# Supplementary material for: Considering Performance in the Automated and Manual Coding of Sociolinguistic Variables: Lessons From Variable (ING)
Source: Front Artif Intell. 2021 Apr 29;4:648543. doi: 10.3389/frai.2021.648543 (PMC8117961; doi:10.3389/frai.2021.648543)
Supplement: Supplementary file 2 [file Data_Sheet_2.zip]

Archive with 15 entries (12 files):
- Scripts/
- Scripts/b_setup_handcoded_data_with_mfccs.R
- __MACOSX/
- __MACOSX/Scripts/
- __MACOSX/Scripts/._b_setup_handcoded_data_with_mfccs.R
- Scripts/x_add_INs_to_dict.R
- __MACOSX/Scripts/._x_add_INs_to_dict.R
- Scripts/x_batch_convert_to_table.praat
- __MACOSX/Scripts/._x_batch_convert_to_table.praat
- Scripts/a_generate_INGdata+mfccs_from_aligned_CORAAL.R
- __MACOSX/Scripts/._a_generate_INGdata+mfccs_from_aligned_CORAAL.R
- Scripts/d_classify_using_nonvar_training.R
- __MACOSX/Scripts/._d_classify_using_nonvar_training.R
- Scripts/c_classify_handcoded_datasets.R
- __MACOSX/Scripts/._c_classify_handcoded_datasets.R
