# Supplementary material for: Considering Performance in the Automated and Manual Coding of Sociolinguistic Variables: Lessons From Variable (ING)
Source: Front Artif Intell. 2021 Apr 29;4:648543. doi: 10.3389/frai.2021.648543 (PMC8117961; doi:10.3389/frai.2021.648543)
Supplement: Supplementary file 3 [file Data_Sheet_3.ZIP]

Archive with 14 entries (11 files):
- Datasets/
- Datasets/CORAALDC_IN+ING_Words_wMFCCs_Dec2020.txt
- __MACOSX/
- __MACOSX/Datasets/
- __MACOSX/Datasets/._CORAALDC_IN+ING_Words_wMFCCs_Dec2020.txt
- Datasets/DatasetC_wMFCCs.txt
- __MACOSX/Datasets/._DatasetC_wMFCCs.txt
- Datasets/DatasetsA+B_Initial.txt
- __MACOSX/Datasets/._DatasetsA+B_Initial.txt
- Datasets/DatasetB_wMFCCs.txt
- __MACOSX/Datasets/._DatasetB_wMFCCs.txt
- Datasets/DatasetC_Initial.txt
- __MACOSX/Datasets/._DatasetC_Initial.txt
- __MACOSX/._Datasets
