# Supplementary material for: Considering Performance in the Automated and Manual Coding of Sociolinguistic Variables: Lessons From Variable (ING)
Source: Front Artif Intell. 2021 Apr 29;4:648543. doi: 10.3389/frai.2021.648543 (PMC8117961; doi:10.3389/frai.2021.648543)
Supplement: Supplementary file 3 [file Data_Sheet_3.ZIP › Datasets/CORAALDC_IN+ING_Words_wMFCCs_Dec2020.txt]

spkr	file	word	st.t	en.t	phns	vwl.st	vwl.en	nas.st	nas.en	inng.dur	Class	TokNum	1_CepCoef_25	2_CepCoef_25	3_CepCoef_25	4_CepCoef_25	5_CepCoef_25	6_CepCoef_25	7_CepCoef_25	8_CepCoef_25	9_CepCoef_25	10_CepCoef_25	11_CepCoef_25	12_CepCoef_25	1.CepCoef_50	2.CepCoef_50	3.CepCoef_50	4.CepCoef_50	5.CepCoef_50	6.CepCoef_50	7.CepCoef_50	8.CepCoef_50	9.CepCoef_50	10.CepCoef_50	11.CepCoef_50	12.CepCoef_50	1.CepCoef_70	2.CepCoef_70	3.CepCoef_70	4.CepCoef_70	5.CepCoef_70	6.CepCoef_70	7.CepCoef_70	8.CepCoef_70	9.CepCoef_70	10.CepCoef_70	11.CepCoef_70	12.CepCoef_70	1.CepCoef_90
DCA_se1_ag1_f_01	DCA_se1_ag1_f_01_1.wav	in	63.1072	63.1672	IH0|N	63.1072	63.1372	63.1372	63.1672	0.0600000000000023	IN	1	NA	NA	NA	NA	NA	NA	NA	NA	NA	NA	NA	NA	NA	NA	NA	NA	NA	NA	NA	NA	NA	NA	NA	NA	NA	NA	NA	NA	NA	NA	NA	NA	NA	NA	NA	NA	NA
DCA_se1_ag1_f_01	DCA_se1_ag1_f_01_1.wav	jumping	64.2172	64.7672	JH|AH1|M|P|IH0|NG	64.6672	64.6972	64.6972	64.7672	0.100000000000009	VAR	2	57.2253523151807	11.9014650337812	2.37560981747054	3.84906561985266	3.73667063151074	0.64410973840074	-0.576179338623419	0.426830667213759	2.04884960955558	-5.85888407921229	-5.27781144170775	2.88941975263089	55.2874080316084	9.5430276656338	1.91324333315009	7.97236483254238	5.33178868643818	-0.780494209873294	-2.38812487469157	-1.20234044883595	-1.78510003489797	-2.46986879913135	-2.9678342196446	2.1814391451921	55.0169730173977	7.25512873647728	-1.34600442232567	7.06751513622221	4.0798256949588	-1.53090726223713	-4.04114459372463	0.810394789231888	3.17643745154881	-0.468495551362388	-2.55560821171351	-3.69790020731994	55.402322402608
DCA_int_04	DCA_se1_ag1_f_01_1.wav	things	68.0774	68.3274	TH|IH1|NG|Z	68.1674	68.2074	68.2074	68.2474	0.0799999999999983	ING	3	53.8034978980505	10.970520447499	4.50947668977687	2.47768055661917	-1.80335077475416	-1.34972879348209	-11.4207719844826	-7.51765357149109	-0.533211507346075	-9.95676848905237	-3.08099468114587	1.91034289294061	54.0896894735868	9.64294826653406	4.17200376524488	3.51995497538472	0.605640775633907	-2.27880813237677	-10.5987289640893	-8.21860559750762	-5.23363475792886	-9.44704577836059	-1.87854585458908	-2.067752775073	53.9046229126086	9.37933353732146	4.41329415315578	1.66648478093909	-1.75354830089743	-3.52150071520469	-6.80624888235979	-2.03865921380555	1.51466467406412	-5.7122296360066	-1.47557926519205	0.594735046227761	53.7457069954269
DCA_int_04	DCA_se1_ag1_f_01_1.wav	anything	76.2097	76.6097	EH1|N|IY0|TH|IH2|NG	76.5297	76.5697	76.5697	76.6097	0.0799999999999983	VAR	4	48.3704113529164	10.8760293698554	6.12529240469564	-0.571898960737942	-1.17427177755414	-1.61745411854773	-0.232607690928	-0.738203517891145	0.378957827274916	-10.0696387463877	-9.6171808437091	-5.87971041095639	47.398054672659	10.8325318612505	3.52083907784772	-1.0119977876802	3.56201511383501	-0.295457882824219	-0.687166775214967	-0.433232078075024	1.41385766568842	-4.55531628363035	-6.63865988966424	-6.60366523987976	47.0714316356876	10.5843339280922	4.0970422871316	3.22513897637839	4.14489099046687	-2.61373196870127	-4.18167718728347	-0.510160544897081	0.25021465078513	-8.5242915541329	-11.4388939724851	-5.88423419949185	50.5493428976172
DCA_se1_ag1_f_01	DCA_se1_ag1_f_01_1.wav	something	98.6094	99.0394	S|AH1|M|TH|IH0|NG	98.9194	98.9494	98.9494	99.0394	0.120000000000005	VAR	5	65.4817704565345	15.4981786464686	-0.501822684695879	2.4937107006367	-1.08207787352523	3.33931262664888	6.78537128921122	-9.72414609284185	-10.2682290974005	-7.40259142267152	2.17415275489463	3.93006664939766	62.6156828278526	13.9316876637961	1.62066072688662	4.46001197455661	3.23565486663531	6.42465321887506	6.15386414884242	-8.82934979220266	-14.8162828274161	-6.20235818787602	0.194288445406898	-0.0524535843243149	62.3505418168325	13.5582440189367	1.57097433957263	3.45360580225997	4.845710364914	9.2174791225282	6.88968739492975	-8.04052176605888	-16.4153281579824	-10.7900051895582	0.819712168770464	3.84252947426979	63.0008024135689
DCA_se1_ag1_f_01	DCA_se1_ag1_f_01_1.wav	in	102.3742	102.6942	IH1|N	102.3742	102.6042	102.6042	102.6942	0.319999999999993	IN	6	69.0960696630721	13.8261595132883	-0.545627659759292	15.0569839213477	-0.425344565487663	-5.41812297470699	0.369921133213291	-3.89176961969063	-3.32531357111604	-9.51262259651424	-9.84449413972623	1.54898279237064	68.0751521124747	12.9814223796834	-2.35934004813527	11.7618302158325	-1.33313540205973	-2.35932574526587	2.66908475470651	-3.43216368507795	1.7175422344101	-9.60881874300184	-11.8998681141004	2.15609219567828	67.2474322023494	13.9526421172974	-2.63599412913972	9.54493094719102	-3.98064193661673	-1.68578782517532	-0.160497682272571	-4.22626199302819	6.31401104000909	-0.0782765134796142	-13.3988865828496	1.91283685522607	53.1923058108011
DCA_se1_ag1_f_01	DCA_se1_ag1_f_01_1.wav	something	108.8419	109.2219	S|AH1|M|TH|IH0|NG	109.1619	109.1919	109.1919	109.2219	0.0600000000000023	VAR	7	NA	NA	NA	NA	NA	NA	NA	NA	NA	NA	NA	NA	NA	NA	NA	NA	NA	NA	NA	NA	NA	NA	NA	NA	NA	NA	NA	NA	NA	NA	NA	NA	NA	NA	NA	NA	NA
DCA_se1_ag1_f_01	DCA_se1_ag1_f_01_1.wav	in	153.0259	153.1459	IH1|N	153.0259	153.0959	153.0959	153.1459	0.120000000000005	IN	8	70.8480020599862	12.6218546591441	1.42306525722604	13.8854646483805	0.237639701567069	-0.686945237121877	-3.21151579124111	-5.74090712252338	0.295676447583227	-4.07477990397336	-8.88450172721551	-7.38634342946859	72.0025124237767	12.5453856407119	1.44473562040142	13.4484810459864	-0.24627781726409	-1.04366961881536	-5.26085890880562	-8.23513900715964	4.02400005380443	-4.22599151397147	-9.89491767426546	-7.61438202190895	69.7288383240335	12.7069452389979	3.23083719434506	13.1746812938888	-0.772820113861514	3.39557824581586	-7.24839328883532	-11.6018210588662	4.92491605040348	-0.515909968571299	-11.0582321781913	-9.24359296544724	65.8211841020579
DCA_se1_ag1_f_01	DCA_se1_ag1_f_01_1.wav	in	159.0759	159.3159	IH1|N	159.0759	159.1959	159.1959	159.3159	0.240000000000009	IN	9	67.8372655080083	12.584141222479	-1.1881987131144	14.4942673665678	1.18278841541431	-2.57281168976894	-1.91056929350123	-7.39483621847831	-3.09061397794817	0.326830639639144	-6.74353966157115	-4.50840860884146	68.8743542625335	10.6365046690839	-1.24540212973209	13.2916806896228	-1.07075738222287	5.28523057052064	-0.608616638994499	-7.38847203388776	4.67055347759277	-2.34860216466227	-6.83585521773048	-0.358713547853414	64.1157436891164	11.2128119027864	1.23579403838912	10.3023805331753	0.623120322707639	3.00426680358876	2.5299222523159	-12.4162592054178	-0.233212683124213	2.09581186102366	-6.23866113385673	-3.82574111867022	63.3758936063182
DCA_int_04	DCA_se1_ag1_f_01_1.wav	win	161.6538	161.8538	W|IH1|N	161.7138	161.7938	161.7938	161.8538	0.140000000000015	IN	10	57.4767066813012	10.6362739172767	6.83111848090748	2.93346643673717	0.762047158992225	-3.70013040441874	-12.4924497582042	-8.73202749183213	1.19484554887294	-7.36876318760897	-8.23875122024425	-8.24669415702317	58.1510363630357	9.29183552619251	3.16026276769182	5.07702151739837	-2.45964598163558	-3.12759790970661	-6.95080133994562	-8.19627094241359	-6.43490985615631	-5.69242824862212	0.871769132269722	0.300646329865144	56.7170704292247	9.6067025326301	1.06441286742955	5.10832131689093	-0.811237021791829	-5.14349916060711	-5.18421926678765	-8.34923512934628	-3.96645325837183	-3.39429191933593	-6.47279769649673	-4.27934913605645	54.2011551648845
DCA_se1_ag1_f_01	DCA_se1_ag1_f_01_1.wav	things	164.8748	165.2848	TH|IH1|NG|Z	164.9348	164.9948	164.9948	165.1948	0.259999999999991	ING	11	74.0371744659839	12.5490521036882	0.966912839928847	17.0322873225543	-2.65376657962658	-4.05769556150308	-0.88292871173516	-2.54391321235099	-2.1277109529325	-14.1779408798608	-2.83949488157302	-0.252193516310277	68.9681248791462	13.265418658088	4.7770991183518	15.3490824678613	-1.07943707901714	-2.61688825477208	7.95540858545556	-3.37356732013727	-6.83540208726612	-15.7343681176623	2.56547389997204	-0.843553613324331	66.822801071781	15.4016497654748	1.23763835584154	11.5057297007155	-2.8660994140333	-3.47103180700757	8.70305422417979	3.91496698079926	-3.78643596163736	-15.0936334433975	1.86814079396138	4.56732828676323	62.85664491716
DCA_se1_ag1_f_01	DCA_se1_ag1_f_01_1.wav	win	219.8283	220.2183	W|IH1|N	219.9483	219.9883	219.9883	220.2183	0.27000000000001	IN	12	67.3147824194627	12.965270141151	-0.458781337737827	8.16777190758468	-5.02422019974895	-8.16158852504388	8.19368072401368	6.7088584748031	-3.58100185664803	-6.44751798745851	-2.50113320500612	4.36959765404649	62.2449762078094	10.0016152720753	0.625936326294033	6.09801567834111	-1.05840552647766	-3.40703711165005	7.02495500916537	5.36612043565333	2.69698273390848	-2.4723527648148	-4.14806671173162	2.34244884735698	56.7067303267045	7.96404502500267	-1.66772683190451	3.33646383046461	-2.74097022359998	-3.76937115652705	2.3103980696821	6.5990820408214	12.0620060386039	3.04459376570422	-8.48237833966182	-3.70047784710771	53.879461751059
DCA_int_04	DCA_se1_ag1_f_01_1.wav	anything	225.1227	225.6027	EH1|N|IY0|TH|IH2|NG	225.4627	225.5527	225.5527	225.6027	0.139999999999986	VAR	13	54.5868841536779	9.71770873808298	6.84496307042856	5.78932200351133	-1.19893933961652	-3.84564437705371	-9.8311335939817	-1.2102811045088	-2.36182300049195	-12.5840671258042	-8.70261233839036	1.17030151592314	54.2794271590322	11.2315983263656	6.02312897379119	5.02529648339083	0.532384413442195	-6.18484209539262	-1.42540315060562	0.389448047928653	-6.98110052019746	-18.8723688562978	-13.6176647500489	-8.68363528452356	54.2212691514586	11.1702438164719	7.18938951002551	2.35211735194641	-0.268812560586404	-7.23966078847577	-3.02296528711781	-1.36695286056977	-7.64107218907936	-15.7964237575406	-13.5862115081966	0.097507665589303	54.1756636522637
DCA_se1_ag1_f_01	DCA_se1_ag1_f_01_1.wav	in	243.6879	243.8579	IH0|N	243.6879	243.8279	243.8279	243.8579	0.169999999999987	IN	14	56.3588818196072	10.5533986571208	1.76982791121494	1.38584132836499	5.05017257486127	0.204375261370758	-2.47249321777223	-2.28234303962013	-6.7178099730613	-6.36606830004393	2.17588234419558	6.97941022303526	76.6639102015041	9.93011036452588	-6.68498355441413	10.1382447976333	1.41151805385724	0.639012298493767	2.29095636937036	-8.36001692662207	1.82283178732555	-6.8491311621951	-0.462405570622201	-0.536268448491248	67.5461676799458	9.62752271683592	2.75738645864248	9.18267395244257	-6.22562863859495	3.99454841543048	0.117696594852801	2.01285989919685	12.3810301422756	0.274032451550501	-2.3023682039982	1.74549987888493	67.0787263953696
DCA_se1_ag1_f_01	DCA_se1_ag1_f_01_1.wav	morning	243.9279	244.3779	M|AO1|R|N|IH0|NG	244.2879	244.3179	244.3179	244.3779	0.0900000000000034	VAR	15	63.0395649756228	14.1110623208655	-0.28736014269489	5.25903047073274	2.73703309800273	7.74952209341339	8.52527360853602	-8.82514407371877	-7.27132400415282	-10.2032985503745	0.500884797230108	8.49553143768006	63.9999287601157	15.4615527763927	-1.0847625855252	4.31657134286459	1.08365073462314	3.14996861918144	9.52794645486174	-1.11520883683817	-4.19112822753161	-9.40035472457234	-2.03174144917407	1.75791162755191	63.4444936365163	14.3690234458569	0.488148578189548	4.58882702556142	1.37764813108834	6.20411023849525	8.09638480752496	-4.81587281826691	-5.02705273839491	-9.11633176815042	-3.61401348158633	1.34281221742452	65.1253469554784
DCA_se1_ag1_f_01	DCA_se1_ag1_f_01_1.wav	in	307.4369	307.5869	IH1|N	307.4369	307.4969	307.4969	307.5869	0.150000000000034	IN	16	74.1326181877911	14.0212461821728	0.173666623652194	13.2828053498922	-1.15393206952935	-1.2270597565439	-4.52090867142376	-9.42331709215068	0.193990624651928	-6.14908432447515	-11.1055176334745	-5.99142594731645	74.2470118886422	12.3232692454529	0.659106764256081	15.1414727174785	1.54320240005344	-0.102841519793785	-9.96656425406921	-8.95758902954167	4.14300238729382	-5.67263935182481	-8.9323810754159	-10.6701512540774	72.1575230671549	12.9484795219677	-3.6407607705149	7.15373039868597	1.41116764082503	6.23058367313277	2.12181275081004	-3.22164423929917	-1.93471782785603	-9.92164948111806	-4.78098979170977	4.44628183549431	65.6632899789212
DCA_se1_ag1_f_01	DCA_se1_ag1_f_01_1.wav	fighting	311.7932	312.4232	F|AY1|T|IH0|NG	312.2532	312.3532	312.3532	312.4232	0.170000000000016	VAR	17	63.6698667247389	11.8183821434204	-1.15919903821535	8.3660280027104	1.75435795065998	0.710742155802335	5.32134399169477	-3.90497455304915	-4.25057375285165	-3.79114401242456	-1.34489666485954	-1.42126868582438	64.3825411676119	14.2629371039739	-0.682742057461133	8.42239320352464	0.470831793211092	-0.174566304881324	4.50033666008403	-7.25016706809176	-3.23551557155976	-4.13107041602638	-3.67549462737914	-2.87760580256627	63.0257836911547	13.5139699339351	0.895502419868284	8.22537315482554	1.01535254046448	-2.82375044874266	3.38881355581049	-4.10962367891642	2.10110924263965	-5.88064447631595	-5.17735917952007	0.236059164499319	62.0239044511216
DCA_se1_ag1_f_01	DCA_se1_ag1_f_01_1.wav	in	320.9703	321.1703	IH1|N	320.9703	321.1203	321.1203	321.1703	0.199999999999989	IN	18	71.2853424982528	11.3670367352798	2.32726187686164	14.2061176278028	-6.56464576000376	-1.26678892648301	-3.55315312183831	-3.94703646883767	9.21123098167945	-6.57153205146604	-9.67184857290624	-4.96898602282994	70.7404567587249	11.3121189750374	1.89108740155198	12.1897326598325	-3.59504122991305	-2.14361280915639	-5.3094271438404	-5.44012375233943	7.36188058801772	-1.84215449114241	-7.74984628666791	-5.602362567133	71.1846583693777	10.7381761483338	-2.7338242604049	5.2486734603385	-8.02778416113382	1.34035438469476	-0.0705489111738354	-0.768108710180965	8.16383983675894	-1.96561244581194	-10.7745775856523	-2.30257444451996	65.350774067133
DCA_int_04	DCA_se1_ag1_f_01_1.wav	in	360.2562	360.3962	IH0|N	360.2562	360.2962	360.2962	360.3962	0.140000000000043	IN	19	55.1541361817098	8.9225238356636	2.79324726157169	1.86051075887361	-0.776649138458776	-5.31138233146717	-9.21421249000804	-3.71718574880613	2.75860826187841	-5.06718908096669	-3.44053622375772	-1.13600105988384	54.9492438003067	10.1771033742206	2.66108721068362	-1.19301267618231	-4.84136265448256	-5.95613562495094	-6.62467230973796	-0.695439491233398	4.06970658809843	-5.15191887896164	-2.70451741081833	-0.604319317547045	54.3223530771303	11.5737009814587	4.83182935546363	-1.81999831464695	-3.45594694681763	-7.52936615360275	-3.29272265221607	0.41508093285358	-0.257306196107506	-3.93825295082179	-1.16889692049625	3.14762362278138	54.9196198596358
DCA_se1_ag1_f_01	DCA_se1_ag1_f_01_1.wav	in	363.6422	363.7822	IH0|N	363.6422	363.6822	363.6822	363.7822	0.139999999999986	IN	20	66.8031792011435	11.2666623337016	2.78726031133786	12.4905047430673	-2.68597637786358	0.715015231917587	-1.3139197631512	-5.88552042976624	-3.71701710796536	-6.92754810186989	-0.425294514869035	-8.32963964571411	63.17153937852	13.6573290232909	7.73917063495864	7.58175334199067	-1.32051067524347	0.562168122274621	-0.400411412096368	-7.83830476038607	-1.96247793009304	-5.16442865216288	-2.87391429770408	-7.66473231500285	63.3961904220495	13.4383925001266	9.8966953685413	5.57756180916961	-4.45647794832067	4.62160461153788	1.98905734221276	-2.19060979849613	4.29192833348159	-10.6569175155467	-7.93541449191624	1.85509068226961	58.3113509419751
DCA_se1_ag1_f_01	DCA_se1_ag1_f_01_1.wav	in	374.0103	374.1303	IH1|N	374.0103	374.0803	374.0803	374.1303	0.120000000000005	IN	21	76.3403294291307	12.6059118921632	0.894057145861137	14.2501561906191	-2.85025993141364	-0.413771837167586	-4.65611318816598	-13.2072783837149	-2.24928642890643	-1.65659888672986	-9.39774182268146	-5.54064765404632	76.7664516301901	11.7208925348403	0.0770692987357173	15.1950703767502	-3.6370395342929	1.5556423194189	-4.70385847445724	-13.1934324090628	0.450277479228456	-10.8800086972722	-10.6626771257617	2.32578298669416	75.5471686392381	12.9445781541739	-2.34777449833991	12.7057502485689	1.16869603693381	0.572787843586439	-7.35947603083839	-11.2452705811545	-0.221330924193705	-7.43872844028972	-8.50779239285833	1.47091042322881	69.7955961860605
DCA_int_04	DCA_se1_ag1_f_01_1.wav	something	397.5048	397.9248	S|AH1|M|TH|IH0|NG	397.7648	397.8248	397.8248	397.9248	0.160000000000025	VAR	22	58.8142748357227	11.2568171993782	3.70238472638139	7.70360190682447	6.01320847091963	-10.0978766196768	-15.281106462344	-4.32163749545511	-11.1021229403513	-15.344670234051	-1.55815597225854	1.07142799447393	57.7927074092576	11.6610069609567	4.52016931631639	8.56303782907557	1.70939555662815	-8.68009321455966	-3.76840744375361	2.24335207124851	-5.11310584276001	-14.7149253689938	1.31722394109509	-0.19358349382453	56.2387969622363	9.40455669788083	5.53121461824857	2.50246996296342	0.359643054698062	-9.74951308421305	-3.84393872214332	1.56599094329168	-7.81313113771448	-14.3816718268541	-3.24452503821217	-2.69808960819882	54.2456523387668
DCA_se1_ag1_f_01	DCA_se1_ag1_f_01_1.wav	in	409.5425	409.7025	IH1|N	409.5425	409.6225	409.6225	409.7025	0.159999999999968	IN	23	69.8556684797781	11.7965779623142	-0.182687000771966	12.7928725196953	6.20992743770642	-0.387532701300958	-6.41664464532019	-8.66496870121944	-3.87955428354147	-8.64266489989079	-3.00960212989179	0.2200270196495	71.0911879857605	11.7120799789439	0.739227459565761	13.3506608551907	-0.835666203676709	-0.771115647489265	-6.12764384025876	-6.10329169066549	5.9187150142021	-4.18768148801279	-9.78879797738102	-5.07302486836741	64.1059840750997	12.5800392424802	2.6779854107524	9.78018403920998	8.04588762713198	5.51816540692685	-0.911023855225781	-4.41698894690971	2.31368420621842	-6.41639212581075	-7.57508938358795	-1.73960065923706	63.8467384774528
DCA_se1_ag1_f_01	DCA_se1_ag1_f_01_1.wav	in	413.8337	413.9637	IH0|N	413.8337	413.9137	413.9137	413.9637	0.129999999999995	IN	24	69.3453114175465	13.7587472095569	0.95595091734535	11.6147503732008	8.32403123709891	-0.17482366119842	-5.25360859952298	-3.73285913813267	-7.28353884892353	-8.80664547352436	-3.84241763617163	-3.88275853502133	71.7505984312993	12.5276081579176	1.05226133312467	14.43884003707	4.63986965511034	-2.30016198309249	-7.20637358780828	-3.52498224344382	-2.72707144875495	-4.26037178207799	-2.64446758080542	-13.8735081378351	72.1541032301029	13.5811171242643	-4.94715315558699	6.80113562307064	-2.30273458115136	6.24721053320386	5.15876625261314	-4.59936414501112	5.19401324967185	-9.35416683201451	-1.21662436352595	8.85407476623187	66.5200106031472
DCA_se1_ag1_f_01	DCA_se1_ag1_f_01_1.wav	in	422.3476	422.4876	IH1|N	422.3476	422.4076	422.4076	422.4876	0.139999999999986	IN	25	68.6049616893248	12.2773240619229	-0.40045056231684	11.5656471033847	0.0652938171439175	-6.84649072524999	6.35124699420153	-5.35995518555017	1.38141818514473	4.96500704220874	-13.9891092789005	-5.7858321300346	69.4607103769539	13.4353668339713	0.148137914084646	11.1425304651728	-1.48461497176087	-4.75613499122588	5.18939121160006	-6.92315178285619	-1.61605279234256	2.16128510618688	-11.801760771495	-3.06541974604607	65.7476073978813	13.2451712546095	1.54067946983163	9.4625223395149	-0.92988998080868	-2.38231019890524	5.76578903808693	-2.73448102425401	-3.42673933857626	-4.10233417909313	-6.30647602276778	-0.445117098180162	63.3737453074885
DCA_se1_ag1_f_01	DCA_se1_ag1_f_01_1.wav	nothing	428.1834	428.7034	N|AH1|TH|IH0|NG	428.5934	428.6534	428.6534	428.7034	0.110000000000014	VAR	26	60.6076102623048	8.4126589589871	-0.224540141304945	8.39339209661601	3.24346887553024	3.69103908926441	2.13823603342637	-6.87893448736027	-1.32310481956309	-9.80965651465217	-3.11427532191268	0.465275256415624	59.6291962077817	7.30313904966412	-1.58726830014213	7.53348454657255	3.96757831406507	6.08117127902179	5.50409600066018	-4.19122091950454	4.31495094673072	-3.97688903614847	-4.48074891539815	0.659939943769702	61.5687383279949	5.92607513777221	-2.90608690345772	11.4963279578181	8.61488545916859	5.55117288098282	2.20335570369532	-2.73206395225601	3.0559855297826	-4.69610695681068	-0.713422889019441	-3.5028059652848	61.7098818521061
DCA_se1_ag1_f_01	DCA_se1_ag1_f_01_1.wav	reading	465.671	467.061	R|IY1|D|IH0|NG	466.341	466.371	466.371	467.061	0.71999999999997	VAR	27	63.7279327641914	9.0360582274431	1.36523632336261	6.47174369592743	-1.95358689259347	5.09313290364298	1.92013288285792	-0.882473489156746	11.9690785776624	1.061937491492	-6.76682687072286	-9.3127248026622	57.4172781522899	10.0541139325594	3.94170967047148	6.42358331189527	2.05326687392781	3.29254577583175	4.63017149659664	0.554889534868649	1.78166764708556	-4.6620238367154	-0.392035908071459	-2.77714800958997	57.2877060646955	9.45885662116262	4.41060284526801	7.09233541245386	3.09602946347955	-0.146221237741087	1.9438866269938	1.15319572478763	2.80448936533627	-6.37231632090981	-0.820426148022706	-0.360324566176181	56.5248106086895
DCA_se1_ag1_f_01	DCA_se1_ag1_f_01_1.wav	spelling	474.7905	475.7505	S|P|EH1|L|IH0|NG	475.6105	475.6405	475.6405	475.7505	0.139999999999986	VAR	28	60.0538591488269	11.2030031949291	9.09706428908089	9.59461114383289	-0.5647274459421	1.53456577443881	-5.61033021178328	-4.39662497539887	5.29293490968875	-4.21911076424921	-2.51158367592098	0.361529979471439	62.7289171484504	11.0465108446125	5.22512953142846	9.20675746807657	-1.04479920019791	1.13090105493958	-2.37261148735095	-4.50412167911519	7.10220060542588	-6.16616083438692	-8.84618622123552	3.49092220771145	63.0920546250915	10.3886542360747	3.25825554013216	8.3927515816359	0.183849432723223	2.70446134681932	-0.90675300230638	-0.550319378892933	6.09074618693124	-5.08380284571877	-6.57089458135368	0.955506037117042	62.5709798106983
DCA_se1_ag1_f_01	DCA_se1_ag1_f_01_1.wav	reading	485.2227	486.0127	R|IY1|D|IH0|NG	485.5927	485.6227	485.6227	486.0127	0.420000000000016	VAR	29	64.8073185785679	6.16790841673123	-14.0380418950501	7.02155402113567	-1.03763709854402	-0.717644720168584	-7.07032541816534	-3.03860260340928	11.7667212973952	-8.62871968148252	-2.40732499711336	4.72153446009422	62.2717931669532	5.05287233472533	-14.1408129389013	4.27379936264211	-2.02271155643107	2.11461302833082	-1.67610135759729	-7.3047389534825	8.49384127592701	-7.89539404119562	1.27096628151168	-3.79158045463174	57.037555042295	4.56293388087966	-10.4382044624372	5.24852839393457	-4.53221998295373	-2.07856196510286	-2.30008550473411	-5.6821304417293	11.4863894690334	-1.94715115783731	4.48051786820065	1.45564383161943	57.9262345798489
DCA_int_04	DCA_se1_ag1_f_01_1.wav	anything	529.7232	530.0232	EH1|N|IY0|TH|IH2|NG	529.9232	529.9832	529.9832	530.0232	0.100000000000023	VAR	30	54.7446609211042	12.488041983679	2.98212287843917	-0.0368339746521367	2.9045359029572	-2.65495944354533	-2.58189341266545	-2.95914077240749	-6.36474996107553	-7.4709605136568	-5.39343448299516	-5.49912221762864	53.3176529328883	11.1024388083772	4.88975884867646	7.48469337208973	3.94675958022851	-0.949216546060481	-3.16710659016285	-0.968289921786373	-6.24361254431452	-8.01445358930783	-5.2995347403752	-5.86441507869827	54.0730479168815	8.84147641224463	0.543381186319043	6.4506814522241	0.888650852532426	-2.53903657481408	3.18841054703367	3.42742383546583	-2.76884522524407	-8.71421771249859	-1.76338208846324	2.56157042646126	52.5408887564566
DCA_se1_ag1_f_01	DCA_se1_ag1_f_01_1.wav	in	536.2278	536.2978	IH0|N	536.2278	536.2678	536.2678	536.2978	0.07000000000005	IN	31	NA	NA	NA	NA	NA	NA	NA	NA	NA	NA	NA	NA	NA	NA	NA	NA	NA	NA	NA	NA	NA	NA	NA	NA	NA	NA	NA	NA	NA	NA	NA	NA	NA	NA	NA	NA	NA
DCA_int_04	DCA_se1_ag1_f_01_1.wav	things	595.4526	595.7926	TH|IH1|NG|Z	595.5026	595.5326	595.5326	595.5626	0.0599999999999454	ING	32	NA	NA	NA	NA	NA	NA	NA	NA	NA	NA	NA	NA	NA	NA	NA	NA	NA	NA	NA	NA	NA	NA	NA	NA	NA	NA	NA	NA	NA	NA	NA	NA	NA	NA	NA	NA	NA
DCA_se1_ag1_f_01	DCA_se1_ag1_f_01_1.wav	pin	599.1538	599.6538	P|IH1|N	599.3538	599.5438	599.5438	599.6538	0.300000000000068	IN	33	70.8875959885588	13.6944993694763	2.21197419979449	13.7025736485452	-4.35392183312747	-6.51273836686129	3.01728041193237	-5.10217550483578	-1.90222396182176	-9.7469555839356	-9.54753577882584	1.57845809550269	71.6509789720026	13.2296362613304	1.12911579412258	12.5753355578366	-4.76709182894997	-6.00026414093767	1.42906466926663	-4.82053118002964	-0.181357907936584	-6.12576974928797	-7.89324828074337	-6.68498819502233	71.8373937569951	12.8548159193551	-0.974515711774831	9.332698773793	-2.37669805168476	2.10814128607402	-1.8934488856781	-4.15104736903543	4.03842595121361	-1.07266265073079	-9.84239681015828	-6.41809516643367	69.5096514328257
DCA_se1_ag1_f_01	DCA_se1_ag1_f_01_1.wav	pin	600.5532	601.0332	P|IH1|N	600.7132	600.8532	600.8532	601.0332	0.319999999999936	IN	34	72.0871874538046	13.5588050962903	0.372267039229212	13.1872881822529	-2.57633899670982	-3.08261712644976	2.14877911026593	-3.72896106484559	-0.275439510587216	-8.10925950634467	-7.91788057511214	-4.48258307656725	72.0482670756458	14.1557944995137	-2.09177969510935	8.34878586105888	-4.96541175954843	3.33598121120483	-0.28694213709166	-5.52327491330133	6.54078263116435	0.628404266987579	-6.73008727707835	-7.41041194489303	68.8675618742472	11.1475183048223	-2.42749827072315	12.0906134928272	-0.457594255517918	5.71316641141066	-2.24906425451587	-3.13813690816879	8.82224311156215	1.75938798122995	-7.93950290132976	-4.11292372420255	64.2894654046413
DCA_se1_ag1_f_01	DCA_se1_ag1_f_01_1.wav	in	603.638	603.898	IH1|N	603.638	603.748	603.748	603.898	0.259999999999991	IN	35	72.1043447009766	13.9797745955113	-1.80650523941178	13.1145996668535	-0.854335949321745	-7.08452530792838	-0.205854531481504	-6.37909921861296	1.70474634964255	-1.96691645257042	-10.7846635595571	-2.52773603476993	69.005006185506	13.3435377186732	-2.57688995305841	9.59882770710689	3.12274459355638	-1.58734424740711	3.66533843473393	-8.22580762938391	-0.169445833553381	2.01918497959912	-13.1962392711001	-4.15750709789128	66.3059070351935	14.2261006772943	-0.222997880646865	8.22504038589903	3.76062879742094	0.0798151980785886	-0.812560477787511	-9.6490128149795	-0.933368525955622	2.25457779637833	-2.76665392893423	-3.48811271692446	56.8769065640725
DCA_se1_ag1_f_01	DCA_se1_ag1_f_01_1.wav	in	605.1276	605.2676	IH1|N	605.1276	605.2076	605.2076	605.2676	0.139999999999986	IN	36	72.3599025376975	14.4287267525378	0.219953372087852	10.844784212504	1.40686024078984	-1.33815897959866	-0.352866288947686	-10.578917228542	4.62756254810311	-4.54606213712795	-15.5745631258282	2.47007955016399	73.5760093093422	13.886178213453	-1.47572723865902	10.2715163827081	-0.383003384172984	4.38686851399318	0.584389760207834	-7.87464641232372	1.27482735279135	-10.5374803101991	-9.42032386156666	0.0467432978150656	73.1272273131793	13.5299315913702	-1.9245037934968	7.92336311446948	-0.533571275192094	4.43331784165413	-2.51265671127653	-4.3091002401	2.80564582753934	-5.71309130322772	-8.66174367776993	-1.31753779528698	71.2841631548595
DCA_se1_ag1_f_01	DCA_se1_ag1_f_01_1.wav	hollering	608.3918	609.1118	HH|AA1|L|ER0|IH0|NG	608.9018	608.9318	608.9318	609.1118	0.210000000000036	VAR	37	61.4618131378393	11.4369511706144	-2.02861407342644	4.70626468179793	2.60394549199236	8.68037525690728	-2.83869438949311	-5.3620492324844	10.3710549624423	0.988645121601062	-1.87232980881323	-4.45283115703752	59.1015174629956	8.6364822862895	-4.51637572831974	3.87781599100828	-0.437742276008224	-0.132618581630125	-4.50181003386134	-1.55311204592198	7.73927566665707	-3.00949673609252	-5.33645929676815	2.19223114858317	55.8868191873824	3.77567313238615	-3.63208332445002	2.54478779515147	2.24220908490425	1.59033070062251	-5.73203852390535	0.331027008736582	5.17930819262322	-1.53051206007581	-0.413101488948091	-0.994462473759935	54.6527522343778
DCA_int_04	DCA_se1_ag1_f_01_1.wav	thing	612.1277	612.2777	TH|IH1|NG	612.1677	612.2477	612.2477	612.2777	0.110000000000014	ING	38	59.6900198516859	12.088459373136	5.81507127118727	2.75968122646778	-1.24974292207904	-2.20464419438047	-10.4294961978338	-11.7221238987538	-1.10824366153875	3.64390504256829	0.533909623649693	3.46824340367145	59.1017130819405	12.1225302823978	4.2613097784198	3.31068911530187	-4.9217404104796	-4.33816495570738	-3.25180602309205	-2.34974210706744	2.41602115537939	2.80042844880333	2.90777341446945	1.04759577286809	61.6883286707583	11.8097437388648	-0.150847743162772	0.931221330654299	-4.61109396999172	-4.20104581578766	-5.24109049072026	-5.77272041372908	2.10946078046152	-4.36043714166873	-8.76131866945031	-1.14423726752884	58.9987012530969
DCA_int_04	DCA_se1_ag1_f_01_1.wav	things	641.8592	642.1392	TH|IH1|NG|Z	641.8892	641.9292	641.9292	642.0092	0.120000000000005	ING	39	55.5523702374865	9.53286421410214	3.00959784884435	5.48024294887859	5.25060480119582	-0.876174361455296	-8.11212899846976	-5.72696301111376	-1.98332251921012	-12.3675958595861	-3.56544383883292	-4.78226313017564	57.856473679312	10.2468895666663	4.27281617840895	4.57533750249453	2.20428699910706	-2.77667218863367	0.539885853533051	2.29973388249113	-8.1598901805597	-12.8893095566654	-3.28787220235491	-1.87042497031234	55.090017831614	10.7541845130097	2.67325013123086	1.03667319290292	1.59670006044211	-1.52993306125684	1.76122900294078	2.46693244169545	-1.6640497389896	-6.8751823274967	-3.30715472255333	-2.56413614227365	53.1737337734085
DCA_int_04	DCA_se1_ag1_f_01_1.wav	anything	648.7044	649.0844	EH1|N|IY0|TH|IH2|NG	648.9644	649.0044	649.0044	649.0844	0.120000000000005	VAR	40	53.4296219945655	11.0261742209159	5.90175094261138	2.34653249591931	1.87169681945515	-2.61758968231913	-5.30068432235331	-6.77169493766674	-8.84841271968047	-4.55971573395941	-2.97568546406695	-3.08055879201921	53.8719070195601	11.3503739470895	4.87160602684036	5.31515514917655	3.2630357059301	-7.15315300099736	-5.07018087988563	-4.03463303956166	-11.3626816950256	-14.5548969676745	-7.70919978022291	-6.23977488596344	53.6181352734389	10.3466161822997	4.52714013621649	4.26708338489937	4.22050689230262	-4.42811857344271	-6.83729350781532	-3.86220663247071	-11.6466580714385	-11.3202306438271	-6.59134651717249	-6.02118884570162	53.5306077860791
DCA_int_04	DCA_se1_ag1_f_01_1.wav	in	684.0843	684.2243	IH1|N	684.0843	684.1943	684.1943	684.2243	0.139999999999986	IN	41	63.6340279293396	11.5746659609576	3.03979394233195	5.38069909016693	-4.19121363929239	-3.81810146264229	-7.10221125935703	-8.24201133823567	-2.65680303391789	-8.42626436394224	5.62749063181236	6.79223779287898	60.6535908757071	8.98165720162304	3.60310553422236	3.17179144213966	-8.16020209424254	-3.87361966069693	-3.452312160391	-0.624307644471978	-2.43133533816267	-6.70288216731715	3.51378410075654	1.80641887706653	60.7972994011411	8.95090633686605	1.56903738977155	6.41856599928526	-0.970103189959345	-3.56309560965452	-2.79261548593201	4.36002575642994	-0.864945796813414	-16.0679867787871	-9.20336784349913	2.72469760230505	58.677184857328
DCA_int_04	DCA_se1_ag1_f_01_1.wav	anything	692.6169	692.9769	EH1|N|IY0|TH|IH2|NG	692.8569	692.8969	692.8969	692.9769	0.120000000000005	VAR	42	56.0678634682479	10.6371939288125	4.30899897396965	4.67794093821829	-0.0909521279806816	-8.34915438636635	-4.2067067498912	2.0603639664783	-4.29455901024198	-6.98216095987177	3.4726505945797	-4.69014651226546	57.1001053216021	11.3255787494087	6.43298286659568	2.71282060001399	-1.42551527603295	-5.21597847229234	-0.402776754595478	4.9091989902414	-4.11557719228092	-10.282067401849	-2.61224148671372	-4.46634345128839	53.819498996584	9.24787629270883	5.10416161397496	-0.314958908198018	-2.35125787543851	-2.30827132483526	1.8493043428345	2.57444917043747	2.30753230747959	-2.44880752457141	-3.73089098707728	1.53914720955177	53.094689361441
DCA_int_04	DCA_se1_ag1_f_01_1.wav	in	706.6412	706.9012	IH0|N	706.6412	706.6712	706.6712	706.9012	0.259999999999991	IN	43	55.7916128865124	9.16990652598194	2.18462449040928	4.08862304508899	-1.12682032874157	0.997810048814713	4.5914821254651	-1.32985927365984	-10.0117439529514	-5.29142288554645	0.180685840403871	-0.541937417351552	57.2781145818728	8.11150043253588	-1.80822923860212	0.812434604160561	0.454588426869481	-3.03851947675184	2.9616652451032	2.93926966906216	-1.17672096719891	-1.63610737756544	1.86962419527428	-5.71826032787314	54.1681726773395	7.72540868772816	-0.706801538807886	0.44741278318968	4.83507345956137	2.11967097410872	0.628292858844668	-3.17672200771116	-6.62412997654157	-2.96977831458278	-0.239339095643906	-1.40052108034057	53.5538751752703
DCA_int_04	DCA_se1_ag1_f_01_1.wav	anything	724.3824	724.7824	EH1|N|IY0|TH|IH2|NG	724.6124	724.6524	724.6524	724.7824	0.170000000000073	VAR	44	52.7536433195318	11.4752710567145	4.00858709256974	2.76263724149702	0.680990140275784	-4.44818132276161	-1.7395402762885	-3.58105969708764	-5.42499932048763	-3.51858225278907	-0.730109494536717	-1.12406525022957	52.1157677911134	10.5709468867953	4.26921643422552	2.05369628749322	-0.409801310970394	-1.54602274737061	0.828310409041771	-3.78015240883981	-7.14580414880678	-8.92890926861634	-4.65828700214131	-0.652987583044221	52.0797344270941	10.2141844819654	2.42368596657864	1.74158944769539	-5.28204180402537	-6.11006356355285	1.5534889854159	-3.33787623624104	-3.30049981221483	-10.0481007783	-5.37265019023635	-2.91869431075324	55.4306606766055
DCA_se1_ag1_f_01	DCA_se1_ag1_f_01_1.wav	thinking	727.2139	727.5039	TH|IH1|NG|K|IH0|NG	727.4239	727.4539	727.4539	727.5039	0.0800000000000409	VAR	45	69.093614334801	14.1324392576861	1.67499066345651	9.53886972148671	-3.42071316802122	-0.308778748258497	1.59673028487735	-5.87593137382226	1.23843561395096	-1.15444266856196	-9.598740281594	-7.93246524854686	70.0807974862329	14.2753874816574	0.618416120438025	10.2675201792703	-1.2337479564485	0.296022278050067	2.2501055767675	-5.97154246942788	-2.72046707968441	1.09079044504925	-9.14180692358267	-4.8250810127148	69.689231881494	14.433744076678	-0.622214527544464	6.57700101409856	0.280200474702133	2.01207816709349	6.45155004302005	-6.46831312054023	-4.81479265153656	-3.18049166854426	-1.8125649597732	-3.0652930768482	65.6323012913114
DCA_se1_ag1_f_01	DCA_se1_ag1_f_01_1.wav	things	728.7139	729.4439	TH|IH1|NG|Z	728.7739	728.8339	728.8339	729.0539	0.279999999999973	ING	46	67.6272076803929	12.4139591981117	-0.585097441075591	10.3425611340755	-4.07038506374755	2.31361133114118	2.74759586133638	-3.30239311505169	1.39266029014657	-5.71917020156514	-1.63971729410853	2.64503741563318	59.9872925201114	10.9644788005954	3.68393181746117	13.2308888223038	2.26676619314874	0.953869176658828	3.30892410475533	-0.483908878062246	-5.69135838261304	-4.29767555921503	2.02595761819865	3.84337270277763	60.9012781993279	11.4477345487258	1.56152893319314	10.653574280573	0.292975732085468	-0.18267355564103	4.42335278991344	-1.12842093996148	-4.77492476831219	-6.82504133586476	-1.18928125896358	4.05014152878451	59.2379251969073
DCA_int_04	DCA_se1_ag1_f_01_1.wav	things	731.3164	731.7664	TH|IH1|NG|Z	731.3464	731.4164	731.4164	731.5264	0.17999999999995	ING	47	55.8313910465431	9.8148672713689	2.87502501730229	5.10080298334825	0.295657520243521	-6.66569532268353	-13.2878559034553	-5.23087942036286	-2.73913233428368	-7.15682657777708	3.47166130819203	7.27620405243356	57.7823776565493	12.6468103181408	6.05787398759516	7.36845768706965	-2.5185069624634	-10.2420425803346	-5.43441275572722	-0.486224407868123	-2.43389009481922	-6.90813531374237	5.24283066383646	-0.0706089612401787	55.2979233477419	12.1245521732416	6.7299878495191	5.46664790540992	1.47688293581247	-5.13707934861106	-2.35788032543785	4.05762694867428	-4.74120188517488	-9.11287330356924	2.15153257187646	-2.60949967426092	62.3426075685707
DCA_se1_ag1_f_01	DCA_se1_ag1_f_01_1.wav	in	733.808	733.958	IH1|N	733.808	733.858	733.858	733.958	0.149999999999977	IN	48	67.5792716541207	12.490421640132	1.03210182717376	14.5487242487824	-0.936785712272837	-0.987307465090113	-1.78181396305037	-5.11522005435741	2.08770284955743	-7.37431446661352	-1.30314129720191	-8.02517919596425	65.067600013728	13.6439275227616	0.934383220224297	7.06355377348362	4.56889453300937	4.87475650291387	-0.718894337912279	-2.52800107502685	-5.3401207166362	-8.1532319161274	2.22040817745318	-0.11658158240785	61.6134345557128	12.5944701861585	3.46314321726877	9.79630776148838	6.60295081041713	0.414846906669511	-5.20541969971482	-2.15417446580391	0.0307320836266812	-6.28062325338241	0.998460807559488	-3.19449031136504	62.5816886923607
DCA_se1_ag1_f_01	DCA_se1_ag1_f_01_1.wav	in	734.9171	735.0471	IH1|N	734.9171	734.9571	734.9571	735.0471	0.129999999999995	IN	49	67.3998376743251	12.8984685706836	-2.05847268991149	11.4070396735073	1.47504144350902	-3.33629494829679	2.17866904154324	-5.81777897486604	-1.95093749279133	-4.16174834684378	-3.33472979550878	1.62619618624506	61.4040436793363	12.3164508209458	3.50940502639021	9.83551852007648	2.51707087549975	2.74583349697525	5.42351596620352	-4.42398821969713	-1.4514195566132	-7.1400247404134	-3.20397606648937	-2.33395128331108	60.9045429999948	13.3743434809287	4.55749118929374	9.04430939328332	2.19723895474327	1.8712658338052	0.942306053568191	-1.41200772319109	0.242380916799822	-4.06092858321372	-6.95705269683657	-7.54783503401601	61.1172450626376
DCA_se1_ag1_f_01	DCA_se1_ag1_f_01_1.wav	in	746.8426	746.9626	IH1|N	746.8426	746.8926	746.8926	746.9626	0.120000000000005	IN	50	68.9172324103156	10.1323384700104	-1.61849547323664	13.4738067570858	1.79468215975109	0.931217701800009	0.64466114662947	0.726546747529133	-0.138730827819608	-7.37567233272981	-3.37842252422015	-0.00951491295546014	68.3634414846272	11.1653062339511	2.27958144378961	14.0904744311692	1.55398426077181	2.18255671379126	-1.73439117028783	-7.01560523875172	-3.14640586545644	-2.63105244220715	-2.05873947543891	-8.13767357816548	66.1685868459951	9.97773989318504	-0.619334863964948	9.72318173829868	-1.95552471641733	5.46306934733815	5.10081911669594	-5.19234054450532	0.935132162014433	-5.43844974695721	-0.725877894054992	8.40291082563954	61.0812586688857
DCA_int_04	DCA_se1_ag1_f_01_1.wav	things	755.08	755.39	TH|IH1|NG|Z	755.12	755.16	755.16	755.19	0.07000000000005	ING	51	NA	NA	NA	NA	NA	NA	NA	NA	NA	NA	NA	NA	NA	NA	NA	NA	NA	NA	NA	NA	NA	NA	NA	NA	NA	NA	NA	NA	NA	NA	NA	NA	NA	NA	NA	NA	NA
DCA_int_04	DCA_se1_ag1_f_01_1.wav	in	764.3064	764.3664	IH0|N	764.3064	764.3364	764.3364	764.3664	0.0599999999999454	IN	52	NA	NA	NA	NA	NA	NA	NA	NA	NA	NA	NA	NA	NA	NA	NA	NA	NA	NA	NA	NA	NA	NA	NA	NA	NA	NA	NA	NA	NA	NA	NA	NA	NA	NA	NA	NA	NA
DCA_int_04	DCA_se1_ag1_f_01_1.wav	anything	777.617	777.917	EH1|N|IY0|TH|IH2|NG	777.777	777.807	777.807	777.917	0.139999999999986	VAR	53	58.2877755867243	10.4806423007956	3.93915645872532	7.19391601942901	4.65570075962234	-0.489528514650407	1.20830904895879	3.7129098170156	-8.40357761399314	-12.8494690480403	-4.91135486267103	-8.3019003011491	62.8590365976087	10.2092201496693	6.71581489812032	7.83728460519068	0.563743140756344	-4.70441114714532	0.40432066590458	7.6047205331441	-2.0243334549745	-11.6788512624539	-11.7941861563992	-13.9296639807868	60.1089951984924	12.4122345683811	6.14948775826681	6.96947845240139	-3.1052948244188	-4.65300903265586	0.979246688765006	5.99090331706317	-3.32063548942219	-14.0812014911946	-6.52802863773866	-14.7907016088541	57.6254973703549
DCA_int_04	DCA_se1_ag1_f_01_1.wav	anything	782.9489	783.3189	EH1|N|IY0|TH|IH2|NG	783.0889	783.1189	783.1189	783.3189	0.230000000000018	VAR	54	54.2604222260578	11.7110035793922	0.794499607330548	2.64885608217383	0.824474464387806	-3.44620382868729	-1.08858672612256	-0.298009109789516	-0.477065422102888	-7.43525085191714	-1.14046757813348	-0.339117278531113	51.0464078370471	11.5178520892417	4.35810733260742	3.19489190159816	1.39031009339784	-2.11653775552599	3.6464830763803	3.53433340979738	-3.51738011607442	-10.7646926771204	-5.54639166374063	-6.05758342097297	49.8897789950284	11.9441536180554	4.65987214679202	0.113491474683351	1.95277583978856	-1.76808739836927	0.0176588458390145	1.06024037295397	-0.787255710218516	-6.07664922099464	-4.27615834764695	-4.69615068277584	51.7848425311653
DCA_int_04	DCA_se1_ag1_f_01_1.wav	things	785.4386	785.8486	TH|IH1|NG|Z	785.4986	785.5386	785.5386	785.5786	0.0800000000000409	ING	55	59.9820021116741	9.88199691971448	-0.12535551621555	2.86626101908134	-1.60237096012822	-3.01927901513935	-8.71542446821686	-6.31669132163123	1.51061741509099	-5.6417902493334	-7.90616526042005	-6.53905425951014	59.4487010001391	8.26157730910796	0.386012011095625	3.9771010358205	0.194075741293445	-3.71092231679218	-12.2689413988563	-7.42120004172955	1.88539791499316	-6.4745775113185	-5.50602010636382	-4.24174527270773	58.5907688878197	8.07394107959257	0.905096142129111	2.98301185879698	-6.00745186254101	-6.04863161374614	-7.95837742602554	-2.72749167211226	-0.713118622477678	-8.32122262555219	-0.523589679700141	2.1737798911585	58.9054403607702
DCA_int_04	DCA_se1_ag1_f_01_1.wav	in	786.3386	786.4186	IH0|N	786.3386	786.3686	786.3686	786.4186	0.0799999999999272	IN	56	53.9024635350556	7.94237636901928	1.39965794911375	-5.68003528654449	-2.9083010897439	-3.45258961632795	-4.34916328479607	-4.57157975276596	-3.47718263203593	-2.55827890819763	4.29587043955762	5.92238411230293	53.1114613920819	8.46597778479504	2.18696203911957	-4.64433068185359	0.399809678078749	-1.68820641346975	-2.88498809515245	-6.48893274428178	-3.73360197091117	4.04145315757165	0.325712881643861	4.59205373755136	53.748546643319	10.0369824333188	3.38915792459928	-0.515669261383389	-0.653339846533978	-1.11253805019723	-3.81345933293032	-3.8933133443988	-2.14660228171876	-1.79545612112504	0.039598151069125	5.96320023041608	52.4223907872844
DCA_int_04	DCA_se1_ag1_f_01_1.wav	in	789.3097	789.3697	IH0|N	789.3097	789.3397	789.3397	789.3697	0.0599999999999454	IN	57	NA	NA	NA	NA	NA	NA	NA	NA	NA	NA	NA	NA	NA	NA	NA	NA	NA	NA	NA	NA	NA	NA	NA	NA	NA	NA	NA	NA	NA	NA	NA	NA	NA	NA	NA	NA	NA
DCA_int_04	DCA_se1_ag1_f_01_1.wav	things	838.941	839.091	TH|IH1|NG|Z	838.991	839.021	839.021	839.051	0.0600000000000591	ING	58	NA	NA	NA	NA	NA	NA	NA	NA	NA	NA	NA	NA	NA	NA	NA	NA	NA	NA	NA	NA	NA	NA	NA	NA	NA	NA	NA	NA	NA	NA	NA	NA	NA	NA	NA	NA	NA
DCA_int_04	DCA_se1_ag1_f_01_1.wav	anything	859.5353	859.8753	EH1|N|IY0|TH|IH2|NG	859.6953	859.7553	859.7553	859.8753	0.180000000000064	VAR	59	54.9856129520786	12.1875254519636	5.44670306453928	3.64972828797472	3.24404702297293	-3.90933665846868	0.209864982239748	6.08013176064271	-4.4799892752009	-3.67837872812299	1.39244618494959	2.5276708303483	53.6279340674394	11.7402967852407	4.79742230867465	0.822488865842058	0.0909047494910434	-5.20294243851967	-4.94088169761629	-3.03233482335194	-4.95719718678079	-7.80513351501555	1.97394687755471	1.77959315962526	51.6013239224695	12.2212513818918	5.88114868593948	0.721599472865239	1.08787081946501	-1.4908277800605	-0.168546771000354	4.20665762312945	0.469121770044201	-6.27366407045173	-7.14948036094055	-5.56264601548055	50.7479444611176
DCA_int_04	DCA_se1_ag1_f_01_1.wav	thanksgiving	903.5615	904.2415	TH|AE2|NG|K|S|G|IH1|V|IH0|NG	904.0915	904.1215	904.1215	904.2415	0.149999999999977	VAR	60	53.8468646298308	6.79289898736716	-0.100510397614615	2.37895463687001	0.349397581850014	-2.11821739496225	-6.20841488987015	-5.50647044191728	7.16190539535639	-6.4616123305018	-1.70328127026155	5.00789761303251	55.9540946660736	5.25495983976584	-0.142240273452769	1.4612482414056	-7.20033689721269	-7.13992421552247	-5.35673204383858	-3.44008422565154	-1.20968541087628	-6.72046979222301	1.60345836034059	7.37254168304352	57.7857902979743	7.97709161353911	5.47829803675748	5.14882077537401	-7.4611861507003	-9.49976931751757	-7.96169656062294	-6.70857477410226	1.44759743917751	-6.4350760847637	3.63744007988048	7.2792728126709	54.1221777228804
DCA_int_04	DCA_se1_ag1_f_01_1.wav	things	923.7802	924.1202	TH|IH1|NG|Z	923.8102	923.8502	923.8502	923.9402	0.129999999999995	ING	61	57.4505507024421	10.6033814404923	3.78692283260316	7.10532734397217	0.432733126880187	-4.05686780284526	-9.14088138388571	-5.88589467433301	-1.08621910860407	-9.0375118744053	-2.28043865874691	-5.27812976006642	57.0874631578033	9.52524295508958	0.431911159399995	3.74741322988828	-0.777278259174506	-5.40854654513064	-1.90968752358994	-0.172953426061545	-3.83465095104532	-8.88066948126251	2.32794855423512	1.09442636287617	55.7931361362198	11.5067830467801	4.78384306200308	3.00276037431255	0.277762259185798	-2.82280183918058	-1.13866626417604	2.40666475844591	-3.29927113824011	-13.310130893193	-5.95369464414001	-6.7680240420585	55.5440747830572
DCA_se1_ag1_f_01	DCA_se1_ag1_f_01_1.wav	nothing	951.45	951.66	N|AH1|TH|IH0|NG	951.6	951.63	951.63	951.66	0.0599999999999454	VAR	62	NA	NA	NA	NA	NA	NA	NA	NA	NA	NA	NA	NA	NA	NA	NA	NA	NA	NA	NA	NA	NA	NA	NA	NA	NA	NA	NA	NA	NA	NA	NA	NA	NA	NA	NA	NA	NA
DCA_se1_ag1_f_01	DCA_se1_ag1_f_01_1.wav	dancing	958.3622	959.0222	D|AE1|N|S|IH0|NG	958.8722	958.9922	958.9922	959.0222	0.149999999999977	VAR	63	63.1544417644808	14.1047944151808	9.03982240850514	4.15073908074655	-2.86396391733115	-1.9846437481603	-1.09657654930487	3.97336732327664	-0.839466894394473	-10.4797385842238	-8.00520111054079	-3.00445091156129	67.4876757939615	14.9957377694233	7.3873886450885	0.188645049609645	-9.57024485289314	3.00376878175159	3.08316898657218	-1.37612691443739	-7.93907386235321	-10.8283630003909	3.8042105724671	-1.59877651499215	65.5917664882628	16.194497635778	10.0156461729903	-1.05945651641109	-10.9933165589165	-1.90393670873232	0.613251615254135	0.934117912028746	-1.0998021550189	-10.399011946623	0.500917883847401	-1.87202792550895	61.4969791405519
DCA_int_04	DCA_se1_ag1_f_01_1.wav	anything	986.1199	986.5899	EH1|N|IY0|TH|IH2|NG	986.5199	986.5499	986.5499	986.5899	0.0699999999999363	VAR	64	NA	NA	NA	NA	NA	NA	NA	NA	NA	NA	NA	NA	NA	NA	NA	NA	NA	NA	NA	NA	NA	NA	NA	NA	NA	NA	NA	NA	NA	NA	NA	NA	NA	NA	NA	NA	NA
DCA_int_04	DCA_se1_ag1_f_01_1.wav	things	988.5899	988.7199	TH|IH1|NG|Z	988.6199	988.6499	988.6499	988.6799	0.0599999999999454	ING	65	NA	NA	NA	NA	NA	NA	NA	NA	NA	NA	NA	NA	NA	NA	NA	NA	NA	NA	NA	NA	NA	NA	NA	NA	NA	NA	NA	NA	NA	NA	NA	NA	NA	NA	NA	NA	NA
DCA_int_04	DCA_se1_ag1_f_01_1.wav	things	1004.5636	1004.7536	TH|IH1|NG|Z	1004.5936	1004.6236	1004.6236	1004.6536	0.0599999999999454	ING	66	NA	NA	NA	NA	NA	NA	NA	NA	NA	NA	NA	NA	NA	NA	NA	NA	NA	NA	NA	NA	NA	NA	NA	NA	NA	NA	NA	NA	NA	NA	NA	NA	NA	NA	NA	NA	NA
DCA_int_04	DCA_se1_ag1_f_01_1.wav	happening	1004.7836	1005.1836	HH|AE1|P|AH0|N|IH0|NG	1005.1236	1005.1536	1005.1536	1005.1836	0.0599999999999454	VAR	67	NA	NA	NA	NA	NA	NA	NA	NA	NA	NA	NA	NA	NA	NA	NA	NA	NA	NA	NA	NA	NA	NA	NA	NA	NA	NA	NA	NA	NA	NA	NA	NA	NA	NA	NA	NA	NA
DCA_int_04	DCA_se1_ag1_f_01_1.wav	dancing	1008.7196	1009.2196	D|AE1|N|S|IH0|NG	1009.0496	1009.1696	1009.1696	1009.2196	0.169999999999959	VAR	68	59.159016007367	9.90520404680458	3.67136104536072	7.96936243966349	0.432785664657229	-5.15034826629727	-8.86354203754058	-14.2121424575107	-1.59336333183405	-3.84630179733171	-3.81619762199483	0.474558900367175	59.3918220503821	10.1691021593862	6.16937275071442	5.58300816544683	1.48880437327285	-2.07034212990302	-5.75597538905932	-13.5191024124086	-11.2932922524903	-10.2319254746217	-9.80459121202162	1.39175492356267	59.9381453473678	11.3799269626303	2.0360240668633	4.76779031030726	-2.92316794313002	-3.24566294807834	-4.5835391785678	-6.33304596614791	-5.41558725018955	-10.9082027950401	-6.58486192569601	-2.60770242393989	54.7339752022955
DCA_int_04	DCA_se1_ag1_f_01_1.wav	things	1013.1847	1013.3447	TH|IH1|NG|Z	1013.2347	1013.2747	1013.2747	1013.3147	0.0800000000000409	ING	69	55.0465817564076	11.974158925539	2.47601396026434	2.43558907583504	2.48517750380608	-0.556773280855747	-5.26262317205868	-2.838976263271	0.00760644418663226	-9.12183143890678	-5.07467690458478	0.443689134824363	56.224655867883	11.9726245321725	2.69722088754629	4.64854012365255	-0.00161123863265312	-6.53881795893926	-5.13829111028685	-3.50496571166326	-3.95494990293921	-13.4131168390885	-0.149848242035867	3.31278492775969	58.1582766734474	8.95585146169651	-2.79638991879523	4.68508459194521	-6.79406405430824	-5.1701766474948	-0.296628927017009	-2.55842221924975	0.141846398341849	-3.67611439443125	1.06417882701744	2.42212248906546	54.7329487895037
DCA_int_04	DCA_se1_ag1_f_01_1.wav	in	1055.3042	1055.4642	IH1|N	1055.3042	1055.4042	1055.4042	1055.4642	0.159999999999854	IN	70	57.1535175536675	12.1701967820346	6.69141906178993	5.52525647522192	-3.69697931547775	-8.71708243682072	-6.3133723974318	-4.13321809521825	0.25402280036387	-14.7106983002203	-5.98434893825458	1.81128129619096	58.262448026172	12.285539764996	6.15581639818304	4.4418908573187	-1.97332082098624	-8.29213141773136	-7.36082411716149	-11.2609418492264	-9.27538779328929	-16.5413969063337	-14.0196037121392	-1.53810539271584	59.7539245159377	13.5938833917156	7.33660636520174	3.84693663056117	0.416078391781774	-7.40050745266777	-7.42897888092793	-8.69083414243817	-12.4280704502958	-8.6314988414737	-6.11246961672077	-3.51346427128302	56.2118920765553
DCA_int_04	DCA_se1_ag1_f_01_1.wav	things	1062.773	1063.013	TH|IH1|NG|Z	1062.813	1062.853	1062.853	1062.943	0.129999999999882	ING	71	58.0703436702099	11.3968789708436	3.01240686238256	7.54653302654727	7.45488488961179	-0.420101011575144	-6.81466513901462	-4.74499823882923	-6.60879088653162	-11.705127966107	0.202856777941484	-5.83936682998139	56.3113132173329	10.5317532068554	5.33150428066351	3.3385972172718	-0.90064974489377	-5.91789051682324	0.406226565090375	5.34292898883744	-1.25396786975643	-12.2787702929955	-1.18119812882868	-4.77302489276836	54.3693434858712	12.4612529299671	6.20846397713837	1.01483224600186	4.27886842419795	-4.5539200665471	-3.29800923864079	2.49216739026705	-0.0644000189399053	-9.22955027947051	0.43324661560076	-6.63266203251686	55.2411738734229
DCA_int_04	DCA_se1_ag1_f_01_1.wav	in	1063.343	1063.513	IH0|N	1063.343	1063.373	1063.373	1063.513	0.169999999999845	IN	72	57.5015064798011	12.8713368152162	5.47300870358804	7.29363579706821	0.629682299574728	-2.44811614499486	4.56114919184952	-0.212509183706407	-3.6463437259727	-8.30358383142348	-1.9505082370009	-6.91176646209469	56.0705192439474	11.6698600650623	2.36921008802102	7.09762836501532	3.56159798920787	-3.02355397530324	1.0819824285399	-4.6758755387838	-0.25750990454329	-1.9206468850361	-2.85062942952433	-2.53762256484536	58.5841153761344	12.6418661637126	-1.4649080648832	4.5535741828181	0.0793342600248735	-2.21493363301116	5.63555476901386	1.3280117313267	1.25678456891818	-2.13321871341334	-7.65750565204971	-2.28270500140448	56.379391560742
DCA_se1_ag1_f_01	DCA_se1_ag1_f_01_1.wav	moving	1069.8484	1070.6084	M|UW1|V|IH0|NG	1070.2484	1070.2984	1070.2984	1070.6084	0.360000000000127	VAR	73	65.8623439584141	10.6928609966148	-2.1352305709269	10.2803181080871	-3.9803347536075	0.336012928242387	5.29644017713875	1.22607494977527	3.83951305464599	-2.07501552475363	-3.34241769320989	-1.39732628007364	70.1075854856911	7.75534447189805	-15.5220826872697	4.67753702755127	-5.87859871724226	-5.19581740116039	3.51291914958496	-9.19841801988672	-1.33763536228889	-0.449019565816394	0.504036987817565	4.17578929150569	69.1431696925353	5.29800710672635	-17.8399930626178	6.50881671196182	-3.23133058666547	-6.03594650733045	1.66291154223804	-10.4917924048916	-5.54029708838579	0.466338281982797	2.86178603724765	5.2726625375106	66.3220138717345
DCA_int_04	DCA_se1_ag1_f_01_1.wav	going	1097.466	1097.656	G|OW1|IH0|N	1097.526	1097.556	1097.556	1097.656	0.129999999999882	VAR	74	59.7656813372137	10.954184255872	3.62112717631701	0.641555947160265	5.47241649880933	1.13440859720931	-6.01564066247785	-12.0808497057036	-4.96648984324535	-5.30678371547661	-7.71850415836729	-1.79909995835556	64.0818203377847	6.2821756238564	3.90392283665003	5.99909005126308	1.66444117926242	-3.70536273780002	-5.74798836421769	-1.95393985214929	-5.78350809888008	-3.92572406250738	-3.38808135721233	-0.673940073582286	58.4271798884087	11.2753355626241	0.678070289096704	2.77871896587616	7.11904135623523	-2.52884366340461	-0.302357809028161	-3.65156772450513	-6.69219320134504	-5.29359557072369	-7.59836426730632	3.77405916341647	57.3873011417598
DCA_int_04	DCA_se1_ag1_f_01_1.wav	going	1098.436	1098.666	G|OW1|IH0|NG	1098.566	1098.596	1098.596	1098.666	0.0999999999999091	VAR	75	59.6045954556383	13.1857450061336	3.03211605011336	2.9166342771311	-2.0433782619232	-5.54235579970493	3.02277397086285	4.38859140630135	-1.35258613688384	-6.22788766145503	-4.51546391524997	4.47427106895054	57.7495893123047	12.8753332435414	3.50687946861787	2.27733309225732	0.460431815757534	-4.3354796536032	3.30733719411114	4.62546355218013	-3.96281775130864	-9.87611196713401	-3.45143354102833	0.961211766073989	56.1579118613613	12.1446090976539	5.51738052505404	1.36910651730848	1.8088109034549	-1.38671105210095	-0.312194835616246	6.23166272620091	2.05925769851223	-7.70065027784043	-11.5900750398596	-6.01892690728923	54.1574733939371
DCA_int_04	DCA_se1_ag1_f_01_1.wav	things	1127.2487	1127.5387	TH|IH1|NG|Z	1127.2887	1127.3287	1127.3287	1127.3887	0.0999999999999091	ING	76	59.0660475167534	10.0181113953595	1.2884973505798	2.39034646752274	-0.627311630363829	0.121239242454898	-7.14021137018127	-0.952656288527451	3.3904311482193	-5.89815170869627	-3.02646460301076	3.77712855347549	59.084695651403	10.9403074388547	1.19188908958916	3.40710538779822	0.606507132593092	-5.74270156826741	-8.21452071908138	-0.0117239566105446	-5.49589371523174	-12.2421032782576	-1.07753026686099	6.50827826302893	57.0904925792936	11.3579561796266	4.60424386130325	0.122758348872155	-1.49515823027597	-2.06775244186583	-4.95856429205611	-5.33715330221649	-3.2326165815366	-10.5874385736413	-2.23313067058285	4.24777556876546	54.9098361935409
DCA_int_04	DCA_se1_ag1_f_02_1.wav	nothing	15.5046	15.7946	N|AH1|TH|IH0|NG	15.6946	15.7346	15.7346	15.7946	0.100000000000001	VAR	1	38.0605911812336	8.6934834442465	7.78643858054353	5.43370170965642	3.41957942178275	-6.47741127312327	-11.2359718666635	-9.58869412259586	-0.965023553667148	-2.55536164597064	-4.2112608115813	1.20837404797364	38.568369042666	9.40115517352108	9.1234083083896	4.65613968737079	5.73868899156241	-6.69490693237672	-8.21127916043625	-4.21841976149564	-3.20027174157566	-3.42294101248829	-3.33969728830226	2.55391029297162	37.7192446791266	9.05378137978444	10.8215355546455	1.83204255336285	0.671293687336105	-5.78360553651607	-6.59447849255158	-3.54265595591526	-4.67756648955878	-7.71018061002256	-5.18747050523626	-3.18700898950904	37.9978946289203
DCA_se1_ag1_f_02	DCA_se1_ag1_f_02_1.wav	things	50.209	50.549	TH|IH1|NG|Z	50.269	50.339	50.339	50.469	0.200000000000003	ING	2	68.3427387340155	12.4986548883765	-5.82069658952767	17.3300590503613	5.70509457898455	-17.5659589108742	-3.96134449391307	-2.80018563118324	-9.58200267320703	-11.2669712389904	-5.06844693229122	2.40996931529948	61.8001010148325	11.6944722556826	-0.024697070421643	21.8485389580992	3.82998473358907	-23.9413373663315	-3.45410381454162	-3.97595044405387	-14.9810926287736	-2.62781516918643	3.1034118596222	-2.09715535707549	56.0612941729057	14.4331585082087	4.03889360253335	15.2146684086274	4.48281787143247	-16.5990290269159	-6.58431815896835	-2.99007699301144	-14.6968769449248	-6.77925308232316	6.75447637773633	-0.648937970428857	50.5815374139218
DCA_se1_ag1_f_02	DCA_se1_ag1_f_02_1.wav	nothing	54.553	54.923	N|AH1|TH|AH1|IH0|NG	54.853	54.893	54.893	54.923	0.0700000000000003	VAR	3	NA	NA	NA	NA	NA	NA	NA	NA	NA	NA	NA	NA	NA	NA	NA	NA	NA	NA	NA	NA	NA	NA	NA	NA	NA	NA	NA	NA	NA	NA	NA	NA	NA	NA	NA	NA	NA
DCA_int_04	DCA_se1_ag1_f_02_1.wav	nothing	54.553	54.923	N|AH1|TH|AH1|IH0|NG	54.853	54.893	54.893	54.923	0.0700000000000003	VAR	4	NA	NA	NA	NA	NA	NA	NA	NA	NA	NA	NA	NA	NA	NA	NA	NA	NA	NA	NA	NA	NA	NA	NA	NA	NA	NA	NA	NA	NA	NA	NA	NA	NA	NA	NA	NA	NA
DCA_se1_ag1_f_02	DCA_se1_ag1_f_02_1.wav	carrying	69.6521	69.8921	K|EH1|R|IY0|IH0|NG	69.8321	69.8621	69.8621	69.8921	0.0600000000000023	VAR	5	NA	NA	NA	NA	NA	NA	NA	NA	NA	NA	NA	NA	NA	NA	NA	NA	NA	NA	NA	NA	NA	NA	NA	NA	NA	NA	NA	NA	NA	NA	NA	NA	NA	NA	NA	NA	NA
DCA_se1_ag1_f_02	DCA_se1_ag1_f_02_1.wav	in	74.0066	74.0766	IH0|N	74.0066	74.0366	74.0366	74.0766	0.0699999999999932	IN	6	NA	NA	NA	NA	NA	NA	NA	NA	NA	NA	NA	NA	NA	NA	NA	NA	NA	NA	NA	NA	NA	NA	NA	NA	NA	NA	NA	NA	NA	NA	NA	NA	NA	NA	NA	NA	NA
DCA_se1_ag1_f_02	DCA_se1_ag1_f_02_1.wav	in	74.8175	75.0675	IH1|N	74.8175	74.9575	74.9575	75.0675	0.25	IN	7	59.3869169820859	14.6251606230098	0.946821209620935	13.4721372918794	6.03509588957031	-10.1198079812318	-3.88960407792242	-3.64394603340783	-12.2945843666034	-13.3952135869769	-1.27947485278293	1.43375914232761	59.1228018785586	15.3858500539703	3.32426237029247	8.86948494490927	6.14861592656298	-10.2138316889818	-10.4879172244588	-8.36905114550913	-9.53350902924953	-11.5363017349223	-4.4433880329179	6.98339412500921	56.1293422146022	15.2647245905933	6.21961864757968	6.63612743136365	6.44219801745159	-5.93968711625653	-14.0186727276662	-11.6822754256623	-9.01529447359691	-9.72321810246384	-5.20462343914573	3.60810144050788	55.0303685263594
DCA_int_04	DCA_se1_ag1_f_02_1.wav	things	78.2059	78.4259	TH|IH1|NG|Z	78.2959	78.3359	78.3359	78.3859	0.0900000000000034	ING	8	47.5706089472155	9.80030620156823	4.56424810187597	11.8178193728557	-0.559754465348423	-11.9927264390669	-1.88336354533218	1.01303303045846	2.82137536632555	-8.20564930730845	-9.83107757198458	8.867469411799	47.6420099937497	9.282069470374	5.56298302823183	12.5121634605457	2.33175819003862	-4.35072701536129	6.36341496704111	5.22265326721663	-6.02648563328169	-9.83094403301422	-1.93834447799469	2.81960301679033	44.5347240153623	7.37148513154897	5.15690702958612	11.2916411076893	6.38119905075948	-0.351070521536238	8.93372902941613	5.04273291726539	-8.1565394901294	-4.42726574488012	5.084342170765	6.11761817460669	45.7981634176925
DCA_int_04	DCA_se1_ag1_f_02_1.wav	jumping	79.4959	79.8659	JH|AH1|M|P|IH0|NG	79.7259	79.7559	79.7559	79.8659	0.140000000000001	VAR	9	37.3044937024573	5.7365932206162	9.9725554186419	7.25788633331265	7.75300962119279	-1.09237102578791	-4.26332270102899	-4.95918800063404	-6.84125593533444	-5.65957405404522	-2.31768786718376	-1.14377841970603	35.2058803751735	5.7728117546051	12.47770209913	5.96704614880196	6.36015684693354	3.75751429213493	0.703902610930454	-2.20291059859982	-4.69136793168057	0.676704155413189	1.50569223658785	3.04248904912409	36.504910275505	6.44648629924868	11.4456607695012	5.89011299241506	4.51191653584148	1.58746813029642	2.02729265948015	1.83091943498537	-0.78496468491727	-2.0658120185804	2.81334443640109	8.90761657481981	36.9389920899018
DCA_int_04	DCA_se1_ag1_f_02_1.wav	in	85.1599	85.4899	IH0|N|HH	85.4299	85.4899	85.4405	85.5205	0.0905999999999949	IN	10	46.4145311626835	10.4164570133227	6.79873033825714	8.73534295572576	4.38420962200344	-5.29611757614921	5.94070768375115	-2.28600284971457	-6.23583860445406	-5.29424244845202	-9.72256992265888	-9.64308901501727	45.6541631167352	10.6813883425069	4.72976212322426	6.31887119437389	3.1001982566988	-5.39646486661467	4.95617508297608	2.84950364904587	-4.72620091549855	-1.63951910987021	-2.06313175934088	-6.3708465566341	49.0231776800681	12.0573449083345	5.21231273246524	8.7711055974986	4.11042471758949	-6.63317072550788	0.128908314488868	-1.91314485889241	-5.89533542791495	-3.40143457578881	-9.85988354665854	-4.85881664734642	49.71228429529
DCA_se1_ag1_f_02	DCA_se1_ag1_f_02_1.wav	in	85.1599	85.4899	IH0|N|HH	85.4299	85.4899	85.4405	85.5205	0.0905999999999949	IN	11	46.4145311626835	10.4164570133227	6.79873033825714	8.73534295572576	4.38420962200344	-5.29611757614921	5.94070768375115	-2.28600284971457	-6.23583860445406	-5.29424244845202	-9.72256992265888	-9.64308901501727	45.6541631167352	10.6813883425069	4.72976212322426	6.31887119437389	3.1001982566988	-5.39646486661467	4.95617508297608	2.84950364904587	-4.72620091549855	-1.63951910987021	-2.06313175934088	-6.3708465566341	49.0231776800681	12.0573449083345	5.21231273246524	8.7711055974986	4.11042471758949	-6.63317072550788	0.128908314488868	-1.91314485889241	-5.89533542791495	-3.40143457578881	-9.85988354665854	-4.85881664734642	49.71228429529
DCA_int_04	DCA_se1_ag1_f_02_1.wav	anything	87.5778	87.8578	EH1|N|IY0|TH|IH2|NG	87.7778	87.8078	87.8078	87.8578	0.0799999999999983	VAR	12	38.7424743215366	7.74030725257256	9.39655125598372	4.7585253173975	3.92531676492337	-3.04338212240605	-4.83235391606622	-0.910798576522062	2.62853996416376	-5.30734413259611	-3.6186946727439	0.229079541375141	37.590295527007	7.14575426595706	9.14458235011363	4.64457206509279	5.41211804638143	-0.406955614664542	-2.490107085663	1.10328452621669	3.87696000255202	0.136344226031785	-0.667532912855548	3.72887556051693	38.2923327906691	7.63795445033184	11.5086583183482	6.88700051965035	6.5906999799121	-1.6273392294593	0.98671415667754	2.21085595746032	0.552011546794978	-3.59904259141585	-9.67059716299866	-2.69029400529784	35.0561938828897
DCA_int_04	DCA_se1_ag1_f_02_1.wav	doing	89.6338	89.8138	D|UW1|IH0|NG	89.6938	89.7238	89.7238	89.8138	0.120000000000005	VAR	13	36.5218584384998	8.04216993323624	10.3927079578311	2.31974062886876	3.27895273765524	1.40236652683154	-0.0233169101134375	-0.364945392778223	0.461443466254549	1.60734682537481	3.87228354527446	4.46518444416663	36.2653779502438	7.0654464430435	10.2191057685633	3.38997480106443	6.39133189348625	2.42502733168296	1.35896021706273	1.78560643666325	-1.67201514380997	3.83466806747092	6.34889746041348	2.02687727848683	35.3123786670864	5.63658044417669	8.0495567382185	2.64377485134504	6.61962421911235	6.68730474148743	0.64841853634153	1.59904810826538	5.96882783248278	4.69135547497205	5.82204312426983	2.99997772958642	35.879755532254
DCA_int_04	DCA_se1_ag1_f_02_1.wav	nothing	90.2132	90.4232	N|AH1|TH|IH0|NG	90.3632	90.3932	90.3932	90.4232	0.0599999999999881	VAR	14	NA	NA	NA	NA	NA	NA	NA	NA	NA	NA	NA	NA	NA	NA	NA	NA	NA	NA	NA	NA	NA	NA	NA	NA	NA	NA	NA	NA	NA	NA	NA	NA	NA	NA	NA	NA	NA
DCA_se1_ag1_f_02	DCA_se1_ag1_f_02_1.wav	thing	131.5735	131.8735	TH|IH1|NG	131.6635	131.7235	131.7235	131.8735	0.210000000000008	ING	15	63.4691213242319	12.9596769895687	-0.10040103065181	18.0294873252955	13.159525295027	-14.9041635704268	-3.78402110482978	1.04519033455701	-7.59024764672995	-11.0548202757086	-0.0585208234596396	-0.242658254698288	56.5071732748666	14.1951378121943	8.89892933188093	17.8633604462992	5.02880324866887	-16.2636199189219	-1.56503705621745	5.71278474589532	-9.96331097103783	-11.8834810330216	3.53528106695944	-0.0313579112421187	56.2271100690852	15.1348293966071	9.50430391743977	14.2289052511091	6.4510325289508	-13.7356204983545	0.554598272562338	6.8532368293542	-9.47262474581805	-14.098895225649	3.56375898251581	-2.63304471632005	52.8627136709949
DCA_se1_ag1_f_02	DCA_se1_ag1_f_02_1.wav	thing	137.4019	137.6619	TH|IH1|NG	137.4619	137.5419	137.5419	137.6619	0.199999999999989	ING	16	67.0033789258131	14.084123302553	-4.82660888731439	13.3601915962613	4.78517164634375	-18.3149730190275	-9.03093496924821	-6.13611071975216	-5.22974271738671	-5.22556546647157	-8.18838935499365	0.282076885603117	65.272819253395	12.2977758794937	-1.45431992042542	19.3264776054723	-1.95543056182755	-25.518707692553	-3.82885915081058	-1.98051940453164	-7.44670812308463	-2.62871354817257	-0.424357115514061	-6.13831853402967	62.2281716342805	13.5129417795652	1.60112013716615	14.8941130147876	-1.97843455593858	-21.6957035950329	3.11182914480931	3.08903290909872	-12.2183392720747	-3.92861882579288	4.31891353757481	-10.5962430027723	63.018416331385
DCA_se1_ag1_f_02	DCA_se1_ag1_f_02_1.wav	things	143.1741	143.4841	TH|IH1|NG|Z	143.2341	143.3141	143.3141	143.4241	0.189999999999998	ING	17	70.2535241072233	13.9907186228702	-4.03997103843513	11.577301688405	5.89247542131078	-12.2057450213154	-8.13903435840153	-6.40674187642308	-7.67279145223412	-9.39932566330449	-8.21525749893145	6.06826367205761	66.7271045032369	12.4579795382873	-0.681214569813076	17.6044266601381	3.92406780443494	-19.7127182514446	-11.6052249382379	-6.35772248539607	-10.4529061464246	-9.25445576126421	-3.71434250987117	1.41585971546197	64.2985075498549	15.1418811326861	2.76527842657597	11.6512233536524	1.39248644562717	-15.1225928606037	-1.61321430113085	-4.9988449461182	-18.1485838597242	-11.2348586537377	1.39074421713187	-5.39369546835818	62.2804930672831
DCA_se1_ag1_f_02	DCA_se1_ag1_f_02_1.wav	in	145.8228	145.9828	IH1|N	145.8228	145.8628	145.8628	145.9828	0.159999999999997	IN	18	65.0898665919568	14.2445814479729	-3.76692033035025	16.9207515396493	10.3731576922859	-13.7305015512926	-10.9187043559759	-1.50538804129757	-8.43496927476023	-14.7056013679712	-5.1457295160753	0.797084291922495	54.2810844021747	13.8575639654796	6.0264084989169	14.7846338171371	9.80423424657924	-14.6688192842239	-7.5422932418777	1.72243655266936	-9.57618421610088	-7.79708150720226	0.245199083351106	2.2770405254036	52.9906968245656	13.8453208302602	6.33266424503828	15.1580169575701	11.6575962844907	-9.83548590315196	-6.16648762030591	-1.81012848878889	-8.76090679878642	-6.43132824875638	0.619941557272864	-3.50978706409464	51.8633847226713
DCA_se1_ag1_f_02	DCA_se1_ag1_f_02_1.wav	things	146.6128	146.9528	TH|IH1|NG|Z	146.6928	146.7528	146.7528	146.8028	0.109999999999985	ING	19	55.725775303066	11.9474295447601	2.60588353999845	13.1534432369631	6.50468772031053	-14.8023372634467	-7.57001277556155	-3.73819988344565	-8.52287724584894	-8.7927475651337	0.158951543796713	-3.12328099002363	55.2397157250926	12.5883149798223	3.81553930845874	9.39971210813461	6.62772493672616	-10.8660801799054	-12.3624146768529	-6.5709455693979	-8.39107600956577	-7.59016538751302	-2.98524648433402	-3.70994485809803	56.2410773172545	12.0065788458207	2.63831912472299	11.7630314046395	5.27475895433061	-12.2233983559877	-7.92337329144224	-4.60690261408975	-8.13804208745644	-13.5720354374053	-7.18325391768503	-0.426340387459858	52.8141239871318
DCA_se1_ag1_f_02	DCA_se1_ag1_f_02_1.wav	falling	147.0428	147.4628	F|AA1|L|M|IH0|NG|HH	147.3628	147.4628	147.4128	147.4728	0.110000000000014	VAR	20	51.3636814887814	14.4580680759667	6.8006685618324	5.9078286911303	8.19972663579757	1.88045816616194	1.34430412477633	-7.8225812389573	-9.744842446667	-1.83063490304307	1.60870443349714	-0.959364027439661	49.2761540814933	14.7353864278967	8.8164256904794	5.72379163382167	7.5458606507006	3.69184724298599	5.30140184338981	-3.20084549897921	-11.7405619169987	-3.51869413317403	-0.0492506668470368	-8.45058770600868	46.9425648301298	13.0466872403898	10.6429236307853	10.2360908732694	10.7591414006888	2.61741888354039	4.61671488264924	-5.54854430557402	-7.4190116000455	-2.14279512407402	0.492913478788758	-5.03759582110835	49.8877110355542
DCA_int_04	DCA_se1_ag1_f_02_1.wav	falling	147.0428	147.4628	F|AA1|L|M|IH0|NG|HH	147.3628	147.4628	147.4128	147.4728	0.110000000000014	VAR	21	51.3636814887814	14.4580680759667	6.8006685618324	5.9078286911303	8.19972663579757	1.88045816616194	1.34430412477633	-7.8225812389573	-9.744842446667	-1.83063490304307	1.60870443349714	-0.959364027439661	49.2761540814933	14.7353864278967	8.8164256904794	5.72379163382167	7.5458606507006	3.69184724298599	5.30140184338981	-3.20084549897921	-11.7405619169987	-3.51869413317403	-0.0492506668470368	-8.45058770600868	46.9425648301298	13.0466872403898	10.6429236307853	10.2360908732694	10.7591414006888	2.61741888354039	4.61671488264924	-5.54854430557402	-7.4190116000455	-2.14279512407402	0.492913478788758	-5.03759582110835	49.8877110355542
DCA_int_04	DCA_se1_ag1_f_02_1.wav	in	156.6922	156.7522	IH0|N	156.6922	156.7222	156.7222	156.7522	0.0599999999999739	IN	22	NA	NA	NA	NA	NA	NA	NA	NA	NA	NA	NA	NA	NA	NA	NA	NA	NA	NA	NA	NA	NA	NA	NA	NA	NA	NA	NA	NA	NA	NA	NA	NA	NA	NA	NA	NA	NA
DCA_se1_ag1_f_02	DCA_se1_ag1_f_02_1.wav	thing	163.6401	163.9901	TH|IH1|NG	163.6901	163.7601	163.7601	163.9901	0.300000000000011	ING	23	73.3116421998841	12.7192257224134	-5.5159991642657	17.4449470752389	3.22199972132274	-13.0917181966391	-3.56042846160459	-6.35493964871671	-3.49164358680095	-11.363103705484	-9.58423891754485	8.38288572335748	69.2952198300526	11.1912233497966	-4.05811250385432	20.3758871130283	-0.25304454207444	-14.3756547932385	2.17915436156643	-7.03268049206712	-9.72133723884156	-6.89783095031865	-4.4610241731362	7.82231886040402	60.5480629174526	15.9570563934376	0.939796114842972	11.4282304312782	4.82907017129011	-13.8276763472058	-1.51627039292665	-2.94320614218674	-8.11167880981694	-7.89678041660207	-3.84471265737755	-3.18675422101767	59.8804608412072
DCA_se1_ag1_f_02	DCA_se1_ag1_f_02_1.wav	thing	167.4689	167.6689	TH|IH1|NG	167.5289	167.5789	167.5789	167.6689	0.140000000000015	ING	24	63.5329423047016	14.2152879717655	-2.75568857836411	13.7351225335767	7.10546711132714	-9.87815906669635	-5.87256037478917	-2.44465859230268	-10.8304485731006	-11.4063689608317	-5.38564941185474	-2.37884330098971	60.2712160357489	13.3903758423129	0.0470108145832054	14.3434003932347	7.60381303627116	-12.0659788553307	-3.5507805483396	-1.30735062859651	-9.75927210606749	-11.824298324769	-1.64471914943008	-3.86605678305965	56.7520322907326	12.5351041636572	1.41607714315521	15.4371319898445	5.84781337418162	-8.01262785559033	-0.711981929663507	1.74590115714098	-8.80496215108501	-15.9188573901542	-2.13352498863717	-5.20635676169312	63.3544094153174
DCA_se1_ag1_f_02	DCA_se1_ag1_f_02_1.wav	thing	180.1899	180.3899	TH|IH1|NG	180.2499	180.2899	180.2899	180.3899	0.140000000000015	ING	25	65.5395641799697	15.2821829489783	-1.21017889119219	15.2274944760877	8.27357796773609	-18.4914457379939	-6.19131118653108	-2.57523873152215	-9.43498799226527	-7.38892942056746	1.15503358857049	-1.24959073592193	62.0917527825178	14.294178176589	0.0237196818059439	15.9044950492369	5.29880563014872	-19.6101682051063	-4.61833562517691	3.36964841414825	-12.8196607037583	-4.66397844787295	3.69239298463564	-5.00611658625935	58.3964918869727	14.8293311427221	2.88882071945331	15.2428040859377	6.76252596648304	-17.2680451913586	-3.50797323642971	7.16822881562602	-11.3562596337448	-6.89060070272413	2.16283050259148	-10.5931152380717	51.7623079634464
DCA_se1_ag1_f_02	DCA_se1_ag1_f_02_1.wav	something	190.5455	191.0855	S|AH1|M|TH|IH0|NG	190.9155	190.9455	190.9455	191.0855	0.169999999999987	VAR	26	46.0637905465913	11.5823473394192	7.3574767971462	10.6628762004709	6.3032060993197	-4.94293674757712	-4.14096109813582	-3.93507784412166	-4.31322203900216	-5.25988587821785	-6.88630322100242	-3.14500391480507	40.288001496738	6.60973925713645	4.85334552528233	5.00992025214372	5.60810359398783	-4.34540690544304	-0.969631431305888	5.66337607209851	-0.730263727544404	-15.7192447211087	-15.7323975623404	-3.37606221276753	42.0166242587114	6.74505057592017	4.04890876889393	2.21678392825839	2.96851191215337	-0.664545740854073	-4.23559379700018	-0.00739125701758548	2.14160172955254	-6.54392848662616	-8.67234477278986	-6.78139765464693	39.7583855816672
DCA_se1_ag1_f_02	DCA_se1_ag1_f_02_1.wav	in	204.1818	204.2618	IH1|N	204.1818	204.2218	204.2218	204.2618	0.0799999999999841	IN	27	63.6590413393766	13.6048388799629	2.29496515978064	17.4808554932734	3.95410838616242	-14.7276226022883	2.55448011363102	-6.74054134031727	-14.2269290866137	-7.54908916314399	-8.69556519803186	-2.03112296917939	62.6608922736656	14.3274837010691	3.08446727943987	16.9635552457236	3.18489297791689	-12.1767297105535	0.304988725679303	-5.86981278103729	-13.5368616070326	-7.45930052201639	-12.9759221584794	-2.55033376154242	61.2853637144044	14.7893714899977	3.04053545293699	15.4640022725528	6.09142503469981	-11.7541138545679	-1.05086754232136	-7.87370748899684	-12.4259702916834	-6.98372976871547	-12.4871776012062	-2.38643732794889	56.1063058024499
DCA_int_04	DCA_se1_ag1_f_02_1.wav	thing	215.5868	215.8168	TH|IH1|NG	215.6468	215.6868	215.6868	215.8168	0.169999999999987	ING	28	38.0022009561762	9.2073472440834	10.6247973895987	3.91014623931013	2.25481899453709	-6.20688271261131	-4.90256861807246	2.10262965359289	-1.86583557922469	-10.3316082504048	-2.35763343635016	-3.06226062364415	35.7580725761806	6.83282042882545	12.0300176193211	4.58332900248692	3.77727979949554	-1.39688540987492	-2.32571219336019	-0.0853671691755243	-6.48087883407946	-9.88501940834984	-2.82054822075276	-3.60906521774913	35.6029607109443	5.22407801355633	10.6103952306319	7.83004726313288	6.19734483237035	0.767460414575192	0.304324268041911	-2.87744130066063	-2.33598475185315	-7.03761771362901	-7.70685836794043	-8.32394652716049	35.1978699329875
DCA_se1_ag1_f_02	DCA_se1_ag1_f_02_1.wav	standing	225.1368	225.5768	S|T|AE1|N|D|IH0|NG	225.4368	225.4968	225.4968	225.5768	0.139999999999986	VAR	29	66.6233034454176	15.1807467913439	-6.57462489650048	12.3389016380342	7.54442910094502	-12.1952064612119	-10.3541373684685	-10.7868463214272	-1.7771611293451	-2.16910904952077	-9.92309452584615	2.54380120565298	63.5192075920603	16.2661580247404	-0.984726470635874	4.6355167104317	6.13377525958272	-6.38874426818099	-5.04731561500802	-10.7543282884555	-7.46530442934964	-4.61658556351159	-5.3907819189095	4.20612757989177	59.1040424748297	17.5505219952316	2.66180030911876	3.63916537212588	4.37995069116378	-8.63485933457758	-5.82783008030849	-3.40500661882108	-9.51889575736132	-7.87728854760607	-5.06337107463339	-0.592102344144	58.7260486558102
DCA_se1_ag1_f_02	DCA_se1_ag1_f_02_1.wav	standing	228.7468	229.1468	S|T|AE1|N|D|IH0|NG	229.0268	229.0668	229.0668	229.1468	0.120000000000005	VAR	30	59.5532282326968	15.4073341338419	4.56172459676063	5.96580338579138	6.54319505716964	-12.5293818776089	-15.8937854027165	-6.3884213195249	-6.7959135046964	-13.2692612716422	-8.34051136931825	-1.56806535177534	52.4528093768337	14.3816730781706	9.26084721301571	6.61625016751166	7.72000571179679	-4.28539432307028	-15.2167437110655	-10.2238125653288	-6.70475722287786	-12.1058589085455	-8.61270133494673	-6.07009734850918	45.9701388176713	13.366072768515	12.3342628103885	8.13107838063337	4.70492145458003	-2.82056430147584	-8.12741860718221	-6.09320558862666	-3.96415503867696	-6.08566920871716	-4.22008664268841	-1.91470709666859	45.9335826965997
DCA_se1_ag1_f_02	DCA_se1_ag1_f_02_1.wav	in	265.702	265.792	IH0|N	265.702	265.742	265.742	265.792	0.089999999999975	IN	31	65.4526721769167	14.890585867429	1.55668480340281	6.42916377045425	4.21573496723329	-9.40758079365179	-12.963950157067	-8.12575567716327	-7.03081976238537	-4.9542739531505	-1.67608481749073	0.867571945618137	61.8368047592484	15.8017474314753	0.354615330778954	3.04271975368969	3.83187722122992	-1.19653608812905	-12.5437192906072	-12.2155445553826	-7.88299883519814	-5.95192560274403	-1.50611744991615	-4.88734435081127	57.4948619069069	14.9295814994628	2.87782010628735	7.16509125545807	3.87525862227648	0.753298011628931	-0.76083137518487	-2.45661686852018	-4.48041547520842	-5.39841214546231	-2.15469308337018	-4.11757427600601	57.4495352515358
DCA_se1_ag1_f_02	DCA_se1_ag1_f_02_1.wav	in	268.493	268.573	IH1|N	268.493	268.533	268.533	268.573	0.0799999999999841	IN	32	71.5697683419173	14.4442610964299	-4.13870880750544	16.1125410900248	-0.327371572520418	-19.4199909504391	-8.53306631600409	-2.34582614433319	-2.66519754864929	-4.11885223250714	-5.8351679830042	2.5272792516944	71.8246859579074	15.7023068525052	-3.4671143598174	13.9568403200011	4.55163136842218	-17.1895568831131	-8.33697864935421	-5.12254352956411	-3.54621842885399	-2.8609747084791	-6.84513209347534	1.75845242092076	70.5270953468846	15.7528260710189	-4.0374400786805	10.6387053489496	4.29459354816572	-18.2358900991402	-8.76470598322541	-2.21103737318262	0.255607970035127	2.25939850665662	-6.25754478552959	2.35674705972059	67.8893463110174
DCA_se1_ag1_f_02	DCA_se1_ag1_f_02_1.wav	nothing	270.0538	270.3038	N|AH1|TH|IH0|NG	270.2438	270.2738	270.2738	270.3038	0.0600000000000023	VAR	33	NA	NA	NA	NA	NA	NA	NA	NA	NA	NA	NA	NA	NA	NA	NA	NA	NA	NA	NA	NA	NA	NA	NA	NA	NA	NA	NA	NA	NA	NA	NA	NA	NA	NA	NA	NA	NA
DCA_se1_ag1_f_02	DCA_se1_ag1_f_02_1.wav	in	293.3211	293.3811	IH0|N	293.3211	293.3511	293.3511	293.3811	0.0600000000000023	IN	34	NA	NA	NA	NA	NA	NA	NA	NA	NA	NA	NA	NA	NA	NA	NA	NA	NA	NA	NA	NA	NA	NA	NA	NA	NA	NA	NA	NA	NA	NA	NA	NA	NA	NA	NA	NA	NA
DCA_int_04	DCA_se1_ag1_f_02_1.wav	in	301.7002	301.8702	IH1|N	301.7002	301.7902	301.7902	301.8702	0.170000000000016	IN	35	52.5950175828152	11.620148069153	0.606340427105721	6.35522635813625	-0.68863669908565	-8.94087694103554	-10.3479745889103	-10.5431484432387	0.164042337242291	0.211132807820269	-5.10984473056694	-5.90926377962925	54.8427759886667	12.5465507643927	1.12192952023713	10.2608367741801	7.31915600774564	-8.11513896694447	-8.18796979122167	-9.50712381337635	0.306638047123637	-0.571100308362097	-7.91680393969823	0.303608445264802	51.5133419572925	12.0109422861619	1.09357797185262	10.6768808949274	13.3714245063528	0.460277360758478	-5.14841624689659	-10.5481287453696	-1.00445854042896	-1.28896419557685	-5.1099292515	2.05477416679238	45.509839633551
DCA_int_04	DCA_se1_ag1_f_02_1.wav	in	321.189	321.299	IH0|N	321.189	321.229	321.229	321.299	0.109999999999957	IN	36	47.3174993583533	12.085045088853	5.8599445405482	4.99210936942176	5.56066630466138	-5.94233358763935	-5.97870342220502	1.72187011593823	-0.534067809954027	-9.46756147920412	-8.73571874566221	-1.14328893503303	43.8185494963979	9.708106592602	6.0698902437375	3.87400153725912	7.67118887227656	-1.67329288948578	-3.85943221994856	3.88312242671517	5.35125265150828	-6.4439501932564	-13.5536769945309	-8.42382579681172	40.0135482219106	9.59795810145267	9.00601176756908	1.62870681232671	6.49985105106864	2.44526503148738	-5.54221636143617	-1.0550443426613	4.73739889088229	3.85970932437964	-3.30084731337627	-6.36002205728021	39.7139393922935
DCA_int_04	DCA_se1_ag1_f_02_1.wav	something	372.8175	373.1475	S|AH1|M|TH|IH0|NG	372.9475	372.9775	372.9775	373.1475	0.199999999999989	VAR	37	35.3002567431378	2.71284483665387	5.58426685199098	1.08718111899959	3.36173545192559	2.97616724091946	-0.200670157593993	-2.48666513836071	-2.20987275290025	-1.2466435245486	2.54608330260158	6.76124264964496	33.105068036846	2.34240203451734	6.43975175223876	0.525308328368299	-0.643367825274957	-2.19500018513035	1.33494030711201	2.81992540874356	-2.22364869965163	-5.71150157847232	-5.45687613091316	-3.57543203033131	33.3253383193597	2.19456448874689	5.17264570501263	1.48800754601502	4.72859776809579	-0.505745525990811	0.142840362329705	-1.84150400779068	-5.12490894147327	-8.43151164809371	0.588046173254206	0.288790888197105	31.8048611878526
DCA_se1_ag1_f_02	DCA_se1_ag1_f_02_1.wav	something	388.8692	389.0992	S|AH1|M|TH|IH0|NG	389.0392	389.0692	389.0692	389.0992	0.0600000000000023	VAR	38	NA	NA	NA	NA	NA	NA	NA	NA	NA	NA	NA	NA	NA	NA	NA	NA	NA	NA	NA	NA	NA	NA	NA	NA	NA	NA	NA	NA	NA	NA	NA	NA	NA	NA	NA	NA	NA
DCA_int_04	DCA_se1_ag1_f_02_1.wav	trying	410.1321	410.4121	T|R|AY1|NG	410.2721	410.3721	410.3721	410.4121	0.139999999999986	VAR	39	62.8447095832966	16.740461624768	-8.58199075806983	-9.75574162365331	-1.76010405605344	-4.37322131204275	2.66794052476327	-2.7363455381904	-4.40168217744101	6.66379167956487	2.07348415636738	0.657564166329092	61.7692091378594	15.6699650568747	-9.8381545883718	-5.64954535029534	-3.21496975555326	-4.68660930863707	1.83691188698779	-8.59663107328386	-2.14110771234439	8.40835515018664	3.41764151582544	0.0923925956392278	61.8558153364985	15.7594466054272	-9.20960011923106	-2.37066397973827	2.66697772217611	-7.52122587524811	-3.8844937185242	-8.92997772072852	-2.75006212139624	8.02285755795276	-2.20395257287409	-0.237978710832081	54.9234042271222
DCA_int_04	DCA_se1_ag1_f_02_1.wav	something	414.1005	414.4305	S|AH1|M|TH|IH0|NG	414.3105	414.3505	414.3505	414.4305	0.120000000000005	VAR	40	34.0279213457662	5.02263666377475	9.30217832193412	1.16100286519094	6.13567046306059	5.79811236498698	2.3007584463485	-0.921756540867575	-2.70914210090016	-4.32122905349509	-1.2687898189596	-1.95102141975967	38.6006925430738	6.15781116348782	8.72083272686166	7.27436161879729	2.75125822549042	1.05727802571982	5.03758118909356	-5.94515347301218	-6.85557914355007	1.84135634657878	-6.74647115647759	-8.32257743477085	38.5211947630844	7.11576846365903	9.71784616990938	5.85320626036874	6.66748021775158	1.41390516732825	-0.0371392330389167	-6.65015178148397	-9.29701906614113	-5.20977189182529	-5.07995515435086	-5.44468616944851	36.715228319131
DCA_se1_ag1_f_02	DCA_se1_ag1_f_02_1.wav	going	436.5186	436.9086	G|OW1|IH0|NG	436.7386	436.8386	436.8386	436.9086	0.169999999999959	VAR	41	57.3883260321086	17.4438424484569	2.31595608325075	-3.21981968032941	-3.65540312290424	-9.47610861521152	3.69557157886538	-8.11168671543682	-18.5389369357287	-7.09270536389976	0.360701136519061	3.45680164846103	54.4410022414391	15.621162988809	3.05321088011012	-0.418283386406788	3.71663621596109	-3.53436684592528	-8.71406574378188	-12.6336630467441	-14.5093734049231	-4.86916727285893	5.86673580568303	4.04283669999167	50.1766118715308	14.0001093180359	5.04604999617144	2.58032130136708	3.36166679803025	-4.62975793270825	-5.05525360337587	-10.8416127583286	-17.919057961397	-0.718302077536188	7.91769930229592	-0.812676798900776	47.4803756246419
DCA_int_04	DCA_se1_ag1_f_02_1.wav	jumping	448.8637	449.1637	JH|AH1|M|P|IH0|NG	449.0737	449.1037	449.1037	449.1637	0.0900000000000318	VAR	42	41.5322035470837	10.3405185305767	9.20381656431975	1.740948060692	3.36689858237274	0.73069723076378	-3.88038063470977	-8.40816661898629	-6.98181835719661	-3.13886108853733	-1.75217197747148	-1.55832935298032	39.2172247970804	7.58175648220831	8.27038113509293	2.32437645632567	6.02061734023512	-1.28784592902442	-1.40200509812045	-3.2545797926146	-10.0255141036249	-2.45634146542775	3.58050117407098	-2.40541064092781	39.089222400392	7.90087973863921	8.78931789562671	1.44637672192068	3.9854887750734	-0.903919136762598	-3.08075456711726	1.32118593196641	-3.5832065677397	-7.93739539625073	-5.32449564001598	-7.29586548486892	39.1113368306659
DCA_se1_ag1_f_02	DCA_se1_ag1_f_02_1.wav	thing	453.3501	453.5201	TH|IH1|NG	453.4001	453.4301	453.4301	453.5201	0.120000000000005	ING	43	60.6177368226391	14.0076300072997	0.147780848701954	14.8703400180965	9.75806869782297	-16.6559258514881	-5.37774414481344	0.35004607979812	-7.95576617194236	-8.00876972136246	-4.47545870969911	-2.91056490625511	58.1314619083529	13.8182949118426	3.79890226886543	14.1859334386866	10.1889463481379	-14.0060281609699	-7.83943129789032	2.1208124377411	-8.94800529829283	-15.1689751702363	-1.81766981776917	1.9448762510563	52.3316645137861	13.2508411564161	8.81275947045792	13.5062691239835	10.0117243372368	-11.8107501239564	-12.0525316449757	-2.42932125399043	-7.59017072808983	-13.0387543043037	-5.23272396634651	-1.16837413695041	49.9806865988509
DCA_se1_ag1_f_02	DCA_se1_ag1_f_02_1.wav	jumping	477.5054	477.8754	JH|AH1|M|P|IH0|NG	477.7854	477.8154	477.8154	477.8754	0.0900000000000318	VAR	44	56.2756276376201	17.1465939119006	5.16388782683837	-1.39363966619203	-0.0862606755937895	-5.68819078305068	0.480641604652866	-5.38750831323172	-21.4643244234428	-15.3153213530779	1.44910277787412	3.13592779307178	54.7131474028895	17.0172734747473	7.14791108738607	0.432028246027396	-2.03638812602653	-5.27287347679805	2.45303389949977	-4.13364645944181	-19.551278365403	-17.2392388595674	3.20046562926586	1.8027912269783	54.5822586356875	16.9155792475112	8.1031500340969	-1.08209270827774	-1.17674698216079	-3.77816501417029	1.60666480238862	-5.97662820818733	-18.6013146010604	-16.3278874864382	-0.828789073510669	1.16522509618054	53.416660129962
DCA_int_04	DCA_se1_ag1_f_02_1.wav	in	506.6986	506.7786	IH0|N|T	506.7286	506.7786	506.7314	506.7914	0.0628000000000384	IN	45	NA	NA	NA	NA	NA	NA	NA	NA	NA	NA	NA	NA	NA	NA	NA	NA	NA	NA	NA	NA	NA	NA	NA	NA	NA	NA	NA	NA	NA	NA	NA	NA	NA	NA	NA	NA	NA
DCA_se1_ag1_f_02	DCA_se1_ag1_f_02_1.wav	in	506.6986	506.7786	IH0|N|T	506.7286	506.7786	506.7314	506.7914	0.0628000000000384	IN	46	NA	NA	NA	NA	NA	NA	NA	NA	NA	NA	NA	NA	NA	NA	NA	NA	NA	NA	NA	NA	NA	NA	NA	NA	NA	NA	NA	NA	NA	NA	NA	NA	NA	NA	NA	NA	NA
DCA_int_04	DCA_se1_ag1_f_02_1.wav	something	507.6286	508.0586	S|AH1|M|TH|IH0|NG	507.8686	507.9086	507.9086	508.0586	0.189999999999998	VAR	47	45.4050632627968	10.0140971333553	8.80116915199332	9.7182829727156	-1.40744255840864	-8.56367827162608	-2.54667341620444	-9.78895449763271	-1.7787742997676	6.45898301092768	-5.41907680402729	-8.08688395823022	44.4215988506778	9.30054854830039	9.98309357419198	9.73070970314692	-5.99669005248064	-9.18661134777494	0.769155723375202	-5.5663920314042	-2.04719047911217	4.43168857183021	-0.254118268078196	-4.90535926054375	40.6440656262451	9.49380996913759	12.5577242840073	5.78752221041394	0.142640623668627	-2.70849411415437	-1.18220511418284	1.30514501462585	-2.14324697433997	2.79013580919684	3.49549568840549	1.67764901049835	41.1840025104945
DCA_se1_ag1_f_02	DCA_se1_ag1_f_02_1.wav	nothing	512.047	512.377	N|AH1|TH|IH0|NG	512.317	512.347	512.347	512.377	0.0599999999999454	VAR	48	NA	NA	NA	NA	NA	NA	NA	NA	NA	NA	NA	NA	NA	NA	NA	NA	NA	NA	NA	NA	NA	NA	NA	NA	NA	NA	NA	NA	NA	NA	NA	NA	NA	NA	NA	NA	NA
DCA_se1_ag1_f_02	DCA_se1_ag1_f_02_1.wav	jumping	513.427	513.807	JH|AH1|M|P|IH0|NG	513.707	513.737	513.737	513.807	0.100000000000023	VAR	49	44.8570527660649	11.0872345553792	10.4159542539953	6.81523701003506	3.72747043622713	-3.73445427636433	-3.04202606340432	-3.99065804715147	-2.28108565024882	-1.49491063774353	-8.32543550136191	-6.10792271124162	46.086938798555	12.7206464086428	8.55892911645344	4.74148544461966	6.3847815848729	0.731981910842482	-1.59142564423355	-6.04244419128059	-9.47576044197768	-9.5493186806582	-0.119258615222065	-3.00099057414542	47.2560132407583	12.4867291464535	11.2861491465827	7.53101844498494	2.50359160316114	-3.52980135190887	-3.42243866321958	-1.22158056256027	-4.96764507152275	-8.06886472095028	-2.71855797619576	-2.21806225739244	45.0120292371676
DCA_se1_ag1_f_02	DCA_se1_ag1_f_02_1.wav	thing	530.7682	530.9482	TH|IH1|NG	530.8082	530.8782	530.8782	530.9482	0.139999999999986	ING	50	69.7534200079871	14.4199184302835	-2.86645005109237	13.9227103804296	8.07965193047712	-15.2244263309288	-6.14450372602235	-7.66369482783601	-11.0925289076622	-4.89254799752948	-5.68740702768027	-0.494363593856748	69.0404006224702	14.6147392710384	-2.77836011832498	17.3709582101417	1.7401594778408	-21.7768522983777	-2.53143071623463	-2.95421018936861	-6.44304046055414	1.46794932300266	-1.47146634483296	0.152839129716561	66.7254830768881	14.961861842697	-0.745672536435071	17.8373456941821	1.62064918711955	-19.6222570199606	1.81870682799245	-2.23572898017737	-6.8895852736638	-0.0308848665852796	-2.90233072855732	-1.03714300766374	64.244436968916
DCA_se1_ag1_f_02	DCA_se1_ag1_f_02_1.wav	swing	534.0482	534.4082	S|W|IH1|NG	534.2182	534.2782	534.2782	534.4082	0.189999999999941	ING	51	62.4073358334037	14.5132333864829	0.274556530368899	13.0962766069648	5.66718676574839	-20.6093729996071	-15.353421041122	-2.0358712623298	-3.43983337689181	-4.83999231279617	0.0182456631891077	1.57623261559915	64.6533736063942	15.8005768541232	1.20730484318877	10.7715050572069	1.20538508860309	-19.0873947386406	-5.95086570672538	0.625462788416035	-12.0215108234562	-8.75626799324361	2.23461512255483	-4.7015645059884	59.7846380487607	15.344791714249	3.4375892045671	10.4931774152539	2.03393488464887	-15.855957315553	-7.52568298652455	3.98784962993886	-8.36889108948507	-11.3185818073698	7.08646300859478	-1.40040318148868	58.7179106708474
DCA_se1_ag1_f_02	DCA_se1_ag1_f_02_1.wav	thing	542.5158	542.7258	TH|IH1|NG	542.5558	542.6058	542.6058	542.7258	0.170000000000073	ING	52	68.4761064698804	12.3958018573462	-7.21930328230972	16.9902300652986	2.13280861795975	-19.8834862647145	-3.69916572949342	-3.20199341224958	-6.66409049525348	-8.91991955073883	0.0428154285286218	3.19745175287559	63.2543370522089	12.8473063338556	-0.0358362113001568	16.6757440106319	2.61671202930481	-21.9321869340311	-7.26142153310882	-1.52464277074831	-10.0885786685029	-5.25415170189261	3.17392654550778	-2.68633062301191	58.4993885685165	15.2233174742249	4.80402711936233	12.641258011949	0.386398385818129	-15.9694134779702	-4.82948755755326	1.00457316397231	-6.59266901082997	-4.74012214856843	0.596365366520474	-5.37348204433996	54.3727025762028
DCA_se1_ag1_f_02	DCA_se1_ag1_f_02_1.wav	swing	543.9358	544.2958	S|W|IH1|NG	544.1058	544.1458	544.1458	544.2958	0.189999999999941	ING	53	56.9118724274852	16.1530271612126	4.31423942048986	8.79592417716484	9.20316777742594	-13.782574890534	-15.958097389452	-2.90118794854681	-1.98217155664284	-8.65010229621002	-2.8548459189479	0.00079604439442934	50.629755561392	15.6324782796977	10.6298272375998	8.14071212560003	4.10202767608861	-11.1332789526203	-8.9052572543615	0.57980674473572	-2.44828701727649	-3.49668641272648	1.21324568839808	-4.57283544165958	49.8915255645481	14.117058472945	11.9859299348799	10.6845992051327	2.38974118236566	-11.1185882061491	-3.86800641177733	0.901097225937932	-6.59352549576885	-0.993090522645382	5.10680989982003	-3.35905450813954	47.58468742659
DCA_se1_ag1_f_02	DCA_se1_ag1_f_02_1.wav	in	544.6158	544.7958	IH1|N	544.6158	544.7158	544.7158	544.7958	0.17999999999995	IN	54	62.1647511174484	11.3014684701983	-3.6970621636255	19.4535427059922	6.07688849616221	-19.435814699633	-6.1379186392671	-1.6159537213778	-10.5400326123107	-7.23945324923337	-5.08614369273176	-2.6931573452107	63.4680534986161	12.87544617248	-2.6665584529948	15.9122080860185	3.81741029500229	-21.9714078835431	-10.3370033816452	-6.10023435709083	-9.13119397165929	-4.66174201176958	-5.728045897585	-1.69564542260616	56.6915339278378	14.2970886108806	1.22261636931338	10.3467664247685	9.80373300007458	-15.0326609135603	-11.8350440341719	-3.50764744138007	-6.50625034831883	0.122492765133228	-2.01619673263764	-7.73152449191727	53.8881222098307
DCA_int_04	DCA_se1_ag1_f_02_1.wav	things	566.2895	566.5995	TH|IH1|NG|Z	566.3495	566.4195	566.4195	566.5395	0.189999999999941	ING	55	59.5180056685348	12.8691426300725	-0.216947140264851	13.7770520987578	2.96437163314442	-10.0816643162933	7.43188750341472	5.22210842495956	1.76661973069662	0.912677875583196	1.52502667593228	3.19142566393985	58.1855073550276	13.1195587779972	0.20634251994835	15.3421287664865	10.2620219063479	-9.93956269409534	2.85752733514541	9.22831283336462	1.89074471359358	-6.57551776835317	-5.20873933677809	6.7229227291816	53.1882900173453	13.3650454755384	6.22632950241689	14.4818947163529	9.55919808382189	-4.53090542311908	4.88846722976225	6.85718295086225	-5.56896858164915	-7.55362256327286	4.73208976243151	-0.473425752474825	50.625059341784
DCA_int_04	DCA_se1_ag1_f_02_1.wav	something	574.5589	574.8789	S|AH1|M|TH|IH0|NG	574.7689	574.8089	574.8089	574.8789	0.110000000000014	VAR	56	45.7306484320034	10.8150023912275	6.56296138199857	5.14070613745465	7.60775826887273	-5.58559515268752	-11.2511517400583	-8.3777664358567	-1.46387805759119	-3.11675843792639	-7.69767891615199	-5.70986173964551	45.5224092519	10.4171863902428	5.56715523205378	3.24224510775869	3.94563652806545	-12.1681160619157	-12.4354651278568	-2.81249840346625	-0.39169726480042	-12.7880939963569	-15.0850230559716	-6.32102155303413	44.5586647641737	11.9444952631668	6.37220539263197	0.386859712328871	3.83692367628978	-5.6346996023143	-8.10113060477367	-10.2958493647741	-7.49254384612329	-1.14748384146483	-7.61761086484652	-8.94576411997576	42.3269743799049
DCA_se1_ag1_f_02	DCA_se1_ag1_f_02_1.wav	having	595.2504	595.5504	HH|AE1|V|IH0|NG	595.4804	595.5104	595.5104	595.5504	0.0699999999999363	VAR	57	NA	NA	NA	NA	NA	NA	NA	NA	NA	NA	NA	NA	NA	NA	NA	NA	NA	NA	NA	NA	NA	NA	NA	NA	NA	NA	NA	NA	NA	NA	NA	NA	NA	NA	NA	NA	NA
DCA_se1_ag1_f_02	DCA_se1_ag1_f_02_1.wav	coming	604.03	604.31	K|AH1|M|IH0|NG	604.25	604.28	604.28	604.31	0.0599999999999454	VAR	58	NA	NA	NA	NA	NA	NA	NA	NA	NA	NA	NA	NA	NA	NA	NA	NA	NA	NA	NA	NA	NA	NA	NA	NA	NA	NA	NA	NA	NA	NA	NA	NA	NA	NA	NA	NA	NA
DCA_se1_ag1_f_02	DCA_se1_ag1_f_02_1.wav	interrupting	604.47	605.08	IH2|N|T|ER0|AH1|P|T|IH0|NG	605.02	605.05	605.05	605.08	0.0600000000000591	VAR	59	NA	NA	NA	NA	NA	NA	NA	NA	NA	NA	NA	NA	NA	NA	NA	NA	NA	NA	NA	NA	NA	NA	NA	NA	NA	NA	NA	NA	NA	NA	NA	NA	NA	NA	NA	NA	NA
DCA_se1_ag1_f_02	DCA_se1_ag1_f_02_1.wav	ringing	606.1	606.51	R|IH1|NG|IH0|NG	606.42	606.46	606.46	606.51	0.0900000000000318	VAR	60	57.4949845116644	13.21725331964	1.31254357503075	5.8937431906165	2.73072706416188	-9.41471939363498	-11.3874579741472	-7.72545671369872	-2.54043155032433	-4.72328466664544	-13.4546255757208	-8.07923623923411	54.2928435596396	12.6038109356594	6.58449734297305	7.40303957182643	1.90356581883527	-7.92953344803384	-8.49400597486215	-9.7971982468902	-4.78396705387639	-5.25389295934287	-10.9260021819408	-6.39173250697068	54.2920812828845	9.87428398729397	3.92121711817683	10.169676552237	4.29419392595968	-4.0915179482931	-11.7600365431412	-14.5492127058128	-9.93867812998474	-4.16060366428573	-4.82876037515694	-4.7662715713431	53.5034115872301
DCA_se1_ag1_f_02	DCA_se1_ag1_f_02_1.wav	ringing	609.4459	609.6859	R|IH1|NG|IH0|NG	609.6159	609.6459	609.6459	609.6859	0.0699999999999363	VAR	61	NA	NA	NA	NA	NA	NA	NA	NA	NA	NA	NA	NA	NA	NA	NA	NA	NA	NA	NA	NA	NA	NA	NA	NA	NA	NA	NA	NA	NA	NA	NA	NA	NA	NA	NA	NA	NA
DCA_se1_ag1_f_02	DCA_se1_ag1_f_02_1.wav	doing	614.1582	614.3682	D|UW1|IH0|NG	614.2882	614.3382	614.3382	614.3682	0.0800000000000409	VAR	62	62.92514185262	20.2783453401053	0.924759207245249	-8.98143996758688	-2.18210167462705	-4.98680733189523	-7.44313374422648	-8.73814408135046	-11.199887854834	-10.4807655892904	2.43871091764474	5.62569396400749	67.3693837177256	16.1445368255336	1.41426699545798	-5.47941395026663	-6.0171892747393	-0.514076728368704	-9.71991847521587	-10.9836685084829	-11.9271249871344	-6.61254794211748	5.43899359227653	-0.604273728978831	65.1935625746459	18.3170037078947	0.568432731869533	-6.08858718475507	-0.374886576830972	-2.50006472873388	-11.1963795642271	-12.3707679902215	-11.4650392285846	-5.05471028810788	3.41176604120973	0.970551545417192	60.6427659735945
DCA_se1_ag1_f_02	DCA_se1_ag1_f_02_1.wav	singing	618.1454	618.6354	S|IH1|NG|IH0|NG	618.4154	618.4654	618.4654	618.6354	0.220000000000027	VAR	63	56.9605530160249	15.7925153443395	3.85894537612562	4.70293323965515	4.39537619846373	-10.4473683970627	-14.6929765545313	-11.1768901121102	-3.2441172925542	-0.951458547975148	-9.18636540360235	-9.27046833038048	51.249095602812	14.6673730507235	5.3559518334627	6.1035040084677	7.59312332075181	-7.85771075737759	-10.2513036911467	-3.29883714339798	-11.2800687219842	-7.84929348729495	6.81081311951856	0.42154424487773	49.3900127005928	14.2467275131074	5.84186628939125	0.494077124407618	2.63541039710197	-4.83211065145215	-5.46508164759649	-5.080076969165	-9.9953907504462	-9.1461516149792	3.34536075018213	-0.483225737968352	52.571685879187
DCA_se1_ag1_f_02	DCA_se1_ag1_f_02_1.wav	singing	619.8654	620.1254	S|IH1|NG|IH0|NG	620.0654	620.0954	620.0954	620.1254	0.0600000000000591	VAR	64	NA	NA	NA	NA	NA	NA	NA	NA	NA	NA	NA	NA	NA	NA	NA	NA	NA	NA	NA	NA	NA	NA	NA	NA	NA	NA	NA	NA	NA	NA	NA	NA	NA	NA	NA	NA	NA
DCA_se1_ag1_f_02	DCA_se1_ag1_f_02_1.wav	having	627.0053	627.2653	HH|AE1|V|IH0|NG	627.1953	627.2253	627.2253	627.2653	0.07000000000005	VAR	65	NA	NA	NA	NA	NA	NA	NA	NA	NA	NA	NA	NA	NA	NA	NA	NA	NA	NA	NA	NA	NA	NA	NA	NA	NA	NA	NA	NA	NA	NA	NA	NA	NA	NA	NA	NA	NA
DCA_se1_ag1_f_02	DCA_se1_ag1_f_02_1.wav	sing	627.9353	628.2653	S|IH1|NG	628.0953	628.2153	628.2153	628.2653	0.170000000000073	ING	66	69.6749966931499	15.4148719589101	-4.06774119110983	13.7689012562633	4.86488869884487	-17.5250248657438	-8.40403966954807	-4.9317477303349	-1.79711189624845	0.188027573149261	-6.05760403326262	0.887037344549593	65.4131472013719	11.7587295787116	-0.614891570833459	13.9925199393888	1.62008931505272	-16.5815879438148	-9.78783042084329	2.48598654119845	-10.3852755198482	-1.75086039563377	-1.5211061207836	3.15966882178107	61.3383577150676	13.7978783556057	0.0220036563801709	16.637473591587	0.240142953204646	-23.9433556675469	-3.1285161369193	-1.40057282332826	-6.86083520608017	-2.84194833302588	0.815510092626731	-2.91349746581944	54.3703766315639
DCA_se1_ag1_f_02	DCA_se1_ag1_f_02_1.wav	asking	630.8079	631.2279	AE1|S|K|IH0|NG	631.1379	631.1679	631.1679	631.2279	0.0900000000000318	VAR	67	50.7740648992057	14.1603537770503	11.0409267285548	13.5482788000427	4.43212039354837	-13.0123939349014	-5.07987495980898	5.31593675684201	-6.57677450390775	-2.97996733070145	6.82715862426891	-7.15672414514396	53.9679180204509	15.4217159624455	10.1186833656829	12.2194354271982	8.63480522210371	-12.136353780481	-7.86355693590686	1.86336514556989	-7.929385974604	-2.24017080961475	10.4351823361203	-5.19987888411686	55.397729165756	16.0974409163168	7.6853482744495	11.4143253561702	7.44389394117889	-10.857442956545	-4.26625417680709	0.526299663315642	-8.40567350952336	-0.933318997401169	8.80482337903659	-6.28796325675213	55.8268953733764
DCA_se1_ag1_f_02	DCA_se1_ag1_f_02_1.wav	singing	634.6541	634.9241	S|IH1|NG|IH0|NG	634.8241	634.8541	634.8541	634.9241	0.0999999999999091	VAR	68	52.3084601880274	14.2812859398003	6.73094257697647	10.6650403437258	4.96567475178129	-8.328358336327	-5.88380747787565	-6.44956337568519	-14.4567878954156	-8.39854162068734	9.96670181209419	-1.73329746950216	50.5176551689225	15.2490045355402	9.1002089810333	8.44593826003655	5.88192761238013	-8.44341979381319	-3.19887588386998	-5.46114592094513	-11.0340148932295	-7.57542530872911	7.37739096668278	0.681221312036616	48.5025033484839	14.3256746089653	9.80316075773767	6.97462634013781	1.74084480211646	-9.49206779307635	-4.2157804632639	-2.50670862491185	-7.05998033243728	0.268183295671456	7.12831729149073	-1.12978621672832	47.3994386856938
DCA_se1_ag1_f_02	DCA_se1_ag1_f_02_1.wav	singing	639.4162	639.6862	S|IH1|NG|IH0|NG	639.5962	639.6262	639.6262	639.6862	0.0900000000000318	VAR	69	44.4624420394475	10.4456472491594	12.0065818369681	10.7103779406448	1.19297675486838	-16.9976935716389	-6.28550657698339	-0.390922862586268	-8.75549329905338	-3.26436517971137	6.47518327526318	-11.5768536102208	42.6681651809731	11.6188323765037	11.6173959147495	7.82277927346738	3.88401698084303	-7.88872222081486	-8.84337712531013	-7.07748294553732	-2.29912518035394	-2.84923635574273	-2.5820697886008	-5.34282653035369	43.2923714117119	11.1652813110513	12.8147316620267	7.28797165519081	1.97835979766828	-5.60746800829462	-4.08310931304622	-3.20038952125534	-1.88007727548055	-3.48987166315567	3.49266073946634	1.29309660501922	41.9051424747914
DCA_int_04	DCA_se1_ag1_f_02_1.wav	in	644.133	644.193	IH0|N	644.133	644.163	644.163	644.193	0.0599999999999454	IN	70	NA	NA	NA	NA	NA	NA	NA	NA	NA	NA	NA	NA	NA	NA	NA	NA	NA	NA	NA	NA	NA	NA	NA	NA	NA	NA	NA	NA	NA	NA	NA	NA	NA	NA	NA	NA	NA
DCA_int_04	DCA_se1_ag1_f_02_1.wav	anything	658.3852	658.7952	EH1|N|IY0|TH|IH2|NG	658.6552	658.6852	658.6852	658.7952	0.139999999999986	VAR	71	36.1397699661902	5.0042363305349	7.06685938838732	3.51983847096543	7.52828068293862	2.99142150237023	2.70586784062266	1.26364682702612	-3.03822655037838	-2.47654546133374	-0.860741777726982	0.407276472706405	36.2011613884259	3.80522190099621	9.38447432353255	6.72437534672959	5.61462684828626	-2.68296920114494	1.56279101956033	4.63153086008768	0.849108459978364	-2.3217966222704	-0.404333218965712	7.4579655985388	35.4969031410803	4.27355787888951	8.44549282826322	3.27676505985693	6.44225165767509	3.73271298326388	2.10496819237333	-1.1066368081648	-1.50507205977749	-0.871680428754774	4.80865340594612	6.93618509946094	35.839143903817
DCA_se1_ag1_f_02	DCA_se1_ag1_f_02_1.wav	anything	673.3669	673.8069	EH1|N|IY0|TH|IH2|NG	673.6569	673.6969	673.6969	673.8069	0.150000000000091	VAR	72	49.580056263092	12.2336177086178	8.05995427834593	12.6639263537886	5.07087155525846	-15.7124940015512	-10.6258860219912	-5.19506158909944	-11.2102153498132	-9.14765982739247	-4.89650614555096	-4.68032706621378	49.6728018257718	12.6226835796481	10.054428072916	13.3870227154797	5.72244041854088	-15.8454629746787	-12.8552483069689	-2.75934185496628	-6.61767848566153	-13.1995316572177	-2.08178756595555	-1.3108739520397	45.4516771227633	12.2266055964012	14.1773752031527	10.7311728447738	5.39830043496818	-9.64040671100015	-12.7659237817889	-5.90394455472359	-1.994801656138	-4.79866066857282	-3.16927558310428	-3.15758543745861	43.2666238182695
DCA_int_04	DCA_se1_ag1_f_02_1.wav	going	700.572	700.892	G|OW1|IH0|NG	700.742	700.852	700.852	700.892	0.150000000000091	VAR	73	42.15633572165	9.38657844036472	6.03891377901927	-5.78029089614093	-6.02563897866909	-5.50080198959781	2.33258891177177	-6.90551337205015	-7.19456481700367	-8.06530280083053	3.53802519365049	12.2299477838988	43.2841698431107	10.1513908792666	5.62978075145738	-4.07788996163274	-7.52712759298846	-4.8420180271561	-0.288304561534541	-7.22388855667374	-10.1545233078651	-7.41099804973488	-1.31044588522386	4.31427941433349	42.5202553185892	7.89582457980156	4.23648249279568	-2.96121021202095	-2.44047012791597	-7.40445943491619	-6.82186088900942	-12.2568315038815	-12.0734521758293	-5.77837040496059	1.77363225572145	3.79074680032446	39.6324172676117
DCA_int_04	DCA_se1_ag1_f_02_1.wav	going	704.6463	704.9663	G|OW1|IH0|N	704.8563	704.9163	704.9163	704.9663	0.110000000000014	VAR	74	51.1104522430349	16.6234696142199	4.04203988140978	-5.24210315716664	-4.40080887778188	-8.88561279206163	-3.82179198381282	0.906401515572942	-2.28872022331551	-0.0991351759834461	3.79400578950394	4.69212516021935	51.3118143342825	15.0926299999604	3.67222431482116	-5.164002682979	-3.00478758928737	-5.57502866036808	-3.81445588756979	-6.35697938869199	-5.66103677081416	3.04641437553262	10.3273037881391	11.0425573826257	48.4311284513179	14.9655932474884	4.93942177290362	-2.37572715764523	-0.527158645061482	-2.21917054310999	-3.29364233175182	-3.45576277246212	-2.98685846879951	5.63849724511919	6.91156061562345	0.344847746536537	44.5868834024621
DCA_se1_ag1_f_02	DCA_se1_ag1_f_02_1.wav	living	708.4891	708.8791	L|IH1|V|IH0|NG	708.7291	708.7691	708.7691	708.8791	0.149999999999977	VAR	75	51.4927241651601	12.6712981867938	-0.0915748029378137	6.26302871444371	10.3614702976642	-10.5699998141977	-14.6823722641274	-5.03085631332538	-0.959524468207722	-2.65707151223389	-4.82269779705347	-3.83935074198021	44.9893398718952	9.96156470022729	4.42788313252665	8.02157640405081	6.95487903251026	-6.98003802800045	-14.6826857862512	-8.85273143530412	-3.03133756440855	-0.876270165283361	-6.06100161238285	-10.9721708093712	40.4743541128057	8.04788937656172	8.04987035649506	6.90012367128678	7.49660496058495	-2.35348721813719	-2.68976737131681	1.04061375367108	-5.46646094392696	-4.87182758260588	0.12417710638697	-6.35990694296868	36.6348653148143
DCA_se1_ag1_f_02	DCA_se1_ag1_f_02_1.wav	living	713.7927	714.1127	L|IH1|V|IH0|NG	714.0427	714.0827	714.0827	714.1127	0.07000000000005	VAR	76	NA	NA	NA	NA	NA	NA	NA	NA	NA	NA	NA	NA	NA	NA	NA	NA	NA	NA	NA	NA	NA	NA	NA	NA	NA	NA	NA	NA	NA	NA	NA	NA	NA	NA	NA	NA	NA
DCA_se1_ag1_f_02	DCA_se1_ag1_f_02_1.wav	marrying	721.1752	721.5752	M|EH1|R|IY0|IH0|NG	721.5052	721.5352	721.5352	721.5752	0.07000000000005	VAR	77	NA	NA	NA	NA	NA	NA	NA	NA	NA	NA	NA	NA	NA	NA	NA	NA	NA	NA	NA	NA	NA	NA	NA	NA	NA	NA	NA	NA	NA	NA	NA	NA	NA	NA	NA	NA	NA
DCA_se1_ag1_f_02	DCA_se1_ag1_f_02_1.wav	in	753.4603	753.5203	IH0|N	753.4603	753.4903	753.4903	753.5203	0.0600000000000591	IN	78	NA	NA	NA	NA	NA	NA	NA	NA	NA	NA	NA	NA	NA	NA	NA	NA	NA	NA	NA	NA	NA	NA	NA	NA	NA	NA	NA	NA	NA	NA	NA	NA	NA	NA	NA	NA	NA
DCA_se1_ag1_f_02	DCA_se1_ag1_f_02_1.wav	in	755.857	755.917	IH0|N	755.857	755.887	755.887	755.917	0.0600000000000591	IN	79	NA	NA	NA	NA	NA	NA	NA	NA	NA	NA	NA	NA	NA	NA	NA	NA	NA	NA	NA	NA	NA	NA	NA	NA	NA	NA	NA	NA	NA	NA	NA	NA	NA	NA	NA	NA	NA
DCA_se1_ag1_f_02	DCA_se1_ag1_f_02_1.wav	in	758.8326	758.8926	IH0|N	758.8326	758.8626	758.8626	758.8926	0.0600000000000591	IN	80	NA	NA	NA	NA	NA	NA	NA	NA	NA	NA	NA	NA	NA	NA	NA	NA	NA	NA	NA	NA	NA	NA	NA	NA	NA	NA	NA	NA	NA	NA	NA	NA	NA	NA	NA	NA	NA
DCA_se1_ag1_f_02	DCA_se1_ag1_f_02_1.wav	in	765.084	765.204	IH1|N	765.084	765.144	765.144	765.204	0.120000000000005	IN	81	60.127368790419	15.5926924792133	3.32686022098464	9.3286375942108	10.5746836059437	-6.58289630339598	-16.5592835215087	-6.46903724437998	-3.23501418977673	-7.69654129158984	-7.59203556825055	0.389941308789748	57.579653562823	14.2714781348018	3.86228861671439	15.6260206044713	7.03180426330631	-13.996946215036	-9.48189502767935	-0.579378260788646	-4.8579699137698	-8.31205423318359	-4.34560038551725	-2.17961847231067	55.9831679002339	14.8575586529809	6.3610772342511	9.67547969075342	5.1633127059428	-7.8969699020552	-4.7885337882294	-2.43900923012614	-1.74769257389882	-6.68105927407817	-6.25308989785411	-0.991367504729069	53.4784624427932
DCA_se1_ag1_f_02	DCA_se1_ag1_f_02_1.wav	living	767.5482	767.9182	L|IH1|V|IH0|NG	767.8082	767.8382	767.8382	767.9182	0.1099999999999	VAR	82	63.8972738224224	15.9842661980852	-1.45752986207251	8.97613656541589	11.2210934279959	-12.8570129902313	-11.2356620439592	-3.64968490356558	-4.13073624186043	-8.00844851697349	-7.51786226581295	-4.85304293293856	54.4770541334201	14.1052034191732	5.46506550813673	10.6505244674316	11.60571661968	-7.82633211238806	-8.17478587077534	-3.03394379495498	-5.36433706260517	-6.72178781182711	-3.85206092380258	-2.93260001244311	54.6169437105476	15.6831779626388	7.58778440707184	9.83615099263933	6.87782942034093	-11.2468286263335	-4.74127897348233	4.61678162214123	-3.67923983472531	-6.51427010045404	-0.265053130282795	-9.79649810947779	55.0273002271277
DCA_se1_ag1_f_02	DCA_se1_ag1_f_02_1.wav	going	773.2297	773.5597	G|OW1|IH0|NG	773.4597	773.4897	773.4897	773.5597	0.100000000000023	VAR	83	63.5601807212921	17.3703331591846	8.00307496460498	0.924243347044238	-9.0263505064377	-13.3018337531785	-10.4425569678514	-5.13153102892173	-3.46095188795255	1.89033408787639	0.286628982760611	-2.6218484544071	57.2549165576013	14.8463602048999	6.94299526984292	8.65003946847354	0.975747311784638	-13.1885026992241	-7.75983704571432	-7.89473842239834	-15.3923955177588	-4.49029154458692	8.02182441049743	6.05894883910353	55.3129828927298	15.5465821222682	4.38162545035639	5.96953953871946	-2.74384855448366	-13.6640572894255	1.09242002600602	-3.8836578059239	-10.0803392132129	-1.96713998866126	8.77809607468396	2.27332571622484	55.9231116866083
DCA_se1_ag1_f_02	DCA_se1_ag1_f_02_1.wav	in	778.0139	778.2239	IH1|N	778.0139	778.1539	778.1539	778.2239	0.209999999999923	IN	84	34.4581258975579	4.25969621053135	8.74238203370218	-2.98671628047143	-2.98644311663183	-6.73609659262388	-6.4769985604681	-5.89776737694694	-3.84094537722002	-4.62153627291854	-1.82557767125596	-0.0149043915202361	54.3543456071517	9.98376131000648	-3.83264952229953	10.1876652558036	4.14073011069059	-17.7867509712309	-14.3991963437796	-6.55320673235466	-5.12656518074633	-0.704662282092082	-8.57512307115405	1.93399424183884	59.6162971464637	12.7775733811255	-3.78295037812792	9.34176220839933	6.26362708894785	-15.1684429668911	-11.0912714759587	-5.40186503827823	-1.96885801167735	-2.33983162729597	-8.33213297778882	2.65468873943684	51.9584881448941
DCA_se1_ag1_f_02	DCA_se1_ag1_f_02_1.wav	being	787.8268	788.1568	B|IY1|IH0|NG	788.0268	788.0668	788.0668	788.1568	0.129999999999995	VAR	85	52.4849158386826	15.0809429968724	9.11033015766847	4.27786759030596	3.7176911654575	-6.12377902555243	-12.3539084057611	-10.6052222591032	-2.32981853667332	-3.51355379187302	-5.24224563831815	-1.91988761327132	49.7130224609572	14.790166781754	7.67358797043232	4.18947664042506	2.78901403680664	-3.14054722165785	-4.45369206875177	-7.83501902365617	-7.10148822069137	-8.45355924261894	-1.54994890494887	5.04777066975368	48.246385537145	12.6461827537477	7.21992201734837	7.33925505113349	4.69395020660406	-2.82660847251558	-2.09837893395522	-4.78012593048308	-4.10260778269545	-2.50471362875776	-0.659355546654419	5.377966824292	47.1546858956895
DCA_se1_ag1_f_02	DCA_se1_ag1_f_02_1.wav	in	798.0474	798.3174	IH1|N	798.0474	798.2574	798.2574	798.3174	0.269999999999982	IN	86	70.8224482760868	13.7713406464378	-3.44941671636152	17.6872824439746	-1.70953649720554	-18.2467163026618	-1.94224130998387	-5.43574484276722	-7.53243914603784	-3.52163090386807	-1.03524469674899	1.57922573206243	70.931761833215	14.6987115448949	-5.35653767298926	14.0621600711543	0.457735961000979	-22.2756107062607	-6.26400174490633	-3.78649453551668	-5.63897715427812	-2.7125314182962	-3.70928434619373	1.06978140614686	69.7087149844567	13.5370378453424	-3.34696626936172	14.1997448637143	4.01883514715513	-21.4730771922176	-15.342384206436	-8.65780276506198	1.32014213727365	-0.968239940704953	-13.6468810595919	-2.94169792867231	61.5920396651371
DCA_se1_ag1_f_02	DCA_se1_ag1_f_02_1.wav	in	803.4348	803.5148	IH0|N	803.4348	803.4648	803.4648	803.5148	0.0800000000000409	IN	87	45.0115588582136	12.4015638236045	12.7781015498939	10.3624718958243	3.81551285180973	-7.01395051836802	-2.10770622064185	2.56308594757728	-4.62806488201611	-7.71711277510428	-6.07859511773422	0.142270094918247	42.5742636439931	10.5096119101833	9.51066866062997	5.83589169289149	4.53690914876969	-3.53836402724922	-0.266412712570652	3.00316315676627	-1.50051909033669	-5.51971421372417	-6.56557200672125	-4.05134722995846	42.6341203744851	11.879969750589	10.9482530665429	3.50552669892568	4.28415994658929	-2.63919427730329	-3.69577955105374	0.893553568778783	-4.22311649625055	-5.65914090186165	-6.66830654818407	-3.0119746341815	41.0088573107263
DCA_int_04	DCA_se1_ag1_f_02_1.wav	getting	817.9437	818.1837	G|EH1|T|IH0|NG	818.0937	818.1237	818.1237	818.1837	0.0900000000000318	VAR	88	40.0090495914952	11.0079059602728	12.4696006567126	7.93198626766402	6.61878533837122	-0.89800669813059	-6.26917957362365	1.03179807237474	0.113246762081877	-7.57409409790207	0.851980552762155	6.0593315916702	40.2502930656237	10.2869818969003	14.3994644479294	8.6229482951127	6.16368954659335	-3.44357605660859	-3.63696979595885	-0.792841086878486	-3.39945719389799	1.2573995871071	-0.514573341536039	-0.149119539177918	39.4326922880434	9.97399636801515	13.5103218305819	9.91730185546364	9.67185105025286	-3.67490416698566	-4.4198817779124	-2.83861326729773	-3.21270287055937	-3.0009751236283	-0.705510325565197	2.53387545605217	38.356950677471
DCA_int_04	DCA_se1_ag1_f_02_1.wav	exciting	818.1837	818.6737	IH0|K|S|AY1|T|IH0|NG	818.5337	818.5637	818.5637	818.6737	0.1400000000001	VAR	89	42.4864160495539	8.3255721397147	3.7863355499555	3.6182991824583	3.32073683287517	-10.9452849466748	-7.6342916532166	4.24435118867275	-2.74964484420349	-10.1844831713688	0.276397403716972	5.3222362366035	42.5363497858617	7.94692777072082	4.31383447035699	4.2395174235751	3.51340803201223	-9.98766506546903	-10.9124039991068	1.9235631918208	-2.92179993285607	-12.461439733022	3.22075908090445	8.03365091366756	43.416488448327	7.49325342894652	1.64390906410061	3.67453814990241	5.6158241627664	-14.0883209486388	-10.4686978302601	7.56454976078508	2.04769647436255	-11.3497048428248	0.678450292751395	0.491860782245671	44.9696851965451
DCA_int_04	DCA_se1_ag1_f_02_1.wav	in	820.0237	820.1237	IH0|N	820.0237	820.0737	820.0737	820.1237	0.100000000000023	IN	90	42.3236951613572	11.1953130699315	5.54751865801703	-2.46738840360865	-0.159208119936407	-3.9795401322268	-1.95357532573483	-9.6315097757081	-6.81846568916182	-5.4040480373138	-5.19549137430546	-3.91055404561139	40.7028471377489	9.33222963936945	5.67243021727394	-3.31032991294718	-0.867126862191779	-8.36887631321578	-10.9247368240479	-10.5955229558226	-6.29390130537998	-4.70379954900139	-2.81644426907595	-4.03499370909133	38.4861792063488	7.06319178084512	7.57604676472328	4.08245262698788	6.69961824824995	-0.0452147813184923	-0.110721375895234	-0.795041059596096	-4.80722687805778	-0.406014843082223	4.60789257061308	-5.62167484095191	35.8119849609641
DCA_int_04	DCA_se1_ag1_f_02_1.wav	nothing	830.6553	830.9253	N|AH1|TH|IH0|NG	830.8553	830.8853	830.8853	830.9253	0.0699999999999363	VAR	91	NA	NA	NA	NA	NA	NA	NA	NA	NA	NA	NA	NA	NA	NA	NA	NA	NA	NA	NA	NA	NA	NA	NA	NA	NA	NA	NA	NA	NA	NA	NA	NA	NA	NA	NA	NA	NA
DCA_int_04	DCA_se1_ag1_f_02_1.wav	interesting	831.2753	831.6853	IH1|N|T|R|IH0|S|T|IH0|NG	831.6253	831.6553	831.6553	831.6853	0.0599999999999454	VAR	92	NA	NA	NA	NA	NA	NA	NA	NA	NA	NA	NA	NA	NA	NA	NA	NA	NA	NA	NA	NA	NA	NA	NA	NA	NA	NA	NA	NA	NA	NA	NA	NA	NA	NA	NA	NA	NA
DCA_int_04	DCA_se1_ag1_f_02_1.wav	anything	838.6765	839.1465	EH1|M|N|IY0|TH|IH2|NG	839.0165	839.0465	839.0465	839.1465	0.129999999999995	VAR	93	38.5878251391636	6.80516622884423	8.67933721065092	4.96568122823564	4.81477345775458	3.13013972954669	4.9448442582631	0.636694700140516	1.99553782741691	-2.45291119735543	1.44343056938997	0.312920074464964	38.5112929167474	6.72084203936112	8.83368915581292	3.47348951622844	1.89945869129909	0.801006439237272	5.66749127706562	3.37811209522234	-0.930983569441906	-1.19285658988319	3.32647323307446	-0.0747208930851735	37.8827518400803	6.79616216075196	9.96525732253131	4.3352073891124	1.54817903692918	0.900570554240065	4.02374755575234	3.70804688811347	1.56693515111775	-2.83922728299782	7.14339810470567	1.06285911670034	37.0797909131912
DCA_se1_ag1_f_02	DCA_se1_ag1_f_02_1.wav	anything	838.6765	839.1465	EH1|M|N|IY0|TH|IH2|NG	839.0165	839.0465	839.0465	839.1465	0.129999999999995	VAR	94	38.5878251391636	6.80516622884423	8.67933721065092	4.96568122823564	4.81477345775458	3.13013972954669	4.9448442582631	0.636694700140516	1.99553782741691	-2.45291119735543	1.44343056938997	0.312920074464964	38.5112929167474	6.72084203936112	8.83368915581292	3.47348951622844	1.89945869129909	0.801006439237272	5.66749127706562	3.37811209522234	-0.930983569441906	-1.19285658988319	3.32647323307446	-0.0747208930851735	37.8827518400803	6.79616216075196	9.96525732253131	4.3352073891124	1.54817903692918	0.900570554240065	4.02374755575234	3.70804688811347	1.56693515111775	-2.83922728299782	7.14339810470567	1.06285911670034	37.0797909131912
DCA_se1_ag1_f_02	DCA_se1_ag1_f_02_1.wav	martin	859.5547	859.7647	M|AA1|R|T|AH0|N	859.7047	859.7347	859.7347	859.7647	0.0599999999999454	IN	95	NA	NA	NA	NA	NA	NA	NA	NA	NA	NA	NA	NA	NA	NA	NA	NA	NA	NA	NA	NA	NA	NA	NA	NA	NA	NA	NA	NA	NA	NA	NA	NA	NA	NA	NA	NA	NA
DCA_se1_ag1_f_02	DCA_se1_ag1_f_02_1.wav	martin	861.5848	861.9048	M|AA1|R|P|T|L|AH0|N|EY1	861.8348	861.9048	861.8622	861.9622	0.12740000000008	IN	96	51.5608705200262	12.5368148905417	2.51917018848074	1.89836959789132	-2.73584239137071	-8.56312123003265	-10.5351986362114	-10.7675019952605	2.83960549925317	14.1746454197564	0.241908360368552	-5.8425713960623	47.1951400905964	11.202305571078	6.29630428847708	7.02539472605144	1.86380649051817	-8.07600294728418	-6.06602967145972	-6.97357195324244	2.7520931062891	7.13961295854364	-4.38787724398953	-4.44252170245367	43.7201900798095	9.91293976974851	6.77366577367262	4.88956268588277	-1.95509715224845	-6.77467144535067	-1.89598516089381	-5.29953668144081	3.3033000066987	2.49856670772929	-5.19824566108922	-1.72037483930022	41.2959786378663
DCA_int_04	DCA_se1_ag1_f_02_1.wav	martin	861.5848	861.9048	M|AA1|R|P|T|L|AH0|N|EY1	861.8348	861.9048	861.8622	861.9622	0.12740000000008	IN	97	51.5608705200262	12.5368148905417	2.51917018848074	1.89836959789132	-2.73584239137071	-8.56312123003265	-10.5351986362114	-10.7675019952605	2.83960549925317	14.1746454197564	0.241908360368552	-5.8425713960623	47.1951400905964	11.202305571078	6.29630428847708	7.02539472605144	1.86380649051817	-8.07600294728418	-6.06602967145972	-6.97357195324244	2.7520931062891	7.13961295854364	-4.38787724398953	-4.44252170245367	43.7201900798095	9.91293976974851	6.77366577367262	4.88956268588277	-1.95509715224845	-6.77467144535067	-1.89598516089381	-5.29953668144081	3.3033000066987	2.49856670772929	-5.19824566108922	-1.72037483930022	41.2959786378663
DCA_int_04	DCA_se1_ag1_f_02_1.wav	in	861.9622	862.1022	IH1|N	861.9622	862.0122	862.0122	862.1022	0.139999999999986	IN	98	39.509792998933	5.45340930055336	9.08948370013629	10.8940645787429	-4.88742183274708	-11.1342615565213	0.33426080967043	-9.65967579317469	-7.23883998396641	-2.48249810624299	-9.88135347949258	-6.15485877001656	40.7338772553701	6.54682836096434	8.22862440390115	5.85666740659033	-1.01124342026268	-1.99193375753149	2.54138554938836	1.06834405976523	3.04707362826776	0.9015893019703	-10.450757710677	-7.12920302119335	39.740255099446	5.83272203489857	7.61576521978749	6.48554030955683	-0.0419437015574262	-4.41131181340866	0.983226072264824	2.83869290583331	0.925486053894208	-4.91240438677769	-11.1685848817673	-6.53884809706567	37.2379961966239
DCA_int_04	DCA_se1_ag1_f_02_1.wav	anything	920.8663	921.3163	EH1|N|IY0|TH|IH2|NG	921.1163	921.1463	921.1463	921.3163	0.199999999999932	VAR	99	39.0933534005383	7.71144678203573	10.6511173785116	8.94756446449917	5.74191667350318	-1.74770762478278	-5.45669928522244	-5.36858370093521	-3.34254668989967	-4.42820764130587	1.90255653320451	11.8152733656876	37.327304138801	7.04969401800732	9.56395386894327	3.76428651270405	4.20934886457214	1.16908876659466	2.35459487847646	4.16992621376016	-0.417212349403495	-1.05644295585908	4.53642314940392	5.38139688471536	35.0936423180073	5.53565395464711	10.9585335537446	5.62894702651492	11.5621002648627	4.72742356416347	2.51762477236116	-0.250880814377079	-4.04567473174106	-3.68645965439312	3.0566836829985	5.90051800139871	35.7579138493742
DCA_int_04	DCA_se1_ag1_f_02_1.wav	living	938.3681	938.6381	L|IH1|V|IH0|NG	938.5381	938.5681	938.5681	938.6381	0.100000000000023	VAR	100	42.9095428366165	7.6673796341142	6.81616606895838	7.25254942729238	6.55367763599246	4.025357690135	5.91647118720227	1.94351104513052	-3.78448828784718	-7.4657499409597	-1.74003547373659	3.99634706040319	43.7617226499924	7.92365796097284	6.34903614543685	5.0197112280605	6.62356962323968	3.48388833360407	5.58242364482685	1.59995341121209	-7.75174187036821	-10.3371717669288	0.731281263383948	6.46043937341836	42.1734467886717	7.95214138709727	8.21377400397893	1.7312817599572	2.26407378574699	-1.13028360636254	6.94193033962569	4.03444306529987	-3.13075531398499	-4.28407448103665	5.57368456517638	5.99795941119955	41.6194662222088
DCA_se1_ag1_f_02	DCA_se1_ag1_f_02_1.wav	getting	952.1316	952.3916	G|IH1|T|IH0|NG	952.3316	952.3616	952.3616	952.3916	0.0600000000000591	VAR	101	NA	NA	NA	NA	NA	NA	NA	NA	NA	NA	NA	NA	NA	NA	NA	NA	NA	NA	NA	NA	NA	NA	NA	NA	NA	NA	NA	NA	NA	NA	NA	NA	NA	NA	NA	NA	NA
DCA_int_04	DCA_se1_ag1_f_02_1.wav	going	976.8741	977.0041	G|OW1|IH0|NG	976.9441	976.9741	976.9741	977.0041	0.0599999999999454	VAR	102	NA	NA	NA	NA	NA	NA	NA	NA	NA	NA	NA	NA	NA	NA	NA	NA	NA	NA	NA	NA	NA	NA	NA	NA	NA	NA	NA	NA	NA	NA	NA	NA	NA	NA	NA	NA	NA
DCA_int_04	DCA_se1_ag1_f_02_1.wav	in	983.2504	983.4904	IH0|N	983.2504	983.4604	983.4604	983.4904	0.240000000000009	IN	103	32.3424852977634	0.928830905471241	8.82739064328665	0.88484699354065	0.321500647825479	1.41663157142392	2.07848451494689	1.4759158068186	-2.61164643563212	-8.45125646868866	-0.608672400866743	1.77105818347674	32.5284601442842	0.791427822911812	4.92267805862011	1.01786777026048	0.47495164638058	-2.4526072325764	-0.633457569182881	0.230642224054606	0.0124851710904331	-2.96117643832248	-0.901521879020746	-2.24749432502761	32.2710762341757	0.991025457894965	4.39025739733838	-2.29772014568717	-1.03466322861752	-3.03670151463798	-2.5223836044708	-1.97662083819157	-3.552882299664	-4.72214691546671	1.03073394465583	1.9563262272525	32.5146078019173
DCA_se1_ag1_f_02	DCA_se1_ag1_f_02_1.wav	everything	1001.4546	1001.8846	EH1|V|R|IY0|TH|IH2|NG	1001.7746	1001.8146	1001.8146	1001.8846	0.110000000000014	VAR	104	51.3436928715463	9.80181042176357	2.59081640164892	10.6080303610154	5.07232123547143	-11.7304353689449	-5.98453619865632	-2.41159732812407	-6.57029037420503	-10.4214779617373	-5.86086080097127	-3.88626597378564	51.3500435682635	10.5212426411687	3.76193310634728	7.87989399012152	4.5343240072876	-11.1199932472943	-4.10734115807801	-1.52071457577353	-11.2411393297761	-12.3807641774787	-4.44257262319447	-0.114011948905923	49.0494191813393	8.64074798188786	4.13560209700441	15.0032899111325	8.02015281352851	-13.9361764176226	-2.47233237860903	1.90468292630815	-15.0579119816122	-13.5440848688166	-1.572272283603	-5.17368289019318	48.1072434341891
DCA_int_04	DCA_se1_ag1_f_02_1.wav	surprising	1022.2959	1022.8959	S|ER0|P|R|AY1|Z|IH0|NG	1022.7159	1022.7459	1022.7459	1022.8959	0.17999999999995	VAR	105	49.3764151470194	10.995795817292	1.70085336091346	3.89845838548259	1.4693335956867	-7.04250725835299	-9.32513764805092	-11.9315727232298	-0.849349720810975	0.658119502033835	-10.7940366294575	-9.42031932149174	55.5061637341918	9.96191831426294	-1.12840661861015	11.4007326100247	-4.19848101870156	-17.7127462173164	-5.38981662781086	-6.175017458503	2.45900684718691	-10.3361413788079	-14.2732226096648	8.33405378351199	51.1582888448482	9.53896666875602	-2.24892383457638	0.816362685648661	1.03540494128791	-10.9724632068488	-2.70289420524547	3.59428779168288	-3.72375665727254	-14.6467048858977	-10.7082509542479	2.67942250009573	50.6579055298508
DCA_int_04	DCA_se1_ag1_f_02_1.wav	in	1041.8859	1042.0059	IH1|N	1041.8859	1041.9359	1041.9359	1042.0059	0.120000000000118	IN	106	39.4537928782096	5.32651234327336	8.71649481280294	6.10299643791808	0.0974939311747422	-1.10392352879331	-0.847938682429873	-5.0668577668028	-8.3237601832517	-7.78274844189933	-3.2409125217415	-7.89156934750017	40.6272876882862	7.09054832894706	7.77118863724641	2.7838676649534	1.32306736103532	-6.65570392359634	-2.69573248527784	-6.41757475721533	-14.8393934306974	-11.0780739390915	-2.60172072457637	1.3145192683411	40.2557946360497	6.11196728350878	7.20005911543561	1.7093581597851	1.52012990849275	0.660210118281986	-0.968064607488381	-1.62489011038279	-4.99994918857881	-11.2703772841074	-2.96181303267129	-0.556883552953504	37.9990278132114
DCA_se1_ag1_f_02	DCA_se1_ag1_f_02_1.wav	taking	1044.029	1044.549	T|UW1|T|EY1|EY1|K|K|EH1|IH0|NG|N|IY0	1044.3014	1044.3914	1044.3914	1044.6214	0.319999999999936	VAR	107	43.1324001456207	8.93563277563791	9.57175772164624	9.91880947104216	7.41069215350794	-1.52206806823232	-1.8329227018611	-6.95561066544429	-12.0822833493243	-9.4812165562864	-0.774605225849912	4.09227391929348	49.8030190157021	9.78758225845656	6.59422527483348	13.6326105703419	6.79437668928292	-3.50760842503585	-1.41746759079534	-4.04406735553327	-5.06643309928152	-7.52541415935937	-2.14720196199358	0.042244276318491	42.2799477279147	7.91392366249421	7.23898568378996	6.74671659133951	9.08660095486076	0.559477797682672	4.3279801944384	2.91161444667883	-0.238489290108405	-3.44318774208485	3.74285331103205	7.73496647473749	41.3457012014536
DCA_int_04	DCA_se1_ag1_f_02_1.wav	taking	1044.029	1044.549	T|UW1|T|EY1|EY1|K|K|EH1|IH0|NG|N|IY0	1044.3014	1044.3914	1044.3914	1044.6214	0.319999999999936	VAR	108	43.1324001456207	8.93563277563791	9.57175772164624	9.91880947104216	7.41069215350794	-1.52206806823232	-1.8329227018611	-6.95561066544429	-12.0822833493243	-9.4812165562864	-0.774605225849912	4.09227391929348	49.8030190157021	9.78758225845656	6.59422527483348	13.6326105703419	6.79437668928292	-3.50760842503585	-1.41746759079534	-4.04406735553327	-5.06643309928152	-7.52541415935937	-2.14720196199358	0.042244276318491	42.2799477279147	7.91392366249421	7.23898568378996	6.74671659133951	9.08660095486076	0.559477797682672	4.3279801944384	2.91161444667883	-0.238489290108405	-3.44318774208485	3.74285331103205	7.73496647473749	41.3457012014536
DCA_int_04	DCA_se1_ag1_f_02_1.wav	anything	1044.2314	1044.8114	EH1|IH0|NG|N|IY0|TH|IH2|NG	1044.7214	1044.7614	1044.7614	1044.8114	0.0900000000001455	VAR	109	44.5819844941816	7.5934215529107	4.95319764898633	5.84910176886392	2.33772891934317	-7.92660784620621	0.0621452683643613	-2.25344315846616	-6.39372781092952	2.74047311116882	4.95030671485515	0.482975269499529	43.920396562597	6.39477039995825	4.11365755640247	8.05230752278548	3.17468319324223	-5.17310084996798	4.7078895751993	1.06203068033682	-3.19715750445433	0.718050628981613	1.74470699666983	4.98708736463122	41.893569958301	6.539649429126	5.68483299973952	7.59708550487697	2.41106547068168	-6.91506735086684	5.78529803228836	2.23805161690008	-5.64707613632808	-0.599621988752458	-0.0472814899860068	4.89174673527833	41.9299135954332
DCA_se1_ag1_f_02	DCA_se1_ag1_f_02_1.wav	anything	1044.2314	1044.8114	EH1|IH0|NG|N|IY0|TH|IH2|NG	1044.7214	1044.7614	1044.7614	1044.8114	0.0900000000001455	VAR	110	44.5819844941816	7.5934215529107	4.95319764898633	5.84910176886392	2.33772891934317	-7.92660784620621	0.0621452683643613	-2.25344315846616	-6.39372781092952	2.74047311116882	4.95030671485515	0.482975269499529	43.920396562597	6.39477039995825	4.11365755640247	8.05230752278548	3.17468319324223	-5.17310084996798	4.7078895751993	1.06203068033682	-3.19715750445433	0.718050628981613	1.74470699666983	4.98708736463122	41.893569958301	6.539649429126	5.68483299973952	7.59708550487697	2.41106547068168	-6.91506735086684	5.78529803228836	2.23805161690008	-5.64707613632808	-0.599621988752458	-0.0472814899860068	4.89174673527833	41.9299135954332
DCA_se1_ag1_f_02	DCA_se1_ag1_f_02_1.wav	handwriting	1054.6777	1055.6177	HH|AE1|N|D|R|AY2|T|IH0|NG	1055.4577	1055.4877	1055.4877	1055.6177	0.160000000000082	VAR	111	48.6180008426471	14.7458405204258	12.2253612598223	8.56213482089237	0.648871813067608	-7.0098797913622	-3.96994020461889	-0.920033408947741	-4.44450045856197	-5.13848047372842	-0.103832264765071	-4.58319461074664	51.115939176237	12.5681908897791	10.0808938692756	7.00846631496361	-0.184295114760236	-5.68788357424478	-2.12734651470539	-1.80557575445843	-4.82499306826775	-6.64270720612587	4.54127194918617	-2.25428819480013	46.1717657230568	11.1745677391472	10.4006853198001	8.5720965677965	3.12772573149046	-8.38673192729531	-4.36334587424389	-0.920448992604374	-3.9575013086997	-1.24920264175938	1.38418089271899	-1.39920946543917	40.2854176993991
DCA_int_04	DCA_se1_ag1_f_02_1.wav	kidding	1082.9939	1083.4839	K|IH1|D|IH0|NG	1083.3039	1083.3539	1083.3539	1083.4839	0.179999999999836	VAR	112	47.7309539753469	9.89661011294232	2.59064277267398	4.57724438298343	7.63099066459705	-11.343844711423	-17.6641335305402	-0.882759914298259	7.4449434341618	-5.21693601130063	-8.63764372626878	-6.02384243084374	42.8947002102457	8.08195340875801	3.80603216127306	4.68321367429316	5.29996001071215	-11.3413682585048	-12.3986108416715	2.37931459292935	0.0778413850190125	-11.544920217426	-7.17746127377371	-0.404985427768057	39.816224084253	6.09482847317403	8.43072363730476	8.56244187288967	8.70752204349679	-5.43265836340062	-8.79559750205463	-0.651655257740202	-3.15930662083946	-14.2387432516111	-5.84806202373809	3.57462855945323	38.7165938779076
DCA_se1_ag1_f_02	DCA_se1_ag1_f_02_1.wav	in	1094.3881	1094.4481	IH0|N	1094.3881	1094.4181	1094.4181	1094.4481	0.0600000000001728	IN	113	NA	NA	NA	NA	NA	NA	NA	NA	NA	NA	NA	NA	NA	NA	NA	NA	NA	NA	NA	NA	NA	NA	NA	NA	NA	NA	NA	NA	NA	NA	NA	NA	NA	NA	NA	NA	NA
DCA_int_04	DCA_se1_ag1_f_02_1.wav	in	1101.1989	1101.2989	IH1|N	1101.1989	1101.2289	1101.2289	1101.2989	0.0999999999999091	IN	114	54.9096547967286	10.6572010282066	-1.89563319122021	10.7518204855999	4.63877670417983	-3.63087095653598	-5.51727184389026	-6.75466269408499	6.70945615896019	-4.02466290124893	-0.7616427403343	6.76010761689635	52.77459475067	9.15980385653181	2.37638584010319	13.5944702055104	6.659272785292	-7.95802010211181	-10.4768222661331	-5.80220434575021	3.6363116087598	1.16881121004721	-3.232669603166	-1.718086951224	51.4000939501777	9.48072905533873	2.83484304353814	13.0373873254767	9.81703720941547	-3.77022139850804	-3.25098998200344	-2.13010484218385	-3.26462174034977	-5.72787277705509	-4.02710086064602	-6.04383729084212	51.8239376520862
DCA_int_04	DCA_se1_ag1_f_02_1.wav	something	1102.7568	1103.0868	S|AH1|M|TH|IH0|NG	1102.9868	1103.0168	1103.0168	1103.0868	0.100000000000136	VAR	115	45.9766078496344	10.7406842719723	5.1147393809988	-1.05740752262251	2.92415194497772	-3.05010907810941	-5.85282020691417	-1.00218737962244	2.20911848364808	-1.00804342130943	-1.78418568693242	2.08843554173731	45.668508340551	9.01772326196827	3.91085074440498	2.412835563295	5.73970353613266	-3.20743661373922	-7.71829182827151	-7.12587162159508	-0.0812457187526721	2.58119628513264	6.00890006225821	-1.07358357882376	44.5279617348169	9.37542977030103	7.38850172342981	3.21382611981104	2.18922518447494	-1.58951283147391	-8.49731836045075	-6.36000590882556	-4.39889528988929	-2.14217299990623	-0.864725291682568	3.07225066883336	44.0175049422604
DCA_int_04	DCA_se1_ag1_f_02_1.wav	anything	1113.9619	1114.5019	EH1|N|IY0|TH|IH2|NG	1114.3019	1114.3619	1114.3619	1114.5019	0.200000000000045	VAR	116	53.8679723304865	9.58085593677734	1.46388245285633	15.0630521251347	0.979716546620713	-9.73380911487044	-0.597958755505405	-4.65666983676708	4.10066296304273	-2.34642425760429	-5.76833352926093	6.57671067633484	50.542423729593	8.56475320564044	2.90731511716182	11.5594654352922	0.823860874119067	-8.08066741702337	6.52791720587256	4.19407148551433	1.85058181731968	-9.53732221056151	-5.83860946844378	7.33529423341584	45.783550360747	9.99251824357376	5.42658744949993	5.39622597862485	5.08442566266424	-6.58015279653855	5.55252703788024	5.58972112545246	-6.50055378991905	-8.74340275418458	0.633899714276592	4.25223089298694	44.27920176517
DCA_int_04	DCA_se1_ag1_f_02_1.wav	anything	1117.4993	1117.7193	EH1|G|N|IY0|OW1|TH|IH2|NG	1117.6593	1117.6893	1117.6893	1117.7193	0.0599999999999454	VAR	117	NA	NA	NA	NA	NA	NA	NA	NA	NA	NA	NA	NA	NA	NA	NA	NA	NA	NA	NA	NA	NA	NA	NA	NA	NA	NA	NA	NA	NA	NA	NA	NA	NA	NA	NA	NA	NA
DCA_se1_ag1_f_02	DCA_se1_ag1_f_02_1.wav	anything	1117.4993	1117.7193	EH1|G|N|IY0|OW1|TH|IH2|NG	1117.6593	1117.6893	1117.6893	1117.7193	0.0599999999999454	VAR	118	NA	NA	NA	NA	NA	NA	NA	NA	NA	NA	NA	NA	NA	NA	NA	NA	NA	NA	NA	NA	NA	NA	NA	NA	NA	NA	NA	NA	NA	NA	NA	NA	NA	NA	NA	NA	NA
DCA_int_04	DCA_se1_ag1_f_02_1.wav	nothing	1119.8717	1120.1217	N|AH1|TH|IH0|NG	1120.0617	1120.0917	1120.0917	1120.1217	0.0599999999999454	VAR	119	NA	NA	NA	NA	NA	NA	NA	NA	NA	NA	NA	NA	NA	NA	NA	NA	NA	NA	NA	NA	NA	NA	NA	NA	NA	NA	NA	NA	NA	NA	NA	NA	NA	NA	NA	NA	NA
DCA_se1_ag1_f_02	DCA_se1_ag1_f_02_1.wav	tutoring	1123.7827	1124.2127	T|UW1|T|ER0|IH0|NG	1124.1227	1124.1527	1124.1527	1124.2127	0.0900000000001455	VAR	120	44.9943068827625	9.51748683357049	7.40214118037052	7.14052529184644	7.50528994502448	-8.57655305130395	-12.4081854526437	-7.87104235932157	-7.84481409429433	-7.57007834150421	-3.59159395466243	-6.78408000572663	43.9494845483739	9.21786375698839	9.47386971804981	8.39524281548034	2.94962753205635	-10.3147941120764	-5.87808216772895	-2.60164271431116	-5.3823968392806	-7.9921948111965	-6.43193076122656	-4.98262333219269	43.4756099596121	8.98634270191997	8.00737650830361	8.68636373731917	4.09425382724331	-10.4844137734295	-6.57240634556517	-1.71968660275621	-10.3699699903317	-7.82594838771102	-0.516750078302441	-2.33300388852689	42.0061987911535
DCA_se1_ag1_f_02	DCA_se1_ag1_f_02_1.wav	going	1125.5662	1125.8462	G|OW1|IH0|N	1125.7262	1125.7562	1125.7562	1125.8462	0.119999999999891	VAR	121	64.2561511056587	16.2804537344355	10.2099542872352	-3.27529870632123	-13.1673509300394	-8.63957160923917	-9.91390050667059	-7.51360953214652	-6.0314950432966	-5.61247221116844	-6.00416319673416	-1.96187583816089	53.9984921039242	18.4504659342241	12.9838165424808	-2.4837292603371	-10.2826971125693	-15.626310418336	-9.10665870021651	-2.36581114311098	-3.3984222378863	-4.97043751156152	-3.09635956019606	-6.21814613906808	47.2819773793091	15.3520916140139	14.6731559460553	0.740757516736539	-6.78183871837023	-8.71985481328303	-9.68943978545813	-7.2605776600784	-1.8388840521478	-0.351766094954284	2.25745685674879	-2.41635269426878	45.1799193799817
DCA_int_04	DCA_se1_ag1_f_02_1.wav	everything	1151.3548	1151.8148	EH1|V|R|IY0|TH|IH2|NG	1151.7448	1151.7848	1151.7848	1151.8148	0.0700000000001637	VAR	122	NA	NA	NA	NA	NA	NA	NA	NA	NA	NA	NA	NA	NA	NA	NA	NA	NA	NA	NA	NA	NA	NA	NA	NA	NA	NA	NA	NA	NA	NA	NA	NA	NA	NA	NA	NA	NA
DCA_se1_ag1_f_02	DCA_se1_ag1_f_02_1.wav	getting	1187.249	1187.499	G|EH1|T|IH0|NG	1187.349	1187.379	1187.379	1187.499	0.150000000000091	VAR	123	42.8125521084839	11.1656774078004	13.670909399282	9.5304457353289	3.9277212509072	-8.15647848499819	-4.54977836129048	-5.61243543222212	-11.4844361915831	-3.61640277040732	6.44957556454507	1.2890332976499	42.5488461663359	9.8000383215851	13.7317764448046	8.26699208278995	5.73497654066271	-6.22057908108777	-5.29230015525833	-4.60272570240601	-8.81752283214376	-4.93557384662492	4.97442186429192	2.22129475126102	41.0155455307911	10.7339264014633	14.2567548495301	9.66595737703903	6.88550619015507	-4.56131167925102	-6.09507993597231	-3.23483080257077	-7.3206510131381	-3.84290026897293	4.87151614665646	-2.07462777764474	41.1054821695351
DCA_int_04	DCA_se1_ag1_f_02_1.wav	fighting	1205.0756	1205.4056	F|AY1|T|IH0|NG	1205.3056	1205.3356	1205.3356	1205.4056	0.100000000000136	VAR	124	42.5415624014311	7.19088210284436	8.09849212880793	7.18381804976911	2.36830960071737	-4.38820146530445	-1.29124371386788	-3.02445141720629	-1.18972594705949	-10.2118065962999	-11.2188411919857	1.21636398874681	42.6134981698904	5.63652771092779	4.41674697694096	10.5843459700212	6.20704116748132	-6.04045251566156	-0.457351001629647	-4.18456793882062	-9.03144779896875	-11.9524561452858	-7.62442303643138	-2.22595902653971	40.1130633169962	6.17651175628965	8.49453316505563	6.00232031695839	2.55829811021793	-4.58797566848534	-3.43732593541692	-5.22694982750946	-8.85919557902852	-4.92696664061815	-2.40253293461882	-0.260328696100809	38.1207751890668
DCA_se1_ag1_f_02	DCA_se1_ag1_f_02_1.wav	anything	1208.414	1208.924	EH1|N|IY0|TH|IH2|NG	1208.784	1208.844	1208.844	1208.924	0.139999999999873	VAR	125	55.9053803935368	15.8903766217499	4.39964835365653	5.12384403462575	3.91745338717267	-10.4002991264164	-7.35307188400072	-5.00323241688488	-8.61884513873051	-0.105377958698685	-3.05430028166514	-4.17439606377277	51.0430160863192	13.7614338985308	8.71098657575218	4.13969875347531	-0.846164953162028	-13.8894413358269	-8.9703203510969	-3.20825594996557	-7.8390670480919	-5.49211281077582	3.82107936522153	4.55726466476208	49.467956549017	12.8748184027362	7.90730807127364	7.34813375864838	-1.03200176584586	-14.2994649105243	-6.64870410555325	-7.02346405555433	-7.11640039148601	-0.875510476333171	4.60107548325659	-2.47825298253831	48.8508206602373
DCA_se1_ag1_f_02	DCA_se1_ag1_f_02_1.wav	something	1229.4262	1229.7262	S|AH1|M|TH|IH0|NG	1229.6662	1229.6962	1229.6962	1229.7262	0.0600000000001728	VAR	126	NA	NA	NA	NA	NA	NA	NA	NA	NA	NA	NA	NA	NA	NA	NA	NA	NA	NA	NA	NA	NA	NA	NA	NA	NA	NA	NA	NA	NA	NA	NA	NA	NA	NA	NA	NA	NA
DCA_se1_ag1_f_02	DCA_se1_ag1_f_02_1.wav	starting	1232.8965	1233.3265	S|T|AA1|R|T|IH0|NG	1233.2665	1233.2965	1233.2965	1233.3265	0.0599999999999454	VAR	127	NA	NA	NA	NA	NA	NA	NA	NA	NA	NA	NA	NA	NA	NA	NA	NA	NA	NA	NA	NA	NA	NA	NA	NA	NA	NA	NA	NA	NA	NA	NA	NA	NA	NA	NA	NA	NA
DCA_se1_ag1_f_02	DCA_se1_ag1_f_02_1.wav	something	1236.3218	1236.8518	S|AH1|M|TH|IH0|NG	1236.7118	1236.7418	1236.7418	1236.8518	0.139999999999873	VAR	128	54.8291122642471	11.6721474117848	1.54332934914157	3.81339434024725	-0.528602458022486	-3.89203713960578	-1.21175570460087	0.610025456546904	-7.05479362483012	-3.08481748312333	-3.34331797804863	-5.81973966773428	51.2106333554235	11.4825560721637	5.51322562362627	7.79137615076549	2.79630004247629	-4.91625553675214	2.97449390498849	-0.460998913047308	-5.27524056183606	-3.54826126906229	-0.615808830434755	-7.62611789719016	51.2050726882195	11.9754363808661	4.52144854353654	9.17349820702677	6.85687411260959	-5.10421928353509	-3.59486114251385	-0.580328252198809	-3.95086720656578	-6.44090088696237	-1.18881245008888	-5.70853409684078	48.7354499525437
DCA_se1_ag1_f_02	DCA_se1_ag1_f_02_1.wav	running	1244.5881	1244.9481	R|AH1|N|IH0|NG	1244.8681	1244.9081	1244.9081	1244.9481	0.0800000000001546	VAR	129	62.4306631685388	15.0124473720309	0.294304849131528	9.42719782554056	7.63552546772539	-10.0903011760892	-12.4890969476566	-2.96929829427887	-2.4242629937654	-9.73114139245043	-8.40912802543122	-0.895308942808896	72.3139405938159	13.8751620889728	-2.72969751941409	3.0060382913867	4.76348951004147	-9.94499056440079	-4.59265047235256	-2.73042074541321	-8.67187127807448	-5.98378578578718	-10.9366714421704	-2.5876756937261	63.7312205904823	14.7004529151703	0.939733190398745	8.31285806059207	7.66984133256868	-7.51859792685819	-11.7840635288227	-5.67036828442365	-6.01674019216996	-9.77367765487811	-11.1803697509191	-7.57253161863709	60.724080742876
DCA_se1_ag1_f_02	DCA_se1_ag1_f_02_1.wav	in	1257.7905	1257.8605	IH0|N	1257.7905	1257.8205	1257.8205	1257.8605	0.0699999999999363	IN	130	NA	NA	NA	NA	NA	NA	NA	NA	NA	NA	NA	NA	NA	NA	NA	NA	NA	NA	NA	NA	NA	NA	NA	NA	NA	NA	NA	NA	NA	NA	NA	NA	NA	NA	NA	NA	NA
DCA_se1_ag1_f_02	DCA_se1_ag1_f_02_1.wav	crying	1271.377	1271.827	K|R|AY1|IH0|NG	1271.607	1271.637	1271.637	1271.827	0.220000000000027	VAR	131	52.5934029403541	13.5638939268693	2.11247324293813	5.58769590781845	10.154039919983	-9.42384927628804	-12.1967072816131	-9.14235054552004	-5.61484992778716	-4.508774796776	-1.92528102183004	-0.00385387107053173	48.9018081302727	12.5604007138706	9.94446360236662	11.2574902981748	0.908555965124657	-16.1619759432648	-10.3602936710067	-3.62668486028522	-7.40225597332288	-4.91289883073616	-2.96118999249928	-5.33362862699205	44.2469178386534	6.74860287693675	4.31564031118663	7.50331236752665	5.19144113201289	-6.54841066458734	-1.88290931309355	1.12954455382462	-8.36239961349249	-12.5991238957146	-8.87979054815339	-3.94573868662538	40.7800795234506
DCA_se1_ag1_f_02	DCA_se1_ag1_f_02_1.wav	crying	1291.3532	1291.8132	K|R|AY1|IH0|NG	1291.5532	1291.5932	1291.5932	1291.8132	0.259999999999991	VAR	132	48.6111508448737	13.5790143842598	6.83503198664261	2.23913401238608	4.7747335478027	-8.62933278035045	-7.88440056196781	-6.23163492143397	-2.85199112135999	1.01837520692042	3.16278200538363	-5.08645895623546	44.8442766624464	10.3549855892969	6.05005208130423	1.16288486333918	5.0878855292942	-2.35267815468267	-9.56949312456812	-5.84303211782306	-0.352768005587942	-0.0972358456472203	-0.685960010186393	-1.50796458018999	44.0071252060605	9.87994485399875	5.71179151638438	5.357887801812	6.36436570067502	-5.72474531251193	-5.1952609893889	-8.80434700821003	0.915877719963781	2.2814053650433	-1.06771433772868	-5.90215603484067	40.1056052541532
DCA_se1_ag1_f_02	DCA_se1_ag1_f_02_1.wav	acting	1301.1983	1301.6483	AE1|K|T|IH0|NG	1301.4783	1301.5283	1301.5283	1301.6483	0.170000000000073	VAR	133	72.2214263332502	13.8015665377631	-5.35957494077462	14.22213381504	0.996333596070389	-19.8835818077465	-4.77007782846738	-0.651864072746495	-11.7095859841243	-6.43459044206776	-1.96657234983137	1.37645961804226	57.4417455327129	15.1827732815663	9.95173311482406	9.318367960764	1.50734831023082	-14.5981590416193	-9.55831363970738	2.77104502740187	-7.39130047409764	-9.45102421869259	4.15311756590055	6.65122936693415	54.7464770397668	15.6797567402279	9.13386459448447	6.26923444848869	1.25080775091682	-13.1748298310719	-6.62006409574907	0.364924922571706	-5.41112559412234	-5.53624490568276	7.74228068858973	2.9542793877043	54.3765598066539
DCA_se1_ag1_f_02	DCA_se1_ag1_f_02_1.wav	crying	1309.9763	1310.4863	K|R|AY1|IH0|NG	1310.3663	1310.3963	1310.3963	1310.4863	0.120000000000118	VAR	134	49.6995484893613	10.4394019612474	-0.192949212455646	2.44362764565884	1.58114734831563	-9.97610244569078	-10.1975542713048	-9.76895484288653	3.86150531011926	5.15497031067878	-6.01587107628025	1.21876059028706	46.364483256941	7.97570147421929	0.560355364335853	3.20434311002348	2.47139079183615	-8.1271736492525	-5.95794481400675	-7.6863899900589	0.356184684563813	0.402212577625176	-4.72967106304307	1.99944361127881	43.7783350497958	8.12358827577305	3.17812662148111	3.75430256904075	6.28384915453403	-4.41978733186526	-7.64514105956642	-8.78010610535547	0.180581953987775	-1.37900608554159	-4.1633831434516	-2.70320638774964	39.6760505740132
DCA_int_04	DCA_se1_ag1_f_02_1.wav	crying	1313.736	1313.886	K|R|D|AY1|AH1|IH0|B|NG|AH0	1313.856	1313.886	1313.8698	1313.8998	0.0437999999999192	VAR	135	NA	NA	NA	NA	NA	NA	NA	NA	NA	NA	NA	NA	NA	NA	NA	NA	NA	NA	NA	NA	NA	NA	NA	NA	NA	NA	NA	NA	NA	NA	NA	NA	NA	NA	NA	NA	NA
DCA_se1_ag1_f_02	DCA_se1_ag1_f_02_1.wav	crying	1313.736	1313.886	K|R|D|AY1|AH1|IH0|B|NG|AH0	1313.856	1313.886	1313.8698	1313.8998	0.0437999999999192	VAR	136	NA	NA	NA	NA	NA	NA	NA	NA	NA	NA	NA	NA	NA	NA	NA	NA	NA	NA	NA	NA	NA	NA	NA	NA	NA	NA	NA	NA	NA	NA	NA	NA	NA	NA	NA	NA	NA
DCA_se1_ag1_f_02	DCA_se1_ag1_f_02_1.wav	in	1317.6358	1317.7158	IH0|N	1317.6358	1317.6658	1317.6658	1317.7158	0.0799999999999272	IN	137	62.3911494782848	16.2381365437161	1.68131140152083	5.37484064058514	0.399989242063874	-3.08268632591504	-10.8600812789607	-7.35761937109201	-2.5240703479755	-1.02843054945267	-4.88791813459619	-6.00376789022837	58.4580235506935	17.4193608256687	3.99204814141154	4.27254546867141	5.98423547499247	-5.35034145327664	-11.0502549837194	-11.7679888354418	-6.37048557081478	-0.875431793954913	-0.605948497610061	-6.98532850944363	58.2055744606633	16.8513420162761	2.05265443406147	5.30810457476148	10.4408635344496	-5.10367436850257	-12.3860989549499	-10.5343319992844	-5.08182146778617	-1.13613277405348	-2.32322241154931	-2.08347514373719	54.901673721398
DCA_se1_ag1_f_02	DCA_se1_ag1_f_02_1.wav	thing	1323.5603	1323.8103	TH|IH1|NG	1323.6503	1323.7203	1323.7203	1323.8103	0.160000000000082	ING	138	65.9292317992837	11.5518378436089	-1.04632573034842	13.7207628308951	-1.56588182668181	-20.6469124704163	-10.7260809510316	-2.25566189752574	-5.73427749758813	-5.5444374052361	0.574766758149973	4.25585362966756	64.6746542996168	11.8504149312641	-4.07323819503171	15.6210265783284	-2.29936454339409	-22.2422185082665	-4.00906151720328	-3.09532025498316	-7.24138994589093	-6.25246822371643	-0.924261579237914	5.27935972863232	64.1968772698848	12.7887152080869	-2.35258496576918	18.4256201720575	-2.96302151267291	-21.6640145075477	0.696955968586434	-6.24418682793637	-10.9378876864882	-3.98097106984843	-0.940671470722097	-4.81867642953987	62.8271692582898
DCA_se1_ag1_f_02	DCA_se1_ag1_f_02_1.wav	fooling	1326.9603	1327.2803	F|UW1|L|IH0|NG	1327.2003	1327.2303	1327.2303	1327.2803	0.0799999999999272	VAR	139	58.9075271076254	18.0109900558413	10.6962328313862	1.0139636326621	0.332586382789171	0.463859920674857	0.998877093951809	-0.00442969605881092	-8.93664143578249	-14.3530227372635	-6.18111412803898	-1.46231522159439	54.2888363626102	17.4122530452607	12.2991207860133	-0.385468410438383	1.77912083572227	4.80685157785621	-0.0756528503381649	-5.52933772586203	-9.95193759134475	-12.1905105839752	-5.44415845468673	0.227965940619811	52.3778513201257	15.5461107501233	15.4148992378487	5.65919668444077	-0.223451878242778	0.575497241511803	-0.529999027671598	-2.77192991227121	-9.54831110169479	-7.37141611372285	-2.67389729109585	-5.4575550272851	51.8541487859087
DCA_se1_ag1_f_02	DCA_se1_ag1_f_02_1.wav	writing	1334.1058	1334.4658	R|AY1|T|IH0|NG	1334.3658	1334.3958	1334.3958	1334.4658	0.0999999999999091	VAR	140	51.3478077652778	14.7721350706608	10.5553605882934	11.2821232306164	1.16828974799286	-12.1483122204988	-5.61024513542277	1.30721442336952	-5.68987003306162	-4.09701772457866	0.0560678109484943	-1.25522422984643	51.2820813927048	15.3199006006386	10.0742654503218	8.26858071994522	2.39448842867602	-6.78198814370841	-1.02013510112278	-0.220390277642747	-5.93149207166311	-6.26295343374156	4.24853712480441	-5.7533929699084	49.5627842764302	12.8368979658793	10.8342292757068	8.1750862458805	4.68436727611604	-2.56419909397507	-0.711950748233867	-3.9882324557455	-6.54544103933079	0.312113065528031	3.00365794739329	-3.89458247931509	48.8137814638457
DCA_se1_ag1_f_02	DCA_se1_ag1_f_02_1.wav	crying	1341.7075	1342.0675	K|R|AY1|IH0|NG	1341.9175	1341.9575	1341.9575	1342.0675	0.150000000000091	VAR	141	44.7235928683497	13.2790816827097	15.4980562832927	4.62912999895824	4.19558067525555	-3.04514400583011	-9.22029205369281	-11.3958206458561	-3.44381347837814	4.96576811151854	2.3539026188998	-2.03140133662781	43.9241046288239	12.8091060763471	11.828229155562	7.07712431298603	4.76090150638547	-1.84273452182384	-6.4614612336382	-8.14479666017114	-3.16154185023693	-0.0306205004794073	1.59012709902484	2.84011941689326	41.6220335746119	9.08789565921781	10.7694074286804	7.76265706519692	6.6874365636421	0.204361096263518	-1.41516833971483	-2.95685293209076	-1.42006912900981	-2.74216596254145	-0.0575255908473694	-2.67146947156272	42.4625403872097
DCA_se1_ag1_f_02	DCA_se1_ag1_f_02_1.wav	crying	1343.1712	1343.4812	K|R|AY1|IH0|NG	1343.4112	1343.4512	1343.4512	1343.4812	0.0699999999999363	VAR	142	NA	NA	NA	NA	NA	NA	NA	NA	NA	NA	NA	NA	NA	NA	NA	NA	NA	NA	NA	NA	NA	NA	NA	NA	NA	NA	NA	NA	NA	NA	NA	NA	NA	NA	NA	NA	NA
DCA_se1_ag1_f_02	DCA_se1_ag1_f_02_1.wav	going	1397.168	1397.338	G|OW1|IH0|NG	1397.278	1397.308	1397.308	1397.338	0.0599999999999454	VAR	143	NA	NA	NA	NA	NA	NA	NA	NA	NA	NA	NA	NA	NA	NA	NA	NA	NA	NA	NA	NA	NA	NA	NA	NA	NA	NA	NA	NA	NA	NA	NA	NA	NA	NA	NA	NA	NA
DCA_se1_ag1_f_02	DCA_se1_ag1_f_02_1.wav	something	1400.238	1400.578	S|AH1|M|TH|IH0|NG	1400.468	1400.498	1400.498	1400.578	0.1099999999999	VAR	144	58.7329771645394	16.0184915968979	1.87500271148784	3.40883332899575	-0.573631011436835	-13.254441504601	1.40310247488207	10.1295753421603	-1.49395420577067	-3.14290986211674	3.74579826658073	-0.160054213602046	57.7565515823054	16.2805854908536	3.51232899635221	2.96654973939019	-0.763553354420915	-13.9434076686982	3.89549287841656	10.6596906071597	-2.56148210624268	-2.6416252152226	3.33873986886172	-2.43046546750668	60.1970739316094	16.6671583004242	2.07611437089348	3.79791886845682	-0.0212982176641751	-11.7240112452333	7.0915547587114	8.17302998223131	-3.65748924391135	-1.22606346846294	1.69149108553567	-8.14273336259896	59.3906775276584
DCA_se1_ag1_f_02	DCA_se1_ag1_f_02_1.wav	handwriting	1403.1512	1403.8612	HH|AE1|N|D|R|AY2|T|IH0|NG	1403.7312	1403.7612	1403.7612	1403.8612	0.130000000000109	VAR	145	64.7348522835081	14.4114292114643	-1.13977690600938	18.7018664326112	1.36537665571442	-24.3748511661062	-3.30012704480915	2.42740987550908	-11.2175344414712	-3.26553434064831	6.95085465698618	-4.14039021769595	60.9659963339856	17.8515426075227	5.1723297309873	7.2446451048366	5.40708793465363	-11.0554878810326	-7.67599981516099	-0.112012802111356	-6.54762142153521	-4.58252997695365	-0.493647623834053	-0.550308404005358	59.1321828955127	17.3737339502153	6.8081618597132	7.61727775375165	2.93132623021002	-10.3109361109473	-2.16334620142344	5.51001298131277	-7.5138483729201	-5.81762484656699	5.53301907767632	-7.71445706545452	56.6510707405573
DCA_se1_ag1_f_02	DCA_se1_ag1_f_02_1.wav	something	1408.8935	1409.3335	S|AH1|M|TH|IH0|NG	1409.1335	1409.1635	1409.1635	1409.3335	0.200000000000045	VAR	146	48.8251422269678	14.2511485045011	10.3078236363045	0.519404454428093	-2.29275306265929	-8.50960310431859	4.34774068699542	7.80438204370854	-4.35932197941296	-3.75929735842834	1.74284776975079	-1.61147244552736	56.6073627387035	15.9640799345212	4.866573454286	2.77767774377777	-2.57808168267601	-12.4434994254326	7.26909681619384	7.88963293342361	-11.0470967191461	0.549163656562497	2.51686391933934	-5.33986211477488	59.2025487821154	18.4527551738968	5.91888445435013	2.45108621200886	-0.853742500931078	-9.6157298219629	7.68870125575248	5.4534357039536	-11.1647607859566	-6.55809833850553	1.08082916107778	-6.85077770636528	59.5548319550479
DCA_se1_ag1_f_02	DCA_se1_ag1_f_02_1.wav	thing	1418.5642	1418.8342	TH|IH1|NG	1418.6342	1418.6842	1418.6842	1418.8342	0.200000000000045	ING	147	75.6910237912756	12.5230758958616	-2.69177015044393	23.7952369742202	0.568643083989264	-18.4993639496107	-0.105404705341974	-0.476599229210439	-11.0159951151134	-6.89435253557518	0.042098913355628	2.73348327527979	74.9319552376025	13.9799259338111	-0.685351736402031	17.0214387059857	-0.898872765399996	-10.8003301108546	8.36118440647239	-4.10965997120532	-12.8175788579031	-7.91535299773165	-0.356810654665482	-4.04872472060649	64.8683221819701	16.4192146902811	5.24572111596338	12.0294006809826	7.58230002695979	-11.290620636722	-2.2618740219618	0.226854106697054	-9.07387719245238	-6.85994950190921	2.4913747111437	-4.56316852461299	63.3630833014877
DCA_se1_ag1_f_02	DCA_se1_ag1_f_02_1.wav	in	1420.1814	1420.6614	IH1|N	1420.1814	1420.4514	1420.4514	1420.6614	0.480000000000018	IN	148	62.8595976602298	13.6945623738412	7.37581556628855	14.5677673071929	5.46187228490201	-17.1201487258358	-7.24077391413153	-7.3988348963653	-14.4923654706385	-2.77916659422503	2.51809615734944	1.65102106922423	65.8546961097138	15.2666107270287	3.51807193878501	11.1530103916852	6.39895467841927	-13.1669769546731	-9.8489432424801	-5.47042315177884	-13.9976831925354	-7.53673566781265	-0.68539122810293	-0.835142986020313	53.6099798322213	14.928993773558	13.8854420204977	10.9005408271347	6.33879962625544	-2.61538542658449	-4.39270555121339	-3.01906684382244	-9.78139179853564	-8.45428985787489	-4.96757516347204	-4.04017430644598	47.309660076897
DCA_se1_ag1_f_02	DCA_se1_ag1_f_02_1.wav	in	1435.3716	1435.5016	IH0|N	1435.3716	1435.4216	1435.4216	1435.5016	0.130000000000109	IN	149	66.7015878489349	16.3768632988452	3.32918861140714	9.61577794661356	7.6229934968741	-5.37813271075267	0.00387396281908323	-5.26007974039559	-17.5050820226703	-10.9893768855972	-5.49951730653224	-4.87547077012247	61.3531701081578	16.7869020143191	9.75146310323352	9.79813636886185	2.73779270371324	-3.58870233649291	-1.79371448922384	-5.3312769130584	-10.4923887603768	-10.2638158045443	-5.8598653276511	-1.27816866666994	55.7092876991981	16.3480988260992	13.4172586626157	10.1959693183178	3.44462396627157	-3.6980827301899	1.95996894794133	1.63614040610558	-11.6297054149921	-9.52151145217689	-0.0757283256727389	-3.54385522720438	55.1792220914117
DCA_se1_ag1_f_02	DCA_se1_ag1_f_02_1.wav	talking	1437.4343	1438.0043	T|AO1|K|IH0|NG	1437.7943	1437.8243	1437.8243	1438.0043	0.210000000000036	VAR	150	47.8222284250686	13.7895048108338	14.1893686633776	12.8390959682567	4.25767500617284	-9.69948067854518	-1.14772851336157	-2.12837517103338	-9.53526945380414	-6.29290080664657	-0.487975686813448	-3.08721027182594	45.107893158926	12.5582108688396	13.2070749538591	10.810799593267	5.15918764027285	-1.55050755910399	4.64069140148808	1.87177910287715	-7.98405462129316	-4.4007915653074	0.2706732527549	-5.41278439693719	50.9226536298142	12.5641845838197	9.3190969245007	11.2896859681414	6.30084888258889	-8.10967740663062	1.60508985465524	5.62459691977277	-9.41516381333971	-6.6546706152434	3.47454846090654	0.441415309406929	50.7631691751789
DCA_se1_ag1_f_02	DCA_se1_ag1_f_02_1.wav	getting	1458.7114	1458.9814	G|IH1|T|IH0|NG	1458.9214	1458.9514	1458.9514	1458.9814	0.0599999999999454	VAR	151	NA	NA	NA	NA	NA	NA	NA	NA	NA	NA	NA	NA	NA	NA	NA	NA	NA	NA	NA	NA	NA	NA	NA	NA	NA	NA	NA	NA	NA	NA	NA	NA	NA	NA	NA	NA	NA
DCA_se1_ag1_f_02	DCA_se1_ag1_f_02_1.wav	nothing	1465.0096	1465.2996	N|AH1|TH|IH0|NG	1465.2396	1465.2696	1465.2696	1465.2996	0.0599999999999454	VAR	152	NA	NA	NA	NA	NA	NA	NA	NA	NA	NA	NA	NA	NA	NA	NA	NA	NA	NA	NA	NA	NA	NA	NA	NA	NA	NA	NA	NA	NA	NA	NA	NA	NA	NA	NA	NA	NA
DCA_se1_ag1_f_02	DCA_se1_ag1_f_02_1.wav	something	1467.0233	1467.4433	S|AH1|M|TH|IH0|NG	1467.2933	1467.3633	1467.3633	1467.4433	0.149999999999864	VAR	153	52.4121716607809	16.8460797566115	16.5482423593683	7.36031869297713	0.892509542491094	0.431152784195116	1.94984725624688	-6.96234647258094	-10.8411798754798	-2.85509415602006	0.899473110577982	2.67342255327217	53.3330298051474	16.0665674323887	17.0847465568572	9.01773761484838	-1.3740606700851	0.739630263368575	5.06740603000184	-4.26536915443994	-6.95677586163558	-5.86729515463327	-4.45988582550841	-3.45081751617202	53.8320694581473	15.8726605334371	16.0009702028278	8.40897305675237	0.703539761806633	-0.132873391593208	6.19609636502016	-4.18417608801715	-7.97431838195989	-6.75331872412276	-3.52635975293783	-1.11022968759329	55.3792832600751
DCA_se1_ag1_f_02	DCA_se1_ag1_f_02_1.wav	something	1471.2167	1471.6367	S|AH1|M|TH|IH0|NG	1471.4167	1471.6067	1471.6067	1471.6367	0.220000000000027	VAR	154	48.8170888463137	15.8592653741177	16.9410304708981	5.52116453926796	2.52251163609625	2.66227435052976	4.99881196840325	-1.47986719360622	-10.1505210059991	-8.67166249667829	-2.54918258364352	3.68485855188341	48.0058831412823	13.4738439668135	16.1627153923647	12.0650525329876	6.94561395661835	0.0680527880940698	4.34300717559649	-2.7175013520235	-9.08166976634477	-10.3256824553969	-1.71842177189861	8.61241792746344	49.8383693637526	13.5534891627593	16.0581630828806	13.7129591484181	4.89941457116508	-4.9575892818094	-5.84802671458689	-3.28581167493747	-6.66903578583688	-4.5861526401683	-2.39977417797597	3.80637401496051	51.1421781873435
DCA_se1_ag1_f_02	DCA_se1_ag1_f_02_1.wav	something	1485.2894	1485.5794	S|AH1|M|TH|IH0|NG	1485.5194	1485.5494	1485.5494	1485.5794	0.0600000000001728	VAR	155	NA	NA	NA	NA	NA	NA	NA	NA	NA	NA	NA	NA	NA	NA	NA	NA	NA	NA	NA	NA	NA	NA	NA	NA	NA	NA	NA	NA	NA	NA	NA	NA	NA	NA	NA	NA	NA
DCA_se1_ag1_f_02	DCA_se1_ag1_f_02_1.wav	doing	1486.7194	1487.0094	D|UW1|IH0|NG	1486.9294	1486.9794	1486.9794	1487.0094	0.0799999999999272	VAR	156	46.1525288046446	14.3336757288023	16.7887315909331	2.26222753376965	-3.20541618087139	-8.48652620348945	-2.87081614214004	-4.8569641774389	-6.36826648880835	-4.41123801413114	-3.95236343478501	-0.994675771600366	46.4846067419147	14.2393163867863	14.9450354272993	5.40243254003934	-0.147189679599417	-9.16661339663999	-7.4503759671748	-3.10515268017902	-7.4467088348883	-5.98877732100734	-2.94328159368613	3.1013858208606	45.3523235858546	12.9248768071807	14.1267680450198	5.5800000573644	3.53322723048068	-6.20261514120812	-5.97704654700845	-3.32128519247926	-8.73134927967899	-3.39970159453283	-2.7537252418226	-5.8308280403153	41.2286151087574
DCA_int_04	DCA_se1_ag1_f_02_1.wav	something	1491.3851	1491.7351	S|AH1|M|TH|IH0|NG	1491.6151	1491.6451	1491.6451	1491.7351	0.120000000000118	VAR	157	58.2380377791229	9.84694332895853	-0.0734692223819943	5.67930367652617	0.931312845697371	-2.32806020060703	-4.7248965110198	-0.533334366476272	-3.63822890990118	-2.57821495902517	4.25960902949476	6.34640169372828	48.1844040891467	10.1035617462489	5.04737791003616	6.74397977804213	-0.384251337142047	-10.6159039736102	-0.62183472961188	-4.05539301322711	1.87438443197008	-2.85478760478656	-0.230725824536836	1.27937485924264	45.7709542708376	9.3156700386191	6.92686278267227	6.89055630469645	-0.53965067653928	-9.7827569192933	-5.21835860643128	-4.51631680208544	-9.16088752078956	-4.85813691470073	0.329174267477424	-0.314129168125149	44.8767274916822
DCA_int_04	DCA_se1_ag1_f_02_1.wav	going	1502.6989	1502.8789	G|OW1|IH0|NG	1502.7889	1502.8489	1502.8489	1502.8789	0.0899999999999181	VAR	158	51.674196751271	14.2239459130663	6.9085645527849	-3.31462780079682	-6.6115212971226	-8.58100640707882	-2.40106535778453	2.05867420480107	-5.04788570673407	0.623547220701691	8.01626848883549	5.57482338015439	50.5570498058911	14.2084018874818	4.2525786401197	-3.28346255111586	-4.45786907549106	-8.48857252703819	0.0229964897687087	-3.57899046669835	-6.1214512919883	4.59269960114062	12.6213177857443	4.88409076528226	48.81833920302	13.0982264229509	5.40758141424433	-1.40585295273217	-2.27908933850823	-8.9044924889689	-2.20780433154803	-1.51104213767207	-3.07509711952499	3.50325177639293	15.8809113067655	6.26335698969019	46.0771655193056
DCA_int_04	DCA_se1_ag1_f_02_1.wav	in	1529.4636	1529.5336	IH1|IY0|N	1529.4802	1529.7502	1529.5036	1529.5336	0.0534000000000106	IN	159	NA	NA	NA	NA	NA	NA	NA	NA	NA	NA	NA	NA	NA	NA	NA	NA	NA	NA	NA	NA	NA	NA	NA	NA	NA	NA	NA	NA	NA	NA	NA	NA	NA	NA	NA	NA	NA
DCA_se1_ag1_f_02	DCA_se1_ag1_f_02_1.wav	in	1529.4636	1529.5336	IH1|IY0|N	1529.4802	1529.7502	1529.5036	1529.5336	0.0534000000000106	IN	160	NA	NA	NA	NA	NA	NA	NA	NA	NA	NA	NA	NA	NA	NA	NA	NA	NA	NA	NA	NA	NA	NA	NA	NA	NA	NA	NA	NA	NA	NA	NA	NA	NA	NA	NA	NA	NA
DCA_se1_ag1_f_02	DCA_se1_ag1_f_02_1.wav	in	1540.4785	1540.5585	IH0|N	1540.4785	1540.5285	1540.5285	1540.5585	0.0800000000001546	IN	161	56.7742476638724	16.3641199249271	5.65299232062646	5.65656868128602	7.55638529589234	-7.52887102513796	-11.5763613802296	-7.42187481430407	-4.2699341718768	-1.04630425677444	-3.87642747400038	-6.01237992976881	57.1615711740484	15.5873206265984	7.2101101206947	7.83833798928827	5.5221998878352	-7.9517439661901	-9.95492543832941	-9.9297067600359	-5.40334764183664	-1.36631410535607	-4.52091454593257	-5.06413774483913	56.7520468590825	17.0709397834006	6.86162808630944	6.49810263794561	5.42974321604131	-7.37340448720756	-8.70232894655097	-11.5226946357528	-4.77427120871197	3.75514747708455	-7.28717084184359	-5.5685750666697	57.3086016528886
DCA_se1_ag1_f_02	DCA_se1_ag1_f_02_1.wav	bring	1549.4799	1549.7699	B|R|IH1|NG	1549.5999	1549.6799	1549.6799	1549.7699	0.170000000000073	ING	162	66.5070739242855	17.5732812325245	-0.0167452423363271	6.08986911998776	10.667819564031	-11.0406073207087	-16.0962930718868	-9.693185140283	-5.55353953391234	-6.04128225524597	-3.07817475652939	1.76208420751781	63.4908139818964	15.9324597686771	7.10427668903888	6.58868098499465	5.50768748962209	-10.1187660791447	-10.6662370377237	-1.09284028605299	-10.2069399317996	-8.46343681846593	-4.67230613108422	-0.272371312598029	61.4444190216467	16.1445802753479	9.34256369529688	4.67405707115569	5.43143373134977	-7.66989848275392	-13.3515508851597	-3.32635110225598	-4.78129734251284	-10.4734744685149	-5.20631093282134	-2.43466489451569	54.4235546181621
DCA_se1_ag1_f_02	DCA_se1_ag1_f_02_1.wav	in	1555.5328	1555.6128	IH0|N	1555.5328	1555.5628	1555.5628	1555.6128	0.0800000000001546	IN	163	60.2752019269099	14.7240436693913	7.53586831653493	6.01076656680942	6.29689141780483	-0.0347072081554621	-3.85239125187993	-9.84399352216482	-6.9634692007536	-2.98697850634417	-7.47362275520115	-7.12562600696484	59.3491370233371	15.5653425069722	7.84040016775252	6.71116341839027	5.40704210396764	-0.75297262165861	-3.83612652267753	-11.2194865225465	-5.407604904424	-3.45718861940847	-7.1519203492601	-3.45647776235748	57.8197397610992	16.4951334135239	9.06506094662803	5.30772705359884	4.6303535411056	-4.70242274130587	-0.263921976358521	-4.55279942365459	-9.58408692165048	-4.67099095742394	-3.74636084738748	-3.23472579526983	55.914265526988
DCA_se1_ag1_f_02	DCA_se1_ag1_f_02_1.wav	something	1602.66	1603.1	S|AH1|M|TH|IH0|NG	1603.01	1603.05	1603.05	1603.1	0.0899999999999181	VAR	164	56.2362651930526	16.3189786134891	1.27688699989666	2.4351128919317	-3.48084115210693	-7.4649685078791	8.10753393774724	3.68974321226286	-7.40072065074736	-4.41925561172274	4.13577603290212	1.19722267567137	58.9592711589169	15.8803244558236	-1.20704050500639	-1.46140304823331	-4.908173529777	-10.7293397088398	7.59855001749718	4.7538032403652	-8.29058504384402	1.17374798933507	4.2489564326783	4.78001314281797	58.2053599986027	17.7838945536966	1.08402750950384	-1.65597120832408	-5.7614580905024	-8.25384765405562	4.91247188773612	5.97821303008396	-5.63154359858407	-4.74831876207629	5.03127245364692	4.20162150587511	57.9451753913613
DCA_se1_ag1_f_02	DCA_se1_ag1_f_02_1.wav	in	1615.5041	1615.7041	IH1|N	1615.5041	1615.6441	1615.6441	1615.7041	0.199999999999818	IN	165	72.4737821294925	13.2879824614799	-0.209216072178605	17.1825494090853	3.07822938399909	-15.1771181083798	0.649522924977438	-0.939173383175098	-16.2041441172196	-13.7725970955535	-2.0851180642373	1.11274828277756	73.9549350001207	13.4977605346136	-2.34468551277654	19.6106097755321	2.16936379815396	-17.9302262329541	-6.03749726152536	-2.64613992747281	-5.54034023210359	-7.19357109369973	-1.79534706099902	-0.789282296587709	74.7411994498164	16.3148345938065	-3.37128707847056	11.4803425068246	1.47394298196531	-17.8891043694792	-4.9578843683819	-1.572559891016	-7.22744073009522	-8.85386936470901	-6.91689170425565	1.88497295286658	70.1132058971022
DCA_se1_ag1_f_02	DCA_se1_ag1_f_02_1.wav	in	1626.7029	1626.8929	IH0|N	1626.7029	1626.7329	1626.7329	1626.8929	0.190000000000055	IN	166	44.8689008004312	12.704001912962	13.6176009419608	5.10470330588833	2.38307397531206	-4.83952377573432	-6.59511777344768	-3.14465932907125	-1.75181621962413	-3.27617769522656	-3.41610261359135	0.228131902948112	44.5207131816591	11.2510078913544	10.5440199700511	6.97325251729502	-1.03877913272813	-14.2378786330835	-5.2251254194841	-0.851484187054818	-7.93520097641904	-8.40673582906311	1.72700386008575	1.10986805801175	43.7246695085568	10.9808368205526	12.5609758579855	8.43222204659886	1.80365024351661	-10.8670394746308	-3.24707761108187	-0.45786577982633	-9.2729050147425	-12.1796974911579	-4.80952427397322	-4.09596111084863	42.5452663889134
DCA_se1_ag1_f_02	DCA_se1_ag1_f_02_1.wav	in	1668.8767	1668.9967	IH0|N	1668.8767	1668.9067	1668.9067	1668.9967	0.119999999999891	IN	167	63.8493047733571	15.4026378193004	-0.809384166126485	5.97869829009682	4.88757711357025	-17.3027199861218	-15.1717695538665	-7.60647793859434	-3.11076021427438	-1.87861419443446	-8.41980415578836	-5.31458800238388	55.1529269347008	15.5237907172109	4.07120618704076	4.2679286720788	5.44479098027441	-12.0758788065221	-7.9242249715018	-3.8286891193389	-5.21550250511957	-2.43717730876552	-2.51983699198823	-6.52455993481006	55.3443830001228	14.8046213764081	5.01668198742841	7.9253744824451	4.62802402055781	-11.8726163586818	-9.55723260310227	-1.47204584181118	-7.30830721228554	-2.58354478277278	1.61549328675146	-10.8383354784316	57.036551766927
DCA_se1_ag1_f_02	DCA_se1_ag1_f_02_1.wav	meeting	1669.9267	1670.3867	M|IY1|T|IH0|NG	1670.2667	1670.2967	1670.2967	1670.3867	0.120000000000118	VAR	168	55.4183106504304	12.3881222261356	-0.977684854035991	8.87038637100498	5.75093238449758	-5.38604272652921	-4.96024549173899	-6.82674448323967	-3.07955045833732	-0.834542096016187	-1.87640247016897	-6.48758221277143	57.1152974963572	12.8081908897001	-0.542111971068692	4.89739113036718	3.46139968510975	-4.02906042562168	-0.900545785540174	-3.46223661611166	-4.29202644657786	-4.00111122771596	-7.59746028250825	-8.74588657879281	55.5359581113154	12.5351491325037	0.426975017298977	7.11579157262747	5.02575362254764	-6.53748824250639	-3.14301855410137	-7.27366488952898	-1.16067301746094	0.579962579243607	-0.34382235635234	-6.4991498726112	56.1682783853348
DCA_se1_ag1_f_02	DCA_se1_ag1_f_02_1.wav	thing	1691.9899	1692.2199	TH|IH1|NG	1692.0399	1692.0799	1692.0799	1692.2199	0.180000000000064	ING	169	56.9389482626284	15.2313369765516	6.28147819678716	10.9916778311457	9.12490223278559	-10.0202657582047	-9.39901258724076	2.47926648087668	-6.43058757008901	-9.82689395303492	-1.12646901604603	0.249540538631561	49.6064875185472	13.5468387060416	9.67762228993426	11.4889341500898	9.07000918878427	-11.0966895747527	-7.85611651257099	2.730865953461	-7.7076138219679	-14.3189990929062	2.96541394406042	2.93042004176592	50.1221927692567	13.0624569821459	7.26563231455592	6.69958333607407	-1.43424983750628	-12.043620808145	2.85232673646417	-2.33941821791901	-6.07917741238525	-5.17798826142337	0.768948402081777	2.55240549874231	46.2757022520461
DCA_se1_ag1_f_02	DCA_se1_ag1_f_02_1.wav	thing	1693.3799	1693.6199	TH|IH1|NG	1693.4299	1693.4799	1693.4799	1693.6199	0.189999999999827	ING	170	49.6285091538861	13.3547156739922	11.0978453647758	7.68668014059741	1.98565456756056	-6.51569728583142	-7.2506393317358	-1.55607109971393	-2.46251915103994	-6.62139868387303	-3.72459029693925	3.21882447244141	44.2459932040253	12.9725014770979	15.748679643069	5.42310274337118	-2.58550184029545	-7.55493529889405	-3.0140976488646	-1.16634695065711	-3.84837473709025	-3.96858762640496	-2.14203339346189	0.0691117540613428	43.7333588793438	12.0459353572518	13.9894140684339	4.63206131031483	-4.67685757334659	-9.08723351423635	1.07479171384795	4.05282386278274	-3.3964069722317	-7.28310064734002	-0.17209200280616	-0.898271475960763	45.2225981838196
DCA_int_04	DCA_se1_ag1_f_02_1.wav	in	1712.0825	1712.1525	IH1|N	1712.0825	1712.1225	1712.1225	1712.1525	0.0699999999999363	IN	171	NA	NA	NA	NA	NA	NA	NA	NA	NA	NA	NA	NA	NA	NA	NA	NA	NA	NA	NA	NA	NA	NA	NA	NA	NA	NA	NA	NA	NA	NA	NA	NA	NA	NA	NA	NA	NA
DCA_int_04	DCA_se1_ag1_f_02_1.wav	in	1793.5464	1793.8164	IH1|N	1793.5464	1793.6864	1793.6864	1793.8164	0.269999999999982	IN	172	33.6183953227101	2.63932341879829	7.28627721727812	3.07146719952283	0.0938278956674391	-4.28850764706922	-1.47061705361742	-3.71681876127677	-3.73602376063102	-0.463883732967018	-2.11032221201595	-5.83193132900913	56.4472465065912	9.57847234763203	-1.22919166151544	15.9703132791565	2.43450374048114	-15.1547297617992	-9.20490946071139	-3.07865537675139	2.79790234209438	-1.61392495361474	-0.662858211289887	9.00373266810142	46.8300511399499	10.145449931234	5.52489946006232	10.8815307884479	11.2320868903922	-0.862988416768641	-1.27456561474237	-2.64287861347664	0.870597483802924	-0.0223272325255907	3.53833726078684	6.42304637009056	44.2013731808623
DCA_int_04	DCA_se1_ag1_f_02_1.wav	in	1793.9064	1794.1264	IH1|N	1793.9064	1794.0064	1794.0064	1794.1264	0.220000000000027	IN	173	43.8337023753889	5.67173546571614	3.43299969380359	12.4230026724505	7.5066553733866	-9.75951299671809	-8.56372971936836	-5.66089043860504	-2.72523194170877	-15.9583474983659	-12.448960383549	8.75168357134707	43.4039668092464	7.00200305163287	5.69046473065256	11.9732234244697	1.26519067814079	-13.0000221899718	-0.403109281141839	-2.27446473500994	-10.092129147755	-7.13826813551735	-4.98023706821061	-1.83139536898238	41.1208578163851	6.18282990687473	5.85635191358199	8.53565932568657	5.43562359058768	-7.96507985362186	3.98681187402383	7.10409751041691	-4.81863118894367	-8.07903346891935	-3.32825730584099	-5.79646380189886	37.6547845912428
DCA_int_04	DCA_se1_ag1_f_02_1.wav	anything	1881.9877	1882.3377	EH1|N|IY0|TH|IH2|NG	1882.2377	1882.2877	1882.2877	1882.3377	0.100000000000136	VAR	174	41.5397945887319	7.3344603990979	7.8592115713098	4.18980257149463	3.80990866624277	-5.80705930167172	-4.99623427184413	-1.98439170255414	-1.74647959015967	-7.05068555735047	-3.65584943272742	-0.80062907875501	42.3556431023607	7.77808207055543	8.63486199196053	6.51036198225522	2.27268610561042	-7.89665773103386	-5.77034636023271	0.0689521551355103	0.740420993130354	-8.02768464397576	-10.3637268638479	-1.40519571582316	42.2966577002356	6.97448899188724	9.46991558550927	5.24692135631821	3.0106011276389	-4.78809315837309	-3.70202409155696	-1.85779864904196	-4.36483476103204	-5.23279635850371	-5.21421194474534	0.961022366708415	40.799340837866
DCA_int_04	DCA_se1_ag1_f_02_1.wav	in	1882.8059	1882.9259	IH0|N	1882.8059	1882.8559	1882.8559	1882.9259	0.119999999999891	IN	175	45.1910957312335	7.831868134322	0.310173006870213	3.13544045254385	5.15850472290305	-5.06147415096529	-6.59359419740342	-2.69603030513821	3.29275154120454	-0.549616233608871	-5.82629512968673	-3.43116497211026	44.6088929022209	7.7682914553049	1.46299347712547	-0.0820538985816908	4.55222528847202	-5.67633200591167	-8.2949257454535	-2.09099336125813	2.36251475994533	-1.05794676761195	-5.7102935922902	-2.17874531676033	41.003379222561	7.25519222657663	6.32875828054936	3.22428712294033	4.73611842817949	-0.311331643305058	-1.66361507128025	-3.09195486590634	1.92527640633773	-2.47249681350617	-6.70953206462507	-6.25355166993243	39.0243593607614
DCA_int_04	DCA_se1_ag1_f_02_1.wav	in	1891.4285	1891.5285	IH0|N	1891.4285	1891.4685	1891.4685	1891.5285	0.0999999999999091	IN	176	45.9958482377349	8.886800570847	4.51355023158465	8.44955883120182	7.879800596726	-1.69742878101356	1.69617920796881	5.03668349206995	11.026143733217	-2.39741291237704	-8.10392517287445	2.85006376859849	44.6704625970525	10.2054337477769	9.35332611589983	5.5769668797519	6.55988961758416	-2.61370182931185	-5.16203417637196	0.717013585968781	4.77425310479007	1.42284848015981	0.936861799135575	-1.7895290441524	41.9952555037093	9.49266605556752	11.0316140823755	10.2167461196293	9.27510487661179	-1.96683698661681	1.60058087287993	4.82390634895222	2.47833349864849	-4.05391351859677	0.827709290064369	-5.7467459817656	40.9268537679093
DCA_int_04	DCA_se1_ag1_f_02_1.wav	in	1899.4949	1899.6149	IH0|N	1899.4949	1899.5349	1899.5349	1899.6149	0.120000000000118	IN	177	41.7155093025146	8.255054706401	6.70737207231622	2.89102950203249	1.56635123712486	-0.826686603378697	-3.43098997290678	-8.78808637934244	0.567320850787835	-1.92602756175869	-5.01192730017288	-2.55579259470492	41.7052196651307	6.98060167863388	7.79319497488141	3.62482180324874	1.08049233828325	-1.87353472346064	-7.25461730905092	-8.37297587879172	-1.79388654660749	-4.4722143263194	-7.11249904940681	-4.25836386858456	38.684689424636	5.96734295193707	9.58568468767909	3.34225469507121	5.81016499099964	1.97415897752459	-2.12265893351536	-5.83861460554378	-8.74814988344922	-3.64574006250531	-0.757120075696446	-5.59885983115421	39.4505921900223
DCA_se1_ag1_f_02	DCA_se1_ag1_f_02_1.wav	nothing	1900.6383	1901.0683	N|AH1|TH|IH0|NG	1900.9683	1900.9983	1900.9983	1901.0683	0.0999999999999091	VAR	178	42.484252043313	11.3016842204428	14.5393162988755	5.87963350109645	2.16480821403171	-7.30293970091849	-6.97932411766803	-4.11657222612426	-5.47882517101525	-3.26848355061029	-2.17382840394237	-1.11005626860328	41.5567101949254	9.69920751305997	13.4993450534529	9.27033769152524	4.84477224529559	-1.87470955211438	-7.7059948934401	-7.37547560695438	-3.05027814400109	-0.810988996919826	1.16533007971745	-1.24421122114232	40.9552468884575	9.63397231553275	13.2756875149272	6.05527964937711	3.19917313309544	-0.297389189229477	-1.02348686026625	-3.94892698129779	-2.72972366115084	-5.03549252227513	-3.94125107880497	-2.43359311424723	41.8406458988354
DCA_se1_ag1_f_02	DCA_se1_ag1_f_02_1.wav	talking	1904.0072	1904.2272	T|AO1|K|IH0|NG	1904.1672	1904.1972	1904.1972	1904.2272	0.0599999999999454	VAR	179	NA	NA	NA	NA	NA	NA	NA	NA	NA	NA	NA	NA	NA	NA	NA	NA	NA	NA	NA	NA	NA	NA	NA	NA	NA	NA	NA	NA	NA	NA	NA	NA	NA	NA	NA	NA	NA
DCA_int_04	DCA_se1_ag1_f_02_1.wav	in	1908.2747	1908.3547	IH0|N	1908.2747	1908.3047	1908.3047	1908.3547	0.0800000000001546	IN	180	43.2153708519632	7.92395997717893	3.79144828584051	-0.172278252785507	4.66531126800979	-2.85448843581282	-3.37289164355563	-6.00321583697399	-4.95247650756175	1.60271280802419	-3.47875515396247	-7.01011406638974	41.7835612712166	7.37547826453043	5.96692581822818	2.60745554124566	7.03407278141986	1.06136783070743	-4.28943138496699	-7.54288256559577	-7.46014450729221	-5.93739724146223	-8.43915814183442	-10.1050367196531	40.3878382720039	7.0534109130619	8.64473216291585	5.41487692087941	4.68755181747114	-1.69892668596496	-0.436950713388842	-2.98341294772473	-4.25855995294394	-0.294551697768529	-1.7575999717742	-6.85802578828034	38.3146937131943
DCA_int_04	DCA_se1_ag1_f_02_1.wav	in	1908.9247	1909.0247	IH0|N	1908.9247	1908.9747	1908.9747	1909.0247	0.0999999999999091	IN	181	43.1468896442595	7.41992281491034	8.61560455697562	9.28586680448916	6.91854803856116	-5.71162410229407	-8.27918674557555	-5.04583143751675	-4.64698002967895	-13.0063026813765	-14.3410316430998	-3.34924415465286	47.4198867189476	3.04864936121356	6.72351451271139	8.0926749226551	4.02935221564415	5.59335133209923	-0.2948342931512	1.42125323368443	-6.70625481825899	-7.50530109965054	-3.08619964415337	-2.29613118853762	38.6291871562093	5.5368113680249	8.76304551753847	6.75893974706359	6.13172570554358	0.527814550886085	-0.620039761428681	1.85477435393362	0.738697386739166	-6.2327358484526	-5.41941590732489	-4.00422715026825	35.3327796506191
DCA_int_04	DCA_se1_ag1_f_02_1.wav	going	1920.2216	1920.4816	G|OW1|IH0|NG	1920.3716	1920.4516	1920.4516	1920.4816	0.110000000000127	VAR	182	44.9623880783719	10.0769678521366	6.49122386701777	-3.19840665351118	-6.08955252931386	-6.44617346932472	1.61065424102217	-9.36465016134971	-14.9061308753068	-6.18247781470066	-5.36727474651901	-2.70544773430633	44.0393092946126	9.67667543073037	5.36210359624263	-2.41030169328718	-7.04548364368525	-5.8236146444456	-1.89247793142847	-13.8007281739663	-17.1889006469896	-0.777848016278124	1.7026754034973	-6.68104196630041	44.6075481284348	8.68466078701745	5.10604759332775	-0.480386121202408	-2.52710571997478	-3.30377684206869	0.107020153870261	-11.8460266115493	-13.4598688194546	-0.758647927797767	-4.05254842491806	-6.67222277318222	40.9451654521771
DCA_se1_ag1_f_02	DCA_se1_ag1_f_02_1.wav	in	1937.2383	1937.2983	IH0|N	1937.2383	1937.2683	1937.2683	1937.2983	0.0599999999999454	IN	183	NA	NA	NA	NA	NA	NA	NA	NA	NA	NA	NA	NA	NA	NA	NA	NA	NA	NA	NA	NA	NA	NA	NA	NA	NA	NA	NA	NA	NA	NA	NA	NA	NA	NA	NA	NA	NA
DCA_int_04	DCA_se1_ag1_f_02_1.wav	frowning	1947.2005	1947.6605	F|R|AW1|N|IH0|NG	1947.5005	1947.5505	1947.5505	1947.6605	0.159999999999854	VAR	184	48.3782282754132	8.33952894167029	1.39454718634809	4.49782477376052	-1.20203712265802	-11.8366801140264	-5.94207689739127	-2.20426253850965	-1.31107003976384	-0.823801065383415	0.39202531207795	-2.39149696552021	43.2981186123594	7.41470574629216	3.3884341474426	-2.22239438261848	-1.30031003818555	-6.06502104927157	-8.19945678712408	-6.62754447563418	-3.53507627148663	-2.26744662560095	1.9521789955821	-5.75739349676595	44.8783634832598	3.05481856354483	1.9632621209472	8.19912693832767	-5.99182589124168	-0.607390679638627	1.87373114335802	-13.2661870877688	-0.73948749377697	-0.725594186317162	-7.62055287373485	3.00831429297277	51.0797678313979
DCA_int_04	DCA_se1_ag1_f_02_1.wav	kidding	1952.5124	1952.8724	K|IH1|D|IH0|NG	1952.7524	1952.7824	1952.7824	1952.8724	0.119999999999891	VAR	185	50.253261396541	11.1881046731375	3.25612910709462	4.91613833865916	3.87557110877415	-7.82385628570242	-6.64899955856675	-7.89408553547496	2.52178664889336	-0.550713388795824	-0.701628563048858	2.09332914709041	49.1287608068642	11.5835039698352	4.09522681052553	2.89358462223518	1.09891909695768	-7.07435256570332	-3.04289205667475	1.49810772104909	-0.417504175802774	-2.86727315601979	-3.7526105699746	3.63851251840113	50.5055160413419	10.6735485556583	0.21897314567067	1.62935673111785	2.54274904692198	-7.70067388875683	-5.30908923044162	-4.59633650776699	-8.37900242753805	-5.3026308784808	0.0483430549601304	3.83249867080311	46.8254453228143
DCA_int_04	DCA_se1_ag1_f_02_1.wav	in	1961.1028	1961.2228	IH0|N	1961.1028	1961.1328	1961.1328	1961.2228	0.120000000000118	IN	186	40.2107496799519	7.80838630207443	5.84401667920034	-3.34912710860592	0.136011645748466	-2.76330574462393	-10.7426390162053	-9.80370768422403	-2.83261258166507	1.04076634067276	-2.11820269186156	-1.34050967124448	36.7916548926023	5.57726950899602	10.2236895516976	0.293608159800262	1.93839781031802	-1.02831654786838	-3.31044978313006	-5.61613273686383	-3.34241814392628	-1.73031174939832	-1.20425031781119	-6.44181503873357	38.0860302530441	5.118020805504	6.36217993009191	-0.118863093124565	4.82375105173972	-0.943707093362062	-4.32364021462039	-3.41852700702212	0.571614153604421	-0.332875487360459	-5.94126961256717	-6.35072682064995	37.2467587725945
DCA_se1_ag1_f_02	DCA_se1_ag1_f_02_1.wav	acting	1985.5205	1985.8405	AE1|K|T|IH0|NG	1985.7805	1985.8105	1985.8105	1985.8405	0.0599999999999454	VAR	187	NA	NA	NA	NA	NA	NA	NA	NA	NA	NA	NA	NA	NA	NA	NA	NA	NA	NA	NA	NA	NA	NA	NA	NA	NA	NA	NA	NA	NA	NA	NA	NA	NA	NA	NA	NA	NA
DCA_se1_ag1_f_02	DCA_se1_ag1_f_02_1.wav	something	1987.5921	1988.0921	S|AH1|M|TH|IH0|NG	1987.9321	1988.0021	1988.0021	1988.0921	0.160000000000082	VAR	188	64.1334784902404	11.8564890122211	-2.66440580407264	15.7237857489	2.11431155117939	-25.7109498260713	-5.49353013830859	0.0693259928317625	-13.0603265404111	-6.60408670723586	-3.8592381163377	5.03931253696734	62.4999974583031	11.2291012350654	-3.37802610730603	16.4761740610351	1.41591427564243	-23.1067433768774	-5.738679436112	-7.35127040109104	-11.0982191837365	-0.923085597341181	2.20185034344376	1.52706638243353	60.9331090676399	13.6068339000033	-0.8404307738015	13.7691870396327	0.0682675903393585	-21.8273131194202	-8.36520335718878	-6.20825094449302	-9.06733921526556	-1.82678676864939	0.782667214381633	0.125122983984179	64.2088206902145
DCA_se1_ag1_f_02	DCA_se1_ag1_f_02_1.wav	things	1990.7021	1991.0321	TH|IH1|NG|Z	1990.7821	1990.8121	1990.8121	1990.8421	0.0600000000001728	ING	189	NA	NA	NA	NA	NA	NA	NA	NA	NA	NA	NA	NA	NA	NA	NA	NA	NA	NA	NA	NA	NA	NA	NA	NA	NA	NA	NA	NA	NA	NA	NA	NA	NA	NA	NA	NA	NA
DCA_int_04	DCA_se1_ag1_f_02_1.wav	in	2006.6879	2006.7479	IH0|N	2006.6879	2006.7179	2006.7179	2006.7479	0.0600000000001728	IN	190	NA	NA	NA	NA	NA	NA	NA	NA	NA	NA	NA	NA	NA	NA	NA	NA	NA	NA	NA	NA	NA	NA	NA	NA	NA	NA	NA	NA	NA	NA	NA	NA	NA	NA	NA	NA	NA
DCA_se1_ag1_f_02	DCA_se1_ag1_f_02_1.wav	in	2034.5153	2034.6553	IH1|N	2034.5153	2034.5753	2034.5753	2034.6553	0.139999999999873	IN	191	64.0813052378799	12.8849856598879	-1.72355582463874	17.0995634117347	9.43517815494783	-17.128364957548	-5.22112797633171	0.42374812343516	-7.94145171115518	-4.91090015750915	-7.34738468875374	-2.81671326671957	64.4795130627993	14.0190053185209	-6.02209544987121	14.1809057074342	7.74594175188621	-18.2125894950796	-5.0619938247159	-2.18350460566328	-7.68661174376595	-5.21599724431564	-5.41853243174627	-1.43475068555241	55.4119779327309	12.8683495443653	-1.12943842303645	8.46507952604534	10.4981506417911	-9.8296728438628	-8.97673267669216	-5.31623739713134	-3.68831875760243	-3.65595256728095	-3.91394657333446	-3.7081069679064	51.4935684549355
DCA_int_04	DCA_se1_ag1_f_02_1.wav	anything	2039.4704	2039.9304	EH1|N|IY0|TH|IH2|NG	2039.7204	2039.7604	2039.7604	2039.9304	0.210000000000036	VAR	192	46.212576778956	9.94700509681375	8.00353868015197	9.68877916162957	5.60745872425767	-2.31979935630607	-2.70502874866112	1.00880416416267	0.149382117781951	-4.48957615033067	0.918498999735928	-1.7785410523416	47.6347456238105	9.11822366556647	6.82852390956191	7.34959771743628	6.68433486532603	-1.3184369925718	-0.780393125803069	-0.888688649625101	2.51054581330569	0.618902805370324	0.425986548349782	4.70809676519568	46.4742020550515	11.6288181476007	7.95718396856956	4.9222683671363	5.58860125325773	-3.44998544930023	-3.63247429214217	-2.41030847160716	3.97293648695966	0.396035170702764	1.57368227238249	6.93053710756115	48.2129108685578
DCA_se1_ag1_f_02	DCA_se1_ag1_f_02_1.wav	in	2079.9155	2079.9955	IH0|N	2079.9155	2079.9455	2079.9455	2079.9955	0.0799999999999272	IN	193	51.8859309913618	9.88151138553938	-2.51339640759116	1.9305032616096	3.52069283379229	-1.4473537131942	-0.323076441534317	1.36689087877856	5.9508696822153	-1.9848132558121	-1.79567410566359	1.1381186014202	51.8224280939406	10.0557566995367	-4.21656235671095	-0.338319822941294	5.63709132573508	-2.47154779711412	-3.04518345661923	-0.821521232998938	4.56363624158634	-1.96532432474303	-1.51414740997815	0.769385907741338	51.9442145814282	9.45909376585187	-2.66141023760322	-1.17299760090009	2.00576684396604	-1.70526634905275	-3.72723449158535	-3.25867788226149	1.99544997595033	-4.55635061220445	-0.615185844499005	5.80624403333253	51.3224723624571
DCA_se1_ag1_f_02	DCA_se1_ag1_f_02_1.wav	cousin	2081.5685	2081.8485	K|AH1|Z|AH0|N	2081.7885	2081.8185	2081.8185	2081.8485	0.0599999999999454	IN	194	NA	NA	NA	NA	NA	NA	NA	NA	NA	NA	NA	NA	NA	NA	NA	NA	NA	NA	NA	NA	NA	NA	NA	NA	NA	NA	NA	NA	NA	NA	NA	NA	NA	NA	NA	NA	NA
DCA_int_04	DCA_se1_ag1_f_02_1.wav	kidding	2092.2309	2092.5709	K|IH1|D|IH0|NG	2092.4409	2092.4809	2092.4809	2092.5709	0.130000000000109	VAR	195	59.258778360931	13.5874875843119	-1.370254361222	7.52296112922561	1.08575705607737	-12.0982902505267	-9.27720521270382	-3.77740082810897	0.293627862808038	-7.72357826888046	-8.82731357503468	4.91556541481583	57.3450100861689	12.2561956878248	-1.63311230435732	6.4665993093702	3.23623863897107	-12.1631214136995	-9.62713485281843	-2.38541644194048	-2.06821719416347	-13.52116795705	-4.39571395120413	10.0391779673546	56.7380593861299	10.2452420676898	-2.79383897023499	9.71473778708695	1.87633883376944	-9.8621754992235	-6.83873453862053	-8.08873078099781	-3.12083394513145	-8.95829714444621	-4.79858678551178	5.3844471096411	57.3168127051406
DCA_se1_ag1_f_03	DCA_se1_ag1_f_03_1.wav	trying	35.7557	36.0557	T|R|AY1|NG	35.9057	36.0257	36.0257	36.0557	0.149999999999999	VAR	1	72.2295337518553	14.7766838668039	-6.41834938003508	-1.13621632353614	-1.40386509564167	1.70123683217146	-10.9875414694236	-0.419628806356278	1.46130286513296	-6.95850036562606	8.41351545239874	-3.51218767678724	72.2810860780202	14.1731632165328	-9.74344785599368	-2.44636226306849	0.897621984828716	3.38638845669128	-8.39562345295845	-0.523173456972825	2.69742844268683	-4.08162838223032	3.15848905827456	-6.97865264244009	71.2017178477191	15.2870401188671	-9.27184073254704	-1.29231075436485	-1.13302549766321	4.63060363438225	-6.73836832182912	1.75091228381871	3.90886359471952	-1.80403463987695	-0.171120240359748	-9.25665423332227	66.917494947537
DCA_se1_ag1_f_03	DCA_se1_ag1_f_03_1.wav	win	44.3886	44.8386	W|IH1|N	44.6186	44.7586	44.7586	44.8386	0.219999999999999	IN	2	60.8351761144054	14.5457267796766	6.9664861945896	12.6386689618053	-2.12340434926217	-7.70583603009514	1.39796269153664	3.48252386143199	-4.17397050930165	-3.89062010926461	7.86042831519427	-8.53616436077966	60.5725793564968	13.7945164023364	8.17295640627261	9.44579232962555	-4.18943192503854	-3.14080835962752	2.60472210759349	3.39269254777528	-2.41977894700346	-1.23799901934591	1.68130370277704	-9.96695591247495	61.3210557444497	13.4188899531093	4.45260729069899	8.78916040091573	0.599369062900962	-3.55367573314383	-1.94442624128416	4.61315855956192	-6.75032025875928	-2.06289367364511	3.05612593740055	-7.17469144920361	60.8832361626992
DCA_int_04	DCA_se1_ag1_f_03_1.wav	in	48.9095	48.9995	IH0|N	48.9095	48.9695	48.9695	48.9995	0.0899999999999963	IN	3	43.9111792172095	6.12493245846433	3.38175098141719	-0.0667494568790162	2.92511010695095	-0.134370159722109	0.162178632681231	2.49483191110464	1.12554972941712	0.653916376943673	1.30324681907146	-0.309685222353369	46.4832263605582	10.1812023782029	7.58653070069867	-0.13511792299037	4.58735108213148	2.49253429635011	-3.54270583305057	-2.97519966683441	-3.58917111676802	-0.401413546632095	-1.9473726762612	-5.38222129362632	46.3649976967571	10.5363127385321	7.96579761102793	1.22038189289224	3.94997500417106	0.794534489140316	0.336176892310305	1.24092176992402	-0.0441404684487567	-5.06954102830861	-9.18830932378236	-7.29796858865328	48.6690439905824
DCA_int_04	DCA_se1_ag1_f_03_1.wav	anything	51.5507	51.7507	EH1|N|IY0|TH|IH2|NG	51.6707	51.7007	51.7007	51.7507	0.0800000000000054	VAR	4	44.7521603253967	9.26619218415324	8.37734078404152	0.792855253231148	2.96088632872965	-0.28795481798921	-3.14030974377721	-1.17371569676944	1.91566034810023	-1.41217483098297	-2.00506826734252	-3.99572228463614	43.939496527417	8.22597306610567	6.86775125083349	3.27050049270159	2.60027211117829	0.0808636468185814	1.16692571612789	-1.43123817658022	-1.22444217061899	-3.49184661641512	-10.9092133092263	-4.52322025093954	45.6576854424946	8.92050569779257	6.64116882093062	2.47567631964569	-0.070454416941295	-0.27367137429665	1.57175779600647	2.8068548558502	-1.19106194401412	-6.38233042562247	-5.63561304199401	-1.0405846626447	44.1521565583374
DCA_se1_ag1_f_03	DCA_se1_ag1_f_03_1.wav	something	56.2586	56.5886	S|AH1|M|TH|IH0|NG	56.5186	56.5486	56.5486	56.5886	0.0700000000000003	VAR	5	NA	NA	NA	NA	NA	NA	NA	NA	NA	NA	NA	NA	NA	NA	NA	NA	NA	NA	NA	NA	NA	NA	NA	NA	NA	NA	NA	NA	NA	NA	NA	NA	NA	NA	NA	NA	NA
DCA_int_04	DCA_se1_ag1_f_03_1.wav	something	93.2928	93.6328	S|AH1|M|TH|IH0|NG	93.5028	93.5328	93.5328	93.6328	0.13000000000001	VAR	6	45.4456215277766	7.62793696948963	6.24307605654037	1.6557630640292	3.26230985548683	-0.782677927123032	-1.44213861462914	1.94401390524533	-6.43918753703109	-6.55866130844572	-0.481804425883806	-2.09138011392847	45.008107003727	8.04423782223811	4.48993292292643	-2.28675254038833	-0.0511525936715596	0.278980601544725	3.13489930902524	-1.68774377627259	-0.301686052509985	0.142167349018967	0.996741631265241	0.935725306183088	52.8537156360038	5.89362809821177	2.3707461253077	3.9554871455942	-6.52101262898111	-3.10739376475845	-2.9523939134997	3.19277790284052	-0.757899245679721	-1.50758686858488	-3.07648978919187	4.3860490069286	44.4099572955208
DCA_int_04	DCA_se1_ag1_f_03_1.wav	saying	106.1666	106.4566	S|EY1|IH0|NG	106.3066	106.3366	106.3366	106.4566	0.149999999999991	VAR	7	47.8404836140979	9.87365438359391	4.08407766437289	0.0420783923017853	1.13807246047627	-7.70606402447481	-6.76174954463522	0.0825484578565261	-1.61017579479021	-11.6281581422809	2.15023397867182	6.15245712529881	46.495372654985	8.93928534185408	6.90060314219892	0.405988682863986	-1.01067983290525	-0.267281399050101	-3.28606421506117	3.58415388102967	0.110890113169891	-6.27483063660766	-2.99398901239585	-1.63494895625622	48.354375871735	9.99325921655875	6.36686095976861	-0.593806051328613	-2.14252311147567	0.0194230665488925	0.770141461257753	-0.180513163603845	-1.49143470573086	-4.28829539677182	-1.73096459363112	4.37458062205025	47.1342878572426
DCA_se1_ag1_f_03	DCA_se1_ag1_f_03_1.wav	something	128.2408	128.5608	S|AH1|M|TH|IH0|NG	128.4608	128.5108	128.5108	128.5608	0.0999999999999943	VAR	8	63.3106194326594	15.1283052058765	2.83278141012003	1.16290551816213	0.0268408456292458	5.98114527007166	8.00701386330709	11.4099369956153	-4.02884056175932	-15.485894276131	-0.465008996518285	0.782308297896724	63.8175414571154	16.4048120301835	5.52232352264539	3.60827562391453	-2.62370612129433	2.72054005731201	3.01796370199174	6.45685510820533	-3.8013287109444	-12.5343757970067	4.23361776396184	1.17970358582449	64.366548647424	15.3825997194034	6.42489370149939	4.02968906506565	-3.92122703000381	3.93787256380746	0.281927969618583	1.76670116345381	-1.48198250721907	-9.78432904341343	4.92559009953303	-1.47258342571007	63.1944010064639
DCA_int_04	DCA_se1_ag1_f_03_1.wav	something	139.4642	139.9142	S|AH1|M|TH|IH0|NG	139.7442	139.8142	139.8142	139.9142	0.169999999999987	VAR	9	52.8727521481821	11.4115210994915	7.7980451783525	5.55196099520189	0.974053875414852	-9.39997129560824	-16.8246391777944	-6.92721035593638	-4.76107661970404	-8.95302131778251	0.235849537652753	1.82176357915063	55.63056643696	9.11410327189252	3.66947517133811	1.9120127520896	-2.641262322897	-5.1799038430891	-6.04761286161701	-2.53379343818742	0.813368556077064	-5.78335284048447	2.08883368938947	2.30467731206612	51.0347347515137	12.875164486842	7.06101569639537	-1.51744634587946	-1.18296339018929	-3.76111198365171	-3.50516276425925	0.146881650474589	-4.48882512847944	-11.9075967654445	-3.34009488963822	-1.55470845207662	53.0267518079478
DCA_se1_ag1_f_03	DCA_se1_ag1_f_03_1.wav	dating	151.3755	151.7355	D|EY1|T|IH0|NG	151.5955	151.6255	151.6255	151.7355	0.140000000000015	VAR	10	54.9744492188746	12.7822124793463	5.95747410988382	7.4314516248404	3.41118635672616	-7.94599659187576	-5.5468525269167	4.86549832472585	0.536558233142848	-3.70739463261418	5.01623782671052	-2.06618208301737	52.3564856417453	12.9764416840942	8.56436246742547	4.6296496330845	2.67639608358001	-2.53527048700876	-0.743632982732851	2.74015499213872	-3.19607607757827	-1.69642354446118	5.90469996277503	-7.20610176274883	50.8243651416635	13.9295007673631	9.56250835348288	3.32650665519021	4.18406589535669	-1.18279962825663	-3.86428363767285	-2.21285628406466	2.32808109318611	0.413648199668786	1.98780453195215	-2.67410871596801	50.7772254103002
DCA_se1_ag1_f_03	DCA_se1_ag1_f_03_1.wav	something	176.3815	176.6815	S|AH1|M|TH|IH0|NG	176.6215	176.6515	176.6515	176.6815	0.0600000000000023	VAR	11	NA	NA	NA	NA	NA	NA	NA	NA	NA	NA	NA	NA	NA	NA	NA	NA	NA	NA	NA	NA	NA	NA	NA	NA	NA	NA	NA	NA	NA	NA	NA	NA	NA	NA	NA	NA	NA
DCA_se1_ag1_f_03	DCA_se1_ag1_f_03_1.wav	in	192.6252	192.7452	IH1|N	192.6252	192.6952	192.6952	192.7452	0.120000000000005	IN	12	54.7739592236021	15.3361383648593	9.72680604660308	7.05307895085826	2.93363167358674	-6.65036685562018	-6.32775004144165	-2.727453160931	-4.53486525470133	-0.4013344181868	5.4617318649464	-1.16030043132712	60.5075169088279	14.4074911971929	6.62462103668862	8.0355002611657	1.2299975331731	-7.98232192534592	-8.3672214513409	5.30112311793159	-7.8461504121536	-3.47074599587946	8.96305336788587	-5.58787607006568	62.9388774660678	14.0806920376066	6.93691309912061	4.98965224717849	-2.31722214386197	-1.63871643433023	-13.3541802848938	6.99515594591236	-1.88644180610898	-7.44812246785626	9.75988434508523	-10.0870328798005	57.4298500678274
DCA_se1_ag1_f_03	DCA_se1_ag1_f_03_1.wav	in	204.9888	205.0488	IH0|N	204.9888	205.0188	205.0188	205.0488	0.0600000000000023	IN	13	NA	NA	NA	NA	NA	NA	NA	NA	NA	NA	NA	NA	NA	NA	NA	NA	NA	NA	NA	NA	NA	NA	NA	NA	NA	NA	NA	NA	NA	NA	NA	NA	NA	NA	NA	NA	NA
DCA_se1_ag1_f_03	DCA_se1_ag1_f_03_1.wav	playing	206.8288	207.3288	P|L|EY1|IH0|NG	207.1688	207.1988	207.1988	207.3288	0.159999999999997	VAR	14	61.3582908973128	17.3151131761913	4.12353883317642	2.98735287709214	6.08048963258073	-2.16754110707844	-10.095195719064	-8.79813831640064	-5.30267209524612	0.946013082631182	4.40536046324866	1.58894073925912	60.8805768374389	17.7988239438527	2.81338249160436	-0.18256519486199	6.78438898955515	-4.25487689639716	-5.358017992718	-5.30386702682034	-5.90680702400697	-3.10039922606255	0.120613551889819	0.842712249427666	56.8256246350514	16.591727865566	8.78297143106996	2.65502143230259	-0.0967337393663399	-0.871578893624074	0.185959502028325	-2.59338105577733	-3.01855665552898	-4.72619086767276	-1.21094287246664	-1.75516226148089	55.2538092454697
DCA_se1_ag1_f_03	DCA_se1_ag1_f_03_1.wav	running	207.4288	207.8588	R|AH1|N|IH0|NG	207.7388	207.7688	207.7688	207.8588	0.120000000000005	VAR	15	61.4635287362972	16.3938265913911	7.74586779346576	6.8573904516589	1.6278502501157	-1.90018331848181	-5.33357586141273	-4.6534958817131	0.894116762785477	0.459879932985443	2.36604274535028	-4.15029380996482	60.8150910711423	17.820876457818	9.43694645737951	3.83942319684633	2.61399583950621	-2.31449901900599	-6.15978640089416	-1.75870628541044	-4.26400040508941	0.421764642691004	4.28258536524279	0.282411624100255	67.2397477238855	12.8176321957829	5.71736514790179	6.85031612154552	2.05454434990441	-1.34802503142563	0.731872582827667	-2.52036160089283	-5.79349681361773	0.96973857054694	4.18836567482896	-1.76240968226581	57.6708450245032
DCA_se1_ag1_f_03	DCA_se1_ag1_f_03_1.wav	in	240.5833	240.6533	IH0|N	240.5833	240.6133	240.6133	240.6533	0.0699999999999932	IN	16	NA	NA	NA	NA	NA	NA	NA	NA	NA	NA	NA	NA	NA	NA	NA	NA	NA	NA	NA	NA	NA	NA	NA	NA	NA	NA	NA	NA	NA	NA	NA	NA	NA	NA	NA	NA	NA
DCA_se1_ag1_f_03	DCA_se1_ag1_f_03_1.wav	in	241.5233	241.6433	IH0|N	241.5233	241.5933	241.5933	241.6433	0.120000000000005	IN	17	54.6400086799588	13.2630982782108	7.116545691299	3.79333895690822	-1.67566432836508	-1.25183650346185	-1.6034233310002	4.71659979097596	-2.84620948290293	-4.62253215720136	6.72141215269158	-4.17140488298132	52.374340768251	11.2602421942584	7.15815027876696	6.13799409143038	3.35682390921438	-0.897606339772533	-0.560517106572918	3.04009651820876	-6.08284127821929	-3.84915434731711	10.1588287133327	-4.32882779125407	53.7184397007975	10.7976597968863	5.54441895902222	7.23143648231616	2.60772631030677	-4.22563682116559	0.0330193421597697	3.50117976122134	-6.016353094433	-1.86208745324253	4.56446076027177	-7.159871725824	55.1764310454071
DCA_se1_ag1_f_03	DCA_se1_ag1_f_03_1.wav	nothing	256.7231	257.1231	N|AH1|TH|IH0|NG	257.0231	257.0531	257.0531	257.1231	0.100000000000023	VAR	18	64.8544675785471	16.2723968477431	1.99824670142964	-2.97501632412972	-2.80112025843961	3.50784969841351	-13.784662896185	0.397408911713369	5.79174162435767	-1.28007780737319	9.75824464359259	-4.87789208564525	61.4612484077595	16.5862463251286	5.37356584786216	0.923327766381856	-2.2099531003419	-0.736573355660351	-6.81349842791294	-4.2288302542726	-1.1696554797779	-0.622081465741677	10.2186339745034	3.70176090919073	60.6921558131574	16.1917748609464	6.72240830232987	3.61950898173301	-3.24521508046458	-0.790431479080716	-3.47314596778994	1.11891445054777	0.051170501806483	-12.0692829349383	9.4357843976759	10.4078093942568	60.1837872963437
DCA_se1_ag1_f_03	DCA_se1_ag1_f_03_1.wav	in	271.4414	271.5414	IH1|N	271.4414	271.4914	271.4914	271.5414	0.100000000000023	IN	19	63.1467022866901	13.6529789042149	4.71298242750656	11.7789248447349	-2.66935238889435	-6.22804631012673	-4.31458672584165	7.08589127244102	-3.16285730598256	-2.29923632596592	4.53479484702761	-2.69219779884048	69.2034257661955	14.2469388881325	3.94971686294292	11.3051129444829	-2.93532867002368	-4.00529340086459	-3.01803348737586	3.88495589058778	-5.1186982658331	-3.18622996010119	-3.37838592236422	-6.43656345015209	68.4494123101389	14.223494994121	5.86903256129088	7.66589359270354	0.610960780986477	-0.983630123048258	-3.88278421374737	0.0775502873623351	0.00174317738548716	-0.909839992264908	-6.67344222625943	-10.2440341387456	64.2113236638874
DCA_se1_ag1_f_03	DCA_se1_ag1_f_03_1.wav	things	282.0983	282.4283	TH|IH1|NG|Z	282.1683	282.2083	282.2083	282.3383	0.170000000000016	ING	20	59.8630371014429	13.1134298539868	13.657964148593	6.85474923609978	-8.71700157635234	-0.357793186394752	-8.46728169528697	2.15939661920172	-0.822266216238408	-6.88603944965033	9.73932677318746	-8.38378977169794	58.4481804293231	15.0956623316035	12.0589701830694	5.97928245832283	-3.28189121380527	-4.37706852455792	-4.27804594344849	3.66380404585291	-2.38762814614965	-3.58270012428881	3.09809957168714	-8.81287181006321	56.4911999629875	15.2324929515781	14.677661761664	9.95298575431794	-5.64363997862581	-8.21942590944047	-1.87759552937252	3.98055718531283	-4.43415941078461	-5.43060876313529	5.79309610701555	-11.1299184447162	56.4002400926051
DCA_se1_ag1_f_03	DCA_se1_ag1_f_03_1.wav	doing	300.6917	301.0617	D|UW1|IH0|NG	300.9317	301.0217	301.0217	301.0617	0.129999999999995	VAR	21	69.3782336326544	16.1912731229846	2.63912498307976	0.126825234195473	-6.97419050641003	4.5684750945733	-5.15582284965616	-3.29351249420823	-11.9209225400833	-12.5539842447516	14.7484293883155	5.68726419064169	70.0206992709104	14.0539531079701	1.79538192802675	1.68434535086179	-2.14089477262073	5.99126764505745	-10.9384974899136	-7.49902783128268	-5.52233225050569	-1.58662384046918	10.0730319723384	-2.62341324452863	67.8539106176138	14.7949645264354	1.77811712215466	2.69374116604167	-0.978955448807852	6.56539463114072	-13.2304758375355	-9.79712319814239	-2.21097701093101	-3.12203636187057	12.1204375415859	-1.99229927079609	70.0220039020761
DCA_se1_ag1_f_03	DCA_se1_ag1_f_03_1.wav	something	301.0617	301.3217	S|AH1|M|TH|IH0|NG	301.2617	301.2917	301.2917	301.3217	0.0600000000000023	VAR	22	NA	NA	NA	NA	NA	NA	NA	NA	NA	NA	NA	NA	NA	NA	NA	NA	NA	NA	NA	NA	NA	NA	NA	NA	NA	NA	NA	NA	NA	NA	NA	NA	NA	NA	NA	NA	NA
DCA_se1_ag1_f_03	DCA_se1_ag1_f_03_1.wav	something	303.7517	304.0817	S|AH1|M|TH|IH0|NG	304.0017	304.0517	304.0517	304.0817	0.0799999999999841	VAR	23	56.233338517053	14.3129756474113	9.0559200104444	5.56483469800431	0.240834924279291	-0.251793401194029	-1.04920083911362	-0.276637812512732	-7.95219692032456	-4.15016746503919	4.19985162592154	1.73609806353923	57.4207526297896	13.953643437694	9.63370840089306	5.36413873909296	0.095095614629493	0.160138921287341	-0.884291501043795	0.629025942462026	-5.10614766368082	-4.4916945282773	6.02355371031006	-1.38015908841407	55.819566636088	14.7687966973406	9.96501065039298	6.25260640525313	2.78310887290016	0.411848840814999	-5.2935577580992	-4.13490580823629	-5.39016372652309	-1.12293672097823	7.05316399921212	2.98453067170562	60.1726466077201
DCA_se1_ag1_f_03	DCA_se1_ag1_f_03_1.wav	in	308.012	308.182	IH0|N	308.012	308.052	308.052	308.182	0.170000000000016	IN	24	57.2195855100445	14.9809478435586	8.3530973535342	4.15065547841425	5.18809258082497	-3.92595336641986	-11.9020816599224	-0.539216152462042	1.00761647296678	-1.22684892678037	1.29950854365173	-1.63964158540041	56.3653061075463	15.5186910982646	11.4612687434728	3.92289000360432	-1.50809484640045	2.36666154089479	-2.86680241810693	2.46308501085141	2.13925901443117	-7.32024428550859	-0.891786902020237	-3.88918079238228	56.0915099925079	14.9518402008756	11.9602888530217	3.84647186655453	-0.824098604715355	4.39610035508649	-1.28243987748392	-1.05593643834528	0.371982523649989	-2.70173682997928	-1.20212192954901	-5.61859006075719	55.8808445992272
DCA_se1_ag1_f_03	DCA_se1_ag1_f_03_1.wav	having	309.8591	310.1391	HH|AE1|V|IH0|NG	310.0591	310.0891	310.0891	310.1391	0.0799999999999841	VAR	25	62.1014157000166	13.7071502734613	4.14297633220436	9.28160848783502	-0.329075220509908	2.89382211336666	-8.020370094385	-6.09762450095997	-1.86899276053805	-6.452162200219	8.02925704171813	-1.54842286834863	60.2930096017636	15.0021500079979	5.90932047308907	5.07875644916268	2.31726255789753	1.97767799591584	-7.80644637904024	-1.71421646939387	-2.24735842624443	-9.62032105857464	14.7449930383938	1.46726248651637	60.7351498419087	13.8631210334655	5.33950520692223	6.57030635396752	1.56089782757411	-1.34780404618305	-7.2721841065206	-3.37241112826845	-5.88787668030603	-4.22217972343829	14.680329608433	4.44346630860573	60.4405305086564
DCA_se1_ag1_f_03	DCA_se1_ag1_f_03_1.wav	talking	318.4384	318.7684	T|AO1|K|IH0|NG	318.7084	318.7384	318.7384	318.7684	0.0600000000000023	VAR	26	NA	NA	NA	NA	NA	NA	NA	NA	NA	NA	NA	NA	NA	NA	NA	NA	NA	NA	NA	NA	NA	NA	NA	NA	NA	NA	NA	NA	NA	NA	NA	NA	NA	NA	NA	NA	NA
DCA_se1_ag1_f_03	DCA_se1_ag1_f_03_1.wav	asking	335.6696	335.9996	AE1|S|K|IH0|NG	335.9196	335.9696	335.9696	335.9996	0.0799999999999841	VAR	27	63.4087299786455	17.3218232555905	7.10755789034539	-3.18255948230623	3.04918311547561	7.04050706548357	-6.63316353029623	-9.31905733352909	-8.69812012332521	1.06445216302435	5.95746857519081	-6.77537528830353	64.467883116418	18.1769410750202	5.58152959766282	-3.81678722821755	3.76607904259306	4.1395663453327	-10.1708165745099	-6.51412017599262	-4.38518289797114	3.03961797802795	5.7676037998313	-7.4045169287666	65.8560541971834	18.5264474615829	6.57462828606435	-0.476439230617772	2.52006657157976	-2.41440308634357	-11.2370577805132	-5.66443717187419	0.133185697168787	6.29592186624162	5.37905559973562	-8.64782043477644	63.7052030441752
DCA_se1_ag1_f_03	DCA_se1_ag1_f_03_1.wav	in	340.9932	341.0832	IH1|N	340.9932	341.0232	341.0232	341.0832	0.089999999999975	IN	28	71.6779088404219	14.1853752743334	3.52130311682806	12.7760827880797	0.191283809863573	-7.39865927269736	-12.6614828195534	-2.82677166260495	3.15589694884679	4.7013622969977	-5.7333257241781	-8.98912514903873	72.1438483377766	15.6785130693759	0.67690678422349	12.9631738335557	2.80790146266283	-6.60109448183083	-8.24605110754956	-9.49398992937991	0.600937458063487	6.59814523253844	-0.708802728120594	-7.04291683781338	68.8080840711858	16.5098263364241	3.40319559766279	9.39980552814164	1.8814549091313	-1.21794047198334	-4.63131503862589	-7.20065629124583	-2.16223221568889	4.77999539281108	5.9251858568585	-10.3059092034183	63.5366702305259
DCA_se1_ag1_f_03	DCA_se1_ag1_f_03_1.wav	in	358.4148	358.5248	IH0|N	358.4148	358.4648	358.4648	358.5248	0.110000000000014	IN	29	56.3941088942235	14.5098403804712	6.43233419675289	4.26129218718962	-2.41114942149901	2.0276672946822	-6.77305097154342	-4.55293240045139	-5.00297823329068	-2.8779633007133	8.3487886269592	-5.1384361673384	58.192614307185	14.0805099579199	5.95101002566054	2.87462048101245	-1.57905316521514	2.5428511120264	-10.2557958857802	1.56643614933399	-5.15748824880993	-0.419148899465252	3.95053824930465	-6.4847457321845	56.9091254967879	14.7354220605197	7.79187627011476	2.67898592697745	-1.87470140828401	1.11379221711605	-9.13905025464105	0.421441157276215	-0.894432867712551	-4.85533506014181	4.60359616306675	-1.16698564107104	55.9714199091277
DCA_se1_ag1_f_03	DCA_se1_ag1_f_03_1.wav	in	365.0397	365.1297	IH0|N	365.0397	365.0697	365.0697	365.1297	0.0900000000000318	IN	30	61.7074087914103	14.1331438531462	6.95968855257042	8.51858775281205	-0.422946878725676	0.0251997753439937	-11.4998206622347	-2.03282598491833	3.32384053083747	-0.491448062971991	-2.39482264093322	-7.51520881933624	61.7450271730536	13.8239221824895	6.83499070659748	9.03854999696909	-2.293033980738	2.66368133708203	-6.47649997874719	-1.38812500590892	0.175562042768577	-5.83821781863568	4.21429901364913	-7.04869259339482	57.5021917100816	13.9900027929941	10.8987999969546	11.5432926724273	-1.80430068126196	-4.10857668582297	-6.82373668800804	-1.22792215216283	5.5294619729249	-0.96038668559597	2.32592092228621	-7.28808539597298	57.5560306428891
DCA_se1_ag1_f_03	DCA_se1_ag1_f_03_1.wav	in	366.5033	366.5733	IH0|N	366.5033	366.5433	366.5433	366.5733	0.0699999999999932	IN	31	NA	NA	NA	NA	NA	NA	NA	NA	NA	NA	NA	NA	NA	NA	NA	NA	NA	NA	NA	NA	NA	NA	NA	NA	NA	NA	NA	NA	NA	NA	NA	NA	NA	NA	NA	NA	NA
DCA_se1_ag1_f_03	DCA_se1_ag1_f_03_1.wav	in	371.1179	371.2179	IH0|N	371.1179	371.1779	371.1779	371.2179	0.0999999999999659	IN	32	63.1356358822986	14.3581484971506	5.27241714731769	9.10070040613082	-3.35341230081892	-4.228964649018	-11.6872541080048	-1.54504787301071	4.15876301257956	-1.9331418971144	-1.66468134002563	-11.5882591118029	63.0977118360847	13.5306315457034	6.95786410512592	9.03966866098506	-4.66252022275451	-6.04771200747271	-12.8903981356851	2.63844312976328	2.82037473107918	1.77569755663136	-6.73998261922143	-11.8249943395314	59.7626484006328	13.8391757457484	8.1289304004037	13.2620407385532	-7.98060557383002	-5.23609037090585	-4.64102234191015	-5.47323153881869	6.43194631942071	2.77612157705534	-11.8085498343327	-6.79506013216886	55.2567176873352
DCA_se1_ag1_f_03	DCA_se1_ag1_f_03_1.wav	in	372.5764	372.7564	IH1|N	372.5764	372.7164	372.7164	372.7564	0.180000000000007	IN	33	79.2492938305645	13.1700916080598	-5.75219714617943	10.0663061025375	-7.36213134463906	-4.90470521153548	-4.08034122118195	-7.78514359795218	-3.46677459679182	4.98993365227097	2.31401630601352	-0.761026435781849	80.6218416714547	13.3421689910139	-7.76463095266901	6.01770199645182	-9.40504947233462	3.08079991267344	-4.8895182968363	-3.68959096445707	-8.51002965584927	2.69426384406009	3.56958903271302	-4.21652635745093	80.9661209202793	12.8466068251498	-8.58265744247855	6.59793075132249	-11.197934989991	4.22312079659665	-1.25039334137861	-7.92556484834409	-1.49683438304306	-1.69702406040149	-1.59090262144076	-2.84621823657654	78.8520202514148
DCA_se1_ag1_f_03	DCA_se1_ag1_f_03_1.wav	crying	378.6147	379.0447	K|R|AY1|IH0|NG	378.9647	378.9947	378.9947	379.0447	0.0799999999999841	VAR	34	58.5418980583273	17.15287461554	4.9680315317408	-1.09667868410232	0.662828032636818	2.36164929728571	-11.004027614315	-8.08595541618075	1.73908457185352	3.42745477793208	-3.55824754515244	-6.93879865793012	55.0016396990468	16.3274500903373	9.17552554275788	1.32535348708237	3.67739481461143	-0.0819718548842008	-8.6195213922559	-12.0881630643038	-2.02183576863934	3.23632571097346	3.2035007884213	-7.70853811210873	54.6658758664058	15.763158543222	8.85302460680057	2.29138803965353	2.88488457073269	4.93264408606669	-8.63928328335003	-14.3575201825022	-4.69465842769001	2.09380190831261	-0.0653387936183382	-1.33349457710179	53.2212555683394
DCA_se1_ag1_f_03	DCA_se1_ag1_f_03_1.wav	in	379.7247	379.7847	IH0|N	379.7247	379.7547	379.7547	379.7847	0.0600000000000023	IN	35	NA	NA	NA	NA	NA	NA	NA	NA	NA	NA	NA	NA	NA	NA	NA	NA	NA	NA	NA	NA	NA	NA	NA	NA	NA	NA	NA	NA	NA	NA	NA	NA	NA	NA	NA	NA	NA
DCA_se1_ag1_f_03	DCA_se1_ag1_f_03_1.wav	in	381.8147	381.9347	IH0|N	381.8147	381.8447	381.8447	381.9347	0.120000000000005	IN	36	58.8777707329902	15.2184888947436	6.95614233700338	6.60325629666374	-2.48358672332642	-3.52644790075534	-3.57003555396567	-13.8293015940188	-0.773409596402626	12.8006247488155	-4.35380293245283	-8.5741136646241	57.5502765317037	16.2051554608513	6.65062250063798	2.6046043677899	-1.19664148098038	0.214373296778942	-2.24309252092828	-16.5303699919966	2.41191656282855	10.2762386220409	-2.73592780912174	-5.93044084358811	57.6985678928881	15.1221646498144	7.74031034907598	3.93140999220099	-2.61262101731941	1.0438985308673	-1.70405319975659	-15.6012026244686	-1.38996652616247	9.34179507039017	2.97318828282073	-8.3822726126986	56.0898719724574
DCA_int_04	DCA_se1_ag1_f_03_1.wav	anything	390.5967	390.8067	EH1|N|IY0|TH|IH2|NG	390.7367	390.7667	390.7667	390.8067	0.0699999999999932	VAR	37	NA	NA	NA	NA	NA	NA	NA	NA	NA	NA	NA	NA	NA	NA	NA	NA	NA	NA	NA	NA	NA	NA	NA	NA	NA	NA	NA	NA	NA	NA	NA	NA	NA	NA	NA	NA	NA
DCA_int_04	DCA_se1_ag1_f_03_1.wav	things	398.7422	399.0422	TH|IH1|NG|Z	398.7722	398.8222	398.8222	398.9022	0.129999999999995	ING	38	44.7004084943384	9.54350118618747	7.25693706793182	-1.96267072544612	-2.14812864713176	-6.11820501399692	-11.5670768286029	-3.67280344747668	6.5831136726768	-1.59464391680479	-5.95054976471011	5.63321496708332	43.2761119211547	9.44572487986037	9.14762500939401	0.771716877959517	0.00821650772751555	-6.56268467826532	-5.97883770179201	0.138807121816592	-2.01923396816948	-12.9348099768575	-6.49535133278975	10.303318876707	43.8046132432065	8.79255718244247	6.67871021633987	0.149199194022674	1.21064566998267	-0.432066610367686	-2.77817141317632	-1.59901897438934	-0.402667826594828	-5.48908670599381	-6.60228571692659	1.420604089723	41.1352729713096
DCA_int_04	DCA_se1_ag1_f_03_1.wav	something	401.4527	401.7527	S|AH1|M|TH|IH0|NG	401.6627	401.6927	401.6927	401.7527	0.0900000000000318	VAR	39	39.2624934834741	6.22205520522697	7.98017631506094	-0.493774517702515	-0.346875644338859	0.212022303236083	0.406985935507621	-4.30376434123161	-3.68234045088327	-3.84152983263547	-1.88088346927849	-1.60737326689071	39.6188203119378	6.34593562486453	7.11831481073659	-0.674962823270104	1.44327767807659	1.61029131415787	1.34718501486035	-2.10026065762328	-8.58423289140347	-5.61532295132635	-3.78839882651222	-7.36878957275431	40.9103046269547	5.54778265127558	6.5093417493118	0.417031242540007	3.44481632574111	-3.20849560969549	-5.1924609282154	-3.86305678814402	-7.25726847640093	-6.92750366109311	-10.1562045893155	-5.76014927531546	39.9340496166757
DCA_se1_ag1_f_03	DCA_se1_ag1_f_03_1.wav	things	408.2903	408.6103	TH|IH1|NG|Z	408.3603	408.4003	408.4003	408.5403	0.180000000000007	ING	40	58.0461962751187	11.6560131947873	7.11632154986117	10.3092311396327	-2.38746154589534	-5.03195779678019	-10.0044964060908	-2.72289771058536	-4.59590089204368	-5.0891260137165	4.54802886504567	-2.81444504572819	57.4880440302491	13.4039454898735	7.84926146433959	7.05863332512406	-6.15215101799541	-2.33199751244908	-7.33816179226439	-0.499935174306437	-0.833966313114552	-8.34324208886463	3.46338142319178	-3.96037521895908	56.0417663749974	13.2230027260191	10.3044301178924	7.04664509997935	-6.56698836864408	-4.70443730823212	-1.67632702963091	-1.13840397615809	-3.42933916120703	-9.13035215239579	-0.518001604238486	-6.15173785723444	53.8500606115615
DCA_se1_ag1_f_03	DCA_se1_ag1_f_03_1.wav	skating	418.4063	418.7263	S|K|EY1|T|IH0|NG	418.6663	418.6963	418.6963	418.7263	0.0600000000000023	VAR	41	NA	NA	NA	NA	NA	NA	NA	NA	NA	NA	NA	NA	NA	NA	NA	NA	NA	NA	NA	NA	NA	NA	NA	NA	NA	NA	NA	NA	NA	NA	NA	NA	NA	NA	NA	NA	NA
DCA_se1_ag1_f_03	DCA_se1_ag1_f_03_1.wav	skating	419.4363	419.8763	S|K|EY1|T|IH0|NG	419.7063	419.7363	419.7363	419.8763	0.170000000000016	VAR	42	46.948203433095	13.5905124355471	14.7742152129009	4.24515702867929	-1.31531465931179	-2.98137530421109	-2.86024380813925	-1.67144737616016	2.22877212174878	-1.9961396526668	-0.319152391773865	-1.45506602971095	48.8490528480241	15.4383792682821	13.2716263658211	2.24673586075603	1.06245367434575	-0.0764720723377559	0.544210854503743	3.78159759277631	-0.0501119806050322	-3.80345227199717	0.840005187781914	-4.88015349914771	47.3235725689811	14.0647931225399	15.4983449755192	4.00176447816715	2.63604737463244	1.55560557330714	1.9635839983375	0.919660745068871	-0.195568795571397	-1.55208582282714	2.6104228102289	-3.87982409700126	48.5529414730071
DCA_se1_ag1_f_03	DCA_se1_ag1_f_03_1.wav	ring	419.8763	420.1363	R|IH1|NG	419.9163	419.9563	419.9563	420.1363	0.220000000000027	ING	43	56.1069063172981	14.6367074734576	10.7315475007176	9.61727898983397	-2.95236199310787	-7.81102342372233	2.82331915856995	0.820408880377998	-6.09140299905755	-3.48674816632967	0.10410904348701	-10.7578194440309	53.1810656776104	13.979542564788	12.4662753919545	11.3261044653042	-4.83375652713942	-3.89367738880548	3.15170207929138	-1.50574140164686	-2.64100241539291	-7.50526679555407	-2.47620003769075	-8.37412972642379	49.2710047312527	15.4230994466493	15.5560524214329	3.08736950551768	-1.19926848477829	2.74010761444993	3.13405857767703	-3.17746185881077	-5.7588638037862	-8.17845867891655	-2.95301184967612	-1.39914306998937	48.5340344398147
DCA_se1_ag1_f_03	DCA_se1_ag1_f_03_1.wav	things	421.8123	422.0723	TH|IH1|NG|Z	421.8723	421.9123	421.9123	421.9923	0.120000000000005	ING	44	55.0474300942768	12.0531717247583	9.80384091580633	13.1243608948511	0.848211997983246	-4.71309104362047	-2.56498128708398	-5.4550100837922	-6.14578460106483	-4.38284844651555	1.26777565313147	3.00056445438971	53.0947564246056	13.4032445938152	11.0469914864691	10.2540201165125	-2.12703131870928	-3.87051231622421	-2.73745802906317	-2.12126983970093	-4.03525489739389	-5.34607273227374	1.11799189864032	-1.60432495436242	52.700500207908	12.0052135839341	10.9580262200459	11.1375905590005	1.00489011856974	-4.59219252515003	-2.1328329627684	-1.62293635671607	-5.74378922695589	-1.69113963142565	-0.0972630239177664	-5.78782755290313	50.8189805134829
DCA_int_04	DCA_se1_ag1_f_03_1.wav	in	428.6534	428.8634	IH1|N	428.6534	428.7034	428.7034	428.8634	0.210000000000036	IN	45	48.800613791416	10.7627191892537	8.5081129974027	3.44947187597098	-7.09440739351792	-10.7815931870818	-2.15336258358285	2.59789755023185	1.1677517152237	-12.8034660640799	-11.1252471746679	-1.25049245631268	42.5503642737473	9.2768932221981	7.96505661771867	-1.72745047500636	0.828367608098242	-2.57014783746477	-0.757698045996662	3.4661350228421	0.510645959998182	-1.57684693358157	2.18349078107139	-0.364171587508608	44.008581992365	9.69292851130971	10.5207048978002	2.42287443303788	2.17086769197836	-0.490185784817941	1.36305745633577	-3.1925857540075	-6.61629038191048	-12.8964258913381	-7.73297214408078	-1.34550040402398	41.973059021601
DCA_int_04	DCA_se1_ag1_f_03_1.wav	in	466.7435	466.8535	IH0|N	466.7435	466.8235	466.8235	466.8535	0.110000000000014	IN	46	36.7534097449296	4.02466870975538	7.31519931311489	0.0395226058461965	1.64629646999044	1.13621084960473	-0.184370378726645	-3.59170501890941	-5.92670625257043	-3.43261809132493	0.542012678699193	0.68720522933094	37.52360562565	3.18722199958793	4.78887563400164	0.135980538955667	3.86989518038834	-2.29542725944856	-3.60482524629437	-0.0250338926187474	-2.56866952031128	-6.06029246949089	-3.64544963553998	3.10883775278453	44.569644280772	10.4764679813609	9.61158574105106	1.26382672034409	-1.25340158526705	-3.43845864351222	-1.8943182894931	1.47351458882438	-1.62674225537903	-10.9607013654517	-10.6482543099371	-4.17285844024811	45.4231948632754
DCA_int_04	DCA_se1_ag1_f_03_1.wav	evenings	466.9835	467.6435	IY1|V|N|IH0|NG|Z	467.2835	467.3635	467.3635	467.4435	0.159999999999968	VAR	47	44.6500822300786	9.24095178536973	8.78575512764631	3.3048364814394	0.0947221287372476	-5.85840619799405	-8.40331490319048	-8.55549200953497	-6.60015515476865	-6.37134145965448	-1.46021280515023	6.58931623316434	44.587478523151	8.189352748103	5.71222151118596	0.770262752055861	-0.257449368397331	-10.9286700312737	-4.7729473656568	-2.80040111810984	-10.5769332265081	-8.71485904367624	-0.553382052085635	6.53586178197828	40.1546081608629	7.24506891522176	9.05391257616246	3.01150452957156	-1.25761108073415	-6.5168651420001	-2.24125975844005	0.475790842600108	-8.87295537885762	-3.71059755792166	4.10269038226581	2.70531189994932	41.6034083791867
DCA_int_04	DCA_se1_ag1_f_03_1.wav	anything	471.4866	471.6966	EH1|N|IY0|TH|IH2|NG	471.6366	471.6666	471.6666	471.6966	0.0600000000000023	VAR	48	NA	NA	NA	NA	NA	NA	NA	NA	NA	NA	NA	NA	NA	NA	NA	NA	NA	NA	NA	NA	NA	NA	NA	NA	NA	NA	NA	NA	NA	NA	NA	NA	NA	NA	NA	NA	NA
DCA_se1_ag1_f_03	DCA_se1_ag1_f_03_1.wav	nothing	473.0252	473.3152	N|AH1|TH|IH0|NG	473.2452	473.2752	473.2752	473.3152	0.0699999999999932	VAR	49	NA	NA	NA	NA	NA	NA	NA	NA	NA	NA	NA	NA	NA	NA	NA	NA	NA	NA	NA	NA	NA	NA	NA	NA	NA	NA	NA	NA	NA	NA	NA	NA	NA	NA	NA	NA	NA
DCA_int_04	DCA_se1_ag1_f_03_1.wav	in	480.4637	480.6537	IH1|N	480.4637	480.6037	480.6037	480.6537	0.189999999999998	IN	50	42.7218620577675	6.94524574266515	3.29967306515329	-5.81811405724115	-2.13582067159739	-2.75266859654171	-5.59570006002278	-6.79091131857257	-4.77437025371876	2.08214723359832	2.10519084426172	3.04760556775039	54.5046883108684	8.30145411836842	3.34553304962579	5.91456332363382	-5.45425594866207	-5.30870087270997	0.79841550869689	-1.83530918086048	-7.33352141838502	-16.2721325691746	-2.06378156143076	-0.649486611564616	55.5659822897287	10.9250161363917	2.12498795591935	4.02572617189105	-3.20453271333973	-4.70093622911922	-0.228752832923856	2.15171835325192	-5.00827070206135	-15.9640355720988	-3.20365913722532	-3.22099726027031	50.5969618704778
DCA_se1_ag1_f_03	DCA_se1_ag1_f_03_1.wav	in	513.4712	513.5612	IH0|N	513.4712	513.5112	513.5112	513.5612	0.0900000000000318	IN	51	62.7263557521527	14.2584161105578	4.53958179588561	9.56467334433751	2.1718377917839	-0.265432936536074	-4.60143500251743	-2.53317787996612	-3.06596553993717	-9.10273093349559	-1.45829365129669	1.35606422723508	61.1590775770094	15.0941295908025	5.59845911439663	8.56497008420492	2.89550422678464	-0.276626570955191	-9.5668640755735	-2.75557824844254	-0.335250830209287	-3.47634586953217	1.92014015131264	-2.67559144667291	62.5392393289315	12.2026439342548	7.92066735767477	9.68902051683102	0.334686650523526	1.55699027643003	-8.67957368135412	7.61453238172007	-4.28377329136038	0.852261118905729	-0.639479663291905	-6.04436588141235	61.6430880713787
DCA_int_04	DCA_se1_ag1_f_03_1.wav	in	523.8686	523.9486	IH0|N	523.8686	523.9086	523.9086	523.9486	0.0800000000000409	IN	52	38.9940277238632	4.07025500563144	3.62888345303584	-2.96852998727303	-1.07135759389328	-1.74497975728508	-0.865338103864763	4.30626895426302	-0.948791743072678	-3.98635665294886	-1.68425269116971	3.0345795261671	37.5770594987905	3.61937459446834	4.36502489232461	-2.66925658152206	-0.205930426105702	-2.24740359848161	-3.90588954843628	-2.11174962427079	-3.27897509413281	-1.81009395986739	-3.60079526397713	1.59272983192615	39.7185802867848	5.83612202112467	6.83179944748242	-1.43779688421237	0.341651179430486	-3.34395974017271	-3.31325174486482	-2.95225637627557	-6.73110137153101	-5.1878874479694	-3.74420914713527	-5.91138740872017	38.6256705155205
DCA_int_04	DCA_se1_ag1_f_03_1.wav	anything	533.6569	533.9469	EH1|N|IY0|TH|IH2|NG	533.8769	533.9169	533.9169	533.9469	0.07000000000005	VAR	53	NA	NA	NA	NA	NA	NA	NA	NA	NA	NA	NA	NA	NA	NA	NA	NA	NA	NA	NA	NA	NA	NA	NA	NA	NA	NA	NA	NA	NA	NA	NA	NA	NA	NA	NA	NA	NA
DCA_se1_ag1_f_03	DCA_se1_ag1_f_03_1.wav	putting	537.5306	537.8606	P|UH1|T|IH0|NG	537.7606	537.7906	537.7906	537.8606	0.100000000000023	VAR	54	56.8679035566652	14.2247138135967	7.19589820979499	7.64688640366635	-0.342983261486945	-3.55265806872682	-10.7992523443323	0.832244937512869	7.83614465153294	-2.81546062403109	3.98244057073938	-5.69566057692529	55.358114366511	13.8636484243371	8.99286330439289	8.40233900094802	1.78461936020707	-2.60779645578498	-5.96570932399424	-6.7095648494336	5.52308207232705	3.85135082932811	5.36863362934252	-8.01914705349196	53.0831696890917	12.7670474346687	10.8714064852421	7.72214865081485	-1.08731029114206	0.949615769917555	-2.71055959767725	0.822746220312277	4.24977829072929	0.0770033485827148	3.04914635538922	-3.33008945840361	54.0944837741141
DCA_se1_ag1_f_03	DCA_se1_ag1_f_03_1.wav	something	537.8606	538.2106	S|AH1|M|TH|IH0|NG	538.1406	538.1706	538.1706	538.2106	0.07000000000005	VAR	55	NA	NA	NA	NA	NA	NA	NA	NA	NA	NA	NA	NA	NA	NA	NA	NA	NA	NA	NA	NA	NA	NA	NA	NA	NA	NA	NA	NA	NA	NA	NA	NA	NA	NA	NA	NA	NA
DCA_se1_ag1_f_03	DCA_se1_ag1_f_03_1.wav	making	540.0792	540.4292	M|EY1|K|IH0|NG	540.3492	540.3792	540.3792	540.4292	0.0800000000000409	VAR	56	57.189886365505	13.3578602722064	9.28088429478039	10.1727910919486	-2.88416588965314	-3.54867146708244	-12.4284712957383	8.36572861514427	-0.889987618292297	-1.84735067356941	4.9268530886845	-5.43782914770841	52.8986787797294	14.7208210721166	12.615586827958	5.63803038191328	-2.07427913703811	-4.2767284223163	-9.54649454468228	5.47619584821631	9.25581981406461	-4.00372454601905	1.7406030500576	-7.69436168954105	54.7932477548868	14.3890238061637	11.2884646375983	6.46193698498003	-3.3424840654624	-1.92885114457742	-11.1559348340887	3.17574814806115	5.56594320462219	-0.0272145326693077	1.94563676111063	-7.39778234166733	54.3149712140436
DCA_se1_ag1_f_03	DCA_se1_ag1_f_03_1.wav	something	540.8392	541.3792	S|AH1|M|TH|IH0|NG	541.1592	541.2692	541.2692	541.3792	0.219999999999914	VAR	57	53.6704868720682	14.3846605120867	9.03739588823231	2.99737387676727	0.375649783603746	6.54977478484571	5.43608187255893	-1.58845506397386	-11.5401115802847	-14.7974284839064	1.07123135988066	5.88728985246031	54.3467256594372	14.0351469515137	9.59689804101558	5.46855173050581	3.34329064420152	-0.108427395486604	-3.79190362183531	3.01947840206399	-2.90041817944841	-12.8655876183231	2.1143136961432	-2.03757711752667	53.7330188984757	13.4291961538441	11.0717359132524	5.79793027206549	0.267623642767764	0.557374704082879	-2.0358999054081	1.9976376628099	1.44019559820936	-9.08058325719036	-3.43357921991691	-9.42681703972027	51.314854237246
DCA_se1_ag1_f_03	DCA_se1_ag1_f_03_1.wav	sticking	541.3792	541.8092	S|T|IH1|K|IH0|NG	541.7092	541.7492	541.7492	541.8092	0.100000000000023	VAR	58	56.8869170612883	15.3050095860729	10.5442099911213	6.46132315791578	1.07950521129712	-4.49910229876938	-12.0513050076954	-3.50894577869034	-4.44973920853388	0.980010971938189	5.79088942136663	-7.43962421422804	56.3752453012763	15.2455969566894	8.53016285424611	5.77734950277852	5.8813459276155	-0.908824774020731	-15.1815587896156	-7.84914585027666	-0.269400064191809	1.77580677937781	2.40638075985312	-3.16999227159156	52.3029191171651	14.8887998128884	11.8099242623233	3.96907215775948	4.30879471757488	1.42344294482899	-8.74361329906123	-2.90552350917446	-2.82119736552193	2.45354910251006	4.17713113958711	-5.95443869485836	51.3131817649585
DCA_se1_ag1_f_03	DCA_se1_ag1_f_03_1.wav	something	541.8092	542.0892	S|AH1|M|TH|IH0|NG	542.0292	542.0592	542.0592	542.0892	0.0600000000000591	VAR	59	NA	NA	NA	NA	NA	NA	NA	NA	NA	NA	NA	NA	NA	NA	NA	NA	NA	NA	NA	NA	NA	NA	NA	NA	NA	NA	NA	NA	NA	NA	NA	NA	NA	NA	NA	NA	NA
DCA_se1_ag1_f_03	DCA_se1_ag1_f_03_1.wav	in	546.888	547.048	IH0|N	546.888	546.948	546.948	547.048	0.159999999999968	IN	60	58.7596486020708	16.1378602863626	10.4561480348976	5.68562482151004	-0.0338709359622916	-1.1360961704187	-4.29264021505929	-0.267897840242316	1.59095015727225	-1.3403965791739	-10.2981503949035	-10.2148056141607	56.6319677125689	15.3964356173628	11.9448039837068	7.17575526374475	-1.38509483405615	-3.63294621210096	-6.49116597585871	5.38970980880952	6.49183976594617	-2.78198252287183	-2.25855568054019	-11.318924706653	53.7399651683569	16.7613372153102	14.7182697389086	5.05259011511945	-7.03667886247403	-1.56645382345167	2.60164320220754	5.51331793648172	6.74791158134526	-9.20989346599132	-7.43449946742509	-5.63546577319673	53.2386357799594
DCA_int_04	DCA_se1_ag1_f_03_1.wav	visiting	549.724	550.024	V|IH1|Z|IH0|T|IH0|NG	549.944	549.974	549.974	550.024	0.0800000000000409	VAR	61	41.5384625894332	6.85622420380743	8.99735847627113	3.34366679402776	1.29261743293928	0.774470229021783	-3.37329074515528	-4.75819888216274	-7.31850359342754	-8.44676231134965	-6.02737708014662	-2.76742010965278	40.0154047086626	7.54088827804719	10.3673037837874	1.33142000419737	0.705246855714172	-0.292539547447901	-3.73689495048383	-5.42524335378555	-8.41224075351785	-9.82063260158894	-3.90564974382078	-2.83785566852897	40.5782608975167	6.91700875293377	11.2377345630627	4.23050024799447	2.57575209584517	0.217735915603276	-2.4070308046725	-5.4468685164997	-6.75236998201011	-6.21551082594224	-2.18541288323289	-1.87291283732999	40.953785050801
DCA_se1_ag1_f_03	DCA_se1_ag1_f_03_1.wav	visiting	550.9549	551.5549	V|IH1|Z|AH0|T|IH0|AE1|NG|T|EY1	551.4406	551.4706	551.4706	551.5606	0.120000000000005	VAR	62	54.3937673191201	15.9414847486664	8.53753395799245	1.99852828192156	-2.00028118756121	-1.65896139171747	0.49727247086129	2.06845936547485	-5.18666634168333	0.322374169570554	5.26978016158844	-3.89870649388562	50.7775042732781	12.220276843523	8.8586035480638	8.76068094505959	2.99294218195365	1.5913940143412	1.15724207431547	-3.47390685002581	-6.71245439757656	-2.45126178956597	-0.648607835543668	1.14591759016201	50.1756293314823	10.7791845546006	7.59336293731208	9.5959001085486	5.04736072115466	0.899185476793052	2.78389729389486	-0.488354814126708	-3.66116765006031	-4.42728320887247	-2.86649262412057	-0.466170878484742	46.8734626777544
DCA_int_04	DCA_se1_ag1_f_03_1.wav	visiting	550.9549	551.5549	V|IH1|Z|AH0|T|IH0|AE1|NG|T|EY1	551.4406	551.4706	551.4706	551.5606	0.120000000000005	VAR	63	54.3937673191201	15.9414847486664	8.53753395799245	1.99852828192156	-2.00028118756121	-1.65896139171747	0.49727247086129	2.06845936547485	-5.18666634168333	0.322374169570554	5.26978016158844	-3.89870649388562	50.7775042732781	12.220276843523	8.8586035480638	8.76068094505959	2.99294218195365	1.5913940143412	1.15724207431547	-3.47390685002581	-6.71245439757656	-2.45126178956597	-0.648607835543668	1.14591759016201	50.1756293314823	10.7791845546006	7.59336293731208	9.5959001085486	5.04736072115466	0.899185476793052	2.78389729389486	-0.488354814126708	-3.66116765006031	-4.42728320887247	-2.86649262412057	-0.466170878484742	46.8734626777544
DCA_int_04	DCA_se1_ag1_f_03_1.wav	something	552.0506	552.3306	S|AH1|M|TH|IH0|NG	552.2706	552.3006	552.3006	552.3306	0.0600000000000591	VAR	64	NA	NA	NA	NA	NA	NA	NA	NA	NA	NA	NA	NA	NA	NA	NA	NA	NA	NA	NA	NA	NA	NA	NA	NA	NA	NA	NA	NA	NA	NA	NA	NA	NA	NA	NA	NA	NA
DCA_se1_ag1_f_03	DCA_se1_ag1_f_03_1.wav	visiting	553.2578	553.7678	V|IH1|Z|IH0|T|IH0|NG	553.6078	553.7278	553.7278	553.7678	0.159999999999968	VAR	65	62.7328152177876	16.0887216770964	5.75724650115133	5.91981031211257	0.504108350302948	-2.42326616160065	-7.50088887215239	-4.50164793744236	0.983034142135259	-1.57520556181307	-6.21573858938271	-5.02447496789591	62.6950428262755	14.629824021104	6.64085489745213	7.05443414889107	-0.395689691585721	-1.42114892088351	-6.0133941094724	-5.10481477246636	-1.56044861072748	-2.08449761169987	-4.48665052404498	-6.04824492653486	61.838756192664	13.8975158837667	5.8501321671961	7.62159721535837	-0.134907204769297	-0.943160926944658	-2.86609931923448	-4.56845809763584	-1.50801237357764	0.478215892840127	-10.1306424493292	-1.80555829556812	59.5344921145702
DCA_se1_ag1_f_03	DCA_se1_ag1_f_03_1.wav	cousin	554.1178	554.5378	K|AH1|Z|AH0|N	554.4278	554.4678	554.4678	554.5378	0.1099999999999	IN	66	55.1108895555748	16.2453253542279	11.0761560692085	0.791551790395852	-1.41533462686352	6.20174539091691	-4.15331984459374	-11.5925156130656	-7.32462344994923	0.807379503687631	10.3697813120597	-3.08738012602912	54.9454431720736	17.9567033724817	11.6768425608091	-0.821430720095942	0.494590072739615	0.921502619940893	-6.73520350124757	-11.4521805121836	-3.77936219032166	5.91592131626106	6.1484933267091	-3.43872040628078	52.5959998083575	17.1170702419613	13.1257675365129	-0.243250481298535	-3.81444635700558	0.53887737121525	-4.49985329816053	-2.91607825210758	2.86474189226258	-0.584127222568857	0.484579000373775	-8.99811807451622	51.3730558789061
DCA_se1_ag1_f_03	DCA_se1_ag1_f_03_1.wav	going	566.3302	566.5602	G|OW1|IH0|NG	566.4402	566.5202	566.5202	566.5602	0.120000000000005	VAR	67	68.2247406048438	18.5400729187538	5.42610759089354	-1.38655276807849	-8.84003194000994	3.62433611315151	1.93803903610218	6.05741319692498	-12.6158444221088	-4.67879668452926	-0.0660259566205915	-4.27026149530924	70.528350835719	15.5471064351766	3.99016370936952	3.81719303162607	-6.6350607636504	6.41214850179429	-3.94193678091126	-0.619783098932186	-8.91440293005609	-2.67488711281151	6.12148303241709	-7.65348303882515	67.9573554637841	15.6339736464076	3.89726141143561	6.05006370656953	-0.362479992589259	1.30481480906206	-2.82963163400426	-3.4035082044565	-11.5776958760634	2.79430460081794	7.23672170286005	-8.98001718242849	60.9580876145122
DCA_se1_ag1_f_03	DCA_se1_ag1_f_03_1.wav	typing	569.7302	570.2702	T|AY1|P|IH0|NG	570.1502	570.1902	570.1902	570.2702	0.120000000000005	VAR	68	49.8853221343586	13.6004836756191	11.5504467182023	7.16887700241761	2.36268988313463	-4.77661655656121	-10.2125081214694	-9.63371876675247	5.08843923547011	4.63900038861508	-1.7390581940013	-0.680438592587292	49.4819599651833	12.9746954936925	10.2060568097031	8.38032700449791	2.79396614417794	-5.42307738845216	-3.65447861662023	-1.94144668136844	-3.35553486698093	-1.81641771902786	0.668044053616266	-3.15339920952106	46.8156022993945	12.6290361628411	11.2175013116302	5.57268376983765	5.42298024274849	-0.32310118321017	-5.72059464359742	-1.44605684054219	0.795708102576639	-3.10113703938188	-4.12639794667654	1.75796557005487	45.6256430418422
DCA_se1_ag1_f_03	DCA_se1_ag1_f_03_1.wav	in	581.82	581.92	IH0|N	581.82	581.89	581.89	581.92	0.0999999999999091	IN	69	58.721824787296	13.7326289089417	4.76391705072235	11.2733507357899	2.42884418634725	-4.85846098578033	-8.61884629435679	-2.74076776089065	-4.34467871626518	-8.50016183336286	-2.51147888202231	-1.91868844927765	61.8777711113299	13.4574242247007	0.12502843210419	11.8479526776055	1.64461287020761	-5.76936970590431	-8.05899922143846	-6.64768425287118	-2.07705844527509	-6.47560102920111	-4.74295472950645	4.11240842170984	61.1210677015018	14.340420795416	-0.0901078375335157	10.0242765893995	4.59714122713466	-6.70398682904457	-8.10705683688236	-12.1110615364662	-1.24209193837303	1.69230395775262	-11.3534003297279	4.17264728475307	56.2930754199602
DCA_se1_ag1_f_03	DCA_se1_ag1_f_03_1.wav	nothing	589.9366	590.3766	N|AH1|TH|IH0|NG	590.2366	590.2866	590.2866	590.3766	0.1400000000001	VAR	70	69.4886634845499	16.497960609771	1.86407982601715	3.73594076335402	-1.79837203917079	-4.62646241998038	-5.00376465376558	-6.59250831853467	2.18518227570941	6.43057182987479	0.324831353847243	1.01787775035809	62.6216749757699	17.0346954862782	7.31938370779083	2.82191822182668	-1.35277928299482	2.44544991870009	-5.08150031075875	-3.3863680730619	-6.06863647054251	-6.67562815826448	6.72171529981383	-2.26098394888019	57.0260202271426	14.8473437750263	12.3025555080655	9.15765484249131	-1.51963569204115	-1.63987670813761	-4.00237363251741	-3.2688253042158	-1.5015148203567	-3.17067156272882	3.02846100245697	-1.68836107519466	56.1193088635694
DCA_se1_ag1_f_03	DCA_se1_ag1_f_03_1.wav	in	614.5218	614.6118	IH1|N	614.5218	614.5518	614.5518	614.6118	0.0900000000000318	IN	71	63.5591027826125	13.6073887579846	7.1518655951329	10.8712960768213	-4.86358160105508	-0.947805711698711	-11.299496446846	0.142985937710742	3.21237486199854	-7.39121276469059	2.90071229305824	-9.40371891169576	59.4712315457954	10.9271069617652	11.1008835573248	8.83712569110753	-8.87718270498687	8.91879270386849	-12.5142296134574	3.35813592132447	10.2862287571234	-3.35842387168147	1.26433601405615	-12.3643861028218	56.8783027327087	13.0301214931717	12.1353626746113	9.05329552090758	-8.99197484765855	2.22751476794552	-5.61763620504569	2.54259710091024	6.77599457556671	-6.63340795607317	6.82356326865422	-9.28718596105542	55.0108611571098
DCA_int_04	DCA_se1_ag1_f_03_1.wav	in	631.6151	631.6851	IH0|N	631.6151	631.6551	631.6551	631.6851	0.07000000000005	IN	72	NA	NA	NA	NA	NA	NA	NA	NA	NA	NA	NA	NA	NA	NA	NA	NA	NA	NA	NA	NA	NA	NA	NA	NA	NA	NA	NA	NA	NA	NA	NA	NA	NA	NA	NA	NA	NA
DCA_se1_ag1_f_03	DCA_se1_ag1_f_03_1.wav	in	637.0971	637.1871	IH0|N	637.0971	637.1271	637.1271	637.1871	0.0900000000000318	IN	73	57.1768833255046	12.1678815327975	7.60108818536846	7.66561787923851	0.113850497552395	4.41645536083722	-11.7586787351664	-7.43398011978048	0.560488093385612	5.31053419226373	6.38861139933462	-2.5543871917354	54.0485013003511	14.9544615062622	8.9283497652823	3.40727677562523	-1.75744341805101	6.05174014080177	-0.655859478055094	-6.74267667626211	-8.45074626517953	1.02320539383729	9.65554256850109	2.75995503851477	53.4211626280986	13.723725125937	10.5945374771638	4.11699698639228	-3.93544911646409	4.09628377189475	1.96687166397436	-1.15020703850361	-8.91145737444317	-5.70412717692881	7.56419192221738	7.16613884255599	52.7354979599519
DCA_se1_ag1_f_03	DCA_se1_ag1_f_03_1.wav	living	644.9367	645.2567	L|IH1|V|IH0|NG	645.1967	645.2267	645.2267	645.2567	0.0600000000000591	VAR	74	NA	NA	NA	NA	NA	NA	NA	NA	NA	NA	NA	NA	NA	NA	NA	NA	NA	NA	NA	NA	NA	NA	NA	NA	NA	NA	NA	NA	NA	NA	NA	NA	NA	NA	NA	NA	NA
DCA_se1_ag1_f_03	DCA_se1_ag1_f_03_1.wav	in	645.2567	645.4167	IH1|N	645.2567	645.3467	645.3467	645.4167	0.159999999999968	IN	75	64.8951558244022	15.5277563418349	3.70580830243044	7.96280780120905	1.68125793446875	-5.11261941055197	-10.3033034995978	0.991760147272737	-2.051099473331	-7.81394640151762	1.36155841178383	-2.84887398400249	61.3280624801712	16.3806049240046	1.73871703714184	7.93173185642526	2.88675721890115	-5.06058077026333	-9.60377622408063	-2.39386891365699	1.6035599430686	0.453803637633322	-1.11117083364148	0.0711953892292259	62.5519243045031	16.3960796507268	1.60719867775991	7.77002123033131	2.61234996368961	-4.04663362130917	-7.52269087866046	-8.68138863264627	2.42490893668235	1.60466370231067	-2.34812243496843	-0.528716321359845	57.9866951395765
DCA_se1_ag1_f_03	DCA_se1_ag1_f_03_1.wav	in	647.315	647.415	IH0|N	647.315	647.355	647.355	647.415	0.0999999999999091	IN	76	57.1666969043424	17.2152021910541	7.77982166201244	5.4634867653834	3.59748904998798	-2.21793887680012	-10.7407430803125	-6.52483572318894	0.51740341146886	2.76536076351999	-0.762669109783263	-2.69544139535927	54.1791352248676	16.732742424393	11.3945272734866	7.49748534415363	1.39013446758877	-4.14710422534963	-5.9386649453135	1.25995117025477	-0.448939120835276	-2.93135925111669	-2.48858918916691	-6.92974055726408	52.7423435275004	15.6719305364433	12.9251912053377	6.18737350777963	1.28778743047069	-2.31764892354904	-0.651165545575515	1.13878864555615	-5.39534923005363	-4.79390239722598	0.486708721095781	-6.29531564166562	51.8543822131177
DCA_se1_ag1_f_03	DCA_se1_ag1_f_03_1.wav	clothings	651.4972	652.2472	K|L|OW1|DH|IH0|NG|Z	651.9172	651.9672	651.9672	652.1272	0.210000000000036	VAR	77	57.039017168947	15.9176360194269	8.99424101022896	4.41474610310487	1.00978597656965	0.959926879031603	-5.77412900956113	-4.87667768109089	-5.04326709397433	-0.467101085771264	-3.01199106741938	-1.71677157011008	51.3632847110058	15.1915659520548	12.9719440779005	4.50970889426032	1.95821004825895	1.62969818078626	-3.4394545152506	0.519627676553295	0.36556613318529	-7.25069849897222	-1.73688218376533	-6.48480091040169	49.8504473154047	15.8885004439868	14.762151619151	7.67601590226649	-1.45062570266257	-1.55803225198787	0.654921850587886	-3.88044494471933	1.4708305299154	-4.89953968570214	-3.06470904851425	-5.24521654812235	49.0637453821438
DCA_int_04	DCA_se1_ag1_f_03_1.wav	anything	658.9434	659.2434	EH1|N|IY0|TH|IH2|NG	659.0634	659.1134	659.1134	659.2434	0.17999999999995	VAR	78	47.8616763660988	12.0524979538861	10.0898258128371	6.98630434524362	1.53066730906138	-10.6570338047411	-2.61173164451563	5.29569942060385	-6.40808727787639	-14.6866841071544	-7.4328594039753	-8.85259252304882	42.2340262335588	9.9994064655507	9.35092181804329	2.87679108694082	-2.08042904187662	-7.0226083083959	-2.53462288558665	-0.861110284821544	-10.9402102459778	-8.76416972274819	-5.11321081750587	-8.0288781517581	41.9599237167226	10.735652389869	6.84559811055311	0.707791335750357	4.04659530381807	0.51261450866057	11.0098442893486	2.41813014740311	-6.47989879183214	-8.9084809612169	-6.46277768279229	-4.75311991274007	39.8338991132074
DCA_se1_ag1_f_03	DCA_se1_ag1_f_03_1.wav	everything	667.3251	668.0351	EH1|V|R|IY0|TH|IH2|NG	667.8551	667.9351	667.9351	668.0351	0.180000000000064	VAR	79	67.3438609161054	11.4986643193182	5.37879612259753	18.8974987583392	-2.84364641302604	-3.50093208528678	-4.2259168005047	-4.57207881129125	-4.98973222630786	-16.4568395676281	3.65467134555654	1.68946967209277	65.2433399398418	10.2103839786369	5.12541617777396	18.9919541171943	-2.843627528679	-3.16029034561265	-1.76013524759293	-5.04519843142475	-8.11641712492882	-8.10344601827077	5.34117365478571	-1.41407035179034	57.6454293079314	11.4195860713207	6.77287445442903	13.988546580767	-2.12746583399477	-2.75585176388501	-3.25958611268168	0.189915549884453	-5.95326963870075	-3.77245340561824	12.9828272912024	-7.15637223098431	55.7606270714958
DCA_se1_ag1_f_03	DCA_se1_ag1_f_03_1.wav	in	668.6551	668.7651	IH1|N	668.6551	668.7051	668.7051	668.7651	0.110000000000014	IN	80	54.8146917718781	11.985073536606	12.5115248066664	13.5292664747473	1.12051586681439	-0.903376585304925	-5.74391908096245	-0.29100156957511	-4.96617093703929	-8.55667550902946	-0.89412588769045	-6.05376964728406	55.9363038506033	13.2882636955237	12.497167561032	9.9323166650894	-2.13297358541771	-5.6062338019674	-6.9469121276733	3.28824159533589	-8.4246117340094	-9.27547883644831	5.99391913564963	4.9213448356637	55.7555896490989	15.7547314831637	8.8112129042332	3.5350912649211	4.1624508308822	0.578583333935023	-11.953197449893	-11.8655484334965	0.397014063783413	0.255399557762829	-0.687323750178027	-2.70436650257872	48.922847939385
DCA_se1_ag1_f_03	DCA_se1_ag1_f_03_1.wav	in	676.212	676.422	IH0|N	676.212	676.272	676.272	676.422	0.210000000000036	IN	81	63.2714059006121	15.6716076213855	1.28756208011557	9.23373113831705	2.02245695098093	-4.32179554525955	-2.75775962624313	-9.22096457017088	0.289148578269436	0.623278535290801	-2.67832799061545	-5.95323236488174	67.4827419719476	17.9785472504388	3.31197143903023	4.40427897634706	-7.70868561825896	-2.44370161491424	6.95886505006538	-0.162962133718724	-8.91627250017747	-13.348714845467	1.02557639901996	6.02524255625861	64.8408274090251	17.084234181013	8.22942500214116	5.1985140906874	-9.54613413597784	-4.42388270969494	7.18276329798398	2.34363213976566	-5.03960429116272	-11.3026280917861	0.47592751535543	4.08877580037062	55.469621649059
DCA_int_04	DCA_se1_ag1_f_03_1.wav	in	677.9978	678.1578	IH0|N	677.9978	678.0978	678.0978	678.1578	0.159999999999968	IN	82	36.5126384304234	3.04334144023316	2.71022680795472	-3.41803040376524	-0.519068150147463	-2.20117080103399	-0.993420757389445	0.27276528657926	0.0877537368864657	-3.89931216310763	-3.24715515474002	2.0528698690672	37.7775702381767	5.10049653422	4.06846577736493	-3.62089350377666	-0.265388597639126	-1.85716772732276	-1.45069222147082	-0.273640593208357	-2.75338189168235	-3.91353281428284	-1.33150211309359	1.00505538918084	40.7813484916982	7.93293982202204	7.84381706834727	0.908435266246069	0.873730017261542	-0.11916788187865	1.5133833675266	0.941692763905303	-2.22837797496386	-14.5653377110351	-16.3559302628534	-5.4663176802309	42.7124245638696
DCA_se1_ag1_f_03	DCA_se1_ag1_f_03_1.wav	nothing	681.8964	682.2064	N|AH1|TH|IH0|NG	682.1264	682.1764	682.1764	682.2064	0.0800000000000409	VAR	83	50.9658160830226	12.2815390429592	13.9986367570649	8.59876456130056	-2.60282519919631	1.74547818377566	0.0271172007859094	-3.45183789998893	2.7925544219707	-3.98490065956141	1.32162327542329	1.64906762692461	56.1243034794385	10.9493790005532	9.28003835321534	9.34795404653217	-3.13225939707973	1.8345984528524	-4.83342389610477	-6.25610203968137	8.36696306036397	-1.88436926456336	5.25907530478988	-1.48626569254318	55.9427840666105	13.9653565661783	10.4153573467962	7.34422396705946	-6.0206176870379	1.38417971980931	-3.51608622015992	-7.55653070725778	4.37146505772978	-1.22204960553292	1.17765161067761	-1.7207167358224	53.4812547873114
DCA_se1_ag1_f_03	DCA_se1_ag1_f_03_1.wav	thanksgiving	705.2406	705.8606	TH|AE2|NG|K|S|G|IH1|V|IH0|NG	705.7906	705.8206	705.8206	705.8606	0.0699999999999363	VAR	84	NA	NA	NA	NA	NA	NA	NA	NA	NA	NA	NA	NA	NA	NA	NA	NA	NA	NA	NA	NA	NA	NA	NA	NA	NA	NA	NA	NA	NA	NA	NA	NA	NA	NA	NA	NA	NA
DCA_se1_ag1_f_03	DCA_se1_ag1_f_03_1.wav	something	715.5884	715.9784	S|AH1|M|TH|IH0|NG	715.8884	715.9184	715.9184	715.9784	0.0899999999999181	VAR	85	52.3993285531867	14.0044210308484	8.7860786666438	-0.307948797578972	-1.57857420519521	2.18288184861608	9.61769306340472	5.22977871749425	-0.613579617460287	-3.29423415296097	0.529934959301219	2.70085894344159	53.6388660700596	14.6609434848519	9.03468310939005	2.96840278583405	-0.90431218957827	3.31275525557349	5.70564513937438	1.41396651515164	1.78894772773429	-4.88490984138447	-1.5414723919518	5.49462374518308	53.8841887516138	14.8044076032604	10.8269881904471	3.63609210339589	-3.14997525965585	3.33918403248423	6.77571057200392	3.37780707837951	1.08244933625941	-7.78505953814546	1.04059038228675	3.21039839705067	53.2627589433539
DCA_se1_ag1_f_03	DCA_se1_ag1_f_03_1.wav	anything	719.813	720.253	EH1|N|IY0|TH|IH2|NG	720.083	720.143	720.143	720.253	0.170000000000073	VAR	86	64.0130785462575	10.5041528004736	4.12860970199332	23.5496048803983	1.96770987803732	-9.35744021292239	-0.00597219220337302	-3.16820291783612	-7.40599970430002	-4.21254717892578	-3.38864504044021	-4.89764489113355	67.0993708345908	12.9760434716156	5.7244711304839	18.0075497481825	-8.46645912678638	-13.4222382734516	3.29169047943249	6.76275882624018	-4.99785484655562	-3.0643417467011	-7.23792364235625	-6.66010559973942	64.0100397639887	13.6590388951246	6.1970621817858	17.7107275787919	-6.78551574460564	-12.3367939200127	2.14287067399958	5.55616111062566	-1.06261156679606	-5.69284390269608	-3.78732453308186	-5.17196879204233	61.3584905328307
DCA_se1_ag1_f_03	DCA_se1_ag1_f_03_1.wav	anything	722.4768	722.8668	EH1|N|IY0|TH|IH2|NG	722.7168	722.7568	722.7568	722.8668	0.149999999999977	VAR	87	70.4059595021855	9.85801085280628	5.63592151261339	21.9580376649267	-6.14835668051449	-11.2610074356639	-2.72266264964346	0.986763310250808	-4.82861076333903	-6.238954137379	3.50488407254462	0.460798163916471	68.6413054770623	10.3452815803002	8.64535726703825	21.7952953057371	-10.6644752979114	-12.8959466631636	1.15761911638703	6.22597702900313	-7.46268022825014	-0.601507622532697	2.06601050344356	-7.93018565597701	67.3135772373645	12.5574593374628	9.46581637656421	15.8438452019379	-9.50868692733455	-10.4048556264717	5.30328163123113	10.1232661770479	-8.18741653963522	-8.71413452956754	2.30625327789678	-7.28608553554169	62.6215714198243
DCA_se1_ag1_f_03	DCA_se1_ag1_f_03_1.wav	thanksgiving	726.5415	727.4615	TH|AE2|NG|K|S|G|IH1|V|IH0|NG	727.2415	727.2815	727.2815	727.4615	0.220000000000027	VAR	88	54.7764252797081	14.9872796690644	7.5638995352755	4.49003175441761	-0.156683959029325	-1.87338770532722	-1.93361678842625	-4.74879887029841	0.581923292224384	3.79317532318131	0.128725496687002	-2.45023680515879	48.8715940603374	12.5234961761731	10.6456942423427	7.16062849374082	0.751875222638544	1.96081642580455	-0.551245469852698	0.690201367595339	-2.45584383045819	-9.44301342532015	-3.79499351459244	0.402969676690443	46.2793367865845	8.66903426016338	8.88959174811959	5.01685040839941	0.249856386721433	2.16101954947381	6.83777165498948	2.63005703286556	3.45419318993572	-1.12092671783048	5.20021544372078	6.53470780442065	50.8905224949304
DCA_int_04	DCA_se1_ag1_f_03_1.wav	going	755.2909	755.4309	G|OW1|IH0|NG	755.3509	755.3809	755.3809	755.4309	0.0799999999999272	VAR	89	48.5997605437506	9.54293400823932	3.46711500795149	-1.75249815520669	-0.553411123949901	-3.47861576750162	-2.66878681090299	0.0372783084184375	-5.01314907725114	-5.30187826175867	3.7443004725667	3.22367263118824	47.2581645485934	9.93936231283962	4.30915835529348	-0.745391466521361	-1.62181702792301	-5.91628781807936	-1.50622073815357	2.65836083485353	0.862558550590233	1.98697902962337	4.76296019288851	0.137855328392233	45.2683922425539	7.67621757039528	2.00847787859263	-1.89008370475688	-1.97471545210557	-0.786832104784747	2.09128331707848	2.02399306743515	5.19115056511206	0.115800684504212	2.65369950938945	0.501079979000155	45.8514421415195
DCA_se1_ag1_f_03	DCA_se1_ag1_f_03_1.wav	going	758.6352	758.8752	G|OW1|IH0|N	758.7652	758.8352	758.8352	758.8752	0.1099999999999	VAR	90	67.4858690541917	18.1502199116791	4.80792747477718	4.14518100107774	-10.0730304880864	-0.731930936054657	4.62541703621952	3.5007041044226	-10.841590608852	-10.4070374149387	0.362697915974113	-0.712815227676805	68.3252770653021	17.5372103364661	4.33064179678182	3.18235698573446	-6.40426031611618	2.98178750221827	4.03179240336863	-3.73739965184274	-14.0127609379753	-8.86042127998211	2.95125725180823	5.23740821833887	65.2982391912294	15.8675137848209	5.631268449942	9.03035892970787	-2.22245032033109	-0.281948911122009	1.1120718492824	-9.22535765534034	-11.9379034079501	1.16538651046551	5.64263876117293	0.229522628671141	54.076595331227
DCA_se1_ag1_f_03	DCA_se1_ag1_f_03_1.wav	treating	759.2152	759.6652	T|R|IY1|T|IH0|NG	759.5852	759.6152	759.6152	759.6652	0.0800000000000409	VAR	91	44.9459667475657	10.6207269076164	10.6165943794283	0.875370251338818	-2.56724497331019	-0.959025992289015	4.56306982542543	0.741942744606307	0.604486157191708	-4.9461996614759	-6.54207119524772	-3.47111549559692	46.2376402684956	10.9831365996117	12.4426316116258	5.15527044020316	-5.95392014074021	-6.98553116063026	2.71097246753554	9.58067932210422	4.80575754049808	-4.65907774887488	-8.11832258465401	-9.27303156905007	49.5534325471106	12.819231316542	9.8814703775301	4.51175697676426	-5.59007830048096	0.094969271139945	8.37621729034457	3.2056188037215	0.987982775979799	-7.00167746316008	-7.91173968766075	-0.0427102184780442	45.483717074223
DCA_se1_ag1_f_03	DCA_se1_ag1_f_03_1.wav	going	763.1238	763.4738	G|OW1|IH0|N	763.3538	763.4438	763.4438	763.4738	0.120000000000005	VAR	92	60.1288772906441	17.2055438689372	5.79262487449056	-4.47247371525062	-9.21158996770437	0.884874042810015	4.46902822163177	1.25743654512601	-7.55815728449635	-15.8618557031373	3.02756370749728	7.48550772179021	58.6710591827509	17.8985365516288	3.6804050806083	-6.99235329982712	-3.48521007454642	7.88021517018517	-0.298105363235238	-7.62345817519293	-10.6308433351119	-4.19160666261317	8.81064064602845	4.35846505677074	56.3718147530987	15.4908777876193	4.14838727736144	-4.53803117908582	1.26799750817872	9.48977363029113	-2.65036114980738	-13.3142903673728	-7.62982664863714	1.18605917438899	9.27511985709097	6.00836331115589	54.1889060565378
DCA_se1_ag1_f_03	DCA_se1_ag1_f_03_1.wav	in	764.6623	764.7423	IH0|N	764.6623	764.6923	764.6923	764.7423	0.0800000000000409	IN	93	67.0722889475564	17.8053720038272	-1.57016144871235	0.776410966572124	-1.09175324713086	-0.745750935908982	4.72722974351248	-5.87243426062231	-6.82429269513831	1.51136061477832	5.34456342501392	0.425206327467728	64.4414456847046	18.3103989200094	0.0423553665786963	2.26973567813908	0.516242323313996	-3.11126535921827	5.29110977847019	-6.7898968100196	-4.84902168466884	0.804914580764742	1.63671371659449	1.38477488757975	60.698026092364	16.8823386841702	3.99736864811997	5.70595044916124	-0.768658045970276	-0.681488061212462	6.74132052293249	-1.76222543104661	-2.12982815533255	-6.22410767172618	0.75980729257627	5.62252297037034	58.6779948219699
DCA_int_04	DCA_se1_ag1_f_03_1.wav	going	767.2306	767.3506	G|OW1|IH0|NG	767.2906	767.3206	767.3206	767.3506	0.0599999999999454	VAR	94	NA	NA	NA	NA	NA	NA	NA	NA	NA	NA	NA	NA	NA	NA	NA	NA	NA	NA	NA	NA	NA	NA	NA	NA	NA	NA	NA	NA	NA	NA	NA	NA	NA	NA	NA	NA	NA
DCA_int_04	DCA_se1_ag1_f_03_1.wav	going	768.4706	768.5906	G|OW1|IH0|NG	768.5306	768.5606	768.5606	768.5906	0.0599999999999454	VAR	95	NA	NA	NA	NA	NA	NA	NA	NA	NA	NA	NA	NA	NA	NA	NA	NA	NA	NA	NA	NA	NA	NA	NA	NA	NA	NA	NA	NA	NA	NA	NA	NA	NA	NA	NA	NA	NA
DCA_int_04	DCA_se1_ag1_f_03_1.wav	things	774.9515	775.1515	TH|IH1|NG|Z	774.9815	775.0215	775.0215	775.0915	0.110000000000014	ING	96	44.2381577908159	9.86672932957202	8.22418077201446	1.54829250191784	1.43236864552344	-3.98998582318612	-9.09782658546385	-4.63563245511206	-3.11194556367824	-7.12816921764837	-2.44723861215427	5.17967844587794	45.7403071781411	9.94734652838599	8.30369047194889	2.95414414657867	0.0260685450821996	-8.30207336147664	-4.95511384652185	0.574926925259498	-1.61298207392724	-8.99937334896826	-5.78641946145569	4.70487254458622	44.8473208921073	9.96191032830878	8.74996696856872	3.47011402176818	1.06861993944036	-5.20443319870975	-2.82027763596916	4.09432927140199	-6.0252741744288	-16.3076566758568	-7.37540323644421	-1.58760935783399	43.702746975726
DCA_se1_ag1_f_03	DCA_se1_ag1_f_03_1.wav	nothing	778.7919	779.1619	N|AH1|TH|IH0|NG	779.0619	779.0919	779.0919	779.1619	0.0999999999999091	VAR	97	63.4094437223936	18.0937379169484	4.52118404127518	-0.206388199008412	-3.55409247701583	1.1672549237413	-1.155070395379	-7.68255163461727	0.445507693196674	2.28183925210964	3.54528097866635	2.40120671417098	61.6761212497854	18.705449691713	6.74649817516772	0.0766304685955425	-8.02026454175727	-1.34784214757709	7.61712593874016	-4.54745464453845	-9.66588198359752	-8.17983125164784	-0.946033164536754	2.78294857230277	57.2899649301375	18.1907300355433	12.1422902802805	3.65324473450076	-5.01919148636312	-5.23570730119745	3.96324802769015	4.86248300066204	-2.98415005438497	-8.78222750438074	-1.03003744368509	-3.1019732612485	56.513470029908
DCA_int_04	DCA_se1_ag1_f_03_1.wav	things	786.6647	786.8247	TH|IH1|NG|Z	786.6947	786.7547	786.7547	786.7947	0.100000000000023	ING	98	38.9680266897449	4.31836800100961	5.2094826215153	-1.91557776308588	-0.636019004429227	-1.86922007784882	-4.7689927301745	-9.12605744245605	-8.25461674394639	-8.31949781835111	-0.600496217664239	5.86397547116428	41.6415855393968	7.89548605770867	7.51085172935174	-1.49986617127304	-2.57731576343445	-6.0719609508874	-3.59847166688056	0.163285576575017	-6.17603071733673	-6.21571813353685	-3.95907051559193	-3.01212522860998	42.7411379805229	7.2924313347083	7.91219272350561	2.47347280618467	2.43393230439088	-7.30781838455137	-6.78077490984265	-0.146517880666846	-6.12704727742502	-16.2858687111981	-8.06802691406132	3.0674212509059	41.0313039469718
DCA_se1_ag1_f_03	DCA_se1_ag1_f_03_1.wav	sewing	796.6793	797.0993	S|OW1|IH0|NG	797.0393	797.0693	797.0693	797.0993	0.0599999999999454	VAR	99	NA	NA	NA	NA	NA	NA	NA	NA	NA	NA	NA	NA	NA	NA	NA	NA	NA	NA	NA	NA	NA	NA	NA	NA	NA	NA	NA	NA	NA	NA	NA	NA	NA	NA	NA	NA	NA
DCA_se1_ag1_f_03	DCA_se1_ag1_f_03_1.wav	sewing	798.1193	798.3993	S|OW1|IH0|NG	798.2993	798.3293	798.3293	798.3993	0.100000000000023	VAR	100	54.5005298739701	14.0729523838982	9.36791431118927	-0.108250051850117	-5.27961725098734	2.39703251308627	1.09071237813027	6.59055496133629	-8.09882968702971	-11.4660292778036	3.63146276835402	-0.398921848636558	53.7394063034115	14.7462908718291	10.1449071461083	-0.251439779843169	-5.16456112321553	1.06468647851847	1.70403247182481	2.82841684530782	-6.96039373278168	-5.42644318810123	-1.24693187407963	4.31944435398053	53.187280380551	12.7980984773614	10.777281615512	4.93291155305556	-7.50036774257601	4.38837842937821	-0.406989140441407	6.12833391800768	-2.09264329519539	-9.69967357933908	-0.571487441316667	0.734858744800633	51.8636245687428
DCA_se1_ag1_f_03	DCA_se1_ag1_f_03_1.wav	sewing	808.6437	809.0637	S|OW1|IH0|NG	808.9537	808.9837	808.9837	809.0637	0.110000000000014	VAR	101	65.9232027540127	20.5638840753669	8.45928828873759	-2.10975600556748	-4.44098274653126	-4.05272727267894	3.26825755650694	-1.96533623079967	-7.58204796646264	-7.06642125337604	1.94612743518211	-0.877867902285964	61.4921804382125	18.0275590585523	9.84497337587256	3.4328150190134	-3.8296842779413	-0.0488028016366634	5.42150961618162	3.94007007227494	-7.55460015081415	-9.83741627308571	-0.888406555930439	0.864288942566948	60.8181219245115	16.935071688337	7.02620202521696	4.62321502553506	-0.966664056300283	-0.986303094997061	8.39439707187818	3.89922003403675	-4.21636347288429	-8.76432602047575	2.22808891326378	-0.927052669634892	58.6910257462446
DCA_int_04	DCA_se1_ag1_f_03_1.wav	in	826.7406	826.8106	IH0|N	826.7406	826.7706	826.7706	826.8106	0.07000000000005	IN	102	NA	NA	NA	NA	NA	NA	NA	NA	NA	NA	NA	NA	NA	NA	NA	NA	NA	NA	NA	NA	NA	NA	NA	NA	NA	NA	NA	NA	NA	NA	NA	NA	NA	NA	NA	NA	NA
DCA_se1_ag1_f_03	DCA_se1_ag1_f_03_1.wav	going	836.2982	836.5482	G|OW1|IH0|NG	836.4282	836.5182	836.5182	836.5482	0.120000000000005	VAR	103	67.5525034776716	18.4029012544106	6.43691864469807	0.908985901594496	-12.6953522306903	1.37664909057484	6.38957214275894	0.219088166232126	-4.4490829256808	-12.2392451911092	-5.4263772470182	-2.47699282805721	67.3451286650102	18.6987825090276	2.80456535697354	0.669948412984476	-2.57136915220871	3.96134679017264	-0.975267883646643	-9.12834951701373	-11.4312805896117	-0.887638010471701	0.964481098972511	-2.54153151519638	69.3113038911641	15.6414893267753	2.30467720110007	6.50522431828444	-1.8456356112825	3.63328558948272	-7.22526452648742	-13.1357139133743	-8.04787650484399	4.58848044751234	-2.83760075620608	-5.22252373116029	65.7891469098994
DCA_se1_ag1_f_03	DCA_se1_ag1_f_03_1.wav	something	840.7868	841.2268	S|AH1|M|TH|IH0|NG	841.1068	841.1468	841.1468	841.2268	0.120000000000005	VAR	104	47.3160135087537	10.322985983798	8.36440773996826	3.36599555935276	-5.98934919931783	-0.669785171073806	4.93003927586528	4.58767644723265	0.380803707827668	-8.20492657957072	3.35184064650607	6.53645578166387	48.9747112206754	10.31222385509	9.47966716038018	3.02189974903472	-2.40113647413796	3.70431017757067	3.93040436554722	3.72852843911568	-0.493405202890902	-7.06394581793325	1.81140315734446	5.24567918795612	51.6707229548963	13.3802404821308	9.58193942970557	2.59309334988391	-5.86264339955867	2.02391779729229	2.92437612096518	8.01883024807564	-1.05256628727196	-11.9617315424861	7.23142171892252	12.1768666073212	51.213939895803
DCA_se1_ag1_f_03	DCA_se1_ag1_f_03_1.wav	getting	845.3808	845.6508	G|IH1|T|IH0|NG	845.5508	845.5908	845.5908	845.6508	0.100000000000023	VAR	105	58.1417275253749	13.5464382963448	11.802658402207	12.160880546792	-8.66776304769687	-4.31942207905224	-0.524408533820072	1.11682260774281	5.80920824597198	-2.49875600088344	6.94706196515433	3.45858452550044	60.548451865775	13.4067801155784	10.2628017832654	14.3559848505612	-7.51121224475783	-5.90749571081905	-1.77966651219458	2.30170339577119	8.79854798362987	-10.272839827659	1.96834917902456	1.2546043519056	61.5737450170236	13.7986056415047	9.1610058636086	12.7437132244527	-9.2325776617088	-3.16670855247067	-3.74820582064979	-2.54644482438732	5.07771889697942	-4.38768507102176	2.18681256501601	-2.02688232490841	61.2806212869126
DCA_se1_ag1_f_03	DCA_se1_ag1_f_03_1.wav	following	847.9208	848.3608	F|AA1|L|OW0|IH0|NG	848.2908	848.3308	848.3308	848.3608	0.07000000000005	VAR	106	NA	NA	NA	NA	NA	NA	NA	NA	NA	NA	NA	NA	NA	NA	NA	NA	NA	NA	NA	NA	NA	NA	NA	NA	NA	NA	NA	NA	NA	NA	NA	NA	NA	NA	NA	NA	NA
DCA_se1_ag1_f_03	DCA_se1_ag1_f_03_1.wav	in	853.4635	853.5635	IH1|N	853.4635	853.5035	853.5035	853.5635	0.100000000000023	IN	107	67.4153132115318	9.61665799080162	6.53454835499932	20.6432965495159	-9.97163858338443	-8.10627305302779	-6.84133498455071	-0.666928615171465	-0.373544280807352	-3.7698167084519	7.72331676550342	-2.58669324816167	66.2115694643969	14.1518494270834	1.50772287801849	11.5245986829078	-1.38424022061262	-7.21699937751336	-8.90685249178152	-1.79199253474823	6.55866591918671	-1.46649409514334	-3.5417102758104	-0.940286738290594	59.5095387786754	15.8800078949229	7.47191785205678	5.75478213983769	-0.506858345765178	-1.41959572580797	-1.88891573695404	1.70086691865543	-0.649045301708692	-5.3645095592011	7.41547488431405	-0.809218202371804	57.991711556565
DCA_se1_ag1_f_03	DCA_se1_ag1_f_03_1.wav	in	855.9335	855.9935	IH0|N	855.9335	855.9635	855.9635	855.9935	0.0600000000000591	IN	108	NA	NA	NA	NA	NA	NA	NA	NA	NA	NA	NA	NA	NA	NA	NA	NA	NA	NA	NA	NA	NA	NA	NA	NA	NA	NA	NA	NA	NA	NA	NA	NA	NA	NA	NA	NA	NA
DCA_se1_ag1_f_03	DCA_se1_ag1_f_03_1.wav	going	857.1635	857.3035	G|OW1|IH0|NG	857.2335	857.2735	857.2735	857.3035	0.0699999999999363	VAR	109	NA	NA	NA	NA	NA	NA	NA	NA	NA	NA	NA	NA	NA	NA	NA	NA	NA	NA	NA	NA	NA	NA	NA	NA	NA	NA	NA	NA	NA	NA	NA	NA	NA	NA	NA	NA	NA
DCA_se1_ag1_f_03	DCA_se1_ag1_f_03_1.wav	in	857.9235	858.0535	IH0|N	857.9235	857.9535	857.9535	858.0535	0.129999999999995	IN	110	58.730769259996	12.2537660280221	2.73560872016787	5.82012541108439	6.84666058432584	3.79514971179097	-10.2544323459597	-8.4934900560135	-2.51748912730171	1.44676183767806	-3.45255185132497	-12.0345025487657	52.1265091915252	14.9007114208913	10.4514473102422	4.40997477126275	-0.442331959440996	-0.380602861468128	-6.3457625734596	-4.64009852814587	0.229252553167086	-0.51495965996279	-2.24249234346586	-6.17926318558588	52.9140771573629	13.771231296932	10.1510037233278	4.14155439427437	-1.29913345381096	-2.55636985497866	-5.42856263328742	-4.47663451286553	2.03270193177607	0.434929123119775	2.21600077669904	-6.39700637401433	55.8604866005323
DCA_int_04	DCA_se1_ag1_f_03_1.wav	going	874.0941	874.3141	G|OW1|IH0|NG	874.1841	874.2241	874.2241	874.3141	0.130000000000109	VAR	111	43.891031632211	10.7106754820866	9.125936280483	-2.22393133150217	-0.103961440065426	-1.46229733126135	-6.7139177843488	-4.9436256001737	-0.220942481486754	-1.95593332576763	-0.0900195965431078	0.300143257514331	42.6369840695295	10.3036812113664	10.0674716240669	2.92913171018156	-0.362764402854144	-8.52629196171151	-2.71787790747831	1.38687325622519	-2.55540361452197	-6.28293433802081	-1.285053624258	4.59013428567723	42.6264862905401	10.7701995360633	9.95647507500748	0.336943260724687	-3.05612775828746	-1.36881973427616	-0.25637760109312	-5.79060369610378	-3.87247796305466	-2.94096389042225	0.258463205737225	1.03438653848355	41.9070468864724
DCA_int_04	DCA_se1_ag1_f_03_1.wav	anything	894.9597	895.4097	EH1|N|IY0|TH|IH2|NG	895.2597	895.2997	895.2997	895.4097	0.150000000000091	VAR	112	44.4802432854703	8.79131163713007	6.19680072075538	0.349921524103748	-1.10243553018134	-2.95187681875	-3.80766934850111	-5.83852206091667	-9.76620169446127	-11.3328333132773	-4.24886831284872	1.71522140021144	43.2636397797885	8.77552357923348	7.92356545694248	0.251752418307958	-0.078095510990562	-1.09189736943567	-3.42925840540378	-6.25618330364753	-11.5924013424331	-12.9453847298857	-0.464644252469775	8.75947172274519	42.1813751909685	7.81840515615248	7.35223320472091	0.648412718598213	3.38860025650899	-3.15533759217253	-3.60202832143257	-4.02162152448206	-9.44098830233201	-8.97423356397243	-1.75279448216188	0.36387504793502	40.8163253917355
DCA_int_04	DCA_se1_ag1_f_03_1.wav	happening	895.9197	896.2797	HH|AE1|P|N|IH0|NG	896.2197	896.2497	896.2497	896.2797	0.0600000000000591	VAR	113	NA	NA	NA	NA	NA	NA	NA	NA	NA	NA	NA	NA	NA	NA	NA	NA	NA	NA	NA	NA	NA	NA	NA	NA	NA	NA	NA	NA	NA	NA	NA	NA	NA	NA	NA	NA	NA
DCA_int_03	DCA_se1_ag1_f_04_1.wav	something	12.1577	12.4677	S|AH1|M|TH|IH0|NG	12.4077	12.4377	12.4377	12.4677	0.0600000000000005	VAR	1	NA	NA	NA	NA	NA	NA	NA	NA	NA	NA	NA	NA	NA	NA	NA	NA	NA	NA	NA	NA	NA	NA	NA	NA	NA	NA	NA	NA	NA	NA	NA	NA	NA	NA	NA	NA	NA
DCA_int_03	DCA_se1_ag1_f_04_1.wav	anything	47.9671	48.2371	EH1|N|IY0|TH|IH2|NG	48.1571	48.1871	48.1871	48.2371	0.0799999999999983	VAR	2	41.7335236002754	1.38077636413858	1.69923655811616	2.98072451211419	5.16140470671245	3.72892722717526	2.74106617117411	4.75835872900187	2.8332408567974	-2.35421963588292	0.398245134105716	-1.44150964768882	42.4633955289771	1.98013020603409	3.94210461754115	3.72745718574346	7.05602511558112	1.19032511588061	3.20702486689352	4.45681735966348	2.74366850165457	-6.28231002606535	-1.64232538713316	2.22252045769485	43.1080904809514	1.94121314986411	4.70800388490745	5.30431317977214	3.0039509816372	1.11185205079348	2.98253288872033	0.283231542852506	1.85046280025588	-1.00749065276976	-4.21573292557582	-5.02647895316429	41.8598735125676
DCA_int_03	DCA_se1_ag1_f_04_1.wav	anything	63.2561	63.5761	EH1|N|IY0|TH|IH2|NG	63.4461	63.4761	63.4761	63.5761	0.129999999999995	VAR	3	52.5562518006067	3.02338725001471	-1.05429424928245	9.57752549105407	0.242944718304878	-11.9897509559959	-2.32624182591365	-3.88296856145655	1.85661627490959	-9.02812065526176	-3.4491955457817	1.22325898440266	52.1954126876901	3.05419149247958	-3.56820378692776	6.90885174116085	3.79429325096252	-7.93944284348472	2.16494232132907	4.48103242933536	-7.96927063964662	-18.4951669648402	0.104290443829752	2.33458246250034	52.7970179297815	5.44512557843991	-1.71427642615505	3.31218897494276	0.480896528981623	-9.67838255215093	-2.543416817436	3.27093018555852	-4.9141051055154	-8.01387379792243	6.87172412041095	-5.10698868711093	49.1276638181633
DCA_se1_ag1_f_04	DCA_se1_ag1_f_04_1.wav	chasing	102.7668	103.3268	CH|EY1|S|IH0|NG	103.1968	103.2368	103.2368	103.3268	0.13000000000001	VAR	4	68.9738024985245	5.16588696189578	6.56162336959709	12.2799038480462	0.755289112309282	-6.91904601911502	4.97369176869742	-2.19563629598565	1.836515676748	-10.3303918289485	-1.16373387572333	-9.63554194995103	63.0584579323805	9.44023152334274	4.28505221948888	9.14960307989746	0.174585121205892	0.401407135311248	3.04038061432946	9.16200679479602	4.43166110777796	-20.3426488671017	-1.86917038628737	-3.02748822716931	62.1961360023247	7.24146160564206	4.67689846962988	13.8405727239958	-0.437710200626269	-4.18790329657836	5.25043654223304	10.1012018310282	0.760954474570313	-11.2190219194466	3.43383142368279	-1.59413228489898	62.6611701371629
DCA_int_03	DCA_se1_ag1_f_04_1.wav	chasing	104.1205	104.5205	CH|EY1|S|IH0|NG	104.4405	104.4705	104.4705	104.5205	0.0799999999999983	VAR	5	53.2942070946514	6.88603335403603	2.0273401748257	6.8508072489651	7.23252004218548	-3.77732438281197	-4.39851240714319	6.16138991291958	4.07326198512698	0.0214537322346247	2.20613998978111	-1.8746624831438	53.4715001784637	7.45402003894654	1.15934061704847	6.87428295319864	3.98666991133394	-8.56986949216279	-2.27266386209556	4.1392358030334	0.772204021446246	2.38218890930378	6.57079491320044	-8.14668945637222	56.4510222568321	8.6020498863145	-0.558019190787715	6.92376582007207	6.68937319693698	-5.53450114305021	-1.3493065862218	7.07143087271929	-0.383982101559707	-2.39761988285805	2.43498646787762	-5.79733419571534	56.1557932517012
DCA_se1_ag1_f_04	DCA_se1_ag1_f_04_1.wav	something	124.9947	125.2647	S|AH1|M|TH|IH0|NG	125.2047	125.2347	125.2347	125.2647	0.0600000000000023	VAR	6	NA	NA	NA	NA	NA	NA	NA	NA	NA	NA	NA	NA	NA	NA	NA	NA	NA	NA	NA	NA	NA	NA	NA	NA	NA	NA	NA	NA	NA	NA	NA	NA	NA	NA	NA	NA	NA
DCA_se1_ag1_f_04	DCA_se1_ag1_f_04_1.wav	in	150.4141	150.6041	IH1|N	150.4141	150.5241	150.5241	150.6041	0.189999999999998	IN	7	78.8846926211817	3.27780966112949	0.807399490957901	5.33098177383914	-5.99820542812344	-7.49596890554875	12.0675559955076	-13.8306696340992	-12.5258309204427	-5.69971000787367	7.34529055735536	-6.65546258951301	89.2254797647529	3.37815570809388	-1.10079689417641	10.9255179957217	0.4927819343049	-5.17588083081009	13.4452151332066	-12.0144617322383	-12.4771279395474	-17.8013515734123	2.57494333007876	8.05793717410523	88.6788897153523	5.46820451070505	-6.74212852734592	11.0887449314736	5.89531096702428	-5.83486824824449	4.28268339583332	-8.1233627914283	-6.13367778696912	-19.4836812723079	-7.95835597688902	9.99960934418011	84.279885639685
DCA_se1_ag1_f_04	DCA_se1_ag1_f_04_1.wav	in	154.5997	154.6997	IH0|N	154.5997	154.6297	154.6297	154.6997	0.0999999999999943	IN	8	62.020723252006	5.11928866085831	4.27481215906901	14.9320437390026	2.93993512979676	-7.35648806969189	7.84221205301959	-2.41090445507	3.84372296055423	-7.19754257258605	-5.7963254211745	1.54205449089363	57.5109550517333	5.90799195646616	3.56591838031788	14.0867672799663	7.49453144966013	-4.17355394477036	7.26844383334847	1.08703944325967	-1.58165164210764	-7.06146408270888	-4.80309619237783	2.96000482985335	54.8002678300823	8.03732461228954	6.36256266103918	14.6096048312998	8.72011170911543	-3.84844233236846	1.15688719249405	5.21313165564895	-4.14708255381288	-19.6885579815276	-7.1661077948753	2.55411239169468	55.60106434659
DCA_se1_ag1_f_04	DCA_se1_ag1_f_04_1.wav	running	158.0438	158.3338	R|AH1|N|IH0|NG	158.2238	158.2838	158.2838	158.3338	0.109999999999985	VAR	9	79.6236125277811	9.15412353046797	-6.84197036465584	17.1820111078542	1.800168194244	-11.2379534781323	0.815793557165328	0.767394427846093	7.50261057376415	-13.1408026161531	-12.6475890140925	-3.51622788343855	78.4083264865	7.20834411130571	-4.71246127151915	17.2803034013974	-1.68639172738663	-15.6285494782794	4.5442629271537	3.27968742059968	14.0036207795749	-11.1348115083056	-10.8719426786572	0.949323585215722	74.0486610489051	6.07267159307474	-3.6589749414887	17.2973686800801	-1.53023363883774	-11.3246000996398	10.5784495978779	2.9140864375745	8.78082705162639	-14.2440144677749	-10.9008558319487	-8.13379543482181	66.1396363216139
DCA_se1_ag1_f_04	DCA_se1_ag1_f_04_1.wav	throwing	162.7588	163.0888	TH|R|OW1|IH0|NG	162.9788	163.0488	163.0488	163.0888	0.109999999999985	VAR	10	84.293718406404	11.1836436868043	-6.54429549356536	-0.119936831052361	-3.99932646215301	-0.559691053318957	-0.479908578796769	-5.23057568092253	-1.95413712855364	-13.0076061478161	12.9748053978304	1.03303635695373	87.29152506627	9.87239497256499	-9.89479512936633	2.09619031153123	0.458751715911543	-3.16026043574832	1.44440509460232	-11.0930805234355	-4.52643692311568	-0.724990493399756	9.52989714186033	-8.71030819920949	80.9561857570976	8.54935365484524	-8.14216064129665	8.1110929406864	7.53674131259826	7.21158369352923	2.974173554271	-5.58502880516553	-9.19343140188482	-9.92730539289015	5.06476594044621	-6.59099996546143	77.7010253249301
DCA_se1_ag1_f_04	DCA_se1_ag1_f_04_1.wav	throwing	166.769	167.019	TH|R|OW1|IH0|NG	166.949	166.989	166.989	167.019	0.0699999999999932	VAR	11	NA	NA	NA	NA	NA	NA	NA	NA	NA	NA	NA	NA	NA	NA	NA	NA	NA	NA	NA	NA	NA	NA	NA	NA	NA	NA	NA	NA	NA	NA	NA	NA	NA	NA	NA	NA	NA
DCA_se1_ag1_f_04	DCA_se1_ag1_f_04_1.wav	racing	175.1284	175.7684	R|EY1|S|IH0|NG	175.5384	175.5984	175.5984	175.7684	0.230000000000018	VAR	12	73.8553991546817	10.4953268070507	0.596199090352891	5.88423044004985	-0.597014368173962	-13.2567914253295	5.07113374884522	5.67151614593759	6.63248671257785	-12.6942961500262	-12.0025676458339	-0.104650114507657	67.7782008127613	8.73376720856507	2.0038955631415	7.07568859645005	2.54411381644043	-0.0041760098509959	4.71603667111515	0.0435590751275046	6.49688772557714	-22.7784008448762	-6.09828441814241	-4.34170869601983	60.8257271428235	3.98020301557698	-5.70380577402914	12.6007903825808	8.64024018926678	3.91580513135864	2.29877403557623	5.23181592750135	1.23109213964059	-10.5032228515315	-3.29312485923298	-5.54309898977733	52.1629825029149
DCA_int_03	DCA_se1_ag1_f_04_1.wav	racing	180.5834	181.0434	R|EY1|S|IH0|NG	180.9134	180.9734	180.9734	181.0434	0.129999999999995	VAR	13	64.0860657721629	5.93115533608877	-4.2282526043149	8.1695839143557	3.45731471820727	-12.6746663879147	-11.9267048607739	1.48786443775201	2.51622819711411	-13.1499014171057	-2.94872433509289	4.04652989825345	56.5333893060126	4.84113317961214	-0.461636578413973	8.73545267930709	6.61344732408803	-11.8806251736574	-12.1056426724903	0.0779056255162107	0.450715622221707	-7.54329622558758	7.73079644761139	2.85193796805955	53.0043786467129	4.22493703866285	-0.111929515521695	10.3275386637334	9.24857116447642	-5.42604657541547	-1.12388164349828	2.41968963865385	-5.91924026682473	-7.88398451294758	4.24968742312187	-3.36926925804581	51.2869199537157
DCA_se1_ag1_f_04	DCA_se1_ag1_f_04_1.wav	being	185.6185	185.8285	B|IY1|IH0|NG	185.7385	185.7685	185.7685	185.8285	0.0900000000000034	VAR	14	86.3282660452823	2.52136765038611	-2.28369381211584	15.5989560345165	1.9344519463582	-11.855328983988	15.5232553025717	-0.455683374292088	-19.9234787792306	-19.8135782784968	-10.0005173671945	-4.11190202778584	83.7902027140373	6.35880133994969	-5.39237822954621	14.2382882860977	0.764174623242064	-4.66159834035009	9.18453487689087	-1.89513623587689	-9.17714565768675	-21.6568805499086	-2.81145366019112	-2.2041938433147	82.0803536853714	6.51598358447578	-6.42777482203172	13.7599076242911	0.659500015376356	-0.810433074476735	7.69652824518999	1.83971877790349	-5.81764697802964	-22.4555918657016	-4.29074844935274	-3.65832379640163	82.5298695638575
DCA_se1_ag1_f_04	DCA_se1_ag1_f_04_1.wav	in	185.8285	185.9585	IH1|N	185.8285	185.8785	185.8785	185.9585	0.129999999999995	IN	15	86.3731053475939	6.90954267583918	-6.08968830028322	14.5429226988768	-5.73538671688497	-9.21879465297511	9.21574654912061	2.14309249673288	-3.65587102239222	-15.240712402263	0.925135346600908	-5.3321948843922	77.6955375355926	10.8783847923541	-3.60904051451184	10.1221424389239	-1.94260658025839	4.18599877750364	-0.495861187780321	6.65517377848736	5.40616487638676	-15.2273191563765	5.62748344585971	-7.87022935424956	75.0936387099551	10.4285715768394	-4.75609552187384	10.646919080161	5.10754949160694	3.91029000232742	-1.12157932056988	0.661171345548439	6.51073692110469	-7.34087078288776	0.119643504669688	-19.6827409113771	73.8434695522212
DCA_se1_ag1_f_04	DCA_se1_ag1_f_04_1.wav	being	186.7485	186.9285	B|IY1|IH0|NG	186.8385	186.8685	186.8685	186.9285	0.0900000000000034	VAR	16	73.8245580310532	9.17816445104333	-2.17188940895871	10.4731648510334	0.698370275951187	-2.58139870519468	8.83868740891536	8.77308129444255	-3.94244289179501	-25.8425892799365	-2.56361654892559	-3.33695004494476	74.5184089789624	10.2751882701538	-3.3162279308704	8.33142272277382	2.26647422730769	5.76839227498895	3.88093771559332	3.30299775768585	1.41541956761787	-21.6453937908225	-3.51373645176923	-6.15832894137214	73.7129800563568	9.99267396549288	-2.94962266220504	8.736086335861	1.58498160803207	8.45804699869423	3.79384668973482	2.6886128891327	3.3007291009115	-20.5737800105999	-1.3777531705821	-12.1792895172625	74.0570934397045
DCA_se1_ag1_f_04	DCA_se1_ag1_f_04_1.wav	in	186.9285	187.0785	IH0|N	186.9285	186.9785	186.9785	187.0785	0.149999999999977	IN	17	75.1562167142538	10.1715455716916	-2.77568573417919	9.00573299134197	-6.90880612552958	1.42817992736618	3.81740656871825	4.66897066847786	-3.36057711281794	-11.9602300574265	3.55721132377671	-5.74822210889871	71.1740222301594	10.795611645946	-0.574811487513935	8.64591354497415	-5.95002701933303	-1.35243702040693	5.64557256004667	3.29779888271328	4.03328573227502	-8.30117899108457	-2.60810036849282	-10.8317180835851	67.141726721661	10.4680667032368	0.885596535182278	5.98958580433104	1.67169115412857	4.90063300198565	-3.70845109688008	3.70338719908364	4.79697013778074	-9.73420661821201	2.68085458860681	-19.7122355133599	65.129572242416
DCA_se1_ag1_f_04	DCA_se1_ag1_f_04_1.wav	hanging	195.8328	196.1728	HH|AE1|NG|IH0|NG	196.0828	196.1328	196.1328	196.1728	0.0900000000000034	VAR	18	72.2221446329752	5.5863387689481	1.94186622516991	8.68230307453133	-5.65225653977924	-11.5392294990958	9.4596640335992	-4.0434608851269	7.60200832716178	-4.14756330701586	6.18945718932695	4.04362020493622	68.4385695952689	5.63451837042849	-3.74022765005412	7.03034902280147	1.90819255448656	-6.54688753740632	8.78847809736398	-6.03940987066805	3.45116469754763	-2.57660539470882	-1.3848199612549	-4.34882474479387	66.1447952295035	7.98143396821674	-0.896734355359008	6.50154377548768	5.00503357392669	-1.65700666900019	1.84080044096265	-6.72937815944544	3.40352079589044	-2.3696356727765	3.28848833563728	-8.17975567427858	65.4321670233078
DCA_se1_ag1_f_04	DCA_se1_ag1_f_04_1.wav	hanging	197.1328	197.4728	HH|AE1|NG|IH0|NG	197.3428	197.3728	197.3728	197.4728	0.129999999999995	VAR	19	71.2640008766737	8.60885321696565	-0.935551897814056	8.36871335643968	0.556746281509238	-11.7435626932694	7.19069879153939	2.88180464427585	5.56253996014415	-13.5597410055364	-0.857656160133759	-0.247506264703229	66.4884737571589	9.97354366456475	3.24301558540197	3.69581035911898	-2.34659731507434	-5.15958385330974	4.3458359842903	3.05576342483927	2.95003923304516	-3.90809269117091	6.46182218748683	-1.33951810451299	62.8540716755148	7.83101653375827	4.1059114512366	5.31618208711951	-4.47781028751107	-5.55850736193856	5.37405796512143	5.12701887685032	-1.27033480712534	-11.4815545596969	6.90179363492559	-0.634713443182136	60.592086294496
DCA_int_03	DCA_se1_ag1_f_04_1.wav	things	207.0228	207.3128	TH|IH1|NG|Z	207.0728	207.1228	207.1228	207.2328	0.159999999999997	ING	20	59.2402254641844	5.03352142955186	-1.62668041531623	13.6089783915512	7.11543240050559	-11.7753123175213	-10.4080814426912	4.8167438128263	5.16646725148241	-13.1699719474483	-7.01181026838391	9.78755238060619	55.8577823950615	5.06109226587056	1.97398268590454	10.051317119946	2.9193647731377	-9.44463063318056	-9.65979941288202	7.27420992273949	2.04798257134992	-18.6772513494488	-1.15482789630956	8.74549737539354	52.8481100287234	6.92587288797311	3.0574824205373	5.32792762505102	5.15884692075899	-9.34037054866273	-3.27122616800883	5.03455289012076	-6.27020802452716	-6.72963798264692	5.80977998337512	4.02699208185925	50.5101452148794
DCA_int_03	DCA_se1_ag1_f_04_1.wav	jumping	209.0728	209.3728	JH|AH1|M|P|IH0|NG	209.2928	209.3328	209.3328	209.3728	0.0800000000000125	VAR	21	46.8817699644393	2.77816716000908	1.13543478088896	6.59022395239818	9.98580788593308	0.0906001852884514	-4.18553360737075	-3.37671964388952	-0.280614770370559	5.44397194421177	6.67783292234231	-1.71530419908204	45.8815366492483	2.06877326294476	1.87467362075367	3.42264516942264	8.12754963656767	0.804437908576092	0.701984040220487	2.09343537411783	0.634376386181118	5.89324988488508	7.46345776880196	-1.67360027983379	45.2014442906085	2.99729342445913	2.55147252468801	4.51630988753711	5.24679383793982	1.85253105792503	2.94728531261503	4.12025377425123	5.4966120231127	3.63383653684046	6.38318751078076	1.95575577746086	44.5079486076447
DCA_se1_ag1_f_04	DCA_se1_ag1_f_04_1.wav	taking	216.318	216.628	T|EY1|K|IH0|NG	216.528	216.558	216.558	216.628	0.0999999999999943	VAR	22	74.1542201704189	9.3936359630296	1.17779987101566	4.84077146884776	-2.10007319052679	-12.8279199657901	13.0698630656083	2.58708049425939	0.259954805786668	-17.1316467718784	-3.75062787124194	-4.76094084630254	65.4564353306107	11.0248627613243	3.70951915866833	6.51626806876675	-1.37713270150083	-4.36590849498046	10.8498232761886	9.8414436063485	4.9963699627094	-15.7155553557563	-2.36044677621884	-6.58213160756218	57.817376102516	10.6282516143729	7.34621335006609	7.97001466899826	1.68083610555497	-1.80210630881797	9.94132643321876	6.08583562684185	-2.95700873853375	-14.6855340096162	1.7564739316778	-4.73427471064051	52.4081169125187
DCA_int_03	DCA_se1_ag1_f_04_1.wav	something	237.0672	237.3372	S|AH1|M|TH|IH0|NG	237.2772	237.3072	237.3072	237.3372	0.0600000000000023	VAR	23	NA	NA	NA	NA	NA	NA	NA	NA	NA	NA	NA	NA	NA	NA	NA	NA	NA	NA	NA	NA	NA	NA	NA	NA	NA	NA	NA	NA	NA	NA	NA	NA	NA	NA	NA	NA	NA
DCA_int_03	DCA_se1_ag1_f_04_1.wav	anything	246.2165	246.7265	EH1|N|IY0|TH|IH2|NG	246.4465	246.5165	246.5165	246.7265	0.280000000000001	VAR	24	48.9716022694476	3.39236139680328	1.09529366100955	7.19609725406349	0.806895455768413	-11.4473253699595	-7.95459380607549	3.89523139096356	11.9457714712726	5.39544237379462	13.9854408483175	2.23413938400206	47.4083481737817	4.47730785738916	3.42977356750102	3.92368158603556	4.59646564073217	-4.71175922413595	0.765595167318543	5.64516120624967	-1.57577650986473	-6.3020094982427	3.30066210902665	8.95025941230118	42.4681591681536	1.61911628531323	5.46463119509039	3.16827734309322	1.00276987823404	-2.90791409109132	0.936733451251996	1.28680133699763	2.74643516115452	4.78431618262998	3.33587292985237	0.238722576806018	39.9059145675838
DCA_int_03	DCA_se1_ag1_f_04_1.wav	nothing	247.992	248.272	N|AH1|TH|IH0|NG	248.212	248.242	248.242	248.272	0.0600000000000023	VAR	25	NA	NA	NA	NA	NA	NA	NA	NA	NA	NA	NA	NA	NA	NA	NA	NA	NA	NA	NA	NA	NA	NA	NA	NA	NA	NA	NA	NA	NA	NA	NA	NA	NA	NA	NA	NA	NA
DCA_se1_ag1_f_04	DCA_se1_ag1_f_04_1.wav	taking	304.9755	305.3755	T|EY1|K|IH0|NG	305.2655	305.3155	305.3155	305.3755	0.110000000000014	VAR	26	79.9747159019263	7.75532730726164	-2.09024702205561	11.6246325815951	-5.55375713726734	-19.9075525642423	11.1086545237331	7.49116719292234	1.26607636353543	-9.38433453344154	8.34542816996722	-5.4274138211398	79.6327540619904	9.18236670818747	-2.82427419331308	9.66606165905935	-3.39318796172484	-17.2443474886655	2.71202705495894	5.09360871410716	7.52167188111433	-1.20664225435715	7.17875318890308	-4.45317706956359	74.8802595226411	9.94567546547892	-0.942455064907629	5.11049373295111	-0.919192218886245	-5.65943355460364	-2.13778116064177	3.07594080046472	10.3969693637209	-4.58002981203774	3.39774550101018	-11.1788312320587	72.5155506264357
DCA_int_03	DCA_se1_ag1_f_04_1.wav	things	394.7829	395.0529	TH|IH1|NG|Z	394.8229	394.8629	394.8629	394.9829	0.159999999999968	ING	27	68.6151824464283	5.97449468234905	-6.61856303866522	16.9196708336602	-2.89728826383737	-15.4590225438211	-1.08285960746535	2.4403577945124	2.22863927684515	-14.1728185202166	-1.74638720115479	13.7049140237099	64.5842361833727	8.55226331684881	-4.35033903173771	11.2690128902699	-7.42087017060146	-14.1241817176363	-0.544186004622477	1.82507498746284	-4.30159189914484	-19.3923878972241	-1.15366695843896	9.44884902894763	61.8835974814639	9.07559946344654	-6.39285916710624	5.68266692179365	-3.07679888613664	-12.6001462655841	0.723561250204583	4.09758890663521	-13.0563521271349	-14.1145702535067	6.43443108540007	-3.89010758258102	59.1715965448431
DCA_int_03	DCA_se1_ag1_f_04_1.wav	something	396.4729	396.7929	S|AH1|M|TH|IH0|NG	396.7329	396.7629	396.7629	396.7929	0.0600000000000023	VAR	28	NA	NA	NA	NA	NA	NA	NA	NA	NA	NA	NA	NA	NA	NA	NA	NA	NA	NA	NA	NA	NA	NA	NA	NA	NA	NA	NA	NA	NA	NA	NA	NA	NA	NA	NA	NA	NA
DCA_se1_ag1_f_04	DCA_se1_ag1_f_04_1.wav	in	401.5028	401.7828	IH1|N	401.5028	401.7028	401.7028	401.7828	0.28000000000003	IN	29	81.7770881850651	6.06954167476181	0.923130102577025	18.3594117869455	-7.53422358259588	-0.073692700071385	3.14112065332064	-6.48185858732595	-19.2549098164975	-11.9566683677957	11.4958846170069	-0.251318935631831	82.6172169695262	6.96999682220086	-2.62717328086544	13.8171938336558	-4.86160645924672	-4.53704646070557	4.59027647390953	-9.60545207339339	-13.394463009303	-9.18462120346263	11.2819892926059	-0.316417915637389	78.3036944873649	8.80783780012879	-3.04427716499711	9.05529873328506	-8.03073513501714	-4.38161624226505	8.22231875900722	-7.77693712156554	-6.28234495780838	-9.69391398524526	11.6465324497683	4.65204847350051	63.6135003004606
DCA_se1_ag1_f_04	DCA_se1_ag1_f_04_1.wav	in	410.818	410.928	IH1|N	410.818	410.878	410.878	410.928	0.110000000000014	IN	30	82.7789461535232	4.82396474160787	2.19294300165735	13.6152388396148	-5.17542945722314	-9.16750395808205	7.2013279479011	1.44192300297611	-3.16690920003927	-23.3146883926686	-4.44798045200204	-6.77011821800901	80.7629281496649	5.48993114195856	0.704919818623734	15.0405394301759	-2.39912225287211	-12.7428155384609	7.56210512579645	1.0791776484717	-6.5137712471461	-22.2573706133919	-6.86313938504659	-9.30460078721722	78.9304813231144	6.38656076161088	0.422380764668291	11.7375853714051	-1.57055058115038	-8.61105241700518	7.87551286647114	1.05268427370894	-1.51118555789294	-25.7114136820354	-11.297263148591	-1.50448232871453	71.0838336567411
DCA_se1_ag1_f_04	DCA_se1_ag1_f_04_1.wav	hanging	436.4674	436.7274	HH|AE1|NG|IH0|NG	436.6274	436.6574	436.6574	436.7274	0.0999999999999659	VAR	31	82.6936993367064	7.14023013816413	-1.50416940647198	16.907925204665	-9.94232742910395	-9.70492948294079	11.2138704389723	8.5002260483014	0.676834139061501	-18.2989779387578	-3.11500086357033	-10.1056025363385	74.1039797209599	9.68101719367223	0.144973239052703	12.8231594477492	-5.52281691220644	5.46195747855808	5.88604221733751	9.31208667595597	2.58127666091544	-20.0942174442796	0.0699420277231558	-11.8099735993049	72.6719244321442	8.92541283416168	-1.04335566457729	10.7135672604051	-0.554790891330274	8.98255083612165	4.01901691535769	9.67310977600246	7.09738255668737	-20.8985888196142	-4.01562031274413	-15.7084284393715	72.6817128980247
DCA_se1_ag1_f_04	DCA_se1_ag1_f_04_1.wav	in	438.4474	438.5274	IH0|N	438.4474	438.4774	438.4774	438.5274	0.0799999999999841	IN	32	68.6239259196692	6.82920015725946	4.84110173864319	13.0266454566188	-0.0065215043974997	-8.04507868458865	1.16619702073646	-0.601359624939815	5.05934486199361	-4.98176575549578	-7.72998755601569	-9.24419320533932	63.9445827740586	7.68847933325268	5.15719963445255	13.5359915257133	5.08690172595277	-9.7560356328675	-0.520703224248642	0.0881827470404173	4.83636069515088	0.962673421820133	-8.2151897183708	-16.6282672501365	59.5332768857864	7.39110532164873	7.571285315101	13.2840809608164	8.67549467832275	-3.18114858119733	0.110948989681379	-2.29298683842952	0.4073111591829	-6.89914377243332	-1.87456940958974	-9.453876701762	56.6368517050302
DCA_se1_ag1_f_04	DCA_se1_ag1_f_04_1.wav	something	527.3494	527.6294	S|AH1|M|TH|IH0|NG	527.5694	527.5994	527.5994	527.6294	0.0600000000000591	VAR	33	NA	NA	NA	NA	NA	NA	NA	NA	NA	NA	NA	NA	NA	NA	NA	NA	NA	NA	NA	NA	NA	NA	NA	NA	NA	NA	NA	NA	NA	NA	NA	NA	NA	NA	NA	NA	NA
DCA_int_03	DCA_se1_ag1_f_04_1.wav	in	536.2886	536.3686	IH0|N	536.2886	536.3186	536.3186	536.3686	0.0800000000000409	IN	34	49.8867500122366	5.2153105309023	1.30353459957226	6.14438288036127	11.2759805791298	-5.21845285494171	-3.00025917351745	10.6592736593124	0.731778115797	-4.89202904477948	-1.73483358834551	-7.7313543166877	48.5574101833294	4.54536131891573	2.12476433139178	6.57636236804704	12.3985379696882	-2.85337785375665	0.849244959061379	9.11268986463944	-2.40502627907694	-4.09106799947233	-0.986677725540715	-4.01094993440367	50.0663906793425	6.44154265506633	4.28332414472711	5.19659889023499	9.74819656090632	-0.957500424353886	3.75056318229677	9.89545238968644	-1.07513819106049	-4.4070535686066	0.448822006307638	-3.59865177919685	48.87987362578
DCA_int_03	DCA_se1_ag1_f_04_1.wav	in	542.8747	542.9347	IH0|N	542.8747	542.9047	542.9047	542.9347	0.0600000000000591	IN	35	NA	NA	NA	NA	NA	NA	NA	NA	NA	NA	NA	NA	NA	NA	NA	NA	NA	NA	NA	NA	NA	NA	NA	NA	NA	NA	NA	NA	NA	NA	NA	NA	NA	NA	NA	NA	NA
DCA_se1_ag1_f_04	DCA_se1_ag1_f_04_1.wav	stocking	560.9392	561.5592	S|T|AA1|K|IH0|NG	561.4692	561.5092	561.5092	561.5592	0.0900000000000318	VAR	36	66.1428364888673	7.98134569375115	2.15105216246172	11.8782025595406	-0.321341859083488	-10.0754803299877	2.88045762324434	4.881994988696	-2.51405862850829	-11.9199620770074	-3.22756673140836	-7.31618325714398	60.4961122627925	8.64161986373999	3.03695969633905	11.4766433404211	8.5720265317401	-13.9617182059349	0.383581848197227	9.00534213176866	3.14941588241387	-8.92142487269204	-4.52164411448663	-11.3989450375579	60.0721462239756	6.96021599687912	-0.163640196698531	11.4133493230792	7.36332719037664	-10.2855307035363	2.37907480495712	6.91661934756404	5.65643383271189	-5.21506451520658	-0.11424070528804	-3.02517026924848	58.8413503948064
DCA_se1_ag1_f_04	DCA_se1_ag1_f_04_1.wav	telling	565.9686	566.3986	T|EH1|L|IH0|NG	566.2886	566.3186	566.3186	566.3986	0.110000000000014	VAR	37	74.9463880323501	10.5333126456054	-2.72166478045584	5.65504770435586	2.36253098548061	-8.72635423698281	0.24291476246892	-4.77590424501882	5.79256664144555	3.62720703945148	-3.81685592899778	-17.9665214780277	70.0045712269635	9.28968053705302	-0.931212594757204	7.63546262288943	1.20122934893741	-2.74667174429798	2.71819722519112	0.705840151872189	6.09611232692042	-2.75280389039971	-4.26554405405301	-18.3244674987704	66.2910698190688	9.05566357180817	1.99548598116926	9.32425076643051	1.98256028793627	1.45167235197473	-2.01229301515022	3.27948748796165	2.56135058875842	-12.1458379202733	0.614379685014625	-14.5462916142694	65.3846241412644
DCA_se1_ag1_f_04	DCA_se1_ag1_f_04_1.wav	in	600.8879	600.9979	IH0|N	600.8879	600.9479	600.9479	600.9979	0.110000000000014	IN	38	81.8362527464425	14.2471023164564	-2.43109379516901	-4.93923019059604	-10.1939869925051	-7.48861757604836	8.83613966236284	-0.559000041383396	-2.468260925098	-3.68897854637219	6.63230239699365	-1.42509826429018	82.7334626287468	13.7668176579576	-5.23010970156231	-3.39403549337228	-7.10422669776509	-7.54237638513197	4.1314384941345	-8.65945360203925	-0.816367763288588	7.58604229895816	14.0144305623673	-3.3541358961214	81.9548501834141	12.4064073514749	-6.40736278358928	1.67985581622457	-4.27584534960804	-5.73648071090016	-1.40199460060696	-4.98817122785062	-1.00344069743726	4.46696919857338	14.3865881780317	-16.0750797456385	73.7031295531377
DCA_se1_ag1_f_04	DCA_se1_ag1_f_04_1.wav	in	642.3225	642.4125	IH0|N	642.3225	642.3525	642.3525	642.4125	0.0900000000000318	IN	39	72.0608072295191	6.10884734364655	2.16684988541958	6.99821505682765	-5.91218630208017	3.65561124324766	2.88102423104863	0.903285824093345	0.845758306315608	-13.8713676092265	-2.2199846116184	-6.86560314622346	65.9433024541912	9.33362768872763	1.08640761121884	6.13682826944285	1.65804560811946	4.20937550854234	8.90662869449747	8.99009775448621	4.83240707823728	-18.0757479894787	-5.94674671211781	-8.9529570438343	67.6861410289358	9.04839898824621	-1.84478767083472	7.72554676930922	3.83188751322386	1.75979167873006	12.4185122590381	7.07738747678604	3.87830839348624	-16.627904421008	-3.87886641864991	-9.55494270867375	68.9664482655608
DCA_se1_ag1_f_04	DCA_se1_ag1_f_04_1.wav	beginning	645.6617	646.2917	B|IH0|G|IH1|N|IH0|NG	646.1517	646.1817	646.1817	646.2917	0.139999999999986	VAR	40	67.690715322942	7.23383325406779	-0.576198276476864	9.59787359165872	-5.68844557936819	-4.84613013460549	17.9919323758988	-0.170285464543752	-2.9828405645793	-10.2668993933267	-2.8530341072931	6.07333613692537	59.5966302292638	8.47369556339402	7.12078115379516	5.76509174400737	-1.95985993948331	-1.86155499894591	12.5406675450061	-9.49683224348513	-3.49274154525635	-9.67219177358129	-6.24509299148433	-1.27295453865341	52.1419787829389	4.53929500755072	6.38509479090399	8.89033007862134	2.08280508835266	-1.23335110937994	13.9709148789527	-4.86921274379178	-1.90263925727516	-1.56993591924631	-9.91763807140781	-5.36555207581028	48.2466989029779
DCA_se1_ag1_f_04	DCA_se1_ag1_f_04_1.wav	bring	651.5166	651.8266	B|R|IH1|NG	651.6566	651.7466	651.7466	651.8266	0.169999999999959	ING	41	89.9369044710084	6.4035591164892	-12.259358711195	9.94117279941467	1.61895508171561	-15.2657482153784	-2.03058890564619	1.29096153826114	-6.02367084757587	-1.81164563865416	3.53617293745235	-0.0145430787828407	88.1593507819956	5.20953109522309	-9.30602404306953	15.1502838047812	-3.96113561671969	-10.7136772338202	7.33003898071533	0.940586805086935	-8.34365692512606	-13.3454617876434	3.37481685898279	-1.12234625921406	87.0382508174867	5.21443329326363	-7.40700900568525	15.317456406053	-8.96738315975379	-11.1875981956622	11.4917087536582	-1.46610087792617	-7.34934026953656	-11.081203080165	6.93517601994902	-2.8592469698699	72.6272066987137
DCA_se1_ag1_f_04	DCA_se1_ag1_f_04_1.wav	in	652.7366	652.8466	IH0|N	652.7366	652.7866	652.7866	652.8466	0.110000000000014	IN	42	66.9275879652306	8.40887050448296	0.574544904600577	12.5560242860362	-4.74605282714636	-7.06074037981183	1.48148501022387	5.01774258801755	2.84688123862496	-11.2618372579056	-3.89570310409653	-9.86712836586476	67.5800393669007	10.1975856274433	3.10069752290564	11.5770916147942	-1.5033584203874	-10.5359375885898	2.21855992225021	4.76650494386894	2.70089089728297	-12.3154316023798	-4.48244592218575	-2.55815116027984	67.8501491155868	8.48626707260458	4.99985702321919	9.50020181600008	-3.43472504877792	-11.0723833923062	9.54875165265927	6.77189857798328	4.76953168566106	-12.0389940205165	-9.65643553615087	-2.87787280970188	62.4389224477175
DCA_se1_ag1_f_04	DCA_se1_ag1_f_04_1.wav	something	655.5071	655.8571	S|AH1|M|TH|IH0|NG	655.7971	655.8271	655.8271	655.8571	0.0599999999999454	VAR	43	NA	NA	NA	NA	NA	NA	NA	NA	NA	NA	NA	NA	NA	NA	NA	NA	NA	NA	NA	NA	NA	NA	NA	NA	NA	NA	NA	NA	NA	NA	NA	NA	NA	NA	NA	NA	NA
DCA_se1_ag1_f_04	DCA_se1_ag1_f_04_1.wav	having	656.4416	656.7516	HH|AE1|V|IH0|NG	656.6816	656.7116	656.7116	656.7516	0.07000000000005	VAR	44	NA	NA	NA	NA	NA	NA	NA	NA	NA	NA	NA	NA	NA	NA	NA	NA	NA	NA	NA	NA	NA	NA	NA	NA	NA	NA	NA	NA	NA	NA	NA	NA	NA	NA	NA	NA	NA
DCA_se1_ag1_f_04	DCA_se1_ag1_f_04_1.wav	in	659.3121	659.4421	IH1|N	659.3121	659.3821	659.3821	659.4421	0.129999999999995	IN	45	79.5039958577414	3.18038599940628	-1.98474806912041	19.8564904261844	-1.3839512485962	-11.8275208195847	6.37351923527958	2.33363168976233	-2.37349140172087	-14.14313100763	3.78649699627802	-11.3296662658903	84.7579659418192	4.55030632956396	-4.62166789575169	15.7443247320614	-8.87843992191353	-9.00026886113087	15.054423669278	0.250182046249932	-2.05156575940926	-20.7183232378757	-4.50460639378711	-1.24398259083137	83.0478909717597	5.6798290788509	-3.56765837241494	15.5158832252046	-7.38072455362401	1.21469142577625	9.44147585955212	0.325806558546484	0.415631015739166	-25.6936052041094	-6.88921231210984	-0.164781109961181	76.4741842435219
DCA_se1_ag1_f_04	DCA_se1_ag1_f_04_1.wav	morning	661.8966	662.2666	M|AO1|R|N|IH0|NG	662.2066	662.2366	662.2366	662.2666	0.0600000000000591	VAR	46	NA	NA	NA	NA	NA	NA	NA	NA	NA	NA	NA	NA	NA	NA	NA	NA	NA	NA	NA	NA	NA	NA	NA	NA	NA	NA	NA	NA	NA	NA	NA	NA	NA	NA	NA	NA	NA
DCA_se1_ag1_f_04	DCA_se1_ag1_f_04_1.wav	something	663.6866	664.1066	S|AH1|M|TH|IH0|NG	664.0266	664.0566	664.0566	664.1066	0.0799999999999272	VAR	47	70.4162471629369	8.15033124024485	-5.25603423220501	12.9885815500191	6.89663174803839	3.32944763342737	-1.36689872290499	2.62550898333901	2.68387402617617	-11.9040445779836	-4.19965430291871	-13.1164780693962	72.1983262673082	8.22662280402233	-6.57080331779141	12.4184698348578	5.37595573716479	7.91607623569715	-0.885937869701381	3.9713384318623	5.32328592150345	-16.6902087518401	-5.62172630538855	-14.7658934172508	73.4404324134634	9.02320543852771	-7.20767975593055	12.4727198422467	5.83751379637698	5.14627048284745	-1.70175067793937	4.88517251208468	5.22846457466886	-16.3273761425504	-7.54110292847051	-9.66428594000973	73.2068238624929
DCA_se1_ag1_f_04	DCA_se1_ag1_f_04_1.wav	in	664.1066	664.2866	IH1|N	664.1066	664.1866	664.1866	664.2866	0.180000000000064	IN	48	84.7995695253449	5.87854050673921	-6.62249094372181	9.3555798676286	-3.85588292596391	-12.4114507322654	11.9756723647018	-1.64088175954382	1.97655922635676	-11.2298234485085	-0.699880654809947	5.5273229271977	84.2844558302761	7.85001523591571	-7.59810825456364	6.75061040012559	-0.721291925915319	-9.77175020391809	5.22465978371281	-2.82245629488837	6.16842238753512	-13.2565387940236	-0.100666785859759	2.55531384383737	77.1856147124596	9.67785199064569	-5.46353923668737	6.86607596788488	-1.16839920305075	-0.219936209190587	1.94224216354608	-2.13781354236737	5.70776447696914	-11.1283514463336	-4.3558583522143	-5.07027953972176	71.4643578331714
DCA_se1_ag1_f_04	DCA_se1_ag1_f_04_1.wav	in	668.4264	668.6464	IH1|N	668.4264	668.5564	668.5564	668.6464	0.220000000000027	IN	49	68.408697569422	1.02493872078928	-4.1944715196064	8.38118923644339	-14.5688882355632	0.116399969093604	6.91802330341267	-6.96043629337737	-13.0164114635711	-11.2757100819384	5.14851858806973	-14.0251182622366	75.9005904003329	5.88301650503358	0.754638238521715	5.45050957447961	-7.7442488471148	1.0250684019422	9.50323970278889	-4.12084640518755	-4.13044386847778	-9.27925457310513	3.62073956462091	-2.44793634954987	69.0630350366647	8.90871951857103	-0.843914328122266	6.70730834933149	-2.80925140231302	2.33356564527077	3.65356837629117	1.38317497876146	6.82240934781065	-6.89240759422543	-1.94601425011972	-7.8953476560589	66.5246030144018
DCA_se1_ag1_f_04	DCA_se1_ag1_f_04_1.wav	something	669.3364	669.5764	S|AH1|M|TH|IH0|NG	669.5164	669.5464	669.5464	669.5764	0.0600000000000591	VAR	50	NA	NA	NA	NA	NA	NA	NA	NA	NA	NA	NA	NA	NA	NA	NA	NA	NA	NA	NA	NA	NA	NA	NA	NA	NA	NA	NA	NA	NA	NA	NA	NA	NA	NA	NA	NA	NA
DCA_se1_ag1_f_04	DCA_se1_ag1_f_04_1.wav	coughing	675.3963	675.7063	K|AO1|F|IH0|NG	675.6463	675.6763	675.6763	675.7063	0.0600000000000591	VAR	51	NA	NA	NA	NA	NA	NA	NA	NA	NA	NA	NA	NA	NA	NA	NA	NA	NA	NA	NA	NA	NA	NA	NA	NA	NA	NA	NA	NA	NA	NA	NA	NA	NA	NA	NA	NA	NA
DCA_se1_ag1_f_04	DCA_se1_ag1_f_04_1.wav	getting	683.776	684.016	G|IH1|T|IH0|NG	683.916	683.986	683.986	684.016	0.0999999999999091	VAR	52	84.5812890684286	7.26183309074056	-10.8280034569724	16.502783595483	6.56077062904886	-5.13657730004985	-0.593537683041343	-3.26533043116896	0.994875925339037	-9.85095157321756	-5.73920671044141	-11.3476068910908	86.24481455483	5.35771305611997	-9.17925047329419	13.7058741339241	3.25482192435196	-10.3510985822526	0.98652091616561	-0.856534704530091	3.62383440230675	-7.87618255267125	-0.154248683310056	-6.19823343645374	82.7275450474318	6.49166965189417	-8.96166577646944	11.4486974894708	4.13607640978783	-10.3535525917014	1.01619840476351	-1.78056354307284	6.7783609861325	-9.12605149263563	-4.63557727466245	0.0885261095269086	81.5482663281318
DCA_se1_ag1_f_04	DCA_se1_ag1_f_04_1.wav	crying	685.2513	685.9213	K|R|AY1|IH0|NG	685.6813	685.7813	685.7813	685.9213	0.240000000000009	VAR	53	67.4753676310656	9.23483322612662	0.594408741178062	4.79100987489503	2.40045918272802	4.0097342864826	0.0088893465225149	7.75257889556024	4.44949687323017	-6.77243504113348	-7.04376772987031	-4.61949409925098	69.0994118350379	7.42856678071984	0.352697098095276	8.84819907875336	-3.67429447367451	-9.53111366638895	7.29763340897256	-8.51527150327954	0.774240921693058	-6.96218862828607	0.882012544017281	9.3205717571187	58.1680901652507	1.2821704636422	-7.78953048136781	7.71978427520371	5.68733508514594	-8.98009209717495	5.13868438949478	9.00691449406231	3.08965366241218	-6.44408256702515	-1.94588714409253	1.73588497531261	44.620600932312
DCA_se1_ag1_f_04	DCA_se1_ag1_f_04_1.wav	sing	687.8259	688.1359	S|IH1|NG	687.9859	688.0259	688.0259	688.1359	0.149999999999977	ING	54	77.2914001137081	10.1296392908813	4.39587943511069	11.301614905776	-10.3157554848029	-16.3855669735636	10.9421273121143	6.5495320189512	-0.731640779364418	-16.0763168941524	0.928017734202735	-7.39660603149416	77.7930525719863	10.0603154774584	3.06370632667986	9.49723143468996	-9.86422372611258	-9.25066983273986	19.4289834818724	-3.35936077244462	-11.7051089904175	-10.0967377381133	10.5806070879535	-9.15489853537285	75.0781219805559	9.08602438427967	3.47146396006056	9.80806375588459	-4.45649235802824	-1.48178390658576	12.8708838378542	-7.59310028620659	-4.43236750110523	-12.1847163775144	8.42166601291982	-8.2026055937974	68.117772569049
DCA_se1_ag1_f_04	DCA_se1_ag1_f_04_1.wav	coming	698.7208	699.0108	K|AH1|M|IH0|NG	698.9508	698.9808	698.9808	699.0108	0.0600000000000591	VAR	55	NA	NA	NA	NA	NA	NA	NA	NA	NA	NA	NA	NA	NA	NA	NA	NA	NA	NA	NA	NA	NA	NA	NA	NA	NA	NA	NA	NA	NA	NA	NA	NA	NA	NA	NA	NA	NA
DCA_int_03	DCA_se1_ag1_f_04_1.wav	trying	732.9296	733.1996	T|R|AY1|IH0|NG	733.1096	733.1596	733.1596	733.1996	0.0900000000000318	VAR	56	56.927791024029	3.00973243182629	-4.57488150161876	9.63436844072522	-0.289196940666533	-1.67332746623981	-3.18780961150734	-10.7582727033437	7.85586637154275	11.8795561246585	14.2622144026215	6.62252957270188	52.61494306229	1.12904932940528	-2.93092883848514	11.5151017000331	0.885671458681269	-0.493892576271986	1.36817321674167	-9.89954761208548	6.20129743978542	12.7247036562657	3.7076448584207	-1.87859901357728	50.4491261524395	2.84707641113936	2.06703569317758	8.45444719218738	4.05372358824613	-1.71606104995474	3.105188102269	-4.55056929034896	2.76127323772288	11.3204388035965	4.67968662553943	5.02400892393999	49.9611868282605
DCA_int_03	DCA_se1_ag1_f_04_1.wav	in	733.5596	733.6296	IH1|N	733.5596	733.5896	733.5896	733.6296	0.0699999999999363	IN	57	NA	NA	NA	NA	NA	NA	NA	NA	NA	NA	NA	NA	NA	NA	NA	NA	NA	NA	NA	NA	NA	NA	NA	NA	NA	NA	NA	NA	NA	NA	NA	NA	NA	NA	NA	NA	NA
DCA_se1_ag1_f_04	DCA_se1_ag1_f_04_1.wav	in	742.8748	742.9648	IH1|N	742.8748	742.9148	742.9148	742.9648	0.0899999999999181	IN	58	67.8819830319472	9.57223131961212	-0.757254851234531	11.8668716378888	-2.22212298604536	-14.7925628654627	3.77302682268447	-2.19040326884389	-9.38038684254146	-11.6828156759788	-3.93571695401387	-1.68528180371034	68.9134945337966	9.20655921476552	-1.16792686437546	13.6137309658205	-2.44802902463303	-11.4585022806115	0.739452408274303	-2.66204130402001	-2.6612921355708	-13.302689283813	-6.97402699834581	2.5790074131366	67.1463932453688	8.98977526160331	-0.929466150365004	14.9090519909152	3.40075513805022	-5.68455717621872	-0.219186380090615	-3.71809423154639	-6.21676939125403	-13.024284517509	-6.18541950329156	-6.5965005327666	65.3488916185708
DCA_int_03	DCA_se1_ag1_f_04_1.wav	in	747.9141	748.0241	IH0|N	747.9141	747.9441	747.9441	748.0241	0.110000000000014	IN	59	51.3947430630407	5.26562857598869	1.57189012430793	1.94131761835771	5.85461897466948	6.78484534711791	-2.11863122137933	-8.85150501861141	-0.0107100818261098	7.90918669631698	8.74291493754835	-6.16663422304947	49.1938046026242	4.77006801775534	3.3084710549451	5.96171996024624	7.15407037144578	2.60837277546998	-0.237245681762367	0.380708758724271	-4.19771368579791	-1.37179166190575	4.80027998199821	-4.65262813146817	46.7892901264465	2.75268937143147	3.04936275027611	5.12579955851299	3.99913916229386	-0.875376198469258	-1.56988289285679	-0.621425126542492	-2.83432448929394	-3.93402454541702	4.92532418546371	-2.32318268930213	47.077377979197
DCA_se1_ag1_f_04	DCA_se1_ag1_f_04_1.wav	cousin	790.8238	791.4038	K|AH1|Z|AH0|N	791.2538	791.3338	791.3338	791.4038	0.150000000000091	IN	60	71.3161411052696	9.49930539896316	-3.69434292287006	3.66641721797626	5.85738236874892	2.97067245030604	-0.0586905048934515	1.9195938702272	-1.18202520219704	-5.50731132360353	-5.73348189433209	-9.388327306629	69.9191574762371	8.17244131886459	-2.76192056732457	2.72217469019678	6.20112903461922	4.73675570315099	0.696737151647459	2.77899607888893	-2.15891087345709	-4.58424184840111	-7.3844243629265	-2.09965182787204	67.218125062076	7.29169674875533	-4.17078029961858	6.42810767682083	8.77807165976079	6.83664558550974	-3.63783551972942	6.62605650750536	-0.0092556529069179	-8.82330257268531	-1.1277558554087	-3.27593879852727	63.2121760796064
DCA_int_03	DCA_se1_ag1_f_04_1.wav	things	795.1632	795.4832	TH|IH1|NG|Z	795.1932	795.2332	795.2332	795.3532	0.159999999999968	ING	61	54.6042450732689	3.79653423539123	2.19837320728895	6.14046879416165	-1.63943220894066	-5.68887517667011	-1.93512070738699	3.42053276448052	4.42503056515732	0.379136174368694	6.44979716584295	2.20651459406401	55.6573196724758	4.43122280595282	0.726842623568989	8.1552419299875	-0.647196003188253	-7.24237469232525	-1.32968256881792	0.598860081655544	0.955048400748106	-5.81285707987638	3.6620518780231	-2.91742906601137	52.082491400926	4.55499142197238	2.177032145249	6.6607838587514	0.829195664400223	-2.61553232290648	0.472339657675726	2.01811981211136	1.85156980216598	0.378008216203833	8.53110415776614	1.97822561178482	49.9236066503781
DCA_se1_ag1_f_04	DCA_se1_ag1_f_04_1.wav	morning	799.0833	799.4533	M|AO1|R|N|IH0|NG	799.3533	799.3833	799.3833	799.4533	0.100000000000023	VAR	62	62.9699091388895	2.56447989482956	-3.14748507661504	12.1250804929173	1.27642802112886	-7.06291465053726	5.5120035787009	-0.792434456483432	5.24364742401325	1.08399973000423	4.24576382339945	13.3221292385537	56.8490677954359	2.89596857721944	2.1064059689556	9.37641793899116	3.78394417689968	-3.40789451115295	4.52124773773265	-2.92933454773178	1.05384391564778	-7.70089419968826	4.72680922567874	3.76969219601733	56.3626516055419	5.09016965075953	2.66580488823932	6.87474067200599	1.41715047265471	-2.01708101498755	-1.60159392341191	2.92579766188644	-2.29106094916042	-12.2305055509116	3.77295305051038	0.685427968294659	54.5753917592142
DCA_int_03	DCA_se1_ag1_f_04_1.wav	morning	801.503	801.743	M|AO1|R|N|IH0|NG	801.683	801.713	801.713	801.743	0.0600000000000591	VAR	63	NA	NA	NA	NA	NA	NA	NA	NA	NA	NA	NA	NA	NA	NA	NA	NA	NA	NA	NA	NA	NA	NA	NA	NA	NA	NA	NA	NA	NA	NA	NA	NA	NA	NA	NA	NA	NA
DCA_se1_ag1_f_04	DCA_se1_ag1_f_04_1.wav	washing	804.0585	804.3885	W|AA1|SH|IH0|NG	804.3285	804.3585	804.3585	804.3885	0.0600000000000591	VAR	64	NA	NA	NA	NA	NA	NA	NA	NA	NA	NA	NA	NA	NA	NA	NA	NA	NA	NA	NA	NA	NA	NA	NA	NA	NA	NA	NA	NA	NA	NA	NA	NA	NA	NA	NA	NA	NA
DCA_se1_ag1_f_04	DCA_se1_ag1_f_04_1.wav	in	804.6785	804.7985	IH0|N	804.6785	804.7485	804.7485	804.7985	0.120000000000005	IN	65	77.7265243928959	10.7089941201267	-6.15699718602578	6.17829263169902	0.293898010439686	-3.5346348757288	4.87321794081018	-5.82122528453353	3.61389143387961	-4.59382249836389	-10.2438660683445	15.4136873744958	75.1120713205832	9.75988536356293	-4.7666947254523	4.42407378665987	0.74692411157914	-3.56320647201698	1.12457304301244	-2.61980378916947	4.3023228669646	-6.93766786717463	-10.467586672775	16.6980437776925	72.6573247929902	9.19851844088486	-4.820008505283	7.90646317157383	-1.13014853457263	-2.46825836471324	2.12417198955798	-3.11774564375456	0.277218259510347	-8.57798058459747	-6.28843309535042	8.28856846408475	69.124974356961
DCA_se1_ag1_f_04	DCA_se1_ag1_f_04_1.wav	morning	808.6023	809.0423	M|AO1|R|N|IH0|NG	808.9823	809.0123	809.0123	809.0423	0.0599999999999454	VAR	66	NA	NA	NA	NA	NA	NA	NA	NA	NA	NA	NA	NA	NA	NA	NA	NA	NA	NA	NA	NA	NA	NA	NA	NA	NA	NA	NA	NA	NA	NA	NA	NA	NA	NA	NA	NA	NA
DCA_se1_ag1_f_04	DCA_se1_ag1_f_04_1.wav	cousin	826.9905	827.4805	K|AH1|Z|AH0|N	827.3705	827.4105	827.4105	827.4805	0.110000000000014	IN	67	72.8166538362886	11.0839750525539	-3.65650774089063	2.25228839388421	0.534236666212964	3.27927095969079	-2.57572616269213	-1.79409517230219	-6.86498013400293	-11.2475125032522	-3.4172210225504	-6.43706268489786	70.9977767844198	12.1060570352721	-1.95800664757318	2.84375622457134	0.648389858359356	6.40745704312277	0.472529257158176	2.04913213331179	-9.95850989448165	-19.7512461508958	0.845391921412271	-4.48972215644317	68.2044216342764	11.389008949322	0.263466171784063	5.60921671458669	0.662101079168488	7.33901062934795	4.1362617767664	5.09588421778183	-10.0330124628345	-16.0783878475337	5.2873722870864	-11.5511659995636	64.9332362905984
DCA_int_03	DCA_se1_ag1_f_04_1.wav	things	832.9722	833.2622	TH|IH1|NG|Z	833.0222	833.0522	833.0522	833.1222	0.100000000000023	ING	68	52.7835751971503	3.74126325218234	-1.50250675356394	9.27135715057074	7.34182625231934	-5.82671317664432	-5.54363299056821	-1.31729163728875	5.65031021506224	4.03933759133091	4.0017978030691	5.56050333331907	50.8196533682415	2.14194785376618	0.214578528358192	6.47002200795874	3.20035439263326	-1.48551671956469	-2.04006000642473	2.71583259025077	6.93667349828084	-5.0465976186667	0.90761515978105	13.3453407126371	48.9040560243516	0.451274403857876	0.0225021919546445	4.94234342557293	1.73213146659491	-4.00131788495814	-2.26512902025907	-2.42248758359659	0.520998716787298	1.5219820914195	6.02376425800708	12.3831411066271	47.1872107372625
DCA_se1_ag1_f_04	DCA_se1_ag1_f_04_1.wav	nothing	847.2617	847.7817	N|AH1|TH|IH0|NG	847.6317	847.6717	847.6717	847.7817	0.149999999999977	VAR	69	50.5582958113335	4.32759312843866	2.1868738668036	1.33980606647975	0.940105732049193	-0.270427106641263	0.381374805175782	-2.61391122108133	1.7289538511452	-0.927934675303282	1.4769312487637	-4.66508874468347	58.8993102514306	7.67358196928305	-1.12218932656504	4.55842900566393	9.0415337077839	0.930965469123112	-0.754640947622496	1.82569242283984	-2.0172905125304	-4.42871419931224	1.22447433973063	-7.74578211006247	57.7091532762218	7.30643429762563	-2.21971635284851	4.59464372489234	11.2154456306568	2.57822120682055	1.61036070619212	0.064473903624615	-7.08033917001208	-2.21835160749684	2.49533386919516	-9.61700191848112	53.0072640661723
DCA_se1_ag1_f_04	DCA_se1_ag1_f_04_1.wav	bring	851.8318	852.0618	B|R|IH1|NG	851.9018	851.9618	851.9618	852.0618	0.159999999999968	ING	70	71.8617900763503	7.05775603119729	-1.25191601394168	7.67580690350198	-0.589295931061709	-15.164176745448	7.08293774726027	4.72075597136857	6.81820563400844	-0.0505624575143573	-6.01121385114469	8.12836182693892	69.1938648907509	7.38723232954596	0.520986599847135	8.27679323509958	-5.50027646823107	-8.44166549901155	14.4042186346063	6.75996206291004	-4.19912607486816	-8.16264073933905	4.29456238277292	4.36302060247866	63.4193030925604	11.0671097680946	3.00871055901948	2.14808003720535	-2.9804436719099	2.63491206899195	10.9755633438668	5.74195262611889	-2.78405758006995	-9.10914817873513	-1.30288847778499	4.02503315253644	60.2493767160554
DCA_int_03	DCA_se1_ag1_f_04_1.wav	in	872.1917	872.3117	IH0|N	872.1917	872.2417	872.2417	872.3117	0.120000000000005	IN	71	47.7707004464958	-1.21379300035787	-2.53205699466056	2.57303905828492	0.508658063163951	-0.521426763786323	1.22087979753182	-0.282380693231128	-1.96229706855783	1.87657380774383	1.94139494766558	-6.33031695249057	47.1180252879995	-2.33699194421985	-1.47797792287438	8.12116117390271	3.70690261386098	2.24224006598203	3.0831169358385	4.38365952340698	6.17111019921083	3.60569083276026	3.97527500134799	1.72647909721925	53.8036579179306	3.67205052979121	-0.2300925414508	9.84123114406408	5.91529556084225	3.22470557101558	5.45538332442253	-0.0649284231393905	2.2723475053641	7.18544095685742	7.83903026691109	-2.55015935848537	56.1784767596228
DCA_se1_ag1_f_04	DCA_se1_ag1_f_04_1.wav	telling	881.1114	881.3614	T|EH1|L|IH0|NG	881.3014	881.3314	881.3314	881.3614	0.0600000000000591	VAR	72	NA	NA	NA	NA	NA	NA	NA	NA	NA	NA	NA	NA	NA	NA	NA	NA	NA	NA	NA	NA	NA	NA	NA	NA	NA	NA	NA	NA	NA	NA	NA	NA	NA	NA	NA	NA	NA
DCA_se1_ag1_f_04	DCA_se1_ag1_f_04_1.wav	something	881.8714	882.2414	S|AH1|M|TH|IH0|NG	882.1814	882.2114	882.2114	882.2414	0.0599999999999454	VAR	73	NA	NA	NA	NA	NA	NA	NA	NA	NA	NA	NA	NA	NA	NA	NA	NA	NA	NA	NA	NA	NA	NA	NA	NA	NA	NA	NA	NA	NA	NA	NA	NA	NA	NA	NA	NA	NA
DCA_se1_ag1_f_04	DCA_se1_ag1_f_04_1.wav	thing	899.231	899.481	TH|IH1|NG	899.311	899.391	899.391	899.481	0.169999999999959	ING	74	69.5658208491023	8.00687145254965	-2.21459348026449	8.84855642957211	-2.14927557751547	-14.3838986142148	2.26253870072011	1.73136238015951	-1.76933552778475	-2.14828922364063	-3.80108407453501	0.00976756056145928	69.4874140979907	9.23816638825915	-1.04680789908044	6.49405492193343	-2.75178614795045	-6.47045083946021	10.4004973342405	-7.04246570300615	-6.93582953097441	-3.85882296446299	2.02661698702453	11.2438014063703	67.9397151941032	9.39890123113405	0.869494252763802	6.1187513838625	-5.96408028689957	-1.15600021652544	15.0225307985669	-10.3233708677013	-13.0174573429394	-2.40162386532636	6.04755577948106	3.77034045088734	62.4171409279138
DCA_se1_ag1_f_04	DCA_se1_ag1_f_04_1.wav	nothing	904.7459	904.9959	N|AH1|TH|IH0|NG	904.9059	904.9359	904.9359	904.9959	0.0900000000000318	VAR	75	69.7177782142912	10.2747738268755	-3.59878067000524	9.10170663874264	2.33711782070732	-5.14326720625208	6.80707503722916	4.19173823520633	-4.46283346300913	3.1041206664605	-3.23451502647668	-8.26366468426008	71.2567505488661	6.35278603741135	-3.47385126659534	17.3733623997315	-0.292633098129151	-5.63012721317192	8.10679651665753	2.27526436134229	0.0697323686678506	-2.33243297890336	-6.92333330851277	-7.64331223938653	62.5341927365699	6.28899410961011	-0.218193409527708	13.3939931003119	-0.0452063033304276	-4.78222484460456	6.14837181296467	5.29999769274199	-3.92520745849686	-1.10638797559114	-2.41358646283065	-3.58269779992588	62.3609469068444
DCA_se1_ag1_f_04	DCA_se1_ag1_f_04_1.wav	talking	916.8856	917.2756	T|AO1|K|IH0|NG	917.1756	917.2056	917.2056	917.2756	0.100000000000023	VAR	76	70.4874189071036	13.5055868291085	1.51555466043435	2.03970072488669	0.977746848150101	2.30332224942539	-3.03056725375951	2.54000654616427	-6.95462753210818	-12.1928849681423	6.37750210398556	-2.22586948808235	70.5171749204905	11.5117776939419	1.94399175065828	7.63229803141658	3.07600195517223	5.3262771373467	-0.761516276203665	5.42553057570943	-7.92402726043605	-21.5942491047202	1.57347083955606	-6.16284044745279	66.0072605689841	12.0961189556041	2.97320354275873	2.98744617906461	-1.21196103000623	-2.47135476516853	1.84885790159538	10.2803000684224	-6.49414738534392	-11.3496735923648	2.64214962592713	-2.08951587990671	63.421417343514
DCA_se1_ag1_f_04	DCA_se1_ag1_f_04_1.wav	looking	918.6156	919.0256	L|UH1|K|IH0|NG	918.8856	918.9356	918.9356	919.0256	0.1400000000001	VAR	77	73.9790768350688	3.70279149195124	-1.67755899795861	17.356115891574	2.22509773668812	-3.8767582083331	-0.0121956382873743	-1.33402513904718	-3.80480184741442	-13.4068017429324	-8.96354123194449	-9.6397417959137	65.0719703627729	9.03627097147385	0.808806619553952	11.6762954446238	1.59496342599783	0.702156664523125	1.5004230632151	4.63542403976073	4.98290527393429	-6.76820902410828	3.00407661145985	-9.03115750208616	65.8958372875806	10.0845649628305	0.893504808270187	10.9383953423629	0.108317440465348	-0.143713541936381	4.65802830061166	8.81914643086049	-0.886843045142471	-16.7204492953845	2.50136621809681	-7.30801675812867	65.0390892821632
DCA_se1_ag1_f_04	DCA_se1_ag1_f_04_1.wav	asking	919.6656	920.1356	AE1|S|K|IH0|NG	920.0756	920.1056	920.1056	920.1356	0.0599999999999454	VAR	78	NA	NA	NA	NA	NA	NA	NA	NA	NA	NA	NA	NA	NA	NA	NA	NA	NA	NA	NA	NA	NA	NA	NA	NA	NA	NA	NA	NA	NA	NA	NA	NA	NA	NA	NA	NA	NA
DCA_se1_ag1_f_04	DCA_se1_ag1_f_04_1.wav	telling	923.2833	923.5733	T|EH1|L|IH0|NG	923.4733	923.5033	923.5033	923.5733	0.100000000000023	VAR	79	80.2318973635069	14.9417837954773	-12.7697019301657	1.15957400254885	1.48167224413508	-8.14530641965917	1.40704734661098	-5.37516602211208	-8.89112896843426	1.7140983493256	2.73038227453073	-5.27941136365209	75.6452689169705	13.2645638036586	-6.92700627590883	5.77527993041638	7.22782125958998	-1.25164648693862	-1.47113143568411	-1.19117552025872	-14.3806558885332	-5.26303984651357	5.2986095510979	-7.75423815456209	70.1075036448108	10.8009200337361	-3.19651122090651	8.65363490815436	10.7967181219922	3.59310525053322	0.43885665868608	-0.587575685705217	-6.83024125046105	-10.2787687853064	-7.14816924789155	-12.2763036254265	71.6218609070103
DCA_se1_ag1_f_04	DCA_se1_ag1_f_04_1.wav	saying	924.6602	924.8502	S|EY1|IH0|NG	924.7902	924.8202	924.8202	924.8502	0.0599999999999454	VAR	80	NA	NA	NA	NA	NA	NA	NA	NA	NA	NA	NA	NA	NA	NA	NA	NA	NA	NA	NA	NA	NA	NA	NA	NA	NA	NA	NA	NA	NA	NA	NA	NA	NA	NA	NA	NA	NA
DCA_se1_ag1_f_04	DCA_se1_ag1_f_04_1.wav	looking	929.0204	929.3104	L|UH1|K|IH0|NG	929.2304	929.2604	929.2604	929.3104	0.0799999999999272	VAR	81	66.3870809072627	4.65317026651997	1.39822896924822	19.1003275572296	15.9060433855187	1.4459999875701	1.1394102851782	-10.4395675919889	-0.166526504363136	-10.9699234180667	-6.77078764979198	-5.54340290865705	66.0872561340942	7.6779670866638	-1.11487617315912	18.7505349465328	16.1251511574208	-2.31190954697623	0.453437228575019	-9.49776047767716	-7.95432606117626	-5.08879441828838	-0.485524506685421	-4.61367883191829	61.4964604167787	7.21180527247965	-1.00182010591667	12.8852780164355	16.0086793775055	-2.18877398712354	0.162816523200938	-4.05915604711411	-2.57931495458607	3.43886732947605	0.984442350361498	-6.61821164899191	63.0706033686582
DCA_se1_ag1_f_04	DCA_se1_ag1_f_04_1.wav	nothing	930.4204	931.0704	N|AH1|TH|IH0|NG	930.8604	930.9304	930.9304	931.0704	0.209999999999923	VAR	82	59.2471188256229	5.0662522051583	1.8081052388331	1.41858440805074	6.91034036842453	-6.1351790050777	0.829935899041952	8.85391333807944	-0.197297828832168	2.73005097454327	-9.89007809203231	2.39257570866718	54.6543715915026	5.42591781003892	3.22685911197799	6.11177184525004	9.38156575556603	-1.73969068091284	1.3982942941663	5.76165573631991	-0.325518950215777	4.73637586143592	-2.1132345616693	-1.52801247055455	52.5533794955795	4.72014707867684	-2.15529115800123	4.67927935760212	5.47411868231345	-2.29614997678462	1.4038614922405	6.82233092899933	-2.74164309817493	-3.06987283329716	-1.38206428290944	-5.59420204933335	50.1060484823863
DCA_se1_ag1_f_04	DCA_se1_ag1_f_04_1.wav	reading	946.6741	947.2641	R|IY1|D|IH0|NG	947.0641	947.1841	947.1841	947.2641	0.199999999999932	VAR	83	54.3269917068511	7.35176192775279	3.50940092010139	9.10028403692397	1.21441916682431	-0.0383619389331284	5.04774044807017	1.28640539352154	-1.71232023218023	-7.86176731377329	-1.23257162902854	-1.57783574124458	59.8882535407452	8.73439219564512	1.51397722796687	7.89334439913768	9.99862666778356	11.3502736921485	5.92383352858284	-0.83323679515115	-10.7298529410315	-16.8467161308539	0.794672440430943	2.83921070472939	58.3732313461769	9.8003725550892	2.98289089329115	8.39989570224007	8.05577887320156	7.96080515550003	10.5484298839759	0.319554610849755	-12.9006961991306	-8.61317593339369	2.70833045958739	1.81095641281139	54.7260573688404
DCA_se1_ag1_f_04	DCA_se1_ag1_f_04_1.wav	in	956.5192	956.7392	IH1|N	956.5192	956.5892	956.5892	956.7392	0.220000000000027	IN	84	70.8414128539602	10.7573002981467	-0.534970665330705	9.4510627168982	-2.06676106279156	-6.80676769316229	11.4715417132852	-7.25256920849902	-4.1730026370552	-8.75279832731734	-5.29088676547723	3.75363132542416	64.7028972390938	11.463751327612	1.16276801213844	7.04079412879175	8.89467777422395	-0.249350947405889	0.692426540331261	-1.46054912740629	0.971674595593366	-10.6307318037194	-3.96107613701349	-9.32973951557946	61.6006608705199	8.03950393155025	-1.27984657223844	8.59098449317205	16.0689980232833	8.99929653076984	-6.24600282399881	-3.05993163198641	1.94073246017297	-6.68544671154812	0.542715643126902	-11.4464407922255	57.772006423341
DCA_se1_ag1_f_04	DCA_se1_ag1_f_04_1.wav	spelling	997.1687	997.8287	S|P|EH1|L|IH0|NG	997.6687	997.7387	997.7387	997.8287	0.160000000000082	VAR	85	78.5065070936246	9.6117118360608	-3.53040484024762	9.08139651579299	-1.34877214592742	-7.54255426269192	0.269474622164969	-9.09618506637784	6.70361023362999	-15.1029240293173	1.93351985653453	6.34928486515614	75.7781532314519	9.77265364972389	-2.76724276062507	13.1788082198707	0.149988099026476	-5.84379623970778	-2.67195349252014	-4.83973856941295	4.20954819193799	-17.4061626066284	-1.8940908773356	3.46549921403128	67.9588167181276	10.397934547838	-0.977208257237494	9.63429136011725	8.48660803466623	4.40708128038182	-1.43650726692137	3.20824817407517	1.12450253520671	-20.0681201848041	-3.47933025298669	3.23924365021775	66.8891323660005
DCA_int_03	DCA_se1_ag1_f_04_1.wav	spelling	1005.7383	1006.0483	S|P|EH1|L|IH0|NG	1005.9883	1006.0183	1006.0183	1006.0483	0.0600000000000591	VAR	86	NA	NA	NA	NA	NA	NA	NA	NA	NA	NA	NA	NA	NA	NA	NA	NA	NA	NA	NA	NA	NA	NA	NA	NA	NA	NA	NA	NA	NA	NA	NA	NA	NA	NA	NA	NA	NA
DCA_int_03	DCA_se1_ag1_f_04_1.wav	spelling	1007.898	1008.348	S|P|EH1|L|IH0|NG	1008.228	1008.258	1008.258	1008.348	0.120000000000005	VAR	87	56.145305857089	6.56340340707108	2.45472863472533	6.72694097647988	-2.62386003262907	-0.59104334298562	4.96899449739889	-2.77315200773681	-1.34621322389055	-1.50842189262863	5.57196806454351	3.14474929770741	53.0979004241854	6.4297024901533	5.72143905044967	7.41341963787418	0.412512734430914	-2.62457791765309	3.13435619925682	6.35027893070713	1.7099435462291	-0.780387414196933	4.67671222440481	-1.33775464173779	51.2006781974153	3.68502834444316	4.77487334002173	8.11430136619827	4.38668074142548	2.48392824365284	5.87037261588819	11.0175103152057	2.98998228008181	-1.41700206730931	10.3785090914333	3.75871700119688	52.6131282390865
DCA_se1_ag1_f_04	DCA_se1_ag1_f_04_1.wav	spelling	1019.8975	1020.4975	S|P|EH1|L|IH0|NG	1020.3575	1020.3975	1020.3975	1020.4975	0.139999999999986	VAR	88	70.3212685972629	11.4118381872934	-2.96481805485964	5.82231585747988	3.92748368782107	-3.8819797744232	0.133388901660019	0.845812724772376	3.41682056430412	-6.52322038054231	2.03763532741029	-8.33946666221447	63.9654936132452	9.53997162523493	0.692106042692575	8.55064640283706	5.45369661822687	0.655516700214436	5.03441016941732	3.85783298462251	-9.74359988948545	-9.399519846734	3.19895102850237	-6.32541433215469	62.0063773589402	8.91981450941883	3.70380447309228	11.1063228122693	3.42865210892766	1.6941057484993	8.09803803872491	4.42952732043458	-11.5769168933866	-14.2034414900073	3.96224695576578	-5.75019433209271	64.7840909569814
DCA_int_03	DCA_se1_ag1_f_04_1.wav	spelling	1022.6422	1023.0722	S|P|EH1|L|IH0|NG	1022.9222	1022.9622	1022.9622	1023.0722	0.149999999999977	VAR	89	50.7950929623012	4.47891100445481	0.214412093800825	-1.35505218543687	-0.0232162725385762	-1.22858756982484	4.6605085413923	-0.633297342122205	-1.05707729184619	3.88607682441649	2.76446882565257	3.16752247909624	49.0795932159272	4.49421689463934	3.99374347244806	4.27933832573609	0.570526969175355	-2.09796197027065	5.00477871879125	1.69737289213421	2.79767268649544	6.66100212427117	5.37755580226445	-1.25318952252262	54.3011260849064	-1.92908968638542	1.27550672755182	15.9208239711429	-1.98195815365425	8.77313802606365	-1.93188173814898	-5.34428201039587	8.46759660908136	0.265149827555336	13.3874571343347	-0.290788126460796	49.2092322397139
DCA_int_03	DCA_se1_ag1_f_04_1.wav	spelling	1028.4874	1028.8574	S|P|EH1|L|IH0|NG	1028.6874	1028.7174	1028.7174	1028.8574	0.170000000000073	VAR	90	48.1616273694412	4.13085499774407	3.66244583069967	2.98335745468213	1.12368636843288	-0.578087700004761	4.56312784670756	5.91229140165059	3.34118187169493	3.90870921461499	5.79317407270725	-1.31408371588611	46.3838484204968	3.0544789740976	3.85413628040997	3.84419413661279	5.12580209213311	2.08710356376365	4.33991288064258	4.06127698667233	7.64831798444976	8.37657421214636	7.91144008863483	-2.87981732756912	46.3056680043743	3.32091083152627	4.5460867031435	3.23168495834282	5.04119916305249	3.92891877676435	2.67147223194728	4.85955754615817	6.71885969861194	5.04125294574066	3.31695322844511	1.30820632123521	45.0096216959879
DCA_int_03	DCA_se1_ag1_f_04_1.wav	in	1034.7669	1034.8669	IH0|N	1034.7669	1034.8269	1034.8269	1034.8669	0.0999999999999091	IN	91	58.4277878820682	6.98757240495304	-3.42147614279686	5.80872812696392	3.42456433790205	-4.58527978567573	-4.11173092130741	3.06521815901992	12.2484634648486	-0.0249935213892673	1.29239603519466	4.37768015984555	57.4707059634146	7.06024957073676	-3.06605619895401	4.61230111035582	3.87622613680889	-2.13956253288733	-2.97398456693957	7.41018898037309	10.5351093950155	1.18137370504867	2.4871704868895	0.856170843433141	53.7278510666678	6.09022771532711	-2.1415598495166	2.39936417904157	5.0226825675609	-1.99308348930429	0.82504053928196	10.8826183033679	12.9638491427651	5.03731324041603	4.7267943834069	-2.08459979364375	52.8189300925027
DCA_int_03	DCA_se1_ag1_f_04_1.wav	studying	1042.5975	1042.9875	S|T|AH1|D|IY0|IH0|NG	1042.9275	1042.9575	1042.9575	1042.9875	0.0599999999999454	VAR	92	NA	NA	NA	NA	NA	NA	NA	NA	NA	NA	NA	NA	NA	NA	NA	NA	NA	NA	NA	NA	NA	NA	NA	NA	NA	NA	NA	NA	NA	NA	NA	NA	NA	NA	NA	NA	NA
DCA_int_03	DCA_se1_ag1_f_04_1.wav	in	1043.2275	1043.3275	IH0|N	1043.2275	1043.2775	1043.2775	1043.3275	0.100000000000136	IN	93	49.3589622105286	3.19107798374305	-0.177293241751976	6.29477213283833	5.99874954374717	-4.17636592072168	-8.33031018017163	-1.7841754249777	4.50025520915728	1.58360162661012	1.6584439292431	1.89923905323191	50.8508966693572	3.63548638550566	0.0442034020452318	3.67185345188823	6.80754380216949	-2.94652880878102	-7.17141363934448	1.05158245007784	6.49244910272471	-4.5438443791146	1.63782769578034	5.73887096158513	46.9444327036539	3.1450904990618	2.46163616700052	4.09367084785961	6.58997363277924	-2.18853605717451	-3.9523752168124	-1.83871722215552	5.61895713082312	4.38603458074268	5.93407822225324	7.49668000201464	46.2672060825105
DCA_int_03	DCA_se1_ag1_f_04_1.wav	anything	1071.306	1071.856	EH1|N|IY0|TH|IH2|NG	1071.606	1071.646	1071.646	1071.856	0.25	VAR	94	59.6755499471355	2.57572186505457	0.849788423309087	14.1612755767248	-3.4643623876763	-12.7970263314862	-2.79715767298663	7.04868130384339	8.46461509428887	0.547252186722312	11.7573154715311	7.04202696895419	50.8203935614218	4.48828049263433	2.54306319721438	5.77055609154763	-2.05587773633522	-5.89365567393777	3.57447372598735	10.2374685035682	6.26382593604348	-4.99542761453271	10.4049543365296	-5.08719282832237	51.0493487901061	5.60664808656251	2.41160721264318	4.93323613698797	0.0725620213334467	-7.22242562376451	3.93819205105549	4.96356729522548	-0.607951590270445	0.883511395452016	4.19872404966572	-2.32243470554794	47.9587713280661
DCA_se1_ag1_f_04	DCA_se1_ag1_f_04_1.wav	something	1085.2815	1085.5915	S|AH1|M|TH|IH0|NG	1085.5315	1085.5615	1085.5615	1085.5915	0.0599999999999454	VAR	95	NA	NA	NA	NA	NA	NA	NA	NA	NA	NA	NA	NA	NA	NA	NA	NA	NA	NA	NA	NA	NA	NA	NA	NA	NA	NA	NA	NA	NA	NA	NA	NA	NA	NA	NA	NA	NA
DCA_se1_ag1_f_04	DCA_se1_ag1_f_04_1.wav	something	1086.5715	1086.8815	S|AH1|M|TH|IH0|NG	1086.8115	1086.8515	1086.8515	1086.8815	0.0699999999999363	VAR	96	NA	NA	NA	NA	NA	NA	NA	NA	NA	NA	NA	NA	NA	NA	NA	NA	NA	NA	NA	NA	NA	NA	NA	NA	NA	NA	NA	NA	NA	NA	NA	NA	NA	NA	NA	NA	NA
DCA_se1_ag1_f_04	DCA_se1_ag1_f_04_1.wav	bring	1096.1556	1096.4056	B|R|IH1|NG	1096.2856	1096.3356	1096.3356	1096.4056	0.120000000000118	ING	97	71.7936682196473	8.61281513315114	-3.18217113056365	12.7536119442847	8.88468785753125	-19.9046221151389	-0.293200069962574	3.39201546076615	1.23084834348455	-4.94318181008759	-11.338263617344	-1.05216305875266	69.3449620888978	8.95608267561297	-0.035826345140644	11.9393612213889	3.43592861246777	-14.0168234381881	9.23671310761302	3.83430198386	-7.42683540894161	-8.95990935459651	-2.52951619936123	2.03316082575831	65.8985019642329	9.09860183058157	1.86734876622509	10.4929712827981	3.94226336302381	-5.27561482710424	11.921824096014	-1.31660757872435	-9.09383366092119	-9.74428422534778	0.790379259581286	-7.58870775447642	61.6605426151463
DCA_se1_ag1_f_04	DCA_se1_ag1_f_04_1.wav	spelling	1104.6359	1105.1859	S|P|EH1|L|IH0|NG	1105.1059	1105.1359	1105.1359	1105.1859	0.0799999999999272	VAR	98	64.1069281727746	8.76267840709267	1.88880319559013	12.0330401937521	8.02475563299193	-2.18425976559836	0.119251398030428	0.964665209189402	-5.10263753204317	-7.33416563452241	-0.979228626678841	-7.71548168585345	62.8518354799725	9.17180075414157	2.8909226892241	10.5040428341254	7.84663553388475	-1.64210439339852	-1.00084144182246	2.59403324426936	0.84950426862571	-12.2297137732548	-4.54618633829522	-7.47880711125064	64.1472847109864	8.06954722992696	1.53024745493378	11.3619723260995	6.27568072405618	0.979934840849369	-1.22989068141016	4.79655346184375	-1.62993550630547	-13.5057263275699	-6.78884541848401	-4.98293433951743	62.1280249604371
DCA_se1_ag1_f_04	DCA_se1_ag1_f_04_1.wav	meanings	1113.5843	1114.1343	M|IY1|N|IH0|NG|Z	1113.9943	1114.0243	1114.0243	1114.0643	0.0699999999999363	VAR	99	NA	NA	NA	NA	NA	NA	NA	NA	NA	NA	NA	NA	NA	NA	NA	NA	NA	NA	NA	NA	NA	NA	NA	NA	NA	NA	NA	NA	NA	NA	NA	NA	NA	NA	NA	NA	NA
DCA_se1_ag1_f_04	DCA_se1_ag1_f_04_1.wav	in	1116.7158	1116.8758	IH1|N	1116.7158	1116.7958	1116.7958	1116.8758	0.160000000000082	IN	100	80.5669777047231	10.2351647532301	-7.3181498485559	9.29630057958559	-0.971091245923288	-6.93368806825626	6.71332593928467	-6.28039132341544	-10.2598835183326	-15.2255918859392	-6.80259920220695	-1.28492640240336	81.0393526557108	10.2486313068627	-8.27271057356526	10.1415137695231	0.328281145688652	-8.33423377504037	7.03335170311534	-6.59406111258207	-7.01904251425104	-15.1741779968644	-10.0405181720961	5.5033736086839	75.8666700951656	12.9339105513532	-8.67946413779957	6.71581054835926	6.04131603587258	-0.317073701094332	2.36063583114507	-7.214385927895	-7.2938077139147	-12.4510130031067	-9.5066210915864	-2.74819825462705	73.2028214295127
DCA_se1_ag1_f_04	DCA_se1_ag1_f_04_1.wav	in	1137.7849	1137.9149	IH0|N	1137.7849	1137.8549	1137.8549	1137.9149	0.129999999999882	IN	101	68.6850925622806	8.31744122337993	-1.02740353964036	9.90450064689191	4.91323266328142	-0.655016870291753	-5.98103686139785	-4.96008572528801	-6.07660089436957	-15.049952590272	-5.70328113442556	-2.41504488596016	71.4231185622368	10.1550154012192	1.00314169610524	7.10987294664226	1.76618710048272	-0.03566809592388	-5.6494405474367	0.525912299177178	-3.61983628533602	-16.5576158818325	-3.32165588784417	-3.10222935263152	75.191467089013	8.3656867111373	0.40760587990721	8.64244276495816	1.42422188311568	-2.68221589126837	0.47206029518695	3.08690197788312	-1.73615197958414	-16.9802662654397	-7.36424763351456	1.17903549996523	71.440394690574
DCA_int_03	DCA_se1_ag1_f_04_1.wav	in	1140.4043	1140.5043	IH0|N	1140.4043	1140.4543	1140.4543	1140.5043	0.100000000000136	IN	102	64.9894656289621	9.29592804119339	-3.65346976632116	3.82803369663064	-2.25614796397131	-1.56325461717134	-7.00550977511138	-8.66270606640936	-2.18449090070609	-1.23811959578412	16.2456162747769	-1.75605661336341	64.9095495490457	9.83757616964471	-5.43531212068019	4.43530566890038	-3.87105528648669	-4.41793434344013	-3.97459601525024	-10.304521380424	1.00501981312199	2.38449537671537	15.3456300315249	-2.50813048860952	60.1353103340946	9.57423146753442	-0.250410046232305	6.72148247195815	0.319208393424705	-7.35555814857589	-3.58428342018388	-4.52661486523428	-5.49527848384978	2.80934201201757	18.9894489525863	3.64212389565865	58.094585102345
DCA_int_03	DCA_se1_ag1_f_04_1.wav	anything	1157.4941	1158.0141	EH1|N|IY0|TH|IH2|NG	1157.8141	1157.8541	1157.8541	1158.0141	0.200000000000045	VAR	103	55.8947464185176	4.44939392291112	1.16991316529904	12.4219147434392	2.61287968326253	-7.47531787382638	0.496996937602988	12.3248769285144	5.30775357312771	-5.45964422877447	5.41985424416209	4.46611609773301	52.7628892780939	5.68577612189262	5.10572559009635	9.53051639858085	3.16142234601144	-2.36977506452488	1.90244853138272	3.22708753810391	3.61499798794317	4.40742491068612	11.1160873722535	-3.57383023998071	51.4238909826301	5.29021990045215	4.28055351780223	8.34258887259162	5.74106629907297	0.793978771931596	7.31725052980016	3.99727287870857	4.22929938819313	10.9076902915566	5.50708561204259	-5.03937898015643	48.6907758407061
DCA_se1_ag1_f_04	DCA_se1_ag1_f_04_1.wav	in	1163.654	1163.814	IH1|N	1163.654	1163.764	1163.764	1163.814	0.160000000000082	IN	104	70.5585523681537	8.66518565517476	1.71115489017484	13.2032187974285	-0.544151927725352	-15.3699777872224	4.16855555508295	-3.01168652813066	-5.57718304416654	-20.7723047228926	-2.09212496686673	0.972566172344227	78.9663292663113	7.0867966757725	-3.52190447156679	10.1862905673485	-1.36705000220997	-6.62049239728784	11.2320797950777	-5.85337958011876	-6.42821273820694	-10.8741507537885	-1.88852615961051	7.13317125818168	78.8394672899856	8.32662319509101	-3.56533126924814	11.9219806366871	-1.69569516156295	-8.94750981288096	4.36180211864382	-8.00101668203867	2.70358936744382	-12.3835169335258	-6.1523673580404	9.4650339042757	76.2785156883996
DCA_se1_ag1_f_04	DCA_se1_ag1_f_04_1.wav	playing	1168.2592	1168.5492	P|L|EY1|IH0|NG	1168.4492	1168.4892	1168.4892	1168.5492	0.0999999999999091	VAR	105	75.3357547644383	6.26974059680924	-1.72541130959757	13.5525849026648	-1.0482697879175	-15.6745409289866	3.77512895979033	0.827510813374918	2.63487453222049	-9.63087224826572	4.8511693983582	7.35955993169872	70.8737571665593	8.94806818482814	-7.03871376266336	9.70274370988355	6.45432720904028	2.35602484095272	-1.08674271079636	-3.5323182888826	0.0261122406431334	-9.6952871386014	-4.57210164482866	1.08330905893896	63.8268573624759	9.23859067862234	-0.350937607889536	8.42010466224516	11.2671282409462	4.76402908397538	-1.01632528119958	-3.23197109633885	-9.79876504115435	-9.99170143131184	1.27021498848529	-4.12480231990077	59.8714446699824
DCA_se1_ag1_f_04	DCA_se1_ag1_f_04_1.wav	in	1197.818	1197.878	IH0|N	1197.818	1197.848	1197.848	1197.878	0.0599999999999454	IN	106	NA	NA	NA	NA	NA	NA	NA	NA	NA	NA	NA	NA	NA	NA	NA	NA	NA	NA	NA	NA	NA	NA	NA	NA	NA	NA	NA	NA	NA	NA	NA	NA	NA	NA	NA	NA	NA
DCA_se1_ag1_f_04	DCA_se1_ag1_f_04_1.wav	talking	1207.238	1207.718	T|AO1|K|IH0|NG	1207.588	1207.648	1207.648	1207.718	0.130000000000109	VAR	107	78.7415933421072	11.3771956487864	-7.0448332655644	5.45737830200102	-2.15187495897572	-12.0561579880677	3.22033877448726	-2.32390256975873	4.20706479479595	-3.06311913680509	0.251541897101113	-9.01324877519794	77.4096208000775	11.3143782382118	-9.10317357658268	5.53184521987214	-0.0777869103964918	-5.69175895726449	0.547051470769854	-5.408920666782	4.76179230587787	0.657498490528629	-8.8090585420313	-11.7654866754306	73.3806617180946	10.0935469733701	-6.56471037667783	9.22385373827754	7.89248844624152	3.99696546587072	-3.90365169136077	-5.57026261799675	-1.22015892414265	-12.5766628989951	-2.67548556173711	-15.5201066031942	73.5995935258227
DCA_se1_ag1_f_04	DCA_se1_ag1_f_04_1.wav	laughing	1208.158	1208.768	L|AE1|F|IH0|NG	1208.608	1208.648	1208.648	1208.768	0.160000000000082	VAR	108	64.4635761728175	6.71832919874865	2.13877307569178	12.7296618200289	-0.733595958662062	-6.72308691761579	1.00682709646504	0.755759223248171	-3.19023017460029	-5.31165399161465	-7.65577669557396	-11.3063382337196	56.5854151754268	6.27232403153353	4.8127361475538	9.75998440830277	3.74297560990943	0.297493285348675	-2.80754545272635	-0.689124608235064	1.78776247249481	-7.39023163725556	-3.92874424063507	-2.7734047053069	57.6757378339073	4.34325696683808	2.13510172066864	10.0072674525834	8.15908526133876	6.92197334049635	-2.54936284393983	-2.97090738097433	-4.63813283612438	-13.6924701947686	-1.74968123946099	-3.9718762852913	57.0252507231888
DCA_int_03	DCA_se1_ag1_f_04_1.wav	in	1215.2025	1215.3725	IH0|N	1215.2025	1215.2725	1215.2725	1215.3725	0.169999999999845	IN	109	61.4491870968647	7.95853232177885	-3.46094885818856	11.113430504245	6.68533514032491	-6.65997986620449	3.31203681101285	2.63805824831392	-6.2217422739182	2.81250527264138	12.0397232424316	-1.32182319900485	54.9810211007996	5.95431805253451	2.10233114051053	10.3396128313144	8.61301776802967	-2.91962150613215	6.72822141834887	9.6167425411823	0.476074103221381	3.70456995014144	11.0281534378746	1.32899375305411	52.199272138083	5.83099771387445	2.28020947844434	9.43376805021279	8.39192549360687	1.82106175837882	7.13629621221638	5.62920279058342	-4.20546246089498	3.45868099605841	15.2753313646126	0.591309190891012	49.3323488374155
DCA_int_03	DCA_se1_ag1_f_04_1.wav	in	1227.4625	1227.6125	IH1|N	1227.4625	1227.5025	1227.5025	1227.6125	0.149999999999864	IN	110	48.6532850425946	3.13917246733652	-0.152799968174733	7.85432631158433	8.69828732213829	-5.33205611852004	-2.26160988159986	2.64892604138655	0.0499963289031219	-4.97077207921677	0.743870113277335	7.15093659771289	48.7669189597975	3.17726464240425	1.4059395611839	7.44219540457766	7.56116722665956	-3.85222784522586	-1.13482167914311	4.04090414207121	-2.42129911071274	-4.45985516283292	-0.606300215495795	5.98514691913524	46.5154813856361	1.03034952175033	3.32738405022965	5.95462144174797	3.04754824459371	-4.24953860834687	0.439420750558951	4.83031752336636	3.37394691921989	4.1420487634745	7.83599312066291	1.41142832126232	44.4586442106007
DCA_se1_ag1_f_04	DCA_se1_ag1_f_04_1.wav	in	1242.6176	1242.7776	IH0|N	1242.6176	1242.6976	1242.6976	1242.7776	0.159999999999854	IN	111	69.1068262862789	12.8126034570332	-2.08306245608964	3.61235616994498	9.98592306967627	-13.9497170614825	-0.747133587553005	4.51785073350345	0.936030788788464	-7.41943542244477	-11.4157271770775	-6.00264928834305	68.6373786172083	12.5910466587521	-1.42507908814847	4.53633127804601	6.92593919672856	-13.760512657708	-0.0111193434525838	4.28557830716455	-2.82552982820811	-8.70062285865145	-10.5112880363759	-1.24178125624526	65.5056038922564	14.0857136012039	-2.15525698236504	4.01346749439454	8.91878340164791	-2.2578772834933	-0.259483213559883	2.6890208820107	-2.4915031952705	-16.6409605014605	-9.97153018304133	-1.47453641376394	63.2503609327553
DCA_se1_ag1_f_04	DCA_se1_ag1_f_04_1.wav	in	1253.2868	1253.4668	IH1|N	1253.2868	1253.3668	1253.3668	1253.4668	0.179999999999836	IN	112	62.9250988406972	7.94367816085644	-1.62182754064119	10.9498895364734	0.608188763667473	-1.04075979359785	9.84492618376005	-2.47293234491368	-9.0298266363387	-14.0763965180778	-5.28232924492691	11.4862471685284	62.0784714985841	9.28450682291428	-1.73114177403605	8.66017716869345	5.0869002559237	-3.85160351236765	5.54074595301113	-1.60254036635442	0.129470888520741	-4.90365155130354	-13.5687683266972	8.62869058478602	62.5746772335619	11.4196285486601	-2.50779724831431	5.1516758028691	7.7583697239346	1.55502942217368	3.45272885005766	1.19813570096316	-3.52741933681339	-9.50483333613287	-9.39279719387063	-0.0410501569072359	60.2580590413516
DCA_se1_ag1_f_04	DCA_se1_ag1_f_04_1.wav	sing	1278.8758	1279.4858	S|IH1|NG	1279.0958	1279.1658	1279.1658	1279.4858	0.389999999999873	ING	113	81.2285897314042	8.45902205431879	-6.68285802484739	9.95723896541713	-1.99902555952797	-5.48588486715193	7.72301942293462	-9.22422428336773	-7.22847108334484	-7.93585436895102	7.64520221215666	4.80710615694115	77.4616720229577	7.58682695027678	-8.44559667145046	10.1104153933806	-0.672160708210895	4.13824473682901	13.8626279336424	-11.4565958962821	-10.2782171081256	-9.1460665983611	5.62494283373507	-12.5637538878821	67.9820737735467	10.4540815901297	-3.53402980493471	2.59859208402377	2.2080108967604	13.8465563665561	8.17339925952987	-9.36038236164418	-13.2604427136717	-18.7778472477458	1.77983655417544	-3.63583447644343	60.3237347303961
DCA_se1_ag1_f_04	DCA_se1_ag1_f_04_1.wav	singing	1280.7202	1281.2902	S|IH1|NG|IH0|NG	1281.1602	1281.1902	1281.1902	1281.2902	0.129999999999882	VAR	114	66.5003429563181	10.7821403972182	-5.32395491673343	8.0537411950752	5.97280653590887	-6.99600379904289	-2.65575102125807	-2.76172763903039	4.05230367413624	-0.413656325815996	-6.71332657332174	-2.40589551520776	62.2976036670663	9.99134592582017	-4.13603654102197	5.52435435695156	9.40977641587857	-4.26042631770103	0.805991899375358	-3.36455867235372	5.45611094545114	3.00307363477864	-3.77612768063795	-4.85398883340276	60.8483999650649	9.00127025515169	-4.21373604579366	1.83389176384022	10.3563501136214	1.95369932346431	1.63369250133196	5.19411063164819	2.4325160408903	-3.29416772162618	-2.06187413556458	-1.05765523857665	59.4115803807287
DCA_se1_ag1_f_04	DCA_se1_ag1_f_04_1.wav	sing	1282.861	1283.211	S|IH1|NG	1283.021	1283.071	1283.071	1283.211	0.190000000000055	ING	115	82.6249171219394	5.97764682542384	-2.66323589793634	19.9236269160797	-5.54315092447743	-7.64196389553239	6.77082620932417	-5.32640168758869	-10.8278954517176	-15.3385956342789	-5.55960248404177	3.16847759968462	80.1512236192343	8.78383209193117	-4.70952306917035	15.1438399864997	-10.4572710753447	-4.71324812479207	14.1327117787797	-7.49492859358436	-14.2993271157677	-9.15708920125586	3.34493038126331	-7.98897558582056	72.9389759680676	10.2908285623456	-4.51584215172214	11.1310381876917	-0.528065746277895	5.24828463287541	11.506877649373	-4.9123664062989	-17.3885955717896	-12.1229464246757	3.13199218362423	-8.41943448304098	70.7810411676431
DCA_se1_ag1_f_04	DCA_se1_ag1_f_04_1.wav	sing	1286.3058	1286.6258	S|IH1|NG	1286.4658	1286.5158	1286.5158	1286.6258	0.160000000000082	ING	116	71.3599412088218	9.54116580166646	1.10377527952388	12.053616648227	-1.18105342448597	-16.8338822979749	10.7806439723037	3.4620946204726	-10.4234047817535	-11.8035746960953	1.42429185123053	2.85144135437595	69.2704574524018	8.04542638379223	1.22992127739473	12.5865691201776	-2.21641333270527	-10.6573402804001	19.7523813270267	-2.47989764429407	-16.271068773555	-10.3418880035024	9.45555970410436	2.32394864328681	65.732160843773	11.7440776091862	-1.16848122138811	5.81710059590554	1.51883714231881	0.613611215469235	9.7078168552991	1.23468428130976	-8.62142133228048	-11.0175405717812	1.59850961191052	-6.56717005330396	65.0702827624548
DCA_se1_ag1_f_04	DCA_se1_ag1_f_04_1.wav	in	1286.9258	1287.0458	IH0|N	1286.9258	1286.9858	1286.9858	1287.0458	0.120000000000118	IN	117	69.8791234931869	8.22605663232249	-4.44808428990841	10.9028507427699	7.663396667429	-12.6958945306082	3.64821057743503	-5.35229085527234	-3.62122445238516	0.994899856307503	0.596434759495491	-7.13778053542901	69.9134684662405	9.98712470599065	-6.54164559354096	10.369954444314	6.19156597656882	-14.6739361775447	3.4038440816444	-0.169035527690335	-5.09135288939366	-5.42489722989055	-2.14550515505919	3.55696879520938	64.9727124695013	11.1633424269526	-4.65814374066938	7.14437167502093	9.32816786425546	-4.61288301342439	2.10844316792371	5.24761990722248	-0.409438435791042	-9.19837378900869	-5.33830848343533	-4.18928374812193	61.8535672337222
DCA_se1_ag1_f_04	DCA_se1_ag1_f_04_1.wav	in	1289.8557	1289.9657	IH0|N	1289.8557	1289.9357	1289.9357	1289.9657	0.1099999999999	IN	118	75.244213896699	15.0080700982972	-2.70279553799061	-2.11157391516591	-5.33370921692757	-7.83895723788688	13.0855122510671	-4.96455588879479	-5.1117601990101	-5.8123718875018	-2.31740616218576	2.66747775955543	81.4846799641841	13.8473065484004	-9.89163561826832	-3.48888829459777	-0.00861918082072895	-8.35785640563692	3.97665378381873	-5.45787034481167	-6.13705819239674	0.200078072669595	13.453630671075	1.78590749619587	81.8986418603624	12.0003318259566	-15.1795284432735	-0.150855491533376	7.50034837999116	-6.80725624712244	0.636350054228623	-6.20513239811797	-13.0006564563504	-3.82751734470937	10.9342097673756	-4.36078651390402	77.0768705072248
DCA_se1_ag1_f_04	DCA_se1_ag1_f_04_1.wav	in	1290.9955	1291.0955	IH0|N	1290.9955	1291.0655	1291.0655	1291.0955	0.0999999999999091	IN	119	77.1407404808505	15.2122961356677	-9.67491264265992	-4.28723841460667	1.13811362523919	-5.50776160712079	1.00529420414744	1.77293053586584	-3.71560997248726	-10.3227693351804	11.2967478490705	11.020192183429	79.9810729851422	15.3044078889533	-13.6454235486523	-7.81476247140188	1.75693054620033	-3.83243420944098	-0.941212692297901	0.114986537696156	-4.64885514336774	-1.38838051553548	11.8367628983635	7.24097718263125	78.1524795042468	14.6227580433606	-17.4443356340045	-6.33284712985068	6.57683152422473	-3.42108865638282	1.56300111480518	-4.00497354354753	-5.77719954337112	6.49472494191354	4.06366432423823	-1.41554928782235	77.3137617874286
DCA_se1_ag1_f_04	DCA_se1_ag1_f_04_1.wav	ring	1297.7004	1297.9404	R|IH1|NG	1297.7604	1297.8104	1297.8104	1297.9404	0.180000000000064	ING	120	68.6204847260694	10.410324296339	-1.29895455501331	13.449390769402	-1.01694407753967	-10.586669043355	12.2324900514255	4.18507526997034	-6.34636179436643	-7.26541136955259	-4.56578994341667	-5.59346256186828	64.7567773510443	9.57274709886902	4.05632822510231	12.1162198073677	-2.22972467683744	-9.51318779106527	14.6474759153889	1.19056491269002	-9.11397554534881	-3.6247477208354	6.238629911506	-8.74560101767335	61.5151400753356	8.62125168040578	2.77288825860774	13.437935499123	-0.0939624905265008	-2.31384169458743	14.2974502108972	-5.5204161974139	-8.59411310239526	-0.0248520188109078	6.34087040366795	-2.69649437717647	58.1499051347942
DCA_int_03	DCA_se1_ag1_f_04_1.wav	hollering	1314.4402	1314.8002	HH|AA1|L|ER0|IH0|NG	1314.7402	1314.7702	1314.7702	1314.8002	0.0599999999999454	VAR	121	NA	NA	NA	NA	NA	NA	NA	NA	NA	NA	NA	NA	NA	NA	NA	NA	NA	NA	NA	NA	NA	NA	NA	NA	NA	NA	NA	NA	NA	NA	NA	NA	NA	NA	NA	NA	NA
DCA_se1_ag1_f_04	DCA_se1_ag1_f_04_1.wav	singing	1316.6708	1317.3508	S|IH1|NG|IH0|NG	1317.2108	1317.2408	1317.2408	1317.3508	0.139999999999873	VAR	122	69.4687764480095	12.2278720222539	-2.05826029643372	5.98560529926648	-1.89270359499684	-6.98127462789364	0.0448142585610722	-2.10875030411539	-6.5202296832937	-15.8297757200973	-3.12338347919841	9.68197303206565	58.3730699045356	9.36681871786305	0.722637066779975	5.58886773451595	3.85425158625288	-4.7712229135954	2.47415392134907	5.00217058738069	-2.97477961186843	-14.8617954138759	-3.80952157729381	-1.5931489627046	55.0435302635658	7.25209831517222	2.42472399715931	6.91186147244227	6.79799428695299	-1.95557139593549	3.78594475668682	4.39312552104054	-4.39674769026515	-5.9841146242656	4.92355014100699	2.48460640212294	52.6530386873593
DCA_se1_ag1_f_04	DCA_se1_ag1_f_04_1.wav	singing	1319.9559	1320.2959	S|IH1|NG|IH0|NG	1320.1859	1320.2159	1320.2159	1320.2959	0.110000000000127	VAR	123	67.3631817747407	11.5336411922032	-1.69124477711026	-0.225394598723081	-3.19286493506466	0.461985087937984	-0.902967998602163	-0.956072618199688	-4.93407593830956	-13.2664690858634	1.46028215212532	2.37457894926041	64.9765867598046	13.6752019761031	-1.7458638541376	1.01738733734165	1.01765724396706	-0.130002522229583	6.53815641347765	3.86751976928837	-1.21363731368329	-8.66601908340212	5.56699981445731	2.26926916141504	57.485675617916	13.4385521578906	1.09823478972645	-2.85285840161227	1.87414150208332	2.06753241810001	7.78149153472427	5.35118621672813	1.26060321141919	-3.73389228446745	-0.974135706508986	-0.412711227679775	55.3619988744563
DCA_se1_ag1_f_04	DCA_se1_ag1_f_04_1.wav	singing	1323.2547	1323.7447	S|IH1|NG|IH0|NG	1323.6647	1323.6947	1323.6947	1323.7447	0.0799999999999272	VAR	124	69.0248535323115	6.65333974722947	-3.78223369507041	12.6330115712862	2.87451571976416	-6.23748902986177	10.1487344728009	-5.11489847470986	-7.09151007300729	-17.1298059793353	-3.14019709612053	7.18671634895478	66.6535764796886	7.84299770481922	-1.91924742706176	11.530767936446	0.89193384852185	-5.5952810890751	8.6280941447215	-3.3997398974983	-1.11091728733006	-17.5680097262164	-4.0720448509096	10.2385639616783	63.7697254529494	9.45557647487297	-0.904994779584022	9.3978524975384	3.20329841585764	-2.48957577972772	4.68159685497342	7.52835232765349	1.67863013144195	-16.0863244051209	-6.28928836046455	4.30748088405176	61.7516226848638
DCA_int_03	DCA_se1_ag1_f_04_1.wav	singing	1327.8751	1328.2851	S|IH1|NG|IH0|NG	1328.0951	1328.1251	1328.1251	1328.2851	0.190000000000055	VAR	125	43.2588204592463	1.0147814709402	3.70522116360107	6.71247731154017	6.30106357581187	1.55581529288475	2.15723962615363	-0.320113995377431	-7.56357984521306	-3.32948349399794	5.19711666777291	-2.93142437098407	44.9471651625793	1.13773744180937	2.77704098899454	3.66606510608525	3.49885591304554	-0.0951857067966561	1.07646927851278	1.03096045187799	0.290699383769749	0.136378646801875	2.25647069317683	1.51700756235585	45.6587586943585	2.05727292836815	2.06088371715691	3.56324020271495	1.16415534147713	0.958993514892314	4.0731364045223	2.08075178513896	2.15438890386545	4.05648756783927	7.47243969543826	5.03479944007657	44.8427293495252
DCA_int_03	DCA_se1_ag1_f_04_1.wav	in	1335.5894	1335.6994	IH0|N	1335.5894	1335.6294	1335.6294	1335.6994	0.1099999999999	IN	126	52.3531747063689	7.50096932118808	2.26743023944008	4.02077042513919	5.22543992853639	-4.81221542447483	-8.393335210479	0.00336733651151061	7.44380213904151	-4.58422117804762	-3.1307629703738	1.10012525148207	50.487260058118	6.72245638664953	4.56824548444158	7.21670010511542	7.66920140911396	-3.59890430177419	-3.18149482394195	1.86144584533004	3.19414341411153	-4.98616941864996	-3.9395054704694	-1.12813107133918	47.4943961045979	4.48060880818233	4.03816450911421	7.0965584144173	7.21663694708042	-5.27119287903074	-4.63044265129045	-0.0307498109434292	-5.32385683569156	-1.3728956084184	5.58173521645625	1.28507522362707	46.1243729918134
DCA_int_03	DCA_se1_ag1_f_04_1.wav	sing	1337.8994	1338.2794	S|IH1|NG	1338.0594	1338.1494	1338.1494	1338.2794	0.2199999999998	ING	127	60.2089680089396	4.39919898815443	-3.1582619282235	14.3891647151675	6.39901868894227	-7.77028201377629	-5.29019827278809	1.76620849583854	7.87274771638192	-0.491461002827859	-3.59675752144148	-2.53080288460539	55.9276878700283	3.34635250217073	-0.538756666103633	11.1477611499667	7.17602892808291	-2.99528823087584	-0.0536767639305918	4.37851671444532	-5.45815595636366	-8.89269204648632	10.1152227451929	4.53523607235902	49.023373117007	5.30056850413903	3.07667358961512	6.20911606589455	5.53042658005954	-4.58995215183107	2.2116533601358	3.60589225356714	0.538185964259786	1.0299333742419	6.83958666206033	2.16351372207849	47.2711679699254
DCA_int_03	DCA_se1_ag1_f_04_1.wav	singing	1354.1372	1354.5272	S|IH1|NG|IH0|NG	1354.4172	1354.4672	1354.4672	1354.5272	0.1099999999999	VAR	128	53.3334041824491	4.24003758746317	2.43815265295674	7.05190652702447	1.617635877522	-4.41435495492377	-3.43940233604546	6.8012090759171	5.94158187224874	-6.77239617638295	2.25977804585117	-5.49316648477407	52.20871627312	4.12589356091172	-0.684219402641671	6.74135455114871	5.99739666218025	-4.41168008129225	-1.90022842333219	5.65405557106464	5.45642998060107	-0.0823235195022449	2.4513702262821	5.64005358008233	50.2809258892493	4.53261440901976	1.3380096462164	2.10383275225337	1.85381457754925	-2.20936607449909	-2.58276885575779	1.99719120821263	7.22704265159111	4.49127970368808	3.16435623849277	0.618977164399323	47.1546085250281
DCA_se1_ag1_f_04	DCA_se1_ag1_f_04_1.wav	talking	1359.2857	1359.7157	T|AO1|K|IH0|NG	1359.6057	1359.6457	1359.6457	1359.7157	0.1099999999999	VAR	129	73.7249783523941	11.8578391406506	-5.92205627081792	5.14246215442284	0.569319151070356	-8.61323045927712	-0.949254044209606	4.15652929712589	2.26420262538679	-6.49043786256302	-2.06349647384427	-6.97690921763507	76.3889054406994	14.3081156747037	-7.36881304925039	0.519827347058652	1.15406797126474	-1.57728757959871	4.48390910155575	-3.25226003909339	-0.67463430014186	-1.41761526482355	1.66190721548409	-2.80752693147969	71.4359886568485	13.7679097323339	-5.32272483618736	2.06028663843814	7.8811000107176	5.31753502969383	-2.66493722286327	0.104740336058445	-0.0819118900307685	-10.9663216766211	4.6845786385607	-6.71246746941446	67.6705722643557
DCA_se1_ag1_f_04	DCA_se1_ag1_f_04_1.wav	laughing	1360.4557	1361.0357	L|AE1|F|IH0|NG	1360.9457	1360.9757	1360.9757	1361.0357	0.0899999999999181	VAR	130	55.4791516858937	6.76637673561269	3.6384766991482	11.3991075315567	6.53730882474445	-5.1167530749967	-7.36987913283759	-6.14035859940174	-1.9744423921024	-5.57231161167451	-1.32559031538798	-5.28747674533673	53.7409225884555	5.34614057926619	4.6116825391594	8.32950225660059	6.09904768782422	2.26433916100805	-0.504996186439999	-3.11530822065634	-4.90948330452126	-8.19277729992755	-4.47262188979633	-6.01890593165483	50.5811921910226	3.57897541829157	1.88618879597171	7.43210611087042	5.66154023146387	1.57197602121116	-1.799106432852	-3.35771186184151	1.86326590110134	-7.87219089486653	1.94512779410237	-7.13184671671599	49.8169645404349
DCA_se1_ag1_f_04	DCA_se1_ag1_f_04_1.wav	singing	1361.5294	1362.0294	S|IH1|NG|IH0|NG	1361.9694	1361.9994	1361.9994	1362.0294	0.0599999999999454	VAR	131	NA	NA	NA	NA	NA	NA	NA	NA	NA	NA	NA	NA	NA	NA	NA	NA	NA	NA	NA	NA	NA	NA	NA	NA	NA	NA	NA	NA	NA	NA	NA	NA	NA	NA	NA	NA	NA
DCA_int_03	DCA_se1_ag1_f_04_1.wav	doing	1363.4775	1363.7975	D|UW1|IH0|NG	1363.6075	1363.6575	1363.6575	1363.7975	0.189999999999827	VAR	132	55.3564918962747	7.38255139173045	2.04570313397863	3.53714895969631	-2.99592672304151	-3.6451623196071	5.92999112969658	-0.691633030636523	2.36768890449045	14.4162267901356	6.6633592300732	-3.79461788320603	53.0936936753223	4.73991955287877	3.52896702612031	8.41895209621285	0.626571056032828	-7.45389200819105	3.20720499274606	11.3975645902209	7.71532661831286	8.26636415155558	6.66672533265394	-2.38407507587122	51.6036012224902	5.26083421784844	3.85470951192682	8.59859920941356	6.00965701971781	-1.61477402453571	2.857174288653	9.26074282952654	7.1446635461202	2.70264873906446	5.3317064377872	-1.4341191889122	50.6186913372583
DCA_se1_ag1_f_04	DCA_se1_ag1_f_04_1.wav	sing	1372.8246	1373.2846	S|IH1|NG	1373.0246	1373.0846	1373.0846	1373.2846	0.259999999999991	ING	133	86.3269376519616	7.68045027642703	-5.7744847817826	13.7136967820667	-8.57015364892534	-3.79351402817004	8.12632386109499	-8.03356649349115	-12.0386081775065	-12.2661918175477	8.42432051310266	8.24765263032759	85.2886773111741	5.39373984164281	-6.32435163585095	13.8639284543082	-11.9456197151347	-2.92961029825822	16.4646765395219	-8.19683497207603	-13.8539492089495	-11.5895994518928	12.1631579961807	-6.9389804019915	82.4932468961452	6.43631057136189	-9.2458287100407	13.1013392699858	-4.92106026062622	1.08737552239816	11.8345963882238	-4.64403247308133	-18.0210470697457	-14.8290113019442	11.807286653671	-11.5004523684457	77.2718071752097
DCA_se1_ag1_f_04	DCA_se1_ag1_f_04_1.wav	doing	1376.5705	1376.8205	D|UW1|IH0|NG	1376.7305	1376.7805	1376.7805	1376.8205	0.0900000000001455	VAR	134	63.2041609179642	7.76442359669548	-5.1424761186446	0.462933157671714	10.0245367206365	-0.797593766417024	3.23781136094245	-8.42420443713424	-9.27861978487176	-2.0135070126247	2.11151317449624	1.52340328447637	63.2443247967229	7.4867840730852	-4.09941551163668	5.21821163489621	9.17357913399667	-0.631002609566154	1.27720657736628	-9.03334253146381	-2.74988238724676	-2.58510026382141	2.5059878469415	2.02210865012753	63.0012199972333	7.36375904845397	-5.54225447346686	4.43776834677405	13.9145381556279	-1.43729216805349	1.77061954433196	-9.61494732388188	-3.7200847625501	-6.69802018899827	2.01950107652204	7.94126132031558	67.6114907338556
DCA_int_03	DCA_se1_ag1_f_04_1.wav	in	1383.5733	1383.7233	IH0|N	1383.5733	1383.6233	1383.6233	1383.7233	0.150000000000091	IN	135	57.17889215977	5.72881878177989	-1.72457273289311	7.02693575925862	2.73454501398374	-5.68347525594108	-4.03837042804388	-0.0176505228850632	-0.767533309715805	-2.94718420153562	7.44160128661936	3.50842369862458	54.9683168452184	5.01295043985031	-0.28722492034908	8.30339396258707	6.92843103321277	-1.33083385117847	-1.98226367228103	2.89185316690766	3.593262906474	-4.45030361536587	-2.23829311490451	-6.05744925750223	50.6732788498795	2.54856556512875	1.37891264400609	10.2235591595555	5.55701512206065	-0.531079193143164	0.0683936167912663	6.37328534339283	7.0397935785105	3.93255192135626	4.49654628401687	-5.95848274381085	48.9726217497028
DCA_se1_ag1_f_04	DCA_se1_ag1_f_04_1.wav	in	1400.5373	1400.6373	IH0|N	1400.5373	1400.5873	1400.5873	1400.6373	0.100000000000136	IN	136	73.3250395038533	9.41968785381431	-5.36438172790565	9.74215726616736	2.99409121695986	-8.12122959459456	5.66697137803084	-1.52204359924713	4.16853443511976	-11.665315675944	-0.947252575089274	-0.254406996577813	70.6912307337609	8.58522866655418	-6.15923948458403	10.713021408616	0.210401102522848	-8.17145066629167	7.11721379717391	2.89436454706427	2.49402956428174	-12.7785764889916	-3.84669774788059	-1.26542000489785	66.517415085775	10.6011921361261	-4.96913883889319	7.57349831186876	2.70777829455609	0.527816210709001	2.28123144507199	-0.497264225002401	-5.16863128529614	-6.16931031771247	6.27755974619241	-8.62483410172115	65.138866138005
DCA_se1_ag1_f_04	DCA_se1_ag1_f_04_1.wav	behaving	1400.6373	1401.4373	B|IH0|HH|EY1|V|IH0|NG	1401.2373	1401.2673	1401.2673	1401.4373	0.200000000000045	VAR	137	58.079917529344	7.8379666016716	0.742201738870795	4.82748857158278	2.00983020932248	-4.631663858522	3.13300659656763	4.1295495697764	-3.61456731624211	-11.5721443582808	-0.54244092645243	2.0607455635186	56.7407572087513	5.20139563303648	1.581860442918	7.59516343515671	-2.32987994772505	-4.04656635799876	13.1333236210737	6.49015115816917	-3.61152328489747	-9.33441586888773	1.50143817927096	3.9479469974554	54.6055329388035	2.27152845100474	-2.90895349120411	3.57455288357761	2.52746335812015	-3.03203639360117	5.04457790769251	4.94787038277652	4.95894299571111	-8.2537337744114	-2.02267446006509	0.878725017092062	51.772300899375
DCA_se1_ag1_f_04	DCA_se1_ag1_f_04_1.wav	in	1411.7573	1411.8773	IH1|N	1411.7573	1411.7973	1411.7973	1411.8773	0.120000000000118	IN	138	71.9039961665087	10.1487396796582	-8.21831483597982	7.16664355125687	2.02451864706488	-12.3176759260682	6.82478198290021	2.22453188376769	-5.75574011360424	-5.6754468903805	-4.35923052083676	15.154191862004	72.7253195572532	10.4344668073726	-8.25579560017003	10.3217981988994	7.66069881616487	-11.0041550077308	3.46883954916318	-0.711853989906477	-14.5670106946915	-10.0639505502683	5.29871873218854	10.8191063991928	68.8547259339561	12.2719361253935	-5.48433571308394	4.10141331589902	7.30472501103285	2.86521867271907	7.89624581817952	3.71929966276671	-5.53747301037605	-11.7187896548926	3.3916065464212	1.45451031398316	69.2398840086335
DCA_se1_ag1_f_04	DCA_se1_ag1_f_04_1.wav	behaving	1411.8773	1412.3773	B|IH0|HH|EY1|V|IH0|NG	1412.2973	1412.3273	1412.3273	1412.3773	0.0800000000001546	VAR	139	67.547787498536	11.6577554881284	-6.01692237925805	6.0060577466265	10.6476117258532	1.44160045110262	-2.37885984334634	3.28939592413872	-6.25311304080136	-16.8260248667973	-8.33410978133566	-6.85492056837498	65.9306942603581	11.4722973852026	-5.43662881337017	6.87622475205477	13.902848227577	3.86651032256342	-2.43611736939231	0.218261530640411	-6.40998062931745	-17.3903125647995	-7.80611713599647	-8.95923864899367	67.6464222540218	12.4545068941638	-5.33324026493591	5.71272882974703	13.3270530160407	4.52998191121383	-0.660456908982243	0.707817640607875	-3.03387305122419	-14.9286770377708	-8.47509648076356	-9.81220570676444	68.746470970848
DCA_se1_ag1_f_04	DCA_se1_ag1_f_04_1.wav	talking	1435.8138	1436.0938	T|AO1|K|IH0|NG	1436.0338	1436.0638	1436.0638	1436.0938	0.0600000000001728	VAR	140	NA	NA	NA	NA	NA	NA	NA	NA	NA	NA	NA	NA	NA	NA	NA	NA	NA	NA	NA	NA	NA	NA	NA	NA	NA	NA	NA	NA	NA	NA	NA	NA	NA	NA	NA	NA	NA
DCA_int_03	DCA_se1_ag1_f_04_1.wav	in	1438.9934	1439.1634	IH1|N	1438.9934	1439.0334	1439.0334	1439.1634	0.169999999999845	IN	141	54.9245181364755	5.8047637863143	4.06786144383178	10.2372019776515	3.18339044921309	-1.59318559154057	-6.37547825178468	-5.06373527009708	4.86387179157479	-3.17758355160433	0.196796649008025	-1.85055602614341	44.3912416653571	1.74802911881781	2.36809099745031	5.25149666962894	6.16236235130531	0.194792371893693	-2.27170268010248	-0.847609220361035	2.86007694284779	2.8072542669681	1.40093031333596	-7.31654602916536	45.9420994567501	2.34018118710811	2.66562105138901	2.60184257966853	4.82755498697654	-0.0107238081717185	0.184779375373505	4.00038184867657	2.40908828346435	0.796175078780886	-0.597970423395467	0.789060942060552	49.0613877492528
DCA_se1_ag1_f_04	DCA_se1_ag1_f_04_1.wav	thanksgiving	1456.6774	1457.3774	TH|AE2|NG|K|S|G|IH1|V|IH0|NG	1457.3174	1457.3474	1457.3474	1457.3774	0.0600000000001728	VAR	142	NA	NA	NA	NA	NA	NA	NA	NA	NA	NA	NA	NA	NA	NA	NA	NA	NA	NA	NA	NA	NA	NA	NA	NA	NA	NA	NA	NA	NA	NA	NA	NA	NA	NA	NA	NA	NA
DCA_se1_ag1_f_04	DCA_se1_ag1_f_04_1.wav	thanksgiving	1458.1874	1459.1274	TH|AE2|NG|K|S|G|IH1|V|IH0|NG	1458.9874	1459.0374	1459.0374	1459.1274	0.1400000000001	VAR	143	60.3700190858884	10.2784996834348	3.630466665429	13.0376628745529	8.23954089510578	-10.781346804275	-2.96081753528068	1.7328503628847	-4.45441890526696	-9.78088049430657	-7.5729052448941	-0.909569636114048	59.5520492828559	8.49366759731708	3.09630117612298	15.1455660716547	7.2101556137749	-12.4578620932434	-0.853690588846792	1.19927523907169	-8.88044316130943	-13.7164573787251	-6.44854070430453	2.57820152288687	60.1904174530253	7.92024839116165	1.15661500929703	10.4417396539698	4.97079803197291	-7.48662766706575	1.2884172646293	-6.20215644089182	-11.2775610498389	-7.63464154097685	-3.89233513870943	1.15415151713551	55.2257503698007
DCA_se1_ag1_f_04	DCA_se1_ag1_f_04_1.wav	fussing	1497.7319	1498.3719	F|AH1|S|IH0|NG	1498.3119	1498.3419	1498.3419	1498.3719	0.0600000000001728	VAR	144	NA	NA	NA	NA	NA	NA	NA	NA	NA	NA	NA	NA	NA	NA	NA	NA	NA	NA	NA	NA	NA	NA	NA	NA	NA	NA	NA	NA	NA	NA	NA	NA	NA	NA	NA	NA	NA
DCA_int_03	DCA_se1_ag1_f_04_1.wav	fussing	1499.3867	1499.6567	F|AH1|S|IH0|NG	1499.5867	1499.6167	1499.6167	1499.6567	0.0699999999999363	VAR	145	NA	NA	NA	NA	NA	NA	NA	NA	NA	NA	NA	NA	NA	NA	NA	NA	NA	NA	NA	NA	NA	NA	NA	NA	NA	NA	NA	NA	NA	NA	NA	NA	NA	NA	NA	NA	NA
DCA_se1_ag1_f_04	DCA_se1_ag1_f_04_1.wav	talking	1504.0407	1504.3507	T|AO1|K|IH0|NG	1504.2607	1504.2907	1504.2907	1504.3507	0.0899999999999181	VAR	146	74.7938138150006	13.1001699690079	-4.83412627776237	3.24108367915861	-1.90468287318524	0.0459264944177808	0.780982334521424	-3.64963534124851	-2.61850212841393	-4.50570548835147	3.39225365983114	-5.07424721137225	68.7481139567204	13.1434057764628	-0.72506843726245	3.20014829185235	-1.58550361178639	0.328851251982687	5.72667425111401	5.77199926422254	-4.47098904812067	-8.41769092531208	2.2720979969825	-4.42489944615902	64.6475507666972	11.0222812514339	4.15841792565102	5.34690777235017	-1.97133716576072	3.02829896567377	2.81426626423206	4.3487872972493	-9.3036067058313	-8.30719843230041	8.23381690935613	-4.05039065283197	59.3653060164442
DCA_se1_ag1_f_04	DCA_se1_ag1_f_04_1.wav	butting	1506.2307	1506.6507	B|AH1|T|IH0|NG	1506.5407	1506.5907	1506.5907	1506.6507	0.1099999999999	VAR	147	56.4788267628832	7.97267004882064	3.21233243912465	8.89667517787217	9.92225192519984	-2.74019770906622	-1.74586850896726	3.36509754816542	-5.15423619695554	-19.1963475269191	-3.06605137554247	-0.456581409760593	59.894407767316	9.34677488109201	2.62562237523228	8.7834770605807	6.48160161954377	-2.47113159249358	4.95317227275383	8.48021769063429	-3.73796783542873	-23.9531931777879	-5.3212949864811	2.00236683111636	64.1192321384801	10.7822916994468	-2.07161188070644	6.99551963756589	5.38935924441772	2.75316351636323	7.3659606008702	13.1399350611133	-1.14605123569096	-27.0534157194264	-5.79318940808819	-2.2895434931931	66.2700216258527
DCA_se1_ag1_f_04	DCA_se1_ag1_f_04_1.wav	in	1506.6507	1507.0907	IH1|N	1506.6507	1506.8907	1506.8907	1507.0907	0.440000000000055	IN	148	72.5437849404179	8.7090199851306	3.73622999401505	8.89574558207565	-7.99708012864022	1.58003031317679	20.0979763096587	-5.57098429239074	-11.0533175742263	-13.6450281918769	-0.726896698869025	-6.34547064804663	63.7641607621729	4.26213540796659	-1.76402843080642	11.7488737691667	-1.87304848677409	-9.85496610366808	10.9533603579224	-4.43049168654994	-9.08216893075843	-14.6450029502864	-2.57540056365983	6.27095874129402	61.8140949588791	5.64507408416705	-2.33473947843692	3.77139849971932	1.74285688147732	-9.13350889577577	11.4048605681499	-1.87044611368426	9.40475027707773	-2.76112891541973	-0.405627117684591	10.5037268773121	51.8300763804764
DCA_se1_ag1_f_04	DCA_se1_ag1_f_04_1.wav	fussing	1509.71	1510.22	F|AH1|S|IH0|NG	1510.15	1510.19	1510.19	1510.22	0.0699999999999363	VAR	149	NA	NA	NA	NA	NA	NA	NA	NA	NA	NA	NA	NA	NA	NA	NA	NA	NA	NA	NA	NA	NA	NA	NA	NA	NA	NA	NA	NA	NA	NA	NA	NA	NA	NA	NA	NA	NA
DCA_se1_ag1_f_04	DCA_se1_ag1_f_04_1.wav	talking	1528.3506	1528.5806	T|AO1|K|IH0|NG	1528.5206	1528.5506	1528.5506	1528.5806	0.0599999999999454	VAR	150	NA	NA	NA	NA	NA	NA	NA	NA	NA	NA	NA	NA	NA	NA	NA	NA	NA	NA	NA	NA	NA	NA	NA	NA	NA	NA	NA	NA	NA	NA	NA	NA	NA	NA	NA	NA	NA
DCA_se1_ag1_f_04	DCA_se1_ag1_f_04_1.wav	in	1544.9861	1545.1461	IH1|N	1544.9861	1545.0561	1545.0561	1545.1461	0.159999999999854	IN	151	79.7120238937954	5.74738330837068	-4.76906133085491	14.1587712412273	-3.90166095800904	-8.3212400745392	3.16099819521426	-0.801816337725691	-6.1465833079858	-5.62263570670657	-2.80648068122254	0.769940927967237	72.8923578113317	9.26939990050705	-6.36308925118343	16.4856697568311	2.14442961311861	-11.3393679948661	2.19273983714406	-1.89354214499086	6.21706322152621	-6.98824167966571	-9.90926071453784	-1.75335195823339	67.5475862305615	8.45749291509668	-0.738316635575815	15.8152458190482	7.38350714165661	-7.73513437949415	1.0296722146638	-4.75133753084291	8.21626371564539	-1.38941762911612	-15.2602265145199	-12.3632541855941	62.78233616151
DCA_se1_ag1_f_04	DCA_se1_ag1_f_04_1.wav	in	1545.4461	1545.5961	IH1|N	1545.4461	1545.4861	1545.4861	1545.5961	0.150000000000091	IN	152	67.7902093356319	8.51649796709179	0.110055205620076	9.82074863099954	-0.0161895547455586	-3.47021405388015	5.63694943715188	1.88797064659584	-0.465576346361834	-16.86034163774	-2.33765590058503	12.6042622211889	65.5284895323226	8.00872129032675	1.68770922371766	9.71938913577179	-0.256107603125982	-2.61245070664817	8.66370163662787	7.39573419551633	-1.69756596394982	-16.8133256507995	-5.73735462694636	10.5105810277935	58.5916711897078	7.14174233576838	5.19580878798398	9.13363379569312	9.2210411004088	-0.797425435708013	10.1175854845819	18.160398785705	-5.23508872699228	-20.1111869037552	-2.17891425838891	-0.842882382352556	56.4736865715735
DCA_se1_ag1_f_04	DCA_se1_ag1_f_04_1.wav	in	1547.1574	1547.2474	IH1|N	1547.1574	1547.2074	1547.2074	1547.2474	0.0899999999999181	IN	153	82.1186582751755	4.23621515765115	-2.13117629263433	16.975653886669	-3.43984578055514	-14.7369145748407	9.51126587687682	-5.63199665486875	-10.2236008919208	-14.7444704528243	-11.1212767021427	-1.32618916835008	83.9691690548116	4.79497369356008	-4.40898595251863	16.3741075207284	-2.92280759881978	-15.1150244269117	4.37956112279524	-5.13110232957789	-0.908065795026131	-10.6651490387089	-8.18045086336155	0.636716553175838	83.1628124095177	6.10820859121806	-5.34635533392116	17.5043107501563	0.532540019049688	-11.0990630962838	3.5708683543888	-6.17563379886169	-2.20193872025137	-9.40158411742183	-12.0242692915574	3.26167777097012	77.2655417239953
DCA_se1_ag1_f_04	DCA_se1_ag1_f_04_1.wav	sing	1550.0463	1550.3263	S|IH1|NG	1550.1863	1550.2563	1550.2563	1550.3263	0.139999999999873	ING	154	79.0720031900211	7.94960301673489	-4.39870813281496	13.8624833278547	0.920857260550156	-19.1924340855431	2.74218112116209	-0.984612385992176	-0.829656211166226	-11.4552875837902	-11.1627309983186	-4.74267473721179	80.2004404369786	7.5871136165312	-3.41326164107754	14.16102186021	-0.778182768544216	-13.7811786641444	10.7904123211327	-2.25138820953569	-6.92448976401294	-14.562472690452	-5.54143778468312	-1.29087728648862	79.4387919671503	7.11956540513643	-2.03875505188473	15.0248217414114	-1.86940815637068	-12.927926345725	13.8865921846951	-1.62763778911375	-8.7414976191732	-16.4514483244568	0.0963715600188275	-2.49704017786205	75.6553746310432
DCA_se1_ag1_f_04	DCA_se1_ag1_f_04_1.wav	in	1551.3338	1551.4238	IH0|N	1551.3338	1551.3838	1551.3838	1551.4238	0.0899999999999181	IN	155	65.6393348524406	7.98446235079595	2.38282661760379	9.0131672231367	3.17478976792804	-11.1988335327581	7.43965499702339	-10.5402129713264	-10.8981729987609	-10.0226763310864	-2.88710721646007	11.1953104354195	70.7258116486847	9.83379994348617	-0.709882245911839	7.50591536402331	0.152253097432359	-5.58117979926404	2.48841905888195	-12.8817665089842	-3.14978663046	-9.6924968897943	-10.1426237130611	9.73977458626909	67.5843286381014	9.98195871005804	-0.533328539869213	8.00851172943508	3.49286895032975	-2.04147932846594	0.0876771107703868	-9.77783831121179	-0.717964927174129	-8.78545064011695	-10.3139628184552	9.10193407967918	64.6332359909497
DCA_se1_ag1_f_04	DCA_se1_ag1_f_04_1.wav	morning	1551.4938	1551.9138	M|AO1|R|N|IH0|NG	1551.8038	1551.8438	1551.8438	1551.9138	0.110000000000127	VAR	156	73.5040311294338	9.24317271068663	-5.85048151632522	10.6853068823431	-5.38401896001327	-13.8729424964686	3.67046055036432	-2.85660912701325	0.115170470828249	-9.26610434074875	-5.46953792107113	11.9649413765767	69.7852390305745	8.81850593280772	-0.739415057930208	9.79068675238272	-3.81564033413539	-9.74207605496573	0.87658166837652	-2.57162903175745	2.83047720423641	-10.7828625499074	-7.10066011202291	3.74416757431332	59.4279882490856	8.47423604015646	2.33161851949924	7.22985467605094	1.95730031654555	0.509186492207792	4.71024480344442	4.56266854186149	-1.66502414608029	-12.9793777758897	-5.05046824856082	6.73354502488282	52.551985122722
DCA_se1_ag1_f_04	DCA_se1_ag1_f_04_1.wav	ring	1560.2077	1560.4177	R|IH1|NG	1560.2777	1560.3377	1560.3377	1560.4177	0.139999999999873	ING	157	64.4593626957541	9.02214087881495	-4.29261419802532	7.03386624468587	8.32616652907731	-9.66294486752256	3.50271698090776	4.88239717613968	-6.89491979214361	-11.3203212058501	-1.63218032822797	11.2768494994975	62.9219860598342	7.63035157278	-2.03403358055742	8.55758358113493	1.0851686911232	-4.84431050837694	13.9886073772314	-3.45950262299327	-11.9457697121446	-9.08861832299316	1.80491539759258	8.6207921564195	60.5823854987413	8.34931646596399	0.214954604134078	7.23718488672196	1.56947505054486	-2.72813173817996	9.46009145012079	-2.85918852795592	-11.0567378787741	-4.22056705576022	3.27086280046763	9.82268049077985	57.8374483653555
DCA_se1_ag1_f_04	DCA_se1_ag1_f_04_1.wav	playing	1562.9027	1563.1027	P|L|EY1|IH0|NG	1563.0427	1563.0727	1563.0727	1563.1027	0.0599999999999454	VAR	158	NA	NA	NA	NA	NA	NA	NA	NA	NA	NA	NA	NA	NA	NA	NA	NA	NA	NA	NA	NA	NA	NA	NA	NA	NA	NA	NA	NA	NA	NA	NA	NA	NA	NA	NA	NA	NA
DCA_se1_ag1_f_04	DCA_se1_ag1_f_04_1.wav	running	1563.5727	1564.0627	R|AH1|N|IH0|NG	1563.9427	1563.9727	1563.9727	1564.0627	0.119999999999891	VAR	159	62.8807210471202	5.0191123879472	-2.96676252491532	9.35102566956218	2.84759808230754	1.28200833566019	3.32742057361312	-8.6751904720681	5.75203922148834	-5.66274874951153	-10.3361110004743	7.28997135288847	55.3424492832389	6.7227094069442	-0.710610791089106	6.07534914770755	6.67694338234198	-2.55617155034927	2.28034487767047	0.215867582100853	-0.590776906168049	-11.4615683069788	-11.6565267640312	1.54236493162499	53.9938308698162	5.80554651945291	3.63473069020934	6.87675968921133	5.5400392996531	-5.44859705904146	0.320746603348944	-1.48016047017875	2.01632248826419	-1.67636399234868	-9.50368817814892	-2.68856155247331	47.426686668259
DCA_se1_ag1_f_04	DCA_se1_ag1_f_04_1.wav	nothing	1567.7893	1568.3193	N|AH1|TH|IH0|spn|NG	1568.2849	1568.7649	1568.2893	1568.3193	0.0344000000000051	VAR	160	NA	NA	NA	NA	NA	NA	NA	NA	NA	NA	NA	NA	NA	NA	NA	NA	NA	NA	NA	NA	NA	NA	NA	NA	NA	NA	NA	NA	NA	NA	NA	NA	NA	NA	NA	NA	NA
DCA_int_03	DCA_se1_ag1_f_04_1.wav	nothing	1567.7893	1568.3193	N|AH1|TH|IH0|spn|NG	1568.2849	1568.7649	1568.2893	1568.3193	0.0344000000000051	VAR	161	NA	NA	NA	NA	NA	NA	NA	NA	NA	NA	NA	NA	NA	NA	NA	NA	NA	NA	NA	NA	NA	NA	NA	NA	NA	NA	NA	NA	NA	NA	NA	NA	NA	NA	NA	NA	NA
DCA_se1_ag1_f_04	DCA_se1_ag1_f_04_1.wav	nothing	1579.2531	1579.7331	N|AH1|TH|IH0|NG	1579.6031	1579.6331	1579.6331	1579.7331	0.129999999999882	VAR	162	51.6098956478589	-0.964931566057998	-6.50833256702822	3.43152705873188	1.92743067315785	3.40126711160291	-2.31098878296651	-4.11370898699664	2.2429522575818	-0.347783286088252	6.89915861970481	-1.5065660820977	47.4324234243207	-0.782831371749621	-3.35983417510211	-0.689028811777946	-1.46979511587243	-1.35508203645616	1.33160138607551	-0.207792529072753	0.198254615820222	-5.05631857482656	0.380806385947008	-4.77516116994141	46.8087476473665	-2.36094994084653	-4.10268704362147	0.0486174632519981	3.01244606142999	1.87875975805147	1.14803444479615	2.86934651010898	-0.602277892599903	-2.00638539550923	3.58031333705983	-2.04177632765503	48.172842611221
DCA_se1_ag1_f_04	DCA_se1_ag1_f_04_1.wav	thing	1590.3947	1590.6147	TH|IH1|NG	1590.4947	1590.5547	1590.5547	1590.6147	0.120000000000118	ING	163	67.9009640888991	3.55092149440688	2.61114248567358	16.3718369679634	5.49391129099208	-7.40606833690051	4.82240487212753	-0.862006333233877	-10.1401557554618	-6.36503326272094	1.22182962492126	-1.47987751880671	69.7024697193289	6.59695928936366	2.43495405946737	16.666962577069	-3.85402701970842	-15.3287106216682	10.620762305615	-0.167497282886161	-8.56464851075627	-10.0502637464388	-11.1208053305559	-11.6992790818682	72.5174742598912	6.93161802318225	-0.912425353165279	16.1823305103405	-4.46631191424199	-12.9677743482409	14.5971474298087	2.27787607921098	-14.8737894772792	-22.0285689279926	-5.04462946611655	-9.21517130201965	76.6771074397666
DCA_se1_ag1_f_04	DCA_se1_ag1_f_04_1.wav	nothing	1599.2997	1599.5997	N|AH1|TH|IH0|NG	1599.5397	1599.5697	1599.5697	1599.5997	0.0599999999999454	VAR	164	NA	NA	NA	NA	NA	NA	NA	NA	NA	NA	NA	NA	NA	NA	NA	NA	NA	NA	NA	NA	NA	NA	NA	NA	NA	NA	NA	NA	NA	NA	NA	NA	NA	NA	NA	NA	NA
DCA_se1_ag1_f_04	DCA_se1_ag1_f_04_1.wav	coming	1600.3197	1600.6597	K|AH1|M|IH0|NG	1600.5697	1600.5997	1600.5997	1600.6597	0.0899999999999181	VAR	165	72.7327757294138	10.0689636026751	-9.36143608341344	5.08809228198799	7.78600883322156	8.26065706076525	-2.89768792073948	-8.34178936575606	-7.42071421903925	-3.30166385632102	3.41365884111478	-6.14610247670227	69.3595027597961	8.25909069247328	-7.93076210818077	10.5098751517418	13.1818087007207	5.88183687602045	-2.96610023822948	-1.29540020568405	-7.44940999140901	-18.1106468531676	-7.29623566638769	-4.76196296550433	68.8178751628874	8.43392875354744	-7.42590759947556	10.1099936340865	12.0725669940278	6.49951175972745	-2.76429865783065	1.7944025460063	-5.14217688223053	-19.1302128383492	-10.3336484307182	-0.303562124873124	68.3983046854824
DCA_se1_ag1_f_04	DCA_se1_ag1_f_04_1.wav	in	1600.6597	1600.8197	IH1|N	1600.6597	1600.7597	1600.7597	1600.8197	0.160000000000082	IN	166	74.4629612303625	8.37167226717725	-7.62636070404953	12.2031830209376	-6.74474017216723	-1.27303637137986	14.2971774782582	-9.81095553851292	-19.5009208194246	-14.8858356430959	7.52271633121786	4.78473329502205	74.8051757488588	8.70728531189349	-1.92969602820257	7.65920178013974	-10.9407471189414	-7.90270172340472	11.4047187656912	-1.43819763760228	-16.1529998865606	-8.61338993361167	7.39984252563901	9.31324776472338	73.1251163668158	10.1078175541251	-6.55914187094581	4.53552627815432	-4.9463739578549	-12.7987510755735	6.31563861398346	-3.34078790022721	-5.16597244277168	-4.26481825629231	4.64181281380574	13.7183461717699	70.1270969643261
DCA_int_03	DCA_se1_ag1_f_04_1.wav	in	1610.6692	1610.7692	IH0|N	1610.6692	1610.7292	1610.7292	1610.7692	0.0999999999999091	IN	167	42.5420129427164	-1.46954177988627	-0.95728872525452	0.800377681135673	1.88155294126323	0.223070660199997	-1.08154146499347	-2.52216942197382	-1.65430776282195	-4.24071699763076	3.60849975426044	1.27521403535445	52.4791810205096	2.24733999107297	-1.86138288797185	3.41399740842906	3.23249596113616	-3.37802165604907	-7.49731878466663	-1.33215119221085	-2.12308386720929	-1.15221396071806	2.500632835206	-2.22501549833646	57.598350141503	6.49736972276455	-3.54715754552937	-0.833900031871217	7.98511393889288	-0.273331430461172	-13.9339875835426	-9.23213419040768	7.37148100989328	-0.452340832287213	3.72400500307378	-2.14291757452979	57.1186118813742
DCA_int_03	DCA_se1_ag1_f_04_1.wav	in	1614.9907	1615.2107	IH0|N	1614.9907	1615.0307	1615.0307	1615.2107	0.220000000000027	IN	168	46.927195835589	2.66523679736261	3.26863823234531	5.18672993690672	2.36813182843617	-2.19798703736733	1.38818341484997	5.38871406426528	5.91103283680963	3.87951929865583	7.00345592037367	2.26732389566748	44.863889425875	2.76413985506565	4.41045928612896	3.16151399808657	2.7675831357784	-3.16016425379387	-3.4529653856354	1.55180281287466	4.03536912181368	7.4496717966786	8.39164669807156	5.92527331345601	44.1631630888631	1.69006090967639	0.845262412733165	-1.54733945644383	3.56006683773969	1.75952162401026	0.935560630189438	3.06270166297355	7.6205976381402	8.6769942440199	6.53846666107176	-2.57173407301201	43.2669780210864
DCA_se1_ag1_f_04	DCA_se1_ag1_f_04_1.wav	riding	1650.2967	1650.9367	R|AY1|D|IH0|NG	1650.7567	1650.7867	1650.7867	1650.9367	0.180000000000064	VAR	169	67.1891025551831	10.0366502836373	-1.68837819456607	5.61479832454476	-3.5916436095354	-1.90573914457847	2.93995992333517	2.5780965370405	-5.50620573887183	-18.566124687382	-2.06307432659196	2.38694339101236	67.6309507626284	8.37295413893222	-0.147866224598209	3.24246567490651	-0.785905401184378	0.477917167555028	6.25396923975093	0.577909359327777	-2.0431904792672	-12.4019782625532	3.67586431213361	2.81147279241384	67.5823283052119	9.76071030604975	0.934287412885769	5.3248427807093	3.10819808297576	-1.91012260620584	4.29313764106774	0.490657319160374	-3.05952676075153	-8.82667263289442	4.49775583167811	1.51260132777849	65.6082363483518
DCA_int_03	DCA_se1_ag1_f_04_1.wav	riding	1652.5447	1652.9747	R|AY1|HH|D|IH0|ER0|NG	1652.9276	1653.0476	1652.9447	1652.9747	0.0471000000000004	VAR	170	NA	NA	NA	NA	NA	NA	NA	NA	NA	NA	NA	NA	NA	NA	NA	NA	NA	NA	NA	NA	NA	NA	NA	NA	NA	NA	NA	NA	NA	NA	NA	NA	NA	NA	NA	NA	NA
DCA_se1_ag1_f_04	DCA_se1_ag1_f_04_1.wav	riding	1652.5447	1652.9747	R|AY1|HH|D|IH0|ER0|NG	1652.9276	1653.0476	1652.9447	1652.9747	0.0471000000000004	VAR	171	NA	NA	NA	NA	NA	NA	NA	NA	NA	NA	NA	NA	NA	NA	NA	NA	NA	NA	NA	NA	NA	NA	NA	NA	NA	NA	NA	NA	NA	NA	NA	NA	NA	NA	NA	NA	NA
DCA_se1_ag1_f_04	DCA_se1_ag1_f_04_1.wav	in	1659.7339	1659.7939	IH0|N	1659.7339	1659.7639	1659.7639	1659.7939	0.0599999999999454	IN	172	NA	NA	NA	NA	NA	NA	NA	NA	NA	NA	NA	NA	NA	NA	NA	NA	NA	NA	NA	NA	NA	NA	NA	NA	NA	NA	NA	NA	NA	NA	NA	NA	NA	NA	NA	NA	NA
DCA_se1_ag1_f_04	DCA_se1_ag1_f_04_1.wav	having	1664.2865	1664.6165	HH|AE1|V|IH0|NG	1664.5065	1664.5365	1664.5365	1664.6165	0.110000000000127	VAR	173	68.0045210313021	10.1195693160377	-7.8542121312803	-2.29277042300805	-0.32918150729438	3.89944194012149	10.3082765285334	13.5599719865591	-0.31753140863541	-1.85962824540068	6.51351778591142	0.91837901189224	64.3611859287968	11.4393206672281	-4.24929963762617	-5.53113656770224	-0.35185905524148	3.89068628916132	10.3567079010722	13.7835026310215	1.03085180723094	-4.12524379219037	7.5840699903667	0.697040171360711	59.7220742684558	10.3225192426937	-0.363489048422961	0.130742589097728	-2.18953457211393	-2.48506150570011	8.90668826755798	19.5360708141324	4.49634752221008	-7.54572268607109	9.28020697644201	1.84510613125412	54.1956891641896
DCA_int_03	DCA_se1_ag1_f_04_1.wav	doing	1672.1669	1672.4569	D|UW1|IH0|NG	1672.3169	1672.3969	1672.3969	1672.4569	0.139999999999873	VAR	174	63.1383654970033	8.47800469157062	-6.31447481270387	2.09832014836953	-0.538795932060975	-3.65101881406911	2.9873812417294	-12.9396709815282	-4.81698774201847	0.841310207817448	7.78669604570115	5.65011556756644	61.6556666398697	7.65829686033818	-8.71095205084507	1.34586424921806	5.31695703309004	0.734847003871627	2.81959486030672	-4.14816108400207	4.4029159377347	9.0848956879998	11.7390568076127	1.68170646643599	59.4394122222601	8.3769518627615	-6.26608592537979	1.81839381229666	3.27444899519782	3.55466150510571	6.2286556078843	-3.90416847881415	-1.92871226937036	5.4079008052581	9.95401427275156	2.53889336383479	56.5100589145101
DCA_int_03	DCA_se1_ag1_f_04_1.wav	in	1717.4305	1717.5105	IH0|N	1717.4305	1717.4605	1717.4605	1717.5105	0.0800000000001546	IN	175	50.6293280708621	2.5393911113171	0.521139862192927	6.06624705535758	0.453489658857698	-3.65572432578339	-3.93188322450277	-6.13727402460581	1.19690786657497	0.0286713001417501	-2.2204029139218	-3.03514575611203	49.9566403885737	2.08523435171387	0.904059334588175	6.98306695927274	2.82092171615138	-0.972567832464096	-2.28710154877722	-4.27680498072145	5.54939703420154	2.90040209696424	-5.68459470273413	-12.3446973928187	48.7751020561771	1.95821980336771	0.0825267057809553	6.18546257152663	6.75859183952537	0.947576646582656	2.07059293432636	3.55197657392482	7.33163006362786	9.62608093169616	1.98423833127163	-9.80111369052207	46.9466553953958
DCA_se1_ag1_f_04	DCA_se1_ag1_f_04_1.wav	in	1759.6398	1759.6998	IH0|N	1759.6398	1759.6698	1759.6698	1759.6998	0.0600000000001728	IN	176	NA	NA	NA	NA	NA	NA	NA	NA	NA	NA	NA	NA	NA	NA	NA	NA	NA	NA	NA	NA	NA	NA	NA	NA	NA	NA	NA	NA	NA	NA	NA	NA	NA	NA	NA	NA	NA
DCA_se1_ag1_f_04	DCA_se1_ag1_f_04_1.wav	building	1760.6598	1761.0998	B|IH1|L|D|IH0|NG	1761.0198	1761.0498	1761.0498	1761.0998	0.0799999999999272	VAR	177	58.9184776429728	7.6952563767331	-0.906330211440646	4.59806599807978	6.29602762015315	2.6328645039272	3.53696834588302	3.56837049471951	-3.11177666122548	-9.26090461208776	0.025754335172102	-9.64696272641759	61.6374067600499	9.07501071980003	-1.42842894304245	5.22969542040244	5.31910233677862	3.27638956420554	2.41797041674806	1.53727564850581	-2.90610037544774	-12.7495225708958	-3.83872954297285	-11.9377914318583	61.5932576412626	9.13334862086103	-2.03212420780802	4.8389058698075	7.96890301974777	2.58042454501836	0.731675877504886	-0.568602341660771	-6.60011443407543	-13.266058634155	-2.85971050677197	-11.2661850793065	62.0477064780783
DCA_int_03	DCA_se1_ag1_f_04_1.wav	something	1819.3781	1819.7181	S|AH1|M|TH|IH0|NG	1819.6581	1819.6881	1819.6881	1819.7181	0.0599999999999454	VAR	178	NA	NA	NA	NA	NA	NA	NA	NA	NA	NA	NA	NA	NA	NA	NA	NA	NA	NA	NA	NA	NA	NA	NA	NA	NA	NA	NA	NA	NA	NA	NA	NA	NA	NA	NA	NA	NA
DCA_int_03	DCA_se1_ag1_f_04_1.wav	having	1821.9339	1822.2439	HH|AE1|V|IH0|NG	1822.1639	1822.2139	1822.2139	1822.2439	0.0799999999999272	VAR	179	58.0075143847003	6.05461755455443	-4.94653304974404	5.95001911607781	10.2585185652735	1.4070699064215	-7.20363630668325	4.17316224907239	13.6380978139433	9.52198842573306	11.689944620159	-7.53221713360614	59.3710350343773	5.30099177080385	-7.24465544637527	6.3861894993219	10.4262683397957	-0.43897642053171	-6.65328299103889	8.74819307295353	12.3448647392847	6.64046970272622	8.23804666991364	-6.26017132757014	57.4147121129769	4.04256224025227	-8.05752193260989	4.85361268514135	11.4681966559624	-1.12902891006055	-3.95269215782157	9.44129713321214	13.0568891075405	6.71177249212733	12.4613740107138	-0.045922651940964	56.4304788288729
DCA_int_03	DCA_se1_ag1_f_04_1.wav	running	1831.2363	1831.5263	R|AH1|N|IH0|NG	1831.3863	1831.4263	1831.4263	1831.5263	0.1400000000001	VAR	180	48.9592844331547	-2.19846356618525	1.15654381702584	14.2668725418422	-4.28770779841788	0.340878128164592	0.546508611186568	-10.7726863292289	6.0715681870448	-3.03389091198484	-5.90497959068413	1.74995743348068	48.2413286024409	1.89161915805077	0.236578699818958	6.70665146192251	2.26946830752244	-3.5931708190394	3.61110336816181	10.8197030186459	4.89744142641919	-5.32681027514222	-1.66532943652331	9.33931466811474	45.6954849613884	2.16679435872831	3.439001769423	7.20278384400063	5.65473862020218	-2.82799196640762	0.773833213151059	5.11273748437405	6.25973924067777	0.0722726229934746	3.44373534294751	10.4848934813143	43.0219716509569
DCA_int_03	DCA_se1_ag1_f_04_1.wav	something	1870.0776	1870.4576	S|AH1|M|TH|IH0|NG	1870.3876	1870.4276	1870.4276	1870.4576	0.0699999999999363	VAR	181	NA	NA	NA	NA	NA	NA	NA	NA	NA	NA	NA	NA	NA	NA	NA	NA	NA	NA	NA	NA	NA	NA	NA	NA	NA	NA	NA	NA	NA	NA	NA	NA	NA	NA	NA	NA	NA
DCA_int_03	DCA_se1_ag1_f_04_1.wav	interesting	1886.5208	1886.9808	IH1|N|T|R|AH0|S|T|IH0|NG	1886.8508	1886.9008	1886.9008	1886.9808	0.130000000000109	VAR	182	50.6905513036219	1.69042868017422	0.673099631418531	10.2103984116688	8.05507610528465	-3.46450866659321	-7.67888639552501	4.02661607065401	7.85608855454196	-9.71173629057932	-2.47932793979244	5.91022113343887	47.376295676945	1.59193281900448	0.517788263818626	7.51100221270098	2.95539327542652	-2.56314819985648	-2.93988550839248	7.25968507868162	9.99798143881531	-3.382680300995	4.66412443235644	4.08246356916557	44.5268261687296	1.94083017375343	4.63673488665653	5.63485233404217	4.35228874820153	-0.200687202540263	5.94326934881672	12.6211035129619	10.6582993195912	3.65094765030204	3.85112964061617	-2.05155877569429	45.8073499833724
DCA_int_03	DCA_se1_ag1_f_04_1.wav	getting	1907.5597	1907.8797	G|EH1|T|IH0|NG	1907.7497	1907.7797	1907.7797	1907.8797	0.129999999999882	VAR	183	51.3683831218751	6.04137652326037	4.52355598645368	6.6424263353614	3.38195760833665	-8.40167417621196	-7.77162069594657	-0.62431327890536	-0.264831116849836	-6.73303252803058	9.02100031314678	-0.265707274110968	49.7848919903623	6.25389748628416	7.02960392850405	5.65588791651321	4.88137934813168	2.21208581642249	5.23918304934094	-3.34368383118868	-5.31513140464117	-5.39423491335543	-1.69664865536399	-7.02710553311069	47.1955378540582	3.83515352153021	4.25842453179933	6.1072418171	3.40346211645586	1.37231919660542	3.12579720426426	3.85134751977398	2.88000004205213	-1.37164352285379	5.42705253692932	3.80425539791274	43.792021677709
DCA_int_03	DCA_se1_ag1_f_04_1.wav	something	1907.9897	1908.4397	S|AH1|M|TH|IH0|NG	1908.3197	1908.3597	1908.3597	1908.4397	0.119999999999891	VAR	184	56.4095617532951	5.71900823933224	-2.16151026549936	2.75297277448034	6.44811381230213	-3.20427969377241	-12.0092243715952	-1.2973882831575	14.9203297265104	6.08104685182781	0.897833796609232	-6.11484985073705	50.2506050036208	5.85168051626276	0.36238794655431	2.93108024444712	7.6180897167984	-7.29827062124057	-10.243949134099	3.84472726327574	3.95549946655839	-8.70747972557357	-4.81964045897515	2.10908069661113	46.6097507348692	3.90673142977227	2.17150233123087	4.61241788463374	8.63441249747049	-1.84706797807763	-3.80041965620605	-0.591900570599234	0.675213240508526	-3.43771002886892	1.70056625223312	4.1102640379264	48.9530839306012
DCA_se1_ag1_f_04	DCA_se1_ag1_f_04_1.wav	in	1936.6445	1936.8245	IH1|T|N|F|ER0|Y|UW1	1936.7824	1936.8124	1936.8124	1936.9024	0.119999999999891	IN	185	68.2692011140574	10.7679243699027	-1.00595065776384	8.20763622468129	3.87125720527119	-0.325814220713771	0.480247624265017	5.3330623886903	-6.24387665253151	-16.4293005591953	4.72179476532557	-1.23742930945706	63.9365705394785	10.5794354168863	3.49086705651815	8.2304753332803	3.49689520196692	6.00722596815061	1.5260884379179	6.90367155618788	-0.101214365451997	-19.6057877603982	3.85360471733126	-9.18067833272436	66.9765452658784	8.5916543546424	0.501691267606318	14.7887463178202	-0.193950589657611	0.784031835794281	4.37583691206942	-5.8041559333674	0.588647994806617	-6.84639680575501	-5.04113695557153	-3.2306769285063	68.3309788286099
DCA_int_03	DCA_se1_ag1_f_04_1.wav	in	1936.6445	1936.8245	IH1|T|N|F|ER0|Y|UW1	1936.7824	1936.8124	1936.8124	1936.9024	0.119999999999891	IN	186	68.2692011140574	10.7679243699027	-1.00595065776384	8.20763622468129	3.87125720527119	-0.325814220713771	0.480247624265017	5.3330623886903	-6.24387665253151	-16.4293005591953	4.72179476532557	-1.23742930945706	63.9365705394785	10.5794354168863	3.49086705651815	8.2304753332803	3.49689520196692	6.00722596815061	1.5260884379179	6.90367155618788	-0.101214365451997	-19.6057877603982	3.85360471733126	-9.18067833272436	66.9765452658784	8.5916543546424	0.501691267606318	14.7887463178202	-0.193950589657611	0.784031835794281	4.37583691206942	-5.8041559333674	0.588647994806617	-6.84639680575501	-5.04113695557153	-3.2306769285063	68.3309788286099
DCA_se1_ag1_f_04	DCA_se1_ag1_f_04_1.wav	in	1968.3057	1968.5157	IH0|M|N|HH	1968.4257	1968.5157	1968.5099	1968.5599	0.134199999999964	IN	187	59.0918292959217	6.23084468782977	1.67669369870087	8.60844717059855	11.179060870546	1.87324787495817	1.71981411250929	-0.647475290026735	5.52125526987322	-6.67549000280625	-2.74351207346863	-5.71194865675449	60.3147945482451	7.02586267150167	0.337886324147019	6.91484512918916	14.1868082519472	1.20509594831293	-3.21596019535694	4.68533935445782	1.93661799084748	-9.56251585927254	0.766021147696602	-6.37319126141335	61.0629227749398	6.58886268138318	1.35320535283851	10.3682021019658	14.3673330836759	3.44094632496559	-3.65818249548001	1.41297605410589	5.82400168556698	-8.60087534529535	4.06337752551743	-7.26207749490665	61.7009123683619
DCA_int_03	DCA_se1_ag1_f_04_1.wav	in	1968.3057	1968.5157	IH0|M|N|HH	1968.4257	1968.5157	1968.5099	1968.5599	0.134199999999964	IN	188	59.0918292959217	6.23084468782977	1.67669369870087	8.60844717059855	11.179060870546	1.87324787495817	1.71981411250929	-0.647475290026735	5.52125526987322	-6.67549000280625	-2.74351207346863	-5.71194865675449	60.3147945482451	7.02586267150167	0.337886324147019	6.91484512918916	14.1868082519472	1.20509594831293	-3.21596019535694	4.68533935445782	1.93661799084748	-9.56251585927254	0.766021147696602	-6.37319126141335	61.0629227749398	6.58886268138318	1.35320535283851	10.3682021019658	14.3673330836759	3.44094632496559	-3.65818249548001	1.41297605410589	5.82400168556698	-8.60087534529535	4.06337752551743	-7.26207749490665	61.7009123683619
DCA_se1_ag1_f_04	DCA_se1_ag1_f_04_1.wav	in	1970.9059	1971.0559	IH0|N	1970.9059	1971.0259	1971.0259	1971.0559	0.150000000000091	IN	189	73.7808784847661	13.0348318827395	-5.67426435991693	-5.30011956155082	-4.18553698870821	0.886181746064243	4.26331521573343	-5.32781441449593	0.789920025672497	-9.65684325098925	5.90602169871417	6.32671963862664	71.9301509112348	11.2379125552302	-6.23745532805183	0.175048758506338	-2.97217651234793	-3.45045552758442	6.73606164847705	-7.41713578869829	-1.75972207962236	-4.88229197412344	6.71523650738731	0.205064302046911	71.1368900210271	8.02805025722466	-5.01068912263726	4.54121380425267	0.717132942972475	-3.08282875789992	5.73874378610307	-9.41279684809674	2.81055823033241	-3.48426270438262	1.17390529891385	1.22941480964526	68.7365984382876
DCA_se1_ag1_f_04	DCA_se1_ag1_f_04_1.wav	in	1973.0215	1973.2615	IH0|N	1973.0215	1973.1515	1973.1515	1973.2615	0.240000000000009	IN	190	76.223042802726	10.6069208874355	-8.75144509749033	0.847857200544118	-1.56341808836676	-3.72221622544496	6.2057645368418	-8.81662565006331	-2.308312419385	1.52996556626366	5.02672521235265	-3.08685551636404	73.3720249778547	9.10468751617642	-10.3098508833405	7.33555401564601	3.7640104846507	-10.3086829457853	-0.177603406984981	-3.28066081274287	5.67105272202444	2.3488585845201	-4.13882324955927	-7.75546949882556	69.6458662698745	9.51028733805903	-6.80741859017369	7.96584339088163	10.265986427242	-7.97068826085692	-2.85300631572255	-11.8083776436547	0.14354101014902	3.38732016999891	2.13013548399379	-6.75082719952953	70.0021322010765
DCA_int_03	DCA_se1_ag1_f_04_1.wav	in	1986.7361	1987.0361	IH0|N	1986.7361	1986.8361	1986.8361	1987.0361	0.299999999999955	IN	191	49.8115715483724	5.08339618225988	3.60668974609266	5.27431266810436	3.3680376703545	-2.77313977584717	6.75825288056753	1.91175328495048	-3.99874891268506	-3.38780403954696	1.5242359179753	-5.86090631675617	42.3872396094755	-0.275898693308947	3.00115979650065	3.47970950031432	5.55358630880298	3.46036526341238	2.34321749146152	5.09687252748666	0.499756204894719	-2.76428923961313	2.39541560442213	1.50805884648167	46.4341539872918	2.80108386421907	5.89358274011331	4.19133154276674	2.29878605384688	-3.10253901203735	1.11653429124402	2.64922097677749	-3.42951946099519	-0.927827679516209	3.39274749226912	-4.83076093020839	47.7082220919127
DCA_int_03	DCA_se1_ag1_f_04_1.wav	anything	2084.4699	2084.7799	EH1|N|IY0|TH|IH2|NG	2084.6599	2084.7099	2084.7099	2084.7799	0.119999999999891	VAR	192	59.212962744169	4.91530512743473	0.336255434100793	12.7469825987025	4.22947215426467	-11.581074578362	-5.29483979845751	-0.172236184458066	4.0015302673054	-6.37346041935643	-1.22122384151925	4.12757744425242	61.9996235584728	5.99091060311689	2.50712370687591	13.6744859632871	-0.250190658092255	-14.249208239104	0.275372082392251	3.73306775388253	-1.35394107308808	-7.46011511503291	1.1698269154026	7.90274606664489	59.520757239302	5.26023823174816	3.62105951558902	8.9709975981027	-4.88329672326422	-9.87171914801737	-2.55439488396083	2.32652103926786	2.89471473733007	-4.51141672396142	6.55224624645801	9.93691033085145	58.1262390547432
DCA_se1_ag1_f_04	DCA_se1_ag1_f_04_1.wav	something	2117.8839	2118.1639	S|AH1|M|TH|IH0|NG	2118.1039	2118.1339	2118.1339	2118.1639	0.0599999999999454	VAR	193	NA	NA	NA	NA	NA	NA	NA	NA	NA	NA	NA	NA	NA	NA	NA	NA	NA	NA	NA	NA	NA	NA	NA	NA	NA	NA	NA	NA	NA	NA	NA	NA	NA	NA	NA	NA	NA
DCA_se1_ag1_f_04	DCA_se1_ag1_f_04_1.wav	cousin	2144.8139	2145.3939	K|AH1|Z|AH0|N	2145.2539	2145.3439	2145.3439	2145.3939	0.139999999999873	IN	194	63.5783784717736	7.09264617298595	0.110715881445853	7.38395795018153	6.39197633108413	5.86201501768004	1.83009677259684	-4.10543677102159	-8.06084366664711	-3.57261389702178	6.78412891386331	-7.25905025060673	61.2408998056415	5.90187757905888	2.32943416651585	6.99192538368895	8.64902177905929	6.04645326363314	2.96788809025074	-2.10351092313797	-3.36027762025169	-7.54784793221344	5.00696762333949	-12.0314582594691	59.5776809809796	6.12939236595654	2.41145713945128	6.42336554615011	8.94006845241961	5.22037743577458	0.707998155585313	-6.93911441302258	-5.30860880885552	-4.16355640766216	4.77811233965726	-10.6955750403994	56.3437566442777
DCA_int_03	DCA_se1_ag1_f_04_1.wav	being	2154.5431	2154.8031	B|IY1|IH0|NG	2154.6631	2154.6931	2154.6931	2154.8031	0.139999999999873	VAR	195	55.0865582502428	0.877559734536803	-1.44786521383753	13.1397814039239	-1.89460029159334	-7.17084741850006	4.5831512337508	1.01258552382197	0.28490735087926	-2.70164844989394	3.82892578766536	11.4406419043356	49.7119179035953	0.869486026029805	0.630151735038443	7.58937539444555	3.82923347931857	0.951241931123854	7.28787779875803	5.15794046626326	1.19196222672635	1.02274551054556	0.164489794707613	-0.825514497484971	49.2987296106019	2.93116419488398	0.198078820999823	2.79385673714762	3.36386208407314	-1.1285593450058	4.30701990721721	1.93704741856583	3.28576006173521	4.30165487822602	3.31473275822655	2.3131675427515	47.1594353703298
DCA_se1_ag1_f_04	DCA_se1_ag1_f_04_1.wav	mopping	2169.2037	2169.8037	M|AA1|P|IH0|NG	2169.6137	2169.6937	2169.6937	2169.8037	0.190000000000055	VAR	196	71.2164329390245	8.03358471847501	-2.33356905229325	12.3086952020559	9.13476372212783	-7.37808182437664	-7.39866766421232	-6.83901807528679	-0.754139567707551	-8.30661312435537	-4.00213200397386	3.77305770059372	71.4784190095028	8.67813381825277	1.40813389560595	5.36236677738205	1.17402350832616	-4.91774953993946	8.53011783563306	1.82114654474979	-3.15147961574228	-12.7211700755685	-1.93550017056437	9.11199475206866	62.668411055042	10.8358218690675	1.69554153968317	4.18945580932892	12.8762841951073	5.03583524577785	4.14501571353064	-2.90185734322936	-7.45903182247975	-8.01576718036187	-11.4784930621149	-4.5404921684266	61.7115198006446
DCA_se1_ag1_f_04	DCA_se1_ag1_f_04_1.wav	in	2207.1968	2207.4468	IH1|N	2207.1968	2207.3268	2207.3268	2207.4468	0.25	IN	197	56.3629756334095	0.976696335602096	1.83262118676924	5.30574989207928	-4.71217071593026	-11.1515391139598	5.01816123688912	-11.8291670023432	-15.0945944374214	-6.33546413811023	2.56217629186136	7.13798899453668	84.0651644212929	5.15361283458542	-2.04011937102196	10.1126676444322	-0.742175895553301	-10.8185816517699	8.70848815571451	-9.42649625824461	-7.63397167062532	-13.1209898601001	2.45029135497148	7.59442380354569	74.9277794159826	9.15686861494862	-5.82140849452111	12.3899691131822	4.43685448924995	1.23074632417885	0.291119454893289	0.416439322636363	-2.45209443754434	-25.7749783837645	-3.5647238340495	5.89924637329383	71.3690118185227
DCA_se1_ag1_f_04	DCA_se1_ag1_f_04_1.wav	going	2209.3285	2209.5685	G|OW1|IH0|NG	2209.4785	2209.5285	2209.5285	2209.5685	0.0899999999996908	VAR	198	76.7221482130635	13.1946464285486	-6.7814527503834	-6.49853927108994	2.75402562585606	0.0932431750022645	5.33315748238186	-14.2672592195941	-9.90066795892495	7.50769433655029	4.38058036609617	16.3644728634731	74.7835395968584	14.6196579937167	-8.93407947524494	-3.11089564618396	6.2926617944404	-4.13210570367687	3.81588755359987	-10.7689752177931	-12.3229977364101	2.6878315570133	9.1712195270462	8.25886292583318	71.5411603167878	15.4285578231868	-7.98062818779753	-2.77486945249246	7.58066055081307	-5.09237130042823	6.78658726200774	-2.76649274292774	-11.6911488613706	-2.51365117191392	8.35289965030436	-1.2006687907377	67.3103807164196
DCA_int_03	DCA_se1_ag1_f_04_1.wav	something	2213.7088	2214.1388	S|AH1|M|TH|IH0|NG	2214.0088	2214.0488	2214.0488	2214.1388	0.130000000000109	VAR	199	53.5193135730058	4.89084265937821	1.15667432099348	8.2287981645114	5.10278293387793	-6.61076558877105	0.44194482977127	9.37314247137851	7.12453001997435	-3.1958088602482	1.81187075489972	8.17744040006223	52.0274602269967	4.93004522229999	4.33843393731098	4.10337035590578	2.65577122851665	-0.30192102655297	6.27868031003686	9.04119027997049	3.23673909539645	-0.859478045187692	9.12178370987843	2.3523094891236	50.5231189218054	5.62995383872168	3.00221889590502	3.46017067674008	6.70359713534984	1.28597996394773	12.9291147756729	8.72346863330482	-0.587971381124416	2.90251141541099	4.52974038173187	-4.97261692529712	52.2652476152301
DCA_int_03	DCA_se1_ag1_f_04_1.wav	being	2214.7488	2214.9588	B|IY1|IH0|NG	2214.8488	2214.8888	2214.8888	2214.9588	0.109999999999673	VAR	200	51.0905531336985	4.62673539250518	6.55386783437184	11.2399389206551	1.32123460518679	-8.80234773628538	2.62200727722134	6.03037223254237	-4.3911801264549	-3.69372811973076	4.97287665421246	0.222833038333743	48.944943498461	2.61313951162774	6.24201139646956	13.8818972691641	6.56244067760758	-5.15203114492606	2.16474671842904	1.33943184440735	-10.0632473201542	-2.11583959424972	9.21260340305979	1.45249059912695	46.8109464316902	2.37681152254235	5.55135271147146	7.44130866111148	6.28509096366347	-1.44220186075785	2.45401420841719	1.66223588604087	-2.68309473627668	2.26115130575871	3.79803817769237	-7.25596933912047	46.628087956574
DCA_int_03	DCA_se1_ag1_f_04_1.wav	in	2227.5464	2227.6864	IH0|N	2227.5464	2227.5864	2227.5864	2227.6864	0.139999999999873	IN	201	54.6816389876531	5.08176262094443	-1.40768505658485	4.9935119879177	5.41166279976271	-5.24782534441567	-11.1931903395765	-0.553101870304344	14.2069698897835	5.11977138701283	0.0995871152420945	-3.14313963684991	52.6052969165417	5.79193409281991	1.93834194078018	7.10617758677719	8.07809475137825	-1.05462518007189	-3.36357006093382	0.43217898271967	1.31691532400896	1.86214732489562	5.02023143334153	0.196093223157685	50.2412056760871	5.31148277529034	2.84359975429903	7.19571047645728	10.3848056186148	-2.38506602892211	0.843713718719999	3.94513683718499	-1.40550773744598	-1.26778275811743	0.245709919787372	-4.38818345072393	48.19350270633
DCA_int_03	DCA_se1_ag1_f_04_1.wav	things	2241.0708	2241.3808	TH|IH1|NG|Z	2241.1208	2241.1908	2241.1908	2241.3008	0.179999999999836	ING	202	67.816579187238	5.56795385863254	-6.74173459531423	10.1060151000114	2.63458638291709	-13.0631332546388	-2.64276948517896	1.66522825362785	8.87349438757011	2.24249032520622	-9.66475125861221	3.49134361023594	64.3895705365228	6.02856389476223	-1.96976753040352	10.557505412857	-1.21181155480906	-12.0979103427377	5.52029618470391	0.600346847116373	1.23910940761942	-2.64392194146665	2.11881612107583	6.79205122294656	58.8423525337349	6.00550277965942	-0.168762589913271	9.57561864267725	1.45393461795793	-9.12338673466104	5.30515430900734	7.55776638067823	-2.71555495060948	-4.73580149146769	7.68158801691543	5.20763976674315	56.4694334441084
DCA_se1_ag1_f_04	DCA_se1_ag1_f_04_1.wav	in	2257.676	2257.866	IH1|N	2257.676	2257.776	2257.776	2257.866	0.190000000000055	IN	203	77.7831491026751	6.42681050919683	-1.24893144075524	12.5638899270942	-10.3337061448197	-3.97778713248238	9.84236267677016	-1.70224163959791	3.3936747060851	-15.1469231183676	2.49486738648819	-4.04565467429711	78.8406647473452	7.90014985941189	-3.72768945504487	9.63634285208606	-10.6105345507527	-0.0157401187567802	7.71132085915025	-1.03999478058861	1.04265175667769	-18.3405065069295	1.46850839417231	-2.36323143379852	73.6315867183717	8.81553142750615	-5.15318881010886	7.4431810719447	-3.23840753685334	-2.52910780016099	7.38702712564181	2.89070332449109	1.93685175716058	-21.4559434262177	-2.88992929723635	-3.36209030632177	67.261201460553
DCA_int_03	DCA_se1_ag1_f_04_1.wav	thing	2269.6446	2269.8446	TH|IH1|NG	2269.7246	2269.7946	2269.7946	2269.8446	0.119999999999891	ING	204	52.5323641758074	5.59969490488562	2.77368219490834	4.24577654337166	3.38921263590114	-0.526563419345733	-0.71992831374021	-8.59066702181643	-6.58896770784201	-3.59452655862296	-3.25490604399034	-4.21881028552195	52.2482947978967	4.09236061583302	2.734060927754	9.21884937756075	3.94522691421401	-5.75327107433814	-4.9290412265564	-8.7234019932249	-4.43862757593707	-2.76389814752778	2.35237840118486	0.846595862305702	50.8975106390073	3.04545854955836	2.6062526890625	8.99059344177735	1.60050898686911	-7.00630012245695	0.856803630695732	1.9986614939426	-3.40634909732888	-4.64812739878425	-3.55581194101764	1.79844839375909	50.9746873740905
DCA_int_03	DCA_se1_ag1_f_04_1.wav	everything	2296.1917	2296.5817	EH1|V|R|IY0|TH|IH2|NG	2296.4617	2296.5017	2296.5017	2296.5817	0.120000000000346	VAR	205	51.4290299178635	4.6366819371229	2.12286442914662	7.05032365231058	1.73343152010033	-7.36001340563302	0.497491988394347	5.53774445220276	2.46953807459469	-3.82985639204653	4.77771423990747	5.65329529104892	52.4221803597812	4.51124020666784	0.760312305885137	7.72000050371367	4.95277552850013	-10.6182159070475	-1.29482261687809	6.32836956914679	1.5479063130715	-1.64053358325633	3.73844430319072	1.77151527432953	50.9857981133955	3.82047693120159	1.7878103458658	8.72020746680416	3.92093095986613	-6.34446487205012	0.312932120669327	2.58014494971691	2.94368764850045	-2.44648658821469	4.04253650009306	3.47426244450996	48.9135954963019
DCA_se1_ag1_f_04	DCA_se1_ag1_f_04_1.wav	in	2302.9896	2303.2096	IH1|N	2302.9896	2303.1396	2303.1396	2303.2096	0.220000000000255	IN	206	69.263354682459	5.01420412934577	-3.76422625599954	10.4570052543939	-1.72355617929065	-0.187891977711397	6.33323053304173	-9.91948450728508	-11.817519341281	-15.355418980562	-5.89235956673318	6.60004305425276	69.5349497886265	9.31971562346512	-3.3943443343089	9.63889056465243	1.0903976693553	4.86959428561421	6.01609142565557	-3.65298770878382	-0.205914210107247	-8.41929073897532	-8.0236143896657	3.77037047572687	67.4846665338282	7.10737262187864	-0.414336170246769	11.4152344383595	-1.9024663284276	-0.536838836596662	4.47395930383766	0.742905653449368	1.31679717608448	-10.9910010627291	-1.67625993224489	8.62819591588857	66.8771628883613
DCA_int_03	DCA_se1_ag1_f_04_1.wav	in	2304.3471	2304.4371	IH0|N	2304.3471	2304.4071	2304.4071	2304.4371	0.0900000000001455	IN	207	64.3476317179312	4.21460298367318	-7.54786744529268	3.97649622034417	-1.48910752266132	5.44489411882174	1.91821314440708	-5.61263936620247	-0.423800167421556	-1.84358031482989	2.81806690907039	0.297441870565203	60.8078086783798	4.1610649726185	-3.80836277031371	3.50968083092963	1.48770995887334	2.4100713479773	-1.78275150211722	-4.6834740622311	-3.22497092435812	-2.02139953740928	2.51505112094786	-3.87236121679483	59.5815202942588	3.42956463670324	-3.3805438228346	8.14424563820315	1.63775075315617	3.43719410296739	1.76002159028101	-0.840685558567813	-2.65423769099211	1.16698799742	5.00306619620963	-6.19446339909172	58.5157092833809
DCA_int_03	DCA_se1_ag1_f_04_1.wav	in	2307.4052	2307.4752	IH0|N	2307.4052	2307.4352	2307.4352	2307.4752	0.069999999999709	IN	208	NA	NA	NA	NA	NA	NA	NA	NA	NA	NA	NA	NA	NA	NA	NA	NA	NA	NA	NA	NA	NA	NA	NA	NA	NA	NA	NA	NA	NA	NA	NA	NA	NA	NA	NA	NA	NA
DCA_se1_ag1_f_04	DCA_se1_ag1_f_04_1.wav	thanksgiving	2325.2091	2325.8591	TH|AE2|NG|K|S|G|IH1|V|IH0|NG	2325.7791	2325.8091	2325.8091	2325.8591	0.0799999999999272	VAR	209	79.4047463388821	8.26535849390784	-7.47745187814973	9.24363998972458	3.70038474408789	3.23825898868589	-3.09117972193951	-5.26570748551996	-2.46513886210092	-11.8627428296491	9.54836574354194	-10.0335040728474	77.9596740410515	6.81520134841796	-5.81523968521356	9.84215008452499	7.98387761228049	1.63797330887485	0.212402951709283	-5.01447665645706	3.19621582322795	-15.6292363522581	15.4562445261423	-12.4265172461337	76.5818890583227	7.65676367603101	-7.84854989307527	11.2596745990244	10.064346573252	5.36103803055176	3.44655087608118	-8.34927224394824	3.58860869712471	-14.2432969799071	10.2952738367041	-9.2210771161874	76.4305362734992
DCA_se1_ag1_f_04	DCA_se1_ag1_f_04_1.wav	cousin	2335.0744	2335.5344	K|AH1|Z|AH0|N	2335.4344	2335.4744	2335.4744	2335.5344	0.0999999999999091	IN	210	77.1876203149044	7.82394990929934	-5.42816996842939	8.54424590145795	8.02456683108169	4.44029185074149	-3.03131057854342	-9.60236795406934	-5.31539251714323	-1.19035837652719	-0.0816052018526687	-14.8056980075044	73.722594222658	11.6018243237405	-9.75396226555602	7.49221535079713	2.30227619101452	0.98678620430779	2.73910626244796	-4.3847607415545	-4.72830102517244	1.69716226883006	2.78799550995717	-18.1686312568033	71.6042254397329	7.62509945728257	-7.19391806549747	8.36783243575062	11.2353460558025	2.98834289267377	4.58152713142567	-0.542342509424119	-9.22467989816304	-14.6570915306803	1.10392594963983	-13.6742554775743	70.9525450867272
DCA_int_03	DCA_se1_ag1_f_04_1.wav	things	2360.5864	2360.7764	TH|IH1|NG|Z	2360.6164	2360.6764	2360.6764	2360.7464	0.130000000000109	ING	211	49.5037619385458	2.10005858879645	2.59973793643959	8.97590975815635	5.09517714696236	-2.8942279363314	-0.362678083533133	-2.77711182167786	-4.24093780162488	-7.15936686528033	2.70950955194961	-0.883057398425579	49.5944623678282	2.62350496976234	1.84389783169365	11.2271950364628	3.8718180809823	-9.54206454509159	-5.02560896081867	-4.45776514820838	-7.91161393105806	-6.16021050552732	6.41663222365541	2.19742426518591	48.9369156901007	1.79228422524143	1.73856220514862	9.90134806762431	3.17919476275455	-8.43020793372161	3.52817972420444	7.49289391431534	-5.49702873618016	-5.41160855716105	3.51093843304869	-7.05925634767916	47.9802043674087
DCA_se1_ag1_f_04	DCA_se1_ag1_f_04_1.wav	in	2362.7608	2362.8408	IH0|N	2362.7608	2362.7908	2362.7908	2362.8408	0.0799999999999272	IN	212	75.6810338883492	12.1552995007384	-8.60117667083111	6.64226350315091	8.15434339496458	-3.26773036935476	-7.07775023569968	-1.26834804151086	-1.76499721670488	3.29491964127687	2.26802624478251	-10.9680025525565	71.4569827676839	11.1971608306079	-5.94584675161652	5.17418557367702	9.32158300121434	-3.29882554849865	-4.95280379237189	0.415797006115832	5.90549966863728	9.95659688398736	3.83382838428319	-12.3307099828876	68.7027270069391	11.1655885053719	-2.60512215066529	4.47914246132554	7.94999039521718	-1.85152887381422	-4.89898624769521	-0.707311338803949	4.60263231578354	8.65539705507684	2.92245669266672	-8.37309619113925	65.4555282808253
DCA_int_03	DCA_se1_ag1_f_04_1.wav	in	2367.1856	2367.2556	IH0|N	2367.1856	2367.2156	2367.2156	2367.2556	0.0700000000001637	IN	213	NA	NA	NA	NA	NA	NA	NA	NA	NA	NA	NA	NA	NA	NA	NA	NA	NA	NA	NA	NA	NA	NA	NA	NA	NA	NA	NA	NA	NA	NA	NA	NA	NA	NA	NA	NA	NA
DCA_se1_ag1_f_04	DCA_se1_ag1_f_04_1.wav	skating	2465.0916	2465.7216	S|K|EY1|T|IH0|NG	2465.5316	2465.6416	2465.6416	2465.7216	0.190000000000055	VAR	214	60.9982523510481	7.74458949158815	4.56870326957508	9.79058948722156	7.83421850287241	8.72174336103989	-1.67143247032265	-3.42377570165983	-12.1854279185541	-17.917594967865	-3.55813379237855	3.33409678549315	63.0455539278499	6.98188495941961	3.64517744835296	8.77770877335178	4.14322902659611	6.27061411520566	2.54903041720212	-2.2146515928111	-8.44516713336008	-14.5653107444268	-1.8712309836901	-2.08790001201235	64.7599770271823	8.46550390583728	2.25605867781374	7.06393752837023	7.97645046854941	3.77381052243592	-2.16927639357608	-3.26427165137844	-10.8129943155448	-10.7548902160256	3.03035038970759	5.1130994195176	63.7951236223288
DCA_se1_ag1_f_04	DCA_se1_ag1_f_04_1.wav	in	2477.2028	2477.3728	IH1|N	2477.2028	2477.3128	2477.3128	2477.3728	0.170000000000073	IN	215	46.6733071241535	-0.0443462235608074	3.63031407575643	4.73890339000309	1.18075771234611	-5.26791869904532	1.61384662270436	-6.06599624525791	-4.7026001281603	-0.0988159168862515	2.16556780627073	0.242310120587755	78.5217341220075	6.73769156713101	0.544466473507527	11.8528656886931	-6.80906055279052	-6.55941648969497	10.4834814679602	-7.386296056262	-9.17631884382571	-17.2978389233496	-1.55223671580269	5.01709177193055	75.8326465310987	6.87580367588753	1.26664512295121	8.36635317646021	-3.53868452128924	-8.91260173754177	14.3551312128455	-3.45224821859081	-1.73193305125554	-16.0876674030092	-9.5767920781259	4.83789659776275	67.8540153811175
DCA_se1_ag1_f_04	DCA_se1_ag1_f_04_1.wav	something	2478.7928	2479.0628	S|AH1|M|TH|IH0|NG	2479.0028	2479.0328	2479.0328	2479.0628	0.0599999999999454	VAR	216	NA	NA	NA	NA	NA	NA	NA	NA	NA	NA	NA	NA	NA	NA	NA	NA	NA	NA	NA	NA	NA	NA	NA	NA	NA	NA	NA	NA	NA	NA	NA	NA	NA	NA	NA	NA	NA
DCA_se1_ag1_f_04	DCA_se1_ag1_f_04_1.wav	skating	2479.4828	2480.1728	S|K|EY1|T|IH0|NG	2480.0528	2480.1328	2480.1328	2480.1728	0.119999999999891	VAR	217	61.2939867303578	10.8830421319697	3.72164456005954	4.71066368085699	0.554638193784307	2.05866383384002	8.52353343684602	-1.72158165127757	-16.0819526015694	-20.4531492443347	7.33077026205932	4.44567268933715	58.6717164020069	10.5628882249533	5.550732344499	7.81149366400702	4.85283943568614	0.0671038280944682	1.35004055287502	-2.91343253869629	-12.1214768687104	-10.2033039574438	11.8439166885289	7.1943743859343	59.6820513892229	10.0033756786961	3.64377170242292	6.46751752512982	3.54972039172025	2.15514309650682	-2.21839626363591	-4.9467581154806	-10.9824659508093	-14.3958431213131	8.61721562499797	6.1773292782268	59.1899636595667
DCA_se1_ag1_f_04	DCA_se1_ag1_f_04_1.wav	something	2499.3961	2499.7961	S|AH1|M|TH|IH0|NG	2499.7361	2499.7661	2499.7661	2499.7961	0.0599999999999454	VAR	218	NA	NA	NA	NA	NA	NA	NA	NA	NA	NA	NA	NA	NA	NA	NA	NA	NA	NA	NA	NA	NA	NA	NA	NA	NA	NA	NA	NA	NA	NA	NA	NA	NA	NA	NA	NA	NA
DCA_se1_ag1_f_04	DCA_se1_ag1_f_04_1.wav	something	2510.2468	2510.6368	S|AH1|M|TH|IH0|NG	2510.5768	2510.6068	2510.6068	2510.6368	0.0600000000004002	VAR	219	NA	NA	NA	NA	NA	NA	NA	NA	NA	NA	NA	NA	NA	NA	NA	NA	NA	NA	NA	NA	NA	NA	NA	NA	NA	NA	NA	NA	NA	NA	NA	NA	NA	NA	NA	NA	NA
[truncated: 34,095 more rows]
[truncated: 11 more columns]
