# Supplementary material for: Considering Performance in the Automated and Manual Coding of Sociolinguistic Variables: Lessons From Variable (ING)
Source: Front Artif Intell. 2021 Apr 29;4:648543. doi: 10.3389/frai.2021.648543 (PMC8117961; doi:10.3389/frai.2021.648543)
Supplement: Supplementary file 3 [file Data_Sheet_3.ZIP › Datasets/DatasetC_wMFCCs.txt]

RandomIndex	TNum	File	Spkr	StT	EnT	Word	POS	TGLine	Phones	ing.dur	MFA.NorG	Coder1.NorG	Coder2.NorG	Utter	TLine	LinkToCORAALExplore	spkr	file	word	st.t	en.t	phns	vwl.st	vwl.en	nas.st	nas.en	inng.dur	Class	TokNum	X1_CepCoef_25	X2_CepCoef_25	X3_CepCoef_25	X4_CepCoef_25	X5_CepCoef_25	X6_CepCoef_25	X7_CepCoef_25	X8_CepCoef_25	X9_CepCoef_25	X10_CepCoef_25	X11_CepCoef_25	X12_CepCoef_25	X1.CepCoef_50	X2.CepCoef_50	X3.CepCoef_50	X4.CepCoef_50	X5.CepCoef_50	X6.CepCoef_50	X7.CepCoef_50	X8.CepCoef_50
1	2827	DCA_se2_ag1_m_06_1	DCA_se2_ag1_m_06	622.5891	622.8491	anything	Q+N	1547	EH1 N IY0 TH IH2 N	0.07	N	G	G	<laugh> well they pulled a lot tricks but I can't think of uh, just anything offhand, uh-	653	http://lingtools.uoregon.edu/coraal/explorer/browse.php?what=DCA_se2_ag1_m_06_1.txt&line=653&settime=621.5891	DCA_se2_ag1_m_06	DCA_se2_ag1_m_06_1.wav	anything	622.5891	622.8291	EH1|N|IY0|TH|IH2|NG	622.7291	622.7691	622.7691	622.8291	0.1	VAR	75	71.21016348	6.217928059	-7.398977021	6.149312836	2.21028599	3.877619093	-8.984889848	-0.600277631	4.339031432	2.79277684	-1.143491973	0.064997034	69.85998449	7.247113919	-8.460344798	9.77619736	3.14975585	0.588423488	-9.980341828	-2.938458032
40	2819	DCA_se2_ag1_m_06_1	DCA_se2_ag1_m_06	497.1104	497.3104	something	Q+N	1233	S AH1 M TH IH0 N	0.03	N	N	N	smoking in the bathroom, something like that.	514	http://lingtools.uoregon.edu/coraal/explorer/browse.php?what=DCA_se2_ag1_m_06_1.txt&line=514&settime=496.1104	DCA_se2_ag1_m_06	DCA_se2_ag1_m_06_1.wav	something	497.1104	497.3104	S|AH1|M|TH|IH0|NG	497.2504	497.2804	497.2804	497.3104	0.06	VAR	60	NA	NA	NA	NA	NA	NA	NA	NA	NA	NA	NA	NA	NA	NA	NA	NA	NA	NA	NA	NA
452	2804	DCA_se2_ag1_m_06_1	DCA_se2_ag1_m_06	311.0773	311.4073	leading	VAG	790	L IY1 D IH0 NG	0.15	NG	G	N	Right yeah. He was a slave and he was leading a	325	http://lingtools.uoregon.edu/coraal/explorer/browse.php?what=DCA_se2_ag1_m_06_1.txt&line=325&settime=310.0773	DCA_se2_ag1_m_06	DCA_se2_ag1_m_06_1.wav	leading	311.0773	311.4073	L|IY1|D|IH0|NG	311.2273	311.2873	311.2873	311.4073	0.18	VAR	34	64.76145345	5.0572868	-4.363521051	16.83862256	7.237580152	-7.03968359	-4.337251418	2.340142391	4.542186946	-7.202995417	-6.415238955	-2.350546734	57.29501937	5.566120745	-2.293101731	12.77550106	4.497532201	-1.844993436	-5.890333078	3.337480704
2	13697	DCB_se2_ag3_m_01_1	DCB_se2_ag3_m_01	1207.4208	1207.8608	having	HAG	3130	HH AE1 V IH0 N	0.1	N	G	G	and having all these spiritual moments	1022	http://lingtools.uoregon.edu/coraal/explorer/browse.php?what=DCB_se2_ag3_m_01_1.txt&line=1022&settime=1206.4208	DCB_se2_ag3_m_01	DCB_se2_ag3_m_01_1.wav	having	1207.4108	1207.8308	HH|AE1|V|IH0|NG	1207.7208	1207.7608	1207.7608	1207.8308	0.11	VAR	125	52.75192044	15.40270386	-7.329351781	-0.921181521	7.963887424	0.712723528	-9.660929112	-13.20021869	4.362742266	1.33975834	3.81837242	0.197575827	50.79864993	10.70213027	-1.352552964	1.426270049	5.379787643	2.157395163	-5.777645105	-9.968979615
119	13798	DCB_se2_ag3_m_01_1	DCB_se2_ag3_m_01	2519.3228	2519.7228	running	VAG	6567	R AH1 N IH0 N	0.11	N	N	N	and sent people running every which away.	2040	http://lingtools.uoregon.edu/coraal/explorer/browse.php?what=DCB_se2_ag3_m_01_1.txt&line=2040&settime=2518.3228	DCB_se2_ag3_m_01	DCB_se2_ag3_m_01_1.wav	running	2519.3228	2519.7028	R|AH1|N|IH0|NG	2519.5428	2519.6128	2519.6128	2519.7028	0.16	VAR	300	49.04960326	9.400057575	-3.71589895	12.42879119	-1.7110838	2.524559879	-0.253052024	-14.75883285	-13.02165301	-3.779370691	13.20091813	-5.811620914	44.79742907	8.580499187	-1.294986534	10.70822902	0.5317557	5.598900993	1.680334509	-14.34683615
334	13924	DCB_se2_ag3_m_01_1	DCB_se2_ag3_m_01	4283.8279	4284.0979	bringing	VAG	10916	B R IH1 NG IH0 N	0.08	N	N	N	and I remember my mom bringing a rum cake	3456	http://lingtools.uoregon.edu/coraal/explorer/browse.php?what=DCB_se2_ag3_m_01_1.txt&line=3456&settime=4282.8279	DCB_se2_ag3_m_01	DCB_se2_ag3_m_01_1.wav	bringing	4283.7879	4284.0679	B|R|IH1|NG|IH0|NG	4283.9879	4284.0179	4284.0179	4284.0679	0.08	VAR	539	32.7929528	9.257609316	0.542080739	1.531677091	11.91539564	-4.305598286	-10.08183443	-13.77252085	6.219461997	-0.036426566	7.845934386	-4.658721822	32.01200159	10.23981901	1.822661619	0.305663578	5.996199216	-0.215192982	-5.120783222	-14.59753163
499	13908	DCB_se2_ag3_m_01_1	DCB_se2_ag3_m_01	4044.1041	4044.4641	anything	Q+N	10259	EH1 N IY0 TH IH2 NG	0.07	NG	G	G	of course, like it- with anything, there's always going to be variations. I know people who get it w- five wings and fried rice.	3273	http://lingtools.uoregon.edu/coraal/explorer/browse.php?what=DCB_se2_ag3_m_01_1.txt&line=3273&settime=4043.1041	DCB_se2_ag3_m_01	DCB_se2_ag3_m_01_1.wav	anything	4044.1041	4044.4641	EH1|N|IY0|TH|IH2|NG	4044.3441	4044.4041	4044.4041	4044.4641	0.12	VAR	506	54.81425245	11.23750256	0.176267193	4.135471295	0.816176498	-1.208395154	2.032645279	-11.76845344	-5.741381731	-11.72109542	8.275885694	-4.561167752	49.44611189	8.104565614	1.579505891	11.62323062	7.344880082	0.231455338	-4.551957506	-15.10138395
670	13817	DCB_se2_ag3_m_01_1	DCB_se2_ag3_m_01	2870.9195	2871.2595	going	VAG	7414	G OW1 IH0 N	0.05	N	G	G	That you are going to	2322	http://lingtools.uoregon.edu/coraal/explorer/browse.php?what=DCB_se2_ag3_m_01_1.txt&line=2322&settime=2869.9195	DCB_se2_ag3_m_01	DCB_se2_ag3_m_01_1.wav	going	2870.9195	2871.2695	G|OW1|IH0|NG	2871.0595	2871.1895	2871.1895	2871.2695	0.21	VAR	339	42.68386042	12.51028833	-7.389326916	-5.755869473	-6.203298145	0.570510338	10.70696835	-5.233382604	9.221867482	-1.872994533	-3.763968892	-0.614822741	40.9676595	11.30873696	-6.26933483	-0.835735654	1.118959197	13.02012137	-3.669897053	-13.40216117
681	13820	DCB_se2_ag3_m_01_1	DCB_se2_ag3_m_01	2914.6089	2914.8989	standing	VAG	7506	S T AE1 N D IH0 N	0.03	N	N	G	cause I was standing up. I'm standing by the door, the- the teens are all o- hucked up over here.	2352	http://lingtools.uoregon.edu/coraal/explorer/browse.php?what=DCB_se2_ag3_m_01_1.txt&line=2352&settime=2913.6089	DCB_se2_ag3_m_01	DCB_se2_ag3_m_01_1.wav	standing	2914.6089	2914.8989	S|T|AE1|N|D|IH0|NG	2914.8389	2914.8689	2914.8689	2914.8989	0.06	VAR	342	NA	NA	NA	NA	NA	NA	NA	NA	NA	NA	NA	NA	NA	NA	NA	NA	NA	NA	NA	NA
720	13754	DCB_se2_ag3_m_01_1	DCB_se2_ag3_m_01	1813.0257	1813.3157	living	VAG	4814	L IH1 V IH0 N	0.04	N	N	N	you know, going and living the life that I wanna live	1498	http://lingtools.uoregon.edu/coraal/explorer/browse.php?what=DCB_se2_ag3_m_01_1.txt&line=1498&settime=1812.0257	DCB_se2_ag3_m_01	DCB_se2_ag3_m_01_1.wav	living	1813.0257	1813.3157	L|IH1|V|IH0|NG	1813.2357	1813.2757	1813.2757	1813.3157	0.08	VAR	218	45.87764033	17.2172098	-5.330674993	-1.016399992	-0.087481066	-0.510536319	2.6618355	-6.696343746	-14.61507572	-14.19416744	1.99697	-5.028596212	45.82154279	16.57525942	-5.902868273	0.598147213	1.780205754	0.091830197	3.687442134	-5.660122355
731	13690	DCB_se2_ag3_m_01_1	DCB_se2_ag3_m_01	1124.6012	1125.1512	nurturing	VAG	2906	N ER1 CH ER0 IH0 NG	0.1	NG	G	G	that was nurturing.	951	http://lingtools.uoregon.edu/coraal/explorer/browse.php?what=DCB_se2_ag3_m_01_1.txt&line=951&settime=1123.6012	DCB_se2_ag3_m_01	DCB_se2_ag3_m_01_1.wav	nurturing	1124.6112	1125.1712	N|ER1|CH|ER0|IH0|NG	1125.0212	1125.0512	1125.0512	1125.1712	0.15	VAR	115	35.00230991	6.245873513	-6.555044722	1.11990311	5.862572999	-0.279289113	-8.035649117	-6.412406004	-3.716125081	-2.608259449	8.66396294	-6.828919402	35.93121456	7.039839449	-7.674222012	5.144035471	4.266033558	-9.412348751	-7.567788222	-1.627060027
739	13748	DCB_se2_ag3_m_01_1	DCB_se2_ag3_m_01	1771.281	1771.651	blocking	VAG	4764	B L AA1 K IH0 N	0.04	N	N	N	and so figuring out how to get around whatever it is that's blocking it.	1461	http://lingtools.uoregon.edu/coraal/explorer/browse.php?what=DCB_se2_ag3_m_01_1.txt&line=1461&settime=1770.281	DCB_se2_ag3_m_01	DCB_se2_ag3_m_01_1.wav	blocking	1771.271	1771.651	B|L|AA1|K|IH0|NG	1771.581	1771.611	1771.611	1771.651	0.07	VAR	212	NA	NA	NA	NA	NA	NA	NA	NA	NA	NA	NA	NA	NA	NA	NA	NA	NA	NA	NA	NA
799	13683	DCB_se2_ag3_m_01_1	DCB_se2_ag3_m_01	992.9346	993.4446	recording	N	2483	R AH0 K AO1 R D IH0 N	0.1	N	N	N	I say to you today- and somebody has a recording, we can't find out who it is. Somebody has a recording	832	http://lingtools.uoregon.edu/coraal/explorer/browse.php?what=DCB_se2_ag3_m_01_1.txt&line=832&settime=991.9346	DCB_se2_ag3_m_01	DCB_se2_ag3_m_01_1.wav	recording	992.9246	993.5246	R|AH0|K|AO1|R|D|IH0|NG	993.3446	993.3746	993.3746	993.5246	0.18	VAR	94	25.07357802	5.443943727	3.599262978	0.941358391	1.347546411	0.625906854	-0.489563349	4.35111706	5.073295334	3.26060749	0.118127873	-5.255897586	24.35403384	5.501492836	-0.769180547	-1.742195373	-0.278015509	-1.439225943	-0.422423163	-4.195692841
814	13659	DCB_se2_ag3_m_01_1	DCB_se2_ag3_m_01	414.5306	414.7806	going	VAG	853	G OW1 IH0 N	0.03	N	N	G	And they're tracing and going back and looking and seeing that this and this and this and this.	340	http://lingtools.uoregon.edu/coraal/explorer/browse.php?what=DCB_se2_ag3_m_01_1.txt&line=340&settime=413.5306	DCB_se2_ag3_m_01	DCB_se2_ag3_m_01_1.wav	going	414.5306	414.7806	G|OW1|IH0|NG	414.6906	414.7506	414.7506	414.7806	0.09	VAR	43	44.06403052	15.62583902	4.276592941	1.072520596	-11.77188031	-20.51986804	1.943142439	3.180404749	1.641591067	7.044215042	7.886084431	-9.667059856	43.82178464	14.69291568	4.485592577	-1.939644751	-8.313470247	-12.17902791	-2.159161797	4.549617159
817	13952	DCB_se2_ag3_m_01_1	DCB_se2_ag3_m_01	4757.7588	4758.0288	something	Q+N	11720	S AH1 M TH IH0 N	0.03	N	N	N	And it can be something simple or it can be something intense or- or m- or deeply meaningful,	3809	http://lingtools.uoregon.edu/coraal/explorer/browse.php?what=DCB_se2_ag3_m_01_1.txt&line=3809&settime=4756.7588	DCB_se2_ag3_m_01	DCB_se2_ag3_m_01_1.wav	something	4757.7588	4758.0188	S|AH1|M|TH|IH0|NG	4757.9588	4757.9888	4757.9888	4758.0188	0.06	VAR	604	NA	NA	NA	NA	NA	NA	NA	NA	NA	NA	NA	NA	NA	NA	NA	NA	NA	NA	NA	NA
918	13755	DCB_se2_ag3_m_01_1	DCB_se2_ag3_m_01	1815.6968	1815.9268	doing	DAG	4824	D UW1 IH0 N	0.04	N	N	N	for myself, and doing what I wanna do for me.	1500	http://lingtools.uoregon.edu/coraal/explorer/browse.php?what=DCB_se2_ag3_m_01_1.txt&line=1500&settime=1814.6968	DCB_se2_ag3_m_01	DCB_se2_ag3_m_01_1.wav	doing	1815.7168	1815.9268	D|UW1|IH0|NG	1815.8668	1815.8968	1815.8968	1815.9268	0.06	VAR	219	NA	NA	NA	NA	NA	NA	NA	NA	NA	NA	NA	NA	NA	NA	NA	NA	NA	NA	NA	NA
978	13716	DCB_se2_ag3_m_01_1	DCB_se2_ag3_m_01	1444.8409	1445.1709	doing	DAG	3860	D M UW1 AO1 IH0 NG	0.03	NG	N	N	But see- and the- and the other side of this was [much as I was doing all that],	1194	http://lingtools.uoregon.edu/coraal/explorer/browse.php?what=DCB_se2_ag3_m_01_1.txt&line=1194&settime=1443.8409	DCB_se2_ag3_m_01	DCB_se2_ag3_m_01_1.wav	doing	1444.8309	1445.1209	D|M|UW1|AO1|IH0|R|NG	1445.0649	1445.3749	1445.0909	1445.1209	0.056	VAR	161	NA	NA	NA	NA	NA	NA	NA	NA	NA	NA	NA	NA	NA	NA	NA	NA	NA	NA	NA	NA
3	5317	DCA_se3_ag2_f_02_1	DCA_se3_ag2_f_02	391.0248	391.4448	everything	Q+N	6437	EH1 V R IY0 TH IH2 NG	0.04	NG	G	G	he tel- You know, she's treating him very nicely and everything.	268	http://lingtools.uoregon.edu/coraal/explorer/browse.php?what=DCA_se3_ag2_f_02_1.txt&line=268&settime=390.0248	DCA_se3_ag2_f_02	DCA_se3_ag2_f_02_1.wav	everything	391.0348	391.5948	EH1|V|R|IY0|TH|IH2|NG	391.3248	391.4048	391.4048	391.5948	0.27	VAR	19	46.31983686	7.440128947	5.012060089	7.92942404	9.341064303	-5.636375955	-8.836030827	4.503817114	3.289548877	-9.410370488	-5.427019286	-4.177784046	38.31275618	4.014164678	7.812803994	2.887119164	1.948178474	2.086650428	1.180119987	4.606390012
236	5328	DCA_se3_ag2_f_02_1	DCA_se3_ag2_f_02	574.3849	574.9249	reading	VAG	6734	R IY1 D IH0 NG	0.14	NG	G	G	the standard Reading, Writing, Arithmetic, uh-	383	http://lingtools.uoregon.edu/coraal/explorer/browse.php?what=DCA_se3_ag2_f_02_1.txt&line=383&settime=573.3849	DCA_se3_ag2_f_02	DCA_se3_ag2_f_02_1.wav	reading	574.3949	574.9749	R|IY1|D|IH0|NG	574.7449	574.8049	574.8049	574.9749	0.23	VAR	35	51.35699905	9.638759663	4.969185354	5.953864038	4.692115421	-8.182536634	-10.06927655	6.899590407	8.02028632	-0.121408644	2.548871006	-1.284157266	48.67858736	9.997484406	6.195783437	0.86769399	1.053838631	2.093110245	-4.146562268	6.317926462
4	14303	DCB_se2_ag3_m_02_2	DCB_se2_ag3_m_02	430.4369	430.8469	supporting	VAG	1006	S AH0 P AO1 R T IH0 NG	0.08	NG	G	G	the fact that we stopped supporting black businesses	543	http://lingtools.uoregon.edu/coraal/explorer/browse.php?what=DCB_se2_ag3_m_02_2.txt&line=543&settime=429.4369	DCB_se2_ag3_m_02	DCB_se2_ag3_m_02_2.wav	supporting	430.4369	430.8469	S|AH0|P|AO1|R|T|IH0|NG	430.7369	430.7769	430.7769	430.8469	0.11	VAR	46	54.31152753	5.561276403	-9.650537427	12.64393946	1.816401613	-17.28644568	0.535976307	-8.623224148	3.060915094	1.743309633	-13.99995038	-1.339526761	49.04700457	6.057954563	-5.85271587	6.52587061	4.507494604	-15.34324196	1.589008454	-0.69469668
36	14325	DCB_se2_ag3_m_02_2	DCB_se2_ag3_m_02	654.0676	654.3676	starting	VAG	1557	S T AA1 R T IH0 N	0.03	N	N	N	you're starting to see a lot of the same things that were happening in DC now happening in PG.	829	http://lingtools.uoregon.edu/coraal/explorer/browse.php?what=DCB_se2_ag3_m_02_2.txt&line=829&settime=653.0676	DCB_se2_ag3_m_02	DCB_se2_ag3_m_02_2.wav	starting	654.0776	654.3876	S|T|AA1|R|T|IH0|NG	654.3276	654.3576	654.3576	654.3876	0.06	VAR	84	NA	NA	NA	NA	NA	NA	NA	NA	NA	NA	NA	NA	NA	NA	NA	NA	NA	NA	NA	NA
45	14246	DCB_se2_ag3_m_02_1	DCB_se2_ag3_m_02	4460.4113	4460.7013	doing	DAG	11059	D UW1 IH0 N	0.06	N	N	G	And you should be doing this	5427	http://lingtools.uoregon.edu/coraal/explorer/browse.php?what=DCB_se2_ag3_m_02_1.txt&line=5427&settime=4459.4113	DCB_se2_ag3_m_02	DCB_se2_ag3_m_02_1.wav	doing	4460.4113	4460.7013	D|UW1|IH0|NG	4460.5913	4460.6513	4460.6513	4460.7013	0.11	VAR	484	50.804809	10.7339992	-2.240685289	-5.24310263	0.779456329	-1.964635221	10.32466252	-11.66146084	-5.177659882	-3.801276906	2.850791678	6.67883372	52.46111495	7.304715649	-5.294999291	4.369351604	6.469623492	-6.150297363	-3.196497465	-13.31128653
61	14099	DCB_se2_ag3_m_02_1	DCB_se2_ag3_m_02	2360.8013	2361.0313	sitting	VAG	5763	S IH1 T IH0 N	0.04	N	N	N	I had that adlib stuck in my head. I'm sitting in the back of chemistry class, and I go,	2800	http://lingtools.uoregon.edu/coraal/explorer/browse.php?what=DCB_se2_ag3_m_02_1.txt&line=2800&settime=2359.8013	DCB_se2_ag3_m_02	DCB_se2_ag3_m_02_1.wav	sitting	2360.8113	2361.0213	S|IH1|T|IH0|NG	2360.9613	2360.9913	2360.9913	2361.0213	0.06	VAR	251	NA	NA	NA	NA	NA	NA	NA	NA	NA	NA	NA	NA	NA	NA	NA	NA	NA	NA	NA	NA
78	14275	DCB_se2_ag3_m_02_1	DCB_se2_ag3_m_02	4788.5046	4788.7846	printing	N	11926	P R IH1 N IH0 N	0.05	N	N	N	um, every Thursday. /RD-NAME-1/ actually was at my office earlier today, printing out stuff,	5848	http://lingtools.uoregon.edu/coraal/explorer/browse.php?what=DCB_se2_ag3_m_02_1.txt&line=5848&settime=4787.5046	DCB_se2_ag3_m_02	DCB_se2_ag3_m_02_1.wav	printing	4788.5046	4788.7946	P|R|IH1|N|IH0|NG	4788.7046	4788.7346	4788.7346	4788.7946	0.09	VAR	527	43.92591484	6.488583664	-3.854939502	3.551863194	11.70947452	-2.023304535	-8.217906796	-8.391748073	1.749686933	-3.826535499	0.70513413	1.101351446	43.01449072	7.173980445	-2.207818939	3.451672974	11.84606125	-1.95279184	-9.287311601	-7.166006655
92	14005	DCB_se2_ag3_m_02_1	DCB_se2_ag3_m_02	1013.8774	1014.5474	interesting	ADJ	2281	IH1 N T ER0 AH0 S T IH0 N	0.1	N	G	G	it's interesting.	1154	http://lingtools.uoregon.edu/coraal/explorer/browse.php?what=DCB_se2_ag3_m_02_1.txt&line=1154&settime=1012.8774	DCB_se2_ag3_m_02	DCB_se2_ag3_m_02_1.wav	interesting	1013.8774	1014.5474	IH1|N|T|ER0|AH0|S|T|IH0|NG	1014.4074	1014.4474	1014.4474	1014.5474	0.14	VAR	96	45.20101739	0.735618858	-8.326186422	-0.180181141	2.964932122	-8.139879449	-6.519218763	-4.56561734	-1.347649047	-4.000728391	-5.061032328	-1.466322277	36.8188758	-0.084094539	-3.535511715	4.760933348	5.135248143	-6.121721069	2.239620522	0.329424757
216	14091	DCB_se2_ag3_m_02_1	DCB_se2_ag3_m_02	2199.3213	2199.6113	doing	DAG	5336	D UW1 IH0 NG	0.03	NG	G	G	cause he was actually doing everything that he was supposed to be doing,	2582	http://lingtools.uoregon.edu/coraal/explorer/browse.php?what=DCB_se2_ag3_m_02_1.txt&line=2582&settime=2198.3213	DCB_se2_ag3_m_02	DCB_se2_ag3_m_02_1.wav	doing	2199.3213	2199.6113	D|UW1|IH0|NG	2199.5113	2199.5813	2199.5813	2199.6113	0.1	VAR	239	50.08886945	12.21542586	-5.48296614	-2.730706015	-2.64783971	-5.017715416	2.975499936	-2.746857972	-7.831622825	-3.623254793	-1.317817524	-7.276680738	51.29164271	8.868899839	-9.161346804	4.487134672	2.665062186	-8.498661521	2.631827752	-9.53466476
227	14044	DCB_se2_ag3_m_02_1	DCB_se2_ag3_m_02	1508.0592	1508.7792	graduating	VAG	3536	G R AE1 JH UW0 EY2 T IH0 NG	0.15	NG	G	G	right around when I was graduating I was looking for her as well, just to be like, oh yeah, like, I did it,	1794	http://lingtools.uoregon.edu/coraal/explorer/browse.php?what=DCB_se2_ag3_m_02_1.txt&line=1794&settime=1507.0592	DCB_se2_ag3_m_02	DCB_se2_ag3_m_02_1.wav	graduating	1508.0692	1508.7992	G|R|AE1|JH|UW0|EY2|T|IH0|NG	1508.5992	1508.6992	1508.6992	1508.7992	0.2	VAR	157	58.85412789	4.912547936	-13.33925593	14.64166683	-4.30363499	-11.18477675	-3.875226957	-3.930444082	4.032229927	4.09285953	-4.381865302	4.177355535	57.27168953	3.082484621	-9.376621743	12.33298232	0.054351097	-13.85090073	1.701316207	-5.693873602
488	14298	DCB_se2_ag3_m_02_2	DCB_se2_ag3_m_02	378.6525	379.2325	fucking	ADJ	861	F AH1 K IH0 N	0.23	N	N	N	fucking, you know, like, be a part.	472	http://lingtools.uoregon.edu/coraal/explorer/browse.php?what=DCB_se2_ag3_m_02_2.txt&line=472&settime=377.6525	DCB_se2_ag3_m_02	DCB_se2_ag3_m_02_2.wav	fucking	378.6525	379.2325	F|AH1|K|IH0|NG	378.9325	379.0125	379.0125	379.2325	0.3	VAR	38	57.38130846	6.694286077	-6.318098098	10.6394936	2.757187141	-10.71128658	-2.922536571	-12.53529353	-0.387998607	1.663712243	-10.20172354	0.936294153	48.78386653	8.710981145	-4.378911488	4.507331014	8.241350804	-3.090339463	-2.893878179	-6.22816347
501	14221	DCB_se2_ag3_m_02_1	DCB_se2_ag3_m_02	4138.7127	4139.0327	writing	VAG	10178	R AY1 T IH0 NG	0.09	NG	G	G	Woo! Started writing poetry-	5023	http://lingtools.uoregon.edu/coraal/explorer/browse.php?what=DCB_se2_ag3_m_02_1.txt&line=5023&settime=4137.7127	DCB_se2_ag3_m_02	DCB_se2_ag3_m_02_1.wav	writing	4138.7027	4139.0427	R|AY1|T|IH0|NG	4138.9127	4138.9627	4138.9627	4139.0427	0.13	VAR	451	63.31396319	8.528244496	-11.69274987	14.96181845	-0.058693355	-11.9900335	-6.13061764	3.59994686	-4.409980103	-10.788669	-8.093203541	1.840551197	58.62400954	10.29425451	-9.720635133	12.77832221	1.228118017	-6.654951816	-0.984367935	4.356604177
539	13971	DCB_se2_ag3_m_02_1	DCB_se2_ag3_m_02	400.941	401.161	going	VAG	735	G OW1 IH0 N	0.03	N	N	N	you are not going to Turner Elementary.	432	http://lingtools.uoregon.edu/coraal/explorer/browse.php?what=DCB_se2_ag3_m_02_1.txt&line=432&settime=399.941	DCB_se2_ag3_m_02	DCB_se2_ag3_m_02_1.wav	going	400.941	401.161	G|OW1|IH0|N	401.031	401.131	401.131	401.161	0.13	VAR	31	53.64753411	11.85367394	-6.8570274	-3.087538928	-7.742929888	-10.47566128	7.980872592	-2.226906775	-12.10500361	4.751835638	4.907518547	-5.583258778	52.344647	9.017218897	-7.242049499	-0.02602268	-1.95176714	-6.847593789	5.141161331	-11.62079693
715	14160	DCB_se2_ag3_m_02_1	DCB_se2_ag3_m_02	3355.5347	3356.0247	fighting	VAG	8303	F AY1 T IH0 NG	0.13	NG	G	G	fighting to keep	4039	http://lingtools.uoregon.edu/coraal/explorer/browse.php?what=DCB_se2_ag3_m_02_1.txt&line=4039&settime=3354.5347	DCB_se2_ag3_m_02	DCB_se2_ag3_m_02_1.wav	fighting	3355.5347	3356.0547	F|AY1|T|IH0|NG	3355.8647	3355.9247	3355.9247	3356.0547	0.19	VAR	366	52.5721992	5.386886831	-8.308531908	20.67693144	-1.782484198	-16.28073557	1.322626334	-1.410924318	-2.415704701	-4.337668891	-3.014988069	0.859255843	47.04037762	8.63440708	-4.750942261	6.595536102	6.017368474	-8.282971632	2.079202662	-6.19002192
815	14218	DCB_se2_ag3_m_02_1	DCB_se2_ag3_m_02	4081.6801	4082.0401	knitting	VAG	10028	N IH1 T IH0 NG	0.13	NG	G	G	So I wanted to pick up knitting,	4946	http://lingtools.uoregon.edu/coraal/explorer/browse.php?what=DCB_se2_ag3_m_02_1.txt&line=4946&settime=4080.6801	DCB_se2_ag3_m_02	DCB_se2_ag3_m_02_1.wav	knitting	4081.6801	4082.0401	N|IH1|T|IH0|NG	4081.8801	4081.9101	4081.9101	4082.0401	0.16	VAR	448	41.32272564	6.117701566	-2.9758205	9.302886818	9.221383211	-17.47515896	-5.265464269	0.446490919	-7.667238455	-9.697829557	2.107820054	2.492652364	37.44111918	3.064596126	-2.127968065	10.36973827	6.60864441	-16.99105083	-9.442881585	2.111977868
847	14308	DCB_se2_ag3_m_02_2	DCB_se2_ag3_m_02	451.1221	451.6721	switching	N	1052	S W IH1 CH IH0 NG	0.21	NG	G	G	code switching	567	http://lingtools.uoregon.edu/coraal/explorer/browse.php?what=DCB_se2_ag3_m_02_2.txt&line=567&settime=450.1221	DCB_se2_ag3_m_02	DCB_se2_ag3_m_02_2.wav	switching	451.1321	451.6721	S|W|IH1|CH|IH0|NG	451.4321	451.4721	451.4721	451.6721	0.24	VAR	52	58.80898517	3.627345809	-9.00227418	12.78535336	2.367791198	-12.98614314	2.143159383	-5.009391392	-4.791093849	-7.084687136	-1.150415522	3.005520049	47.70030576	8.326228853	-2.486577569	4.435648531	-0.816201189	0.007049901	-1.243742483	-9.579904181
922	14240	DCB_se2_ag3_m_02_1	DCB_se2_ag3_m_02	4321.5394	4321.8594	being	BAG	10663	B IY1 IH0 NG	0.12	NG	G	G	Like my dad was just saying he was okay with me being gay if I was. (laughing)	5249	http://lingtools.uoregon.edu/coraal/explorer/browse.php?what=DCB_se2_ag3_m_02_1.txt&line=5249&settime=4320.5394	DCB_se2_ag3_m_02	DCB_se2_ag3_m_02_1.wav	being	4321.5494	4321.8594	B|IY1|IH0|NG	4321.7294	4321.7594	4321.7594	4321.8594	0.13	VAR	471	56.11827498	7.006489997	0.203738192	10.81498104	3.958859023	-11.04381478	-2.3439772	2.479969026	-4.336825257	-11.67323089	-6.336747897	13.02113657	51.51315748	8.807822997	3.220789105	4.93871987	5.146666262	-7.645224831	-2.168527958	1.278055414
928	14302	DCB_se2_ag3_m_02_2	DCB_se2_ag3_m_02	408.3651	408.5851	doing	DAG	944	D UW1 IH0 N	0.03	N	G	G	interest in what you're already doing.	513	http://lingtools.uoregon.edu/coraal/explorer/browse.php?what=DCB_se2_ag3_m_02_2.txt&line=513&settime=407.3651	DCB_se2_ag3_m_02	DCB_se2_ag3_m_02_2.wav	doing	408.3651	408.7551	D|UW1|IH0|NG	408.5651	408.6251	408.6251	408.7551	0.19	VAR	43	33.41657371	4.779432123	4.677368286	-2.597234738	-0.024366898	-5.815274731	5.990513229	-8.979038829	-11.00544536	-1.465804212	2.637755836	0.082833086	31.52950754	-3.582972906	-5.082413673	6.489730433	-0.056634552	-12.74467421	6.159709747	-9.001550055
968	14306	DCB_se2_ag3_m_02_2	DCB_se2_ag3_m_02	444.8495	445.5795	assimilating	VAG	1043	AH0 S IH1 M AH0 L EY2 T IH0 NG	0.08	NG	G	G	adamant about assimilating.	559	http://lingtools.uoregon.edu/coraal/explorer/browse.php?what=DCB_se2_ag3_m_02_2.txt&line=559&settime=443.8495	DCB_se2_ag3_m_02	DCB_se2_ag3_m_02_2.wav	assimilating	444.8595	445.6095	AH0|S|IH1|M|AH0|L|EY2|T|IH0|NG	445.4695	445.4995	445.4995	445.6095	0.14	VAR	50	34.33743183	-0.556462193	-5.086235947	9.30716462	4.54319642	-14.55761971	-3.273081567	0.099687306	-11.75024957	-5.728560706	3.933442687	-3.930707387	32.36613502	-0.970998441	-4.905631851	6.483515573	4.984302657	-8.724379238	3.161201659	6.189580142
969	14272	DCB_se2_ag3_m_02_1	DCB_se2_ag3_m_02	4752.0064	4752.5664	hosting	N	11823	HH OW1 S T IH0 NG	0.18	NG	G	G	the hosting and doing the open mic.	5808	http://lingtools.uoregon.edu/coraal/explorer/browse.php?what=DCB_se2_ag3_m_02_1.txt&line=5808&settime=4751.0064	DCB_se2_ag3_m_02	DCB_se2_ag3_m_02_1.wav	hosting	4752.0064	4752.5664	HH|OW1|S|T|IH0|NG	4752.3464	4752.4764	4752.4764	4752.5664	0.22	VAR	522	57.08845731	4.815695337	-7.914697841	14.12315138	4.024418439	-15.48404857	-1.084907304	-3.198345352	-1.847855356	-5.841691744	1.50686067	-1.247195262	54.20066414	4.794315317	-7.351728339	12.94447551	4.994091464	-15.40170294	3.892027832	-1.711005499
981	14264	DCB_se2_ag3_m_02_1	DCB_se2_ag3_m_02	4665.6101	4666.1001	following	VAG	11580	F AA1 L OW0 IH0 N	0.06	N	G	G	And then immediately following me,	5696	http://lingtools.uoregon.edu/coraal/explorer/browse.php?what=DCB_se2_ag3_m_02_1.txt&line=5696&settime=4664.6101	DCB_se2_ag3_m_02	DCB_se2_ag3_m_02_1.wav	following	4665.6201	4666.0701	F|AA1|L|OW0|IH0|NG	4665.9301	4666.0401	4666.0401	4666.0701	0.14	VAR	509	49.74795385	10.47891738	-2.762714961	-6.481375263	-4.164428735	-7.157082414	3.236007244	-12.68865884	-2.096206032	9.957465916	0.017870341	-6.10610727	48.09126372	10.61615518	-6.513130397	0.818407119	1.594317664	-6.849883161	6.933743775	-16.19980312
5	13062	DCB_se2_ag2_m_01_1	DCB_se2_ag2_m_01	2429.7205	2430.4805	sterling	NPR	6145	S T ER1 L IH0 N	0.27	N	N	N	Uh, Sterling.	1850	http://lingtools.uoregon.edu/coraal/explorer/browse.php?what=DCB_se2_ag2_m_01_1.txt&line=1850&settime=2428.7205	DCB_se2_ag2_m_01	DCB_se2_ag2_m_01_1.wav	sterling	2429.7305	2430.4805	S|T|ER1|L|IH0|NG	2430.1805	2430.2105	2430.2105	2430.4805	0.3	VAR	241	43.63732797	8.585238116	-0.036389887	1.292416693	0.784476669	-6.832968664	-4.385313203	1.162265959	-0.522863976	8.747719301	3.539430213	-3.972453193	34.85133904	7.637264895	3.577431056	4.357876555	5.363822866	-1.948790207	-5.223048963	1.864101364
75	13075	DCB_se2_ag2_m_01_1	DCB_se2_ag2_m_01	2828.7247	2829.0847	anything	Q+N	7059	EH1 N IY0 TH IH2 N	0.12	N	G	N	But can they can away with something? Nah, I'm- I'm strict. They don't get away with anything.	2176	http://lingtools.uoregon.edu/coraal/explorer/browse.php?what=DCB_se2_ag2_m_01_1.txt&line=2176&settime=2827.7247	DCB_se2_ag2_m_01	DCB_se2_ag2_m_01_1.wav	anything	2828.7347	2829.0847	EH1|N|IY0|TH|IH2|NG	2828.9247	2828.9747	2828.9747	2829.0847	0.16	VAR	271	41.86004528	2.808606456	-3.561239409	1.433411094	2.514568507	-2.057857595	-7.278740158	0.65622227	-3.719693812	5.53926531	-0.290358791	0.0548617	40.96172868	6.250698706	2.005482907	5.825327123	-1.464078585	-1.2900229	-5.223220992	2.006911059
399	13057	DCB_se2_ag2_m_01_1	DCB_se2_ag2_m_01	2307.4616	2307.9416	hiring	VAG	5892	HH AY1 R IH0 N	0.17	N	N	N	and someone told me that uh, /RD-WORK-6/ was hiring.	1747	http://lingtools.uoregon.edu/coraal/explorer/browse.php?what=DCB_se2_ag2_m_01_1.txt&line=1747&settime=2306.4616	DCB_se2_ag2_m_01	DCB_se2_ag2_m_01_1.wav	hiring	2307.4616	2307.9416	HH|AY1|R|IH0|NG	2307.7716	2307.8016	2307.8016	2307.9416	0.17	VAR	227	25.98443708	0.526312767	-0.643651869	-4.59192887	0.706667523	-0.66715927	-8.565241679	-2.982711272	1.216350838	3.514516922	-0.087915999	-9.005343435	28.89591332	5.921594837	5.213940669	0.189556379	0.59611483	-1.355039645	-6.491177453	-5.899405207
545	12972	DCB_se2_ag2_m_01_1	DCB_se2_ag2_m_01	529.0446	529.6746	anything	Q+N	1092	EH1 N IY0 TH IH2 NG	0.34	NG	G	G	We wasn't really into doing anything	388	http://lingtools.uoregon.edu/coraal/explorer/browse.php?what=DCB_se2_ag2_m_01_1.txt&line=388&settime=528.0446	DCB_se2_ag2_m_01	DCB_se2_ag2_m_01_1.wav	anything	529.0446	529.6746	EH1|N|IY0|TH|IH2|NG	529.2946	529.3846	529.3846	529.6746	0.38	VAR	49	53.22050491	5.532826621	-7.268692689	2.561148519	3.987816609	-14.4739674	-7.201400085	0.838009825	4.552017526	3.106538299	2.056003524	-1.801867916	37.65367395	2.670830215	2.03445072	8.971602166	8.294192709	-11.99991099	-2.518772971	4.023771575
619	13043	DCB_se2_ag2_m_01_1	DCB_se2_ag2_m_01	2119.4363	2119.9063	majoring	NPR	5417	M EY1 JH ER0 IH0 N	0.05	N	N	N	I forgot. Majoring in Engineering or something?	1598	http://lingtools.uoregon.edu/coraal/explorer/browse.php?what=DCB_se2_ag2_m_01_1.txt&line=1598&settime=2118.4363	DCB_se2_ag2_m_01	DCB_se2_ag2_m_01_1.wav	majoring	2119.4263	2119.8963	M|EY1|JH|ER0|IH0|NG	2119.8263	2119.8563	2119.8563	2119.8963	0.07	VAR	204	NA	NA	NA	NA	NA	NA	NA	NA	NA	NA	NA	NA	NA	NA	NA	NA	NA	NA	NA	NA
680	13120	DCB_se2_ag2_m_01_1	DCB_se2_ag2_m_01	3438.0462	3438.2662	going	VAG	8721	G OW1 IH0 N	0.05	N	N	N	So I don't know what's going on in- I never knew what was going on in Virginia.	2634	http://lingtools.uoregon.edu/coraal/explorer/browse.php?what=DCB_se2_ag2_m_01_1.txt&line=2634&settime=3437.0462	DCB_se2_ag2_m_01	DCB_se2_ag2_m_01_1.wav	going	3438.0462	3438.2562	G|OW1|IH0|N	3438.1762	3438.2062	3438.2062	3438.2562	0.08	VAR	344	58.60310756	13.08705109	-1.293575223	0.312758568	-6.582092362	-14.63606886	-0.949862477	3.072782175	-8.186598548	10.9370706	6.581876196	-0.555525284	56.7441295	12.83857993	-1.847236676	-1.195345978	-4.216294074	-11.15359865	1.874425482	0.247123616
788	12990	DCB_se2_ag2_m_01_1	DCB_se2_ag2_m_01	790.0725	790.2825	playing	VAG	1760	P L EY1 IH0 N	0.03	N	N	N	and he was playing football in the alley with his friends.	605	http://lingtools.uoregon.edu/coraal/explorer/browse.php?what=DCB_se2_ag2_m_01_1.txt&line=605&settime=789.0725	DCB_se2_ag2_m_01	DCB_se2_ag2_m_01_1.wav	playing	790.0525	790.2825	P|L|EY1|IH0|NG	790.2225	790.2525	790.2525	790.2825	0.06	VAR	81	NA	NA	NA	NA	NA	NA	NA	NA	NA	NA	NA	NA	NA	NA	NA	NA	NA	NA	NA	NA
6	9600	DCB_se1_ag2_m_03_2	DCB_se1_ag3_m_01	590.9387	591.2287	saying	VAG	14045	S EY1 IH0 N	0.04	N	N	N	Yeah you ain't gon- [it ain't nobody judging] nobody. I'm just [saying it's- it's- I'm just saying]	329	http://lingtools.uoregon.edu/coraal/explorer/browse.php?what=DCB_se1_ag2_m_03_2.txt&line=329&settime=589.9387	DCB_se1_ag3_m_01	DCB_se1_ag2_m_03_2.wav	saying	590.9387	591.2287	S|EY1|IH0|NG	591.1587	591.1887	591.1887	591.2287	0.07	VAR	115	NA	NA	NA	NA	NA	NA	NA	NA	NA	NA	NA	NA	NA	NA	NA	NA	NA	NA	NA	NA
47	10819	DCB_se1_ag3_m_03_1	DCB_se1_ag3_m_01	1552.1076	1552.4376	slipping	VAG	1252	S L IH1 P IH0 N	0.05	N	G	G	Hold on, you said slipping is what?	838	http://lingtools.uoregon.edu/coraal/explorer/browse.php?what=DCB_se1_ag3_m_03_1.txt&line=838&settime=1551.1076	DCB_se1_ag3_m_01	DCB_se1_ag3_m_03_1.wav	slipping	1552.1076	1552.4376	S|L|IH1|P|IH0|NG	1552.3576	1552.3976	1552.3976	1552.4376	0.08	VAR	281	48.59277483	5.967043308	-9.597444164	5.079649668	5.259191967	-6.109536057	-2.704593906	-12.59324956	-13.74550839	8.482709943	-11.20451643	9.154360217	42.5908731	5.48731926	-4.916231237	5.923667389	3.606956856	-7.07257343	-0.412791607	-4.241503933
59	9561	DCB_se1_ag2_m_03_2	DCB_se1_ag3_m_01	430.3128	430.5528	saying	VAG	13930	S EY1 IH0 N	0.06	N	N	N	/it's like-/ you know what I'm saying?	240	http://lingtools.uoregon.edu/coraal/explorer/browse.php?what=DCB_se1_ag2_m_03_2.txt&line=240&settime=429.3128	DCB_se1_ag3_m_01	DCB_se1_ag2_m_03_2.wav	saying	430.3128	430.5528	S|EY1|IH0|NG	430.4728	430.5028	430.5028	430.5528	0.08	VAR	67	52.07600593	-6.138562659	-9.141951573	2.764528704	2.281868805	-6.605629433	-5.96717071	-0.885371402	-4.415281419	-3.508680959	2.159509121	1.059131619	50.67783343	-6.78715712	-8.643352623	5.266219772	2.403650772	-7.506442453	-12.19318387	-9.064115946
99	10699	DCB_se1_ag3_m_03_1	DCB_se1_ag3_m_01	443.0916	443.4116	something	Q+N	348	S AH1 M TH IH0 N	0.03	N	N	N	Oh man, aight. You taking 'em back. I- well /???/ I can't r-	228	http://lingtools.uoregon.edu/coraal/explorer/browse.php?what=DCB_se1_ag3_m_03_1.txt&line=228&settime=442.0916	DCB_se1_ag3_m_01	DCB_se1_ag3_m_03_1.wav	something	443.0916	443.4216	S|AH1|M|TH|IH0|NG	443.3616	443.3916	443.3916	443.4216	0.06	VAR	91	NA	NA	NA	NA	NA	NA	NA	NA	NA	NA	NA	NA	NA	NA	NA	NA	NA	NA	NA	NA
164	6900	DCB_se1_ag1_f_02_1	DCB_se1_ag3_m_01	1532.5561	1532.8361	naming	VAG	11527	N EY1 M IH0 N	0.03	N	N	N	Oh so- so when you was naming all them places that's where you played basketball [at?]	1164	http://lingtools.uoregon.edu/coraal/explorer/browse.php?what=DCB_se1_ag1_f_02_1.txt&line=1164&settime=1531.5561	DCB_se1_ag3_m_01	DCB_se1_ag1_f_02_1.wav	naming	1532.5561	1532.8361	N|EY1|M|IH0|NG	1532.7661	1532.7961	1532.7961	1532.8361	0.07	VAR	177	NA	NA	NA	NA	NA	NA	NA	NA	NA	NA	NA	NA	NA	NA	NA	NA	NA	NA	NA	NA
179	18926	DCB_se3_ag4_m_01_1	DCB_se1_ag3_m_01	1318.0657	1318.5057	everything	Q+N	530	EH1 V R IY0 TH IH2 M HH N	0.06	N	G	N	[You know I looked at- I looked] at everything. [I wanna know] who's- okay.	1233	http://lingtools.uoregon.edu/coraal/explorer/browse.php?what=DCB_se3_ag4_m_01_1.txt&line=1233&settime=1317.0657	DCB_se1_ag3_m_01	DCB_se3_ag4_m_01_1.wav	everything	1318.0557	1318.5157	EH1|V|R|IY0|TH|IH2|M|HH|NG|M	1318.4257	1318.5157	1318.4814	1318.8814	0.4557	VAR	160	67.54119343	12.83544764	-9.578672185	-6.944526697	3.773995586	-11.15556821	-0.567510768	-4.566884685	-12.59597559	3.905559308	-6.188712081	8.553874964	56.03545044	11.96039736	-0.539413325	-3.127232255	-1.777018379	-11.79386463	0.69793998	1.441404001
209	6899	DCB_se1_ag1_f_02_1	DCB_se1_ag3_m_01	1518.2822	1518.5922	something	Q+N	11513	S AH1 M TH IH0 N	0.03	N	N	N	Who- did y'all have to pick a favorite player or something?	1155	http://lingtools.uoregon.edu/coraal/explorer/browse.php?what=DCB_se1_ag1_f_02_1.txt&line=1155&settime=1517.2822	DCB_se1_ag3_m_01	DCB_se1_ag1_f_02_1.wav	something	1518.2822	1518.5922	S|AH1|M|TH|IH0|NG	1518.5322	1518.5622	1518.5622	1518.5922	0.06	VAR	176	NA	NA	NA	NA	NA	NA	NA	NA	NA	NA	NA	NA	NA	NA	NA	NA	NA	NA	NA	NA
263	10605	DCB_se1_ag3_m_02_2	DCB_se1_ag3_m_01	155.5484	156.0584	listening	VAG	122	L IH1 S AH0 N IH0 N	0.07	N	N	N	listening right now, what would you-	89	http://lingtools.uoregon.edu/coraal/explorer/browse.php?what=DCB_se1_ag3_m_02_2.txt&line=89&settime=154.5484	DCB_se1_ag3_m_01	DCB_se1_ag3_m_02_2.wav	listening	155.5984	156.0584	L|IH1|S|AH0|N|IH0|NG	155.9384	155.9884	155.9884	156.0584	0.12	VAR	11	52.40242299	-4.158456532	-8.497670892	3.655252624	8.398840312	0.964997048	-13.88202094	-4.590335473	-6.736636422	5.95597534	-9.629294072	0.57638084	41.26658683	5.947446883	-4.653368202	-0.268804233	4.806970863	2.421796579	-5.222948478	-9.770995936
303	10401	DCB_se1_ag3_m_01_1	DCB_se1_ag3_m_01	1235.7476	1236.0776	saying	VAG	2553	S EY1 IH0 N	0.09	N	N	N	You know what I'm saying? Or just anything over the phone.	868	http://lingtools.uoregon.edu/coraal/explorer/browse.php?what=DCB_se1_ag3_m_01_1.txt&line=868&settime=1234.7476	DCB_se1_ag3_m_01	DCB_se1_ag3_m_01_1.wav	saying	1235.6876	1236.0276	S|EY1|IH0|NG	1235.9476	1235.9876	1235.9876	1236.0276	0.08	VAR	162	63.70743775	6.088840347	-7.136927437	6.522094076	2.307771693	-2.539235941	-1.743102909	-11.21252921	-11.44491126	-1.656206168	-2.444368915	-1.377967887	62.77378038	6.229690252	-6.638348876	8.668535405	-0.928199722	-4.524545866	0.01723326	-5.251529016
371	10919	DCB_se1_ag3_m_03_1	DCB_se1_ag3_m_01	2314.5566	2315.0066	everything	Q+N	1885	EH1 V R IY0 TH IH2 NG	0.09	NG	G	G	I mean, based on society we think white people did everything, [right?]	1343	http://lingtools.uoregon.edu/coraal/explorer/browse.php?what=DCB_se1_ag3_m_03_1.txt&line=1343&settime=2313.5566	DCB_se1_ag3_m_01	DCB_se1_ag3_m_03_1.wav	everything	2314.5266	2314.9966	EH1|V|R|IY0|TH|IH2|NG	2314.8166	2314.9166	2314.9166	2314.9966	0.18	VAR	439	40.75783623	2.975400239	-2.078344233	0.28247065	-2.594574426	-2.275885794	-2.927859785	-15.97099903	-12.89675172	5.79789584	-0.732148268	6.435145511	41.20367395	2.102328811	-2.099136116	1.900904742	1.245284853	-7.815511499	-2.312891809	-7.850857404
433	10864	DCB_se1_ag3_m_03_1	DCB_se1_ag3_m_01	1773.1202	1773.5402	saying	VAG	1496	S EY1 IH0 NG	0.03	NG	N	N	Right but it [eventually catches on, and then next thing you know], you'd be surprised how that word- all them words is- you know what I'm [saying.]	991	http://lingtools.uoregon.edu/coraal/explorer/browse.php?what=DCB_se1_ag3_m_03_1.txt&line=991&settime=1772.1202	DCB_se1_ag3_m_01	DCB_se1_ag3_m_03_1.wav	saying	1773.1002	1773.5402	S|EY1|AE1|IH0|NG	1773.4802	1773.5102	1773.5102	1773.5402	0.06	VAR	351	NA	NA	NA	NA	NA	NA	NA	NA	NA	NA	NA	NA	NA	NA	NA	NA	NA	NA	NA	NA
483	10018	DCB_se1_ag3_f_02_2	DCB_se1_ag3_m_01	620.9556	621.5156	everything	Q+N	6155	EH1 V R IY0 TH IH2 NG	0.19	NG	G	G	let's see and make sure I covered everything.	459	http://lingtools.uoregon.edu/coraal/explorer/browse.php?what=DCB_se1_ag3_f_02_2.txt&line=459&settime=619.9556	DCB_se1_ag3_m_01	DCB_se1_ag3_f_02_2.wav	everything	620.9456	621.5356	EH1|V|R|IY0|TH|IH2|NG	621.2856	621.3256	621.3256	621.5356	0.25	VAR	52	22.15852434	2.625432954	2.296930209	5.369005125	4.353015954	-3.053425029	-4.851076812	-16.48753299	-2.621493994	1.586609937	-4.815320005	-1.035366694	20.96225685	2.170269296	3.485994114	5.36839014	6.421010721	-7.176549155	-10.31413187	-8.374557602
562	10318	DCB_se1_ag3_m_01_1	DCB_se1_ag3_m_01	423.8406	424.1806	coming	VAG	776	K AH1 M IH0 N	0.04	N	N	N	coming from other places and lived there, and now	305	http://lingtools.uoregon.edu/coraal/explorer/browse.php?what=DCB_se1_ag3_m_01_1.txt&line=305&settime=422.8406	DCB_se1_ag3_m_01	DCB_se1_ag3_m_01_1.wav	coming	423.8406	424.1806	K|AH1|M|IH0|NG	424.1106	424.1406	424.1406	424.1806	0.07	VAR	45	NA	NA	NA	NA	NA	NA	NA	NA	NA	NA	NA	NA	NA	NA	NA	NA	NA	NA	NA	NA
582	11019	DCB_se1_ag3_m_03_1	DCB_se1_ag3_m_01	3199.6994	3199.9994	everything	Q+N	2441	EH1 T V W R IY0 EH1 TH IH2 L NG W AH1	0.09	NG	N	N	I- my views, [you know what I'm saying, are different.] You know what I'm [saying, your views] are different, /sir/ I respect your dec- you know what I'm saying, your [views and everything.]	1897	http://lingtools.uoregon.edu/coraal/explorer/browse.php?what=DCB_se1_ag3_m_03_1.txt&line=1897&settime=3198.6994	DCB_se1_ag3_m_01	DCB_se1_ag3_m_03_1.wav	everything	3199.6994	3199.9694	EH1|T|V|W|R|IY0|EH1|TH|IH2|L|NG|W|AH1	3199.9358	3199.9658	3199.9658	3199.9958	0.06	VAR	585	NA	NA	NA	NA	NA	NA	NA	NA	NA	NA	NA	NA	NA	NA	NA	NA	NA	NA	NA	NA
584	9378	DCB_se1_ag2_m_02_2	DCB_se1_ag3_m_01	670.6484	670.9284	speaking	VAG	256	S P IY1 K IH0 N	0.03	N	N	N	When you speaking about food, like do you	474	http://lingtools.uoregon.edu/coraal/explorer/browse.php?what=DCB_se1_ag2_m_02_2.txt&line=474&settime=669.6484	DCB_se1_ag3_m_01	DCB_se1_ag2_m_02_2.wav	speaking	670.6484	670.9384	S|P|IY1|K|IH0|NG	670.8684	670.8984	670.8984	670.9384	0.07	VAR	131	NA	NA	NA	NA	NA	NA	NA	NA	NA	NA	NA	NA	NA	NA	NA	NA	NA	NA	NA	NA
601	10604	DCB_se1_ag3_m_02_2	DCB_se1_ag3_m_01	151.1609	151.4209	something	Q+N	108	S AH1 M TH IH0 N	0.03	N	N	N	if you had to say something about to the kids like if it was a little kid,	85	http://lingtools.uoregon.edu/coraal/explorer/browse.php?what=DCB_se1_ag3_m_02_2.txt&line=85&settime=150.1609	DCB_se1_ag3_m_01	DCB_se1_ag3_m_02_2.wav	something	151.1709	151.4209	S|AH1|M|TH|IH0|NG	151.3609	151.3909	151.3909	151.4209	0.06	VAR	10	NA	NA	NA	NA	NA	NA	NA	NA	NA	NA	NA	NA	NA	NA	NA	NA	NA	NA	NA	NA
620	10633	DCB_se1_ag3_m_02_2	DCB_se1_ag3_m_01	699.5525	699.8325	taking	VAG	663	T EY1 K IH0 N	0.03	N	N	G	Well this has been a very interesting interview I appreciate you taking the time out.	445	http://lingtools.uoregon.edu/coraal/explorer/browse.php?what=DCB_se1_ag3_m_02_2.txt&line=445&settime=698.5525	DCB_se1_ag3_m_01	DCB_se1_ag3_m_02_2.wav	taking	699.5525	699.8525	T|EY1|K|IH0|NG	699.7925	699.8225	699.8225	699.8525	0.06	VAR	68	NA	NA	NA	NA	NA	NA	NA	NA	NA	NA	NA	NA	NA	NA	NA	NA	NA	NA	NA	NA
646	9519	DCB_se1_ag2_m_03_2	DCB_se1_ag3_m_01	128.6158	128.8658	waiting	VAG	13474	W EY1 T IH0 N	0.03	N	N	N	Like do you actually go to like- When is the last time you went- Like, what type of movie would actually have you going to the movies and seeing it instead of waiting for it to come out on Netflix or DVD or something like [that?]	82	http://lingtools.uoregon.edu/coraal/explorer/browse.php?what=DCB_se1_ag2_m_03_2.txt&line=82&settime=127.6158	DCB_se1_ag3_m_01	DCB_se1_ag2_m_03_2.wav	waiting	128.6158	128.8658	W|EY1|T|IH0|NG	128.7958	128.8258	128.8258	128.8658	0.07	VAR	10	NA	NA	NA	NA	NA	NA	NA	NA	NA	NA	NA	NA	NA	NA	NA	NA	NA	NA	NA	NA
666	6867	DCB_se1_ag1_f_02_1	DCB_se1_ag3_m_01	1071.2446	1071.4946	having	HAG	11171	HH AE1 V IH0 N	0.06	N	N	N	what's the- like the greatest thing about having a dog? Like does sometimes- like if you by yourself and you down or something like does he come and save the day sometimes?	804	http://lingtools.uoregon.edu/coraal/explorer/browse.php?what=DCB_se1_ag1_f_02_1.txt&line=804&settime=1070.2446	DCB_se1_ag3_m_01	DCB_se1_ag1_f_02_1.wav	having	1071.2446	1071.4846	HH|AE1|V|IH0|NG	1071.4146	1071.4446	1071.4446	1071.4846	0.07	VAR	129	NA	NA	NA	NA	NA	NA	NA	NA	NA	NA	NA	NA	NA	NA	NA	NA	NA	NA	NA	NA
684	9361	DCB_se1_ag2_m_02_2	DCB_se1_ag3_m_01	508.8428	509.1828	seeing	VAG	181	S IY1 IH0 N	0.04	N	N	N	You said and seeing things?	360	http://lingtools.uoregon.edu/coraal/explorer/browse.php?what=DCB_se1_ag2_m_02_2.txt&line=360&settime=507.8428	DCB_se1_ag3_m_01	DCB_se1_ag2_m_02_2.wav	seeing	508.8428	509.1828	S|IY1|IH0|NG	509.1028	509.1428	509.1428	509.1828	0.08	VAR	92	74.10105393	4.863769464	-10.78135663	5.197123508	12.51998482	-7.517630273	-0.262114074	-1.577155987	-5.195612972	12.70295506	-4.780536268	-9.560452166	72.18540193	6.647773757	-11.16658426	2.77641194	14.36256036	-6.61288158	2.374133769	-5.667055764
734	11016	DCB_se1_ag3_m_03_1	DCB_se1_ag3_m_01	3195.2694	3195.6494	saying	VAG	2416	S AH1 T EY1 Y IH0 NG	0.19	NG	N	N	I- my views, [you know what I'm saying, are different.] You know what I'm [saying, your views] are different, /sir/ I respect your dec- you know what I'm saying, your [views and everything.]	1897	http://lingtools.uoregon.edu/coraal/explorer/browse.php?what=DCB_se1_ag3_m_03_1.txt&line=1897&settime=3194.2694	DCB_se1_ag3_m_01	DCB_se1_ag3_m_03_1.wav	saying	3195.2494	3195.6594	S|AH1|EY1|T|Y|AE1|IH0|NG	3195.5994	3195.6294	3195.6294	3195.6594	0.06	VAR	580	NA	NA	NA	NA	NA	NA	NA	NA	NA	NA	NA	NA	NA	NA	NA	NA	NA	NA	NA	NA
751	10350	DCB_se1_ag3_m_01_1	DCB_se1_ag3_m_01	779.7096	780.0096	doing	DAG	1553	D UW1 IH0 N	0.06	N	N	N	start dancing and doing what I do, getting hype.	567	http://lingtools.uoregon.edu/coraal/explorer/browse.php?what=DCB_se1_ag3_m_01_1.txt&line=567&settime=778.7096	DCB_se1_ag3_m_01	DCB_se1_ag3_m_01_1.wav	doing	779.7096	779.9996	D|UW1|IH0|NG	779.9296	779.9596	779.9596	779.9996	0.07	VAR	92	NA	NA	NA	NA	NA	NA	NA	NA	NA	NA	NA	NA	NA	NA	NA	NA	NA	NA	NA	NA
769	9664	DCB_se1_ag2_m_03_2	DCB_se1_ag3_m_01	926.1297	926.4697	saying	VAG	14305	S EY1 IH0 N	0.25	N	N	N	you know what I'm saying,	506	http://lingtools.uoregon.edu/coraal/explorer/browse.php?what=DCB_se1_ag2_m_03_2.txt&line=506&settime=925.1297	DCB_se1_ag3_m_01	DCB_se1_ag2_m_03_2.wav	saying	926.1097	926.4697	S|EY1|IH0|NG	926.1797	926.2097	926.2097	926.4697	0.29	VAR	199	24.14036892	2.414925313	3.068779444	3.305485122	0.893211371	-0.096198668	-1.853853368	-6.743683336	-4.350529342	2.272846932	1.92341967	3.032733566	23.70167242	1.741363006	2.884825212	4.227235542	4.130641344	-3.223867466	-4.303210869	-2.495667546
805	18921	DCB_se3_ag4_m_01_1	DCB_se1_ag3_m_01	1307.9321	1308.3921	noticing	VAG	496	N OW1 T IH0 S IH0 N	0.06	N	N	N	you know, you go around and you start noticing other things outside of the	1225	http://lingtools.uoregon.edu/coraal/explorer/browse.php?what=DCB_se3_ag4_m_01_1.txt&line=1225&settime=1306.9321	DCB_se1_ag3_m_01	DCB_se3_ag4_m_01_1.wav	noticing	1307.9321	1308.4021	N|OW1|T|IH0|S|IH0|NG	1308.2921	1308.3421	1308.3421	1308.4021	0.11	VAR	154	51.74065645	2.437162413	5.156015028	1.238728634	-2.763510284	-1.203450616	-4.230444462	-9.213878183	-8.795004619	-4.792520574	-0.400865188	5.986425075	48.19703154	3.584789197	0.296415553	-1.458622551	-1.66995999	-2.110139738	-3.412501694	-1.206484525
932	10846	DCB_se1_ag3_m_03_1	DCB_se1_ag3_m_01	1638.6461	1638.9161	hearing	VAG	1382	HH DH IY1 AH1 R F IH0 N	0.03	N	N	N	That's first- that's the first [time hearing that one.]	898	http://lingtools.uoregon.edu/coraal/explorer/browse.php?what=DCB_se1_ag3_m_03_1.txt&line=898&settime=1637.6461	DCB_se1_ag3_m_01	DCB_se1_ag3_m_03_1.wav	hearing	1638.7361	1638.9161	HH|IY1|R|F|ER1|IH0|NG	1638.8561	1638.8861	1638.8861	1638.9161	0.06	VAR	326	NA	NA	NA	NA	NA	NA	NA	NA	NA	NA	NA	NA	NA	NA	NA	NA	NA	NA	NA	NA
935	10549	DCB_se1_ag3_m_02_1	DCB_se1_ag3_m_01	645.6017	645.8817	taking	VAG	397	T EY1 K IH0 N	0.03	N	N	N	grew up here in DC, is it taking them out?	468	http://lingtools.uoregon.edu/coraal/explorer/browse.php?what=DCB_se1_ag3_m_02_1.txt&line=468&settime=644.6017	DCB_se1_ag3_m_01	DCB_se1_ag3_m_02_1.wav	taking	645.6017	645.8817	T|EY1|K|IH0|NG	645.8217	645.8517	645.8517	645.8817	0.06	VAR	99	NA	NA	NA	NA	NA	NA	NA	NA	NA	NA	NA	NA	NA	NA	NA	NA	NA	NA	NA	NA
7	4912	DCA_se3_ag1_m_03_1	DCA_se3_ag1_m_03	1911.1008	1911.4708	anything	Q+N	3438	EH1 N IY0 TH IH2 NG	0.08	NG	G	G	But anything else, I'll read, just about.	1528	http://lingtools.uoregon.edu/coraal/explorer/browse.php?what=DCA_se3_ag1_m_03_1.txt&line=1528&settime=1910.1008	DCA_se3_ag1_m_03	DCA_se3_ag1_m_03_1.wav	anything	1911.0908	1911.4508	EH1|N|IY0|TH|IH2|NG	1911.3608	1911.3908	1911.3908	1911.4508	0.09	VAR	171	56.0248678	6.02705408	11.21797829	9.371585617	12.80623912	1.294631988	-6.212479981	1.207934134	5.476328208	-1.129098236	-3.157460631	2.886986865	55.91838473	6.404069499	11.41512187	8.656777535	11.74197197	0.438873463	-6.204904964	0.416859481
614	4901	DCA_se3_ag1_m_03_1	DCA_se3_ag1_m_03	1689.8751	1690.1951	starting	VAG	3037	S T AA1 R T IH0 N	0.06	N	G	G	starting	1368	http://lingtools.uoregon.edu/coraal/explorer/browse.php?what=DCA_se3_ag1_m_03_1.txt&line=1368&settime=1688.8751	DCA_se3_ag1_m_03	DCA_se3_ag1_m_03_1.wav	starting	1689.8751	1690.1951	S|T|AA1|R|T|IH0|NG	1690.1051	1690.1351	1690.1351	1690.1951	0.09	VAR	156	59.32559681	9.992809978	6.918777311	-0.990563639	5.464724638	5.671706284	-1.107043928	-8.633632811	-7.253121436	-1.066567856	5.11452366	4.724536125	57.0219868	7.229944342	8.52838086	1.769175489	7.684404603	6.470679326	-4.924715666	-8.289590991
950	4906	DCA_se3_ag1_m_03_1	DCA_se3_ag1_m_03	1801.552	1801.782	during	P	3250	D UH1 R IH0 N	0.03	N	G	G	opening presents during rest of the day.	1450	http://lingtools.uoregon.edu/coraal/explorer/browse.php?what=DCA_se3_ag1_m_03_1.txt&line=1450&settime=1800.552	DCA_se3_ag1_m_03	DCA_se3_ag1_m_03_1.wav	during	1801.542	1801.792	D|UH1|R|IH0|NG	1801.732	1801.762	1801.762	1801.792	0.06	VAR	164	NA	NA	NA	NA	NA	NA	NA	NA	NA	NA	NA	NA	NA	NA	NA	NA	NA	NA	NA	NA
8	1515	DCA_se1_ag4_m_02_1	DCA_se1_ag4_m_02	815.5765	815.7765	building	N	2166	B IH1 L D IH0 N	0.03	N	N	N	Young boys, uh, /?? what they- by the police car/, and another building next to it. Anyway, we're there at the Jones, /RD-NAME-3/,	671	http://lingtools.uoregon.edu/coraal/explorer/browse.php?what=DCA_se1_ag4_m_02_1.txt&line=671&settime=814.5765	DCA_se1_ag4_m_02	DCA_se1_ag4_m_02_1.wav	building	815.5665	815.7865	B|IH1|L|D|IH0|NG	815.7265	815.7565	815.7565	815.7865	0.06	VAR	105	NA	NA	NA	NA	NA	NA	NA	NA	NA	NA	NA	NA	NA	NA	NA	NA	NA	NA	NA	NA
22	1621	DCA_se1_ag4_m_02_1	DCA_se1_ag4_m_02	2251.1081	2251.2681	trying	VAG	6337	T R AY1 N	0.03	N	N	N	And uh, but she remember me. Oh Brother /RD-NAME-2/! Brother /RD-NAME-2/. But I was trying to go some place or	1825	http://lingtools.uoregon.edu/coraal/explorer/browse.php?what=DCA_se1_ag4_m_02_1.txt&line=1825&settime=2250.1081	DCA_se1_ag4_m_02	DCA_se1_ag4_m_02_1.wav	trying	2251.1081	2251.2681	T|R|AY1|NG	2251.1981	2251.2381	2251.2381	2251.2681	0.07	VAR	267	NA	NA	NA	NA	NA	NA	NA	NA	NA	NA	NA	NA	NA	NA	NA	NA	NA	NA	NA	NA
76	1604	DCA_se1_ag4_m_02_1	DCA_se1_ag4_m_02	2095.6077	2095.7577	nothing	Q+N	5856	N AH1 TH IH0 N	0.03	N	N	N	I don't- I have nothing to live for, that's what I figure.	1709	http://lingtools.uoregon.edu/coraal/explorer/browse.php?what=DCA_se1_ag4_m_02_1.txt&line=1709&settime=2094.6077	DCA_se1_ag4_m_02	DCA_se1_ag4_m_02_1.wav	nothing	2095.6077	2095.7677	N|AH1|TH|IH0|NG	2095.7077	2095.7377	2095.7377	2095.7677	0.06	VAR	239	NA	NA	NA	NA	NA	NA	NA	NA	NA	NA	NA	NA	NA	NA	NA	NA	NA	NA	NA	NA
196	1530	DCA_se1_ag4_m_02_1	DCA_se1_ag4_m_02	1169.4253	1169.7153	crying	VAG	3181	K R AY1 IH0 N	0.03	N	G	N	I was a big ol' boy, crying <wails> I was crying like this, you know.	954	http://lingtools.uoregon.edu/coraal/explorer/browse.php?what=DCA_se1_ag4_m_02_1.txt&line=954&settime=1168.4253	DCA_se1_ag4_m_02	DCA_se1_ag4_m_02_1.wav	crying	1169.4353	1169.7253	K|R|AY1|IH0|NG	1169.6653	1169.6953	1169.6953	1169.7253	0.06	VAR	134	NA	NA	NA	NA	NA	NA	NA	NA	NA	NA	NA	NA	NA	NA	NA	NA	NA	NA	NA	NA
261	1628	DCA_se1_ag4_m_02_1	DCA_se1_ag4_m_02	2356.3547	2356.5147	getting	GTG	6649	G IH1 T IH0 N	0.03	N	N	N	But I forget sometimes, too, getting old now see? /When/ I get as old as you are, then I forget /to shut up/ see?	1911	http://lingtools.uoregon.edu/coraal/explorer/browse.php?what=DCA_se1_ag4_m_02_1.txt&line=1911&settime=2355.3547	DCA_se1_ag4_m_02	DCA_se1_ag4_m_02_1.wav	getting	2356.3547	2356.5147	G|EH1|T|IH0|NG	2356.4547	2356.4847	2356.4847	2356.5147	0.06	VAR	279	NA	NA	NA	NA	NA	NA	NA	NA	NA	NA	NA	NA	NA	NA	NA	NA	NA	NA	NA	NA
492	1512	DCA_se1_ag4_m_02_1	DCA_se1_ag4_m_02	756.6543	756.9943	nothing	Q+N	2023	N AH1 TH IH0 NG	0.03	NG	N	N	I /ain't/ no major in nothing in particular but this	625	http://lingtools.uoregon.edu/coraal/explorer/browse.php?what=DCA_se1_ag4_m_02_1.txt&line=625&settime=755.6543	DCA_se1_ag4_m_02	DCA_se1_ag4_m_02_1.wav	nothing	756.6543	756.9943	N|AH1|TH|IH0|NG	756.8943	756.9643	756.9643	756.9943	0.1	VAR	99	53.84351652	15.4870265	-1.501210487	2.74035335	11.03267298	6.699553261	-9.404913374	-15.74136469	-5.48065327	2.730458854	0.724968535	6.931883781	57.33486865	16.70488311	-5.472029335	-0.123160052	9.361632478	0.662976456	-7.569500367	-10.0696021
561	1599	DCA_se1_ag4_m_02_1	DCA_se1_ag4_m_02	2030.6074	2030.8474	talking	VAG	5684	T AO1 K IH0 N	0.03	N	N	N	young man! I'm talking about.	1644	http://lingtools.uoregon.edu/coraal/explorer/browse.php?what=DCA_se1_ag4_m_02_1.txt&line=1644&settime=2029.6074	DCA_se1_ag4_m_02	DCA_se1_ag4_m_02_1.wav	talking	2030.6074	2030.8574	T|AO1|K|IH0|NG	2030.7974	2030.8274	2030.8274	2030.8574	0.06	VAR	233	NA	NA	NA	NA	NA	NA	NA	NA	NA	NA	NA	NA	NA	NA	NA	NA	NA	NA	NA	NA
980	1569	DCA_se1_ag4_m_02_1	DCA_se1_ag4_m_02	1732.7266	1733.0066	talking	VAG	4810	T AO1 K IH0 N	0.03	N	N	N	Great man, he wouldn't know who I was. /unintelligible/ walking up to see him, get to talking about it,	1399	http://lingtools.uoregon.edu/coraal/explorer/browse.php?what=DCA_se1_ag4_m_02_1.txt&line=1399&settime=1731.7266	DCA_se1_ag4_m_02	DCA_se1_ag4_m_02_1.wav	talking	1732.7266	1733.0066	T|AO1|K|IH0|NG	1732.9466	1732.9766	1732.9766	1733.0066	0.06	VAR	197	NA	NA	NA	NA	NA	NA	NA	NA	NA	NA	NA	NA	NA	NA	NA	NA	NA	NA	NA	NA
995	1464	DCA_se1_ag4_m_02_1	DCA_se1_ag4_m_02	198.8186	199.2786	something	Q+N	500	S AH1 M TH IH0 N	0.22	N	N	N	/That something/?	175	http://lingtools.uoregon.edu/coraal/explorer/browse.php?what=DCA_se1_ag4_m_02_1.txt&line=175&settime=197.8186	DCA_se1_ag4_m_02	DCA_se1_ag4_m_02_1.wav	something	198.8286	199.2786	S|AH1|M|TH|IH0|NG	199.0286	199.0586	199.0586	199.2786	0.25	VAR	19	54.05119568	14.50062802	-4.12148792	7.313797434	10.96775793	0.354587628	3.10529789	-11.62055614	-6.756832936	6.798604665	-6.025838253	-10.91691654	47.00791014	12.35944159	-3.418449115	3.319948806	11.70942029	3.943229815	3.153855951	-4.142654715
9	5677	DCA_se3_ag2_m_01_1	DCA_se3_ag2_m_01	481.1305	481.5005	using	VAG	1138	Y UW1 Z IH0 NG	0.04	NG	N	G	using what they have. Uh,	334	http://lingtools.uoregon.edu/coraal/explorer/browse.php?what=DCA_se3_ag2_m_01_1.txt&line=334&settime=480.1305	DCA_se3_ag2_m_01	DCA_se3_ag2_m_01_1.wav	using	481.1305	481.5205	Y|UW1|Z|IH0|NG	481.4105	481.4605	481.4605	481.5205	0.11	VAR	54	62.03441026	5.247117505	-2.920224042	10.79067433	6.049209573	7.670590783	10.3495237	-3.468947836	-2.404462319	-5.281315656	-5.219820693	14.75483559	60.53864294	4.971837785	-4.522103023	7.633196597	11.20150538	7.156189855	8.698645731	-1.003300311
39	5748	DCA_se3_ag2_m_01_1	DCA_se3_ag2_m_01	1891.3123	1891.6723	making	VAG	4310	M EY1 K IH0 N	0.03	N	G	N	to use, making more money.	1375	http://lingtools.uoregon.edu/coraal/explorer/browse.php?what=DCA_se3_ag2_m_01_1.txt&line=1375&settime=1890.3123	DCA_se3_ag2_m_01	DCA_se3_ag2_m_01_1.wav	making	1891.3023	1891.6823	M|EY1|K|IH0|NG	1891.5923	1891.6323	1891.6323	1891.6823	0.09	VAR	182	68.15179887	2.446646326	-8.348095619	15.41959595	14.07788127	-2.207638352	5.175878262	-3.221672411	4.931246386	10.90861033	-17.73918634	6.069331868	62.92594077	6.170542064	-9.519925839	15.00601306	18.23685379	1.507737826	5.029190791	-4.501451845
97	5726	DCA_se3_ag2_m_01_1	DCA_se3_ag2_m_01	1484.3569	1484.6869	giving	VAG	3466	G IH1 V IH0 N	0.04	N	N	N	I said, I'm not giving up on this one. I turned around and found the party.	1080	http://lingtools.uoregon.edu/coraal/explorer/browse.php?what=DCA_se3_ag2_m_01_1.txt&line=1080&settime=1483.3569	DCA_se3_ag2_m_01	DCA_se3_ag2_m_01_1.wav	giving	1484.3469	1484.6769	G|IH1|V|IH0|NG	1484.6169	1484.6469	1484.6469	1484.6769	0.06	VAR	144	NA	NA	NA	NA	NA	NA	NA	NA	NA	NA	NA	NA	NA	NA	NA	NA	NA	NA	NA	NA
215	5732	DCA_se3_ag2_m_01_1	DCA_se3_ag2_m_01	1572.5538	1573.1338	knowing	VAG	3671	N OW1 IH0 N	0.16	N	G	G	Um, not to my knowing. Uh, most of the	1147	http://lingtools.uoregon.edu/coraal/explorer/browse.php?what=DCA_se3_ag2_m_01_1.txt&line=1147&settime=1571.5538	DCA_se3_ag2_m_01	DCA_se3_ag2_m_01_1.wav	knowing	1572.5638	1573.1538	N|OW1|IH0|NG	1572.7838	1572.9638	1572.9638	1573.1538	0.37	VAR	152	65.77842341	7.30568095	-4.636633591	-3.672158836	3.81001201	4.521826945	6.012032121	-4.014421898	-7.622112704	3.230101201	-11.2332556	12.17628055	60.79305292	3.160836558	-3.527072653	2.823763861	8.433830557	4.215007067	-4.481263251	-11.35331939
369	5736	DCA_se3_ag2_m_01_1	DCA_se3_ag2_m_01	1735.5805	1735.9905	getting	GTG	4010	G EH1 T IH0 NG	0.14	NG	G	G	It's getting old, but uh, when I came back it was relatively new. I picked that up.	1263	http://lingtools.uoregon.edu/coraal/explorer/browse.php?what=DCA_se3_ag2_m_01_1.txt&line=1263&settime=1734.5805	DCA_se3_ag2_m_01	DCA_se3_ag2_m_01_1.wav	getting	1735.5805	1735.9905	G|EH1|T|IH0|NG	1735.8005	1735.9005	1735.9005	1735.9905	0.19	VAR	160	76.15596694	2.717383929	-9.971215301	13.14702115	11.04755371	1.641086366	-2.652010366	-10.36470129	3.900513882	7.254614649	-14.19021624	4.257761421	70.1201313	1.177469091	-9.374299727	15.28267426	11.5405708	6.757037999	-5.249116373	-10.33330236
576	5692	DCA_se3_ag2_m_01_1	DCA_se3_ag2_m_01	769.0569	769.7669	exciting	VAG	1778	IH0 K S AY1 T IH0 NG	0.16	NG	G	G	It was exciting, but it wasn't	535	http://lingtools.uoregon.edu/coraal/explorer/browse.php?what=DCA_se3_ag2_m_01_1.txt&line=535&settime=768.0569	DCA_se3_ag2_m_01	DCA_se3_ag2_m_01_1.wav	exciting	769.0669	769.7769	IH0|K|S|AY1|T|IH0|NG	769.5769	769.6369	769.6369	769.7769	0.2	VAR	75	77.22973011	0.083337363	-8.601148604	19.00667536	8.969610308	2.741319282	-2.120249007	-12.73879153	13.79546356	-6.267846399	-18.94318586	8.458830586	68.58774141	2.826603398	-9.496026818	17.76841083	9.951377649	4.636323601	3.991382373	-7.348460171
678	5669	DCA_se3_ag2_m_01_1	DCA_se3_ag2_m_01	420.1777	420.3577	getting	GTG	992	G IH1 T IH0 NG	0.03	NG	N	N	and she was getting ready to get married, and he couldn't stand it, so he went,	292	http://lingtools.uoregon.edu/coraal/explorer/browse.php?what=DCA_se3_ag2_m_01_1.txt&line=292&settime=419.1777	DCA_se3_ag2_m_01	DCA_se3_ag2_m_01_1.wav	getting	420.1777	420.3777	G|IH1|T|IH0|NG	420.3177	420.3477	420.3477	420.3777	0.06	VAR	46	NA	NA	NA	NA	NA	NA	NA	NA	NA	NA	NA	NA	NA	NA	NA	NA	NA	NA	NA	NA
716	5659	DCA_se3_ag2_m_01_1	DCA_se3_ag2_m_01	272.0192	272.2092	getting	GTG	636	G IH1 T IH0 N	0.04	N	N	N	getting ready to get out the service and	181	http://lingtools.uoregon.edu/coraal/explorer/browse.php?what=DCA_se3_ag2_m_01_1.txt&line=181&settime=271.0192	DCA_se3_ag2_m_01	DCA_se3_ag2_m_01_1.wav	getting	272.0192	272.2092	G|IH1|T|IH0|NG	272.1492	272.1792	272.1792	272.2092	0.06	VAR	30	NA	NA	NA	NA	NA	NA	NA	NA	NA	NA	NA	NA	NA	NA	NA	NA	NA	NA	NA	NA
754	5701	DCA_se3_ag2_m_01_1	DCA_se3_ag2_m_01	824.1269	824.7169	wedding	N	1906	W EH1 D IH0 NG	0.27	NG	G	G	after the wedding,	586	http://lingtools.uoregon.edu/coraal/explorer/browse.php?what=DCA_se3_ag2_m_01_1.txt&line=586&settime=823.1269	DCA_se3_ag2_m_01	DCA_se3_ag2_m_01_1.wav	wedding	824.1369	824.7769	W|EH1|D|IH0|NG	824.4069	824.4569	824.4569	824.7769	0.37	VAR	86	70.08015056	1.826511232	-9.022154813	18.19672212	10.00917034	-3.496733618	-5.666685355	-7.505859654	6.734267806	1.938722852	-14.44834103	11.08251158	59.6550201	0.569949912	-9.859651144	21.28093514	18.65715711	7.700644907	-1.385627727	-9.035139657
997	5744	DCA_se3_ag2_m_01_1	DCA_se3_ag2_m_01	1814.6976	1815.2476	partying	VAG	4133	P AA1 R T IY0 IH0 NG	0.09	NG	G	G	are more important than partying cause you can party anytime.	1321	http://lingtools.uoregon.edu/coraal/explorer/browse.php?what=DCA_se3_ag2_m_01_1.txt&line=1321&settime=1813.6976	DCA_se3_ag2_m_01	DCA_se3_ag2_m_01_1.wav	partying	1814.6976	1815.2376	P|AA1|R|T|IY0|IH0|NG	1815.1376	1815.1676	1815.1676	1815.2376	0.1	VAR	172	50.51574244	1.985109732	-2.496343702	5.591566068	19.66576229	1.158038384	-10.35123769	-5.515429275	4.867428643	-4.270609881	-14.81540289	0.948833478	49.01991813	0.86918636	-1.049405358	7.680537982	20.12648707	2.507662944	-6.97769528	-0.447643909
11	2336	DCA_se2_ag1_m_02_1	DCA_se2_ag1_m_02	1022.1584	1022.7284	writing	VAG	6978	R AY1 T IH0 NG	0.25	NG	G	G	writing without using books or anything [you know.]	899	http://lingtools.uoregon.edu/coraal/explorer/browse.php?what=DCA_se2_ag1_m_02_1.txt&line=899&settime=1021.1584	DCA_se2_ag1_m_02	DCA_se2_ag1_m_02_1.wav	writing	1022.1584	1022.6284	R|AY1|T|IH0|NG	1022.4584	1022.4884	1022.4884	1022.6284	0.17	VAR	125	60.6599921	4.627876104	3.049687236	8.844898791	4.41267199	-10.32666735	4.385978662	9.64365223	-11.62408795	-9.580202866	0.435188225	-0.897893552	54.44196233	5.525679717	-1.393550333	5.952628934	7.152090512	-2.245136265	0.489105086	5.540764915
20	2414	DCA_se2_ag1_m_02_1	DCA_se2_ag1_m_02	1951.6522	1952.2322	swimming	VAG	9534	S W IH1 M IH0 N	0.05	N	G	G	hit it as he was swimming underwater.	1697	http://lingtools.uoregon.edu/coraal/explorer/browse.php?what=DCA_se2_ag1_m_02_1.txt&line=1697&settime=1950.6522	DCA_se2_ag1_m_02	DCA_se2_ag1_m_02_1.wav	swimming	1951.6422	1952.2222	S|W|IH1|M|IH0|NG	1952.1422	1952.1822	1952.1822	1952.2222	0.08	VAR	265	51.37627915	6.825625359	-5.202099198	7.65936037	6.132408998	1.603236772	-4.552288857	-8.364202191	-0.024467585	-5.66981717	-8.212021457	-10.06680111	62.1537937	5.770657244	-6.176132168	14.56284481	2.390853116	-5.707235659	-8.134832371	-0.149499306
51	2444	DCA_se2_ag1_m_02_1	DCA_se2_ag1_m_02	2284.6507	2284.9207	taking	VAG	10513	T EY1 K IH0 N	0.05	N	G	G	I guess about eight years old, and I was taking swimming lessons at the neighborhood swimming pool. And	1956	http://lingtools.uoregon.edu/coraal/explorer/browse.php?what=DCA_se2_ag1_m_02_1.txt&line=1956&settime=2283.6507	DCA_se2_ag1_m_02	DCA_se2_ag1_m_02_1.wav	taking	2284.6507	2284.9207	T|EY1|K|IH0|NG	2284.8207	2284.8507	2284.8507	2284.9207	0.1	VAR	324	57.90458921	12.03280671	-3.516026242	9.256639726	3.696568324	-1.272638847	-4.642456322	4.820278087	6.901473804	-14.68973641	-4.086726247	8.26494705	58.5908171	8.467201408	-4.156790071	7.385519848	1.407596596	0.182744707	-3.41214773	3.415297804
170	2287	DCA_se2_ag1_m_02_1	DCA_se2_ag1_m_02	422.3382	422.7082	working	VAG	5596	W ER1 K IH0 N	0.03	N	G	G	well whoever he was working for,	375	http://lingtools.uoregon.edu/coraal/explorer/browse.php?what=DCA_se2_ag1_m_02_1.txt&line=375&settime=421.3382	DCA_se2_ag1_m_02	DCA_se2_ag1_m_02_1.wav	working	422.3382	422.7182	W|ER1|K|IH0|NG	422.5982	422.6782	422.6782	422.7182	0.12	VAR	40	47.30445863	2.697019319	2.428043105	16.0944777	4.722072339	-0.976395909	1.376087896	-2.478281678	0.188559919	-1.792083367	-1.159324957	-5.301222856	52.38012386	11.10733306	6.495714466	10.65538876	-1.965082467	0.448336463	1.900503275	0.938569894
654	2413	DCA_se2_ag1_m_02_1	DCA_se2_ag1_m_02	1949.556	1949.816	going	VAG	9525	G OW1 IH0 N	0.04	N	N	N	he said he- I asked him how found it. He said he just dived in and start going down, and he	1695	http://lingtools.uoregon.edu/coraal/explorer/browse.php?what=DCA_se2_ag1_m_02_1.txt&line=1695&settime=1948.556	DCA_se2_ag1_m_02	DCA_se2_ag1_m_02_1.wav	going	1949.556	1949.806	G|OW1|IH0|N	1949.696	1949.766	1949.766	1949.806	0.11	VAR	264	72.89270491	6.794113914	-1.770140172	7.975968408	-10.03878265	-4.787779365	-1.938792548	5.701218318	-6.949689174	-12.14169655	-4.428674945	-7.125035398	68.19790675	10.94444908	-3.158075193	2.04982564	-7.275989781	-0.13453879	-0.476071375	-3.18940296
726	2299	DCA_se2_ag1_m_02_1	DCA_se2_ag1_m_02	561.2284	561.6584	drawing	VAG	5907	D R AO1 IH0 N	0.06	N	N	N	Mechanical Drawing and Journalism.	495	http://lingtools.uoregon.edu/coraal/explorer/browse.php?what=DCA_se2_ag1_m_02_1.txt&line=495&settime=560.2284	DCA_se2_ag1_m_02	DCA_se2_ag1_m_02_1.wav	drawing	561.2184	561.6584	D|R|AO1|IH0|NG	561.4884	561.5984	561.5984	561.6584	0.17	VAR	56	64.46086138	11.91735812	1.965515845	-4.751715431	0.108533864	4.530925427	-4.309793229	1.313502122	-8.465077438	-7.100990032	0.294067352	7.423906175	58.71843216	6.260757725	1.431488537	-0.777385061	3.137047809	8.99608141	-2.460885352	-5.263708154
775	2369	DCA_se2_ag1_m_02_1	DCA_se2_ag1_m_02	1512.8586	1513.2786	something	Q+N	8274	S AH1 M TH IH0 NG	0.04	NG	G	G	walk around the block about once a month or something, you know, /where/	1325	http://lingtools.uoregon.edu/coraal/explorer/browse.php?what=DCA_se2_ag1_m_02_1.txt&line=1325&settime=1511.8586	DCA_se2_ag1_m_02	DCA_se2_ag1_m_02_1.wav	something	1512.8586	1513.2686	S|AH1|M|TH|IH0|NG	1513.2086	1513.2386	1513.2386	1513.2686	0.06	VAR	199	NA	NA	NA	NA	NA	NA	NA	NA	NA	NA	NA	NA	NA	NA	NA	NA	NA	NA	NA	NA
792	2297	DCA_se2_ag1_m_02_1	DCA_se2_ag1_m_02	537.6225	537.9525	yelling	VAG	5870	Y EH1 L IH0 N	0.03	N	N	N	the dog just kept yelling and yelling, and my mother had to go snatch the hook out of her, and that wasn't too pleasant I guess.	473	http://lingtools.uoregon.edu/coraal/explorer/browse.php?what=DCA_se2_ag1_m_02_1.txt&line=473&settime=536.6225	DCA_se2_ag1_m_02	DCA_se2_ag1_m_02_1.wav	yelling	537.6225	537.9525	Y|EH1|L|IH0|NG	537.8925	537.9225	537.9225	537.9525	0.06	VAR	52	NA	NA	NA	NA	NA	NA	NA	NA	NA	NA	NA	NA	NA	NA	NA	NA	NA	NA	NA	NA
920	2295	DCA_se2_ag1_m_02_1	DCA_se2_ag1_m_02	527.3551	527.7351	fishing	N	5834	F IH1 SH IH0 N	0.03	N	N	G	I don't know. I had my fishing rod on the	463	http://lingtools.uoregon.edu/coraal/explorer/browse.php?what=DCA_se2_ag1_m_02_1.txt&line=463&settime=526.3551	DCA_se2_ag1_m_02	DCA_se2_ag1_m_02_1.wav	fishing	527.3551	527.7551	F|IH1|SH|IH0|NG	527.6651	527.7051	527.7051	527.7551	0.09	VAR	50	61.54266159	7.201134392	-1.640381775	11.84683303	0.705633646	-3.598096069	-1.382688737	6.170935444	-1.859184016	0.287011985	-3.090904846	-0.404456139	60.79368119	5.802570498	0.227562355	12.08901466	3.074015754	0.451084243	-4.992825294	0.513630106
964	2334	DCA_se2_ag1_m_02_1	DCA_se2_ag1_m_02	1002.9019	1003.2919	saying	VAG	6916	S EY1 IH0 NG	0.16	NG	G	G	And students wouldn't understand what he was saying, and	879	http://lingtools.uoregon.edu/coraal/explorer/browse.php?what=DCA_se2_ag1_m_02_1.txt&line=879&settime=1001.9019	DCA_se2_ag1_m_02	DCA_se2_ag1_m_02_1.wav	saying	1002.9019	1003.2919	S|EY1|IH0|NG	1003.1819	1003.2119	1003.2119	1003.2919	0.11	VAR	122	61.96905664	6.684626101	3.972955917	13.0173953	2.772075643	-11.75168101	3.201322628	5.28372831	-6.574256026	-8.045293308	-9.950769863	0.175934211	59.40679183	5.970691158	5.156455889	13.14698961	1.123812309	-6.761322664	3.871138825	0.519286792
975	2348	DCA_se2_ag1_m_02_1	DCA_se2_ag1_m_02	1147.5472	1147.9372	racing	ADJ	7322	R EY1 S IH0 N	0.06	N	N	N	taped that on the car, and put racing stripes out of adhesive tape on there,	1019	http://lingtools.uoregon.edu/coraal/explorer/browse.php?what=DCA_se2_ag1_m_02_1.txt&line=1019&settime=1146.5472	DCA_se2_ag1_m_02	DCA_se2_ag1_m_02_1.wav	racing	1147.5472	1147.9372	R|EY1|S|IH0|NG	1147.8472	1147.8772	1147.8772	1147.9372	0.09	VAR	145	60.12604774	5.060564487	-4.681525393	11.9149274	5.602251156	0.276269293	-6.054587814	9.609960179	4.623162336	-9.848095625	-0.619735286	-10.73628968	53.46550091	6.478352114	-3.934128857	10.04166201	7.871695654	0.073326431	-3.104799067	9.00252398
12	5988	DCA_se3_ag3_m_01_1	DCA_se3_ag3_m_01	930.1816	930.5016	looking	VAG	5898	L UH1 K IH0 N	0.09	N	N	N	And of course, it has a happy ending. The b- the band- the uh, authorities were still looking for him, and he wasn't able to stay in the town. They still chased him out of town, [but (laughing)-]	633	http://lingtools.uoregon.edu/coraal/explorer/browse.php?what=DCA_se3_ag3_m_01_1.txt&line=633&settime=929.1816	DCA_se3_ag3_m_01	DCA_se3_ag3_m_01_1.wav	looking	930.1816	930.5116	L|UH1|K|IH0|NG	930.3716	930.4116	930.4116	930.5116	0.14	VAR	92	55.62630342	10.54357948	-2.908996683	9.844044942	7.55398597	2.47270135	6.3729385	-2.878846501	-6.058460224	2.055047098	-1.552034657	-8.607462216	52.77582074	11.79051058	-0.613831642	3.133432325	5.30929079	1.982452324	5.341472942	4.181111119
90	6058	DCA_se3_ag3_m_01_1	DCA_se3_ag3_m_01	2054.7452	2055.0152	coming	VAG	8624	K AH1 M IH0 NG	0.04	NG	G	G	as I was coming into the school, running to get into school on time.	1367	http://lingtools.uoregon.edu/coraal/explorer/browse.php?what=DCA_se3_ag3_m_01_1.txt&line=1367&settime=2053.7452	DCA_se3_ag3_m_01	DCA_se3_ag3_m_01_1.wav	coming	2054.7452	2055.0252	K|AH1|M|IH0|NG	2054.9352	2054.9752	2054.9752	2055.0252	0.09	VAR	217	59.97417449	14.9995495	0.851986262	6.21903187	3.901608596	-1.850861027	6.480550115	1.655535379	-0.064215855	5.249245991	-7.474164466	-8.200129194	57.89108253	13.82400735	0.23394949	7.439807823	5.018296074	-4.768552923	-1.302027999	7.865875109
225	6148	DCA_se3_ag3_m_01_2	DCA_se3_ag3_m_01	849.5659	849.9659	cleaning	VAG	3103	K L IY1 N IH0 NG	0.09	NG	G	G	I don't think that I spend more than uh, one solid hour- other than early morning, possibly cleaning off things that have been piled on my desk,	561	http://lingtools.uoregon.edu/coraal/explorer/browse.php?what=DCA_se3_ag3_m_01_2.txt&line=561&settime=848.5659	DCA_se3_ag3_m_01	DCA_se3_ag3_m_01_2.wav	cleaning	849.5759	849.9659	K|L|IY1|N|IH0|NG	849.8359	849.8959	849.8959	849.9659	0.13	VAR	96	51.84814098	7.400988865	1.595715127	18.78959599	4.206203407	-9.912695413	9.049643944	11.92307204	-4.645900404	-3.629503327	-1.047059058	0.488112914	51.55019874	7.75806274	1.512196814	14.17775342	8.859662522	-8.7002076	0.368074707	14.41055948
288	6169	DCA_se3_ag3_m_01_2	DCA_se3_ag3_m_01	1012.6697	1013.0597	wishing	VAG	3457	W IH1 SH IH0 N	0.03	N	G	G	wishing us cheer and what have you and uh,	672	http://lingtools.uoregon.edu/coraal/explorer/browse.php?what=DCA_se3_ag3_m_01_2.txt&line=672&settime=1011.6697	DCA_se3_ag3_m_01	DCA_se3_ag3_m_01_2.wav	wishing	1012.5797	1013.0597	W|IH1|SH|IH0|NG	1012.9997	1013.0297	1013.0297	1013.0597	0.06	VAR	131	NA	NA	NA	NA	NA	NA	NA	NA	NA	NA	NA	NA	NA	NA	NA	NA	NA	NA	NA	NA
325	5952	DCA_se3_ag3_m_01_1	DCA_se3_ag3_m_01	311.1699	311.5899	closing	VAG	4567	K L OW1 Z IH0 N	0.08	N	G	G	While you uh, holding- closing your eyes.	219	http://lingtools.uoregon.edu/coraal/explorer/browse.php?what=DCA_se3_ag3_m_01_1.txt&line=219&settime=310.1699	DCA_se3_ag3_m_01	DCA_se3_ag3_m_01_1.wav	closing	311.1699	311.5799	K|L|OW1|Z|IH0|NG	311.4799	311.5099	311.5099	311.5799	0.1	VAR	29	52.04523718	11.17321826	1.13462066	3.600270514	2.155707321	2.990063442	0.534545806	1.752974538	7.8382438	2.644935946	-4.972874273	-6.872779258	52.87161327	12.24074745	0.572636879	1.630004606	2.847497512	1.347380996	-1.558400154	3.678789777
354	6086	DCA_se3_ag3_m_01_1	DCA_se3_ag3_m_01	2483.436	2483.866	evening	N	9718	IY1 V N IH0 N	0.15	N	N	N	M- generally it's just a matter of start hanging around, being on the basketball court when we went out in the evening to play basketball.	1616	http://lingtools.uoregon.edu/coraal/explorer/browse.php?what=DCA_se3_ag3_m_01_1.txt&line=1616&settime=2482.436	DCA_se3_ag3_m_01	DCA_se3_ag3_m_01_1.wav	evening	2483.436	2483.886	IY1|V|N|IH0|NG	2483.676	2483.716	2483.716	2483.886	0.21	VAR	270	60.96533665	10.07461866	-4.443638189	7.950636519	-0.199983825	0.595102511	2.252989853	-6.935700143	2.063155878	6.913950718	2.100892349	-1.485334277	56.64677042	10.24044489	-0.745917408	6.791608282	-2.085384974	-1.096155332	8.395929229	-7.489685643
606	6105	DCA_se3_ag3_m_01_2	DCA_se3_ag3_m_01	92.0334	92.4934	running	VAG	1381	R AH1 N IH0 N	0.15	N	N	N	we have had torn pants and what have you from running, jumping over the playground fence	57	http://lingtools.uoregon.edu/coraal/explorer/browse.php?what=DCA_se3_ag3_m_01_2.txt&line=57&settime=91.0334	DCA_se3_ag3_m_01	DCA_se3_ag3_m_01_2.wav	running	91.9834	92.4934	R|AH1|N|IH0|NG	92.2834	92.3534	92.3534	92.4934	0.21	VAR	8	56.74218967	7.942851513	2.466188895	12.68356093	0.428299809	2.523594693	8.987658629	-12.12501137	-2.724220266	20.12687881	-6.903893695	-7.927420973	49.89940211	10.29523187	8.820476444	6.961425561	4.003642815	3.806731966	8.35337523	10.48417614
899	6168	DCA_se3_ag3_m_01_2	DCA_se3_ag3_m_01	1010.3957	1010.8557	stopping	VAG	3454	S T AA1 P IH0 NG	0.09	NG	G	G	people stopping in, uh,	670	http://lingtools.uoregon.edu/coraal/explorer/browse.php?what=DCA_se3_ag3_m_01_2.txt&line=670&settime=1009.3957	DCA_se3_ag3_m_01	DCA_se3_ag3_m_01_2.wav	stopping	1010.4057	1010.8757	S|T|AA1|P|IH0|NG	1010.7257	1010.7757	1010.7757	1010.8757	0.15	VAR	129	51.40226876	8.573123511	-0.701063071	10.64041923	15.37806561	2.254318295	-6.066844715	-4.676028154	7.162595101	10.86635896	-2.427618609	-3.386159766	49.15145348	9.86698839	1.699937482	8.462505613	11.37959269	5.062598938	-1.701829202	0.944552901
900	6085	DCA_se3_ag3_m_01_1	DCA_se3_ag3_m_01	2480.396	2480.586	being	BAG	9707	B IY1 IH0 N	0.04	N	N	N	M- generally it's just a matter of start hanging around, being on the basketball court when we went out in the evening to play basketball.	1616	http://lingtools.uoregon.edu/coraal/explorer/browse.php?what=DCA_se3_ag3_m_01_1.txt&line=1616&settime=2479.396	DCA_se3_ag3_m_01	DCA_se3_ag3_m_01_1.wav	being	2480.396	2480.576	B|IY1|IH0|NG	2480.506	2480.536	2480.536	2480.576	0.07	VAR	268	NA	NA	NA	NA	NA	NA	NA	NA	NA	NA	NA	NA	NA	NA	NA	NA	NA	NA	NA	NA
907	6097	DCA_se3_ag3_m_01_1	DCA_se3_ag3_m_01	2704.884	2705.184	something	Q+N	10281	S AH1 M TH IH0 N	0.04	N	N	G	sixteen or seventeen years. We play maybe once every two or three months or something, /uh so/ generally- generally when we play,	1752	http://lingtools.uoregon.edu/coraal/explorer/browse.php?what=DCA_se3_ag3_m_01_1.txt&line=1752&settime=2703.884	DCA_se3_ag3_m_01	DCA_se3_ag3_m_01_1.wav	something	2704.894	2705.184	S|AH1|M|TH|IH0|NG	2705.114	2705.144	2705.144	2705.184	0.07	VAR	291	NA	NA	NA	NA	NA	NA	NA	NA	NA	NA	NA	NA	NA	NA	NA	NA	NA	NA	NA	NA
13	9621	DCB_se1_ag2_m_03_2	DCB_se1_ag2_m_03	685.3465	685.7165	lunching	VAG	1898	L AH1 N CH IH0 NG	0.04	NG	N	N	But, you know, I'm like, nah I'm the- y'all got the wrong name, wrong person, you know what I'm saying, y'all lunching, [you know what I'm saying.]	382	http://lingtools.uoregon.edu/coraal/explorer/browse.php?what=DCB_se1_ag2_m_03_2.txt&line=382&settime=684.3465	DCB_se1_ag2_m_03	DCB_se1_ag2_m_03_2.wav	lunching	685.3565	685.7165	L|AH1|N|CH|IH0|R|NG	685.6664	685.7364	685.6765	685.7165	0.0501	VAR	142	NA	NA	NA	NA	NA	NA	NA	NA	NA	NA	NA	NA	NA	NA	NA	NA	NA	NA	NA	NA
66	9456	DCB_se1_ag2_m_03_1	DCB_se1_ag2_m_03	336.315	336.625	going	VAG	785	G OW1 IH0 N	0.07	N	N	N	us can see really eye to eye, understand what's going on and, you know-	221	http://lingtools.uoregon.edu/coraal/explorer/browse.php?what=DCB_se1_ag2_m_03_1.txt&line=221&settime=335.315	DCB_se1_ag2_m_03	DCB_se1_ag2_m_03_1.wav	going	336.315	336.605	G|OW1|IH0|N	336.495	336.555	336.555	336.605	0.11	VAR	47	44.14448287	9.492012205	4.49200364	-0.065522844	-11.12131341	-16.69801993	-2.6101113	3.706739567	1.914384638	4.253668381	-7.322672704	-3.932108389	43.04029375	7.679552249	1.91813265	-0.262451702	-5.863950728	-8.984134365	-5.191957761	3.391805664
114	9440	DCB_se1_ag2_m_03_1	DCB_se1_ag2_m_03	152.0026	152.2826	talking	VAG	319	T AO1 K IH0 NG	0.03	NG	N	N	Man, my man he told me, he said something yesterday, I ain't know what he was talking about, but	103	http://lingtools.uoregon.edu/coraal/explorer/browse.php?what=DCB_se1_ag2_m_03_1.txt&line=103&settime=151.0026	DCB_se1_ag2_m_03	DCB_se1_ag2_m_03_1.wav	talking	152.0026	152.2826	T|AO1|K|IH0|NG	152.2226	152.2526	152.2526	152.2826	0.06	VAR	22	NA	NA	NA	NA	NA	NA	NA	NA	NA	NA	NA	NA	NA	NA	NA	NA	NA	NA	NA	NA
125	9623	DCB_se1_ag2_m_03_2	DCB_se1_ag2_m_03	694.7866	694.9366	saying	VAG	1939	S EY1 IH0 NG	0.03	NG	N	N	as small as that, I know it could be bigger and better, you know what I'm saying, if I was really fluking and wanted to swindle or whatever, take advantage or whatever. But like I say, like,	385	http://lingtools.uoregon.edu/coraal/explorer/browse.php?what=DCB_se1_ag2_m_03_2.txt&line=385&settime=693.7866	DCB_se1_ag2_m_03	DCB_se1_ag2_m_03_2.wav	saying	694.7666	694.9266	S|EY1|IH0|NG	694.8666	694.8966	694.8966	694.9266	0.06	VAR	146	NA	NA	NA	NA	NA	NA	NA	NA	NA	NA	NA	NA	NA	NA	NA	NA	NA	NA	NA	NA
245	9678	DCB_se1_ag2_m_03_2	DCB_se1_ag2_m_03	1088.9758	1089.2858	playing	VAG	3151	P L EY1 IH0 NG	0.03	NG	N	N	trying to see what I'm playing, I wouldn't know what I'm looking at.	600	http://lingtools.uoregon.edu/coraal/explorer/browse.php?what=DCB_se1_ag2_m_03_2.txt&line=600&settime=1087.9758	DCB_se1_ag2_m_03	DCB_se1_ag2_m_03_2.wav	playing	1088.9758	1089.2958	P|L|EY1|IH0|NG	1089.2358	1089.2658	1089.2658	1089.2958	0.06	VAR	220	NA	NA	NA	NA	NA	NA	NA	NA	NA	NA	NA	NA	NA	NA	NA	NA	NA	NA	NA	NA
291	9577	DCB_se1_ag2_m_03_2	DCB_se1_ag2_m_03	500.4256	500.6656	talking	VAG	1206	T AO1 K IH0 N	0.03	N	N	N	[like yeah I just started] talking to her and everything. And it was just like, me and my brother used to play so many games and just be like, man I know if I- you talk to shorty I can talk to her too.	282	http://lingtools.uoregon.edu/coraal/explorer/browse.php?what=DCB_se1_ag2_m_03_2.txt&line=282&settime=499.4256	DCB_se1_ag2_m_03	DCB_se1_ag2_m_03_2.wav	talking	500.4356	500.6656	T|AO1|K|IH0|NG	500.6056	500.6356	500.6356	500.6656	0.06	VAR	90	NA	NA	NA	NA	NA	NA	NA	NA	NA	NA	NA	NA	NA	NA	NA	NA	NA	NA	NA	NA
311	9587	DCB_se1_ag2_m_03_2	DCB_se1_ag2_m_03	542.0031	542.1531	saying	VAG	1382	S EY1 IH0 NG	0.03	NG	N	N	you know what I'm saying, everything at the same style, everything was like	307	http://lingtools.uoregon.edu/coraal/explorer/browse.php?what=DCB_se1_ag2_m_03_2.txt&line=307&settime=541.0031	DCB_se1_ag2_m_03	DCB_se1_ag2_m_03_2.wav	saying	541.9931	542.1231	S|EY1|IH0|NG	542.0631	542.0931	542.0931	542.1231	0.06	VAR	100	NA	NA	NA	NA	NA	NA	NA	NA	NA	NA	NA	NA	NA	NA	NA	NA	NA	NA	NA	NA
342	9497	DCB_se1_ag2_m_03_1	DCB_se1_ag2_m_03	702.1813	702.3913	helping	VAG	1479	HH EH1 L P IH0 N	0.03	N	N	N	Uh, I mean, /um,/ yeah. I mean, the main thing for me was like always helping her in the kitchen, you know what I'm saying, like us cooking and, you know,	438	http://lingtools.uoregon.edu/coraal/explorer/browse.php?what=DCB_se1_ag2_m_03_1.txt&line=438&settime=701.1813	DCB_se1_ag2_m_03	DCB_se1_ag2_m_03_1.wav	helping	702.1813	702.3813	HH|EH1|L|P|IH0|NG	702.3213	702.3513	702.3513	702.3813	0.06	VAR	103	NA	NA	NA	NA	NA	NA	NA	NA	NA	NA	NA	NA	NA	NA	NA	NA	NA	NA	NA	NA
417	9637	DCB_se1_ag2_m_03_2	DCB_se1_ag2_m_03	767.5869	767.9969	floating	VAG	2322	F L OW1 T IH0 NG	0.03	NG	N	N	you know, stay above floating, you know what I'm saying, walk that, you know, thin rope.	421	http://lingtools.uoregon.edu/coraal/explorer/browse.php?what=DCB_se1_ag2_m_03_2.txt&line=421&settime=766.5869	DCB_se1_ag2_m_03	DCB_se1_ag2_m_03_2.wav	floating	767.5869	767.9869	F|L|OW1|T|IH0|NG	767.9269	767.9569	767.9569	767.9869	0.06	VAR	167	NA	NA	NA	NA	NA	NA	NA	NA	NA	NA	NA	NA	NA	NA	NA	NA	NA	NA	NA	NA
706	9586	DCB_se1_ag2_m_03_2	DCB_se1_ag2_m_03	540.6053	540.9653	talking	VAG	1376	T AO1 K IH0 N	0.06	N	N	N	be talking like,	305	http://lingtools.uoregon.edu/coraal/explorer/browse.php?what=DCB_se1_ag2_m_03_2.txt&line=305&settime=539.6053	DCB_se1_ag2_m_03	DCB_se1_ag2_m_03_2.wav	talking	540.6053	540.9453	T|AO1|K|IH0|NG	540.8753	540.9153	540.9153	540.9453	0.07	VAR	99	NA	NA	NA	NA	NA	NA	NA	NA	NA	NA	NA	NA	NA	NA	NA	NA	NA	NA	NA	NA
870	9477	DCB_se1_ag2_m_03_1	DCB_se1_ag2_m_03	465.6167	465.8567	saying	VAG	1085	S EY1 IH0 N	0.03	N	N	N	I was about to say I never understood like what she was saying or what she was- you know, like what she trying to- what was sh- the point she was trying to get across until like, later, you know what I'm saying, [/which is ?/.]	298	http://lingtools.uoregon.edu/coraal/explorer/browse.php?what=DCB_se1_ag2_m_03_1.txt&line=298&settime=464.6167	DCB_se1_ag2_m_03	DCB_se1_ag2_m_03_1.wav	saying	465.6067	465.8567	S|EY1|IH0|NG	465.7867	465.8167	465.8167	465.8567	0.07	VAR	72	NA	NA	NA	NA	NA	NA	NA	NA	NA	NA	NA	NA	NA	NA	NA	NA	NA	NA	NA	NA
14	18119	DCB_se3_ag3_m_02_1	DCB_se3_ag3_m_02	2332.8552	2332.9852	doing	DAG	18895	D UW1 IH0 N	0.04	N	N	N	<clears throat> first started doing security, security was looked at the guy with the mean face	1958	http://lingtools.uoregon.edu/coraal/explorer/browse.php?what=DCB_se3_ag3_m_02_1.txt&line=1958&settime=2331.8552	DCB_se3_ag3_m_02	DCB_se3_ag3_m_02_1.wav	doing	2332.8552	2332.9852	D|UW1|IH0|NG	2332.9152	2332.9452	2332.9452	2332.9852	0.07	VAR	295	NA	NA	NA	NA	NA	NA	NA	NA	NA	NA	NA	NA	NA	NA	NA	NA	NA	NA	NA	NA
31	18323	DCB_se3_ag3_m_02_2	DCB_se3_ag3_m_02	115.98	116.43	something	Q+N	1155	S AH1 M TH IH0 N	0.14	N	N	G	You wanna know something? Spell it out.	105	http://lingtools.uoregon.edu/coraal/explorer/browse.php?what=DCB_se3_ag3_m_02_2.txt&line=105&settime=114.98	DCB_se3_ag3_m_02	DCB_se3_ag3_m_02_2.wav	something	115.98	116.42	S|AH1|M|TH|IH0|NG	116.24	116.31	116.31	116.42	0.18	VAR	15	60.06435204	5.244559247	1.143748905	4.038529357	7.728183972	-6.391234087	4.931893206	-3.193717168	-16.3951358	-3.441118668	0.073759519	-5.898699119	46.16184737	1.370376112	5.032158005	5.919311169	5.295032971	5.291129677	0.435164154	-1.822698107
133	18300	DCB_se3_ag3_m_02_1	DCB_se3_ag3_m_02	4158.1971	4158.4671	running	VAG	24238	R AH1 N IH0 N	0.06	N	N	N	kids leaving the house running away,	3456	http://lingtools.uoregon.edu/coraal/explorer/browse.php?what=DCB_se3_ag3_m_02_1.txt&line=3456&settime=4157.1971	DCB_se3_ag3_m_02	DCB_se3_ag3_m_02_1.wav	running	4158.1971	4158.4671	R|AH1|N|IH0|NG	4158.3771	4158.4171	4158.4171	4158.4671	0.09	VAR	572	50.24438064	10.61854983	-3.03912022	5.0500354	2.974936816	-0.574172743	-6.171242771	-4.70526545	-13.39294571	-8.798666705	0.846978141	1.841959347	47.6529203	8.970757028	-3.985837934	5.03983209	-0.950598246	6.317210677	-1.238970953	-3.096791815
141	17967	DCB_se3_ag3_m_02_1	DCB_se3_ag3_m_02	159.0127	159.2427	handing	VAG	13052	HH AE1 N D IH0 N	0.03	N	G	G	She was handing me some money. I was like, no it was a favor for your daughter. She was like, no.	118	http://lingtools.uoregon.edu/coraal/explorer/browse.php?what=DCB_se3_ag3_m_02_1.txt&line=118&settime=158.0127	DCB_se3_ag3_m_02	DCB_se3_ag3_m_02_1.wav	handing	159.0127	159.2627	HH|AE1|N|D|IH0|NG	159.2027	159.2327	159.2327	159.2627	0.06	VAR	15	NA	NA	NA	NA	NA	NA	NA	NA	NA	NA	NA	NA	NA	NA	NA	NA	NA	NA	NA	NA
178	18328	DCB_se3_ag3_m_02_2	DCB_se3_ag3_m_02	142.2516	142.4116	saying	VAG	1224	S EY1 IH0 N	0.03	N	N	N	Oh, psh, what? Without a doubt. Grew up saying that word.	130	http://lingtools.uoregon.edu/coraal/explorer/browse.php?what=DCB_se3_ag3_m_02_2.txt&line=130&settime=141.2516	DCB_se3_ag3_m_02	DCB_se3_ag3_m_02_2.wav	saying	142.2516	142.4116	S|EY1|IH0|NG	142.3516	142.3816	142.3816	142.4116	0.06	VAR	20	NA	NA	NA	NA	NA	NA	NA	NA	NA	NA	NA	NA	NA	NA	NA	NA	NA	NA	NA	NA
220	18218	DCB_se3_ag3_m_02_1	DCB_se3_ag3_m_02	3140.6518	3140.9218	getting	GTG	21513	G IH1 T IH0 N	0.08	N	G	G	It's getting worse.	2629	http://lingtools.uoregon.edu/coraal/explorer/browse.php?what=DCB_se3_ag3_m_02_1.txt&line=2629&settime=3139.6518	DCB_se3_ag3_m_02	DCB_se3_ag3_m_02_1.wav	getting	3140.6418	3140.9118	G|IH1|T|IH0|NG	3140.8018	3140.8318	3140.8318	3140.9118	0.11	VAR	432	45.45408018	5.068483266	6.507671497	15.48853382	13.67104985	-0.321390269	-0.568782024	0.724610048	0.31993085	-2.942244116	-5.083852471	-8.031967646	40.29826769	5.02842011	7.866460199	13.73419514	7.893067304	0.315091304	-6.849732117	3.486966569
253	18257	DCB_se3_ag3_m_02_1	DCB_se3_ag3_m_02	3505.0661	3505.2561	getting	GTG	22607	G IH1 T IH0 N	0.04	N	N	N	the teachers are getting stressed out because they can't deal with the volume of kids that they getting.	2908	http://lingtools.uoregon.edu/coraal/explorer/browse.php?what=DCB_se3_ag3_m_02_1.txt&line=2908&settime=3504.0661	DCB_se3_ag3_m_02	DCB_se3_ag3_m_02_1.wav	getting	3505.0661	3505.2461	G|IH1|T|IH0|NG	3505.1861	3505.2161	3505.2161	3505.2461	0.06	VAR	504	NA	NA	NA	NA	NA	NA	NA	NA	NA	NA	NA	NA	NA	NA	NA	NA	NA	NA	NA	NA
260	17992	DCB_se3_ag3_m_02_1	DCB_se3_ag3_m_02	462.9785	463.3685	playing	VAG	13917	P L EY1 IH0 N	0.08	N	N	N	[Sit on a- um], somebody's porch playing that's my car.	380	http://lingtools.uoregon.edu/coraal/explorer/browse.php?what=DCB_se3_ag3_m_02_1.txt&line=380&settime=461.9785	DCB_se3_ag3_m_02	DCB_se3_ag3_m_02_1.wav	playing	462.9785	463.3685	P|L|EY1|IH0|NG	463.2485	463.2885	463.2885	463.3685	0.12	VAR	62	59.40933206	2.998250098	-0.081419166	11.66045824	14.81140462	-9.686076035	-8.028353471	-12.2830866	-0.966003312	5.895812831	-5.906795185	-8.227719345	51.29032775	5.718756803	4.566407522	10.73526517	12.08748911	5.380664894	-4.281609854	-7.658217092
404	18126	DCB_se3_ag3_m_02_1	DCB_se3_ag3_m_02	2362.8159	2363.2159	standing	VAG	18995	S T AE1 N D IH0 N	0.03	N	N	N	you know, provide a p- uh, secure presence by standing in the lobby, at the same time	1980	http://lingtools.uoregon.edu/coraal/explorer/browse.php?what=DCB_se3_ag3_m_02_1.txt&line=1980&settime=2361.8159	DCB_se3_ag3_m_02	DCB_se3_ag3_m_02_1.wav	standing	2362.8259	2363.2259	S|T|AE1|N|D|IH0|NG	2363.1559	2363.1959	2363.1959	2363.2259	0.07	VAR	305	NA	NA	NA	NA	NA	NA	NA	NA	NA	NA	NA	NA	NA	NA	NA	NA	NA	NA	NA	NA
524	17995	DCB_se3_ag3_m_02_1	DCB_se3_ag3_m_02	539.911	540.161	something	Q+N	14158	S AH1 M TH IH0 N	0.04	N	N	N	to the point where my mother was like, if I did something small,	435	http://lingtools.uoregon.edu/coraal/explorer/browse.php?what=DCB_se3_ag3_m_02_1.txt&line=435&settime=538.911	DCB_se3_ag3_m_02	DCB_se3_ag3_m_02_1.wav	something	539.911	540.151	S|AH1|M|TH|IH0|NG	540.091	540.121	540.121	540.151	0.06	VAR	72	NA	NA	NA	NA	NA	NA	NA	NA	NA	NA	NA	NA	NA	NA	NA	NA	NA	NA	NA	NA
529	18021	DCB_se3_ag3_m_02_1	DCB_se3_ag3_m_02	956.8467	957.1767	joking	VAG	15316	JH OW1 K IH0 N	0.06	N	N	N	I never got put out but I was one of the ones, you- you joking with me,	770	http://lingtools.uoregon.edu/coraal/explorer/browse.php?what=DCB_se3_ag3_m_02_1.txt&line=770&settime=955.8467	DCB_se3_ag3_m_02	DCB_se3_ag3_m_02_1.wav	joking	956.8467	957.1767	JH|OW1|K|IH0|NG	957.0867	957.1167	957.1167	957.1767	0.09	VAR	130	51.63747256	10.31128012	2.936323709	-1.15952879	1.634392624	0.899109718	5.326658454	-3.860876809	-1.941738685	-11.95625389	-10.32452206	7.318111534	51.11927207	13.89088048	4.83688132	-5.923650865	-5.474713421	-0.641665153	1.372954959	4.381481675
591	18233	DCB_se3_ag3_m_02_1	DCB_se3_ag3_m_02	3268.6009	3268.8909	teaching	VAG	21924	T IY1 CH IH0 NG	0.03	NG	N	N	Cause I know they not teaching it in school.	2714	http://lingtools.uoregon.edu/coraal/explorer/browse.php?what=DCB_se3_ag3_m_02_1.txt&line=2714&settime=3267.6009	DCB_se3_ag3_m_02	DCB_se3_ag3_m_02_1.wav	teaching	3268.6109	3268.9009	T|IY1|CH|IH0|NG	3268.8309	3268.8709	3268.8709	3268.9009	0.07	VAR	458	NA	NA	NA	NA	NA	NA	NA	NA	NA	NA	NA	NA	NA	NA	NA	NA	NA	NA	NA	NA
633	18358	DCB_se3_ag3_m_02_2	DCB_se3_ag3_m_02	358.1667	358.5467	something	Q+N	1741	S AH1 M TH IH0 N	0.04	N	N	G	if you not gonna fully do something or fully like, get into something, I mean, this-	312	http://lingtools.uoregon.edu/coraal/explorer/browse.php?what=DCB_se3_ag3_m_02_2.txt&line=312&settime=357.1667	DCB_se3_ag3_m_02	DCB_se3_ag3_m_02_2.wav	something	358.1767	358.5467	S|AH1|M|TH|IH0|NG	358.4467	358.5067	358.5067	358.5467	0.1	VAR	58	52.18577238	4.981029969	3.000936753	10.77970127	6.915139873	-2.308692862	2.704049678	-8.361785337	-10.18807168	0.370431224	-5.587382103	-7.646506249	57.28323191	5.100081241	-0.535747842	10.15526018	10.63391669	-4.280342966	-2.178064135	-8.630974629
714	17970	DCB_se3_ag3_m_02_1	DCB_se3_ag3_m_02	190.4869	190.7669	finding	VAG	13177	F AY1 N D IH0 N	0.03	N	N	N	Other people started finding out I can cook so I been doing it for like the last four years.	136	http://lingtools.uoregon.edu/coraal/explorer/browse.php?what=DCB_se3_ag3_m_02_1.txt&line=136&settime=189.4869	DCB_se3_ag3_m_02	DCB_se3_ag3_m_02_1.wav	finding	190.4869	190.7769	F|AY1|N|D|IH0|NG	190.7169	190.7469	190.7469	190.7769	0.06	VAR	18	NA	NA	NA	NA	NA	NA	NA	NA	NA	NA	NA	NA	NA	NA	NA	NA	NA	NA	NA	NA
778	18370	DCB_se3_ag3_m_02_2	DCB_se3_ag3_m_02	408.947	409.387	something	Q+N	1932	S AH1 M TH IH0 N	0.12	N	N	N	if a guest aksed me something,	348	http://lingtools.uoregon.edu/coraal/explorer/browse.php?what=DCB_se3_ag3_m_02_2.txt&line=348&settime=407.947	DCB_se3_ag3_m_02	DCB_se3_ag3_m_02_2.wav	something	408.957	409.317	S|AH1|M|TH|IH0|NG	409.227	409.277	409.277	409.317	0.09	VAR	73	52.618135	5.172425088	2.222238965	0.816855364	10.91753308	-2.061773039	0.365972017	-1.70431855	-19.14835937	-9.643398074	-2.950707721	-0.704026035	51.873033	3.549530943	1.05827768	6.147002066	10.48817582	-6.138959927	-1.166450804	-7.768825575
783	18288	DCB_se3_ag3_m_02_1	DCB_se3_ag3_m_02	4044.411	4044.761	listening	VAG	23904	L IH1 S N IH0 N	0.04	N	N	N	listening to	3355	http://lingtools.uoregon.edu/coraal/explorer/browse.php?what=DCB_se3_ag3_m_02_1.txt&line=3355&settime=4043.411	DCB_se3_ag3_m_02	DCB_se3_ag3_m_02_1.wav	listening	4044.411	4044.771	L|IH1|S|N|IH0|NG	4044.681	4044.721	4044.721	4044.771	0.09	VAR	554	52.99906173	5.568909792	2.345868477	14.61947634	7.556038682	0.390592278	-4.156414032	-2.787233438	-6.332399254	6.735898053	-4.574004133	-10.62273282	51.09686745	6.713735089	3.797159513	15.67358062	8.836916201	-2.423070854	-6.207578304	0.417802464
791	18137	DCB_se3_ag3_m_02_1	DCB_se3_ag3_m_02	2457.8163	2457.9663	saying	VAG	19338	S EY1 IH0 N	0.03	N	N	N	good job on the report you did yesterday. I'm saying to myself, I didn't do no report yesterday.	2061	http://lingtools.uoregon.edu/coraal/explorer/browse.php?what=DCB_se3_ag3_m_02_1.txt&line=2061&settime=2456.8163	DCB_se3_ag3_m_02	DCB_se3_ag3_m_02_1.wav	saying	2457.8063	2457.9663	S|EY1|IH0|NG	2457.9063	2457.9363	2457.9363	2457.9663	0.06	VAR	323	NA	NA	NA	NA	NA	NA	NA	NA	NA	NA	NA	NA	NA	NA	NA	NA	NA	NA	NA	NA
890	18295	DCB_se3_ag3_m_02_1	DCB_se3_ag3_m_02	4086.0585	4086.4585	funding	N	24053	F AH1 N D IH0 N	0.06	N	N	N	I don't know if they still exist but they was the ones that was, um, funding the program.	3389	http://lingtools.uoregon.edu/coraal/explorer/browse.php?what=DCB_se3_ag3_m_02_1.txt&line=3389&settime=4085.0585	DCB_se3_ag3_m_02	DCB_se3_ag3_m_02_1.wav	funding	4086.0585	4086.4485	F|AH1|N|D|IH0|NG	4086.3685	4086.3985	4086.3985	4086.4485	0.08	VAR	562	48.00056395	8.83784455	-1.218539064	10.79169135	11.2646583	3.488332633	-1.116385863	-17.90139525	-17.35174631	5.570750778	-2.473022432	-7.535279992	47.42868867	8.747443838	-1.419561859	12.57785255	11.25262605	-0.436541231	0.42064375	-13.92617157
15	1008	DCA_se1_ag2_f_01_1	DCA_se1_ag2_f_01	741.8665	742.1865	making	VAG	3731	M EY1 K IH0 N	0.05	N	G	G	government agencies that are on my switchboard. I assist those in making calls	473	http://lingtools.uoregon.edu/coraal/explorer/browse.php?what=DCA_se1_ag2_f_01_1.txt&line=473&settime=740.8665	DCA_se1_ag2_f_01	DCA_se1_ag2_f_01_1.wav	making	741.8665	742.1865	M|EY1|K|IH0|NG	742.0565	742.0865	742.0865	742.1865	0.13	VAR	67	56.57751135	10.38426273	16.5990496	14.02131814	2.372021012	-11.04962884	-7.933573914	-4.983605448	-8.014817373	-6.809474362	5.539876943	3.112772898	55.38727862	9.642291879	16.41180315	13.89184445	2.439189665	-8.785868997	-4.1693919	-3.785250652
930	999	DCA_se1_ag2_f_01_1	DCA_se1_ag2_f_01	582.8486	583.2886	knowing	VAG	3476	N OW1 IH0 N	0.09	N	G	G	I think that uh, knowing what I know now, I could uh,	360	http://lingtools.uoregon.edu/coraal/explorer/browse.php?what=DCA_se1_ag2_f_01_1.txt&line=360&settime=581.8486	DCA_se1_ag2_f_01	DCA_se1_ag2_f_01_1.wav	knowing	582.8586	583.2886	N|OW1|IH0|NG	583.0886	583.1986	583.1986	583.2886	0.2	VAR	48	66.78733129	16.57783563	4.643513982	-2.297172858	-5.65031375	1.571641558	5.427516346	-10.83684183	-5.548826734	-6.852855665	-5.021513052	2.363413008	65.16369264	12.91003523	0.831927731	4.188642712	1.551008071	-4.476281043	-7.789588583	-6.019547958
958	1002	DCA_se1_ag2_f_01_1	DCA_se1_ag2_f_01	633.3596	633.6196	during	P	3542	D UH1 R IH0 N	0.04	N	N	N	during the day,	400	http://lingtools.uoregon.edu/coraal/explorer/browse.php?what=DCA_se1_ag2_f_01_1.txt&line=400&settime=632.3596	DCA_se1_ag2_f_01	DCA_se1_ag2_f_01_1.wav	during	633.3596	633.6196	D|UH1|R|IH0|NG	633.5496	633.5796	633.5796	633.6196	0.07	VAR	54	NA	NA	NA	NA	NA	NA	NA	NA	NA	NA	NA	NA	NA	NA	NA	NA	NA	NA	NA	NA
16	1967	DCA_se2_ag1_f_05_1	DCA_se2_ag1_f_05	197.947	198.227	something	Q+N	4564	S AH1 M TH IH0 N	0.03	N	N	N	her- The people in her family always doing something to the mortal,	155	http://lingtools.uoregon.edu/coraal/explorer/browse.php?what=DCA_se2_ag1_f_05_1.txt&line=155&settime=196.947	DCA_se2_ag1_f_05	DCA_se2_ag1_f_05_1.wav	something	197.947	198.237	S|AH1|M|TH|IH0|NG	198.167	198.197	198.197	198.237	0.07	VAR	12	NA	NA	NA	NA	NA	NA	NA	NA	NA	NA	NA	NA	NA	NA	NA	NA	NA	NA	NA	NA
541	1966	DCA_se2_ag1_f_05_1	DCA_se2_ag1_f_05	197.647	197.947	doing	DAG	4563	D UW1 IH0 N	0.04	N	N	N	her- The people in her family always doing something to the mortal,	155	http://lingtools.uoregon.edu/coraal/explorer/browse.php?what=DCA_se2_ag1_f_05_1.txt&line=155&settime=196.647	DCA_se2_ag1_f_05	DCA_se2_ag1_f_05_1.wav	doing	197.647	197.947	D|UW1|IH0|NG	197.857	197.907	197.907	197.947	0.09	VAR	11	57.53013406	16.40525938	2.802960505	2.954535465	-4.270917569	7.976662286	5.679720177	4.218788615	-8.557250451	-15.28617728	13.0625659	4.982434796	57.848733	15.52539484	1.476482688	6.08950631	-3.994801783	11.57830404	0.83519271	-3.471524359
746	1972	DCA_se2_ag1_f_05_1	DCA_se2_ag1_f_05	264.8133	265.3933	singing	VAG	4712	S IH1 NG IH0 N	0.16	N	N	N	And at the end, all of 'em was singing.	212	http://lingtools.uoregon.edu/coraal/explorer/browse.php?what=DCA_se2_ag1_f_05_1.txt&line=212&settime=263.8133	DCA_se2_ag1_f_05	DCA_se2_ag1_f_05_1.wav	singing	264.8133	265.3933	S|IH1|NG|IH0|NG	265.1933	265.2333	265.2333	265.3933	0.2	VAR	19	55.05011714	11.60464321	3.619369779	7.83676135	-2.790785888	1.40061449	-5.1816437	8.784480551	1.835588146	-7.161630212	-0.090526437	-7.086263186	45.31037791	10.33694228	3.150890225	11.64652038	8.352511184	0.156470392	0.960568198	7.113441689
17	18433	DCB_se3_ag4_f_01_1	DCB_se3_ag4_f_01	910.0197	910.2597	getting	GTG	7306	G IH1 T IH0 NG	0.11	NG	G	G	getting back into the Afrocentric	828	http://lingtools.uoregon.edu/coraal/explorer/browse.php?what=DCB_se3_ag4_f_01_1.txt&line=828&settime=909.0197	DCB_se3_ag4_f_01	DCB_se3_ag4_f_01_1.wav	getting	909.9897	910.2597	G|IH1|T|IH0|NG	910.1197	910.1697	910.1697	910.2597	0.14	VAR	106	62.32820308	2.447872955	-4.769171448	19.24588196	2.792972267	-13.97886449	-3.035727815	-5.721787694	-2.816211076	-13.32683433	3.815087856	7.719102072	51.02720963	5.134391028	-3.638272159	20.23436383	3.634747234	-9.355035851	-0.194112441	-5.07230868
69	18397	DCB_se3_ag4_f_01_1	DCB_se3_ag4_f_01	362.3539	362.6139	going	VAG	5606	G OW1 IH0 N	0.04	N	G	G	and didn't even really truly understand why it was going on.	318	http://lingtools.uoregon.edu/coraal/explorer/browse.php?what=DCB_se3_ag4_f_01_1.txt&line=318&settime=361.3539	DCB_se3_ag4_f_01	DCB_se3_ag4_f_01_1.wav	going	362.3439	362.6239	G|OW1|IH0|NG	362.5139	362.5639	362.5639	362.6239	0.11	VAR	42	54.02366838	8.085406603	4.964437705	-6.565349998	-15.19667325	-2.486180316	8.274389676	-0.117144201	-5.37580985	-9.304646366	0.202889157	1.126595625	49.81887566	8.362297509	7.147844806	-7.084174739	-13.44356318	2.164701736	8.874744818	-3.084523001
79	18445	DCB_se3_ag4_f_01_1	DCB_se3_ag4_f_01	1045.1701	1045.5401	trying	VAG	7719	T R AY1 N	0.09	N	G	G	in the work place, and just trying to	953	http://lingtools.uoregon.edu/coraal/explorer/browse.php?what=DCB_se3_ag4_f_01_1.txt&line=953&settime=1044.1701	DCB_se3_ag4_f_01	DCB_se3_ag4_f_01_1.wav	trying	1045.1701	1045.5501	T|R|AY1|NG	1045.3401	1045.4501	1045.4501	1045.5501	0.21	VAR	125	63.79242265	12.44970494	-12.86984764	-0.821216256	-0.599519724	-6.926652478	-5.072584876	-6.130129979	-4.6240958	4.7016684	2.762620132	-4.187764905	62.24778713	5.71476472	-9.784413815	9.877013116	4.394802562	-14.84050497	-7.690659508	-9.669354041
151	18666	DCB_se3_ag4_f_01_1	DCB_se3_ag4_f_01	3939.946	3940.506	stopping	N	16674	S T AA1 P IH0 N	0.05	N	G	G	You know, don't let- don't make it be a stopping block.	3951	http://lingtools.uoregon.edu/coraal/explorer/browse.php?what=DCB_se3_ag4_f_01_1.txt&line=3951&settime=3938.946	DCB_se3_ag4_f_01	DCB_se3_ag4_f_01_1.wav	stopping	3939.976	3940.546	S|T|AA1|P|IH0|NG	3940.416	3940.446	3940.446	3940.546	0.13	VAR	494	33.13214571	3.159770081	1.325604779	4.401900755	4.641391413	-0.005778125	2.218383477	1.104391461	0.225018007	-0.090153763	-5.096000064	-4.412598492	30.17079554	2.778672789	3.05826014	7.335716073	2.548927407	1.671426964	4.245971206	-0.992225138
228	18448	DCB_se3_ag4_f_01_1	DCB_se3_ag4_f_01	1051.4534	1051.8134	majoring	VAG	7741	M EY1 JH ER0 IH0 NG	0.06	NG	G	G	I ended up majoring in C- majoring in Computer Information Systems Science,	961	http://lingtools.uoregon.edu/coraal/explorer/browse.php?what=DCB_se3_ag4_f_01_1.txt&line=961&settime=1050.4534	DCB_se3_ag4_f_01	DCB_se3_ag4_f_01_1.wav	majoring	1051.4634	1051.8234	M|EY1|JH|ER0|IH0|NG	1051.7334	1051.7634	1051.7634	1051.8234	0.09	VAR	128	56.07985587	2.778883773	1.549884738	15.13097627	7.916770348	-15.20412421	4.84918967	-6.460228694	5.245233452	-8.212213271	5.407456154	2.463322313	47.09817941	1.930866805	-1.206519873	10.70837093	2.135946178	-10.95551508	2.295339491	3.470465361
271	18611	DCB_se3_ag4_f_01_1	DCB_se3_ag4_f_01	3348.2036	3348.4636	calling	VAG	14887	K AO1 L IH0 N	0.03	N	G	G	so we're calling h- i- By night time, we're calling hospitals.	3307	http://lingtools.uoregon.edu/coraal/explorer/browse.php?what=DCB_se3_ag4_f_01_1.txt&line=3307&settime=3347.2036	DCB_se3_ag4_f_01	DCB_se3_ag4_f_01_1.wav	calling	3348.2036	3348.4636	K|AO1|L|IH0|NG	3348.4036	3348.4336	3348.4336	3348.4636	0.06	VAR	411	NA	NA	NA	NA	NA	NA	NA	NA	NA	NA	NA	NA	NA	NA	NA	NA	NA	NA	NA	NA
301	18553	DCB_se3_ag4_f_01_1	DCB_se3_ag4_f_01	2670.1957	2670.6257	spanking	N	12654	S P AE1 NG K IH0 N	0.06	N	N	N	I never got a spanking.	2622	http://lingtools.uoregon.edu/coraal/explorer/browse.php?what=DCB_se3_ag4_f_01_1.txt&line=2622&settime=2669.1957	DCB_se3_ag4_f_01	DCB_se3_ag4_f_01_1.wav	spanking	2670.1857	2670.6257	S|P|AE1|NG|K|IH0|NG	2670.5357	2670.5657	2670.5657	2670.6257	0.09	VAR	328	39.3072186	6.571123733	2.891733351	-0.809711545	-3.673206797	-9.228759716	-3.929670647	-7.899263194	-4.721434991	5.511389413	-5.425196813	7.342876151	44.41875542	6.274584861	-3.018486439	0.881508237	0.806935513	-13.82866451	-2.479563341	-5.833572319
401	18633	DCB_se3_ag4_f_01_1	DCB_se3_ag4_f_01	3567.4975	3567.8975	evening	N	15589	IY1 V N IH0 NG	0.06	NG	G	G	The first evening that I was supposed to go down to GW,	3542	http://lingtools.uoregon.edu/coraal/explorer/browse.php?what=DCB_se3_ag4_f_01_1.txt&line=3542&settime=3566.4975	DCB_se3_ag4_f_01	DCB_se3_ag4_f_01_1.wav	evening	3567.4875	3567.8975	IY1|V|N|IH0|NG	3567.7975	3567.8475	3567.8475	3567.8975	0.1	VAR	442	45.01006465	8.588372044	4.087840698	2.894525819	1.579340625	-13.65588804	-2.792327103	-8.608746033	0.809501812	-6.21106549	-1.89211581	0.613573316	43.45679107	4.82720686	2.863664356	8.149114168	6.143591195	-12.16004067	-4.793982635	-6.675508031
558	18549	DCB_se3_ag4_f_01_1	DCB_se3_ag4_f_01	2617.2142	2617.6642	giving	ADJ	12479	G IH1 V IH0 NG	0.16	NG	G	G	my mother for that. She was just very giving and very	2556	http://lingtools.uoregon.edu/coraal/explorer/browse.php?what=DCB_se3_ag4_f_01_1.txt&line=2556&settime=2616.2142	DCB_se3_ag4_f_01	DCB_se3_ag4_f_01_1.wav	giving	2617.2242	2617.6842	G|IH1|V|IH0|NG	2617.4742	2617.5142	2617.5142	2617.6842	0.21	VAR	324	38.75745168	6.000159358	0.538916973	3.68855333	4.47299237	-16.77677303	-3.443119127	2.97035571	-1.143348488	-0.34059461	-2.709849685	4.075458631	35.87691077	6.537279782	-0.978020003	1.831314003	4.293758983	-11.64385225	0.663650891	5.813076079
635	18634	DCB_se3_ag4_f_01_1	DCB_se3_ag4_f_01	3576.7899	3577.0599	pulling	VAG	15622	P UH1 L IH0 NG	0.07	NG	G	G	and I was pulling out of my neighborhood,	3554	http://lingtools.uoregon.edu/coraal/explorer/browse.php?what=DCB_se3_ag4_f_01_1.txt&line=3554&settime=3575.7899	DCB_se3_ag4_f_01	DCB_se3_ag4_f_01_1.wav	pulling	3576.7899	3577.0699	P|UH1|L|IH0|NG	3576.9599	3576.9899	3576.9899	3577.0699	0.11	VAR	444	48.72755464	9.049350746	2.396211488	1.851982948	-1.725794173	4.270272692	-2.338153979	-13.59293715	-2.136465161	-5.154012203	4.737863176	-3.166003722	44.10262257	5.132288452	3.843546226	0.868071242	-0.594295966	3.782429225	-3.324231158	-6.938652416
798	18589	DCB_se3_ag4_f_01_1	DCB_se3_ag4_f_01	3189.5203	3190.2803	restructuring	VAG	14378	R IY0 S T R AH1 K CH ER0 IH0 NG	0.08	NG	G	G	you know, they were doing a lot of restructuring.	3154	http://lingtools.uoregon.edu/coraal/explorer/browse.php?what=DCB_se3_ag4_f_01_1.txt&line=3154&settime=3188.5203	DCB_se3_ag4_f_01	DCB_se3_ag4_f_01_1.wav	restructuring	3189.5203	3190.2803	R|IY0|S|T|R|AH1|K|CH|ER0|IH0|NG	3190.1203	3190.1503	3190.1503	3190.2803	0.16	VAR	384	50.18838383	6.91924305	-1.819600808	7.47685054	6.722783587	-11.83370732	0.082814765	-4.288690244	-5.153933471	6.668360757	1.051037981	-4.831037193	49.96200763	4.524046958	0.821778474	11.5344423	4.909000489	-15.68629856	3.826817435	-2.66792145
861	18513	DCB_se3_ag4_f_01_1	DCB_se3_ag4_f_01	2182.9604	2183.3004	looking	VAG	11028	L UH1 K IH0 NG	0.07	NG	G	G	Excuse me. But they were playing football, and they were looking for girls to cheer.	2102	http://lingtools.uoregon.edu/coraal/explorer/browse.php?what=DCB_se3_ag4_f_01_1.txt&line=2102&settime=2181.9604	DCB_se3_ag4_f_01	DCB_se3_ag4_f_01_1.wav	looking	2182.9904	2183.3104	L|UH1|K|IH0|NG	2183.2104	2183.2604	2183.2604	2183.3104	0.1	VAR	260	46.60633216	1.842115868	1.692072786	16.01125123	7.125600074	-23.51076736	2.944636421	11.88628087	-10.30480159	-9.910684207	6.884433837	2.029780007	41.00976402	0.530016709	-1.951466992	13.63657423	5.216121206	-16.26126945	8.733603826	10.1192097
863	18639	DCB_se3_ag4_f_01_1	DCB_se3_ag4_f_01	3656.5363	3656.8963	thinking	VAG	15857	TH IH1 NG K IH0 NG	0.07	NG	G	G	um, /RD-NAME-2/, like I was thinking,	3641	http://lingtools.uoregon.edu/coraal/explorer/browse.php?what=DCB_se3_ag4_f_01_1.txt&line=3641&settime=3655.5363	DCB_se3_ag4_f_01	DCB_se3_ag4_f_01_1.wav	thinking	3656.5063	3656.9263	TH|IH1|NG|K|IH0|NG	3656.7863	3656.8263	3656.8263	3656.9263	0.14	VAR	452	40.32255545	2.202136636	5.330627445	12.56129858	0.704414187	-12.3989595	3.236057698	-3.824560639	-7.192132829	-6.096318513	5.373440428	-3.724492229	38.00555548	3.017463905	4.287049995	14.37256798	1.237122272	-8.901721215	3.197196695	-3.481953908
962	18546	DCB_se3_ag4_f_01_1	DCB_se3_ag4_f_01	2532.9559	2533.3459	everything	Q+N	12238	EH1 V R IY0 TH IH2 NG	0.05	NG	G	G	everything. I mean it was-	2470	http://lingtools.uoregon.edu/coraal/explorer/browse.php?what=DCB_se3_ag4_f_01_1.txt&line=2470&settime=2531.9559	DCB_se3_ag4_f_01	DCB_se3_ag4_f_01_1.wav	everything	2532.9859	2533.4259	EH1|V|R|IY0|TH|IH2|NG	2533.2559	2533.3059	2533.3059	2533.4259	0.17	VAR	316	48.07202933	6.213683265	-5.154900697	8.439312965	-3.406701209	-17.44261865	-7.886612551	3.247322028	3.886601839	-3.715874054	-9.305079189	4.240899561	37.29562106	3.729356197	-1.734166037	8.626996485	0.361484976	-9.849778539	-5.836356359	3.977963805
18	13546	DCB_se2_ag3_f_02_1	DCB_se2_ag3_f_02	2915.6303	2916.0803	driving	VAG	7907	D R AY1 V IH0 N	0.11	N	N	N	Lyft driving.	1883	http://lingtools.uoregon.edu/coraal/explorer/browse.php?what=DCB_se2_ag3_f_02_1.txt&line=1883&settime=2914.6303	DCB_se2_ag3_f_02	DCB_se2_ag3_f_02_1.wav	driving	2915.6303	2916.1003	D|R|AY1|V|IH0|NG	2915.9303	2915.9603	2915.9603	2916.1003	0.17	VAR	427	34.60514815	10.51705255	0.877159389	-4.123795012	3.113948309	-2.690276326	-3.3755493	-5.201951948	-2.4670275	-0.803952281	0.638190622	2.305844533	35.6814698	9.276018162	2.010962404	-1.18171521	6.202367492	-9.335813874	-6.802458732	-5.918964098
189	13448	DCB_se2_ag3_f_02_1	DCB_se2_ag3_f_02	1671.2185	1671.6885	feeling	N	4643	F IY1 L IH0 N	0.14	N	N	N	kind of feeling victimized by it, you know what I mean. I get it, I understand it.	996	http://lingtools.uoregon.edu/coraal/explorer/browse.php?what=DCB_se2_ag3_f_02_1.txt&line=996&settime=1670.2185	DCB_se2_ag3_f_02	DCB_se2_ag3_f_02_1.wav	feeling	1671.2185	1671.6585	F|IY1|L|IH0|NG	1671.4385	1671.5585	1671.5585	1671.6585	0.22	VAR	245	63.69080414	7.999254171	-5.471956375	2.380506029	-4.868305038	-2.568854415	-10.67178767	-16.31769278	2.894695837	1.979690266	-8.582216563	-7.366065968	57.37659997	12.7521106	-9.224313361	4.231965599	-0.33853184	-6.495651812	-3.523102101	-15.64066747
232	13411	DCB_se2_ag3_f_02_1	DCB_se2_ag3_f_02	1322.2394	1322.8594	interesting	ADJ	3607	IH1 N T R AH0 S T IH0 NG	0.17	NG	G	G	and that was interesting because that kind of showed me,	787	http://lingtools.uoregon.edu/coraal/explorer/browse.php?what=DCB_se2_ag3_f_02_1.txt&line=787&settime=1321.2394	DCB_se2_ag3_f_02	DCB_se2_ag3_f_02_1.wav	interesting	1322.2394	1322.8594	IH1|N|T|R|IH0|S|T|IH0|NG	1322.6494	1322.6894	1322.6894	1322.8594	0.21	VAR	191	49.00036029	5.355490412	-3.150284242	7.3053607	3.064153379	-16.57221897	-13.60191916	0.457049949	-3.200012296	2.158467465	-8.096888109	2.406678103	45.7078911	6.02910728	-0.821570364	4.517264864	0.794927389	-11.8200151	-4.209837718	-0.936242763
257	13324	DCB_se2_ag3_f_02_1	DCB_se2_ag3_f_02	98.2228	98.6228	weddings	NS	173	W EH1 D IH0 NG Z	0.09	NG	G	G	I do weddings and events. I started my own business, it'll be four years in January.	55	http://lingtools.uoregon.edu/coraal/explorer/browse.php?what=DCB_se2_ag3_f_02_1.txt&line=55&settime=97.2228	DCB_se2_ag3_f_02	DCB_se2_ag3_f_02_1.wav	weddings	98.2228	98.6328	W|EH1|D|IH0|NG|Z	98.4128	98.4528	98.4528	98.5428	0.13	VAR	17	57.70498007	8.576032131	-8.697717283	7.576606248	2.193020791	-19.330403	-8.09908829	6.212112065	-2.641339971	-3.4470649	-8.55268975	5.214167791	52.38900746	8.553925434	-5.25546248	3.512115422	0.409613126	-11.47888453	-6.593315075	5.436826899
265	13528	DCB_se2_ag3_f_02_1	DCB_se2_ag3_f_02	2719.3155	2719.7755	policing	VAG	7309	P AH0 L IY1 S IH0 NG	0.08	NG	G	G	the policing system in the area.	1756	http://lingtools.uoregon.edu/coraal/explorer/browse.php?what=DCB_se2_ag3_f_02_1.txt&line=1756&settime=2718.3155	DCB_se2_ag3_f_02	DCB_se2_ag3_f_02_1.wav	policing	2719.3255	2719.7455	P|AH0|L|IY1|S|IH0|NG	2719.6555	2719.6955	2719.6955	2719.7455	0.09	VAR	380	44.89208397	-0.037279957	5.328012104	3.90704534	2.734606319	-4.691246611	-3.040376989	2.61012694	-4.59138743	-7.982891844	-3.859448176	2.29385359	46.33663443	2.097726823	0.558249023	5.178433962	0.252568424	-13.06774747	-3.477732795	1.204726822
414	13341	DCB_se2_ag3_f_02_1	DCB_se2_ag3_f_02	205.4602	205.9502	being	BAG	463	B IY1 IH0 NG	0.18	NG	N	G	I got it, her wedding ended up being this beautiful	112	http://lingtools.uoregon.edu/coraal/explorer/browse.php?what=DCB_se2_ag3_f_02_1.txt&line=112&settime=204.4602	DCB_se2_ag3_f_02	DCB_se2_ag3_f_02_1.wav	being	205.4502	205.9402	B|IY1|IH0|NG	205.7502	205.7802	205.7802	205.9402	0.19	VAR	43	42.94710546	6.153150294	2.757492619	4.961304011	8.571718466	-17.95853054	-9.167136787	4.432969555	-14.71218583	-5.830209483	-2.384561088	-2.196097366	39.93611573	9.536224592	4.239445513	0.891002827	0.210090977	-12.82896312	-6.38139572	4.503133814
426	13483	DCB_se2_ag3_f_02_1	DCB_se2_ag3_f_02	2154.3042	2154.8142	complaining	VAG	5926	K AH0 M P L EY1 N IH0 N	0.18	N	N	N	what's the point of complaining?	1366	http://lingtools.uoregon.edu/coraal/explorer/browse.php?what=DCB_se2_ag3_f_02_1.txt&line=1366&settime=2153.3042	DCB_se2_ag3_f_02	DCB_se2_ag3_f_02_1.wav	complaining	2154.3042	2154.6842	K|AH0|M|P|L|EY1|N|IH0|NG	2154.6042	2154.6442	2154.6442	2154.6842	0.08	VAR	302	41.44510184	11.13849918	-1.529427539	2.575955279	2.833630356	-5.796907504	-11.92504758	-4.108286622	-2.414962804	-3.996371774	-5.519889386	-1.599837361	41.14979523	12.53710429	-1.141714247	1.331400896	4.824807802	-5.036633321	-12.93781886	-0.324783399
534	13363	DCB_se2_ag3_f_02_1	DCB_se2_ag3_f_02	458.0961	458.5261	everything	Q+N	1130	EH1 V R IY0 TH IH2 NG	0.12	NG	G	G	they taught me everything I knew.	276	http://lingtools.uoregon.edu/coraal/explorer/browse.php?what=DCB_se2_ag3_f_02_1.txt&line=276&settime=457.0961	DCB_se2_ag3_f_02	DCB_se2_ag3_f_02_1.wav	everything	458.1161	458.5261	EH1|V|R|IY0|TH|IH2|NG	458.3561	458.4161	458.4161	458.5261	0.17	VAR	77	43.43668867	6.995154232	-2.261203862	2.282940945	6.420198533	-15.19931125	-14.13683983	0.590479889	-3.562555642	0.740091337	-9.206670104	8.129081	36.65103118	9.259657875	0.872396275	0.443801879	1.965639382	-10.36576849	-3.418674543	4.938711464
610	13508	DCB_se2_ag3_f_02_1	DCB_se2_ag3_f_02	2366.3161	2366.7061	bothering	VAG	6479	B AA1 DH ER0 IH0 N	0.08	N	N	N	They not bothering nobody, they out there though. They're not- they- you know what I mean, they're gonna still-	1503	http://lingtools.uoregon.edu/coraal/explorer/browse.php?what=DCB_se2_ag3_f_02_1.txt&line=1503&settime=2365.3161	DCB_se2_ag3_f_02	DCB_se2_ag3_f_02_1.wav	bothering	2366.3261	2366.6561	B|AA1|DH|ER0|IH0|NG	2366.5961	2366.6261	2366.6261	2366.6561	0.06	VAR	336	NA	NA	NA	NA	NA	NA	NA	NA	NA	NA	NA	NA	NA	NA	NA	NA	NA	NA	NA	NA
669	13414	DCB_se2_ag3_f_02_1	DCB_se2_ag3_f_02	1358.0458	1358.3258	buying	VAG	3698	B AY1 IH0 N	0.05	N	N	N	Cause she's just sitting here buying pastries. You don't know who's in DC with you. You don't know.	813	http://lingtools.uoregon.edu/coraal/explorer/browse.php?what=DCB_se2_ag3_f_02_1.txt&line=813&settime=1357.0458	DCB_se2_ag3_f_02	DCB_se2_ag3_f_02_1.wav	buying	1358.0458	1358.3158	B|AY1|IH0|NG	1358.2558	1358.2858	1358.2858	1358.3158	0.06	VAR	195	NA	NA	NA	NA	NA	NA	NA	NA	NA	NA	NA	NA	NA	NA	NA	NA	NA	NA	NA	NA
721	13438	DCB_se2_ag3_f_02_1	DCB_se2_ag3_f_02	1601.9737	1602.3937	revolving	VAG	4489	R IY0 V AA1 L V IH0 N	0.08	N	N	N	And it's always been a revolving door like that, it's always been that way.	948	http://lingtools.uoregon.edu/coraal/explorer/browse.php?what=DCB_se2_ag3_f_02_1.txt&line=948&settime=1600.9737	DCB_se2_ag3_f_02	DCB_se2_ag3_f_02_1.wav	revolving	1601.9737	1602.4037	R|IY0|V|AA1|L|V|IH0|NG	1602.2737	1602.3237	1602.3237	1602.4037	0.13	VAR	233	53.20002926	12.93545387	-5.426603051	-5.514943575	1.379775894	-3.804505917	-16.12622473	-1.161713692	-18.30811374	2.46279176	3.348018418	-6.56076135	46.88774621	10.83335101	-5.96364322	3.131690025	1.057613133	-0.112877948	-7.802977952	0.441564793
758	13485	DCB_se2_ag3_f_02_1	DCB_se2_ag3_f_02	2161.7522	2162.3022	moseying	VAG	5948	M OW1 Z IY0 IH0 N	0.16	N	N	N	You just gonna keep moseying?	1372	http://lingtools.uoregon.edu/coraal/explorer/browse.php?what=DCB_se2_ag3_f_02_1.txt&line=1372&settime=2160.7522	DCB_se2_ag3_f_02	DCB_se2_ag3_f_02_1.wav	moseying	2161.7422	2162.3022	M|OW1|Z|IY0|IH0|NG	2162.1422	2162.2022	2162.2022	2162.3022	0.16	VAR	304	48.12117109	4.278877416	-7.024677925	-3.319632883	-3.406023835	-8.282726594	-17.66799559	7.49956667	7.390640012	-1.74258814	-3.230254755	-13.6326783	40.84962692	7.903950745	-7.143531043	0.333235011	5.476992324	-1.056781716	-8.771110009	-6.63936756
892	13478	DCB_se2_ag3_f_02_1	DCB_se2_ag3_f_02	2130.2712	2130.9912	getting	GTG	5859	G IH1 T IH0 N	0.26	N	N	N	getting whatever y'all want back, because they gonna slap so many zeros behind that tag, it's r- it's gonna be ridiculous.	1352	http://lingtools.uoregon.edu/coraal/explorer/browse.php?what=DCB_se2_ag3_f_02_1.txt&line=1352&settime=2129.2712	DCB_se2_ag3_f_02	DCB_se2_ag3_f_02_1.wav	getting	2130.2712	2131.0012	G|IH1|T|IH0|NG	2130.6112	2130.6412	2130.6412	2131.0012	0.39	VAR	297	45.15039081	7.925255661	-3.720499267	8.538030115	1.283076537	-2.820322785	-3.608706803	6.364942401	-2.766539663	-14.88570768	-14.04063367	-6.754896806	41.56895062	9.974051332	-2.654349742	8.271548927	3.076842098	-1.36732031	2.081305242	2.994100857
19	17723	DCB_se3_ag3_m_01_1	DCB_se3_ag3_m_01	1352.0736	1352.2636	saying	VAG	3969	S EY1 IH0 NG	0.06	NG	N	N	You know what I'm saying?	1377	http://lingtools.uoregon.edu/coraal/explorer/browse.php?what=DCB_se3_ag3_m_01_1.txt&line=1377&settime=1351.0736	DCB_se3_ag3_m_01	DCB_se3_ag3_m_01_1.wav	saying	1352.0336	1352.3236	S|EY1|IH0|NG	1352.2036	1352.2336	1352.2336	1352.3236	0.12	VAR	217	47.90443909	6.854987179	-2.251830929	6.79787923	6.509224908	-7.543726894	-7.749390751	-9.656062985	1.238862656	-6.10050945	-11.29466509	-3.483917047	45.21503881	6.073557569	0.685635803	11.71520053	5.518804877	-10.73266034	-11.2323614	-6.924728326
139	17623	DCB_se3_ag3_m_01_1	DCB_se3_ag3_m_01	252.6299	252.9199	having	HAG	469	HH AE1 V IH0 N	0.07	N	N	N	you know, amidst of having fun	260	http://lingtools.uoregon.edu/coraal/explorer/browse.php?what=DCB_se3_ag3_m_01_1.txt&line=260&settime=251.6299	DCB_se3_ag3_m_01	DCB_se3_ag3_m_01_1.wav	having	252.6299	252.9199	HH|AE1|V|IH0|NG	252.8099	252.8399	252.8399	252.9199	0.11	VAR	33	41.30709192	10.20019636	7.092771206	3.867367995	-0.027942511	2.237561805	-8.64791623	-10.64201491	-4.232768043	-6.951430991	-4.857722569	-0.185594708	39.67678343	7.989229426	5.356498093	7.664863804	1.84319874	-2.499752966	0.264996517	-10.67247274
207	17848	DCB_se3_ag3_m_01_1	DCB_se3_ag3_m_01	2459.8809	2460.2609	amazing	ADJ	7611	AH0 M EY1 Z IH0 N	0.05	N	G	G	And by God's Grace we do have some amazing people in our neighborhood.	2496	http://lingtools.uoregon.edu/coraal/explorer/browse.php?what=DCB_se3_ag3_m_01_1.txt&line=2496&settime=2458.8809	DCB_se3_ag3_m_01	DCB_se3_ag3_m_01_1.wav	amazing	2459.8809	2460.2609	AH0|M|EY1|Z|IH0|NG	2460.1609	2460.1909	2460.1909	2460.2609	0.1	VAR	442	43.55739173	9.31673672	2.285219708	4.534813763	11.47507606	1.933524415	-8.936216312	-10.96836081	1.131331128	0.155374167	-4.132626128	-0.864296411	41.8755344	9.210991499	4.06163271	5.902761694	8.717040188	-1.358647537	-8.30978765	-9.250882275
344	17780	DCB_se3_ag3_m_01_1	DCB_se3_ag3_m_01	1729.5701	1730.0401	interning	VAG	5271	IH1 N T ER0 N IH0 NG	0.03	NG	N	N	at /RD-SCHOOL-8/ is when God gave me clarity. I was interning at	1735	http://lingtools.uoregon.edu/coraal/explorer/browse.php?what=DCB_se3_ag3_m_01_1.txt&line=1735&settime=1728.5701	DCB_se3_ag3_m_01	DCB_se3_ag3_m_01_1.wav	interning	1729.5701	1730.0501	IH1|N|T|ER0|N|IH0|NG	1729.9701	1730.0001	1730.0001	1730.0501	0.08	VAR	303	45.9666212	8.593722755	2.191027113	5.232836561	8.760119743	1.138651429	-2.508318906	-18.5660873	-0.781297943	-2.977490471	-0.86585875	4.351253484	45.18377869	10.0059115	0.012428678	6.277085893	7.431604656	0.489549798	-2.824402671	-12.322249
498	17702	DCB_se3_ag3_m_01_1	DCB_se3_ag3_m_01	1219.5698	1219.8298	hanging	VAG	3493	HH AE1 NG IH0 N	0.03	N	N	N	Um, I started hanging with seniors being a freshman, so you know that's- that gave me some cool points.	1267	http://lingtools.uoregon.edu/coraal/explorer/browse.php?what=DCB_se3_ag3_m_01_1.txt&line=1267&settime=1218.5698	DCB_se3_ag3_m_01	DCB_se3_ag3_m_01_1.wav	hanging	1219.5698	1219.8298	HH|AE1|NG|G|IH0|NG	1219.7698	1219.7998	1219.7998	1219.8298	0.06	VAR	186	NA	NA	NA	NA	NA	NA	NA	NA	NA	NA	NA	NA	NA	NA	NA	NA	NA	NA	NA	NA
516	17855	DCB_se3_ag3_m_01_1	DCB_se3_ag3_m_01	2540.4224	2540.7824	building	N	7899	B IH1 L D IH0 NG	0.07	NG	G	G	A lot of people didn't want a church in their building for different reasons. They got to be responsible for them if something breaks,	2570	http://lingtools.uoregon.edu/coraal/explorer/browse.php?what=DCB_se3_ag3_m_01_1.txt&line=2570&settime=2539.4224	DCB_se3_ag3_m_01	DCB_se3_ag3_m_01_1.wav	building	2540.4224	2540.7924	B|IH1|L|D|IH0|NG	2540.6724	2540.7324	2540.7324	2540.7924	0.12	VAR	457	54.2701042	11.67359651	-2.370953329	4.873084264	8.957607855	-3.951061285	1.843511171	-15.94408621	-9.616363603	2.766362544	-7.412611644	-6.364492016	50.63201212	9.368710814	-2.195151374	11.41492508	10.78834875	-6.478801262	0.837863503	-10.48112337
546	17679	DCB_se3_ag3_m_01_1	DCB_se3_ag3_m_01	1072.0687	1072.6387	sustaining	N	3055	S AH0 S T EY1 N IH0 NG	0.06	NG	G	G	s- sustaining me in that time,	1104	http://lingtools.uoregon.edu/coraal/explorer/browse.php?what=DCB_se3_ag3_m_01_1.txt&line=1104&settime=1071.0687	DCB_se3_ag3_m_01	DCB_se3_ag3_m_01_1.wav	sustaining	1072.0787	1072.6687	S|AH0|S|T|EY1|N|IH0|NG	1072.5487	1072.5887	1072.5887	1072.6687	0.12	VAR	152	40.82077848	7.825918445	2.155120357	9.753057108	8.742436072	-9.331499223	-12.40772011	-9.451486496	5.660731144	0.163004645	-7.846030995	-12.80842702	38.47781599	5.351705416	3.13059568	9.692938019	7.306961761	-10.77590836	-9.093894084	-4.742316298
656	17854	DCB_se3_ag3_m_01_1	DCB_se3_ag3_m_01	2534.0986	2534.2786	being	BAG	7877	B IY1 IH0 N	0.04	N	N	N	would you mind a church being in here?	2563	http://lingtools.uoregon.edu/coraal/explorer/browse.php?what=DCB_se3_ag3_m_01_1.txt&line=2563&settime=2533.0986	DCB_se3_ag3_m_01	DCB_se3_ag3_m_01_1.wav	being	2534.1086	2534.2686	B|IY1|IH0|NG	2534.2086	2534.2386	2534.2386	2534.2686	0.06	VAR	454	NA	NA	NA	NA	NA	NA	NA	NA	NA	NA	NA	NA	NA	NA	NA	NA	NA	NA	NA	NA
761	17727	DCB_se3_ag3_m_01_1	DCB_se3_ag3_m_01	1389.3108	1389.7608	something	Q+N	4084	S AH1 M TH IH0 N	0.1	N	N	N	I want something real	1417	http://lingtools.uoregon.edu/coraal/explorer/browse.php?what=DCB_se3_ag3_m_01_1.txt&line=1417&settime=1388.3108	DCB_se3_ag3_m_01	DCB_se3_ag3_m_01_1.wav	something	1389.3108	1389.7708	S|AH1|M|TH|IH0|NG	1389.6008	1389.6608	1389.6608	1389.7708	0.17	VAR	224	47.54689648	8.682205907	2.061276641	8.310339317	-3.279177192	-0.018179999	-5.16709058	-9.605049334	-0.851674829	-5.750654642	-2.753305329	-4.470696063	37.30529475	7.87615675	2.09114292	5.753059133	0.747415653	-2.271022639	4.812421653	-5.467005096
867	17768	DCB_se3_ag3_m_01_1	DCB_se3_ag3_m_01	1592.2724	1592.5524	walking	VAG	4804	W AO1 K IH0 N	0.04	N	N	G	walking the path that I felt was right-	1604	http://lingtools.uoregon.edu/coraal/explorer/browse.php?what=DCB_se3_ag3_m_01_1.txt&line=1604&settime=1591.2724	DCB_se3_ag3_m_01	DCB_se3_ag3_m_01_1.wav	walking	1592.2724	1592.5524	W|AO1|K|IH0|NG	1592.4824	1592.5124	1592.5124	1592.5524	0.07	VAR	286	NA	NA	NA	NA	NA	NA	NA	NA	NA	NA	NA	NA	NA	NA	NA	NA	NA	NA	NA	NA
902	17959	DCB_se3_ag3_m_01_1	DCB_se3_ag3_m_01	3745.5198	3745.8498	doing	DAG	11533	D UW1 IH0 N	0.04	N	N	N	You gotta trust in the Lord and not in what your daddy's doing,	3783	http://lingtools.uoregon.edu/coraal/explorer/browse.php?what=DCB_se3_ag3_m_01_1.txt&line=3783&settime=3744.5198	DCB_se3_ag3_m_01	DCB_se3_ag3_m_01_1.wav	doing	3745.5098	3745.8498	D|UW1|IH0|NG	3745.7398	3745.8098	3745.8098	3745.8498	0.11	VAR	658	37.08615135	8.344659441	4.126204469	2.247374334	-6.855571951	-7.697560294	1.673572844	3.099349749	-3.514479145	-10.21039285	-0.406068974	-4.755087742	39.19125629	8.723681357	2.864234267	1.331896317	-5.047649677	-5.123677204	-0.398204227	1.703298757
903	17889	DCB_se3_ag3_m_01_1	DCB_se3_ag3_m_01	2895.9488	2896.5288	facing	VAG	8782	F EY1 S IH0 NG	0.21	NG	G	G	We were facing um,	2922	http://lingtools.uoregon.edu/coraal/explorer/browse.php?what=DCB_se3_ag3_m_01_1.txt&line=2922&settime=2894.9488	DCB_se3_ag3_m_01	DCB_se3_ag3_m_01_1.wav	facing	2895.9488	2896.5188	F|EY1|S|IH0|NG	2896.2688	2896.3688	2896.3688	2896.5188	0.25	VAR	532	52.33014125	2.120248516	3.47475752	16.76331629	10.50288585	-12.78398192	-10.59073891	1.594936446	-6.180067073	-2.606581864	-7.522728214	-2.866613315	46.51397612	3.79561424	-0.250550583	21.00432923	12.45182415	-11.04198011	-2.175244686	-0.184589075
929	17765	DCB_se3_ag3_m_01_1	DCB_se3_ag3_m_01	1578.4762	1578.7462	following	VAG	4757	F AA1 L OW0 IH0 N	0.03	N	N	G	and I was following his footsteps. You know, we were	1588	http://lingtools.uoregon.edu/coraal/explorer/browse.php?what=DCB_se3_ag3_m_01_1.txt&line=1588&settime=1577.4762	DCB_se3_ag3_m_01	DCB_se3_ag3_m_01_1.wav	following	1578.4762	1578.7462	F|AA1|L|OW0|IH0|NG	1578.6862	1578.7162	1578.7162	1578.7462	0.06	VAR	282	NA	NA	NA	NA	NA	NA	NA	NA	NA	NA	NA	NA	NA	NA	NA	NA	NA	NA	NA	NA
949	17645	DCB_se3_ag3_m_01_1	DCB_se3_ag3_m_01	549.1103	549.3703	wearing	VAG	1344	W EH1 R IH0 N	0.08	N	N	G	why is everybody wearing white shirts and blue ties and blue pants?	572	http://lingtools.uoregon.edu/coraal/explorer/browse.php?what=DCB_se3_ag3_m_01_1.txt&line=572&settime=548.1103	DCB_se3_ag3_m_01	DCB_se3_ag3_m_01_1.wav	wearing	549.1203	549.3703	W|EH1|R|IH0|NG	549.2603	549.3003	549.3003	549.3703	0.11	VAR	90	49.06786029	13.86232121	-1.389454899	3.396880898	11.00463097	-7.092336528	-12.29817834	-7.946427665	-4.345233798	2.190185918	-1.679183452	-8.227675045	47.78863731	13.70129133	-1.89157128	0.163677508	10.45852705	-5.838765648	-6.205395612	-7.731835171
984	17903	DCB_se3_ag3_m_01_1	DCB_se3_ag3_m_01	3078.4094	3078.7494	something	Q+N	9396	S AH1 M TH IH0 NG	0.06	NG	G	G	God does something in their conscience	3106	http://lingtools.uoregon.edu/coraal/explorer/browse.php?what=DCB_se3_ag3_m_01_1.txt&line=3106&settime=3077.4094	DCB_se3_ag3_m_01	DCB_se3_ag3_m_01_1.wav	something	3078.4094	3078.7794	S|AH1|M|TH|IH0|NG	3078.6394	3078.6994	3078.6994	3078.7794	0.14	VAR	554	50.52205243	8.006325161	-4.044873605	7.494186442	12.07853678	-7.466381119	-6.496136393	-9.948968768	0.468785443	0.190879154	-6.949961642	-5.98651022	44.92015619	6.193287807	2.266953474	12.37807133	15.38952239	-10.80233254	-7.273702983	-2.559319255
987	17644	DCB_se3_ag3_m_01_1	DCB_se3_ag3_m_01	478.2382	478.5382	working	VAG	1162	W ER1 K IH0 N	0.03	N	N	N	So my dad was working at the DC Armory right by RFK Stadium,	496	http://lingtools.uoregon.edu/coraal/explorer/browse.php?what=DCB_se3_ag3_m_01_1.txt&line=496&settime=477.2382	DCB_se3_ag3_m_01	DCB_se3_ag3_m_01_1.wav	working	478.2482	478.5382	W|ER1|K|IH0|NG	478.4682	478.5082	478.5082	478.5382	0.07	VAR	74	NA	NA	NA	NA	NA	NA	NA	NA	NA	NA	NA	NA	NA	NA	NA	NA	NA	NA	NA	NA
989	17631	DCB_se3_ag3_m_01_1	DCB_se3_ag3_m_01	311.3021	311.5821	going	VAG	636	G OW1 IH0 N	0.04	N	N	G	kind of dichotomy going on where it's like, you know, uh,	320	http://lingtools.uoregon.edu/coraal/explorer/browse.php?what=DCB_se3_ag3_m_01_1.txt&line=320&settime=310.3021	DCB_se3_ag3_m_01	DCB_se3_ag3_m_01_1.wav	going	311.3021	311.5721	G|OW1|IH0|N	311.4821	311.5321	311.5321	311.5721	0.09	VAR	51	48.45699056	13.4181724	2.227769752	-1.035218446	-5.815109486	-11.10754838	-1.263600958	-4.061804957	2.594840699	-5.371089733	-4.726075065	-6.17449441	49.35516161	12.85271946	1.41682439	-2.285154506	-1.370475897	-4.421365813	5.280001697	-8.061180625
21	6479	DCA_se3_ag4_m_01_2	DCA_se3_ag4_m_01	230.2467	230.5367	failing	VAG	705	F EY1 L IH0 N	0.03	N	G	N	that I'm the one who sent that- sent it- sent the good report in on-on a man when he was failing- was failing,	165	http://lingtools.uoregon.edu/coraal/explorer/browse.php?what=DCA_se3_ag4_m_01_2.txt&line=165&settime=229.2467	DCA_se3_ag4_m_01	DCA_se3_ag4_m_01_2.wav	failing	230.2567	230.5367	F|EY1|L|IH0|NG	230.4567	230.5067	230.5067	230.5367	0.08	VAR	39	52.34864087	20.27963643	9.975140295	-4.213048217	-5.317272744	-2.215295845	-4.110465915	8.059348434	10.23248063	3.142051071	1.992024991	-0.154008547	54.13511778	19.16856407	8.949089865	-2.729132527	-7.212722487	-3.115968904	-4.259060567	9.32091254
137	6522	DCA_se3_ag4_m_01_2	DCA_se3_ag4_m_01	537.3064	537.4764	saying	VAG	1602	S EY1 IH0 N	0.04	N	N	N	Maybe I'm saying too much for this thing here, I don't know uh-	426	http://lingtools.uoregon.edu/coraal/explorer/browse.php?what=DCA_se3_ag4_m_01_2.txt&line=426&settime=536.3064	DCA_se3_ag4_m_01	DCA_se3_ag4_m_01_2.wav	saying	537.3064	537.4864	S|EY1|IH0|NG	537.3964	537.4264	537.4264	537.4864	0.09	VAR	95	55.77866606	16.37487406	4.351921081	9.425498454	7.542372043	-3.389674948	-9.970856864	3.066337892	7.498102607	-7.342334678	-3.478822976	3.980953912	52.33421665	17.61458886	4.319203948	4.783266104	9.040720163	1.204696734	-0.595698149	4.192285536
146	6455	DCA_se3_ag4_m_01_1	DCA_se3_ag4_m_01	2662.4374	2662.5574	going	VAG	6001	G OW1 IH0 N	0.03	N	N	N	And uh then you gotta attend school. Now when are you going to study?	2004	http://lingtools.uoregon.edu/coraal/explorer/browse.php?what=DCA_se3_ag4_m_01_1.txt&line=2004&settime=2661.4374	DCA_se3_ag4_m_01	DCA_se3_ag4_m_01_1.wav	going	2662.4374	2662.5574	G|OW1|IH0|N	2662.4974	2662.5274	2662.5274	2662.5574	0.06	VAR	234	NA	NA	NA	NA	NA	NA	NA	NA	NA	NA	NA	NA	NA	NA	NA	NA	NA	NA	NA	NA
174	6383	DCA_se3_ag4_m_01_1	DCA_se3_ag4_m_01	1137.5969	1137.7869	looking	VAG	2428	L UH1 K IH0 NG	0.03	NG	N	N	looking at television. <laugh>	878	http://lingtools.uoregon.edu/coraal/explorer/browse.php?what=DCA_se3_ag4_m_01_1.txt&line=878&settime=1136.5969	DCA_se3_ag4_m_01	DCA_se3_ag4_m_01_1.wav	looking	1137.5969	1137.8069	L|UH1|K|IH0|NG	1137.7269	1137.7769	1137.7769	1137.8069	0.08	VAR	70	47.6708437	16.20206986	8.853444422	9.979987885	4.0037182	-3.347432334	-0.911544448	-5.191220584	-8.775005181	-4.498487381	-5.135900172	0.149146734	42.25310556	15.06366282	9.412144068	5.105143557	3.755933662	-1.608713746	-5.315755755	-11.06230489
283	6378	DCA_se3_ag4_m_01_1	DCA_se3_ag4_m_01	1038.4746	1038.6946	peaking	VAG	2194	P IY1 K IH0 N	0.03	N	N	N	and you see her peaking around the corner of the building	793	http://lingtools.uoregon.edu/coraal/explorer/browse.php?what=DCA_se3_ag4_m_01_1.txt&line=793&settime=1037.4746	DCA_se3_ag4_m_01	DCA_se3_ag4_m_01_1.wav	peaking	1038.4746	1038.6946	P|IY1|K|IH0|NG	1038.6246	1038.6646	1038.6646	1038.6946	0.07	VAR	64	NA	NA	NA	NA	NA	NA	NA	NA	NA	NA	NA	NA	NA	NA	NA	NA	NA	NA	NA	NA
540	6496	DCA_se3_ag4_m_01_2	DCA_se3_ag4_m_01	358.6362	358.8462	taking	VAG	1070	T EY1 K IH0 N	0.03	N	N	G	taking their positions at fires, and things like that, you see.	270	http://lingtools.uoregon.edu/coraal/explorer/browse.php?what=DCA_se3_ag4_m_01_2.txt&line=270&settime=357.6362	DCA_se3_ag4_m_01	DCA_se3_ag4_m_01_2.wav	taking	358.6362	358.8462	T|EY1|K|IH0|NG	358.7862	358.8162	358.8162	358.8462	0.06	VAR	57	NA	NA	NA	NA	NA	NA	NA	NA	NA	NA	NA	NA	NA	NA	NA	NA	NA	NA	NA	NA
615	6447	DCA_se3_ag4_m_01_1	DCA_se3_ag4_m_01	2498.3994	2498.6494	working	VAG	5641	W ER1 K IH0 N	0.03	N	N	G	His working- his uh, long time working with the club, his intelligence.	1880	http://lingtools.uoregon.edu/coraal/explorer/browse.php?what=DCA_se3_ag4_m_01_1.txt&line=1880&settime=2497.3994	DCA_se3_ag4_m_01	DCA_se3_ag4_m_01_1.wav	working	2498.3994	2498.6494	W|ER1|K|IH0|NG	2498.5894	2498.6194	2498.6194	2498.6494	0.06	VAR	222	NA	NA	NA	NA	NA	NA	NA	NA	NA	NA	NA	NA	NA	NA	NA	NA	NA	NA	NA	NA
795	6549	DCA_se3_ag4_m_01_2	DCA_se3_ag4_m_01	894.0003	894.1803	fighting	VAG	2634	F AY1 T IH0 N	0.03	N	N	N	/You'll be/ minus a man. They got to stop fighting the fire to find you,	684	http://lingtools.uoregon.edu/coraal/explorer/browse.php?what=DCA_se3_ag4_m_01_2.txt&line=684&settime=893.0003	DCA_se3_ag4_m_01	DCA_se3_ag4_m_01_2.wav	fighting	894.0003	894.1803	F|AY1|T|IH0|NG	894.1203	894.1503	894.1503	894.1803	0.06	VAR	148	NA	NA	NA	NA	NA	NA	NA	NA	NA	NA	NA	NA	NA	NA	NA	NA	NA	NA	NA	NA
942	6505	DCA_se3_ag4_m_01_2	DCA_se3_ag4_m_01	418.4392	418.8492	being	BAG	1264	B IY1 IH0 NG	0.27	NG	N	N	even s- a lot of /us/- being done	324	http://lingtools.uoregon.edu/coraal/explorer/browse.php?what=DCA_se3_ag4_m_01_2.txt&line=324&settime=417.4392	DCA_se3_ag4_m_01	DCA_se3_ag4_m_01_2.wav	being	418.4392	418.8292	B|IY1|IH0|NG	418.5692	418.6192	418.6192	418.8292	0.26	VAR	70	58.70066648	14.87144655	8.363408251	6.849330779	6.954590138	2.137002331	1.033212133	1.124890553	-0.219074073	0.853715736	-2.450764053	-2.512230943	53.24900555	12.64902451	11.00381468	8.637706215	11.50478209	2.921838995	-3.025231088	4.39877229
951	6413	DCA_se3_ag4_m_01_1	DCA_se3_ag4_m_01	1791.6029	1791.8829	morning	N	4008	M AO1 R N IH0 N	0.06	N	G	G	you s- read in the papers this- this morning where	1377	http://lingtools.uoregon.edu/coraal/explorer/browse.php?what=DCA_se3_ag4_m_01_1.txt&line=1377&settime=1790.6029	DCA_se3_ag4_m_01	DCA_se3_ag4_m_01_1.wav	morning	1791.6029	1791.8829	M|AO1|R|N|IH0|NG	1791.7829	1791.8129	1791.8129	1791.8829	0.1	VAR	133	49.41449474	14.50320446	0.797301729	11.85365051	13.11434409	-2.035116032	-4.677470053	1.070778008	-9.925586914	1.140768924	5.181758832	-4.098379851	45.19048096	14.29992988	5.653329175	6.744537676	7.395227918	1.885531438	-4.715720555	0.660125491
970	6393	DCA_se3_ag4_m_01_1	DCA_se3_ag4_m_01	1301.4449	1301.7749	driving	N	2892	D R AY1 V IH0 N	0.03	N	G	G	Uh they permitted the high speed driving on the road, but uh	1006	http://lingtools.uoregon.edu/coraal/explorer/browse.php?what=DCA_se3_ag4_m_01_1.txt&line=1006&settime=1300.4449	DCA_se3_ag4_m_01	DCA_se3_ag4_m_01_1.wav	driving	1301.4449	1301.7649	D|R|AY1|V|IH0|NG	1301.7049	1301.7349	1301.7349	1301.7649	0.06	VAR	87	NA	NA	NA	NA	NA	NA	NA	NA	NA	NA	NA	NA	NA	NA	NA	NA	NA	NA	NA	NA
23	10082	DCB_se1_ag3_f_03_1	DCB_int_01	950.447	950.937	being	BAG	36951	B IY1 IH0 NG	0.17	NG	G	G	being a mom [is] crazy.	809	http://lingtools.uoregon.edu/coraal/explorer/browse.php?what=DCB_se1_ag3_f_03_1.txt&line=809&settime=949.447	DCB_int_01	DCB_se1_ag3_f_03_1.wav	being	950.447	950.897	B|IY1|IH0|NG	950.747	950.777	950.777	950.897	0.15	VAR	116	46.01478614	4.281134605	1.221965387	14.73089835	-0.25587438	-13.43005299	1.349403707	5.833928427	-5.024523454	0.118133659	-5.746458299	-0.120613766	40.7850896	5.885328751	2.184367507	7.380771527	-1.055418192	-12.61452239	-7.314375163	-3.937196686
33	15482	DCB_se2_ag4_f_04_1	DCB_int_01	733.8841	734.3041	moving	VAG	54124	M UW1 V IH0 NG	0.13	NG	G	G	let me ask you this. Kind of moving, thinking about-	659	http://lingtools.uoregon.edu/coraal/explorer/browse.php?what=DCB_se2_ag4_f_04_1.txt&line=659&settime=732.8841	DCB_int_01	DCB_se2_ag4_f_04_1.wav	moving	733.8841	734.3441	M|UW1|V|IH0|NG	734.1241	734.1641	734.1641	734.3441	0.22	VAR	86	54.36250462	-0.216604707	-0.810809524	10.18757273	-6.708109277	-11.47812884	-2.744014681	0.705787653	6.627192153	-4.014522701	16.3412511	6.04904181	50.43262859	3.14071058	1.216894016	10.4674061	-2.321884975	-9.459300452	-4.557748329	-0.34083348
63	12760	DCB_se2_ag2_f_02_1	DCB_int_01	2031.6158	2031.8558	going	VAG	48958	G OW1 IH0 N	0.04	N	N	N	That's ward [eight], Southeast. [That's a] whole lot. [That's a lot] going on [/with that/.]	1965	http://lingtools.uoregon.edu/coraal/explorer/browse.php?what=DCB_se2_ag2_f_02_1.txt&line=1965&settime=2030.6158	DCB_int_01	DCB_se2_ag2_f_02_1.wav	going	2031.6158	2031.8558	G|OW1|IH0|N	2031.7358	2031.8058	2031.8058	2031.8558	0.12	VAR	309	56.70207763	15.40485943	-7.760926101	-4.04247361	-5.433761056	-2.819589693	1.538122282	-1.984527865	-9.14249951	-9.585864349	0.633689575	5.351700516	56.16139458	14.00325803	-12.0629354	-3.200589091	4.978890412	-0.689232604	-7.989149251	-3.823205594
94	9791	DCB_se1_ag3_f_01_1	DCB_int_01	1202.3667	1202.6567	anything	Q+N	41295	EH1 N IY0 TH IH2 NG	0.04	NG	G	G	[So I] know how it is to be the little sister, and like I don't- I don't- Mm-mm- And yeah- Always getting him in trouble cause I never got in trouble for anything. It was always his fault.	882	http://lingtools.uoregon.edu/coraal/explorer/browse.php?what=DCB_se1_ag3_f_01_1.txt&line=882&settime=1201.3667	DCB_int_01	DCB_se1_ag3_f_01_1.wav	anything	1202.3667	1202.6667	EH1|N|IY0|TH|IH2|NG	1202.5767	1202.6267	1202.6267	1202.6667	0.09	VAR	183	40.74291537	2.403725825	-4.357603412	17.22695635	-1.677343073	-3.87490856	-14.56847725	0.035481416	-1.871818147	-19.57051834	-1.91355019	-2.44773445	42.8274957	2.774059345	-3.545211074	23.65432323	-5.351092036	-8.317214846	-14.75315988	-1.885688453
120	6996	DCB_se1_ag1_f_03_1	DCB_int_01	1314.44	1314.68	taking	VAG	24073	T EY1 K IH0 NG	0.03	NG	G	G	I think the one- I saw a man taking his clothes off on the train.	958	http://lingtools.uoregon.edu/coraal/explorer/browse.php?what=DCB_se1_ag1_f_03_1.txt&line=958&settime=1313.44	DCB_int_01	DCB_se1_ag1_f_03_1.wav	taking	1314.46	1314.68	T|EY1|K|IH0|NG	1314.62	1314.65	1314.65	1314.68	0.06	VAR	119	NA	NA	NA	NA	NA	NA	NA	NA	NA	NA	NA	NA	NA	NA	NA	NA	NA	NA	NA	NA
142	8056	DCB_se1_ag2_f_02_1	DCB_int_01	1201.6089	1201.9089	getting	GTG	49659	G IH1 T IH0 NG	0.15	NG	G	G	so okay, I know you're getting- you're- you're engaged now, so tell me a little about your fiance.	806	http://lingtools.uoregon.edu/coraal/explorer/browse.php?what=DCB_se1_ag2_f_02_1.txt&line=806&settime=1200.6089	DCB_int_01	DCB_se1_ag2_f_02_1.wav	getting	1201.6089	1201.9089	G|IH1|T|IH0|NG	1201.7289	1201.7589	1201.7589	1201.9089	0.18	VAR	198	44.79950785	0.030466919	-3.589952784	13.5539154	3.283898358	-11.52758113	-1.975329321	-2.67677288	-4.598033026	-11.1146827	3.144815795	-3.659962795	43.94707312	2.746990249	-1.261582552	10.92402404	-0.24748007	-10.36829672	-3.952419666	-2.372466144
149	7944	DCB_se1_ag2_f_01_1	DCB_int_01	2639.4372	2639.9672	amazing	ADJ	24587	AH0 M EY1 Z IH0 NG	0.08	NG	G	G	It's own pulse. It's own heartbeat. Like, what do you feel like has been something j- just amazing	2232	http://lingtools.uoregon.edu/coraal/explorer/browse.php?what=DCB_se1_ag2_f_01_1.txt&line=2232&settime=2638.4372	DCB_int_01	DCB_se1_ag2_f_01_1.wav	amazing	2639.4472	2639.9672	AH0|M|EY1|Z|IH0|NG	2639.8272	2639.8772	2639.8772	2639.9672	0.14	VAR	283	41.11616623	4.00727774	6.933723499	-2.050298327	8.88040368	-8.145237071	-7.235054789	-6.330180983	-4.421208294	-10.45283333	-12.17850038	-2.004082247	39.69934718	4.154137138	3.079235463	0.199666243	3.894969259	-9.422719185	-7.385375683	-5.442343619
159	18687	DCB_se3_ag4_f_01_1	DCB_int_01	4256.1354	4256.2754	trying	VAG	1102	T R AY1 N	0.03	N	G	N	[But you're] not trying to go to [sleep.]	4281	http://lingtools.uoregon.edu/coraal/explorer/browse.php?what=DCB_se3_ag4_f_01_1.txt&line=4281&settime=4255.1354	DCB_int_01	DCB_se3_ag4_f_01_1.wav	trying	4256.1354	4256.2854	T|R|AY1|NG	4256.2154	4256.2554	4256.2554	4256.2854	0.07	VAR	540	NA	NA	NA	NA	NA	NA	NA	NA	NA	NA	NA	NA	NA	NA	NA	NA	NA	NA	NA	NA
166	17026	DCB_se3_ag2_f_01_1	DCB_int_01	1992.8011	1993.1311	thinking	VAG	34760	TH IH1 NG K IH0 NG	0.1	NG	G	G	So thinking about DC, um,	1799	http://lingtools.uoregon.edu/coraal/explorer/browse.php?what=DCB_se3_ag2_f_01_1.txt&line=1799&settime=1991.8011	DCB_int_01	DCB_se3_ag2_f_01_1.wav	thinking	1992.8011	1993.1311	TH|IH1|NG|K|IH0|NG	1993.0011	1993.0511	1993.0511	1993.1311	0.13	VAR	258	48.71760715	3.660988111	8.637461667	15.3548467	-4.333763797	-11.70248712	-3.688392148	-10.3334568	-6.660080935	-13.43708679	6.477170573	-8.753644724	49.43250604	6.161664273	7.530618853	10.44774568	-6.566059921	-14.74638246	1.768322898	-10.84483037
199	12163	DCB_se2_ag1_m_01_1	DCB_int_01	393.2902	393.9002	interesting	ADJ	411	IH1 N T R AH0 S T IH0 NG	0.19	NG	G	G	Because you have a very interesting	262	http://lingtools.uoregon.edu/coraal/explorer/browse.php?what=DCB_se2_ag1_m_01_1.txt&line=262&settime=392.2902	DCB_int_01	DCB_se2_ag1_m_01_1.wav	interesting	393.2902	393.9302	IH1|N|T|R|AH0|S|T|IH0|NG	393.6802	393.7602	393.7602	393.9302	0.25	VAR	51	64.51436854	1.648936766	-1.2768181	14.24829727	-3.038663415	-11.16872946	-3.178158178	0.894815716	-5.68016441	3.087328178	0.275688154	-1.293900587	60.58024552	5.046164358	2.514923256	13.58409973	4.362621177	-8.365875587	0.797779682	3.027696717
226	10369	DCB_se1_ag3_m_01_1	DCB_int_01	910.526	910.996	singing	VAG	20457	S IH1 NG IH0 NG	0.13	NG	G	G	What's your fondest memory of your mom singing? What was she singing?	645	http://lingtools.uoregon.edu/coraal/explorer/browse.php?what=DCB_se1_ag3_m_01_1.txt&line=645&settime=909.526	DCB_int_01	DCB_se1_ag3_m_01_1.wav	singing	910.526	910.996	S|IH1|NG|IH0|NG	910.706	910.736	910.736	910.996	0.29	VAR	115	38.56054818	5.021049706	3.137420103	4.916103564	7.769640846	2.466518862	5.791331431	3.801699648	-4.013687668	-6.474614478	-5.344707134	-4.338793364	37.01173153	1.77788949	-0.269083674	3.36076426	-1.494113838	-6.559435835	0.157613343	4.410354155
229	9696	DCB_se1_ag3_f_01_1	DCB_int_01	28.4425	28.7425	benning	NPR	39966	B EH1 N IH0 R N IY0	0.05	N	N	N	So, I don't [what they call our area.]	25	http://lingtools.uoregon.edu/coraal/explorer/browse.php?what=DCB_se1_ag3_f_01_1.txt&line=25&settime=27.4425	DCB_int_01	DCB_se1_ag3_f_01_1.wav	benning	28.4625	28.7325	B|EH1|N|IH0|AH0|NG	28.671	28.761	28.6925	28.7325	0.0615	VAR	6	NA	NA	NA	NA	NA	NA	NA	NA	NA	NA	NA	NA	NA	NA	NA	NA	NA	NA	NA	NA
246	6781	DCB_se1_ag1_f_01_1	DCB_int_01	1899.0826	1899.3426	doing	DAG	18814	D UW1 IH0 N	0.05	N	N	N	/RD-NAME-2/! I'm'a have to get you one [for-] for doing my interview. I'm'a have to get you- It's from- It's right on um,	1552	http://lingtools.uoregon.edu/coraal/explorer/browse.php?what=DCB_se1_ag1_f_01_1.txt&line=1552&settime=1898.0826	DCB_int_01	DCB_se1_ag1_f_01_1.wav	doing	1899.0926	1899.3426	D|UW1|IH0|NG	1899.2226	1899.3126	1899.3126	1899.3426	0.12	VAR	276	40.17391466	11.20392097	-8.591859989	4.146925264	-1.463211924	0.100145269	6.71462772	-7.373438917	-5.449323895	-6.920545041	3.693028697	-1.71564117	40.38881809	11.98869855	-10.43661776	2.92922806	0.196534961	-5.101878282	-4.704693746	-13.41509426
264	7291	DCB_se1_ag1_m_01_1	DCB_int_01	2554.9362	2555.1662	saying	VAG	27306	S EY1 IH0 N	0.04	N	N	N	took the chess board out saying, we gonna play chess?	2572	http://lingtools.uoregon.edu/coraal/explorer/browse.php?what=DCB_se1_ag1_m_01_1.txt&line=2572&settime=2553.9362	DCB_int_01	DCB_se1_ag1_m_01_1.wav	saying	2554.9362	2555.1662	S|EY1|IH0|NG	2555.0862	2555.1162	2555.1162	2555.1662	0.08	VAR	294	63.16025231	10.75833425	-6.73529016	9.510789445	5.073114316	-7.808708469	-14.51747341	3.167997822	2.884232393	-12.90834975	-1.755409181	5.945336199	60.01428359	11.809176	-5.097782203	8.038444885	6.338841282	-6.555701863	-13.35855899	2.973815249
292	14918	DCB_se2_ag4_f_02_1	DCB_int_01	204.2889	204.4689	doing	DAG	37859	D UW1 IH0 N	0.03	N	N	G	I did not know that, that's why I love doing this because	180	http://lingtools.uoregon.edu/coraal/explorer/browse.php?what=DCB_se2_ag4_f_02_1.txt&line=180&settime=203.2889	DCB_int_01	DCB_se2_ag4_f_02_1.wav	doing	204.3089	204.4689	D|UW1|IH0|NG	204.4089	204.4389	204.4389	204.4689	0.06	VAR	16	NA	NA	NA	NA	NA	NA	NA	NA	NA	NA	NA	NA	NA	NA	NA	NA	NA	NA	NA	NA
320	6722	DCB_se1_ag1_f_01_1	DCB_int_01	1332.4225	1332.6525	something	Q+N	17871	S AH1 M TH IH0 N	0.03	N	N	N	education or something like that. You're going into sports. So how did you go from-	1102	http://lingtools.uoregon.edu/coraal/explorer/browse.php?what=DCB_se1_ag1_f_01_1.txt&line=1102&settime=1331.4225	DCB_int_01	DCB_se1_ag1_f_01_1.wav	something	1332.4325	1332.6525	S|AH1|M|TH|IH0|NG	1332.5925	1332.6225	1332.6225	1332.6525	0.06	VAR	182	NA	NA	NA	NA	NA	NA	NA	NA	NA	NA	NA	NA	NA	NA	NA	NA	NA	NA	NA	NA
322	6650	DCB_se1_ag1_f_01_1	DCB_int_01	532.2337	532.4237	coming	VAG	16345	K AH1 M IH0 N	0.03	N	N	N	You coming home for your birthday?	439	http://lingtools.uoregon.edu/coraal/explorer/browse.php?what=DCB_se1_ag1_f_01_1.txt&line=439&settime=531.2337	DCB_int_01	DCB_se1_ag1_f_01_1.wav	coming	532.2337	532.4237	K|AH1|M|IH0|NG	532.3637	532.3937	532.3937	532.4237	0.06	VAR	65	NA	NA	NA	NA	NA	NA	NA	NA	NA	NA	NA	NA	NA	NA	NA	NA	NA	NA	NA	NA
324	12597	DCB_se2_ag2_f_01_1	DCB_int_01	3354.7678	3355.1478	sharing	VAG	38318	SH EH1 R IH0 N	0.19	N	G	N	But thank you for sharing.	2308	http://lingtools.uoregon.edu/coraal/explorer/browse.php?what=DCB_se2_ag2_f_01_1.txt&line=2308&settime=3353.7678	DCB_int_01	DCB_se2_ag2_f_01_1.wav	sharing	3354.7678	3355.1778	SH|EH1|R|IH0|NG	3354.9278	3354.9578	3354.9578	3355.1778	0.25	VAR	437	30.90210896	4.664544309	2.586112191	4.717425566	0.569188492	-3.074218606	-3.798617294	1.332048015	-3.475865149	-2.793301963	4.147976588	1.959115444	29.56940312	6.093063207	-0.455651509	2.375889712	3.05573379	0.538096992	-2.496128026	1.769947758
335	12189	DCB_se2_ag1_m_01_1	DCB_int_01	751.2771	751.5671	doing	DAG	752	D UW1 IH0 N	0.18	N	N	N	But you just needed to do a little better than you were doing.	573	http://lingtools.uoregon.edu/coraal/explorer/browse.php?what=DCB_se2_ag1_m_01_1.txt&line=573&settime=750.2771	DCB_int_01	DCB_se2_ag1_m_01_1.wav	doing	751.2671	751.4071	D|UW1|IH0|NG	751.3471	751.3771	751.3771	751.4071	0.06	VAR	103	NA	NA	NA	NA	NA	NA	NA	NA	NA	NA	NA	NA	NA	NA	NA	NA	NA	NA	NA	NA
361	16697	DCB_se3_ag1_m_01_1	DCB_int_01	124.4467	125.0067	washing	N	28286	W AA1 SH IH0 N	0.26	N	G	G	Like, pressure washing?	95	http://lingtools.uoregon.edu/coraal/explorer/browse.php?what=DCB_se3_ag1_m_01_1.txt&line=95&settime=123.4467	DCB_int_01	DCB_se3_ag1_m_01_1.wav	washing	124.4367	125.0067	W|AA1|SH|IH0|NG	124.7167	124.7567	124.7567	125.0067	0.29	VAR	11	35.32904897	5.641633847	-0.841865804	13.06584434	14.01679583	-8.109932625	-10.52869083	11.91198509	8.588926696	-1.857442425	-5.659529178	-2.044690123	26.76646511	6.725655735	5.574932396	10.76774766	13.15107977	-1.34383164	-4.496548114	3.093716252
367	7356	DCB_se1_ag1_m_02_1	DCB_int_01	734.419	734.719	something	Q+N	264	S AH1 M TH IH0 NG	0.03	NG	N	N	Mm, cause that wasn't something everybody did, so you had to find a spec- a- a	614	http://lingtools.uoregon.edu/coraal/explorer/browse.php?what=DCB_se1_ag1_m_02_1.txt&line=614&settime=733.419	DCB_int_01	DCB_se1_ag1_m_02_1.wav	something	734.429	734.719	S|AH1|M|TH|IH0|NG	734.659	734.689	734.689	734.719	0.06	VAR	95	NA	NA	NA	NA	NA	NA	NA	NA	NA	NA	NA	NA	NA	NA	NA	NA	NA	NA	NA	NA
373	11102	DCB_se1_ag4_f_01_2	DCB_int_01	803.1407	803.3807	doing	DAG	29129	D UW1 IH0 N	0.07	N	N	N	like you just really enjoy what you doing.	694	http://lingtools.uoregon.edu/coraal/explorer/browse.php?what=DCB_se1_ag4_f_01_2.txt&line=694&settime=802.1407	DCB_int_01	DCB_se1_ag4_f_01_2.wav	doing	803.1407	803.3807	D|UW1|IH0|NG	803.2907	803.3207	803.3207	803.3807	0.09	VAR	105	22.55895326	7.809727965	7.580249201	1.779725216	-3.674585195	-8.065463998	-1.041701329	2.947527841	7.100493054	4.936404855	0.941240721	-1.713077414	19.95349872	6.463642085	10.47916533	4.399714989	0.470227024	-1.230312239	1.309735736	1.960937137
409	16963	DCB_se3_ag2_f_01_1	DCB_int_01	1278.091	1278.531	melting	VAG	34078	M EH1 L T IH0 N	0.07	N	G	G	Yeah. [<laugh>]	1139	http://lingtools.uoregon.edu/coraal/explorer/browse.php?what=DCB_se3_ag2_f_01_1.txt&line=1139&settime=1277.091	DCB_int_01	DCB_se3_ag2_f_01_1.wav	melting	1278.101	1278.531	M|EH1|L|T|IH0|NG	1278.411	1278.461	1278.461	1278.531	0.12	VAR	153	64.5283693	4.453073002	-2.034832827	7.121497475	3.357962157	0.585835525	-6.647127636	-1.813337451	-0.040888886	1.73232814	-8.463529887	-9.293909872	63.49232173	6.331612652	-1.945421858	6.555644455	-0.33331346	0.983554111	-3.258488578	-4.237978516
420	12499	DCB_se2_ag2_f_01_1	DCB_int_01	2094.7928	2095.4128	reflecting	N	36965	R AH0 F L EH1 K T IH0 NG	0.1	NG	G	G	And just watch the reflecting pool.	1449	http://lingtools.uoregon.edu/coraal/explorer/browse.php?what=DCB_se2_ag2_f_01_1.txt&line=1449&settime=2093.7928	DCB_int_01	DCB_se2_ag2_f_01_1.wav	reflecting	2094.7928	2095.4328	R|AH0|F|L|EH1|K|T|IH0|NG	2095.2928	2095.3228	2095.3228	2095.4328	0.14	VAR	246	29.3952962	7.639812771	7.452354672	8.257982947	2.395779537	-6.529206418	-10.05225618	3.866487317	-1.381367981	-12.7762501	-0.933214255	-3.699449863	29.02791462	11.27710384	10.78431944	3.223137059	-4.769408908	-1.967419667	-3.333956424	2.421641002
440	17075	DCB_se3_ag2_f_01_1	DCB_int_01	2739.5615	2739.8315	talking	VAG	35161	T AO1 K IH0 N	0.03	N	G	N	talking about rich people	2496	http://lingtools.uoregon.edu/coraal/explorer/browse.php?what=DCB_se3_ag2_f_01_1.txt&line=2496&settime=2738.5615	DCB_int_01	DCB_se3_ag2_f_01_1.wav	talking	2739.5615	2739.8315	T|AO1|K|IH0|NG	2739.7715	2739.8015	2739.8015	2739.8315	0.06	VAR	329	NA	NA	NA	NA	NA	NA	NA	NA	NA	NA	NA	NA	NA	NA	NA	NA	NA	NA	NA	NA
442	12717	DCB_se2_ag2_f_02_1	DCB_int_01	1533.3675	1533.8875	everything	Q+N	48518	EH1 V R IY0 TH IH2 NG	0.1	NG	G	G	And now, everything [is-]	1478	http://lingtools.uoregon.edu/coraal/explorer/browse.php?what=DCB_se2_ag2_f_02_1.txt&line=1478&settime=1532.3675	DCB_int_01	DCB_se2_ag2_f_02_1.wav	everything	1533.3775	1533.9275	EH1|V|R|IY0|TH|IH2|NG	1533.7275	1533.8075	1533.8075	1533.9275	0.2	VAR	227	43.00601635	8.61900143	-2.433687431	10.19601691	11.31161122	-8.659516602	-19.07292028	2.464057309	4.211960746	-22.63346755	-10.35351906	1.296092964	34.33538737	5.795354882	3.642732622	10.55722104	9.74401489	-7.243449657	-4.885016414	2.159480315
451	13893	DCB_se2_ag3_m_01_1	DCB_int_01	3845.9796	3846.2996	going	VAG	53143	G OW1 IH0 NG	0.05	NG	G	N	you know I am going to try to some	3095	http://lingtools.uoregon.edu/coraal/explorer/browse.php?what=DCB_se2_ag3_m_01_1.txt&line=3095&settime=3844.9796	DCB_int_01	DCB_se2_ag3_m_01_1.wav	going	3845.9696	3846.3096	G|OW1|IH0|NG	3846.1396	3846.2496	3846.2496	3846.3096	0.17	VAR	469	50.1695695	12.1236296	-4.800217463	2.56316437	-8.982017494	-2.377349825	6.871002729	-8.340596939	-9.426509617	1.072716155	-2.319050148	-8.073324165	49.82384604	10.02905621	-6.724044295	6.921866099	-2.307371767	-2.029903117	3.937366075	-9.890632869
467	17486	DCB_se3_ag3_f_02_1	DCB_int_01	1735.5697	1735.9497	passing	VAG	42711	P AE1 S IH0 N	0.11	N	G	G	And so I remember the other day we were talking just kind of in passing. You said [that one] of the things that you had to leave DC.	1717	http://lingtools.uoregon.edu/coraal/explorer/browse.php?what=DCB_se3_ag3_f_02_1.txt&line=1717&settime=1734.5697	DCB_int_01	DCB_se3_ag3_f_02_1.wav	passing	1735.5797	1735.9497	P|AE1|S|IH0|NG	1735.8197	1735.8497	1735.8497	1735.9497	0.13	VAR	232	42.11770024	4.504974518	2.12350047	9.414785113	1.117576135	-1.366140942	1.213222966	-1.877688562	3.566330986	4.453925118	-9.248276287	-11.67898882	42.28502405	5.255454349	2.595865863	9.266414001	2.823540179	-0.896387735	5.073417103	-0.005409557
507	8287	DCB_se1_ag2_f_03_1	DCB_int_01	85.836	86.196	beginning	N	142	B IH0 G IH1 N IH0 NG	0.06	NG	G	G	let's kind of go back to the beginning.	63	http://lingtools.uoregon.edu/coraal/explorer/browse.php?what=DCB_se1_ag2_f_03_1.txt&line=63&settime=84.836	DCB_int_01	DCB_se1_ag2_f_03_1.wav	beginning	85.856	86.186	B|IH0|G|IH1|N|IH0|NG	86.106	86.136	86.136	86.186	0.08	VAR	11	33.14695992	6.305817915	-1.315309026	3.600796744	-2.999501268	-5.056968819	-1.910779566	-4.639953323	-3.709930876	-8.196756982	-1.159279706	1.151146178	33.48338239	5.876936124	-1.647390291	8.015030187	-4.28862323	-11.69907604	5.079082629	-1.080627737
510	18060	DCB_se3_ag3_m_02_1	DCB_int_01	1710.6899	1711.1799	interesting	ADJ	1680	IH1 N T R AH0 S T IH0 NG	0.09	NG	G	G	but I love [stats. So] I think basketball has some of the most interesting [stats.]	1422	http://lingtools.uoregon.edu/coraal/explorer/browse.php?what=DCB_se3_ag3_m_02_1.txt&line=1422&settime=1709.6899	DCB_int_01	DCB_se3_ag3_m_02_1.wav	interesting	1710.6899	1711.1999	IH1|N|T|R|AH0|S|T|IH0|NG	1711.0599	1711.0999	1711.0999	1711.1999	0.14	VAR	201	34.7107861	4.523100601	9.500261073	6.571168658	-0.846488427	-4.822868758	2.252478673	11.32261372	-9.852252658	-3.032436133	2.888509732	-2.26216579	33.68870675	6.168883795	5.435332498	4.605868064	1.345562116	-0.71475382	2.934915775	8.770462849
554	8661	DCB_se1_ag2_m_01_1	DCB_int_01	807.9604	808.3604	mixing	VAG	1719	M IH1 K S IH0 N	0.09	N	N	N	[I'm not sure you're supposed] to be mixing the-	561	http://lingtools.uoregon.edu/coraal/explorer/browse.php?what=DCB_se1_ag2_m_01_1.txt&line=561&settime=806.9604	DCB_int_01	DCB_se1_ag2_m_01_1.wav	mixing	807.9604	808.3604	M|IH1|K|S|IH0|NG	808.2104	808.2604	808.2604	808.3604	0.15	VAR	149	35.57881479	5.776389718	5.283510256	3.072609985	6.409314882	-4.747605606	-14.20482446	-2.304795007	1.301460033	9.448526344	2.71932731	6.351107962	35.952624	7.55443372	2.461889501	4.939541366	4.632031581	-3.891916323	-12.38084853	-8.431774048
556	7239	DCB_se1_ag1_m_01_1	DCB_int_01	1560.0171	1560.2671	staying	VAG	26308	S T EY1 IH0 N	0.03	N	N	N	So you just wanna kind of get any kind of job just to kind [of bring some money] in. [Are you still] staying at home?	1570	http://lingtools.uoregon.edu/coraal/explorer/browse.php?what=DCB_se1_ag1_m_01_1.txt&line=1570&settime=1559.0171	DCB_int_01	DCB_se1_ag1_m_01_1.wav	staying	1560.0171	1560.2671	S|T|EY1|IH0|NG	1560.2071	1560.2371	1560.2371	1560.2671	0.06	VAR	192	NA	NA	NA	NA	NA	NA	NA	NA	NA	NA	NA	NA	NA	NA	NA	NA	NA	NA	NA	NA
564	7404	DCB_se1_ag1_m_02_1	DCB_int_01	1455.3592	1455.6192	having	HAG	594	HH AE1 V IH0 N	0.05	N	N	G	from interacting with your brothers or not having them in your life all- like you wanted them to, what lesson did you take	1199	http://lingtools.uoregon.edu/coraal/explorer/browse.php?what=DCB_se1_ag1_m_02_1.txt&line=1199&settime=1454.3592	DCB_int_01	DCB_se1_ag1_m_02_1.wav	having	1455.3592	1455.5992	HH|AE1|V|IH0|NG	1455.5392	1455.5692	1455.5692	1455.5992	0.06	VAR	212	NA	NA	NA	NA	NA	NA	NA	NA	NA	NA	NA	NA	NA	NA	NA	NA	NA	NA	NA	NA
577	12450	DCB_se2_ag2_f_01_1	DCB_int_01	1274.5513	1275.1613	siblings	NS	35587	S IH1 B L IH0 NG Z	0.04	NG	N	N	do you have any siblings?	874	http://lingtools.uoregon.edu/coraal/explorer/browse.php?what=DCB_se2_ag2_f_01_1.txt&line=874&settime=1273.5513	DCB_int_01	DCB_se2_ag2_f_01_1.wav	siblings	1274.5513	1275.1613	S|IH1|B|L|IH0|NG|Z	1274.8313	1274.8613	1274.8613	1274.9413	0.11	VAR	155	26.62692106	10.21478562	8.657556185	-0.385495037	-4.446162023	-0.482738775	3.965827684	3.689417761	-0.723605227	-0.246019147	2.071977612	0.212232411	23.53911559	8.067127754	6.799111798	1.961968712	4.636810363	6.777513594	3.666448433	-1.025618198
581	11886	DCB_se2_ag1_f_01_1	DCB_int_01	563.8011	564.0811	going	VAG	42440	G OW1 IH0 N	0.05	N	N	N	going back real quick.	568	http://lingtools.uoregon.edu/coraal/explorer/browse.php?what=DCB_se2_ag1_f_01_1.txt&line=568&settime=562.8011	DCB_int_01	DCB_se2_ag1_f_01_1.wav	going	563.8011	564.0811	G|OW1|IH0|NG	563.9611	564.0511	564.0511	564.0811	0.12	VAR	75	58.58224569	9.491985388	-5.163367983	-5.453626695	-15.84356977	5.583498522	5.240702671	-0.374644694	-2.318395439	-3.819796395	-10.08538751	-11.16114116	58.69892533	7.95816812	-8.491613307	1.141340418	-8.372572279	10.80294052	4.158456429	-6.468063923
604	8921	DCB_se1_ag2_m_01_1	DCB_int_01	3010.7474	3010.9674	doing	DAG	4243	D UW1 IH0 N	0.03	N	N	G	doing your own thing, what does that mean?	2243	http://lingtools.uoregon.edu/coraal/explorer/browse.php?what=DCB_se1_ag2_m_01_1.txt&line=2243&settime=3009.7474	DCB_int_01	DCB_se1_ag2_m_01_1.wav	doing	3010.7474	3010.9774	D|UW1|IH0|NG	3010.8774	3010.9374	3010.9374	3010.9774	0.1	VAR	645	44.67369255	10.33831668	-4.319283454	6.524343823	4.634558036	3.684487122	6.331015841	-8.241486174	-17.21416359	-1.678411938	4.925527232	-3.261780565	45.43090337	9.545269876	-4.445727913	9.978639159	6.377348301	2.607460332	0.779838581	-10.1582302
616	12401	DCB_se2_ag2_f_01_1	DCB_int_01	508.4994	508.8294	beefing	VAG	34696	B N IY1 F EY1 IH0 B NG ER0	0.06	NG	N	N	[Girls, boys, it's the whole neighborhood, not- not by sex.]	380	http://lingtools.uoregon.edu/coraal/explorer/browse.php?what=DCB_se2_ag2_f_01_1.txt&line=380&settime=507.4994	DCB_int_01	DCB_se2_ag2_f_01_1.wav	beefing	508.4994	508.8394	B|IY1|N|F|EY1|IH0|B|ER0|NG	508.7958	508.8958	508.7994	508.8394	0.0436	VAR	61	NA	NA	NA	NA	NA	NA	NA	NA	NA	NA	NA	NA	NA	NA	NA	NA	NA	NA	NA	NA
618	7863	DCB_se1_ag2_f_01_1	DCB_int_01	1245.8947	1246.1047	doing	DAG	22540	D UW1 IH0 N	0.05	N	N	N	was there ever a time- Especially because your high school was doing a lot-	1084	http://lingtools.uoregon.edu/coraal/explorer/browse.php?what=DCB_se1_ag2_f_01_1.txt&line=1084&settime=1244.8947	DCB_int_01	DCB_se1_ag2_f_01_1.wav	doing	1245.8947	1246.1047	D|UW1|IH0|NG	1246.0147	1246.0547	1246.0547	1246.1047	0.09	VAR	136	46.14343266	15.59767415	0.425389091	-8.72396564	-4.044465525	-6.532177555	1.821515845	-0.137404196	-8.750201306	-15.30110959	-0.656359645	3.683442678	43.12117151	12.79112151	-1.406157515	-6.732926431	-1.50047796	-1.71486897	-1.8204113	-0.699042317
622	17127	DCB_se3_ag3_f_01_1	DCB_int_01	243.343	243.663	something	Q+N	48039	S AH1 M TH IH0 N	0.07	N	G	N	So- and if at any point there's anything- at the end we'll also go back if you said something that you wanted taken out,	165	http://lingtools.uoregon.edu/coraal/explorer/browse.php?what=DCB_se3_ag3_f_01_1.txt&line=165&settime=242.343	DCB_int_01	DCB_se3_ag3_f_01_1.wav	something	243.373	243.653	S|AH1|M|TH|IH0|NG	243.563	243.593	243.593	243.653	0.09	VAR	20	19.73412006	3.976220169	8.685844957	8.225868861	4.379250145	0.967665587	-0.192127272	-3.319106761	-8.84668446	-14.32550361	-5.068137312	-0.250639092	19.5125922	3.342426064	9.180470727	11.79728641	3.284793904	-2.289684949	-2.222920872	-1.080599595
644	11959	DCB_se2_ag1_f_01_1	DCB_int_01	1417.6457	1417.9157	giving	VAG	43283	G IH1 V IH0 N	0.07	N	N	G	it really became, I'm just coming for me. Like, it's- I- I mean, yeah, I'm still giving back, but it's really-	1284	http://lingtools.uoregon.edu/coraal/explorer/browse.php?what=DCB_se2_ag1_f_01_1.txt&line=1284&settime=1416.6457	DCB_int_01	DCB_se2_ag1_f_01_1.wav	giving	1417.6457	1417.9157	G|IH1|V|IH0|NG	1417.7957	1417.8457	1417.8457	1417.9157	0.12	VAR	239	41.81792511	10.21581921	-11.6941362	6.907606308	3.068614007	-3.245696942	-9.25681392	-11.27940969	3.348463587	-1.117862927	0.399249533	-9.300009105	36.90246262	10.47238359	-8.717009076	4.481963189	8.681323511	-5.730191597	-9.132511805	-10.42338606
645	12087	DCB_se2_ag1_f_01_1	DCB_int_01	3042.8256	3043.0256	thinking	VAG	45351	TH IH1 NG K IH0 N	0.03	N	G	G	Cause I was thinking the four kids, but I	2672	http://lingtools.uoregon.edu/coraal/explorer/browse.php?what=DCB_se2_ag1_f_01_1.txt&line=2672&settime=3041.8256	DCB_int_01	DCB_se2_ag1_f_01_1.wav	thinking	3042.8256	3043.0256	TH|IH1|NG|K|IH0|NG	3042.9656	3042.9956	3042.9956	3043.0256	0.06	VAR	484	NA	NA	NA	NA	NA	NA	NA	NA	NA	NA	NA	NA	NA	NA	NA	NA	NA	NA	NA	NA
651	7657	DCB_se1_ag1_m_03_1	DCB_int_01	260.3741	260.6741	asking	VAG	25720	AE1 S K IH0 NG	0.05	NG	N	G	No, I'm just asking so I'll know that- I'll just make a note of it.	274	http://lingtools.uoregon.edu/coraal/explorer/browse.php?what=DCB_se1_ag1_m_03_1.txt&line=274&settime=259.3741	DCB_int_01	DCB_se1_ag1_m_03_1.wav	asking	260.3241	260.6841	AE1|S|K|IH0|NG	260.5841	260.6241	260.6241	260.6841	0.1	VAR	15	47.48424056	2.607893084	-3.220822234	7.568402319	0.548181874	-16.1629981	-25.28528481	-0.319144956	-5.52505047	-3.744311021	-7.707572333	-0.470119767	45.43628714	5.297160056	-3.539268655	5.432315485	4.163979808	-12.06473092	-20.88989882	-2.279753432
662	15323	DCB_se2_ag4_f_03_2	DCB_int_01	560.28	560.57	growing	VAG	22260	G R OW1 IH0 N	0.05	N	N	N	kind of- and all this time growing up, I know you had-	554	http://lingtools.uoregon.edu/coraal/explorer/browse.php?what=DCB_se2_ag4_f_03_2.txt&line=554&settime=559.28	DCB_int_01	DCB_se2_ag4_f_03_2.wav	growing	560.28	560.57	G|R|OW1|IH0|NG	560.46	560.52	560.52	560.57	0.11	VAR	63	57.71218275	16.87647258	-5.519839362	-7.456514508	-2.183908097	-1.5433862	0.523279657	-3.584235198	-13.18323167	-3.908457212	0.87464828	1.648694042	65.11934005	11.53928089	-5.47874896	-5.192588611	-3.544816937	2.753868427	-7.618564741	-4.914247577
671	13875	DCB_se2_ag3_m_01_1	DCB_int_01	3484.9099	3485.1899	dealing	VAG	52999	D IY1 L IH0 N	0.06	N	N	N	Cause I know you spend a lot of [time at nineteen] oh one and dealing with the goings ons	2809	http://lingtools.uoregon.edu/coraal/explorer/browse.php?what=DCB_se2_ag3_m_01_1.txt&line=2809&settime=3483.9099	DCB_int_01	DCB_se2_ag3_m_01_1.wav	dealing	3484.9099	3485.1799	D|IY1|L|IH0|NG	3485.0999	3485.1299	3485.1299	3485.1799	0.08	VAR	424	46.91081719	9.375614461	0.523727972	-1.461778779	-5.912624485	1.197863545	9.050527366	-2.461122023	-8.247831457	-8.710386133	2.44068394	5.340992435	46.62678798	10.58648323	2.409476557	-3.052624906	-5.498631479	0.997014591	6.884271754	-5.913262305
697	15321	DCB_se2_ag4_f_03_2	DCB_int_01	517.0389	517.4689	siblings	NS	22178	S IH1 B L IH0 NG Z	0.03	NG	N	N	Now you came from a lot of siblings. Does your husband have a lot of siblings?	505	http://lingtools.uoregon.edu/coraal/explorer/browse.php?what=DCB_se2_ag4_f_03_2.txt&line=505&settime=516.0389	DCB_int_01	DCB_se2_ag4_f_03_2.wav	siblings	517.0389	517.4689	S|IH1|B|L|IH0|NG|Z	517.3789	517.4089	517.4089	517.4389	0.06	VAR	60	NA	NA	NA	NA	NA	NA	NA	NA	NA	NA	NA	NA	NA	NA	NA	NA	NA	NA	NA	NA
705	11114	DCB_se1_ag4_f_01_2	DCB_int_01	929.9025	930.3425	evening	N	29275	IY1 V N IH0 NG HH	0.12	NG	N	N	[But once school starts] back we'll have [more evening time.]	799	http://lingtools.uoregon.edu/coraal/explorer/browse.php?what=DCB_se1_ag4_f_01_2.txt&line=799&settime=928.9025	DCB_int_01	DCB_se1_ag4_f_01_2.wav	evening	929.9025	930.3425	IY1|V|N|IH0|NG	930.1125	930.2325	930.2325	930.3425	0.23	VAR	125	55.82623611	9.070760618	-3.592331812	14.46820421	1.402181112	-9.860769558	-2.338360614	2.798704934	-6.807062279	-17.68426363	10.77454969	-1.057268641	61.48189539	5.842931799	-3.07654647	12.04722937	3.676755003	-6.060114968	-11.22275444	-1.51515773
727	17119	DCB_se3_ag2_f_01_1	DCB_int_01	3332.9611	3333.2811	thinking	VAG	35769	TH IH1 NG K IH0 NG	0.08	NG	G	G	so what about thinking about,	3029	http://lingtools.uoregon.edu/coraal/explorer/browse.php?what=DCB_se3_ag2_f_01_1.txt&line=3029&settime=3331.9611	DCB_int_01	DCB_se3_ag2_f_01_1.wav	thinking	3332.9611	3333.2811	TH|IH1|NG|K|IH0|NG	3333.1611	3333.2111	3333.2111	3333.2811	0.12	VAR	406	47.63782643	6.662571623	8.594391782	13.72070072	-1.732432797	-8.164380345	0.071148402	1.697403045	-3.332333333	-2.490637663	7.646736904	-5.982029399	50.21710814	6.603560044	4.954215683	11.9641583	-3.400244316	-14.15722312	-5.483576527	1.060248636
730	8478	DCB_se1_ag2_f_03_1	DCB_int_01	2420.0103	2420.4103	being	BAG	1115	B IY1 IH0 NG	0.3	NG	G	G	You were just talking about things being,	1769	http://lingtools.uoregon.edu/coraal/explorer/browse.php?what=DCB_se1_ag2_f_03_1.txt&line=1769&settime=2419.0103	DCB_int_01	DCB_se1_ag2_f_03_1.wav	being	2420.0103	2420.4103	B|IY1|IH0|NG	2420.2003	2420.2303	2420.2303	2420.4103	0.21	VAR	318	38.14304478	5.424310512	4.228131192	11.44690064	-5.581883575	-2.784041141	2.810863125	2.746329616	-6.729918952	6.029775903	5.934937072	-2.972255897	34.82936985	7.647541606	4.010980046	6.917631491	-2.656581563	3.992725419	1.702105691	-2.797937225
738	11168	DCB_se1_ag4_f_01_2	DCB_int_01	1564.9046	1565.3346	changing	VAG	29574	CH EY1 N JH IH0 N	0.05	N	N	G	I- Well the city is changing we've most definitely [seen all the] beautiful buildings [/and the-/ But]	1351	http://lingtools.uoregon.edu/coraal/explorer/browse.php?what=DCB_se1_ag4_f_01_2.txt&line=1351&settime=1563.9046	DCB_int_01	DCB_se1_ag4_f_01_2.wav	changing	1564.9146	1565.3346	CH|EY1|N|JH|IH0|NG	1565.2546	1565.2946	1565.2946	1565.3346	0.08	VAR	228	24.76624588	4.458210828	2.814784168	4.927017074	1.967983018	-2.254464262	-7.052681903	-6.901438068	-2.296721304	2.86098334	2.269452101	1.351663849	25.14709578	6.912929717	3.127681164	0.768177273	-0.243743222	-3.59309201	-4.116123354	-4.294855061
741	9726	DCB_se1_ag3_f_01_1	DCB_int_01	478.8534	479.2634	hanging	VAG	40508	HH AE1 NG IH0 N	0.06	N	N	N	and hanging out on the stoop, or hanging out or having a party, like give me some detail.	335	http://lingtools.uoregon.edu/coraal/explorer/browse.php?what=DCB_se1_ag3_f_01_1.txt&line=335&settime=477.8534	DCB_int_01	DCB_se1_ag3_f_01_1.wav	hanging	478.8534	479.3034	HH|AE1|NG|G|IH0|NG	479.1634	479.1934	479.1934	479.3034	0.14	VAR	72	52.03778333	6.959283788	-6.577357327	20.59638858	0.174794847	-4.392346402	-9.199869971	-6.259033749	-7.260271395	-15.20391044	2.791237651	1.592266414	43.10940593	6.47112232	-4.318432998	19.08590906	0.261283145	-1.15601599	-9.84829701	-7.062346383
742	15035	DCB_se2_ag4_f_02_1	DCB_int_01	1799.0722	1799.4922	telling	VAG	39749	T EH1 AA1 L DH IH0 NG	0.03	NG	N	G	[My father] understood it more than my mother because by then my father was at Gallaudet.	1773	http://lingtools.uoregon.edu/coraal/explorer/browse.php?what=DCB_se2_ag4_f_02_1.txt&line=1773&settime=1798.0722	DCB_int_01	DCB_se2_ag4_f_02_1.wav	telling	1799.0622	1799.4922	T|EH1|AA1|L|DH|ER0|IH0|NG	1799.4322	1799.4622	1799.4622	1799.4922	0.06	VAR	247	NA	NA	NA	NA	NA	NA	NA	NA	NA	NA	NA	NA	NA	NA	NA	NA	NA	NA	NA	NA
749	7659	DCB_se1_ag1_m_03_1	DCB_int_01	306.1317	306.3017	living	VAG	25815	L IH1 V IH0 N	0.03	N	N	N	/RD-NAME-2/, tell me about the first house you remember living in.	304	http://lingtools.uoregon.edu/coraal/explorer/browse.php?what=DCB_se1_ag1_m_03_1.txt&line=304&settime=305.1317	DCB_int_01	DCB_se1_ag1_m_03_1.wav	living	306.1317	306.3017	L|IH1|V|IH0|NG	306.2417	306.2717	306.2717	306.3017	0.06	VAR	18	NA	NA	NA	NA	NA	NA	NA	NA	NA	NA	NA	NA	NA	NA	NA	NA	NA	NA	NA	NA
771	12286	DCB_se2_ag1_m_01_1	DCB_int_01	2001.0306	2001.3506	wanting	VAG	1552	W AA1 N IH0 NG	0.1	NG	G	G	So when you're not having a good day you're not wanting to be	1705	http://lingtools.uoregon.edu/coraal/explorer/browse.php?what=DCB_se2_ag1_m_01_1.txt&line=1705&settime=2000.0306	DCB_int_01	DCB_se2_ag1_m_01_1.wav	wanting	2001.0606	2001.3806	W|AA1|N|IH0|NG	2001.2206	2001.2506	2001.2506	2001.3806	0.16	VAR	250	47.53155066	9.272804098	4.192296243	6.259475094	7.266307461	-0.88886144	-0.987831969	2.908075398	-6.635724307	-6.702486639	10.56046351	-0.557355057	40.14360028	9.164269904	7.166173109	7.134406993	8.819075039	-2.337075655	2.587913259	9.30222002
803	11531	DCB_se1_ag4_m_01_1	DCB_int_01	3349.7977	3350.2777	changing	VAG	58437	CH EY1 N JH IH0 N	0.1	N	G	G	um, last thing do you- when you say the city is changing what-	2881	http://lingtools.uoregon.edu/coraal/explorer/browse.php?what=DCB_se1_ag4_m_01_1.txt&line=2881&settime=3348.7977	DCB_int_01	DCB_se1_ag4_m_01_1.wav	changing	3349.8077	3350.2377	CH|EY1|N|JH|IH0|NG	3350.1477	3350.1777	3350.1777	3350.2377	0.09	VAR	536	39.40142376	5.264475458	-3.769447867	10.50385373	1.432599653	-10.01201982	-3.966876771	6.213134879	-4.983078463	-8.250430021	-1.556674494	3.454542585	38.10471311	7.539246406	-4.82133013	6.19061726	-0.099849303	-8.009484361	-4.644670769	-3.083285538
824	14973	DCB_se2_ag4_f_02_1	DCB_int_01	1014.8792	1015.3492	working	VAG	38842	W ER1 K IH0 NG	0.07	NG	G	G	in high school now you're working,	999	http://lingtools.uoregon.edu/coraal/explorer/browse.php?what=DCB_se2_ag4_f_02_1.txt&line=999&settime=1013.8792	DCB_int_01	DCB_se2_ag4_f_02_1.wav	working	1014.8792	1015.3492	W|ER1|K|IH0|NG	1015.2392	1015.2892	1015.2892	1015.3492	0.11	VAR	133	37.43255816	5.739110291	2.768594963	12.49529007	5.597869701	-1.688598238	-3.056281183	-9.144606484	-7.447239415	-1.98185272	3.961617044	0.150347689	38.44429381	6.75618424	2.062224547	11.16048506	0.342996896	-6.855904015	-0.557167523	-2.090771449
831	6955	DCB_se1_ag1_f_03_1	DCB_int_01	736.3743	736.6643	cheerleading	VAG	23065	CH IH1 R L IY2 D IH0 N	0.04	N	G	N	How long is cheerleading practice usually?	542	http://lingtools.uoregon.edu/coraal/explorer/browse.php?what=DCB_se1_ag1_f_03_1.txt&line=542&settime=735.3743	DCB_int_01	DCB_se1_ag1_f_03_1.wav	cheerleading	736.3643	736.6643	CH|IH1|R|L|IY2|D|IH0|NG	736.5943	736.6243	736.6243	736.6643	0.07	VAR	54	NA	NA	NA	NA	NA	NA	NA	NA	NA	NA	NA	NA	NA	NA	NA	NA	NA	NA	NA	NA
848	17580	DCB_se3_ag3_f_02_1	DCB_int_01	2941.2758	2941.5458	feeling	VAG	43207	F IY1 L IH0 N	0.08	N	N	N	But go back to this idea of feeling safe, because that's so funny. L- like you felt safer in the city? [Like,]	2935	http://lingtools.uoregon.edu/coraal/explorer/browse.php?what=DCB_se3_ag3_f_02_1.txt&line=2935&settime=2940.2758	DCB_int_01	DCB_se3_ag3_f_02_1.wav	feeling	2941.2758	2941.5358	F|IY1|L|IH0|NG	2941.4358	2941.4658	2941.4658	2941.5358	0.1	VAR	384	43.97617962	9.180997266	-0.095813602	1.763534112	1.523824795	4.419592904	-3.147717426	-9.025238929	-1.628711271	1.255234931	-3.966985848	-3.101116891	43.9043167	10.80335705	0.439618987	-3.643261835	1.507204493	3.651209475	-6.082152357	-8.171623611
850	11917	DCB_se2_ag1_f_01_1	DCB_int_01	959.4769	959.8269	sitting	VAG	42913	S IH1 T IH0 NG	0.05	NG	N	N	like, sitting [by her at these little things, and she'll say something,]	911	http://lingtools.uoregon.edu/coraal/explorer/browse.php?what=DCB_se2_ag1_f_01_1.txt&line=911&settime=958.4769	DCB_int_01	DCB_se2_ag1_f_01_1.wav	sitting	959.4769	959.8269	S|IH1|T|spn|IH0|NG	959.7269	959.7769	959.7769	959.8269	0.1	VAR	148	65.22580304	7.191403875	0.020508077	-4.855755662	5.658533072	-5.571051234	2.539640701	-8.563232076	-3.590169612	-0.538326945	-4.131394689	7.09555572	71.41747909	3.784301175	-0.912146151	1.537354874	5.720205187	-3.904215864	1.968075657	-10.31268803
853	10288	DCB_se1_ag3_f_03_1	DCB_int_01	3544.5134	3545.0534	embracing	VAG	38764	EH0 M B R EY1 S IH0 N	0.04	N	N	G	No, but we're doing- we're embracing these things, [I love that.]	3081	http://lingtools.uoregon.edu/coraal/explorer/browse.php?what=DCB_se1_ag3_f_03_1.txt&line=3081&settime=3543.5134	DCB_int_01	DCB_se1_ag3_f_03_1.wav	embracing	3544.5234	3545.0534	EH0|M|B|R|EY1|S|IH0|NG	3544.9334	3545.0134	3545.0134	3545.0534	0.12	VAR	424	45.43486507	3.135323893	2.52259957	-1.848255018	3.84238559	-2.918532893	-10.86364893	0.271753246	1.687532084	1.981709532	-1.476189157	-10.45426648	44.95149295	4.232259765	0.417160285	4.209528676	7.80888501	-6.537145901	-10.89555822	-5.367246668
857	9723	DCB_se1_ag3_f_01_1	DCB_int_01	462.2828	462.5728	something	Q+N	40451	S AH1 M TH IH0 N	0.04	N	N	N	And to see something different, do something different, and come back to the place you call home.	322	http://lingtools.uoregon.edu/coraal/explorer/browse.php?what=DCB_se1_ag3_f_01_1.txt&line=322&settime=461.2828	DCB_int_01	DCB_se1_ag3_f_01_1.wav	something	462.2928	462.5628	S|AH1|M|TH|IH0|NG	462.4928	462.5228	462.5228	462.5628	0.07	VAR	67	NA	NA	NA	NA	NA	NA	NA	NA	NA	NA	NA	NA	NA	NA	NA	NA	NA	NA	NA	NA
871	12959	DCB_se2_ag2_m_01_1	DCB_int_01	241.1645	241.4245	writing	VAG	36331	R AY1 T IH0 N	0.04	N	G	G	No more writing.	147	http://lingtools.uoregon.edu/coraal/explorer/browse.php?what=DCB_se2_ag2_m_01_1.txt&line=147&settime=240.1645	DCB_int_01	DCB_se2_ag2_m_01_1.wav	writing	241.1645	241.4145	R|AY1|T|IH0|NG	241.3545	241.3845	241.3845	241.4145	0.06	VAR	23	NA	NA	NA	NA	NA	NA	NA	NA	NA	NA	NA	NA	NA	NA	NA	NA	NA	NA	NA	NA
882	6696	DCB_se1_ag1_f_01_1	DCB_int_01	1158.51	1158.84	stabbings	NS	17598	S T T AE1 EH1 B S G IH0 NG Z	0.03	NG	G	G	just guns? Is it just people like, [stabbings, I mean.]	959	http://lingtools.uoregon.edu/coraal/explorer/browse.php?what=DCB_se1_ag1_f_01_1.txt&line=959&settime=1157.51	DCB_int_01	DCB_se1_ag1_f_01_1.wav	stabbings	1158.42	1158.84	S|T|T|EH1|AE1|B|IH0|S|NG|G|Z	1158.78	1158.81	1158.7827	1158.8427	0.0627	VAR	147	NA	NA	NA	NA	NA	NA	NA	NA	NA	NA	NA	NA	NA	NA	NA	NA	NA	NA	NA	NA
895	18228	DCB_se3_ag3_m_02_1	DCB_int_01	3211.8474	3212.0474	getting	GTG	2314	G IH1 T IH0 N	0.03	N	N	N	[Think-] I think it's getting to that point.	2681	http://lingtools.uoregon.edu/coraal/explorer/browse.php?what=DCB_se3_ag3_m_02_1.txt&line=2681&settime=3210.8474	DCB_int_01	DCB_se3_ag3_m_02_1.wav	getting	3211.8474	3212.0574	G|IH1|T|IH0|NG	3211.9874	3212.0174	3212.0174	3212.0574	0.07	VAR	448	NA	NA	NA	NA	NA	NA	NA	NA	NA	NA	NA	NA	NA	NA	NA	NA	NA	NA	NA	NA
908	6981	DCB_se1_ag1_f_03_1	DCB_int_01	1105.7251	1105.9451	being	BAG	23657	B IY1 IH0 NG	0.1	NG	G	G	remember- when I first met you and what I remember, I remember you being a lot more rowdy.	830	http://lingtools.uoregon.edu/coraal/explorer/browse.php?what=DCB_se1_ag1_f_03_1.txt&line=830&settime=1104.7251	DCB_int_01	DCB_se1_ag1_f_03_1.wav	being	1105.7151	1105.9351	B|IY1|IH0|NG	1105.8351	1105.8651	1105.8651	1105.9351	0.1	VAR	100	52.6464166	4.633099767	6.740808275	10.37758284	4.464723247	-3.62516258	1.446916249	0.337299875	-1.437569099	-11.70888375	-3.382100272	-7.446782484	49.09648949	5.954236868	8.507518681	8.133490294	2.240146635	-5.07985803	-0.419681506	2.849726144
912	13910	DCB_se2_ag3_m_01_1	DCB_int_01	4086.4487	4086.9087	everything	Q+N	53409	EH1 AE1 K V R IY0 TH IH2 NG	0.09	NG	G	G	Like [black family reunion.]	3306	http://lingtools.uoregon.edu/coraal/explorer/browse.php?what=DCB_se2_ag3_m_01_1.txt&line=3306&settime=4085.4487	DCB_int_01	DCB_se2_ag3_m_01_1.wav	everything	4086.4487	4086.8887	EH1|AE1|K|V|F|R|AE1|IY0|TH|M|IH2|L|NG	4086.8214	4086.9214	4086.8287	4086.8887	0.0673	VAR	511	NA	NA	NA	NA	NA	NA	NA	NA	NA	NA	NA	NA	NA	NA	NA	NA	NA	NA	NA	NA
945	10469	DCB_se1_ag3_m_01_1	DCB_int_01	2188.2674	2188.5774	kidding	VAG	21495	K IH1 D IH0 N	0.12	N	N	N	Oh, just kidding.	1556	http://lingtools.uoregon.edu/coraal/explorer/browse.php?what=DCB_se1_ag3_m_01_1.txt&line=1556&settime=2187.2674	DCB_int_01	DCB_se1_ag3_m_01_1.wav	kidding	2188.2474	2188.5774	K|IH1|D|IH0|NG	2188.4274	2188.4574	2188.4574	2188.5774	0.15	VAR	269	33.72096291	-0.793124378	-1.417203039	6.018187735	5.47296481	-2.405075594	-1.993635316	1.453354796	-2.081574146	-3.86843047	-2.619218192	-3.847607256	33.43097918	-1.591617635	-1.635298945	8.377401683	6.743073627	-3.182963385	-3.063908645	-3.369109438
960	12213	DCB_se2_ag1_m_01_1	DCB_int_01	1207.8987	1208.1387	calling	VAG	1137	K AO1 L IH0 N	0.06	N	N	N	When I was younger, phones like- it cost like fifty cent a minute to [call long distance and] you could not be calling long distance. Now you can call and text, but you probably text more.	979	http://lingtools.uoregon.edu/coraal/explorer/browse.php?what=DCB_se2_ag1_m_01_1.txt&line=979&settime=1206.8987	DCB_int_01	DCB_se2_ag1_m_01_1.wav	calling	1207.8987	1208.1487	K|AO1|L|IH0|NG	1208.0587	1208.0887	1208.0887	1208.1487	0.09	VAR	144	63.382559	6.673916053	2.47174651	-0.85514688	-0.739896426	7.914376442	8.563620848	-2.844149253	0.156030592	0.175044915	3.363141491	3.033937835	59.72901829	5.508030048	1.167734176	1.99850553	4.385929811	12.28441563	12.44943256	-1.47784831
967	16916	DCB_se3_ag2_f_01_1	DCB_int_01	669.3282	669.6982	doing	DAG	33698	D UW1 IH0 N	0.1	N	G	G	But you're doing	579	http://lingtools.uoregon.edu/coraal/explorer/browse.php?what=DCB_se3_ag2_f_01_1.txt&line=579&settime=668.3282	DCB_int_01	DCB_se3_ag2_f_01_1.wav	doing	669.3382	669.6982	D|UW1|IH0|NG	669.4982	669.5982	669.5982	669.6982	0.2	VAR	60	44.44670675	8.546577742	2.428557442	4.330133559	1.546863748	-4.633678816	-3.76295815	-4.708005871	-8.94138108	-14.67057541	-11.71194617	-4.125489596	42.82206519	8.443540863	2.89203255	7.986555447	4.11592789	-7.381407189	-8.11488645	1.217009493
998	13186	DCB_se2_ag3_f_01_1	DCB_int_01	897.6937	898.1037	singing	VAG	29714	S IH1 NG IH0 NG	0.08	NG	N	N	like /when/ this girl was singing and, um, she did like an Adele cover,	630	http://lingtools.uoregon.edu/coraal/explorer/browse.php?what=DCB_se2_ag3_f_01_1.txt&line=630&settime=896.6937	DCB_int_01	DCB_se2_ag3_f_01_1.wav	singing	897.6937	898.1237	S|IH1|NG|IH0|NG	898.0037	898.0437	898.0437	898.1237	0.12	VAR	127	53.646637	5.287418162	5.096889961	12.3432958	5.796057777	-14.89387553	1.150002355	0.880855366	-0.550339535	-2.847547502	-3.980956179	-1.197547787	53.89822064	8.239403184	5.463155275	10.77387626	6.750721674	-16.58748434	0.291350707	7.442077585
24	4736	DCA_se3_ag1_m_02_1	DCA_se3_ag1_m_02	2215.3475	2216.1675	advertising	N	10221	AE1 D V ER0 T AY2 Z IH0 N	0.08	N	G	G	advertising.	2031	http://lingtools.uoregon.edu/coraal/explorer/browse.php?what=DCA_se3_ag1_m_02_1.txt&line=2031&settime=2214.3475	DCA_se3_ag1_m_02	DCA_se3_ag1_m_02_1.wav	advertising	2215.3475	2216.1675	AE1|D|V|ER0|T|AY2|Z|IH0|NG	2216.0475	2216.0875	2216.0875	2216.1675	0.12	VAR	311	57.90087718	-6.858351023	-9.577039802	6.33110904	1.076395106	5.987983907	-4.730399207	-4.705441354	1.670669638	-1.011544245	13.79867875	7.753625566	55.10217339	-1.12067021	-9.866121684	6.291002464	6.743247829	-1.897342429	-11.36690536	-7.269195133
267	4680	DCA_se3_ag1_m_02_1	DCA_se3_ag1_m_02	1315.2357	1315.5857	sitting	VAG	7607	S IH1 T IH0 NG	0.08	NG	G	G	had I just been a Freshman just sitting down. You know, [just coming to the] school to learn, like a lot of my friends are.	1204	http://lingtools.uoregon.edu/coraal/explorer/browse.php?what=DCA_se3_ag1_m_02_1.txt&line=1204&settime=1314.2357	DCA_se3_ag1_m_02	DCA_se3_ag1_m_02_1.wav	sitting	1315.2457	1315.5857	S|IH1|T|IH0|NG	1315.4757	1315.5557	1315.5557	1315.5857	0.11	VAR	195	72.17638565	7.578692159	-9.301863015	7.981924522	16.98527128	-6.678026601	-3.088653697	-13.08819278	7.960256482	-0.536820771	1.069433807	-9.212285208	68.59506844	7.644718195	-6.9664457	10.41701455	16.61851559	-10.48693189	-1.535530594	-5.651457568
542	4641	DCA_se3_ag1_m_02_1	DCA_se3_ag1_m_02	649.0245	649.4145	doing	DAG	5725	D UW1 IH0 N	0.18	N	N	N	and I have a lot more homework to be doing.	568	http://lingtools.uoregon.edu/coraal/explorer/browse.php?what=DCA_se3_ag1_m_02_1.txt&line=568&settime=648.0245	DCA_se3_ag1_m_02	DCA_se3_ag1_m_02_1.wav	doing	649.0345	649.4145	D|UW1|IH0|NG	649.1745	649.2345	649.2345	649.4145	0.24	VAR	111	60.5671231	10.40086594	-4.993226838	-4.158694894	3.578122801	0.518125107	-7.915491769	-4.7305172	-4.398191683	-8.652995385	-3.231299608	3.276171534	57.0723342	5.596097399	-7.423868329	0.475210299	7.11155917	0.186989723	-7.665812022	-6.34924644
590	4779	DCA_se3_ag1_m_02_2	DCA_se3_ag1_m_02	99.0009	99.5009	becoming	VAG	1006	B IH0 K AH1 M IH0 NG	0.11	NG	G	G	is becoming now, where you-	99	http://lingtools.uoregon.edu/coraal/explorer/browse.php?what=DCA_se3_ag1_m_02_2.txt&line=99&settime=98.0009	DCA_se3_ag1_m_02	DCA_se3_ag1_m_02_2.wav	becoming	99.0109	99.4509	B|IH0|K|AH1|M|IH0|NG	99.3509	99.3909	99.3909	99.4509	0.1	VAR	8	77.35703277	9.136863369	-7.652770946	11.75413892	13.37190972	-2.969790535	1.193255617	-9.351440662	-3.088761057	-2.335995227	-3.969610533	-7.992419048	73.9001217	5.794240402	-2.918963987	15.59646031	8.289491836	-15.77959007	8.116709632	-2.68987302
608	4618	DCA_se3_ag1_m_02_1	DCA_se3_ag1_m_02	442.3149	442.8649	exciting	ADJ	5157	IH0 K S AY1 T IH0 NG	0.09	NG	G	G	exciting game, as far as I'm concerned. It's fun to play, but watching it, sitting there for	382	http://lingtools.uoregon.edu/coraal/explorer/browse.php?what=DCA_se3_ag1_m_02_1.txt&line=382&settime=441.3149	DCA_se3_ag1_m_02	DCA_se3_ag1_m_02_1.wav	exciting	442.3249	442.8549	IH0|K|S|AY1|T|IH0|NG	442.7349	442.7949	442.7949	442.8549	0.12	VAR	63	75.18702543	4.007888555	-8.999178084	11.06941735	21.58411113	-6.021493583	-1.972900787	-5.790261763	-1.972439017	4.052225022	-5.576378644	-4.783177381	69.99811639	0.569862969	-3.30470058	16.35982768	16.57691949	-7.589708977	-6.514734478	3.808807514
624	4774	DCA_se3_ag1_m_02_1	DCA_se3_ag1_m_02	2801.534	2801.864	doing	DAG	11847	D UW1 IH0 N	0.09	N	N	N	do better than you're doing. I-	2625	http://lingtools.uoregon.edu/coraal/explorer/browse.php?what=DCA_se3_ag1_m_02_1.txt&line=2625&settime=2800.534	DCA_se3_ag1_m_02	DCA_se3_ag1_m_02_1.wav	doing	2801.544	2801.924	D|UW1|IH0|NG	2801.684	2801.804	2801.804	2801.924	0.24	VAR	391	74.56303229	10.49188851	-12.23765894	1.346585357	-0.726222618	-7.499645743	-1.393762705	-6.18714943	-7.083971073	-4.936654588	5.959798044	7.574104922	67.02889813	9.150136103	-7.839307406	9.03261263	9.189077462	1.235933893	0.994936095	0.456684379
834	4675	DCA_se3_ag1_m_02_1	DCA_se3_ag1_m_02	1235.5286	1235.9186	anything	Q+N	7355	EH1 N IY0 TH IH2 N	0.12	N	N	N	It didn't seem to be anything, you know, set- planned- It just kind of happened.	1139	http://lingtools.uoregon.edu/coraal/explorer/browse.php?what=DCA_se3_ag1_m_02_1.txt&line=1139&settime=1234.5286	DCA_se3_ag1_m_02	DCA_se3_ag1_m_02_1.wav	anything	1235.5486	1235.8986	EH1|N|IY0|TH|IH2|NG	1235.6786	1235.7586	1235.7586	1235.8986	0.22	VAR	178	76.40120886	3.708342795	-6.795226032	9.480393278	18.58066736	-3.735469485	-7.706414403	-11.34293364	-1.347761684	-6.980339068	-3.704963463	-12.19233646	73.78819746	4.804165185	-2.472933509	4.499001186	10.5629774	1.067030751	-13.57450261	-6.731202145
25	9295	DCB_se1_ag2_m_02_1	DCB_se1_ag2_m_02	1227.103	1227.353	something	Q+N	6763	S AH1 M TH IH0 N	0.03	N	N	N	That was something my mother always made feel special for me.	907	http://lingtools.uoregon.edu/coraal/explorer/browse.php?what=DCB_se1_ag2_m_02_1.txt&line=907&settime=1226.103	DCB_se1_ag2_m_02	DCB_se1_ag2_m_02_1.wav	something	1227.103	1227.343	S|AH1|M|TH|IH0|NG	1227.283	1227.313	1227.313	1227.343	0.06	VAR	210	NA	NA	NA	NA	NA	NA	NA	NA	NA	NA	NA	NA	NA	NA	NA	NA	NA	NA	NA	NA
32	9325	DCB_se1_ag2_m_02_2	DCB_se1_ag2_m_02	118.3404	118.6404	aksing	VAG	1534	AE1 K S IH0 NG	0.03	NG	N	N	Ain't nobody else in here aksing no question.	91	http://lingtools.uoregon.edu/coraal/explorer/browse.php?what=DCB_se1_ag2_m_02_2.txt&line=91&settime=117.3404	DCB_se1_ag2_m_02	DCB_se1_ag2_m_02_2.wav	aksing	118.4104	118.6404	AE1|K|S|IH0|NG	118.5804	118.6104	118.6104	118.6404	0.06	VAR	31	NA	NA	NA	NA	NA	NA	NA	NA	NA	NA	NA	NA	NA	NA	NA	NA	NA	NA	NA	NA
34	9363	DCB_se1_ag2_m_02_2	DCB_se1_ag2_m_02	522.537	522.787	trying	VAG	2660	T R AY1 N	0.03	N	N	N	Like and just different things. Just trying to like,	371	http://lingtools.uoregon.edu/coraal/explorer/browse.php?what=DCB_se1_ag2_m_02_2.txt&line=371&settime=521.537	DCB_se1_ag2_m_02	DCB_se1_ag2_m_02_2.wav	trying	522.537	522.797	T|R|AY1|NG	522.637	522.757	522.757	522.797	0.16	VAR	97	66.60141833	7.030422654	-12.22275507	3.27117012	-4.441596542	7.594405095	-10.98115531	-7.160406407	-5.62059588	-3.519295945	10.34446999	1.921704051	65.63438265	7.705712943	-12.15499295	0.75049078	-4.962220715	7.340443609	-9.876441162	-10.10090892
224	9278	DCB_se1_ag2_m_02_1	DCB_se1_ag2_m_02	1103.4853	1103.7053	coming	VAG	6459	K AH1 M IH0 N	0.03	N	N	N	and seeing it now, it's just crazy. You know what I'm saying? Coming from a kid that was like a big deal to us going over there.	829	http://lingtools.uoregon.edu/coraal/explorer/browse.php?what=DCB_se1_ag2_m_02_1.txt&line=829&settime=1102.4853	DCB_se1_ag2_m_02	DCB_se1_ag2_m_02_1.wav	coming	1103.4553	1103.7153	K|AH1|M|IH0|NG	1103.6453	1103.6753	1103.6753	1103.7153	0.07	VAR	190	NA	NA	NA	NA	NA	NA	NA	NA	NA	NA	NA	NA	NA	NA	NA	NA	NA	NA	NA	NA
312	9277	DCB_se1_ag2_m_02_1	DCB_se1_ag2_m_02	1103.1353	1103.3653	saying	VAG	6458	S EY1 IH0 N	0.14	N	N	N	and seeing it now, it's just crazy. You know what I'm saying? Coming from a kid that was like a big deal to us going over there.	829	http://lingtools.uoregon.edu/coraal/explorer/browse.php?what=DCB_se1_ag2_m_02_1.txt&line=829&settime=1102.1353	DCB_se1_ag2_m_02	DCB_se1_ag2_m_02_1.wav	saying	1103.1053	1103.3553	S|EY1|IH0|NG	1103.2353	1103.2753	1103.2753	1103.3553	0.12	VAR	189	52.11807481	3.000973542	3.84338	-3.131891078	2.773452259	-2.219486874	-5.720891369	-8.07978424	-10.03765719	-0.038842097	-1.875592841	-11.24589348	48.24293454	-0.106113214	6.467339853	2.860458937	5.139069559	-3.620668218	-6.703710313	-5.855486918
316	9175	DCB_se1_ag2_m_02_1	DCB_se1_ag2_m_02	259.3473	259.6973	hearing	VAG	4287	HH IY1 R IH0 N	0.05	N	N	N	of course it's- it's just- hearing it is crazy, but	206	http://lingtools.uoregon.edu/coraal/explorer/browse.php?what=DCB_se1_ag2_m_02_1.txt&line=206&settime=258.3473	DCB_se1_ag2_m_02	DCB_se1_ag2_m_02_1.wav	hearing	259.3473	259.6973	HH|IY1|R|IH0|NG	259.6073	259.6473	259.6473	259.6973	0.09	VAR	29	70.82544344	3.788315819	-7.49511586	-0.343633024	8.583497506	0.576132784	-10.48474456	-14.48495253	-0.654804063	-0.646174408	1.12512366	-7.831599055	69.61128515	4.472996116	-7.280855348	-1.916965189	7.434948579	0.919002268	-4.300130908	-8.609626916
345	9227	DCB_se1_ag2_m_02_1	DCB_se1_ag2_m_02	635.6328	635.8628	going	VAG	5222	G OW1 IH0 N	0.04	N	N	N	is always like going to the wharf,	504	http://lingtools.uoregon.edu/coraal/explorer/browse.php?what=DCB_se1_ag2_m_02_1.txt&line=504&settime=634.6328	DCB_se1_ag2_m_02	DCB_se1_ag2_m_02_1.wav	going	635.6328	635.8628	G|OW1|IH0|NG	635.7928	635.8228	635.8228	635.8628	0.07	VAR	110	NA	NA	NA	NA	NA	NA	NA	NA	NA	NA	NA	NA	NA	NA	NA	NA	NA	NA	NA	NA
408	9286	DCB_se1_ag2_m_02_1	DCB_se1_ag2_m_02	1135.1041	1135.7141	associating	VAG	6529	AH0 S OW1 S IY0 EY2 T IH0 N	0.03	N	N	N	I don't remember it being nothing that was reference to wild. I don't know if they associating that with fun or what, but	847	http://lingtools.uoregon.edu/coraal/explorer/browse.php?what=DCB_se1_ag2_m_02_1.txt&line=847&settime=1134.1041	DCB_se1_ag2_m_02	DCB_se1_ag2_m_02_1.wav	associating	1135.1041	1135.7141	AH0|S|OW1|S|IY0|EY2|T|IH0|NG	1135.6441	1135.6741	1135.6741	1135.7141	0.07	VAR	198	NA	NA	NA	NA	NA	NA	NA	NA	NA	NA	NA	NA	NA	NA	NA	NA	NA	NA	NA	NA
436	9395	DCB_se1_ag2_m_02_2	DCB_se1_ag2_m_02	751.3033	751.4833	eating	VAG	3355	IY1 T IH0 N	0.05	N	N	N	Me, I grew up eating a lot of sweets,	539	http://lingtools.uoregon.edu/coraal/explorer/browse.php?what=DCB_se1_ag2_m_02_2.txt&line=539&settime=750.3033	DCB_se1_ag2_m_02	DCB_se1_ag2_m_02_2.wav	eating	751.3133	751.5233	IY1|T|IH0|NG	751.4633	751.4933	751.4933	751.5233	0.06	VAR	152	NA	NA	NA	NA	NA	NA	NA	NA	NA	NA	NA	NA	NA	NA	NA	NA	NA	NA	NA	NA
474	9404	DCB_se1_ag2_m_02_2	DCB_se1_ag2_m_02	784.359	784.719	talking	VAG	3465	T AO1 K IH0 N	0.05	N	N	N	like yeah, he look like he know exactly what he talking about. He- like he did some research.	563	http://lingtools.uoregon.edu/coraal/explorer/browse.php?what=DCB_se1_ag2_m_02_2.txt&line=563&settime=783.359	DCB_se1_ag2_m_02	DCB_se1_ag2_m_02_2.wav	talking	784.349	784.709	T|AO1|K|IH0|NG	784.639	784.669	784.669	784.709	0.07	VAR	162	NA	NA	NA	NA	NA	NA	NA	NA	NA	NA	NA	NA	NA	NA	NA	NA	NA	NA	NA	NA
647	9393	DCB_se1_ag2_m_02_2	DCB_se1_ag2_m_02	744.003	744.453	doing	DAG	3336	D UW1 IH0 N	0.06	N	N	N	used to doing.	531	http://lingtools.uoregon.edu/coraal/explorer/browse.php?what=DCB_se1_ag2_m_02_2.txt&line=531&settime=743.003	DCB_se1_ag2_m_02	DCB_se1_ag2_m_02_2.wav	doing	743.993	744.493	D|UW1|IH0|NG	744.353	744.413	744.413	744.493	0.14	VAR	149	53.86270114	6.291331641	-1.314308904	-2.818294035	-1.301046584	2.553523495	-2.873591824	11.3299811	-6.39805483	-10.94070531	-15.20487688	-5.736497399	50.32294658	3.519424622	-1.135081422	0.195696416	-0.447038771	-2.897810043	-5.987026551	10.87863533
660	9182	DCB_se1_ag2_m_02_1	DCB_se1_ag2_m_02	289.6549	290.1149	pressing	ADJ	4381	P R EH1 S IH0 N	0.05	N	N	N	They was pressing down. It's like, if this is what you gonna do,	232	http://lingtools.uoregon.edu/coraal/explorer/browse.php?what=DCB_se1_ag2_m_02_1.txt&line=232&settime=288.6549	DCB_se1_ag2_m_02	DCB_se1_ag2_m_02_1.wav	pressing	289.6449	290.1149	P|R|EH1|S|IH0|NG	290.0249	290.0549	290.0549	290.1149	0.09	VAR	37	52.0558158	-0.483096548	0.98922389	0.867027098	2.847585754	7.736449045	0.543904616	-9.272362688	-10.88575885	-4.564127509	-2.652688396	3.298779344	44.24298733	-3.803657169	4.524428884	-0.619871267	2.216409873	2.948479284	1.771475607	0.74684557
837	9187	DCB_se1_ag2_m_02_1	DCB_se1_ag2_m_02	312.8902	313.2202	playing	VAG	4471	P L EY1 IH0 N	0.06	N	N	N	That's how I really feel. Like, they playing with you.	254	http://lingtools.uoregon.edu/coraal/explorer/browse.php?what=DCB_se1_ag2_m_02_1.txt&line=254&settime=311.8902	DCB_se1_ag2_m_02	DCB_se1_ag2_m_02_1.wav	playing	312.8902	313.2202	P|L|EY1|IH0|NG	313.1302	313.1602	313.1602	313.2202	0.09	VAR	44	59.48276918	1.67262733	-5.080712182	-2.833456345	7.824022453	3.255684881	-7.638208061	-12.00889464	-14.16650464	-2.587419438	8.148381285	-10.18055615	55.39156163	0.738947534	-3.653567441	-3.212449741	7.64253897	6.648117081	-0.08686163	-7.058629546
26	12290	DCB_se2_ag1_m_01_1	DCB_se2_ag1_m_01	2046.2955	2047.0755	infuriating	VAG	15114	IH0 N F Y UH1 R IY0 EY2 T IH0 NG	0.11	NG	G	G	is infuriating but good at the same time.	1746	http://lingtools.uoregon.edu/coraal/explorer/browse.php?what=DCB_se2_ag1_m_01_1.txt&line=1746&settime=2045.2955	DCB_se2_ag1_m_01	DCB_se2_ag1_m_01_1.wav	infuriating	2046.2955	2047.0755	IH0|N|F|Y|UH1|R|IY0|EY2|T|IH0|NG	2046.9155	2046.9855	2046.9855	2047.0755	0.16	VAR	254	70.37258345	3.803916242	8.093290701	15.57479938	7.921849762	-0.844829324	-20.97438273	8.786240166	-7.502924577	-20.2733773	12.35744294	-5.724035776	68.35600681	5.72123246	9.781577275	11.88641824	-0.253405003	1.259371662	-16.31587645	14.72862484
38	12249	DCB_se2_ag1_m_01_1	DCB_se2_ag1_m_01	1737.7365	1738.3365	something	Q+N	14390	S AH1 M TH IH0 NG	0.27	NG	N	N	for something	1463	http://lingtools.uoregon.edu/coraal/explorer/browse.php?what=DCB_se2_ag1_m_01_1.txt&line=1463&settime=1736.7365	DCB_se2_ag1_m_01	DCB_se2_ag1_m_01_1.wav	something	1737.7365	1738.4365	S|AH1|M|TH|IH0|NG	1738.0265	1738.0665	1738.0665	1738.4365	0.41	VAR	205	63.27948464	5.281759981	3.538958626	5.646793734	3.041146182	6.110410271	-12.99182162	6.310460078	10.91011144	-5.751913035	-1.136687838	-8.717676078	56.64871543	4.635596851	6.799757747	3.918832014	-2.134598247	9.519971909	-3.942628024	8.093730728
46	12263	DCB_se2_ag1_m_01_1	DCB_se2_ag1_m_01	1831.0501	1831.4701	something	Q+N	14612	S AH1 M TH IH0 N	0.12	N	N	N	and just aim somewhere else other than the chest like maybe a ar- the arm or something.	1546	http://lingtools.uoregon.edu/coraal/explorer/browse.php?what=DCB_se2_ag1_m_01_1.txt&line=1546&settime=1830.0501	DCB_se2_ag1_m_01	DCB_se2_ag1_m_01_1.wav	something	1831.0501	1831.4701	S|AH1|M|TH|IH0|NG	1831.3101	1831.3501	1831.3501	1831.4701	0.16	VAR	219	57.06162541	3.081908335	1.61349477	6.527511643	-0.729428557	11.53691397	-11.34190683	-1.827936155	7.81637448	-5.077235875	9.654859655	-3.428658311	45.99304825	2.078809924	-2.499528157	3.276902347	-2.85432755	3.18221439	1.042300566	-1.860442774
83	12207	DCB_se2_ag1_m_01_1	DCB_se2_ag1_m_01	1143.1858	1143.5558	talking	VAG	13015	T AO1 K IH0 N	0.05	N	G	N	We went to the same school freshman year. But I didn't really start talking to her until like,	915	http://lingtools.uoregon.edu/coraal/explorer/browse.php?what=DCB_se2_ag1_m_01_1.txt&line=915&settime=1142.1858	DCB_se2_ag1_m_01	DCB_se2_ag1_m_01_1.wav	talking	1143.1758	1143.5658	T|AO1|K|IH0|NG	1143.4558	1143.5058	1143.5058	1143.5658	0.11	VAR	138	64.63464554	11.34758264	5.329936313	6.818965925	6.870878998	-2.648642651	-15.77719879	0.966607639	10.6157482	-11.90646565	-2.097459746	4.379442059	66.33087053	10.2412387	6.054682457	6.788804841	5.564684521	-0.540147116	-14.08229862	0.589609774
96	12248	DCB_se2_ag1_m_01_1	DCB_se2_ag1_m_01	1734.9366	1735.3866	serving	VAG	14384	S ER1 V IH0 N	0.09	N	G	G	So the fact that they're serving like,	1459	http://lingtools.uoregon.edu/coraal/explorer/browse.php?what=DCB_se2_ag1_m_01_1.txt&line=1459&settime=1733.9366	DCB_se2_ag1_m_01	DCB_se2_ag1_m_01_1.wav	serving	1734.9366	1735.3866	S|ER1|V|IH0|NG	1735.2666	1735.2966	1735.2966	1735.3866	0.12	VAR	204	62.76499818	7.921732854	4.600525637	2.548030068	-0.535292309	7.122255365	-7.715548052	0.354644802	8.937870532	-1.610568424	-3.833934585	-1.611431275	57.48007024	7.088471614	7.50788216	1.462170777	-1.031867854	8.525299595	-4.161586016	8.328513341
160	12341	DCB_se2_ag1_m_01_1	DCB_se2_ag1_m_01	2593.0938	2593.2938	getting	GTG	16379	G IH1 T IH0 N	0.05	N	N	N	I feel like thing- other places are getting affected as well.	2250	http://lingtools.uoregon.edu/coraal/explorer/browse.php?what=DCB_se2_ag1_m_01_1.txt&line=2250&settime=2592.0938	DCB_se2_ag1_m_01	DCB_se2_ag1_m_01_1.wav	getting	2593.0938	2593.2838	G|IH1|T|IH0|NG	2593.2138	2593.2438	2593.2438	2593.2838	0.07	VAR	335	NA	NA	NA	NA	NA	NA	NA	NA	NA	NA	NA	NA	NA	NA	NA	NA	NA	NA	NA	NA
173	12340	DCB_se2_ag1_m_01_1	DCB_se2_ag1_m_01	2588.1297	2588.3697	getting	GTG	16368	G IH1 T IH0 N	0.06	N	N	G	Only because I've been in this area a lot [I see] that it's getting affected.	2246	http://lingtools.uoregon.edu/coraal/explorer/browse.php?what=DCB_se2_ag1_m_01_1.txt&line=2246&settime=2587.1297	DCB_se2_ag1_m_01	DCB_se2_ag1_m_01_1.wav	getting	2588.1397	2588.3697	G|IH1|T|IH0|NG	2588.2697	2588.3097	2588.3097	2588.3697	0.1	VAR	333	70.11107214	7.232928095	-1.969578884	12.84236057	2.929820429	-4.134918551	-3.545416197	-4.672042852	5.730755842	1.805552567	-3.925575577	-0.943902458	67.13275165	8.460157188	-0.65924279	8.445496237	9.341783259	-4.375992707	-9.380632869	-2.27272237
275	12233	DCB_se2_ag1_m_01_1	DCB_se2_ag1_m_01	1462.5238	1462.7538	being	BAG	13806	B IY1 IH0 N	0.05	N	N	N	And being able to do community service in a whole other state	1210	http://lingtools.uoregon.edu/coraal/explorer/browse.php?what=DCB_se2_ag1_m_01_1.txt&line=1210&settime=1461.5238	DCB_se2_ag1_m_01	DCB_se2_ag1_m_01_1.wav	being	1462.5238	1462.7538	B|IY1|IH0|NG	1462.6738	1462.7038	1462.7038	1462.7538	0.08	VAR	170	77.63758793	7.193443194	5.048784905	16.38913538	-0.864548044	-6.28645618	-12.98770565	7.45242152	4.939725155	-16.75974294	3.968434818	-7.505030704	75.69135826	7.160547072	5.247779459	15.82415672	1.483165944	-4.79536601	-14.45935963	7.64603246
453	12317	DCB_se2_ag1_m_01_1	DCB_se2_ag1_m_01	2427.6836	2428.0036	seeing	VAG	15948	S IY1 IH0 NG	0.14	NG	N	N	you're either seeing more whites or more blacks	2085	http://lingtools.uoregon.edu/coraal/explorer/browse.php?what=DCB_se2_ag1_m_01_1.txt&line=2085&settime=2426.6836	DCB_se2_ag1_m_01	DCB_se2_ag1_m_01_1.wav	seeing	2427.6836	2428.0036	S|IY1|IH0|NG	2427.8736	2427.9036	2427.9036	2428.0036	0.13	VAR	296	68.70737567	5.637937797	4.549282636	13.58847153	0.858560779	6.956912374	-3.762649829	3.012831439	7.960996521	-20.53503189	-6.748615232	6.350258423	65.26816872	6.144858096	8.012755629	11.39037211	-3.470728475	12.10012967	-4.520516177	4.558013779
641	12260	DCB_se2_ag1_m_01_1	DCB_se2_ag1_m_01	1818.3279	1818.5179	being	BAG	14566	B IY1 IH0 N	0.04	N	N	N	but you'll never see a black person being tased to the ground, they're getting shot	1536	http://lingtools.uoregon.edu/coraal/explorer/browse.php?what=DCB_se2_ag1_m_01_1.txt&line=1536&settime=1817.3279	DCB_se2_ag1_m_01	DCB_se2_ag1_m_01_1.wav	being	1818.3279	1818.5179	B|IY1|IH0|NG	1818.4479	1818.4779	1818.4779	1818.5179	0.07	VAR	216	NA	NA	NA	NA	NA	NA	NA	NA	NA	NA	NA	NA	NA	NA	NA	NA	NA	NA	NA	NA
657	12322	DCB_se2_ag1_m_01_1	DCB_se2_ag1_m_01	2463.709	2463.999	making	VAG	16062	M EY1 K IH0 N	0.03	N	N	N	oh they're making their way over here.	2124	http://lingtools.uoregon.edu/coraal/explorer/browse.php?what=DCB_se2_ag1_m_01_1.txt&line=2124&settime=2462.709	DCB_se2_ag1_m_01	DCB_se2_ag1_m_01_1.wav	making	2463.709	2463.999	M|EY1|K|IH0|NG	2463.939	2463.969	2463.969	2463.999	0.06	VAR	305	NA	NA	NA	NA	NA	NA	NA	NA	NA	NA	NA	NA	NA	NA	NA	NA	NA	NA	NA	NA
822	12318	DCB_se2_ag1_m_01_1	DCB_se2_ag1_m_01	2442.2754	2442.6654	walking	VAG	15990	W AO1 K IH0 N	0.06	N	N	N	lovely white couple walking down the street.	2098	http://lingtools.uoregon.edu/coraal/explorer/browse.php?what=DCB_se2_ag1_m_01_1.txt&line=2098&settime=2441.2754	DCB_se2_ag1_m_01	DCB_se2_ag1_m_01_1.wav	walking	2442.2654	2442.6654	W|AO1|K|IH0|NG	2442.5454	2442.6054	2442.6054	2442.6654	0.12	VAR	300	66.59550589	7.522321059	3.215764303	11.30020025	6.156166282	6.642793716	-14.02075891	-3.549422601	4.081154241	-9.849197565	-8.480808639	-0.981180812	67.28657058	8.083399096	1.274701675	13.2127396	2.760237516	10.13143972	-14.93763701	-2.224702431
840	12261	DCB_se2_ag1_m_01_1	DCB_se2_ag1_m_01	1819.3479	1819.6279	getting	GTG	14572	G IH1 T IH0 N	0.06	N	N	N	but you'll never see a black person being tased to the ground, they're getting shot	1536	http://lingtools.uoregon.edu/coraal/explorer/browse.php?what=DCB_se2_ag1_m_01_1.txt&line=1536&settime=1818.3479	DCB_se2_ag1_m_01	DCB_se2_ag1_m_01_1.wav	getting	1819.3479	1819.6279	G|IH1|T|IH0|NG	1819.5279	1819.5579	1819.5579	1819.6279	0.1	VAR	217	51.55295835	4.72832285	8.150673796	3.058872082	-1.874044992	7.342710134	0.579202055	8.4350326	9.135579512	-8.434979164	2.567198401	7.472009708	44.97857935	7.025361338	9.638101766	8.954070725	-4.886064605	6.951136343	3.014413039	11.08319775
994	12202	DCB_se2_ag1_m_01_1	DCB_se2_ag1_m_01	1026.1712	1026.5212	anything	Q+N	12762	EH1 N IY0 TH IH2 NG	0.07	NG	G	G	So we've never wanted for anything. Cause again,	804	http://lingtools.uoregon.edu/coraal/explorer/browse.php?what=DCB_se2_ag1_m_01_1.txt&line=804&settime=1025.1712	DCB_se2_ag1_m_01	DCB_se2_ag1_m_01_1.wav	anything	1026.1812	1026.5212	EH1|N|IY0|TH|IH2|NG	1026.4012	1026.4612	1026.4612	1026.5212	0.12	VAR	125	60.22028594	7.698874602	9.066462448	6.862308547	4.134109638	9.593622407	-15.56205734	-3.299973037	4.7559759	-6.60712362	2.07072079	-4.974241648	62.22225869	5.88787006	5.987908043	10.1226724	0.850577402	2.494516105	-20.35239969	3.79160035
27	15978	DCB_se2_ag4_f_05_1	DCB_se2_ag4_f_05	3278.6831	3279.0931	building	N	7415	B IH1 L D IH0 N	0.07	N	N	N	you can't even get me to name nobody in this building.	2248	http://lingtools.uoregon.edu/coraal/explorer/browse.php?what=DCB_se2_ag4_f_05_1.txt&line=2248&settime=3277.6831	DCB_se2_ag4_f_05	DCB_se2_ag4_f_05_1.wav	building	3278.6431	3279.0931	B|IH1|L|D|IH0|NG	3279.0031	3279.0331	3279.0331	3279.0931	0.09	VAR	386	29.5526885	10.90454531	6.429096876	2.481252838	3.881487285	9.341373179	-10.51585226	-8.65818299	-6.768620337	5.765890027	0.483163612	-3.880905048	27.08257626	9.899286552	6.065423274	5.044965163	3.77088026	6.397886582	-8.025750266	-13.33296393
87	15905	DCB_se2_ag4_f_05_1	DCB_se2_ag4_f_05	2347.2977	2347.5277	having	HAG	5080	HH AE1 V IH0 N	0.05	N	N	N	And she said, Ma, don't make me give my baby away. We started crying. Okay, we having a baby. We gonna keep the baby. We w- we went through our thing.	1596	http://lingtools.uoregon.edu/coraal/explorer/browse.php?what=DCB_se2_ag4_f_05_1.txt&line=1596&settime=2346.2977	DCB_se2_ag4_f_05	DCB_se2_ag4_f_05_1.wav	having	2347.3077	2347.5277	HH|AE1|V|IH0|NG	2347.4477	2347.4777	2347.4777	2347.5277	0.08	VAR	270	51.34824175	11.06382056	-8.957246224	1.325542496	-6.751163984	9.105687662	-0.805216365	-3.865553876	9.708515781	-1.044919665	0.775202698	3.061638447	50.16749046	6.992937318	-3.549768075	-0.044039058	0.712805727	6.750643335	4.41258374	-5.293676014
88	15935	DCB_se2_ag4_f_05_1	DCB_se2_ag4_f_05	2750.8235	2751.1735	doing	DAG	6137	D UW1 IH0 N	0.06	N	N	N	/RD-NAME-2/ was doing it.	1879	http://lingtools.uoregon.edu/coraal/explorer/browse.php?what=DCB_se2_ag4_f_05_1.txt&line=1879&settime=2749.8235	DCB_se2_ag4_f_05	DCB_se2_ag4_f_05_1.wav	doing	2750.8235	2751.1635	D|UW1|IH0|NG	2751.0435	2751.1135	2751.1135	2751.1635	0.12	VAR	319	47.35986898	18.55605188	0.049945259	-1.233565344	-16.70072463	0.064464121	3.997050581	-4.111825548	-4.614922567	-3.846128783	0.1835691	-1.906639759	51.71213392	14.98073291	-3.250402551	-1.13446918	-11.93559709	10.1435469	-1.647699862	-10.63543444
115	15916	DCB_se2_ag4_f_05_1	DCB_se2_ag4_f_05	2513.8	2514.02	buying	VAG	5534	B AY1 IH0 N	0.04	N	N	N	But if I couldn't afford for one, I ain't buying for nobody.	1713	http://lingtools.uoregon.edu/coraal/explorer/browse.php?what=DCB_se2_ag4_f_05_1.txt&line=1713&settime=2512.8	DCB_se2_ag4_f_05	DCB_se2_ag4_f_05_1.wav	buying	2513.8	2514.03	B|AY1|IH0|NG	2513.95	2513.98	2513.98	2514.03	0.08	VAR	292	51.39186735	12.23708239	-4.425459584	-0.860999926	-10.27983675	2.019383503	-10.1763004	-2.851514616	-9.567504958	-1.205775031	14.45981538	1.726192312	48.25607747	12.40600167	-2.155506361	0.243471156	-8.820047499	-0.872030795	-6.724476902	-4.311514003
118	15803	DCB_se2_ag4_f_05_1	DCB_se2_ag4_f_05	982.6237	982.9437	hanging	VAG	1720	HH AE1 NG IH0 N	0.07	N	N	N	Hanging out with everybody else.	649	http://lingtools.uoregon.edu/coraal/explorer/browse.php?what=DCB_se2_ag4_f_05_1.txt&line=649&settime=981.6237	DCB_se2_ag4_f_05	DCB_se2_ag4_f_05_1.wav	hanging	982.5837	982.9337	HH|AE1|NG|IH0|NG	982.8437	982.8737	982.8737	982.9337	0.09	VAR	92	70.63572763	7.913777685	-10.35327177	12.68659469	-5.196304487	-1.297723204	-9.955358858	-5.363584025	0.358861126	7.054589562	0.641333941	-7.735445385	59.68590612	11.81572233	-6.779252499	6.470965466	-1.571112767	-1.156877827	1.062994295	-5.667516684
157	15847	DCB_se2_ag4_f_05_1	DCB_se2_ag4_f_05	1649.2622	1649.5522	living	N	3385	L IH1 V IH0 N	0.07	N	N	N	I got all new living room furniture. I got all the liquor you need.	1083	http://lingtools.uoregon.edu/coraal/explorer/browse.php?what=DCB_se2_ag4_f_05_1.txt&line=1083&settime=1648.2622	DCB_se2_ag4_f_05	DCB_se2_ag4_f_05_1.wav	living	1649.2622	1649.5122	L|IH1|V|IH0|NG	1649.4522	1649.4822	1649.4822	1649.5122	0.06	VAR	167	NA	NA	NA	NA	NA	NA	NA	NA	NA	NA	NA	NA	NA	NA	NA	NA	NA	NA	NA	NA
171	15950	DCB_se2_ag4_f_05_1	DCB_se2_ag4_f_05	3040.519	3040.989	building	N	6786	B IH1 L D IH0 N	0.08	N	N	N	He was my neighbor over there on Thirtieth Street. I used to love that man. When I worked in the district building,	2085	http://lingtools.uoregon.edu/coraal/explorer/browse.php?what=DCB_se2_ag4_f_05_1.txt&line=2085&settime=3039.519	DCB_se2_ag4_f_05	DCB_se2_ag4_f_05_1.wav	building	3040.519	3040.989	B|IH1|L|D|IH0|NG	3040.879	3040.919	3040.919	3040.989	0.11	VAR	344	55.2034029	11.86096251	-5.824262831	0.559094312	-3.741473621	4.5864939	-12.81680044	-4.947024638	-6.682177799	1.208535095	7.117216557	-4.803208533	49.38259578	12.4559479	-3.278901708	0.961214313	-5.670216797	6.746262094	-9.817436548	-7.87079558
213	15833	DCB_se2_ag4_f_05_1	DCB_se2_ag4_f_05	1518.7632	1519.1132	doing	DAG	3011	D UW1 IH0 N	0.07	N	N	N	I see my neighbor's kids doing something wrong, beat they ass, call they mama.	987	http://lingtools.uoregon.edu/coraal/explorer/browse.php?what=DCB_se2_ag4_f_05_1.txt&line=987&settime=1517.7632	DCB_se2_ag4_f_05	DCB_se2_ag4_f_05_1.wav	doing	1518.7532	1519.1032	D|UW1|IH0|NG	1518.9832	1519.0432	1519.0432	1519.1032	0.12	VAR	142	53.48278506	15.40671673	1.438828933	2.337010936	-14.41752723	-3.582753969	4.34990051	-8.533529955	-2.986518378	-10.59282361	-4.191575378	-2.109443677	51.66764363	12.50347125	5.321484317	3.155144611	-10.41165712	2.937774774	-4.299070523	-8.294538776
307	15924	DCB_se2_ag4_f_05_1	DCB_se2_ag4_f_05	2612.5558	2612.8058	paying	VAG	5776	P EY1 IH0 N	0.05	N	N	N	I mean, it was just like- and my son was paying a hundred and fifty dollars a week-	1782	http://lingtools.uoregon.edu/coraal/explorer/browse.php?what=DCB_se2_ag4_f_05_1.txt&line=1782&settime=2611.5558	DCB_se2_ag4_f_05	DCB_se2_ag4_f_05_1.wav	paying	2612.5558	2612.8058	P|EY1|IH0|NG	2612.7258	2612.7558	2612.7558	2612.8058	0.08	VAR	304	56.56273273	10.97799873	-12.00116059	8.553153085	-6.187107002	-2.307339875	-9.588103982	-10.10335404	-4.433143568	1.786957461	3.709823221	-8.590347	54.39696227	12.49677356	-11.42974492	6.614306275	-6.034282869	-0.604708011	-8.038147485	-8.919093081
364	15780	DCB_se2_ag4_f_05_1	DCB_se2_ag4_f_05	629.8907	630.5507	something	Q+N	1001	S AH1 M TH IH0 N	0.18	N	N	N	he said something	408	http://lingtools.uoregon.edu/coraal/explorer/browse.php?what=DCB_se2_ag4_f_05_1.txt&line=408&settime=628.8907	DCB_se2_ag4_f_05	DCB_se2_ag4_f_05_1.wav	something	629.9007	630.5507	S|AH1|M|TH|IH0|NG	630.3307	630.3707	630.3707	630.5507	0.22	VAR	54	54.92212669	14.63172804	6.623341322	1.835635695	-10.04785111	0.690794348	-1.573141917	-8.771906549	-3.935287923	2.843066432	-3.767718919	-1.777604647	49.21083736	12.22248121	7.400520393	2.320384148	-4.594855483	0.922851233	-4.590598031	-9.931407935
394	7747	DCB_se1_ag1_m_03_1	DCB_se2_ag4_f_05	1591.211	1591.451	picking	VAG	135	P IH1 K IH0 N	0.03	N	N	N	Why are you picking on my pillow?	1661	http://lingtools.uoregon.edu/coraal/explorer/browse.php?what=DCB_se1_ag1_m_03_1.txt&line=1661&settime=1590.211	DCB_se2_ag4_f_05	DCB_se1_ag1_m_03_1.wav	picking	1591.211	1591.461	P|IH1|K|IH0|NG	1591.401	1591.431	1591.431	1591.461	0.06	VAR	180	NA	NA	NA	NA	NA	NA	NA	NA	NA	NA	NA	NA	NA	NA	NA	NA	NA	NA	NA	NA
449	16023	DCB_se2_ag4_f_05_1	DCB_se2_ag4_f_05	3976.3374	3976.5074	doing	DAG	8899	D UW1 IH0 N	0.03	N	N	N	I just wanna know what they doing,	2723	http://lingtools.uoregon.edu/coraal/explorer/browse.php?what=DCB_se2_ag4_f_05_1.txt&line=2723&settime=3975.3374	DCB_se2_ag4_f_05	DCB_se2_ag4_f_05_1.wav	doing	3976.3374	3976.5474	D|UW1|IH0|NG	3976.4874	3976.5174	3976.5174	3976.5474	0.06	VAR	456	NA	NA	NA	NA	NA	NA	NA	NA	NA	NA	NA	NA	NA	NA	NA	NA	NA	NA	NA	NA
523	15948	DCB_se2_ag4_f_05_1	DCB_se2_ag4_f_05	2995.1028	2995.2928	worrying	VAG	6650	W ER1 IY0 IH0 N	0.03	N	N	N	Old people get old. They ain't worrying about whether they w- had Social Security money,	2055	http://lingtools.uoregon.edu/coraal/explorer/browse.php?what=DCB_se2_ag4_f_05_1.txt&line=2055&settime=2994.1028	DCB_se2_ag4_f_05	DCB_se2_ag4_f_05_1.wav	worrying	2995.1128	2995.2928	W|ER1|IY0|IH0|NG	2995.2328	2995.2628	2995.2628	2995.2928	0.06	VAR	337	NA	NA	NA	NA	NA	NA	NA	NA	NA	NA	NA	NA	NA	NA	NA	NA	NA	NA	NA	NA
550	15960	DCB_se2_ag4_f_05_1	DCB_se2_ag4_f_05	3073.533	3073.953	building	N	6878	B IH1 L D IH0 N	0.03	N	N	N	district building, I know at least four or five times.	2105	http://lingtools.uoregon.edu/coraal/explorer/browse.php?what=DCB_se2_ag4_f_05_1.txt&line=2105&settime=3072.533	DCB_se2_ag4_f_05	DCB_se2_ag4_f_05_1.wav	building	3073.503	3073.963	B|IH1|L|D|IH0|NG	3073.903	3073.933	3073.933	3073.963	0.06	VAR	354	NA	NA	NA	NA	NA	NA	NA	NA	NA	NA	NA	NA	NA	NA	NA	NA	NA	NA	NA	NA
696	15965	DCB_se2_ag4_f_05_1	DCB_se2_ag4_f_05	3146.4957	3146.9457	running	VAG	7072	R AH1 N IH0 N	0.06	N	N	N	but damn if he won again, well who was he running against?	2151	http://lingtools.uoregon.edu/coraal/explorer/browse.php?what=DCB_se2_ag4_f_05_1.txt&line=2151&settime=3145.4957	DCB_se2_ag4_f_05	DCB_se2_ag4_f_05_1.wav	running	3146.5057	3146.9457	R|AH1|N|IH0|NG	3146.8057	3146.8857	3146.8857	3146.9457	0.14	VAR	363	70.4123212	10.94416515	-14.65085226	8.557989304	-0.82465252	0.027335095	-12.68491251	-1.925654217	-4.402436709	4.132107134	6.688992258	-16.54874594	71.8192944	9.98796126	-15.01826685	13.55134603	-6.660614359	2.143701641	-11.39563184	-3.146160913
781	15998	DCB_se2_ag4_f_05_1	DCB_se2_ag4_f_05	3490.7917	3491.5017	moving	VAG	7970	M UW1 V IH0 N	0.27	N	N	N	I wanna keep it moving.	2388	http://lingtools.uoregon.edu/coraal/explorer/browse.php?what=DCB_se2_ag4_f_05_1.txt&line=2388&settime=3489.7917	DCB_se2_ag4_f_05	DCB_se2_ag4_f_05_1.wav	moving	3490.7917	3491.5017	M|UW1|V|IH0|NG	3491.2017	3491.2417	3491.2417	3491.5017	0.3	VAR	413	27.6827641	3.187923658	-1.739655867	1.326688033	-2.460369661	1.068929712	-4.864584596	-6.1399195	-5.377625514	4.433778048	1.93234232	-0.454773876	23.26156016	-0.968423634	0.077463494	6.120151994	-2.455314114	3.647656263	-5.00142995	-1.603373906
844	15974	DCB_se2_ag4_f_05_1	DCB_se2_ag4_f_05	3253.9789	3254.4389	everything	Q+N	7323	EH1 V R IY0 TH IH2 NG	0.07	NG	G	G	Everything I needed, believe me, boyfriend had it in the house.	2231	http://lingtools.uoregon.edu/coraal/explorer/browse.php?what=DCB_se2_ag4_f_05_1.txt&line=2231&settime=3252.9789	DCB_se2_ag4_f_05	DCB_se2_ag4_f_05_1.wav	everything	3254.0089	3254.4689	EH1|V|R|IY0|TH|IH2|NG	3254.2889	3254.3789	3254.3789	3254.4689	0.18	VAR	378	61.54351417	8.867638165	-8.088618386	4.39590098	2.732949776	-3.930241047	-12.91877505	-2.243224157	-5.698893961	-7.383376895	4.038443797	-13.9493067	55.27822786	7.051202346	-7.053695505	8.923964214	3.290222173	-1.391214897	-11.85467544	5.553131135
897	16004	DCB_se2_ag4_f_05_1	DCB_se2_ag4_f_05	3571.5036	3571.7436	something	Q+N	8128	S AH1 M TH IH0 N	0.03	N	N	N	let me tell you something, when Chuck Brown died people was calling me, are you okay?	2444	http://lingtools.uoregon.edu/coraal/explorer/browse.php?what=DCB_se2_ag4_f_05_1.txt&line=2444&settime=3570.5036	DCB_se2_ag4_f_05	DCB_se2_ag4_f_05_1.wav	something	3571.5036	3571.7436	S|AH1|M|TH|IH0|NG	3571.6836	3571.7136	3571.7136	3571.7436	0.06	VAR	422	NA	NA	NA	NA	NA	NA	NA	NA	NA	NA	NA	NA	NA	NA	NA	NA	NA	NA	NA	NA
933	15860	DCB_se2_ag4_f_05_1	DCB_se2_ag4_f_05	1821.9894	1822.2694	saying	VAG	3778	S AO1 EY1 T IH0 N sp Y	0.12	N	N	N	[Because they thought y'all] were biracial.	1211	http://lingtools.uoregon.edu/coraal/explorer/browse.php?what=DCB_se2_ag4_f_05_1.txt&line=1211&settime=1820.9894	DCB_se2_ag4_f_05	DCB_se2_ag4_f_05_1.wav	saying	1821.9294	1822.2394	S|TH|AO1|EY1|IH0|T|NG|Y	1822.1494	1822.2394	1822.2147	1822.2647	0.1153	VAR	194	39.39502717	8.296238344	-4.973104619	2.643395669	-2.460520652	5.789206919	-1.894575811	-5.296321799	-6.184391806	-1.097795472	3.996677155	-2.140238465	42.43248454	2.587726418	2.876246872	2.644802875	-3.529512998	3.246776002	-7.034561306	-4.519794814
28	6927	DCB_se1_ag1_f_02_1	DCB_se1_ag1_f_02	2183.8577	2184.3177	seeing	VAG	20361	S IY1 IH0 N	0.05	N	N	N	[It was] cool, I liked seeing player- my pl- my favorite players.	1680	http://lingtools.uoregon.edu/coraal/explorer/browse.php?what=DCB_se1_ag1_f_02_1.txt&line=1680&settime=2182.8577	DCB_se1_ag1_f_02	DCB_se1_ag1_f_02_1.wav	seeing	2183.8577	2184.3277	S|IY1|IH0|NG	2184.2177	2184.2577	2184.2577	2184.3277	0.11	VAR	216	60.46940513	5.043198833	5.400898247	6.7491782	-2.048682584	-7.357045577	-4.475929627	-2.351891572	-2.19617877	0.735721713	2.984712282	5.74619389	56.2525839	6.9956208	5.506490935	4.739039816	0.35169413	-6.819289588	-4.607949091	-3.5582457
68	6878	DCB_se1_ag1_f_02_1	DCB_se1_ag1_f_02	1339.4969	1339.9469	something	Q+N	19661	S AH1 M TH IH0 N	0.09	N	G	N	if you got- just got something done	1005	http://lingtools.uoregon.edu/coraal/explorer/browse.php?what=DCB_se1_ag1_f_02_1.txt&line=1005&settime=1338.4969	DCB_se1_ag1_f_02	DCB_se1_ag1_f_02_1.wav	something	1339.5069	1339.9369	S|AH1|M|TH|IH0|NG	1339.7869	1339.8569	1339.8569	1339.9369	0.15	VAR	145	61.48147874	4.594402467	1.799343086	9.841447376	2.338693168	-1.681407384	-5.042401894	-7.85639557	-5.675019011	-8.302746465	-1.507875403	-2.034683805	60.04691381	3.495181303	1.604813133	9.166959036	2.429870216	-1.537456119	-3.538874267	-4.796243527
575	6907	DCB_se1_ag1_f_02_1	DCB_se1_ag1_f_02	1697.7403	1698.1903	becoming	VAG	19936	B IH0 K AH1 M IH0 N	0.07	N	N	G	That's how some people are becoming poor	1305	http://lingtools.uoregon.edu/coraal/explorer/browse.php?what=DCB_se1_ag1_f_02_1.txt&line=1305&settime=1696.7403	DCB_se1_ag1_f_02	DCB_se1_ag1_f_02_1.wav	becoming	1697.7403	1698.1903	B|IH0|K|AH1|M|IH0|NG	1698.0903	1698.1203	1698.1203	1698.1903	0.1	VAR	186	43.7604483	7.280251424	9.868190138	7.252385851	4.430142706	3.280586662	-4.162746232	-4.404756492	-5.613791212	1.468259378	0.58960675	-1.606889973	45.58953811	7.960160587	8.092618534	5.696297169	1.981600291	1.279304216	-0.232992189	-2.302244625
971	6824	DCB_se1_ag1_f_02_1	DCB_se1_ag1_f_02	431.9195	432.5095	anything	Q+N	18974	EH1 N IY0 TH IH2 NG	0.12	NG	G	N	[Mumbo sauce] is a sauce you could put on anything like,	331	http://lingtools.uoregon.edu/coraal/explorer/browse.php?what=DCB_se1_ag1_f_02_1.txt&line=331&settime=430.9195	DCB_se1_ag1_f_02	DCB_se1_ag1_f_02_1.wav	anything	431.9295	432.5195	EH1|N|IY0|TH|IH2|NG	432.3095	432.3895	432.3895	432.5195	0.21	VAR	51	50.09861079	4.642523614	7.478746553	8.204472554	-2.756719082	-10.60786839	-6.130892557	-2.755230727	-7.149807498	6.782421215	9.002379701	5.944881829	47.61023475	2.05886178	7.585229587	12.86640576	0.573758614	-11.48102996	0.193853375	-1.118224637
29	15593	DCB_se2_ag4_f_04_1	DCB_se2_ag4_f_04	2344.2867	2344.4367	going	VAG	5913	G OW1 IH0 N	0.04	N	N	N	I- I mean I know that there had to have been some crime going on cause you would hear certain things.	2475	http://lingtools.uoregon.edu/coraal/explorer/browse.php?what=DCB_se2_ag4_f_04_1.txt&line=2475&settime=2343.2867	DCB_se2_ag4_f_04	DCB_se2_ag4_f_04_1.wav	going	2344.2867	2344.4267	G|OW1|IH0|N	2344.3567	2344.3867	2344.3867	2344.4267	0.07	VAR	290	NA	NA	NA	NA	NA	NA	NA	NA	NA	NA	NA	NA	NA	NA	NA	NA	NA	NA	NA	NA
62	15724	DCB_se2_ag4_f_04_1	DCB_se2_ag4_f_04	4600.4144	4600.6644	getting	GTG	11885	G IH1 T IH0 N	0.05	N	N	N	the only thing, and- and I'm just getting s- usually soup	4898	http://lingtools.uoregon.edu/coraal/explorer/browse.php?what=DCB_se2_ag4_f_04_1.txt&line=4898&settime=4599.4144	DCB_se2_ag4_f_04	DCB_se2_ag4_f_04_1.wav	getting	4600.4244	4600.6344	G|IH1|T|IH0|NG	4600.5444	4600.5744	4600.5744	4600.6344	0.09	VAR	545	46.24013248	13.8520108	-3.952605574	7.193600019	-0.218657175	-5.795594955	-3.734246636	-5.817310436	-3.350063269	-8.25785915	-7.846824703	2.028456346	44.21038792	14.45332179	-2.142500961	7.467316641	4.743717826	-5.069031354	-11.31653231	-7.900963848
67	15708	DCB_se2_ag4_f_04_1	DCB_se2_ag4_f_04	4302.4358	4302.8158	staying	VAG	11127	S T EY1 IH0 N	0.05	N	N	N	no memories of staying out past midnight.	4574	http://lingtools.uoregon.edu/coraal/explorer/browse.php?what=DCB_se2_ag4_f_04_1.txt&line=4574&settime=4301.4358	DCB_se2_ag4_f_04	DCB_se2_ag4_f_04_1.wav	staying	4302.4358	4302.7958	S|T|EY1|IH0|NG	4302.7258	4302.7558	4302.7558	4302.7958	0.07	VAR	515	NA	NA	NA	NA	NA	NA	NA	NA	NA	NA	NA	NA	NA	NA	NA	NA	NA	NA	NA	NA
172	15576	DCB_se2_ag4_f_04_1	DCB_se2_ag4_f_04	2096.7938	2097.1138	driving	VAG	5207	D R AY1 V IH0 N	0.03	N	N	N	me driving myself back and forth to college,	2187	http://lingtools.uoregon.edu/coraal/explorer/browse.php?what=DCB_se2_ag4_f_04_1.txt&line=2187&settime=2095.7938	DCB_se2_ag4_f_04	DCB_se2_ag4_f_04_1.wav	driving	2096.7938	2097.1138	D|R|AY1|V|IH0|NG	2097.0538	2097.0838	2097.0838	2097.1138	0.06	VAR	257	NA	NA	NA	NA	NA	NA	NA	NA	NA	NA	NA	NA	NA	NA	NA	NA	NA	NA	NA	NA
210	15585	DCB_se2_ag4_f_04_1	DCB_se2_ag4_f_04	2235.9996	2236.2496	going	VAG	5622	G OW1 IH0 N	0.03	N	N	G	you just got on the bus, and you went where you were going.	2353	http://lingtools.uoregon.edu/coraal/explorer/browse.php?what=DCB_se2_ag4_f_04_1.txt&line=2353&settime=2234.9996	DCB_se2_ag4_f_04	DCB_se2_ag4_f_04_1.wav	going	2235.9896	2236.2496	G|OW1|IH0|N	2236.1696	2236.2196	2236.2196	2236.2496	0.08	VAR	274	50.42360999	14.76680396	-2.458643359	-3.912200889	-8.859882589	-5.069576695	-4.636257899	-1.011994124	-4.67718545	5.719182786	2.61057801	6.775523433	50.70253778	16.0785631	-3.800956812	-4.855822643	-6.88341948	-2.700033469	1.053924457	-4.10402148
308	15717	DCB_se2_ag4_f_04_1	DCB_se2_ag4_f_04	4463.4325	4463.7925	dressing	N	11496	D R EH1 S IH0 N	0.03	N	N	N	you know, at twelve, thirteen years old, dressing up to go to dinner.	4739	http://lingtools.uoregon.edu/coraal/explorer/browse.php?what=DCB_se2_ag4_f_04_1.txt&line=4739&settime=4462.4325	DCB_se2_ag4_f_04	DCB_se2_ag4_f_04_1.wav	dressing	4463.4325	4463.7925	D|R|EH1|S|IH0|NG	4463.7325	4463.7625	4463.7625	4463.7925	0.06	VAR	529	NA	NA	NA	NA	NA	NA	NA	NA	NA	NA	NA	NA	NA	NA	NA	NA	NA	NA	NA	NA
349	15555	DCB_se2_ag4_f_04_1	DCB_se2_ag4_f_04	1816.5648	1816.8348	morning	N	4563	M AO1 R N IH0 N	0.03	N	N	N	I- You know, I've never had to get the phone call three o'clock in the morning, Ma come get me cause I'm in jail, or	1866	http://lingtools.uoregon.edu/coraal/explorer/browse.php?what=DCB_se2_ag4_f_04_1.txt&line=1866&settime=1815.5648	DCB_se2_ag4_f_04	DCB_se2_ag4_f_04_1.wav	morning	1816.5648	1816.8348	M|AO1|R|N|IH0|NG	1816.7748	1816.8048	1816.8048	1816.8348	0.06	VAR	219	NA	NA	NA	NA	NA	NA	NA	NA	NA	NA	NA	NA	NA	NA	NA	NA	NA	NA	NA	NA
709	15473	DCB_se2_ag4_f_04_1	DCB_se2_ag4_f_04	631.7896	632.4196	surviving	VAG	1226	S ER0 V AY1 V IH0 N	0.18	N	G	G	um, she's a surviving	550	http://lingtools.uoregon.edu/coraal/explorer/browse.php?what=DCB_se2_ag4_f_04_1.txt&line=550&settime=630.7896	DCB_se2_ag4_f_04	DCB_se2_ag4_f_04_1.wav	surviving	631.7896	632.3996	S|ER0|V|AY1|V|IH0|NG	632.2296	632.2596	632.2596	632.3996	0.17	VAR	71	41.52557449	6.055403045	-1.226726575	3.889271948	-0.717881049	-2.797360665	-2.666593389	-2.230604205	-1.769525379	-9.84579931	-5.620611838	4.592602975	41.11527631	4.665768392	-1.463117562	8.8256609	1.377676364	-7.291084274	0.703790569	0.599907988
842	15494	DCB_se2_ag4_f_04_1	DCB_se2_ag4_f_04	886.0979	886.4179	anything	Q+N	1908	EH1 N IY0 TH IH2 NG	0.06	NG	G	G	you couldn't leave campus. You couldn't come out and go to lunch, anything like that.	823	http://lingtools.uoregon.edu/coraal/explorer/browse.php?what=DCB_se2_ag4_f_04_1.txt&line=823&settime=885.0979	DCB_se2_ag4_f_04	DCB_se2_ag4_f_04_1.wav	anything	886.1079	886.4279	EH1|N|IY0|TH|IH2|NG	886.3179	886.3679	886.3679	886.4279	0.11	VAR	106	41.7257156	6.306998546	-2.184924916	9.093001346	8.131581458	-3.104368412	-4.477487659	-3.926502142	-1.220209489	-10.06320138	-14.85516717	-2.6571192	44.8532794	4.860055115	-5.652376909	10.15830032	8.139673232	-9.550050131	-4.203242203	-2.164421176
845	15599	DCB_se2_ag4_f_04_1	DCB_se2_ag4_f_04	2471.3545	2471.7345	banging	N	6318	B AE1 NG IH0 NG	0.11	NG	G	G	was banging on the door to the parents and telling them,	2633	http://lingtools.uoregon.edu/coraal/explorer/browse.php?what=DCB_se2_ag4_f_04_1.txt&line=2633&settime=2470.3545	DCB_se2_ag4_f_04	DCB_se2_ag4_f_04_1.wav	banging	2471.3545	2471.7445	B|AE1|NG|IH0|NG	2471.6045	2471.6545	2471.6545	2471.7445	0.14	VAR	304	55.17978391	13.22055567	-0.456856011	11.07153228	-4.444436416	-19.44806629	1.964295308	1.51672739	-9.130586992	-6.226567726	-5.378614815	0.237577242	49.86097075	15.07898479	1.558189813	8.469392479	-4.147273414	-14.39175471	0.717736336	-0.665860643
851	15580	DCB_se2_ag4_f_04_1	DCB_se2_ag4_f_04	2155.061	2155.661	traveling	VAG	5382	T R AE1 V L IH0 N	0.18	N	N	N	traveling	2253	http://lingtools.uoregon.edu/coraal/explorer/browse.php?what=DCB_se2_ag4_f_04_1.txt&line=2253&settime=2154.061	DCB_se2_ag4_f_04	DCB_se2_ag4_f_04_1.wav	traveling	2155.021	2155.661	T|R|AE1|V|L|IH0|NG	2155.431	2155.481	2155.481	2155.661	0.23	VAR	264	51.30821234	11.31565728	-1.732470507	1.383872181	-3.62017701	0.897808466	-6.152927694	-19.2473612	5.413142936	2.757877223	-12.63457172	1.608800177	43.16060836	12.346109	1.875585832	5.369215648	-2.991581798	-3.498207063	-5.89997811	-4.090749525
976	15716	DCB_se2_ag4_f_04_1	DCB_se2_ag4_f_04	4373.3761	4373.6661	being	BAG	11309	B IY1 IH0 NG	0.09	NG	N	N	Being married, separated, and divorced with a child	4644	http://lingtools.uoregon.edu/coraal/explorer/browse.php?what=DCB_se2_ag4_f_04_1.txt&line=4644&settime=4372.3761	DCB_se2_ag4_f_04	DCB_se2_ag4_f_04_1.wav	being	4373.4561	4373.6561	B|IY1|IH0|NG	4373.5561	4373.5861	4373.5861	4373.6561	0.1	VAR	526	61.11730565	7.579616927	-13.54083071	14.39205965	-4.138286982	-5.546818951	-8.429171545	-7.322737564	3.77513285	-2.305571851	-14.01639443	5.14144088	53.71202668	11.01369224	-10.41557878	7.616211633	2.644407959	-4.315588121	-3.338169513	-5.347366248
30	10760	DCB_se1_ag3_m_03_1	DCB_se1_ag3_m_03	1098.3328	1098.5628	saying	VAG	14819	S EY1 IH0 N	0.07	N	N	N	where the white people- where they- you know what I'm saying, where they spend the money at.	594	http://lingtools.uoregon.edu/coraal/explorer/browse.php?what=DCB_se1_ag3_m_03_1.txt&line=594&settime=1097.3328	DCB_se1_ag3_m_03	DCB_se1_ag3_m_03_1.wav	saying	1098.3128	1098.5628	S|EY1|IH0|NG	1098.4628	1098.4928	1098.4928	1098.5628	0.1	VAR	203	53.28155703	4.881997904	-8.82796595	1.517806251	1.048519696	-5.348400267	-19.18777028	-17.96883533	-10.25573114	7.772667583	-0.112415527	6.866323236	50.65810535	8.179230176	-6.918816088	0.569864472	0.030734422	-2.660086248	-12.25400895	-16.02940872
41	10743	DCB_se1_ag3_m_03_1	DCB_se1_ag3_m_03	907.1261	907.5061	saying	VAG	14290	S EY1 IH0 N	0.05	N	N	N	You know what I'm saying, we used to get our guitars, get our keyboards, drum sets and all that shit.	491	http://lingtools.uoregon.edu/coraal/explorer/browse.php?what=DCB_se1_ag3_m_03_1.txt&line=491&settime=906.1261	DCB_se1_ag3_m_03	DCB_se1_ag3_m_03_1.wav	saying	907.1061	907.5061	S|EY1|IH0|NG	907.4261	907.4561	907.4561	907.5061	0.08	VAR	166	50.30586488	1.882657369	-7.993919244	2.137989151	6.384196384	-10.7618453	-9.361958145	0.246996528	-1.538149246	-1.693973194	-8.809449684	-6.727045894	49.99384619	0.729588868	-5.971455991	3.514865903	2.645953443	-8.148514816	-7.956605076	-1.168861618
112	10883	DCB_se1_ag3_m_03_1	DCB_se1_ag3_m_03	1866.2013	1866.5913	saying	VAG	16888	S EY1 IH0 N	0.07	N	N	N	What- w- who the fuck is Bob? Like, you know what I'm saying, [like-]	1055	http://lingtools.uoregon.edu/coraal/explorer/browse.php?what=DCB_se1_ag3_m_03_1.txt&line=1055&settime=1865.2013	DCB_se1_ag3_m_03	DCB_se1_ag3_m_03_1.wav	saying	1866.1813	1866.5813	S|EY1|IH0|NG|R	1866.5313	1866.5813	1866.5413	1866.6313	0.1	VAR	379	50.90395938	1.824148587	-3.667032582	2.878592927	-1.517777972	-7.938690742	-3.950812626	0.99242268	-8.412129519	5.082611244	-6.380332969	12.18441304	48.95514139	-2.0059249	-2.762469929	4.47466789	-4.831443714	-2.844132246	0.443055408	-4.597820878
252	11003	DCB_se1_ag3_m_03_1	DCB_se1_ag3_m_03	3070.9993	3071.3193	having	HAG	20138	HH AE1 V IH0 N	0.04	N	N	N	Since by him not having no filter on what he say out his mouth	1822	http://lingtools.uoregon.edu/coraal/explorer/browse.php?what=DCB_se1_ag3_m_03_1.txt&line=1822&settime=3069.9993	DCB_se1_ag3_m_03	DCB_se1_ag3_m_03_1.wav	having	3070.9993	3071.3193	HH|AE1|V|IH0|NG	3071.2393	3071.2893	3071.2893	3071.3193	0.08	VAR	565	50.45911133	7.606734796	-15.19005049	-2.131537732	2.48301715	-10.65356678	-7.55896235	-11.72372424	-6.380568609	2.896610283	-12.90059995	-2.965648172	49.73806862	6.864623692	-13.4435078	-1.320676495	3.517125393	-7.776011498	-9.715735586	-11.27814724
290	10656	DCB_se1_ag3_m_03_1	DCB_se1_ag3_m_03	204.0817	204.2617	going	VAG	12226	G OW1 IH0 N	0.03	N	N	N	[You know what I'm] saying? If you- if a nigga come from PG he going to DC, if a nigga going to D- coming from DC, he going to PG.	109	http://lingtools.uoregon.edu/coraal/explorer/browse.php?what=DCB_se1_ag3_m_03_1.txt&line=109&settime=203.0817	DCB_se1_ag3_m_03	DCB_se1_ag3_m_03_1.wav	going	204.0817	204.2717	G|OW1|IH0|NG	204.2017	204.2417	204.2417	204.2717	0.07	VAR	33	NA	NA	NA	NA	NA	NA	NA	NA	NA	NA	NA	NA	NA	NA	NA	NA	NA	NA	NA	NA
299	10984	DCB_se1_ag3_m_03_1	DCB_se1_ag3_m_03	2901.4816	2901.6716	saying	VAG	19690	S EY1 IH0 N	0.03	N	N	N	You know what I'm saying, but I don't think he's a full fledged	1690	http://lingtools.uoregon.edu/coraal/explorer/browse.php?what=DCB_se1_ag3_m_03_1.txt&line=1690&settime=2900.4816	DCB_se1_ag3_m_03	DCB_se1_ag3_m_03_1.wav	saying	2901.4616	2901.6716	S|EY1|IH0|NG	2901.6016	2901.6416	2901.6416	2901.6716	0.07	VAR	539	NA	NA	NA	NA	NA	NA	NA	NA	NA	NA	NA	NA	NA	NA	NA	NA	NA	NA	NA	NA
315	10954	DCB_se1_ag3_m_03_1	DCB_se1_ag3_m_03	2653.1708	2653.4908	picking	VAG	19001	P IH1 K IH0 N	0.07	N	N	N	that's picking with you. You know, you can't put your hands on her, get your sister beat her up.	1539	http://lingtools.uoregon.edu/coraal/explorer/browse.php?what=DCB_se1_ag3_m_03_1.txt&line=1539&settime=2652.1708	DCB_se1_ag3_m_03	DCB_se1_ag3_m_03_1.wav	picking	2653.1708	2653.4708	P|IH1|K|IH0|NG	2653.3808	2653.4208	2653.4208	2653.4708	0.09	VAR	493	54.79967778	-0.832252485	-4.074287625	12.27382387	12.84943097	3.223882023	-14.54788294	-8.037585546	-2.686024716	3.798306432	-9.99077676	-1.059979512	57.16171388	4.339376662	-7.906753337	9.806112616	5.907084578	2.209970216	-11.75353718	-9.415069558
323	10716	DCB_se1_ag3_m_03_1	DCB_se1_ag3_m_03	615.1334	615.5334	saying	VAG	13356	S EY1 IH0 NG	0.03	NG	N	N	you know what I'm saying. Older people that's from	321	http://lingtools.uoregon.edu/coraal/explorer/browse.php?what=DCB_se1_ag3_m_03_1.txt&line=321&settime=614.1334	DCB_se1_ag3_m_03	DCB_se1_ag3_m_03_1.wav	saying	615.1234	615.5434	S|EY1|IH0|NG	615.4834	615.5134	615.5134	615.5434	0.06	VAR	115	NA	NA	NA	NA	NA	NA	NA	NA	NA	NA	NA	NA	NA	NA	NA	NA	NA	NA	NA	NA
357	10737	DCB_se1_ag3_m_03_1	DCB_se1_ag3_m_03	887.1692	887.3892	saying	VAG	14211	S EY1 IH0 N	0.05	N	N	N	we [couldn't get into] Cousteau's, you know what I'm saying, we couldn't get in nowhere where they was	480	http://lingtools.uoregon.edu/coraal/explorer/browse.php?what=DCB_se1_ag3_m_03_1.txt&line=480&settime=886.1692	DCB_se1_ag3_m_03	DCB_se1_ag3_m_03_1.wav	saying	887.1292	887.3892	S|EY1|IH0|NG	887.2992	887.3392	887.3392	887.3892	0.09	VAR	156	68.75222596	3.025576515	-14.64557275	-0.205338316	-4.131425244	-6.962967009	-2.410823321	-7.775441936	-6.545941423	3.608306162	-3.880519609	0.745952149	65.01465814	4.191497638	-11.24832922	1.887672032	1.373220076	-4.761213995	-5.55257542	-13.05218236
387	10792	DCB_se1_ag3_m_03_1	DCB_se1_ag3_m_03	1434.7956	1435.2256	trying	VAG	15683	T R AY1 IH0 NG	0.08	NG	N	N	So now everybody start trying to	769	http://lingtools.uoregon.edu/coraal/explorer/browse.php?what=DCB_se1_ag3_m_03_1.txt&line=769&settime=1433.7956	DCB_se1_ag3_m_03	DCB_se1_ag3_m_03_1.wav	trying	1434.7856	1435.2256	T|R|AY1|IH0|NG	1435.1356	1435.1656	1435.1656	1435.2256	0.09	VAR	250	48.95267976	3.236186053	-2.63561518	10.60924709	3.535287794	-0.900467061	-7.901050639	-9.266758381	-1.42392986	-2.220462987	-17.45407015	1.367342869	46.44761098	0.338090284	-4.81267739	10.73337647	3.253049643	-1.035083259	-4.002054742	-4.031608262
441	10696	DCB_se1_ag3_m_03_1	DCB_se1_ag3_m_03	421.3614	421.6914	saying	VAG	12878	S EY1 IH0 N	0.08	N	N	N	instead of saying I- you know, it's- it sounds good, you be like, it's cranking.	223	http://lingtools.uoregon.edu/coraal/explorer/browse.php?what=DCB_se1_ag3_m_03_1.txt&line=223&settime=420.3614	DCB_se1_ag3_m_03	DCB_se1_ag3_m_03_1.wav	saying	421.3614	421.6914	S|EY1|IH0|NG	421.5714	421.6114	421.6114	421.6914	0.12	VAR	88	61.1018542	2.796953771	-9.93809434	-6.878964702	4.623838512	-1.047418619	-12.94170964	-18.44991273	-17.01321324	-0.9159499	-3.061314712	4.377450135	51.34031496	4.821326151	-11.16868776	-5.084426816	1.40834683	3.312693048	-3.260596866	-15.79930022
456	10672	DCB_se1_ag3_m_03_1	DCB_se1_ag3_m_03	316.2028	316.3228	saying	VAG	12552	S EY1 IH0 N	0.03	N	N	N	you know what I'm saying? You [got- you got-]	165	http://lingtools.uoregon.edu/coraal/explorer/browse.php?what=DCB_se1_ag3_m_03_1.txt&line=165&settime=315.2028	DCB_se1_ag3_m_03	DCB_se1_ag3_m_03_1.wav	saying	316.2028	316.3228	S|EY1|IH0|NG	316.2628	316.2928	316.2928	316.3228	0.06	VAR	57	NA	NA	NA	NA	NA	NA	NA	NA	NA	NA	NA	NA	NA	NA	NA	NA	NA	NA	NA	NA
468	10642	DCB_se1_ag3_m_03_1	DCB_se1_ag3_m_03	69.8277	70.1177	saying	VAG	11782	S EY1 IH0 N	0.03	N	N	N	You know what I'm saying? I grew up I was like a bounce around baby, my mother couldn't take care of me so my cousins and-	39	http://lingtools.uoregon.edu/coraal/explorer/browse.php?what=DCB_se1_ag3_m_03_1.txt&line=39&settime=68.8277	DCB_se1_ag3_m_03	DCB_se1_ag3_m_03_1.wav	saying	69.8177	70.0177	S|EY1|IH0|NG	69.9577	69.9877	69.9877	70.0177	0.06	VAR	10	NA	NA	NA	NA	NA	NA	NA	NA	NA	NA	NA	NA	NA	NA	NA	NA	NA	NA	NA	NA
481	10669	DCB_se1_ag3_m_03_1	DCB_se1_ag3_m_03	269.633	269.833	saying	VAG	12437	S EY1 IH0 N	0.06	N	N	N	we could thank- what is that, Trouble Funk? You know what I'm saying, we could thank all the old heads for that.	140	http://lingtools.uoregon.edu/coraal/explorer/browse.php?what=DCB_se1_ag3_m_03_1.txt&line=140&settime=268.633	DCB_se1_ag3_m_03	DCB_se1_ag3_m_03_1.wav	saying	269.613	269.813	S|EY1|IH0|NG	269.743	269.773	269.773	269.813	0.07	VAR	51	NA	NA	NA	NA	NA	NA	NA	NA	NA	NA	NA	NA	NA	NA	NA	NA	NA	NA	NA	NA
702	10649	DCB_se1_ag3_m_03_1	DCB_se1_ag3_m_03	159.2341	159.5541	saying	VAG	12048	S EY1 IH0 N	0.04	N	N	N	You know what I'm saying? The way we dress, we don't do anything- You know how you go to another city	83	http://lingtools.uoregon.edu/coraal/explorer/browse.php?what=DCB_se1_ag3_m_03_1.txt&line=83&settime=158.2341	DCB_se1_ag3_m_03	DCB_se1_ag3_m_03_1.wav	saying	159.2141	159.5541	S|EY1|IH0|NG	159.4641	159.4941	159.4941	159.5541	0.09	VAR	23	61.35602848	1.241501469	-10.36318965	9.005722922	5.640707352	-1.145624107	-21.12749019	-16.92684226	-6.246008027	3.793559318	-6.511235947	-2.23205127	53.07659952	3.269494219	-12.82585149	9.943067971	4.557787817	-0.601443416	-8.797427173	-11.41944625
796	10776	DCB_se1_ag3_m_03_1	DCB_se1_ag3_m_03	1261.7556	1262.1756	saying	VAG	15181	S EY1 IH0 N	0.07	N	N	N	So /unintelligible/ you know, Aunt /RD-NAME-2/ /as you know there/ we going over Aunt /RD-NAME-2/ house, you know what I'm saying.	679	http://lingtools.uoregon.edu/coraal/explorer/browse.php?what=DCB_se1_ag3_m_03_1.txt&line=679&settime=1260.7556	DCB_se1_ag3_m_03	DCB_se1_ag3_m_03_1.wav	saying	1261.7356	1262.1756	S|EY1|IH0|NG	1262.0756	1262.1056	1262.1056	1262.1756	0.1	VAR	227	56.43009633	2.521743548	-12.54395292	2.448780902	1.467820051	-9.187589868	-18.22646235	-14.32932733	-7.189377392	1.415546735	-11.80354481	-5.734435022	51.20062818	4.945541516	-11.63998024	1.198814357	5.584376606	-10.50253662	-12.61240386	-11.36748219
35	8476	DCB_se1_ag2_f_03_1	DCB_se1_ag2_f_03	2404.0207	2404.4107	pushing	VAG	12548	P UH1 SH IH0 NG	0.07	NG	G	G	they're pushing you to stay in that area because you can't afford to stay	1758	http://lingtools.uoregon.edu/coraal/explorer/browse.php?what=DCB_se1_ag2_f_03_1.txt&line=1758&settime=2403.0207	DCB_se1_ag2_f_03	DCB_se1_ag2_f_03_1.wav	pushing	2404.0307	2404.4107	P|UH1|SH|IH0|NG	2404.3107	2404.3807	2404.3807	2404.4107	0.1	VAR	314	53.81872867	1.320794008	-2.913783922	16.19752576	-12.16685615	-12.50432915	1.595590727	0.874542918	-13.36475832	-0.667945311	3.647665322	-3.375959385	52.56901871	2.625775157	0.018540893	15.56107287	-10.2724292	-7.003430986	1.461648238	-9.085311794
82	8317	DCB_se1_ag2_f_03_1	DCB_se1_ag2_f_03	701.6233	701.9733	shooting	N	7830	SH UW1 T IH0 N	0.06	N	N	N	<ts> It was just a shooting up the street,	549	http://lingtools.uoregon.edu/coraal/explorer/browse.php?what=DCB_se1_ag2_f_03_1.txt&line=549&settime=700.6233	DCB_se1_ag2_f_03	DCB_se1_ag2_f_03_1.wav	shooting	701.6233	701.9633	SH|UW1|T|IH0|NG	701.8533	701.9233	701.9233	701.9633	0.11	VAR	66	58.7639736	8.749827563	-13.15288953	13.9237478	-0.368892247	-9.956897467	-7.898158898	-16.60842117	0.450664237	0.106592096	-8.564982818	-0.614569076	58.80995396	10.19804453	-14.46319902	13.83038506	-1.893968767	-13.0041897	-8.001536646	-14.62705078
214	8322	DCB_se1_ag2_f_03_1	DCB_se1_ag2_f_03	741.2967	741.6867	happening	VAG	7914	HH M AE1 P AH0 N IH0 N	0.09	N	N	N	more frequently than I feel like it [was happening] when I was his age. So I just feel like	573	http://lingtools.uoregon.edu/coraal/explorer/browse.php?what=DCB_se1_ag2_f_03_1.txt&line=573&settime=740.2967	DCB_se1_ag2_f_03	DCB_se1_ag2_f_03_1.wav	happening	741.2967	741.6967	HH|AE1|M|P|AH0|N|IH0|NG	741.5667	741.5967	741.5967	741.6967	0.13	VAR	72	51.08757675	9.559980904	-13.09209172	5.5550723	-5.573210922	-11.39167594	-0.134988845	-6.03423766	-3.262273135	14.21464481	-8.13042459	0.993301892	47.44407306	12.25565614	-10.61543738	-1.583439382	-8.82745223	-9.429984524	3.307704298	-3.508331037
249	8423	DCB_se1_ag2_f_03_1	DCB_se1_ag2_f_03	1873.205	1873.465	going	VAG	11095	G OW1 IH0 N	0.05	N	N	N	keep it updated /?/ what's going on, so.	1385	http://lingtools.uoregon.edu/coraal/explorer/browse.php?what=DCB_se1_ag2_f_03_1.txt&line=1385&settime=1872.205	DCB_se1_ag2_f_03	DCB_se1_ag2_f_03_1.wav	going	1873.205	1873.455	G|OW1|IH0|N	1873.345	1873.405	1873.405	1873.455	0.11	VAR	233	47.64350949	13.54470424	1.138546322	-3.935002131	-14.79127139	-10.39167076	0.393367787	-0.894501812	-0.843157616	-10.48111009	-0.867840612	1.451608855	47.62711259	13.80455592	0.209185645	-6.67942201	-8.967530301	-3.083999318	-5.182346813	-4.181974688
295	8366	DCB_se1_ag2_f_03_1	DCB_se1_ag2_f_03	1111.8503	1112.3203	everything	Q+N	8924	EH1 V R IY0 TH IH2 NG	0.1	NG	G	G	Everything else was academic based.	823	http://lingtools.uoregon.edu/coraal/explorer/browse.php?what=DCB_se1_ag2_f_03_1.txt&line=823&settime=1110.8503	DCB_se1_ag2_f_03	DCB_se1_ag2_f_03_1.wav	everything	1111.8903	1112.3103	EH1|V|R|IY0|TH|IH2|NG	1112.1803	1112.2203	1112.2203	1112.3103	0.13	VAR	141	66.51022653	1.795489053	-5.110923452	17.40186055	-7.548760323	-4.592035216	-8.604713266	-3.453405274	-3.773236036	-15.73103401	1.445165438	-4.809338465	49.56687888	5.638610424	-0.665625072	13.90613233	-5.403173834	-3.867712487	-0.031858673	1.664742842
328	8445	DCB_se1_ag2_f_03_1	DCB_se1_ag2_f_03	2167.5992	2167.8592	selling	VAG	11890	S EH1 L IH0 N	0.07	N	N	G	you see people selling drugs but then you see college students.	1598	http://lingtools.uoregon.edu/coraal/explorer/browse.php?what=DCB_se1_ag2_f_03_1.txt&line=1598&settime=2166.5992	DCB_se1_ag2_f_03	DCB_se1_ag2_f_03_1.wav	selling	2167.5992	2167.8592	S|EH1|L|IH0|NG	2167.7492	2167.7792	2167.7792	2167.8592	0.11	VAR	266	27.30126771	7.030946643	4.074583702	-2.494915363	-0.039847667	-0.546226194	-6.678948259	-3.932351424	-1.050074461	2.786403218	0.122143095	0.358079017	31.64812454	3.860892221	0.731434936	2.885045677	-9.246553893	2.064831088	-2.086750759	-1.921476023
413	8472	DCB_se1_ag2_f_03_1	DCB_se1_ag2_f_03	2384.4602	2384.6502	living	VAG	12494	L IH1 V IH0 N	0.04	N	N	N	houses are disappearing, nobody's living in houses, everybody's in a condo, big apartment building, whatever,	1744	http://lingtools.uoregon.edu/coraal/explorer/browse.php?what=DCB_se1_ag2_f_03_1.txt&line=1744&settime=2383.4602	DCB_se1_ag2_f_03	DCB_se1_ag2_f_03_1.wav	living	2384.4502	2384.6502	L|IH1|V|IH0|NG	2384.5802	2384.6102	2384.6102	2384.6502	0.07	VAR	307	NA	NA	NA	NA	NA	NA	NA	NA	NA	NA	NA	NA	NA	NA	NA	NA	NA	NA	NA	NA
418	8380	DCB_se1_ag2_f_03_1	DCB_se1_ag2_f_03	1330.845	1331.555	writings	NS	9559	R AY1 T IH0 NG Z	0.21	NG	G	G	and stuff like that. And we like, share writings,	982	http://lingtools.uoregon.edu/coraal/explorer/browse.php?what=DCB_se1_ag2_f_03_1.txt&line=982&settime=1329.845	DCB_se1_ag2_f_03	DCB_se1_ag2_f_03_1.wav	writings	1330.755	1331.555	R|AY1|T|IH0|NG|Z	1331.115	1331.215	1331.215	1331.345	0.23	VAR	171	40.3064778	9.809845919	-6.370201913	7.377617551	-3.248357842	-20.73323164	-5.242816696	1.382807683	-4.269456936	-5.9565422	-5.154753581	-4.61009118	36.74341877	9.364243291	-6.148821378	7.6496414	-3.090490111	-15.64162106	-0.295670144	-0.303974266
428	8331	DCB_se1_ag2_f_03_1	DCB_se1_ag2_f_03	786.4543	786.7543	talking	VAG	8071	T AO1 K IH0 N	0.03	N	N	N	know they're talking to children, so.	602	http://lingtools.uoregon.edu/coraal/explorer/browse.php?what=DCB_se1_ag2_f_03_1.txt&line=602&settime=785.4543	DCB_se1_ag2_f_03	DCB_se1_ag2_f_03_1.wav	talking	786.4543	786.7643	T|AO1|K|IH0|NG	786.6943	786.7243	786.7243	786.7643	0.07	VAR	84	NA	NA	NA	NA	NA	NA	NA	NA	NA	NA	NA	NA	NA	NA	NA	NA	NA	NA	NA	NA
457	8341	DCB_se1_ag2_f_03_1	DCB_se1_ag2_f_03	853.7543	854.0143	going	VAG	8308	G OW1 IH0 N	0.04	N	N	N	It just like, you gotta be more careful what's going on.	641	http://lingtools.uoregon.edu/coraal/explorer/browse.php?what=DCB_se1_ag2_f_03_1.txt&line=641&settime=852.7543	DCB_se1_ag2_f_03	DCB_se1_ag2_f_03_1.wav	going	853.7543	854.0143	G|OW1|IH0|N	853.9043	853.9743	853.9743	854.0143	0.11	VAR	102	29.18265063	10.50581156	7.980608221	-3.499431716	-10.2619108	-2.359120615	1.670960305	3.331595258	-0.111018921	-5.722874115	3.315882696	0.104308968	34.41900995	10.43289184	4.918359449	-5.451798207	-10.58504532	-0.740051365	1.787556123	0.99422243
471	8410	DCB_se1_ag2_f_03_1	DCB_se1_ag2_f_03	1776.6688	1776.8988	going	VAG	10796	G OW1 IH0 N	0.03	N	N	N	if they're going to Boys and Girls Club or something similar like,	1329	http://lingtools.uoregon.edu/coraal/explorer/browse.php?what=DCB_se1_ag2_f_03_1.txt&line=1329&settime=1775.6688	DCB_se1_ag2_f_03	DCB_se1_ag2_f_03_1.wav	going	1776.6688	1776.9088	G|OW1|IH0|NG	1776.8188	1776.8688	1776.8688	1776.9088	0.09	VAR	215	55.90460292	10.9942872	-13.16575144	5.852269389	-20.26956003	-2.638860211	2.51659203	-10.36223673	-3.030515236	-3.853839621	1.137855283	4.137343236	53.36584736	11.02010098	-12.3546317	4.270190658	-12.45620092	-2.051887303	-1.824253869	-21.95004618
482	8364	DCB_se1_ag2_f_03_1	DCB_se1_ag2_f_03	1087.2649	1087.7449	everything	Q+N	8879	EH1 V R IY0 TH IH2 NG	0.1	NG	G	G	It was different, but our teachers had like, PhD's and everything, so it really prepared you for like	801	http://lingtools.uoregon.edu/coraal/explorer/browse.php?what=DCB_se1_ag2_f_03_1.txt&line=801&settime=1086.2649	DCB_se1_ag2_f_03	DCB_se1_ag2_f_03_1.wav	everything	1087.2649	1087.7449	EH1|V|R|IY0|TH|IH2|NG	1087.4949	1087.6549	1087.6549	1087.7449	0.25	VAR	138	62.59907765	6.44856968	-11.54709561	11.43269902	-9.977516469	-4.196947774	-13.13904257	-3.538604612	6.175355841	-7.790177933	-0.425863563	6.245219318	59.30651107	6.951588784	-10.39620117	15.40977039	-9.792025912	-7.102740105	-10.6391651	0.226040796
559	8412	DCB_se1_ag2_f_03_1	DCB_se1_ag2_f_03	1779.952	1780.592	understanding	N	10807	AH2 N D ER0 S T AE1 N D IH0 N	0.06	N	N	N	be understanding of what the staff are going through with your children. Or with kids in general, cause it can be really stressful,	1331	http://lingtools.uoregon.edu/coraal/explorer/browse.php?what=DCB_se1_ag2_f_03_1.txt&line=1331&settime=1778.952	DCB_se1_ag2_f_03	DCB_se1_ag2_f_03_1.wav	understanding	1779.962	1780.592	AH2|N|D|ER0|S|T|AE1|N|D|IH0|NG	1780.502	1780.542	1780.542	1780.592	0.09	VAR	217	52.36876652	11.34349954	-12.47078861	12.44442588	-3.938934292	-13.38277862	-7.950567585	-11.73905387	5.279505542	3.486308101	-9.357924905	3.042471836	49.85056774	11.81650372	-10.13079991	11.20797699	-0.971886054	-10.73640304	-5.80351641	-13.02285444
588	8371	DCB_se1_ag2_f_03_1	DCB_se1_ag2_f_03	1220.9932	1221.5232	failing	VAG	9233	F EY1 L IH0 NG	0.07	NG	G	G	Cause at /RD-SCHOOL-3/ if you are failing, they kick you out.	898	http://lingtools.uoregon.edu/coraal/explorer/browse.php?what=DCB_se1_ag2_f_03_1.txt&line=898&settime=1219.9932	DCB_se1_ag2_f_03	DCB_se1_ag2_f_03_1.wav	failing	1220.9932	1221.5232	F|EY1|L|IH0|NG	1221.3932	1221.4632	1221.4632	1221.5232	0.13	VAR	157	55.19639169	9.560247204	-8.448824333	5.010181622	-2.149513228	-12.947327	-6.116125745	-4.306155039	-2.35478804	3.272498116	-13.00279916	6.573395247	51.85961911	9.833294473	-7.346130991	5.883071222	0.707933416	-16.36407008	0.817938403	-2.608458411
687	8494	DCB_se1_ag2_f_03_1	DCB_se1_ag2_f_03	2490.0013	2490.3613	walking	VAG	12753	W AO1 K IH0 N	0.06	N	N	N	So we're walking- me and my friend, we're walking over to the cookout,	1818	http://lingtools.uoregon.edu/coraal/explorer/browse.php?what=DCB_se1_ag2_f_03_1.txt&line=1818&settime=2489.0013	DCB_se1_ag2_f_03	DCB_se1_ag2_f_03_1.wav	walking	2489.9613	2490.3413	W|AO1|K|IH0|NG	2490.2713	2490.3013	2490.3013	2490.3413	0.07	VAR	338	NA	NA	NA	NA	NA	NA	NA	NA	NA	NA	NA	NA	NA	NA	NA	NA	NA	NA	NA	NA
762	8389	DCB_se1_ag2_f_03_1	DCB_se1_ag2_f_03	1489.5831	1490.3531	exciting	ADJ	9929	IH0 K S AY1 T IH0 NG	0.24	NG	G	G	That was exciting,	1117	http://lingtools.uoregon.edu/coraal/explorer/browse.php?what=DCB_se1_ag2_f_03_1.txt&line=1117&settime=1488.5831	DCB_se1_ag2_f_03	DCB_se1_ag2_f_03_1.wav	exciting	1489.5831	1490.3531	IH0|K|S|AY1|T|IH0|NG	1490.0931	1490.1231	1490.1231	1490.3531	0.26	VAR	186	41.48569549	7.441289232	-1.802765361	6.989624284	-7.172522975	-11.47986547	-4.441970336	4.43402802	-3.110780105	-0.434195589	-3.065446985	2.455048105	39.75819889	10.58520854	-0.422218683	7.241683942	-6.130356486	-8.414351199	-3.547225989	0.504436443
793	8399	DCB_se1_ag2_f_03_1	DCB_se1_ag2_f_03	1649.5397	1649.9397	clocking	VAG	10391	K L AA1 K IH0 N	0.06	N	N	N	deal with her clocking my every move.	1239	http://lingtools.uoregon.edu/coraal/explorer/browse.php?what=DCB_se1_ag2_f_03_1.txt&line=1239&settime=1648.5397	DCB_se1_ag2_f_03	DCB_se1_ag2_f_03_1.wav	clocking	1649.5297	1649.9197	K|L|AA1|K|IH0|NG	1649.8397	1649.8797	1649.8797	1649.9197	0.08	VAR	202	45.40475438	12.02539022	-3.69718485	6.784358352	-1.468268105	-7.381367299	-12.46206335	-4.970574816	-0.714645205	-5.571197798	-2.376428906	1.091942868	44.16981885	12.58961661	-3.339142599	5.178283198	0.470784759	-8.730873502	-13.59934062	-5.60168959
827	8316	DCB_se1_ag2_f_03_1	DCB_se1_ag2_f_03	669.231	669.501	living	VAG	7741	L IH1 V IH0 NG	0.07	NG	G	G	She's gonna be living there, she'll be my child.	527	http://lingtools.uoregon.edu/coraal/explorer/browse.php?what=DCB_se1_ag2_f_03_1.txt&line=527&settime=668.231	DCB_se1_ag2_f_03	DCB_se1_ag2_f_03_1.wav	living	669.231	669.511	L|IH1|V|IH0|NG	669.401	669.441	669.441	669.511	0.11	VAR	64	47.51460912	5.083733242	-5.908211157	7.466793383	-5.502738041	-9.6231494	-12.05204739	-2.64244172	3.613011295	-9.223528816	-4.042275906	-5.782034333	40.25162645	7.414559403	0.549730718	5.790767373	-7.846231341	-7.537384835	-8.202868166	0.506779895
904	8416	DCB_se1_ag2_f_03_1	DCB_se1_ag2_f_03	1833.0712	1833.7612	interesting	ADJ	10995	IH1 N T ER0 AH0 S T IH0 N	0.06	N	N	G	It's a interesting experience.	1369	http://lingtools.uoregon.edu/coraal/explorer/browse.php?what=DCB_se1_ag2_f_03_1.txt&line=1369&settime=1832.0712	DCB_se1_ag2_f_03	DCB_se1_ag2_f_03_1.wav	interesting	1833.0812	1833.7612	IH1|N|T|ER0|AH0|S|T|IH0|NG	1833.6612	1833.7112	1833.7112	1833.7612	0.1	VAR	225	48.28316494	7.146220536	-8.555724109	6.35651739	-9.071050524	-3.605775784	-15.74076614	-17.8282008	7.092358927	-2.650223779	-5.259278579	-1.596607344	50.44584278	6.767020198	-9.626327115	6.670472987	-11.04772481	-1.544456479	-17.9433853	-14.17816109
37	7141	DCB_se1_ag1_m_01_1	DCB_se1_ag1_m_01	283.1595	283.3195	growing	VAG	395	G R OW1 IH0 N	0.03	N	N	N	around there it's hard growing up in any	273	http://lingtools.uoregon.edu/coraal/explorer/browse.php?what=DCB_se1_ag1_m_01_1.txt&line=273&settime=282.1595	DCB_se1_ag1_m_01	DCB_se1_ag1_m_01_1.wav	growing	283.1695	283.3195	G|R|OW1|IH0|NG	283.2595	283.2895	283.2895	283.3195	0.06	VAR	28	NA	NA	NA	NA	NA	NA	NA	NA	NA	NA	NA	NA	NA	NA	NA	NA	NA	NA	NA	NA
254	7140	DCB_se1_ag1_m_01_1	DCB_se1_ag1_m_01	281.4032	281.7232	growing	VAG	388	G R OW1 IH0 N	0.12	N	N	N	growing up	271	http://lingtools.uoregon.edu/coraal/explorer/browse.php?what=DCB_se1_ag1_m_01_1.txt&line=271&settime=280.4032	DCB_se1_ag1_m_01	DCB_se1_ag1_m_01_1.wav	growing	281.4032	281.7132	G|R|OW1|IH0|NG	281.5532	281.6032	281.6032	281.7132	0.16	VAR	27	55.32802869	5.646206658	-7.041153309	-1.793181492	-3.642714886	-2.822084219	-4.309093112	-3.198436923	-5.81855031	-6.92127272	-3.905282076	0.026075076	50.56270763	3.448937131	-5.902981497	0.70028164	3.00778167	2.725661209	-4.055934813	2.43915052
490	7294	DCB_se1_ag1_m_01_1	DCB_se1_ag1_m_01	2568.9442	2569.2242	showing	VAG	5541	SH OW1 IH0 N	0.04	N	N	N	and just showing like, he used it as-	2583	http://lingtools.uoregon.edu/coraal/explorer/browse.php?what=DCB_se1_ag1_m_01_1.txt&line=2583&settime=2567.9442	DCB_se1_ag1_m_01	DCB_se1_ag1_m_01_1.wav	showing	2568.9442	2569.2142	SH|OW1|IH0|NG	2569.1442	2569.1842	2569.1842	2569.2142	0.07	VAR	299	NA	NA	NA	NA	NA	NA	NA	NA	NA	NA	NA	NA	NA	NA	NA	NA	NA	NA	NA	NA
864	7250	DCB_se1_ag1_m_01_1	DCB_se1_ag1_m_01	1963.8707	1964.0607	trying	VAG	4270	T R AY1 N	0.03	N	N	N	I'm trying to remember.	1998	http://lingtools.uoregon.edu/coraal/explorer/browse.php?what=DCB_se1_ag1_m_01_1.txt&line=1998&settime=1962.8707	DCB_se1_ag1_m_01	DCB_se1_ag1_m_01_1.wav	trying	1963.8707	1964.0407	T|R|AY1|NG	1963.9707	1964.0107	1964.0107	1964.0407	0.07	VAR	226	NA	NA	NA	NA	NA	NA	NA	NA	NA	NA	NA	NA	NA	NA	NA	NA	NA	NA	NA	NA
43	9049	DCB_se1_ag2_m_01_1	DCB_se1_ag2_m_01	3589.369	3589.629	talking	VAG	28664	T AO1 K IH0 NG	0.03	NG	N	N	Yeah that's my baby. I was just telling people last night, they was talking about how	2647	http://lingtools.uoregon.edu/coraal/explorer/browse.php?what=DCB_se1_ag2_m_01_1.txt&line=2647&settime=3588.369	DCB_se1_ag2_m_01	DCB_se1_ag2_m_01_1.wav	talking	3589.369	3589.639	T|AO1|K|IH0|NG	3589.579	3589.609	3589.609	3589.639	0.06	VAR	792	NA	NA	NA	NA	NA	NA	NA	NA	NA	NA	NA	NA	NA	NA	NA	NA	NA	NA	NA	NA
117	8869	DCB_se1_ag2_m_01_1	DCB_se1_ag2_m_01	2649.6229	2649.9229	telling	VAG	25252	T EH1 L IH0 N	0.03	N	G	G	[I'm- hold on], let me explain, I'm telling /??/.	1955	http://lingtools.uoregon.edu/coraal/explorer/browse.php?what=DCB_se1_ag2_m_01_1.txt&line=1955&settime=2648.6229	DCB_se1_ag2_m_01	DCB_se1_ag2_m_01_1.wav	telling	2649.6329	2649.9129	T|EH1|L|IH0|NG	2649.8529	2649.8829	2649.8829	2649.9129	0.06	VAR	557	NA	NA	NA	NA	NA	NA	NA	NA	NA	NA	NA	NA	NA	NA	NA	NA	NA	NA	NA	NA
135	9091	DCB_se1_ag2_m_01_1	DCB_se1_ag2_m_01	3893.3798	3893.6098	hearing	VAG	29738	HH IY1 R IH0 N	0.05	N	N	N	Maybe cause I was out Landover, I heard us saying that first though before everybody, now you be hearing everybody saying bruh.	2859	http://lingtools.uoregon.edu/coraal/explorer/browse.php?what=DCB_se1_ag2_m_01_1.txt&line=2859&settime=3892.3798	DCB_se1_ag2_m_01	DCB_se1_ag2_m_01_1.wav	hearing	3893.4398	3893.6098	HH|IY1|R|IH0|NG	3893.5298	3893.5598	3893.5598	3893.6098	0.08	VAR	851	49.44047938	8.491517303	-12.40262624	6.679564511	10.71477387	-11.79975396	-13.12540947	-2.199616507	-3.277518238	3.603181229	-6.871966249	-10.42577185	46.08981297	7.372459719	-13.60319465	6.263611553	11.15263597	-1.64995212	-8.955457303	-5.718621523
167	8897	DCB_se1_ag2_m_01_1	DCB_se1_ag2_m_01	2818.1937	2818.4237	saying	VAG	25835	S EY1 IH0 N	0.08	N	N	N	You know what I'm saying	2097	http://lingtools.uoregon.edu/coraal/explorer/browse.php?what=DCB_se1_ag2_m_01_1.txt&line=2097&settime=2817.1937	DCB_se1_ag2_m_01	DCB_se1_ag2_m_01_1.wav	saying	2818.2037	2818.4237	S|EY1|IH0|NG	2818.3137	2818.3437	2818.3437	2818.4237	0.11	VAR	603	42.61804577	8.501365919	-8.067137968	-0.345071062	1.778614592	4.982949763	-15.69443956	-5.811769352	-0.564287933	11.85641906	5.574737979	4.045751939	37.64741461	9.244078186	-7.276411303	0.13281004	5.934027726	1.649362762	-19.28167277	-2.083410467
182	9062	DCB_se1_ag2_m_01_1	DCB_se1_ag2_m_01	3651.9631	3652.2831	everything	Q+N	28883	EH1 V R IY0 TH IH2 NG	0.06	NG	G	G	he did everything and showed me that what it was like, you know what I'm saying. She let me come back home but like I told her like, what you send me with that nigga for?	2688	http://lingtools.uoregon.edu/coraal/explorer/browse.php?what=DCB_se1_ag2_m_01_1.txt&line=2688&settime=3650.9631	DCB_se1_ag2_m_01	DCB_se1_ag2_m_01_1.wav	everything	3651.9531	3652.2731	EH1|V|R|IY0|TH|IH2|NG	3652.1631	3652.2231	3652.2231	3652.2731	0.11	VAR	806	54.78638606	9.624352593	-6.435037603	3.240066323	-1.370208405	0.720839332	-23.42006432	-6.119583043	-3.331458197	-3.521752795	1.1112684	-8.111993162	57.67892871	8.325062892	-7.85620385	6.31437658	-1.815320048	-2.978656512	-22.05506005	-5.567785054
188	9117	DCB_se1_ag2_m_01_1	DCB_se1_ag2_m_01	4192.7792	4193.1092	giving	VAG	30610	G IH1 V IH0 NG	0.03	NG	G	G	if somebody's giving you- I'm using a metaphor again. Somebody's giving you-	3072	http://lingtools.uoregon.edu/coraal/explorer/browse.php?what=DCB_se1_ag2_m_01_1.txt&line=3072&settime=4191.7792	DCB_se1_ag2_m_01	DCB_se1_ag2_m_01_1.wav	giving	4192.7592	4193.1092	G|IH1|V|IH0|NG	4193.0392	4193.0792	4193.0792	4193.1092	0.07	VAR	897	NA	NA	NA	NA	NA	NA	NA	NA	NA	NA	NA	NA	NA	NA	NA	NA	NA	NA	NA	NA
251	8655	DCB_se1_ag2_m_01_1	DCB_se1_ag2_m_01	758.4145	758.9745	something	Q+N	19624	S AY1 AH1 M M AH0 TH L IH0 UH1 NG	0.08	NG	N	N	[It's called Don something], [Don /??/] something, [something.]	532	http://lingtools.uoregon.edu/coraal/explorer/browse.php?what=DCB_se1_ag2_m_01_1.txt&line=532&settime=757.4145	DCB_se1_ag2_m_01	DCB_se1_ag2_m_01_1.wav	something	758.4045	758.9345	S|AY1|AH1|M|M|AH0|TH|L|IH0|UH1|NG	758.872	758.972	758.9045	758.9345	0.0625	VAR	141	NA	NA	NA	NA	NA	NA	NA	NA	NA	NA	NA	NA	NA	NA	NA	NA	NA	NA	NA	NA
305	8988	DCB_se1_ag2_m_01_1	DCB_se1_ag2_m_01	3236.8525	3237.1025	saying	VAG	27364	S EY1 IH0 N	0.12	N	N	N	You know what I'm saying.	2401	http://lingtools.uoregon.edu/coraal/explorer/browse.php?what=DCB_se1_ag2_m_01_1.txt&line=2401&settime=3235.8525	DCB_se1_ag2_m_01	DCB_se1_ag2_m_01_1.wav	saying	3236.8525	3237.1025	S|EY1|IH0|NG	3236.9325	3236.9625	3236.9625	3237.1025	0.17	VAR	720	46.57917905	8.952007178	-8.69950498	3.578016642	-3.127878492	-1.161387935	-9.557148874	-14.34308338	1.860064164	12.91775193	11.75314548	1.327783503	38.18594272	6.04595338	-6.474551555	2.878069938	0.267533157	-1.384870154	-8.447744128	-5.746500626
310	9103	DCB_se1_ag2_m_01_1	DCB_se1_ag2_m_01	3996.9482	3997.1682	saying	VAG	30000	S EY1 IH0 N	0.03	N	N	N	[Kevin Gates] is a deep brother, he's a deep brother. Like he say little shit that people be, you know what I'm saying, like everybody know him for the- being the booty eating dude and	2932	http://lingtools.uoregon.edu/coraal/explorer/browse.php?what=DCB_se1_ag2_m_01_1.txt&line=2932&settime=3995.9482	DCB_se1_ag2_m_01	DCB_se1_ag2_m_01_1.wav	saying	3996.9182	3997.1682	S|EY1|IH0|NG	3997.1082	3997.1382	3997.1382	3997.1682	0.06	VAR	874	NA	NA	NA	NA	NA	NA	NA	NA	NA	NA	NA	NA	NA	NA	NA	NA	NA	NA	NA	NA
326	8829	DCB_se1_ag2_m_01_1	DCB_se1_ag2_m_01	2217.4274	2217.6574	saying	VAG	24091	S EY1 IH0 N	0.03	N	N	N	this the thing about it, that's why- that what he goes- that what goes as like I'm saying about the money.	1625	http://lingtools.uoregon.edu/coraal/explorer/browse.php?what=DCB_se1_ag2_m_01_1.txt&line=1625&settime=2216.4274	DCB_se1_ag2_m_01	DCB_se1_ag2_m_01_1.wav	saying	2217.4374	2217.6574	S|EY1|IH0|NG	2217.5974	2217.6274	2217.6274	2217.6574	0.06	VAR	473	NA	NA	NA	NA	NA	NA	NA	NA	NA	NA	NA	NA	NA	NA	NA	NA	NA	NA	NA	NA
368	9089	DCB_se1_ag2_m_01_1	DCB_se1_ag2_m_01	3874.3624	3874.6424	using	VAG	29687	Y UW1 Z IH0 NG	0.03	NG	N	N	[<laugh>]	2843	http://lingtools.uoregon.edu/coraal/explorer/browse.php?what=DCB_se1_ag2_m_01_1.txt&line=2843&settime=3873.3624	DCB_se1_ag2_m_01	DCB_se1_ag2_m_01_1.wav	using	3874.3724	3874.6524	Y|UW1|Z|IH0|NG	3874.5824	3874.6224	3874.6224	3874.6524	0.07	VAR	848	NA	NA	NA	NA	NA	NA	NA	NA	NA	NA	NA	NA	NA	NA	NA	NA	NA	NA	NA	NA
381	8929	DCB_se1_ag2_m_01_1	DCB_se1_ag2_m_01	3060.2735	3060.4035	saying	VAG	26634	S EY1 IH0 N	0.04	N	N	N	Well got me. My sister she real, she more- you know what I'm saying, she be chilling or whatever you know what I'm saying, but like it got me more so than her.	2277	http://lingtools.uoregon.edu/coraal/explorer/browse.php?what=DCB_se1_ag2_m_01_1.txt&line=2277&settime=3059.2735	DCB_se1_ag2_m_01	DCB_se1_ag2_m_01_1.wav	saying	3060.2735	3060.3935	S|EY1|IH0|NG	3060.3335	3060.3635	3060.3635	3060.3935	0.06	VAR	657	NA	NA	NA	NA	NA	NA	NA	NA	NA	NA	NA	NA	NA	NA	NA	NA	NA	NA	NA	NA
391	8691	DCB_se1_ag2_m_01_1	DCB_se1_ag2_m_01	1032.7917	1033.4017	everything	Q+N	20461	EH1 V R IY0 TH IH2 N	0.19	N	G	G	hot sauce and mumbo sauce on everything.	727	http://lingtools.uoregon.edu/coraal/explorer/browse.php?what=DCB_se1_ag2_m_01_1.txt&line=727&settime=1031.7917	DCB_se1_ag2_m_01	DCB_se1_ag2_m_01_1.wav	everything	1032.8017	1033.4017	EH1|V|R|IY0|TH|IH2|NG	1033.1617	1033.2317	1033.2317	1033.4017	0.24	VAR	200	39.84405396	5.614098527	-5.910401702	-0.587815496	4.902982757	11.55722531	-15.9818826	-5.271853377	-8.858691609	5.762100655	2.444907725	-1.260121659	36.49151035	3.279884029	-5.528593854	-0.462512514	8.022932982	10.7214984	-15.50962062	-8.071459891
392	8669	DCB_se1_ag2_m_01_1	DCB_se1_ag2_m_01	843.9158	844.2258	nothing	Q+N	19894	N AH1 TH IH0 N	0.06	N	N	N	Nothing.	588	http://lingtools.uoregon.edu/coraal/explorer/browse.php?what=DCB_se1_ag2_m_01_1.txt&line=588&settime=842.9158	DCB_se1_ag2_m_01	DCB_se1_ag2_m_01_1.wav	nothing	843.9258	844.2258	N|AH1|TH|IH0|NG	844.1258	844.1558	844.1558	844.2258	0.1	VAR	160	36.42681497	-0.823552186	-0.281705414	-1.095187005	-0.983591161	3.962245772	-6.30519424	-0.335229692	-5.790120906	1.198935807	7.261239213	2.637046941	35.52845253	-1.219267718	-0.861983203	-2.85339628	-3.786309005	5.523378011	-7.123540198	-1.323567912
398	8848	DCB_se1_ag2_m_01_1	DCB_se1_ag2_m_01	2504.0897	2504.2997	trying	VAG	24880	T R AY1 NG	0.03	NG	N	N	[I just told her that shit the other] night, she wasn't trying to hea- I told her- I said look,	1845	http://lingtools.uoregon.edu/coraal/explorer/browse.php?what=DCB_se1_ag2_m_01_1.txt&line=1845&settime=2503.0897	DCB_se1_ag2_m_01	DCB_se1_ag2_m_01_1.wav	trying	2504.0997	2504.2997	T|R|AY1|NG	2504.1697	2504.2697	2504.2697	2504.2997	0.13	VAR	520	75.82181933	3.539384731	-21.09747596	-4.218130771	-0.25362097	-3.622886699	-19.17992578	-12.57033043	4.985879438	-1.835895452	4.473702276	11.72564171	79.50266702	0.930654222	-19.03457768	-5.957888937	-1.568485978	-7.584319596	-18.21981026	-14.48263395
402	8774	DCB_se1_ag2_m_01_1	DCB_se1_ag2_m_01	1665.9705	1666.1505	looking	VAG	22413	L UH1 K IH0 N	0.03	N	G	N	[I'm looking] at LeBron /??/ yeah, like /??/] if you look at Steph Curry like that's some history making shit but look at LeBron here.	1221	http://lingtools.uoregon.edu/coraal/explorer/browse.php?what=DCB_se1_ag2_m_01_1.txt&line=1221&settime=1664.9705	DCB_se1_ag2_m_01	DCB_se1_ag2_m_01_1.wav	looking	1665.9705	1666.1505	L|UH1|K|IH0|NG	1666.0805	1666.1105	1666.1105	1666.1505	0.07	VAR	341	NA	NA	NA	NA	NA	NA	NA	NA	NA	NA	NA	NA	NA	NA	NA	NA	NA	NA	NA	NA
439	8678	DCB_se1_ag2_m_01_1	DCB_se1_ag2_m_01	909.6942	909.9242	saying	VAG	20068	S EY1 IH0 N	0.08	N	N	N	We just been doing the way we do, you know what I'm saying.	642	http://lingtools.uoregon.edu/coraal/explorer/browse.php?what=DCB_se1_ag2_m_01_1.txt&line=642&settime=908.6942	DCB_se1_ag2_m_01	DCB_se1_ag2_m_01_1.wav	saying	909.6942	909.9242	S|EY1|IH0|NG	909.8042	909.8342	909.8342	909.9242	0.12	VAR	171	31.61016885	10.34832756	2.15812106	-6.866030383	-2.386280963	2.631577111	-9.158171882	-1.235719131	-1.913535511	3.644102677	-0.134066521	-0.305451916	27.33039691	7.224598599	1.792326979	-1.383393522	1.719749397	3.099097508	-6.979641833	-7.675999763
472	8849	DCB_se1_ag2_m_01_1	DCB_se1_ag2_m_01	2506.0314	2506.3314	taking	VAG	24891	T EY1 K IH0 N	0.07	N	N	N	I'm not taking nothing away from Stephen Curry,	1846	http://lingtools.uoregon.edu/coraal/explorer/browse.php?what=DCB_se1_ag2_m_01_1.txt&line=1846&settime=2505.0314	DCB_se1_ag2_m_01	DCB_se1_ag2_m_01_1.wav	taking	2506.0414	2506.3314	T|EY1|K|IH0|NG	2506.2114	2506.2614	2506.2614	2506.3314	0.12	VAR	521	64.8918422	-0.027139986	-3.378229638	10.71052586	12.19917555	-7.704085428	-12.00594561	-4.377383185	-1.905722946	-11.55002702	-9.693442676	-4.122733747	67.12033226	0.366058771	-3.683353327	5.11643257	5.773104684	-6.224422955	-13.55273295	-14.97520341
477	9005	DCB_se1_ag2_m_01_1	DCB_se1_ag2_m_01	3337.6727	3337.8927	doing	DAG	27775	D UW1 IH0 N	0.03	N	N	N	come out here, whatever they do, or whatever it is they out here they doing, they doing for women.	2469	http://lingtools.uoregon.edu/coraal/explorer/browse.php?what=DCB_se1_ag2_m_01_1.txt&line=2469&settime=3336.6727	DCB_se1_ag2_m_01	DCB_se1_ag2_m_01_1.wav	doing	3337.6927	3337.9027	D|UW1|IH0|NG	3337.8327	3337.8627	3337.8627	3337.9027	0.07	VAR	738	NA	NA	NA	NA	NA	NA	NA	NA	NA	NA	NA	NA	NA	NA	NA	NA	NA	NA	NA	NA
517	8900	DCB_se1_ag2_m_01_1	DCB_se1_ag2_m_01	2831.6403	2831.9203	fucking	INTJ	25877	F AH1 K IH0 NG	0.05	NG	N	N	fucking James Posey.	2110	http://lingtools.uoregon.edu/coraal/explorer/browse.php?what=DCB_se1_ag2_m_01_1.txt&line=2110&settime=2830.6403	DCB_se1_ag2_m_01	DCB_se1_ag2_m_01_1.wav	fucking	2831.6403	2831.9503	F|AH1|K|IH0|NG	2831.8403	2831.8903	2831.8903	2831.9503	0.11	VAR	607	61.78747173	4.449370154	-9.089383482	9.823819474	-0.320837331	-0.484777366	-4.747376792	6.321654374	-10.90699642	-4.601174571	-14.47856484	3.291327517	60.81523836	3.839641044	-7.46276975	14.53240472	-3.741925187	-4.377061503	-9.376012029	3.278711008
538	9136	DCB_se1_ag2_m_01_1	DCB_se1_ag2_m_01	4309.161	4309.451	saying	VAG	31057	S EY1 IH0 N	0.04	N	N	N	[<laugh> Yeah.]	3154	http://lingtools.uoregon.edu/coraal/explorer/browse.php?what=DCB_se1_ag2_m_01_1.txt&line=3154&settime=4308.161	DCB_se1_ag2_m_01	DCB_se1_ag2_m_01_1.wav	saying	4309.131	4309.451	S|EY1|IH0|NG	4309.391	4309.421	4309.421	4309.451	0.06	VAR	920	NA	NA	NA	NA	NA	NA	NA	NA	NA	NA	NA	NA	NA	NA	NA	NA	NA	NA	NA	NA
594	9076	DCB_se1_ag2_m_01_1	DCB_se1_ag2_m_01	3749.1047	3749.3047	saying	VAG	29301	S EY1 IH0 N	0.04	N	N	N	you understand that this shit this woman done did for me like she [did so much] shit for me like and I just grow to appreciate it, you know what I'm saying. Like at first,	2741	http://lingtools.uoregon.edu/coraal/explorer/browse.php?what=DCB_se1_ag2_m_01_1.txt&line=2741&settime=3748.1047	DCB_se1_ag2_m_01	DCB_se1_ag2_m_01_1.wav	saying	3749.1047	3749.3047	S|EY1|IH0|NG	3749.2347	3749.2647	3749.2647	3749.3047	0.07	VAR	820	NA	NA	NA	NA	NA	NA	NA	NA	NA	NA	NA	NA	NA	NA	NA	NA	NA	NA	NA	NA
595	8621	DCB_se1_ag2_m_01_1	DCB_se1_ag2_m_01	467.2914	467.5214	saying	VAG	18738	S EY1 IH0 N	0.04	N	N	N	I was just- I just had went through like a crazy little situation, you know what I'm saying. And my sister was just like, come on /granddad/ let's just go out, you know what I'm saying. Just have some drinks and just chill, you know what I'm saying. So I'm like,	312	http://lingtools.uoregon.edu/coraal/explorer/browse.php?what=DCB_se1_ag2_m_01_1.txt&line=312&settime=466.2914	DCB_se1_ag2_m_01	DCB_se1_ag2_m_01_1.wav	saying	467.2714	467.5014	S|EY1|IH0|NG	467.4414	467.4714	467.4714	467.5014	0.06	VAR	90	NA	NA	NA	NA	NA	NA	NA	NA	NA	NA	NA	NA	NA	NA	NA	NA	NA	NA	NA	NA
598	8899	DCB_se1_ag2_m_01_1	DCB_se1_ag2_m_01	2828.5878	2828.9778	fucking	INTJ	25868	F AH1 K IH0 N	0.09	N	N	N	Antoine fucking Walker, old ass Gary Payton, old ass Shaq,	2108	http://lingtools.uoregon.edu/coraal/explorer/browse.php?what=DCB_se1_ag2_m_01_1.txt&line=2108&settime=2827.5878	DCB_se1_ag2_m_01	DCB_se1_ag2_m_01_1.wav	fucking	2828.5778	2828.9778	F|AH1|K|IH0|NG	2828.8578	2828.8978	2828.8978	2828.9778	0.12	VAR	606	55.92614951	9.012975194	-12.31978124	1.467322215	2.36972615	-11.90817351	-15.48526845	8.267767885	-5.912745839	-6.543781455	-0.53545044	-5.397098775	54.73184447	9.26932962	-10.05126221	-1.575707804	-5.190014017	-4.669263571	-13.67109571	7.827802929
607	9124	DCB_se1_ag2_m_01_1	DCB_se1_ag2_m_01	4256.0826	4256.2526	going	VAG	30843	G OW1 IH0 N	0.03	N	N	G	oh shit, I'm going to go get that orange shirt.	3118	http://lingtools.uoregon.edu/coraal/explorer/browse.php?what=DCB_se1_ag2_m_01_1.txt&line=3118&settime=4255.0826	DCB_se1_ag2_m_01	DCB_se1_ag2_m_01_1.wav	going	4256.0826	4256.2526	G|OW1|IH0|NG	4256.1926	4256.2226	4256.2226	4256.2526	0.06	VAR	907	NA	NA	NA	NA	NA	NA	NA	NA	NA	NA	NA	NA	NA	NA	NA	NA	NA	NA	NA	NA
627	8743	DCB_se1_ag2_m_01_1	DCB_se1_ag2_m_01	1430.7383	1430.9783	living	VAG	21565	L IH1 V IH0 N	0.04	N	N	G	Me and my mother were living from pillar to post or whatever, you know what I'm saying.	1019	http://lingtools.uoregon.edu/coraal/explorer/browse.php?what=DCB_se1_ag2_m_01_1.txt&line=1019&settime=1429.7383	DCB_se1_ag2_m_01	DCB_se1_ag2_m_01_1.wav	living	1430.7583	1430.9783	L|IH1|V|IH0|NG	1430.9083	1430.9383	1430.9383	1430.9783	0.07	VAR	287	NA	NA	NA	NA	NA	NA	NA	NA	NA	NA	NA	NA	NA	NA	NA	NA	NA	NA	NA	NA
668	9120	DCB_se1_ag2_m_01_1	DCB_se1_ag2_m_01	4210.0409	4210.3109	going	VAG	30675	G OW1 IH0 N	0.05	N	N	N	what's going on out here	3084	http://lingtools.uoregon.edu/coraal/explorer/browse.php?what=DCB_se1_ag2_m_01_1.txt&line=3084&settime=4209.0409	DCB_se1_ag2_m_01	DCB_se1_ag2_m_01_1.wav	going	4210.0409	4210.3209	G|OW1|IH0|NG	4210.2109	4210.2509	4210.2509	4210.3209	0.11	VAR	902	51.12256181	10.10472944	-2.481045762	6.273548679	-11.15626675	-11.78686667	-0.409499174	-0.322446066	-7.879793165	7.305447137	-0.256412101	4.872162217	46.81546246	9.929488061	-4.808472284	4.543145764	-6.523070271	-3.901984987	-1.074911487	1.106264846
712	8591	DCB_se1_ag2_m_01_1	DCB_se1_ag2_m_01	227.6545	227.7845	saying	VAG	17854	S EY1 IH0 N	0.03	N	N	N	Yeah the community was real cool, like, you know what I'm saying, everybody knew everybody like everybody messed with everybody you know what I'm saying.	170	http://lingtools.uoregon.edu/coraal/explorer/browse.php?what=DCB_se1_ag2_m_01_1.txt&line=170&settime=226.6545	DCB_se1_ag2_m_01	DCB_se1_ag2_m_01_1.wav	saying	227.6545	227.7945	S|EY1|IH0|NG	227.7345	227.7645	227.7645	227.7945	0.06	VAR	38	NA	NA	NA	NA	NA	NA	NA	NA	NA	NA	NA	NA	NA	NA	NA	NA	NA	NA	NA	NA
773	8925	DCB_se1_ag2_m_01_1	DCB_se1_ag2_m_01	3039.8834	3040.0834	saying	VAG	26564	S EY1 R AY1 IH0 N	0.03	N	N	N	mom here to tell you that or mom here to tell you do that, she working you know what I'm [saying. She trying-]	2261	http://lingtools.uoregon.edu/coraal/explorer/browse.php?what=DCB_se1_ag2_m_01_1.txt&line=2261&settime=3038.8834	DCB_se1_ag2_m_01	DCB_se1_ag2_m_01_1.wav	saying	3039.8834	3040.0834	S|EY1|R|AY1|IH0|T|NG	3040.0414	3040.3114	3040.0434	3040.0834	0.042	VAR	650	NA	NA	NA	NA	NA	NA	NA	NA	NA	NA	NA	NA	NA	NA	NA	NA	NA	NA	NA	NA
785	8806	DCB_se1_ag2_m_01_1	DCB_se1_ag2_m_01	1933.4378	1933.8578	saying	VAG	23283	S EY1 IH0 N	0.14	N	N	N	Everybody keep saying,	1415	http://lingtools.uoregon.edu/coraal/explorer/browse.php?what=DCB_se1_ag2_m_01_1.txt&line=1415&settime=1932.4378	DCB_se1_ag2_m_01	DCB_se1_ag2_m_01_1.wav	saying	1933.4378	1933.8578	S|EY1|IH0|NG	1933.6878	1933.7178	1933.7178	1933.8578	0.17	VAR	401	51.55301788	6.850641164	-3.274650399	2.91680399	-6.179052009	-11.07745262	-11.5970026	-2.735613285	9.598364198	7.126974566	2.304575907	-2.708717082	45.77668252	7.244846405	-3.979125617	1.613515377	0.943865872	-2.742700514	-11.64335354	-4.900590961
789	9140	DCB_se1_ag2_m_01_1	DCB_se1_ag2_m_01	4320.9025	4321.2325	saying	VAG	31113	S EY1 IH0 N	0.11	N	N	N	You know what I'm saying.	3162	http://lingtools.uoregon.edu/coraal/explorer/browse.php?what=DCB_se1_ag2_m_01_1.txt&line=3162&settime=4319.9025	DCB_se1_ag2_m_01	DCB_se1_ag2_m_01_1.wav	saying	4320.8725	4321.2325	S|EY1|IH0|NG	4321.0925	4321.1225	4321.1225	4321.2325	0.14	VAR	925	50.52129469	9.98901517	-9.746111863	1.829696889	1.068769587	-5.13802796	-12.78594303	-1.51826032	-2.915181936	13.48166611	3.14005454	-7.714193166	40.41466989	9.07201401	-9.853088354	-1.199496325	2.73659078	-2.47384965	-13.13060471	-0.308377945
806	9111	DCB_se1_ag2_m_01_1	DCB_se1_ag2_m_01	4096.6003	4096.9303	anything	Q+N	30327	EH1 N IY0 TH IH2 NG	0.07	NG	G	G	I have no type of feelings or no type of energy or anything towards like what our people went through for four hundred years,	3005	http://lingtools.uoregon.edu/coraal/explorer/browse.php?what=DCB_se1_ag2_m_01_1.txt&line=3005&settime=4095.6003	DCB_se1_ag2_m_01	DCB_se1_ag2_m_01_1.wav	anything	4096.6003	4096.9503	EH1|N|IY0|TH|IH2|NG	4096.8003	4096.8603	4096.8603	4096.9503	0.15	VAR	890	59.84011736	6.191841321	-10.99222417	7.38538362	1.501450379	-0.943417113	-21.7392622	-5.647871331	-2.103084076	2.232018929	-10.71653638	-1.664676617	57.46442003	3.806573215	-11.4507758	9.918174919	2.31564808	-2.810932937	-21.57240084	-2.465970826
839	8967	DCB_se1_ag2_m_01_1	DCB_se1_ag2_m_01	3174.9843	3175.3043	saying	VAG	27059	S EY1 IH0 N	0.04	N	N	N	Just at the rec, we just at the rec just cool, it's dark you know what I'm saying, like,	2360	http://lingtools.uoregon.edu/coraal/explorer/browse.php?what=DCB_se1_ag2_m_01_1.txt&line=2360&settime=3173.9843	DCB_se1_ag2_m_01	DCB_se1_ag2_m_01_1.wav	saying	3174.9743	3175.3143	S|EY1|IH0|NG	3175.2443	3175.2743	3175.2743	3175.3143	0.07	VAR	698	NA	NA	NA	NA	NA	NA	NA	NA	NA	NA	NA	NA	NA	NA	NA	NA	NA	NA	NA	NA
855	9079	DCB_se1_ag2_m_01_1	DCB_se1_ag2_m_01	3764.4842	3764.6942	doing	DAG	29371	D UW1 IH0 N	0.03	N	N	N	don't get mad at somebody for what they not doing for you after you turn eighteen.	2753	http://lingtools.uoregon.edu/coraal/explorer/browse.php?what=DCB_se1_ag2_m_01_1.txt&line=2753&settime=3763.4842	DCB_se1_ag2_m_01	DCB_se1_ag2_m_01_1.wav	doing	3764.4842	3764.7042	D|UW1|IH0|NG	3764.6442	3764.6742	3764.6742	3764.7042	0.06	VAR	823	NA	NA	NA	NA	NA	NA	NA	NA	NA	NA	NA	NA	NA	NA	NA	NA	NA	NA	NA	NA
858	8648	DCB_se1_ag2_m_01_1	DCB_se1_ag2_m_01	700.7133	701.1333	motherfucking	INTJ	19448	M AH1 DH ER0 F AH1 K IH0 N	0.04	N	N	N	[We was nervous] as a motherfucker the next morning /?/ thinking we about to pay for that motherfucking carpet.	488	http://lingtools.uoregon.edu/coraal/explorer/browse.php?what=DCB_se1_ag2_m_01_1.txt&line=488&settime=699.7133	DCB_se1_ag2_m_01	DCB_se1_ag2_m_01_1.wav	motherfucking	700.7133	701.1533	M|AH1|DH|ER0|F|AH1|K|IH0|NG	701.0833	701.1133	701.1133	701.1533	0.07	VAR	126	NA	NA	NA	NA	NA	NA	NA	NA	NA	NA	NA	NA	NA	NA	NA	NA	NA	NA	NA	NA
859	9110	DCB_se1_ag2_m_01_1	DCB_se1_ag2_m_01	4095.0003	4095.4803	feelings	NS	30320	F IY1 L IH0 NG Z	0.08	NG	N	N	I have no type of feelings or no type of energy or anything towards like what our people went through for four hundred years,	3005	http://lingtools.uoregon.edu/coraal/explorer/browse.php?what=DCB_se1_ag2_m_01_1.txt&line=3005&settime=4094.0003	DCB_se1_ag2_m_01	DCB_se1_ag2_m_01_1.wav	feelings	4095.0003	4095.4903	F|IY1|L|IH0|NG|Z	4095.3003	4095.3703	4095.3703	4095.4003	0.1	VAR	889	58.98868101	4.11891941	-6.150201693	9.079516758	-1.115141895	9.423966501	-14.86284493	-2.847954711	-6.161687604	-9.904756668	-3.863114776	1.631554174	58.43259641	3.858946009	-4.9670298	8.597703459	-3.96507466	13.73560059	-15.22302184	-6.390200104
961	8624	DCB_se1_ag2_m_01_1	DCB_se1_ag2_m_01	474.063	474.273	faking	VAG	18772	F EY1 K IH0 N	0.03	N	N	N	And she was down there with her friends, she kept looking at me, she faking like she wasn't looking and she kept looking at me you know what I'm saying.	316	http://lingtools.uoregon.edu/coraal/explorer/browse.php?what=DCB_se1_ag2_m_01_1.txt&line=316&settime=473.063	DCB_se1_ag2_m_01	DCB_se1_ag2_m_01_1.wav	faking	474.063	474.273	F|EY1|K|IH0|NG	474.213	474.243	474.243	474.273	0.06	VAR	93	NA	NA	NA	NA	NA	NA	NA	NA	NA	NA	NA	NA	NA	NA	NA	NA	NA	NA	NA	NA
44	17557	DCB_se3_ag3_f_02_1	DCB_se3_ag3_f_02	2732.7615	2733.1215	closing	VAG	7970	K L OW1 Z IH0 N	0.03	N	N	N	they closing them down and then	2710	http://lingtools.uoregon.edu/coraal/explorer/browse.php?what=DCB_se3_ag3_f_02_1.txt&line=2710&settime=2731.7615	DCB_se3_ag3_f_02	DCB_se3_ag3_f_02_1.wav	closing	2732.7615	2733.1215	K|L|OW1|Z|IH0|NG	2733.0615	2733.0915	2733.0915	2733.1215	0.06	VAR	355	NA	NA	NA	NA	NA	NA	NA	NA	NA	NA	NA	NA	NA	NA	NA	NA	NA	NA	NA	NA
175	17474	DCB_se3_ag3_f_02_1	DCB_se3_ag3_f_02	1619.2817	1619.6317	sitting	VAG	4805	S IH1 T IH0 NG	0.1	NG	G	G	And I would just be sitting and-	1589	http://lingtools.uoregon.edu/coraal/explorer/browse.php?what=DCB_se3_ag3_f_02_1.txt&line=1589&settime=1618.2817	DCB_se3_ag3_f_02	DCB_se3_ag3_f_02_1.wav	sitting	1619.2817	1619.6517	S|IH1|T|IH0|NG	1619.4917	1619.5317	1619.5317	1619.6517	0.16	VAR	210	46.13545622	8.681586064	12.9934641	10.14452006	-4.035299354	-7.902699372	-2.701408779	5.800554682	-1.12468684	-1.439794017	-2.501982208	8.196755262	47.83894802	7.066210046	13.32994749	13.4205488	-5.441421686	-8.245209832	1.81216885	2.035635147
194	17456	DCB_se3_ag3_f_02_1	DCB_se3_ag3_f_02	1438.7746	1439.0546	talking	VAG	4231	T AO1 K IH0 N	0.03	N	N	N	you're really good talking with the people.	1395	http://lingtools.uoregon.edu/coraal/explorer/browse.php?what=DCB_se3_ag3_f_02_1.txt&line=1395&settime=1437.7746	DCB_se3_ag3_f_02	DCB_se3_ag3_f_02_1.wav	talking	1438.7646	1439.0546	T|AO1|K|IH0|NG	1438.9946	1439.0246	1439.0246	1439.0546	0.06	VAR	187	NA	NA	NA	NA	NA	NA	NA	NA	NA	NA	NA	NA	NA	NA	NA	NA	NA	NA	NA	NA
336	17505	DCB_se3_ag3_f_02_1	DCB_se3_ag3_f_02	1919.6571	1919.9371	being	BAG	5677	B IY1 IH0 N	0.06	N	N	N	you know, stop being- stop playing like it's a fairytale, when it really should be the opposite. You should	1910	http://lingtools.uoregon.edu/coraal/explorer/browse.php?what=DCB_se3_ag3_f_02_1.txt&line=1910&settime=1918.6571	DCB_se3_ag3_f_02	DCB_se3_ag3_f_02_1.wav	being	1919.6871	1919.9371	B|IY1|IH0|NG	1919.8371	1919.8671	1919.8671	1919.9371	0.1	VAR	263	52.96770405	4.492470304	3.069617336	14.39866465	-2.948542135	-12.73583552	4.886172835	-0.966124301	-3.879937645	-5.612244948	-1.051942137	4.12886677	48.31341003	8.436510785	7.252604801	7.729962331	2.966964939	-9.683848938	1.630482359	1.108320009
362	17542	DCB_se3_ag3_f_02_1	DCB_se3_ag3_f_02	2380.523	2381.003	everything	Q+N	7074	EH1 V R IY0 TH IH2 NG	0.19	NG	G	G	[Of every-] everything/	2345	http://lingtools.uoregon.edu/coraal/explorer/browse.php?what=DCB_se3_ag3_f_02_1.txt&line=2345&settime=2379.523	DCB_se3_ag3_f_02	DCB_se3_ag3_f_02_1.wav	everything	2380.523	2381.003	EH1|V|R|IY0|TH|IH2|NG	2380.783	2380.823	2380.823	2381.003	0.22	VAR	330	35.21961561	8.558803384	2.87733223	2.820753128	2.793760042	-10.37946937	-3.813692811	4.420377379	-0.855878543	-0.831629919	2.586512212	0.224137586	35.20824552	7.631398578	3.391760369	3.570565526	0.728152696	-10.90433714	-0.020748324	8.352859557
437	17370	DCB_se3_ag3_f_02_1	DCB_se3_ag3_f_02	239.7828	240.0328	knowing	VAG	443	N OW1 IH0 N	0.03	N	N	N	it's- it's weird knowing that you survived that,	196	http://lingtools.uoregon.edu/coraal/explorer/browse.php?what=DCB_se3_ag3_f_02_1.txt&line=196&settime=238.7828	DCB_se3_ag3_f_02	DCB_se3_ag3_f_02_1.wav	knowing	239.7728	240.0328	N|OW1|IH0|NG	239.9328	240.0028	240.0028	240.0328	0.1	VAR	28	60.01411278	14.18156528	-4.543033529	-7.30239887	-6.244006193	-10.82174104	10.13011789	-6.10345972	-4.959219257	1.347176625	-4.572692946	4.440537526	62.69822773	12.27686839	-6.353621491	-6.694615682	-2.31237909	-8.029107349	4.698584403	-11.00242914
513	17585	DCB_se3_ag3_f_02_1	DCB_se3_ag3_f_02	2998.3414	2998.5114	looking	VAG	8765	L UH1 K IH0 N	0.03	N	N	N	I'm constantly looking out the window,	2996	http://lingtools.uoregon.edu/coraal/explorer/browse.php?what=DCB_se3_ag3_f_02_1.txt&line=2996&settime=2997.3414	DCB_se3_ag3_f_02	DCB_se3_ag3_f_02_1.wav	looking	2998.3414	2998.5114	L|UH1|K|IH0|NG	2998.4514	2998.4814	2998.4814	2998.5114	0.06	VAR	396	NA	NA	NA	NA	NA	NA	NA	NA	NA	NA	NA	NA	NA	NA	NA	NA	NA	NA	NA	NA
515	17406	DCB_se3_ag3_f_02_1	DCB_se3_ag3_f_02	666.8551	667.1051	growing	VAG	1732	G R OW1 IH0 N	0.04	N	N	N	growing up, so.	597	http://lingtools.uoregon.edu/coraal/explorer/browse.php?what=DCB_se3_ag3_f_02_1.txt&line=597&settime=665.8551	DCB_se3_ag3_f_02	DCB_se3_ag3_f_02_1.wav	growing	666.8451	667.1051	G|R|OW1|IH0|NG	666.9951	667.0651	667.0651	667.1051	0.11	VAR	92	45.55535263	16.68813363	3.047917549	-13.98994724	-6.75096577	-0.105605856	3.524547037	1.160733286	-3.378994571	-3.709063798	5.195446611	6.202112312	47.09255668	15.8850167	-0.008976498	-11.79000969	-2.004077107	0.471251983	-0.466818396	-4.26635237
518	17450	DCB_se3_ag3_f_02_1	DCB_se3_ag3_f_02	1293.7003	1293.9403	talking	VAG	3761	T AO1 K IH0 N	0.03	N	N	N	these people are talking about education,	1251	http://lingtools.uoregon.edu/coraal/explorer/browse.php?what=DCB_se3_ag3_f_02_1.txt&line=1251&settime=1292.7003	DCB_se3_ag3_f_02	DCB_se3_ag3_f_02_1.wav	talking	1293.7003	1293.9403	T|AO1|K|IH0|NG	1293.8803	1293.9103	1293.9103	1293.9403	0.06	VAR	175	NA	NA	NA	NA	NA	NA	NA	NA	NA	NA	NA	NA	NA	NA	NA	NA	NA	NA	NA	NA
683	17368	DCB_se3_ag3_f_02_1	DCB_se3_ag3_f_02	232.3369	232.8369	buildings	NS	423	B IH1 L D IH0 NG Z	0.14	NG	N	N	Um, but they were always apartment buildings, always-	186	http://lingtools.uoregon.edu/coraal/explorer/browse.php?what=DCB_se3_ag3_f_02_1.txt&line=186&settime=231.3369	DCB_se3_ag3_f_02	DCB_se3_ag3_f_02_1.wav	buildings	232.3369	232.8369	B|IH1|L|D|IH0|NG|Z	232.5869	232.7169	232.7169	232.7469	0.16	VAR	26	50.11495842	11.89629347	8.79250763	-1.814834401	-1.828982739	1.685803305	-10.68172398	-9.518805146	1.967019027	-0.151646718	-9.59099021	-2.332109373	52.60965611	10.63161052	2.505472888	0.40714318	0.452412475	-2.709134709	-8.01432984	-8.395003628
750	17535	DCB_se3_ag3_f_02_1	DCB_se3_ag3_f_02	2336.8182	2337.0682	nothing	Q+N	6925	N AH1 TH IH0 N	0.03	N	N	G	nothing you can do with them,	2301	http://lingtools.uoregon.edu/coraal/explorer/browse.php?what=DCB_se3_ag3_f_02_1.txt&line=2301&settime=2335.8182	DCB_se3_ag3_f_02	DCB_se3_ag3_f_02_1.wav	nothing	2336.8182	2337.0782	N|AH1|TH|IH0|NG	2337.0182	2337.0482	2337.0482	2337.0782	0.06	VAR	323	NA	NA	NA	NA	NA	NA	NA	NA	NA	NA	NA	NA	NA	NA	NA	NA	NA	NA	NA	NA
759	17414	DCB_se3_ag3_f_02_1	DCB_se3_ag3_f_02	863.8372	864.0872	leaving	VAG	2299	L IY1 V IH0 N	0.03	N	N	N	But I was leaving anyway.	796	http://lingtools.uoregon.edu/coraal/explorer/browse.php?what=DCB_se3_ag3_f_02_1.txt&line=796&settime=862.8372	DCB_se3_ag3_f_02	DCB_se3_ag3_f_02_1.wav	leaving	863.8272	864.0872	L|IY1|V|IH0|NG	864.0072	864.0472	864.0472	864.0872	0.08	VAR	118	41.17387745	11.29166724	6.913520991	4.373312554	-0.618434481	-7.183034734	-5.65035272	-10.74860804	0.396205503	0.919051884	-8.429748433	-2.10058767	42.2853468	11.66358787	7.705982402	4.158663834	-4.564903568	-10.31315236	-1.362340802	-12.84187221
843	17508	DCB_se3_ag3_f_02_1	DCB_se3_ag3_f_02	1957.6805	1958.0305	doing	DAG	5803	D UW1 IH0 N	0.06	N	N	N	doing well. And,	1954	http://lingtools.uoregon.edu/coraal/explorer/browse.php?what=DCB_se3_ag3_f_02_1.txt&line=1954&settime=1956.6805	DCB_se3_ag3_f_02	DCB_se3_ag3_f_02_1.wav	doing	1957.6905	1958.0405	D|UW1|IH0|NG	1957.9705	1958.0005	1958.0005	1958.0405	0.07	VAR	268	NA	NA	NA	NA	NA	NA	NA	NA	NA	NA	NA	NA	NA	NA	NA	NA	NA	NA	NA	NA
48	195	DCA_se1_ag1_f_03_1	DCA_se1_ag1_f_03	796.6893	797.0993	sewing	N	1713	S OW1 IH0 N	0.03	N	N	N	I want a sewing machine. I had a sewing machine but it got burnt up, and I want some clothes.	508	http://lingtools.uoregon.edu/coraal/explorer/browse.php?what=DCA_se1_ag1_f_03_1.txt&line=508&settime=795.6893	DCA_se1_ag1_f_03	DCA_se1_ag1_f_03_1.wav	sewing	796.6793	797.0993	S|OW1|IH0|NG	797.0393	797.0693	797.0693	797.0993	0.06	VAR	99	NA	NA	NA	NA	NA	NA	NA	NA	NA	NA	NA	NA	NA	NA	NA	NA	NA	NA	NA	NA
58	181	DCA_se1_ag1_f_03_1	DCA_se1_ag1_f_03	667.4351	668.0351	everything	Q+N	1482	EH1 V R IY0 TH IH2 NG	0.13	NG	G	G	and I'd put everything that I need in my home and what I need for myself.	418	http://lingtools.uoregon.edu/coraal/explorer/browse.php?what=DCA_se1_ag1_f_03_1.txt&line=418&settime=666.4351	DCA_se1_ag1_f_03	DCA_se1_ag1_f_03_1.wav	everything	667.3251	668.0351	EH1|V|R|IY0|TH|IH2|NG	667.8551	667.9351	667.9351	668.0351	0.18	VAR	79	67.34386092	11.49866432	5.378796123	18.89749876	-2.843646413	-3.500932085	-4.225916801	-4.572078811	-4.989732226	-16.45683957	3.654671346	1.689469672	65.24333994	10.21038398	5.125416178	18.99195412	-2.843627529	-3.160290346	-1.760135248	-5.045198431
445	170	DCA_se1_ag1_f_03_1	DCA_se1_ag1_f_03	541.8092	542.0892	something	Q+N	1206	S AH1 M TH IH0 N	0.03	N	N	N	[and] making him do something- sticking something down his throat. That's the only time I ever saw it.	344	http://lingtools.uoregon.edu/coraal/explorer/browse.php?what=DCA_se1_ag1_f_03_1.txt&line=344&settime=540.8092	DCA_se1_ag1_f_03	DCA_se1_ag1_f_03_1.wav	something	541.8092	542.0892	S|AH1|M|TH|IH0|NG	542.0292	542.0592	542.0592	542.0892	0.06	VAR	59	NA	NA	NA	NA	NA	NA	NA	NA	NA	NA	NA	NA	NA	NA	NA	NA	NA	NA	NA	NA
623	184	DCA_se1_ag1_f_03_1	DCA_se1_ag1_f_03	715.5784	715.9784	something	Q+N	1558	S AH1 M TH IH0 N	0.05	N	N	N	I just play like if I want something	448	http://lingtools.uoregon.edu/coraal/explorer/browse.php?what=DCA_se1_ag1_f_03_1.txt&line=448&settime=714.5784	DCA_se1_ag1_f_03	DCA_se1_ag1_f_03_1.wav	something	715.5884	715.9784	S|AH1|M|TH|IH0|NG	715.8884	715.9184	715.9184	715.9784	0.09	VAR	85	52.39932855	14.00442103	8.786078667	-0.307948798	-1.578574205	2.182881849	9.617693063	5.229778717	-0.613579617	-3.294234153	0.529934959	2.700858943	53.63886607	14.66094348	9.034683109	2.968402786	-0.90431219	3.312755256	5.705645139	1.413966515
49	12756	DCB_se2_ag2_f_02_1	DCB_se2_ag2_f_02	2002.5025	2002.7925	talking	VAG	5778	T AO1 K IH0 N	0.03	N	N	G	So, and I tell him all the time, you had no business talking to my mother, but I- I wouldn't be here if you didn't.	1947	http://lingtools.uoregon.edu/coraal/explorer/browse.php?what=DCB_se2_ag2_f_02_1.txt&line=1947&settime=2001.5025	DCB_se2_ag2_f_02	DCB_se2_ag2_f_02_1.wav	talking	2002.5025	2002.7925	T|AO1|K|IH0|NG	2002.7225	2002.7625	2002.7625	2002.7925	0.07	VAR	303	NA	NA	NA	NA	NA	NA	NA	NA	NA	NA	NA	NA	NA	NA	NA	NA	NA	NA	NA	NA
191	12682	DCB_se2_ag2_f_02_1	DCB_se2_ag2_f_02	1084.4694	1084.7794	guessing	VAG	3091	G EH1 S IH0 N	0.03	N	N	N	she gets offended, and I'm guessing assuming that my mother is Caucasian since she's about to call my Caucasian mother.	1041	http://lingtools.uoregon.edu/coraal/explorer/browse.php?what=DCB_se2_ag2_f_02_1.txt&line=1041&settime=1083.4694	DCB_se2_ag2_f_02	DCB_se2_ag2_f_02_1.wav	guessing	1084.4794	1084.7794	G|EH1|S|IH0|NG	1084.7194	1084.7494	1084.7494	1084.7794	0.06	VAR	155	NA	NA	NA	NA	NA	NA	NA	NA	NA	NA	NA	NA	NA	NA	NA	NA	NA	NA	NA	NA
284	12663	DCB_se2_ag2_f_02_1	DCB_se2_ag2_f_02	886.7863	887.2163	morning	N	2532	M AO1 R N IH0 NG	0.17	NG	G	G	Um, it's about two o'clock in the morning, and they have this really old restaurant called Macadoos,	862	http://lingtools.uoregon.edu/coraal/explorer/browse.php?what=DCB_se2_ag2_f_02_1.txt&line=862&settime=885.7863	DCB_se2_ag2_f_02	DCB_se2_ag2_f_02_1.wav	morning	886.7863	887.2063	M|AO1|R|N|IH0|NG	887.0163	887.0463	887.0463	887.2063	0.19	VAR	121	53.27433476	3.288958145	-7.811902211	17.41110288	3.919741871	-10.97176758	-12.33522321	1.178158618	-11.64097572	-2.823436944	1.296342004	0.102248047	49.4246015	1.970989296	-2.285813518	17.89940637	3.417344203	-13.04577904	-8.362029177	-4.94292441
319	12782	DCB_se2_ag2_f_02_1	DCB_se2_ag2_f_02	2178.5358	2179.0158	following	VAG	6265	F AA1 L OW0 IH0 N	0.08	N	G	G	following year over.	2101	http://lingtools.uoregon.edu/coraal/explorer/browse.php?what=DCB_se2_ag2_f_02_1.txt&line=2101&settime=2177.5358	DCB_se2_ag2_f_02	DCB_se2_ag2_f_02_1.wav	following	2178.5358	2179.0058	F|AA1|L|OW0|IH0|NG	2178.8758	2178.9458	2178.9458	2179.0058	0.13	VAR	340	48.2600292	8.887501851	-2.753362474	-3.540871321	-6.274501651	-3.819480259	-0.355404693	-7.202641963	-18.13494789	-3.705514685	-1.861241274	0.460501538	42.44007863	6.173092295	-0.381691863	5.734919519	-0.549158953	-5.060454976	-1.848744571	-6.016457324
332	12656	DCB_se2_ag2_f_02_1	DCB_se2_ag2_f_02	724.8469	725.0569	living	VAG	2038	L IH1 V IH0 NG	0.05	NG	G	G	while I was living in Woodbridge.	708	http://lingtools.uoregon.edu/coraal/explorer/browse.php?what=DCB_se2_ag2_f_02_1.txt&line=708&settime=723.8469	DCB_se2_ag2_f_02	DCB_se2_ag2_f_02_1.wav	living	724.8469	725.0769	L|IH1|V|IH0|NG	724.9669	725.0069	725.0069	725.0769	0.11	VAR	106	44.91361365	4.942398287	-9.933373285	12.63925186	5.425196375	-10.87184785	-0.616534649	-0.64517643	-9.266808084	2.494653807	-3.861539774	2.646480488	43.94122758	3.451601645	-6.110165442	17.75050649	3.743673944	-12.48515493	1.793396266	-0.357905539
419	12748	DCB_se2_ag2_f_02_1	DCB_se2_ag2_f_02	1964.7199	1964.9699	being	BAG	5662	B IY1 IH0 NG	0.13	NG	G	G	a car being keyed up.	1914	http://lingtools.uoregon.edu/coraal/explorer/browse.php?what=DCB_se2_ag2_f_02_1.txt&line=1914&settime=1963.7199	DCB_se2_ag2_f_02	DCB_se2_ag2_f_02_1.wav	being	1964.7199	1964.9899	B|IY1|IH0|NG	1964.8699	1964.8999	1964.8999	1964.9899	0.12	VAR	294	37.92106236	2.041606224	1.849037715	14.187423	3.525743417	-12.71191262	4.025403892	-1.412381433	-9.981409724	9.400313956	5.168787317	5.635023452	33.39936428	4.48485983	4.324144686	12.65745938	3.878747462	-9.60006908	1.095213763	-6.023394296
458	12736	DCB_se2_ag2_f_02_1	DCB_se2_ag2_f_02	1780.1855	1780.4555	going	VAG	5134	G OW1 IH0 N	0.05	N	G	G	cause you know, going to a segregated school,	1737	http://lingtools.uoregon.edu/coraal/explorer/browse.php?what=DCB_se2_ag2_f_02_1.txt&line=1737&settime=1779.1855	DCB_se2_ag2_f_02	DCB_se2_ag2_f_02_1.wav	going	1780.1955	1780.4655	G|OW1|IH0|N	1780.3055	1780.4055	1780.4055	1780.4655	0.16	VAR	264	62.66766066	8.127315358	-15.95263411	-4.590481926	-4.612723078	-0.643235994	-9.330056793	-4.201239699	-2.520585403	2.88097871	17.33004448	-8.370144319	62.24104756	5.194536263	-12.88469343	4.709405719	2.534033761	-2.585790367	-15.7831532	-1.942759843
480	12923	DCB_se2_ag2_f_02_1	DCB_se2_ag2_f_02	3506.7981	3507.0581	giving	VAG	10065	G IH1 V IH0 NG	0.06	NG	G	G	Um, and I like helping people. I love giving back, um, and I actually started volunteering here with the cheerleaders.	3312	http://lingtools.uoregon.edu/coraal/explorer/browse.php?what=DCB_se2_ag2_f_02_1.txt&line=3312&settime=3505.7981	DCB_se2_ag2_f_02	DCB_se2_ag2_f_02_1.wav	giving	3506.7981	3507.0581	G|IH1|V|IH0|NG	3506.9681	3507.0081	3507.0081	3507.0581	0.09	VAR	604	40.50423647	5.996501017	-2.938124452	12.81927902	5.113877583	-12.2163562	-7.471986466	0.589478446	-11.0838398	-7.468948403	1.643336682	-5.872491237	37.64444704	4.886624656	2.00023808	14.46679532	7.10222512	-11.20498166	-8.465206682	2.00327613
548	12818	DCB_se2_ag2_f_02_1	DCB_se2_ag2_f_02	2509.6328	2510.0428	everything	Q+N	7282	EH1 V R IY0 TH IH2 NG	0.12	NG	G	G	down just looking at like, the shops and everything.	2395	http://lingtools.uoregon.edu/coraal/explorer/browse.php?what=DCB_se2_ag2_f_02_1.txt&line=2395&settime=2508.6328	DCB_se2_ag2_f_02	DCB_se2_ag2_f_02_1.wav	everything	2509.6328	2510.0428	EH1|V|R|IY0|TH|IH2|NG	2509.8828	2509.9228	2509.9228	2510.0428	0.16	VAR	414	47.27651251	4.548315761	-5.45714702	7.139554989	1.398459417	-14.05785525	-14.13572016	-1.369684925	-7.446313757	4.006549857	-4.13001837	1.550666136	44.24155617	4.190115454	-4.740172791	8.390826311	0.272686722	-13.12728701	-10.69033111	-3.199423589
549	12735	DCB_se2_ag2_f_02_1	DCB_se2_ag2_f_02	1762.1844	1762.5244	lying	VAG	5076	L AY1 IH0 N	0.03	N	N	G	and my mom says that she's lying, but my grandmother [swore that she went to a segregated school.]	1715	http://lingtools.uoregon.edu/coraal/explorer/browse.php?what=DCB_se2_ag2_f_02_1.txt&line=1715&settime=1761.1844	DCB_se2_ag2_f_02	DCB_se2_ag2_f_02_1.wav	lying	1762.1844	1762.5244	L|AY1|IH0|NG	1762.4644	1762.4944	1762.4944	1762.5244	0.06	VAR	263	NA	NA	NA	NA	NA	NA	NA	NA	NA	NA	NA	NA	NA	NA	NA	NA	NA	NA	NA	NA
552	12834	DCB_se2_ag2_f_02_1	DCB_se2_ag2_f_02	2652.9676	2653.2176	living	VAG	7752	L IH1 V IH0 NG	0.05	NG	G	G	living. You know, drugs and everything. And then my father had a- a-	2530	http://lingtools.uoregon.edu/coraal/explorer/browse.php?what=DCB_se2_ag2_f_02_1.txt&line=2530&settime=2651.9676	DCB_se2_ag2_f_02	DCB_se2_ag2_f_02_1.wav	living	2652.9676	2653.2176	L|IH1|V|IH0|NG	2653.1276	2653.1776	2653.1776	2653.2176	0.09	VAR	440	51.14234066	3.069167973	-6.709788781	11.42285872	2.497294261	-14.58107072	-4.095209502	1.391105713	-16.46563676	-4.476770188	2.620089749	1.339861816	50.61179347	-0.708808392	-1.091278449	16.78931871	3.186335874	-10.87874373	-1.513312325	-2.572606516
611	12664	DCB_se2_ag2_f_02_1	DCB_se2_ag2_f_02	892.1787	892.5387	playing	VAG	2552	P L EY1 IH0 NG	0.11	NG	G	G	freshman year, playing, two o'clock in the morning.	866	http://lingtools.uoregon.edu/coraal/explorer/browse.php?what=DCB_se2_ag2_f_02_1.txt&line=866&settime=891.1787	DCB_se2_ag2_f_02	DCB_se2_ag2_f_02_1.wav	playing	892.1887	892.5287	P|L|EY1|IH0|NG	892.4587	892.4887	892.4887	892.5287	0.07	VAR	122	NA	NA	NA	NA	NA	NA	NA	NA	NA	NA	NA	NA	NA	NA	NA	NA	NA	NA	NA	NA
708	12598	DCB_se2_ag2_f_02_1	DCB_se2_ag2_f_02	51.8365	52.2465	starting	VAG	68	S T AA1 R T IH0 NG	0.08	NG	G	G	starting out in DC I went to a Catholic school. I'm not sure the name of it. I cannot remember. Um,	58	http://lingtools.uoregon.edu/coraal/explorer/browse.php?what=DCB_se2_ag2_f_02_1.txt&line=58&settime=50.8365	DCB_se2_ag2_f_02	DCB_se2_ag2_f_02_1.wav	starting	51.8065	52.2565	S|T|AA1|R|T|IH0|NG	52.1465	52.1765	52.1765	52.2565	0.11	VAR	3	62.2095282	2.682362026	-11.40395559	18.62199757	-2.736526905	-15.3338021	-6.042806194	-13.1546836	2.317799884	-11.52335353	0.313875002	12.92464641	57.56541908	2.043857033	-11.14841104	17.29536274	0.174858421	-18.38284979	-2.25222879	-10.14183152
782	12790	DCB_se2_ag2_f_02_1	DCB_se2_ag2_f_02	2328.2173	2328.4273	telling	VAG	6720	T EH1 L IH0 N	0.03	N	N	G	[Um], and she's telling me you know, /RD-NAME-3/ was there as well, but he didn't live with us.	2244	http://lingtools.uoregon.edu/coraal/explorer/browse.php?what=DCB_se2_ag2_f_02_1.txt&line=2244&settime=2327.2173	DCB_se2_ag2_f_02	DCB_se2_ag2_f_02_1.wav	telling	2328.2173	2328.4273	T|EH1|L|IH0|NG	2328.3673	2328.3973	2328.3973	2328.4273	0.06	VAR	370	NA	NA	NA	NA	NA	NA	NA	NA	NA	NA	NA	NA	NA	NA	NA	NA	NA	NA	NA	NA
52	10266	DCB_se1_ag3_f_03_1	DCB_se1_ag3_f_03	3387.6124	3387.9524	saying	VAG	8394	S EY1 IH0 N	0.06	N	N	N	[you know what I'm] saying, so.	2955	http://lingtools.uoregon.edu/coraal/explorer/browse.php?what=DCB_se1_ag3_f_03_1.txt&line=2955&settime=3386.6124	DCB_se1_ag3_f_03	DCB_se1_ag3_f_03_1.wav	saying	3387.5824	3387.9524	S|EY1|IH0|NG	3387.8624	3387.9024	3387.9024	3387.9524	0.09	VAR	395	61.77168337	4.928591052	-3.482785302	5.054456553	-2.131596566	-7.6407473	-12.76635805	-2.443351895	1.703892869	9.170275844	-16.15494463	1.031735132	58.05575329	6.547975825	-2.280498503	2.998896772	4.300987122	-5.925699061	-10.67030185	-7.849010017
180	10176	DCB_se1_ag3_f_03_1	DCB_se1_ag3_f_03	2252.0164	2252.3264	meeting	N	5801	M IY1 T IH0 N	0.04	N	N	N	on Wednesdays and go right down to the meeting place- I mean, not the meeting place, um,	2006	http://lingtools.uoregon.edu/coraal/explorer/browse.php?what=DCB_se1_ag3_f_03_1.txt&line=2006&settime=2251.0164	DCB_se1_ag3_f_03	DCB_se1_ag3_f_03_1.wav	meeting	2252.0264	2252.3264	M|IY1|T|IH0|NG	2252.2464	2252.2864	2252.2864	2252.3264	0.08	VAR	257	58.39554646	4.135559398	0.243542643	10.36079658	-2.878048783	-3.1253235	-16.67871269	6.951675014	-7.164198115	-7.510353048	-6.202514584	-5.548188846	55.86931146	6.180478847	-0.567372986	8.363931103	-1.721760932	-1.236811977	-16.94481888	4.930894434
239	10065	DCB_se1_ag3_f_03_1	DCB_se1_ag3_f_03	676.9036	677.2036	walking	VAG	1501	W AO1 K IH0 N	0.03	N	N	N	I mean, all you hear walking down the hall is,	563	http://lingtools.uoregon.edu/coraal/explorer/browse.php?what=DCB_se1_ag3_f_03_1.txt&line=563&settime=675.9036	DCB_se1_ag3_f_03	DCB_se1_ag3_f_03_1.wav	walking	676.9036	677.2136	W|AO1|K|IH0|NG	677.1536	677.1836	677.1836	677.2136	0.06	VAR	80	NA	NA	NA	NA	NA	NA	NA	NA	NA	NA	NA	NA	NA	NA	NA	NA	NA	NA	NA	NA
266	10238	DCB_se1_ag3_f_03_1	DCB_se1_ag3_f_03	3015.8495	3016.2695	building	N	7593	B IH1 L D IH0 N	0.12	N	N	N	black person in the building.	2659	http://lingtools.uoregon.edu/coraal/explorer/browse.php?what=DCB_se1_ag3_f_03_1.txt&line=2659&settime=3014.8495	DCB_se1_ag3_f_03	DCB_se1_ag3_f_03_1.wav	building	3015.8495	3016.2695	B|IH1|L|D|IH0|NG	3016.1195	3016.1595	3016.1595	3016.2695	0.15	VAR	349	53.82122312	7.139705633	2.276358595	3.974022737	-2.99345055	-3.886957704	-12.74164027	-0.714305138	-4.113663853	5.161151702	-16.96818593	-0.285432837	43.61931676	5.921820703	10.10964588	1.365999419	-2.217319177	-0.402286418	-10.03372936	4.750266432
343	10066	DCB_se1_ag3_f_03_1	DCB_se1_ag3_f_03	681.2476	681.6476	cursing	VAG	1518	K K ER1 ER1 S S IH0 IH0 N	0.03	N	N	N	you [know, just] a lot of [cursing.] And I'm just like-	567	http://lingtools.uoregon.edu/coraal/explorer/browse.php?what=DCB_se1_ag3_f_03_1.txt&line=567&settime=680.2476	DCB_se1_ag3_f_03	DCB_se1_ag3_f_03_1.wav	cursing	681.2476	681.6676	K|K|ER1|ER1|S|S|IH0|IH0|NG|NG	681.6376	681.6676	681.6573	681.8073	0.1697	VAR	81	72.82857736	3.153151285	-1.362979089	3.884327083	-5.741741126	-2.355498039	-15.53524267	-3.358409682	-7.377085635	6.39441907	-13.68380808	-4.604163475	72.03985277	4.789001621	-3.201063466	5.058405334	-4.454355484	-4.028492421	-13.9579386	-6.080636971
365	10182	DCB_se1_ag3_f_03_1	DCB_se1_ag3_f_03	2328.5689	2329.0989	dancing	N	5995	D AE1 N S IH0 N	0.06	N	N	N	you just dancing. Like Soul Train.	2070	http://lingtools.uoregon.edu/coraal/explorer/browse.php?what=DCB_se1_ag3_f_03_1.txt&line=2070&settime=2327.5689	DCB_se1_ag3_f_03	DCB_se1_ag3_f_03_1.wav	dancing	2328.5689	2329.0989	D|AE1|N|S|IH0|NG	2328.9789	2329.0289	2329.0289	2329.0989	0.12	VAR	267	59.69954952	5.597883459	-0.447243256	2.779616815	5.441343408	-2.092633954	-14.21792071	-0.696617466	-5.215891757	-2.653136451	-2.27537978	-9.300201708	63.97675323	3.484914564	-2.256435101	5.968720403	1.738162004	0.405170138	-17.99573522	0.993895333
380	10135	DCB_se1_ag3_f_03_1	DCB_se1_ag3_f_03	1680.0315	1680.2115	having	HAG	4234	HH AE1 V IH0 N	0.03	N	N	N	I was having some issues.	1485	http://lingtools.uoregon.edu/coraal/explorer/browse.php?what=DCB_se1_ag3_f_03_1.txt&line=1485&settime=1679.0315	DCB_se1_ag3_f_03	DCB_se1_ag3_f_03_1.wav	having	1680.0315	1680.2115	HH|AE1|V|IH0|NG	1680.1515	1680.1815	1680.1815	1680.2115	0.06	VAR	199	NA	NA	NA	NA	NA	NA	NA	NA	NA	NA	NA	NA	NA	NA	NA	NA	NA	NA	NA	NA
455	10200	DCB_se1_ag3_f_03_1	DCB_se1_ag3_f_03	2555.2883	2555.5083	trying	VAG	6475	T R AY1 N	0.03	N	N	N	calm- trying to calm down a little bit off the bounce beat.	2267	http://lingtools.uoregon.edu/coraal/explorer/browse.php?what=DCB_se1_ag3_f_03_1.txt&line=2267&settime=2554.2883	DCB_se1_ag3_f_03	DCB_se1_ag3_f_03_1.wav	trying	2555.2883	2555.5183	T|R|AY1|NG	2555.4183	2555.4883	2555.4883	2555.5183	0.1	VAR	291	61.63260829	13.27218062	-15.43616863	-7.481937609	-11.50189015	4.730584146	0.034444236	-6.967892529	4.982005212	4.830824347	-4.477410753	5.037431752	63.46477719	12.18736747	-15.68146502	-6.069824029	-12.09250833	7.242919066	-2.680983151	-3.206031427
462	10028	DCB_se1_ag3_f_03_1	DCB_se1_ag3_f_03	199.9579	200.2879	morning	N	304	M AO1 R N IH0 N	0.06	N	G	G	our day would consist of, you get up in the morning, you eat your breakfast about nine,	148	http://lingtools.uoregon.edu/coraal/explorer/browse.php?what=DCB_se1_ag3_f_03_1.txt&line=148&settime=198.9579	DCB_se1_ag3_f_03	DCB_se1_ag3_f_03_1.wav	morning	199.9579	200.2779	M|AO1|R|N|IH0|NG	200.1979	200.2379	200.2379	200.2779	0.08	VAR	18	58.13629983	3.123534759	-2.406926245	9.324376064	-3.657739198	-9.010676207	-6.236540466	-5.720191187	-8.033161508	7.82764176	-11.95408141	10.69435223	56.89808642	0.797105624	1.768185779	8.636730574	-4.829540905	-5.378901684	-3.617003415	-1.87883799
493	10188	DCB_se1_ag3_f_03_1	DCB_se1_ag3_f_03	2418.4009	2418.7409	singing	VAG	6183	S IH1 NG IH0 N	0.06	N	N	N	So if they singing a song,	2150	http://lingtools.uoregon.edu/coraal/explorer/browse.php?what=DCB_se1_ag3_f_03_1.txt&line=2150&settime=2417.4009	DCB_se1_ag3_f_03	DCB_se1_ag3_f_03_1.wav	singing	2418.4009	2418.7409	S|IH1|NG|IH0|NG	2418.6409	2418.6809	2418.6809	2418.7409	0.1	VAR	274	51.3954833	4.997699221	2.778514173	5.489170327	-4.100997683	-7.500545566	-9.67752597	4.844824972	-10.7403125	0.269088077	-1.193733265	4.80876772	49.64237458	7.457093765	0.069262016	0.177332322	-0.914426034	0.373423165	-14.02709032	1.253455622
710	10024	DCB_se1_ag3_f_03_1	DCB_se1_ag3_f_03	141.3871	141.7071	going	VAG	173	G OW1 IH0 N	0.05	N	N	N	we didn't have all this stuff going [on, you] know.	102	http://lingtools.uoregon.edu/coraal/explorer/browse.php?what=DCB_se1_ag3_f_03_1.txt&line=102&settime=140.3871	DCB_se1_ag3_f_03	DCB_se1_ag3_f_03_1.wav	going	141.3871	141.6871	G|OW1|IH0|N	141.5871	141.6471	141.6471	141.6871	0.1	VAR	10	54.94715643	12.51184168	-2.565806031	-9.619908338	-9.302384311	-5.106491652	4.168901033	2.803748775	-7.059678421	-4.428617675	-7.548832558	4.476279857	57.36428729	11.02800967	-5.371057009	-6.076558854	-7.445997841	1.047839553	0.072352603	-7.298420551
53	6645	DCB_se1_ag1_f_01_1	DCB_se1_ag1_f_01	457.3777	457.9277	everything	Q+N	819	EH1 V R IY0 TH IH2 N	0.14	N	G	G	[oh, everything.]	360	http://lingtools.uoregon.edu/coraal/explorer/browse.php?what=DCB_se1_ag1_f_01_1.txt&line=360&settime=456.3777	DCB_se1_ag1_f_01	DCB_se1_ag1_f_01_1.wav	everything	457.3877	457.9277	EH1|V|R|IY0|TH|IH2|NG	457.6477	457.7477	457.7477	457.9277	0.28	VAR	55	55.43665378	8.217810972	-7.016367236	3.156230825	2.202549005	-11.91758499	0.214102606	-3.015634543	-1.689971217	-3.826596753	-11.91513506	2.39590844	52.61405953	5.720565661	-8.298154975	5.097209049	-1.665877894	-13.0940861	5.312499733	-1.725142947
60	6679	DCB_se1_ag1_f_01_1	DCB_se1_ag1_f_01	904.9693	905.5893	buildings	NS	1501	B IH1 L D IH0 NG Z	0.05	NG	N	N	It still- it still was in Largo, but it was like in the office buildings.	745	http://lingtools.uoregon.edu/coraal/explorer/browse.php?what=DCB_se1_ag1_f_01_1.txt&line=745&settime=903.9693	DCB_se1_ag1_f_01	DCB_se1_ag1_f_01_1.wav	buildings	904.9593	905.5893	B|IH1|L|D|IH0|NG|Z	905.2293	905.2893	905.2893	905.3193	0.09	VAR	116	29.89086229	11.24268161	2.724397842	0.347424931	3.360348545	-11.99213031	-4.870116385	-6.29015108	-1.713525813	-2.004512722	-12.02966654	5.772942122	30.10753868	10.70717506	3.773852172	0.856218314	2.064273406	-11.65547528	-4.005709775	-4.910536491
675	6711	DCB_se1_ag1_f_01_1	DCB_se1_ag1_f_01	1244.8827	1245.1527	going	VAG	2151	G OW1 IH0 N	0.08	N	N	N	Cause if you scared, then there's no point in me going outside.	1023	http://lingtools.uoregon.edu/coraal/explorer/browse.php?what=DCB_se1_ag1_f_01_1.txt&line=1023&settime=1243.8827	DCB_se1_ag1_f_01	DCB_se1_ag1_f_01_1.wav	going	1244.8827	1245.1327	G|OW1|IH0|N	1245.0027	1245.0727	1245.0727	1245.1327	0.13	VAR	167	42.6879957	19.503796	-2.31954548	-14.73855749	-3.289288193	-4.516348205	2.788753996	3.064224493	-10.11067818	7.449505162	-5.782365213	4.212859246	43.75452902	18.70814145	-6.7376243	-11.20196215	0.132258905	-4.587414858	5.292999498	0.998273923
54	8045	DCB_se1_ag2_f_02_1	DCB_se1_ag2_f_02	1145.2068	1145.3568	going	VAG	3372	G OW1 IH0 N	0.03	N	N	N	And then I was talking to my sister, my sister said, no maybe you- maybe you needed this break. But only reason I'm not going to school this summer because they had no classes that I need.	766	http://lingtools.uoregon.edu/coraal/explorer/browse.php?what=DCB_se1_ag2_f_02_1.txt&line=766&settime=1144.2068	DCB_se1_ag2_f_02	DCB_se1_ag2_f_02_1.wav	going	1145.2068	1145.3468	G|OW1|IH0|NG	1145.2868	1145.3168	1145.3168	1145.3468	0.06	VAR	182	NA	NA	NA	NA	NA	NA	NA	NA	NA	NA	NA	NA	NA	NA	NA	NA	NA	NA	NA	NA
230	8193	DCB_se1_ag2_f_02_1	DCB_se1_ag2_f_02	2619.5653	2620.0153	amazing	ADJ	7776	AH0 M EY1 Z IH0 N	0.04	N	G	N	[I want-] that's [not- that's not] great. Like I want a like amazing story to [tell like-]	1784	http://lingtools.uoregon.edu/coraal/explorer/browse.php?what=DCB_se1_ag2_f_02_1.txt&line=1784&settime=2618.5653	DCB_se1_ag2_f_02	DCB_se1_ag2_f_02_1.wav	amazing	2619.5653	2620.0153	AH0|M|EY1|Z|IH0|NG	2619.9353	2619.9653	2619.9653	2620.0153	0.08	VAR	405	46.49941167	5.016160809	-3.003526096	6.204136802	8.613124432	-6.459219297	0.474401608	-9.691426398	-10.90920726	-15.30298044	-3.962016071	3.672232133	48.51527058	5.849614115	-6.319681841	3.012243714	6.405835533	-8.590095092	-1.520333514	-6.483641488
313	8069	DCB_se1_ag2_f_02_1	DCB_se1_ag2_f_02	1311.2097	1311.6297	talking	VAG	3814	T AO1 K IH0 N	0.1	N	N	N	I got up, and I went down there with him and his sister and so we was just talking, I did tell him I had a boyfriend.	880	http://lingtools.uoregon.edu/coraal/explorer/browse.php?what=DCB_se1_ag2_f_02_1.txt&line=880&settime=1310.2097	DCB_se1_ag2_f_02	DCB_se1_ag2_f_02_1.wav	talking	1311.2197	1311.6097	T|AO1|K|IH0|NG	1311.4697	1311.5297	1311.5297	1311.6097	0.14	VAR	214	55.86840516	5.293124092	-13.68266329	6.949020404	4.662395007	-9.096208324	-1.970078009	-8.568307072	-0.947443136	3.764671192	-23.8046303	4.751177645	56.19024017	9.032484725	-16.71550897	8.444393974	9.026176791	-6.600863985	-2.324459829	-11.73294634
321	8127	DCB_se1_ag2_f_02_1	DCB_se1_ag2_f_02	1856.8514	1857.1514	talking	VAG	5618	T AO1 K IH0 N	0.04	N	N	N	the length that- [that we go not talking to each other you would] think it would be like that serious [but-]	1236	http://lingtools.uoregon.edu/coraal/explorer/browse.php?what=DCB_se1_ag2_f_02_1.txt&line=1236&settime=1855.8514	DCB_se1_ag2_f_02	DCB_se1_ag2_f_02_1.wav	talking	1856.8414	1857.1714	T|AO1|K|IH0|NG	1857.0714	1857.1414	1857.1414	1857.1714	0.1	VAR	295	74.00588471	3.690971905	-9.469208442	-0.409018421	2.295769812	5.207150859	-11.30709064	-13.19337385	-10.21143327	-2.900658744	-12.50591066	9.126181611	74.55128937	4.666147236	-10.30385874	-3.245004371	1.189348059	1.916657205	-7.009689027	-16.37065372
356	8125	DCB_se1_ag2_f_02_1	DCB_se1_ag2_f_02	1806.0487	1806.2687	keeping	VAG	5504	K IY1 P IH0 NG	0.07	NG	N	N	When a man sees that, or anyone sees that, that means you're- you're- you're- you're off- you're off limits, you know what I'm saying? And I feel like that was his way like, keeping me on a leash, like,	1198	http://lingtools.uoregon.edu/coraal/explorer/browse.php?what=DCB_se1_ag2_f_02_1.txt&line=1198&settime=1805.0487	DCB_se1_ag2_f_02	DCB_se1_ag2_f_02_1.wav	keeping	1806.0187	1806.2587	K|IY1|P|IH0|NG	1806.1887	1806.2187	1806.2187	1806.2587	0.07	VAR	291	NA	NA	NA	NA	NA	NA	NA	NA	NA	NA	NA	NA	NA	NA	NA	NA	NA	NA	NA	NA
476	8106	DCB_se1_ag2_f_02_1	DCB_se1_ag2_f_02	1589.0522	1589.2922	going	VAG	4784	G OW1 IH0 N	0.04	N	N	N	how your morning going? I was like, It's going horribly, he was like, why?	1059	http://lingtools.uoregon.edu/coraal/explorer/browse.php?what=DCB_se1_ag2_f_02_1.txt&line=1059&settime=1588.0522	DCB_se1_ag2_f_02	DCB_se1_ag2_f_02_1.wav	going	1589.0522	1589.3022	G|OW1|IH0|N	1589.2022	1589.2522	1589.2522	1589.3022	0.1	VAR	265	62.33285595	9.643494034	-15.09081395	0.01223751	-0.560109636	-16.02322792	11.63192971	0.847414897	-12.28416767	-13.16593215	-8.203829527	16.889878	62.90404406	7.97298795	-16.89563918	-0.196956278	2.982833332	-9.731523231	11.00555855	-5.520816262
752	8034	DCB_se1_ag2_f_02_1	DCB_se1_ag2_f_02	1009.2285	1009.3485	going	VAG	2926	G OW1 IH0 N	0.03	N	N	N	like going to school, you know, going to get your bachelors, and I was like, no.	680	http://lingtools.uoregon.edu/coraal/explorer/browse.php?what=DCB_se1_ag2_f_02_1.txt&line=680&settime=1008.2285	DCB_se1_ag2_f_02	DCB_se1_ag2_f_02_1.wav	going	1009.2285	1009.3485	G|OW1|IH0|NG	1009.2885	1009.3185	1009.3185	1009.3485	0.06	VAR	158	NA	NA	NA	NA	NA	NA	NA	NA	NA	NA	NA	NA	NA	NA	NA	NA	NA	NA	NA	NA
768	8139	DCB_se1_ag2_f_02_1	DCB_se1_ag2_f_02	1958.9011	1959.2711	mentoring	VAG	5981	M EH1 N T ER0 IH0 N	0.07	N	N	N	mentoring route, I'm still gonna support. So we ended up /doing/ um,	1317	http://lingtools.uoregon.edu/coraal/explorer/browse.php?what=DCB_se1_ag2_f_02_1.txt&line=1317&settime=1957.9011	DCB_se1_ag2_f_02	DCB_se1_ag2_f_02_1.wav	mentoring	1958.8211	1959.2711	M|EH1|N|T|ER0|IH0|NG	1959.1811	1959.2111	1959.2111	1959.2711	0.09	VAR	309	59.9471642	7.848273188	-3.885047824	2.906797224	-5.563057582	-8.926170655	-3.189705842	4.405962469	-6.548064443	-11.8456039	-21.97499089	4.705199537	54.64469645	8.992114858	-3.846094283	0.955932379	-8.53685105	-10.35765925	-2.398832221	-0.989929
836	7986	DCB_se1_ag2_f_02_1	DCB_se1_ag2_f_02	521.7803	522.0603	making	VAG	1374	M EY1 K IH0 NG	0.04	NG	N	N	a person making a hundred K a year,	323	http://lingtools.uoregon.edu/coraal/explorer/browse.php?what=DCB_se1_ag2_f_02_1.txt&line=323&settime=520.7803	DCB_se1_ag2_f_02	DCB_se1_ag2_f_02_1.wav	making	521.7803	522.3803	M|EY1|K|IH0|NG	521.9903	522.3003	522.3003	522.3803	0.39	VAR	83	59.55189777	3.990125705	-13.76731431	8.641695448	1.083480796	-8.893239452	-1.51386088	-19.40835727	-3.075486101	-4.05890846	-8.714559036	14.490505	59.3051333	4.385736567	-10.6210894	10.05718078	0.984297828	-7.227166779	5.389688774	-14.49229072
878	8260	DCB_se1_ag2_f_02_1	DCB_se1_ag2_f_02	3480.3387	3480.7487	amazing	ADJ	9869	AH0 M EY1 Z IH0 N	0.03	N	N	G	the prices are amazing like-	2368	http://lingtools.uoregon.edu/coraal/explorer/browse.php?what=DCB_se1_ag2_f_02_1.txt&line=2368&settime=3479.3387	DCB_se1_ag2_f_02	DCB_se1_ag2_f_02_1.wav	amazing	3480.3487	3480.6787	AH0|M|EY1|Z|IH0|NG	3480.6187	3480.6487	3480.6487	3480.6787	0.06	VAR	539	NA	NA	NA	NA	NA	NA	NA	NA	NA	NA	NA	NA	NA	NA	NA	NA	NA	NA	NA	NA
894	8164	DCB_se1_ag2_f_02_1	DCB_se1_ag2_f_02	2280.9638	2281.1838	drowning	VAG	6989	D R AW1 N IH0 N	0.07	N	N	N	[We had /inaudible/]	1542	http://lingtools.uoregon.edu/coraal/explorer/browse.php?what=DCB_se1_ag2_f_02_1.txt&line=1542&settime=2279.9638	DCB_se1_ag2_f_02	DCB_se1_ag2_f_02_1.wav	drowning	2280.9838	2281.1838	D|R|AW1|N|IH0|NG	2281.1238	2281.1538	2281.1538	2281.1838	0.06	VAR	352	NA	NA	NA	NA	NA	NA	NA	NA	NA	NA	NA	NA	NA	NA	NA	NA	NA	NA	NA	NA
906	8020	DCB_se1_ag2_f_02_1	DCB_se1_ag2_f_02	803.9585	804.2985	everything	Q+N	2283	EH1 V R IY0 TH IH2 N	0.07	N	G	G	everything you name, I was	519	http://lingtools.uoregon.edu/coraal/explorer/browse.php?what=DCB_se1_ag2_f_02_1.txt&line=519&settime=802.9585	DCB_se1_ag2_f_02	DCB_se1_ag2_f_02_1.wav	everything	803.9685	804.2885	EH1|V|R|IY0|TH|IH2|NG	804.1885	804.2285	804.2285	804.2885	0.1	VAR	130	59.97764249	2.830508888	-9.305031697	11.69995715	2.455437791	-11.11998045	-10.69218091	-9.965445063	-4.915469727	4.358886237	1.325150344	11.62089203	61.32985201	3.178949751	-6.219622326	15.06554352	2.040669631	-13.32691563	-5.272583924	-10.21740443
939	8245	DCB_se1_ag2_f_02_1	DCB_se1_ag2_f_02	3167.1778	3167.3878	being	BAG	9131	B IY1 IH0 N	0.05	N	N	N	We don't have to worry about no girls starting some stuff, or talking trash or being ratchet, and things like that so it's just like I try to	2170	http://lingtools.uoregon.edu/coraal/explorer/browse.php?what=DCB_se1_ag2_f_02_1.txt&line=2170&settime=3166.1778	DCB_se1_ag2_f_02	DCB_se1_ag2_f_02_1.wav	being	3167.1778	3167.3978	B|IY1|IH0|NG	3167.3178	3167.3478	3167.3478	3167.3978	0.08	VAR	498	50.45742524	4.660743477	-19.76577407	8.30313579	6.125900945	-14.42301121	-10.98747107	-15.08303264	1.802806793	3.179517168	-7.903559911	3.635717447	49.00162517	5.060592881	-21.60870428	4.681389501	4.89493474	-11.67807199	-13.74530143	-19.63475388
982	8243	DCB_se1_ag2_f_02_1	DCB_se1_ag2_f_02	3165.1278	3165.5278	starting	VAG	9124	S T AA1 R T IH0 N	0.06	N	N	N	We don't have to worry about no girls starting some stuff, or talking trash or being ratchet, and things like that so it's just like I try to	2170	http://lingtools.uoregon.edu/coraal/explorer/browse.php?what=DCB_se1_ag2_f_02_1.txt&line=2170&settime=3164.1278	DCB_se1_ag2_f_02	DCB_se1_ag2_f_02_1.wav	starting	3165.1278	3165.5178	S|T|AA1|R|T|IH0|NG	3165.4278	3165.4578	3165.4578	3165.5178	0.09	VAR	496	48.27233348	12.80350942	-11.24209088	2.633071007	-2.733120029	-8.364599679	-1.9219004	-4.625914995	-1.454845144	-6.526497273	-5.295143793	2.853921106	47.28252257	13.95444396	-8.660334677	3.371018424	-5.491758423	-7.080145817	0.218384127	-5.426713721
56	5802	DCA_se3_ag2_m_02_1	DCA_se3_ag2_m_02	1015.3678	1015.6678	knowing	VAG	5055	N OW1 IH0 N	0.03	N	N	N	Knowing how to cope with uh,	783	http://lingtools.uoregon.edu/coraal/explorer/browse.php?what=DCA_se3_ag2_m_02_1.txt&line=783&settime=1014.3678	DCA_se3_ag2_m_02	DCA_se3_ag2_m_02_1.wav	knowing	1015.3278	1015.6578	N|OW1|IH0|NG	1015.5678	1015.6278	1015.6278	1015.6578	0.09	VAR	73	58.02687123	19.67279997	0.743253872	-1.902650999	-1.626758949	-2.539096794	4.870843701	10.7175515	1.967772911	0.149237567	2.011362621	1.624447033	59.22059045	19.10239297	-1.87394233	-0.802025861	-1.889920517	-0.194017359	5.667833607	8.291638937
201	5808	DCA_se3_ag2_m_02_1	DCA_se3_ag2_m_02	1091.4021	1091.8521	something	Q+N	5128	S AH1 M TH IH0 N	0.04	N	N	N	They just wanted me to be good at something.	832	http://lingtools.uoregon.edu/coraal/explorer/browse.php?what=DCA_se3_ag2_m_02_1.txt&line=832&settime=1090.4021	DCA_se3_ag2_m_02	DCA_se3_ag2_m_02_1.wav	something	1091.3921	1091.9821	S|AH1|M|TH|IH0|NG	1091.7721	1091.8121	1091.8121	1091.9821	0.21	VAR	83	52.06479482	13.51148348	-2.682524624	2.497177174	5.485240216	-0.35578691	1.832592953	6.517487936	5.868799152	2.851307996	4.41348356	-1.496217235	44.62321259	10.47296726	-2.060679419	1.941023407	4.011015433	1.099973732	-2.97550027	0.342894248
370	5766	DCA_se3_ag2_m_02_1	DCA_se3_ag2_m_02	240.0919	240.5219	playing	VAG	4007	P L EY1 IH0 N	0.13	N	N	N	X number of people playing.	200	http://lingtools.uoregon.edu/coraal/explorer/browse.php?what=DCA_se3_ag2_m_02_1.txt&line=200&settime=239.0919	DCA_se3_ag2_m_02	DCA_se3_ag2_m_02_1.wav	playing	240.0919	240.4519	P|L|EY1|IH0|NG	240.3619	240.3919	240.3919	240.4519	0.09	VAR	14	50.19523505	11.41713229	0.842623801	7.524012771	5.010384156	6.688314352	-0.481532341	2.400488556	4.300462041	4.692886659	7.332903963	1.387953273	48.29690476	10.7995238	1.710875099	8.333961105	5.486561192	8.361130819	2.905318548	-0.816350207
485	5797	DCA_se3_ag2_m_02_1	DCA_se3_ag2_m_02	917.3546	917.7646	something	Q+N	5008	S AH1 M TH IH0 N	0.04	N	N	N	always trying to do something	719	http://lingtools.uoregon.edu/coraal/explorer/browse.php?what=DCA_se3_ag2_m_02_1.txt&line=719&settime=916.3546	DCA_se3_ag2_m_02	DCA_se3_ag2_m_02_1.wav	something	917.3646	917.7646	S|AH1|M|TH|IH0|NG	917.6946	917.7246	917.7246	917.7646	0.07	VAR	60	NA	NA	NA	NA	NA	NA	NA	NA	NA	NA	NA	NA	NA	NA	NA	NA	NA	NA	NA	NA
543	5759	DCA_se3_ag2_m_02_1	DCA_se3_ag2_m_02	65.9739	66.3439	hiding	VAG	3651	HH AY1 D IH0 NG	0.07	NG	N	N	and try to find the people who were hiding.	56	http://lingtools.uoregon.edu/coraal/explorer/browse.php?what=DCA_se3_ag2_m_02_1.txt&line=56&settime=64.9739	DCA_se3_ag2_m_02	DCA_se3_ag2_m_02_1.wav	hiding	65.9739	66.3839	HH|AY1|D|IH0|NG	66.2339	66.2639	66.2639	66.3839	0.15	VAR	1	45.49702012	11.1789117	2.826360901	4.012126988	3.137109294	0.363221845	-4.835793214	-1.888663538	1.402805246	0.109154698	6.832645992	10.96909308	45.56128364	8.004629794	-2.536041352	10.01292472	3.974828644	-6.385616792	0.019665944	10.87683718
695	5821	DCA_se3_ag2_m_02_1	DCA_se3_ag2_m_02	1324.0012	1324.2912	running	VAG	5412	R AH1 N IH0 NG	0.05	NG	G	G	No they were- uh, they were shooting at me I know that, and I was running you know.	999	http://lingtools.uoregon.edu/coraal/explorer/browse.php?what=DCA_se3_ag2_m_02_1.txt&line=999&settime=1323.0012	DCA_se3_ag2_m_02	DCA_se3_ag2_m_02_1.wav	running	1324.0012	1324.3012	R|AH1|N|IH0|NG	1324.1912	1324.2412	1324.2412	1324.3012	0.11	VAR	104	53.25220382	12.76314602	-6.689490415	4.519806425	5.89026964	-3.021004978	4.276229894	0.898666271	-4.452238816	1.456088627	1.216212343	-0.498064275	52.90896447	13.33495487	-7.722107412	5.500483492	9.024789296	-8.186112367	-4.499132246	0.497721731
872	5761	DCA_se3_ag2_m_02_1	DCA_se3_ag2_m_02	70.932	71.372	hiding	VAG	3662	HH AY1 D IH0 N	0.13	N	G	N	Upon finding one of the persons who was- who was hiding,	58	http://lingtools.uoregon.edu/coraal/explorer/browse.php?what=DCA_se3_ag2_m_02_1.txt&line=58&settime=69.932	DCA_se3_ag2_m_02	DCA_se3_ag2_m_02_1.wav	hiding	70.932	71.372	HH|AY1|D|IH0|NG	71.282	71.312	71.312	71.372	0.09	VAR	3	44.62721933	9.614770773	2.796998282	11.50475316	4.05927797	2.45047722	1.025761202	-0.662551123	1.562861114	-0.015509103	9.586984941	5.399296162	48.67089997	11.04688583	-1.202419851	7.738062155	4.570137536	4.187426592	2.335480733	-1.087548536
57	3254	DCA_se2_ag2_m_03_1	DCA_se2_ag2_m_03	1520.4189	1520.7589	printing	N	3777	P R IH1 N T IH0 N	0.04	N	N	N	took printing for awhile,	1312	http://lingtools.uoregon.edu/coraal/explorer/browse.php?what=DCA_se2_ag2_m_03_1.txt&line=1312&settime=1519.4189	DCA_se2_ag2_m_03	DCA_se2_ag2_m_03_1.wav	printing	1520.4189	1520.7689	P|R|IH1|N|T|IH0|NG	1520.6789	1520.7189	1520.7189	1520.7689	0.09	VAR	176	44.55195861	5.325306555	-0.756333255	2.123760222	12.94975134	9.943001017	0.234605572	-1.460389764	4.158932496	-5.288606618	-6.359836609	3.958074976	51.52309635	6.078522539	-5.091701857	5.799689187	15.23113615	8.68163438	2.16945323	-3.374402445
110	3193	DCA_se2_ag2_m_03_1	DCA_se2_ag2_m_03	950.2378	950.4678	trying	VAG	2059	T R AY1 N	0.03	N	N	N	So then Eli Wallach changed all together. He was trying to say he didn't want him to die, he was tryna save his life.	759	http://lingtools.uoregon.edu/coraal/explorer/browse.php?what=DCA_se2_ag2_m_03_1.txt&line=759&settime=949.2378	DCA_se2_ag2_m_03	DCA_se2_ag2_m_03_1.wav	trying	950.2378	950.4678	T|R|AY1|NG	950.3478	950.4378	950.4378	950.4678	0.12	VAR	98	82.65499143	7.268568952	-10.82270705	5.061961506	-1.671307693	4.818775619	-12.43235503	-10.76132016	-6.976461447	7.552258537	0.88493102	-1.097921053	81.00563057	6.948463748	-11.02942725	5.158862438	2.797467044	5.403775983	-11.76136658	-6.71657718
111	3155	DCA_se2_ag2_m_03_1	DCA_se2_ag2_m_03	256.7639	257.0839	playing	VAG	425	P L EY1 IH0 N	0.06	N	N	N	matter fact, I didn't even- p- s- p- start- you know, and playing sports real regular til I was about	203	http://lingtools.uoregon.edu/coraal/explorer/browse.php?what=DCA_se2_ag2_m_03_1.txt&line=203&settime=255.7639	DCA_se2_ag2_m_03	DCA_se2_ag2_m_03_1.wav	playing	256.6139	257.0839	P|L|EY1|IH0|NG	256.9639	257.0039	257.0039	257.0839	0.12	VAR	30	69.13960144	4.739287699	-6.971344625	7.944671731	10.42035767	-4.268662911	-6.025383344	-4.198527515	-4.716275807	2.912885972	-8.774483274	-9.581459441	78.44244309	-0.878512988	-6.535903868	5.067009312	-1.657796523	6.584031786	-3.841213533	0.382753687
140	3202	DCA_se2_ag2_m_03_1	DCA_se2_ag2_m_03	983.2683	983.6083	preaching	VAG	2186	P R IY1 CH IH0 N	0.03	N	N	N	you know, preaching to him. Telling him how good he was, and	786	http://lingtools.uoregon.edu/coraal/explorer/browse.php?what=DCA_se2_ag2_m_03_1.txt&line=786&settime=982.2683	DCA_se2_ag2_m_03	DCA_se2_ag2_m_03_1.wav	preaching	983.2683	983.6083	P|R|IY1|CH|IH0|NG	983.5483	983.5783	983.5783	983.6083	0.06	VAR	109	NA	NA	NA	NA	NA	NA	NA	NA	NA	NA	NA	NA	NA	NA	NA	NA	NA	NA	NA	NA
360	3217	DCA_se2_ag2_m_03_1	DCA_se2_ag2_m_03	1074.6993	1075.0193	waving	VAG	2489	W EY1 V IH0 N	0.03	N	N	N	with the dust and everything, so they thought they were Confederate soldiers, too, so they were just waving at 'em, see	852	http://lingtools.uoregon.edu/coraal/explorer/browse.php?what=DCA_se2_ag2_m_03_1.txt&line=852&settime=1073.6993	DCA_se2_ag2_m_03	DCA_se2_ag2_m_03_1.wav	waving	1074.6993	1075.0393	W|EY1|V|IH0|NG	1074.9593	1074.9893	1074.9893	1075.0393	0.08	VAR	125	48.89215263	7.912982071	-2.250308679	7.030792192	12.02222948	5.399058652	0.772496733	-2.305317559	1.384201166	-9.515231138	-0.373237842	-4.006526944	53.52015721	9.920682354	-6.167220757	5.820227806	13.12547318	0.703187829	2.319623151	-1.416683269
599	3195	DCA_se2_ag2_m_03_1	DCA_se2_ag2_m_03	971.0093	971.3993	praying	VAG	2140	P R EY1 IH0 N	0.04	N	N	N	And he was in there- thought he was gonna die and everything. He's praying to-	774	http://lingtools.uoregon.edu/coraal/explorer/browse.php?what=DCA_se2_ag2_m_03_1.txt&line=774&settime=970.0093	DCA_se2_ag2_m_03	DCA_se2_ag2_m_03_1.wav	praying	971.0193	971.3993	P|R|EY1|IH0|NG	971.3293	971.3593	971.3593	971.3993	0.07	VAR	101	NA	NA	NA	NA	NA	NA	NA	NA	NA	NA	NA	NA	NA	NA	NA	NA	NA	NA	NA	NA
621	3241	DCA_se2_ag2_m_03_1	DCA_se2_ag2_m_03	1334.807	1335.177	digging	VAG	3240	D IH1 G IH0 N	0.12	N	N	G	so by that time, he had finished digging, open the grave up, and saw it was empty.	1117	http://lingtools.uoregon.edu/coraal/explorer/browse.php?what=DCA_se2_ag2_m_03_1.txt&line=1117&settime=1333.807	DCA_se2_ag2_m_03	DCA_se2_ag2_m_03_1.wav	digging	1334.797	1335.147	D|IH1|G|IH0|NG	1335.017	1335.047	1335.047	1335.147	0.13	VAR	156	70.97895446	5.767780902	-8.751179231	9.51642628	13.07078207	-0.813636016	-3.50805339	-7.279655765	-8.637625938	4.37886782	-11.74740138	-7.90901955	59.87502445	7.609926702	-6.270563391	10.09980273	8.600278202	-0.378411794	-1.457201445	-7.593103551
732	3253	DCA_se2_ag2_m_03_1	DCA_se2_ag2_m_03	1506.708	1507.158	nothing	Q+N	3742	N AH1 TH IH0 N	0.1	N	N	N	nothing really. <laugh> [Only-]	1293	http://lingtools.uoregon.edu/coraal/explorer/browse.php?what=DCA_se2_ag2_m_03_1.txt&line=1293&settime=1505.708	DCA_se2_ag2_m_03	DCA_se2_ag2_m_03_1.wav	nothing	1506.708	1507.158	N|AH1|TH|IH0|NG	1507.018	1507.058	1507.058	1507.158	0.14	VAR	174	67.67043268	4.619791537	-9.742182376	9.383076577	8.634406018	0.52259068	-6.148464674	-6.49730288	-9.137045053	6.145389021	2.573833204	-5.221550066	57.11458503	8.197004995	-4.627169811	7.204391401	10.37256781	4.865688863	1.763587273	-0.971645983
774	3293	DCA_se2_ag2_m_03_1	DCA_se2_ag2_m_03	2066.0147	2066.2547	getting	GTG	4997	G IH1 T IH0 N	0.03	N	N	N	g- getting in trouble	1833	http://lingtools.uoregon.edu/coraal/explorer/browse.php?what=DCA_se2_ag2_m_03_1.txt&line=1833&settime=2065.0147	DCA_se2_ag2_m_03	DCA_se2_ag2_m_03_1.wav	getting	2066.0047	2066.2547	G|IH1|T|IH0|NG	2066.1947	2066.2247	2066.2247	2066.2547	0.06	VAR	254	NA	NA	NA	NA	NA	NA	NA	NA	NA	NA	NA	NA	NA	NA	NA	NA	NA	NA	NA	NA
846	3232	DCA_se2_ag2_m_03_1	DCA_se2_ag2_m_03	1182.7392	1183.0692	wiring	VAG	2812	W AY1 R IH0 N	0.03	N	N	N	or wiring the dynamite to the bridge,	960	http://lingtools.uoregon.edu/coraal/explorer/browse.php?what=DCA_se2_ag2_m_03_1.txt&line=960&settime=1181.7392	DCA_se2_ag2_m_03	DCA_se2_ag2_m_03_1.wav	wiring	1182.7392	1183.0692	W|AY1|R|IH0|NG	1183.0092	1183.0392	1183.0392	1183.0692	0.06	VAR	144	NA	NA	NA	NA	NA	NA	NA	NA	NA	NA	NA	NA	NA	NA	NA	NA	NA	NA	NA	NA
983	3309	DCA_se2_ag2_m_03_1	DCA_se2_ag2_m_03	2295.777	2296.187	talking	VAG	5503	T AO1 K IH0 N	0.07	N	N	N	just sitting there talking, and	2049	http://lingtools.uoregon.edu/coraal/explorer/browse.php?what=DCA_se2_ag2_m_03_1.txt&line=2049&settime=2294.777	DCA_se2_ag2_m_03	DCA_se2_ag2_m_03_1.wav	talking	2295.777	2296.267	T|AO1|K|IH0|NG	2296.087	2296.127	2296.127	2296.267	0.18	VAR	281	53.12834364	6.559794284	-0.82143226	6.936598806	8.63378105	5.318947995	3.003033439	-2.287121495	-5.762299663	-4.043916896	-1.480826911	7.103157152	50.71343933	4.70068255	1.685277063	7.286881163	3.168032772	4.122672587	6.008635693	-2.518481428
64	3948	DCA_se3_ag1_f_01_1	DCA_se3_ag1_f_01	564.9766	565.1866	something	Q+N	11391	S AH1 M TH IH0 N	0.03	N	N	N	something like that	500	http://lingtools.uoregon.edu/coraal/explorer/browse.php?what=DCA_se3_ag1_f_01_1.txt&line=500&settime=563.9766	DCA_se3_ag1_f_01	DCA_se3_ag1_f_01_1.wav	something	564.9966	565.1966	S|AH1|M|TH|IH0|NG	565.1366	565.1666	565.1666	565.1966	0.06	VAR	30	NA	NA	NA	NA	NA	NA	NA	NA	NA	NA	NA	NA	NA	NA	NA	NA	NA	NA	NA	NA
217	3966	DCA_se3_ag1_f_01_1	DCA_se3_ag1_f_01	1121.8478	1122.2378	talking	VAG	12212	T AO1 K IH0 NG	0.03	NG	G	G	if you did something wrong, and they would understand what you were talking about but some teachers,	981	http://lingtools.uoregon.edu/coraal/explorer/browse.php?what=DCA_se3_ag1_f_01_1.txt&line=981&settime=1120.8478	DCA_se3_ag1_f_01	DCA_se3_ag1_f_01_1.wav	talking	1121.8478	1122.2478	T|AO1|K|IH0|NG	1122.1878	1122.2178	1122.2178	1122.2478	0.06	VAR	57	NA	NA	NA	NA	NA	NA	NA	NA	NA	NA	NA	NA	NA	NA	NA	NA	NA	NA	NA	NA
70	16768	DCB_se3_ag1_m_01_1	DCB_se3_ag1_m_01	1717.5465	1717.7965	starting	VAG	3555	S T AA1 R T IH0 N	0.03	N	N	N	Black Lives Matter was starting and it was starting to increase and stuff like that.	1381	http://lingtools.uoregon.edu/coraal/explorer/browse.php?what=DCB_se3_ag1_m_01_1.txt&line=1381&settime=1716.5465	DCB_se3_ag1_m_01	DCB_se3_ag1_m_01_1.wav	starting	1717.5465	1717.7965	S|T|AA1|R|T|IH0|NG	1717.7365	1717.7665	1717.7665	1717.7965	0.06	VAR	156	NA	NA	NA	NA	NA	NA	NA	NA	NA	NA	NA	NA	NA	NA	NA	NA	NA	NA	NA	NA
403	16829	DCB_se3_ag1_m_01_1	DCB_se3_ag1_m_01	2871.1381	2871.7581	meaning	N	6022	M IY1 N IH0 NG	0.15	NG	G	G	it may be a meaning behind-	2286	http://lingtools.uoregon.edu/coraal/explorer/browse.php?what=DCB_se3_ag1_m_01_1.txt&line=2286&settime=2870.1381	DCB_se3_ag1_m_01	DCB_se3_ag1_m_01_1.wav	meaning	2871.1481	2871.7581	M|IY1|N|IH0|NG	2871.5781	2871.6481	2871.6481	2871.7581	0.18	VAR	273	65.55900719	1.422204007	4.146538215	21.87212941	-2.279679706	-9.495810844	4.379173271	7.875503934	-9.589404902	-6.262602518	5.313340619	2.358666761	58.83850647	7.785024655	0.774547341	16.04780307	4.17747901	-5.027928884	2.064572208	0.958190874
557	16754	DCB_se3_ag1_m_01_1	DCB_se3_ag1_m_01	1546.3996	1546.9996	something	Q+N	3232	S AH1 M TH IH0 N	0.15	N	N	N	you did something.	1250	http://lingtools.uoregon.edu/coraal/explorer/browse.php?what=DCB_se3_ag1_m_01_1.txt&line=1250&settime=1545.3996	DCB_se3_ag1_m_01	DCB_se3_ag1_m_01_1.wav	something	1546.3996	1546.9996	S|AH1|M|TH|IH0|NG	1546.8196	1546.8496	1546.8496	1546.9996	0.18	VAR	135	32.43471646	3.746517359	0.580684812	5.338377532	5.904155844	4.166463607	-7.251611867	5.928307791	4.959241891	6.139138271	0.686846079	-12.27220203	27.89823747	4.552686137	2.447793041	0.564604755	7.758311393	10.46197134	0.732840462	-0.905876072
821	16779	DCB_se3_ag1_m_01_1	DCB_se3_ag1_m_01	1830.1803	1830.4203	something	Q+N	3789	S AH1 M TH IH0 N	0.03	N	N	N	if they aks me to do something, I'll do it	1467	http://lingtools.uoregon.edu/coraal/explorer/browse.php?what=DCB_se3_ag1_m_01_1.txt&line=1467&settime=1829.1803	DCB_se3_ag1_m_01	DCB_se3_ag1_m_01_1.wav	something	1830.1803	1830.4203	S|AH1|M|TH|IH0|NG	1830.3603	1830.3903	1830.3903	1830.4203	0.06	VAR	174	NA	NA	NA	NA	NA	NA	NA	NA	NA	NA	NA	NA	NA	NA	NA	NA	NA	NA	NA	NA
915	16696	DCB_se3_ag1_m_01_1	DCB_se3_ag1_m_01	122.0174	122.8274	buildings	NS	89	B IH1 L D IH0 NG Z	0.32	NG	G	G	like, commercial buildings, companies.	94	http://lingtools.uoregon.edu/coraal/explorer/browse.php?what=DCB_se3_ag1_m_01_1.txt&line=94&settime=121.0174	DCB_se3_ag1_m_01	DCB_se3_ag1_m_01_1.wav	buildings	122.0274	122.8274	B|IH1|L|D|IH0|NG|Z	122.3374	122.4874	122.4874	122.6674	0.33	VAR	10	47.6363018	5.268627278	5.234085438	12.35405712	10.71693865	4.188167248	-15.5540856	5.344431167	6.023484563	-3.409412259	-3.668401558	-2.371931509	41.00090975	3.882553388	9.009674277	12.85979005	9.879200001	1.153918545	-13.62418955	13.88768276
941	16722	DCB_se3_ag1_m_01_1	DCB_se3_ag1_m_01	749.956	750.256	something	Q+N	1474	S AH1 M TH IH0 N	0.05	N	N	N	on something that may-	628	http://lingtools.uoregon.edu/coraal/explorer/browse.php?what=DCB_se3_ag1_m_01_1.txt&line=628&settime=748.956	DCB_se3_ag1_m_01	DCB_se3_ag1_m_01_1.wav	something	749.966	750.256	S|AH1|M|TH|IH0|NG	750.176	750.216	750.216	750.256	0.08	VAR	71	61.70191299	5.448901443	4.28842966	3.995412456	4.516204353	2.911386688	-7.750589139	0.038808072	-4.860215089	4.889002472	-3.744874148	-11.32981286	62.17226342	4.563229804	3.278420161	4.916474543	6.609815646	1.061558033	-4.826251731	0.001229282
71	764	DCA_se1_ag1_m_06_1	DCA_se1_ag1_m_06	71.2708	71.9808	hiding	VAG	2758	HH AY1 D IH0 N	0.28	N	N	N	while they're hiding you go- you try to find 'em.	58	http://lingtools.uoregon.edu/coraal/explorer/browse.php?what=DCA_se1_ag1_m_06_1.txt&line=58&settime=70.2708	DCA_se1_ag1_m_06	DCA_se1_ag1_m_06_1.wav	hiding	71.2708	71.9708	HH|AY1|D|IH0|NG	71.6608	71.7008	71.7008	71.9708	0.31	VAR	2	64.60632736	7.190791833	13.40349476	13.25811446	3.162068682	-8.570489075	-1.522662415	-0.267297854	-6.706353486	-7.541559378	-5.98995839	-5.509059536	61.1605049	4.815936174	12.34521819	11.47172277	4.745119285	-4.82425413	2.238795372	-3.158442914
73	689	DCA_se1_ag1_m_04_1	DCA_se1_ag1_m_04	1519.6669	1520.1069	fighting	N	12686	F AY1 T IH0 N	0.09	N	N	N	They get to fighting. Then all the- They go get people.	1032	http://lingtools.uoregon.edu/coraal/explorer/browse.php?what=DCA_se1_ag1_m_04_1.txt&line=1032&settime=1518.6669	DCA_se1_ag1_m_04	DCA_se1_ag1_m_04_1.wav	fighting	1519.6569	1520.1069	F|AY1|T|IH0|NG	1519.9869	1520.0169	1520.0169	1520.1069	0.12	VAR	145	57.82313107	7.697793137	2.392491145	9.401613096	6.455589829	4.135191915	4.767203861	2.789800659	-2.170955863	-7.962902918	7.674583252	-6.172516889	47.35797308	10.26589975	17.32837555	10.40574551	3.164427687	2.473987903	0.782627203	-3.655849791
116	681	DCA_se1_ag1_m_04_1	DCA_se1_ag1_m_04	1297.8588	1298.2788	building	N	12308	B IH1 L D IH0 NG	0.11	NG	N	N	the uh, FBI Building, and my homeroom teacher,	869	http://lingtools.uoregon.edu/coraal/explorer/browse.php?what=DCA_se1_ag1_m_04_1.txt&line=869&settime=1296.8588	DCA_se1_ag1_m_04	DCA_se1_ag1_m_04_1.wav	building	1297.8888	1298.2488	B|IH1|L|D|IH0|NG	1298.1388	1298.1688	1298.1688	1298.2488	0.11	VAR	123	75.06630599	9.501435965	1.55509647	16.42713968	-1.332084181	-14.64568175	-6.506334618	-1.28305941	4.027485393	-3.884673948	-0.839089754	10.7691603	75.36087005	6.1422655	3.783770234	15.28257453	0.032968712	-18.0989028	-4.413925827	1.56148258
348	651	DCA_se1_ag1_m_04_1	DCA_se1_ag1_m_04	559.804	559.984	doing	DAG	11178	D UW1 IH0 N	0.03	N	N	N	Sometime I don't. I be doing my work, and she'll think it's me.	385	http://lingtools.uoregon.edu/coraal/explorer/browse.php?what=DCA_se1_ag1_m_04_1.txt&line=385&settime=558.804	DCA_se1_ag1_m_04	DCA_se1_ag1_m_04_1.wav	doing	559.794	559.984	D|UW1|IH0|NG	559.924	559.954	559.954	559.984	0.06	VAR	51	NA	NA	NA	NA	NA	NA	NA	NA	NA	NA	NA	NA	NA	NA	NA	NA	NA	NA	NA	NA
551	688	DCA_se1_ag1_m_04_1	DCA_se1_ag1_m_04	1517.0895	1517.2895	talking	VAG	12675	T AO1 K IH0 N	0.03	N	N	N	Then might could somebody always talking about, my brother can beat your brother.	1030	http://lingtools.uoregon.edu/coraal/explorer/browse.php?what=DCA_se1_ag1_m_04_1.txt&line=1030&settime=1516.0895	DCA_se1_ag1_m_04	DCA_se1_ag1_m_04_1.wav	talking	1517.0995	1517.2895	T|AO1|K|IH0|NG	1517.2295	1517.2595	1517.2595	1517.2895	0.06	VAR	144	NA	NA	NA	NA	NA	NA	NA	NA	NA	NA	NA	NA	NA	NA	NA	NA	NA	NA	NA	NA
658	704	DCA_se1_ag1_m_04_1	DCA_se1_ag1_m_04	1705.2752	1705.6852	fighting	VAG	13067	F AY1 T IH0 N	0.07	N	N	N	gangs be fighting, they always say	1155	http://lingtools.uoregon.edu/coraal/explorer/browse.php?what=DCA_se1_ag1_m_04_1.txt&line=1155&settime=1704.2752	DCA_se1_ag1_m_04	DCA_se1_ag1_m_04_1.wav	fighting	1705.2752	1705.6852	F|AY1|T|IH0|NG	1705.5852	1705.6152	1705.6152	1705.6852	0.1	VAR	166	56.11027533	12.03844617	6.955221252	8.640162526	3.644572092	-2.056127801	6.111505494	3.878602396	-5.990214551	-10.17928523	2.484121485	0.467177625	55.18824967	8.476601664	8.995488336	15.89989723	6.997344048	-0.48747926	5.296360618	2.316883693
703	708	DCA_se1_ag1_m_04_1	DCA_se1_ag1_m_04	1868.1241	1868.3741	riding	VAG	13399	R AY1 D IH0 N	0.07	N	N	N	one time my brother he was riding a bike.	1258	http://lingtools.uoregon.edu/coraal/explorer/browse.php?what=DCA_se1_ag1_m_04_1.txt&line=1258&settime=1867.1241	DCA_se1_ag1_m_04	DCA_se1_ag1_m_04_1.wav	riding	1868.1241	1868.4041	R|AY1|D|IH0|NG	1868.2841	1868.3741	1868.3741	1868.4041	0.12	VAR	180	57.56072402	9.484916037	6.905711495	8.395731684	12.32726121	-9.167649121	0.039688916	-2.891848951	2.582853405	-6.982781771	5.177886732	-0.673392207	60.02650959	9.960178347	8.977548692	7.418366927	8.668317936	-13.82200474	2.812994992	-4.082788811
74	16683	DCB_se3_ag1_f_01_1	DCB_se3_ag1_f_01	2092.2999	2092.5999	going	VAG	5159	G OW1 IH0 N	0.03	N	N	G	our tradition is probably going to my grandmother's house	1627	http://lingtools.uoregon.edu/coraal/explorer/browse.php?what=DCB_se3_ag1_f_01_1.txt&line=1627&settime=2091.2999	DCB_se3_ag1_f_01	DCB_se3_ag1_f_01_1.wav	going	2092.2399	2092.5999	G|OW1|IH0|N	2092.5099	2092.5699	2092.5699	2092.5999	0.09	VAR	272	42.7738219	8.02639518	0.21902707	-9.305040674	-5.373959425	4.890977539	9.099195066	5.345092757	-0.936883961	-7.53713841	-8.008702389	0.859444618	41.59052844	6.984598352	0.615560628	-8.351766638	-5.768843998	2.878346754	3.837618972	-6.058431833
243	16545	DCB_se3_ag1_f_01_1	DCB_se3_ag1_f_01	403.3918	403.7818	everything	Q+N	978	EH1 V R IY0 TH IH2 NG	0.06	NG	G	G	It's like, down there where- Cause it's like a top thing take steps to go down there, that's where everything happened, that's why I wasn't-	294	http://lingtools.uoregon.edu/coraal/explorer/browse.php?what=DCB_se3_ag1_f_01_1.txt&line=294&settime=402.3918	DCB_se3_ag1_f_01	DCB_se3_ag1_f_01_1.wav	everything	403.4318	403.7918	EH1|V|R|IY0|TH|IH2|NG	403.6818	403.7318	403.7318	403.7918	0.11	VAR	58	54.33615478	9.85513989	-1.321987916	3.402192574	2.564855125	-19.79478359	-9.5374524	-2.304222462	-12.30643527	-7.127768476	-0.702400482	-5.587084302	51.64044926	8.578218376	2.865182241	0.024415179	-0.191105428	-19.67588539	-4.557050627	0.049705452
347	16527	DCB_se3_ag1_f_01_1	DCB_se3_ag1_f_01	170.116	170.556	getting	GTG	307	G IH1 T IH0 NG	0.12	NG	G	G	we end up getting a bigger TV in the living room,	115	http://lingtools.uoregon.edu/coraal/explorer/browse.php?what=DCB_se3_ag1_f_01_1.txt&line=115&settime=169.116	DCB_se3_ag1_f_01	DCB_se3_ag1_f_01_1.wav	getting	170.116	170.536	G|EH1|T|IH0|NG	170.376	170.446	170.446	170.536	0.16	VAR	29	52.94841657	7.23553209	4.426174481	8.920027195	-1.316986098	-21.12126937	-0.322518259	-5.136414081	1.645092117	-4.579096549	5.729998173	6.268553884	53.09269929	6.296030618	7.695291552	6.972758009	-4.28735996	-18.26044482	0.475565105	-6.344011804
450	16679	DCB_se3_ag1_f_01_1	DCB_se3_ag1_f_01	2037.6888	2038.2088	distracting	VAG	5036	D IH0 S T R AE1 K T IH0 NG	0.03	NG	N	N	It's not like you're sitting with everybody distracting everybody every time you walk out.	1582	http://lingtools.uoregon.edu/coraal/explorer/browse.php?what=DCB_se3_ag1_f_01_1.txt&line=1582&settime=2036.6888	DCB_se3_ag1_f_01	DCB_se3_ag1_f_01_1.wav	distracting	2037.6888	2038.2188	D|IH0|S|T|R|AE1|K|T|IH0|NG	2038.1488	2038.1888	2038.1888	2038.2188	0.07	VAR	266	NA	NA	NA	NA	NA	NA	NA	NA	NA	NA	NA	NA	NA	NA	NA	NA	NA	NA	NA	NA
533	16644	DCB_se3_ag1_f_01_1	DCB_se3_ag1_f_01	1547.3736	1547.6836	something	Q+N	4046	S AH1 M TH IH0 N	0.03	N	G	N	but like a s- a deep secret that's like haunting me or something, I wouldn't tell it to her probably.	1227	http://lingtools.uoregon.edu/coraal/explorer/browse.php?what=DCB_se3_ag1_f_01_1.txt&line=1227&settime=1546.3736	DCB_se3_ag1_f_01	DCB_se3_ag1_f_01_1.wav	something	1547.3736	1547.6836	S|AH1|M|TH|IH0|NG	1547.6236	1547.6536	1547.6536	1547.6836	0.06	VAR	207	NA	NA	NA	NA	NA	NA	NA	NA	NA	NA	NA	NA	NA	NA	NA	NA	NA	NA	NA	NA
612	16660	DCB_se3_ag1_f_01_1	DCB_se3_ag1_f_01	1806.132	1806.522	having	HAG	4528	HH AE1 V IH0 N	0.07	N	N	N	Um, /RD-NAME-4/ and /RD-NAME-4/ told me and they were like, you should totally come here, we be having so much fun.	1408	http://lingtools.uoregon.edu/coraal/explorer/browse.php?what=DCB_se3_ag1_f_01_1.txt&line=1408&settime=1805.132	DCB_se3_ag1_f_01	DCB_se3_ag1_f_01_1.wav	having	1806.072	1806.472	HH|AE1|V|IH0|NG	1806.402	1806.432	1806.432	1806.472	0.07	VAR	234	NA	NA	NA	NA	NA	NA	NA	NA	NA	NA	NA	NA	NA	NA	NA	NA	NA	NA	NA	NA
784	16547	DCB_se3_ag1_f_01_1	DCB_se3_ag1_f_01	427.1409	427.8709	rebuilding	VAG	1015	R IY0 B IH1 L D IH0 NG	0.12	NG	G	G	But I do know they're rebuilding everything. They've redone apartments and /bunch of thing/. They're redoing the pool so hopefully,	315	http://lingtools.uoregon.edu/coraal/explorer/browse.php?what=DCB_se3_ag1_f_01_1.txt&line=315&settime=426.1409	DCB_se3_ag1_f_01	DCB_se3_ag1_f_01_1.wav	rebuilding	427.1409	427.8809	R|IY0|B|IH1|L|D|IH0|NG	427.7109	427.7509	427.7509	427.8809	0.17	VAR	60	54.22051219	7.756618558	3.906483792	4.643138569	-3.138998582	-17.20162965	-1.153276962	-0.827314828	-1.678694468	-6.879840907	-1.428610216	0.235870001	52.74068208	5.686284313	5.114862446	6.838391282	-6.192833735	-15.58145363	-1.584803664	-5.67770836
825	16684	DCB_se3_ag1_f_01_1	DCB_se3_ag1_f_01	2096.7626	2097.0326	meeting	N	5167	M IY1 T IH0 N	0.06	N	G	G	meeting up with each other somewhere.	1633	http://lingtools.uoregon.edu/coraal/explorer/browse.php?what=DCB_se3_ag1_f_01_1.txt&line=1633&settime=2095.7626	DCB_se3_ag1_f_01	DCB_se3_ag1_f_01_1.wav	meeting	2096.7626	2097.1026	M|IY1|T|IH0|NG	2096.9326	2096.9826	2096.9826	2097.1026	0.17	VAR	273	48.7309558	7.565037816	4.527997795	8.05163962	1.22376101	-11.35202543	-7.239046103	-3.358570252	4.43428499	-7.939919596	-8.157521188	-0.068830905	38.65526492	6.014050513	9.529070387	8.828524896	3.778100681	-2.187630435	-5.777915597	-2.38765154
991	16562	DCB_se3_ag1_f_01_1	DCB_se3_ag1_f_01	696.5822	696.8022	doing	DAG	1650	D UW1 IH0 N	0.07	N	N	G	not doing great. So I try to always-	553	http://lingtools.uoregon.edu/coraal/explorer/browse.php?what=DCB_se3_ag1_f_01_1.txt&line=553&settime=695.5822	DCB_se3_ag1_f_01	DCB_se3_ag1_f_01_1.wav	doing	696.5822	696.8322	D|UW1|IH0|NG	696.6922	696.7222	696.7222	696.8322	0.14	VAR	92	37.82433736	3.804660837	6.207514868	-1.02919059	-1.909038719	-4.790864447	-4.172623307	2.748770892	4.711839036	-1.553228982	-5.441068282	-7.049750931	38.30445594	5.443153335	6.796792825	0.301983273	-1.751961381	-2.562643014	-3.626417428	-4.148926942
77	14697	DCB_se2_ag4_f_01_1	DCB_se2_ag4_f_01	1012.1974	1012.4374	being	BAG	2483	B IY1 IH0 N	0.06	N	N	N	Um, one of the things my mother took pride in was never being on welfare.	847	http://lingtools.uoregon.edu/coraal/explorer/browse.php?what=DCB_se2_ag4_f_01_1.txt&line=847&settime=1011.1974	DCB_se2_ag4_f_01	DCB_se2_ag4_f_01_1.wav	being	1012.1974	1012.4174	B|IY1|IH0|NG	1012.3474	1012.3774	1012.3774	1012.4174	0.07	VAR	135	NA	NA	NA	NA	NA	NA	NA	NA	NA	NA	NA	NA	NA	NA	NA	NA	NA	NA	NA	NA
186	14736	DCB_se2_ag4_f_01_1	DCB_se2_ag4_f_01	1750.115	1750.595	anything	Q+N	3928	EH1 N IY0 TH IH2 N	0.15	N	G	N	I didn't complain about anything.	1392	http://lingtools.uoregon.edu/coraal/explorer/browse.php?what=DCB_se2_ag4_f_01_1.txt&line=1392&settime=1749.115	DCB_se2_ag4_f_01	DCB_se2_ag4_f_01_1.wav	anything	1750.105	1750.555	EH1|N|IY0|TH|IH2|NG	1750.395	1750.485	1750.485	1750.555	0.16	VAR	211	47.31746848	9.575598065	-2.931425134	8.512073867	5.55503532	-12.23268084	-9.437709686	-2.920151447	7.052471061	-2.083713171	-5.213300121	2.14884174	52.52629234	8.171899494	-8.483224163	10.59507123	2.448002994	-8.415860493	-8.36279124	-4.56288789
200	14858	DCB_se2_ag4_f_01_1	DCB_se2_ag4_f_01	3562.9501	3563.2201	going	VAG	8172	G OW1 IH0 N	0.03	N	N	N	being a young woman going out entertainment,	2863	http://lingtools.uoregon.edu/coraal/explorer/browse.php?what=DCB_se2_ag4_f_01_1.txt&line=2863&settime=3561.9501	DCB_se2_ag4_f_01	DCB_se2_ag4_f_01_1.wav	going	3562.9401	3563.2201	G|OW1|IH0|N	3563.1301	3563.1901	3563.1901	3563.2201	0.09	VAR	438	37.39314662	10.50475219	3.997044907	-10.33777846	-7.22919573	-11.64312111	-1.799672475	7.914977005	-7.179413499	-2.37845141	-8.653298679	1.055783897	43.35464261	8.519314893	-2.234157208	-10.22236657	-1.673673529	-7.359312959	-6.284111535	1.474850741
298	14633	DCB_se2_ag4_f_01_1	DCB_se2_ag4_f_01	222.4063	223.1463	buildings	NS	412	B IH1 L D IH0 NG Z	0.16	NG	N	N	cleaning um, buildings.	176	http://lingtools.uoregon.edu/coraal/explorer/browse.php?what=DCB_se2_ag4_f_01_1.txt&line=176&settime=221.4063	DCB_se2_ag4_f_01	DCB_se2_ag4_f_01_1.wav	buildings	222.4063	223.1463	B|IH1|L|D|IH0|NG|Z	222.7563	222.8163	222.8163	222.9863	0.23	VAR	22	36.41117077	0.60397585	6.161202035	6.669289405	7.447741261	-7.694833577	-5.819721748	-4.185019025	-4.534107914	-0.931117065	-4.385010134	-5.821232207	36.11540081	5.555451222	3.180220315	5.135647296	3.126937715	-6.653514555	-6.105126815	-4.124074835
339	14714	DCB_se2_ag4_f_01_1	DCB_se2_ag4_f_01	1422.4082	1422.7882	everything	Q+N	3260	EH1 V R IY0 TH IH2 NG	0.07	NG	G	G	There are people who I went to junior high school /with/ and everything who didn't make it out.	1135	http://lingtools.uoregon.edu/coraal/explorer/browse.php?what=DCB_se2_ag4_f_01_1.txt&line=1135&settime=1421.4082	DCB_se2_ag4_f_01	DCB_se2_ag4_f_01_1.wav	everything	1422.4082	1422.7782	EH1|V|R|IY0|TH|IH2|NG	1422.6782	1422.7282	1422.7282	1422.7782	0.1	VAR	173	48.92538114	10.78691939	1.188876777	5.021426936	7.279025164	-6.156411414	-14.18073657	-2.254974986	-6.158697295	-5.430097246	-2.945476888	-3.109348786	52.79045033	7.110951557	-1.950949725	10.32285527	4.858704146	-13.02830408	-12.73169064	-0.296771754
653	14850	DCB_se2_ag4_f_01_1	DCB_se2_ag4_f_01	3498.6634	3498.9134	working	VAG	8117	W ER1 K IH0 N	0.04	N	N	G	And at the time, I was working at the /RD-WORK-5/, Doctor /RD-NAME-5/-	2810	http://lingtools.uoregon.edu/coraal/explorer/browse.php?what=DCB_se2_ag4_f_01_1.txt&line=2810&settime=3497.6634	DCB_se2_ag4_f_01	DCB_se2_ag4_f_01_1.wav	working	3498.6734	3498.9134	W|ER1|K|IH0|NG	3498.8434	3498.8734	3498.8734	3498.9134	0.07	VAR	428	NA	NA	NA	NA	NA	NA	NA	NA	NA	NA	NA	NA	NA	NA	NA	NA	NA	NA	NA	NA
816	14807	DCB_se2_ag4_f_01_1	DCB_se2_ag4_f_01	2908.0845	2908.3545	nothing	Q+N	6750	N AH1 TH IH0 N	0.03	N	N	N	talking about Garfinckel's- You don't know nothing about Garfinckel's and	2312	http://lingtools.uoregon.edu/coraal/explorer/browse.php?what=DCB_se2_ag4_f_01_1.txt&line=2312&settime=2907.0845	DCB_se2_ag4_f_01	DCB_se2_ag4_f_01_1.wav	nothing	2908.0945	2908.3645	N|AH1|TH|IH0|NG	2908.3045	2908.3345	2908.3345	2908.3645	0.06	VAR	345	NA	NA	NA	NA	NA	NA	NA	NA	NA	NA	NA	NA	NA	NA	NA	NA	NA	NA	NA	NA
901	14649	DCB_se2_ag4_f_01_1	DCB_se2_ag4_f_01	331.9444	332.5044	sibling	N	689	S IH1 B L IH0 NG	0.13	NG	G	G	I have a sibling. I have two s-	269	http://lingtools.uoregon.edu/coraal/explorer/browse.php?what=DCB_se2_ag4_f_01_1.txt&line=269&settime=330.9444	DCB_se2_ag4_f_01	DCB_se2_ag4_f_01_1.wav	sibling	331.9444	332.5244	S|IH1|B|L|IH0|NG	332.3444	332.4644	332.4644	332.5244	0.18	VAR	46	45.51462984	3.345687435	7.87184649	4.05154794	4.944084869	-6.659079164	-8.277989329	-4.252129042	-4.915000836	-0.036594981	-1.380497218	0.290935953	45.95151677	1.344100792	10.15375647	5.402693135	2.94550561	-9.303089335	-3.177146004	-0.212672132
940	14842	DCB_se2_ag4_f_01_1	DCB_se2_ag4_f_01	3293.8406	3294.3106	touching	VAG	7579	T AH1 CH IH0 NG	0.12	NG	G	G	Free styling, people are touching and they	2623	http://lingtools.uoregon.edu/coraal/explorer/browse.php?what=DCB_se2_ag4_f_01_1.txt&line=2623&settime=3292.8406	DCB_se2_ag4_f_01	DCB_se2_ag4_f_01_1.wav	touching	3293.8506	3294.3206	T|AH1|CH|IH0|NG	3294.1606	3294.1906	3294.1906	3294.3206	0.16	VAR	407	30.50782958	1.477841016	7.932356217	13.3228668	0.524365685	-1.099255639	-4.436619552	-4.685633501	-6.509693615	3.895844023	6.613697265	1.818289433	31.81056066	0.451758368	3.374882784	17.88375949	3.7824373	-10.39719553	-3.010770761	-1.333982072
80	9957	DCB_se1_ag3_f_01_1	DCB_se1_ag3_f_01	3709.5998	3709.8198	doing	DAG	9118	D UW1 IH0 N	0.03	N	N	N	because I worked at the /RD-WORK-2/ in Croften. I was doing my training there,	2806	http://lingtools.uoregon.edu/coraal/explorer/browse.php?what=DCB_se1_ag3_f_01_1.txt&line=2806&settime=3708.5998	DCB_se1_ag3_f_01	DCB_se1_ag3_f_01_1.wav	doing	3709.5998	3709.8298	D|UW1|IH0|NG	3709.7698	3709.7998	3709.7998	3709.8298	0.06	VAR	502	NA	NA	NA	NA	NA	NA	NA	NA	NA	NA	NA	NA	NA	NA	NA	NA	NA	NA	NA	NA
91	9867	DCB_se1_ag3_f_01_1	DCB_se1_ag3_f_01	2481.8058	2482.2258	leasing	N	6126	L IY1 S IH0 N	0.05	N	N	N	a leasing	1844	http://lingtools.uoregon.edu/coraal/explorer/browse.php?what=DCB_se1_ag3_f_01_1.txt&line=1844&settime=2480.8058	DCB_se1_ag3_f_01	DCB_se1_ag3_f_01_1.wav	leasing	2481.8058	2482.2358	L|IY1|S|IH0|NG	2482.0858	2482.1758	2482.1758	2482.2358	0.15	VAR	333	56.22401965	4.450040062	-2.116967551	5.011988868	-8.416989291	5.275611442	3.678181944	-22.81009798	-0.698191375	2.157733477	8.003600465	-4.28859362	56.11600382	5.61181904	-3.749518398	6.477900079	-7.193167183	-4.066406682	3.708717383	-25.84535893
93	9762	DCB_se1_ag3_f_01_1	DCB_se1_ag3_f_01	826.487	826.807	telling	VAG	1930	T EH1 L IH0 N	0.03	N	N	N	And I was telling her where- Like a lot of these government agencies-	596	http://lingtools.uoregon.edu/coraal/explorer/browse.php?what=DCB_se1_ag3_f_01_1.txt&line=596&settime=825.487	DCB_se1_ag3_f_01	DCB_se1_ag3_f_01_1.wav	telling	826.497	826.807	T|EH1|L|IH0|NG	826.747	826.777	826.777	826.807	0.06	VAR	123	NA	NA	NA	NA	NA	NA	NA	NA	NA	NA	NA	NA	NA	NA	NA	NA	NA	NA	NA	NA
255	9734	DCB_se1_ag3_f_01_1	DCB_se1_ag3_f_01	505.3184	505.7984	skating	N	1096	S K EY1 T IH0 N	0.05	N	N	N	bike riding up and down the streets, skating up and down the streets. And then,	351	http://lingtools.uoregon.edu/coraal/explorer/browse.php?what=DCB_se1_ag3_f_01_1.txt&line=351&settime=504.3184	DCB_se1_ag3_f_01	DCB_se1_ag3_f_01_1.wav	skating	505.3184	505.7884	S|K|EY1|T|IH0|NG	505.7184	505.7484	505.7484	505.7884	0.07	VAR	83	NA	NA	NA	NA	NA	NA	NA	NA	NA	NA	NA	NA	NA	NA	NA	NA	NA	NA	NA	NA
293	9814	DCB_se1_ag3_f_01_1	DCB_se1_ag3_f_01	1737.5612	1737.9912	anything	Q+N	4155	EH1 N IY0 TH IH2 NG	0.1	NG	G	G	anything that I enjoyed	1283	http://lingtools.uoregon.edu/coraal/explorer/browse.php?what=DCB_se1_ag3_f_01_1.txt&line=1283&settime=1736.5612	DCB_se1_ag3_f_01	DCB_se1_ag3_f_01_1.wav	anything	1737.5612	1737.9912	EH1|N|IY0|TH|IH2|NG	1737.8412	1737.8912	1737.8912	1737.9912	0.15	VAR	228	66.7655007	6.33372133	-11.53704087	11.30560854	-1.754624734	-11.06418918	-7.166668973	-14.62596446	7.914432256	-2.103234353	-6.952299719	7.813859543	61.78487033	5.653414901	-10.66162742	15.04756584	-1.85639362	-9.479653772	-3.3736474	-9.372243765
526	9843	DCB_se1_ag3_f_01_1	DCB_se1_ag3_f_01	2242.8445	2242.9945	putting	VAG	5418	P UH1 T IH0 N	0.03	N	N	N	But they wasn't putting the money in my pocket cause I could go party now!	1661	http://lingtools.uoregon.edu/coraal/explorer/browse.php?what=DCB_se1_ag3_f_01_1.txt&line=1661&settime=2241.8445	DCB_se1_ag3_f_01	DCB_se1_ag3_f_01_1.wav	putting	2242.8445	2242.9945	P|UH1|T|IH0|NG	2242.9345	2242.9645	2242.9645	2242.9945	0.06	VAR	295	NA	NA	NA	NA	NA	NA	NA	NA	NA	NA	NA	NA	NA	NA	NA	NA	NA	NA	NA	NA
694	9856	DCB_se1_ag3_f_01_1	DCB_se1_ag3_f_01	2357.2909	2357.4509	going	VAG	5740	G OW1 IH0 N	0.03	N	N	N	she started going to UDC but I don't know what happened	1753	http://lingtools.uoregon.edu/coraal/explorer/browse.php?what=DCB_se1_ag3_f_01_1.txt&line=1753&settime=2356.2909	DCB_se1_ag3_f_01	DCB_se1_ag3_f_01_1.wav	going	2357.2909	2357.4509	G|OW1|IH0|NG	2357.3709	2357.4209	2357.4209	2357.4509	0.08	VAR	314	41.9166143	16.03634758	-0.501101126	-4.708544658	-12.87585736	-11.0585023	2.369166304	-2.629983328	-6.90313807	-11.48104534	0.851624572	0.202982263	43.79160451	15.244833	-2.437384946	-5.609650508	-11.91443123	-8.347751265	5.782153742	-4.90137547
934	9760	DCB_se1_ag3_f_01_1	DCB_se1_ag3_f_01	787.8187	788.5187	remodeling	VAG	1859	R IH0 M AA1 D L IH0 N	0.07	N	N	N	And if you come in and you're remodeling and rebuilding, where-	564	http://lingtools.uoregon.edu/coraal/explorer/browse.php?what=DCB_se1_ag3_f_01_1.txt&line=564&settime=786.8187	DCB_se1_ag3_f_01	DCB_se1_ag3_f_01_1.wav	remodeling	787.8287	788.5187	R|IH0|M|AA1|D|L|IH0|NG	788.3987	788.4587	788.4587	788.5187	0.12	VAR	118	55.24141979	8.420274861	-7.989318714	6.316923059	2.151931375	-6.614316929	-3.523832614	-14.79193485	-3.940004573	0.927111203	-7.432233173	-8.183501235	50.10698082	8.311856412	-6.531561301	11.19598397	4.485728615	-4.776655486	-6.037069355	-15.42320794
988	9759	DCB_se1_ag3_f_01_1	DCB_se1_ag3_f_01	785.1424	785.5524	housing	N	1851	HH AW1 Z IH0 N	0.03	N	N	N	in these areas, you have a lot of places what they consider to be affordable housing.	562	http://lingtools.uoregon.edu/coraal/explorer/browse.php?what=DCB_se1_ag3_f_01_1.txt&line=562&settime=784.1424	DCB_se1_ag3_f_01	DCB_se1_ag3_f_01_1.wav	housing	785.1524	785.5524	HH|AW1|Z|IH0|NG	785.4924	785.5224	785.5224	785.5524	0.06	VAR	116	NA	NA	NA	NA	NA	NA	NA	NA	NA	NA	NA	NA	NA	NA	NA	NA	NA	NA	NA	NA
81	16105	DCB_se2_ag4_m_01_1	DCB_se2_ag4_m_01	671.4337	671.6437	going	VAG	1812	G OW1 IH0 N	0.03	N	N	N	You know what I mean, going to school.	481	http://lingtools.uoregon.edu/coraal/explorer/browse.php?what=DCB_se2_ag4_m_01_1.txt&line=481&settime=670.4337	DCB_se2_ag4_m_01	DCB_se2_ag4_m_01_1.wav	going	671.4237	671.6437	G|OW1|IH0|NG	671.5737	671.6137	671.6137	671.6437	0.07	VAR	87	NA	NA	NA	NA	NA	NA	NA	NA	NA	NA	NA	NA	NA	NA	NA	NA	NA	NA	NA	NA
147	16300	DCB_se2_ag4_m_01_1	DCB_se2_ag4_m_01	2353.2124	2353.5724	growing	N	7170	G R OW1 IH0 N	0.04	N	G	N	So it's- it's- it just a growing up thing, and I'm like this.	1765	http://lingtools.uoregon.edu/coraal/explorer/browse.php?what=DCB_se2_ag4_m_01_1.txt&line=1765&settime=2352.2124	DCB_se2_ag4_m_01	DCB_se2_ag4_m_01_1.wav	growing	2353.2224	2353.5824	G|R|OW1|IH0|NG	2353.4724	2353.5224	2353.5224	2353.5824	0.11	VAR	379	53.68977831	11.90855757	-3.772403142	-7.497046042	-15.93464494	-2.766623723	1.432818422	1.649545802	2.436477106	-12.87387286	-9.019195002	-9.848211659	53.37775163	14.13832368	-4.965088304	-9.847425012	-2.699199531	6.513598459	-5.561048137	-12.89870899
169	16086	DCB_se2_ag4_m_01_1	DCB_se2_ag4_m_01	493.3677	493.6277	doing	DAG	1172	D UW1 IH0 N	0.03	N	N	N	Hey everything alright. I ain't doing nothing wrong. But, you know, once you pass that doorstep, you walk out there you gonna- you doing what you wanna do.	355	http://lingtools.uoregon.edu/coraal/explorer/browse.php?what=DCB_se2_ag4_m_01_1.txt&line=355&settime=492.3677	DCB_se2_ag4_m_01	DCB_se2_ag4_m_01_1.wav	doing	493.3877	493.6277	D|UW1|IH0|NG	493.5677	493.5977	493.5977	493.6277	0.06	VAR	54	NA	NA	NA	NA	NA	NA	NA	NA	NA	NA	NA	NA	NA	NA	NA	NA	NA	NA	NA	NA
190	16102	DCB_se2_ag4_m_01_1	DCB_se2_ag4_m_01	662.9104	663.2204	going	VAG	1792	G OW1 IH0 N	0.03	N	N	N	going to school and everything is-	475	http://lingtools.uoregon.edu/coraal/explorer/browse.php?what=DCB_se2_ag4_m_01_1.txt&line=475&settime=661.9104	DCB_se2_ag4_m_01	DCB_se2_ag4_m_01_1.wav	going	662.9104	663.2204	G|OW1|IH0|NG	663.1304	663.1904	663.1904	663.2204	0.09	VAR	84	43.03328504	12.03318985	9.663627301	-5.64399703	-2.955576285	-2.982956044	-7.123746854	-2.526350751	5.731519345	-1.152286297	-8.350138352	-7.19897191	44.70580602	10.62141101	6.601520381	-6.8652132	2.45370274	5.027304722	-5.83503662	-6.917747422
338	16295	DCB_se2_ag4_m_01_1	DCB_se2_ag4_m_01	2347.2208	2347.4708	getting	GTG	7139	G IH1 T IH0 N	0.03	N	N	N	Now everybody think you /guys/ finna getting high and doing what you doing now you	1761	http://lingtools.uoregon.edu/coraal/explorer/browse.php?what=DCB_se2_ag4_m_01_1.txt&line=1761&settime=2346.2208	DCB_se2_ag4_m_01	DCB_se2_ag4_m_01_1.wav	getting	2347.2208	2347.4508	G|IH1|T|IH0|NG	2347.3908	2347.4208	2347.4208	2347.4508	0.06	VAR	369	NA	NA	NA	NA	NA	NA	NA	NA	NA	NA	NA	NA	NA	NA	NA	NA	NA	NA	NA	NA
374	16458	DCB_se2_ag4_m_01_1	DCB_se2_ag4_m_01	3880.4813	3880.8313	morning	N	12631	M AO1 R N IH0 N	0.03	N	N	N	Cause they wake up in the morning, doing the same thing they do each and every day.	2996	http://lingtools.uoregon.edu/coraal/explorer/browse.php?what=DCB_se2_ag4_m_01_1.txt&line=2996&settime=3879.4813	DCB_se2_ag4_m_01	DCB_se2_ag4_m_01_1.wav	morning	3880.4813	3880.8513	M|AO1|R|N|IH0|NG	3880.7713	3880.8013	3880.8013	3880.8513	0.08	VAR	632	32.87980363	7.121809725	5.553865097	2.441369205	7.852036177	-3.533943867	-5.409866757	-6.910882675	-2.027567031	-2.479391905	-4.029683138	-6.08165672	33.38733688	7.67923375	5.380356399	1.209867289	7.068583383	-3.957869339	-6.813575306	-3.841811465
389	16354	DCB_se2_ag4_m_01_1	DCB_se2_ag4_m_01	2878.7407	2879.0907	saying	VAG	9071	S EY1 IH0 N	0.03	N	N	N	And was honest. Well only thing wasn't honest was you saying that you wasn't sposta be here.	2200	http://lingtools.uoregon.edu/coraal/explorer/browse.php?what=DCB_se2_ag4_m_01_1.txt&line=2200&settime=2877.7407	DCB_se2_ag4_m_01	DCB_se2_ag4_m_01_1.wav	saying	2878.7407	2879.0907	S|EY1|IH0|NG	2879.0007	2879.0607	2879.0607	2879.0907	0.09	VAR	460	48.84484504	8.319984833	-1.755534556	5.752785036	5.017060211	-1.811973264	-2.62532344	-7.049616281	-8.679478977	-13.14910275	-8.799362242	-1.73434025	57.01156973	9.643659451	-3.867640818	4.485558423	2.900045991	1.406982208	3.126657535	-1.367689499
427	16382	DCB_se2_ag4_m_01_1	DCB_se2_ag4_m_01	3135.1461	3135.4461	going	VAG	9974	G OW1 IH0 N	0.05	N	N	N	is- is- is- is- is /going on/. You don't hear that but you can hear that- that-	2382	http://lingtools.uoregon.edu/coraal/explorer/browse.php?what=DCB_se2_ag4_m_01_1.txt&line=2382&settime=3134.1461	DCB_se2_ag4_m_01	DCB_se2_ag4_m_01_1.wav	going	3135.1561	3135.4561	G|OW1|IH0|N	3135.3461	3135.3961	3135.3961	3135.4561	0.11	VAR	504	52.70773534	10.04051468	-0.930349902	-10.47326046	-2.111966477	-8.145739734	-0.022757696	0.268441859	-7.628192991	-12.37797672	2.339678522	2.642560548	49.74068678	10.19806849	-2.423764624	-10.99144945	3.396686259	-1.189897979	-7.368050005	-9.395646539
444	16154	DCB_se2_ag4_m_01_1	DCB_se2_ag4_m_01	1046.316	1046.506	running	VAG	3038	R AH1 N IH0 N	0.03	N	N	N	And it's like I'm just running over top of you. It's- it's-	788	http://lingtools.uoregon.edu/coraal/explorer/browse.php?what=DCB_se2_ag4_m_01_1.txt&line=788&settime=1045.316	DCB_se2_ag4_m_01	DCB_se2_ag4_m_01_1.wav	running	1046.316	1046.506	R|AH1|N|IH0|NG	1046.446	1046.476	1046.476	1046.506	0.06	VAR	150	NA	NA	NA	NA	NA	NA	NA	NA	NA	NA	NA	NA	NA	NA	NA	NA	NA	NA	NA	NA
446	16403	DCB_se2_ag4_m_01_1	DCB_se2_ag4_m_01	3321.1112	3321.3312	sitting	VAG	10662	S IH1 T IH0 N	0.03	N	N	N	this that and the other. And I always watch my- my father be sitting there dancing with my moms.	2526	http://lingtools.uoregon.edu/coraal/explorer/browse.php?what=DCB_se2_ag4_m_01_1.txt&line=2526&settime=3320.1112	DCB_se2_ag4_m_01	DCB_se2_ag4_m_01_1.wav	sitting	3321.1112	3321.3312	S|IH1|T|IH0|NG	3321.2712	3321.3012	3321.3012	3321.3312	0.06	VAR	547	NA	NA	NA	NA	NA	NA	NA	NA	NA	NA	NA	NA	NA	NA	NA	NA	NA	NA	NA	NA
484	16456	DCB_se2_ag4_m_01_1	DCB_se2_ag4_m_01	3870.3275	3870.8975	nothing	Q+N	12610	N AH1 TH IH0 N	0.03	N	N	N	nothing here.	2986	http://lingtools.uoregon.edu/coraal/explorer/browse.php?what=DCB_se2_ag4_m_01_1.txt&line=2986&settime=3869.3275	DCB_se2_ag4_m_01	DCB_se2_ag4_m_01_1.wav	nothing	3870.3275	3870.8975	N|AH1|TH|IH0|NG	3870.8375	3870.8675	3870.8675	3870.8975	0.06	VAR	629	NA	NA	NA	NA	NA	NA	NA	NA	NA	NA	NA	NA	NA	NA	NA	NA	NA	NA	NA	NA
514	16094	DCB_se2_ag4_m_01_1	DCB_se2_ag4_m_01	581.7453	582.2253	fixing	VAG	1491	F IH1 K S IH0 N	0.05	N	N	N	F- fixing breakfast, this th- It was beautiful.	417	http://lingtools.uoregon.edu/coraal/explorer/browse.php?what=DCB_se2_ag4_m_01_1.txt&line=417&settime=580.7453	DCB_se2_ag4_m_01	DCB_se2_ag4_m_01_1.wav	fixing	581.7853	582.2253	F|IH1|K|S|IH0|NG	582.1153	582.1653	582.1653	582.2253	0.11	VAR	69	57.3064479	2.696278521	2.432032712	-3.547877157	1.596941442	6.638249812	-7.016002874	-13.15798928	-0.40632935	-2.185444192	-8.528573723	0.18080676	54.18094767	5.633760726	3.341175013	-1.67106811	-1.461551722	4.336904485	-9.605658904	-9.712660155
597	16197	DCB_se2_ag4_m_01_1	DCB_se2_ag4_m_01	1490.888	1491.308	robbing	VAG	4466	R AA1 B IH0 N	0.08	N	N	N	Not robbing- I've never robbed a store no- I never robbed a s-	1114	http://lingtools.uoregon.edu/coraal/explorer/browse.php?what=DCB_se2_ag4_m_01_1.txt&line=1114&settime=1489.888	DCB_se2_ag4_m_01	DCB_se2_ag4_m_01_1.wav	robbing	1490.888	1491.308	R|AA1|B|IH0|NG	1491.178	1491.218	1491.218	1491.308	0.13	VAR	225	43.39935584	10.55110272	1.873300404	6.129788671	-4.566637074	-4.666229972	0.532553328	-3.919418599	11.571418	-8.641946578	-2.210110562	7.434662923	50.48758976	7.387895357	-1.272140294	2.275723682	9.369112375	7.544454824	-2.882358527	-3.000421721
625	16079	DCB_se2_ag4_m_01_1	DCB_se2_ag4_m_01	441.4536	441.7436	making	VAG	979	M EY1 K IH0 N	0.03	N	N	N	You the user. You ain't the one making the money, you the user.	321	http://lingtools.uoregon.edu/coraal/explorer/browse.php?what=DCB_se2_ag4_m_01_1.txt&line=321&settime=440.4536	DCB_se2_ag4_m_01	DCB_se2_ag4_m_01_1.wav	making	441.4436	441.7436	M|EY1|K|IH0|NG	441.6836	441.7136	441.7136	441.7436	0.06	VAR	45	NA	NA	NA	NA	NA	NA	NA	NA	NA	NA	NA	NA	NA	NA	NA	NA	NA	NA	NA	NA
639	16078	DCB_se2_ag4_m_01_1	DCB_se2_ag4_m_01	427.1323	427.5723	happening	VAG	926	HH AE1 P AH0 N IH0 N	0.05	N	N	N	it's- it's- it's- this- this- this the happening. This- this make me a-	313	http://lingtools.uoregon.edu/coraal/explorer/browse.php?what=DCB_se2_ag4_m_01_1.txt&line=313&settime=426.1323	DCB_se2_ag4_m_01	DCB_se2_ag4_m_01_1.wav	happening	427.1323	427.5723	HH|AE1|P|N|IH0|NG	427.4923	427.5223	427.5223	427.5723	0.08	VAR	42	44.03633013	2.436873105	4.729025207	1.760072133	10.81926637	-0.151666585	-6.117952682	-11.97431301	9.133347816	4.718087716	-1.801172602	-8.820522357	44.29010625	1.583984843	5.336738985	2.834834492	5.377065168	1.689311538	0.377714415	-10.59723133
649	16196	DCB_se2_ag4_m_01_1	DCB_se2_ag4_m_01	1485.7033	1485.9733	doing	DAG	4454	D UW1 IH0 N	0.03	N	N	N	I was doing it. I was- I was-	1110	http://lingtools.uoregon.edu/coraal/explorer/browse.php?what=DCB_se2_ag4_m_01_1.txt&line=1110&settime=1484.7033	DCB_se2_ag4_m_01	DCB_se2_ag4_m_01_1.wav	doing	1485.7033	1486.0033	D|UW1|IH0|NG	1485.9033	1485.9733	1485.9733	1486.0033	0.1	VAR	224	46.39925307	11.93273945	6.455455479	-4.517502428	-2.832399146	1.079841458	3.396771026	-6.350195514	3.993173659	-12.00674978	-20.40750896	-4.035329433	51.25278676	6.685139878	4.113006309	-5.782745838	-7.591241496	8.12999372	8.984965055	-3.83289478
733	16482	DCB_se2_ag4_m_01_1	DCB_se2_ag4_m_01	3943.0498	3943.2198	doing	DAG	12877	D UW1 IH0 N	0.03	N	N	N	Kids doing the same thing.	3039	http://lingtools.uoregon.edu/coraal/explorer/browse.php?what=DCB_se2_ag4_m_01_1.txt&line=3039&settime=3942.0498	DCB_se2_ag4_m_01	DCB_se2_ag4_m_01_1.wav	doing	3943.0498	3943.2298	D|UW1|IH0|NG	3943.1698	3943.1998	3943.1998	3943.2298	0.06	VAR	663	NA	NA	NA	NA	NA	NA	NA	NA	NA	NA	NA	NA	NA	NA	NA	NA	NA	NA	NA	NA
787	16485	DCB_se2_ag4_m_01_1	DCB_se2_ag4_m_01	4019.0356	4019.2056	nothing	Q+N	13107	N AH1 TH IH0 N	0.03	N	N	N	You didn't give 'em nothing to go on.	3098	http://lingtools.uoregon.edu/coraal/explorer/browse.php?what=DCB_se2_ag4_m_01_1.txt&line=3098&settime=4018.0356	DCB_se2_ag4_m_01	DCB_se2_ag4_m_01_1.wav	nothing	4019.0356	4019.2056	N|AH1|TH|IH0|NG	4019.1456	4019.1756	4019.1756	4019.2056	0.06	VAR	668	NA	NA	NA	NA	NA	NA	NA	NA	NA	NA	NA	NA	NA	NA	NA	NA	NA	NA	NA	NA
797	16319	DCB_se2_ag4_m_01_1	DCB_se2_ag4_m_01	2485.188	2485.498	motherfucking	ADJ	7654	M AH1 DH ER0 F AH1 K IH0 N	0.03	N	N	N	this that and the other, how [nice they look, this that and the other.] Boy I'm like, the- a- a pair of tennis shoes when we was coming up, a motherfucking a pair of tennis shoes was five dollars.	1873	http://lingtools.uoregon.edu/coraal/explorer/browse.php?what=DCB_se2_ag4_m_01_1.txt&line=1873&settime=2484.188	DCB_se2_ag4_m_01	DCB_se2_ag4_m_01_1.wav	motherfucking	2485.188	2485.498	M|AH1|DH|ER0|F|AH1|K|IH0|NG	2485.438	2485.468	2485.468	2485.498	0.06	VAR	405	NA	NA	NA	NA	NA	NA	NA	NA	NA	NA	NA	NA	NA	NA	NA	NA	NA	NA	NA	NA
807	16457	DCB_se2_ag4_m_01_1	DCB_se2_ag4_m_01	3878.8898	3879.1898	nothing	Q+N	12624	N AH1 TH IH0 N	0.15	N	N	N	They don't say nothing.	2994	http://lingtools.uoregon.edu/coraal/explorer/browse.php?what=DCB_se2_ag4_m_01_1.txt&line=2994&settime=3877.8898	DCB_se2_ag4_m_01	DCB_se2_ag4_m_01_1.wav	nothing	3878.8898	3879.1898	N|AH1|TH|IH0|NG	3879.0098	3879.0398	3879.0398	3879.1898	0.18	VAR	630	37.3196635	5.309977031	5.92296808	-6.640769227	1.46121586	-4.868489011	-4.464533116	-7.288855873	-0.276061959	-0.349377514	-1.192470015	-5.637821646	28.55182963	-0.007140284	4.077155971	-5.174981814	3.532237118	0.546258119	-1.787003886	-11.11402418
952	16384	DCB_se2_ag4_m_01_1	DCB_se2_ag4_m_01	3142.3008	3142.5008	coming	VAG	10010	K AH1 M IH0 N	0.03	N	N	N	coming up in Southeast DC, it's the same thing. You don't- you ain't wanna listen.	2390	http://lingtools.uoregon.edu/coraal/explorer/browse.php?what=DCB_se2_ag4_m_01_1.txt&line=2390&settime=3141.3008	DCB_se2_ag4_m_01	DCB_se2_ag4_m_01_1.wav	coming	3142.2908	3142.5008	K|AH1|M|IH0|NG	3142.4408	3142.4708	3142.4708	3142.5008	0.06	VAR	510	NA	NA	NA	NA	NA	NA	NA	NA	NA	NA	NA	NA	NA	NA	NA	NA	NA	NA	NA	NA
956	16236	DCB_se2_ag4_m_01_1	DCB_se2_ag4_m_01	1826.791	1827.061	doing	DAG	5506	D UW1 IH0 N	0.03	N	N	N	You ain't doing that. You- you- you playing a game. You still hustling.	1378	http://lingtools.uoregon.edu/coraal/explorer/browse.php?what=DCB_se2_ag4_m_01_1.txt&line=1378&settime=1825.791	DCB_se2_ag4_m_01	DCB_se2_ag4_m_01_1.wav	doing	1826.771	1827.061	D|UW1|IH0|NG	1826.951	1827.031	1827.031	1827.061	0.11	VAR	276	61.02446898	8.668435661	5.152680777	-5.498868247	-20.75688109	4.109645383	8.104290018	-11.11645522	-2.182842292	-5.249651214	-7.431997812	15.45838772	62.13968618	7.084385837	5.325630815	-5.411138306	-15.21873081	1.93009662	5.392304047	-13.29416043
85	11321	DCB_se1_ag4_m_01_1	DCB_se1_ag4_m_01	1002.0605	1002.4005	trying	VAG	2965	T R AY1 N	0.04	N	N	N	I w- I tr- started trying it myself but I didn't know what- what to look for in the high, didn't know what to expect from the high so I was smoking it.	820	http://lingtools.uoregon.edu/coraal/explorer/browse.php?what=DCB_se1_ag4_m_01_1.txt&line=820&settime=1001.0605	DCB_se1_ag4_m_01	DCB_se1_ag4_m_01_1.wav	trying	1002.0705	1002.4005	T|R|AY1|NG	1002.2105	1002.3705	1002.3705	1002.4005	0.19	VAR	160	66.89407237	12.82674079	-11.55822496	-8.150261497	-0.928502664	-2.770339359	-7.474363962	-8.552094679	4.01718965	1.954654257	10.64455665	-1.6198916	68.2661553	11.3996725	-11.30167197	-9.107213812	-2.109520418	-1.962129832	-7.459450748	-12.51159757
148	11436	DCB_se1_ag4_m_01_1	DCB_se1_ag4_m_01	1989.6626	1990.0426	anything	Q+N	6575	EH1 N IY0 TH IH2 NG	0.15	NG	G	G	nobody beat 'em up, you know anything like that uh,	1645	http://lingtools.uoregon.edu/coraal/explorer/browse.php?what=DCB_se1_ag4_m_01_1.txt&line=1645&settime=1988.6626	DCB_se1_ag4_m_01	DCB_se1_ag4_m_01_1.wav	anything	1989.6826	1990.0926	EH1|N|IY0|TH|IH2|NG	1989.8526	1989.8926	1989.8926	1990.0926	0.24	VAR	342	47.57950288	7.001306525	1.841964263	9.704212507	10.05390655	-7.367300747	-13.94158739	0.087405751	-0.015824135	-2.831914347	-4.67026511	-4.046234583	45.65196069	7.310013193	-1.818769231	7.973594465	10.52561638	-4.240588068	-18.53042623	1.545368794
154	11378	DCB_se1_ag4_m_01_1	DCB_se1_ag4_m_01	1567.7767	1568.0067	everything	Q+N	5005	EH1 V R IY0 TH IH2 NG	0.04	NG	G	N	when I got into the room, and within three months at the time, my sister's paying my rent and everything I was a- you know /going/ back and forth down	1313	http://lingtools.uoregon.edu/coraal/explorer/browse.php?what=DCB_se1_ag4_m_01_1.txt&line=1313&settime=1566.7767	DCB_se1_ag4_m_01	DCB_se1_ag4_m_01_1.wav	everything	1567.7867	1568.0167	EH1|V|R|IY0|TH|IH2|NG	1567.9367	1567.9667	1567.9667	1568.0167	0.08	VAR	254	46.03244293	7.590316568	-0.75554861	5.547129175	14.47887916	-2.758946281	-5.545022202	0.571083414	0.811583562	-1.92460969	-6.754642386	-11.79894595	46.24652603	8.054922037	0.559528883	5.394604186	11.63859777	-4.16461105	-9.596906424	-1.615601073
273	11463	DCB_se1_ag4_m_01_1	DCB_se1_ag4_m_01	2260.8197	2261.0497	looking	VAG	7739	L UH1 K IH0 NG	0.06	NG	G	N	squeaky clean looking guy, young guy.	1885	http://lingtools.uoregon.edu/coraal/explorer/browse.php?what=DCB_se1_ag4_m_01_1.txt&line=1885&settime=2259.8197	DCB_se1_ag4_m_01	DCB_se1_ag4_m_01_1.wav	looking	2260.8197	2261.0497	L|UH1|K|IH0|NG	2260.9497	2261.0097	2261.0097	2261.0497	0.1	VAR	387	48.90765718	9.995889801	-3.731396665	9.380975692	10.84478245	-6.093429656	-15.2983799	-3.912622924	-0.872483577	-0.668818696	-14.52373094	-0.804187762	48.54103389	10.61020732	-2.788902665	10.35702776	9.605991218	-6.755129768	-16.83466861	1.826183597
281	11246	DCB_se1_ag4_m_01_1	DCB_se1_ag4_m_01	470.5468	470.7868	doing	DAG	1173	D UW1 IH0 N	0.04	N	N	N	a lot more people started doing it and younger people started doing it.	377	http://lingtools.uoregon.edu/coraal/explorer/browse.php?what=DCB_se1_ag4_m_01_1.txt&line=377&settime=469.5468	DCB_se1_ag4_m_01	DCB_se1_ag4_m_01_1.wav	doing	470.5468	470.7768	D|UW1|IH0|NG	470.6968	470.7468	470.7468	470.7768	0.08	VAR	48	46.60677523	14.98437592	2.998886813	-0.267374683	-9.514711424	-4.591383107	3.319489885	0.851275278	4.626489758	-8.010263194	-16.98899337	0.631375587	47.74596093	14.90701922	1.112798246	-0.600125048	-6.318235609	-3.021440481	0.660863172	-3.292937767
397	11276	DCB_se1_ag4_m_01_1	DCB_se1_ag4_m_01	619.7795	620.3695	scheming	VAG	1708	S K IY1 M IH0 N	0.04	N	N	N	scheming and hustling and- and you know doing what we could to get money you know to support our heroin habits.	495	http://lingtools.uoregon.edu/coraal/explorer/browse.php?what=DCB_se1_ag4_m_01_1.txt&line=495&settime=618.7795	DCB_se1_ag4_m_01	DCB_se1_ag4_m_01_1.wav	scheming	619.7795	620.3795	S|K|IY1|M|IH0|NG	620.2395	620.3295	620.3295	620.3795	0.14	VAR	85	58.20086889	8.668081298	-1.190685563	10.09828953	4.343933644	-1.471442586	-16.92507424	-3.186769181	-5.500556351	8.451481168	-8.981662086	-5.207520486	55.45850501	10.59906319	-1.781157997	10.69640374	5.428839662	-2.887093772	-13.35394733	-3.342131725
469	11414	DCB_se1_ag4_m_01_1	DCB_se1_ag4_m_01	1814.5857	1814.9957	using	VAG	5913	Y UW1 Z IH0 NG	0.06	NG	N	N	Not using, staying clean,	1523	http://lingtools.uoregon.edu/coraal/explorer/browse.php?what=DCB_se1_ag4_m_01_1.txt&line=1523&settime=1813.5857	DCB_se1_ag4_m_01	DCB_se1_ag4_m_01_1.wav	using	1814.5857	1815.0657	Y|UW1|Z|IH0|NG	1814.8857	1814.9457	1814.9457	1815.0657	0.18	VAR	307	40.37517155	10.12543158	1.288396045	11.3708757	6.194322013	3.56624708	-0.339951686	-2.391188555	0.253156145	-1.786677973	-14.1270684	-2.779161933	39.26307138	10.00334707	2.471740091	11.30406382	5.317081386	1.261450706	-3.668446904	-0.593923188
547	11438	DCB_se1_ag4_m_01_1	DCB_se1_ag4_m_01	2054.1235	2054.4835	whoopings	NS	6850	W HH UW1 P IH0 NG S	0.06	NG	N	N	You know we got our whoopings we got w-	1691	http://lingtools.uoregon.edu/coraal/explorer/browse.php?what=DCB_se1_ag4_m_01_1.txt&line=1691&settime=2053.1235	DCB_se1_ag4_m_01	DCB_se1_ag4_m_01_1.wav	whoopings	2054.1035	2054.4835	W|HH|UW1|P|IH0|NG|S	2054.3535	2054.3835	2054.3835	2054.4535	0.1	VAR	346	49.89609331	12.92453284	-0.245488132	2.940823095	11.1099957	3.892964948	-10.33548166	-10.60172832	-3.631970664	-6.19972366	-0.267544735	-2.70477814	47.50384551	11.86068295	-0.204222223	1.865268409	15.18417327	1.485676557	-3.81741226	-7.702558007
573	11320	DCB_se1_ag4_m_01_1	DCB_se1_ag4_m_01	994.8035	995.1635	selling	VAG	2938	S EH1 L IH0 N	0.06	N	N	G	eventually I saw it as a means of like me hustling and selling some of it,	814	http://lingtools.uoregon.edu/coraal/explorer/browse.php?what=DCB_se1_ag4_m_01_1.txt&line=814&settime=993.8035	DCB_se1_ag4_m_01	DCB_se1_ag4_m_01_1.wav	selling	994.8035	995.1535	S|EH1|L|IH0|NG	995.0735	995.1035	995.1035	995.1535	0.08	VAR	159	49.55155846	11.4746806	-3.167842575	-0.506174827	-1.698846169	4.391207963	-8.945816601	-8.666281681	-5.949045939	2.237314316	8.134030971	1.986086668	47.61765039	10.23175869	-0.00457305	-0.965988161	0.643486951	4.703657695	-8.298130651	-2.440878511
631	11353	DCB_se1_ag4_m_01_1	DCB_se1_ag4_m_01	1351.06	1351.23	doing	DAG	4237	D UW1 IH0 N	0.03	N	N	N	and go back to shooting heroin or either as the year- as the later years came we started doing the-	1117	http://lingtools.uoregon.edu/coraal/explorer/browse.php?what=DCB_se1_ag4_m_01_1.txt&line=1117&settime=1350.06	DCB_se1_ag4_m_01	DCB_se1_ag4_m_01_1.wav	doing	1351.06	1351.23	D|UW1|IH0|NG	1351.15	1351.2	1351.2	1351.23	0.08	VAR	208	47.57758138	16.12294353	-2.000946326	-5.270710726	-2.482497444	-6.875599571	-2.949794441	3.112931695	-5.195067716	-2.428363727	-7.701879254	3.757093593	47.58597381	15.43874437	-2.118345388	-3.198428671	-1.527332121	-5.300155332	-3.34623779	4.888503314
632	11392	DCB_se1_ag4_m_01_1	DCB_se1_ag4_m_01	1636.964	1637.194	having	HAG	5282	HH AE1 V IH0 N	0.04	N	N	N	having to get dope and then get the dope not really feeling	1355	http://lingtools.uoregon.edu/coraal/explorer/browse.php?what=DCB_se1_ag4_m_01_1.txt&line=1355&settime=1635.964	DCB_se1_ag4_m_01	DCB_se1_ag4_m_01_1.wav	having	1636.964	1637.194	HH|AE1|V|IH0|NG	1637.124	1637.164	1637.164	1637.194	0.07	VAR	275	NA	NA	NA	NA	NA	NA	NA	NA	NA	NA	NA	NA	NA	NA	NA	NA	NA	NA	NA	NA
640	11577	DCB_se1_ag4_m_01_1	DCB_se1_ag4_m_01	3735.6641	3735.9241	feeling	N	12792	F IY1 L IH0 N	0.06	N	N	N	Somebody that really even counted themselves out feeling like, hey you know what?	3229	http://lingtools.uoregon.edu/coraal/explorer/browse.php?what=DCB_se1_ag4_m_01_1.txt&line=3229&settime=3734.6641	DCB_se1_ag4_m_01	DCB_se1_ag4_m_01_1.wav	feeling	3735.6541	3735.9041	F|IY1|L|IH0|NG	3735.8341	3735.8641	3735.8641	3735.9041	0.07	VAR	598	NA	NA	NA	NA	NA	NA	NA	NA	NA	NA	NA	NA	NA	NA	NA	NA	NA	NA	NA	NA
699	11491	DCB_se1_ag4_m_01_1	DCB_se1_ag4_m_01	2696.0249	2696.3449	growing	VAG	9170	G R OW1 IH0 N	0.04	N	N	N	me growing up	2295	http://lingtools.uoregon.edu/coraal/explorer/browse.php?what=DCB_se1_ag4_m_01_1.txt&line=2295&settime=2695.0249	DCB_se1_ag4_m_01	DCB_se1_ag4_m_01_1.wav	growing	2696.0249	2696.3449	G|R|OW1|IH0|NG	2696.2549	2696.3049	2696.3049	2696.3449	0.09	VAR	444	58.65480615	13.35704609	-0.966246503	-3.642950495	-7.929190303	-18.70498998	-0.232308418	4.632936743	0.610117588	-2.535167341	-4.606830141	-5.951738502	59.7261271	13.98678172	-1.806095735	-6.536850726	-2.324232528	-12.06234187	-2.440466165	3.445935298
723	11452	DCB_se1_ag4_m_01_1	DCB_se1_ag4_m_01	2188.0022	2188.2522	seeing	VAG	7405	S IY1 IH0 NG	0.05	NG	G	G	I remember seeing guys get killed, literally get their brains blown out right in front of me,	1829	http://lingtools.uoregon.edu/coraal/explorer/browse.php?what=DCB_se1_ag4_m_01_1.txt&line=1829&settime=2187.0022	DCB_se1_ag4_m_01	DCB_se1_ag4_m_01_1.wav	seeing	2188.0022	2188.2522	S|IY1|IH0|NG	2188.1822	2188.2222	2188.2222	2188.2522	0.07	VAR	368	NA	NA	NA	NA	NA	NA	NA	NA	NA	NA	NA	NA	NA	NA	NA	NA	NA	NA	NA	NA
747	11312	DCB_se1_ag4_m_01_1	DCB_se1_ag4_m_01	957.5879	957.8579	switching	VAG	2805	S W IH1 CH IH0 N	0.04	N	N	G	guy starts switching from	786	http://lingtools.uoregon.edu/coraal/explorer/browse.php?what=DCB_se1_ag4_m_01_1.txt&line=786&settime=956.5879	DCB_se1_ag4_m_01	DCB_se1_ag4_m_01_1.wav	switching	957.5879	957.8579	S|W|IH1|CH|IH0|NG	957.7779	957.8179	957.8179	957.8579	0.08	VAR	150	40.43242217	9.05871467	-0.014910038	10.7215952	5.940222943	5.432644352	-0.910017013	-10.04188059	-6.713064587	1.393609003	-6.254620188	-3.544873555	39.61873019	9.422111408	-1.039327152	9.657729307	10.09623869	6.593704492	-0.974342255	-8.145889616
804	11385	DCB_se1_ag4_m_01_1	DCB_se1_ag4_m_01	1599.1405	1599.2605	doing	DAG	5119	D UW1 IH0 N	0.03	N	N	N	Stopped doing the crack cocaine, stopped doing heroin	1339	http://lingtools.uoregon.edu/coraal/explorer/browse.php?what=DCB_se1_ag4_m_01_1.txt&line=1339&settime=1598.1405	DCB_se1_ag4_m_01	DCB_se1_ag4_m_01_1.wav	doing	1599.1305	1599.2605	D|UW1|IH0|NG	1599.2005	1599.2305	1599.2305	1599.2605	0.06	VAR	265	NA	NA	NA	NA	NA	NA	NA	NA	NA	NA	NA	NA	NA	NA	NA	NA	NA	NA	NA	NA
865	11307	DCB_se1_ag4_m_01_1	DCB_se1_ag4_m_01	914.8457	915.1257	selling	VAG	2644	S EH1 L IH0 N	0.03	N	N	G	a lot- lot of the guys in DC that were selling crack cocaine back in the eight-	742	http://lingtools.uoregon.edu/coraal/explorer/browse.php?what=DCB_se1_ag4_m_01_1.txt&line=742&settime=913.8457	DCB_se1_ag4_m_01	DCB_se1_ag4_m_01_1.wav	selling	914.8457	915.1257	S|EH1|L|IH0|NG	915.0657	915.0957	915.0957	915.1257	0.06	VAR	141	NA	NA	NA	NA	NA	NA	NA	NA	NA	NA	NA	NA	NA	NA	NA	NA	NA	NA	NA	NA
869	11340	DCB_se1_ag4_m_01_1	DCB_se1_ag4_m_01	1237.5162	1237.9362	beginning	N	3804	B IH0 G IH1 N IH0 N	0.06	N	N	N	You know in the beginning of using heroin-	1022	http://lingtools.uoregon.edu/coraal/explorer/browse.php?what=DCB_se1_ag4_m_01_1.txt&line=1022&settime=1236.5162	DCB_se1_ag4_m_01	DCB_se1_ag4_m_01_1.wav	beginning	1237.5162	1237.9362	B|IH0|G|IH1|N|IH0|NG	1237.8362	1237.8762	1237.8762	1237.9362	0.1	VAR	190	58.64021387	13.24269908	-0.250782229	-6.059163293	6.782700682	-7.84562635	-10.48453208	-9.806951047	-13.29738083	13.64737712	5.392771046	2.321520244	54.85507254	13.73124864	0.454319154	-5.177567377	6.623121206	-5.442918646	-4.831722721	-8.56184232
86	2996	DCA_se2_ag2_m_02_1	DCA_se2_ag2_m_02	858.4385	858.6785	nothing	Q+N	9077	N AH1 TH W IH0 N	0.03	N	N	N	nothing [else.]	738	http://lingtools.uoregon.edu/coraal/explorer/browse.php?what=DCA_se2_ag2_m_02_1.txt&line=738&settime=857.4385	DCA_se2_ag2_m_02	DCA_se2_ag2_m_02_1.wav	nothing	858.4385	858.6885	N|AH1|TH|W|IH0|AH1|NG|T	858.6585	858.6885	858.6808	858.7608	0.1023	VAR	123	60.03079565	10.98767288	-1.879989465	-1.859357871	2.775486304	3.444821325	-2.607373799	-7.027240724	0.184423512	-3.308345085	2.587123841	-0.036989951	62.87413672	10.7786272	-4.571466581	-1.09873573	-1.270214488	3.581526477	-4.118366693	-1.965983279
106	3008	DCA_se2_ag2_m_02_1	DCA_se2_ag2_m_02	1100.6452	1100.8452	during	P	9771	D ER1 IH0 N	0.03	N	N	N	because during the time she was there	949	http://lingtools.uoregon.edu/coraal/explorer/browse.php?what=DCA_se2_ag2_m_02_1.txt&line=949&settime=1099.6452	DCA_se2_ag2_m_02	DCA_se2_ag2_m_02_1.wav	during	1100.6252	1100.8452	D|ER1|IH0|NG	1100.7852	1100.8152	1100.8152	1100.8452	0.06	VAR	157	NA	NA	NA	NA	NA	NA	NA	NA	NA	NA	NA	NA	NA	NA	NA	NA	NA	NA	NA	NA
109	3022	DCA_se2_ag2_m_02_1	DCA_se2_ag2_m_02	1257.769	1258.069	boring	ADJ	10301	B AO1 R IH0 N	0.03	N	N	G	and it be boring as I don't know what.	1087	http://lingtools.uoregon.edu/coraal/explorer/browse.php?what=DCA_se2_ag2_m_02_1.txt&line=1087&settime=1256.769	DCA_se2_ag2_m_02	DCA_se2_ag2_m_02_1.wav	boring	1257.779	1258.049	B|AO1|R|IH0|NG	1257.989	1258.019	1258.019	1258.049	0.06	VAR	184	NA	NA	NA	NA	NA	NA	NA	NA	NA	NA	NA	NA	NA	NA	NA	NA	NA	NA	NA	NA
198	3025	DCA_se2_ag2_m_02_1	DCA_se2_ag2_m_02	1289.3108	1289.5408	something	Q+N	10413	S AH1 M TH IH0 N	0.03	N	G	N	And they will learn something and try to do better.	1116	http://lingtools.uoregon.edu/coraal/explorer/browse.php?what=DCA_se2_ag2_m_02_1.txt&line=1116&settime=1288.3108	DCA_se2_ag2_m_02	DCA_se2_ag2_m_02_1.wav	something	1289.3008	1289.5408	S|AH1|M|TH|IH0|NG	1289.4808	1289.5108	1289.5108	1289.5408	0.06	VAR	188	NA	NA	NA	NA	NA	NA	NA	NA	NA	NA	NA	NA	NA	NA	NA	NA	NA	NA	NA	NA
341	3110	DCA_se2_ag2_m_02_1	DCA_se2_ag2_m_02	2528.4038	2528.6338	doing	DAG	14115	D UW1 IH0 N	0.05	N	N	N	doing something we wasn't supposed to be doing,	2153	http://lingtools.uoregon.edu/coraal/explorer/browse.php?what=DCA_se2_ag2_m_02_1.txt&line=2153&settime=2527.4038	DCA_se2_ag2_m_02	DCA_se2_ag2_m_02_1.wav	doing	2528.4038	2528.6238	D|UW1|IH0|NG	2528.5238	2528.5738	2528.5738	2528.6238	0.1	VAR	337	72.29480114	8.3851288	-1.378733359	0.627539484	9.067841429	5.780352549	4.618076793	-5.08982215	-9.519490259	-7.530340406	-5.311874755	2.064617971	73.35602098	7.659103293	-2.155513251	2.818055247	11.33245695	4.429015185	-4.168057591	-4.335831551
430	3058	DCA_se2_ag2_m_02_1	DCA_se2_ag2_m_02	1766.6985	1766.9485	something	Q+N	11820	S AH1 M TH IH0 N	0.05	N	N	N	I don't care what race you are, if you do something to me,	1487	http://lingtools.uoregon.edu/coraal/explorer/browse.php?what=DCA_se2_ag2_m_02_1.txt&line=1487&settime=1765.6985	DCA_se2_ag2_m_02	DCA_se2_ag2_m_02_1.wav	something	1766.6985	1766.9585	S|AH1|M|TH|IH0|NG	1766.8785	1766.9085	1766.9085	1766.9585	0.08	VAR	239	54.30525331	8.052086067	-3.478427992	8.139428838	19.10743889	7.696693159	-8.131361447	-3.682834482	6.061887471	-7.613267778	2.610732466	2.303752305	48.6111894	7.478484923	-0.412791142	5.545906769	14.82129024	6.551164484	-2.342612362	0.079410629
602	3087	DCA_se2_ag2_m_02_1	DCA_se2_ag2_m_02	2170.5122	2170.8422	saying	VAG	13032	S EY1 IH0 N	0.03	N	N	G	And meeting them at the bank, you know, on pay day saying uh, how about a couple dollars, Pop? you know?	1845	http://lingtools.uoregon.edu/coraal/explorer/browse.php?what=DCA_se2_ag2_m_02_1.txt&line=1845&settime=2169.5122	DCA_se2_ag2_m_02	DCA_se2_ag2_m_02_1.wav	saying	2170.5222	2170.8722	S|EY1|IH0|NG	2170.8122	2170.8422	2170.8422	2170.8722	0.06	VAR	292	NA	NA	NA	NA	NA	NA	NA	NA	NA	NA	NA	NA	NA	NA	NA	NA	NA	NA	NA	NA
613	2980	DCA_se2_ag2_m_02_1	DCA_se2_ag2_m_02	625.3094	625.4994	pulling	VAG	8326	P UH1 L IH0 N	0.03	N	N	G	because he had a bad habit of pulling clothes off the line.	538	http://lingtools.uoregon.edu/coraal/explorer/browse.php?what=DCA_se2_ag2_m_02_1.txt&line=538&settime=624.3094	DCA_se2_ag2_m_02	DCA_se2_ag2_m_02_1.wav	pulling	625.3094	625.4994	P|UH1|L|IH0|NG	625.4394	625.4694	625.4694	625.4994	0.06	VAR	78	NA	NA	NA	NA	NA	NA	NA	NA	NA	NA	NA	NA	NA	NA	NA	NA	NA	NA	NA	NA
628	3072	DCA_se2_ag2_m_02_1	DCA_se2_ag2_m_02	1977.1156	1977.2556	being	BAG	12478	B IY1 IH0 N	0.03	N	N	N	he got that from being around other dogs,	1679	http://lingtools.uoregon.edu/coraal/explorer/browse.php?what=DCA_se2_ag2_m_02_1.txt&line=1679&settime=1976.1156	DCA_se2_ag2_m_02	DCA_se2_ag2_m_02_1.wav	being	1977.1156	1977.2656	B|IY1|IH0|NG	1977.2056	1977.2356	1977.2356	1977.2656	0.06	VAR	268	NA	NA	NA	NA	NA	NA	NA	NA	NA	NA	NA	NA	NA	NA	NA	NA	NA	NA	NA	NA
663	3096	DCA_se2_ag2_m_02_1	DCA_se2_ag2_m_02	2287.403	2287.743	visiting	VAG	13372	V IH1 Z IH0 T IH0 N	0.03	N	N	N	they came around visiting an awful lot,	1932	http://lingtools.uoregon.edu/coraal/explorer/browse.php?what=DCA_se2_ag2_m_02_1.txt&line=1932&settime=2286.403	DCA_se2_ag2_m_02	DCA_se2_ag2_m_02_1.wav	visiting	2287.383	2287.723	V|IH1|Z|IH0|T|IH0|NG	2287.663	2287.693	2287.693	2287.723	0.06	VAR	309	NA	NA	NA	NA	NA	NA	NA	NA	NA	NA	NA	NA	NA	NA	NA	NA	NA	NA	NA	NA
744	3013	DCA_se2_ag2_m_02_1	DCA_se2_ag2_m_02	1159.5437	1159.8537	beginning	VAG	9974	B IH0 G IH1 N IH0 N	0.03	N	N	N	And seeing like I'm beginning to succeed now, in life <laugh>.	1005	http://lingtools.uoregon.edu/coraal/explorer/browse.php?what=DCA_se2_ag2_m_02_1.txt&line=1005&settime=1158.5437	DCA_se2_ag2_m_02	DCA_se2_ag2_m_02_1.wav	beginning	1159.5637	1159.8537	B|IH0|G|IH1|N|IH0|NG	1159.7937	1159.8237	1159.8237	1159.8537	0.06	VAR	164	NA	NA	NA	NA	NA	NA	NA	NA	NA	NA	NA	NA	NA	NA	NA	NA	NA	NA	NA	NA
89	8054	DCB_se1_ag2_f_02_1	DCB_se2_ag2_f_01	1188.4627	1188.7027	trying	VAG	47352	T R AY1 N	0.03	N	N	N	I'm trying to get her to do it but /Jessie/ can't do hers until six, so I- I don't know if she wanted to be [by five.]	797	http://lingtools.uoregon.edu/coraal/explorer/browse.php?what=DCB_se1_ag2_f_02_1.txt&line=797&settime=1187.4627	DCB_se2_ag2_f_01	DCB_se1_ag2_f_02_1.wav	trying	1188.4727	1188.7027	T|R|AY1|NG	1188.5527	1188.6727	1188.6727	1188.7027	0.15	VAR	196	63.69765519	7.968782001	-16.82693284	-1.258435025	-3.749762538	-4.64122546	3.239330906	-7.95172353	-8.682296828	12.65200315	-0.953579226	14.94552319	69.41770468	8.312242361	-18.13223452	-5.229955717	-4.479899994	-2.173718613	-4.117501354	-7.454633793
211	12555	DCB_se2_ag2_f_01_1	DCB_se2_ag2_f_01	2922.924	2923.144	something	Q+N	6886	S AH1 M TH IH0 N	0.03	N	N	N	when the Fab Five started it became a every weekend thing. Like, we had to do something every weekend. We was going out of town.	1998	http://lingtools.uoregon.edu/coraal/explorer/browse.php?what=DCB_se2_ag2_f_01_1.txt&line=1998&settime=2921.924	DCB_se2_ag2_f_01	DCB_se2_ag2_f_01_1.wav	something	2922.924	2923.154	S|AH1|M|TH|IH0|NG	2923.094	2923.124	2923.124	2923.154	0.06	VAR	360	NA	NA	NA	NA	NA	NA	NA	NA	NA	NA	NA	NA	NA	NA	NA	NA	NA	NA	NA	NA
505	12537	DCB_se2_ag2_f_01_1	DCB_se2_ag2_f_01	2620.237	2620.437	going	VAG	6075	G OW1 IH0 N	0.03	N	N	N	and then once I started going to it became like fast paced and	1784	http://lingtools.uoregon.edu/coraal/explorer/browse.php?what=DCB_se2_ag2_f_01_1.txt&line=1784&settime=2619.237	DCB_se2_ag2_f_01	DCB_se2_ag2_f_01_1.wav	going	2620.237	2620.447	G|OW1|IH0|NG	2620.347	2620.417	2620.417	2620.447	0.1	VAR	319	51.4682361	9.869663764	-8.99053134	-3.611069678	-25.59040277	-14.77813526	-2.32927581	-0.887312759	3.67049872	18.93227802	-0.404547431	4.963874923	56.02642701	8.483560335	-12.28932536	-3.249872513	-23.19449304	-13.44411773	-0.544524183	-0.853918619
566	15984	DCB_se2_ag4_f_05_1	DCB_se2_ag2_f_01	3363.5293	3363.7193	talking	VAG	40561	T AO1 K IH0 NG	0.03	NG	N	N	[<laugh>]	2290	http://lingtools.uoregon.edu/coraal/explorer/browse.php?what=DCB_se2_ag4_f_05_1.txt&line=2290&settime=3362.5293	DCB_se2_ag2_f_01	DCB_se2_ag4_f_05_1.wav	talking	3363.5393	3363.7193	T|AO1|K|IH0|NG	3363.6593	3363.6893	3363.6893	3363.7193	0.06	VAR	394	NA	NA	NA	NA	NA	NA	NA	NA	NA	NA	NA	NA	NA	NA	NA	NA	NA	NA	NA	NA
583	12405	DCB_se2_ag2_f_01_1	DCB_se2_ag2_f_01	546.3214	546.4814	coming	VAG	1180	K AH1 M IH0 N	0.03	N	N	N	But like most- When I was coming up, it was like Most Wanted, Shut 'Em Down.	405	http://lingtools.uoregon.edu/coraal/explorer/browse.php?what=DCB_se2_ag2_f_01_1.txt&line=405&settime=545.3214	DCB_se2_ag2_f_01	DCB_se2_ag2_f_01_1.wav	coming	546.3214	546.4814	K|AH1|M|IH0|NG	546.4214	546.4514	546.4514	546.4814	0.06	VAR	66	NA	NA	NA	NA	NA	NA	NA	NA	NA	NA	NA	NA	NA	NA	NA	NA	NA	NA	NA	NA
634	12392	DCB_se2_ag2_f_01_1	DCB_se2_ag2_f_01	429.9909	430.6409	anything	Q+N	956	EH1 N sil IY0 TH AY1 IH2 NG D OW1 N N OW1 AH0 B	0.03	N	N	G	not doing [anything.]	322	http://lingtools.uoregon.edu/coraal/explorer/browse.php?what=DCB_se2_ag2_f_01_1.txt&line=322&settime=428.9909	DCB_se2_ag2_f_01	DCB_se2_ag2_f_01_1.wav	anything	429.9909	430.2309	EH1|N|IY0|TH|AY1|IH2|NG|D	430.2009	430.2309	430.2042	430.2642	0.0633	VAR	48	NA	NA	NA	NA	NA	NA	NA	NA	NA	NA	NA	NA	NA	NA	NA	NA	NA	NA	NA	NA
674	12460	DCB_se2_ag2_f_01_1	DCB_se2_ag2_f_01	1493.7511	1494.1811	telling	VAG	3469	AY1 T EH1 L IH0 NG	0.1	NG	N	N	[So that's what I was] telling you	1042	http://lingtools.uoregon.edu/coraal/explorer/browse.php?what=DCB_se2_ag2_f_01_1.txt&line=1042&settime=1492.7511	DCB_se2_ag2_f_01	DCB_se2_ag2_f_01_1.wav	telling	1493.7411	1494.1011	T|EH1|L|IH0|NG	1494.0411	1494.0711	1494.0711	1494.1011	0.06	VAR	174	NA	NA	NA	NA	NA	NA	NA	NA	NA	NA	NA	NA	NA	NA	NA	NA	NA	NA	NA	NA
713	12390	DCB_se2_ag2_f_01_1	DCB_se2_ag2_f_01	427.0123	427.2423	getting	GTG	943	G IH1 T IH0 N	0.03	N	N	N	Even though I was in /RD-SCHOOL-2/, I wasn't a product of that school. So I was always the one doing all my homework, getting good grades as opposed to everybody else around me like,	320	http://lingtools.uoregon.edu/coraal/explorer/browse.php?what=DCB_se2_ag2_f_01_1.txt&line=320&settime=426.0123	DCB_se2_ag2_f_01	DCB_se2_ag2_f_01_1.wav	getting	427.0223	427.2423	G|IH1|T|IH0|NG	427.1823	427.2123	427.2123	427.2423	0.06	VAR	46	NA	NA	NA	NA	NA	NA	NA	NA	NA	NA	NA	NA	NA	NA	NA	NA	NA	NA	NA	NA
95	4053	DCA_se3_ag1_f_03_1	DCA_se3_ag1_f_03	299.8381	300.4581	talking	VAG	489	T AO1 K IH0 NG	0.13	NG	G	N	And she could see me plain as day in that- See me doing my work and not talking.	261	http://lingtools.uoregon.edu/coraal/explorer/browse.php?what=DCA_se3_ag1_f_03_1.txt&line=261&settime=298.8381	DCA_se3_ag1_f_03	DCA_se3_ag1_f_03_1.wav	talking	299.8381	300.4481	T|AO1|K|IH0|NG	300.2981	300.3281	300.3281	300.4481	0.15	VAR	35	54.52184406	9.124486381	5.202154437	13.7071191	-6.961071784	-2.232087027	5.351727825	7.485640078	7.288679766	-7.620279212	0.955620595	-6.892951502	51.0621749	8.466079168	4.732468073	10.79622384	-4.851104989	-0.942441727	2.105676852	3.703139801
238	4141	DCA_se3_ag1_f_03_1	DCA_se3_ag1_f_03	1957.5971	1958.1871	crying	VAG	3384	K R AY1 IH0 N	0.03	N	N	N	and I was crying and screaming and hollering.	1626	http://lingtools.uoregon.edu/coraal/explorer/browse.php?what=DCA_se3_ag1_f_03_1.txt&line=1626&settime=1956.5971	DCA_se3_ag1_f_03	DCA_se3_ag1_f_03_1.wav	crying	1957.5971	1958.1971	K|R|AY1|IH0|NG	1958.1171	1958.1471	1958.1471	1958.1971	0.08	VAR	188	67.26356247	13.49971877	-14.30377266	1.946548878	-1.125452776	-12.36299316	-11.49711589	-0.253096243	9.211193282	3.780751641	-4.60833778	-5.869629672	61.98072648	14.25366077	-8.850483133	6.778418263	4.460779966	-10.68456696	-9.655599789	-1.189520771
643	4082	DCA_se3_ag1_f_03_1	DCA_se3_ag1_f_03	929.4924	929.6924	kissing	VAG	1535	K IH1 S IH0 N	0.03	N	N	N	and then they start /kissing in the sand/	794	http://lingtools.uoregon.edu/coraal/explorer/browse.php?what=DCA_se3_ag1_f_03_1.txt&line=794&settime=928.4924	DCA_se3_ag1_f_03	DCA_se3_ag1_f_03_1.wav	kissing	929.4924	929.6924	K|IH1|S|IH0|NG	929.6324	929.6624	929.6624	929.6924	0.06	VAR	78	NA	NA	NA	NA	NA	NA	NA	NA	NA	NA	NA	NA	NA	NA	NA	NA	NA	NA	NA	NA
98	1740	DCA_se2_ag1_f_02_1	DCA_se2_ag1_f_02	853.2316	853.4716	something	Q+N	5435	S AH1 M TH IH0 N	0.03	N	N	N	she said, Kennedy, something like that. You know.	859	http://lingtools.uoregon.edu/coraal/explorer/browse.php?what=DCA_se2_ag1_f_02_1.txt&line=859&settime=852.2316	DCA_se2_ag1_f_02	DCA_se2_ag1_f_02_1.wav	something	853.2216	853.4816	S|AH1|M|TH|IH0|NG	853.4216	853.4516	853.4516	853.4816	0.06	VAR	72	NA	NA	NA	NA	NA	NA	NA	NA	NA	NA	NA	NA	NA	NA	NA	NA	NA	NA	NA	NA
123	1728	DCA_se2_ag1_f_02_1	DCA_se2_ag1_f_02	510.3068	510.7568	everything	Q+N	4370	EH1 V R IY0 TH IH2 N	0.11	N	G	N	and everything.	527	http://lingtools.uoregon.edu/coraal/explorer/browse.php?what=DCA_se2_ag1_f_02_1.txt&line=527&settime=509.3068	DCA_se2_ag1_f_02	DCA_se2_ag1_f_02_1.wav	everything	510.2968	510.7568	EH1|V|R|IY0|TH|IH2|NG	510.5568	510.6768	510.6768	510.7568	0.2	VAR	50	65.97787192	13.34260725	-4.440743558	7.072607829	-1.776669739	-7.293211917	-7.436235889	0.739033945	-3.028558384	-0.570250928	6.890704809	3.539510661	63.52147867	12.75736666	-5.706917063	2.74739383	-2.228959122	-1.04088191	-5.255227943	5.610064978
359	1779	DCA_se2_ag1_f_02_1	DCA_se2_ag1_f_02	1374.3803	1374.6703	something	Q+N	7018	S AH1 M TH IH0 N	0.03	N	N	N	Yeah, something like that.	1377	http://lingtools.uoregon.edu/coraal/explorer/browse.php?what=DCA_se2_ag1_f_02_1.txt&line=1377&settime=1373.3803	DCA_se2_ag1_f_02	DCA_se2_ag1_f_02_1.wav	something	1374.3903	1374.6803	S|AH1|M|TH|IH0|NG	1374.6203	1374.6503	1374.6503	1374.6803	0.06	VAR	155	NA	NA	NA	NA	NA	NA	NA	NA	NA	NA	NA	NA	NA	NA	NA	NA	NA	NA	NA	NA
677	1793	DCA_se2_ag1_f_02_1	DCA_se2_ag1_f_02	1500.9677	1501.2777	hollering	VAG	7358	HH AA1 L ER0 IH0 N	0.05	N	N	N	And boy, I was saying, hey ma, come on down here, but I was hollering worser than that.	1513	http://lingtools.uoregon.edu/coraal/explorer/browse.php?what=DCA_se2_ag1_f_02_1.txt&line=1513&settime=1499.9677	DCA_se2_ag1_f_02	DCA_se2_ag1_f_02_1.wav	hollering	1500.9677	1501.2777	HH|AA1|L|ER0|IH0|NG	1501.2077	1501.2377	1501.2377	1501.2777	0.07	VAR	177	NA	NA	NA	NA	NA	NA	NA	NA	NA	NA	NA	NA	NA	NA	NA	NA	NA	NA	NA	NA
818	1795	DCA_se2_ag1_f_02_1	DCA_se2_ag1_f_02	1505.5157	1505.6757	saying	VAG	7371	S EY1 IH0 N	0.03	N	N	N	I was saying, I got a cramp!	1517	http://lingtools.uoregon.edu/coraal/explorer/browse.php?what=DCA_se2_ag1_f_02_1.txt&line=1517&settime=1504.5157	DCA_se2_ag1_f_02	DCA_se2_ag1_f_02_1.wav	saying	1505.5157	1505.6857	S|EY1|IH0|NG	1505.6257	1505.6557	1505.6557	1505.6857	0.06	VAR	179	NA	NA	NA	NA	NA	NA	NA	NA	NA	NA	NA	NA	NA	NA	NA	NA	NA	NA	NA	NA
100	11809	DCB_se1_ag4_m_02_1	DCB_se1_ag4_m_02	2210.9831	2211.2431	walking	VAG	6895	W AO1 K IH0 N	0.03	N	N	N	walking around the neighborhood.	1649	http://lingtools.uoregon.edu/coraal/explorer/browse.php?what=DCB_se1_ag4_m_02_1.txt&line=1649&settime=2209.9831	DCB_se1_ag4_m_02	DCB_se1_ag4_m_02_1.wav	walking	2210.9831	2211.2431	W|AO1|K|IH0|NG	2211.1831	2211.2131	2211.2131	2211.2431	0.06	VAR	371	NA	NA	NA	NA	NA	NA	NA	NA	NA	NA	NA	NA	NA	NA	NA	NA	NA	NA	NA	NA
177	11826	DCB_se1_ag4_m_02_1	DCB_se1_ag4_m_02	2314.6655	2314.8755	nothing	Q+N	7266	N AH1 TH IH0 N	0.05	N	N	N	Wasn't nothing they could do. They run all they tests and everything	1728	http://lingtools.uoregon.edu/coraal/explorer/browse.php?what=DCB_se1_ag4_m_02_1.txt&line=1728&settime=2313.6655	DCB_se1_ag4_m_02	DCB_se1_ag4_m_02_1.wav	nothing	2314.6655	2314.8655	N|AH1|TH|IH0|NG	2314.7955	2314.8355	2314.8355	2314.8655	0.07	VAR	394	NA	NA	NA	NA	NA	NA	NA	NA	NA	NA	NA	NA	NA	NA	NA	NA	NA	NA	NA	NA
372	11620	DCB_se1_ag4_m_02_1	DCB_se1_ag4_m_02	199.1599	199.5099	doing	DAG	642	D UW1 IH0 N	0.07	N	N	N	and they doing things they shouldn't be doing,	127	http://lingtools.uoregon.edu/coraal/explorer/browse.php?what=DCB_se1_ag4_m_02_1.txt&line=127&settime=198.1599	DCB_se1_ag4_m_02	DCB_se1_ag4_m_02_1.wav	doing	199.1599	199.5799	D|UW1|IH0|NG	199.3799	199.4399	199.4399	199.5799	0.2	VAR	31	39.89948376	11.69964434	-1.255624992	-1.117983419	-4.154767663	-2.463212218	0.180145314	3.060174553	-5.935826189	-11.14928755	7.011788723	-2.680511227	24.9669939	6.050552608	3.106240645	1.887809847	-0.900334155	1.180279884	3.43505051	1.002407889
470	11742	DCB_se1_ag4_m_02_1	DCB_se1_ag4_m_02	1296.1638	1296.5838	everything	Q+N	4261	EH1 V R IY0 TH IH2 N	0.07	N	N	N	Blacks call theyself moving down Fort Washington, with them- th- nice houses, big houses and everything. Big lots and everything.	927	http://lingtools.uoregon.edu/coraal/explorer/browse.php?what=DCB_se1_ag4_m_02_1.txt&line=927&settime=1295.1638	DCB_se1_ag4_m_02	DCB_se1_ag4_m_02_1.wav	everything	1296.1638	1296.5838	EH1|V|R|IY0|TH|IH2|NG	1296.4338	1296.5238	1296.5238	1296.5838	0.15	VAR	239	42.60656552	9.252407077	5.357795493	1.163602063	7.113446904	-1.250854942	-6.949640782	-8.481928394	-12.89592198	-3.886031829	-5.848471019	-6.319091854	45.27579175	5.303492439	4.936945432	-2.260604434	7.209696465	-1.930827783	-5.673326595	-4.007530905
686	11734	DCB_se1_ag4_m_02_1	DCB_se1_ag4_m_02	1275.8887	1276.2387	everything	Q+N	4191	EH1 V R IY0 TH IH2 NG	0.03	NG	G	G	And ev- you know, everything- everything that's happening up here is happening down there.	915	http://lingtools.uoregon.edu/coraal/explorer/browse.php?what=DCB_se1_ag4_m_02_1.txt&line=915&settime=1274.8887	DCB_se1_ag4_m_02	DCB_se1_ag4_m_02_1.wav	everything	1275.8987	1276.2287	EH1|V|R|IY0|TH|IH2|NG	1276.1687	1276.1987	1276.1987	1276.2287	0.06	VAR	230	NA	NA	NA	NA	NA	NA	NA	NA	NA	NA	NA	NA	NA	NA	NA	NA	NA	NA	NA	NA
690	11825	DCB_se1_ag4_m_02_1	DCB_se1_ag4_m_02	2304.8912	2305.1712	something	Q+N	7229	S AH1 M TH IH0 N	0.03	N	N	N	like- like I'm used to using a cane or something and I ain't got no cane.	1722	http://lingtools.uoregon.edu/coraal/explorer/browse.php?what=DCB_se1_ag4_m_02_1.txt&line=1722&settime=2303.8912	DCB_se1_ag4_m_02	DCB_se1_ag4_m_02_1.wav	something	2304.8912	2305.1712	S|AH1|M|TH|IH0|NG	2305.1112	2305.1412	2305.1412	2305.1712	0.06	VAR	392	NA	NA	NA	NA	NA	NA	NA	NA	NA	NA	NA	NA	NA	NA	NA	NA	NA	NA	NA	NA
701	11740	DCB_se1_ag4_m_02_1	DCB_se1_ag4_m_02	1292.0238	1292.2738	moving	VAG	4245	M UW1 V IH0 N	0.03	N	N	N	Blacks call theyself moving down Fort Washington, with them- th- nice houses, big houses and everything. Big lots and everything.	927	http://lingtools.uoregon.edu/coraal/explorer/browse.php?what=DCB_se1_ag4_m_02_1.txt&line=927&settime=1291.0238	DCB_se1_ag4_m_02	DCB_se1_ag4_m_02_1.wav	moving	1292.0238	1292.2838	M|UW1|V|IH0|NG	1292.2238	1292.2538	1292.2538	1292.2838	0.06	VAR	237	NA	NA	NA	NA	NA	NA	NA	NA	NA	NA	NA	NA	NA	NA	NA	NA	NA	NA	NA	NA
707	11614	DCB_se1_ag4_m_02_1	DCB_se1_ag4_m_02	120.0158	120.5158	everything	Q+N	368	EH1 V R IY0 TH IH2 NG	0.11	NG	G	G	Everything now is pick up a pistol, man. If somebody bump into you or somebody	71	http://lingtools.uoregon.edu/coraal/explorer/browse.php?what=DCB_se1_ag4_m_02_1.txt&line=71&settime=119.0158	DCB_se1_ag4_m_02	DCB_se1_ag4_m_02_1.wav	everything	120.0158	120.5158	EH1|V|R|IY0|TH|IH2|NG	120.3558	120.4458	120.4458	120.5158	0.16	VAR	20	56.68399224	5.741271594	3.618711457	8.712608216	6.929930926	-4.026861388	-11.44877505	-10.45190206	-2.347095637	-1.109479935	-5.52104198	-4.56142106	53.86795349	6.624376965	-2.023397151	16.0230168	11.44995201	-10.18190756	-4.755954684	-13.47214573
868	11655	DCB_se1_ag4_m_02_1	DCB_se1_ag4_m_02	403.003	403.273	offering	VAG	1355	AO1 F ER0 IH0 N	0.03	N	N	N	they, uh- they offering the black women a lot of jobs that they ain't- they had never thought of offering a black man.	263	http://lingtools.uoregon.edu/coraal/explorer/browse.php?what=DCB_se1_ag4_m_02_1.txt&line=263&settime=402.003	DCB_se1_ag4_m_02	DCB_se1_ag4_m_02_1.wav	offering	402.993	403.273	AO1|F|R|IH0|NG	403.213	403.243	403.243	403.273	0.06	VAR	80	NA	NA	NA	NA	NA	NA	NA	NA	NA	NA	NA	NA	NA	NA	NA	NA	NA	NA	NA	NA
876	11626	DCB_se1_ag4_m_02_1	DCB_se1_ag4_m_02	224.8748	225.2448	something	Q+N	725	S AH1 M TH IH0 N	0.05	N	N	N	But in my day, if, shit- if I told my dad some- something crazy or said something, looked at him crazy,	145	http://lingtools.uoregon.edu/coraal/explorer/browse.php?what=DCB_se1_ag4_m_02_1.txt&line=145&settime=223.8748	DCB_se1_ag4_m_02	DCB_se1_ag4_m_02_1.wav	something	224.8748	225.2348	S|AH1|M|TH|IH0|NG	225.1748	225.2048	225.2048	225.2348	0.06	VAR	39	NA	NA	NA	NA	NA	NA	NA	NA	NA	NA	NA	NA	NA	NA	NA	NA	NA	NA	NA	NA
881	11754	DCB_se1_ag4_m_02_1	DCB_se1_ag4_m_02	1468.0986	1468.3686	making	VAG	4713	M EY1 K IH0 N	0.05	N	G	G	Take your time making friends.	1080	http://lingtools.uoregon.edu/coraal/explorer/browse.php?what=DCB_se1_ag4_m_02_1.txt&line=1080&settime=1467.0986	DCB_se1_ag4_m_02	DCB_se1_ag4_m_02_1.wav	making	1468.0786	1468.3786	M|EY1|K|IH0|NG	1468.2786	1468.3186	1468.3186	1468.3786	0.1	VAR	263	38.72102371	8.582506147	2.621246538	10.57443889	8.73917073	-3.058201951	-0.990537938	-5.328800647	-2.971417963	0.550116455	-9.01033074	-3.542521592	38.13183344	12.86421253	4.437722033	4.71434669	6.727113317	-3.91397965	2.351043002	-2.25885551
888	11755	DCB_se1_ag4_m_02_1	DCB_se1_ag4_m_02	1482.9402	1483.3502	missing	VAG	4770	M IH1 S IH0 N	0.09	N	N	N	you go- need to leave- you go leave out in the day time, you ain't tryna come back and all your shit missing.	1090	http://lingtools.uoregon.edu/coraal/explorer/browse.php?what=DCB_se1_ag4_m_02_1.txt&line=1090&settime=1481.9402	DCB_se1_ag4_m_02	DCB_se1_ag4_m_02_1.wav	missing	1482.9302	1483.3802	M|IH1|S|IH0|NG	1483.2202	1483.2602	1483.2602	1483.3802	0.16	VAR	267	26.19732618	5.496452229	4.345756228	2.081899398	6.883410838	0.715292876	-5.948070578	-12.61120728	-5.358779972	3.179540731	0.816429257	-6.66776878	22.88071981	3.379690538	4.90502203	3.005591149	3.8524923	2.731756884	-1.519178913	-10.8172481
992	11737	DCB_se1_ag4_m_02_1	DCB_se1_ag4_m_02	1282.2745	1282.6845	moving	VAG	4218	M UW1 V IH0 N	0.04	N	N	N	as moving out of an area cause of the crime.	919	http://lingtools.uoregon.edu/coraal/explorer/browse.php?what=DCB_se1_ag4_m_02_1.txt&line=919&settime=1281.2745	DCB_se1_ag4_m_02	DCB_se1_ag4_m_02_1.wav	moving	1282.2845	1282.6745	M|UW1|V|IH0|NG	1282.6045	1282.6445	1282.6445	1282.6745	0.07	VAR	234	NA	NA	NA	NA	NA	NA	NA	NA	NA	NA	NA	NA	NA	NA	NA	NA	NA	NA	NA	NA
993	11771	DCB_se1_ag4_m_02_1	DCB_se1_ag4_m_02	1692.5759	1692.8459	beating	VAG	5400	B IY1 T IH0 N	0.03	N	N	N	We in here- yeah, we in here beating each other up and everything and	1263	http://lingtools.uoregon.edu/coraal/explorer/browse.php?what=DCB_se1_ag4_m_02_1.txt&line=1263&settime=1691.5759	DCB_se1_ag4_m_02	DCB_se1_ag4_m_02_1.wav	beating	1692.5759	1692.8559	B|IY1|T|IH0|NG	1692.7859	1692.8159	1692.8159	1692.8559	0.07	VAR	298	NA	NA	NA	NA	NA	NA	NA	NA	NA	NA	NA	NA	NA	NA	NA	NA	NA	NA	NA	NA
101	12115	DCB_se2_ag1_f_01_1	DCB_se2_ag1_f_01	3229.8089	3230.2889	everything	Q+N	9318	EH1 V R IY0 TH IH2 N	0.03	N	N	G	hardship. It's about me appreciating everything that I've been through and everything that	2855	http://lingtools.uoregon.edu/coraal/explorer/browse.php?what=DCB_se2_ag1_f_01_1.txt&line=2855&settime=3228.8089	DCB_se2_ag1_f_01	DCB_se2_ag1_f_01_1.wav	everything	3229.7989	3230.2889	EH1|V|R|IY0|TH|IH2|NG	3230.1989	3230.2289	3230.2289	3230.2889	0.09	VAR	523	44.1748237	6.679997299	-4.744805617	16.92564186	-2.518130615	-15.85205479	1.341510626	-8.840721528	-1.923526727	-13.5345071	-7.973377951	0.047891202	36.35742161	6.503425021	0.785738518	14.70036332	-1.516349649	-17.97436278	3.681043976	-5.846698723
235	11895	DCB_se2_ag1_f_01_1	DCB_se2_ag1_f_01	741.043	741.363	building	N	2128	B IH1 L D IH0 NG	0.03	NG	N	N	/RD-NAME-3/ did not have a big sister in the building anymore.	733	http://lingtools.uoregon.edu/coraal/explorer/browse.php?what=DCB_se2_ag1_f_01_1.txt&line=733&settime=740.043	DCB_se2_ag1_f_01	DCB_se2_ag1_f_01_1.wav	building	741.043	741.363	B|IH1|L|D|IH0|NG	741.303	741.333	741.333	741.363	0.06	VAR	97	NA	NA	NA	NA	NA	NA	NA	NA	NA	NA	NA	NA	NA	NA	NA	NA	NA	NA	NA	NA
352	12055	DCB_se2_ag1_f_01_1	DCB_se2_ag1_f_01	2330.1754	2330.6654	anything	Q+N	6802	EH1 N IY0 TH IH2 NG	0.1	NG	G	G	[I just] want a small car. I don't want anything big.	2073	http://lingtools.uoregon.edu/coraal/explorer/browse.php?what=DCB_se2_ag1_f_01_1.txt&line=2073&settime=2329.1754	DCB_se2_ag1_f_01	DCB_se2_ag1_f_01_1.wav	anything	2330.1854	2330.7254	EH1|N|IY0|TH|IH2|NG	2330.5054	2330.5654	2330.5654	2330.7254	0.22	VAR	395	34.57873609	6.029367905	3.755557923	7.11519622	0.300365162	-13.8019351	-2.211450207	-7.080887403	-7.912901395	-5.140288972	-8.097912831	7.417405187	28.34747055	8.008775191	4.882416846	7.242550122	2.102321835	-9.292053026	4.634389043	-6.517792445
412	11975	DCB_se2_ag1_f_01_1	DCB_se2_ag1_f_01	1492.213	1492.453	going	VAG	4503	G OW1 IH0 N	0.04	N	N	N	So I- I think like going through that was like,	1337	http://lingtools.uoregon.edu/coraal/explorer/browse.php?what=DCB_se2_ag1_f_01_1.txt&line=1337&settime=1491.213	DCB_se2_ag1_f_01	DCB_se2_ag1_f_01_1.wav	going	1492.223	1492.453	G|OW1|IH0|NG	1492.383	1492.413	1492.413	1492.453	0.07	VAR	264	NA	NA	NA	NA	NA	NA	NA	NA	NA	NA	NA	NA	NA	NA	NA	NA	NA	NA	NA	NA
454	11962	DCB_se2_ag1_f_01_1	DCB_se2_ag1_f_01	1428.8935	1429.1035	seeing	VAG	4272	S IY1 IH0 N	0.05	N	N	N	[Yeah], probably a- like a month after. W- Like, when I [started] really knowing people, like when I really starting to get to know people. And then I started seeing people on the bus and the train,	1289	http://lingtools.uoregon.edu/coraal/explorer/browse.php?what=DCB_se2_ag1_f_01_1.txt&line=1289&settime=1427.8935	DCB_se2_ag1_f_01	DCB_se2_ag1_f_01_1.wav	seeing	1428.8935	1429.0935	S|IY1|IH0|NG	1429.0335	1429.0635	1429.0635	1429.0935	0.06	VAR	244	NA	NA	NA	NA	NA	NA	NA	NA	NA	NA	NA	NA	NA	NA	NA	NA	NA	NA	NA	NA
508	11899	DCB_se2_ag1_f_01_1	DCB_se2_ag1_f_01	757.0128	757.7528	everything	Q+N	2202	EH1 V R IY0 TH IH2 NG	0.16	NG	G	G	cause I talked at everything.	744	http://lingtools.uoregon.edu/coraal/explorer/browse.php?what=DCB_se2_ag1_f_01_1.txt&line=744&settime=756.0128	DCB_se2_ag1_f_01	DCB_se2_ag1_f_01_1.wav	everything	757.0128	757.8328	EH1|V|R|IY0|TH|IH2|NG	757.5228	757.6428	757.6428	757.8328	0.31	VAR	101	70.45535729	6.634645023	-11.44194948	12.56716286	-4.410313612	-21.757046	-9.298770925	-3.102185498	4.626898909	-10.50600332	-7.212188053	4.648709492	51.93931396	8.083603856	-6.588669156	11.72757845	2.521471394	-20.21420397	-2.376787946	4.263395954
719	11993	DCB_se2_ag1_f_01_1	DCB_se2_ag1_f_01	1701.369	1701.579	coming	VAG	5155	K AH1 M IH0 N	0.06	N	N	N	it's like if you have that one person that would listen to what's coming out of your mouth,	1535	http://lingtools.uoregon.edu/coraal/explorer/browse.php?what=DCB_se2_ag1_f_01_1.txt&line=1535&settime=1700.369	DCB_se2_ag1_f_01	DCB_se2_ag1_f_01_1.wav	coming	1701.349	1701.589	K|AH1|M|IH0|NG	1701.529	1701.559	1701.559	1701.589	0.06	VAR	291	NA	NA	NA	NA	NA	NA	NA	NA	NA	NA	NA	NA	NA	NA	NA	NA	NA	NA	NA	NA
760	11957	DCB_se2_ag1_f_01_1	DCB_se2_ag1_f_01	1384.4005	1384.6105	talking	VAG	4166	T AO1 K IH0 N	0.03	N	N	N	she started talking to me about what- what they have there,	1261	http://lingtools.uoregon.edu/coraal/explorer/browse.php?what=DCB_se2_ag1_f_01_1.txt&line=1261&settime=1383.4005	DCB_se2_ag1_f_01	DCB_se2_ag1_f_01_1.wav	talking	1384.4005	1384.6105	T|AO1|K|IH0|NG	1384.5505	1384.5805	1384.5805	1384.6105	0.06	VAR	236	NA	NA	NA	NA	NA	NA	NA	NA	NA	NA	NA	NA	NA	NA	NA	NA	NA	NA	NA	NA
823	11969	DCB_se2_ag1_f_01_1	DCB_se2_ag1_f_01	1472.8842	1473.4642	arguing	VAG	4428	AA1 R sil M G HH Y UW0 IH0 N	0.08	N	N	N	and that's why we would say today- we're like, I don't even know why were [arguing] back then.	1323	http://lingtools.uoregon.edu/coraal/explorer/browse.php?what=DCB_se2_ag1_f_01_1.txt&line=1323&settime=1471.8842	DCB_se2_ag1_f_01	DCB_se2_ag1_f_01_1.wav	arguing	1472.8642	1473.4542	AA1|R|M|G|HH|Y|M|UW0|IH0|NG	1473.3142	1473.3942	1473.3942	1473.4542	0.14	VAR	254	51.67442983	14.17210436	-5.904461138	4.35004845	5.993690666	-14.55544505	-1.981378529	-7.548165125	-1.514521151	-8.458990228	-5.909233413	0.001285172	50.75668299	13.67389972	-5.379798531	3.602752147	5.778415671	-12.75505252	-2.953813826	-7.52718381
927	12107	DCB_se2_ag1_f_01_1	DCB_se2_ag1_f_01	3164.9158	3165.2058	writing	VAG	9162	R AY1 T IH0 N	0.06	N	N	N	And that's what she said- keep writing. So I'm'a keep	2788	http://lingtools.uoregon.edu/coraal/explorer/browse.php?what=DCB_se2_ag1_f_01_1.txt&line=2788&settime=3163.9158	DCB_se2_ag1_f_01	DCB_se2_ag1_f_01_1.wav	writing	3164.9158	3165.1958	R|AY1|T|IH0|NG	3165.1058	3165.1358	3165.1358	3165.1958	0.09	VAR	511	39.15713453	10.91926143	-2.056014385	4.835467296	4.875724883	-9.476459991	-9.341791857	-8.345397831	-4.261244599	-5.704551989	-9.065298801	3.853887557	40.88268309	11.59528909	-2.006399318	3.5942763	4.49625495	-9.712281514	-13.62913917	-2.855109845
948	11866	DCB_se2_ag1_f_01_1	DCB_se2_ag1_f_01	338.2595	338.5195	doing	DAG	899	D UW1 IH0 N	0.05	N	N	N	in my life. And they always make sure I'm doing the best that I could possibly do.	336	http://lingtools.uoregon.edu/coraal/explorer/browse.php?what=DCB_se2_ag1_f_01_1.txt&line=336&settime=337.2595	DCB_se2_ag1_f_01	DCB_se2_ag1_f_01_1.wav	doing	338.2595	338.5195	D|UW1|IH0|NG	338.4295	338.4795	338.4795	338.5195	0.09	VAR	38	39.77983911	9.147589712	0.334582364	-7.15777004	-4.607984316	-6.625807544	1.461261966	-17.13352763	-6.251003194	-8.053066103	-6.845637748	-0.323823851	39.87174206	8.369214797	0.195247045	-3.19617634	-1.50639853	-5.934750454	-3.730153529	-15.95242235
102	11210	DCB_se1_ag4_f_01_2	DCB_se1_ag4_f_01	2495.1406	2495.7606	including	VAG	6477	IH0 N K L UW1 D IH0 N	0.03	N	N	N	some people out here starving including myself, Lord, you know.	2209	http://lingtools.uoregon.edu/coraal/explorer/browse.php?what=DCB_se1_ag4_f_01_2.txt&line=2209&settime=2494.1406	DCB_se1_ag4_f_01	DCB_se1_ag4_f_01_2.wav	including	2495.1406	2495.7506	IH0|N|K|L|UW1|D|IH0|NG	2495.6806	2495.7206	2495.7206	2495.7506	0.07	VAR	336	NA	NA	NA	NA	NA	NA	NA	NA	NA	NA	NA	NA	NA	NA	NA	NA	NA	NA	NA	NA
386	11159	DCB_se1_ag4_f_01_2	DCB_se1_ag4_f_01	1419.2011	1419.6611	learning	VAG	3603	L ER1 N IH0 NG	0.09	NG	N	N	I just didn't understand what was we learning from that I mean you know,	1230	http://lingtools.uoregon.edu/coraal/explorer/browse.php?what=DCB_se1_ag4_f_01_2.txt&line=1230&settime=1418.2011	DCB_se1_ag4_f_01	DCB_se1_ag4_f_01_2.wav	learning	1419.2011	1419.6811	L|ER1|N|IH0|NG	1419.5411	1419.6211	1419.6211	1419.6811	0.14	VAR	211	67.00595039	6.583222132	-9.646432612	11.86935252	-3.099208941	-8.315902942	-10.34951058	-8.701677512	-6.85305355	-2.935923105	-11.35205521	-1.364668264	56.97220548	7.642516573	-4.511549969	15.15379195	-0.451926038	-4.240027701	-6.39885179	-9.22463088
461	11205	DCB_se1_ag4_f_01_2	DCB_se1_ag4_f_01	2389.5821	2389.8821	having	HAG	6196	HH AE1 V IH0 N	0.03	N	N	N	than the kids actually having fun today.	2118	http://lingtools.uoregon.edu/coraal/explorer/browse.php?what=DCB_se1_ag4_f_01_2.txt&line=2118&settime=2388.5821	DCB_se1_ag4_f_01	DCB_se1_ag4_f_01_2.wav	having	2389.5821	2389.8921	HH|AE1|V|IH0|NG	2389.8221	2389.8521	2389.8521	2389.8921	0.07	VAR	326	NA	NA	NA	NA	NA	NA	NA	NA	NA	NA	NA	NA	NA	NA	NA	NA	NA	NA	NA	NA
737	11184	DCB_se1_ag4_f_01_2	DCB_se1_ag4_f_01	1860.7103	1861.6503	facebooking	VAG	4714	F EY1 S B UH2 K IH0 N	0.06	N	N	N	and- and- and Facebooking and	1634	http://lingtools.uoregon.edu/coraal/explorer/browse.php?what=DCB_se1_ag4_f_01_2.txt&line=1634&settime=1859.7103	DCB_se1_ag4_f_01	DCB_se1_ag4_f_01_2.wav	facebooking	1860.7103	1861.6603	F|EY1|S|B|UH2|K|IH0|NG	1861.4903	1861.5803	1861.5803	1861.6603	0.17	VAR	272	57.60987382	6.409024705	1.171434835	6.126243945	0.484623359	-4.193080636	-15.6006746	-5.997338031	3.165351129	-11.1397465	-6.698584399	-8.964410416	55.32238603	8.780996152	-0.42444543	10.124565	2.355488759	-2.9880932	-19.48388266	-6.931646182
779	11096	DCB_se1_ag4_f_01_2	DCB_se1_ag4_f_01	743.4279	744.0579	passing	VAG	1776	P AE1 S IH0 N	0.06	N	N	N	Busses be passing me by,	646	http://lingtools.uoregon.edu/coraal/explorer/browse.php?what=DCB_se1_ag4_f_01_2.txt&line=646&settime=742.4279	DCB_se1_ag4_f_01	DCB_se1_ag4_f_01_2.wav	passing	743.4479	744.0579	P|AE1|S|IH0|NG	743.9379	744.0079	744.0079	744.0579	0.12	VAR	96	46.37749586	-1.778384859	5.199091243	2.097972506	-0.457313367	3.722766468	-7.617122081	-8.263690636	-12.39809487	-8.333963954	-1.196527439	-17.85143458	48.86647734	5.685706615	3.686758382	2.422366456	4.958571447	6.607654356	-11.03990197	-7.875433608
808	11197	DCB_se1_ag4_f_01_2	DCB_se1_ag4_f_01	2194.6034	2194.9634	going	VAG	5647	G OW1 IH0 N	0.05	N	N	N	Going down	1912	http://lingtools.uoregon.edu/coraal/explorer/browse.php?what=DCB_se1_ag4_f_01_2.txt&line=1912&settime=2193.6034	DCB_se1_ag4_f_01	DCB_se1_ag4_f_01_2.wav	going	2194.6034	2194.9734	G|OW1|IH0|N	2194.8234	2194.9134	2194.9134	2194.9734	0.15	VAR	307	56.20006007	14.11180459	2.409841354	-1.916972093	-18.01353708	-14.05788675	-3.640096628	9.490190114	-4.387674468	-18.52638002	0.760074244	-12.05870343	57.04214161	14.5525591	-7.084307798	-2.677303664	-9.746686581	-7.668001171	-1.553313188	1.261914711
943	11183	DCB_se1_ag4_f_01_2	DCB_se1_ag4_f_01	1840.1795	1840.7595	everything	Q+N	4660	EH1 V R IY0 TH IH2 NG	0.14	NG	G	G	Everything we learned	1614	http://lingtools.uoregon.edu/coraal/explorer/browse.php?what=DCB_se1_ag4_f_01_2.txt&line=1614&settime=1839.1795	DCB_se1_ag4_f_01	DCB_se1_ag4_f_01_2.wav	everything	1840.2095	1840.7595	EH1|V|R|IY0|TH|IH2|NG	1840.5395	1840.6195	1840.6195	1840.7595	0.22	VAR	271	55.76932749	6.016018962	-5.292518478	9.526483627	2.852302706	-0.186379859	-17.48332032	-1.692416468	-5.830008029	-7.935331198	-2.521054632	-10.65975208	44.39526866	4.867996708	-2.669469807	15.75927108	7.955425168	-0.677650011	-17.58872145	1.969875887
103	3685	DCA_se2_ag3_m_03_1	DCA_se2_ag3_m_03	233.7352	233.9952	running	VAG	514	R AH1 N IH0 NG	0.04	NG	G	G	A matter of running and tagging.	256	http://lingtools.uoregon.edu/coraal/explorer/browse.php?what=DCA_se2_ag3_m_03_1.txt&line=256&settime=232.7352	DCA_se2_ag3_m_03	DCA_se2_ag3_m_03_1.wav	running	233.7352	234.0152	R|AH1|N|IH0|NG	233.9252	233.9652	233.9652	234.0152	0.09	VAR	19	75.50416832	0.972397505	-5.439705066	20.95251266	3.787783662	-17.21809166	-10.78993571	-9.029269001	4.821678032	-0.665372822	-8.980870771	-3.752704847	76.93933956	-2.424703241	-3.867528374	19.97286666	1.466946731	-12.27526221	-3.457145998	-2.191229927
108	3728	DCA_se2_ag3_m_03_1	DCA_se2_ag3_m_03	952.431	952.721	something	Q+N	1970	S AH1 M TH IH0 N	0.04	N	N	N	uh may have some chores to do you know something to do around the house	937	http://lingtools.uoregon.edu/coraal/explorer/browse.php?what=DCA_se2_ag3_m_03_1.txt&line=937&settime=951.431	DCA_se2_ag3_m_03	DCA_se2_ag3_m_03_1.wav	something	952.421	952.721	S|AH1|M|TH|IH0|NG	952.651	952.691	952.691	952.721	0.07	VAR	94	NA	NA	NA	NA	NA	NA	NA	NA	NA	NA	NA	NA	NA	NA	NA	NA	NA	NA	NA	NA
181	3782	DCA_se2_ag3_m_03_1	DCA_se2_ag3_m_03	1773.2032	1773.4932	hacking	VAG	3925	HH D AE1 K IH0 NG	0.05	NG	N	N	[Good] weather is better all [around?]	1741	http://lingtools.uoregon.edu/coraal/explorer/browse.php?what=DCA_se2_ag3_m_03_1.txt&line=1741&settime=1772.2032	DCA_se2_ag3_m_03	DCA_se2_ag3_m_03_1.wav	hacking	1773.1932	1773.5032	HH|AE1|K|IH0|NG	1773.4232	1773.4532	1773.4532	1773.5032	0.08	VAR	203	52.65788899	5.033981044	-7.307626983	20.19292793	6.985278561	-7.948620935	-5.311407945	-4.593968511	0.542127653	-13.24463735	-13.07472438	-0.067217069	51.20679726	3.97948621	-7.353638491	17.21738318	2.168112198	-7.175289516	-1.121424834	0.231679525
337	3739	DCA_se2_ag3_m_03_1	DCA_se2_ag3_m_03	1063.9126	1064.1526	something	Q+N	2210	S AH1 M TH IH0 N	0.03	N	N	N	something the child had done,	1042	http://lingtools.uoregon.edu/coraal/explorer/browse.php?what=DCA_se2_ag3_m_03_1.txt&line=1042&settime=1062.9126	DCA_se2_ag3_m_03	DCA_se2_ag3_m_03_1.wav	something	1063.8926	1064.1526	S|AH1|M|TH|IH0|NG	1064.0926	1064.1226	1064.1226	1064.1526	0.06	VAR	117	NA	NA	NA	NA	NA	NA	NA	NA	NA	NA	NA	NA	NA	NA	NA	NA	NA	NA	NA	NA
862	3708	DCA_se2_ag3_m_03_1	DCA_se2_ag3_m_03	713.1156	713.4856	swimming	N	1503	S W IH1 M IH0 N	0.05	N	N	N	swimming hole with 'em and [you know] baseball and	714	http://lingtools.uoregon.edu/coraal/explorer/browse.php?what=DCA_se2_ag3_m_03_1.txt&line=714&settime=712.1156	DCA_se2_ag3_m_03	DCA_se2_ag3_m_03_1.wav	swimming	713.0656	713.4756	S|W|IH1|M|IH0|NG	713.4056	713.4356	713.4356	713.4756	0.07	VAR	60	NA	NA	NA	NA	NA	NA	NA	NA	NA	NA	NA	NA	NA	NA	NA	NA	NA	NA	NA	NA
946	3731	DCA_se2_ag3_m_03_1	DCA_se2_ag3_m_03	982.2462	982.5462	something	Q+N	2045	S AH1 M TH IH0 NG	0.03	NG	N	N	it's something like that.	968	http://lingtools.uoregon.edu/coraal/explorer/browse.php?what=DCA_se2_ag3_m_03_1.txt&line=968&settime=981.2462	DCA_se2_ag3_m_03	DCA_se2_ag3_m_03_1.wav	something	982.2462	982.5462	S|AH1|M|TH|IH0|NG	982.4862	982.5162	982.5162	982.5462	0.06	VAR	100	NA	NA	NA	NA	NA	NA	NA	NA	NA	NA	NA	NA	NA	NA	NA	NA	NA	NA	NA	NA
104	15077	DCB_se2_ag4_f_02_1	DCB_se2_ag4_f_02	2365.1876	2365.3876	going	VAG	5243	G OW1 IH0 N	0.03	N	N	N	it was determined that I wasn't going back to Richmond,	2330	http://lingtools.uoregon.edu/coraal/explorer/browse.php?what=DCB_se2_ag4_f_02_1.txt&line=2330&settime=2364.1876	DCB_se2_ag4_f_02	DCB_se2_ag4_f_02_1.wav	going	2365.1876	2365.3976	G|OW1|IH0|NG	2365.2876	2365.3676	2365.3676	2365.3976	0.11	VAR	329	45.42406059	11.32949575	-4.831011713	-7.046585017	-14.07721283	-9.018666396	1.482902891	6.456904211	0.642436973	0.11654755	-3.506128572	2.04343127	45.69779398	10.70675564	-6.694307377	-8.354106592	-9.855867698	-4.875756235	1.88607561	4.590168899
145	15107	DCB_se2_ag4_f_02_1	DCB_se2_ag4_f_02	2716.496	2717.126	evolving	VAG	6114	IY0 V AA1 L V IH0 NG	0.1	NG	G	G	it's like the more they figured out I knew or things I could do, my position kept evolving. [It was a small] non-profit, smaller than this one. It was-	2701	http://lingtools.uoregon.edu/coraal/explorer/browse.php?what=DCB_se2_ag4_f_02_1.txt&line=2701&settime=2715.496	DCB_se2_ag4_f_02	DCB_se2_ag4_f_02_1.wav	evolving	2716.486	2717.126	IY0|V|AA1|L|V|IH0|NG	2716.986	2717.036	2717.036	2717.126	0.14	VAR	386	42.304563	5.047571462	-5.390568944	7.384366442	1.968338349	-14.60989485	-0.752840369	-9.009246598	3.035566137	1.689540839	0.611768235	12.65435675	34.94782086	3.651936863	0.215748696	12.42466975	-1.408220554	-14.35150112	6.588551936	4.983124872
163	15009	DCB_se2_ag4_f_02_1	DCB_se2_ag4_f_02	1465.5922	1465.8122	being	BAG	2840	B IY1 IH0 N	0.05	N	N	N	For me being rebellious was	1432	http://lingtools.uoregon.edu/coraal/explorer/browse.php?what=DCB_se2_ag4_f_02_1.txt&line=1432&settime=1464.5922	DCB_se2_ag4_f_02	DCB_se2_ag4_f_02_1.wav	being	1465.5922	1465.7922	B|IY1|IH0|NG	1465.7322	1465.7622	1465.7622	1465.7922	0.06	VAR	199	NA	NA	NA	NA	NA	NA	NA	NA	NA	NA	NA	NA	NA	NA	NA	NA	NA	NA	NA	NA
509	15050	DCB_se2_ag4_f_02_1	DCB_se2_ag4_f_02	1947.2966	1947.5966	something	Q+N	4136	S AH1 M TH IH0 N	0.05	N	N	N	it's something they didn't think	1896	http://lingtools.uoregon.edu/coraal/explorer/browse.php?what=DCB_se2_ag4_f_02_1.txt&line=1896&settime=1946.2966	DCB_se2_ag4_f_02	DCB_se2_ag4_f_02_1.wav	something	1947.2966	1947.5966	S|AH1|M|TH|IH0|NG	1947.5166	1947.5466	1947.5466	1947.5966	0.08	VAR	272	45.35649186	10.87902783	2.541081385	8.646776888	4.208419838	-5.398067723	-10.28879226	-8.028711272	5.818435693	2.414465639	-3.227375882	-12.39389169	45.87099493	11.35028345	1.542056226	9.338394875	4.157093858	-5.603160151	-12.59678675	-6.780045619
626	15100	DCB_se2_ag4_f_02_1	DCB_se2_ag4_f_02	2537.0082	2537.5082	training	N	5654	T R EY1 N IH0 NG	0.14	NG	G	G	got that training when I was in Richmond to do	2523	http://lingtools.uoregon.edu/coraal/explorer/browse.php?what=DCB_se2_ag4_f_02_1.txt&line=2523&settime=2536.0082	DCB_se2_ag4_f_02	DCB_se2_ag4_f_02_1.wav	training	2536.9982	2537.4982	T|R|EY1|N|IH0|NG	2537.3282	2537.4082	2537.4082	2537.4982	0.17	VAR	367	54.78210411	6.652076029	-6.564515872	23.89002185	-8.700379715	-14.65998268	0.829615054	-4.28865366	-2.659319117	-2.41331188	4.333348369	6.539681184	49.04790458	6.322062131	-1.074173778	20.8795954	-9.199384069	-14.28654177	0.836255805	-0.142185966
652	15094	DCB_se2_ag4_f_02_1	DCB_se2_ag4_f_02	2520.92	2521.17	looking	VAG	5595	L UH1 K IH0 N	0.03	N	N	N	looking for jobs, and I found	2505	http://lingtools.uoregon.edu/coraal/explorer/browse.php?what=DCB_se2_ag4_f_02_1.txt&line=2505&settime=2519.92	DCB_se2_ag4_f_02	DCB_se2_ag4_f_02_1.wav	looking	2520.92	2521.17	L|UH1|K|IH0|NG	2521.09	2521.14	2521.14	2521.17	0.08	VAR	358	61.54876759	9.916872606	-3.792088742	11.98943822	2.680842776	-6.913184034	-6.60339529	-0.643724825	4.288704144	-4.683849242	-15.64517853	4.844180136	66.9939401	10.89778744	-7.043700247	13.22623619	0.055511036	-7.15763085	-8.38125482	-5.38501172
673	14991	DCB_se2_ag4_f_02_1	DCB_se2_ag4_f_02	1293.1177	1293.4777	morning	N	2517	M AO1 R N IH0 N	0.05	N	G	G	things like that, in the morning we might go to the waffle house cause it was	1268	http://lingtools.uoregon.edu/coraal/explorer/browse.php?what=DCB_se2_ag4_f_02_1.txt&line=1268&settime=1292.1177	DCB_se2_ag4_f_02	DCB_se2_ag4_f_02_1.wav	morning	1293.1177	1293.4777	M|AO1|R|N|IH0|NG	1293.3877	1293.4377	1293.4377	1293.4777	0.09	VAR	176	53.36066393	10.93694509	-8.684540414	15.16321507	-0.600840877	-19.77311075	-2.214547239	-3.839511952	2.409479528	2.320826749	-4.305010431	6.182015809	51.09100056	11.33267017	-4.60727255	9.000345609	2.239442781	-14.19707108	-8.299534262	-0.036525983
718	15019	DCB_se2_ag4_f_02_1	DCB_se2_ag4_f_02	1610.3408	1610.7008	sitting	VAG	3195	S IH1 T IH0 N	0.04	N	N	N	sitting on her bed looking out the window getting high.	1578	http://lingtools.uoregon.edu/coraal/explorer/browse.php?what=DCB_se2_ag4_f_02_1.txt&line=1578&settime=1609.3408	DCB_se2_ag4_f_02	DCB_se2_ag4_f_02_1.wav	sitting	1610.3108	1610.6908	S|IH1|T|IH0|NG	1610.6108	1610.6608	1610.6608	1610.6908	0.08	VAR	215	36.39016423	5.008301286	1.028188944	8.41287768	4.232412162	-0.544219648	-7.18506648	-2.569196684	1.540653804	-1.810232336	-0.221565335	6.447383085	39.04100678	7.302512553	1.313675712	8.288267586	4.71320243	-1.567992168	-10.49482197	-0.43145875
776	14950	DCB_se2_ag4_f_02_1	DCB_se2_ag4_f_02	749.6235	749.8935	nothing	Q+N	1377	N AH1 TH IH0 N	0.05	N	N	N	So it was nothing subtle about it, I was called the white girl	743	http://lingtools.uoregon.edu/coraal/explorer/browse.php?what=DCB_se2_ag4_f_02_1.txt&line=743&settime=748.6235	DCB_se2_ag4_f_02	DCB_se2_ag4_f_02_1.wav	nothing	749.6235	749.8835	N|AH1|TH|IH0|NG	749.8035	749.8535	749.8535	749.8835	0.08	VAR	95	58.67715121	11.19324773	-7.825269657	-1.860610327	-3.243987678	-4.851256486	-11.47408323	-19.2842072	2.948175734	-5.035102745	5.271095515	-11.44397899	58.11653721	7.663354178	-8.126145588	1.466814026	-1.08717807	-5.850725	-8.578523467	-17.41426436
826	15133	DCB_se2_ag4_f_02_1	DCB_se2_ag4_f_02	2996.692	2997.332	riding	VAG	6668	R AY1 D IH0 N	0.28	N	N	N	I got mountains, I got horses cause I love horseback riding,	2966	http://lingtools.uoregon.edu/coraal/explorer/browse.php?what=DCB_se2_ag4_f_02_1.txt&line=2966&settime=2995.692	DCB_se2_ag4_f_02	DCB_se2_ag4_f_02_1.wav	riding	2996.692	2997.332	R|AY1|D|IH0|NG	2997.032	2997.072	2997.072	2997.332	0.3	VAR	425	47.63526343	14.72476898	-1.480866065	7.023225387	2.766586899	-2.017906467	-9.694712481	0.608452736	10.44010793	-6.545064229	-4.917365262	-0.756647697	49.06690229	14.08801461	-1.63020223	8.695325674	0.016650851	-1.842154312	-5.147035702	-4.501890266
917	15065	DCB_se2_ag4_f_02_1	DCB_se2_ag4_f_02	2167.3498	2167.8398	processing	N	4714	P R AA1 S EH0 S IH0 N	0.03	N	N	G	Traveler's Insurance they had the Medicare contracts so I was processing Medicare claims.	2119	http://lingtools.uoregon.edu/coraal/explorer/browse.php?what=DCB_se2_ag4_f_02_1.txt&line=2119&settime=2166.3498	DCB_se2_ag4_f_02	DCB_se2_ag4_f_02_1.wav	processing	2167.3498	2167.8498	P|R|AA1|S|EH0|S|IH0|NG	2167.7698	2167.8198	2167.8198	2167.8498	0.08	VAR	301	41.67104033	8.727128451	7.360605194	-1.626068497	-0.930967416	-2.124479232	-6.332433618	-5.057617984	-5.863582328	-2.033062907	4.283644333	-8.400813322	41.9118601	8.629859124	4.491259234	-1.785170773	-4.284543566	-2.818926759	-9.156345476	-8.894845366
105	1647	DCA_se2_ag1_f_01_1	DCA_se2_ag1_f_01	160.0265	160.3265	messing	VAG	232	M EH1 S IH0 N	0.03	N	N	N	playing around and messing with their stuff,	136	http://lingtools.uoregon.edu/coraal/explorer/browse.php?what=DCA_se2_ag1_f_01_1.txt&line=136&settime=159.0265	DCA_se2_ag1_f_01	DCA_se2_ag1_f_01_1.wav	messing	159.9565	160.3265	M|EH1|S|IH0|NG	160.2665	160.2965	160.2965	160.3265	0.06	VAR	17	NA	NA	NA	NA	NA	NA	NA	NA	NA	NA	NA	NA	NA	NA	NA	NA	NA	NA	NA	NA
355	1652	DCA_se2_ag1_f_01_1	DCA_se2_ag1_f_01	288.764	289.214	hiding	VAG	536	HH AY1 D IH0 N	0.06	N	N	N	no hiding around my base	274	http://lingtools.uoregon.edu/coraal/explorer/browse.php?what=DCA_se2_ag1_f_01_1.txt&line=274&settime=287.764	DCA_se2_ag1_f_01	DCA_se2_ag1_f_01_1.wav	hiding	288.764	289.214	HH|AY1|D|IH0|NG	289.114	289.154	289.154	289.214	0.1	VAR	29	59.14971487	9.384982029	6.315446262	15.0578287	1.893469131	-5.04319504	-6.567101958	4.534137236	5.891317292	-9.562229481	-4.125031563	-0.106198807	58.22484989	7.729986005	8.38758377	18.95905552	0.902792965	-5.736760535	-6.437860559	4.303671486
763	1681	DCA_se2_ag1_f_01_1	DCA_se2_ag1_f_01	968.2445	968.7845	playing	VAG	1913	P L EY1 IH0 N	0.12	N	N	N	uh, stop playing.	955	http://lingtools.uoregon.edu/coraal/explorer/browse.php?what=DCA_se2_ag1_f_01_1.txt&line=955&settime=967.2445	DCA_se2_ag1_f_01	DCA_se2_ag1_f_01_1.wav	playing	968.2545	968.7845	P|L|EY1|IH0|NG	968.6445	968.6745	968.6745	968.7845	0.14	VAR	81	54.22660569	-0.928683613	-6.781635776	15.76503356	-0.366016277	-1.428532112	10.36490485	9.797136293	11.6401358	-3.427336722	10.18983659	10.89826261	54.42546526	0.173280675	-7.428214831	11.7146401	0.793282066	5.036514661	14.94284629	8.941744234
113	18718	DCB_se3_ag4_f_02_1	DCB_se3_ag4_f_02	937.5524	937.8024	saying	VAG	1925	S EY1 IH0 NG	0.07	NG	N	N	is what I'm saying. I mean that was a little-	839	http://lingtools.uoregon.edu/coraal/explorer/browse.php?what=DCB_se3_ag4_f_02_1.txt&line=839&settime=936.5524	DCB_se3_ag4_f_02	DCB_se3_ag4_f_02_1.wav	saying	937.5524	937.8124	S|EY1|IH0|NG	937.7024	937.7324	937.7324	937.8124	0.11	VAR	62	60.89775468	5.527466406	-11.20366037	9.102952846	4.279803027	-18.81747553	-10.00183621	5.8109194	-8.758143545	-1.276873312	-6.361493917	0.739497157	53.15698686	5.094955918	-5.564684466	10.432987	6.784206207	-15.11426059	-7.526259841	5.73941581
396	18752	DCB_se3_ag4_f_02_1	DCB_se3_ag4_f_02	2021.5345	2022.0345	mixing	VAG	4393	M IH1 K S IH0 NG	0.15	NG	G	G	So there was some mixing,	1874	http://lingtools.uoregon.edu/coraal/explorer/browse.php?what=DCB_se3_ag4_f_02_1.txt&line=1874&settime=2020.5345	DCB_se3_ag4_f_02	DCB_se3_ag4_f_02_1.wav	mixing	2021.5245	2022.0245	M|IH1|K|S|IH0|NG	2021.8345	2021.8945	2021.8945	2022.0245	0.19	VAR	133	56.06003144	6.217931808	1.645586644	2.842257183	2.389747847	-13.21589524	-14.62499893	3.629655651	-8.60674163	3.751399385	-4.133509178	0.197823375	48.06456988	5.17705296	5.463739228	7.427788987	3.793466019	-13.17241243	-6.530872249	6.949904097
473	18791	DCB_se3_ag4_f_02_1	DCB_se3_ag4_f_02	3066.8147	3067.1647	something	Q+N	6612	S AH1 M TH IH0 N	0.07	N	N	N	It was like Thursday nights or something like that.	2795	http://lingtools.uoregon.edu/coraal/explorer/browse.php?what=DCB_se3_ag4_f_02_1.txt&line=2795&settime=3065.8147	DCB_se3_ag4_f_02	DCB_se3_ag4_f_02_1.wav	something	3066.8247	3067.1547	S|AH1|M|TH|IH0|NG	3067.0647	3067.0947	3067.0947	3067.1547	0.09	VAR	225	54.19906212	11.04935067	-1.929689043	-6.75057755	-7.548276752	-2.682901841	-5.893794867	-1.557219722	-15.42349565	-8.368940739	1.412452606	4.602390482	49.97737224	9.164786662	0.675980055	-1.733657936	-4.298861311	-1.519846612	-4.187107875	0.804346948
475	18824	DCB_se3_ag4_f_02_1	DCB_se3_ag4_f_02	3894.5697	3894.9697	coming	VAG	8622	K AH1 M IH0 N	0.08	N	N	N	coming up.	3502	http://lingtools.uoregon.edu/coraal/explorer/browse.php?what=DCB_se3_ag4_f_02_1.txt&line=3502&settime=3893.5697	DCB_se3_ag4_f_02	DCB_se3_ag4_f_02_1.wav	coming	3894.5697	3894.9797	K|AH1|M|IH0|NG	3894.8497	3894.8997	3894.8997	3894.9797	0.13	VAR	292	65.05103008	10.34574856	-10.81746986	7.953249787	0.148636327	-4.017443713	-16.77215987	3.021424848	-6.469011403	4.329185868	-0.714645619	-15.72718239	51.5200548	7.627778455	-2.195986845	7.909341093	4.769100226	2.326605665	-13.2524388	0.637889097
[truncated: 240 more rows]
[truncated: 29 more columns]
