# Supplementary material for: Considering Performance in the Automated and Manual Coding of Sociolinguistic Variables: Lessons From Variable (ING)
Source: Front Artif Intell. 2021 Apr 29;4:648543. doi: 10.3389/frai.2021.648543 (PMC8117961; doi:10.3389/frai.2021.648543)
Supplement: Supplementary file 3 [file Data_Sheet_3.ZIP › Datasets/DatasetsA+B_Initial.txt]

Dataset	TNum	File	Spkr	StT	EnT	Word	POS	TGLine	Phones	ing.dur	MFA.NorG	Coder1.NorG	Coder2.NorG	Coder3.NorG	Coder4.NorG	Coder5.NorG	Coder6.NorG	Coder7.NorG	Utter	TLine	LinkToCORAALExplore
B	6934	DCB_se1_ag1_f_03_1	DCB_se1_ag1_f_03	359.0298	359.4698	watching	VAG	452	W AA1 CH IH0 NG	0.05	NG	G	G			G?			that if she ever left, just remember that she's always watching me.	247	http://lingtools.uoregon.edu/coraal/explorer/browse.php?what=DCB_se1_ag1_f_03_1.txt&line=247&settime=359.0298
B	6937	DCB_se1_ag1_f_03_1	DCB_se1_ag1_f_03	453.7137	453.9437	living	VAG	590	L IH1 V IH0 N	0.07	N	N	N			N			We was living in a- in a apartment.	311	http://lingtools.uoregon.edu/coraal/explorer/browse.php?what=DCB_se1_ag1_f_03_1.txt&line=311&settime=453.7137
B	6938	DCB_se1_ag1_f_03_1	DCB_se1_ag1_f_03	459.9984	460.2284	going	VAG	608	G OW1 IH0 N	0.03	N	N	N			N			I'll be going home with my mom soon.	317	http://lingtools.uoregon.edu/coraal/explorer/browse.php?what=DCB_se1_ag1_f_03_1.txt&line=317&settime=459.9984
B	6954	DCB_se1_ag1_f_03_1	DCB_se1_ag1_f_03	734.302	734.672	cheerleading	VAG	1172	CH IH1 R L IY2 D IH0 N	0.03	N	DC	DC			G			right after school I go straight to cheerleading practice.	541	http://lingtools.uoregon.edu/coraal/explorer/browse.php?what=DCB_se1_ag1_f_03_1.txt&line=541&settime=734.302
B	6966	DCB_se1_ag1_f_03_1	DCB_se1_ag1_f_03	857.2743	857.4543	going	VAG	1368	G OW1 IH0 N	0.03	N	N	N			N			had a lot going for hisself and	642	http://lingtools.uoregon.edu/coraal/explorer/browse.php?what=DCB_se1_ag1_f_03_1.txt&line=642&settime=857.2743
B	6982	DCB_se1_ag1_f_03_1	DCB_se1_ag1_f_03	1132.5033	1133.0233	challenging	VAG	1759	CH AE1 L AH0 N JH IH0 N	0.05	N	N	N			N			I think /cast/ is just too challenging for me.	847	http://lingtools.uoregon.edu/coraal/explorer/browse.php?what=DCB_se1_ag1_f_03_1.txt&line=847&settime=1132.5033
B	6994	DCB_se1_ag1_f_03_1	DCB_se1_ag1_f_03	1304.5849	1304.9249	nothing	Q+N	1912	N AH1 TH IH0 NG	0.03	NG	G	G			G			Nothing.	953	http://lingtools.uoregon.edu/coraal/explorer/browse.php?what=DCB_se1_ag1_f_03_1.txt&line=953&settime=1304.5849
B	7006	DCB_se1_ag1_f_03_1	DCB_se1_ag1_f_03	1512.0067	1512.2867	beefing	VAG	2148	B IY1 F IH0 NG	0.03	NG	N	N			N			They beefing over he say, she say.	1084	http://lingtools.uoregon.edu/coraal/explorer/browse.php?what=DCB_se1_ag1_f_03_1.txt&line=1084&settime=1512.0067
B	7010	DCB_se1_ag1_f_03_1	DCB_se1_ag1_f_03	1549.0242	1549.3342	talking	VAG	2203	T AO1 K IH0 N	0.06	N	N	N			N			my hood girls gonna be mad because I'm talking to you and you my	1116	http://lingtools.uoregon.edu/coraal/explorer/browse.php?what=DCB_se1_ag1_f_03_1.txt&line=1116&settime=1549.0242
B	7017	DCB_se1_ag1_f_03_1	DCB_se1_ag1_f_03	1666.4108	1666.8208	getting	GTG	2374	G IH1 T IH0 N	0.06	N	N	N			N			Then you getting suspended or you getting put out.	1206	http://lingtools.uoregon.edu/coraal/explorer/browse.php?what=DCB_se1_ag1_f_03_1.txt&line=1206&settime=1666.4108
B	7023	DCB_se1_ag1_f_03_1	DCB_se1_ag1_f_03	1768.6664	1768.8964	dating	VAG	2476	D EY1 T IH0 N	0.05	N	N	N?			N?			I was dating /RD-NAME-2/ since I first came here.	1275	http://lingtools.uoregon.edu/coraal/explorer/browse.php?what=DCB_se1_ag1_f_03_1.txt&line=1275&settime=1768.6664
B	7026	DCB_se1_ag1_f_03_1	DCB_se1_ag1_f_03	1860.7138	1860.9938	nothing	Q+N	2606	N AH1 TH IH0 N	0.03	N	N	N			N			they don't have nothing to do with you need to mind your business.	1346	http://lingtools.uoregon.edu/coraal/explorer/browse.php?what=DCB_se1_ag1_f_03_1.txt&line=1346&settime=1860.7138
B	7027	DCB_se1_ag1_f_03_1	DCB_se1_ag1_f_03	1867.3423	1867.6223	fighting	VAG	2628	F AY1 T IH0 N	0.03	N	N	N			N			and I get to fighting her.	1352	http://lingtools.uoregon.edu/coraal/explorer/browse.php?what=DCB_se1_ag1_f_03_1.txt&line=1352&settime=1867.3423
B	7028	DCB_se1_ag1_f_03_1	DCB_se1_ag1_f_03	1877.3521	1877.6121	talking	VAG	2657	T AO1 K IH0 N	0.03	N	N	N			N			And I was talking to /RD-NAME-1/, I was like,	1360	http://lingtools.uoregon.edu/coraal/explorer/browse.php?what=DCB_se1_ag1_f_03_1.txt&line=1360&settime=1877.3521
B	7029	DCB_se1_ag1_f_03_1	DCB_se1_ag1_f_03	1920.9401	1921.2701	nothing	Q+N	2801	N AH1 TH IH0 N	0.08	N	N	N			N			But don't think it's nothing more or nothing less.	1396	http://lingtools.uoregon.edu/coraal/explorer/browse.php?what=DCB_se1_ag1_f_03_1.txt&line=1396&settime=1920.9401
B	7030	DCB_se1_ag1_f_03_1	DCB_se1_ag1_f_03	1921.5001	1921.8001	nothing	Q+N	2804	N AH1 TH IH0 N	0.03	N	N	N			N			But don't think it's nothing more or nothing less.	1396	http://lingtools.uoregon.edu/coraal/explorer/browse.php?what=DCB_se1_ag1_f_03_1.txt&line=1396&settime=1921.5001
B	7033	DCB_se1_ag1_f_03_1	DCB_se1_ag1_f_03	1951.4499	1951.8099	everything	Q+N	2884	EH1 V R IY0 TH IH2 N	0.07	N	G	G			G			everything just been the same after that.	1430	http://lingtools.uoregon.edu/coraal/explorer/browse.php?what=DCB_se1_ag1_f_03_1.txt&line=1430&settime=1951.4499
B	7038	DCB_se1_ag1_f_03_1	DCB_se1_ag1_f_03	1976.358	1976.548	listening	VAG	2958	L IH1 S N IH0 N	0.03	N	N	N			DC			I ain't /??/ that whole day, I'm just in the teen center I'm sitting on the couch, I'm just listening to my music on my phone.	1453	http://lingtools.uoregon.edu/coraal/explorer/browse.php?what=DCB_se1_ag1_f_03_1.txt&line=1453&settime=1976.358
B	7039	DCB_se1_ag1_f_03_1	DCB_se1_ag1_f_03	1998.4769	1998.7369	crying	VAG	3027	K R AY1 IH0 N	0.03	N	N	N			N			I really was down for you. I'm get to crying, he like, so why is you crying?	1473	http://lingtools.uoregon.edu/coraal/explorer/browse.php?what=DCB_se1_ag1_f_03_1.txt&line=1473&settime=1998.4769
B	7043	DCB_se1_ag1_f_03_1	DCB_se1_ag1_f_03	2007.9766	2008.3166	playing	VAG	3063	P L EY1 IH0 N	0.03	N	N	N			N			keep sitting right here playing with me like	1479	http://lingtools.uoregon.edu/coraal/explorer/browse.php?what=DCB_se1_ag1_f_03_1.txt&line=1479&settime=2007.9766
B	7044	DCB_se1_ag1_f_03_1	DCB_se1_ag1_f_03	2010.4881	2010.9581	fighting	VAG	3074	F AY1 T IH0 NG	0.05	NG	G	G			G			I wasn't just right there with you fighting with you. Like,	1481	http://lingtools.uoregon.edu/coraal/explorer/browse.php?what=DCB_se1_ag1_f_03_1.txt&line=1481&settime=2010.4881
B	7045	DCB_se1_ag1_f_03_1	DCB_se1_ag1_f_03	2035.4745	2036.4045	disrespecting	VAG	3151	D IH2 S R IH0 S P EH1 K T IH0 NG	0.04	NG	G	G			G			I did hit him, but I had a right to hit him because you just really disrespecting me in front of all your friends. Like,	1501	http://lingtools.uoregon.edu/coraal/explorer/browse.php?what=DCB_se1_ag1_f_03_1.txt&line=1501&settime=2035.4745
B	7047	DCB_se1_ag1_f_03_1	DCB_se1_ag1_f_03	2056.8963	2057.4963	fighting	VAG	3221	F AY1 T IH0 N	0.14	N	N	N			N			y'all cannot be fighting. Yes we could be fighting because he's not gonna	1519	http://lingtools.uoregon.edu/coraal/explorer/browse.php?what=DCB_se1_ag1_f_03_1.txt&line=1519&settime=2056.8963
B	7050	DCB_se1_ag1_f_03_1	DCB_se1_ag1_f_03	2092.5491	2092.7791	telling	VAG	3316	T EH1 L IH0 N	0.03	N	N	G			N			Like everybody just kept telling me, you're dumb for this boy, you're dumb for this boy.	1545	http://lingtools.uoregon.edu/coraal/explorer/browse.php?what=DCB_se1_ag1_f_03_1.txt&line=1545&settime=2092.5491
B	7051	DCB_se1_ag1_f_03_1	DCB_se1_ag1_f_03	2101.1901	2101.4201	going	VAG	3360	G OW1 IH0 N	0.03	N	N	N			N			I love this little boy, and I still do love him but it's never us- cause we not going back to what we- what we was. Like,	1549	http://lingtools.uoregon.edu/coraal/explorer/browse.php?what=DCB_se1_ag1_f_03_1.txt&line=1549&settime=2101.1901
B	7052	DCB_se1_ag1_f_03_1	DCB_se1_ag1_f_03	2140.839	2141.119	nothing	Q+N	3493	N AH1 TH IH0 N	0.05	N	N	N			N			after that we were just- ain't nothing really happen.	1583	http://lingtools.uoregon.edu/coraal/explorer/browse.php?what=DCB_se1_ag1_f_03_1.txt&line=1583&settime=2140.839
B	7054	DCB_se1_ag1_f_03_1	DCB_se1_ag1_f_03	2168.9333	2169.2633	acting	VAG	3556	AE1 K T IH0 NG	0.05	NG	N	N			N			You acting like I got her pregnant, you acting like I had her-	1611	http://lingtools.uoregon.edu/coraal/explorer/browse.php?what=DCB_se1_ag1_f_03_1.txt&line=1611&settime=2168.9333
B	7061	DCB_se1_ag1_f_03_1	DCB_se1_ag1_f_03	2208.1649	2208.6349	itching	VAG	3711	IH1 CH IH0 NG	0.14	NG	G	G			G			Are they itching?	1641	http://lingtools.uoregon.edu/coraal/explorer/browse.php?what=DCB_se1_ag1_f_03_1.txt&line=1641&settime=2208.1649
B	7062	DCB_se1_ag1_f_03_1	DCB_se1_ag1_f_03	2217.3157	2217.5157	having	HAG	3733	HH AE1 V IH0 N	0.04	N	N	N			N			Cause you having sex with a girl that got gonorrhea.	1649	http://lingtools.uoregon.edu/coraal/explorer/browse.php?what=DCB_se1_ag1_f_03_1.txt&line=1649&settime=2217.3157
B	7063	DCB_se1_ag1_f_03_1	DCB_se1_ag1_f_03	2232.0503	2232.4403	nothing	Q+N	3777	N AH1 TH IH0 N	0.12	N	N	N			N			he ain't have nothing.	1665	http://lingtools.uoregon.edu/coraal/explorer/browse.php?what=DCB_se1_ag1_f_03_1.txt&line=1665&settime=2232.0503
B	7065	DCB_se1_ag1_f_03_1	DCB_se1_ag1_f_03	2258.544	2258.884	fighting	VAG	3846	F AY1 T IH0 NG	0.06	NG	N	G			N			he never hit me before. We- it would be- we always was play fighting.	1685	http://lingtools.uoregon.edu/coraal/explorer/browse.php?what=DCB_se1_ag1_f_03_1.txt&line=1685&settime=2258.544
B	7066	DCB_se1_ag1_f_03_1	DCB_se1_ag1_f_03	2259.6282	2259.8382	getting	GTG	3849	G IH1 T IH0 N	0.04	N	N	N			N			But me getting serious, me hitting him, everything, he never hit me back.	1687	http://lingtools.uoregon.edu/coraal/explorer/browse.php?what=DCB_se1_ag1_f_03_1.txt&line=1687&settime=2259.6282
B	7067	DCB_se1_ag1_f_03_1	DCB_se1_ag1_f_03	2260.3682	2260.5582	hitting	VAG	3852	HH IH1 T IH0 NG	0.03	NG	N	N			N			But me getting serious, me hitting him, everything, he never hit me back.	1687	http://lingtools.uoregon.edu/coraal/explorer/browse.php?what=DCB_se1_ag1_f_03_1.txt&line=1687&settime=2260.3682
B	7068	DCB_se1_ag1_f_03_1	DCB_se1_ag1_f_03	2260.7182	2261.0682	everything	Q+N	3854	EH1 V R IY0 TH IH2 NG	0.03	NG	G	G			G			But me getting serious, me hitting him, everything, he never hit me back.	1687	http://lingtools.uoregon.edu/coraal/explorer/browse.php?what=DCB_se1_ag1_f_03_1.txt&line=1687&settime=2260.7182
B	7077	DCB_se1_ag1_f_03_1	DCB_se1_ag1_f_03	2316.5647	2316.9747	saying	VAG	4052	S EY1 IH0 N	0.15	N	N	N			N			Not saying we gonna do anything on his birthday while I'm on my cycle but I'm just saying.	1739	http://lingtools.uoregon.edu/coraal/explorer/browse.php?what=DCB_se1_ag1_f_03_1.txt&line=1739&settime=2316.5647
B	7079	DCB_se1_ag1_f_03_1	DCB_se1_ag1_f_03	2330.3581	2330.5981	coming	VAG	4113	K AH1 M IH0 N	0.06	N	N	N			N			So I said, no I'm not coming over there, I'm not coming over there,	1750	http://lingtools.uoregon.edu/coraal/explorer/browse.php?what=DCB_se1_ag1_f_03_1.txt&line=1750&settime=2330.3581
B	7080	DCB_se1_ag1_f_03_1	DCB_se1_ag1_f_03	2336.0902	2336.4002	talking	VAG	4133	T AO1 K IH0 N	0.03	N	N	G			N			talking to /RD-NAME-2/ again.	1758	http://lingtools.uoregon.edu/coraal/explorer/browse.php?what=DCB_se1_ag1_f_03_1.txt&line=1758&settime=2336.0902
B	7086	DCB_se1_ag1_f_03_1	DCB_se1_ag1_f_03	2418.2091	2418.4291	having	HAG	4371	HH AE1 V IH0 N	0.04	N	N	N			N			The man was having fun for his birthday.	1820	http://lingtools.uoregon.edu/coraal/explorer/browse.php?what=DCB_se1_ag1_f_03_1.txt&line=1820&settime=2418.2091
B	7087	DCB_se1_ag1_f_03_1	DCB_se1_ag1_f_03	2419.965	2420.265	having	HAG	4379	HH AE1 V IH0 N	0.04	N	N	G			N			That's not having fun.	1822	http://lingtools.uoregon.edu/coraal/explorer/browse.php?what=DCB_se1_ag1_f_03_1.txt&line=1822&settime=2419.965
B	7089	DCB_se1_ag1_f_03_1	DCB_se1_ag1_f_03	2440.1861	2440.4961	everything	Q+N	4440	EH1 V R IY0 TH IH2 N	0.07	N	G	G			G			They telling me everything you're doing.	1838	http://lingtools.uoregon.edu/coraal/explorer/browse.php?what=DCB_se1_ag1_f_03_1.txt&line=1838&settime=2440.1861
B	7091	DCB_se1_ag1_f_03_1	DCB_se1_ag1_f_03	2445.1305	2445.4805	breaking	VAG	4457	B R EY1 K IH0 N	0.08	N	N	G			N			Oh, I'm breaking out, something bit me.	1844	http://lingtools.uoregon.edu/coraal/explorer/browse.php?what=DCB_se1_ag1_f_03_1.txt&line=1844&settime=2445.1305
B	7093	DCB_se1_ag1_f_03_1	DCB_se1_ag1_f_03	2448.8117	2449.3517	something	Q+N	4462	S AH1 M TH IH0 NG	0.11	NG	G	G			G			Something bit you?	1846	http://lingtools.uoregon.edu/coraal/explorer/browse.php?what=DCB_se1_ag1_f_03_1.txt&line=1846&settime=2448.8117
B	7094	DCB_se1_ag1_f_03_1	DCB_se1_ag1_f_03	2452.5496	2452.8896	nothing	Q+N	4472	N AH1 TH IH0 NG	0.07	NG	G	G			G			Bye, /RD-NAME-1/, don't even- don't even say nothing to me, like,	1848	http://lingtools.uoregon.edu/coraal/explorer/browse.php?what=DCB_se1_ag1_f_03_1.txt&line=1848&settime=2452.5496
B	7102	DCB_se1_ag1_f_03_1	DCB_se1_ag1_f_03	2545.2228	2545.7128	feelings	NS	4756	F IY1 L IH0 NG Z	0.03	NG	N	N			N			That don't hurt my feelings.	1910	http://lingtools.uoregon.edu/coraal/explorer/browse.php?what=DCB_se1_ag1_f_03_1.txt&line=1910&settime=2545.2228
B	7104	DCB_se1_ag1_f_03_1	DCB_se1_ag1_f_03	2586.7033	2586.9433	dreading	VAG	4842	D R EH1 D IH0 N	0.03	N	N	N			N			/Where all/ /RD-NAME-2/ is she dreading her hair?	1937	http://lingtools.uoregon.edu/coraal/explorer/browse.php?what=DCB_se1_ag1_f_03_1.txt&line=1937&settime=2586.7033
B	7106	DCB_se1_ag1_f_03_1	DCB_se1_ag1_f_03	2648.907	2649.597	earring	VAG	4941	IH1 R IH0 NG	0.37	NG	G	G			G			He got earring.	1987	http://lingtools.uoregon.edu/coraal/explorer/browse.php?what=DCB_se1_ag1_f_03_1.txt&line=1987&settime=2648.907
B	7108	DCB_se1_ag1_f_03_1	DCB_se1_ag1_f_03	2690.2076	2690.4476	playing	VAG	5010	P L EY1 IH0 N	0.03	N	N	N			N			But he wanted to talk to me first, I was playing hard to get.	2015	http://lingtools.uoregon.edu/coraal/explorer/browse.php?what=DCB_se1_ag1_f_03_1.txt&line=2015&settime=2690.2076
B	7120	DCB_se1_ag1_f_03_1	DCB_se1_ag1_f_03	2818.8485	2819.0085	getting	GTG	5251	G IH1 T IH0 N	0.03	N	N	N			N			I'm getting a car next year.	2119	http://lingtools.uoregon.edu/coraal/explorer/browse.php?what=DCB_se1_ag1_f_03_1.txt&line=2119&settime=2818.8485
B	7121	DCB_se1_ag1_f_03_1	DCB_se1_ag1_f_03	2821.4806	2821.7306	getting	GTG	5261	G IH1 T IH0 N	0.03	N	N	N			N			And /RD-NAME-1/ will not be getting a ride.	2121	http://lingtools.uoregon.edu/coraal/explorer/browse.php?what=DCB_se1_ag1_f_03_1.txt&line=2121&settime=2821.4806
B	7122	DCB_se1_ag1_f_03_1	DCB_se1_ag1_f_03	2827.9924	2828.1724	getting	GTG	5271	G IH1 T IH0 N	0.03	N	N	N			N			I'm getting a car in June.	2125	http://lingtools.uoregon.edu/coraal/explorer/browse.php?what=DCB_se1_ag1_f_03_1.txt&line=2125&settime=2827.9924
B	11854	DCB_se2_ag1_f_01_1	DCB_se2_ag1_f_01	83.2918	83.5118	being	BAG	143	B IY1 IH0 N	0.05	N	N	N					N	So I don't really remember him not being in my life.	77	http://lingtools.uoregon.edu/coraal/explorer/browse.php?what=DCB_se2_ag1_f_01_1.txt&line=77&settime=83.2918
B	11870	DCB_se2_ag1_f_01_1	DCB_se2_ag1_f_01	351.9098	352.1098	something	Q+N	933	S AH1 M TH IH0 N	0.03	N	N	G					N	old sixties- older sixty something, and my grandma's young- younger sixty something.	348	http://lingtools.uoregon.edu/coraal/explorer/browse.php?what=DCB_se2_ag1_f_01_1.txt&line=348&settime=351.9098
B	11875	DCB_se2_ag1_f_01_1	DCB_se2_ag1_f_01	469.5119	470.1519	siblings	NS	1249	S IH1 B L IH0 NG Z	0.03	NG	G	G					G	two siblings- no, three siblings, that are alive /now/-	468	http://lingtools.uoregon.edu/coraal/explorer/browse.php?what=DCB_se2_ag1_f_01_1.txt&line=468&settime=469.5119
B	11883	DCB_se2_ag1_f_01_1	DCB_se2_ag1_f_01	513.7862	514.1362	spending	N	1368	S P EH1 N D IH0 N	0.05	N	N	N					N	and my mom was real strict about us be spending the night over people houses. She didn't do it.	518	http://lingtools.uoregon.edu/coraal/explorer/browse.php?what=DCB_se2_ag1_f_01_1.txt&line=518&settime=513.7862
B	11889	DCB_se2_ag1_f_01_1	DCB_se2_ag1_f_01	625.3282	625.7382	talking	VAG	1713	T AO1 K IH0 NG	0.14	NG	N	G					N	Like I always wanted to talk to the adults cause I was talking- like, I started talking really early.	623	http://lingtools.uoregon.edu/coraal/explorer/browse.php?what=DCB_se2_ag1_f_01_1.txt&line=623&settime=625.3282
B	11893	DCB_se2_ag1_f_01_1	DCB_se2_ag1_f_01	669.1775	669.4275	putting	VAG	1878	P UH1 T IH0 N	0.06	N	N	N					N	That was the year that they were putting sixth grade in middle school.	664	http://lingtools.uoregon.edu/coraal/explorer/browse.php?what=DCB_se2_ag1_f_01_1.txt&line=664&settime=669.1775
B	11912	DCB_se2_ag1_f_01_1	DCB_se2_ag1_f_01	914.7679	915.0779	saying	VAG	2649	S EY1 IH0 NG	0.04	NG	N	N					N	Because she didn't like what I was saying. Cause I told her I didn't like her as a human being.	878	http://lingtools.uoregon.edu/coraal/explorer/browse.php?what=DCB_se2_ag1_f_01_1.txt&line=878&settime=914.7679
B	11913	DCB_se2_ag1_f_01_1	DCB_se2_ag1_f_01	916.7379	917.0179	being	BAG	2661	B IY1 IH0 NG	0.1	NG	G	N					G	Because she didn't like what I was saying. Cause I told her I didn't like her as a human being.	878	http://lingtools.uoregon.edu/coraal/explorer/browse.php?what=DCB_se2_ag1_f_01_1.txt&line=878&settime=916.7379
B	11928	DCB_se2_ag1_f_01_1	DCB_se2_ag1_f_01	1060.1967	1060.5267	feelings	NS	3148	F IY1 L IH0 NG Z	0.03	NG	N	N					N	people having feelings towards me because of who I am.	993	http://lingtools.uoregon.edu/coraal/explorer/browse.php?what=DCB_se2_ag1_f_01_1.txt&line=993&settime=1060.1967
B	11930	DCB_se2_ag1_f_01_1	DCB_se2_ag1_f_01	1081.963	1082.163	being	BAG	3218	B IY1 IH0 N	0.03	N	N	N					N	people being who they are	1012	http://lingtools.uoregon.edu/coraal/explorer/browse.php?what=DCB_se2_ag1_f_01_1.txt&line=1012&settime=1081.963
B	11931	DCB_se2_ag1_f_01_1	DCB_se2_ag1_f_01	1083.0796	1083.1996	being	BAG	3223	B IY1 IH0 N	0.03	N	N	G					N	and being comfortable that they gonna have opinions about me. And I can't necessarily change	1014	http://lingtools.uoregon.edu/coraal/explorer/browse.php?what=DCB_se2_ag1_f_01_1.txt&line=1014&settime=1083.0796
B	11945	DCB_se2_ag1_f_01_1	DCB_se2_ag1_f_01	1283.6769	1283.9569	coming	VAG	3855	K AH1 M IH0 N	0.05	N	N	N					N	so I just came to the Boys and Girls Club, over time just started coming and coming,	1164	http://lingtools.uoregon.edu/coraal/explorer/browse.php?what=DCB_se2_ag1_f_01_1.txt&line=1164&settime=1283.6769
B	11948	DCB_se2_ag1_f_01_1	DCB_se2_ag1_f_01	1297.419	1297.649	being	BAG	3875	B IY1 IH0 N	0.03	N	N	N					N	and the people around me. People being- I think people being nice to me.	1179	http://lingtools.uoregon.edu/coraal/explorer/browse.php?what=DCB_se2_ag1_f_01_1.txt&line=1179&settime=1297.419
B	11949	DCB_se2_ag1_f_01_1	DCB_se2_ag1_f_01	1299.7946	1300.0646	treating	VAG	3882	T R IY1 T IH0 N	0.03	N	N	G					N	And people um, treating me as family.	1181	http://lingtools.uoregon.edu/coraal/explorer/browse.php?what=DCB_se2_ag1_f_01_1.txt&line=1181&settime=1299.7946
B	11951	DCB_se2_ag1_f_01_1	DCB_se2_ag1_f_01	1313.6636	1314.0436	saying	VAG	3932	S EY1 IH0 N	0.13	N	N	N					N	people always open and listen to what I was saying	1191	http://lingtools.uoregon.edu/coraal/explorer/browse.php?what=DCB_se2_ag1_f_01_1.txt&line=1191&settime=1313.6636
B	11953	DCB_se2_ag1_f_01_1	DCB_se2_ag1_f_01	1328.5943	1328.8643	showing	VAG	3986	SH OW1 IH0 N	0.03	N	N	G					N	it was showing me that there is other things bigger,	1210	http://lingtools.uoregon.edu/coraal/explorer/browse.php?what=DCB_se2_ag1_f_01_1.txt&line=1210&settime=1328.5943
B	11966	DCB_se2_ag1_f_01_1	DCB_se2_ag1_f_01	1461.0935	1461.3535	coming	VAG	4377	K AH1 M IH0 N	0.03	N	N	N					N	but when we first- when I first started coming down here,	1313	http://lingtools.uoregon.edu/coraal/explorer/browse.php?what=DCB_se2_ag1_f_01_1.txt&line=1313&settime=1461.0935
B	11972	DCB_se2_ag1_f_01_1	DCB_se2_ag1_f_01	1479.1038	1479.4038	something	Q+N	4455	S AH1 M TH IH0 N	0.05	N	N	G					N	and like, maybe I'll say something smart or she'll say something smart.	1327	http://lingtools.uoregon.edu/coraal/explorer/browse.php?what=DCB_se2_ag1_f_01_1.txt&line=1327&settime=1479.1038
B	11973	DCB_se2_ag1_f_01_1	DCB_se2_ag1_f_01	1480.5782	1480.8182	going	VAG	4462	G OW1 IH0 N	0.03	N	N	N					N	And we'd just be going [back and forth.]	1329	http://lingtools.uoregon.edu/coraal/explorer/browse.php?what=DCB_se2_ag1_f_01_1.txt&line=1329&settime=1480.5782
B	11976	DCB_se2_ag1_f_01_1	DCB_se2_ag1_f_01	1536.5216	1536.8716	going	VAG	4660	G OW1 IH0 N	0.08	N	N	N					N	So kind of like going out with a bang type thing	1385	http://lingtools.uoregon.edu/coraal/explorer/browse.php?what=DCB_se2_ag1_f_01_1.txt&line=1385&settime=1536.5216
B	11989	DCB_se2_ag1_f_01_1	DCB_se2_ag1_f_01	1653.0721	1653.2821	going	VAG	4956	G OW1 IH0 N	0.04	N	N	N					N	But I remember us talking to him and going back and forth	1493	http://lingtools.uoregon.edu/coraal/explorer/browse.php?what=DCB_se2_ag1_f_01_1.txt&line=1493&settime=1653.0721
B	11990	DCB_se2_ag1_f_01_1	DCB_se2_ag1_f_01	1657.1641	1657.5141	asking	VAG	4972	AE1 S K IH0 NG	0.03	NG	N	N					N	and he was like, a- and I was asking him questions and	1497	http://lingtools.uoregon.edu/coraal/explorer/browse.php?what=DCB_se2_ag1_f_01_1.txt&line=1497&settime=1657.1641
B	12001	DCB_se2_ag1_f_01_1	DCB_se2_ag1_f_01	1778.0138	1778.3538	building	N	5300	B IH1 T L D IH0 HH IY1 NG	0.09	NG	N	G					N	and drinking in front of [our apartment building.] Mm-hm.	1600	http://lingtools.uoregon.edu/coraal/explorer/browse.php?what=DCB_se2_ag1_f_01_1.txt&line=1600&settime=1778.0138
B	12004	DCB_se2_ag1_f_01_1	DCB_se2_ag1_f_01	1783.078	1783.428	building	N	5320	B IH1 L D IH0 N	0.05	N	N	G					N	in front of our building. Loud, boisterous, cursing and	1607	http://lingtools.uoregon.edu/coraal/explorer/browse.php?what=DCB_se2_ag1_f_01_1.txt&line=1607&settime=1783.078
B	12010	DCB_se2_ag1_f_01_1	DCB_se2_ag1_f_01	1841.316	1841.616	building	N	5483	B IH1 L D IH0 N	0.06	N	N	N					N	[So] /RD-SCHOOL-4/ um, is basically- when they say /RD-SCHOOL-4/ is not a school without walls. It's kind of like a glass building.	1658	http://lingtools.uoregon.edu/coraal/explorer/browse.php?what=DCB_se2_ag1_f_01_1.txt&line=1658&settime=1841.316
B	12012	DCB_se2_ag1_f_01_1	DCB_se2_ag1_f_01	1867.8103	1868.0203	going	VAG	5566	G OW1 IH0 N	0.03	N	N	G					N	I loved going there and the- especially the education, the way that they challenged me	1678	http://lingtools.uoregon.edu/coraal/explorer/browse.php?what=DCB_se2_ag1_f_01_1.txt&line=1678&settime=1867.8103
B	12013	DCB_se2_ag1_f_01_1	DCB_se2_ag1_f_01	1885.5255	1885.7055	giving	VAG	5646	G IH1 V IH0 N	0.03	N	N	G					N	My tenth grade year I messed up, and I think that was kind of also giving my mother the extra push to say,	1688	http://lingtools.uoregon.edu/coraal/explorer/browse.php?what=DCB_se2_ag1_f_01_1.txt&line=1688&settime=1885.5255
B	12017	DCB_se2_ag1_f_01_1	DCB_se2_ag1_f_01	1902.1099	1902.9199	cheering	VAG	5697	CH IH1 R IH0 NG	0.22	NG	G	G					G	I felt that like, that's what it was, and I think that my mom was like, oh it's because you were cheering and	1701	http://lingtools.uoregon.edu/coraal/explorer/browse.php?what=DCB_se2_ag1_f_01_1.txt&line=1701&settime=1902.1099
B	12032	DCB_se2_ag1_f_01_1	DCB_se2_ag1_f_01	2009.7145	2010.3445	crying	VAG	6016	K R AY1 IH0 N	0.07	N	N	N					N	and I'll be crying and	1788	http://lingtools.uoregon.edu/coraal/explorer/browse.php?what=DCB_se2_ag1_f_01_1.txt&line=1788&settime=2009.7145
B	12035	DCB_se2_ag1_f_01_1	DCB_se2_ag1_f_01	2029.2861	2029.6261	pushing	VAG	6089	P UH1 SH IH0 N	0.05	N	G	G					N	but then also the hype from cheerleading. Also, the family aspect and people pushing you	1800	http://lingtools.uoregon.edu/coraal/explorer/browse.php?what=DCB_se2_ag1_f_01_1.txt&line=1800&settime=2029.2861
B	12038	DCB_se2_ag1_f_01_1	DCB_se2_ag1_f_01	2066.0159	2066.5259	everything	Q+N	6161	EH1 V R IY0 TH IH2 NG	0.13	NG	G	G					G	and she like, figures everything out.	1838	http://lingtools.uoregon.edu/coraal/explorer/browse.php?what=DCB_se2_ag1_f_01_1.txt&line=1838&settime=2066.0159
B	12043	DCB_se2_ag1_f_01_1	DCB_se2_ag1_f_01	2137.4232	2137.7632	saying	VAG	6343	S EY1 IH0 N	0.14	N	N	N					N	Well, what am I saying?	1902	http://lingtools.uoregon.edu/coraal/explorer/browse.php?what=DCB_se2_ag1_f_01_1.txt&line=1902&settime=2137.4232
B	12045	DCB_se2_ag1_f_01_1	DCB_se2_ag1_f_01	2156.4426	2156.7526	moving	VAG	6420	M UW1 spn V B IH0 IY0 NG G	0.16	NG	N	N					N	So, [gonna be moving-]	1919	http://lingtools.uoregon.edu/coraal/explorer/browse.php?what=DCB_se2_ag1_f_01_1.txt&line=1919&settime=2156.4426
B	12046	DCB_se2_ag1_f_01_1	DCB_se2_ag1_f_01	2158.1098	2158.6798	driving	VAG	6426	D R AY1 V IH0 N	0.15	N	N	N					G	Right, [and I'll be driving]	1921	http://lingtools.uoregon.edu/coraal/explorer/browse.php?what=DCB_se2_ag1_f_01_1.txt&line=1921&settime=2158.1098
B	12064	DCB_se2_ag1_f_01_1	DCB_se2_ag1_f_01	2554.6131	2554.7931	going	VAG	7362	G OW1 IH0 N	0.06	N	N	N					N	I was going from a very lenient environment where I could be an individual to a school where it's all ROTC- JROTC based,	2256	http://lingtools.uoregon.edu/coraal/explorer/browse.php?what=DCB_se2_ag1_f_01_1.txt&line=2256&settime=2554.6131
B	12065	DCB_se2_ag1_f_01_1	DCB_se2_ag1_f_01	2593.4306	2593.6506	going	VAG	7504	G OW1 IH0 N	0.04	N	N	N					N	now with me going into my senior year,	2286	http://lingtools.uoregon.edu/coraal/explorer/browse.php?what=DCB_se2_ag1_f_01_1.txt&line=2286&settime=2593.4306
B	12069	DCB_se2_ag1_f_01_1	DCB_se2_ag1_f_01	2687.1947	2687.3947	taking	VAG	7813	T EH1 EY1 K IH0 N	0.03	N	N	N					N	[The strategies and the tips] now. And so when you taking it again? You [taking it again?]	2368	http://lingtools.uoregon.edu/coraal/explorer/browse.php?what=DCB_se2_ag1_f_01_1.txt&line=2368&settime=2687.1947
B	12076	DCB_se2_ag1_f_01_1	DCB_se2_ag1_f_01	2772.3317	2772.5517	going	VAG	8085	G OW1 IH0 N	0.03	N	N	N					N	She was like, /didn't/ I hear you talking about you going to Yale.	2441	http://lingtools.uoregon.edu/coraal/explorer/browse.php?what=DCB_se2_ag1_f_01_1.txt&line=2441&settime=2772.3317
B	12077	DCB_se2_ag1_f_01_1	DCB_se2_ag1_f_01	2823.5586	2823.8686	doing	DAG	8185	D UW1 IH0 N	0.03	N	N	N					N	But that was because he was doing other things	2485	http://lingtools.uoregon.edu/coraal/explorer/browse.php?what=DCB_se2_ag1_f_01_1.txt&line=2485&settime=2823.5586
B	12078	DCB_se2_ag1_f_01_1	DCB_se2_ag1_f_01	2830.2496	2830.4496	doing	DAG	8213	D UW1 IH0 N	0.04	N	N	N					N	and they were just doing the same thing over and over every year.	2491	http://lingtools.uoregon.edu/coraal/explorer/browse.php?what=DCB_se2_ag1_f_01_1.txt&line=2491&settime=2830.2496
B	12080	DCB_se2_ag1_f_01_1	DCB_se2_ag1_f_01	2869.6525	2870.0825	siblings	NS	8357	S IH1 B L IH0 NG Z	0.07	NG	G	G					G	So it's like, I wanna be that one to show my younger siblings that you can do it.	2523	http://lingtools.uoregon.edu/coraal/explorer/browse.php?what=DCB_se2_ag1_f_01_1.txt&line=2523&settime=2869.6525
B	12084	DCB_se2_ag1_f_01_1	DCB_se2_ag1_f_01	2976.1425	2976.3225	going	VAG	8689	G OW1 IH0 N	0.03	N	N	N					DC	and they're not really going to use it.	2608	http://lingtools.uoregon.edu/coraal/explorer/browse.php?what=DCB_se2_ag1_f_01_1.txt&line=2608&settime=2976.1425
B	12094	DCB_se2_ag1_f_01_1	DCB_se2_ag1_f_01	3130.2763	3130.4563	going	VAG	9019	G OW1 IH0 N	0.04	N	N	DC					N	Like kind of doing like, journals of- like how our day was going.	2750	http://lingtools.uoregon.edu/coraal/explorer/browse.php?what=DCB_se2_ag1_f_01_1.txt&line=2750&settime=3130.2763
B	12097	DCB_se2_ag1_f_01_1	DCB_se2_ag1_f_01	3142.6378	3142.8378	going	VAG	9069	G OW1 IH0 N	0.04	N	N	N					N	So then I started going to my room like, when I was going through something- Like when I was feeling bad or down,	2762	http://lingtools.uoregon.edu/coraal/explorer/browse.php?what=DCB_se2_ag1_f_01_1.txt&line=2762&settime=3142.6378
B	12102	DCB_se2_ag1_f_01_1	DCB_se2_ag1_f_01	3153.8923	3154.1923	writing	VAG	9117	R AY1 T IH0 NG	0.05	NG	N	N					N	But that's how I started writing.	2774	http://lingtools.uoregon.edu/coraal/explorer/browse.php?what=DCB_se2_ag1_f_01_1.txt&line=2774&settime=3153.8923
B	12108	DCB_se2_ag1_f_01_1	DCB_se2_ag1_f_01	3165.9602	3166.5102	writing	VAG	9168	R AY1 T IH0 N	0.23	N	N	N					N	writing,	2790	http://lingtools.uoregon.edu/coraal/explorer/browse.php?what=DCB_se2_ag1_f_01_1.txt&line=2790&settime=3165.9602
B	12111	DCB_se2_ag1_f_01_1	DCB_se2_ag1_f_01	3169.8565	3170.1665	going	VAG	9181	G OW1 IH0 N	0.05	N	N	N					N	kept going and going and going. And I think it just-	2794	http://lingtools.uoregon.edu/coraal/explorer/browse.php?what=DCB_se2_ag1_f_01_1.txt&line=2794&settime=3169.8565
B	12113	DCB_se2_ag1_f_01_1	DCB_se2_ag1_f_01	3183.762	3184.192	everything	Q+N	9223	EH1 V R IY0 TH IH2 NG	0.08	NG	G	G					G	and I was like, I wanna be on the stage and say everything, [say my-] like, [speak my] words in front of [people.]	2803	http://lingtools.uoregon.edu/coraal/explorer/browse.php?what=DCB_se2_ag1_f_01_1.txt&line=2803&settime=3183.762
B	12122	DCB_se2_ag1_f_01_1	DCB_se2_ag1_f_01	3344.9016	3345.3016	nothing	Q+N	9552	N AH1 TH IH0 NG	0.08	NG	G	G					G	I had pain filled [eyes with] a nothing wrong smile, a young girl who did not love herself.	2949	http://lingtools.uoregon.edu/coraal/explorer/browse.php?what=DCB_se2_ag1_f_01_1.txt&line=2949&settime=3344.9016
B	12124	DCB_se2_ag1_f_01_1	DCB_se2_ag1_f_01	3359.9832	3360.3832	smiling	VAG	9603	S M AY1 L IH0 N	0.03	N	N	N					N	People always smiling. People are always	2963	http://lingtools.uoregon.edu/coraal/explorer/browse.php?what=DCB_se2_ag1_f_01_1.txt&line=2963&settime=3359.9832
B	7333	DCB_se1_ag1_m_02_1	DCB_se1_ag1_m_02	523.5395	523.8095	going	VAG	5531	G OW1 IH0 N	0.03	N	N	N	N					walking through the hallway going to class- I think it was my first period class.	439	http://lingtools.uoregon.edu/coraal/explorer/browse.php?what=DCB_se1_ag1_m_02_1.txt&line=439&settime=523.5395
B	7339	DCB_se1_ag1_m_02_1	DCB_se1_ag1_m_02	565.3299	565.8999	talking	VAG	5659	T AO1 K IH0 NG	0.21	NG	N	N	N					talking and	471	http://lingtools.uoregon.edu/coraal/explorer/browse.php?what=DCB_se1_ag1_m_02_1.txt&line=471&settime=565.3299
B	7342	DCB_se1_ag1_m_02_1	DCB_se1_ag1_m_02	578.4165	578.6765	during	P	5692	D UH1 R IH0 N	0.04	N	N	N	N					And during the time of them fighting, one of them- the guys pulled out um,	485	http://lingtools.uoregon.edu/coraal/explorer/browse.php?what=DCB_se1_ag1_m_02_1.txt&line=485&settime=578.4165
B	7348	DCB_se1_ag1_m_02_1	DCB_se1_ag1_m_02	654.8765	655.2565	growing	VAG	5849	G R OW1 IH0 N	0.07	N	N	N	N					just growing up	549	http://lingtools.uoregon.edu/coraal/explorer/browse.php?what=DCB_se1_ag1_m_02_1.txt&line=549&settime=654.8765
B	7349	DCB_se1_ag1_m_02_1	DCB_se1_ag1_m_02	658.9392	659.1892	being	BAG	5855	B IY1 IH0 N	0.04	N	N	N	N					like being from somewhere, it's something that I couldn't like,	553	http://lingtools.uoregon.edu/coraal/explorer/browse.php?what=DCB_se1_ag1_m_02_1.txt&line=553&settime=658.9392
B	7363	DCB_se1_ag1_m_02_1	DCB_se1_ag1_m_02	899.4182	899.7582	growing	VAG	6432	G R OW1 IH0 N	0.07	N	N	G	G					those are the two people who raised me growing up.	746	http://lingtools.uoregon.edu/coraal/explorer/browse.php?what=DCB_se1_ag1_m_02_1.txt&line=746&settime=899.4182
B	7373	DCB_se1_ag1_m_02_1	DCB_se1_ag1_m_02	1004.9977	1005.5177	something	Q+N	6660	S AH1 M TH IH0 N	0.2	N	N	N	N					in the streets just looking for something.	834	http://lingtools.uoregon.edu/coraal/explorer/browse.php?what=DCB_se1_ag1_m_02_1.txt&line=834&settime=1004.9977
B	7388	DCB_se1_ag1_m_02_1	DCB_se1_ag1_m_02	1292.4904	1292.7104	getting	GTG	7423	G IH1 T IH0 N	0.06	N	N	N	N					getting out of the neighborhood going over there and traveling	1070	http://lingtools.uoregon.edu/coraal/explorer/browse.php?what=DCB_se1_ag1_m_02_1.txt&line=1070&settime=1292.4904
B	7390	DCB_se1_ag1_m_02_1	DCB_se1_ag1_m_02	1294.1804	1294.9204	traveling	VAG	7432	T R AE1 V AH0 L IH0 N	0.23	N	N	N	N					getting out of the neighborhood going over there and traveling	1070	http://lingtools.uoregon.edu/coraal/explorer/browse.php?what=DCB_se1_ag1_m_02_1.txt&line=1070&settime=1294.1804
B	7397	DCB_se1_ag1_m_02_1	DCB_se1_ag1_m_02	1383.7734	1384.1234	bowling	N	7689	B OW1 L IH0 N	0.06	N	N	N	N					which is like my brother- He used to take to us like- I remember one time he took us bowling,	1144	http://lingtools.uoregon.edu/coraal/explorer/browse.php?what=DCB_se1_ag1_m_02_1.txt&line=1144&settime=1383.7734
B	7401	DCB_se1_ag1_m_02_1	DCB_se1_ag1_m_02	1399.3118	1399.6518	sitting	VAG	7749	S IH1 T IH0 N	0.04	N	N	N	N					And I probably just be sitting out there with him or sitting in the car	1153	http://lingtools.uoregon.edu/coraal/explorer/browse.php?what=DCB_se1_ag1_m_02_1.txt&line=1153&settime=1399.3118
B	7406	DCB_se1_ag1_m_02_1	DCB_se1_ag1_m_02	1467.3861	1467.9961	anything	Q+N	7919	EH1 N IY0 TH IH2 NG	0.26	NG	G	G	G					or I didn't really blame them for anything.	1208	http://lingtools.uoregon.edu/coraal/explorer/browse.php?what=DCB_se1_ag1_m_02_1.txt&line=1208&settime=1467.3861
B	7409	DCB_se1_ag1_m_02_1	DCB_se1_ag1_m_02	1507.9047	1508.1547	coming	VAG	8025	K AH1 M IH0 N	0.04	N	N	N	N					but when I first- first started coming down here,	1240	http://lingtools.uoregon.edu/coraal/explorer/browse.php?what=DCB_se1_ag1_m_02_1.txt&line=1240&settime=1507.9047
B	7422	DCB_se1_ag1_m_02_1	DCB_se1_ag1_m_02	1698.457	1698.677	going	VAG	8641	G OW1 IH0 N	0.03	N	N	N	N					When I was going to elementary school, my cousin used to play um-	1394	http://lingtools.uoregon.edu/coraal/explorer/browse.php?what=DCB_se1_ag1_m_02_1.txt&line=1394&settime=1698.457
B	7443	DCB_se1_ag1_m_02_1	DCB_se1_ag1_m_02	1793.8798	1794.0698	running	VAG	8932	R AH1 N IH0 N	0.03	N	N	G	N					I ended up just- just meeting and running into different like, r- r-	1462	http://lingtools.uoregon.edu/coraal/explorer/browse.php?what=DCB_se1_ag1_m_02_1.txt&line=1462&settime=1793.8798
B	7444	DCB_se1_ag1_m_02_1	DCB_se1_ag1_m_02	1799.0376	1799.3276	starting	VAG	8946	S T AA1 R T IH0 N	0.03	N	N	DC	N					So, I just come down- I starting coming down	1466	http://lingtools.uoregon.edu/coraal/explorer/browse.php?what=DCB_se1_ag1_m_02_1.txt&line=1466&settime=1799.0376
B	7446	DCB_se1_ag1_m_02_1	DCB_se1_ag1_m_02	1818.7614	1818.9814	trying	VAG	9005	T R AY1 N	0.03	N	N	G	N					just trying to do my homework in the house	1490	http://lingtools.uoregon.edu/coraal/explorer/browse.php?what=DCB_se1_ag1_m_02_1.txt&line=1490&settime=1818.7614
B	7449	DCB_se1_ag1_m_02_1	DCB_se1_ag1_m_02	1847.3244	1847.5744	coming	VAG	9098	K AH1 M IH0 N	0.03	N	N	N	N					So coming down here gave me resources of- just having like um,	1516	http://lingtools.uoregon.edu/coraal/explorer/browse.php?what=DCB_se1_ag1_m_02_1.txt&line=1516&settime=1847.3244
B	7462	DCB_se1_ag1_m_02_1	DCB_se1_ag1_m_02	1937.2862	1937.5262	doing	DAG	9344	D UW1 IH0 N	0.04	N	N	N	N					focusing on photography, and I'm still doing photography so it-	1588	http://lingtools.uoregon.edu/coraal/explorer/browse.php?what=DCB_se1_ag1_m_02_1.txt&line=1588&settime=1937.2862
B	7463	DCB_se1_ag1_m_02_1	DCB_se1_ag1_m_02	1945.5598	1945.8698	taking	VAG	9367	T EY1 K IH0 N	0.07	N	N	G	G					taking pictures on my phone	1600	http://lingtools.uoregon.edu/coraal/explorer/browse.php?what=DCB_se1_ag1_m_02_1.txt&line=1600&settime=1945.5598
B	7466	DCB_se1_ag1_m_02_1	DCB_se1_ag1_m_02	1951.705	1951.985	being	BAG	9385	B IY1 IH0 N	0.05	N	N	N	N					to being in school	1604	http://lingtools.uoregon.edu/coraal/explorer/browse.php?what=DCB_se1_ag1_m_02_1.txt&line=1604&settime=1951.705
B	7471	DCB_se1_ag1_m_02_1	DCB_se1_ag1_m_02	1976.3735	1976.6435	doing	DAG	9460	D UW1 IH0 N	0.03	N	N	N	N					I was just doing the same things in school when I came down here along with doing my homework	1622	http://lingtools.uoregon.edu/coraal/explorer/browse.php?what=DCB_se1_ag1_m_02_1.txt&line=1622&settime=1976.3735
B	7477	DCB_se1_ag1_m_02_1	DCB_se1_ag1_m_02	2004.0136	2004.3236	starting	VAG	9541	S T AA1 R T IH0 N	0.03	N	DC	N	DC					And then after awhile, we starting playing around with him um,	1642	http://lingtools.uoregon.edu/coraal/explorer/browse.php?what=DCB_se1_ag1_m_02_1.txt&line=1642&settime=2004.0136
B	7482	DCB_se1_ag1_m_02_1	DCB_se1_ag1_m_02	2028.7211	2028.9911	waiting	VAG	9601	W EY1 T IH0 N	0.03	N	N	N	N					waiting for me.	1666	http://lingtools.uoregon.edu/coraal/explorer/browse.php?what=DCB_se1_ag1_m_02_1.txt&line=1666&settime=2028.7211
B	7503	DCB_se1_ag1_m_02_1	DCB_se1_ag1_m_02	2228.7996	2229.0396	seeing	VAG	10082	S IY1 IH0 N	0.03	N	N	G	N					and my first time ever seeing him perform. It was amazing.	1838	http://lingtools.uoregon.edu/coraal/explorer/browse.php?what=DCB_se1_ag1_m_02_1.txt&line=1838&settime=2228.7996
B	7515	DCB_se1_ag1_m_02_1	DCB_se1_ag1_m_02	2320.2717	2320.9217	screening	N	10303	S K R IY1 N IH0 N	0.23	N	N	N	N					It was like a screening,	1920	http://lingtools.uoregon.edu/coraal/explorer/browse.php?what=DCB_se1_ag1_m_02_1.txt&line=1920&settime=2320.2717
B	7516	DCB_se1_ag1_m_02_1	DCB_se1_ag1_m_02	2343.2461	2343.5961	learning	N	10355	L ER1 N IH0 N	0.07	N	N	N	N					and things like that. So, it was a learning experience and throughout this whole day, I got like,	1944	http://lingtools.uoregon.edu/coraal/explorer/browse.php?what=DCB_se1_ag1_m_02_1.txt&line=1944&settime=2343.2461
B	7527	DCB_se1_ag1_m_02_1	DCB_se1_ag1_m_02	2425.2605	2425.7005	tagging	VAG	10557	T AE1 G IH0 N	0.09	N	N	G	N					it's like a Call of Duty type of laser tagging where you use like, more l- realistic guns,	2018	http://lingtools.uoregon.edu/coraal/explorer/browse.php?what=DCB_se1_ag1_m_02_1.txt&line=2018&settime=2425.2605
B	7531	DCB_se1_ag1_m_02_1	DCB_se1_ag1_m_02	2502.6583	2502.9883	going	VAG	10767	G OW1 IH0 N	0.03	N	N	G	N					going like um,	2086	http://lingtools.uoregon.edu/coraal/explorer/browse.php?what=DCB_se1_ag1_m_02_1.txt&line=2086&settime=2502.6583
B	7532	DCB_se1_ag1_m_02_1	DCB_se1_ag1_m_02	2537.6448	2538.1348	eating	VAG	10864	IY1 T IH0 NG	0.21	NG	N	N	N					And after eating man,	2113	http://lingtools.uoregon.edu/coraal/explorer/browse.php?what=DCB_se1_ag1_m_02_1.txt&line=2113&settime=2537.6448
B	7549	DCB_se1_ag1_m_02_1	DCB_se1_ag1_m_02	2693.1563	2693.8363	hardworking	VAG	11254	HH AA1 R D W ER2 K IH0 N	0.14	N	N	G	N					Like, he was just very hardworking.	2257	http://lingtools.uoregon.edu/coraal/explorer/browse.php?what=DCB_se1_ag1_m_02_1.txt&line=2257&settime=2693.1563
B	7554	DCB_se1_ag1_m_02_1	DCB_se1_ag1_m_02	2720.5591	2720.8791	everything	Q+N	11335	EH1 V R IY0 TH IH2 NG	0.06	NG	G	G	G					always jumped high. Everything he did on the skateboard was very high,	2277	http://lingtools.uoregon.edu/coraal/explorer/browse.php?what=DCB_se1_ag1_m_02_1.txt&line=2277&settime=2720.5591
B	7560	DCB_se1_ag1_m_02_1	DCB_se1_ag1_m_02	2780.2056	2780.4456	skating	N	11526	S K EY1 T IH0 NG	0.05	NG	N	G	N					And we started skating with Darren,	2319	http://lingtools.uoregon.edu/coraal/explorer/browse.php?what=DCB_se1_ag1_m_02_1.txt&line=2319&settime=2780.2056
B	7569	DCB_se1_ag1_m_02_1	DCB_se1_ag1_m_02	2960.4176	2960.7676	checking	VAG	12027	CH EH1 K IH0 N	0.08	N	N	N	N					checking in.	2480	http://lingtools.uoregon.edu/coraal/explorer/browse.php?what=DCB_se1_ag1_m_02_1.txt&line=2480&settime=2960.4176
B	7570	DCB_se1_ag1_m_02_1	DCB_se1_ag1_m_02	2970.2565	2970.7065	doing	DAG	12055	D UW1 IH0 N	0.11	N	N	N	N					and let her know what I'm outside doing.	2492	http://lingtools.uoregon.edu/coraal/explorer/browse.php?what=DCB_se1_ag1_m_02_1.txt&line=2492&settime=2970.2565
B	7571	DCB_se1_ag1_m_02_1	DCB_se1_ag1_m_02	2976.3783	2976.6583	something	Q+N	12081	S AH1 M TH IH0 NG	0.03	NG	N	N	DC					come back outside. And sh- I make sure I get me some water or something to eat	2498	http://lingtools.uoregon.edu/coraal/explorer/browse.php?what=DCB_se1_ag1_m_02_1.txt&line=2498&settime=2976.3783
B	7573	DCB_se1_ag1_m_02_1	DCB_se1_ag1_m_02	2988.5393	2988.8493	riding	VAG	12127	R AY1 D IH0 N	0.03	N	N	N	N					riding my skateboard,	2508	http://lingtools.uoregon.edu/coraal/explorer/browse.php?what=DCB_se1_ag1_m_02_1.txt&line=2508&settime=2988.5393
B	7577	DCB_se1_ag1_m_02_1	DCB_se1_ag1_m_02	3051.4494	3051.7294	coming	VAG	12233	K AH1 M IH0 N	0.04	N	N	G	N					I fear for my life- Well, just- just coming down	2560	http://lingtools.uoregon.edu/coraal/explorer/browse.php?what=DCB_se1_ag1_m_02_1.txt&line=2560&settime=3051.4494
B	7583	DCB_se1_ag1_m_02_1	DCB_se1_ag1_m_02	3085.8227	3086.2127	watching	VAG	12314	W AA1 CH IH0 N	0.06	N	N	G	N					and watching out just for people and cars and things like that because	2594	http://lingtools.uoregon.edu/coraal/explorer/browse.php?what=DCB_se1_ag1_m_02_1.txt&line=2594&settime=3085.8227
B	7585	DCB_se1_ag1_m_02_1	DCB_se1_ag1_m_02	3094.1298	3094.3798	coming	VAG	12343	K AH1 M IH0 N	0.04	N	N	G	N					I- I never knew if something would just happen to me just coming down the hill	2600	http://lingtools.uoregon.edu/coraal/explorer/browse.php?what=DCB_se1_ag1_m_02_1.txt&line=2600&settime=3094.1298
B	7597	DCB_se1_ag1_m_02_1	DCB_se1_ag1_m_02	3200.9869	3201.3269	being	BAG	12659	B IY1 IH0 N	0.06	N	N	N	N					just someone being like just,	2690	http://lingtools.uoregon.edu/coraal/explorer/browse.php?what=DCB_se1_ag1_m_02_1.txt&line=2690&settime=3200.9869
B	7598	DCB_se1_ag1_m_02_1	DCB_se1_ag1_m_02	3227.4881	3227.8681	attending	VAG	12718	AH0 T EH1 N D IH0 N	0.1	N	N	N	N					Uh, college. I will be attending um,	2708	http://lingtools.uoregon.edu/coraal/explorer/browse.php?what=DCB_se1_ag1_m_02_1.txt&line=2708&settime=3227.4881
B	7599	DCB_se1_ag1_m_02_1	DCB_se1_ag1_m_02	3249.5011	3250.0811	anything	Q+N	12766	EH1 N IY0 TH IH2 NG	0.21	NG	G	G	G					anything like- it- it- it's nothing-	2730	http://lingtools.uoregon.edu/coraal/explorer/browse.php?what=DCB_se1_ag1_m_02_1.txt&line=2730&settime=3249.5011
B	7608	DCB_se1_ag1_m_02_1	DCB_se1_ag1_m_02	3367.0309	3367.4909	morning	N	13034	M AO1 R N IH0 N	0.12	N	N	N	N					his son to daycare every morning.	2831	http://lingtools.uoregon.edu/coraal/explorer/browse.php?what=DCB_se1_ag1_m_02_1.txt&line=2831&settime=3367.0309
B	7609	DCB_se1_ag1_m_02_1	DCB_se1_ag1_m_02	3374.3804	3374.6504	getting	GTG	13052	G IH1 T IH0 N	0.03	N	N	N	N					getting to work on time in the morning,	2837	http://lingtools.uoregon.edu/coraal/explorer/browse.php?what=DCB_se1_ag1_m_02_1.txt&line=2837&settime=3374.3804
B	7610	DCB_se1_ag1_m_02_1	DCB_se1_ag1_m_02	3375.5804	3376.2504	morning	N	13059	M AO1 R N IH0 N	0.26	N	N	N	N					getting to work on time in the morning,	2837	http://lingtools.uoregon.edu/coraal/explorer/browse.php?what=DCB_se1_ag1_m_02_1.txt&line=2837&settime=3375.5804
B	7625	DCB_se1_ag1_m_02_1	DCB_se1_ag1_m_02	3560.3896	3560.7996	something	Q+N	13475	S AH1 M TH IH0 N	0.03	N	N	N	DC					something that's said often but is very true is that uh, closed mouth don't get fed.	3001	http://lingtools.uoregon.edu/coraal/explorer/browse.php?what=DCB_se1_ag1_m_02_1.txt&line=3001&settime=3560.3896
B	7631	DCB_se1_ag1_m_02_1	DCB_se1_ag1_m_02	3593.1007	3593.3507	doing	DAG	13558	D UW1 IH0 N	0.03	N	N	N	N					and just doing a lot of different things.	3029	http://lingtools.uoregon.edu/coraal/explorer/browse.php?what=DCB_se1_ag1_m_02_1.txt&line=3029&settime=3593.1007
B	7639	DCB_se1_ag1_m_02_1	DCB_se1_ag1_m_02	3671.2879	3671.8079	learning	VAG	13702	L ER1 N IH0 NG	0.14	NG	N	G	N					and learning who you are and learning what you come from.	3109	http://lingtools.uoregon.edu/coraal/explorer/browse.php?what=DCB_se1_ag1_m_02_1.txt&line=3109&settime=3671.2879
B	7650	DCB_se1_ag1_m_02_1	DCB_se1_ag1_m_02	3777.4199	3777.7699	teaching	VAG	13975	T IY1 CH IH0 N	0.05	N	N	N	N					I think I- I had a role, and I had a expectation of teaching my family	3197	http://lingtools.uoregon.edu/coraal/explorer/browse.php?what=DCB_se1_ag1_m_02_1.txt&line=3197&settime=3777.4199
B	12139	DCB_se2_ag1_m_01_1	DCB_se2_ag1_m_01	13.4049	13.6949	being	BAG	10532	B IY1 IH0 N	0.07	N	N	N	N					two years after being born.	6	http://lingtools.uoregon.edu/coraal/explorer/browse.php?what=DCB_se2_ag1_m_01_1.txt&line=6&settime=13.4049
B	12146	DCB_se2_ag1_m_01_1	DCB_se2_ag1_m_01	173.2429	173.4329	living	N	10716	L IH1 V IH0 N	0.03	N	N	N	N					our TV. That's where we have one of the main TVs and the other main TV is in the living room.	102	http://lingtools.uoregon.edu/coraal/explorer/browse.php?what=DCB_se2_ag1_m_01_1.txt&line=102&settime=173.2429
B	12155	DCB_se2_ag1_m_01_1	DCB_se2_ag1_m_01	338.0367	338.3967	playing	VAG	11085	P L EY1 IH0 N	0.06	N	N	G	N					And from that, I believe two-thousand five and on I've been playing football.	225	http://lingtools.uoregon.edu/coraal/explorer/browse.php?what=DCB_se2_ag1_m_01_1.txt&line=225&settime=338.0367
B	12156	DCB_se2_ag1_m_01_1	DCB_se2_ag1_m_01	345.7954	346.3154	cheerleading	VAG	11105	CH IH1 R L IY2 D IH0 N	0.09	N	N	G	G					Cause Forestville offered football, basketball, baseball, and cheerleading.	231	http://lingtools.uoregon.edu/coraal/explorer/browse.php?what=DCB_se2_ag1_m_01_1.txt&line=231&settime=345.7954
B	12160	DCB_se2_ag1_m_01_1	DCB_se2_ag1_m_01	378.1854	378.3654	being	BAG	11206	B IY1 IH0 N	0.04	N	N	N	N					I wanted to see everybody's perspective on- see like what the girls were seeing on the sideline as well as being a football player	248	http://lingtools.uoregon.edu/coraal/explorer/browse.php?what=DCB_se2_ag1_m_01_1.txt&line=248&settime=378.1854
B	12171	DCB_se2_ag1_m_01_1	DCB_se2_ag1_m_01	543.9857	544.2357	calling	VAG	11552	K AO1 L IH0 N	0.03	N	N	N	N					I'm not calling her old but it was a long time ago.	400	http://lingtools.uoregon.edu/coraal/explorer/browse.php?what=DCB_se2_ag1_m_01_1.txt&line=400&settime=543.9857
B	12179	DCB_se2_ag1_m_01_1	DCB_se2_ag1_m_01	649.5513	649.8613	biking	VAG	11806	B AY1 K IH0 N	0.04	N	N	N	N					it's like up the street from me so I was biking to and fro back to school.	498	http://lingtools.uoregon.edu/coraal/explorer/browse.php?what=DCB_se2_ag1_m_01_1.txt&line=498&settime=649.5513
B	12180	DCB_se2_ag1_m_01_1	DCB_se2_ag1_m_01	664.606	664.976	slipping	VAG	11856	S L IH1 P IH0 N	0.08	N	N	N	N					grades were slipping off and stuff like that.	516	http://lingtools.uoregon.edu/coraal/explorer/browse.php?what=DCB_se2_ag1_m_01_1.txt&line=516&settime=664.606
B	12183	DCB_se2_ag1_m_01_1	DCB_se2_ag1_m_01	700.1038	700.3638	during	P	11969	D UH1 R IH0 N	0.03	N	N	N	N					we not allowed to watch TV during the week	541	http://lingtools.uoregon.edu/coraal/explorer/browse.php?what=DCB_se2_ag1_m_01_1.txt&line=541&settime=700.1038
B	12204	DCB_se2_ag1_m_01_1	DCB_se2_ag1_m_01	1047.592	1047.912	attending	VAG	12825	AH0 T EH1 N D IH0 N	0.05	N	N	N	N					we was all attending private school at the same time,	822	http://lingtools.uoregon.edu/coraal/explorer/browse.php?what=DCB_se2_ag1_m_01_1.txt&line=822&settime=1047.592
B	12205	DCB_se2_ag1_m_01_1	DCB_se2_ag1_m_01	1076.7768	1077.3868	anything	Q+N	12888	EH1 N IY0 TH IH2 NG	0.21	NG	G	G	G					Cause like we'ves never wanted for anything, we have	849	http://lingtools.uoregon.edu/coraal/explorer/browse.php?what=DCB_se2_ag1_m_01_1.txt&line=849&settime=1076.7768
B	12219	DCB_se2_ag1_m_01_1	DCB_se2_ag1_m_01	1279.7722	1279.9722	going	VAG	13283	G OW1 IH0 N	0.03	N	N	N	N					release of th- not the release, the opening of a new gym at a barbershop that he was going to.	1042	http://lingtools.uoregon.edu/coraal/explorer/browse.php?what=DCB_se2_ag1_m_01_1.txt&line=1042&settime=1279.7722
B	12221	DCB_se2_ag1_m_01_1	DCB_se2_ag1_m_01	1286.4536	1286.7036	coming	VAG	13308	K AH1 M IH0 N	0.03	N	N	G	N					and we been coming here ever since.	1048	http://lingtools.uoregon.edu/coraal/explorer/browse.php?what=DCB_se2_ag1_m_01_1.txt&line=1048&settime=1286.4536
B	12222	DCB_se2_ag1_m_01_1	DCB_se2_ag1_m_01	1295.3527	1295.5327	coming	VAG	13328	K AH1 M IH0 N	0.03	N	N	N	N					That's when we started coming to the summer camp.	1058	http://lingtools.uoregon.edu/coraal/explorer/browse.php?what=DCB_se2_ag1_m_01_1.txt&line=1058&settime=1295.3527
B	12223	DCB_se2_ag1_m_01_1	DCB_se2_ag1_m_01	1297.4908	1297.6908	coming	VAG	13335	K AH1 M IH0 N	0.03	N	N	N	N					I've been coming to the Club since two-thousand twelve cause that was /RD-NAME-2/ first year.	1060	http://lingtools.uoregon.edu/coraal/explorer/browse.php?what=DCB_se2_ag1_m_01_1.txt&line=1060&settime=1297.4908
B	12227	DCB_se2_ag1_m_01_1	DCB_se2_ag1_m_01	1384.791	1385.291	going	VAG	13571	G OW1 IH0 N	0.07	N	N	N	DC					going- being able to ha-	1134	http://lingtools.uoregon.edu/coraal/explorer/browse.php?what=DCB_se2_ag1_m_01_1.txt&line=1134&settime=1384.791
B	12230	DCB_se2_ag1_m_01_1	DCB_se2_ag1_m_01	1406.9811	1407.2011	being	BAG	13645	B IY1 IH0 N	0.04	N	N	N	N					I never been to New York but like, being able to go out there for the first time, it was great.	1154	http://lingtools.uoregon.edu/coraal/explorer/browse.php?what=DCB_se2_ag1_m_01_1.txt&line=1154&settime=1406.9811
B	12231	DCB_se2_ag1_m_01_1	DCB_se2_ag1_m_01	1435.0205	1435.2005	being	BAG	13735	B IY1 IH0 N	0.04	N	N	N	N					And just being able to go to Birmingham,	1184	http://lingtools.uoregon.edu/coraal/explorer/browse.php?what=DCB_se2_ag1_m_01_1.txt&line=1184&settime=1435.0205
B	12235	DCB_se2_ag1_m_01_1	DCB_se2_ag1_m_01	1491.1191	1491.3191	being	BAG	13900	B IY1 IH0 N	0.04	N	N	N	N					just being able to vent about stuff like that,	1244	http://lingtools.uoregon.edu/coraal/explorer/browse.php?what=DCB_se2_ag1_m_01_1.txt&line=1244&settime=1491.1191
B	12239	DCB_se2_ag1_m_01_1	DCB_se2_ag1_m_01	1548.8914	1549.2314	moving	VAG	14012	M UW1 V IH0 N	0.1	N	N	N	N					Uh, slowly just keep moving west. We went to Birmingham.	1292	http://lingtools.uoregon.edu/coraal/explorer/browse.php?what=DCB_se2_ag1_m_01_1.txt&line=1292&settime=1548.8914
B	12240	DCB_se2_ag1_m_01_1	DCB_se2_ag1_m_01	1559.9249	1560.1949	moving	VAG	14041	M UW1 V IH0 N	0.05	N	N	N	N					let's just keep moving that way.	1300	http://lingtools.uoregon.edu/coraal/explorer/browse.php?what=DCB_se2_ag1_m_01_1.txt&line=1300&settime=1559.9249
B	12243	DCB_se2_ag1_m_01_1	DCB_se2_ag1_m_01	1640.8689	1641.2389	happening	VAG	14176	HH AE1 P AH0 N IH0 N	0.05	N	N	N	N					things happening in politics.	1375	http://lingtools.uoregon.edu/coraal/explorer/browse.php?what=DCB_se2_ag1_m_01_1.txt&line=1375&settime=1640.8689
B	12244	DCB_se2_ag1_m_01_1	DCB_se2_ag1_m_01	1651.7012	1651.9812	doing	DAG	14205	D UW1 IH0 N	0.06	N	N	N	N					Cause it seems like we're always on the news for doing something wrong,	1381	http://lingtools.uoregon.edu/coraal/explorer/browse.php?what=DCB_se2_ag1_m_01_1.txt&line=1381&settime=1651.7012
B	12246	DCB_se2_ag1_m_01_1	DCB_se2_ag1_m_01	1660.6071	1660.9871	happening	VAG	14222	HH AE1 P AH0 N IH0 N	0.05	N	N	N	N					it keeps happening on a daily basis and I feel like	1391	http://lingtools.uoregon.edu/coraal/explorer/browse.php?what=DCB_se2_ag1_m_01_1.txt&line=1391&settime=1660.6071
B	12255	DCB_se2_ag1_m_01_1	DCB_se2_ag1_m_01	1780.1736	1780.4136	talking	VAG	14464	T AO1 K IH0 NG	0.03	NG	N	N	N					Are we talking about like, police	1499	http://lingtools.uoregon.edu/coraal/explorer/browse.php?what=DCB_se2_ag1_m_01_1.txt&line=1499&settime=1780.1736
B	12258	DCB_se2_ag1_m_01_1	DCB_se2_ag1_m_01	1810.6532	1811.0832	anything	Q+N	14543	EH1 N IY0 TH IH2 NG	0.1	NG	G	G	G					with their taser if anything.	1528	http://lingtools.uoregon.edu/coraal/explorer/browse.php?what=DCB_se2_ag1_m_01_1.txt&line=1528&settime=1810.6532
B	12259	DCB_se2_ag1_m_01_1	DCB_se2_ag1_m_01	1814.6237	1814.9737	being	BAG	14553	B IY1 IH0 NG	0.24	NG	G	G	G					you see on the news a white person being	1532	http://lingtools.uoregon.edu/coraal/explorer/browse.php?what=DCB_se2_ag1_m_01_1.txt&line=1532&settime=1814.6237
B	12262	DCB_se2_ag1_m_01_1	DCB_se2_ag1_m_01	1825.3107	1825.6307	training	N	14588	T R EY1 N IH0 NG	0.06	NG	G?	G	G					more training courses on how to use your taser,	1544	http://lingtools.uoregon.edu/coraal/explorer/browse.php?what=DCB_se2_ag1_m_01_1.txt&line=1544&settime=1825.3107
B	12264	DCB_se2_ag1_m_01_1	DCB_se2_ag1_m_01	1832.779	1832.959	being	BAG	14615	B IY1 IH0 NG	0.07	NG	N	N	N					being shot, that hurts.	1550	http://lingtools.uoregon.edu/coraal/explorer/browse.php?what=DCB_se2_ag1_m_01_1.txt&line=1550&settime=1832.779
B	12265	DCB_se2_ag1_m_01_1	DCB_se2_ag1_m_01	1838.6975	1838.9475	running	VAG	14635	R AH1 N IH0 N	0.07	N	N	N	N					So like, that's gonna stop you from running a little bit.	1556	http://lingtools.uoregon.edu/coraal/explorer/browse.php?what=DCB_se2_ag1_m_01_1.txt&line=1556&settime=1838.6975
B	12279	DCB_se2_ag1_m_01_1	DCB_se2_ag1_m_01	1903.314	1903.734	something	Q+N	14772	S AH1 M TH IH0 N	0.1	N	N	N	N					broken something.	1626	http://lingtools.uoregon.edu/coraal/explorer/browse.php?what=DCB_se2_ag1_m_01_1.txt&line=1626&settime=1903.314
B	12281	DCB_se2_ag1_m_01_1	DCB_se2_ag1_m_01	1940.5046	1940.8546	something	Q+N	14853	S AH1 M TH IH0 N	0.08	N	N	N	N					Even if I'm going through something, I won't	1656	http://lingtools.uoregon.edu/coraal/explorer/browse.php?what=DCB_se2_ag1_m_01_1.txt&line=1656&settime=1940.5046
B	12283	DCB_se2_ag1_m_01_1	DCB_se2_ag1_m_01	1991.9312	1992.2612	anything	Q+N	15016	EH1 N IY0 TH IH2 N	0.1	N	N	G	G					in life right now, if anything.	1700	http://lingtools.uoregon.edu/coraal/explorer/browse.php?what=DCB_se2_ag1_m_01_1.txt&line=1700&settime=1991.9312
B	12305	DCB_se2_ag1_m_01_1	DCB_se2_ag1_m_01	2254.8922	2255.4122	realizing	VAG	15555	R IY1 AH0 L AY2 Z IH0 N	0.03	N	N	N	N					each system and realizing the evolution was-	1917	http://lingtools.uoregon.edu/coraal/explorer/browse.php?what=DCB_se2_ag1_m_01_1.txt&line=1917&settime=2254.8922
B	12308	DCB_se2_ag1_m_01_1	DCB_se2_ag1_m_01	2295.4101	2295.6601	going	VAG	15668	G OW1 IH0 N	0.04	N	N	N	N					and I'm going through all the super hero Lego games now.	1965	http://lingtools.uoregon.edu/coraal/explorer/browse.php?what=DCB_se2_ag1_m_01_1.txt&line=1965&settime=2295.4101
B	12313	DCB_se2_ag1_m_01_1	DCB_se2_ag1_m_01	2329.5052	2329.7952	being	BAG	15753	B IY1 IH0 N	0.04	N	N	N	N					being able to like	1997	http://lingtools.uoregon.edu/coraal/explorer/browse.php?what=DCB_se2_ag1_m_01_1.txt&line=1997&settime=2329.5052
B	12314	DCB_se2_ag1_m_01_1	DCB_se2_ag1_m_01	2392.7399	2392.9299	during	P	15883	D UH1 R IH0 N	0.03	N	N	N	N					Mostly because we don't watch TV during the week so I only have to play on the weekends.	2055	http://lingtools.uoregon.edu/coraal/explorer/browse.php?what=DCB_se2_ag1_m_01_1.txt&line=2055&settime=2392.7399
B	12325	DCB_se2_ag1_m_01_1	DCB_se2_ag1_m_01	2477.9166	2478.1766	living	VAG	16104	L IH1 V IH0 N	0.03	N	N	N	N					but they were living together	2144	http://lingtools.uoregon.edu/coraal/explorer/browse.php?what=DCB_se2_ag1_m_01_1.txt&line=2144&settime=2477.9166
B	12327	DCB_se2_ag1_m_01_1	DCB_se2_ag1_m_01	2490.9655	2491.3655	breaking	VAG	16146	B R EY1 K IH0 N	0.07	N	N	G	N					these two couples breaking barriers was just great to see.	2158	http://lingtools.uoregon.edu/coraal/explorer/browse.php?what=DCB_se2_ag1_m_01_1.txt&line=2158&settime=2490.9655
B	12328	DCB_se2_ag1_m_01_1	DCB_se2_ag1_m_01	2508.8258	2509.2158	destroying	VAG	16179	D IH0 S T R OY1 IH0 N	0.05	N	N	G	N					no more construction, you're destroying our trees. But,	2170	http://lingtools.uoregon.edu/coraal/explorer/browse.php?what=DCB_se2_ag1_m_01_1.txt&line=2170&settime=2508.8258
B	12331	DCB_se2_ag1_m_01_1	DCB_se2_ag1_m_01	2513.0814	2513.5214	buildings	NS	16198	B IH1 L D IH0 NG Z	0.06	NG	N	N	N					I feel like it's getting to a point where they're just trying to put buildings in places where buildings don't really belong.	2172	http://lingtools.uoregon.edu/coraal/explorer/browse.php?what=DCB_se2_ag1_m_01_1.txt&line=2172&settime=2513.0814
B	12332	DCB_se2_ag1_m_01_1	DCB_se2_ag1_m_01	2514.1514	2514.4714	buildings	NS	16202	B IH1 L D IH0 NG Z	0.05	NG	N	N	N					I feel like it's getting to a point where they're just trying to put buildings in places where buildings don't really belong.	2172	http://lingtools.uoregon.edu/coraal/explorer/browse.php?what=DCB_se2_ag1_m_01_1.txt&line=2172&settime=2514.1514
B	12337	DCB_se2_ag1_m_01_1	DCB_se2_ag1_m_01	2544.7629	2545.1429	coming	VAG	16260	K AH1 M IH0 N	0.07	N	N	G	N					coming over when people come over as well.	2202	http://lingtools.uoregon.edu/coraal/explorer/browse.php?what=DCB_se2_ag1_m_01_1.txt&line=2202&settime=2544.7629
B	12344	DCB_se2_ag1_m_01_1	DCB_se2_ag1_m_01	2663.3031	2663.7631	dodging	VAG	16577	D AA1 JH IH0 N	0.07	N	N	N	N					but she's been dodging it.	2319	http://lingtools.uoregon.edu/coraal/explorer/browse.php?what=DCB_se2_ag1_m_01_1.txt&line=2319&settime=2663.3031
B	12349	DCB_se2_ag1_m_01_1	DCB_se2_ag1_m_01	2728.4738	2729.2238	being	BAG	16698	B IY1 IH0 NG	0.32	NG	N	G	N					being able to tour DC	2378	http://lingtools.uoregon.edu/coraal/explorer/browse.php?what=DCB_se2_ag1_m_01_1.txt&line=2378&settime=2728.4738
B	12351	DCB_se2_ag1_m_01_1	DCB_se2_ag1_m_01	2786.383	2786.733	feeling	N	16793	F IY1 L IH0 N	0.08	N	N	N	N					really feeling it, you put 'em on your french fries as well.	2427	http://lingtools.uoregon.edu/coraal/explorer/browse.php?what=DCB_se2_ag1_m_01_1.txt&line=2427&settime=2786.383
B	12352	DCB_se2_ag1_m_01_1	DCB_se2_ag1_m_01	2805.3701	2805.6001	going	VAG	16842	G OW1 IH0 N	0.06	N	N	N	N					I told 'em next time I'm going out there,	2447	http://lingtools.uoregon.edu/coraal/explorer/browse.php?what=DCB_se2_ag1_m_01_1.txt&line=2447&settime=2805.3701
B	12358	DCB_se2_ag1_m_01_1	DCB_se2_ag1_m_01	2936.4148	2936.8048	rapping	VAG	17156	R AE1 P IH0 NG	0.06	NG	G	G	G					So I listen to fast rappers and try to run to their tempo of- fast as they're rapping.	2556	http://lingtools.uoregon.edu/coraal/explorer/browse.php?what=DCB_se2_ag1_m_01_1.txt&line=2556&settime=2936.4148
B	12360	DCB_se2_ag1_m_01_1	DCB_se2_ag1_m_01	2986.1824	2986.4924	saying	VAG	17295	S EY1 IH0 NG	0.04	NG	G	N	G					but at the same time they could rap fast but you won't understand a thing they're saying.	2598	http://lingtools.uoregon.edu/coraal/explorer/browse.php?what=DCB_se2_ag1_m_01_1.txt&line=2598&settime=2986.1824
B	12361	DCB_se2_ag1_m_01_1	DCB_se2_ag1_m_01	2994.8008	2995.0808	being	BAG	17313	B IY1 IH0 N	0.03	N	N	N	N					Speed Demon being Eminem and Tech Nine by themselves which was	2604	http://lingtools.uoregon.edu/coraal/explorer/browse.php?what=DCB_se2_ag1_m_01_1.txt&line=2604&settime=2994.8008
A	8854	DCB_se1_ag2_m_01_1	DCB_se1_ag2_f_02	2539.0546	2539.2046	winning	VAG	80	W IH1 N IH0 N	0.03	N	N	DC	DC	N	DC	N?	N	[They can't win-] no [/inaudible/] winning now, no they [can't.]	1871	http://lingtools.uoregon.edu/coraal/explorer/browse.php?what=DCB_se1_ag2_m_01_1.txt&line=1871&settime=2539.0546
A	8857	DCB_se1_ag2_m_01_1	DCB_se1_ag2_f_02	2562.9233	2563.0933	saying	VAG	102	S IY1 EY1 T IH0 NG P	0.08	NG	N?	N	DC	N	DC	N?	N	[Steph had to come back to beat Portland.]	1888	http://lingtools.uoregon.edu/coraal/explorer/browse.php?what=DCB_se1_ag2_m_01_1.txt&line=1888&settime=2562.9233
A	8877	DCB_se1_ag2_m_01_1	DCB_se1_ag2_f_02	2703.9805	2704.2205	getting	GTG	175	G EH1 T IH0 N	0.03	N	N	N	DC	N	N	N	N	So he's the one that be getting on them when they all slacking off and [/inaudible/]	1999	http://lingtools.uoregon.edu/coraal/explorer/browse.php?what=DCB_se1_ag2_m_01_1.txt&line=1999&settime=2703.9805
A	7978	DCB_se1_ag2_f_02_1	DCB_se1_ag2_f_02	448.7053	448.8253	doing	DAG	1084	D UW1 IH0 N	0.03	N	N	N	N	N	N	N	N	continue doing the /payment/ so you can go, and I was like, I don't wanna go to school, this is a neighborhood school, like,	277	http://lingtools.uoregon.edu/coraal/explorer/browse.php?what=DCB_se1_ag2_f_02_1.txt&line=277&settime=448.7053
A	7991	DCB_se1_ag2_f_02_1	DCB_se1_ag2_f_02	616.1033	616.3733	lining	N	1639	L AY1 N IH0 N	0.05	N	N	N	N	N	N	N	N	But it's some stories lining up	393	http://lingtools.uoregon.edu/coraal/explorer/browse.php?what=DCB_se1_ag2_f_02_1.txt&line=393&settime=616.1033
A	7995	DCB_se1_ag2_f_02_1	DCB_se1_ag2_f_02	652.4793	652.9693	nothing	Q+N	1770	N AH1 TH IH0 NG	0.1	NG	N	N	N	N	N	N	N	clothe herself, she couldn't- nothing, like she had like the mind of a two year old she would just go in the kitchen,	413	http://lingtools.uoregon.edu/coraal/explorer/browse.php?what=DCB_se1_ag2_f_02_1.txt&line=413&settime=652.4793
A	7999	DCB_se1_ag2_f_02_1	DCB_se1_ag2_f_02	681.757	681.917	going	VAG	1911	G OW1 IH0 N	0.03	N	N	N	N	N	N	N	N	I'm still going to /RD-SCHOOL-4/, still going to school, so I end up moving with my aunt.	435	http://lingtools.uoregon.edu/coraal/explorer/browse.php?what=DCB_se1_ag2_f_02_1.txt&line=435&settime=681.757
A	8001	DCB_se1_ag2_f_02_1	DCB_se1_ag2_f_02	690.9238	691.1438	going	VAG	1951	G OW1 IH0 N	0.03	N	N	N	N	N?	N	N	N	So I moved from my aunt, I went to go- still going to school.	439	http://lingtools.uoregon.edu/coraal/explorer/browse.php?what=DCB_se1_ag2_f_02_1.txt&line=439&settime=690.9238
A	8006	DCB_se1_ag2_f_02_1	DCB_se1_ag2_f_02	719.6662	719.9762	living	VAG	2038	L IH1 V IH0 NG	0.07	NG	N	N	N	N	N	N	N	I was w- living with my aunt /RD-NAME-3/.	458	http://lingtools.uoregon.edu/coraal/explorer/browse.php?what=DCB_se1_ag2_f_02_1.txt&line=458&settime=719.6662
A	8023	DCB_se1_ag2_f_02_1	DCB_se1_ag2_f_02	840.4045	840.8045	calling	VAG	2440	K AO1 L IH0 N	0.05	N	N	G	N	N	N	G	N	but they ended up calling me back and they was like, okay you did so well want- we want you to come on by, and so I ended up getting a full time position	543	http://lingtools.uoregon.edu/coraal/explorer/browse.php?what=DCB_se1_ag2_f_02_1.txt&line=543&settime=840.4045
A	8028	DCB_se1_ag2_f_02_1	DCB_se1_ag2_f_02	967.5346	968.3546	anything	Q+N	2781	EH1 N IY0 TH IH2 NG	0.47	NG	G	G	G	G	G	G	G	I did it once, God didn't do anything.	647	http://lingtools.uoregon.edu/coraal/explorer/browse.php?what=DCB_se1_ag2_f_02_1.txt&line=647&settime=967.5346
A	8030	DCB_se1_ag2_f_02_1	DCB_se1_ag2_f_02	973.9209	974.2509	something	Q+N	2803	S AH1 M TH IH0 NG	0.03	NG	N	N	N	N	N	N	N	you get this again something's gonna happen to you, so I was just like, okay /God just did it./	651	http://lingtools.uoregon.edu/coraal/explorer/browse.php?what=DCB_se1_ag2_f_02_1.txt&line=651&settime=973.9209
A	8031	DCB_se1_ag2_f_02_1	DCB_se1_ag2_f_02	977.2661	977.4761	getting	GTG	2823	G IH1 T IH0 N	0.05	N	N	G	N	N	N	N	N	Then I ended up getting a birth control after my second son	653	http://lingtools.uoregon.edu/coraal/explorer/browse.php?what=DCB_se1_ag2_f_02_1.txt&line=653&settime=977.2661
A	8035	DCB_se1_ag2_f_02_1	DCB_se1_ag2_f_02	1048.1635	1048.4235	coming	VAG	3079	K AH1 M IH0 N	0.07	N	N	N	N	N	N	N	N	people were coming out of anywh- everywhere like, oh I'll watch 'em	702	http://lingtools.uoregon.edu/coraal/explorer/browse.php?what=DCB_se1_ag2_f_02_1.txt&line=702&settime=1048.1635
A	8059	DCB_se1_ag2_f_02_1	DCB_se1_ag2_f_02	1237.3206	1237.6906	falling	N	3587	F AA1 L IH0 N	0.05	N	N	N	N	N	N	N	N	Um, I don't know what the falling out was for but	827	http://lingtools.uoregon.edu/coraal/explorer/browse.php?what=DCB_se1_ag2_f_02_1.txt&line=827&settime=1237.3206
A	8070	DCB_se1_ag2_f_02_1	DCB_se1_ag2_f_02	1317.219	1317.839	saying	VAG	3837	S EY1 IH0 NG	0.21	NG	G	G	N	G	N	N	G	she just kept saying, but you got a boyfriend like, why are you over talking to him? Like- [<laugh>]	884	http://lingtools.uoregon.edu/coraal/explorer/browse.php?what=DCB_se1_ag2_f_02_1.txt&line=884&settime=1317.219
A	8072	DCB_se1_ag2_f_02_1	DCB_se1_ag2_f_02	1333.7798	1334.3098	talking	VAG	3903	T AO1 K IH0 N	0.15	N	N	G	N	N	N	N	N	you know, and so me and him started talking-	892	http://lingtools.uoregon.edu/coraal/explorer/browse.php?what=DCB_se1_ag2_f_02_1.txt&line=892&settime=1333.7798
A	8077	DCB_se1_ag2_f_02_1	DCB_se1_ag2_f_02	1341.4988	1341.7288	talking	VAG	3931	T AO1 K IH0 N	0.03	N	N	N	N	N	N	N	N	[<laugh> Yeah we was drinking] we was talking and all this other stuff. So we all left.	898	http://lingtools.uoregon.edu/coraal/explorer/browse.php?what=DCB_se1_ag2_f_02_1.txt&line=898&settime=1341.4988
A	8078	DCB_se1_ag2_f_02_1	DCB_se1_ag2_f_02	1348.271	1348.521	looking	VAG	3951	L UH1 K IH0 N	0.03	N	N	N	N	N	N	N	N	this little fake party looking thing across the street.	902	http://lingtools.uoregon.edu/coraal/explorer/browse.php?what=DCB_se1_ag2_f_02_1.txt&line=902&settime=1348.271
A	8084	DCB_se1_ag2_f_02_1	DCB_se1_ag2_f_02	1383.5332	1383.7032	talking	VAG	4018	T AO1 K IH0 N	0.03	N	N	N	N	N	N	N	N	/RD-NAME-3/ talking to one of his cousins, we're just dancing,	925	http://lingtools.uoregon.edu/coraal/explorer/browse.php?what=DCB_se1_ag2_f_02_1.txt&line=925&settime=1383.5332
A	8088	DCB_se1_ag2_f_02_1	DCB_se1_ag2_f_02	1438.9598	1439.2898	catching	VAG	4218	K AE1 CH IH0 N	0.09	N	N	G	N	N	N	N	N	um, he started catching feelings, he was like, well /look, you gotta-/	963	http://lingtools.uoregon.edu/coraal/explorer/browse.php?what=DCB_se1_ag2_f_02_1.txt&line=963&settime=1438.9598
A	8089	DCB_se1_ag2_f_02_1	DCB_se1_ag2_f_02	1439.2898	1439.9098	feelings	NS	4219	F IY1 L IH0 NG Z	0.31	NG	N	N	N	N	N	N	N	um, he started catching feelings, he was like, well /look, you gotta-/	963	http://lingtools.uoregon.edu/coraal/explorer/browse.php?what=DCB_se1_ag2_f_02_1.txt&line=963&settime=1439.2898
A	8090	DCB_se1_ag2_f_02_1	DCB_se1_ag2_f_02	1451.9091	1452.2091	feelings	NS	4268	F IY1 L IH0 NG Z	0.03	NG	N	N	N	N	N	N	N	I thought I could be the, uh, side dude but I can't, you know, I got feelings for you, like so whatchu gonna do?	971	http://lingtools.uoregon.edu/coraal/explorer/browse.php?what=DCB_se1_ag2_f_02_1.txt&line=971&settime=1451.9091
A	8105	DCB_se1_ag2_f_02_1	DCB_se1_ag2_f_02	1588.7722	1589.0522	morning	N	4783	M AO1 R N IH0 N	0.04	N	N	N	N	N	N	N	N	how your morning going? I was like, It's going horribly, he was like, why?	1059	http://lingtools.uoregon.edu/coraal/explorer/browse.php?what=DCB_se1_ag2_f_02_1.txt&line=1059&settime=1588.7722
A	8110	DCB_se1_ag2_f_02_1	DCB_se1_ag2_f_02	1613.3802	1613.5902	going	VAG	4898	G OW1 IH0 N	0.04	N	N	N	N	N	N	N	N	so I ended up going to team /RD-NAME-2/.	1073	http://lingtools.uoregon.edu/coraal/explorer/browse.php?what=DCB_se1_ag2_f_02_1.txt&line=1073&settime=1613.3802
A	8116	DCB_se1_ag2_f_02_1	DCB_se1_ag2_f_02	1749.4534	1749.8134	everything	Q+N	5295	EH1 V R IY0 TH IH2 N	0.03	N	G	G	G	G?	N?	G	G	So everything just kind of like-	1169	http://lingtools.uoregon.edu/coraal/explorer/browse.php?what=DCB_se1_ag2_f_02_1.txt&line=1169&settime=1749.4534
A	8117	DCB_se1_ag2_f_02_1	DCB_se1_ag2_f_02	1758.9164	1759.1664	getting	GTG	5314	G IH1 T IH0 NG	0.04	NG	N	G	N	N	N	N	N	So when I asked him when we're getting married it's one of those things like,	1174	http://lingtools.uoregon.edu/coraal/explorer/browse.php?what=DCB_se1_ag2_f_02_1.txt&line=1174&settime=1758.9164
A	8119	DCB_se1_ag2_f_02_1	DCB_se1_ag2_f_02	1782.7199	1783.0599	something	Q+N	5405	S AH1 M TH IH0 N	0.03	N	N	N	N	N	N	N	N	And it just makes me look dumb, <laugh> that's- /and I just feel like- it just meant like,/ give me something like, a round about or something.	1186	http://lingtools.uoregon.edu/coraal/explorer/browse.php?what=DCB_se1_ag2_f_02_1.txt&line=1186&settime=1782.7199
A	8121	DCB_se1_ag2_f_02_1	DCB_se1_ag2_f_02	1786.3369	1786.5969	saying	VAG	5424	S EY1 IH0 NG	0.12	NG	N	G	G	N	DC	N	N	It doesn't have to be the exact day but maybe you could /saying/ it's	1188	http://lingtools.uoregon.edu/coraal/explorer/browse.php?what=DCB_se1_ag2_f_02_1.txt&line=1188&settime=1786.3369
A	8129	DCB_se1_ag2_f_02_1	DCB_se1_ag2_f_02	1874.3033	1874.5333	talking	VAG	5691	T AO1 K IH0 N	0.03	N	N	N	DC	N	N?	N	N	Cause it's like I- I wouldn't talk bad about her and never- n- never heard her like, say she was talking bad about me, it's just like we're not talking anymore, so.	1249	http://lingtools.uoregon.edu/coraal/explorer/browse.php?what=DCB_se1_ag2_f_02_1.txt&line=1249&settime=1874.3033
A	8140	DCB_se1_ag2_f_02_1	DCB_se1_ag2_f_02	1961.4611	1961.5811	doing	DAG	5991	D UW1 IH0 NG	0.03	NG	N	G	DC	DC	DC	DC	N	mentoring route, I'm still gonna support. So we ended up /doing/ um,	1317	http://lingtools.uoregon.edu/coraal/explorer/browse.php?what=DCB_se1_ag2_f_02_1.txt&line=1317&settime=1961.4611
A	8145	DCB_se1_ag2_f_02_1	DCB_se1_ag2_f_02	2027.3538	2027.9438	amazing	ADJ	6163	AH0 M EY1 Z IH0 N	0.07	N	N	G	N	N	N	N	N	It was amazing because, um, I've never had those experience as a child like,	1367	http://lingtools.uoregon.edu/coraal/explorer/browse.php?what=DCB_se1_ag2_f_02_1.txt&line=1367&settime=2027.3538
A	8150	DCB_se1_ag2_f_02_1	DCB_se1_ag2_f_02	2077.605	2078.185	amazing	ADJ	6354	AH0 M EY1 Z IH0 N	0.1	N	N	G	N	N	N	G	N	I don't know, Disney World was amazing.	1400	http://lingtools.uoregon.edu/coraal/explorer/browse.php?what=DCB_se1_ag2_f_02_1.txt&line=1400&settime=2077.605
A	8152	DCB_se1_ag2_f_02_1	DCB_se1_ag2_f_02	2149.5735	2150.0835	anything	Q+N	6614	EH1 N IY0 TH IH2 NG	0.06	NG	G	G	G	G	G	G	G	And it's not even just financially it's just anything like,	1448	http://lingtools.uoregon.edu/coraal/explorer/browse.php?what=DCB_se1_ag2_f_02_1.txt&line=1448&settime=2149.5735
A	8154	DCB_se1_ag2_f_02_1	DCB_se1_ag2_f_02	2155.8814	2156.2414	getting	GTG	6627	G IH1 T IH0 NG	0.14	NG	G	G	G	G	N?	G	N	Uh, we're getting closer	1454	http://lingtools.uoregon.edu/coraal/explorer/browse.php?what=DCB_se1_ag2_f_02_1.txt&line=1454&settime=2155.8814
A	8157	DCB_se1_ag2_f_02_1	DCB_se1_ag2_f_02	2183.2944	2183.8144	traveling	VAG	6687	T R AE1 V L IH0 N	0.17	N	N	N	N	N	N	N	N	and /RD-NAME-3/ is actually one of the people- well is the person who introduced me to traveling, so.	1464	http://lingtools.uoregon.edu/coraal/explorer/browse.php?what=DCB_se1_ag2_f_02_1.txt&line=1464&settime=2183.2944
A	8159	DCB_se1_ag2_f_02_1	DCB_se1_ag2_f_02	2198.2131	2198.5031	something	Q+N	6725	S AH1 M TH IH0 N	0.04	N	N	N	N	N	DC	N	N	Like so, if I'm doing something and it's half- it's like near	1476	http://lingtools.uoregon.edu/coraal/explorer/browse.php?what=DCB_se1_ag2_f_02_1.txt&line=1476&settime=2198.2131
A	8169	DCB_se1_ag2_f_02_1	DCB_se1_ag2_f_02	2344.6503	2345.1003	working	VAG	7112	W ER1 K IH0 N	0.06	N	N	N	N	N	N	N	N	it was just not working like it was just- <laugh>	1584	http://lingtools.uoregon.edu/coraal/explorer/browse.php?what=DCB_se1_ag2_f_02_1.txt&line=1584&settime=2344.6503
A	8170	DCB_se1_ag2_f_02_1	DCB_se1_ag2_f_02	2349.3948	2349.6148	saying	VAG	7127	S N EY1 IH0 N	0.03	N	N	N	N	N	N	N	N	[And once again like I'm saying] we're out of the country we don't know what's in this water so I didn't know if a shark was gonna come and eat her up or none of that [so it was just like,]	1587	http://lingtools.uoregon.edu/coraal/explorer/browse.php?what=DCB_se1_ag2_f_02_1.txt&line=1587&settime=2349.3948
A	8189	DCB_se1_ag2_f_02_1	DCB_se1_ag2_f_02	2601.434	2601.734	stopping	VAG	7723	S T AA1 P IH0 N	0.03	N	N	G	N	N	N	N	N	And people are stopping their cars and like coming to help me push out the baby like-	1774	http://lingtools.uoregon.edu/coraal/explorer/browse.php?what=DCB_se1_ag2_f_02_1.txt&line=1774&settime=2601.434
A	8190	DCB_se1_ag2_f_02_1	DCB_se1_ag2_f_02	2602.624	2602.854	coming	VAG	7728	K AH1 M IH0 N	0.03	N	N	N	DC	N	N	N	N	And people are stopping their cars and like coming to help me push out the baby like-	1774	http://lingtools.uoregon.edu/coraal/explorer/browse.php?what=DCB_se1_ag2_f_02_1.txt&line=1774&settime=2602.624
A	8191	DCB_se1_ag2_f_02_1	DCB_se1_ag2_f_02	2607.8897	2608.1997	telling	VAG	7742	T EH1 L IH0 N	0.08	N	N	N	DC	N	N	N	N	I was just telling- she was [like you /?/-]	1778	http://lingtools.uoregon.edu/coraal/explorer/browse.php?what=DCB_se1_ag2_f_02_1.txt&line=1778&settime=2607.8897
A	8192	DCB_se1_ag2_f_02_1	DCB_se1_ag2_f_02	2612.8096	2612.9896	going	VAG	7752	G OW1 IH0 N	0.04	N	N	N	N	N	N	N	N	Because I've experienced like going to the hospital but [just like-]	1780	http://lingtools.uoregon.edu/coraal/explorer/browse.php?what=DCB_se1_ag2_f_02_1.txt&line=1780&settime=2612.8096
A	8197	DCB_se1_ag2_f_02_1	DCB_se1_ag2_f_02	2647.7975	2648.2075	everything	Q+N	7819	EH1 V R IY0 TH IH2 N	0.04	N	G	G	G	G	G	G	G	And like I don't wanna do everything traditionally, I don't wanna do	1801	http://lingtools.uoregon.edu/coraal/explorer/browse.php?what=DCB_se1_ag2_f_02_1.txt&line=1801&settime=2647.7975
A	8207	DCB_se1_ag2_f_02_1	DCB_se1_ag2_f_02	2782.5197	2782.9797	dying	VAG	8109	D T W AA1 AY1 IH0 Z N sp G	0.15	N	N	N	N	N	N	N	N	[the only thing I'm afraid of is dying itself.]	1896	http://lingtools.uoregon.edu/coraal/explorer/browse.php?what=DCB_se1_ag2_f_02_1.txt&line=1896&settime=2782.5197
A	8223	DCB_se1_ag2_f_02_1	DCB_se1_ag2_f_02	2969.7243	2970.3243	skydiving	VAG	8629	S K AY1 D AY0 V IH0 NG	0.06	NG	N	N	N	N	N	N	N	[No one] would do skydiving with me.	2035	http://lingtools.uoregon.edu/coraal/explorer/browse.php?what=DCB_se1_ag2_f_02_1.txt&line=2035&settime=2969.7243
A	8228	DCB_se1_ag2_f_02_1	DCB_se1_ag2_f_02	2982.0022	2982.7822	skydiving	VAG	8644	S T K DH AY1 AE1 T EH1 S D AY0 sp L AY1 V K IH0 G EH1 NG T IH0	0.1	NG	N	N	DC	N	DC	N	N	[You w-] you wanna go [skydiving.]	2043	http://lingtools.uoregon.edu/coraal/explorer/browse.php?what=DCB_se1_ag2_f_02_1.txt&line=2043&settime=2982.0022
A	8237	DCB_se1_ag2_f_02_1	DCB_se1_ag2_f_02	3049.1679	3049.4479	something	Q+N	8763	S AH1 M TH IH0 N	0.03	N	N	G	N	N	N	N	N	the President, it's just like we're always attached to something negative.	2088	http://lingtools.uoregon.edu/coraal/explorer/browse.php?what=DCB_se1_ag2_f_02_1.txt&line=2088&settime=3049.1679
A	8273	DCB_se1_ag2_f_02_1	DCB_se1_ag2_f_02	3676.7305	3677.0105	evenings	NS	10383	IY1 V N IH0 NG Z	0.03	NG	N	N	DC	N?	DC	DC	?	[cause no one's really out] there so- but in the evenings absolutely not, I would never.	2503	http://lingtools.uoregon.edu/coraal/explorer/browse.php?what=DCB_se1_ag2_f_02_1.txt&line=2503&settime=3676.7305
A	8284	DCB_se1_ag2_f_02_1	DCB_se1_ag2_f_02	3803.347	3803.557	saying	VAG	10738	S EY1 IH0 N	0.04	N	N	N	N	N	N	N	N	tell you what they wanna tell you, you know what I'm saying, so.	2586	http://lingtools.uoregon.edu/coraal/explorer/browse.php?what=DCB_se1_ag2_f_02_1.txt&line=2586&settime=3803.347
B	12618	DCB_se2_ag2_f_02_1	DCB_se2_ag2_f_02	309.6861	309.8961	being	BAG	687	B IY1 IH0 NG	0.09	NG	G	G				G		unless you c- you know, you're being nosy or something like that.	291	http://lingtools.uoregon.edu/coraal/explorer/browse.php?what=DCB_se2_ag2_f_02_1.txt&line=291&settime=309.6861
B	12619	DCB_se2_ag2_f_02_1	DCB_se2_ag2_f_02	310.3461	310.6161	something	Q+N	690	S AH1 M TH IH0 N	0.05	N	G	G				G		unless you c- you know, you're being nosy or something like that.	291	http://lingtools.uoregon.edu/coraal/explorer/browse.php?what=DCB_se2_ag2_f_02_1.txt&line=291&settime=310.3461
B	12622	DCB_se2_ag2_f_02_1	DCB_se2_ag2_f_02	333.4024	333.7124	reading	N	776	R IY1 D IH0 NG	0.1	NG	G	G				G		But I actually had to go through a reading program that first year	314	http://lingtools.uoregon.edu/coraal/explorer/browse.php?what=DCB_se2_ag2_f_02_1.txt&line=314&settime=333.4024
B	12626	DCB_se2_ag2_f_02_1	DCB_se2_ag2_f_02	343.8009	344.0309	reading	VAG	812	R IY1 D IH0 NG	0.06	NG	G	G				G		because I wasn't reading at a second grade reading level.	320	http://lingtools.uoregon.edu/coraal/explorer/browse.php?what=DCB_se2_ag2_f_02_1.txt&line=320&settime=343.8009
B	12632	DCB_se2_ag2_f_02_1	DCB_se2_ag2_f_02	386.5336	386.8536	giving	VAG	957	G IH1 V IH0 NG	0.06	NG	G	G				G		giving my all	361	http://lingtools.uoregon.edu/coraal/explorer/browse.php?what=DCB_se2_ag2_f_02_1.txt&line=361&settime=386.5336
B	12636	DCB_se2_ag2_f_02_1	DCB_se2_ag2_f_02	431.3171	431.6371	amazing	ADJ	1081	AH0 M EY1 Z IH0 NG	0.07	NG	G	G				G		that was amazing to me. And in general, anything coming from life.	406	http://lingtools.uoregon.edu/coraal/explorer/browse.php?what=DCB_se2_ag2_f_02_1.txt&line=406&settime=431.3171
B	12639	DCB_se2_ag2_f_02_1	DCB_se2_ag2_f_02	442.6128	442.8728	telling	VAG	1120	T EH1 L IH0 N	0.06	N	G	G				G		basically dinosaurs, like they're telling us in school.	416	http://lingtools.uoregon.edu/coraal/explorer/browse.php?what=DCB_se2_ag2_f_02_1.txt&line=416&settime=442.6128
B	12642	DCB_se2_ag2_f_02_1	DCB_se2_ag2_f_02	491.8151	492.1151	coming	VAG	1304	K AH1 M IH0 NG	0.06	NG	G	G				G		coming together	462	http://lingtools.uoregon.edu/coraal/explorer/browse.php?what=DCB_se2_ag2_f_02_1.txt&line=462&settime=491.8151
B	12645	DCB_se2_ag2_f_02_1	DCB_se2_ag2_f_02	520.6568	520.9168	going	VAG	1398	G OW1 IH0 NG	0.07	NG	G	G				G		to going anywhere in life.	497	http://lingtools.uoregon.edu/coraal/explorer/browse.php?what=DCB_se2_ag2_f_02_1.txt&line=497&settime=520.6568
B	12646	DCB_se2_ag2_f_02_1	DCB_se2_ag2_f_02	534.1956	534.4856	reading	VAG	1446	R IY1 D IH0 N	0.06	N	N	N				N		but I love the Series of Unfortunate Events. Um, and I started reading that when I was- I think that was the first book that the	510	http://lingtools.uoregon.edu/coraal/explorer/browse.php?what=DCB_se2_ag2_f_02_1.txt&line=510&settime=534.1956
B	12650	DCB_se2_ag2_f_02_1	DCB_se2_ag2_f_02	637.2439	637.6139	being	BAG	1740	B IY1 IH0 NG	0.14	NG	G	G				G		being to-	617	http://lingtools.uoregon.edu/coraal/explorer/browse.php?what=DCB_se2_ag2_f_02_1.txt&line=617&settime=637.2439
B	12655	DCB_se2_ag2_f_02_1	DCB_se2_ag2_f_02	678.782	679.072	breathing	N	1878	B R IY1 DH IH0 NG	0.05	NG	G	G				G		and he stopped breathing, and they called her and told her that her child had passed.	662	http://lingtools.uoregon.edu/coraal/explorer/browse.php?what=DCB_se2_ag2_f_02_1.txt&line=662&settime=678.782
B	12661	DCB_se2_ag2_f_02_1	DCB_se2_ag2_f_02	829.8567	830.2067	applying	VAG	2401	AH0 P L AY1 IH0 NG	0.07	NG	G	G				G		applying.	812	http://lingtools.uoregon.edu/coraal/explorer/browse.php?what=DCB_se2_ag2_f_02_1.txt&line=812&settime=829.8567
B	12681	DCB_se2_ag2_f_02_1	DCB_se2_ag2_f_02	1063.3622	1063.7622	barking	VAG	3034	B AA1 R K IH0 NG	0.07	NG	G	G				G		/barking/ African American?	1021	http://lingtools.uoregon.edu/coraal/explorer/browse.php?what=DCB_se2_ag2_f_02_1.txt&line=1021&settime=1063.3622
B	12683	DCB_se2_ag2_f_02_1	DCB_se2_ag2_f_02	1084.7794	1085.2094	assuming	VAG	3092	AH0 S UW1 M IH0 NG	0.08	NG	G	G				G		she gets offended, and I'm guessing assuming that my mother is Caucasian since she's about to call my Caucasian mother.	1041	http://lingtools.uoregon.edu/coraal/explorer/browse.php?what=DCB_se2_ag2_f_02_1.txt&line=1041&settime=1084.7794
B	12701	DCB_se2_ag2_f_02_1	DCB_se2_ag2_f_02	1316.0825	1316.3425	looking	VAG	3861	L AY1 UH1 K sp IH0 N	0.05	N	N	G				G?		[you don't know what they're gonna come out looking like. I- I- Yeah.]	1258	http://lingtools.uoregon.edu/coraal/explorer/browse.php?what=DCB_se2_ag2_f_02_1.txt&line=1258&settime=1316.0825
B	12702	DCB_se2_ag2_f_02_1	DCB_se2_ag2_f_02	1317.6094	1318.0694	amazing	ADJ	3870	AH0 M EY1 Z IH0 NG	0.05	NG	G	G				G		And it- it's amazing. It's beautiful. Um,	1260	http://lingtools.uoregon.edu/coraal/explorer/browse.php?what=DCB_se2_ag2_f_02_1.txt&line=1260&settime=1317.6094
B	12716	DCB_se2_ag2_f_02_1	DCB_se2_ag2_f_02	1529.8759	1530.2259	everything	Q+N	4521	EH1 V R IY0 TH IH2 NG	0.07	NG	G	G				G		It was- Everything was fine then, you know.	1473	http://lingtools.uoregon.edu/coraal/explorer/browse.php?what=DCB_se2_ag2_f_02_1.txt&line=1473&settime=1529.8759
B	12724	DCB_se2_ag2_f_02_1	DCB_se2_ag2_f_02	1640.5591	1640.7491	benning	NPR	4744	B EH1 N IH0 NG	0.04	NG	G	G				G		and there's two Benning Roads,	1589	http://lingtools.uoregon.edu/coraal/explorer/browse.php?what=DCB_se2_ag2_f_02_1.txt&line=1589&settime=1640.5591
B	12731	DCB_se2_ag2_f_02_1	DCB_se2_ag2_f_02	1737.5591	1737.9091	everything	Q+N	5019	EH1 V R IY0 TH IH2 NG	0.06	NG	G	G				G		taking walks and love the cherry blossoms and everything.	1686	http://lingtools.uoregon.edu/coraal/explorer/browse.php?what=DCB_se2_ag2_f_02_1.txt&line=1686&settime=1737.5591
B	12740	DCB_se2_ag2_f_02_1	DCB_se2_ag2_f_02	1847.176	1847.416	telling	VAG	5308	T EH1 L IH0 N	0.05	N	N	G				G		so always telling me, you know, you got to be a young lady,	1805	http://lingtools.uoregon.edu/coraal/explorer/browse.php?what=DCB_se2_ag2_f_02_1.txt&line=1805&settime=1847.176
B	12752	DCB_se2_ag2_f_02_1	DCB_se2_ag2_f_02	1987.2321	1987.6621	according	P	5713	AH0 K AO1 R D IH0 NG	0.1	NG	G	G				G		[<laugh>]	1937	http://lingtools.uoregon.edu/coraal/explorer/browse.php?what=DCB_se2_ag2_f_02_1.txt&line=1937&settime=1987.2321
B	12764	DCB_se2_ag2_f_02_1	DCB_se2_ag2_f_02	2049.3047	2049.6547	coming	VAG	5899	K AH1 M IH0 NG	0.08	NG	G	G				G		my cousin /RD-NAME-2/. Like, coming to fight people because she was constantly attacked.	1979	http://lingtools.uoregon.edu/coraal/explorer/browse.php?what=DCB_se2_ag2_f_02_1.txt&line=1979&settime=2049.3047
B	12768	DCB_se2_ag2_f_02_1	DCB_se2_ag2_f_02	2068.3375	2068.6275	fighting	VAG	5967	F AY1 T IH0 NG	0.06	NG	G	G				G		is my mom starting fights with people with golf clubs and what not, getting out the car with my cousin /RD-NAME-2/ fighting people with people cutting them off.	1995	http://lingtools.uoregon.edu/coraal/explorer/browse.php?what=DCB_se2_ag2_f_02_1.txt&line=1995&settime=2068.3375
B	12770	DCB_se2_ag2_f_02_1	DCB_se2_ag2_f_02	2080.8051	2081.4351	remembering	VAG	6011	R IH0 M EH1 M B ER0 IH0 N	0.09	N	G	G				G		Cause I'm like five, six, remembering like sun roof- my cousin /RD-NAME-2/ and the sun roof,	2003	http://lingtools.uoregon.edu/coraal/explorer/browse.php?what=DCB_se2_ag2_f_02_1.txt&line=2003&settime=2080.8051
B	12777	DCB_se2_ag2_f_02_1	DCB_se2_ag2_f_02	2116.882	2117.112	telling	VAG	6063	T EH1 L IH0 NG	0.03	NG	G	G				G		Oh yeah, and I can- I can keep telling you the rest of that [s- that] story. [So],	2037	http://lingtools.uoregon.edu/coraal/explorer/browse.php?what=DCB_se2_ag2_f_02_1.txt&line=2037&settime=2116.882
B	12781	DCB_se2_ag2_f_02_1	DCB_se2_ag2_f_02	2166.6311	2167.0611	following	VAG	6233	F AA1 L OW0 IH0 N	0.03	N	G	G				G		the following year.	2081	http://lingtools.uoregon.edu/coraal/explorer/browse.php?what=DCB_se2_ag2_f_02_1.txt&line=2081&settime=2166.6311
B	12789	DCB_se2_ag2_f_02_1	DCB_se2_ag2_f_02	2311.9387	2312.1887	saying	VAG	6654	S EY1 IH0 NG	0.09	NG	G	G				G		Um, and I'm saying spank cause it's what- We're in Virginia now, but he would whoop all of us.	2230	http://lingtools.uoregon.edu/coraal/explorer/browse.php?what=DCB_se2_ag2_f_02_1.txt&line=2230&settime=2311.9387
B	12795	DCB_se2_ag2_f_02_1	DCB_se2_ag2_f_02	2406.002	2406.292	having	HAG	6977	HH AE1 V IH0 N	0.03	N	G	N				N		eventually. Like, [you] constantly having to share ten brothers and sisters. Like, you have to share everything.	2303	http://lingtools.uoregon.edu/coraal/explorer/browse.php?what=DCB_se2_ag2_f_02_1.txt&line=2303&settime=2406.002
B	12797	DCB_se2_ag2_f_02_1	DCB_se2_ag2_f_02	2428.2784	2428.6684	assuming	VAG	7059	AH0 S UW1 M IH0 NG	0.06	NG	G	G				G		But I don't- I did- I don't really know exactly why, but I'm assuming that's why that they	2321	http://lingtools.uoregon.edu/coraal/explorer/browse.php?what=DCB_se2_ag2_f_02_1.txt&line=2321&settime=2428.2784
B	12804	DCB_se2_ag2_f_02_1	DCB_se2_ag2_f_02	2447.8015	2448.1315	jumping	VAG	7145	JH AH1 M P IH0 NG	0.05	NG	G	G				G		so he went from making like seven dollars an hour to jumping to about like fourteen, fifteen dollars an hour,	2334	http://lingtools.uoregon.edu/coraal/explorer/browse.php?what=DCB_se2_ag2_f_02_1.txt&line=2334&settime=2447.8015
B	12810	DCB_se2_ag2_f_02_1	DCB_se2_ag2_f_02	2462.3325	2462.5525	living	VAG	7200	L IH1 V IH0 NG	0.05	NG	G	G				G		move to Virginia cause Virginia's more expensive than living in DC of course.	2342	http://lingtools.uoregon.edu/coraal/explorer/browse.php?what=DCB_se2_ag2_f_02_1.txt&line=2342&settime=2462.3325
B	12817	DCB_se2_ag2_f_02_1	DCB_se2_ag2_f_02	2508.7728	2509.0028	looking	VAG	7276	L UH1 K IH0 NG	0.07	NG	G	G				G		down just looking at like, the shops and everything.	2395	http://lingtools.uoregon.edu/coraal/explorer/browse.php?what=DCB_se2_ag2_f_02_1.txt&line=2395&settime=2508.7728
B	12820	DCB_se2_ag2_f_02_1	DCB_se2_ag2_f_02	2513.601	2513.851	visiting	VAG	7293	V IH1 Z AH0 T IH0 N	0.03	N	N	N				N?		we could go visit a family member. Actually, including visiting family members, probably like seven or eight times over the course of the year.	2398	http://lingtools.uoregon.edu/coraal/explorer/browse.php?what=DCB_se2_ag2_f_02_1.txt&line=2398&settime=2513.601
B	12823	DCB_se2_ag2_f_02_1	DCB_se2_ag2_f_02	2581.0957	2581.3757	growing	VAG	7507	G R OW1 IH0 N	0.03	N	G	G				G		And I don't know what my Uncle /RD-NAME-3/ does, and I was actually having a conversation with my parents about it. Like, I don't really remember my Uncle /RD-NAME-3/ growing up	2455	http://lingtools.uoregon.edu/coraal/explorer/browse.php?what=DCB_se2_ag2_f_02_1.txt&line=2455&settime=2581.0957
B	12832	DCB_se2_ag2_f_02_1	DCB_se2_ag2_f_02	2640.3612	2640.8112	visiting	VAG	7714	V IH1 Z IH0 T IH0 NG	0.1	NG	G	G				G		visiting DC. Um, you know we go over to	2517	http://lingtools.uoregon.edu/coraal/explorer/browse.php?what=DCB_se2_ag2_f_02_1.txt&line=2517&settime=2640.3612
B	12846	DCB_se2_ag2_f_02_1	DCB_se2_ag2_f_02	2801.3912	2801.6112	telling	VAG	8148	T EH1 L IH0 N	0.03	N	N	N				N		And you know, telling them that I'm from DC,	2668	http://lingtools.uoregon.edu/coraal/explorer/browse.php?what=DCB_se2_ag2_f_02_1.txt&line=2668&settime=2801.3912
B	12857	DCB_se2_ag2_f_02_1	DCB_se2_ag2_f_02	2868.5279	2868.8679	speaking	VAG	8358	S P IY1 K IH0 NG	0.08	NG	G	G				G		And I think it depends, and I guess it- it- Cause I was actually speaking with someone about it, um,	2721	http://lingtools.uoregon.edu/coraal/explorer/browse.php?what=DCB_se2_ag2_f_02_1.txt&line=2721&settime=2868.5279
B	12858	DCB_se2_ag2_f_02_1	DCB_se2_ag2_f_02	2880.4	2880.81	affecting	VAG	8399	AH0 F EH1 K T IH0 NG	0.06	NG	G	G				G		So it's directly and personally affecting them,	2729	http://lingtools.uoregon.edu/coraal/explorer/browse.php?what=DCB_se2_ag2_f_02_1.txt&line=2729&settime=2880.4
B	12865	DCB_se2_ag2_f_02_1	DCB_se2_ag2_f_02	2927.0511	2927.3611	walking	VAG	8537	W AO1 K IH0 NG	0.09	NG	G	G				G		And it's like you- you're pushing people back into that life because people don't know in Virginia there are still prostitutes walking around in DC.	2761	http://lingtools.uoregon.edu/coraal/explorer/browse.php?what=DCB_se2_ag2_f_02_1.txt&line=2761&settime=2927.0511
B	12868	DCB_se2_ag2_f_02_1	DCB_se2_ag2_f_02	2943.1514	2943.4214	selling	VAG	8579	S EH1 L IH0 N	0.05	N	N	N				N		back to selling themselves.	2779	http://lingtools.uoregon.edu/coraal/explorer/browse.php?what=DCB_se2_ag2_f_02_1.txt&line=2779&settime=2943.1514
B	12903	DCB_se2_ag2_f_02_1	DCB_se2_ag2_f_02	3332.3956	3332.9356	realizing	VAG	9567	R IY1 AH0 L AY2 Z IH0 N	0.05	N	G	G				G		And it's- it's realizing that- and I'm- I'm bringing this up because it- it relates back to where we're from-	3139	http://lingtools.uoregon.edu/coraal/explorer/browse.php?what=DCB_se2_ag2_f_02_1.txt&line=3139&settime=3332.3956
B	12905	DCB_se2_ag2_f_02_1	DCB_se2_ag2_f_02	3368.541	3368.841	going	VAG	9698	G OW1 IH0 NG	0.09	NG	G	G				G		going out with the friends.	3166	http://lingtools.uoregon.edu/coraal/explorer/browse.php?what=DCB_se2_ag2_f_02_1.txt&line=3166&settime=3368.541
B	12908	DCB_se2_ag2_f_02_1	DCB_se2_ag2_f_02	3382.4879	3382.7879	doing	DAG	9749	D UW1 IH0 NG	0.09	NG	G	G				G		[She wasn't that mom that said], your father's doing blah blah blah blah blah while I'm doing-	3180	http://lingtools.uoregon.edu/coraal/explorer/browse.php?what=DCB_se2_ag2_f_02_1.txt&line=3180&settime=3382.4879
B	12918	DCB_se2_ag2_f_02_1	DCB_se2_ag2_f_02	3460.3176	3460.8576	sibling	N	9900	S IH1 B L IH0 NG	0.1	NG	G	G				G		sibling	3266	http://lingtools.uoregon.edu/coraal/explorer/browse.php?what=DCB_se2_ag2_f_02_1.txt&line=3266&settime=3460.3176
B	12930	DCB_se2_ag2_f_02_1	DCB_se2_ag2_f_02	3540.2062	3540.4562	hurting	VAG	10183	HH ER1 T IH0 NG	0.07	NG	G	G				G		you have those incidents where those children are hurting themselves,	3339	http://lingtools.uoregon.edu/coraal/explorer/browse.php?what=DCB_se2_ag2_f_02_1.txt&line=3339&settime=3540.2062
B	12937	DCB_se2_ag2_f_02_1	DCB_se2_ag2_f_02	3611.2951	3611.5651	turning	VAG	10375	T ER1 N IH0 NG	0.05	NG	G	G				G		In this new go go where they're just taking other songs and turning into go go music- it's like, no.	3406	http://lingtools.uoregon.edu/coraal/explorer/browse.php?what=DCB_se2_ag2_f_02_1.txt&line=3406&settime=3611.2951
B	12939	DCB_se2_ag2_f_02_1	DCB_se2_ag2_f_02	3624.2694	3624.9394	remembering	VAG	10424	R IH0 M EH1 M B ER0 IH0 NG	0.12	NG	G	G				G		you know, what environment I was exposed to. Cause as I'm older, I'm remembering	3420	http://lingtools.uoregon.edu/coraal/explorer/browse.php?what=DCB_se2_ag2_f_02_1.txt&line=3420&settime=3624.2694
B	12944	DCB_se2_ag2_f_02_1	DCB_se2_ag2_f_02	3650.2394	3650.5594	listening	VAG	10527	L IH1 S N IH0 N	0.05	N	G	G				G		actually complaining the other night cause I'm listening to Marvin Gaye.	3447	http://lingtools.uoregon.edu/coraal/explorer/browse.php?what=DCB_se2_ag2_f_02_1.txt&line=3447&settime=3650.2394
B	12947	DCB_se2_ag2_f_02_1	DCB_se2_ag2_f_02	3683.3723	3683.6923	something	Q+N	10617	S AH1 M TH IH0 N	0.09	N	G	G				G		Anthem or something like that. I can't remember what the name of the song is that Mumbo Sauce sings.	3484	http://lingtools.uoregon.edu/coraal/explorer/browse.php?what=DCB_se2_ag2_f_02_1.txt&line=3484&settime=3683.3723
A	8588	DCB_se1_ag2_m_01_1	DCB_se1_ag2_m_01	218.2447	218.5147	going	VAG	17805	G OW1 IH0 N	0.06	N	N	N	N	N	N	N	N	it ain't coming my way, we could still play basketball it was just [like- but] if you- you see what's going on, you know what I'm saying.	164	http://lingtools.uoregon.edu/coraal/explorer/browse.php?what=DCB_se1_ag2_m_01_1.txt&line=164&settime=218.2447
A	8597	DCB_se1_ag2_m_01_1	DCB_se1_ag2_m_01	248.9619	249.1619	doing	DAG	17933	D UW1 IH0 N	0.03	N	N	N	N	N	N	N	N	she was out there doing her thing having fun and stuff too but like my little sister, she was more like sheltered like by the time she got of age like she was- we already had,	181	http://lingtools.uoregon.edu/coraal/explorer/browse.php?what=DCB_se1_ag2_m_01_1.txt&line=181&settime=248.9619
A	8609	DCB_se1_ag2_m_01_1	DCB_se1_ag2_m_01	328.6965	328.8965	talking	VAG	18237	T AO1 K IH0 N	0.03	N	N	N	N	DC	DC	N	N	you gotta come in the house at seven o'clock, like the s- the lights ain't even came on like I mean like it ain't [even] like- it's still light outside you talking about come in the house, it was- that was a whole n-	228	http://lingtools.uoregon.edu/coraal/explorer/browse.php?what=DCB_se1_ag2_m_01_1.txt&line=228&settime=328.6965
A	8611	DCB_se1_ag2_m_01_1	DCB_se1_ag2_m_01	370.6505	370.7905	saying	VAG	18406	S EY1 IH0 N	0.03	N	N	N	N	N	N	N	N	Like real /laugh/ like you know what I'm saying she had to chaperone me like I was just- I was a bad	251	http://lingtools.uoregon.edu/coraal/explorer/browse.php?what=DCB_se1_ag2_m_01_1.txt&line=251&settime=370.6505
A	8614	DCB_se1_ag2_m_01_1	DCB_se1_ag2_m_01	391.1222	391.3822	saying	VAG	18493	S EY1 IH0 N	0.08	N	N	N	N	N	N	N	N	Like she's been doing her thing, and my sister she was good in school, you know what I'm saying.	262	http://lingtools.uoregon.edu/coraal/explorer/browse.php?what=DCB_se1_ag2_m_01_1.txt&line=262&settime=391.1222
A	8616	DCB_se1_ag2_m_01_1	DCB_se1_ag2_m_01	409.8346	410.0646	saying	VAG	18550	S EY1 IH0 N	0.03	N	N	N	N	N	N	N	N	You know what I'm saying, like that's why I can't work for-	276	http://lingtools.uoregon.edu/coraal/explorer/browse.php?what=DCB_se1_ag2_m_01_1.txt&line=276&settime=409.8346
A	8622	DCB_se1_ag2_m_01_1	DCB_se1_ag2_m_01	469.3714	469.5114	saying	VAG	18750	S EY1 IH0 N	0.05	N	N	N	N	N	N	N	N	I was just- I just had went through like a crazy little situation, you know what I'm saying. And my sister was just like, come on /granddad/ let's just go out, you know what I'm saying. Just have some drinks and just chill, you know what I'm saying. So I'm like,	312	http://lingtools.uoregon.edu/coraal/explorer/browse.php?what=DCB_se1_ag2_m_01_1.txt&line=312&settime=469.3714
A	8627	DCB_se1_ag2_m_01_1	DCB_se1_ag2_m_01	475.963	476.233	saying	VAG	18787	S EY1 IH0 N	0.09	N	N	N	G	N	N	N	N	And she was down there with her friends, she kept looking at me, she faking like she wasn't looking and she kept looking at me you know what I'm saying.	316	http://lingtools.uoregon.edu/coraal/explorer/browse.php?what=DCB_se1_ag2_m_01_1.txt&line=316&settime=475.963
A	8629	DCB_se1_ag2_m_01_1	DCB_se1_ag2_m_01	507.236	507.436	saying	VAG	18881	S EY1 IH0 N	0.05	N	N	N	N	N	N	N	N	you know what I'm saying like, when I went out that night it was- like she wasn't even the only female that I met that night.	342	http://lingtools.uoregon.edu/coraal/explorer/browse.php?what=DCB_se1_ag2_m_01_1.txt&line=342&settime=507.236
A	8636	DCB_se1_ag2_m_01_1	DCB_se1_ag2_m_01	580.9468	581.1368	getting	GTG	19105	G IH1 T IH0 N	0.03	N	N	N	N	N	N	N	N	Excuse me I got- getting over a little cold.	395	http://lingtools.uoregon.edu/coraal/explorer/browse.php?what=DCB_se1_ag2_m_01_1.txt&line=395&settime=580.9468
A	8638	DCB_se1_ag2_m_01_1	DCB_se1_ag2_m_01	655.2128	655.4628	saying	VAG	19272	S EY1 IH0 N	0.08	N	N	N	N	N	N	N	N	Well nah I got her- nah like w- one, you know what I'm saying, one- what was it, Valentine's Day last year?	454	http://lingtools.uoregon.edu/coraal/explorer/browse.php?what=DCB_se1_ag2_m_01_1.txt&line=454&settime=655.2128
A	8640	DCB_se1_ag2_m_01_1	DCB_se1_ag2_m_01	663.6234	663.8234	saying	VAG	19306	S EY1 IH0 N	0.03	N	N	N	N	N	N	N	N	I got up, made her some breakfast all that, you know what I'm saying, made her stand in the little room, you know what I'm saying, she came out,	460	http://lingtools.uoregon.edu/coraal/explorer/browse.php?what=DCB_se1_ag2_m_01_1.txt&line=460&settime=663.6234
A	8651	DCB_se1_ag2_m_01_1	DCB_se1_ag2_m_01	727.1663	727.5763	saying	VAG	19515	S EY1 IH0 N	0.19	N	N	N	N	N	N	N	N	Yeah, that's- yeah but tequila, I'm a tequila man, you know what I'm saying.	507	http://lingtools.uoregon.edu/coraal/explorer/browse.php?what=DCB_se1_ag2_m_01_1.txt&line=507&settime=727.1663
A	8656	DCB_se1_ag2_m_01_1	DCB_se1_ag2_m_01	762.6954	762.8454	nothing	Q+N	19643	N AH1 TH IH0 N	0.03	N	N	N	N	N	DC	N	N	[You] gotta look for it, it's a nice smooth tequila. I'm a tequila man I can't do nothing but tequila.	536	http://lingtools.uoregon.edu/coraal/explorer/browse.php?what=DCB_se1_ag2_m_01_1.txt&line=536&settime=762.6954
A	8659	DCB_se1_ag2_m_01_1	DCB_se1_ag2_m_01	783.3391	783.6791	feeling	N	19709	F IY1 L IH0 N	0.1	N	N	G	N	N	N	N	N	I don't know, it's like ever since I started drinking tequila, when I drink vodka it just don't sit right with me like I don't wake up the next morning feeling good off the vodka.	545	http://lingtools.uoregon.edu/coraal/explorer/browse.php?what=DCB_se1_ag2_m_01_1.txt&line=545&settime=783.3391
A	8662	DCB_se1_ag2_m_01_1	DCB_se1_ag2_m_01	814.9663	815.2463	fucking	VAG	19825	F AH1 K IH0 N	0.03	N	N	N	N	N	N	N	N	Nah the- I- I don't do the- I don't think I could do the vodka like that but I think the- the tequila I could do it like I be fucking with the tequila and the v- and the, uh- and the Cognac.	564	http://lingtools.uoregon.edu/coraal/explorer/browse.php?what=DCB_se1_ag2_m_01_1.txt&line=564&settime=814.9663
A	8666	DCB_se1_ag2_m_01_1	DCB_se1_ag2_m_01	829.7404	830.0604	trying	VAG	19865	T R AY1 IH0 N	0.03	N	N	N	DC	N	DC	N	DC	[Oh, I was] like, [that's too much.]	573	http://lingtools.uoregon.edu/coraal/explorer/browse.php?what=DCB_se1_ag2_m_01_1.txt&line=573&settime=829.7404
A	8668	DCB_se1_ag2_m_01_1	DCB_se1_ag2_m_01	831.986	832.296	trying	VAG	19872	T R AY1 N	0.07	N	N	N	N	N	N	N	N	I been thinking [about trying that. Get me some lime] juice.	576	http://lingtools.uoregon.edu/coraal/explorer/browse.php?what=DCB_se1_ag2_m_01_1.txt&line=576&settime=831.986
A	8728	DCB_se1_ag2_m_01_1	DCB_se1_ag2_m_01	1265.9124	1266.1824	going	VAG	21101	G OW1 IH0 N	0.06	N	N	N	N	N	N	N	N	big time names and [shit like] that like he going after the football players.	884	http://lingtools.uoregon.edu/coraal/explorer/browse.php?what=DCB_se1_ag2_m_01_1.txt&line=884&settime=1265.9124
A	8753	DCB_se1_ag2_m_01_1	DCB_se1_ag2_m_01	1483.1848	1483.3248	saying	VAG	21750	S EY1 IH0 N	0.05	N	N	N	N	N	N	N	N	[Exactly], you know what I'm saying, so he changed th- he changed the game you know what I'm saying, so I respect that.	1059	http://lingtools.uoregon.edu/coraal/explorer/browse.php?what=DCB_se1_ag2_m_01_1.txt&line=1059&settime=1483.1848
A	8775	DCB_se1_ag2_m_01_1	DCB_se1_ag2_m_01	1669.4705	1669.7305	making	VAG	22431	M EY1 K IH0 N	0.04	N	N	N	N	N	N	N	N	[I'm looking] at LeBron /??/ yeah, like /??/] if you look at Steph Curry like that's some history making shit but look at LeBron here.	1221	http://lingtools.uoregon.edu/coraal/explorer/browse.php?what=DCB_se1_ag2_m_01_1.txt&line=1221&settime=1669.4705
A	8808	DCB_se1_ag2_m_01_1	DCB_se1_ag2_m_01	1936.5153	1936.8753	going	VAG	23292	G OW1 IH0 N	0.03	N	N	N	N	N	N	N	N	Where's KD going?	1419	http://lingtools.uoregon.edu/coraal/explorer/browse.php?what=DCB_se1_ag2_m_01_1.txt&line=1419&settime=1936.5153
A	8822	DCB_se1_ag2_m_01_1	DCB_se1_ag2_m_01	2186.5644	2186.8144	giving	VAG	23978	G IH1 V IH0 NG	0.05	NG	N	G	G	N	N	N	N	They was giving him the recognition but he wasn't deserving it.	1604	http://lingtools.uoregon.edu/coraal/explorer/browse.php?what=DCB_se1_ag2_m_01_1.txt&line=1604&settime=2186.5644
A	8831	DCB_se1_ag2_m_01_1	DCB_se1_ag2_m_01	2235.432	2235.662	nothing	Q+N	24141	N AH1 TH IH0 N	0.03	N	N	N	DC	N	N	N	N	So that's why they can't do nothing with him.	1638	http://lingtools.uoregon.edu/coraal/explorer/browse.php?what=DCB_se1_ag2_m_01_1.txt&line=1638&settime=2235.432
A	8833	DCB_se1_ag2_m_01_1	DCB_se1_ag2_m_01	2248.3145	2248.5045	trying	VAG	24184	T R AY1 N	0.03	N	DC	N	N	N	N	N	N	Yeah I told you she be trying to son me.	1650	http://lingtools.uoregon.edu/coraal/explorer/browse.php?what=DCB_se1_ag2_m_01_1.txt&line=1650&settime=2248.3145
A	8861	DCB_se1_ag2_m_01_1	DCB_se1_ag2_m_01	2586.7794	2587.2194	motherfucking	INTJ	25109	M AH1 DH ER0 F AH1 K IH0 N	0.04	N	N	N	G?	N	N	G	N	but [this nigga carried that motherfucking] team by hisself.	1911	http://lingtools.uoregon.edu/coraal/explorer/browse.php?what=DCB_se1_ag2_m_01_1.txt&line=1911&settime=2586.7794
A	8872	DCB_se1_ag2_m_01_1	DCB_se1_ag2_m_01	2696.8184	2697.1984	saying	VAG	25412	S EY1 IH0 N	0.05	N	N	N	N	N	DC	DC	DC	Cause nobody else [is gonna say it on that team.]	1994	http://lingtools.uoregon.edu/coraal/explorer/browse.php?what=DCB_se1_ag2_m_01_1.txt&line=1994&settime=2696.8184
A	8888	DCB_se1_ag2_m_01_1	DCB_se1_ag2_m_01	2778.0789	2778.1989	saying	VAG	25661	S EY1 sp IH0 N	0.03	N	N	N	DC	N	DC	N	N	[You know what I'm saying.]	2064	http://lingtools.uoregon.edu/coraal/explorer/browse.php?what=DCB_se1_ag2_m_01_1.txt&line=2064&settime=2778.0789
A	8892	DCB_se1_ag2_m_01_1	DCB_se1_ag2_m_01	2800.3671	2800.7571	talking	VAG	25737	T AO1 K IH0 NG	0.03	NG	N	N?	DC	DC	DC	DC	N	Oh oh oh oh [oh oh oh oh oh.]	2085	http://lingtools.uoregon.edu/coraal/explorer/browse.php?what=DCB_se1_ag2_m_01_1.txt&line=2085&settime=2800.3671
A	8909	DCB_se1_ag2_m_01_1	DCB_se1_ag2_m_01	2917.5334	2917.8434	scoring	VAG	26165	S K AO1 R IH0 N	0.03	N	N	N	DC	N	N	N	N	Dwayne Wade had one of the highest scoring averages in finals history that year.	2177	http://lingtools.uoregon.edu/coraal/explorer/browse.php?what=DCB_se1_ag2_m_01_1.txt&line=2177&settime=2917.5334
A	8914	DCB_se1_ag2_m_01_1	DCB_se1_ag2_m_01	2962.0049	2962.3249	fucking	INTJ	26343	F AH1 K IH0 NG	0.04	NG	N	N	N	N	N	N	N	You know what I'm saying, that's what made me like, I love the fucking Heat and like-	2212	http://lingtools.uoregon.edu/coraal/explorer/browse.php?what=DCB_se1_ag2_m_01_1.txt&line=2212&settime=2962.0049
A	8917	DCB_se1_ag2_m_01_1	DCB_se1_ag2_m_01	2979.9137	2980.0837	doing	DAG	26410	D UW1 IH0 N	0.04	N	N	N	N	N	N	N	N	I got- oh where my picture at? Like, you know what I'm saying, where my picture at babe? Like we- we been doing this since the baby you know what I'm saying like, I been like- the Redskins- I was born a Redskins fan.	2223	http://lingtools.uoregon.edu/coraal/explorer/browse.php?what=DCB_se1_ag2_m_01_1.txt&line=2223&settime=2979.9137
A	8931	DCB_se1_ag2_m_01_1	DCB_se1_ag2_m_01	3061.6335	3061.8635	saying	VAG	26644	S EY1 IH0 N	0.03	N	N	N	N	N	N	N	N	Well got me. My sister she real, she more- you know what I'm saying, she be chilling or whatever you know what I'm saying, but like it got me more so than her.	2277	http://lingtools.uoregon.edu/coraal/explorer/browse.php?what=DCB_se1_ag2_m_01_1.txt&line=2277&settime=3061.6335
A	8935	DCB_se1_ag2_m_01_1	DCB_se1_ag2_m_01	3085.7487	3086.2587	knowing	VAG	26693	N OW1 IH0 N	0.03	N	N	N	N	N	N	N	N	I always- you know what I'm saying just cause- j- like, knowing what it is, like I'm not a person that just like,	2293	http://lingtools.uoregon.edu/coraal/explorer/browse.php?what=DCB_se1_ag2_m_01_1.txt&line=2293&settime=3085.7487
A	8957	DCB_se1_ag2_m_01_1	DCB_se1_ag2_m_01	3154.3568	3154.6668	laughing	VAG	26995	L AE1 F IH0 N	0.04	N	N	N	N	N	N	N	N	fucking a hour later you sitting around with your friends laughing about that shit not knowing /last night/ you could have been fucking dead.	2350	http://lingtools.uoregon.edu/coraal/explorer/browse.php?what=DCB_se1_ag2_m_01_1.txt&line=2350&settime=3154.3568
A	8958	DCB_se1_ag2_m_01_1	DCB_se1_ag2_m_01	3155.3268	3155.5368	knowing	VAG	27000	N OW1 IH0 N	0.03	N	N	N	N	N	N	N	N	fucking a hour later you sitting around with your friends laughing about that shit not knowing /last night/ you could have been fucking dead.	2350	http://lingtools.uoregon.edu/coraal/explorer/browse.php?what=DCB_se1_ag2_m_01_1.txt&line=2350&settime=3155.3268
A	8960	DCB_se1_ag2_m_01_1	DCB_se1_ag2_m_01	3158.0904	3158.3004	saying	VAG	27013	S EY1 IH0 N	0.03	N	N	N	N	N	N	N	N	[Yeah.]	2351	http://lingtools.uoregon.edu/coraal/explorer/browse.php?what=DCB_se1_ag2_m_01_1.txt&line=2351&settime=3158.0904
A	8973	DCB_se1_ag2_m_01_1	DCB_se1_ag2_m_01	3202.32	3202.68	chilling	VAG	27178	CH IH1 L IH0 N	0.1	N	N	N	N	N	N	N	N	this joint over here with the- with the- the full court, it don't got no lights on it. So that's the court like once everything chilling out and all that you know what I'm saying, it's starting to get dark,	2378	http://lingtools.uoregon.edu/coraal/explorer/browse.php?what=DCB_se1_ag2_m_01_1.txt&line=2378&settime=3202.32
A	8978	DCB_se1_ag2_m_01_1	DCB_se1_ag2_m_01	3208.0762	3208.4662	saying	VAG	27211	S EY1 IH0 NG	0.04	NG	N	G	N	N	N	N	N	you coming over to the other court. You know what I'm saying, you shooting your dice, or you messing with the chick or whatever it is you doing or whatever, you sitting on the other court.	2382	http://lingtools.uoregon.edu/coraal/explorer/browse.php?what=DCB_se1_ag2_m_01_1.txt&line=2382&settime=3208.0762
A	9003	DCB_se1_ag2_m_01_1	DCB_se1_ag2_m_01	3326.1478	3326.4278	being	BAG	27742	B IY1 IH0 N	0.04	N	N	N	N	N	N	N	N	Being negative is fun when you young.	2461	http://lingtools.uoregon.edu/coraal/explorer/browse.php?what=DCB_se1_ag2_m_01_1.txt&line=2461&settime=3326.1478
A	9025	DCB_se1_ag2_m_01_1	DCB_se1_ag2_m_01	3433.8395	3433.9595	saying	VAG	28123	S EY1 IH0 N	0.03	N	N	N	N	N	N	N	N	I was in, uh- she was like two grades ahead of me, you know what I'm saying, she was like two he- two grades ahead of me, you know what I'm saying.	2536	http://lingtools.uoregon.edu/coraal/explorer/browse.php?what=DCB_se1_ag2_m_01_1.txt&line=2536&settime=3433.8395
A	9027	DCB_se1_ag2_m_01_1	DCB_se1_ag2_m_01	3459.6092	3460.0692	hating	VAG	28203	HH EY1 T IH0 NG	0.05	NG	N	N	N	N	N	N	N	dudes be hating, I never knew that. I never knew that like- I thought it was just like-	2556	http://lingtools.uoregon.edu/coraal/explorer/browse.php?what=DCB_se1_ag2_m_01_1.txt&line=2556&settime=3459.6092
A	9030	DCB_se1_ag2_m_01_1	DCB_se1_ag2_m_01	3471.1292	3471.3392	saying	VAG	28255	S EY1 IH0 N	0.03	N	N	N	N	N	N	N	N	oh why you messing with her, this and that, woo woo woo, you know what I'm saying like, why you m-	2562	http://lingtools.uoregon.edu/coraal/explorer/browse.php?what=DCB_se1_ag2_m_01_1.txt&line=2562&settime=3471.1292
A	9035	DCB_se1_ag2_m_01_1	DCB_se1_ag2_m_01	3491.6641	3491.9341	doing	DAG	28341	D UW1 IH0 N	0.03	N	N	N	N	N	N	N	N	Because somebody was always like, yeah why you doing this and you doing that, like you dealing with-	2580	http://lingtools.uoregon.edu/coraal/explorer/browse.php?what=DCB_se1_ag2_m_01_1.txt&line=2580&settime=3491.6641
A	9060	DCB_se1_ag2_m_01_1	DCB_se1_ag2_m_01	3644.6093	3645.0693	nothing	Q+N	28846	N AH1 TH IH0 N	0.05	N	N	G	N	N	N	N	N	this nigga ain't never do shit for me, no nothing, he gonna send this /unintelligible/ they don't give a fuck about me.	2681	http://lingtools.uoregon.edu/coraal/explorer/browse.php?what=DCB_se1_ag2_m_01_1.txt&line=2681&settime=3644.6093
A	9083	DCB_se1_ag2_m_01_1	DCB_se1_ag2_m_01	3836.0724	3836.3524	saying	VAG	29550	S EY1 IH0 N	0.06	N	N	N	N	N	N	N	N	It's like a word like it's like saying son. Or- or B, like,	2809	http://lingtools.uoregon.edu/coraal/explorer/browse.php?what=DCB_se1_ag2_m_01_1.txt&line=2809&settime=3836.0724
A	9114	DCB_se1_ag2_m_01_1	DCB_se1_ag2_m_01	4128.3253	4128.7253	fucking	INTJ	30442	F AH1 K IH0 N	0.04	N	N	G	N	N	N	N	N	Y'all beat the fuck out of us, and killed us, and did all types of- raped our fucking mothers and	3024	http://lingtools.uoregon.edu/coraal/explorer/browse.php?what=DCB_se1_ag2_m_01_1.txt&line=3024&settime=4128.3253
A	9133	DCB_se1_ag2_m_01_1	DCB_se1_ag2_m_01	4289.6967	4289.9967	doing	DAG	30981	D UW1 IH0 N	0.03	N	N	N	N	N	N	N	N	what is that doing for you?	3142	http://lingtools.uoregon.edu/coraal/explorer/browse.php?what=DCB_se1_ag2_m_01_1.txt&line=3142&settime=4289.6967
A	9146	DCB_se1_ag2_m_01_1	DCB_se1_ag2_m_01	4368.2723	4368.5923	saying	VAG	31261	S EY1 IH0 N	0.03	N	N	N	N	N	N	N	N	Um, to me all of it it should not be- should be- you know what I'm saying. N-I-G-G-A, N-I-G-G-E-R,	3190	http://lingtools.uoregon.edu/coraal/explorer/browse.php?what=DCB_se1_ag2_m_01_1.txt&line=3190&settime=4368.2723
A	9147	DCB_se1_ag2_m_01_1	DCB_se1_ag2_m_01	4377.2082	4377.5282	saying	VAG	31303	S EY1 IH0 N	0.13	N	N	N	N	N	N	N	N	You know what I'm saying.	3194	http://lingtools.uoregon.edu/coraal/explorer/browse.php?what=DCB_se1_ag2_m_01_1.txt&line=3194&settime=4377.2082
B	12957	DCB_se2_ag2_m_01_1	DCB_se2_ag2_m_01	152.3239	152.5739	hearing	N	217	HH IY1 R IH0 N	0.08	N	N	N	N					to go to the hearing office or the- back to the ALJ.	89	http://lingtools.uoregon.edu/coraal/explorer/browse.php?what=DCB_se2_ag2_m_01_1.txt&line=89&settime=152.3239
B	12963	DCB_se2_ag2_m_01_1	DCB_se2_ag2_m_01	306.6035	306.8335	growing	VAG	461	G R OW1 IH0 N	0.05	N	N	N	N					growing up- I remember five years old, I was just playing football all the time. I'm a very	199	http://lingtools.uoregon.edu/coraal/explorer/browse.php?what=DCB_se2_ag2_m_01_1.txt&line=199&settime=306.6035
B	12964	DCB_se2_ag2_m_01_1	DCB_se2_ag2_m_01	308.2235	308.4535	playing	VAG	471	P L EY1 IH0 N	0.04	N	N	N	N					growing up- I remember five years old, I was just playing football all the time. I'm a very	199	http://lingtools.uoregon.edu/coraal/explorer/browse.php?what=DCB_se2_ag2_m_01_1.txt&line=199&settime=308.2235
B	12965	DCB_se2_ag2_m_01_1	DCB_se2_ag2_m_01	316.1206	316.4106	growing	VAG	493	G R OW1 IH0 N	0.06	N	N	N	N					growing up, uh, we didn't have a basketball court til I turned eight.	205	http://lingtools.uoregon.edu/coraal/explorer/browse.php?what=DCB_se2_ag2_m_01_1.txt&line=205&settime=316.1206
B	12968	DCB_se2_ag2_m_01_1	DCB_se2_ag2_m_01	343.3311	343.5211	being	BAG	568	B IY1 IH0 N	0.05	N	N	N	N					/bredded/ into being a Redskin fan.	230	http://lingtools.uoregon.edu/coraal/explorer/browse.php?what=DCB_se2_ag2_m_01_1.txt&line=230&settime=343.3311
B	12971	DCB_se2_ag2_m_01_1	DCB_se2_ag2_m_01	528.7646	529.0446	doing	DAG	1091	D UW1 IH0 N	0.05	N	N	N	N					We wasn't really into doing anything	388	http://lingtools.uoregon.edu/coraal/explorer/browse.php?what=DCB_se2_ag2_m_01_1.txt&line=388&settime=528.7646
B	12974	DCB_se2_ag2_m_01_1	DCB_se2_ag2_m_01	541.0443	541.6643	anything	Q+N	1126	EH1 N IY0 TH IH2 NG	0.27	NG	G	G	G					crime or doing anything	398	http://lingtools.uoregon.edu/coraal/explorer/browse.php?what=DCB_se2_ag2_m_01_1.txt&line=398&settime=541.0443
B	12975	DCB_se2_ag2_m_01_1	DCB_se2_ag2_m_01	542.3256	542.6856	anything	Q+N	1129	EH1 N IY0 TH IH2 NG	0.08	NG	G	G	G					bad or anything like that.	400	http://lingtools.uoregon.edu/coraal/explorer/browse.php?what=DCB_se2_ag2_m_01_1.txt&line=400&settime=542.3256
B	12981	DCB_se2_ag2_m_01_1	DCB_se2_ag2_m_01	680.1845	680.3945	being	BAG	1481	B IY1 IH0 N	0.05	N	N	G	G					Just- To be honest with you, just being with my friends. Like, I- Like, to this day, we still are tight. So I j- I love hanging with my friends. We-	510	http://lingtools.uoregon.edu/coraal/explorer/browse.php?what=DCB_se2_ag2_m_01_1.txt&line=510&settime=680.1845
B	12988	DCB_se2_ag2_m_01_1	DCB_se2_ag2_m_01	759.8501	760.2501	nothing	Q+N	1701	N AH1 TH IH0 N	0.06	N	N	N	N					But yeah, the neighborhood just look totally different. No, it- it- it's nothing that-	577	http://lingtools.uoregon.edu/coraal/explorer/browse.php?what=DCB_se2_ag2_m_01_1.txt&line=577&settime=759.8501
B	12991	DCB_se2_ag2_m_01_1	DCB_se2_ag2_m_01	797.4217	797.7117	something	Q+N	1790	S AH1 M TH IH0 N	0.03	N	N	N	DC					or something like that.	611	http://lingtools.uoregon.edu/coraal/explorer/browse.php?what=DCB_se2_ag2_m_01_1.txt&line=611&settime=797.4217
B	13001	DCB_se2_ag2_m_01_1	DCB_se2_ag2_m_01	1013.6459	1013.9759	shopping	N	2248	SH AA1 P IH0 N	0.06	N	N	N	G					[Okay, you know] that shopping center across the street from /RD-SCHOOL-2/, that's the Giant and stuff [I was talk-]	787	http://lingtools.uoregon.edu/coraal/explorer/browse.php?what=DCB_se2_ag2_m_01_1.txt&line=787&settime=1013.6459
B	13002	DCB_se2_ag2_m_01_1	DCB_se2_ag2_m_01	1033.951	1034.101	talking	VAG	2302	T R AO1 K Y IH0 NG	0.03	NG	N	G	DC					Now I'm a little [better oriented where you are.]	807	http://lingtools.uoregon.edu/coraal/explorer/browse.php?what=DCB_se2_ag2_m_01_1.txt&line=807&settime=1033.951
B	13009	DCB_se2_ag2_m_01_1	DCB_se2_ag2_m_01	1273.7959	1274.1759	walking	VAG	2988	W AO1 K IH0 N	0.06	N	N	N	N					walking in Southeast. I never seen that before. I never thought I would see that in my life.	978	http://lingtools.uoregon.edu/coraal/explorer/browse.php?what=DCB_se2_ag2_m_01_1.txt&line=978&settime=1273.7959
B	13010	DCB_se2_ag2_m_01_1	DCB_se2_ag2_m_01	1278.7023	1279.1723	walking	VAG	3008	W AO1 K IH0 N	0.13	N	N	N	N					And I'm walking around my old neighborhood, and I see a white person walking,	980	http://lingtools.uoregon.edu/coraal/explorer/browse.php?what=DCB_se2_ag2_m_01_1.txt&line=980&settime=1278.7023
B	13013	DCB_se2_ag2_m_01_1	DCB_se2_ag2_m_01	1292.0751	1292.7451	wondering	VAG	3059	W AH1 N D ER0 IH0 N	0.33	N	N	N	N					So I'm- One, I'm wondering why do they feel that comfortable to live here?	988	http://lingtools.uoregon.edu/coraal/explorer/browse.php?what=DCB_se2_ag2_m_01_1.txt&line=988&settime=1292.0751
B	13018	DCB_se2_ag2_m_01_1	DCB_se2_ag2_m_01	1422.5943	1422.8743	walking	VAG	3448	W AO1 K IH0 N	0.03	N	N	G	N					and how nice it look, and the white people walking around like it's nothing.	1088	http://lingtools.uoregon.edu/coraal/explorer/browse.php?what=DCB_se2_ag2_m_01_1.txt&line=1088&settime=1422.5943
B	13026	DCB_se2_ag2_m_01_1	DCB_se2_ag2_m_01	1546.5809	1546.8409	nothing	Q+N	3757	N AH1 TH IH0 N	0.03	N	N	N	N					the hood or nothing like that. When I got to college, I wanted to be in college.	1188	http://lingtools.uoregon.edu/coraal/explorer/browse.php?what=DCB_se2_ag2_m_01_1.txt&line=1188&settime=1546.5809
B	13028	DCB_se2_ag2_m_01_1	DCB_se2_ag2_m_01	1609.8861	1610.1261	something	Q+N	3962	S AH1 M TH IH0 N	0.03	N	N	N	N					So I decided to go to /RD-SCHOOL-2/ because I wanted to experience something different.	1234	http://lingtools.uoregon.edu/coraal/explorer/browse.php?what=DCB_se2_ag2_m_01_1.txt&line=1234&settime=1609.8861
B	13029	DCB_se2_ag2_m_01_1	DCB_se2_ag2_m_01	1644.5193	1645.1593	buildings	NS	4072	B IH1 L D IH0 NG Z	0.13	NG	N	N	N					the atmosphere. I liked the- the people. I liked the buildings.	1251	http://lingtools.uoregon.edu/coraal/explorer/browse.php?what=DCB_se2_ag2_m_01_1.txt&line=1251&settime=1644.5193
B	13032	DCB_se2_ag2_m_01_1	DCB_se2_ag2_m_01	1654.8868	1655.4168	buildings	NS	4113	B IH1 L D IH0 NG Z	0.03	NG	N	N	N					Not that that matters anyway, but I just liked the buildings at /RD-SCHOOL-2/ cause they were so new.	1255	http://lingtools.uoregon.edu/coraal/explorer/browse.php?what=DCB_se2_ag2_m_01_1.txt&line=1255&settime=1654.8868
B	13033	DCB_se2_ag2_m_01_1	DCB_se2_ag2_m_01	1696.0723	1696.3723	hanging	VAG	4221	HH AE1 NG IH0 NG	0.03	NG	G	G	N					hanging together, but	1289	http://lingtools.uoregon.edu/coraal/explorer/browse.php?what=DCB_se2_ag2_m_01_1.txt&line=1289&settime=1696.0723
B	13039	DCB_se2_ag2_m_01_1	DCB_se2_ag2_m_01	1844.5179	1844.6979	wearing	VAG	4685	W EH1 R IH0 N	0.04	N	N	N	N					At the time, they were still wearing baggy clothes, or they didn't like that my clothes fit, so.	1402	http://lingtools.uoregon.edu/coraal/explorer/browse.php?what=DCB_se2_ag2_m_01_1.txt&line=1402&settime=1844.5179
B	13044	DCB_se2_ag2_m_01_1	DCB_se2_ag2_m_01	2119.9663	2120.3963	engineering	NPR	5419	EH1 N JH AH0 N IH1 R IH0 N	0.06	N	N	G	N					I forgot. Majoring in Engineering or something?	1598	http://lingtools.uoregon.edu/coraal/explorer/browse.php?what=DCB_se2_ag2_m_01_1.txt&line=1598&settime=2119.9663
B	13048	DCB_se2_ag2_m_01_1	DCB_se2_ag2_m_01	2152.2448	2152.7348	engineering	N	5513	EH1 N JH AH0 N IH1 R IH0 N	0.07	N	N	N	N					I had to take- My- my major was /calcul-/ physics because they didn't have mechanical engineering there.	1626	http://lingtools.uoregon.edu/coraal/explorer/browse.php?what=DCB_se2_ag2_m_01_1.txt&line=1626&settime=2152.2448
B	13049	DCB_se2_ag2_m_01_1	DCB_se2_ag2_m_01	2170.8176	2171.1376	taking	VAG	5564	T EY1 K IH0 N	0.06	N	N	N	N					[That's why] I didn't have issues with taking it.	1642	http://lingtools.uoregon.edu/coraal/explorer/browse.php?what=DCB_se2_ag2_m_01_1.txt&line=1642&settime=2170.8176
B	13056	DCB_se2_ag2_m_01_1	DCB_se2_ag2_m_01	2290.1574	2290.4274	something	Q+N	5845	S AH1 M TH IH0 N	0.05	N	N	G	N					flipping channels, and I just- All of a sudden, something would come on, /and I-/	1731	http://lingtools.uoregon.edu/coraal/explorer/browse.php?what=DCB_se2_ag2_m_01_1.txt&line=1731&settime=2290.1574
B	13060	DCB_se2_ag2_m_01_1	DCB_se2_ag2_m_01	2360.1063	2360.7063	traveling	VAG	6009	T R AE1 V L IH0 N	0.19	N	N	N	N					traveling across the bridge, so I just- just decided to live in Virginia.	1795	http://lingtools.uoregon.edu/coraal/explorer/browse.php?what=DCB_se2_ag2_m_01_1.txt&line=1795&settime=2360.1063
B	13064	DCB_se2_ag2_m_01_1	DCB_se2_ag2_m_01	2503.9093	2504.0993	talking	VAG	6309	T AO1 K IH0 NG	0.03	NG	N	N	N					Like by the Target and all that on that side, closer to the airport side, [not on the other side.]	1912	http://lingtools.uoregon.edu/coraal/explorer/browse.php?what=DCB_se2_ag2_m_01_1.txt&line=1912&settime=2503.9093
B	13072	DCB_se2_ag2_m_01_1	DCB_se2_ag2_m_01	2796.4481	2796.6781	walking	VAG	7000	W AO1 K IH0 N	0.03	N	N	N	N					and my daughter lives right down the street in walking /dinstances/ from my mo- I did not want her to live in Southeast.	2144	http://lingtools.uoregon.edu/coraal/explorer/browse.php?what=DCB_se2_ag2_m_01_1.txt&line=2144&settime=2796.4481
B	13079	DCB_se2_ag2_m_01_1	DCB_se2_ag2_m_01	2874.465	2874.685	going	VAG	7147	G OW1 IH0 N	0.04	N	N	N	N					don't focus on what's around you. Just focus on the water going around your fingers.	2213	http://lingtools.uoregon.edu/coraal/explorer/browse.php?what=DCB_se2_ag2_m_01_1.txt&line=2213&settime=2874.465
B	13080	DCB_se2_ag2_m_01_1	DCB_se2_ag2_m_01	2883.28	2883.49	going	VAG	7188	G OW1 IH0 N	0.05	N	N	N	N					Like take care of what you got going on now, and the future and the past will take care of itself.	2221	http://lingtools.uoregon.edu/coraal/explorer/browse.php?what=DCB_se2_ag2_m_01_1.txt&line=2221&settime=2883.28
B	13081	DCB_se2_ag2_m_01_1	DCB_se2_ag2_m_01	2890.8823	2891.1423	going	VAG	7223	G OW1 IH0 N	0.06	N	N	N	N					I have a lot going on in my life.	2225	http://lingtools.uoregon.edu/coraal/explorer/browse.php?what=DCB_se2_ag2_m_01_1.txt&line=2225&settime=2890.8823
B	13084	DCB_se2_ag2_m_01_1	DCB_se2_ag2_m_01	2910.7346	2911.0546	thinking	VAG	7289	TH IH1 NG K IH0 NG	0.05	NG	N	N	N					It just gives you a different way of thinking and- and approaching certain situations. He talks about everything from religion to love to	2249	http://lingtools.uoregon.edu/coraal/explorer/browse.php?what=DCB_se2_ag2_m_01_1.txt&line=2249&settime=2910.7346
B	13086	DCB_se2_ag2_m_01_1	DCB_se2_ag2_m_01	2913.1146	2913.5946	everything	Q+N	7298	EH1 V R IY0 TH IH2 NG	0.1	NG	G	G	G					It just gives you a different way of thinking and- and approaching certain situations. He talks about everything from religion to love to	2249	http://lingtools.uoregon.edu/coraal/explorer/browse.php?what=DCB_se2_ag2_m_01_1.txt&line=2249&settime=2913.1146
B	13087	DCB_se2_ag2_m_01_1	DCB_se2_ag2_m_01	2915.6193	2916.0693	everything	Q+N	7304	EH1 V R IY0 TH IH2 NG	0.04	NG	G	G	G					everything. It just gives you a different way of thinking, and it's-	2251	http://lingtools.uoregon.edu/coraal/explorer/browse.php?what=DCB_se2_ag2_m_01_1.txt&line=2251&settime=2915.6193
B	13088	DCB_se2_ag2_m_01_1	DCB_se2_ag2_m_01	2917.3393	2917.6593	thinking	VAG	7313	TH IH1 NG K IH0 NG	0.03	NG	N	N	N					everything. It just gives you a different way of thinking, and it's-	2251	http://lingtools.uoregon.edu/coraal/explorer/browse.php?what=DCB_se2_ag2_m_01_1.txt&line=2251&settime=2917.3393
B	13091	DCB_se2_ag2_m_01_1	DCB_se2_ag2_m_01	2946.9279	2947.3579	entertaining	ADJ	7413	EH2 N T ER0 T EY1 N IH0 N	0.04	N	N	N	N					It's very entertaining.	2275	http://lingtools.uoregon.edu/coraal/explorer/browse.php?what=DCB_se2_ag2_m_01_1.txt&line=2275&settime=2946.9279
B	13092	DCB_se2_ag2_m_01_1	DCB_se2_ag2_m_01	2959.5006	2959.8006	doing	DAG	7446	D UW1 IH0 N	0.04	N	N	N	N					he's doing what he's doing, and he's kind of like using that	2285	http://lingtools.uoregon.edu/coraal/explorer/browse.php?what=DCB_se2_ag2_m_01_1.txt&line=2285&settime=2959.5006
B	13099	DCB_se2_ag2_m_01_1	DCB_se2_ag2_m_01	3033.8953	3034.2753	nothing	Q+N	7596	N AH1 TH IH0 N	0.08	N	N	N	N					You wouldn't call it a- nothing else, but a- but I guess a flicker.	2357	http://lingtools.uoregon.edu/coraal/explorer/browse.php?what=DCB_se2_ag2_m_01_1.txt&line=2357&settime=3033.8953
B	13100	DCB_se2_ag2_m_01_1	DCB_se2_ag2_m_01	3040.3098	3040.6398	growing	VAG	7625	G R OW1 IH0 N	0.04	N	N	N	N					But in your mind you're programmed to think it's a light switch. That's how our mind was programmed growing up.	2359	http://lingtools.uoregon.edu/coraal/explorer/browse.php?what=DCB_se2_ag2_m_01_1.txt&line=2359&settime=3040.3098
B	13102	DCB_se2_ag2_m_01_1	DCB_se2_ag2_m_01	3098.3409	3098.5509	eating	VAG	7804	IY1 T IH0 N	0.03	N	N	N	N					That's why I said gentrification would be good cause we- they can give us these restaurants so we don't have to keep eating this junk food.	2401	http://lingtools.uoregon.edu/coraal/explorer/browse.php?what=DCB_se2_ag2_m_01_1.txt&line=2401&settime=3098.3409
B	13104	DCB_se2_ag2_m_01_1	DCB_se2_ag2_m_01	3180.0132	3180.3432	growing	VAG	8008	G R OW1 IH0 N	0.06	N	N	N	N					Okay, growing up in DC right?	2453	http://lingtools.uoregon.edu/coraal/explorer/browse.php?what=DCB_se2_ag2_m_01_1.txt&line=2453&settime=3180.0132
B	13105	DCB_se2_ag2_m_01_1	DCB_se2_ag2_m_01	3193.0447	3193.5247	going	VAG	8044	G OW1 IH0 N	0.07	N	N	N	DC					So, going- going to college,	2459	http://lingtools.uoregon.edu/coraal/explorer/browse.php?what=DCB_se2_ag2_m_01_1.txt&line=2459&settime=3193.0447
B	13106	DCB_se2_ag2_m_01_1	DCB_se2_ag2_m_01	3193.5247	3193.7347	going	VAG	8045	G OW1 IH0 N	0.03	N	N	G	N					So, going- going to college,	2459	http://lingtools.uoregon.edu/coraal/explorer/browse.php?what=DCB_se2_ag2_m_01_1.txt&line=2459&settime=3193.5247
B	13108	DCB_se2_ag2_m_01_1	DCB_se2_ag2_m_01	3212.0384	3212.3584	nothing	Q+N	8100	N AH1 TH IH0 N	0.09	N	N	N	N					go go is in DC. You don't h- You don't hear nothing else.	2477	http://lingtools.uoregon.edu/coraal/explorer/browse.php?what=DCB_se2_ag2_m_01_1.txt&line=2477&settime=3212.0384
B	13109	DCB_se2_ag2_m_01_1	DCB_se2_ag2_m_01	3213.4452	3213.7752	riding	VAG	8103	R AY1 D IH0 N	0.06	N	N	N	N					Like riding around the street, all you hear is go go music.	2479	http://lingtools.uoregon.edu/coraal/explorer/browse.php?what=DCB_se2_ag2_m_01_1.txt&line=2479&settime=3213.4452
B	13110	DCB_se2_ag2_m_01_1	DCB_se2_ag2_m_01	3251.9187	3252.2387	listening	VAG	8186	L IH1 S AH0 N IH0 N	0.03	N	N	N	N					As a child I never liked listening to it.	2504	http://lingtools.uoregon.edu/coraal/explorer/browse.php?what=DCB_se2_ag2_m_01_1.txt&line=2504&settime=3251.9187
B	13111	DCB_se2_ag2_m_01_1	DCB_se2_ag2_m_01	3259.108	3259.458	partying	VAG	8204	P AA1 R T IY0 IH0 N	0.04	N	N	N	N					while people was partying to it,	2510	http://lingtools.uoregon.edu/coraal/explorer/browse.php?what=DCB_se2_ag2_m_01_1.txt&line=2510&settime=3259.108
B	13121	DCB_se2_ag2_m_01_1	DCB_se2_ag2_m_01	3439.4062	3439.6362	going	VAG	8729	G OW1 IH0 N	0.05	N	N	N	N					So I don't know what's going on in- I never knew what was going on in Virginia.	2634	http://lingtools.uoregon.edu/coraal/explorer/browse.php?what=DCB_se2_ag2_m_01_1.txt&line=2634&settime=3439.4062
B	10026	DCB_se1_ag3_f_03_1	DCB_se1_ag3_f_03	167.2563	167.5263	growing	VAG	257	G R OW1 IH0 N	0.03	N	N	N		N				my years, growing up in DC was fun.	124	http://lingtools.uoregon.edu/coraal/explorer/browse.php?what=DCB_se1_ag3_f_03_1.txt&line=124&settime=167.2563
B	10030	DCB_se1_ag3_f_03_1	DCB_se1_ag3_f_03	220.8957	221.1357	going	VAG	375	G OW1 IH0 N	0.03	N	N	N		N				jump rope, double-dutch whatever going to the rec.	166	http://lingtools.uoregon.edu/coraal/explorer/browse.php?what=DCB_se1_ag3_f_03_1.txt&line=166&settime=220.8957
B	10031	DCB_se1_ag3_f_03_1	DCB_se1_ag3_f_03	232.6335	232.8135	going	VAG	410	G OW1 IH0 N	0.03	N	N	N		N				So you going to McDonald's, oh we going to McDonald's? Okay.	178	http://lingtools.uoregon.edu/coraal/explorer/browse.php?what=DCB_se1_ag3_f_03_1.txt&line=178&settime=232.6335
B	10034	DCB_se1_ag3_f_03_1	DCB_se1_ag3_f_03	259.0745	259.8845	building	N	480	B IH1 L D IH0 N	0.41	N	N	N		N				we had the neighborhood kids around there, then we had friends in the building.	204	http://lingtools.uoregon.edu/coraal/explorer/browse.php?what=DCB_se1_ag3_f_03_1.txt&line=204&settime=259.0745
B	10042	DCB_se1_ag3_f_03_1	DCB_se1_ag3_f_03	354.2436	354.7136	losing	VAG	704	L UW1 Z IH0 N	0.21	N	N	N		N				started losing	280	http://lingtools.uoregon.edu/coraal/explorer/browse.php?what=DCB_se1_ag3_f_03_1.txt&line=280&settime=354.2436
B	10051	DCB_se1_ag3_f_03_1	DCB_se1_ag3_f_03	469.9005	470.2005	doing	DAG	1032	D UW1 IH0 N	0.04	N	N	N		N				black males doing this.	381	http://lingtools.uoregon.edu/coraal/explorer/browse.php?what=DCB_se1_ag3_f_03_1.txt&line=381&settime=469.9005
B	10060	DCB_se1_ag3_f_03_1	DCB_se1_ag3_f_03	580.0827	580.3727	building	N	1275	B IH1 L D IH0 N	0.06	N	N	N		N				um, in the building where we lived in.	476	http://lingtools.uoregon.edu/coraal/explorer/browse.php?what=DCB_se1_ag3_f_03_1.txt&line=476&settime=580.0827
B	10069	DCB_se1_ag3_f_03_1	DCB_se1_ag3_f_03	691.9054	692.3554	something	Q+N	1553	S AH1 M TH IH0 N M	0.07	N	N	N		N				I don't know, more discipline or something, [or]	577	http://lingtools.uoregon.edu/coraal/explorer/browse.php?what=DCB_se1_ag3_f_03_1.txt&line=577&settime=691.9054
B	10070	DCB_se1_ag3_f_03_1	DCB_se1_ag3_f_03	693.0623	693.5423	something	Q+N	1555	S AH1 M TH IH0 N	0.03	N	N	G		N				something because	579	http://lingtools.uoregon.edu/coraal/explorer/browse.php?what=DCB_se1_ag3_f_03_1.txt&line=579&settime=693.0623
B	10078	DCB_se1_ag3_f_03_1	DCB_se1_ag3_f_03	785.8812	786.5112	evening	N	1809	IY1 V N IH0 N	0.23	N	N	N		N				walk home every evening, you know, afternoon.	653	http://lingtools.uoregon.edu/coraal/explorer/browse.php?what=DCB_se1_ag3_f_03_1.txt&line=653&settime=785.8812
B	10081	DCB_se1_ag3_f_03_1	DCB_se1_ag3_f_03	935.2599	935.4899	going	VAG	2211	G OW1 IH0 N	0.03	N	N	N		N				so we did that, you know, going back and forth to court for two years, and	796	http://lingtools.uoregon.edu/coraal/explorer/browse.php?what=DCB_se1_ag3_f_03_1.txt&line=796&settime=935.2599
B	10083	DCB_se1_ag3_f_03_1	DCB_se1_ag3_f_03	967.7172	968.0772	everything	Q+N	2256	EH1 V R IY0 TH IH2 NG	0.1	NG	G	G		G				I feel like everything I do is crazy.	818	http://lingtools.uoregon.edu/coraal/explorer/browse.php?what=DCB_se1_ag3_f_03_1.txt&line=818&settime=967.7172
B	10093	DCB_se1_ag3_f_03_1	DCB_se1_ag3_f_03	1033.3502	1033.7102	finishing	VAG	2439	F IH1 N IH0 SH IH0 N	0.06	N	N	N		N				working- uh, finishing up my bachelor's degree.	887	http://lingtools.uoregon.edu/coraal/explorer/browse.php?what=DCB_se1_ag3_f_03_1.txt&line=887&settime=1033.3502
B	10096	DCB_se1_ag3_f_03_1	DCB_se1_ag3_f_03	1084.0864	1084.4664	defeating	VAG	2583	D IH0 F IY1 T IH0 N	0.05	N	N	N		N				that's what they're doing, defeating their- um,	936	http://lingtools.uoregon.edu/coraal/explorer/browse.php?what=DCB_se1_ag3_f_03_1.txt&line=936&settime=1084.0864
B	10098	DCB_se1_ag3_f_03_1	DCB_se1_ag3_f_03	1159.8879	1160.2579	going	VAG	2839	G S OW1 AH1 M B UH1 IH0 N	0.03	N	N	N		N				And he [just been going-]	1006	http://lingtools.uoregon.edu/coraal/explorer/browse.php?what=DCB_se1_ag3_f_03_1.txt&line=1006&settime=1159.8879
B	10106	DCB_se1_ag3_f_03_1	DCB_se1_ag3_f_03	1327.9797	1328.2797	during	P	3361	D ER1 IH0 N	0.03	N	N	N		N				I think during- I think it was Christmas, right before Christmas,	1172	http://lingtools.uoregon.edu/coraal/explorer/browse.php?what=DCB_se1_ag3_f_03_1.txt&line=1172&settime=1327.9797
B	10107	DCB_se1_ag3_f_03_1	DCB_se1_ag3_f_03	1338.0631	1338.6431	everything	Q+N	3395	EH1 V R IY0 TH IH2 NG	0.26	NG	G	G		G				the special tour of the White House with the, you know, Christmas decorations and everything.	1178	http://lingtools.uoregon.edu/coraal/explorer/browse.php?what=DCB_se1_ag3_f_03_1.txt&line=1178&settime=1338.0631
B	10130	DCB_se1_ag3_f_03_1	DCB_se1_ag3_f_03	1602.2615	1602.6215	expecting	VAG	4050	IH0 K S P EH1 K T IH0 N	0.03	N	N	N		N				We had Christmas at my house, I was not expecting them to stay all day.	1414	http://lingtools.uoregon.edu/coraal/explorer/browse.php?what=DCB_se1_ag3_f_03_1.txt&line=1414&settime=1602.2615
B	10131	DCB_se1_ag3_f_03_1	DCB_se1_ag3_f_03	1609.6208	1610.0308	morning	N	4074	M AO1 R N IH0 NG	0.07	NG	N	N		N				They ain't leave my house until like, one o'clock in the morning. I said, wait a minute didn't I say we just gonna have breakfast? I end up	1418	http://lingtools.uoregon.edu/coraal/explorer/browse.php?what=DCB_se1_ag3_f_03_1.txt&line=1418&settime=1609.6208
B	10137	DCB_se1_ag3_f_03_1	DCB_se1_ag3_f_03	1709.919	1710.099	having	HAG	4312	HH AE1 V IH0 N	0.03	N	N	N		N				and just having problems like,	1515	http://lingtools.uoregon.edu/coraal/explorer/browse.php?what=DCB_se1_ag3_f_03_1.txt&line=1515&settime=1709.919
B	10138	DCB_se1_ag3_f_03_1	DCB_se1_ag3_f_03	1711.1454	1711.3954	losing	VAG	4317	L UW1 Z IH0 N	0.04	N	N	N		N				you know, losing weight.	1517	http://lingtools.uoregon.edu/coraal/explorer/browse.php?what=DCB_se1_ag3_f_03_1.txt&line=1517&settime=1711.1454
B	10144	DCB_se1_ag3_f_03_1	DCB_se1_ag3_f_03	1748.1671	1748.4271	going	VAG	4422	G OW1 IH0 N	0.03	N	N	N		N				So I started going to the classes on Saturdays, cause at the time it was just on Saturdays and	1557	http://lingtools.uoregon.edu/coraal/explorer/browse.php?what=DCB_se1_ag3_f_03_1.txt&line=1557&settime=1748.1671
B	10145	DCB_se1_ag3_f_03_1	DCB_se1_ag3_f_03	1752.6465	1752.8565	going	VAG	4441	G OW1 IH0 N	0.03	N	N	N		N				I was just going like every Saturday, I just found myself just going, just going.	1559	http://lingtools.uoregon.edu/coraal/explorer/browse.php?what=DCB_se1_ag3_f_03_1.txt&line=1559&settime=1752.6465
B	10147	DCB_se1_ag3_f_03_1	DCB_se1_ag3_f_03	1754.8865	1755.3265	going	VAG	4452	G OW1 IH0 N	0.11	N	N	N		N				I was just going like every Saturday, I just found myself just going, just going.	1559	http://lingtools.uoregon.edu/coraal/explorer/browse.php?what=DCB_se1_ag3_f_03_1.txt&line=1559&settime=1754.8865
B	10149	DCB_se1_ag3_f_03_1	DCB_se1_ag3_f_03	1773.5464	1773.9264	teaching	VAG	4499	T IY1 CH IH0 NG	0.1	NG	N	N		N				I started teaching, uh,	1581	http://lingtools.uoregon.edu/coraal/explorer/browse.php?what=DCB_se1_ag3_f_03_1.txt&line=1581&settime=1773.5464
B	10154	DCB_se1_ag3_f_03_1	DCB_se1_ag3_f_03	1864.6471	1865.1471	dancing	VAG	4769	D AE1 N S IH0 N	0.07	N	N	N		N				just have fun with it, we just dancing.	1675	http://lingtools.uoregon.edu/coraal/explorer/browse.php?what=DCB_se1_ag3_f_03_1.txt&line=1675&settime=1864.6471
B	10163	DCB_se1_ag3_f_03_1	DCB_se1_ag3_f_03	1990.215	1990.495	liking	VAG	5162	L AY1 K IH0 N	0.04	N	N	N		N				to their liking because they're not gonna do it.	1788	http://lingtools.uoregon.edu/coraal/explorer/browse.php?what=DCB_se1_ag3_f_03_1.txt&line=1788&settime=1990.215
B	10167	DCB_se1_ag3_f_03_1	DCB_se1_ag3_f_03	2120.5736	2121.0936	saying	VAG	5464	S sp EY1 M IH0 N	0.21	N	N	N		N				Give [me- like, whatchu- mm-mm], tell- explain it to me.	1907	http://lingtools.uoregon.edu/coraal/explorer/browse.php?what=DCB_se1_ag3_f_03_1.txt&line=1907&settime=2120.5736
B	10168	DCB_se1_ag3_f_03_1	DCB_se1_ag3_f_03	2133.0145	2133.2545	meaning	VAG	5496	M IY1 N IH0 N	0.03	N	N	N		DC				Meaning the sound is, they develop their own like, go go sound, and then the singers	1917	http://lingtools.uoregon.edu/coraal/explorer/browse.php?what=DCB_se1_ag3_f_03_1.txt&line=1917&settime=2133.0145
B	10177	DCB_se1_ag3_f_03_1	DCB_se1_ag3_f_03	2253.0064	2253.1964	meeting	N	5807	M IY1 T IH0 NG	0.03	NG	N	N		N				on Wednesdays and go right down to the meeting place- I mean, not the meeting place, um,	2006	http://lingtools.uoregon.edu/coraal/explorer/browse.php?what=DCB_se1_ag3_f_03_1.txt&line=2006&settime=2253.0064
B	10179	DCB_se1_ag3_f_03_1	DCB_se1_ag3_f_03	2314.3383	2314.9183	dancing	N	5946	D AE1 N S IH0 N	0.1	N	N	N		N				Just dancing.	2056	http://lingtools.uoregon.edu/coraal/explorer/browse.php?what=DCB_se1_ag3_f_03_1.txt&line=2056&settime=2314.3383
B	10183	DCB_se1_ag3_f_03_1	DCB_se1_ag3_f_03	2332.3563	2332.9263	dancing	N	6002	D AE1 N S IH0 N	0.14	N	N	N		N				you just dancing.	2074	http://lingtools.uoregon.edu/coraal/explorer/browse.php?what=DCB_se1_ag3_f_03_1.txt&line=2074&settime=2332.3563
B	10184	DCB_se1_ag3_f_03_1	DCB_se1_ag3_f_03	2335.2203	2335.4803	something	Q+N	6006	S AH1 M TH IH0 N	0.03	N	N	N		N				it's something about the- the congos, I think the-	2078	http://lingtools.uoregon.edu/coraal/explorer/browse.php?what=DCB_se1_ag3_f_03_1.txt&line=2078&settime=2335.2203
B	10187	DCB_se1_ag3_f_03_1	DCB_se1_ag3_f_03	2384.8774	2385.3774	something	Q+N	6123	S AH1 M TH IH0 N	0.12	N	N	N		N				Sugar Bear had something.	2119	http://lingtools.uoregon.edu/coraal/explorer/browse.php?what=DCB_se1_ag3_f_03_1.txt&line=2119&settime=2384.8774
B	10190	DCB_se1_ag3_f_03_1	DCB_se1_ag3_f_03	2452.8861	2453.0361	trying	VAG	6306	T R AY1 N	0.03	N	N	N		N				yeah that's the fun part too about the go go. Cause you trying to get your name on display, you trying to get your-	2174	http://lingtools.uoregon.edu/coraal/explorer/browse.php?what=DCB_se1_ag3_f_03_1.txt&line=2174&settime=2452.8861
B	10196	DCB_se1_ag3_f_03_1	DCB_se1_ag3_f_03	2516.65	2516.86	something	Q+N	6405	S AH1 M TH IH0 N	0.03	N	N	N		N				Mississippi Avenue or something like that.	2229	http://lingtools.uoregon.edu/coraal/explorer/browse.php?what=DCB_se1_ag3_f_03_1.txt&line=2229&settime=2516.65
B	10215	DCB_se1_ag3_f_03_1	DCB_se1_ag3_f_03	2715.5956	2715.8956	going	VAG	6819	G OW1 IH0 N	0.05	N	N	N		N				I wanna say gentrification going on.	2401	http://lingtools.uoregon.edu/coraal/explorer/browse.php?what=DCB_se1_ag3_f_03_1.txt&line=2401&settime=2715.5956
B	10218	DCB_se1_ag3_f_03_1	DCB_se1_ag3_f_03	2760.8737	2761.5337	happening	VAG	6939	HH AE1 P AH0 N IH0 N	0.19	N	N	N		N				changes been happening,	2438	http://lingtools.uoregon.edu/coraal/explorer/browse.php?what=DCB_se1_ag3_f_03_1.txt&line=2438&settime=2760.8737
B	10225	DCB_se1_ag3_f_03_1	DCB_se1_ag3_f_03	2838.9815	2839.2615	driving	VAG	7088	D R AY1 V IH0 N	0.03	N	N	G		N				And it's so much construction in DC, it's driving me crazy. It's like every time I turn around,	2500	http://lingtools.uoregon.edu/coraal/explorer/browse.php?what=DCB_se1_ag3_f_03_1.txt&line=2500&settime=2838.9815
B	10227	DCB_se1_ag3_f_03_1	DCB_se1_ag3_f_03	2856.173	2856.383	living	VAG	7151	L IH1 V IH0 N	0.03	N	N	N		N				And when I say I miss living Uptown so bad (laughing)	2512	http://lingtools.uoregon.edu/coraal/explorer/browse.php?what=DCB_se1_ag3_f_03_1.txt&line=2512&settime=2856.173
B	10241	DCB_se1_ag3_f_03_1	DCB_se1_ag3_f_03	3032.7807	3033.0407	building	N	7645	B IH1 L D IH0 N	0.03	N	N	N		N				everybody in the building was African American.	2673	http://lingtools.uoregon.edu/coraal/explorer/browse.php?what=DCB_se1_ag3_f_03_1.txt&line=2673&settime=3032.7807
B	10250	DCB_se1_ag3_f_03_1	DCB_se1_ag3_f_03	3159.5832	3159.7332	talking	VAG	7873	T AO1 K IH0 N	0.03	N	N	N		N				That is so true. /RD-NAME-2/ was talking about that, uh, on Friday.	2780	http://lingtools.uoregon.edu/coraal/explorer/browse.php?what=DCB_se1_ag3_f_03_1.txt&line=2780&settime=3159.5832
B	10253	DCB_se1_ag3_f_03_1	DCB_se1_ag3_f_03	3240.8395	3241.1095	being	BAG	8049	B IY1 IH0 N	0.07	N	N	N		N				rents being so	2844	http://lingtools.uoregon.edu/coraal/explorer/browse.php?what=DCB_se1_ag3_f_03_1.txt&line=2844&settime=3240.8395
B	10254	DCB_se1_ag3_f_03_1	DCB_se1_ag3_f_03	3275.3725	3276.0425	generating	VAG	8132	JH EH1 N ER0 EY2 T IH0 NG	0.12	NG	N	N		N				And with DC, all this money you generating from all these ticket sales, I mean, ticket, um,	2868	http://lingtools.uoregon.edu/coraal/explorer/browse.php?what=DCB_se1_ag3_f_03_1.txt&line=2868&settime=3275.3725
B	10255	DCB_se1_ag3_f_03_1	DCB_se1_ag3_f_03	3280.2786	3280.5386	giving	VAG	8144	G IH1 V IH0 N	0.05	N	N	G		N				that you giving people and whatever else you getting money,	2870	http://lingtools.uoregon.edu/coraal/explorer/browse.php?what=DCB_se1_ag3_f_03_1.txt&line=2870&settime=3280.2786
B	10257	DCB_se1_ag3_f_03_1	DCB_se1_ag3_f_03	3303.8356	3304.0756	living	VAG	8197	L IH1 V IH0 N	0.05	N	N	N		N				should be living in shelters, living in hotels.	2890	http://lingtools.uoregon.edu/coraal/explorer/browse.php?what=DCB_se1_ag3_f_03_1.txt&line=2890&settime=3303.8356
B	10268	DCB_se1_ag3_f_03_1	DCB_se1_ag3_f_03	3407.3887	3407.6787	cussing	VAG	8461	K AH1 S IH0 N	0.03	N	N	N		N				I ain't cussing nobody out.	2970	http://lingtools.uoregon.edu/coraal/explorer/browse.php?what=DCB_se1_ag3_f_03_1.txt&line=2970&settime=3407.3887
B	10269	DCB_se1_ag3_f_03_1	DCB_se1_ag3_f_03	3410.8789	3411.3689	everything	Q+N	8469	EH1 V R IY0 TH IH2 NG	0.16	NG	G	G		G				with everything, because I know	2974	http://lingtools.uoregon.edu/coraal/explorer/browse.php?what=DCB_se1_ag3_f_03_1.txt&line=2974&settime=3410.8789
B	10276	DCB_se1_ag3_f_03_1	DCB_se1_ag3_f_03	3438.2109	3438.6009	promoting	VAG	8560	P R AH0 M OW1 T IH0 N	0.03	N	N	N		N				But [one thing I love] about him, because he promotes me and I be promoting him.	2998	http://lingtools.uoregon.edu/coraal/explorer/browse.php?what=DCB_se1_ag3_f_03_1.txt&line=2998&settime=3438.2109
B	10284	DCB_se1_ag3_f_03_1	DCB_se1_ag3_f_03	3498.7806	3498.9206	saying	VAG	8690	S EY1 IH0 NG	0.05	NG	N	N		N				You know what I'm saying, we do this together,	3049	http://lingtools.uoregon.edu/coraal/explorer/browse.php?what=DCB_se1_ag3_f_03_1.txt&line=3049&settime=3498.7806
B	13320	DCB_se2_ag3_f_02_1	DCB_se2_ag3_f_02	77.1757	77.3957	being	BAG	133	B IY1 IH0 N	0.06	N	N	N		N				family still being in Alexandria then moving into Temple Hills, uh, I went to school in Maryland. I went to /RD-SCHOOL-4/,	45	http://lingtools.uoregon.edu/coraal/explorer/browse.php?what=DCB_se2_ag3_f_02_1.txt&line=45&settime=77.1757
B	13333	DCB_se2_ag3_f_02_1	DCB_se2_ag3_f_02	164.5093	164.8893	planning	VAG	319	P L AE1 N IH0 NG	0.07	NG	G	G		G				And I liked it, but I- I just wanted to be more hands on in the planning part of it.	92	http://lingtools.uoregon.edu/coraal/explorer/browse.php?what=DCB_se2_ag3_f_02_1.txt&line=92&settime=164.5093
B	13339	DCB_se2_ag3_f_02_1	DCB_se2_ag3_f_02	195.9062	196.0662	looking	VAG	433	L UH1 K IH0 N	0.03	N	N	N		N				she had posted a ad saying that she was looking for a day of coordinator, no experience needed, um, she was gonna help somebody start their portfolio.	108	http://lingtools.uoregon.edu/coraal/explorer/browse.php?what=DCB_se2_ag3_f_02_1.txt&line=108&settime=195.9062
B	13345	DCB_se2_ag3_f_02_1	DCB_se2_ag3_f_02	224.7931	225.0331	coming	VAG	515	K AH1 M IH0 N	0.03	N	G	N		N				once it started coming together and I could see that I could actually do this, like I could put something together like this, like I was able to help her, I was like, I could do this. And I just-	124	http://lingtools.uoregon.edu/coraal/explorer/browse.php?what=DCB_se2_ag3_f_02_1.txt&line=124&settime=224.7931
B	13366	DCB_se2_ag3_f_02_1	DCB_se2_ag3_f_02	478.9426	479.4226	growing	VAG	1179	G R OW1 IH0 N	0.08	N	N	N		N				growing up in the DC, Maryland, Virginia area is that people would always aks you	290	http://lingtools.uoregon.edu/coraal/explorer/browse.php?what=DCB_se2_ag3_f_02_1.txt&line=290&settime=478.9426
B	13374	DCB_se2_ag3_f_02_1	DCB_se2_ag3_f_02	629.2457	629.5857	growing	VAG	1605	G R OW1 IH0 N	0.06	N	N	N		N				popular growing up because	372	http://lingtools.uoregon.edu/coraal/explorer/browse.php?what=DCB_se2_ag3_f_02_1.txt&line=372&settime=629.2457
B	13375	DCB_se2_ag3_f_02_1	DCB_se2_ag3_f_02	640.2887	640.9787	forming	VAG	1635	F AO1 R M IH0 NG	0.18	NG	G	G		G				forming bands and singing about our neighborhoods in the songs.	380	http://lingtools.uoregon.edu/coraal/explorer/browse.php?what=DCB_se2_ag3_f_02_1.txt&line=380&settime=640.2887
B	13378	DCB_se2_ag3_f_02_1	DCB_se2_ag3_f_02	684.0268	684.6668	fighting	VAG	1764	F AY1 T IH0 NG	0.18	NG	G	G		G				they were fighting.	416	http://lingtools.uoregon.edu/coraal/explorer/browse.php?what=DCB_se2_ag3_f_02_1.txt&line=416&settime=684.0268
B	13382	DCB_se2_ag3_f_02_1	DCB_se2_ag3_f_02	831.498	831.868	shopping	NPR	2131	SH AA1 P IH0 N	0.06	N	N	N		N				that was like the era that I was coming up in because there were go go bands and they would do go gos in places like Marlow Heights Shopping Center.	512	http://lingtools.uoregon.edu/coraal/explorer/browse.php?what=DCB_se2_ag3_f_02_1.txt&line=512&settime=831.498
B	13388	DCB_se2_ag3_f_02_1	DCB_se2_ag3_f_02	927.6002	927.8902	selling	VAG	2391	S EH1 L IH0 N	0.04	N	N	N		N				Um, and they been selling that house for the last	569	http://lingtools.uoregon.edu/coraal/explorer/browse.php?what=DCB_se2_ag3_f_02_1.txt&line=569&settime=927.6002
B	13392	DCB_se2_ag3_f_02_1	DCB_se2_ag3_f_02	1019.5459	1019.9359	hanging	VAG	2680	HH AE1 NG IH0 N	0.08	N	N	N		N				it was just us hanging out. Like I remember,	625	http://lingtools.uoregon.edu/coraal/explorer/browse.php?what=DCB_se2_ag3_f_02_1.txt&line=625&settime=1019.5459
B	13395	DCB_se2_ag3_f_02_1	DCB_se2_ag3_f_02	1052.2235	1052.6935	walking	VAG	2790	W AO1 K IH0 N	0.05	N	N	N		N				So we would just be [out, um, walking around through Alexandria.] So- um,	641	http://lingtools.uoregon.edu/coraal/explorer/browse.php?what=DCB_se2_ag3_f_02_1.txt&line=641&settime=1052.2235
B	13399	DCB_se2_ag3_f_02_1	DCB_se2_ag3_f_02	1178.442	1178.882	standing	VAG	3167	S T AE1 N D IH0 N	0.08	N	N	N		N				And you know the U Street crowd and the Adams Morgan vibe when it- when it w- used to be just like a bunch of people standing around,	701	http://lingtools.uoregon.edu/coraal/explorer/browse.php?what=DCB_se2_ag3_f_02_1.txt&line=701&settime=1178.442
B	13401	DCB_se2_ag3_f_02_1	DCB_se2_ag3_f_02	1180.8449	1181.2049	having	HAG	3171	HH AE1 V IH0 N	0.08	N	N	N		N				saying hey, having fun,	703	http://lingtools.uoregon.edu/coraal/explorer/browse.php?what=DCB_se2_ag3_f_02_1.txt&line=703&settime=1180.8449
B	13409	DCB_se2_ag3_f_02_1	DCB_se2_ag3_f_02	1294.9523	1295.1623	talking	VAG	3523	T AO1 K IH0 NG	0.03	NG	N	N		N				like I'm talking about different ethnicities for every like- almost at every different area.	767	http://lingtools.uoregon.edu/coraal/explorer/browse.php?what=DCB_se2_ag3_f_02_1.txt&line=767&settime=1294.9523
B	13410	DCB_se2_ag3_f_02_1	DCB_se2_ag3_f_02	1318.5993	1319.0693	staffing	VAG	3598	S T AE1 F IH0 N	0.05	N	N	N		N				would pretty much just, you know, help people find jobs, staffing and stuff like that.	783	http://lingtools.uoregon.edu/coraal/explorer/browse.php?what=DCB_se2_ag3_f_02_1.txt&line=783&settime=1318.5993
B	13419	DCB_se2_ag3_f_02_1	DCB_se2_ag3_f_02	1434.8213	1435.2813	coming	VAG	3925	K AH1 M IH0 NG	0.15	NG	G	G		G				from all over and they're coming here. And so,	858	http://lingtools.uoregon.edu/coraal/explorer/browse.php?what=DCB_se2_ag3_f_02_1.txt&line=858&settime=1434.8213
B	13425	DCB_se2_ag3_f_02_1	DCB_se2_ag3_f_02	1523.3204	1523.6304	looking	VAG	4199	L UH1 K IH0 N	0.07	N	N	N		N				I'm also looking at it from a business person's point of view. I don't see anything wrong with all the money that's coming into the city.	904	http://lingtools.uoregon.edu/coraal/explorer/browse.php?what=DCB_se2_ag3_f_02_1.txt&line=904&settime=1523.3204
B	13436	DCB_se2_ag3_f_02_1	DCB_se2_ag3_f_02	1594.4451	1594.8651	everything	Q+N	4463	EH1 V R IY0 TH IH2 NG	0.09	NG	G	G		G				Once I got my degree and my husband and my everything that I wanted I'm gone.	944	http://lingtools.uoregon.edu/coraal/explorer/browse.php?what=DCB_se2_ag3_f_02_1.txt&line=944&settime=1594.4451
B	13447	DCB_se2_ag3_f_02_1	DCB_se2_ag3_f_02	1667.3701	1668.0201	something	Q+N	4631	S AH1 M TH IH0 N	0.1	N	N	N		N				just having something taken from you that's always been yours and	994	http://lingtools.uoregon.edu/coraal/explorer/browse.php?what=DCB_se2_ag3_f_02_1.txt&line=994&settime=1667.3701
B	13449	DCB_se2_ag3_f_02_1	DCB_se2_ag3_f_02	1682.3147	1682.7847	sliding	N	4670	S L AY1 D IH0 N	0.07	N	N	N		N				I guess like I said, because i- like that sliding door experience, if it wasn't for the fact that I already knew	1000	http://lingtools.uoregon.edu/coraal/explorer/browse.php?what=DCB_se2_ag3_f_02_1.txt&line=1000&settime=1682.3147
B	13460	DCB_se2_ag3_f_02_1	DCB_se2_ag3_f_02	1837.1354	1837.5954	making	VAG	5065	M EY1 K IH0 N	0.06	N	G	G		G				with making sure	1120	http://lingtools.uoregon.edu/coraal/explorer/browse.php?what=DCB_se2_ag3_f_02_1.txt&line=1120&settime=1837.1354
B	13461	DCB_se2_ag3_f_02_1	DCB_se2_ag3_f_02	1845.3283	1845.7183	looking	VAG	5085	L UH1 K IH0 N	0.03	N	N	N		N				He- he's looking at tomorrow.	1126	http://lingtools.uoregon.edu/coraal/explorer/browse.php?what=DCB_se2_ag3_f_02_1.txt&line=1126&settime=1845.3283
B	13471	DCB_se2_ag3_f_02_1	DCB_se2_ag3_f_02	2036.1326	2036.5626	collecting	VAG	5624	K AH0 L EH1 K T IH0 N	0.04	N	N	N		N				He's already collecting what he wants	1280	http://lingtools.uoregon.edu/coraal/explorer/browse.php?what=DCB_se2_ag3_f_02_1.txt&line=1280&settime=2036.1326
B	13475	DCB_se2_ag3_f_02_1	DCB_se2_ag3_f_02	2100.3527	2100.7027	getting	GTG	5789	G IH1 T IH0 NG	0.11	NG	G	G		G				anything arts related. Like she was just getting kids	1320	http://lingtools.uoregon.edu/coraal/explorer/browse.php?what=DCB_se2_ag3_f_02_1.txt&line=1320&settime=2100.3527
B	13476	DCB_se2_ag3_f_02_1	DCB_se2_ag3_f_02	2103.2438	2103.7838	something	Q+N	5795	S AH1 M TH IH0 NG	0.17	NG	G	G		G				into something	1324	http://lingtools.uoregon.edu/coraal/explorer/browse.php?what=DCB_se2_ag3_f_02_1.txt&line=1324&settime=2103.2438
B	13480	DCB_se2_ag3_f_02_1	DCB_se2_ag3_f_02	2146.3474	2146.9174	anything	Q+N	5900	EH1 N IY0 TH IH2 NG	0.17	NG	G	G		G				if we don't learn anything from this (laughing) then	1360	http://lingtools.uoregon.edu/coraal/explorer/browse.php?what=DCB_se2_ag3_f_02_1.txt&line=1360&settime=2146.3474
B	13486	DCB_se2_ag3_f_02_1	DCB_se2_ag3_f_02	2165.4509	2165.8809	something	Q+N	5954	S AH1 M TH IH0 N	0.05	N	N	N		N				Exactly, you have to learn something from it. So,	1374	http://lingtools.uoregon.edu/coraal/explorer/browse.php?what=DCB_se2_ag3_f_02_1.txt&line=1374&settime=2165.4509
B	13489	DCB_se2_ag3_f_02_1	DCB_se2_ag3_f_02	2187.9473	2188.4673	buildings	NS	6008	B IH1 L D IH0 NG Z	0.13	NG	G	G		G				building buildings on top of overpasses in DC to get people in here.	1398	http://lingtools.uoregon.edu/coraal/explorer/browse.php?what=DCB_se2_ag3_f_02_1.txt&line=1398&settime=2187.9473
B	13495	DCB_se2_ag3_f_02_1	DCB_se2_ag3_f_02	2228.7186	2229.1086	doing	DAG	6118	D UW1 IH0 N	0.07	N	G	N		N				Th- you have- the things that they are doing is to get people in the city.	1417	http://lingtools.uoregon.edu/coraal/explorer/browse.php?what=DCB_se2_ag3_f_02_1.txt&line=1417&settime=2228.7186
B	13512	DCB_se2_ag3_f_02_1	DCB_se2_ag3_f_02	2441.4083	2441.9283	everything	Q+N	6596	EH1 V R IY0 TH IH2 NG	0.13	NG	G	G		G				the thing is, there's also with this whole process, um, and with everything else going on in the nation and all these	1570	http://lingtools.uoregon.edu/coraal/explorer/browse.php?what=DCB_se2_ag3_f_02_1.txt&line=1570&settime=2441.4083
B	13516	DCB_se2_ag3_f_02_1	DCB_se2_ag3_f_02	2492.9067	2493.1267	trying	VAG	6728	T R AY1 N	0.03	N	N	N		N				It was good- it was good to see people like posting funny stuff and trying to get down to the root of little, um, stereotypes and things like that.	1610	http://lingtools.uoregon.edu/coraal/explorer/browse.php?what=DCB_se2_ag3_f_02_1.txt&line=1610&settime=2492.9067
B	13517	DCB_se2_ag3_f_02_1	DCB_se2_ag3_f_02	2503.9262	2504.4662	trying	VAG	6750	T R AY1 N	0.13	N	G	G		G				trying to	1616	http://lingtools.uoregon.edu/coraal/explorer/browse.php?what=DCB_se2_ag3_f_02_1.txt&line=1616&settime=2503.9262
B	13523	DCB_se2_ag3_f_02_1	DCB_se2_ag3_f_02	2668.7997	2669.2097	nothing	Q+N	7198	N AH1 TH IH0 NG	0.13	NG	N	N		G				you know what I mean, /interracial-/ int- interracial friendships and it's nothing.	1730	http://lingtools.uoregon.edu/coraal/explorer/browse.php?what=DCB_se2_ag3_f_02_1.txt&line=1730&settime=2668.7997
B	13541	DCB_se2_ag3_f_02_1	DCB_se2_ag3_f_02	2800.3092	2800.6092	waiting	VAG	7509	W EY1 T IH0 N	0.04	N	N	N		N				They're waiting for you, they have traps.	1818	http://lingtools.uoregon.edu/coraal/explorer/browse.php?what=DCB_se2_ag3_f_02_1.txt&line=1818&settime=2800.3092
B	13544	DCB_se2_ag3_f_02_1	DCB_se2_ag3_f_02	2860.9092	2861.2492	running	VAG	7717	R AH1 N IH0 N	0.07	N	N	N		N				like some- like when we- when we make fun and we see white people running around in DC we know /what they like,/ they like to run, they like to jog. You know, you used to go into Virginia you'll see automatically	1847	http://lingtools.uoregon.edu/coraal/explorer/browse.php?what=DCB_se2_ag3_f_02_1.txt&line=1847&settime=2860.9092
B	13557	DCB_se2_ag3_f_02_1	DCB_se2_ag3_f_02	3052.8606	3053.2006	buildings	NS	8131	B IH1 L D IH0 NG Z	0.03	NG	N	N		N				I said, I'm'a go over here by the government buildings where I know my car's not gonna get broken into and I'm still in the city,	1987	http://lingtools.uoregon.edu/coraal/explorer/browse.php?what=DCB_se2_ag3_f_02_1.txt&line=1987&settime=3052.8606
B	13559	DCB_se2_ag3_f_02_1	DCB_se2_ag3_f_02	3076.3379	3076.6679	going	VAG	8222	G OW1 IH0 N	0.07	N	N	N		N				I was like, I'm going out,	2003	http://lingtools.uoregon.edu/coraal/explorer/browse.php?what=DCB_se2_ag3_f_02_1.txt&line=2003&settime=3076.3379
B	13561	DCB_se2_ag3_f_02_1	DCB_se2_ag3_f_02	3085.1008	3085.9108	talking	VAG	8254	T AO1 K IH0 NG	0.43	NG	G	G		G				and- and I was just talking and,	2009	http://lingtools.uoregon.edu/coraal/explorer/browse.php?what=DCB_se2_ag3_f_02_1.txt&line=2009&settime=3085.1008
B	13566	DCB_se2_ag3_f_02_1	DCB_se2_ag3_f_02	3111.1635	3111.5335	talking	VAG	8323	T AO1 K IH0 N	0.06	N	N	N		N				I start talking (laughing) and people are like, what?	2027	http://lingtools.uoregon.edu/coraal/explorer/browse.php?what=DCB_se2_ag3_f_02_1.txt&line=2027&settime=3111.1635
B	13584	DCB_se2_ag3_f_02_1	DCB_se2_ag3_f_02	3225.9287	3226.4587	disturbing	VAG	8414	D IH0 S T ER1 B IH0 N	0.09	N	G	G		G				And I wrote about this on my blog because it was very, very disturbing.	2121	http://lingtools.uoregon.edu/coraal/explorer/browse.php?what=DCB_se2_ag3_f_02_1.txt&line=2121&settime=3225.9287
B	13587	DCB_se2_ag3_f_02_1	DCB_se2_ag3_f_02	3239.3262	3239.8162	upsetting	VAG	8455	AH0 P S EH1 T IH0 NG	0.09	NG	G	G		G				And matter of fact I've done a couple weddings where the caterer has been a diva, but in this particular case, the- the caterer was like, really, really upsetting.	2131	http://lingtools.uoregon.edu/coraal/explorer/browse.php?what=DCB_se2_ag3_f_02_1.txt&line=2131&settime=3239.3262
B	13595	DCB_se2_ag3_f_02_1	DCB_se2_ag3_f_02	3336.0676	3336.2476	getting	GTG	8783	G IH1 T IH0 N	0.03	N	N	N		N				So on the day of the wedding, there she is in her little tent, she's getting it all set up. Tables in-	2187	http://lingtools.uoregon.edu/coraal/explorer/browse.php?what=DCB_se2_ag3_f_02_1.txt&line=2187&settime=3336.0676
B	13597	DCB_se2_ag3_f_02_1	DCB_se2_ag3_f_02	3351.8202	3352.1902	wedding	N	8849	W EH1 D IH0 NG	0.1	NG	G	G		G				At this point it's this bride's wedding day.	2197	http://lingtools.uoregon.edu/coraal/explorer/browse.php?what=DCB_se2_ag3_f_02_1.txt&line=2197&settime=3351.8202
B	13601	DCB_se2_ag3_f_02_1	DCB_se2_ag3_f_02	3372.5733	3373.0933	according	P	8920	AH0 K AO1 R D IH0 N	0.07	N	G	N		G				She just thinks everything's going according to plan. That is my job as a planner. So no, I'm not about to go to her f- for this two hundred and fifty dollar	2209	http://lingtools.uoregon.edu/coraal/explorer/browse.php?what=DCB_se2_ag3_f_02_1.txt&line=2209&settime=3372.5733
B	13616	DCB_se2_ag3_f_02_1	DCB_se2_ag3_f_02	3479.2694	3479.5794	getting	GTG	9298	G IH1 T IH0 N	0.06	N	N	N		N				before they aksed me. So I- so I think I went back there to her space as she was getting dinner out to ask her. I said, hey,	2283	http://lingtools.uoregon.edu/coraal/explorer/browse.php?what=DCB_se2_ag3_f_02_1.txt&line=2283&settime=3479.2694
B	13617	DCB_se2_ag3_f_02_1	DCB_se2_ag3_f_02	3506.3623	3506.7723	slamming	VAG	9371	S L AE1 M IH0 N	0.05	N	N	N		N				da da da. Like she just went off, like slamming trays and like flipping out.	2315	http://lingtools.uoregon.edu/coraal/explorer/browse.php?what=DCB_se2_ag3_f_02_1.txt&line=2315&settime=3506.3623
B	13623	DCB_se2_ag3_f_02_1	DCB_se2_ag3_f_02	3615.4227	3616.1127	revolving	N	9693	R IY0 V AA1 L V IH0 NG	0.13	NG	G	G		G				So it's a- it's a revolving door. They usually have	2412	http://lingtools.uoregon.edu/coraal/explorer/browse.php?what=DCB_se2_ag3_f_02_1.txt&line=2412&settime=3615.4227
B	13625	DCB_se2_ag3_f_02_1	DCB_se2_ag3_f_02	3628.7053	3629.3753	catering	VAG	9727	K EY1 T ER0 IH0 NG	0.15	NG	G	G		G				is in charge of too much. Like, the way catering is tiered is like, you got your chef,	2420	http://lingtools.uoregon.edu/coraal/explorer/browse.php?what=DCB_se2_ag3_f_02_1.txt&line=2420&settime=3628.7053
B	13632	DCB_se2_ag3_f_02_1	DCB_se2_ag3_f_02	3660.714	3661.024	moving	VAG	9847	M UW1 V IH0 N	0.06	N	N	G		N				and then we had people that was just moving big heavy stuff.	2434	http://lingtools.uoregon.edu/coraal/explorer/browse.php?what=DCB_se2_ag3_f_02_1.txt&line=2434&settime=3660.714
B	10611	DCB_se1_ag3_m_02_2	DCB_se1_ag3_m_02	266.9552	267.2952	anything	Q+N	3171	EH1 N IY0 TH IH2 NG	0.04	NG	G	G				G		Anything that's home team I like.	175	http://lingtools.uoregon.edu/coraal/explorer/browse.php?what=DCB_se1_ag3_m_02_2.txt&line=175&settime=266.9552
B	10618	DCB_se1_ag3_m_02_2	DCB_se1_ag3_m_02	476.9509	477.3209	something	Q+N	3512	S AH1 M TH IH0 N	0.04	N	N	N				N		The Rangers or something, Texas Rangers or something?	312	http://lingtools.uoregon.edu/coraal/explorer/browse.php?what=DCB_se1_ag3_m_02_2.txt&line=312&settime=476.9509
B	10620	DCB_se1_ag3_m_02_2	DCB_se1_ag3_m_02	512.5129	512.8029	saying	VAG	3585	S EY1 IH0 N	0.1	N	N	N				N		y'all all from the same state, you know what I'm saying,	337	http://lingtools.uoregon.edu/coraal/explorer/browse.php?what=DCB_se1_ag3_m_02_2.txt&line=337&settime=512.5129
B	10493	DCB_se1_ag3_m_02_1	DCB_se1_ag3_m_02	7.1538	7.4238	living	VAG	3720	L IH1 V IH0 N	0.08	N	N	N				N		Been living in DC about fifteen years now.	6	http://lingtools.uoregon.edu/coraal/explorer/browse.php?what=DCB_se1_ag3_m_02_1.txt&line=6&settime=7.1538
B	10623	DCB_se1_ag3_m_02_2	DCB_se1_ag3_m_02	580.885	581.385	speaking	VAG	3732	S P IY1 K IH0 NG	0.04	NG	N	G				G?		speaking of that	380	http://lingtools.uoregon.edu/coraal/explorer/browse.php?what=DCB_se1_ag3_m_02_2.txt&line=380&settime=580.885
B	10624	DCB_se1_ag3_m_02_2	DCB_se1_ag3_m_02	589.1516	589.3816	talking	VAG	3746	T AO1 K IH0 N	0.03	N	N	N				N		See you keep talking about our championships when was the last [time we brung something home. (laughing)]	384	http://lingtools.uoregon.edu/coraal/explorer/browse.php?what=DCB_se1_ag3_m_02_2.txt&line=384&settime=589.1516
B	10628	DCB_se1_ag3_m_02_2	DCB_se1_ag3_m_02	619.6581	619.9081	doing	DAG	3793	D UW1 IH0 N	0.03	N	N	N				N		I think they're doing pretty good man, they just need another key piece like, you know.	397	http://lingtools.uoregon.edu/coraal/explorer/browse.php?what=DCB_se1_ag3_m_02_2.txt&line=397&settime=619.6581
B	10629	DCB_se1_ag3_m_02_2	DCB_se1_ag3_m_02	639.4519	639.9519	everything	Q+N	3844	EH1 V R IY0 TH IH2 N	0.08	N	G	G				G		defense, everything. We- I think we just need that one true star player.	407	http://lingtools.uoregon.edu/coraal/explorer/browse.php?what=DCB_se1_ag3_m_02_2.txt&line=407&settime=639.4519
B	10630	DCB_se1_ag3_m_02_2	DCB_se1_ag3_m_02	675.8475	676.2875	saying	VAG	3938	S EY1 IH0 NG	0.18	NG	N	N				N		now what you been saying, with, you know, you like Dallas and everything,	430	http://lingtools.uoregon.edu/coraal/explorer/browse.php?what=DCB_se1_ag3_m_02_2.txt&line=430&settime=675.8475
B	10500	DCB_se1_ag3_m_02_1	DCB_se1_ag3_m_02	218.0297	218.4297	saying	VAG	4085	S EY1 IH0 N	0.13	N	N	N				N		It's just saying	181	http://lingtools.uoregon.edu/coraal/explorer/browse.php?what=DCB_se1_ag3_m_02_1.txt&line=181&settime=218.0297
B	10501	DCB_se1_ag3_m_02_1	DCB_se1_ag3_m_02	219.8873	220.2473	saying	VAG	4093	S EY1 IH0 N	0.09	N	N	N				N		as far as that goes, it's saying, what's up?	183	http://lingtools.uoregon.edu/coraal/explorer/browse.php?what=DCB_se1_ag3_m_02_1.txt&line=183&settime=219.8873
B	10503	DCB_se1_ag3_m_02_1	DCB_se1_ag3_m_02	223.0692	223.3892	doing	DAG	4103	D UW1 IH0 N	0.05	N	N	N				N		How you been doing today?	187	http://lingtools.uoregon.edu/coraal/explorer/browse.php?what=DCB_se1_ag3_m_02_1.txt&line=187&settime=223.0692
B	10511	DCB_se1_ag3_m_02_1	DCB_se1_ag3_m_02	248.3912	248.8112	joning	VAG	4166	JH OW1 N IH0 N	0.05	N	N	N				N		Now a lot of people don't say that you joning like in Baltimore they'll say, uh-	210	http://lingtools.uoregon.edu/coraal/explorer/browse.php?what=DCB_se1_ag3_m_02_1.txt&line=210&settime=248.3912
B	10512	DCB_se1_ag3_m_02_1	DCB_se1_ag3_m_02	254.6053	255.0653	forgetting	VAG	4182	F ER0 G EH1 T IH0 N	0.05	N	N	N				N		What they say in Baltimore? I keep forgetting.	214	http://lingtools.uoregon.edu/coraal/explorer/browse.php?what=DCB_se1_ag3_m_02_1.txt&line=214&settime=254.6053
B	10513	DCB_se1_ag3_m_02_1	DCB_se1_ag3_m_02	259.6025	260.0225	going	VAG	4194	G OW1 IH0 N	0.06	N	N	N				N		Or- or in New York they'll say, hey man, you going on me or something like that? Or- <laugh>	216	http://lingtools.uoregon.edu/coraal/explorer/browse.php?what=DCB_se1_ag3_m_02_1.txt&line=216&settime=259.6025
B	10515	DCB_se1_ag3_m_02_1	DCB_se1_ag3_m_02	264.3806	264.8506	joning	VAG	4208	JH OW1 N IH0 NG	0.05	NG	N	N				N		It just funny you know, joning is a	218	http://lingtools.uoregon.edu/coraal/explorer/browse.php?what=DCB_se1_ag3_m_02_1.txt&line=218&settime=264.3806
B	10516	DCB_se1_ag3_m_02_1	DCB_se1_ag3_m_02	271.4166	271.8166	feeling	N	4232	F IY1 L IH0 N	0.05	N	N	N				N		You know it really don't take no personal feeling but sometimes people do get personal.	224	http://lingtools.uoregon.edu/coraal/explorer/browse.php?what=DCB_se1_ag3_m_02_1.txt&line=224&settime=271.4166
B	10519	DCB_se1_ag3_m_02_1	DCB_se1_ag3_m_02	297.1481	297.6481	looking	VAG	4292	L UH1 K IH0 NG	0.15	NG	G	G				G		or you're looking nice today or you have on something new.	236	http://lingtools.uoregon.edu/coraal/explorer/browse.php?what=DCB_se1_ag3_m_02_1.txt&line=236&settime=297.1481
B	10520	DCB_se1_ag3_m_02_1	DCB_se1_ag3_m_02	298.9881	299.4281	something	Q+N	4299	S AH1 M TH IH0 N	0.1	N	N	N				N		or you're looking nice today or you have on something new.	236	http://lingtools.uoregon.edu/coraal/explorer/browse.php?what=DCB_se1_ag3_m_02_1.txt&line=236&settime=298.9881
B	10521	DCB_se1_ag3_m_02_1	DCB_se1_ag3_m_02	304.484	304.644	saying	VAG	4315	S EY1 IH0 N	0.04	N	N	N				N		You know what I'm saying, when we say, fresh as a motherfucker, that means we got on something new.	240	http://lingtools.uoregon.edu/coraal/explorer/browse.php?what=DCB_se1_ag3_m_02_1.txt&line=240&settime=304.484
B	10523	DCB_se1_ag3_m_02_1	DCB_se1_ag3_m_02	310.9581	311.2681	saying	VAG	4340	S EY1 IH0 N	0.06	N	N	N				N		I shape up look nice, or you know what I'm saying, a car look- we got a fresh ass car.	242	http://lingtools.uoregon.edu/coraal/explorer/browse.php?what=DCB_se1_ag3_m_02_1.txt&line=242&settime=310.9581
B	10526	DCB_se1_ag3_m_02_1	DCB_se1_ag3_m_02	338.7526	339.0526	saying	VAG	4406	S EY1 IH0 N	0.08	N	N	N				G		And bama- definition is a bama is a- you know what I'm saying, you got on some off brand shoes,	258	http://lingtools.uoregon.edu/coraal/explorer/browse.php?what=DCB_se1_ag3_m_02_1.txt&line=258&settime=338.7526
B	10527	DCB_se1_ag3_m_02_1	DCB_se1_ag3_m_02	348.3421	348.7121	something	Q+N	4436	S AH1 M TH IH0 N	0.03	N	N	N				N		Or you'll have some out of style jeans or some out of style shirt or something.	262	http://lingtools.uoregon.edu/coraal/explorer/browse.php?what=DCB_se1_ag3_m_02_1.txt&line=262&settime=348.3421
B	10528	DCB_se1_ag3_m_02_1	DCB_se1_ag3_m_02	350.3834	350.6934	making	VAG	4443	M EY1 K IH0 N	0.04	N	N	G				N		You know it's- it basically making fun of people or just basically joning but you a bama, but some people	264	http://lingtools.uoregon.edu/coraal/explorer/browse.php?what=DCB_se1_ag3_m_02_1.txt&line=264&settime=350.3834
B	10529	DCB_se1_ag3_m_02_1	DCB_se1_ag3_m_02	352.4034	352.8234	joning	VAG	4450	JH OW1 N IH0 N	0.05	N	N	N				N		You know it's- it basically making fun of people or just basically joning but you a bama, but some people	264	http://lingtools.uoregon.edu/coraal/explorer/browse.php?what=DCB_se1_ag3_m_02_1.txt&line=264&settime=352.4034
B	10531	DCB_se1_ag3_m_02_1	DCB_se1_ag3_m_02	367.2243	367.6143	joning	VAG	4495	JH OW1 N IH0 N	0.04	N	N	N				N		That's a- that's another way of joning, another form of joning.	278	http://lingtools.uoregon.edu/coraal/explorer/browse.php?what=DCB_se1_ag3_m_02_1.txt&line=278&settime=367.2243
B	10532	DCB_se1_ag3_m_02_1	DCB_se1_ag3_m_02	402.5348	402.9048	something	Q+N	4521	S AH1 M TH IH0 N	0.04	N	N	N				N		Little cold or something like that man it's been	300	http://lingtools.uoregon.edu/coraal/explorer/browse.php?what=DCB_se1_ag3_m_02_1.txt&line=300&settime=402.5348
B	10533	DCB_se1_ag3_m_02_1	DCB_se1_ag3_m_02	441.3056	441.6956	something	Q+N	4588	S AH1 M TH IH0 N	0.05	N	N	N				N		<cough> You got on something clean, or something f-	320	http://lingtools.uoregon.edu/coraal/explorer/browse.php?what=DCB_se1_ag3_m_02_1.txt&line=320&settime=441.3056
B	10536	DCB_se1_ag3_m_02_1	DCB_se1_ag3_m_02	448.0219	448.3919	something	Q+N	4601	S AH1 M TH IH0 N	0.06	N	G	N				G		or something that you do very well, we'll be like, nigga I'm tight.	326	http://lingtools.uoregon.edu/coraal/explorer/browse.php?what=DCB_se1_ag3_m_02_1.txt&line=326&settime=448.0219
B	10537	DCB_se1_ag3_m_02_1	DCB_se1_ag3_m_02	455.9997	456.3197	something	Q+N	4629	S AH1 M TH IH0 N	0.05	N	N	N				N		Or you'll say you know, I'm tight at football or something that you do very well we'll say, I'm tight.	330	http://lingtools.uoregon.edu/coraal/explorer/browse.php?what=DCB_se1_ag3_m_02_1.txt&line=330&settime=455.9997
B	10538	DCB_se1_ag3_m_02_1	DCB_se1_ag3_m_02	515.5904	515.8404	knowing	VAG	4752	N OW1 IH0 N	0.05	N	N	N				N		Some people been knowing each other over thirty years.	364	http://lingtools.uoregon.edu/coraal/explorer/browse.php?what=DCB_se1_ag3_m_02_1.txt&line=364&settime=515.5904
B	10541	DCB_se1_ag3_m_02_1	DCB_se1_ag3_m_02	600.9271	601.3371	saying	VAG	4888	S EY1 IH0 N	0.14	N	N	N				G		you know what I'm saying,	432	http://lingtools.uoregon.edu/coraal/explorer/browse.php?what=DCB_se1_ag3_m_02_1.txt&line=432&settime=600.9271
B	10543	DCB_se1_ag3_m_02_1	DCB_se1_ag3_m_02	618.7267	619.0967	changing	VAG	4932	CH EY1 N JH IH0 N	0.05	N	N	N				N		yeah DC is just changing for the better, man.	442	http://lingtools.uoregon.edu/coraal/explorer/browse.php?what=DCB_se1_ag3_m_02_1.txt&line=442&settime=618.7267
B	10546	DCB_se1_ag3_m_02_1	DCB_se1_ag3_m_02	636.9313	637.4413	building	VAG	4970	B IH1 L D IH0 N	0.06	N	N	N				N		Building up the slums.	461	http://lingtools.uoregon.edu/coraal/explorer/browse.php?what=DCB_se1_ag3_m_02_1.txt&line=461&settime=636.9313
B	10550	DCB_se1_ag3_m_02_1	DCB_se1_ag3_m_02	658.5858	658.9858	forcing	VAG	5001	F AO1 R S IH0 N	0.05	N	N	G				N		they could be just forcing niggas out, you know what I'm saying.	478	http://lingtools.uoregon.edu/coraal/explorer/browse.php?what=DCB_se1_ag3_m_02_1.txt&line=478&settime=658.5858
B	10551	DCB_se1_ag3_m_02_1	DCB_se1_ag3_m_02	660.0458	660.2958	saying	VAG	5008	S EY1 IH0 N	0.07	N	N	N				N		they could be just forcing niggas out, you know what I'm saying.	478	http://lingtools.uoregon.edu/coraal/explorer/browse.php?what=DCB_se1_ag3_m_02_1.txt&line=478&settime=660.0458
B	10552	DCB_se1_ag3_m_02_1	DCB_se1_ag3_m_02	663.1214	663.4914	saying	VAG	5019	S EY1 IH0 N	0.11	N	N	N				N		As far as Section 8 people, you know what I'm saying.	480	http://lingtools.uoregon.edu/coraal/explorer/browse.php?what=DCB_se1_ag3_m_02_1.txt&line=480&settime=663.1214
B	10557	DCB_se1_ag3_m_02_1	DCB_se1_ag3_m_02	707.2258	707.5558	being	BAG	5117	B IY1 IH0 N	0.05	N	N	N				G		one thing but they could just be being a puppet for the next man.	514	http://lingtools.uoregon.edu/coraal/explorer/browse.php?what=DCB_se1_ag3_m_02_1.txt&line=514&settime=707.2258
B	10560	DCB_se1_ag3_m_02_1	DCB_se1_ag3_m_02	723.7657	724.0257	going	VAG	5167	G OW1 IH0 N	0.03	N	N	N				N		and it's going the other way but the whole plan was to go the other way the whole time.	524	http://lingtools.uoregon.edu/coraal/explorer/browse.php?what=DCB_se1_ag3_m_02_1.txt&line=524&settime=723.7657
B	10563	DCB_se1_ag3_m_02_1	DCB_se1_ag3_m_02	781.7573	782.3273	everything	Q+N	5254	EH1 V R IY0 TH IH2 NG	0.13	NG	G	N				G		We probably couldn't get everything we wanted to get but	560	http://lingtools.uoregon.edu/coraal/explorer/browse.php?what=DCB_se1_ag3_m_02_1.txt&line=560&settime=781.7573
B	10564	DCB_se1_ag3_m_02_1	DCB_se1_ag3_m_02	788.1916	788.5016	saying	VAG	5275	S EY1 IH0 N	0.03	N	N	N				N		you know what I'm saying.	566	http://lingtools.uoregon.edu/coraal/explorer/browse.php?what=DCB_se1_ag3_m_02_1.txt&line=566&settime=788.1916
B	10566	DCB_se1_ag3_m_02_1	DCB_se1_ag3_m_02	894.1145	894.3745	nothing	Q+N	5452	N AH1 TH IH0 N	0.03	N	N	N				N		it's nothing but love, I've always- I'm a family oriented man.	646	http://lingtools.uoregon.edu/coraal/explorer/browse.php?what=DCB_se1_ag3_m_02_1.txt&line=646&settime=894.1145
B	10568	DCB_se1_ag3_m_02_1	DCB_se1_ag3_m_02	970.5079	970.7979	saying	VAG	5597	S EY1 IH0 N	0.08	N	N	N				N		And that shit be funny as fuck now that I be thinking about it cause when I got to a certain age, you know what I'm saying, I reached my-	689	http://lingtools.uoregon.edu/coraal/explorer/browse.php?what=DCB_se1_ag3_m_02_1.txt&line=689&settime=970.5079
B	10575	DCB_se1_ag3_m_02_1	DCB_se1_ag3_m_02	1013.6872	1013.9872	nothing	Q+N	5701	N AH1 TH IH0 N	0.05	N	N	N				N		it really wouldn't mean nothing.	722	http://lingtools.uoregon.edu/coraal/explorer/browse.php?what=DCB_se1_ag3_m_02_1.txt&line=722&settime=1013.6872
B	10581	DCB_se1_ag3_m_02_1	DCB_se1_ag3_m_02	1065.5252	1065.9052	saying	VAG	5767	S EY1 IH0 N	0.11	N	N	N				N		You know what I'm saying.	749	http://lingtools.uoregon.edu/coraal/explorer/browse.php?what=DCB_se1_ag3_m_02_1.txt&line=749&settime=1065.5252
B	10584	DCB_se1_ag3_m_02_1	DCB_se1_ag3_m_02	1258.2297	1258.6897	rhyming	VAG	6132	R AY1 M IH0 N	0.06	N	N	N				G		start rhyming it together.	866	http://lingtools.uoregon.edu/coraal/explorer/browse.php?what=DCB_se1_ag3_m_02_1.txt&line=866&settime=1258.2297
B	10585	DCB_se1_ag3_m_02_1	DCB_se1_ag3_m_02	1293.2989	1293.6989	cranking	VAG	6216	K R AE1 NG K IH0 N	0.05	N	N	G				N		And what they did was they had been on a corner, cranking their little pots and pans and you know people throw coins and stuff like that.	888	http://lingtools.uoregon.edu/coraal/explorer/browse.php?what=DCB_se1_ag3_m_02_1.txt&line=888&settime=1293.2989
B	10586	DCB_se1_ag3_m_02_1	DCB_se1_ag3_m_02	1353.0039	1353.3039	going	VAG	6364	G OW1 IH0 N	0.03	N	N	N				N		you was going there to rep your neighborhood where you grew up from, we didn't have these different gangs or all that shit, it was where you grew up from.	920	http://lingtools.uoregon.edu/coraal/explorer/browse.php?what=DCB_se1_ag3_m_02_1.txt&line=920&settime=1353.0039
B	10589	DCB_se1_ag3_m_02_1	DCB_se1_ag3_m_02	1413.1138	1413.5038	something	Q+N	6564	S AH1 M TH IH0 N	0.05	N	N	N				N		or the Maiesha and the Hiphuggers it was for the older crowd that's when you did your little one-two step, or something like that.	946	http://lingtools.uoregon.edu/coraal/explorer/browse.php?what=DCB_se1_ag3_m_02_1.txt&line=946&settime=1413.1138
B	10594	DCB_se1_ag3_m_02_1	DCB_se1_ag3_m_02	1533.2599	1533.6899	standing	VAG	6818	S T AE1 N D IH0 N	0.05	N	N	N				N		Whether it be a lot of people standing to the crowd it was packed house every night,	1024	http://lingtools.uoregon.edu/coraal/explorer/browse.php?what=DCB_se1_ag3_m_02_1.txt&line=1024&settime=1533.2599
B	14280	DCB_se2_ag3_m_02_2	DCB_se2_ag3_m_02	20.9954	21.7854	interesting	ADJ	6	IH1 N T ER0 AH0 S T IH0 N	0.13	N	N	N					N	It's interesting.	20	http://lingtools.uoregon.edu/coraal/explorer/browse.php?what=DCB_se2_ag3_m_02_2.txt&line=20&settime=20.9954
B	14282	DCB_se2_ag3_m_02_2	DCB_se2_ag3_m_02	46.7714	47.1514	carrying	VAG	65	K EH1 R IY0 IH0 N	0.06	N	N	G					N	I was carrying pizza with my family.	55	http://lingtools.uoregon.edu/coraal/explorer/browse.php?what=DCB_se2_ag3_m_02_2.txt&line=55&settime=46.7714
B	14289	DCB_se2_ag3_m_02_2	DCB_se2_ag3_m_02	146.886	147.186	bringing	VAG	313	B R IH1 NG IH0 NG	0.13	NG	G	G					G	bringing down the property value to a certain point.	173	http://lingtools.uoregon.edu/coraal/explorer/browse.php?what=DCB_se2_ag3_m_02_2.txt&line=173&settime=146.886
B	13965	DCB_se2_ag3_m_02_1	DCB_se2_ag3_m_02	198.7979	199.2879	testing	N	368	T EH1 S T IH0 N	0.15	N	N	G					G	uh, testing.	222	http://lingtools.uoregon.edu/coraal/explorer/browse.php?what=DCB_se2_ag3_m_02_1.txt&line=222&settime=198.7979
B	14290	DCB_se2_ag3_m_02_2	DCB_se2_ag3_m_02	186.292	186.822	residing	VAG	409	R IH0 Z AY1 D IH0 NG	0.14	NG	G	G					G	to a point beyond where the folks who are residing there	221	http://lingtools.uoregon.edu/coraal/explorer/browse.php?what=DCB_se2_ag3_m_02_2.txt&line=221&settime=186.292
B	14297	DCB_se2_ag3_m_02_2	DCB_se2_ag3_m_02	368.9299	369.5499	learning	VAG	831	L ER1 N IH0 NG	0.24	NG	G	G					G	If they are coming, and they are learning,	458	http://lingtools.uoregon.edu/coraal/explorer/browse.php?what=DCB_se2_ag3_m_02_2.txt&line=458&settime=368.9299
B	13976	DCB_se2_ag3_m_02_1	DCB_se2_ag3_m_02	444.7805	445.2105	climbing	VAG	862	K L AY1 M IH0 N	0.04	N	N	N					N	climbing all the way to the top and just kind of hanging out there and that being my spot.	484	http://lingtools.uoregon.edu/coraal/explorer/browse.php?what=DCB_se2_ag3_m_02_1.txt&line=484&settime=444.7805
B	14305	DCB_se2_ag3_m_02_2	DCB_se2_ag3_m_02	442.5191	442.9391	being	BAG	1040	B IY1 IH0 NG	0.24	NG	G	G					G	I think it was folks being	557	http://lingtools.uoregon.edu/coraal/explorer/browse.php?what=DCB_se2_ag3_m_02_2.txt&line=557&settime=442.5191
B	14313	DCB_se2_ag3_m_02_2	DCB_se2_ag3_m_02	574.449	574.869	remembering	VAG	1341	R IH0 M EH1 M B ER0 IH0 N	0.03	N	N	DC					N	I'm'a feel bad for not remembering these jonts.	729	http://lingtools.uoregon.edu/coraal/explorer/browse.php?what=DCB_se2_ag3_m_02_2.txt&line=729&settime=574.449
B	14321	DCB_se2_ag3_m_02_2	DCB_se2_ag3_m_02	639.565	640.245	losing	VAG	1509	L UW1 Z IH0 NG	0.3	NG	G	G					G	b- losing go go in the District- Cause now, for real,	819	http://lingtools.uoregon.edu/coraal/explorer/browse.php?what=DCB_se2_ag3_m_02_2.txt&line=819&settime=639.565
B	14323	DCB_se2_ag3_m_02_2	DCB_se2_ag3_m_02	649.8499	650.2199	happening	VAG	1542	HH AE1 P AH0 N IH0 N	0.06	N	N	N					N	most go go performances are happening in PG county now.	825	http://lingtools.uoregon.edu/coraal/explorer/browse.php?what=DCB_se2_ag3_m_02_2.txt&line=825&settime=649.8499
B	13994	DCB_se2_ag3_m_02_1	DCB_se2_ag3_m_02	725.1601	725.3901	something	Q+N	1564	S AH1 M TH IH0 N	0.03	N	N	N					N	or like a pastor or something like that.	809	http://lingtools.uoregon.edu/coraal/explorer/browse.php?what=DCB_se2_ag3_m_02_1.txt&line=809&settime=725.1601
B	14328	DCB_se2_ag3_m_02_2	DCB_se2_ag3_m_02	659.4581	659.7981	raising	VAG	1579	R EY1 Z IH0 NG	0.05	NG	G	G					G	HIV infection rates are raising in-	831	http://lingtools.uoregon.edu/coraal/explorer/browse.php?what=DCB_se2_ag3_m_02_2.txt&line=831&settime=659.4581
B	14333	DCB_se2_ag3_m_02_2	DCB_se2_ag3_m_02	791.55	791.74	ying	N	1886	Y IH1 NG	0.09	NG	G	G					DC	Um, and it created a balance like a ying yang	1002	http://lingtools.uoregon.edu/coraal/explorer/browse.php?what=DCB_se2_ag3_m_02_2.txt&line=1002&settime=791.55
B	14004	DCB_se2_ag3_m_02_1	DCB_se2_ag3_m_02	978.6683	979.0083	helping	VAG	2181	HH EH1 L P IH0 N	0.05	N	G	G					G	uh, helping folks that would graduate in the class of two thousand and beyond,	1112	http://lingtools.uoregon.edu/coraal/explorer/browse.php?what=DCB_se2_ag3_m_02_1.txt&line=1112&settime=978.6683
B	14338	DCB_se2_ag3_m_02_2	DCB_se2_ag3_m_02	951.2118	951.4818	having	HAG	2286	HH AE1 V IH0 N	0.03	N	N	N					N	folks ha- end up having more like, sweet and sour in the sauce.	1233	http://lingtools.uoregon.edu/coraal/explorer/browse.php?what=DCB_se2_ag3_m_02_2.txt&line=1233&settime=951.2118
B	14007	DCB_se2_ag3_m_02_1	DCB_se2_ag3_m_02	1060.2652	1060.5552	fighting	VAG	2389	F AY1 T IH0 N	0.03	N	N	N					N	the second day of school, I end up fighting this dude.	1212	http://lingtools.uoregon.edu/coraal/explorer/browse.php?what=DCB_se2_ag3_m_02_1.txt&line=1212&settime=1060.2652
B	14008	DCB_se2_ag3_m_02_1	DCB_se2_ag3_m_02	1067.2128	1067.5128	fighting	VAG	2408	F AY1 T IH0 N	0.05	N	N	N					N	and I ended up fighting him,	1222	http://lingtools.uoregon.edu/coraal/explorer/browse.php?what=DCB_se2_ag3_m_02_1.txt&line=1222&settime=1067.2128
B	14010	DCB_se2_ag3_m_02_1	DCB_se2_ag3_m_02	1090.586	1091.136	phrasing	N	2458	F R EY1 Z IH0 NG	0.17	NG	G	G					G	More particularly, the phrasing	1252	http://lingtools.uoregon.edu/coraal/explorer/browse.php?what=DCB_se2_ag3_m_02_1.txt&line=1252&settime=1090.586
B	14036	DCB_se2_ag3_m_02_1	DCB_se2_ag3_m_02	1390.0262	1390.2062	fucking	INTJ	3214	F AH1 K IH0 NG	0.04	NG	N	N					N	Just was done. I was like, I'm fucking through with this shit.	1633	http://lingtools.uoregon.edu/coraal/explorer/browse.php?what=DCB_se2_ag3_m_02_1.txt&line=1633&settime=1390.0262
B	14037	DCB_se2_ag3_m_02_1	DCB_se2_ag3_m_02	1392.1696	1392.5296	joning	VAG	3220	JH OW1 N IH0 N	0.06	N	N	N					N	joning on me. I'm	1637	http://lingtools.uoregon.edu/coraal/explorer/browse.php?what=DCB_se2_ag3_m_02_1.txt&line=1637&settime=1392.1696
B	14046	DCB_se2_ag3_m_02_1	DCB_se2_ag3_m_02	1562.8014	1563.1314	something	Q+N	3684	S AH1 M TH IH0 N	0.06	N	N	N					N	/RD-NAME-2/ or something.	1856	http://lingtools.uoregon.edu/coraal/explorer/browse.php?what=DCB_se2_ag3_m_02_1.txt&line=1856&settime=1562.8014
B	14058	DCB_se2_ag3_m_02_1	DCB_se2_ag3_m_02	1697.6471	1698.0971	involving	VAG	4067	IH0 N V AA1 L V IH0 NG	0.04	NG	G	G					G	comic books sch- scenes involving me and Lavender Girl like, being superheroes.	2012	http://lingtools.uoregon.edu/coraal/explorer/browse.php?what=DCB_se2_ag3_m_02_1.txt&line=2012&settime=1697.6471
B	14061	DCB_se2_ag3_m_02_1	DCB_se2_ag3_m_02	1760.0065	1760.3265	playing	VAG	4203	P L EY1 IH0 N	0.05	N	N	N					N	we ended up playing like, Jenga for hours or something like that.	2094	http://lingtools.uoregon.edu/coraal/explorer/browse.php?what=DCB_se2_ag3_m_02_1.txt&line=2094&settime=1760.0065
B	14068	DCB_se2_ag3_m_02_1	DCB_se2_ag3_m_02	1887.4108	1887.5908	looking	VAG	4513	L UH1 K IH0 N	0.03	N	N	N					N	you know, what are you looking forward to at the f-	2225	http://lingtools.uoregon.edu/coraal/explorer/browse.php?what=DCB_se2_ag3_m_02_1.txt&line=2225&settime=1887.4108
B	14070	DCB_se2_ag3_m_02_1	DCB_se2_ag3_m_02	1904.5195	1905.0595	hiding	VAG	4584	HH AY1 D IH0 NG	0.18	NG	G	G					G	we had been hiding, and we were looking forward to sharing	2241	http://lingtools.uoregon.edu/coraal/explorer/browse.php?what=DCB_se2_ag3_m_02_1.txt&line=2241&settime=1904.5195
B	14072	DCB_se2_ag3_m_02_1	DCB_se2_ag3_m_02	1906.3095	1906.7295	sharing	VAG	4591	SH EH1 R IH0 NG	0.1	NG	G	G					G	we had been hiding, and we were looking forward to sharing	2241	http://lingtools.uoregon.edu/coraal/explorer/browse.php?what=DCB_se2_ag3_m_02_1.txt&line=2241&settime=1906.3095
B	14075	DCB_se2_ag3_m_02_1	DCB_se2_ag3_m_02	1916.7733	1917.0933	hanging	VAG	4619	HH AE1 NG IH0 N	0.06	N	N	N					N	We end up hanging out	2253	http://lingtools.uoregon.edu/coraal/explorer/browse.php?what=DCB_se2_ag3_m_02_1.txt&line=2253&settime=1916.7733
B	14101	DCB_se2_ag3_m_02_1	DCB_se2_ag3_m_02	2518.9059	2519.2959	hooking	VAG	6147	HH UH1 K IH0 NG	0.11	NG	G	G					G	I dig into hooking school a lot,	2998	http://lingtools.uoregon.edu/coraal/explorer/browse.php?what=DCB_se2_ag3_m_02_1.txt&line=2998&settime=2518.9059
B	14102	DCB_se2_ag3_m_02_1	DCB_se2_ag3_m_02	2521.0821	2521.5021	going	VAG	6154	G OW1 IH0 N	0.12	N	N	N					G	um, and not going.	3000	http://lingtools.uoregon.edu/coraal/explorer/browse.php?what=DCB_se2_ag3_m_02_1.txt&line=3000&settime=2521.0821
B	14113	DCB_se2_ag3_m_02_1	DCB_se2_ag3_m_02	2652.2324	2652.4524	coming	VAG	6509	K AH1 M IH0 N	0.03	N	N	N					N	to know folks and that I knew that I wouldn't be coming back to that school in the fall.	3146	http://lingtools.uoregon.edu/coraal/explorer/browse.php?what=DCB_se2_ag3_m_02_1.txt&line=3146&settime=2652.2324
B	14119	DCB_se2_ag3_m_02_1	DCB_se2_ag3_m_02	2750.3856	2750.9456	leaving	VAG	6782	L IY1 V IH0 NG	0.22	NG	G	G					G	all of these kids are now leaving	3268	http://lingtools.uoregon.edu/coraal/explorer/browse.php?what=DCB_se2_ag3_m_02_1.txt&line=3268&settime=2750.3856
B	14135	DCB_se2_ag3_m_02_1	DCB_se2_ag3_m_02	2991.5659	2991.9959	struggling	VAG	7374	S T R AH1 G L IH0 N	0.07	N	N	N					N	Um, my mother was struggling with money.	3568	http://lingtools.uoregon.edu/coraal/explorer/browse.php?what=DCB_se2_ag3_m_02_1.txt&line=3568&settime=2991.5659
B	14141	DCB_se2_ag3_m_02_1	DCB_se2_ag3_m_02	3053.8208	3054.0508	doing	DAG	7555	D UW1 IH0 N	0.06	N	N	N					N	and lo and behold, she was doing outreach.	3648	http://lingtools.uoregon.edu/coraal/explorer/browse.php?what=DCB_se2_ag3_m_02_1.txt&line=3648&settime=3053.8208
B	14152	DCB_se2_ag3_m_02_1	DCB_se2_ag3_m_02	3260.2774	3260.8274	shoplifting	VAG	8097	SH AA1 P L IH2 F T IH0 NG	0.08	NG	G	G					G	crazy shoplifting kid,	3911	http://lingtools.uoregon.edu/coraal/explorer/browse.php?what=DCB_se2_ag3_m_02_1.txt&line=3911&settime=3260.2774
B	14153	DCB_se2_ag3_m_02_1	DCB_se2_ag3_m_02	3264.6105	3265.0805	willing	ADJ	8109	W IH1 L IH0 NG	0.23	NG	G	G					G	you are willing	3919	http://lingtools.uoregon.edu/coraal/explorer/browse.php?what=DCB_se2_ag3_m_02_1.txt&line=3919&settime=3264.6105
B	14167	DCB_se2_ag3_m_02_1	DCB_se2_ag3_m_02	3493.9318	3494.4718	stopping	VAG	8593	S T AA1 P IH0 NG	0.08	NG	G	G					G	Miss /RD-NAME-2/ stopping and talking to me about,	4198	http://lingtools.uoregon.edu/coraal/explorer/browse.php?what=DCB_se2_ag3_m_02_1.txt&line=4198&settime=3493.9318
B	14171	DCB_se2_ag3_m_02_1	DCB_se2_ag3_m_02	3506.6208	3506.8908	having	HAG	8629	HH AE1 V IH0 NG	0.05	NG	G	G					G	you know, having compassion for all people,	4214	http://lingtools.uoregon.edu/coraal/explorer/browse.php?what=DCB_se2_ag3_m_02_1.txt&line=4214&settime=3506.6208
B	14186	DCB_se2_ag3_m_02_1	DCB_se2_ag3_m_02	3610.5581	3610.8881	trying	VAG	8823	T R AY1 N	0.06	N	N	N					N	And all the girls were wearing tutus, and they were trying to get us to wear tights.	4331	http://lingtools.uoregon.edu/coraal/explorer/browse.php?what=DCB_se2_ag3_m_02_1.txt&line=4331&settime=3610.5581
B	14196	DCB_se2_ag3_m_02_1	DCB_se2_ag3_m_02	3838.9481	3839.2081	something	Q+N	9353	S AH1 M TH IH0 N	0.03	N	N	N					N	like all go grab something to eat together	4618	http://lingtools.uoregon.edu/coraal/explorer/browse.php?what=DCB_se2_ag3_m_02_1.txt&line=4618&settime=3838.9481
B	14197	DCB_se2_ag3_m_02_1	DCB_se2_ag3_m_02	3847.5001	3847.7101	something	Q+N	9387	S AH1 M TH IH0 N	0.03	N	N	N					N	and (laughing) talk about The Matrix or something like that.	4628	http://lingtools.uoregon.edu/coraal/explorer/browse.php?what=DCB_se2_ag3_m_02_1.txt&line=4628&settime=3847.5001
B	14198	DCB_se2_ag3_m_02_1	DCB_se2_ag3_m_02	3856.058	3856.438	depending	VAG	9410	D IH0 P EH1 N D IH0 N	0.08	N	N	N					N	depending on what was going on.	4642	http://lingtools.uoregon.edu/coraal/explorer/browse.php?what=DCB_se2_ag3_m_02_1.txt&line=4642&settime=3856.058
B	14201	DCB_se2_ag3_m_02_1	DCB_se2_ag3_m_02	3873.8648	3874.4048	representing	VAG	9460	R EH2 P R IH0 Z EH1 N T IH0 N	0.13	N	N	N					N	And I was the one representing break dancing,	4660	http://lingtools.uoregon.edu/coraal/explorer/browse.php?what=DCB_se2_ag3_m_02_1.txt&line=4660&settime=3873.8648
B	14211	DCB_se2_ag3_m_02_1	DCB_se2_ag3_m_02	4038.8758	4039.2058	trying	VAG	9881	T R AY1 N	0.03	N	N	N					N	through another young lady that I was trying to date,	4878	http://lingtools.uoregon.edu/coraal/explorer/browse.php?what=DCB_se2_ag3_m_02_1.txt&line=4878&settime=4038.8758
B	14216	DCB_se2_ag3_m_02_1	DCB_se2_ag3_m_02	4066.997	4067.277	doing	DAG	9973	D UW1 IH0 N	0.03	N	N	N					N	doing her.	4922	http://lingtools.uoregon.edu/coraal/explorer/browse.php?what=DCB_se2_ag3_m_02_1.txt&line=4922&settime=4066.997
B	14217	DCB_se2_ag3_m_02_1	DCB_se2_ag3_m_02	4072.9678	4073.2278	nothing	Q+N	9998	N AH1 TH IH0 N	0.07	N	N	N					N	nothing?	4928	http://lingtools.uoregon.edu/coraal/explorer/browse.php?what=DCB_se2_ag3_m_02_1.txt&line=4928&settime=4072.9678
B	14239	DCB_se2_ag3_m_02_1	DCB_se2_ag3_m_02	4320.4494	4320.7094	saying	VAG	10657	S EY1 IH0 NG	0.03	NG	N	N					N	Like my dad was just saying he was okay with me being gay if I was. (laughing)	5249	http://lingtools.uoregon.edu/coraal/explorer/browse.php?what=DCB_se2_ag3_m_02_1.txt&line=5249&settime=4320.4494
B	14255	DCB_se2_ag3_m_02_1	DCB_se2_ag3_m_02	4534.1919	4534.4219	writing	VAG	11266	R AY1 T IH0 N	0.04	N	N	N					N	[<laugh>]	5536	http://lingtools.uoregon.edu/coraal/explorer/browse.php?what=DCB_se2_ag3_m_02_1.txt&line=5536&settime=4534.1919
B	14259	DCB_se2_ag3_m_02_1	DCB_se2_ag3_m_02	4607.7351	4608.1751	amazing	ADJ	11436	AH0 M EY1 Z IH0 NG	0.03	NG	G	G					G	And I was like, this is amazing!	5626	http://lingtools.uoregon.edu/coraal/explorer/browse.php?what=DCB_se2_ag3_m_02_1.txt&line=5626&settime=4607.7351
B	14261	DCB_se2_ag3_m_02_1	DCB_se2_ag3_m_02	4624.2551	4624.6151	happening	VAG	11473	HH AE1 P AH0 N IH0 N	0.06	N	N	N					N	that was happening up there. So	5648	http://lingtools.uoregon.edu/coraal/explorer/browse.php?what=DCB_se2_ag3_m_02_1.txt&line=5648&settime=4624.2551
B	11054	DCB_se1_ag4_f_01_2	DCB_se1_ag4_f_01	11.037	11.387	having	HAG	1	HH AE1 V IH0 N	0.05	N	N	N					N	Having my children.	6	http://lingtools.uoregon.edu/coraal/explorer/browse.php?what=DCB_se1_ag4_f_01_2.txt&line=6&settime=11.037
B	11034	DCB_se1_ag4_f_01_1	DCB_se1_ag4_f_01	40.5726	41.0726	building	N	55	B IH1 L D IH0 N	0.09	N	N	N					N	They done tore it down but the building is still [there.]	50	http://lingtools.uoregon.edu/coraal/explorer/browse.php?what=DCB_se1_ag4_f_01_1.txt&line=50&settime=40.5726
B	11037	DCB_se1_ag4_f_01_1	DCB_se1_ag4_f_01	157.7353	158.2253	beatings	NS	235	B IY1 T IH0 NG Z	0.06	NG	N	N					N	<laugh> getting beatings a lot. <laugh>	158	http://lingtools.uoregon.edu/coraal/explorer/browse.php?what=DCB_se1_ag4_f_01_1.txt&line=158&settime=157.7353
B	11038	DCB_se1_ag4_f_01_1	DCB_se1_ag4_f_01	163.3529	163.8029	something	Q+N	241	S AH1 M TH IH0 N	0.04	N	N	N					N	Something like that and um-	163	http://lingtools.uoregon.edu/coraal/explorer/browse.php?what=DCB_se1_ag4_f_01_1.txt&line=163&settime=163.3529
B	11058	DCB_se1_ag4_f_01_2	DCB_se1_ag4_f_01	122.576	122.916	going	VAG	289	G OW1 IH0 N	0.05	N	N	N					N	My mother knew what was going on but I don't think she was the type of woman that	105	http://lingtools.uoregon.edu/coraal/explorer/browse.php?what=DCB_se1_ag4_f_01_2.txt&line=105&settime=122.576
B	11040	DCB_se1_ag4_f_01_1	DCB_se1_ag4_f_01	211.0351	211.2651	doing	DAG	394	D UW1 IH0 NG	0.03	NG	N	N					N	run up the hill cause there was like a hill right in front of our door so we could run up there long as our mother was at the window and she could see what we were doing.	195	http://lingtools.uoregon.edu/coraal/explorer/browse.php?what=DCB_se1_ag4_f_01_1.txt&line=195&settime=211.0351
B	11061	DCB_se1_ag4_f_01_2	DCB_se1_ag4_f_01	223.8336	224.2836	asking	VAG	545	AE1 S K IH0 NG	0.05	NG	N	N					N	and I remember Marion Barry asking her,	193	http://lingtools.uoregon.edu/coraal/explorer/browse.php?what=DCB_se1_ag4_f_01_2.txt&line=193&settime=223.8336
B	11044	DCB_se1_ag4_f_01_1	DCB_se1_ag4_f_01	321.2364	321.7264	ducking	VAG	619	D AH1 K IH0 N	0.05	N	N	N					N	ducking rats and	285	http://lingtools.uoregon.edu/coraal/explorer/browse.php?what=DCB_se1_ag4_f_01_1.txt&line=285&settime=321.2364
B	11067	DCB_se1_ag4_f_01_2	DCB_se1_ag4_f_01	370.7976	371.0676	having	HAG	937	HH AE1 V IH0 N	0.05	N	N	N					N	you know having a male figure in his life.	316	http://lingtools.uoregon.edu/coraal/explorer/browse.php?what=DCB_se1_ag4_f_01_2.txt&line=316&settime=370.7976
B	11069	DCB_se1_ag4_f_01_2	DCB_se1_ag4_f_01	381.3298	381.7598	having	HAG	959	HH AE1 V IH0 N	0.08	N	N	G					N	having my first son,	323	http://lingtools.uoregon.edu/coraal/explorer/browse.php?what=DCB_se1_ag4_f_01_2.txt&line=323&settime=381.3298
B	11050	DCB_se1_ag4_f_01_1	DCB_se1_ag4_f_01	490.2735	490.5335	going	VAG	1085	G OW1 IH0 N	0.03	N	N	N					N	stopped going to school and	444	http://lingtools.uoregon.edu/coraal/explorer/browse.php?what=DCB_se1_ag4_f_01_1.txt&line=444&settime=490.2735
B	11052	DCB_se1_ag4_f_01_1	DCB_se1_ag4_f_01	512.7502	513.3402	buildings	NS	1155	B IH1 L D IH0 NG Z	0.13	NG	N	G					N	when I felt like that wasn't safe some nights I would go in abandoned buildings, sleep in there.	454	http://lingtools.uoregon.edu/coraal/explorer/browse.php?what=DCB_se1_ag4_f_01_1.txt&line=454&settime=512.7502
B	11076	DCB_se1_ag4_f_01_2	DCB_se1_ag4_f_01	471.4454	471.6754	doing	DAG	1168	D UW1 IH0 N	0.03	N	N	N					N	nobody wasn't doing their job, I was doing everything but	407	http://lingtools.uoregon.edu/coraal/explorer/browse.php?what=DCB_se1_ag4_f_01_2.txt&line=407&settime=471.4454
B	11083	DCB_se1_ag4_f_01_2	DCB_se1_ag4_f_01	567.0555	567.3255	going	VAG	1374	G OW1 IH0 N	0.03	N	N	N					N	lot of prejudice going on out in [certain] parts of Virginia so I try to stay out of that part.	495	http://lingtools.uoregon.edu/coraal/explorer/browse.php?what=DCB_se1_ag4_f_01_2.txt&line=495&settime=567.0555
B	11084	DCB_se1_ag4_f_01_2	DCB_se1_ag4_f_01	590.6677	590.8577	getting	GTG	1445	G IH1 T IH0 N	0.03	N	N	N					N	I li- I raised my kids in Maryland where you getting ready to take me tonight	513	http://lingtools.uoregon.edu/coraal/explorer/browse.php?what=DCB_se1_ag4_f_01_2.txt&line=513&settime=590.6677
B	11088	DCB_se1_ag4_f_01_2	DCB_se1_ag4_f_01	648.888	649.248	coming	VAG	1573	K AH1 M IH0 N	0.03	N	N	N					N	honey I don't even see you unless you going to work and coming home.	567	http://lingtools.uoregon.edu/coraal/explorer/browse.php?what=DCB_se1_ag4_f_01_2.txt&line=567&settime=648.888
B	11094	DCB_se1_ag4_f_01_2	DCB_se1_ag4_f_01	692.2491	692.5791	riding	VAG	1681	R AY1 D IH0 N	0.03	N	N	N					N	No I just started riding the [train]	604	http://lingtools.uoregon.edu/coraal/explorer/browse.php?what=DCB_se1_ag4_f_01_2.txt&line=604&settime=692.2491
B	11095	DCB_se1_ag4_f_01_2	DCB_se1_ag4_f_01	694.5282	694.7982	working	VAG	1688	W ER1 K IH0 N	0.03	N	N	N					N	um, since I been working for /RD-NAME-2/.	606	http://lingtools.uoregon.edu/coraal/explorer/browse.php?what=DCB_se1_ag4_f_01_2.txt&line=606&settime=694.5282
B	11104	DCB_se1_ag4_f_01_2	DCB_se1_ag4_f_01	829.1531	829.4531	cleaning	VAG	1996	K L IY1 N IH0 N	0.05	N	N	N					N	Just to go and make thirty five dollars for cleaning somebody house to take care of us.	712	http://lingtools.uoregon.edu/coraal/explorer/browse.php?what=DCB_se1_ag4_f_01_2.txt&line=712&settime=829.1531
B	11116	DCB_se1_ag4_f_01_2	DCB_se1_ag4_f_01	963.9932	964.4432	nothing	Q+N	2316	N AH1 TH IH0 N	0.08	N	N	N					N	You know, without the Lord you know I'm just nothing.	828	http://lingtools.uoregon.edu/coraal/explorer/browse.php?what=DCB_se1_ag4_f_01_2.txt&line=828&settime=963.9932
B	11121	DCB_se1_ag4_f_01_2	DCB_se1_ag4_f_01	1000.5131	1000.7031	nothing	Q+N	2434	N AH1 TH IH0 N	0.03	N	N	N					N	/Oh we had nothing to eat/.	867	http://lingtools.uoregon.edu/coraal/explorer/browse.php?what=DCB_se1_ag4_f_01_2.txt&line=867&settime=1000.5131
B	11129	DCB_se1_ag4_f_01_2	DCB_se1_ag4_f_01	1110.2197	1110.4897	getting	GTG	2805	G IH1 T IH0 N	0.04	N	N	N					N	in case you're not getting it from home,	962	http://lingtools.uoregon.edu/coraal/explorer/browse.php?what=DCB_se1_ag4_f_01_2.txt&line=962&settime=1110.2197
B	11130	DCB_se1_ag4_f_01_2	DCB_se1_ag4_f_01	1115.3112	1115.5312	talking	VAG	2823	T AO1 K IH0 N	0.03	N	N	N					DC	nine months and you got a baby talking about you need help.	966	http://lingtools.uoregon.edu/coraal/explorer/browse.php?what=DCB_se1_ag4_f_01_2.txt&line=966&settime=1115.3112
B	11131	DCB_se1_ag4_f_01_2	DCB_se1_ag4_f_01	1139.5092	1139.8692	telling	VAG	2855	T EH1 L IH0 N	0.03	N	N	N					N	A lot of young people don't listen see they too busy telling us.	984	http://lingtools.uoregon.edu/coraal/explorer/browse.php?what=DCB_se1_ag4_f_01_2.txt&line=984&settime=1139.5092
B	11132	DCB_se1_ag4_f_01_2	DCB_se1_ag4_f_01	1147.4412	1147.8112	nothing	Q+N	2879	N AH1 TH IH0 NG	0.03	NG	N	G					N	/?/ and like I tell my kids, it's not that you can't tell me nothing, let's not- let's get that straight now.	992	http://lingtools.uoregon.edu/coraal/explorer/browse.php?what=DCB_se1_ag4_f_01_2.txt&line=992&settime=1147.4412
B	11137	DCB_se1_ag4_f_01_2	DCB_se1_ag4_f_01	1196.3871	1196.9871	listening	VAG	3048	L IH1 S AH0 N IH0 N	0.11	N	N	N					N	You'd be surprised what you can learn just by listening.	1036	http://lingtools.uoregon.edu/coraal/explorer/browse.php?what=DCB_se1_ag4_f_01_2.txt&line=1036&settime=1196.3871
B	11140	DCB_se1_ag4_f_01_2	DCB_se1_ag4_f_01	1298.9519	1299.5719	buildings	NS	3284	B IH1 L D IH0 NG Z	0.05	NG	N	N					N	put up a lot of buildings,	1124	http://lingtools.uoregon.edu/coraal/explorer/browse.php?what=DCB_se1_ag4_f_01_2.txt&line=1124&settime=1298.9519
B	11143	DCB_se1_ag4_f_01_2	DCB_se1_ag4_f_01	1309.1822	1309.4222	getting	GTG	3312	G IH1 T IH0 N	0.03	N	N	N					N	You know people getting shot for no reason,	1134	http://lingtools.uoregon.edu/coraal/explorer/browse.php?what=DCB_se1_ag4_f_01_2.txt&line=1134&settime=1309.1822
B	11144	DCB_se1_ag4_f_01_2	DCB_se1_ag4_f_01	1317.8721	1318.1121	telling	VAG	3345	T EH1 L IH0 N	0.03	N	N	G					N	I hate to get off the subject but you know when it come- I was just telling my son,	1142	http://lingtools.uoregon.edu/coraal/explorer/browse.php?what=DCB_se1_ag4_f_01_2.txt&line=1142&settime=1317.8721
B	11148	DCB_se1_ag4_f_01_2	DCB_se1_ag4_f_01	1355.0912	1355.3812	coming	VAG	3443	K AH1 M IH0 N	0.05	N	N	G					N	my- my answer to that, I think back there in the fifties where I was coming up was much better than today.	1173	http://lingtools.uoregon.edu/coraal/explorer/browse.php?what=DCB_se1_ag4_f_01_2.txt&line=1173&settime=1355.0912
B	11157	DCB_se1_ag4_f_01_2	DCB_se1_ag4_f_01	1408.1081	1408.5581	running	VAG	3574	R AH1 N IH0 N	0.14	N	N	N					N	as we praying we could see people running	1220	http://lingtools.uoregon.edu/coraal/explorer/browse.php?what=DCB_se1_ag4_f_01_2.txt&line=1220&settime=1408.1081
B	11158	DCB_se1_ag4_f_01_2	DCB_se1_ag4_f_01	1414.5321	1414.8021	being	BAG	3589	B IY1 IH0 N	0.06	N	N	N					N	And as a kid, being honest	1226	http://lingtools.uoregon.edu/coraal/explorer/browse.php?what=DCB_se1_ag4_f_01_2.txt&line=1226&settime=1414.5321
B	11161	DCB_se1_ag4_f_01_2	DCB_se1_ag4_f_01	1469.7151	1470.1951	hollering	VAG	3761	HH AA1 L ER0 IH0 N	0.09	N	N	N					N	And I remember one of 'em hollering at us telling us,	1272	http://lingtools.uoregon.edu/coraal/explorer/browse.php?what=DCB_se1_ag4_f_01_2.txt&line=1272&settime=1469.7151
B	11167	DCB_se1_ag4_f_01_2	DCB_se1_ag4_f_01	1553.1969	1553.7069	raising	VAG	4012	R EY1 Z IH0 N	0.07	N	N	N					N	excellent job raising us though.	1344	http://lingtools.uoregon.edu/coraal/explorer/browse.php?what=DCB_se1_ag4_f_01_2.txt&line=1344&settime=1553.1969
B	11170	DCB_se1_ag4_f_01_2	DCB_se1_ag4_f_01	1567.5182	1568.3382	buildings	NS	4017	B AH0 IH1 N DH AH1 L B D IH0 AH1 T NG Z	0.05	NG	N	N					N?	I- Well the city is changing we've most definitely [seen all the] beautiful buildings [/and the-/ But]	1351	http://lingtools.uoregon.edu/coraal/explorer/browse.php?what=DCB_se1_ag4_f_01_2.txt&line=1351&settime=1567.5182
B	11175	DCB_se1_ag4_f_01_2	DCB_se1_ag4_f_01	1612.6868	1612.9668	doing	DAG	4124	D UW1 IH0 N	0.05	N	N	N					N	/RD-NAME-2/ I heard you was doing bad in school today.	1393	http://lingtools.uoregon.edu/coraal/explorer/browse.php?what=DCB_se1_ag4_f_01_2.txt&line=1393&settime=1612.6868
B	11176	DCB_se1_ag4_f_01_2	DCB_se1_ag4_f_01	1663.5411	1663.9311	cussing	VAG	4266	K AH1 S IH0 N	0.08	N	N	G					N	young people cussing out older people I see young people	1444	http://lingtools.uoregon.edu/coraal/explorer/browse.php?what=DCB_se1_ag4_f_01_2.txt&line=1444&settime=1663.5411
B	11177	DCB_se1_ag4_f_01_2	DCB_se1_ag4_f_01	1727.791	1728.071	hurting	VAG	4361	HH ER1 T IH0 N	0.05	N	N	N					N	leg started hurting I used to protest	1491	http://lingtools.uoregon.edu/coraal/explorer/browse.php?what=DCB_se1_ag4_f_01_2.txt&line=1491&settime=1727.791
B	11187	DCB_se1_ag4_f_01_2	DCB_se1_ag4_f_01	1936.306	1936.656	having	HAG	4920	HH AE1 V IH0 N	0.08	N	N	N					N	y'all gonna stop having all these babies, because see th- you- they-	1695	http://lingtools.uoregon.edu/coraal/explorer/browse.php?what=DCB_se1_ag4_f_01_2.txt&line=1695&settime=1936.306
B	11190	DCB_se1_ag4_f_01_2	DCB_se1_ag4_f_01	2016.3362	2016.7862	everything	Q+N	5172	EH1 V R IY0 TH IH2 NG	0.06	NG	N	G					G	And then you get food stamps and everything, I went to apply for food stamps they wanted to give me ten dollars.	1764	http://lingtools.uoregon.edu/coraal/explorer/browse.php?what=DCB_se1_ag4_f_01_2.txt&line=1764&settime=2016.3362
B	11191	DCB_se1_ag4_f_01_2	DCB_se1_ag4_f_01	2035.2051	2035.6451	selling	VAG	5236	S EH1 L IH0 N	0.07	N	N	N					N	the younger generation four or five hundred dollars worth of stamps and they outside in the front of the store selling 'em.	1778	http://lingtools.uoregon.edu/coraal/explorer/browse.php?what=DCB_se1_ag4_f_01_2.txt&line=1778&settime=2035.2051
B	11192	DCB_se1_ag4_f_01_2	DCB_se1_ag4_f_01	2039.8288	2040.1088	saying	VAG	5248	S EY1 IH0 N	0.03	N	N	N					N	I be saying to myself, Lord that's why the world the way it is.	1784	http://lingtools.uoregon.edu/coraal/explorer/browse.php?what=DCB_se1_ag4_f_01_2.txt&line=1784&settime=2039.8288
B	11194	DCB_se1_ag4_f_01_2	DCB_se1_ag4_f_01	2083.8356	2084.2756	cussing	VAG	5379	K AH1 S IH0 N	0.11	N	N	G					N	don't think about us cussing our parents out because we couldn't get a pair of	1823	http://lingtools.uoregon.edu/coraal/explorer/browse.php?what=DCB_se1_ag4_f_01_2.txt&line=1823&settime=2083.8356
B	11195	DCB_se1_ag4_f_01_2	DCB_se1_ag4_f_01	2105.4223	2105.7623	working	VAG	5430	W ER1 K IH0 N	0.05	N	N	N					N	um, working at a swimming pool.	1835	http://lingtools.uoregon.edu/coraal/explorer/browse.php?what=DCB_se1_ag4_f_01_2.txt&line=1835&settime=2105.4223
B	11196	DCB_se1_ag4_f_01_2	DCB_se1_ag4_f_01	2105.9723	2106.3323	swimming	N	5433	S W IH1 M IH0 N	0.03	N	N	N					N	um, working at a swimming pool.	1835	http://lingtools.uoregon.edu/coraal/explorer/browse.php?what=DCB_se1_ag4_f_01_2.txt&line=1835&settime=2105.9723
B	11199	DCB_se1_ag4_f_01_2	DCB_se1_ag4_f_01	2215.8693	2216.1693	nothing	Q+N	5697	N AH1 TH IH0 N	0.04	N	N	N					N	Cause they didn't have nothing like um,	1937	http://lingtools.uoregon.edu/coraal/explorer/browse.php?what=DCB_se1_ag4_f_01_2.txt&line=1937&settime=2215.8693
B	11204	DCB_se1_ag4_f_01_2	DCB_se1_ag4_f_01	2373.0064	2373.6064	drinking	VAG	6152	D R IH1 NG K IH0 NG	0.17	NG	N	N					N	<ts> far as drinking,	2102	http://lingtools.uoregon.edu/coraal/explorer/browse.php?what=DCB_se1_ag4_f_01_2.txt&line=2102&settime=2373.0064
B	11213	DCB_se1_ag4_f_01_2	DCB_se1_ag4_f_01	2539.1212	2539.3512	coming	VAG	6577	K AH1 M IH0 N	0.03	N	N	N					DC	/Ju- Yo-/ when I walked in that door coming to work	2255	http://lingtools.uoregon.edu/coraal/explorer/browse.php?what=DCB_se1_ag4_f_01_2.txt&line=2255&settime=2539.1212
B	11216	DCB_se1_ag4_f_01_2	DCB_se1_ag4_f_01	2610.8162	2611.0962	something	Q+N	6788	S AH1 M TH IH0 N	0.03	N	N	N					DC	But I'm'a tell you something about me /RD-NAME-2/, I am a shy	2322	http://lingtools.uoregon.edu/coraal/explorer/browse.php?what=DCB_se1_ag4_f_01_2.txt&line=2322&settime=2610.8162
B	11217	DCB_se1_ag4_f_01_2	DCB_se1_ag4_f_01	2614.1787	2614.5387	aksing	VAG	6801	AE1 K S IH0 NG	0.03	NG	N	G					N	person when it come to aksing people.	2324	http://lingtools.uoregon.edu/coraal/explorer/browse.php?what=DCB_se1_ag4_f_01_2.txt&line=2324&settime=2614.1787
B	15757	DCB_se2_ag4_f_05_1	DCB_se2_ag4_f_05	167.4572	167.6872	doing	DAG	130	D UW1 IH0 N	0.03	N	N	N			N			she used to work at a hotel. I don't remember what she did. I don't know if she was cleaning up or something. [She wasn't] doing much.	98	http://lingtools.uoregon.edu/coraal/explorer/browse.php?what=DCB_se2_ag4_f_05_1.txt&line=98&settime=167.4572
B	15760	DCB_se2_ag4_f_05_1	DCB_se2_ag4_f_05	220.753	221.163	building	N	194	B IH1 L D IH0 N	0.06	N	N	N			N			in the building across from me, everybody in there was real dark but pretty.	142	http://lingtools.uoregon.edu/coraal/explorer/browse.php?what=DCB_se2_ag4_f_05_1.txt&line=142&settime=220.753
B	15762	DCB_se2_ag4_f_05_1	DCB_se2_ag4_f_05	380.3705	380.8805	anything	Q+N	456	EH1 N IY0 TH IH2 NG	0.1	NG	G	G			G			anything about marijuana til I was, like, eighteen.	248	http://lingtools.uoregon.edu/coraal/explorer/browse.php?what=DCB_se2_ag4_f_05_1.txt&line=248&settime=380.3705
B	15766	DCB_se2_ag4_f_05_1	DCB_se2_ag4_f_05	430.1837	431.0237	stockings	NS	553	S T AA1 K IH0 NG Z	0.04	NG	N	N			N			more mature than the kids my age. I wanted to dress nice. They were wearing jeans and all of that stuff, and I liked to wear skirts and stockings.	277	http://lingtools.uoregon.edu/coraal/explorer/browse.php?what=DCB_se2_ag4_f_05_1.txt&line=277&settime=430.1837
B	15767	DCB_se2_ag4_f_05_1	DCB_se2_ag4_f_05	447.7843	448.2043	stitching	N	603	S T IH1 CH IH0 N	0.06	N	N	N			N			Your name on it, that mean you go together. Now if you pull the stitching out and his name is gone, he see you-	287	http://lingtools.uoregon.edu/coraal/explorer/browse.php?what=DCB_se2_ag4_f_05_1.txt&line=287&settime=447.7843
B	15769	DCB_se2_ag4_f_05_1	DCB_se2_ag4_f_05	476.8689	477.3389	stockings	NS	670	S T AA1 K IH0 NG Z	0.03	NG	N	N			N			But see, when you see me with the girls with the dresses and the- and the stockings on- see we wore nineteens then.	308	http://lingtools.uoregon.edu/coraal/explorer/browse.php?what=DCB_se2_ag4_f_05_1.txt&line=308&settime=476.8689
B	15770	DCB_se2_ag4_f_05_1	DCB_se2_ag4_f_05	481.6412	482.0412	kidding	VAG	684	K IH1 D IH0 N	0.19	N	N	N			N			I'm just kidding.	312	http://lingtools.uoregon.edu/coraal/explorer/browse.php?what=DCB_se2_ag4_f_05_1.txt&line=312&settime=481.6412
B	15781	DCB_se2_ag4_f_05_1	DCB_se2_ag4_f_05	633.3932	633.7932	fighting	VAG	1011	F AY1 T IH0 N	0.03	N	N	N			N			yeah, you was fighting on my ex-girlfriend, /RD-NAME-2/. I said, no I was whooping her ass every day.	414	http://lingtools.uoregon.edu/coraal/explorer/browse.php?what=DCB_se2_ag4_f_05_1.txt&line=414&settime=633.3932
B	15787	DCB_se2_ag4_f_05_1	DCB_se2_ag4_f_05	723.6679	724.0079	going	VAG	1144	G OW1 IH0 N	0.07	N	N	N			N			And I wasn't going through that. I just told him, I will cut your	479	http://lingtools.uoregon.edu/coraal/explorer/browse.php?what=DCB_se2_ag4_f_05_1.txt&line=479&settime=723.6679
B	15821	DCB_se2_ag4_f_05_1	DCB_se2_ag4_f_05	1383.459	1383.959	anything	Q+N	2689	EH1 N IY0 TH IH2 NG	0.09	NG	G	G			G			I mean anything I did was fine, long as it was beneficial to the family. Me having his baby was just the ultimate.	896	http://lingtools.uoregon.edu/coraal/explorer/browse.php?what=DCB_se2_ag4_f_05_1.txt&line=896&settime=1383.459
B	15823	DCB_se2_ag4_f_05_1	DCB_se2_ag4_f_05	1410.64	1410.89	talking	VAG	2759	T AO1 K IH0 N	0.05	N	N	N			N			I could be on the phone, like, I was talking to my mom one day, and I said, mom,	916	http://lingtools.uoregon.edu/coraal/explorer/browse.php?what=DCB_se2_ag4_f_05_1.txt&line=916&settime=1410.64
B	15832	DCB_se2_ag4_f_05_1	DCB_se2_ag4_f_05	1510.8127	1511.2127	raising	VAG	2993	R EY1 Z IH0 N	0.03	N	N	G			N			That was the village raising the kid?	979	http://lingtools.uoregon.edu/coraal/explorer/browse.php?what=DCB_se2_ag4_f_05_1.txt&line=979&settime=1510.8127
B	15840	DCB_se2_ag4_f_05_1	DCB_se2_ag4_f_05	1594.793	1595.433	nothing	Q+N	3220	N AH1 TH IH0 N	0.17	N	N	N			N			They ain't no ambulances, no nothing.	1047	http://lingtools.uoregon.edu/coraal/explorer/browse.php?what=DCB_se2_ag4_f_05_1.txt&line=1047&settime=1594.793
B	15842	DCB_se2_ag4_f_05_1	DCB_se2_ag4_f_05	1614.6668	1614.9168	taking	VAG	3273	T EY1 K IH0 N	0.03	N	N	N			DC			taking nothing from them white people	1063	http://lingtools.uoregon.edu/coraal/explorer/browse.php?what=DCB_se2_ag4_f_05_1.txt&line=1063&settime=1614.6668
B	15851	DCB_se2_ag4_f_05_1	DCB_se2_ag4_f_05	1673.581	1673.991	staying	VAG	3450	S T EY1 IH0 N	0.05	N	N	N			N			They had all the military men staying in our gyms.	1101	http://lingtools.uoregon.edu/coraal/explorer/browse.php?what=DCB_se2_ag4_f_05_1.txt&line=1101&settime=1673.581
B	15864	DCB_se2_ag4_f_05_1	DCB_se2_ag4_f_05	1890.5311	1890.7011	nothing	Q+N	3955	N AH1 TH IH0 N	0.03	N	N	N			DC			So during the week, you did nothing but go to school and study.	1263	http://lingtools.uoregon.edu/coraal/explorer/browse.php?what=DCB_se2_ag4_f_05_1.txt&line=1263&settime=1890.5311
B	15867	DCB_se2_ag4_f_05_1	DCB_se2_ag4_f_05	1904.3755	1904.8055	nothing	Q+N	3987	N AH1 TH IH0 N	0.03	N	N	N			N			it was really nothing to do but	1273	http://lingtools.uoregon.edu/coraal/explorer/browse.php?what=DCB_se2_ag4_f_05_1.txt&line=1273&settime=1904.3755
B	15878	DCB_se2_ag4_f_05_1	DCB_se2_ag4_f_05	2067.4457	2068.1357	screaming	VAG	4259	S K R IY1 M IH0 N	0.12	N	N	N			N			I remember one night, my son- my youngest son came in the house, and I heard him screaming.	1396	http://lingtools.uoregon.edu/coraal/explorer/browse.php?what=DCB_se2_ag4_f_05_1.txt&line=1396&settime=2067.4457
B	15882	DCB_se2_ag4_f_05_1	DCB_se2_ag4_f_05	2118.6052	2118.9652	selling	VAG	4425	S EH1 L IH0 N	0.09	N	N	N			N			telling them to please save my son. They're gonna kill him if he stops selling drugs.	1434	http://lingtools.uoregon.edu/coraal/explorer/browse.php?what=DCB_se2_ag4_f_05_1.txt&line=1434&settime=2118.6052
B	15883	DCB_se2_ag4_f_05_1	DCB_se2_ag4_f_05	2138.6292	2138.9792	spending	N	4489	S P EH1 N D IH0 N	0.05	N	N	N			N			Well it's alright if she's spending the money too. No, hell no, n- n- Mama ain't spend nothing. Mama gave that to the police. I want you to see this.	1454	http://lingtools.uoregon.edu/coraal/explorer/browse.php?what=DCB_se2_ag4_f_05_1.txt&line=1454&settime=2138.6292
B	15884	DCB_se2_ag4_f_05_1	DCB_se2_ag4_f_05	2141.4392	2142.0092	nothing	Q+N	4501	N AH1 TH IH0 N	0.1	N	N	N			N			Well it's alright if she's spending the money too. No, hell no, n- n- Mama ain't spend nothing. Mama gave that to the police. I want you to see this.	1454	http://lingtools.uoregon.edu/coraal/explorer/browse.php?what=DCB_se2_ag4_f_05_1.txt&line=1454&settime=2141.4392
B	15885	DCB_se2_ag4_f_05_1	DCB_se2_ag4_f_05	2176.8973	2177.2773	something	Q+N	4610	S AH1 M TH IH0 N	0.04	N	N	N			N			it was something about that house. Every time I rode past it, they had the-	1484	http://lingtools.uoregon.edu/coraal/explorer/browse.php?what=DCB_se2_ag4_f_05_1.txt&line=1484&settime=2176.8973
B	15894	DCB_se2_ag4_f_05_1	DCB_se2_ag4_f_05	2277.0885	2277.4685	everything	Q+N	4873	EH1 V R IY0 TH IH2 NG	0.1	NG	G	G			G			Looked like the day after I found out she was pregnant, everything popped out this away.	1554	http://lingtools.uoregon.edu/coraal/explorer/browse.php?what=DCB_se2_ag4_f_05_1.txt&line=1554&settime=2277.0885
B	15899	DCB_se2_ag4_f_05_1	DCB_se2_ag4_f_05	2308.3588	2308.8188	boohooing	VAG	4965	B UW1 HH UW1 IH0 N	0.06	N	N	N			N			I was boohooing at my desk. My coworker said, what in the world just happened? I said, girl I'm getting ready to raise a baby.	1576	http://lingtools.uoregon.edu/coraal/explorer/browse.php?what=DCB_se2_ag4_f_05_1.txt&line=1576&settime=2308.3588
B	15900	DCB_se2_ag4_f_05_1	DCB_se2_ag4_f_05	2312.0788	2312.4088	getting	GTG	4982	G EH1 T IH0 NG	0.03	NG	N	N			DC			I was boohooing at my desk. My coworker said, what in the world just happened? I said, girl I'm getting ready to raise a baby.	1576	http://lingtools.uoregon.edu/coraal/explorer/browse.php?what=DCB_se2_ag4_f_05_1.txt&line=1576&settime=2312.0788
B	15901	DCB_se2_ag4_f_05_1	DCB_se2_ag4_f_05	2331.0939	2331.4539	willing	ADJ	5029	W IH1 L IH0 N	0.13	N	N	G			N			And I always wanted another kid, but I wasn't willing to give birth to it.	1588	http://lingtools.uoregon.edu/coraal/explorer/browse.php?what=DCB_se2_ag4_f_05_1.txt&line=1588&settime=2331.0939
B	15906	DCB_se2_ag4_f_05_1	DCB_se2_ag4_f_05	2361.6388	2361.8788	being	BAG	5124	B IY1 IH0 N	0.07	N	N	N			N			by her being so far gone and being so young that would even	1606	http://lingtools.uoregon.edu/coraal/explorer/browse.php?what=DCB_se2_ag4_f_05_1.txt&line=1606&settime=2361.6388
B	15913	DCB_se2_ag4_f_05_1	DCB_se2_ag4_f_05	2489.6745	2489.9345	nothing	Q+N	5460	N AH1 TH IH0 N	0.05	N	N	N			DC			and Hecht's ain't have nothing in there she ain't already have.	1699	http://lingtools.uoregon.edu/coraal/explorer/browse.php?what=DCB_se2_ag4_f_05_1.txt&line=1699&settime=2489.6745
B	15923	DCB_se2_ag4_f_05_1	DCB_se2_ag4_f_05	2597.5729	2598.2129	building	N	5729	B IH1 L D IH0 NG	0.11	NG	G	G			G			And it was more building for her to come home from college	1772	http://lingtools.uoregon.edu/coraal/explorer/browse.php?what=DCB_se2_ag4_f_05_1.txt&line=1772&settime=2597.5729
B	15933	DCB_se2_ag4_f_05_1	DCB_se2_ag4_f_05	2747.0945	2747.5145	thinking	VAG	6126	TH IH1 NG K IH0 N	0.08	N	N	N			N			think like he was thinking, I needed that.	1875	http://lingtools.uoregon.edu/coraal/explorer/browse.php?what=DCB_se2_ag4_f_05_1.txt&line=1875&settime=2747.0945
B	15936	DCB_se2_ag4_f_05_1	DCB_se2_ag4_f_05	2759.8789	2760.1289	something	Q+N	6165	S AH1 M TH IH0 N	0.03	N	N	N			DC			But if it's something that he wants or he needs-	1887	http://lingtools.uoregon.edu/coraal/explorer/browse.php?what=DCB_se2_ag4_f_05_1.txt&line=1887&settime=2759.8789
B	15947	DCB_se2_ag4_f_05_1	DCB_se2_ag4_f_05	2974.1364	2974.4864	doing	DAG	6590	D UW1 IH0 N	0.08	N	N	N			N			Nowadays, what are these kids doing all summer?	2037	http://lingtools.uoregon.edu/coraal/explorer/browse.php?what=DCB_se2_ag4_f_05_1.txt&line=2037&settime=2974.1364
B	15951	DCB_se2_ag4_f_05_1	DCB_se2_ag4_f_05	3043.7781	3044.3181	swindling	VAG	6794	S W IH1 N D L IH0 N	0.09	N	N	N			N			He was swindling money. Everybody's stealing money now from the government.	2089	http://lingtools.uoregon.edu/coraal/explorer/browse.php?what=DCB_se2_ag4_f_05_1.txt&line=2089&settime=3043.7781
B	15953	DCB_se2_ag4_f_05_1	DCB_se2_ag4_f_05	3050.8924	3051.3124	hurting	VAG	6819	HH ER1 T IH0 NG	0.12	NG	G	G			G			But at the end of the day, they don't realize how many people they're really hurting from stealing	2091	http://lingtools.uoregon.edu/coraal/explorer/browse.php?what=DCB_se2_ag4_f_05_1.txt&line=2091&settime=3050.8924
B	15956	DCB_se2_ag4_f_05_1	DCB_se2_ag4_f_05	3056.5812	3056.9212	stealing	VAG	6832	S T IY1 L IH0 N	0.03	N	N	G			N			You stealing money from the schools. You stealing money from the retirem-	2095	http://lingtools.uoregon.edu/coraal/explorer/browse.php?what=DCB_se2_ag4_f_05_1.txt&line=2095&settime=3056.5812
B	15958	DCB_se2_ag4_f_05_1	DCB_se2_ag4_f_05	3061.772	3062.182	stealing	VAG	6847	S T IY1 L IH0 N	0.03	N	N	N			N			ment plans. You stealing money from people's Medicaid. You stealing money that people are gonna need.	2097	http://lingtools.uoregon.edu/coraal/explorer/browse.php?what=DCB_se2_ag4_f_05_1.txt&line=2097&settime=3061.772
B	15959	DCB_se2_ag4_f_05_1	DCB_se2_ag4_f_05	3071.7858	3072.1258	working	VAG	6874	W ER1 K IH0 N	0.08	N	N	N			N			I had picked Marion Barry up out the street when I was working d- <laugh>	2103	http://lingtools.uoregon.edu/coraal/explorer/browse.php?what=DCB_se2_ag4_f_05_1.txt&line=2103&settime=3071.7858
B	15979	DCB_se2_ag4_f_05_1	DCB_se2_ag4_f_05	3281.8534	3282.1334	lying	VAG	7418	L AY1 IH0 N	0.03	N	N	N			DC			Am I lying, /RD-NAME-2/?	2250	http://lingtools.uoregon.edu/coraal/explorer/browse.php?what=DCB_se2_ag4_f_05_1.txt&line=2250&settime=3281.8534
B	15981	DCB_se2_ag4_f_05_1	DCB_se2_ag4_f_05	3349.1621	3349.4621	going	VAG	7593	G OW1 IH0 N	0.06	N	N	N			N			I had so much goodies at- going on at home, I ain't need to run the street.	2285	http://lingtools.uoregon.edu/coraal/explorer/browse.php?what=DCB_se2_ag4_f_05_1.txt&line=2285&settime=3349.1621
B	15995	DCB_se2_ag4_f_05_1	DCB_se2_ag4_f_05	3470.9976	3471.5276	nothing	Q+N	7901	N AH1 TH IH0 N	0.19	N	N	N			N			It don't take all day to do nothing.	2376	http://lingtools.uoregon.edu/coraal/explorer/browse.php?what=DCB_se2_ag4_f_05_1.txt&line=2376&settime=3470.9976
B	16000	DCB_se2_ag4_f_05_1	DCB_se2_ag4_f_05	3540.404	3540.684	doing	DAG	8076	D UW1 IH0 N	0.06	N	N	N			N			We coulda been doing all of that stuff.	2422	http://lingtools.uoregon.edu/coraal/explorer/browse.php?what=DCB_se2_ag4_f_05_1.txt&line=2422&settime=3540.404
B	16001	DCB_se2_ag4_f_05_1	DCB_se2_ag4_f_05	3543.2595	3543.5195	riding	VAG	8087	R AY1 D IH0 N	0.03	N	N	N			N			I feel good in the summer, riding down H Street, parking my car and run in,	2424	http://lingtools.uoregon.edu/coraal/explorer/browse.php?what=DCB_se2_ag4_f_05_1.txt&line=2424&settime=3543.2595
B	16011	DCB_se2_ag4_f_05_1	DCB_se2_ag4_f_05	3719.9784	3720.4584	listening	VAG	8503	L IH1 S AH0 N IH0 N	0.07	N	G	G			N			you wanna know what you're kids listening to.	2541	http://lingtools.uoregon.edu/coraal/explorer/browse.php?what=DCB_se2_ag4_f_05_1.txt&line=2541&settime=3719.9784
B	16018	DCB_se2_ag4_f_05_1	DCB_se2_ag4_f_05	3944.9281	3945.2081	doing	DAG	8842	D UW1 IH0 N	0.04	N	N	N			N			We were always doing something,	2701	http://lingtools.uoregon.edu/coraal/explorer/browse.php?what=DCB_se2_ag4_f_05_1.txt&line=2701&settime=3944.9281
B	16025	DCB_se2_ag4_f_05_1	DCB_se2_ag4_f_05	4002.4806	4002.8006	kidding	VAG	8938	K IH1 D IH0 N	0.04	N	N	N			DC			[I'm just] kidding. I'm just kidding (laughing). [I'm just kidding.]	2746	http://lingtools.uoregon.edu/coraal/explorer/browse.php?what=DCB_se2_ag4_f_05_1.txt&line=2746&settime=4002.4806
B	16026	DCB_se2_ag4_f_05_1	DCB_se2_ag4_f_05	4003.7406	4004.1306	kidding	VAG	8941	K IH1 D IH0 N	0.03	N	N	N			DC			[I'm just] kidding. I'm just kidding (laughing). [I'm just kidding.]	2746	http://lingtools.uoregon.edu/coraal/explorer/browse.php?what=DCB_se2_ag4_f_05_1.txt&line=2746&settime=4003.7406
B	16034	DCB_se2_ag4_f_05_1	DCB_se2_ag4_f_05	4108.2397	4108.6797	living	VAG	9182	L IH1 V IH0 N	0.1	N	N	N			N			And I didn't want her to live where she living. I ain't like it.	2832	http://lingtools.uoregon.edu/coraal/explorer/browse.php?what=DCB_se2_ag4_f_05_1.txt&line=2832&settime=4108.2397
B	16037	DCB_se2_ag4_f_05_1	DCB_se2_ag4_f_05	4136.1946	4136.7946	anything	Q+N	9257	EH1 N IY0 TH IH2 N	0.05	N	G	G			G			If anything was to happen to me,	2856	http://lingtools.uoregon.edu/coraal/explorer/browse.php?what=DCB_se2_ag4_f_05_1.txt&line=2856&settime=4136.1946
B	16052	DCB_se2_ag4_f_05_1	DCB_se2_ag4_f_05	4404.2297	4404.6697	sitting	VAG	9744	S IH1 T IH0 N	0.13	N	N	N			N			Just leave it sitting. You'll get tired of catching the bus. You'll drive it.	3057	http://lingtools.uoregon.edu/coraal/explorer/browse.php?what=DCB_se2_ag4_f_05_1.txt&line=3057&settime=4404.2297
B	16053	DCB_se2_ag4_f_05_1	DCB_se2_ag4_f_05	4405.4297	4405.7597	catching	VAG	9750	K AE1 CH IH0 N	0.03	N	N	N			N			Just leave it sitting. You'll get tired of catching the bus. You'll drive it.	3057	http://lingtools.uoregon.edu/coraal/explorer/browse.php?what=DCB_se2_ag4_f_05_1.txt&line=3057&settime=4405.4297
B	11233	DCB_se1_ag4_m_01_1	DCB_se1_ag4_m_01	380.8574	381.2974	surviving	VAG	886	S ER0 V AY1 V IH0 N	0.03	N	N	N		N				we were survivors, we were surviving as a family,	295	http://lingtools.uoregon.edu/coraal/explorer/browse.php?what=DCB_se1_ag4_m_01_1.txt&line=295&settime=380.8574
B	11235	DCB_se1_ag4_m_01_1	DCB_se1_ag4_m_01	388.2943	388.4743	being	BAG	908	B IY1 IH0 N	0.05	N	N	N		N				in America and being black in DC and also	303	http://lingtools.uoregon.edu/coraal/explorer/browse.php?what=DCB_se1_ag4_m_01_1.txt&line=303&settime=388.2943
B	11242	DCB_se1_ag4_m_01_1	DCB_se1_ag4_m_01	454.2784	454.7384	asking	VAG	1119	AE1 S K IH0 NG	0.07	NG	N	G		N				they weren't really asking anybody for anything they was like you know getting it on their own.	361	http://lingtools.uoregon.edu/coraal/explorer/browse.php?what=DCB_se1_ag4_m_01_1.txt&line=361&settime=454.2784
B	11252	DCB_se1_ag4_m_01_1	DCB_se1_ag4_m_01	500.4518	500.7818	injecting	VAG	1276	IH0 N JH EH1 K T IH0 N	0.03	N	N	N		N				And I went along with the crowd and started injecting heroin too.	401	http://lingtools.uoregon.edu/coraal/explorer/browse.php?what=DCB_se1_ag4_m_01_1.txt&line=401&settime=500.4518
B	11261	DCB_se1_ag4_m_01_1	DCB_se1_ag4_m_01	546.1288	546.4288	needing	VAG	1434	N IY1 D IH0 NG	0.03	NG	N	N		N				suffering with heroin habits being sick and needing- needing to /uh/	435	http://lingtools.uoregon.edu/coraal/explorer/browse.php?what=DCB_se1_ag4_m_01_1.txt&line=435&settime=546.1288
B	11298	DCB_se1_ag4_m_01_1	DCB_se1_ag4_m_01	854.5348	854.8848	shooting	VAG	2457	SH UW1 T IH0 N	0.03	N	N	N		N				And my other- my second oldest brother we were shooting heroin but we were shooting	686	http://lingtools.uoregon.edu/coraal/explorer/browse.php?what=DCB_se1_ag4_m_01_1.txt&line=686&settime=854.5348
B	11314	DCB_se1_ag4_m_01_1	DCB_se1_ag4_m_01	967.3347	967.5147	shooting	VAG	2838	SH UW1 T IH0 N	0.03	N	N	N		N				that was like the year my mom died I was- I was shooting cocaine, the night my mom died I was shooting cocaine all night long.	792	http://lingtools.uoregon.edu/coraal/explorer/browse.php?what=DCB_se1_ag4_m_01_1.txt&line=792&settime=967.3347
B	11319	DCB_se1_ag4_m_01_1	DCB_se1_ag4_m_01	994.3335	994.7235	hustling	VAG	2936	HH AH1 S L IH0 N	0.03	N	N	N		N?				eventually I saw it as a means of like me hustling and selling some of it,	814	http://lingtools.uoregon.edu/coraal/explorer/browse.php?what=DCB_se1_ag4_m_01_1.txt&line=814&settime=994.3335
B	11324	DCB_se1_ag4_m_01_1	DCB_se1_ag4_m_01	1012.2668	1012.4368	getting	GTG	3019	G IH1 T IH0 N	0.03	N	N	N		N				getting high together and I was smoking the crack and I was saying,	828	http://lingtools.uoregon.edu/coraal/explorer/browse.php?what=DCB_se1_ag4_m_01_1.txt&line=828&settime=1012.2668
B	11332	DCB_se1_ag4_m_01_1	DCB_se1_ag4_m_01	1054.2888	1054.7988	doing	DAG	3165	D UW1 IH0 N	0.03	N	N	N		N				doing-	870	http://lingtools.uoregon.edu/coraal/explorer/browse.php?what=DCB_se1_ag4_m_01_1.txt&line=870&settime=1054.2888
B	11347	DCB_se1_ag4_m_01_1	DCB_se1_ag4_m_01	1296.4555	1296.7555	waiting	VAG	4013	W EY1 T IH0 N	0.04	N	N	G		N				So he was waiting for it to come down, the high to come down on him and he said he wasn't feeling it.	1078	http://lingtools.uoregon.edu/coraal/explorer/browse.php?what=DCB_se1_ag4_m_01_1.txt&line=1078&settime=1296.4555
B	11355	DCB_se1_ag4_m_01_1	DCB_se1_ag4_m_01	1382.5147	1383.0247	smoking	VAG	4352	S M OW1 K IH0 N	0.05	N	N	N		N				smoking the cocaine	1149	http://lingtools.uoregon.edu/coraal/explorer/browse.php?what=DCB_se1_ag4_m_01_1.txt&line=1149&settime=1382.5147
B	11357	DCB_se1_ag4_m_01_1	DCB_se1_ag4_m_01	1388.9522	1389.2622	smoking	VAG	4378	S M OW1 K IH0 N	0.03	N	N	N		N				and I got kicked out for smoking the cocaine and then I even went to uh,	1155	http://lingtools.uoregon.edu/coraal/explorer/browse.php?what=DCB_se1_ag4_m_01_1.txt&line=1155&settime=1388.9522
B	11360	DCB_se1_ag4_m_01_1	DCB_se1_ag4_m_01	1438.9049	1439.0949	staying	VAG	4516	S T EY1 IH0 NG	0.03	NG	N	N		N				by that time, like I say my father had died, my brother died I was staying in the house by myself.	1197	http://lingtools.uoregon.edu/coraal/explorer/browse.php?what=DCB_se1_ag4_m_01_1.txt&line=1197&settime=1438.9049
B	11364	DCB_se1_ag4_m_01_1	DCB_se1_ag4_m_01	1448.8667	1449.1767	smoking	VAG	4569	S M OW1 K IH0 N	0.03	N	N	N		N				She got out of the house because I was bringing people in the house that were a threat to her because people were coming in the house they were smoking cocaine and they were acting crazy	1201	http://lingtools.uoregon.edu/coraal/explorer/browse.php?what=DCB_se1_ag4_m_01_1.txt&line=1201&settime=1448.8667
B	11368	DCB_se1_ag4_m_01_1	DCB_se1_ag4_m_01	1509.8041	1510.0841	coming	VAG	4786	K AH1 M IH0 N	0.03	N	N	N		N				But I was HIV positive too and I was uh, coming down with pneumonia.	1257	http://lingtools.uoregon.edu/coraal/explorer/browse.php?what=DCB_se1_ag4_m_01_1.txt&line=1257&settime=1509.8041
B	11370	DCB_se1_ag4_m_01_1	DCB_se1_ag4_m_01	1514.8444	1515.1144	helping	VAG	4803	HH EH1 L P IH0 N	0.03	N	N	N		N				Fourth Street Northeast, uh, helping- helping a seller I wasn't really a	1261	http://lingtools.uoregon.edu/coraal/explorer/browse.php?what=DCB_se1_ag4_m_01_1.txt&line=1261&settime=1514.8444
B	11371	DCB_se1_ag4_m_01_1	DCB_se1_ag4_m_01	1515.1144	1515.4344	helping	VAG	4804	HH EH1 L P IH0 N	0.05	N	N	N		N				Fourth Street Northeast, uh, helping- helping a seller I wasn't really a	1261	http://lingtools.uoregon.edu/coraal/explorer/browse.php?what=DCB_se1_ag4_m_01_1.txt&line=1261&settime=1515.1144
B	11372	DCB_se1_ag4_m_01_1	DCB_se1_ag4_m_01	1520.6013	1520.8313	working	VAG	4822	W ER1 K IH0 N	0.03	N	N	N		N				working with people that were selling it.	1269	http://lingtools.uoregon.edu/coraal/explorer/browse.php?what=DCB_se1_ag4_m_01_1.txt&line=1269&settime=1520.6013
B	11377	DCB_se1_ag4_m_01_1	DCB_se1_ag4_m_01	1567.2367	1567.4667	paying	VAG	5001	P EY1 IH0 N	0.03	N	N	N		N				when I got into the room, and within three months at the time, my sister's paying my rent and everything I was a- you know /going/ back and forth down	1313	http://lingtools.uoregon.edu/coraal/explorer/browse.php?what=DCB_se1_ag4_m_01_1.txt&line=1313&settime=1567.2367
B	11381	DCB_se1_ag4_m_01_1	DCB_se1_ag4_m_01	1583.2093	1583.5993	smoking	VAG	5057	S M OW1 K IH0 N	0.06	N	N	G		N				wasn't smoking anything, all I did ma- I did use once	1329	http://lingtools.uoregon.edu/coraal/explorer/browse.php?what=DCB_se1_ag4_m_01_1.txt&line=1329&settime=1583.2093
B	11384	DCB_se1_ag4_m_01_1	DCB_se1_ag4_m_01	1597.7405	1597.9105	doing	DAG	5114	D UW1 IH0 N	0.03	N	N	N		N				Stopped doing the crack cocaine, stopped doing heroin	1339	http://lingtools.uoregon.edu/coraal/explorer/browse.php?what=DCB_se1_ag4_m_01_1.txt&line=1339&settime=1597.7405
B	11394	DCB_se1_ag4_m_01_1	DCB_se1_ag4_m_01	1650.121	1650.401	going	VAG	5348	G OW1 IH0 N	0.05	N	G	G		G				it was a vicious cycle me going back and forth.	1361	http://lingtools.uoregon.edu/coraal/explorer/browse.php?what=DCB_se1_ag4_m_01_1.txt&line=1361&settime=1650.121
B	11400	DCB_se1_ag4_m_01_1	DCB_se1_ag4_m_01	1746.4412	1746.7012	keeping	VAG	5670	K IY1 P IH0 N	0.03	N	N	N		N				/?/ it was condition of me keeping my apartment to go into the program so I-	1461	http://lingtools.uoregon.edu/coraal/explorer/browse.php?what=DCB_se1_ag4_m_01_1.txt&line=1461&settime=1746.4412
B	11406	DCB_se1_ag4_m_01_1	DCB_se1_ag4_m_01	1791.7603	1792.1703	using	VAG	5839	Y UW1 Z IH0 NG	0.07	NG	N	N		N				not- I wasn't using,	1503	http://lingtools.uoregon.edu/coraal/explorer/browse.php?what=DCB_se1_ag4_m_01_1.txt&line=1503&settime=1791.7603
B	11410	DCB_se1_ag4_m_01_1	DCB_se1_ag4_m_01	1802.3995	1802.7295	everything	Q+N	5875	EH1 V R IY0 TH IH2 NG	0.07	NG	G	G		G				And going to support groups and everything so I did that,	1511	http://lingtools.uoregon.edu/coraal/explorer/browse.php?what=DCB_se1_ag4_m_01_1.txt&line=1511&settime=1802.3995
B	11423	DCB_se1_ag4_m_01_1	DCB_se1_ag4_m_01	1849.5108	1849.9408	everything	Q+N	6048	EH1 V R IY0 TH IH2 NG	0.15	NG	N	G		N				Coming here, support groups and everything,	1551	http://lingtools.uoregon.edu/coraal/explorer/browse.php?what=DCB_se1_ag4_m_01_1.txt&line=1551&settime=1849.5108
B	11426	DCB_se1_ag4_m_01_1	DCB_se1_ag4_m_01	1859.4496	1859.6996	having	HAG	6089	HH AE1 V IH0 N	0.05	N	N	N		N				I learned even more about it being- having access to a computer and everything I got- eventually got my own computer	1557	http://lingtools.uoregon.edu/coraal/explorer/browse.php?what=DCB_se1_ag4_m_01_1.txt&line=1557&settime=1859.4496
B	11427	DCB_se1_ag4_m_01_1	DCB_se1_ag4_m_01	1860.5796	1860.8996	everything	Q+N	6095	EH1 V R IY0 TH IH2 N	0.09	N	G	N		N?				I learned even more about it being- having access to a computer and everything I got- eventually got my own computer	1557	http://lingtools.uoregon.edu/coraal/explorer/browse.php?what=DCB_se1_ag4_m_01_1.txt&line=1557&settime=1860.5796
B	11428	DCB_se1_ag4_m_01_1	DCB_se1_ag4_m_01	1902.9624	1903.2524	growing	VAG	6239	G R OW1 IH0 N	0.03	N	N	N		N				You know s- when you say like growing up in my neighborhood, my neighborhood was-	1587	http://lingtools.uoregon.edu/coraal/explorer/browse.php?what=DCB_se1_ag4_m_01_1.txt&line=1587&settime=1902.9624
B	11429	DCB_se1_ag4_m_01_1	DCB_se1_ag4_m_01	1907.8108	1908.1008	growing	VAG	6258	G R OW1 IH0 NG	0.03	NG	N	N		N				it wa- it wa- it was the bomb, it was growing up in the area like nobody ever experienced	1591	http://lingtools.uoregon.edu/coraal/explorer/browse.php?what=DCB_se1_ag4_m_01_1.txt&line=1591&settime=1907.8108
B	11435	DCB_se1_ag4_m_01_1	DCB_se1_ag4_m_01	1986.7137	1987.0537	anything	Q+N	6564	EH1 N IY0 TH IH2 NG	0.08	NG	G	G		G				And they would get their wine they would drink- get drunk, they would go in the alley, /next thing you know/ we see 'em laying up against the wall but nobody bothered 'em nobody bo- and they didn't really have anything so nobody bothered nobody-	1643	http://lingtools.uoregon.edu/coraal/explorer/browse.php?what=DCB_se1_ag4_m_01_1.txt&line=1643&settime=1986.7137
B	11445	DCB_se1_ag4_m_01_1	DCB_se1_ag4_m_01	2092.3182	2092.8682	everything	Q+N	7015	EH1 V R IY0 TH IH2 NG	0.25	NG	G	G		G				had girlfriends and everything pretty much.	1729	http://lingtools.uoregon.edu/coraal/explorer/browse.php?what=DCB_se1_ag4_m_01_1.txt&line=1729&settime=2092.3182
B	11451	DCB_se1_ag4_m_01_1	DCB_se1_ag4_m_01	2147.6968	2148.0268	rooming	N	7237	R UW1 M IH0 N	0.03	N	N	N		N				you know, in this- in- in the rooming house.	1787	http://lingtools.uoregon.edu/coraal/explorer/browse.php?what=DCB_se1_ag4_m_01_1.txt&line=1787&settime=2147.6968
B	11490	DCB_se1_ag4_m_01_1	DCB_se1_ag4_m_01	2679.4657	2679.6757	taking	VAG	9103	T EY1 K IH0 N	0.03	N	N	G		N				taking care of his responsibilities so	2273	http://lingtools.uoregon.edu/coraal/explorer/browse.php?what=DCB_se1_ag4_m_01_1.txt&line=2273&settime=2679.4657
B	11492	DCB_se1_ag4_m_01_1	DCB_se1_ag4_m_01	2703.8056	2704.1456	anything	Q+N	9190	EH1 N IY0 TH IH2 NG	0.16	NG	G	N		G				you know uh, if you want anything	2303	http://lingtools.uoregon.edu/coraal/explorer/browse.php?what=DCB_se1_ag4_m_01_1.txt&line=2303&settime=2703.8056
B	11499	DCB_se1_ag4_m_01_1	DCB_se1_ag4_m_01	2841.1495	2841.4695	tearing	VAG	9696	T EH1 R IH0 NG	0.05	NG	N	N		N				you know tearing each other apart.	2441	http://lingtools.uoregon.edu/coraal/explorer/browse.php?what=DCB_se1_ag4_m_01_1.txt&line=2441&settime=2841.1495
B	11501	DCB_se1_ag4_m_01_1	DCB_se1_ag4_m_01	2849.4894	2849.7394	taking	VAG	9728	T EY1 K IH0 N	0.06	N	N	N		N				[You know] /and you/ talking about eyes on the prize but you know that documentary about King? We taking our eyes off the prize you know and we pretty much let-	2449	http://lingtools.uoregon.edu/coraal/explorer/browse.php?what=DCB_se1_ag4_m_01_1.txt&line=2449&settime=2849.4894
B	11506	DCB_se1_ag4_m_01_1	DCB_se1_ag4_m_01	2902.2763	2902.9063	encouraging	ADJ	9899	IH0 N K ER1 AH0 JH IH0 NG	0.11	NG	N	N		N				encouraging	2504	http://lingtools.uoregon.edu/coraal/explorer/browse.php?what=DCB_se1_ag4_m_01_1.txt&line=2504&settime=2902.2763
B	11512	DCB_se1_ag4_m_01_1	DCB_se1_ag4_m_01	2978.2689	2978.6289	playing	VAG	10084	P L EY1 IH0 N	0.03	N	N	N		N				uh, playing music myself, you know, when I was twelve years old I got a guitar.	2594	http://lingtools.uoregon.edu/coraal/explorer/browse.php?what=DCB_se1_ag4_m_01_1.txt&line=2594&settime=2978.2689
B	11513	DCB_se1_ag4_m_01_1	DCB_se1_ag4_m_01	2996.6457	2996.8257	wearing	VAG	10165	W EH1 R IH0 N	0.03	N	N	N		N				I saw Ricky wearing that sport coat playing the guitar, like toward the end of the show,	2610	http://lingtools.uoregon.edu/coraal/explorer/browse.php?what=DCB_se1_ag4_m_01_1.txt&line=2610&settime=2996.6457
B	11525	DCB_se1_ag4_m_01_1	DCB_se1_ag4_m_01	3090.3166	3090.5366	coming	VAG	10564	K AH1 M IH0 N	0.03	N	N	G		N				So that's when the Trouble Funk was coming that was when the go go era was really starting because they had groups like	2676	http://lingtools.uoregon.edu/coraal/explorer/browse.php?what=DCB_se1_ag4_m_01_1.txt&line=2676&settime=3090.3166
B	11526	DCB_se1_ag4_m_01_1	DCB_se1_ag4_m_01	3091.8466	3092.2266	starting	VAG	10574	S T AA1 R T IH0 N	0.03	N	N	N		N				So that's when the Trouble Funk was coming that was when the go go era was really starting because they had groups like	2676	http://lingtools.uoregon.edu/coraal/explorer/browse.php?what=DCB_se1_ag4_m_01_1.txt&line=2676&settime=3091.8466
B	11530	DCB_se1_ag4_m_01_1	DCB_se1_ag4_m_01	3259.2044	3259.6744	everything	Q+N	11185	EH1 V R IY0 TH IH2 NG	0.17	NG	G	G		G				was a- was a little restaurant type place we used to go to we used to get our lunch and everything.	2804	http://lingtools.uoregon.edu/coraal/explorer/browse.php?what=DCB_se1_ag4_m_01_1.txt&line=2804&settime=3259.2044
B	11534	DCB_se1_ag4_m_01_1	DCB_se1_ag4_m_01	3391.3937	3391.7137	living	ADJ	11675	L IH1 V IH0 N	0.08	N	N	N		N				the accommodations for whites is greater you know, more condos you know more- more living-	2910	http://lingtools.uoregon.edu/coraal/explorer/browse.php?what=DCB_se1_ag4_m_01_1.txt&line=2910&settime=3391.3937
B	11537	DCB_se1_ag4_m_01_1	DCB_se1_ag4_m_01	3411.8401	3412.0501	taking	VAG	11733	T EY1 K IH0 NG	0.03	NG	N	N		N				taking advantage of the- of the	2930	http://lingtools.uoregon.edu/coraal/explorer/browse.php?what=DCB_se1_ag4_m_01_1.txt&line=2930&settime=3411.8401
B	11552	DCB_se1_ag4_m_01_1	DCB_se1_ag4_m_01	3482.763	3483.193	housing	N	11995	HH AW1 Z IH0 N	0.03	N	N	N		N				You know when you talk about low income housing, f- affordable housing,	2998	http://lingtools.uoregon.edu/coraal/explorer/browse.php?what=DCB_se1_ag4_m_01_1.txt&line=2998&settime=3482.763
B	11563	DCB_se1_ag4_m_01_1	DCB_se1_ag4_m_01	3632.1682	3632.5882	laughing	VAG	12485	L AE1 F IH0 N	0.26	N	G	G		G				Why are you laughing?	3129	http://lingtools.uoregon.edu/coraal/explorer/browse.php?what=DCB_se1_ag4_m_01_1.txt&line=3129&settime=3632.1682
B	11574	DCB_se1_ag4_m_01_1	DCB_se1_ag4_m_01	3727.2743	3727.6343	counseling	N	12765	K AW1 N S L IH0 N	0.04	N	N	N		N				/RD-SCHOOL-7/ you know addictions counseling program, I was the valedictorian.	3225	http://lingtools.uoregon.edu/coraal/explorer/browse.php?what=DCB_se1_ag4_m_01_1.txt&line=3225&settime=3727.2743
B	11594	DCB_se1_ag4_m_01_1	DCB_se1_ag4_m_01	3886.7203	3887.0703	anything	Q+N	13484	EH1 N IY0 TH IH2 NG	0.06	NG	G	G		G				can't receive anything.	3365	http://lingtools.uoregon.edu/coraal/explorer/browse.php?what=DCB_se1_ag4_m_01_1.txt&line=3365&settime=3886.7203
B	16066	DCB_se2_ag4_m_01_1	DCB_se2_ag4_m_01	267.1782	267.3582	getting	GTG	470	G IH1 T IH0 N	0.03	N	N	N			N			getting your chores done before you even go up to the recreation centers.	180	http://lingtools.uoregon.edu/coraal/explorer/browse.php?what=DCB_se2_ag4_m_01_1.txt&line=180&settime=267.1782
B	16073	DCB_se2_ag4_m_01_1	DCB_se2_ag4_m_01	379.9923	380.3823	being	BAG	813	B IY1 IH0 N	0.03	N	N	N			N			because see [we-] we being stupid	277	http://lingtools.uoregon.edu/coraal/explorer/browse.php?what=DCB_se2_ag4_m_01_1.txt&line=277&settime=379.9923
B	16074	DCB_se2_ag4_m_01_1	DCB_se2_ag4_m_01	384.0191	384.2591	being	BAG	824	B IY1 IH0 N	0.06	N	N	N			N			and I would- I look at myself. I like being stupid.	279	http://lingtools.uoregon.edu/coraal/explorer/browse.php?what=DCB_se2_ag4_m_01_1.txt&line=279&settime=384.0191
B	16082	DCB_se2_ag4_m_01_1	DCB_se2_ag4_m_01	475.4203	475.7003	hurting	VAG	1105	HH ER1 T IH0 N	0.07	N	N	N			N			So you- we wind up hurting ourself.	345	http://lingtools.uoregon.edu/coraal/explorer/browse.php?what=DCB_se2_ag4_m_01_1.txt&line=345&settime=475.4203
B	16097	DCB_se2_ag4_m_01_1	DCB_se2_ag4_m_01	619.7856	620.2156	drugging	VAG	1632	D R AH1 G IH0 N	0.05	N	N	N			N			It was- it wa- it wasn't in the streets. It wasn't- it wasn't drugging. It w- it wasn't- it- it- it- it gave-	437	http://lingtools.uoregon.edu/coraal/explorer/browse.php?what=DCB_se2_ag4_m_01_1.txt&line=437&settime=619.7856
B	16107	DCB_se2_ag4_m_01_1	DCB_se2_ag4_m_01	676.1904	676.4104	going	VAG	1822	G OW1 IH0 N	0.05	N	N	N			N			There's going out to parties, this that and the other, and you see how they- nice they dress, this that and the other. It's-	485	http://lingtools.uoregon.edu/coraal/explorer/browse.php?what=DCB_se2_ag4_m_01_1.txt&line=485&settime=676.1904
B	16119	DCB_se2_ag4_m_01_1	DCB_se2_ag4_m_01	755.4415	755.6415	coming	VAG	2137	K AH1 M IH0 N	0.05	N	N	N			N			this money as a kid coming out of	560	http://lingtools.uoregon.edu/coraal/explorer/browse.php?what=DCB_se2_ag4_m_01_1.txt&line=560&settime=755.4415
B	16171	DCB_se2_ag4_m_01_1	DCB_se2_ag4_m_01	1215.4612	1215.7812	something	Q+N	3538	S AH1 M TH IH0 N	0.04	N	N	N			DC			with them it's not your parents. It's something that's	914	http://lingtools.uoregon.edu/coraal/explorer/browse.php?what=DCB_se2_ag4_m_01_1.txt&line=914&settime=1215.4612
B	16181	DCB_se2_ag4_m_01_1	DCB_se2_ag4_m_01	1284.6659	1284.8459	nothing	Q+N	3771	N AH1 TH IH0 N	0.03	N	N	N			DC			my thing was to stay away from 'em cause I didn't know nothing about no prison.	972	http://lingtools.uoregon.edu/coraal/explorer/browse.php?what=DCB_se2_ag4_m_01_1.txt&line=972&settime=1284.6659
B	16191	DCB_se2_ag4_m_01_1	DCB_se2_ag4_m_01	1432.1943	1432.5643	making	VAG	4287	M EY1 K IH0 NG	0.1	NG	N	G			N			still I was making good- I probably was making more than anybody else if you really wanna look at it but	1076	http://lingtools.uoregon.edu/coraal/explorer/browse.php?what=DCB_se2_ag4_m_01_1.txt&line=1076&settime=1432.1943
B	16203	DCB_se2_ag4_m_01_1	DCB_se2_ag4_m_01	1547.0417	1547.3617	evening	N	4617	IY1 V N IH0 N	0.07	N	G	G			G?			You leave Friday evening.	1166	http://lingtools.uoregon.edu/coraal/explorer/browse.php?what=DCB_se2_ag4_m_01_1.txt&line=1166&settime=1547.0417
B	16208	DCB_se2_ag4_m_01_1	DCB_se2_ag4_m_01	1646.3391	1646.5491	growing	VAG	4908	G R OW1 IH0 N	0.03	N	N	N			N			growing up in Southeast is-	1244	http://lingtools.uoregon.edu/coraal/explorer/browse.php?what=DCB_se2_ag4_m_01_1.txt&line=1244&settime=1646.3391
B	16220	DCB_se2_ag4_m_01_1	DCB_se2_ag4_m_01	1756.6026	1756.9126	saying	VAG	5244	S EY1 IH0 N	0.04	N	N	N			DC			Your kids not saying nothing because they won't sit down.	1318	http://lingtools.uoregon.edu/coraal/explorer/browse.php?what=DCB_se2_ag4_m_01_1.txt&line=1318&settime=1756.6026
B	16228	DCB_se2_ag4_m_01_1	DCB_se2_ag4_m_01	1810.6664	1810.9364	dealing	VAG	5445	D IY1 L IH0 N	0.03	N	N	N			N			Why you ain't sitting there telling your wife that I'm dealing with this-	1364	http://lingtools.uoregon.edu/coraal/explorer/browse.php?what=DCB_se2_ag4_m_01_1.txt&line=1364&settime=1810.6664
B	16233	DCB_se2_ag4_m_01_1	DCB_se2_ag4_m_01	1821.2853	1821.5053	talking	VAG	5482	T AO1 K IH0 N	0.03	N	N	N			N			Cause you ain't talking about it.	1375	http://lingtools.uoregon.edu/coraal/explorer/browse.php?what=DCB_se2_ag4_m_01_1.txt&line=1375&settime=1821.2853
B	16235	DCB_se2_ag4_m_01_1	DCB_se2_ag4_m_01	1823.5454	1823.9054	bothering	VAG	5494	B AA1 DH ER0 IH0 N	0.03	N	N	N			DC			Instead of saying, hey honey, I don't wanna be bothering with you no more. I'm- I'm just gonna leave.	1376	http://lingtools.uoregon.edu/coraal/explorer/browse.php?what=DCB_se2_ag4_m_01_1.txt&line=1376&settime=1823.5454
B	16239	DCB_se2_ag4_m_01_1	DCB_se2_ag4_m_01	1831.2405	1831.7305	hustling	VAG	5519	HH AH1 S AH0 L IH0 N	0.11	N	N	N			N			You still hustling. That's- that what you doing. You still hustling.	1380	http://lingtools.uoregon.edu/coraal/explorer/browse.php?what=DCB_se2_ag4_m_01_1.txt&line=1380&settime=1831.2405
B	16240	DCB_se2_ag4_m_01_1	DCB_se2_ag4_m_01	1832.3905	1832.6805	doing	DAG	5525	D UW1 IH0 NG	0.04	NG	N	N			N			You still hustling. That's- that what you doing. You still hustling.	1380	http://lingtools.uoregon.edu/coraal/explorer/browse.php?what=DCB_se2_ag4_m_01_1.txt&line=1380&settime=1832.3905
B	16248	DCB_se2_ag4_m_01_1	DCB_se2_ag4_m_01	1898.9483	1899.3283	saying	VAG	5677	S EY1 IH0 N	0.19	N	N	N			N			Do you see what I'm saying?	1432	http://lingtools.uoregon.edu/coraal/explorer/browse.php?what=DCB_se2_ag4_m_01_1.txt&line=1432&settime=1898.9483
B	16254	DCB_se2_ag4_m_01_1	DCB_se2_ag4_m_01	1972.9733	1973.5833	everything	Q+N	5869	EH1 V R IY0 TH IH2 N	0.14	N	G	G			G?			Everything.	1491	http://lingtools.uoregon.edu/coraal/explorer/browse.php?what=DCB_se2_ag4_m_01_1.txt&line=1491&settime=1972.9733
B	16255	DCB_se2_ag4_m_01_1	DCB_se2_ag4_m_01	1987.5525	1987.8625	something	Q+N	5925	S AH1 M TH IH0 N	0.05	N	N	N			DC			just for the kids that really wanted to do something /or/ like play sports, this that and the other.	1498	http://lingtools.uoregon.edu/coraal/explorer/browse.php?what=DCB_se2_ag4_m_01_1.txt&line=1498&settime=1987.5525
B	16268	DCB_se2_ag4_m_01_1	DCB_se2_ag4_m_01	2093.5133	2093.7733	giving	VAG	6290	G IH1 V IH0 N	0.04	N	N	G			N			I say the system because it's just like when we came back where we sitting there talking about the funding, the money that you giving to somebody,	1583	http://lingtools.uoregon.edu/coraal/explorer/browse.php?what=DCB_se2_ag4_m_01_1.txt&line=1583&settime=2093.5133
B	16271	DCB_se2_ag4_m_01_1	DCB_se2_ag4_m_01	2138.0978	2138.5378	marketing	VAG	6431	M AA1 R K AH0 T IH0 NG	0.03	NG	N	N			N			I- I put it on the- on- on the system itself which is the government because I'm like this, y'all marketing, this that and the other.	1617	http://lingtools.uoregon.edu/coraal/explorer/browse.php?what=DCB_se2_ag4_m_01_1.txt&line=1617&settime=2138.0978
B	16289	DCB_se2_ag4_m_01_1	DCB_se2_ag4_m_01	2272.966	2273.136	getting	GTG	6895	G EH1 T IH0 N	0.03	N	N	N			DC			Like man, I- I- I'm just setting up there and getting my brother hurt.	1707	http://lingtools.uoregon.edu/coraal/explorer/browse.php?what=DCB_se2_ag4_m_01_1.txt&line=1707&settime=2272.966
B	16307	DCB_se2_ag4_m_01_1	DCB_se2_ag4_m_01	2415.5768	2415.8668	telling	VAG	7389	T EH1 L IH0 N	0.05	N	N	N			N			[That's why] I keep telling parents	1823	http://lingtools.uoregon.edu/coraal/explorer/browse.php?what=DCB_se2_ag4_m_01_1.txt&line=1823&settime=2415.5768
B	16318	DCB_se2_ag4_m_01_1	DCB_se2_ag4_m_01	2484.838	2485.078	coming	VAG	7651	K AH1 M IH0 N	0.04	N	N	N			DC			this that and the other, how [nice they look, this that and the other.] Boy I'm like, the- a- a pair of tennis shoes when we was coming up, a motherfucking a pair of tennis shoes was five dollars.	1873	http://lingtools.uoregon.edu/coraal/explorer/browse.php?what=DCB_se2_ag4_m_01_1.txt&line=1873&settime=2484.838
B	16323	DCB_se2_ag4_m_01_1	DCB_se2_ag4_m_01	2520.6138	2520.8438	sitting	VAG	7766	S IH1 T IH0 NG	0.03	NG	N	N			N			paid eighty dollars for a pair of goddamn tennis shoes [a day in my life but I'm sitting up] and tell you hey,	1894	http://lingtools.uoregon.edu/coraal/explorer/browse.php?what=DCB_se2_ag4_m_01_1.txt&line=1894&settime=2520.6138
B	16326	DCB_se2_ag4_m_01_1	DCB_se2_ag4_m_01	2592.9809	2593.1709	looking	VAG	8039	L UH1 K IH0 N	0.03	N	N	N			DC			I got caught up in, you know, hey man, moms looking at me. I can't get the girls, this that and the other. Ain't nobody-	1966	http://lingtools.uoregon.edu/coraal/explorer/browse.php?what=DCB_se2_ag4_m_01_1.txt&line=1966&settime=2592.9809
B	16334	DCB_se2_ag4_m_01_1	DCB_se2_ag4_m_01	2646.1968	2646.5368	saying	VAG	8236	S EY1 IH0 N	0.15	N	N	N			N			You see what I'm saying?	2011	http://lingtools.uoregon.edu/coraal/explorer/browse.php?what=DCB_se2_ag4_m_01_1.txt&line=2011&settime=2646.1968
B	16348	DCB_se2_ag4_m_01_1	DCB_se2_ag4_m_01	2776.6091	2776.8991	saying	VAG	8709	S EY1 IH0 N	0.05	N	N	N			N			You see what I'm saying?	2114	http://lingtools.uoregon.edu/coraal/explorer/browse.php?what=DCB_se2_ag4_m_01_1.txt&line=2114&settime=2776.6091
B	16349	DCB_se2_ag4_m_01_1	DCB_se2_ag4_m_01	2777.5801	2777.8001	sitting	VAG	8713	S IH1 T IH0 N	0.04	N	N	N			N			[You ain't gotta] sitting and say well I did this I did that. Put yourself way ahead of the game.	2116	http://lingtools.uoregon.edu/coraal/explorer/browse.php?what=DCB_se2_ag4_m_01_1.txt&line=2116&settime=2777.5801
B	16365	DCB_se2_ag4_m_01_1	DCB_se2_ag4_m_01	2921.0122	2921.3122	talking	VAG	9236	T AO1 K IH0 N	0.05	N	N	N			N			I'm like this. Who you talking to, dog, this is- Hey, this is my thing. I come and put this in here to make sure this building be operating when I leave.	2230	http://lingtools.uoregon.edu/coraal/explorer/browse.php?what=DCB_se2_ag4_m_01_1.txt&line=2230&settime=2921.0122
B	16366	DCB_se2_ag4_m_01_1	DCB_se2_ag4_m_01	2924.7922	2925.0622	building	N	9257	B IH1 L D IH0 N	0.06	N	N	G			N			I'm like this. Who you talking to, dog, this is- Hey, this is my thing. I come and put this in here to make sure this building be operating when I leave.	2230	http://lingtools.uoregon.edu/coraal/explorer/browse.php?what=DCB_se2_ag4_m_01_1.txt&line=2230&settime=2924.7922
B	16396	DCB_se2_ag4_m_01_1	DCB_se2_ag4_m_01	3278.6346	3278.8746	doing	DAG	10512	D UW1 IH0 N	0.03	N	N	N			DC			Shorty what you doing? Man, shorty, shorty. Come on man. Look /??/. I'm like man, I ain't wanna ask her out. I'm scared to- I ain't getting up there getting embarrassed, this that and the other. You know, I know how to jump around, this that and the other.	2499	http://lingtools.uoregon.edu/coraal/explorer/browse.php?what=DCB_se2_ag4_m_01_1.txt&line=2499&settime=3278.6346
B	16400	DCB_se2_ag4_m_01_1	DCB_se2_ag4_m_01	3306.9241	3307.2541	growing	VAG	10603	G R OW1 IH0 N	0.03	N	N	N			DC			So I'm like this cause now I say growing up with my parents and everything cause in my- in my home, this that and the other, it was	2516	http://lingtools.uoregon.edu/coraal/explorer/browse.php?what=DCB_se2_ag4_m_01_1.txt&line=2516&settime=3306.9241
B	16411	DCB_se2_ag4_m_01_1	DCB_se2_ag4_m_01	3391.9434	3392.1934	having	HAG	10943	HH AE1 V IH0 N	0.03	N	N	N			N			you know, and having a nice time,	2578	http://lingtools.uoregon.edu/coraal/explorer/browse.php?what=DCB_se2_ag4_m_01_1.txt&line=2578&settime=3391.9434
B	16413	DCB_se2_ag4_m_01_1	DCB_se2_ag4_m_01	3395.1464	3395.3764	trying	VAG	10958	T R AY1 N	0.03	N	N	N			N			And- and- and trying to get it on.	2582	http://lingtools.uoregon.edu/coraal/explorer/browse.php?what=DCB_se2_ag4_m_01_1.txt&line=2582&settime=3395.1464
B	16418	DCB_se2_ag4_m_01_1	DCB_se2_ag4_m_01	3458.3181	3458.7481	fighting	VAG	11182	F AY1 T IH0 NG	0.11	NG	N	N			N			you know, fighting	2625	http://lingtools.uoregon.edu/coraal/explorer/browse.php?what=DCB_se2_ag4_m_01_1.txt&line=2625&settime=3458.3181
B	16429	DCB_se2_ag4_m_01_1	DCB_se2_ag4_m_01	3667.5247	3667.7947	sitting	VAG	11938	S IH1 T IH0 N	0.03	N	N	N			N			So we goes over there and I'm sitting in the house,	2798	http://lingtools.uoregon.edu/coraal/explorer/browse.php?what=DCB_se2_ag4_m_01_1.txt&line=2798&settime=3667.5247
B	16435	DCB_se2_ag4_m_01_1	DCB_se2_ag4_m_01	3738.6364	3738.8264	looking	VAG	12208	L UH1 K IH0 N	0.04	N	N	G			N			And it's still happening. You still looking at the news. And, um, we just heard [some-]	2858	http://lingtools.uoregon.edu/coraal/explorer/browse.php?what=DCB_se2_ag4_m_01_1.txt&line=2858&settime=3738.6364
B	16443	DCB_se2_ag4_m_01_1	DCB_se2_ag4_m_01	3815.3968	3815.7068	having	HAG	12445	HH AE1 V IH0 N	0.12	N	N	N			N			babies having babies.	2931	http://lingtools.uoregon.edu/coraal/explorer/browse.php?what=DCB_se2_ag4_m_01_1.txt&line=2931&settime=3815.3968
B	16452	DCB_se2_ag4_m_01_1	DCB_se2_ag4_m_01	3855.8495	3856.0795	sitting	VAG	12558	S IH1 T IH0 N	0.03	N	N	N			N			They ain't- they ain't sitting there talking about now-	2974	http://lingtools.uoregon.edu/coraal/explorer/browse.php?what=DCB_se2_ag4_m_01_1.txt&line=2974&settime=3855.8495
B	16465	DCB_se2_ag4_m_01_1	DCB_se2_ag4_m_01	3894.464	3894.614	nothing	Q+N	12706	N AH1 TH IH0 N	0.03	N	N	N			DC			You ain't got nothing to talk about. You ain't- you ain't- you ain't going to school, you ain't in the working world. You ain't got nothing. So what you gotta talk about? Only thing you wanna do is talk about the neighbor.	3004	http://lingtools.uoregon.edu/coraal/explorer/browse.php?what=DCB_se2_ag4_m_01_1.txt&line=3004&settime=3894.464
B	16466	DCB_se2_ag4_m_01_1	DCB_se2_ag4_m_01	3900.6893	3900.9693	selling	VAG	12730	S EH1 L IH0 N	0.03	N	N	G			N			Hey don't you know John down there selling drugs?	3006	http://lingtools.uoregon.edu/coraal/explorer/browse.php?what=DCB_se2_ag4_m_01_1.txt&line=3006&settime=3900.6893
B	16471	DCB_se2_ag4_m_01_1	DCB_se2_ag4_m_01	3911.1069	3911.2769	nothing	Q+N	12759	N AH1 TH IH0 N	0.03	N	N	N			DC			Yeah, it ain't gonna do nothing for you.	3018	http://lingtools.uoregon.edu/coraal/explorer/browse.php?what=DCB_se2_ag4_m_01_1.txt&line=3018&settime=3911.1069
B	16476	DCB_se2_ag4_m_01_1	DCB_se2_ag4_m_01	3928.418	3928.868	nothing	Q+N	12818	N AH1 TH IH0 N	0.15	N	N	N			N			You can't g- you- [you can't give] 'em nothing!	3025	http://lingtools.uoregon.edu/coraal/explorer/browse.php?what=DCB_se2_ag4_m_01_1.txt&line=3025&settime=3928.418
B	16490	DCB_se2_ag4_m_01_1	DCB_se2_ag4_m_01	4046.1824	4046.3824	doing	DAG	13230	D UW1 IH0 N	0.03	N	N	N			N			I don't even know what your son gonna do cause you doing the same thing.	3116	http://lingtools.uoregon.edu/coraal/explorer/browse.php?what=DCB_se2_ag4_m_01_1.txt&line=3116&settime=4046.1824
B	16507	DCB_se2_ag4_m_01_1	DCB_se2_ag4_m_01	4205.5883	4206.0083	blessing	N	13834	B L EH1 S IH0 N	0.09	N	N	N			N			ask the man for your blessing.	3236	http://lingtools.uoregon.edu/coraal/explorer/browse.php?what=DCB_se2_ag4_m_01_1.txt&line=3236&settime=4205.5883
B	16509	DCB_se2_ag4_m_01_1	DCB_se2_ag4_m_01	4206.965	4207.225	eating	VAG	13839	IY1 T IH0 N	0.03	N	N	N			N			and you living good, eating good.	3238	http://lingtools.uoregon.edu/coraal/explorer/browse.php?what=DCB_se2_ag4_m_01_1.txt&line=3238&settime=4206.965
B	16510	DCB_se2_ag4_m_01_1	DCB_se2_ag4_m_01	4208.2003	4208.6203	going	VAG	13841	G OW1 IH0 N	0.15	N	N	N			N			Going- go to the movies, go enjoy ourself,	3240	http://lingtools.uoregon.edu/coraal/explorer/browse.php?what=DCB_se2_ag4_m_01_1.txt&line=3240&settime=4208.2003
B	209	DCA_se1_ag1_f_04_1	DCA_se1_ag1_f_04	102.7668	103.3168	chasing	VAG	12997	CH EY1 S IH0 N	0.03	N	N	N				N		chasing and tag.	100	http://lingtools.uoregon.edu/coraal/explorer/browse.php?what=DCA_se1_ag1_f_04_1.txt&line=100&settime=102.7668
B	211	DCA_se1_ag1_f_04_1	DCA_se1_ag1_f_04	125.0047	125.2647	something	Q+N	13029	S AH1 M TH IH0 N	0.03	N	N	N				N		it's something like	128	http://lingtools.uoregon.edu/coraal/explorer/browse.php?what=DCA_se1_ag1_f_04_1.txt&line=128&settime=125.0047
B	212	DCA_se1_ag1_f_04_1	DCA_se1_ag1_f_04	158.0438	158.3338	running	VAG	13125	R AH1 N IH0 N	0.05	N	N	N				N		and then the pie take him running. The devil chase after	160	http://lingtools.uoregon.edu/coraal/explorer/browse.php?what=DCA_se1_ag1_f_04_1.txt&line=160&settime=158.0438
B	214	DCA_se1_ag1_f_04_1	DCA_se1_ag1_f_04	166.779	167.029	throwing	VAG	13160	TH R OW1 IH0 N	0.03	N	N	N				N		they be throwing you to the trash can.	166	http://lingtools.uoregon.edu/coraal/explorer/browse.php?what=DCA_se1_ag1_f_04_1.txt&line=166&settime=166.779
B	217	DCA_se1_ag1_f_04_1	DCA_se1_ag1_f_04	185.6285	185.8085	being	BAG	13178	B IY1 IH0 N	0.04	N	N	N				N		girls being in line and the boys being in line,	188	http://lingtools.uoregon.edu/coraal/explorer/browse.php?what=DCA_se1_ag1_f_04_1.txt&line=188&settime=185.6285
B	218	DCA_se1_ag1_f_04_1	DCA_se1_ag1_f_04	186.7485	186.9285	being	BAG	13184	B IY1 IH0 N	0.06	N	N	G				N		girls being in line and the boys being in line,	188	http://lingtools.uoregon.edu/coraal/explorer/browse.php?what=DCA_se1_ag1_f_04_1.txt&line=188&settime=186.7485
B	222	DCA_se1_ag1_f_04_1	DCA_se1_ag1_f_04	216.308	216.628	taking	VAG	13232	T EY1 K IH0 N	0.07	N	N	N				N		/unintelligible/ we taking turn the rope,	220	http://lingtools.uoregon.edu/coraal/explorer/browse.php?what=DCA_se1_ag1_f_04_1.txt&line=220&settime=216.308
B	228	DCA_se1_ag1_f_04_1	DCA_se1_ag1_f_04	436.4674	436.7174	hanging	VAG	13566	HH AE1 NG IH0 N	0.06	N	N	N				N		my mother and your mother was hanging up the clothes. My mother sock your mother in the nose. You ready or not, here I come.	430	http://lingtools.uoregon.edu/coraal/explorer/browse.php?what=DCA_se1_ag1_f_04_1.txt&line=430&settime=436.4674
B	231	DCA_se1_ag1_f_04_1	DCA_se1_ag1_f_04	566.0086	566.4086	telling	VAG	13736	T EH1 L IH0 N	0.09	N	N	N				N		and they helped this other man by telling the truth.	526	http://lingtools.uoregon.edu/coraal/explorer/browse.php?what=DCA_se1_ag1_f_04_1.txt&line=526&settime=566.0086
B	232	DCA_se1_ag1_f_04_1	DCA_se1_ag1_f_04	645.6617	646.2217	beginning	N	13858	B IH0 G IH1 N IH0 NG	0.04	NG	G	G				G		um, at the beginning.	596	http://lingtools.uoregon.edu/coraal/explorer/browse.php?what=DCA_se1_ag1_f_04_1.txt&line=596&settime=645.6617
B	233	DCA_se1_ag1_f_04_1	DCA_se1_ag1_f_04	655.5071	655.8471	something	Q+N	13889	S AH1 M TH IH0 N	0.03	N	N	N				N		And when Sydney Poitier called him to do something,	606	http://lingtools.uoregon.edu/coraal/explorer/browse.php?what=DCA_se1_ag1_f_04_1.txt&line=606&settime=655.5071
B	235	DCA_se1_ag1_f_04_1	DCA_se1_ag1_f_04	661.8966	662.2666	morning	N	13903	M AO1 R N IH0 NG	0.03	NG	N	N				N		And one morning he came to school, and they put something in the um	616	http://lingtools.uoregon.edu/coraal/explorer/browse.php?what=DCA_se1_ag1_f_04_1.txt&line=616&settime=661.8966
B	236	DCA_se1_ag1_f_04_1	DCA_se1_ag1_f_04	663.6866	664.1066	something	Q+N	13911	S AH1 M TH IH0 N	0.05	N	N	N				N		And one morning he came to school, and they put something in the um	616	http://lingtools.uoregon.edu/coraal/explorer/browse.php?what=DCA_se1_ag1_f_04_1.txt&line=616&settime=663.6866
B	238	DCA_se1_ag1_f_04_1	DCA_se1_ag1_f_04	675.4063	675.7063	coughing	VAG	13937	K AO1 F IH0 N	0.03	N	N	G				G		and um he start coughing. He pull out the window,	627	http://lingtools.uoregon.edu/coraal/explorer/browse.php?what=DCA_se1_ag1_f_04_1.txt&line=627&settime=675.4063
B	239	DCA_se1_ag1_f_04_1	DCA_se1_ag1_f_04	683.776	684.006	getting	GTG	13966	G IH1 T IH0 NG	0.05	NG	N	N				N		And then it- and then it- almost at the end, when he was getting ready to leave,	631	http://lingtools.uoregon.edu/coraal/explorer/browse.php?what=DCA_se1_ag1_f_04_1.txt&line=631&settime=683.776
B	245	DCA_se1_ag1_f_04_1	DCA_se1_ag1_f_04	803.9985	804.3885	washing	N	14127	W AA1 SH IH0 N	0.03	N	N	N				N		my brother and I were washing him down in the basement,	754	http://lingtools.uoregon.edu/coraal/explorer/browse.php?what=DCA_se1_ag1_f_04_1.txt&line=754&settime=803.9985
B	248	DCA_se1_ag1_f_04_1	DCA_se1_ag1_f_04	881.1014	881.3714	telling	VAG	14245	T EH1 L IH0 N	0.04	N	N	N				N		she keep, she always telling me to do something, and I don't want to do it.	810	http://lingtools.uoregon.edu/coraal/explorer/browse.php?what=DCA_se1_ag1_f_04_1.txt&line=810&settime=881.1014
B	249	DCA_se1_ag1_f_04_1	DCA_se1_ag1_f_04	881.8614	882.2414	something	Q+N	14249	S AH1 M TH IH0 N	0.03	N	N	N				N		she keep, she always telling me to do something, and I don't want to do it.	810	http://lingtools.uoregon.edu/coraal/explorer/browse.php?what=DCA_se1_ag1_f_04_1.txt&line=810&settime=881.8614
B	250	DCA_se1_ag1_f_04_1	DCA_se1_ag1_f_04	904.7459	904.9859	nothing	Q+N	14286	N AH1 TH IH0 N	0.06	N	N	N				N		and she don't never say nothing to the other girl.	826	http://lingtools.uoregon.edu/coraal/explorer/browse.php?what=DCA_se1_ag1_f_04_1.txt&line=826&settime=904.7459
B	251	DCA_se1_ag1_f_04_1	DCA_se1_ag1_f_04	916.8856	917.2556	talking	VAG	14304	T AO1 K IH0 N	0.05	N	N	N				N		when she talking to another person, she always looking at me, and I's asking,	838	http://lingtools.uoregon.edu/coraal/explorer/browse.php?what=DCA_se1_ag1_f_04_1.txt&line=838&settime=916.8856
B	253	DCA_se1_ag1_f_04_1	DCA_se1_ag1_f_04	919.6656	920.1356	asking	VAG	14316	AE1 S K IH0 NG	0.03	NG	N	N				N		when she talking to another person, she always looking at me, and I's asking,	838	http://lingtools.uoregon.edu/coraal/explorer/browse.php?what=DCA_se1_ag1_f_04_1.txt&line=838&settime=919.6656
B	255	DCA_se1_ag1_f_04_1	DCA_se1_ag1_f_04	924.6602	924.8402	saying	VAG	14332	S EY1 IH0 N	0.03	N	N	N				N		another girl was saying the principal was mean,	850	http://lingtools.uoregon.edu/coraal/explorer/browse.php?what=DCA_se1_ag1_f_04_1.txt&line=850&settime=924.6602
B	259	DCA_se1_ag1_f_04_1	DCA_se1_ag1_f_04	997.1587	997.8187	spelling	N	14405	S P EH1 L IH0 N	0.08	N	N	N				N		Spelling and English.	912	http://lingtools.uoregon.edu/coraal/explorer/browse.php?what=DCA_se1_ag1_f_04_1.txt&line=912&settime=997.1587
B	267	DCA_se1_ag1_f_04_1	DCA_se1_ag1_f_04	1085.2715	1085.5815	something	Q+N	14468	S AH1 M TH IH0 N	0.03	N	N	N				N		and we have something to drink and have something to eat.	985	http://lingtools.uoregon.edu/coraal/explorer/browse.php?what=DCA_se1_ag1_f_04_1.txt&line=985&settime=1085.2715
B	268	DCA_se1_ag1_f_04_1	DCA_se1_ag1_f_04	1086.5615	1086.8715	something	Q+N	14473	S AH1 M TH IH0 N	0.03	N	N	N				N		and we have something to drink and have something to eat.	985	http://lingtools.uoregon.edu/coraal/explorer/browse.php?what=DCA_se1_ag1_f_04_1.txt&line=985&settime=1086.5615
B	269	DCA_se1_ag1_f_04_1	DCA_se1_ag1_f_04	1104.6359	1105.1959	spelling	N	14512	S P EH1 L IH0 N	0.06	N	N	N				N		We have Spelling	1001	http://lingtools.uoregon.edu/coraal/explorer/browse.php?what=DCA_se1_ag1_f_04_1.txt&line=1001&settime=1104.6359
B	273	DCA_se1_ag1_f_04_1	DCA_se1_ag1_f_04	1207.208	1207.738	talking	VAG	14649	T AO1 K IH0 N	0.1	N	N	N				N		We're always talking out and laughing loud.	1095	http://lingtools.uoregon.edu/coraal/explorer/browse.php?what=DCA_se1_ag1_f_04_1.txt&line=1095&settime=1207.208
B	275	DCA_se1_ag1_f_04_1	DCA_se1_ag1_f_04	1280.7102	1281.2902	singing	VAG	14757	S IH1 NG IH0 N	0.12	N	N	N				G		And we, we always singing	1149	http://lingtools.uoregon.edu/coraal/explorer/browse.php?what=DCA_se1_ag1_f_04_1.txt&line=1149&settime=1280.7102
B	277	DCA_se1_ag1_f_04_1	DCA_se1_ag1_f_04	1316.6708	1317.2808	singing	N	14824	S IH1 NG IH0 N	0.04	N	N	N				N		For the singing.	1179	http://lingtools.uoregon.edu/coraal/explorer/browse.php?what=DCA_se1_ag1_f_04_1.txt&line=1179&settime=1316.6708
B	279	DCA_se1_ag1_f_04_1	DCA_se1_ag1_f_04	1323.2547	1323.7447	singing	VAG	14842	S IH1 NG IH0 N	0.05	N	N	N				N		and she got after her for singing that.	1186	http://lingtools.uoregon.edu/coraal/explorer/browse.php?what=DCA_se1_ag1_f_04_1.txt&line=1186&settime=1323.2547
B	288	DCA_se1_ag1_f_04_1	DCA_se1_ag1_f_04	1411.8773	1412.3673	behaving	VAG	14920	B IH0 HH EY1 V IH0 N	0.05	N	N	N				N		But in Behaving, I got a U.	1254	http://lingtools.uoregon.edu/coraal/explorer/browse.php?what=DCA_se1_ag1_f_04_1.txt&line=1254&settime=1411.8773
B	289	DCA_se1_ag1_f_04_1	DCA_se1_ag1_f_04	1435.8138	1436.0738	talking	VAG	14935	T AO1 K IH0 N	0.03	N	N	N				DC		You talking about this year?	1266	http://lingtools.uoregon.edu/coraal/explorer/browse.php?what=DCA_se1_ag1_f_04_1.txt&line=1266&settime=1435.8138
B	290	DCA_se1_ag1_f_04_1	DCA_se1_ag1_f_04	1456.6774	1457.3774	thanksgiving	NPR	14957	TH AE2 NG K S G IH1 V IH0 N	0.03	N	N	G				N		Thanksgiving. We had a party on Thanksgiving.	1282	http://lingtools.uoregon.edu/coraal/explorer/browse.php?what=DCA_se1_ag1_f_04_1.txt&line=1282&settime=1456.6774
B	291	DCA_se1_ag1_f_04_1	DCA_se1_ag1_f_04	1458.1874	1459.1274	thanksgiving	NPR	14963	TH AE2 NG K S G IH1 V IH0 N	0.1	N	N	N				N		Thanksgiving. We had a party on Thanksgiving.	1282	http://lingtools.uoregon.edu/coraal/explorer/browse.php?what=DCA_se1_ag1_f_04_1.txt&line=1282&settime=1458.1874
B	292	DCA_se1_ag1_f_04_1	DCA_se1_ag1_f_04	1497.7319	1498.3719	fussing	VAG	14983	F AH1 S IH0 N	0.04	N	N	N				N		She always fussing.	1310	http://lingtools.uoregon.edu/coraal/explorer/browse.php?what=DCA_se1_ag1_f_04_1.txt&line=1310&settime=1497.7319
B	294	DCA_se1_ag1_f_04_1	DCA_se1_ag1_f_04	1504.0307	1504.3507	talking	VAG	14988	T AO1 K IH0 N	0.06	N	N	N				N		Like if she be talking to somebody else, and always butting in.	1312	http://lingtools.uoregon.edu/coraal/explorer/browse.php?what=DCA_se1_ag1_f_04_1.txt&line=1312&settime=1504.0307
B	295	DCA_se1_ag1_f_04_1	DCA_se1_ag1_f_04	1506.2307	1506.8307	butting	VAG	14994	B AH1 T IH0 NG	0.15	NG	N	N				N		Like if she be talking to somebody else, and always butting in.	1312	http://lingtools.uoregon.edu/coraal/explorer/browse.php?what=DCA_se1_ag1_f_04_1.txt&line=1312&settime=1506.2307
B	296	DCA_se1_ag1_f_04_1	DCA_se1_ag1_f_04	1509.71	1510.22	fussing	VAG	15002	F AH1 S IH0 N	0.03	N	N	N				N		she always fussing.	1316	http://lingtools.uoregon.edu/coraal/explorer/browse.php?what=DCA_se1_ag1_f_04_1.txt&line=1316&settime=1509.71
B	299	DCA_se1_ag1_f_04_1	DCA_se1_ag1_f_04	1562.8727	1563.1027	playing	VAG	15156	P L EY1 IH0 N	0.03	N	N	N				N		put the record on there, start it playing and leave it running.	1368	http://lingtools.uoregon.edu/coraal/explorer/browse.php?what=DCA_se1_ag1_f_04_1.txt&line=1368&settime=1562.8727
B	300	DCA_se1_ag1_f_04_1	DCA_se1_ag1_f_04	1563.5527	1564.0627	running	VAG	15160	R AH1 N IH0 N	0.09	N	N	N				N		put the record on there, start it playing and leave it running.	1368	http://lingtools.uoregon.edu/coraal/explorer/browse.php?what=DCA_se1_ag1_f_04_1.txt&line=1368&settime=1563.5527
B	301	DCA_se1_ag1_f_04_1	DCA_se1_ag1_f_04	1567.7993	1568.3493	nothing	Q+N	15170	N AH1 TH IH0 N	0.05	N	N	N				N		And teacher aks who did it, nobody don't say nothing.	1370	http://lingtools.uoregon.edu/coraal/explorer/browse.php?what=DCA_se1_ag1_f_04_1.txt&line=1370&settime=1567.7993
B	302	DCA_se1_ag1_f_04_1	DCA_se1_ag1_f_04	1579.2531	1579.7331	nothing	Q+N	15175	N AH1 TH IH0 N	0.11	N	N	DC				DC		I ain't play nothing-.	1378	http://lingtools.uoregon.edu/coraal/explorer/browse.php?what=DCA_se1_ag1_f_04_1.txt&line=1378&settime=1579.2531
B	303	DCA_se1_ag1_f_04_1	DCA_se1_ag1_f_04	1599.2997	1599.5897	nothing	Q+N	15226	N AH1 TH IH0 N	0.03	N	N	N				N		Nobody don't say nothing. When the janitor coming in, sweep the floors, she find it under there.	1400	http://lingtools.uoregon.edu/coraal/explorer/browse.php?what=DCA_se1_ag1_f_04_1.txt&line=1400&settime=1599.2997
B	304	DCA_se1_ag1_f_04_1	DCA_se1_ag1_f_04	1600.3197	1600.6697	coming	VAG	15230	K AH1 M IH0 N	0.07	N	N	N				N		Nobody don't say nothing. When the janitor coming in, sweep the floors, she find it under there.	1400	http://lingtools.uoregon.edu/coraal/explorer/browse.php?what=DCA_se1_ag1_f_04_1.txt&line=1400&settime=1600.3197
B	305	DCA_se1_ag1_f_04_1	DCA_se1_ag1_f_04	1650.2367	1650.9267	riding	VAG	15268	R AY1 D IH0 N	0.16	N	N	N				N		Cause we always go riding.	1444	http://lingtools.uoregon.edu/coraal/explorer/browse.php?what=DCA_se1_ag1_f_04_1.txt&line=1444&settime=1650.2367
B	309	DCA_se1_ag1_f_04_1	DCA_se1_ag1_f_04	1760.7198	1761.0898	building	N	15376	B IH1 L D IH0 N	0.03	N	N	N				N		Yes, we live in the same apartment building.	1537	http://lingtools.uoregon.edu/coraal/explorer/browse.php?what=DCA_se1_ag1_f_04_1.txt&line=1537&settime=1760.7198
B	326	DCA_se1_ag1_f_04_1	DCA_se1_ag1_f_04	2465.0816	2465.7216	skating	N	16044	S K EY1 T IH0 N	0.07	N	N	N				G		I got roller skating	2110	http://lingtools.uoregon.edu/coraal/explorer/browse.php?what=DCA_se1_ag1_f_04_1.txt&line=2110&settime=2465.0816
B	327	DCA_se1_ag1_f_04_1	DCA_se1_ag1_f_04	2478.7828	2479.0628	something	Q+N	16068	S AH1 M TH IH0 N	0.03	N	N	N				N		in the street or the sidewalk or something, when you be skating.	2120	http://lingtools.uoregon.edu/coraal/explorer/browse.php?what=DCA_se1_ag1_f_04_1.txt&line=2120&settime=2478.7828
B	329	DCA_se1_ag1_f_04_1	DCA_se1_ag1_f_04	2499.3961	2499.8061	something	Q+N	16097	S AH1 M TH IH0 N	0.06	N	N	N				N		Mm- I call roller skates like you ride on ice or something like that.	2133	http://lingtools.uoregon.edu/coraal/explorer/browse.php?what=DCA_se1_ag1_f_04_1.txt&line=2133&settime=2499.3961
B	330	DCA_se1_ag1_f_04_1	DCA_se1_ag1_f_04	2510.2868	2510.6368	something	Q+N	16106	S AH1 M TH IH0 N	0.03	N	N	N				N		something like that.	2139	http://lingtools.uoregon.edu/coraal/explorer/browse.php?what=DCA_se1_ag1_f_04_1.txt&line=2139&settime=2510.2868
B	849	DCA_se1_ag1_m_07_2	DCA_se1_ag1_m_07	55.5839	55.9239	something	Q+N	2896	S AH1 M TH IH0 N	0.03	N	N	N		N				slangs, you know, like Pig Latin or something. But	35	http://lingtools.uoregon.edu/coraal/explorer/browse.php?what=DCA_se1_ag1_m_07_2.txt&line=35&settime=55.5839
B	850	DCA_se1_ag1_m_07_2	DCA_se1_ag1_m_07	58.6991	59.0191	nothing	Q+N	2906	N AH1 TH IH0 N	0.03	N	N	N		N				no language that, you know, like Germany or nothing like that.	37	http://lingtools.uoregon.edu/coraal/explorer/browse.php?what=DCA_se1_ag1_m_07_2.txt&line=37&settime=58.6991
B	853	DCA_se1_ag1_m_07_2	DCA_se1_ag1_m_07	131.8688	132.2388	something	Q+N	3078	S AH1 M TH IH0 N	0.03	N	N	N		N				He look like alright dude or something, you know.	84	http://lingtools.uoregon.edu/coraal/explorer/browse.php?what=DCA_se1_ag1_m_07_2.txt&line=84&settime=131.8688
B	854	DCA_se1_ag1_m_07_2	DCA_se1_ag1_m_07	135.3107	135.7107	doing	DAG	3092	D UW1 IH0 N	0.03	N	N	N		N				you know, hey, how you doing? and if he speak back, you know,	88	http://lingtools.uoregon.edu/coraal/explorer/browse.php?what=DCA_se1_ag1_m_07_2.txt&line=88&settime=135.3107
B	856	DCA_se1_ag1_m_07_2	DCA_se1_ag1_m_07	147.8499	148.1399	something	Q+N	3147	S AH1 M TH IH0 N	0.03	N	N	N		N				And like, uh, you know, like we might be having a drink or something, you know. [Aks him] if he want a drink, or	94	http://lingtools.uoregon.edu/coraal/explorer/browse.php?what=DCA_se1_ag1_m_07_2.txt&line=94&settime=147.8499
B	858	DCA_se1_ag1_m_07_2	DCA_se1_ag1_m_07	173.3114	173.6514	hanging	VAG	3252	HH AE1 NG IH0 N	0.09	N	N	N		N				we might s- You know, he'll still be a friend of ours, but he won't be hanging with us. Like we'll see him, and you know,	110	http://lingtools.uoregon.edu/coraal/explorer/browse.php?what=DCA_se1_ag1_m_07_2.txt&line=110&settime=173.3114
B	860	DCA_se1_ag1_m_07_2	DCA_se1_ag1_m_07	176.7292	177.1192	going	VAG	3269	G OW1 IH0 N	0.09	N	N	N		N				hey, how you doing? and keep going, you [know.]	112	http://lingtools.uoregon.edu/coraal/explorer/browse.php?what=DCA_se1_ag1_m_07_2.txt&line=112&settime=176.7292
B	862	DCA_se1_ag1_m_07_2	DCA_se1_ag1_m_07	222.1538	222.4138	coming	VAG	3388	K AH1 M IH0 N	0.04	N	N	N		N				Uh, well you know, I was coming from a party on my sixteenth birthday.	143	http://lingtools.uoregon.edu/coraal/explorer/browse.php?what=DCA_se1_ag1_m_07_2.txt&line=143&settime=222.1538
B	866	DCA_se1_ag1_m_07_2	DCA_se1_ag1_m_07	268.9825	269.3425	nothing	Q+N	3566	N AH1 TH IH0 N	0.04	N	N	N		N				[And the] boy, he got five years from what I hear, you know. I don't even know his name or nothing like that.	175	http://lingtools.uoregon.edu/coraal/explorer/browse.php?what=DCA_se1_ag1_m_07_2.txt&line=175&settime=268.9825
B	867	DCA_se1_ag1_m_07_2	DCA_se1_ag1_m_07	279.2626	279.6626	nothing	Q+N	3590	N AH1 TH IH0 N	0.08	N	N	N		N				[I didn't] cry or nothing, you know. I was more like	180	http://lingtools.uoregon.edu/coraal/explorer/browse.php?what=DCA_se1_ag1_m_07_2.txt&line=180&settime=279.2626
B	871	DCA_se1_ag1_m_07_2	DCA_se1_ag1_m_07	298.6911	298.9511	coming	VAG	3647	K AH1 M IH0 N	0.03	N	N	N		N				coming out of [my stomach /and things/.]	194	http://lingtools.uoregon.edu/coraal/explorer/browse.php?what=DCA_se1_ag1_m_07_2.txt&line=194&settime=298.6911
B	872	DCA_se1_ag1_m_07_2	DCA_se1_ag1_m_07	301.8965	302.3565	burning	VAG	3656	B ER1 N IH0 N	0.08	N	N	N		N				It was burning, but you know, I was too scared to feel the pain, you know.	196	http://lingtools.uoregon.edu/coraal/explorer/browse.php?what=DCA_se1_ag1_m_07_2.txt&line=196&settime=301.8965
B	873	DCA_se1_ag1_m_07_2	DCA_se1_ag1_m_07	306.1578	306.6178	hurting	VAG	3676	HH ER1 T IH0 N	0.11	N	N	N		N				So I wouldn't say it was hurting, you know.	198	http://lingtools.uoregon.edu/coraal/explorer/browse.php?what=DCA_se1_ag1_m_07_2.txt&line=198&settime=306.1578
B	874	DCA_se1_ag1_m_07_2	DCA_se1_ag1_m_07	309.3422	309.7722	nothing	Q+N	3688	N AH1 TH IH0 N	0.06	N	N	N		N				[Like] you cut your- you don't fall down or nothing. I just knew it was a bullet in my stomach that could kill me, you know.	200	http://lingtools.uoregon.edu/coraal/explorer/browse.php?what=DCA_se1_ag1_m_07_2.txt&line=200&settime=309.3422
B	875	DCA_se1_ag1_m_07_2	DCA_se1_ag1_m_07	315.0603	315.3503	thinking	VAG	3715	TH IH1 NG K IH0 N	0.03	N	N	G		N				And that was the only thing, you know, I was thinking about.	202	http://lingtools.uoregon.edu/coraal/explorer/browse.php?what=DCA_se1_ag1_m_07_2.txt&line=202&settime=315.0603
B	786	DCA_se1_ag1_m_07_1	DCA_se1_ag1_m_07	180.5536	180.9136	something	Q+N	3727	S AH1 M TH IH0 N	0.03	N	N	N		N				something like that.	149	http://lingtools.uoregon.edu/coraal/explorer/browse.php?what=DCA_se1_ag1_m_07_1.txt&line=149&settime=180.5536
B	787	DCA_se1_ag1_m_07_1	DCA_se1_ag1_m_07	197.7208	197.8908	nothing	Q+N	3754	N AH1 TH IH0 N	0.03	N	N	N		N				Nothing [like that.]	161	http://lingtools.uoregon.edu/coraal/explorer/browse.php?what=DCA_se1_ag1_m_07_1.txt&line=161&settime=197.7208
B	788	DCA_se1_ag1_m_07_1	DCA_se1_ag1_m_07	202.5072	202.7572	looking	VAG	3763	L UH1 K IH0 N	0.04	N	N	N		N				No, I did- I haven't been looking at TV lately.	164	http://lingtools.uoregon.edu/coraal/explorer/browse.php?what=DCA_se1_ag1_m_07_1.txt&line=164&settime=202.5072
B	789	DCA_se1_ag1_m_07_1	DCA_se1_ag1_m_07	204.8992	205.3392	working	VAG	3771	W ER1 K IH0 N	0.03	N	N	N		N				[You know], I've been working and	166	http://lingtools.uoregon.edu/coraal/explorer/browse.php?what=DCA_se1_ag1_m_07_1.txt&line=166&settime=204.8992
B	883	DCA_se1_ag1_m_07_2	DCA_se1_ag1_m_07	409.9003	410.1403	going	VAG	3971	G OW1 IH0 N	0.03	N	N	N		N				you know, like when I think of going to school for four more years, you know,	256	http://lingtools.uoregon.edu/coraal/explorer/browse.php?what=DCA_se1_ag1_m_07_2.txt&line=256&settime=409.9003
B	884	DCA_se1_ag1_m_07_2	DCA_se1_ag1_m_07	430.6927	430.9527	going	VAG	4054	G OW1 IH0 N	0.03	N	N	N		N				Instead of going overseas in Vietnam and all that, you know.	274	http://lingtools.uoregon.edu/coraal/explorer/browse.php?what=DCA_se1_ag1_m_07_2.txt&line=274&settime=430.6927
B	887	DCA_se1_ag1_m_07_2	DCA_se1_ag1_m_07	470.8035	471.1335	something	Q+N	4166	S AH1 M TH IH0 N	0.03	N	N	N		N				maybe your little brothers and sisters, you know. You get them a little something, you know, saying, [you know], Merry Christmas, you know.	293	http://lingtools.uoregon.edu/coraal/explorer/browse.php?what=DCA_se1_ag1_m_07_2.txt&line=293&settime=470.8035
B	803	DCA_se1_ag1_m_07_1	DCA_se1_ag1_m_07	355.1303	355.4503	something	Q+N	4183	S AH1 M TH IH0 N	0.03	N	N	N		N				something like that I go.	277	http://lingtools.uoregon.edu/coraal/explorer/browse.php?what=DCA_se1_ag1_m_07_1.txt&line=277&settime=355.1303
B	889	DCA_se1_ag1_m_07_2	DCA_se1_ag1_m_07	477.8307	478.3107	morning	N	4195	M AO1 R N IH0 N	0.08	N	N	N		N				you know, you party, two or three in the morning or something, you know.	297	http://lingtools.uoregon.edu/coraal/explorer/browse.php?what=DCA_se1_ag1_m_07_2.txt&line=297&settime=477.8307
B	890	DCA_se1_ag1_m_07_2	DCA_se1_ag1_m_07	478.3807	478.7107	something	Q+N	4197	S AH1 M TH IH0 N	0.03	N	N	N		N				you know, you party, two or three in the morning or something, you know.	297	http://lingtools.uoregon.edu/coraal/explorer/browse.php?what=DCA_se1_ag1_m_07_2.txt&line=297&settime=478.3807
B	891	DCA_se1_ag1_m_07_2	DCA_se1_ag1_m_07	483.6291	483.9691	nothing	Q+N	4219	N Y AH1 TH IH0 N	0.04	N	N	N		N				You know, where you can handle yourself. I don't mean drunk like wine head or [nothing, [you] know.	301	http://lingtools.uoregon.edu/coraal/explorer/browse.php?what=DCA_se1_ag1_m_07_2.txt&line=301&settime=483.6291
B	804	DCA_se1_ag1_m_07_1	DCA_se1_ag1_m_07	374.7823	375.1123	living	VAG	4231	L IH1 V IH0 N	0.04	N	N	N		N				[And uh], they were living together on a farm. You could say, you know, all by theyself.	291	http://lingtools.uoregon.edu/coraal/explorer/browse.php?what=DCA_se1_ag1_m_07_1.txt&line=291&settime=374.7823
B	892	DCA_se1_ag1_m_07_2	DCA_se1_ag1_m_07	487.7395	488.2295	talking	VAG	4234	T AO1 K IH0 NG	0.06	NG	N	N		N				like you might sit up all night talking, and you know, just drinking, you know.	305	http://lingtools.uoregon.edu/coraal/explorer/browse.php?what=DCA_se1_ag1_m_07_2.txt&line=305&settime=487.7395
B	894	DCA_se1_ag1_m_07_2	DCA_se1_ag1_m_07	508.8258	509.1658	meeting	N	4295	M IY1 T IH0 N	0.09	N	N	N		N				The teachers have some kind of meeting.	317	http://lingtools.uoregon.edu/coraal/explorer/browse.php?what=DCA_se1_ag1_m_07_2.txt&line=317&settime=508.8258
B	806	DCA_se1_ag1_m_07_1	DCA_se1_ag1_m_07	397.7062	397.9062	eating	VAG	4314	IY1 T IH0 N	0.03	N	N	N		N				and uh, she wouldn't shoot the fox. You know the fox was eating up they chickens, but	306	http://lingtools.uoregon.edu/coraal/explorer/browse.php?what=DCA_se1_ag1_m_07_1.txt&line=306&settime=397.7062
B	897	DCA_se1_ag1_m_07_2	DCA_se1_ag1_m_07	544.5178	545.0178	something	Q+N	4335	S AH1 M TH HH IH0 N	0.03	N	N	N		N				might find some old clothes at home, like pants too big for you, you know, like a hobo or [something.]	335	http://lingtools.uoregon.edu/coraal/explorer/browse.php?what=DCA_se1_ag1_m_07_2.txt&line=335&settime=544.5178
B	901	DCA_se1_ag1_m_07_2	DCA_se1_ag1_m_07	596.5155	596.8955	something	Q+N	4486	S AH1 M TH IH0 N	0.03	N	N	N		N				[yeah, they,] you know, something, but I never even went to that, you know. I-	367	http://lingtools.uoregon.edu/coraal/explorer/browse.php?what=DCA_se1_ag1_m_07_2.txt&line=367&settime=596.5155
B	809	DCA_se1_ag1_m_07_1	DCA_se1_ag1_m_07	459.2873	459.5973	knowing	VAG	4514	N OW1 IH0 N	0.04	N	N	N		N				after only knowing each other a short while.	355	http://lingtools.uoregon.edu/coraal/explorer/browse.php?what=DCA_se1_ag1_m_07_1.txt&line=355&settime=459.2873
B	810	DCA_se1_ag1_m_07_1	DCA_se1_ag1_m_07	484.0827	484.3627	trying	VAG	4598	T R AY1 N	0.05	N	N	N		N				her father you know, thought maybe Sidney Poitier was just, you know somebody trying to	374	http://lingtools.uoregon.edu/coraal/explorer/browse.php?what=DCA_se1_ag1_m_07_1.txt&line=374&settime=484.0827
B	905	DCA_se1_ag1_m_07_2	DCA_se1_ag1_m_07	676.5192	677.0492	evening	N	4737	IY1 V N IH0 N	0.09	N	G	G		G				in the evening, you know. And	418	http://lingtools.uoregon.edu/coraal/explorer/browse.php?what=DCA_se1_ag1_m_07_2.txt&line=418&settime=676.5192
B	906	DCA_se1_ag1_m_07_2	DCA_se1_ag1_m_07	681.7493	681.9993	something	Q+N	4751	S AH1 Y M TH IH0 UW1 N SH	0.06	N	N	N		N				[Do you shoot pretty good] pool?	424	http://lingtools.uoregon.edu/coraal/explorer/browse.php?what=DCA_se1_ag1_m_07_2.txt&line=424&settime=681.7493
B	816	DCA_se1_ag1_m_07_1	DCA_se1_ag1_m_07	538.4103	538.7503	passing	VAG	4771	P AE1 S IH0 N	0.07	N	N	N		N				Sidney Poitier was passing through the town,	411	http://lingtools.uoregon.edu/coraal/explorer/browse.php?what=DCA_se1_ag1_m_07_1.txt&line=411&settime=538.4103
B	907	DCA_se1_ag1_m_07_2	DCA_se1_ag1_m_07	708.1667	708.7267	gambling	VAG	4830	G AE1 M B L IH0 N	0.08	N	N	N		N				one night, you know, we has a little money, you know, so we was gambling, you know. And I, you know, I won all the money and things, you know.	442	http://lingtools.uoregon.edu/coraal/explorer/browse.php?what=DCA_se1_ag1_m_07_2.txt&line=442&settime=708.1667
B	817	DCA_se1_ag1_m_07_1	DCA_se1_ag1_m_07	559.6213	560.1313	determining	VAG	4856	D IH0 T ER1 M AH0 N IH0 N	0.03	N	N	N		DC				And uh, as he- You know, he was determining the man's death and told him how he died and when he died and all.	424	http://lingtools.uoregon.edu/coraal/explorer/browse.php?what=DCA_se1_ag1_m_07_1.txt&line=424&settime=559.6213
B	909	DCA_se1_ag1_m_07_2	DCA_se1_ag1_m_07	725.1018	725.5218	missing	VAG	4873	M IH1 S IH0 N	0.07	N	N	G		G				ran out, you know, without missing, you [know.]	452	http://lingtools.uoregon.edu/coraal/explorer/browse.php?what=DCA_se1_ag1_m_07_2.txt&line=452&settime=725.1018
B	818	DCA_se1_ag1_m_07_1	DCA_se1_ag1_m_07	576.2861	576.4761	going	VAG	4917	G OW1 IH0 N	0.04	N	N	N		DC				he was going to prove, you know, who- who the killer really was.	438	http://lingtools.uoregon.edu/coraal/explorer/browse.php?what=DCA_se1_ag1_m_07_1.txt&line=438&settime=576.2861
B	821	DCA_se1_ag1_m_07_1	DCA_se1_ag1_m_07	627.1244	627.5044	making	VAG	5078	M EY1 K IH0 N	0.04	N	N	N		N				you know, making it, you know, with a white man, you know,	480	http://lingtools.uoregon.edu/coraal/explorer/browse.php?what=DCA_se1_ag1_m_07_1.txt&line=480&settime=627.1244
B	822	DCA_se1_ag1_m_07_1	DCA_se1_ag1_m_07	643.9681	644.3481	making	VAG	5142	M EY1 K IH0 N	0.09	N	N	G		N				And he was making y- more money than he was and you know, that's what they couldn't understand.	493	http://lingtools.uoregon.edu/coraal/explorer/browse.php?what=DCA_se1_ag1_m_07_1.txt&line=493&settime=643.9681
B	824	DCA_se1_ag1_m_07_1	DCA_se1_ag1_m_07	665.6701	666.0201	nothing	Q+N	5173	N AH1 TH IH0 N	0.03	N	N	N		N				it wasn't never my favorite or nothing like that. He was just my m- , you know my mother's cat.	507	http://lingtools.uoregon.edu/coraal/explorer/browse.php?what=DCA_se1_ag1_m_07_1.txt&line=507&settime=665.6701
B	825	DCA_se1_ag1_m_07_1	DCA_se1_ag1_m_07	692.5746	692.8246	having	HAG	5252	HH AE1 V IH0 N	0.04	N	N	N		N				I would- wouldn't mind having one of them, but you know, they turn on you, you know.	525	http://lingtools.uoregon.edu/coraal/explorer/browse.php?what=DCA_se1_ag1_m_07_1.txt&line=525&settime=692.5746
B	827	DCA_se1_ag1_m_07_1	DCA_se1_ag1_m_07	789.484	789.764	something	Q+N	5512	S AH1 M TH IH0 N	0.03	N	N	N		N				look at television or you know, something like that.	597	http://lingtools.uoregon.edu/coraal/explorer/browse.php?what=DCA_se1_ag1_m_07_1.txt&line=597&settime=789.484
B	829	DCA_se1_ag1_m_07_1	DCA_se1_ag1_m_07	814.577	814.797	something	Q+N	5578	S AH1 M TH IH0 N	0.03	N	N	N		N				Cause you know, they made you get your work done, so you had to learn something when you leave [there.]	611	http://lingtools.uoregon.edu/coraal/explorer/browse.php?what=DCA_se1_ag1_m_07_1.txt&line=611&settime=814.577
B	832	DCA_se1_ag1_m_07_1	DCA_se1_ag1_m_07	896.7646	897.1446	something	Q+N	5808	S AH1 M TH IH0 N	0.03	N	N	N		N				You know, holler at me. Tell me I should have went to bed earlier or something, you know.	660	http://lingtools.uoregon.edu/coraal/explorer/browse.php?what=DCA_se1_ag1_m_07_1.txt&line=660&settime=896.7646
B	834	DCA_se1_ag1_m_07_1	DCA_se1_ag1_m_07	968.6946	969.0146	coming	VAG	6008	K AH1 M IH0 N	0.05	N	N	N		N				Except for, you know, little things, like, be coming through the line,	699	http://lingtools.uoregon.edu/coraal/explorer/browse.php?what=DCA_se1_ag1_m_07_1.txt&line=699&settime=968.6946
B	843	DCA_se1_ag1_m_07_1	DCA_se1_ag1_m_07	1066.0648	1066.3748	something	Q+N	6278	S AH1 M TH IH0 N	0.03	N	N	N		N				You know, like, maybe on occasion you might, you know, get a little drink or something like that together, [you know.]	758	http://lingtools.uoregon.edu/coraal/explorer/browse.php?what=DCA_se1_ag1_m_07_1.txt&line=758&settime=1066.0648
B	2754	DCA_se2_ag1_m_05_2	DCA_se2_ag1_m_05	17.7654	17.9254	talking	VAG	764	T AO1 K IH0 N	0.03	N	N	N					DC	Oh are you talking about my age now?	6	http://lingtools.uoregon.edu/coraal/explorer/browse.php?what=DCA_se2_ag1_m_05_2.txt&line=6&settime=17.7654
B	2756	DCA_se2_ag1_m_05_2	DCA_se2_ag1_m_05	42.2732	42.4932	going	VAG	811	G OW1 IH0 N	0.07	N	G	G					G	What am I going to get for Christmas?	20	http://lingtools.uoregon.edu/coraal/explorer/browse.php?what=DCA_se2_ag1_m_05_2.txt&line=20&settime=42.2732
B	2759	DCA_se2_ag1_m_05_2	DCA_se2_ag1_m_05	101.7145	102.1045	something	Q+N	983	S AH1 M TH IH0 N	0.07	N	N	N					N	but you knew something fishy was going on downstairs while you were upstairs, you understand	56	http://lingtools.uoregon.edu/coraal/explorer/browse.php?what=DCA_se2_ag1_m_05_2.txt&line=56&settime=101.7145
B	2767	DCA_se2_ag1_m_05_2	DCA_se2_ag1_m_05	230.9321	231.1621	something	Q+N	1268	S AH1 M TH IH0 N	0.03	N	N	N					N	something like a	161	http://lingtools.uoregon.edu/coraal/explorer/browse.php?what=DCA_se2_ag1_m_05_2.txt&line=161&settime=230.9321
B	2769	DCA_se2_ag1_m_05_2	DCA_se2_ag1_m_05	287.3181	287.7181	everything	Q+N	1378	EH1 V R IY0 TH IH2 N	0.04	N	G	G					G	I'd get me some suits, coats, y- I- everything you know, a whole complete wardrobe	207	http://lingtools.uoregon.edu/coraal/explorer/browse.php?what=DCA_se2_ag1_m_05_2.txt&line=207&settime=287.3181
B	2771	DCA_se2_ag1_m_05_2	DCA_se2_ag1_m_05	305.8178	306.1078	waiting	VAG	1442	W EY1 T IH0 N	0.03	N	N	N					N	men might be just waiting for me to come out	225	http://lingtools.uoregon.edu/coraal/explorer/browse.php?what=DCA_se2_ag1_m_05_2.txt&line=225&settime=305.8178
B	2772	DCA_se2_ag1_m_05_2	DCA_se2_ag1_m_05	313.6552	313.9652	talking	VAG	1479	T AO1 K IH0 N	0.06	N	N	N					N	time I come out they lay a copy down for me you know [with a big cigar /in my mouth, I went out/] talking trash, you know like uh uh what's his name? Groucho Marx?	229	http://lingtools.uoregon.edu/coraal/explorer/browse.php?what=DCA_se2_ag1_m_05_2.txt&line=229&settime=313.6552
B	2775	DCA_se2_ag1_m_05_2	DCA_se2_ag1_m_05	366.601	367.041	something	Q+N	1563	S AH1 M TH IH0 N	0.11	N	N	N					N	something	278	http://lingtools.uoregon.edu/coraal/explorer/browse.php?what=DCA_se2_ag1_m_05_2.txt&line=278&settime=366.601
B	2777	DCA_se2_ag1_m_05_2	DCA_se2_ag1_m_05	373.323	373.623	following	VAG	1585	F AA1 L OW0 IH0 N	0.03	N	N	N					N	as a matter of fact one time I was coming down a steep hill following the bigger guys you know,	286	http://lingtools.uoregon.edu/coraal/explorer/browse.php?what=DCA_se2_ag1_m_05_2.txt&line=286&settime=373.323
B	2779	DCA_se2_ag1_m_05_2	DCA_se2_ag1_m_05	383.4241	383.6641	coming	VAG	1615	K AH1 M IH0 NG	0.03	NG	N	G					G	I could see a car turning up and coming straight up the hill	294	http://lingtools.uoregon.edu/coraal/explorer/browse.php?what=DCA_se2_ag1_m_05_2.txt&line=294&settime=383.4241
B	2787	DCA_se2_ag1_m_05_2	DCA_se2_ag1_m_05	491.8678	492.3078	everything	Q+N	1901	EH1 V R IY0 TH IH2 NG	0.16	NG	G	G					G	you know everything's turned against me and I say you know I- it was gonna happen anyway you know.	378	http://lingtools.uoregon.edu/coraal/explorer/browse.php?what=DCA_se2_ag1_m_05_2.txt&line=378&settime=491.8678
B	2788	DCA_se2_ag1_m_05_2	DCA_se2_ag1_m_05	497.7257	498.0957	everything	Q+N	1928	EH1 V R IY0 TH IH2 NG	0.13	NG	G	G					G	t- to happen to me cause everything else has happened you know.	382	http://lingtools.uoregon.edu/coraal/explorer/browse.php?what=DCA_se2_ag1_m_05_2.txt&line=382&settime=497.7257
B	2605	DCA_se2_ag1_m_05_1	DCA_se2_ag1_m_05	93.1727	93.5727	placing	VAG	5145	P L EY1 S IH0 N	0.03	N	N	N					G	by uh well placing his	84	http://lingtools.uoregon.edu/coraal/explorer/browse.php?what=DCA_se2_ag1_m_05_1.txt&line=84&settime=93.1727
B	2606	DCA_se2_ag1_m_05_1	DCA_se2_ag1_m_05	134.4415	134.7115	covering	VAG	5249	K AH1 V ER0 IH0 N	0.03	N	N	G					G	covering his face,	136	http://lingtools.uoregon.edu/coraal/explorer/browse.php?what=DCA_se2_ag1_m_05_1.txt&line=136&settime=134.4415
B	2612	DCA_se2_ag1_m_05_1	DCA_se2_ag1_m_05	291.4036	291.7336	something	Q+N	5624	S AH1 M TH IH0 NG	0.06	NG	G	G					G	we would have something like a pitcher,	299	http://lingtools.uoregon.edu/coraal/explorer/browse.php?what=DCA_se2_ag1_m_05_1.txt&line=299&settime=291.4036
B	2613	DCA_se2_ag1_m_05_1	DCA_se2_ag1_m_05	340.9348	341.2848	something	Q+N	5791	S AH1 M TH IH0 N	0.06	N	G	G					G	It was something like dodgeball.	353	http://lingtools.uoregon.edu/coraal/explorer/browse.php?what=DCA_se2_ag1_m_05_1.txt&line=353&settime=340.9348
B	2629	DCA_se2_ag1_m_05_1	DCA_se2_ag1_m_05	616.7586	617.1686	everything	Q+N	6403	EH1 V R IY0 TH IH2 NG	0.12	NG	G	G					G	and everything I think	580	http://lingtools.uoregon.edu/coraal/explorer/browse.php?what=DCA_se2_ag1_m_05_1.txt&line=580&settime=616.7586
B	2638	DCA_se2_ag1_m_05_1	DCA_se2_ag1_m_05	790.5037	790.8637	relating	VAG	6858	R IY0 L EY1 T IH0 N	0.03	N	G	G					G	everything relating to business,	700	http://lingtools.uoregon.edu/coraal/explorer/browse.php?what=DCA_se2_ag1_m_05_1.txt&line=700&settime=790.5037
B	2640	DCA_se2_ag1_m_05_1	DCA_se2_ag1_m_05	805.9708	806.3708	relating	VAG	6883	R IY0 L EY1 T IH0 N	0.07	N	G	N					G	it's anything relating to uh	714	http://lingtools.uoregon.edu/coraal/explorer/browse.php?what=DCA_se2_ag1_m_05_1.txt&line=714&settime=805.9708
B	2641	DCA_se2_ag1_m_05_1	DCA_se2_ag1_m_05	825.2352	825.6252	stepping	ADJ	6922	S T EH1 P IH0 NG	0.08	NG	G	G					G	somewhat of a stepping stone, you know	728	http://lingtools.uoregon.edu/coraal/explorer/browse.php?what=DCA_se2_ag1_m_05_1.txt&line=728&settime=825.2352
B	2649	DCA_se2_ag1_m_05_1	DCA_se2_ag1_m_05	926.9605	927.3805	everything	Q+N	7179	EH1 V R IY0 TH IH2 N	0.11	N	G	G					G	tear up everything you [know.]	816	http://lingtools.uoregon.edu/coraal/explorer/browse.php?what=DCA_se2_ag1_m_05_1.txt&line=816&settime=926.9605
B	2653	DCA_se2_ag1_m_05_1	DCA_se2_ag1_m_05	991.4192	992.0792	racing	VAG	7328	R EY1 S IH0 NG	0.19	NG	G	G					G	such as racing and	858	http://lingtools.uoregon.edu/coraal/explorer/browse.php?what=DCA_se2_ag1_m_05_1.txt&line=858&settime=991.4192
B	2658	DCA_se2_ag1_m_05_1	DCA_se2_ag1_m_05	1020.106	1020.496	tripping	VAG	7416	T R IH1 P IH0 NG	0.12	NG	G	G					G	Tripping and [whatnot <laugh>.]	882	http://lingtools.uoregon.edu/coraal/explorer/browse.php?what=DCA_se2_ag1_m_05_1.txt&line=882&settime=1020.106
B	2660	DCA_se2_ag1_m_05_1	DCA_se2_ag1_m_05	1022.7351	1023.3351	anything	Q+N	7423	EH1 N IY0 TH IH2 NG	0.15	NG	G	G					DC	Yeah, yeah anything goes.	887	http://lingtools.uoregon.edu/coraal/explorer/browse.php?what=DCA_se2_ag1_m_05_1.txt&line=887&settime=1022.7351
B	2663	DCA_se2_ag1_m_05_1	DCA_se2_ag1_m_05	1048.0988	1048.4088	swimming	N	7477	S W IH1 M IH0 N	0.03	N	N	N					G?	Just you know, make some money you can go to the swimming pool well the other times you had to pay to get in you know the movies	910	http://lingtools.uoregon.edu/coraal/explorer/browse.php?what=DCA_se2_ag1_m_05_1.txt&line=910&settime=1048.0988
B	2664	DCA_se2_ag1_m_05_1	DCA_se2_ag1_m_05	1119.3257	1119.6657	writing	VAG	7604	R AY1 T IH0 NG	0.09	NG	G	G					G	and we- you know she used to be writing things on the board you know	959	http://lingtools.uoregon.edu/coraal/explorer/browse.php?what=DCA_se2_ag1_m_05_1.txt&line=959&settime=1119.3257
B	2666	DCA_se2_ag1_m_05_1	DCA_se2_ag1_m_05	1212.9374	1213.3374	smiling	ADJ	7876	S M AY1 L IH0 N	0.06	N	G	G					G	it's a lot of smiling faces but [nobody] knew.	1029	http://lingtools.uoregon.edu/coraal/explorer/browse.php?what=DCA_se2_ag1_m_05_1.txt&line=1029&settime=1212.9374
B	2673	DCA_se2_ag1_m_05_1	DCA_se2_ag1_m_05	1381.5524	1381.9124	teaching	ADJ	8246	T IY1 CH IH0 N	0.07	N	G	G					G	teaching techniques you know the way she taught	1172	http://lingtools.uoregon.edu/coraal/explorer/browse.php?what=DCA_se2_ag1_m_05_1.txt&line=1172&settime=1381.5524
B	2676	DCA_se2_ag1_m_05_1	DCA_se2_ag1_m_05	1417.8044	1418.1444	wanting	VAG	8328	W AA1 N IH0 N	0.04	N	G	G					G	wanting to do everything that she asked you know.	1196	http://lingtools.uoregon.edu/coraal/explorer/browse.php?what=DCA_se2_ag1_m_05_1.txt&line=1196&settime=1417.8044
B	2679	DCA_se2_ag1_m_05_1	DCA_se2_ag1_m_05	1430.2122	1430.4922	looking	ADJ	8364	L UH1 K IH0 N	0.04	N	G	G					N	real good looking chick you know she was	1206	http://lingtools.uoregon.edu/coraal/explorer/browse.php?what=DCA_se2_ag1_m_05_1.txt&line=1206&settime=1430.2122
B	2687	DCA_se2_ag1_m_05_1	DCA_se2_ag1_m_05	1457.5659	1457.9759	everything	Q+N	8439	EH1 V R IY0 TH IH2 N	0.07	N	G	G					G	and we went along with everything she said	1225	http://lingtools.uoregon.edu/coraal/explorer/browse.php?what=DCA_se2_ag1_m_05_1.txt&line=1225&settime=1457.5659
B	2689	DCA_se2_ag1_m_05_1	DCA_se2_ag1_m_05	1513.2315	1513.6215	learning	VAG	8585	L ER1 N IH0 N	0.14	N	N	G					G	individually and- and- and learning you know.	1267	http://lingtools.uoregon.edu/coraal/explorer/browse.php?what=DCA_se2_ag1_m_05_1.txt&line=1267&settime=1513.2315
B	2690	DCA_se2_ag1_m_05_1	DCA_se2_ag1_m_05	1538.0039	1538.7139	graduating	ADJ	8644	G R AE1 JH UW0 EY2 T IH0 NG	0.12	NG	G	G					G	my graduating class recommended her as	1291	http://lingtools.uoregon.edu/coraal/explorer/browse.php?what=DCA_se2_ag1_m_05_1.txt&line=1291&settime=1538.0039
B	2700	DCA_se2_ag1_m_05_1	DCA_se2_ag1_m_05	1700.8475	1701.1975	knowing	VAG	9067	N OW1 IH0 N	0.03	N	N	N					N	why did you do that, knowing he didn't do it you know,	1419	http://lingtools.uoregon.edu/coraal/explorer/browse.php?what=DCA_se2_ag1_m_05_1.txt&line=1419&settime=1700.8475
B	2701	DCA_se2_ag1_m_05_1	DCA_se2_ag1_m_05	1704.2331	1704.5831	everything	Q+N	9081	EH1 V R IY0 TH IH2 NG	0.1	NG	G	N					G	and pinch him and everything and the bigger guys would laugh you know	1423	http://lingtools.uoregon.edu/coraal/explorer/browse.php?what=DCA_se2_ag1_m_05_1.txt&line=1423&settime=1704.2331
B	2705	DCA_se2_ag1_m_05_1	DCA_se2_ag1_m_05	1760.2446	1760.6246	nothing	Q+N	9178	N AH1 TH IH0 N	0.07	N	N	N					N	nothing.	1461	http://lingtools.uoregon.edu/coraal/explorer/browse.php?what=DCA_se2_ag1_m_05_1.txt&line=1461&settime=1760.2446
B	2708	DCA_se2_ag1_m_05_1	DCA_se2_ag1_m_05	1788.3451	1788.6651	meeting	N	9237	M IY1 T IH0 NG	0.15	NG	G	G					G?	when I was in Boy Scouts I was coming from a Boy Scout meeting	1479	http://lingtools.uoregon.edu/coraal/explorer/browse.php?what=DCA_se2_ag1_m_05_1.txt&line=1479&settime=1788.3451
B	2709	DCA_se2_ag1_m_05_1	DCA_se2_ag1_m_05	1797.1822	1797.4522	doing	DAG	9263	D UW1 IH0 N	0.03	N	N	N					N	No this w- this is the question he asked he said, hi how you doing, I said, hi how you doing, keep walking	1487	http://lingtools.uoregon.edu/coraal/explorer/browse.php?what=DCA_se2_ag1_m_05_1.txt&line=1487&settime=1797.1822
B	2711	DCA_se2_ag1_m_05_1	DCA_se2_ag1_m_05	1798.5622	1798.9922	walking	VAG	9271	W AO1 K IH0 N	0.13	N	N	N					N	No this w- this is the question he asked he said, hi how you doing, I said, hi how you doing, keep walking	1487	http://lingtools.uoregon.edu/coraal/explorer/browse.php?what=DCA_se2_ag1_m_05_1.txt&line=1487&settime=1798.5622
B	2713	DCA_se2_ag1_m_05_1	DCA_se2_ag1_m_05	1833.7156	1834.0956	everything	Q+N	9399	EH1 V R IY0 TH IH2 NG	0.12	NG	G	G					G	put everything else aside and just go ahead and fight 'em	1515	http://lingtools.uoregon.edu/coraal/explorer/browse.php?what=DCA_se2_ag1_m_05_1.txt&line=1515&settime=1833.7156
B	2723	DCA_se2_ag1_m_05_1	DCA_se2_ag1_m_05	2153.5949	2153.9649	stealing	VAG	10264	S T IY1 L IH0 NG	0.03	NG	N	G					N	We was stealing apples,	1790	http://lingtools.uoregon.edu/coraal/explorer/browse.php?what=DCA_se2_ag1_m_05_1.txt&line=1790&settime=2153.5949
B	2725	DCA_se2_ag1_m_05_1	DCA_se2_ag1_m_05	2169.3229	2169.5429	living	VAG	10296	L IH1 V IH0 N	0.04	N	N	N					N	I was living down there then Ma.	1802	http://lingtools.uoregon.edu/coraal/explorer/browse.php?what=DCA_se2_ag1_m_05_1.txt&line=1802&settime=2169.3229
B	2727	DCA_se2_ag1_m_05_1	DCA_se2_ag1_m_05	2235.6291	2235.8491	coming	VAG	10418	K AH1 M IH0 N	0.03	N	N	N					N	these guys coming up to the playground	1842	http://lingtools.uoregon.edu/coraal/explorer/browse.php?what=DCA_se2_ag1_m_05_1.txt&line=1842&settime=2235.6291
B	2733	DCA_se2_ag1_m_05_1	DCA_se2_ag1_m_05	2376.5741	2377.0341	swinging	VAG	10821	S W IH1 NG IH0 N	0.04	N	N	N					N	and then as I'm swinging I say, this is what I wanna do, and by that time I /??/ hit him you know.	1962	http://lingtools.uoregon.edu/coraal/explorer/browse.php?what=DCA_se2_ag1_m_05_1.txt&line=1962&settime=2376.5741
B	2734	DCA_se2_ag1_m_05_1	DCA_se2_ag1_m_05	2382.6039	2382.9439	fighting	VAG	10842	F AY1 T IH0 N	0.09	N	N	N					G?	Everybody start fighting.	1964	http://lingtools.uoregon.edu/coraal/explorer/browse.php?what=DCA_se2_ag1_m_05_1.txt&line=1964&settime=2382.6039
B	2737	DCA_se2_ag1_m_05_1	DCA_se2_ag1_m_05	2548.0096	2548.2896	getting	GTG	11263	G IH1 T IH0 NG	0.1	NG	G	G					G	I'm not getting anywhere by standing on this corner	2094	http://lingtools.uoregon.edu/coraal/explorer/browse.php?what=DCA_se2_ag1_m_05_1.txt&line=2094&settime=2548.0096
B	2742	DCA_se2_ag1_m_05_1	DCA_se2_ag1_m_05	2605.4683	2605.9283	interesting	VAG	11394	IH1 N T R AH0 S T IH0 N	0.07	N	G	G					G	interesting to me you know	2126	http://lingtools.uoregon.edu/coraal/explorer/browse.php?what=DCA_se2_ag1_m_05_1.txt&line=2126&settime=2605.4683
B	2751	DCA_se2_ag1_m_05_1	DCA_se2_ag1_m_05	2753.1292	2753.5792	everything	Q+N	11652	EH1 V R IY0 TH IH2 NG	0.09	NG	G	G					G	you put everything in a	2220	http://lingtools.uoregon.edu/coraal/explorer/browse.php?what=DCA_se2_ag1_m_05_1.txt&line=2220&settime=2753.1292
B	2752	DCA_se2_ag1_m_05_1	DCA_se2_ag1_m_05	2845.5297	2846.3397	considering	VAG	11845	K AH0 N S IH1 D ER0 IH0 NG	0.21	NG	G	G					G	because Congress was considering uh	2287	http://lingtools.uoregon.edu/coraal/explorer/browse.php?what=DCA_se2_ag1_m_05_1.txt&line=2287&settime=2845.5297
B	2753	DCA_se2_ag1_m_05_1	DCA_se2_ag1_m_05	2847.3771	2847.8471	giving	VAG	11847	G IH1 V IH0 N	0.26	N	N	N					N	giving the /RD-WORK-7/ adequate funds to accommodate	2289	http://lingtools.uoregon.edu/coraal/explorer/browse.php?what=DCA_se2_ag1_m_05_1.txt&line=2289&settime=2847.3771
B	1343	DCA_se1_ag3_m_01_1	DCA_se1_ag3_m_01	182.0958	182.5458	something	Q+N	3793	S AH1 M TH IH0 N	0.03	N	N	N	N					Something like that, but	189	http://lingtools.uoregon.edu/coraal/explorer/browse.php?what=DCA_se1_ag3_m_01_1.txt&line=189&settime=182.0958
B	1344	DCA_se1_ag3_m_01_1	DCA_se1_ag3_m_01	252.5081	253.2581	striving	VAG	3862	S T R AY1 V IH0 N	0.11	N	N	N	N					You see two people striving to	247	http://lingtools.uoregon.edu/coraal/explorer/browse.php?what=DCA_se1_ag3_m_01_1.txt&line=247&settime=252.5081
B	1347	DCA_se1_ag3_m_01_1	DCA_se1_ag3_m_01	331.274	331.634	hunting	VAG	3995	HH AH1 N T IH0 N	0.04	N	N	N	N					the dude they- they were hunting for	325	http://lingtools.uoregon.edu/coraal/explorer/browse.php?what=DCA_se1_ag3_m_01_1.txt&line=325&settime=331.274
B	1348	DCA_se1_ag3_m_01_1	DCA_se1_ag3_m_01	349.266	349.586	taking	VAG	4027	T EY1 K IH0 NG	0.06	NG	N	G	G					of taking care of themselves.	343	http://lingtools.uoregon.edu/coraal/explorer/browse.php?what=DCA_se1_ag3_m_01_1.txt&line=343&settime=349.266
B	1349	DCA_se1_ag3_m_01_1	DCA_se1_ag3_m_01	498.124	498.514	doing	DAG	4287	D UW1 IH0 N	0.08	N	N	N	N					by doing so	473	http://lingtools.uoregon.edu/coraal/explorer/browse.php?what=DCA_se1_ag3_m_01_1.txt&line=473&settime=498.124
B	1351	DCA_se1_ag3_m_01_1	DCA_se1_ag3_m_01	554.2683	554.7083	screaming	VAG	4429	S K R IY1 M IH0 N	0.05	N	N	N	N					His sister was screaming please don't draw, please.	535	http://lingtools.uoregon.edu/coraal/explorer/browse.php?what=DCA_se1_ag3_m_01_1.txt&line=535&settime=554.2683
B	1352	DCA_se1_ag3_m_01_1	DCA_se1_ag3_m_01	601.5568	601.8768	talking	VAG	4542	T AO1 K IH0 N	0.03	N	N	N	N					woman I was talking about, uh Barbara Stanwyck, as it is,	589	http://lingtools.uoregon.edu/coraal/explorer/browse.php?what=DCA_se1_ag3_m_01_1.txt&line=589&settime=601.5568
B	1353	DCA_se1_ag3_m_01_1	DCA_se1_ag3_m_01	608.2573	608.5173	drawing	VAG	4559	D R AO1 IH0 N	0.03	N	N	N	N					but he thought he was drawing for his protection,	595	http://lingtools.uoregon.edu/coraal/explorer/browse.php?what=DCA_se1_ag3_m_01_1.txt&line=595&settime=608.2573
B	1354	DCA_se1_ag3_m_01_1	DCA_se1_ag3_m_01	611.2547	611.5947	drawing	VAG	4567	D R AO1 IH0 N	0.05	N	N	N	N					but he was actually drawing to save him because	597	http://lingtools.uoregon.edu/coraal/explorer/browse.php?what=DCA_se1_ag3_m_01_1.txt&line=597&settime=611.2547
B	1356	DCA_se1_ag3_m_01_1	DCA_se1_ag3_m_01	670.7359	671.2559	everything	Q+N	4670	EH1 V R IY0 TH IH2 NG	0.11	NG	G	G	G					[quite awhile.] Everything was	648	http://lingtools.uoregon.edu/coraal/explorer/browse.php?what=DCA_se1_ag3_m_01_1.txt&line=648&settime=670.7359
B	1357	DCA_se1_ag3_m_01_1	DCA_se1_ag3_m_01	707.2137	707.6937	waiting	VAG	4727	W EY1 T IH0 N	0.12	N	N	N	N					people planted there, waiting you know.	675	http://lingtools.uoregon.edu/coraal/explorer/browse.php?what=DCA_se1_ag3_m_01_1.txt&line=675&settime=707.2137
B	1358	DCA_se1_ag3_m_01_1	DCA_se1_ag3_m_01	729.424	729.764	waiting	VAG	4775	W EY1 T IH0 N	0.09	N	N	N	N					the- this reception waiting on 'em,	697	http://lingtools.uoregon.edu/coraal/explorer/browse.php?what=DCA_se1_ag3_m_01_1.txt&line=697&settime=729.424
B	1360	DCA_se1_ag3_m_01_1	DCA_se1_ag3_m_01	753.9926	754.2626	meeting	VAG	4847	M IY1 T IH0 N	0.04	N	N	N	N					So that's about that time church meeting was /turning out/.	725	http://lingtools.uoregon.edu/coraal/explorer/browse.php?what=DCA_se1_ag3_m_01_1.txt&line=725&settime=753.9926
B	1363	DCA_se1_ag3_m_01_1	DCA_se1_ag3_m_01	799.0746	799.5046	stating	VAG	4938	S T EY1 T IH0 NG	0.08	NG	N	N	N					stating,	775	http://lingtools.uoregon.edu/coraal/explorer/browse.php?what=DCA_se1_ag3_m_01_1.txt&line=775&settime=799.0746
B	1364	DCA_se1_ag3_m_01_1	DCA_se1_ag3_m_01	802.3078	802.6478	singing	VAG	4945	S IH1 NG IH0 N	0.03	N	N	N	G					singing this song.	779	http://lingtools.uoregon.edu/coraal/explorer/browse.php?what=DCA_se1_ag3_m_01_1.txt&line=779&settime=802.3078
B	1366	DCA_se1_ag3_m_01_1	DCA_se1_ag3_m_01	810.0387	810.4987	taking	N	4968	T EY1 K IH0 N	0.14	N	N	N	N					it's a railway express building that they was taking,	785	http://lingtools.uoregon.edu/coraal/explorer/browse.php?what=DCA_se1_ag3_m_01_1.txt&line=785&settime=810.0387
B	1368	DCA_se1_ag3_m_01_1	DCA_se1_ag3_m_01	824.5893	825.0093	everything	Q+N	4997	EH1 V R IY0 TH IH2 N	0.03	N	N	N	DC					and everything else.	803	http://lingtools.uoregon.edu/coraal/explorer/browse.php?what=DCA_se1_ag3_m_01_1.txt&line=803&settime=824.5893
B	1370	DCA_se1_ag3_m_01_1	DCA_se1_ag3_m_01	867.3944	867.8644	anything	Q+N	5097	EH1 N IY0 TH IH2 NG	0.1	NG	G	G	G					this fella that they told to kill these if they said anything, well he was left holding the whole bag by hisself.	843	http://lingtools.uoregon.edu/coraal/explorer/browse.php?what=DCA_se1_ag3_m_01_1.txt&line=843&settime=867.3944
B	1371	DCA_se1_ag3_m_01_1	DCA_se1_ag3_m_01	868.5144	868.7544	holding	VAG	5102	HH OW1 L D IH0 N	0.03	N	N	N	N					this fella that they told to kill these if they said anything, well he was left holding the whole bag by hisself.	843	http://lingtools.uoregon.edu/coraal/explorer/browse.php?what=DCA_se1_ag3_m_01_1.txt&line=843&settime=868.5144
B	1372	DCA_se1_ag3_m_01_1	DCA_se1_ag3_m_01	880.4148	880.6248	getting	GTG	5140	G IH1 T IH0 N	0.03	N	N	N	N					the /??/ was getting itself together, they can't even	853	http://lingtools.uoregon.edu/coraal/explorer/browse.php?what=DCA_se1_ag3_m_01_1.txt&line=853&settime=880.4148
B	1374	DCA_se1_ag3_m_01_1	DCA_se1_ag3_m_01	927.5155	927.8855	morning	N	5268	M AO1 R N IH0 N	0.04	N	N	N	N					Morning, noon, and night,	895	http://lingtools.uoregon.edu/coraal/explorer/browse.php?what=DCA_se1_ag3_m_01_1.txt&line=895&settime=927.5155
B	1375	DCA_se1_ag3_m_01_1	DCA_se1_ag3_m_01	963.0855	963.5955	everything	Q+N	5370	EH1 V R IY0 TH IH2 N	0.06	N	G	G	G					she had everything you know,	927	http://lingtools.uoregon.edu/coraal/explorer/browse.php?what=DCA_se1_ag3_m_01_1.txt&line=927&settime=963.0855
B	1376	DCA_se1_ag3_m_01_1	DCA_se1_ag3_m_01	970.7399	971.2399	anything	Q+N	5383	EH1 N IY0 TH IH2 N	0.06	N	G	G	G					anything, you know.	937	http://lingtools.uoregon.edu/coraal/explorer/browse.php?what=DCA_se1_ag3_m_01_1.txt&line=937&settime=970.7399
B	1379	DCA_se1_ag3_m_01_1	DCA_se1_ag3_m_01	1034.1236	1034.5136	doing	DAG	5549	D UW1 IH0 N	0.1	N	N	N	N					She doing the same to him right in front of his present.	995	http://lingtools.uoregon.edu/coraal/explorer/browse.php?what=DCA_se1_ag3_m_01_1.txt&line=995&settime=1034.1236
B	1380	DCA_se1_ag3_m_01_1	DCA_se1_ag3_m_01	1092.7021	1092.9121	going	VAG	5675	G OW1 IH0 N	0.03	N	N	N	N					one, the end of it was going this way and the other part was [steering there], with with the people that had to protects it and they was gone with the rifles you know.	1059	http://lingtools.uoregon.edu/coraal/explorer/browse.php?what=DCA_se1_ag3_m_01_1.txt&line=1059&settime=1092.7021
B	1383	DCA_se1_ag3_m_01_1	DCA_se1_ag3_m_01	1113.6864	1114.3464	expecting	VAG	5744	IH0 K S P EH1 K T IH0 N	0.07	N	N	N	N					he wasn't expecting to find uh	1072	http://lingtools.uoregon.edu/coraal/explorer/browse.php?what=DCA_se1_ag3_m_01_1.txt&line=1072&settime=1113.6864
B	1384	DCA_se1_ag3_m_01_1	DCA_se1_ag3_m_01	1129.4863	1129.8963	coming	VAG	5788	K AH1 M IH0 N	0.12	N	N	N	N					was coming	1086	http://lingtools.uoregon.edu/coraal/explorer/browse.php?what=DCA_se1_ag3_m_01_1.txt&line=1086&settime=1129.4863
B	1385	DCA_se1_ag3_m_01_1	DCA_se1_ag3_m_01	1223.5333	1223.8533	riding	VAG	6047	R AY1 D IH0 N	0.05	N	N	N	N					that was riding with the	1180	http://lingtools.uoregon.edu/coraal/explorer/browse.php?what=DCA_se1_ag3_m_01_1.txt&line=1180&settime=1223.5333
B	1387	DCA_se1_ag3_m_01_1	DCA_se1_ag3_m_01	1285.0663	1285.4163	having	HAG	6201	HH AE1 V IH0 N	0.06	N	N	N	N					having a fiesta. They had	1230	http://lingtools.uoregon.edu/coraal/explorer/browse.php?what=DCA_se1_ag3_m_01_1.txt&line=1230&settime=1285.0663
B	1388	DCA_se1_ag3_m_01_1	DCA_se1_ag3_m_01	1291.4735	1291.7835	something	Q+N	6218	S AH1 M TH IH0 N	0.07	N	N	N	DC					You know, they was into something, you know.	1234	http://lingtools.uoregon.edu/coraal/explorer/browse.php?what=DCA_se1_ag3_m_01_1.txt&line=1234&settime=1291.4735
B	1389	DCA_se1_ag3_m_01_1	DCA_se1_ag3_m_01	1297.9609	1298.3309	something	Q+N	6235	S AH1 M TH IH0 N	0.03	N	N	N	DC					something like M1s,	1240	http://lingtools.uoregon.edu/coraal/explorer/browse.php?what=DCA_se1_ag3_m_01_1.txt&line=1240&settime=1297.9609
B	1390	DCA_se1_ag3_m_01_1	DCA_se1_ag3_m_01	1307.836	1308.196	driving	VAG	6251	D R AY1 V IH0 N	0.03	N	N	N	N					to him, they was driving him around in an old antique car.	1248	http://lingtools.uoregon.edu/coraal/explorer/browse.php?what=DCA_se1_ag3_m_01_1.txt&line=1248&settime=1307.836
B	1391	DCA_se1_ag3_m_01_1	DCA_se1_ag3_m_01	1310.1429	1310.6229	dragging	VAG	6259	D R AE1 G IH0 N	0.05	N	N	N	N					Dragging him.	1250	http://lingtools.uoregon.edu/coraal/explorer/browse.php?what=DCA_se1_ag3_m_01_1.txt&line=1250&settime=1310.1429
B	1393	DCA_se1_ag3_m_01_1	DCA_se1_ag3_m_01	1335.3701	1335.6501	drinking	VAG	6332	D R IH1 NG K IH0 N	0.05	N	N	G	N					They was drinking tequila,	1274	http://lingtools.uoregon.edu/coraal/explorer/browse.php?what=DCA_se1_ag3_m_01_1.txt&line=1274&settime=1335.3701
B	1396	DCA_se1_ag3_m_01_1	DCA_se1_ag3_m_01	1343.22	1343.6	dragging	VAG	6361	D R AE1 G IH0 N	0.03	N	N	N	N					He wasn't dead, they was just dragging him.	1282	http://lingtools.uoregon.edu/coraal/explorer/browse.php?what=DCA_se1_ag3_m_01_1.txt&line=1282&settime=1343.22
B	1398	DCA_se1_ag3_m_01_1	DCA_se1_ag3_m_01	1373.0473	1373.2673	getting	GTG	6426	G IH1 T IH0 N	0.03	N	N	N	N					then anybody realized what they were getting ready to do.	1310	http://lingtools.uoregon.edu/coraal/explorer/browse.php?what=DCA_se1_ag3_m_01_1.txt&line=1310&settime=1373.0473
B	1400	DCA_se1_ag3_m_01_1	DCA_se1_ag3_m_01	1427.9825	1428.4925	sitting	VAG	6564	S IH1 T IH0 N sil	0.23	N	N	N	N					things around the table he was sitting.	1354	http://lingtools.uoregon.edu/coraal/explorer/browse.php?what=DCA_se1_ag3_m_01_1.txt&line=1354&settime=1427.9825
B	1402	DCA_se1_ag3_m_01_1	DCA_se1_ag3_m_01	1443.9625	1444.2425	using	VAG	6603	Y UW1 Z IH0 NG	0.03	NG	N	N	N					they was using him as a puppet, you know,	1372	http://lingtools.uoregon.edu/coraal/explorer/browse.php?what=DCA_se1_ag3_m_01_1.txt&line=1372&settime=1443.9625
B	1403	DCA_se1_ag3_m_01_1	DCA_se1_ag3_m_01	1445.7255	1446.0155	doing	DAG	6610	D UW1 IH0 N	0.03	N	N	N	DC					doing, do- doing that thing.	1374	http://lingtools.uoregon.edu/coraal/explorer/browse.php?what=DCA_se1_ag3_m_01_1.txt&line=1374&settime=1445.7255
B	1404	DCA_se1_ag3_m_01_1	DCA_se1_ag3_m_01	1446.4655	1446.7255	doing	DAG	6612	D UW1 IH0 N	0.04	N	N	N	N					doing, do- doing that thing.	1374	http://lingtools.uoregon.edu/coraal/explorer/browse.php?what=DCA_se1_ag3_m_01_1.txt&line=1374&settime=1446.4655
B	1406	DCA_se1_ag3_m_01_1	DCA_se1_ag3_m_01	1456.6082	1456.9982	dying	VAG	6645	D AY1 IH0 N	0.06	N	N	N	N					good about dying like that. [He seeing] his four friends.	1384	http://lingtools.uoregon.edu/coraal/explorer/browse.php?what=DCA_se1_ag3_m_01_1.txt&line=1384&settime=1456.6082
B	1410	DCA_se1_ag3_m_01_1	DCA_se1_ag3_m_01	1608.53	1608.92	getting	GTG	6912	G IH1 T IH0 N	0.15	N	N	N	N					getting uh	1511	http://lingtools.uoregon.edu/coraal/explorer/browse.php?what=DCA_se1_ag3_m_01_1.txt&line=1511&settime=1608.53
B	1414	DCA_se1_ag3_m_01_1	DCA_se1_ag3_m_01	1697.5107	1698.0007	happenings	NS	7058	HH AE1 P N IH0 NG Z	0.04	NG	N	N	N					what you might say. I mean happenings range from anything you know	1573	http://lingtools.uoregon.edu/coraal/explorer/browse.php?what=DCA_se1_ag3_m_01_1.txt&line=1573&settime=1697.5107
B	1418	DCA_se1_ag3_m_01_1	DCA_se1_ag3_m_01	1726.3775	1726.6475	trying	VAG	7084	T R AY1 N	0.06	N	N	G	N					comprehend on what she was trying to explain to you after she sit up there and tried to explain it to you,	1595	http://lingtools.uoregon.edu/coraal/explorer/browse.php?what=DCA_se1_ag3_m_01_1.txt&line=1595&settime=1726.3775
B	1422	DCA_se1_ag3_m_01_1	DCA_se1_ag3_m_01	1802.7669	1803.0969	trying	VAG	7224	T R AY1 N	0.07	N	N	N	N					what he was trying to	1649	http://lingtools.uoregon.edu/coraal/explorer/browse.php?what=DCA_se1_ag3_m_01_1.txt&line=1649&settime=1802.7669
B	1426	DCA_se1_ag3_m_01_1	DCA_se1_ag3_m_01	1978.5935	1979.0535	swimming	VAG	7427	S W IH1 M IH0 N	0.04	N	N	N	N					[We] would go fishing together. We'd go swimming together.	1799	http://lingtools.uoregon.edu/coraal/explorer/browse.php?what=DCA_se1_ag3_m_01_1.txt&line=1799&settime=1978.5935
B	1428	DCA_se1_ag3_m_01_1	DCA_se1_ag3_m_01	2028.2016	2028.7416	fishing	VAG	7528	F IH1 SH IH0 N	0.06	N	N	N	N					Float fishing, spinning,	1842	http://lingtools.uoregon.edu/coraal/explorer/browse.php?what=DCA_se1_ag3_m_01_1.txt&line=1842&settime=2028.2016
B	1429	DCA_se1_ag3_m_01_1	DCA_se1_ag3_m_01	2028.7416	2029.3916	spinning	VAG	7529	S P IH1 N IH0 N	0.24	N	N	N	N					Float fishing, spinning,	1842	http://lingtools.uoregon.edu/coraal/explorer/browse.php?what=DCA_se1_ag3_m_01_1.txt&line=1842&settime=2028.7416
B	1430	DCA_se1_ag3_m_01_1	DCA_se1_ag3_m_01	2032.0098	2032.6098	spinning	VAG	7534	S P IH1 N IH0 N	0.22	N	N	N	N					go spinning	1848	http://lingtools.uoregon.edu/coraal/explorer/browse.php?what=DCA_se1_ag3_m_01_1.txt&line=1848&settime=2032.0098
B	1432	DCA_se1_ag3_m_01_1	DCA_se1_ag3_m_01	2056.5281	2056.7981	going	VAG	7615	G OW1 IH0 N	0.06	N	N	N	N					If somebody else say, you going fishing? We say yeah, if they want to go, they gotta bite.	1872	http://lingtools.uoregon.edu/coraal/explorer/browse.php?what=DCA_se1_ag3_m_01_1.txt&line=1872&settime=2056.5281
B	3344	DCA_se2_ag3_m_01_1	DCA_se2_ag3_m_01	150.8401	151.4001	something	Q+N	6452	S AH1 M TH IH0 N	0.1	N	N	N				N		we used to have a- something like this. I mean it was /similar/-	147	http://lingtools.uoregon.edu/coraal/explorer/browse.php?what=DCA_se2_ag3_m_01_1.txt&line=147&settime=150.8401
B	3349	DCA_se2_ag3_m_01_1	DCA_se2_ag3_m_01	206.1756	206.5556	something	Q+N	6613	S AH1 M TH IH0 N	0.05	N	N	N				N		[<laugh>]	200	http://lingtools.uoregon.edu/coraal/explorer/browse.php?what=DCA_se2_ag3_m_01_1.txt&line=200&settime=206.1756
B	3350	DCA_se2_ag3_m_01_1	DCA_se2_ag3_m_01	233.6617	233.9617	drawing	VAG	6687	D R AO1 IH0 N	0.05	N	N	N				N		like drawing a circle.	232	http://lingtools.uoregon.edu/coraal/explorer/browse.php?what=DCA_se2_ag3_m_01_1.txt&line=232&settime=233.6617
B	3352	DCA_se2_ag3_m_01_1	DCA_se2_ag3_m_01	404.9878	405.2878	trying	VAG	6970	T R AY1 N	0.04	N	N	N				G		they was trying to get	375	http://lingtools.uoregon.edu/coraal/explorer/browse.php?what=DCA_se2_ag3_m_01_1.txt&line=375&settime=404.9878
B	3363	DCA_se2_ag3_m_01_1	DCA_se2_ag3_m_01	508.3581	508.6081	something	Q+N	7313	S AH1 M TH IH0 N	0.03	N	N	N				N		I think it was something like a hockey game or something like [this you know.]	480	http://lingtools.uoregon.edu/coraal/explorer/browse.php?what=DCA_se2_ag3_m_01_1.txt&line=480&settime=508.3581
B	3364	DCA_se2_ag3_m_01_1	DCA_se2_ag3_m_01	509.6581	509.9581	something	Q+N	7319	S AH1 M TH IH0 N	0.04	N	N	N				N		I think it was something like a hockey game or something like [this you know.]	480	http://lingtools.uoregon.edu/coraal/explorer/browse.php?what=DCA_se2_ag3_m_01_1.txt&line=480&settime=509.6581
B	3368	DCA_se2_ag3_m_01_1	DCA_se2_ag3_m_01	537.7203	537.8703	giving	VAG	7417	G IH1 V IH0 N	0.03	N	N	N				N		pull something like this, so [he started] giving him some	508	http://lingtools.uoregon.edu/coraal/explorer/browse.php?what=DCA_se2_ag3_m_01_1.txt&line=508&settime=537.7203
B	3370	DCA_se2_ag3_m_01_1	DCA_se2_ag3_m_01	575.8987	576.2587	keeping	VAG	7524	K IY1 P IH0 N	0.04	N	N	N				N		around the outside of the border, [you know], sort of keeping /him out/ from getting through.	546	http://lingtools.uoregon.edu/coraal/explorer/browse.php?what=DCA_se2_ag3_m_01_1.txt&line=546&settime=575.8987
B	3375	DCA_se2_ag3_m_01_1	DCA_se2_ag3_m_01	653.5744	653.7844	talking	VAG	7768	T AO1 K IH0 NG	0.03	NG	N	N				N		But you talking about a magnificent picture.	618	http://lingtools.uoregon.edu/coraal/explorer/browse.php?what=DCA_se2_ag3_m_01_1.txt&line=618&settime=653.5744
B	3378	DCA_se2_ag3_m_01_1	DCA_se2_ag3_m_01	690.1374	690.5874	robbing	N	7871	R AA1 B IH0 N	0.03	N	N	N				N		And onliest thing they was doing, they was stealing like crazy. They robbing the banks,	657	http://lingtools.uoregon.edu/coraal/explorer/browse.php?what=DCA_se2_ag3_m_01_1.txt&line=657&settime=690.1374
B	3379	DCA_se2_ag3_m_01_1	DCA_se2_ag3_m_01	715.7428	716.3328	celebrating	VAG	7943	S EH1 L AH0 B R EY2 T IH0 N	0.07	N	N	N				N		celebrating they uh,	678	http://lingtools.uoregon.edu/coraal/explorer/browse.php?what=DCA_se2_ag3_m_01_1.txt&line=678&settime=715.7428
B	3380	DCA_se2_ag3_m_01_1	DCA_se2_ag3_m_01	717.0702	717.4802	winnings	NS	7946	W IH1 N IH0 NG Z	0.07	NG	N	N				N		winnings you know.	680	http://lingtools.uoregon.edu/coraal/explorer/browse.php?what=DCA_se2_ag3_m_01_1.txt&line=680&settime=717.0702
B	3381	DCA_se2_ag3_m_01_1	DCA_se2_ag3_m_01	738.3165	738.9265	celebrating	VAG	8006	S EH1 L AH0 B R EY2 T IH0 N	0.04	N	N	N				N		were celebrating, and these other two, they went out and they decided they want to	700	http://lingtools.uoregon.edu/coraal/explorer/browse.php?what=DCA_se2_ag3_m_01_1.txt&line=700&settime=738.3165
B	3383	DCA_se2_ag3_m_01_1	DCA_se2_ag3_m_01	790.9956	791.4456	dragging	VAG	8180	D R AE1 G IH0 N	0.04	N	N	N				N		Well they actually had him captured for a long time, dragging him around.	757	http://lingtools.uoregon.edu/coraal/explorer/browse.php?what=DCA_se2_ag3_m_01_1.txt&line=757&settime=790.9956
B	3386	DCA_se2_ag3_m_01_1	DCA_se2_ag3_m_01	846.4055	846.7555	something	Q+N	8386	S AH1 M TH IH0 N	0.03	N	N	N				N		Well, I think it's Robert something- I forget his name- well he had	808	http://lingtools.uoregon.edu/coraal/explorer/browse.php?what=DCA_se2_ag3_m_01_1.txt&line=808&settime=846.4055
B	3396	DCA_se2_ag3_m_01_1	DCA_se2_ag3_m_01	979.0092	979.2092	nothing	Q+N	8774	N AH1 TH IH0 N	0.03	N	N	N				N		Once he know you won't say nothing, just go and sit down.	948	http://lingtools.uoregon.edu/coraal/explorer/browse.php?what=DCA_se2_ag3_m_01_1.txt&line=948&settime=979.0092
B	3401	DCA_se2_ag3_m_01_1	DCA_se2_ag3_m_01	1052.7595	1052.9395	during	P	8864	D UH1 R IH0 N	0.03	N	N	N				N		Well during this time uh, clothes kind of hard to get, you know.	1007	http://lingtools.uoregon.edu/coraal/explorer/browse.php?what=DCA_se2_ag3_m_01_1.txt&line=1007&settime=1052.7595
B	3403	DCA_se2_ag3_m_01_1	DCA_se2_ag3_m_01	1083.8481	1084.1481	whipping	N	8981	W IH1 P IH0 N	0.08	N	N	N				N		then you get another whipping you know, [for not taking /up] for/ yourself, yeah.	1035	http://lingtools.uoregon.edu/coraal/explorer/browse.php?what=DCA_se2_ag3_m_01_1.txt&line=1035&settime=1083.8481
B	3404	DCA_se2_ag3_m_01_1	DCA_se2_ag3_m_01	1084.8681	1085.1081	taking	VAG	8986	T EY1 K IH0 N	0.05	N	N	G				G		then you get another whipping you know, [for not taking /up] for/ yourself, yeah.	1035	http://lingtools.uoregon.edu/coraal/explorer/browse.php?what=DCA_se2_ag3_m_01_1.txt&line=1035&settime=1084.8681
B	3405	DCA_se2_ag3_m_01_1	DCA_se2_ag3_m_01	1089.0592	1089.3192	anything	Q+N	9000	EH1 N IY0 TH IH2 NG	0.08	NG	G	G				G		I don't know if you know anything about Georgetown or not,	1041	http://lingtools.uoregon.edu/coraal/explorer/browse.php?what=DCA_se2_ag3_m_01_1.txt&line=1041&settime=1089.0592
B	3408	DCA_se2_ag3_m_01_1	DCA_se2_ag3_m_01	1153.3204	1153.5304	going	VAG	9228	G OW1 IH0 N	0.03	N	N	N				N		and you got your eleven cent. You plan on going in.	1103	http://lingtools.uoregon.edu/coraal/explorer/browse.php?what=DCA_se2_ag3_m_01_1.txt&line=1103&settime=1153.3204
B	3409	DCA_se2_ag3_m_01_1	DCA_se2_ag3_m_01	1163.2152	1163.5852	anything	Q+N	9268	EH1 N IY0 TH IH2 N	0.07	N	G	G				G		you could compromise or anything like that, you had to fight.	1117	http://lingtools.uoregon.edu/coraal/explorer/browse.php?what=DCA_se2_ag3_m_01_1.txt&line=1117&settime=1163.2152
B	3414	DCA_se2_ag3_m_01_1	DCA_se2_ag3_m_01	1230.9404	1231.3604	fighting	VAG	9454	F AY1 T IH0 N	0.11	N	N	N				N		ten or twelve of y'all be out there fighting,	1188	http://lingtools.uoregon.edu/coraal/explorer/browse.php?what=DCA_se2_ag3_m_01_1.txt&line=1188&settime=1230.9404
B	3419	DCA_se2_ag3_m_01_1	DCA_se2_ag3_m_01	1263.4205	1263.6805	during	P	9526	D UH1 R IH0 N	0.04	N	N	N				N		during the time I was coming up I mean,	1224	http://lingtools.uoregon.edu/coraal/explorer/browse.php?what=DCA_se2_ag3_m_01_1.txt&line=1224&settime=1263.4205
B	3421	DCA_se2_ag3_m_01_1	DCA_se2_ag3_m_01	1266.8244	1267.0844	going	VAG	9539	G OW1 IH0 N	0.04	N	N	N				N		people could believe in going out and	1226	http://lingtools.uoregon.edu/coraal/explorer/browse.php?what=DCA_se2_ag3_m_01_1.txt&line=1226&settime=1266.8244
B	3424	DCA_se2_ag3_m_01_1	DCA_se2_ag3_m_01	1330.9399	1331.1499	going	VAG	9749	G OW1 IH0 N	0.03	N	N	N				N		Cause they have so much other things going for 'em now.	1297	http://lingtools.uoregon.edu/coraal/explorer/browse.php?what=DCA_se2_ag3_m_01_1.txt&line=1297&settime=1330.9399
B	3425	DCA_se2_ag3_m_01_1	DCA_se2_ag3_m_01	1371.7298	1372.2498	hollering	VAG	9879	HH AA1 L ER0 IH0 N	0.07	N	N	N				N		Hollering and screaming and	1343	http://lingtools.uoregon.edu/coraal/explorer/browse.php?what=DCA_se2_ag3_m_01_1.txt&line=1343&settime=1371.7298
B	3427	DCA_se2_ag3_m_01_1	DCA_se2_ag3_m_01	1377.6101	1377.9601	something	Q+N	9900	S AH1 M TH IH0 N	0.03	N	N	N				N		We really something.	1348	http://lingtools.uoregon.edu/coraal/explorer/browse.php?what=DCA_se2_ag3_m_01_1.txt&line=1348&settime=1377.6101
B	3436	DCA_se2_ag3_m_01_1	DCA_se2_ag3_m_01	1511.3261	1511.7861	everything	Q+N	10197	EH1 V R IY0 TH IH2 N	0.03	N	G	G				G		in his fashion but he was just a little too old fashion. He wanted everything to be like um, it was	1473	http://lingtools.uoregon.edu/coraal/explorer/browse.php?what=DCA_se2_ag3_m_01_1.txt&line=1473&settime=1511.3261
B	3439	DCA_se2_ag3_m_01_1	DCA_se2_ag3_m_01	1526.8112	1527.1212	making	VAG	10243	M EY1 K IH0 N	0.05	N	N	N				N		I was making something- I forgot what it was- I was making something.	1485	http://lingtools.uoregon.edu/coraal/explorer/browse.php?what=DCA_se2_ag3_m_01_1.txt&line=1485&settime=1526.8112
B	3447	DCA_se2_ag3_m_01_1	DCA_se2_ag3_m_01	1562.6579	1563.0179	thinking	VAG	10376	TH IH1 NG K IH0 N	0.03	N	N	N				N		That's when you begin to sure enough, stretch out with the girls. You start thinking about girls more so then	1516	http://lingtools.uoregon.edu/coraal/explorer/browse.php?what=DCA_se2_ag3_m_01_1.txt&line=1516&settime=1562.6579
B	3456	DCA_se2_ag3_m_01_1	DCA_se2_ag3_m_01	1692.652	1692.932	laughing	VAG	10722	L AE1 F IH0 N	0.04	N	N	DC				DC		And we died laughing. [We laughed and laughed] and laughed.	1650	http://lingtools.uoregon.edu/coraal/explorer/browse.php?what=DCA_se2_ag3_m_01_1.txt&line=1650&settime=1692.652
B	3458	DCA_se2_ag3_m_01_1	DCA_se2_ag3_m_01	1721.0295	1721.6695	screaming	VAG	10791	S K R IY1 M IH0 N	0.12	N	N	N				N		She was screaming.	1676	http://lingtools.uoregon.edu/coraal/explorer/browse.php?what=DCA_se2_ag3_m_01_1.txt&line=1676&settime=1721.0295
B	3462	DCA_se2_ag3_m_01_1	DCA_se2_ag3_m_01	1767.407	1767.577	going	VAG	10868	G OW1 IH0 N	0.03	N	N	N				N		he had a couple of kids that was going to school with me that	1717	http://lingtools.uoregon.edu/coraal/explorer/browse.php?what=DCA_se2_ag3_m_01_1.txt&line=1717&settime=1767.407
B	3470	DCA_se2_ag3_m_01_1	DCA_se2_ag3_m_01	1810.0484	1810.2684	carrying	VAG	10973	K AE1 R IY0 IH0 N	0.03	N	N	N				N		and he started carrying more weight because he was larger than the rest of the kids you know.	1748	http://lingtools.uoregon.edu/coraal/explorer/browse.php?what=DCA_se2_ag3_m_01_1.txt&line=1748&settime=1810.0484
B	3474	DCA_se2_ag3_m_01_1	DCA_se2_ag3_m_01	1830.5921	1830.8121	saying	VAG	11054	S EY1 IH0 N	0.13	N	N	N				N		and my friend say, well we're gonna have to do something about this cause the dude slapped me a couple of times /himself/ you know what I'm saying?	1761	http://lingtools.uoregon.edu/coraal/explorer/browse.php?what=DCA_se2_ag3_m_01_1.txt&line=1761&settime=1830.5921
B	3476	DCA_se2_ag3_m_01_1	DCA_se2_ag3_m_01	1835.1407	1835.4507	something	Q+N	11076	S AH1 M TH IH0 N	0.03	N	N	N				N		I said, yeah, we're gonna have to do something because he really taking advantage of us.	1765	http://lingtools.uoregon.edu/coraal/explorer/browse.php?what=DCA_se2_ag3_m_01_1.txt&line=1765&settime=1835.1407
B	3477	DCA_se2_ag3_m_01_1	DCA_se2_ag3_m_01	1836.1607	1836.4407	taking	VAG	11080	T EY1 K IH0 N	0.03	N	N	N				G		I said, yeah, we're gonna have to do something because he really taking advantage of us.	1765	http://lingtools.uoregon.edu/coraal/explorer/browse.php?what=DCA_se2_ag3_m_01_1.txt&line=1765&settime=1836.1607
B	3482	DCA_se2_ag3_m_01_1	DCA_se2_ag3_m_01	1885.1735	1885.3735	trying	VAG	11258	T R AY1 N	0.03	N	N	N				N		He said, what you trying to be smart or something with me, boy?	1811	http://lingtools.uoregon.edu/coraal/explorer/browse.php?what=DCA_se2_ag3_m_01_1.txt&line=1811&settime=1885.1735
B	3486	DCA_se2_ag3_m_01_1	DCA_se2_ag3_m_01	1892.9014	1893.0314	saying	VAG	11297	S EY1 IH0 N	0.04	N	N	N				N		He was trying to figure out how he was gonna get- And we wore him out. You get what I'm saying?	1816	http://lingtools.uoregon.edu/coraal/explorer/browse.php?what=DCA_se2_ag3_m_01_1.txt&line=1816&settime=1892.9014
B	3488	DCA_se2_ag3_m_01_1	DCA_se2_ag3_m_01	1916.7564	1916.9964	taking	VAG	11399	T EY1 K IH0 N	0.03	N	N	N				G		there- it- it wasn't a school for him because he was just taking advantage of all the kids, you know.	1837	http://lingtools.uoregon.edu/coraal/explorer/browse.php?what=DCA_se2_ag3_m_01_1.txt&line=1837&settime=1916.7564
B	3489	DCA_se2_ag3_m_01_1	DCA_se2_ag3_m_01	1977.8627	1978.0727	nothing	Q+N	11504	N AH1 TH IH0 N	0.03	N	N	N				N		a club, just wanted to do nothing but just mess around fight.	1892	http://lingtools.uoregon.edu/coraal/explorer/browse.php?what=DCA_se2_ag3_m_01_1.txt&line=1892&settime=1977.8627
B	3495	DCA_se2_ag3_m_01_1	DCA_se2_ag3_m_01	2056.6357	2057.1057	everything	Q+N	11730	EH1 V R IY0 TH IH2 NG	0.07	NG	G	G				G		y- everything, you know.	1975	http://lingtools.uoregon.edu/coraal/explorer/browse.php?what=DCA_se2_ag3_m_01_1.txt&line=1975&settime=2056.6357
B	3499	DCA_se2_ag3_m_01_1	DCA_se2_ag3_m_01	2087.285	2087.605	speaking	VAG	11796	S P IY1 K IH0 N	0.05	N	N	G				N		was speaks French. I was speaking Spanish.	2006	http://lingtools.uoregon.edu/coraal/explorer/browse.php?what=DCA_se2_ag3_m_01_1.txt&line=2006&settime=2087.285
B	3503	DCA_se2_ag3_m_01_1	DCA_se2_ag3_m_01	2135.3153	2135.5453	nothing	Q+N	11930	N AH1 TH IH0 N	0.04	N	N	N				N		And it wasn't nothing said because /RD-NAME-2/ and a few more of his friends, you understand,	2054	http://lingtools.uoregon.edu/coraal/explorer/browse.php?what=DCA_se2_ag3_m_01_1.txt&line=2054&settime=2135.3153
B	3505	DCA_se2_ag3_m_01_1	DCA_se2_ag3_m_01	2179.3455	2179.7155	leading	NPR	12052	L IY1 D IH0 N	0.12	N	N	N				G		He was a Junior Exalted Ruler, and I was Esteemed Leading Knight, which was second in command, you know, like a captain and things like that.	2090	http://lingtools.uoregon.edu/coraal/explorer/browse.php?what=DCA_se2_ag3_m_01_1.txt&line=2090&settime=2179.3455
B	3506	DCA_se2_ag3_m_01_1	DCA_se2_ag3_m_01	2219.6328	2220.0928	anything	Q+N	12148	EH1 N IY0 TH IH2 N	0.05	N	G	G				G		to stop and think before I did anything, [you know.]	2134	http://lingtools.uoregon.edu/coraal/explorer/browse.php?what=DCA_se2_ag3_m_01_1.txt&line=2134&settime=2219.6328
B	3508	DCA_se2_ag3_m_01_1	DCA_se2_ag3_m_01	2272.4911	2272.7811	easing	VAG	12307	IY1 Z IH0 N	0.04	N	N	N				N		we start easing away from that because we start bringing 'em in	2190	http://lingtools.uoregon.edu/coraal/explorer/browse.php?what=DCA_se2_ag3_m_01_1.txt&line=2190&settime=2272.4911
B	3536	DCA_se2_ag3_m_01_1	DCA_se2_ag3_m_01	2806.0916	2806.3316	going	VAG	13702	G OW1 IH0 N	0.03	N	N	N				N		probably goes somewheres else, maybe go in to Dulles, maybe go in downtown Washington, maybe going to	2645	http://lingtools.uoregon.edu/coraal/explorer/browse.php?what=DCA_se2_ag3_m_01_1.txt&line=2645&settime=2806.0916
B	3541	DCA_se2_ag3_m_01_1	DCA_se2_ag3_m_01	2873.8053	2874.0853	something	Q+N	13871	S AH1 M TH IH0 N	0.06	N	N	N				N		and things like- have a dance or something like that,	2709	http://lingtools.uoregon.edu/coraal/explorer/browse.php?what=DCA_se2_ag3_m_01_1.txt&line=2709&settime=2873.8053
B	1700	DCA_se2_ag1_f_02_1	DCA_se2_ag1_f_02	143.8187	144.3387	jumping	VAG	3281	JH AH1 M P IH0 N	0.13	N	N	N			N			And if you out, everybody be jumping, be all happy so you don't be it.	144	http://lingtools.uoregon.edu/coraal/explorer/browse.php?what=DCA_se2_ag1_f_02_1.txt&line=144&settime=143.8187
B	1701	DCA_se2_ag1_f_02_1	DCA_se2_ag1_f_02	155.6896	156.2396	babysitting	VAG	3302	B EY1 B IY0 S IH2 T IH0 N	0.03	N	N	N			N			She- she was babysitting for-	158	http://lingtools.uoregon.edu/coraal/explorer/browse.php?what=DCA_se2_ag1_f_02_1.txt&line=158&settime=155.6896
B	1702	DCA_se2_ag1_f_02_1	DCA_se2_ag1_f_02	162.0377	162.5777	babysitting	VAG	3320	B EY1 B IY0 S IH2 T IH0 N	0.04	N	N	N			N			She was babysitting for a friend of hers,	166	http://lingtools.uoregon.edu/coraal/explorer/browse.php?what=DCA_se2_ag1_f_02_1.txt&line=166&settime=162.0377
B	1704	DCA_se2_ag1_f_02_1	DCA_se2_ag1_f_02	210.6974	210.9874	playing	VAG	3449	P L EY1 IH0 N	0.05	N	N	N			N			It's called Thorougly Modern Millie and Julie Andrews is playing it.	224	http://lingtools.uoregon.edu/coraal/explorer/browse.php?what=DCA_se2_ag1_f_02_1.txt&line=224&settime=210.6974
B	1705	DCA_se2_ag1_f_02_1	DCA_se2_ag1_f_02	214.58	214.86	looking	ADJ	3459	L UH1 K IH0 N	0.06	N	N	N			N			she- she- she saw these pretty looking girls.	228	http://lingtools.uoregon.edu/coraal/explorer/browse.php?what=DCA_se2_ag1_f_02_1.txt&line=228&settime=214.58
B	1706	DCA_se2_ag1_f_02_1	DCA_se2_ag1_f_02	217.3742	217.7442	everything	Q+N	3467	EH1 V R IY0 TH IH2 NG	0.09	NG	G	G			G			They was uh, all hip and everything. They had minis and	230	http://lingtools.uoregon.edu/coraal/explorer/browse.php?what=DCA_se2_ag1_f_02_1.txt&line=230&settime=217.3742
B	1707	DCA_se2_ag1_f_02_1	DCA_se2_ag1_f_02	219.2635	220.0935	stockings	NS	3472	S T AA1 K IH0 NG Z	0.1	NG	N	N			N			stockings and	232	http://lingtools.uoregon.edu/coraal/explorer/browse.php?what=DCA_se2_ag1_f_02_1.txt&line=232&settime=219.2635
B	1709	DCA_se2_ag1_f_02_1	DCA_se2_ag1_f_02	257.1805	257.6805	anything	Q+N	3586	EH1 N IY0 TH IH2 N	0.13	N	G	N			N			she wasn't, you know, she wasn't anything.	278	http://lingtools.uoregon.edu/coraal/explorer/browse.php?what=DCA_se2_ag1_f_02_1.txt&line=278&settime=257.1805
B	1712	DCA_se2_ag1_f_02_1	DCA_se2_ag1_f_02	340.9536	341.3936	something	Q+N	3813	S AH1 M TH IH0 NG	0.09	NG	G	G			G			he knows that I talk, and I- if I say something, he'll say it. He repeat it.	366	http://lingtools.uoregon.edu/coraal/explorer/browse.php?what=DCA_se2_ag1_f_02_1.txt&line=366&settime=340.9536
B	1715	DCA_se2_ag1_f_02_1	DCA_se2_ag1_f_02	358.1753	358.4253	reading	VAG	3868	R IY1 D IH0 N	0.05	N	N	N			N			and um, I was reading a story to him. It was um,	382	http://lingtools.uoregon.edu/coraal/explorer/browse.php?what=DCA_se2_ag1_f_02_1.txt&line=382&settime=358.1753
B	1719	DCA_se2_ag1_f_02_1	DCA_se2_ag1_f_02	400.4854	401.0554	laughing	VAG	4011	L AE1 F IH0 N	0.06	N	N	N			N			And it w- and he was laughing and-	426	http://lingtools.uoregon.edu/coraal/explorer/browse.php?what=DCA_se2_ag1_f_02_1.txt&line=426&settime=400.4854
B	1720	DCA_se2_ag1_f_02_1	DCA_se2_ag1_f_02	423.8568	424.3168	everything	Q+N	4068	EH1 V R IY0 TH IH2 N	0.12	N	G	G			G			she's all old fashion and everything.	447	http://lingtools.uoregon.edu/coraal/explorer/browse.php?what=DCA_se2_ag1_f_02_1.txt&line=447&settime=423.8568
B	1721	DCA_se2_ag1_f_02_1	DCA_se2_ag1_f_02	440.3756	440.7156	acting	VAG	4119	AE1 K T IH0 NG	0.09	NG	N	N			N			w- um, some b- some boys was acting up and she got to their ears,	463	http://lingtools.uoregon.edu/coraal/explorer/browse.php?what=DCA_se2_ag1_f_02_1.txt&line=463&settime=440.3756
B	1722	DCA_se2_ag1_f_02_1	DCA_se2_ag1_f_02	443.0557	443.9857	crying	VAG	4130	K R AY1 IH0 N	0.11	N	N	N			N			and they were crying.	465	http://lingtools.uoregon.edu/coraal/explorer/browse.php?what=DCA_se2_ag1_f_02_1.txt&line=465&settime=443.0557
B	1725	DCA_se2_ag1_f_02_1	DCA_se2_ag1_f_02	468.4895	468.7195	going	VAG	4219	G OW1 IH0 N	0.04	N	N	N			N			And she was nice, and- and- and if you be nice to her and do good work, and go home and study instead of going outside- running outside,	483	http://lingtools.uoregon.edu/coraal/explorer/browse.php?what=DCA_se2_ag1_f_02_1.txt&line=483&settime=468.4895
B	1726	DCA_se2_ag1_f_02_1	DCA_se2_ag1_f_02	469.1295	469.3995	running	VAG	4221	R AH1 N IH0 N	0.07	N	N	N			N			And she was nice, and- and- and if you be nice to her and do good work, and go home and study instead of going outside- running outside,	483	http://lingtools.uoregon.edu/coraal/explorer/browse.php?what=DCA_se2_ag1_f_02_1.txt&line=483&settime=469.1295
B	1729	DCA_se2_ag1_f_02_1	DCA_se2_ag1_f_02	514.7347	514.9147	nothing	Q+N	4390	N AH1 TH IH0 N	0.03	N	N	N			DC			he was bald on top and nothing but hair around here.	535	http://lingtools.uoregon.edu/coraal/explorer/browse.php?what=DCA_se2_ag1_f_02_1.txt&line=535&settime=514.7347
B	1733	DCA_se2_ag1_f_02_1	DCA_se2_ag1_f_02	603.2436	603.4936	talking	VAG	4705	T AO1 K IH0 N	0.03	N	N	N			DC			he talking about he's gonna give her a D in every subject.	627	http://lingtools.uoregon.edu/coraal/explorer/browse.php?what=DCA_se2_ag1_f_02_1.txt&line=627&settime=603.2436
B	1734	DCA_se2_ag1_f_02_1	DCA_se2_ag1_f_02	616.3486	616.6586	teaching	VAG	4758	T IY1 CH IH0 NG	0.07	NG	G	N			G?			she did not have an integrated class. It was alright for her. She was teaching children	637	http://lingtools.uoregon.edu/coraal/explorer/browse.php?what=DCA_se2_ag1_f_02_1.txt&line=637&settime=616.3486
B	1736	DCA_se2_ag1_f_02_1	DCA_se2_ag1_f_02	646.7021	646.9021	something	Q+N	4835	S AH1 M TH IH0 N	0.03	N	N	N			DC			Or four. Something like that.	667	http://lingtools.uoregon.edu/coraal/explorer/browse.php?what=DCA_se2_ag1_f_02_1.txt&line=667&settime=646.7021
B	1738	DCA_se2_ag1_f_02_1	DCA_se2_ag1_f_02	686.5914	686.9014	saying	VAG	4906	S EY1 IH0 N	0.06	N	N	N			N			I ain't saying I have it,	700	http://lingtools.uoregon.edu/coraal/explorer/browse.php?what=DCA_se2_ag1_f_02_1.txt&line=700&settime=686.5914
B	1739	DCA_se2_ag1_f_02_1	DCA_se2_ag1_f_02	723.9586	724.2686	looking	VAG	5057	L UH1 K IH0 N	0.08	N	N	N			DC			Well she didn't have much either. She comes to school looking very bad.	729	http://lingtools.uoregon.edu/coraal/explorer/browse.php?what=DCA_se2_ag1_f_02_1.txt&line=729&settime=723.9586
B	1741	DCA_se2_ag1_f_02_1	DCA_se2_ag1_f_02	926.8972	927.1172	going	VAG	5614	G OW1 IH0 N	0.03	N	N	N			DC			Five dollars. Oh whoa baby, I'm going to ball tonight!	942	http://lingtools.uoregon.edu/coraal/explorer/browse.php?what=DCA_se2_ag1_f_02_1.txt&line=942&settime=926.8972
B	1743	DCA_se2_ag1_f_02_1	DCA_se2_ag1_f_02	932.6095	932.9295	saving	VAG	5634	S EY1 V IH0 N	0.03	N	N	N			N			And then I'm saving the rest.	946	http://lingtools.uoregon.edu/coraal/explorer/browse.php?what=DCA_se2_ag1_f_02_1.txt&line=946&settime=932.6095
B	1745	DCA_se2_ag1_f_02_1	DCA_se2_ag1_f_02	953.993	954.343	putting	VAG	5715	P UH1 T IH0 N	0.05	N	N	N			N			I'm'a put this money in the bank. I'm putting three in the bank and I'm keeping two out.	967	http://lingtools.uoregon.edu/coraal/explorer/browse.php?what=DCA_se2_ag1_f_02_1.txt&line=967&settime=953.993
B	1748	DCA_se2_ag1_f_02_1	DCA_se2_ag1_f_02	964.05	964.25	saving	VAG	5741	S EY1 V IH0 N	0.03	N	N	G			N			Oh I'm saving it for my mother and father when	975	http://lingtools.uoregon.edu/coraal/explorer/browse.php?what=DCA_se2_ag1_f_02_1.txt&line=975&settime=964.05
B	1751	DCA_se2_ag1_f_02_1	DCA_se2_ag1_f_02	981.139	981.549	staying	VAG	5778	S T EY1 IH0 NG	0.18	NG	G	N			G			well on Christmas, my mother believes in staying home.	996	http://lingtools.uoregon.edu/coraal/explorer/browse.php?what=DCA_se2_ag1_f_02_1.txt&line=996&settime=981.139
B	1752	DCA_se2_ag1_f_02_1	DCA_se2_ag1_f_02	986.1198	986.3598	during	P	5796	D UH1 R IH0 N	0.03	N	N	G			G?			during those ten and eleven days-	1004	http://lingtools.uoregon.edu/coraal/explorer/browse.php?what=DCA_se2_ag1_f_02_1.txt&line=1004&settime=986.1198
B	1753	DCA_se2_ag1_f_02_1	DCA_se2_ag1_f_02	996.9996	997.3196	telling	VAG	5831	T EH1 L IH0 N	0.1	N	N	N			N			And they all drunk. Ain't no telling what happen out there.	1012	http://lingtools.uoregon.edu/coraal/explorer/browse.php?what=DCA_se2_ag1_f_02_1.txt&line=1012&settime=996.9996
B	1754	DCA_se2_ag1_f_02_1	DCA_se2_ag1_f_02	999.5309	999.9109	everything	Q+N	5837	EH1 V R IY0 TH IH2 N	0.1	N	G	N			G			And everything.	1014	http://lingtools.uoregon.edu/coraal/explorer/browse.php?what=DCA_se2_ag1_f_02_1.txt&line=1014&settime=999.5309
B	1755	DCA_se2_ag1_f_02_1	DCA_se2_ag1_f_02	1009.5253	1009.7853	everything	Q+N	5875	EH1 V R IY0 TH IH2 N	0.08	N	G	G			G			the snow is on the ground and real icey and everything.	1021	http://lingtools.uoregon.edu/coraal/explorer/browse.php?what=DCA_se2_ag1_f_02_1.txt&line=1021&settime=1009.5253
B	1759	DCA_se2_ag1_f_02_1	DCA_se2_ag1_f_02	1084.1845	1085.1145	thanksgiving	N	6092	TH AE2 NG K S G IH1 V IH0 N	0.1	N	N	N			N			w- Thanksgiving, um,	1102	http://lingtools.uoregon.edu/coraal/explorer/browse.php?what=DCA_se2_ag1_f_02_1.txt&line=1102&settime=1084.1845
B	1761	DCA_se2_ag1_f_02_1	DCA_se2_ag1_f_02	1152.939	1153.419	starting	VAG	6317	S T AA1 R T IH0 N	0.05	N	G	G			G			Say starting from the ground all the way up to the tip top of that wire up st- up to the	1174	http://lingtools.uoregon.edu/coraal/explorer/browse.php?what=DCA_se2_ag1_f_02_1.txt&line=1174&settime=1152.939
B	1762	DCA_se2_ag1_f_02_1	DCA_se2_ag1_f_02	1181.2697	1181.6297	nothing	Q+N	6407	N AH1 TH IH0 N	0.19	N	DC	N			N			It ain't got no strings or nothing.	1201	http://lingtools.uoregon.edu/coraal/explorer/browse.php?what=DCA_se2_ag1_f_02_1.txt&line=1201&settime=1181.2697
B	1763	DCA_se2_ag1_f_02_1	DCA_se2_ag1_f_02	1193.6701	1193.8101	saying	VAG	6453	S EY1 IH0 NG	0.03	NG	N	N			DC			You know what I'm saying?	1216	http://lingtools.uoregon.edu/coraal/explorer/browse.php?what=DCA_se2_ag1_f_02_1.txt&line=1216&settime=1193.6701
B	1765	DCA_se2_ag1_f_02_1	DCA_se2_ag1_f_02	1224.2205	1224.7705	dancing	VAG	6534	D AE1 N S IH0 N	0.08	N	N	N			N			you take up a course in dancing.	1250	http://lingtools.uoregon.edu/coraal/explorer/browse.php?what=DCA_se2_ag1_f_02_1.txt&line=1250&settime=1224.2205
B	1769	DCA_se2_ag1_f_02_1	DCA_se2_ag1_f_02	1256.6505	1257.0305	seeing	VAG	6605	S IY1 IH0 NG	0.15	NG	N	G			G			seeing these pictures out	1272	http://lingtools.uoregon.edu/coraal/explorer/browse.php?what=DCA_se2_ag1_f_02_1.txt&line=1272&settime=1256.6505
B	1771	DCA_se2_ag1_f_02_1	DCA_se2_ag1_f_02	1277.7782	1278.1182	living	VAG	6669	L IH1 V IH0 N	0.1	N	N	G			N			[Mm-hm.]	1297	http://lingtools.uoregon.edu/coraal/explorer/browse.php?what=DCA_se2_ag1_f_02_1.txt&line=1297&settime=1277.7782
B	1774	DCA_se2_ag1_f_02_1	DCA_se2_ag1_f_02	1307.2538	1307.6138	everything	Q+N	6803	EH1 V R IY0 TH IH2 N	0.07	N	G	G			G			I'm not gonna just go out and spend it for everything I want.	1318	http://lingtools.uoregon.edu/coraal/explorer/browse.php?what=DCA_se2_ag1_f_02_1.txt&line=1318&settime=1307.2538
B	1775	DCA_se2_ag1_f_02_1	DCA_se2_ag1_f_02	1325.8263	1326.1863	saving	VAG	6873	S EY1 V IH0 N	0.06	N	N	N			N			but I don't wanna spend this. I'm saving [this.]	1334	http://lingtools.uoregon.edu/coraal/explorer/browse.php?what=DCA_se2_ag1_f_02_1.txt&line=1334&settime=1325.8263
B	1785	DCA_se2_ag1_f_02_1	DCA_se2_ag1_f_02	1438.9496	1439.4696	earrings	NS	7185	IY1 R IH0 NG Z	0.19	NG	G	G			G?			long earrings with a ball, and I was gonna	1451	http://lingtools.uoregon.edu/coraal/explorer/browse.php?what=DCA_se2_ag1_f_02_1.txt&line=1451&settime=1438.9496
B	1786	DCA_se2_ag1_f_02_1	DCA_se2_ag1_f_02	1442.0997	1442.4597	earrings	NS	7198	IY1 R IH0 NG Z	0.12	NG	G	G			G			wear the same type of earrings	1453	http://lingtools.uoregon.edu/coraal/explorer/browse.php?what=DCA_se2_ag1_f_02_1.txt&line=1453&settime=1442.0997
B	1788	DCA_se2_ag1_f_02_1	DCA_se2_ag1_f_02	1455.1191	1455.5091	stockings	NS	7231	S T AA1 K IH0 NG Z	0.03	NG	G	N			N?			s- stockings.	1473	http://lingtools.uoregon.edu/coraal/explorer/browse.php?what=DCA_se2_ag1_f_02_1.txt&line=1473&settime=1455.1191
B	1791	DCA_se2_ag1_f_02_1	DCA_se2_ag1_f_02	1491.894	1492.154	going	VAG	7320	G OW1 IH0 N	0.03	N	N	N			N			And this one was going like that.	1505	http://lingtools.uoregon.edu/coraal/explorer/browse.php?what=DCA_se2_ag1_f_02_1.txt&line=1505&settime=1491.894
B	1792	DCA_se2_ag1_f_02_1	DCA_se2_ag1_f_02	1499.0677	1499.2877	saying	VAG	7348	S EY1 IH0 N	0.03	N	N	N			N			And boy, I was saying, hey ma, come on down here, but I was hollering worser than that.	1513	http://lingtools.uoregon.edu/coraal/explorer/browse.php?what=DCA_se2_ag1_f_02_1.txt&line=1513&settime=1499.0677
B	1794	DCA_se2_ag1_f_02_1	DCA_se2_ag1_f_02	1502.7939	1503.0739	saying	VAG	7364	S EY1 IH0 N	0.06	N	N	N			N			I was saying, help! I was /horrible/.	1515	http://lingtools.uoregon.edu/coraal/explorer/browse.php?what=DCA_se2_ag1_f_02_1.txt&line=1515&settime=1502.7939
B	1796	DCA_se2_ag1_f_02_1	DCA_se2_ag1_f_02	1523.0267	1523.3067	faking	VAG	7435	F EY1 K IH0 N	0.03	N	N	N			N			She said, come on in here, girl. I know you're just faking. I said, ma, I can't make it! Just like that.	1529	http://lingtools.uoregon.edu/coraal/explorer/browse.php?what=DCA_se2_ag1_f_02_1.txt&line=1529&settime=1523.0267
B	1797	DCA_se2_ag1_f_02_1	DCA_se2_ag1_f_02	1536.3219	1536.8119	cracking	VAG	7493	K R AE1 K IH0 N	0.08	N	N	N			N			I s- I said my mother was just cracking up,	1537	http://lingtools.uoregon.edu/coraal/explorer/browse.php?what=DCA_se2_ag1_f_02_1.txt&line=1537&settime=1536.3219
B	1798	DCA_se2_ag1_f_02_1	DCA_se2_ag1_f_02	1538.433	1538.853	playing	VAG	7501	P L EY1 IH0 N	0.07	N	N	N			N			thought- just knew I was p- playing.	1539	http://lingtools.uoregon.edu/coraal/explorer/browse.php?what=DCA_se2_ag1_f_02_1.txt&line=1539&settime=1538.433
B	1799	DCA_se2_ag1_f_02_1	DCA_se2_ag1_f_02	1541.1923	1541.5323	playing	VAG	7508	P L EY1 IH0 N	0.05	N	N	N			N			I said, ma, next time I'm playing, help me!	1541	http://lingtools.uoregon.edu/coraal/explorer/browse.php?what=DCA_se2_ag1_f_02_1.txt&line=1541&settime=1541.1923
B	1207	DCA_se1_ag3_f_02_1	DCA_se1_ag3_f_02	21.9228	22.3028	picking	VAG	5579	P IH1 K IH0 NG	0.15	NG	G	G			G			like picking up sticks	10	http://lingtools.uoregon.edu/coraal/explorer/browse.php?what=DCA_se1_ag3_f_02_1.txt&line=10&settime=21.9228
B	1208	DCA_se1_ag3_f_02_1	DCA_se1_ag3_f_02	25.3366	25.7666	rolling	VAG	5583	R OW1 L IH0 N	0.07	N	N	N			N			and rolling the ball, you know, to see	12	http://lingtools.uoregon.edu/coraal/explorer/browse.php?what=DCA_se1_ag3_f_02_1.txt&line=12&settime=25.3366
B	1213	DCA_se1_ag3_f_02_1	DCA_se1_ag3_f_02	88.8161	89.5161	inspiring	VAG	5677	IH0 N S P AY1 R IH0 N	0.1	N	N	G			N			inspiring to try to beat the boys playing.	55	http://lingtools.uoregon.edu/coraal/explorer/browse.php?what=DCA_se1_ag3_f_02_1.txt&line=55&settime=88.8161
B	1217	DCA_se1_ag3_f_02_1	DCA_se1_ag3_f_02	138.4837	138.9937	hiding	ADJ	5774	HH AY1 D IH0 NG	0.11	NG	G	G			G			hiding range, you know, where you could hide, but you couldn't hide but so far away from	87	http://lingtools.uoregon.edu/coraal/explorer/browse.php?what=DCA_se1_ag3_f_02_1.txt&line=87&settime=138.4837
B	1219	DCA_se1_ag3_f_02_1	DCA_se1_ag3_f_02	155.1425	155.4925	looking	VAG	5824	L UH1 K IH0 N	0.1	N	N	N			G			Right, farther out and then that would cause him not to get caught because they would be looking for him in the closer place, and while they was looking for him in a closer place, then normally they would get back.	95	http://lingtools.uoregon.edu/coraal/explorer/browse.php?what=DCA_se1_ag3_f_02_1.txt&line=95&settime=155.1425
B	1220	DCA_se1_ag3_f_02_1	DCA_se1_ag3_f_02	157.4325	157.6625	looking	VAG	5835	L UH1 K IH0 N	0.08	N	N	N			G			Right, farther out and then that would cause him not to get caught because they would be looking for him in the closer place, and while they was looking for him in a closer place, then normally they would get back.	95	http://lingtools.uoregon.edu/coraal/explorer/browse.php?what=DCA_se1_ag3_f_02_1.txt&line=95&settime=157.4325
B	1221	DCA_se1_ag3_f_02_1	DCA_se1_ag3_f_02	199.4147	199.6947	trying	VAG	5898	T R AY1 N	0.04	N	N	N			N			still trying to find a place to hide, then you automatically out,	122	http://lingtools.uoregon.edu/coraal/explorer/browse.php?what=DCA_se1_ag3_f_02_1.txt&line=122&settime=199.4147
B	1227	DCA_se1_ag3_f_02_1	DCA_se1_ag3_f_02	330.3075	330.5175	trying	VAG	6062	T R AY1 N	0.03	N	N	N			N			Just like they do now. [<laugh> We were] always- The girls were always trying to out kick the boys, you know.	210	http://lingtools.uoregon.edu/coraal/explorer/browse.php?what=DCA_se1_ag3_f_02_1.txt&line=210&settime=330.3075
B	1231	DCA_se1_ag3_f_02_1	DCA_se1_ag3_f_02	383.8757	384.2957	wedding	N	6152	W EH1 D IH0 NG	0.14	NG	G	G			G			/if it-/ Getting ready to have a wedding.	245	http://lingtools.uoregon.edu/coraal/explorer/browse.php?what=DCA_se1_ag3_f_02_1.txt&line=245&settime=383.8757
B	1234	DCA_se1_ag3_f_02_1	DCA_se1_ag3_f_02	402.3226	402.9726	interfering	VAG	6188	IH2 N T ER0 F IH1 R IH0 N	0.09	N	G	G			G			kept interfering into his life	261	http://lingtools.uoregon.edu/coraal/explorer/browse.php?what=DCA_se1_ag3_f_02_1.txt&line=261&settime=402.3226
B	1239	DCA_se1_ag3_f_02_1	DCA_se1_ag3_f_02	499.1894	499.6794	watching	VAG	6388	W AA1 CH IH0 NG	0.12	NG	G	G			G			has always been- Ever since I've been watching it, she's always been one to	334	http://lingtools.uoregon.edu/coraal/explorer/browse.php?what=DCA_se1_ag3_f_02_1.txt&line=334&settime=499.1894
B	1240	DCA_se1_ag3_f_02_1	DCA_se1_ag3_f_02	502.325	502.805	something	Q+N	6399	S AH1 M TH IH0 NG	0.14	NG	G	G			G			you know, keep something going between the mother and father she possibly could.	336	http://lingtools.uoregon.edu/coraal/explorer/browse.php?what=DCA_se1_ag3_f_02_1.txt&line=336&settime=502.325
B	1242	DCA_se1_ag3_f_02_1	DCA_se1_ag3_f_02	530.582	530.862	trying	VAG	6470	T R AY1 N	0.04	N	N	N			N			And she's back with her father and step mother. So now she's trying to break up her step mother and step father-	354	http://lingtools.uoregon.edu/coraal/explorer/browse.php?what=DCA_se1_ag3_f_02_1.txt&line=354&settime=530.582
B	1243	DCA_se1_ag3_f_02_1	DCA_se1_ag3_f_02	543.8375	544.4375	working	VAG	6501	W ER1 K IH0 NG	0.19	NG	G	G			G			she's still working at it.	366	http://lingtools.uoregon.edu/coraal/explorer/browse.php?what=DCA_se1_ag3_f_02_1.txt&line=366&settime=543.8375
B	1246	DCA_se1_ag3_f_02_1	DCA_se1_ag3_f_02	563.2771	563.6671	seeing	VAG	6519	S IY1 IH0 NG	0.15	NG	N	G			G			the last movie I can remember seeing I think was Gone with the Wind	380	http://lingtools.uoregon.edu/coraal/explorer/browse.php?what=DCA_se1_ag3_f_02_1.txt&line=380&settime=563.2771
B	1247	DCA_se1_ag3_f_02_1	DCA_se1_ag3_f_02	593.8715	594.3715	watching	VAG	6569	W AA1 CH IH0 N	0.13	N	N	N			N			which ones I've seen that really impressed me cause usually, whenever I start watcing movies on	398	http://lingtools.uoregon.edu/coraal/explorer/browse.php?what=DCA_se1_ag3_f_02_1.txt&line=398&settime=593.8715
B	1252	DCA_se1_ag3_f_02_1	DCA_se1_ag3_f_02	771.731	772.091	going	VAG	6943	G OW1 IH0 NG	0.08	NG	G	G			G			And they didn't have too much of this going in and out like I have here.	519	http://lingtools.uoregon.edu/coraal/explorer/browse.php?what=DCA_se1_ag3_f_02_1.txt&line=519&settime=771.731
B	1256	DCA_se1_ag3_f_02_1	DCA_se1_ag3_f_02	835.1963	835.4763	eating	VAG	7068	IY1 T IH0 NG	0.13	NG	G	G			G			normally we'd save our lunch money. Instead of eating lunch at school and just go over there, you know.	563	http://lingtools.uoregon.edu/coraal/explorer/browse.php?what=DCA_se1_ag3_f_02_1.txt&line=563&settime=835.1963
B	1257	DCA_se1_ag3_f_02_1	DCA_se1_ag3_f_02	840.2433	840.6533	something	Q+N	7088	S AH1 M TH IH0 N	0.1	N	G	G			G			And buy us a soda and some cookies or something, just sit around.	565	http://lingtools.uoregon.edu/coraal/explorer/browse.php?what=DCA_se1_ag3_f_02_1.txt&line=565&settime=840.2433
B	1259	DCA_se1_ag3_f_02_1	DCA_se1_ag3_f_02	852.8479	853.4879	talking	VAG	7104	T AO1 K IH0 N	0.16	N	G	G			G			had told on somebody sitting up talking or throwing bubble gum.	571	http://lingtools.uoregon.edu/coraal/explorer/browse.php?what=DCA_se1_ag3_f_02_1.txt&line=571&settime=852.8479
B	1261	DCA_se1_ag3_f_02_1	DCA_se1_ag3_f_02	855.6335	856.0635	sticking	VAG	7109	S T IH1 K IH0 N	0.05	N	N	N			N			Sticking thumbtacks in people's seats.	573	http://lingtools.uoregon.edu/coraal/explorer/browse.php?what=DCA_se1_ag3_f_02_1.txt&line=573&settime=855.6335
B	1265	DCA_se1_ag3_f_02_1	DCA_se1_ag3_f_02	899.4224	899.7524	coming	VAG	7214	K AH1 M IH0 N	0.04	N	N	N			N			normally if they did these things, you know they sneak around and do 'em like coming from school or waiting til it get dark.	602	http://lingtools.uoregon.edu/coraal/explorer/browse.php?what=DCA_se1_ag3_f_02_1.txt&line=602&settime=899.4224
B	1266	DCA_se1_ag3_f_02_1	DCA_se1_ag3_f_02	900.9624	901.2124	waiting	VAG	7218	W EY1 T IH0 N	0.04	N	N	N			N			normally if they did these things, you know they sneak around and do 'em like coming from school or waiting til it get dark.	602	http://lingtools.uoregon.edu/coraal/explorer/browse.php?what=DCA_se1_ag3_f_02_1.txt&line=602&settime=900.9624
B	1268	DCA_se1_ag3_f_02_1	DCA_se1_ag3_f_02	941.1416	941.7616	anything	Q+N	7299	EH1 N IY0 TH IH2 NG	0.15	NG	G	G			G			Anything.	632	http://lingtools.uoregon.edu/coraal/explorer/browse.php?what=DCA_se1_ag3_f_02_1.txt&line=632&settime=941.1416
B	1271	DCA_se1_ag3_f_02_1	DCA_se1_ag3_f_02	963.2716	963.7616	everything	Q+N	7348	EH1 V R IY0 TH IH2 NG	0.12	NG	G	G			G			So that's the reason why I say everything cause it didn't really matter	644	http://lingtools.uoregon.edu/coraal/explorer/browse.php?what=DCA_se1_ag3_f_02_1.txt&line=644&settime=963.2716
B	1272	DCA_se1_ag3_f_02_1	DCA_se1_ag3_f_02	977.514	977.824	anything	Q+N	7381	EH1 N IY0 TH IH2 NG	0.08	NG	G	G			G			And the only time I'd have anything to say was when somebody would say something to me.	660	http://lingtools.uoregon.edu/coraal/explorer/browse.php?what=DCA_se1_ag3_f_02_1.txt&line=660&settime=977.514
B	1275	DCA_se1_ag3_f_02_1	DCA_se1_ag3_f_02	986.202	986.412	during	P	7393	D UH1 R IH0 N	0.04	N	N	N			N			Well during that time, I didn't think it was fair. Well in some ways, now, I still don't think it was.	666	http://lingtools.uoregon.edu/coraal/explorer/browse.php?what=DCA_se1_ag3_f_02_1.txt&line=666&settime=986.202
B	1279	DCA_se1_ag3_f_02_1	DCA_se1_ag3_f_02	1061.368	1061.768	trying	VAG	7598	T R AY1 N	0.11	N	N	N			N			it took me about two years to really you know, catch on to what she was trying to do.	702	http://lingtools.uoregon.edu/coraal/explorer/browse.php?what=DCA_se1_ag3_f_02_1.txt&line=702&settime=1061.368
B	1281	DCA_se1_ag3_f_02_1	DCA_se1_ag3_f_02	1084.437	1084.787	talking	VAG	7665	T AO1 K IH0 N	0.04	N	N	G			G			really what she was talking about, and I thought she was the best person, you know,	718	http://lingtools.uoregon.edu/coraal/explorer/browse.php?what=DCA_se1_ag3_f_02_1.txt&line=718&settime=1084.437
B	1282	DCA_se1_ag3_f_02_1	DCA_se1_ag3_f_02	1135.6142	1136.0842	building	N	7771	B IH1 L D IH0 NG	0.12	NG	G	G			G			leave out of the building and sit right in front of the building, which I have seen recently,	749	http://lingtools.uoregon.edu/coraal/explorer/browse.php?what=DCA_se1_ag3_f_02_1.txt&line=749&settime=1135.6142
B	1283	DCA_se1_ag3_f_02_1	DCA_se1_ag3_f_02	1137.2842	1137.6942	building	N	7779	B IH1 L D IH0 N	0.09	N	G	G			G			leave out of the building and sit right in front of the building, which I have seen recently,	749	http://lingtools.uoregon.edu/coraal/explorer/browse.php?what=DCA_se1_ag3_f_02_1.txt&line=749&settime=1137.2842
B	1284	DCA_se1_ag3_f_02_1	DCA_se1_ag3_f_02	1139.8671	1140.5871	drinking	VAG	7785	D R IH1 NG K IH0 NG	0.28	NG	G	G			G			drinking in front of the stud- and cursing in the classrooms and snatching on the children.	751	http://lingtools.uoregon.edu/coraal/explorer/browse.php?what=DCA_se1_ag3_f_02_1.txt&line=751&settime=1139.8671
B	1286	DCA_se1_ag3_f_02_1	DCA_se1_ag3_f_02	1144.0371	1144.5971	snatching	VAG	7797	S N AE1 CH IH0 NG	0.1	NG	G	G			G			drinking in front of the stud- and cursing in the classrooms and snatching on the children.	751	http://lingtools.uoregon.edu/coraal/explorer/browse.php?what=DCA_se1_ag3_f_02_1.txt&line=751&settime=1144.0371
B	1287	DCA_se1_ag3_f_02_1	DCA_se1_ag3_f_02	1148.8905	1149.4905	punishing	VAG	7807	P AH1 N IH0 SH IH0 N	0.11	N	G	G			G			a teacher for punishing a child because I think that is the only way they- you- that you are going to be able to get along with them.	755	http://lingtools.uoregon.edu/coraal/explorer/browse.php?what=DCA_se1_ag3_f_02_1.txt&line=755&settime=1148.8905
B	1288	DCA_se1_ag3_f_02_1	DCA_se1_ag3_f_02	1152.7505	1152.9005	going	VAG	7823	G OW1 IH0 N	0.03	N	DC	N			DC			a teacher for punishing a child because I think that is the only way they- you- that you are going to be able to get along with them.	755	http://lingtools.uoregon.edu/coraal/explorer/browse.php?what=DCA_se1_ag3_f_02_1.txt&line=755&settime=1152.7505
B	1289	DCA_se1_ag3_f_02_1	DCA_se1_ag3_f_02	1156.689	1157.129	anything	Q+N	7840	EH1 N IY0 TH IH2 NG	0.07	NG	G	G			G			You know, and be able to teach them anything.	757	http://lingtools.uoregon.edu/coraal/explorer/browse.php?what=DCA_se1_ag3_f_02_1.txt&line=757&settime=1156.689
B	1290	DCA_se1_ag3_f_02_1	DCA_se1_ag3_f_02	1160.6872	1161.1772	snatching	VAG	7849	S N AE1 CH IH0 NG	0.1	NG	G	G			G			is always snatching on the children and slapping on 'em because I think there is a more decent way to punish a child.	761	http://lingtools.uoregon.edu/coraal/explorer/browse.php?what=DCA_se1_ag3_f_02_1.txt&line=761&settime=1160.6872
B	1291	DCA_se1_ag3_f_02_1	DCA_se1_ag3_f_02	1162.1572	1162.7172	slapping	VAG	7854	S L AE1 P IH0 N	0.1	N	G	G			G			is always snatching on the children and slapping on 'em because I think there is a more decent way to punish a child.	761	http://lingtools.uoregon.edu/coraal/explorer/browse.php?what=DCA_se1_ag3_f_02_1.txt&line=761&settime=1162.1572
B	1293	DCA_se1_ag3_f_02_1	DCA_se1_ag3_f_02	1180.9541	1181.3641	punishing	VAG	7904	P AH1 N IH0 SH IH0 NG	0.03	NG	G	G			G			If- if you were punished, which I thought was a pretty bad way of punishing a child	769	http://lingtools.uoregon.edu/coraal/explorer/browse.php?what=DCA_se1_ag3_f_02_1.txt&line=769&settime=1180.9541
B	1294	DCA_se1_ag3_f_02_1	DCA_se1_ag3_f_02	1182.6002	1182.8902	coming	VAG	7910	K AH1 M IH0 NG	0.03	NG	G	G			G			when I was coming up, was making them stand in a corner on one foot	771	http://lingtools.uoregon.edu/coraal/explorer/browse.php?what=DCA_se1_ag3_f_02_1.txt&line=771&settime=1182.6002
B	1297	DCA_se1_ag3_f_02_1	DCA_se1_ag3_f_02	1216.2675	1216.6075	putting	VAG	7975	P UH1 T IH0 NG	0.11	NG	G	G			G			It was always they were putting thumbtacks in the seats or putting bubble gum in her seat.	793	http://lingtools.uoregon.edu/coraal/explorer/browse.php?what=DCA_se1_ag3_f_02_1.txt&line=793&settime=1216.2675
B	1300	DCA_se1_ag3_f_02_1	DCA_se1_ag3_f_02	1221.2015	1221.6515	something	Q+N	7991	S AH1 M TH IH0 N	0.09	N	G	G			G			You know, or writing something on the	795	http://lingtools.uoregon.edu/coraal/explorer/browse.php?what=DCA_se1_ag3_f_02_1.txt&line=795&settime=1221.2015
B	1304	DCA_se1_ag3_f_02_1	DCA_se1_ag3_f_02	1230.9965	1231.4265	using	VAG	8009	Y UW1 Z IH0 NG	0.04	NG	G	G			G			And stealing the test papers and not really using them, just burning 'em up, you know, to keep from	801	http://lingtools.uoregon.edu/coraal/explorer/browse.php?what=DCA_se1_ag3_f_02_1.txt&line=801&settime=1230.9965
B	1305	DCA_se1_ag3_f_02_1	DCA_se1_ag3_f_02	1231.8965	1232.2465	burning	VAG	8012	B ER1 N IH0 N	0.07	N	N	N			N			And stealing the test papers and not really using them, just burning 'em up, you know, to keep from	801	http://lingtools.uoregon.edu/coraal/explorer/browse.php?what=DCA_se1_ag3_f_02_1.txt&line=801&settime=1231.8965
B	1306	DCA_se1_ag3_f_02_1	DCA_se1_ag3_f_02	1234.2932	1234.6532	having	HAG	8020	HH AE1 V IH0 N	0.04	N	N	N			N			having the class to take the tests.	803	http://lingtools.uoregon.edu/coraal/explorer/browse.php?what=DCA_se1_ag3_f_02_1.txt&line=803&settime=1234.2932
B	1315	DCA_se1_ag3_f_02_1	DCA_se1_ag3_f_02	1438.024	1438.284	going	VAG	8376	G OW1 IH0 N	0.04	N	N	N			N			if I could get out and go to work, it would still be a hinderance to me because the kids will be going back to school,	942	http://lingtools.uoregon.edu/coraal/explorer/browse.php?what=DCA_se1_ag3_f_02_1.txt&line=942&settime=1438.024
B	1316	DCA_se1_ag3_f_02_1	DCA_se1_ag3_f_02	1478.2246	1478.6146	something	Q+N	8445	S AH1 M TH IH0 NG	0.11	NG	G	G			G			for something else but I think the main thing would be,	968	http://lingtools.uoregon.edu/coraal/explorer/browse.php?what=DCA_se1_ag3_f_02_1.txt&line=968&settime=1478.2246
B	1321	DCA_se1_ag3_f_02_1	DCA_se1_ag3_f_02	1559.564	1560.324	concerning	P	8567	K AH0 N S ER1 N IH0 N	0.11	N	N	N			N			concerning children	1017	http://lingtools.uoregon.edu/coraal/explorer/browse.php?what=DCA_se1_ag3_f_02_1.txt&line=1017&settime=1559.564
B	1324	DCA_se1_ag3_f_02_1	DCA_se1_ag3_f_02	1615.4393	1615.8993	getting	GTG	8637	G IH1 T IH0 NG	0.18	NG	G	G			G			remember getting was a pair of skates.	1048	http://lingtools.uoregon.edu/coraal/explorer/browse.php?what=DCA_se1_ag3_f_02_1.txt&line=1048&settime=1615.4393
B	1328	DCA_se1_ag3_f_02_1	DCA_se1_ag3_f_02	1770.4378	1770.7778	something	Q+N	8940	S AH1 M TH IH0 N	0.05	N	G	G			G			normally if I'm sick or something, it doesn't take me long to recuperate as long as they let me do it my way.	1156	http://lingtools.uoregon.edu/coraal/explorer/browse.php?what=DCA_se1_ag3_f_02_1.txt&line=1156&settime=1770.4378
B	5305	DCA_se3_ag2_f_02_1	DCA_se3_ag2_f_02	66.0948	66.6348	something	Q+N	5904	S AH1 M TH IH0 N	0.18	N	G	G					G	think we adopted it from them some years ago or something.	45	http://lingtools.uoregon.edu/coraal/explorer/browse.php?what=DCA_se3_ag2_f_02_1.txt&line=45&settime=66.0948
B	5306	DCA_se3_ag2_f_02_1	DCA_se3_ag2_f_02	95.4209	95.8409	saying	VAG	5950	S EY1 IH0 NG	0.08	NG	G	G					G	which was Dish, you know. You just kept uh, saying that until you missed.	60	http://lingtools.uoregon.edu/coraal/explorer/browse.php?what=DCA_se3_ag2_f_02_1.txt&line=60&settime=95.4209
B	5309	DCA_se3_ag2_f_02_1	DCA_se3_ag2_f_02	143.8796	144.2196	trying	VAG	6036	T R AY1 N	0.08	N	G	G					G	trying to miss both ropes at the same time.	96	http://lingtools.uoregon.edu/coraal/explorer/browse.php?what=DCA_se3_ag2_f_02_1.txt&line=96&settime=143.8796
B	5311	DCA_se3_ag2_f_02_1	DCA_se3_ag2_f_02	164.8349	165.2949	riding	VAG	6060	R AY1 D IH0 NG	0.11	NG	G	G					G	riding down Chicago Line.	108	http://lingtools.uoregon.edu/coraal/explorer/browse.php?what=DCA_se3_ag2_f_02_1.txt&line=108&settime=164.8349
B	5312	DCA_se3_ag2_f_02_1	DCA_se3_ag2_f_02	191.6469	192.0169	something	Q+N	6116	S AH1 M TH IH0 N	0.04	N	N	N					N	someone would call, first, second, something like that. And whoever was last in uh,	130	http://lingtools.uoregon.edu/coraal/explorer/browse.php?what=DCA_se3_ag2_f_02_1.txt&line=130&settime=191.6469
B	5313	DCA_se3_ag2_f_02_1	DCA_se3_ag2_f_02	196.0364	196.4664	calling	VAG	6125	K AO1 L IH0 N	0.08	N	G	G					G	calling the places	132	http://lingtools.uoregon.edu/coraal/explorer/browse.php?what=DCA_se3_ag2_f_02_1.txt&line=132&settime=196.0364
B	5316	DCA_se3_ag2_f_02_1	DCA_se3_ag2_f_02	389.7548	390.0848	treating	VAG	6432	T R IY1 T IH0 NG	0.09	NG	G	G					G	he tel- You know, she's treating him very nicely and everything.	268	http://lingtools.uoregon.edu/coraal/explorer/browse.php?what=DCA_se3_ag2_f_02_1.txt&line=268&settime=389.7548
B	5318	DCA_se3_ag2_f_02_1	DCA_se3_ag2_f_02	448.8773	449.1873	trying	VAG	6553	T R AY1 N	0.1	N	G	G					G?	[And someone] was trying to kill him because uh, they- He had made a confession to him that he had killed someone.	301	http://lingtools.uoregon.edu/coraal/explorer/browse.php?what=DCA_se3_ag2_f_02_1.txt&line=301&settime=448.8773
B	5325	DCA_se3_ag2_f_02_1	DCA_se3_ag2_f_02	498.5383	499.3183	everything	Q+N	6615	EH1 V R IY0 TH IH2 N	0.16	N	G	G					G?	He chews up everything.	335	http://lingtools.uoregon.edu/coraal/explorer/browse.php?what=DCA_se3_ag2_f_02_1.txt&line=335&settime=498.5383
B	5326	DCA_se3_ag2_f_02_1	DCA_se3_ag2_f_02	514.766	515.556	distinguishing	VAG	6646	D IH0 S T IH1 NG G W IH0 SH IH0 NG	0.11	NG	G	G					G	He has a difficult time distinguishing males	348	http://lingtools.uoregon.edu/coraal/explorer/browse.php?what=DCA_se3_ag2_f_02_1.txt&line=348&settime=514.766
B	5331	DCA_se3_ag2_f_02_1	DCA_se3_ag2_f_02	627.8325	628.3425	battling	VAG	6798	B AE1 T AH0 L IH0 N	0.07	N	G	G					G	after battling with my mother about changing my clothes,	420	http://lingtools.uoregon.edu/coraal/explorer/browse.php?what=DCA_se3_ag2_f_02_1.txt&line=420&settime=627.8325
B	5332	DCA_se3_ag2_f_02_1	DCA_se3_ag2_f_02	629.2725	629.7025	changing	VAG	6803	CH EY1 N JH IH0 N	0.03	N	G	G					G	after battling with my mother about changing my clothes,	420	http://lingtools.uoregon.edu/coraal/explorer/browse.php?what=DCA_se3_ag2_f_02_1.txt&line=420&settime=629.2725
B	5333	DCA_se3_ag2_f_02_1	DCA_se3_ag2_f_02	653.0968	653.6068	everything	Q+N	6839	EH1 V R IY0 TH IH2 NG	0.08	NG	G	G					G	I had one that called us names and everything.	440	http://lingtools.uoregon.edu/coraal/explorer/browse.php?what=DCA_se3_ag2_f_02_1.txt&line=440&settime=653.0968
B	5334	DCA_se3_ag2_f_02_1	DCA_se3_ag2_f_02	731.3974	731.8674	teaching	VAG	6971	T IY1 CH IH0 NG	0.09	NG	G	G					G	for teaching I think because she would cry at the drop of a hat.	499	http://lingtools.uoregon.edu/coraal/explorer/browse.php?what=DCA_se3_ag2_f_02_1.txt&line=499&settime=731.3974
B	5336	DCA_se3_ag2_f_02_1	DCA_se3_ag2_f_02	805.9393	806.4093	liking	VAG	7077	L AY1 K IH0 NG	0.12	NG	G	G					G	<ts> I think I didn't start liking school until high school	537	http://lingtools.uoregon.edu/coraal/explorer/browse.php?what=DCA_se3_ag2_f_02_1.txt&line=537&settime=805.9393
B	5337	DCA_se3_ag2_f_02_1	DCA_se3_ag2_f_02	816.6306	817.0206	taking	VAG	7096	T EY1 K IH0 NG	0.11	NG	N	N					N	And I started taking- Well actually, I started taking a foreign language in the eighth grade,	545	http://lingtools.uoregon.edu/coraal/explorer/browse.php?what=DCA_se3_ag2_f_02_1.txt&line=545&settime=816.6306
B	5339	DCA_se3_ag2_f_02_1	DCA_se3_ag2_f_02	908.3257	908.7957	killing	N	7216	K IH1 L IH0 NG	0.15	NG	G	G					G	The Killing of Sister George. [<laugh>]	606	http://lingtools.uoregon.edu/coraal/explorer/browse.php?what=DCA_se3_ag2_f_02_1.txt&line=606&settime=908.3257
B	5340	DCA_se3_ag2_f_02_1	DCA_se3_ag2_f_02	923.1696	923.9696	confusing	ADJ	7232	K AH0 N F Y UW1 Z IH0 NG	0.05	NG	G	G					G	It was a little confusing in the beginning,	611	http://lingtools.uoregon.edu/coraal/explorer/browse.php?what=DCA_se3_ag2_f_02_1.txt&line=611&settime=923.1696
B	5341	DCA_se3_ag2_f_02_1	DCA_se3_ag2_f_02	924.2296	924.8596	beginning	N	7235	B IH0 G IH1 N IH0 N	0.16	N	G	N					G	It was a little confusing in the beginning,	611	http://lingtools.uoregon.edu/coraal/explorer/browse.php?what=DCA_se3_ag2_f_02_1.txt&line=611&settime=924.2296
B	5342	DCA_se3_ag2_f_02_1	DCA_se3_ag2_f_02	966.3543	966.7043	trying	VAG	7311	T R AY1 N	0.08	N	G	G					G	and uh, I think the story more or less was trying to show um-	642	http://lingtools.uoregon.edu/coraal/explorer/browse.php?what=DCA_se3_ag2_f_02_1.txt&line=642&settime=966.3543
B	5343	DCA_se3_ag2_f_02_1	DCA_se3_ag2_f_02	994.427	994.717	being	BAG	7374	B IY1 IH0 NG	0.13	NG	G	G					G	it showed her trials and tribulations at being canceled as this character that she had come so to love.	659	http://lingtools.uoregon.edu/coraal/explorer/browse.php?what=DCA_se3_ag2_f_02_1.txt&line=659&settime=994.427
B	5344	DCA_se3_ag2_f_02_1	DCA_se3_ag2_f_02	1006.009	1006.469	everything	Q+N	7406	EH1 V R IY0 TH IH2 NG	0.07	NG	G	G					G	her part as Sister George, she lost just about everything that she had been striving for.	664	http://lingtools.uoregon.edu/coraal/explorer/browse.php?what=DCA_se3_ag2_f_02_1.txt&line=664&settime=1006.009
B	5347	DCA_se3_ag2_f_02_1	DCA_se3_ag2_f_02	1018.8934	1019.3134	amusing	ADJ	7422	AH0 M IH0 T W IH1 Y UW1 TH Z AH0 IH0 N	0.05	N	N	G					G?	[I saw it with a funny] audience, too. <laugh> Um,	673	http://lingtools.uoregon.edu/coraal/explorer/browse.php?what=DCA_se3_ag2_f_02_1.txt&line=673&settime=1018.8934
B	5348	DCA_se3_ag2_f_02_1	DCA_se3_ag2_f_02	1084.1583	1084.4883	going	VAG	7513	G OW1 IH0 N	0.06	N	G	G					G	one group went in for more cultural activities like going to a nice concert or um,	717	http://lingtools.uoregon.edu/coraal/explorer/browse.php?what=DCA_se3_ag2_f_02_1.txt&line=717&settime=1084.1583
B	5349	DCA_se3_ag2_f_02_1	DCA_se3_ag2_f_02	1088.7614	1089.1214	something	Q+N	7524	S AH1 M TH IH0 N	0.03	N	N	N					N	<ts> a ballet or something like that.	719	http://lingtools.uoregon.edu/coraal/explorer/browse.php?what=DCA_se3_ag2_f_02_1.txt&line=719&settime=1088.7614
B	5351	DCA_se3_ag2_f_02_1	DCA_se3_ag2_f_02	1177.0144	1177.6344	sounding	VAG	7630	S AW1 N D IH0 NG	0.15	NG	G	G					G	without sounding immodest, uh-	777	http://lingtools.uoregon.edu/coraal/explorer/browse.php?what=DCA_se3_ag2_f_02_1.txt&line=777&settime=1177.0144
B	5352	DCA_se3_ag2_f_02_1	DCA_se3_ag2_f_02	1180.3044	1181.3344	understanding	ADJ	7636	AH2 N D ER0 S T AE1 N D IH0 NG	0.13	NG	G	G					G	I am very understanding, and I have certain insights into things that uh,	779	http://lingtools.uoregon.edu/coraal/explorer/browse.php?what=DCA_se3_ag2_f_02_1.txt&line=779&settime=1180.3044
B	5357	DCA_se3_ag2_f_02_1	DCA_se3_ag2_f_02	1225.2761	1225.6561	dealing	VAG	7676	D IY1 L IH0 N	0.08	N	G	G					G	into matters dealing with life in general.	809	http://lingtools.uoregon.edu/coraal/explorer/browse.php?what=DCA_se3_ag2_f_02_1.txt&line=809&settime=1225.2761
B	5358	DCA_se3_ag2_f_02_1	DCA_se3_ag2_f_02	1296.5224	1297.2724	anything	Q+N	7762	EH1 N IY0 TH IH2 NG	0.18	NG	G	G					G	Well, as far as I was concerned, they really didn't have to do anything except be themselves,	852	http://lingtools.uoregon.edu/coraal/explorer/browse.php?what=DCA_se3_ag2_f_02_1.txt&line=852&settime=1296.5224
B	5360	DCA_se3_ag2_f_02_1	DCA_se3_ag2_f_02	1401.8512	1402.5812	speaking	VAG	7924	S P IY1 K IH0 NG	0.21	NG	G	G					G	But uh, truthfully speaking, uh,	921	http://lingtools.uoregon.edu/coraal/explorer/browse.php?what=DCA_se3_ag2_f_02_1.txt&line=921&settime=1401.8512
B	5364	DCA_se3_ag2_f_02_1	DCA_se3_ag2_f_02	1513.7614	1514.3114	helping	VAG	8099	HH EH1 L P IH0 NG	0.12	NG	G	G					G	as far as helping the so called	995	http://lingtools.uoregon.edu/coraal/explorer/browse.php?what=DCA_se3_ag2_f_02_1.txt&line=995&settime=1513.7614
B	5365	DCA_se3_ag2_f_02_1	DCA_se3_ag2_f_02	1525.2068	1525.9468	overturning	VAG	8117	OW1 V ER0 T ER2 N IH0 NG	0.09	NG	G	G					G	I have a sort of idea of overturning the system, which I probably will have to get out of my mind. [You know. <laugh>]	1003	http://lingtools.uoregon.edu/coraal/explorer/browse.php?what=DCA_se3_ag2_f_02_1.txt&line=1003&settime=1525.2068
B	5366	DCA_se3_ag2_f_02_1	DCA_se3_ag2_f_02	1534.1142	1534.7242	nothing	Q+N	8149	N AH1 TH IH0 NG	0.12	NG	G	G					G	[But I- I just feel that it's] necessary, and I feel that there is nothing, absolutely nothing	1005	http://lingtools.uoregon.edu/coraal/explorer/browse.php?what=DCA_se3_ag2_f_02_1.txt&line=1005&settime=1534.1142
B	5367	DCA_se3_ag2_f_02_1	DCA_se3_ag2_f_02	1535.3942	1536.1842	nothing	Q+N	8151	N AH1 TH IH0 N	0.29	N	G	G					G	[But I- I just feel that it's] necessary, and I feel that there is nothing, absolutely nothing	1005	http://lingtools.uoregon.edu/coraal/explorer/browse.php?what=DCA_se3_ag2_f_02_1.txt&line=1005&settime=1535.3942
B	5372	DCA_se3_ag2_f_02_1	DCA_se3_ag2_f_02	1636.0537	1636.7237	nursing	N	8347	N ER1 S IH0 N	0.27	N	G	G					G	uh, not going into nursing.	1067	http://lingtools.uoregon.edu/coraal/explorer/browse.php?what=DCA_se3_ag2_f_02_1.txt&line=1067&settime=1636.0537
B	5374	DCA_se3_ag2_f_02_1	DCA_se3_ag2_f_02	1663.6306	1664.1406	speaking	VAG	8367	S P IY1 K IH0 NG	0.09	NG	G	G					G	No, well truthfully speaking, um,	1084	http://lingtools.uoregon.edu/coraal/explorer/browse.php?what=DCA_se3_ag2_f_02_1.txt&line=1084&settime=1663.6306
B	5375	DCA_se3_ag2_f_02_1	DCA_se3_ag2_f_02	1672.6355	1673.2455	keeping	VAG	8377	K IY1 P IH0 NG	0.18	NG	G	G					G	keeping	1092	http://lingtools.uoregon.edu/coraal/explorer/browse.php?what=DCA_se3_ag2_f_02_1.txt&line=1092&settime=1672.6355
B	5376	DCA_se3_ag2_f_02_1	DCA_se3_ag2_f_02	1685.234	1685.804	clothing	N	8403	K L OW1 DH IH0 NG	0.1	NG	G	G					G	they don't have proper clothing	1102	http://lingtools.uoregon.edu/coraal/explorer/browse.php?what=DCA_se3_ag2_f_02_1.txt&line=1102&settime=1685.234
B	5377	DCA_se3_ag2_f_02_1	DCA_se3_ag2_f_02	1696.5315	1697.0315	interesting	ADJ	8432	IH1 N T R AH0 S T IH0 NG	0.1	NG	G	G					G	some who stay out of school because they find more interesting st-	1110	http://lingtools.uoregon.edu/coraal/explorer/browse.php?what=DCA_se3_ag2_f_02_1.txt&line=1110&settime=1696.5315
B	5378	DCA_se3_ag2_f_02_1	DCA_se3_ag2_f_02	1698.1961	1698.8461	interesting	ADJ	8436	IH1 N T R AH0 S T IH0 NG	0.1	NG	G	G					G	things- more interesting things in the street to do.	1112	http://lingtools.uoregon.edu/coraal/explorer/browse.php?what=DCA_se3_ag2_f_02_1.txt&line=1112&settime=1698.1961
B	5381	DCA_se3_ag2_f_02_1	DCA_se3_ag2_f_02	1742.548	1743.408	understanding	VAG	8532	AH2 N D ER0 S T AE1 N D IH0 NG	0.1	NG	G	G					G	um, are understanding, or at least who attempt to understand the problems that these kids have,	1143	http://lingtools.uoregon.edu/coraal/explorer/browse.php?what=DCA_se3_ag2_f_02_1.txt&line=1143&settime=1742.548
B	5382	DCA_se3_ag2_f_02_1	DCA_se3_ag2_f_02	1777.9965	1778.3665	nothing	Q+N	8627	N AH1 TH IH0 N	0.06	N	G	G					G	And if it were not for the free lunches at school, and the free breakfasts, they would have nothing to eat all day long.	1163	http://lingtools.uoregon.edu/coraal/explorer/browse.php?what=DCA_se3_ag2_f_02_1.txt&line=1163&settime=1777.9965
B	5386	DCA_se3_ag2_f_02_1	DCA_se3_ag2_f_02	1905.5561	1905.9561	being	BAG	8802	B IY1 IH0 NG	0.16	NG	G	N					G	But uh, being [realistic] um-	1250	http://lingtools.uoregon.edu/coraal/explorer/browse.php?what=DCA_se3_ag2_f_02_1.txt&line=1250&settime=1905.5561
B	5387	DCA_se3_ag2_f_02_1	DCA_se3_ag2_f_02	1931.3195	1931.7995	working	VAG	8860	W ER1 K IH0 NG	0.09	NG	G	G					G	we have to travel back and forth, particularly at the school that I'm working.	1266	http://lingtools.uoregon.edu/coraal/explorer/browse.php?what=DCA_se3_ag2_f_02_1.txt&line=1266&settime=1931.3195
B	5388	DCA_se3_ag2_f_02_1	DCA_se3_ag2_f_02	2002.3456	2002.6856	coming	VAG	8943	K AH1 M IH0 NG	0.07	NG	G	G					G	this summer I was in an automobile accident uh, coming back from uh-	1315	http://lingtools.uoregon.edu/coraal/explorer/browse.php?what=DCA_se3_ag2_f_02_1.txt&line=1315&settime=2002.3456
B	5389	DCA_se3_ag2_f_02_1	DCA_se3_ag2_f_02	2006.8043	2007.1943	coming	VAG	8947	K AH1 M IH0 N	0.06	N	G	G					G	coming back from Ohio.	1317	http://lingtools.uoregon.edu/coraal/explorer/browse.php?what=DCA_se3_ag2_f_02_1.txt&line=1317&settime=2006.8043
B	5390	DCA_se3_ag2_f_02_1	DCA_se3_ag2_f_02	2022.9196	2023.2496	hitting	VAG	8973	HH IH1 T IH0 NG	0.11	NG	G	G					G	to avoid hitting the car,	1333	http://lingtools.uoregon.edu/coraal/explorer/browse.php?what=DCA_se3_ag2_f_02_1.txt&line=1333&settime=2022.9196
B	5393	DCA_se3_ag2_f_02_1	DCA_se3_ag2_f_02	2045.5835	2045.9135	going	VAG	9034	G OW1 IH0 N	0.08	N	G	G					G	And we were going back in the way that we came on the wrong side of the [highway (laughing).]	1357	http://lingtools.uoregon.edu/coraal/explorer/browse.php?what=DCA_se3_ag2_f_02_1.txt&line=1357&settime=2045.5835
B	5394	DCA_se3_ag2_f_02_1	DCA_se3_ag2_f_02	2053.7835	2054.1735	bearing	VAG	9056	B EH1 R IH0 NG	0.08	NG	G	G					G	ten ton truck bearing down on us you know.	1361	http://lingtools.uoregon.edu/coraal/explorer/browse.php?what=DCA_se3_ag2_f_02_1.txt&line=1361&settime=2053.7835
B	5395	DCA_se3_ag2_f_02_1	DCA_se3_ag2_f_02	2124.9159	2125.3459	acting	VAG	9177	AE1 K T IH0 NG	0.07	NG	G	G					G	by acting in another manner.	1399	http://lingtools.uoregon.edu/coraal/explorer/browse.php?what=DCA_se3_ag2_f_02_1.txt&line=1399&settime=2124.9159
B	6723	DCB_se1_ag1_f_01_1	DCB_int_01	1333.1025	1333.3025	going	VAG	17875	G OW1 IH0 N	0.03	N	N	N		N				education or something like that. You're going into sports. So how did you go from-	1102	http://lingtools.uoregon.edu/coraal/explorer/browse.php?what=DCB_se1_ag1_f_01_1.txt&line=1102&settime=1333.1025
B	6787	DCB_se1_ag1_f_01_1	DCB_int_01	1986.9731	1987.2531	something	Q+N	19013	S Y AH1 M TH IH0 AE1 IH1 NG	0.03	NG	N	N		N				[Yeah it is Melissa.]	1610	http://lingtools.uoregon.edu/coraal/explorer/browse.php?what=DCB_se1_ag1_f_01_1.txt&line=1610&settime=1986.9731
B	6957	DCB_se1_ag1_f_03_1	DCB_int_01	799.9884	800.5384	challenging	ADJ	23176	CH AE1 L AH0 N JH IH0 N	0.12	N	N	G		DC				is your high school challenging?	600	http://lingtools.uoregon.edu/coraal/explorer/browse.php?what=DCB_se1_ag1_f_03_1.txt&line=600&settime=799.9884
B	7671	DCB_se1_ag1_m_03_1	DCB_int_01	495.2817	495.7917	something	Q+N	25975	S AH1 M TH IH0 N	0.08	N	N	G		N				You're laughing, so [something popped into your mind.]	489	http://lingtools.uoregon.edu/coraal/explorer/browse.php?what=DCB_se1_ag1_m_03_1.txt&line=489&settime=495.2817
B	7947	DCB_se1_ag2_f_01_1	DCB_int_01	2719.0295	2719.5595	jogging	VAG	24712	JH AA1 G IH0 NG	0.18	NG	N	G		N				Like, [always.] I remember like I used to go jogging	2296	http://lingtools.uoregon.edu/coraal/explorer/browse.php?what=DCB_se1_ag2_f_01_1.txt&line=2296&settime=2719.0295
B	8303	DCB_se1_ag2_f_03_1	DCB_int_01	545.3	545.62	smelling	VAG	624	S M EH1 L IH0 N	0.03	N	N	N		N				So he's [smelling himself.]	429	http://lingtools.uoregon.edu/coraal/explorer/browse.php?what=DCB_se1_ag2_f_03_1.txt&line=429&settime=545.3
B	8793	DCB_se1_ag2_m_01_1	DCB_int_01	1842.9277	1843.1577	doing	DAG	2944	D UW1 IH0 N	0.03	N	N	N		N				But [what is Toronto] doing for real for real? Toronto is [weak.]	1351	http://lingtools.uoregon.edu/coraal/explorer/browse.php?what=DCB_se1_ag2_m_01_1.txt&line=1351&settime=1842.9277
B	8885	DCB_se1_ag2_m_01_1	DCB_int_01	2757.7725	2758.1725	leaving	VAG	4023	L S IY1 V IH0 N	0.13	N	N	G		N				Joakim Noah's they guy. He they- he they- he that voice. [He they voice.]	2041	http://lingtools.uoregon.edu/coraal/explorer/browse.php?what=DCB_se1_ag2_m_01_1.txt&line=2041&settime=2757.7725
B	9754	DCB_se1_ag3_f_01_1	DCB_int_01	745.4105	745.6905	building	N	40670	B IH1 L D IH0 NG	0.03	NG	N	N		N				not even just like, the people, but I'm just saying like, as we continue to build. Cause it seems like they started building in the middle, and now they just expanding out, expanding out, expanding out.	535	http://lingtools.uoregon.edu/coraal/explorer/browse.php?what=DCB_se1_ag3_f_01_1.txt&line=535&settime=745.4105
B	9813	DCB_se1_ag3_f_01_1	DCB_int_01	1724.6928	1724.9628	thinking	VAG	41775	TH IH1 NG K IH0 N	0.03	N	N	N		N				It'll probably come to me, [just when] you're [not even] thinking about.	1268	http://lingtools.uoregon.edu/coraal/explorer/browse.php?what=DCB_se1_ag3_f_01_1.txt&line=1268&settime=1724.6928
B	10251	DCB_se1_ag3_f_03_1	DCB_int_01	3169.988	3170.418	making	VAG	38399	M EY1 K IH0 N	0.09	N	N	N		N				and not everybody's making forty-five, fifty thousand dollars a year to-	2787	http://lingtools.uoregon.edu/coraal/explorer/browse.php?what=DCB_se1_ag3_f_03_1.txt&line=2787&settime=3169.988
B	12128	DCB_se2_ag1_f_01_1	DCB_int_01	3384.2142	3384.5042	telling	VAG	45735	T EH1 L IH0 NG	0.03	NG	N	G		G				but your eyes were [telling a very-]	2987	http://lingtools.uoregon.edu/coraal/explorer/browse.php?what=DCB_se2_ag1_f_01_1.txt&line=2987&settime=3384.2142
B	12169	DCB_se2_ag1_m_01_1	DCB_int_01	474.5172	474.7672	making	VAG	443	M EY1 K IH0 N	0.03	N	N	G		G				Um, sorry I was just making sure we're all set [up in here.]	338	http://lingtools.uoregon.edu/coraal/explorer/browse.php?what=DCB_se2_ag1_m_01_1.txt&line=338&settime=474.5172
B	12200	DCB_se2_ag1_m_01_1	DCB_int_01	1007.3884	1007.7484	everything	Q+N	936	EH1 V R IY0 TH IH2 N	0.09	N	G	G		G				Do you feel like your family- that you've had everything you needed? Did you ever feel like your fa- your family wanted for anything?	791	http://lingtools.uoregon.edu/coraal/explorer/browse.php?what=DCB_se2_ag1_m_01_1.txt&line=791&settime=1007.3884
B	12238	DCB_se2_ag1_m_01_1	DCB_int_01	1536.8238	1537.5438	amazing	ADJ	1274	AH0 M EY1 Z IH0 NG	0.21	NG	G	G		G				[I remember] everybody in the room was like, oh my god that was amazing.	1282	http://lingtools.uoregon.edu/coraal/explorer/browse.php?what=DCB_se2_ag1_m_01_1.txt&line=1282&settime=1536.8238
B	12301	DCB_se2_ag1_m_01_1	DCB_int_01	2196.0774	2196.4874	killing	N	1616	K IH1 L IH0 NG	0.07	NG	G	G		G				[So it's] like a killing kind of game?	1867	http://lingtools.uoregon.edu/coraal/explorer/browse.php?what=DCB_se2_ag1_m_01_1.txt&line=1867&settime=2196.0774
B	12370	DCB_se2_ag1_m_01_1	DCB_int_01	3118.263	3118.493	knowing	VAG	2456	N OW1 IH0 N	0.03	N	N	N		N				do you think people look at people from DC as like, knowing their stuff?	2695	http://lingtools.uoregon.edu/coraal/explorer/browse.php?what=DCB_se2_ag1_m_01_1.txt&line=2695&settime=3118.263
B	12372	DCB_se2_ag2_f_01_1	DCB_int_01	27.3723	27.5723	talking	VAG	34145	T AO1 K IH0 N	0.03	N	N	N		N				I know where you're talking about now.	20	http://lingtools.uoregon.edu/coraal/explorer/browse.php?what=DCB_se2_ag2_f_01_1.txt&line=20&settime=27.3723
B	12459	DCB_se2_ag2_f_01_1	DCB_int_01	1443.7077	1443.9777	watching	VAG	35837	W AA1 CH IH0 N	0.03	N	N	G		N				Cause I think that's why- It's funny watching you and /RD-NAME-3/.	1000	http://lingtools.uoregon.edu/coraal/explorer/browse.php?what=DCB_se2_ag2_f_01_1.txt&line=1000&settime=1443.7077
B	12496	DCB_se2_ag2_f_01_1	DCB_int_01	2061.9903	2062.3003	doing	DAG	36836	D UW1 IH0 N	0.08	N	N	N		N				[moon light.] But then doing like,	1429	http://lingtools.uoregon.edu/coraal/explorer/browse.php?what=DCB_se2_ag2_f_01_1.txt&line=1429&settime=2061.9903
B	12586	DCB_se2_ag2_f_01_1	DCB_int_01	3304.4171	3304.7071	riding	VAG	38171	R AY1 D IH0 N	0.05	N	N	N		N				Mm-hm. But because it's- j- th- [th-] And riding the bus is very different cause that's not	2265	http://lingtools.uoregon.edu/coraal/explorer/browse.php?what=DCB_se2_ag2_f_01_1.txt&line=2265&settime=3304.4171
B	12600	DCB_se2_ag2_f_02_1	DCB_int_01	147.2843	147.6943	growing	VAG	47831	G R OW1 IH0 N	0.12	N	G	G		G				growing up	125	http://lingtools.uoregon.edu/coraal/explorer/browse.php?what=DCB_se2_ag2_f_02_1.txt&line=125&settime=147.2843
B	12774	DCB_se2_ag2_f_02_1	DCB_int_01	2099.9823	2100.1823	getting	GTG	49001	G IH1 T IH0 N	0.03	N	N	N		N				I w- something about he was getting off the bus, and she was getting off the bus,	2020	http://lingtools.uoregon.edu/coraal/explorer/browse.php?what=DCB_se2_ag2_f_02_1.txt&line=2020&settime=2099.9823
B	13240	DCB_se2_ag3_f_01_1	DCB_int_01	1637.5124	1638.0524	rewarding	VAG	30305	R IH0 W AO1 R D IH0 NG	0.12	NG	G	G		G				What do you feel like has been your most rewarding moment,	1182	http://lingtools.uoregon.edu/coraal/explorer/browse.php?what=DCB_se2_ag3_f_01_1.txt&line=1182&settime=1637.5124
B	13269	DCB_se2_ag3_f_01_1	DCB_int_01	1852.9846	1853.2246	getting	GTG	30385	G IH1 T IH0 N	0.03	N	N	G		N				What are you getting your degree in?	1356	http://lingtools.uoregon.edu/coraal/explorer/browse.php?what=DCB_se2_ag3_f_01_1.txt&line=1356&settime=1852.9846
B	13302	DCB_se2_ag3_f_01_1	DCB_int_01	2356.5343	2356.7443	being	BAG	31152	B AH0 L Y IY1 UW0 IH0 NG	0.06	NG	N	G		G				[It w-]	1739	http://lingtools.uoregon.edu/coraal/explorer/browse.php?what=DCB_se2_ag3_f_01_1.txt&line=1739&settime=2356.5343
B	13526	DCB_se2_ag3_f_02_1	DCB_int_01	2696.5466	2696.7266	something	Q+N	43206	S AH1 M TH IH0 N	0.03	N	N	N		N				what's something that you can do on the inside?	1745	http://lingtools.uoregon.edu/coraal/explorer/browse.php?what=DCB_se2_ag3_f_02_1.txt&line=1745&settime=2696.5466
B	13580	DCB_se2_ag3_f_02_1	DCB_int_01	3205.0035	3205.2435	wedding	N	43778	W EH1 D IH0 N	0.03	N	N	G		G				[So] tell me how you- Okay so, talked about the wedding,	2105	http://lingtools.uoregon.edu/coraal/explorer/browse.php?what=DCB_se2_ag3_f_02_1.txt&line=2105&settime=3205.0035
B	13827	DCB_se2_ag3_m_01_1	DCB_int_01	2946.6715	2946.9215	going	VAG	52689	G OW1 IH0 N	0.05	N	N	N		N				Doing a lot, going through some things. [Okay.]	2379	http://lingtools.uoregon.edu/coraal/explorer/browse.php?what=DCB_se2_ag3_m_01_1.txt&line=2379&settime=2946.6715
B	14735	DCB_se2_ag4_f_01_1	DCB_int_01	1744.4222	1744.7622	going	VAG	43797	G OW1 IH0 N	0.06	N	N	N		N				I [mean that's] a lot going on.	1386	http://lingtools.uoregon.edu/coraal/explorer/browse.php?what=DCB_se2_ag4_f_01_1.txt&line=1386&settime=1744.4222
B	14865	DCB_se2_ag4_f_01_1	DCB_int_01	3675.3897	3675.6897	saying	VAG	44764	S EY1 IH0 N	0.04	N	N	N		N				Without somebody calling somebody or saying [something.] Mm-hm.	2943	http://lingtools.uoregon.edu/coraal/explorer/browse.php?what=DCB_se2_ag4_f_01_1.txt&line=2943&settime=3675.3897
B	14979	DCB_se2_ag4_f_02_1	DCB_int_01	1121.8335	1122.0235	during	P	38985	D UH1 R IH0 N	0.03	N	N	N		N				But that was the [whole- that was] during the time of the paper bag test, that was during the time-	1104	http://lingtools.uoregon.edu/coraal/explorer/browse.php?what=DCB_se2_ag4_f_02_1.txt&line=1104&settime=1121.8335
B	15099	DCB_se2_ag4_f_02_1	DCB_int_01	2534.8734	2535.2934	billing	N	40303	B IH1 L L IH0 IH0 NG NG	0.19	NG	N	G		DC				Um, insurance [billing] so it was all that so I had that-	2521	http://lingtools.uoregon.edu/coraal/explorer/browse.php?what=DCB_se2_ag4_f_02_1.txt&line=2521&settime=2534.8734
B	15179	DCB_se2_ag4_f_02_1	DCB_int_01	3532.9618	3533.1118	during	P	40959	D ER1 IH0 N	0.04	N	N	N		N				during the school- not during the summer but during like	3454	http://lingtools.uoregon.edu/coraal/explorer/browse.php?what=DCB_se2_ag4_f_02_1.txt&line=3454&settime=3532.9618
B	15196	DCB_se2_ag4_f_02_1	DCB_int_01	3834.1131	3834.4331	feeling	N	41365	F IY1 L IH0 N	0.07	N	N	N		N				[maybe] french fries if you feeling [adventurous.]	3715	http://lingtools.uoregon.edu/coraal/explorer/browse.php?what=DCB_se2_ag4_f_02_1.txt&line=3715&settime=3834.1131
B	15360	DCB_se2_ag4_f_03_2	DCB_int_01	1206.15	1206.72	undergoing	VAG	22740	AH2 N D ER0 G OW1 IH0 N	0.07	N	N	N		N				doing some- It's still undergoing some [changing- can most] definitely [see the difference.] But you tell /RD-NAME-2/ to take you over there one day.	1191	http://lingtools.uoregon.edu/coraal/explorer/browse.php?what=DCB_se2_ag4_f_03_2.txt&line=1191&settime=1206.15
B	15410	DCB_se2_ag4_f_03_2	DCB_int_01	1777.7588	1778.1688	walking	VAG	23229	W AO1 K IH0 N	0.05	N	N	N		N				the boy gets /??/, so he got to watch his back as he's walking from the Metro	1737	http://lingtools.uoregon.edu/coraal/explorer/browse.php?what=DCB_se2_ag4_f_03_2.txt&line=1737&settime=1777.7588
B	15431	DCB_se2_ag4_f_03_2	DCB_int_01	2131.0113	2131.6713	amazing	ADJ	23783	AH0 M EY1 Z IH0 N	0.09	N	N	N		N				[it's something] beautiful, something amazing, but something that makes you just wanna	2070	http://lingtools.uoregon.edu/coraal/explorer/browse.php?what=DCB_se2_ag4_f_03_2.txt&line=2070&settime=2131.0113
B	15436	DCB_se2_ag4_f_03_2	DCB_int_01	2155.4632	2155.9532	something	Q+N	23866	S AH1 M TH IH0 N	0.07	N	N	N		N				working with the kids or whatever it is, but I have to do something. I have to be [socially responsible] [like he was.] And that's what I feel [there.]	2088	http://lingtools.uoregon.edu/coraal/explorer/browse.php?what=DCB_se2_ag4_f_03_2.txt&line=2088&settime=2155.4632
B	15759	DCB_se2_ag4_f_05_1	DCB_int_01	188.4404	188.7604	being	BAG	43005	B IY1 IH0 NG	0.11	NG	G	G		G				what you remember about being like, when you	121	http://lingtools.uoregon.edu/coraal/explorer/browse.php?what=DCB_se2_ag4_f_05_1.txt&line=121&settime=188.4404
B	16550	DCB_se3_ag1_f_01_1	DCB_int_01	437.072	437.552	changing	VAG	23977	CH EY1 N JH IH0 NG	0.1	NG	G	G		G				Do you see DC changing a lot?	320	http://lingtools.uoregon.edu/coraal/explorer/browse.php?what=DCB_se3_ag1_f_01_1.txt&line=320&settime=437.072
B	17014	DCB_se3_ag2_f_01_1	DCB_int_01	1871.4192	1871.7192	taking	VAG	34665	T EY1 K IH0 N	0.06	N	N	N		N				Are y'all taking busses again?	1692	http://lingtools.uoregon.edu/coraal/explorer/browse.php?what=DCB_se3_ag2_f_01_1.txt&line=1692&settime=1871.4192
B	17102	DCB_se3_ag2_f_01_1	DCB_int_01	3082.8699	3083.4599	jesting	VAG	35448	JH EH1 S T IH0 NG	0.09	NG	G	G		G				No, and I- and I say that in- in all honesty, no jesting,	2806	http://lingtools.uoregon.edu/coraal/explorer/browse.php?what=DCB_se3_ag2_f_01_1.txt&line=2806&settime=3082.8699
B	17103	DCB_se3_ag2_f_01_1	DCB_int_01	3086.5816	3087.0416	being	BAG	35455	B IY1 IH0 N	0.15	N	G	G		G				The concept of not being	2810	http://lingtools.uoregon.edu/coraal/explorer/browse.php?what=DCB_se3_ag2_f_01_1.txt&line=2810&settime=3086.5816
B	17104	DCB_se3_ag2_f_01_1	DCB_int_01	3093.804	3094.224	speaking	VAG	35484	S P IY1 K IH0 NG	0.06	NG	G	G		G				We- we've talked about kind of what it means to talk white and we're gonna talk more about that kind of this idea of like speaking while black and-	2814	http://lingtools.uoregon.edu/coraal/explorer/browse.php?what=DCB_se3_ag2_f_01_1.txt&line=2814&settime=3093.804
B	17267	DCB_se3_ag3_f_01_1	DCB_int_01	2659.0463	2659.5263	anything	Q+N	48910	EH1 N IY0 TH IH2 NG	0.14	NG	G	G		G				were you involved in anything in college like	1880	http://lingtools.uoregon.edu/coraal/explorer/browse.php?what=DCB_se3_ag3_f_01_1.txt&line=1880&settime=2659.0463
B	17996	DCB_se3_ag3_m_02_1	DCB_int_01	560.3616	560.6116	doing	DAG	325	D UW1 IH0 N	0.05	N	N	N		N				two d- I mean, you doing all this versus [oh just] one little thing.	456	http://lingtools.uoregon.edu/coraal/explorer/browse.php?what=DCB_se3_ag3_m_02_1.txt&line=456&settime=560.3616
B	18196	DCB_se3_ag3_m_02_1	DCB_int_01	2937.4414	2937.8514	being	BAG	2266	B IY1 IH0 NG	0.06	NG	G	G		G				being kind of, [/you know,/]	2470	http://lingtools.uoregon.edu/coraal/explorer/browse.php?what=DCB_se3_ag3_m_02_1.txt&line=2470&settime=2937.4414
B	18380	DCB_se3_ag4_f_01_1	DCB_int_01	187.6739	187.7939	going	VAG	192	G OW1 IH0 N	0.03	N	N	DC		DC				[I was] just going to ask. Okay.	160	http://lingtools.uoregon.edu/coraal/explorer/browse.php?what=DCB_se3_ag4_f_01_1.txt&line=160&settime=187.6739
B	18804	DCB_se3_ag4_f_02_1	DCB_int_01	3432.6606	3432.8806	doing	DAG	39970	D UW1 IH0 NG	0.03	NG	G	G		G				And you've been doing it for-	3124	http://lingtools.uoregon.edu/coraal/explorer/browse.php?what=DCB_se3_ag4_f_02_1.txt&line=3124&settime=3432.6606
B	6714	DCB_se1_ag1_f_01_1	DCB_int_01	1264.2358	1264.6858	morning	N	17737	M AO1 R N IH0 NG	0.11	NG	N	N	N					I saw [/RD-NAME-2/ walking] this morning.	1041	http://lingtools.uoregon.edu/coraal/explorer/browse.php?what=DCB_se1_ag1_f_01_1.txt&line=1041&settime=1264.2358
B	6936	DCB_se1_ag1_f_03_1	DCB_int_01	429.2257	429.3557	going	VAG	22633	G OW1 IH0 N	0.03	N	N	N	N					besides going to South Carolina did y'all have other family traditions?	296	http://lingtools.uoregon.edu/coraal/explorer/browse.php?what=DCB_se1_ag1_f_03_1.txt&line=296&settime=429.2257
B	7878	DCB_se1_ag2_f_01_1	DCB_int_01	1688.5225	1688.6825	doing	DAG	23367	D UW1 IH0 N	0.04	N	N	N	N					And now you not doing that at all.	1453	http://lingtools.uoregon.edu/coraal/explorer/browse.php?what=DCB_se1_ag2_f_01_1.txt&line=1453&settime=1688.5225
B	7917	DCB_se1_ag2_f_01_1	DCB_int_01	2096.9587	2097.3287	anything	Q+N	23817	EH1 N IY0 TH IH2 NG	0.09	NG	G	G	G					I- I didn't know anything about go go until [I came-]	1790	http://lingtools.uoregon.edu/coraal/explorer/browse.php?what=DCB_se1_ag2_f_01_1.txt&line=1790&settime=2096.9587
B	8048	DCB_se1_ag2_f_02_1	DCB_int_01	1160.1135	1160.3535	hanging	VAG	49596	HH AE1 NG IH0 N	0.05	N	N	N	N					Hanging out with the boys.	770	http://lingtools.uoregon.edu/coraal/explorer/browse.php?what=DCB_se1_ag2_f_02_1.txt&line=770&settime=1160.1135
B	8238	DCB_se1_ag2_f_02_1	DCB_int_01	3077.3757	3077.7657	changing	VAG	50568	CH EY1 N JH IH0 NG	0.07	NG	G	G	G					do y- have you seen- do you remember it changing over the last few years?	2111	http://lingtools.uoregon.edu/coraal/explorer/browse.php?what=DCB_se1_ag2_f_02_1.txt&line=2111&settime=3077.3757
B	8285	DCB_se1_ag2_f_03_1	DCB_int_01	4.1554	4.4754	living	VAG	43	L IH1 V IH0 NG	0.08	NG	G	G	G					um, living in DC?	3	http://lingtools.uoregon.edu/coraal/explorer/browse.php?what=DCB_se1_ag2_f_03_1.txt&line=3&settime=4.1554
B	8479	DCB_se1_ag2_f_03_1	DCB_int_01	2425.8238	2426.0638	something	Q+N	1140	S AH1 M TH IH0 N	0.03	N	N	N	DC					oh my god, I'm gonna die, something's gonna happen to me.	1773	http://lingtools.uoregon.edu/coraal/explorer/browse.php?what=DCB_se1_ag2_f_03_1.txt&line=1773&settime=2425.8238
B	8531	DCB_se1_ag2_f_03_1	DCB_int_01	2833.0084	2833.4284	happening	VAG	1216	HH AE1 P AH0 N IH0 N	0.06	N	N	N	N					Where are the happening spots?	2062	http://lingtools.uoregon.edu/coraal/explorer/browse.php?what=DCB_se1_ag2_f_03_1.txt&line=2062&settime=2833.0084
B	8855	DCB_se1_ag2_m_01_1	DCB_int_01	2542.0421	2542.3921	going	VAG	3737	G OW1 IH0 NG	0.03	NG	G	G	G					[No, you didn't say- /?/ you didn't say-]	1876	http://lingtools.uoregon.edu/coraal/explorer/browse.php?what=DCB_se1_ag2_m_01_1.txt&line=1876&settime=2542.0421
B	8856	DCB_se1_ag2_m_01_1	DCB_int_01	2543.2321	2543.4121	going	VAG	3742	G OW1 UW1 IH0 NG D IH1	0.08	NG	G	N	N					[No, you didn't say- /?/ you didn't say-]	1876	http://lingtools.uoregon.edu/coraal/explorer/browse.php?what=DCB_se1_ag2_m_01_1.txt&line=1876&settime=2543.2321
B	9756	DCB_se1_ag3_f_01_1	DCB_int_01	747.6405	748.1205	expanding	VAG	40680	IH0 K S P AE1 N D IH0 N	0.09	N	N	N	N					not even just like, the people, but I'm just saying like, as we continue to build. Cause it seems like they started building in the middle, and now they just expanding out, expanding out, expanding out.	535	http://lingtools.uoregon.edu/coraal/explorer/browse.php?what=DCB_se1_ag3_f_01_1.txt&line=535&settime=747.6405
B	9804	DCB_se1_ag3_f_01_1	DCB_int_01	1413.4413	1413.7713	something	Q+N	41426	S AH1 M TH IH0 N	0.03	N	N	N	DC					It wasn't just the regular little give me something. Mm-mm.	1041	http://lingtools.uoregon.edu/coraal/explorer/browse.php?what=DCB_se1_ag3_f_01_1.txt&line=1041&settime=1413.4413
B	9826	DCB_se1_ag3_f_01_1	DCB_int_01	2012.3033	2012.5833	being	BAG	42054	B IY1 IH0 NG	0.12	NG	G	G	G					And so, the fact that you got to do DC like that, right? Being a native, I think sometimes we forget-	1483	http://lingtools.uoregon.edu/coraal/explorer/browse.php?what=DCB_se1_ag3_f_01_1.txt&line=1483&settime=2012.3033
B	10022	DCB_se1_ag3_f_03_1	DCB_int_01	99.4995	99.8295	growing	VAG	36524	G R OW1 IH0 N	0.07	N	N	N	N					growing up in DC. So you're a	60	http://lingtools.uoregon.edu/coraal/explorer/browse.php?what=DCB_se1_ag3_f_03_1.txt&line=60&settime=99.4995
B	10279	DCB_se1_ag3_f_03_1	DCB_int_01	3444.7288	3444.8588	trying	VAG	38548	T R AY1 NG	0.04	NG	N	N	DC					You trying to do it for him, and [he trying to do it for] you and it's just all working out.	3005	http://lingtools.uoregon.edu/coraal/explorer/browse.php?what=DCB_se1_ag3_f_03_1.txt&line=3005&settime=3444.7288
B	11887	DCB_se2_ag1_f_01_1	DCB_int_01	614.7863	615.0863	running	VAG	42549	R AH1 N IH0 N	0.07	N	N	N	N					like I can only imagine like little /RD-NAME-3/ running around,	616	http://lingtools.uoregon.edu/coraal/explorer/browse.php?what=DCB_se2_ag1_f_01_1.txt&line=616&settime=614.7863
B	11995	DCB_se2_ag1_f_01_1	DCB_int_01	1726.6729	1726.9029	something	Q+N	43647	S AH1 M TH IH0 N	0.03	N	N	N	G					even when you don't wanna do something, Mr. /RD-NAME-2/ say something to you and you'll be like, <sigh>	1557	http://lingtools.uoregon.edu/coraal/explorer/browse.php?what=DCB_se2_ag1_f_01_1.txt&line=1557&settime=1726.6729
B	12008	DCB_se2_ag1_f_01_1	DCB_int_01	1813.3645	1813.6145	living	VAG	43731	L IH1 V IH0 NG	0.03	NG	N	N	N					[But you were still] living in DC [when you started there, right?]	1634	http://lingtools.uoregon.edu/coraal/explorer/browse.php?what=DCB_se2_ag1_f_01_1.txt&line=1634&settime=1813.3645
B	12177	DCB_se2_ag1_m_01_1	DCB_int_01	624.7586	624.9886	going	VAG	651	G OW1 IH0 N	0.03	N	N	G	G					going from eighth grade to	477	http://lingtools.uoregon.edu/coraal/explorer/browse.php?what=DCB_se2_ag1_m_01_1.txt&line=477&settime=624.7586
B	12367	DCB_se2_ag1_m_01_1	DCB_int_01	3070.1161	3070.5361	something	Q+N	2415	S P AH1 M TH AH0 IH0 NG L	0.27	NG	G	N	DC					No like, mean something [when you /say something./]	2663	http://lingtools.uoregon.edu/coraal/explorer/browse.php?what=DCB_se2_ag1_m_01_1.txt&line=2663&settime=3070.1161
B	12382	DCB_se2_ag2_f_01_1	DCB_int_01	293.4224	293.8324	going	VAG	34457	G OW1 IH0 N	0.05	N	N	N	N					[<laugh>]	227	http://lingtools.uoregon.edu/coraal/explorer/browse.php?what=DCB_se2_ag2_f_01_1.txt&line=227&settime=293.4224
B	12461	DCB_se2_ag2_f_01_1	DCB_int_01	1525.5799	1526.2799	gatherings	NS	36039	G AE1 DH ER0 IH0 NG Z	0.12	NG	N	N	N					Do y'all do big family gatherings? Do y'all do Sunday dinner?	1066	http://lingtools.uoregon.edu/coraal/explorer/browse.php?what=DCB_se2_ag2_f_01_1.txt&line=1066&settime=1525.5799
B	12480	DCB_se2_ag2_f_01_1	DCB_int_01	1851.0354	1851.2454	getting	GTG	36531	G IH1 T IH0 N	0.03	N	N	N	N					and think you getting away with something.	1271	http://lingtools.uoregon.edu/coraal/explorer/browse.php?what=DCB_se2_ag2_f_01_1.txt&line=1271&settime=1851.0354
B	12585	DCB_se2_ag2_f_01_1	DCB_int_01	3298.0011	3298.5411	flying	VAG	38161	F L AY1 IH0 NG	0.16	NG	G	G	G					But you don't mind flying?	2261	http://lingtools.uoregon.edu/coraal/explorer/browse.php?what=DCB_se2_ag2_f_01_1.txt&line=2261&settime=3298.0011
B	12732	DCB_se2_ag2_f_02_1	DCB_int_01	1751.7501	1752.1901	going	VAG	48743	G OW1 IH0 N	0.18	N	G	G	G					Okay. So going- Did you-	1704	http://lingtools.uoregon.edu/coraal/explorer/browse.php?what=DCB_se2_ag2_f_02_1.txt&line=1704&settime=1751.7501
B	12909	DCB_se2_ag2_f_02_1	DCB_int_01	3383.2269	3383.4569	keeping	VAG	49983	K IY1 ER0 P IH0 N	0.05	N	N	N	N					we [never knew any of that.]	3181	http://lingtools.uoregon.edu/coraal/explorer/browse.php?what=DCB_se2_ag2_f_02_1.txt&line=3181&settime=3383.2269
B	13257	DCB_se2_ag3_f_01_1	DCB_int_01	1749.3318	1749.7518	working	VAG	30366	W ER1 K IH0 NG	0.09	NG	G	G	G					so I know that you are now working on your college degree, right?	1280	http://lingtools.uoregon.edu/coraal/explorer/browse.php?what=DCB_se2_ag3_f_01_1.txt&line=1280&settime=1749.3318
B	13282	DCB_se2_ag3_f_01_1	DCB_int_01	1990.6058	1990.8358	growing	VAG	30612	G R OW1 IH0 N	0.04	N	N	N	N					I'll ask you this question even though this has nothing to do with growing up in DC,	1448	http://lingtools.uoregon.edu/coraal/explorer/browse.php?what=DCB_se2_ag3_f_01_1.txt&line=1448&settime=1990.6058
B	13301	DCB_se2_ag3_f_01_1	DCB_int_01	2350.8439	2351.1639	leading	VAG	31133	L IY1 D IH0 N	0.04	N	G	G	G					I mean, even just leading up to the election and	1736	http://lingtools.uoregon.edu/coraal/explorer/browse.php?what=DCB_se2_ag3_f_01_1.txt&line=1736&settime=2350.8439
B	13735	DCB_se2_ag3_m_01_1	DCB_int_01	1689.5095	1689.7195	getting	GTG	51794	G IH1 T IH0 N	0.05	N	N	N	N					So let me ask you a question. This kind of getting off t- Do you feel like you	1407	http://lingtools.uoregon.edu/coraal/explorer/browse.php?what=DCB_se2_ag3_m_01_1.txt&line=1407&settime=1689.5095
B	13902	DCB_se2_ag3_m_01_1	DCB_int_01	3972.6358	3972.9458	something	Q+N	53221	S AH1 M TH IH0 N	0.04	N	N	N	N					[But carry] out means something different, right?	3211	http://lingtools.uoregon.edu/coraal/explorer/browse.php?what=DCB_se2_ag3_m_01_1.txt&line=3211&settime=3972.6358
B	13937	DCB_se2_ag3_m_01_1	DCB_int_01	4550.8067	4551.0567	being	BAG	53908	B IY1 IH0 NG	0.13	NG	G	G	G					that room being	3652	http://lingtools.uoregon.edu/coraal/explorer/browse.php?what=DCB_se2_ag3_m_01_1.txt&line=3652&settime=4550.8067
B	14709	DCB_se2_ag4_f_01_1	DCB_int_01	1393.5031	1393.8231	making	VAG	43636	M EY1 K IH0 N	0.06	N	N	N	N					and making a life.	1116	http://lingtools.uoregon.edu/coraal/explorer/browse.php?what=DCB_se2_ag4_f_01_1.txt&line=1116&settime=1393.5031
B	14960	DCB_se2_ag4_f_02_1	DCB_int_01	810.6191	811.0791	something	Q+N	38596	S AH1 M TH IH0 NG	0.1	NG	G	G	G					hard beyond high school but then was it ever an advantage like you were able to do something because you looked a certain way?	803	http://lingtools.uoregon.edu/coraal/explorer/browse.php?what=DCB_se2_ag4_f_02_1.txt&line=803&settime=810.6191
B	14975	DCB_se2_ag4_f_02_1	DCB_int_01	1025.769	1026.389	navigating	VAG	38881	N AE1 V sil M AH0 G EY2 T IH0 NG	0.12	NG	G	G	G					How do you feel like your experience was influenced by this? Like at- at work place, you could see that you were having these issues but as you were [navigating through] DC.	1005	http://lingtools.uoregon.edu/coraal/explorer/browse.php?what=DCB_se2_ag4_f_02_1.txt&line=1005&settime=1025.769
B	16546	DCB_se3_ag1_f_01_1	DCB_int_01	418.2207	418.7307	changing	VAG	23965	CH EY1 N JH IH0 NG	0.07	NG	G	G	G					do you think that that neighborhood is changing now?	307	http://lingtools.uoregon.edu/coraal/explorer/browse.php?what=DCB_se3_ag1_f_01_1.txt&line=307&settime=418.2207
B	16599	DCB_se3_ag1_f_01_1	DCB_int_01	1215.2992	1215.4392	being	BAG	24590	B IY1 IH0 NG	0.04	NG	G	G	G					What inspired you to wanna be those things? Cause those are- y- you- people always talk about being a lawyer or a doctor but	954	http://lingtools.uoregon.edu/coraal/explorer/browse.php?what=DCB_se3_ag1_f_01_1.txt&line=954&settime=1215.2992
B	16724	DCB_se3_ag1_m_01_1	DCB_int_01	789.0465	789.3965	something	Q+N	28941	S AH1 M TH IH0 N	0.09	N	N	N	N					you did something fun. What was your- that	661	http://lingtools.uoregon.edu/coraal/explorer/browse.php?what=DCB_se3_ag1_m_01_1.txt&line=661&settime=789.0465
B	17012	DCB_se3_ag2_f_01_1	DCB_int_01	1850.9491	1851.1791	doing	DAG	34645	D UW1 IH0 N	0.09	N	N	N	N					And people are not doing what they say they will do.	1670	http://lingtools.uoregon.edu/coraal/explorer/browse.php?what=DCB_se3_ag2_f_01_1.txt&line=1670&settime=1850.9491
B	17083	DCB_se3_ag2_f_01_1	DCB_int_01	2823.1121	2823.5221	changing	VAG	35230	CH EY1 N JH IH0 N	0.03	N	G	G	G					Do you see that changing in a few years? Like [as-]	2562	http://lingtools.uoregon.edu/coraal/explorer/browse.php?what=DCB_se3_ag2_f_01_1.txt&line=2562&settime=2823.1121
B	17106	DCB_se3_ag2_f_01_1	DCB_int_01	3107.6636	3107.9336	thinking	VAG	35516	TH IH1 NG K IH0 NG	0.05	NG	G	G	G					and thinking about like, the Trayvon Martin case and- and Rachel Jeantel. Like, she was- she was too black.	2826	http://lingtools.uoregon.edu/coraal/explorer/browse.php?what=DCB_se3_ag2_f_01_1.txt&line=2826&settime=3107.6636
B	17257	DCB_se3_ag3_f_01_1	DCB_int_01	2416.1471	2416.4971	swimming	N	48875	S W IH1 M IH0 NG	0.08	NG	G	G	G					[So I don't] think you went to /RD-SCHOOL-3/ with a swimming scholarship	1686	http://lingtools.uoregon.edu/coraal/explorer/browse.php?what=DCB_se3_ag3_f_01_1.txt&line=1686&settime=2416.1471
B	17304	DCB_se3_ag3_f_01_1	DCB_int_01	3281.4794	3282.3194	changing	VAG	49043	CH EY1 N JH IH0 NG	0.19	NG	G	G	G					the changing in DC? Have you seen the neighborhoods change?	2356	http://lingtools.uoregon.edu/coraal/explorer/browse.php?what=DCB_se3_ag3_f_01_1.txt&line=2356&settime=3281.4794
B	17366	DCB_se3_ag3_f_02_1	DCB_int_01	208.102	208.502	thinking	VAG	42187	TH IH1 NG K IH0 NG	0.13	NG	G	G	G					Thinking about-	170	http://lingtools.uoregon.edu/coraal/explorer/browse.php?what=DCB_se3_ag3_f_02_1.txt&line=170&settime=208.102
B	17884	DCB_se3_ag3_m_01_1	DCB_int_01	2852.4079	2852.8679	interesting	ADJ	50122	IH1 N T R AH0 S T IH0 NG	0.09	NG	G	G	G					interesting moments that you've had kind of being out in the community?	2884	http://lingtools.uoregon.edu/coraal/explorer/browse.php?what=DCB_se3_ag3_m_01_1.txt&line=2884&settime=2852.4079
B	18266	DCB_se3_ag3_m_02_1	DCB_int_01	3586.7934	3587.1134	interesting	ADJ	2493	IH1 N T R AH0 S T IH0 N	0.03	N	N	G	N					My city's- you know, it is what- you know. So it's just interesting. But I wanna ask you about a couple of things. A piece- a couple of	2967	http://lingtools.uoregon.edu/coraal/explorer/browse.php?what=DCB_se3_ag3_m_02_1.txt&line=2967&settime=3586.7934
B	18284	DCB_se3_ag3_m_02_1	DCB_int_01	3987.4628	3987.7928	telling	VAG	2791	T EH1 L IH0 N	0.06	N	N	N?	DC					have coffee [together /RD-NAME-2/] that's what you're telling me.	3305	http://lingtools.uoregon.edu/coraal/explorer/browse.php?what=DCB_se3_ag3_m_02_1.txt&line=3305&settime=3987.4628
B	18335	DCB_se3_ag3_m_02_2	DCB_int_01	215.3375	215.8375	loafing	VAG	124	L OW1 F IH0 N	0.08	N	N	N	N					or loafing?	182	http://lingtools.uoregon.edu/coraal/explorer/browse.php?what=DCB_se3_ag3_m_02_2.txt&line=182&settime=215.3375
B	19163	DCB_se3_ag4_m_02_4	DCB_int_01	243.931	244.091	saying	VAG	7120	S EY1 IH0 N	0.03	N	N	N	N					No but I'm saying it was at the [Shakespeare Theater.]	212	http://lingtools.uoregon.edu/coraal/explorer/browse.php?what=DCB_se3_ag4_m_02_4.txt&line=212&settime=243.931
