# Supplementary material for: Considering Performance in the Automated and Manual Coding of Sociolinguistic Variables: Lessons From Variable (ING)
Source: Front Artif Intell. 2021 Apr 29;4:648543. doi: 10.3389/frai.2021.648543 (PMC8117961; doi:10.3389/frai.2021.648543)
Supplement: Supplementary file 3 [file Data_Sheet_3.ZIP › Datasets/DatasetB_wMFCCs.txt]

Dataset	TNum	File	Spkr	StT	EnT	Word	POS	TGLine	Phones	ing.dur	MFA.NorG	Coder1.NorG	Coder2.NorG	Coder3.NorG	Coder4.NorG	Coder5.NorG	Coder6.NorG	Coder7.NorG	Utter	TLine	LinkToCORAALExplore	Coder1.V	Coder2.V	Coder3.V	Coder4.V	Coder5.V	Coder6.V	Coder7.V	COMB.V	RAT1	RAT2	RATX	MAJCODE	Corpus	Gender	AgeGrp	SEC	SyllCnt	MAJisIN	MFAisIN	GramCat	spkr	file	word	st.t	en.t	phns	vwl.st	vwl.en
B	6934	DCB_se1_ag1_f_03_1	DCB_se1_ag1_f_03	359.0298	359.4698	watching	VAG	452	W AA1 CH IH0 NG	0.05	G	G	G			G?			that if she ever left, just remember that she's always watching me.	247	http://lingtools.uoregon.edu/coraal/explorer/browse.php?what=DCB_se1_ag1_f_03_1.txt&line=247&settime=359.0298	1	1	NA	NA	0.75	NA	NA	0.916666667	G	G	G	G	DCB	F	AG1	SE1	2	FALSE	FALSE	V-like	DCB_se1_ag1_f_03	DCB_se1_ag1_f_03_1.wav	watching	359.0398	359.5998	W|AA1|CH|IH0|NG	359.3898	359.4198
B	6937	DCB_se1_ag1_f_03_1	DCB_se1_ag1_f_03	453.7137	453.9437	living	VAG	590	L IH1 V IH0 N	0.07	N	N	N			N			We was living in a- in a apartment.	311	http://lingtools.uoregon.edu/coraal/explorer/browse.php?what=DCB_se1_ag1_f_03_1.txt&line=311&settime=453.7137	0	0	NA	NA	0	NA	NA	0	N	N	N	N	DCB	F	AG1	SE1	2	TRUE	TRUE	V-like	DCB_se1_ag1_f_03	DCB_se1_ag1_f_03_1.wav	living	453.7137	453.9237	L|IH1|V|IH0|NG	453.8437	453.8737
B	6938	DCB_se1_ag1_f_03_1	DCB_se1_ag1_f_03	459.9984	460.2284	going	VAG	608	G OW1 IH0 N	0.03	N	N	N			N			I'll be going home with my mom soon.	317	http://lingtools.uoregon.edu/coraal/explorer/browse.php?what=DCB_se1_ag1_f_03_1.txt&line=317&settime=459.9984	0	0	NA	NA	0	NA	NA	0	N	N	N	N	DCB	F	AG1	SE1	2	TRUE	TRUE	V-like	DCB_se1_ag1_f_03	DCB_se1_ag1_f_03_1.wav	going	459.9984	460.2384	G|OW1|IH0|N	460.1784	460.2084
B	6966	DCB_se1_ag1_f_03_1	DCB_se1_ag1_f_03	857.2743	857.4543	going	VAG	1368	G OW1 IH0 N	0.03	N	N	N			N			had a lot going for hisself and	642	http://lingtools.uoregon.edu/coraal/explorer/browse.php?what=DCB_se1_ag1_f_03_1.txt&line=642&settime=857.2743	0	0	NA	NA	0	NA	NA	0	N	N	N	N	DCB	F	AG1	SE1	2	TRUE	TRUE	V-like	DCB_se1_ag1_f_03	DCB_se1_ag1_f_03_1.wav	going	857.2743	857.4643	G|OW1|IH0|NG	857.3943	857.4243
B	6982	DCB_se1_ag1_f_03_1	DCB_se1_ag1_f_03	1132.5033	1133.0233	challenging	VAG	1759	CH AE1 L AH0 N JH IH0 N	0.05	N	N	N			N			I think /cast/ is just too challenging for me.	847	http://lingtools.uoregon.edu/coraal/explorer/browse.php?what=DCB_se1_ag1_f_03_1.txt&line=847&settime=1132.5033	0	0	NA	NA	0	NA	NA	0	N	N	N	N	DCB	F	AG1	SE1	3	TRUE	TRUE	V-like	DCB_se1_ag1_f_03	DCB_se1_ag1_f_03_1.wav	challenging	1132.4733	1133.0033	CH|AE1|L|AH0|N|JH|IH0|NG	1132.9333	1132.9733
B	6994	DCB_se1_ag1_f_03_1	DCB_se1_ag1_f_03	1304.5849	1304.9249	nothing	Q+N	1912	N AH1 TH IH0 NG	0.03	G	G	G			G			Nothing.	953	http://lingtools.uoregon.edu/coraal/explorer/browse.php?what=DCB_se1_ag1_f_03_1.txt&line=953&settime=1304.5849	1	1	NA	NA	1	NA	NA	1	G	G	G	G	DCB	F	AG1	SE1	2	FALSE	FALSE	Other	DCB_se1_ag1_f_03	DCB_se1_ag1_f_03_1.wav	nothing	1304.5849	1305.0049	N|AH1|TH|IH0|NG	1304.8449	1304.8949
B	7006	DCB_se1_ag1_f_03_1	DCB_se1_ag1_f_03	1512.0067	1512.2867	beefing	VAG	2148	B IY1 F IH0 NG	0.03	G	N	N			N			They beefing over he say, she say.	1084	http://lingtools.uoregon.edu/coraal/explorer/browse.php?what=DCB_se1_ag1_f_03_1.txt&line=1084&settime=1512.0067	0	0	NA	NA	0	NA	NA	0	N	N	N	N	DCB	F	AG1	SE1	2	TRUE	FALSE	V-like	DCB_se1_ag1_f_03	DCB_se1_ag1_f_03_1.wav	beefing	1512.0067	1512.2867	B|IY1|F|IH0|NG	1512.2267	1512.2567
B	7010	DCB_se1_ag1_f_03_1	DCB_se1_ag1_f_03	1549.0242	1549.3342	talking	VAG	2203	T AO1 K IH0 N	0.06	N	N	N			N			my hood girls gonna be mad because I'm talking to you and you my	1116	http://lingtools.uoregon.edu/coraal/explorer/browse.php?what=DCB_se1_ag1_f_03_1.txt&line=1116&settime=1549.0242	0	0	NA	NA	0	NA	NA	0	N	N	N	N	DCB	F	AG1	SE1	2	TRUE	TRUE	V-like	DCB_se1_ag1_f_03	DCB_se1_ag1_f_03_1.wav	talking	1549.0242	1549.3342	T|AO1|K|IH0|NG	1549.2442	1549.2742
B	7017	DCB_se1_ag1_f_03_1	DCB_se1_ag1_f_03	1666.4108	1666.8208	getting	GTG	2374	G IH1 T IH0 N	0.06	N	N	N			N			Then you getting suspended or you getting put out.	1206	http://lingtools.uoregon.edu/coraal/explorer/browse.php?what=DCB_se1_ag1_f_03_1.txt&line=1206&settime=1666.4108	0	0	NA	NA	0	NA	NA	0	N	N	N	N	DCB	F	AG1	SE1	2	TRUE	TRUE	V-like	DCB_se1_ag1_f_03	DCB_se1_ag1_f_03_1.wav	getting	1666.4008	1666.8208	G|IH1|T|IH0|NG	1666.7308	1666.7608
B	7023	DCB_se1_ag1_f_03_1	DCB_se1_ag1_f_03	1768.6664	1768.8964	dating	VAG	2476	D EY1 T IH0 N	0.05	N	N	N?			N?			I was dating /RD-NAME-2/ since I first came here.	1275	http://lingtools.uoregon.edu/coraal/explorer/browse.php?what=DCB_se1_ag1_f_03_1.txt&line=1275&settime=1768.6664	0	0.25	NA	NA	0.25	NA	NA	0.166666667	N	N	N	N	DCB	F	AG1	SE1	2	TRUE	TRUE	V-like	DCB_se1_ag1_f_03	DCB_se1_ag1_f_03_1.wav	dating	1768.6664	1768.8764	D|EY1|T|IH0|NG	1768.8164	1768.8464
B	7026	DCB_se1_ag1_f_03_1	DCB_se1_ag1_f_03	1860.7138	1860.9938	nothing	Q+N	2606	N AH1 TH IH0 N	0.03	N	N	N			N			they don't have nothing to do with you need to mind your business.	1346	http://lingtools.uoregon.edu/coraal/explorer/browse.php?what=DCB_se1_ag1_f_03_1.txt&line=1346&settime=1860.7138	0	0	NA	NA	0	NA	NA	0	N	N	N	N	DCB	F	AG1	SE1	2	TRUE	TRUE	Other	DCB_se1_ag1_f_03	DCB_se1_ag1_f_03_1.wav	nothing	1860.7138	1860.9838	N|AH1|TH|IH0|NG	1860.9238	1860.9538
B	7027	DCB_se1_ag1_f_03_1	DCB_se1_ag1_f_03	1867.3423	1867.6223	fighting	VAG	2628	F AY1 T IH0 N	0.03	N	N	N			N			and I get to fighting her.	1352	http://lingtools.uoregon.edu/coraal/explorer/browse.php?what=DCB_se1_ag1_f_03_1.txt&line=1352&settime=1867.3423	0	0	NA	NA	0	NA	NA	0	N	N	N	N	DCB	F	AG1	SE1	2	TRUE	TRUE	V-like	DCB_se1_ag1_f_03	DCB_se1_ag1_f_03_1.wav	fighting	1867.3423	1867.6223	F|AY1|T|IH0|NG	1867.5523	1867.5823
B	7028	DCB_se1_ag1_f_03_1	DCB_se1_ag1_f_03	1877.3521	1877.6121	talking	VAG	2657	T AO1 K IH0 N	0.03	N	N	N			N			And I was talking to /RD-NAME-1/, I was like,	1360	http://lingtools.uoregon.edu/coraal/explorer/browse.php?what=DCB_se1_ag1_f_03_1.txt&line=1360&settime=1877.3521	0	0	NA	NA	0	NA	NA	0	N	N	N	N	DCB	F	AG1	SE1	2	TRUE	TRUE	V-like	DCB_se1_ag1_f_03	DCB_se1_ag1_f_03_1.wav	talking	1877.3621	1877.6121	T|AO1|K|IH0|NG	1877.5521	1877.5821
B	7029	DCB_se1_ag1_f_03_1	DCB_se1_ag1_f_03	1920.9401	1921.2701	nothing	Q+N	2801	N AH1 TH IH0 N	0.08	N	N	N			N			But don't think it's nothing more or nothing less.	1396	http://lingtools.uoregon.edu/coraal/explorer/browse.php?what=DCB_se1_ag1_f_03_1.txt&line=1396&settime=1920.9401	0	0	NA	NA	0	NA	NA	0	N	N	N	N	DCB	F	AG1	SE1	2	TRUE	TRUE	Other	DCB_se1_ag1_f_03	DCB_se1_ag1_f_03_1.wav	nothing	1920.9401	1921.2701	N|AH1|TH|IH0|NG	1921.1601	1921.1901
B	7030	DCB_se1_ag1_f_03_1	DCB_se1_ag1_f_03	1921.5001	1921.8001	nothing	Q+N	2804	N AH1 TH IH0 N	0.03	N	N	N			N			But don't think it's nothing more or nothing less.	1396	http://lingtools.uoregon.edu/coraal/explorer/browse.php?what=DCB_se1_ag1_f_03_1.txt&line=1396&settime=1921.5001	0	0	NA	NA	0	NA	NA	0	N	N	N	N	DCB	F	AG1	SE1	2	TRUE	TRUE	Other	DCB_se1_ag1_f_03	DCB_se1_ag1_f_03_1.wav	nothing	1921.5001	1921.8001	N|AH1|TH|IH0|NG	1921.7301	1921.7701
B	7033	DCB_se1_ag1_f_03_1	DCB_se1_ag1_f_03	1951.4499	1951.8099	everything	Q+N	2884	EH1 V R IY0 TH IH2 N	0.07	N	G	G			G			everything just been the same after that.	1430	http://lingtools.uoregon.edu/coraal/explorer/browse.php?what=DCB_se1_ag1_f_03_1.txt&line=1430&settime=1951.4499	1	1	NA	NA	1	NA	NA	1	G	G	G	G	DCB	F	AG1	SE1	3	FALSE	TRUE	Other	DCB_se1_ag1_f_03	DCB_se1_ag1_f_03_1.wav	everything	1951.4599	1951.8099	EH1|V|R|IY0|TH|IH2|NG	1951.6999	1951.7399
B	7039	DCB_se1_ag1_f_03_1	DCB_se1_ag1_f_03	1998.4769	1998.7369	crying	VAG	3027	K R AY1 IH0 N	0.03	N	N	N			N			I really was down for you. I'm get to crying, he like, so why is you crying?	1473	http://lingtools.uoregon.edu/coraal/explorer/browse.php?what=DCB_se1_ag1_f_03_1.txt&line=1473&settime=1998.4769	0	0	NA	NA	0	NA	NA	0	N	N	N	N	DCB	F	AG1	SE1	2	TRUE	TRUE	V-like	DCB_se1_ag1_f_03	DCB_se1_ag1_f_03_1.wav	crying	1998.4769	1998.7469	K|R|AY1|IH0|NG	1998.6869	1998.7169
B	7043	DCB_se1_ag1_f_03_1	DCB_se1_ag1_f_03	2007.9766	2008.3166	playing	VAG	3063	P L EY1 IH0 N	0.03	N	N	N			N			keep sitting right here playing with me like	1479	http://lingtools.uoregon.edu/coraal/explorer/browse.php?what=DCB_se1_ag1_f_03_1.txt&line=1479&settime=2007.9766	0	0	NA	NA	0	NA	NA	0	N	N	N	N	DCB	F	AG1	SE1	2	TRUE	TRUE	V-like	DCB_se1_ag1_f_03	DCB_se1_ag1_f_03_1.wav	playing	2007.9866	2008.3166	P|L|EY1|IH0|NG	2008.2366	2008.2766
B	7044	DCB_se1_ag1_f_03_1	DCB_se1_ag1_f_03	2010.4881	2010.9581	fighting	VAG	3074	F AY1 T IH0 NG	0.05	G	G	G			G			I wasn't just right there with you fighting with you. Like,	1481	http://lingtools.uoregon.edu/coraal/explorer/browse.php?what=DCB_se1_ag1_f_03_1.txt&line=1481&settime=2010.4881	1	1	NA	NA	1	NA	NA	1	G	G	G	G	DCB	F	AG1	SE1	2	FALSE	FALSE	V-like	DCB_se1_ag1_f_03	DCB_se1_ag1_f_03_1.wav	fighting	2010.5081	2010.9581	F|AY1|T|IH0|NG	2010.8881	2010.9281
B	7045	DCB_se1_ag1_f_03_1	DCB_se1_ag1_f_03	2035.4745	2036.4045	disrespecting	VAG	3151	D IH2 S R IH0 S P EH1 K T IH0 NG	0.04	G	G	G			G			I did hit him, but I had a right to hit him because you just really disrespecting me in front of all your friends. Like,	1501	http://lingtools.uoregon.edu/coraal/explorer/browse.php?what=DCB_se1_ag1_f_03_1.txt&line=1501&settime=2035.4745	1	1	NA	NA	1	NA	NA	1	G	G	G	G	DCB	F	AG1	SE1	4	FALSE	FALSE	V-like	DCB_se1_ag1_f_03	DCB_se1_ag1_f_03_1.wav	disrespecting	2035.4745	2036.4045	D|IH2|S|R|IH0|S|P|EH1|K|T|IH0|NG	2036.3345	2036.3745
B	7047	DCB_se1_ag1_f_03_1	DCB_se1_ag1_f_03	2056.8963	2057.4963	fighting	VAG	3221	F AY1 T IH0 N	0.14	N	N	N			N			y'all cannot be fighting. Yes we could be fighting because he's not gonna	1519	http://lingtools.uoregon.edu/coraal/explorer/browse.php?what=DCB_se1_ag1_f_03_1.txt&line=1519&settime=2056.8963	0	0	NA	NA	0	NA	NA	0	N	N	N	N	DCB	F	AG1	SE1	2	TRUE	TRUE	V-like	DCB_se1_ag1_f_03	DCB_se1_ag1_f_03_1.wav	fighting	2056.9063	2057.4463	F|AY1|T|IH0|NG	2057.2463	2057.2763
B	7050	DCB_se1_ag1_f_03_1	DCB_se1_ag1_f_03	2092.5491	2092.7791	telling	VAG	3316	T EH1 L IH0 N	0.03	N	N	G			N			Like everybody just kept telling me, you're dumb for this boy, you're dumb for this boy.	1545	http://lingtools.uoregon.edu/coraal/explorer/browse.php?what=DCB_se1_ag1_f_03_1.txt&line=1545&settime=2092.5491	0	1	NA	NA	0	NA	NA	0.333333333	N	G	N	N	DCB	F	AG1	SE1	2	TRUE	TRUE	V-like	DCB_se1_ag1_f_03	DCB_se1_ag1_f_03_1.wav	telling	2092.5591	2092.7791	T|EH1|L|IH0|NG	2092.7191	2092.7491
B	7051	DCB_se1_ag1_f_03_1	DCB_se1_ag1_f_03	2101.1901	2101.4201	going	VAG	3360	G OW1 IH0 N	0.03	N	N	N			N			I love this little boy, and I still do love him but it's never us- cause we not going back to what we- what we was. Like,	1549	http://lingtools.uoregon.edu/coraal/explorer/browse.php?what=DCB_se1_ag1_f_03_1.txt&line=1549&settime=2101.1901	0	0	NA	NA	0	NA	NA	0	N	N	N	N	DCB	F	AG1	SE1	2	TRUE	TRUE	V-like	DCB_se1_ag1_f_03	DCB_se1_ag1_f_03_1.wav	going	2101.1901	2101.4201	G|OW1|IH0|NG	2101.3501	2101.3901
B	7052	DCB_se1_ag1_f_03_1	DCB_se1_ag1_f_03	2140.839	2141.119	nothing	Q+N	3493	N AH1 TH IH0 N	0.05	N	N	N			N			after that we were just- ain't nothing really happen.	1583	http://lingtools.uoregon.edu/coraal/explorer/browse.php?what=DCB_se1_ag1_f_03_1.txt&line=1583&settime=2140.839	0	0	NA	NA	0	NA	NA	0	N	N	N	N	DCB	F	AG1	SE1	2	TRUE	TRUE	Other	DCB_se1_ag1_f_03	DCB_se1_ag1_f_03_1.wav	nothing	2140.839	2141.109	N|AH1|TH|IH0|NG	2141.039	2141.069
B	7054	DCB_se1_ag1_f_03_1	DCB_se1_ag1_f_03	2168.9333	2169.2633	acting	VAG	3556	AE1 K T IH0 NG	0.05	G	N	N			N			You acting like I got her pregnant, you acting like I had her-	1611	http://lingtools.uoregon.edu/coraal/explorer/browse.php?what=DCB_se1_ag1_f_03_1.txt&line=1611&settime=2168.9333	0	0	NA	NA	0	NA	NA	0	N	N	N	N	DCB	F	AG1	SE1	2	TRUE	FALSE	V-like	DCB_se1_ag1_f_03	DCB_se1_ag1_f_03_1.wav	acting	2168.9433	2169.2633	AE1|K|T|IH0|NG	2169.1833	2169.2333
B	7061	DCB_se1_ag1_f_03_1	DCB_se1_ag1_f_03	2208.1649	2208.6349	itching	VAG	3711	IH1 CH IH0 NG	0.14	G	G	G			G			Are they itching?	1641	http://lingtools.uoregon.edu/coraal/explorer/browse.php?what=DCB_se1_ag1_f_03_1.txt&line=1641&settime=2208.1649	1	1	NA	NA	1	NA	NA	1	G	G	G	G	DCB	F	AG1	SE1	2	FALSE	FALSE	V-like	DCB_se1_ag1_f_03	DCB_se1_ag1_f_03_1.wav	itching	2208.1549	2208.6149	IH1|CH|IH0|NG	2208.4449	2208.4849
B	7062	DCB_se1_ag1_f_03_1	DCB_se1_ag1_f_03	2217.3157	2217.5157	having	HAG	3733	HH AE1 V IH0 N	0.04	N	N	N			N			Cause you having sex with a girl that got gonorrhea.	1649	http://lingtools.uoregon.edu/coraal/explorer/browse.php?what=DCB_se1_ag1_f_03_1.txt&line=1649&settime=2217.3157	0	0	NA	NA	0	NA	NA	0	N	N	N	N	DCB	F	AG1	SE1	2	TRUE	TRUE	V-like	DCB_se1_ag1_f_03	DCB_se1_ag1_f_03_1.wav	having	2217.3157	2217.5157	HH|AE1|V|IH0|NG	2217.4457	2217.4757
B	7063	DCB_se1_ag1_f_03_1	DCB_se1_ag1_f_03	2232.0503	2232.4403	nothing	Q+N	3777	N AH1 TH IH0 N	0.12	N	N	N			N			he ain't have nothing.	1665	http://lingtools.uoregon.edu/coraal/explorer/browse.php?what=DCB_se1_ag1_f_03_1.txt&line=1665&settime=2232.0503	0	0	NA	NA	0	NA	NA	0	N	N	N	N	DCB	F	AG1	SE1	2	TRUE	TRUE	Other	DCB_se1_ag1_f_03	DCB_se1_ag1_f_03_1.wav	nothing	2232.0503	2232.4403	N|AH1|TH|IH0|NG	2232.2903	2232.3203
B	7065	DCB_se1_ag1_f_03_1	DCB_se1_ag1_f_03	2258.544	2258.884	fighting	VAG	3846	F AY1 T IH0 NG	0.06	G	N	G			N			he never hit me before. We- it would be- we always was play fighting.	1685	http://lingtools.uoregon.edu/coraal/explorer/browse.php?what=DCB_se1_ag1_f_03_1.txt&line=1685&settime=2258.544	0	1	NA	NA	0	NA	NA	0.333333333	N	G	N	N	DCB	F	AG1	SE1	2	TRUE	FALSE	V-like	DCB_se1_ag1_f_03	DCB_se1_ag1_f_03_1.wav	fighting	2258.544	2258.924	F|AY1|T|IH0|NG	2258.794	2258.824
B	7066	DCB_se1_ag1_f_03_1	DCB_se1_ag1_f_03	2259.6282	2259.8382	getting	GTG	3849	G IH1 T IH0 N	0.04	N	N	N			N			But me getting serious, me hitting him, everything, he never hit me back.	1687	http://lingtools.uoregon.edu/coraal/explorer/browse.php?what=DCB_se1_ag1_f_03_1.txt&line=1687&settime=2259.6282	0	0	NA	NA	0	NA	NA	0	N	N	N	N	DCB	F	AG1	SE1	2	TRUE	TRUE	V-like	DCB_se1_ag1_f_03	DCB_se1_ag1_f_03_1.wav	getting	2259.6282	2259.8382	G|IH1|T|IH0|NG	2259.7582	2259.7882
B	7067	DCB_se1_ag1_f_03_1	DCB_se1_ag1_f_03	2260.3682	2260.5582	hitting	VAG	3852	HH IH1 T IH0 NG	0.03	G	N	N			N			But me getting serious, me hitting him, everything, he never hit me back.	1687	http://lingtools.uoregon.edu/coraal/explorer/browse.php?what=DCB_se1_ag1_f_03_1.txt&line=1687&settime=2260.3682	0	0	NA	NA	0	NA	NA	0	N	N	N	N	DCB	F	AG1	SE1	2	TRUE	FALSE	V-like	DCB_se1_ag1_f_03	DCB_se1_ag1_f_03_1.wav	hitting	2260.3882	2260.5582	HH|IH1|T|IH0|NG	2260.4982	2260.5282
B	7068	DCB_se1_ag1_f_03_1	DCB_se1_ag1_f_03	2260.7182	2261.0682	everything	Q+N	3854	EH1 V R IY0 TH IH2 NG	0.03	G	G	G			G			But me getting serious, me hitting him, everything, he never hit me back.	1687	http://lingtools.uoregon.edu/coraal/explorer/browse.php?what=DCB_se1_ag1_f_03_1.txt&line=1687&settime=2260.7182	1	1	NA	NA	1	NA	NA	1	G	G	G	G	DCB	F	AG1	SE1	3	FALSE	FALSE	Other	DCB_se1_ag1_f_03	DCB_se1_ag1_f_03_1.wav	everything	2260.7282	2261.0882	EH1|V|R|IY0|TH|IH2|NG	2260.9982	2261.0382
B	7077	DCB_se1_ag1_f_03_1	DCB_se1_ag1_f_03	2316.5647	2316.9747	saying	VAG	4052	S EY1 IH0 N	0.15	N	N	N			N			Not saying we gonna do anything on his birthday while I'm on my cycle but I'm just saying.	1739	http://lingtools.uoregon.edu/coraal/explorer/browse.php?what=DCB_se1_ag1_f_03_1.txt&line=1739&settime=2316.5647	0	0	NA	NA	0	NA	NA	0	N	N	N	N	DCB	F	AG1	SE1	2	TRUE	TRUE	V-like	DCB_se1_ag1_f_03	DCB_se1_ag1_f_03_1.wav	saying	2316.5647	2316.9747	S|EY1|IH0|NG	2316.7347	2316.7647
B	7079	DCB_se1_ag1_f_03_1	DCB_se1_ag1_f_03	2330.3581	2330.5981	coming	VAG	4113	K AH1 M IH0 N	0.06	N	N	N			N			So I said, no I'm not coming over there, I'm not coming over there,	1750	http://lingtools.uoregon.edu/coraal/explorer/browse.php?what=DCB_se1_ag1_f_03_1.txt&line=1750&settime=2330.3581	0	0	NA	NA	0	NA	NA	0	N	N	N	N	DCB	F	AG1	SE1	2	TRUE	TRUE	V-like	DCB_se1_ag1_f_03	DCB_se1_ag1_f_03_1.wav	coming	2330.3581	2330.5981	K|AH1|M|IH0|NG	2330.5081	2330.5381
B	7080	DCB_se1_ag1_f_03_1	DCB_se1_ag1_f_03	2336.0902	2336.4002	talking	VAG	4133	T AO1 K IH0 N	0.03	N	N	G			N			talking to /RD-NAME-2/ again.	1758	http://lingtools.uoregon.edu/coraal/explorer/browse.php?what=DCB_se1_ag1_f_03_1.txt&line=1758&settime=2336.0902	0	1	NA	NA	0	NA	NA	0.333333333	N	G	N	N	DCB	F	AG1	SE1	2	TRUE	TRUE	V-like	DCB_se1_ag1_f_03	DCB_se1_ag1_f_03_1.wav	talking	2336.0402	2336.4002	T|AO1|K|IH0|NG	2336.3402	2336.3702
B	7086	DCB_se1_ag1_f_03_1	DCB_se1_ag1_f_03	2418.2091	2418.4291	having	HAG	4371	HH AE1 V IH0 N	0.04	N	N	N			N			The man was having fun for his birthday.	1820	http://lingtools.uoregon.edu/coraal/explorer/browse.php?what=DCB_se1_ag1_f_03_1.txt&line=1820&settime=2418.2091	0	0	NA	NA	0	NA	NA	0	N	N	N	N	DCB	F	AG1	SE1	2	TRUE	TRUE	V-like	DCB_se1_ag1_f_03	DCB_se1_ag1_f_03_1.wav	having	2418.2091	2418.4391	HH|AE1|V|IH0|NG	2418.3391	2418.3791
B	7087	DCB_se1_ag1_f_03_1	DCB_se1_ag1_f_03	2419.965	2420.265	having	HAG	4379	HH AE1 V IH0 N	0.04	N	N	G			N			That's not having fun.	1822	http://lingtools.uoregon.edu/coraal/explorer/browse.php?what=DCB_se1_ag1_f_03_1.txt&line=1822&settime=2419.965	0	1	NA	NA	0	NA	NA	0.333333333	N	G	N	N	DCB	F	AG1	SE1	2	TRUE	TRUE	V-like	DCB_se1_ag1_f_03	DCB_se1_ag1_f_03_1.wav	having	2419.965	2420.275	HH|AE1|V|IH0|NG	2420.185	2420.225
B	7089	DCB_se1_ag1_f_03_1	DCB_se1_ag1_f_03	2440.1861	2440.4961	everything	Q+N	4440	EH1 V R IY0 TH IH2 N	0.07	N	G	G			G			They telling me everything you're doing.	1838	http://lingtools.uoregon.edu/coraal/explorer/browse.php?what=DCB_se1_ag1_f_03_1.txt&line=1838&settime=2440.1861	1	1	NA	NA	1	NA	NA	1	G	G	G	G	DCB	F	AG1	SE1	3	FALSE	TRUE	Other	DCB_se1_ag1_f_03	DCB_se1_ag1_f_03_1.wav	everything	2440.1761	2440.4961	EH1|V|R|IY0|TH|IH2|NG	2440.3961	2440.4361
B	7091	DCB_se1_ag1_f_03_1	DCB_se1_ag1_f_03	2445.1305	2445.4805	breaking	VAG	4457	B R EY1 K IH0 N	0.08	N	N	G			N			Oh, I'm breaking out, something bit me.	1844	http://lingtools.uoregon.edu/coraal/explorer/browse.php?what=DCB_se1_ag1_f_03_1.txt&line=1844&settime=2445.1305	0	1	NA	NA	0	NA	NA	0.333333333	N	G	N	N	DCB	F	AG1	SE1	2	TRUE	TRUE	V-like	DCB_se1_ag1_f_03	DCB_se1_ag1_f_03_1.wav	breaking	2445.1305	2445.4705	B|R|EY1|K|IH0|NG	2445.3505	2445.4005
B	7093	DCB_se1_ag1_f_03_1	DCB_se1_ag1_f_03	2448.8117	2449.3517	something	Q+N	4462	S AH1 M TH IH0 NG	0.11	G	G	G			G			Something bit you?	1846	http://lingtools.uoregon.edu/coraal/explorer/browse.php?what=DCB_se1_ag1_f_03_1.txt&line=1846&settime=2448.8117	1	1	NA	NA	1	NA	NA	1	G	G	G	G	DCB	F	AG1	SE1	2	FALSE	FALSE	Other	DCB_se1_ag1_f_03	DCB_se1_ag1_f_03_1.wav	something	2448.8117	2449.3517	S|AH1|M|TH|IH0|NG	2449.1917	2449.2717
B	7094	DCB_se1_ag1_f_03_1	DCB_se1_ag1_f_03	2452.5496	2452.8896	nothing	Q+N	4472	N AH1 TH IH0 NG	0.07	G	G	G			G			Bye, /RD-NAME-1/, don't even- don't even say nothing to me, like,	1848	http://lingtools.uoregon.edu/coraal/explorer/browse.php?what=DCB_se1_ag1_f_03_1.txt&line=1848&settime=2452.5496	1	1	NA	NA	1	NA	NA	1	G	G	G	G	DCB	F	AG1	SE1	2	FALSE	FALSE	Other	DCB_se1_ag1_f_03	DCB_se1_ag1_f_03_1.wav	nothing	2452.5496	2452.8796	N|AH1|TH|IH0|NG	2452.7996	2452.8296
B	7102	DCB_se1_ag1_f_03_1	DCB_se1_ag1_f_03	2545.2228	2545.7128	feelings	NS	4756	F IY1 L IH0 NG Z	0.03	G	N	N			N			That don't hurt my feelings.	1910	http://lingtools.uoregon.edu/coraal/explorer/browse.php?what=DCB_se1_ag1_f_03_1.txt&line=1910&settime=2545.2228	0	0	NA	NA	0	NA	NA	0	N	N	N	N	DCB	F	AG1	SE1	2	TRUE	FALSE	N-like	DCB_se1_ag1_f_03	DCB_se1_ag1_f_03_1.wav	feelings	2545.2228	2545.7128	F|IY1|L|IH0|NG|Z	2545.3928	2545.4228
B	7104	DCB_se1_ag1_f_03_1	DCB_se1_ag1_f_03	2586.7033	2586.9433	dreading	VAG	4842	D R EH1 D IH0 N	0.03	N	N	N			N			/Where all/ /RD-NAME-2/ is she dreading her hair?	1937	http://lingtools.uoregon.edu/coraal/explorer/browse.php?what=DCB_se1_ag1_f_03_1.txt&line=1937&settime=2586.7033	0	0	NA	NA	0	NA	NA	0	N	N	N	N	DCB	F	AG1	SE1	2	TRUE	TRUE	V-like	DCB_se1_ag1_f_03	DCB_se1_ag1_f_03_1.wav	dreading	2586.7033	2586.9533	D|R|EH1|D|IH0|NG	2586.8933	2586.9233
B	7106	DCB_se1_ag1_f_03_1	DCB_se1_ag1_f_03	2648.907	2649.597	earring	VAG	4941	IH1 R IH0 NG	0.37	G	G	G			G			He got earring.	1987	http://lingtools.uoregon.edu/coraal/explorer/browse.php?what=DCB_se1_ag1_f_03_1.txt&line=1987&settime=2648.907	1	1	NA	NA	1	NA	NA	1	G	G	G	G	DCB	F	AG1	SE1	2	FALSE	FALSE	V-like	DCB_se1_ag1_f_03	DCB_se1_ag1_f_03_1.wav	earring	2648.907	2649.617	IH1|R|IH0|NG	2649.187	2649.227
B	7108	DCB_se1_ag1_f_03_1	DCB_se1_ag1_f_03	2690.2076	2690.4476	playing	VAG	5010	P L EY1 IH0 N	0.03	N	N	N			N			But he wanted to talk to me first, I was playing hard to get.	2015	http://lingtools.uoregon.edu/coraal/explorer/browse.php?what=DCB_se1_ag1_f_03_1.txt&line=2015&settime=2690.2076	0	0	NA	NA	0	NA	NA	0	N	N	N	N	DCB	F	AG1	SE1	2	TRUE	TRUE	V-like	DCB_se1_ag1_f_03	DCB_se1_ag1_f_03_1.wav	playing	2690.2076	2690.4576	P|L|EY1|IH0|NG	2690.3976	2690.4276
B	7120	DCB_se1_ag1_f_03_1	DCB_se1_ag1_f_03	2818.8485	2819.0085	getting	GTG	5251	G IH1 T IH0 N	0.03	N	N	N			N			I'm getting a car next year.	2119	http://lingtools.uoregon.edu/coraal/explorer/browse.php?what=DCB_se1_ag1_f_03_1.txt&line=2119&settime=2818.8485	0	0	NA	NA	0	NA	NA	0	N	N	N	N	DCB	F	AG1	SE1	2	TRUE	TRUE	V-like	DCB_se1_ag1_f_03	DCB_se1_ag1_f_03_1.wav	getting	2818.8485	2819.0085	G|IH1|T|IH0|NG	2818.9485	2818.9785
B	7121	DCB_se1_ag1_f_03_1	DCB_se1_ag1_f_03	2821.4806	2821.7306	getting	GTG	5261	G IH1 T IH0 N	0.03	N	N	N			N			And /RD-NAME-1/ will not be getting a ride.	2121	http://lingtools.uoregon.edu/coraal/explorer/browse.php?what=DCB_se1_ag1_f_03_1.txt&line=2121&settime=2821.4806	0	0	NA	NA	0	NA	NA	0	N	N	N	N	DCB	F	AG1	SE1	2	TRUE	TRUE	V-like	DCB_se1_ag1_f_03	DCB_se1_ag1_f_03_1.wav	getting	2821.4806	2821.7406	G|IH1|T|IH0|NG	2821.6706	2821.7006
B	7122	DCB_se1_ag1_f_03_1	DCB_se1_ag1_f_03	2827.9924	2828.1724	getting	GTG	5271	G IH1 T IH0 N	0.03	N	N	N			N			I'm getting a car in June.	2125	http://lingtools.uoregon.edu/coraal/explorer/browse.php?what=DCB_se1_ag1_f_03_1.txt&line=2125&settime=2827.9924	0	0	NA	NA	0	NA	NA	0	N	N	N	N	DCB	F	AG1	SE1	2	TRUE	TRUE	V-like	DCB_se1_ag1_f_03	DCB_se1_ag1_f_03_1.wav	getting	2828.0024	2828.1724	G|IH1|T|IH0|NG	2828.1124	2828.1424
B	11854	DCB_se2_ag1_f_01_1	DCB_se2_ag1_f_01	83.2918	83.5118	being	BAG	143	B IY1 IH0 N	0.05	N	N	N					N	So I don't really remember him not being in my life.	77	http://lingtools.uoregon.edu/coraal/explorer/browse.php?what=DCB_se2_ag1_f_01_1.txt&line=77&settime=83.2918	0	0	NA	NA	NA	NA	0	0	N	N	N	N	DCB	F	AG1	SE2+3	2	TRUE	TRUE	V-like	DCB_se2_ag1_f_01	DCB_se2_ag1_f_01_1.wav	being	83.2818	83.5118	B|IY1|IH0|NG	83.4318	83.4618
B	11870	DCB_se2_ag1_f_01_1	DCB_se2_ag1_f_01	351.9098	352.1098	something	Q+N	933	S AH1 M TH IH0 N	0.03	N	N	G					N	old sixties- older sixty something, and my grandma's young- younger sixty something.	348	http://lingtools.uoregon.edu/coraal/explorer/browse.php?what=DCB_se2_ag1_f_01_1.txt&line=348&settime=351.9098	0	1	NA	NA	NA	NA	0	0.333333333	N	G	N	N	DCB	F	AG1	SE2+3	2	TRUE	TRUE	Other	DCB_se2_ag1_f_01	DCB_se2_ag1_f_01_1.wav	something	351.8998	352.1098	S|AH1|M|TH|IH0|NG	352.0498	352.0798
B	11875	DCB_se2_ag1_f_01_1	DCB_se2_ag1_f_01	469.5119	470.1519	siblings	NS	1249	S IH1 B L IH0 NG Z	0.03	G	G	G					G	two siblings- no, three siblings, that are alive /now/-	468	http://lingtools.uoregon.edu/coraal/explorer/browse.php?what=DCB_se2_ag1_f_01_1.txt&line=468&settime=469.5119	1	1	NA	NA	NA	NA	1	1	G	G	G	G	DCB	F	AG1	SE2+3	2	FALSE	FALSE	N-like	DCB_se2_ag1_f_01	DCB_se2_ag1_f_01_1.wav	siblings	469.5419	470.1519	S|IH1|B|L|IH0|NG|Z	469.8519	469.8919
B	11883	DCB_se2_ag1_f_01_1	DCB_se2_ag1_f_01	513.7862	514.1362	spending	N	1368	S P EH1 N D IH0 N	0.05	N	N	N					N	and my mom was real strict about us be spending the night over people houses. She didn't do it.	518	http://lingtools.uoregon.edu/coraal/explorer/browse.php?what=DCB_se2_ag1_f_01_1.txt&line=518&settime=513.7862	0	0	NA	NA	NA	NA	0	0	N	N	N	N	DCB	F	AG1	SE2+3	2	TRUE	TRUE	N-like	DCB_se2_ag1_f_01	DCB_se2_ag1_f_01_1.wav	spending	513.7862	514.1262	S|P|EH1|N|D|IH0|NG	514.0562	514.0862
B	11889	DCB_se2_ag1_f_01_1	DCB_se2_ag1_f_01	625.3282	625.7382	talking	VAG	1713	T AO1 K IH0 NG	0.14	G	N	G					N	Like I always wanted to talk to the adults cause I was talking- like, I started talking really early.	623	http://lingtools.uoregon.edu/coraal/explorer/browse.php?what=DCB_se2_ag1_f_01_1.txt&line=623&settime=625.3282	0	1	NA	NA	NA	NA	0	0.333333333	N	G	N	N	DCB	F	AG1	SE2+3	2	TRUE	FALSE	V-like	DCB_se2_ag1_f_01	DCB_se2_ag1_f_01_1.wav	talking	625.3382	625.6882	T|AO1|K|IH0|NG	625.5682	625.6082
B	11893	DCB_se2_ag1_f_01_1	DCB_se2_ag1_f_01	669.1775	669.4275	putting	VAG	1878	P UH1 T IH0 N	0.06	N	N	N					N	That was the year that they were putting sixth grade in middle school.	664	http://lingtools.uoregon.edu/coraal/explorer/browse.php?what=DCB_se2_ag1_f_01_1.txt&line=664&settime=669.1775	0	0	NA	NA	NA	NA	0	0	N	N	N	N	DCB	F	AG1	SE2+3	2	TRUE	TRUE	V-like	DCB_se2_ag1_f_01	DCB_se2_ag1_f_01_1.wav	putting	669.1775	669.4175	P|UH1|T|IH0|NG	669.3375	669.3675
B	11912	DCB_se2_ag1_f_01_1	DCB_se2_ag1_f_01	914.7679	915.0779	saying	VAG	2649	S EY1 IH0 NG	0.04	G	N	N					N	Because she didn't like what I was saying. Cause I told her I didn't like her as a human being.	878	http://lingtools.uoregon.edu/coraal/explorer/browse.php?what=DCB_se2_ag1_f_01_1.txt&line=878&settime=914.7679	0	0	NA	NA	NA	NA	0	0	N	N	N	N	DCB	F	AG1	SE2+3	2	TRUE	FALSE	V-like	DCB_se2_ag1_f_01	DCB_se2_ag1_f_01_1.wav	saying	914.7579	915.0879	S|EY1|IH0|NG	915.0079	915.0379
B	11913	DCB_se2_ag1_f_01_1	DCB_se2_ag1_f_01	916.7379	917.0179	being	BAG	2661	B IY1 IH0 NG	0.1	G	G	N					G	Because she didn't like what I was saying. Cause I told her I didn't like her as a human being.	878	http://lingtools.uoregon.edu/coraal/explorer/browse.php?what=DCB_se2_ag1_f_01_1.txt&line=878&settime=916.7379	1	0	NA	NA	NA	NA	1	0.666666667	G	N	G	G	DCB	F	AG1	SE2+3	2	FALSE	FALSE	V-like	DCB_se2_ag1_f_01	DCB_se2_ag1_f_01_1.wav	being	916.7279	917.0079	B|IY1|IH0|NG	916.8879	916.9179
B	11928	DCB_se2_ag1_f_01_1	DCB_se2_ag1_f_01	1060.1967	1060.5267	feelings	NS	3148	F IY1 L IH0 NG Z	0.03	G	N	N					N	people having feelings towards me because of who I am.	993	http://lingtools.uoregon.edu/coraal/explorer/browse.php?what=DCB_se2_ag1_f_01_1.txt&line=993&settime=1060.1967	0	0	NA	NA	NA	NA	0	0	N	N	N	N	DCB	F	AG1	SE2+3	2	TRUE	FALSE	N-like	DCB_se2_ag1_f_01	DCB_se2_ag1_f_01_1.wav	feelings	1060.2067	1060.5367	F|IY1|L|IH0|NG|Z	1060.3967	1060.4267
B	11930	DCB_se2_ag1_f_01_1	DCB_se2_ag1_f_01	1081.963	1082.163	being	BAG	3218	B IY1 IH0 N	0.03	N	N	N					N	people being who they are	1012	http://lingtools.uoregon.edu/coraal/explorer/browse.php?what=DCB_se2_ag1_f_01_1.txt&line=1012&settime=1081.963	0	0	NA	NA	NA	NA	0	0	N	N	N	N	DCB	F	AG1	SE2+3	2	TRUE	TRUE	V-like	DCB_se2_ag1_f_01	DCB_se2_ag1_f_01_1.wav	being	1081.963	1082.163	B|IY1|IH0|NG	1082.103	1082.133
B	11931	DCB_se2_ag1_f_01_1	DCB_se2_ag1_f_01	1083.0796	1083.1996	being	BAG	3223	B IY1 IH0 N	0.03	N	N	G					N	and being comfortable that they gonna have opinions about me. And I can't necessarily change	1014	http://lingtools.uoregon.edu/coraal/explorer/browse.php?what=DCB_se2_ag1_f_01_1.txt&line=1014&settime=1083.0796	0	1	NA	NA	NA	NA	0	0.333333333	N	G	N	N	DCB	F	AG1	SE2+3	2	TRUE	TRUE	V-like	DCB_se2_ag1_f_01	DCB_se2_ag1_f_01_1.wav	being	1083.0796	1083.1996	B|IY1|IH0|NG	1083.1396	1083.1696
B	11945	DCB_se2_ag1_f_01_1	DCB_se2_ag1_f_01	1283.6769	1283.9569	coming	VAG	3855	K AH1 M IH0 N	0.05	N	N	N					N	so I just came to the Boys and Girls Club, over time just started coming and coming,	1164	http://lingtools.uoregon.edu/coraal/explorer/browse.php?what=DCB_se2_ag1_f_01_1.txt&line=1164&settime=1283.6769	0	0	NA	NA	NA	NA	0	0	N	N	N	N	DCB	F	AG1	SE2+3	2	TRUE	TRUE	V-like	DCB_se2_ag1_f_01	DCB_se2_ag1_f_01_1.wav	coming	1283.6669	1283.9569	K|AH1|M|IH0|NG	1283.8769	1283.9069
B	11948	DCB_se2_ag1_f_01_1	DCB_se2_ag1_f_01	1297.419	1297.649	being	BAG	3875	B IY1 IH0 N	0.03	N	N	N					N	and the people around me. People being- I think people being nice to me.	1179	http://lingtools.uoregon.edu/coraal/explorer/browse.php?what=DCB_se2_ag1_f_01_1.txt&line=1179&settime=1297.419	0	0	NA	NA	NA	NA	0	0	N	N	N	N	DCB	F	AG1	SE2+3	2	TRUE	TRUE	V-like	DCB_se2_ag1_f_01	DCB_se2_ag1_f_01_1.wav	being	1297.419	1297.659	B|IY1|IH0|NG	1297.579	1297.619
B	11949	DCB_se2_ag1_f_01_1	DCB_se2_ag1_f_01	1299.7946	1300.0646	treating	VAG	3882	T R IY1 T IH0 N	0.03	N	N	G					N	And people um, treating me as family.	1181	http://lingtools.uoregon.edu/coraal/explorer/browse.php?what=DCB_se2_ag1_f_01_1.txt&line=1181&settime=1299.7946	0	1	NA	NA	NA	NA	0	0.333333333	N	G	N	N	DCB	F	AG1	SE2+3	2	TRUE	TRUE	V-like	DCB_se2_ag1_f_01	DCB_se2_ag1_f_01_1.wav	treating	1299.7946	1300.0746	T|R|IY1|T|IH0|NG	1300.0146	1300.0446
B	11951	DCB_se2_ag1_f_01_1	DCB_se2_ag1_f_01	1313.6636	1314.0436	saying	VAG	3932	S EY1 IH0 N	0.13	N	N	N					N	people always open and listen to what I was saying	1191	http://lingtools.uoregon.edu/coraal/explorer/browse.php?what=DCB_se2_ag1_f_01_1.txt&line=1191&settime=1313.6636	0	0	NA	NA	NA	NA	0	0	N	N	N	N	DCB	F	AG1	SE2+3	2	TRUE	TRUE	V-like	DCB_se2_ag1_f_01	DCB_se2_ag1_f_01_1.wav	saying	1313.6636	1314.0436	S|EY1|IH0|NG	1313.8236	1313.8536
B	11953	DCB_se2_ag1_f_01_1	DCB_se2_ag1_f_01	1328.5943	1328.8643	showing	VAG	3986	SH OW1 IH0 N	0.03	N	N	G					N	it was showing me that there is other things bigger,	1210	http://lingtools.uoregon.edu/coraal/explorer/browse.php?what=DCB_se2_ag1_f_01_1.txt&line=1210&settime=1328.5943	0	1	NA	NA	NA	NA	0	0.333333333	N	G	N	N	DCB	F	AG1	SE2+3	2	TRUE	TRUE	V-like	DCB_se2_ag1_f_01	DCB_se2_ag1_f_01_1.wav	showing	1328.5943	1328.8643	SH|OW1|IH0|NG	1328.7843	1328.8343
B	11966	DCB_se2_ag1_f_01_1	DCB_se2_ag1_f_01	1461.0935	1461.3535	coming	VAG	4377	K AH1 M IH0 N	0.03	N	N	N					N	but when we first- when I first started coming down here,	1313	http://lingtools.uoregon.edu/coraal/explorer/browse.php?what=DCB_se2_ag1_f_01_1.txt&line=1313&settime=1461.0935	0	0	NA	NA	NA	NA	0	0	N	N	N	N	DCB	F	AG1	SE2+3	2	TRUE	TRUE	V-like	DCB_se2_ag1_f_01	DCB_se2_ag1_f_01_1.wav	coming	1461.0935	1461.3535	K|AH1|M|IH0|NG	1461.2935	1461.3235
B	11972	DCB_se2_ag1_f_01_1	DCB_se2_ag1_f_01	1479.1038	1479.4038	something	Q+N	4455	S AH1 M TH IH0 N	0.05	N	N	G					N	and like, maybe I'll say something smart or she'll say something smart.	1327	http://lingtools.uoregon.edu/coraal/explorer/browse.php?what=DCB_se2_ag1_f_01_1.txt&line=1327&settime=1479.1038	0	1	NA	NA	NA	NA	0	0.333333333	N	G	N	N	DCB	F	AG1	SE2+3	2	TRUE	TRUE	Other	DCB_se2_ag1_f_01	DCB_se2_ag1_f_01_1.wav	something	1479.1038	1479.4038	S|AH1|M|TH|IH0|NG	1479.3138	1479.3538
B	11973	DCB_se2_ag1_f_01_1	DCB_se2_ag1_f_01	1480.5782	1480.8182	going	VAG	4462	G OW1 IH0 N	0.03	N	N	N					N	And we'd just be going [back and forth.]	1329	http://lingtools.uoregon.edu/coraal/explorer/browse.php?what=DCB_se2_ag1_f_01_1.txt&line=1329&settime=1480.5782	0	0	NA	NA	NA	NA	0	0	N	N	N	N	DCB	F	AG1	SE2+3	2	TRUE	TRUE	V-like	DCB_se2_ag1_f_01	DCB_se2_ag1_f_01_1.wav	going	1480.5782	1480.8182	G|OW1|IH0|NG	1480.7382	1480.7882
B	11976	DCB_se2_ag1_f_01_1	DCB_se2_ag1_f_01	1536.5216	1536.8716	going	VAG	4660	G OW1 IH0 N	0.08	N	N	N					N	So kind of like going out with a bang type thing	1385	http://lingtools.uoregon.edu/coraal/explorer/browse.php?what=DCB_se2_ag1_f_01_1.txt&line=1385&settime=1536.5216	0	0	NA	NA	NA	NA	0	0	N	N	N	N	DCB	F	AG1	SE2+3	2	TRUE	TRUE	V-like	DCB_se2_ag1_f_01	DCB_se2_ag1_f_01_1.wav	going	1536.5316	1536.8716	G|OW1|IH0|N	1536.7316	1536.7916
B	11989	DCB_se2_ag1_f_01_1	DCB_se2_ag1_f_01	1653.0721	1653.2821	going	VAG	4956	G OW1 IH0 N	0.04	N	N	N					N	But I remember us talking to him and going back and forth	1493	http://lingtools.uoregon.edu/coraal/explorer/browse.php?what=DCB_se2_ag1_f_01_1.txt&line=1493&settime=1653.0721	0	0	NA	NA	NA	NA	0	0	N	N	N	N	DCB	F	AG1	SE2+3	2	TRUE	TRUE	V-like	DCB_se2_ag1_f_01	DCB_se2_ag1_f_01_1.wav	going	1653.0721	1653.2721	G|OW1|IH0|N	1653.2121	1653.2421
B	11990	DCB_se2_ag1_f_01_1	DCB_se2_ag1_f_01	1657.1641	1657.5141	asking	VAG	4972	AE1 S K IH0 NG	0.03	G	N	N					N	and he was like, a- and I was asking him questions and	1497	http://lingtools.uoregon.edu/coraal/explorer/browse.php?what=DCB_se2_ag1_f_01_1.txt&line=1497&settime=1657.1641	0	0	NA	NA	NA	NA	0	0	N	N	N	N	DCB	F	AG1	SE2+3	2	TRUE	FALSE	V-like	DCB_se2_ag1_f_01	DCB_se2_ag1_f_01_1.wav	asking	1657.1741	1657.5441	AE1|S|K|IH0|NG	1657.4441	1657.5141
B	12001	DCB_se2_ag1_f_01_1	DCB_se2_ag1_f_01	1778.0138	1778.3538	building	N	5300	B IH1 T L D IH0 HH IY1 NG	0.09	G	N	G					N	and drinking in front of [our apartment building.] Mm-hm.	1600	http://lingtools.uoregon.edu/coraal/explorer/browse.php?what=DCB_se2_ag1_f_01_1.txt&line=1600&settime=1778.0138	0	1	NA	NA	NA	NA	0	0.333333333	N	G	N	N	DCB	F	AG1	SE2+3	2	TRUE	FALSE	N-like	DCB_se2_ag1_f_01	DCB_se2_ag1_f_01_1.wav	building	1778.0138	1778.2438	B|IH1|T|L|D|HH|IH0|NG|IY1	1778.2138	1778.2438
B	12004	DCB_se2_ag1_f_01_1	DCB_se2_ag1_f_01	1783.078	1783.428	building	N	5320	B IH1 L D IH0 N	0.05	N	N	G					N	in front of our building. Loud, boisterous, cursing and	1607	http://lingtools.uoregon.edu/coraal/explorer/browse.php?what=DCB_se2_ag1_f_01_1.txt&line=1607&settime=1783.078	0	1	NA	NA	NA	NA	0	0.333333333	N	G	N	N	DCB	F	AG1	SE2+3	2	TRUE	TRUE	N-like	DCB_se2_ag1_f_01	DCB_se2_ag1_f_01_1.wav	building	1783.078	1783.428	B|IH1|L|D|IH0|NG	1783.328	1783.388
B	12010	DCB_se2_ag1_f_01_1	DCB_se2_ag1_f_01	1841.316	1841.616	building	N	5483	B IH1 L D IH0 N	0.06	N	N	N					N	[So] /RD-SCHOOL-4/ um, is basically- when they say /RD-SCHOOL-4/ is not a school without walls. It's kind of like a glass building.	1658	http://lingtools.uoregon.edu/coraal/explorer/browse.php?what=DCB_se2_ag1_f_01_1.txt&line=1658&settime=1841.316	0	0	NA	NA	NA	NA	0	0	N	N	N	N	DCB	F	AG1	SE2+3	2	TRUE	TRUE	N-like	DCB_se2_ag1_f_01	DCB_se2_ag1_f_01_1.wav	building	1841.316	1841.616	B|IH1|L|D|IH0|NG	1841.526	1841.556
B	12012	DCB_se2_ag1_f_01_1	DCB_se2_ag1_f_01	1867.8103	1868.0203	going	VAG	5566	G OW1 IH0 N	0.03	N	N	G					N	I loved going there and the- especially the education, the way that they challenged me	1678	http://lingtools.uoregon.edu/coraal/explorer/browse.php?what=DCB_se2_ag1_f_01_1.txt&line=1678&settime=1867.8103	0	1	NA	NA	NA	NA	0	0.333333333	N	G	N	N	DCB	F	AG1	SE2+3	2	TRUE	TRUE	V-like	DCB_se2_ag1_f_01	DCB_se2_ag1_f_01_1.wav	going	1867.8103	1868.0203	G|OW1|IH0|NG	1867.9403	1867.9903
B	12013	DCB_se2_ag1_f_01_1	DCB_se2_ag1_f_01	1885.5255	1885.7055	giving	VAG	5646	G IH1 V IH0 N	0.03	N	N	G					N	My tenth grade year I messed up, and I think that was kind of also giving my mother the extra push to say,	1688	http://lingtools.uoregon.edu/coraal/explorer/browse.php?what=DCB_se2_ag1_f_01_1.txt&line=1688&settime=1885.5255	0	1	NA	NA	NA	NA	0	0.333333333	N	G	N	N	DCB	F	AG1	SE2+3	2	TRUE	TRUE	V-like	DCB_se2_ag1_f_01	DCB_se2_ag1_f_01_1.wav	giving	1885.5255	1885.7155	G|IH1|V|IH0|NG	1885.6555	1885.6855
B	12017	DCB_se2_ag1_f_01_1	DCB_se2_ag1_f_01	1902.1099	1902.9199	cheering	VAG	5697	CH IH1 R IH0 NG	0.22	G	G	G					G	I felt that like, that's what it was, and I think that my mom was like, oh it's because you were cheering and	1701	http://lingtools.uoregon.edu/coraal/explorer/browse.php?what=DCB_se2_ag1_f_01_1.txt&line=1701&settime=1902.1099	1	1	NA	NA	NA	NA	1	1	G	G	G	G	DCB	F	AG1	SE2+3	2	FALSE	FALSE	V-like	DCB_se2_ag1_f_01	DCB_se2_ag1_f_01_1.wav	cheering	1902.0999	1902.9299	CH|IH1|R|IH0|NG	1902.6599	1902.7099
B	12032	DCB_se2_ag1_f_01_1	DCB_se2_ag1_f_01	2009.7145	2010.3445	crying	VAG	6016	K R AY1 IH0 N	0.07	N	N	N					N	and I'll be crying and	1788	http://lingtools.uoregon.edu/coraal/explorer/browse.php?what=DCB_se2_ag1_f_01_1.txt&line=1788&settime=2009.7145	0	0	NA	NA	NA	NA	0	0	N	N	N	N	DCB	F	AG1	SE2+3	2	TRUE	TRUE	V-like	DCB_se2_ag1_f_01	DCB_se2_ag1_f_01_1.wav	crying	2009.7145	2010.3445	K|R|AY1|IH0|NG	2010.2245	2010.2645
B	12035	DCB_se2_ag1_f_01_1	DCB_se2_ag1_f_01	2029.2861	2029.6261	pushing	VAG	6089	P UH1 SH IH0 N	0.05	N	G	G					N	but then also the hype from cheerleading. Also, the family aspect and people pushing you	1800	http://lingtools.uoregon.edu/coraal/explorer/browse.php?what=DCB_se2_ag1_f_01_1.txt&line=1800&settime=2029.2861	1	1	NA	NA	NA	NA	0	0.666666667	G	G	N	G	DCB	F	AG1	SE2+3	2	FALSE	TRUE	V-like	DCB_se2_ag1_f_01	DCB_se2_ag1_f_01_1.wav	pushing	2029.2861	2029.6161	P|UH1|SH|IH0|NG	2029.5461	2029.5761
B	12038	DCB_se2_ag1_f_01_1	DCB_se2_ag1_f_01	2066.0159	2066.5259	everything	Q+N	6161	EH1 V R IY0 TH IH2 NG	0.13	G	G	G					G	and she like, figures everything out.	1838	http://lingtools.uoregon.edu/coraal/explorer/browse.php?what=DCB_se2_ag1_f_01_1.txt&line=1838&settime=2066.0159	1	1	NA	NA	NA	NA	1	1	G	G	G	G	DCB	F	AG1	SE2+3	3	FALSE	FALSE	Other	DCB_se2_ag1_f_01	DCB_se2_ag1_f_01_1.wav	everything	2066.0059	2066.5459	EH1|V|R|IY0|TH|IH2|NG	2066.3259	2066.3959
B	12043	DCB_se2_ag1_f_01_1	DCB_se2_ag1_f_01	2137.4232	2137.7632	saying	VAG	6343	S EY1 IH0 N	0.14	N	N	N					N	Well, what am I saying?	1902	http://lingtools.uoregon.edu/coraal/explorer/browse.php?what=DCB_se2_ag1_f_01_1.txt&line=1902&settime=2137.4232	0	0	NA	NA	NA	NA	0	0	N	N	N	N	DCB	F	AG1	SE2+3	2	TRUE	TRUE	V-like	DCB_se2_ag1_f_01	DCB_se2_ag1_f_01_1.wav	saying	2137.4232	2137.7632	S|EY1|IH0|NG	2137.5832	2137.6132
B	12045	DCB_se2_ag1_f_01_1	DCB_se2_ag1_f_01	2156.4426	2156.7526	moving	VAG	6420	M UW1 spn V B IH0 IY0 NG G	0.16	G	N	N					N	So, [gonna be moving-]	1919	http://lingtools.uoregon.edu/coraal/explorer/browse.php?what=DCB_se2_ag1_f_01_1.txt&line=1919&settime=2156.4426	0	0	NA	NA	NA	NA	0	0	N	N	N	N	DCB	F	AG1	SE2+3	2	TRUE	FALSE	V-like	DCB_se2_ag1_f_01	DCB_se2_ag1_f_01_1.wav	moving	2156.4926	2156.7526	M|B|UW1|IY0|V|IH0|G|AO1|NG	2156.7088	2156.8588
B	12046	DCB_se2_ag1_f_01_1	DCB_se2_ag1_f_01	2158.1098	2158.6798	driving	VAG	6426	D R AY1 V IH0 N	0.15	N	N	N					G	Right, [and I'll be driving]	1921	http://lingtools.uoregon.edu/coraal/explorer/browse.php?what=DCB_se2_ag1_f_01_1.txt&line=1921&settime=2158.1098	0	0	NA	NA	NA	NA	1	0.333333333	N	N	G	N	DCB	F	AG1	SE2+3	2	TRUE	TRUE	V-like	DCB_se2_ag1_f_01	DCB_se2_ag1_f_01_1.wav	driving	2158.1098	2158.6798	D|R|AY1|V|IH0|NG	2158.4598	2158.5198
B	12064	DCB_se2_ag1_f_01_1	DCB_se2_ag1_f_01	2554.6131	2554.7931	going	VAG	7362	G OW1 IH0 N	0.06	N	N	N					N	I was going from a very lenient environment where I could be an individual to a school where it's all ROTC- JROTC based,	2256	http://lingtools.uoregon.edu/coraal/explorer/browse.php?what=DCB_se2_ag1_f_01_1.txt&line=2256&settime=2554.6131	0	0	NA	NA	NA	NA	0	0	N	N	N	N	DCB	F	AG1	SE2+3	2	TRUE	TRUE	V-like	DCB_se2_ag1_f_01	DCB_se2_ag1_f_01_1.wav	going	2554.6131	2554.8431	G|OW1|IH0|NG	2554.7631	2554.7931
B	12065	DCB_se2_ag1_f_01_1	DCB_se2_ag1_f_01	2593.4306	2593.6506	going	VAG	7504	G OW1 IH0 N	0.04	N	N	N					N	now with me going into my senior year,	2286	http://lingtools.uoregon.edu/coraal/explorer/browse.php?what=DCB_se2_ag1_f_01_1.txt&line=2286&settime=2593.4306	0	0	NA	NA	NA	NA	0	0	N	N	N	N	DCB	F	AG1	SE2+3	2	TRUE	TRUE	V-like	DCB_se2_ag1_f_01	DCB_se2_ag1_f_01_1.wav	going	2593.4406	2593.6506	G|OW1|IH0|N	2593.5506	2593.6106
B	12069	DCB_se2_ag1_f_01_1	DCB_se2_ag1_f_01	2687.1947	2687.3947	taking	VAG	7813	T EH1 EY1 K IH0 N	0.03	N	N	N					N	[The strategies and the tips] now. And so when you taking it again? You [taking it again?]	2368	http://lingtools.uoregon.edu/coraal/explorer/browse.php?what=DCB_se2_ag1_f_01_1.txt&line=2368&settime=2687.1947	0	0	NA	NA	NA	NA	0	0	N	N	N	N	DCB	F	AG1	SE2+3	2	TRUE	TRUE	V-like	DCB_se2_ag1_f_01	DCB_se2_ag1_f_01_1.wav	taking	2687.1947	2687.4047	T|EY1|EH1|K|N|IH0|NG	2687.3247	2687.3547
B	12076	DCB_se2_ag1_f_01_1	DCB_se2_ag1_f_01	2772.3317	2772.5517	going	VAG	8085	G OW1 IH0 N	0.03	N	N	N					N	She was like, /didn't/ I hear you talking about you going to Yale.	2441	http://lingtools.uoregon.edu/coraal/explorer/browse.php?what=DCB_se2_ag1_f_01_1.txt&line=2441&settime=2772.3317	0	0	NA	NA	NA	NA	0	0	N	N	N	N	DCB	F	AG1	SE2+3	2	TRUE	TRUE	V-like	DCB_se2_ag1_f_01	DCB_se2_ag1_f_01_1.wav	going	2772.3317	2772.5517	G|OW1|IH0|NG	2772.4617	2772.5217
B	12077	DCB_se2_ag1_f_01_1	DCB_se2_ag1_f_01	2823.5586	2823.8686	doing	DAG	8185	D UW1 IH0 N	0.03	N	N	N					N	But that was because he was doing other things	2485	http://lingtools.uoregon.edu/coraal/explorer/browse.php?what=DCB_se2_ag1_f_01_1.txt&line=2485&settime=2823.5586	0	0	NA	NA	NA	NA	0	0	N	N	N	N	DCB	F	AG1	SE2+3	2	TRUE	TRUE	V-like	DCB_se2_ag1_f_01	DCB_se2_ag1_f_01_1.wav	doing	2823.5586	2823.8686	D|UW1|IH0|NG	2823.7886	2823.8386
B	12078	DCB_se2_ag1_f_01_1	DCB_se2_ag1_f_01	2830.2496	2830.4496	doing	DAG	8213	D UW1 IH0 N	0.04	N	N	N					N	and they were just doing the same thing over and over every year.	2491	http://lingtools.uoregon.edu/coraal/explorer/browse.php?what=DCB_se2_ag1_f_01_1.txt&line=2491&settime=2830.2496	0	0	NA	NA	NA	NA	0	0	N	N	N	N	DCB	F	AG1	SE2+3	2	TRUE	TRUE	V-like	DCB_se2_ag1_f_01	DCB_se2_ag1_f_01_1.wav	doing	2830.2496	2830.4496	D|UW1|IH0|NG	2830.3696	2830.4096
B	12080	DCB_se2_ag1_f_01_1	DCB_se2_ag1_f_01	2869.6525	2870.0825	siblings	NS	8357	S IH1 B L IH0 NG Z	0.07	G	G	G					G	So it's like, I wanna be that one to show my younger siblings that you can do it.	2523	http://lingtools.uoregon.edu/coraal/explorer/browse.php?what=DCB_se2_ag1_f_01_1.txt&line=2523&settime=2869.6525	1	1	NA	NA	NA	NA	1	1	G	G	G	G	DCB	F	AG1	SE2+3	2	FALSE	FALSE	N-like	DCB_se2_ag1_f_01	DCB_se2_ag1_f_01_1.wav	siblings	2869.6525	2870.0925	S|IH1|B|L|IH0|NG|Z	2869.9325	2869.9725
B	12097	DCB_se2_ag1_f_01_1	DCB_se2_ag1_f_01	3142.6378	3142.8378	going	VAG	9069	G OW1 IH0 N	0.04	N	N	N					N	So then I started going to my room like, when I was going through something- Like when I was feeling bad or down,	2762	http://lingtools.uoregon.edu/coraal/explorer/browse.php?what=DCB_se2_ag1_f_01_1.txt&line=2762&settime=3142.6378	0	0	NA	NA	NA	NA	0	0	N	N	N	N	DCB	F	AG1	SE2+3	2	TRUE	TRUE	V-like	DCB_se2_ag1_f_01	DCB_se2_ag1_f_01_1.wav	going	3142.6378	3142.8278	G|OW1|IH0|NG	3142.7578	3142.7878
B	12102	DCB_se2_ag1_f_01_1	DCB_se2_ag1_f_01	3153.8923	3154.1923	writing	VAG	9117	R AY1 T IH0 NG	0.05	G	N	N					N	But that's how I started writing.	2774	http://lingtools.uoregon.edu/coraal/explorer/browse.php?what=DCB_se2_ag1_f_01_1.txt&line=2774&settime=3153.8923	0	0	NA	NA	NA	NA	0	0	N	N	N	N	DCB	F	AG1	SE2+3	2	TRUE	FALSE	V-like	DCB_se2_ag1_f_01	DCB_se2_ag1_f_01_1.wav	writing	3153.8923	3154.2223	R|AY1|T|IH0|NG	3154.1123	3154.1423
B	12108	DCB_se2_ag1_f_01_1	DCB_se2_ag1_f_01	3165.9602	3166.5102	writing	VAG	9168	R AY1 T IH0 N	0.23	N	N	N					N	writing,	2790	http://lingtools.uoregon.edu/coraal/explorer/browse.php?what=DCB_se2_ag1_f_01_1.txt&line=2790&settime=3165.9602	0	0	NA	NA	NA	NA	0	0	N	N	N	N	DCB	F	AG1	SE2+3	2	TRUE	TRUE	V-like	DCB_se2_ag1_f_01	DCB_se2_ag1_f_01_1.wav	writing	3165.9602	3166.5102	R|AY1|T|IH0|NG	3166.3802	3166.4102
B	12111	DCB_se2_ag1_f_01_1	DCB_se2_ag1_f_01	3169.8565	3170.1665	going	VAG	9181	G OW1 IH0 N	0.05	N	N	N					N	kept going and going and going. And I think it just-	2794	http://lingtools.uoregon.edu/coraal/explorer/browse.php?what=DCB_se2_ag1_f_01_1.txt&line=2794&settime=3169.8565	0	0	NA	NA	NA	NA	0	0	N	N	N	N	DCB	F	AG1	SE2+3	2	TRUE	TRUE	V-like	DCB_se2_ag1_f_01	DCB_se2_ag1_f_01_1.wav	going	3169.8565	3170.1665	G|OW1|IH0|N	3170.0465	3170.1165
B	12113	DCB_se2_ag1_f_01_1	DCB_se2_ag1_f_01	3183.762	3184.192	everything	Q+N	9223	EH1 V R IY0 TH IH2 NG	0.08	G	G	G					G	and I was like, I wanna be on the stage and say everything, [say my-] like, [speak my] words in front of [people.]	2803	http://lingtools.uoregon.edu/coraal/explorer/browse.php?what=DCB_se2_ag1_f_01_1.txt&line=2803&settime=3183.762	1	1	NA	NA	NA	NA	1	1	G	G	G	G	DCB	F	AG1	SE2+3	3	FALSE	FALSE	Other	DCB_se2_ag1_f_01	DCB_se2_ag1_f_01_1.wav	everything	3183.772	3184.192	EH1|V|R|IY0|TH|IH2|NG	3184.062	3184.102
B	12122	DCB_se2_ag1_f_01_1	DCB_se2_ag1_f_01	3344.9016	3345.3016	nothing	Q+N	9552	N AH1 TH IH0 NG	0.08	G	G	G					G	I had pain filled [eyes with] a nothing wrong smile, a young girl who did not love herself.	2949	http://lingtools.uoregon.edu/coraal/explorer/browse.php?what=DCB_se2_ag1_f_01_1.txt&line=2949&settime=3344.9016	1	1	NA	NA	NA	NA	1	1	G	G	G	G	DCB	F	AG1	SE2+3	2	FALSE	FALSE	Other	DCB_se2_ag1_f_01	DCB_se2_ag1_f_01_1.wav	nothing	3344.9016	3345.3016	N|AH1|TH|IH0|NG	3345.1716	3345.2216
B	12124	DCB_se2_ag1_f_01_1	DCB_se2_ag1_f_01	3359.9832	3360.3832	smiling	VAG	9603	S M AY1 L IH0 N	0.03	N	N	N					N	People always smiling. People are always	2963	http://lingtools.uoregon.edu/coraal/explorer/browse.php?what=DCB_se2_ag1_f_01_1.txt&line=2963&settime=3359.9832	0	0	NA	NA	NA	NA	0	0	N	N	N	N	DCB	F	AG1	SE2+3	2	TRUE	TRUE	V-like	DCB_se2_ag1_f_01	DCB_se2_ag1_f_01_1.wav	smiling	3360.0232	3360.3932	S|M|AY1|L|IH0|NG	3360.3232	3360.3532
B	7333	DCB_se1_ag1_m_02_1	DCB_se1_ag1_m_02	523.5395	523.8095	going	VAG	5531	G OW1 IH0 N	0.03	N	N	N	N					walking through the hallway going to class- I think it was my first period class.	439	http://lingtools.uoregon.edu/coraal/explorer/browse.php?what=DCB_se1_ag1_m_02_1.txt&line=439&settime=523.5395	0	0	0	NA	NA	NA	NA	0	N	N	N	N	DCB	M	AG1	SE1	2	TRUE	TRUE	V-like	DCB_se1_ag1_m_02	DCB_se1_ag1_m_02_1.wav	going	523.4995	523.8095	G|OW1|IH0|NG	523.7295	523.7795
B	7339	DCB_se1_ag1_m_02_1	DCB_se1_ag1_m_02	565.3299	565.8999	talking	VAG	5659	T AO1 K IH0 NG	0.21	G	N	N	N					talking and	471	http://lingtools.uoregon.edu/coraal/explorer/browse.php?what=DCB_se1_ag1_m_02_1.txt&line=471&settime=565.3299	0	0	0	NA	NA	NA	NA	0	N	N	N	N	DCB	M	AG1	SE1	2	TRUE	FALSE	V-like	DCB_se1_ag1_m_02	DCB_se1_ag1_m_02_1.wav	talking	565.3399	565.8999	T|AO1|K|IH0|NG	565.6199	565.6799
B	7342	DCB_se1_ag1_m_02_1	DCB_se1_ag1_m_02	578.4165	578.6765	during	P	5692	D UH1 R IH0 N	0.04	N	N	N	N					And during the time of them fighting, one of them- the guys pulled out um,	485	http://lingtools.uoregon.edu/coraal/explorer/browse.php?what=DCB_se1_ag1_m_02_1.txt&line=485&settime=578.4165	0	0	0	NA	NA	NA	NA	0	N	N	N	N	DCB	M	AG1	SE1	2	TRUE	TRUE	Other	DCB_se1_ag1_m_02	DCB_se1_ag1_m_02_1.wav	during	578.4165	578.6765	D|UH1|R|IH0|NG	578.6065	578.6365
B	7348	DCB_se1_ag1_m_02_1	DCB_se1_ag1_m_02	654.8765	655.2565	growing	VAG	5849	G R OW1 IH0 N	0.07	N	N	N	N					just growing up	549	http://lingtools.uoregon.edu/coraal/explorer/browse.php?what=DCB_se1_ag1_m_02_1.txt&line=549&settime=654.8765	0	0	0	NA	NA	NA	NA	0	N	N	N	N	DCB	M	AG1	SE1	2	TRUE	TRUE	V-like	DCB_se1_ag1_m_02	DCB_se1_ag1_m_02_1.wav	growing	654.8565	655.2665	G|R|OW1|IH0|NG	655.0965	655.1865
B	7349	DCB_se1_ag1_m_02_1	DCB_se1_ag1_m_02	658.9392	659.1892	being	BAG	5855	B IY1 IH0 N	0.04	N	N	N	N					like being from somewhere, it's something that I couldn't like,	553	http://lingtools.uoregon.edu/coraal/explorer/browse.php?what=DCB_se1_ag1_m_02_1.txt&line=553&settime=658.9392	0	0	0	NA	NA	NA	NA	0	N	N	N	N	DCB	M	AG1	SE1	2	TRUE	TRUE	V-like	DCB_se1_ag1_m_02	DCB_se1_ag1_m_02_1.wav	being	658.9492	659.1892	B|IY1|IH0|NG	659.1092	659.1492
B	7363	DCB_se1_ag1_m_02_1	DCB_se1_ag1_m_02	899.4182	899.7582	growing	VAG	6432	G R OW1 IH0 N	0.07	N	N	G	G					those are the two people who raised me growing up.	746	http://lingtools.uoregon.edu/coraal/explorer/browse.php?what=DCB_se1_ag1_m_02_1.txt&line=746&settime=899.4182	0	1	1	NA	NA	NA	NA	0.666666667	N	G	G	G	DCB	M	AG1	SE1	2	FALSE	TRUE	V-like	DCB_se1_ag1_m_02	DCB_se1_ag1_m_02_1.wav	growing	899.4182	899.7482	G|R|OW1|IH0|NG	899.6182	899.6882
B	7373	DCB_se1_ag1_m_02_1	DCB_se1_ag1_m_02	1004.9977	1005.5177	something	Q+N	6660	S AH1 M TH IH0 N	0.2	N	N	N	N					in the streets just looking for something.	834	http://lingtools.uoregon.edu/coraal/explorer/browse.php?what=DCB_se1_ag1_m_02_1.txt&line=834&settime=1004.9977	0	0	0	NA	NA	NA	NA	0	N	N	N	N	DCB	M	AG1	SE1	2	TRUE	TRUE	Other	DCB_se1_ag1_m_02	DCB_se1_ag1_m_02_1.wav	something	1004.9977	1005.5177	S|AH1|M|TH|IH0|NG	1005.2877	1005.3177
B	7388	DCB_se1_ag1_m_02_1	DCB_se1_ag1_m_02	1292.4904	1292.7104	getting	GTG	7423	G IH1 T IH0 N	0.06	N	N	N	N					getting out of the neighborhood going over there and traveling	1070	http://lingtools.uoregon.edu/coraal/explorer/browse.php?what=DCB_se1_ag1_m_02_1.txt&line=1070&settime=1292.4904	0	0	0	NA	NA	NA	NA	0	N	N	N	N	DCB	M	AG1	SE1	2	TRUE	TRUE	V-like	DCB_se1_ag1_m_02	DCB_se1_ag1_m_02_1.wav	getting	1292.4904	1292.7104	G|IH1|T|IH0|NG	1292.6204	1292.6504
B	7390	DCB_se1_ag1_m_02_1	DCB_se1_ag1_m_02	1294.1804	1294.9204	traveling	VAG	7432	T R AE1 V AH0 L IH0 N	0.23	N	N	N	N					getting out of the neighborhood going over there and traveling	1070	http://lingtools.uoregon.edu/coraal/explorer/browse.php?what=DCB_se1_ag1_m_02_1.txt&line=1070&settime=1294.1804	0	0	0	NA	NA	NA	NA	0	N	N	N	N	DCB	M	AG1	SE1	3	TRUE	TRUE	V-like	DCB_se1_ag1_m_02	DCB_se1_ag1_m_02_1.wav	traveling	1294.2004	1294.9204	T|R|AE1|V|AH0|L|IH0|NG	1294.6604	1294.6904
B	7397	DCB_se1_ag1_m_02_1	DCB_se1_ag1_m_02	1383.7734	1384.1234	bowling	N	7689	B OW1 L IH0 N	0.06	N	N	N	N					which is like my brother- He used to take to us like- I remember one time he took us bowling,	1144	http://lingtools.uoregon.edu/coraal/explorer/browse.php?what=DCB_se1_ag1_m_02_1.txt&line=1144&settime=1383.7734	0	0	0	NA	NA	NA	NA	0	N	N	N	N	DCB	M	AG1	SE1	2	TRUE	TRUE	N-like	DCB_se1_ag1_m_02	DCB_se1_ag1_m_02_1.wav	bowling	1383.7734	1384.1934	B|OW1|L|IH0|NG	1384.0434	1384.0734
B	7401	DCB_se1_ag1_m_02_1	DCB_se1_ag1_m_02	1399.3118	1399.6518	sitting	VAG	7749	S IH1 T IH0 N	0.04	N	N	N	N					And I probably just be sitting out there with him or sitting in the car	1153	http://lingtools.uoregon.edu/coraal/explorer/browse.php?what=DCB_se1_ag1_m_02_1.txt&line=1153&settime=1399.3118	0	0	0	NA	NA	NA	NA	0	N	N	N	N	DCB	M	AG1	SE1	2	TRUE	TRUE	V-like	DCB_se1_ag1_m_02	DCB_se1_ag1_m_02_1.wav	sitting	1399.3118	1399.6518	S|IH1|T|IH0|NG	1399.5718	1399.6018
B	7406	DCB_se1_ag1_m_02_1	DCB_se1_ag1_m_02	1467.3861	1467.9961	anything	Q+N	7919	EH1 N IY0 TH IH2 NG	0.26	G	G	G	G					or I didn't really blame them for anything.	1208	http://lingtools.uoregon.edu/coraal/explorer/browse.php?what=DCB_se1_ag1_m_02_1.txt&line=1208&settime=1467.3861	1	1	1	NA	NA	NA	NA	1	G	G	G	G	DCB	M	AG1	SE1	3	FALSE	FALSE	Other	DCB_se1_ag1_m_02	DCB_se1_ag1_m_02_1.wav	anything	1467.4261	1467.9961	EH1|N|IY0|TH|IH2|NG	1467.6761	1467.7361
B	7409	DCB_se1_ag1_m_02_1	DCB_se1_ag1_m_02	1507.9047	1508.1547	coming	VAG	8025	K AH1 M IH0 N	0.04	N	N	N	N					but when I first- first started coming down here,	1240	http://lingtools.uoregon.edu/coraal/explorer/browse.php?what=DCB_se1_ag1_m_02_1.txt&line=1240&settime=1507.9047	0	0	0	NA	NA	NA	NA	0	N	N	N	N	DCB	M	AG1	SE1	2	TRUE	TRUE	V-like	DCB_se1_ag1_m_02	DCB_se1_ag1_m_02_1.wav	coming	1507.9047	1508.1547	K|AH1|M|IH0|NG	1508.0847	1508.1147
B	7422	DCB_se1_ag1_m_02_1	DCB_se1_ag1_m_02	1698.457	1698.677	going	VAG	8641	G OW1 IH0 N	0.03	N	N	N	N					When I was going to elementary school, my cousin used to play um-	1394	http://lingtools.uoregon.edu/coraal/explorer/browse.php?what=DCB_se1_ag1_m_02_1.txt&line=1394&settime=1698.457	0	0	0	NA	NA	NA	NA	0	N	N	N	N	DCB	M	AG1	SE1	2	TRUE	TRUE	V-like	DCB_se1_ag1_m_02	DCB_se1_ag1_m_02_1.wav	going	1698.457	1698.677	G|OW1|IH0|NG	1698.597	1698.647
B	7443	DCB_se1_ag1_m_02_1	DCB_se1_ag1_m_02	1793.8798	1794.0698	running	VAG	8932	R AH1 N IH0 N	0.03	N	N	G	N					I ended up just- just meeting and running into different like, r- r-	1462	http://lingtools.uoregon.edu/coraal/explorer/browse.php?what=DCB_se1_ag1_m_02_1.txt&line=1462&settime=1793.8798	0	1	0	NA	NA	NA	NA	0.333333333	N	G	N	N	DCB	M	AG1	SE1	2	TRUE	TRUE	V-like	DCB_se1_ag1_m_02	DCB_se1_ag1_m_02_1.wav	running	1793.8598	1794.0698	R|AH1|N|IH0|NG	1794.0098	1794.0398
B	7446	DCB_se1_ag1_m_02_1	DCB_se1_ag1_m_02	1818.7614	1818.9814	trying	VAG	9005	T R AY1 N	0.03	N	N	G	N					just trying to do my homework in the house	1490	http://lingtools.uoregon.edu/coraal/explorer/browse.php?what=DCB_se1_ag1_m_02_1.txt&line=1490&settime=1818.7614	0	1	0	NA	NA	NA	NA	0.333333333	N	G	N	N	DCB	M	AG1	SE1	2	TRUE	TRUE	V-like	DCB_se1_ag1_m_02	DCB_se1_ag1_m_02_1.wav	trying	1818.7614	1818.9814	T|R|AY1|NG	1818.8814	1818.9514
B	7449	DCB_se1_ag1_m_02_1	DCB_se1_ag1_m_02	1847.3244	1847.5744	coming	VAG	9098	K AH1 M IH0 N	0.03	N	N	N	N					So coming down here gave me resources of- just having like um,	1516	http://lingtools.uoregon.edu/coraal/explorer/browse.php?what=DCB_se1_ag1_m_02_1.txt&line=1516&settime=1847.3244	0	0	0	NA	NA	NA	NA	0	N	N	N	N	DCB	M	AG1	SE1	2	TRUE	TRUE	V-like	DCB_se1_ag1_m_02	DCB_se1_ag1_m_02_1.wav	coming	1847.3344	1847.5844	K|AH1|M|IH0|NG	1847.5244	1847.5544
B	7462	DCB_se1_ag1_m_02_1	DCB_se1_ag1_m_02	1937.2862	1937.5262	doing	DAG	9344	D UW1 IH0 N	0.04	N	N	N	N					focusing on photography, and I'm still doing photography so it-	1588	http://lingtools.uoregon.edu/coraal/explorer/browse.php?what=DCB_se1_ag1_m_02_1.txt&line=1588&settime=1937.2862	0	0	0	NA	NA	NA	NA	0	N	N	N	N	DCB	M	AG1	SE1	2	TRUE	TRUE	V-like	DCB_se1_ag1_m_02	DCB_se1_ag1_m_02_1.wav	doing	1937.2862	1937.5362	D|UW1|IH0|NG	1937.4562	1937.4862
B	7463	DCB_se1_ag1_m_02_1	DCB_se1_ag1_m_02	1945.5598	1945.8698	taking	VAG	9367	T EY1 K IH0 N	0.07	N	N	G	G					taking pictures on my phone	1600	http://lingtools.uoregon.edu/coraal/explorer/browse.php?what=DCB_se1_ag1_m_02_1.txt&line=1600&settime=1945.5598	0	1	1	NA	NA	NA	NA	0.666666667	N	G	G	G	DCB	M	AG1	SE1	2	FALSE	TRUE	V-like	DCB_se1_ag1_m_02	DCB_se1_ag1_m_02_1.wav	taking	1945.5198	1945.8598	T|EY1|K|IH0|NG	1945.7398	1945.7998
B	7466	DCB_se1_ag1_m_02_1	DCB_se1_ag1_m_02	1951.705	1951.985	being	BAG	9385	B IY1 IH0 N	0.05	N	N	N	N					to being in school	1604	http://lingtools.uoregon.edu/coraal/explorer/browse.php?what=DCB_se1_ag1_m_02_1.txt&line=1604&settime=1951.705	0	0	0	NA	NA	NA	NA	0	N	N	N	N	DCB	M	AG1	SE1	2	TRUE	TRUE	V-like	DCB_se1_ag1_m_02	DCB_se1_ag1_m_02_1.wav	being	1951.715	1951.995	B|IY1|IH0|NG	1951.895	1951.935
B	7471	DCB_se1_ag1_m_02_1	DCB_se1_ag1_m_02	1976.3735	1976.6435	doing	DAG	9460	D UW1 IH0 N	0.03	N	N	N	N					I was just doing the same things in school when I came down here along with doing my homework	1622	http://lingtools.uoregon.edu/coraal/explorer/browse.php?what=DCB_se1_ag1_m_02_1.txt&line=1622&settime=1976.3735	0	0	0	NA	NA	NA	NA	0	N	N	N	N	DCB	M	AG1	SE1	2	TRUE	TRUE	V-like	DCB_se1_ag1_m_02	DCB_se1_ag1_m_02_1.wav	doing	1976.3735	1976.6435	D|UW1|IH0|NG	1976.5735	1976.6135
B	7482	DCB_se1_ag1_m_02_1	DCB_se1_ag1_m_02	2028.7211	2028.9911	waiting	VAG	9601	W EY1 T IH0 N	0.03	N	N	N	N					waiting for me.	1666	http://lingtools.uoregon.edu/coraal/explorer/browse.php?what=DCB_se1_ag1_m_02_1.txt&line=1666&settime=2028.7211	0	0	0	NA	NA	NA	NA	0	N	N	N	N	DCB	M	AG1	SE1	2	TRUE	TRUE	V-like	DCB_se1_ag1_m_02	DCB_se1_ag1_m_02_1.wav	waiting	2028.6711	2029.0011	W|EY1|T|IH0|NG	2028.9211	2028.9611
B	7503	DCB_se1_ag1_m_02_1	DCB_se1_ag1_m_02	2228.7996	2229.0396	seeing	VAG	10082	S IY1 IH0 N	0.03	N	N	G	N					and my first time ever seeing him perform. It was amazing.	1838	http://lingtools.uoregon.edu/coraal/explorer/browse.php?what=DCB_se1_ag1_m_02_1.txt&line=1838&settime=2228.7996	0	1	0	NA	NA	NA	NA	0.333333333	N	G	N	N	DCB	M	AG1	SE1	3	TRUE	TRUE	V-like	DCB_se1_ag1_m_02	DCB_se1_ag1_m_02_1.wav	seeing	2228.8096	2229.0396	S|IY1|IH0|NG	2228.9796	2229.0096
B	7515	DCB_se1_ag1_m_02_1	DCB_se1_ag1_m_02	2320.2717	2320.9217	screening	N	10303	S K R IY1 N IH0 N	0.23	N	N	N	N					It was like a screening,	1920	http://lingtools.uoregon.edu/coraal/explorer/browse.php?what=DCB_se1_ag1_m_02_1.txt&line=1920&settime=2320.2717	0	0	0	NA	NA	NA	NA	0	N	N	N	N	DCB	M	AG1	SE1	2	TRUE	TRUE	N-like	DCB_se1_ag1_m_02	DCB_se1_ag1_m_02_1.wav	screening	2320.2717	2320.9217	S|K|R|IY1|N|IH0|NG	2320.6517	2320.6817
B	7516	DCB_se1_ag1_m_02_1	DCB_se1_ag1_m_02	2343.2461	2343.5961	learning	N	10355	L ER1 N IH0 N	0.07	N	N	N	N					and things like that. So, it was a learning experience and throughout this whole day, I got like,	1944	http://lingtools.uoregon.edu/coraal/explorer/browse.php?what=DCB_se1_ag1_m_02_1.txt&line=1944&settime=2343.2461	0	0	0	NA	NA	NA	NA	0	N	N	N	N	DCB	M	AG1	SE1	2	TRUE	TRUE	N-like	DCB_se1_ag1_m_02	DCB_se1_ag1_m_02_1.wav	learning	2343.2861	2343.5861	L|ER1|N|IH0|NG	2343.5261	2343.5561
B	7527	DCB_se1_ag1_m_02_1	DCB_se1_ag1_m_02	2425.2605	2425.7005	tagging	VAG	10557	T AE1 G IH0 N	0.09	N	N	G	N					it's like a Call of Duty type of laser tagging where you use like, more l- realistic guns,	2018	http://lingtools.uoregon.edu/coraal/explorer/browse.php?what=DCB_se1_ag1_m_02_1.txt&line=2018&settime=2425.2605	0	1	0	NA	NA	NA	NA	0.333333333	N	G	N	N	DCB	M	AG1	SE1	2	TRUE	TRUE	V-like	DCB_se1_ag1_m_02	DCB_se1_ag1_m_02_1.wav	tagging	2425.2505	2425.7005	T|AE1|G|IH0|NG	2425.5705	2425.6105
B	7531	DCB_se1_ag1_m_02_1	DCB_se1_ag1_m_02	2502.6583	2502.9883	going	VAG	10767	G OW1 IH0 N	0.03	N	N	G	N					going like um,	2086	http://lingtools.uoregon.edu/coraal/explorer/browse.php?what=DCB_se1_ag1_m_02_1.txt&line=2086&settime=2502.6583	0	1	0	NA	NA	NA	NA	0.333333333	N	G	N	N	DCB	M	AG1	SE1	2	TRUE	TRUE	V-like	DCB_se1_ag1_m_02	DCB_se1_ag1_m_02_1.wav	going	2502.6483	2502.9883	G|OW1|IH0|NG	2502.8783	2502.9583
B	7532	DCB_se1_ag1_m_02_1	DCB_se1_ag1_m_02	2537.6448	2538.1348	eating	VAG	10864	IY1 T IH0 NG	0.21	G	N	N	N					And after eating man,	2113	http://lingtools.uoregon.edu/coraal/explorer/browse.php?what=DCB_se1_ag1_m_02_1.txt&line=2113&settime=2537.6448	0	0	0	NA	NA	NA	NA	0	N	N	N	N	DCB	M	AG1	SE1	2	TRUE	FALSE	V-like	DCB_se1_ag1_m_02	DCB_se1_ag1_m_02_1.wav	eating	2537.6448	2538.1348	IY1|T|IH0|NG	2537.8848	2537.9448
B	7549	DCB_se1_ag1_m_02_1	DCB_se1_ag1_m_02	2693.1563	2693.8363	hardworking	VAG	11254	HH AA1 R D W ER2 K IH0 N	0.14	N	N	G	N					Like, he was just very hardworking.	2257	http://lingtools.uoregon.edu/coraal/explorer/browse.php?what=DCB_se1_ag1_m_02_1.txt&line=2257&settime=2693.1563	0	1	0	NA	NA	NA	NA	0.333333333	N	G	N	N	DCB	M	AG1	SE1	3	TRUE	TRUE	V-like	DCB_se1_ag1_m_02	DCB_se1_ag1_m_02_1.wav	hardworking	2693.1563	2693.8363	HH|AA1|R|D|W|ER2|K|IH0|NG	2693.6563	2693.6963
B	7554	DCB_se1_ag1_m_02_1	DCB_se1_ag1_m_02	2720.5591	2720.8791	everything	Q+N	11335	EH1 V R IY0 TH IH2 NG	0.06	G	G	G	G					always jumped high. Everything he did on the skateboard was very high,	2277	http://lingtools.uoregon.edu/coraal/explorer/browse.php?what=DCB_se1_ag1_m_02_1.txt&line=2277&settime=2720.5591	1	1	1	NA	NA	NA	NA	1	G	G	G	G	DCB	M	AG1	SE1	3	FALSE	FALSE	Other	DCB_se1_ag1_m_02	DCB_se1_ag1_m_02_1.wav	everything	2720.5591	2720.8791	EH1|V|R|IY0|TH|IH2|NG	2720.7891	2720.8291
B	7560	DCB_se1_ag1_m_02_1	DCB_se1_ag1_m_02	2780.2056	2780.4456	skating	N	11526	S K EY1 T IH0 NG	0.05	G	N	G	N					And we started skating with Darren,	2319	http://lingtools.uoregon.edu/coraal/explorer/browse.php?what=DCB_se1_ag1_m_02_1.txt&line=2319&settime=2780.2056	0	1	0	NA	NA	NA	NA	0.333333333	N	G	N	N	DCB	M	AG1	SE1	2	TRUE	FALSE	N-like	DCB_se1_ag1_m_02	DCB_se1_ag1_m_02_1.wav	skating	2780.1956	2780.4456	S|K|EY1|T|IH0|NG	2780.3656	2780.3956
B	7569	DCB_se1_ag1_m_02_1	DCB_se1_ag1_m_02	2960.4176	2960.7676	checking	VAG	12027	CH EH1 K IH0 N	0.08	N	N	N	N					checking in.	2480	http://lingtools.uoregon.edu/coraal/explorer/browse.php?what=DCB_se1_ag1_m_02_1.txt&line=2480&settime=2960.4176	0	0	0	NA	NA	NA	NA	0	N	N	N	N	DCB	M	AG1	SE1	2	TRUE	TRUE	V-like	DCB_se1_ag1_m_02	DCB_se1_ag1_m_02_1.wav	checking	2960.4176	2960.7676	CH|EH1|K|IH0|NG	2960.6276	2960.6776
B	7570	DCB_se1_ag1_m_02_1	DCB_se1_ag1_m_02	2970.2565	2970.7065	doing	DAG	12055	D UW1 IH0 N	0.11	N	N	N	N					and let her know what I'm outside doing.	2492	http://lingtools.uoregon.edu/coraal/explorer/browse.php?what=DCB_se1_ag1_m_02_1.txt&line=2492&settime=2970.2565	0	0	0	NA	NA	NA	NA	0	N	N	N	N	DCB	M	AG1	SE1	2	TRUE	TRUE	V-like	DCB_se1_ag1_m_02	DCB_se1_ag1_m_02_1.wav	doing	2970.2265	2970.7065	D|UW1|IH0|NG	2970.4965	2970.5965
B	7573	DCB_se1_ag1_m_02_1	DCB_se1_ag1_m_02	2988.5393	2988.8493	riding	VAG	12127	R AY1 D IH0 N	0.03	N	N	N	N					riding my skateboard,	2508	http://lingtools.uoregon.edu/coraal/explorer/browse.php?what=DCB_se1_ag1_m_02_1.txt&line=2508&settime=2988.5393	0	0	0	NA	NA	NA	NA	0	N	N	N	N	DCB	M	AG1	SE1	2	TRUE	TRUE	V-like	DCB_se1_ag1_m_02	DCB_se1_ag1_m_02_1.wav	riding	2988.5293	2988.8593	R|AY1|D|IH0|NG	2988.7993	2988.8293
B	7577	DCB_se1_ag1_m_02_1	DCB_se1_ag1_m_02	3051.4494	3051.7294	coming	VAG	12233	K AH1 M IH0 N	0.04	N	N	G	N					I fear for my life- Well, just- just coming down	2560	http://lingtools.uoregon.edu/coraal/explorer/browse.php?what=DCB_se1_ag1_m_02_1.txt&line=2560&settime=3051.4494	0	1	0	NA	NA	NA	NA	0.333333333	N	G	N	N	DCB	M	AG1	SE1	2	TRUE	TRUE	V-like	DCB_se1_ag1_m_02	DCB_se1_ag1_m_02_1.wav	coming	3051.4294	3051.7194	K|AH1|M|IH0|NG	3051.6394	3051.6894
B	7583	DCB_se1_ag1_m_02_1	DCB_se1_ag1_m_02	3085.8227	3086.2127	watching	VAG	12314	W AA1 CH IH0 N	0.06	N	N	G	N					and watching out just for people and cars and things like that because	2594	http://lingtools.uoregon.edu/coraal/explorer/browse.php?what=DCB_se1_ag1_m_02_1.txt&line=2594&settime=3085.8227	0	1	0	NA	NA	NA	NA	0.333333333	N	G	N	N	DCB	M	AG1	SE1	2	TRUE	TRUE	V-like	DCB_se1_ag1_m_02	DCB_se1_ag1_m_02_1.wav	watching	3085.8227	3086.2227	W|AA1|CH|IH0|NG	3086.1127	3086.1627
B	7585	DCB_se1_ag1_m_02_1	DCB_se1_ag1_m_02	3094.1298	3094.3798	coming	VAG	12343	K AH1 M IH0 N	0.04	N	N	G	N					I- I never knew if something would just happen to me just coming down the hill	2600	http://lingtools.uoregon.edu/coraal/explorer/browse.php?what=DCB_se1_ag1_m_02_1.txt&line=2600&settime=3094.1298	0	1	0	NA	NA	NA	NA	0.333333333	N	G	N	N	DCB	M	AG1	SE1	2	TRUE	TRUE	V-like	DCB_se1_ag1_m_02	DCB_se1_ag1_m_02_1.wav	coming	3094.1098	3094.3798	K|AH1|M|IH0|NG	3094.3098	3094.3398
B	7597	DCB_se1_ag1_m_02_1	DCB_se1_ag1_m_02	3200.9869	3201.3269	being	BAG	12659	B IY1 IH0 N	0.06	N	N	N	N					just someone being like just,	2690	http://lingtools.uoregon.edu/coraal/explorer/browse.php?what=DCB_se1_ag1_m_02_1.txt&line=2690&settime=3200.9869	0	0	0	NA	NA	NA	NA	0	N	N	N	N	DCB	M	AG1	SE1	2	TRUE	TRUE	V-like	DCB_se1_ag1_m_02	DCB_se1_ag1_m_02_1.wav	being	3200.9869	3201.3169	B|IY1|IH0|NG	3201.2369	3201.2769
B	7598	DCB_se1_ag1_m_02_1	DCB_se1_ag1_m_02	3227.4881	3227.8681	attending	VAG	12718	AH0 T EH1 N D IH0 N	0.1	N	N	N	N					Uh, college. I will be attending um,	2708	http://lingtools.uoregon.edu/coraal/explorer/browse.php?what=DCB_se1_ag1_m_02_1.txt&line=2708&settime=3227.4881	0	0	0	NA	NA	NA	NA	0	N	N	N	N	DCB	M	AG1	SE1	3	TRUE	TRUE	V-like	DCB_se1_ag1_m_02	DCB_se1_ag1_m_02_1.wav	attending	3227.4881	3227.8881	AH0|T|EH1|N|D|IH0|NG	3227.7381	3227.8581
B	7599	DCB_se1_ag1_m_02_1	DCB_se1_ag1_m_02	3249.5011	3250.0811	anything	Q+N	12766	EH1 N IY0 TH IH2 NG	0.21	G	G	G	G					anything like- it- it- it's nothing-	2730	http://lingtools.uoregon.edu/coraal/explorer/browse.php?what=DCB_se1_ag1_m_02_1.txt&line=2730&settime=3249.5011	1	1	1	NA	NA	NA	NA	1	G	G	G	G	DCB	M	AG1	SE1	3	FALSE	FALSE	Other	DCB_se1_ag1_m_02	DCB_se1_ag1_m_02_1.wav	anything	3249.5011	3250.0611	EH1|N|IY0|TH|IH2|NG	3249.8111	3249.8811
B	7608	DCB_se1_ag1_m_02_1	DCB_se1_ag1_m_02	3367.0309	3367.4909	morning	N	13034	M AO1 R N IH0 N	0.12	N	N	N	N					his son to daycare every morning.	2831	http://lingtools.uoregon.edu/coraal/explorer/browse.php?what=DCB_se1_ag1_m_02_1.txt&line=2831&settime=3367.0309	0	0	0	NA	NA	NA	NA	0	N	N	N	N	DCB	M	AG1	SE1	2	TRUE	TRUE	N-like	DCB_se1_ag1_m_02	DCB_se1_ag1_m_02_1.wav	morning	3367.0109	3367.4909	M|AO1|R|N|IH0|NG	3367.3309	3367.3709
B	7609	DCB_se1_ag1_m_02_1	DCB_se1_ag1_m_02	3374.3804	3374.6504	getting	GTG	13052	G IH1 T IH0 N	0.03	N	N	N	N					getting to work on time in the morning,	2837	http://lingtools.uoregon.edu/coraal/explorer/browse.php?what=DCB_se1_ag1_m_02_1.txt&line=2837&settime=3374.3804	0	0	0	NA	NA	NA	NA	0	N	N	N	N	DCB	M	AG1	SE1	2	TRUE	TRUE	V-like	DCB_se1_ag1_m_02	DCB_se1_ag1_m_02_1.wav	getting	3374.3904	3374.6504	G|IH1|T|IH0|NG	3374.5904	3374.6204
B	7610	DCB_se1_ag1_m_02_1	DCB_se1_ag1_m_02	3375.5804	3376.2504	morning	N	13059	M AO1 R N IH0 N	0.26	N	N	N	N					getting to work on time in the morning,	2837	http://lingtools.uoregon.edu/coraal/explorer/browse.php?what=DCB_se1_ag1_m_02_1.txt&line=2837&settime=3375.5804	0	0	0	NA	NA	NA	NA	0	N	N	N	N	DCB	M	AG1	SE1	2	TRUE	TRUE	N-like	DCB_se1_ag1_m_02	DCB_se1_ag1_m_02_1.wav	morning	3375.5804	3376.2504	M|AO1|R|N|IH0|NG	3375.9404	3376.0004
B	7631	DCB_se1_ag1_m_02_1	DCB_se1_ag1_m_02	3593.1007	3593.3507	doing	DAG	13558	D UW1 IH0 N	0.03	N	N	N	N					and just doing a lot of different things.	3029	http://lingtools.uoregon.edu/coraal/explorer/browse.php?what=DCB_se1_ag1_m_02_1.txt&line=3029&settime=3593.1007	0	0	0	NA	NA	NA	NA	0	N	N	N	N	DCB	M	AG1	SE1	2	TRUE	TRUE	V-like	DCB_se1_ag1_m_02	DCB_se1_ag1_m_02_1.wav	doing	3593.1007	3593.3507	D|UW1|IH0|NG	3593.2807	3593.3207
B	7639	DCB_se1_ag1_m_02_1	DCB_se1_ag1_m_02	3671.2879	3671.8079	learning	VAG	13702	L ER1 N IH0 NG	0.14	G	N	G	N					and learning who you are and learning what you come from.	3109	http://lingtools.uoregon.edu/coraal/explorer/browse.php?what=DCB_se1_ag1_m_02_1.txt&line=3109&settime=3671.2879	0	1	0	NA	NA	NA	NA	0.333333333	N	G	N	N	DCB	M	AG1	SE1	2	TRUE	FALSE	V-like	DCB_se1_ag1_m_02	DCB_se1_ag1_m_02_1.wav	learning	3671.2879	3671.7979	L|ER1|N|IH0|NG	3671.6379	3671.6879
B	7650	DCB_se1_ag1_m_02_1	DCB_se1_ag1_m_02	3777.4199	3777.7699	teaching	VAG	13975	T IY1 CH IH0 N	0.05	N	N	N	N					I think I- I had a role, and I had a expectation of teaching my family	3197	http://lingtools.uoregon.edu/coraal/explorer/browse.php?what=DCB_se1_ag1_m_02_1.txt&line=3197&settime=3777.4199	0	0	0	NA	NA	NA	NA	0	N	N	N	N	DCB	M	AG1	SE1	2	TRUE	TRUE	V-like	DCB_se1_ag1_m_02	DCB_se1_ag1_m_02_1.wav	teaching	3777.4199	3777.7499	T|IY1|CH|IH0|NG	3777.6899	3777.7199
B	12139	DCB_se2_ag1_m_01_1	DCB_se2_ag1_m_01	13.4049	13.6949	being	BAG	10532	B IY1 IH0 N	0.07	N	N	N	N					two years after being born.	6	http://lingtools.uoregon.edu/coraal/explorer/browse.php?what=DCB_se2_ag1_m_01_1.txt&line=6&settime=13.4049	0	0	0	NA	NA	NA	NA	0	N	N	N	N	DCB	M	AG1	SE2+3	2	TRUE	TRUE	V-like	DCB_se2_ag1_m_01	DCB_se2_ag1_m_01_1.wav	being	13.4049	13.6749	B|IY1|IH0|NG	13.5949	13.6349
B	12146	DCB_se2_ag1_m_01_1	DCB_se2_ag1_m_01	173.2429	173.4329	living	N	10716	L IH1 V IH0 N	0.03	N	N	N	N					our TV. That's where we have one of the main TVs and the other main TV is in the living room.	102	http://lingtools.uoregon.edu/coraal/explorer/browse.php?what=DCB_se2_ag1_m_01_1.txt&line=102&settime=173.2429	0	0	0	NA	NA	NA	NA	0	N	N	N	N	DCB	M	AG1	SE2+3	2	TRUE	TRUE	N-like	DCB_se2_ag1_m_01	DCB_se2_ag1_m_01_1.wav	living	173.2329	173.4329	L|IH1|V|IH0|NG	173.3729	173.4029
B	12155	DCB_se2_ag1_m_01_1	DCB_se2_ag1_m_01	338.0367	338.3967	playing	VAG	11085	P L EY1 IH0 N	0.06	N	N	G	N					And from that, I believe two-thousand five and on I've been playing football.	225	http://lingtools.uoregon.edu/coraal/explorer/browse.php?what=DCB_se2_ag1_m_01_1.txt&line=225&settime=338.0367	0	1	0	NA	NA	NA	NA	0.333333333	N	G	N	N	DCB	M	AG1	SE2+3	2	TRUE	TRUE	V-like	DCB_se2_ag1_m_01	DCB_se2_ag1_m_01_1.wav	playing	338.0367	338.3967	P|L|EY1|IH0|NG	338.3067	338.3367
B	12156	DCB_se2_ag1_m_01_1	DCB_se2_ag1_m_01	345.7954	346.3154	cheerleading	VAG	11105	CH IH1 R L IY2 D IH0 N	0.09	N	N	G	G					Cause Forestville offered football, basketball, baseball, and cheerleading.	231	http://lingtools.uoregon.edu/coraal/explorer/browse.php?what=DCB_se2_ag1_m_01_1.txt&line=231&settime=345.7954	0	1	1	NA	NA	NA	NA	0.666666667	N	G	G	G	DCB	M	AG1	SE2+3	3	FALSE	TRUE	V-like	DCB_se2_ag1_m_01	DCB_se2_ag1_m_01_1.wav	cheerleading	345.7954	346.3154	CH|IH1|R|L|IY2|D|IH0|NG	346.1954	346.2254
B	12160	DCB_se2_ag1_m_01_1	DCB_se2_ag1_m_01	378.1854	378.3654	being	BAG	11206	B IY1 IH0 N	0.04	N	N	N	N					I wanted to see everybody's perspective on- see like what the girls were seeing on the sideline as well as being a football player	248	http://lingtools.uoregon.edu/coraal/explorer/browse.php?what=DCB_se2_ag1_m_01_1.txt&line=248&settime=378.1854	0	0	0	NA	NA	NA	NA	0	N	N	N	N	DCB	M	AG1	SE2+3	2	TRUE	TRUE	V-like	DCB_se2_ag1_m_01	DCB_se2_ag1_m_01_1.wav	being	378.1854	378.3654	B|IY1|IH0|NG	378.2954	378.3254
B	12171	DCB_se2_ag1_m_01_1	DCB_se2_ag1_m_01	543.9857	544.2357	calling	VAG	11552	K AO1 L IH0 N	0.03	N	N	N	N					I'm not calling her old but it was a long time ago.	400	http://lingtools.uoregon.edu/coraal/explorer/browse.php?what=DCB_se2_ag1_m_01_1.txt&line=400&settime=543.9857	0	0	0	NA	NA	NA	NA	0	N	N	N	N	DCB	M	AG1	SE2+3	2	TRUE	TRUE	V-like	DCB_se2_ag1_m_01	DCB_se2_ag1_m_01_1.wav	calling	543.9857	544.2457	K|AO1|L|IH0|NG	544.1857	544.2157
B	12179	DCB_se2_ag1_m_01_1	DCB_se2_ag1_m_01	649.5513	649.8613	biking	VAG	11806	B AY1 K IH0 N	0.04	N	N	N	N					it's like up the street from me so I was biking to and fro back to school.	498	http://lingtools.uoregon.edu/coraal/explorer/browse.php?what=DCB_se2_ag1_m_01_1.txt&line=498&settime=649.5513	0	0	0	NA	NA	NA	NA	0	N	N	N	N	DCB	M	AG1	SE2+3	2	TRUE	TRUE	V-like	DCB_se2_ag1_m_01	DCB_se2_ag1_m_01_1.wav	biking	649.5413	649.8713	B|AY1|K|IH0|NG	649.7813	649.8213
B	12180	DCB_se2_ag1_m_01_1	DCB_se2_ag1_m_01	664.606	664.976	slipping	VAG	11856	S L IH1 P IH0 N	0.08	N	N	N	N					grades were slipping off and stuff like that.	516	http://lingtools.uoregon.edu/coraal/explorer/browse.php?what=DCB_se2_ag1_m_01_1.txt&line=516&settime=664.606	0	0	0	NA	NA	NA	NA	0	N	N	N	N	DCB	M	AG1	SE2+3	2	TRUE	TRUE	V-like	DCB_se2_ag1_m_01	DCB_se2_ag1_m_01_1.wav	slipping	664.606	664.956	S|L|IH1|P|IH0|NG	664.846	664.896
B	12183	DCB_se2_ag1_m_01_1	DCB_se2_ag1_m_01	700.1038	700.3638	during	P	11969	D UH1 R IH0 N	0.03	N	N	N	N					we not allowed to watch TV during the week	541	http://lingtools.uoregon.edu/coraal/explorer/browse.php?what=DCB_se2_ag1_m_01_1.txt&line=541&settime=700.1038	0	0	0	NA	NA	NA	NA	0	N	N	N	N	DCB	M	AG1	SE2+3	2	TRUE	TRUE	Other	DCB_se2_ag1_m_01	DCB_se2_ag1_m_01_1.wav	during	700.0938	700.3638	D|UH1|R|IH0|NG	700.3038	700.3338
B	12204	DCB_se2_ag1_m_01_1	DCB_se2_ag1_m_01	1047.592	1047.912	attending	VAG	12825	AH0 T EH1 N D IH0 N	0.05	N	N	N	N					we was all attending private school at the same time,	822	http://lingtools.uoregon.edu/coraal/explorer/browse.php?what=DCB_se2_ag1_m_01_1.txt&line=822&settime=1047.592	0	0	0	NA	NA	NA	NA	0	N	N	N	N	DCB	M	AG1	SE2+3	3	TRUE	TRUE	V-like	DCB_se2_ag1_m_01	DCB_se2_ag1_m_01_1.wav	attending	1047.602	1047.912	AH0|T|EH1|N|D|IH0|NG	1047.822	1047.862
B	12205	DCB_se2_ag1_m_01_1	DCB_se2_ag1_m_01	1076.7768	1077.3868	anything	Q+N	12888	EH1 N IY0 TH IH2 NG	0.21	G	G	G	G					Cause like we'ves never wanted for anything, we have	849	http://lingtools.uoregon.edu/coraal/explorer/browse.php?what=DCB_se2_ag1_m_01_1.txt&line=849&settime=1076.7768	1	1	1	NA	NA	NA	NA	1	G	G	G	G	DCB	M	AG1	SE2+3	3	FALSE	FALSE	Other	DCB_se2_ag1_m_01	DCB_se2_ag1_m_01_1.wav	anything	1076.8068	1077.3768	EH1|N|IY0|TH|IH2|NG	1077.0968	1077.1868
B	12219	DCB_se2_ag1_m_01_1	DCB_se2_ag1_m_01	1279.7722	1279.9722	going	VAG	13283	G OW1 IH0 N	0.03	N	N	N	N					release of th- not the release, the opening of a new gym at a barbershop that he was going to.	1042	http://lingtools.uoregon.edu/coraal/explorer/browse.php?what=DCB_se2_ag1_m_01_1.txt&line=1042&settime=1279.7722	0	0	0	NA	NA	NA	NA	0	N	N	N	N	DCB	M	AG1	SE2+3	2	TRUE	TRUE	V-like	DCB_se2_ag1_m_01	DCB_se2_ag1_m_01_1.wav	going	1279.7722	1279.9722	G|OW1|IH0|NG	1279.8922	1279.9322
B	12221	DCB_se2_ag1_m_01_1	DCB_se2_ag1_m_01	1286.4536	1286.7036	coming	VAG	13308	K AH1 M IH0 N	0.03	N	N	G	N					and we been coming here ever since.	1048	http://lingtools.uoregon.edu/coraal/explorer/browse.php?what=DCB_se2_ag1_m_01_1.txt&line=1048&settime=1286.4536	0	1	0	NA	NA	NA	NA	0.333333333	N	G	N	N	DCB	M	AG1	SE2+3	2	TRUE	TRUE	V-like	DCB_se2_ag1_m_01	DCB_se2_ag1_m_01_1.wav	coming	1286.4536	1286.7036	K|AH1|M|IH0|NG	1286.6436	1286.6736
B	12222	DCB_se2_ag1_m_01_1	DCB_se2_ag1_m_01	1295.3527	1295.5327	coming	VAG	13328	K AH1 M IH0 N	0.03	N	N	N	N					That's when we started coming to the summer camp.	1058	http://lingtools.uoregon.edu/coraal/explorer/browse.php?what=DCB_se2_ag1_m_01_1.txt&line=1058&settime=1295.3527	0	0	0	NA	NA	NA	NA	0	N	N	N	N	DCB	M	AG1	SE2+3	2	TRUE	TRUE	V-like	DCB_se2_ag1_m_01	DCB_se2_ag1_m_01_1.wav	coming	1295.3427	1295.5327	K|AH1|M|IH0|NG	1295.4727	1295.5027
B	12223	DCB_se2_ag1_m_01_1	DCB_se2_ag1_m_01	1297.4908	1297.6908	coming	VAG	13335	K AH1 M IH0 N	0.03	N	N	N	N					I've been coming to the Club since two-thousand twelve cause that was /RD-NAME-2/ first year.	1060	http://lingtools.uoregon.edu/coraal/explorer/browse.php?what=DCB_se2_ag1_m_01_1.txt&line=1060&settime=1297.4908	0	0	0	NA	NA	NA	NA	0	N	N	N	N	DCB	M	AG1	SE2+3	2	TRUE	TRUE	V-like	DCB_se2_ag1_m_01	DCB_se2_ag1_m_01_1.wav	coming	1297.4908	1297.7008	K|AH1|M|IH0|NG	1297.6408	1297.6708
B	12230	DCB_se2_ag1_m_01_1	DCB_se2_ag1_m_01	1406.9811	1407.2011	being	BAG	13645	B IY1 IH0 N	0.04	N	N	N	N					I never been to New York but like, being able to go out there for the first time, it was great.	1154	http://lingtools.uoregon.edu/coraal/explorer/browse.php?what=DCB_se2_ag1_m_01_1.txt&line=1154&settime=1406.9811	0	0	0	NA	NA	NA	NA	0	N	N	N	N	DCB	M	AG1	SE2+3	2	TRUE	TRUE	V-like	DCB_se2_ag1_m_01	DCB_se2_ag1_m_01_1.wav	being	1406.9911	1407.2011	B|IY1|IH0|NG	1407.1111	1407.1511
B	12231	DCB_se2_ag1_m_01_1	DCB_se2_ag1_m_01	1435.0205	1435.2005	being	BAG	13735	B IY1 IH0 N	0.04	N	N	N	N					And just being able to go to Birmingham,	1184	http://lingtools.uoregon.edu/coraal/explorer/browse.php?what=DCB_se2_ag1_m_01_1.txt&line=1184&settime=1435.0205	0	0	0	NA	NA	NA	NA	0	N	N	N	N	DCB	M	AG1	SE2+3	2	TRUE	TRUE	V-like	DCB_se2_ag1_m_01	DCB_se2_ag1_m_01_1.wav	being	1435.0205	1435.2005	B|IY1|IH0|NG	1435.1305	1435.1605
B	12235	DCB_se2_ag1_m_01_1	DCB_se2_ag1_m_01	1491.1191	1491.3191	being	BAG	13900	B IY1 IH0 N	0.04	N	N	N	N					just being able to vent about stuff like that,	1244	http://lingtools.uoregon.edu/coraal/explorer/browse.php?what=DCB_se2_ag1_m_01_1.txt&line=1244&settime=1491.1191	0	0	0	NA	NA	NA	NA	0	N	N	N	N	DCB	M	AG1	SE2+3	2	TRUE	TRUE	V-like	DCB_se2_ag1_m_01	DCB_se2_ag1_m_01_1.wav	being	1491.1191	1491.3191	B|IY1|IH0|NG	1491.2591	1491.2891
B	12239	DCB_se2_ag1_m_01_1	DCB_se2_ag1_m_01	1548.8914	1549.2314	moving	VAG	14012	M UW1 V IH0 N	0.1	N	N	N	N					Uh, slowly just keep moving west. We went to Birmingham.	1292	http://lingtools.uoregon.edu/coraal/explorer/browse.php?what=DCB_se2_ag1_m_01_1.txt&line=1292&settime=1548.8914	0	0	0	NA	NA	NA	NA	0	N	N	N	N	DCB	M	AG1	SE2+3	2	TRUE	TRUE	V-like	DCB_se2_ag1_m_01	DCB_se2_ag1_m_01_1.wav	moving	1548.9014	1549.2414	M|UW1|V|IH0|NG	1549.1014	1549.1414
B	12240	DCB_se2_ag1_m_01_1	DCB_se2_ag1_m_01	1559.9249	1560.1949	moving	VAG	14041	M UW1 V IH0 N	0.05	N	N	N	N					let's just keep moving that way.	1300	http://lingtools.uoregon.edu/coraal/explorer/browse.php?what=DCB_se2_ag1_m_01_1.txt&line=1300&settime=1559.9249	0	0	0	NA	NA	NA	NA	0	N	N	N	N	DCB	M	AG1	SE2+3	2	TRUE	TRUE	V-like	DCB_se2_ag1_m_01	DCB_se2_ag1_m_01_1.wav	moving	1559.9149	1560.1949	M|UW1|V|IH0|NG	1560.1149	1560.1449
B	12243	DCB_se2_ag1_m_01_1	DCB_se2_ag1_m_01	1640.8689	1641.2389	happening	VAG	14176	HH AE1 P AH0 N IH0 N	0.05	N	N	N	N					things happening in politics.	1375	http://lingtools.uoregon.edu/coraal/explorer/browse.php?what=DCB_se2_ag1_m_01_1.txt&line=1375&settime=1640.8689	0	0	0	NA	NA	NA	NA	0	N	N	N	N	DCB	M	AG1	SE2+3	3	TRUE	TRUE	V-like	DCB_se2_ag1_m_01	DCB_se2_ag1_m_01_1.wav	happening	1640.8689	1641.2389	HH|AE1|P|AH0|N|IH0|NG	1641.1489	1641.1889
B	12244	DCB_se2_ag1_m_01_1	DCB_se2_ag1_m_01	1651.7012	1651.9812	doing	DAG	14205	D UW1 IH0 N	0.06	N	N	N	N					Cause it seems like we're always on the news for doing something wrong,	1381	http://lingtools.uoregon.edu/coraal/explorer/browse.php?what=DCB_se2_ag1_m_01_1.txt&line=1381&settime=1651.7012	0	0	0	NA	NA	NA	NA	0	N	N	N	N	DCB	M	AG1	SE2+3	2	TRUE	TRUE	V-like	DCB_se2_ag1_m_01	DCB_se2_ag1_m_01_1.wav	doing	1651.7012	1651.9712	D|UW1|IH0|NG	1651.8512	1651.9212
B	12246	DCB_se2_ag1_m_01_1	DCB_se2_ag1_m_01	1660.6071	1660.9871	happening	VAG	14222	HH AE1 P AH0 N IH0 N	0.05	N	N	N	N					it keeps happening on a daily basis and I feel like	1391	http://lingtools.uoregon.edu/coraal/explorer/browse.php?what=DCB_se2_ag1_m_01_1.txt&line=1391&settime=1660.6071	0	0	0	NA	NA	NA	NA	0	N	N	N	N	DCB	M	AG1	SE2+3	3	TRUE	TRUE	V-like	DCB_se2_ag1_m_01	DCB_se2_ag1_m_01_1.wav	happening	1660.6071	1660.9871	HH|AE1|P|AH0|N|IH0|NG	1660.8971	1660.9371
B	12255	DCB_se2_ag1_m_01_1	DCB_se2_ag1_m_01	1780.1736	1780.4136	talking	VAG	14464	T AO1 K IH0 NG	0.03	G	N	N	N					Are we talking about like, police	1499	http://lingtools.uoregon.edu/coraal/explorer/browse.php?what=DCB_se2_ag1_m_01_1.txt&line=1499&settime=1780.1736	0	0	0	NA	NA	NA	NA	0	N	N	N	N	DCB	M	AG1	SE2+3	2	TRUE	FALSE	V-like	DCB_se2_ag1_m_01	DCB_se2_ag1_m_01_1.wav	talking	1780.1736	1780.4136	T|AO1|K|IH0|NG	1780.3536	1780.3836
B	12258	DCB_se2_ag1_m_01_1	DCB_se2_ag1_m_01	1810.6532	1811.0832	anything	Q+N	14543	EH1 N IY0 TH IH2 NG	0.1	G	G	G	G					with their taser if anything.	1528	http://lingtools.uoregon.edu/coraal/explorer/browse.php?what=DCB_se2_ag1_m_01_1.txt&line=1528&settime=1810.6532	1	1	1	NA	NA	NA	NA	1	G	G	G	G	DCB	M	AG1	SE2+3	3	FALSE	FALSE	Other	DCB_se2_ag1_m_01	DCB_se2_ag1_m_01_1.wav	anything	1810.6532	1811.2232	EH1|N|IY0|TH|IH2|NG	1810.9132	1810.9832
B	12259	DCB_se2_ag1_m_01_1	DCB_se2_ag1_m_01	1814.6237	1814.9737	being	BAG	14553	B IY1 IH0 NG	0.24	G	G	G	G					you see on the news a white person being	1532	http://lingtools.uoregon.edu/coraal/explorer/browse.php?what=DCB_se2_ag1_m_01_1.txt&line=1532&settime=1814.6237	1	1	1	NA	NA	NA	NA	1	G	G	G	G	DCB	M	AG1	SE2+3	2	FALSE	FALSE	V-like	DCB_se2_ag1_m_01	DCB_se2_ag1_m_01_1.wav	being	1814.6237	1814.9637	B|IY1|IH0|NG	1814.7137	1814.7437
B	12262	DCB_se2_ag1_m_01_1	DCB_se2_ag1_m_01	1825.3107	1825.6307	training	N	14588	T R EY1 N IH0 NG	0.06	G	G?	G	G					more training courses on how to use your taser,	1544	http://lingtools.uoregon.edu/coraal/explorer/browse.php?what=DCB_se2_ag1_m_01_1.txt&line=1544&settime=1825.3107	0.75	1	1	NA	NA	NA	NA	0.916666667	G	G	G	G	DCB	M	AG1	SE2+3	2	FALSE	FALSE	N-like	DCB_se2_ag1_m_01	DCB_se2_ag1_m_01_1.wav	training	1825.3107	1825.6407	T|R|EY1|N|IH0|NG	1825.5407	1825.5907
B	12264	DCB_se2_ag1_m_01_1	DCB_se2_ag1_m_01	1832.779	1832.959	being	BAG	14615	B IY1 IH0 NG	0.07	G	N	N	N					being shot, that hurts.	1550	http://lingtools.uoregon.edu/coraal/explorer/browse.php?what=DCB_se2_ag1_m_01_1.txt&line=1550&settime=1832.779	0	0	0	NA	NA	NA	NA	0	N	N	N	N	DCB	M	AG1	SE2+3	2	TRUE	FALSE	V-like	DCB_se2_ag1_m_01	DCB_se2_ag1_m_01_1.wav	being	1832.779	1832.979	B|IY1|IH0|NG	1832.919	1832.949
B	12265	DCB_se2_ag1_m_01_1	DCB_se2_ag1_m_01	1838.6975	1838.9475	running	VAG	14635	R AH1 N IH0 N	0.07	N	N	N	N					So like, that's gonna stop you from running a little bit.	1556	http://lingtools.uoregon.edu/coraal/explorer/browse.php?what=DCB_se2_ag1_m_01_1.txt&line=1556&settime=1838.6975	0	0	0	NA	NA	NA	NA	0	N	N	N	N	DCB	M	AG1	SE2+3	2	TRUE	TRUE	V-like	DCB_se2_ag1_m_01	DCB_se2_ag1_m_01_1.wav	running	1838.6875	1838.9375	R|AH1|N|IH0|NG	1838.8475	1838.8775
B	12279	DCB_se2_ag1_m_01_1	DCB_se2_ag1_m_01	1903.314	1903.734	something	Q+N	14772	S AH1 M TH IH0 N	0.1	N	N	N	N					broken something.	1626	http://lingtools.uoregon.edu/coraal/explorer/browse.php?what=DCB_se2_ag1_m_01_1.txt&line=1626&settime=1903.314	0	0	0	NA	NA	NA	NA	0	N	N	N	N	DCB	M	AG1	SE2+3	2	TRUE	TRUE	Other	DCB_se2_ag1_m_01	DCB_se2_ag1_m_01_1.wav	something	1903.314	1903.654	S|AH1|M|TH|IH0|NG	1903.594	1903.624
B	12281	DCB_se2_ag1_m_01_1	DCB_se2_ag1_m_01	1940.5046	1940.8546	something	Q+N	14853	S AH1 M TH IH0 N	0.08	N	N	N	N					Even if I'm going through something, I won't	1656	http://lingtools.uoregon.edu/coraal/explorer/browse.php?what=DCB_se2_ag1_m_01_1.txt&line=1656&settime=1940.5046	0	0	0	NA	NA	NA	NA	0	N	N	N	N	DCB	M	AG1	SE2+3	2	TRUE	TRUE	Other	DCB_se2_ag1_m_01	DCB_se2_ag1_m_01_1.wav	something	1940.5046	1940.8546	S|AH1|M|TH|IH0|NG	1940.7146	1940.7746
B	12283	DCB_se2_ag1_m_01_1	DCB_se2_ag1_m_01	1991.9312	1992.2612	anything	Q+N	15016	EH1 N IY0 TH IH2 N	0.1	N	N	G	G					in life right now, if anything.	1700	http://lingtools.uoregon.edu/coraal/explorer/browse.php?what=DCB_se2_ag1_m_01_1.txt&line=1700&settime=1991.9312	0	1	1	NA	NA	NA	NA	0.666666667	N	G	G	G	DCB	M	AG1	SE2+3	3	FALSE	TRUE	Other	DCB_se2_ag1_m_01	DCB_se2_ag1_m_01_1.wav	anything	1991.9312	1992.2612	EH1|N|IY0|TH|IH2|NG	1992.1212	1992.1512
B	12305	DCB_se2_ag1_m_01_1	DCB_se2_ag1_m_01	2254.8922	2255.4122	realizing	VAG	15555	R IY1 AH0 L AY2 Z IH0 N	0.03	N	N	N	N					each system and realizing the evolution was-	1917	http://lingtools.uoregon.edu/coraal/explorer/browse.php?what=DCB_se2_ag1_m_01_1.txt&line=1917&settime=2254.8922	0	0	0	NA	NA	NA	NA	0	N	N	N	N	DCB	M	AG1	SE2+3	3	TRUE	TRUE	V-like	DCB_se2_ag1_m_01	DCB_se2_ag1_m_01_1.wav	realizing	2254.9122	2255.4122	R|IY1|AH0|L|AY2|Z|IH0|NG	2255.3522	2255.3822
B	12308	DCB_se2_ag1_m_01_1	DCB_se2_ag1_m_01	2295.4101	2295.6601	going	VAG	15668	G OW1 IH0 N	0.04	N	N	N	N					and I'm going through all the super hero Lego games now.	1965	http://lingtools.uoregon.edu/coraal/explorer/browse.php?what=DCB_se2_ag1_m_01_1.txt&line=1965&settime=2295.4101	0	0	0	NA	NA	NA	NA	0	N	N	N	N	DCB	M	AG1	SE2+3	2	TRUE	TRUE	V-like	DCB_se2_ag1_m_01	DCB_se2_ag1_m_01_1.wav	going	2295.4001	2295.6601	G|OW1|IH0|NG	2295.5601	2295.6201
B	12313	DCB_se2_ag1_m_01_1	DCB_se2_ag1_m_01	2329.5052	2329.7952	being	BAG	15753	B IY1 IH0 N	0.04	N	N	N	N					being able to like	1997	http://lingtools.uoregon.edu/coraal/explorer/browse.php?what=DCB_se2_ag1_m_01_1.txt&line=1997&settime=2329.5052	0	0	0	NA	NA	NA	NA	0	N	N	N	N	DCB	M	AG1	SE2+3	2	TRUE	TRUE	V-like	DCB_se2_ag1_m_01	DCB_se2_ag1_m_01_1.wav	being	2329.5152	2329.7852	B|IY1|IH0|NG	2329.7252	2329.7552
B	12314	DCB_se2_ag1_m_01_1	DCB_se2_ag1_m_01	2392.7399	2392.9299	during	P	15883	D UH1 R IH0 N	0.03	N	N	N	N					Mostly because we don't watch TV during the week so I only have to play on the weekends.	2055	http://lingtools.uoregon.edu/coraal/explorer/browse.php?what=DCB_se2_ag1_m_01_1.txt&line=2055&settime=2392.7399	0	0	0	NA	NA	NA	NA	0	N	N	N	N	DCB	M	AG1	SE2+3	2	TRUE	TRUE	Other	DCB_se2_ag1_m_01	DCB_se2_ag1_m_01_1.wav	during	2392.7399	2392.9299	D|UH1|R|IH0|NG	2392.8699	2392.8999
B	12325	DCB_se2_ag1_m_01_1	DCB_se2_ag1_m_01	2477.9166	2478.1766	living	VAG	16104	L IH1 V IH0 N	0.03	N	N	N	N					but they were living together	2144	http://lingtools.uoregon.edu/coraal/explorer/browse.php?what=DCB_se2_ag1_m_01_1.txt&line=2144&settime=2477.9166	0	0	0	NA	NA	NA	NA	0	N	N	N	N	DCB	M	AG1	SE2+3	2	TRUE	TRUE	V-like	DCB_se2_ag1_m_01	DCB_se2_ag1_m_01_1.wav	living	2477.9066	2478.1866	L|IH1|V|IH0|NG	2478.1266	2478.1566
B	12327	DCB_se2_ag1_m_01_1	DCB_se2_ag1_m_01	2490.9655	2491.3655	breaking	VAG	16146	B R EY1 K IH0 N	0.07	N	N	G	N					these two couples breaking barriers was just great to see.	2158	http://lingtools.uoregon.edu/coraal/explorer/browse.php?what=DCB_se2_ag1_m_01_1.txt&line=2158&settime=2490.9655	0	1	0	NA	NA	NA	NA	0.333333333	N	G	N	N	DCB	M	AG1	SE2+3	2	TRUE	TRUE	V-like	DCB_se2_ag1_m_01	DCB_se2_ag1_m_01_1.wav	breaking	2490.9655	2491.3655	B|R|EY1|K|IH0|NG	2491.2255	2491.2855
B	12328	DCB_se2_ag1_m_01_1	DCB_se2_ag1_m_01	2508.8258	2509.2158	destroying	VAG	16179	D IH0 S T R OY1 IH0 N	0.05	N	N	G	N					no more construction, you're destroying our trees. But,	2170	http://lingtools.uoregon.edu/coraal/explorer/browse.php?what=DCB_se2_ag1_m_01_1.txt&line=2170&settime=2508.8258	0	1	0	NA	NA	NA	NA	0.333333333	N	G	N	N	DCB	M	AG1	SE2+3	3	TRUE	TRUE	V-like	DCB_se2_ag1_m_01	DCB_se2_ag1_m_01_1.wav	destroying	2508.8258	2509.2158	D|IH0|S|T|R|OY1|IH0|NG	2509.1358	2509.1658
B	12331	DCB_se2_ag1_m_01_1	DCB_se2_ag1_m_01	2513.0814	2513.5214	buildings	NS	16198	B IH1 L D IH0 NG Z	0.06	G	N	N	N					I feel like it's getting to a point where they're just trying to put buildings in places where buildings don't really belong.	2172	http://lingtools.uoregon.edu/coraal/explorer/browse.php?what=DCB_se2_ag1_m_01_1.txt&line=2172&settime=2513.0814	0	0	0	NA	NA	NA	NA	0	N	N	N	N	DCB	M	AG1	SE2+3	2	TRUE	FALSE	N-like	DCB_se2_ag1_m_01	DCB_se2_ag1_m_01_1.wav	buildings	2513.0514	2513.5214	B|IH1|L|D|IH0|NG|Z	2513.3714	2513.4014
B	12332	DCB_se2_ag1_m_01_1	DCB_se2_ag1_m_01	2514.1514	2514.4714	buildings	NS	16202	B IH1 L D IH0 NG Z	0.05	G	N	N	N					I feel like it's getting to a point where they're just trying to put buildings in places where buildings don't really belong.	2172	http://lingtools.uoregon.edu/coraal/explorer/browse.php?what=DCB_se2_ag1_m_01_1.txt&line=2172&settime=2514.1514	0	0	0	NA	NA	NA	NA	0	N	N	N	N	DCB	M	AG1	SE2+3	2	TRUE	FALSE	N-like	DCB_se2_ag1_m_01	DCB_se2_ag1_m_01_1.wav	buildings	2514.1514	2514.4714	B|IH1|L|D|IH0|NG|Z	2514.3714	2514.4014
B	12337	DCB_se2_ag1_m_01_1	DCB_se2_ag1_m_01	2544.7629	2545.1429	coming	VAG	16260	K AH1 M IH0 N	0.07	N	N	G	N					coming over when people come over as well.	2202	http://lingtools.uoregon.edu/coraal/explorer/browse.php?what=DCB_se2_ag1_m_01_1.txt&line=2202&settime=2544.7629	0	1	0	NA	NA	NA	NA	0.333333333	N	G	N	N	DCB	M	AG1	SE2+3	2	TRUE	TRUE	V-like	DCB_se2_ag1_m_01	DCB_se2_ag1_m_01_1.wav	coming	2544.7629	2545.1429	K|AH1|M|IH0|NG	2545.0329	2545.0729
B	12344	DCB_se2_ag1_m_01_1	DCB_se2_ag1_m_01	2663.3031	2663.7631	dodging	VAG	16577	D AA1 JH IH0 N	0.07	N	N	N	N					but she's been dodging it.	2319	http://lingtools.uoregon.edu/coraal/explorer/browse.php?what=DCB_se2_ag1_m_01_1.txt&line=2319&settime=2663.3031	0	0	0	NA	NA	NA	NA	0	N	N	N	N	DCB	M	AG1	SE2+3	2	TRUE	TRUE	V-like	DCB_se2_ag1_m_01	DCB_se2_ag1_m_01_1.wav	dodging	2663.3231	2663.7631	D|AA1|JH|IH0|NG	2663.6331	2663.7031
B	12349	DCB_se2_ag1_m_01_1	DCB_se2_ag1_m_01	2728.4738	2729.2238	being	BAG	16698	B IY1 IH0 NG	0.32	G	N	G	N					being able to tour DC	2378	http://lingtools.uoregon.edu/coraal/explorer/browse.php?what=DCB_se2_ag1_m_01_1.txt&line=2378&settime=2728.4738	0	1	0	NA	NA	NA	NA	0.333333333	N	G	N	N	DCB	M	AG1	SE2+3	2	TRUE	FALSE	V-like	DCB_se2_ag1_m_01	DCB_se2_ag1_m_01_1.wav	being	2728.4738	2729.2238	B|IY1|IH0|NG	2729.0638	2729.0938
B	12351	DCB_se2_ag1_m_01_1	DCB_se2_ag1_m_01	2786.383	2786.733	feeling	N	16793	F IY1 L IH0 N	0.08	N	N	N	N					really feeling it, you put 'em on your french fries as well.	2427	http://lingtools.uoregon.edu/coraal/explorer/browse.php?what=DCB_se2_ag1_m_01_1.txt&line=2427&settime=2786.383	0	0	0	NA	NA	NA	NA	0	N	N	N	N	DCB	M	AG1	SE2+3	2	TRUE	TRUE	N-like	DCB_se2_ag1_m_01	DCB_se2_ag1_m_01_1.wav	feeling	2786.383	2786.723	F|IY1|L|IH0|NG	2786.603	2786.653
B	12352	DCB_se2_ag1_m_01_1	DCB_se2_ag1_m_01	2805.3701	2805.6001	going	VAG	16842	G OW1 IH0 N	0.06	N	N	N	N					I told 'em next time I'm going out there,	2447	http://lingtools.uoregon.edu/coraal/explorer/browse.php?what=DCB_se2_ag1_m_01_1.txt&line=2447&settime=2805.3701	0	0	0	NA	NA	NA	NA	0	N	N	N	N	DCB	M	AG1	SE2+3	2	TRUE	TRUE	V-like	DCB_se2_ag1_m_01	DCB_se2_ag1_m_01_1.wav	going	2805.3701	2805.5901	G|OW1|IH0|N	2805.4701	2805.5401
B	12358	DCB_se2_ag1_m_01_1	DCB_se2_ag1_m_01	2936.4148	2936.8048	rapping	VAG	17156	R AE1 P IH0 NG	0.06	G	G	G	G					So I listen to fast rappers and try to run to their tempo of- fast as they're rapping.	2556	http://lingtools.uoregon.edu/coraal/explorer/browse.php?what=DCB_se2_ag1_m_01_1.txt&line=2556&settime=2936.4148	1	1	1	NA	NA	NA	NA	1	G	G	G	G	DCB	M	AG1	SE2+3	2	FALSE	FALSE	V-like	DCB_se2_ag1_m_01	DCB_se2_ag1_m_01_1.wav	rapping	2936.4048	2936.8048	R|AE1|P|IH0|NG	2936.6848	2936.7548
B	12360	DCB_se2_ag1_m_01_1	DCB_se2_ag1_m_01	2986.1824	2986.4924	saying	VAG	17295	S EY1 IH0 NG	0.04	G	G	N	G					but at the same time they could rap fast but you won't understand a thing they're saying.	2598	http://lingtools.uoregon.edu/coraal/explorer/browse.php?what=DCB_se2_ag1_m_01_1.txt&line=2598&settime=2986.1824	1	0	1	NA	NA	NA	NA	0.666666667	G	N	G	G	DCB	M	AG1	SE2+3	2	FALSE	FALSE	V-like	DCB_se2_ag1_m_01	DCB_se2_ag1_m_01_1.wav	saying	2986.1824	2986.5824	S|EY1|IH0|NG	2986.3824	2986.4124
B	12361	DCB_se2_ag1_m_01_1	DCB_se2_ag1_m_01	2994.8008	2995.0808	being	BAG	17313	B IY1 IH0 N	0.03	N	N	N	N					Speed Demon being Eminem and Tech Nine by themselves which was	2604	http://lingtools.uoregon.edu/coraal/explorer/browse.php?what=DCB_se2_ag1_m_01_1.txt&line=2604&settime=2994.8008	0	0	0	NA	NA	NA	NA	0	N	N	N	N	DCB	M	AG1	SE2+3	2	TRUE	TRUE	V-like	DCB_se2_ag1_m_01	DCB_se2_ag1_m_01_1.wav	being	2994.8108	2995.0808	B|IY1|IH0|NG	2995.0208	2995.0508
B	12618	DCB_se2_ag2_f_02_1	DCB_se2_ag2_f_02	309.6861	309.8961	being	BAG	687	B IY1 IH0 NG	0.09	G	G	G				G		unless you c- you know, you're being nosy or something like that.	291	http://lingtools.uoregon.edu/coraal/explorer/browse.php?what=DCB_se2_ag2_f_02_1.txt&line=291&settime=309.6861	1	1	NA	NA	NA	1	NA	1	G	G	G	G	DCB	F	AG2	SE2+3	2	FALSE	FALSE	V-like	DCB_se2_ag2_f_02	DCB_se2_ag2_f_02_1.wav	being	309.6861	309.8961	B|IY1|IH0|NG	309.7861	309.8161
B	12619	DCB_se2_ag2_f_02_1	DCB_se2_ag2_f_02	310.3461	310.6161	something	Q+N	690	S AH1 M TH IH0 N	0.05	N	G	G				G		unless you c- you know, you're being nosy or something like that.	291	http://lingtools.uoregon.edu/coraal/explorer/browse.php?what=DCB_se2_ag2_f_02_1.txt&line=291&settime=310.3461	1	1	NA	NA	NA	1	NA	1	G	G	G	G	DCB	F	AG2	SE2+3	2	FALSE	TRUE	Other	DCB_se2_ag2_f_02	DCB_se2_ag2_f_02_1.wav	something	310.3561	310.6161	S|AH1|M|TH|IH0|NG	310.5361	310.5761
B	12622	DCB_se2_ag2_f_02_1	DCB_se2_ag2_f_02	333.4024	333.7124	reading	N	776	R IY1 D IH0 NG	0.1	G	G	G				G		But I actually had to go through a reading program that first year	314	http://lingtools.uoregon.edu/coraal/explorer/browse.php?what=DCB_se2_ag2_f_02_1.txt&line=314&settime=333.4024	1	1	NA	NA	NA	1	NA	1	G	G	G	G	DCB	F	AG2	SE2+3	2	FALSE	FALSE	N-like	DCB_se2_ag2_f_02	DCB_se2_ag2_f_02_1.wav	reading	333.4024	333.7224	R|IY1|D|IH0|NG	333.5824	333.6324
B	12626	DCB_se2_ag2_f_02_1	DCB_se2_ag2_f_02	343.8009	344.0309	reading	VAG	812	R IY1 D IH0 NG	0.06	G	G	G				G		because I wasn't reading at a second grade reading level.	320	http://lingtools.uoregon.edu/coraal/explorer/browse.php?what=DCB_se2_ag2_f_02_1.txt&line=320&settime=343.8009	1	1	NA	NA	NA	1	NA	1	G	G	G	G	DCB	F	AG2	SE2+3	2	FALSE	FALSE	V-like	DCB_se2_ag2_f_02	DCB_se2_ag2_f_02_1.wav	reading	343.8009	344.0409	R|IY1|D|IH0|NG	343.9509	343.9809
B	12632	DCB_se2_ag2_f_02_1	DCB_se2_ag2_f_02	386.5336	386.8536	giving	VAG	957	G IH1 V IH0 NG	0.06	G	G	G				G		giving my all	361	http://lingtools.uoregon.edu/coraal/explorer/browse.php?what=DCB_se2_ag2_f_02_1.txt&line=361&settime=386.5336	1	1	NA	NA	NA	1	NA	1	G	G	G	G	DCB	F	AG2	SE2+3	2	FALSE	FALSE	V-like	DCB_se2_ag2_f_02	DCB_se2_ag2_f_02_1.wav	giving	386.5536	386.8636	G|IH1|V|IH0|NG	386.7536	386.8036
B	12636	DCB_se2_ag2_f_02_1	DCB_se2_ag2_f_02	431.3171	431.6371	amazing	ADJ	1081	AH0 M EY1 Z IH0 NG	0.07	G	G	G				G		that was amazing to me. And in general, anything coming from life.	406	http://lingtools.uoregon.edu/coraal/explorer/browse.php?what=DCB_se2_ag2_f_02_1.txt&line=406&settime=431.3171	1	1	NA	NA	NA	1	NA	1	G	G	G	G	DCB	F	AG2	SE2+3	3	FALSE	FALSE	N-like	DCB_se2_ag2_f_02	DCB_se2_ag2_f_02_1.wav	amazing	431.3171	431.6471	AH0|M|EY1|Z|IH0|NG	431.5371	431.5871
B	12639	DCB_se2_ag2_f_02_1	DCB_se2_ag2_f_02	442.6128	442.8728	telling	VAG	1120	T EH1 L IH0 N	0.06	N	G	G				G		basically dinosaurs, like they're telling us in school.	416	http://lingtools.uoregon.edu/coraal/explorer/browse.php?what=DCB_se2_ag2_f_02_1.txt&line=416&settime=442.6128	1	1	NA	NA	NA	1	NA	1	G	G	G	G	DCB	F	AG2	SE2+3	2	FALSE	TRUE	V-like	DCB_se2_ag2_f_02	DCB_se2_ag2_f_02_1.wav	telling	442.6228	442.8728	T|EH1|L|IH0|NG	442.7828	442.8228
B	12642	DCB_se2_ag2_f_02_1	DCB_se2_ag2_f_02	491.8151	492.1151	coming	VAG	1304	K AH1 M IH0 NG	0.06	G	G	G				G		coming together	462	http://lingtools.uoregon.edu/coraal/explorer/browse.php?what=DCB_se2_ag2_f_02_1.txt&line=462&settime=491.8151	1	1	NA	NA	NA	1	NA	1	G	G	G	G	DCB	F	AG2	SE2+3	2	FALSE	FALSE	V-like	DCB_se2_ag2_f_02	DCB_se2_ag2_f_02_1.wav	coming	491.8151	492.1351	K|AH1|M|IH0|NG	492.0251	492.0851
B	12645	DCB_se2_ag2_f_02_1	DCB_se2_ag2_f_02	520.6568	520.9168	going	VAG	1398	G OW1 IH0 NG	0.07	G	G	G				G		to going anywhere in life.	497	http://lingtools.uoregon.edu/coraal/explorer/browse.php?what=DCB_se2_ag2_f_02_1.txt&line=497&settime=520.6568	1	1	NA	NA	NA	1	NA	1	G	G	G	G	DCB	F	AG2	SE2+3	2	FALSE	FALSE	V-like	DCB_se2_ag2_f_02	DCB_se2_ag2_f_02_1.wav	going	520.6568	520.9168	G|OW1|IH0|NG	520.7568	520.8568
B	12646	DCB_se2_ag2_f_02_1	DCB_se2_ag2_f_02	534.1956	534.4856	reading	VAG	1446	R IY1 D IH0 N	0.06	N	N	N				N		but I love the Series of Unfortunate Events. Um, and I started reading that when I was- I think that was the first book that the	510	http://lingtools.uoregon.edu/coraal/explorer/browse.php?what=DCB_se2_ag2_f_02_1.txt&line=510&settime=534.1956	0	0	NA	NA	NA	0	NA	0	N	N	N	N	DCB	F	AG2	SE2+3	2	TRUE	TRUE	V-like	DCB_se2_ag2_f_02	DCB_se2_ag2_f_02_1.wav	reading	534.1956	534.4756	R|IY1|D|IH0|NG	534.3856	534.4156
B	12650	DCB_se2_ag2_f_02_1	DCB_se2_ag2_f_02	637.2439	637.6139	being	BAG	1740	B IY1 IH0 NG	0.14	G	G	G				G		being to-	617	http://lingtools.uoregon.edu/coraal/explorer/browse.php?what=DCB_se2_ag2_f_02_1.txt&line=617&settime=637.2439	1	1	NA	NA	NA	1	NA	1	G	G	G	G	DCB	F	AG2	SE2+3	2	FALSE	FALSE	V-like	DCB_se2_ag2_f_02	DCB_se2_ag2_f_02_1.wav	being	637.2439	637.6039	B|IY1|IH0|NG	637.5039	637.5339
B	12655	DCB_se2_ag2_f_02_1	DCB_se2_ag2_f_02	678.782	679.072	breathing	N	1878	B R IY1 DH IH0 NG	0.05	G	G	G				G		and he stopped breathing, and they called her and told her that her child had passed.	662	http://lingtools.uoregon.edu/coraal/explorer/browse.php?what=DCB_se2_ag2_f_02_1.txt&line=662&settime=678.782	1	1	NA	NA	NA	1	NA	1	G	G	G	G	DCB	F	AG2	SE2+3	2	FALSE	FALSE	N-like	DCB_se2_ag2_f_02	DCB_se2_ag2_f_02_1.wav	breathing	678.792	679.092	B|R|IY1|DH|IH0|NG	678.992	679.032
B	12661	DCB_se2_ag2_f_02_1	DCB_se2_ag2_f_02	829.8567	830.2067	applying	VAG	2401	AH0 P L AY1 IH0 NG	0.07	G	G	G				G		applying.	812	http://lingtools.uoregon.edu/coraal/explorer/browse.php?what=DCB_se2_ag2_f_02_1.txt&line=812&settime=829.8567	1	1	NA	NA	NA	1	NA	1	G	G	G	G	DCB	F	AG2	SE2+3	3	FALSE	FALSE	V-like	DCB_se2_ag2_f_02	DCB_se2_ag2_f_02_1.wav	applying	829.8567	830.3067	AH0|P|L|AY1|IH0|NG	830.1067	830.1667
B	12681	DCB_se2_ag2_f_02_1	DCB_se2_ag2_f_02	1063.3622	1063.7622	barking	VAG	3034	B AA1 R K IH0 NG	0.07	G	G	G				G		/barking/ African American?	1021	http://lingtools.uoregon.edu/coraal/explorer/browse.php?what=DCB_se2_ag2_f_02_1.txt&line=1021&settime=1063.3622	1	1	NA	NA	NA	1	NA	1	G	G	G	G	DCB	F	AG2	SE2+3	2	FALSE	FALSE	V-like	DCB_se2_ag2_f_02	DCB_se2_ag2_f_02_1.wav	barking	1063.3522	1063.7422	B|AA1|R|K|IH0|NG	1063.6622	1063.6922
B	12683	DCB_se2_ag2_f_02_1	DCB_se2_ag2_f_02	1084.7794	1085.2094	assuming	VAG	3092	AH0 S UW1 M IH0 NG	0.08	G	G	G				G		she gets offended, and I'm guessing assuming that my mother is Caucasian since she's about to call my Caucasian mother.	1041	http://lingtools.uoregon.edu/coraal/explorer/browse.php?what=DCB_se2_ag2_f_02_1.txt&line=1041&settime=1084.7794	1	1	NA	NA	NA	1	NA	1	G	G	G	G	DCB	F	AG2	SE2+3	3	FALSE	FALSE	V-like	DCB_se2_ag2_f_02	DCB_se2_ag2_f_02_1.wav	assuming	1084.7794	1085.2094	AH0|S|UW1|M|IH0|NG	1085.0894	1085.1594
B	12701	DCB_se2_ag2_f_02_1	DCB_se2_ag2_f_02	1316.0825	1316.3425	looking	VAG	3861	L AY1 UH1 K sp IH0 N	0.05	N	N	G				G?		[you don't know what they're gonna come out looking like. I- I- Yeah.]	1258	http://lingtools.uoregon.edu/coraal/explorer/browse.php?what=DCB_se2_ag2_f_02_1.txt&line=1258&settime=1316.0825	0	1	NA	NA	NA	0.75	NA	0.583333333	N	G	G	G	DCB	F	AG2	SE2+3	2	FALSE	TRUE	V-like	DCB_se2_ag2_f_02	DCB_se2_ag2_f_02_1.wav	looking	1316.0725	1316.3425	L|UH1|AY1|K|IH0|L|NG	1316.2625	1316.4125
B	12702	DCB_se2_ag2_f_02_1	DCB_se2_ag2_f_02	1317.6094	1318.0694	amazing	ADJ	3870	AH0 M EY1 Z IH0 NG	0.05	G	G	G				G		And it- it's amazing. It's beautiful. Um,	1260	http://lingtools.uoregon.edu/coraal/explorer/browse.php?what=DCB_se2_ag2_f_02_1.txt&line=1260&settime=1317.6094	1	1	NA	NA	NA	1	NA	1	G	G	G	G	DCB	F	AG2	SE2+3	3	FALSE	FALSE	N-like	DCB_se2_ag2_f_02	DCB_se2_ag2_f_02_1.wav	amazing	1317.6194	1318.0894	AH0|M|EY1|Z|IH0|NG	1317.9694	1318.0294
B	12716	DCB_se2_ag2_f_02_1	DCB_se2_ag2_f_02	1529.8759	1530.2259	everything	Q+N	4521	EH1 V R IY0 TH IH2 NG	0.07	G	G	G				G		It was- Everything was fine then, you know.	1473	http://lingtools.uoregon.edu/coraal/explorer/browse.php?what=DCB_se2_ag2_f_02_1.txt&line=1473&settime=1529.8759	1	1	NA	NA	NA	1	NA	1	G	G	G	G	DCB	F	AG2	SE2+3	3	FALSE	FALSE	Other	DCB_se2_ag2_f_02	DCB_se2_ag2_f_02_1.wav	everything	1529.8459	1530.2459	EH1|V|R|IY0|TH|IH2|NG	1530.1159	1530.1659
B	12724	DCB_se2_ag2_f_02_1	DCB_se2_ag2_f_02	1640.5591	1640.7491	benning	NPR	4744	B EH1 N IH0 NG	0.04	G	G	G				G		and there's two Benning Roads,	1589	http://lingtools.uoregon.edu/coraal/explorer/browse.php?what=DCB_se2_ag2_f_02_1.txt&line=1589&settime=1640.5591	1	1	NA	NA	NA	1	NA	1	G	G	G	G	DCB	F	AG2	SE2+3	2	FALSE	FALSE	N-like	DCB_se2_ag2_f_02	DCB_se2_ag2_f_02_1.wav	benning	1640.5591	1640.7991	B|EH1|N|IH0|NG	1640.6791	1640.7091
B	12731	DCB_se2_ag2_f_02_1	DCB_se2_ag2_f_02	1737.5591	1737.9091	everything	Q+N	5019	EH1 V R IY0 TH IH2 NG	0.06	G	G	G				G		taking walks and love the cherry blossoms and everything.	1686	http://lingtools.uoregon.edu/coraal/explorer/browse.php?what=DCB_se2_ag2_f_02_1.txt&line=1686&settime=1737.5591	1	1	NA	NA	NA	1	NA	1	G	G	G	G	DCB	F	AG2	SE2+3	3	FALSE	FALSE	Other	DCB_se2_ag2_f_02	DCB_se2_ag2_f_02_1.wav	everything	1737.5691	1737.9391	EH1|V|R|IY0|TH|IH2|NG	1737.7791	1737.8591
B	12740	DCB_se2_ag2_f_02_1	DCB_se2_ag2_f_02	1847.176	1847.416	telling	VAG	5308	T EH1 L IH0 N	0.05	N	N	G				G		so always telling me, you know, you got to be a young lady,	1805	http://lingtools.uoregon.edu/coraal/explorer/browse.php?what=DCB_se2_ag2_f_02_1.txt&line=1805&settime=1847.176	0	1	NA	NA	NA	1	NA	0.666666667	N	G	G	G	DCB	F	AG2	SE2+3	2	FALSE	TRUE	V-like	DCB_se2_ag2_f_02	DCB_se2_ag2_f_02_1.wav	telling	1847.176	1847.416	T|EH1|L|IH0|NG	1847.346	1847.376
B	12752	DCB_se2_ag2_f_02_1	DCB_se2_ag2_f_02	1987.2321	1987.6621	according	P	5713	AH0 K AO1 R D IH0 NG	0.1	G	G	G				G		[<laugh>]	1937	http://lingtools.uoregon.edu/coraal/explorer/browse.php?what=DCB_se2_ag2_f_02_1.txt&line=1937&settime=1987.2321	1	1	NA	NA	NA	1	NA	1	G	G	G	G	DCB	F	AG2	SE2+3	3	FALSE	FALSE	Other	DCB_se2_ag2_f_02	DCB_se2_ag2_f_02_1.wav	according	1987.2321	1987.6821	AH0|K|AO1|R|D|IH0|NG	1987.5621	1987.5921
B	12764	DCB_se2_ag2_f_02_1	DCB_se2_ag2_f_02	2049.3047	2049.6547	coming	VAG	5899	K AH1 M IH0 NG	0.08	G	G	G				G		my cousin /RD-NAME-2/. Like, coming to fight people because she was constantly attacked.	1979	http://lingtools.uoregon.edu/coraal/explorer/browse.php?what=DCB_se2_ag2_f_02_1.txt&line=1979&settime=2049.3047	1	1	NA	NA	NA	1	NA	1	G	G	G	G	DCB	F	AG2	SE2+3	2	FALSE	FALSE	V-like	DCB_se2_ag2_f_02	DCB_se2_ag2_f_02_1.wav	coming	2049.2947	2049.6747	K|AH1|M|IH0|NG	2049.5447	2049.5847
B	12768	DCB_se2_ag2_f_02_1	DCB_se2_ag2_f_02	2068.3375	2068.6275	fighting	VAG	5967	F AY1 T IH0 NG	0.06	G	G	G				G		is my mom starting fights with people with golf clubs and what not, getting out the car with my cousin /RD-NAME-2/ fighting people with people cutting them off.	1995	http://lingtools.uoregon.edu/coraal/explorer/browse.php?what=DCB_se2_ag2_f_02_1.txt&line=1995&settime=2068.3375	1	1	NA	NA	NA	1	NA	1	G	G	G	G	DCB	F	AG2	SE2+3	2	FALSE	FALSE	V-like	DCB_se2_ag2_f_02	DCB_se2_ag2_f_02_1.wav	fighting	2068.3375	2068.6275	F|AY1|T|IH0|NG	2068.5375	2068.5675
B	12770	DCB_se2_ag2_f_02_1	DCB_se2_ag2_f_02	2080.8051	2081.4351	remembering	VAG	6011	R IH0 M EH1 M B ER0 IH0 N	0.09	N	G	G				G		Cause I'm like five, six, remembering like sun roof- my cousin /RD-NAME-2/ and the sun roof,	2003	http://lingtools.uoregon.edu/coraal/explorer/browse.php?what=DCB_se2_ag2_f_02_1.txt&line=2003&settime=2080.8051	1	1	NA	NA	NA	1	NA	1	G	G	G	G	DCB	F	AG2	SE2+3	4	FALSE	TRUE	V-like	DCB_se2_ag2_f_02	DCB_se2_ag2_f_02_1.wav	remembering	2080.8151	2081.4351	R|IH0|M|EH1|M|B|ER0|IH0|NG	2081.3151	2081.3451
B	12777	DCB_se2_ag2_f_02_1	DCB_se2_ag2_f_02	2116.882	2117.112	telling	VAG	6063	T EH1 L IH0 NG	0.03	G	G	G				G		Oh yeah, and I can- I can keep telling you the rest of that [s- that] story. [So],	2037	http://lingtools.uoregon.edu/coraal/explorer/browse.php?what=DCB_se2_ag2_f_02_1.txt&line=2037&settime=2116.882	1	1	NA	NA	NA	1	NA	1	G	G	G	G	DCB	F	AG2	SE2+3	2	FALSE	FALSE	V-like	DCB_se2_ag2_f_02	DCB_se2_ag2_f_02_1.wav	telling	2116.882	2117.102	T|EH1|L|IH0|NG	2117.042	2117.072
B	12781	DCB_se2_ag2_f_02_1	DCB_se2_ag2_f_02	2166.6311	2167.0611	following	VAG	6233	F AA1 L OW0 IH0 N	0.03	N	G	G				G		the following year.	2081	http://lingtools.uoregon.edu/coraal/explorer/browse.php?what=DCB_se2_ag2_f_02_1.txt&line=2081&settime=2166.6311	1	1	NA	NA	NA	1	NA	1	G	G	G	G	DCB	F	AG2	SE2+3	3	FALSE	TRUE	V-like	DCB_se2_ag2_f_02	DCB_se2_ag2_f_02_1.wav	following	2166.6411	2167.0611	F|AA1|L|OW0|IH0|NG	2166.9611	2167.0311
B	12789	DCB_se2_ag2_f_02_1	DCB_se2_ag2_f_02	2311.9387	2312.1887	saying	VAG	6654	S EY1 IH0 NG	0.09	G	G	G				G		Um, and I'm saying spank cause it's what- We're in Virginia now, but he would whoop all of us.	2230	http://lingtools.uoregon.edu/coraal/explorer/browse.php?what=DCB_se2_ag2_f_02_1.txt&line=2230&settime=2311.9387	1	1	NA	NA	NA	1	NA	1	G	G	G	G	DCB	F	AG2	SE2+3	2	FALSE	FALSE	V-like	DCB_se2_ag2_f_02	DCB_se2_ag2_f_02_1.wav	saying	2311.9387	2312.1987	S|EY1|IH0|NG	2312.0687	2312.1087
B	12795	DCB_se2_ag2_f_02_1	DCB_se2_ag2_f_02	2406.002	2406.292	having	HAG	6977	HH AE1 V IH0 N	0.03	N	G	N				N		eventually. Like, [you] constantly having to share ten brothers and sisters. Like, you have to share everything.	2303	http://lingtools.uoregon.edu/coraal/explorer/browse.php?what=DCB_se2_ag2_f_02_1.txt&line=2303&settime=2406.002	1	0	NA	NA	NA	0	NA	0.333333333	G	N	N	N	DCB	F	AG2	SE2+3	2	TRUE	TRUE	V-like	DCB_se2_ag2_f_02	DCB_se2_ag2_f_02_1.wav	having	2406.002	2406.292	HH|AE1|V|IH0|NG	2406.222	2406.262
B	12797	DCB_se2_ag2_f_02_1	DCB_se2_ag2_f_02	2428.2784	2428.6684	assuming	VAG	7059	AH0 S UW1 M IH0 NG	0.06	G	G	G				G		But I don't- I did- I don't really know exactly why, but I'm assuming that's why that they	2321	http://lingtools.uoregon.edu/coraal/explorer/browse.php?what=DCB_se2_ag2_f_02_1.txt&line=2321&settime=2428.2784	1	1	NA	NA	NA	1	NA	1	G	G	G	G	DCB	F	AG2	SE2+3	3	FALSE	FALSE	V-like	DCB_se2_ag2_f_02	DCB_se2_ag2_f_02_1.wav	assuming	2428.2784	2428.6984	AH0|S|UW1|M|IH0|NG	2428.5684	2428.6184
B	12804	DCB_se2_ag2_f_02_1	DCB_se2_ag2_f_02	2447.8015	2448.1315	jumping	VAG	7145	JH AH1 M P IH0 NG	0.05	G	G	G				G		so he went from making like seven dollars an hour to jumping to about like fourteen, fifteen dollars an hour,	2334	http://lingtools.uoregon.edu/coraal/explorer/browse.php?what=DCB_se2_ag2_f_02_1.txt&line=2334&settime=2447.8015	1	1	NA	NA	NA	1	NA	1	G	G	G	G	DCB	F	AG2	SE2+3	2	FALSE	FALSE	V-like	DCB_se2_ag2_f_02	DCB_se2_ag2_f_02_1.wav	jumping	2447.7915	2448.1415	JH|AH1|M|P|IH0|NG	2448.0515	2448.0915
B	12810	DCB_se2_ag2_f_02_1	DCB_se2_ag2_f_02	2462.3325	2462.5525	living	VAG	7200	L IH1 V IH0 NG	0.05	G	G	G				G		move to Virginia cause Virginia's more expensive than living in DC of course.	2342	http://lingtools.uoregon.edu/coraal/explorer/browse.php?what=DCB_se2_ag2_f_02_1.txt&line=2342&settime=2462.3325	1	1	NA	NA	NA	1	NA	1	G	G	G	G	DCB	F	AG2	SE2+3	2	FALSE	FALSE	V-like	DCB_se2_ag2_f_02	DCB_se2_ag2_f_02_1.wav	living	2462.3325	2462.5825	L|IH1|V|IH0|NG	2462.4725	2462.5125
B	12817	DCB_se2_ag2_f_02_1	DCB_se2_ag2_f_02	2508.7728	2509.0028	looking	VAG	7276	L UH1 K IH0 NG	0.07	G	G	G				G		down just looking at like, the shops and everything.	2395	http://lingtools.uoregon.edu/coraal/explorer/browse.php?what=DCB_se2_ag2_f_02_1.txt&line=2395&settime=2508.7728	1	1	NA	NA	NA	1	NA	1	G	G	G	G	DCB	F	AG2	SE2+3	2	FALSE	FALSE	V-like	DCB_se2_ag2_f_02	DCB_se2_ag2_f_02_1.wav	looking	2508.7728	2509.0028	L|UH1|K|IH0|NG	2508.8928	2508.9328
B	12820	DCB_se2_ag2_f_02_1	DCB_se2_ag2_f_02	2513.601	2513.851	visiting	VAG	7293	V IH1 Z AH0 T IH0 N	0.03	N	N	N				N?		we could go visit a family member. Actually, including visiting family members, probably like seven or eight times over the course of the year.	2398	http://lingtools.uoregon.edu/coraal/explorer/browse.php?what=DCB_se2_ag2_f_02_1.txt&line=2398&settime=2513.601	0	0	NA	NA	NA	0.25	NA	0.083333333	N	N	N	N	DCB	F	AG2	SE2+3	3	TRUE	TRUE	V-like	DCB_se2_ag2_f_02	DCB_se2_ag2_f_02_1.wav	visiting	2513.601	2513.851	V|IH1|Z|AH0|T|IH0|NG	2513.781	2513.821
B	12823	DCB_se2_ag2_f_02_1	DCB_se2_ag2_f_02	2581.0957	2581.3757	growing	VAG	7507	G R OW1 IH0 N	0.03	N	G	G				G		And I don't know what my Uncle /RD-NAME-3/ does, and I was actually having a conversation with my parents about it. Like, I don't really remember my Uncle /RD-NAME-3/ growing up	2455	http://lingtools.uoregon.edu/coraal/explorer/browse.php?what=DCB_se2_ag2_f_02_1.txt&line=2455&settime=2581.0957	1	1	NA	NA	NA	1	NA	1	G	G	G	G	DCB	F	AG2	SE2+3	2	FALSE	TRUE	V-like	DCB_se2_ag2_f_02	DCB_se2_ag2_f_02_1.wav	growing	2581.0857	2581.3757	G|R|OW1|IH0|NG	2581.3157	2581.3457
B	12832	DCB_se2_ag2_f_02_1	DCB_se2_ag2_f_02	2640.3612	2640.8112	visiting	VAG	7714	V IH1 Z IH0 T IH0 NG	0.1	G	G	G				G		visiting DC. Um, you know we go over to	2517	http://lingtools.uoregon.edu/coraal/explorer/browse.php?what=DCB_se2_ag2_f_02_1.txt&line=2517&settime=2640.3612	1	1	NA	NA	NA	1	NA	1	G	G	G	G	DCB	F	AG2	SE2+3	3	FALSE	FALSE	V-like	DCB_se2_ag2_f_02	DCB_se2_ag2_f_02_1.wav	visiting	2640.3712	2640.8112	V|IH1|Z|IH0|T|IH0|NG	2640.6812	2640.7412
B	12846	DCB_se2_ag2_f_02_1	DCB_se2_ag2_f_02	2801.3912	2801.6112	telling	VAG	8148	T EH1 L IH0 N	0.03	N	N	N				N		And you know, telling them that I'm from DC,	2668	http://lingtools.uoregon.edu/coraal/explorer/browse.php?what=DCB_se2_ag2_f_02_1.txt&line=2668&settime=2801.3912	0	0	NA	NA	NA	0	NA	0	N	N	N	N	DCB	F	AG2	SE2+3	2	TRUE	TRUE	V-like	DCB_se2_ag2_f_02	DCB_se2_ag2_f_02_1.wav	telling	2801.3912	2801.6112	T|EH1|L|IH0|NG	2801.5512	2801.5812
B	12857	DCB_se2_ag2_f_02_1	DCB_se2_ag2_f_02	2868.5279	2868.8679	speaking	VAG	8358	S P IY1 K IH0 NG	0.08	G	G	G				G		And I think it depends, and I guess it- it- Cause I was actually speaking with someone about it, um,	2721	http://lingtools.uoregon.edu/coraal/explorer/browse.php?what=DCB_se2_ag2_f_02_1.txt&line=2721&settime=2868.5279	1	1	NA	NA	NA	1	NA	1	G	G	G	G	DCB	F	AG2	SE2+3	2	FALSE	FALSE	V-like	DCB_se2_ag2_f_02	DCB_se2_ag2_f_02_1.wav	speaking	2868.5279	2868.8679	S|P|IY1|K|IH0|NG	2868.7479	2868.7979
B	12858	DCB_se2_ag2_f_02_1	DCB_se2_ag2_f_02	2880.4	2880.81	affecting	VAG	8399	AH0 F EH1 K T IH0 NG	0.06	G	G	G				G		So it's directly and personally affecting them,	2729	http://lingtools.uoregon.edu/coraal/explorer/browse.php?what=DCB_se2_ag2_f_02_1.txt&line=2729&settime=2880.4	1	1	NA	NA	NA	1	NA	1	G	G	G	G	DCB	F	AG2	SE2+3	3	FALSE	FALSE	V-like	DCB_se2_ag2_f_02	DCB_se2_ag2_f_02_1.wav	affecting	2880.41	2880.85	AH0|F|EH1|K|T|IH0|NG	2880.73	2880.76
B	12865	DCB_se2_ag2_f_02_1	DCB_se2_ag2_f_02	2927.0511	2927.3611	walking	VAG	8537	W AO1 K IH0 NG	0.09	G	G	G				G		And it's like you- you're pushing people back into that life because people don't know in Virginia there are still prostitutes walking around in DC.	2761	http://lingtools.uoregon.edu/coraal/explorer/browse.php?what=DCB_se2_ag2_f_02_1.txt&line=2761&settime=2927.0511	1	1	NA	NA	NA	1	NA	1	G	G	G	G	DCB	F	AG2	SE2+3	2	FALSE	FALSE	V-like	DCB_se2_ag2_f_02	DCB_se2_ag2_f_02_1.wav	walking	2927.0511	2927.3611	W|AO1|K|IH0|NG	2927.2311	2927.2811
B	12868	DCB_se2_ag2_f_02_1	DCB_se2_ag2_f_02	2943.1514	2943.4214	selling	VAG	8579	S EH1 L IH0 N	0.05	N	N	N				N		back to selling themselves.	2779	http://lingtools.uoregon.edu/coraal/explorer/browse.php?what=DCB_se2_ag2_f_02_1.txt&line=2779&settime=2943.1514	0	0	NA	NA	NA	0	NA	0	N	N	N	N	DCB	F	AG2	SE2+3	2	TRUE	TRUE	V-like	DCB_se2_ag2_f_02	DCB_se2_ag2_f_02_1.wav	selling	2943.1614	2943.4114	S|EH1|L|IH0|NG	2943.3414	2943.3814
B	12903	DCB_se2_ag2_f_02_1	DCB_se2_ag2_f_02	3332.3956	3332.9356	realizing	VAG	9567	R IY1 AH0 L AY2 Z IH0 N	0.05	N	G	G				G		And it's- it's realizing that- and I'm- I'm bringing this up because it- it relates back to where we're from-	3139	http://lingtools.uoregon.edu/coraal/explorer/browse.php?what=DCB_se2_ag2_f_02_1.txt&line=3139&settime=3332.3956	1	1	NA	NA	NA	1	NA	1	G	G	G	G	DCB	F	AG2	SE2+3	3	FALSE	TRUE	V-like	DCB_se2_ag2_f_02	DCB_se2_ag2_f_02_1.wav	realizing	3332.4256	3332.9356	R|IY1|AH0|L|AY2|Z|IH0|NG	3332.8056	3332.8856
B	12905	DCB_se2_ag2_f_02_1	DCB_se2_ag2_f_02	3368.541	3368.841	going	VAG	9698	G OW1 IH0 NG	0.09	G	G	G				G		going out with the friends.	3166	http://lingtools.uoregon.edu/coraal/explorer/browse.php?what=DCB_se2_ag2_f_02_1.txt&line=3166&settime=3368.541	1	1	NA	NA	NA	1	NA	1	G	G	G	G	DCB	F	AG2	SE2+3	2	FALSE	FALSE	V-like	DCB_se2_ag2_f_02	DCB_se2_ag2_f_02_1.wav	going	3368.541	3368.851	G|OW1|IH0|NG	3368.661	3368.761
B	12908	DCB_se2_ag2_f_02_1	DCB_se2_ag2_f_02	3382.4879	3382.7879	doing	DAG	9749	D UW1 IH0 NG	0.09	G	G	G				G		[She wasn't that mom that said], your father's doing blah blah blah blah blah while I'm doing-	3180	http://lingtools.uoregon.edu/coraal/explorer/browse.php?what=DCB_se2_ag2_f_02_1.txt&line=3180&settime=3382.4879	1	1	NA	NA	NA	1	NA	1	G	G	G	G	DCB	F	AG2	SE2+3	2	FALSE	FALSE	V-like	DCB_se2_ag2_f_02	DCB_se2_ag2_f_02_1.wav	doing	3382.4879	3382.7879	D|UW1|IH0|NG	3382.6279	3382.6979
B	12918	DCB_se2_ag2_f_02_1	DCB_se2_ag2_f_02	3460.3176	3460.8576	sibling	N	9900	S IH1 B L IH0 NG	0.1	G	G	G				G		sibling	3266	http://lingtools.uoregon.edu/coraal/explorer/browse.php?what=DCB_se2_ag2_f_02_1.txt&line=3266&settime=3460.3176	1	1	NA	NA	NA	1	NA	1	G	G	G	G	DCB	F	AG2	SE2+3	2	FALSE	FALSE	N-like	DCB_se2_ag2_f_02	DCB_se2_ag2_f_02_1.wav	sibling	3460.3176	3460.8576	S|IH1|B|L|IH0|NG	3460.6976	3460.7776
B	12930	DCB_se2_ag2_f_02_1	DCB_se2_ag2_f_02	3540.2062	3540.4562	hurting	VAG	10183	HH ER1 T IH0 NG	0.07	G	G	G				G		you have those incidents where those children are hurting themselves,	3339	http://lingtools.uoregon.edu/coraal/explorer/browse.php?what=DCB_se2_ag2_f_02_1.txt&line=3339&settime=3540.2062	1	1	NA	NA	NA	1	NA	1	G	G	G	G	DCB	F	AG2	SE2+3	2	FALSE	FALSE	V-like	DCB_se2_ag2_f_02	DCB_se2_ag2_f_02_1.wav	hurting	3540.2062	3540.4562	HH|ER1|T|IH0|NG	3540.3562	3540.3962
B	12937	DCB_se2_ag2_f_02_1	DCB_se2_ag2_f_02	3611.2951	3611.5651	turning	VAG	10375	T ER1 N IH0 NG	0.05	G	G	G				G		In this new go go where they're just taking other songs and turning into go go music- it's like, no.	3406	http://lingtools.uoregon.edu/coraal/explorer/browse.php?what=DCB_se2_ag2_f_02_1.txt&line=3406&settime=3611.2951	1	1	NA	NA	NA	1	NA	1	G	G	G	G	DCB	F	AG2	SE2+3	2	FALSE	FALSE	V-like	DCB_se2_ag2_f_02	DCB_se2_ag2_f_02_1.wav	turning	3611.2951	3611.5651	T|ER1|N|IH0|NG	3611.4851	3611.5251
B	12939	DCB_se2_ag2_f_02_1	DCB_se2_ag2_f_02	3624.2694	3624.9394	remembering	VAG	10424	R IH0 M EH1 M B ER0 IH0 NG	0.12	G	G	G				G		you know, what environment I was exposed to. Cause as I'm older, I'm remembering	3420	http://lingtools.uoregon.edu/coraal/explorer/browse.php?what=DCB_se2_ag2_f_02_1.txt&line=3420&settime=3624.2694	1	1	NA	NA	NA	1	NA	1	G	G	G	G	DCB	F	AG2	SE2+3	4	FALSE	FALSE	V-like	DCB_se2_ag2_f_02	DCB_se2_ag2_f_02_1.wav	remembering	3624.2994	3624.9294	R|IH0|M|EH1|M|B|ER0|IH0|NG	3624.7994	3624.8794
B	12944	DCB_se2_ag2_f_02_1	DCB_se2_ag2_f_02	3650.2394	3650.5594	listening	VAG	10527	L IH1 S N IH0 N	0.05	N	G	G				G		actually complaining the other night cause I'm listening to Marvin Gaye.	3447	http://lingtools.uoregon.edu/coraal/explorer/browse.php?what=DCB_se2_ag2_f_02_1.txt&line=3447&settime=3650.2394	1	1	NA	NA	NA	1	NA	1	G	G	G	G	DCB	F	AG2	SE2+3	3	FALSE	TRUE	V-like	DCB_se2_ag2_f_02	DCB_se2_ag2_f_02_1.wav	listening	3650.2394	3650.5694	L|IH1|S|N|IH0|NG	3650.4794	3650.5094
B	12947	DCB_se2_ag2_f_02_1	DCB_se2_ag2_f_02	3683.3723	3683.6923	something	Q+N	10617	S AH1 M TH IH0 N	0.09	N	G	G				G		Anthem or something like that. I can't remember what the name of the song is that Mumbo Sauce sings.	3484	http://lingtools.uoregon.edu/coraal/explorer/browse.php?what=DCB_se2_ag2_f_02_1.txt&line=3484&settime=3683.3723	1	1	NA	NA	NA	1	NA	1	G	G	G	G	DCB	F	AG2	SE2+3	2	FALSE	TRUE	Other	DCB_se2_ag2_f_02	DCB_se2_ag2_f_02_1.wav	something	3683.3823	3683.6823	S|AH1|M|TH|IH0|NG	3683.5723	3683.6123
B	12957	DCB_se2_ag2_m_01_1	DCB_se2_ag2_m_01	152.3239	152.5739	hearing	N	217	HH IY1 R IH0 N	0.08	N	N	N	N					to go to the hearing office or the- back to the ALJ.	89	http://lingtools.uoregon.edu/coraal/explorer/browse.php?what=DCB_se2_ag2_m_01_1.txt&line=89&settime=152.3239	0	0	0	NA	NA	NA	NA	0	N	N	N	N	DCB	M	AG2	SE2+3	2	TRUE	TRUE	N-like	DCB_se2_ag2_m_01	DCB_se2_ag2_m_01_1.wav	hearing	152.3239	152.5539	HH|IY1|R|IH0|NG	152.4739	152.5039
B	12963	DCB_se2_ag2_m_01_1	DCB_se2_ag2_m_01	306.6035	306.8335	growing	VAG	461	G R OW1 IH0 N	0.05	N	N	N	N					growing up- I remember five years old, I was just playing football all the time. I'm a very	199	http://lingtools.uoregon.edu/coraal/explorer/browse.php?what=DCB_se2_ag2_m_01_1.txt&line=199&settime=306.6035	0	0	0	NA	NA	NA	NA	0	N	N	N	N	DCB	M	AG2	SE2+3	2	TRUE	TRUE	V-like	DCB_se2_ag2_m_01	DCB_se2_ag2_m_01_1.wav	growing	306.6035	306.8235	G|R|OW1|IH0|NG	306.7235	306.7835
B	12964	DCB_se2_ag2_m_01_1	DCB_se2_ag2_m_01	308.2235	308.4535	playing	VAG	471	P L EY1 IH0 N	0.04	N	N	N	N					growing up- I remember five years old, I was just playing football all the time. I'm a very	199	http://lingtools.uoregon.edu/coraal/explorer/browse.php?what=DCB_se2_ag2_m_01_1.txt&line=199&settime=308.2235	0	0	0	NA	NA	NA	NA	0	N	N	N	N	DCB	M	AG2	SE2+3	2	TRUE	TRUE	V-like	DCB_se2_ag2_m_01	DCB_se2_ag2_m_01_1.wav	playing	308.2235	308.4535	P|L|EY1|IH0|NG	308.3935	308.4235
B	12965	DCB_se2_ag2_m_01_1	DCB_se2_ag2_m_01	316.1206	316.4106	growing	VAG	493	G R OW1 IH0 N	0.06	N	N	N	N					growing up, uh, we didn't have a basketball court til I turned eight.	205	http://lingtools.uoregon.edu/coraal/explorer/browse.php?what=DCB_se2_ag2_m_01_1.txt&line=205&settime=316.1206	0	0	0	NA	NA	NA	NA	0	N	N	N	N	DCB	M	AG2	SE2+3	2	TRUE	TRUE	V-like	DCB_se2_ag2_m_01	DCB_se2_ag2_m_01_1.wav	growing	316.1206	316.4006	G|R|OW1|IH0|NG	316.2906	316.3406
B	12968	DCB_se2_ag2_m_01_1	DCB_se2_ag2_m_01	343.3311	343.5211	being	BAG	568	B IY1 IH0 N	0.05	N	N	N	N					/bredded/ into being a Redskin fan.	230	http://lingtools.uoregon.edu/coraal/explorer/browse.php?what=DCB_se2_ag2_m_01_1.txt&line=230&settime=343.3311	0	0	0	NA	NA	NA	NA	0	N	N	N	N	DCB	M	AG2	SE2+3	2	TRUE	TRUE	V-like	DCB_se2_ag2_m_01	DCB_se2_ag2_m_01_1.wav	being	343.3311	343.5111	B|IY1|IH0|NG	343.4411	343.4711
B	12971	DCB_se2_ag2_m_01_1	DCB_se2_ag2_m_01	528.7646	529.0446	doing	DAG	1091	D UW1 IH0 N	0.05	N	N	N	N					We wasn't really into doing anything	388	http://lingtools.uoregon.edu/coraal/explorer/browse.php?what=DCB_se2_ag2_m_01_1.txt&line=388&settime=528.7646	0	0	0	NA	NA	NA	NA	0	N	N	N	N	DCB	M	AG2	SE2+3	2	TRUE	TRUE	V-like	DCB_se2_ag2_m_01	DCB_se2_ag2_m_01_1.wav	doing	528.7546	529.0446	D|UW1|IH0|NG	528.9446	528.9946
B	12974	DCB_se2_ag2_m_01_1	DCB_se2_ag2_m_01	541.0443	541.6643	anything	Q+N	1126	EH1 N IY0 TH IH2 NG	0.27	G	G	G	G					crime or doing anything	398	http://lingtools.uoregon.edu/coraal/explorer/browse.php?what=DCB_se2_ag2_m_01_1.txt&line=398&settime=541.0443	1	1	1	NA	NA	NA	NA	1	G	G	G	G	DCB	M	AG2	SE2+3	3	FALSE	FALSE	Other	DCB_se2_ag2_m_01	DCB_se2_ag2_m_01_1.wav	anything	541.0443	541.6643	EH1|N|IY0|TH|IH2|NG	541.3343	541.4343
B	12975	DCB_se2_ag2_m_01_1	DCB_se2_ag2_m_01	542.3256	542.6856	anything	Q+N	1129	EH1 N IY0 TH IH2 NG	0.08	G	G	G	G					bad or anything like that.	400	http://lingtools.uoregon.edu/coraal/explorer/browse.php?what=DCB_se2_ag2_m_01_1.txt&line=400&settime=542.3256	1	1	1	NA	NA	NA	NA	1	G	G	G	G	DCB	M	AG2	SE2+3	3	FALSE	FALSE	Other	DCB_se2_ag2_m_01	DCB_se2_ag2_m_01_1.wav	anything	542.3156	542.6956	EH1|N|IY0|TH|IH2|NG	542.5256	542.5956
B	12981	DCB_se2_ag2_m_01_1	DCB_se2_ag2_m_01	680.1845	680.3945	being	BAG	1481	B IY1 IH0 N	0.05	N	N	G	G					Just- To be honest with you, just being with my friends. Like, I- Like, to this day, we still are tight. So I j- I love hanging with my friends. We-	510	http://lingtools.uoregon.edu/coraal/explorer/browse.php?what=DCB_se2_ag2_m_01_1.txt&line=510&settime=680.1845	0	1	1	NA	NA	NA	NA	0.666666667	N	G	G	G	DCB	M	AG2	SE2+3	2	FALSE	TRUE	V-like	DCB_se2_ag2_m_01	DCB_se2_ag2_m_01_1.wav	being	680.1845	680.3945	B|IY1|IH0|NG	680.3145	680.3445
B	12988	DCB_se2_ag2_m_01_1	DCB_se2_ag2_m_01	759.8501	760.2501	nothing	Q+N	1701	N AH1 TH IH0 N	0.06	N	N	N	N					But yeah, the neighborhood just look totally different. No, it- it- it's nothing that-	577	http://lingtools.uoregon.edu/coraal/explorer/browse.php?what=DCB_se2_ag2_m_01_1.txt&line=577&settime=759.8501	0	0	0	NA	NA	NA	NA	0	N	N	N	N	DCB	M	AG2	SE2+3	2	TRUE	TRUE	Other	DCB_se2_ag2_m_01	DCB_se2_ag2_m_01_1.wav	nothing	759.8501	760.2401	N|AH1|TH|IH0|NG	760.1301	760.1801
B	13001	DCB_se2_ag2_m_01_1	DCB_se2_ag2_m_01	1013.6459	1013.9759	shopping	N	2248	SH AA1 P IH0 N	0.06	N	N	N	G					[Okay, you know] that shopping center across the street from /RD-SCHOOL-2/, that's the Giant and stuff [I was talk-]	787	http://lingtools.uoregon.edu/coraal/explorer/browse.php?what=DCB_se2_ag2_m_01_1.txt&line=787&settime=1013.6459	0	0	1	NA	NA	NA	NA	0.333333333	N	N	G	N	DCB	M	AG2	SE2+3	2	TRUE	TRUE	N-like	DCB_se2_ag2_m_01	DCB_se2_ag2_m_01_1.wav	shopping	1013.6459	1013.9759	SH|AA1|P|IH0|NG	1013.8859	1013.9159
B	13009	DCB_se2_ag2_m_01_1	DCB_se2_ag2_m_01	1273.7959	1274.1759	walking	VAG	2988	W AO1 K IH0 N	0.06	N	N	N	N					walking in Southeast. I never seen that before. I never thought I would see that in my life.	978	http://lingtools.uoregon.edu/coraal/explorer/browse.php?what=DCB_se2_ag2_m_01_1.txt&line=978&settime=1273.7959	0	0	0	NA	NA	NA	NA	0	N	N	N	N	DCB	M	AG2	SE2+3	2	TRUE	TRUE	V-like	DCB_se2_ag2_m_01	DCB_se2_ag2_m_01_1.wav	walking	1273.8059	1274.1659	W|AO1|K|IH0|NG	1274.0659	1274.1159
B	13010	DCB_se2_ag2_m_01_1	DCB_se2_ag2_m_01	1278.7023	1279.1723	walking	VAG	3008	W AO1 K IH0 N	0.13	N	N	N	N					And I'm walking around my old neighborhood, and I see a white person walking,	980	http://lingtools.uoregon.edu/coraal/explorer/browse.php?what=DCB_se2_ag2_m_01_1.txt&line=980&settime=1278.7023	0	0	0	NA	NA	NA	NA	0	N	N	N	N	DCB	M	AG2	SE2+3	2	TRUE	TRUE	V-like	DCB_se2_ag2_m_01	DCB_se2_ag2_m_01_1.wav	walking	1278.7023	1279.1723	W|AO1|K|IH0|NG	1278.9523	1279.0423
B	13013	DCB_se2_ag2_m_01_1	DCB_se2_ag2_m_01	1292.0751	1292.7451	wondering	VAG	3059	W AH1 N D ER0 IH0 N	0.33	N	N	N	N					So I'm- One, I'm wondering why do they feel that comfortable to live here?	988	http://lingtools.uoregon.edu/coraal/explorer/browse.php?what=DCB_se2_ag2_m_01_1.txt&line=988&settime=1292.0751	0	0	0	NA	NA	NA	NA	0	N	N	N	N	DCB	M	AG2	SE2+3	3	TRUE	TRUE	V-like	DCB_se2_ag2_m_01	DCB_se2_ag2_m_01_1.wav	wondering	1292.0751	1292.7451	W|AH1|N|D|ER0|IH0|NG	1292.3151	1292.4051
B	13018	DCB_se2_ag2_m_01_1	DCB_se2_ag2_m_01	1422.5943	1422.8743	walking	VAG	3448	W AO1 K IH0 N	0.03	N	N	G	N					and how nice it look, and the white people walking around like it's nothing.	1088	http://lingtools.uoregon.edu/coraal/explorer/browse.php?what=DCB_se2_ag2_m_01_1.txt&line=1088&settime=1422.5943	0	1	0	NA	NA	NA	NA	0.333333333	N	G	N	N	DCB	M	AG2	SE2+3	2	TRUE	TRUE	V-like	DCB_se2_ag2_m_01	DCB_se2_ag2_m_01_1.wav	walking	1422.5543	1422.8743	W|AO1|K|IH0|NG	1422.8143	1422.8443
B	13026	DCB_se2_ag2_m_01_1	DCB_se2_ag2_m_01	1546.5809	1546.8409	nothing	Q+N	3757	N AH1 TH IH0 N	0.03	N	N	N	N					the hood or nothing like that. When I got to college, I wanted to be in college.	1188	http://lingtools.uoregon.edu/coraal/explorer/browse.php?what=DCB_se2_ag2_m_01_1.txt&line=1188&settime=1546.5809	0	0	0	NA	NA	NA	NA	0	N	N	N	N	DCB	M	AG2	SE2+3	2	TRUE	TRUE	Other	DCB_se2_ag2_m_01	DCB_se2_ag2_m_01_1.wav	nothing	1546.5809	1546.8309	N|AH1|TH|IH0|NG	1546.7709	1546.8009
B	13028	DCB_se2_ag2_m_01_1	DCB_se2_ag2_m_01	1609.8861	1610.1261	something	Q+N	3962	S AH1 M TH IH0 N	0.03	N	N	N	N					So I decided to go to /RD-SCHOOL-2/ because I wanted to experience something different.	1234	http://lingtools.uoregon.edu/coraal/explorer/browse.php?what=DCB_se2_ag2_m_01_1.txt&line=1234&settime=1609.8861	0	0	0	NA	NA	NA	NA	0	N	N	N	N	DCB	M	AG2	SE2+3	2	TRUE	TRUE	Other	DCB_se2_ag2_m_01	DCB_se2_ag2_m_01_1.wav	something	1609.8761	1610.1261	S|AH1|M|TH|IH0|NG	1610.0661	1610.0961
B	13029	DCB_se2_ag2_m_01_1	DCB_se2_ag2_m_01	1644.5193	1645.1593	buildings	NS	4072	B IH1 L D IH0 NG Z	0.13	G	N	N	N					the atmosphere. I liked the- the people. I liked the buildings.	1251	http://lingtools.uoregon.edu/coraal/explorer/browse.php?what=DCB_se2_ag2_m_01_1.txt&line=1251&settime=1644.5193	0	0	0	NA	NA	NA	NA	0	N	N	N	N	DCB	M	AG2	SE2+3	2	TRUE	FALSE	N-like	DCB_se2_ag2_m_01	DCB_se2_ag2_m_01_1.wav	buildings	1644.5293	1645.1593	B|IH1|L|D|IH0|NG|Z	1644.8193	1644.8593
B	13032	DCB_se2_ag2_m_01_1	DCB_se2_ag2_m_01	1654.8868	1655.4168	buildings	NS	4113	B IH1 L D IH0 NG Z	0.03	G	N	N	N					Not that that matters anyway, but I just liked the buildings at /RD-SCHOOL-2/ cause they were so new.	1255	http://lingtools.uoregon.edu/coraal/explorer/browse.php?what=DCB_se2_ag2_m_01_1.txt&line=1255&settime=1654.8868	0	0	0	NA	NA	NA	NA	0	N	N	N	N	DCB	M	AG2	SE2+3	2	TRUE	FALSE	N-like	DCB_se2_ag2_m_01	DCB_se2_ag2_m_01_1.wav	buildings	1654.9368	1655.3968	B|IH1|L|D|IH0|NG|Z	1655.2068	1655.2368
B	13033	DCB_se2_ag2_m_01_1	DCB_se2_ag2_m_01	1696.0723	1696.3723	hanging	VAG	4221	HH AE1 NG IH0 NG	0.03	G	G	G	N					hanging together, but	1289	http://lingtools.uoregon.edu/coraal/explorer/browse.php?what=DCB_se2_ag2_m_01_1.txt&line=1289&settime=1696.0723	1	1	0	NA	NA	NA	NA	0.666666667	G	G	N	G	DCB	M	AG2	SE2+3	2	FALSE	FALSE	V-like	DCB_se2_ag2_m_01	DCB_se2_ag2_m_01_1.wav	hanging	1696.0823	1696.3823	HH|AE1|NG|IH0|NG	1696.2923	1696.3523
B	13039	DCB_se2_ag2_m_01_1	DCB_se2_ag2_m_01	1844.5179	1844.6979	wearing	VAG	4685	W EH1 R IH0 N	0.04	N	N	N	N					At the time, they were still wearing baggy clothes, or they didn't like that my clothes fit, so.	1402	http://lingtools.uoregon.edu/coraal/explorer/browse.php?what=DCB_se2_ag2_m_01_1.txt&line=1402&settime=1844.5179	0	0	0	NA	NA	NA	NA	0	N	N	N	N	DCB	M	AG2	SE2+3	2	TRUE	TRUE	V-like	DCB_se2_ag2_m_01	DCB_se2_ag2_m_01_1.wav	wearing	1844.5179	1844.6979	W|EH1|R|IH0|NG	1844.6379	1844.6679
B	13044	DCB_se2_ag2_m_01_1	DCB_se2_ag2_m_01	2119.9663	2120.3963	engineering	NPR	5419	EH1 N JH AH0 N IH1 R IH0 N	0.06	N	N	G	N					I forgot. Majoring in Engineering or something?	1598	http://lingtools.uoregon.edu/coraal/explorer/browse.php?what=DCB_se2_ag2_m_01_1.txt&line=1598&settime=2119.9663	0	1	0	NA	NA	NA	NA	0.333333333	N	G	N	N	DCB	M	AG2	SE2+3	4	TRUE	TRUE	N-like	DCB_se2_ag2_m_01	DCB_se2_ag2_m_01_1.wav	engineering	2119.9663	2120.3963	EH1|N|JH|AH0|N|IH1|R|IH0|NG	2120.3063	2120.3363
B	13048	DCB_se2_ag2_m_01_1	DCB_se2_ag2_m_01	2152.2448	2152.7348	engineering	N	5513	EH1 N JH AH0 N IH1 R IH0 N	0.07	N	N	N	N					I had to take- My- my major was /calcul-/ physics because they didn't have mechanical engineering there.	1626	http://lingtools.uoregon.edu/coraal/explorer/browse.php?what=DCB_se2_ag2_m_01_1.txt&line=1626&settime=2152.2448	0	0	0	NA	NA	NA	NA	0	N	N	N	N	DCB	M	AG2	SE2+3	4	TRUE	TRUE	N-like	DCB_se2_ag2_m_01	DCB_se2_ag2_m_01_1.wav	engineering	2152.2648	2152.7348	EH1|N|JH|AH0|N|IH1|R|IH0|NG	2152.6448	2152.6748
B	13049	DCB_se2_ag2_m_01_1	DCB_se2_ag2_m_01	2170.8176	2171.1376	taking	VAG	5564	T EY1 K IH0 N	0.06	N	N	N	N					[That's why] I didn't have issues with taking it.	1642	http://lingtools.uoregon.edu/coraal/explorer/browse.php?what=DCB_se2_ag2_m_01_1.txt&line=1642&settime=2170.8176	0	0	0	NA	NA	NA	NA	0	N	N	N	N	DCB	M	AG2	SE2+3	2	TRUE	TRUE	V-like	DCB_se2_ag2_m_01	DCB_se2_ag2_m_01_1.wav	taking	2170.8176	2171.1376	T|EY1|K|IH0|NG	2171.0476	2171.0776
B	13060	DCB_se2_ag2_m_01_1	DCB_se2_ag2_m_01	2360.1063	2360.7063	traveling	VAG	6009	T R AE1 V L IH0 N	0.19	N	N	N	N					traveling across the bridge, so I just- just decided to live in Virginia.	1795	http://lingtools.uoregon.edu/coraal/explorer/browse.php?what=DCB_se2_ag2_m_01_1.txt&line=1795&settime=2360.1063	0	0	0	NA	NA	NA	NA	0	N	N	N	N	DCB	M	AG2	SE2+3	3	TRUE	TRUE	V-like	DCB_se2_ag2_m_01	DCB_se2_ag2_m_01_1.wav	traveling	2360.1063	2360.6463	T|R|AE1|V|L|IH0|NG	2360.4863	2360.5163
B	13064	DCB_se2_ag2_m_01_1	DCB_se2_ag2_m_01	2503.9093	2504.0993	talking	VAG	6309	T AO1 K IH0 NG	0.03	G	N	N	N					Like by the Target and all that on that side, closer to the airport side, [not on the other side.]	1912	http://lingtools.uoregon.edu/coraal/explorer/browse.php?what=DCB_se2_ag2_m_01_1.txt&line=1912&settime=2503.9093	0	0	0	NA	NA	NA	NA	0	N	N	N	N	DCB	M	AG2	SE2+3	2	TRUE	FALSE	V-like	DCB_se2_ag2_m_01	DCB_se2_ag2_m_01_1.wav	talking	2503.9093	2504.0993	T|AO1|K|IH0|NG	2504.0393	2504.0693
B	13072	DCB_se2_ag2_m_01_1	DCB_se2_ag2_m_01	2796.4481	2796.6781	walking	VAG	7000	W AO1 K IH0 N	0.03	N	N	N	N					and my daughter lives right down the street in walking /dinstances/ from my mo- I did not want her to live in Southeast.	2144	http://lingtools.uoregon.edu/coraal/explorer/browse.php?what=DCB_se2_ag2_m_01_1.txt&line=2144&settime=2796.4481	0	0	0	NA	NA	NA	NA	0	N	N	N	N	DCB	M	AG2	SE2+3	2	TRUE	TRUE	V-like	DCB_se2_ag2_m_01	DCB_se2_ag2_m_01_1.wav	walking	2796.4481	2796.6881	W|AO1|K|IH0|NG	2796.6281	2796.6581
B	13079	DCB_se2_ag2_m_01_1	DCB_se2_ag2_m_01	2874.465	2874.685	going	VAG	7147	G OW1 IH0 N	0.04	N	N	N	N					don't focus on what's around you. Just focus on the water going around your fingers.	2213	http://lingtools.uoregon.edu/coraal/explorer/browse.php?what=DCB_se2_ag2_m_01_1.txt&line=2213&settime=2874.465	0	0	0	NA	NA	NA	NA	0	N	N	N	N	DCB	M	AG2	SE2+3	2	TRUE	TRUE	V-like	DCB_se2_ag2_m_01	DCB_se2_ag2_m_01_1.wav	going	2874.465	2874.685	G|OW1|IH0|N	2874.595	2874.645
B	13080	DCB_se2_ag2_m_01_1	DCB_se2_ag2_m_01	2883.28	2883.49	going	VAG	7188	G OW1 IH0 N	0.05	N	N	N	N					Like take care of what you got going on now, and the future and the past will take care of itself.	2221	http://lingtools.uoregon.edu/coraal/explorer/browse.php?what=DCB_se2_ag2_m_01_1.txt&line=2221&settime=2883.28	0	0	0	NA	NA	NA	NA	0	N	N	N	N	DCB	M	AG2	SE2+3	2	TRUE	TRUE	V-like	DCB_se2_ag2_m_01	DCB_se2_ag2_m_01_1.wav	going	2883.28	2883.48	G|OW1|IH0|N	2883.4	2883.44
B	13081	DCB_se2_ag2_m_01_1	DCB_se2_ag2_m_01	2890.8823	2891.1423	going	VAG	7223	G OW1 IH0 N	0.06	N	N	N	N					I have a lot going on in my life.	2225	http://lingtools.uoregon.edu/coraal/explorer/browse.php?what=DCB_se2_ag2_m_01_1.txt&line=2225&settime=2890.8823	0	0	0	NA	NA	NA	NA	0	N	N	N	N	DCB	M	AG2	SE2+3	2	TRUE	TRUE	V-like	DCB_se2_ag2_m_01	DCB_se2_ag2_m_01_1.wav	going	2890.8923	2891.1423	G|OW1|IH0|N	2891.0423	2891.0823
B	13084	DCB_se2_ag2_m_01_1	DCB_se2_ag2_m_01	2910.7346	2911.0546	thinking	VAG	7289	TH IH1 NG K IH0 NG	0.05	G	N	N	N					It just gives you a different way of thinking and- and approaching certain situations. He talks about everything from religion to love to	2249	http://lingtools.uoregon.edu/coraal/explorer/browse.php?what=DCB_se2_ag2_m_01_1.txt&line=2249&settime=2910.7346	0	0	0	NA	NA	NA	NA	0	N	N	N	N	DCB	M	AG2	SE2+3	2	TRUE	FALSE	V-like	DCB_se2_ag2_m_01	DCB_se2_ag2_m_01_1.wav	thinking	2910.7346	2911.0646	TH|IH1|NG|K|IH0|NG	2910.9746	2911.0146
B	13086	DCB_se2_ag2_m_01_1	DCB_se2_ag2_m_01	2913.1146	2913.5946	everything	Q+N	7298	EH1 V R IY0 TH IH2 NG	0.1	G	G	G	G					It just gives you a different way of thinking and- and approaching certain situations. He talks about everything from religion to love to	2249	http://lingtools.uoregon.edu/coraal/explorer/browse.php?what=DCB_se2_ag2_m_01_1.txt&line=2249&settime=2913.1146	1	1	1	NA	NA	NA	NA	1	G	G	G	G	DCB	M	AG2	SE2+3	3	FALSE	FALSE	Other	DCB_se2_ag2_m_01	DCB_se2_ag2_m_01_1.wav	everything	2913.1146	2913.6146	EH1|V|R|IY0|TH|IH2|NG	2913.3846	2913.5046
B	13087	DCB_se2_ag2_m_01_1	DCB_se2_ag2_m_01	2915.6193	2916.0693	everything	Q+N	7304	EH1 V R IY0 TH IH2 NG	0.04	G	G	G	G					everything. It just gives you a different way of thinking, and it's-	2251	http://lingtools.uoregon.edu/coraal/explorer/browse.php?what=DCB_se2_ag2_m_01_1.txt&line=2251&settime=2915.6193	1	1	1	NA	NA	NA	NA	1	G	G	G	G	DCB	M	AG2	SE2+3	3	FALSE	FALSE	Other	DCB_se2_ag2_m_01	DCB_se2_ag2_m_01_1.wav	everything	2915.6493	2916.0893	EH1|V|R|IY0|TH|IH2|NG	2915.9293	2916.0293
B	13088	DCB_se2_ag2_m_01_1	DCB_se2_ag2_m_01	2917.3393	2917.6593	thinking	VAG	7313	TH IH1 NG K IH0 NG	0.03	G	N	N	N					everything. It just gives you a different way of thinking, and it's-	2251	http://lingtools.uoregon.edu/coraal/explorer/browse.php?what=DCB_se2_ag2_m_01_1.txt&line=2251&settime=2917.3393	0	0	0	NA	NA	NA	NA	0	N	N	N	N	DCB	M	AG2	SE2+3	2	TRUE	FALSE	V-like	DCB_se2_ag2_m_01	DCB_se2_ag2_m_01_1.wav	thinking	2917.3793	2917.6593	TH|IH1|NG|K|IH0|NG	2917.5893	2917.6293
B	13091	DCB_se2_ag2_m_01_1	DCB_se2_ag2_m_01	2946.9279	2947.3579	entertaining	ADJ	7413	EH2 N T ER0 T EY1 N IH0 N	0.04	N	N	N	N					It's very entertaining.	2275	http://lingtools.uoregon.edu/coraal/explorer/browse.php?what=DCB_se2_ag2_m_01_1.txt&line=2275&settime=2946.9279	0	0	0	NA	NA	NA	NA	0	N	N	N	N	DCB	M	AG2	SE2+3	4	TRUE	TRUE	N-like	DCB_se2_ag2_m_01	DCB_se2_ag2_m_01_1.wav	entertaining	2946.9279	2947.3579	EH2|N|T|ER0|T|EY1|N|IH0|NG	2947.2879	2947.3179
B	13092	DCB_se2_ag2_m_01_1	DCB_se2_ag2_m_01	2959.5006	2959.8006	doing	DAG	7446	D UW1 IH0 N	0.04	N	N	N	N					he's doing what he's doing, and he's kind of like using that	2285	http://lingtools.uoregon.edu/coraal/explorer/browse.php?what=DCB_se2_ag2_m_01_1.txt&line=2285&settime=2959.5006	0	0	0	NA	NA	NA	NA	0	N	N	N	N	DCB	M	AG2	SE2+3	2	TRUE	TRUE	V-like	DCB_se2_ag2_m_01	DCB_se2_ag2_m_01_1.wav	doing	2959.4906	2959.8006	D|UW1|IH0|NG	2959.7306	2959.7606
B	13099	DCB_se2_ag2_m_01_1	DCB_se2_ag2_m_01	3033.8953	3034.2753	nothing	Q+N	7596	N AH1 TH IH0 N	0.08	N	N	N	N					You wouldn't call it a- nothing else, but a- but I guess a flicker.	2357	http://lingtools.uoregon.edu/coraal/explorer/browse.php?what=DCB_se2_ag2_m_01_1.txt&line=2357&settime=3033.8953	0	0	0	NA	NA	NA	NA	0	N	N	N	N	DCB	M	AG2	SE2+3	2	TRUE	TRUE	Other	DCB_se2_ag2_m_01	DCB_se2_ag2_m_01_1.wav	nothing	3033.8953	3034.2553	N|AH1|TH|IH0|NG	3034.1553	3034.1953
B	13100	DCB_se2_ag2_m_01_1	DCB_se2_ag2_m_01	3040.3098	3040.6398	growing	VAG	7625	G R OW1 IH0 N	0.04	N	N	N	N					But in your mind you're programmed to think it's a light switch. That's how our mind was programmed growing up.	2359	http://lingtools.uoregon.edu/coraal/explorer/browse.php?what=DCB_se2_ag2_m_01_1.txt&line=2359&settime=3040.3098	0	0	0	NA	NA	NA	NA	0	N	N	N	N	DCB	M	AG2	SE2+3	2	TRUE	TRUE	V-like	DCB_se2_ag2_m_01	DCB_se2_ag2_m_01_1.wav	growing	3040.2898	3040.6398	G|R|OW1|IH0|NG	3040.5198	3040.5998
B	13102	DCB_se2_ag2_m_01_1	DCB_se2_ag2_m_01	3098.3409	3098.5509	eating	VAG	7804	IY1 T IH0 N	0.03	N	N	N	N					That's why I said gentrification would be good cause we- they can give us these restaurants so we don't have to keep eating this junk food.	2401	http://lingtools.uoregon.edu/coraal/explorer/browse.php?what=DCB_se2_ag2_m_01_1.txt&line=2401&settime=3098.3409	0	0	0	NA	NA	NA	NA	0	N	N	N	N	DCB	M	AG2	SE2+3	2	TRUE	TRUE	V-like	DCB_se2_ag2_m_01	DCB_se2_ag2_m_01_1.wav	eating	3098.3409	3098.5509	IY1|T|IH0|NG	3098.4909	3098.5209
B	13104	DCB_se2_ag2_m_01_1	DCB_se2_ag2_m_01	3180.0132	3180.3432	growing	VAG	8008	G R OW1 IH0 N	0.06	N	N	N	N					Okay, growing up in DC right?	2453	http://lingtools.uoregon.edu/coraal/explorer/browse.php?what=DCB_se2_ag2_m_01_1.txt&line=2453&settime=3180.0132	0	0	0	NA	NA	NA	NA	0	N	N	N	N	DCB	M	AG2	SE2+3	2	TRUE	TRUE	V-like	DCB_se2_ag2_m_01	DCB_se2_ag2_m_01_1.wav	growing	3180.0132	3180.3432	G|R|OW1|IH0|NG	3180.2132	3180.2732
B	13106	DCB_se2_ag2_m_01_1	DCB_se2_ag2_m_01	3193.5247	3193.7347	going	VAG	8045	G OW1 IH0 N	0.03	N	N	G	N					So, going- going to college,	2459	http://lingtools.uoregon.edu/coraal/explorer/browse.php?what=DCB_se2_ag2_m_01_1.txt&line=2459&settime=3193.5247	0	1	0	NA	NA	NA	NA	0.333333333	N	G	N	N	DCB	M	AG2	SE2+3	2	TRUE	TRUE	V-like	DCB_se2_ag2_m_01	DCB_se2_ag2_m_01_1.wav	going	3193.5147	3193.7447	G|OW1|IH0|NG	3193.6647	3193.6947
B	13108	DCB_se2_ag2_m_01_1	DCB_se2_ag2_m_01	3212.0384	3212.3584	nothing	Q+N	8100	N AH1 TH IH0 N	0.09	N	N	N	N					go go is in DC. You don't h- You don't hear nothing else.	2477	http://lingtools.uoregon.edu/coraal/explorer/browse.php?what=DCB_se2_ag2_m_01_1.txt&line=2477&settime=3212.0384	0	0	0	NA	NA	NA	NA	0	N	N	N	N	DCB	M	AG2	SE2+3	2	TRUE	TRUE	Other	DCB_se2_ag2_m_01	DCB_se2_ag2_m_01_1.wav	nothing	3212.0384	3212.3484	N|AH1|TH|IH0|NG	3212.2384	3212.2784
B	13109	DCB_se2_ag2_m_01_1	DCB_se2_ag2_m_01	3213.4452	3213.7752	riding	VAG	8103	R AY1 D IH0 N	0.06	N	N	N	N					Like riding around the street, all you hear is go go music.	2479	http://lingtools.uoregon.edu/coraal/explorer/browse.php?what=DCB_se2_ag2_m_01_1.txt&line=2479&settime=3213.4452	0	0	0	NA	NA	NA	NA	0	N	N	N	N	DCB	M	AG2	SE2+3	2	TRUE	TRUE	V-like	DCB_se2_ag2_m_01	DCB_se2_ag2_m_01_1.wav	riding	3213.4452	3213.7752	R|AY1|D|IH0|NG	3213.6852	3213.7152
B	13110	DCB_se2_ag2_m_01_1	DCB_se2_ag2_m_01	3251.9187	3252.2387	listening	VAG	8186	L IH1 S AH0 N IH0 N	0.03	N	N	N	N					As a child I never liked listening to it.	2504	http://lingtools.uoregon.edu/coraal/explorer/browse.php?what=DCB_se2_ag2_m_01_1.txt&line=2504&settime=3251.9187	0	0	0	NA	NA	NA	NA	0	N	N	N	N	DCB	M	AG2	SE2+3	3	TRUE	TRUE	V-like	DCB_se2_ag2_m_01	DCB_se2_ag2_m_01_1.wav	listening	3251.9187	3252.2387	L|IH1|S|N|IH0|NG	3252.1787	3252.2087
B	13111	DCB_se2_ag2_m_01_1	DCB_se2_ag2_m_01	3259.108	3259.458	partying	VAG	8204	P AA1 R T IY0 IH0 N	0.04	N	N	N	N					while people was partying to it,	2510	http://lingtools.uoregon.edu/coraal/explorer/browse.php?what=DCB_se2_ag2_m_01_1.txt&line=2510&settime=3259.108	0	0	0	NA	NA	NA	NA	0	N	N	N	N	DCB	M	AG2	SE2+3	3	TRUE	TRUE	V-like	DCB_se2_ag2_m_01	DCB_se2_ag2_m_01_1.wav	partying	3259.108	3259.468	P|AA1|R|T|IY0|IH0|NG	3259.388	3259.418
B	13121	DCB_se2_ag2_m_01_1	DCB_se2_ag2_m_01	3439.4062	3439.6362	going	VAG	8729	G OW1 IH0 N	0.05	N	N	N	N					So I don't know what's going on in- I never knew what was going on in Virginia.	2634	http://lingtools.uoregon.edu/coraal/explorer/browse.php?what=DCB_se2_ag2_m_01_1.txt&line=2634&settime=3439.4062	0	0	0	NA	NA	NA	NA	0	N	N	N	N	DCB	M	AG2	SE2+3	2	TRUE	TRUE	V-like	DCB_se2_ag2_m_01	DCB_se2_ag2_m_01_1.wav	going	3439.4162	3439.6262	G|OW1|IH0|N	3439.5362	3439.5762
B	10026	DCB_se1_ag3_f_03_1	DCB_se1_ag3_f_03	167.2563	167.5263	growing	VAG	257	G R OW1 IH0 N	0.03	N	N	N		N				my years, growing up in DC was fun.	124	http://lingtools.uoregon.edu/coraal/explorer/browse.php?what=DCB_se1_ag3_f_03_1.txt&line=124&settime=167.2563	0	0	NA	0	NA	NA	NA	0	N	N	N	N	DCB	F	AG3	SE1	2	TRUE	TRUE	V-like	DCB_se1_ag3_f_03	DCB_se1_ag3_f_03_1.wav	growing	167.2563	167.5163	G|R|OW1|IH0|NG	167.4463	167.4863
B	10030	DCB_se1_ag3_f_03_1	DCB_se1_ag3_f_03	220.8957	221.1357	going	VAG	375	G OW1 IH0 N	0.03	N	N	N		N				jump rope, double-dutch whatever going to the rec.	166	http://lingtools.uoregon.edu/coraal/explorer/browse.php?what=DCB_se1_ag3_f_03_1.txt&line=166&settime=220.8957	0	0	NA	0	NA	NA	NA	0	N	N	N	N	DCB	F	AG3	SE1	2	TRUE	TRUE	V-like	DCB_se1_ag3_f_03	DCB_se1_ag3_f_03_1.wav	going	220.8957	221.1457	G|OW1|IH0|NG	221.0757	221.1157
B	10031	DCB_se1_ag3_f_03_1	DCB_se1_ag3_f_03	232.6335	232.8135	going	VAG	410	G OW1 IH0 N	0.03	N	N	N		N				So you going to McDonald's, oh we going to McDonald's? Okay.	178	http://lingtools.uoregon.edu/coraal/explorer/browse.php?what=DCB_se1_ag3_f_03_1.txt&line=178&settime=232.6335	0	0	NA	0	NA	NA	NA	0	N	N	N	N	DCB	F	AG3	SE1	2	TRUE	TRUE	V-like	DCB_se1_ag3_f_03	DCB_se1_ag3_f_03_1.wav	going	232.6335	232.8035	G|OW1|IH0|NG	232.7235	232.7735
B	10034	DCB_se1_ag3_f_03_1	DCB_se1_ag3_f_03	259.0745	259.8845	building	N	480	B IH1 L D IH0 N	0.41	N	N	N		N				we had the neighborhood kids around there, then we had friends in the building.	204	http://lingtools.uoregon.edu/coraal/explorer/browse.php?what=DCB_se1_ag3_f_03_1.txt&line=204&settime=259.0745	0	0	NA	0	NA	NA	NA	0	N	N	N	N	DCB	F	AG3	SE1	2	TRUE	TRUE	N-like	DCB_se1_ag3_f_03	DCB_se1_ag3_f_03_1.wav	building	259.0745	259.8845	B|IH1|L|D|IH0|NG	259.4445	259.4745
B	10042	DCB_se1_ag3_f_03_1	DCB_se1_ag3_f_03	354.2436	354.7136	losing	VAG	704	L UW1 Z IH0 N	0.21	N	N	N		N				started losing	280	http://lingtools.uoregon.edu/coraal/explorer/browse.php?what=DCB_se1_ag3_f_03_1.txt&line=280&settime=354.2436	0	0	NA	0	NA	NA	NA	0	N	N	N	N	DCB	F	AG3	SE1	2	TRUE	TRUE	V-like	DCB_se1_ag3_f_03	DCB_se1_ag3_f_03_1.wav	losing	354.2536	354.6836	L|UW1|Z|IH0|NG	354.4636	354.5136
B	10051	DCB_se1_ag3_f_03_1	DCB_se1_ag3_f_03	469.9005	470.2005	doing	DAG	1032	D UW1 IH0 N	0.04	N	N	N		N				black males doing this.	381	http://lingtools.uoregon.edu/coraal/explorer/browse.php?what=DCB_se1_ag3_f_03_1.txt&line=381&settime=469.9005	0	0	NA	0	NA	NA	NA	0	N	N	N	N	DCB	F	AG3	SE1	2	TRUE	TRUE	V-like	DCB_se1_ag3_f_03	DCB_se1_ag3_f_03_1.wav	doing	469.9005	470.2005	D|UW1|IH0|NG	470.0905	470.1605
B	10060	DCB_se1_ag3_f_03_1	DCB_se1_ag3_f_03	580.0827	580.3727	building	N	1275	B IH1 L D IH0 N	0.06	N	N	N		N				um, in the building where we lived in.	476	http://lingtools.uoregon.edu/coraal/explorer/browse.php?what=DCB_se1_ag3_f_03_1.txt&line=476&settime=580.0827	0	0	NA	0	NA	NA	NA	0	N	N	N	N	DCB	F	AG3	SE1	2	TRUE	TRUE	N-like	DCB_se1_ag3_f_03	DCB_se1_ag3_f_03_1.wav	building	580.0827	580.3727	B|IH1|L|D|IH0|NG	580.2827	580.3127
B	10069	DCB_se1_ag3_f_03_1	DCB_se1_ag3_f_03	691.9054	692.3554	something	Q+N	1553	S AH1 M TH IH0 N M	0.07	N	N	N		N				I don't know, more discipline or something, [or]	577	http://lingtools.uoregon.edu/coraal/explorer/browse.php?what=DCB_se1_ag3_f_03_1.txt&line=577&settime=691.9054	0	0	NA	0	NA	NA	NA	0	N	N	N	N	DCB	F	AG3	SE1	2	TRUE	TRUE	Other	DCB_se1_ag3_f_03	DCB_se1_ag3_f_03_1.wav	something	691.9054	692.3454	S|AH1|M|TH|IH0|NG|M	692.2854	692.3454
B	10070	DCB_se1_ag3_f_03_1	DCB_se1_ag3_f_03	693.0623	693.5423	something	Q+N	1555	S AH1 M TH IH0 N	0.03	N	N	G		N				something because	579	http://lingtools.uoregon.edu/coraal/explorer/browse.php?what=DCB_se1_ag3_f_03_1.txt&line=579&settime=693.0623	0	1	NA	0	NA	NA	NA	0.333333333	N	G	N	N	DCB	F	AG3	SE1	2	TRUE	TRUE	Other	DCB_se1_ag3_f_03	DCB_se1_ag3_f_03_1.wav	something	693.0323	693.5523	S|AH1|M|TH|IH0|NG	693.4423	693.5123
B	10078	DCB_se1_ag3_f_03_1	DCB_se1_ag3_f_03	785.8812	786.5112	evening	N	1809	IY1 V N IH0 N	0.23	N	N	N		N				walk home every evening, you know, afternoon.	653	http://lingtools.uoregon.edu/coraal/explorer/browse.php?what=DCB_se1_ag3_f_03_1.txt&line=653&settime=785.8812	0	0	NA	0	NA	NA	NA	0	N	N	N	N	DCB	F	AG3	SE1	3	TRUE	TRUE	N-like	DCB_se1_ag3_f_03	DCB_se1_ag3_f_03_1.wav	evening	785.8812	786.5212	IY1|V|N|IH0|NG	786.2512	786.2812
B	10081	DCB_se1_ag3_f_03_1	DCB_se1_ag3_f_03	935.2599	935.4899	going	VAG	2211	G OW1 IH0 N	0.03	N	N	N		N				so we did that, you know, going back and forth to court for two years, and	796	http://lingtools.uoregon.edu/coraal/explorer/browse.php?what=DCB_se1_ag3_f_03_1.txt&line=796&settime=935.2599	0	0	NA	0	NA	NA	NA	0	N	N	N	N	DCB	F	AG3	SE1	2	TRUE	TRUE	V-like	DCB_se1_ag3_f_03	DCB_se1_ag3_f_03_1.wav	going	935.2599	935.4899	G|OW1|IH0|N	935.4299	935.4599
B	10083	DCB_se1_ag3_f_03_1	DCB_se1_ag3_f_03	967.7172	968.0772	everything	Q+N	2256	EH1 V R IY0 TH IH2 NG	0.1	G	G	G		G				I feel like everything I do is crazy.	818	http://lingtools.uoregon.edu/coraal/explorer/browse.php?what=DCB_se1_ag3_f_03_1.txt&line=818&settime=967.7172	1	1	NA	1	NA	NA	NA	1	G	G	G	G	DCB	F	AG3	SE1	3	FALSE	FALSE	Other	DCB_se1_ag3_f_03	DCB_se1_ag3_f_03_1.wav	everything	967.7072	968.0772	EH1|V|R|IY0|TH|IH2|NG	967.9372	967.9772
B	10093	DCB_se1_ag3_f_03_1	DCB_se1_ag3_f_03	1033.3502	1033.7102	finishing	VAG	2439	F IH1 N IH0 SH IH0 N	0.06	N	N	N		N				working- uh, finishing up my bachelor's degree.	887	http://lingtools.uoregon.edu/coraal/explorer/browse.php?what=DCB_se1_ag3_f_03_1.txt&line=887&settime=1033.3502	0	0	NA	0	NA	NA	NA	0	N	N	N	N	DCB	F	AG3	SE1	3	TRUE	TRUE	V-like	DCB_se1_ag3_f_03	DCB_se1_ag3_f_03_1.wav	finishing	1033.3502	1033.7002	F|IH1|N|IH0|SH|IH0|NG	1033.6202	1033.6502
B	10096	DCB_se1_ag3_f_03_1	DCB_se1_ag3_f_03	1084.0864	1084.4664	defeating	VAG	2583	D IH0 F IY1 T IH0 N	0.05	N	N	N		N				that's what they're doing, defeating their- um,	936	http://lingtools.uoregon.edu/coraal/explorer/browse.php?what=DCB_se1_ag3_f_03_1.txt&line=936&settime=1084.0864	0	0	NA	0	NA	NA	NA	0	N	N	N	N	DCB	F	AG3	SE1	3	TRUE	TRUE	V-like	DCB_se1_ag3_f_03	DCB_se1_ag3_f_03_1.wav	defeating	1084.0864	1084.4664	D|IH0|F|IY1|T|IH0|NG	1084.3864	1084.4164
B	10098	DCB_se1_ag3_f_03_1	DCB_se1_ag3_f_03	1159.8879	1160.2579	going	VAG	2839	G S OW1 AH1 M B UH1 IH0 N	0.03	N	N	N		N				And he [just been going-]	1006	http://lingtools.uoregon.edu/coraal/explorer/browse.php?what=DCB_se1_ag3_f_03_1.txt&line=1006&settime=1159.8879	0	0	NA	0	NA	NA	NA	0	N	N	N	N	DCB	F	AG3	SE1	2	TRUE	TRUE	V-like	DCB_se1_ag3_f_03	DCB_se1_ag3_f_03_1.wav	going	1159.8679	1160.2579	G|AY1|S|AH1|OW1|M|B|UH1|IH0|NG|K	1160.2179	1160.2579
B	10107	DCB_se1_ag3_f_03_1	DCB_se1_ag3_f_03	1338.0631	1338.6431	everything	Q+N	3395	EH1 V R IY0 TH IH2 NG	0.26	G	G	G		G				the special tour of the White House with the, you know, Christmas decorations and everything.	1178	http://lingtools.uoregon.edu/coraal/explorer/browse.php?what=DCB_se1_ag3_f_03_1.txt&line=1178&settime=1338.0631	1	1	NA	1	NA	NA	NA	1	G	G	G	G	DCB	F	AG3	SE1	3	FALSE	FALSE	Other	DCB_se1_ag3_f_03	DCB_se1_ag3_f_03_1.wav	everything	1338.0631	1338.6431	EH1|V|R|IY0|TH|IH2|NG	1338.3331	1338.3831
B	10130	DCB_se1_ag3_f_03_1	DCB_se1_ag3_f_03	1602.2615	1602.6215	expecting	VAG	4050	IH0 K S P EH1 K T IH0 N	0.03	N	N	N		N				We had Christmas at my house, I was not expecting them to stay all day.	1414	http://lingtools.uoregon.edu/coraal/explorer/browse.php?what=DCB_se1_ag3_f_03_1.txt&line=1414&settime=1602.2615	0	0	NA	0	NA	NA	NA	0	N	N	N	N	DCB	F	AG3	SE1	3	TRUE	TRUE	V-like	DCB_se1_ag3_f_03	DCB_se1_ag3_f_03_1.wav	expecting	1602.2615	1602.6215	IH0|K|S|P|EH1|K|T|IH0|NG	1602.5615	1602.5915
B	10131	DCB_se1_ag3_f_03_1	DCB_se1_ag3_f_03	1609.6208	1610.0308	morning	N	4074	M AO1 R N IH0 NG	0.07	G	N	N		N				They ain't leave my house until like, one o'clock in the morning. I said, wait a minute didn't I say we just gonna have breakfast? I end up	1418	http://lingtools.uoregon.edu/coraal/explorer/browse.php?what=DCB_se1_ag3_f_03_1.txt&line=1418&settime=1609.6208	0	0	NA	0	NA	NA	NA	0	N	N	N	N	DCB	F	AG3	SE1	2	TRUE	FALSE	N-like	DCB_se1_ag3_f_03	DCB_se1_ag3_f_03_1.wav	morning	1609.6208	1610.0408	M|AO1|R|N|IH0|NG	1609.9208	1609.9608
B	10137	DCB_se1_ag3_f_03_1	DCB_se1_ag3_f_03	1709.919	1710.099	having	HAG	4312	HH AE1 V IH0 N	0.03	N	N	N		N				and just having problems like,	1515	http://lingtools.uoregon.edu/coraal/explorer/browse.php?what=DCB_se1_ag3_f_03_1.txt&line=1515&settime=1709.919	0	0	NA	0	NA	NA	NA	0	N	N	N	N	DCB	F	AG3	SE1	2	TRUE	TRUE	V-like	DCB_se1_ag3_f_03	DCB_se1_ag3_f_03_1.wav	having	1709.919	1710.109	HH|AE1|V|IH0|NG	1710.049	1710.079
B	10138	DCB_se1_ag3_f_03_1	DCB_se1_ag3_f_03	1711.1454	1711.3954	losing	VAG	4317	L UW1 Z IH0 N	0.04	N	N	N		N				you know, losing weight.	1517	http://lingtools.uoregon.edu/coraal/explorer/browse.php?what=DCB_se1_ag3_f_03_1.txt&line=1517&settime=1711.1454	0	0	NA	0	NA	NA	NA	0	N	N	N	N	DCB	F	AG3	SE1	2	TRUE	TRUE	V-like	DCB_se1_ag3_f_03	DCB_se1_ag3_f_03_1.wav	losing	1711.1454	1711.3954	L|UW1|Z|IH0|NG	1711.3254	1711.3554
B	10144	DCB_se1_ag3_f_03_1	DCB_se1_ag3_f_03	1748.1671	1748.4271	going	VAG	4422	G OW1 IH0 N	0.03	N	N	N		N				So I started going to the classes on Saturdays, cause at the time it was just on Saturdays and	1557	http://lingtools.uoregon.edu/coraal/explorer/browse.php?what=DCB_se1_ag3_f_03_1.txt&line=1557&settime=1748.1671	0	0	NA	0	NA	NA	NA	0	N	N	N	N	DCB	F	AG3	SE1	2	TRUE	TRUE	V-like	DCB_se1_ag3_f_03	DCB_se1_ag3_f_03_1.wav	going	1748.1671	1748.4371	G|OW1|IH0|NG	1748.3471	1748.3971
B	10145	DCB_se1_ag3_f_03_1	DCB_se1_ag3_f_03	1752.6465	1752.8565	going	VAG	4441	G OW1 IH0 N	0.03	N	N	N		N				I was just going like every Saturday, I just found myself just going, just going.	1559	http://lingtools.uoregon.edu/coraal/explorer/browse.php?what=DCB_se1_ag3_f_03_1.txt&line=1559&settime=1752.6465	0	0	NA	0	NA	NA	NA	0	N	N	N	N	DCB	F	AG3	SE1	2	TRUE	TRUE	V-like	DCB_se1_ag3_f_03	DCB_se1_ag3_f_03_1.wav	going	1752.6565	1752.8565	G|OW1|IH0|N	1752.7665	1752.8265
B	10147	DCB_se1_ag3_f_03_1	DCB_se1_ag3_f_03	1754.8865	1755.3265	going	VAG	4452	G OW1 IH0 N	0.11	N	N	N		N				I was just going like every Saturday, I just found myself just going, just going.	1559	http://lingtools.uoregon.edu/coraal/explorer/browse.php?what=DCB_se1_ag3_f_03_1.txt&line=1559&settime=1754.8865	0	0	NA	0	NA	NA	NA	0	N	N	N	N	DCB	F	AG3	SE1	2	TRUE	TRUE	V-like	DCB_se1_ag3_f_03	DCB_se1_ag3_f_03_1.wav	going	1754.8865	1755.3265	G|OW1|IH0|N	1755.1265	1755.2165
B	10149	DCB_se1_ag3_f_03_1	DCB_se1_ag3_f_03	1773.5464	1773.9264	teaching	VAG	4499	T IY1 CH IH0 NG	0.1	G	N	N		N				I started teaching, uh,	1581	http://lingtools.uoregon.edu/coraal/explorer/browse.php?what=DCB_se1_ag3_f_03_1.txt&line=1581&settime=1773.5464	0	0	NA	0	NA	NA	NA	0	N	N	N	N	DCB	F	AG3	SE1	2	TRUE	FALSE	V-like	DCB_se1_ag3_f_03	DCB_se1_ag3_f_03_1.wav	teaching	1773.5464	1773.9064	T|IY1|CH|IH0|NG	1773.7864	1773.8264
B	10154	DCB_se1_ag3_f_03_1	DCB_se1_ag3_f_03	1864.6471	1865.1471	dancing	VAG	4769	D AE1 N S IH0 N	0.07	N	N	N		N				just have fun with it, we just dancing.	1675	http://lingtools.uoregon.edu/coraal/explorer/browse.php?what=DCB_se1_ag3_f_03_1.txt&line=1675&settime=1864.6471	0	0	NA	0	NA	NA	NA	0	N	N	N	N	DCB	F	AG3	SE1	2	TRUE	TRUE	V-like	DCB_se1_ag3_f_03	DCB_se1_ag3_f_03_1.wav	dancing	1864.6471	1865.2071	D|AE1|N|S|IH0|NG	1865.0271	1865.0671
B	10163	DCB_se1_ag3_f_03_1	DCB_se1_ag3_f_03	1990.215	1990.495	liking	VAG	5162	L AY1 K IH0 N	0.04	N	N	N		N				to their liking because they're not gonna do it.	1788	http://lingtools.uoregon.edu/coraal/explorer/browse.php?what=DCB_se1_ag3_f_03_1.txt&line=1788&settime=1990.215	0	0	NA	0	NA	NA	NA	0	N	N	N	N	DCB	F	AG3	SE1	2	TRUE	TRUE	V-like	DCB_se1_ag3_f_03	DCB_se1_ag3_f_03_1.wav	liking	1990.215	1990.495	L|AY1|K|IH0|NG	1990.415	1990.455
B	10167	DCB_se1_ag3_f_03_1	DCB_se1_ag3_f_03	2120.5736	2121.0936	saying	VAG	5464	S sp EY1 M IH0 N	0.21	N	N	N		N				Give [me- like, whatchu- mm-mm], tell- explain it to me.	1907	http://lingtools.uoregon.edu/coraal/explorer/browse.php?what=DCB_se1_ag3_f_03_1.txt&line=1907&settime=2120.5736	0	0	NA	0	NA	NA	NA	0	N	N	N	N	DCB	F	AG3	SE1	2	TRUE	TRUE	V-like	DCB_se1_ag3_f_03	DCB_se1_ag3_f_03_1.wav	saying	2120.5136	2121.0636	S|UW0|EY1|M|IH0|NG	2120.9736	2121.0036
B	10177	DCB_se1_ag3_f_03_1	DCB_se1_ag3_f_03	2253.0064	2253.1964	meeting	N	5807	M IY1 T IH0 NG	0.03	G	N	N		N				on Wednesdays and go right down to the meeting place- I mean, not the meeting place, um,	2006	http://lingtools.uoregon.edu/coraal/explorer/browse.php?what=DCB_se1_ag3_f_03_1.txt&line=2006&settime=2253.0064	0	0	NA	0	NA	NA	NA	0	N	N	N	N	DCB	F	AG3	SE1	2	TRUE	FALSE	N-like	DCB_se1_ag3_f_03	DCB_se1_ag3_f_03_1.wav	meeting	2253.0064	2253.2164	M|IY1|T|IH0|NG	2253.1364	2253.1664
B	10179	DCB_se1_ag3_f_03_1	DCB_se1_ag3_f_03	2314.3383	2314.9183	dancing	N	5946	D AE1 N S IH0 N	0.1	N	N	N		N				Just dancing.	2056	http://lingtools.uoregon.edu/coraal/explorer/browse.php?what=DCB_se1_ag3_f_03_1.txt&line=2056&settime=2314.3383	0	0	NA	0	NA	NA	NA	0	N	N	N	N	DCB	F	AG3	SE1	2	TRUE	TRUE	N-like	DCB_se1_ag3_f_03	DCB_se1_ag3_f_03_1.wav	dancing	2314.3483	2314.8683	D|AE1|N|S|IH0|NG	2314.7583	2314.8183
B	10183	DCB_se1_ag3_f_03_1	DCB_se1_ag3_f_03	2332.3563	2332.9263	dancing	N	6002	D AE1 N S IH0 N	0.14	N	N	N		N				you just dancing.	2074	http://lingtools.uoregon.edu/coraal/explorer/browse.php?what=DCB_se1_ag3_f_03_1.txt&line=2074&settime=2332.3563	0	0	NA	0	NA	NA	NA	0	N	N	N	N	DCB	F	AG3	SE1	2	TRUE	TRUE	N-like	DCB_se1_ag3_f_03	DCB_se1_ag3_f_03_1.wav	dancing	2332.3463	2332.9263	D|AE1|N|S|IH0|NG	2332.7363	2332.7863
B	10184	DCB_se1_ag3_f_03_1	DCB_se1_ag3_f_03	2335.2203	2335.4803	something	Q+N	6006	S AH1 M TH IH0 N	0.03	N	N	N		N				it's something about the- the congos, I think the-	2078	http://lingtools.uoregon.edu/coraal/explorer/browse.php?what=DCB_se1_ag3_f_03_1.txt&line=2078&settime=2335.2203	0	0	NA	0	NA	NA	NA	0	N	N	N	N	DCB	F	AG3	SE1	2	TRUE	TRUE	Other	DCB_se1_ag3_f_03	DCB_se1_ag3_f_03_1.wav	something	2335.2303	2335.4803	S|AH1|M|TH|IH0|NG	2335.4203	2335.4503
B	10187	DCB_se1_ag3_f_03_1	DCB_se1_ag3_f_03	2384.8774	2385.3774	something	Q+N	6123	S AH1 M TH IH0 N	0.12	N	N	N		N				Sugar Bear had something.	2119	http://lingtools.uoregon.edu/coraal/explorer/browse.php?what=DCB_se1_ag3_f_03_1.txt&line=2119&settime=2384.8774	0	0	NA	0	NA	NA	NA	0	N	N	N	N	DCB	F	AG3	SE1	2	TRUE	TRUE	Other	DCB_se1_ag3_f_03	DCB_se1_ag3_f_03_1.wav	something	2384.8774	2385.3774	S|AH1|M|TH|IH0|NG	2385.2174	2385.2474
B	10190	DCB_se1_ag3_f_03_1	DCB_se1_ag3_f_03	2452.8861	2453.0361	trying	VAG	6306	T R AY1 N	0.03	N	N	N		N				yeah that's the fun part too about the go go. Cause you trying to get your name on display, you trying to get your-	2174	http://lingtools.uoregon.edu/coraal/explorer/browse.php?what=DCB_se1_ag3_f_03_1.txt&line=2174&settime=2452.8861	0	0	NA	0	NA	NA	NA	0	N	N	N	N	DCB	F	AG3	SE1	2	TRUE	TRUE	V-like	DCB_se1_ag3_f_03	DCB_se1_ag3_f_03_1.wav	trying	2452.8861	2453.0361	T|R|AY1|NG	2452.9761	2453.0061
B	10196	DCB_se1_ag3_f_03_1	DCB_se1_ag3_f_03	2516.65	2516.86	something	Q+N	6405	S AH1 M TH IH0 N	0.03	N	N	N		N				Mississippi Avenue or something like that.	2229	http://lingtools.uoregon.edu/coraal/explorer/browse.php?what=DCB_se1_ag3_f_03_1.txt&line=2229&settime=2516.65	0	0	NA	0	NA	NA	NA	0	N	N	N	N	DCB	F	AG3	SE1	2	TRUE	TRUE	Other	DCB_se1_ag3_f_03	DCB_se1_ag3_f_03_1.wav	something	2516.65	2516.87	S|AH1|M|TH|IH0|NG	2516.81	2516.84
B	10215	DCB_se1_ag3_f_03_1	DCB_se1_ag3_f_03	2715.5956	2715.8956	going	VAG	6819	G OW1 IH0 N	0.05	N	N	N		N				I wanna say gentrification going on.	2401	http://lingtools.uoregon.edu/coraal/explorer/browse.php?what=DCB_se1_ag3_f_03_1.txt&line=2401&settime=2715.5956	0	0	NA	0	NA	NA	NA	0	N	N	N	N	DCB	F	AG3	SE1	2	TRUE	TRUE	V-like	DCB_se1_ag3_f_03	DCB_se1_ag3_f_03_1.wav	going	2715.5956	2715.8756	G|OW1|IH0|N	2715.7756	2715.8356
B	10218	DCB_se1_ag3_f_03_1	DCB_se1_ag3_f_03	2760.8737	2761.5337	happening	VAG	6939	HH AE1 P AH0 N IH0 N	0.19	N	N	N		N				changes been happening,	2438	http://lingtools.uoregon.edu/coraal/explorer/browse.php?what=DCB_se1_ag3_f_03_1.txt&line=2438&settime=2760.8737	0	0	NA	0	NA	NA	NA	0	N	N	N	N	DCB	F	AG3	SE1	3	TRUE	TRUE	V-like	DCB_se1_ag3_f_03	DCB_se1_ag3_f_03_1.wav	happening	2760.8737	2761.5337	HH|AE1|P|AH0|N|IH0|NG	2761.3137	2761.3437
B	10225	DCB_se1_ag3_f_03_1	DCB_se1_ag3_f_03	2838.9815	2839.2615	driving	VAG	7088	D R AY1 V IH0 N	0.03	N	N	G		N				And it's so much construction in DC, it's driving me crazy. It's like every time I turn around,	2500	http://lingtools.uoregon.edu/coraal/explorer/browse.php?what=DCB_se1_ag3_f_03_1.txt&line=2500&settime=2838.9815	0	1	NA	0	NA	NA	NA	0.333333333	N	G	N	N	DCB	F	AG3	SE1	2	TRUE	TRUE	V-like	DCB_se1_ag3_f_03	DCB_se1_ag3_f_03_1.wav	driving	2838.9815	2839.2615	D|R|AY1|V|IH0|NG	2839.2015	2839.2315
B	10227	DCB_se1_ag3_f_03_1	DCB_se1_ag3_f_03	2856.173	2856.383	living	VAG	7151	L IH1 V IH0 N	0.03	N	N	N		N				And when I say I miss living Uptown so bad (laughing)	2512	http://lingtools.uoregon.edu/coraal/explorer/browse.php?what=DCB_se1_ag3_f_03_1.txt&line=2512&settime=2856.173	0	0	NA	0	NA	NA	NA	0	N	N	N	N	DCB	F	AG3	SE1	2	TRUE	TRUE	V-like	DCB_se1_ag3_f_03	DCB_se1_ag3_f_03_1.wav	living	2856.173	2856.393	L|IH1|V|IH0|NG	2856.333	2856.363
B	10241	DCB_se1_ag3_f_03_1	DCB_se1_ag3_f_03	3032.7807	3033.0407	building	N	7645	B IH1 L D IH0 N	0.03	N	N	N		N				everybody in the building was African American.	2673	http://lingtools.uoregon.edu/coraal/explorer/browse.php?what=DCB_se1_ag3_f_03_1.txt&line=2673&settime=3032.7807	0	0	NA	0	NA	NA	NA	0	N	N	N	N	DCB	F	AG3	SE1	2	TRUE	TRUE	N-like	DCB_se1_ag3_f_03	DCB_se1_ag3_f_03_1.wav	building	3032.7807	3033.0407	B|IH1|L|D|IH0|NG	3032.9807	3033.0107
B	10250	DCB_se1_ag3_f_03_1	DCB_se1_ag3_f_03	3159.5832	3159.7332	talking	VAG	7873	T AO1 K IH0 N	0.03	N	N	N		N				That is so true. /RD-NAME-2/ was talking about that, uh, on Friday.	2780	http://lingtools.uoregon.edu/coraal/explorer/browse.php?what=DCB_se1_ag3_f_03_1.txt&line=2780&settime=3159.5832	0	0	NA	0	NA	NA	NA	0	N	N	N	N	DCB	F	AG3	SE1	2	TRUE	TRUE	V-like	DCB_se1_ag3_f_03	DCB_se1_ag3_f_03_1.wav	talking	3159.5832	3159.7332	T|AO1|K|IH0|NG	3159.6732	3159.7032
B	10253	DCB_se1_ag3_f_03_1	DCB_se1_ag3_f_03	3240.8395	3241.1095	being	BAG	8049	B IY1 IH0 N	0.07	N	N	N		N				rents being so	2844	http://lingtools.uoregon.edu/coraal/explorer/browse.php?what=DCB_se1_ag3_f_03_1.txt&line=2844&settime=3240.8395	0	0	NA	0	NA	NA	NA	0	N	N	N	N	DCB	F	AG3	SE1	2	TRUE	TRUE	V-like	DCB_se1_ag3_f_03	DCB_se1_ag3_f_03_1.wav	being	3240.8495	3241.0995	B|IY1|IH0|NG	3241.0195	3241.0495
B	10254	DCB_se1_ag3_f_03_1	DCB_se1_ag3_f_03	3275.3725	3276.0425	generating	VAG	8132	JH EH1 N ER0 EY2 T IH0 NG	0.12	G	N	N		N				And with DC, all this money you generating from all these ticket sales, I mean, ticket, um,	2868	http://lingtools.uoregon.edu/coraal/explorer/browse.php?what=DCB_se1_ag3_f_03_1.txt&line=2868&settime=3275.3725	0	0	NA	0	NA	NA	NA	0	N	N	N	N	DCB	F	AG3	SE1	4	TRUE	FALSE	V-like	DCB_se1_ag3_f_03	DCB_se1_ag3_f_03_1.wav	generating	3275.3725	3276.0725	JH|EH1|N|ER0|EY2|T|IH0|NG	3275.9325	3276.0325
B	10255	DCB_se1_ag3_f_03_1	DCB_se1_ag3_f_03	3280.2786	3280.5386	giving	VAG	8144	G IH1 V IH0 N	0.05	N	N	G		N				that you giving people and whatever else you getting money,	2870	http://lingtools.uoregon.edu/coraal/explorer/browse.php?what=DCB_se1_ag3_f_03_1.txt&line=2870&settime=3280.2786	0	1	NA	0	NA	NA	NA	0.333333333	N	G	N	N	DCB	F	AG3	SE1	2	TRUE	TRUE	V-like	DCB_se1_ag3_f_03	DCB_se1_ag3_f_03_1.wav	giving	3280.2786	3280.5386	G|IH1|V|IH0|NG	3280.4486	3280.4886
B	10257	DCB_se1_ag3_f_03_1	DCB_se1_ag3_f_03	3303.8356	3304.0756	living	VAG	8197	L IH1 V IH0 N	0.05	N	N	N		N				should be living in shelters, living in hotels.	2890	http://lingtools.uoregon.edu/coraal/explorer/browse.php?what=DCB_se1_ag3_f_03_1.txt&line=2890&settime=3303.8356	0	0	NA	0	NA	NA	NA	0	N	N	N	N	DCB	F	AG3	SE1	2	TRUE	TRUE	V-like	DCB_se1_ag3_f_03	DCB_se1_ag3_f_03_1.wav	living	3303.8356	3304.0756	L|IH1|V|IH0|NG	3303.9956	3304.0256
B	10268	DCB_se1_ag3_f_03_1	DCB_se1_ag3_f_03	3407.3887	3407.6787	cussing	VAG	8461	K AH1 S IH0 N	0.03	N	N	N		N				I ain't cussing nobody out.	2970	http://lingtools.uoregon.edu/coraal/explorer/browse.php?what=DCB_se1_ag3_f_03_1.txt&line=2970&settime=3407.3887	0	0	NA	0	NA	NA	NA	0	N	N	N	N	DCB	F	AG3	SE1	2	TRUE	TRUE	V-like	DCB_se1_ag3_f_03	DCB_se1_ag3_f_03_1.wav	cussing	3407.3887	3407.6787	K|AH1|S|IH0|NG	3407.5787	3407.6487
B	10269	DCB_se1_ag3_f_03_1	DCB_se1_ag3_f_03	3410.8789	3411.3689	everything	Q+N	8469	EH1 V R IY0 TH IH2 NG	0.16	G	G	G		G				with everything, because I know	2974	http://lingtools.uoregon.edu/coraal/explorer/browse.php?what=DCB_se1_ag3_f_03_1.txt&line=2974&settime=3410.8789	1	1	NA	1	NA	NA	NA	1	G	G	G	G	DCB	F	AG3	SE1	3	FALSE	FALSE	Other	DCB_se1_ag3_f_03	DCB_se1_ag3_f_03_1.wav	everything	3410.8789	3411.3989	EH1|V|R|IY0|TH|IH2|NG	3411.1689	3411.3089
B	10276	DCB_se1_ag3_f_03_1	DCB_se1_ag3_f_03	3438.2109	3438.6009	promoting	VAG	8560	P R AH0 M OW1 T IH0 N	0.03	N	N	N		N				But [one thing I love] about him, because he promotes me and I be promoting him.	2998	http://lingtools.uoregon.edu/coraal/explorer/browse.php?what=DCB_se1_ag3_f_03_1.txt&line=2998&settime=3438.2109	0	0	NA	0	NA	NA	NA	0	N	N	N	N	DCB	F	AG3	SE1	3	TRUE	TRUE	V-like	DCB_se1_ag3_f_03	DCB_se1_ag3_f_03_1.wav	promoting	3438.2109	3438.6109	P|R|AH0|M|OW1|T|IH0|NG	3438.5509	3438.5809
B	10284	DCB_se1_ag3_f_03_1	DCB_se1_ag3_f_03	3498.7806	3498.9206	saying	VAG	8690	S EY1 IH0 NG	0.05	G	N	N		N				You know what I'm saying, we do this together,	3049	http://lingtools.uoregon.edu/coraal/explorer/browse.php?what=DCB_se1_ag3_f_03_1.txt&line=3049&settime=3498.7806	0	0	NA	0	NA	NA	NA	0	N	N	N	N	DCB	F	AG3	SE1	2	TRUE	FALSE	V-like	DCB_se1_ag3_f_03	DCB_se1_ag3_f_03_1.wav	saying	3498.7706	3498.9306	S|EY1|IH0|NG	3498.8506	3498.8806
B	13320	DCB_se2_ag3_f_02_1	DCB_se2_ag3_f_02	77.1757	77.3957	being	BAG	133	B IY1 IH0 N	0.06	N	N	N		N				family still being in Alexandria then moving into Temple Hills, uh, I went to school in Maryland. I went to /RD-SCHOOL-4/,	45	http://lingtools.uoregon.edu/coraal/explorer/browse.php?what=DCB_se2_ag3_f_02_1.txt&line=45&settime=77.1757	0	0	NA	0	NA	NA	NA	0	N	N	N	N	DCB	F	AG3	SE2+3	2	TRUE	TRUE	V-like	DCB_se2_ag3_f_02	DCB_se2_ag3_f_02_1.wav	being	77.1757	77.3957	B|IY1|IH0|NG	77.2957	77.3257
B	13333	DCB_se2_ag3_f_02_1	DCB_se2_ag3_f_02	164.5093	164.8893	planning	VAG	319	P L AE1 N IH0 NG	0.07	G	G	G		G				And I liked it, but I- I just wanted to be more hands on in the planning part of it.	92	http://lingtools.uoregon.edu/coraal/explorer/browse.php?what=DCB_se2_ag3_f_02_1.txt&line=92&settime=164.5093	1	1	NA	1	NA	NA	NA	1	G	G	G	G	DCB	F	AG3	SE2+3	2	FALSE	FALSE	V-like	DCB_se2_ag3_f_02	DCB_se2_ag3_f_02_1.wav	planning	164.5193	164.9193	P|L|AE1|N|IH0|NG	164.7893	164.8293
B	13339	DCB_se2_ag3_f_02_1	DCB_se2_ag3_f_02	195.9062	196.0662	looking	VAG	433	L UH1 K IH0 N	0.03	N	N	N		N				she had posted a ad saying that she was looking for a day of coordinator, no experience needed, um, she was gonna help somebody start their portfolio.	108	http://lingtools.uoregon.edu/coraal/explorer/browse.php?what=DCB_se2_ag3_f_02_1.txt&line=108&settime=195.9062	0	0	NA	0	NA	NA	NA	0	N	N	N	N	DCB	F	AG3	SE2+3	2	TRUE	TRUE	V-like	DCB_se2_ag3_f_02	DCB_se2_ag3_f_02_1.wav	looking	195.9062	196.0762	L|UH1|K|IH0|NG	196.0162	196.0462
B	13345	DCB_se2_ag3_f_02_1	DCB_se2_ag3_f_02	224.7931	225.0331	coming	VAG	515	K AH1 M IH0 N	0.03	N	G	N		N				once it started coming together and I could see that I could actually do this, like I could put something together like this, like I was able to help her, I was like, I could do this. And I just-	124	http://lingtools.uoregon.edu/coraal/explorer/browse.php?what=DCB_se2_ag3_f_02_1.txt&line=124&settime=224.7931	1	0	NA	0	NA	NA	NA	0.333333333	G	N	N	N	DCB	F	AG3	SE2+3	2	TRUE	TRUE	V-like	DCB_se2_ag3_f_02	DCB_se2_ag3_f_02_1.wav	coming	224.7931	225.0331	K|AH1|M|IH0|NG	224.9731	225.0031
B	13366	DCB_se2_ag3_f_02_1	DCB_se2_ag3_f_02	478.9426	479.4226	growing	VAG	1179	G R OW1 IH0 N	0.08	N	N	N		N				growing up in the DC, Maryland, Virginia area is that people would always aks you	290	http://lingtools.uoregon.edu/coraal/explorer/browse.php?what=DCB_se2_ag3_f_02_1.txt&line=290&settime=478.9426	0	0	NA	0	NA	NA	NA	0	N	N	N	N	DCB	F	AG3	SE2+3	2	TRUE	TRUE	V-like	DCB_se2_ag3_f_02	DCB_se2_ag3_f_02_1.wav	growing	478.9326	479.4126	G|R|OW1|IH0|NG	479.2226	479.3426
B	13374	DCB_se2_ag3_f_02_1	DCB_se2_ag3_f_02	629.2457	629.5857	growing	VAG	1605	G R OW1 IH0 N	0.06	N	N	N		N				popular growing up because	372	http://lingtools.uoregon.edu/coraal/explorer/browse.php?what=DCB_se2_ag3_f_02_1.txt&line=372&settime=629.2457	0	0	NA	0	NA	NA	NA	0	N	N	N	N	DCB	F	AG3	SE2+3	2	TRUE	TRUE	V-like	DCB_se2_ag3_f_02	DCB_se2_ag3_f_02_1.wav	growing	629.2457	629.5857	G|R|OW1|IH0|NG	629.4757	629.5257
B	13375	DCB_se2_ag3_f_02_1	DCB_se2_ag3_f_02	640.2887	640.9787	forming	VAG	1635	F AO1 R M IH0 NG	0.18	G	G	G		G				forming bands and singing about our neighborhoods in the songs.	380	http://lingtools.uoregon.edu/coraal/explorer/browse.php?what=DCB_se2_ag3_f_02_1.txt&line=380&settime=640.2887	1	1	NA	1	NA	NA	NA	1	G	G	G	G	DCB	F	AG3	SE2+3	2	FALSE	FALSE	V-like	DCB_se2_ag3_f_02	DCB_se2_ag3_f_02_1.wav	forming	640.2887	640.9787	F|AO1|R|M|IH0|NG	640.7687	640.8187
B	13378	DCB_se2_ag3_f_02_1	DCB_se2_ag3_f_02	684.0268	684.6668	fighting	VAG	1764	F AY1 T IH0 NG	0.18	G	G	G		G				they were fighting.	416	http://lingtools.uoregon.edu/coraal/explorer/browse.php?what=DCB_se2_ag3_f_02_1.txt&line=416&settime=684.0268	1	1	NA	1	NA	NA	NA	1	G	G	G	G	DCB	F	AG3	SE2+3	2	FALSE	FALSE	V-like	DCB_se2_ag3_f_02	DCB_se2_ag3_f_02_1.wav	fighting	684.0368	684.6668	F|AY1|T|IH0|NG	684.3868	684.5068
B	13382	DCB_se2_ag3_f_02_1	DCB_se2_ag3_f_02	831.498	831.868	shopping	NPR	2131	SH AA1 P IH0 N	0.06	N	N	N		N				that was like the era that I was coming up in because there were go go bands and they would do go gos in places like Marlow Heights Shopping Center.	512	http://lingtools.uoregon.edu/coraal/explorer/browse.php?what=DCB_se2_ag3_f_02_1.txt&line=512&settime=831.498	0	0	NA	0	NA	NA	NA	0	N	N	N	N	DCB	F	AG3	SE2+3	2	TRUE	TRUE	N-like	DCB_se2_ag3_f_02	DCB_se2_ag3_f_02_1.wav	shopping	831.488	831.858	SH|AA1|P|IH0|NG	831.768	831.808
B	13388	DCB_se2_ag3_f_02_1	DCB_se2_ag3_f_02	927.6002	927.8902	selling	VAG	2391	S EH1 L IH0 N	0.04	N	N	N		N				Um, and they been selling that house for the last	569	http://lingtools.uoregon.edu/coraal/explorer/browse.php?what=DCB_se2_ag3_f_02_1.txt&line=569&settime=927.6002	0	0	NA	0	NA	NA	NA	0	N	N	N	N	DCB	F	AG3	SE2+3	2	TRUE	TRUE	V-like	DCB_se2_ag3_f_02	DCB_se2_ag3_f_02_1.wav	selling	927.5902	927.8902	S|EH1|L|IH0|NG	927.8202	927.8502
B	13392	DCB_se2_ag3_f_02_1	DCB_se2_ag3_f_02	1019.5459	1019.9359	hanging	VAG	2680	HH AE1 NG IH0 N	0.08	N	N	N		N				it was just us hanging out. Like I remember,	625	http://lingtools.uoregon.edu/coraal/explorer/browse.php?what=DCB_se2_ag3_f_02_1.txt&line=625&settime=1019.5459	0	0	NA	0	NA	NA	NA	0	N	N	N	N	DCB	F	AG3	SE2+3	2	TRUE	TRUE	V-like	DCB_se2_ag3_f_02	DCB_se2_ag3_f_02_1.wav	hanging	1019.5559	1019.9259	HH|AE1|NG|IH0|NG	1019.8159	1019.8559
B	13395	DCB_se2_ag3_f_02_1	DCB_se2_ag3_f_02	1052.2235	1052.6935	walking	VAG	2790	W AO1 K IH0 N	0.05	N	N	N		N				So we would just be [out, um, walking around through Alexandria.] So- um,	641	http://lingtools.uoregon.edu/coraal/explorer/browse.php?what=DCB_se2_ag3_f_02_1.txt&line=641&settime=1052.2235	0	0	NA	0	NA	NA	NA	0	N	N	N	N	DCB	F	AG3	SE2+3	2	TRUE	TRUE	V-like	DCB_se2_ag3_f_02	DCB_se2_ag3_f_02_1.wav	walking	1052.2335	1052.6835	W|AO1|K|IH0|NG	1052.5735	1052.6435
B	13399	DCB_se2_ag3_f_02_1	DCB_se2_ag3_f_02	1178.442	1178.882	standing	VAG	3167	S T AE1 N D IH0 N	0.08	N	N	N		N				And you know the U Street crowd and the Adams Morgan vibe when it- when it w- used to be just like a bunch of people standing around,	701	http://lingtools.uoregon.edu/coraal/explorer/browse.php?what=DCB_se2_ag3_f_02_1.txt&line=701&settime=1178.442	0	0	NA	0	NA	NA	NA	0	N	N	N	N	DCB	F	AG3	SE2+3	2	TRUE	TRUE	V-like	DCB_se2_ag3_f_02	DCB_se2_ag3_f_02_1.wav	standing	1178.442	1178.872	S|T|AE1|N|D|IH0|NG	1178.762	1178.792
B	13401	DCB_se2_ag3_f_02_1	DCB_se2_ag3_f_02	1180.8449	1181.2049	having	HAG	3171	HH AE1 V IH0 N	0.08	N	N	N		N				saying hey, having fun,	703	http://lingtools.uoregon.edu/coraal/explorer/browse.php?what=DCB_se2_ag3_f_02_1.txt&line=703&settime=1180.8449	0	0	NA	0	NA	NA	NA	0	N	N	N	N	DCB	F	AG3	SE2+3	2	TRUE	TRUE	V-like	DCB_se2_ag3_f_02	DCB_se2_ag3_f_02_1.wav	having	1180.8149	1181.2149	HH|AE1|V|IH0|NG	1181.0849	1181.1249
B	13409	DCB_se2_ag3_f_02_1	DCB_se2_ag3_f_02	1294.9523	1295.1623	talking	VAG	3523	T AO1 K IH0 NG	0.03	G	N	N		N				like I'm talking about different ethnicities for every like- almost at every different area.	767	http://lingtools.uoregon.edu/coraal/explorer/browse.php?what=DCB_se2_ag3_f_02_1.txt&line=767&settime=1294.9523	0	0	NA	0	NA	NA	NA	0	N	N	N	N	DCB	F	AG3	SE2+3	2	TRUE	FALSE	V-like	DCB_se2_ag3_f_02	DCB_se2_ag3_f_02_1.wav	talking	1294.9723	1295.1723	T|AO1|K|IH0|NG	1295.1123	1295.1423
B	13410	DCB_se2_ag3_f_02_1	DCB_se2_ag3_f_02	1318.5993	1319.0693	staffing	VAG	3598	S T AE1 F IH0 N	0.05	N	N	N		N				would pretty much just, you know, help people find jobs, staffing and stuff like that.	783	http://lingtools.uoregon.edu/coraal/explorer/browse.php?what=DCB_se2_ag3_f_02_1.txt&line=783&settime=1318.5993	0	0	NA	0	NA	NA	NA	0	N	N	N	N	DCB	F	AG3	SE2+3	2	TRUE	TRUE	V-like	DCB_se2_ag3_f_02	DCB_se2_ag3_f_02_1.wav	staffing	1318.5893	1319.0693	S|T|AE1|F|IH0|NG	1318.9893	1319.0193
B	13419	DCB_se2_ag3_f_02_1	DCB_se2_ag3_f_02	1434.8213	1435.2813	coming	VAG	3925	K AH1 M IH0 NG	0.15	G	G	G		G				from all over and they're coming here. And so,	858	http://lingtools.uoregon.edu/coraal/explorer/browse.php?what=DCB_se2_ag3_f_02_1.txt&line=858&settime=1434.8213	1	1	NA	1	NA	NA	NA	1	G	G	G	G	DCB	F	AG3	SE2+3	2	FALSE	FALSE	V-like	DCB_se2_ag3_f_02	DCB_se2_ag3_f_02_1.wav	coming	1434.8413	1435.2813	K|AH1|M|IH0|NG	1435.0913	1435.1413
B	13425	DCB_se2_ag3_f_02_1	DCB_se2_ag3_f_02	1523.3204	1523.6304	looking	VAG	4199	L UH1 K IH0 N	0.07	N	N	N		N				I'm also looking at it from a business person's point of view. I don't see anything wrong with all the money that's coming into the city.	904	http://lingtools.uoregon.edu/coraal/explorer/browse.php?what=DCB_se2_ag3_f_02_1.txt&line=904&settime=1523.3204	0	0	NA	0	NA	NA	NA	0	N	N	N	N	DCB	F	AG3	SE2+3	2	TRUE	TRUE	V-like	DCB_se2_ag3_f_02	DCB_se2_ag3_f_02_1.wav	looking	1523.3204	1523.6304	L|UH1|K|IH0|NG	1523.5004	1523.5604
B	13436	DCB_se2_ag3_f_02_1	DCB_se2_ag3_f_02	1594.4451	1594.8651	everything	Q+N	4463	EH1 V R IY0 TH IH2 NG	0.09	G	G	G		G				Once I got my degree and my husband and my everything that I wanted I'm gone.	944	http://lingtools.uoregon.edu/coraal/explorer/browse.php?what=DCB_se2_ag3_f_02_1.txt&line=944&settime=1594.4451	1	1	NA	1	NA	NA	NA	1	G	G	G	G	DCB	F	AG3	SE2+3	3	FALSE	FALSE	Other	DCB_se2_ag3_f_02	DCB_se2_ag3_f_02_1.wav	everything	1594.4451	1594.8651	EH1|V|R|IY0|TH|IH2|NG	1594.7351	1594.7851
B	13447	DCB_se2_ag3_f_02_1	DCB_se2_ag3_f_02	1667.3701	1668.0201	something	Q+N	4631	S AH1 M TH IH0 N	0.1	N	N	N		N				just having something taken from you that's always been yours and	994	http://lingtools.uoregon.edu/coraal/explorer/browse.php?what=DCB_se2_ag3_f_02_1.txt&line=994&settime=1667.3701	0	0	NA	0	NA	NA	NA	0	N	N	N	N	DCB	F	AG3	SE2+3	2	TRUE	TRUE	Other	DCB_se2_ag3_f_02	DCB_se2_ag3_f_02_1.wav	something	1667.3701	1668.0101	S|AH1|M|TH|IH0|NG	1667.8001	1667.9101
B	13449	DCB_se2_ag3_f_02_1	DCB_se2_ag3_f_02	1682.3147	1682.7847	sliding	N	4670	S L AY1 D IH0 N	0.07	N	N	N		N				I guess like I said, because i- like that sliding door experience, if it wasn't for the fact that I already knew	1000	http://lingtools.uoregon.edu/coraal/explorer/browse.php?what=DCB_se2_ag3_f_02_1.txt&line=1000&settime=1682.3147	0	0	NA	0	NA	NA	NA	0	N	N	N	N	DCB	F	AG3	SE2+3	2	TRUE	TRUE	N-like	DCB_se2_ag3_f_02	DCB_se2_ag3_f_02_1.wav	sliding	1682.2947	1682.7847	S|L|AY1|D|IH0|NG	1682.6747	1682.7247
B	13460	DCB_se2_ag3_f_02_1	DCB_se2_ag3_f_02	1837.1354	1837.5954	making	VAG	5065	M EY1 K IH0 N	0.06	N	G	G		G				with making sure	1120	http://lingtools.uoregon.edu/coraal/explorer/browse.php?what=DCB_se2_ag3_f_02_1.txt&line=1120&settime=1837.1354	1	1	NA	1	NA	NA	NA	1	G	G	G	G	DCB	F	AG3	SE2+3	2	FALSE	TRUE	V-like	DCB_se2_ag3_f_02	DCB_se2_ag3_f_02_1.wav	making	1837.1154	1837.5954	M|EY1|K|IH0|NG	1837.4454	1837.5254
B	13461	DCB_se2_ag3_f_02_1	DCB_se2_ag3_f_02	1845.3283	1845.7183	looking	VAG	5085	L UH1 K IH0 N	0.03	N	N	N		N				He- he's looking at tomorrow.	1126	http://lingtools.uoregon.edu/coraal/explorer/browse.php?what=DCB_se2_ag3_f_02_1.txt&line=1126&settime=1845.3283	0	0	NA	0	NA	NA	NA	0	N	N	N	N	DCB	F	AG3	SE2+3	2	TRUE	TRUE	V-like	DCB_se2_ag3_f_02	DCB_se2_ag3_f_02_1.wav	looking	1845.3383	1845.7183	L|UH1|K|IH0|NG	1845.4983	1845.6883
B	13471	DCB_se2_ag3_f_02_1	DCB_se2_ag3_f_02	2036.1326	2036.5626	collecting	VAG	5624	K AH0 L EH1 K T IH0 N	0.04	N	N	N		N				He's already collecting what he wants	1280	http://lingtools.uoregon.edu/coraal/explorer/browse.php?what=DCB_se2_ag3_f_02_1.txt&line=1280&settime=2036.1326	0	0	NA	0	NA	NA	NA	0	N	N	N	N	DCB	F	AG3	SE2+3	3	TRUE	TRUE	V-like	DCB_se2_ag3_f_02	DCB_se2_ag3_f_02_1.wav	collecting	2036.1226	2036.5626	K|AH0|L|EH1|K|T|IH0|NG	2036.4926	2036.5226
B	13475	DCB_se2_ag3_f_02_1	DCB_se2_ag3_f_02	2100.3527	2100.7027	getting	GTG	5789	G IH1 T IH0 NG	0.11	G	G	G		G				anything arts related. Like she was just getting kids	1320	http://lingtools.uoregon.edu/coraal/explorer/browse.php?what=DCB_se2_ag3_f_02_1.txt&line=1320&settime=2100.3527	1	1	NA	1	NA	NA	NA	1	G	G	G	G	DCB	F	AG3	SE2+3	2	FALSE	FALSE	V-like	DCB_se2_ag3_f_02	DCB_se2_ag3_f_02_1.wav	getting	2100.2527	2100.7027	G|IH1|T|IH0|NG	2100.5527	2100.6127
B	13476	DCB_se2_ag3_f_02_1	DCB_se2_ag3_f_02	2103.2438	2103.7838	something	Q+N	5795	S AH1 M TH IH0 NG	0.17	G	G	G		G				into something	1324	http://lingtools.uoregon.edu/coraal/explorer/browse.php?what=DCB_se2_ag3_f_02_1.txt&line=1324&settime=2103.2438	1	1	NA	1	NA	NA	NA	1	G	G	G	G	DCB	F	AG3	SE2+3	2	FALSE	FALSE	Other	DCB_se2_ag3_f_02	DCB_se2_ag3_f_02_1.wav	something	2103.2338	2103.7638	S|AH1|M|TH|IH0|NG	2103.5238	2103.6238
B	13480	DCB_se2_ag3_f_02_1	DCB_se2_ag3_f_02	2146.3474	2146.9174	anything	Q+N	5900	EH1 N IY0 TH IH2 NG	0.17	G	G	G		G				if we don't learn anything from this (laughing) then	1360	http://lingtools.uoregon.edu/coraal/explorer/browse.php?what=DCB_se2_ag3_f_02_1.txt&line=1360&settime=2146.3474	1	1	NA	1	NA	NA	NA	1	G	G	G	G	DCB	F	AG3	SE2+3	3	FALSE	FALSE	Other	DCB_se2_ag3_f_02	DCB_se2_ag3_f_02_1.wav	anything	2146.3574	2146.9274	EH1|N|IY0|TH|IH2|NG	2146.6874	2146.8274
B	13486	DCB_se2_ag3_f_02_1	DCB_se2_ag3_f_02	2165.4509	2165.8809	something	Q+N	5954	S AH1 M TH IH0 N	0.05	N	N	N		N				Exactly, you have to learn something from it. So,	1374	http://lingtools.uoregon.edu/coraal/explorer/browse.php?what=DCB_se2_ag3_f_02_1.txt&line=1374&settime=2165.4509	0	0	NA	0	NA	NA	NA	0	N	N	N	N	DCB	F	AG3	SE2+3	2	TRUE	TRUE	Other	DCB_se2_ag3_f_02	DCB_se2_ag3_f_02_1.wav	something	2165.4509	2165.8909	S|AH1|M|TH|IH0|NG	2165.7809	2165.8409
B	13489	DCB_se2_ag3_f_02_1	DCB_se2_ag3_f_02	2187.9473	2188.4673	buildings	NS	6008	B IH1 L D IH0 NG Z	0.13	G	G	G		G				building buildings on top of overpasses in DC to get people in here.	1398	http://lingtools.uoregon.edu/coraal/explorer/browse.php?what=DCB_se2_ag3_f_02_1.txt&line=1398&settime=2187.9473	1	1	NA	1	NA	NA	NA	1	G	G	G	G	DCB	F	AG3	SE2+3	2	FALSE	FALSE	N-like	DCB_se2_ag3_f_02	DCB_se2_ag3_f_02_1.wav	buildings	2187.9373	2188.4773	B|IH1|L|D|IH0|NG|Z	2188.2473	2188.3273
B	13495	DCB_se2_ag3_f_02_1	DCB_se2_ag3_f_02	2228.7186	2229.1086	doing	DAG	6118	D UW1 IH0 N	0.07	N	G	N		N				Th- you have- the things that they are doing is to get people in the city.	1417	http://lingtools.uoregon.edu/coraal/explorer/browse.php?what=DCB_se2_ag3_f_02_1.txt&line=1417&settime=2228.7186	1	0	NA	0	NA	NA	NA	0.333333333	G	N	N	N	DCB	F	AG3	SE2+3	2	TRUE	TRUE	V-like	DCB_se2_ag3_f_02	DCB_se2_ag3_f_02_1.wav	doing	2228.7186	2229.0986	D|UW1|IH0|NG	2228.9686	2229.0386
B	13512	DCB_se2_ag3_f_02_1	DCB_se2_ag3_f_02	2441.4083	2441.9283	everything	Q+N	6596	EH1 V R IY0 TH IH2 NG	0.13	G	G	G		G				the thing is, there's also with this whole process, um, and with everything else going on in the nation and all these	1570	http://lingtools.uoregon.edu/coraal/explorer/browse.php?what=DCB_se2_ag3_f_02_1.txt&line=1570&settime=2441.4083	1	1	NA	1	NA	NA	NA	1	G	G	G	G	DCB	F	AG3	SE2+3	3	FALSE	FALSE	Other	DCB_se2_ag3_f_02	DCB_se2_ag3_f_02_1.wav	everything	2441.3883	2441.9083	EH1|V|R|IY0|TH|IH2|NG	2441.7383	2441.8083
B	13516	DCB_se2_ag3_f_02_1	DCB_se2_ag3_f_02	2492.9067	2493.1267	trying	VAG	6728	T R AY1 N	0.03	N	N	N		N				It was good- it was good to see people like posting funny stuff and trying to get down to the root of little, um, stereotypes and things like that.	1610	http://lingtools.uoregon.edu/coraal/explorer/browse.php?what=DCB_se2_ag3_f_02_1.txt&line=1610&settime=2492.9067	0	0	NA	0	NA	NA	NA	0	N	N	N	N	DCB	F	AG3	SE2+3	2	TRUE	TRUE	V-like	DCB_se2_ag3_f_02	DCB_se2_ag3_f_02_1.wav	trying	2492.9067	2493.1267	T|R|AY1|NG	2493.0367	2493.0967
B	13517	DCB_se2_ag3_f_02_1	DCB_se2_ag3_f_02	2503.9262	2504.4662	trying	VAG	6750	T R AY1 N	0.13	N	G	G		G				trying to	1616	http://lingtools.uoregon.edu/coraal/explorer/browse.php?what=DCB_se2_ag3_f_02_1.txt&line=1616&settime=2503.9262	1	1	NA	1	NA	NA	NA	1	G	G	G	G	DCB	F	AG3	SE2+3	2	FALSE	TRUE	V-like	DCB_se2_ag3_f_02	DCB_se2_ag3_f_02_1.wav	trying	2503.9262	2504.4762	T|R|AY1|NG	2504.1862	2504.3362
B	13523	DCB_se2_ag3_f_02_1	DCB_se2_ag3_f_02	2668.7997	2669.2097	nothing	Q+N	7198	N AH1 TH IH0 NG	0.13	G	N	N		G				you know what I mean, /interracial-/ int- interracial friendships and it's nothing.	1730	http://lingtools.uoregon.edu/coraal/explorer/browse.php?what=DCB_se2_ag3_f_02_1.txt&line=1730&settime=2668.7997	0	0	NA	1	NA	NA	NA	0.333333333	N	N	G	N	DCB	F	AG3	SE2+3	2	TRUE	FALSE	Other	DCB_se2_ag3_f_02	DCB_se2_ag3_f_02_1.wav	nothing	2668.8097	2669.2497	N|AH1|TH|IH0|NG	2669.0197	2669.0697
B	13541	DCB_se2_ag3_f_02_1	DCB_se2_ag3_f_02	2800.3092	2800.6092	waiting	VAG	7509	W EY1 T IH0 N	0.04	N	N	N		N				They're waiting for you, they have traps.	1818	http://lingtools.uoregon.edu/coraal/explorer/browse.php?what=DCB_se2_ag3_f_02_1.txt&line=1818&settime=2800.3092	0	0	NA	0	NA	NA	NA	0	N	N	N	N	DCB	F	AG3	SE2+3	2	TRUE	TRUE	V-like	DCB_se2_ag3_f_02	DCB_se2_ag3_f_02_1.wav	waiting	2800.3092	2800.6192	W|EY1|T|IH0|NG	2800.5392	2800.5692
B	13544	DCB_se2_ag3_f_02_1	DCB_se2_ag3_f_02	2860.9092	2861.2492	running	VAG	7717	R AH1 N IH0 N	0.07	N	N	N		N				like some- like when we- when we make fun and we see white people running around in DC we know /what they like,/ they like to run, they like to jog. You know, you used to go into Virginia you'll see automatically	1847	http://lingtools.uoregon.edu/coraal/explorer/browse.php?what=DCB_se2_ag3_f_02_1.txt&line=1847&settime=2860.9092	0	0	NA	0	NA	NA	NA	0	N	N	N	N	DCB	F	AG3	SE2+3	2	TRUE	TRUE	V-like	DCB_se2_ag3_f_02	DCB_se2_ag3_f_02_1.wav	running	2860.9092	2861.2392	R|AH1|N|IH0|NG	2861.0992	2861.1692
B	13557	DCB_se2_ag3_f_02_1	DCB_se2_ag3_f_02	3052.8606	3053.2006	buildings	NS	8131	B IH1 L D IH0 NG Z	0.03	G	N	N		N				I said, I'm'a go over here by the government buildings where I know my car's not gonna get broken into and I'm still in the city,	1987	http://lingtools.uoregon.edu/coraal/explorer/browse.php?what=DCB_se2_ag3_f_02_1.txt&line=1987&settime=3052.8606	0	0	NA	0	NA	NA	NA	0	N	N	N	N	DCB	F	AG3	SE2+3	2	TRUE	FALSE	N-like	DCB_se2_ag3_f_02	DCB_se2_ag3_f_02_1.wav	buildings	3052.8606	3053.2006	B|IH1|L|D|IH0|NG|Z	3053.0606	3053.1006
B	13559	DCB_se2_ag3_f_02_1	DCB_se2_ag3_f_02	3076.3379	3076.6679	going	VAG	8222	G OW1 IH0 N	0.07	N	N	N		N				I was like, I'm going out,	2003	http://lingtools.uoregon.edu/coraal/explorer/browse.php?what=DCB_se2_ag3_f_02_1.txt&line=2003&settime=3076.3379	0	0	NA	0	NA	NA	NA	0	N	N	N	N	DCB	F	AG3	SE2+3	2	TRUE	TRUE	V-like	DCB_se2_ag3_f_02	DCB_se2_ag3_f_02_1.wav	going	3076.3479	3076.6679	G|OW1|IH0|N	3076.4979	3076.5979
B	13561	DCB_se2_ag3_f_02_1	DCB_se2_ag3_f_02	3085.1008	3085.9108	talking	VAG	8254	T AO1 K IH0 NG	0.43	G	G	G		G				and- and I was just talking and,	2009	http://lingtools.uoregon.edu/coraal/explorer/browse.php?what=DCB_se2_ag3_f_02_1.txt&line=2009&settime=3085.1008	1	1	NA	1	NA	NA	NA	1	G	G	G	G	DCB	F	AG3	SE2+3	2	FALSE	FALSE	V-like	DCB_se2_ag3_f_02	DCB_se2_ag3_f_02_1.wav	talking	3085.1108	3085.9008	T|AO1|K|IH0|NG	3085.4408	3085.4808
B	13566	DCB_se2_ag3_f_02_1	DCB_se2_ag3_f_02	3111.1635	3111.5335	talking	VAG	8323	T AO1 K IH0 N	0.06	N	N	N		N				I start talking (laughing) and people are like, what?	2027	http://lingtools.uoregon.edu/coraal/explorer/browse.php?what=DCB_se2_ag3_f_02_1.txt&line=2027&settime=3111.1635	0	0	NA	0	NA	NA	NA	0	N	N	N	N	DCB	F	AG3	SE2+3	2	TRUE	TRUE	V-like	DCB_se2_ag3_f_02	DCB_se2_ag3_f_02_1.wav	talking	3111.1335	3111.5335	T|AO1|K|IH0|NG	3111.4235	3111.4735
B	13584	DCB_se2_ag3_f_02_1	DCB_se2_ag3_f_02	3225.9287	3226.4587	disturbing	VAG	8414	D IH0 S T ER1 B IH0 N	0.09	N	G	G		G				And I wrote about this on my blog because it was very, very disturbing.	2121	http://lingtools.uoregon.edu/coraal/explorer/browse.php?what=DCB_se2_ag3_f_02_1.txt&line=2121&settime=3225.9287	1	1	NA	1	NA	NA	NA	1	G	G	G	G	DCB	F	AG3	SE2+3	3	FALSE	TRUE	V-like	DCB_se2_ag3_f_02	DCB_se2_ag3_f_02_1.wav	disturbing	3225.9187	3226.4587	D|IH0|S|T|ER1|B|IH0|NG	3226.3387	3226.3687
B	13587	DCB_se2_ag3_f_02_1	DCB_se2_ag3_f_02	3239.3262	3239.8162	upsetting	VAG	8455	AH0 P S EH1 T IH0 NG	0.09	G	G	G		G				And matter of fact I've done a couple weddings where the caterer has been a diva, but in this particular case, the- the caterer was like, really, really upsetting.	2131	http://lingtools.uoregon.edu/coraal/explorer/browse.php?what=DCB_se2_ag3_f_02_1.txt&line=2131&settime=3239.3262	1	1	NA	1	NA	NA	NA	1	G	G	G	G	DCB	F	AG3	SE2+3	3	FALSE	FALSE	V-like	DCB_se2_ag3_f_02	DCB_se2_ag3_f_02_1.wav	upsetting	3239.2862	3239.8662	AH0|P|S|EH1|T|IH0|NG	3239.6462	3239.6762
B	13595	DCB_se2_ag3_f_02_1	DCB_se2_ag3_f_02	3336.0676	3336.2476	getting	GTG	8783	G IH1 T IH0 N	0.03	N	N	N		N				So on the day of the wedding, there she is in her little tent, she's getting it all set up. Tables in-	2187	http://lingtools.uoregon.edu/coraal/explorer/browse.php?what=DCB_se2_ag3_f_02_1.txt&line=2187&settime=3336.0676	0	0	NA	0	NA	NA	NA	0	N	N	N	N	DCB	F	AG3	SE2+3	2	TRUE	TRUE	V-like	DCB_se2_ag3_f_02	DCB_se2_ag3_f_02_1.wav	getting	3336.0676	3336.2476	G|IH1|T|IH0|NG	3336.1876	3336.2176
B	13597	DCB_se2_ag3_f_02_1	DCB_se2_ag3_f_02	3351.8202	3352.1902	wedding	N	8849	W EH1 D IH0 NG	0.1	G	G	G		G				At this point it's this bride's wedding day.	2197	http://lingtools.uoregon.edu/coraal/explorer/browse.php?what=DCB_se2_ag3_f_02_1.txt&line=2197&settime=3351.8202	1	1	NA	1	NA	NA	NA	1	G	G	G	G	DCB	F	AG3	SE2+3	2	FALSE	FALSE	N-like	DCB_se2_ag3_f_02	DCB_se2_ag3_f_02_1.wav	wedding	3351.8702	3352.1902	W|EH1|D|IH0|NG	3352.0502	3352.1202
B	13601	DCB_se2_ag3_f_02_1	DCB_se2_ag3_f_02	3372.5733	3373.0933	according	P	8920	AH0 K AO1 R D IH0 N	0.07	N	G	N		G				She just thinks everything's going according to plan. That is my job as a planner. So no, I'm not about to go to her f- for this two hundred and fifty dollar	2209	http://lingtools.uoregon.edu/coraal/explorer/browse.php?what=DCB_se2_ag3_f_02_1.txt&line=2209&settime=3372.5733	1	0	NA	1	NA	NA	NA	0.666666667	G	N	G	G	DCB	F	AG3	SE2+3	3	FALSE	TRUE	Other	DCB_se2_ag3_f_02	DCB_se2_ag3_f_02_1.wav	according	3372.5633	3373.0933	AH0|K|AO1|R|D|IH0|NG	3372.9833	3373.0133
B	13616	DCB_se2_ag3_f_02_1	DCB_se2_ag3_f_02	3479.2694	3479.5794	getting	GTG	9298	G IH1 T IH0 N	0.06	N	N	N		N				before they aksed me. So I- so I think I went back there to her space as she was getting dinner out to ask her. I said, hey,	2283	http://lingtools.uoregon.edu/coraal/explorer/browse.php?what=DCB_se2_ag3_f_02_1.txt&line=2283&settime=3479.2694	0	0	NA	0	NA	NA	NA	0	N	N	N	N	DCB	F	AG3	SE2+3	2	TRUE	TRUE	V-like	DCB_se2_ag3_f_02	DCB_se2_ag3_f_02_1.wav	getting	3479.2694	3479.5794	G|IH1|T|IH0|NG	3479.4294	3479.5094
B	13617	DCB_se2_ag3_f_02_1	DCB_se2_ag3_f_02	3506.3623	3506.7723	slamming	VAG	9371	S L AE1 M IH0 N	0.05	N	N	N		N				da da da. Like she just went off, like slamming trays and like flipping out.	2315	http://lingtools.uoregon.edu/coraal/explorer/browse.php?what=DCB_se2_ag3_f_02_1.txt&line=2315&settime=3506.3623	0	0	NA	0	NA	NA	NA	0	N	N	N	N	DCB	F	AG3	SE2+3	2	TRUE	TRUE	V-like	DCB_se2_ag3_f_02	DCB_se2_ag3_f_02_1.wav	slamming	3506.3623	3506.7723	S|L|AE1|M|IH0|NG	3506.6823	3506.7223
B	13623	DCB_se2_ag3_f_02_1	DCB_se2_ag3_f_02	3615.4227	3616.1127	revolving	N	9693	R IY0 V AA1 L V IH0 NG	0.13	G	G	G		G				So it's a- it's a revolving door. They usually have	2412	http://lingtools.uoregon.edu/coraal/explorer/browse.php?what=DCB_se2_ag3_f_02_1.txt&line=2412&settime=3615.4227	1	1	NA	1	NA	NA	NA	1	G	G	G	G	DCB	F	AG3	SE2+3	3	FALSE	FALSE	N-like	DCB_se2_ag3_f_02	DCB_se2_ag3_f_02_1.wav	revolving	3615.4127	3616.1027	R|IY0|V|AA1|L|V|IH0|NG	3615.9427	3615.9927
B	13625	DCB_se2_ag3_f_02_1	DCB_se2_ag3_f_02	3628.7053	3629.3753	catering	VAG	9727	K EY1 T ER0 IH0 NG	0.15	G	G	G		G				is in charge of too much. Like, the way catering is tiered is like, you got your chef,	2420	http://lingtools.uoregon.edu/coraal/explorer/browse.php?what=DCB_se2_ag3_f_02_1.txt&line=2420&settime=3628.7053	1	1	NA	1	NA	NA	NA	1	G	G	G	G	DCB	F	AG3	SE2+3	3	FALSE	FALSE	V-like	DCB_se2_ag3_f_02	DCB_se2_ag3_f_02_1.wav	catering	3628.7053	3629.3753	K|EY1|T|ER0|IH0|NG	3629.1553	3629.2253
B	13632	DCB_se2_ag3_f_02_1	DCB_se2_ag3_f_02	3660.714	3661.024	moving	VAG	9847	M UW1 V IH0 N	0.06	N	N	G		N				and then we had people that was just moving big heavy stuff.	2434	http://lingtools.uoregon.edu/coraal/explorer/browse.php?what=DCB_se2_ag3_f_02_1.txt&line=2434&settime=3660.714	0	1	NA	0	NA	NA	NA	0.333333333	N	G	N	N	DCB	F	AG3	SE2+3	2	TRUE	TRUE	V-like	DCB_se2_ag3_f_02	DCB_se2_ag3_f_02_1.wav	moving	3660.714	3661.024	M|UW1|V|IH0|NG	3660.934	3660.974
B	10611	DCB_se1_ag3_m_02_2	DCB_se1_ag3_m_02	266.9552	267.2952	anything	Q+N	3171	EH1 N IY0 TH IH2 NG	0.04	G	G	G				G		Anything that's home team I like.	175	http://lingtools.uoregon.edu/coraal/explorer/browse.php?what=DCB_se1_ag3_m_02_2.txt&line=175&settime=266.9552	1	1	NA	NA	NA	1	NA	1	G	G	G	G	DCB	M	AG3	SE1	3	FALSE	FALSE	Other	DCB_se1_ag3_m_02	DCB_se1_ag3_m_02_2.wav	anything	266.9552	267.3052	EH1|N|IY0|TH|IH2|NG	267.1652	267.2552
B	10618	DCB_se1_ag3_m_02_2	DCB_se1_ag3_m_02	476.9509	477.3209	something	Q+N	3512	S AH1 M TH IH0 N	0.04	N	N	N				N		The Rangers or something, Texas Rangers or something?	312	http://lingtools.uoregon.edu/coraal/explorer/browse.php?what=DCB_se1_ag3_m_02_2.txt&line=312&settime=476.9509	0	0	NA	NA	NA	0	NA	0	N	N	N	N	DCB	M	AG3	SE1	2	TRUE	TRUE	Other	DCB_se1_ag3_m_02	DCB_se1_ag3_m_02_2.wav	something	476.9509	477.3209	S|AH1|M|TH|IH0|NG	477.2509	477.2809
B	10620	DCB_se1_ag3_m_02_2	DCB_se1_ag3_m_02	512.5129	512.8029	saying	VAG	3585	S EY1 IH0 N	0.1	N	N	N				N		y'all all from the same state, you know what I'm saying,	337	http://lingtools.uoregon.edu/coraal/explorer/browse.php?what=DCB_se1_ag3_m_02_2.txt&line=337&settime=512.5129	0	0	NA	NA	NA	0	NA	0	N	N	N	N	DCB	M	AG3	SE1	2	TRUE	TRUE	V-like	DCB_se1_ag3_m_02	DCB_se1_ag3_m_02_2.wav	saying	512.4829	512.8129	S|EY1|IH0|NG	512.6929	512.7229
B	10493	DCB_se1_ag3_m_02_1	DCB_se1_ag3_m_02	7.1538	7.4238	living	VAG	3720	L IH1 V IH0 N	0.08	N	N	N				N		Been living in DC about fifteen years now.	6	http://lingtools.uoregon.edu/coraal/explorer/browse.php?what=DCB_se1_ag3_m_02_1.txt&line=6&settime=7.1538	0	0	NA	NA	NA	0	NA	0	N	N	N	N	DCB	M	AG3	SE1	2	TRUE	TRUE	V-like	DCB_se1_ag3_m_02	DCB_se1_ag3_m_02_1.wav	living	7.1538	7.4238	L|IH1|V|IH0|NG	7.3138	7.3538
B	10623	DCB_se1_ag3_m_02_2	DCB_se1_ag3_m_02	580.885	581.385	speaking	VAG	3732	S P IY1 K IH0 NG	0.04	G	N	G				G?		speaking of that	380	http://lingtools.uoregon.edu/coraal/explorer/browse.php?what=DCB_se1_ag3_m_02_2.txt&line=380&settime=580.885	0	1	NA	NA	NA	0.75	NA	0.583333333	N	G	G	G	DCB	M	AG3	SE1	2	FALSE	FALSE	V-like	DCB_se1_ag3_m_02	DCB_se1_ag3_m_02_2.wav	speaking	580.885	581.335	S|P|IY1|K|IH0|NG	581.275	581.305
B	10624	DCB_se1_ag3_m_02_2	DCB_se1_ag3_m_02	589.1516	589.3816	talking	VAG	3746	T AO1 K IH0 N	0.03	N	N	N				N		See you keep talking about our championships when was the last [time we brung something home. (laughing)]	384	http://lingtools.uoregon.edu/coraal/explorer/browse.php?what=DCB_se1_ag3_m_02_2.txt&line=384&settime=589.1516	0	0	NA	NA	NA	0	NA	0	N	N	N	N	DCB	M	AG3	SE1	2	TRUE	TRUE	V-like	DCB_se1_ag3_m_02	DCB_se1_ag3_m_02_2.wav	talking	589.1516	589.4216	T|AO1|K|IH0|NG	589.3616	589.3916
B	10628	DCB_se1_ag3_m_02_2	DCB_se1_ag3_m_02	619.6581	619.9081	doing	DAG	3793	D UW1 IH0 N	0.03	N	N	N				N		I think they're doing pretty good man, they just need another key piece like, you know.	397	http://lingtools.uoregon.edu/coraal/explorer/browse.php?what=DCB_se1_ag3_m_02_2.txt&line=397&settime=619.6581	0	0	NA	NA	NA	0	NA	0	N	N	N	N	DCB	M	AG3	SE1	2	TRUE	TRUE	V-like	DCB_se1_ag3_m_02	DCB_se1_ag3_m_02_2.wav	doing	619.6581	619.9281	D|UW1|IH0|NG	619.7881	619.8681
B	10629	DCB_se1_ag3_m_02_2	DCB_se1_ag3_m_02	639.4519	639.9519	everything	Q+N	3844	EH1 V R IY0 TH IH2 N	0.08	N	G	G				G		defense, everything. We- I think we just need that one true star player.	407	http://lingtools.uoregon.edu/coraal/explorer/browse.php?what=DCB_se1_ag3_m_02_2.txt&line=407&settime=639.4519	1	1	NA	NA	NA	1	NA	1	G	G	G	G	DCB	M	AG3	SE1	3	FALSE	TRUE	Other	DCB_se1_ag3_m_02	DCB_se1_ag3_m_02_2.wav	everything	639.4519	639.9519	EH1|V|R|IY0|TH|IH2|NG	639.7719	639.8519
B	10630	DCB_se1_ag3_m_02_2	DCB_se1_ag3_m_02	675.8475	676.2875	saying	VAG	3938	S EY1 IH0 NG	0.18	G	N	N				N		now what you been saying, with, you know, you like Dallas and everything,	430	http://lingtools.uoregon.edu/coraal/explorer/browse.php?what=DCB_se1_ag3_m_02_2.txt&line=430&settime=675.8475	0	0	NA	NA	NA	0	NA	0	N	N	N	N	DCB	M	AG3	SE1	2	TRUE	FALSE	V-like	DCB_se1_ag3_m_02	DCB_se1_ag3_m_02_2.wav	saying	675.8375	676.3475	S|EY1|IH0|NG	676.2075	676.2375
B	10500	DCB_se1_ag3_m_02_1	DCB_se1_ag3_m_02	218.0297	218.4297	saying	VAG	4085	S EY1 IH0 N	0.13	N	N	N				N		It's just saying	181	http://lingtools.uoregon.edu/coraal/explorer/browse.php?what=DCB_se1_ag3_m_02_1.txt&line=181&settime=218.0297	0	0	NA	NA	NA	0	NA	0	N	N	N	N	DCB	M	AG3	SE1	2	TRUE	TRUE	V-like	DCB_se1_ag3_m_02	DCB_se1_ag3_m_02_1.wav	saying	218.0297	218.4297	S|EY1|IH0|NG	218.2597	218.3097
B	10501	DCB_se1_ag3_m_02_1	DCB_se1_ag3_m_02	219.8873	220.2473	saying	VAG	4093	S EY1 IH0 N	0.09	N	N	N				N		as far as that goes, it's saying, what's up?	183	http://lingtools.uoregon.edu/coraal/explorer/browse.php?what=DCB_se1_ag3_m_02_1.txt&line=183&settime=219.8873	0	0	NA	NA	NA	0	NA	0	N	N	N	N	DCB	M	AG3	SE1	2	TRUE	TRUE	V-like	DCB_se1_ag3_m_02	DCB_se1_ag3_m_02_1.wav	saying	219.8873	220.2373	S|EY1|IH0|NG	220.1273	220.1573
B	10503	DCB_se1_ag3_m_02_1	DCB_se1_ag3_m_02	223.0692	223.3892	doing	DAG	4103	D UW1 IH0 N	0.05	N	N	N				N		How you been doing today?	187	http://lingtools.uoregon.edu/coraal/explorer/browse.php?what=DCB_se1_ag3_m_02_1.txt&line=187&settime=223.0692	0	0	NA	NA	NA	0	NA	0	N	N	N	N	DCB	M	AG3	SE1	2	TRUE	TRUE	V-like	DCB_se1_ag3_m_02	DCB_se1_ag3_m_02_1.wav	doing	223.0692	223.4092	D|UW1|IH0|NG	223.2792	223.3492
B	10511	DCB_se1_ag3_m_02_1	DCB_se1_ag3_m_02	248.3912	248.8112	joning	VAG	4166	JH OW1 N IH0 N	0.05	N	N	N				N		Now a lot of people don't say that you joning like in Baltimore they'll say, uh-	210	http://lingtools.uoregon.edu/coraal/explorer/browse.php?what=DCB_se1_ag3_m_02_1.txt&line=210&settime=248.3912	0	0	NA	NA	NA	0	NA	0	N	N	N	N	DCB	M	AG3	SE1	2	TRUE	TRUE	V-like	DCB_se1_ag3_m_02	DCB_se1_ag3_m_02_1.wav	joning	248.3912	248.8112	JH|OW1|N|IH0|NG	248.7312	248.7812
B	10512	DCB_se1_ag3_m_02_1	DCB_se1_ag3_m_02	254.6053	255.0653	forgetting	VAG	4182	F ER0 G EH1 T IH0 N	0.05	N	N	N				N		What they say in Baltimore? I keep forgetting.	214	http://lingtools.uoregon.edu/coraal/explorer/browse.php?what=DCB_se1_ag3_m_02_1.txt&line=214&settime=254.6053	0	0	NA	NA	NA	0	NA	0	N	N	N	N	DCB	M	AG3	SE1	3	TRUE	TRUE	V-like	DCB_se1_ag3_m_02	DCB_se1_ag3_m_02_1.wav	forgetting	254.5953	255.0653	F|ER0|G|EH1|T|IH0|NG	254.9753	255.0053
B	10513	DCB_se1_ag3_m_02_1	DCB_se1_ag3_m_02	259.6025	260.0225	going	VAG	4194	G OW1 IH0 N	0.06	N	N	N				N		Or- or in New York they'll say, hey man, you going on me or something like that? Or- <laugh>	216	http://lingtools.uoregon.edu/coraal/explorer/browse.php?what=DCB_se1_ag3_m_02_1.txt&line=216&settime=259.6025	0	0	NA	NA	NA	0	NA	0	N	N	N	N	DCB	M	AG3	SE1	2	TRUE	TRUE	V-like	DCB_se1_ag3_m_02	DCB_se1_ag3_m_02_1.wav	going	259.6025	260.0025	G|OW1|IH0|N	259.8825	259.9525
B	10515	DCB_se1_ag3_m_02_1	DCB_se1_ag3_m_02	264.3806	264.8506	joning	VAG	4208	JH OW1 N IH0 NG	0.05	G	N	N				N		It just funny you know, joning is a	218	http://lingtools.uoregon.edu/coraal/explorer/browse.php?what=DCB_se1_ag3_m_02_1.txt&line=218&settime=264.3806	0	0	NA	NA	NA	0	NA	0	N	N	N	N	DCB	M	AG3	SE1	2	TRUE	FALSE	V-like	DCB_se1_ag3_m_02	DCB_se1_ag3_m_02_1.wav	joning	264.3806	264.8906	JH|OW1|N|IH0|NG	264.7806	264.8206
B	10516	DCB_se1_ag3_m_02_1	DCB_se1_ag3_m_02	271.4166	271.8166	feeling	N	4232	F IY1 L IH0 N	0.05	N	N	N				N		You know it really don't take no personal feeling but sometimes people do get personal.	224	http://lingtools.uoregon.edu/coraal/explorer/browse.php?what=DCB_se1_ag3_m_02_1.txt&line=224&settime=271.4166	0	0	NA	NA	NA	0	NA	0	N	N	N	N	DCB	M	AG3	SE1	2	TRUE	TRUE	N-like	DCB_se1_ag3_m_02	DCB_se1_ag3_m_02_1.wav	feeling	271.4366	271.8066	F|IY1|L|IH0|NG	271.7466	271.7766
B	10519	DCB_se1_ag3_m_02_1	DCB_se1_ag3_m_02	297.1481	297.6481	looking	VAG	4292	L UH1 K IH0 NG	0.15	G	G	G				G		or you're looking nice today or you have on something new.	236	http://lingtools.uoregon.edu/coraal/explorer/browse.php?what=DCB_se1_ag3_m_02_1.txt&line=236&settime=297.1481	1	1	NA	NA	NA	1	NA	1	G	G	G	G	DCB	M	AG3	SE1	2	FALSE	FALSE	V-like	DCB_se1_ag3_m_02	DCB_se1_ag3_m_02_1.wav	looking	297.0881	297.5881	L|UH1|K|IH0|NG	297.4281	297.5281
B	10520	DCB_se1_ag3_m_02_1	DCB_se1_ag3_m_02	298.9881	299.4281	something	Q+N	4299	S AH1 M TH IH0 N	0.1	N	N	N				N		or you're looking nice today or you have on something new.	236	http://lingtools.uoregon.edu/coraal/explorer/browse.php?what=DCB_se1_ag3_m_02_1.txt&line=236&settime=298.9881	0	0	NA	NA	NA	0	NA	0	N	N	N	N	DCB	M	AG3	SE1	2	TRUE	TRUE	Other	DCB_se1_ag3_m_02	DCB_se1_ag3_m_02_1.wav	something	298.9881	299.4281	S|AH1|M|TH|IH0|NG	299.2981	299.3381
B	10521	DCB_se1_ag3_m_02_1	DCB_se1_ag3_m_02	304.484	304.644	saying	VAG	4315	S EY1 IH0 N	0.04	N	N	N				N		You know what I'm saying, when we say, fresh as a motherfucker, that means we got on something new.	240	http://lingtools.uoregon.edu/coraal/explorer/browse.php?what=DCB_se1_ag3_m_02_1.txt&line=240&settime=304.484	0	0	NA	NA	NA	0	NA	0	N	N	N	N	DCB	M	AG3	SE1	2	TRUE	TRUE	V-like	DCB_se1_ag3_m_02	DCB_se1_ag3_m_02_1.wav	saying	304.474	304.644	S|EY1|IH0|NG	304.574	304.604
B	10523	DCB_se1_ag3_m_02_1	DCB_se1_ag3_m_02	310.9581	311.2681	saying	VAG	4340	S EY1 IH0 N	0.06	N	N	N				N		I shape up look nice, or you know what I'm saying, a car look- we got a fresh ass car.	242	http://lingtools.uoregon.edu/coraal/explorer/browse.php?what=DCB_se1_ag3_m_02_1.txt&line=242&settime=310.9581	0	0	NA	NA	NA	0	NA	0	N	N	N	N	DCB	M	AG3	SE1	2	TRUE	TRUE	V-like	DCB_se1_ag3_m_02	DCB_se1_ag3_m_02_1.wav	saying	310.9381	311.2681	S|EY1|IH0|NG	311.1781	311.2081
B	10526	DCB_se1_ag3_m_02_1	DCB_se1_ag3_m_02	338.7526	339.0526	saying	VAG	4406	S EY1 IH0 N	0.08	N	N	N				G		And bama- definition is a bama is a- you know what I'm saying, you got on some off brand shoes,	258	http://lingtools.uoregon.edu/coraal/explorer/browse.php?what=DCB_se1_ag3_m_02_1.txt&line=258&settime=338.7526	0	0	NA	NA	NA	1	NA	0.333333333	N	N	G	N	DCB	M	AG3	SE1	2	TRUE	TRUE	V-like	DCB_se1_ag3_m_02	DCB_se1_ag3_m_02_1.wav	saying	338.7426	339.0426	S|EY1|IH0|NG	338.9426	338.9826
B	10527	DCB_se1_ag3_m_02_1	DCB_se1_ag3_m_02	348.3421	348.7121	something	Q+N	4436	S AH1 M TH IH0 N	0.03	N	N	N				N		Or you'll have some out of style jeans or some out of style shirt or something.	262	http://lingtools.uoregon.edu/coraal/explorer/browse.php?what=DCB_se1_ag3_m_02_1.txt&line=262&settime=348.3421	0	0	NA	NA	NA	0	NA	0	N	N	N	N	DCB	M	AG3	SE1	2	TRUE	TRUE	Other	DCB_se1_ag3_m_02	DCB_se1_ag3_m_02_1.wav	something	348.3421	348.7121	S|AH1|M|TH|IH0|NG	348.6521	348.6821
B	10528	DCB_se1_ag3_m_02_1	DCB_se1_ag3_m_02	350.3834	350.6934	making	VAG	4443	M EY1 K IH0 N	0.04	N	N	G				N		You know it's- it basically making fun of people or just basically joning but you a bama, but some people	264	http://lingtools.uoregon.edu/coraal/explorer/browse.php?what=DCB_se1_ag3_m_02_1.txt&line=264&settime=350.3834	0	1	NA	NA	NA	0	NA	0.333333333	N	G	N	N	DCB	M	AG3	SE1	2	TRUE	TRUE	V-like	DCB_se1_ag3_m_02	DCB_se1_ag3_m_02_1.wav	making	350.3834	350.6934	M|EY1|K|IH0|NG	350.6234	350.6534
B	10529	DCB_se1_ag3_m_02_1	DCB_se1_ag3_m_02	352.4034	352.8234	joning	VAG	4450	JH OW1 N IH0 N	0.05	N	N	N				N		You know it's- it basically making fun of people or just basically joning but you a bama, but some people	264	http://lingtools.uoregon.edu/coraal/explorer/browse.php?what=DCB_se1_ag3_m_02_1.txt&line=264&settime=352.4034	0	0	NA	NA	NA	0	NA	0	N	N	N	N	DCB	M	AG3	SE1	2	TRUE	TRUE	V-like	DCB_se1_ag3_m_02	DCB_se1_ag3_m_02_1.wav	joning	352.3934	352.8134	JH|OW1|N|IH0|NG	352.7434	352.7734
B	10531	DCB_se1_ag3_m_02_1	DCB_se1_ag3_m_02	367.2243	367.6143	joning	VAG	4495	JH OW1 N IH0 N	0.04	N	N	N				N		That's a- that's another way of joning, another form of joning.	278	http://lingtools.uoregon.edu/coraal/explorer/browse.php?what=DCB_se1_ag3_m_02_1.txt&line=278&settime=367.2243	0	0	NA	NA	NA	0	NA	0	N	N	N	N	DCB	M	AG3	SE1	2	TRUE	TRUE	V-like	DCB_se1_ag3_m_02	DCB_se1_ag3_m_02_1.wav	joning	367.2243	367.6143	JH|OW1|N|IH0|NG	367.5443	367.5743
B	10532	DCB_se1_ag3_m_02_1	DCB_se1_ag3_m_02	402.5348	402.9048	something	Q+N	4521	S AH1 M TH IH0 N	0.04	N	N	N				N		Little cold or something like that man it's been	300	http://lingtools.uoregon.edu/coraal/explorer/browse.php?what=DCB_se1_ag3_m_02_1.txt&line=300&settime=402.5348	0	0	NA	NA	NA	0	NA	0	N	N	N	N	DCB	M	AG3	SE1	2	TRUE	TRUE	Other	DCB_se1_ag3_m_02	DCB_se1_ag3_m_02_1.wav	something	402.5348	402.9048	S|AH1|M|TH|IH0|NG	402.8048	402.8348
B	10533	DCB_se1_ag3_m_02_1	DCB_se1_ag3_m_02	441.3056	441.6956	something	Q+N	4588	S AH1 M TH IH0 N	0.05	N	N	N				N		<cough> You got on something clean, or something f-	320	http://lingtools.uoregon.edu/coraal/explorer/browse.php?what=DCB_se1_ag3_m_02_1.txt&line=320&settime=441.3056	0	0	NA	NA	NA	0	NA	0	N	N	N	N	DCB	M	AG3	SE1	2	TRUE	TRUE	Other	DCB_se1_ag3_m_02	DCB_se1_ag3_m_02_1.wav	something	441.3056	441.6956	S|AH1|M|TH|IH0|NG	441.5956	441.6456
B	10536	DCB_se1_ag3_m_02_1	DCB_se1_ag3_m_02	448.0219	448.3919	something	Q+N	4601	S AH1 M TH IH0 N	0.06	N	G	N				G		or something that you do very well, we'll be like, nigga I'm tight.	326	http://lingtools.uoregon.edu/coraal/explorer/browse.php?what=DCB_se1_ag3_m_02_1.txt&line=326&settime=448.0219	1	0	NA	NA	NA	1	NA	0.666666667	G	N	G	G	DCB	M	AG3	SE1	2	FALSE	TRUE	Other	DCB_se1_ag3_m_02	DCB_se1_ag3_m_02_1.wav	something	448.0219	448.3919	S|AH1|M|TH|IH0|NG	448.2719	448.3219
B	10537	DCB_se1_ag3_m_02_1	DCB_se1_ag3_m_02	455.9997	456.3197	something	Q+N	4629	S AH1 M TH IH0 N	0.05	N	N	N				N		Or you'll say you know, I'm tight at football or something that you do very well we'll say, I'm tight.	330	http://lingtools.uoregon.edu/coraal/explorer/browse.php?what=DCB_se1_ag3_m_02_1.txt&line=330&settime=455.9997	0	0	NA	NA	NA	0	NA	0	N	N	N	N	DCB	M	AG3	SE1	2	TRUE	TRUE	Other	DCB_se1_ag3_m_02	DCB_se1_ag3_m_02_1.wav	something	455.9897	456.3197	S|AH1|M|TH|IH0|NG	456.2497	456.2897
B	10538	DCB_se1_ag3_m_02_1	DCB_se1_ag3_m_02	515.5904	515.8404	knowing	VAG	4752	N OW1 IH0 N	0.05	N	N	N				N		Some people been knowing each other over thirty years.	364	http://lingtools.uoregon.edu/coraal/explorer/browse.php?what=DCB_se1_ag3_m_02_1.txt&line=364&settime=515.5904	0	0	NA	NA	NA	0	NA	0	N	N	N	N	DCB	M	AG3	SE1	2	TRUE	TRUE	V-like	DCB_se1_ag3_m_02	DCB_se1_ag3_m_02_1.wav	knowing	515.6004	515.8404	N|OW1|IH0|NG	515.7504	515.7904
B	10541	DCB_se1_ag3_m_02_1	DCB_se1_ag3_m_02	600.9271	601.3371	saying	VAG	4888	S EY1 IH0 N	0.14	N	N	N				G		you know what I'm saying,	432	http://lingtools.uoregon.edu/coraal/explorer/browse.php?what=DCB_se1_ag3_m_02_1.txt&line=432&settime=600.9271	0	0	NA	NA	NA	1	NA	0.333333333	N	N	G	N	DCB	M	AG3	SE1	2	TRUE	TRUE	V-like	DCB_se1_ag3_m_02	DCB_se1_ag3_m_02_1.wav	saying	600.9071	601.3371	S|EY1|IH0|NG	601.1671	601.1971
B	10543	DCB_se1_ag3_m_02_1	DCB_se1_ag3_m_02	618.7267	619.0967	changing	VAG	4932	CH EY1 N JH IH0 N	0.05	N	N	N				N		yeah DC is just changing for the better, man.	442	http://lingtools.uoregon.edu/coraal/explorer/browse.php?what=DCB_se1_ag3_m_02_1.txt&line=442&settime=618.7267	0	0	NA	NA	NA	0	NA	0	N	N	N	N	DCB	M	AG3	SE1	2	TRUE	TRUE	V-like	DCB_se1_ag3_m_02	DCB_se1_ag3_m_02_1.wav	changing	618.7467	619.0767	CH|EY1|N|JH|IH0|NG	619.0167	619.0467
B	10546	DCB_se1_ag3_m_02_1	DCB_se1_ag3_m_02	636.9313	637.4413	building	VAG	4970	B IH1 L D IH0 N	0.06	N	N	N				N		Building up the slums.	461	http://lingtools.uoregon.edu/coraal/explorer/browse.php?what=DCB_se1_ag3_m_02_1.txt&line=461&settime=636.9313	0	0	NA	NA	NA	0	NA	0	N	N	N	N	DCB	M	AG3	SE1	2	TRUE	TRUE	V-like	DCB_se1_ag3_m_02	DCB_se1_ag3_m_02_1.wav	building	636.9313	637.4413	B|IH1|L|D|IH0|NG	637.3213	637.3913
B	10550	DCB_se1_ag3_m_02_1	DCB_se1_ag3_m_02	658.5858	658.9858	forcing	VAG	5001	F AO1 R S IH0 N	0.05	N	N	G				N		they could be just forcing niggas out, you know what I'm saying.	478	http://lingtools.uoregon.edu/coraal/explorer/browse.php?what=DCB_se1_ag3_m_02_1.txt&line=478&settime=658.5858	0	1	NA	NA	NA	0	NA	0.333333333	N	G	N	N	DCB	M	AG3	SE1	2	TRUE	TRUE	V-like	DCB_se1_ag3_m_02	DCB_se1_ag3_m_02_1.wav	forcing	658.5858	658.9858	F|AO1|R|S|IH0|NG	658.8958	658.9358
B	10551	DCB_se1_ag3_m_02_1	DCB_se1_ag3_m_02	660.0458	660.2958	saying	VAG	5008	S EY1 IH0 N	0.07	N	N	N				N		they could be just forcing niggas out, you know what I'm saying.	478	http://lingtools.uoregon.edu/coraal/explorer/browse.php?what=DCB_se1_ag3_m_02_1.txt&line=478&settime=660.0458	0	0	NA	NA	NA	0	NA	0	N	N	N	N	DCB	M	AG3	SE1	2	TRUE	TRUE	V-like	DCB_se1_ag3_m_02	DCB_se1_ag3_m_02_1.wav	saying	660.0258	660.3958	S|EY1|IH0|NG	660.1958	660.2258
B	10552	DCB_se1_ag3_m_02_1	DCB_se1_ag3_m_02	663.1214	663.4914	saying	VAG	5019	S EY1 IH0 N	0.11	N	N	N				N		As far as Section 8 people, you know what I'm saying.	480	http://lingtools.uoregon.edu/coraal/explorer/browse.php?what=DCB_se1_ag3_m_02_1.txt&line=480&settime=663.1214	0	0	NA	NA	NA	0	NA	0	N	N	N	N	DCB	M	AG3	SE1	2	TRUE	TRUE	V-like	DCB_se1_ag3_m_02	DCB_se1_ag3_m_02_1.wav	saying	663.1114	663.4914	S|EY1|IH0|NG	663.3514	663.3814
B	10557	DCB_se1_ag3_m_02_1	DCB_se1_ag3_m_02	707.2258	707.5558	being	BAG	5117	B IY1 IH0 N	0.05	N	N	N				G		one thing but they could just be being a puppet for the next man.	514	http://lingtools.uoregon.edu/coraal/explorer/browse.php?what=DCB_se1_ag3_m_02_1.txt&line=514&settime=707.2258	0	0	NA	NA	NA	1	NA	0.333333333	N	N	G	N	DCB	M	AG3	SE1	2	TRUE	TRUE	V-like	DCB_se1_ag3_m_02	DCB_se1_ag3_m_02_1.wav	being	707.2258	707.5558	B|IY1|IH0|NG	707.4658	707.4958
B	10560	DCB_se1_ag3_m_02_1	DCB_se1_ag3_m_02	723.7657	724.0257	going	VAG	5167	G OW1 IH0 N	0.03	N	N	N				N		and it's going the other way but the whole plan was to go the other way the whole time.	524	http://lingtools.uoregon.edu/coraal/explorer/browse.php?what=DCB_se1_ag3_m_02_1.txt&line=524&settime=723.7657	0	0	NA	NA	NA	0	NA	0	N	N	N	N	DCB	M	AG3	SE1	2	TRUE	TRUE	V-like	DCB_se1_ag3_m_02	DCB_se1_ag3_m_02_1.wav	going	723.7657	724.0257	G|OW1|IH0|N	723.9657	723.9957
B	10563	DCB_se1_ag3_m_02_1	DCB_se1_ag3_m_02	781.7573	782.3273	everything	Q+N	5254	EH1 V R IY0 TH IH2 NG	0.13	G	G	N				G		We probably couldn't get everything we wanted to get but	560	http://lingtools.uoregon.edu/coraal/explorer/browse.php?what=DCB_se1_ag3_m_02_1.txt&line=560&settime=781.7573	1	0	NA	NA	NA	1	NA	0.666666667	G	N	G	G	DCB	M	AG3	SE1	3	FALSE	FALSE	Other	DCB_se1_ag3_m_02	DCB_se1_ag3_m_02_1.wav	everything	781.7473	782.3173	EH1|V|R|IY0|TH|IH2|NG	782.0973	782.1973
B	10564	DCB_se1_ag3_m_02_1	DCB_se1_ag3_m_02	788.1916	788.5016	saying	VAG	5275	S EY1 IH0 N	0.03	N	N	N				N		you know what I'm saying.	566	http://lingtools.uoregon.edu/coraal/explorer/browse.php?what=DCB_se1_ag3_m_02_1.txt&line=566&settime=788.1916	0	0	NA	NA	NA	0	NA	0	N	N	N	N	DCB	M	AG3	SE1	2	TRUE	TRUE	V-like	DCB_se1_ag3_m_02	DCB_se1_ag3_m_02_1.wav	saying	788.1716	788.5016	S|EY1|IH0|NG	788.4216	788.4516
B	10566	DCB_se1_ag3_m_02_1	DCB_se1_ag3_m_02	894.1145	894.3745	nothing	Q+N	5452	N AH1 TH IH0 N	0.03	N	N	N				N		it's nothing but love, I've always- I'm a family oriented man.	646	http://lingtools.uoregon.edu/coraal/explorer/browse.php?what=DCB_se1_ag3_m_02_1.txt&line=646&settime=894.1145	0	0	NA	NA	NA	0	NA	0	N	N	N	N	DCB	M	AG3	SE1	2	TRUE	TRUE	Other	DCB_se1_ag3_m_02	DCB_se1_ag3_m_02_1.wav	nothing	894.1245	894.3745	N|AH1|TH|IH0|NG	894.3145	894.3445
B	10568	DCB_se1_ag3_m_02_1	DCB_se1_ag3_m_02	970.5079	970.7979	saying	VAG	5597	S EY1 IH0 N	0.08	N	N	N				N		And that shit be funny as fuck now that I be thinking about it cause when I got to a certain age, you know what I'm saying, I reached my-	689	http://lingtools.uoregon.edu/coraal/explorer/browse.php?what=DCB_se1_ag3_m_02_1.txt&line=689&settime=970.5079	0	0	NA	NA	NA	0	NA	0	N	N	N	N	DCB	M	AG3	SE1	2	TRUE	TRUE	V-like	DCB_se1_ag3_m_02	DCB_se1_ag3_m_02_1.wav	saying	970.4779	970.7879	S|EY1|IH0|NG	970.6779	970.7279
B	10575	DCB_se1_ag3_m_02_1	DCB_se1_ag3_m_02	1013.6872	1013.9872	nothing	Q+N	5701	N AH1 TH IH0 N	0.05	N	N	N				N		it really wouldn't mean nothing.	722	http://lingtools.uoregon.edu/coraal/explorer/browse.php?what=DCB_se1_ag3_m_02_1.txt&line=722&settime=1013.6872	0	0	NA	NA	NA	0	NA	0	N	N	N	N	DCB	M	AG3	SE1	2	TRUE	TRUE	Other	DCB_se1_ag3_m_02	DCB_se1_ag3_m_02_1.wav	nothing	1013.6972	1013.9872	N|AH1|TH|IH0|NG	1013.9072	1013.9372
B	10581	DCB_se1_ag3_m_02_1	DCB_se1_ag3_m_02	1065.5252	1065.9052	saying	VAG	5767	S EY1 IH0 N	0.11	N	N	N				N		You know what I'm saying.	749	http://lingtools.uoregon.edu/coraal/explorer/browse.php?what=DCB_se1_ag3_m_02_1.txt&line=749&settime=1065.5252	0	0	NA	NA	NA	0	NA	0	N	N	N	N	DCB	M	AG3	SE1	2	TRUE	TRUE	V-like	DCB_se1_ag3_m_02	DCB_se1_ag3_m_02_1.wav	saying	1065.5052	1065.9052	S|EY1|IH0|NG	1065.7652	1065.7952
B	10584	DCB_se1_ag3_m_02_1	DCB_se1_ag3_m_02	1258.2297	1258.6897	rhyming	VAG	6132	R AY1 M IH0 N	0.06	N	N	N				G		start rhyming it together.	866	http://lingtools.uoregon.edu/coraal/explorer/browse.php?what=DCB_se1_ag3_m_02_1.txt&line=866&settime=1258.2297	0	0	NA	NA	NA	1	NA	0.333333333	N	N	G	N	DCB	M	AG3	SE1	2	TRUE	TRUE	V-like	DCB_se1_ag3_m_02	DCB_se1_ag3_m_02_1.wav	rhyming	1258.2297	1258.6897	R|AY1|M|IH0|NG	1258.5897	1258.6297
B	10585	DCB_se1_ag3_m_02_1	DCB_se1_ag3_m_02	1293.2989	1293.6989	cranking	VAG	6216	K R AE1 NG K IH0 N	0.05	N	N	G				N		And what they did was they had been on a corner, cranking their little pots and pans and you know people throw coins and stuff like that.	888	http://lingtools.uoregon.edu/coraal/explorer/browse.php?what=DCB_se1_ag3_m_02_1.txt&line=888&settime=1293.2989	0	1	NA	NA	NA	0	NA	0.333333333	N	G	N	N	DCB	M	AG3	SE1	2	TRUE	TRUE	V-like	DCB_se1_ag3_m_02	DCB_se1_ag3_m_02_1.wav	cranking	1293.2989	1293.6989	K|R|AE1|NG|K|IH0|NG	1293.6089	1293.6489
B	10586	DCB_se1_ag3_m_02_1	DCB_se1_ag3_m_02	1353.0039	1353.3039	going	VAG	6364	G OW1 IH0 N	0.03	N	N	N				N		you was going there to rep your neighborhood where you grew up from, we didn't have these different gangs or all that shit, it was where you grew up from.	920	http://lingtools.uoregon.edu/coraal/explorer/browse.php?what=DCB_se1_ag3_m_02_1.txt&line=920&settime=1353.0039	0	0	NA	NA	NA	0	NA	0	N	N	N	N	DCB	M	AG3	SE1	2	TRUE	TRUE	V-like	DCB_se1_ag3_m_02	DCB_se1_ag3_m_02_1.wav	going	1352.9939	1353.3039	G|OW1|IH0|NG	1353.2139	1353.2739
B	10589	DCB_se1_ag3_m_02_1	DCB_se1_ag3_m_02	1413.1138	1413.5038	something	Q+N	6564	S AH1 M TH IH0 N	0.05	N	N	N				N		or the Maiesha and the Hiphuggers it was for the older crowd that's when you did your little one-two step, or something like that.	946	http://lingtools.uoregon.edu/coraal/explorer/browse.php?what=DCB_se1_ag3_m_02_1.txt&line=946&settime=1413.1138	0	0	NA	NA	NA	0	NA	0	N	N	N	N	DCB	M	AG3	SE1	2	TRUE	TRUE	Other	DCB_se1_ag3_m_02	DCB_se1_ag3_m_02_1.wav	something	1413.1138	1413.5038	S|AH1|M|TH|IH0|NG	1413.4138	1413.4438
B	10594	DCB_se1_ag3_m_02_1	DCB_se1_ag3_m_02	1533.2599	1533.6899	standing	VAG	6818	S T AE1 N D IH0 N	0.05	N	N	N				N		Whether it be a lot of people standing to the crowd it was packed house every night,	1024	http://lingtools.uoregon.edu/coraal/explorer/browse.php?what=DCB_se1_ag3_m_02_1.txt&line=1024&settime=1533.2599	0	0	NA	NA	NA	0	NA	0	N	N	N	N	DCB	M	AG3	SE1	2	TRUE	TRUE	V-like	DCB_se1_ag3_m_02	DCB_se1_ag3_m_02_1.wav	standing	1533.2599	1533.6899	S|T|AE1|N|D|IH0|NG	1533.5999	1533.6299
B	14280	DCB_se2_ag3_m_02_2	DCB_se2_ag3_m_02	20.9954	21.7854	interesting	ADJ	6	IH1 N T ER0 AH0 S T IH0 N	0.13	N	N	N					N	It's interesting.	20	http://lingtools.uoregon.edu/coraal/explorer/browse.php?what=DCB_se2_ag3_m_02_2.txt&line=20&settime=20.9954	0	0	NA	NA	NA	NA	0	0	N	N	N	N	DCB	M	AG3	SE2+3	4	TRUE	TRUE	N-like	DCB_se2_ag3_m_02	DCB_se2_ag3_m_02_2.wav	interesting	21.0054	21.7854	IH1|N|T|ER0|AH0|S|T|IH0|NG	21.6154	21.6554
B	14282	DCB_se2_ag3_m_02_2	DCB_se2_ag3_m_02	46.7714	47.1514	carrying	VAG	65	K EH1 R IY0 IH0 N	0.06	N	N	G					N	I was carrying pizza with my family.	55	http://lingtools.uoregon.edu/coraal/explorer/browse.php?what=DCB_se2_ag3_m_02_2.txt&line=55&settime=46.7714	0	1	NA	NA	NA	NA	0	0.333333333	N	G	N	N	DCB	M	AG3	SE2+3	3	TRUE	TRUE	V-like	DCB_se2_ag3_m_02	DCB_se2_ag3_m_02_2.wav	carrying	46.7414	47.1614	K|EH1|R|IY0|IH0|NG	47.0514	47.0914
B	14289	DCB_se2_ag3_m_02_2	DCB_se2_ag3_m_02	146.886	147.186	bringing	VAG	313	B R IH1 NG IH0 NG	0.13	G	G	G					G	bringing down the property value to a certain point.	173	http://lingtools.uoregon.edu/coraal/explorer/browse.php?what=DCB_se2_ag3_m_02_2.txt&line=173&settime=146.886	1	1	NA	NA	NA	NA	1	1	G	G	G	G	DCB	M	AG3	SE2+3	2	FALSE	FALSE	V-like	DCB_se2_ag3_m_02	DCB_se2_ag3_m_02_2.wav	bringing	146.886	147.186	B|R|IH1|NG|IH0|NG	147.036	147.106
B	13965	DCB_se2_ag3_m_02_1	DCB_se2_ag3_m_02	198.7979	199.2879	testing	N	368	T EH1 S T IH0 N	0.15	N	N	G					G	uh, testing.	222	http://lingtools.uoregon.edu/coraal/explorer/browse.php?what=DCB_se2_ag3_m_02_1.txt&line=222&settime=198.7979	0	1	NA	NA	NA	NA	1	0.666666667	N	G	G	G	DCB	M	AG3	SE2+3	2	FALSE	TRUE	N-like	DCB_se2_ag3_m_02	DCB_se2_ag3_m_02_1.wav	testing	198.7979	199.2879	T|EH1|S|T|IH0|NG	199.1079	199.1379
B	14290	DCB_se2_ag3_m_02_2	DCB_se2_ag3_m_02	186.292	186.822	residing	VAG	409	R IH0 Z AY1 D IH0 NG	0.14	G	G	G					G	to a point beyond where the folks who are residing there	221	http://lingtools.uoregon.edu/coraal/explorer/browse.php?what=DCB_se2_ag3_m_02_2.txt&line=221&settime=186.292	1	1	NA	NA	NA	NA	1	1	G	G	G	G	DCB	M	AG3	SE2+3	3	FALSE	FALSE	V-like	DCB_se2_ag3_m_02	DCB_se2_ag3_m_02_2.wav	residing	186.292	186.822	R|IH0|Z|AY1|D|IH0|NG	186.662	186.692
B	14297	DCB_se2_ag3_m_02_2	DCB_se2_ag3_m_02	368.9299	369.5499	learning	VAG	831	L ER1 N IH0 NG	0.24	G	G	G					G	If they are coming, and they are learning,	458	http://lingtools.uoregon.edu/coraal/explorer/browse.php?what=DCB_se2_ag3_m_02_2.txt&line=458&settime=368.9299	1	1	NA	NA	NA	NA	1	1	G	G	G	G	DCB	M	AG3	SE2+3	2	FALSE	FALSE	V-like	DCB_se2_ag3_m_02	DCB_se2_ag3_m_02_2.wav	learning	369.0199	369.5499	L|ER1|N|IH0|NG	369.2699	369.3099
B	13976	DCB_se2_ag3_m_02_1	DCB_se2_ag3_m_02	444.7805	445.2105	climbing	VAG	862	K L AY1 M IH0 N	0.04	N	N	N					N	climbing all the way to the top and just kind of hanging out there and that being my spot.	484	http://lingtools.uoregon.edu/coraal/explorer/browse.php?what=DCB_se2_ag3_m_02_1.txt&line=484&settime=444.7805	0	0	NA	NA	NA	NA	0	0	N	N	N	N	DCB	M	AG3	SE2+3	2	TRUE	TRUE	V-like	DCB_se2_ag3_m_02	DCB_se2_ag3_m_02_1.wav	climbing	444.7805	445.2005	K|L|AY1|M|IH0|NG	445.1405	445.1705
B	14305	DCB_se2_ag3_m_02_2	DCB_se2_ag3_m_02	442.5191	442.9391	being	BAG	1040	B IY1 IH0 NG	0.24	G	G	G					G	I think it was folks being	557	http://lingtools.uoregon.edu/coraal/explorer/browse.php?what=DCB_se2_ag3_m_02_2.txt&line=557&settime=442.5191	1	1	NA	NA	NA	NA	1	1	G	G	G	G	DCB	M	AG3	SE2+3	2	FALSE	FALSE	V-like	DCB_se2_ag3_m_02	DCB_se2_ag3_m_02_2.wav	being	442.5191	442.9391	B|IY1|IH0|NG	442.6891	442.7191
B	14321	DCB_se2_ag3_m_02_2	DCB_se2_ag3_m_02	639.565	640.245	losing	VAG	1509	L UW1 Z IH0 NG	0.3	G	G	G					G	b- losing go go in the District- Cause now, for real,	819	http://lingtools.uoregon.edu/coraal/explorer/browse.php?what=DCB_se2_ag3_m_02_2.txt&line=819&settime=639.565	1	1	NA	NA	NA	NA	1	1	G	G	G	G	DCB	M	AG3	SE2+3	2	FALSE	FALSE	V-like	DCB_se2_ag3_m_02	DCB_se2_ag3_m_02_2.wav	losing	639.575	640.245	L|UW1|Z|IH0|NG	639.885	639.965
B	14323	DCB_se2_ag3_m_02_2	DCB_se2_ag3_m_02	649.8499	650.2199	happening	VAG	1542	HH AE1 P AH0 N IH0 N	0.06	N	N	N					N	most go go performances are happening in PG county now.	825	http://lingtools.uoregon.edu/coraal/explorer/browse.php?what=DCB_se2_ag3_m_02_2.txt&line=825&settime=649.8499	0	0	NA	NA	NA	NA	0	0	N	N	N	N	DCB	M	AG3	SE2+3	3	TRUE	TRUE	V-like	DCB_se2_ag3_m_02	DCB_se2_ag3_m_02_2.wav	happening	649.8499	650.2199	HH|AE1|P|AH0|N|IH0|NG	650.1099	650.1599
B	13994	DCB_se2_ag3_m_02_1	DCB_se2_ag3_m_02	725.1601	725.3901	something	Q+N	1564	S AH1 M TH IH0 N	0.03	N	N	N					N	or like a pastor or something like that.	809	http://lingtools.uoregon.edu/coraal/explorer/browse.php?what=DCB_se2_ag3_m_02_1.txt&line=809&settime=725.1601	0	0	NA	NA	NA	NA	0	0	N	N	N	N	DCB	M	AG3	SE2+3	2	TRUE	TRUE	Other	DCB_se2_ag3_m_02	DCB_se2_ag3_m_02_1.wav	something	725.1601	725.3901	S|AH1|M|TH|IH0|NG	725.3301	725.3601
B	14328	DCB_se2_ag3_m_02_2	DCB_se2_ag3_m_02	659.4581	659.7981	raising	VAG	1579	R EY1 Z IH0 NG	0.05	G	G	G					G	HIV infection rates are raising in-	831	http://lingtools.uoregon.edu/coraal/explorer/browse.php?what=DCB_se2_ag3_m_02_2.txt&line=831&settime=659.4581	1	1	NA	NA	NA	NA	1	1	G	G	G	G	DCB	M	AG3	SE2+3	2	FALSE	FALSE	V-like	DCB_se2_ag3_m_02	DCB_se2_ag3_m_02_2.wav	raising	659.4581	659.8181	R|EY1|Z|IH0|NG	659.7081	659.7581
B	14004	DCB_se2_ag3_m_02_1	DCB_se2_ag3_m_02	978.6683	979.0083	helping	VAG	2181	HH EH1 L P IH0 N	0.05	N	G	G					G	uh, helping folks that would graduate in the class of two thousand and beyond,	1112	http://lingtools.uoregon.edu/coraal/explorer/browse.php?what=DCB_se2_ag3_m_02_1.txt&line=1112&settime=978.6683	1	1	NA	NA	NA	NA	1	1	G	G	G	G	DCB	M	AG3	SE2+3	2	FALSE	TRUE	V-like	DCB_se2_ag3_m_02	DCB_se2_ag3_m_02_1.wav	helping	978.6483	979.0083	HH|EH1|L|P|IH0|NG	978.9083	978.9583
B	14338	DCB_se2_ag3_m_02_2	DCB_se2_ag3_m_02	951.2118	951.4818	having	HAG	2286	HH AE1 V IH0 N	0.03	N	N	N					N	folks ha- end up having more like, sweet and sour in the sauce.	1233	http://lingtools.uoregon.edu/coraal/explorer/browse.php?what=DCB_se2_ag3_m_02_2.txt&line=1233&settime=951.2118	0	0	NA	NA	NA	NA	0	0	N	N	N	N	DCB	M	AG3	SE2+3	2	TRUE	TRUE	V-like	DCB_se2_ag3_m_02	DCB_se2_ag3_m_02_2.wav	having	951.2118	951.4918	HH|AE1|V|IH0|NG	951.4318	951.4618
B	14007	DCB_se2_ag3_m_02_1	DCB_se2_ag3_m_02	1060.2652	1060.5552	fighting	VAG	2389	F AY1 T IH0 N	0.03	N	N	N					N	the second day of school, I end up fighting this dude.	1212	http://lingtools.uoregon.edu/coraal/explorer/browse.php?what=DCB_se2_ag3_m_02_1.txt&line=1212&settime=1060.2652	0	0	NA	NA	NA	NA	0	0	N	N	N	N	DCB	M	AG3	SE2+3	2	TRUE	TRUE	V-like	DCB_se2_ag3_m_02	DCB_se2_ag3_m_02_1.wav	fighting	1060.2652	1060.5552	F|AY1|T|IH0|NG	1060.4952	1060.5252
B	14008	DCB_se2_ag3_m_02_1	DCB_se2_ag3_m_02	1067.2128	1067.5128	fighting	VAG	2408	F AY1 T IH0 N	0.05	N	N	N					N	and I ended up fighting him,	1222	http://lingtools.uoregon.edu/coraal/explorer/browse.php?what=DCB_se2_ag3_m_02_1.txt&line=1222&settime=1067.2128	0	0	NA	NA	NA	NA	0	0	N	N	N	N	DCB	M	AG3	SE2+3	2	TRUE	TRUE	V-like	DCB_se2_ag3_m_02	DCB_se2_ag3_m_02_1.wav	fighting	1067.2128	1067.5228	F|AY1|T|IH0|NG	1067.4428	1067.4728
B	14010	DCB_se2_ag3_m_02_1	DCB_se2_ag3_m_02	1090.586	1091.136	phrasing	N	2458	F R EY1 Z IH0 NG	0.17	G	G	G					G	More particularly, the phrasing	1252	http://lingtools.uoregon.edu/coraal/explorer/browse.php?what=DCB_se2_ag3_m_02_1.txt&line=1252&settime=1090.586	1	1	NA	NA	NA	NA	1	1	G	G	G	G	DCB	M	AG3	SE2+3	2	FALSE	FALSE	N-like	DCB_se2_ag3_m_02	DCB_se2_ag3_m_02_1.wav	phrasing	1090.586	1091.136	F|R|EY1|Z|IH0|NG	1090.916	1090.986
B	14036	DCB_se2_ag3_m_02_1	DCB_se2_ag3_m_02	1390.0262	1390.2062	fucking	INTJ	3214	F AH1 K IH0 NG	0.04	G	N	N					N	Just was done. I was like, I'm fucking through with this shit.	1633	http://lingtools.uoregon.edu/coraal/explorer/browse.php?what=DCB_se2_ag3_m_02_1.txt&line=1633&settime=1390.0262	0	0	NA	NA	NA	NA	0	0	N	N	N	N	DCB	M	AG3	SE2+3	2	TRUE	FALSE	Other	DCB_se2_ag3_m_02	DCB_se2_ag3_m_02_1.wav	fucking	1390.0262	1390.2062	F|AH1|K|IH0|NG	1390.1262	1390.1762
B	14037	DCB_se2_ag3_m_02_1	DCB_se2_ag3_m_02	1392.1696	1392.5296	joning	VAG	3220	JH OW1 N IH0 N	0.06	N	N	N					N	joning on me. I'm	1637	http://lingtools.uoregon.edu/coraal/explorer/browse.php?what=DCB_se2_ag3_m_02_1.txt&line=1637&settime=1392.1696	0	0	NA	NA	NA	NA	0	0	N	N	N	N	DCB	M	AG3	SE2+3	2	TRUE	TRUE	V-like	DCB_se2_ag3_m_02	DCB_se2_ag3_m_02_1.wav	joning	1392.1696	1392.5096	JH|OW1|N|IH0|NG	1392.4096	1392.4696
B	14046	DCB_se2_ag3_m_02_1	DCB_se2_ag3_m_02	1562.8014	1563.1314	something	Q+N	3684	S AH1 M TH IH0 N	0.06	N	N	N					N	/RD-NAME-2/ or something.	1856	http://lingtools.uoregon.edu/coraal/explorer/browse.php?what=DCB_se2_ag3_m_02_1.txt&line=1856&settime=1562.8014	0	0	NA	NA	NA	NA	0	0	N	N	N	N	DCB	M	AG3	SE2+3	2	TRUE	TRUE	Other	DCB_se2_ag3_m_02	DCB_se2_ag3_m_02_1.wav	something	1562.8114	1563.1314	S|AH1|M|TH|IH0|NG	1563.0314	1563.0814
B	14058	DCB_se2_ag3_m_02_1	DCB_se2_ag3_m_02	1697.6471	1698.0971	involving	VAG	4067	IH0 N V AA1 L V IH0 NG	0.04	G	G	G					G	comic books sch- scenes involving me and Lavender Girl like, being superheroes.	2012	http://lingtools.uoregon.edu/coraal/explorer/browse.php?what=DCB_se2_ag3_m_02_1.txt&line=2012&settime=1697.6471	1	1	NA	NA	NA	NA	1	1	G	G	G	G	DCB	M	AG3	SE2+3	3	FALSE	FALSE	V-like	DCB_se2_ag3_m_02	DCB_se2_ag3_m_02_1.wav	involving	1697.6471	1698.1171	IH0|N|V|AA1|L|V|IH0|NG	1698.0071	1698.0871
B	14061	DCB_se2_ag3_m_02_1	DCB_se2_ag3_m_02	1760.0065	1760.3265	playing	VAG	4203	P L EY1 IH0 N	0.05	N	N	N					N	we ended up playing like, Jenga for hours or something like that.	2094	http://lingtools.uoregon.edu/coraal/explorer/browse.php?what=DCB_se2_ag3_m_02_1.txt&line=2094&settime=1760.0065	0	0	NA	NA	NA	NA	0	0	N	N	N	N	DCB	M	AG3	SE2+3	2	TRUE	TRUE	V-like	DCB_se2_ag3_m_02	DCB_se2_ag3_m_02_1.wav	playing	1760.0065	1760.3165	P|L|EY1|IH0|NG	1760.2365	1760.2765
B	14068	DCB_se2_ag3_m_02_1	DCB_se2_ag3_m_02	1887.4108	1887.5908	looking	VAG	4513	L UH1 K IH0 N	0.03	N	N	N					N	you know, what are you looking forward to at the f-	2225	http://lingtools.uoregon.edu/coraal/explorer/browse.php?what=DCB_se2_ag3_m_02_1.txt&line=2225&settime=1887.4108	0	0	NA	NA	NA	NA	0	0	N	N	N	N	DCB	M	AG3	SE2+3	2	TRUE	TRUE	V-like	DCB_se2_ag3_m_02	DCB_se2_ag3_m_02_1.wav	looking	1887.4108	1887.5908	L|UH1|K|IH0|NG	1887.5308	1887.5608
B	14070	DCB_se2_ag3_m_02_1	DCB_se2_ag3_m_02	1904.5195	1905.0595	hiding	VAG	4584	HH AY1 D IH0 NG	0.18	G	G	G					G	we had been hiding, and we were looking forward to sharing	2241	http://lingtools.uoregon.edu/coraal/explorer/browse.php?what=DCB_se2_ag3_m_02_1.txt&line=2241&settime=1904.5195	1	1	NA	NA	NA	NA	1	1	G	G	G	G	DCB	M	AG3	SE2+3	2	FALSE	FALSE	V-like	DCB_se2_ag3_m_02	DCB_se2_ag3_m_02_1.wav	hiding	1904.5195	1905.0595	HH|AY1|D|IH0|NG	1904.8395	1904.8995
B	14072	DCB_se2_ag3_m_02_1	DCB_se2_ag3_m_02	1906.3095	1906.7295	sharing	VAG	4591	SH EH1 R IH0 NG	0.1	G	G	G					G	we had been hiding, and we were looking forward to sharing	2241	http://lingtools.uoregon.edu/coraal/explorer/browse.php?what=DCB_se2_ag3_m_02_1.txt&line=2241&settime=1906.3095	1	1	NA	NA	NA	NA	1	1	G	G	G	G	DCB	M	AG3	SE2+3	2	FALSE	FALSE	V-like	DCB_se2_ag3_m_02	DCB_se2_ag3_m_02_1.wav	sharing	1906.3095	1906.7295	SH|EH1|R|IH0|NG	1906.5695	1906.6495
B	14075	DCB_se2_ag3_m_02_1	DCB_se2_ag3_m_02	1916.7733	1917.0933	hanging	VAG	4619	HH AE1 NG IH0 N	0.06	N	N	N					N	We end up hanging out	2253	http://lingtools.uoregon.edu/coraal/explorer/browse.php?what=DCB_se2_ag3_m_02_1.txt&line=2253&settime=1916.7733	0	0	NA	NA	NA	NA	0	0	N	N	N	N	DCB	M	AG3	SE2+3	2	TRUE	TRUE	V-like	DCB_se2_ag3_m_02	DCB_se2_ag3_m_02_1.wav	hanging	1916.7533	1917.0833	HH|AE1|NG|IH0|NG	1917.0033	1917.0333
B	14101	DCB_se2_ag3_m_02_1	DCB_se2_ag3_m_02	2518.9059	2519.2959	hooking	VAG	6147	HH UH1 K IH0 NG	0.11	G	G	G					G	I dig into hooking school a lot,	2998	http://lingtools.uoregon.edu/coraal/explorer/browse.php?what=DCB_se2_ag3_m_02_1.txt&line=2998&settime=2518.9059	1	1	NA	NA	NA	NA	1	1	G	G	G	G	DCB	M	AG3	SE2+3	2	FALSE	FALSE	V-like	DCB_se2_ag3_m_02	DCB_se2_ag3_m_02_1.wav	hooking	2518.9659	2519.3059	HH|UH1|K|IH0|NG	2519.1559	2519.1959
B	14102	DCB_se2_ag3_m_02_1	DCB_se2_ag3_m_02	2521.0821	2521.5021	going	VAG	6154	G OW1 IH0 N	0.12	N	N	N					G	um, and not going.	3000	http://lingtools.uoregon.edu/coraal/explorer/browse.php?what=DCB_se2_ag3_m_02_1.txt&line=3000&settime=2521.0821	0	0	NA	NA	NA	NA	1	0.333333333	N	N	G	N	DCB	M	AG3	SE2+3	2	TRUE	TRUE	V-like	DCB_se2_ag3_m_02	DCB_se2_ag3_m_02_1.wav	going	2521.0821	2521.5021	G|OW1|IH0|NG	2521.2921	2521.3821
B	14113	DCB_se2_ag3_m_02_1	DCB_se2_ag3_m_02	2652.2324	2652.4524	coming	VAG	6509	K AH1 M IH0 N	0.03	N	N	N					N	to know folks and that I knew that I wouldn't be coming back to that school in the fall.	3146	http://lingtools.uoregon.edu/coraal/explorer/browse.php?what=DCB_se2_ag3_m_02_1.txt&line=3146&settime=2652.2324	0	0	NA	NA	NA	NA	0	0	N	N	N	N	DCB	M	AG3	SE2+3	2	TRUE	TRUE	V-like	DCB_se2_ag3_m_02	DCB_se2_ag3_m_02_1.wav	coming	2652.2424	2652.4624	K|AH1|M|IH0|NG	2652.3924	2652.4224
B	14119	DCB_se2_ag3_m_02_1	DCB_se2_ag3_m_02	2750.3856	2750.9456	leaving	VAG	6782	L IY1 V IH0 NG	0.22	G	G	G					G	all of these kids are now leaving	3268	http://lingtools.uoregon.edu/coraal/explorer/browse.php?what=DCB_se2_ag3_m_02_1.txt&line=3268&settime=2750.3856	1	1	NA	NA	NA	NA	1	1	G	G	G	G	DCB	M	AG3	SE2+3	2	FALSE	FALSE	V-like	DCB_se2_ag3_m_02	DCB_se2_ag3_m_02_1.wav	leaving	2750.3656	2750.9556	L|IY1|V|IH0|NG	2750.6756	2750.7156
B	14135	DCB_se2_ag3_m_02_1	DCB_se2_ag3_m_02	2991.5659	2991.9959	struggling	VAG	7374	S T R AH1 G L IH0 N	0.07	N	N	N					N	Um, my mother was struggling with money.	3568	http://lingtools.uoregon.edu/coraal/explorer/browse.php?what=DCB_se2_ag3_m_02_1.txt&line=3568&settime=2991.5659	0	0	NA	NA	NA	NA	0	0	N	N	N	N	DCB	M	AG3	SE2+3	2	TRUE	TRUE	V-like	DCB_se2_ag3_m_02	DCB_se2_ag3_m_02_1.wav	struggling	2991.5659	2991.9959	S|T|R|AH1|G|L|IH0|NG	2991.8859	2991.9559
B	14141	DCB_se2_ag3_m_02_1	DCB_se2_ag3_m_02	3053.8208	3054.0508	doing	DAG	7555	D UW1 IH0 N	0.06	N	N	N					N	and lo and behold, she was doing outreach.	3648	http://lingtools.uoregon.edu/coraal/explorer/browse.php?what=DCB_se2_ag3_m_02_1.txt&line=3648&settime=3053.8208	0	0	NA	NA	NA	NA	0	0	N	N	N	N	DCB	M	AG3	SE2+3	2	TRUE	TRUE	V-like	DCB_se2_ag3_m_02	DCB_se2_ag3_m_02_1.wav	doing	3053.8108	3054.0408	D|UW1|IH0|NG	3053.9608	3053.9908
B	14152	DCB_se2_ag3_m_02_1	DCB_se2_ag3_m_02	3260.2774	3260.8274	shoplifting	VAG	8097	SH AA1 P L IH2 F T IH0 NG	0.08	G	G	G					G	crazy shoplifting kid,	3911	http://lingtools.uoregon.edu/coraal/explorer/browse.php?what=DCB_se2_ag3_m_02_1.txt&line=3911&settime=3260.2774	1	1	NA	NA	NA	NA	1	1	G	G	G	G	DCB	M	AG3	SE2+3	3	FALSE	FALSE	V-like	DCB_se2_ag3_m_02	DCB_se2_ag3_m_02_1.wav	shoplifting	3260.2874	3260.8274	SH|AA1|P|L|IH2|F|T|IH0|NG	3260.7274	3260.7574
B	14153	DCB_se2_ag3_m_02_1	DCB_se2_ag3_m_02	3264.6105	3265.0805	willing	ADJ	8109	W IH1 L IH0 NG	0.23	G	G	G					G	you are willing	3919	http://lingtools.uoregon.edu/coraal/explorer/browse.php?what=DCB_se2_ag3_m_02_1.txt&line=3919&settime=3264.6105	1	1	NA	NA	NA	NA	1	1	G	G	G	G	DCB	M	AG3	SE2+3	2	FALSE	FALSE	N-like	DCB_se2_ag3_m_02	DCB_se2_ag3_m_02_1.wav	willing	3264.6205	3265.0905	W|IH1|L|IH0|NG	3264.8005	3264.8505
B	14167	DCB_se2_ag3_m_02_1	DCB_se2_ag3_m_02	3493.9318	3494.4718	stopping	VAG	8593	S T AA1 P IH0 NG	0.08	G	G	G					G	Miss /RD-NAME-2/ stopping and talking to me about,	4198	http://lingtools.uoregon.edu/coraal/explorer/browse.php?what=DCB_se2_ag3_m_02_1.txt&line=4198&settime=3493.9318	1	1	NA	NA	NA	NA	1	1	G	G	G	G	DCB	M	AG3	SE2+3	2	FALSE	FALSE	V-like	DCB_se2_ag3_m_02	DCB_se2_ag3_m_02_1.wav	stopping	3493.9318	3494.4718	S|T|AA1|P|IH0|NG	3494.3318	3494.4118
B	14171	DCB_se2_ag3_m_02_1	DCB_se2_ag3_m_02	3506.6208	3506.8908	having	HAG	8629	HH AE1 V IH0 NG	0.05	G	G	G					G	you know, having compassion for all people,	4214	http://lingtools.uoregon.edu/coraal/explorer/browse.php?what=DCB_se2_ag3_m_02_1.txt&line=4214&settime=3506.6208	1	1	NA	NA	NA	NA	1	1	G	G	G	G	DCB	M	AG3	SE2+3	2	FALSE	FALSE	V-like	DCB_se2_ag3_m_02	DCB_se2_ag3_m_02_1.wav	having	3506.6408	3506.9008	HH|AE1|V|IH0|NG	3506.8108	3506.8508
B	14186	DCB_se2_ag3_m_02_1	DCB_se2_ag3_m_02	3610.5581	3610.8881	trying	VAG	8823	T R AY1 N	0.06	N	N	N					N	And all the girls were wearing tutus, and they were trying to get us to wear tights.	4331	http://lingtools.uoregon.edu/coraal/explorer/browse.php?what=DCB_se2_ag3_m_02_1.txt&line=4331&settime=3610.5581	0	0	NA	NA	NA	NA	0	0	N	N	N	N	DCB	M	AG3	SE2+3	2	TRUE	TRUE	V-like	DCB_se2_ag3_m_02	DCB_se2_ag3_m_02_1.wav	trying	3610.5681	3610.8881	T|R|AY1|NG	3610.7081	3610.8381
B	14196	DCB_se2_ag3_m_02_1	DCB_se2_ag3_m_02	3838.9481	3839.2081	something	Q+N	9353	S AH1 M TH IH0 N	0.03	N	N	N					N	like all go grab something to eat together	4618	http://lingtools.uoregon.edu/coraal/explorer/browse.php?what=DCB_se2_ag3_m_02_1.txt&line=4618&settime=3838.9481	0	0	NA	NA	NA	NA	0	0	N	N	N	N	DCB	M	AG3	SE2+3	2	TRUE	TRUE	Other	DCB_se2_ag3_m_02	DCB_se2_ag3_m_02_1.wav	something	3838.9581	3839.2081	S|AH1|M|TH|IH0|NG	3839.1481	3839.1781
B	14197	DCB_se2_ag3_m_02_1	DCB_se2_ag3_m_02	3847.5001	3847.7101	something	Q+N	9387	S AH1 M TH IH0 N	0.03	N	N	N					N	and (laughing) talk about The Matrix or something like that.	4628	http://lingtools.uoregon.edu/coraal/explorer/browse.php?what=DCB_se2_ag3_m_02_1.txt&line=4628&settime=3847.5001	0	0	NA	NA	NA	NA	0	0	N	N	N	N	DCB	M	AG3	SE2+3	2	TRUE	TRUE	Other	DCB_se2_ag3_m_02	DCB_se2_ag3_m_02_1.wav	something	3847.5001	3847.7201	S|AH1|M|TH|IH0|NG	3847.6601	3847.6901
B	14198	DCB_se2_ag3_m_02_1	DCB_se2_ag3_m_02	3856.058	3856.438	depending	VAG	9410	D IH0 P EH1 N D IH0 N	0.08	N	N	N					N	depending on what was going on.	4642	http://lingtools.uoregon.edu/coraal/explorer/browse.php?what=DCB_se2_ag3_m_02_1.txt&line=4642&settime=3856.058	0	0	NA	NA	NA	NA	0	0	N	N	N	N	DCB	M	AG3	SE2+3	3	TRUE	TRUE	V-like	DCB_se2_ag3_m_02	DCB_se2_ag3_m_02_1.wav	depending	3856.058	3856.418	D|IH0|P|EH1|N|D|IH0|NG	3856.328	3856.358
B	14201	DCB_se2_ag3_m_02_1	DCB_se2_ag3_m_02	3873.8648	3874.4048	representing	VAG	9460	R EH2 P R IH0 Z EH1 N T IH0 N	0.13	N	N	N					N	And I was the one representing break dancing,	4660	http://lingtools.uoregon.edu/coraal/explorer/browse.php?what=DCB_se2_ag3_m_02_1.txt&line=4660&settime=3873.8648	0	0	NA	NA	NA	NA	0	0	N	N	N	N	DCB	M	AG3	SE2+3	4	TRUE	TRUE	V-like	DCB_se2_ag3_m_02	DCB_se2_ag3_m_02_1.wav	representing	3873.8748	3874.4048	R|EH2|P|R|IH0|Z|EH1|N|T|IH0|NG	3874.2448	3874.2748
B	14211	DCB_se2_ag3_m_02_1	DCB_se2_ag3_m_02	4038.8758	4039.2058	trying	VAG	9881	T R AY1 N	0.03	N	N	N					N	through another young lady that I was trying to date,	4878	http://lingtools.uoregon.edu/coraal/explorer/browse.php?what=DCB_se2_ag3_m_02_1.txt&line=4878&settime=4038.8758	0	0	NA	NA	NA	NA	0	0	N	N	N	N	DCB	M	AG3	SE2+3	2	TRUE	TRUE	V-like	DCB_se2_ag3_m_02	DCB_se2_ag3_m_02_1.wav	trying	4038.9258	4039.2058	T|R|AY1|NG	4039.0258	4039.1758
B	14216	DCB_se2_ag3_m_02_1	DCB_se2_ag3_m_02	4066.997	4067.277	doing	DAG	9973	D UW1 IH0 N	0.03	N	N	N					N	doing her.	4922	http://lingtools.uoregon.edu/coraal/explorer/browse.php?what=DCB_se2_ag3_m_02_1.txt&line=4922&settime=4066.997	0	0	NA	NA	NA	NA	0	0	N	N	N	N	DCB	M	AG3	SE2+3	2	TRUE	TRUE	V-like	DCB_se2_ag3_m_02	DCB_se2_ag3_m_02_1.wav	doing	4066.997	4067.267	D|UW1|IH0|NG	4067.207	4067.237
B	14217	DCB_se2_ag3_m_02_1	DCB_se2_ag3_m_02	4072.9678	4073.2278	nothing	Q+N	9998	N AH1 TH IH0 N	0.07	N	N	N					N	nothing?	4928	http://lingtools.uoregon.edu/coraal/explorer/browse.php?what=DCB_se2_ag3_m_02_1.txt&line=4928&settime=4072.9678	0	0	NA	NA	NA	NA	0	0	N	N	N	N	DCB	M	AG3	SE2+3	2	TRUE	TRUE	Other	DCB_se2_ag3_m_02	DCB_se2_ag3_m_02_1.wav	nothing	4072.9578	4073.2278	N|AH1|TH|IH0|NG	4073.1278	4073.1578
B	14239	DCB_se2_ag3_m_02_1	DCB_se2_ag3_m_02	4320.4494	4320.7094	saying	VAG	10657	S EY1 IH0 NG	0.03	G	N	N					N	Like my dad was just saying he was okay with me being gay if I was. (laughing)	5249	http://lingtools.uoregon.edu/coraal/explorer/browse.php?what=DCB_se2_ag3_m_02_1.txt&line=5249&settime=4320.4494	0	0	NA	NA	NA	NA	0	0	N	N	N	N	DCB	M	AG3	SE2+3	2	TRUE	FALSE	V-like	DCB_se2_ag3_m_02	DCB_se2_ag3_m_02_1.wav	saying	4320.4594	4320.7194	S|EY1|IH0|NG	4320.6594	4320.6894
B	14255	DCB_se2_ag3_m_02_1	DCB_se2_ag3_m_02	4534.1919	4534.4219	writing	VAG	11266	R AY1 T IH0 N	0.04	N	N	N					N	[<laugh>]	5536	http://lingtools.uoregon.edu/coraal/explorer/browse.php?what=DCB_se2_ag3_m_02_1.txt&line=5536&settime=4534.1919	0	0	NA	NA	NA	NA	0	0	N	N	N	N	DCB	M	AG3	SE2+3	2	TRUE	TRUE	V-like	DCB_se2_ag3_m_02	DCB_se2_ag3_m_02_1.wav	writing	4534.1919	4534.4619	R|AY1|T|IH0|NG	4534.3419	4534.3719
B	14259	DCB_se2_ag3_m_02_1	DCB_se2_ag3_m_02	4607.7351	4608.1751	amazing	ADJ	11436	AH0 M EY1 Z IH0 NG	0.03	G	G	G					G	And I was like, this is amazing!	5626	http://lingtools.uoregon.edu/coraal/explorer/browse.php?what=DCB_se2_ag3_m_02_1.txt&line=5626&settime=4607.7351	1	1	NA	NA	NA	NA	1	1	G	G	G	G	DCB	M	AG3	SE2+3	3	FALSE	FALSE	N-like	DCB_se2_ag3_m_02	DCB_se2_ag3_m_02_1.wav	amazing	4607.7351	4608.2051	AH0|M|EY1|Z|IH0|NG	4608.0851	4608.1451
B	14261	DCB_se2_ag3_m_02_1	DCB_se2_ag3_m_02	4624.2551	4624.6151	happening	VAG	11473	HH AE1 P AH0 N IH0 N	0.06	N	N	N					N	that was happening up there. So	5648	http://lingtools.uoregon.edu/coraal/explorer/browse.php?what=DCB_se2_ag3_m_02_1.txt&line=5648&settime=4624.2551	0	0	NA	NA	NA	NA	0	0	N	N	N	N	DCB	M	AG3	SE2+3	3	TRUE	TRUE	V-like	DCB_se2_ag3_m_02	DCB_se2_ag3_m_02_1.wav	happening	4624.2551	4624.6151	HH|AE1|P|AH0|N|IH0|NG	4624.5051	4624.5551
B	11054	DCB_se1_ag4_f_01_2	DCB_se1_ag4_f_01	11.037	11.387	having	HAG	1	HH AE1 V IH0 N	0.05	N	N	N					N	Having my children.	6	http://lingtools.uoregon.edu/coraal/explorer/browse.php?what=DCB_se1_ag4_f_01_2.txt&line=6&settime=11.037	0	0	NA	NA	NA	NA	0	0	N	N	N	N	DCB	F	AG4	SE1	2	TRUE	TRUE	V-like	DCB_se1_ag4_f_01	DCB_se1_ag4_f_01_2.wav	having	11.007	11.377	HH|AE1|V|IH0|NG	11.297	11.347
B	11034	DCB_se1_ag4_f_01_1	DCB_se1_ag4_f_01	40.5726	41.0726	building	N	55	B IH1 L D IH0 N	0.09	N	N	N					N	They done tore it down but the building is still [there.]	50	http://lingtools.uoregon.edu/coraal/explorer/browse.php?what=DCB_se1_ag4_f_01_1.txt&line=50&settime=40.5726	0	0	NA	NA	NA	NA	0	0	N	N	N	N	DCB	F	AG4	SE1	2	TRUE	TRUE	N-like	DCB_se1_ag4_f_01	DCB_se1_ag4_f_01_1.wav	building	40.5626	41.0626	B|IH1|L|D|IH0|NG	40.9226	40.9926
B	11037	DCB_se1_ag4_f_01_1	DCB_se1_ag4_f_01	157.7353	158.2253	beatings	NS	235	B IY1 T IH0 NG Z	0.06	G	N	N					N	<laugh> getting beatings a lot. <laugh>	158	http://lingtools.uoregon.edu/coraal/explorer/browse.php?what=DCB_se1_ag4_f_01_1.txt&line=158&settime=157.7353	0	0	NA	NA	NA	NA	0	0	N	N	N	N	DCB	F	AG4	SE1	2	TRUE	FALSE	N-like	DCB_se1_ag4_f_01	DCB_se1_ag4_f_01_1.wav	beatings	157.7453	158.2053	B|IY1|T|IH0|NG|Z	158.0153	158.0453
B	11038	DCB_se1_ag4_f_01_1	DCB_se1_ag4_f_01	163.3529	163.8029	something	Q+N	241	S AH1 M TH IH0 N	0.04	N	N	N					N	Something like that and um-	163	http://lingtools.uoregon.edu/coraal/explorer/browse.php?what=DCB_se1_ag4_f_01_1.txt&line=163&settime=163.3529	0	0	NA	NA	NA	NA	0	0	N	N	N	N	DCB	F	AG4	SE1	2	TRUE	TRUE	Other	DCB_se1_ag4_f_01	DCB_se1_ag4_f_01_1.wav	something	163.3529	163.8029	S|AH1|M|TH|IH0|NG	163.7329	163.7629
B	11058	DCB_se1_ag4_f_01_2	DCB_se1_ag4_f_01	122.576	122.916	going	VAG	289	G OW1 IH0 N	0.05	N	N	N					N	My mother knew what was going on but I don't think she was the type of woman that	105	http://lingtools.uoregon.edu/coraal/explorer/browse.php?what=DCB_se1_ag4_f_01_2.txt&line=105&settime=122.576	0	0	NA	NA	NA	NA	0	0	N	N	N	N	DCB	F	AG4	SE1	2	TRUE	TRUE	V-like	DCB_se1_ag4_f_01	DCB_se1_ag4_f_01_2.wav	going	122.576	122.906	G|OW1|IH0|N	122.796	122.856
B	11040	DCB_se1_ag4_f_01_1	DCB_se1_ag4_f_01	211.0351	211.2651	doing	DAG	394	D UW1 IH0 NG	0.03	G	N	N					N	run up the hill cause there was like a hill right in front of our door so we could run up there long as our mother was at the window and she could see what we were doing.	195	http://lingtools.uoregon.edu/coraal/explorer/browse.php?what=DCB_se1_ag4_f_01_1.txt&line=195&settime=211.0351	0	0	NA	NA	NA	NA	0	0	N	N	N	N	DCB	F	AG4	SE1	2	TRUE	FALSE	V-like	DCB_se1_ag4_f_01	DCB_se1_ag4_f_01_1.wav	doing	211.0351	211.2651	D|UW1|IH0|NG	211.2051	211.2351
B	11061	DCB_se1_ag4_f_01_2	DCB_se1_ag4_f_01	223.8336	224.2836	asking	VAG	545	AE1 S K IH0 NG	0.05	G	N	N					N	and I remember Marion Barry asking her,	193	http://lingtools.uoregon.edu/coraal/explorer/browse.php?what=DCB_se1_ag4_f_01_2.txt&line=193&settime=223.8336	0	0	NA	NA	NA	NA	0	0	N	N	N	N	DCB	F	AG4	SE1	2	TRUE	FALSE	V-like	DCB_se1_ag4_f_01	DCB_se1_ag4_f_01_2.wav	asking	223.8136	224.2836	AE1|S|K|IH0|NG	224.1936	224.2436
B	11044	DCB_se1_ag4_f_01_1	DCB_se1_ag4_f_01	321.2364	321.7264	ducking	VAG	619	D AH1 K IH0 N	0.05	N	N	N					N	ducking rats and	285	http://lingtools.uoregon.edu/coraal/explorer/browse.php?what=DCB_se1_ag4_f_01_1.txt&line=285&settime=321.2364	0	0	NA	NA	NA	NA	0	0	N	N	N	N	DCB	F	AG4	SE1	2	TRUE	TRUE	V-like	DCB_se1_ag4_f_01	DCB_se1_ag4_f_01_1.wav	ducking	321.2364	321.7164	D|AH1|K|IH0|NG	321.5564	321.6664
B	11067	DCB_se1_ag4_f_01_2	DCB_se1_ag4_f_01	370.7976	371.0676	having	HAG	937	HH AE1 V IH0 N	0.05	N	N	N					N	you know having a male figure in his life.	316	http://lingtools.uoregon.edu/coraal/explorer/browse.php?what=DCB_se1_ag4_f_01_2.txt&line=316&settime=370.7976	0	0	NA	NA	NA	NA	0	0	N	N	N	N	DCB	F	AG4	SE1	2	TRUE	TRUE	V-like	DCB_se1_ag4_f_01	DCB_se1_ag4_f_01_2.wav	having	370.8076	371.0576	HH|AE1|V|IH0|NG	370.9876	371.0176
B	11069	DCB_se1_ag4_f_01_2	DCB_se1_ag4_f_01	381.3298	381.7598	having	HAG	959	HH AE1 V IH0 N	0.08	N	N	G					N	having my first son,	323	http://lingtools.uoregon.edu/coraal/explorer/browse.php?what=DCB_se1_ag4_f_01_2.txt&line=323&settime=381.3298	0	1	NA	NA	NA	NA	0	0.333333333	N	G	N	N	DCB	F	AG4	SE1	2	TRUE	TRUE	V-like	DCB_se1_ag4_f_01	DCB_se1_ag4_f_01_2.wav	having	381.3298	381.7598	HH|AE1|V|IH0|NG	381.6098	381.6898
B	11050	DCB_se1_ag4_f_01_1	DCB_se1_ag4_f_01	490.2735	490.5335	going	VAG	1085	G OW1 IH0 N	0.03	N	N	N					N	stopped going to school and	444	http://lingtools.uoregon.edu/coraal/explorer/browse.php?what=DCB_se1_ag4_f_01_1.txt&line=444&settime=490.2735	0	0	NA	NA	NA	NA	0	0	N	N	N	N	DCB	F	AG4	SE1	2	TRUE	TRUE	V-like	DCB_se1_ag4_f_01	DCB_se1_ag4_f_01_1.wav	going	490.2835	490.5335	G|OW1|IH0|NG	490.4435	490.5035
B	11052	DCB_se1_ag4_f_01_1	DCB_se1_ag4_f_01	512.7502	513.3402	buildings	NS	1155	B IH1 L D IH0 NG Z	0.13	G	N	G					N	when I felt like that wasn't safe some nights I would go in abandoned buildings, sleep in there.	454	http://lingtools.uoregon.edu/coraal/explorer/browse.php?what=DCB_se1_ag4_f_01_1.txt&line=454&settime=512.7502	0	1	NA	NA	NA	NA	0	0.333333333	N	G	N	N	DCB	F	AG4	SE1	2	TRUE	FALSE	N-like	DCB_se1_ag4_f_01	DCB_se1_ag4_f_01_1.wav	buildings	512.7502	513.3402	B|IH1|L|D|IH0|NG|Z	513.1302	513.1702
B	11076	DCB_se1_ag4_f_01_2	DCB_se1_ag4_f_01	471.4454	471.6754	doing	DAG	1168	D UW1 IH0 N	0.03	N	N	N					N	nobody wasn't doing their job, I was doing everything but	407	http://lingtools.uoregon.edu/coraal/explorer/browse.php?what=DCB_se1_ag4_f_01_2.txt&line=407&settime=471.4454	0	0	NA	NA	NA	NA	0	0	N	N	N	N	DCB	F	AG4	SE1	2	TRUE	TRUE	V-like	DCB_se1_ag4_f_01	DCB_se1_ag4_f_01_2.wav	doing	471.4454	471.6754	D|UW1|IH0|NG	471.5654	471.6454
B	11083	DCB_se1_ag4_f_01_2	DCB_se1_ag4_f_01	567.0555	567.3255	going	VAG	1374	G OW1 IH0 N	0.03	N	N	N					N	lot of prejudice going on out in [certain] parts of Virginia so I try to stay out of that part.	495	http://lingtools.uoregon.edu/coraal/explorer/browse.php?what=DCB_se1_ag4_f_01_2.txt&line=495&settime=567.0555	0	0	NA	NA	NA	NA	0	0	N	N	N	N	DCB	F	AG4	SE1	2	TRUE	TRUE	V-like	DCB_se1_ag4_f_01	DCB_se1_ag4_f_01_2.wav	going	567.0455	567.3255	G|OW1|IH0|N	567.2455	567.2955
B	11084	DCB_se1_ag4_f_01_2	DCB_se1_ag4_f_01	590.6677	590.8577	getting	GTG	1445	G IH1 T IH0 N	0.03	N	N	N					N	I li- I raised my kids in Maryland where you getting ready to take me tonight	513	http://lingtools.uoregon.edu/coraal/explorer/browse.php?what=DCB_se1_ag4_f_01_2.txt&line=513&settime=590.6677	0	0	NA	NA	NA	NA	0	0	N	N	N	N	DCB	F	AG4	SE1	2	TRUE	TRUE	V-like	DCB_se1_ag4_f_01	DCB_se1_ag4_f_01_2.wav	getting	590.6677	590.8577	G|IH1|T|IH0|NG	590.7977	590.8277
B	11088	DCB_se1_ag4_f_01_2	DCB_se1_ag4_f_01	648.888	649.248	coming	VAG	1573	K AH1 M IH0 N	0.03	N	N	N					N	honey I don't even see you unless you going to work and coming home.	567	http://lingtools.uoregon.edu/coraal/explorer/browse.php?what=DCB_se1_ag4_f_01_2.txt&line=567&settime=648.888	0	0	NA	NA	NA	NA	0	0	N	N	N	N	DCB	F	AG4	SE1	2	TRUE	TRUE	V-like	DCB_se1_ag4_f_01	DCB_se1_ag4_f_01_2.wav	coming	648.898	649.248	K|AH1|M|IH0|NG	649.178	649.218
B	11094	DCB_se1_ag4_f_01_2	DCB_se1_ag4_f_01	692.2491	692.5791	riding	VAG	1681	R AY1 D IH0 N	0.03	N	N	N					N	No I just started riding the [train]	604	http://lingtools.uoregon.edu/coraal/explorer/browse.php?what=DCB_se1_ag4_f_01_2.txt&line=604&settime=692.2491	0	0	NA	NA	NA	NA	0	0	N	N	N	N	DCB	F	AG4	SE1	2	TRUE	TRUE	V-like	DCB_se1_ag4_f_01	DCB_se1_ag4_f_01_2.wav	riding	692.2591	692.5791	R|AY1|D|IH0|NG	692.5191	692.5491
B	11095	DCB_se1_ag4_f_01_2	DCB_se1_ag4_f_01	694.5282	694.7982	working	VAG	1688	W ER1 K IH0 N	0.03	N	N	N					N	um, since I been working for /RD-NAME-2/.	606	http://lingtools.uoregon.edu/coraal/explorer/browse.php?what=DCB_se1_ag4_f_01_2.txt&line=606&settime=694.5282	0	0	NA	NA	NA	NA	0	0	N	N	N	N	DCB	F	AG4	SE1	2	TRUE	TRUE	V-like	DCB_se1_ag4_f_01	DCB_se1_ag4_f_01_2.wav	working	694.5282	694.7982	W|ER1|K|IH0|NG	694.7382	694.7682
B	11104	DCB_se1_ag4_f_01_2	DCB_se1_ag4_f_01	829.1531	829.4531	cleaning	VAG	1996	K L IY1 N IH0 N	0.05	N	N	N					N	Just to go and make thirty five dollars for cleaning somebody house to take care of us.	712	http://lingtools.uoregon.edu/coraal/explorer/browse.php?what=DCB_se1_ag4_f_01_2.txt&line=712&settime=829.1531	0	0	NA	NA	NA	NA	0	0	N	N	N	N	DCB	F	AG4	SE1	2	TRUE	TRUE	V-like	DCB_se1_ag4_f_01	DCB_se1_ag4_f_01_2.wav	cleaning	829.1531	829.4531	K|L|IY1|N|IH0|NG	829.3831	829.4131
B	11116	DCB_se1_ag4_f_01_2	DCB_se1_ag4_f_01	963.9932	964.4432	nothing	Q+N	2316	N AH1 TH IH0 N	0.08	N	N	N					N	You know, without the Lord you know I'm just nothing.	828	http://lingtools.uoregon.edu/coraal/explorer/browse.php?what=DCB_se1_ag4_f_01_2.txt&line=828&settime=963.9932	0	0	NA	NA	NA	NA	0	0	N	N	N	N	DCB	F	AG4	SE1	2	TRUE	TRUE	Other	DCB_se1_ag4_f_01	DCB_se1_ag4_f_01_2.wav	nothing	963.9932	964.4432	N|AH1|TH|IH0|NG	964.3132	964.3632
B	11121	DCB_se1_ag4_f_01_2	DCB_se1_ag4_f_01	1000.5131	1000.7031	nothing	Q+N	2434	N AH1 TH IH0 N	0.03	N	N	N					N	/Oh we had nothing to eat/.	867	http://lingtools.uoregon.edu/coraal/explorer/browse.php?what=DCB_se1_ag4_f_01_2.txt&line=867&settime=1000.5131	0	0	NA	NA	NA	NA	0	0	N	N	N	N	DCB	F	AG4	SE1	2	TRUE	TRUE	Other	DCB_se1_ag4_f_01	DCB_se1_ag4_f_01_2.wav	nothing	1000.5131	1000.7031	N|AH1|TH|IH0|NG	1000.6331	1000.6631
B	11129	DCB_se1_ag4_f_01_2	DCB_se1_ag4_f_01	1110.2197	1110.4897	getting	GTG	2805	G IH1 T IH0 N	0.04	N	N	N					N	in case you're not getting it from home,	962	http://lingtools.uoregon.edu/coraal/explorer/browse.php?what=DCB_se1_ag4_f_01_2.txt&line=962&settime=1110.2197	0	0	NA	NA	NA	NA	0	0	N	N	N	N	DCB	F	AG4	SE1	2	TRUE	TRUE	V-like	DCB_se1_ag4_f_01	DCB_se1_ag4_f_01_2.wav	getting	1110.2197	1110.4897	G|IH1|T|IH0|NG	1110.4197	1110.4497
B	11131	DCB_se1_ag4_f_01_2	DCB_se1_ag4_f_01	1139.5092	1139.8692	telling	VAG	2855	T EH1 L IH0 N	0.03	N	N	N					N	A lot of young people don't listen see they too busy telling us.	984	http://lingtools.uoregon.edu/coraal/explorer/browse.php?what=DCB_se1_ag4_f_01_2.txt&line=984&settime=1139.5092	0	0	NA	NA	NA	NA	0	0	N	N	N	N	DCB	F	AG4	SE1	2	TRUE	TRUE	V-like	DCB_se1_ag4_f_01	DCB_se1_ag4_f_01_2.wav	telling	1139.5192	1139.8692	T|EH1|L|IH0|NG	1139.7892	1139.8392
B	11132	DCB_se1_ag4_f_01_2	DCB_se1_ag4_f_01	1147.4412	1147.8112	nothing	Q+N	2879	N AH1 TH IH0 NG	0.03	G	N	G					N	/?/ and like I tell my kids, it's not that you can't tell me nothing, let's not- let's get that straight now.	992	http://lingtools.uoregon.edu/coraal/explorer/browse.php?what=DCB_se1_ag4_f_01_2.txt&line=992&settime=1147.4412	0	1	NA	NA	NA	NA	0	0.333333333	N	G	N	N	DCB	F	AG4	SE1	2	TRUE	FALSE	Other	DCB_se1_ag4_f_01	DCB_se1_ag4_f_01_2.wav	nothing	1147.4512	1147.8912	N|AH1|TH|IH0|NG	1147.7612	1147.8612
B	11137	DCB_se1_ag4_f_01_2	DCB_se1_ag4_f_01	1196.3871	1196.9871	listening	VAG	3048	L IH1 S AH0 N IH0 N	0.11	N	N	N					N	You'd be surprised what you can learn just by listening.	1036	http://lingtools.uoregon.edu/coraal/explorer/browse.php?what=DCB_se1_ag4_f_01_2.txt&line=1036&settime=1196.3871	0	0	NA	NA	NA	NA	0	0	N	N	N	N	DCB	F	AG4	SE1	3	TRUE	TRUE	V-like	DCB_se1_ag4_f_01	DCB_se1_ag4_f_01_2.wav	listening	1196.4171	1196.9871	L|IH1|S|N|IH0|NG	1196.8471	1196.8871
B	11140	DCB_se1_ag4_f_01_2	DCB_se1_ag4_f_01	1298.9519	1299.5719	buildings	NS	3284	B IH1 L D IH0 NG Z	0.05	G	N	N					N	put up a lot of buildings,	1124	http://lingtools.uoregon.edu/coraal/explorer/browse.php?what=DCB_se1_ag4_f_01_2.txt&line=1124&settime=1298.9519	0	0	NA	NA	NA	NA	0	0	N	N	N	N	DCB	F	AG4	SE1	2	TRUE	FALSE	N-like	DCB_se1_ag4_f_01	DCB_se1_ag4_f_01_2.wav	buildings	1298.9719	1299.5719	B|IH1|L|D|IH0|NG|Z	1299.3719	1299.4419
B	11143	DCB_se1_ag4_f_01_2	DCB_se1_ag4_f_01	1309.1822	1309.4222	getting	GTG	3312	G IH1 T IH0 N	0.03	N	N	N					N	You know people getting shot for no reason,	1134	http://lingtools.uoregon.edu/coraal/explorer/browse.php?what=DCB_se1_ag4_f_01_2.txt&line=1134&settime=1309.1822	0	0	NA	NA	NA	NA	0	0	N	N	N	N	DCB	F	AG4	SE1	2	TRUE	TRUE	V-like	DCB_se1_ag4_f_01	DCB_se1_ag4_f_01_2.wav	getting	1309.1822	1309.4222	G|IH1|T|IH0|NG	1309.3622	1309.3922
B	11144	DCB_se1_ag4_f_01_2	DCB_se1_ag4_f_01	1317.8721	1318.1121	telling	VAG	3345	T EH1 L IH0 N	0.03	N	N	G					N	I hate to get off the subject but you know when it come- I was just telling my son,	1142	http://lingtools.uoregon.edu/coraal/explorer/browse.php?what=DCB_se1_ag4_f_01_2.txt&line=1142&settime=1317.8721	0	1	NA	NA	NA	NA	0	0.333333333	N	G	N	N	DCB	F	AG4	SE1	2	TRUE	TRUE	V-like	DCB_se1_ag4_f_01	DCB_se1_ag4_f_01_2.wav	telling	1317.8721	1318.1321	T|EH1|L|IH0|NG	1318.0621	1318.0921
B	11148	DCB_se1_ag4_f_01_2	DCB_se1_ag4_f_01	1355.0912	1355.3812	coming	VAG	3443	K AH1 M IH0 N	0.05	N	N	G					N	my- my answer to that, I think back there in the fifties where I was coming up was much better than today.	1173	http://lingtools.uoregon.edu/coraal/explorer/browse.php?what=DCB_se1_ag4_f_01_2.txt&line=1173&settime=1355.0912	0	1	NA	NA	NA	NA	0	0.333333333	N	G	N	N	DCB	F	AG4	SE1	2	TRUE	TRUE	V-like	DCB_se1_ag4_f_01	DCB_se1_ag4_f_01_2.wav	coming	1355.0712	1355.3812	K|AH1|M|IH0|NG	1355.3012	1355.3312
B	11157	DCB_se1_ag4_f_01_2	DCB_se1_ag4_f_01	1408.1081	1408.5581	running	VAG	3574	R AH1 N IH0 N	0.14	N	N	N					N	as we praying we could see people running	1220	http://lingtools.uoregon.edu/coraal/explorer/browse.php?what=DCB_se1_ag4_f_01_2.txt&line=1220&settime=1408.1081	0	0	NA	NA	NA	NA	0	0	N	N	N	N	DCB	F	AG4	SE1	2	TRUE	TRUE	V-like	DCB_se1_ag4_f_01	DCB_se1_ag4_f_01_2.wav	running	1408.1081	1408.4981	R|AH1|N|IH0|NG	1408.3281	1408.4281
B	11158	DCB_se1_ag4_f_01_2	DCB_se1_ag4_f_01	1414.5321	1414.8021	being	BAG	3589	B IY1 IH0 N	0.06	N	N	N					N	And as a kid, being honest	1226	http://lingtools.uoregon.edu/coraal/explorer/browse.php?what=DCB_se1_ag4_f_01_2.txt&line=1226&settime=1414.5321	0	0	NA	NA	NA	NA	0	0	N	N	N	N	DCB	F	AG4	SE1	2	TRUE	TRUE	V-like	DCB_se1_ag4_f_01	DCB_se1_ag4_f_01_2.wav	being	1414.5321	1414.8021	B|IY1|IH0|NG	1414.7021	1414.7421
B	11161	DCB_se1_ag4_f_01_2	DCB_se1_ag4_f_01	1469.7151	1470.1951	hollering	VAG	3761	HH AA1 L ER0 IH0 N	0.09	N	N	N					N	And I remember one of 'em hollering at us telling us,	1272	http://lingtools.uoregon.edu/coraal/explorer/browse.php?what=DCB_se1_ag4_f_01_2.txt&line=1272&settime=1469.7151	0	0	NA	NA	NA	NA	0	0	N	N	N	N	DCB	F	AG4	SE1	3	TRUE	TRUE	V-like	DCB_se1_ag4_f_01	DCB_se1_ag4_f_01_2.wav	hollering	1469.7051	1470.1951	HH|AA1|L|ER0|IH0|NG	1470.0751	1470.1051
B	11167	DCB_se1_ag4_f_01_2	DCB_se1_ag4_f_01	1553.1969	1553.7069	raising	VAG	4012	R EY1 Z IH0 N	0.07	N	N	N					N	excellent job raising us though.	1344	http://lingtools.uoregon.edu/coraal/explorer/browse.php?what=DCB_se1_ag4_f_01_2.txt&line=1344&settime=1553.1969	0	0	NA	NA	NA	NA	0	0	N	N	N	N	DCB	F	AG4	SE1	2	TRUE	TRUE	V-like	DCB_se1_ag4_f_01	DCB_se1_ag4_f_01_2.wav	raising	1553.1969	1553.6969	R|EY1|Z|IH0|NG	1553.5769	1553.6369
B	11170	DCB_se1_ag4_f_01_2	DCB_se1_ag4_f_01	1567.5182	1568.3382	buildings	NS	4017	B AH0 IH1 N DH AH1 L B D IH0 AH1 T NG Z	0.05	G	N	N					N?	I- Well the city is changing we've most definitely [seen all the] beautiful buildings [/and the-/ But]	1351	http://lingtools.uoregon.edu/coraal/explorer/browse.php?what=DCB_se1_ag4_f_01_2.txt&line=1351&settime=1567.5182	0	0	NA	NA	NA	NA	0.25	0.083333333	N	N	N	N	DCB	F	AG4	SE1	2	TRUE	FALSE	N-like	DCB_se1_ag4_f_01	DCB_se1_ag4_f_01_2.wav	buildings	1567.5182	1568.3382	B|AH0|IH1|N|DH|AH1|L|B|D|IH0|AH1|T|NG|Z	1568.0746	1568.1646
B	11175	DCB_se1_ag4_f_01_2	DCB_se1_ag4_f_01	1612.6868	1612.9668	doing	DAG	4124	D UW1 IH0 N	0.05	N	N	N					N	/RD-NAME-2/ I heard you was doing bad in school today.	1393	http://lingtools.uoregon.edu/coraal/explorer/browse.php?what=DCB_se1_ag4_f_01_2.txt&line=1393&settime=1612.6868	0	0	NA	NA	NA	NA	0	0	N	N	N	N	DCB	F	AG4	SE1	2	TRUE	TRUE	V-like	DCB_se1_ag4_f_01	DCB_se1_ag4_f_01_2.wav	doing	1612.6868	1612.9568	D|UW1|IH0|NG	1612.8668	1612.9268
B	11176	DCB_se1_ag4_f_01_2	DCB_se1_ag4_f_01	1663.5411	1663.9311	cussing	VAG	4266	K AH1 S IH0 N	0.08	N	N	G					N	young people cussing out older people I see young people	1444	http://lingtools.uoregon.edu/coraal/explorer/browse.php?what=DCB_se1_ag4_f_01_2.txt&line=1444&settime=1663.5411	0	1	NA	NA	NA	NA	0	0.333333333	N	G	N	N	DCB	F	AG4	SE1	2	TRUE	TRUE	V-like	DCB_se1_ag4_f_01	DCB_se1_ag4_f_01_2.wav	cussing	1663.5011	1663.9211	K|AH1|S|IH0|NG	1663.8111	1663.8611
B	11177	DCB_se1_ag4_f_01_2	DCB_se1_ag4_f_01	1727.791	1728.071	hurting	VAG	4361	HH ER1 T IH0 N	0.05	N	N	N					N	leg started hurting I used to protest	1491	http://lingtools.uoregon.edu/coraal/explorer/browse.php?what=DCB_se1_ag4_f_01_2.txt&line=1491&settime=1727.791	0	0	NA	NA	NA	NA	0	0	N	N	N	N	DCB	F	AG4	SE1	2	TRUE	TRUE	V-like	DCB_se1_ag4_f_01	DCB_se1_ag4_f_01_2.wav	hurting	1727.791	1728.071	HH|ER1|T|IH0|NG	1727.991	1728.021
B	11187	DCB_se1_ag4_f_01_2	DCB_se1_ag4_f_01	1936.306	1936.656	having	HAG	4920	HH AE1 V IH0 N	0.08	N	N	N					N	y'all gonna stop having all these babies, because see th- you- they-	1695	http://lingtools.uoregon.edu/coraal/explorer/browse.php?what=DCB_se1_ag4_f_01_2.txt&line=1695&settime=1936.306	0	0	NA	NA	NA	NA	0	0	N	N	N	N	DCB	F	AG4	SE1	2	TRUE	TRUE	V-like	DCB_se1_ag4_f_01	DCB_se1_ag4_f_01_2.wav	having	1936.316	1936.636	HH|AE1|V|IH0|NG	1936.546	1936.576
B	11190	DCB_se1_ag4_f_01_2	DCB_se1_ag4_f_01	2016.3362	2016.7862	everything	Q+N	5172	EH1 V R IY0 TH IH2 NG	0.06	G	N	G					G	And then you get food stamps and everything, I went to apply for food stamps they wanted to give me ten dollars.	1764	http://lingtools.uoregon.edu/coraal/explorer/browse.php?what=DCB_se1_ag4_f_01_2.txt&line=1764&settime=2016.3362	0	1	NA	NA	NA	NA	1	0.666666667	N	G	G	G	DCB	F	AG4	SE1	3	FALSE	FALSE	Other	DCB_se1_ag4_f_01	DCB_se1_ag4_f_01_2.wav	everything	2016.3262	2016.8362	EH1|V|R|IY0|TH|IH2|NG	2016.6262	2016.7462
B	11191	DCB_se1_ag4_f_01_2	DCB_se1_ag4_f_01	2035.2051	2035.6451	selling	VAG	5236	S EH1 L IH0 N	0.07	N	N	N					N	the younger generation four or five hundred dollars worth of stamps and they outside in the front of the store selling 'em.	1778	http://lingtools.uoregon.edu/coraal/explorer/browse.php?what=DCB_se1_ag4_f_01_2.txt&line=1778&settime=2035.2051	0	0	NA	NA	NA	NA	0	0	N	N	N	N	DCB	F	AG4	SE1	2	TRUE	TRUE	V-like	DCB_se1_ag4_f_01	DCB_se1_ag4_f_01_2.wav	selling	2035.2051	2035.6451	S|EH1|L|IH0|NG	2035.5451	2035.5751
B	11192	DCB_se1_ag4_f_01_2	DCB_se1_ag4_f_01	2039.8288	2040.1088	saying	VAG	5248	S EY1 IH0 N	0.03	N	N	N					N	I be saying to myself, Lord that's why the world the way it is.	1784	http://lingtools.uoregon.edu/coraal/explorer/browse.php?what=DCB_se1_ag4_f_01_2.txt&line=1784&settime=2039.8288	0	0	NA	NA	NA	NA	0	0	N	N	N	N	DCB	F	AG4	SE1	2	TRUE	TRUE	V-like	DCB_se1_ag4_f_01	DCB_se1_ag4_f_01_2.wav	saying	2039.8288	2040.1088	S|EY1|IH0|NG	2040.0488	2040.0788
B	11194	DCB_se1_ag4_f_01_2	DCB_se1_ag4_f_01	2083.8356	2084.2756	cussing	VAG	5379	K AH1 S IH0 N	0.11	N	N	G					N	don't think about us cussing our parents out because we couldn't get a pair of	1823	http://lingtools.uoregon.edu/coraal/explorer/browse.php?what=DCB_se1_ag4_f_01_2.txt&line=1823&settime=2083.8356	0	1	NA	NA	NA	NA	0	0.333333333	N	G	N	N	DCB	F	AG4	SE1	2	TRUE	TRUE	V-like	DCB_se1_ag4_f_01	DCB_se1_ag4_f_01_2.wav	cussing	2083.8256	2084.2656	K|AH1|S|IH0|NG	2084.1256	2084.1956
B	11195	DCB_se1_ag4_f_01_2	DCB_se1_ag4_f_01	2105.4223	2105.7623	working	VAG	5430	W ER1 K IH0 N	0.05	N	N	N					N	um, working at a swimming pool.	1835	http://lingtools.uoregon.edu/coraal/explorer/browse.php?what=DCB_se1_ag4_f_01_2.txt&line=1835&settime=2105.4223	0	0	NA	NA	NA	NA	0	0	N	N	N	N	DCB	F	AG4	SE1	2	TRUE	TRUE	V-like	DCB_se1_ag4_f_01	DCB_se1_ag4_f_01_2.wav	working	2105.4223	2105.7723	W|ER1|K|IH0|NG	2105.6623	2105.7023
B	11196	DCB_se1_ag4_f_01_2	DCB_se1_ag4_f_01	2105.9723	2106.3323	swimming	N	5433	S W IH1 M IH0 N	0.03	N	N	N					N	um, working at a swimming pool.	1835	http://lingtools.uoregon.edu/coraal/explorer/browse.php?what=DCB_se1_ag4_f_01_2.txt&line=1835&settime=2105.9723	0	0	NA	NA	NA	NA	0	0	N	N	N	N	DCB	F	AG4	SE1	2	TRUE	TRUE	N-like	DCB_se1_ag4_f_01	DCB_se1_ag4_f_01_2.wav	swimming	2105.9723	2106.3423	S|W|IH1|M|IH0|NG	2106.2723	2106.3023
B	11199	DCB_se1_ag4_f_01_2	DCB_se1_ag4_f_01	2215.8693	2216.1693	nothing	Q+N	5697	N AH1 TH IH0 N	0.04	N	N	N					N	Cause they didn't have nothing like um,	1937	http://lingtools.uoregon.edu/coraal/explorer/browse.php?what=DCB_se1_ag4_f_01_2.txt&line=1937&settime=2215.8693	0	0	NA	NA	NA	NA	0	0	N	N	N	N	DCB	F	AG4	SE1	2	TRUE	TRUE	Other	DCB_se1_ag4_f_01	DCB_se1_ag4_f_01_2.wav	nothing	2215.8493	2216.1593	N|AH1|TH|IH0|NG	2216.0693	2216.1293
B	11204	DCB_se1_ag4_f_01_2	DCB_se1_ag4_f_01	2373.0064	2373.6064	drinking	VAG	6152	D R IH1 NG K IH0 NG	0.17	G	N	N					N	<ts> far as drinking,	2102	http://lingtools.uoregon.edu/coraal/explorer/browse.php?what=DCB_se1_ag4_f_01_2.txt&line=2102&settime=2373.0064	0	0	NA	NA	NA	NA	0	0	N	N	N	N	DCB	F	AG4	SE1	2	TRUE	FALSE	V-like	DCB_se1_ag4_f_01	DCB_se1_ag4_f_01_2.wav	drinking	2372.9964	2373.6364	D|R|IH1|NG|K|IH0|NG	2373.3964	2373.5364
B	11217	DCB_se1_ag4_f_01_2	DCB_se1_ag4_f_01	2614.1787	2614.5387	aksing	VAG	6801	AE1 K S IH0 NG	0.03	G	N	G					N	person when it come to aksing people.	2324	http://lingtools.uoregon.edu/coraal/explorer/browse.php?what=DCB_se1_ag4_f_01_2.txt&line=2324&settime=2614.1787	0	1	NA	NA	NA	NA	0	0.333333333	N	G	N	N	DCB	F	AG4	SE1	2	TRUE	FALSE	V-like	DCB_se1_ag4_f_01	DCB_se1_ag4_f_01_2.wav	aksing	2614.1687	2614.5387	AE1|K|S|IH0|NG	2614.4787	2614.5087
B	15757	DCB_se2_ag4_f_05_1	DCB_se2_ag4_f_05	167.4572	167.6872	doing	DAG	130	D UW1 IH0 N	0.03	N	N	N			N			she used to work at a hotel. I don't remember what she did. I don't know if she was cleaning up or something. [She wasn't] doing much.	98	http://lingtools.uoregon.edu/coraal/explorer/browse.php?what=DCB_se2_ag4_f_05_1.txt&line=98&settime=167.4572	0	0	NA	NA	0	NA	NA	0	N	N	N	N	DCB	F	AG4	SE2+3	2	TRUE	TRUE	V-like	DCB_se2_ag4_f_05	DCB_se2_ag4_f_05_1.wav	doing	167.4572	167.6972	D|UW1|IH0|NG	167.6272	167.6672
B	15760	DCB_se2_ag4_f_05_1	DCB_se2_ag4_f_05	220.753	221.163	building	N	194	B IH1 L D IH0 N	0.06	N	N	N			N			in the building across from me, everybody in there was real dark but pretty.	142	http://lingtools.uoregon.edu/coraal/explorer/browse.php?what=DCB_se2_ag4_f_05_1.txt&line=142&settime=220.753	0	0	NA	NA	0	NA	NA	0	N	N	N	N	DCB	F	AG4	SE2+3	2	TRUE	TRUE	N-like	DCB_se2_ag4_f_05	DCB_se2_ag4_f_05_1.wav	building	220.733	221.163	B|IH1|L|D|IH0|NG	221.073	221.103
B	15762	DCB_se2_ag4_f_05_1	DCB_se2_ag4_f_05	380.3705	380.8805	anything	Q+N	456	EH1 N IY0 TH IH2 NG	0.1	G	G	G			G			anything about marijuana til I was, like, eighteen.	248	http://lingtools.uoregon.edu/coraal/explorer/browse.php?what=DCB_se2_ag4_f_05_1.txt&line=248&settime=380.3705	1	1	NA	NA	1	NA	NA	1	G	G	G	G	DCB	F	AG4	SE2+3	3	FALSE	FALSE	Other	DCB_se2_ag4_f_05	DCB_se2_ag4_f_05_1.wav	anything	380.4005	380.8805	EH1|N|IY0|TH|IH2|NG	380.7205	380.7905
B	15766	DCB_se2_ag4_f_05_1	DCB_se2_ag4_f_05	430.1837	431.0237	stockings	NS	553	S T AA1 K IH0 NG Z	0.04	G	N	N			N			more mature than the kids my age. I wanted to dress nice. They were wearing jeans and all of that stuff, and I liked to wear skirts and stockings.	277	http://lingtools.uoregon.edu/coraal/explorer/browse.php?what=DCB_se2_ag4_f_05_1.txt&line=277&settime=430.1837	0	0	NA	NA	0	NA	NA	0	N	N	N	N	DCB	F	AG4	SE2+3	2	TRUE	FALSE	N-like	DCB_se2_ag4_f_05	DCB_se2_ag4_f_05_1.wav	stockings	430.1837	431.0237	S|T|AA1|K|IH0|NG|Z	430.6437	430.6737
B	15767	DCB_se2_ag4_f_05_1	DCB_se2_ag4_f_05	447.7843	448.2043	stitching	N	603	S T IH1 CH IH0 N	0.06	N	N	N			N			Your name on it, that mean you go together. Now if you pull the stitching out and his name is gone, he see you-	287	http://lingtools.uoregon.edu/coraal/explorer/browse.php?what=DCB_se2_ag4_f_05_1.txt&line=287&settime=447.7843	0	0	NA	NA	0	NA	NA	0	N	N	N	N	DCB	F	AG4	SE2+3	2	TRUE	TRUE	N-like	DCB_se2_ag4_f_05	DCB_se2_ag4_f_05_1.wav	stitching	447.7743	448.1943	S|T|IH1|CH|IH0|NG	448.1143	448.1443
B	15769	DCB_se2_ag4_f_05_1	DCB_se2_ag4_f_05	476.8689	477.3389	stockings	NS	670	S T AA1 K IH0 NG Z	0.03	G	N	N			N			But see, when you see me with the girls with the dresses and the- and the stockings on- see we wore nineteens then.	308	http://lingtools.uoregon.edu/coraal/explorer/browse.php?what=DCB_se2_ag4_f_05_1.txt&line=308&settime=476.8689	0	0	NA	NA	0	NA	NA	0	N	N	N	N	DCB	F	AG4	SE2+3	2	TRUE	FALSE	N-like	DCB_se2_ag4_f_05	DCB_se2_ag4_f_05_1.wav	stockings	476.8589	477.3389	S|T|AA1|K|IH0|NG|Z	477.2189	477.2589
B	15770	DCB_se2_ag4_f_05_1	DCB_se2_ag4_f_05	481.6412	482.0412	kidding	VAG	684	K IH1 D IH0 N	0.19	N	N	N			N			I'm just kidding.	312	http://lingtools.uoregon.edu/coraal/explorer/browse.php?what=DCB_se2_ag4_f_05_1.txt&line=312&settime=481.6412	0	0	NA	NA	0	NA	NA	0	N	N	N	N	DCB	F	AG4	SE2+3	2	TRUE	TRUE	V-like	DCB_se2_ag4_f_05	DCB_se2_ag4_f_05_1.wav	kidding	481.6512	482.0412	K|IH1|D|IH0|NG	481.8212	481.8512
B	15781	DCB_se2_ag4_f_05_1	DCB_se2_ag4_f_05	633.3932	633.7932	fighting	VAG	1011	F AY1 T IH0 N	0.03	N	N	N			N			yeah, you was fighting on my ex-girlfriend, /RD-NAME-2/. I said, no I was whooping her ass every day.	414	http://lingtools.uoregon.edu/coraal/explorer/browse.php?what=DCB_se2_ag4_f_05_1.txt&line=414&settime=633.3932	0	0	NA	NA	0	NA	NA	0	N	N	N	N	DCB	F	AG4	SE2+3	2	TRUE	TRUE	V-like	DCB_se2_ag4_f_05	DCB_se2_ag4_f_05_1.wav	fighting	633.3832	633.7932	F|AY1|T|IH0|NG	633.6932	633.7332
B	15787	DCB_se2_ag4_f_05_1	DCB_se2_ag4_f_05	723.6679	724.0079	going	VAG	1144	G OW1 IH0 N	0.07	N	N	N			N			And I wasn't going through that. I just told him, I will cut your	479	http://lingtools.uoregon.edu/coraal/explorer/browse.php?what=DCB_se2_ag4_f_05_1.txt&line=479&settime=723.6679	0	0	NA	NA	0	NA	NA	0	N	N	N	N	DCB	F	AG4	SE2+3	2	TRUE	TRUE	V-like	DCB_se2_ag4_f_05	DCB_se2_ag4_f_05_1.wav	going	723.6679	724.0079	G|OW1|IH0|N	723.8379	723.9379
B	15821	DCB_se2_ag4_f_05_1	DCB_se2_ag4_f_05	1383.459	1383.959	anything	Q+N	2689	EH1 N IY0 TH IH2 NG	0.09	G	G	G			G			I mean anything I did was fine, long as it was beneficial to the family. Me having his baby was just the ultimate.	896	http://lingtools.uoregon.edu/coraal/explorer/browse.php?what=DCB_se2_ag4_f_05_1.txt&line=896&settime=1383.459	1	1	NA	NA	1	NA	NA	1	G	G	G	G	DCB	F	AG4	SE2+3	3	FALSE	FALSE	Other	DCB_se2_ag4_f_05	DCB_se2_ag4_f_05_1.wav	anything	1383.469	1383.969	EH1|N|IY0|TH|IH2|NG	1383.799	1383.879
B	15823	DCB_se2_ag4_f_05_1	DCB_se2_ag4_f_05	1410.64	1410.89	talking	VAG	2759	T AO1 K IH0 N	0.05	N	N	N			N			I could be on the phone, like, I was talking to my mom one day, and I said, mom,	916	http://lingtools.uoregon.edu/coraal/explorer/browse.php?what=DCB_se2_ag4_f_05_1.txt&line=916&settime=1410.64	0	0	NA	NA	0	NA	NA	0	N	N	N	N	DCB	F	AG4	SE2+3	2	TRUE	TRUE	V-like	DCB_se2_ag4_f_05	DCB_se2_ag4_f_05_1.wav	talking	1410.64	1410.9	T|AO1|K|IH0|NG	1410.81	1410.84
B	15832	DCB_se2_ag4_f_05_1	DCB_se2_ag4_f_05	1510.8127	1511.2127	raising	VAG	2993	R EY1 Z IH0 N	0.03	N	N	G			N			That was the village raising the kid?	979	http://lingtools.uoregon.edu/coraal/explorer/browse.php?what=DCB_se2_ag4_f_05_1.txt&line=979&settime=1510.8127	0	1	NA	NA	0	NA	NA	0.333333333	N	G	N	N	DCB	F	AG4	SE2+3	2	TRUE	TRUE	V-like	DCB_se2_ag4_f_05	DCB_se2_ag4_f_05_1.wav	raising	1510.8227	1511.2027	R|EY1|Z|IH0|NG	1511.1427	1511.1727
B	15840	DCB_se2_ag4_f_05_1	DCB_se2_ag4_f_05	1594.793	1595.433	nothing	Q+N	3220	N AH1 TH IH0 N	0.17	N	N	N			N			They ain't no ambulances, no nothing.	1047	http://lingtools.uoregon.edu/coraal/explorer/browse.php?what=DCB_se2_ag4_f_05_1.txt&line=1047&settime=1594.793	0	0	NA	NA	0	NA	NA	0	N	N	N	N	DCB	F	AG4	SE2+3	2	TRUE	TRUE	Other	DCB_se2_ag4_f_05	DCB_se2_ag4_f_05_1.wav	nothing	1594.793	1595.433	N|AH1|TH|IH0|NG	1595.233	1595.263
B	15851	DCB_se2_ag4_f_05_1	DCB_se2_ag4_f_05	1673.581	1673.991	staying	VAG	3450	S T EY1 IH0 N	0.05	N	N	N			N			They had all the military men staying in our gyms.	1101	http://lingtools.uoregon.edu/coraal/explorer/browse.php?what=DCB_se2_ag4_f_05_1.txt&line=1101&settime=1673.581	0	0	NA	NA	0	NA	NA	0	N	N	N	N	DCB	F	AG4	SE2+3	2	TRUE	TRUE	V-like	DCB_se2_ag4_f_05	DCB_se2_ag4_f_05_1.wav	staying	1673.581	1673.991	S|T|EY1|IH0|NG	1673.901	1673.941
B	15867	DCB_se2_ag4_f_05_1	DCB_se2_ag4_f_05	1904.3755	1904.8055	nothing	Q+N	3987	N AH1 TH IH0 N	0.03	N	N	N			N			it was really nothing to do but	1273	http://lingtools.uoregon.edu/coraal/explorer/browse.php?what=DCB_se2_ag4_f_05_1.txt&line=1273&settime=1904.3755	0	0	NA	NA	0	NA	NA	0	N	N	N	N	DCB	F	AG4	SE2+3	2	TRUE	TRUE	Other	DCB_se2_ag4_f_05	DCB_se2_ag4_f_05_1.wav	nothing	1904.3855	1904.8055	N|AH1|TH|IH0|NG	1904.7155	1904.7555
B	15878	DCB_se2_ag4_f_05_1	DCB_se2_ag4_f_05	2067.4457	2068.1357	screaming	VAG	4259	S K R IY1 M IH0 N	0.12	N	N	N			N			I remember one night, my son- my youngest son came in the house, and I heard him screaming.	1396	http://lingtools.uoregon.edu/coraal/explorer/browse.php?what=DCB_se2_ag4_f_05_1.txt&line=1396&settime=2067.4457	0	0	NA	NA	0	NA	NA	0	N	N	N	N	DCB	F	AG4	SE2+3	2	TRUE	TRUE	V-like	DCB_se2_ag4_f_05	DCB_se2_ag4_f_05_1.wav	screaming	2067.4357	2068.1357	S|K|R|IY1|M|IH0|NG	2067.9857	2068.0157
B	15882	DCB_se2_ag4_f_05_1	DCB_se2_ag4_f_05	2118.6052	2118.9652	selling	VAG	4425	S EH1 L IH0 N	0.09	N	N	N			N			telling them to please save my son. They're gonna kill him if he stops selling drugs.	1434	http://lingtools.uoregon.edu/coraal/explorer/browse.php?what=DCB_se2_ag4_f_05_1.txt&line=1434&settime=2118.6052	0	0	NA	NA	0	NA	NA	0	N	N	N	N	DCB	F	AG4	SE2+3	2	TRUE	TRUE	V-like	DCB_se2_ag4_f_05	DCB_se2_ag4_f_05_1.wav	selling	2118.6252	2118.9552	S|EH1|L|IH0|NG	2118.8352	2118.8752
B	15883	DCB_se2_ag4_f_05_1	DCB_se2_ag4_f_05	2138.6292	2138.9792	spending	N	4489	S P EH1 N D IH0 N	0.05	N	N	N			N			Well it's alright if she's spending the money too. No, hell no, n- n- Mama ain't spend nothing. Mama gave that to the police. I want you to see this.	1454	http://lingtools.uoregon.edu/coraal/explorer/browse.php?what=DCB_se2_ag4_f_05_1.txt&line=1454&settime=2138.6292	0	0	NA	NA	0	NA	NA	0	N	N	N	N	DCB	F	AG4	SE2+3	2	TRUE	TRUE	N-like	DCB_se2_ag4_f_05	DCB_se2_ag4_f_05_1.wav	spending	2138.6292	2138.9792	S|P|EH1|N|D|IH0|NG	2138.8792	2138.9292
B	15884	DCB_se2_ag4_f_05_1	DCB_se2_ag4_f_05	2141.4392	2142.0092	nothing	Q+N	4501	N AH1 TH IH0 N	0.1	N	N	N			N			Well it's alright if she's spending the money too. No, hell no, n- n- Mama ain't spend nothing. Mama gave that to the police. I want you to see this.	1454	http://lingtools.uoregon.edu/coraal/explorer/browse.php?what=DCB_se2_ag4_f_05_1.txt&line=1454&settime=2141.4392	0	0	NA	NA	0	NA	NA	0	N	N	N	N	DCB	F	AG4	SE2+3	2	TRUE	TRUE	Other	DCB_se2_ag4_f_05	DCB_se2_ag4_f_05_1.wav	nothing	2141.4392	2141.9792	N|AH1|TH|IH0|NG	2141.8192	2141.9192
B	15885	DCB_se2_ag4_f_05_1	DCB_se2_ag4_f_05	2176.8973	2177.2773	something	Q+N	4610	S AH1 M TH IH0 N	0.04	N	N	N			N			it was something about that house. Every time I rode past it, they had the-	1484	http://lingtools.uoregon.edu/coraal/explorer/browse.php?what=DCB_se2_ag4_f_05_1.txt&line=1484&settime=2176.8973	0	0	NA	NA	0	NA	NA	0	N	N	N	N	DCB	F	AG4	SE2+3	2	TRUE	TRUE	Other	DCB_se2_ag4_f_05	DCB_se2_ag4_f_05_1.wav	something	2176.8973	2177.2773	S|AH1|M|TH|IH0|NG	2177.2073	2177.2373
B	15894	DCB_se2_ag4_f_05_1	DCB_se2_ag4_f_05	2277.0885	2277.4685	everything	Q+N	4873	EH1 V R IY0 TH IH2 NG	0.1	G	G	G			G			Looked like the day after I found out she was pregnant, everything popped out this away.	1554	http://lingtools.uoregon.edu/coraal/explorer/browse.php?what=DCB_se2_ag4_f_05_1.txt&line=1554&settime=2277.0885	1	1	NA	NA	1	NA	NA	1	G	G	G	G	DCB	F	AG4	SE2+3	3	FALSE	FALSE	Other	DCB_se2_ag4_f_05	DCB_se2_ag4_f_05_1.wav	everything	2277.0985	2277.4685	EH1|V|R|IY0|TH|IH2|NG	2277.3085	2277.3785
B	15899	DCB_se2_ag4_f_05_1	DCB_se2_ag4_f_05	2308.3588	2308.8188	boohooing	VAG	4965	B UW1 HH UW1 IH0 N	0.06	N	N	N			N			I was boohooing at my desk. My coworker said, what in the world just happened? I said, girl I'm getting ready to raise a baby.	1576	http://lingtools.uoregon.edu/coraal/explorer/browse.php?what=DCB_se2_ag4_f_05_1.txt&line=1576&settime=2308.3588	0	0	NA	NA	0	NA	NA	0	N	N	N	N	DCB	F	AG4	SE2+3	4	TRUE	TRUE	V-like	DCB_se2_ag4_f_05	DCB_se2_ag4_f_05_1.wav	boohooing	2308.2888	2308.8188	B|UW1|HH|UW1|IH0|NG	2308.6888	2308.7588
B	15901	DCB_se2_ag4_f_05_1	DCB_se2_ag4_f_05	2331.0939	2331.4539	willing	ADJ	5029	W IH1 L IH0 N	0.13	N	N	G			N			And I always wanted another kid, but I wasn't willing to give birth to it.	1588	http://lingtools.uoregon.edu/coraal/explorer/browse.php?what=DCB_se2_ag4_f_05_1.txt&line=1588&settime=2331.0939	0	1	NA	NA	0	NA	NA	0.333333333	N	G	N	N	DCB	F	AG4	SE2+3	2	TRUE	TRUE	N-like	DCB_se2_ag4_f_05	DCB_se2_ag4_f_05_1.wav	willing	2331.1039	2331.4439	W|IH1|L|IH0|NG	2331.2939	2331.3239
B	15906	DCB_se2_ag4_f_05_1	DCB_se2_ag4_f_05	2361.6388	2361.8788	being	BAG	5124	B IY1 IH0 N	0.07	N	N	N			N			by her being so far gone and being so young that would even	1606	http://lingtools.uoregon.edu/coraal/explorer/browse.php?what=DCB_se2_ag4_f_05_1.txt&line=1606&settime=2361.6388	0	0	NA	NA	0	NA	NA	0	N	N	N	N	DCB	F	AG4	SE2+3	2	TRUE	TRUE	V-like	DCB_se2_ag4_f_05	DCB_se2_ag4_f_05_1.wav	being	2361.6388	2361.8688	B|IY1|IH0|NG	2361.7788	2361.8088
B	15923	DCB_se2_ag4_f_05_1	DCB_se2_ag4_f_05	2597.5729	2598.2129	building	N	5729	B IH1 L D IH0 NG	0.11	G	G	G			G			And it was more building for her to come home from college	1772	http://lingtools.uoregon.edu/coraal/explorer/browse.php?what=DCB_se2_ag4_f_05_1.txt&line=1772&settime=2597.5729	1	1	NA	NA	1	NA	NA	1	G	G	G	G	DCB	F	AG4	SE2+3	2	FALSE	FALSE	N-like	DCB_se2_ag4_f_05	DCB_se2_ag4_f_05_1.wav	building	2597.5729	2598.2329	B|IH1|L|D|IH0|NG	2598.0729	2598.1229
B	15933	DCB_se2_ag4_f_05_1	DCB_se2_ag4_f_05	2747.0945	2747.5145	thinking	VAG	6126	TH IH1 NG K IH0 N	0.08	N	N	N			N			think like he was thinking, I needed that.	1875	http://lingtools.uoregon.edu/coraal/explorer/browse.php?what=DCB_se2_ag4_f_05_1.txt&line=1875&settime=2747.0945	0	0	NA	NA	0	NA	NA	0	N	N	N	N	DCB	F	AG4	SE2+3	2	TRUE	TRUE	V-like	DCB_se2_ag4_f_05	DCB_se2_ag4_f_05_1.wav	thinking	2747.0945	2747.5145	TH|IH1|NG|K|IH0|NG	2747.3845	2747.4345
B	15947	DCB_se2_ag4_f_05_1	DCB_se2_ag4_f_05	2974.1364	2974.4864	doing	DAG	6590	D UW1 IH0 N	0.08	N	N	N			N			Nowadays, what are these kids doing all summer?	2037	http://lingtools.uoregon.edu/coraal/explorer/browse.php?what=DCB_se2_ag4_f_05_1.txt&line=2037&settime=2974.1364	0	0	NA	NA	0	NA	NA	0	N	N	N	N	DCB	F	AG4	SE2+3	2	TRUE	TRUE	V-like	DCB_se2_ag4_f_05	DCB_se2_ag4_f_05_1.wav	doing	2974.1664	2974.4664	D|UW1|IH0|NG	2974.3464	2974.4064
B	15951	DCB_se2_ag4_f_05_1	DCB_se2_ag4_f_05	3043.7781	3044.3181	swindling	VAG	6794	S W IH1 N D L IH0 N	0.09	N	N	N			N			He was swindling money. Everybody's stealing money now from the government.	2089	http://lingtools.uoregon.edu/coraal/explorer/browse.php?what=DCB_se2_ag4_f_05_1.txt&line=2089&settime=3043.7781	0	0	NA	NA	0	NA	NA	0	N	N	N	N	DCB	F	AG4	SE2+3	2	TRUE	TRUE	V-like	DCB_se2_ag4_f_05	DCB_se2_ag4_f_05_1.wav	swindling	3043.7781	3044.2581	S|W|IH1|N|D|L|IH0|NG	3044.1881	3044.2181
B	15953	DCB_se2_ag4_f_05_1	DCB_se2_ag4_f_05	3050.8924	3051.3124	hurting	VAG	6819	HH ER1 T IH0 NG	0.12	G	G	G			G			But at the end of the day, they don't realize how many people they're really hurting from stealing	2091	http://lingtools.uoregon.edu/coraal/explorer/browse.php?what=DCB_se2_ag4_f_05_1.txt&line=2091&settime=3050.8924	1	1	NA	NA	1	NA	NA	1	G	G	G	G	DCB	F	AG4	SE2+3	2	FALSE	FALSE	V-like	DCB_se2_ag4_f_05	DCB_se2_ag4_f_05_1.wav	hurting	3050.9124	3051.3224	HH|ER1|T|IH0|NG	3051.1624	3051.2124
B	15956	DCB_se2_ag4_f_05_1	DCB_se2_ag4_f_05	3056.5812	3056.9212	stealing	VAG	6832	S T IY1 L IH0 N	0.03	N	N	G			N			You stealing money from the schools. You stealing money from the retirem-	2095	http://lingtools.uoregon.edu/coraal/explorer/browse.php?what=DCB_se2_ag4_f_05_1.txt&line=2095&settime=3056.5812	0	1	NA	NA	0	NA	NA	0.333333333	N	G	N	N	DCB	F	AG4	SE2+3	2	TRUE	TRUE	V-like	DCB_se2_ag4_f_05	DCB_se2_ag4_f_05_1.wav	stealing	3056.5812	3056.9312	S|T|IY1|L|IH0|NG	3056.8612	3056.8912
B	15958	DCB_se2_ag4_f_05_1	DCB_se2_ag4_f_05	3061.772	3062.182	stealing	VAG	6847	S T IY1 L IH0 N	0.03	N	N	N			N			ment plans. You stealing money from people's Medicaid. You stealing money that people are gonna need.	2097	http://lingtools.uoregon.edu/coraal/explorer/browse.php?what=DCB_se2_ag4_f_05_1.txt&line=2097&settime=3061.772	0	0	NA	NA	0	NA	NA	0	N	N	N	N	DCB	F	AG4	SE2+3	2	TRUE	TRUE	V-like	DCB_se2_ag4_f_05	DCB_se2_ag4_f_05_1.wav	stealing	3061.772	3062.172	S|T|IY1|L|IH0|NG	3062.112	3062.142
B	15959	DCB_se2_ag4_f_05_1	DCB_se2_ag4_f_05	3071.7858	3072.1258	working	VAG	6874	W ER1 K IH0 N	0.08	N	N	N			N			I had picked Marion Barry up out the street when I was working d- <laugh>	2103	http://lingtools.uoregon.edu/coraal/explorer/browse.php?what=DCB_se2_ag4_f_05_1.txt&line=2103&settime=3071.7858	0	0	NA	NA	0	NA	NA	0	N	N	N	N	DCB	F	AG4	SE2+3	2	TRUE	TRUE	V-like	DCB_se2_ag4_f_05	DCB_se2_ag4_f_05_1.wav	working	3071.7258	3072.1258	W|ER1|K|IH0|NG	3072.0158	3072.0458
B	15981	DCB_se2_ag4_f_05_1	DCB_se2_ag4_f_05	3349.1621	3349.4621	going	VAG	7593	G OW1 IH0 N	0.06	N	N	N			N			I had so much goodies at- going on at home, I ain't need to run the street.	2285	http://lingtools.uoregon.edu/coraal/explorer/browse.php?what=DCB_se2_ag4_f_05_1.txt&line=2285&settime=3349.1621	0	0	NA	NA	0	NA	NA	0	N	N	N	N	DCB	F	AG4	SE2+3	2	TRUE	TRUE	V-like	DCB_se2_ag4_f_05	DCB_se2_ag4_f_05_1.wav	going	3349.1721	3349.4421	G|OW1|IH0|NG	3349.3421	3349.4021
B	15995	DCB_se2_ag4_f_05_1	DCB_se2_ag4_f_05	3470.9976	3471.5276	nothing	Q+N	7901	N AH1 TH IH0 N	0.19	N	N	N			N			It don't take all day to do nothing.	2376	http://lingtools.uoregon.edu/coraal/explorer/browse.php?what=DCB_se2_ag4_f_05_1.txt&line=2376&settime=3470.9976	0	0	NA	NA	0	NA	NA	0	N	N	N	N	DCB	F	AG4	SE2+3	2	TRUE	TRUE	Other	DCB_se2_ag4_f_05	DCB_se2_ag4_f_05_1.wav	nothing	3470.9976	3471.3676	N|AH1|TH|IH0|NG	3471.3076	3471.3376
B	16000	DCB_se2_ag4_f_05_1	DCB_se2_ag4_f_05	3540.404	3540.684	doing	DAG	8076	D UW1 IH0 N	0.06	N	N	N			N			We coulda been doing all of that stuff.	2422	http://lingtools.uoregon.edu/coraal/explorer/browse.php?what=DCB_se2_ag4_f_05_1.txt&line=2422&settime=3540.404	0	0	NA	NA	0	NA	NA	0	N	N	N	N	DCB	F	AG4	SE2+3	2	TRUE	TRUE	V-like	DCB_se2_ag4_f_05	DCB_se2_ag4_f_05_1.wav	doing	3540.394	3540.664	D|UW1|IH0|NG	3540.574	3540.614
B	16001	DCB_se2_ag4_f_05_1	DCB_se2_ag4_f_05	3543.2595	3543.5195	riding	VAG	8087	R AY1 D IH0 N	0.03	N	N	N			N			I feel good in the summer, riding down H Street, parking my car and run in,	2424	http://lingtools.uoregon.edu/coraal/explorer/browse.php?what=DCB_se2_ag4_f_05_1.txt&line=2424&settime=3543.2595	0	0	NA	NA	0	NA	NA	0	N	N	N	N	DCB	F	AG4	SE2+3	2	TRUE	TRUE	V-like	DCB_se2_ag4_f_05	DCB_se2_ag4_f_05_1.wav	riding	3543.2595	3543.5295	R|AY1|D|IH0|NG	3543.4695	3543.4995
B	16011	DCB_se2_ag4_f_05_1	DCB_se2_ag4_f_05	3719.9784	3720.4584	listening	VAG	8503	L IH1 S AH0 N IH0 N	0.07	N	G	G			N			you wanna know what you're kids listening to.	2541	http://lingtools.uoregon.edu/coraal/explorer/browse.php?what=DCB_se2_ag4_f_05_1.txt&line=2541&settime=3719.9784	1	1	NA	NA	0	NA	NA	0.666666667	G	G	N	G	DCB	F	AG4	SE2+3	3	FALSE	TRUE	V-like	DCB_se2_ag4_f_05	DCB_se2_ag4_f_05_1.wav	listening	3719.9884	3720.4584	L|IH1|S|AH0|N|IH0|NG	3720.3184	3720.3884
B	16018	DCB_se2_ag4_f_05_1	DCB_se2_ag4_f_05	3944.9281	3945.2081	doing	DAG	8842	D UW1 IH0 N	0.04	N	N	N			N			We were always doing something,	2701	http://lingtools.uoregon.edu/coraal/explorer/browse.php?what=DCB_se2_ag4_f_05_1.txt&line=2701&settime=3944.9281	0	0	NA	NA	0	NA	NA	0	N	N	N	N	DCB	F	AG4	SE2+3	2	TRUE	TRUE	V-like	DCB_se2_ag4_f_05	DCB_se2_ag4_f_05_1.wav	doing	3944.9181	3945.1781	D|UW1|IH0|NG	3945.1081	3945.1481
B	16034	DCB_se2_ag4_f_05_1	DCB_se2_ag4_f_05	4108.2397	4108.6797	living	VAG	9182	L IH1 V IH0 N	0.1	N	N	N			N			And I didn't want her to live where she living. I ain't like it.	2832	http://lingtools.uoregon.edu/coraal/explorer/browse.php?what=DCB_se2_ag4_f_05_1.txt&line=2832&settime=4108.2397	0	0	NA	NA	0	NA	NA	0	N	N	N	N	DCB	F	AG4	SE2+3	2	TRUE	TRUE	V-like	DCB_se2_ag4_f_05	DCB_se2_ag4_f_05_1.wav	living	4108.2797	4108.6797	L|IH1|V|IH0|NG	4108.5397	4108.5797
B	16037	DCB_se2_ag4_f_05_1	DCB_se2_ag4_f_05	4136.1946	4136.7946	anything	Q+N	9257	EH1 N IY0 TH IH2 N	0.05	N	G	G			G			If anything was to happen to me,	2856	http://lingtools.uoregon.edu/coraal/explorer/browse.php?what=DCB_se2_ag4_f_05_1.txt&line=2856&settime=4136.1946	1	1	NA	NA	1	NA	NA	1	G	G	G	G	DCB	F	AG4	SE2+3	3	FALSE	TRUE	Other	DCB_se2_ag4_f_05	DCB_se2_ag4_f_05_1.wav	anything	4136.1946	4136.7846	EH1|N|IY0|TH|IH2|NG	4136.5946	4136.7046
B	16052	DCB_se2_ag4_f_05_1	DCB_se2_ag4_f_05	4404.2297	4404.6697	sitting	VAG	9744	S IH1 T IH0 N	0.13	N	N	N			N			Just leave it sitting. You'll get tired of catching the bus. You'll drive it.	3057	http://lingtools.uoregon.edu/coraal/explorer/browse.php?what=DCB_se2_ag4_f_05_1.txt&line=3057&settime=4404.2297	0	0	NA	NA	0	NA	NA	0	N	N	N	N	DCB	F	AG4	SE2+3	2	TRUE	TRUE	V-like	DCB_se2_ag4_f_05	DCB_se2_ag4_f_05_1.wav	sitting	4404.2397	4404.6597	S|IH1|T|IH0|NG	4404.4997	4404.5297
B	16053	DCB_se2_ag4_f_05_1	DCB_se2_ag4_f_05	4405.4297	4405.7597	catching	VAG	9750	K AE1 CH IH0 N	0.03	N	N	N			N			Just leave it sitting. You'll get tired of catching the bus. You'll drive it.	3057	http://lingtools.uoregon.edu/coraal/explorer/browse.php?what=DCB_se2_ag4_f_05_1.txt&line=3057&settime=4405.4297	0	0	NA	NA	0	NA	NA	0	N	N	N	N	DCB	F	AG4	SE2+3	2	TRUE	TRUE	V-like	DCB_se2_ag4_f_05	DCB_se2_ag4_f_05_1.wav	catching	4405.4297	4405.7597	K|AE1|CH|IH0|NG	4405.6997	4405.7297
B	11233	DCB_se1_ag4_m_01_1	DCB_se1_ag4_m_01	380.8574	381.2974	surviving	VAG	886	S ER0 V AY1 V IH0 N	0.03	N	N	N		N				we were survivors, we were surviving as a family,	295	http://lingtools.uoregon.edu/coraal/explorer/browse.php?what=DCB_se1_ag4_m_01_1.txt&line=295&settime=380.8574	0	0	NA	0	NA	NA	NA	0	N	N	N	N	DCB	M	AG4	SE1	3	TRUE	TRUE	V-like	DCB_se1_ag4_m_01	DCB_se1_ag4_m_01_1.wav	surviving	380.8674	381.3074	S|ER0|V|AY1|V|IH0|NG	381.2474	381.2774
B	11235	DCB_se1_ag4_m_01_1	DCB_se1_ag4_m_01	388.2943	388.4743	being	BAG	908	B IY1 IH0 N	0.05	N	N	N		N				in America and being black in DC and also	303	http://lingtools.uoregon.edu/coraal/explorer/browse.php?what=DCB_se1_ag4_m_01_1.txt&line=303&settime=388.2943	0	0	NA	0	NA	NA	NA	0	N	N	N	N	DCB	M	AG4	SE1	2	TRUE	TRUE	V-like	DCB_se1_ag4_m_01	DCB_se1_ag4_m_01_1.wav	being	388.2643	388.4643	B|IY1|IH0|NG	388.3943	388.4243
B	11242	DCB_se1_ag4_m_01_1	DCB_se1_ag4_m_01	454.2784	454.7384	asking	VAG	1119	AE1 S K IH0 NG	0.07	G	N	G		N				they weren't really asking anybody for anything they was like you know getting it on their own.	361	http://lingtools.uoregon.edu/coraal/explorer/browse.php?what=DCB_se1_ag4_m_01_1.txt&line=361&settime=454.2784	0	1	NA	0	NA	NA	NA	0.333333333	N	G	N	N	DCB	M	AG4	SE1	2	TRUE	FALSE	V-like	DCB_se1_ag4_m_01	DCB_se1_ag4_m_01_1.wav	asking	454.3084	454.7384	AE1|S|K|IH0|NG	454.6484	454.6884
B	11252	DCB_se1_ag4_m_01_1	DCB_se1_ag4_m_01	500.4518	500.7818	injecting	VAG	1276	IH0 N JH EH1 K T IH0 N	0.03	N	N	N		N				And I went along with the crowd and started injecting heroin too.	401	http://lingtools.uoregon.edu/coraal/explorer/browse.php?what=DCB_se1_ag4_m_01_1.txt&line=401&settime=500.4518	0	0	NA	0	NA	NA	NA	0	N	N	N	N	DCB	M	AG4	SE1	3	TRUE	TRUE	V-like	DCB_se1_ag4_m_01	DCB_se1_ag4_m_01_1.wav	injecting	500.4618	500.7918	IH0|N|JH|EH1|K|T|IH0|NG	500.7318	500.7618
B	11261	DCB_se1_ag4_m_01_1	DCB_se1_ag4_m_01	546.1288	546.4288	needing	VAG	1434	N IY1 D IH0 NG	0.03	G	N	N		N				suffering with heroin habits being sick and needing- needing to /uh/	435	http://lingtools.uoregon.edu/coraal/explorer/browse.php?what=DCB_se1_ag4_m_01_1.txt&line=435&settime=546.1288	0	0	NA	0	NA	NA	NA	0	N	N	N	N	DCB	M	AG4	SE1	2	TRUE	FALSE	V-like	DCB_se1_ag4_m_01	DCB_se1_ag4_m_01_1.wav	needing	546.1388	546.3388	N|IY1|D|IH0|NG	546.2788	546.3088
B	11298	DCB_se1_ag4_m_01_1	DCB_se1_ag4_m_01	854.5348	854.8848	shooting	VAG	2457	SH UW1 T IH0 N	0.03	N	N	N		N				And my other- my second oldest brother we were shooting heroin but we were shooting	686	http://lingtools.uoregon.edu/coraal/explorer/browse.php?what=DCB_se1_ag4_m_01_1.txt&line=686&settime=854.5348	0	0	NA	0	NA	NA	NA	0	N	N	N	N	DCB	M	AG4	SE1	2	TRUE	TRUE	V-like	DCB_se1_ag4_m_01	DCB_se1_ag4_m_01_1.wav	shooting	854.5348	854.8848	SH|UW1|T|IH0|NG	854.8248	854.8548
B	11314	DCB_se1_ag4_m_01_1	DCB_se1_ag4_m_01	967.3347	967.5147	shooting	VAG	2838	SH UW1 T IH0 N	0.03	N	N	N		N				that was like the year my mom died I was- I was shooting cocaine, the night my mom died I was shooting cocaine all night long.	792	http://lingtools.uoregon.edu/coraal/explorer/browse.php?what=DCB_se1_ag4_m_01_1.txt&line=792&settime=967.3347	0	0	NA	0	NA	NA	NA	0	N	N	N	N	DCB	M	AG4	SE1	2	TRUE	TRUE	V-like	DCB_se1_ag4_m_01	DCB_se1_ag4_m_01_1.wav	shooting	967.2947	967.5147	SH|UW1|T|IH0|NG	967.4547	967.4847
B	11319	DCB_se1_ag4_m_01_1	DCB_se1_ag4_m_01	994.3335	994.7235	hustling	VAG	2936	HH AH1 S L IH0 N	0.03	N	N	N		N?				eventually I saw it as a means of like me hustling and selling some of it,	814	http://lingtools.uoregon.edu/coraal/explorer/browse.php?what=DCB_se1_ag4_m_01_1.txt&line=814&settime=994.3335	0	0	NA	0.25	NA	NA	NA	0.083333333	N	N	N	N	DCB	M	AG4	SE1	2	TRUE	TRUE	V-like	DCB_se1_ag4_m_01	DCB_se1_ag4_m_01_1.wav	hustling	994.3535	994.7235	HH|AH1|S|L|IH0|NG	994.6635	994.6935
B	11324	DCB_se1_ag4_m_01_1	DCB_se1_ag4_m_01	1012.2668	1012.4368	getting	GTG	3019	G IH1 T IH0 N	0.03	N	N	N		N				getting high together and I was smoking the crack and I was saying,	828	http://lingtools.uoregon.edu/coraal/explorer/browse.php?what=DCB_se1_ag4_m_01_1.txt&line=828&settime=1012.2668	0	0	NA	0	NA	NA	NA	0	N	N	N	N	DCB	M	AG4	SE1	2	TRUE	TRUE	V-like	DCB_se1_ag4_m_01	DCB_se1_ag4_m_01_1.wav	getting	1012.2668	1012.4368	G|IH1|T|IH0|NG	1012.3768	1012.4068
B	11332	DCB_se1_ag4_m_01_1	DCB_se1_ag4_m_01	1054.2888	1054.7988	doing	DAG	3165	D UW1 IH0 N	0.03	N	N	N		N				doing-	870	http://lingtools.uoregon.edu/coraal/explorer/browse.php?what=DCB_se1_ag4_m_01_1.txt&line=870&settime=1054.2888	0	0	NA	0	NA	NA	NA	0	N	N	N	N	DCB	M	AG4	SE1	2	TRUE	TRUE	V-like	DCB_se1_ag4_m_01	DCB_se1_ag4_m_01_1.wav	doing	1054.2988	1054.7988	D|UW1|IH0|NG	1054.7088	1054.7588
B	11347	DCB_se1_ag4_m_01_1	DCB_se1_ag4_m_01	1296.4555	1296.7555	waiting	VAG	4013	W EY1 T IH0 N	0.04	N	N	G		N				So he was waiting for it to come down, the high to come down on him and he said he wasn't feeling it.	1078	http://lingtools.uoregon.edu/coraal/explorer/browse.php?what=DCB_se1_ag4_m_01_1.txt&line=1078&settime=1296.4555	0	1	NA	0	NA	NA	NA	0.333333333	N	G	N	N	DCB	M	AG4	SE1	2	TRUE	TRUE	V-like	DCB_se1_ag4_m_01	DCB_se1_ag4_m_01_1.wav	waiting	1296.4655	1296.7555	W|EY1|T|IH0|NG	1296.6955	1296.7255
B	11355	DCB_se1_ag4_m_01_1	DCB_se1_ag4_m_01	1382.5147	1383.0247	smoking	VAG	4352	S M OW1 K IH0 N	0.05	N	N	N		N				smoking the cocaine	1149	http://lingtools.uoregon.edu/coraal/explorer/browse.php?what=DCB_se1_ag4_m_01_1.txt&line=1149&settime=1382.5147	0	0	NA	0	NA	NA	NA	0	N	N	N	N	DCB	M	AG4	SE1	2	TRUE	TRUE	V-like	DCB_se1_ag4_m_01	DCB_se1_ag4_m_01_1.wav	smoking	1382.5547	1383.0247	S|M|OW1|K|IH0|NG	1382.9347	1382.9747
B	11357	DCB_se1_ag4_m_01_1	DCB_se1_ag4_m_01	1388.9522	1389.2622	smoking	VAG	4378	S M OW1 K IH0 N	0.03	N	N	N		N				and I got kicked out for smoking the cocaine and then I even went to uh,	1155	http://lingtools.uoregon.edu/coraal/explorer/browse.php?what=DCB_se1_ag4_m_01_1.txt&line=1155&settime=1388.9522	0	0	NA	0	NA	NA	NA	0	N	N	N	N	DCB	M	AG4	SE1	2	TRUE	TRUE	V-like	DCB_se1_ag4_m_01	DCB_se1_ag4_m_01_1.wav	smoking	1388.9522	1389.2622	S|M|OW1|K|IH0|NG	1389.1922	1389.2322
B	11360	DCB_se1_ag4_m_01_1	DCB_se1_ag4_m_01	1438.9049	1439.0949	staying	VAG	4516	S T EY1 IH0 NG	0.03	G	N	N		N				by that time, like I say my father had died, my brother died I was staying in the house by myself.	1197	http://lingtools.uoregon.edu/coraal/explorer/browse.php?what=DCB_se1_ag4_m_01_1.txt&line=1197&settime=1438.9049	0	0	NA	0	NA	NA	NA	0	N	N	N	N	DCB	M	AG4	SE1	2	TRUE	FALSE	V-like	DCB_se1_ag4_m_01	DCB_se1_ag4_m_01_1.wav	staying	1438.8949	1439.0949	S|T|EY1|IH0|NG	1439.0349	1439.0649
B	11364	DCB_se1_ag4_m_01_1	DCB_se1_ag4_m_01	1448.8667	1449.1767	smoking	VAG	4569	S M OW1 K IH0 N	0.03	N	N	N		N				She got out of the house because I was bringing people in the house that were a threat to her because people were coming in the house they were smoking cocaine and they were acting crazy	1201	http://lingtools.uoregon.edu/coraal/explorer/browse.php?what=DCB_se1_ag4_m_01_1.txt&line=1201&settime=1448.8667	0	0	NA	0	NA	NA	NA	0	N	N	N	N	DCB	M	AG4	SE1	2	TRUE	TRUE	V-like	DCB_se1_ag4_m_01	DCB_se1_ag4_m_01_1.wav	smoking	1448.8567	1449.1767	S|M|OW1|K|IH0|NG	1449.1167	1449.1467
B	11368	DCB_se1_ag4_m_01_1	DCB_se1_ag4_m_01	1509.8041	1510.0841	coming	VAG	4786	K AH1 M IH0 N	0.03	N	N	N		N				But I was HIV positive too and I was uh, coming down with pneumonia.	1257	http://lingtools.uoregon.edu/coraal/explorer/browse.php?what=DCB_se1_ag4_m_01_1.txt&line=1257&settime=1509.8041	0	0	NA	0	NA	NA	NA	0	N	N	N	N	DCB	M	AG4	SE1	2	TRUE	TRUE	V-like	DCB_se1_ag4_m_01	DCB_se1_ag4_m_01_1.wav	coming	1509.7741	1510.0841	K|AH1|M|IH0|NG	1510.0241	1510.0541
B	11370	DCB_se1_ag4_m_01_1	DCB_se1_ag4_m_01	1514.8444	1515.1144	helping	VAG	4803	HH EH1 L P IH0 N	0.03	N	N	N		N				Fourth Street Northeast, uh, helping- helping a seller I wasn't really a	1261	http://lingtools.uoregon.edu/coraal/explorer/browse.php?what=DCB_se1_ag4_m_01_1.txt&line=1261&settime=1514.8444	0	0	NA	0	NA	NA	NA	0	N	N	N	N	DCB	M	AG4	SE1	2	TRUE	TRUE	V-like	DCB_se1_ag4_m_01	DCB_se1_ag4_m_01_1.wav	helping	1514.8444	1515.1144	HH|EH1|L|P|IH0|NG	1515.0544	1515.0844
B	11371	DCB_se1_ag4_m_01_1	DCB_se1_ag4_m_01	1515.1144	1515.4344	helping	VAG	4804	HH EH1 L P IH0 N	0.05	N	N	N		N				Fourth Street Northeast, uh, helping- helping a seller I wasn't really a	1261	http://lingtools.uoregon.edu/coraal/explorer/browse.php?what=DCB_se1_ag4_m_01_1.txt&line=1261&settime=1515.1144	0	0	NA	0	NA	NA	NA	0	N	N	N	N	DCB	M	AG4	SE1	2	TRUE	TRUE	V-like	DCB_se1_ag4_m_01	DCB_se1_ag4_m_01_1.wav	helping	1515.1144	1515.4344	HH|EH1|L|P|IH0|NG	1515.3444	1515.3844
B	11372	DCB_se1_ag4_m_01_1	DCB_se1_ag4_m_01	1520.6013	1520.8313	working	VAG	4822	W ER1 K IH0 N	0.03	N	N	N		N				working with people that were selling it.	1269	http://lingtools.uoregon.edu/coraal/explorer/browse.php?what=DCB_se1_ag4_m_01_1.txt&line=1269&settime=1520.6013	0	0	NA	0	NA	NA	NA	0	N	N	N	N	DCB	M	AG4	SE1	2	TRUE	TRUE	V-like	DCB_se1_ag4_m_01	DCB_se1_ag4_m_01_1.wav	working	1520.6013	1520.8313	W|ER1|K|IH0|NG	1520.7713	1520.8013
B	11377	DCB_se1_ag4_m_01_1	DCB_se1_ag4_m_01	1567.2367	1567.4667	paying	VAG	5001	P EY1 IH0 N	0.03	N	N	N		N				when I got into the room, and within three months at the time, my sister's paying my rent and everything I was a- you know /going/ back and forth down	1313	http://lingtools.uoregon.edu/coraal/explorer/browse.php?what=DCB_se1_ag4_m_01_1.txt&line=1313&settime=1567.2367	0	0	NA	0	NA	NA	NA	0	N	N	N	N	DCB	M	AG4	SE1	2	TRUE	TRUE	V-like	DCB_se1_ag4_m_01	DCB_se1_ag4_m_01_1.wav	paying	1567.2367	1567.4667	P|EY1|IH0|NG	1567.4067	1567.4367
B	11381	DCB_se1_ag4_m_01_1	DCB_se1_ag4_m_01	1583.2093	1583.5993	smoking	VAG	5057	S M OW1 K IH0 N	0.06	N	N	G		N				wasn't smoking anything, all I did ma- I did use once	1329	http://lingtools.uoregon.edu/coraal/explorer/browse.php?what=DCB_se1_ag4_m_01_1.txt&line=1329&settime=1583.2093	0	1	NA	0	NA	NA	NA	0.333333333	N	G	N	N	DCB	M	AG4	SE1	2	TRUE	TRUE	V-like	DCB_se1_ag4_m_01	DCB_se1_ag4_m_01_1.wav	smoking	1583.2093	1583.5993	S|M|OW1|K|IH0|NG	1583.5093	1583.5393
B	11384	DCB_se1_ag4_m_01_1	DCB_se1_ag4_m_01	1597.7405	1597.9105	doing	DAG	5114	D UW1 IH0 N	0.03	N	N	N		N				Stopped doing the crack cocaine, stopped doing heroin	1339	http://lingtools.uoregon.edu/coraal/explorer/browse.php?what=DCB_se1_ag4_m_01_1.txt&line=1339&settime=1597.7405	0	0	NA	0	NA	NA	NA	0	N	N	N	N	DCB	M	AG4	SE1	2	TRUE	TRUE	V-like	DCB_se1_ag4_m_01	DCB_se1_ag4_m_01_1.wav	doing	1597.7005	1597.9105	D|UW1|IH0|NG	1597.8505	1597.8805
B	11394	DCB_se1_ag4_m_01_1	DCB_se1_ag4_m_01	1650.121	1650.401	going	VAG	5348	G OW1 IH0 N	0.05	N	G	G		G				it was a vicious cycle me going back and forth.	1361	http://lingtools.uoregon.edu/coraal/explorer/browse.php?what=DCB_se1_ag4_m_01_1.txt&line=1361&settime=1650.121	1	1	NA	1	NA	NA	NA	1	G	G	G	G	DCB	M	AG4	SE1	2	FALSE	TRUE	V-like	DCB_se1_ag4_m_01	DCB_se1_ag4_m_01_1.wav	going	1650.121	1650.401	G|OW1|IH0|N	1650.261	1650.351
B	11400	DCB_se1_ag4_m_01_1	DCB_se1_ag4_m_01	1746.4412	1746.7012	keeping	VAG	5670	K IY1 P IH0 N	0.03	N	N	N		N				/?/ it was condition of me keeping my apartment to go into the program so I-	1461	http://lingtools.uoregon.edu/coraal/explorer/browse.php?what=DCB_se1_ag4_m_01_1.txt&line=1461&settime=1746.4412	0	0	NA	0	NA	NA	NA	0	N	N	N	N	DCB	M	AG4	SE1	2	TRUE	TRUE	V-like	DCB_se1_ag4_m_01	DCB_se1_ag4_m_01_1.wav	keeping	1746.4612	1746.7012	K|IY1|P|IH0|NG	1746.6412	1746.6712
B	11406	DCB_se1_ag4_m_01_1	DCB_se1_ag4_m_01	1791.7603	1792.1703	using	VAG	5839	Y UW1 Z IH0 NG	0.07	G	N	N		N				not- I wasn't using,	1503	http://lingtools.uoregon.edu/coraal/explorer/browse.php?what=DCB_se1_ag4_m_01_1.txt&line=1503&settime=1791.7603	0	0	NA	0	NA	NA	NA	0	N	N	N	N	DCB	M	AG4	SE1	2	TRUE	FALSE	V-like	DCB_se1_ag4_m_01	DCB_se1_ag4_m_01_1.wav	using	1791.7503	1792.2803	Y|UW1|Z|IH0|NG	1792.0403	1792.0903
B	11410	DCB_se1_ag4_m_01_1	DCB_se1_ag4_m_01	1802.3995	1802.7295	everything	Q+N	5875	EH1 V R IY0 TH IH2 NG	0.07	G	G	G		G				And going to support groups and everything so I did that,	1511	http://lingtools.uoregon.edu/coraal/explorer/browse.php?what=DCB_se1_ag4_m_01_1.txt&line=1511&settime=1802.3995	1	1	NA	1	NA	NA	NA	1	G	G	G	G	DCB	M	AG4	SE1	3	FALSE	FALSE	Other	DCB_se1_ag4_m_01	DCB_se1_ag4_m_01_1.wav	everything	1802.3995	1802.7395	EH1|V|R|IY0|TH|IH2|NG	1802.5895	1802.6595
B	11423	DCB_se1_ag4_m_01_1	DCB_se1_ag4_m_01	1849.5108	1849.9408	everything	Q+N	6048	EH1 V R IY0 TH IH2 NG	0.15	G	N	G		N				Coming here, support groups and everything,	1551	http://lingtools.uoregon.edu/coraal/explorer/browse.php?what=DCB_se1_ag4_m_01_1.txt&line=1551&settime=1849.5108	0	1	NA	0	NA	NA	NA	0.333333333	N	G	N	N	DCB	M	AG4	SE1	3	TRUE	FALSE	Other	DCB_se1_ag4_m_01	DCB_se1_ag4_m_01_1.wav	everything	1849.5108	1849.9308	EH1|V|R|IY0|TH|IH2|NG	1849.7408	1849.8408
B	11426	DCB_se1_ag4_m_01_1	DCB_se1_ag4_m_01	1859.4496	1859.6996	having	HAG	6089	HH AE1 V IH0 N	0.05	N	N	N		N				I learned even more about it being- having access to a computer and everything I got- eventually got my own computer	1557	http://lingtools.uoregon.edu/coraal/explorer/browse.php?what=DCB_se1_ag4_m_01_1.txt&line=1557&settime=1859.4496	0	0	NA	0	NA	NA	NA	0	N	N	N	N	DCB	M	AG4	SE1	2	TRUE	TRUE	V-like	DCB_se1_ag4_m_01	DCB_se1_ag4_m_01_1.wav	having	1859.4496	1859.6996	HH|AE1|V|IH0|NG	1859.6196	1859.6496
B	11427	DCB_se1_ag4_m_01_1	DCB_se1_ag4_m_01	1860.5796	1860.8996	everything	Q+N	6095	EH1 V R IY0 TH IH2 N	0.09	N	G	N		N?				I learned even more about it being- having access to a computer and everything I got- eventually got my own computer	1557	http://lingtools.uoregon.edu/coraal/explorer/browse.php?what=DCB_se1_ag4_m_01_1.txt&line=1557&settime=1860.5796	1	0	NA	0.25	NA	NA	NA	0.416666667	G	N	N	N	DCB	M	AG4	SE1	3	TRUE	TRUE	Other	DCB_se1_ag4_m_01	DCB_se1_ag4_m_01_1.wav	everything	1860.5896	1860.8996	EH1|V|R|IY0|TH|IH2|NG	1860.7496	1860.7996
B	11428	DCB_se1_ag4_m_01_1	DCB_se1_ag4_m_01	1902.9624	1903.2524	growing	VAG	6239	G R OW1 IH0 N	0.03	N	N	N		N				You know s- when you say like growing up in my neighborhood, my neighborhood was-	1587	http://lingtools.uoregon.edu/coraal/explorer/browse.php?what=DCB_se1_ag4_m_01_1.txt&line=1587&settime=1902.9624	0	0	NA	0	NA	NA	NA	0	N	N	N	N	DCB	M	AG4	SE1	2	TRUE	TRUE	V-like	DCB_se1_ag4_m_01	DCB_se1_ag4_m_01_1.wav	growing	1902.9624	1903.2424	G|R|OW1|IH0|NG	1903.1824	1903.2124
B	11429	DCB_se1_ag4_m_01_1	DCB_se1_ag4_m_01	1907.8108	1908.1008	growing	VAG	6258	G R OW1 IH0 NG	0.03	G	N	N		N				it wa- it wa- it was the bomb, it was growing up in the area like nobody ever experienced	1591	http://lingtools.uoregon.edu/coraal/explorer/browse.php?what=DCB_se1_ag4_m_01_1.txt&line=1591&settime=1907.8108	0	0	NA	0	NA	NA	NA	0	N	N	N	N	DCB	M	AG4	SE1	2	TRUE	FALSE	V-like	DCB_se1_ag4_m_01	DCB_se1_ag4_m_01_1.wav	growing	1907.8108	1908.1008	G|R|OW1|IH0|NG	1908.0108	1908.0608
B	11435	DCB_se1_ag4_m_01_1	DCB_se1_ag4_m_01	1986.7137	1987.0537	anything	Q+N	6564	EH1 N IY0 TH IH2 NG	0.08	G	G	G		G				And they would get their wine they would drink- get drunk, they would go in the alley, /next thing you know/ we see 'em laying up against the wall but nobody bothered 'em nobody bo- and they didn't really have anything so nobody bothered nobody-	1643	http://lingtools.uoregon.edu/coraal/explorer/browse.php?what=DCB_se1_ag4_m_01_1.txt&line=1643&settime=1986.7137	1	1	NA	1	NA	NA	NA	1	G	G	G	G	DCB	M	AG4	SE1	3	FALSE	FALSE	Other	DCB_se1_ag4_m_01	DCB_se1_ag4_m_01_1.wav	anything	1986.7037	1987.0737	EH1|N|IY0|TH|IH2|NG	1986.9237	1986.9837
B	11445	DCB_se1_ag4_m_01_1	DCB_se1_ag4_m_01	2092.3182	2092.8682	everything	Q+N	7015	EH1 V R IY0 TH IH2 NG	0.25	G	G	G		G				had girlfriends and everything pretty much.	1729	http://lingtools.uoregon.edu/coraal/explorer/browse.php?what=DCB_se1_ag4_m_01_1.txt&line=1729&settime=2092.3182	1	1	NA	1	NA	NA	NA	1	G	G	G	G	DCB	M	AG4	SE1	3	FALSE	FALSE	Other	DCB_se1_ag4_m_01	DCB_se1_ag4_m_01_1.wav	everything	2092.3182	2092.8482	EH1|V|R|IY0|TH|IH2|NG	2092.5682	2092.6682
B	11451	DCB_se1_ag4_m_01_1	DCB_se1_ag4_m_01	2147.6968	2148.0268	rooming	N	7237	R UW1 M IH0 N	0.03	N	N	N		N				you know, in this- in- in the rooming house.	1787	http://lingtools.uoregon.edu/coraal/explorer/browse.php?what=DCB_se1_ag4_m_01_1.txt&line=1787&settime=2147.6968	0	0	NA	0	NA	NA	NA	0	N	N	N	N	DCB	M	AG4	SE1	2	TRUE	TRUE	N-like	DCB_se1_ag4_m_01	DCB_se1_ag4_m_01_1.wav	rooming	2147.7168	2148.0268	R|UW1|M|IH0|NG	2147.9668	2147.9968
B	11492	DCB_se1_ag4_m_01_1	DCB_se1_ag4_m_01	2703.8056	2704.1456	anything	Q+N	9190	EH1 N IY0 TH IH2 NG	0.16	G	G	N		G				you know uh, if you want anything	2303	http://lingtools.uoregon.edu/coraal/explorer/browse.php?what=DCB_se1_ag4_m_01_1.txt&line=2303&settime=2703.8056	1	0	NA	1	NA	NA	NA	0.666666667	G	N	G	G	DCB	M	AG4	SE1	3	FALSE	FALSE	Other	DCB_se1_ag4_m_01	DCB_se1_ag4_m_01_1.wav	anything	2703.8056	2704.2056	EH1|N|IY0|TH|IH2|NG	2703.9456	2704.0156
B	11499	DCB_se1_ag4_m_01_1	DCB_se1_ag4_m_01	2841.1495	2841.4695	tearing	VAG	9696	T EH1 R IH0 NG	0.05	G	N	N		N				you know tearing each other apart.	2441	http://lingtools.uoregon.edu/coraal/explorer/browse.php?what=DCB_se1_ag4_m_01_1.txt&line=2441&settime=2841.1495	0	0	NA	0	NA	NA	NA	0	N	N	N	N	DCB	M	AG4	SE1	2	TRUE	FALSE	V-like	DCB_se1_ag4_m_01	DCB_se1_ag4_m_01_1.wav	tearing	2841.1395	2841.4695	T|EH1|R|IH0|NG	2841.3995	2841.4295
B	11501	DCB_se1_ag4_m_01_1	DCB_se1_ag4_m_01	2849.4894	2849.7394	taking	VAG	9728	T EY1 K IH0 N	0.06	N	N	N		N				[You know] /and you/ talking about eyes on the prize but you know that documentary about King? We taking our eyes off the prize you know and we pretty much let-	2449	http://lingtools.uoregon.edu/coraal/explorer/browse.php?what=DCB_se1_ag4_m_01_1.txt&line=2449&settime=2849.4894	0	0	NA	0	NA	NA	NA	0	N	N	N	N	DCB	M	AG4	SE1	2	TRUE	TRUE	V-like	DCB_se1_ag4_m_01	DCB_se1_ag4_m_01_1.wav	taking	2849.4894	2849.7394	T|EY1|K|IH0|NG	2849.6494	2849.6794
B	11506	DCB_se1_ag4_m_01_1	DCB_se1_ag4_m_01	2902.2763	2902.9063	encouraging	ADJ	9899	IH0 N K ER1 AH0 JH IH0 NG	0.11	G	N	N		N				encouraging	2504	http://lingtools.uoregon.edu/coraal/explorer/browse.php?what=DCB_se1_ag4_m_01_1.txt&line=2504&settime=2902.2763	0	0	NA	0	NA	NA	NA	0	N	N	N	N	DCB	M	AG4	SE1	4	TRUE	FALSE	N-like	DCB_se1_ag4_m_01	DCB_se1_ag4_m_01_1.wav	encouraging	2902.2763	2902.9063	EH0|N|K|ER1|IH0|JH|IH0|NG	2902.7163	2902.7963
B	11512	DCB_se1_ag4_m_01_1	DCB_se1_ag4_m_01	2978.2689	2978.6289	playing	VAG	10084	P L EY1 IH0 N	0.03	N	N	N		N				uh, playing music myself, you know, when I was twelve years old I got a guitar.	2594	http://lingtools.uoregon.edu/coraal/explorer/browse.php?what=DCB_se1_ag4_m_01_1.txt&line=2594&settime=2978.2689	0	0	NA	0	NA	NA	NA	0	N	N	N	N	DCB	M	AG4	SE1	2	TRUE	TRUE	V-like	DCB_se1_ag4_m_01	DCB_se1_ag4_m_01_1.wav	playing	2978.2689	2978.6189	P|L|EY1|IH0|NG	2978.5589	2978.5889
B	11513	DCB_se1_ag4_m_01_1	DCB_se1_ag4_m_01	2996.6457	2996.8257	wearing	VAG	10165	W EH1 R IH0 N	0.03	N	N	N		N				I saw Ricky wearing that sport coat playing the guitar, like toward the end of the show,	2610	http://lingtools.uoregon.edu/coraal/explorer/browse.php?what=DCB_se1_ag4_m_01_1.txt&line=2610&settime=2996.6457	0	0	NA	0	NA	NA	NA	0	N	N	N	N	DCB	M	AG4	SE1	2	TRUE	TRUE	V-like	DCB_se1_ag4_m_01	DCB_se1_ag4_m_01_1.wav	wearing	2996.6457	2996.8357	W|EH1|R|IH0|NG	2996.7757	2996.8057
B	11525	DCB_se1_ag4_m_01_1	DCB_se1_ag4_m_01	3090.3166	3090.5366	coming	VAG	10564	K AH1 M IH0 N	0.03	N	N	G		N				So that's when the Trouble Funk was coming that was when the go go era was really starting because they had groups like	2676	http://lingtools.uoregon.edu/coraal/explorer/browse.php?what=DCB_se1_ag4_m_01_1.txt&line=2676&settime=3090.3166	0	1	NA	0	NA	NA	NA	0.333333333	N	G	N	N	DCB	M	AG4	SE1	2	TRUE	TRUE	V-like	DCB_se1_ag4_m_01	DCB_se1_ag4_m_01_1.wav	coming	3090.2966	3090.5266	K|AH1|M|IH0|NG	3090.4666	3090.4966
B	11526	DCB_se1_ag4_m_01_1	DCB_se1_ag4_m_01	3091.8466	3092.2266	starting	VAG	10574	S T AA1 R T IH0 N	0.03	N	N	N		N				So that's when the Trouble Funk was coming that was when the go go era was really starting because they had groups like	2676	http://lingtools.uoregon.edu/coraal/explorer/browse.php?what=DCB_se1_ag4_m_01_1.txt&line=2676&settime=3091.8466	0	0	NA	0	NA	NA	NA	0	N	N	N	N	DCB	M	AG4	SE1	2	TRUE	TRUE	V-like	DCB_se1_ag4_m_01	DCB_se1_ag4_m_01_1.wav	starting	3091.8466	3092.2266	S|T|AA1|R|T|IH0|NG	3092.1666	3092.1966
B	11530	DCB_se1_ag4_m_01_1	DCB_se1_ag4_m_01	3259.2044	3259.6744	everything	Q+N	11185	EH1 V R IY0 TH IH2 NG	0.17	G	G	G		G				was a- was a little restaurant type place we used to go to we used to get our lunch and everything.	2804	http://lingtools.uoregon.edu/coraal/explorer/browse.php?what=DCB_se1_ag4_m_01_1.txt&line=2804&settime=3259.2044	1	1	NA	1	NA	NA	NA	1	G	G	G	G	DCB	M	AG4	SE1	3	FALSE	FALSE	Other	DCB_se1_ag4_m_01	DCB_se1_ag4_m_01_1.wav	everything	3259.2044	3259.6744	EH1|V|R|IY0|TH|IH2|NG	3259.4644	3259.5044
B	11534	DCB_se1_ag4_m_01_1	DCB_se1_ag4_m_01	3391.3937	3391.7137	living	ADJ	11675	L IH1 V IH0 N	0.08	N	N	N		N				the accommodations for whites is greater you know, more condos you know more- more living-	2910	http://lingtools.uoregon.edu/coraal/explorer/browse.php?what=DCB_se1_ag4_m_01_1.txt&line=2910&settime=3391.3937	0	0	NA	0	NA	NA	NA	0	N	N	N	N	DCB	M	AG4	SE1	2	TRUE	TRUE	N-like	DCB_se1_ag4_m_01	DCB_se1_ag4_m_01_1.wav	living	3391.3837	3391.7137	L|IH1|V|IH0|NG	3391.5937	3391.6337
B	11537	DCB_se1_ag4_m_01_1	DCB_se1_ag4_m_01	3411.8401	3412.0501	taking	VAG	11733	T EY1 K IH0 NG	0.03	G	N	N		N				taking advantage of the- of the	2930	http://lingtools.uoregon.edu/coraal/explorer/browse.php?what=DCB_se1_ag4_m_01_1.txt&line=2930&settime=3411.8401	0	0	NA	0	NA	NA	NA	0	N	N	N	N	DCB	M	AG4	SE1	2	TRUE	FALSE	V-like	DCB_se1_ag4_m_01	DCB_se1_ag4_m_01_1.wav	taking	3411.8401	3412.0501	T|EY1|K|IH0|NG	3411.9901	3412.0201
B	11552	DCB_se1_ag4_m_01_1	DCB_se1_ag4_m_01	3482.763	3483.193	housing	N	11995	HH AW1 Z IH0 N	0.03	N	N	N		N				You know when you talk about low income housing, f- affordable housing,	2998	http://lingtools.uoregon.edu/coraal/explorer/browse.php?what=DCB_se1_ag4_m_01_1.txt&line=2998&settime=3482.763	0	0	NA	0	NA	NA	NA	0	N	N	N	N	DCB	M	AG4	SE1	2	TRUE	TRUE	N-like	DCB_se1_ag4_m_01	DCB_se1_ag4_m_01_1.wav	housing	3482.763	3483.193	HH|AW1|Z|IH0|NG	3483.123	3483.163
B	11563	DCB_se1_ag4_m_01_1	DCB_se1_ag4_m_01	3632.1682	3632.5882	laughing	VAG	12485	L AE1 F IH0 N	0.26	N	G	G		G				Why are you laughing?	3129	http://lingtools.uoregon.edu/coraal/explorer/browse.php?what=DCB_se1_ag4_m_01_1.txt&line=3129&settime=3632.1682	1	1	NA	1	NA	NA	NA	1	G	G	G	G	DCB	M	AG4	SE1	2	FALSE	TRUE	V-like	DCB_se1_ag4_m_01	DCB_se1_ag4_m_01_1.wav	laughing	3632.1582	3632.5882	L|AE1|F|IH0|NG	3632.4282	3632.4582
B	11574	DCB_se1_ag4_m_01_1	DCB_se1_ag4_m_01	3727.2743	3727.6343	counseling	N	12765	K AW1 N S L IH0 N	0.04	N	N	N		N				/RD-SCHOOL-7/ you know addictions counseling program, I was the valedictorian.	3225	http://lingtools.uoregon.edu/coraal/explorer/browse.php?what=DCB_se1_ag4_m_01_1.txt&line=3225&settime=3727.2743	0	0	NA	0	NA	NA	NA	0	N	N	N	N	DCB	M	AG4	SE1	3	TRUE	TRUE	N-like	DCB_se1_ag4_m_01	DCB_se1_ag4_m_01_1.wav	counseling	3727.2643	3727.6343	K|AW1|N|S|L|IH0|NG	3727.5643	3727.5943
B	11594	DCB_se1_ag4_m_01_1	DCB_se1_ag4_m_01	3886.7203	3887.0703	anything	Q+N	13484	EH1 N IY0 TH IH2 NG	0.06	G	G	G		G				can't receive anything.	3365	http://lingtools.uoregon.edu/coraal/explorer/browse.php?what=DCB_se1_ag4_m_01_1.txt&line=3365&settime=3886.7203	1	1	NA	1	NA	NA	NA	1	G	G	G	G	DCB	M	AG4	SE1	3	FALSE	FALSE	Other	DCB_se1_ag4_m_01	DCB_se1_ag4_m_01_1.wav	anything	3886.7203	3887.1403	EH1|N|IY0|TH|IH2|NG	3886.9603	3887.0203
B	16066	DCB_se2_ag4_m_01_1	DCB_se2_ag4_m_01	267.1782	267.3582	getting	GTG	470	G IH1 T IH0 N	0.03	N	N	N			N			getting your chores done before you even go up to the recreation centers.	180	http://lingtools.uoregon.edu/coraal/explorer/browse.php?what=DCB_se2_ag4_m_01_1.txt&line=180&settime=267.1782	0	0	NA	NA	0	NA	NA	0	N	N	N	N	DCB	M	AG4	SE2+3	2	TRUE	TRUE	V-like	DCB_se2_ag4_m_01	DCB_se2_ag4_m_01_1.wav	getting	267.1782	267.3682	G|IH1|T|IH0|NG	267.3082	267.3382
B	16073	DCB_se2_ag4_m_01_1	DCB_se2_ag4_m_01	379.9923	380.3823	being	BAG	813	B IY1 IH0 N	0.03	N	N	N			N			because see [we-] we being stupid	277	http://lingtools.uoregon.edu/coraal/explorer/browse.php?what=DCB_se2_ag4_m_01_1.txt&line=277&settime=379.9923	0	0	NA	NA	0	NA	NA	0	N	N	N	N	DCB	M	AG4	SE2+3	2	TRUE	TRUE	V-like	DCB_se2_ag4_m_01	DCB_se2_ag4_m_01_1.wav	being	379.9923	380.3823	B|IY1|IH0|NG	380.3123	380.3523
B	16074	DCB_se2_ag4_m_01_1	DCB_se2_ag4_m_01	384.0191	384.2591	being	BAG	824	B IY1 IH0 N	0.06	N	N	N			N			and I would- I look at myself. I like being stupid.	279	http://lingtools.uoregon.edu/coraal/explorer/browse.php?what=DCB_se2_ag4_m_01_1.txt&line=279&settime=384.0191	0	0	NA	NA	0	NA	NA	0	N	N	N	N	DCB	M	AG4	SE2+3	2	TRUE	TRUE	V-like	DCB_se2_ag4_m_01	DCB_se2_ag4_m_01_1.wav	being	383.8891	384.2491	B|IY1|IH0|NG	384.1691	384.1991
B	16082	DCB_se2_ag4_m_01_1	DCB_se2_ag4_m_01	475.4203	475.7003	hurting	VAG	1105	HH ER1 T IH0 N	0.07	N	N	N			N			So you- we wind up hurting ourself.	345	http://lingtools.uoregon.edu/coraal/explorer/browse.php?what=DCB_se2_ag4_m_01_1.txt&line=345&settime=475.4203	0	0	NA	NA	0	NA	NA	0	N	N	N	N	DCB	M	AG4	SE2+3	2	TRUE	TRUE	V-like	DCB_se2_ag4_m_01	DCB_se2_ag4_m_01_1.wav	hurting	475.4203	475.6903	HH|ER1|T|IH0|NG	475.6003	475.6303
B	16097	DCB_se2_ag4_m_01_1	DCB_se2_ag4_m_01	619.7856	620.2156	drugging	VAG	1632	D R AH1 G IH0 N	0.05	N	N	N			N			It was- it wa- it wasn't in the streets. It wasn't- it wasn't drugging. It w- it wasn't- it- it- it- it gave-	437	http://lingtools.uoregon.edu/coraal/explorer/browse.php?what=DCB_se2_ag4_m_01_1.txt&line=437&settime=619.7856	0	0	NA	NA	0	NA	NA	0	N	N	N	N	DCB	M	AG4	SE2+3	2	TRUE	TRUE	V-like	DCB_se2_ag4_m_01	DCB_se2_ag4_m_01_1.wav	drugging	619.7256	620.2156	D|R|AH1|G|IH0|NG	620.1356	620.1656
B	16107	DCB_se2_ag4_m_01_1	DCB_se2_ag4_m_01	676.1904	676.4104	going	VAG	1822	G OW1 IH0 N	0.05	N	N	N			N			There's going out to parties, this that and the other, and you see how they- nice they dress, this that and the other. It's-	485	http://lingtools.uoregon.edu/coraal/explorer/browse.php?what=DCB_se2_ag4_m_01_1.txt&line=485&settime=676.1904	0	0	NA	NA	0	NA	NA	0	N	N	N	N	DCB	M	AG4	SE2+3	2	TRUE	TRUE	V-like	DCB_se2_ag4_m_01	DCB_se2_ag4_m_01_1.wav	going	676.2004	676.4004	G|OW1|IH0|NG	676.3004	676.3604
B	16119	DCB_se2_ag4_m_01_1	DCB_se2_ag4_m_01	755.4415	755.6415	coming	VAG	2137	K AH1 M IH0 N	0.05	N	N	N			N			this money as a kid coming out of	560	http://lingtools.uoregon.edu/coraal/explorer/browse.php?what=DCB_se2_ag4_m_01_1.txt&line=560&settime=755.4415	0	0	NA	NA	0	NA	NA	0	N	N	N	N	DCB	M	AG4	SE2+3	2	TRUE	TRUE	V-like	DCB_se2_ag4_m_01	DCB_se2_ag4_m_01_1.wav	coming	755.4315	755.6415	K|AH1|M|IH0|NG	755.5815	755.6115
B	16191	DCB_se2_ag4_m_01_1	DCB_se2_ag4_m_01	1432.1943	1432.5643	making	VAG	4287	M EY1 K IH0 NG	0.1	G	N	G			N			still I was making good- I probably was making more than anybody else if you really wanna look at it but	1076	http://lingtools.uoregon.edu/coraal/explorer/browse.php?what=DCB_se2_ag4_m_01_1.txt&line=1076&settime=1432.1943	0	1	NA	NA	0	NA	NA	0.333333333	N	G	N	N	DCB	M	AG4	SE2+3	2	TRUE	FALSE	V-like	DCB_se2_ag4_m_01	DCB_se2_ag4_m_01_1.wav	making	1432.1943	1432.5643	M|EY1|K|IH0|NG	1432.4343	1432.4643
B	16203	DCB_se2_ag4_m_01_1	DCB_se2_ag4_m_01	1547.0417	1547.3617	evening	N	4617	IY1 V N IH0 N	0.07	N	G	G			G?			You leave Friday evening.	1166	http://lingtools.uoregon.edu/coraal/explorer/browse.php?what=DCB_se2_ag4_m_01_1.txt&line=1166&settime=1547.0417	1	1	NA	NA	0.75	NA	NA	0.916666667	G	G	G	G	DCB	M	AG4	SE2+3	3	FALSE	TRUE	N-like	DCB_se2_ag4_m_01	DCB_se2_ag4_m_01_1.wav	evening	1547.0517	1547.3617	IY1|V|N|IH0|NG	1547.2517	1547.2817
B	16208	DCB_se2_ag4_m_01_1	DCB_se2_ag4_m_01	1646.3391	1646.5491	growing	VAG	4908	G R OW1 IH0 N	0.03	N	N	N			N			growing up in Southeast is-	1244	http://lingtools.uoregon.edu/coraal/explorer/browse.php?what=DCB_se2_ag4_m_01_1.txt&line=1244&settime=1646.3391	0	0	NA	NA	0	NA	NA	0	N	N	N	N	DCB	M	AG4	SE2+3	2	TRUE	TRUE	V-like	DCB_se2_ag4_m_01	DCB_se2_ag4_m_01_1.wav	growing	1646.3391	1646.5891	G|R|OW1|IH0|NG	1646.5291	1646.5591
B	16228	DCB_se2_ag4_m_01_1	DCB_se2_ag4_m_01	1810.6664	1810.9364	dealing	VAG	5445	D IY1 L IH0 N	0.03	N	N	N			N			Why you ain't sitting there telling your wife that I'm dealing with this-	1364	http://lingtools.uoregon.edu/coraal/explorer/browse.php?what=DCB_se2_ag4_m_01_1.txt&line=1364&settime=1810.6664	0	0	NA	NA	0	NA	NA	0	N	N	N	N	DCB	M	AG4	SE2+3	2	TRUE	TRUE	V-like	DCB_se2_ag4_m_01	DCB_se2_ag4_m_01_1.wav	dealing	1810.6864	1810.9364	D|IY1|L|IH0|NG	1810.8764	1810.9064
B	16233	DCB_se2_ag4_m_01_1	DCB_se2_ag4_m_01	1821.2853	1821.5053	talking	VAG	5482	T AO1 K IH0 N	0.03	N	N	N			N			Cause you ain't talking about it.	1375	http://lingtools.uoregon.edu/coraal/explorer/browse.php?what=DCB_se2_ag4_m_01_1.txt&line=1375&settime=1821.2853	0	0	NA	NA	0	NA	NA	0	N	N	N	N	DCB	M	AG4	SE2+3	2	TRUE	TRUE	V-like	DCB_se2_ag4_m_01	DCB_se2_ag4_m_01_1.wav	talking	1821.2753	1821.5153	T|AO1|K|IH0|NG	1821.4453	1821.4753
B	16239	DCB_se2_ag4_m_01_1	DCB_se2_ag4_m_01	1831.2405	1831.7305	hustling	VAG	5519	HH AH1 S AH0 L IH0 N	0.11	N	N	N			N			You still hustling. That's- that what you doing. You still hustling.	1380	http://lingtools.uoregon.edu/coraal/explorer/browse.php?what=DCB_se2_ag4_m_01_1.txt&line=1380&settime=1831.2405	0	0	NA	NA	0	NA	NA	0	N	N	N	N	DCB	M	AG4	SE2+3	2	TRUE	TRUE	V-like	DCB_se2_ag4_m_01	DCB_se2_ag4_m_01_1.wav	hustling	1831.2205	1831.7305	HH|AH1|S|AH0|L|IH0|NG	1831.5905	1831.6405
B	16240	DCB_se2_ag4_m_01_1	DCB_se2_ag4_m_01	1832.3905	1832.6805	doing	DAG	5525	D UW1 IH0 NG	0.04	G	N	N			N			You still hustling. That's- that what you doing. You still hustling.	1380	http://lingtools.uoregon.edu/coraal/explorer/browse.php?what=DCB_se2_ag4_m_01_1.txt&line=1380&settime=1832.3905	0	0	NA	NA	0	NA	NA	0	N	N	N	N	DCB	M	AG4	SE2+3	2	TRUE	FALSE	V-like	DCB_se2_ag4_m_01	DCB_se2_ag4_m_01_1.wav	doing	1832.3905	1832.6805	D|UW1|IH0|NG	1832.4905	1832.6505
B	16248	DCB_se2_ag4_m_01_1	DCB_se2_ag4_m_01	1898.9483	1899.3283	saying	VAG	5677	S EY1 IH0 N	0.19	N	N	N			N			Do you see what I'm saying?	1432	http://lingtools.uoregon.edu/coraal/explorer/browse.php?what=DCB_se2_ag4_m_01_1.txt&line=1432&settime=1898.9483	0	0	NA	NA	0	NA	NA	0	N	N	N	N	DCB	M	AG4	SE2+3	2	TRUE	TRUE	V-like	DCB_se2_ag4_m_01	DCB_se2_ag4_m_01_1.wav	saying	1898.8883	1899.3283	S|EY1|IH0|NG	1899.1183	1899.1483
B	16254	DCB_se2_ag4_m_01_1	DCB_se2_ag4_m_01	1972.9733	1973.5833	everything	Q+N	5869	EH1 V R IY0 TH IH2 N	0.14	N	G	G			G?			Everything.	1491	http://lingtools.uoregon.edu/coraal/explorer/browse.php?what=DCB_se2_ag4_m_01_1.txt&line=1491&settime=1972.9733	1	1	NA	NA	0.75	NA	NA	0.916666667	G	G	G	G	DCB	M	AG4	SE2+3	3	FALSE	TRUE	Other	DCB_se2_ag4_m_01	DCB_se2_ag4_m_01_1.wav	everything	1972.9733	1973.5833	EH1|V|R|IY0|TH|IH2|NG	1973.3333	1973.4233
B	16268	DCB_se2_ag4_m_01_1	DCB_se2_ag4_m_01	2093.5133	2093.7733	giving	VAG	6290	G IH1 V IH0 N	0.04	N	N	G			N			I say the system because it's just like when we came back where we sitting there talking about the funding, the money that you giving to somebody,	1583	http://lingtools.uoregon.edu/coraal/explorer/browse.php?what=DCB_se2_ag4_m_01_1.txt&line=1583&settime=2093.5133	0	1	NA	NA	0	NA	NA	0.333333333	N	G	N	N	DCB	M	AG4	SE2+3	2	TRUE	TRUE	V-like	DCB_se2_ag4_m_01	DCB_se2_ag4_m_01_1.wav	giving	2093.5033	2093.7733	G|IH1|V|IH0|NG	2093.7033	2093.7333
B	16271	DCB_se2_ag4_m_01_1	DCB_se2_ag4_m_01	2138.0978	2138.5378	marketing	VAG	6431	M AA1 R K AH0 T IH0 NG	0.03	G	N	N			N			I- I put it on the- on- on the system itself which is the government because I'm like this, y'all marketing, this that and the other.	1617	http://lingtools.uoregon.edu/coraal/explorer/browse.php?what=DCB_se2_ag4_m_01_1.txt&line=1617&settime=2138.0978	0	0	NA	NA	0	NA	NA	0	N	N	N	N	DCB	M	AG4	SE2+3	3	TRUE	FALSE	V-like	DCB_se2_ag4_m_01	DCB_se2_ag4_m_01_1.wav	marketing	2138.0978	2138.5378	M|AA1|R|K|AH0|T|IH0|NG	2138.4678	2138.4978
B	16307	DCB_se2_ag4_m_01_1	DCB_se2_ag4_m_01	2415.5768	2415.8668	telling	VAG	7389	T EH1 L IH0 N	0.05	N	N	N			N			[That's why] I keep telling parents	1823	http://lingtools.uoregon.edu/coraal/explorer/browse.php?what=DCB_se2_ag4_m_01_1.txt&line=1823&settime=2415.5768	0	0	NA	NA	0	NA	NA	0	N	N	N	N	DCB	M	AG4	SE2+3	2	TRUE	TRUE	V-like	DCB_se2_ag4_m_01	DCB_se2_ag4_m_01_1.wav	telling	2415.5768	2415.8568	T|EH1|L|IH0|NG	2415.7668	2415.7968
B	16323	DCB_se2_ag4_m_01_1	DCB_se2_ag4_m_01	2520.6138	2520.8438	sitting	VAG	7766	S IH1 T IH0 NG	0.03	G	N	N			N			paid eighty dollars for a pair of goddamn tennis shoes [a day in my life but I'm sitting up] and tell you hey,	1894	http://lingtools.uoregon.edu/coraal/explorer/browse.php?what=DCB_se2_ag4_m_01_1.txt&line=1894&settime=2520.6138	0	0	NA	NA	0	NA	NA	0	N	N	N	N	DCB	M	AG4	SE2+3	2	TRUE	FALSE	V-like	DCB_se2_ag4_m_01	DCB_se2_ag4_m_01_1.wav	sitting	2520.6238	2520.8238	S|IH1|T|IH0|NG	2520.7638	2520.7938
B	16334	DCB_se2_ag4_m_01_1	DCB_se2_ag4_m_01	2646.1968	2646.5368	saying	VAG	8236	S EY1 IH0 N	0.15	N	N	N			N			You see what I'm saying?	2011	http://lingtools.uoregon.edu/coraal/explorer/browse.php?what=DCB_se2_ag4_m_01_1.txt&line=2011&settime=2646.1968	0	0	NA	NA	0	NA	NA	0	N	N	N	N	DCB	M	AG4	SE2+3	2	TRUE	TRUE	V-like	DCB_se2_ag4_m_01	DCB_se2_ag4_m_01_1.wav	saying	2646.1668	2646.5368	S|EY1|IH0|NG|R	2646.3868	2646.5368
B	16348	DCB_se2_ag4_m_01_1	DCB_se2_ag4_m_01	2776.6091	2776.8991	saying	VAG	8709	S EY1 IH0 N	0.05	N	N	N			N			You see what I'm saying?	2114	http://lingtools.uoregon.edu/coraal/explorer/browse.php?what=DCB_se2_ag4_m_01_1.txt&line=2114&settime=2776.6091	0	0	NA	NA	0	NA	NA	0	N	N	N	N	DCB	M	AG4	SE2+3	2	TRUE	TRUE	V-like	DCB_se2_ag4_m_01	DCB_se2_ag4_m_01_1.wav	saying	2776.5791	2776.9091	S|EY1|IH0|NG	2776.8191	2776.8491
B	16349	DCB_se2_ag4_m_01_1	DCB_se2_ag4_m_01	2777.5801	2777.8001	sitting	VAG	8713	S IH1 T IH0 N	0.04	N	N	N			N			[You ain't gotta] sitting and say well I did this I did that. Put yourself way ahead of the game.	2116	http://lingtools.uoregon.edu/coraal/explorer/browse.php?what=DCB_se2_ag4_m_01_1.txt&line=2116&settime=2777.5801	0	0	NA	NA	0	NA	NA	0	N	N	N	N	DCB	M	AG4	SE2+3	2	TRUE	TRUE	V-like	DCB_se2_ag4_m_01	DCB_se2_ag4_m_01_1.wav	sitting	2777.5701	2777.8101	S|IH1|T|IH0|NG	2777.7301	2777.7601
B	16365	DCB_se2_ag4_m_01_1	DCB_se2_ag4_m_01	2921.0122	2921.3122	talking	VAG	9236	T AO1 K IH0 N	0.05	N	N	N			N			I'm like this. Who you talking to, dog, this is- Hey, this is my thing. I come and put this in here to make sure this building be operating when I leave.	2230	http://lingtools.uoregon.edu/coraal/explorer/browse.php?what=DCB_se2_ag4_m_01_1.txt&line=2230&settime=2921.0122	0	0	NA	NA	0	NA	NA	0	N	N	N	N	DCB	M	AG4	SE2+3	2	TRUE	TRUE	V-like	DCB_se2_ag4_m_01	DCB_se2_ag4_m_01_1.wav	talking	2921.0122	2921.3122	T|AO1|K|IH0|NG	2921.2122	2921.2522
B	16366	DCB_se2_ag4_m_01_1	DCB_se2_ag4_m_01	2924.7922	2925.0622	building	N	9257	B IH1 L D IH0 N	0.06	N	N	G			N			I'm like this. Who you talking to, dog, this is- Hey, this is my thing. I come and put this in here to make sure this building be operating when I leave.	2230	http://lingtools.uoregon.edu/coraal/explorer/browse.php?what=DCB_se2_ag4_m_01_1.txt&line=2230&settime=2924.7922	0	1	NA	NA	0	NA	NA	0.333333333	N	G	N	N	DCB	M	AG4	SE2+3	2	TRUE	TRUE	N-like	DCB_se2_ag4_m_01	DCB_se2_ag4_m_01_1.wav	building	2924.7522	2925.0522	B|IH1|L|D|IH0|NG	2924.9822	2925.0122
B	16411	DCB_se2_ag4_m_01_1	DCB_se2_ag4_m_01	3391.9434	3392.1934	having	HAG	10943	HH AE1 V IH0 N	0.03	N	N	N			N			you know, and having a nice time,	2578	http://lingtools.uoregon.edu/coraal/explorer/browse.php?what=DCB_se2_ag4_m_01_1.txt&line=2578&settime=3391.9434	0	0	NA	NA	0	NA	NA	0	N	N	N	N	DCB	M	AG4	SE2+3	2	TRUE	TRUE	V-like	DCB_se2_ag4_m_01	DCB_se2_ag4_m_01_1.wav	having	3391.9434	3392.2034	HH|AE1|V|IH0|NG	3392.1434	3392.1734
B	16413	DCB_se2_ag4_m_01_1	DCB_se2_ag4_m_01	3395.1464	3395.3764	trying	VAG	10958	T R AY1 N	0.03	N	N	N			N			And- and- and trying to get it on.	2582	http://lingtools.uoregon.edu/coraal/explorer/browse.php?what=DCB_se2_ag4_m_01_1.txt&line=2582&settime=3395.1464	0	0	NA	NA	0	NA	NA	0	N	N	N	N	DCB	M	AG4	SE2+3	2	TRUE	TRUE	V-like	DCB_se2_ag4_m_01	DCB_se2_ag4_m_01_1.wav	trying	3395.1464	3395.3764	T|R|AY1|NG	3395.2664	3395.3464
B	16418	DCB_se2_ag4_m_01_1	DCB_se2_ag4_m_01	3458.3181	3458.7481	fighting	VAG	11182	F AY1 T IH0 NG	0.11	G	N	N			N			you know, fighting	2625	http://lingtools.uoregon.edu/coraal/explorer/browse.php?what=DCB_se2_ag4_m_01_1.txt&line=2625&settime=3458.3181	0	0	NA	NA	0	NA	NA	0	N	N	N	N	DCB	M	AG4	SE2+3	2	TRUE	FALSE	V-like	DCB_se2_ag4_m_01	DCB_se2_ag4_m_01_1.wav	fighting	3458.3081	3458.7281	F|AY1|T|IH0|NG	3458.6081	3458.6381
B	16429	DCB_se2_ag4_m_01_1	DCB_se2_ag4_m_01	3667.5247	3667.7947	sitting	VAG	11938	S IH1 T IH0 N	0.03	N	N	N			N			So we goes over there and I'm sitting in the house,	2798	http://lingtools.uoregon.edu/coraal/explorer/browse.php?what=DCB_se2_ag4_m_01_1.txt&line=2798&settime=3667.5247	0	0	NA	NA	0	NA	NA	0	N	N	N	N	DCB	M	AG4	SE2+3	2	TRUE	TRUE	V-like	DCB_se2_ag4_m_01	DCB_se2_ag4_m_01_1.wav	sitting	3667.5247	3667.7947	S|IH1|T|IH0|NG	3667.7347	3667.7647
B	16435	DCB_se2_ag4_m_01_1	DCB_se2_ag4_m_01	3738.6364	3738.8264	looking	VAG	12208	L UH1 K IH0 N	0.04	N	N	G			N			And it's still happening. You still looking at the news. And, um, we just heard [some-]	2858	http://lingtools.uoregon.edu/coraal/explorer/browse.php?what=DCB_se2_ag4_m_01_1.txt&line=2858&settime=3738.6364	0	1	NA	NA	0	NA	NA	0.333333333	N	G	N	N	DCB	M	AG4	SE2+3	2	TRUE	TRUE	V-like	DCB_se2_ag4_m_01	DCB_se2_ag4_m_01_1.wav	looking	3738.6364	3738.8364	L|UH1|K|IH0|NG	3738.7564	3738.7864
B	16443	DCB_se2_ag4_m_01_1	DCB_se2_ag4_m_01	3815.3968	3815.7068	having	HAG	12445	HH AE1 V IH0 N	0.12	N	N	N			N			babies having babies.	2931	http://lingtools.uoregon.edu/coraal/explorer/browse.php?what=DCB_se2_ag4_m_01_1.txt&line=2931&settime=3815.3968	0	0	NA	NA	0	NA	NA	0	N	N	N	N	DCB	M	AG4	SE2+3	2	TRUE	TRUE	V-like	DCB_se2_ag4_m_01	DCB_se2_ag4_m_01_1.wav	having	3815.3968	3815.7068	HH|AE1|V|IH0|NG	3815.5568	3815.5868
B	16452	DCB_se2_ag4_m_01_1	DCB_se2_ag4_m_01	3855.8495	3856.0795	sitting	VAG	12558	S IH1 T IH0 N	0.03	N	N	N			N			They ain't- they ain't sitting there talking about now-	2974	http://lingtools.uoregon.edu/coraal/explorer/browse.php?what=DCB_se2_ag4_m_01_1.txt&line=2974&settime=3855.8495	0	0	NA	NA	0	NA	NA	0	N	N	N	N	DCB	M	AG4	SE2+3	2	TRUE	TRUE	V-like	DCB_se2_ag4_m_01	DCB_se2_ag4_m_01_1.wav	sitting	3855.8595	3856.0795	S|IH1|T|IH0|NG	3856.0195	3856.0495
B	16466	DCB_se2_ag4_m_01_1	DCB_se2_ag4_m_01	3900.6893	3900.9693	selling	VAG	12730	S EH1 L IH0 N	0.03	N	N	G			N			Hey don't you know John down there selling drugs?	3006	http://lingtools.uoregon.edu/coraal/explorer/browse.php?what=DCB_se2_ag4_m_01_1.txt&line=3006&settime=3900.6893	0	1	NA	NA	0	NA	NA	0.333333333	N	G	N	N	DCB	M	AG4	SE2+3	2	TRUE	TRUE	V-like	DCB_se2_ag4_m_01	DCB_se2_ag4_m_01_1.wav	selling	3900.6893	3900.9693	S|EH1|L|IH0|NG	3900.9093	3900.9393
B	16476	DCB_se2_ag4_m_01_1	DCB_se2_ag4_m_01	3928.418	3928.868	nothing	Q+N	12818	N AH1 TH IH0 N	0.15	N	N	N			N			You can't g- you- [you can't give] 'em nothing!	3025	http://lingtools.uoregon.edu/coraal/explorer/browse.php?what=DCB_se2_ag4_m_01_1.txt&line=3025&settime=3928.418	0	0	NA	NA	0	NA	NA	0	N	N	N	N	DCB	M	AG4	SE2+3	2	TRUE	TRUE	Other	DCB_se2_ag4_m_01	DCB_se2_ag4_m_01_1.wav	nothing	3928.428	3928.868	N|AH1|TH|IH0|NG	3928.678	3928.708
B	16490	DCB_se2_ag4_m_01_1	DCB_se2_ag4_m_01	4046.1824	4046.3824	doing	DAG	13230	D UW1 IH0 N	0.03	N	N	N			N			I don't even know what your son gonna do cause you doing the same thing.	3116	http://lingtools.uoregon.edu/coraal/explorer/browse.php?what=DCB_se2_ag4_m_01_1.txt&line=3116&settime=4046.1824	0	0	NA	NA	0	NA	NA	0	N	N	N	N	DCB	M	AG4	SE2+3	2	TRUE	TRUE	V-like	DCB_se2_ag4_m_01	DCB_se2_ag4_m_01_1.wav	doing	4046.1724	4046.3824	D|UW1|IH0|NG	4046.3224	4046.3524
B	16507	DCB_se2_ag4_m_01_1	DCB_se2_ag4_m_01	4205.5883	4206.0083	blessing	N	13834	B L EH1 S IH0 N	0.09	N	N	N			N			ask the man for your blessing.	3236	http://lingtools.uoregon.edu/coraal/explorer/browse.php?what=DCB_se2_ag4_m_01_1.txt&line=3236&settime=4205.5883	0	0	NA	NA	0	NA	NA	0	N	N	N	N	DCB	M	AG4	SE2+3	2	TRUE	TRUE	N-like	DCB_se2_ag4_m_01	DCB_se2_ag4_m_01_1.wav	blessing	4205.5783	4206.0083	B|L|EH1|S|IH0|NG	4205.8883	4205.9183
B	16509	DCB_se2_ag4_m_01_1	DCB_se2_ag4_m_01	4206.965	4207.225	eating	VAG	13839	IY1 T IH0 N	0.03	N	N	N			N			and you living good, eating good.	3238	http://lingtools.uoregon.edu/coraal/explorer/browse.php?what=DCB_se2_ag4_m_01_1.txt&line=3238&settime=4206.965	0	0	NA	NA	0	NA	NA	0	N	N	N	N	DCB	M	AG4	SE2+3	2	TRUE	TRUE	V-like	DCB_se2_ag4_m_01	DCB_se2_ag4_m_01_1.wav	eating	4206.975	4207.225	IY1|T|IH0|NG	4207.115	4207.195
B	16510	DCB_se2_ag4_m_01_1	DCB_se2_ag4_m_01	4208.2003	4208.6203	going	VAG	13841	G OW1 IH0 N	0.15	N	N	N			N			Going- go to the movies, go enjoy ourself,	3240	http://lingtools.uoregon.edu/coraal/explorer/browse.php?what=DCB_se2_ag4_m_01_1.txt&line=3240&settime=4208.2003	0	0	NA	NA	0	NA	NA	0	N	N	N	N	DCB	M	AG4	SE2+3	2	TRUE	TRUE	V-like	DCB_se2_ag4_m_01	DCB_se2_ag4_m_01_1.wav	going	4208.2103	4208.6203	G|OW1|IH0|N	4208.3903	4208.4903
B	209	DCA_se1_ag1_f_04_1	DCA_se1_ag1_f_04	102.7668	103.3168	chasing	VAG	12997	CH EY1 S IH0 N	0.03	N	N	N				N		chasing and tag.	100	http://lingtools.uoregon.edu/coraal/explorer/browse.php?what=DCA_se1_ag1_f_04_1.txt&line=100&settime=102.7668	0	0	NA	NA	NA	0	NA	0	N	N	N	N	DCA	F	AG1	SE1	2	TRUE	TRUE	V-like	DCA_se1_ag1_f_04	DCA_se1_ag1_f_04_1.wav	chasing	102.7668	103.3268	CH|EY1|S|IH0|NG	103.1968	103.2368
B	211	DCA_se1_ag1_f_04_1	DCA_se1_ag1_f_04	125.0047	125.2647	something	Q+N	13029	S AH1 M TH IH0 N	0.03	N	N	N				N		it's something like	128	http://lingtools.uoregon.edu/coraal/explorer/browse.php?what=DCA_se1_ag1_f_04_1.txt&line=128&settime=125.0047	0	0	NA	NA	NA	0	NA	0	N	N	N	N	DCA	F	AG1	SE1	2	TRUE	TRUE	Other	DCA_se1_ag1_f_04	DCA_se1_ag1_f_04_1.wav	something	124.9947	125.2647	S|AH1|M|TH|IH0|NG	125.2047	125.2347
B	212	DCA_se1_ag1_f_04_1	DCA_se1_ag1_f_04	158.0438	158.3338	running	VAG	13125	R AH1 N IH0 N	0.05	N	N	N				N		and then the pie take him running. The devil chase after	160	http://lingtools.uoregon.edu/coraal/explorer/browse.php?what=DCA_se1_ag1_f_04_1.txt&line=160&settime=158.0438	0	0	NA	NA	NA	0	NA	0	N	N	N	N	DCA	F	AG1	SE1	2	TRUE	TRUE	V-like	DCA_se1_ag1_f_04	DCA_se1_ag1_f_04_1.wav	running	158.0438	158.3338	R|AH1|N|IH0|NG	158.2238	158.2838
B	214	DCA_se1_ag1_f_04_1	DCA_se1_ag1_f_04	166.779	167.029	throwing	VAG	13160	TH R OW1 IH0 N	0.03	N	N	N				N		they be throwing you to the trash can.	166	http://lingtools.uoregon.edu/coraal/explorer/browse.php?what=DCA_se1_ag1_f_04_1.txt&line=166&settime=166.779	0	0	NA	NA	NA	0	NA	0	N	N	N	N	DCA	F	AG1	SE1	2	TRUE	TRUE	V-like	DCA_se1_ag1_f_04	DCA_se1_ag1_f_04_1.wav	throwing	166.769	167.019	TH|R|OW1|IH0|NG	166.949	166.989
B	217	DCA_se1_ag1_f_04_1	DCA_se1_ag1_f_04	185.6285	185.8085	being	BAG	13178	B IY1 IH0 N	0.04	N	N	N				N		girls being in line and the boys being in line,	188	http://lingtools.uoregon.edu/coraal/explorer/browse.php?what=DCA_se1_ag1_f_04_1.txt&line=188&settime=185.6285	0	0	NA	NA	NA	0	NA	0	N	N	N	N	DCA	F	AG1	SE1	2	TRUE	TRUE	V-like	DCA_se1_ag1_f_04	DCA_se1_ag1_f_04_1.wav	being	185.6185	185.8285	B|IY1|IH0|NG	185.7385	185.7685
B	218	DCA_se1_ag1_f_04_1	DCA_se1_ag1_f_04	186.7485	186.9285	being	BAG	13184	B IY1 IH0 N	0.06	N	N	G				N		girls being in line and the boys being in line,	188	http://lingtools.uoregon.edu/coraal/explorer/browse.php?what=DCA_se1_ag1_f_04_1.txt&line=188&settime=186.7485	0	1	NA	NA	NA	0	NA	0.333333333	N	G	N	N	DCA	F	AG1	SE1	2	TRUE	TRUE	V-like	DCA_se1_ag1_f_04	DCA_se1_ag1_f_04_1.wav	being	186.7485	186.9285	B|IY1|IH0|NG	186.8385	186.8685
B	222	DCA_se1_ag1_f_04_1	DCA_se1_ag1_f_04	216.308	216.628	taking	VAG	13232	T EY1 K IH0 N	0.07	N	N	N				N		/unintelligible/ we taking turn the rope,	220	http://lingtools.uoregon.edu/coraal/explorer/browse.php?what=DCA_se1_ag1_f_04_1.txt&line=220&settime=216.308	0	0	NA	NA	NA	0	NA	0	N	N	N	N	DCA	F	AG1	SE1	2	TRUE	TRUE	V-like	DCA_se1_ag1_f_04	DCA_se1_ag1_f_04_1.wav	taking	216.318	216.628	T|EY1|K|IH0|NG	216.528	216.558
B	228	DCA_se1_ag1_f_04_1	DCA_se1_ag1_f_04	436.4674	436.7174	hanging	VAG	13566	HH AE1 NG IH0 N	0.06	N	N	N				N		my mother and your mother was hanging up the clothes. My mother sock your mother in the nose. You ready or not, here I come.	430	http://lingtools.uoregon.edu/coraal/explorer/browse.php?what=DCA_se1_ag1_f_04_1.txt&line=430&settime=436.4674	0	0	NA	NA	NA	0	NA	0	N	N	N	N	DCA	F	AG1	SE1	2	TRUE	TRUE	V-like	DCA_se1_ag1_f_04	DCA_se1_ag1_f_04_1.wav	hanging	436.4674	436.7274	HH|AE1|NG|IH0|NG	436.6274	436.6574
B	231	DCA_se1_ag1_f_04_1	DCA_se1_ag1_f_04	566.0086	566.4086	telling	VAG	13736	T EH1 L IH0 N	0.09	N	N	N				N		and they helped this other man by telling the truth.	526	http://lingtools.uoregon.edu/coraal/explorer/browse.php?what=DCA_se1_ag1_f_04_1.txt&line=526&settime=566.0086	0	0	NA	NA	NA	0	NA	0	N	N	N	N	DCA	F	AG1	SE1	2	TRUE	TRUE	V-like	DCA_se1_ag1_f_04	DCA_se1_ag1_f_04_1.wav	telling	565.9686	566.3986	T|EH1|L|IH0|NG	566.2886	566.3186
B	232	DCA_se1_ag1_f_04_1	DCA_se1_ag1_f_04	645.6617	646.2217	beginning	N	13858	B IH0 G IH1 N IH0 NG	0.04	G	G	G				G		um, at the beginning.	596	http://lingtools.uoregon.edu/coraal/explorer/browse.php?what=DCA_se1_ag1_f_04_1.txt&line=596&settime=645.6617	1	1	NA	NA	NA	1	NA	1	G	G	G	G	DCA	F	AG1	SE1	3	FALSE	FALSE	N-like	DCA_se1_ag1_f_04	DCA_se1_ag1_f_04_1.wav	beginning	645.6617	646.2917	B|IH0|G|IH1|N|IH0|NG	646.1517	646.1817
B	233	DCA_se1_ag1_f_04_1	DCA_se1_ag1_f_04	655.5071	655.8471	something	Q+N	13889	S AH1 M TH IH0 N	0.03	N	N	N				N		And when Sydney Poitier called him to do something,	606	http://lingtools.uoregon.edu/coraal/explorer/browse.php?what=DCA_se1_ag1_f_04_1.txt&line=606&settime=655.5071	0	0	NA	NA	NA	0	NA	0	N	N	N	N	DCA	F	AG1	SE1	2	TRUE	TRUE	Other	DCA_se1_ag1_f_04	DCA_se1_ag1_f_04_1.wav	something	655.5071	655.8571	S|AH1|M|TH|IH0|NG	655.7971	655.8271
B	235	DCA_se1_ag1_f_04_1	DCA_se1_ag1_f_04	661.8966	662.2666	morning	N	13903	M AO1 R N IH0 NG	0.03	G	N	N				N		And one morning he came to school, and they put something in the um	616	http://lingtools.uoregon.edu/coraal/explorer/browse.php?what=DCA_se1_ag1_f_04_1.txt&line=616&settime=661.8966	0	0	NA	NA	NA	0	NA	0	N	N	N	N	DCA	F	AG1	SE1	2	TRUE	FALSE	N-like	DCA_se1_ag1_f_04	DCA_se1_ag1_f_04_1.wav	morning	661.8966	662.2666	M|AO1|R|N|IH0|NG	662.2066	662.2366
B	236	DCA_se1_ag1_f_04_1	DCA_se1_ag1_f_04	663.6866	664.1066	something	Q+N	13911	S AH1 M TH IH0 N	0.05	N	N	N				N		And one morning he came to school, and they put something in the um	616	http://lingtools.uoregon.edu/coraal/explorer/browse.php?what=DCA_se1_ag1_f_04_1.txt&line=616&settime=663.6866	0	0	NA	NA	NA	0	NA	0	N	N	N	N	DCA	F	AG1	SE1	2	TRUE	TRUE	Other	DCA_se1_ag1_f_04	DCA_se1_ag1_f_04_1.wav	something	663.6866	664.1066	S|AH1|M|TH|IH0|NG	664.0266	664.0566
B	238	DCA_se1_ag1_f_04_1	DCA_se1_ag1_f_04	675.4063	675.7063	coughing	VAG	13937	K AO1 F IH0 N	0.03	N	N	G				G		and um he start coughing. He pull out the window,	627	http://lingtools.uoregon.edu/coraal/explorer/browse.php?what=DCA_se1_ag1_f_04_1.txt&line=627&settime=675.4063	0	1	NA	NA	NA	1	NA	0.666666667	N	G	G	G	DCA	F	AG1	SE1	2	FALSE	TRUE	V-like	DCA_se1_ag1_f_04	DCA_se1_ag1_f_04_1.wav	coughing	675.3963	675.7063	K|AO1|F|IH0|NG	675.6463	675.6763
B	239	DCA_se1_ag1_f_04_1	DCA_se1_ag1_f_04	683.776	684.006	getting	GTG	13966	G IH1 T IH0 NG	0.05	G	N	N				N		And then it- and then it- almost at the end, when he was getting ready to leave,	631	http://lingtools.uoregon.edu/coraal/explorer/browse.php?what=DCA_se1_ag1_f_04_1.txt&line=631&settime=683.776	0	0	NA	NA	NA	0	NA	0	N	N	N	N	DCA	F	AG1	SE1	2	TRUE	FALSE	V-like	DCA_se1_ag1_f_04	DCA_se1_ag1_f_04_1.wav	getting	683.776	684.016	G|IH1|T|IH0|NG	683.916	683.986
B	245	DCA_se1_ag1_f_04_1	DCA_se1_ag1_f_04	803.9985	804.3885	washing	N	14127	W AA1 SH IH0 N	0.03	N	N	N				N		my brother and I were washing him down in the basement,	754	http://lingtools.uoregon.edu/coraal/explorer/browse.php?what=DCA_se1_ag1_f_04_1.txt&line=754&settime=803.9985	0	0	NA	NA	NA	0	NA	0	N	N	N	N	DCA	F	AG1	SE1	2	TRUE	TRUE	N-like	DCA_se1_ag1_f_04	DCA_se1_ag1_f_04_1.wav	washing	804.0585	804.3885	W|AA1|SH|IH0|NG	804.3285	804.3585
B	248	DCA_se1_ag1_f_04_1	DCA_se1_ag1_f_04	881.1014	881.3714	telling	VAG	14245	T EH1 L IH0 N	0.04	N	N	N				N		she keep, she always telling me to do something, and I don't want to do it.	810	http://lingtools.uoregon.edu/coraal/explorer/browse.php?what=DCA_se1_ag1_f_04_1.txt&line=810&settime=881.1014	0	0	NA	NA	NA	0	NA	0	N	N	N	N	DCA	F	AG1	SE1	2	TRUE	TRUE	V-like	DCA_se1_ag1_f_04	DCA_se1_ag1_f_04_1.wav	telling	881.1114	881.3614	T|EH1|L|IH0|NG	881.3014	881.3314
B	249	DCA_se1_ag1_f_04_1	DCA_se1_ag1_f_04	881.8614	882.2414	something	Q+N	14249	S AH1 M TH IH0 N	0.03	N	N	N				N		she keep, she always telling me to do something, and I don't want to do it.	810	http://lingtools.uoregon.edu/coraal/explorer/browse.php?what=DCA_se1_ag1_f_04_1.txt&line=810&settime=881.8614	0	0	NA	NA	NA	0	NA	0	N	N	N	N	DCA	F	AG1	SE1	2	TRUE	TRUE	Other	DCA_se1_ag1_f_04	DCA_se1_ag1_f_04_1.wav	something	881.8714	882.2414	S|AH1|M|TH|IH0|NG	882.1814	882.2114
B	250	DCA_se1_ag1_f_04_1	DCA_se1_ag1_f_04	904.7459	904.9859	nothing	Q+N	14286	N AH1 TH IH0 N	0.06	N	N	N				N		and she don't never say nothing to the other girl.	826	http://lingtools.uoregon.edu/coraal/explorer/browse.php?what=DCA_se1_ag1_f_04_1.txt&line=826&settime=904.7459	0	0	NA	NA	NA	0	NA	0	N	N	N	N	DCA	F	AG1	SE1	2	TRUE	TRUE	Other	DCA_se1_ag1_f_04	DCA_se1_ag1_f_04_1.wav	nothing	904.7459	904.9959	N|AH1|TH|IH0|NG	904.9059	904.9359
B	251	DCA_se1_ag1_f_04_1	DCA_se1_ag1_f_04	916.8856	917.2556	talking	VAG	14304	T AO1 K IH0 N	0.05	N	N	N				N		when she talking to another person, she always looking at me, and I's asking,	838	http://lingtools.uoregon.edu/coraal/explorer/browse.php?what=DCA_se1_ag1_f_04_1.txt&line=838&settime=916.8856	0	0	NA	NA	NA	0	NA	0	N	N	N	N	DCA	F	AG1	SE1	2	TRUE	TRUE	V-like	DCA_se1_ag1_f_04	DCA_se1_ag1_f_04_1.wav	talking	916.8856	917.2756	T|AO1|K|IH0|NG	917.1756	917.2056
B	253	DCA_se1_ag1_f_04_1	DCA_se1_ag1_f_04	919.6656	920.1356	asking	VAG	14316	AE1 S K IH0 NG	0.03	G	N	N				N		when she talking to another person, she always looking at me, and I's asking,	838	http://lingtools.uoregon.edu/coraal/explorer/browse.php?what=DCA_se1_ag1_f_04_1.txt&line=838&settime=919.6656	0	0	NA	NA	NA	0	NA	0	N	N	N	N	DCA	F	AG1	SE1	2	TRUE	FALSE	V-like	DCA_se1_ag1_f_04	DCA_se1_ag1_f_04_1.wav	asking	919.6656	920.1356	AE1|S|K|IH0|NG	920.0756	920.1056
B	255	DCA_se1_ag1_f_04_1	DCA_se1_ag1_f_04	924.6602	924.8402	saying	VAG	14332	S EY1 IH0 N	0.03	N	N	N				N		another girl was saying the principal was mean,	850	http://lingtools.uoregon.edu/coraal/explorer/browse.php?what=DCA_se1_ag1_f_04_1.txt&line=850&settime=924.6602	0	0	NA	NA	NA	0	NA	0	N	N	N	N	DCA	F	AG1	SE1	2	TRUE	TRUE	V-like	DCA_se1_ag1_f_04	DCA_se1_ag1_f_04_1.wav	saying	924.6602	924.8502	S|EY1|IH0|NG	924.7902	924.8202
B	259	DCA_se1_ag1_f_04_1	DCA_se1_ag1_f_04	997.1587	997.8187	spelling	N	14405	S P EH1 L IH0 N	0.08	N	N	N				N		Spelling and English.	912	http://lingtools.uoregon.edu/coraal/explorer/browse.php?what=DCA_se1_ag1_f_04_1.txt&line=912&settime=997.1587	0	0	NA	NA	NA	0	NA	0	N	N	N	N	DCA	F	AG1	SE1	2	TRUE	TRUE	N-like	DCA_se1_ag1_f_04	DCA_se1_ag1_f_04_1.wav	spelling	997.1687	997.8287	S|P|EH1|L|IH0|NG	997.6687	997.7387
B	267	DCA_se1_ag1_f_04_1	DCA_se1_ag1_f_04	1085.2715	1085.5815	something	Q+N	14468	S AH1 M TH IH0 N	0.03	N	N	N				N		and we have something to drink and have something to eat.	985	http://lingtools.uoregon.edu/coraal/explorer/browse.php?what=DCA_se1_ag1_f_04_1.txt&line=985&settime=1085.2715	0	0	NA	NA	NA	0	NA	0	N	N	N	N	DCA	F	AG1	SE1	2	TRUE	TRUE	Other	DCA_se1_ag1_f_04	DCA_se1_ag1_f_04_1.wav	something	1085.2815	1085.5915	S|AH1|M|TH|IH0|NG	1085.5315	1085.5615
B	268	DCA_se1_ag1_f_04_1	DCA_se1_ag1_f_04	1086.5615	1086.8715	something	Q+N	14473	S AH1 M TH IH0 N	0.03	N	N	N				N		and we have something to drink and have something to eat.	985	http://lingtools.uoregon.edu/coraal/explorer/browse.php?what=DCA_se1_ag1_f_04_1.txt&line=985&settime=1086.5615	0	0	NA	NA	NA	0	NA	0	N	N	N	N	DCA	F	AG1	SE1	2	TRUE	TRUE	Other	DCA_se1_ag1_f_04	DCA_se1_ag1_f_04_1.wav	something	1086.5715	1086.8815	S|AH1|M|TH|IH0|NG	1086.8115	1086.8515
B	269	DCA_se1_ag1_f_04_1	DCA_se1_ag1_f_04	1104.6359	1105.1959	spelling	N	14512	S P EH1 L IH0 N	0.06	N	N	N				N		We have Spelling	1001	http://lingtools.uoregon.edu/coraal/explorer/browse.php?what=DCA_se1_ag1_f_04_1.txt&line=1001&settime=1104.6359	0	0	NA	NA	NA	0	NA	0	N	N	N	N	DCA	F	AG1	SE1	2	TRUE	TRUE	N-like	DCA_se1_ag1_f_04	DCA_se1_ag1_f_04_1.wav	spelling	1104.6359	1105.1859	S|P|EH1|L|IH0|NG	1105.1059	1105.1359
B	273	DCA_se1_ag1_f_04_1	DCA_se1_ag1_f_04	1207.208	1207.738	talking	VAG	14649	T AO1 K IH0 N	0.1	N	N	N				N		We're always talking out and laughing loud.	1095	http://lingtools.uoregon.edu/coraal/explorer/browse.php?what=DCA_se1_ag1_f_04_1.txt&line=1095&settime=1207.208	0	0	NA	NA	NA	0	NA	0	N	N	N	N	DCA	F	AG1	SE1	2	TRUE	TRUE	V-like	DCA_se1_ag1_f_04	DCA_se1_ag1_f_04_1.wav	talking	1207.238	1207.718	T|AO1|K|IH0|NG	1207.588	1207.648
B	275	DCA_se1_ag1_f_04_1	DCA_se1_ag1_f_04	1280.7102	1281.2902	singing	VAG	14757	S IH1 NG IH0 N	0.12	N	N	N				G		And we, we always singing	1149	http://lingtools.uoregon.edu/coraal/explorer/browse.php?what=DCA_se1_ag1_f_04_1.txt&line=1149&settime=1280.7102	0	0	NA	NA	NA	1	NA	0.333333333	N	N	G	N	DCA	F	AG1	SE1	2	TRUE	TRUE	V-like	DCA_se1_ag1_f_04	DCA_se1_ag1_f_04_1.wav	singing	1280.7202	1281.2902	S|IH1|NG|IH0|NG	1281.1602	1281.1902
B	277	DCA_se1_ag1_f_04_1	DCA_se1_ag1_f_04	1316.6708	1317.2808	singing	N	14824	S IH1 NG IH0 N	0.04	N	N	N				N		For the singing.	1179	http://lingtools.uoregon.edu/coraal/explorer/browse.php?what=DCA_se1_ag1_f_04_1.txt&line=1179&settime=1316.6708	0	0	NA	NA	NA	0	NA	0	N	N	N	N	DCA	F	AG1	SE1	2	TRUE	TRUE	N-like	DCA_se1_ag1_f_04	DCA_se1_ag1_f_04_1.wav	singing	1316.6708	1317.3508	S|IH1|NG|IH0|NG	1317.2108	1317.2408
B	279	DCA_se1_ag1_f_04_1	DCA_se1_ag1_f_04	1323.2547	1323.7447	singing	VAG	14842	S IH1 NG IH0 N	0.05	N	N	N				N		and she got after her for singing that.	1186	http://lingtools.uoregon.edu/coraal/explorer/browse.php?what=DCA_se1_ag1_f_04_1.txt&line=1186&settime=1323.2547	0	0	NA	NA	NA	0	NA	0	N	N	N	N	DCA	F	AG1	SE1	2	TRUE	TRUE	V-like	DCA_se1_ag1_f_04	DCA_se1_ag1_f_04_1.wav	singing	1323.2547	1323.7447	S|IH1|NG|IH0|NG	1323.6647	1323.6947
B	288	DCA_se1_ag1_f_04_1	DCA_se1_ag1_f_04	1411.8773	1412.3673	behaving	VAG	14920	B IH0 HH EY1 V IH0 N	0.05	N	N	N				N		But in Behaving, I got a U.	1254	http://lingtools.uoregon.edu/coraal/explorer/browse.php?what=DCA_se1_ag1_f_04_1.txt&line=1254&settime=1411.8773	0	0	NA	NA	NA	0	NA	0	N	N	N	N	DCA	F	AG1	SE1	3	TRUE	TRUE	V-like	DCA_se1_ag1_f_04	DCA_se1_ag1_f_04_1.wav	behaving	1411.8773	1412.3773	B|IH0|HH|EY1|V|IH0|NG	1412.2973	1412.3273
B	290	DCA_se1_ag1_f_04_1	DCA_se1_ag1_f_04	1456.6774	1457.3774	thanksgiving	NPR	14957	TH AE2 NG K S G IH1 V IH0 N	0.03	N	N	G				N		Thanksgiving. We had a party on Thanksgiving.	1282	http://lingtools.uoregon.edu/coraal/explorer/browse.php?what=DCA_se1_ag1_f_04_1.txt&line=1282&settime=1456.6774	0	1	NA	NA	NA	0	NA	0.333333333	N	G	N	N	DCA	F	AG1	SE1	3	TRUE	TRUE	N-like	DCA_se1_ag1_f_04	DCA_se1_ag1_f_04_1.wav	thanksgiving	1456.6774	1457.3774	TH|AE2|NG|K|S|G|IH1|V|IH0|NG	1457.3174	1457.3474
B	291	DCA_se1_ag1_f_04_1	DCA_se1_ag1_f_04	1458.1874	1459.1274	thanksgiving	NPR	14963	TH AE2 NG K S G IH1 V IH0 N	0.1	N	N	N				N		Thanksgiving. We had a party on Thanksgiving.	1282	http://lingtools.uoregon.edu/coraal/explorer/browse.php?what=DCA_se1_ag1_f_04_1.txt&line=1282&settime=1458.1874	0	0	NA	NA	NA	0	NA	0	N	N	N	N	DCA	F	AG1	SE1	3	TRUE	TRUE	N-like	DCA_se1_ag1_f_04	DCA_se1_ag1_f_04_1.wav	thanksgiving	1458.1874	1459.1274	TH|AE2|NG|K|S|G|IH1|V|IH0|NG	1458.9874	1459.0374
B	292	DCA_se1_ag1_f_04_1	DCA_se1_ag1_f_04	1497.7319	1498.3719	fussing	VAG	14983	F AH1 S IH0 N	0.04	N	N	N				N		She always fussing.	1310	http://lingtools.uoregon.edu/coraal/explorer/browse.php?what=DCA_se1_ag1_f_04_1.txt&line=1310&settime=1497.7319	0	0	NA	NA	NA	0	NA	0	N	N	N	N	DCA	F	AG1	SE1	2	TRUE	TRUE	V-like	DCA_se1_ag1_f_04	DCA_se1_ag1_f_04_1.wav	fussing	1497.7319	1498.3719	F|AH1|S|IH0|NG	1498.3119	1498.3419
B	294	DCA_se1_ag1_f_04_1	DCA_se1_ag1_f_04	1504.0307	1504.3507	talking	VAG	14988	T AO1 K IH0 N	0.06	N	N	N				N		Like if she be talking to somebody else, and always butting in.	1312	http://lingtools.uoregon.edu/coraal/explorer/browse.php?what=DCA_se1_ag1_f_04_1.txt&line=1312&settime=1504.0307	0	0	NA	NA	NA	0	NA	0	N	N	N	N	DCA	F	AG1	SE1	2	TRUE	TRUE	V-like	DCA_se1_ag1_f_04	DCA_se1_ag1_f_04_1.wav	talking	1504.0407	1504.3507	T|AO1|K|IH0|NG	1504.2607	1504.2907
B	295	DCA_se1_ag1_f_04_1	DCA_se1_ag1_f_04	1506.2307	1506.8307	butting	VAG	14994	B AH1 T IH0 NG	0.15	G	N	N				N		Like if she be talking to somebody else, and always butting in.	1312	http://lingtools.uoregon.edu/coraal/explorer/browse.php?what=DCA_se1_ag1_f_04_1.txt&line=1312&settime=1506.2307	0	0	NA	NA	NA	0	NA	0	N	N	N	N	DCA	F	AG1	SE1	2	TRUE	FALSE	V-like	DCA_se1_ag1_f_04	DCA_se1_ag1_f_04_1.wav	butting	1506.2307	1506.6507	B|AH1|T|IH0|NG	1506.5407	1506.5907
B	296	DCA_se1_ag1_f_04_1	DCA_se1_ag1_f_04	1509.71	1510.22	fussing	VAG	15002	F AH1 S IH0 N	0.03	N	N	N				N		she always fussing.	1316	http://lingtools.uoregon.edu/coraal/explorer/browse.php?what=DCA_se1_ag1_f_04_1.txt&line=1316&settime=1509.71	0	0	NA	NA	NA	0	NA	0	N	N	N	N	DCA	F	AG1	SE1	2	TRUE	TRUE	V-like	DCA_se1_ag1_f_04	DCA_se1_ag1_f_04_1.wav	fussing	1509.71	1510.22	F|AH1|S|IH0|NG	1510.15	1510.19
B	299	DCA_se1_ag1_f_04_1	DCA_se1_ag1_f_04	1562.8727	1563.1027	playing	VAG	15156	P L EY1 IH0 N	0.03	N	N	N				N		put the record on there, start it playing and leave it running.	1368	http://lingtools.uoregon.edu/coraal/explorer/browse.php?what=DCA_se1_ag1_f_04_1.txt&line=1368&settime=1562.8727	0	0	NA	NA	NA	0	NA	0	N	N	N	N	DCA	F	AG1	SE1	2	TRUE	TRUE	V-like	DCA_se1_ag1_f_04	DCA_se1_ag1_f_04_1.wav	playing	1562.9027	1563.1027	P|L|EY1|IH0|NG	1563.0427	1563.0727
B	300	DCA_se1_ag1_f_04_1	DCA_se1_ag1_f_04	1563.5527	1564.0627	running	VAG	15160	R AH1 N IH0 N	0.09	N	N	N				N		put the record on there, start it playing and leave it running.	1368	http://lingtools.uoregon.edu/coraal/explorer/browse.php?what=DCA_se1_ag1_f_04_1.txt&line=1368&settime=1563.5527	0	0	NA	NA	NA	0	NA	0	N	N	N	N	DCA	F	AG1	SE1	2	TRUE	TRUE	V-like	DCA_se1_ag1_f_04	DCA_se1_ag1_f_04_1.wav	running	1563.5727	1564.0627	R|AH1|N|IH0|NG	1563.9427	1563.9727
B	301	DCA_se1_ag1_f_04_1	DCA_se1_ag1_f_04	1567.7993	1568.3493	nothing	Q+N	15170	N AH1 TH IH0 N	0.05	N	N	N				N		And teacher aks who did it, nobody don't say nothing.	1370	http://lingtools.uoregon.edu/coraal/explorer/browse.php?what=DCA_se1_ag1_f_04_1.txt&line=1370&settime=1567.7993	0	0	NA	NA	NA	0	NA	0	N	N	N	N	DCA	F	AG1	SE1	2	TRUE	TRUE	Other	DCA_se1_ag1_f_04	DCA_se1_ag1_f_04_1.wav	nothing	1567.7893	1568.3193	N|AH1|TH|IH0|spn|NG	1568.2849	1568.7649
B	303	DCA_se1_ag1_f_04_1	DCA_se1_ag1_f_04	1599.2997	1599.5897	nothing	Q+N	15226	N AH1 TH IH0 N	0.03	N	N	N				N		Nobody don't say nothing. When the janitor coming in, sweep the floors, she find it under there.	1400	http://lingtools.uoregon.edu/coraal/explorer/browse.php?what=DCA_se1_ag1_f_04_1.txt&line=1400&settime=1599.2997	0	0	NA	NA	NA	0	NA	0	N	N	N	N	DCA	F	AG1	SE1	2	TRUE	TRUE	Other	DCA_se1_ag1_f_04	DCA_se1_ag1_f_04_1.wav	nothing	1599.2997	1599.5997	N|AH1|TH|IH0|NG	1599.5397	1599.5697
B	304	DCA_se1_ag1_f_04_1	DCA_se1_ag1_f_04	1600.3197	1600.6697	coming	VAG	15230	K AH1 M IH0 N	0.07	N	N	N				N		Nobody don't say nothing. When the janitor coming in, sweep the floors, she find it under there.	1400	http://lingtools.uoregon.edu/coraal/explorer/browse.php?what=DCA_se1_ag1_f_04_1.txt&line=1400&settime=1600.3197	0	0	NA	NA	NA	0	NA	0	N	N	N	N	DCA	F	AG1	SE1	2	TRUE	TRUE	V-like	DCA_se1_ag1_f_04	DCA_se1_ag1_f_04_1.wav	coming	1600.3197	1600.6597	K|AH1|M|IH0|NG	1600.5697	1600.5997
B	305	DCA_se1_ag1_f_04_1	DCA_se1_ag1_f_04	1650.2367	1650.9267	riding	VAG	15268	R AY1 D IH0 N	0.16	N	N	N				N		Cause we always go riding.	1444	http://lingtools.uoregon.edu/coraal/explorer/browse.php?what=DCA_se1_ag1_f_04_1.txt&line=1444&settime=1650.2367	0	0	NA	NA	NA	0	NA	0	N	N	N	N	DCA	F	AG1	SE1	2	TRUE	TRUE	V-like	DCA_se1_ag1_f_04	DCA_se1_ag1_f_04_1.wav	riding	1650.2967	1650.9367	R|AY1|D|IH0|NG	1650.7567	1650.7867
B	309	DCA_se1_ag1_f_04_1	DCA_se1_ag1_f_04	1760.7198	1761.0898	building	N	15376	B IH1 L D IH0 N	0.03	N	N	N				N		Yes, we live in the same apartment building.	1537	http://lingtools.uoregon.edu/coraal/explorer/browse.php?what=DCA_se1_ag1_f_04_1.txt&line=1537&settime=1760.7198	0	0	NA	NA	NA	0	NA	0	N	N	N	N	DCA	F	AG1	SE1	2	TRUE	TRUE	N-like	DCA_se1_ag1_f_04	DCA_se1_ag1_f_04_1.wav	building	1760.6598	1761.0998	B|IH1|L|D|IH0|NG	1761.0198	1761.0498
B	326	DCA_se1_ag1_f_04_1	DCA_se1_ag1_f_04	2465.0816	2465.7216	skating	N	16044	S K EY1 T IH0 N	0.07	N	N	N				G		I got roller skating	2110	http://lingtools.uoregon.edu/coraal/explorer/browse.php?what=DCA_se1_ag1_f_04_1.txt&line=2110&settime=2465.0816	0	0	NA	NA	NA	1	NA	0.333333333	N	N	G	N	DCA	F	AG1	SE1	2	TRUE	TRUE	N-like	DCA_se1_ag1_f_04	DCA_se1_ag1_f_04_1.wav	skating	2465.0916	2465.7216	S|K|EY1|T|IH0|NG	2465.5316	2465.6416
B	327	DCA_se1_ag1_f_04_1	DCA_se1_ag1_f_04	2478.7828	2479.0628	something	Q+N	16068	S AH1 M TH IH0 N	0.03	N	N	N				N		in the street or the sidewalk or something, when you be skating.	2120	http://lingtools.uoregon.edu/coraal/explorer/browse.php?what=DCA_se1_ag1_f_04_1.txt&line=2120&settime=2478.7828	0	0	NA	NA	NA	0	NA	0	N	N	N	N	DCA	F	AG1	SE1	2	TRUE	TRUE	Other	DCA_se1_ag1_f_04	DCA_se1_ag1_f_04_1.wav	something	2478.7928	2479.0628	S|AH1|M|TH|IH0|NG	2479.0028	2479.0328
B	329	DCA_se1_ag1_f_04_1	DCA_se1_ag1_f_04	2499.3961	2499.8061	something	Q+N	16097	S AH1 M TH IH0 N	0.06	N	N	N				N		Mm- I call roller skates like you ride on ice or something like that.	2133	http://lingtools.uoregon.edu/coraal/explorer/browse.php?what=DCA_se1_ag1_f_04_1.txt&line=2133&settime=2499.3961	0	0	NA	NA	NA	0	NA	0	N	N	N	N	DCA	F	AG1	SE1	2	TRUE	TRUE	Other	DCA_se1_ag1_f_04	DCA_se1_ag1_f_04_1.wav	something	2499.3961	2499.7961	S|AH1|M|TH|IH0|NG	2499.7361	2499.7661
B	330	DCA_se1_ag1_f_04_1	DCA_se1_ag1_f_04	2510.2868	2510.6368	something	Q+N	16106	S AH1 M TH IH0 N	0.03	N	N	N				N		something like that.	2139	http://lingtools.uoregon.edu/coraal/explorer/browse.php?what=DCA_se1_ag1_f_04_1.txt&line=2139&settime=2510.2868	0	0	NA	NA	NA	0	NA	0	N	N	N	N	DCA	F	AG1	SE1	2	TRUE	TRUE	Other	DCA_se1_ag1_f_04	DCA_se1_ag1_f_04_1.wav	something	2510.2468	2510.6368	S|AH1|M|TH|IH0|NG	2510.5768	2510.6068
B	849	DCA_se1_ag1_m_07_2	DCA_se1_ag1_m_07	55.5839	55.9239	something	Q+N	2896	S AH1 M TH IH0 N	0.03	N	N	N		N				slangs, you know, like Pig Latin or something. But	35	http://lingtools.uoregon.edu/coraal/explorer/browse.php?what=DCA_se1_ag1_m_07_2.txt&line=35&settime=55.5839	0	0	NA	0	NA	NA	NA	0	N	N	N	N	DCA	M	AG1	SE1	2	TRUE	TRUE	Other	DCA_se1_ag1_m_07	DCA_se1_ag1_m_07_2.wav	something	55.6039	55.9339	S|AH1|M|TH|IH0|NG	55.8639	55.8939
B	850	DCA_se1_ag1_m_07_2	DCA_se1_ag1_m_07	58.6991	59.0191	nothing	Q+N	2906	N AH1 TH IH0 N	0.03	N	N	N		N				no language that, you know, like Germany or nothing like that.	37	http://lingtools.uoregon.edu/coraal/explorer/browse.php?what=DCA_se1_ag1_m_07_2.txt&line=37&settime=58.6991	0	0	NA	0	NA	NA	NA	0	N	N	N	N	DCA	M	AG1	SE1	2	TRUE	TRUE	Other	DCA_se1_ag1_m_07	DCA_se1_ag1_m_07_2.wav	nothing	58.7191	59.0491	N|AH1|TH|IH0|NG	58.9691	59.0191
B	854	DCA_se1_ag1_m_07_2	DCA_se1_ag1_m_07	135.3107	135.7107	doing	DAG	3092	D UW1 IH0 N	0.03	N	N	N		N				you know, hey, how you doing? and if he speak back, you know,	88	http://lingtools.uoregon.edu/coraal/explorer/browse.php?what=DCA_se1_ag1_m_07_2.txt&line=88&settime=135.3107	0	0	NA	0	NA	NA	NA	0	N	N	N	N	DCA	M	AG1	SE1	2	TRUE	TRUE	V-like	DCA_se1_ag1_m_07	DCA_se1_ag1_m_07_2.wav	doing	135.2907	135.7107	D|UW1|IH0|NG	135.6107	135.6807
B	856	DCA_se1_ag1_m_07_2	DCA_se1_ag1_m_07	147.8499	148.1399	something	Q+N	3147	S AH1 M TH IH0 N	0.03	N	N	N		N				And like, uh, you know, like we might be having a drink or something, you know. [Aks him] if he want a drink, or	94	http://lingtools.uoregon.edu/coraal/explorer/browse.php?what=DCA_se1_ag1_m_07_2.txt&line=94&settime=147.8499	0	0	NA	0	NA	NA	NA	0	N	N	N	N	DCA	M	AG1	SE1	2	TRUE	TRUE	Other	DCA_se1_ag1_m_07	DCA_se1_ag1_m_07_2.wav	something	147.8499	148.1399	S|AH1|M|TH|IH0|NG	148.0799	148.1099
B	858	DCA_se1_ag1_m_07_2	DCA_se1_ag1_m_07	173.3114	173.6514	hanging	VAG	3252	HH AE1 NG IH0 N	0.09	N	N	N		N				we might s- You know, he'll still be a friend of ours, but he won't be hanging with us. Like we'll see him, and you know,	110	http://lingtools.uoregon.edu/coraal/explorer/browse.php?what=DCA_se1_ag1_m_07_2.txt&line=110&settime=173.3114	0	0	NA	0	NA	NA	NA	0	N	N	N	N	DCA	M	AG1	SE1	2	TRUE	TRUE	V-like	DCA_se1_ag1_m_07	DCA_se1_ag1_m_07_2.wav	hanging	173.2714	173.6514	HH|AE1|NG|IH0|NG	173.5214	173.5714
B	860	DCA_se1_ag1_m_07_2	DCA_se1_ag1_m_07	176.7292	177.1192	going	VAG	3269	G OW1 IH0 N	0.09	N	N	N		N				hey, how you doing? and keep going, you [know.]	112	http://lingtools.uoregon.edu/coraal/explorer/browse.php?what=DCA_se1_ag1_m_07_2.txt&line=112&settime=176.7292	0	0	NA	0	NA	NA	NA	0	N	N	N	N	DCA	M	AG1	SE1	2	TRUE	TRUE	V-like	DCA_se1_ag1_m_07	DCA_se1_ag1_m_07_2.wav	going	176.7392	177.0992	G|OW1|IH0|N	176.9692	177.0292
B	862	DCA_se1_ag1_m_07_2	DCA_se1_ag1_m_07	222.1538	222.4138	coming	VAG	3388	K AH1 M IH0 N	0.04	N	N	N		N				Uh, well you know, I was coming from a party on my sixteenth birthday.	143	http://lingtools.uoregon.edu/coraal/explorer/browse.php?what=DCA_se1_ag1_m_07_2.txt&line=143&settime=222.1538	0	0	NA	0	NA	NA	NA	0	N	N	N	N	DCA	M	AG1	SE1	2	TRUE	TRUE	V-like	DCA_se1_ag1_m_07	DCA_se1_ag1_m_07_2.wav	coming	222.1438	222.4138	K|AH1|M|IH0|NG	222.3438	222.3738
B	866	DCA_se1_ag1_m_07_2	DCA_se1_ag1_m_07	268.9825	269.3425	nothing	Q+N	3566	N AH1 TH IH0 N	0.04	N	N	N		N				[And the] boy, he got five years from what I hear, you know. I don't even know his name or nothing like that.	175	http://lingtools.uoregon.edu/coraal/explorer/browse.php?what=DCA_se1_ag1_m_07_2.txt&line=175&settime=268.9825	0	0	NA	0	NA	NA	NA	0	N	N	N	N	DCA	M	AG1	SE1	2	TRUE	TRUE	Other	DCA_se1_ag1_m_07	DCA_se1_ag1_m_07_2.wav	nothing	268.9925	269.3325	N|AH1|TH|IH0|NG	269.2625	269.3025
B	867	DCA_se1_ag1_m_07_2	DCA_se1_ag1_m_07	279.2626	279.6626	nothing	Q+N	3590	N AH1 TH IH0 N	0.08	N	N	N		N				[I didn't] cry or nothing, you know. I was more like	180	http://lingtools.uoregon.edu/coraal/explorer/browse.php?what=DCA_se1_ag1_m_07_2.txt&line=180&settime=279.2626	0	0	NA	0	NA	NA	NA	0	N	N	N	N	DCA	M	AG1	SE1	2	TRUE	TRUE	Other	DCA_se1_ag1_m_07	DCA_se1_ag1_m_07_2.wav	nothing	279.2626	279.6426	N|AH1|TH|IH0|NG	279.5326	279.6126
B	871	DCA_se1_ag1_m_07_2	DCA_se1_ag1_m_07	298.6911	298.9511	coming	VAG	3647	K AH1 M IH0 N	0.03	N	N	N		N				coming out of [my stomach /and things/.]	194	http://lingtools.uoregon.edu/coraal/explorer/browse.php?what=DCA_se1_ag1_m_07_2.txt&line=194&settime=298.6911	0	0	NA	0	NA	NA	NA	0	N	N	N	N	DCA	M	AG1	SE1	2	TRUE	TRUE	V-like	DCA_se1_ag1_m_07	DCA_se1_ag1_m_07_2.wav	coming	298.6911	298.9511	K|AH1|M|IH0|NG	298.8911	298.9211
B	872	DCA_se1_ag1_m_07_2	DCA_se1_ag1_m_07	301.8965	302.3565	burning	VAG	3656	B ER1 N IH0 N	0.08	N	N	N		N				It was burning, but you know, I was too scared to feel the pain, you know.	196	http://lingtools.uoregon.edu/coraal/explorer/browse.php?what=DCA_se1_ag1_m_07_2.txt&line=196&settime=301.8965	0	0	NA	0	NA	NA	NA	0	N	N	N	N	DCA	M	AG1	SE1	2	TRUE	TRUE	V-like	DCA_se1_ag1_m_07	DCA_se1_ag1_m_07_2.wav	burning	301.8865	302.3565	B|ER1|N|IH0|NG	302.2065	302.2765
B	873	DCA_se1_ag1_m_07_2	DCA_se1_ag1_m_07	306.1578	306.6178	hurting	VAG	3676	HH ER1 T IH0 N	0.11	N	N	N		N				So I wouldn't say it was hurting, you know.	198	http://lingtools.uoregon.edu/coraal/explorer/browse.php?what=DCA_se1_ag1_m_07_2.txt&line=198&settime=306.1578	0	0	NA	0	NA	NA	NA	0	N	N	N	N	DCA	M	AG1	SE1	2	TRUE	TRUE	V-like	DCA_se1_ag1_m_07	DCA_se1_ag1_m_07_2.wav	hurting	306.1478	306.6178	HH|ER1|T|IH0|NG	306.4778	306.5078
B	874	DCA_se1_ag1_m_07_2	DCA_se1_ag1_m_07	309.3422	309.7722	nothing	Q+N	3688	N AH1 TH IH0 N	0.06	N	N	N		N				[Like] you cut your- you don't fall down or nothing. I just knew it was a bullet in my stomach that could kill me, you know.	200	http://lingtools.uoregon.edu/coraal/explorer/browse.php?what=DCA_se1_ag1_m_07_2.txt&line=200&settime=309.3422	0	0	NA	0	NA	NA	NA	0	N	N	N	N	DCA	M	AG1	SE1	2	TRUE	TRUE	Other	DCA_se1_ag1_m_07	DCA_se1_ag1_m_07_2.wav	nothing	309.3422	309.7722	N|AH1|TH|IH0|NG	309.6822	309.7122
B	875	DCA_se1_ag1_m_07_2	DCA_se1_ag1_m_07	315.0603	315.3503	thinking	VAG	3715	TH IH1 NG K IH0 N	0.03	N	N	G		N				And that was the only thing, you know, I was thinking about.	202	http://lingtools.uoregon.edu/coraal/explorer/browse.php?what=DCA_se1_ag1_m_07_2.txt&line=202&settime=315.0603	0	1	NA	0	NA	NA	NA	0.333333333	N	G	N	N	DCA	M	AG1	SE1	2	TRUE	TRUE	V-like	DCA_se1_ag1_m_07	DCA_se1_ag1_m_07_2.wav	thinking	315.0603	315.3503	TH|IH1|NG|K|IH0|NG	315.2903	315.3203
B	786	DCA_se1_ag1_m_07_1	DCA_se1_ag1_m_07	180.5536	180.9136	something	Q+N	3727	S AH1 M TH IH0 N	0.03	N	N	N		N				something like that.	149	http://lingtools.uoregon.edu/coraal/explorer/browse.php?what=DCA_se1_ag1_m_07_1.txt&line=149&settime=180.5536	0	0	NA	0	NA	NA	NA	0	N	N	N	N	DCA	M	AG1	SE1	2	TRUE	TRUE	Other	DCA_se1_ag1_m_07	DCA_se1_ag1_m_07_1.wav	something	180.6136	180.9136	S|AH1|M|TH|IH0|NG	180.8536	180.8836
B	787	DCA_se1_ag1_m_07_1	DCA_se1_ag1_m_07	197.7208	197.8908	nothing	Q+N	3754	N AH1 TH IH0 N	0.03	N	N	N		N				Nothing [like that.]	161	http://lingtools.uoregon.edu/coraal/explorer/browse.php?what=DCA_se1_ag1_m_07_1.txt&line=161&settime=197.7208	0	0	NA	0	NA	NA	NA	0	N	N	N	N	DCA	M	AG1	SE1	2	TRUE	TRUE	Other	DCA_se1_ag1_m_07	DCA_se1_ag1_m_07_1.wav	nothing	197.7208	197.9008	N|AH1|TH|IH0|NG|AH1	197.8708	197.9008
B	788	DCA_se1_ag1_m_07_1	DCA_se1_ag1_m_07	202.5072	202.7572	looking	VAG	3763	L UH1 K IH0 N	0.04	N	N	N		N				No, I did- I haven't been looking at TV lately.	164	http://lingtools.uoregon.edu/coraal/explorer/browse.php?what=DCA_se1_ag1_m_07_1.txt&line=164&settime=202.5072	0	0	NA	0	NA	NA	NA	0	N	N	N	N	DCA	M	AG1	SE1	2	TRUE	TRUE	V-like	DCA_se1_ag1_m_07	DCA_se1_ag1_m_07_1.wav	looking	202.5072	202.7672	L|UH1|K|IH0|NG	202.6872	202.7172
B	789	DCA_se1_ag1_m_07_1	DCA_se1_ag1_m_07	204.8992	205.3392	working	VAG	3771	W ER1 K IH0 N	0.03	N	N	N		N				[You know], I've been working and	166	http://lingtools.uoregon.edu/coraal/explorer/browse.php?what=DCA_se1_ag1_m_07_1.txt&line=166&settime=204.8992	0	0	NA	0	NA	NA	NA	0	N	N	N	N	DCA	M	AG1	SE1	2	TRUE	TRUE	V-like	DCA_se1_ag1_m_07	DCA_se1_ag1_m_07_1.wav	working	204.9292	205.3192	W|ER1|K|IH0|NG	205.2292	205.2792
B	883	DCA_se1_ag1_m_07_2	DCA_se1_ag1_m_07	409.9003	410.1403	going	VAG	3971	G OW1 IH0 N	0.03	N	N	N		N				you know, like when I think of going to school for four more years, you know,	256	http://lingtools.uoregon.edu/coraal/explorer/browse.php?what=DCA_se1_ag1_m_07_2.txt&line=256&settime=409.9003	0	0	NA	0	NA	NA	NA	0	N	N	N	N	DCA	M	AG1	SE1	2	TRUE	TRUE	V-like	DCA_se1_ag1_m_07	DCA_se1_ag1_m_07_2.wav	going	409.9003	410.1403	G|OW1|IH0|NG	410.0503	410.1103
B	884	DCA_se1_ag1_m_07_2	DCA_se1_ag1_m_07	430.6927	430.9527	going	VAG	4054	G OW1 IH0 N	0.03	N	N	N		N				Instead of going overseas in Vietnam and all that, you know.	274	http://lingtools.uoregon.edu/coraal/explorer/browse.php?what=DCA_se1_ag1_m_07_2.txt&line=274&settime=430.6927	0	0	NA	0	NA	NA	NA	0	N	N	N	N	DCA	M	AG1	SE1	2	TRUE	TRUE	V-like	DCA_se1_ag1_m_07	DCA_se1_ag1_m_07_2.wav	going	430.6827	430.9527	G|OW1|IH0|N	430.8827	430.9227
B	887	DCA_se1_ag1_m_07_2	DCA_se1_ag1_m_07	470.8035	471.1335	something	Q+N	4166	S AH1 M TH IH0 N	0.03	N	N	N		N				maybe your little brothers and sisters, you know. You get them a little something, you know, saying, [you know], Merry Christmas, you know.	293	http://lingtools.uoregon.edu/coraal/explorer/browse.php?what=DCA_se1_ag1_m_07_2.txt&line=293&settime=470.8035	0	0	NA	0	NA	NA	NA	0	N	N	N	N	DCA	M	AG1	SE1	2	TRUE	TRUE	Other	DCA_se1_ag1_m_07	DCA_se1_ag1_m_07_2.wav	something	470.8035	471.1335	S|AH1|M|TH|IH0|NG	471.0735	471.1035
B	803	DCA_se1_ag1_m_07_1	DCA_se1_ag1_m_07	355.1303	355.4503	something	Q+N	4183	S AH1 M TH IH0 N	0.03	N	N	N		N				something like that I go.	277	http://lingtools.uoregon.edu/coraal/explorer/browse.php?what=DCA_se1_ag1_m_07_1.txt&line=277&settime=355.1303	0	0	NA	0	NA	NA	NA	0	N	N	N	N	DCA	M	AG1	SE1	2	TRUE	TRUE	Other	DCA_se1_ag1_m_07	DCA_se1_ag1_m_07_1.wav	something	355.1603	355.4503	S|AH1|M|TH|IH0|NG	355.3903	355.4203
B	889	DCA_se1_ag1_m_07_2	DCA_se1_ag1_m_07	477.8307	478.3107	morning	N	4195	M AO1 R N IH0 N	0.08	N	N	N		N				you know, you party, two or three in the morning or something, you know.	297	http://lingtools.uoregon.edu/coraal/explorer/browse.php?what=DCA_se1_ag1_m_07_2.txt&line=297&settime=477.8307	0	0	NA	0	NA	NA	NA	0	N	N	N	N	DCA	M	AG1	SE1	2	TRUE	TRUE	N-like	DCA_se1_ag1_m_07	DCA_se1_ag1_m_07_2.wav	morning	477.8307	478.3107	M|AO1|R|N|IH0|NG	478.2007	478.2307
B	890	DCA_se1_ag1_m_07_2	DCA_se1_ag1_m_07	478.3807	478.7107	something	Q+N	4197	S AH1 M TH IH0 N	0.03	N	N	N		N				you know, you party, two or three in the morning or something, you know.	297	http://lingtools.uoregon.edu/coraal/explorer/browse.php?what=DCA_se1_ag1_m_07_2.txt&line=297&settime=478.3807	0	0	NA	0	NA	NA	NA	0	N	N	N	N	DCA	M	AG1	SE1	2	TRUE	TRUE	Other	DCA_se1_ag1_m_07	DCA_se1_ag1_m_07_2.wav	something	478.3907	478.7107	S|AH1|M|TH|IH0|NG	478.6507	478.6807
B	891	DCA_se1_ag1_m_07_2	DCA_se1_ag1_m_07	483.6291	483.9691	nothing	Q+N	4219	N Y AH1 TH IH0 N	0.04	N	N	N		N				You know, where you can handle yourself. I don't mean drunk like wine head or [nothing, [you] know.	301	http://lingtools.uoregon.edu/coraal/explorer/browse.php?what=DCA_se1_ag1_m_07_2.txt&line=301&settime=483.6291	0	0	NA	0	NA	NA	NA	0	N	N	N	N	DCA	M	AG1	SE1	2	TRUE	TRUE	Other	DCA_se1_ag1_m_07	DCA_se1_ag1_m_07_2.wav	nothing	483.6291	483.9591	N|Y|AE1|AH1|TH|IH0|NG	483.8991	483.9291
B	804	DCA_se1_ag1_m_07_1	DCA_se1_ag1_m_07	374.7823	375.1123	living	VAG	4231	L IH1 V IH0 N	0.04	N	N	N		N				[And uh], they were living together on a farm. You could say, you know, all by theyself.	291	http://lingtools.uoregon.edu/coraal/explorer/browse.php?what=DCA_se1_ag1_m_07_1.txt&line=291&settime=374.7823	0	0	NA	0	NA	NA	NA	0	N	N	N	N	DCA	M	AG1	SE1	2	TRUE	TRUE	V-like	DCA_se1_ag1_m_07	DCA_se1_ag1_m_07_1.wav	living	374.7923	375.1123	L|IH1|V|IH0|NG	375.0223	375.0823
B	892	DCA_se1_ag1_m_07_2	DCA_se1_ag1_m_07	487.7395	488.2295	talking	VAG	4234	T AO1 K IH0 NG	0.06	G	N	N		N				like you might sit up all night talking, and you know, just drinking, you know.	305	http://lingtools.uoregon.edu/coraal/explorer/browse.php?what=DCA_se1_ag1_m_07_2.txt&line=305&settime=487.7395	0	0	NA	0	NA	NA	NA	0	N	N	N	N	DCA	M	AG1	SE1	2	TRUE	FALSE	V-like	DCA_se1_ag1_m_07	DCA_se1_ag1_m_07_2.wav	talking	487.7295	488.2495	T|AO1|K|IH0|NG	488.1295	488.1795
B	894	DCA_se1_ag1_m_07_2	DCA_se1_ag1_m_07	508.8258	509.1658	meeting	N	4295	M IY1 T IH0 N	0.09	N	N	N		N				The teachers have some kind of meeting.	317	http://lingtools.uoregon.edu/coraal/explorer/browse.php?what=DCA_se1_ag1_m_07_2.txt&line=317&settime=508.8258	0	0	NA	0	NA	NA	NA	0	N	N	N	N	DCA	M	AG1	SE1	2	TRUE	TRUE	N-like	DCA_se1_ag1_m_07	DCA_se1_ag1_m_07_2.wav	meeting	508.7658	509.1658	M|IY1|T|IH0|NG	509.0458	509.0758
B	806	DCA_se1_ag1_m_07_1	DCA_se1_ag1_m_07	397.7062	397.9062	eating	VAG	4314	IY1 T IH0 N	0.03	N	N	N		N				and uh, she wouldn't shoot the fox. You know the fox was eating up they chickens, but	306	http://lingtools.uoregon.edu/coraal/explorer/browse.php?what=DCA_se1_ag1_m_07_1.txt&line=306&settime=397.7062	0	0	NA	0	NA	NA	NA	0	N	N	N	N	DCA	M	AG1	SE1	2	TRUE	TRUE	V-like	DCA_se1_ag1_m_07	DCA_se1_ag1_m_07_1.wav	eating	397.7162	397.9062	IY1|T|IH0|NG	397.8462	397.8762
B	897	DCA_se1_ag1_m_07_2	DCA_se1_ag1_m_07	544.5178	545.0178	something	Q+N	4335	S AH1 M TH HH IH0 N	0.03	N	N	N		N				might find some old clothes at home, like pants too big for you, you know, like a hobo or [something.]	335	http://lingtools.uoregon.edu/coraal/explorer/browse.php?what=DCA_se1_ag1_m_07_2.txt&line=335&settime=544.5178	0	0	NA	0	NA	NA	NA	0	N	N	N	N	DCA	M	AG1	SE1	2	TRUE	TRUE	Other	DCA_se1_ag1_m_07	DCA_se1_ag1_m_07_2.wav	something	544.5278	545.0178	S|AH1|M|TH|HH|M|IH0|NG	544.9578	544.9878
B	901	DCA_se1_ag1_m_07_2	DCA_se1_ag1_m_07	596.5155	596.8955	something	Q+N	4486	S AH1 M TH IH0 N	0.03	N	N	N		N				[yeah, they,] you know, something, but I never even went to that, you know. I-	367	http://lingtools.uoregon.edu/coraal/explorer/browse.php?what=DCA_se1_ag1_m_07_2.txt&line=367&settime=596.5155	0	0	NA	0	NA	NA	NA	0	N	N	N	N	DCA	M	AG1	SE1	2	TRUE	TRUE	Other	DCA_se1_ag1_m_07	DCA_se1_ag1_m_07_2.wav	something	596.5055	596.8955	S|AH1|M|TH|IH0|NG	596.8355	596.8655
B	809	DCA_se1_ag1_m_07_1	DCA_se1_ag1_m_07	459.2873	459.5973	knowing	VAG	4514	N OW1 IH0 N	0.04	N	N	N		N				after only knowing each other a short while.	355	http://lingtools.uoregon.edu/coraal/explorer/browse.php?what=DCA_se1_ag1_m_07_1.txt&line=355&settime=459.2873	0	0	NA	0	NA	NA	NA	0	N	N	N	N	DCA	M	AG1	SE1	2	TRUE	TRUE	V-like	DCA_se1_ag1_m_07	DCA_se1_ag1_m_07_1.wav	knowing	459.3073	459.5973	N|OW1|IH0|NG	459.4973	459.5573
B	810	DCA_se1_ag1_m_07_1	DCA_se1_ag1_m_07	484.0827	484.3627	trying	VAG	4598	T R AY1 N	0.05	N	N	N		N				her father you know, thought maybe Sidney Poitier was just, you know somebody trying to	374	http://lingtools.uoregon.edu/coraal/explorer/browse.php?what=DCA_se1_ag1_m_07_1.txt&line=374&settime=484.0827	0	0	NA	0	NA	NA	NA	0	N	N	N	N	DCA	M	AG1	SE1	2	TRUE	TRUE	V-like	DCA_se1_ag1_m_07	DCA_se1_ag1_m_07_1.wav	trying	484.0827	484.3627	T|R|AY1|NG	484.1927	484.3227
B	905	DCA_se1_ag1_m_07_2	DCA_se1_ag1_m_07	676.5192	677.0492	evening	N	4737	IY1 V N IH0 N	0.09	N	G	G		G				in the evening, you know. And	418	http://lingtools.uoregon.edu/coraal/explorer/browse.php?what=DCA_se1_ag1_m_07_2.txt&line=418&settime=676.5192	1	1	NA	1	NA	NA	NA	1	G	G	G	G	DCA	M	AG1	SE1	3	FALSE	TRUE	N-like	DCA_se1_ag1_m_07	DCA_se1_ag1_m_07_2.wav	evening	676.5492	677.0392	IY1|V|N|IH0|NG	676.9292	676.9792
B	906	DCA_se1_ag1_m_07_2	DCA_se1_ag1_m_07	681.7493	681.9993	something	Q+N	4751	S AH1 Y M TH IH0 UW1 N SH	0.06	N	N	N		N				[Do you shoot pretty good] pool?	424	http://lingtools.uoregon.edu/coraal/explorer/browse.php?what=DCA_se1_ag1_m_07_2.txt&line=424&settime=681.7493	0	0	NA	0	NA	NA	NA	0	N	N	N	N	DCA	M	AG1	SE1	2	TRUE	TRUE	Other	DCA_se1_ag1_m_07	DCA_se1_ag1_m_07_2.wav	something	681.7393	681.9593	S|UW1|AH1|Y|M|TH|IH0|NG|UW1	681.9293	681.9593
B	816	DCA_se1_ag1_m_07_1	DCA_se1_ag1_m_07	538.4103	538.7503	passing	VAG	4771	P AE1 S IH0 N	0.07	N	N	N		N				Sidney Poitier was passing through the town,	411	http://lingtools.uoregon.edu/coraal/explorer/browse.php?what=DCA_se1_ag1_m_07_1.txt&line=411&settime=538.4103	0	0	NA	0	NA	NA	NA	0	N	N	N	N	DCA	M	AG1	SE1	2	TRUE	TRUE	V-like	DCA_se1_ag1_m_07	DCA_se1_ag1_m_07_1.wav	passing	538.4103	538.7703	P|AE1|S|IH0|NG	538.6503	538.6803
B	907	DCA_se1_ag1_m_07_2	DCA_se1_ag1_m_07	708.1667	708.7267	gambling	VAG	4830	G AE1 M B L IH0 N	0.08	N	N	N		N				one night, you know, we has a little money, you know, so we was gambling, you know. And I, you know, I won all the money and things, you know.	442	http://lingtools.uoregon.edu/coraal/explorer/browse.php?what=DCA_se1_ag1_m_07_2.txt&line=442&settime=708.1667	0	0	NA	0	NA	NA	NA	0	N	N	N	N	DCA	M	AG1	SE1	2	TRUE	TRUE	V-like	DCA_se1_ag1_m_07	DCA_se1_ag1_m_07_2.wav	gambling	708.1467	708.7267	G|AE1|M|B|L|IH0|NG	708.5967	708.6367
B	909	DCA_se1_ag1_m_07_2	DCA_se1_ag1_m_07	725.1018	725.5218	missing	VAG	4873	M IH1 S IH0 N	0.07	N	N	G		G				ran out, you know, without missing, you [know.]	452	http://lingtools.uoregon.edu/coraal/explorer/browse.php?what=DCA_se1_ag1_m_07_2.txt&line=452&settime=725.1018	0	1	NA	1	NA	NA	NA	0.666666667	N	G	G	G	DCA	M	AG1	SE1	2	FALSE	TRUE	V-like	DCA_se1_ag1_m_07	DCA_se1_ag1_m_07_2.wav	missing	725.0918	725.5118	M|IH1|S|IH0|NG	725.4218	725.4618
B	821	DCA_se1_ag1_m_07_1	DCA_se1_ag1_m_07	627.1244	627.5044	making	VAG	5078	M EY1 K IH0 N	0.04	N	N	N		N				you know, making it, you know, with a white man, you know,	480	http://lingtools.uoregon.edu/coraal/explorer/browse.php?what=DCA_se1_ag1_m_07_1.txt&line=480&settime=627.1244	0	0	NA	0	NA	NA	NA	0	N	N	N	N	DCA	M	AG1	SE1	2	TRUE	TRUE	V-like	DCA_se1_ag1_m_07	DCA_se1_ag1_m_07_1.wav	making	627.1244	627.5044	M|EY1|K|IH0|NG	627.4244	627.4544
B	822	DCA_se1_ag1_m_07_1	DCA_se1_ag1_m_07	643.9681	644.3481	making	VAG	5142	M EY1 K IH0 N	0.09	N	N	G		N				And he was making y- more money than he was and you know, that's what they couldn't understand.	493	http://lingtools.uoregon.edu/coraal/explorer/browse.php?what=DCA_se1_ag1_m_07_1.txt&line=493&settime=643.9681	0	1	NA	0	NA	NA	NA	0.333333333	N	G	N	N	DCA	M	AG1	SE1	2	TRUE	TRUE	V-like	DCA_se1_ag1_m_07	DCA_se1_ag1_m_07_1.wav	making	643.9681	644.3081	M|EY1|K|IH0|NG	644.1881	644.2681
B	824	DCA_se1_ag1_m_07_1	DCA_se1_ag1_m_07	665.6701	666.0201	nothing	Q+N	5173	N AH1 TH IH0 N	0.03	N	N	N		N				it wasn't never my favorite or nothing like that. He was just my m- , you know my mother's cat.	507	http://lingtools.uoregon.edu/coraal/explorer/browse.php?what=DCA_se1_ag1_m_07_1.txt&line=507&settime=665.6701	0	0	NA	0	NA	NA	NA	0	N	N	N	N	DCA	M	AG1	SE1	2	TRUE	TRUE	Other	DCA_se1_ag1_m_07	DCA_se1_ag1_m_07_1.wav	nothing	665.7101	666.0201	N|AH1|TH|IH0|NG	665.9501	665.9901
B	825	DCA_se1_ag1_m_07_1	DCA_se1_ag1_m_07	692.5746	692.8246	having	HAG	5252	HH AE1 V IH0 N	0.04	N	N	N		N				I would- wouldn't mind having one of them, but you know, they turn on you, you know.	525	http://lingtools.uoregon.edu/coraal/explorer/browse.php?what=DCA_se1_ag1_m_07_1.txt&line=525&settime=692.5746	0	0	NA	0	NA	NA	NA	0	N	N	N	N	DCA	M	AG1	SE1	2	TRUE	TRUE	V-like	DCA_se1_ag1_m_07	DCA_se1_ag1_m_07_1.wav	having	692.5746	692.8246	HH|AE1|V|IH0|NG	692.7646	692.7946
B	827	DCA_se1_ag1_m_07_1	DCA_se1_ag1_m_07	789.484	789.764	something	Q+N	5512	S AH1 M TH IH0 N	0.03	N	N	N		N				look at television or you know, something like that.	597	http://lingtools.uoregon.edu/coraal/explorer/browse.php?what=DCA_se1_ag1_m_07_1.txt&line=597&settime=789.484	0	0	NA	0	NA	NA	NA	0	N	N	N	N	DCA	M	AG1	SE1	2	TRUE	TRUE	Other	DCA_se1_ag1_m_07	DCA_se1_ag1_m_07_1.wav	something	789.494	789.764	S|AH1|M|TH|IH0|NG	789.704	789.734
B	829	DCA_se1_ag1_m_07_1	DCA_se1_ag1_m_07	814.577	814.797	something	Q+N	5578	S AH1 M TH IH0 N	0.03	N	N	N		N				Cause you know, they made you get your work done, so you had to learn something when you leave [there.]	611	http://lingtools.uoregon.edu/coraal/explorer/browse.php?what=DCA_se1_ag1_m_07_1.txt&line=611&settime=814.577	0	0	NA	0	NA	NA	NA	0	N	N	N	N	DCA	M	AG1	SE1	2	TRUE	TRUE	Other	DCA_se1_ag1_m_07	DCA_se1_ag1_m_07_1.wav	something	814.577	814.797	S|AH1|M|TH|IH0|NG	814.737	814.767
B	832	DCA_se1_ag1_m_07_1	DCA_se1_ag1_m_07	896.7646	897.1446	something	Q+N	5808	S AH1 M TH IH0 N	0.03	N	N	N		N				You know, holler at me. Tell me I should have went to bed earlier or something, you know.	660	http://lingtools.uoregon.edu/coraal/explorer/browse.php?what=DCA_se1_ag1_m_07_1.txt&line=660&settime=896.7646	0	0	NA	0	NA	NA	NA	0	N	N	N	N	DCA	M	AG1	SE1	2	TRUE	TRUE	Other	DCA_se1_ag1_m_07	DCA_se1_ag1_m_07_1.wav	something	896.7746	897.1446	S|AH1|M|TH|IH0|NG	897.0846	897.1146
B	834	DCA_se1_ag1_m_07_1	DCA_se1_ag1_m_07	968.6946	969.0146	coming	VAG	6008	K AH1 M IH0 N	0.05	N	N	N		N				Except for, you know, little things, like, be coming through the line,	699	http://lingtools.uoregon.edu/coraal/explorer/browse.php?what=DCA_se1_ag1_m_07_1.txt&line=699&settime=968.6946	0	0	NA	0	NA	NA	NA	0	N	N	N	N	DCA	M	AG1	SE1	2	TRUE	TRUE	V-like	DCA_se1_ag1_m_07	DCA_se1_ag1_m_07_1.wav	coming	968.6946	969.0146	K|AH1|M|IH0|NG	968.9346	968.9646
B	843	DCA_se1_ag1_m_07_1	DCA_se1_ag1_m_07	1066.0648	1066.3748	something	Q+N	6278	S AH1 M TH IH0 N	0.03	N	N	N		N				You know, like, maybe on occasion you might, you know, get a little drink or something like that together, [you know.]	758	http://lingtools.uoregon.edu/coraal/explorer/browse.php?what=DCA_se1_ag1_m_07_1.txt&line=758&settime=1066.0648	0	0	NA	0	NA	NA	NA	0	N	N	N	N	DCA	M	AG1	SE1	2	TRUE	TRUE	Other	DCA_se1_ag1_m_07	DCA_se1_ag1_m_07_1.wav	something	1066.0648	1066.3748	S|AH1|M|TH|IH0|NG	1066.3148	1066.3448
B	2756	DCA_se2_ag1_m_05_2	DCA_se2_ag1_m_05	42.2732	42.4932	going	VAG	811	G OW1 IH0 N	0.07	N	G	G					G	What am I going to get for Christmas?	20	http://lingtools.uoregon.edu/coraal/explorer/browse.php?what=DCA_se2_ag1_m_05_2.txt&line=20&settime=42.2732	1	1	NA	NA	NA	NA	1	1	G	G	G	G	DCA	M	AG1	SE2+3	2	FALSE	TRUE	V-like	DCA_se2_ag1_m_05	DCA_se2_ag1_m_05_2.wav	going	42.2732	42.5332	G|OW1|IH0|N	42.3632	42.4332
B	2759	DCA_se2_ag1_m_05_2	DCA_se2_ag1_m_05	101.7145	102.1045	something	Q+N	983	S AH1 M TH IH0 N	0.07	N	N	N					N	but you knew something fishy was going on downstairs while you were upstairs, you understand	56	http://lingtools.uoregon.edu/coraal/explorer/browse.php?what=DCA_se2_ag1_m_05_2.txt&line=56&settime=101.7145	0	0	NA	NA	NA	NA	0	0	N	N	N	N	DCA	M	AG1	SE2+3	2	TRUE	TRUE	Other	DCA_se2_ag1_m_05	DCA_se2_ag1_m_05_2.wav	something	101.7145	102.0945	S|AH1|M|TH|IH0|NG	101.9945	102.0245
B	2767	DCA_se2_ag1_m_05_2	DCA_se2_ag1_m_05	230.9321	231.1621	something	Q+N	1268	S AH1 M TH IH0 N	0.03	N	N	N					N	something like a	161	http://lingtools.uoregon.edu/coraal/explorer/browse.php?what=DCA_se2_ag1_m_05_2.txt&line=161&settime=230.9321	0	0	NA	NA	NA	NA	0	0	N	N	N	N	DCA	M	AG1	SE2+3	2	TRUE	TRUE	Other	DCA_se2_ag1_m_05	DCA_se2_ag1_m_05_2.wav	something	230.9221	231.1621	S|AH1|M|TH|IH0|NG	231.1021	231.1321
B	2769	DCA_se2_ag1_m_05_2	DCA_se2_ag1_m_05	287.3181	287.7181	everything	Q+N	1378	EH1 V R IY0 TH IH2 N	0.04	N	G	G					G	I'd get me some suits, coats, y- I- everything you know, a whole complete wardrobe	207	http://lingtools.uoregon.edu/coraal/explorer/browse.php?what=DCA_se2_ag1_m_05_2.txt&line=207&settime=287.3181	1	1	NA	NA	NA	NA	1	1	G	G	G	G	DCA	M	AG1	SE2+3	3	FALSE	TRUE	Other	DCA_se2_ag1_m_05	DCA_se2_ag1_m_05_2.wav	everything	287.3281	287.7681	EH1|V|R|IY0|TH|IH2|NG	287.6481	287.6781
B	2771	DCA_se2_ag1_m_05_2	DCA_se2_ag1_m_05	305.8178	306.1078	waiting	VAG	1442	W EY1 T IH0 N	0.03	N	N	N					N	men might be just waiting for me to come out	225	http://lingtools.uoregon.edu/coraal/explorer/browse.php?what=DCA_se2_ag1_m_05_2.txt&line=225&settime=305.8178	0	0	NA	NA	NA	NA	0	0	N	N	N	N	DCA	M	AG1	SE2+3	2	TRUE	TRUE	V-like	DCA_se2_ag1_m_05	DCA_se2_ag1_m_05_2.wav	waiting	305.8278	306.0978	W|EY1|T|IH0|NG	305.9778	306.0078
B	2772	DCA_se2_ag1_m_05_2	DCA_se2_ag1_m_05	313.6552	313.9652	talking	VAG	1479	T AO1 K IH0 N	0.06	N	N	N					N	time I come out they lay a copy down for me you know [with a big cigar /in my mouth, I went out/] talking trash, you know like uh uh what's his name? Groucho Marx?	229	http://lingtools.uoregon.edu/coraal/explorer/browse.php?what=DCA_se2_ag1_m_05_2.txt&line=229&settime=313.6552	0	0	NA	NA	NA	NA	0	0	N	N	N	N	DCA	M	AG1	SE2+3	2	TRUE	TRUE	V-like	DCA_se2_ag1_m_05	DCA_se2_ag1_m_05_2.wav	talking	313.6552	313.9652	T|AO1|K|IH0|NG	313.8652	313.9052
B	2775	DCA_se2_ag1_m_05_2	DCA_se2_ag1_m_05	366.601	367.041	something	Q+N	1563	S AH1 M TH IH0 N	0.11	N	N	N					N	something	278	http://lingtools.uoregon.edu/coraal/explorer/browse.php?what=DCA_se2_ag1_m_05_2.txt&line=278&settime=366.601	0	0	NA	NA	NA	NA	0	0	N	N	N	N	DCA	M	AG1	SE2+3	2	TRUE	TRUE	Other	DCA_se2_ag1_m_05	DCA_se2_ag1_m_05_2.wav	something	366.601	367.041	S|AH1|M|TH|IH0|NG	366.901	366.931
B	2777	DCA_se2_ag1_m_05_2	DCA_se2_ag1_m_05	373.323	373.623	following	VAG	1585	F AA1 L OW0 IH0 N	0.03	N	N	N					N	as a matter of fact one time I was coming down a steep hill following the bigger guys you know,	286	http://lingtools.uoregon.edu/coraal/explorer/browse.php?what=DCA_se2_ag1_m_05_2.txt&line=286&settime=373.323	0	0	NA	NA	NA	NA	0	0	N	N	N	N	DCA	M	AG1	SE2+3	3	TRUE	TRUE	V-like	DCA_se2_ag1_m_05	DCA_se2_ag1_m_05_2.wav	following	373.323	373.633	F|AA1|L|OW0|IH0|NG	373.553	373.583
B	2779	DCA_se2_ag1_m_05_2	DCA_se2_ag1_m_05	383.4241	383.6641	coming	VAG	1615	K AH1 M IH0 NG	0.03	G	N	G					G	I could see a car turning up and coming straight up the hill	294	http://lingtools.uoregon.edu/coraal/explorer/browse.php?what=DCA_se2_ag1_m_05_2.txt&line=294&settime=383.4241	0	1	NA	NA	NA	NA	1	0.666666667	N	G	G	G	DCA	M	AG1	SE2+3	2	FALSE	FALSE	V-like	DCA_se2_ag1_m_05	DCA_se2_ag1_m_05_2.wav	coming	383.4241	383.7241	K|AH1|M|IH0|NG	383.6041	383.6341
B	2787	DCA_se2_ag1_m_05_2	DCA_se2_ag1_m_05	491.8678	492.3078	everything	Q+N	1901	EH1 V R IY0 TH IH2 NG	0.16	G	G	G					G	you know everything's turned against me and I say you know I- it was gonna happen anyway you know.	378	http://lingtools.uoregon.edu/coraal/explorer/browse.php?what=DCA_se2_ag1_m_05_2.txt&line=378&settime=491.8678	1	1	NA	NA	NA	NA	1	1	G	G	G	G	DCA	M	AG1	SE2+3	3	FALSE	FALSE	Other	DCA_se2_ag1_m_05	DCA_se2_ag1_m_05_2.wav	everything	491.8378	492.2978	EH1|V|R|IY0|TH|IH2|NG	492.0978	492.1678
B	2788	DCA_se2_ag1_m_05_2	DCA_se2_ag1_m_05	497.7257	498.0957	everything	Q+N	1928	EH1 V R IY0 TH IH2 NG	0.13	G	G	G					G	t- to happen to me cause everything else has happened you know.	382	http://lingtools.uoregon.edu/coraal/explorer/browse.php?what=DCA_se2_ag1_m_05_2.txt&line=382&settime=497.7257	1	1	NA	NA	NA	NA	1	1	G	G	G	G	DCA	M	AG1	SE2+3	3	FALSE	FALSE	Other	DCA_se2_ag1_m_05	DCA_se2_ag1_m_05_2.wav	everything	497.7157	498.0757	EH1|V|R|IY0|TH|IH2|NG	497.9257	497.9657
B	2605	DCA_se2_ag1_m_05_1	DCA_se2_ag1_m_05	93.1727	93.5727	placing	VAG	5145	P L EY1 S IH0 N	0.03	N	N	N					G	by uh well placing his	84	http://lingtools.uoregon.edu/coraal/explorer/browse.php?what=DCA_se2_ag1_m_05_1.txt&line=84&settime=93.1727	0	0	NA	NA	NA	NA	1	0.333333333	N	N	G	N	DCA	M	AG1	SE2+3	2	TRUE	TRUE	V-like	DCA_se2_ag1_m_05	DCA_se2_ag1_m_05_1.wav	placing	93.1827	93.5927	P|L|EY1|S|IH0|NG	93.5027	93.5427
B	2606	DCA_se2_ag1_m_05_1	DCA_se2_ag1_m_05	134.4415	134.7115	covering	VAG	5249	K AH1 V ER0 IH0 N	0.03	N	N	G					G	covering his face,	136	http://lingtools.uoregon.edu/coraal/explorer/browse.php?what=DCA_se2_ag1_m_05_1.txt&line=136&settime=134.4415	0	1	NA	NA	NA	NA	1	0.666666667	N	G	G	G	DCA	M	AG1	SE2+3	3	FALSE	TRUE	V-like	DCA_se2_ag1_m_05	DCA_se2_ag1_m_05_1.wav	covering	134.4115	134.7215	K|AH1|V|ER0|IH0|NG	134.6615	134.6915
B	2612	DCA_se2_ag1_m_05_1	DCA_se2_ag1_m_05	291.4036	291.7336	something	Q+N	5624	S AH1 M TH IH0 NG	0.06	G	G	G					G	we would have something like a pitcher,	299	http://lingtools.uoregon.edu/coraal/explorer/browse.php?what=DCA_se2_ag1_m_05_1.txt&line=299&settime=291.4036	1	1	NA	NA	NA	NA	1	1	G	G	G	G	DCA	M	AG1	SE2+3	2	FALSE	FALSE	Other	DCA_se2_ag1_m_05	DCA_se2_ag1_m_05_1.wav	something	291.4036	291.7436	S|AH1|M|TH|IH0|NG	291.6436	291.6836
B	2613	DCA_se2_ag1_m_05_1	DCA_se2_ag1_m_05	340.9348	341.2848	something	Q+N	5791	S AH1 M TH IH0 N	0.06	N	G	G					G	It was something like dodgeball.	353	http://lingtools.uoregon.edu/coraal/explorer/browse.php?what=DCA_se2_ag1_m_05_1.txt&line=353&settime=340.9348	1	1	NA	NA	NA	NA	1	1	G	G	G	G	DCA	M	AG1	SE2+3	2	FALSE	TRUE	Other	DCA_se2_ag1_m_05	DCA_se2_ag1_m_05_1.wav	something	340.9448	341.2848	S|AH1|M|TH|IH0|NG	341.1648	341.1948
B	2629	DCA_se2_ag1_m_05_1	DCA_se2_ag1_m_05	616.7586	617.1686	everything	Q+N	6403	EH1 V R IY0 TH IH2 NG	0.12	G	G	G					G	and everything I think	580	http://lingtools.uoregon.edu/coraal/explorer/browse.php?what=DCA_se2_ag1_m_05_1.txt&line=580&settime=616.7586	1	1	NA	NA	NA	NA	1	1	G	G	G	G	DCA	M	AG1	SE2+3	3	FALSE	FALSE	Other	DCA_se2_ag1_m_05	DCA_se2_ag1_m_05_1.wav	everything	616.7386	617.1686	EH1|V|R|IY0|TH|IH2|NG	616.9986	617.0486
B	2638	DCA_se2_ag1_m_05_1	DCA_se2_ag1_m_05	790.5037	790.8637	relating	VAG	6858	R IY0 L EY1 T IH0 N	0.03	N	G	G					G	everything relating to business,	700	http://lingtools.uoregon.edu/coraal/explorer/browse.php?what=DCA_se2_ag1_m_05_1.txt&line=700&settime=790.5037	1	1	NA	NA	NA	NA	1	1	G	G	G	G	DCA	M	AG1	SE2+3	3	FALSE	TRUE	V-like	DCA_se2_ag1_m_05	DCA_se2_ag1_m_05_1.wav	relating	790.5237	790.8637	R|IY0|L|EY1|T|IH0|NG	790.8037	790.8337
B	2640	DCA_se2_ag1_m_05_1	DCA_se2_ag1_m_05	805.9708	806.3708	relating	VAG	6883	R IY0 L EY1 T IH0 N	0.07	N	G	N					G	it's anything relating to uh	714	http://lingtools.uoregon.edu/coraal/explorer/browse.php?what=DCA_se2_ag1_m_05_1.txt&line=714&settime=805.9708	1	0	NA	NA	NA	NA	1	0.666666667	G	N	G	G	DCA	M	AG1	SE2+3	3	FALSE	TRUE	V-like	DCA_se2_ag1_m_05	DCA_se2_ag1_m_05_1.wav	relating	805.9708	806.3808	R|IY0|L|EY1|T|IH0|NG	806.2608	806.2908
B	2641	DCA_se2_ag1_m_05_1	DCA_se2_ag1_m_05	825.2352	825.6252	stepping	ADJ	6922	S T EH1 P IH0 NG	0.08	G	G	G					G	somewhat of a stepping stone, you know	728	http://lingtools.uoregon.edu/coraal/explorer/browse.php?what=DCA_se2_ag1_m_05_1.txt&line=728&settime=825.2352	1	1	NA	NA	NA	NA	1	1	G	G	G	G	DCA	M	AG1	SE2+3	2	FALSE	FALSE	N-like	DCA_se2_ag1_m_05	DCA_se2_ag1_m_05_1.wav	stepping	825.2352	825.6452	S|T|EH1|P|IH0|NG	825.5152	825.5552
B	2649	DCA_se2_ag1_m_05_1	DCA_se2_ag1_m_05	926.9605	927.3805	everything	Q+N	7179	EH1 V R IY0 TH IH2 N	0.11	N	G	G					G	tear up everything you [know.]	816	http://lingtools.uoregon.edu/coraal/explorer/browse.php?what=DCA_se2_ag1_m_05_1.txt&line=816&settime=926.9605	1	1	NA	NA	NA	NA	1	1	G	G	G	G	DCA	M	AG1	SE2+3	3	FALSE	TRUE	Other	DCA_se2_ag1_m_05	DCA_se2_ag1_m_05_1.wav	everything	926.9605	927.3205	EH1|V|R|IY0|TH|IH2|NG	927.2405	927.2805
B	2653	DCA_se2_ag1_m_05_1	DCA_se2_ag1_m_05	991.4192	992.0792	racing	VAG	7328	R EY1 S IH0 NG	0.19	G	G	G					G	such as racing and	858	http://lingtools.uoregon.edu/coraal/explorer/browse.php?what=DCA_se2_ag1_m_05_1.txt&line=858&settime=991.4192	1	1	NA	NA	NA	NA	1	1	G	G	G	G	DCA	M	AG1	SE2+3	2	FALSE	FALSE	V-like	DCA_se2_ag1_m_05	DCA_se2_ag1_m_05_1.wav	racing	991.4192	992.0892	R|EY1|S|IH0|NG	991.8492	991.8792
B	2658	DCA_se2_ag1_m_05_1	DCA_se2_ag1_m_05	1020.106	1020.496	tripping	VAG	7416	T R IH1 P IH0 NG	0.12	G	G	G					G	Tripping and [whatnot <laugh>.]	882	http://lingtools.uoregon.edu/coraal/explorer/browse.php?what=DCA_se2_ag1_m_05_1.txt&line=882&settime=1020.106	1	1	NA	NA	NA	NA	1	1	G	G	G	G	DCA	M	AG1	SE2+3	2	FALSE	FALSE	V-like	DCA_se2_ag1_m_05	DCA_se2_ag1_m_05_1.wav	tripping	1020.126	1020.496	T|R|IH1|P|IH0|NG|spn	1020.376	1020.496
B	2663	DCA_se2_ag1_m_05_1	DCA_se2_ag1_m_05	1048.0988	1048.4088	swimming	N	7477	S W IH1 M IH0 N	0.03	N	N	N					G?	Just you know, make some money you can go to the swimming pool well the other times you had to pay to get in you know the movies	910	http://lingtools.uoregon.edu/coraal/explorer/browse.php?what=DCA_se2_ag1_m_05_1.txt&line=910&settime=1048.0988	0	0	NA	NA	NA	NA	0.75	0.25	N	N	G	N	DCA	M	AG1	SE2+3	2	TRUE	TRUE	N-like	DCA_se2_ag1_m_05	DCA_se2_ag1_m_05_1.wav	swimming	1048.0888	1048.4088	S|W|IH1|M|IH0|NG	1048.3288	1048.3588
B	2664	DCA_se2_ag1_m_05_1	DCA_se2_ag1_m_05	1119.3257	1119.6657	writing	VAG	7604	R AY1 T IH0 NG	0.09	G	G	G					G	and we- you know she used to be writing things on the board you know	959	http://lingtools.uoregon.edu/coraal/explorer/browse.php?what=DCA_se2_ag1_m_05_1.txt&line=959&settime=1119.3257	1	1	NA	NA	NA	NA	1	1	G	G	G	G	DCA	M	AG1	SE2+3	2	FALSE	FALSE	V-like	DCA_se2_ag1_m_05	DCA_se2_ag1_m_05_1.wav	writing	1119.3257	1119.6857	R|AY1|T|IH0|NG	1119.5457	1119.5757
B	2666	DCA_se2_ag1_m_05_1	DCA_se2_ag1_m_05	1212.9374	1213.3374	smiling	ADJ	7876	S M AY1 L IH0 N	0.06	N	G	G					G	it's a lot of smiling faces but [nobody] knew.	1029	http://lingtools.uoregon.edu/coraal/explorer/browse.php?what=DCA_se2_ag1_m_05_1.txt&line=1029&settime=1212.9374	1	1	NA	NA	NA	NA	1	1	G	G	G	G	DCA	M	AG1	SE2+3	2	FALSE	TRUE	N-like	DCA_se2_ag1_m_05	DCA_se2_ag1_m_05_1.wav	smiling	1212.9174	1213.3574	S|M|AY1|L|IH0|NG	1213.2374	1213.2674
B	2673	DCA_se2_ag1_m_05_1	DCA_se2_ag1_m_05	1381.5524	1381.9124	teaching	ADJ	8246	T IY1 CH IH0 N	0.07	N	G	G					G	teaching techniques you know the way she taught	1172	http://lingtools.uoregon.edu/coraal/explorer/browse.php?what=DCA_se2_ag1_m_05_1.txt&line=1172&settime=1381.5524	1	1	NA	NA	NA	NA	1	1	G	G	G	G	DCA	M	AG1	SE2+3	2	FALSE	TRUE	N-like	DCA_se2_ag1_m_05	DCA_se2_ag1_m_05_1.wav	teaching	1381.5124	1381.9224	T|IY1|CH|IH0|NG	1381.7924	1381.8424
B	2676	DCA_se2_ag1_m_05_1	DCA_se2_ag1_m_05	1417.8044	1418.1444	wanting	VAG	8328	W AA1 N IH0 N	0.04	N	G	G					G	wanting to do everything that she asked you know.	1196	http://lingtools.uoregon.edu/coraal/explorer/browse.php?what=DCA_se2_ag1_m_05_1.txt&line=1196&settime=1417.8044	1	1	NA	NA	NA	NA	1	1	G	G	G	G	DCA	M	AG1	SE2+3	2	FALSE	TRUE	V-like	DCA_se2_ag1_m_05	DCA_se2_ag1_m_05_1.wav	wanting	1417.8044	1418.1544	W|AA1|N|IH0|NG	1418.0544	1418.1144
B	2679	DCA_se2_ag1_m_05_1	DCA_se2_ag1_m_05	1430.2122	1430.4922	looking	ADJ	8364	L UH1 K IH0 N	0.04	N	G	G					N	real good looking chick you know she was	1206	http://lingtools.uoregon.edu/coraal/explorer/browse.php?what=DCA_se2_ag1_m_05_1.txt&line=1206&settime=1430.2122	1	1	NA	NA	NA	NA	0	0.666666667	G	G	N	G	DCA	M	AG1	SE2+3	2	FALSE	TRUE	N-like	DCA_se2_ag1_m_05	DCA_se2_ag1_m_05_1.wav	looking	1430.2122	1430.5022	L|UH1|K|IH0|NG	1430.4222	1430.4522
B	2687	DCA_se2_ag1_m_05_1	DCA_se2_ag1_m_05	1457.5659	1457.9759	everything	Q+N	8439	EH1 V R IY0 TH IH2 N	0.07	N	G	G					G	and we went along with everything she said	1225	http://lingtools.uoregon.edu/coraal/explorer/browse.php?what=DCA_se2_ag1_m_05_1.txt&line=1225&settime=1457.5659	1	1	NA	NA	NA	NA	1	1	G	G	G	G	DCA	M	AG1	SE2+3	3	FALSE	TRUE	Other	DCA_se2_ag1_m_05	DCA_se2_ag1_m_05_1.wav	everything	1457.5559	1457.9759	EH1|V|R|IY0|TH|IH2|NG	1457.8459	1457.8759
B	2689	DCA_se2_ag1_m_05_1	DCA_se2_ag1_m_05	1513.2315	1513.6215	learning	VAG	8585	L ER1 N IH0 N	0.14	N	N	G					G	individually and- and- and learning you know.	1267	http://lingtools.uoregon.edu/coraal/explorer/browse.php?what=DCA_se2_ag1_m_05_1.txt&line=1267&settime=1513.2315	0	1	NA	NA	NA	NA	1	0.666666667	N	G	G	G	DCA	M	AG1	SE2+3	2	FALSE	TRUE	V-like	DCA_se2_ag1_m_05	DCA_se2_ag1_m_05_1.wav	learning	1513.2415	1513.6215	L|ER1|N|IH0|NG	1513.5215	1513.5515
B	2690	DCA_se2_ag1_m_05_1	DCA_se2_ag1_m_05	1538.0039	1538.7139	graduating	ADJ	8644	G R AE1 JH UW0 EY2 T IH0 NG	0.12	G	G	G					G	my graduating class recommended her as	1291	http://lingtools.uoregon.edu/coraal/explorer/browse.php?what=DCA_se2_ag1_m_05_1.txt&line=1291&settime=1538.0039	1	1	NA	NA	NA	NA	1	1	G	G	G	G	DCA	M	AG1	SE2+3	4	FALSE	FALSE	N-like	DCA_se2_ag1_m_05	DCA_se2_ag1_m_05_1.wav	graduating	1538.0039	1538.7239	G|R|AE1|JH|AH0|W|EY2|T|IH0|NG	1538.5639	1538.6439
B	2700	DCA_se2_ag1_m_05_1	DCA_se2_ag1_m_05	1700.8475	1701.1975	knowing	VAG	9067	N OW1 IH0 N	0.03	N	N	N					N	why did you do that, knowing he didn't do it you know,	1419	http://lingtools.uoregon.edu/coraal/explorer/browse.php?what=DCA_se2_ag1_m_05_1.txt&line=1419&settime=1700.8475	0	0	NA	NA	NA	NA	0	0	N	N	N	N	DCA	M	AG1	SE2+3	2	TRUE	TRUE	V-like	DCA_se2_ag1_m_05	DCA_se2_ag1_m_05_1.wav	knowing	1700.8375	1701.1975	N|OW1|IH0|NG	1701.1075	1701.1675
B	2701	DCA_se2_ag1_m_05_1	DCA_se2_ag1_m_05	1704.2331	1704.5831	everything	Q+N	9081	EH1 V R IY0 TH IH2 NG	0.1	G	G	N					G	and pinch him and everything and the bigger guys would laugh you know	1423	http://lingtools.uoregon.edu/coraal/explorer/browse.php?what=DCA_se2_ag1_m_05_1.txt&line=1423&settime=1704.2331	1	0	NA	NA	NA	NA	1	0.666666667	G	N	G	G	DCA	M	AG1	SE2+3	3	FALSE	FALSE	Other	DCA_se2_ag1_m_05	DCA_se2_ag1_m_05_1.wav	everything	1704.2331	1704.5831	EH1|V|R|IY0|TH|IH2|NG	1704.4231	1704.4831
B	2705	DCA_se2_ag1_m_05_1	DCA_se2_ag1_m_05	1760.2446	1760.6246	nothing	Q+N	9178	N AH1 TH IH0 N	0.07	N	N	N					N	nothing.	1461	http://lingtools.uoregon.edu/coraal/explorer/browse.php?what=DCA_se2_ag1_m_05_1.txt&line=1461&settime=1760.2446	0	0	NA	NA	NA	NA	0	0	N	N	N	N	DCA	M	AG1	SE2+3	2	TRUE	TRUE	Other	DCA_se2_ag1_m_05	DCA_se2_ag1_m_05_1.wav	nothing	1760.1346	1760.5946	N|AH1|TH|IH0|NG	1760.5246	1760.5546
B	2708	DCA_se2_ag1_m_05_1	DCA_se2_ag1_m_05	1788.3451	1788.6651	meeting	N	9237	M IY1 T IH0 NG	0.15	G	G	G					G?	when I was in Boy Scouts I was coming from a Boy Scout meeting	1479	http://lingtools.uoregon.edu/coraal/explorer/browse.php?what=DCA_se2_ag1_m_05_1.txt&line=1479&settime=1788.3451	1	1	NA	NA	NA	NA	0.75	0.916666667	G	G	G	G	DCA	M	AG1	SE2+3	2	FALSE	FALSE	N-like	DCA_se2_ag1_m_05	DCA_se2_ag1_m_05_1.wav	meeting	1788.3451	1788.6651	M|IY1|T|IH0|NG	1788.4951	1788.5251
B	2709	DCA_se2_ag1_m_05_1	DCA_se2_ag1_m_05	1797.1822	1797.4522	doing	DAG	9263	D UW1 IH0 N	0.03	N	N	N					N	No this w- this is the question he asked he said, hi how you doing, I said, hi how you doing, keep walking	1487	http://lingtools.uoregon.edu/coraal/explorer/browse.php?what=DCA_se2_ag1_m_05_1.txt&line=1487&settime=1797.1822	0	0	NA	NA	NA	NA	0	0	N	N	N	N	DCA	M	AG1	SE2+3	2	TRUE	TRUE	V-like	DCA_se2_ag1_m_05	DCA_se2_ag1_m_05_1.wav	doing	1797.1722	1797.4522	D|UW1|IH0|NG	1797.3622	1797.4222
B	2711	DCA_se2_ag1_m_05_1	DCA_se2_ag1_m_05	1798.5622	1798.9922	walking	VAG	9271	W AO1 K IH0 N	0.13	N	N	N					N	No this w- this is the question he asked he said, hi how you doing, I said, hi how you doing, keep walking	1487	http://lingtools.uoregon.edu/coraal/explorer/browse.php?what=DCA_se2_ag1_m_05_1.txt&line=1487&settime=1798.5622	0	0	NA	NA	NA	NA	0	0	N	N	N	N	DCA	M	AG1	SE2+3	2	TRUE	TRUE	V-like	DCA_se2_ag1_m_05	DCA_se2_ag1_m_05_1.wav	walking	1798.5522	1798.9622	W|AO1|K|IH0|NG	1798.8222	1798.8522
B	2713	DCA_se2_ag1_m_05_1	DCA_se2_ag1_m_05	1833.7156	1834.0956	everything	Q+N	9399	EH1 V R IY0 TH IH2 NG	0.12	G	G	G					G	put everything else aside and just go ahead and fight 'em	1515	http://lingtools.uoregon.edu/coraal/explorer/browse.php?what=DCA_se2_ag1_m_05_1.txt&line=1515&settime=1833.7156	1	1	NA	NA	NA	NA	1	1	G	G	G	G	DCA	M	AG1	SE2+3	3	FALSE	FALSE	Other	DCA_se2_ag1_m_05	DCA_se2_ag1_m_05_1.wav	everything	1833.7156	1834.0956	EH1|V|R|IY0|TH|IH2|NG	1833.9456	1833.9856
B	2723	DCA_se2_ag1_m_05_1	DCA_se2_ag1_m_05	2153.5949	2153.9649	stealing	VAG	10264	S T IY1 L IH0 NG	0.03	G	N	G					N	We was stealing apples,	1790	http://lingtools.uoregon.edu/coraal/explorer/browse.php?what=DCA_se2_ag1_m_05_1.txt&line=1790&settime=2153.5949	0	1	NA	NA	NA	NA	0	0.333333333	N	G	N	N	DCA	M	AG1	SE2+3	2	TRUE	FALSE	V-like	DCA_se2_ag1_m_05	DCA_se2_ag1_m_05_1.wav	stealing	2153.5949	2153.9749	S|T|IY1|L|IH0|NG	2153.9149	2153.9449
B	2725	DCA_se2_ag1_m_05_1	DCA_se2_ag1_m_05	2169.3229	2169.5429	living	VAG	10296	L IH1 V IH0 N	0.04	N	N	N					N	I was living down there then Ma.	1802	http://lingtools.uoregon.edu/coraal/explorer/browse.php?what=DCA_se2_ag1_m_05_1.txt&line=1802&settime=2169.3229	0	0	NA	NA	NA	NA	0	0	N	N	N	N	DCA	M	AG1	SE2+3	2	TRUE	TRUE	V-like	DCA_se2_ag1_m_05	DCA_se2_ag1_m_05_1.wav	living	2169.3229	2169.5429	L|IH1|V|IH0|NG	2169.4729	2169.5029
B	2727	DCA_se2_ag1_m_05_1	DCA_se2_ag1_m_05	2235.6291	2235.8491	coming	VAG	10418	K AH1 M IH0 N	0.03	N	N	N					N	these guys coming up to the playground	1842	http://lingtools.uoregon.edu/coraal/explorer/browse.php?what=DCA_se2_ag1_m_05_1.txt&line=1842&settime=2235.6291	0	0	NA	NA	NA	NA	0	0	N	N	N	N	DCA	M	AG1	SE2+3	2	TRUE	TRUE	V-like	DCA_se2_ag1_m_05	DCA_se2_ag1_m_05_1.wav	coming	2235.6091	2235.8491	K|AH1|M|IH0|NG	2235.7891	2235.8191
B	2733	DCA_se2_ag1_m_05_1	DCA_se2_ag1_m_05	2376.5741	2377.0341	swinging	VAG	10821	S W IH1 NG IH0 N	0.04	N	N	N					N	and then as I'm swinging I say, this is what I wanna do, and by that time I /??/ hit him you know.	1962	http://lingtools.uoregon.edu/coraal/explorer/browse.php?what=DCA_se2_ag1_m_05_1.txt&line=1962&settime=2376.5741	0	0	NA	NA	NA	NA	0	0	N	N	N	N	DCA	M	AG1	SE2+3	2	TRUE	TRUE	V-like	DCA_se2_ag1_m_05	DCA_se2_ag1_m_05_1.wav	swinging	2376.5741	2377.0341	S|W|IH1|NG|IH0|NG	2376.9541	2376.9841
B	2734	DCA_se2_ag1_m_05_1	DCA_se2_ag1_m_05	2382.6039	2382.9439	fighting	VAG	10842	F AY1 T IH0 N	0.09	N	N	N					G?	Everybody start fighting.	1964	http://lingtools.uoregon.edu/coraal/explorer/browse.php?what=DCA_se2_ag1_m_05_1.txt&line=1964&settime=2382.6039	0	0	NA	NA	NA	NA	0.75	0.25	N	N	G	N	DCA	M	AG1	SE2+3	2	TRUE	TRUE	V-like	DCA_se2_ag1_m_05	DCA_se2_ag1_m_05_1.wav	fighting	2382.6039	2382.9439	F|AY1|T|IH0|NG	2382.8139	2382.8439
B	2737	DCA_se2_ag1_m_05_1	DCA_se2_ag1_m_05	2548.0096	2548.2896	getting	GTG	11263	G IH1 T IH0 NG	0.1	G	G	G					G	I'm not getting anywhere by standing on this corner	2094	http://lingtools.uoregon.edu/coraal/explorer/browse.php?what=DCA_se2_ag1_m_05_1.txt&line=2094&settime=2548.0096	1	1	NA	NA	NA	NA	1	1	G	G	G	G	DCA	M	AG1	SE2+3	2	FALSE	FALSE	V-like	DCA_se2_ag1_m_05	DCA_se2_ag1_m_05_1.wav	getting	2548.0096	2548.2996	G|IH1|T|IH0|NG	2548.1596	2548.1996
B	2742	DCA_se2_ag1_m_05_1	DCA_se2_ag1_m_05	2605.4683	2605.9283	interesting	VAG	11394	IH1 N T R AH0 S T IH0 N	0.07	N	G	G					G	interesting to me you know	2126	http://lingtools.uoregon.edu/coraal/explorer/browse.php?what=DCA_se2_ag1_m_05_1.txt&line=2126&settime=2605.4683	1	1	NA	NA	NA	NA	1	1	G	G	G	G	DCA	M	AG1	SE2+3	4	FALSE	TRUE	V-like	DCA_se2_ag1_m_05	DCA_se2_ag1_m_05_1.wav	interesting	2605.4683	2605.9283	IH1|N|T|R|AH0|S|T|IH0|NG	2605.8383	2605.8683
B	2751	DCA_se2_ag1_m_05_1	DCA_se2_ag1_m_05	2753.1292	2753.5792	everything	Q+N	11652	EH1 V R IY0 TH IH2 NG	0.09	G	G	G					G	you put everything in a	2220	http://lingtools.uoregon.edu/coraal/explorer/browse.php?what=DCA_se2_ag1_m_05_1.txt&line=2220&settime=2753.1292	1	1	NA	NA	NA	NA	1	1	G	G	G	G	DCA	M	AG1	SE2+3	3	FALSE	FALSE	Other	DCA_se2_ag1_m_05	DCA_se2_ag1_m_05_1.wav	everything	2753.1292	2753.5892	EH1|V|R|IY0|TH|IH2|NG	2753.4392	2753.4892
B	2752	DCA_se2_ag1_m_05_1	DCA_se2_ag1_m_05	2845.5297	2846.3397	considering	VAG	11845	K AH0 N S IH1 D ER0 IH0 NG	0.21	G	G	G					G	because Congress was considering uh	2287	http://lingtools.uoregon.edu/coraal/explorer/browse.php?what=DCA_se2_ag1_m_05_1.txt&line=2287&settime=2845.5297	1	1	NA	NA	NA	NA	1	1	G	G	G	G	DCA	M	AG1	SE2+3	4	FALSE	FALSE	V-like	DCA_se2_ag1_m_05	DCA_se2_ag1_m_05_1.wav	considering	2845.5197	2846.3197	K|AH0|N|S|IH1|D|ER0|IH0|NG	2846.0797	2846.1397
B	2753	DCA_se2_ag1_m_05_1	DCA_se2_ag1_m_05	2847.3771	2847.8471	giving	VAG	11847	G IH1 V IH0 N	0.26	N	N	N					N	giving the /RD-WORK-7/ adequate funds to accommodate	2289	http://lingtools.uoregon.edu/coraal/explorer/browse.php?what=DCA_se2_ag1_m_05_1.txt&line=2289&settime=2847.3771	0	0	NA	NA	NA	NA	0	0	N	N	N	N	DCA	M	AG1	SE2+3	2	TRUE	TRUE	V-like	DCA_se2_ag1_m_05	DCA_se2_ag1_m_05_1.wav	giving	2847.3771	2847.8471	G|IH1|V|IH0|NG	2847.5571	2847.5871
B	1343	DCA_se1_ag3_m_01_1	DCA_se1_ag3_m_01	182.0958	182.5458	something	Q+N	3793	S AH1 M TH IH0 N	0.03	N	N	N	N					Something like that, but	189	http://lingtools.uoregon.edu/coraal/explorer/browse.php?what=DCA_se1_ag3_m_01_1.txt&line=189&settime=182.0958	0	0	0	NA	NA	NA	NA	0	N	N	N	N	DCA	M	AG3	SE1	2	TRUE	TRUE	Other	DCA_se1_ag3_m_01	DCA_se1_ag3_m_01_1.wav	something	182.0958	182.5558	S|AH1|M|TH|IH0|NG	182.4958	182.5258
B	1344	DCA_se1_ag3_m_01_1	DCA_se1_ag3_m_01	252.5081	253.2581	striving	VAG	3862	S T R AY1 V IH0 N	0.11	N	N	N	N					You see two people striving to	247	http://lingtools.uoregon.edu/coraal/explorer/browse.php?what=DCA_se1_ag3_m_01_1.txt&line=247&settime=252.5081	0	0	0	NA	NA	NA	NA	0	N	N	N	N	DCA	M	AG3	SE1	2	TRUE	TRUE	V-like	DCA_se1_ag3_m_01	DCA_se1_ag3_m_01_1.wav	striving	252.5181	253.2681	S|T|R|AY1|V|IH0|NG	253.0781	253.1481
B	1347	DCA_se1_ag3_m_01_1	DCA_se1_ag3_m_01	331.274	331.634	hunting	VAG	3995	HH AH1 N T IH0 N	0.04	N	N	N	N					the dude they- they were hunting for	325	http://lingtools.uoregon.edu/coraal/explorer/browse.php?what=DCA_se1_ag3_m_01_1.txt&line=325&settime=331.274	0	0	0	NA	NA	NA	NA	0	N	N	N	N	DCA	M	AG3	SE1	2	TRUE	TRUE	V-like	DCA_se1_ag3_m_01	DCA_se1_ag3_m_01_1.wav	hunting	331.274	331.644	HH|AH1|N|T|IH0|NG	331.554	331.584
B	1348	DCA_se1_ag3_m_01_1	DCA_se1_ag3_m_01	349.266	349.586	taking	VAG	4027	T EY1 K IH0 NG	0.06	G	N	G	G					of taking care of themselves.	343	http://lingtools.uoregon.edu/coraal/explorer/browse.php?what=DCA_se1_ag3_m_01_1.txt&line=343&settime=349.266	0	1	1	NA	NA	NA	NA	0.666666667	N	G	G	G	DCA	M	AG3	SE1	2	FALSE	FALSE	V-like	DCA_se1_ag3_m_01	DCA_se1_ag3_m_01_1.wav	taking	349.266	349.586	T|EY1|K|IH0|NG	349.496	349.526
B	1349	DCA_se1_ag3_m_01_1	DCA_se1_ag3_m_01	498.124	498.514	doing	DAG	4287	D UW1 IH0 N	0.08	N	N	N	N					by doing so	473	http://lingtools.uoregon.edu/coraal/explorer/browse.php?what=DCA_se1_ag3_m_01_1.txt&line=473&settime=498.124	0	0	0	NA	NA	NA	NA	0	N	N	N	N	DCA	M	AG3	SE1	2	TRUE	TRUE	V-like	DCA_se1_ag3_m_01	DCA_se1_ag3_m_01_1.wav	doing	498.124	498.504	D|UW1|IH0|NG	498.354	498.434
B	1351	DCA_se1_ag3_m_01_1	DCA_se1_ag3_m_01	554.2683	554.7083	screaming	VAG	4429	S K R IY1 M IH0 N	0.05	N	N	N	N					His sister was screaming please don't draw, please.	535	http://lingtools.uoregon.edu/coraal/explorer/browse.php?what=DCA_se1_ag3_m_01_1.txt&line=535&settime=554.2683	0	0	0	NA	NA	NA	NA	0	N	N	N	N	DCA	M	AG3	SE1	2	TRUE	TRUE	V-like	DCA_se1_ag3_m_01	DCA_se1_ag3_m_01_1.wav	screaming	554.3083	554.7083	S|K|R|IY1|M|IH0|NG	554.6283	554.6583
B	1352	DCA_se1_ag3_m_01_1	DCA_se1_ag3_m_01	601.5568	601.8768	talking	VAG	4542	T AO1 K IH0 N	0.03	N	N	N	N					woman I was talking about, uh Barbara Stanwyck, as it is,	589	http://lingtools.uoregon.edu/coraal/explorer/browse.php?what=DCA_se1_ag3_m_01_1.txt&line=589&settime=601.5568	0	0	0	NA	NA	NA	NA	0	N	N	N	N	DCA	M	AG3	SE1	2	TRUE	TRUE	V-like	DCA_se1_ag3_m_01	DCA_se1_ag3_m_01_1.wav	talking	601.5668	601.8768	T|AO1|K|IH0|NG	601.8168	601.8468
B	1353	DCA_se1_ag3_m_01_1	DCA_se1_ag3_m_01	608.2573	608.5173	drawing	VAG	4559	D R AO1 IH0 N	0.03	N	N	N	N					but he thought he was drawing for his protection,	595	http://lingtools.uoregon.edu/coraal/explorer/browse.php?what=DCA_se1_ag3_m_01_1.txt&line=595&settime=608.2573	0	0	0	NA	NA	NA	NA	0	N	N	N	N	DCA	M	AG3	SE1	2	TRUE	TRUE	V-like	DCA_se1_ag3_m_01	DCA_se1_ag3_m_01_1.wav	drawing	608.2373	608.5273	D|R|AO1|IH0|NG	608.3873	608.4873
B	1354	DCA_se1_ag3_m_01_1	DCA_se1_ag3_m_01	611.2547	611.5947	drawing	VAG	4567	D R AO1 IH0 N	0.05	N	N	N	N					but he was actually drawing to save him because	597	http://lingtools.uoregon.edu/coraal/explorer/browse.php?what=DCA_se1_ag3_m_01_1.txt&line=597&settime=611.2547	0	0	0	NA	NA	NA	NA	0	N	N	N	N	DCA	M	AG3	SE1	2	TRUE	TRUE	V-like	DCA_se1_ag3_m_01	DCA_se1_ag3_m_01_1.wav	drawing	611.2547	611.5947	D|R|AO1|IH0|NG	611.4347	611.5347
B	1356	DCA_se1_ag3_m_01_1	DCA_se1_ag3_m_01	670.7359	671.2559	everything	Q+N	4670	EH1 V R IY0 TH IH2 NG	0.11	G	G	G	G					[quite awhile.] Everything was	648	http://lingtools.uoregon.edu/coraal/explorer/browse.php?what=DCA_se1_ag3_m_01_1.txt&line=648&settime=670.7359	1	1	1	NA	NA	NA	NA	1	G	G	G	G	DCA	M	AG3	SE1	3	FALSE	FALSE	Other	DCA_se1_ag3_m_01	DCA_se1_ag3_m_01_1.wav	everything	670.7359	671.2659	EH1|V|R|IY0|TH|IH2|NG	671.0659	671.1559
B	1357	DCA_se1_ag3_m_01_1	DCA_se1_ag3_m_01	707.2137	707.6937	waiting	VAG	4727	W EY1 T IH0 N	0.12	N	N	N	N					people planted there, waiting you know.	675	http://lingtools.uoregon.edu/coraal/explorer/browse.php?what=DCA_se1_ag3_m_01_1.txt&line=675&settime=707.2137	0	0	0	NA	NA	NA	NA	0	N	N	N	N	DCA	M	AG3	SE1	2	TRUE	TRUE	V-like	DCA_se1_ag3_m_01	DCA_se1_ag3_m_01_1.wav	waiting	707.2137	707.6837	W|EY1|T|IH0|NG	707.5437	707.5737
B	1358	DCA_se1_ag3_m_01_1	DCA_se1_ag3_m_01	729.424	729.764	waiting	VAG	4775	W EY1 T IH0 N	0.09	N	N	N	N					the- this reception waiting on 'em,	697	http://lingtools.uoregon.edu/coraal/explorer/browse.php?what=DCA_se1_ag3_m_01_1.txt&line=697&settime=729.424	0	0	0	NA	NA	NA	NA	0	N	N	N	N	DCA	M	AG3	SE1	2	TRUE	TRUE	V-like	DCA_se1_ag3_m_01	DCA_se1_ag3_m_01_1.wav	waiting	729.424	729.724	W|EY1|T|IH0|NG	729.634	729.664
B	1360	DCA_se1_ag3_m_01_1	DCA_se1_ag3_m_01	753.9926	754.2626	meeting	VAG	4847	M IY1 T IH0 N	0.04	N	N	N	N					So that's about that time church meeting was /turning out/.	725	http://lingtools.uoregon.edu/coraal/explorer/browse.php?what=DCA_se1_ag3_m_01_1.txt&line=725&settime=753.9926	0	0	0	NA	NA	NA	NA	0	N	N	N	N	DCA	M	AG3	SE1	2	TRUE	TRUE	V-like	DCA_se1_ag3_m_01	DCA_se1_ag3_m_01_1.wav	meeting	753.9926	754.2526	M|IY1|T|IH0|NG	754.1726	754.2026
B	1363	DCA_se1_ag3_m_01_1	DCA_se1_ag3_m_01	799.0746	799.5046	stating	VAG	4938	S T EY1 T IH0 NG	0.08	G	N	N	N					stating,	775	http://lingtools.uoregon.edu/coraal/explorer/browse.php?what=DCA_se1_ag3_m_01_1.txt&line=775&settime=799.0746	0	0	0	NA	NA	NA	NA	0	N	N	N	N	DCA	M	AG3	SE1	2	TRUE	FALSE	V-like	DCA_se1_ag3_m_01	DCA_se1_ag3_m_01_1.wav	stating	799.0446	799.6146	S|T|EY1|T|IH0|NG	799.3946	799.4246
B	1364	DCA_se1_ag3_m_01_1	DCA_se1_ag3_m_01	802.3078	802.6478	singing	VAG	4945	S IH1 NG IH0 N	0.03	N	N	N	G					singing this song.	779	http://lingtools.uoregon.edu/coraal/explorer/browse.php?what=DCA_se1_ag3_m_01_1.txt&line=779&settime=802.3078	0	0	1	NA	NA	NA	NA	0.333333333	N	N	G	N	DCA	M	AG3	SE1	2	TRUE	TRUE	V-like	DCA_se1_ag3_m_01	DCA_se1_ag3_m_01_1.wav	singing	802.3078	802.6478	S|IH1|NG|IH0|NG	802.5878	802.6178
B	1366	DCA_se1_ag3_m_01_1	DCA_se1_ag3_m_01	810.0387	810.4987	taking	N	4968	T EY1 K IH0 N	0.14	N	N	N	N					it's a railway express building that they was taking,	785	http://lingtools.uoregon.edu/coraal/explorer/browse.php?what=DCA_se1_ag3_m_01_1.txt&line=785&settime=810.0387	0	0	0	NA	NA	NA	NA	0	N	N	N	N	DCA	M	AG3	SE1	2	TRUE	TRUE	N-like	DCA_se1_ag3_m_01	DCA_se1_ag3_m_01_1.wav	taking	810.0387	810.4987	T|EY1|K|IH0|NG	810.3287	810.3587
B	1370	DCA_se1_ag3_m_01_1	DCA_se1_ag3_m_01	867.3944	867.8644	anything	Q+N	5097	EH1 N IY0 TH IH2 NG	0.1	G	G	G	G					this fella that they told to kill these if they said anything, well he was left holding the whole bag by hisself.	843	http://lingtools.uoregon.edu/coraal/explorer/browse.php?what=DCA_se1_ag3_m_01_1.txt&line=843&settime=867.3944	1	1	1	NA	NA	NA	NA	1	G	G	G	G	DCA	M	AG3	SE1	3	FALSE	FALSE	Other	DCA_se1_ag3_m_01	DCA_se1_ag3_m_01_1.wav	anything	867.3944	867.8644	EH1|N|IY0|TH|IH2|NG	867.6544	867.7644
B	1371	DCA_se1_ag3_m_01_1	DCA_se1_ag3_m_01	868.5144	868.7544	holding	VAG	5102	HH OW1 L D IH0 N	0.03	N	N	N	N					this fella that they told to kill these if they said anything, well he was left holding the whole bag by hisself.	843	http://lingtools.uoregon.edu/coraal/explorer/browse.php?what=DCA_se1_ag3_m_01_1.txt&line=843&settime=868.5144	0	0	0	NA	NA	NA	NA	0	N	N	N	N	DCA	M	AG3	SE1	2	TRUE	TRUE	V-like	DCA_se1_ag3_m_01	DCA_se1_ag3_m_01_1.wav	holding	868.5144	868.7544	HH|OW1|L|D|IH0|NG	868.6944	868.7244
B	1372	DCA_se1_ag3_m_01_1	DCA_se1_ag3_m_01	880.4148	880.6248	getting	GTG	5140	G IH1 T IH0 N	0.03	N	N	N	N					the /??/ was getting itself together, they can't even	853	http://lingtools.uoregon.edu/coraal/explorer/browse.php?what=DCA_se1_ag3_m_01_1.txt&line=853&settime=880.4148	0	0	0	NA	NA	NA	NA	0	N	N	N	N	DCA	M	AG3	SE1	2	TRUE	TRUE	V-like	DCA_se1_ag3_m_01	DCA_se1_ag3_m_01_1.wav	getting	880.4248	880.6148	G|IH1|T|IH0|NG	880.5548	880.5848
B	1374	DCA_se1_ag3_m_01_1	DCA_se1_ag3_m_01	927.5155	927.8855	morning	N	5268	M AO1 R N IH0 N	0.04	N	N	N	N					Morning, noon, and night,	895	http://lingtools.uoregon.edu/coraal/explorer/browse.php?what=DCA_se1_ag3_m_01_1.txt&line=895&settime=927.5155	0	0	0	NA	NA	NA	NA	0	N	N	N	N	DCA	M	AG3	SE1	2	TRUE	TRUE	N-like	DCA_se1_ag3_m_01	DCA_se1_ag3_m_01_1.wav	morning	927.5255	927.8755	M|AO1|R|N|IH0|NG	927.7855	927.8455
B	1375	DCA_se1_ag3_m_01_1	DCA_se1_ag3_m_01	963.0855	963.5955	everything	Q+N	5370	EH1 V R IY0 TH IH2 N	0.06	N	G	G	G					she had everything you know,	927	http://lingtools.uoregon.edu/coraal/explorer/browse.php?what=DCA_se1_ag3_m_01_1.txt&line=927&settime=963.0855	1	1	1	NA	NA	NA	NA	1	G	G	G	G	DCA	M	AG3	SE1	3	FALSE	TRUE	Other	DCA_se1_ag3_m_01	DCA_se1_ag3_m_01_1.wav	everything	963.0855	963.5955	EH1|V|R|IY0|TH|IH2|NG	963.4155	963.5355
B	1376	DCA_se1_ag3_m_01_1	DCA_se1_ag3_m_01	970.7399	971.2399	anything	Q+N	5383	EH1 N IY0 TH IH2 N	0.06	N	G	G	G					anything, you know.	937	http://lingtools.uoregon.edu/coraal/explorer/browse.php?what=DCA_se1_ag3_m_01_1.txt&line=937&settime=970.7399	1	1	1	NA	NA	NA	NA	1	G	G	G	G	DCA	M	AG3	SE1	3	FALSE	TRUE	Other	DCA_se1_ag3_m_01	DCA_se1_ag3_m_01_1.wav	anything	970.7399	971.2399	EH1|N|IY0|TH|IH2|NG	971.0699	971.1799
B	1379	DCA_se1_ag3_m_01_1	DCA_se1_ag3_m_01	1034.1236	1034.5136	doing	DAG	5549	D UW1 IH0 N	0.1	N	N	N	N					She doing the same to him right in front of his present.	995	http://lingtools.uoregon.edu/coraal/explorer/browse.php?what=DCA_se1_ag3_m_01_1.txt&line=995&settime=1034.1236	0	0	0	NA	NA	NA	NA	0	N	N	N	N	DCA	M	AG3	SE1	2	TRUE	TRUE	V-like	DCA_se1_ag3_m_01	DCA_se1_ag3_m_01_1.wav	doing	1034.1236	1034.5036	D|UW1|IH0|NG	1034.3136	1034.4136
B	1380	DCA_se1_ag3_m_01_1	DCA_se1_ag3_m_01	1092.7021	1092.9121	going	VAG	5675	G OW1 IH0 N	0.03	N	N	N	N					one, the end of it was going this way and the other part was [steering there], with with the people that had to protects it and they was gone with the rifles you know.	1059	http://lingtools.uoregon.edu/coraal/explorer/browse.php?what=DCA_se1_ag3_m_01_1.txt&line=1059&settime=1092.7021	0	0	0	NA	NA	NA	NA	0	N	N	N	N	DCA	M	AG3	SE1	2	TRUE	TRUE	V-like	DCA_se1_ag3_m_01	DCA_se1_ag3_m_01_1.wav	going	1092.7021	1092.9121	G|OW1|IH0|N	1092.8421	1092.8821
B	1383	DCA_se1_ag3_m_01_1	DCA_se1_ag3_m_01	1113.6864	1114.3464	expecting	VAG	5744	IH0 K S P EH1 K T IH0 N	0.07	N	N	N	N					he wasn't expecting to find uh	1072	http://lingtools.uoregon.edu/coraal/explorer/browse.php?what=DCA_se1_ag3_m_01_1.txt&line=1072&settime=1113.6864	0	0	0	NA	NA	NA	NA	0	N	N	N	N	DCA	M	AG3	SE1	3	TRUE	TRUE	V-like	DCA_se1_ag3_m_01	DCA_se1_ag3_m_01_1.wav	expecting	1113.7064	1114.3464	IH0|K|S|P|EH1|K|T|IH0|NG	1114.1964	1114.2664
B	1384	DCA_se1_ag3_m_01_1	DCA_se1_ag3_m_01	1129.4863	1129.8963	coming	VAG	5788	K AH1 M IH0 N	0.12	N	N	N	N					was coming	1086	http://lingtools.uoregon.edu/coraal/explorer/browse.php?what=DCA_se1_ag3_m_01_1.txt&line=1086&settime=1129.4863	0	0	0	NA	NA	NA	NA	0	N	N	N	N	DCA	M	AG3	SE1	2	TRUE	TRUE	V-like	DCA_se1_ag3_m_01	DCA_se1_ag3_m_01_1.wav	coming	1129.4663	1129.8963	K|AH1|M|IH0|NG	1129.7263	1129.7763
B	1385	DCA_se1_ag3_m_01_1	DCA_se1_ag3_m_01	1223.5333	1223.8533	riding	VAG	6047	R AY1 D IH0 N	0.05	N	N	N	N					that was riding with the	1180	http://lingtools.uoregon.edu/coraal/explorer/browse.php?what=DCA_se1_ag3_m_01_1.txt&line=1180&settime=1223.5333	0	0	0	NA	NA	NA	NA	0	N	N	N	N	DCA	M	AG3	SE1	2	TRUE	TRUE	V-like	DCA_se1_ag3_m_01	DCA_se1_ag3_m_01_1.wav	riding	1223.5333	1223.8633	R|AY1|D|IH0|NG	1223.8033	1223.8333
B	1387	DCA_se1_ag3_m_01_1	DCA_se1_ag3_m_01	1285.0663	1285.4163	having	HAG	6201	HH AE1 V IH0 N	0.06	N	N	N	N					having a fiesta. They had	1230	http://lingtools.uoregon.edu/coraal/explorer/browse.php?what=DCA_se1_ag3_m_01_1.txt&line=1230&settime=1285.0663	0	0	0	NA	NA	NA	NA	0	N	N	N	N	DCA	M	AG3	SE1	2	TRUE	TRUE	V-like	DCA_se1_ag3_m_01	DCA_se1_ag3_m_01_1.wav	having	1285.0563	1285.4063	HH|AE1|V|IH0|NG	1285.3063	1285.3563
B	1390	DCA_se1_ag3_m_01_1	DCA_se1_ag3_m_01	1307.836	1308.196	driving	VAG	6251	D R AY1 V IH0 N	0.03	N	N	N	N					to him, they was driving him around in an old antique car.	1248	http://lingtools.uoregon.edu/coraal/explorer/browse.php?what=DCA_se1_ag3_m_01_1.txt&line=1248&settime=1307.836	0	0	0	NA	NA	NA	NA	0	N	N	N	N	DCA	M	AG3	SE1	2	TRUE	TRUE	V-like	DCA_se1_ag3_m_01	DCA_se1_ag3_m_01_1.wav	driving	1307.826	1308.196	D|R|AY1|V|IH0|NG	1308.136	1308.166
B	1391	DCA_se1_ag3_m_01_1	DCA_se1_ag3_m_01	1310.1429	1310.6229	dragging	VAG	6259	D R AE1 G IH0 N	0.05	N	N	N	N					Dragging him.	1250	http://lingtools.uoregon.edu/coraal/explorer/browse.php?what=DCA_se1_ag3_m_01_1.txt&line=1250&settime=1310.1429	0	0	0	NA	NA	NA	NA	0	N	N	N	N	DCA	M	AG3	SE1	2	TRUE	TRUE	V-like	DCA_se1_ag3_m_01	DCA_se1_ag3_m_01_1.wav	dragging	1310.1429	1310.6129	D|R|AE1|G|IH0|NG	1310.5229	1310.5629
B	1393	DCA_se1_ag3_m_01_1	DCA_se1_ag3_m_01	1335.3701	1335.6501	drinking	VAG	6332	D R IH1 NG K IH0 N	0.05	N	N	G	N					They was drinking tequila,	1274	http://lingtools.uoregon.edu/coraal/explorer/browse.php?what=DCA_se1_ag3_m_01_1.txt&line=1274&settime=1335.3701	0	1	0	NA	NA	NA	NA	0.333333333	N	G	N	N	DCA	M	AG3	SE1	2	TRUE	TRUE	V-like	DCA_se1_ag3_m_01	DCA_se1_ag3_m_01_1.wav	drinking	1335.3701	1335.6501	D|R|IH1|NG|K|IH0|NG	1335.5701	1335.6001
B	1396	DCA_se1_ag3_m_01_1	DCA_se1_ag3_m_01	1343.22	1343.6	dragging	VAG	6361	D R AE1 G IH0 N	0.03	N	N	N	N					He wasn't dead, they was just dragging him.	1282	http://lingtools.uoregon.edu/coraal/explorer/browse.php?what=DCA_se1_ag3_m_01_1.txt&line=1282&settime=1343.22	0	0	0	NA	NA	NA	NA	0	N	N	N	N	DCA	M	AG3	SE1	2	TRUE	TRUE	V-like	DCA_se1_ag3_m_01	DCA_se1_ag3_m_01_1.wav	dragging	1343.21	1343.6	D|R|AE1|G|IH0|NG	1343.54	1343.57
B	1398	DCA_se1_ag3_m_01_1	DCA_se1_ag3_m_01	1373.0473	1373.2673	getting	GTG	6426	G IH1 T IH0 N	0.03	N	N	N	N					then anybody realized what they were getting ready to do.	1310	http://lingtools.uoregon.edu/coraal/explorer/browse.php?what=DCA_se1_ag3_m_01_1.txt&line=1310&settime=1373.0473	0	0	0	NA	NA	NA	NA	0	N	N	N	N	DCA	M	AG3	SE1	2	TRUE	TRUE	V-like	DCA_se1_ag3_m_01	DCA_se1_ag3_m_01_1.wav	getting	1373.0373	1373.2673	G|IH1|T|IH0|NG	1373.2073	1373.2373
B	1400	DCA_se1_ag3_m_01_1	DCA_se1_ag3_m_01	1427.9825	1428.4925	sitting	VAG	6564	S IH1 T IH0 N sil	0.23	N	N	N	N					things around the table he was sitting.	1354	http://lingtools.uoregon.edu/coraal/explorer/browse.php?what=DCA_se1_ag3_m_01_1.txt&line=1354&settime=1427.9825	0	0	0	NA	NA	NA	NA	0	N	N	N	N	DCA	M	AG3	SE1	2	TRUE	TRUE	V-like	DCA_se1_ag3_m_01	DCA_se1_ag3_m_01_1.wav	sitting	1427.9825	1428.4925	S|IH1|T|IH0|NG|M	1428.3325	1428.4925
B	1402	DCA_se1_ag3_m_01_1	DCA_se1_ag3_m_01	1443.9625	1444.2425	using	VAG	6603	Y UW1 Z IH0 NG	0.03	G	N	N	N					they was using him as a puppet, you know,	1372	http://lingtools.uoregon.edu/coraal/explorer/browse.php?what=DCA_se1_ag3_m_01_1.txt&line=1372&settime=1443.9625	0	0	0	NA	NA	NA	NA	0	N	N	N	N	DCA	M	AG3	SE1	2	TRUE	FALSE	V-like	DCA_se1_ag3_m_01	DCA_se1_ag3_m_01_1.wav	using	1443.9625	1444.2425	Y|UW1|Z|IH0|NG	1444.1725	1444.2125
B	1404	DCA_se1_ag3_m_01_1	DCA_se1_ag3_m_01	1446.4655	1446.7255	doing	DAG	6612	D UW1 IH0 N	0.04	N	N	N	N					doing, do- doing that thing.	1374	http://lingtools.uoregon.edu/coraal/explorer/browse.php?what=DCA_se1_ag3_m_01_1.txt&line=1374&settime=1446.4655	0	0	0	NA	NA	NA	NA	0	N	N	N	N	DCA	M	AG3	SE1	2	TRUE	TRUE	V-like	DCA_se1_ag3_m_01	DCA_se1_ag3_m_01_1.wav	doing	1446.4655	1446.7255	D|UW1|IH0|NG	1446.6255	1446.6855
B	1406	DCA_se1_ag3_m_01_1	DCA_se1_ag3_m_01	1456.6082	1456.9982	dying	VAG	6645	D AY1 IH0 N	0.06	N	N	N	N					good about dying like that. [He seeing] his four friends.	1384	http://lingtools.uoregon.edu/coraal/explorer/browse.php?what=DCA_se1_ag3_m_01_1.txt&line=1384&settime=1456.6082	0	0	0	NA	NA	NA	NA	0	N	N	N	N	DCA	M	AG3	SE1	2	TRUE	TRUE	V-like	DCA_se1_ag3_m_01	DCA_se1_ag3_m_01_1.wav	dying	1456.5682	1457.0082	D|AY1|IH0|NG	1456.8982	1456.9382
B	1410	DCA_se1_ag3_m_01_1	DCA_se1_ag3_m_01	1608.53	1608.92	getting	GTG	6912	G IH1 T IH0 N	0.15	N	N	N	N					getting uh	1511	http://lingtools.uoregon.edu/coraal/explorer/browse.php?what=DCA_se1_ag3_m_01_1.txt&line=1511&settime=1608.53	0	0	0	NA	NA	NA	NA	0	N	N	N	N	DCA	M	AG3	SE1	2	TRUE	TRUE	V-like	DCA_se1_ag3_m_01	DCA_se1_ag3_m_01_1.wav	getting	1608.54	1608.92	G|IH1|T|IH0|NG	1608.74	1608.88
B	1414	DCA_se1_ag3_m_01_1	DCA_se1_ag3_m_01	1697.5107	1698.0007	happenings	NS	7058	HH AE1 P N IH0 NG Z	0.04	G	N	N	N					what you might say. I mean happenings range from anything you know	1573	http://lingtools.uoregon.edu/coraal/explorer/browse.php?what=DCA_se1_ag3_m_01_1.txt&line=1573&settime=1697.5107	0	0	0	NA	NA	NA	NA	0	N	N	N	N	DCA	M	AG3	SE1	3	TRUE	FALSE	N-like	DCA_se1_ag3_m_01	DCA_se1_ag3_m_01_1.wav	happenings	1697.5107	1698.0007	HH|AE1|P|AH0|N|IH0|NG|Z	1697.8207	1697.8707
B	1418	DCA_se1_ag3_m_01_1	DCA_se1_ag3_m_01	1726.3775	1726.6475	trying	VAG	7084	T R AY1 N	0.06	N	N	G	N					comprehend on what she was trying to explain to you after she sit up there and tried to explain it to you,	1595	http://lingtools.uoregon.edu/coraal/explorer/browse.php?what=DCA_se1_ag3_m_01_1.txt&line=1595&settime=1726.3775	0	1	0	NA	NA	NA	NA	0.333333333	N	G	N	N	DCA	M	AG3	SE1	2	TRUE	TRUE	V-like	DCA_se1_ag3_m_01	DCA_se1_ag3_m_01_1.wav	trying	1726.3775	1726.6475	T|R|AY1|IH0|NG	1726.5675	1726.5975
B	1422	DCA_se1_ag3_m_01_1	DCA_se1_ag3_m_01	1802.7669	1803.0969	trying	VAG	7224	T R AY1 N	0.07	N	N	N	N					what he was trying to	1649	http://lingtools.uoregon.edu/coraal/explorer/browse.php?what=DCA_se1_ag3_m_01_1.txt&line=1649&settime=1802.7669	0	0	0	NA	NA	NA	NA	0	N	N	N	N	DCA	M	AG3	SE1	2	TRUE	TRUE	V-like	DCA_se1_ag3_m_01	DCA_se1_ag3_m_01_1.wav	trying	1802.7769	1803.1569	T|R|AY1|NG	1802.8669	1803.0469
B	1426	DCA_se1_ag3_m_01_1	DCA_se1_ag3_m_01	1978.5935	1979.0535	swimming	VAG	7427	S W IH1 M IH0 N	0.04	N	N	N	N					[We] would go fishing together. We'd go swimming together.	1799	http://lingtools.uoregon.edu/coraal/explorer/browse.php?what=DCA_se1_ag3_m_01_1.txt&line=1799&settime=1978.5935	0	0	0	NA	NA	NA	NA	0	N	N	N	N	DCA	M	AG3	SE1	2	TRUE	TRUE	V-like	DCA_se1_ag3_m_01	DCA_se1_ag3_m_01_1.wav	swimming	1978.5835	1979.0535	S|W|IH1|M|IH0|NG	1978.9735	1979.0135
B	1428	DCA_se1_ag3_m_01_1	DCA_se1_ag3_m_01	2028.2016	2028.7416	fishing	VAG	7528	F IH1 SH IH0 N	0.06	N	N	N	N					Float fishing, spinning,	1842	http://lingtools.uoregon.edu/coraal/explorer/browse.php?what=DCA_se1_ag3_m_01_1.txt&line=1842&settime=2028.2016	0	0	0	NA	NA	NA	NA	0	N	N	N	N	DCA	M	AG3	SE1	2	TRUE	TRUE	V-like	DCA_se1_ag3_m_01	DCA_se1_ag3_m_01_1.wav	fishing	2028.1916	2028.7416	F|IH1|SH|IH0|NG	2028.6016	2028.6816
B	1429	DCA_se1_ag3_m_01_1	DCA_se1_ag3_m_01	2028.7416	2029.3916	spinning	VAG	7529	S P IH1 N IH0 N	0.24	N	N	N	N					Float fishing, spinning,	1842	http://lingtools.uoregon.edu/coraal/explorer/browse.php?what=DCA_se1_ag3_m_01_1.txt&line=1842&settime=2028.7416	0	0	0	NA	NA	NA	NA	0	N	N	N	N	DCA	M	AG3	SE1	2	TRUE	TRUE	V-like	DCA_se1_ag3_m_01	DCA_se1_ag3_m_01_1.wav	spinning	2028.7416	2029.3916	S|P|IH1|N|IH0|NG	2029.1216	2029.2316
B	1430	DCA_se1_ag3_m_01_1	DCA_se1_ag3_m_01	2032.0098	2032.6098	spinning	VAG	7534	S P IH1 N IH0 N	0.22	N	N	N	N					go spinning	1848	http://lingtools.uoregon.edu/coraal/explorer/browse.php?what=DCA_se1_ag3_m_01_1.txt&line=1848&settime=2032.0098	0	0	0	NA	NA	NA	NA	0	N	N	N	N	DCA	M	AG3	SE1	2	TRUE	TRUE	V-like	DCA_se1_ag3_m_01	DCA_se1_ag3_m_01_1.wav	spinning	2031.9998	2032.5398	S|P|IH1|N|IH0|NG	2032.3498	2032.3998
B	1432	DCA_se1_ag3_m_01_1	DCA_se1_ag3_m_01	2056.5281	2056.7981	going	VAG	7615	G OW1 IH0 N	0.06	N	N	N	N					If somebody else say, you going fishing? We say yeah, if they want to go, they gotta bite.	1872	http://lingtools.uoregon.edu/coraal/explorer/browse.php?what=DCA_se1_ag3_m_01_1.txt&line=1872&settime=2056.5281	0	0	0	NA	NA	NA	NA	0	N	N	N	N	DCA	M	AG3	SE1	2	TRUE	TRUE	V-like	DCA_se1_ag3_m_01	DCA_se1_ag3_m_01_1.wav	going	2056.5281	2056.8081	G|OW1|IH0|N	2056.6681	2056.7381
B	3344	DCA_se2_ag3_m_01_1	DCA_se2_ag3_m_01	150.8401	151.4001	something	Q+N	6452	S AH1 M TH IH0 N	0.1	N	N	N				N		we used to have a- something like this. I mean it was /similar/-	147	http://lingtools.uoregon.edu/coraal/explorer/browse.php?what=DCA_se2_ag3_m_01_1.txt&line=147&settime=150.8401	0	0	NA	NA	NA	0	NA	0	N	N	N	N	DCA	M	AG3	SE2+3	2	TRUE	TRUE	Other	DCA_se2_ag3_m_01	DCA_se2_ag3_m_01_1.wav	something	150.8401	151.4101	S|AH1|M|TH|IH0|NG	151.3101	151.3401
B	3349	DCA_se2_ag3_m_01_1	DCA_se2_ag3_m_01	206.1756	206.5556	something	Q+N	6613	S AH1 M TH IH0 N	0.05	N	N	N				N		[<laugh>]	200	http://lingtools.uoregon.edu/coraal/explorer/browse.php?what=DCA_se2_ag3_m_01_1.txt&line=200&settime=206.1756	0	0	NA	NA	NA	0	NA	0	N	N	N	N	DCA	M	AG3	SE2+3	2	TRUE	TRUE	Other	DCA_se2_ag3_m_01	DCA_se2_ag3_m_01_1.wav	something	206.2056	206.5556	S|AH1|M|TH|IH0|NG	206.4956	206.5256
B	3350	DCA_se2_ag3_m_01_1	DCA_se2_ag3_m_01	233.6617	233.9617	drawing	VAG	6687	D R AO1 IH0 N	0.05	N	N	N				N		like drawing a circle.	232	http://lingtools.uoregon.edu/coraal/explorer/browse.php?what=DCA_se2_ag3_m_01_1.txt&line=232&settime=233.6617	0	0	NA	NA	NA	0	NA	0	N	N	N	N	DCA	M	AG3	SE2+3	2	TRUE	TRUE	V-like	DCA_se2_ag3_m_01	DCA_se2_ag3_m_01_1.wav	drawing	233.6517	233.9617	D|R|AO1|IH0|NG	233.8717	233.9117
B	3352	DCA_se2_ag3_m_01_1	DCA_se2_ag3_m_01	404.9878	405.2878	trying	VAG	6970	T R AY1 N	0.04	N	N	N				G		they was trying to get	375	http://lingtools.uoregon.edu/coraal/explorer/browse.php?what=DCA_se2_ag3_m_01_1.txt&line=375&settime=404.9878	0	0	NA	NA	NA	1	NA	0.333333333	N	N	G	N	DCA	M	AG3	SE2+3	2	TRUE	TRUE	V-like	DCA_se2_ag3_m_01	DCA_se2_ag3_m_01_1.wav	trying	404.9978	405.2878	T|R|AY1|NG	405.1278	405.2578
B	3363	DCA_se2_ag3_m_01_1	DCA_se2_ag3_m_01	508.3581	508.6081	something	Q+N	7313	S AH1 M TH IH0 N	0.03	N	N	N				N		I think it was something like a hockey game or something like [this you know.]	480	http://lingtools.uoregon.edu/coraal/explorer/browse.php?what=DCA_se2_ag3_m_01_1.txt&line=480&settime=508.3581	0	0	NA	NA	NA	0	NA	0	N	N	N	N	DCA	M	AG3	SE2+3	2	TRUE	TRUE	Other	DCA_se2_ag3_m_01	DCA_se2_ag3_m_01_1.wav	something	508.3481	508.6281	S|AH1|M|TH|IH0|NG	508.5681	508.5981
B	3364	DCA_se2_ag3_m_01_1	DCA_se2_ag3_m_01	509.6581	509.9581	something	Q+N	7319	S AH1 M TH IH0 N	0.04	N	N	N				N		I think it was something like a hockey game or something like [this you know.]	480	http://lingtools.uoregon.edu/coraal/explorer/browse.php?what=DCA_se2_ag3_m_01_1.txt&line=480&settime=509.6581	0	0	NA	NA	NA	0	NA	0	N	N	N	N	DCA	M	AG3	SE2+3	2	TRUE	TRUE	Other	DCA_se2_ag3_m_01	DCA_se2_ag3_m_01_1.wav	something	509.6481	509.9581	S|AH1|M|TH|IH0|NG	509.8781	509.9181
B	3368	DCA_se2_ag3_m_01_1	DCA_se2_ag3_m_01	537.7203	537.8703	giving	VAG	7417	G IH1 V IH0 N	0.03	N	N	N				N		pull something like this, so [he started] giving him some	508	http://lingtools.uoregon.edu/coraal/explorer/browse.php?what=DCA_se2_ag3_m_01_1.txt&line=508&settime=537.7203	0	0	NA	NA	NA	0	NA	0	N	N	N	N	DCA	M	AG3	SE2+3	2	TRUE	TRUE	V-like	DCA_se2_ag3_m_01	DCA_se2_ag3_m_01_1.wav	giving	537.7203	537.8703	G|IH1|V|IH0|NG	537.8103	537.8403
B	3370	DCA_se2_ag3_m_01_1	DCA_se2_ag3_m_01	575.8987	576.2587	keeping	VAG	7524	K IY1 P IH0 N	0.04	N	N	N				N		around the outside of the border, [you know], sort of keeping /him out/ from getting through.	546	http://lingtools.uoregon.edu/coraal/explorer/browse.php?what=DCA_se2_ag3_m_01_1.txt&line=546&settime=575.8987	0	0	NA	NA	NA	0	NA	0	N	N	N	N	DCA	M	AG3	SE2+3	2	TRUE	TRUE	V-like	DCA_se2_ag3_m_01	DCA_se2_ag3_m_01_1.wav	keeping	575.8987	576.2587	K|IY1|P|IH0|NG	576.1887	576.2187
B	3375	DCA_se2_ag3_m_01_1	DCA_se2_ag3_m_01	653.5744	653.7844	talking	VAG	7768	T AO1 K IH0 NG	0.03	G	N	N				N		But you talking about a magnificent picture.	618	http://lingtools.uoregon.edu/coraal/explorer/browse.php?what=DCA_se2_ag3_m_01_1.txt&line=618&settime=653.5744	0	0	NA	NA	NA	0	NA	0	N	N	N	N	DCA	M	AG3	SE2+3	2	TRUE	FALSE	V-like	DCA_se2_ag3_m_01	DCA_se2_ag3_m_01_1.wav	talking	653.5644	653.7944	T|AO1|K|IH0|NG	653.7344	653.7644
B	3378	DCA_se2_ag3_m_01_1	DCA_se2_ag3_m_01	690.1374	690.5874	robbing	N	7871	R AA1 B IH0 N	0.03	N	N	N				N		And onliest thing they was doing, they was stealing like crazy. They robbing the banks,	657	http://lingtools.uoregon.edu/coraal/explorer/browse.php?what=DCA_se2_ag3_m_01_1.txt&line=657&settime=690.1374	0	0	NA	NA	NA	0	NA	0	N	N	N	N	DCA	M	AG3	SE2+3	2	TRUE	TRUE	N-like	DCA_se2_ag3_m_01	DCA_se2_ag3_m_01_1.wav	robbing	690.1374	690.5874	R|AA1|B|IH0|NG	690.5274	690.5574
B	3379	DCA_se2_ag3_m_01_1	DCA_se2_ag3_m_01	715.7428	716.3328	celebrating	VAG	7943	S EH1 L AH0 B R EY2 T IH0 N	0.07	N	N	N				N		celebrating they uh,	678	http://lingtools.uoregon.edu/coraal/explorer/browse.php?what=DCA_se2_ag3_m_01_1.txt&line=678&settime=715.7428	0	0	NA	NA	NA	0	NA	0	N	N	N	N	DCA	M	AG3	SE2+3	4	TRUE	TRUE	V-like	DCA_se2_ag3_m_01	DCA_se2_ag3_m_01_1.wav	celebrating	715.7428	716.3328	S|EH1|L|AH0|B|R|EY2|T|IH0|NG	716.2328	716.3028
B	3380	DCA_se2_ag3_m_01_1	DCA_se2_ag3_m_01	717.0702	717.4802	winnings	NS	7946	W IH1 N IH0 NG Z	0.07	G	N	N				N		winnings you know.	680	http://lingtools.uoregon.edu/coraal/explorer/browse.php?what=DCA_se2_ag3_m_01_1.txt&line=680&settime=717.0702	0	0	NA	NA	NA	0	NA	0	N	N	N	N	DCA	M	AG3	SE2+3	2	TRUE	FALSE	N-like	DCA_se2_ag3_m_01	DCA_se2_ag3_m_01_1.wav	winnings	717.0702	717.4802	W|IH1|N|IH0|NG|Z	717.2802	717.3402
B	3381	DCA_se2_ag3_m_01_1	DCA_se2_ag3_m_01	738.3165	738.9265	celebrating	VAG	8006	S EH1 L AH0 B R EY2 T IH0 N	0.04	N	N	N				N		were celebrating, and these other two, they went out and they decided they want to	700	http://lingtools.uoregon.edu/coraal/explorer/browse.php?what=DCA_se2_ag3_m_01_1.txt&line=700&settime=738.3165	0	0	NA	NA	NA	0	NA	0	N	N	N	N	DCA	M	AG3	SE2+3	4	TRUE	TRUE	V-like	DCA_se2_ag3_m_01	DCA_se2_ag3_m_01_1.wav	celebrating	738.3265	738.9265	S|EH1|L|AH0|B|R|EY2|T|IH0|NG	738.8365	738.8665
B	3383	DCA_se2_ag3_m_01_1	DCA_se2_ag3_m_01	790.9956	791.4456	dragging	VAG	8180	D R AE1 G IH0 N	0.04	N	N	N				N		Well they actually had him captured for a long time, dragging him around.	757	http://lingtools.uoregon.edu/coraal/explorer/browse.php?what=DCA_se2_ag3_m_01_1.txt&line=757&settime=790.9956	0	0	NA	NA	NA	0	NA	0	N	N	N	N	DCA	M	AG3	SE2+3	2	TRUE	TRUE	V-like	DCA_se2_ag3_m_01	DCA_se2_ag3_m_01_1.wav	dragging	790.9756	791.4356	D|R|AE1|G|IH0|NG	791.3656	791.3956
B	3386	DCA_se2_ag3_m_01_1	DCA_se2_ag3_m_01	846.4055	846.7555	something	Q+N	8386	S AH1 M TH IH0 N	0.03	N	N	N				N		Well, I think it's Robert something- I forget his name- well he had	808	http://lingtools.uoregon.edu/coraal/explorer/browse.php?what=DCA_se2_ag3_m_01_1.txt&line=808&settime=846.4055	0	0	NA	NA	NA	0	NA	0	N	N	N	N	DCA	M	AG3	SE2+3	2	TRUE	TRUE	Other	DCA_se2_ag3_m_01	DCA_se2_ag3_m_01_1.wav	something	846.4055	846.7555	S|AH1|M|TH|IH0|NG	846.6955	846.7255
B	3396	DCA_se2_ag3_m_01_1	DCA_se2_ag3_m_01	979.0092	979.2092	nothing	Q+N	8774	N AH1 TH IH0 N	0.03	N	N	N				N		Once he know you won't say nothing, just go and sit down.	948	http://lingtools.uoregon.edu/coraal/explorer/browse.php?what=DCA_se2_ag3_m_01_1.txt&line=948&settime=979.0092	0	0	NA	NA	NA	0	NA	0	N	N	N	N	DCA	M	AG3	SE2+3	2	TRUE	TRUE	Other	DCA_se2_ag3_m_01	DCA_se2_ag3_m_01_1.wav	nothing	979.0292	979.2192	N|AH1|TH|IH0|NG	979.1592	979.1892
B	3401	DCA_se2_ag3_m_01_1	DCA_se2_ag3_m_01	1052.7595	1052.9395	during	P	8864	D UH1 R IH0 N	0.03	N	N	N				N		Well during this time uh, clothes kind of hard to get, you know.	1007	http://lingtools.uoregon.edu/coraal/explorer/browse.php?what=DCA_se2_ag3_m_01_1.txt&line=1007&settime=1052.7595	0	0	NA	NA	NA	0	NA	0	N	N	N	N	DCA	M	AG3	SE2+3	2	TRUE	TRUE	Other	DCA_se2_ag3_m_01	DCA_se2_ag3_m_01_1.wav	during	1052.7595	1052.9395	D|UH1|R|IH0|NG	1052.8795	1052.9095
B	3403	DCA_se2_ag3_m_01_1	DCA_se2_ag3_m_01	1083.8481	1084.1481	whipping	N	8981	W IH1 P IH0 N	0.08	N	N	N				N		then you get another whipping you know, [for not taking /up] for/ yourself, yeah.	1035	http://lingtools.uoregon.edu/coraal/explorer/browse.php?what=DCA_se2_ag3_m_01_1.txt&line=1035&settime=1083.8481	0	0	NA	NA	NA	0	NA	0	N	N	N	N	DCA	M	AG3	SE2+3	2	TRUE	TRUE	N-like	DCA_se2_ag3_m_01	DCA_se2_ag3_m_01_1.wav	whipping	1083.8381	1084.1481	W|IH1|P|IH0|NG	1084.0481	1084.0981
[truncated: 265 more rows]
[truncated: 54 more columns]
