# Supplementary material for: Considering Performance in the Automated and Manual Coding of Sociolinguistic Variables: Lessons From Variable (ING)
Source: Front Artif Intell. 2021 Apr 29;4:648543. doi: 10.3389/frai.2021.648543 (PMC8117961; doi:10.3389/frai.2021.648543)
Supplement: Supplementary file 3 [file Data_Sheet_3.ZIP › Datasets/DatasetC_Initial.txt]

RandomIndex	TNum	File	Spkr	StT	EnT	Word	POS	TGLine	Phones	ing.dur	MFA.NorG	Coder1.NorG	Coder2.NorG	Utter	TLine	LinkToCORAALExplore
1	2827	DCA_se2_ag1_m_06_1	DCA_se2_ag1_m_06	622.5891	622.8491	anything	Q+N	1547	EH1 N IY0 TH IH2 N	0.07	N	G	G	<laugh> well they pulled a lot tricks but I can't think of uh, just anything offhand, uh-	653	http://lingtools.uoregon.edu/coraal/explorer/browse.php?what=DCA_se2_ag1_m_06_1.txt&line=653&settime=621.5891
40	2819	DCA_se2_ag1_m_06_1	DCA_se2_ag1_m_06	497.1104	497.3104	something	Q+N	1233	S AH1 M TH IH0 N	0.03	N	N	N	smoking in the bathroom, something like that.	514	http://lingtools.uoregon.edu/coraal/explorer/browse.php?what=DCA_se2_ag1_m_06_1.txt&line=514&settime=496.1104
452	2804	DCA_se2_ag1_m_06_1	DCA_se2_ag1_m_06	311.0773	311.4073	leading	VAG	790	L IY1 D IH0 NG	0.15	NG	G	N	Right yeah. He was a slave and he was leading a	325	http://lingtools.uoregon.edu/coraal/explorer/browse.php?what=DCA_se2_ag1_m_06_1.txt&line=325&settime=310.0773
2	13697	DCB_se2_ag3_m_01_1	DCB_se2_ag3_m_01	1207.4208	1207.8608	having	HAG	3130	HH AE1 V IH0 N	0.1	N	G	G	and having all these spiritual moments	1022	http://lingtools.uoregon.edu/coraal/explorer/browse.php?what=DCB_se2_ag3_m_01_1.txt&line=1022&settime=1206.4208
119	13798	DCB_se2_ag3_m_01_1	DCB_se2_ag3_m_01	2519.3228	2519.7228	running	VAG	6567	R AH1 N IH0 N	0.11	N	N	N	and sent people running every which away.	2040	http://lingtools.uoregon.edu/coraal/explorer/browse.php?what=DCB_se2_ag3_m_01_1.txt&line=2040&settime=2518.3228
334	13924	DCB_se2_ag3_m_01_1	DCB_se2_ag3_m_01	4283.8279	4284.0979	bringing	VAG	10916	B R IH1 NG IH0 N	0.08	N	N	N	and I remember my mom bringing a rum cake	3456	http://lingtools.uoregon.edu/coraal/explorer/browse.php?what=DCB_se2_ag3_m_01_1.txt&line=3456&settime=4282.8279
499	13908	DCB_se2_ag3_m_01_1	DCB_se2_ag3_m_01	4044.1041	4044.4641	anything	Q+N	10259	EH1 N IY0 TH IH2 NG	0.07	NG	G	G	of course, like it- with anything, there's always going to be variations. I know people who get it w- five wings and fried rice.	3273	http://lingtools.uoregon.edu/coraal/explorer/browse.php?what=DCB_se2_ag3_m_01_1.txt&line=3273&settime=4043.1041
670	13817	DCB_se2_ag3_m_01_1	DCB_se2_ag3_m_01	2870.9195	2871.2595	going	VAG	7414	G OW1 IH0 N	0.05	N	G	G	That you are going to	2322	http://lingtools.uoregon.edu/coraal/explorer/browse.php?what=DCB_se2_ag3_m_01_1.txt&line=2322&settime=2869.9195
681	13820	DCB_se2_ag3_m_01_1	DCB_se2_ag3_m_01	2914.6089	2914.8989	standing	VAG	7506	S T AE1 N D IH0 N	0.03	N	N	G	cause I was standing up. I'm standing by the door, the- the teens are all o- hucked up over here.	2352	http://lingtools.uoregon.edu/coraal/explorer/browse.php?what=DCB_se2_ag3_m_01_1.txt&line=2352&settime=2913.6089
720	13754	DCB_se2_ag3_m_01_1	DCB_se2_ag3_m_01	1813.0257	1813.3157	living	VAG	4814	L IH1 V IH0 N	0.04	N	N	N	you know, going and living the life that I wanna live	1498	http://lingtools.uoregon.edu/coraal/explorer/browse.php?what=DCB_se2_ag3_m_01_1.txt&line=1498&settime=1812.0257
731	13690	DCB_se2_ag3_m_01_1	DCB_se2_ag3_m_01	1124.6012	1125.1512	nurturing	VAG	2906	N ER1 CH ER0 IH0 NG	0.1	NG	G	G	that was nurturing.	951	http://lingtools.uoregon.edu/coraal/explorer/browse.php?what=DCB_se2_ag3_m_01_1.txt&line=951&settime=1123.6012
739	13748	DCB_se2_ag3_m_01_1	DCB_se2_ag3_m_01	1771.281	1771.651	blocking	VAG	4764	B L AA1 K IH0 N	0.04	N	N	N	and so figuring out how to get around whatever it is that's blocking it.	1461	http://lingtools.uoregon.edu/coraal/explorer/browse.php?what=DCB_se2_ag3_m_01_1.txt&line=1461&settime=1770.281
799	13683	DCB_se2_ag3_m_01_1	DCB_se2_ag3_m_01	992.9346	993.4446	recording	N	2483	R AH0 K AO1 R D IH0 N	0.1	N	N	N	I say to you today- and somebody has a recording, we can't find out who it is. Somebody has a recording	832	http://lingtools.uoregon.edu/coraal/explorer/browse.php?what=DCB_se2_ag3_m_01_1.txt&line=832&settime=991.9346
814	13659	DCB_se2_ag3_m_01_1	DCB_se2_ag3_m_01	414.5306	414.7806	going	VAG	853	G OW1 IH0 N	0.03	N	N	G	And they're tracing and going back and looking and seeing that this and this and this and this.	340	http://lingtools.uoregon.edu/coraal/explorer/browse.php?what=DCB_se2_ag3_m_01_1.txt&line=340&settime=413.5306
817	13952	DCB_se2_ag3_m_01_1	DCB_se2_ag3_m_01	4757.7588	4758.0288	something	Q+N	11720	S AH1 M TH IH0 N	0.03	N	N	N	And it can be something simple or it can be something intense or- or m- or deeply meaningful,	3809	http://lingtools.uoregon.edu/coraal/explorer/browse.php?what=DCB_se2_ag3_m_01_1.txt&line=3809&settime=4756.7588
918	13755	DCB_se2_ag3_m_01_1	DCB_se2_ag3_m_01	1815.6968	1815.9268	doing	DAG	4824	D UW1 IH0 N	0.04	N	N	N	for myself, and doing what I wanna do for me.	1500	http://lingtools.uoregon.edu/coraal/explorer/browse.php?what=DCB_se2_ag3_m_01_1.txt&line=1500&settime=1814.6968
978	13716	DCB_se2_ag3_m_01_1	DCB_se2_ag3_m_01	1444.8409	1445.1709	doing	DAG	3860	D M UW1 AO1 IH0 NG	0.03	NG	N	N	But see- and the- and the other side of this was [much as I was doing all that],	1194	http://lingtools.uoregon.edu/coraal/explorer/browse.php?what=DCB_se2_ag3_m_01_1.txt&line=1194&settime=1443.8409
3	5317	DCA_se3_ag2_f_02_1	DCA_se3_ag2_f_02	391.0248	391.4448	everything	Q+N	6437	EH1 V R IY0 TH IH2 NG	0.04	NG	G	G	he tel- You know, she's treating him very nicely and everything.	268	http://lingtools.uoregon.edu/coraal/explorer/browse.php?what=DCA_se3_ag2_f_02_1.txt&line=268&settime=390.0248
236	5328	DCA_se3_ag2_f_02_1	DCA_se3_ag2_f_02	574.3849	574.9249	reading	VAG	6734	R IY1 D IH0 NG	0.14	NG	G	G	the standard Reading, Writing, Arithmetic, uh-	383	http://lingtools.uoregon.edu/coraal/explorer/browse.php?what=DCA_se3_ag2_f_02_1.txt&line=383&settime=573.3849
4	14303	DCB_se2_ag3_m_02_2	DCB_se2_ag3_m_02	430.4369	430.8469	supporting	VAG	1006	S AH0 P AO1 R T IH0 NG	0.08	NG	G	G	the fact that we stopped supporting black businesses	543	http://lingtools.uoregon.edu/coraal/explorer/browse.php?what=DCB_se2_ag3_m_02_2.txt&line=543&settime=429.4369
36	14325	DCB_se2_ag3_m_02_2	DCB_se2_ag3_m_02	654.0676	654.3676	starting	VAG	1557	S T AA1 R T IH0 N	0.03	N	N	N	you're starting to see a lot of the same things that were happening in DC now happening in PG.	829	http://lingtools.uoregon.edu/coraal/explorer/browse.php?what=DCB_se2_ag3_m_02_2.txt&line=829&settime=653.0676
45	14246	DCB_se2_ag3_m_02_1	DCB_se2_ag3_m_02	4460.4113	4460.7013	doing	DAG	11059	D UW1 IH0 N	0.06	N	N	G	And you should be doing this	5427	http://lingtools.uoregon.edu/coraal/explorer/browse.php?what=DCB_se2_ag3_m_02_1.txt&line=5427&settime=4459.4113
61	14099	DCB_se2_ag3_m_02_1	DCB_se2_ag3_m_02	2360.8013	2361.0313	sitting	VAG	5763	S IH1 T IH0 N	0.04	N	N	N	I had that adlib stuck in my head. I'm sitting in the back of chemistry class, and I go,	2800	http://lingtools.uoregon.edu/coraal/explorer/browse.php?what=DCB_se2_ag3_m_02_1.txt&line=2800&settime=2359.8013
78	14275	DCB_se2_ag3_m_02_1	DCB_se2_ag3_m_02	4788.5046	4788.7846	printing	N	11926	P R IH1 N IH0 N	0.05	N	N	N	um, every Thursday. /RD-NAME-1/ actually was at my office earlier today, printing out stuff,	5848	http://lingtools.uoregon.edu/coraal/explorer/browse.php?what=DCB_se2_ag3_m_02_1.txt&line=5848&settime=4787.5046
92	14005	DCB_se2_ag3_m_02_1	DCB_se2_ag3_m_02	1013.8774	1014.5474	interesting	ADJ	2281	IH1 N T ER0 AH0 S T IH0 N	0.1	N	G	G	it's interesting.	1154	http://lingtools.uoregon.edu/coraal/explorer/browse.php?what=DCB_se2_ag3_m_02_1.txt&line=1154&settime=1012.8774
216	14091	DCB_se2_ag3_m_02_1	DCB_se2_ag3_m_02	2199.3213	2199.6113	doing	DAG	5336	D UW1 IH0 NG	0.03	NG	G	G	cause he was actually doing everything that he was supposed to be doing,	2582	http://lingtools.uoregon.edu/coraal/explorer/browse.php?what=DCB_se2_ag3_m_02_1.txt&line=2582&settime=2198.3213
227	14044	DCB_se2_ag3_m_02_1	DCB_se2_ag3_m_02	1508.0592	1508.7792	graduating	VAG	3536	G R AE1 JH UW0 EY2 T IH0 NG	0.15	NG	G	G	right around when I was graduating I was looking for her as well, just to be like, oh yeah, like, I did it,	1794	http://lingtools.uoregon.edu/coraal/explorer/browse.php?what=DCB_se2_ag3_m_02_1.txt&line=1794&settime=1507.0592
488	14298	DCB_se2_ag3_m_02_2	DCB_se2_ag3_m_02	378.6525	379.2325	fucking	ADJ	861	F AH1 K IH0 N	0.23	N	N	N	fucking, you know, like, be a part.	472	http://lingtools.uoregon.edu/coraal/explorer/browse.php?what=DCB_se2_ag3_m_02_2.txt&line=472&settime=377.6525
501	14221	DCB_se2_ag3_m_02_1	DCB_se2_ag3_m_02	4138.7127	4139.0327	writing	VAG	10178	R AY1 T IH0 NG	0.09	NG	G	G	Woo! Started writing poetry-	5023	http://lingtools.uoregon.edu/coraal/explorer/browse.php?what=DCB_se2_ag3_m_02_1.txt&line=5023&settime=4137.7127
539	13971	DCB_se2_ag3_m_02_1	DCB_se2_ag3_m_02	400.941	401.161	going	VAG	735	G OW1 IH0 N	0.03	N	N	N	you are not going to Turner Elementary.	432	http://lingtools.uoregon.edu/coraal/explorer/browse.php?what=DCB_se2_ag3_m_02_1.txt&line=432&settime=399.941
715	14160	DCB_se2_ag3_m_02_1	DCB_se2_ag3_m_02	3355.5347	3356.0247	fighting	VAG	8303	F AY1 T IH0 NG	0.13	NG	G	G	fighting to keep	4039	http://lingtools.uoregon.edu/coraal/explorer/browse.php?what=DCB_se2_ag3_m_02_1.txt&line=4039&settime=3354.5347
815	14218	DCB_se2_ag3_m_02_1	DCB_se2_ag3_m_02	4081.6801	4082.0401	knitting	VAG	10028	N IH1 T IH0 NG	0.13	NG	G	G	So I wanted to pick up knitting,	4946	http://lingtools.uoregon.edu/coraal/explorer/browse.php?what=DCB_se2_ag3_m_02_1.txt&line=4946&settime=4080.6801
847	14308	DCB_se2_ag3_m_02_2	DCB_se2_ag3_m_02	451.1221	451.6721	switching	N	1052	S W IH1 CH IH0 NG	0.21	NG	G	G	code switching	567	http://lingtools.uoregon.edu/coraal/explorer/browse.php?what=DCB_se2_ag3_m_02_2.txt&line=567&settime=450.1221
922	14240	DCB_se2_ag3_m_02_1	DCB_se2_ag3_m_02	4321.5394	4321.8594	being	BAG	10663	B IY1 IH0 NG	0.12	NG	G	G	Like my dad was just saying he was okay with me being gay if I was. (laughing)	5249	http://lingtools.uoregon.edu/coraal/explorer/browse.php?what=DCB_se2_ag3_m_02_1.txt&line=5249&settime=4320.5394
928	14302	DCB_se2_ag3_m_02_2	DCB_se2_ag3_m_02	408.3651	408.5851	doing	DAG	944	D UW1 IH0 N	0.03	N	G	G	interest in what you're already doing.	513	http://lingtools.uoregon.edu/coraal/explorer/browse.php?what=DCB_se2_ag3_m_02_2.txt&line=513&settime=407.3651
968	14306	DCB_se2_ag3_m_02_2	DCB_se2_ag3_m_02	444.8495	445.5795	assimilating	VAG	1043	AH0 S IH1 M AH0 L EY2 T IH0 NG	0.08	NG	G	G	adamant about assimilating.	559	http://lingtools.uoregon.edu/coraal/explorer/browse.php?what=DCB_se2_ag3_m_02_2.txt&line=559&settime=443.8495
969	14272	DCB_se2_ag3_m_02_1	DCB_se2_ag3_m_02	4752.0064	4752.5664	hosting	N	11823	HH OW1 S T IH0 NG	0.18	NG	G	G	the hosting and doing the open mic.	5808	http://lingtools.uoregon.edu/coraal/explorer/browse.php?what=DCB_se2_ag3_m_02_1.txt&line=5808&settime=4751.0064
981	14264	DCB_se2_ag3_m_02_1	DCB_se2_ag3_m_02	4665.6101	4666.1001	following	VAG	11580	F AA1 L OW0 IH0 N	0.06	N	G	G	And then immediately following me,	5696	http://lingtools.uoregon.edu/coraal/explorer/browse.php?what=DCB_se2_ag3_m_02_1.txt&line=5696&settime=4664.6101
5	13062	DCB_se2_ag2_m_01_1	DCB_se2_ag2_m_01	2429.7205	2430.4805	sterling	NPR	6145	S T ER1 L IH0 N	0.27	N	N	N	Uh, Sterling.	1850	http://lingtools.uoregon.edu/coraal/explorer/browse.php?what=DCB_se2_ag2_m_01_1.txt&line=1850&settime=2428.7205
75	13075	DCB_se2_ag2_m_01_1	DCB_se2_ag2_m_01	2828.7247	2829.0847	anything	Q+N	7059	EH1 N IY0 TH IH2 N	0.12	N	G	N	But can they can away with something? Nah, I'm- I'm strict. They don't get away with anything.	2176	http://lingtools.uoregon.edu/coraal/explorer/browse.php?what=DCB_se2_ag2_m_01_1.txt&line=2176&settime=2827.7247
399	13057	DCB_se2_ag2_m_01_1	DCB_se2_ag2_m_01	2307.4616	2307.9416	hiring	VAG	5892	HH AY1 R IH0 N	0.17	N	N	N	and someone told me that uh, /RD-WORK-6/ was hiring.	1747	http://lingtools.uoregon.edu/coraal/explorer/browse.php?what=DCB_se2_ag2_m_01_1.txt&line=1747&settime=2306.4616
545	12972	DCB_se2_ag2_m_01_1	DCB_se2_ag2_m_01	529.0446	529.6746	anything	Q+N	1092	EH1 N IY0 TH IH2 NG	0.34	NG	G	G	We wasn't really into doing anything	388	http://lingtools.uoregon.edu/coraal/explorer/browse.php?what=DCB_se2_ag2_m_01_1.txt&line=388&settime=528.0446
619	13043	DCB_se2_ag2_m_01_1	DCB_se2_ag2_m_01	2119.4363	2119.9063	majoring	NPR	5417	M EY1 JH ER0 IH0 N	0.05	N	N	N	I forgot. Majoring in Engineering or something?	1598	http://lingtools.uoregon.edu/coraal/explorer/browse.php?what=DCB_se2_ag2_m_01_1.txt&line=1598&settime=2118.4363
680	13120	DCB_se2_ag2_m_01_1	DCB_se2_ag2_m_01	3438.0462	3438.2662	going	VAG	8721	G OW1 IH0 N	0.05	N	N	N	So I don't know what's going on in- I never knew what was going on in Virginia.	2634	http://lingtools.uoregon.edu/coraal/explorer/browse.php?what=DCB_se2_ag2_m_01_1.txt&line=2634&settime=3437.0462
788	12990	DCB_se2_ag2_m_01_1	DCB_se2_ag2_m_01	790.0725	790.2825	playing	VAG	1760	P L EY1 IH0 N	0.03	N	N	N	and he was playing football in the alley with his friends.	605	http://lingtools.uoregon.edu/coraal/explorer/browse.php?what=DCB_se2_ag2_m_01_1.txt&line=605&settime=789.0725
6	9600	DCB_se1_ag2_m_03_2	DCB_se1_ag3_m_01	590.9387	591.2287	saying	VAG	14045	S EY1 IH0 N	0.04	N	N	N	Yeah you ain't gon- [it ain't nobody judging] nobody. I'm just [saying it's- it's- I'm just saying]	329	http://lingtools.uoregon.edu/coraal/explorer/browse.php?what=DCB_se1_ag2_m_03_2.txt&line=329&settime=589.9387
47	10819	DCB_se1_ag3_m_03_1	DCB_se1_ag3_m_01	1552.1076	1552.4376	slipping	VAG	1252	S L IH1 P IH0 N	0.05	N	G	G	Hold on, you said slipping is what?	838	http://lingtools.uoregon.edu/coraal/explorer/browse.php?what=DCB_se1_ag3_m_03_1.txt&line=838&settime=1551.1076
59	9561	DCB_se1_ag2_m_03_2	DCB_se1_ag3_m_01	430.3128	430.5528	saying	VAG	13930	S EY1 IH0 N	0.06	N	N	N	/it's like-/ you know what I'm saying?	240	http://lingtools.uoregon.edu/coraal/explorer/browse.php?what=DCB_se1_ag2_m_03_2.txt&line=240&settime=429.3128
99	10699	DCB_se1_ag3_m_03_1	DCB_se1_ag3_m_01	443.0916	443.4116	something	Q+N	348	S AH1 M TH IH0 N	0.03	N	N	N	Oh man, aight. You taking 'em back. I- well /???/ I can't r-	228	http://lingtools.uoregon.edu/coraal/explorer/browse.php?what=DCB_se1_ag3_m_03_1.txt&line=228&settime=442.0916
164	6900	DCB_se1_ag1_f_02_1	DCB_se1_ag3_m_01	1532.5561	1532.8361	naming	VAG	11527	N EY1 M IH0 N	0.03	N	N	N	Oh so- so when you was naming all them places that's where you played basketball [at?]	1164	http://lingtools.uoregon.edu/coraal/explorer/browse.php?what=DCB_se1_ag1_f_02_1.txt&line=1164&settime=1531.5561
179	18926	DCB_se3_ag4_m_01_1	DCB_se1_ag3_m_01	1318.0657	1318.5057	everything	Q+N	530	EH1 V R IY0 TH IH2 M HH N	0.06	N	G	N	[You know I looked at- I looked] at everything. [I wanna know] who's- okay.	1233	http://lingtools.uoregon.edu/coraal/explorer/browse.php?what=DCB_se3_ag4_m_01_1.txt&line=1233&settime=1317.0657
209	6899	DCB_se1_ag1_f_02_1	DCB_se1_ag3_m_01	1518.2822	1518.5922	something	Q+N	11513	S AH1 M TH IH0 N	0.03	N	N	N	Who- did y'all have to pick a favorite player or something?	1155	http://lingtools.uoregon.edu/coraal/explorer/browse.php?what=DCB_se1_ag1_f_02_1.txt&line=1155&settime=1517.2822
263	10605	DCB_se1_ag3_m_02_2	DCB_se1_ag3_m_01	155.5484	156.0584	listening	VAG	122	L IH1 S AH0 N IH0 N	0.07	N	N	N	listening right now, what would you-	89	http://lingtools.uoregon.edu/coraal/explorer/browse.php?what=DCB_se1_ag3_m_02_2.txt&line=89&settime=154.5484
303	10401	DCB_se1_ag3_m_01_1	DCB_se1_ag3_m_01	1235.7476	1236.0776	saying	VAG	2553	S EY1 IH0 N	0.09	N	N	N	You know what I'm saying? Or just anything over the phone.	868	http://lingtools.uoregon.edu/coraal/explorer/browse.php?what=DCB_se1_ag3_m_01_1.txt&line=868&settime=1234.7476
371	10919	DCB_se1_ag3_m_03_1	DCB_se1_ag3_m_01	2314.5566	2315.0066	everything	Q+N	1885	EH1 V R IY0 TH IH2 NG	0.09	NG	G	G	I mean, based on society we think white people did everything, [right?]	1343	http://lingtools.uoregon.edu/coraal/explorer/browse.php?what=DCB_se1_ag3_m_03_1.txt&line=1343&settime=2313.5566
433	10864	DCB_se1_ag3_m_03_1	DCB_se1_ag3_m_01	1773.1202	1773.5402	saying	VAG	1496	S EY1 IH0 NG	0.03	NG	N	N	Right but it [eventually catches on, and then next thing you know], you'd be surprised how that word- all them words is- you know what I'm [saying.]	991	http://lingtools.uoregon.edu/coraal/explorer/browse.php?what=DCB_se1_ag3_m_03_1.txt&line=991&settime=1772.1202
483	10018	DCB_se1_ag3_f_02_2	DCB_se1_ag3_m_01	620.9556	621.5156	everything	Q+N	6155	EH1 V R IY0 TH IH2 NG	0.19	NG	G	G	let's see and make sure I covered everything.	459	http://lingtools.uoregon.edu/coraal/explorer/browse.php?what=DCB_se1_ag3_f_02_2.txt&line=459&settime=619.9556
562	10318	DCB_se1_ag3_m_01_1	DCB_se1_ag3_m_01	423.8406	424.1806	coming	VAG	776	K AH1 M IH0 N	0.04	N	N	N	coming from other places and lived there, and now	305	http://lingtools.uoregon.edu/coraal/explorer/browse.php?what=DCB_se1_ag3_m_01_1.txt&line=305&settime=422.8406
582	11019	DCB_se1_ag3_m_03_1	DCB_se1_ag3_m_01	3199.6994	3199.9994	everything	Q+N	2441	EH1 T V W R IY0 EH1 TH IH2 L NG W AH1	0.09	NG	N	N	I- my views, [you know what I'm saying, are different.] You know what I'm [saying, your views] are different, /sir/ I respect your dec- you know what I'm saying, your [views and everything.]	1897	http://lingtools.uoregon.edu/coraal/explorer/browse.php?what=DCB_se1_ag3_m_03_1.txt&line=1897&settime=3198.6994
584	9378	DCB_se1_ag2_m_02_2	DCB_se1_ag3_m_01	670.6484	670.9284	speaking	VAG	256	S P IY1 K IH0 N	0.03	N	N	N	When you speaking about food, like do you	474	http://lingtools.uoregon.edu/coraal/explorer/browse.php?what=DCB_se1_ag2_m_02_2.txt&line=474&settime=669.6484
601	10604	DCB_se1_ag3_m_02_2	DCB_se1_ag3_m_01	151.1609	151.4209	something	Q+N	108	S AH1 M TH IH0 N	0.03	N	N	N	if you had to say something about to the kids like if it was a little kid,	85	http://lingtools.uoregon.edu/coraal/explorer/browse.php?what=DCB_se1_ag3_m_02_2.txt&line=85&settime=150.1609
620	10633	DCB_se1_ag3_m_02_2	DCB_se1_ag3_m_01	699.5525	699.8325	taking	VAG	663	T EY1 K IH0 N	0.03	N	N	G	Well this has been a very interesting interview I appreciate you taking the time out.	445	http://lingtools.uoregon.edu/coraal/explorer/browse.php?what=DCB_se1_ag3_m_02_2.txt&line=445&settime=698.5525
646	9519	DCB_se1_ag2_m_03_2	DCB_se1_ag3_m_01	128.6158	128.8658	waiting	VAG	13474	W EY1 T IH0 N	0.03	N	N	N	Like do you actually go to like- When is the last time you went- Like, what type of movie would actually have you going to the movies and seeing it instead of waiting for it to come out on Netflix or DVD or something like [that?]	82	http://lingtools.uoregon.edu/coraal/explorer/browse.php?what=DCB_se1_ag2_m_03_2.txt&line=82&settime=127.6158
666	6867	DCB_se1_ag1_f_02_1	DCB_se1_ag3_m_01	1071.2446	1071.4946	having	HAG	11171	HH AE1 V IH0 N	0.06	N	N	N	what's the- like the greatest thing about having a dog? Like does sometimes- like if you by yourself and you down or something like does he come and save the day sometimes?	804	http://lingtools.uoregon.edu/coraal/explorer/browse.php?what=DCB_se1_ag1_f_02_1.txt&line=804&settime=1070.2446
684	9361	DCB_se1_ag2_m_02_2	DCB_se1_ag3_m_01	508.8428	509.1828	seeing	VAG	181	S IY1 IH0 N	0.04	N	N	N	You said and seeing things?	360	http://lingtools.uoregon.edu/coraal/explorer/browse.php?what=DCB_se1_ag2_m_02_2.txt&line=360&settime=507.8428
734	11016	DCB_se1_ag3_m_03_1	DCB_se1_ag3_m_01	3195.2694	3195.6494	saying	VAG	2416	S AH1 T EY1 Y IH0 NG	0.19	NG	N	N	I- my views, [you know what I'm saying, are different.] You know what I'm [saying, your views] are different, /sir/ I respect your dec- you know what I'm saying, your [views and everything.]	1897	http://lingtools.uoregon.edu/coraal/explorer/browse.php?what=DCB_se1_ag3_m_03_1.txt&line=1897&settime=3194.2694
751	10350	DCB_se1_ag3_m_01_1	DCB_se1_ag3_m_01	779.7096	780.0096	doing	DAG	1553	D UW1 IH0 N	0.06	N	N	N	start dancing and doing what I do, getting hype.	567	http://lingtools.uoregon.edu/coraal/explorer/browse.php?what=DCB_se1_ag3_m_01_1.txt&line=567&settime=778.7096
769	9664	DCB_se1_ag2_m_03_2	DCB_se1_ag3_m_01	926.1297	926.4697	saying	VAG	14305	S EY1 IH0 N	0.25	N	N	N	you know what I'm saying,	506	http://lingtools.uoregon.edu/coraal/explorer/browse.php?what=DCB_se1_ag2_m_03_2.txt&line=506&settime=925.1297
805	18921	DCB_se3_ag4_m_01_1	DCB_se1_ag3_m_01	1307.9321	1308.3921	noticing	VAG	496	N OW1 T IH0 S IH0 N	0.06	N	N	N	you know, you go around and you start noticing other things outside of the	1225	http://lingtools.uoregon.edu/coraal/explorer/browse.php?what=DCB_se3_ag4_m_01_1.txt&line=1225&settime=1306.9321
932	10846	DCB_se1_ag3_m_03_1	DCB_se1_ag3_m_01	1638.6461	1638.9161	hearing	VAG	1382	HH DH IY1 AH1 R F IH0 N	0.03	N	N	N	That's first- that's the first [time hearing that one.]	898	http://lingtools.uoregon.edu/coraal/explorer/browse.php?what=DCB_se1_ag3_m_03_1.txt&line=898&settime=1637.6461
935	10549	DCB_se1_ag3_m_02_1	DCB_se1_ag3_m_01	645.6017	645.8817	taking	VAG	397	T EY1 K IH0 N	0.03	N	N	N	grew up here in DC, is it taking them out?	468	http://lingtools.uoregon.edu/coraal/explorer/browse.php?what=DCB_se1_ag3_m_02_1.txt&line=468&settime=644.6017
7	4912	DCA_se3_ag1_m_03_1	DCA_se3_ag1_m_03	1911.1008	1911.4708	anything	Q+N	3438	EH1 N IY0 TH IH2 NG	0.08	NG	G	G	But anything else, I'll read, just about.	1528	http://lingtools.uoregon.edu/coraal/explorer/browse.php?what=DCA_se3_ag1_m_03_1.txt&line=1528&settime=1910.1008
614	4901	DCA_se3_ag1_m_03_1	DCA_se3_ag1_m_03	1689.8751	1690.1951	starting	VAG	3037	S T AA1 R T IH0 N	0.06	N	G	G	starting	1368	http://lingtools.uoregon.edu/coraal/explorer/browse.php?what=DCA_se3_ag1_m_03_1.txt&line=1368&settime=1688.8751
950	4906	DCA_se3_ag1_m_03_1	DCA_se3_ag1_m_03	1801.552	1801.782	during	P	3250	D UH1 R IH0 N	0.03	N	G	G	opening presents during rest of the day.	1450	http://lingtools.uoregon.edu/coraal/explorer/browse.php?what=DCA_se3_ag1_m_03_1.txt&line=1450&settime=1800.552
8	1515	DCA_se1_ag4_m_02_1	DCA_se1_ag4_m_02	815.5765	815.7765	building	N	2166	B IH1 L D IH0 N	0.03	N	N	N	Young boys, uh, /?? what they- by the police car/, and another building next to it. Anyway, we're there at the Jones, /RD-NAME-3/,	671	http://lingtools.uoregon.edu/coraal/explorer/browse.php?what=DCA_se1_ag4_m_02_1.txt&line=671&settime=814.5765
22	1621	DCA_se1_ag4_m_02_1	DCA_se1_ag4_m_02	2251.1081	2251.2681	trying	VAG	6337	T R AY1 N	0.03	N	N	N	And uh, but she remember me. Oh Brother /RD-NAME-2/! Brother /RD-NAME-2/. But I was trying to go some place or	1825	http://lingtools.uoregon.edu/coraal/explorer/browse.php?what=DCA_se1_ag4_m_02_1.txt&line=1825&settime=2250.1081
76	1604	DCA_se1_ag4_m_02_1	DCA_se1_ag4_m_02	2095.6077	2095.7577	nothing	Q+N	5856	N AH1 TH IH0 N	0.03	N	N	N	I don't- I have nothing to live for, that's what I figure.	1709	http://lingtools.uoregon.edu/coraal/explorer/browse.php?what=DCA_se1_ag4_m_02_1.txt&line=1709&settime=2094.6077
196	1530	DCA_se1_ag4_m_02_1	DCA_se1_ag4_m_02	1169.4253	1169.7153	crying	VAG	3181	K R AY1 IH0 N	0.03	N	G	N	I was a big ol' boy, crying <wails> I was crying like this, you know.	954	http://lingtools.uoregon.edu/coraal/explorer/browse.php?what=DCA_se1_ag4_m_02_1.txt&line=954&settime=1168.4253
261	1628	DCA_se1_ag4_m_02_1	DCA_se1_ag4_m_02	2356.3547	2356.5147	getting	GTG	6649	G IH1 T IH0 N	0.03	N	N	N	But I forget sometimes, too, getting old now see? /When/ I get as old as you are, then I forget /to shut up/ see?	1911	http://lingtools.uoregon.edu/coraal/explorer/browse.php?what=DCA_se1_ag4_m_02_1.txt&line=1911&settime=2355.3547
492	1512	DCA_se1_ag4_m_02_1	DCA_se1_ag4_m_02	756.6543	756.9943	nothing	Q+N	2023	N AH1 TH IH0 NG	0.03	NG	N	N	I /ain't/ no major in nothing in particular but this	625	http://lingtools.uoregon.edu/coraal/explorer/browse.php?what=DCA_se1_ag4_m_02_1.txt&line=625&settime=755.6543
561	1599	DCA_se1_ag4_m_02_1	DCA_se1_ag4_m_02	2030.6074	2030.8474	talking	VAG	5684	T AO1 K IH0 N	0.03	N	N	N	young man! I'm talking about.	1644	http://lingtools.uoregon.edu/coraal/explorer/browse.php?what=DCA_se1_ag4_m_02_1.txt&line=1644&settime=2029.6074
980	1569	DCA_se1_ag4_m_02_1	DCA_se1_ag4_m_02	1732.7266	1733.0066	talking	VAG	4810	T AO1 K IH0 N	0.03	N	N	N	Great man, he wouldn't know who I was. /unintelligible/ walking up to see him, get to talking about it,	1399	http://lingtools.uoregon.edu/coraal/explorer/browse.php?what=DCA_se1_ag4_m_02_1.txt&line=1399&settime=1731.7266
995	1464	DCA_se1_ag4_m_02_1	DCA_se1_ag4_m_02	198.8186	199.2786	something	Q+N	500	S AH1 M TH IH0 N	0.22	N	N	N	/That something/?	175	http://lingtools.uoregon.edu/coraal/explorer/browse.php?what=DCA_se1_ag4_m_02_1.txt&line=175&settime=197.8186
9	5677	DCA_se3_ag2_m_01_1	DCA_se3_ag2_m_01	481.1305	481.5005	using	VAG	1138	Y UW1 Z IH0 NG	0.04	NG	N	G	using what they have. Uh,	334	http://lingtools.uoregon.edu/coraal/explorer/browse.php?what=DCA_se3_ag2_m_01_1.txt&line=334&settime=480.1305
39	5748	DCA_se3_ag2_m_01_1	DCA_se3_ag2_m_01	1891.3123	1891.6723	making	VAG	4310	M EY1 K IH0 N	0.03	N	G	N	to use, making more money.	1375	http://lingtools.uoregon.edu/coraal/explorer/browse.php?what=DCA_se3_ag2_m_01_1.txt&line=1375&settime=1890.3123
97	5726	DCA_se3_ag2_m_01_1	DCA_se3_ag2_m_01	1484.3569	1484.6869	giving	VAG	3466	G IH1 V IH0 N	0.04	N	N	N	I said, I'm not giving up on this one. I turned around and found the party.	1080	http://lingtools.uoregon.edu/coraal/explorer/browse.php?what=DCA_se3_ag2_m_01_1.txt&line=1080&settime=1483.3569
215	5732	DCA_se3_ag2_m_01_1	DCA_se3_ag2_m_01	1572.5538	1573.1338	knowing	VAG	3671	N OW1 IH0 N	0.16	N	G	G	Um, not to my knowing. Uh, most of the	1147	http://lingtools.uoregon.edu/coraal/explorer/browse.php?what=DCA_se3_ag2_m_01_1.txt&line=1147&settime=1571.5538
369	5736	DCA_se3_ag2_m_01_1	DCA_se3_ag2_m_01	1735.5805	1735.9905	getting	GTG	4010	G EH1 T IH0 NG	0.14	NG	G	G	It's getting old, but uh, when I came back it was relatively new. I picked that up.	1263	http://lingtools.uoregon.edu/coraal/explorer/browse.php?what=DCA_se3_ag2_m_01_1.txt&line=1263&settime=1734.5805
576	5692	DCA_se3_ag2_m_01_1	DCA_se3_ag2_m_01	769.0569	769.7669	exciting	VAG	1778	IH0 K S AY1 T IH0 NG	0.16	NG	G	G	It was exciting, but it wasn't	535	http://lingtools.uoregon.edu/coraal/explorer/browse.php?what=DCA_se3_ag2_m_01_1.txt&line=535&settime=768.0569
678	5669	DCA_se3_ag2_m_01_1	DCA_se3_ag2_m_01	420.1777	420.3577	getting	GTG	992	G IH1 T IH0 NG	0.03	NG	N	N	and she was getting ready to get married, and he couldn't stand it, so he went,	292	http://lingtools.uoregon.edu/coraal/explorer/browse.php?what=DCA_se3_ag2_m_01_1.txt&line=292&settime=419.1777
716	5659	DCA_se3_ag2_m_01_1	DCA_se3_ag2_m_01	272.0192	272.2092	getting	GTG	636	G IH1 T IH0 N	0.04	N	N	N	getting ready to get out the service and	181	http://lingtools.uoregon.edu/coraal/explorer/browse.php?what=DCA_se3_ag2_m_01_1.txt&line=181&settime=271.0192
754	5701	DCA_se3_ag2_m_01_1	DCA_se3_ag2_m_01	824.1269	824.7169	wedding	N	1906	W EH1 D IH0 NG	0.27	NG	G	G	after the wedding,	586	http://lingtools.uoregon.edu/coraal/explorer/browse.php?what=DCA_se3_ag2_m_01_1.txt&line=586&settime=823.1269
997	5744	DCA_se3_ag2_m_01_1	DCA_se3_ag2_m_01	1814.6976	1815.2476	partying	VAG	4133	P AA1 R T IY0 IH0 NG	0.09	NG	G	G	are more important than partying cause you can party anytime.	1321	http://lingtools.uoregon.edu/coraal/explorer/browse.php?what=DCA_se3_ag2_m_01_1.txt&line=1321&settime=1813.6976
11	2336	DCA_se2_ag1_m_02_1	DCA_se2_ag1_m_02	1022.1584	1022.7284	writing	VAG	6978	R AY1 T IH0 NG	0.25	NG	G	G	writing without using books or anything [you know.]	899	http://lingtools.uoregon.edu/coraal/explorer/browse.php?what=DCA_se2_ag1_m_02_1.txt&line=899&settime=1021.1584
20	2414	DCA_se2_ag1_m_02_1	DCA_se2_ag1_m_02	1951.6522	1952.2322	swimming	VAG	9534	S W IH1 M IH0 N	0.05	N	G	G	hit it as he was swimming underwater.	1697	http://lingtools.uoregon.edu/coraal/explorer/browse.php?what=DCA_se2_ag1_m_02_1.txt&line=1697&settime=1950.6522
51	2444	DCA_se2_ag1_m_02_1	DCA_se2_ag1_m_02	2284.6507	2284.9207	taking	VAG	10513	T EY1 K IH0 N	0.05	N	G	G	I guess about eight years old, and I was taking swimming lessons at the neighborhood swimming pool. And	1956	http://lingtools.uoregon.edu/coraal/explorer/browse.php?what=DCA_se2_ag1_m_02_1.txt&line=1956&settime=2283.6507
170	2287	DCA_se2_ag1_m_02_1	DCA_se2_ag1_m_02	422.3382	422.7082	working	VAG	5596	W ER1 K IH0 N	0.03	N	G	G	well whoever he was working for,	375	http://lingtools.uoregon.edu/coraal/explorer/browse.php?what=DCA_se2_ag1_m_02_1.txt&line=375&settime=421.3382
654	2413	DCA_se2_ag1_m_02_1	DCA_se2_ag1_m_02	1949.556	1949.816	going	VAG	9525	G OW1 IH0 N	0.04	N	N	N	he said he- I asked him how found it. He said he just dived in and start going down, and he	1695	http://lingtools.uoregon.edu/coraal/explorer/browse.php?what=DCA_se2_ag1_m_02_1.txt&line=1695&settime=1948.556
726	2299	DCA_se2_ag1_m_02_1	DCA_se2_ag1_m_02	561.2284	561.6584	drawing	VAG	5907	D R AO1 IH0 N	0.06	N	N	N	Mechanical Drawing and Journalism.	495	http://lingtools.uoregon.edu/coraal/explorer/browse.php?what=DCA_se2_ag1_m_02_1.txt&line=495&settime=560.2284
775	2369	DCA_se2_ag1_m_02_1	DCA_se2_ag1_m_02	1512.8586	1513.2786	something	Q+N	8274	S AH1 M TH IH0 NG	0.04	NG	G	G	walk around the block about once a month or something, you know, /where/	1325	http://lingtools.uoregon.edu/coraal/explorer/browse.php?what=DCA_se2_ag1_m_02_1.txt&line=1325&settime=1511.8586
792	2297	DCA_se2_ag1_m_02_1	DCA_se2_ag1_m_02	537.6225	537.9525	yelling	VAG	5870	Y EH1 L IH0 N	0.03	N	N	N	the dog just kept yelling and yelling, and my mother had to go snatch the hook out of her, and that wasn't too pleasant I guess.	473	http://lingtools.uoregon.edu/coraal/explorer/browse.php?what=DCA_se2_ag1_m_02_1.txt&line=473&settime=536.6225
920	2295	DCA_se2_ag1_m_02_1	DCA_se2_ag1_m_02	527.3551	527.7351	fishing	N	5834	F IH1 SH IH0 N	0.03	N	N	G	I don't know. I had my fishing rod on the	463	http://lingtools.uoregon.edu/coraal/explorer/browse.php?what=DCA_se2_ag1_m_02_1.txt&line=463&settime=526.3551
964	2334	DCA_se2_ag1_m_02_1	DCA_se2_ag1_m_02	1002.9019	1003.2919	saying	VAG	6916	S EY1 IH0 NG	0.16	NG	G	G	And students wouldn't understand what he was saying, and	879	http://lingtools.uoregon.edu/coraal/explorer/browse.php?what=DCA_se2_ag1_m_02_1.txt&line=879&settime=1001.9019
975	2348	DCA_se2_ag1_m_02_1	DCA_se2_ag1_m_02	1147.5472	1147.9372	racing	ADJ	7322	R EY1 S IH0 N	0.06	N	N	N	taped that on the car, and put racing stripes out of adhesive tape on there,	1019	http://lingtools.uoregon.edu/coraal/explorer/browse.php?what=DCA_se2_ag1_m_02_1.txt&line=1019&settime=1146.5472
12	5988	DCA_se3_ag3_m_01_1	DCA_se3_ag3_m_01	930.1816	930.5016	looking	VAG	5898	L UH1 K IH0 N	0.09	N	N	N	And of course, it has a happy ending. The b- the band- the uh, authorities were still looking for him, and he wasn't able to stay in the town. They still chased him out of town, [but (laughing)-]	633	http://lingtools.uoregon.edu/coraal/explorer/browse.php?what=DCA_se3_ag3_m_01_1.txt&line=633&settime=929.1816
90	6058	DCA_se3_ag3_m_01_1	DCA_se3_ag3_m_01	2054.7452	2055.0152	coming	VAG	8624	K AH1 M IH0 NG	0.04	NG	G	G	as I was coming into the school, running to get into school on time.	1367	http://lingtools.uoregon.edu/coraal/explorer/browse.php?what=DCA_se3_ag3_m_01_1.txt&line=1367&settime=2053.7452
225	6148	DCA_se3_ag3_m_01_2	DCA_se3_ag3_m_01	849.5659	849.9659	cleaning	VAG	3103	K L IY1 N IH0 NG	0.09	NG	G	G	I don't think that I spend more than uh, one solid hour- other than early morning, possibly cleaning off things that have been piled on my desk,	561	http://lingtools.uoregon.edu/coraal/explorer/browse.php?what=DCA_se3_ag3_m_01_2.txt&line=561&settime=848.5659
288	6169	DCA_se3_ag3_m_01_2	DCA_se3_ag3_m_01	1012.6697	1013.0597	wishing	VAG	3457	W IH1 SH IH0 N	0.03	N	G	G	wishing us cheer and what have you and uh,	672	http://lingtools.uoregon.edu/coraal/explorer/browse.php?what=DCA_se3_ag3_m_01_2.txt&line=672&settime=1011.6697
325	5952	DCA_se3_ag3_m_01_1	DCA_se3_ag3_m_01	311.1699	311.5899	closing	VAG	4567	K L OW1 Z IH0 N	0.08	N	G	G	While you uh, holding- closing your eyes.	219	http://lingtools.uoregon.edu/coraal/explorer/browse.php?what=DCA_se3_ag3_m_01_1.txt&line=219&settime=310.1699
354	6086	DCA_se3_ag3_m_01_1	DCA_se3_ag3_m_01	2483.436	2483.866	evening	N	9718	IY1 V N IH0 N	0.15	N	N	N	M- generally it's just a matter of start hanging around, being on the basketball court when we went out in the evening to play basketball.	1616	http://lingtools.uoregon.edu/coraal/explorer/browse.php?what=DCA_se3_ag3_m_01_1.txt&line=1616&settime=2482.436
606	6105	DCA_se3_ag3_m_01_2	DCA_se3_ag3_m_01	92.0334	92.4934	running	VAG	1381	R AH1 N IH0 N	0.15	N	N	N	we have had torn pants and what have you from running, jumping over the playground fence	57	http://lingtools.uoregon.edu/coraal/explorer/browse.php?what=DCA_se3_ag3_m_01_2.txt&line=57&settime=91.0334
899	6168	DCA_se3_ag3_m_01_2	DCA_se3_ag3_m_01	1010.3957	1010.8557	stopping	VAG	3454	S T AA1 P IH0 NG	0.09	NG	G	G	people stopping in, uh,	670	http://lingtools.uoregon.edu/coraal/explorer/browse.php?what=DCA_se3_ag3_m_01_2.txt&line=670&settime=1009.3957
900	6085	DCA_se3_ag3_m_01_1	DCA_se3_ag3_m_01	2480.396	2480.586	being	BAG	9707	B IY1 IH0 N	0.04	N	N	N	M- generally it's just a matter of start hanging around, being on the basketball court when we went out in the evening to play basketball.	1616	http://lingtools.uoregon.edu/coraal/explorer/browse.php?what=DCA_se3_ag3_m_01_1.txt&line=1616&settime=2479.396
907	6097	DCA_se3_ag3_m_01_1	DCA_se3_ag3_m_01	2704.884	2705.184	something	Q+N	10281	S AH1 M TH IH0 N	0.04	N	N	G	sixteen or seventeen years. We play maybe once every two or three months or something, /uh so/ generally- generally when we play,	1752	http://lingtools.uoregon.edu/coraal/explorer/browse.php?what=DCA_se3_ag3_m_01_1.txt&line=1752&settime=2703.884
13	9621	DCB_se1_ag2_m_03_2	DCB_se1_ag2_m_03	685.3465	685.7165	lunching	VAG	1898	L AH1 N CH IH0 NG	0.04	NG	N	N	But, you know, I'm like, nah I'm the- y'all got the wrong name, wrong person, you know what I'm saying, y'all lunching, [you know what I'm saying.]	382	http://lingtools.uoregon.edu/coraal/explorer/browse.php?what=DCB_se1_ag2_m_03_2.txt&line=382&settime=684.3465
66	9456	DCB_se1_ag2_m_03_1	DCB_se1_ag2_m_03	336.315	336.625	going	VAG	785	G OW1 IH0 N	0.07	N	N	N	us can see really eye to eye, understand what's going on and, you know-	221	http://lingtools.uoregon.edu/coraal/explorer/browse.php?what=DCB_se1_ag2_m_03_1.txt&line=221&settime=335.315
114	9440	DCB_se1_ag2_m_03_1	DCB_se1_ag2_m_03	152.0026	152.2826	talking	VAG	319	T AO1 K IH0 NG	0.03	NG	N	N	Man, my man he told me, he said something yesterday, I ain't know what he was talking about, but	103	http://lingtools.uoregon.edu/coraal/explorer/browse.php?what=DCB_se1_ag2_m_03_1.txt&line=103&settime=151.0026
125	9623	DCB_se1_ag2_m_03_2	DCB_se1_ag2_m_03	694.7866	694.9366	saying	VAG	1939	S EY1 IH0 NG	0.03	NG	N	N	as small as that, I know it could be bigger and better, you know what I'm saying, if I was really fluking and wanted to swindle or whatever, take advantage or whatever. But like I say, like,	385	http://lingtools.uoregon.edu/coraal/explorer/browse.php?what=DCB_se1_ag2_m_03_2.txt&line=385&settime=693.7866
245	9678	DCB_se1_ag2_m_03_2	DCB_se1_ag2_m_03	1088.9758	1089.2858	playing	VAG	3151	P L EY1 IH0 NG	0.03	NG	N	N	trying to see what I'm playing, I wouldn't know what I'm looking at.	600	http://lingtools.uoregon.edu/coraal/explorer/browse.php?what=DCB_se1_ag2_m_03_2.txt&line=600&settime=1087.9758
291	9577	DCB_se1_ag2_m_03_2	DCB_se1_ag2_m_03	500.4256	500.6656	talking	VAG	1206	T AO1 K IH0 N	0.03	N	N	N	[like yeah I just started] talking to her and everything. And it was just like, me and my brother used to play so many games and just be like, man I know if I- you talk to shorty I can talk to her too.	282	http://lingtools.uoregon.edu/coraal/explorer/browse.php?what=DCB_se1_ag2_m_03_2.txt&line=282&settime=499.4256
311	9587	DCB_se1_ag2_m_03_2	DCB_se1_ag2_m_03	542.0031	542.1531	saying	VAG	1382	S EY1 IH0 NG	0.03	NG	N	N	you know what I'm saying, everything at the same style, everything was like	307	http://lingtools.uoregon.edu/coraal/explorer/browse.php?what=DCB_se1_ag2_m_03_2.txt&line=307&settime=541.0031
342	9497	DCB_se1_ag2_m_03_1	DCB_se1_ag2_m_03	702.1813	702.3913	helping	VAG	1479	HH EH1 L P IH0 N	0.03	N	N	N	Uh, I mean, /um,/ yeah. I mean, the main thing for me was like always helping her in the kitchen, you know what I'm saying, like us cooking and, you know,	438	http://lingtools.uoregon.edu/coraal/explorer/browse.php?what=DCB_se1_ag2_m_03_1.txt&line=438&settime=701.1813
417	9637	DCB_se1_ag2_m_03_2	DCB_se1_ag2_m_03	767.5869	767.9969	floating	VAG	2322	F L OW1 T IH0 NG	0.03	NG	N	N	you know, stay above floating, you know what I'm saying, walk that, you know, thin rope.	421	http://lingtools.uoregon.edu/coraal/explorer/browse.php?what=DCB_se1_ag2_m_03_2.txt&line=421&settime=766.5869
706	9586	DCB_se1_ag2_m_03_2	DCB_se1_ag2_m_03	540.6053	540.9653	talking	VAG	1376	T AO1 K IH0 N	0.06	N	N	N	be talking like,	305	http://lingtools.uoregon.edu/coraal/explorer/browse.php?what=DCB_se1_ag2_m_03_2.txt&line=305&settime=539.6053
870	9477	DCB_se1_ag2_m_03_1	DCB_se1_ag2_m_03	465.6167	465.8567	saying	VAG	1085	S EY1 IH0 N	0.03	N	N	N	I was about to say I never understood like what she was saying or what she was- you know, like what she trying to- what was sh- the point she was trying to get across until like, later, you know what I'm saying, [/which is ?/.]	298	http://lingtools.uoregon.edu/coraal/explorer/browse.php?what=DCB_se1_ag2_m_03_1.txt&line=298&settime=464.6167
14	18119	DCB_se3_ag3_m_02_1	DCB_se3_ag3_m_02	2332.8552	2332.9852	doing	DAG	18895	D UW1 IH0 N	0.04	N	N	N	<clears throat> first started doing security, security was looked at the guy with the mean face	1958	http://lingtools.uoregon.edu/coraal/explorer/browse.php?what=DCB_se3_ag3_m_02_1.txt&line=1958&settime=2331.8552
31	18323	DCB_se3_ag3_m_02_2	DCB_se3_ag3_m_02	115.98	116.43	something	Q+N	1155	S AH1 M TH IH0 N	0.14	N	N	G	You wanna know something? Spell it out.	105	http://lingtools.uoregon.edu/coraal/explorer/browse.php?what=DCB_se3_ag3_m_02_2.txt&line=105&settime=114.98
133	18300	DCB_se3_ag3_m_02_1	DCB_se3_ag3_m_02	4158.1971	4158.4671	running	VAG	24238	R AH1 N IH0 N	0.06	N	N	N	kids leaving the house running away,	3456	http://lingtools.uoregon.edu/coraal/explorer/browse.php?what=DCB_se3_ag3_m_02_1.txt&line=3456&settime=4157.1971
141	17967	DCB_se3_ag3_m_02_1	DCB_se3_ag3_m_02	159.0127	159.2427	handing	VAG	13052	HH AE1 N D IH0 N	0.03	N	G	G	She was handing me some money. I was like, no it was a favor for your daughter. She was like, no.	118	http://lingtools.uoregon.edu/coraal/explorer/browse.php?what=DCB_se3_ag3_m_02_1.txt&line=118&settime=158.0127
178	18328	DCB_se3_ag3_m_02_2	DCB_se3_ag3_m_02	142.2516	142.4116	saying	VAG	1224	S EY1 IH0 N	0.03	N	N	N	Oh, psh, what? Without a doubt. Grew up saying that word.	130	http://lingtools.uoregon.edu/coraal/explorer/browse.php?what=DCB_se3_ag3_m_02_2.txt&line=130&settime=141.2516
220	18218	DCB_se3_ag3_m_02_1	DCB_se3_ag3_m_02	3140.6518	3140.9218	getting	GTG	21513	G IH1 T IH0 N	0.08	N	G	G	It's getting worse.	2629	http://lingtools.uoregon.edu/coraal/explorer/browse.php?what=DCB_se3_ag3_m_02_1.txt&line=2629&settime=3139.6518
253	18257	DCB_se3_ag3_m_02_1	DCB_se3_ag3_m_02	3505.0661	3505.2561	getting	GTG	22607	G IH1 T IH0 N	0.04	N	N	N	the teachers are getting stressed out because they can't deal with the volume of kids that they getting.	2908	http://lingtools.uoregon.edu/coraal/explorer/browse.php?what=DCB_se3_ag3_m_02_1.txt&line=2908&settime=3504.0661
260	17992	DCB_se3_ag3_m_02_1	DCB_se3_ag3_m_02	462.9785	463.3685	playing	VAG	13917	P L EY1 IH0 N	0.08	N	N	N	[Sit on a- um], somebody's porch playing that's my car.	380	http://lingtools.uoregon.edu/coraal/explorer/browse.php?what=DCB_se3_ag3_m_02_1.txt&line=380&settime=461.9785
404	18126	DCB_se3_ag3_m_02_1	DCB_se3_ag3_m_02	2362.8159	2363.2159	standing	VAG	18995	S T AE1 N D IH0 N	0.03	N	N	N	you know, provide a p- uh, secure presence by standing in the lobby, at the same time	1980	http://lingtools.uoregon.edu/coraal/explorer/browse.php?what=DCB_se3_ag3_m_02_1.txt&line=1980&settime=2361.8159
524	17995	DCB_se3_ag3_m_02_1	DCB_se3_ag3_m_02	539.911	540.161	something	Q+N	14158	S AH1 M TH IH0 N	0.04	N	N	N	to the point where my mother was like, if I did something small,	435	http://lingtools.uoregon.edu/coraal/explorer/browse.php?what=DCB_se3_ag3_m_02_1.txt&line=435&settime=538.911
529	18021	DCB_se3_ag3_m_02_1	DCB_se3_ag3_m_02	956.8467	957.1767	joking	VAG	15316	JH OW1 K IH0 N	0.06	N	N	N	I never got put out but I was one of the ones, you- you joking with me,	770	http://lingtools.uoregon.edu/coraal/explorer/browse.php?what=DCB_se3_ag3_m_02_1.txt&line=770&settime=955.8467
591	18233	DCB_se3_ag3_m_02_1	DCB_se3_ag3_m_02	3268.6009	3268.8909	teaching	VAG	21924	T IY1 CH IH0 NG	0.03	NG	N	N	Cause I know they not teaching it in school.	2714	http://lingtools.uoregon.edu/coraal/explorer/browse.php?what=DCB_se3_ag3_m_02_1.txt&line=2714&settime=3267.6009
633	18358	DCB_se3_ag3_m_02_2	DCB_se3_ag3_m_02	358.1667	358.5467	something	Q+N	1741	S AH1 M TH IH0 N	0.04	N	N	G	if you not gonna fully do something or fully like, get into something, I mean, this-	312	http://lingtools.uoregon.edu/coraal/explorer/browse.php?what=DCB_se3_ag3_m_02_2.txt&line=312&settime=357.1667
714	17970	DCB_se3_ag3_m_02_1	DCB_se3_ag3_m_02	190.4869	190.7669	finding	VAG	13177	F AY1 N D IH0 N	0.03	N	N	N	Other people started finding out I can cook so I been doing it for like the last four years.	136	http://lingtools.uoregon.edu/coraal/explorer/browse.php?what=DCB_se3_ag3_m_02_1.txt&line=136&settime=189.4869
778	18370	DCB_se3_ag3_m_02_2	DCB_se3_ag3_m_02	408.947	409.387	something	Q+N	1932	S AH1 M TH IH0 N	0.12	N	N	N	if a guest aksed me something,	348	http://lingtools.uoregon.edu/coraal/explorer/browse.php?what=DCB_se3_ag3_m_02_2.txt&line=348&settime=407.947
783	18288	DCB_se3_ag3_m_02_1	DCB_se3_ag3_m_02	4044.411	4044.761	listening	VAG	23904	L IH1 S N IH0 N	0.04	N	N	N	listening to	3355	http://lingtools.uoregon.edu/coraal/explorer/browse.php?what=DCB_se3_ag3_m_02_1.txt&line=3355&settime=4043.411
791	18137	DCB_se3_ag3_m_02_1	DCB_se3_ag3_m_02	2457.8163	2457.9663	saying	VAG	19338	S EY1 IH0 N	0.03	N	N	N	good job on the report you did yesterday. I'm saying to myself, I didn't do no report yesterday.	2061	http://lingtools.uoregon.edu/coraal/explorer/browse.php?what=DCB_se3_ag3_m_02_1.txt&line=2061&settime=2456.8163
890	18295	DCB_se3_ag3_m_02_1	DCB_se3_ag3_m_02	4086.0585	4086.4585	funding	N	24053	F AH1 N D IH0 N	0.06	N	N	N	I don't know if they still exist but they was the ones that was, um, funding the program.	3389	http://lingtools.uoregon.edu/coraal/explorer/browse.php?what=DCB_se3_ag3_m_02_1.txt&line=3389&settime=4085.0585
15	1008	DCA_se1_ag2_f_01_1	DCA_se1_ag2_f_01	741.8665	742.1865	making	VAG	3731	M EY1 K IH0 N	0.05	N	G	G	government agencies that are on my switchboard. I assist those in making calls	473	http://lingtools.uoregon.edu/coraal/explorer/browse.php?what=DCA_se1_ag2_f_01_1.txt&line=473&settime=740.8665
930	999	DCA_se1_ag2_f_01_1	DCA_se1_ag2_f_01	582.8486	583.2886	knowing	VAG	3476	N OW1 IH0 N	0.09	N	G	G	I think that uh, knowing what I know now, I could uh,	360	http://lingtools.uoregon.edu/coraal/explorer/browse.php?what=DCA_se1_ag2_f_01_1.txt&line=360&settime=581.8486
958	1002	DCA_se1_ag2_f_01_1	DCA_se1_ag2_f_01	633.3596	633.6196	during	P	3542	D UH1 R IH0 N	0.04	N	N	N	during the day,	400	http://lingtools.uoregon.edu/coraal/explorer/browse.php?what=DCA_se1_ag2_f_01_1.txt&line=400&settime=632.3596
16	1967	DCA_se2_ag1_f_05_1	DCA_se2_ag1_f_05	197.947	198.227	something	Q+N	4564	S AH1 M TH IH0 N	0.03	N	N	N	her- The people in her family always doing something to the mortal,	155	http://lingtools.uoregon.edu/coraal/explorer/browse.php?what=DCA_se2_ag1_f_05_1.txt&line=155&settime=196.947
541	1966	DCA_se2_ag1_f_05_1	DCA_se2_ag1_f_05	197.647	197.947	doing	DAG	4563	D UW1 IH0 N	0.04	N	N	N	her- The people in her family always doing something to the mortal,	155	http://lingtools.uoregon.edu/coraal/explorer/browse.php?what=DCA_se2_ag1_f_05_1.txt&line=155&settime=196.647
746	1972	DCA_se2_ag1_f_05_1	DCA_se2_ag1_f_05	264.8133	265.3933	singing	VAG	4712	S IH1 NG IH0 N	0.16	N	N	N	And at the end, all of 'em was singing.	212	http://lingtools.uoregon.edu/coraal/explorer/browse.php?what=DCA_se2_ag1_f_05_1.txt&line=212&settime=263.8133
17	18433	DCB_se3_ag4_f_01_1	DCB_se3_ag4_f_01	910.0197	910.2597	getting	GTG	7306	G IH1 T IH0 NG	0.11	NG	G	G	getting back into the Afrocentric	828	http://lingtools.uoregon.edu/coraal/explorer/browse.php?what=DCB_se3_ag4_f_01_1.txt&line=828&settime=909.0197
69	18397	DCB_se3_ag4_f_01_1	DCB_se3_ag4_f_01	362.3539	362.6139	going	VAG	5606	G OW1 IH0 N	0.04	N	G	G	and didn't even really truly understand why it was going on.	318	http://lingtools.uoregon.edu/coraal/explorer/browse.php?what=DCB_se3_ag4_f_01_1.txt&line=318&settime=361.3539
79	18445	DCB_se3_ag4_f_01_1	DCB_se3_ag4_f_01	1045.1701	1045.5401	trying	VAG	7719	T R AY1 N	0.09	N	G	G	in the work place, and just trying to	953	http://lingtools.uoregon.edu/coraal/explorer/browse.php?what=DCB_se3_ag4_f_01_1.txt&line=953&settime=1044.1701
151	18666	DCB_se3_ag4_f_01_1	DCB_se3_ag4_f_01	3939.946	3940.506	stopping	N	16674	S T AA1 P IH0 N	0.05	N	G	G	You know, don't let- don't make it be a stopping block.	3951	http://lingtools.uoregon.edu/coraal/explorer/browse.php?what=DCB_se3_ag4_f_01_1.txt&line=3951&settime=3938.946
228	18448	DCB_se3_ag4_f_01_1	DCB_se3_ag4_f_01	1051.4534	1051.8134	majoring	VAG	7741	M EY1 JH ER0 IH0 NG	0.06	NG	G	G	I ended up majoring in C- majoring in Computer Information Systems Science,	961	http://lingtools.uoregon.edu/coraal/explorer/browse.php?what=DCB_se3_ag4_f_01_1.txt&line=961&settime=1050.4534
271	18611	DCB_se3_ag4_f_01_1	DCB_se3_ag4_f_01	3348.2036	3348.4636	calling	VAG	14887	K AO1 L IH0 N	0.03	N	G	G	so we're calling h- i- By night time, we're calling hospitals.	3307	http://lingtools.uoregon.edu/coraal/explorer/browse.php?what=DCB_se3_ag4_f_01_1.txt&line=3307&settime=3347.2036
301	18553	DCB_se3_ag4_f_01_1	DCB_se3_ag4_f_01	2670.1957	2670.6257	spanking	N	12654	S P AE1 NG K IH0 N	0.06	N	N	N	I never got a spanking.	2622	http://lingtools.uoregon.edu/coraal/explorer/browse.php?what=DCB_se3_ag4_f_01_1.txt&line=2622&settime=2669.1957
401	18633	DCB_se3_ag4_f_01_1	DCB_se3_ag4_f_01	3567.4975	3567.8975	evening	N	15589	IY1 V N IH0 NG	0.06	NG	G	G	The first evening that I was supposed to go down to GW,	3542	http://lingtools.uoregon.edu/coraal/explorer/browse.php?what=DCB_se3_ag4_f_01_1.txt&line=3542&settime=3566.4975
558	18549	DCB_se3_ag4_f_01_1	DCB_se3_ag4_f_01	2617.2142	2617.6642	giving	ADJ	12479	G IH1 V IH0 NG	0.16	NG	G	G	my mother for that. She was just very giving and very	2556	http://lingtools.uoregon.edu/coraal/explorer/browse.php?what=DCB_se3_ag4_f_01_1.txt&line=2556&settime=2616.2142
635	18634	DCB_se3_ag4_f_01_1	DCB_se3_ag4_f_01	3576.7899	3577.0599	pulling	VAG	15622	P UH1 L IH0 NG	0.07	NG	G	G	and I was pulling out of my neighborhood,	3554	http://lingtools.uoregon.edu/coraal/explorer/browse.php?what=DCB_se3_ag4_f_01_1.txt&line=3554&settime=3575.7899
798	18589	DCB_se3_ag4_f_01_1	DCB_se3_ag4_f_01	3189.5203	3190.2803	restructuring	VAG	14378	R IY0 S T R AH1 K CH ER0 IH0 NG	0.08	NG	G	G	you know, they were doing a lot of restructuring.	3154	http://lingtools.uoregon.edu/coraal/explorer/browse.php?what=DCB_se3_ag4_f_01_1.txt&line=3154&settime=3188.5203
861	18513	DCB_se3_ag4_f_01_1	DCB_se3_ag4_f_01	2182.9604	2183.3004	looking	VAG	11028	L UH1 K IH0 NG	0.07	NG	G	G	Excuse me. But they were playing football, and they were looking for girls to cheer.	2102	http://lingtools.uoregon.edu/coraal/explorer/browse.php?what=DCB_se3_ag4_f_01_1.txt&line=2102&settime=2181.9604
863	18639	DCB_se3_ag4_f_01_1	DCB_se3_ag4_f_01	3656.5363	3656.8963	thinking	VAG	15857	TH IH1 NG K IH0 NG	0.07	NG	G	G	um, /RD-NAME-2/, like I was thinking,	3641	http://lingtools.uoregon.edu/coraal/explorer/browse.php?what=DCB_se3_ag4_f_01_1.txt&line=3641&settime=3655.5363
962	18546	DCB_se3_ag4_f_01_1	DCB_se3_ag4_f_01	2532.9559	2533.3459	everything	Q+N	12238	EH1 V R IY0 TH IH2 NG	0.05	NG	G	G	everything. I mean it was-	2470	http://lingtools.uoregon.edu/coraal/explorer/browse.php?what=DCB_se3_ag4_f_01_1.txt&line=2470&settime=2531.9559
18	13546	DCB_se2_ag3_f_02_1	DCB_se2_ag3_f_02	2915.6303	2916.0803	driving	VAG	7907	D R AY1 V IH0 N	0.11	N	N	N	Lyft driving.	1883	http://lingtools.uoregon.edu/coraal/explorer/browse.php?what=DCB_se2_ag3_f_02_1.txt&line=1883&settime=2914.6303
189	13448	DCB_se2_ag3_f_02_1	DCB_se2_ag3_f_02	1671.2185	1671.6885	feeling	N	4643	F IY1 L IH0 N	0.14	N	N	N	kind of feeling victimized by it, you know what I mean. I get it, I understand it.	996	http://lingtools.uoregon.edu/coraal/explorer/browse.php?what=DCB_se2_ag3_f_02_1.txt&line=996&settime=1670.2185
232	13411	DCB_se2_ag3_f_02_1	DCB_se2_ag3_f_02	1322.2394	1322.8594	interesting	ADJ	3607	IH1 N T R AH0 S T IH0 NG	0.17	NG	G	G	and that was interesting because that kind of showed me,	787	http://lingtools.uoregon.edu/coraal/explorer/browse.php?what=DCB_se2_ag3_f_02_1.txt&line=787&settime=1321.2394
257	13324	DCB_se2_ag3_f_02_1	DCB_se2_ag3_f_02	98.2228	98.6228	weddings	NS	173	W EH1 D IH0 NG Z	0.09	NG	G	G	I do weddings and events. I started my own business, it'll be four years in January.	55	http://lingtools.uoregon.edu/coraal/explorer/browse.php?what=DCB_se2_ag3_f_02_1.txt&line=55&settime=97.2228
265	13528	DCB_se2_ag3_f_02_1	DCB_se2_ag3_f_02	2719.3155	2719.7755	policing	VAG	7309	P AH0 L IY1 S IH0 NG	0.08	NG	G	G	the policing system in the area.	1756	http://lingtools.uoregon.edu/coraal/explorer/browse.php?what=DCB_se2_ag3_f_02_1.txt&line=1756&settime=2718.3155
414	13341	DCB_se2_ag3_f_02_1	DCB_se2_ag3_f_02	205.4602	205.9502	being	BAG	463	B IY1 IH0 NG	0.18	NG	N	G	I got it, her wedding ended up being this beautiful	112	http://lingtools.uoregon.edu/coraal/explorer/browse.php?what=DCB_se2_ag3_f_02_1.txt&line=112&settime=204.4602
426	13483	DCB_se2_ag3_f_02_1	DCB_se2_ag3_f_02	2154.3042	2154.8142	complaining	VAG	5926	K AH0 M P L EY1 N IH0 N	0.18	N	N	N	what's the point of complaining?	1366	http://lingtools.uoregon.edu/coraal/explorer/browse.php?what=DCB_se2_ag3_f_02_1.txt&line=1366&settime=2153.3042
534	13363	DCB_se2_ag3_f_02_1	DCB_se2_ag3_f_02	458.0961	458.5261	everything	Q+N	1130	EH1 V R IY0 TH IH2 NG	0.12	NG	G	G	they taught me everything I knew.	276	http://lingtools.uoregon.edu/coraal/explorer/browse.php?what=DCB_se2_ag3_f_02_1.txt&line=276&settime=457.0961
610	13508	DCB_se2_ag3_f_02_1	DCB_se2_ag3_f_02	2366.3161	2366.7061	bothering	VAG	6479	B AA1 DH ER0 IH0 N	0.08	N	N	N	They not bothering nobody, they out there though. They're not- they- you know what I mean, they're gonna still-	1503	http://lingtools.uoregon.edu/coraal/explorer/browse.php?what=DCB_se2_ag3_f_02_1.txt&line=1503&settime=2365.3161
669	13414	DCB_se2_ag3_f_02_1	DCB_se2_ag3_f_02	1358.0458	1358.3258	buying	VAG	3698	B AY1 IH0 N	0.05	N	N	N	Cause she's just sitting here buying pastries. You don't know who's in DC with you. You don't know.	813	http://lingtools.uoregon.edu/coraal/explorer/browse.php?what=DCB_se2_ag3_f_02_1.txt&line=813&settime=1357.0458
721	13438	DCB_se2_ag3_f_02_1	DCB_se2_ag3_f_02	1601.9737	1602.3937	revolving	VAG	4489	R IY0 V AA1 L V IH0 N	0.08	N	N	N	And it's always been a revolving door like that, it's always been that way.	948	http://lingtools.uoregon.edu/coraal/explorer/browse.php?what=DCB_se2_ag3_f_02_1.txt&line=948&settime=1600.9737
758	13485	DCB_se2_ag3_f_02_1	DCB_se2_ag3_f_02	2161.7522	2162.3022	moseying	VAG	5948	M OW1 Z IY0 IH0 N	0.16	N	N	N	You just gonna keep moseying?	1372	http://lingtools.uoregon.edu/coraal/explorer/browse.php?what=DCB_se2_ag3_f_02_1.txt&line=1372&settime=2160.7522
892	13478	DCB_se2_ag3_f_02_1	DCB_se2_ag3_f_02	2130.2712	2130.9912	getting	GTG	5859	G IH1 T IH0 N	0.26	N	N	N	getting whatever y'all want back, because they gonna slap so many zeros behind that tag, it's r- it's gonna be ridiculous.	1352	http://lingtools.uoregon.edu/coraal/explorer/browse.php?what=DCB_se2_ag3_f_02_1.txt&line=1352&settime=2129.2712
19	17723	DCB_se3_ag3_m_01_1	DCB_se3_ag3_m_01	1352.0736	1352.2636	saying	VAG	3969	S EY1 IH0 NG	0.06	NG	N	N	You know what I'm saying?	1377	http://lingtools.uoregon.edu/coraal/explorer/browse.php?what=DCB_se3_ag3_m_01_1.txt&line=1377&settime=1351.0736
139	17623	DCB_se3_ag3_m_01_1	DCB_se3_ag3_m_01	252.6299	252.9199	having	HAG	469	HH AE1 V IH0 N	0.07	N	N	N	you know, amidst of having fun	260	http://lingtools.uoregon.edu/coraal/explorer/browse.php?what=DCB_se3_ag3_m_01_1.txt&line=260&settime=251.6299
207	17848	DCB_se3_ag3_m_01_1	DCB_se3_ag3_m_01	2459.8809	2460.2609	amazing	ADJ	7611	AH0 M EY1 Z IH0 N	0.05	N	G	G	And by God's Grace we do have some amazing people in our neighborhood.	2496	http://lingtools.uoregon.edu/coraal/explorer/browse.php?what=DCB_se3_ag3_m_01_1.txt&line=2496&settime=2458.8809
344	17780	DCB_se3_ag3_m_01_1	DCB_se3_ag3_m_01	1729.5701	1730.0401	interning	VAG	5271	IH1 N T ER0 N IH0 NG	0.03	NG	N	N	at /RD-SCHOOL-8/ is when God gave me clarity. I was interning at	1735	http://lingtools.uoregon.edu/coraal/explorer/browse.php?what=DCB_se3_ag3_m_01_1.txt&line=1735&settime=1728.5701
498	17702	DCB_se3_ag3_m_01_1	DCB_se3_ag3_m_01	1219.5698	1219.8298	hanging	VAG	3493	HH AE1 NG IH0 N	0.03	N	N	N	Um, I started hanging with seniors being a freshman, so you know that's- that gave me some cool points.	1267	http://lingtools.uoregon.edu/coraal/explorer/browse.php?what=DCB_se3_ag3_m_01_1.txt&line=1267&settime=1218.5698
516	17855	DCB_se3_ag3_m_01_1	DCB_se3_ag3_m_01	2540.4224	2540.7824	building	N	7899	B IH1 L D IH0 NG	0.07	NG	G	G	A lot of people didn't want a church in their building for different reasons. They got to be responsible for them if something breaks,	2570	http://lingtools.uoregon.edu/coraal/explorer/browse.php?what=DCB_se3_ag3_m_01_1.txt&line=2570&settime=2539.4224
546	17679	DCB_se3_ag3_m_01_1	DCB_se3_ag3_m_01	1072.0687	1072.6387	sustaining	N	3055	S AH0 S T EY1 N IH0 NG	0.06	NG	G	G	s- sustaining me in that time,	1104	http://lingtools.uoregon.edu/coraal/explorer/browse.php?what=DCB_se3_ag3_m_01_1.txt&line=1104&settime=1071.0687
656	17854	DCB_se3_ag3_m_01_1	DCB_se3_ag3_m_01	2534.0986	2534.2786	being	BAG	7877	B IY1 IH0 N	0.04	N	N	N	would you mind a church being in here?	2563	http://lingtools.uoregon.edu/coraal/explorer/browse.php?what=DCB_se3_ag3_m_01_1.txt&line=2563&settime=2533.0986
761	17727	DCB_se3_ag3_m_01_1	DCB_se3_ag3_m_01	1389.3108	1389.7608	something	Q+N	4084	S AH1 M TH IH0 N	0.1	N	N	N	I want something real	1417	http://lingtools.uoregon.edu/coraal/explorer/browse.php?what=DCB_se3_ag3_m_01_1.txt&line=1417&settime=1388.3108
867	17768	DCB_se3_ag3_m_01_1	DCB_se3_ag3_m_01	1592.2724	1592.5524	walking	VAG	4804	W AO1 K IH0 N	0.04	N	N	G	walking the path that I felt was right-	1604	http://lingtools.uoregon.edu/coraal/explorer/browse.php?what=DCB_se3_ag3_m_01_1.txt&line=1604&settime=1591.2724
902	17959	DCB_se3_ag3_m_01_1	DCB_se3_ag3_m_01	3745.5198	3745.8498	doing	DAG	11533	D UW1 IH0 N	0.04	N	N	N	You gotta trust in the Lord and not in what your daddy's doing,	3783	http://lingtools.uoregon.edu/coraal/explorer/browse.php?what=DCB_se3_ag3_m_01_1.txt&line=3783&settime=3744.5198
903	17889	DCB_se3_ag3_m_01_1	DCB_se3_ag3_m_01	2895.9488	2896.5288	facing	VAG	8782	F EY1 S IH0 NG	0.21	NG	G	G	We were facing um,	2922	http://lingtools.uoregon.edu/coraal/explorer/browse.php?what=DCB_se3_ag3_m_01_1.txt&line=2922&settime=2894.9488
929	17765	DCB_se3_ag3_m_01_1	DCB_se3_ag3_m_01	1578.4762	1578.7462	following	VAG	4757	F AA1 L OW0 IH0 N	0.03	N	N	G	and I was following his footsteps. You know, we were	1588	http://lingtools.uoregon.edu/coraal/explorer/browse.php?what=DCB_se3_ag3_m_01_1.txt&line=1588&settime=1577.4762
949	17645	DCB_se3_ag3_m_01_1	DCB_se3_ag3_m_01	549.1103	549.3703	wearing	VAG	1344	W EH1 R IH0 N	0.08	N	N	G	why is everybody wearing white shirts and blue ties and blue pants?	572	http://lingtools.uoregon.edu/coraal/explorer/browse.php?what=DCB_se3_ag3_m_01_1.txt&line=572&settime=548.1103
984	17903	DCB_se3_ag3_m_01_1	DCB_se3_ag3_m_01	3078.4094	3078.7494	something	Q+N	9396	S AH1 M TH IH0 NG	0.06	NG	G	G	God does something in their conscience	3106	http://lingtools.uoregon.edu/coraal/explorer/browse.php?what=DCB_se3_ag3_m_01_1.txt&line=3106&settime=3077.4094
987	17644	DCB_se3_ag3_m_01_1	DCB_se3_ag3_m_01	478.2382	478.5382	working	VAG	1162	W ER1 K IH0 N	0.03	N	N	N	So my dad was working at the DC Armory right by RFK Stadium,	496	http://lingtools.uoregon.edu/coraal/explorer/browse.php?what=DCB_se3_ag3_m_01_1.txt&line=496&settime=477.2382
989	17631	DCB_se3_ag3_m_01_1	DCB_se3_ag3_m_01	311.3021	311.5821	going	VAG	636	G OW1 IH0 N	0.04	N	N	G	kind of dichotomy going on where it's like, you know, uh,	320	http://lingtools.uoregon.edu/coraal/explorer/browse.php?what=DCB_se3_ag3_m_01_1.txt&line=320&settime=310.3021
21	6479	DCA_se3_ag4_m_01_2	DCA_se3_ag4_m_01	230.2467	230.5367	failing	VAG	705	F EY1 L IH0 N	0.03	N	G	N	that I'm the one who sent that- sent it- sent the good report in on-on a man when he was failing- was failing,	165	http://lingtools.uoregon.edu/coraal/explorer/browse.php?what=DCA_se3_ag4_m_01_2.txt&line=165&settime=229.2467
137	6522	DCA_se3_ag4_m_01_2	DCA_se3_ag4_m_01	537.3064	537.4764	saying	VAG	1602	S EY1 IH0 N	0.04	N	N	N	Maybe I'm saying too much for this thing here, I don't know uh-	426	http://lingtools.uoregon.edu/coraal/explorer/browse.php?what=DCA_se3_ag4_m_01_2.txt&line=426&settime=536.3064
146	6455	DCA_se3_ag4_m_01_1	DCA_se3_ag4_m_01	2662.4374	2662.5574	going	VAG	6001	G OW1 IH0 N	0.03	N	N	N	And uh then you gotta attend school. Now when are you going to study?	2004	http://lingtools.uoregon.edu/coraal/explorer/browse.php?what=DCA_se3_ag4_m_01_1.txt&line=2004&settime=2661.4374
174	6383	DCA_se3_ag4_m_01_1	DCA_se3_ag4_m_01	1137.5969	1137.7869	looking	VAG	2428	L UH1 K IH0 NG	0.03	NG	N	N	looking at television. <laugh>	878	http://lingtools.uoregon.edu/coraal/explorer/browse.php?what=DCA_se3_ag4_m_01_1.txt&line=878&settime=1136.5969
283	6378	DCA_se3_ag4_m_01_1	DCA_se3_ag4_m_01	1038.4746	1038.6946	peaking	VAG	2194	P IY1 K IH0 N	0.03	N	N	N	and you see her peaking around the corner of the building	793	http://lingtools.uoregon.edu/coraal/explorer/browse.php?what=DCA_se3_ag4_m_01_1.txt&line=793&settime=1037.4746
540	6496	DCA_se3_ag4_m_01_2	DCA_se3_ag4_m_01	358.6362	358.8462	taking	VAG	1070	T EY1 K IH0 N	0.03	N	N	G	taking their positions at fires, and things like that, you see.	270	http://lingtools.uoregon.edu/coraal/explorer/browse.php?what=DCA_se3_ag4_m_01_2.txt&line=270&settime=357.6362
615	6447	DCA_se3_ag4_m_01_1	DCA_se3_ag4_m_01	2498.3994	2498.6494	working	VAG	5641	W ER1 K IH0 N	0.03	N	N	G	His working- his uh, long time working with the club, his intelligence.	1880	http://lingtools.uoregon.edu/coraal/explorer/browse.php?what=DCA_se3_ag4_m_01_1.txt&line=1880&settime=2497.3994
795	6549	DCA_se3_ag4_m_01_2	DCA_se3_ag4_m_01	894.0003	894.1803	fighting	VAG	2634	F AY1 T IH0 N	0.03	N	N	N	/You'll be/ minus a man. They got to stop fighting the fire to find you,	684	http://lingtools.uoregon.edu/coraal/explorer/browse.php?what=DCA_se3_ag4_m_01_2.txt&line=684&settime=893.0003
942	6505	DCA_se3_ag4_m_01_2	DCA_se3_ag4_m_01	418.4392	418.8492	being	BAG	1264	B IY1 IH0 NG	0.27	NG	N	N	even s- a lot of /us/- being done	324	http://lingtools.uoregon.edu/coraal/explorer/browse.php?what=DCA_se3_ag4_m_01_2.txt&line=324&settime=417.4392
951	6413	DCA_se3_ag4_m_01_1	DCA_se3_ag4_m_01	1791.6029	1791.8829	morning	N	4008	M AO1 R N IH0 N	0.06	N	G	G	you s- read in the papers this- this morning where	1377	http://lingtools.uoregon.edu/coraal/explorer/browse.php?what=DCA_se3_ag4_m_01_1.txt&line=1377&settime=1790.6029
970	6393	DCA_se3_ag4_m_01_1	DCA_se3_ag4_m_01	1301.4449	1301.7749	driving	N	2892	D R AY1 V IH0 N	0.03	N	G	G	Uh they permitted the high speed driving on the road, but uh	1006	http://lingtools.uoregon.edu/coraal/explorer/browse.php?what=DCA_se3_ag4_m_01_1.txt&line=1006&settime=1300.4449
23	10082	DCB_se1_ag3_f_03_1	DCB_int_01	950.447	950.937	being	BAG	36951	B IY1 IH0 NG	0.17	NG	G	G	being a mom [is] crazy.	809	http://lingtools.uoregon.edu/coraal/explorer/browse.php?what=DCB_se1_ag3_f_03_1.txt&line=809&settime=949.447
33	15482	DCB_se2_ag4_f_04_1	DCB_int_01	733.8841	734.3041	moving	VAG	54124	M UW1 V IH0 NG	0.13	NG	G	G	let me ask you this. Kind of moving, thinking about-	659	http://lingtools.uoregon.edu/coraal/explorer/browse.php?what=DCB_se2_ag4_f_04_1.txt&line=659&settime=732.8841
63	12760	DCB_se2_ag2_f_02_1	DCB_int_01	2031.6158	2031.8558	going	VAG	48958	G OW1 IH0 N	0.04	N	N	N	That's ward [eight], Southeast. [That's a] whole lot. [That's a lot] going on [/with that/.]	1965	http://lingtools.uoregon.edu/coraal/explorer/browse.php?what=DCB_se2_ag2_f_02_1.txt&line=1965&settime=2030.6158
94	9791	DCB_se1_ag3_f_01_1	DCB_int_01	1202.3667	1202.6567	anything	Q+N	41295	EH1 N IY0 TH IH2 NG	0.04	NG	G	G	[So I] know how it is to be the little sister, and like I don't- I don't- Mm-mm- And yeah- Always getting him in trouble cause I never got in trouble for anything. It was always his fault.	882	http://lingtools.uoregon.edu/coraal/explorer/browse.php?what=DCB_se1_ag3_f_01_1.txt&line=882&settime=1201.3667
120	6996	DCB_se1_ag1_f_03_1	DCB_int_01	1314.44	1314.68	taking	VAG	24073	T EY1 K IH0 NG	0.03	NG	G	G	I think the one- I saw a man taking his clothes off on the train.	958	http://lingtools.uoregon.edu/coraal/explorer/browse.php?what=DCB_se1_ag1_f_03_1.txt&line=958&settime=1313.44
142	8056	DCB_se1_ag2_f_02_1	DCB_int_01	1201.6089	1201.9089	getting	GTG	49659	G IH1 T IH0 NG	0.15	NG	G	G	so okay, I know you're getting- you're- you're engaged now, so tell me a little about your fiance.	806	http://lingtools.uoregon.edu/coraal/explorer/browse.php?what=DCB_se1_ag2_f_02_1.txt&line=806&settime=1200.6089
149	7944	DCB_se1_ag2_f_01_1	DCB_int_01	2639.4372	2639.9672	amazing	ADJ	24587	AH0 M EY1 Z IH0 NG	0.08	NG	G	G	It's own pulse. It's own heartbeat. Like, what do you feel like has been something j- just amazing	2232	http://lingtools.uoregon.edu/coraal/explorer/browse.php?what=DCB_se1_ag2_f_01_1.txt&line=2232&settime=2638.4372
159	18687	DCB_se3_ag4_f_01_1	DCB_int_01	4256.1354	4256.2754	trying	VAG	1102	T R AY1 N	0.03	N	G	N	[But you're] not trying to go to [sleep.]	4281	http://lingtools.uoregon.edu/coraal/explorer/browse.php?what=DCB_se3_ag4_f_01_1.txt&line=4281&settime=4255.1354
166	17026	DCB_se3_ag2_f_01_1	DCB_int_01	1992.8011	1993.1311	thinking	VAG	34760	TH IH1 NG K IH0 NG	0.1	NG	G	G	So thinking about DC, um,	1799	http://lingtools.uoregon.edu/coraal/explorer/browse.php?what=DCB_se3_ag2_f_01_1.txt&line=1799&settime=1991.8011
199	12163	DCB_se2_ag1_m_01_1	DCB_int_01	393.2902	393.9002	interesting	ADJ	411	IH1 N T R AH0 S T IH0 NG	0.19	NG	G	G	Because you have a very interesting	262	http://lingtools.uoregon.edu/coraal/explorer/browse.php?what=DCB_se2_ag1_m_01_1.txt&line=262&settime=392.2902
226	10369	DCB_se1_ag3_m_01_1	DCB_int_01	910.526	910.996	singing	VAG	20457	S IH1 NG IH0 NG	0.13	NG	G	G	What's your fondest memory of your mom singing? What was she singing?	645	http://lingtools.uoregon.edu/coraal/explorer/browse.php?what=DCB_se1_ag3_m_01_1.txt&line=645&settime=909.526
229	9696	DCB_se1_ag3_f_01_1	DCB_int_01	28.4425	28.7425	benning	NPR	39966	B EH1 N IH0 R N IY0	0.05	N	N	N	So, I don't [what they call our area.]	25	http://lingtools.uoregon.edu/coraal/explorer/browse.php?what=DCB_se1_ag3_f_01_1.txt&line=25&settime=27.4425
246	6781	DCB_se1_ag1_f_01_1	DCB_int_01	1899.0826	1899.3426	doing	DAG	18814	D UW1 IH0 N	0.05	N	N	N	/RD-NAME-2/! I'm'a have to get you one [for-] for doing my interview. I'm'a have to get you- It's from- It's right on um,	1552	http://lingtools.uoregon.edu/coraal/explorer/browse.php?what=DCB_se1_ag1_f_01_1.txt&line=1552&settime=1898.0826
264	7291	DCB_se1_ag1_m_01_1	DCB_int_01	2554.9362	2555.1662	saying	VAG	27306	S EY1 IH0 N	0.04	N	N	N	took the chess board out saying, we gonna play chess?	2572	http://lingtools.uoregon.edu/coraal/explorer/browse.php?what=DCB_se1_ag1_m_01_1.txt&line=2572&settime=2553.9362
292	14918	DCB_se2_ag4_f_02_1	DCB_int_01	204.2889	204.4689	doing	DAG	37859	D UW1 IH0 N	0.03	N	N	G	I did not know that, that's why I love doing this because	180	http://lingtools.uoregon.edu/coraal/explorer/browse.php?what=DCB_se2_ag4_f_02_1.txt&line=180&settime=203.2889
320	6722	DCB_se1_ag1_f_01_1	DCB_int_01	1332.4225	1332.6525	something	Q+N	17871	S AH1 M TH IH0 N	0.03	N	N	N	education or something like that. You're going into sports. So how did you go from-	1102	http://lingtools.uoregon.edu/coraal/explorer/browse.php?what=DCB_se1_ag1_f_01_1.txt&line=1102&settime=1331.4225
322	6650	DCB_se1_ag1_f_01_1	DCB_int_01	532.2337	532.4237	coming	VAG	16345	K AH1 M IH0 N	0.03	N	N	N	You coming home for your birthday?	439	http://lingtools.uoregon.edu/coraal/explorer/browse.php?what=DCB_se1_ag1_f_01_1.txt&line=439&settime=531.2337
324	12597	DCB_se2_ag2_f_01_1	DCB_int_01	3354.7678	3355.1478	sharing	VAG	38318	SH EH1 R IH0 N	0.19	N	G	N	But thank you for sharing.	2308	http://lingtools.uoregon.edu/coraal/explorer/browse.php?what=DCB_se2_ag2_f_01_1.txt&line=2308&settime=3353.7678
335	12189	DCB_se2_ag1_m_01_1	DCB_int_01	751.2771	751.5671	doing	DAG	752	D UW1 IH0 N	0.18	N	N	N	But you just needed to do a little better than you were doing.	573	http://lingtools.uoregon.edu/coraal/explorer/browse.php?what=DCB_se2_ag1_m_01_1.txt&line=573&settime=750.2771
361	16697	DCB_se3_ag1_m_01_1	DCB_int_01	124.4467	125.0067	washing	N	28286	W AA1 SH IH0 N	0.26	N	G	G	Like, pressure washing?	95	http://lingtools.uoregon.edu/coraal/explorer/browse.php?what=DCB_se3_ag1_m_01_1.txt&line=95&settime=123.4467
367	7356	DCB_se1_ag1_m_02_1	DCB_int_01	734.419	734.719	something	Q+N	264	S AH1 M TH IH0 NG	0.03	NG	N	N	Mm, cause that wasn't something everybody did, so you had to find a spec- a- a	614	http://lingtools.uoregon.edu/coraal/explorer/browse.php?what=DCB_se1_ag1_m_02_1.txt&line=614&settime=733.419
373	11102	DCB_se1_ag4_f_01_2	DCB_int_01	803.1407	803.3807	doing	DAG	29129	D UW1 IH0 N	0.07	N	N	N	like you just really enjoy what you doing.	694	http://lingtools.uoregon.edu/coraal/explorer/browse.php?what=DCB_se1_ag4_f_01_2.txt&line=694&settime=802.1407
409	16963	DCB_se3_ag2_f_01_1	DCB_int_01	1278.091	1278.531	melting	VAG	34078	M EH1 L T IH0 N	0.07	N	G	G	Yeah. [<laugh>]	1139	http://lingtools.uoregon.edu/coraal/explorer/browse.php?what=DCB_se3_ag2_f_01_1.txt&line=1139&settime=1277.091
420	12499	DCB_se2_ag2_f_01_1	DCB_int_01	2094.7928	2095.4128	reflecting	N	36965	R AH0 F L EH1 K T IH0 NG	0.1	NG	G	G	And just watch the reflecting pool.	1449	http://lingtools.uoregon.edu/coraal/explorer/browse.php?what=DCB_se2_ag2_f_01_1.txt&line=1449&settime=2093.7928
440	17075	DCB_se3_ag2_f_01_1	DCB_int_01	2739.5615	2739.8315	talking	VAG	35161	T AO1 K IH0 N	0.03	N	G	N	talking about rich people	2496	http://lingtools.uoregon.edu/coraal/explorer/browse.php?what=DCB_se3_ag2_f_01_1.txt&line=2496&settime=2738.5615
442	12717	DCB_se2_ag2_f_02_1	DCB_int_01	1533.3675	1533.8875	everything	Q+N	48518	EH1 V R IY0 TH IH2 NG	0.1	NG	G	G	And now, everything [is-]	1478	http://lingtools.uoregon.edu/coraal/explorer/browse.php?what=DCB_se2_ag2_f_02_1.txt&line=1478&settime=1532.3675
451	13893	DCB_se2_ag3_m_01_1	DCB_int_01	3845.9796	3846.2996	going	VAG	53143	G OW1 IH0 NG	0.05	NG	G	N	you know I am going to try to some	3095	http://lingtools.uoregon.edu/coraal/explorer/browse.php?what=DCB_se2_ag3_m_01_1.txt&line=3095&settime=3844.9796
467	17486	DCB_se3_ag3_f_02_1	DCB_int_01	1735.5697	1735.9497	passing	VAG	42711	P AE1 S IH0 N	0.11	N	G	G	And so I remember the other day we were talking just kind of in passing. You said [that one] of the things that you had to leave DC.	1717	http://lingtools.uoregon.edu/coraal/explorer/browse.php?what=DCB_se3_ag3_f_02_1.txt&line=1717&settime=1734.5697
507	8287	DCB_se1_ag2_f_03_1	DCB_int_01	85.836	86.196	beginning	N	142	B IH0 G IH1 N IH0 NG	0.06	NG	G	G	let's kind of go back to the beginning.	63	http://lingtools.uoregon.edu/coraal/explorer/browse.php?what=DCB_se1_ag2_f_03_1.txt&line=63&settime=84.836
510	18060	DCB_se3_ag3_m_02_1	DCB_int_01	1710.6899	1711.1799	interesting	ADJ	1680	IH1 N T R AH0 S T IH0 NG	0.09	NG	G	G	but I love [stats. So] I think basketball has some of the most interesting [stats.]	1422	http://lingtools.uoregon.edu/coraal/explorer/browse.php?what=DCB_se3_ag3_m_02_1.txt&line=1422&settime=1709.6899
554	8661	DCB_se1_ag2_m_01_1	DCB_int_01	807.9604	808.3604	mixing	VAG	1719	M IH1 K S IH0 N	0.09	N	N	N	[I'm not sure you're supposed] to be mixing the-	561	http://lingtools.uoregon.edu/coraal/explorer/browse.php?what=DCB_se1_ag2_m_01_1.txt&line=561&settime=806.9604
556	7239	DCB_se1_ag1_m_01_1	DCB_int_01	1560.0171	1560.2671	staying	VAG	26308	S T EY1 IH0 N	0.03	N	N	N	So you just wanna kind of get any kind of job just to kind [of bring some money] in. [Are you still] staying at home?	1570	http://lingtools.uoregon.edu/coraal/explorer/browse.php?what=DCB_se1_ag1_m_01_1.txt&line=1570&settime=1559.0171
564	7404	DCB_se1_ag1_m_02_1	DCB_int_01	1455.3592	1455.6192	having	HAG	594	HH AE1 V IH0 N	0.05	N	N	G	from interacting with your brothers or not having them in your life all- like you wanted them to, what lesson did you take	1199	http://lingtools.uoregon.edu/coraal/explorer/browse.php?what=DCB_se1_ag1_m_02_1.txt&line=1199&settime=1454.3592
577	12450	DCB_se2_ag2_f_01_1	DCB_int_01	1274.5513	1275.1613	siblings	NS	35587	S IH1 B L IH0 NG Z	0.04	NG	N	N	do you have any siblings?	874	http://lingtools.uoregon.edu/coraal/explorer/browse.php?what=DCB_se2_ag2_f_01_1.txt&line=874&settime=1273.5513
581	11886	DCB_se2_ag1_f_01_1	DCB_int_01	563.8011	564.0811	going	VAG	42440	G OW1 IH0 N	0.05	N	N	N	going back real quick.	568	http://lingtools.uoregon.edu/coraal/explorer/browse.php?what=DCB_se2_ag1_f_01_1.txt&line=568&settime=562.8011
604	8921	DCB_se1_ag2_m_01_1	DCB_int_01	3010.7474	3010.9674	doing	DAG	4243	D UW1 IH0 N	0.03	N	N	G	doing your own thing, what does that mean?	2243	http://lingtools.uoregon.edu/coraal/explorer/browse.php?what=DCB_se1_ag2_m_01_1.txt&line=2243&settime=3009.7474
616	12401	DCB_se2_ag2_f_01_1	DCB_int_01	508.4994	508.8294	beefing	VAG	34696	B N IY1 F EY1 IH0 B NG ER0	0.06	NG	N	N	[Girls, boys, it's the whole neighborhood, not- not by sex.]	380	http://lingtools.uoregon.edu/coraal/explorer/browse.php?what=DCB_se2_ag2_f_01_1.txt&line=380&settime=507.4994
618	7863	DCB_se1_ag2_f_01_1	DCB_int_01	1245.8947	1246.1047	doing	DAG	22540	D UW1 IH0 N	0.05	N	N	N	was there ever a time- Especially because your high school was doing a lot-	1084	http://lingtools.uoregon.edu/coraal/explorer/browse.php?what=DCB_se1_ag2_f_01_1.txt&line=1084&settime=1244.8947
622	17127	DCB_se3_ag3_f_01_1	DCB_int_01	243.343	243.663	something	Q+N	48039	S AH1 M TH IH0 N	0.07	N	G	N	So- and if at any point there's anything- at the end we'll also go back if you said something that you wanted taken out,	165	http://lingtools.uoregon.edu/coraal/explorer/browse.php?what=DCB_se3_ag3_f_01_1.txt&line=165&settime=242.343
644	11959	DCB_se2_ag1_f_01_1	DCB_int_01	1417.6457	1417.9157	giving	VAG	43283	G IH1 V IH0 N	0.07	N	N	G	it really became, I'm just coming for me. Like, it's- I- I mean, yeah, I'm still giving back, but it's really-	1284	http://lingtools.uoregon.edu/coraal/explorer/browse.php?what=DCB_se2_ag1_f_01_1.txt&line=1284&settime=1416.6457
645	12087	DCB_se2_ag1_f_01_1	DCB_int_01	3042.8256	3043.0256	thinking	VAG	45351	TH IH1 NG K IH0 N	0.03	N	G	G	Cause I was thinking the four kids, but I	2672	http://lingtools.uoregon.edu/coraal/explorer/browse.php?what=DCB_se2_ag1_f_01_1.txt&line=2672&settime=3041.8256
651	7657	DCB_se1_ag1_m_03_1	DCB_int_01	260.3741	260.6741	asking	VAG	25720	AE1 S K IH0 NG	0.05	NG	N	G	No, I'm just asking so I'll know that- I'll just make a note of it.	274	http://lingtools.uoregon.edu/coraal/explorer/browse.php?what=DCB_se1_ag1_m_03_1.txt&line=274&settime=259.3741
662	15323	DCB_se2_ag4_f_03_2	DCB_int_01	560.28	560.57	growing	VAG	22260	G R OW1 IH0 N	0.05	N	N	N	kind of- and all this time growing up, I know you had-	554	http://lingtools.uoregon.edu/coraal/explorer/browse.php?what=DCB_se2_ag4_f_03_2.txt&line=554&settime=559.28
671	13875	DCB_se2_ag3_m_01_1	DCB_int_01	3484.9099	3485.1899	dealing	VAG	52999	D IY1 L IH0 N	0.06	N	N	N	Cause I know you spend a lot of [time at nineteen] oh one and dealing with the goings ons	2809	http://lingtools.uoregon.edu/coraal/explorer/browse.php?what=DCB_se2_ag3_m_01_1.txt&line=2809&settime=3483.9099
697	15321	DCB_se2_ag4_f_03_2	DCB_int_01	517.0389	517.4689	siblings	NS	22178	S IH1 B L IH0 NG Z	0.03	NG	N	N	Now you came from a lot of siblings. Does your husband have a lot of siblings?	505	http://lingtools.uoregon.edu/coraal/explorer/browse.php?what=DCB_se2_ag4_f_03_2.txt&line=505&settime=516.0389
705	11114	DCB_se1_ag4_f_01_2	DCB_int_01	929.9025	930.3425	evening	N	29275	IY1 V N IH0 NG HH	0.12	NG	N	N	[But once school starts] back we'll have [more evening time.]	799	http://lingtools.uoregon.edu/coraal/explorer/browse.php?what=DCB_se1_ag4_f_01_2.txt&line=799&settime=928.9025
727	17119	DCB_se3_ag2_f_01_1	DCB_int_01	3332.9611	3333.2811	thinking	VAG	35769	TH IH1 NG K IH0 NG	0.08	NG	G	G	so what about thinking about,	3029	http://lingtools.uoregon.edu/coraal/explorer/browse.php?what=DCB_se3_ag2_f_01_1.txt&line=3029&settime=3331.9611
730	8478	DCB_se1_ag2_f_03_1	DCB_int_01	2420.0103	2420.4103	being	BAG	1115	B IY1 IH0 NG	0.3	NG	G	G	You were just talking about things being,	1769	http://lingtools.uoregon.edu/coraal/explorer/browse.php?what=DCB_se1_ag2_f_03_1.txt&line=1769&settime=2419.0103
738	11168	DCB_se1_ag4_f_01_2	DCB_int_01	1564.9046	1565.3346	changing	VAG	29574	CH EY1 N JH IH0 N	0.05	N	N	G	I- Well the city is changing we've most definitely [seen all the] beautiful buildings [/and the-/ But]	1351	http://lingtools.uoregon.edu/coraal/explorer/browse.php?what=DCB_se1_ag4_f_01_2.txt&line=1351&settime=1563.9046
741	9726	DCB_se1_ag3_f_01_1	DCB_int_01	478.8534	479.2634	hanging	VAG	40508	HH AE1 NG IH0 N	0.06	N	N	N	and hanging out on the stoop, or hanging out or having a party, like give me some detail.	335	http://lingtools.uoregon.edu/coraal/explorer/browse.php?what=DCB_se1_ag3_f_01_1.txt&line=335&settime=477.8534
742	15035	DCB_se2_ag4_f_02_1	DCB_int_01	1799.0722	1799.4922	telling	VAG	39749	T EH1 AA1 L DH IH0 NG	0.03	NG	N	G	[My father] understood it more than my mother because by then my father was at Gallaudet.	1773	http://lingtools.uoregon.edu/coraal/explorer/browse.php?what=DCB_se2_ag4_f_02_1.txt&line=1773&settime=1798.0722
749	7659	DCB_se1_ag1_m_03_1	DCB_int_01	306.1317	306.3017	living	VAG	25815	L IH1 V IH0 N	0.03	N	N	N	/RD-NAME-2/, tell me about the first house you remember living in.	304	http://lingtools.uoregon.edu/coraal/explorer/browse.php?what=DCB_se1_ag1_m_03_1.txt&line=304&settime=305.1317
771	12286	DCB_se2_ag1_m_01_1	DCB_int_01	2001.0306	2001.3506	wanting	VAG	1552	W AA1 N IH0 NG	0.1	NG	G	G	So when you're not having a good day you're not wanting to be	1705	http://lingtools.uoregon.edu/coraal/explorer/browse.php?what=DCB_se2_ag1_m_01_1.txt&line=1705&settime=2000.0306
803	11531	DCB_se1_ag4_m_01_1	DCB_int_01	3349.7977	3350.2777	changing	VAG	58437	CH EY1 N JH IH0 N	0.1	N	G	G	um, last thing do you- when you say the city is changing what-	2881	http://lingtools.uoregon.edu/coraal/explorer/browse.php?what=DCB_se1_ag4_m_01_1.txt&line=2881&settime=3348.7977
824	14973	DCB_se2_ag4_f_02_1	DCB_int_01	1014.8792	1015.3492	working	VAG	38842	W ER1 K IH0 NG	0.07	NG	G	G	in high school now you're working,	999	http://lingtools.uoregon.edu/coraal/explorer/browse.php?what=DCB_se2_ag4_f_02_1.txt&line=999&settime=1013.8792
831	6955	DCB_se1_ag1_f_03_1	DCB_int_01	736.3743	736.6643	cheerleading	VAG	23065	CH IH1 R L IY2 D IH0 N	0.04	N	G	N	How long is cheerleading practice usually?	542	http://lingtools.uoregon.edu/coraal/explorer/browse.php?what=DCB_se1_ag1_f_03_1.txt&line=542&settime=735.3743
848	17580	DCB_se3_ag3_f_02_1	DCB_int_01	2941.2758	2941.5458	feeling	VAG	43207	F IY1 L IH0 N	0.08	N	N	N	But go back to this idea of feeling safe, because that's so funny. L- like you felt safer in the city? [Like,]	2935	http://lingtools.uoregon.edu/coraal/explorer/browse.php?what=DCB_se3_ag3_f_02_1.txt&line=2935&settime=2940.2758
850	11917	DCB_se2_ag1_f_01_1	DCB_int_01	959.4769	959.8269	sitting	VAG	42913	S IH1 T IH0 NG	0.05	NG	N	N	like, sitting [by her at these little things, and she'll say something,]	911	http://lingtools.uoregon.edu/coraal/explorer/browse.php?what=DCB_se2_ag1_f_01_1.txt&line=911&settime=958.4769
853	10288	DCB_se1_ag3_f_03_1	DCB_int_01	3544.5134	3545.0534	embracing	VAG	38764	EH0 M B R EY1 S IH0 N	0.04	N	N	G	No, but we're doing- we're embracing these things, [I love that.]	3081	http://lingtools.uoregon.edu/coraal/explorer/browse.php?what=DCB_se1_ag3_f_03_1.txt&line=3081&settime=3543.5134
857	9723	DCB_se1_ag3_f_01_1	DCB_int_01	462.2828	462.5728	something	Q+N	40451	S AH1 M TH IH0 N	0.04	N	N	N	And to see something different, do something different, and come back to the place you call home.	322	http://lingtools.uoregon.edu/coraal/explorer/browse.php?what=DCB_se1_ag3_f_01_1.txt&line=322&settime=461.2828
871	12959	DCB_se2_ag2_m_01_1	DCB_int_01	241.1645	241.4245	writing	VAG	36331	R AY1 T IH0 N	0.04	N	G	G	No more writing.	147	http://lingtools.uoregon.edu/coraal/explorer/browse.php?what=DCB_se2_ag2_m_01_1.txt&line=147&settime=240.1645
882	6696	DCB_se1_ag1_f_01_1	DCB_int_01	1158.51	1158.84	stabbings	NS	17598	S T T AE1 EH1 B S G IH0 NG Z	0.03	NG	G	G	just guns? Is it just people like, [stabbings, I mean.]	959	http://lingtools.uoregon.edu/coraal/explorer/browse.php?what=DCB_se1_ag1_f_01_1.txt&line=959&settime=1157.51
895	18228	DCB_se3_ag3_m_02_1	DCB_int_01	3211.8474	3212.0474	getting	GTG	2314	G IH1 T IH0 N	0.03	N	N	N	[Think-] I think it's getting to that point.	2681	http://lingtools.uoregon.edu/coraal/explorer/browse.php?what=DCB_se3_ag3_m_02_1.txt&line=2681&settime=3210.8474
908	6981	DCB_se1_ag1_f_03_1	DCB_int_01	1105.7251	1105.9451	being	BAG	23657	B IY1 IH0 NG	0.1	NG	G	G	remember- when I first met you and what I remember, I remember you being a lot more rowdy.	830	http://lingtools.uoregon.edu/coraal/explorer/browse.php?what=DCB_se1_ag1_f_03_1.txt&line=830&settime=1104.7251
912	13910	DCB_se2_ag3_m_01_1	DCB_int_01	4086.4487	4086.9087	everything	Q+N	53409	EH1 AE1 K V R IY0 TH IH2 NG	0.09	NG	G	G	Like [black family reunion.]	3306	http://lingtools.uoregon.edu/coraal/explorer/browse.php?what=DCB_se2_ag3_m_01_1.txt&line=3306&settime=4085.4487
945	10469	DCB_se1_ag3_m_01_1	DCB_int_01	2188.2674	2188.5774	kidding	VAG	21495	K IH1 D IH0 N	0.12	N	N	N	Oh, just kidding.	1556	http://lingtools.uoregon.edu/coraal/explorer/browse.php?what=DCB_se1_ag3_m_01_1.txt&line=1556&settime=2187.2674
960	12213	DCB_se2_ag1_m_01_1	DCB_int_01	1207.8987	1208.1387	calling	VAG	1137	K AO1 L IH0 N	0.06	N	N	N	When I was younger, phones like- it cost like fifty cent a minute to [call long distance and] you could not be calling long distance. Now you can call and text, but you probably text more.	979	http://lingtools.uoregon.edu/coraal/explorer/browse.php?what=DCB_se2_ag1_m_01_1.txt&line=979&settime=1206.8987
967	16916	DCB_se3_ag2_f_01_1	DCB_int_01	669.3282	669.6982	doing	DAG	33698	D UW1 IH0 N	0.1	N	G	G	But you're doing	579	http://lingtools.uoregon.edu/coraal/explorer/browse.php?what=DCB_se3_ag2_f_01_1.txt&line=579&settime=668.3282
998	13186	DCB_se2_ag3_f_01_1	DCB_int_01	897.6937	898.1037	singing	VAG	29714	S IH1 NG IH0 NG	0.08	NG	N	N	like /when/ this girl was singing and, um, she did like an Adele cover,	630	http://lingtools.uoregon.edu/coraal/explorer/browse.php?what=DCB_se2_ag3_f_01_1.txt&line=630&settime=896.6937
24	4736	DCA_se3_ag1_m_02_1	DCA_se3_ag1_m_02	2215.3475	2216.1675	advertising	N	10221	AE1 D V ER0 T AY2 Z IH0 N	0.08	N	G	G	advertising.	2031	http://lingtools.uoregon.edu/coraal/explorer/browse.php?what=DCA_se3_ag1_m_02_1.txt&line=2031&settime=2214.3475
267	4680	DCA_se3_ag1_m_02_1	DCA_se3_ag1_m_02	1315.2357	1315.5857	sitting	VAG	7607	S IH1 T IH0 NG	0.08	NG	G	G	had I just been a Freshman just sitting down. You know, [just coming to the] school to learn, like a lot of my friends are.	1204	http://lingtools.uoregon.edu/coraal/explorer/browse.php?what=DCA_se3_ag1_m_02_1.txt&line=1204&settime=1314.2357
542	4641	DCA_se3_ag1_m_02_1	DCA_se3_ag1_m_02	649.0245	649.4145	doing	DAG	5725	D UW1 IH0 N	0.18	N	N	N	and I have a lot more homework to be doing.	568	http://lingtools.uoregon.edu/coraal/explorer/browse.php?what=DCA_se3_ag1_m_02_1.txt&line=568&settime=648.0245
590	4779	DCA_se3_ag1_m_02_2	DCA_se3_ag1_m_02	99.0009	99.5009	becoming	VAG	1006	B IH0 K AH1 M IH0 NG	0.11	NG	G	G	is becoming now, where you-	99	http://lingtools.uoregon.edu/coraal/explorer/browse.php?what=DCA_se3_ag1_m_02_2.txt&line=99&settime=98.0009
608	4618	DCA_se3_ag1_m_02_1	DCA_se3_ag1_m_02	442.3149	442.8649	exciting	ADJ	5157	IH0 K S AY1 T IH0 NG	0.09	NG	G	G	exciting game, as far as I'm concerned. It's fun to play, but watching it, sitting there for	382	http://lingtools.uoregon.edu/coraal/explorer/browse.php?what=DCA_se3_ag1_m_02_1.txt&line=382&settime=441.3149
624	4774	DCA_se3_ag1_m_02_1	DCA_se3_ag1_m_02	2801.534	2801.864	doing	DAG	11847	D UW1 IH0 N	0.09	N	N	N	do better than you're doing. I-	2625	http://lingtools.uoregon.edu/coraal/explorer/browse.php?what=DCA_se3_ag1_m_02_1.txt&line=2625&settime=2800.534
834	4675	DCA_se3_ag1_m_02_1	DCA_se3_ag1_m_02	1235.5286	1235.9186	anything	Q+N	7355	EH1 N IY0 TH IH2 N	0.12	N	N	N	It didn't seem to be anything, you know, set- planned- It just kind of happened.	1139	http://lingtools.uoregon.edu/coraal/explorer/browse.php?what=DCA_se3_ag1_m_02_1.txt&line=1139&settime=1234.5286
25	9295	DCB_se1_ag2_m_02_1	DCB_se1_ag2_m_02	1227.103	1227.353	something	Q+N	6763	S AH1 M TH IH0 N	0.03	N	N	N	That was something my mother always made feel special for me.	907	http://lingtools.uoregon.edu/coraal/explorer/browse.php?what=DCB_se1_ag2_m_02_1.txt&line=907&settime=1226.103
32	9325	DCB_se1_ag2_m_02_2	DCB_se1_ag2_m_02	118.3404	118.6404	aksing	VAG	1534	AE1 K S IH0 NG	0.03	NG	N	N	Ain't nobody else in here aksing no question.	91	http://lingtools.uoregon.edu/coraal/explorer/browse.php?what=DCB_se1_ag2_m_02_2.txt&line=91&settime=117.3404
34	9363	DCB_se1_ag2_m_02_2	DCB_se1_ag2_m_02	522.537	522.787	trying	VAG	2660	T R AY1 N	0.03	N	N	N	Like and just different things. Just trying to like,	371	http://lingtools.uoregon.edu/coraal/explorer/browse.php?what=DCB_se1_ag2_m_02_2.txt&line=371&settime=521.537
224	9278	DCB_se1_ag2_m_02_1	DCB_se1_ag2_m_02	1103.4853	1103.7053	coming	VAG	6459	K AH1 M IH0 N	0.03	N	N	N	and seeing it now, it's just crazy. You know what I'm saying? Coming from a kid that was like a big deal to us going over there.	829	http://lingtools.uoregon.edu/coraal/explorer/browse.php?what=DCB_se1_ag2_m_02_1.txt&line=829&settime=1102.4853
312	9277	DCB_se1_ag2_m_02_1	DCB_se1_ag2_m_02	1103.1353	1103.3653	saying	VAG	6458	S EY1 IH0 N	0.14	N	N	N	and seeing it now, it's just crazy. You know what I'm saying? Coming from a kid that was like a big deal to us going over there.	829	http://lingtools.uoregon.edu/coraal/explorer/browse.php?what=DCB_se1_ag2_m_02_1.txt&line=829&settime=1102.1353
316	9175	DCB_se1_ag2_m_02_1	DCB_se1_ag2_m_02	259.3473	259.6973	hearing	VAG	4287	HH IY1 R IH0 N	0.05	N	N	N	of course it's- it's just- hearing it is crazy, but	206	http://lingtools.uoregon.edu/coraal/explorer/browse.php?what=DCB_se1_ag2_m_02_1.txt&line=206&settime=258.3473
345	9227	DCB_se1_ag2_m_02_1	DCB_se1_ag2_m_02	635.6328	635.8628	going	VAG	5222	G OW1 IH0 N	0.04	N	N	N	is always like going to the wharf,	504	http://lingtools.uoregon.edu/coraal/explorer/browse.php?what=DCB_se1_ag2_m_02_1.txt&line=504&settime=634.6328
408	9286	DCB_se1_ag2_m_02_1	DCB_se1_ag2_m_02	1135.1041	1135.7141	associating	VAG	6529	AH0 S OW1 S IY0 EY2 T IH0 N	0.03	N	N	N	I don't remember it being nothing that was reference to wild. I don't know if they associating that with fun or what, but	847	http://lingtools.uoregon.edu/coraal/explorer/browse.php?what=DCB_se1_ag2_m_02_1.txt&line=847&settime=1134.1041
436	9395	DCB_se1_ag2_m_02_2	DCB_se1_ag2_m_02	751.3033	751.4833	eating	VAG	3355	IY1 T IH0 N	0.05	N	N	N	Me, I grew up eating a lot of sweets,	539	http://lingtools.uoregon.edu/coraal/explorer/browse.php?what=DCB_se1_ag2_m_02_2.txt&line=539&settime=750.3033
474	9404	DCB_se1_ag2_m_02_2	DCB_se1_ag2_m_02	784.359	784.719	talking	VAG	3465	T AO1 K IH0 N	0.05	N	N	N	like yeah, he look like he know exactly what he talking about. He- like he did some research.	563	http://lingtools.uoregon.edu/coraal/explorer/browse.php?what=DCB_se1_ag2_m_02_2.txt&line=563&settime=783.359
647	9393	DCB_se1_ag2_m_02_2	DCB_se1_ag2_m_02	744.003	744.453	doing	DAG	3336	D UW1 IH0 N	0.06	N	N	N	used to doing.	531	http://lingtools.uoregon.edu/coraal/explorer/browse.php?what=DCB_se1_ag2_m_02_2.txt&line=531&settime=743.003
660	9182	DCB_se1_ag2_m_02_1	DCB_se1_ag2_m_02	289.6549	290.1149	pressing	ADJ	4381	P R EH1 S IH0 N	0.05	N	N	N	They was pressing down. It's like, if this is what you gonna do,	232	http://lingtools.uoregon.edu/coraal/explorer/browse.php?what=DCB_se1_ag2_m_02_1.txt&line=232&settime=288.6549
837	9187	DCB_se1_ag2_m_02_1	DCB_se1_ag2_m_02	312.8902	313.2202	playing	VAG	4471	P L EY1 IH0 N	0.06	N	N	N	That's how I really feel. Like, they playing with you.	254	http://lingtools.uoregon.edu/coraal/explorer/browse.php?what=DCB_se1_ag2_m_02_1.txt&line=254&settime=311.8902
26	12290	DCB_se2_ag1_m_01_1	DCB_se2_ag1_m_01	2046.2955	2047.0755	infuriating	VAG	15114	IH0 N F Y UH1 R IY0 EY2 T IH0 NG	0.11	NG	G	G	is infuriating but good at the same time.	1746	http://lingtools.uoregon.edu/coraal/explorer/browse.php?what=DCB_se2_ag1_m_01_1.txt&line=1746&settime=2045.2955
38	12249	DCB_se2_ag1_m_01_1	DCB_se2_ag1_m_01	1737.7365	1738.3365	something	Q+N	14390	S AH1 M TH IH0 NG	0.27	NG	N	N	for something	1463	http://lingtools.uoregon.edu/coraal/explorer/browse.php?what=DCB_se2_ag1_m_01_1.txt&line=1463&settime=1736.7365
46	12263	DCB_se2_ag1_m_01_1	DCB_se2_ag1_m_01	1831.0501	1831.4701	something	Q+N	14612	S AH1 M TH IH0 N	0.12	N	N	N	and just aim somewhere else other than the chest like maybe a ar- the arm or something.	1546	http://lingtools.uoregon.edu/coraal/explorer/browse.php?what=DCB_se2_ag1_m_01_1.txt&line=1546&settime=1830.0501
83	12207	DCB_se2_ag1_m_01_1	DCB_se2_ag1_m_01	1143.1858	1143.5558	talking	VAG	13015	T AO1 K IH0 N	0.05	N	G	N	We went to the same school freshman year. But I didn't really start talking to her until like,	915	http://lingtools.uoregon.edu/coraal/explorer/browse.php?what=DCB_se2_ag1_m_01_1.txt&line=915&settime=1142.1858
96	12248	DCB_se2_ag1_m_01_1	DCB_se2_ag1_m_01	1734.9366	1735.3866	serving	VAG	14384	S ER1 V IH0 N	0.09	N	G	G	So the fact that they're serving like,	1459	http://lingtools.uoregon.edu/coraal/explorer/browse.php?what=DCB_se2_ag1_m_01_1.txt&line=1459&settime=1733.9366
160	12341	DCB_se2_ag1_m_01_1	DCB_se2_ag1_m_01	2593.0938	2593.2938	getting	GTG	16379	G IH1 T IH0 N	0.05	N	N	N	I feel like thing- other places are getting affected as well.	2250	http://lingtools.uoregon.edu/coraal/explorer/browse.php?what=DCB_se2_ag1_m_01_1.txt&line=2250&settime=2592.0938
173	12340	DCB_se2_ag1_m_01_1	DCB_se2_ag1_m_01	2588.1297	2588.3697	getting	GTG	16368	G IH1 T IH0 N	0.06	N	N	G	Only because I've been in this area a lot [I see] that it's getting affected.	2246	http://lingtools.uoregon.edu/coraal/explorer/browse.php?what=DCB_se2_ag1_m_01_1.txt&line=2246&settime=2587.1297
275	12233	DCB_se2_ag1_m_01_1	DCB_se2_ag1_m_01	1462.5238	1462.7538	being	BAG	13806	B IY1 IH0 N	0.05	N	N	N	And being able to do community service in a whole other state	1210	http://lingtools.uoregon.edu/coraal/explorer/browse.php?what=DCB_se2_ag1_m_01_1.txt&line=1210&settime=1461.5238
453	12317	DCB_se2_ag1_m_01_1	DCB_se2_ag1_m_01	2427.6836	2428.0036	seeing	VAG	15948	S IY1 IH0 NG	0.14	NG	N	N	you're either seeing more whites or more blacks	2085	http://lingtools.uoregon.edu/coraal/explorer/browse.php?what=DCB_se2_ag1_m_01_1.txt&line=2085&settime=2426.6836
641	12260	DCB_se2_ag1_m_01_1	DCB_se2_ag1_m_01	1818.3279	1818.5179	being	BAG	14566	B IY1 IH0 N	0.04	N	N	N	but you'll never see a black person being tased to the ground, they're getting shot	1536	http://lingtools.uoregon.edu/coraal/explorer/browse.php?what=DCB_se2_ag1_m_01_1.txt&line=1536&settime=1817.3279
657	12322	DCB_se2_ag1_m_01_1	DCB_se2_ag1_m_01	2463.709	2463.999	making	VAG	16062	M EY1 K IH0 N	0.03	N	N	N	oh they're making their way over here.	2124	http://lingtools.uoregon.edu/coraal/explorer/browse.php?what=DCB_se2_ag1_m_01_1.txt&line=2124&settime=2462.709
822	12318	DCB_se2_ag1_m_01_1	DCB_se2_ag1_m_01	2442.2754	2442.6654	walking	VAG	15990	W AO1 K IH0 N	0.06	N	N	N	lovely white couple walking down the street.	2098	http://lingtools.uoregon.edu/coraal/explorer/browse.php?what=DCB_se2_ag1_m_01_1.txt&line=2098&settime=2441.2754
840	12261	DCB_se2_ag1_m_01_1	DCB_se2_ag1_m_01	1819.3479	1819.6279	getting	GTG	14572	G IH1 T IH0 N	0.06	N	N	N	but you'll never see a black person being tased to the ground, they're getting shot	1536	http://lingtools.uoregon.edu/coraal/explorer/browse.php?what=DCB_se2_ag1_m_01_1.txt&line=1536&settime=1818.3479
994	12202	DCB_se2_ag1_m_01_1	DCB_se2_ag1_m_01	1026.1712	1026.5212	anything	Q+N	12762	EH1 N IY0 TH IH2 NG	0.07	NG	G	G	So we've never wanted for anything. Cause again,	804	http://lingtools.uoregon.edu/coraal/explorer/browse.php?what=DCB_se2_ag1_m_01_1.txt&line=804&settime=1025.1712
27	15978	DCB_se2_ag4_f_05_1	DCB_se2_ag4_f_05	3278.6831	3279.0931	building	N	7415	B IH1 L D IH0 N	0.07	N	N	N	you can't even get me to name nobody in this building.	2248	http://lingtools.uoregon.edu/coraal/explorer/browse.php?what=DCB_se2_ag4_f_05_1.txt&line=2248&settime=3277.6831
87	15905	DCB_se2_ag4_f_05_1	DCB_se2_ag4_f_05	2347.2977	2347.5277	having	HAG	5080	HH AE1 V IH0 N	0.05	N	N	N	And she said, Ma, don't make me give my baby away. We started crying. Okay, we having a baby. We gonna keep the baby. We w- we went through our thing.	1596	http://lingtools.uoregon.edu/coraal/explorer/browse.php?what=DCB_se2_ag4_f_05_1.txt&line=1596&settime=2346.2977
88	15935	DCB_se2_ag4_f_05_1	DCB_se2_ag4_f_05	2750.8235	2751.1735	doing	DAG	6137	D UW1 IH0 N	0.06	N	N	N	/RD-NAME-2/ was doing it.	1879	http://lingtools.uoregon.edu/coraal/explorer/browse.php?what=DCB_se2_ag4_f_05_1.txt&line=1879&settime=2749.8235
115	15916	DCB_se2_ag4_f_05_1	DCB_se2_ag4_f_05	2513.8	2514.02	buying	VAG	5534	B AY1 IH0 N	0.04	N	N	N	But if I couldn't afford for one, I ain't buying for nobody.	1713	http://lingtools.uoregon.edu/coraal/explorer/browse.php?what=DCB_se2_ag4_f_05_1.txt&line=1713&settime=2512.8
118	15803	DCB_se2_ag4_f_05_1	DCB_se2_ag4_f_05	982.6237	982.9437	hanging	VAG	1720	HH AE1 NG IH0 N	0.07	N	N	N	Hanging out with everybody else.	649	http://lingtools.uoregon.edu/coraal/explorer/browse.php?what=DCB_se2_ag4_f_05_1.txt&line=649&settime=981.6237
157	15847	DCB_se2_ag4_f_05_1	DCB_se2_ag4_f_05	1649.2622	1649.5522	living	N	3385	L IH1 V IH0 N	0.07	N	N	N	I got all new living room furniture. I got all the liquor you need.	1083	http://lingtools.uoregon.edu/coraal/explorer/browse.php?what=DCB_se2_ag4_f_05_1.txt&line=1083&settime=1648.2622
171	15950	DCB_se2_ag4_f_05_1	DCB_se2_ag4_f_05	3040.519	3040.989	building	N	6786	B IH1 L D IH0 N	0.08	N	N	N	He was my neighbor over there on Thirtieth Street. I used to love that man. When I worked in the district building,	2085	http://lingtools.uoregon.edu/coraal/explorer/browse.php?what=DCB_se2_ag4_f_05_1.txt&line=2085&settime=3039.519
213	15833	DCB_se2_ag4_f_05_1	DCB_se2_ag4_f_05	1518.7632	1519.1132	doing	DAG	3011	D UW1 IH0 N	0.07	N	N	N	I see my neighbor's kids doing something wrong, beat they ass, call they mama.	987	http://lingtools.uoregon.edu/coraal/explorer/browse.php?what=DCB_se2_ag4_f_05_1.txt&line=987&settime=1517.7632
307	15924	DCB_se2_ag4_f_05_1	DCB_se2_ag4_f_05	2612.5558	2612.8058	paying	VAG	5776	P EY1 IH0 N	0.05	N	N	N	I mean, it was just like- and my son was paying a hundred and fifty dollars a week-	1782	http://lingtools.uoregon.edu/coraal/explorer/browse.php?what=DCB_se2_ag4_f_05_1.txt&line=1782&settime=2611.5558
364	15780	DCB_se2_ag4_f_05_1	DCB_se2_ag4_f_05	629.8907	630.5507	something	Q+N	1001	S AH1 M TH IH0 N	0.18	N	N	N	he said something	408	http://lingtools.uoregon.edu/coraal/explorer/browse.php?what=DCB_se2_ag4_f_05_1.txt&line=408&settime=628.8907
394	7747	DCB_se1_ag1_m_03_1	DCB_se2_ag4_f_05	1591.211	1591.451	picking	VAG	135	P IH1 K IH0 N	0.03	N	N	N	Why are you picking on my pillow?	1661	http://lingtools.uoregon.edu/coraal/explorer/browse.php?what=DCB_se1_ag1_m_03_1.txt&line=1661&settime=1590.211
449	16023	DCB_se2_ag4_f_05_1	DCB_se2_ag4_f_05	3976.3374	3976.5074	doing	DAG	8899	D UW1 IH0 N	0.03	N	N	N	I just wanna know what they doing,	2723	http://lingtools.uoregon.edu/coraal/explorer/browse.php?what=DCB_se2_ag4_f_05_1.txt&line=2723&settime=3975.3374
523	15948	DCB_se2_ag4_f_05_1	DCB_se2_ag4_f_05	2995.1028	2995.2928	worrying	VAG	6650	W ER1 IY0 IH0 N	0.03	N	N	N	Old people get old. They ain't worrying about whether they w- had Social Security money,	2055	http://lingtools.uoregon.edu/coraal/explorer/browse.php?what=DCB_se2_ag4_f_05_1.txt&line=2055&settime=2994.1028
550	15960	DCB_se2_ag4_f_05_1	DCB_se2_ag4_f_05	3073.533	3073.953	building	N	6878	B IH1 L D IH0 N	0.03	N	N	N	district building, I know at least four or five times.	2105	http://lingtools.uoregon.edu/coraal/explorer/browse.php?what=DCB_se2_ag4_f_05_1.txt&line=2105&settime=3072.533
696	15965	DCB_se2_ag4_f_05_1	DCB_se2_ag4_f_05	3146.4957	3146.9457	running	VAG	7072	R AH1 N IH0 N	0.06	N	N	N	but damn if he won again, well who was he running against?	2151	http://lingtools.uoregon.edu/coraal/explorer/browse.php?what=DCB_se2_ag4_f_05_1.txt&line=2151&settime=3145.4957
781	15998	DCB_se2_ag4_f_05_1	DCB_se2_ag4_f_05	3490.7917	3491.5017	moving	VAG	7970	M UW1 V IH0 N	0.27	N	N	N	I wanna keep it moving.	2388	http://lingtools.uoregon.edu/coraal/explorer/browse.php?what=DCB_se2_ag4_f_05_1.txt&line=2388&settime=3489.7917
844	15974	DCB_se2_ag4_f_05_1	DCB_se2_ag4_f_05	3253.9789	3254.4389	everything	Q+N	7323	EH1 V R IY0 TH IH2 NG	0.07	NG	G	G	Everything I needed, believe me, boyfriend had it in the house.	2231	http://lingtools.uoregon.edu/coraal/explorer/browse.php?what=DCB_se2_ag4_f_05_1.txt&line=2231&settime=3252.9789
897	16004	DCB_se2_ag4_f_05_1	DCB_se2_ag4_f_05	3571.5036	3571.7436	something	Q+N	8128	S AH1 M TH IH0 N	0.03	N	N	N	let me tell you something, when Chuck Brown died people was calling me, are you okay?	2444	http://lingtools.uoregon.edu/coraal/explorer/browse.php?what=DCB_se2_ag4_f_05_1.txt&line=2444&settime=3570.5036
933	15860	DCB_se2_ag4_f_05_1	DCB_se2_ag4_f_05	1821.9894	1822.2694	saying	VAG	3778	S AO1 EY1 T IH0 N sp Y	0.12	N	N	N	[Because they thought y'all] were biracial.	1211	http://lingtools.uoregon.edu/coraal/explorer/browse.php?what=DCB_se2_ag4_f_05_1.txt&line=1211&settime=1820.9894
28	6927	DCB_se1_ag1_f_02_1	DCB_se1_ag1_f_02	2183.8577	2184.3177	seeing	VAG	20361	S IY1 IH0 N	0.05	N	N	N	[It was] cool, I liked seeing player- my pl- my favorite players.	1680	http://lingtools.uoregon.edu/coraal/explorer/browse.php?what=DCB_se1_ag1_f_02_1.txt&line=1680&settime=2182.8577
68	6878	DCB_se1_ag1_f_02_1	DCB_se1_ag1_f_02	1339.4969	1339.9469	something	Q+N	19661	S AH1 M TH IH0 N	0.09	N	G	N	if you got- just got something done	1005	http://lingtools.uoregon.edu/coraal/explorer/browse.php?what=DCB_se1_ag1_f_02_1.txt&line=1005&settime=1338.4969
575	6907	DCB_se1_ag1_f_02_1	DCB_se1_ag1_f_02	1697.7403	1698.1903	becoming	VAG	19936	B IH0 K AH1 M IH0 N	0.07	N	N	G	That's how some people are becoming poor	1305	http://lingtools.uoregon.edu/coraal/explorer/browse.php?what=DCB_se1_ag1_f_02_1.txt&line=1305&settime=1696.7403
971	6824	DCB_se1_ag1_f_02_1	DCB_se1_ag1_f_02	431.9195	432.5095	anything	Q+N	18974	EH1 N IY0 TH IH2 NG	0.12	NG	G	N	[Mumbo sauce] is a sauce you could put on anything like,	331	http://lingtools.uoregon.edu/coraal/explorer/browse.php?what=DCB_se1_ag1_f_02_1.txt&line=331&settime=430.9195
29	15593	DCB_se2_ag4_f_04_1	DCB_se2_ag4_f_04	2344.2867	2344.4367	going	VAG	5913	G OW1 IH0 N	0.04	N	N	N	I- I mean I know that there had to have been some crime going on cause you would hear certain things.	2475	http://lingtools.uoregon.edu/coraal/explorer/browse.php?what=DCB_se2_ag4_f_04_1.txt&line=2475&settime=2343.2867
62	15724	DCB_se2_ag4_f_04_1	DCB_se2_ag4_f_04	4600.4144	4600.6644	getting	GTG	11885	G IH1 T IH0 N	0.05	N	N	N	the only thing, and- and I'm just getting s- usually soup	4898	http://lingtools.uoregon.edu/coraal/explorer/browse.php?what=DCB_se2_ag4_f_04_1.txt&line=4898&settime=4599.4144
67	15708	DCB_se2_ag4_f_04_1	DCB_se2_ag4_f_04	4302.4358	4302.8158	staying	VAG	11127	S T EY1 IH0 N	0.05	N	N	N	no memories of staying out past midnight.	4574	http://lingtools.uoregon.edu/coraal/explorer/browse.php?what=DCB_se2_ag4_f_04_1.txt&line=4574&settime=4301.4358
172	15576	DCB_se2_ag4_f_04_1	DCB_se2_ag4_f_04	2096.7938	2097.1138	driving	VAG	5207	D R AY1 V IH0 N	0.03	N	N	N	me driving myself back and forth to college,	2187	http://lingtools.uoregon.edu/coraal/explorer/browse.php?what=DCB_se2_ag4_f_04_1.txt&line=2187&settime=2095.7938
210	15585	DCB_se2_ag4_f_04_1	DCB_se2_ag4_f_04	2235.9996	2236.2496	going	VAG	5622	G OW1 IH0 N	0.03	N	N	G	you just got on the bus, and you went where you were going.	2353	http://lingtools.uoregon.edu/coraal/explorer/browse.php?what=DCB_se2_ag4_f_04_1.txt&line=2353&settime=2234.9996
308	15717	DCB_se2_ag4_f_04_1	DCB_se2_ag4_f_04	4463.4325	4463.7925	dressing	N	11496	D R EH1 S IH0 N	0.03	N	N	N	you know, at twelve, thirteen years old, dressing up to go to dinner.	4739	http://lingtools.uoregon.edu/coraal/explorer/browse.php?what=DCB_se2_ag4_f_04_1.txt&line=4739&settime=4462.4325
349	15555	DCB_se2_ag4_f_04_1	DCB_se2_ag4_f_04	1816.5648	1816.8348	morning	N	4563	M AO1 R N IH0 N	0.03	N	N	N	I- You know, I've never had to get the phone call three o'clock in the morning, Ma come get me cause I'm in jail, or	1866	http://lingtools.uoregon.edu/coraal/explorer/browse.php?what=DCB_se2_ag4_f_04_1.txt&line=1866&settime=1815.5648
709	15473	DCB_se2_ag4_f_04_1	DCB_se2_ag4_f_04	631.7896	632.4196	surviving	VAG	1226	S ER0 V AY1 V IH0 N	0.18	N	G	G	um, she's a surviving	550	http://lingtools.uoregon.edu/coraal/explorer/browse.php?what=DCB_se2_ag4_f_04_1.txt&line=550&settime=630.7896
842	15494	DCB_se2_ag4_f_04_1	DCB_se2_ag4_f_04	886.0979	886.4179	anything	Q+N	1908	EH1 N IY0 TH IH2 NG	0.06	NG	G	G	you couldn't leave campus. You couldn't come out and go to lunch, anything like that.	823	http://lingtools.uoregon.edu/coraal/explorer/browse.php?what=DCB_se2_ag4_f_04_1.txt&line=823&settime=885.0979
845	15599	DCB_se2_ag4_f_04_1	DCB_se2_ag4_f_04	2471.3545	2471.7345	banging	N	6318	B AE1 NG IH0 NG	0.11	NG	G	G	was banging on the door to the parents and telling them,	2633	http://lingtools.uoregon.edu/coraal/explorer/browse.php?what=DCB_se2_ag4_f_04_1.txt&line=2633&settime=2470.3545
851	15580	DCB_se2_ag4_f_04_1	DCB_se2_ag4_f_04	2155.061	2155.661	traveling	VAG	5382	T R AE1 V L IH0 N	0.18	N	N	N	traveling	2253	http://lingtools.uoregon.edu/coraal/explorer/browse.php?what=DCB_se2_ag4_f_04_1.txt&line=2253&settime=2154.061
976	15716	DCB_se2_ag4_f_04_1	DCB_se2_ag4_f_04	4373.3761	4373.6661	being	BAG	11309	B IY1 IH0 NG	0.09	NG	N	N	Being married, separated, and divorced with a child	4644	http://lingtools.uoregon.edu/coraal/explorer/browse.php?what=DCB_se2_ag4_f_04_1.txt&line=4644&settime=4372.3761
30	10760	DCB_se1_ag3_m_03_1	DCB_se1_ag3_m_03	1098.3328	1098.5628	saying	VAG	14819	S EY1 IH0 N	0.07	N	N	N	where the white people- where they- you know what I'm saying, where they spend the money at.	594	http://lingtools.uoregon.edu/coraal/explorer/browse.php?what=DCB_se1_ag3_m_03_1.txt&line=594&settime=1097.3328
41	10743	DCB_se1_ag3_m_03_1	DCB_se1_ag3_m_03	907.1261	907.5061	saying	VAG	14290	S EY1 IH0 N	0.05	N	N	N	You know what I'm saying, we used to get our guitars, get our keyboards, drum sets and all that shit.	491	http://lingtools.uoregon.edu/coraal/explorer/browse.php?what=DCB_se1_ag3_m_03_1.txt&line=491&settime=906.1261
112	10883	DCB_se1_ag3_m_03_1	DCB_se1_ag3_m_03	1866.2013	1866.5913	saying	VAG	16888	S EY1 IH0 N	0.07	N	N	N	What- w- who the fuck is Bob? Like, you know what I'm saying, [like-]	1055	http://lingtools.uoregon.edu/coraal/explorer/browse.php?what=DCB_se1_ag3_m_03_1.txt&line=1055&settime=1865.2013
252	11003	DCB_se1_ag3_m_03_1	DCB_se1_ag3_m_03	3070.9993	3071.3193	having	HAG	20138	HH AE1 V IH0 N	0.04	N	N	N	Since by him not having no filter on what he say out his mouth	1822	http://lingtools.uoregon.edu/coraal/explorer/browse.php?what=DCB_se1_ag3_m_03_1.txt&line=1822&settime=3069.9993
290	10656	DCB_se1_ag3_m_03_1	DCB_se1_ag3_m_03	204.0817	204.2617	going	VAG	12226	G OW1 IH0 N	0.03	N	N	N	[You know what I'm] saying? If you- if a nigga come from PG he going to DC, if a nigga going to D- coming from DC, he going to PG.	109	http://lingtools.uoregon.edu/coraal/explorer/browse.php?what=DCB_se1_ag3_m_03_1.txt&line=109&settime=203.0817
299	10984	DCB_se1_ag3_m_03_1	DCB_se1_ag3_m_03	2901.4816	2901.6716	saying	VAG	19690	S EY1 IH0 N	0.03	N	N	N	You know what I'm saying, but I don't think he's a full fledged	1690	http://lingtools.uoregon.edu/coraal/explorer/browse.php?what=DCB_se1_ag3_m_03_1.txt&line=1690&settime=2900.4816
315	10954	DCB_se1_ag3_m_03_1	DCB_se1_ag3_m_03	2653.1708	2653.4908	picking	VAG	19001	P IH1 K IH0 N	0.07	N	N	N	that's picking with you. You know, you can't put your hands on her, get your sister beat her up.	1539	http://lingtools.uoregon.edu/coraal/explorer/browse.php?what=DCB_se1_ag3_m_03_1.txt&line=1539&settime=2652.1708
323	10716	DCB_se1_ag3_m_03_1	DCB_se1_ag3_m_03	615.1334	615.5334	saying	VAG	13356	S EY1 IH0 NG	0.03	NG	N	N	you know what I'm saying. Older people that's from	321	http://lingtools.uoregon.edu/coraal/explorer/browse.php?what=DCB_se1_ag3_m_03_1.txt&line=321&settime=614.1334
357	10737	DCB_se1_ag3_m_03_1	DCB_se1_ag3_m_03	887.1692	887.3892	saying	VAG	14211	S EY1 IH0 N	0.05	N	N	N	we [couldn't get into] Cousteau's, you know what I'm saying, we couldn't get in nowhere where they was	480	http://lingtools.uoregon.edu/coraal/explorer/browse.php?what=DCB_se1_ag3_m_03_1.txt&line=480&settime=886.1692
387	10792	DCB_se1_ag3_m_03_1	DCB_se1_ag3_m_03	1434.7956	1435.2256	trying	VAG	15683	T R AY1 IH0 NG	0.08	NG	N	N	So now everybody start trying to	769	http://lingtools.uoregon.edu/coraal/explorer/browse.php?what=DCB_se1_ag3_m_03_1.txt&line=769&settime=1433.7956
441	10696	DCB_se1_ag3_m_03_1	DCB_se1_ag3_m_03	421.3614	421.6914	saying	VAG	12878	S EY1 IH0 N	0.08	N	N	N	instead of saying I- you know, it's- it sounds good, you be like, it's cranking.	223	http://lingtools.uoregon.edu/coraal/explorer/browse.php?what=DCB_se1_ag3_m_03_1.txt&line=223&settime=420.3614
456	10672	DCB_se1_ag3_m_03_1	DCB_se1_ag3_m_03	316.2028	316.3228	saying	VAG	12552	S EY1 IH0 N	0.03	N	N	N	you know what I'm saying? You [got- you got-]	165	http://lingtools.uoregon.edu/coraal/explorer/browse.php?what=DCB_se1_ag3_m_03_1.txt&line=165&settime=315.2028
468	10642	DCB_se1_ag3_m_03_1	DCB_se1_ag3_m_03	69.8277	70.1177	saying	VAG	11782	S EY1 IH0 N	0.03	N	N	N	You know what I'm saying? I grew up I was like a bounce around baby, my mother couldn't take care of me so my cousins and-	39	http://lingtools.uoregon.edu/coraal/explorer/browse.php?what=DCB_se1_ag3_m_03_1.txt&line=39&settime=68.8277
481	10669	DCB_se1_ag3_m_03_1	DCB_se1_ag3_m_03	269.633	269.833	saying	VAG	12437	S EY1 IH0 N	0.06	N	N	N	we could thank- what is that, Trouble Funk? You know what I'm saying, we could thank all the old heads for that.	140	http://lingtools.uoregon.edu/coraal/explorer/browse.php?what=DCB_se1_ag3_m_03_1.txt&line=140&settime=268.633
702	10649	DCB_se1_ag3_m_03_1	DCB_se1_ag3_m_03	159.2341	159.5541	saying	VAG	12048	S EY1 IH0 N	0.04	N	N	N	You know what I'm saying? The way we dress, we don't do anything- You know how you go to another city	83	http://lingtools.uoregon.edu/coraal/explorer/browse.php?what=DCB_se1_ag3_m_03_1.txt&line=83&settime=158.2341
796	10776	DCB_se1_ag3_m_03_1	DCB_se1_ag3_m_03	1261.7556	1262.1756	saying	VAG	15181	S EY1 IH0 N	0.07	N	N	N	So /unintelligible/ you know, Aunt /RD-NAME-2/ /as you know there/ we going over Aunt /RD-NAME-2/ house, you know what I'm saying.	679	http://lingtools.uoregon.edu/coraal/explorer/browse.php?what=DCB_se1_ag3_m_03_1.txt&line=679&settime=1260.7556
35	8476	DCB_se1_ag2_f_03_1	DCB_se1_ag2_f_03	2404.0207	2404.4107	pushing	VAG	12548	P UH1 SH IH0 NG	0.07	NG	G	G	they're pushing you to stay in that area because you can't afford to stay	1758	http://lingtools.uoregon.edu/coraal/explorer/browse.php?what=DCB_se1_ag2_f_03_1.txt&line=1758&settime=2403.0207
82	8317	DCB_se1_ag2_f_03_1	DCB_se1_ag2_f_03	701.6233	701.9733	shooting	N	7830	SH UW1 T IH0 N	0.06	N	N	N	<ts> It was just a shooting up the street,	549	http://lingtools.uoregon.edu/coraal/explorer/browse.php?what=DCB_se1_ag2_f_03_1.txt&line=549&settime=700.6233
214	8322	DCB_se1_ag2_f_03_1	DCB_se1_ag2_f_03	741.2967	741.6867	happening	VAG	7914	HH M AE1 P AH0 N IH0 N	0.09	N	N	N	more frequently than I feel like it [was happening] when I was his age. So I just feel like	573	http://lingtools.uoregon.edu/coraal/explorer/browse.php?what=DCB_se1_ag2_f_03_1.txt&line=573&settime=740.2967
249	8423	DCB_se1_ag2_f_03_1	DCB_se1_ag2_f_03	1873.205	1873.465	going	VAG	11095	G OW1 IH0 N	0.05	N	N	N	keep it updated /?/ what's going on, so.	1385	http://lingtools.uoregon.edu/coraal/explorer/browse.php?what=DCB_se1_ag2_f_03_1.txt&line=1385&settime=1872.205
295	8366	DCB_se1_ag2_f_03_1	DCB_se1_ag2_f_03	1111.8503	1112.3203	everything	Q+N	8924	EH1 V R IY0 TH IH2 NG	0.1	NG	G	G	Everything else was academic based.	823	http://lingtools.uoregon.edu/coraal/explorer/browse.php?what=DCB_se1_ag2_f_03_1.txt&line=823&settime=1110.8503
328	8445	DCB_se1_ag2_f_03_1	DCB_se1_ag2_f_03	2167.5992	2167.8592	selling	VAG	11890	S EH1 L IH0 N	0.07	N	N	G	you see people selling drugs but then you see college students.	1598	http://lingtools.uoregon.edu/coraal/explorer/browse.php?what=DCB_se1_ag2_f_03_1.txt&line=1598&settime=2166.5992
413	8472	DCB_se1_ag2_f_03_1	DCB_se1_ag2_f_03	2384.4602	2384.6502	living	VAG	12494	L IH1 V IH0 N	0.04	N	N	N	houses are disappearing, nobody's living in houses, everybody's in a condo, big apartment building, whatever,	1744	http://lingtools.uoregon.edu/coraal/explorer/browse.php?what=DCB_se1_ag2_f_03_1.txt&line=1744&settime=2383.4602
418	8380	DCB_se1_ag2_f_03_1	DCB_se1_ag2_f_03	1330.845	1331.555	writings	NS	9559	R AY1 T IH0 NG Z	0.21	NG	G	G	and stuff like that. And we like, share writings,	982	http://lingtools.uoregon.edu/coraal/explorer/browse.php?what=DCB_se1_ag2_f_03_1.txt&line=982&settime=1329.845
428	8331	DCB_se1_ag2_f_03_1	DCB_se1_ag2_f_03	786.4543	786.7543	talking	VAG	8071	T AO1 K IH0 N	0.03	N	N	N	know they're talking to children, so.	602	http://lingtools.uoregon.edu/coraal/explorer/browse.php?what=DCB_se1_ag2_f_03_1.txt&line=602&settime=785.4543
457	8341	DCB_se1_ag2_f_03_1	DCB_se1_ag2_f_03	853.7543	854.0143	going	VAG	8308	G OW1 IH0 N	0.04	N	N	N	It just like, you gotta be more careful what's going on.	641	http://lingtools.uoregon.edu/coraal/explorer/browse.php?what=DCB_se1_ag2_f_03_1.txt&line=641&settime=852.7543
471	8410	DCB_se1_ag2_f_03_1	DCB_se1_ag2_f_03	1776.6688	1776.8988	going	VAG	10796	G OW1 IH0 N	0.03	N	N	N	if they're going to Boys and Girls Club or something similar like,	1329	http://lingtools.uoregon.edu/coraal/explorer/browse.php?what=DCB_se1_ag2_f_03_1.txt&line=1329&settime=1775.6688
482	8364	DCB_se1_ag2_f_03_1	DCB_se1_ag2_f_03	1087.2649	1087.7449	everything	Q+N	8879	EH1 V R IY0 TH IH2 NG	0.1	NG	G	G	It was different, but our teachers had like, PhD's and everything, so it really prepared you for like	801	http://lingtools.uoregon.edu/coraal/explorer/browse.php?what=DCB_se1_ag2_f_03_1.txt&line=801&settime=1086.2649
559	8412	DCB_se1_ag2_f_03_1	DCB_se1_ag2_f_03	1779.952	1780.592	understanding	N	10807	AH2 N D ER0 S T AE1 N D IH0 N	0.06	N	N	N	be understanding of what the staff are going through with your children. Or with kids in general, cause it can be really stressful,	1331	http://lingtools.uoregon.edu/coraal/explorer/browse.php?what=DCB_se1_ag2_f_03_1.txt&line=1331&settime=1778.952
588	8371	DCB_se1_ag2_f_03_1	DCB_se1_ag2_f_03	1220.9932	1221.5232	failing	VAG	9233	F EY1 L IH0 NG	0.07	NG	G	G	Cause at /RD-SCHOOL-3/ if you are failing, they kick you out.	898	http://lingtools.uoregon.edu/coraal/explorer/browse.php?what=DCB_se1_ag2_f_03_1.txt&line=898&settime=1219.9932
687	8494	DCB_se1_ag2_f_03_1	DCB_se1_ag2_f_03	2490.0013	2490.3613	walking	VAG	12753	W AO1 K IH0 N	0.06	N	N	N	So we're walking- me and my friend, we're walking over to the cookout,	1818	http://lingtools.uoregon.edu/coraal/explorer/browse.php?what=DCB_se1_ag2_f_03_1.txt&line=1818&settime=2489.0013
762	8389	DCB_se1_ag2_f_03_1	DCB_se1_ag2_f_03	1489.5831	1490.3531	exciting	ADJ	9929	IH0 K S AY1 T IH0 NG	0.24	NG	G	G	That was exciting,	1117	http://lingtools.uoregon.edu/coraal/explorer/browse.php?what=DCB_se1_ag2_f_03_1.txt&line=1117&settime=1488.5831
793	8399	DCB_se1_ag2_f_03_1	DCB_se1_ag2_f_03	1649.5397	1649.9397	clocking	VAG	10391	K L AA1 K IH0 N	0.06	N	N	N	deal with her clocking my every move.	1239	http://lingtools.uoregon.edu/coraal/explorer/browse.php?what=DCB_se1_ag2_f_03_1.txt&line=1239&settime=1648.5397
827	8316	DCB_se1_ag2_f_03_1	DCB_se1_ag2_f_03	669.231	669.501	living	VAG	7741	L IH1 V IH0 NG	0.07	NG	G	G	She's gonna be living there, she'll be my child.	527	http://lingtools.uoregon.edu/coraal/explorer/browse.php?what=DCB_se1_ag2_f_03_1.txt&line=527&settime=668.231
904	8416	DCB_se1_ag2_f_03_1	DCB_se1_ag2_f_03	1833.0712	1833.7612	interesting	ADJ	10995	IH1 N T ER0 AH0 S T IH0 N	0.06	N	N	G	It's a interesting experience.	1369	http://lingtools.uoregon.edu/coraal/explorer/browse.php?what=DCB_se1_ag2_f_03_1.txt&line=1369&settime=1832.0712
37	7141	DCB_se1_ag1_m_01_1	DCB_se1_ag1_m_01	283.1595	283.3195	growing	VAG	395	G R OW1 IH0 N	0.03	N	N	N	around there it's hard growing up in any	273	http://lingtools.uoregon.edu/coraal/explorer/browse.php?what=DCB_se1_ag1_m_01_1.txt&line=273&settime=282.1595
254	7140	DCB_se1_ag1_m_01_1	DCB_se1_ag1_m_01	281.4032	281.7232	growing	VAG	388	G R OW1 IH0 N	0.12	N	N	N	growing up	271	http://lingtools.uoregon.edu/coraal/explorer/browse.php?what=DCB_se1_ag1_m_01_1.txt&line=271&settime=280.4032
490	7294	DCB_se1_ag1_m_01_1	DCB_se1_ag1_m_01	2568.9442	2569.2242	showing	VAG	5541	SH OW1 IH0 N	0.04	N	N	N	and just showing like, he used it as-	2583	http://lingtools.uoregon.edu/coraal/explorer/browse.php?what=DCB_se1_ag1_m_01_1.txt&line=2583&settime=2567.9442
864	7250	DCB_se1_ag1_m_01_1	DCB_se1_ag1_m_01	1963.8707	1964.0607	trying	VAG	4270	T R AY1 N	0.03	N	N	N	I'm trying to remember.	1998	http://lingtools.uoregon.edu/coraal/explorer/browse.php?what=DCB_se1_ag1_m_01_1.txt&line=1998&settime=1962.8707
43	9049	DCB_se1_ag2_m_01_1	DCB_se1_ag2_m_01	3589.369	3589.629	talking	VAG	28664	T AO1 K IH0 NG	0.03	NG	N	N	Yeah that's my baby. I was just telling people last night, they was talking about how	2647	http://lingtools.uoregon.edu/coraal/explorer/browse.php?what=DCB_se1_ag2_m_01_1.txt&line=2647&settime=3588.369
117	8869	DCB_se1_ag2_m_01_1	DCB_se1_ag2_m_01	2649.6229	2649.9229	telling	VAG	25252	T EH1 L IH0 N	0.03	N	G	G	[I'm- hold on], let me explain, I'm telling /??/.	1955	http://lingtools.uoregon.edu/coraal/explorer/browse.php?what=DCB_se1_ag2_m_01_1.txt&line=1955&settime=2648.6229
135	9091	DCB_se1_ag2_m_01_1	DCB_se1_ag2_m_01	3893.3798	3893.6098	hearing	VAG	29738	HH IY1 R IH0 N	0.05	N	N	N	Maybe cause I was out Landover, I heard us saying that first though before everybody, now you be hearing everybody saying bruh.	2859	http://lingtools.uoregon.edu/coraal/explorer/browse.php?what=DCB_se1_ag2_m_01_1.txt&line=2859&settime=3892.3798
167	8897	DCB_se1_ag2_m_01_1	DCB_se1_ag2_m_01	2818.1937	2818.4237	saying	VAG	25835	S EY1 IH0 N	0.08	N	N	N	You know what I'm saying	2097	http://lingtools.uoregon.edu/coraal/explorer/browse.php?what=DCB_se1_ag2_m_01_1.txt&line=2097&settime=2817.1937
182	9062	DCB_se1_ag2_m_01_1	DCB_se1_ag2_m_01	3651.9631	3652.2831	everything	Q+N	28883	EH1 V R IY0 TH IH2 NG	0.06	NG	G	G	he did everything and showed me that what it was like, you know what I'm saying. She let me come back home but like I told her like, what you send me with that nigga for?	2688	http://lingtools.uoregon.edu/coraal/explorer/browse.php?what=DCB_se1_ag2_m_01_1.txt&line=2688&settime=3650.9631
188	9117	DCB_se1_ag2_m_01_1	DCB_se1_ag2_m_01	4192.7792	4193.1092	giving	VAG	30610	G IH1 V IH0 NG	0.03	NG	G	G	if somebody's giving you- I'm using a metaphor again. Somebody's giving you-	3072	http://lingtools.uoregon.edu/coraal/explorer/browse.php?what=DCB_se1_ag2_m_01_1.txt&line=3072&settime=4191.7792
251	8655	DCB_se1_ag2_m_01_1	DCB_se1_ag2_m_01	758.4145	758.9745	something	Q+N	19624	S AY1 AH1 M M AH0 TH L IH0 UH1 NG	0.08	NG	N	N	[It's called Don something], [Don /??/] something, [something.]	532	http://lingtools.uoregon.edu/coraal/explorer/browse.php?what=DCB_se1_ag2_m_01_1.txt&line=532&settime=757.4145
305	8988	DCB_se1_ag2_m_01_1	DCB_se1_ag2_m_01	3236.8525	3237.1025	saying	VAG	27364	S EY1 IH0 N	0.12	N	N	N	You know what I'm saying.	2401	http://lingtools.uoregon.edu/coraal/explorer/browse.php?what=DCB_se1_ag2_m_01_1.txt&line=2401&settime=3235.8525
310	9103	DCB_se1_ag2_m_01_1	DCB_se1_ag2_m_01	3996.9482	3997.1682	saying	VAG	30000	S EY1 IH0 N	0.03	N	N	N	[Kevin Gates] is a deep brother, he's a deep brother. Like he say little shit that people be, you know what I'm saying, like everybody know him for the- being the booty eating dude and	2932	http://lingtools.uoregon.edu/coraal/explorer/browse.php?what=DCB_se1_ag2_m_01_1.txt&line=2932&settime=3995.9482
326	8829	DCB_se1_ag2_m_01_1	DCB_se1_ag2_m_01	2217.4274	2217.6574	saying	VAG	24091	S EY1 IH0 N	0.03	N	N	N	this the thing about it, that's why- that what he goes- that what goes as like I'm saying about the money.	1625	http://lingtools.uoregon.edu/coraal/explorer/browse.php?what=DCB_se1_ag2_m_01_1.txt&line=1625&settime=2216.4274
368	9089	DCB_se1_ag2_m_01_1	DCB_se1_ag2_m_01	3874.3624	3874.6424	using	VAG	29687	Y UW1 Z IH0 NG	0.03	NG	N	N	[<laugh>]	2843	http://lingtools.uoregon.edu/coraal/explorer/browse.php?what=DCB_se1_ag2_m_01_1.txt&line=2843&settime=3873.3624
381	8929	DCB_se1_ag2_m_01_1	DCB_se1_ag2_m_01	3060.2735	3060.4035	saying	VAG	26634	S EY1 IH0 N	0.04	N	N	N	Well got me. My sister she real, she more- you know what I'm saying, she be chilling or whatever you know what I'm saying, but like it got me more so than her.	2277	http://lingtools.uoregon.edu/coraal/explorer/browse.php?what=DCB_se1_ag2_m_01_1.txt&line=2277&settime=3059.2735
391	8691	DCB_se1_ag2_m_01_1	DCB_se1_ag2_m_01	1032.7917	1033.4017	everything	Q+N	20461	EH1 V R IY0 TH IH2 N	0.19	N	G	G	hot sauce and mumbo sauce on everything.	727	http://lingtools.uoregon.edu/coraal/explorer/browse.php?what=DCB_se1_ag2_m_01_1.txt&line=727&settime=1031.7917
392	8669	DCB_se1_ag2_m_01_1	DCB_se1_ag2_m_01	843.9158	844.2258	nothing	Q+N	19894	N AH1 TH IH0 N	0.06	N	N	N	Nothing.	588	http://lingtools.uoregon.edu/coraal/explorer/browse.php?what=DCB_se1_ag2_m_01_1.txt&line=588&settime=842.9158
398	8848	DCB_se1_ag2_m_01_1	DCB_se1_ag2_m_01	2504.0897	2504.2997	trying	VAG	24880	T R AY1 NG	0.03	NG	N	N	[I just told her that shit the other] night, she wasn't trying to hea- I told her- I said look,	1845	http://lingtools.uoregon.edu/coraal/explorer/browse.php?what=DCB_se1_ag2_m_01_1.txt&line=1845&settime=2503.0897
402	8774	DCB_se1_ag2_m_01_1	DCB_se1_ag2_m_01	1665.9705	1666.1505	looking	VAG	22413	L UH1 K IH0 N	0.03	N	G	N	[I'm looking] at LeBron /??/ yeah, like /??/] if you look at Steph Curry like that's some history making shit but look at LeBron here.	1221	http://lingtools.uoregon.edu/coraal/explorer/browse.php?what=DCB_se1_ag2_m_01_1.txt&line=1221&settime=1664.9705
439	8678	DCB_se1_ag2_m_01_1	DCB_se1_ag2_m_01	909.6942	909.9242	saying	VAG	20068	S EY1 IH0 N	0.08	N	N	N	We just been doing the way we do, you know what I'm saying.	642	http://lingtools.uoregon.edu/coraal/explorer/browse.php?what=DCB_se1_ag2_m_01_1.txt&line=642&settime=908.6942
472	8849	DCB_se1_ag2_m_01_1	DCB_se1_ag2_m_01	2506.0314	2506.3314	taking	VAG	24891	T EY1 K IH0 N	0.07	N	N	N	I'm not taking nothing away from Stephen Curry,	1846	http://lingtools.uoregon.edu/coraal/explorer/browse.php?what=DCB_se1_ag2_m_01_1.txt&line=1846&settime=2505.0314
477	9005	DCB_se1_ag2_m_01_1	DCB_se1_ag2_m_01	3337.6727	3337.8927	doing	DAG	27775	D UW1 IH0 N	0.03	N	N	N	come out here, whatever they do, or whatever it is they out here they doing, they doing for women.	2469	http://lingtools.uoregon.edu/coraal/explorer/browse.php?what=DCB_se1_ag2_m_01_1.txt&line=2469&settime=3336.6727
517	8900	DCB_se1_ag2_m_01_1	DCB_se1_ag2_m_01	2831.6403	2831.9203	fucking	INTJ	25877	F AH1 K IH0 NG	0.05	NG	N	N	fucking James Posey.	2110	http://lingtools.uoregon.edu/coraal/explorer/browse.php?what=DCB_se1_ag2_m_01_1.txt&line=2110&settime=2830.6403
538	9136	DCB_se1_ag2_m_01_1	DCB_se1_ag2_m_01	4309.161	4309.451	saying	VAG	31057	S EY1 IH0 N	0.04	N	N	N	[<laugh> Yeah.]	3154	http://lingtools.uoregon.edu/coraal/explorer/browse.php?what=DCB_se1_ag2_m_01_1.txt&line=3154&settime=4308.161
594	9076	DCB_se1_ag2_m_01_1	DCB_se1_ag2_m_01	3749.1047	3749.3047	saying	VAG	29301	S EY1 IH0 N	0.04	N	N	N	you understand that this shit this woman done did for me like she [did so much] shit for me like and I just grow to appreciate it, you know what I'm saying. Like at first,	2741	http://lingtools.uoregon.edu/coraal/explorer/browse.php?what=DCB_se1_ag2_m_01_1.txt&line=2741&settime=3748.1047
595	8621	DCB_se1_ag2_m_01_1	DCB_se1_ag2_m_01	467.2914	467.5214	saying	VAG	18738	S EY1 IH0 N	0.04	N	N	N	I was just- I just had went through like a crazy little situation, you know what I'm saying. And my sister was just like, come on /granddad/ let's just go out, you know what I'm saying. Just have some drinks and just chill, you know what I'm saying. So I'm like,	312	http://lingtools.uoregon.edu/coraal/explorer/browse.php?what=DCB_se1_ag2_m_01_1.txt&line=312&settime=466.2914
598	8899	DCB_se1_ag2_m_01_1	DCB_se1_ag2_m_01	2828.5878	2828.9778	fucking	INTJ	25868	F AH1 K IH0 N	0.09	N	N	N	Antoine fucking Walker, old ass Gary Payton, old ass Shaq,	2108	http://lingtools.uoregon.edu/coraal/explorer/browse.php?what=DCB_se1_ag2_m_01_1.txt&line=2108&settime=2827.5878
607	9124	DCB_se1_ag2_m_01_1	DCB_se1_ag2_m_01	4256.0826	4256.2526	going	VAG	30843	G OW1 IH0 N	0.03	N	N	G	oh shit, I'm going to go get that orange shirt.	3118	http://lingtools.uoregon.edu/coraal/explorer/browse.php?what=DCB_se1_ag2_m_01_1.txt&line=3118&settime=4255.0826
627	8743	DCB_se1_ag2_m_01_1	DCB_se1_ag2_m_01	1430.7383	1430.9783	living	VAG	21565	L IH1 V IH0 N	0.04	N	N	G	Me and my mother were living from pillar to post or whatever, you know what I'm saying.	1019	http://lingtools.uoregon.edu/coraal/explorer/browse.php?what=DCB_se1_ag2_m_01_1.txt&line=1019&settime=1429.7383
668	9120	DCB_se1_ag2_m_01_1	DCB_se1_ag2_m_01	4210.0409	4210.3109	going	VAG	30675	G OW1 IH0 N	0.05	N	N	N	what's going on out here	3084	http://lingtools.uoregon.edu/coraal/explorer/browse.php?what=DCB_se1_ag2_m_01_1.txt&line=3084&settime=4209.0409
712	8591	DCB_se1_ag2_m_01_1	DCB_se1_ag2_m_01	227.6545	227.7845	saying	VAG	17854	S EY1 IH0 N	0.03	N	N	N	Yeah the community was real cool, like, you know what I'm saying, everybody knew everybody like everybody messed with everybody you know what I'm saying.	170	http://lingtools.uoregon.edu/coraal/explorer/browse.php?what=DCB_se1_ag2_m_01_1.txt&line=170&settime=226.6545
773	8925	DCB_se1_ag2_m_01_1	DCB_se1_ag2_m_01	3039.8834	3040.0834	saying	VAG	26564	S EY1 R AY1 IH0 N	0.03	N	N	N	mom here to tell you that or mom here to tell you do that, she working you know what I'm [saying. She trying-]	2261	http://lingtools.uoregon.edu/coraal/explorer/browse.php?what=DCB_se1_ag2_m_01_1.txt&line=2261&settime=3038.8834
785	8806	DCB_se1_ag2_m_01_1	DCB_se1_ag2_m_01	1933.4378	1933.8578	saying	VAG	23283	S EY1 IH0 N	0.14	N	N	N	Everybody keep saying,	1415	http://lingtools.uoregon.edu/coraal/explorer/browse.php?what=DCB_se1_ag2_m_01_1.txt&line=1415&settime=1932.4378
789	9140	DCB_se1_ag2_m_01_1	DCB_se1_ag2_m_01	4320.9025	4321.2325	saying	VAG	31113	S EY1 IH0 N	0.11	N	N	N	You know what I'm saying.	3162	http://lingtools.uoregon.edu/coraal/explorer/browse.php?what=DCB_se1_ag2_m_01_1.txt&line=3162&settime=4319.9025
806	9111	DCB_se1_ag2_m_01_1	DCB_se1_ag2_m_01	4096.6003	4096.9303	anything	Q+N	30327	EH1 N IY0 TH IH2 NG	0.07	NG	G	G	I have no type of feelings or no type of energy or anything towards like what our people went through for four hundred years,	3005	http://lingtools.uoregon.edu/coraal/explorer/browse.php?what=DCB_se1_ag2_m_01_1.txt&line=3005&settime=4095.6003
839	8967	DCB_se1_ag2_m_01_1	DCB_se1_ag2_m_01	3174.9843	3175.3043	saying	VAG	27059	S EY1 IH0 N	0.04	N	N	N	Just at the rec, we just at the rec just cool, it's dark you know what I'm saying, like,	2360	http://lingtools.uoregon.edu/coraal/explorer/browse.php?what=DCB_se1_ag2_m_01_1.txt&line=2360&settime=3173.9843
855	9079	DCB_se1_ag2_m_01_1	DCB_se1_ag2_m_01	3764.4842	3764.6942	doing	DAG	29371	D UW1 IH0 N	0.03	N	N	N	don't get mad at somebody for what they not doing for you after you turn eighteen.	2753	http://lingtools.uoregon.edu/coraal/explorer/browse.php?what=DCB_se1_ag2_m_01_1.txt&line=2753&settime=3763.4842
858	8648	DCB_se1_ag2_m_01_1	DCB_se1_ag2_m_01	700.7133	701.1333	motherfucking	INTJ	19448	M AH1 DH ER0 F AH1 K IH0 N	0.04	N	N	N	[We was nervous] as a motherfucker the next morning /?/ thinking we about to pay for that motherfucking carpet.	488	http://lingtools.uoregon.edu/coraal/explorer/browse.php?what=DCB_se1_ag2_m_01_1.txt&line=488&settime=699.7133
859	9110	DCB_se1_ag2_m_01_1	DCB_se1_ag2_m_01	4095.0003	4095.4803	feelings	NS	30320	F IY1 L IH0 NG Z	0.08	NG	N	N	I have no type of feelings or no type of energy or anything towards like what our people went through for four hundred years,	3005	http://lingtools.uoregon.edu/coraal/explorer/browse.php?what=DCB_se1_ag2_m_01_1.txt&line=3005&settime=4094.0003
961	8624	DCB_se1_ag2_m_01_1	DCB_se1_ag2_m_01	474.063	474.273	faking	VAG	18772	F EY1 K IH0 N	0.03	N	N	N	And she was down there with her friends, she kept looking at me, she faking like she wasn't looking and she kept looking at me you know what I'm saying.	316	http://lingtools.uoregon.edu/coraal/explorer/browse.php?what=DCB_se1_ag2_m_01_1.txt&line=316&settime=473.063
44	17557	DCB_se3_ag3_f_02_1	DCB_se3_ag3_f_02	2732.7615	2733.1215	closing	VAG	7970	K L OW1 Z IH0 N	0.03	N	N	N	they closing them down and then	2710	http://lingtools.uoregon.edu/coraal/explorer/browse.php?what=DCB_se3_ag3_f_02_1.txt&line=2710&settime=2731.7615
175	17474	DCB_se3_ag3_f_02_1	DCB_se3_ag3_f_02	1619.2817	1619.6317	sitting	VAG	4805	S IH1 T IH0 NG	0.1	NG	G	G	And I would just be sitting and-	1589	http://lingtools.uoregon.edu/coraal/explorer/browse.php?what=DCB_se3_ag3_f_02_1.txt&line=1589&settime=1618.2817
194	17456	DCB_se3_ag3_f_02_1	DCB_se3_ag3_f_02	1438.7746	1439.0546	talking	VAG	4231	T AO1 K IH0 N	0.03	N	N	N	you're really good talking with the people.	1395	http://lingtools.uoregon.edu/coraal/explorer/browse.php?what=DCB_se3_ag3_f_02_1.txt&line=1395&settime=1437.7746
336	17505	DCB_se3_ag3_f_02_1	DCB_se3_ag3_f_02	1919.6571	1919.9371	being	BAG	5677	B IY1 IH0 N	0.06	N	N	N	you know, stop being- stop playing like it's a fairytale, when it really should be the opposite. You should	1910	http://lingtools.uoregon.edu/coraal/explorer/browse.php?what=DCB_se3_ag3_f_02_1.txt&line=1910&settime=1918.6571
362	17542	DCB_se3_ag3_f_02_1	DCB_se3_ag3_f_02	2380.523	2381.003	everything	Q+N	7074	EH1 V R IY0 TH IH2 NG	0.19	NG	G	G	[Of every-] everything/	2345	http://lingtools.uoregon.edu/coraal/explorer/browse.php?what=DCB_se3_ag3_f_02_1.txt&line=2345&settime=2379.523
437	17370	DCB_se3_ag3_f_02_1	DCB_se3_ag3_f_02	239.7828	240.0328	knowing	VAG	443	N OW1 IH0 N	0.03	N	N	N	it's- it's weird knowing that you survived that,	196	http://lingtools.uoregon.edu/coraal/explorer/browse.php?what=DCB_se3_ag3_f_02_1.txt&line=196&settime=238.7828
513	17585	DCB_se3_ag3_f_02_1	DCB_se3_ag3_f_02	2998.3414	2998.5114	looking	VAG	8765	L UH1 K IH0 N	0.03	N	N	N	I'm constantly looking out the window,	2996	http://lingtools.uoregon.edu/coraal/explorer/browse.php?what=DCB_se3_ag3_f_02_1.txt&line=2996&settime=2997.3414
515	17406	DCB_se3_ag3_f_02_1	DCB_se3_ag3_f_02	666.8551	667.1051	growing	VAG	1732	G R OW1 IH0 N	0.04	N	N	N	growing up, so.	597	http://lingtools.uoregon.edu/coraal/explorer/browse.php?what=DCB_se3_ag3_f_02_1.txt&line=597&settime=665.8551
518	17450	DCB_se3_ag3_f_02_1	DCB_se3_ag3_f_02	1293.7003	1293.9403	talking	VAG	3761	T AO1 K IH0 N	0.03	N	N	N	these people are talking about education,	1251	http://lingtools.uoregon.edu/coraal/explorer/browse.php?what=DCB_se3_ag3_f_02_1.txt&line=1251&settime=1292.7003
683	17368	DCB_se3_ag3_f_02_1	DCB_se3_ag3_f_02	232.3369	232.8369	buildings	NS	423	B IH1 L D IH0 NG Z	0.14	NG	N	N	Um, but they were always apartment buildings, always-	186	http://lingtools.uoregon.edu/coraal/explorer/browse.php?what=DCB_se3_ag3_f_02_1.txt&line=186&settime=231.3369
750	17535	DCB_se3_ag3_f_02_1	DCB_se3_ag3_f_02	2336.8182	2337.0682	nothing	Q+N	6925	N AH1 TH IH0 N	0.03	N	N	G	nothing you can do with them,	2301	http://lingtools.uoregon.edu/coraal/explorer/browse.php?what=DCB_se3_ag3_f_02_1.txt&line=2301&settime=2335.8182
759	17414	DCB_se3_ag3_f_02_1	DCB_se3_ag3_f_02	863.8372	864.0872	leaving	VAG	2299	L IY1 V IH0 N	0.03	N	N	N	But I was leaving anyway.	796	http://lingtools.uoregon.edu/coraal/explorer/browse.php?what=DCB_se3_ag3_f_02_1.txt&line=796&settime=862.8372
843	17508	DCB_se3_ag3_f_02_1	DCB_se3_ag3_f_02	1957.6805	1958.0305	doing	DAG	5803	D UW1 IH0 N	0.06	N	N	N	doing well. And,	1954	http://lingtools.uoregon.edu/coraal/explorer/browse.php?what=DCB_se3_ag3_f_02_1.txt&line=1954&settime=1956.6805
48	195	DCA_se1_ag1_f_03_1	DCA_se1_ag1_f_03	796.6893	797.0993	sewing	N	1713	S OW1 IH0 N	0.03	N	N	N	I want a sewing machine. I had a sewing machine but it got burnt up, and I want some clothes.	508	http://lingtools.uoregon.edu/coraal/explorer/browse.php?what=DCA_se1_ag1_f_03_1.txt&line=508&settime=795.6893
58	181	DCA_se1_ag1_f_03_1	DCA_se1_ag1_f_03	667.4351	668.0351	everything	Q+N	1482	EH1 V R IY0 TH IH2 NG	0.13	NG	G	G	and I'd put everything that I need in my home and what I need for myself.	418	http://lingtools.uoregon.edu/coraal/explorer/browse.php?what=DCA_se1_ag1_f_03_1.txt&line=418&settime=666.4351
445	170	DCA_se1_ag1_f_03_1	DCA_se1_ag1_f_03	541.8092	542.0892	something	Q+N	1206	S AH1 M TH IH0 N	0.03	N	N	N	[and] making him do something- sticking something down his throat. That's the only time I ever saw it.	344	http://lingtools.uoregon.edu/coraal/explorer/browse.php?what=DCA_se1_ag1_f_03_1.txt&line=344&settime=540.8092
623	184	DCA_se1_ag1_f_03_1	DCA_se1_ag1_f_03	715.5784	715.9784	something	Q+N	1558	S AH1 M TH IH0 N	0.05	N	N	N	I just play like if I want something	448	http://lingtools.uoregon.edu/coraal/explorer/browse.php?what=DCA_se1_ag1_f_03_1.txt&line=448&settime=714.5784
49	12756	DCB_se2_ag2_f_02_1	DCB_se2_ag2_f_02	2002.5025	2002.7925	talking	VAG	5778	T AO1 K IH0 N	0.03	N	N	G	So, and I tell him all the time, you had no business talking to my mother, but I- I wouldn't be here if you didn't.	1947	http://lingtools.uoregon.edu/coraal/explorer/browse.php?what=DCB_se2_ag2_f_02_1.txt&line=1947&settime=2001.5025
191	12682	DCB_se2_ag2_f_02_1	DCB_se2_ag2_f_02	1084.4694	1084.7794	guessing	VAG	3091	G EH1 S IH0 N	0.03	N	N	N	she gets offended, and I'm guessing assuming that my mother is Caucasian since she's about to call my Caucasian mother.	1041	http://lingtools.uoregon.edu/coraal/explorer/browse.php?what=DCB_se2_ag2_f_02_1.txt&line=1041&settime=1083.4694
284	12663	DCB_se2_ag2_f_02_1	DCB_se2_ag2_f_02	886.7863	887.2163	morning	N	2532	M AO1 R N IH0 NG	0.17	NG	G	G	Um, it's about two o'clock in the morning, and they have this really old restaurant called Macadoos,	862	http://lingtools.uoregon.edu/coraal/explorer/browse.php?what=DCB_se2_ag2_f_02_1.txt&line=862&settime=885.7863
319	12782	DCB_se2_ag2_f_02_1	DCB_se2_ag2_f_02	2178.5358	2179.0158	following	VAG	6265	F AA1 L OW0 IH0 N	0.08	N	G	G	following year over.	2101	http://lingtools.uoregon.edu/coraal/explorer/browse.php?what=DCB_se2_ag2_f_02_1.txt&line=2101&settime=2177.5358
332	12656	DCB_se2_ag2_f_02_1	DCB_se2_ag2_f_02	724.8469	725.0569	living	VAG	2038	L IH1 V IH0 NG	0.05	NG	G	G	while I was living in Woodbridge.	708	http://lingtools.uoregon.edu/coraal/explorer/browse.php?what=DCB_se2_ag2_f_02_1.txt&line=708&settime=723.8469
419	12748	DCB_se2_ag2_f_02_1	DCB_se2_ag2_f_02	1964.7199	1964.9699	being	BAG	5662	B IY1 IH0 NG	0.13	NG	G	G	a car being keyed up.	1914	http://lingtools.uoregon.edu/coraal/explorer/browse.php?what=DCB_se2_ag2_f_02_1.txt&line=1914&settime=1963.7199
458	12736	DCB_se2_ag2_f_02_1	DCB_se2_ag2_f_02	1780.1855	1780.4555	going	VAG	5134	G OW1 IH0 N	0.05	N	G	G	cause you know, going to a segregated school,	1737	http://lingtools.uoregon.edu/coraal/explorer/browse.php?what=DCB_se2_ag2_f_02_1.txt&line=1737&settime=1779.1855
480	12923	DCB_se2_ag2_f_02_1	DCB_se2_ag2_f_02	3506.7981	3507.0581	giving	VAG	10065	G IH1 V IH0 NG	0.06	NG	G	G	Um, and I like helping people. I love giving back, um, and I actually started volunteering here with the cheerleaders.	3312	http://lingtools.uoregon.edu/coraal/explorer/browse.php?what=DCB_se2_ag2_f_02_1.txt&line=3312&settime=3505.7981
548	12818	DCB_se2_ag2_f_02_1	DCB_se2_ag2_f_02	2509.6328	2510.0428	everything	Q+N	7282	EH1 V R IY0 TH IH2 NG	0.12	NG	G	G	down just looking at like, the shops and everything.	2395	http://lingtools.uoregon.edu/coraal/explorer/browse.php?what=DCB_se2_ag2_f_02_1.txt&line=2395&settime=2508.6328
549	12735	DCB_se2_ag2_f_02_1	DCB_se2_ag2_f_02	1762.1844	1762.5244	lying	VAG	5076	L AY1 IH0 N	0.03	N	N	G	and my mom says that she's lying, but my grandmother [swore that she went to a segregated school.]	1715	http://lingtools.uoregon.edu/coraal/explorer/browse.php?what=DCB_se2_ag2_f_02_1.txt&line=1715&settime=1761.1844
552	12834	DCB_se2_ag2_f_02_1	DCB_se2_ag2_f_02	2652.9676	2653.2176	living	VAG	7752	L IH1 V IH0 NG	0.05	NG	G	G	living. You know, drugs and everything. And then my father had a- a-	2530	http://lingtools.uoregon.edu/coraal/explorer/browse.php?what=DCB_se2_ag2_f_02_1.txt&line=2530&settime=2651.9676
611	12664	DCB_se2_ag2_f_02_1	DCB_se2_ag2_f_02	892.1787	892.5387	playing	VAG	2552	P L EY1 IH0 NG	0.11	NG	G	G	freshman year, playing, two o'clock in the morning.	866	http://lingtools.uoregon.edu/coraal/explorer/browse.php?what=DCB_se2_ag2_f_02_1.txt&line=866&settime=891.1787
708	12598	DCB_se2_ag2_f_02_1	DCB_se2_ag2_f_02	51.8365	52.2465	starting	VAG	68	S T AA1 R T IH0 NG	0.08	NG	G	G	starting out in DC I went to a Catholic school. I'm not sure the name of it. I cannot remember. Um,	58	http://lingtools.uoregon.edu/coraal/explorer/browse.php?what=DCB_se2_ag2_f_02_1.txt&line=58&settime=50.8365
782	12790	DCB_se2_ag2_f_02_1	DCB_se2_ag2_f_02	2328.2173	2328.4273	telling	VAG	6720	T EH1 L IH0 N	0.03	N	N	G	[Um], and she's telling me you know, /RD-NAME-3/ was there as well, but he didn't live with us.	2244	http://lingtools.uoregon.edu/coraal/explorer/browse.php?what=DCB_se2_ag2_f_02_1.txt&line=2244&settime=2327.2173
52	10266	DCB_se1_ag3_f_03_1	DCB_se1_ag3_f_03	3387.6124	3387.9524	saying	VAG	8394	S EY1 IH0 N	0.06	N	N	N	[you know what I'm] saying, so.	2955	http://lingtools.uoregon.edu/coraal/explorer/browse.php?what=DCB_se1_ag3_f_03_1.txt&line=2955&settime=3386.6124
180	10176	DCB_se1_ag3_f_03_1	DCB_se1_ag3_f_03	2252.0164	2252.3264	meeting	N	5801	M IY1 T IH0 N	0.04	N	N	N	on Wednesdays and go right down to the meeting place- I mean, not the meeting place, um,	2006	http://lingtools.uoregon.edu/coraal/explorer/browse.php?what=DCB_se1_ag3_f_03_1.txt&line=2006&settime=2251.0164
239	10065	DCB_se1_ag3_f_03_1	DCB_se1_ag3_f_03	676.9036	677.2036	walking	VAG	1501	W AO1 K IH0 N	0.03	N	N	N	I mean, all you hear walking down the hall is,	563	http://lingtools.uoregon.edu/coraal/explorer/browse.php?what=DCB_se1_ag3_f_03_1.txt&line=563&settime=675.9036
266	10238	DCB_se1_ag3_f_03_1	DCB_se1_ag3_f_03	3015.8495	3016.2695	building	N	7593	B IH1 L D IH0 N	0.12	N	N	N	black person in the building.	2659	http://lingtools.uoregon.edu/coraal/explorer/browse.php?what=DCB_se1_ag3_f_03_1.txt&line=2659&settime=3014.8495
343	10066	DCB_se1_ag3_f_03_1	DCB_se1_ag3_f_03	681.2476	681.6476	cursing	VAG	1518	K K ER1 ER1 S S IH0 IH0 N	0.03	N	N	N	you [know, just] a lot of [cursing.] And I'm just like-	567	http://lingtools.uoregon.edu/coraal/explorer/browse.php?what=DCB_se1_ag3_f_03_1.txt&line=567&settime=680.2476
365	10182	DCB_se1_ag3_f_03_1	DCB_se1_ag3_f_03	2328.5689	2329.0989	dancing	N	5995	D AE1 N S IH0 N	0.06	N	N	N	you just dancing. Like Soul Train.	2070	http://lingtools.uoregon.edu/coraal/explorer/browse.php?what=DCB_se1_ag3_f_03_1.txt&line=2070&settime=2327.5689
380	10135	DCB_se1_ag3_f_03_1	DCB_se1_ag3_f_03	1680.0315	1680.2115	having	HAG	4234	HH AE1 V IH0 N	0.03	N	N	N	I was having some issues.	1485	http://lingtools.uoregon.edu/coraal/explorer/browse.php?what=DCB_se1_ag3_f_03_1.txt&line=1485&settime=1679.0315
455	10200	DCB_se1_ag3_f_03_1	DCB_se1_ag3_f_03	2555.2883	2555.5083	trying	VAG	6475	T R AY1 N	0.03	N	N	N	calm- trying to calm down a little bit off the bounce beat.	2267	http://lingtools.uoregon.edu/coraal/explorer/browse.php?what=DCB_se1_ag3_f_03_1.txt&line=2267&settime=2554.2883
462	10028	DCB_se1_ag3_f_03_1	DCB_se1_ag3_f_03	199.9579	200.2879	morning	N	304	M AO1 R N IH0 N	0.06	N	G	G	our day would consist of, you get up in the morning, you eat your breakfast about nine,	148	http://lingtools.uoregon.edu/coraal/explorer/browse.php?what=DCB_se1_ag3_f_03_1.txt&line=148&settime=198.9579
493	10188	DCB_se1_ag3_f_03_1	DCB_se1_ag3_f_03	2418.4009	2418.7409	singing	VAG	6183	S IH1 NG IH0 N	0.06	N	N	N	So if they singing a song,	2150	http://lingtools.uoregon.edu/coraal/explorer/browse.php?what=DCB_se1_ag3_f_03_1.txt&line=2150&settime=2417.4009
710	10024	DCB_se1_ag3_f_03_1	DCB_se1_ag3_f_03	141.3871	141.7071	going	VAG	173	G OW1 IH0 N	0.05	N	N	N	we didn't have all this stuff going [on, you] know.	102	http://lingtools.uoregon.edu/coraal/explorer/browse.php?what=DCB_se1_ag3_f_03_1.txt&line=102&settime=140.3871
53	6645	DCB_se1_ag1_f_01_1	DCB_se1_ag1_f_01	457.3777	457.9277	everything	Q+N	819	EH1 V R IY0 TH IH2 N	0.14	N	G	G	[oh, everything.]	360	http://lingtools.uoregon.edu/coraal/explorer/browse.php?what=DCB_se1_ag1_f_01_1.txt&line=360&settime=456.3777
60	6679	DCB_se1_ag1_f_01_1	DCB_se1_ag1_f_01	904.9693	905.5893	buildings	NS	1501	B IH1 L D IH0 NG Z	0.05	NG	N	N	It still- it still was in Largo, but it was like in the office buildings.	745	http://lingtools.uoregon.edu/coraal/explorer/browse.php?what=DCB_se1_ag1_f_01_1.txt&line=745&settime=903.9693
675	6711	DCB_se1_ag1_f_01_1	DCB_se1_ag1_f_01	1244.8827	1245.1527	going	VAG	2151	G OW1 IH0 N	0.08	N	N	N	Cause if you scared, then there's no point in me going outside.	1023	http://lingtools.uoregon.edu/coraal/explorer/browse.php?what=DCB_se1_ag1_f_01_1.txt&line=1023&settime=1243.8827
54	8045	DCB_se1_ag2_f_02_1	DCB_se1_ag2_f_02	1145.2068	1145.3568	going	VAG	3372	G OW1 IH0 N	0.03	N	N	N	And then I was talking to my sister, my sister said, no maybe you- maybe you needed this break. But only reason I'm not going to school this summer because they had no classes that I need.	766	http://lingtools.uoregon.edu/coraal/explorer/browse.php?what=DCB_se1_ag2_f_02_1.txt&line=766&settime=1144.2068
230	8193	DCB_se1_ag2_f_02_1	DCB_se1_ag2_f_02	2619.5653	2620.0153	amazing	ADJ	7776	AH0 M EY1 Z IH0 N	0.04	N	G	N	[I want-] that's [not- that's not] great. Like I want a like amazing story to [tell like-]	1784	http://lingtools.uoregon.edu/coraal/explorer/browse.php?what=DCB_se1_ag2_f_02_1.txt&line=1784&settime=2618.5653
313	8069	DCB_se1_ag2_f_02_1	DCB_se1_ag2_f_02	1311.2097	1311.6297	talking	VAG	3814	T AO1 K IH0 N	0.1	N	N	N	I got up, and I went down there with him and his sister and so we was just talking, I did tell him I had a boyfriend.	880	http://lingtools.uoregon.edu/coraal/explorer/browse.php?what=DCB_se1_ag2_f_02_1.txt&line=880&settime=1310.2097
321	8127	DCB_se1_ag2_f_02_1	DCB_se1_ag2_f_02	1856.8514	1857.1514	talking	VAG	5618	T AO1 K IH0 N	0.04	N	N	N	the length that- [that we go not talking to each other you would] think it would be like that serious [but-]	1236	http://lingtools.uoregon.edu/coraal/explorer/browse.php?what=DCB_se1_ag2_f_02_1.txt&line=1236&settime=1855.8514
356	8125	DCB_se1_ag2_f_02_1	DCB_se1_ag2_f_02	1806.0487	1806.2687	keeping	VAG	5504	K IY1 P IH0 NG	0.07	NG	N	N	When a man sees that, or anyone sees that, that means you're- you're- you're- you're off- you're off limits, you know what I'm saying? And I feel like that was his way like, keeping me on a leash, like,	1198	http://lingtools.uoregon.edu/coraal/explorer/browse.php?what=DCB_se1_ag2_f_02_1.txt&line=1198&settime=1805.0487
476	8106	DCB_se1_ag2_f_02_1	DCB_se1_ag2_f_02	1589.0522	1589.2922	going	VAG	4784	G OW1 IH0 N	0.04	N	N	N	how your morning going? I was like, It's going horribly, he was like, why?	1059	http://lingtools.uoregon.edu/coraal/explorer/browse.php?what=DCB_se1_ag2_f_02_1.txt&line=1059&settime=1588.0522
752	8034	DCB_se1_ag2_f_02_1	DCB_se1_ag2_f_02	1009.2285	1009.3485	going	VAG	2926	G OW1 IH0 N	0.03	N	N	N	like going to school, you know, going to get your bachelors, and I was like, no.	680	http://lingtools.uoregon.edu/coraal/explorer/browse.php?what=DCB_se1_ag2_f_02_1.txt&line=680&settime=1008.2285
768	8139	DCB_se1_ag2_f_02_1	DCB_se1_ag2_f_02	1958.9011	1959.2711	mentoring	VAG	5981	M EH1 N T ER0 IH0 N	0.07	N	N	N	mentoring route, I'm still gonna support. So we ended up /doing/ um,	1317	http://lingtools.uoregon.edu/coraal/explorer/browse.php?what=DCB_se1_ag2_f_02_1.txt&line=1317&settime=1957.9011
836	7986	DCB_se1_ag2_f_02_1	DCB_se1_ag2_f_02	521.7803	522.0603	making	VAG	1374	M EY1 K IH0 NG	0.04	NG	N	N	a person making a hundred K a year,	323	http://lingtools.uoregon.edu/coraal/explorer/browse.php?what=DCB_se1_ag2_f_02_1.txt&line=323&settime=520.7803
878	8260	DCB_se1_ag2_f_02_1	DCB_se1_ag2_f_02	3480.3387	3480.7487	amazing	ADJ	9869	AH0 M EY1 Z IH0 N	0.03	N	N	G	the prices are amazing like-	2368	http://lingtools.uoregon.edu/coraal/explorer/browse.php?what=DCB_se1_ag2_f_02_1.txt&line=2368&settime=3479.3387
894	8164	DCB_se1_ag2_f_02_1	DCB_se1_ag2_f_02	2280.9638	2281.1838	drowning	VAG	6989	D R AW1 N IH0 N	0.07	N	N	N	[We had /inaudible/]	1542	http://lingtools.uoregon.edu/coraal/explorer/browse.php?what=DCB_se1_ag2_f_02_1.txt&line=1542&settime=2279.9638
906	8020	DCB_se1_ag2_f_02_1	DCB_se1_ag2_f_02	803.9585	804.2985	everything	Q+N	2283	EH1 V R IY0 TH IH2 N	0.07	N	G	G	everything you name, I was	519	http://lingtools.uoregon.edu/coraal/explorer/browse.php?what=DCB_se1_ag2_f_02_1.txt&line=519&settime=802.9585
939	8245	DCB_se1_ag2_f_02_1	DCB_se1_ag2_f_02	3167.1778	3167.3878	being	BAG	9131	B IY1 IH0 N	0.05	N	N	N	We don't have to worry about no girls starting some stuff, or talking trash or being ratchet, and things like that so it's just like I try to	2170	http://lingtools.uoregon.edu/coraal/explorer/browse.php?what=DCB_se1_ag2_f_02_1.txt&line=2170&settime=3166.1778
982	8243	DCB_se1_ag2_f_02_1	DCB_se1_ag2_f_02	3165.1278	3165.5278	starting	VAG	9124	S T AA1 R T IH0 N	0.06	N	N	N	We don't have to worry about no girls starting some stuff, or talking trash or being ratchet, and things like that so it's just like I try to	2170	http://lingtools.uoregon.edu/coraal/explorer/browse.php?what=DCB_se1_ag2_f_02_1.txt&line=2170&settime=3164.1278
56	5802	DCA_se3_ag2_m_02_1	DCA_se3_ag2_m_02	1015.3678	1015.6678	knowing	VAG	5055	N OW1 IH0 N	0.03	N	N	N	Knowing how to cope with uh,	783	http://lingtools.uoregon.edu/coraal/explorer/browse.php?what=DCA_se3_ag2_m_02_1.txt&line=783&settime=1014.3678
201	5808	DCA_se3_ag2_m_02_1	DCA_se3_ag2_m_02	1091.4021	1091.8521	something	Q+N	5128	S AH1 M TH IH0 N	0.04	N	N	N	They just wanted me to be good at something.	832	http://lingtools.uoregon.edu/coraal/explorer/browse.php?what=DCA_se3_ag2_m_02_1.txt&line=832&settime=1090.4021
370	5766	DCA_se3_ag2_m_02_1	DCA_se3_ag2_m_02	240.0919	240.5219	playing	VAG	4007	P L EY1 IH0 N	0.13	N	N	N	X number of people playing.	200	http://lingtools.uoregon.edu/coraal/explorer/browse.php?what=DCA_se3_ag2_m_02_1.txt&line=200&settime=239.0919
485	5797	DCA_se3_ag2_m_02_1	DCA_se3_ag2_m_02	917.3546	917.7646	something	Q+N	5008	S AH1 M TH IH0 N	0.04	N	N	N	always trying to do something	719	http://lingtools.uoregon.edu/coraal/explorer/browse.php?what=DCA_se3_ag2_m_02_1.txt&line=719&settime=916.3546
543	5759	DCA_se3_ag2_m_02_1	DCA_se3_ag2_m_02	65.9739	66.3439	hiding	VAG	3651	HH AY1 D IH0 NG	0.07	NG	N	N	and try to find the people who were hiding.	56	http://lingtools.uoregon.edu/coraal/explorer/browse.php?what=DCA_se3_ag2_m_02_1.txt&line=56&settime=64.9739
695	5821	DCA_se3_ag2_m_02_1	DCA_se3_ag2_m_02	1324.0012	1324.2912	running	VAG	5412	R AH1 N IH0 NG	0.05	NG	G	G	No they were- uh, they were shooting at me I know that, and I was running you know.	999	http://lingtools.uoregon.edu/coraal/explorer/browse.php?what=DCA_se3_ag2_m_02_1.txt&line=999&settime=1323.0012
872	5761	DCA_se3_ag2_m_02_1	DCA_se3_ag2_m_02	70.932	71.372	hiding	VAG	3662	HH AY1 D IH0 N	0.13	N	G	N	Upon finding one of the persons who was- who was hiding,	58	http://lingtools.uoregon.edu/coraal/explorer/browse.php?what=DCA_se3_ag2_m_02_1.txt&line=58&settime=69.932
57	3254	DCA_se2_ag2_m_03_1	DCA_se2_ag2_m_03	1520.4189	1520.7589	printing	N	3777	P R IH1 N T IH0 N	0.04	N	N	N	took printing for awhile,	1312	http://lingtools.uoregon.edu/coraal/explorer/browse.php?what=DCA_se2_ag2_m_03_1.txt&line=1312&settime=1519.4189
110	3193	DCA_se2_ag2_m_03_1	DCA_se2_ag2_m_03	950.2378	950.4678	trying	VAG	2059	T R AY1 N	0.03	N	N	N	So then Eli Wallach changed all together. He was trying to say he didn't want him to die, he was tryna save his life.	759	http://lingtools.uoregon.edu/coraal/explorer/browse.php?what=DCA_se2_ag2_m_03_1.txt&line=759&settime=949.2378
111	3155	DCA_se2_ag2_m_03_1	DCA_se2_ag2_m_03	256.7639	257.0839	playing	VAG	425	P L EY1 IH0 N	0.06	N	N	N	matter fact, I didn't even- p- s- p- start- you know, and playing sports real regular til I was about	203	http://lingtools.uoregon.edu/coraal/explorer/browse.php?what=DCA_se2_ag2_m_03_1.txt&line=203&settime=255.7639
140	3202	DCA_se2_ag2_m_03_1	DCA_se2_ag2_m_03	983.2683	983.6083	preaching	VAG	2186	P R IY1 CH IH0 N	0.03	N	N	N	you know, preaching to him. Telling him how good he was, and	786	http://lingtools.uoregon.edu/coraal/explorer/browse.php?what=DCA_se2_ag2_m_03_1.txt&line=786&settime=982.2683
360	3217	DCA_se2_ag2_m_03_1	DCA_se2_ag2_m_03	1074.6993	1075.0193	waving	VAG	2489	W EY1 V IH0 N	0.03	N	N	N	with the dust and everything, so they thought they were Confederate soldiers, too, so they were just waving at 'em, see	852	http://lingtools.uoregon.edu/coraal/explorer/browse.php?what=DCA_se2_ag2_m_03_1.txt&line=852&settime=1073.6993
599	3195	DCA_se2_ag2_m_03_1	DCA_se2_ag2_m_03	971.0093	971.3993	praying	VAG	2140	P R EY1 IH0 N	0.04	N	N	N	And he was in there- thought he was gonna die and everything. He's praying to-	774	http://lingtools.uoregon.edu/coraal/explorer/browse.php?what=DCA_se2_ag2_m_03_1.txt&line=774&settime=970.0093
621	3241	DCA_se2_ag2_m_03_1	DCA_se2_ag2_m_03	1334.807	1335.177	digging	VAG	3240	D IH1 G IH0 N	0.12	N	N	G	so by that time, he had finished digging, open the grave up, and saw it was empty.	1117	http://lingtools.uoregon.edu/coraal/explorer/browse.php?what=DCA_se2_ag2_m_03_1.txt&line=1117&settime=1333.807
732	3253	DCA_se2_ag2_m_03_1	DCA_se2_ag2_m_03	1506.708	1507.158	nothing	Q+N	3742	N AH1 TH IH0 N	0.1	N	N	N	nothing really. <laugh> [Only-]	1293	http://lingtools.uoregon.edu/coraal/explorer/browse.php?what=DCA_se2_ag2_m_03_1.txt&line=1293&settime=1505.708
774	3293	DCA_se2_ag2_m_03_1	DCA_se2_ag2_m_03	2066.0147	2066.2547	getting	GTG	4997	G IH1 T IH0 N	0.03	N	N	N	g- getting in trouble	1833	http://lingtools.uoregon.edu/coraal/explorer/browse.php?what=DCA_se2_ag2_m_03_1.txt&line=1833&settime=2065.0147
846	3232	DCA_se2_ag2_m_03_1	DCA_se2_ag2_m_03	1182.7392	1183.0692	wiring	VAG	2812	W AY1 R IH0 N	0.03	N	N	N	or wiring the dynamite to the bridge,	960	http://lingtools.uoregon.edu/coraal/explorer/browse.php?what=DCA_se2_ag2_m_03_1.txt&line=960&settime=1181.7392
983	3309	DCA_se2_ag2_m_03_1	DCA_se2_ag2_m_03	2295.777	2296.187	talking	VAG	5503	T AO1 K IH0 N	0.07	N	N	N	just sitting there talking, and	2049	http://lingtools.uoregon.edu/coraal/explorer/browse.php?what=DCA_se2_ag2_m_03_1.txt&line=2049&settime=2294.777
64	3948	DCA_se3_ag1_f_01_1	DCA_se3_ag1_f_01	564.9766	565.1866	something	Q+N	11391	S AH1 M TH IH0 N	0.03	N	N	N	something like that	500	http://lingtools.uoregon.edu/coraal/explorer/browse.php?what=DCA_se3_ag1_f_01_1.txt&line=500&settime=563.9766
217	3966	DCA_se3_ag1_f_01_1	DCA_se3_ag1_f_01	1121.8478	1122.2378	talking	VAG	12212	T AO1 K IH0 NG	0.03	NG	G	G	if you did something wrong, and they would understand what you were talking about but some teachers,	981	http://lingtools.uoregon.edu/coraal/explorer/browse.php?what=DCA_se3_ag1_f_01_1.txt&line=981&settime=1120.8478
70	16768	DCB_se3_ag1_m_01_1	DCB_se3_ag1_m_01	1717.5465	1717.7965	starting	VAG	3555	S T AA1 R T IH0 N	0.03	N	N	N	Black Lives Matter was starting and it was starting to increase and stuff like that.	1381	http://lingtools.uoregon.edu/coraal/explorer/browse.php?what=DCB_se3_ag1_m_01_1.txt&line=1381&settime=1716.5465
403	16829	DCB_se3_ag1_m_01_1	DCB_se3_ag1_m_01	2871.1381	2871.7581	meaning	N	6022	M IY1 N IH0 NG	0.15	NG	G	G	it may be a meaning behind-	2286	http://lingtools.uoregon.edu/coraal/explorer/browse.php?what=DCB_se3_ag1_m_01_1.txt&line=2286&settime=2870.1381
557	16754	DCB_se3_ag1_m_01_1	DCB_se3_ag1_m_01	1546.3996	1546.9996	something	Q+N	3232	S AH1 M TH IH0 N	0.15	N	N	N	you did something.	1250	http://lingtools.uoregon.edu/coraal/explorer/browse.php?what=DCB_se3_ag1_m_01_1.txt&line=1250&settime=1545.3996
821	16779	DCB_se3_ag1_m_01_1	DCB_se3_ag1_m_01	1830.1803	1830.4203	something	Q+N	3789	S AH1 M TH IH0 N	0.03	N	N	N	if they aks me to do something, I'll do it	1467	http://lingtools.uoregon.edu/coraal/explorer/browse.php?what=DCB_se3_ag1_m_01_1.txt&line=1467&settime=1829.1803
915	16696	DCB_se3_ag1_m_01_1	DCB_se3_ag1_m_01	122.0174	122.8274	buildings	NS	89	B IH1 L D IH0 NG Z	0.32	NG	G	G	like, commercial buildings, companies.	94	http://lingtools.uoregon.edu/coraal/explorer/browse.php?what=DCB_se3_ag1_m_01_1.txt&line=94&settime=121.0174
941	16722	DCB_se3_ag1_m_01_1	DCB_se3_ag1_m_01	749.956	750.256	something	Q+N	1474	S AH1 M TH IH0 N	0.05	N	N	N	on something that may-	628	http://lingtools.uoregon.edu/coraal/explorer/browse.php?what=DCB_se3_ag1_m_01_1.txt&line=628&settime=748.956
71	764	DCA_se1_ag1_m_06_1	DCA_se1_ag1_m_06	71.2708	71.9808	hiding	VAG	2758	HH AY1 D IH0 N	0.28	N	N	N	while they're hiding you go- you try to find 'em.	58	http://lingtools.uoregon.edu/coraal/explorer/browse.php?what=DCA_se1_ag1_m_06_1.txt&line=58&settime=70.2708
73	689	DCA_se1_ag1_m_04_1	DCA_se1_ag1_m_04	1519.6669	1520.1069	fighting	N	12686	F AY1 T IH0 N	0.09	N	N	N	They get to fighting. Then all the- They go get people.	1032	http://lingtools.uoregon.edu/coraal/explorer/browse.php?what=DCA_se1_ag1_m_04_1.txt&line=1032&settime=1518.6669
116	681	DCA_se1_ag1_m_04_1	DCA_se1_ag1_m_04	1297.8588	1298.2788	building	N	12308	B IH1 L D IH0 NG	0.11	NG	N	N	the uh, FBI Building, and my homeroom teacher,	869	http://lingtools.uoregon.edu/coraal/explorer/browse.php?what=DCA_se1_ag1_m_04_1.txt&line=869&settime=1296.8588
348	651	DCA_se1_ag1_m_04_1	DCA_se1_ag1_m_04	559.804	559.984	doing	DAG	11178	D UW1 IH0 N	0.03	N	N	N	Sometime I don't. I be doing my work, and she'll think it's me.	385	http://lingtools.uoregon.edu/coraal/explorer/browse.php?what=DCA_se1_ag1_m_04_1.txt&line=385&settime=558.804
551	688	DCA_se1_ag1_m_04_1	DCA_se1_ag1_m_04	1517.0895	1517.2895	talking	VAG	12675	T AO1 K IH0 N	0.03	N	N	N	Then might could somebody always talking about, my brother can beat your brother.	1030	http://lingtools.uoregon.edu/coraal/explorer/browse.php?what=DCA_se1_ag1_m_04_1.txt&line=1030&settime=1516.0895
658	704	DCA_se1_ag1_m_04_1	DCA_se1_ag1_m_04	1705.2752	1705.6852	fighting	VAG	13067	F AY1 T IH0 N	0.07	N	N	N	gangs be fighting, they always say	1155	http://lingtools.uoregon.edu/coraal/explorer/browse.php?what=DCA_se1_ag1_m_04_1.txt&line=1155&settime=1704.2752
703	708	DCA_se1_ag1_m_04_1	DCA_se1_ag1_m_04	1868.1241	1868.3741	riding	VAG	13399	R AY1 D IH0 N	0.07	N	N	N	one time my brother he was riding a bike.	1258	http://lingtools.uoregon.edu/coraal/explorer/browse.php?what=DCA_se1_ag1_m_04_1.txt&line=1258&settime=1867.1241
74	16683	DCB_se3_ag1_f_01_1	DCB_se3_ag1_f_01	2092.2999	2092.5999	going	VAG	5159	G OW1 IH0 N	0.03	N	N	G	our tradition is probably going to my grandmother's house	1627	http://lingtools.uoregon.edu/coraal/explorer/browse.php?what=DCB_se3_ag1_f_01_1.txt&line=1627&settime=2091.2999
243	16545	DCB_se3_ag1_f_01_1	DCB_se3_ag1_f_01	403.3918	403.7818	everything	Q+N	978	EH1 V R IY0 TH IH2 NG	0.06	NG	G	G	It's like, down there where- Cause it's like a top thing take steps to go down there, that's where everything happened, that's why I wasn't-	294	http://lingtools.uoregon.edu/coraal/explorer/browse.php?what=DCB_se3_ag1_f_01_1.txt&line=294&settime=402.3918
347	16527	DCB_se3_ag1_f_01_1	DCB_se3_ag1_f_01	170.116	170.556	getting	GTG	307	G IH1 T IH0 NG	0.12	NG	G	G	we end up getting a bigger TV in the living room,	115	http://lingtools.uoregon.edu/coraal/explorer/browse.php?what=DCB_se3_ag1_f_01_1.txt&line=115&settime=169.116
450	16679	DCB_se3_ag1_f_01_1	DCB_se3_ag1_f_01	2037.6888	2038.2088	distracting	VAG	5036	D IH0 S T R AE1 K T IH0 NG	0.03	NG	N	N	It's not like you're sitting with everybody distracting everybody every time you walk out.	1582	http://lingtools.uoregon.edu/coraal/explorer/browse.php?what=DCB_se3_ag1_f_01_1.txt&line=1582&settime=2036.6888
533	16644	DCB_se3_ag1_f_01_1	DCB_se3_ag1_f_01	1547.3736	1547.6836	something	Q+N	4046	S AH1 M TH IH0 N	0.03	N	G	N	but like a s- a deep secret that's like haunting me or something, I wouldn't tell it to her probably.	1227	http://lingtools.uoregon.edu/coraal/explorer/browse.php?what=DCB_se3_ag1_f_01_1.txt&line=1227&settime=1546.3736
612	16660	DCB_se3_ag1_f_01_1	DCB_se3_ag1_f_01	1806.132	1806.522	having	HAG	4528	HH AE1 V IH0 N	0.07	N	N	N	Um, /RD-NAME-4/ and /RD-NAME-4/ told me and they were like, you should totally come here, we be having so much fun.	1408	http://lingtools.uoregon.edu/coraal/explorer/browse.php?what=DCB_se3_ag1_f_01_1.txt&line=1408&settime=1805.132
784	16547	DCB_se3_ag1_f_01_1	DCB_se3_ag1_f_01	427.1409	427.8709	rebuilding	VAG	1015	R IY0 B IH1 L D IH0 NG	0.12	NG	G	G	But I do know they're rebuilding everything. They've redone apartments and /bunch of thing/. They're redoing the pool so hopefully,	315	http://lingtools.uoregon.edu/coraal/explorer/browse.php?what=DCB_se3_ag1_f_01_1.txt&line=315&settime=426.1409
825	16684	DCB_se3_ag1_f_01_1	DCB_se3_ag1_f_01	2096.7626	2097.0326	meeting	N	5167	M IY1 T IH0 N	0.06	N	G	G	meeting up with each other somewhere.	1633	http://lingtools.uoregon.edu/coraal/explorer/browse.php?what=DCB_se3_ag1_f_01_1.txt&line=1633&settime=2095.7626
991	16562	DCB_se3_ag1_f_01_1	DCB_se3_ag1_f_01	696.5822	696.8022	doing	DAG	1650	D UW1 IH0 N	0.07	N	N	G	not doing great. So I try to always-	553	http://lingtools.uoregon.edu/coraal/explorer/browse.php?what=DCB_se3_ag1_f_01_1.txt&line=553&settime=695.5822
77	14697	DCB_se2_ag4_f_01_1	DCB_se2_ag4_f_01	1012.1974	1012.4374	being	BAG	2483	B IY1 IH0 N	0.06	N	N	N	Um, one of the things my mother took pride in was never being on welfare.	847	http://lingtools.uoregon.edu/coraal/explorer/browse.php?what=DCB_se2_ag4_f_01_1.txt&line=847&settime=1011.1974
186	14736	DCB_se2_ag4_f_01_1	DCB_se2_ag4_f_01	1750.115	1750.595	anything	Q+N	3928	EH1 N IY0 TH IH2 N	0.15	N	G	N	I didn't complain about anything.	1392	http://lingtools.uoregon.edu/coraal/explorer/browse.php?what=DCB_se2_ag4_f_01_1.txt&line=1392&settime=1749.115
200	14858	DCB_se2_ag4_f_01_1	DCB_se2_ag4_f_01	3562.9501	3563.2201	going	VAG	8172	G OW1 IH0 N	0.03	N	N	N	being a young woman going out entertainment,	2863	http://lingtools.uoregon.edu/coraal/explorer/browse.php?what=DCB_se2_ag4_f_01_1.txt&line=2863&settime=3561.9501
298	14633	DCB_se2_ag4_f_01_1	DCB_se2_ag4_f_01	222.4063	223.1463	buildings	NS	412	B IH1 L D IH0 NG Z	0.16	NG	N	N	cleaning um, buildings.	176	http://lingtools.uoregon.edu/coraal/explorer/browse.php?what=DCB_se2_ag4_f_01_1.txt&line=176&settime=221.4063
339	14714	DCB_se2_ag4_f_01_1	DCB_se2_ag4_f_01	1422.4082	1422.7882	everything	Q+N	3260	EH1 V R IY0 TH IH2 NG	0.07	NG	G	G	There are people who I went to junior high school /with/ and everything who didn't make it out.	1135	http://lingtools.uoregon.edu/coraal/explorer/browse.php?what=DCB_se2_ag4_f_01_1.txt&line=1135&settime=1421.4082
653	14850	DCB_se2_ag4_f_01_1	DCB_se2_ag4_f_01	3498.6634	3498.9134	working	VAG	8117	W ER1 K IH0 N	0.04	N	N	G	And at the time, I was working at the /RD-WORK-5/, Doctor /RD-NAME-5/-	2810	http://lingtools.uoregon.edu/coraal/explorer/browse.php?what=DCB_se2_ag4_f_01_1.txt&line=2810&settime=3497.6634
816	14807	DCB_se2_ag4_f_01_1	DCB_se2_ag4_f_01	2908.0845	2908.3545	nothing	Q+N	6750	N AH1 TH IH0 N	0.03	N	N	N	talking about Garfinckel's- You don't know nothing about Garfinckel's and	2312	http://lingtools.uoregon.edu/coraal/explorer/browse.php?what=DCB_se2_ag4_f_01_1.txt&line=2312&settime=2907.0845
901	14649	DCB_se2_ag4_f_01_1	DCB_se2_ag4_f_01	331.9444	332.5044	sibling	N	689	S IH1 B L IH0 NG	0.13	NG	G	G	I have a sibling. I have two s-	269	http://lingtools.uoregon.edu/coraal/explorer/browse.php?what=DCB_se2_ag4_f_01_1.txt&line=269&settime=330.9444
940	14842	DCB_se2_ag4_f_01_1	DCB_se2_ag4_f_01	3293.8406	3294.3106	touching	VAG	7579	T AH1 CH IH0 NG	0.12	NG	G	G	Free styling, people are touching and they	2623	http://lingtools.uoregon.edu/coraal/explorer/browse.php?what=DCB_se2_ag4_f_01_1.txt&line=2623&settime=3292.8406
80	9957	DCB_se1_ag3_f_01_1	DCB_se1_ag3_f_01	3709.5998	3709.8198	doing	DAG	9118	D UW1 IH0 N	0.03	N	N	N	because I worked at the /RD-WORK-2/ in Croften. I was doing my training there,	2806	http://lingtools.uoregon.edu/coraal/explorer/browse.php?what=DCB_se1_ag3_f_01_1.txt&line=2806&settime=3708.5998
91	9867	DCB_se1_ag3_f_01_1	DCB_se1_ag3_f_01	2481.8058	2482.2258	leasing	N	6126	L IY1 S IH0 N	0.05	N	N	N	a leasing	1844	http://lingtools.uoregon.edu/coraal/explorer/browse.php?what=DCB_se1_ag3_f_01_1.txt&line=1844&settime=2480.8058
93	9762	DCB_se1_ag3_f_01_1	DCB_se1_ag3_f_01	826.487	826.807	telling	VAG	1930	T EH1 L IH0 N	0.03	N	N	N	And I was telling her where- Like a lot of these government agencies-	596	http://lingtools.uoregon.edu/coraal/explorer/browse.php?what=DCB_se1_ag3_f_01_1.txt&line=596&settime=825.487
255	9734	DCB_se1_ag3_f_01_1	DCB_se1_ag3_f_01	505.3184	505.7984	skating	N	1096	S K EY1 T IH0 N	0.05	N	N	N	bike riding up and down the streets, skating up and down the streets. And then,	351	http://lingtools.uoregon.edu/coraal/explorer/browse.php?what=DCB_se1_ag3_f_01_1.txt&line=351&settime=504.3184
293	9814	DCB_se1_ag3_f_01_1	DCB_se1_ag3_f_01	1737.5612	1737.9912	anything	Q+N	4155	EH1 N IY0 TH IH2 NG	0.1	NG	G	G	anything that I enjoyed	1283	http://lingtools.uoregon.edu/coraal/explorer/browse.php?what=DCB_se1_ag3_f_01_1.txt&line=1283&settime=1736.5612
526	9843	DCB_se1_ag3_f_01_1	DCB_se1_ag3_f_01	2242.8445	2242.9945	putting	VAG	5418	P UH1 T IH0 N	0.03	N	N	N	But they wasn't putting the money in my pocket cause I could go party now!	1661	http://lingtools.uoregon.edu/coraal/explorer/browse.php?what=DCB_se1_ag3_f_01_1.txt&line=1661&settime=2241.8445
694	9856	DCB_se1_ag3_f_01_1	DCB_se1_ag3_f_01	2357.2909	2357.4509	going	VAG	5740	G OW1 IH0 N	0.03	N	N	N	she started going to UDC but I don't know what happened	1753	http://lingtools.uoregon.edu/coraal/explorer/browse.php?what=DCB_se1_ag3_f_01_1.txt&line=1753&settime=2356.2909
934	9760	DCB_se1_ag3_f_01_1	DCB_se1_ag3_f_01	787.8187	788.5187	remodeling	VAG	1859	R IH0 M AA1 D L IH0 N	0.07	N	N	N	And if you come in and you're remodeling and rebuilding, where-	564	http://lingtools.uoregon.edu/coraal/explorer/browse.php?what=DCB_se1_ag3_f_01_1.txt&line=564&settime=786.8187
988	9759	DCB_se1_ag3_f_01_1	DCB_se1_ag3_f_01	785.1424	785.5524	housing	N	1851	HH AW1 Z IH0 N	0.03	N	N	N	in these areas, you have a lot of places what they consider to be affordable housing.	562	http://lingtools.uoregon.edu/coraal/explorer/browse.php?what=DCB_se1_ag3_f_01_1.txt&line=562&settime=784.1424
81	16105	DCB_se2_ag4_m_01_1	DCB_se2_ag4_m_01	671.4337	671.6437	going	VAG	1812	G OW1 IH0 N	0.03	N	N	N	You know what I mean, going to school.	481	http://lingtools.uoregon.edu/coraal/explorer/browse.php?what=DCB_se2_ag4_m_01_1.txt&line=481&settime=670.4337
147	16300	DCB_se2_ag4_m_01_1	DCB_se2_ag4_m_01	2353.2124	2353.5724	growing	N	7170	G R OW1 IH0 N	0.04	N	G	N	So it's- it's- it just a growing up thing, and I'm like this.	1765	http://lingtools.uoregon.edu/coraal/explorer/browse.php?what=DCB_se2_ag4_m_01_1.txt&line=1765&settime=2352.2124
169	16086	DCB_se2_ag4_m_01_1	DCB_se2_ag4_m_01	493.3677	493.6277	doing	DAG	1172	D UW1 IH0 N	0.03	N	N	N	Hey everything alright. I ain't doing nothing wrong. But, you know, once you pass that doorstep, you walk out there you gonna- you doing what you wanna do.	355	http://lingtools.uoregon.edu/coraal/explorer/browse.php?what=DCB_se2_ag4_m_01_1.txt&line=355&settime=492.3677
190	16102	DCB_se2_ag4_m_01_1	DCB_se2_ag4_m_01	662.9104	663.2204	going	VAG	1792	G OW1 IH0 N	0.03	N	N	N	going to school and everything is-	475	http://lingtools.uoregon.edu/coraal/explorer/browse.php?what=DCB_se2_ag4_m_01_1.txt&line=475&settime=661.9104
338	16295	DCB_se2_ag4_m_01_1	DCB_se2_ag4_m_01	2347.2208	2347.4708	getting	GTG	7139	G IH1 T IH0 N	0.03	N	N	N	Now everybody think you /guys/ finna getting high and doing what you doing now you	1761	http://lingtools.uoregon.edu/coraal/explorer/browse.php?what=DCB_se2_ag4_m_01_1.txt&line=1761&settime=2346.2208
374	16458	DCB_se2_ag4_m_01_1	DCB_se2_ag4_m_01	3880.4813	3880.8313	morning	N	12631	M AO1 R N IH0 N	0.03	N	N	N	Cause they wake up in the morning, doing the same thing they do each and every day.	2996	http://lingtools.uoregon.edu/coraal/explorer/browse.php?what=DCB_se2_ag4_m_01_1.txt&line=2996&settime=3879.4813
389	16354	DCB_se2_ag4_m_01_1	DCB_se2_ag4_m_01	2878.7407	2879.0907	saying	VAG	9071	S EY1 IH0 N	0.03	N	N	N	And was honest. Well only thing wasn't honest was you saying that you wasn't sposta be here.	2200	http://lingtools.uoregon.edu/coraal/explorer/browse.php?what=DCB_se2_ag4_m_01_1.txt&line=2200&settime=2877.7407
427	16382	DCB_se2_ag4_m_01_1	DCB_se2_ag4_m_01	3135.1461	3135.4461	going	VAG	9974	G OW1 IH0 N	0.05	N	N	N	is- is- is- is- is /going on/. You don't hear that but you can hear that- that-	2382	http://lingtools.uoregon.edu/coraal/explorer/browse.php?what=DCB_se2_ag4_m_01_1.txt&line=2382&settime=3134.1461
444	16154	DCB_se2_ag4_m_01_1	DCB_se2_ag4_m_01	1046.316	1046.506	running	VAG	3038	R AH1 N IH0 N	0.03	N	N	N	And it's like I'm just running over top of you. It's- it's-	788	http://lingtools.uoregon.edu/coraal/explorer/browse.php?what=DCB_se2_ag4_m_01_1.txt&line=788&settime=1045.316
446	16403	DCB_se2_ag4_m_01_1	DCB_se2_ag4_m_01	3321.1112	3321.3312	sitting	VAG	10662	S IH1 T IH0 N	0.03	N	N	N	this that and the other. And I always watch my- my father be sitting there dancing with my moms.	2526	http://lingtools.uoregon.edu/coraal/explorer/browse.php?what=DCB_se2_ag4_m_01_1.txt&line=2526&settime=3320.1112
484	16456	DCB_se2_ag4_m_01_1	DCB_se2_ag4_m_01	3870.3275	3870.8975	nothing	Q+N	12610	N AH1 TH IH0 N	0.03	N	N	N	nothing here.	2986	http://lingtools.uoregon.edu/coraal/explorer/browse.php?what=DCB_se2_ag4_m_01_1.txt&line=2986&settime=3869.3275
514	16094	DCB_se2_ag4_m_01_1	DCB_se2_ag4_m_01	581.7453	582.2253	fixing	VAG	1491	F IH1 K S IH0 N	0.05	N	N	N	F- fixing breakfast, this th- It was beautiful.	417	http://lingtools.uoregon.edu/coraal/explorer/browse.php?what=DCB_se2_ag4_m_01_1.txt&line=417&settime=580.7453
597	16197	DCB_se2_ag4_m_01_1	DCB_se2_ag4_m_01	1490.888	1491.308	robbing	VAG	4466	R AA1 B IH0 N	0.08	N	N	N	Not robbing- I've never robbed a store no- I never robbed a s-	1114	http://lingtools.uoregon.edu/coraal/explorer/browse.php?what=DCB_se2_ag4_m_01_1.txt&line=1114&settime=1489.888
625	16079	DCB_se2_ag4_m_01_1	DCB_se2_ag4_m_01	441.4536	441.7436	making	VAG	979	M EY1 K IH0 N	0.03	N	N	N	You the user. You ain't the one making the money, you the user.	321	http://lingtools.uoregon.edu/coraal/explorer/browse.php?what=DCB_se2_ag4_m_01_1.txt&line=321&settime=440.4536
639	16078	DCB_se2_ag4_m_01_1	DCB_se2_ag4_m_01	427.1323	427.5723	happening	VAG	926	HH AE1 P AH0 N IH0 N	0.05	N	N	N	it's- it's- it's- this- this- this the happening. This- this make me a-	313	http://lingtools.uoregon.edu/coraal/explorer/browse.php?what=DCB_se2_ag4_m_01_1.txt&line=313&settime=426.1323
649	16196	DCB_se2_ag4_m_01_1	DCB_se2_ag4_m_01	1485.7033	1485.9733	doing	DAG	4454	D UW1 IH0 N	0.03	N	N	N	I was doing it. I was- I was-	1110	http://lingtools.uoregon.edu/coraal/explorer/browse.php?what=DCB_se2_ag4_m_01_1.txt&line=1110&settime=1484.7033
733	16482	DCB_se2_ag4_m_01_1	DCB_se2_ag4_m_01	3943.0498	3943.2198	doing	DAG	12877	D UW1 IH0 N	0.03	N	N	N	Kids doing the same thing.	3039	http://lingtools.uoregon.edu/coraal/explorer/browse.php?what=DCB_se2_ag4_m_01_1.txt&line=3039&settime=3942.0498
787	16485	DCB_se2_ag4_m_01_1	DCB_se2_ag4_m_01	4019.0356	4019.2056	nothing	Q+N	13107	N AH1 TH IH0 N	0.03	N	N	N	You didn't give 'em nothing to go on.	3098	http://lingtools.uoregon.edu/coraal/explorer/browse.php?what=DCB_se2_ag4_m_01_1.txt&line=3098&settime=4018.0356
797	16319	DCB_se2_ag4_m_01_1	DCB_se2_ag4_m_01	2485.188	2485.498	motherfucking	ADJ	7654	M AH1 DH ER0 F AH1 K IH0 N	0.03	N	N	N	this that and the other, how [nice they look, this that and the other.] Boy I'm like, the- a- a pair of tennis shoes when we was coming up, a motherfucking a pair of tennis shoes was five dollars.	1873	http://lingtools.uoregon.edu/coraal/explorer/browse.php?what=DCB_se2_ag4_m_01_1.txt&line=1873&settime=2484.188
807	16457	DCB_se2_ag4_m_01_1	DCB_se2_ag4_m_01	3878.8898	3879.1898	nothing	Q+N	12624	N AH1 TH IH0 N	0.15	N	N	N	They don't say nothing.	2994	http://lingtools.uoregon.edu/coraal/explorer/browse.php?what=DCB_se2_ag4_m_01_1.txt&line=2994&settime=3877.8898
952	16384	DCB_se2_ag4_m_01_1	DCB_se2_ag4_m_01	3142.3008	3142.5008	coming	VAG	10010	K AH1 M IH0 N	0.03	N	N	N	coming up in Southeast DC, it's the same thing. You don't- you ain't wanna listen.	2390	http://lingtools.uoregon.edu/coraal/explorer/browse.php?what=DCB_se2_ag4_m_01_1.txt&line=2390&settime=3141.3008
956	16236	DCB_se2_ag4_m_01_1	DCB_se2_ag4_m_01	1826.791	1827.061	doing	DAG	5506	D UW1 IH0 N	0.03	N	N	N	You ain't doing that. You- you- you playing a game. You still hustling.	1378	http://lingtools.uoregon.edu/coraal/explorer/browse.php?what=DCB_se2_ag4_m_01_1.txt&line=1378&settime=1825.791
85	11321	DCB_se1_ag4_m_01_1	DCB_se1_ag4_m_01	1002.0605	1002.4005	trying	VAG	2965	T R AY1 N	0.04	N	N	N	I w- I tr- started trying it myself but I didn't know what- what to look for in the high, didn't know what to expect from the high so I was smoking it.	820	http://lingtools.uoregon.edu/coraal/explorer/browse.php?what=DCB_se1_ag4_m_01_1.txt&line=820&settime=1001.0605
148	11436	DCB_se1_ag4_m_01_1	DCB_se1_ag4_m_01	1989.6626	1990.0426	anything	Q+N	6575	EH1 N IY0 TH IH2 NG	0.15	NG	G	G	nobody beat 'em up, you know anything like that uh,	1645	http://lingtools.uoregon.edu/coraal/explorer/browse.php?what=DCB_se1_ag4_m_01_1.txt&line=1645&settime=1988.6626
154	11378	DCB_se1_ag4_m_01_1	DCB_se1_ag4_m_01	1567.7767	1568.0067	everything	Q+N	5005	EH1 V R IY0 TH IH2 NG	0.04	NG	G	N	when I got into the room, and within three months at the time, my sister's paying my rent and everything I was a- you know /going/ back and forth down	1313	http://lingtools.uoregon.edu/coraal/explorer/browse.php?what=DCB_se1_ag4_m_01_1.txt&line=1313&settime=1566.7767
273	11463	DCB_se1_ag4_m_01_1	DCB_se1_ag4_m_01	2260.8197	2261.0497	looking	VAG	7739	L UH1 K IH0 NG	0.06	NG	G	N	squeaky clean looking guy, young guy.	1885	http://lingtools.uoregon.edu/coraal/explorer/browse.php?what=DCB_se1_ag4_m_01_1.txt&line=1885&settime=2259.8197
281	11246	DCB_se1_ag4_m_01_1	DCB_se1_ag4_m_01	470.5468	470.7868	doing	DAG	1173	D UW1 IH0 N	0.04	N	N	N	a lot more people started doing it and younger people started doing it.	377	http://lingtools.uoregon.edu/coraal/explorer/browse.php?what=DCB_se1_ag4_m_01_1.txt&line=377&settime=469.5468
397	11276	DCB_se1_ag4_m_01_1	DCB_se1_ag4_m_01	619.7795	620.3695	scheming	VAG	1708	S K IY1 M IH0 N	0.04	N	N	N	scheming and hustling and- and you know doing what we could to get money you know to support our heroin habits.	495	http://lingtools.uoregon.edu/coraal/explorer/browse.php?what=DCB_se1_ag4_m_01_1.txt&line=495&settime=618.7795
469	11414	DCB_se1_ag4_m_01_1	DCB_se1_ag4_m_01	1814.5857	1814.9957	using	VAG	5913	Y UW1 Z IH0 NG	0.06	NG	N	N	Not using, staying clean,	1523	http://lingtools.uoregon.edu/coraal/explorer/browse.php?what=DCB_se1_ag4_m_01_1.txt&line=1523&settime=1813.5857
547	11438	DCB_se1_ag4_m_01_1	DCB_se1_ag4_m_01	2054.1235	2054.4835	whoopings	NS	6850	W HH UW1 P IH0 NG S	0.06	NG	N	N	You know we got our whoopings we got w-	1691	http://lingtools.uoregon.edu/coraal/explorer/browse.php?what=DCB_se1_ag4_m_01_1.txt&line=1691&settime=2053.1235
573	11320	DCB_se1_ag4_m_01_1	DCB_se1_ag4_m_01	994.8035	995.1635	selling	VAG	2938	S EH1 L IH0 N	0.06	N	N	G	eventually I saw it as a means of like me hustling and selling some of it,	814	http://lingtools.uoregon.edu/coraal/explorer/browse.php?what=DCB_se1_ag4_m_01_1.txt&line=814&settime=993.8035
631	11353	DCB_se1_ag4_m_01_1	DCB_se1_ag4_m_01	1351.06	1351.23	doing	DAG	4237	D UW1 IH0 N	0.03	N	N	N	and go back to shooting heroin or either as the year- as the later years came we started doing the-	1117	http://lingtools.uoregon.edu/coraal/explorer/browse.php?what=DCB_se1_ag4_m_01_1.txt&line=1117&settime=1350.06
632	11392	DCB_se1_ag4_m_01_1	DCB_se1_ag4_m_01	1636.964	1637.194	having	HAG	5282	HH AE1 V IH0 N	0.04	N	N	N	having to get dope and then get the dope not really feeling	1355	http://lingtools.uoregon.edu/coraal/explorer/browse.php?what=DCB_se1_ag4_m_01_1.txt&line=1355&settime=1635.964
640	11577	DCB_se1_ag4_m_01_1	DCB_se1_ag4_m_01	3735.6641	3735.9241	feeling	N	12792	F IY1 L IH0 N	0.06	N	N	N	Somebody that really even counted themselves out feeling like, hey you know what?	3229	http://lingtools.uoregon.edu/coraal/explorer/browse.php?what=DCB_se1_ag4_m_01_1.txt&line=3229&settime=3734.6641
699	11491	DCB_se1_ag4_m_01_1	DCB_se1_ag4_m_01	2696.0249	2696.3449	growing	VAG	9170	G R OW1 IH0 N	0.04	N	N	N	me growing up	2295	http://lingtools.uoregon.edu/coraal/explorer/browse.php?what=DCB_se1_ag4_m_01_1.txt&line=2295&settime=2695.0249
723	11452	DCB_se1_ag4_m_01_1	DCB_se1_ag4_m_01	2188.0022	2188.2522	seeing	VAG	7405	S IY1 IH0 NG	0.05	NG	G	G	I remember seeing guys get killed, literally get their brains blown out right in front of me,	1829	http://lingtools.uoregon.edu/coraal/explorer/browse.php?what=DCB_se1_ag4_m_01_1.txt&line=1829&settime=2187.0022
747	11312	DCB_se1_ag4_m_01_1	DCB_se1_ag4_m_01	957.5879	957.8579	switching	VAG	2805	S W IH1 CH IH0 N	0.04	N	N	G	guy starts switching from	786	http://lingtools.uoregon.edu/coraal/explorer/browse.php?what=DCB_se1_ag4_m_01_1.txt&line=786&settime=956.5879
804	11385	DCB_se1_ag4_m_01_1	DCB_se1_ag4_m_01	1599.1405	1599.2605	doing	DAG	5119	D UW1 IH0 N	0.03	N	N	N	Stopped doing the crack cocaine, stopped doing heroin	1339	http://lingtools.uoregon.edu/coraal/explorer/browse.php?what=DCB_se1_ag4_m_01_1.txt&line=1339&settime=1598.1405
865	11307	DCB_se1_ag4_m_01_1	DCB_se1_ag4_m_01	914.8457	915.1257	selling	VAG	2644	S EH1 L IH0 N	0.03	N	N	G	a lot- lot of the guys in DC that were selling crack cocaine back in the eight-	742	http://lingtools.uoregon.edu/coraal/explorer/browse.php?what=DCB_se1_ag4_m_01_1.txt&line=742&settime=913.8457
869	11340	DCB_se1_ag4_m_01_1	DCB_se1_ag4_m_01	1237.5162	1237.9362	beginning	N	3804	B IH0 G IH1 N IH0 N	0.06	N	N	N	You know in the beginning of using heroin-	1022	http://lingtools.uoregon.edu/coraal/explorer/browse.php?what=DCB_se1_ag4_m_01_1.txt&line=1022&settime=1236.5162
86	2996	DCA_se2_ag2_m_02_1	DCA_se2_ag2_m_02	858.4385	858.6785	nothing	Q+N	9077	N AH1 TH W IH0 N	0.03	N	N	N	nothing [else.]	738	http://lingtools.uoregon.edu/coraal/explorer/browse.php?what=DCA_se2_ag2_m_02_1.txt&line=738&settime=857.4385
106	3008	DCA_se2_ag2_m_02_1	DCA_se2_ag2_m_02	1100.6452	1100.8452	during	P	9771	D ER1 IH0 N	0.03	N	N	N	because during the time she was there	949	http://lingtools.uoregon.edu/coraal/explorer/browse.php?what=DCA_se2_ag2_m_02_1.txt&line=949&settime=1099.6452
109	3022	DCA_se2_ag2_m_02_1	DCA_se2_ag2_m_02	1257.769	1258.069	boring	ADJ	10301	B AO1 R IH0 N	0.03	N	N	G	and it be boring as I don't know what.	1087	http://lingtools.uoregon.edu/coraal/explorer/browse.php?what=DCA_se2_ag2_m_02_1.txt&line=1087&settime=1256.769
198	3025	DCA_se2_ag2_m_02_1	DCA_se2_ag2_m_02	1289.3108	1289.5408	something	Q+N	10413	S AH1 M TH IH0 N	0.03	N	G	N	And they will learn something and try to do better.	1116	http://lingtools.uoregon.edu/coraal/explorer/browse.php?what=DCA_se2_ag2_m_02_1.txt&line=1116&settime=1288.3108
341	3110	DCA_se2_ag2_m_02_1	DCA_se2_ag2_m_02	2528.4038	2528.6338	doing	DAG	14115	D UW1 IH0 N	0.05	N	N	N	doing something we wasn't supposed to be doing,	2153	http://lingtools.uoregon.edu/coraal/explorer/browse.php?what=DCA_se2_ag2_m_02_1.txt&line=2153&settime=2527.4038
430	3058	DCA_se2_ag2_m_02_1	DCA_se2_ag2_m_02	1766.6985	1766.9485	something	Q+N	11820	S AH1 M TH IH0 N	0.05	N	N	N	I don't care what race you are, if you do something to me,	1487	http://lingtools.uoregon.edu/coraal/explorer/browse.php?what=DCA_se2_ag2_m_02_1.txt&line=1487&settime=1765.6985
602	3087	DCA_se2_ag2_m_02_1	DCA_se2_ag2_m_02	2170.5122	2170.8422	saying	VAG	13032	S EY1 IH0 N	0.03	N	N	G	And meeting them at the bank, you know, on pay day saying uh, how about a couple dollars, Pop? you know?	1845	http://lingtools.uoregon.edu/coraal/explorer/browse.php?what=DCA_se2_ag2_m_02_1.txt&line=1845&settime=2169.5122
613	2980	DCA_se2_ag2_m_02_1	DCA_se2_ag2_m_02	625.3094	625.4994	pulling	VAG	8326	P UH1 L IH0 N	0.03	N	N	G	because he had a bad habit of pulling clothes off the line.	538	http://lingtools.uoregon.edu/coraal/explorer/browse.php?what=DCA_se2_ag2_m_02_1.txt&line=538&settime=624.3094
628	3072	DCA_se2_ag2_m_02_1	DCA_se2_ag2_m_02	1977.1156	1977.2556	being	BAG	12478	B IY1 IH0 N	0.03	N	N	N	he got that from being around other dogs,	1679	http://lingtools.uoregon.edu/coraal/explorer/browse.php?what=DCA_se2_ag2_m_02_1.txt&line=1679&settime=1976.1156
663	3096	DCA_se2_ag2_m_02_1	DCA_se2_ag2_m_02	2287.403	2287.743	visiting	VAG	13372	V IH1 Z IH0 T IH0 N	0.03	N	N	N	they came around visiting an awful lot,	1932	http://lingtools.uoregon.edu/coraal/explorer/browse.php?what=DCA_se2_ag2_m_02_1.txt&line=1932&settime=2286.403
744	3013	DCA_se2_ag2_m_02_1	DCA_se2_ag2_m_02	1159.5437	1159.8537	beginning	VAG	9974	B IH0 G IH1 N IH0 N	0.03	N	N	N	And seeing like I'm beginning to succeed now, in life <laugh>.	1005	http://lingtools.uoregon.edu/coraal/explorer/browse.php?what=DCA_se2_ag2_m_02_1.txt&line=1005&settime=1158.5437
89	8054	DCB_se1_ag2_f_02_1	DCB_se2_ag2_f_01	1188.4627	1188.7027	trying	VAG	47352	T R AY1 N	0.03	N	N	N	I'm trying to get her to do it but /Jessie/ can't do hers until six, so I- I don't know if she wanted to be [by five.]	797	http://lingtools.uoregon.edu/coraal/explorer/browse.php?what=DCB_se1_ag2_f_02_1.txt&line=797&settime=1187.4627
211	12555	DCB_se2_ag2_f_01_1	DCB_se2_ag2_f_01	2922.924	2923.144	something	Q+N	6886	S AH1 M TH IH0 N	0.03	N	N	N	when the Fab Five started it became a every weekend thing. Like, we had to do something every weekend. We was going out of town.	1998	http://lingtools.uoregon.edu/coraal/explorer/browse.php?what=DCB_se2_ag2_f_01_1.txt&line=1998&settime=2921.924
505	12537	DCB_se2_ag2_f_01_1	DCB_se2_ag2_f_01	2620.237	2620.437	going	VAG	6075	G OW1 IH0 N	0.03	N	N	N	and then once I started going to it became like fast paced and	1784	http://lingtools.uoregon.edu/coraal/explorer/browse.php?what=DCB_se2_ag2_f_01_1.txt&line=1784&settime=2619.237
566	15984	DCB_se2_ag4_f_05_1	DCB_se2_ag2_f_01	3363.5293	3363.7193	talking	VAG	40561	T AO1 K IH0 NG	0.03	NG	N	N	[<laugh>]	2290	http://lingtools.uoregon.edu/coraal/explorer/browse.php?what=DCB_se2_ag4_f_05_1.txt&line=2290&settime=3362.5293
583	12405	DCB_se2_ag2_f_01_1	DCB_se2_ag2_f_01	546.3214	546.4814	coming	VAG	1180	K AH1 M IH0 N	0.03	N	N	N	But like most- When I was coming up, it was like Most Wanted, Shut 'Em Down.	405	http://lingtools.uoregon.edu/coraal/explorer/browse.php?what=DCB_se2_ag2_f_01_1.txt&line=405&settime=545.3214
634	12392	DCB_se2_ag2_f_01_1	DCB_se2_ag2_f_01	429.9909	430.6409	anything	Q+N	956	EH1 N sil IY0 TH AY1 IH2 NG D OW1 N N OW1 AH0 B	0.03	N	N	G	not doing [anything.]	322	http://lingtools.uoregon.edu/coraal/explorer/browse.php?what=DCB_se2_ag2_f_01_1.txt&line=322&settime=428.9909
674	12460	DCB_se2_ag2_f_01_1	DCB_se2_ag2_f_01	1493.7511	1494.1811	telling	VAG	3469	AY1 T EH1 L IH0 NG	0.1	NG	N	N	[So that's what I was] telling you	1042	http://lingtools.uoregon.edu/coraal/explorer/browse.php?what=DCB_se2_ag2_f_01_1.txt&line=1042&settime=1492.7511
713	12390	DCB_se2_ag2_f_01_1	DCB_se2_ag2_f_01	427.0123	427.2423	getting	GTG	943	G IH1 T IH0 N	0.03	N	N	N	Even though I was in /RD-SCHOOL-2/, I wasn't a product of that school. So I was always the one doing all my homework, getting good grades as opposed to everybody else around me like,	320	http://lingtools.uoregon.edu/coraal/explorer/browse.php?what=DCB_se2_ag2_f_01_1.txt&line=320&settime=426.0123
95	4053	DCA_se3_ag1_f_03_1	DCA_se3_ag1_f_03	299.8381	300.4581	talking	VAG	489	T AO1 K IH0 NG	0.13	NG	G	N	And she could see me plain as day in that- See me doing my work and not talking.	261	http://lingtools.uoregon.edu/coraal/explorer/browse.php?what=DCA_se3_ag1_f_03_1.txt&line=261&settime=298.8381
238	4141	DCA_se3_ag1_f_03_1	DCA_se3_ag1_f_03	1957.5971	1958.1871	crying	VAG	3384	K R AY1 IH0 N	0.03	N	N	N	and I was crying and screaming and hollering.	1626	http://lingtools.uoregon.edu/coraal/explorer/browse.php?what=DCA_se3_ag1_f_03_1.txt&line=1626&settime=1956.5971
643	4082	DCA_se3_ag1_f_03_1	DCA_se3_ag1_f_03	929.4924	929.6924	kissing	VAG	1535	K IH1 S IH0 N	0.03	N	N	N	and then they start /kissing in the sand/	794	http://lingtools.uoregon.edu/coraal/explorer/browse.php?what=DCA_se3_ag1_f_03_1.txt&line=794&settime=928.4924
98	1740	DCA_se2_ag1_f_02_1	DCA_se2_ag1_f_02	853.2316	853.4716	something	Q+N	5435	S AH1 M TH IH0 N	0.03	N	N	N	she said, Kennedy, something like that. You know.	859	http://lingtools.uoregon.edu/coraal/explorer/browse.php?what=DCA_se2_ag1_f_02_1.txt&line=859&settime=852.2316
123	1728	DCA_se2_ag1_f_02_1	DCA_se2_ag1_f_02	510.3068	510.7568	everything	Q+N	4370	EH1 V R IY0 TH IH2 N	0.11	N	G	N	and everything.	527	http://lingtools.uoregon.edu/coraal/explorer/browse.php?what=DCA_se2_ag1_f_02_1.txt&line=527&settime=509.3068
359	1779	DCA_se2_ag1_f_02_1	DCA_se2_ag1_f_02	1374.3803	1374.6703	something	Q+N	7018	S AH1 M TH IH0 N	0.03	N	N	N	Yeah, something like that.	1377	http://lingtools.uoregon.edu/coraal/explorer/browse.php?what=DCA_se2_ag1_f_02_1.txt&line=1377&settime=1373.3803
677	1793	DCA_se2_ag1_f_02_1	DCA_se2_ag1_f_02	1500.9677	1501.2777	hollering	VAG	7358	HH AA1 L ER0 IH0 N	0.05	N	N	N	And boy, I was saying, hey ma, come on down here, but I was hollering worser than that.	1513	http://lingtools.uoregon.edu/coraal/explorer/browse.php?what=DCA_se2_ag1_f_02_1.txt&line=1513&settime=1499.9677
818	1795	DCA_se2_ag1_f_02_1	DCA_se2_ag1_f_02	1505.5157	1505.6757	saying	VAG	7371	S EY1 IH0 N	0.03	N	N	N	I was saying, I got a cramp!	1517	http://lingtools.uoregon.edu/coraal/explorer/browse.php?what=DCA_se2_ag1_f_02_1.txt&line=1517&settime=1504.5157
100	11809	DCB_se1_ag4_m_02_1	DCB_se1_ag4_m_02	2210.9831	2211.2431	walking	VAG	6895	W AO1 K IH0 N	0.03	N	N	N	walking around the neighborhood.	1649	http://lingtools.uoregon.edu/coraal/explorer/browse.php?what=DCB_se1_ag4_m_02_1.txt&line=1649&settime=2209.9831
177	11826	DCB_se1_ag4_m_02_1	DCB_se1_ag4_m_02	2314.6655	2314.8755	nothing	Q+N	7266	N AH1 TH IH0 N	0.05	N	N	N	Wasn't nothing they could do. They run all they tests and everything	1728	http://lingtools.uoregon.edu/coraal/explorer/browse.php?what=DCB_se1_ag4_m_02_1.txt&line=1728&settime=2313.6655
372	11620	DCB_se1_ag4_m_02_1	DCB_se1_ag4_m_02	199.1599	199.5099	doing	DAG	642	D UW1 IH0 N	0.07	N	N	N	and they doing things they shouldn't be doing,	127	http://lingtools.uoregon.edu/coraal/explorer/browse.php?what=DCB_se1_ag4_m_02_1.txt&line=127&settime=198.1599
470	11742	DCB_se1_ag4_m_02_1	DCB_se1_ag4_m_02	1296.1638	1296.5838	everything	Q+N	4261	EH1 V R IY0 TH IH2 N	0.07	N	N	N	Blacks call theyself moving down Fort Washington, with them- th- nice houses, big houses and everything. Big lots and everything.	927	http://lingtools.uoregon.edu/coraal/explorer/browse.php?what=DCB_se1_ag4_m_02_1.txt&line=927&settime=1295.1638
686	11734	DCB_se1_ag4_m_02_1	DCB_se1_ag4_m_02	1275.8887	1276.2387	everything	Q+N	4191	EH1 V R IY0 TH IH2 NG	0.03	NG	G	G	And ev- you know, everything- everything that's happening up here is happening down there.	915	http://lingtools.uoregon.edu/coraal/explorer/browse.php?what=DCB_se1_ag4_m_02_1.txt&line=915&settime=1274.8887
690	11825	DCB_se1_ag4_m_02_1	DCB_se1_ag4_m_02	2304.8912	2305.1712	something	Q+N	7229	S AH1 M TH IH0 N	0.03	N	N	N	like- like I'm used to using a cane or something and I ain't got no cane.	1722	http://lingtools.uoregon.edu/coraal/explorer/browse.php?what=DCB_se1_ag4_m_02_1.txt&line=1722&settime=2303.8912
701	11740	DCB_se1_ag4_m_02_1	DCB_se1_ag4_m_02	1292.0238	1292.2738	moving	VAG	4245	M UW1 V IH0 N	0.03	N	N	N	Blacks call theyself moving down Fort Washington, with them- th- nice houses, big houses and everything. Big lots and everything.	927	http://lingtools.uoregon.edu/coraal/explorer/browse.php?what=DCB_se1_ag4_m_02_1.txt&line=927&settime=1291.0238
707	11614	DCB_se1_ag4_m_02_1	DCB_se1_ag4_m_02	120.0158	120.5158	everything	Q+N	368	EH1 V R IY0 TH IH2 NG	0.11	NG	G	G	Everything now is pick up a pistol, man. If somebody bump into you or somebody	71	http://lingtools.uoregon.edu/coraal/explorer/browse.php?what=DCB_se1_ag4_m_02_1.txt&line=71&settime=119.0158
868	11655	DCB_se1_ag4_m_02_1	DCB_se1_ag4_m_02	403.003	403.273	offering	VAG	1355	AO1 F ER0 IH0 N	0.03	N	N	N	they, uh- they offering the black women a lot of jobs that they ain't- they had never thought of offering a black man.	263	http://lingtools.uoregon.edu/coraal/explorer/browse.php?what=DCB_se1_ag4_m_02_1.txt&line=263&settime=402.003
876	11626	DCB_se1_ag4_m_02_1	DCB_se1_ag4_m_02	224.8748	225.2448	something	Q+N	725	S AH1 M TH IH0 N	0.05	N	N	N	But in my day, if, shit- if I told my dad some- something crazy or said something, looked at him crazy,	145	http://lingtools.uoregon.edu/coraal/explorer/browse.php?what=DCB_se1_ag4_m_02_1.txt&line=145&settime=223.8748
881	11754	DCB_se1_ag4_m_02_1	DCB_se1_ag4_m_02	1468.0986	1468.3686	making	VAG	4713	M EY1 K IH0 N	0.05	N	G	G	Take your time making friends.	1080	http://lingtools.uoregon.edu/coraal/explorer/browse.php?what=DCB_se1_ag4_m_02_1.txt&line=1080&settime=1467.0986
888	11755	DCB_se1_ag4_m_02_1	DCB_se1_ag4_m_02	1482.9402	1483.3502	missing	VAG	4770	M IH1 S IH0 N	0.09	N	N	N	you go- need to leave- you go leave out in the day time, you ain't tryna come back and all your shit missing.	1090	http://lingtools.uoregon.edu/coraal/explorer/browse.php?what=DCB_se1_ag4_m_02_1.txt&line=1090&settime=1481.9402
992	11737	DCB_se1_ag4_m_02_1	DCB_se1_ag4_m_02	1282.2745	1282.6845	moving	VAG	4218	M UW1 V IH0 N	0.04	N	N	N	as moving out of an area cause of the crime.	919	http://lingtools.uoregon.edu/coraal/explorer/browse.php?what=DCB_se1_ag4_m_02_1.txt&line=919&settime=1281.2745
993	11771	DCB_se1_ag4_m_02_1	DCB_se1_ag4_m_02	1692.5759	1692.8459	beating	VAG	5400	B IY1 T IH0 N	0.03	N	N	N	We in here- yeah, we in here beating each other up and everything and	1263	http://lingtools.uoregon.edu/coraal/explorer/browse.php?what=DCB_se1_ag4_m_02_1.txt&line=1263&settime=1691.5759
101	12115	DCB_se2_ag1_f_01_1	DCB_se2_ag1_f_01	3229.8089	3230.2889	everything	Q+N	9318	EH1 V R IY0 TH IH2 N	0.03	N	N	G	hardship. It's about me appreciating everything that I've been through and everything that	2855	http://lingtools.uoregon.edu/coraal/explorer/browse.php?what=DCB_se2_ag1_f_01_1.txt&line=2855&settime=3228.8089
235	11895	DCB_se2_ag1_f_01_1	DCB_se2_ag1_f_01	741.043	741.363	building	N	2128	B IH1 L D IH0 NG	0.03	NG	N	N	/RD-NAME-3/ did not have a big sister in the building anymore.	733	http://lingtools.uoregon.edu/coraal/explorer/browse.php?what=DCB_se2_ag1_f_01_1.txt&line=733&settime=740.043
352	12055	DCB_se2_ag1_f_01_1	DCB_se2_ag1_f_01	2330.1754	2330.6654	anything	Q+N	6802	EH1 N IY0 TH IH2 NG	0.1	NG	G	G	[I just] want a small car. I don't want anything big.	2073	http://lingtools.uoregon.edu/coraal/explorer/browse.php?what=DCB_se2_ag1_f_01_1.txt&line=2073&settime=2329.1754
412	11975	DCB_se2_ag1_f_01_1	DCB_se2_ag1_f_01	1492.213	1492.453	going	VAG	4503	G OW1 IH0 N	0.04	N	N	N	So I- I think like going through that was like,	1337	http://lingtools.uoregon.edu/coraal/explorer/browse.php?what=DCB_se2_ag1_f_01_1.txt&line=1337&settime=1491.213
454	11962	DCB_se2_ag1_f_01_1	DCB_se2_ag1_f_01	1428.8935	1429.1035	seeing	VAG	4272	S IY1 IH0 N	0.05	N	N	N	[Yeah], probably a- like a month after. W- Like, when I [started] really knowing people, like when I really starting to get to know people. And then I started seeing people on the bus and the train,	1289	http://lingtools.uoregon.edu/coraal/explorer/browse.php?what=DCB_se2_ag1_f_01_1.txt&line=1289&settime=1427.8935
508	11899	DCB_se2_ag1_f_01_1	DCB_se2_ag1_f_01	757.0128	757.7528	everything	Q+N	2202	EH1 V R IY0 TH IH2 NG	0.16	NG	G	G	cause I talked at everything.	744	http://lingtools.uoregon.edu/coraal/explorer/browse.php?what=DCB_se2_ag1_f_01_1.txt&line=744&settime=756.0128
719	11993	DCB_se2_ag1_f_01_1	DCB_se2_ag1_f_01	1701.369	1701.579	coming	VAG	5155	K AH1 M IH0 N	0.06	N	N	N	it's like if you have that one person that would listen to what's coming out of your mouth,	1535	http://lingtools.uoregon.edu/coraal/explorer/browse.php?what=DCB_se2_ag1_f_01_1.txt&line=1535&settime=1700.369
760	11957	DCB_se2_ag1_f_01_1	DCB_se2_ag1_f_01	1384.4005	1384.6105	talking	VAG	4166	T AO1 K IH0 N	0.03	N	N	N	she started talking to me about what- what they have there,	1261	http://lingtools.uoregon.edu/coraal/explorer/browse.php?what=DCB_se2_ag1_f_01_1.txt&line=1261&settime=1383.4005
823	11969	DCB_se2_ag1_f_01_1	DCB_se2_ag1_f_01	1472.8842	1473.4642	arguing	VAG	4428	AA1 R sil M G HH Y UW0 IH0 N	0.08	N	N	N	and that's why we would say today- we're like, I don't even know why were [arguing] back then.	1323	http://lingtools.uoregon.edu/coraal/explorer/browse.php?what=DCB_se2_ag1_f_01_1.txt&line=1323&settime=1471.8842
927	12107	DCB_se2_ag1_f_01_1	DCB_se2_ag1_f_01	3164.9158	3165.2058	writing	VAG	9162	R AY1 T IH0 N	0.06	N	N	N	And that's what she said- keep writing. So I'm'a keep	2788	http://lingtools.uoregon.edu/coraal/explorer/browse.php?what=DCB_se2_ag1_f_01_1.txt&line=2788&settime=3163.9158
948	11866	DCB_se2_ag1_f_01_1	DCB_se2_ag1_f_01	338.2595	338.5195	doing	DAG	899	D UW1 IH0 N	0.05	N	N	N	in my life. And they always make sure I'm doing the best that I could possibly do.	336	http://lingtools.uoregon.edu/coraal/explorer/browse.php?what=DCB_se2_ag1_f_01_1.txt&line=336&settime=337.2595
102	11210	DCB_se1_ag4_f_01_2	DCB_se1_ag4_f_01	2495.1406	2495.7606	including	VAG	6477	IH0 N K L UW1 D IH0 N	0.03	N	N	N	some people out here starving including myself, Lord, you know.	2209	http://lingtools.uoregon.edu/coraal/explorer/browse.php?what=DCB_se1_ag4_f_01_2.txt&line=2209&settime=2494.1406
386	11159	DCB_se1_ag4_f_01_2	DCB_se1_ag4_f_01	1419.2011	1419.6611	learning	VAG	3603	L ER1 N IH0 NG	0.09	NG	N	N	I just didn't understand what was we learning from that I mean you know,	1230	http://lingtools.uoregon.edu/coraal/explorer/browse.php?what=DCB_se1_ag4_f_01_2.txt&line=1230&settime=1418.2011
461	11205	DCB_se1_ag4_f_01_2	DCB_se1_ag4_f_01	2389.5821	2389.8821	having	HAG	6196	HH AE1 V IH0 N	0.03	N	N	N	than the kids actually having fun today.	2118	http://lingtools.uoregon.edu/coraal/explorer/browse.php?what=DCB_se1_ag4_f_01_2.txt&line=2118&settime=2388.5821
737	11184	DCB_se1_ag4_f_01_2	DCB_se1_ag4_f_01	1860.7103	1861.6503	facebooking	VAG	4714	F EY1 S B UH2 K IH0 N	0.06	N	N	N	and- and- and Facebooking and	1634	http://lingtools.uoregon.edu/coraal/explorer/browse.php?what=DCB_se1_ag4_f_01_2.txt&line=1634&settime=1859.7103
779	11096	DCB_se1_ag4_f_01_2	DCB_se1_ag4_f_01	743.4279	744.0579	passing	VAG	1776	P AE1 S IH0 N	0.06	N	N	N	Busses be passing me by,	646	http://lingtools.uoregon.edu/coraal/explorer/browse.php?what=DCB_se1_ag4_f_01_2.txt&line=646&settime=742.4279
808	11197	DCB_se1_ag4_f_01_2	DCB_se1_ag4_f_01	2194.6034	2194.9634	going	VAG	5647	G OW1 IH0 N	0.05	N	N	N	Going down	1912	http://lingtools.uoregon.edu/coraal/explorer/browse.php?what=DCB_se1_ag4_f_01_2.txt&line=1912&settime=2193.6034
943	11183	DCB_se1_ag4_f_01_2	DCB_se1_ag4_f_01	1840.1795	1840.7595	everything	Q+N	4660	EH1 V R IY0 TH IH2 NG	0.14	NG	G	G	Everything we learned	1614	http://lingtools.uoregon.edu/coraal/explorer/browse.php?what=DCB_se1_ag4_f_01_2.txt&line=1614&settime=1839.1795
103	3685	DCA_se2_ag3_m_03_1	DCA_se2_ag3_m_03	233.7352	233.9952	running	VAG	514	R AH1 N IH0 NG	0.04	NG	G	G	A matter of running and tagging.	256	http://lingtools.uoregon.edu/coraal/explorer/browse.php?what=DCA_se2_ag3_m_03_1.txt&line=256&settime=232.7352
108	3728	DCA_se2_ag3_m_03_1	DCA_se2_ag3_m_03	952.431	952.721	something	Q+N	1970	S AH1 M TH IH0 N	0.04	N	N	N	uh may have some chores to do you know something to do around the house	937	http://lingtools.uoregon.edu/coraal/explorer/browse.php?what=DCA_se2_ag3_m_03_1.txt&line=937&settime=951.431
181	3782	DCA_se2_ag3_m_03_1	DCA_se2_ag3_m_03	1773.2032	1773.4932	hacking	VAG	3925	HH D AE1 K IH0 NG	0.05	NG	N	N	[Good] weather is better all [around?]	1741	http://lingtools.uoregon.edu/coraal/explorer/browse.php?what=DCA_se2_ag3_m_03_1.txt&line=1741&settime=1772.2032
337	3739	DCA_se2_ag3_m_03_1	DCA_se2_ag3_m_03	1063.9126	1064.1526	something	Q+N	2210	S AH1 M TH IH0 N	0.03	N	N	N	something the child had done,	1042	http://lingtools.uoregon.edu/coraal/explorer/browse.php?what=DCA_se2_ag3_m_03_1.txt&line=1042&settime=1062.9126
862	3708	DCA_se2_ag3_m_03_1	DCA_se2_ag3_m_03	713.1156	713.4856	swimming	N	1503	S W IH1 M IH0 N	0.05	N	N	N	swimming hole with 'em and [you know] baseball and	714	http://lingtools.uoregon.edu/coraal/explorer/browse.php?what=DCA_se2_ag3_m_03_1.txt&line=714&settime=712.1156
946	3731	DCA_se2_ag3_m_03_1	DCA_se2_ag3_m_03	982.2462	982.5462	something	Q+N	2045	S AH1 M TH IH0 NG	0.03	NG	N	N	it's something like that.	968	http://lingtools.uoregon.edu/coraal/explorer/browse.php?what=DCA_se2_ag3_m_03_1.txt&line=968&settime=981.2462
104	15077	DCB_se2_ag4_f_02_1	DCB_se2_ag4_f_02	2365.1876	2365.3876	going	VAG	5243	G OW1 IH0 N	0.03	N	N	N	it was determined that I wasn't going back to Richmond,	2330	http://lingtools.uoregon.edu/coraal/explorer/browse.php?what=DCB_se2_ag4_f_02_1.txt&line=2330&settime=2364.1876
145	15107	DCB_se2_ag4_f_02_1	DCB_se2_ag4_f_02	2716.496	2717.126	evolving	VAG	6114	IY0 V AA1 L V IH0 NG	0.1	NG	G	G	it's like the more they figured out I knew or things I could do, my position kept evolving. [It was a small] non-profit, smaller than this one. It was-	2701	http://lingtools.uoregon.edu/coraal/explorer/browse.php?what=DCB_se2_ag4_f_02_1.txt&line=2701&settime=2715.496
163	15009	DCB_se2_ag4_f_02_1	DCB_se2_ag4_f_02	1465.5922	1465.8122	being	BAG	2840	B IY1 IH0 N	0.05	N	N	N	For me being rebellious was	1432	http://lingtools.uoregon.edu/coraal/explorer/browse.php?what=DCB_se2_ag4_f_02_1.txt&line=1432&settime=1464.5922
509	15050	DCB_se2_ag4_f_02_1	DCB_se2_ag4_f_02	1947.2966	1947.5966	something	Q+N	4136	S AH1 M TH IH0 N	0.05	N	N	N	it's something they didn't think	1896	http://lingtools.uoregon.edu/coraal/explorer/browse.php?what=DCB_se2_ag4_f_02_1.txt&line=1896&settime=1946.2966
626	15100	DCB_se2_ag4_f_02_1	DCB_se2_ag4_f_02	2537.0082	2537.5082	training	N	5654	T R EY1 N IH0 NG	0.14	NG	G	G	got that training when I was in Richmond to do	2523	http://lingtools.uoregon.edu/coraal/explorer/browse.php?what=DCB_se2_ag4_f_02_1.txt&line=2523&settime=2536.0082
652	15094	DCB_se2_ag4_f_02_1	DCB_se2_ag4_f_02	2520.92	2521.17	looking	VAG	5595	L UH1 K IH0 N	0.03	N	N	N	looking for jobs, and I found	2505	http://lingtools.uoregon.edu/coraal/explorer/browse.php?what=DCB_se2_ag4_f_02_1.txt&line=2505&settime=2519.92
673	14991	DCB_se2_ag4_f_02_1	DCB_se2_ag4_f_02	1293.1177	1293.4777	morning	N	2517	M AO1 R N IH0 N	0.05	N	G	G	things like that, in the morning we might go to the waffle house cause it was	1268	http://lingtools.uoregon.edu/coraal/explorer/browse.php?what=DCB_se2_ag4_f_02_1.txt&line=1268&settime=1292.1177
718	15019	DCB_se2_ag4_f_02_1	DCB_se2_ag4_f_02	1610.3408	1610.7008	sitting	VAG	3195	S IH1 T IH0 N	0.04	N	N	N	sitting on her bed looking out the window getting high.	1578	http://lingtools.uoregon.edu/coraal/explorer/browse.php?what=DCB_se2_ag4_f_02_1.txt&line=1578&settime=1609.3408
776	14950	DCB_se2_ag4_f_02_1	DCB_se2_ag4_f_02	749.6235	749.8935	nothing	Q+N	1377	N AH1 TH IH0 N	0.05	N	N	N	So it was nothing subtle about it, I was called the white girl	743	http://lingtools.uoregon.edu/coraal/explorer/browse.php?what=DCB_se2_ag4_f_02_1.txt&line=743&settime=748.6235
826	15133	DCB_se2_ag4_f_02_1	DCB_se2_ag4_f_02	2996.692	2997.332	riding	VAG	6668	R AY1 D IH0 N	0.28	N	N	N	I got mountains, I got horses cause I love horseback riding,	2966	http://lingtools.uoregon.edu/coraal/explorer/browse.php?what=DCB_se2_ag4_f_02_1.txt&line=2966&settime=2995.692
917	15065	DCB_se2_ag4_f_02_1	DCB_se2_ag4_f_02	2167.3498	2167.8398	processing	N	4714	P R AA1 S EH0 S IH0 N	0.03	N	N	G	Traveler's Insurance they had the Medicare contracts so I was processing Medicare claims.	2119	http://lingtools.uoregon.edu/coraal/explorer/browse.php?what=DCB_se2_ag4_f_02_1.txt&line=2119&settime=2166.3498
105	1647	DCA_se2_ag1_f_01_1	DCA_se2_ag1_f_01	160.0265	160.3265	messing	VAG	232	M EH1 S IH0 N	0.03	N	N	N	playing around and messing with their stuff,	136	http://lingtools.uoregon.edu/coraal/explorer/browse.php?what=DCA_se2_ag1_f_01_1.txt&line=136&settime=159.0265
355	1652	DCA_se2_ag1_f_01_1	DCA_se2_ag1_f_01	288.764	289.214	hiding	VAG	536	HH AY1 D IH0 N	0.06	N	N	N	no hiding around my base	274	http://lingtools.uoregon.edu/coraal/explorer/browse.php?what=DCA_se2_ag1_f_01_1.txt&line=274&settime=287.764
763	1681	DCA_se2_ag1_f_01_1	DCA_se2_ag1_f_01	968.2445	968.7845	playing	VAG	1913	P L EY1 IH0 N	0.12	N	N	N	uh, stop playing.	955	http://lingtools.uoregon.edu/coraal/explorer/browse.php?what=DCA_se2_ag1_f_01_1.txt&line=955&settime=967.2445
113	18718	DCB_se3_ag4_f_02_1	DCB_se3_ag4_f_02	937.5524	937.8024	saying	VAG	1925	S EY1 IH0 NG	0.07	NG	N	N	is what I'm saying. I mean that was a little-	839	http://lingtools.uoregon.edu/coraal/explorer/browse.php?what=DCB_se3_ag4_f_02_1.txt&line=839&settime=936.5524
396	18752	DCB_se3_ag4_f_02_1	DCB_se3_ag4_f_02	2021.5345	2022.0345	mixing	VAG	4393	M IH1 K S IH0 NG	0.15	NG	G	G	So there was some mixing,	1874	http://lingtools.uoregon.edu/coraal/explorer/browse.php?what=DCB_se3_ag4_f_02_1.txt&line=1874&settime=2020.5345
473	18791	DCB_se3_ag4_f_02_1	DCB_se3_ag4_f_02	3066.8147	3067.1647	something	Q+N	6612	S AH1 M TH IH0 N	0.07	N	N	N	It was like Thursday nights or something like that.	2795	http://lingtools.uoregon.edu/coraal/explorer/browse.php?what=DCB_se3_ag4_f_02_1.txt&line=2795&settime=3065.8147
475	18824	DCB_se3_ag4_f_02_1	DCB_se3_ag4_f_02	3894.5697	3894.9697	coming	VAG	8622	K AH1 M IH0 N	0.08	N	N	N	coming up.	3502	http://lingtools.uoregon.edu/coraal/explorer/browse.php?what=DCB_se3_ag4_f_02_1.txt&line=3502&settime=3893.5697
1000	18764	DCB_se3_ag4_f_02_1	DCB_se3_ag4_f_02	2369.3561	2369.5961	being	BAG	5165	B IY1 IH0 NG	0.11	NG	G	G	that being said	2188	http://lingtools.uoregon.edu/coraal/explorer/browse.php?what=DCB_se3_ag4_f_02_1.txt&line=2188&settime=2368.3561
124	7559	DCB_se1_ag1_m_02_1	DCB_se1_ag1_m_02	2776.8514	2777.4014	skateboarding	VAG	11517	S K EY1 T B AO2 R D IH0 N	0.05	N	N	N	one of my middle school friends that I taught how to skateboard, and he kept skateboarding with me and he progressed.	2317	http://lingtools.uoregon.edu/coraal/explorer/browse.php?what=DCB_se1_ag1_m_02_1.txt&line=2317&settime=2775.8514
129	7371	DCB_se1_ag1_m_02_1	DCB_se1_ag1_m_02	996.8368	997.1968	walking	VAG	6630	W AO1 K IH0 N	0.09	N	N	N	[But] they just walking around and I just say hey to 'em,	828	http://lingtools.uoregon.edu/coraal/explorer/browse.php?what=DCB_se1_ag1_m_02_1.txt&line=828&settime=995.8368
131	7311	DCB_se1_ag1_m_02_1	DCB_se1_ag1_m_02	86.3593	86.6793	teaching	VAG	4564	T IY1 CH IH0 N	0.03	N	G	G	I normally shoot with a Cannon, but they're teaching me how to use the Nikon.	58	http://lingtools.uoregon.edu/coraal/explorer/browse.php?what=DCB_se1_ag1_m_02_1.txt&line=58&settime=85.3593
138	7624	DCB_se1_ag1_m_02_1	DCB_se1_ag1_m_02	3548.0579	3548.3379	willing	ADJ	13445	W IH1 L IH0 N	0.03	N	N	N	what they go through on this side, but it's a lot of people out there that's willing to help and support us.	2989	http://lingtools.uoregon.edu/coraal/explorer/browse.php?what=DCB_se1_ag1_m_02_1.txt&line=2989&settime=3547.0579
237	7646	DCB_se1_ag1_m_02_1	DCB_se1_ag1_m_02	3742.4142	3742.5942	being	BAG	13877	B IY1 IH0 N	0.03	N	N	N	but it's nothing wrong with being into politics,	3169	http://lingtools.uoregon.edu/coraal/explorer/browse.php?what=DCB_se1_ag1_m_02_1.txt&line=3169&settime=3741.4142
376	7478	DCB_se1_ag1_m_02_1	DCB_se1_ag1_m_02	2004.3236	2004.6136	playing	VAG	9542	P L EY1 IH0 N	0.05	N	N	N	And then after awhile, we starting playing around with him um,	1642	http://lingtools.uoregon.edu/coraal/explorer/browse.php?what=DCB_se1_ag1_m_02_1.txt&line=1642&settime=2003.3236
415	7486	DCB_se1_ag1_m_02_1	DCB_se1_ag1_m_02	2081.0072	2081.5372	doing	DAG	9749	D UW1 IH0 N	0.14	N	N	N	and that's doing-	1716	http://lingtools.uoregon.edu/coraal/explorer/browse.php?what=DCB_se1_ag1_m_02_1.txt&line=1716&settime=2080.0072
522	7357	DCB_se1_ag1_m_02_1	DCB_se1_ag1_m_02	767.8131	768.0731	going	VAG	6161	G OW1 IH0 N	0.03	N	N	G	once I got old enough to just go outside and go up the street and wander off, I started going up the street- up the hill	637	http://lingtools.uoregon.edu/coraal/explorer/browse.php?what=DCB_se1_ag1_m_02_1.txt&line=637&settime=766.8131
531	7340	DCB_se1_ag1_m_02_1	DCB_se1_ag1_m_02	566.9812	567.7012	arguing	VAG	5661	AA1 R G Y UW0 IH0 N	0.22	N	N	N	arguing,	473	http://lingtools.uoregon.edu/coraal/explorer/browse.php?what=DCB_se1_ag1_m_02_1.txt&line=473&settime=565.9812
650	7523	DCB_se1_ag1_m_02_1	DCB_se1_ag1_m_02	2392.588	2393.088	tagging	VAG	10481	T AE1 G IH0 NG	0.15	NG	N	N	Over night laser tagging.	1986	http://lingtools.uoregon.edu/coraal/explorer/browse.php?what=DCB_se1_ag1_m_02_1.txt&line=1986&settime=2391.588
682	7521	DCB_se1_ag1_m_02_1	DCB_se1_ag1_m_02	2376.2443	2376.5243	being	BAG	10448	B IY1 IH0 N	0.04	N	N	N	m- one of my favorite memories of just being down at the Boys and Girls Club.	1970	http://lingtools.uoregon.edu/coraal/explorer/browse.php?what=DCB_se1_ag1_m_02_1.txt&line=1970&settime=2375.2443
777	7322	DCB_se1_ag1_m_02_1	DCB_se1_ag1_m_02	315.678	315.958	anything	Q+N	5040	EH1 N IY0 TH IH2 NG	0.06	NG	G	G	standardized tests to get in the school or anything like that.	266	http://lingtools.uoregon.edu/coraal/explorer/browse.php?what=DCB_se1_ag1_m_02_1.txt&line=266&settime=314.678
835	7519	DCB_se1_ag1_m_02_1	DCB_se1_ag1_m_02	2365.2659	2365.8659	expanding	VAG	10416	IH0 K S P AE1 N D IH0 N	0.07	N	N	G	and again it's expanding on my art	1962	http://lingtools.uoregon.edu/coraal/explorer/browse.php?what=DCB_se1_ag1_m_02_1.txt&line=1962&settime=2364.2659
877	7341	DCB_se1_ag1_m_02_1	DCB_se1_ag1_m_02	577.1736	577.6336	fighting	VAG	5690	F AY1 T IH0 N	0.18	N	N	N	and they- Of course, they started fighting.	483	http://lingtools.uoregon.edu/coraal/explorer/browse.php?what=DCB_se1_ag1_m_02_1.txt&line=483&settime=576.1736
974	7499	DCB_se1_ag1_m_02_1	DCB_se1_ag1_m_02	2200.5853	2201.0253	having	HAG	10006	HH AE1 V IH0 N	0.14	N	N	N	having-	1816	http://lingtools.uoregon.edu/coraal/explorer/browse.php?what=DCB_se1_ag1_m_02_1.txt&line=1816&settime=2199.5853
126	18903	DCB_se3_ag4_m_01_1	DCB_se3_ag4_m_01	1145.0337	1145.1637	saying	VAG	7377	S EY1 IH0 N	0.03	N	N	N	That's a big thing that young people say. You know what I'm saying? No.	1056	http://lingtools.uoregon.edu/coraal/explorer/browse.php?what=DCB_se3_ag4_m_01_1.txt&line=1056&settime=1144.0337
150	18945	DCB_se3_ag4_m_01_1	DCB_se3_ag4_m_01	1685.9317	1686.3317	taking	VAG	8541	T EY1 K IH0 N	0.06	N	N	N	taking stock in for who we are we're a strong	1533	http://lingtools.uoregon.edu/coraal/explorer/browse.php?what=DCB_se3_ag4_m_01_1.txt&line=1533&settime=1684.9317
156	18996	DCB_se3_ag4_m_01_1	DCB_se3_ag4_m_01	2491.4579	2491.7279	wanting	VAG	10522	W AA1 N IH0 N	0.03	N	N	N	mindset of wanting to do something right.	2204	http://lingtools.uoregon.edu/coraal/explorer/browse.php?what=DCB_se3_ag4_m_01_1.txt&line=2204&settime=2490.4579
411	18898	DCB_se3_ag4_m_01_1	DCB_se3_ag4_m_01	1111.4625	1111.8225	meeting	N	7291	M IY1 T IH0 N	0.09	N	N	N	But when you ask 'em, okay, well spell out meeting. (atypical pronunciation)	1016	http://lingtools.uoregon.edu/coraal/explorer/browse.php?what=DCB_se3_ag4_m_01_1.txt&line=1016&settime=1110.4625
544	18838	DCB_se3_ag4_m_01_1	DCB_se3_ag4_m_01	152.7385	153.1785	buildings	NS	4941	B IH1 L D IH0 NG Z	0.06	NG	G	G	buildings around. They have a lot of l- rooftop things where they're up and	139	http://lingtools.uoregon.edu/coraal/explorer/browse.php?what=DCB_se3_ag4_m_01_1.txt&line=139&settime=151.7385
926	18984	DCB_se3_ag4_m_01_1	DCB_se3_ag4_m_01	2340.273	2340.453	talking	VAG	10048	T AO1 K IH0 N	0.03	N	N	N	And now they're talking about, you know, well Trump's doing so and so. It's like	2082	http://lingtools.uoregon.edu/coraal/explorer/browse.php?what=DCB_se3_ag4_m_01_1.txt&line=2082&settime=2339.273
977	18982	DCB_se3_ag4_m_01_1	DCB_se3_ag4_m_01	2238.9176	2239.2076	seeing	VAG	9811	S IY1 IH0 N	0.05	N	N	G	And they were seeing that as they k- I think what happens is is that they were seeing is that when they killed	2006	http://lingtools.uoregon.edu/coraal/explorer/browse.php?what=DCB_se3_ag4_m_01_1.txt&line=2006&settime=2237.9176
127	2097	DCA_se2_ag1_f_07_1	DCA_se2_ag1_f_07	917.6915	918.0115	running	VAG	8134	R AH1 N IH0 N	0.09	N	N	N	He's a running out the hole- You know how you live in a house [between] two walls, it was a hole?	723	http://lingtools.uoregon.edu/coraal/explorer/browse.php?what=DCA_se2_ag1_f_07_1.txt&line=723&settime=916.6915
277	2066	DCA_se2_ag1_f_07_1	DCA_se2_ag1_f_07	352.3457	352.9657	going	VAG	6816	G OW1 IH0 N	0.39	N	N	N	You are not it. And you keep on going around til	254	http://lingtools.uoregon.edu/coraal/explorer/browse.php?what=DCA_se2_ag1_f_07_1.txt&line=254&settime=351.3457
130	103	DCA_se1_ag1_f_02_1	DCA_se1_ag1_f_02	1236.3218	1236.8518	something	Q+N	2447	S AH1 M TH IH0 N	0.11	N	N	N	Then somebody do something,	1162	http://lingtools.uoregon.edu/coraal/explorer/browse.php?what=DCA_se1_ag1_f_02_1.txt&line=1162&settime=1235.3218
435	85	DCA_se1_ag1_f_02_1	DCA_se1_ag1_f_02	1001.4546	1001.8846	everything	Q+N	2060	EH1 V R IY0 TH IH2 NG	0.07	NG	G	G	for everything else, /I [think/.]	953	http://lingtools.uoregon.edu/coraal/explorer/browse.php?what=DCA_se1_ag1_f_02_1.txt&line=953&settime=1000.4546
717	117	DCA_se1_ag1_f_02_1	DCA_se1_ag1_f_02	1408.8835	1409.3535	something	Q+N	2917	S AH1 M TH IH0 N	0.12	N	N	N	and you make some letters, she gonna always tell you, you try to do it your best, she gonna always tell you something wrong now. That's the best you can do, and she gonna tell you that's wrong.	1284	http://lingtools.uoregon.edu/coraal/explorer/browse.php?what=DCA_se1_ag1_f_02_1.txt&line=1284&settime=1407.8835
802	72	DCA_se1_ag1_f_02_1	DCA_se1_ag1_f_02	721.1752	721.6252	marrying	VAG	1516	M EH1 R IY0 IH0 N	0.09	N	N	N	the one she sposta be marrying-	690	http://lingtools.uoregon.edu/coraal/explorer/browse.php?what=DCA_se1_ag1_f_02_1.txt&line=690&settime=720.1752
874	39	DCA_se1_ag1_f_02_1	DCA_se1_ag1_f_02	190.5455	191.0855	something	Q+N	367	S AH1 M TH IH0 N	0.14	N	N	N	k- sorts like money or something.	183	http://lingtools.uoregon.edu/coraal/explorer/browse.php?what=DCA_se1_ag1_f_02_1.txt&line=183&settime=189.5455
132	1427	DCA_se1_ag3_m_01_1	DCA_se1_ag3_m_01	2025.9012	2026.4512	fishing	N	7526	F IH1 SH IH0 N	0.14	N	N	N	one sport that we really cherished was fishing.	1840	http://lingtools.uoregon.edu/coraal/explorer/browse.php?what=DCA_se1_ag3_m_01_1.txt&line=1840&settime=2024.9012
193	1334	DCA_se1_ag3_m_01_1	DCA_se1_ag3_m_01	80.1351	80.4851	tossing	VAG	3610	T AO1 S IH0 N	0.03	N	N	N	It was just like tossing a coin.	92	http://lingtools.uoregon.edu/coraal/explorer/browse.php?what=DCA_se1_ag3_m_01_1.txt&line=92&settime=79.1351
416	1401	DCA_se1_ag3_m_01_1	DCA_se1_ag3_m_01	1433.242	1433.812	laying	VAG	6577	L EY1 IH0 N	0.15	N	N	N	laying	1362	http://lingtools.uoregon.edu/coraal/explorer/browse.php?what=DCA_se1_ag3_m_01_1.txt&line=1362&settime=1432.242
465	1359	DCA_se1_ag3_m_01_1	DCA_se1_ag3_m_01	739.5048	740.0148	getting	GTG	4807	G IH1 T IH0 N	0.21	N	N	N	that they thought they were getting,	711	http://lingtools.uoregon.edu/coraal/explorer/browse.php?what=DCA_se1_ag3_m_01_1.txt&line=711&settime=738.5048
496	1350	DCA_se1_ag3_m_01_1	DCA_se1_ag3_m_01	506.1809	506.5109	looking	VAG	4305	L UH1 K IH0 N	0.05	N	N	N	people looking for him to kill him.	477	http://lingtools.uoregon.edu/coraal/explorer/browse.php?what=DCA_se1_ag3_m_01_1.txt&line=477&settime=505.1809
497	1361	DCA_se1_ag3_m_01_1	DCA_se1_ag3_m_01	754.4726	754.9426	turning	VAG	4849	T ER1 N IH0 N	0.11	N	N	N	So that's about that time church meeting was /turning out/.	725	http://lingtools.uoregon.edu/coraal/explorer/browse.php?what=DCA_se1_ag3_m_01_1.txt&line=725&settime=753.4726
506	1369	DCA_se1_ag3_m_01_1	DCA_se1_ag3_m_01	845.7714	846.0814	laying	VAG	5048	L EY1 IH0 N	0.08	N	N	N	After they shot up the whole town, I mean people just laying in the street just like Vietnam I guess.	825	http://lingtools.uoregon.edu/coraal/explorer/browse.php?what=DCA_se1_ag3_m_01_1.txt&line=825&settime=844.7714
512	1381	DCA_se1_ag3_m_01_1	DCA_se1_ag3_m_01	1094.0721	1094.5221	steering	VAG	5683	S T IH1 R IH0 N	0.07	N	N	N	one, the end of it was going this way and the other part was [steering there], with with the people that had to protects it and they was gone with the rifles you know.	1059	http://lingtools.uoregon.edu/coraal/explorer/browse.php?what=DCA_se1_ag3_m_01_1.txt&line=1059&settime=1093.0721
134	1179	DCA_se1_ag3_f_01_1	DCA_se1_ag3_f_01	1473.783	1474.113	building	N	10394	B IH1 L D IH0 N	0.04	N	N	N	and I live in an apartment building. And I know it's something going on in the uh, /Sure/ Project,	1180	http://lingtools.uoregon.edu/coraal/explorer/browse.php?what=DCA_se1_ag3_f_01_1.txt&line=1180&settime=1472.783
330	1141	DCA_se1_ag3_f_01_1	DCA_se1_ag3_f_01	620.7912	621.0812	during	P	8922	D UH1 R IH0 N	0.05	N	G	N	because during the summer when I can take them to the uh, children's shows, they like to go.	508	http://lingtools.uoregon.edu/coraal/explorer/browse.php?what=DCA_se1_ag3_f_01_1.txt&line=508&settime=619.7912
500	1160	DCA_se1_ag3_f_01_1	DCA_se1_ag3_f_01	1000.7575	1001.1875	nothing	Q+N	9523	N AH1 TH IH0 NG	0.06	NG	G	G	Nothing really did. I mean I- I knew I had to get it	808	http://lingtools.uoregon.edu/coraal/explorer/browse.php?what=DCA_se1_ag3_f_01_1.txt&line=808&settime=999.7575
636	1182	DCA_se1_ag3_f_01_1	DCA_se1_ag3_f_01	1491.2942	1491.6042	going	VAG	10433	G OW1 IH0 N	0.07	N	G	G	things going on up at the uh, school,	1193	http://lingtools.uoregon.edu/coraal/explorer/browse.php?what=DCA_se1_ag3_f_01_1.txt&line=1193&settime=1490.2942
813	1189	DCA_se1_ag3_f_01_1	DCA_se1_ag3_f_01	1585.3248	1585.6948	something	Q+N	10580	S AH1 M TH IH0 NG	0.09	NG	G	G	you really have something to keep you occupied.	1266	http://lingtools.uoregon.edu/coraal/explorer/browse.php?what=DCA_se1_ag3_f_01_1.txt&line=1266&settime=1584.3248
921	1196	DCA_se1_ag3_f_01_1	DCA_se1_ag3_f_01	1771.4352	1772.0252	anything	Q+N	10803	EH1 N IY0 TH IH2 NG	0.16	NG	G	G	about being anything professionally really.	1396	http://lingtools.uoregon.edu/coraal/explorer/browse.php?what=DCA_se1_ag3_f_01_1.txt&line=1396&settime=1770.4352
136	876	DCA_se1_ag1_m_07_2	DCA_se1_ag1_m_07	329.5739	329.9639	skating	N	3739	S K EY1 T IH0 N	0.03	N	G	G	I went to skating rink, I got shot. Like your mother might say,	210	http://lingtools.uoregon.edu/coraal/explorer/browse.php?what=DCA_se1_ag1_m_07_2.txt&line=210&settime=328.5739
161	802	DCA_se1_ag1_m_07_1	DCA_se1_ag1_m_07	351.3793	351.8593	something	Q+N	4171	S AH1 M TH IH0 N	0.04	N	N	N	Every now and then when something, you know, uh,	273	http://lingtools.uoregon.edu/coraal/explorer/browse.php?what=DCA_se1_ag1_m_07_1.txt&line=273&settime=350.3793
206	864	DCA_se1_ag1_m_07_2	DCA_se1_ag1_m_07	235.8555	236.2855	stopping	VAG	3442	S T AA1 P IH0 N	0.03	N	N	N	so you know, we was stopping to help him, you know. And	150	http://lingtools.uoregon.edu/coraal/explorer/browse.php?what=DCA_se1_ag1_m_07_2.txt&line=150&settime=234.8555
286	910	DCA_se1_ag1_m_07_2	DCA_se1_ag1_m_07	757.9636	758.2736	shooting	VAG	4978	SH UW1 T IH0 N	0.05	N	N	N	No- Yeah, I've seen him on a news reel one time when he was shooting pool,	472	http://lingtools.uoregon.edu/coraal/explorer/browse.php?what=DCA_se1_ag1_m_07_2.txt&line=472&settime=756.9636
495	878	DCA_se1_ag1_m_07_2	DCA_se1_ag1_m_07	342.3024	342.6324	something	Q+N	3787	S AH1 M TH IH0 N	0.05	N	N	N	Like next year, something else will happen, you know, where	220	http://lingtools.uoregon.edu/coraal/explorer/browse.php?what=DCA_se1_ag1_m_07_2.txt&line=220&settime=341.3024
535	869	DCA_se1_ag1_m_07_2	DCA_se1_ag1_m_07	288.3088	288.7888	happening	VAG	3612	HH AE1 P N IH0 N	0.12	N	G	G	I didn't know what was happening, you know.	186	http://lingtools.uoregon.edu/coraal/explorer/browse.php?what=DCA_se1_ag1_m_07_2.txt&line=186&settime=287.3088
587	791	DCA_se1_ag1_m_07_1	DCA_se1_ag1_m_07	236.3293	236.6193	something	Q+N	3870	S AH1 M TH IH0 N	0.03	N	N	N	go to something a little higher.	192	http://lingtools.uoregon.edu/coraal/explorer/browse.php?what=DCA_se1_ag1_m_07_1.txt&line=192&settime=235.3293
665	846	DCA_se1_ag1_m_07_2	DCA_se1_ag1_m_07	10.2627	10.5627	telling	VAG	2797	T EH1 L IH0 N	0.04	N	N	G	Oh, I was telling you that, uh,	8	http://lingtools.uoregon.edu/coraal/explorer/browse.php?what=DCA_se1_ag1_m_07_2.txt&line=8&settime=9.2627
947	807	DCA_se1_ag1_m_07_1	DCA_se1_ag1_m_07	424.6376	424.9776	kissing	N	4411	K IH1 S IH0 N	0.05	N	N	N	than he did, and then you know, they were kissing and things. And that's what really blew my mind, [you know.]	331	http://lingtools.uoregon.edu/coraal/explorer/browse.php?what=DCA_se1_ag1_m_07_1.txt&line=331&settime=423.6376
143	4003	DCA_se3_ag1_f_02_1	DCA_se3_ag1_f_02	349.8242	350.4342	fighting	VAG	4969	F AY1 T IH0 N	0.16	N	N	N	fighting	322	http://lingtools.uoregon.edu/coraal/explorer/browse.php?what=DCA_se3_ag1_f_02_1.txt&line=322&settime=348.8242
144	5583	DCA_se3_ag2_f_05_1	DCA_se3_ag2_f_05	442.0931	442.4231	hitting	VAG	5163	HH IH1 T IH0 NG	0.08	NG	G	G	And Steven and Betty were in a car and of course they had to swerve to avoid hitting the motorcycle and of course Rodney was thrown off and his head	340	http://lingtools.uoregon.edu/coraal/explorer/browse.php?what=DCA_se3_ag2_f_05_1.txt&line=340&settime=441.0931
448	5629	DCA_se3_ag2_f_05_1	DCA_se3_ag2_f_05	1396.6896	1397.0796	working	VAG	7000	W ER1 K IH0 NG	0.09	NG	G	G	And we discuss the drill work and go into whatever we're discussing or working on at that point.	960	http://lingtools.uoregon.edu/coraal/explorer/browse.php?what=DCA_se3_ag2_f_05_1.txt&line=960&settime=1395.6896
659	5574	DCA_se3_ag2_f_05_1	DCA_se3_ag2_f_05	79.7896	80.2396	stepping	VAG	4458	S T EH1 P IH0 NG	0.09	NG	G	G	without stepping on lines-	60	http://lingtools.uoregon.edu/coraal/explorer/browse.php?what=DCA_se3_ag2_f_05_1.txt&line=60&settime=78.7896
667	5611	DCA_se3_ag2_f_05_1	DCA_se3_ag2_f_05	1047.3387	1048.0887	vacationing	N	6374	V EY0 K EY1 SH N IH0 NG	0.14	NG	G	G	Or maybe they were just there vacationing and used to come	754	http://lingtools.uoregon.edu/coraal/explorer/browse.php?what=DCA_se3_ag2_f_05_1.txt&line=754&settime=1046.3387
887	5606	DCA_se3_ag2_f_05_1	DCA_se3_ag2_f_05	915.2066	916.1066	embarrassing	VAG	6109	IH0 M B EH1 R AH0 S IH0 NG	0.14	NG	G	G	But it was just a way she had of embarrassing me.	676	http://lingtools.uoregon.edu/coraal/explorer/browse.php?what=DCA_se3_ag2_f_05_1.txt&line=676&settime=914.2066
152	19095	DCB_se3_ag4_m_02_1	DCB_se3_ag4_m_02	766.2083	766.6783	recruiting	N	1667	R IH0 K R UW1 T IH0 NG	0.05	NG	G	G	that were also taking in and re- recruiting and taking in black students at the time.	689	http://lingtools.uoregon.edu/coraal/explorer/browse.php?what=DCB_se3_ag4_m_02_1.txt&line=689&settime=765.2083
346	19126	DCB_se3_ag4_m_02_2	DCB_se3_ag4_m_02	379.3642	379.7642	training	N	868	T R EY1 N IH0 NG	0.05	NG	G	G	playing or in training,	385	http://lingtools.uoregon.edu/coraal/explorer/browse.php?what=DCB_se3_ag4_m_02_2.txt&line=385&settime=378.3642
568	19060	DCB_se3_ag4_m_02_1	DCB_se3_ag4_m_02	205.2408	205.5008	being	BAG	442	B IY1 IH0 N	0.05	N	G	G	the, um, T Street neighborhood and- and being there and being there	160	http://lingtools.uoregon.edu/coraal/explorer/browse.php?what=DCB_se3_ag4_m_02_1.txt&line=160&settime=204.2408
648	19083	DCB_se3_ag4_m_02_1	DCB_se3_ag4_m_02	560.2568	560.6168	growing	VAG	1275	G R OW1 IH0 N	0.09	N	G	G	Larry's house, who was a good friend of mine growing up,	490	http://lingtools.uoregon.edu/coraal/explorer/browse.php?what=DCB_se3_ag4_m_02_1.txt&line=490&settime=559.2568
767	19174	DCB_se3_ag4_m_02_5	DCB_se3_ag4_m_02	88.6015	88.9315	evening	NPR	200	IY1 V N IH0 NG	0.06	NG	G	G	Washington- the Evening Star.	79	http://lingtools.uoregon.edu/coraal/explorer/browse.php?what=DCB_se3_ag4_m_02_5.txt&line=79&settime=87.6015
854	19140	DCB_se3_ag4_m_02_3	DCB_se3_ag4_m_02	227.6956	227.9956	putting	VAG	499	P UH1 T IH0 N	0.08	N	G	G	They were the ones that were putting on a lot of the black plays.	209	http://lingtools.uoregon.edu/coraal/explorer/browse.php?what=DCB_se3_ag4_m_02_3.txt&line=209&settime=226.6956
879	19149	DCB_se3_ag4_m_02_3	DCB_se3_ag4_m_02	296.0078	296.3378	thinking	VAG	639	TH IH1 NG K IH0 NG	0.07	NG	G	G	I- I- I- I also now in thinking about it think that it was a time	274	http://lingtools.uoregon.edu/coraal/explorer/browse.php?what=DCB_se3_ag4_m_02_3.txt&line=274&settime=295.0078
883	19076	DCB_se3_ag4_m_02_1	DCB_se3_ag4_m_02	520.4185	521.6085	encouraging	ADJ	1175	IH0 N K ER1 AH0 JH IH0 NG	0.44	NG	G	G	encouraging and	448	http://lingtools.uoregon.edu/coraal/explorer/browse.php?what=DCB_se3_ag4_m_02_1.txt&line=448&settime=519.4185
972	19066	DCB_se3_ag4_m_02_1	DCB_se3_ag4_m_02	309.7714	310.0314	looking	VAG	743	L UH1 K IH0 N	0.04	N	G	G	looking to diversify.	260	http://lingtools.uoregon.edu/coraal/explorer/browse.php?what=DCB_se3_ag4_m_02_1.txt&line=260&settime=308.7714
155	13256	DCB_se2_ag3_f_01_1	DCB_se2_ag3_f_01	1731.0004	1731.2604	making	VAG	4790	M EY1 K IH0 N	0.03	N	N	N	and making myself a viable member,	1256	http://lingtools.uoregon.edu/coraal/explorer/browse.php?what=DCB_se2_ag3_f_01_1.txt&line=1256&settime=1730.0004
158	13236	DCB_se2_ag3_f_01_1	DCB_se2_ag3_f_01	1582.8403	1583.3903	drowning	VAG	4302	D R AW1 N IH0 N	0.04	N	N	N	And if you ever are in a position where you're drowning, the organization that I work for	1149	http://lingtools.uoregon.edu/coraal/explorer/browse.php?what=DCB_se2_ag3_f_01_1.txt&line=1149&settime=1581.8403
162	13251	DCB_se2_ag3_f_01_1	DCB_se2_ag3_f_01	1705.2102	1705.6102	challenging	VAG	4711	CH AE1 L AH0 N JH IH0 N	0.05	N	G	G	as I was. Um, so that was the most challenging thing that I've experienced here.	1236	http://lingtools.uoregon.edu/coraal/explorer/browse.php?what=DCB_se2_ag3_f_01_1.txt&line=1236&settime=1704.2102
280	13219	DCB_se2_ag3_f_01_1	DCB_se2_ag3_f_01	1406.2285	1406.7185	enjoying	VAG	3780	IH0 N JH OY1 IH0 N	0.03	N	N	G	You know, and we- it was actually just enjoying a childhood,	1026	http://lingtools.uoregon.edu/coraal/explorer/browse.php?what=DCB_se2_ag3_f_01_1.txt&line=1026&settime=1405.2285
353	13163	DCB_se2_ag3_f_01_1	DCB_se2_ag3_f_01	561.2409	561.7309	relying	VAG	1575	R IY0 L AY1 IH0 N	0.07	N	N	N	always alone or if you're relying on electronics, then when it comes time to be a team player,	377	http://lingtools.uoregon.edu/coraal/explorer/browse.php?what=DCB_se2_ag3_f_01_1.txt&line=377&settime=560.2409
494	13192	DCB_se2_ag3_f_01_1	DCB_se2_ag3_f_01	1145.1421	1145.4321	hanging	VAG	2960	HH AE1 NG G IH0 N	0.07	N	N	N	was a little different than Maryland and DC in terms of young black folks hanging out.	830	http://lingtools.uoregon.edu/coraal/explorer/browse.php?what=DCB_se2_ag3_f_01_1.txt&line=830&settime=1144.1421
504	13304	DCB_se2_ag3_f_01_1	DCB_se2_ag3_f_01	2371.0835	2371.4235	something	Q+N	6216	S AH1 M TH IH0 N	0.06	N	N	N	ninety-seven or something, she was	1755	http://lingtools.uoregon.edu/coraal/explorer/browse.php?what=DCB_se2_ag3_f_01_1.txt&line=1755&settime=2370.0835
555	13223	DCB_se2_ag3_f_01_1	DCB_se2_ag3_f_01	1456.3082	1456.5282	putting	VAG	3900	P UH1 T IH0 N	0.03	N	N	N	kind of putting down my own roots.	1069	http://lingtools.uoregon.edu/coraal/explorer/browse.php?what=DCB_se2_ag3_f_01_1.txt&line=1069&settime=1455.3082
679	13154	DCB_se2_ag3_f_01_1	DCB_se2_ag3_f_01	519.3247	519.8947	skating	N	1420	S K EY1 T IH0 NG	0.15	NG	G	G	We went bowling, we went skating, um, we didn't mind walking places.	348	http://lingtools.uoregon.edu/coraal/explorer/browse.php?what=DCB_se2_ag3_f_01_1.txt&line=348&settime=518.3247
165	2768	DCA_se2_ag1_m_05_2	DCA_se2_ag1_m_05	267.6033	267.8533	talking	VAG	1348	T AO1 K IH0 N	0.03	N	N	N	not Howard and Johnson talking about Johnston and Murphy's	196	http://lingtools.uoregon.edu/coraal/explorer/browse.php?what=DCA_se2_ag1_m_05_2.txt&line=196&settime=266.6033
422	2609	DCA_se2_ag1_m_05_1	DCA_se2_ag1_m_05	256.3868	256.6868	flipping	VAG	5536	F L IH1 P IH0 N	0.03	N	N	N	flipping a coin most times, you know	262	http://lingtools.uoregon.edu/coraal/explorer/browse.php?what=DCA_se2_ag1_m_05_1.txt&line=262&settime=255.3868
502	2741	DCA_se2_ag1_m_05_1	DCA_se2_ag1_m_05	2558.1384	2558.3284	getting	GTG	11291	G IH1 T IH0 N	0.06	N	N	N	there's gonna be some times when uh I'm- I'm getting older you know there's gonna be some times when I'm gonna wanna	2100	http://lingtools.uoregon.edu/coraal/explorer/browse.php?what=DCA_se2_ag1_m_05_1.txt&line=2100&settime=2557.1384
586	2625	DCA_se2_ag1_m_05_1	DCA_se2_ag1_m_05	599.8968	600.2668	hitting	VAG	6352	HH IH1 T IH0 NG	0.14	NG	G	G	hitting the kid in the stomach	566	http://lingtools.uoregon.edu/coraal/explorer/browse.php?what=DCA_se2_ag1_m_05_1.txt&line=566&settime=598.8968
637	2626	DCA_se2_ag1_m_05_1	DCA_se2_ag1_m_05	601.4495	601.8395	knocking	VAG	6358	N AA1 K IH0 N	0.03	N	N	G	knocking his breath out, you know.	568	http://lingtools.uoregon.edu/coraal/explorer/browse.php?what=DCA_se2_ag1_m_05_1.txt&line=568&settime=600.4495
693	2782	DCA_se2_ag1_m_05_2	DCA_se2_ag1_m_05	419.0064	419.1864	getting	GTG	1706	G IH1 T IH0 N	0.03	N	N	N	kid and you wanna be with the rest of the kids you and you /getting real mad and you just saying/	322	http://lingtools.uoregon.edu/coraal/explorer/browse.php?what=DCA_se2_ag1_m_05_2.txt&line=322&settime=418.0064
176	14548	DCB_se2_ag3_m_03_1	DCB_se2_ag3_m_03	2678.4512	2678.7812	growing	VAG	8427	G R OW1 IH0 N	0.04	N	N	N	Class Band, you know what I'm saying it was a rack of bands back then but one of the ones that I remember when I was growing up.	2330	http://lingtools.uoregon.edu/coraal/explorer/browse.php?what=DCB_se2_ag3_m_03_1.txt&line=2330&settime=2677.4512
197	14589	DCB_se2_ag3_m_03_1	DCB_se2_ag3_m_03	3011.5665	3012.0265	having	HAG	9443	HH AE1 V IH0 N	0.07	N	N	N	rappers come in and having a DJ in the background or something, this was a live band.	2616	http://lingtools.uoregon.edu/coraal/explorer/browse.php?what=DCB_se2_ag3_m_03_1.txt&line=2616&settime=3010.5665
244	14531	DCB_se2_ag3_m_03_1	DCB_se2_ag3_m_03	2463.1216	2463.3316	saying	VAG	7937	S EY1 IH0 N	0.03	N	N	N	You know what I'm saying, every single day somebody was coming past that jont.	2150	http://lingtools.uoregon.edu/coraal/explorer/browse.php?what=DCB_se2_ag3_m_03_1.txt&line=2150&settime=2462.1216
247	14351	DCB_se2_ag3_m_03_1	DCB_se2_ag3_m_03	226.3459	226.6359	being	BAG	2122	B IY1 IH0 N	0.06	N	N	N	you know being a youngin actually getting /in/ them drinks.	218	http://lingtools.uoregon.edu/coraal/explorer/browse.php?what=DCB_se2_ag3_m_03_1.txt&line=218&settime=225.3459
270	14408	DCB_se2_ag3_m_03_1	DCB_se2_ag3_m_03	838.3693	838.6293	coming	VAG	3651	K AH1 M IH0 N	0.03	N	G	N	you know what I'm saying, any neighborhood had least like four or five bands coming from it you know what I'm saying there's a lot of talent in DC, you know what I mean, it- it- it-	721	http://lingtools.uoregon.edu/coraal/explorer/browse.php?what=DCB_se2_ag3_m_03_1.txt&line=721&settime=837.3693
274	14376	DCB_se2_ag3_m_03_1	DCB_se2_ag3_m_03	490.0382	490.4582	talking	VAG	2801	T AO1 K IH0 N	0.12	N	N	N	sitting there you know what I'm saying watch him drinking beers and just talking	436	http://lingtools.uoregon.edu/coraal/explorer/browse.php?what=DCB_se2_ag3_m_03_1.txt&line=436&settime=489.0382
302	14392	DCB_se2_ag3_m_03_1	DCB_se2_ag3_m_03	756.2537	756.4837	saying	VAG	3405	S EY1 IH0 N	0.03	N	N	N	in that jont, you know what I'm saying, come back home and make like squirrel hats.	657	http://lingtools.uoregon.edu/coraal/explorer/browse.php?what=DCB_se2_ag3_m_03_1.txt&line=657&settime=755.2537
333	14511	DCB_se2_ag3_m_03_1	DCB_se2_ag3_m_03	2209.0569	2209.4769	everything	Q+N	7232	EH1 V R IY0 TH IH2 N	0.04	N	G	N	like at the house and everything but the ones that I saw all the time like,	1918	http://lingtools.uoregon.edu/coraal/explorer/browse.php?what=DCB_se2_ag3_m_03_1.txt&line=1918&settime=2208.0569
358	14551	DCB_se2_ag3_m_03_1	DCB_se2_ag3_m_03	2694.5337	2694.6537	saying	VAG	8481	S EY1 IH0 N	0.03	N	N	N	you know what I'm saying it was just a different type of party.	2350	http://lingtools.uoregon.edu/coraal/explorer/browse.php?what=DCB_se2_ag3_m_03_1.txt&line=2350&settime=2693.5337
390	14468	DCB_se2_ag3_m_03_1	DCB_se2_ag3_m_03	1696.899	1697.269	doing	DAG	5892	D UW1 IH0 N	0.05	N	N	N	stopped really doing Christmas	1463	http://lingtools.uoregon.edu/coraal/explorer/browse.php?what=DCB_se2_ag3_m_03_1.txt&line=1463&settime=1695.899
423	14619	DCB_se2_ag3_m_03_2	DCB_se2_ag3_m_03	243.9743	244.2843	working	VAG	638	W ER1 K IH0 N	0.04	N	N	N	You know that's why I've been in it for so long, been working it since I was, uh, fifteen actually.	208	http://lingtools.uoregon.edu/coraal/explorer/browse.php?what=DCB_se2_ag3_m_03_2.txt&line=208&settime=242.9743
491	14398	DCB_se2_ag3_m_03_1	DCB_se2_ag3_m_03	783.8426	784.1726	putting	VAG	3497	P UH1 T IH0 N	0.08	N	N	N	they started knocking down the houses and putting in townhouses and everything.	673	http://lingtools.uoregon.edu/coraal/explorer/browse.php?what=DCB_se2_ag3_m_03_1.txt&line=673&settime=782.8426
672	14503	DCB_se2_ag3_m_03_1	DCB_se2_ag3_m_03	2082.9071	2083.2271	saying	VAG	6903	S EY1 IH0 N	0.13	N	N	N	You know what I'm saying,	1813	http://lingtools.uoregon.edu/coraal/explorer/browse.php?what=DCB_se2_ag3_m_03_1.txt&line=1813&settime=2081.9071
884	14444	DCB_se2_ag3_m_03_1	DCB_se2_ag3_m_03	1401.6081	1402.0281	sitting	VAG	5085	S IH1 T IH0 N	0.06	N	N	N	We was sitting on- When my father bought the house in Maryland,	1199	http://lingtools.uoregon.edu/coraal/explorer/browse.php?what=DCB_se2_ag3_m_03_1.txt&line=1199&settime=1400.6081
937	14609	DCB_se2_ag3_m_03_2	DCB_se2_ag3_m_03	171.6026	171.8626	something	Q+N	486	S AH1 M TH IH0 N	0.03	N	N	N	And that's- that's- that's something that'll take you far.	154	http://lingtools.uoregon.edu/coraal/explorer/browse.php?what=DCB_se2_ag3_m_03_2.txt&line=154&settime=170.6026
183	2932	DCA_se2_ag2_m_01_1	DCA_se2_ag2_m_01	1326.1944	1326.3844	anything	Q+N	7232	EH1 N IY0 TH IH2 NG	0.03	NG	G	N	[We were] mad more than anything else.	1152	http://lingtools.uoregon.edu/coraal/explorer/browse.php?what=DCA_se2_ag2_m_01_1.txt&line=1152&settime=1325.1944
363	2891	DCA_se2_ag2_m_01_1	DCA_se2_ag2_m_01	685.3774	685.7774	everything	Q+N	5757	EH1 V R IY0 TH IH2 NG	0.06	NG	G	G	Oh you know how boys are, mischief and everything.	625	http://lingtools.uoregon.edu/coraal/explorer/browse.php?what=DCA_se2_ag2_m_01_1.txt&line=625&settime=684.3774
569	2927	DCA_se2_ag2_m_01_1	DCA_se2_ag2_m_01	1305.1824	1305.6124	firing	VAG	7163	F AY1 R IH0 N	0.07	N	N	N	and that part I was burning. So w- they got that out, then they started firing back, and they were f-	1134	http://lingtools.uoregon.edu/coraal/explorer/browse.php?what=DCA_se2_ag2_m_01_1.txt&line=1134&settime=1304.1824
184	7654	DCB_se1_ag1_m_03_1	DCB_se1_ag1_m_03	198.6165	198.8365	getting	GTG	3962	G EH1 T IH0 N	0.05	N	N	N	I'm wo- I'm getting a- I'm getting a summer job next summer though.	215	http://lingtools.uoregon.edu/coraal/explorer/browse.php?what=DCB_se1_ag1_m_03_1.txt&line=215&settime=197.6165
208	7692	DCB_se1_ag1_m_03_1	DCB_se1_ag1_m_03	831.5284	831.8184	looking	VAG	4950	L UH1 K IH0 N	0.03	N	N	N	Then my grandmother, she get to looking for me.	833	http://lingtools.uoregon.edu/coraal/explorer/browse.php?what=DCB_se1_ag1_m_03_1.txt&line=833&settime=830.5284
269	7787	DCB_se1_ag1_m_03_1	DCB_se1_ag1_m_03	2371.6216	2371.8416	tearing	VAG	8536	T EH1 R IH0 N	0.03	N	N	N	Like I was tearing up that jam.	2512	http://lingtools.uoregon.edu/coraal/explorer/browse.php?what=DCB_se1_ag1_m_03_1.txt&line=2512&settime=2370.6216
756	7676	DCB_se1_ag1_m_03_1	DCB_se1_ag1_m_03	543.37	543.82	joning	VAG	4452	JH OW1 N IH0 N	0.05	N	N	N	he used to have- he- he used to be joning on people.	551	http://lingtools.uoregon.edu/coraal/explorer/browse.php?what=DCB_se1_ag1_m_03_1.txt&line=551&settime=542.37
832	7749	DCB_se1_ag1_m_03_1	DCB_se1_ag1_m_03	1612.5256	1612.8056	feeling	N	6687	F IY1 L IH0 N	0.03	N	N	G	a good feeling cause like that was my f-	1680	http://lingtools.uoregon.edu/coraal/explorer/browse.php?what=DCB_se1_ag1_m_03_1.txt&line=1680&settime=1611.5256
898	7753	DCB_se1_ag1_m_03_1	DCB_se1_ag1_m_03	1783.3751	1783.7551	boring	ADJ	7071	B AO1 R IH0 N	0.03	N	N	N	it's just boring. Like,	1860	http://lingtools.uoregon.edu/coraal/explorer/browse.php?what=DCB_se1_ag1_m_03_1.txt&line=1860&settime=1782.3751
185	6946	DCB_se1_ag1_f_03_1	DCB_se1_ag1_f_03	541.3129	541.7129	everything	Q+N	788	EH1 V R IY0 TH IH2 N	0.06	N	G	N	She /did had/ everything she had to do, she had to get a new home, she had to get a job.	394	http://lingtools.uoregon.edu/coraal/explorer/browse.php?what=DCB_se1_ag1_f_03_1.txt&line=394&settime=540.3129
314	6962	DCB_se1_ag1_f_03_1	DCB_se1_ag1_f_03	835.4934	835.6934	learning	VAG	1314	L ER1 N IH0 N	0.03	N	N	N	We were learning about Wes Moore and Wes Moore.	627	http://lingtools.uoregon.edu/coraal/explorer/browse.php?what=DCB_se1_ag1_f_03_1.txt&line=627&settime=834.4934
377	7048	DCB_se1_ag1_f_03_1	DCB_se1_ag1_f_03	2058.3163	2058.6363	fighting	VAG	3226	F AY1 T IH0 NG	0.06	NG	G	G	y'all cannot be fighting. Yes we could be fighting because he's not gonna	1519	http://lingtools.uoregon.edu/coraal/explorer/browse.php?what=DCB_se1_ag1_f_03_1.txt&line=1519&settime=2057.3163
579	7073	DCB_se1_ag1_f_03_1	DCB_se1_ag1_f_03	2293.227	2293.507	going	VAG	3978	G OW1 IH0 N	0.03	N	N	N	you not going nowhere.	1719	http://lingtools.uoregon.edu/coraal/explorer/browse.php?what=DCB_se1_ag1_f_03_1.txt&line=1719&settime=2292.227
187	1861	DCA_se2_ag1_f_03_1	DCA_se2_ag1_f_03	1631.6092	1631.9892	helping	VAG	9201	HH EH1 L P IH0 N	0.05	N	N	N	got out and start helping him trying to get /it/ fixed.	1602	http://lingtools.uoregon.edu/coraal/explorer/browse.php?what=DCA_se2_ag1_f_03_1.txt&line=1602&settime=1630.6092
913	1831	DCA_se2_ag1_f_03_1	DCA_se2_ag1_f_03	803.1564	803.6264	fighting	VAG	7241	F AY1 T IH0 N	0.1	N	N	N	going in the alley then they start fighting.	710	http://lingtools.uoregon.edu/coraal/explorer/browse.php?what=DCA_se2_ag1_f_03_1.txt&line=710&settime=802.1564
953	1846	DCA_se2_ag1_f_03_1	DCA_se2_ag1_f_03	1253.7392	1254.1392	riding	VAG	8164	R AY1 D IH0 N	0.04	N	N	N	And then you know they was riding around	1184	http://lingtools.uoregon.edu/coraal/explorer/browse.php?what=DCA_se2_ag1_f_03_1.txt&line=1184&settime=1252.7392
202	5107	DCA_se3_ag1_m_05_1	DCA_se3_ag1_m_05	872.2626	872.5126	meeting	N	2365	M IY1 T IH0 NG	0.07	NG	G	G	to call a patrol meeting one day she told	792	http://lingtools.uoregon.edu/coraal/explorer/browse.php?what=DCA_se3_ag1_m_05_1.txt&line=792&settime=871.2626
234	5106	DCA_se3_ag1_m_05_1	DCA_se3_ag1_m_05	852.299	852.469	telling	VAG	2281	T EH1 L IH0 N	0.03	N	G	N	telling me to do this and that.	762	http://lingtools.uoregon.edu/coraal/explorer/browse.php?what=DCA_se3_ag1_m_05_1.txt&line=762&settime=851.299
388	5065	DCA_se3_ag1_m_05_1	DCA_se3_ag1_m_05	425.9612	426.3512	something	Q+N	1105	S AH1 M TH IH0 N	0.11	N	N	N	once every two weeks or something.	394	http://lingtools.uoregon.edu/coraal/explorer/browse.php?what=DCA_se3_ag1_m_05_1.txt&line=394&settime=424.9612
479	5070	DCA_se3_ag1_m_05_1	DCA_se3_ag1_m_05	510.7172	511.0372	everything	Q+N	1279	EH1 V R IY0 TH IH2 NG	0.07	NG	G	G	Or- or we go in there where the trucks are up on the platform and steal all their cakes and everything out of there.	469	http://lingtools.uoregon.edu/coraal/explorer/browse.php?what=DCA_se3_ag1_m_05_1.txt&line=469&settime=509.7172
525	5125	DCA_se3_ag1_m_05_1	DCA_se3_ag1_m_05	1059.8111	1060.0511	something	Q+N	2827	S AH1 M TH IH0 N	0.04	N	N	N	Mm I wanna- I wanna um, be a engineer or something like that, go into chemistry or physics, something like that.	949	http://lingtools.uoregon.edu/coraal/explorer/browse.php?what=DCA_se3_ag1_m_05_1.txt&line=949&settime=1058.8111
532	5129	DCA_se3_ag1_m_05_1	DCA_se3_ag1_m_05	1094.8699	1095.1099	something	Q+N	2908	S AH1 M TH IH0 N	0.03	N	N	N	Construction engineer or something.	978	http://lingtools.uoregon.edu/coraal/explorer/browse.php?what=DCA_se3_ag1_m_05_1.txt&line=978&settime=1093.8699
605	5157	DCA_se3_ag1_m_05_1	DCA_se3_ag1_m_05	1413.1919	1413.4419	pushing	VAG	3769	P UH1 SH IH0 N	0.03	N	N	N	I'm pushing on the door and my friend just closed the door and wouldn't let me in, [you know.]	1290	http://lingtools.uoregon.edu/coraal/explorer/browse.php?what=DCA_se3_ag1_m_05_1.txt&line=1290&settime=1412.1919
889	5085	DCA_se3_ag1_m_05_1	DCA_se3_ag1_m_05	674.0693	674.4593	everything	Q+N	1720	EH1 V R IY0 TH IH2 NG	0.04	NG	G	G	Mm, me being bad, walking out of the room and everything. <laugh>	611	http://lingtools.uoregon.edu/coraal/explorer/browse.php?what=DCA_se3_ag1_m_05_1.txt&line=611&settime=673.0693
910	5141	DCA_se3_ag1_m_05_1	DCA_se3_ag1_m_05	1322.415	1322.805	everything	Q+N	3436	EH1 V R IY0 TH IH2 NG	0.08	NG	G	G	warlike and everything you know.	1188	http://lingtools.uoregon.edu/coraal/explorer/browse.php?what=DCA_se3_ag1_m_05_1.txt&line=1188&settime=1321.415
204	17345	DCB_se3_ag3_f_01_1	DCB_se3_ag3_f_01	3950.5061	3950.8961	growing	VAG	9975	G R OW1 IH0 NG	0.12	NG	G	G	and one of my friends growing up	2877	http://lingtools.uoregon.edu/coraal/explorer/browse.php?what=DCB_se3_ag3_f_01_1.txt&line=2877&settime=3949.5061
231	17209	DCB_se3_ag3_f_01_1	DCB_se3_ag3_f_01	1463.3154	1463.5154	letting	VAG	3408	L EH1 T IH0 NG	0.07	NG	G	G	And it was just like, okay well thank you so much for letting my have my way, can I go back? So I went right back to /RD-SCHOOL-4/.	1040	http://lingtools.uoregon.edu/coraal/explorer/browse.php?what=DCB_se3_ag3_f_01_1.txt&line=1040&settime=1462.3154
233	17172	DCB_se3_ag3_f_01_1	DCB_se3_ag3_f_01	810.1622	810.5322	growing	VAG	1758	G R OW1 IH0 NG	0.12	NG	G	G	growing up I was in these white schools that I was always involved in a black activity so growing up it was very busy like,	566	http://lingtools.uoregon.edu/coraal/explorer/browse.php?what=DCB_se3_ag3_f_01_1.txt&line=566&settime=809.1622
585	17254	DCB_se3_ag3_f_01_1	DCB_se3_ag3_f_01	2375.9809	2376.2509	swimming	VAG	5903	S W IH1 M IH0 N	0.05	N	G	G	humiliate me and have people literally stand there waiting for me to f- it was- it was awful. That was it, that- that was my swimming story.	1654	http://lingtools.uoregon.edu/coraal/explorer/browse.php?what=DCB_se3_ag3_f_01_1.txt&line=1654&settime=2374.9809
642	17328	DCB_se3_ag3_f_01_1	DCB_se3_ag3_f_01	3751.9237	3752.2637	telling	VAG	9469	T EH1 L IH0 NG	0.08	NG	G	G	in telling a story, I also liked that it was kind of a parody on the people who were in it too.	2724	http://lingtools.uoregon.edu/coraal/explorer/browse.php?what=DCB_se3_ag3_f_01_1.txt&line=2724&settime=3750.9237
655	17349	DCB_se3_ag3_f_01_1	DCB_se3_ag3_f_01	4052.6651	4053.0751	carrying	VAG	10303	K EH1 R IY0 IH0 NG	0.07	NG	G	G	Wasn't as into it as my friend who was like, carrying equipment.	2947	http://lingtools.uoregon.edu/coraal/explorer/browse.php?what=DCB_se3_ag3_f_01_1.txt&line=2947&settime=4051.6651
938	17206	DCB_se3_ag3_f_01_1	DCB_se3_ag3_f_01	1450.731	1450.961	sitting	VAG	3352	S IH1 T IH0 N	0.04	N	G	G	Because my mom had done volunteer work they had put me in these higher level math class and I'm sitting there like I have no clue what's going on.	1034	http://lingtools.uoregon.edu/coraal/explorer/browse.php?what=DCB_se3_ag3_f_01_1.txt&line=1034&settime=1449.731
212	5930	DCA_se3_ag3_f_01_1	DCA_se3_ag3_f_01	1393.5261	1394.1461	anything	Q+N	6945	EH1 N IY0 TH IH2 N	0.2	N	G	G	And I don't think I've enjoyed anything uh,	921	http://lingtools.uoregon.edu/coraal/explorer/browse.php?what=DCA_se3_ag3_f_01_1.txt&line=921&settime=1392.5261
464	5925	DCA_se3_ag3_f_01_1	DCA_se3_ag3_f_01	1282.7217	1283.0517	during	P	6755	D UH1 R IH0 N	0.07	N	G	N	during the day, we'll all get together.	840	http://lingtools.uoregon.edu/coraal/explorer/browse.php?what=DCA_se3_ag3_f_01_1.txt&line=840&settime=1281.7217
221	16985	DCB_se3_ag2_f_01_1	DCB_se3_ag2_f_01	1469.7433	1470.0333	living	VAG	3504	L IH1 V IH0 NG	0.1	NG	G	G	[It's been] so exciting living alone. I love living alone.	1304	http://lingtools.uoregon.edu/coraal/explorer/browse.php?what=DCB_se3_ag2_f_01_1.txt&line=1304&settime=1468.7433
331	17006	DCB_se3_ag2_f_01_1	DCB_se3_ag2_f_01	1785.4728	1785.7628	something	Q+N	4251	S AH1 M TH IH0 N	0.06	N	N	N	I should go experience something else.	1611	http://lingtools.uoregon.edu/coraal/explorer/browse.php?what=DCB_se3_ag2_f_01_1.txt&line=1611&settime=1784.4728
489	17028	DCB_se3_ag2_f_01_1	DCB_se3_ag2_f_01	2091.9074	2092.4174	failing	VAG	4910	F EY1 L IH0 NG	0.1	NG	G	G	He didn't check to see if /RD-SCHOOL-2/ was doing his homework, and he was like, failing school when I met	1895	http://lingtools.uoregon.edu/coraal/explorer/browse.php?what=DCB_se3_ag2_f_01_1.txt&line=1895&settime=2090.9074
511	17003	DCB_se3_ag2_f_01_1	DCB_se3_ag2_f_01	1734.2118	1734.7718	interesting	ADJ	4070	IH1 N T R AH0 S T IH0 N	0.13	N	G	G	which was interesting.	1563	http://lingtools.uoregon.edu/coraal/explorer/browse.php?what=DCB_se3_ag2_f_01_1.txt&line=1563&settime=1733.2118
570	16927	DCB_se3_ag2_f_01_1	DCB_se3_ag2_f_01	791.2299	791.5599	helping	VAG	1912	HH EH1 L P IH0 NG	0.08	NG	G	G	going to these therapy sessions was like helping them deal with their aggression	697	http://lingtools.uoregon.edu/coraal/explorer/browse.php?what=DCB_se3_ag2_f_01_1.txt&line=697&settime=790.2299
661	16959	DCB_se3_ag2_f_01_1	DCB_se3_ag2_f_01	1242.1731	1242.4431	hearing	VAG	2970	HH IY1 R IH0 N	0.04	N	G	G	and so hearing her talk about it I was like, oh like,	1115	http://lingtools.uoregon.edu/coraal/explorer/browse.php?what=DCB_se3_ag2_f_01_1.txt&line=1115&settime=1241.1731
691	17072	DCB_se3_ag2_f_01_1	DCB_se3_ag2_f_01	2688.4788	2688.7288	trying	VAG	6485	T R AY1 N	0.03	N	N	N	it's just been weird for me like trying to make friends because	2447	http://lingtools.uoregon.edu/coraal/explorer/browse.php?what=DCB_se3_ag2_f_01_1.txt&line=2447&settime=2687.4788
828	17082	DCB_se3_ag2_f_01_1	DCB_se3_ag2_f_01	2809.6588	2810.0988	siblings	NS	6761	S IH1 B L IH0 NG Z	0.04	NG	G	G	a family's house and the siblings just didn't want it anymore.	2551	http://lingtools.uoregon.edu/coraal/explorer/browse.php?what=DCB_se3_ag2_f_01_1.txt&line=2551&settime=2808.6588
909	16949	DCB_se3_ag2_f_01_1	DCB_se3_ag2_f_01	1024.7203	1024.9303	being	BAG	2485	B IY1 IH0 NG	0.09	NG	G	G	I just wasn't being challenged in public school.	908	http://lingtools.uoregon.edu/coraal/explorer/browse.php?what=DCB_se3_ag2_f_01_1.txt&line=908&settime=1023.7203
223	6232	DCA_se3_ag3_m_03_1	DCA_se3_ag3_m_03	437.9152	438.3852	anything	Q+N	769	EH1 N IY0 TH IH2 NG	0.09	NG	G	G	I can't think of anything special that happened.	324	http://lingtools.uoregon.edu/coraal/explorer/browse.php?what=DCA_se3_ag3_m_03_1.txt&line=324&settime=436.9152
258	6264	DCA_se3_ag3_m_03_1	DCA_se3_ag3_m_03	1027.2259	1027.7559	something	Q+N	1951	S AH1 M TH IH0 NG	0.16	NG	G	G	have to be rescued or something serious would happen.	739	http://lingtools.uoregon.edu/coraal/explorer/browse.php?what=DCA_se3_ag3_m_03_1.txt&line=739&settime=1026.2259
242	4936	DCA_se3_ag1_m_04_1	DCA_se3_ag1_m_04	295.2122	295.5622	learning	VAG	4723	L ER1 N IH0 N	0.06	N	G	N	we- we really didn't bother about learning the rhymes or anything.	335	http://lingtools.uoregon.edu/coraal/explorer/browse.php?what=DCA_se3_ag1_m_04_1.txt&line=335&settime=294.2122
748	4977	DCA_se3_ag1_m_04_1	DCA_se3_ag1_m_04	956.8243	957.0743	during	P	6332	D UH1 R IH0 N	0.05	N	N	N	during basketball season I'm excused from gym	1160	http://lingtools.uoregon.edu/coraal/explorer/browse.php?what=DCA_se3_ag1_m_04_1.txt&line=1160&settime=955.8243
259	6802	DCB_se1_ag1_f_02_1	DCB_se1_ag1_m_04	79.7136	80.1136	talking	VAG	1484	T AO1 K IH0 N	0.03	N	N	N	talking to somebody.	69	http://lingtools.uoregon.edu/coraal/explorer/browse.php?what=DCB_se1_ag1_f_02_1.txt&line=69&settime=78.7136
753	6846	DCB_se1_ag1_f_02_1	DCB_se1_ag1_m_04	767.9088	768.2488	coming	VAG	2224	K AH1 M IH0 N	0.05	N	N	N	people coming up nowadays they g- they gonna	575	http://lingtools.uoregon.edu/coraal/explorer/browse.php?what=DCB_se1_ag1_f_02_1.txt&line=575&settime=766.9088
955	6870	DCB_se1_ag1_f_02_1	DCB_se1_ag1_m_04	1155.4312	1155.8712	walking	VAG	2658	W AO1 K IH0 N	0.05	N	N	N	walking up here by m- by ourself	867	http://lingtools.uoregon.edu/coraal/explorer/browse.php?what=DCB_se1_ag1_f_02_1.txt&line=867&settime=1154.4312
262	1033	DCA_se1_ag2_m_01_1	DCA_se1_ag2_m_01	242.6407	243.0307	something	Q+N	5559	S AH1 M TH IH0 N	0.08	N	N	N	/RD-NAME-2/ behind the toilet or something like [that.] Or behind the house you know.	162	http://lingtools.uoregon.edu/coraal/explorer/browse.php?what=DCA_se1_ag2_m_01_1.txt&line=162&settime=241.6407
285	1026	DCA_se1_ag2_m_01_1	DCA_se1_ag2_m_01	140.568	140.978	shooting	VAG	5297	SH UW1 T IH0 N	0.05	N	N	N	funny w- ways of shooting their marbles, and I never could adjust my thumb to it.	98	http://lingtools.uoregon.edu/coraal/explorer/browse.php?what=DCA_se1_ag2_m_01_1.txt&line=98&settime=139.568
287	1020	DCA_se1_ag2_m_01_1	DCA_se1_ag2_m_01	23.3452	23.6652	swimming	VAG	4998	S W IH1 M IH0 N	0.06	N	N	G	I still do. I, uh,- matter of fact I was just swimming at the Banneker swimming pool last Sunday.	16	http://lingtools.uoregon.edu/coraal/explorer/browse.php?what=DCA_se1_ag2_m_01_1.txt&line=16&settime=22.3452
318	1107	DCA_se1_ag2_m_01_1	DCA_se1_ag2_m_01	1680.549	1681.079	arguing	VAG	9314	AA1 R G Y UW0 IH0 N	0.08	N	N	N	and she and this guy got to arguing.	1253	http://lingtools.uoregon.edu/coraal/explorer/browse.php?what=DCA_se1_ag2_m_01_1.txt&line=1253&settime=1679.549
395	1064	DCA_se1_ag2_m_01_1	DCA_se1_ag2_m_01	1017.0319	1017.4619	screaming	VAG	7652	S K R IY1 M IH0 N	0.09	N	N	N	just hearing the girls screaming when I catch a pass and run [across the goal.]	792	http://lingtools.uoregon.edu/coraal/explorer/browse.php?what=DCA_se1_ag2_m_01_1.txt&line=792&settime=1016.0319
431	1028	DCA_se1_ag2_m_01_1	DCA_se1_ag2_m_01	166.4871	166.8071	going	VAG	5352	G OW1 IH0 N	0.03	N	N	N	a standard thing at night when everybody was going in, all the kids	112	http://lingtools.uoregon.edu/coraal/explorer/browse.php?what=DCA_se1_ag2_m_01_1.txt&line=112&settime=165.4871
272	3908	DCA_se2_ag4_m_01_1	DCA_se2_ag4_m_01	312.0421	312.4121	living	VAG	4047	L IH1 V IH0 N	0.09	N	N	N	quite a few of 'em that's living,	199	http://lingtools.uoregon.edu/coraal/explorer/browse.php?what=DCA_se2_ag4_m_01_1.txt&line=199&settime=311.0421
276	2461	DCA_se2_ag1_m_03_1	DCA_se2_ag1_m_03	245.87	246.25	plucking	VAG	5988	P L AH1 K IH0 N	0.1	N	N	G	you just got to pluck- keep plucking /now/.	226	http://lingtools.uoregon.edu/coraal/explorer/browse.php?what=DCA_se2_ag1_m_03_1.txt&line=226&settime=244.87
366	2484	DCA_se2_ag1_m_03_1	DCA_se2_ag1_m_03	775.6471	775.9971	everything	Q+N	7176	EH1 V R IY0 TH IH2 N	0.03	N	G	G	You know, she'd do everything I tell her.	725	http://lingtools.uoregon.edu/coraal/explorer/browse.php?what=DCA_se2_ag1_m_03_1.txt&line=725&settime=774.6471
736	2473	DCA_se2_ag1_m_03_1	DCA_se2_ag1_m_03	511.0171	511.4571	something	Q+N	6499	S AH1 M TH IH0 N	0.03	N	N	N	it's something like, the past, you know.	458	http://lingtools.uoregon.edu/coraal/explorer/browse.php?what=DCA_se2_ag1_m_03_1.txt&line=458&settime=510.0171
278	1313	DCA_se1_ag3_f_02_1	DCA_se1_ag3_f_02	1409.9612	1410.4712	everything	Q+N	8274	EH1 V R IY0 TH IH2 N	0.19	N	G	G	get up and we can get her dressed you know and everything.	922	http://lingtools.uoregon.edu/coraal/explorer/browse.php?what=DCA_se1_ag3_f_02_1.txt&line=922&settime=1408.9612
459	1249	DCA_se1_ag3_f_02_1	DCA_se1_ag3_f_02	692.4392	692.7992	calling	VAG	6784	K AO1 L IH0 N	0.04	N	N	N	and we were calling him Blackie.	464	http://lingtools.uoregon.edu/coraal/explorer/browse.php?what=DCA_se1_ag3_f_02_1.txt&line=464&settime=691.4392
560	1260	DCA_se1_ag3_f_02_1	DCA_se1_ag3_f_02	853.5879	854.0579	throwing	VAG	7106	TH R OW1 IH0 N	0.09	N	N	N	had told on somebody sitting up talking or throwing bubble gum.	571	http://lingtools.uoregon.edu/coraal/explorer/browse.php?what=DCA_se1_ag3_f_02_1.txt&line=571&settime=852.5879
819	1244	DCA_se1_ag3_f_02_1	DCA_se1_ag3_f_02	546.7924	547.2924	trying	VAG	6511	T R AY1 NG	0.09	NG	G	G	She hasn't succeeded, but she's still trying.	368	http://lingtools.uoregon.edu/coraal/explorer/browse.php?what=DCA_se1_ag3_f_02_1.txt&line=368&settime=545.7924
959	1325	DCA_se1_ag3_f_02_1	DCA_se1_ag3_f_02	1714.6739	1715.4039	driving	VAG	8817	D R AY1 V IH0 N	0.24	N	G	G	because I was driving-	1116	http://lingtools.uoregon.edu/coraal/explorer/browse.php?what=DCA_se1_ag3_f_02_1.txt&line=1116&settime=1713.6739
279	15338	DCB_se2_ag4_f_03_2	DCB_se2_ag4_f_03	856.1495	856.3795	going	VAG	2062	G OW1 IH0 N	0.03	N	N	N	Well going back to when I lived in North- When we first came here, we lived in	846	http://lingtools.uoregon.edu/coraal/explorer/browse.php?what=DCB_se2_ag4_f_03_2.txt&line=846&settime=855.1495
405	15198	DCB_se2_ag4_f_03_1	DCB_se2_ag4_f_03	123.3572	123.8472	singing	VAG	190	S IH1 NG IH0 N	0.07	N	N	N	I did some singing back in my day. [<laugh> Yes, yes.]	101	http://lingtools.uoregon.edu/coraal/explorer/browse.php?what=DCB_se2_ag4_f_03_1.txt&line=101&settime=122.3572
406	15389	DCB_se2_ag4_f_03_2	DCB_se2_ag4_f_03	1653.3523	1653.5823	getting	GTG	3996	G IH1 T IH0 N	0.04	N	N	N	really getting to see what they're doing,	1625	http://lingtools.uoregon.edu/coraal/explorer/browse.php?what=DCB_se2_ag4_f_03_2.txt&line=1625&settime=1652.3523
438	15419	DCB_se2_ag4_f_03_2	DCB_se2_ag4_f_03	1946.2395	1946.4895	going	VAG	4581	G OW1 IH0 N	0.05	N	N	N	Like, when you going up	1899	http://lingtools.uoregon.edu/coraal/explorer/browse.php?what=DCB_se2_ag4_f_03_2.txt&line=1899&settime=1945.2395
447	15264	DCB_se2_ag4_f_03_1	DCB_se2_ag4_f_03	1490.7412	1491.3512	anything	Q+N	3600	EH1 N IY0 TH IH2 NG	0.2	NG	G	G	anything.	1431	http://lingtools.uoregon.edu/coraal/explorer/browse.php?what=DCB_se2_ag4_f_03_1.txt&line=1431&settime=1489.7412
567	15292	DCB_se2_ag4_f_03_2	DCB_se2_ag4_f_03	117.8288	118.3588	eyeballing	VAG	279	AY1 B AO2 L IH0 N	0.04	N	N	G	And we sat across the room eyeballing each other most of the night. <laugh>	121	http://lingtools.uoregon.edu/coraal/explorer/browse.php?what=DCB_se2_ag4_f_03_2.txt&line=121&settime=116.8288
809	15261	DCB_se2_ag4_f_03_1	DCB_se2_ag4_f_03	1459.5707	1459.8907	going	VAG	3500	G OW1 IH0 N	0.05	N	N	N	that j- got him going, so then,	1401	http://lingtools.uoregon.edu/coraal/explorer/browse.php?what=DCB_se2_ag4_f_03_1.txt&line=1401&settime=1458.5707
811	15250	DCB_se2_ag4_f_03_1	DCB_se2_ag4_f_03	1307.0893	1307.4293	talking	VAG	2986	T AO1 K IH0 N	0.03	N	N	N	then he all- Next thing, he's over there at that table, talking to somebody. Or he's over at this table to he-	1275	http://lingtools.uoregon.edu/coraal/explorer/browse.php?what=DCB_se2_ag4_f_03_1.txt&line=1275&settime=1306.0893
289	7867	DCB_se1_ag2_f_01_1	DCB_se1_ag2_f_01	1437.9117	1438.3917	living	VAG	2367	L IH1 V IH0 N	0.25	N	N	N	we were living in Northeast.	1252	http://lingtools.uoregon.edu/coraal/explorer/browse.php?what=DCB_se1_ag2_f_01_1.txt&line=1252&settime=1436.9117
609	7908	DCB_se1_ag2_f_01_1	DCB_se1_ag2_f_01	1974.1381	1974.4781	building	N	3352	B IH1 L D IH0 N	0.07	N	N	N	And now they're building it up.	1686	http://lingtools.uoregon.edu/coraal/explorer/browse.php?what=DCB_se1_ag2_f_01_1.txt&line=1686&settime=1973.1381
617	7876	DCB_se1_ag2_f_01_1	DCB_se1_ag2_f_01	1643.3295	1643.5195	riding	VAG	2739	R AY1 D IH0 N	0.03	N	N	N	Even going on the train, riding the train up there,	1412	http://lingtools.uoregon.edu/coraal/explorer/browse.php?what=DCB_se1_ag2_f_01_1.txt&line=1412&settime=1642.3295
841	7910	DCB_se1_ag2_f_01_1	DCB_se1_ag2_f_01	1990.6001	1990.8301	moving	VAG	3400	M UW1 V IH0 N	0.03	N	N	N	start at Silver Spring then moving their way down.	1702	http://lingtools.uoregon.edu/coraal/explorer/browse.php?what=DCB_se1_ag2_f_01_1.txt&line=1702&settime=1989.6001
296	6559	DCA_se3_ag4_m_02_1	DCA_se3_ag4_m_02	370.5461	370.8961	playing	VAG	5297	P L EY1 IH0 N	0.05	N	N	N	I don't know what teams was playing either.	321	http://lingtools.uoregon.edu/coraal/explorer/browse.php?what=DCA_se3_ag4_m_02_1.txt&line=321&settime=369.5461
979	6609	DCA_se3_ag4_m_02_1	DCA_se3_ag4_m_02	1700.2366	1700.7966	buildings	NS	8298	B IH1 L D IH0 NG Z	0.03	NG	N	N	Well now, I uh, take care a couple buildings.	1528	http://lingtools.uoregon.edu/coraal/explorer/browse.php?what=DCA_se3_ag4_m_02_1.txt&line=1528&settime=1699.2366
996	6590	DCA_se3_ag4_m_02_1	DCA_se3_ag4_m_02	1234.7657	1235.1057	working	VAG	7224	W ER1 K IH0 N	0.03	N	G	G	One day at the store, when I was working this store there- there- This federal man come in.	1104	http://lingtools.uoregon.edu/coraal/explorer/browse.php?what=DCA_se3_ag4_m_02_1.txt&line=1104&settime=1233.7657
297	4293	DCA_se3_ag1_f_05_1	DCA_se3_ag1_f_05	286.8465	287.0765	using	VAG	5837	Y UW1 Z IH0 NG	0.03	NG	N	N	went into this bar and- and she got drunk and everything and she started using the pills with the	267	http://lingtools.uoregon.edu/coraal/explorer/browse.php?what=DCA_se3_ag1_f_05_1.txt&line=267&settime=285.8465
735	4411	DCA_se3_ag1_f_05_1	DCA_se3_ag1_f_05	1403.4723	1403.8123	everything	Q+N	8296	EH1 V R IY0 TH IH2 NG	0.07	NG	G	G	And everything.	1242	http://lingtools.uoregon.edu/coraal/explorer/browse.php?what=DCA_se3_ag1_f_05_1.txt&line=1242&settime=1402.4723
886	4313	DCA_se3_ag1_f_05_1	DCA_se3_ag1_f_05	467.1863	467.5463	everything	Q+N	6315	EH1 V R IY0 TH IH2 NG	0.09	NG	G	G	he- They were seeing each other a lot and everything and [/um/,]	434	http://lingtools.uoregon.edu/coraal/explorer/browse.php?what=DCA_se3_ag1_f_05_1.txt&line=434&settime=466.1863
304	2225	DCA_se2_ag1_m_01_1	DCA_se2_ag1_m_01	1260.2497	1260.4197	during	P	2954	D UH1 R IH0 N	0.03	N	G	N	I mean he working during the day and going to school at night.	1146	http://lingtools.uoregon.edu/coraal/explorer/browse.php?what=DCA_se2_ag1_m_01_1.txt&line=1146&settime=1259.2497
986	2179	DCA_se2_ag1_m_01_1	DCA_se2_ag1_m_01	347.0101	347.3001	working	VAG	716	W ER1 K IH0 N	0.04	N	N	N	And he usually had a girl working with him on every job.	321	http://lingtools.uoregon.edu/coraal/explorer/browse.php?what=DCA_se2_ag1_m_01_1.txt&line=321&settime=346.0101
317	3535	DCA_se2_ag3_m_01_1	DCA_se2_ag3_m_01	2795.2552	2795.5552	something	Q+N	13669	S AH1 M TH IH0 N	0.03	N	N	N	Probably get a sandwich or something like that.	2636	http://lingtools.uoregon.edu/coraal/explorer/browse.php?what=DCA_se2_ag3_m_01_1.txt&line=2636&settime=2794.2552
382	3553	DCA_se2_ag3_m_01_1	DCA_se2_ag3_m_01	2978.1606	2978.4806	working	VAG	14154	W ER1 K IH0 N	0.06	N	N	N	Then this tube down my nose, which is pump- working twenty four hours a day.	2823	http://lingtools.uoregon.edu/coraal/explorer/browse.php?what=DCA_se2_ag3_m_01_1.txt&line=2823&settime=2977.1606
383	3545	DCA_se2_ag3_m_01_1	DCA_se2_ag3_m_01	2918.5627	2918.8527	nothing	Q+N	13966	N AH1 TH IH0 N	0.03	N	N	N	it didn't bother me too much at that time. You know, I just thought the blow but it wasn't nothing really.	2755	http://lingtools.uoregon.edu/coraal/explorer/browse.php?what=DCA_se2_ag3_m_01_1.txt&line=2755&settime=2917.5627
536	3500	DCA_se2_ag3_m_01_1	DCA_se2_ag3_m_01	2121.6126	2121.9726	clothing	N	11888	K L OW1 HH DH IH0 N	0.05	N	N	N	biggest uh, stores now in Baltimore, [clothing store.]	2041	http://lingtools.uoregon.edu/coraal/explorer/browse.php?what=DCA_se2_ag3_m_01_1.txt&line=2041&settime=2120.6126
589	3457	DCA_se2_ag3_m_01_1	DCA_se2_ag3_m_01	1697.9518	1698.2818	something	Q+N	10732	S AH1 M TH IH0 N	0.04	N	N	N	Ah, that's one of the best tricks I ever heard of. [<laugh>]	1652	http://lingtools.uoregon.edu/coraal/explorer/browse.php?what=DCA_se2_ag3_m_01_1.txt&line=1652&settime=1696.9518
664	3410	DCA_se2_ag3_m_01_1	DCA_se2_ag3_m_01	1166.6004	1166.9004	something	Q+N	9283	S AH1 M TH IH0 N	0.03	N	N	N	fight. You was a coward or something like that, [you know.]	1120	http://lingtools.uoregon.edu/coraal/explorer/browse.php?what=DCA_se2_ag3_m_01_1.txt&line=1120&settime=1165.6004
911	3376	DCA_se2_ag3_m_01_1	DCA_se2_ag3_m_01	688.0074	688.2274	doing	DAG	7864	D UW1 IH0 N	0.04	N	N	N	And onliest thing they was doing, they was stealing like crazy. They robbing the banks,	657	http://lingtools.uoregon.edu/coraal/explorer/browse.php?what=DCA_se2_ag3_m_01_1.txt&line=657&settime=687.0074
925	3440	DCA_se2_ag3_m_01_1	DCA_se2_ag3_m_01	1527.1212	1527.5412	something	Q+N	10244	S AH1 M TH IH0 N	0.12	N	N	N	I was making something- I forgot what it was- I was making something.	1485	http://lingtools.uoregon.edu/coraal/explorer/browse.php?what=DCA_se2_ag3_m_01_1.txt&line=1485&settime=1526.1212
327	524	DCA_se1_ag1_m_03_1	DCA_se1_ag1_m_03	79.0486	79.2786	playing	VAG	88	P L EY1 IH0 N	0.05	N	N	N	I don't get /to see/ nobody else that care too much about playing it.	60	http://lingtools.uoregon.edu/coraal/explorer/browse.php?what=DCA_se1_ag1_m_03_1.txt&line=60&settime=78.0486
478	619	DCA_se1_ag1_m_03_1	DCA_se1_ag1_m_03	1830.9082	1831.4682	asking	VAG	4364	AE1 S K IH0 NG	0.03	NG	N	N	after I keep asking it.	1778	http://lingtools.uoregon.edu/coraal/explorer/browse.php?what=DCA_se1_ag1_m_03_1.txt&line=1778&settime=1829.9082
527	534	DCA_se1_ag1_m_03_1	DCA_se1_ag1_m_03	351.073	351.373	going	VAG	591	G OW1 IH0 N	0.05	N	N	G	Going across the railroad track.	328	http://lingtools.uoregon.edu/coraal/explorer/browse.php?what=DCA_se1_ag1_m_03_1.txt&line=328&settime=350.073
728	609	DCA_se1_ag1_m_03_1	DCA_se1_ag1_m_03	1601.2693	1601.8893	shining	VAG	3886	SH AY1 N IH0 N	0.06	N	N	N	shining shoes at seven in the morning sometime. But most of the time now I go	1582	http://lingtools.uoregon.edu/coraal/explorer/browse.php?what=DCA_se1_ag1_m_03_1.txt&line=1582&settime=1600.2693
790	537	DCA_se1_ag1_m_03_1	DCA_se1_ag1_m_03	568.8803	569.1303	going	VAG	1165	G OW1 IH0 N	0.04	N	N	G	Cause we can see that way cause they got the lights going straight down the street.	524	http://lingtools.uoregon.edu/coraal/explorer/browse.php?what=DCA_se1_ag1_m_03_1.txt&line=524&settime=567.8803
329	5455	DCA_se3_ag2_f_03_1	DCA_se3_ag2_f_03	1139.1541	1139.6041	finding	VAG	7141	F AY1 N D IH0 NG	0.11	NG	G	G	now the girls are finding boyfriends and	952	http://lingtools.uoregon.edu/coraal/explorer/browse.php?what=DCA_se3_ag2_f_03_1.txt&line=952&settime=1138.1541
378	5451	DCA_se3_ag2_f_03_1	DCA_se3_ag2_f_03	1007.9825	1008.3825	nothing	Q+N	6943	N AH1 TH IH0 N	0.05	N	G	N	Mm.	848	http://lingtools.uoregon.edu/coraal/explorer/browse.php?what=DCA_se3_ag2_f_03_1.txt&line=848&settime=1006.9825
443	5447	DCA_se3_ag2_f_03_1	DCA_se3_ag2_f_03	913.7269	914.0769	willing	VAG	6776	W IH1 L IH0 N	0.1	N	N	G	very willing to help you.	770	http://lingtools.uoregon.edu/coraal/explorer/browse.php?what=DCA_se3_ag2_f_03_1.txt&line=770&settime=912.7269
891	5425	DCA_se3_ag2_f_03_1	DCA_se3_ag2_f_03	451.8627	452.4027	washing	VAG	5784	W AA1 SH IH0 N	0.07	N	N	N	Sunday's usually day of rest, you know, washing and all that stuff.	360	http://lingtools.uoregon.edu/coraal/explorer/browse.php?what=DCA_se3_ag2_f_03_1.txt&line=360&settime=450.8627
340	1898	DCA_se2_ag1_f_04_1	DCA_se2_ag1_f_04	423.8423	424.3223	cheating	VAG	704	CH IY1 T IH0 N	0.11	N	G	N	And so the man say, I'm not cheating!	316	http://lingtools.uoregon.edu/coraal/explorer/browse.php?what=DCA_se2_ag1_f_04_1.txt&line=316&settime=422.8423
425	1924	DCA_se2_ag1_f_04_1	DCA_se2_ag1_f_04	742.2623	742.6723	hollering	VAG	1199	HH AA1 L ER0 IH0 N	0.08	N	N	N	One day I wore my socks like the big kid, and she said my socks was /mitch matched/ and start hollering at me.	544	http://lingtools.uoregon.edu/coraal/explorer/browse.php?what=DCA_se2_ag1_f_04_1.txt&line=544&settime=741.2623
764	1942	DCA_se2_ag1_f_04_1	DCA_se2_ag1_f_04	1162.902	1163.582	thanksgiving	N	1813	TH AE2 NG K S G IH1 V IH0 N	0.03	N	N	N	What holidays? Like Thanksgiving?	833	http://lingtools.uoregon.edu/coraal/explorer/browse.php?what=DCA_se2_ag1_f_04_1.txt&line=833&settime=1161.902
973	1891	DCA_se2_ag1_f_04_1	DCA_se2_ag1_f_04	293.2397	293.6897	cheating	VAG	430	CH IY1 T IH0 N	0.03	N	N	N	the teacher thought she was cheating, and her father thought she was cheating.	205	http://lingtools.uoregon.edu/coraal/explorer/browse.php?what=DCA_se2_ag1_f_04_1.txt&line=205&settime=292.2397
351	3606	DCA_se2_ag3_m_02_1	DCA_se2_ag3_m_02	717.3615	717.6015	laying	VAG	8618	L EY1 IH0 N	0.07	N	N	N	They was laying all over the place.	610	http://lingtools.uoregon.edu/coraal/explorer/browse.php?what=DCA_se2_ag3_m_02_1.txt&line=610&settime=716.3615
770	3649	DCA_se2_ag3_m_02_1	DCA_se2_ag3_m_02	1275.0107	1275.3207	staying	VAG	9853	S T EY1 IH0 N	0.06	N	N	N	she didn't know I was staying out at the time, see,	1075	http://lingtools.uoregon.edu/coraal/explorer/browse.php?what=DCA_se2_ag3_m_02_1.txt&line=1075&settime=1274.0107
375	272	DCA_se1_ag1_f_04_1	DCA_se1_ag1_f_04	1168.2592	1168.5492	playing	VAG	14592	P L EY1 IH0 N	0.06	N	N	N	They stop playing basketball, and they play records, and we dance until ten or nine o'clock.	1063	http://lingtools.uoregon.edu/coraal/explorer/browse.php?what=DCA_se1_ag1_f_04_1.txt&line=1063&settime=1167.2592
379	297	DCA_se1_ag1_f_04_1	DCA_se1_ag1_f_04	1528.3506	1528.5806	talking	VAG	15046	T AO1 K IH0 N	0.03	N	N	N	Talking about she don't give no party until we behave.	1333	http://lingtools.uoregon.edu/coraal/explorer/browse.php?what=DCA_se1_ag1_f_04_1.txt&line=1333&settime=1527.3506
630	226	DCA_se1_ag1_f_04_1	DCA_se1_ag1_f_04	304.9655	305.3755	taking	VAG	13370	T EY1 K IH0 N	0.06	N	N	G	we taking um	305	http://lingtools.uoregon.edu/coraal/explorer/browse.php?what=DCA_se1_ag1_f_04_1.txt&line=305&settime=303.9655
833	282	DCA_se1_ag1_f_04_1	DCA_se1_ag1_f_04	1359.2857	1359.7257	talking	VAG	14860	T AO1 K IH0 N	0.08	N	N	N	I talking outloud and laughing	1209	http://lingtools.uoregon.edu/coraal/explorer/browse.php?what=DCA_se1_ag1_f_04_1.txt&line=1209&settime=1358.2857
400	4254	DCA_se3_ag1_f_04_1	DCA_se3_ag1_f_04	1891.7876	1892.2776	laughing	VAG	11425	L AE1 F IH0 N	0.08	N	N	N	And he start laughing.	1698	http://lingtools.uoregon.edu/coraal/explorer/browse.php?what=DCA_se3_ag1_f_04_1.txt&line=1698&settime=1890.7876
520	4272	DCA_se3_ag1_f_04_1	DCA_se3_ag1_f_04	2102.613	2103.023	swimming	VAG	11852	S W IH1 M IH0 N	0.04	N	N	N	It's not exactly school it's step up, she goes swimming, do things.	1868	http://lingtools.uoregon.edu/coraal/explorer/browse.php?what=DCA_se3_ag1_f_04_1.txt&line=1868&settime=2101.613
704	4239	DCA_se3_ag1_f_04_1	DCA_se3_ag1_f_04	1722.3614	1722.6014	going	VAG	10999	G OW1 IH0 N	0.04	N	N	N	But I don't mind going down,	1541	http://lingtools.uoregon.edu/coraal/explorer/browse.php?what=DCA_se3_ag1_f_04_1.txt&line=1541&settime=1721.3614
429	9981	DCB_se1_ag3_f_02_1	DCB_se1_ag3_f_02	392.3703	392.8403	parking	N	446	P AA1 R K IH0 N	0.06	N	N	N	parking is good,	279	http://lingtools.uoregon.edu/coraal/explorer/browse.php?what=DCB_se1_ag3_f_02_1.txt&line=279&settime=391.3703
692	10001	DCB_se1_ag3_f_02_2	DCB_se1_ag3_f_02	115.2871	115.9171	schooling	N	202	S K UW1 L IH0 N	0.16	N	N	N	with the schooling.	100	http://lingtools.uoregon.edu/coraal/explorer/browse.php?what=DCB_se1_ag3_f_02_2.txt&line=100&settime=114.2871
729	9985	DCB_se1_ag3_f_02_1	DCB_se1_ag3_f_02	443.7979	444.3479	something	Q+N	528	S AH1 M TH IH0 N	0.08	N	N	N	Something.	316	http://lingtools.uoregon.edu/coraal/explorer/browse.php?what=DCB_se1_ag3_f_02_1.txt&line=316&settime=442.7979
432	5848	DCA_se3_ag2_m_03_1	DCA_se3_ag2_m_03	515.2715	515.6815	delivering	VAG	5947	D IH0 L IH1 V ER0 IH0 NG	0.07	NG	G	G	delivering /papers-/ papers, working at	436	http://lingtools.uoregon.edu/coraal/explorer/browse.php?what=DCA_se3_ag2_m_03_1.txt&line=436&settime=514.2715
463	3820	DCA_se2_ag4_f_01_1	DCA_se2_ag4_f_01	36.8476	37.4576	shouting	VAG	4932	SH AW1 T IH0 N	0.06	N	N	N	shouting at churches on Sundays and things like that.	28	http://lingtools.uoregon.edu/coraal/explorer/browse.php?what=DCA_se2_ag4_f_01_1.txt&line=28&settime=35.8476
565	3844	DCA_se2_ag4_f_01_1	DCA_se2_ag4_f_01	516.6408	516.9308	whipping	N	5779	W IH1 P IH0 N	0.07	N	N	N	you got a whipping for that. You should do better tomorrow.	346	http://lingtools.uoregon.edu/coraal/explorer/browse.php?what=DCA_se2_ag4_f_01_1.txt&line=346&settime=515.6408
574	3878	DCA_se2_ag4_f_01_1	DCA_se2_ag4_f_01	1120.9466	1121.2566	looking	VAG	6827	L UH1 K IH0 N	0.08	N	N	G	And I goes looking for my doll but nothing in there but nuts [and fruits and]	731	http://lingtools.uoregon.edu/coraal/explorer/browse.php?what=DCA_se2_ag4_f_01_1.txt&line=731&settime=1119.9466
873	3871	DCA_se2_ag4_f_01_1	DCA_se2_ag4_f_01	1074.858	1075.388	watching	VAG	6683	W AA1 CH IH0 N	0.06	N	N	G	I was laying there watching for /Sandy/, peeking out from under the covers.	703	http://lingtools.uoregon.edu/coraal/explorer/browse.php?what=DCA_se2_ag4_f_01_1.txt&line=703&settime=1073.858
486	10592	DCB_se1_ag3_m_02_1	DCB_se1_ag3_m_02	1507.0574	1507.7574	percolating	VAG	6762	P ER1 K AH0 L EY2 T IH0 N	0.05	N	N	N	I mean it's a lot of people know what percolating is, I don't know what they call it in other states.	1010	http://lingtools.uoregon.edu/coraal/explorer/browse.php?what=DCB_se1_ag3_m_02_1.txt&line=1010&settime=1506.0574
592	10608	DCB_se1_ag3_m_02_2	DCB_se1_ag3_m_02	215.1839	215.4839	being	BAG	3100	B IY1 IH0 N	0.07	N	N	N	just being- just being stupidity, you know how we were at a young age.	137	http://lingtools.uoregon.edu/coraal/explorer/browse.php?what=DCB_se1_ag3_m_02_2.txt&line=137&settime=214.1839
786	10599	DCB_se1_ag3_m_02_2	DCB_se1_ag3_m_02	88.0911	88.5611	shooting	VAG	2971	SH UW1 T IH0 N	0.04	N	N	G	As far as shooting, killings and stuff going on like that.	50	http://lingtools.uoregon.edu/coraal/explorer/browse.php?what=DCB_se1_ag3_m_02_2.txt&line=50&settime=87.0911
530	2591	DCA_se2_ag1_m_04_1	DCA_se2_ag1_m_04	1033.5956	1033.9256	asking	VAG	6581	AE1 S K IH0 NG	0.03	NG	N	N	thought that I was getting one at Christmas cause I had been asking my mother for a bicycle	1040	http://lingtools.uoregon.edu/coraal/explorer/browse.php?what=DCA_se2_ag1_m_04_1.txt&line=1040&settime=1032.5956
800	2568	DCA_se2_ag1_m_04_1	DCA_se2_ag1_m_04	616.0266	616.4966	talking	VAG	5855	T AO1 K IH0 N	0.03	N	N	N	talking,	665	http://lingtools.uoregon.edu/coraal/explorer/browse.php?what=DCA_se2_ag1_m_04_1.txt&line=665&settime=615.0266
571	8067	DCB_se1_ag2_f_02_1	DCB_se1_ag2_f_04	1299.8073	1300.3573	sitting	VAG	44435	S IH1 T IH0 NG	0.28	NG	G	G	[Cause] I was sitting beside him so I- him and his sister, so I end up moving-	876	http://lingtools.uoregon.edu/coraal/explorer/browse.php?what=DCB_se1_ag2_f_02_1.txt&line=876&settime=1298.8073
603	470	DCA_se1_ag1_m_02_1	DCA_se1_ag1_m_02	1156.7993	1157.0193	going	VAG	2794	G OW1 IH0 N	0.04	N	N	N	I'm going with you.	1295	http://lingtools.uoregon.edu/coraal/explorer/browse.php?what=DCA_se1_ag1_m_02_1.txt&line=1295&settime=1155.7993
875	490	DCA_se1_ag1_m_02_1	DCA_se1_ag1_m_02	1457.3562	1457.7062	going	VAG	3361	G OW1 IH0 N	0.06	N	N	N	going uptown with my mother.	1600	http://lingtools.uoregon.edu/coraal/explorer/browse.php?what=DCA_se1_ag1_m_02_1.txt&line=1600&settime=1456.3562
985	439	DCA_se1_ag1_m_02_1	DCA_se1_ag1_m_02	422.9795	423.4495	rolling	VAG	828	R OW1 L IH0 N	0.07	N	N	N	he was in a wheelchair rolling it around	417	http://lingtools.uoregon.edu/coraal/explorer/browse.php?what=DCA_se1_ag1_m_02_1.txt&line=417&settime=421.9795
629	5548	DCA_se3_ag2_f_04_1	DCA_se3_ag2_f_04	1036.1456	1036.3856	having	HAG	6962	HH AE1 V IH0 N	0.03	N	G	N	[Right] see and- and I like the idea of having a whole class.	778	http://lingtools.uoregon.edu/coraal/explorer/browse.php?what=DCA_se3_ag2_f_04_1.txt&line=778&settime=1035.1456
688	12	DCA_se1_ag1_f_01_1	DCA_se1_ag1_f_01	485.1827	486.0127	reading	N	616	R IY1 D IH0 N	0.41	N	N	N	<sigh> Reading	425	http://lingtools.uoregon.edu/coraal/explorer/browse.php?what=DCA_se1_ag1_f_01_1.txt&line=425&settime=484.1827
740	4559	DCA_se3_ag1_m_01_1	DCA_se3_ag1_m_01	802.6132	802.9732	morning	N	7723	M AO1 R N IH0 NG	0.06	NG	G	G	And then sometimes I get up in the morning and study again.	740	http://lingtools.uoregon.edu/coraal/explorer/browse.php?what=DCA_se3_ag1_m_01_1.txt&line=740&settime=801.6132
810	4554	DCA_se3_ag1_m_01_1	DCA_se3_ag1_m_01	658.8291	659.2491	anything	Q+N	7491	EH1 N IY0 TH IH2 NG	0.07	NG	G	G	I can't think of anything right now.	622	http://lingtools.uoregon.edu/coraal/explorer/browse.php?what=DCA_se3_ag1_m_01_1.txt&line=622&settime=657.8291
765	5191	DCA_se3_ag1_m_06_1	DCA_se3_ag1_m_06	722.5025	722.8525	drawing	N	6118	D R AO1 IH0 N	0.06	N	N	N	all the drawing of mechanical parts.	705	http://lingtools.uoregon.edu/coraal/explorer/browse.php?what=DCA_se3_ag1_m_06_1.txt&line=705&settime=721.5025
772	4506	DCA_se3_ag1_f_06_1	DCA_se3_ag1_f_06	1369.5108	1369.7608	during	P	2904	D Y UH1 R IH0 N	0.06	N	N	N	and I go up there during the summer, and she comes down here during the summer,	1284	http://lingtools.uoregon.edu/coraal/explorer/browse.php?what=DCA_se3_ag1_f_06_1.txt&line=1284&settime=1368.5108
957	4509	DCA_se3_ag1_f_06_1	DCA_se3_ag1_f_06	1397.6576	1398.2276	coming	VAG	2968	K AH1 M IH0 N	0.27	N	G	G	they're also coming.	1307	http://lingtools.uoregon.edu/coraal/explorer/browse.php?what=DCA_se3_ag1_f_06_1.txt&line=1307&settime=1396.6576
866	733	DCA_se1_ag1_m_05_1	DCA_se1_ag1_m_05	868.3138	868.7038	taking	VAG	1196	T EY1 K IH0 N	0.07	N	N	N	taking something out of a store or something.	584	http://lingtools.uoregon.edu/coraal/explorer/browse.php?what=DCA_se1_ag1_m_05_1.txt&line=584&settime=867.3138
914	400	DCA_se1_ag1_m_01_1	DCA_se1_ag1_m_01	394.6824	395.0424	sneaking	VAG	4544	S N IY1 K IH0 N	0.07	N	N	N	always sneaking out the back door.	351	http://lingtools.uoregon.edu/coraal/explorer/browse.php?what=DCA_se1_ag1_m_01_1.txt&line=351&settime=393.6824
916	6911	DCB_se1_ag1_f_02_1	DCB_se1_ag1_m_05	1765.6296	1766.0596	stealing	N	257	S T IY1 L IH0 N	0.06	N	N	N	people robbing each other, stealing from each other, fighting,	1353	http://lingtools.uoregon.edu/coraal/explorer/browse.php?what=DCB_se1_ag1_f_02_1.txt&line=1353&settime=1764.6296
