# Supplementary material for: Considering Performance in the Automated and Manual Coding of Sociolinguistic Variables: Lessons From Variable (ING)
Source: Front Artif Intell. 2021 Apr 29;4:648543. doi: 10.3389/frai.2021.648543 (PMC8117961; doi:10.3389/frai.2021.648543)
Supplement: Supplementary file 4 [file Data_Sheet_4.ZIP]

Archive with 280 entries (277 files):
- CORAAL_Aligned_as_Tables/
- CORAAL_Aligned_as_Tables/DCA_se3_ag3_m_01_1_txout.txt
- __MACOSX/
- __MACOSX/CORAAL_Aligned_as_Tables/
- __MACOSX/CORAAL_Aligned_as_Tables/._DCA_se3_ag3_m_01_1_txout.txt
- CORAAL_Aligned_as_Tables/DCB_se3_ag3_m_02_2_txout.txt
- __MACOSX/CORAAL_Aligned_as_Tables/._DCB_se3_ag3_m_02_2_txout.txt
- CORAAL_Aligned_as_Tables/DCA_se2_ag1_f_05_1_txout.txt
- __MACOSX/CORAAL_Aligned_as_Tables/._DCA_se2_ag1_f_05_1_txout.txt
- CORAAL_Aligned_as_Tables/DCB_se1_ag1_f_03_1_txout.txt
- __MACOSX/CORAAL_Aligned_as_Tables/._DCB_se1_ag1_f_03_1_txout.txt
- CORAAL_Aligned_as_Tables/DCA_se1_ag1_m_04_1_txout.txt
- __MACOSX/CORAAL_Aligned_as_Tables/._DCA_se1_ag1_m_04_1_txout.txt
- CORAAL_Aligned_as_Tables/DCA_se3_ag2_f_01_1_txout.txt
- __MACOSX/CORAAL_Aligned_as_Tables/._DCA_se3_ag2_f_01_1_txout.txt
- CORAAL_Aligned_as_Tables/DCA_se1_ag1_f_02_1_txout.txt
- __MACOSX/CORAAL_Aligned_as_Tables/._DCA_se1_ag1_f_02_1_txout.txt
- CORAAL_Aligned_as_Tables/DCB_se2_ag4_m_01_1_txout.txt
- __MACOSX/CORAAL_Aligned_as_Tables/._DCB_se2_ag4_m_01_1_txout.txt
- CORAAL_Aligned_as_Tables/DCA_se2_ag1_m_03_1_txout.txt
- __MACOSX/CORAAL_Aligned_as_Tables/._DCA_se2_ag1_m_03_1_txout.txt
- CORAAL_Aligned_as_Tables/DCB_se1_ag2_f_01_1_txout.txt
- __MACOSX/CORAAL_Aligned_as_Tables/._DCB_se1_ag2_f_01_1_txout.txt
- CORAAL_Aligned_as_Tables/DCA_se3_ag1_m_05_1_txout.txt
- __MACOSX/CORAAL_Aligned_as_Tables/._DCA_se3_ag1_m_05_1_txout.txt
- CORAAL_Aligned_as_Tables/DCA_se2_ag2_m_01_1_txout.txt
- __MACOSX/CORAAL_Aligned_as_Tables/._DCA_se2_ag2_m_01_1_txout.txt
- CORAAL_Aligned_as_Tables/DCB_se3_ag4_f_01_1_txout.txt
- __MACOSX/CORAAL_Aligned_as_Tables/._DCB_se3_ag4_f_01_1_txout.txt
- CORAAL_Aligned_as_Tables/DCA_se3_ag1_f_03_1_txout.txt
- __MACOSX/CORAAL_Aligned_as_Tables/._DCA_se3_ag1_f_03_1_txout.txt
- CORAAL_Aligned_as_Tables/DCB_se1_ag3_m_01_1_txout.txt
- __MACOSX/CORAAL_Aligned_as_Tables/._DCB_se1_ag3_m_01_1_txout.txt
- CORAAL_Aligned_as_Tables/DCA_se1_ag1_m_08_1_txout.txt
- __MACOSX/CORAAL_Aligned_as_Tables/._DCA_se1_ag1_m_08_1_txout.txt
- CORAAL_Aligned_as_Tables/DCB_se2_ag3_m_03_1_txout.txt
- __MACOSX/CORAAL_Aligned_as_Tables/._DCB_se2_ag3_m_03_1_txout.txt
- CORAAL_Aligned_as_Tables/DCB_se1_ag3_f_02_1_txout.txt
- __MACOSX/CORAAL_Aligned_as_Tables/._DCB_se1_ag3_f_02_1_txout.txt
- CORAAL_Aligned_as_Tables/DCA_se3_ag4_m_01_2_txout.txt
- __MACOSX/CORAAL_Aligned_as_Tables/._DCA_se3_ag4_m_01_2_txout.txt
- CORAAL_Aligned_as_Tables/.DS_Store
- __MACOSX/CORAAL_Aligned_as_Tables/._.DS_Store
- CORAAL_Aligned_as_Tables/DCB_se3_ag4_m_02_1_txout.txt
- __MACOSX/CORAAL_Aligned_as_Tables/._DCB_se3_ag4_m_02_1_txout.txt
- CORAAL_Aligned_as_Tables/DCA_se2_ag3_m_02_1_txout.txt
- __MACOSX/CORAAL_Aligned_as_Tables/._DCA_se2_ag3_m_02_1_txout.txt
- CORAAL_Aligned_as_Tables/DCA_se3_ag1_m_02_2_txout.txt
- __MACOSX/CORAAL_Aligned_as_Tables/._DCA_se3_ag1_m_02_2_txout.txt
- CORAAL_Aligned_as_Tables/DCB_se3_ag1_m_01_1_txout.txt
- __MACOSX/CORAAL_Aligned_as_Tables/._DCB_se3_ag1_m_01_1_txout.txt
- CORAAL_Aligned_as_Tables/DCA_se3_ag1_f_06_1_txout.txt
- __MACOSX/CORAAL_Aligned_as_Tables/._DCA_se3_ag1_f_06_1_txout.txt
- CORAAL_Aligned_as_Tables/DCB_se1_ag2_m_02_1_txout.txt
- __MACOSX/CORAAL_Aligned_as_Tables/._DCB_se1_ag2_m_02_1_txout.txt
- CORAAL_Aligned_as_Tables/DCB_se2_ag4_f_02_1_txout.txt
- __MACOSX/CORAAL_Aligned_as_Tables/._DCB_se2_ag4_f_02_1_txout.txt
- CORAAL_Aligned_as_Tables/DCA_se1_ag1_m_01_1_txout.txt
- __MACOSX/CORAAL_Aligned_as_Tables/._DCA_se1_ag1_m_01_1_txout.txt
- CORAAL_Aligned_as_Tables/DCA_se3_ag2_m_02_1_txout.txt
- __MACOSX/CORAAL_Aligned_as_Tables/._DCA_se3_ag2_m_02_1_txout.txt
- CORAAL_Aligned_as_Tables/DCA_se3_ag3_m_04_1_txout.txt
- __MACOSX/CORAAL_Aligned_as_Tables/._DCA_se3_ag3_m_04_1_txout.txt
- CORAAL_Aligned_as_Tables/DCA_se1_ag4_m_02_1_txout.txt
- __MACOSX/CORAAL_Aligned_as_Tables/._DCA_se1_ag4_m_02_1_txout.txt
- CORAAL_Aligned_as_Tables/DCB_se2_ag1_f_01_1_txout.txt
- __MACOSX/CORAAL_Aligned_as_Tables/._DCB_se2_ag1_f_01_1_txout.txt
- CORAAL_Aligned_as_Tables/DCA_se2_ag1_m_06_1_txout.txt
- __MACOSX/CORAAL_Aligned_as_Tables/._DCA_se2_ag1_m_06_1_txout.txt
- CORAAL_Aligned_as_Tables/DCA_se3_ag2_f_04_1_txout.txt
- __MACOSX/CORAAL_Aligned_as_Tables/._DCA_se3_ag2_f_04_1_txout.txt
- CORAAL_Aligned_as_Tables/DCA_se3_ag3_f_01_1_txout.txt
- __MACOSX/CORAAL_Aligned_as_Tables/._DCA_se3_ag3_f_01_1_txout.txt
- CORAAL_Aligned_as_Tables/DCB_se2_ag4_f_03_2_txout.txt
- __MACOSX/CORAAL_Aligned_as_Tables/._DCB_se2_ag4_f_03_2_txout.txt
- CORAAL_Aligned_as_Tables/DCA_se1_ag1_f_04_1_txout.txt
- __MACOSX/CORAAL_Aligned_as_Tables/._DCA_se1_ag1_f_04_1_txout.txt
- CORAAL_Aligned_as_Tables/DCB_se1_ag1_m_03_1_txout.txt
- __MACOSX/CORAAL_Aligned_as_Tables/._DCB_se1_ag1_m_03_1_txout.txt
- CORAAL_Aligned_as_Tables/DCA_se1_ag4_m_01_1_txout.txt
- __MACOSX/CORAAL_Aligned_as_Tables/._DCA_se1_ag4_m_01_1_txout.txt
- CORAAL_Aligned_as_Tables/DCA_se2_ag1_m_05_1_txout.txt
- __MACOSX/CORAAL_Aligned_as_Tables/._DCA_se2_ag1_m_05_1_txout.txt
- CORAAL_Aligned_as_Tables/DCA_se2_ag1_f_03_1_txout.txt
- __MACOSX/CORAAL_Aligned_as_Tables/._DCA_se2_ag1_f_03_1_txout.txt
- CORAAL_Aligned_as_Tables/DCA_se3_ag2_m_01_1_txout.txt
- __MACOSX/CORAAL_Aligned_as_Tables/._DCA_se3_ag2_m_01_1_txout.txt
- CORAAL_Aligned_as_Tables/DCB_se2_ag4_f_01_1_txout.txt
- __MACOSX/CORAAL_Aligned_as_Tables/._DCB_se2_ag4_f_01_1_txout.txt
- CORAAL_Aligned_as_Tables/DCA_se1_ag1_m_02_1_txout.txt
- __MACOSX/CORAAL_Aligned_as_Tables/._DCA_se1_ag1_m_02_1_txout.txt
- CORAAL_Aligned_as_Tables/DCB_se1_ag2_m_01_1_txout.txt
- __MACOSX/CORAAL_Aligned_as_Tables/._DCB_se1_ag2_m_01_1_txout.txt
- CORAAL_Aligned_as_Tables/DCA_se3_ag1_f_05_1_txout.txt
- __MACOSX/CORAAL_Aligned_as_Tables/._DCA_se3_ag1_f_05_1_txout.txt
- CORAAL_Aligned_as_Tables/DCB_se2_ag3_m_02_2_txout.txt
- __MACOSX/CORAAL_Aligned_as_Tables/._DCB_se2_ag3_m_02_2_txout.txt
- CORAAL_Aligned_as_Tables/DCA_se2_ag3_m_01_1_txout.txt
- __MACOSX/CORAAL_Aligned_as_Tables/._DCA_se2_ag3_m_01_1_txout.txt
- CORAAL_Aligned_as_Tables/DCB_se1_ag2_m_03_2_txout.txt
- __MACOSX/CORAAL_Aligned_as_Tables/._DCB_se1_ag2_m_03_2_txout.txt
- CORAAL_Aligned_as_Tables/DCA_se3_ag1_m_03_1_txout.txt
- __MACOSX/CORAAL_Aligned_as_Tables/._DCA_se3_ag1_m_03_1_txout.txt
- CORAAL_Aligned_as_Tables/DCB_se3_ag4_m_01_1_txout.txt
- __MACOSX/CORAAL_Aligned_as_Tables/._DCB_se3_ag4_m_01_1_txout.txt
- CORAAL_Aligned_as_Tables/DCB_se1_ag3_f_01_1_txout.txt
- __MACOSX/CORAAL_Aligned_as_Tables/._DCB_se1_ag3_f_01_1_txout.txt
- CORAAL_Aligned_as_Tables/DCB_se1_ag3_m_02_1_txout.txt
- __MACOSX/CORAAL_Aligned_as_Tables/._DCB_se1_ag3_m_02_1_txout.txt
- CORAAL_Aligned_as_Tables/DCB_se3_ag4_f_02_1_txout.txt
- __MACOSX/CORAAL_Aligned_as_Tables/._DCB_se3_ag4_f_02_1_txout.txt
- CORAAL_Aligned_as_Tables/DCA_se2_ag2_m_02_1_txout.txt
- __MACOSX/CORAAL_Aligned_as_Tables/._DCA_se2_ag2_m_02_1_txout.txt
- CORAAL_Aligned_as_Tables/DCA_se3_ag1_m_06_1_txout.txt
- __MACOSX/CORAAL_Aligned_as_Tables/._DCA_se3_ag1_m_06_1_txout.txt
- CORAAL_Aligned_as_Tables/DCB_se3_ag1_f_01_1_txout.txt
- __MACOSX/CORAAL_Aligned_as_Tables/._DCB_se3_ag1_f_01_1_txout.txt
- CORAAL_Aligned_as_Tables/DCB_se1_ag2_f_02_1_txout.txt
- __MACOSX/CORAAL_Aligned_as_Tables/._DCB_se1_ag2_f_02_1_txout.txt
- CORAAL_Aligned_as_Tables/DCA_se1_ag1_f_01_1_txout.txt
- __MACOSX/CORAAL_Aligned_as_Tables/._DCA_se1_ag1_f_01_1_txout.txt
- CORAAL_Aligned_as_Tables/DCA_se3_ag2_f_02_1_txout.txt
- __MACOSX/CORAAL_Aligned_as_Tables/._DCA_se3_ag2_f_02_1_txout.txt
- CORAAL_Aligned_as_Tables/DCB_se2_ag4_f_04_1_txout.txt
- __MACOSX/CORAAL_Aligned_as_Tables/._DCB_se2_ag4_f_04_1_txout.txt
- CORAAL_Aligned_as_Tables/DCA_se1_ag1_m_07_1_txout.txt
- __MACOSX/CORAAL_Aligned_as_Tables/._DCA_se1_ag1_m_07_1_txout.txt
- CORAAL_Aligned_as_Tables/DCA_se2_ag1_f_06_1_txout.txt
- __MACOSX/CORAAL_Aligned_as_Tables/._DCA_se2_ag1_f_06_1_txout.txt
- CORAAL_Aligned_as_Tables/DCB_se2_ag1_m_01_1_txout.txt
- __MACOSX/CORAAL_Aligned_as_Tables/._DCB_se2_ag1_m_01_1_txout.txt
- CORAAL_Aligned_as_Tables/DCB_se1_ag4_f_01_2_txout.txt
- __MACOSX/CORAAL_Aligned_as_Tables/._DCB_se1_ag4_f_01_2_txout.txt
- CORAAL_Aligned_as_Tables/DCA_se3_ag3_m_02_1_txout.txt
- __MACOSX/CORAAL_Aligned_as_Tables/._DCA_se3_ag3_m_02_1_txout.txt
- CORAAL_Aligned_as_Tables/DCB_se1_ag1_m_01_1_txout.txt
- __MACOSX/CORAAL_Aligned_as_Tables/._DCB_se1_ag1_m_01_1_txout.txt
- CORAAL_Aligned_as_Tables/DCA_se3_ag2_f_05_1_txout.txt
- __MACOSX/CORAAL_Aligned_as_Tables/._DCA_se3_ag2_f_05_1_txout.txt
- CORAAL_Aligned_as_Tables/DCA_se1_ag1_m_02_2_txout.txt
- __MACOSX/CORAAL_Aligned_as_Tables/._DCA_se1_ag1_m_02_2_txout.txt
- CORAAL_Aligned_as_Tables/DCB_se3_ag4_m_02_5_txout.txt
- __MACOSX/CORAAL_Aligned_as_Tables/._DCB_se3_ag4_m_02_5_txout.txt
- CORAAL_Aligned_as_Tables/DCB_se1_ag4_m_02_1_txout.txt
- __MACOSX/CORAAL_Aligned_as_Tables/._DCB_se1_ag4_m_02_1_txout.txt
- CORAAL_Aligned_as_Tables/DCA_se2_ag1_f_01_1_txout.txt
- __MACOSX/CORAAL_Aligned_as_Tables/._DCA_se2_ag1_f_01_1_txout.txt
- CORAAL_Aligned_as_Tables/DCA_se3_ag2_m_03_1_txout.txt
- __MACOSX/CORAAL_Aligned_as_Tables/._DCA_se3_ag2_m_03_1_txout.txt
- CORAAL_Aligned_as_Tables/DCB_se2_ag4_f_03_1_txout.txt
- __MACOSX/CORAAL_Aligned_as_Tables/._DCB_se2_ag4_f_03_1_txout.txt
- CORAAL_Aligned_as_Tables/DCA_se2_ag1_m_05_2_txout.txt
- __MACOSX/CORAAL_Aligned_as_Tables/._DCA_se2_ag1_m_05_2_txout.txt
- CORAAL_Aligned_as_Tables/DCB_se3_ag3_f_02_1_txout.txt
- __MACOSX/CORAAL_Aligned_as_Tables/._DCB_se3_ag3_f_02_1_txout.txt
- CORAAL_Aligned_as_Tables/DCA_se2_ag3_m_03_1_txout.txt
- __MACOSX/CORAAL_Aligned_as_Tables/._DCA_se2_ag3_m_03_1_txout.txt
- CORAAL_Aligned_as_Tables/DCA_se1_ag3_f_02_1_txout.txt
- __MACOSX/CORAAL_Aligned_as_Tables/._DCA_se1_ag3_f_02_1_txout.txt
- CORAAL_Aligned_as_Tables/DCA_se3_ag4_m_02_1_txout.txt
- __MACOSX/CORAAL_Aligned_as_Tables/._DCA_se3_ag4_m_02_1_txout.txt
- CORAAL_Aligned_as_Tables/DCB_se2_ag2_f_02_1_txout.txt
- __MACOSX/CORAAL_Aligned_as_Tables/._DCB_se2_ag2_f_02_1_txout.txt
- CORAAL_Aligned_as_Tables/DCB_se1_ag2_m_03_1_txout.txt
- __MACOSX/CORAAL_Aligned_as_Tables/._DCB_se1_ag2_m_03_1_txout.txt
- CORAAL_Aligned_as_Tables/DCB_se1_ag3_f_03_1_txout.txt
- __MACOSX/CORAAL_Aligned_as_Tables/._DCB_se1_ag3_f_03_1_txout.txt
- CORAAL_Aligned_as_Tables/DCB_se2_ag3_m_02_1_txout.txt
- __MACOSX/CORAAL_Aligned_as_Tables/._DCB_se2_ag3_m_02_1_txout.txt
- CORAAL_Aligned_as_Tables/DCA_se3_ag1_m_01_1_txout.txt
- __MACOSX/CORAAL_Aligned_as_Tables/._DCA_se3_ag1_m_01_1_txout.txt
- CORAAL_Aligned_as_Tables/DCA_se1_ag2_f_01_1_txout.txt
- __MACOSX/CORAAL_Aligned_as_Tables/._DCA_se1_ag2_f_01_1_txout.txt
- CORAAL_Aligned_as_Tables/DCA_se3_ag1_f_02_1_txout.txt
- __MACOSX/CORAAL_Aligned_as_Tables/._DCA_se3_ag1_f_02_1_txout.txt
- CORAAL_Aligned_as_Tables/DCB_se1_ag2_m_02_3_txout.txt
- __MACOSX/CORAAL_Aligned_as_Tables/._DCB_se1_ag2_m_02_3_txout.txt
- CORAAL_Aligned_as_Tables/DCB_se2_ag3_f_01_1_txout.txt
- __MACOSX/CORAAL_Aligned_as_Tables/._DCB_se2_ag3_f_01_1_txout.txt
- CORAAL_Aligned_as_Tables/DCB_se2_ag2_m_01_1_txout.txt
- __MACOSX/CORAAL_Aligned_as_Tables/._DCB_se2_ag2_m_01_1_txout.txt
- CORAAL_Aligned_as_Tables/DCA_se3_ag1_m_04_1_txout.txt
- __MACOSX/CORAAL_Aligned_as_Tables/._DCA_se3_ag1_m_04_1_txout.txt
- CORAAL_Aligned_as_Tables/DCB_se1_ag3_m_02_2_txout.txt
- __MACOSX/CORAAL_Aligned_as_Tables/._DCB_se1_ag3_m_02_2_txout.txt
- CORAAL_Aligned_as_Tables/DCB_se3_ag4_m_02_3_txout.txt
- __MACOSX/CORAAL_Aligned_as_Tables/._DCB_se3_ag4_m_02_3_txout.txt
- CORAAL_Aligned_as_Tables/DCA_se1_ag3_m_01_1_txout.txt
- __MACOSX/CORAAL_Aligned_as_Tables/._DCA_se1_ag3_m_01_1_txout.txt
- CORAAL_Aligned_as_Tables/DCB_se3_ag3_m_01_1_txout.txt
- __MACOSX/CORAAL_Aligned_as_Tables/._DCB_se3_ag3_m_01_1_txout.txt
- CORAAL_Aligned_as_Tables/DCA_se1_ag1_m_07_2_txout.txt
- __MACOSX/CORAAL_Aligned_as_Tables/._DCA_se1_ag1_m_07_2_txout.txt
- CORAAL_Aligned_as_Tables/DCA_se2_ag1_m_02_1_txout.txt
- __MACOSX/CORAAL_Aligned_as_Tables/._DCA_se2_ag1_m_02_1_txout.txt
- CORAAL_Aligned_as_Tables/DCB_se1_ag4_f_01_1_txout.txt
- __MACOSX/CORAAL_Aligned_as_Tables/._DCB_se1_ag4_f_01_1_txout.txt
- CORAAL_Aligned_as_Tables/DCA_se1_ag1_f_03_1_txout.txt
- __MACOSX/CORAAL_Aligned_as_Tables/._DCA_se1_ag1_f_03_1_txout.txt
- CORAAL_Aligned_as_Tables/DCB_se3_ag2_f_01_1_txout.txt
- __MACOSX/CORAAL_Aligned_as_Tables/._DCB_se3_ag2_f_01_1_txout.txt
- CORAAL_Aligned_as_Tables/DCB_se1_ag1_f_02_1_txout.txt
- __MACOSX/CORAAL_Aligned_as_Tables/._DCB_se1_ag1_f_02_1_txout.txt
- CORAAL_Aligned_as_Tables/DCA_se1_ag1_m_05_1_txout.txt
- __MACOSX/CORAAL_Aligned_as_Tables/._DCA_se1_ag1_m_05_1_txout.txt
- CORAAL_Aligned_as_Tables/DCA_se2_ag4_m_01_1_txout.txt
- __MACOSX/CORAAL_Aligned_as_Tables/._DCA_se2_ag4_m_01_1_txout.txt
- CORAAL_Aligned_as_Tables/DCA_se2_ag1_f_04_1_txout.txt
- __MACOSX/CORAAL_Aligned_as_Tables/._DCA_se2_ag1_f_04_1_txout.txt
- CORAAL_Aligned_as_Tables/DCB_se3_ag4_m_02_4_txout.txt
- __MACOSX/CORAAL_Aligned_as_Tables/._DCB_se3_ag4_m_02_4_txout.txt
- CORAAL_Aligned_as_Tables/DCA_se2_ag1_f_07_1_txout.txt
- __MACOSX/CORAAL_Aligned_as_Tables/._DCA_se2_ag1_f_07_1_txout.txt
- CORAAL_Aligned_as_Tables/DCA_se1_ag1_m_06_1_txout.txt
- __MACOSX/CORAAL_Aligned_as_Tables/._DCA_se1_ag1_m_06_1_txout.txt
- CORAAL_Aligned_as_Tables/DCB_se1_ag1_f_01_1_txout.txt
- __MACOSX/CORAAL_Aligned_as_Tables/._DCB_se1_ag1_f_01_1_txout.txt
- CORAAL_Aligned_as_Tables/DCB_se2_ag4_f_05_1_txout.txt
- __MACOSX/CORAAL_Aligned_as_Tables/._DCB_se2_ag4_f_05_1_txout.txt
- CORAAL_Aligned_as_Tables/DCA_se3_ag3_m_03_1_txout.txt
- __MACOSX/CORAAL_Aligned_as_Tables/._DCA_se3_ag3_m_03_1_txout.txt
- CORAAL_Aligned_as_Tables/DCA_se3_ag2_f_03_1_txout.txt
- __MACOSX/CORAAL_Aligned_as_Tables/._DCA_se3_ag2_f_03_1_txout.txt
- CORAAL_Aligned_as_Tables/DCA_se2_ag1_m_01_1_txout.txt
- __MACOSX/CORAAL_Aligned_as_Tables/._DCA_se2_ag1_m_01_1_txout.txt
- CORAAL_Aligned_as_Tables/DCA_se3_ag3_m_01_2_txout.txt
- __MACOSX/CORAAL_Aligned_as_Tables/._DCA_se3_ag3_m_01_2_txout.txt
- CORAAL_Aligned_as_Tables/DCB_se3_ag3_m_02_1_txout.txt
- __MACOSX/CORAAL_Aligned_as_Tables/._DCB_se3_ag3_m_02_1_txout.txt
- CORAAL_Aligned_as_Tables/DCB_se1_ag2_f_03_1_txout.txt
- __MACOSX/CORAAL_Aligned_as_Tables/._DCB_se1_ag2_f_03_1_txout.txt
- CORAAL_Aligned_as_Tables/DCB_se2_ag3_f_02_1_txout.txt
- __MACOSX/CORAAL_Aligned_as_Tables/._DCB_se2_ag3_f_02_1_txout.txt
- CORAAL_Aligned_as_Tables/DCB_se1_ag3_m_03_1_txout.txt
- __MACOSX/CORAAL_Aligned_as_Tables/._DCB_se1_ag3_m_03_1_txout.txt
- CORAAL_Aligned_as_Tables/DCA_se2_ag2_m_03_1_txout.txt
- __MACOSX/CORAAL_Aligned_as_Tables/._DCA_se2_ag2_m_03_1_txout.txt
- CORAAL_Aligned_as_Tables/DCA_se3_ag1_f_01_1_txout.txt
- __MACOSX/CORAAL_Aligned_as_Tables/._DCA_se3_ag1_f_01_1_txout.txt
- CORAAL_Aligned_as_Tables/DCA_se1_ag2_m_01_1_txout.txt
- __MACOSX/CORAAL_Aligned_as_Tables/._DCA_se1_ag2_m_01_1_txout.txt
- CORAAL_Aligned_as_Tables/DCA_se3_ag1_m_02_1_txout.txt
- __MACOSX/CORAAL_Aligned_as_Tables/._DCA_se3_ag1_m_02_1_txout.txt
- CORAAL_Aligned_as_Tables/DCB_se1_ag2_m_02_2_txout.txt
- __MACOSX/CORAAL_Aligned_as_Tables/._DCB_se1_ag2_m_02_2_txout.txt
- CORAAL_Aligned_as_Tables/DCB_se3_ag1_m_01_2_txout.txt
- __MACOSX/CORAAL_Aligned_as_Tables/._DCB_se3_ag1_m_01_2_txout.txt
- CORAAL_Aligned_as_Tables/DCB_se2_ag3_m_01_1_txout.txt
- __MACOSX/CORAAL_Aligned_as_Tables/._DCB_se2_ag3_m_01_1_txout.txt
- CORAAL_Aligned_as_Tables/DCA_se3_ag1_f_04_1_txout.txt
- __MACOSX/CORAAL_Aligned_as_Tables/._DCA_se3_ag1_f_04_1_txout.txt
- CORAAL_Aligned_as_Tables/DCB_se2_ag2_f_01_1_txout.txt
- __MACOSX/CORAAL_Aligned_as_Tables/._DCB_se2_ag2_f_01_1_txout.txt
- CORAAL_Aligned_as_Tables/DCA_se3_ag4_m_01_1_txout.txt
- __MACOSX/CORAAL_Aligned_as_Tables/._DCA_se3_ag4_m_01_1_txout.txt
- CORAAL_Aligned_as_Tables/DCB_se3_ag4_m_02_2_txout.txt
- __MACOSX/CORAAL_Aligned_as_Tables/._DCB_se3_ag4_m_02_2_txout.txt
- CORAAL_Aligned_as_Tables/DCA_se1_ag3_f_01_1_txout.txt
- __MACOSX/CORAAL_Aligned_as_Tables/._DCA_se1_ag3_f_01_1_txout.txt
- CORAAL_Aligned_as_Tables/DCB_se1_ag3_f_02_2_txout.txt
- __MACOSX/CORAAL_Aligned_as_Tables/._DCB_se1_ag3_f_02_2_txout.txt
- CORAAL_Aligned_as_Tables/DCB_se2_ag3_m_03_2_txout.txt
- __MACOSX/CORAAL_Aligned_as_Tables/._DCB_se2_ag3_m_03_2_txout.txt
- CORAAL_Aligned_as_Tables/DCB_se3_ag3_f_01_1_txout.txt
- __MACOSX/CORAAL_Aligned_as_Tables/._DCB_se3_ag3_f_01_1_txout.txt
- CORAAL_Aligned_as_Tables/DCA_se1_ag1_m_03_1_txout.txt
- __MACOSX/CORAAL_Aligned_as_Tables/._DCA_se1_ag1_m_03_1_txout.txt
- CORAAL_Aligned_as_Tables/DCB_se1_ag4_m_01_1_txout.txt
- __MACOSX/CORAAL_Aligned_as_Tables/._DCB_se1_ag4_m_01_1_txout.txt
- CORAAL_Aligned_as_Tables/DCA_se2_ag1_f_02_1_txout.txt
- __MACOSX/CORAAL_Aligned_as_Tables/._DCA_se2_ag1_f_02_1_txout.txt
- CORAAL_Aligned_as_Tables/DCA_se2_ag1_m_04_1_txout.txt
- __MACOSX/CORAAL_Aligned_as_Tables/._DCA_se2_ag1_m_04_1_txout.txt
- CORAAL_Aligned_as_Tables/DCA_se2_ag4_f_01_1_txout.txt
- __MACOSX/CORAAL_Aligned_as_Tables/._DCA_se2_ag4_f_01_1_txout.txt
- CORAAL_Aligned_as_Tables/DCA_se1_ag1_f_05_1_txout.txt
- __MACOSX/CORAAL_Aligned_as_Tables/._DCA_se1_ag1_f_05_1_txout.txt
- CORAAL_Aligned_as_Tables/DCB_se1_ag1_m_02_1_txout.txt
- __MACOSX/CORAAL_Aligned_as_Tables/._DCB_se1_ag1_m_02_1_txout.txt
- __MACOSX/._CORAAL_Aligned_as_Tables
