# Supplementary material for: Considering Performance in the Automated and Manual Coding of Sociolinguistic Variables: Lessons From Variable (ING)
Source: Front Artif Intell. 2021 Apr 29;4:648543. doi: 10.3389/frai.2021.648543 (PMC8117961; doi:10.3389/frai.2021.648543)
Supplement: Supplementary file 4 [file Data_Sheet_4.ZIP › CORAAL_Aligned_as_Tables/DCA_se3_ag3_m_01_1_txout.txt]

tmin	tier	text	tmax
0.5194	DCA_int_01 - phones	OW2	0.7694
0.5194	DCA_int_01 - words	okay	1.1694
0.7694	DCA_int_01 - phones	K	0.9194
0.9194	DCA_int_01 - phones	EY1	1.1694
1.1694	DCA_int_01 - phones	sp	1.1994
1.1994	DCA_int_01 - words	uh	1.6094
1.1994	DCA_int_01 - phones	AH1	1.6094
1.6094	DCA_int_01 - phones	sp	1.6894
2.1426	DCA_int_01 - phones	D	2.1826
2.1426	DCA_int_01 - words	do	2.2126
2.1826	DCA_int_01 - phones	UW1	2.2126
2.2126	DCA_int_01 - phones	Y	2.2426
2.2126	DCA_int_01 - words	you	2.4826
2.2426	DCA_int_01 - phones	UW1	2.4826
2.4826	DCA_int_01 - phones	R	2.5126
2.4826	DCA_int_01 - words	recall	2.7726
2.5126	DCA_int_01 - phones	IH0	2.5426
2.5426	DCA_int_01 - phones	K	2.5926
2.5926	DCA_int_01 - phones	AO1	2.7426
2.7426	DCA_int_01 - phones	L	2.7726
2.7726	DCA_int_01 - phones	W	2.8326
2.7726	DCA_int_01 - words	what	2.9726
2.8326	DCA_int_01 - phones	AH1	2.9226
2.9226	DCA_int_01 - phones	T	2.9726
2.9726	DCA_int_01 - phones	K	3.0326
2.9726	DCA_int_01 - words	kind	3.2226
3.0326	DCA_int_01 - phones	AY1	3.1526
3.1526	DCA_int_01 - phones	N	3.1926
3.1926	DCA_int_01 - phones	D	3.2226
3.2226	DCA_int_01 - phones	AH0	3.2626
3.2226	DCA_int_01 - words	of	3.3726
3.2626	DCA_int_01 - phones	V	3.3726
3.3726	DCA_int_01 - phones	G	3.4526
3.3726	DCA_int_01 - words	games	3.7826
3.4526	DCA_int_01 - phones	EY1	3.5926
3.5926	DCA_int_01 - phones	M	3.7526
3.7526	DCA_int_01 - phones	Z	3.7826
3.7826	DCA_int_01 - phones	sp	3.8326
3.8326	DCA_int_01 - phones	Y	3.8626
3.8326	DCA_int_01 - words	you	4.1026
3.8626	DCA_int_01 - phones	UW1	4.1026
4.1026	DCA_int_01 - phones	sp	4.1726
4.1726	DCA_int_01 - phones	Y	4.2726
4.1726	DCA_int_01 - words	used	4.4526
4.2726	DCA_int_01 - phones	UW1	4.3526
4.3526	DCA_int_01 - phones	Z	4.4226
4.4226	DCA_int_01 - phones	D	4.4526
4.4526	DCA_int_01 - phones	T	4.4826
4.4526	DCA_int_01 - words	to	4.5726
4.4826	DCA_int_01 - phones	AH0	4.5726
4.5726	DCA_int_01 - phones	sp	4.6026
4.6026	DCA_int_01 - phones	P	4.6726
4.6026	DCA_int_01 - words	play	4.9326
4.6726	DCA_int_01 - phones	L	4.7726
4.7726	DCA_int_01 - phones	EY1	4.9326
4.9326	DCA_int_01 - phones	W	4.9626
4.9326	DCA_int_01 - words	when	5.0926
4.9626	DCA_int_01 - phones	EH1	5.0626
5.0626	DCA_int_01 - phones	N	5.0926
5.0926	DCA_int_01 - phones	Y	5.1226
5.0926	DCA_int_01 - words	you	5.1826
5.1226	DCA_int_01 - phones	UW1	5.1826
5.1826	DCA_int_01 - phones	W	5.2626
5.1826	DCA_int_01 - words	were	5.3826
5.2626	DCA_int_01 - phones	ER1	5.3826
5.3826	DCA_int_01 - words	a	5.4126
5.3826	DCA_int_01 - phones	AH0	5.4126
5.4126	DCA_int_01 - phones	sp	5.4426
5.4426	DCA_int_01 - phones	K	5.5326
5.4426	DCA_int_01 - words	kid	5.7126
5.5326	DCA_int_01 - phones	IH1	5.6426
5.6426	DCA_int_01 - phones	D	5.7126
5.7126	DCA_int_01 - phones	ER0	5.8426
5.7126	DCA_int_01 - words	around	6.0526
5.8426	DCA_int_01 - phones	AW1	5.9326
5.9326	DCA_int_01 - phones	N	6.0226
6.0226	DCA_int_01 - phones	D	6.0526
6.0526	DCA_int_01 - phones	sp	6.4138
6.4138	DCA_int_01 - phones	T	6.4938
6.4138	DCA_int_01 - words	ten	6.6538
6.4938	DCA_int_01 - phones	EH1	6.5638
6.5638	DCA_int_01 - phones	N	6.6538
6.6538	DCA_int_01 - phones	Y	6.7038
6.6538	DCA_int_01 - words	years	6.9238
6.7038	DCA_int_01 - phones	IH1	6.7738
6.7738	DCA_int_01 - phones	R	6.8438
6.8438	DCA_int_01 - phones	Z	6.9238
6.9238	DCA_int_01 - phones	OW1	7.1338
6.9238	DCA_int_01 - words	old	7.2538
7.1338	DCA_int_01 - phones	L	7.2238
7.2238	DCA_int_01 - phones	D	7.2538
7.2538	DCA_int_01 - words	or	7.3538
7.2538	DCA_int_01 - phones	ER0	7.3538
7.3538	DCA_int_01 - phones	S	7.4738
7.3538	DCA_int_01 - words	so	7.6138
7.4738	DCA_int_01 - phones	OW1	7.6138
7.6138	DCA_int_01 - phones	sp	7.7438
8.3617	DCA_se3_ag3_m_01 - phones	T	8.4617
8.3617	DCA_se3_ag3_m_01 - words	ten	8.5817
8.4617	DCA_se3_ag3_m_01 - phones	EH1	8.5017
8.5017	DCA_se3_ag3_m_01 - phones	N	8.5817
8.5817	DCA_se3_ag3_m_01 - phones	Y	8.6217
8.5817	DCA_se3_ag3_m_01 - words	years	8.7717
8.6217	DCA_se3_ag3_m_01 - phones	ER0	8.7217
8.7217	DCA_se3_ag3_m_01 - phones	Z	8.7717
8.7717	DCA_se3_ag3_m_01 - phones	OW1	8.9217
8.7717	DCA_se3_ag3_m_01 - words	old	9.0117
8.9217	DCA_se3_ag3_m_01 - phones	L	8.9617
8.9617	DCA_se3_ag3_m_01 - phones	D	9.0117
9.0117	DCA_se3_ag3_m_01 - phones	M	9.0917
9.0117	DCA_se3_ag3_m_01 - words	marbles	9.6517
9.0917	DCA_se3_ag3_m_01 - phones	AA1	9.2117
9.2117	DCA_se3_ag3_m_01 - phones	R	9.2717
9.2717	DCA_se3_ag3_m_01 - phones	B	9.3217
9.3217	DCA_se3_ag3_m_01 - phones	AH0	9.3517
9.3517	DCA_se3_ag3_m_01 - phones	L	9.5917
9.5917	DCA_se3_ag3_m_01 - phones	Z	9.6517
9.8912	DCA_se3_ag3_m_01 - phones	sil	9.9412
9.9412	DCA_se3_ag3_m_01 - phones	AH1	10.0212
9.9412	DCA_se3_ag3_m_01 - words	uh	10.0212
10.0212	DCA_se3_ag3_m_01 - phones	sp	11.9729
11.9729	DCA_se3_ag3_m_01 - words	mm	12.3829
11.9729	DCA_se3_ag3_m_01 - phones	M	12.3829
12.3829	DCA_se3_ag3_m_01 - phones	sp	14.1759
14.1759	DCA_se3_ag3_m_01 - phones	AY1	14.2259
14.1759	DCA_se3_ag3_m_01 - words	i	14.2259
14.2259	DCA_se3_ag3_m_01 - phones	D	14.2759
14.2259	DCA_se3_ag3_m_01 - words	don't	14.4859
14.2759	DCA_se3_ag3_m_01 - phones	OW1	14.3059
14.3059	DCA_se3_ag3_m_01 - phones	N	14.4859
14.4859	DCA_se3_ag3_m_01 - phones	sp	14.8359
14.8359	DCA_se3_ag3_m_01 - phones	N	14.8659
14.8359	DCA_se3_ag3_m_01 - words	know	14.9059
14.8659	DCA_se3_ag3_m_01 - phones	OW1	14.9059
14.9059	DCA_se3_ag3_m_01 - words	i	14.9759
14.9059	DCA_se3_ag3_m_01 - phones	AY1	14.9759
14.9759	DCA_se3_ag3_m_01 - phones	G	15.0659
14.9759	DCA_se3_ag3_m_01 - words	guess	15.4559
15.0659	DCA_se3_ag3_m_01 - phones	EH1	15.1659
15.1659	DCA_se3_ag3_m_01 - phones	S	15.4559
15.4559	DCA_se3_ag3_m_01 - phones	sp	15.5159
15.5159	DCA_se3_ag3_m_01 - words	m-	15.6059
15.5159	DCA_se3_ag3_m_01 - phones	M	15.6059
15.6059	DCA_se3_ag3_m_01 - phones	sp	15.6459
15.8499	DCA_se3_ag3_m_01 - phones	B	15.9499
15.8499	DCA_se3_ag3_m_01 - words	baseball	16.7799
15.9499	DCA_se3_ag3_m_01 - phones	EY1	16.0699
16.0699	DCA_se3_ag3_m_01 - phones	S	16.2099
16.2099	DCA_se3_ag3_m_01 - phones	B	16.2699
16.2699	DCA_se3_ag3_m_01 - phones	AO1	16.4499
16.4499	DCA_se3_ag3_m_01 - phones	L	16.7799
16.7799	DCA_se3_ag3_m_01 - phones	sp	16.8099
16.8099	DCA_se3_ag3_m_01 - phones	AH1	16.9699
16.8099	DCA_se3_ag3_m_01 - words	uh	16.9699
16.9699	DCA_se3_ag3_m_01 - phones	AH1	17.1399
16.9699	DCA_se3_ag3_m_01 - words	uh	17.1399
17.1399	DCA_se3_ag3_m_01 - phones	S	17.2999
17.1399	DCA_se3_ag3_m_01 - words	some	17.6499
17.2999	DCA_se3_ag3_m_01 - phones	AH1	17.3399
17.3399	DCA_se3_ag3_m_01 - phones	M	17.6499
17.6499	DCA_se3_ag3_m_01 - phones	sp	17.7599
17.7599	DCA_se3_ag3_m_01 - phones	B	17.8299
17.7599	DCA_se3_ag3_m_01 - words	basketball	18.6299
17.8299	DCA_se3_ag3_m_01 - phones	AE1	17.9899
17.9899	DCA_se3_ag3_m_01 - phones	S	18.0799
18.0799	DCA_se3_ag3_m_01 - phones	K	18.1099
18.1099	DCA_se3_ag3_m_01 - phones	AH0	18.1499
18.1499	DCA_se3_ag3_m_01 - phones	T	18.1899
18.1899	DCA_se3_ag3_m_01 - phones	B	18.2399
18.2399	DCA_se3_ag3_m_01 - phones	AO2	18.3799
18.3799	DCA_se3_ag3_m_01 - phones	L	18.6299
18.6299	DCA_se3_ag3_m_01 - phones	sp	18.7299
18.7299	DCA_se3_ag3_m_01 - phones	AH1	18.9199
18.7299	DCA_se3_ag3_m_01 - words	uh	18.9199
18.9199	DCA_se3_ag3_m_01 - phones	sp	20.9966
20.9966	DCA_se3_ag3_m_01 - words	uh	21.5766
20.9966	DCA_se3_ag3_m_01 - phones	AH1	21.5766
21.5766	DCA_se3_ag3_m_01 - phones	sp	21.6566
21.6566	DCA_se3_ag3_m_01 - phones	HH	21.7966
21.6566	DCA_se3_ag3_m_01 - words	hide	21.9966
21.7966	DCA_se3_ag3_m_01 - phones	AY1	21.9466
21.9466	DCA_se3_ag3_m_01 - phones	D	21.9966
21.9966	DCA_se3_ag3_m_01 - phones	AH0	22.0666
21.9966	DCA_se3_ag3_m_01 - words	and	22.0966
22.0666	DCA_se3_ag3_m_01 - phones	N	22.0966
22.0966	DCA_se3_ag3_m_01 - phones	G	22.1566
22.0966	DCA_se3_ag3_m_01 - words	go	22.2766
22.1566	DCA_se3_ag3_m_01 - phones	OW1	22.2766
22.2766	DCA_se3_ag3_m_01 - phones	S	22.4666
22.2766	DCA_se3_ag3_m_01 - words	seek	22.8766
22.4666	DCA_se3_ag3_m_01 - phones	IY1	22.7266
22.7266	DCA_se3_ag3_m_01 - phones	K	22.8766
23.3880	DCA_se3_ag3_m_01 - phones	T	23.5180
23.3880	DCA_se3_ag3_m_01 - words	ten	23.6380
23.5180	DCA_se3_ag3_m_01 - phones	EH1	23.5680
23.5680	DCA_se3_ag3_m_01 - phones	N	23.6380
23.6380	DCA_se3_ag3_m_01 - phones	Y	23.6880
23.6380	DCA_se3_ag3_m_01 - words	years	23.8680
23.6880	DCA_se3_ag3_m_01 - phones	ER0	23.7980
23.7980	DCA_se3_ag3_m_01 - phones	Z	23.8680
23.8680	DCA_se3_ag3_m_01 - phones	OW1	23.9080
23.8680	DCA_se3_ag3_m_01 - words	old	24.0480
23.9080	DCA_se3_ag3_m_01 - phones	L	23.9380
23.9380	DCA_se3_ag3_m_01 - phones	D	24.0480
24.0480	DCA_se3_ag3_m_01 - phones	sp	25.3653
24.2879	DCA_int_01 - words	<unk>	24.6479
24.2879	DCA_int_01 - phones	spn	24.6479
24.6479	DCA_int_01 - phones	sp	24.7479
25.3653	DCA_se3_ag3_m_01 - phones	AH1	25.3953
25.3653	DCA_se3_ag3_m_01 - words	uh	25.3953
25.3953	DCA_se3_ag3_m_01 - phones	sp	26.0621
26.0621	DCA_se3_ag3_m_01 - phones	N	26.0921
26.0621	DCA_se3_ag3_m_01 - words	n-	26.0921
26.0921	DCA_se3_ag3_m_01 - phones	sp	26.4244
26.4244	DCA_se3_ag3_m_01 - phones	AH1	26.7644
26.4244	DCA_se3_ag3_m_01 - words	um	27.0244
26.7644	DCA_se3_ag3_m_01 - phones	M	27.0244
27.0244	DCA_se3_ag3_m_01 - phones	sp	30.6783
28.4134	DCA_int_01 - phones	CH	28.5134
28.4134	DCA_int_01 - words	child	28.8134
28.5134	DCA_int_01 - phones	AY1	28.6834
28.6834	DCA_int_01 - phones	L	28.7834
28.7834	DCA_int_01 - phones	D	28.8134
28.8134	DCA_int_01 - words	s	28.9134
28.8134	DCA_int_01 - phones	Z	28.9134
28.9134	DCA_int_01 - phones	G	28.9734
28.9134	DCA_int_01 - words	games	29.2734
28.9734	DCA_int_01 - phones	EY1	29.0534
29.0534	DCA_int_01 - phones	M	29.2334
29.2334	DCA_int_01 - phones	Z	29.2734
29.2734	DCA_int_01 - phones	W	29.3634
29.2734	DCA_int_01 - words	we're	29.4234
29.3634	DCA_int_01 - phones	ER1	29.4234
29.4234	DCA_int_01 - phones	IH1	29.4834
29.4234	DCA_int_01 - words	interested	29.9134
29.4834	DCA_int_01 - phones	N	29.5234
29.5234	DCA_int_01 - phones	T	29.5934
29.5934	DCA_int_01 - phones	R	29.6234
29.6234	DCA_int_01 - phones	IH0	29.6734
29.6734	DCA_int_01 - phones	S	29.7534
29.7534	DCA_int_01 - phones	T	29.8134
29.8134	DCA_int_01 - phones	IH0	29.8634
29.8634	DCA_int_01 - phones	D	29.9134
29.9134	DCA_int_01 - phones	IH0	29.9434
29.9134	DCA_int_01 - words	in	30.2034
29.9434	DCA_int_01 - phones	N	30.2034
30.2034	DCA_int_01 - phones	sp	30.4934
30.4934	DCA_int_01 - phones	AH0	30.5234
30.4934	DCA_int_01 - words	especially	31.2734
30.5234	DCA_int_01 - phones	S	30.5534
30.5534	DCA_int_01 - phones	P	30.6034
30.6034	DCA_int_01 - phones	EH1	30.6334
30.6334	DCA_int_01 - phones	SH	30.6634
30.6634	DCA_int_01 - phones	L	30.6934
30.6783	DCA_se3_ag3_m_01 - phones	M	30.9983
30.6783	DCA_se3_ag3_m_01 - words	mm-hm	31.1783
30.6934	DCA_int_01 - phones	IY0	31.2734
30.9983	DCA_se3_ag3_m_01 - phones	HH	31.0283
31.0283	DCA_se3_ag3_m_01 - phones	M	31.1783
31.1783	DCA_se3_ag3_m_01 - phones	sp	33.3596
31.2734	DCA_int_01 - phones	sp	31.3834
31.9992	DCA_int_01 - phones	HH	32.0692
31.9992	DCA_int_01 - words	what	32.1992
32.0692	DCA_int_01 - phones	W	32.1092
32.1092	DCA_int_01 - phones	AH1	32.1692
32.1692	DCA_int_01 - phones	T	32.1992
32.1992	DCA_int_01 - phones	AH0	32.2492
32.1992	DCA_int_01 - words	about	32.4892
32.2492	DCA_int_01 - phones	B	32.2792
32.2792	DCA_int_01 - phones	AW1	32.4292
32.4292	DCA_int_01 - phones	T	32.4892
32.4892	DCA_int_01 - phones	M	32.5992
32.4892	DCA_int_01 - words	marbles	33.0592
32.5992	DCA_int_01 - phones	AA1	32.7592
32.7592	DCA_int_01 - phones	R	32.8092
32.8092	DCA_int_01 - phones	B	32.8492
32.8492	DCA_int_01 - phones	AH0	32.8792
32.8792	DCA_int_01 - phones	L	33.0292
33.0292	DCA_int_01 - phones	Z	33.0592
33.0592	DCA_int_01 - phones	sp	33.0892
33.0892	DCA_int_01 - phones	HH	33.1492
33.0892	DCA_int_01 - words	how	33.1792
33.1492	DCA_int_01 - phones	AW1	33.1792
33.1792	DCA_int_01 - phones	D	33.3292
33.1792	DCA_int_01 - words	did	33.3892
33.3292	DCA_int_01 - phones	IH0	33.3592
33.3592	DCA_int_01 - phones	D	33.3892
33.3596	DCA_se3_ag3_m_01 - phones	M	33.4496
33.3596	DCA_se3_ag3_m_01 - words	marbles	33.8996
33.3892	DCA_int_01 - phones	sp	33.9192
33.4496	DCA_se3_ag3_m_01 - phones	AA1	33.5796
33.5796	DCA_se3_ag3_m_01 - phones	R	33.6296
33.6296	DCA_se3_ag3_m_01 - phones	B	33.6796
33.6796	DCA_se3_ag3_m_01 - phones	AH0	33.7196
33.7196	DCA_se3_ag3_m_01 - phones	L	33.8396
33.8396	DCA_se3_ag3_m_01 - phones	Z	33.8996
33.8996	DCA_se3_ag3_m_01 - phones	W	33.9796
33.8996	DCA_se3_ag3_m_01 - words	we	34.0796
33.9192	DCA_int_01 - phones	W	33.9592
33.9192	DCA_int_01 - words	we	34.0592
33.9592	DCA_int_01 - phones	IY1	34.0592
33.9796	DCA_se3_ag3_m_01 - phones	IY1	34.0796
34.0592	DCA_int_01 - phones	HH	34.0892
34.0592	DCA_int_01 - words	how	34.1492
34.0796	DCA_se3_ag3_m_01 - phones	sp	34.6979
34.0892	DCA_int_01 - phones	AW1	34.1492
34.1492	DCA_int_01 - phones	D	34.1992
34.1492	DCA_int_01 - words	did	34.2592
34.1992	DCA_int_01 - phones	IH0	34.2292
34.2292	DCA_int_01 - phones	D	34.2592
34.2592	DCA_int_01 - phones	DH	34.2892
34.2592	DCA_int_01 - words	that	34.3892
34.2892	DCA_int_01 - phones	AH0	34.3192
34.3192	DCA_int_01 - phones	T	34.3892
34.3892	DCA_int_01 - phones	W	34.4192
34.3892	DCA_int_01 - words	work	34.4992
34.4192	DCA_int_01 - phones	ER1	34.4492
34.4492	DCA_int_01 - phones	K	34.4992
34.4992	DCA_int_01 - phones	sp	34.5692
34.6979	DCA_se3_ag3_m_01 - phones	W	34.7479
34.6979	DCA_se3_ag3_m_01 - words	we	34.8779
34.7479	DCA_se3_ag3_m_01 - phones	IY1	34.8779
34.8779	DCA_se3_ag3_m_01 - phones	sp	35.0679
35.0679	DCA_se3_ag3_m_01 - phones	P	35.1279
35.0679	DCA_se3_ag3_m_01 - words	played	35.3779
35.1279	DCA_se3_ag3_m_01 - phones	L	35.1879
35.1879	DCA_se3_ag3_m_01 - phones	EY1	35.3079
35.3079	DCA_se3_ag3_m_01 - phones	D	35.3779
35.3779	DCA_se3_ag3_m_01 - phones	AY1	35.4679
35.3779	DCA_se3_ag3_m_01 - words	i	35.4679
35.4679	DCA_se3_ag3_m_01 - phones	P	35.5779
35.4679	DCA_se3_ag3_m_01 - words	played	35.7679
35.5779	DCA_se3_ag3_m_01 - phones	L	35.6279
35.6279	DCA_se3_ag3_m_01 - phones	EY1	35.7379
35.7379	DCA_se3_ag3_m_01 - phones	D	35.7679
35.7679	DCA_se3_ag3_m_01 - phones	K	35.8579
35.7679	DCA_se3_ag3_m_01 - words	quite	36.0079
35.8579	DCA_se3_ag3_m_01 - phones	W	35.8979
35.8979	DCA_se3_ag3_m_01 - phones	AY1	35.9579
35.9579	DCA_se3_ag3_m_01 - phones	T	36.0079
36.0079	DCA_se3_ag3_m_01 - phones	AH0	36.0979
36.0079	DCA_se3_ag3_m_01 - words	a	36.0979
36.0979	DCA_se3_ag3_m_01 - phones	sp	36.2379
36.3811	DCA_se3_ag3_m_01 - phones	B	36.4411
36.3811	DCA_se3_ag3_m_01 - words	bit	36.5111
36.4411	DCA_se3_ag3_m_01 - phones	IH1	36.4711
36.4711	DCA_se3_ag3_m_01 - phones	T	36.5111
36.5111	DCA_se3_ag3_m_01 - phones	AH0	36.5411
36.5111	DCA_se3_ag3_m_01 - words	of	36.5811
36.5411	DCA_se3_ag3_m_01 - phones	V	36.5811
36.5811	DCA_se3_ag3_m_01 - phones	M	36.6811
36.5811	DCA_se3_ag3_m_01 - words	marbles	37.1111
36.6811	DCA_se3_ag3_m_01 - phones	AA1	36.7811
36.7811	DCA_se3_ag3_m_01 - phones	R	36.8211
36.8211	DCA_se3_ag3_m_01 - phones	B	36.8511
36.8511	DCA_se3_ag3_m_01 - phones	AH0	36.8811
36.8811	DCA_se3_ag3_m_01 - phones	L	37.0211
37.0211	DCA_se3_ag3_m_01 - phones	Z	37.1111
37.1111	DCA_se3_ag3_m_01 - words	i	37.3411
37.1111	DCA_se3_ag3_m_01 - phones	AY1	37.3411
37.3411	DCA_se3_ag3_m_01 - phones	sp	37.4111
37.6961	DCA_se3_ag3_m_01 - phones	K	37.7261
37.6961	DCA_se3_ag3_m_01 - words	considered	38.0361
37.7261	DCA_se3_ag3_m_01 - phones	AH0	37.7561
37.7561	DCA_se3_ag3_m_01 - phones	N	37.8161
37.8161	DCA_se3_ag3_m_01 - phones	S	37.8861
37.8861	DCA_se3_ag3_m_01 - phones	IH1	37.9261
37.9261	DCA_se3_ag3_m_01 - phones	D	37.9761
37.9761	DCA_se3_ag3_m_01 - phones	ER0	38.0061
38.0061	DCA_se3_ag3_m_01 - phones	D	38.0361
38.0361	DCA_se3_ag3_m_01 - phones	M	38.1061
38.0361	DCA_se3_ag3_m_01 - words	myself	38.3461
38.1061	DCA_se3_ag3_m_01 - phones	AY2	38.1561
38.1561	DCA_se3_ag3_m_01 - phones	S	38.2261
38.2261	DCA_se3_ag3_m_01 - phones	EH1	38.2561
38.2561	DCA_se3_ag3_m_01 - phones	L	38.3161
38.3161	DCA_se3_ag3_m_01 - phones	F	38.3461
38.3461	DCA_se3_ag3_m_01 - words	oh	38.3761
38.3461	DCA_se3_ag3_m_01 - phones	OW1	38.3761
38.3761	DCA_se3_ag3_m_01 - phones	HH	38.4161
38.3761	DCA_se3_ag3_m_01 - words	horseshoes	38.9861
38.4161	DCA_se3_ag3_m_01 - phones	AO1	38.4861
38.4861	DCA_se3_ag3_m_01 - phones	R	38.5661
38.5661	DCA_se3_ag3_m_01 - phones	S	38.5961
38.5961	DCA_se3_ag3_m_01 - phones	SH	38.7061
38.7061	DCA_se3_ag3_m_01 - phones	UW2	38.8861
38.8861	DCA_se3_ag3_m_01 - phones	Z	38.9861
38.9861	DCA_se3_ag3_m_01 - phones	AY1	39.0661
38.9861	DCA_se3_ag3_m_01 - words	i	39.0661
39.0661	DCA_se3_ag3_m_01 - phones	P	39.1661
39.0661	DCA_se3_ag3_m_01 - words	played	39.3461
39.1661	DCA_se3_ag3_m_01 - phones	L	39.1961
39.1961	DCA_se3_ag3_m_01 - phones	EY1	39.2961
39.2961	DCA_se3_ag3_m_01 - phones	D	39.3461
39.3461	DCA_se3_ag3_m_01 - phones	sp	39.3861
39.3861	DCA_se3_ag3_m_01 - phones	K	39.4261
39.3861	DCA_se3_ag3_m_01 - words	quite	39.5561
39.4261	DCA_se3_ag3_m_01 - phones	W	39.4561
39.4561	DCA_se3_ag3_m_01 - phones	AY1	39.5161
39.5161	DCA_se3_ag3_m_01 - phones	T	39.5561
39.5561	DCA_se3_ag3_m_01 - words	a	39.6361
39.5561	DCA_se3_ag3_m_01 - phones	AH0	39.6361
39.6361	DCA_se3_ag3_m_01 - phones	B	39.6961
39.6361	DCA_se3_ag3_m_01 - words	bit	39.7561
39.6961	DCA_se3_ag3_m_01 - phones	IH1	39.7261
39.7261	DCA_se3_ag3_m_01 - phones	T	39.7561
39.7561	DCA_se3_ag3_m_01 - phones	AH0	39.7861
39.7561	DCA_se3_ag3_m_01 - words	of	39.8161
39.7861	DCA_se3_ag3_m_01 - phones	V	39.8161
39.8161	DCA_se3_ag3_m_01 - phones	HH	39.8761
39.8161	DCA_se3_ag3_m_01 - words	horseshoes	40.2761
39.8761	DCA_se3_ag3_m_01 - phones	AO1	39.9261
39.9261	DCA_se3_ag3_m_01 - phones	R	40.0061
40.0061	DCA_se3_ag3_m_01 - phones	S	40.0361
40.0361	DCA_se3_ag3_m_01 - phones	SH	40.1461
40.1461	DCA_se3_ag3_m_01 - phones	UW2	40.2461
40.2461	DCA_se3_ag3_m_01 - phones	Z	40.2761
40.2761	DCA_se3_ag3_m_01 - phones	sp	40.3361
40.3361	DCA_se3_ag3_m_01 - phones	AE1	40.3761
40.3361	DCA_se3_ag3_m_01 - words	at	40.4061
40.3761	DCA_se3_ag3_m_01 - phones	T	40.4061
40.4061	DCA_se3_ag3_m_01 - phones	sp	40.4661
40.4661	DCA_se3_ag3_m_01 - phones	DH	40.5261
40.4661	DCA_se3_ag3_m_01 - words	that	40.6561
40.5261	DCA_se3_ag3_m_01 - phones	AH0	40.6061
40.6061	DCA_se3_ag3_m_01 - phones	T	40.6561
40.6561	DCA_se3_ag3_m_01 - phones	EY1	40.8261
40.6561	DCA_se3_ag3_m_01 - words	age	40.8661
40.8261	DCA_se3_ag3_m_01 - phones	JH	40.8661
40.8661	DCA_se3_ag3_m_01 - phones	sp	41.6631
41.6631	DCA_se3_ag3_m_01 - phones	AH1	41.9531
41.6631	DCA_se3_ag3_m_01 - words	um	42.0831
41.9531	DCA_se3_ag3_m_01 - phones	M	42.0831
42.0831	DCA_se3_ag3_m_01 - phones	M	42.1931
42.0831	DCA_se3_ag3_m_01 - words	marbles	42.6731
42.1931	DCA_se3_ag3_m_01 - phones	AA1	42.3131
42.3131	DCA_se3_ag3_m_01 - phones	R	42.3831
42.3831	DCA_se3_ag3_m_01 - phones	B	42.4331
42.4331	DCA_se3_ag3_m_01 - phones	AH0	42.4631
42.4631	DCA_se3_ag3_m_01 - phones	L	42.6031
42.6031	DCA_se3_ag3_m_01 - phones	Z	42.6731
42.6731	DCA_se3_ag3_m_01 - phones	AY1	42.7931
42.6731	DCA_se3_ag3_m_01 - words	i	42.7931
42.7931	DCA_se3_ag3_m_01 - phones	TH	42.9331
42.7931	DCA_se3_ag3_m_01 - words	thought	43.1031
42.9331	DCA_se3_ag3_m_01 - phones	AO1	43.0731
43.0731	DCA_se3_ag3_m_01 - phones	T	43.1031
43.2391	DCA_se3_ag3_m_01 - phones	sil	43.3091
43.3091	DCA_se3_ag3_m_01 - phones	AH1	43.6591
43.3091	DCA_se3_ag3_m_01 - words	uh	43.6591
43.6591	DCA_se3_ag3_m_01 - phones	sp	44.7475
44.7475	DCA_se3_ag3_m_01 - phones	W	44.7875
44.7475	DCA_se3_ag3_m_01 - words	was	44.8975
44.7875	DCA_se3_ag3_m_01 - phones	AH1	44.8575
44.8575	DCA_se3_ag3_m_01 - phones	Z	44.8975
44.8975	DCA_se3_ag3_m_01 - phones	W	44.9875
44.8975	DCA_se3_ag3_m_01 - words	one	45.0575
44.9875	DCA_se3_ag3_m_01 - phones	AH1	45.0275
45.0275	DCA_se3_ag3_m_01 - phones	N	45.0575
45.0575	DCA_se3_ag3_m_01 - phones	AH0	45.0875
45.0575	DCA_se3_ag3_m_01 - words	of	45.1275
45.0875	DCA_se3_ag3_m_01 - phones	V	45.1275
45.1275	DCA_se3_ag3_m_01 - phones	M	45.1775
45.1275	DCA_se3_ag3_m_01 - words	my	45.3575
45.1775	DCA_se3_ag3_m_01 - phones	AY1	45.3575
45.3575	DCA_se3_ag3_m_01 - phones	B	45.4275
45.3575	DCA_se3_ag3_m_01 - words	best	45.6475
45.4275	DCA_se3_ag3_m_01 - phones	EH1	45.5175
45.5175	DCA_se3_ag3_m_01 - phones	S	45.6175
45.6175	DCA_se3_ag3_m_01 - phones	T	45.6475
45.6475	DCA_se3_ag3_m_01 - phones	G	45.7075
45.6475	DCA_se3_ag3_m_01 - words	games	46.0775
45.7075	DCA_se3_ag3_m_01 - phones	EY1	45.9075
45.9075	DCA_se3_ag3_m_01 - phones	M	46.0075
46.0075	DCA_se3_ag3_m_01 - phones	Z	46.0775
46.0775	DCA_se3_ag3_m_01 - phones	AE1	46.1075
46.0775	DCA_se3_ag3_m_01 - words	at	46.1375
46.1075	DCA_se3_ag3_m_01 - phones	T	46.1375
46.1375	DCA_se3_ag3_m_01 - phones	sp	46.1875
46.1875	DCA_se3_ag3_m_01 - phones	DH	46.2375
46.1875	DCA_se3_ag3_m_01 - words	that	46.3875
46.2375	DCA_se3_ag3_m_01 - phones	AH0	46.3075
46.2828	DCA_int_01 - words	oh	46.7128
46.2828	DCA_int_01 - phones	OW1	46.7128
46.3075	DCA_se3_ag3_m_01 - phones	T	46.3875
46.3875	DCA_se3_ag3_m_01 - phones	sp	46.4175
46.4175	DCA_se3_ag3_m_01 - phones	T	46.4875
46.4175	DCA_se3_ag3_m_01 - words	time	46.7175
46.4875	DCA_se3_ag3_m_01 - phones	AY1	46.6575
46.6575	DCA_se3_ag3_m_01 - phones	M	46.7175
46.7128	DCA_int_01 - phones	sp	46.7428
46.7175	DCA_se3_ag3_m_01 - phones	sp	46.7475
46.7428	DCA_int_01 - phones	Y	46.8728
46.7428	DCA_int_01 - words	yeah	46.9028
46.7475	DCA_se3_ag3_m_01 - phones	Y	46.8375
46.7475	DCA_se3_ag3_m_01 - words	yes	47.0475
46.8375	DCA_se3_ag3_m_01 - phones	EH1	46.9775
46.8728	DCA_int_01 - phones	AE1	46.9028
46.9775	DCA_se3_ag3_m_01 - phones	S	47.0475
47.0475	DCA_se3_ag3_m_01 - phones	sp	47.1575
47.1575	DCA_se3_ag3_m_01 - phones	M	47.1975
47.1575	DCA_se3_ag3_m_01 - words	mm-hm	47.3875
47.1975	DCA_se3_ag3_m_01 - phones	HH	47.3175
47.3175	DCA_se3_ag3_m_01 - phones	M	47.3875
47.3875	DCA_se3_ag3_m_01 - phones	sp	50.8754
48.0314	DCA_int_01 - phones	HH	48.0914
48.0314	DCA_int_01 - words	how	48.1514
48.0914	DCA_int_01 - phones	AW1	48.1514
48.1514	DCA_int_01 - phones	D	48.2614
48.1514	DCA_int_01 - words	did	48.3214
48.2614	DCA_int_01 - phones	IH0	48.2914
48.2914	DCA_int_01 - phones	D	48.3214
48.3214	DCA_int_01 - phones	EY1	48.4214
48.3214	DCA_int_01 - words	a	48.4214
48.4214	DCA_int_01 - phones	K	48.5214
48.4214	DCA_int_01 - words	kid	48.7114
48.5214	DCA_int_01 - phones	IH1	48.5914
48.5914	DCA_int_01 - phones	D	48.7114
48.7114	DCA_int_01 - phones	G	48.7614
48.7114	DCA_int_01 - words	go	48.9314
48.7614	DCA_int_01 - phones	OW1	48.9314
48.9314	DCA_int_01 - phones	AH0	48.9614
48.9314	DCA_int_01 - words	about	49.1714
48.9614	DCA_int_01 - phones	B	49.0014
49.0014	DCA_int_01 - phones	AW1	49.1014
49.1014	DCA_int_01 - phones	T	49.1714
49.1714	DCA_int_01 - phones	sp	49.2614
49.2614	DCA_int_01 - phones	P	49.2914
49.2614	DCA_int_01 - words	playing	49.5714
49.2914	DCA_int_01 - phones	L	49.3614
49.3614	DCA_int_01 - phones	EY1	49.4314
49.4314	DCA_int_01 - phones	IH0	49.4614
49.4614	DCA_int_01 - phones	NG	49.5714
49.5714	DCA_int_01 - phones	M	49.6314
49.5714	DCA_int_01 - words	marbles	50.2014
49.6314	DCA_int_01 - phones	AA1	49.6914
49.6914	DCA_int_01 - phones	R	49.7214
49.7214	DCA_int_01 - phones	B	49.7514
49.7514	DCA_int_01 - phones	AH0	49.8014
49.8014	DCA_int_01 - phones	L	50.0414
50.0414	DCA_int_01 - phones	Z	50.2014
50.2014	DCA_int_01 - phones	sp	50.8421
50.8421	DCA_int_01 - phones	spn	51.7821
50.8421	DCA_int_01 - words	<unk>	51.7821
50.8754	DCA_se3_ag3_m_01 - phones	W	50.9654
50.8754	DCA_se3_ag3_m_01 - words	well	51.1954
50.9654	DCA_se3_ag3_m_01 - phones	EH1	50.9954
50.9954	DCA_se3_ag3_m_01 - phones	L	51.1954
51.1954	DCA_se3_ag3_m_01 - phones	sp	51.2354
51.2354	DCA_se3_ag3_m_01 - phones	W	51.2954
51.2354	DCA_se3_ag3_m_01 - words	we	51.4354
51.2954	DCA_se3_ag3_m_01 - phones	IY1	51.4354
51.4354	DCA_se3_ag3_m_01 - phones	sp	52.1656
51.7821	DCA_int_01 - phones	sp	51.9421
52.1656	DCA_se3_ag3_m_01 - phones	D	52.2956
52.1656	DCA_se3_ag3_m_01 - words	drew	52.4656
52.2956	DCA_se3_ag3_m_01 - phones	R	52.3256
52.3256	DCA_se3_ag3_m_01 - phones	UW1	52.4656
52.4656	DCA_se3_ag3_m_01 - words	a	52.5356
52.4656	DCA_se3_ag3_m_01 - phones	AH0	52.5356
52.5356	DCA_se3_ag3_m_01 - phones	S	52.6656
52.5356	DCA_se3_ag3_m_01 - words	circle	53.0956
52.6656	DCA_se3_ag3_m_01 - phones	ER1	52.8056
52.8056	DCA_se3_ag3_m_01 - phones	K	52.8456
52.8456	DCA_se3_ag3_m_01 - phones	AH0	52.8856
52.8856	DCA_se3_ag3_m_01 - phones	L	53.0956
53.0956	DCA_se3_ag3_m_01 - phones	sp	53.2056
53.2056	DCA_se3_ag3_m_01 - phones	AH0	53.4156
53.2056	DCA_se3_ag3_m_01 - words	and	53.6656
53.4156	DCA_se3_ag3_m_01 - phones	N	53.5656
53.5656	DCA_se3_ag3_m_01 - phones	D	53.6656
53.6656	DCA_se3_ag3_m_01 - phones	AH1	54.0956
53.6656	DCA_se3_ag3_m_01 - words	uh	54.0956
54.0956	DCA_se3_ag3_m_01 - phones	sp	54.8088
54.8088	DCA_se3_ag3_m_01 - words	i	54.9188
54.8088	DCA_se3_ag3_m_01 - phones	AY1	54.9188
54.9188	DCA_se3_ag3_m_01 - phones	TH	55.0088
54.9188	DCA_se3_ag3_m_01 - words	think	55.1688
55.0088	DCA_se3_ag3_m_01 - phones	IH1	55.0488
55.0488	DCA_se3_ag3_m_01 - phones	NG	55.1088
55.1088	DCA_se3_ag3_m_01 - phones	K	55.1688
55.1688	DCA_se3_ag3_m_01 - phones	Y	55.2088
55.1688	DCA_se3_ag3_m_01 - words	you	55.2488
55.2088	DCA_se3_ag3_m_01 - phones	UW1	55.2488
55.2488	DCA_se3_ag3_m_01 - phones	HH	55.3188
55.2488	DCA_se3_ag3_m_01 - words	had	55.4788
55.3188	DCA_se3_ag3_m_01 - phones	AE1	55.3988
55.3988	DCA_se3_ag3_m_01 - phones	D	55.4788
55.4788	DCA_se3_ag3_m_01 - phones	T	55.5288
55.4788	DCA_se3_ag3_m_01 - words	to	55.5588
55.5288	DCA_se3_ag3_m_01 - phones	AH0	55.5588
55.5588	DCA_se3_ag3_m_01 - phones	N	55.6788
55.5588	DCA_se3_ag3_m_01 - words	knock	55.9888
55.6788	DCA_se3_ag3_m_01 - phones	AA1	55.8488
55.8488	DCA_se3_ag3_m_01 - phones	K	55.9888
55.9888	DCA_se3_ag3_m_01 - phones	AW1	56.0188
55.9888	DCA_se3_ag3_m_01 - words	out	56.0688
56.0188	DCA_se3_ag3_m_01 - phones	T	56.0688
56.0688	DCA_se3_ag3_m_01 - phones	sp	56.2688
56.2688	DCA_se3_ag3_m_01 - phones	DH	56.3788
56.2688	DCA_se3_ag3_m_01 - words	the	56.8688
56.3788	DCA_se3_ag3_m_01 - phones	IY0	56.8688
56.8688	DCA_se3_ag3_m_01 - phones	sp	57.3863
57.3863	DCA_se3_ag3_m_01 - words	j-	57.4963
57.3863	DCA_se3_ag3_m_01 - phones	JH	57.4963
57.4963	DCA_se3_ag3_m_01 - phones	sp	57.8063
57.8063	DCA_se3_ag3_m_01 - phones	B	57.9463
57.8063	DCA_se3_ag3_m_01 - words	break	58.1163
57.9463	DCA_se3_ag3_m_01 - phones	R	57.9963
57.9963	DCA_se3_ag3_m_01 - phones	EY1	58.0663
58.0663	DCA_se3_ag3_m_01 - phones	K	58.1163
58.1163	DCA_se3_ag3_m_01 - phones	sp	58.1863
58.1863	DCA_se3_ag3_m_01 - phones	DH	58.2363
58.1863	DCA_se3_ag3_m_01 - words	the	58.3063
58.2363	DCA_se3_ag3_m_01 - phones	AH0	58.3063
58.3063	DCA_se3_ag3_m_01 - phones	P	58.4263
58.3063	DCA_se3_ag3_m_01 - words	pile	58.8163
58.4263	DCA_se3_ag3_m_01 - phones	AY1	58.7163
58.7163	DCA_se3_ag3_m_01 - phones	L	58.8163
58.8163	DCA_se3_ag3_m_01 - phones	sp	58.8763
58.8763	DCA_se3_ag3_m_01 - phones	B	58.9163
58.8763	DCA_se3_ag3_m_01 - words	break	59.1063
58.9163	DCA_se3_ag3_m_01 - phones	R	58.9563
58.9563	DCA_se3_ag3_m_01 - phones	EY1	59.0363
59.0363	DCA_se3_ag3_m_01 - phones	K	59.1063
59.1063	DCA_se3_ag3_m_01 - phones	sp	59.1363
59.1363	DCA_se3_ag3_m_01 - phones	DH	59.1663
59.1363	DCA_se3_ag3_m_01 - words	the	59.2463
59.1663	DCA_se3_ag3_m_01 - phones	AH0	59.2463
59.2463	DCA_se3_ag3_m_01 - phones	B	59.3063
59.2463	DCA_se3_ag3_m_01 - words	bunch	59.7463
59.3063	DCA_se3_ag3_m_01 - phones	AH1	59.3963
59.3963	DCA_se3_ag3_m_01 - phones	N	59.5163
59.5163	DCA_se3_ag3_m_01 - phones	CH	59.7463
59.7463	DCA_se3_ag3_m_01 - phones	sp	59.7763
59.7763	DCA_se3_ag3_m_01 - phones	AH0	59.8863
59.7763	DCA_se3_ag3_m_01 - words	and	59.9863
59.8863	DCA_se3_ag3_m_01 - phones	N	59.9863
59.9863	DCA_se3_ag3_m_01 - phones	DH	60.0363
59.9863	DCA_se3_ag3_m_01 - words	then	60.2063
60.0363	DCA_se3_ag3_m_01 - phones	EH1	60.1063
60.1063	DCA_se3_ag3_m_01 - phones	N	60.2063
60.2063	DCA_se3_ag3_m_01 - phones	sp	60.2363
60.2363	DCA_se3_ag3_m_01 - phones	Y	60.2963
60.2363	DCA_se3_ag3_m_01 - words	you	60.5563
60.2963	DCA_se3_ag3_m_01 - phones	UW1	60.5563
60.5563	DCA_se3_ag3_m_01 - phones	sp	60.5963
60.5963	DCA_se3_ag3_m_01 - words	uh	60.9663
60.5963	DCA_se3_ag3_m_01 - phones	AH1	60.9663
60.9663	DCA_se3_ag3_m_01 - phones	sp	61.8600
61.8600	DCA_se3_ag3_m_01 - phones	N	61.9200
61.8600	DCA_se3_ag3_m_01 - words	knocked	62.1500
61.9200	DCA_se3_ag3_m_01 - phones	AA1	62.0500
62.0500	DCA_se3_ag3_m_01 - phones	K	62.0800
62.0800	DCA_se3_ag3_m_01 - phones	T	62.1500
62.1500	DCA_se3_ag3_m_01 - phones	AW1	62.1800
62.1500	DCA_se3_ag3_m_01 - words	out	62.2100
62.1800	DCA_se3_ag3_m_01 - phones	T	62.2100
62.2100	DCA_se3_ag3_m_01 - phones	IH2	62.3900
62.2100	DCA_se3_ag3_m_01 - words	individual	63.1200
62.3900	DCA_se3_ag3_m_01 - phones	N	62.4500
62.4500	DCA_se3_ag3_m_01 - phones	D	62.4800
62.4800	DCA_se3_ag3_m_01 - phones	AH0	62.5200
62.5200	DCA_se3_ag3_m_01 - phones	V	62.6100
62.6100	DCA_se3_ag3_m_01 - phones	IH1	62.6900
62.6900	DCA_se3_ag3_m_01 - phones	JH	62.7800
62.7800	DCA_se3_ag3_m_01 - phones	AH0	62.8500
62.8500	DCA_se3_ag3_m_01 - phones	W	62.8800
62.8800	DCA_se3_ag3_m_01 - phones	AH0	62.9100
62.9100	DCA_se3_ag3_m_01 - phones	L	63.1200
63.1200	DCA_se3_ag3_m_01 - phones	sp	63.7606
63.7606	DCA_se3_ag3_m_01 - phones	M	63.8606
63.7606	DCA_se3_ag3_m_01 - words	marbles	64.4606
63.8606	DCA_se3_ag3_m_01 - phones	AA1	63.9806
63.9806	DCA_se3_ag3_m_01 - phones	R	64.0406
64.0406	DCA_se3_ag3_m_01 - phones	B	64.0906
64.0906	DCA_se3_ag3_m_01 - phones	AH0	64.1206
64.1206	DCA_se3_ag3_m_01 - phones	L	64.3206
64.3206	DCA_se3_ag3_m_01 - phones	Z	64.4606
64.4606	DCA_se3_ag3_m_01 - phones	sp	64.4906
64.4906	DCA_se3_ag3_m_01 - phones	DH	64.5306
64.4906	DCA_se3_ag3_m_01 - words	that	64.6506
64.5306	DCA_se3_ag3_m_01 - phones	AH0	64.5606
64.5606	DCA_se3_ag3_m_01 - phones	T	64.6506
64.6506	DCA_se3_ag3_m_01 - phones	Y	64.8106
64.6506	DCA_se3_ag3_m_01 - words	you	64.9106
64.8106	DCA_se3_ag3_m_01 - phones	UW1	64.9106
64.9106	DCA_se3_ag3_m_01 - phones	sp	64.9606
64.9606	DCA_se3_ag3_m_01 - phones	W	65.1506
64.9606	DCA_se3_ag3_m_01 - words	wanted	65.4006
65.1506	DCA_se3_ag3_m_01 - phones	AO1	65.2006
65.2006	DCA_se3_ag3_m_01 - phones	N	65.2706
65.2706	DCA_se3_ag3_m_01 - phones	IH0	65.3506
65.3506	DCA_se3_ag3_m_01 - phones	D	65.4006
65.4006	DCA_se3_ag3_m_01 - phones	sp	65.4306
65.4306	DCA_se3_ag3_m_01 - words	eh	65.6706
65.4306	DCA_se3_ag3_m_01 - phones	EH1	65.6706
65.6706	DCA_se3_ag3_m_01 - phones	sp	65.7006
65.7006	DCA_se3_ag3_m_01 - phones	AE1	65.8306
65.7006	DCA_se3_ag3_m_01 - words	as	65.9506
65.8306	DCA_se3_ag3_m_01 - phones	Z	65.9506
65.9506	DCA_se3_ag3_m_01 - words	i	66.0706
65.9506	DCA_se3_ag3_m_01 - phones	AY1	66.0706
66.0706	DCA_se3_ag3_m_01 - phones	sp	66.1006
66.1006	DCA_se3_ag3_m_01 - phones	R	66.2406
66.1006	DCA_se3_ag3_m_01 - words	remember	66.5306
66.2406	DCA_se3_ag3_m_01 - phones	IH0	66.2706
66.2706	DCA_se3_ag3_m_01 - phones	M	66.3006
66.3006	DCA_se3_ag3_m_01 - phones	EH1	66.3806
66.3806	DCA_se3_ag3_m_01 - phones	M	66.4506
66.4506	DCA_se3_ag3_m_01 - phones	B	66.4906
66.4906	DCA_se3_ag3_m_01 - phones	ER0	66.5306
66.5306	DCA_se3_ag3_m_01 - phones	N	66.6606
66.5306	DCA_se3_ag3_m_01 - words	now	66.7806
66.6606	DCA_se3_ag3_m_01 - phones	AW1	66.7806
66.7806	DCA_se3_ag3_m_01 - phones	DH	66.8706
66.7806	DCA_se3_ag3_m_01 - words	this	67.0406
66.8706	DCA_se3_ag3_m_01 - phones	IH0	66.9406
66.9406	DCA_se3_ag3_m_01 - phones	S	67.0406
67.0406	DCA_se3_ag3_m_01 - phones	IH0	67.1106
67.0406	DCA_se3_ag3_m_01 - words	is	67.4806
67.1106	DCA_se3_ag3_m_01 - phones	Z	67.4806
67.4806	DCA_se3_ag3_m_01 - phones	sp	67.5506
67.5506	DCA_se3_ag3_m_01 - phones	B	67.6006
67.5506	DCA_se3_ag3_m_01 - words	been	67.6906
67.6006	DCA_se3_ag3_m_01 - phones	AH0	67.6406
67.6406	DCA_se3_ag3_m_01 - phones	N	67.6906
67.6906	DCA_se3_ag3_m_01 - phones	K	67.7506
67.6906	DCA_se3_ag3_m_01 - words	quite	67.8706
67.7506	DCA_se3_ag3_m_01 - phones	W	67.7906
67.7906	DCA_se3_ag3_m_01 - phones	AY1	67.8406
67.8406	DCA_se3_ag3_m_01 - phones	T	67.8706
67.8706	DCA_se3_ag3_m_01 - words	a	67.9006
67.8706	DCA_se3_ag3_m_01 - phones	AH0	67.9006
67.9006	DCA_se3_ag3_m_01 - phones	L	67.9306
67.9006	DCA_se3_ag3_m_01 - words	little	68.0506
67.9306	DCA_se3_ag3_m_01 - phones	IH1	67.9606
67.9606	DCA_se3_ag3_m_01 - phones	T	67.9906
67.9906	DCA_se3_ag3_m_01 - phones	AH0	68.0206
68.0206	DCA_se3_ag3_m_01 - phones	L	68.0506
68.0506	DCA_se3_ag3_m_01 - phones	W	68.1406
68.0506	DCA_se3_ag3_m_01 - words	while	68.3106
68.1406	DCA_se3_ag3_m_01 - phones	AY1	68.2406
68.2406	DCA_se3_ag3_m_01 - phones	L	68.3106
68.3106	DCA_se3_ag3_m_01 - phones	AH0	68.3606
68.3106	DCA_se3_ag3_m_01 - words	ago	68.5306
68.3606	DCA_se3_ag3_m_01 - phones	G	68.4506
68.4506	DCA_se3_ag3_m_01 - phones	OW1	68.5306
68.5306	DCA_se3_ag3_m_01 - phones	sp	68.6106
68.6106	DCA_se3_ag3_m_01 - phones	S	68.7606
68.6106	DCA_se3_ag3_m_01 - words	so	68.8306
68.7606	DCA_se3_ag3_m_01 - phones	OW1	68.8306
68.8306	DCA_se3_ag3_m_01 - words	i	68.9706
68.8306	DCA_se3_ag3_m_01 - phones	AY1	68.9706
68.9706	DCA_se3_ag3_m_01 - phones	sp	69.0006
69.0006	DCA_se3_ag3_m_01 - phones	D	69.0406
69.0006	DCA_se3_ag3_m_01 - words	don't	69.1306
69.0406	DCA_se3_ag3_m_01 - phones	OW1	69.1006
69.1006	DCA_se3_ag3_m_01 - phones	N	69.1306
69.1306	DCA_se3_ag3_m_01 - phones	sp	69.3106
69.3106	DCA_se3_ag3_m_01 - phones	AH1	69.4506
69.3106	DCA_se3_ag3_m_01 - words	uh	69.4506
69.4506	DCA_se3_ag3_m_01 - phones	sp	70.3249
70.2689	DCA_int_01 - phones	W	70.3089
70.2689	DCA_int_01 - words	were	70.3389
70.3089	DCA_int_01 - phones	ER0	70.3389
70.3249	DCA_se3_ag3_m_01 - words	i	70.4749
70.3249	DCA_se3_ag3_m_01 - phones	AY1	70.4749
70.3389	DCA_int_01 - phones	DH	70.3689
70.3389	DCA_int_01 - words	the	70.6189
70.3689	DCA_int_01 - phones	AH1	70.6189
70.4749	DCA_se3_ag3_m_01 - phones	HH	70.5849
70.4749	DCA_se3_ag3_m_01 - words	had	70.6849
70.5849	DCA_se3_ag3_m_01 - phones	AE1	70.6449
70.6189	DCA_int_01 - phones	sp	70.6489
70.6449	DCA_se3_ag3_m_01 - phones	D	70.6849
70.6489	DCA_int_01 - phones	M	70.6789
70.6489	DCA_int_01 - words	marbles	70.8589
70.6789	DCA_int_01 - phones	AA1	70.7089
70.6849	DCA_se3_ag3_m_01 - phones	AH0	70.7549
70.6849	DCA_se3_ag3_m_01 - words	a	70.7549
70.7089	DCA_int_01 - phones	R	70.7389
70.7389	DCA_int_01 - phones	B	70.7689
70.7549	DCA_se3_ag3_m_01 - phones	sp	70.8249
70.7689	DCA_int_01 - phones	AH0	70.7989
70.7989	DCA_int_01 - phones	L	70.8289
70.8249	DCA_se3_ag3_m_01 - phones	F	70.8849
70.8249	DCA_se3_ag3_m_01 - words	favorite	71.3149
70.8289	DCA_int_01 - phones	Z	70.8589
70.8589	DCA_int_01 - phones	sp	71.2089
70.8849	DCA_se3_ag3_m_01 - phones	EY1	71.0149
71.0149	DCA_se3_ag3_m_01 - phones	V	71.0849
71.0849	DCA_se3_ag3_m_01 - phones	R	71.1149
71.1149	DCA_se3_ag3_m_01 - phones	AH0	71.1949
71.1949	DCA_se3_ag3_m_01 - phones	T	71.3149
71.2089	DCA_int_01 - phones	AW1	71.2389
71.2089	DCA_int_01 - words	outside	71.3789
71.2389	DCA_int_01 - phones	T	71.2689
71.2689	DCA_int_01 - phones	S	71.2989
71.2989	DCA_int_01 - phones	AY1	71.3389
71.3149	DCA_se3_ag3_m_01 - phones	sp	71.6764
71.3389	DCA_int_01 - phones	D	71.3789
71.3789	DCA_int_01 - phones	sp	72.0068
71.6764	DCA_se3_ag3_m_01 - phones	P	71.7264
71.6764	DCA_se3_ag3_m_01 - words	pardon	71.9264
71.7264	DCA_se3_ag3_m_01 - phones	AA1	71.7864
71.7864	DCA_se3_ag3_m_01 - phones	R	71.8364
71.8364	DCA_se3_ag3_m_01 - phones	D	71.8664
71.8664	DCA_se3_ag3_m_01 - phones	AH0	71.8964
71.8964	DCA_se3_ag3_m_01 - phones	N	71.9264
71.9264	DCA_se3_ag3_m_01 - phones	sp	73.6608
72.0068	DCA_int_01 - phones	W	72.0768
72.0068	DCA_int_01 - words	were	72.1168
72.0768	DCA_int_01 - phones	ER0	72.1168
72.1168	DCA_int_01 - phones	DH	72.1568
72.1168	DCA_int_01 - words	the	72.2068
72.1568	DCA_int_01 - phones	AH0	72.2068
72.2068	DCA_int_01 - phones	M	72.2968
72.2068	DCA_int_01 - words	marbles	72.6168
72.2968	DCA_int_01 - phones	AA1	72.4068
72.4068	DCA_int_01 - phones	R	72.4368
72.4368	DCA_int_01 - phones	B	72.4668
72.4668	DCA_int_01 - phones	AH0	72.5068
72.5068	DCA_int_01 - phones	L	72.5668
72.5668	DCA_int_01 - phones	Z	72.6168
72.6168	DCA_int_01 - phones	AW1	72.6768
72.6168	DCA_int_01 - words	outside	72.9268
72.6768	DCA_int_01 - phones	T	72.7668
72.7668	DCA_int_01 - phones	S	72.8668
72.8668	DCA_int_01 - phones	AY1	72.8968
72.8968	DCA_int_01 - phones	D	72.9268
72.9268	DCA_int_01 - phones	AH0	72.9768
72.9268	DCA_int_01 - words	of	73.0568
72.9768	DCA_int_01 - phones	V	73.0568
73.0568	DCA_int_01 - phones	DH	73.0868
73.0568	DCA_int_01 - words	the	73.1468
73.0868	DCA_int_01 - phones	AH0	73.1468
73.1468	DCA_int_01 - phones	S	73.2668
73.1468	DCA_int_01 - words	circle	73.6168
73.2668	DCA_int_01 - phones	ER1	73.4768
73.4768	DCA_int_01 - phones	K	73.5068
73.5068	DCA_int_01 - phones	AH0	73.5468
73.5468	DCA_int_01 - phones	L	73.6168
73.6168	DCA_int_01 - phones	sp	73.6468
73.6608	DCA_se3_ag3_m_01 - phones	M	73.8408
73.6608	DCA_se3_ag3_m_01 - words	marbles	74.2308
73.8408	DCA_se3_ag3_m_01 - phones	AA1	73.9308
73.9308	DCA_se3_ag3_m_01 - phones	R	73.9908
73.9908	DCA_se3_ag3_m_01 - phones	B	74.0308
74.0308	DCA_se3_ag3_m_01 - phones	AH0	74.0808
74.0808	DCA_se3_ag3_m_01 - phones	L	74.1808
74.1808	DCA_se3_ag3_m_01 - phones	Z	74.2308
74.2308	DCA_se3_ag3_m_01 - phones	sp	74.2708
74.2708	DCA_se3_ag3_m_01 - phones	W	74.3408
74.2708	DCA_se3_ag3_m_01 - words	were	74.4708
74.3408	DCA_se3_ag3_m_01 - phones	ER0	74.4708
74.4708	DCA_se3_ag3_m_01 - phones	IH1	74.5608
74.4708	DCA_se3_ag3_m_01 - words	inside	74.9008
74.5608	DCA_se3_ag3_m_01 - phones	N	74.6808
74.6808	DCA_se3_ag3_m_01 - phones	S	74.7608
74.7608	DCA_se3_ag3_m_01 - phones	AY2	74.8608
74.8608	DCA_se3_ag3_m_01 - phones	D	74.9008
74.9008	DCA_se3_ag3_m_01 - phones	DH	74.9308
74.9008	DCA_se3_ag3_m_01 - words	the	74.9908
74.9308	DCA_se3_ag3_m_01 - phones	AH0	74.9908
74.9908	DCA_se3_ag3_m_01 - phones	S	75.1108
74.9908	DCA_se3_ag3_m_01 - words	circle	75.4008
75.1108	DCA_se3_ag3_m_01 - phones	ER1	75.2208
75.2208	DCA_se3_ag3_m_01 - phones	K	75.2708
75.2708	DCA_se3_ag3_m_01 - phones	AH0	75.3108
75.3108	DCA_se3_ag3_m_01 - phones	L	75.4008
75.4008	DCA_se3_ag3_m_01 - phones	sp	75.4308
75.4308	DCA_se3_ag3_m_01 - phones	Y	75.5008
75.4308	DCA_se3_ag3_m_01 - words	yes	75.7508
75.5008	DCA_se3_ag3_m_01 - phones	EH1	75.6208
75.6208	DCA_se3_ag3_m_01 - phones	S	75.7508
75.7508	DCA_se3_ag3_m_01 - phones	sp	75.8808
75.8808	DCA_se3_ag3_m_01 - phones	M	75.9208
75.8808	DCA_se3_ag3_m_01 - words	mm-hm	76.1208
75.9208	DCA_se3_ag3_m_01 - phones	HH	75.9508
75.9508	DCA_se3_ag3_m_01 - phones	M	76.1208
76.1208	DCA_se3_ag3_m_01 - phones	sp	76.9017
76.9017	DCA_se3_ag3_m_01 - words	uh	77.2117
76.9017	DCA_se3_ag3_m_01 - phones	AH1	77.2117
77.2117	DCA_se3_ag3_m_01 - phones	DH	77.3017
77.2117	DCA_se3_ag3_m_01 - words	there	77.4017
77.3017	DCA_se3_ag3_m_01 - phones	EH1	77.3517
77.3517	DCA_se3_ag3_m_01 - phones	R	77.4017
77.4017	DCA_se3_ag3_m_01 - phones	W	77.4317
77.4017	DCA_se3_ag3_m_01 - words	were	77.7117
77.4317	DCA_se3_ag3_m_01 - phones	ER1	77.7117
77.7117	DCA_se3_ag3_m_01 - phones	sp	77.7417
77.7417	DCA_se3_ag3_m_01 - phones	AH1	77.8917
77.7417	DCA_se3_ag3_m_01 - words	um	78.0017
77.8917	DCA_se3_ag3_m_01 - phones	M	78.0017
78.0017	DCA_se3_ag3_m_01 - phones	sp	79.8996
79.8996	DCA_se3_ag3_m_01 - phones	DH	79.9596
79.8996	DCA_se3_ag3_m_01 - words	they	80.0796
79.9596	DCA_se3_ag3_m_01 - phones	EY1	80.0796
80.0796	DCA_se3_ag3_m_01 - phones	AO1	80.2796
80.0796	DCA_se3_ag3_m_01 - words	always	80.5196
80.2796	DCA_se3_ag3_m_01 - phones	L	80.3396
80.3396	DCA_se3_ag3_m_01 - phones	W	80.3996
80.3996	DCA_se3_ag3_m_01 - phones	IY0	80.4696
80.4696	DCA_se3_ag3_m_01 - phones	Z	80.5196
80.5196	DCA_se3_ag3_m_01 - phones	HH	80.5996
80.5196	DCA_se3_ag3_m_01 - words	had	80.6696
80.5996	DCA_se3_ag3_m_01 - phones	AE1	80.6296
80.6296	DCA_se3_ag3_m_01 - phones	D	80.6696
80.6696	DCA_se3_ag3_m_01 - phones	AH0	80.7596
80.6696	DCA_se3_ag3_m_01 - words	a	80.7596
80.7596	DCA_se3_ag3_m_01 - phones	F	80.8596
80.7596	DCA_se3_ag3_m_01 - words	favorite	81.1896
80.8596	DCA_se3_ag3_m_01 - phones	EY1	80.9596
80.9596	DCA_se3_ag3_m_01 - phones	V	81.0396
81.0396	DCA_se3_ag3_m_01 - phones	R	81.0896
81.0896	DCA_se3_ag3_m_01 - phones	AH0	81.1596
81.1596	DCA_se3_ag3_m_01 - phones	T	81.1896
81.3176	DCA_se3_ag3_m_01 - phones	sil	81.3876
81.3876	DCA_se3_ag3_m_01 - phones	AH1	81.6976
81.3876	DCA_se3_ag3_m_01 - words	uh	81.6976
81.6976	DCA_se3_ag3_m_01 - phones	sp	82.8458
82.8458	DCA_se3_ag3_m_01 - phones	SH	83.0358
82.8458	DCA_se3_ag3_m_01 - words	shooter	83.4058
83.0358	DCA_se3_ag3_m_01 - phones	UW1	83.1258
83.1258	DCA_se3_ag3_m_01 - phones	T	83.1858
83.1858	DCA_se3_ag3_m_01 - phones	ER0	83.4058
83.4058	DCA_se3_ag3_m_01 - words	uh	83.5858
83.4058	DCA_se3_ag3_m_01 - phones	AH1	83.5858
83.5858	DCA_se3_ag3_m_01 - phones	AH1	83.8058
83.5858	DCA_se3_ag3_m_01 - words	uh	83.8058
83.8058	DCA_se3_ag3_m_01 - phones	sp	83.8858
84.0361	DCA_se3_ag3_m_01 - phones	AH0	84.1361
84.0361	DCA_se3_ag3_m_01 - words	and	84.2561
84.1361	DCA_se3_ag3_m_01 - phones	N	84.2561
84.2561	DCA_se3_ag3_m_01 - words	i	84.3461
84.2561	DCA_se3_ag3_m_01 - phones	AY1	84.3461
84.3461	DCA_se3_ag3_m_01 - phones	R	84.4361
84.3461	DCA_se3_ag3_m_01 - words	remember	84.7961
84.4361	DCA_se3_ag3_m_01 - phones	IH0	84.5061
84.5061	DCA_se3_ag3_m_01 - phones	M	84.5661
84.5661	DCA_se3_ag3_m_01 - phones	EH1	84.6261
84.6261	DCA_se3_ag3_m_01 - phones	M	84.7261
84.7261	DCA_se3_ag3_m_01 - phones	B	84.7561
84.7561	DCA_se3_ag3_m_01 - phones	ER0	84.7961
84.7961	DCA_se3_ag3_m_01 - phones	HH	84.9161
84.7961	DCA_se3_ag3_m_01 - words	having	85.1261
84.9161	DCA_se3_ag3_m_01 - phones	AE1	84.9661
84.9661	DCA_se3_ag3_m_01 - phones	V	85.0461
85.0461	DCA_se3_ag3_m_01 - phones	IH0	85.0861
85.0861	DCA_se3_ag3_m_01 - phones	NG	85.1261
85.1261	DCA_se3_ag3_m_01 - phones	sp	85.1961
85.1961	DCA_se3_ag3_m_01 - phones	F	85.2861
85.1961	DCA_se3_ag3_m_01 - words	favorite	85.5661
85.2861	DCA_se3_ag3_m_01 - phones	EY1	85.3761
85.3761	DCA_se3_ag3_m_01 - phones	V	85.4161
85.4161	DCA_se3_ag3_m_01 - phones	R	85.4661
85.4661	DCA_se3_ag3_m_01 - phones	AH0	85.5361
85.5361	DCA_se3_ag3_m_01 - phones	T	85.5661
85.5661	DCA_se3_ag3_m_01 - phones	M	85.6761
85.5661	DCA_se3_ag3_m_01 - words	marbles	86.1961
85.6761	DCA_se3_ag3_m_01 - phones	AA1	85.7861
85.7861	DCA_se3_ag3_m_01 - phones	R	85.8361
85.8361	DCA_se3_ag3_m_01 - phones	B	85.8761
85.8761	DCA_se3_ag3_m_01 - phones	AH0	85.9161
85.9161	DCA_se3_ag3_m_01 - phones	L	86.0961
86.0961	DCA_se3_ag3_m_01 - phones	Z	86.1961
86.1961	DCA_se3_ag3_m_01 - phones	DH	86.2461
86.1961	DCA_se3_ag3_m_01 - words	that	86.3661
86.2461	DCA_se3_ag3_m_01 - phones	AH0	86.2961
86.2961	DCA_se3_ag3_m_01 - phones	T	86.3661
86.3661	DCA_se3_ag3_m_01 - phones	AY1	86.5861
86.3661	DCA_se3_ag3_m_01 - words	i	86.5861
86.5861	DCA_se3_ag3_m_01 - phones	sp	86.7661
86.7661	DCA_se3_ag3_m_01 - phones	T	86.8361
86.7661	DCA_se3_ag3_m_01 - words	tried	87.0461
86.8361	DCA_se3_ag3_m_01 - phones	R	86.8861
86.8861	DCA_se3_ag3_m_01 - phones	AY1	86.9861
86.9861	DCA_se3_ag3_m_01 - phones	D	87.0461
87.0461	DCA_se3_ag3_m_01 - phones	T	87.0861
87.0461	DCA_se3_ag3_m_01 - words	to	87.1461
87.0861	DCA_se3_ag3_m_01 - phones	IH0	87.1461
87.1461	DCA_se3_ag3_m_01 - phones	K	87.2961
87.1461	DCA_se3_ag3_m_01 - words	keep	87.5161
87.2961	DCA_se3_ag3_m_01 - phones	IY1	87.3861
87.3861	DCA_se3_ag3_m_01 - phones	P	87.5161
87.5161	DCA_se3_ag3_m_01 - phones	sp	87.5461
87.5461	DCA_se3_ag3_m_01 - phones	Y	87.6261
87.5461	DCA_se3_ag3_m_01 - words	you	87.6761
87.6261	DCA_se3_ag3_m_01 - phones	UW1	87.6761
87.6761	DCA_se3_ag3_m_01 - phones	N	87.7361
87.6761	DCA_se3_ag3_m_01 - words	know	87.8261
87.7361	DCA_se3_ag3_m_01 - phones	OW1	87.8261
87.8261	DCA_se3_ag3_m_01 - phones	sp	87.8661
87.8661	DCA_se3_ag3_m_01 - phones	W	87.9261
87.8661	DCA_se3_ag3_m_01 - words	when	88.0261
87.9261	DCA_se3_ag3_m_01 - phones	EH1	87.9761
87.9761	DCA_se3_ag3_m_01 - phones	N	88.0261
88.0261	DCA_se3_ag3_m_01 - phones	AY1	88.0961
88.0261	DCA_se3_ag3_m_01 - words	i	88.0961
88.0961	DCA_se3_ag3_m_01 - phones	P	88.1961
88.0961	DCA_se3_ag3_m_01 - words	put	88.2761
88.1961	DCA_se3_ag3_m_01 - phones	UH1	88.2461
88.2461	DCA_se3_ag3_m_01 - phones	T	88.2761
88.2761	DCA_se3_ag3_m_01 - phones	AH0	88.3161
88.2761	DCA_se3_ag3_m_01 - words	'em	88.4161
88.3161	DCA_se3_ag3_m_01 - phones	M	88.4161
88.4161	DCA_se3_ag3_m_01 - phones	IH0	88.4461
88.4161	DCA_se3_ag3_m_01 - words	in	88.4761
88.4461	DCA_se3_ag3_m_01 - phones	N	88.4761
88.4761	DCA_se3_ag3_m_01 - phones	sp	88.5061
88.5061	DCA_se3_ag3_m_01 - phones	DH	88.5461
88.5061	DCA_se3_ag3_m_01 - words	the	88.6361
88.5461	DCA_se3_ag3_m_01 - phones	AH0	88.6361
88.6361	DCA_se3_ag3_m_01 - phones	R	88.6761
88.6361	DCA_se3_ag3_m_01 - words	ring	88.8361
88.6761	DCA_se3_ag3_m_01 - phones	IH1	88.7661
88.7661	DCA_se3_ag3_m_01 - phones	NG	88.8361
88.8361	DCA_se3_ag3_m_01 - phones	sp	90.4685
90.4685	DCA_se3_ag3_m_01 - phones	B	90.6085
90.4685	DCA_se3_ag3_m_01 - words	but	90.7285
90.6085	DCA_se3_ag3_m_01 - phones	AH1	90.6785
90.6785	DCA_se3_ag3_m_01 - phones	T	90.7285
90.7285	DCA_se3_ag3_m_01 - phones	AH1	90.8485
90.7285	DCA_se3_ag3_m_01 - words	other	90.9685
90.8485	DCA_se3_ag3_m_01 - phones	DH	90.8885
90.8885	DCA_se3_ag3_m_01 - phones	ER0	90.9685
90.9685	DCA_se3_ag3_m_01 - phones	sp	90.9985
90.9985	DCA_se3_ag3_m_01 - phones	DH	91.0585
90.9985	DCA_se3_ag3_m_01 - words	than	91.1185
91.0585	DCA_se3_ag3_m_01 - phones	AH0	91.0885
91.0885	DCA_se3_ag3_m_01 - phones	N	91.1185
91.1185	DCA_se3_ag3_m_01 - phones	sp	91.1485
91.1485	DCA_se3_ag3_m_01 - phones	DH	91.2285
91.1485	DCA_se3_ag3_m_01 - words	that	91.3685
91.2285	DCA_se3_ag3_m_01 - phones	AE1	91.3285
91.3285	DCA_se3_ag3_m_01 - phones	T	91.3685
91.3685	DCA_se3_ag3_m_01 - phones	sp	91.3985
91.3985	DCA_se3_ag3_m_01 - words	i	91.5385
91.3985	DCA_se3_ag3_m_01 - phones	AY1	91.5385
91.5385	DCA_se3_ag3_m_01 - phones	sp	91.5685
91.5685	DCA_se3_ag3_m_01 - phones	D	91.6485
91.5685	DCA_se3_ag3_m_01 - words	don't	91.7585
91.6485	DCA_se3_ag3_m_01 - phones	OW1	91.6985
91.6985	DCA_se3_ag3_m_01 - phones	N	91.7585
91.7585	DCA_se3_ag3_m_01 - phones	sp	91.8585
91.8585	DCA_se3_ag3_m_01 - phones	R	91.9185
91.8585	DCA_se3_ag3_m_01 - words	remember	92.3885
91.9185	DCA_se3_ag3_m_01 - phones	IH0	91.9785
91.9785	DCA_se3_ag3_m_01 - phones	M	92.0585
92.0585	DCA_se3_ag3_m_01 - phones	EH1	92.1185
92.1185	DCA_se3_ag3_m_01 - phones	M	92.2285
92.2285	DCA_se3_ag3_m_01 - phones	B	92.2685
92.2685	DCA_se3_ag3_m_01 - phones	ER0	92.3885
92.3885	DCA_se3_ag3_m_01 - phones	sp	92.6516
92.6516	DCA_se3_ag3_m_01 - phones	T	92.7516
92.6516	DCA_se3_ag3_m_01 - words	too	92.7816
92.7516	DCA_se3_ag3_m_01 - phones	UW1	92.7816
92.7816	DCA_se3_ag3_m_01 - phones	M	92.8316
92.7816	DCA_se3_ag3_m_01 - words	much	93.0416
92.8316	DCA_se3_ag3_m_01 - phones	AH1	92.9116
92.9116	DCA_se3_ag3_m_01 - phones	CH	93.0416
93.0416	DCA_se3_ag3_m_01 - phones	AH0	93.1016
93.0416	DCA_se3_ag3_m_01 - words	about	93.1916
93.1016	DCA_se3_ag3_m_01 - phones	B	93.1316
93.1316	DCA_se3_ag3_m_01 - phones	AW1	93.1616
93.1616	DCA_se3_ag3_m_01 - phones	T	93.1916
93.1916	DCA_se3_ag3_m_01 - phones	sp	93.5222
93.5222	DCA_se3_ag3_m_01 - phones	AH1	93.5522
93.5222	DCA_se3_ag3_m_01 - words	um	93.8022
93.5522	DCA_se3_ag3_m_01 - phones	M	93.8022
93.9937	DCA_int_01 - phones	W	94.1437
93.9937	DCA_int_01 - words	was	94.2337
94.1437	DCA_int_01 - phones	AH0	94.1937
94.1937	DCA_int_01 - phones	Z	94.2337
94.2337	DCA_int_01 - phones	DH	94.2637
94.2337	DCA_int_01 - words	there	94.3937
94.2637	DCA_int_01 - phones	EH1	94.2937
94.2937	DCA_int_01 - phones	R	94.3937
94.3937	DCA_int_01 - words	a	94.4237
94.3937	DCA_int_01 - phones	AH0	94.4237
94.4237	DCA_int_01 - phones	S	94.4837
94.4237	DCA_int_01 - words	special	94.9037
94.4837	DCA_int_01 - phones	P	94.5637
94.5637	DCA_int_01 - phones	EH1	94.6637
94.6637	DCA_int_01 - phones	SH	94.7537
94.7537	DCA_int_01 - phones	AH0	94.8237
94.8237	DCA_int_01 - phones	L	94.9037
94.9037	DCA_int_01 - phones	N	94.9537
94.9037	DCA_int_01 - words	name	95.2237
94.9537	DCA_int_01 - phones	EY1	95.0337
95.0337	DCA_int_01 - phones	M	95.2237
95.2237	DCA_int_01 - phones	sp	95.2537
95.2537	DCA_int_01 - phones	F	95.2837
95.2537	DCA_int_01 - words	for	95.3737
95.2837	DCA_int_01 - phones	R	95.3137
95.3137	DCA_int_01 - phones	ER0	95.3737
95.3737	DCA_int_01 - phones	Y	95.4437
95.3737	DCA_int_01 - words	your	95.5637
95.4437	DCA_int_01 - phones	UH1	95.4737
95.4737	DCA_int_01 - phones	R	95.5637
95.5637	DCA_int_01 - phones	sp	95.6337
95.6337	DCA_int_01 - phones	F	95.6837
95.6337	DCA_int_01 - words	favorite	96.0237
95.6837	DCA_int_01 - phones	EY1	95.7337
95.7337	DCA_int_01 - phones	V	95.8637
95.8637	DCA_int_01 - phones	R	95.8937
95.8937	DCA_int_01 - phones	AH0	95.9237
95.9237	DCA_int_01 - phones	T	96.0237
96.0237	DCA_int_01 - phones	sp	96.0537
96.0537	DCA_int_01 - phones	SH	96.1037
96.0537	DCA_int_01 - words	shooter	96.6137
96.1037	DCA_int_01 - phones	UW1	96.3037
96.3037	DCA_int_01 - phones	T	96.3337
96.3337	DCA_int_01 - phones	ER0	96.6137
96.6137	DCA_int_01 - phones	sp	96.6537
97.5970	DCA_se3_ag3_m_01 - phones	sil	97.6370
97.6370	DCA_se3_ag3_m_01 - phones	N	97.7670
97.6370	DCA_se3_ag3_m_01 - words	no	97.9270
97.7670	DCA_se3_ag3_m_01 - phones	OW1	97.9270
97.9270	DCA_se3_ag3_m_01 - words	i	98.0070
97.9270	DCA_se3_ag3_m_01 - phones	AY1	98.0070
98.0070	DCA_se3_ag3_m_01 - phones	R	98.1270
98.0070	DCA_se3_ag3_m_01 - words	remember	98.4170
98.1270	DCA_se3_ag3_m_01 - phones	IH0	98.1870
98.1870	DCA_se3_ag3_m_01 - phones	M	98.2370
98.2370	DCA_se3_ag3_m_01 - phones	EH1	98.2970
98.2970	DCA_se3_ag3_m_01 - phones	M	98.3570
98.3570	DCA_se3_ag3_m_01 - phones	B	98.3870
98.3870	DCA_se3_ag3_m_01 - phones	ER0	98.4170
98.4170	DCA_se3_ag3_m_01 - phones	IH0	98.4470
98.4170	DCA_se3_ag3_m_01 - words	it	98.5370
98.4470	DCA_se3_ag3_m_01 - phones	T	98.5370
98.5370	DCA_se3_ag3_m_01 - phones	W	98.5670
98.5370	DCA_se3_ag3_m_01 - words	was	98.7770
98.5670	DCA_se3_ag3_m_01 - phones	AH1	98.6370
98.6370	DCA_se3_ag3_m_01 - phones	Z	98.7770
98.7770	DCA_se3_ag3_m_01 - phones	B	98.8570
98.7770	DCA_se3_ag3_m_01 - words	blue	99.2570
98.8570	DCA_se3_ag3_m_01 - phones	L	98.9070
98.9070	DCA_se3_ag3_m_01 - phones	UW1	99.2570
99.2570	DCA_se3_ag3_m_01 - phones	sp	99.2870
99.2870	DCA_se3_ag3_m_01 - phones	IH0	99.3370
99.2870	DCA_se3_ag3_m_01 - words	it	99.3670
99.3370	DCA_se3_ag3_m_01 - phones	T	99.3670
99.3670	DCA_se3_ag3_m_01 - phones	sp	99.4070
99.4070	DCA_se3_ag3_m_01 - phones	AH0	99.5770
99.4070	DCA_se3_ag3_m_01 - words	and	99.6870
99.5770	DCA_se3_ag3_m_01 - phones	N	99.6570
99.6570	DCA_se3_ag3_m_01 - phones	D	99.6870
99.6870	DCA_se3_ag3_m_01 - phones	IH0	99.7170
99.6870	DCA_se3_ag3_m_01 - words	it	99.7670
99.7170	DCA_se3_ag3_m_01 - phones	T	99.7670
99.7670	DCA_se3_ag3_m_01 - phones	S	99.8970
99.7670	DCA_se3_ag3_m_01 - words	sparkled	100.4170
99.8970	DCA_se3_ag3_m_01 - phones	P	99.9670
99.9670	DCA_se3_ag3_m_01 - phones	AA1	100.0970
100.0970	DCA_se3_ag3_m_01 - phones	R	100.1770
100.1770	DCA_se3_ag3_m_01 - phones	K	100.2170
100.2170	DCA_se3_ag3_m_01 - phones	AH0	100.2570
100.2570	DCA_se3_ag3_m_01 - phones	L	100.3770
100.3770	DCA_se3_ag3_m_01 - phones	D	100.4170
100.4170	DCA_se3_ag3_m_01 - phones	sp	100.8770
100.8770	DCA_se3_ag3_m_01 - phones	Y	100.9570
100.8770	DCA_se3_ag3_m_01 - words	yeah	101.1070
100.9570	DCA_se3_ag3_m_01 - phones	AE1	101.1070
101.1070	DCA_se3_ag3_m_01 - phones	B	101.1370
101.1070	DCA_se3_ag3_m_01 - words	but	101.2770
101.1370	DCA_se3_ag3_m_01 - phones	AH1	101.1870
101.1870	DCA_se3_ag3_m_01 - phones	T	101.2770
101.2770	DCA_se3_ag3_m_01 - phones	sp	101.5970
101.5970	DCA_se3_ag3_m_01 - phones	AH1	101.7270
101.5970	DCA_se3_ag3_m_01 - words	other	101.9070
101.7270	DCA_se3_ag3_m_01 - phones	DH	101.8370
101.8370	DCA_se3_ag3_m_01 - phones	ER0	101.9070
101.9070	DCA_se3_ag3_m_01 - phones	sp	101.9370
101.9370	DCA_se3_ag3_m_01 - phones	DH	102.0070
101.9370	DCA_se3_ag3_m_01 - words	than	102.1070
102.0070	DCA_se3_ag3_m_01 - phones	AH0	102.0370
102.0370	DCA_se3_ag3_m_01 - phones	N	102.1070
102.1070	DCA_se3_ag3_m_01 - phones	DH	102.1570
102.1070	DCA_se3_ag3_m_01 - words	that	102.3170
102.1570	DCA_se3_ag3_m_01 - phones	AE1	102.2570
102.2570	DCA_se3_ag3_m_01 - phones	T	102.3170
102.3170	DCA_se3_ag3_m_01 - words	i	102.3970
102.3170	DCA_se3_ag3_m_01 - phones	AY1	102.3970
102.3970	DCA_se3_ag3_m_01 - phones	D	102.4870
102.3970	DCA_se3_ag3_m_01 - words	don't	102.6270
102.4870	DCA_se3_ag3_m_01 - phones	OW1	102.5570
102.5570	DCA_se3_ag3_m_01 - phones	N	102.6270
102.6270	DCA_se3_ag3_m_01 - phones	R	102.6770
102.6270	DCA_se3_ag3_m_01 - words	remember	102.9970
102.6770	DCA_se3_ag3_m_01 - phones	IH0	102.7370
102.7370	DCA_se3_ag3_m_01 - phones	M	102.8070
102.8070	DCA_se3_ag3_m_01 - phones	EH1	102.8770
102.8770	DCA_se3_ag3_m_01 - phones	M	102.9370
102.9370	DCA_se3_ag3_m_01 - phones	B	102.9670
102.9670	DCA_se3_ag3_m_01 - phones	ER0	102.9970
102.9970	DCA_se3_ag3_m_01 - phones	sp	108.3146
103.2484	DCA_int_01 - phones	DH	103.2784
103.2484	DCA_int_01 - words	there	103.3384
103.2784	DCA_int_01 - phones	EH1	103.3084
103.3084	DCA_int_01 - phones	R	103.3384
103.3384	DCA_int_01 - phones	W	103.4284
103.3384	DCA_int_01 - words	wasn't	103.6284
103.4284	DCA_int_01 - phones	AH1	103.5084
103.5084	DCA_int_01 - phones	Z	103.5384
103.5384	DCA_int_01 - phones	AH0	103.5684
103.5684	DCA_int_01 - phones	N	103.5984
103.5984	DCA_int_01 - phones	T	103.6284
103.6284	DCA_int_01 - words	a	103.7384
103.6284	DCA_int_01 - phones	AH0	103.7384
103.7384	DCA_int_01 - phones	JH	103.8084
103.7384	DCA_int_01 - words	general	104.1084
103.8084	DCA_int_01 - phones	EH1	103.8984
103.8984	DCA_int_01 - phones	N	103.9584
103.9584	DCA_int_01 - phones	ER0	103.9884
103.9884	DCA_int_01 - phones	AH0	104.0384
104.0384	DCA_int_01 - phones	L	104.1084
104.1084	DCA_int_01 - phones	N	104.1484
104.1084	DCA_int_01 - words	name	104.3784
104.1484	DCA_int_01 - phones	EY1	104.2584
104.2584	DCA_int_01 - phones	M	104.3784
104.3784	DCA_int_01 - phones	F	104.4284
104.3784	DCA_int_01 - words	for	104.4884
104.4284	DCA_int_01 - phones	R	104.4584
104.4584	DCA_int_01 - phones	ER0	104.4884
104.4884	DCA_int_01 - phones	EH1	104.5184
104.4884	DCA_int_01 - words	everybody	104.9984
104.5184	DCA_int_01 - phones	V	104.5984
104.5984	DCA_int_01 - phones	R	104.6984
104.6984	DCA_int_01 - phones	IY0	104.7584
104.7584	DCA_int_01 - phones	B	104.8084
104.8084	DCA_int_01 - phones	AA2	104.8384
104.8384	DCA_int_01 - phones	D	104.9284
104.9284	DCA_int_01 - phones	IY0	104.9984
104.9984	DCA_int_01 - words	s	105.0984
104.9984	DCA_int_01 - phones	Z	105.0984
105.0984	DCA_int_01 - phones	sp	105.1284
105.1284	DCA_int_01 - phones	F	105.1584
105.1284	DCA_int_01 - words	favorite	105.4684
105.1584	DCA_int_01 - phones	EY1	105.2784
105.2784	DCA_int_01 - phones	V	105.3284
105.3284	DCA_int_01 - phones	R	105.3784
105.3784	DCA_int_01 - phones	AH0	105.4384
105.4384	DCA_int_01 - phones	T	105.4684
105.4684	DCA_int_01 - phones	sp	105.5384
105.5384	DCA_int_01 - phones	SH	105.5784
105.5384	DCA_int_01 - words	shooter	105.8984
105.5784	DCA_int_01 - phones	UW1	105.7384
105.7384	DCA_int_01 - phones	T	105.7784
105.7784	DCA_int_01 - phones	ER0	105.8984
105.8984	DCA_int_01 - phones	DH	105.9284
105.8984	DCA_int_01 - words	that	106.0084
105.9284	DCA_int_01 - phones	AH0	105.9584
105.9584	DCA_int_01 - phones	T	106.0084
106.0084	DCA_int_01 - phones	sp	106.1084
106.1084	DCA_int_01 - phones	Y	106.1884
106.1084	DCA_int_01 - words	you	106.3084
106.1884	DCA_int_01 - phones	UW1	106.3084
106.3084	DCA_int_01 - phones	sp	106.3384
106.3384	DCA_int_01 - phones	R	106.4084
106.3384	DCA_int_01 - words	recall	106.6684
106.4084	DCA_int_01 - phones	IH0	106.4384
106.4384	DCA_int_01 - phones	K	106.4684
106.4684	DCA_int_01 - phones	AO1	106.4984
106.4984	DCA_int_01 - phones	L	106.6684
106.6684	DCA_int_01 - phones	sp	110.4217
108.3146	DCA_se3_ag3_m_01 - words	i	108.4546
108.3146	DCA_se3_ag3_m_01 - phones	AY1	108.4546
108.4546	DCA_se3_ag3_m_01 - phones	K	108.5946
108.4546	DCA_se3_ag3_m_01 - words	can't	108.7446
108.5946	DCA_se3_ag3_m_01 - phones	AE1	108.6646
108.6646	DCA_se3_ag3_m_01 - phones	N	108.7146
108.7146	DCA_se3_ag3_m_01 - phones	T	108.7446
108.7446	DCA_se3_ag3_m_01 - phones	R	108.7846
108.7446	DCA_se3_ag3_m_01 - words	remember	109.1546
108.7846	DCA_se3_ag3_m_01 - phones	IH0	108.8546
108.8546	DCA_se3_ag3_m_01 - phones	M	108.9146
108.9146	DCA_se3_ag3_m_01 - phones	EH1	108.9846
108.9846	DCA_se3_ag3_m_01 - phones	M	109.0646
109.0646	DCA_se3_ag3_m_01 - phones	B	109.1046
109.1046	DCA_se3_ag3_m_01 - phones	ER0	109.1546
109.1546	DCA_se3_ag3_m_01 - phones	sp	109.2946
109.2946	DCA_se3_ag3_m_01 - phones	N	109.4446
109.2946	DCA_se3_ag3_m_01 - words	no	109.5346
109.4446	DCA_se3_ag3_m_01 - phones	OW1	109.5346
109.5346	DCA_se3_ag3_m_01 - phones	sp	114.8055
110.4217	DCA_int_01 - phones	HH	110.4717
110.4217	DCA_int_01 - words	how	110.5217
110.4717	DCA_int_01 - phones	AW1	110.5217
110.5217	DCA_int_01 - phones	AH0	110.5717
110.5217	DCA_int_01 - words	about	110.7217
110.5717	DCA_int_01 - phones	B	110.6017
110.6017	DCA_int_01 - phones	AW1	110.6817
110.6817	DCA_int_01 - phones	T	110.7217
110.7217	DCA_int_01 - words	a	110.8617
110.7217	DCA_int_01 - phones	AH0	110.8617
110.8617	DCA_int_01 - phones	G	110.9317
110.8617	DCA_int_01 - words	glass	111.3417
110.9317	DCA_int_01 - phones	L	111.0417
111.0417	DCA_int_01 - phones	AE1	111.2417
111.2417	DCA_int_01 - phones	S	111.3417
111.3417	DCA_int_01 - phones	sp	111.3717
111.3717	DCA_int_01 - phones	M	111.4017
111.3717	DCA_int_01 - words	marble	111.8217
111.4017	DCA_int_01 - phones	AA1	111.4917
111.4917	DCA_int_01 - phones	R	111.5217
111.5217	DCA_int_01 - phones	B	111.5617
111.5617	DCA_int_01 - phones	AH0	111.5917
111.5917	DCA_int_01 - phones	L	111.8217
111.8217	DCA_int_01 - phones	sp	111.8517
113.3040	DCA_int_01 - phones	IH0	113.3540
113.3040	DCA_int_01 - words	is	113.4040
113.3540	DCA_int_01 - phones	Z	113.4040
113.4040	DCA_int_01 - phones	sp	113.5440
113.5440	DCA_int_01 - phones	DH	113.6240
113.5440	DCA_int_01 - words	there	113.7440
113.6240	DCA_int_01 - phones	EH1	113.6540
113.6540	DCA_int_01 - phones	R	113.7440
113.7440	DCA_int_01 - words	a	113.8140
113.7440	DCA_int_01 - phones	AH0	113.8140
113.8140	DCA_int_01 - phones	D	113.9140
113.8140	DCA_int_01 - words	different	114.2140
113.9140	DCA_int_01 - phones	IH1	114.0140
114.0140	DCA_int_01 - phones	F	114.0740
114.0740	DCA_int_01 - phones	R	114.1140
114.1140	DCA_int_01 - phones	AH0	114.1440
114.1440	DCA_int_01 - phones	N	114.1840
114.1840	DCA_int_01 - phones	T	114.2140
114.2140	DCA_int_01 - phones	N	114.2640
114.2140	DCA_int_01 - words	name	114.4040
114.2640	DCA_int_01 - phones	EY1	114.3040
114.3040	DCA_int_01 - phones	M	114.4040
114.4040	DCA_int_01 - phones	sp	114.4740
114.8055	DCA_se3_ag3_m_01 - phones	Y	115.0055
114.8055	DCA_se3_ag3_m_01 - words	yes	115.5055
115.0055	DCA_se3_ag3_m_01 - phones	EH1	115.1855
115.1855	DCA_se3_ag3_m_01 - phones	S	115.5055
115.5055	DCA_se3_ag3_m_01 - phones	sp	115.5355
115.5355	DCA_se3_ag3_m_01 - words	i	115.8155
115.5355	DCA_se3_ag3_m_01 - phones	AY1	115.8155
115.8155	DCA_se3_ag3_m_01 - phones	sp	115.9255
115.9255	DCA_se3_ag3_m_01 - phones	D	115.9855
115.9255	DCA_se3_ag3_m_01 - words	did	116.0955
115.9855	DCA_se3_ag3_m_01 - phones	IH1	116.0555
116.0555	DCA_se3_ag3_m_01 - phones	D	116.0955
116.0955	DCA_se3_ag3_m_01 - phones	HH	116.1955
116.0955	DCA_se3_ag3_m_01 - words	have	116.3955
116.1955	DCA_se3_ag3_m_01 - phones	AE1	116.2755
116.2755	DCA_se3_ag3_m_01 - phones	V	116.3955
116.3955	DCA_se3_ag3_m_01 - words	a	116.6355
116.3955	DCA_se3_ag3_m_01 - phones	EY1	116.6355
116.6355	DCA_se3_ag3_m_01 - words	uh	116.7855
116.6355	DCA_se3_ag3_m_01 - phones	AH1	116.7855
116.7855	DCA_se3_ag3_m_01 - phones	sp	117.9305
117.9305	DCA_se3_ag3_m_01 - phones	S	118.1005
117.9305	DCA_se3_ag3_m_01 - words	seems	118.5405
118.1005	DCA_se3_ag3_m_01 - phones	IY1	118.2305
118.2305	DCA_se3_ag3_m_01 - phones	M	118.4505
118.4505	DCA_se3_ag3_m_01 - phones	Z	118.5405
118.5405	DCA_se3_ag3_m_01 - phones	sp	118.8705
118.8705	DCA_se3_ag3_m_01 - phones	AY1	119.0505
118.8705	DCA_se3_ag3_m_01 - words	i	119.0505
119.0505	DCA_se3_ag3_m_01 - phones	D	119.3405
119.0505	DCA_se3_ag3_m_01 - words	did	119.4905
119.3405	DCA_se3_ag3_m_01 - phones	IH1	119.4305
119.4305	DCA_se3_ag3_m_01 - phones	D	119.4905
119.4905	DCA_se3_ag3_m_01 - phones	HH	119.5705
119.4905	DCA_se3_ag3_m_01 - words	have	119.7305
119.5705	DCA_se3_ag3_m_01 - phones	AE1	119.6505
119.6505	DCA_se3_ag3_m_01 - phones	V	119.7305
119.7305	DCA_se3_ag3_m_01 - phones	sp	119.7605
119.7605	DCA_se3_ag3_m_01 - phones	HH	119.8705
119.7605	DCA_se3_ag3_m_01 - words	one	120.0505
119.8705	DCA_se3_ag3_m_01 - phones	W	119.9005
119.9005	DCA_se3_ag3_m_01 - phones	AH1	119.9505
119.9505	DCA_se3_ag3_m_01 - phones	N	120.0505
120.0505	DCA_se3_ag3_m_01 - phones	P	120.0905
120.0505	DCA_se3_ag3_m_01 - words	particular	120.4405
120.0905	DCA_se3_ag3_m_01 - phones	ER0	120.1405
120.1405	DCA_se3_ag3_m_01 - phones	T	120.2105
120.2105	DCA_se3_ag3_m_01 - phones	IH1	120.2505
120.2505	DCA_se3_ag3_m_01 - phones	K	120.2805
120.2805	DCA_se3_ag3_m_01 - phones	Y	120.3105
120.3105	DCA_se3_ag3_m_01 - phones	AH0	120.3405
120.3405	DCA_se3_ag3_m_01 - phones	L	120.3805
120.3805	DCA_se3_ag3_m_01 - phones	ER0	120.4405
120.4405	DCA_se3_ag3_m_01 - phones	W	120.5405
120.4405	DCA_se3_ag3_m_01 - words	one	120.7305
120.5405	DCA_se3_ag3_m_01 - phones	AH1	120.6205
120.6205	DCA_se3_ag3_m_01 - phones	N	120.7305
120.7305	DCA_se3_ag3_m_01 - phones	DH	120.8005
120.7305	DCA_se3_ag3_m_01 - words	that	120.9205
120.8005	DCA_se3_ag3_m_01 - phones	AH0	120.8805
120.8805	DCA_se3_ag3_m_01 - phones	T	120.9205
120.9205	DCA_se3_ag3_m_01 - phones	sp	121.0405
121.0405	DCA_se3_ag3_m_01 - phones	AH1	121.4805
121.0405	DCA_se3_ag3_m_01 - words	uh	121.4805
121.4805	DCA_se3_ag3_m_01 - phones	sp	122.3245
122.3245	DCA_se3_ag3_m_01 - phones	W	122.3645
122.3245	DCA_se3_ag3_m_01 - words	was	122.6245
122.3645	DCA_se3_ag3_m_01 - phones	AH1	122.4545
122.4545	DCA_se3_ag3_m_01 - phones	Z	122.6245
122.6245	DCA_se3_ag3_m_01 - phones	sp	122.6545
122.6545	DCA_se3_ag3_m_01 - words	uh	123.0845
122.6545	DCA_se3_ag3_m_01 - phones	AH1	123.0845
123.0845	DCA_se3_ag3_m_01 - phones	sp	124.0617
124.0617	DCA_se3_ag3_m_01 - phones	S	124.2417
124.0617	DCA_se3_ag3_m_01 - words	sort	124.4917
124.2417	DCA_se3_ag3_m_01 - phones	AO1	124.3717
124.3717	DCA_se3_ag3_m_01 - phones	R	124.4617
124.4617	DCA_se3_ag3_m_01 - phones	T	124.4917
124.4917	DCA_se3_ag3_m_01 - phones	AH1	124.7617
124.4917	DCA_se3_ag3_m_01 - words	of	124.8517
124.7617	DCA_se3_ag3_m_01 - phones	V	124.8517
124.8517	DCA_se3_ag3_m_01 - phones	AH0	124.8817
124.8517	DCA_se3_ag3_m_01 - words	a	124.8817
124.8817	DCA_se3_ag3_m_01 - phones	sp	125.0917
125.2154	DCA_se3_ag3_m_01 - phones	CH	125.4154
125.2154	DCA_se3_ag3_m_01 - words	china	125.7354
125.4154	DCA_se3_ag3_m_01 - phones	AY1	125.5354
125.5354	DCA_se3_ag3_m_01 - phones	N	125.6254
125.6254	DCA_se3_ag3_m_01 - phones	AH0	125.7354
125.7354	DCA_se3_ag3_m_01 - phones	sp	125.7654
125.7654	DCA_se3_ag3_m_01 - phones	T	125.8754
125.7654	DCA_se3_ag3_m_01 - words	type	126.0354
125.8754	DCA_se3_ag3_m_01 - phones	AY1	125.9754
125.9754	DCA_se3_ag3_m_01 - phones	P	126.0354
126.4884	DCA_se3_ag3_m_01 - phones	M	126.7184
126.4884	DCA_se3_ag3_m_01 - words	marble	127.0784
126.7184	DCA_se3_ag3_m_01 - phones	AA1	126.8484
126.8484	DCA_se3_ag3_m_01 - phones	R	126.9084
126.9084	DCA_se3_ag3_m_01 - phones	B	126.9484
126.9484	DCA_se3_ag3_m_01 - phones	AH0	126.9884
126.9884	DCA_se3_ag3_m_01 - phones	L	127.0784
127.0784	DCA_se3_ag3_m_01 - phones	sp	127.1084
127.1084	DCA_se3_ag3_m_01 - phones	B	127.1484
127.1084	DCA_se3_ag3_m_01 - words	but	127.2584
127.1484	DCA_se3_ag3_m_01 - phones	AH1	127.1784
127.1784	DCA_se3_ag3_m_01 - phones	T	127.2584
127.2584	DCA_se3_ag3_m_01 - phones	AY1	127.3984
127.2584	DCA_se3_ag3_m_01 - words	i	127.3984
127.3984	DCA_se3_ag3_m_01 - phones	sp	127.4784
127.4784	DCA_se3_ag3_m_01 - phones	AH0	127.5284
127.4784	DCA_se3_ag3_m_01 - words	and	127.6284
127.5284	DCA_se3_ag3_m_01 - phones	N	127.5784
127.5784	DCA_se3_ag3_m_01 - phones	D	127.6284
127.6284	DCA_se3_ag3_m_01 - phones	HH	127.7184
127.6284	DCA_se3_ag3_m_01 - words	here	127.8784
127.7184	DCA_se3_ag3_m_01 - phones	IY1	127.8284
127.8284	DCA_se3_ag3_m_01 - phones	R	127.8784
127.8784	DCA_se3_ag3_m_01 - phones	AH0	127.9784
127.8784	DCA_se3_ag3_m_01 - words	again	128.1784
127.9784	DCA_se3_ag3_m_01 - phones	G	128.0384
128.0384	DCA_se3_ag3_m_01 - phones	EH1	128.1184
128.1184	DCA_se3_ag3_m_01 - phones	N	128.1784
128.1784	DCA_se3_ag3_m_01 - words	i	128.2684
128.1784	DCA_se3_ag3_m_01 - phones	AY1	128.2684
128.2684	DCA_se3_ag3_m_01 - phones	D	128.3284
128.2684	DCA_se3_ag3_m_01 - words	don't	128.3984
128.3284	DCA_se3_ag3_m_01 - phones	OW1	128.3584
128.3584	DCA_se3_ag3_m_01 - phones	N	128.3984
128.3984	DCA_se3_ag3_m_01 - phones	R	128.4984
128.3984	DCA_se3_ag3_m_01 - words	remember	128.8784
128.4984	DCA_se3_ag3_m_01 - phones	IH0	128.5484
128.5484	DCA_se3_ag3_m_01 - phones	M	128.6284
128.6284	DCA_se3_ag3_m_01 - phones	EH1	128.6984
128.6984	DCA_se3_ag3_m_01 - phones	M	128.7684
128.7684	DCA_se3_ag3_m_01 - phones	B	128.8084
128.8084	DCA_se3_ag3_m_01 - phones	ER0	128.8784
128.8784	DCA_se3_ag3_m_01 - phones	W	128.9484
128.8784	DCA_se3_ag3_m_01 - words	what	129.0184
128.9484	DCA_se3_ag3_m_01 - phones	AH1	128.9884
128.9884	DCA_se3_ag3_m_01 - phones	T	129.0184
129.0184	DCA_se3_ag3_m_01 - phones	sp	129.0784
129.0784	DCA_se3_ag3_m_01 - phones	W	129.1184
129.0784	DCA_se3_ag3_m_01 - words	we	129.1984
129.1184	DCA_se3_ag3_m_01 - phones	IY1	129.1984
129.1984	DCA_se3_ag3_m_01 - phones	sp	129.2684
129.2684	DCA_se3_ag3_m_01 - words	i	129.4284
129.2684	DCA_se3_ag3_m_01 - phones	AY1	129.4284
129.4284	DCA_se3_ag3_m_01 - phones	K	129.5784
129.4284	DCA_se3_ag3_m_01 - words	called	129.8084
129.5784	DCA_se3_ag3_m_01 - phones	AO1	129.7084
129.7084	DCA_se3_ag3_m_01 - phones	L	129.7584
129.7584	DCA_se3_ag3_m_01 - phones	D	129.8084
129.8084	DCA_se3_ag3_m_01 - phones	IH0	129.8884
129.8084	DCA_se3_ag3_m_01 - words	it	129.9584
129.8884	DCA_se3_ag3_m_01 - phones	T	129.9584
130.0963	DCA_se3_ag3_m_01 - phones	sil	130.1663
130.1663	DCA_se3_ag3_m_01 - phones	AE1	130.2363
130.1663	DCA_se3_ag3_m_01 - words	at	130.2663
130.2363	DCA_se3_ag3_m_01 - phones	T	130.2663
130.2663	DCA_se3_ag3_m_01 - phones	sp	130.3563
130.3563	DCA_se3_ag3_m_01 - phones	DH	130.4163
130.3563	DCA_se3_ag3_m_01 - words	that	130.4963
130.4163	DCA_se3_ag3_m_01 - phones	AH0	130.4663
130.4663	DCA_se3_ag3_m_01 - phones	T	130.4963
130.4963	DCA_se3_ag3_m_01 - phones	sp	130.5463
130.5463	DCA_se3_ag3_m_01 - phones	T	130.6463
130.5463	DCA_se3_ag3_m_01 - words	time	130.8463
130.6463	DCA_se3_ag3_m_01 - phones	AY1	130.7063
130.7063	DCA_se3_ag3_m_01 - phones	M	130.8463
130.8463	DCA_se3_ag3_m_01 - phones	sp	131.5938
131.5938	DCA_se3_ag3_m_01 - phones	IH0	131.6338
131.5938	DCA_se3_ag3_m_01 - words	it	131.6638
131.6338	DCA_se3_ag3_m_01 - phones	T	131.6638
131.6638	DCA_se3_ag3_m_01 - phones	W	131.6938
131.6638	DCA_se3_ag3_m_01 - words	was	131.8138
131.6938	DCA_se3_ag3_m_01 - phones	AH0	131.7438
131.7438	DCA_se3_ag3_m_01 - phones	Z	131.8138
131.8138	DCA_se3_ag3_m_01 - phones	V	131.8538
131.8138	DCA_se3_ag3_m_01 - words	very	132.0338
131.8538	DCA_se3_ag3_m_01 - phones	EH1	131.9038
131.9038	DCA_se3_ag3_m_01 - phones	R	132.0038
132.0038	DCA_se3_ag3_m_01 - phones	IY0	132.0338
132.0338	DCA_se3_ag3_m_01 - phones	IH0	132.1238
132.0338	DCA_se3_ag3_m_01 - words	important	132.4538
132.1238	DCA_se3_ag3_m_01 - phones	M	132.1538
132.1538	DCA_se3_ag3_m_01 - phones	P	132.2238
132.2238	DCA_se3_ag3_m_01 - phones	AO1	132.2738
132.2738	DCA_se3_ag3_m_01 - phones	R	132.3338
132.3338	DCA_se3_ag3_m_01 - phones	T	132.3638
132.3638	DCA_se3_ag3_m_01 - phones	AH0	132.3938
132.3938	DCA_se3_ag3_m_01 - phones	N	132.4238
132.4238	DCA_se3_ag3_m_01 - phones	T	132.4538
132.4538	DCA_se3_ag3_m_01 - phones	T	132.4838
132.4538	DCA_se3_ag3_m_01 - words	to	132.5638
132.4838	DCA_se3_ag3_m_01 - phones	AH0	132.5638
132.5638	DCA_se3_ag3_m_01 - phones	M	132.6238
132.5638	DCA_se3_ag3_m_01 - words	me	132.6638
132.6238	DCA_se3_ag3_m_01 - phones	IY1	132.6638
132.6638	DCA_se3_ag3_m_01 - phones	AE1	132.7238
132.6638	DCA_se3_ag3_m_01 - words	at	132.7738
132.7238	DCA_se3_ag3_m_01 - phones	T	132.7738
132.7738	DCA_se3_ag3_m_01 - phones	sp	132.8038
132.8038	DCA_se3_ag3_m_01 - phones	DH	132.8538
132.8038	DCA_se3_ag3_m_01 - words	the	132.8838
132.8538	DCA_se3_ag3_m_01 - phones	AH0	132.8838
132.8838	DCA_se3_ag3_m_01 - phones	sp	132.9138
132.9138	DCA_se3_ag3_m_01 - phones	T	133.0038
132.9138	DCA_se3_ag3_m_01 - words	time	133.2438
133.0038	DCA_se3_ag3_m_01 - phones	AY1	133.1838
133.1838	DCA_se3_ag3_m_01 - phones	M	133.2438
133.2438	DCA_se3_ag3_m_01 - phones	B	133.2738
133.2438	DCA_se3_ag3_m_01 - words	but	133.3638
133.2738	DCA_se3_ag3_m_01 - phones	AH1	133.3038
133.3038	DCA_se3_ag3_m_01 - phones	T	133.3638
133.3638	DCA_se3_ag3_m_01 - words	i	133.3938
133.3638	DCA_se3_ag3_m_01 - phones	AY1	133.3938
133.3938	DCA_se3_ag3_m_01 - phones	D	133.4238
133.3938	DCA_se3_ag3_m_01 - words	don't	133.6538
133.4238	DCA_se3_ag3_m_01 - phones	OW1	133.4638
133.4638	DCA_se3_ag3_m_01 - phones	N	133.6538
133.6538	DCA_se3_ag3_m_01 - phones	sp	133.6838
133.6838	DCA_se3_ag3_m_01 - phones	R	133.7138
133.6838	DCA_se3_ag3_m_01 - words	remember	133.9738
133.7138	DCA_se3_ag3_m_01 - phones	IH0	133.7438
133.7438	DCA_se3_ag3_m_01 - phones	M	133.7938
133.7938	DCA_se3_ag3_m_01 - phones	EH1	133.8438
133.8438	DCA_se3_ag3_m_01 - phones	M	133.9138
133.9138	DCA_se3_ag3_m_01 - phones	B	133.9438
133.9438	DCA_se3_ag3_m_01 - phones	ER0	133.9738
133.9738	DCA_se3_ag3_m_01 - phones	sp	134.0438
134.0438	DCA_se3_ag3_m_01 - phones	N	134.1638
134.0438	DCA_se3_ag3_m_01 - words	now	134.3138
134.1638	DCA_se3_ag3_m_01 - phones	AW1	134.3138
134.3138	DCA_se3_ag3_m_01 - phones	sp	134.4638
134.4638	DCA_se3_ag3_m_01 - phones	W	134.5238
134.4638	DCA_se3_ag3_m_01 - words	what	134.6038
134.5238	DCA_se3_ag3_m_01 - phones	AH1	134.5738
134.5738	DCA_se3_ag3_m_01 - phones	T	134.6038
134.6038	DCA_se3_ag3_m_01 - phones	IH0	134.6438
134.6038	DCA_se3_ag3_m_01 - words	it	134.6738
134.6438	DCA_se3_ag3_m_01 - phones	T	134.6738
134.6738	DCA_se3_ag3_m_01 - phones	sp	134.8038
134.8038	DCA_se3_ag3_m_01 - phones	JH	134.8738
134.8038	DCA_se3_ag3_m_01 - words	just	135.0038
134.8738	DCA_se3_ag3_m_01 - phones	IH0	134.9638
134.9638	DCA_se3_ag3_m_01 - phones	S	135.0038
135.0038	DCA_se3_ag3_m_01 - phones	HH	135.0738
135.0038	DCA_se3_ag3_m_01 - words	what	135.1738
135.0738	DCA_se3_ag3_m_01 - phones	W	135.1038
135.1038	DCA_se3_ag3_m_01 - phones	AH1	135.1438
135.1438	DCA_se3_ag3_m_01 - phones	T	135.1738
135.1738	DCA_se3_ag3_m_01 - phones	IH0	135.2038
135.1738	DCA_se3_ag3_m_01 - words	it	135.2338
135.2038	DCA_se3_ag3_m_01 - phones	T	135.2338
135.2338	DCA_se3_ag3_m_01 - phones	sp	135.2838
135.2838	DCA_se3_ag3_m_01 - phones	W	135.3238
135.2838	DCA_se3_ag3_m_01 - words	was	135.3838
135.3238	DCA_se3_ag3_m_01 - phones	AO1	135.3538
135.3538	DCA_se3_ag3_m_01 - phones	Z	135.3838
135.3838	DCA_se3_ag3_m_01 - phones	sp	142.2796
136.1942	DCA_int_01 - phones	D	136.3242
136.1942	DCA_int_01 - words	did	136.4042
136.3242	DCA_int_01 - phones	IH0	136.3742
136.3742	DCA_int_01 - phones	D	136.4042
136.4042	DCA_int_01 - phones	EH1	136.5042
136.4042	DCA_int_01 - words	anybody	136.7642
136.5042	DCA_int_01 - phones	N	136.5642
136.5642	DCA_int_01 - phones	IY0	136.5942
136.5942	DCA_int_01 - phones	B	136.6542
136.6542	DCA_int_01 - phones	AH0	136.7042
136.7042	DCA_int_01 - phones	D	136.7342
136.7342	DCA_int_01 - phones	IY0	136.7642
136.7642	DCA_int_01 - phones	EH1	136.8242
136.7642	DCA_int_01 - words	ever	136.9642
136.8242	DCA_int_01 - phones	V	136.9142
136.9142	DCA_int_01 - phones	ER0	136.9642
136.9642	DCA_int_01 - phones	Y	137.0742
136.9642	DCA_int_01 - words	use	137.2942
137.0742	DCA_int_01 - phones	UW1	137.1842
137.1842	DCA_int_01 - phones	Z	137.2942
137.2942	DCA_int_01 - phones	DH	137.3542
137.2942	DCA_int_01 - words	these	137.7542
137.3542	DCA_int_01 - phones	IY1	137.5242
137.5242	DCA_int_01 - phones	Z	137.7542
137.7542	DCA_int_01 - phones	sp	137.7842
137.7842	DCA_int_01 - phones	AH1	138.1042
137.7842	DCA_int_01 - words	uh	138.1042
138.1042	DCA_int_01 - phones	sp	138.1942
139.2345	DCA_int_01 - phones	M	139.4945
139.2345	DCA_int_01 - words	m-	139.4945
139.4945	DCA_int_01 - phones	sp	139.7045
139.7045	DCA_int_01 - phones	M	140.1145
139.7045	DCA_int_01 - words	metal	140.3645
140.1145	DCA_int_01 - phones	EH1	140.1845
140.1845	DCA_int_01 - phones	T	140.2145
140.2145	DCA_int_01 - phones	AH0	140.2545
140.2545	DCA_int_01 - phones	L	140.3645
140.3645	DCA_int_01 - phones	sp	140.3945
140.3945	DCA_int_01 - phones	B	140.4445
140.3945	DCA_int_01 - words	ball	140.7245
140.4445	DCA_int_01 - phones	AO1	140.6245
140.6245	DCA_int_01 - phones	L	140.7245
140.7245	DCA_int_01 - phones	sp	140.7545
140.7545	DCA_int_01 - phones	B	140.8045
140.7545	DCA_int_01 - words	bearings	141.3145
140.8045	DCA_int_01 - phones	EH1	140.9045
140.9045	DCA_int_01 - phones	R	141.0145
141.0145	DCA_int_01 - phones	IH0	141.0445
141.0445	DCA_int_01 - phones	NG	141.2245
141.2245	DCA_int_01 - phones	Z	141.3145
141.3145	DCA_int_01 - phones	F	141.3845
141.3145	DCA_int_01 - words	for	141.4345
141.3845	DCA_int_01 - phones	ER0	141.4345
141.4345	DCA_int_01 - phones	AH0	141.5145
141.4345	DCA_int_01 - words	a	141.5145
141.5145	DCA_int_01 - phones	sp	141.5445
141.5445	DCA_int_01 - phones	M	141.6145
141.5445	DCA_int_01 - words	marble	141.9845
141.6145	DCA_int_01 - phones	AA1	141.6445
141.6445	DCA_int_01 - phones	R	141.6745
141.6745	DCA_int_01 - phones	B	141.7045
141.7045	DCA_int_01 - phones	AH0	141.7345
141.7345	DCA_int_01 - phones	L	141.9845
141.9845	DCA_int_01 - phones	sp	142.0145
142.2796	DCA_se3_ag3_m_01 - phones	N	142.4296
142.2796	DCA_se3_ag3_m_01 - words	no	142.7796
142.4296	DCA_se3_ag3_m_01 - phones	OW1	142.7796
142.7796	DCA_se3_ag3_m_01 - words	i	142.8396
142.7796	DCA_se3_ag3_m_01 - phones	AY1	142.8396
142.8396	DCA_se3_ag3_m_01 - phones	D	142.9096
142.8396	DCA_se3_ag3_m_01 - words	don't	143.0196
142.9096	DCA_se3_ag3_m_01 - phones	OW1	142.9796
142.9796	DCA_se3_ag3_m_01 - phones	N	143.0196
143.0196	DCA_se3_ag3_m_01 - phones	R	143.0896
143.0196	DCA_se3_ag3_m_01 - words	remember	143.4796
143.0896	DCA_se3_ag3_m_01 - phones	IH0	143.1996
143.1996	DCA_se3_ag3_m_01 - phones	M	143.2496
143.2496	DCA_se3_ag3_m_01 - phones	EH1	143.3096
143.3096	DCA_se3_ag3_m_01 - phones	M	143.3896
143.3896	DCA_se3_ag3_m_01 - phones	B	143.4396
143.4396	DCA_se3_ag3_m_01 - phones	ER0	143.4796
143.4796	DCA_se3_ag3_m_01 - phones	EH1	143.5196
143.4796	DCA_se3_ag3_m_01 - words	anybody	143.8596
143.5196	DCA_se3_ag3_m_01 - phones	N	143.5796
143.5796	DCA_se3_ag3_m_01 - phones	IY0	143.6296
143.6296	DCA_se3_ag3_m_01 - phones	B	143.7096
143.7096	DCA_se3_ag3_m_01 - phones	AH0	143.7896
143.7896	DCA_se3_ag3_m_01 - phones	D	143.8196
143.8196	DCA_se3_ag3_m_01 - phones	IY0	143.8596
143.8596	DCA_se3_ag3_m_01 - phones	sp	143.8896
143.8896	DCA_se3_ag3_m_01 - phones	Y	143.9396
143.8896	DCA_se3_ag3_m_01 - words	using	144.1996
143.9396	DCA_se3_ag3_m_01 - phones	UW1	143.9696
143.9696	DCA_se3_ag3_m_01 - phones	Z	143.9996
143.9996	DCA_se3_ag3_m_01 - phones	IH0	144.0296
144.0296	DCA_se3_ag3_m_01 - phones	NG	144.1996
144.1996	DCA_se3_ag3_m_01 - phones	sp	144.2396
144.2396	DCA_se3_ag3_m_01 - phones	DH	144.2696
144.2396	DCA_se3_ag3_m_01 - words	those	144.5096
144.2696	DCA_se3_ag3_m_01 - phones	OW1	144.2996
144.2996	DCA_se3_ag3_m_01 - phones	Z	144.5096
144.5096	DCA_se3_ag3_m_01 - phones	sp	144.6696
144.9780	DCA_se3_ag3_m_01 - phones	N	145.0880
144.9780	DCA_se3_ag3_m_01 - words	no	145.2280
145.0880	DCA_se3_ag3_m_01 - phones	OW1	145.2280
145.2280	DCA_se3_ag3_m_01 - phones	sp	150.7369
147.2617	DCA_int_01 - phones	ER0	147.4817
147.2617	DCA_int_01 - words	around	147.7017
147.4817	DCA_int_01 - phones	AW1	147.5517
147.5517	DCA_int_01 - phones	N	147.6717
147.6717	DCA_int_01 - phones	D	147.7017
147.7017	DCA_int_01 - phones	N	147.7317
147.7017	DCA_int_01 - words	new	147.8517
147.7317	DCA_int_01 - phones	UW1	147.8517
147.8517	DCA_int_01 - phones	sp	147.8817
147.8817	DCA_int_01 - phones	Y	147.9217
147.8817	DCA_int_01 - words	york	148.1117
147.9217	DCA_int_01 - phones	AO1	148.0017
148.0017	DCA_int_01 - phones	R	148.0817
148.0817	DCA_int_01 - phones	K	148.1117
148.1117	DCA_int_01 - phones	sp	148.1417
148.1417	DCA_int_01 - phones	DH	148.2017
148.1417	DCA_int_01 - words	they	148.2717
148.2017	DCA_int_01 - phones	EY1	148.2717
148.2717	DCA_int_01 - phones	S	148.3817
148.2717	DCA_int_01 - words	sometimes	148.8517
148.3817	DCA_int_01 - phones	AH1	148.4217
148.4217	DCA_int_01 - phones	M	148.5817
148.5817	DCA_int_01 - phones	T	148.6217
148.6217	DCA_int_01 - phones	AY2	148.7217
148.7217	DCA_int_01 - phones	M	148.7617
148.7617	DCA_int_01 - phones	Z	148.8517
148.8517	DCA_int_01 - phones	sp	148.9017
148.9017	DCA_int_01 - phones	Y	148.9617
148.9017	DCA_int_01 - words	use	149.1717
148.9617	DCA_int_01 - phones	UW1	149.0217
149.0217	DCA_int_01 - phones	Z	149.1717
149.1717	DCA_int_01 - phones	sp	149.2017
149.2017	DCA_int_01 - phones	DH	149.2317
149.2017	DCA_int_01 - words	that	149.4217
149.2317	DCA_int_01 - phones	AH0	149.2717
149.2717	DCA_int_01 - phones	T	149.4217
149.4217	DCA_int_01 - phones	sp	149.4517
149.4517	DCA_int_01 - phones	K	149.5417
149.4517	DCA_int_01 - words	call	149.7317
149.5417	DCA_int_01 - phones	AO1	149.5717
149.5717	DCA_int_01 - phones	L	149.7317
149.7317	DCA_int_01 - phones	sp	149.7617
149.7617	DCA_int_01 - phones	AH0	149.7917
149.7617	DCA_int_01 - words	'em	149.8417
149.7917	DCA_int_01 - phones	M	149.8417
149.8417	DCA_int_01 - phones	S	149.9517
149.8417	DCA_int_01 - words	stealies	150.5117
149.9517	DCA_int_01 - phones	T	150.0117
150.0117	DCA_int_01 - phones	IY1	150.0417
150.0417	DCA_int_01 - phones	L	150.1017
150.1017	DCA_int_01 - phones	IY0	150.1317
150.1317	DCA_int_01 - phones	Z	150.5117
150.5117	DCA_int_01 - phones	sp	151.3191
150.7369	DCA_se3_ag3_m_01 - phones	OW1	151.0969
150.7369	DCA_se3_ag3_m_01 - words	oh	151.0969
151.0969	DCA_se3_ag3_m_01 - phones	sp	151.1969
151.1969	DCA_se3_ag3_m_01 - phones	IH0	151.2769
151.1969	DCA_se3_ag3_m_01 - words	is	151.4369
151.2769	DCA_se3_ag3_m_01 - phones	Z	151.4369
151.3191	DCA_int_01 - phones	S	151.3991
151.3191	DCA_int_01 - words	stealie	151.7491
151.3991	DCA_int_01 - phones	T	151.4891
151.4369	DCA_se3_ag3_m_01 - phones	sp	151.4669
151.4669	DCA_se3_ag3_m_01 - phones	DH	151.4969
151.4669	DCA_se3_ag3_m_01 - words	that	151.6269
151.4891	DCA_int_01 - phones	IY1	151.6191
151.4969	DCA_se3_ag3_m_01 - phones	AH0	151.5769
151.5769	DCA_se3_ag3_m_01 - phones	T	151.6269
151.6191	DCA_int_01 - phones	L	151.7191
151.6269	DCA_se3_ag3_m_01 - phones	sp	151.6569
151.6569	DCA_se3_ag3_m_01 - phones	R	151.6969
151.6569	DCA_se3_ag3_m_01 - words	right	151.7569
151.6969	DCA_se3_ag3_m_01 - phones	AY1	151.7269
151.7191	DCA_int_01 - phones	IY2	151.7491
151.7269	DCA_se3_ag3_m_01 - phones	T	151.7569
151.7491	DCA_int_01 - phones	sp	151.8391
151.7569	DCA_se3_ag3_m_01 - phones	sp	151.8169
152.2556	DCA_se3_ag3_m_01 - phones	N	152.4456
152.2556	DCA_se3_ag3_m_01 - words	no	152.7356
152.4456	DCA_se3_ag3_m_01 - phones	OW1	152.7356
152.7356	DCA_se3_ag3_m_01 - phones	sp	152.7656
152.7656	DCA_se3_ag3_m_01 - phones	Y	152.8556
152.7656	DCA_se3_ag3_m_01 - words	yeah	152.9056
152.8556	DCA_se3_ag3_m_01 - phones	AE1	152.9056
152.9056	DCA_se3_ag3_m_01 - words	oh	153.0856
152.9056	DCA_se3_ag3_m_01 - phones	OW1	153.0856
153.0856	DCA_se3_ag3_m_01 - phones	Y	153.1756
153.0856	DCA_se3_ag3_m_01 - words	yeah	153.2956
153.1756	DCA_se3_ag3_m_01 - phones	AE1	153.2956
153.2956	DCA_se3_ag3_m_01 - phones	AY1	153.4656
153.2956	DCA_se3_ag3_m_01 - words	i	153.4656
153.4656	DCA_se3_ag3_m_01 - phones	D	153.7056
153.4656	DCA_se3_ag3_m_01 - words	do	153.8156
153.7056	DCA_se3_ag3_m_01 - phones	UW1	153.8156
153.8156	DCA_se3_ag3_m_01 - phones	R	153.8856
153.8156	DCA_se3_ag3_m_01 - words	remember	154.2056
153.8856	DCA_se3_ag3_m_01 - phones	IH0	153.9356
153.9356	DCA_se3_ag3_m_01 - phones	M	153.9756
153.9756	DCA_se3_ag3_m_01 - phones	EH1	154.0456
154.0456	DCA_se3_ag3_m_01 - phones	M	154.1156
154.1156	DCA_se3_ag3_m_01 - phones	B	154.1456
154.1456	DCA_se3_ag3_m_01 - phones	ER0	154.2056
154.2056	DCA_se3_ag3_m_01 - phones	HH	154.3056
154.2056	DCA_se3_ag3_m_01 - words	hearing	154.5756
154.3056	DCA_se3_ag3_m_01 - phones	IY1	154.3856
154.3856	DCA_se3_ag3_m_01 - phones	R	154.5156
154.5156	DCA_se3_ag3_m_01 - phones	IH0	154.5456
154.5456	DCA_se3_ag3_m_01 - phones	NG	154.5756
154.5756	DCA_se3_ag3_m_01 - phones	DH	154.6056
154.5756	DCA_se3_ag3_m_01 - words	that	154.7356
154.6056	DCA_se3_ag3_m_01 - phones	AH0	154.7056
154.7056	DCA_se3_ag3_m_01 - phones	T	154.7356
154.7356	DCA_se3_ag3_m_01 - phones	sp	154.7956
154.7956	DCA_se3_ag3_m_01 - phones	B	154.8356
154.7956	DCA_se3_ag3_m_01 - words	but	154.9256
154.8356	DCA_se3_ag3_m_01 - phones	AH1	154.8656
154.8656	DCA_se3_ag3_m_01 - phones	T	154.9256
154.9256	DCA_se3_ag3_m_01 - phones	AY1	154.9856
154.9256	DCA_se3_ag3_m_01 - words	i	154.9856
154.9856	DCA_se3_ag3_m_01 - phones	D	155.0456
154.9856	DCA_se3_ag3_m_01 - words	don't	155.1656
155.0456	DCA_se3_ag3_m_01 - phones	OW1	155.1356
155.1356	DCA_se3_ag3_m_01 - phones	N	155.1656
155.1656	DCA_se3_ag3_m_01 - phones	R	155.2456
155.1656	DCA_se3_ag3_m_01 - words	remember	155.7356
155.2456	DCA_se3_ag3_m_01 - phones	IH0	155.3056
155.3056	DCA_se3_ag3_m_01 - phones	M	155.3556
155.3556	DCA_se3_ag3_m_01 - phones	EH1	155.4256
155.4256	DCA_se3_ag3_m_01 - phones	M	155.5256
155.5256	DCA_se3_ag3_m_01 - phones	B	155.5656
155.5656	DCA_se3_ag3_m_01 - phones	ER0	155.7356
155.7356	DCA_se3_ag3_m_01 - phones	sp	155.9256
155.9256	DCA_se3_ag3_m_01 - phones	DH	156.0056
155.9256	DCA_se3_ag3_m_01 - words	the	156.0956
156.0056	DCA_se3_ag3_m_01 - phones	AH0	156.0956
156.0956	DCA_se3_ag3_m_01 - phones	S	156.1856
156.0956	DCA_se3_ag3_m_01 - words	significance	156.6556
156.1856	DCA_se3_ag3_m_01 - phones	AH0	156.2156
156.2156	DCA_se3_ag3_m_01 - phones	G	156.2456
156.2456	DCA_se3_ag3_m_01 - phones	N	156.2756
156.2756	DCA_se3_ag3_m_01 - phones	IH1	156.3356
156.3356	DCA_se3_ag3_m_01 - phones	F	156.3856
156.3856	DCA_se3_ag3_m_01 - phones	IH0	156.4256
156.4256	DCA_se3_ag3_m_01 - phones	K	156.4656
156.4656	DCA_se3_ag3_m_01 - phones	AH0	156.5356
156.5356	DCA_se3_ag3_m_01 - phones	N	156.5956
156.5956	DCA_se3_ag3_m_01 - phones	S	156.6556
156.6556	DCA_se3_ag3_m_01 - phones	AH1	156.7156
156.6556	DCA_se3_ag3_m_01 - words	of	156.7756
156.7156	DCA_se3_ag3_m_01 - phones	V	156.7756
156.7756	DCA_se3_ag3_m_01 - phones	IH0	156.8156
156.7756	DCA_se3_ag3_m_01 - words	it	156.8756
156.8156	DCA_se3_ag3_m_01 - phones	T	156.8756
156.8756	DCA_se3_ag3_m_01 - words	i	156.9356
156.8756	DCA_se3_ag3_m_01 - phones	AY1	156.9356
156.9356	DCA_se3_ag3_m_01 - phones	D	156.9856
156.9356	DCA_se3_ag3_m_01 - words	didn't	157.1956
156.9856	DCA_se3_ag3_m_01 - phones	IH1	157.0456
157.0456	DCA_se3_ag3_m_01 - phones	D	157.1356
157.1356	DCA_se3_ag3_m_01 - phones	N	157.1656
157.1656	DCA_se3_ag3_m_01 - phones	T	157.1956
157.1956	DCA_se3_ag3_m_01 - phones	R	157.2556
157.1956	DCA_se3_ag3_m_01 - words	remember	157.6456
157.2556	DCA_se3_ag3_m_01 - phones	IH0	157.3356
157.3356	DCA_se3_ag3_m_01 - phones	M	157.3856
157.3856	DCA_se3_ag3_m_01 - phones	EH1	157.4556
157.4556	DCA_se3_ag3_m_01 - phones	M	157.5256
157.5256	DCA_se3_ag3_m_01 - phones	B	157.5556
157.5556	DCA_se3_ag3_m_01 - phones	ER0	157.6456
157.6456	DCA_se3_ag3_m_01 - phones	DH	157.6756
157.6456	DCA_se3_ag3_m_01 - words	the	157.7556
157.6756	DCA_se3_ag3_m_01 - phones	AH0	157.7556
157.7556	DCA_se3_ag3_m_01 - phones	S	157.8256
157.7556	DCA_se3_ag3_m_01 - words	significance	158.2556
157.8256	DCA_se3_ag3_m_01 - phones	AH0	157.8656
157.8656	DCA_se3_ag3_m_01 - phones	G	157.8956
157.8956	DCA_se3_ag3_m_01 - phones	N	157.9456
157.9456	DCA_se3_ag3_m_01 - phones	IH1	157.9856
157.9856	DCA_se3_ag3_m_01 - phones	F	158.0456
158.0456	DCA_se3_ag3_m_01 - phones	IH0	158.0756
158.0756	DCA_se3_ag3_m_01 - phones	K	158.1456
158.1456	DCA_se3_ag3_m_01 - phones	AH0	158.1956
158.1956	DCA_se3_ag3_m_01 - phones	N	158.2256
158.2256	DCA_se3_ag3_m_01 - phones	S	158.2556
158.2556	DCA_se3_ag3_m_01 - phones	sp	158.4356
158.4356	DCA_se3_ag3_m_01 - phones	AH0	158.4656
158.4356	DCA_se3_ag3_m_01 - words	of	158.4956
158.4656	DCA_se3_ag3_m_01 - phones	V	158.4956
158.4956	DCA_se3_ag3_m_01 - phones	sp	158.5356
158.5350	DCA_int_01 - words	<unk>	158.5750
158.5350	DCA_int_01 - phones	spn	158.5750
158.5356	DCA_se3_ag3_m_01 - phones	IH0	158.5756
158.5356	DCA_se3_ag3_m_01 - words	it	158.6256
158.5750	DCA_int_01 - phones	sp	158.6050
158.5756	DCA_se3_ag3_m_01 - phones	T	158.6256
158.6050	DCA_int_01 - phones	IH0	158.7250
158.6050	DCA_int_01 - words	it	158.7850
158.6256	DCA_se3_ag3_m_01 - phones	sp	159.5022
158.7250	DCA_int_01 - phones	T	158.7850
158.7850	DCA_int_01 - phones	sp	158.8250
158.8250	DCA_int_01 - words	s	158.8750
158.8250	DCA_int_01 - phones	Z	158.8750
158.8750	DCA_int_01 - phones	AH0	158.9550
158.8750	DCA_int_01 - words	a	158.9550
158.9550	DCA_int_01 - phones	sp	158.9850
158.9850	DCA_int_01 - phones	B	159.0250
158.9850	DCA_int_01 - words	ball	159.2650
159.0250	DCA_int_01 - phones	AO1	159.0550
159.0550	DCA_int_01 - phones	L	159.2650
159.2650	DCA_int_01 - phones	sp	159.2950
159.2950	DCA_int_01 - phones	B	159.3350
159.2950	DCA_int_01 - words	bearing	159.6150
159.3350	DCA_int_01 - phones	EH1	159.4350
159.4350	DCA_int_01 - phones	R	159.4650
159.4650	DCA_int_01 - phones	IH0	159.5250
159.5022	DCA_se3_ag3_m_01 - phones	M	159.6722
159.5022	DCA_se3_ag3_m_01 - words	mm-hm	159.8122
159.5250	DCA_int_01 - phones	NG	159.6150
159.6722	DCA_se3_ag3_m_01 - phones	HH	159.7022
159.7022	DCA_se3_ag3_m_01 - phones	M	159.8122
159.8122	DCA_se3_ag3_m_01 - phones	sp	163.2305
160.6559	DCA_int_01 - phones	HH	160.6959
160.6559	DCA_int_01 - words	what	160.8159
160.6959	DCA_int_01 - phones	W	160.7459
160.7459	DCA_int_01 - phones	AH1	160.7859
160.7859	DCA_int_01 - phones	T	160.8159
160.8159	DCA_int_01 - phones	AH0	160.8559
160.8159	DCA_int_01 - words	about	161.0759
160.8559	DCA_int_01 - phones	B	160.9059
160.9059	DCA_int_01 - phones	AW1	161.0359
161.0359	DCA_int_01 - phones	T	161.0759
161.0759	DCA_int_01 - phones	HH	161.1459
161.0759	DCA_int_01 - words	hide	161.3359
161.1459	DCA_int_01 - phones	AY1	161.2859
161.2859	DCA_int_01 - phones	D	161.3359
161.3359	DCA_int_01 - phones	AH0	161.3959
161.3359	DCA_int_01 - words	and	161.4759
161.3959	DCA_int_01 - phones	N	161.4359
161.4359	DCA_int_01 - phones	D	161.4759
161.4759	DCA_int_01 - phones	S	161.6159
161.4759	DCA_int_01 - words	seek	161.7959
161.6159	DCA_int_01 - phones	IY1	161.7259
161.7259	DCA_int_01 - phones	K	161.7959
161.7959	DCA_int_01 - phones	sp	161.8659
161.8659	DCA_int_01 - phones	HH	161.8959
161.8659	DCA_int_01 - words	how	161.9359
161.8959	DCA_int_01 - phones	AW1	161.9359
161.9359	DCA_int_01 - phones	W	161.9759
161.9359	DCA_int_01 - words	would	162.0859
161.9759	DCA_int_01 - phones	UH1	162.0059
162.0059	DCA_int_01 - phones	D	162.0859
162.0859	DCA_int_01 - phones	sp	162.1159
162.1159	DCA_int_01 - phones	Y	162.2259
162.1159	DCA_int_01 - words	you	162.2959
162.2259	DCA_int_01 - phones	UW1	162.2959
162.2959	DCA_int_01 - phones	sp	162.3259
162.3259	DCA_int_01 - phones	G	162.3559
162.3259	DCA_int_01 - words	go	162.3859
162.3559	DCA_int_01 - phones	OW1	162.3859
162.3859	DCA_int_01 - phones	sp	162.4159
162.4159	DCA_int_01 - phones	AH0	162.5059
162.4159	DCA_int_01 - words	about	162.6959
162.5059	DCA_int_01 - phones	B	162.5459
162.5459	DCA_int_01 - phones	AW1	162.6359
162.6359	DCA_int_01 - phones	T	162.6959
162.6959	DCA_int_01 - phones	sp	162.7859
162.7859	DCA_int_01 - phones	P	162.8559
162.7859	DCA_int_01 - words	playing	163.0859
162.8559	DCA_int_01 - phones	L	162.8859
162.8859	DCA_int_01 - phones	EY1	162.9159
162.9159	DCA_int_01 - phones	IH0	162.9459
162.9459	DCA_int_01 - phones	NG	163.0859
163.0859	DCA_int_01 - phones	sp	163.1159
163.1159	DCA_int_01 - phones	DH	163.1459
163.1159	DCA_int_01 - words	that	163.2259
163.1459	DCA_int_01 - phones	AH0	163.1959
163.1959	DCA_int_01 - phones	T	163.2259
163.2305	DCA_se3_ag3_m_01 - phones	W	163.3405
163.2305	DCA_se3_ag3_m_01 - words	well	163.6405
163.3405	DCA_se3_ag3_m_01 - phones	EH1	163.4805
163.4805	DCA_se3_ag3_m_01 - phones	L	163.6405
163.6405	DCA_se3_ag3_m_01 - phones	W	163.7005
163.6405	DCA_se3_ag3_m_01 - words	we	163.8405
163.7005	DCA_se3_ag3_m_01 - phones	IY1	163.8405
163.8405	DCA_se3_ag3_m_01 - phones	P	163.9605
163.8405	DCA_se3_ag3_m_01 - words	played	164.2205
163.9605	DCA_se3_ag3_m_01 - phones	L	164.0305
164.0305	DCA_se3_ag3_m_01 - phones	EY1	164.1505
164.1505	DCA_se3_ag3_m_01 - phones	D	164.2205
164.2205	DCA_se3_ag3_m_01 - phones	DH	164.2705
164.2205	DCA_se3_ag3_m_01 - words	that	164.4005
164.2705	DCA_se3_ag3_m_01 - phones	AE1	164.3305
164.3305	DCA_se3_ag3_m_01 - phones	T	164.4005
164.4005	DCA_se3_ag3_m_01 - phones	K	164.5105
164.4005	DCA_se3_ag3_m_01 - words	quite	164.6505
164.5105	DCA_se3_ag3_m_01 - phones	W	164.5505
164.5505	DCA_se3_ag3_m_01 - phones	AY1	164.6105
164.6105	DCA_se3_ag3_m_01 - phones	T	164.6505
[truncated: 31,369 more rows]
