# Supplementary material for: Considering Performance in the Automated and Manual Coding of Sociolinguistic Variables: Lessons From Variable (ING)
Source: Front Artif Intell. 2021 Apr 29;4:648543. doi: 10.3389/frai.2021.648543 (PMC8117961; doi:10.3389/frai.2021.648543)
Supplement: Supplementary file 4 [file Data_Sheet_4.ZIP › CORAAL_Aligned_as_Tables/DCB_se3_ag3_m_02_2_txout.txt]

tmin	tier	text	tmax
0.2361	DCB_int_01 - phones	sil	0.2661
0.2661	DCB_int_01 - phones	D	0.3261
0.2661	DCB_int_01 - words	do	0.3661
0.3261	DCB_int_01 - phones	UW1	0.3661
0.3661	DCB_int_01 - phones	Y	0.4461
0.3661	DCB_int_01 - words	you	0.5061
0.4461	DCB_int_01 - phones	UW1	0.5061
0.5061	DCB_int_01 - phones	F	0.6261
0.5061	DCB_int_01 - words	feel	0.7061
0.6261	DCB_int_01 - phones	IY1	0.6661
0.6661	DCB_int_01 - phones	L	0.7061
0.7061	DCB_int_01 - phones	L	0.7761
0.7061	DCB_int_01 - words	like	0.9161
0.7761	DCB_int_01 - phones	AY1	0.8561
0.8561	DCB_int_01 - phones	K	0.9161
0.9161	DCB_int_01 - phones	P	0.9861
0.9161	DCB_int_01 - words	people	1.2261
0.9861	DCB_int_01 - phones	IY1	1.0361
1.0361	DCB_int_01 - phones	P	1.0961
1.0961	DCB_int_01 - phones	AH0	1.1361
1.1361	DCB_int_01 - phones	L	1.2261
1.2261	DCB_int_01 - phones	IH0	1.2561
1.2261	DCB_int_01 - words	in	1.2961
1.2561	DCB_int_01 - phones	N	1.2961
1.2961	DCB_int_01 - phones	DH	1.3261
1.2961	DCB_int_01 - words	this	1.4361
1.3261	DCB_int_01 - phones	IH0	1.3561
1.3561	DCB_int_01 - phones	S	1.4361
1.4361	DCB_int_01 - phones	sp	1.4661
1.4661	DCB_int_01 - phones	EH1	1.5361
1.4661	DCB_int_01 - words	area	1.8561
1.5361	DCB_int_01 - phones	R	1.6261
1.6261	DCB_int_01 - phones	IY0	1.7561
1.7561	DCB_int_01 - phones	AH0	1.8561
1.8561	DCB_int_01 - phones	T	2.0261
1.8561	DCB_int_01 - words	talk	2.1761
2.0261	DCB_int_01 - phones	AO1	2.1461
2.1461	DCB_int_01 - phones	K	2.1761
2.1761	DCB_int_01 - phones	sp	2.2261
2.2261	DCB_int_01 - phones	D	2.3261
2.2261	DCB_int_01 - words	differently	2.6761
2.3261	DCB_int_01 - phones	IH1	2.3861
2.3861	DCB_int_01 - phones	F	2.4861
2.4861	DCB_int_01 - phones	R	2.5161
2.5161	DCB_int_01 - phones	AH0	2.5461
2.5461	DCB_int_01 - phones	N	2.5761
2.5761	DCB_int_01 - phones	T	2.6061
2.6061	DCB_int_01 - phones	L	2.6461
2.6461	DCB_int_01 - phones	IY0	2.6761
2.6761	DCB_int_01 - phones	ER0	2.7661
2.6761	DCB_int_01 - words	or	2.7661
2.7661	DCB_int_01 - phones	HH	2.8361
2.7661	DCB_int_01 - words	have	2.9161
2.8361	DCB_int_01 - phones	AE1	2.8761
2.8761	DCB_int_01 - phones	V	2.9161
2.9161	DCB_int_01 - phones	Y	3.0161
2.9161	DCB_int_01 - words	you	3.0561
3.0161	DCB_int_01 - phones	UW1	3.0561
3.0561	DCB_int_01 - phones	HH	3.1561
3.0561	DCB_int_01 - words	heard	3.2961
3.1561	DCB_int_01 - phones	ER1	3.2561
3.2561	DCB_int_01 - phones	D	3.2961
3.2961	DCB_int_01 - phones	DH	3.3361
3.2961	DCB_int_01 - words	them	3.4261
3.3361	DCB_int_01 - phones	EH1	3.3761
3.3761	DCB_int_01 - phones	M	3.4261
3.4261	DCB_int_01 - phones	Y	3.5361
3.4261	DCB_int_01 - words	use	3.6961
3.5361	DCB_int_01 - phones	UW1	3.5961
3.5961	DCB_int_01 - phones	Z	3.6961
3.6961	DCB_int_01 - phones	W	3.8261
3.6961	DCB_int_01 - words	words	3.9961
3.8261	DCB_int_01 - phones	ER1	3.8861
3.8861	DCB_int_01 - phones	D	3.9161
3.9161	DCB_int_01 - phones	Z	3.9961
3.9961	DCB_int_01 - phones	DH	4.0261
3.9961	DCB_int_01 - words	that	4.1161
4.0261	DCB_int_01 - phones	AH0	4.0561
4.0561	DCB_int_01 - phones	T	4.1161
4.1161	DCB_int_01 - phones	Y	4.1961
4.1161	DCB_int_01 - words	you	4.2261
4.1961	DCB_int_01 - phones	UW1	4.2261
4.2261	DCB_int_01 - phones	F	4.3261
4.2261	DCB_int_01 - words	feel	4.4461
4.3261	DCB_int_01 - phones	IY1	4.3661
4.3661	DCB_int_01 - phones	L	4.4461
4.4461	DCB_int_01 - phones	AA1	4.4861
4.4461	DCB_int_01 - words	are	4.5361
4.4861	DCB_int_01 - phones	R	4.5361
4.5361	DCB_int_01 - phones	OW1	4.6461
4.5361	DCB_int_01 - words	only	4.8161
4.6461	DCB_int_01 - phones	N	4.7161
4.7161	DCB_int_01 - phones	L	4.7761
4.7761	DCB_int_01 - phones	IY0	4.8161
4.8161	DCB_int_01 - phones	sp	5.0061
5.0061	DCB_int_01 - phones	D	5.0361
5.0061	DCB_int_01 - words	dc	5.2561
5.0361	DCB_int_01 - phones	IY1	5.0661
5.0661	DCB_int_01 - phones	S	5.1761
5.1761	DCB_int_01 - phones	IY1	5.2561
5.2561	DCB_int_01 - phones	W	5.4061
5.2561	DCB_int_01 - words	words	5.6561
5.4061	DCB_int_01 - phones	ER1	5.4761
5.4761	DCB_int_01 - phones	D	5.5061
5.5061	DCB_int_01 - phones	Z	5.6561
5.6561	DCB_int_01 - phones	sp	5.8861
5.6890	DCB_se3_ag3_m_02 - phones	sil	5.7290
5.7290	DCB_se3_ag3_m_02 - phones	AH1	5.9490
5.7290	DCB_se3_ag3_m_02 - words	uh	5.9490
5.9490	DCB_se3_ag3_m_02 - phones	Y	6.0590
5.9490	DCB_se3_ag3_m_02 - words	yes	6.4290
6.0590	DCB_se3_ag3_m_02 - phones	EH1	6.1990
6.1990	DCB_se3_ag3_m_02 - phones	S	6.4290
6.4138	DCB_int_01 - phones	L	6.5138
6.4138	DCB_int_01 - words	like	6.5838
6.4290	DCB_se3_ag3_m_02 - phones	sp	6.4590
6.4590	DCB_se3_ag3_m_02 - phones	AY1	6.5390
6.4590	DCB_se3_ag3_m_02 - words	i	6.5390
6.5138	DCB_int_01 - phones	AY1	6.5438
6.5390	DCB_se3_ag3_m_02 - phones	D	6.6190
6.5390	DCB_se3_ag3_m_02 - words	do	6.7790
6.5438	DCB_int_01 - phones	K	6.5838
6.5838	DCB_int_01 - phones	HH	6.6738
6.5838	DCB_int_01 - words	what	6.8438
6.6190	DCB_se3_ag3_m_02 - phones	UW1	6.7790
6.6738	DCB_int_01 - phones	W	6.7138
6.7138	DCB_int_01 - phones	AH1	6.7938
6.7938	DCB_int_01 - phones	T	6.8438
7.5950	DCB_int_01 - phones	Y	7.7250
7.5950	DCB_int_01 - words	you're	7.8250
7.7250	DCB_int_01 - phones	UH1	7.7650
7.7650	DCB_int_01 - phones	R	7.8250
7.8250	DCB_int_01 - phones	V	7.8650
7.8250	DCB_int_01 - words	very	8.0250
7.8650	DCB_int_01 - phones	EH1	7.9050
7.9050	DCB_int_01 - phones	R	7.9750
7.9750	DCB_int_01 - phones	IY0	8.0250
8.0250	DCB_int_01 - phones	K	8.1150
8.0250	DCB_int_01 - words	clear	8.2450
8.1150	DCB_int_01 - phones	L	8.1550
8.1550	DCB_int_01 - phones	IH1	8.1850
8.1850	DCB_int_01 - phones	R	8.2450
8.2450	DCB_int_01 - phones	AA1	8.2750
8.2450	DCB_int_01 - words	on	8.3450
8.2750	DCB_int_01 - phones	N	8.3450
8.3450	DCB_int_01 - phones	DH	8.3950
8.3450	DCB_int_01 - words	that	8.5050
8.3950	DCB_int_01 - phones	AH0	8.4250
8.4250	DCB_int_01 - phones	T	8.5050
8.5050	DCB_int_01 - phones	sp	8.5750
8.5075	DCB_se3_ag3_m_02 - phones	AH1	9.0075
8.5075	DCB_se3_ag3_m_02 - words	uh	9.0075
9.0075	DCB_se3_ag3_m_02 - phones	sp	10.0658
10.0658	DCB_se3_ag3_m_02 - phones	G	10.1258
10.0658	DCB_se3_ag3_m_02 - words	getting	10.2758
10.1258	DCB_se3_ag3_m_02 - phones	IH1	10.1658
10.1658	DCB_se3_ag3_m_02 - phones	T	10.2058
10.2058	DCB_se3_ag3_m_02 - phones	IH0	10.2358
10.2358	DCB_se3_ag3_m_02 - phones	NG	10.2758
10.2758	DCB_se3_ag3_m_02 - phones	K	10.3658
10.2758	DCB_se3_ag3_m_02 - words	called	10.5858
10.3658	DCB_se3_ag3_m_02 - phones	AO1	10.5158
10.5158	DCB_se3_ag3_m_02 - phones	L	10.5558
10.5558	DCB_se3_ag3_m_02 - phones	D	10.5858
10.5858	DCB_se3_ag3_m_02 - phones	M	10.6458
10.5858	DCB_se3_ag3_m_02 - words	mo	10.8558
10.6458	DCB_se3_ag3_m_02 - phones	OW1	10.8558
10.8558	DCB_se3_ag3_m_02 - phones	sp	10.9058
11.0609	DCB_int_01 - phones	M	11.2609
11.0609	DCB_int_01 - words	mo	11.5009
11.2609	DCB_int_01 - phones	OW1	11.5009
11.5009	DCB_int_01 - phones	sp	11.5709
11.5709	DCB_int_01 - phones	Y	11.7109
11.5709	DCB_int_01 - words	yup	12.0109
11.6674	DCB_se3_ag3_m_02 - phones	M	11.6974
11.6674	DCB_se3_ag3_m_02 - words	mo	11.9974
11.6974	DCB_se3_ag3_m_02 - phones	OW1	11.9974
11.7109	DCB_int_01 - phones	AH1	11.8609
11.8609	DCB_int_01 - phones	P	12.0109
11.9974	DCB_se3_ag3_m_02 - phones	sp	12.1896
12.1896	DCB_se3_ag3_m_02 - phones	B	12.2896
12.1896	DCB_se3_ag3_m_02 - words	bob	12.6396
12.2896	DCB_se3_ag3_m_02 - phones	AA1	12.5496
12.5496	DCB_se3_ag3_m_02 - phones	B	12.6396
12.6396	DCB_se3_ag3_m_02 - phones	sp	13.6625
13.6625	DCB_se3_ag3_m_02 - phones	AH1	14.0425
13.6625	DCB_se3_ag3_m_02 - words	um	14.2725
14.0425	DCB_se3_ag3_m_02 - phones	M	14.2725
14.4571	DCB_se3_ag3_m_02 - phones	sil	14.4971
14.4971	DCB_se3_ag3_m_02 - phones	W	14.5371
14.4971	DCB_se3_ag3_m_02 - words	we	14.5771
14.5371	DCB_se3_ag3_m_02 - phones	IY1	14.5771
14.5771	DCB_se3_ag3_m_02 - phones	Y	14.6071
14.5771	DCB_se3_ag3_m_02 - words	use	14.7971
14.6071	DCB_se3_ag3_m_02 - phones	UW1	14.6771
14.6771	DCB_se3_ag3_m_02 - phones	Z	14.7971
14.7971	DCB_se3_ag3_m_02 - phones	D	14.9771
14.7971	DCB_se3_ag3_m_02 - words	dc	15.2071
14.9771	DCB_se3_ag3_m_02 - phones	IY1	15.0671
15.0671	DCB_se3_ag3_m_02 - phones	S	15.1371
15.1371	DCB_se3_ag3_m_02 - phones	IY1	15.2071
15.2071	DCB_se3_ag3_m_02 - phones	Y	15.2571
15.2071	DCB_se3_ag3_m_02 - words	uses	15.4571
15.2571	DCB_se3_ag3_m_02 - phones	UW1	15.3171
15.3171	DCB_se3_ag3_m_02 - phones	Z	15.3471
15.3471	DCB_se3_ag3_m_02 - phones	IH0	15.4271
15.4271	DCB_se3_ag3_m_02 - phones	Z	15.4571
15.4571	DCB_se3_ag3_m_02 - phones	AH0	15.4871
15.4571	DCB_se3_ag3_m_02 - words	a	15.4871
15.4871	DCB_se3_ag3_m_02 - phones	L	15.5371
15.4871	DCB_se3_ag3_m_02 - words	lot	15.7071
15.5371	DCB_se3_ag3_m_02 - phones	AA1	15.6771
15.6771	DCB_se3_ag3_m_02 - phones	T	15.7071
15.7071	DCB_se3_ag3_m_02 - phones	AH0	15.7371
15.7071	DCB_se3_ag3_m_02 - words	of	15.7771
15.7371	DCB_se3_ag3_m_02 - phones	V	15.7771
15.7771	DCB_se3_ag3_m_02 - phones	S	15.9371
15.7771	DCB_se3_ag3_m_02 - words	slang	16.1971
15.9371	DCB_se3_ag3_m_02 - phones	L	16.0371
16.0371	DCB_se3_ag3_m_02 - phones	AE1	16.1271
16.1271	DCB_se3_ag3_m_02 - phones	NG	16.1971
16.1971	DCB_se3_ag3_m_02 - phones	sp	16.2871
16.6235	DCB_int_01 - phones	L	16.7535
16.6235	DCB_int_01 - words	like	16.9135
16.7535	DCB_int_01 - phones	AY1	16.8335
16.8083	DCB_se3_ag3_m_02 - phones	AE1	16.8383
16.8083	DCB_se3_ag3_m_02 - words	and	16.9283
16.8335	DCB_int_01 - phones	K	16.9135
16.8383	DCB_se3_ag3_m_02 - phones	N	16.9283
16.9135	DCB_int_01 - phones	W	17.0235
16.9135	DCB_int_01 - words	what	17.1135
16.9283	DCB_se3_ag3_m_02 - phones	W	16.9783
16.9283	DCB_se3_ag3_m_02 - words	we	17.0383
16.9783	DCB_se3_ag3_m_02 - phones	IY1	17.0383
17.0235	DCB_int_01 - phones	AH1	17.0635
17.0383	DCB_se3_ag3_m_02 - phones	sp	17.0983
17.0635	DCB_int_01 - phones	T	17.1135
17.0983	DCB_se3_ag3_m_02 - phones	S	17.1283
17.0983	DCB_se3_ag3_m_02 - words	c	17.1583
17.1283	DCB_se3_ag3_m_02 - phones	IY1	17.1583
17.1583	DCB_se3_ag3_m_02 - phones	sp	17.6383
17.6383	DCB_se3_ag3_m_02 - phones	AH1	17.9583
17.6383	DCB_se3_ag3_m_02 - words	um	18.0183
17.9583	DCB_se3_ag3_m_02 - phones	M	18.0183
18.0183	DCB_se3_ag3_m_02 - phones	Y	18.1683
18.0183	DCB_se3_ag3_m_02 - words	young	18.5283
18.1683	DCB_se3_ag3_m_02 - phones	AH1	18.3583
18.3583	DCB_se3_ag3_m_02 - phones	NG	18.5283
20.2102	DCB_se3_ag3_m_02 - phones	sil	20.2402
20.2402	DCB_se3_ag3_m_02 - phones	AH1	20.6602
20.2402	DCB_se3_ag3_m_02 - words	um	20.7902
20.6602	DCB_se3_ag3_m_02 - phones	M	20.7902
20.7902	DCB_se3_ag3_m_02 - phones	sp	20.8302
20.8302	DCB_se3_ag3_m_02 - phones	S	20.9802
20.8302	DCB_se3_ag3_m_02 - words	say	21.0702
20.9802	DCB_se3_ag3_m_02 - phones	EY1	21.0702
21.0702	DCB_se3_ag3_m_02 - phones	N	21.2002
21.0702	DCB_se3_ag3_m_02 - words	nah	21.4102
21.2002	DCB_se3_ag3_m_02 - phones	AA1	21.4102
21.4102	DCB_se3_ag3_m_02 - words	a	21.4702
21.4102	DCB_se3_ag3_m_02 - phones	AH0	21.4702
21.4702	DCB_se3_ag3_m_02 - phones	L	21.5402
21.4702	DCB_se3_ag3_m_02 - words	lot	21.7902
21.5402	DCB_se3_ag3_m_02 - phones	AA1	21.6502
21.6502	DCB_se3_ag3_m_02 - phones	T	21.7902
23.0611	DCB_se3_ag3_m_02 - phones	F	23.1511
23.0611	DCB_se3_ag3_m_02 - words	for	23.2211
23.1511	DCB_se3_ag3_m_02 - phones	R	23.1811
23.1811	DCB_se3_ag3_m_02 - phones	ER0	23.2211
23.2211	DCB_se3_ag3_m_02 - phones	R	23.3511
23.2211	DCB_se3_ag3_m_02 - words	real	23.6311
23.3511	DCB_se3_ag3_m_02 - phones	IY1	23.5011
23.5011	DCB_se3_ag3_m_02 - phones	L	23.6311
23.7570	DCB_se3_ag3_m_02 - phones	sil	23.7970
23.7970	DCB_se3_ag3_m_02 - phones	HH	23.8770
23.7970	DCB_se3_ag3_m_02 - words	whatever	24.2470
23.8770	DCB_se3_ag3_m_02 - phones	W	23.9170
23.9170	DCB_se3_ag3_m_02 - phones	AH2	23.9570
23.9570	DCB_se3_ag3_m_02 - phones	T	24.0370
24.0370	DCB_se3_ag3_m_02 - phones	EH1	24.0970
24.0970	DCB_se3_ag3_m_02 - phones	V	24.1770
24.1770	DCB_se3_ag3_m_02 - phones	ER0	24.2470
24.2470	DCB_se3_ag3_m_02 - phones	sp	25.2281
25.2281	DCB_se3_ag3_m_02 - phones	AH1	25.5581
25.2281	DCB_se3_ag3_m_02 - words	um	25.7381
25.5581	DCB_se3_ag3_m_02 - phones	M	25.7381
25.7381	DCB_se3_ag3_m_02 - phones	sp	26.9742
26.9742	DCB_se3_ag3_m_02 - phones	spn	27.5942
26.9742	DCB_se3_ag3_m_02 - words	<unk>	27.5942
28.5081	DCB_se3_ag3_m_02 - phones	S	28.7181
28.5081	DCB_se3_ag3_m_02 - words	slim	29.1481
28.7181	DCB_se3_ag3_m_02 - phones	L	28.7681
28.7681	DCB_se3_ag3_m_02 - phones	IH1	28.9181
28.9181	DCB_se3_ag3_m_02 - phones	M	29.1481
29.7210	DCB_int_01 - phones	sil	29.7510
29.7510	DCB_int_01 - phones	W	29.7810
29.7510	DCB_int_01 - words	what	29.8410
29.7810	DCB_int_01 - phones	AH1	29.8110
29.8110	DCB_int_01 - phones	T	29.8410
29.8410	DCB_int_01 - phones	IH0	29.8710
29.8410	DCB_int_01 - words	is	29.9210
29.8710	DCB_int_01 - phones	Z	29.9210
29.9210	DCB_int_01 - phones	S	30.0510
29.9210	DCB_int_01 - words	slim	30.3210
30.0510	DCB_int_01 - phones	L	30.1110
30.1110	DCB_int_01 - phones	IH1	30.1710
30.1710	DCB_int_01 - phones	M	30.3210
30.5267	DCB_se3_ag3_m_02 - phones	W	30.5667
30.5267	DCB_se3_ag3_m_02 - words	what	30.6267
30.5667	DCB_se3_ag3_m_02 - phones	AH1	30.5967
30.5967	DCB_se3_ag3_m_02 - phones	T	30.6267
30.6267	DCB_se3_ag3_m_02 - phones	Z	30.6567
30.6267	DCB_se3_ag3_m_02 - words	s	30.6567
30.6567	DCB_se3_ag3_m_02 - phones	AH1	30.7067
30.6567	DCB_se3_ag3_m_02 - words	up	30.7567
30.7067	DCB_se3_ag3_m_02 - phones	P	30.7567
30.7567	DCB_se3_ag3_m_02 - phones	S	30.8167
30.7567	DCB_se3_ag3_m_02 - words	slim	30.9667
30.8167	DCB_se3_ag3_m_02 - phones	L	30.8667
30.8667	DCB_se3_ag3_m_02 - phones	IH1	30.9367
30.9367	DCB_se3_ag3_m_02 - phones	M	30.9667
30.9667	DCB_se3_ag3_m_02 - phones	sp	31.0467
31.3584	DCB_int_01 - phones	sil	31.4184
31.4184	DCB_int_01 - phones	M	31.8484
31.4184	DCB_int_01 - words	mm	31.8484
32.4650	DCB_se3_ag3_m_02 - phones	HH	32.5850
32.4650	DCB_se3_ag3_m_02 - words	homie	32.9650
32.5850	DCB_se3_ag3_m_02 - phones	OW1	32.7550
32.7550	DCB_se3_ag3_m_02 - phones	M	32.7950
32.7950	DCB_se3_ag3_m_02 - phones	IY0	32.9650
33.0570	DCB_se3_ag3_m_02 - phones	sil	33.0970
33.0970	DCB_se3_ag3_m_02 - phones	EY1	33.3270
33.0970	DCB_se3_ag3_m_02 - words	ace	33.6370
33.3270	DCB_se3_ag3_m_02 - phones	S	33.6370
35.0525	DCB_se3_ag3_m_02 - words	uh	35.6225
35.0525	DCB_se3_ag3_m_02 - phones	AH1	35.6225
35.6225	DCB_se3_ag3_m_02 - phones	sp	35.8345
35.8345	DCB_se3_ag3_m_02 - phones	K	35.9245
35.8345	DCB_se3_ag3_m_02 - words	kill	36.3045
35.9245	DCB_se3_ag3_m_02 - phones	IH1	36.1045
36.1045	DCB_se3_ag3_m_02 - phones	L	36.3045
36.8084	DCB_int_01 - phones	HH	36.8584
36.8084	DCB_int_01 - words	what	36.9584
36.8584	DCB_int_01 - phones	W	36.8884
36.8884	DCB_int_01 - phones	AH1	36.9284
36.9284	DCB_int_01 - phones	T	36.9584
36.9584	DCB_int_01 - phones	IH0	36.9984
36.9584	DCB_int_01 - words	is	37.0984
36.9984	DCB_int_01 - phones	Z	37.0984
37.0984	DCB_int_01 - phones	K	37.2184
37.0984	DCB_int_01 - words	kill	37.5284
37.2184	DCB_int_01 - phones	IH1	37.3584
37.3584	DCB_int_01 - phones	L	37.5284
37.4991	DCB_se3_ag3_m_02 - phones	sil	37.5391
37.5391	DCB_se3_ag3_m_02 - phones	K	37.6191
37.5391	DCB_se3_ag3_m_02 - words	kill	37.7691
37.6191	DCB_se3_ag3_m_02 - phones	IH1	37.7291
37.7291	DCB_se3_ag3_m_02 - phones	L	37.7691
37.7691	DCB_se3_ag3_m_02 - phones	M	37.8591
37.7691	DCB_se3_ag3_m_02 - words	mo	38.0191
37.8591	DCB_se3_ag3_m_02 - phones	OW1	38.0191
39.7834	DCB_int_01 - phones	AY1	39.9234
39.7834	DCB_int_01 - words	i	39.9234
39.9234	DCB_int_01 - phones	D	39.9834
39.9234	DCB_int_01 - words	don't	40.1634
39.9834	DCB_int_01 - phones	OW1	40.0834
40.0834	DCB_int_01 - phones	N	40.1634
40.1634	DCB_int_01 - phones	sp	40.4572
40.4572	DCB_int_01 - phones	HH	40.5172
40.4572	DCB_int_01 - words	what	40.6372
40.5172	DCB_int_01 - phones	W	40.5472
40.5472	DCB_int_01 - phones	AH1	40.6072
40.6072	DCB_int_01 - phones	T	40.6372
40.6372	DCB_int_01 - phones	IH0	40.6672
40.6372	DCB_int_01 - words	is	40.7472
40.6672	DCB_int_01 - phones	Z	40.7472
40.7472	DCB_int_01 - phones	IH0	40.8172
40.7472	DCB_int_01 - words	it	40.8772
40.8172	DCB_int_01 - phones	T	40.8772
40.8772	DCB_int_01 - phones	sp	41.0132
41.0132	DCB_int_01 - phones	L	41.0732
41.0132	DCB_int_01 - words	like	41.2032
41.0732	DCB_int_01 - phones	AY1	41.1332
41.1332	DCB_int_01 - phones	K	41.2032
41.2032	DCB_int_01 - phones	sp	41.2532
41.2475	DCB_se3_ag3_m_02 - phones	sil	41.2975
41.2975	DCB_se3_ag3_m_02 - phones	L	41.4075
41.2975	DCB_se3_ag3_m_02 - words	like	41.5375
41.4075	DCB_se3_ag3_m_02 - phones	AY1	41.5075
41.5075	DCB_se3_ag3_m_02 - phones	K	41.5375
41.5375	DCB_se3_ag3_m_02 - phones	IH1	41.5775
41.5375	DCB_se3_ag3_m_02 - words	if	41.6275
41.5775	DCB_se3_ag3_m_02 - phones	F	41.6275
41.6275	DCB_se3_ag3_m_02 - phones	Y	41.6875
41.6275	DCB_se3_ag3_m_02 - words	you	41.8175
41.6875	DCB_se3_ag3_m_02 - phones	UW1	41.8175
41.8175	DCB_se3_ag3_m_02 - phones	sp	41.8875
41.8875	DCB_se3_ag3_m_02 - phones	AH1	41.9175
41.8875	DCB_se3_ag3_m_02 - words	uh	41.9175
41.9175	DCB_se3_ag3_m_02 - phones	S	42.0675
41.9175	DCB_se3_ag3_m_02 - words	say	42.1275
42.0675	DCB_se3_ag3_m_02 - phones	EY1	42.1275
42.1275	DCB_se3_ag3_m_02 - phones	L	42.1875
42.1275	DCB_se3_ag3_m_02 - words	like	42.3875
42.1875	DCB_se3_ag3_m_02 - phones	AY1	42.2875
42.2875	DCB_se3_ag3_m_02 - phones	K	42.3875
42.3875	DCB_se3_ag3_m_02 - phones	AH1	42.6975
42.3875	DCB_se3_ag3_m_02 - words	um	42.8375
42.6975	DCB_se3_ag3_m_02 - phones	M	42.8375
42.8375	DCB_se3_ag3_m_02 - phones	sp	42.8875
42.8875	DCB_se3_ag3_m_02 - words	i	43.0875
42.8875	DCB_se3_ag3_m_02 - phones	AY1	43.0875
43.0875	DCB_se3_ag3_m_02 - phones	Y	43.1775
43.0875	DCB_se3_ag3_m_02 - words	use	43.3275
43.1775	DCB_se3_ag3_m_02 - phones	UW1	43.2375
43.2375	DCB_se3_ag3_m_02 - phones	Z	43.3275
43.3275	DCB_se3_ag3_m_02 - phones	IH0	43.4275
43.3275	DCB_se3_ag3_m_02 - words	it	43.5075
43.4275	DCB_se3_ag3_m_02 - phones	T	43.5075
43.5075	DCB_se3_ag3_m_02 - phones	L	43.5675
43.5075	DCB_se3_ag3_m_02 - words	like	43.7375
43.5675	DCB_se3_ag3_m_02 - phones	AY1	43.6775
43.6775	DCB_se3_ag3_m_02 - phones	K	43.7375
43.7375	DCB_se3_ag3_m_02 - phones	AH1	43.9475
43.7375	DCB_se3_ag3_m_02 - words	um	44.0975
43.9475	DCB_se3_ag3_m_02 - phones	M	44.0975
44.0975	DCB_se3_ag3_m_02 - phones	sp	46.4805
46.4805	DCB_se3_ag3_m_02 - phones	IH1	46.5305
46.4805	DCB_se3_ag3_m_02 - words	if	46.5605
46.5305	DCB_se3_ag3_m_02 - phones	F	46.5605
46.5605	DCB_se3_ag3_m_02 - phones	Y	46.6605
46.5605	DCB_se3_ag3_m_02 - words	you	46.7205
46.6605	DCB_se3_ag3_m_02 - phones	UW1	46.7205
46.7205	DCB_se3_ag3_m_02 - phones	JH	46.7705
46.7205	DCB_se3_ag3_m_02 - words	just	46.9005
46.7705	DCB_se3_ag3_m_02 - phones	IH0	46.8505
46.8505	DCB_se3_ag3_m_02 - phones	S	46.9005
46.9005	DCB_se3_ag3_m_02 - phones	Y	46.9705
46.9005	DCB_se3_ag3_m_02 - words	you	47.0505
46.9705	DCB_se3_ag3_m_02 - phones	UW1	47.0505
47.0505	DCB_se3_ag3_m_02 - phones	D	47.1505
47.0505	DCB_se3_ag3_m_02 - words	do	47.2405
47.1505	DCB_se3_ag3_m_02 - phones	UW1	47.2405
47.2405	DCB_se3_ag3_m_02 - phones	S	47.3305
47.2405	DCB_se3_ag3_m_02 - words	something	47.5405
47.3305	DCB_se3_ag3_m_02 - phones	AH1	47.4005
47.4005	DCB_se3_ag3_m_02 - phones	M	47.4505
47.4505	DCB_se3_ag3_m_02 - phones	TH	47.4805
47.4805	DCB_se3_ag3_m_02 - phones	IH0	47.5105
47.5105	DCB_se3_ag3_m_02 - phones	NG	47.5405
47.5405	DCB_se3_ag3_m_02 - phones	DH	47.5705
47.5405	DCB_se3_ag3_m_02 - words	that	47.6705
47.5705	DCB_se3_ag3_m_02 - phones	AH0	47.6105
47.6105	DCB_se3_ag3_m_02 - phones	T	47.6705
47.6705	DCB_se3_ag3_m_02 - phones	AY1	47.7905
47.6705	DCB_se3_ag3_m_02 - words	i	47.7905
47.7905	DCB_se3_ag3_m_02 - phones	L	47.8905
47.7905	DCB_se3_ag3_m_02 - words	like	48.2305
47.8905	DCB_se3_ag3_m_02 - phones	AY1	48.0005
48.0005	DCB_se3_ag3_m_02 - phones	K	48.2305
49.1480	DCB_se3_ag3_m_02 - phones	AH0	49.2680
49.1480	DCB_se3_ag3_m_02 - words	and	49.3180
49.2680	DCB_se3_ag3_m_02 - phones	N	49.3180
49.3180	DCB_se3_ag3_m_02 - phones	AY1	49.3480
49.3180	DCB_se3_ag3_m_02 - words	i'm	49.3880
49.3480	DCB_se3_ag3_m_02 - phones	M	49.3880
49.3880	DCB_se3_ag3_m_02 - phones	sp	49.5080
49.5080	DCB_se3_ag3_m_02 - phones	K	49.7380
49.5080	DCB_se3_ag3_m_02 - words	kill	49.9080
49.7380	DCB_se3_ag3_m_02 - phones	IH1	49.8480
49.8480	DCB_se3_ag3_m_02 - phones	L	49.9080
49.9080	DCB_se3_ag3_m_02 - phones	M	50.0180
49.9080	DCB_se3_ag3_m_02 - words	mo	50.2280
50.0180	DCB_se3_ag3_m_02 - phones	OW1	50.2280
50.2280	DCB_se3_ag3_m_02 - phones	sp	50.2680
50.2680	DCB_se3_ag3_m_02 - phones	F	50.4180
50.2680	DCB_se3_ag3_m_02 - words	for	50.4880
50.4180	DCB_se3_ag3_m_02 - phones	R	50.4480
50.4480	DCB_se3_ag3_m_02 - phones	ER0	50.4880
50.4880	DCB_se3_ag3_m_02 - phones	R	50.5680
50.4880	DCB_se3_ag3_m_02 - words	real	50.8080
50.5680	DCB_se3_ag3_m_02 - phones	IY1	50.6880
50.6880	DCB_se3_ag3_m_02 - phones	L	50.8080
51.5207	DCB_int_01 - phones	AA1	52.2407
51.5207	DCB_int_01 - words	ah	52.2407
51.9395	DCB_se3_ag3_m_02 - phones	Y	52.1195
51.9395	DCB_se3_ag3_m_02 - words	yeah	52.2595
52.1195	DCB_se3_ag3_m_02 - phones	AE1	52.2595
52.2595	DCB_se3_ag3_m_02 - phones	sp	53.9178
53.9178	DCB_se3_ag3_m_02 - phones	D	54.0478
53.9178	DCB_se3_ag3_m_02 - words	don't	54.1978
54.0478	DCB_se3_ag3_m_02 - phones	OW1	54.0778
54.0778	DCB_se3_ag3_m_02 - phones	N	54.1478
54.1478	DCB_se3_ag3_m_02 - phones	T	54.1978
54.1978	DCB_se3_ag3_m_02 - words	m-	54.3978
54.1978	DCB_se3_ag3_m_02 - phones	M	54.3978
54.3978	DCB_se3_ag3_m_02 - phones	sp	54.4778
54.4778	DCB_se3_ag3_m_02 - words	i	54.6178
54.4778	DCB_se3_ag3_m_02 - phones	AY1	54.6178
54.6178	DCB_se3_ag3_m_02 - phones	sp	54.6478
54.6478	DCB_se3_ag3_m_02 - phones	TN	54.9478
54.6478	DCB_se3_ag3_m_02 - words	rdx	54.9478
54.9478	DCB_se3_ag3_m_02 - words	i	55.0878
54.9478	DCB_se3_ag3_m_02 - phones	AY1	55.0878
55.0878	DCB_se3_ag3_m_02 - phones	sp	55.1278
55.1278	DCB_se3_ag3_m_02 - phones	S	55.2678
55.1278	DCB_se3_ag3_m_02 - words	still	55.4278
55.2678	DCB_se3_ag3_m_02 - phones	T	55.3278
55.3278	DCB_se3_ag3_m_02 - phones	IH1	55.3778
55.3778	DCB_se3_ag3_m_02 - phones	L	55.4278
55.4278	DCB_se3_ag3_m_02 - phones	D	55.4678
55.4278	DCB_se3_ag3_m_02 - words	don't	55.5278
55.4678	DCB_se3_ag3_m_02 - phones	OW1	55.4978
55.4978	DCB_se3_ag3_m_02 - phones	N	55.5278
55.5278	DCB_se3_ag3_m_02 - phones	AH2	55.5778
55.5278	DCB_se3_ag3_m_02 - words	understand	55.8978
55.5778	DCB_se3_ag3_m_02 - phones	N	55.6078
55.6078	DCB_se3_ag3_m_02 - phones	D	55.6378
55.6378	DCB_se3_ag3_m_02 - phones	ER0	55.6878
55.6878	DCB_se3_ag3_m_02 - phones	S	55.7478
55.7478	DCB_se3_ag3_m_02 - phones	T	55.8078
55.8078	DCB_se3_ag3_m_02 - phones	AE1	55.8378
55.8378	DCB_se3_ag3_m_02 - phones	N	55.8678
55.8678	DCB_se3_ag3_m_02 - phones	D	55.8978
55.8978	DCB_se3_ag3_m_02 - phones	DH	55.9278
55.8978	DCB_se3_ag3_m_02 - words	that	55.9978
55.9278	DCB_se3_ag3_m_02 - phones	AE1	55.9678
55.9678	DCB_se3_ag3_m_02 - phones	T	55.9978
55.9978	DCB_se3_ag3_m_02 - phones	K	56.0278
55.9978	DCB_se3_ag3_m_02 - words	cause	56.1178
56.0278	DCB_se3_ag3_m_02 - phones	AA1	56.0578
56.0578	DCB_se3_ag3_m_02 - phones	Z	56.1178
56.1178	DCB_se3_ag3_m_02 - words	i	56.1678
56.1178	DCB_se3_ag3_m_02 - phones	AY1	56.1678
56.1678	DCB_se3_ag3_m_02 - phones	N	56.2178
56.1678	DCB_se3_ag3_m_02 - words	know	56.2778
56.2178	DCB_se3_ag3_m_02 - phones	OW1	56.2778
56.2778	DCB_se3_ag3_m_02 - phones	G	56.3578
56.2778	DCB_se3_ag3_m_02 - words	growing	56.5978
56.3578	DCB_se3_ag3_m_02 - phones	R	56.4478
56.4478	DCB_se3_ag3_m_02 - phones	OW1	56.4978
56.4978	DCB_se3_ag3_m_02 - phones	IH0	56.5478
56.5478	DCB_se3_ag3_m_02 - phones	NG	56.5978
56.5978	DCB_se3_ag3_m_02 - phones	AH1	56.6678
56.5978	DCB_se3_ag3_m_02 - words	up	56.6978
56.6678	DCB_se3_ag3_m_02 - phones	P	56.6978
56.6978	DCB_se3_ag3_m_02 - phones	W	56.7378
56.6978	DCB_se3_ag3_m_02 - words	we	56.8378
56.7378	DCB_se3_ag3_m_02 - phones	IY1	56.8378
56.8378	DCB_se3_ag3_m_02 - phones	Y	56.8978
56.8378	DCB_se3_ag3_m_02 - words	used	57.0278
56.8978	DCB_se3_ag3_m_02 - phones	UW1	56.9678
56.9678	DCB_se3_ag3_m_02 - phones	Z	56.9978
56.9978	DCB_se3_ag3_m_02 - phones	D	57.0278
57.0278	DCB_se3_ag3_m_02 - phones	S	57.1078
57.0278	DCB_se3_ag3_m_02 - words	slang	57.3778
57.1078	DCB_se3_ag3_m_02 - phones	L	57.2178
57.2178	DCB_se3_ag3_m_02 - phones	AE1	57.2678
57.2678	DCB_se3_ag3_m_02 - phones	NG	57.3778
58.1229	DCB_se3_ag3_m_02 - phones	sil	58.1629
58.1629	DCB_se3_ag3_m_02 - phones	AW1	58.3029
58.1629	DCB_se3_ag3_m_02 - words	our	58.3529
58.3029	DCB_se3_ag3_m_02 - phones	ER0	58.3529
58.3529	DCB_se3_ag3_m_02 - phones	S	58.4429
58.3529	DCB_se3_ag3_m_02 - words	slang	58.6829
58.4429	DCB_se3_ag3_m_02 - phones	L	58.5329
58.5329	DCB_se3_ag3_m_02 - phones	AE1	58.6129
58.6129	DCB_se3_ag3_m_02 - phones	NG	58.6829
58.6829	DCB_se3_ag3_m_02 - phones	HH	58.7629
58.6829	DCB_se3_ag3_m_02 - words	had	58.8329
58.7629	DCB_se3_ag3_m_02 - phones	AE1	58.8029
58.8029	DCB_se3_ag3_m_02 - phones	D	58.8329
58.8329	DCB_se3_ag3_m_02 - words	a	58.8829
58.8329	DCB_se3_ag3_m_02 - phones	AH0	58.8829
58.8829	DCB_se3_ag3_m_02 - phones	sp	58.9129
58.9129	DCB_se3_ag3_m_02 - phones	M	58.9729
58.9129	DCB_se3_ag3_m_02 - words	meaning	59.2029
58.9729	DCB_se3_ag3_m_02 - phones	IY1	59.0929
59.0929	DCB_se3_ag3_m_02 - phones	N	59.1229
59.1229	DCB_se3_ag3_m_02 - phones	IH0	59.1529
59.1529	DCB_se3_ag3_m_02 - phones	NG	59.2029
59.2029	DCB_se3_ag3_m_02 - phones	T	59.2729
59.2029	DCB_se3_ag3_m_02 - words	to	59.3729
59.2729	DCB_se3_ag3_m_02 - phones	UW1	59.3729
59.3729	DCB_se3_ag3_m_02 - phones	IH0	59.4029
59.3729	DCB_se3_ag3_m_02 - words	it	59.4329
59.4029	DCB_se3_ag3_m_02 - phones	T	59.4329
59.4329	DCB_se3_ag3_m_02 - phones	L	59.4929
59.4329	DCB_se3_ag3_m_02 - words	like	59.6129
59.4929	DCB_se3_ag3_m_02 - phones	AY1	59.5629
59.5629	DCB_se3_ag3_m_02 - phones	K	59.6129
59.6129	DCB_se3_ag3_m_02 - phones	sp	59.6429
59.6429	DCB_se3_ag3_m_02 - phones	AH1	59.9129
59.6429	DCB_se3_ag3_m_02 - words	uh	59.9129
59.9129	DCB_se3_ag3_m_02 - phones	sp	60.1288
60.1288	DCB_se3_ag3_m_02 - phones	Y	60.2488
60.1288	DCB_se3_ag3_m_02 - words	you	60.3288
60.2488	DCB_se3_ag3_m_02 - phones	UW1	60.3288
60.3288	DCB_se3_ag3_m_02 - phones	N	60.3688
60.3288	DCB_se3_ag3_m_02 - words	know	60.4288
60.3688	DCB_se3_ag3_m_02 - phones	OW1	60.4288
60.4288	DCB_se3_ag3_m_02 - phones	IH0	60.4788
60.4288	DCB_se3_ag3_m_02 - words	exactly	60.8388
60.4788	DCB_se3_ag3_m_02 - phones	G	60.5288
60.5288	DCB_se3_ag3_m_02 - phones	Z	60.6388
60.6388	DCB_se3_ag3_m_02 - phones	AE1	60.7188
60.7188	DCB_se3_ag3_m_02 - phones	K	60.7488
60.7488	DCB_se3_ag3_m_02 - phones	T	60.7788
60.7788	DCB_se3_ag3_m_02 - phones	L	60.8088
60.8088	DCB_se3_ag3_m_02 - phones	IY0	60.8388
60.8388	DCB_se3_ag3_m_02 - phones	W	60.8688
60.8388	DCB_se3_ag3_m_02 - words	what	60.9288
60.8688	DCB_se3_ag3_m_02 - phones	AH1	60.8988
60.8988	DCB_se3_ag3_m_02 - phones	T	60.9288
60.9288	DCB_se3_ag3_m_02 - phones	AH0	60.9588
60.9288	DCB_se3_ag3_m_02 - words	i'm	60.9888
60.9588	DCB_se3_ag3_m_02 - phones	M	60.9888
60.9888	DCB_se3_ag3_m_02 - phones	T	61.0188
60.9888	DCB_se3_ag3_m_02 - words	talking	61.1388
61.0188	DCB_se3_ag3_m_02 - phones	AO1	61.0488
61.0488	DCB_se3_ag3_m_02 - phones	K	61.0788
61.0788	DCB_se3_ag3_m_02 - phones	IH0	61.1088
61.1088	DCB_se3_ag3_m_02 - phones	NG	61.1388
61.1388	DCB_se3_ag3_m_02 - phones	AH0	61.1688
61.1388	DCB_se3_ag3_m_02 - words	about	61.2888
61.1688	DCB_se3_ag3_m_02 - phones	B	61.1988
61.1988	DCB_se3_ag3_m_02 - phones	AW1	61.2288
61.2288	DCB_se3_ag3_m_02 - phones	T	61.2888
61.6784	DCB_se3_ag3_m_02 - phones	sil	61.7084
61.7084	DCB_se3_ag3_m_02 - words	oh	61.7684
61.7084	DCB_se3_ag3_m_02 - phones	OW1	61.7684
61.7684	DCB_se3_ag3_m_02 - phones	DH	61.7984
61.7684	DCB_se3_ag3_m_02 - words	that	61.8584
61.7984	DCB_se3_ag3_m_02 - phones	AE1	61.8284
61.8284	DCB_se3_ag3_m_02 - phones	T	61.8584
61.8584	DCB_se3_ag3_m_02 - phones	L	61.9184
61.8584	DCB_se3_ag3_m_02 - words	look	62.0084
61.9184	DCB_se3_ag3_m_02 - phones	UH1	61.9684
61.9684	DCB_se3_ag3_m_02 - phones	K	62.0084
62.0084	DCB_se3_ag3_m_02 - phones	T	62.1284
62.0084	DCB_se3_ag3_m_02 - words	tight	62.2884
62.1284	DCB_se3_ag3_m_02 - phones	AY1	62.2184
62.2184	DCB_se3_ag3_m_02 - phones	T	62.2884
62.2884	DCB_se3_ag3_m_02 - phones	sp	62.3184
62.9549	DCB_int_01 - phones	sil	63.0049
63.0049	DCB_int_01 - phones	M	63.1049
63.0049	DCB_int_01 - words	mm-hm	63.3249
63.1049	DCB_int_01 - phones	HH	63.1649
63.1649	DCB_int_01 - phones	M	63.3249
63.3249	DCB_int_01 - phones	sp	68.8549
63.4198	DCB_se3_ag3_m_02 - phones	AO1	63.5298
63.4198	DCB_se3_ag3_m_02 - words	or	63.5798
63.5298	DCB_se3_ag3_m_02 - phones	R	63.5798
63.5798	DCB_se3_ag3_m_02 - phones	B	63.6498
63.5798	DCB_se3_ag3_m_02 - words	bumping	63.9598
63.6498	DCB_se3_ag3_m_02 - phones	AH1	63.7398
63.7398	DCB_se3_ag3_m_02 - phones	M	63.7798
63.7798	DCB_se3_ag3_m_02 - phones	P	63.8198
63.8198	DCB_se3_ag3_m_02 - phones	IH0	63.8498
63.8498	DCB_se3_ag3_m_02 - phones	NG	63.9598
63.9598	DCB_se3_ag3_m_02 - phones	sp	63.9898
63.9898	DCB_se3_ag3_m_02 - phones	W	64.0498
63.9898	DCB_se3_ag3_m_02 - words	was	64.1898
64.0498	DCB_se3_ag3_m_02 - phones	AA1	64.1098
64.1098	DCB_se3_ag3_m_02 - phones	Z	64.1898
64.1898	DCB_se3_ag3_m_02 - phones	M	64.2698
64.1898	DCB_se3_ag3_m_02 - words	my	64.3098
64.2698	DCB_se3_ag3_m_02 - phones	AY1	64.3098
64.3098	DCB_se3_ag3_m_02 - phones	F	64.4298
64.3098	DCB_se3_ag3_m_02 - words	favorite	64.6698
64.4298	DCB_se3_ag3_m_02 - phones	EY1	64.5198
64.5198	DCB_se3_ag3_m_02 - phones	V	64.5598
64.5598	DCB_se3_ag3_m_02 - phones	R	64.5998
64.5998	DCB_se3_ag3_m_02 - phones	AH0	64.6398
64.6398	DCB_se3_ag3_m_02 - phones	T	64.6698
64.6698	DCB_se3_ag3_m_02 - phones	sp	64.7398
64.7398	DCB_se3_ag3_m_02 - words	uh	65.1698
64.7398	DCB_se3_ag3_m_02 - phones	AH1	65.1698
65.1698	DCB_se3_ag3_m_02 - words	<unk>	65.4198
65.1698	DCB_se3_ag3_m_02 - phones	spn	65.4198
66.3833	DCB_se3_ag3_m_02 - phones	sil	66.4233
66.4233	DCB_se3_ag3_m_02 - phones	B	66.4633
66.4233	DCB_se3_ag3_m_02 - words	but	66.5633
66.4633	DCB_se3_ag3_m_02 - phones	AH1	66.5133
66.5133	DCB_se3_ag3_m_02 - phones	T	66.5633
66.5633	DCB_se3_ag3_m_02 - phones	N	66.6933
66.5633	DCB_se3_ag3_m_02 - words	now	66.9733
66.6933	DCB_se3_ag3_m_02 - phones	AW1	66.9733
66.9733	DCB_se3_ag3_m_02 - phones	sp	67.0533
67.0533	DCB_se3_ag3_m_02 - phones	DH	67.1233
67.0533	DCB_se3_ag3_m_02 - words	they	67.2133
67.1233	DCB_se3_ag3_m_02 - phones	EY1	67.2133
67.2133	DCB_se3_ag3_m_02 - phones	T	67.3033
67.2133	DCB_se3_ag3_m_02 - words	take	67.4633
67.3033	DCB_se3_ag3_m_02 - phones	EY1	67.3933
67.3933	DCB_se3_ag3_m_02 - phones	K	67.4633
67.4633	DCB_se3_ag3_m_02 - phones	N	67.5133
67.4633	DCB_se3_ag3_m_02 - words	names	67.9433
67.5133	DCB_se3_ag3_m_02 - phones	EY1	67.6833
67.6833	DCB_se3_ag3_m_02 - phones	M	67.8233
67.8233	DCB_se3_ag3_m_02 - phones	Z	67.9433
67.9433	DCB_se3_ag3_m_02 - phones	AH0	67.9933
67.9433	DCB_se3_ag3_m_02 - words	and	68.1233
67.9933	DCB_se3_ag3_m_02 - phones	N	68.1233
68.1233	DCB_se3_ag3_m_02 - phones	Y	68.1633
68.1233	DCB_se3_ag3_m_02 - words	use	68.2933
68.1633	DCB_se3_ag3_m_02 - phones	UW1	68.2033
68.2033	DCB_se3_ag3_m_02 - phones	Z	68.2933
68.2933	DCB_se3_ag3_m_02 - phones	IH0	68.3333
68.2933	DCB_se3_ag3_m_02 - words	it	68.3633
68.3333	DCB_se3_ag3_m_02 - phones	T	68.3633
68.3633	DCB_se3_ag3_m_02 - phones	EH1	68.4033
68.3633	DCB_se3_ag3_m_02 - words	as	68.4433
68.4033	DCB_se3_ag3_m_02 - phones	Z	68.4433
68.4433	DCB_se3_ag3_m_02 - phones	S	68.5433
68.4433	DCB_se3_ag3_m_02 - words	slang	68.7933
68.5433	DCB_se3_ag3_m_02 - phones	L	68.6233
68.6233	DCB_se3_ag3_m_02 - phones	AE1	68.6833
68.6833	DCB_se3_ag3_m_02 - phones	NG	68.7933
68.8549	DCB_int_01 - phones	M	69.0149
68.8549	DCB_int_01 - words	mm-hm	69.2649
69.0149	DCB_int_01 - phones	HH	69.0749
69.0749	DCB_int_01 - phones	M	69.2649
69.2649	DCB_int_01 - phones	sp	69.2949
69.3526	DCB_se3_ag3_m_02 - phones	sil	69.3826
69.3826	DCB_se3_ag3_m_02 - phones	L	69.4426
69.3826	DCB_se3_ag3_m_02 - words	like	69.5826
69.4426	DCB_se3_ag3_m_02 - phones	AY1	69.5026
69.5026	DCB_se3_ag3_m_02 - phones	K	69.5826
69.5826	DCB_se3_ag3_m_02 - phones	sp	69.7126
69.7126	DCB_se3_ag3_m_02 - phones	K	69.8926
69.7126	DCB_se3_ag3_m_02 - words	calling	70.0526
69.8926	DCB_se3_ag3_m_02 - phones	AO1	69.9626
69.9626	DCB_se3_ag3_m_02 - phones	L	69.9926
69.9926	DCB_se3_ag3_m_02 - phones	IH0	70.0226
70.0226	DCB_se3_ag3_m_02 - phones	NG	70.0526
70.0526	DCB_se3_ag3_m_02 - phones	M	70.0826
70.0526	DCB_se3_ag3_m_02 - words	me	70.1626
70.0826	DCB_se3_ag3_m_02 - phones	IY1	70.1626
70.1626	DCB_se3_ag3_m_02 - phones	B	70.2826
70.1626	DCB_se3_ag3_m_02 - words	bob	70.4926
70.2826	DCB_se3_ag3_m_02 - phones	AA1	70.4626
70.4626	DCB_se3_ag3_m_02 - phones	B	70.4926
70.4926	DCB_se3_ag3_m_02 - phones	sp	72.6774
71.4520	DCB_int_01 - phones	Y	71.5820
71.4520	DCB_int_01 - words	you	71.6520
71.5820	DCB_int_01 - phones	UW1	71.6520
71.6520	DCB_int_01 - phones	L	71.6820
71.6520	DCB_int_01 - words	like	71.7420
71.6820	DCB_int_01 - phones	AY1	71.7120
71.7120	DCB_int_01 - phones	K	71.7420
71.7420	DCB_int_01 - phones	sp	71.7820
71.7820	DCB_int_01 - phones	M	71.8520
71.7820	DCB_int_01 - words	my	71.8920
71.8520	DCB_int_01 - phones	AY1	71.8920
71.8920	DCB_int_01 - phones	sp	71.9220
71.9220	DCB_int_01 - phones	N	71.9520
71.9220	DCB_int_01 - words	name	72.0720
71.9520	DCB_int_01 - phones	EY1	72.0020
72.0020	DCB_int_01 - phones	M	72.0720
72.0720	DCB_int_01 - phones	sp	72.1420
72.1420	DCB_int_01 - phones	S	72.1820
72.1420	DCB_int_01 - words	s	72.1820
72.1820	DCB_int_01 - phones	N	72.2220
72.1820	DCB_int_01 - words	not	72.3120
72.2220	DCB_int_01 - phones	AA1	72.2520
72.2520	DCB_int_01 - phones	T	72.3120
72.3120	DCB_int_01 - phones	sp	72.3520
72.3520	DCB_int_01 - phones	B	72.4120
72.3520	DCB_int_01 - words	bob	72.5020
72.4120	DCB_int_01 - phones	AA1	72.4420
72.4420	DCB_int_01 - phones	B	72.5020
72.5020	DCB_int_01 - phones	sp	109.0031
72.6774	DCB_se3_ag3_m_02 - phones	AH1	72.8774
72.6774	DCB_se3_ag3_m_02 - words	uh	72.8774
72.8774	DCB_se3_ag3_m_02 - phones	Y	73.0474
72.8774	DCB_se3_ag3_m_02 - words	yeah	73.1574
73.0474	DCB_se3_ag3_m_02 - phones	AE1	73.1574
73.1574	DCB_se3_ag3_m_02 - phones	sp	74.0305
74.0305	DCB_se3_ag3_m_02 - phones	D	74.0805
74.0305	DCB_se3_ag3_m_02 - words	do	74.1905
74.0805	DCB_se3_ag3_m_02 - phones	UW1	74.1905
74.1905	DCB_se3_ag3_m_02 - phones	AY1	74.2405
74.1905	DCB_se3_ag3_m_02 - words	i	74.2405
74.2405	DCB_se3_ag3_m_02 - phones	TH	74.2905
74.2405	DCB_se3_ag3_m_02 - words	think	74.3805
74.2905	DCB_se3_ag3_m_02 - phones	IH1	74.3205
74.3205	DCB_se3_ag3_m_02 - phones	NG	74.3505
74.3505	DCB_se3_ag3_m_02 - phones	K	74.3805
74.3805	DCB_se3_ag3_m_02 - phones	DH	74.4105
74.3805	DCB_se3_ag3_m_02 - words	they	74.4705
74.4105	DCB_se3_ag3_m_02 - phones	EY1	74.4705
74.4705	DCB_se3_ag3_m_02 - phones	T	74.6005
74.4705	DCB_se3_ag3_m_02 - words	talk	74.7505
74.6005	DCB_se3_ag3_m_02 - phones	AO1	74.7205
74.7205	DCB_se3_ag3_m_02 - phones	K	74.7505
74.7505	DCB_se3_ag3_m_02 - phones	D	74.8005
74.7505	DCB_se3_ag3_m_02 - words	differently	75.2405
74.8005	DCB_se3_ag3_m_02 - phones	IH1	74.8705
74.8705	DCB_se3_ag3_m_02 - phones	F	74.9505
74.9505	DCB_se3_ag3_m_02 - phones	R	74.9805
74.9805	DCB_se3_ag3_m_02 - phones	AH0	75.0105
75.0105	DCB_se3_ag3_m_02 - phones	N	75.0405
75.0405	DCB_se3_ag3_m_02 - phones	T	75.0705
75.0705	DCB_se3_ag3_m_02 - phones	L	75.1105
75.1105	DCB_se3_ag3_m_02 - phones	IY0	75.2405
75.5014	DCB_se3_ag3_m_02 - phones	sil	75.5314
75.5314	DCB_se3_ag3_m_02 - phones	Y	75.6114
75.5314	DCB_se3_ag3_m_02 - words	yes	75.9614
75.6114	DCB_se3_ag3_m_02 - phones	EH1	75.7514
75.7514	DCB_se3_ag3_m_02 - phones	S	75.9614
77.2774	DCB_se3_ag3_m_02 - phones	AY1	77.3774
77.2774	DCB_se3_ag3_m_02 - words	i	77.3774
77.3774	DCB_se3_ag3_m_02 - phones	TH	77.4974
77.3774	DCB_se3_ag3_m_02 - words	think	77.7374
77.4974	DCB_se3_ag3_m_02 - phones	IH1	77.5674
77.5674	DCB_se3_ag3_m_02 - phones	NG	77.6674
77.6674	DCB_se3_ag3_m_02 - phones	K	77.7374
77.7374	DCB_se3_ag3_m_02 - phones	AH1	78.0474
77.7374	DCB_se3_ag3_m_02 - words	um	78.2374
78.0474	DCB_se3_ag3_m_02 - phones	M	78.2374
78.2374	DCB_se3_ag3_m_02 - phones	sp	79.7852
79.7852	DCB_se3_ag3_m_02 - words	a	79.8452
79.7852	DCB_se3_ag3_m_02 - phones	AH0	79.8452
79.8452	DCB_se3_ag3_m_02 - phones	L	79.8852
79.8452	DCB_se3_ag3_m_02 - words	lot	79.9752
79.8852	DCB_se3_ag3_m_02 - phones	AA1	79.9352
79.9352	DCB_se3_ag3_m_02 - phones	T	79.9752
79.9752	DCB_se3_ag3_m_02 - phones	AH0	80.0152
79.9752	DCB_se3_ag3_m_02 - words	of	80.0552
80.0152	DCB_se3_ag3_m_02 - phones	V	80.0552
80.0552	DCB_se3_ag3_m_02 - phones	P	80.1052
80.0552	DCB_se3_ag3_m_02 - words	people	80.2352
80.1052	DCB_se3_ag3_m_02 - phones	IY1	80.1352
80.1352	DCB_se3_ag3_m_02 - phones	P	80.1752
80.1752	DCB_se3_ag3_m_02 - phones	AH0	80.2052
80.2052	DCB_se3_ag3_m_02 - phones	L	80.2352
80.2352	DCB_se3_ag3_m_02 - phones	G	80.2852
80.2352	DCB_se3_ag3_m_02 - words	get	80.3952
80.2852	DCB_se3_ag3_m_02 - phones	IH1	80.3452
80.3452	DCB_se3_ag3_m_02 - phones	T	80.3952
80.3952	DCB_se3_ag3_m_02 - phones	L	80.4752
80.3952	DCB_se3_ag3_m_02 - words	lazy	80.9552
80.4752	DCB_se3_ag3_m_02 - phones	EY1	80.6652
80.6652	DCB_se3_ag3_m_02 - phones	Z	80.7752
80.7752	DCB_se3_ag3_m_02 - phones	IY0	80.9552
81.8321	DCB_se3_ag3_m_02 - phones	AY1	81.9421
81.8321	DCB_se3_ag3_m_02 - words	i	81.9421
81.9421	DCB_se3_ag3_m_02 - phones	K	82.0921
81.9421	DCB_se3_ag3_m_02 - words	caught	82.1921
82.0921	DCB_se3_ag3_m_02 - phones	AO1	82.1521
82.1521	DCB_se3_ag3_m_02 - phones	T	82.1921
82.1921	DCB_se3_ag3_m_02 - phones	M	82.2521
82.1921	DCB_se3_ag3_m_02 - words	my	82.3021
82.2521	DCB_se3_ag3_m_02 - phones	AY1	82.3021
82.3021	DCB_se3_ag3_m_02 - phones	D	82.4121
82.3021	DCB_se3_ag3_m_02 - words	daughter	82.6721
82.4121	DCB_se3_ag3_m_02 - phones	AO1	82.5521
82.5521	DCB_se3_ag3_m_02 - phones	T	82.5921
82.5921	DCB_se3_ag3_m_02 - phones	ER0	82.6721
82.6721	DCB_se3_ag3_m_02 - phones	D	82.7221
82.6721	DCB_se3_ag3_m_02 - words	doing	82.9021
82.7221	DCB_se3_ag3_m_02 - phones	UW1	82.8221
82.8221	DCB_se3_ag3_m_02 - phones	IH0	82.8721
82.8721	DCB_se3_ag3_m_02 - phones	NG	82.9021
82.9021	DCB_se3_ag3_m_02 - phones	IH0	82.9521
82.9021	DCB_se3_ag3_m_02 - words	it	82.9821
82.9521	DCB_se3_ag3_m_02 - phones	T	82.9821
82.9821	DCB_se3_ag3_m_02 - phones	AH0	83.0321
82.9821	DCB_se3_ag3_m_02 - words	a	83.0321
83.0321	DCB_se3_ag3_m_02 - phones	K	83.0921
83.0321	DCB_se3_ag3_m_02 - words	couple	83.2621
83.0921	DCB_se3_ag3_m_02 - phones	AH1	83.1621
83.1621	DCB_se3_ag3_m_02 - phones	P	83.2021
83.2021	DCB_se3_ag3_m_02 - phones	AH0	83.2321
83.2321	DCB_se3_ag3_m_02 - phones	L	83.2621
83.2621	DCB_se3_ag3_m_02 - phones	T	83.3721
83.2621	DCB_se3_ag3_m_02 - words	times	83.6221
83.3721	DCB_se3_ag3_m_02 - phones	AY1	83.4921
83.4921	DCB_se3_ag3_m_02 - phones	M	83.5621
83.5621	DCB_se3_ag3_m_02 - phones	Z	83.6221
83.6221	DCB_se3_ag3_m_02 - words	i	83.6621
83.6221	DCB_se3_ag3_m_02 - phones	AY1	83.6621
83.6621	DCB_se3_ag3_m_02 - phones	T	83.7821
83.6621	DCB_se3_ag3_m_02 - words	told	83.8821
83.7821	DCB_se3_ag3_m_02 - phones	OW1	83.8221
83.8221	DCB_se3_ag3_m_02 - phones	L	83.8521
83.8521	DCB_se3_ag3_m_02 - phones	D	83.8821
83.8821	DCB_se3_ag3_m_02 - phones	HH	83.9121
83.8821	DCB_se3_ag3_m_02 - words	her	83.9421
83.9121	DCB_se3_ag3_m_02 - phones	ER0	83.9421
83.9421	DCB_se3_ag3_m_02 - phones	D	83.9721
83.9421	DCB_se3_ag3_m_02 - words	don't	84.1121
83.9721	DCB_se3_ag3_m_02 - phones	OW1	84.0221
84.0221	DCB_se3_ag3_m_02 - phones	N	84.0821
84.0821	DCB_se3_ag3_m_02 - phones	T	84.1121
84.1121	DCB_se3_ag3_m_02 - phones	EH1	84.2021
84.1121	DCB_se3_ag3_m_02 - words	ever	84.3221
84.2021	DCB_se3_ag3_m_02 - phones	V	84.2521
84.2521	DCB_se3_ag3_m_02 - phones	ER0	84.3221
84.3221	DCB_se3_ag3_m_02 - phones	S	84.4321
84.3221	DCB_se3_ag3_m_02 - words	say	84.4921
84.4321	DCB_se3_ag3_m_02 - phones	EY1	84.4921
84.4921	DCB_se3_ag3_m_02 - phones	IH0	84.5221
84.4921	DCB_se3_ag3_m_02 - words	it	84.5521
84.5221	DCB_se3_ag3_m_02 - phones	T	84.5521
84.5521	DCB_se3_ag3_m_02 - phones	AH0	84.6021
84.5521	DCB_se3_ag3_m_02 - words	again	84.8621
84.6021	DCB_se3_ag3_m_02 - phones	G	84.6621
84.6621	DCB_se3_ag3_m_02 - phones	EH1	84.7721
84.7721	DCB_se3_ag3_m_02 - phones	N	84.8621
85.4217	DCB_se3_ag3_m_02 - phones	sil	85.4517
85.4517	DCB_se3_ag3_m_02 - phones	AH0	85.5017
85.4517	DCB_se3_ag3_m_02 - words	and	85.5317
85.5017	DCB_se3_ag3_m_02 - phones	N	85.5317
85.5317	DCB_se3_ag3_m_02 - phones	DH	85.5717
85.5317	DCB_se3_ag3_m_02 - words	the	85.6417
85.5717	DCB_se3_ag3_m_02 - phones	AH0	85.6417
85.6417	DCB_se3_ag3_m_02 - phones	W	85.7417
85.6417	DCB_se3_ag3_m_02 - words	word	86.1017
85.7417	DCB_se3_ag3_m_02 - phones	ER1	85.9717
85.9717	DCB_se3_ag3_m_02 - phones	D	86.1017
86.9297	DCB_se3_ag3_m_02 - phones	P	87.0197
86.9297	DCB_se3_ag3_m_02 - words	put	87.0897
87.0197	DCB_se3_ag3_m_02 - phones	UH1	87.0497
87.0497	DCB_se3_ag3_m_02 - phones	T	87.0897
87.0897	DCB_se3_ag3_m_02 - phones	EY1	87.1897
87.0897	DCB_se3_ag3_m_02 - words	a	87.1897
87.1897	DCB_se3_ag3_m_02 - phones	sp	87.2197
87.2197	DCB_se3_ag3_m_02 - phones	EY1	87.4997
87.2197	DCB_se3_ag3_m_02 - words	a	87.4997
87.4997	DCB_se3_ag3_m_02 - phones	AE1	87.5297
87.4997	DCB_se3_ag3_m_02 - words	at	87.6797
87.5297	DCB_se3_ag3_m_02 - phones	T	87.6797
87.6797	DCB_se3_ag3_m_02 - phones	AO1	87.7197
87.6797	DCB_se3_ag3_m_02 - words	almost	87.9697
87.7197	DCB_se3_ag3_m_02 - phones	L	87.7697
87.7697	DCB_se3_ag3_m_02 - phones	M	87.8097
87.8097	DCB_se3_ag3_m_02 - phones	OW2	87.8497
87.8497	DCB_se3_ag3_m_02 - phones	S	87.9397
87.9397	DCB_se3_ag3_m_02 - phones	T	87.9697
87.9697	DCB_se3_ag3_m_02 - phones	EH1	88.0197
87.9697	DCB_se3_ag3_m_02 - words	everything	88.4597
88.0197	DCB_se3_ag3_m_02 - phones	V	88.0897
88.0897	DCB_se3_ag3_m_02 - phones	R	88.1297
88.1297	DCB_se3_ag3_m_02 - phones	IY0	88.1797
88.1797	DCB_se3_ag3_m_02 - phones	TH	88.2297
88.2297	DCB_se3_ag3_m_02 - phones	IH2	88.3197
88.3197	DCB_se3_ag3_m_02 - phones	NG	88.4597
89.2804	DCB_se3_ag3_m_02 - phones	D	89.3604
89.2804	DCB_se3_ag3_m_02 - words	daddy	89.9204
89.3604	DCB_se3_ag3_m_02 - phones	AE1	89.5704
89.5704	DCB_se3_ag3_m_02 - phones	D	89.6104
89.6104	DCB_se3_ag3_m_02 - phones	IY0	89.9204
89.9204	DCB_se3_ag3_m_02 - words	uh	90.1704
89.9204	DCB_se3_ag3_m_02 - phones	AH1	90.1704
90.1704	DCB_se3_ag3_m_02 - phones	sp	91.3711
91.3711	DCB_se3_ag3_m_02 - phones	HH	91.4411
91.3711	DCB_se3_ag3_m_02 - words	why	91.9411
91.4411	DCB_se3_ag3_m_02 - phones	W	91.5511
91.5511	DCB_se3_ag3_m_02 - phones	AY1	91.9411
91.9411	DCB_se3_ag3_m_02 - phones	sp	91.9711
91.9711	DCB_se3_ag3_m_02 - phones	AH1	92.2211
91.9711	DCB_se3_ag3_m_02 - words	uh	92.2211
92.2211	DCB_se3_ag3_m_02 - phones	sp	92.3011
92.7984	DCB_se3_ag3_m_02 - phones	DH	92.8684
92.7984	DCB_se3_ag3_m_02 - words	they	92.9484
92.8684	DCB_se3_ag3_m_02 - phones	EY1	92.9484
92.9484	DCB_se3_ag3_m_02 - phones	D	93.0284
92.9484	DCB_se3_ag3_m_02 - words	do	93.1184
93.0284	DCB_se3_ag3_m_02 - phones	UW1	93.1184
93.1184	DCB_se3_ag3_m_02 - phones	DH	93.1684
93.1184	DCB_se3_ag3_m_02 - words	that	93.2684
93.1684	DCB_se3_ag3_m_02 - phones	AE1	93.2284
93.2284	DCB_se3_ag3_m_02 - phones	T	93.2684
93.2684	DCB_se3_ag3_m_02 - words	a	93.3584
93.2684	DCB_se3_ag3_m_02 - phones	AH0	93.3584
93.3584	DCB_se3_ag3_m_02 - phones	HH	93.5884
93.3584	DCB_se3_ag3_m_02 - words	whole	93.7784
93.5884	DCB_se3_ag3_m_02 - phones	OW1	93.6384
93.6384	DCB_se3_ag3_m_02 - phones	L	93.7784
93.7784	DCB_se3_ag3_m_02 - phones	W	93.8584
93.7784	DCB_se3_ag3_m_02 - words	well	93.9784
93.8584	DCB_se3_ag3_m_02 - phones	EH1	93.9284
93.9284	DCB_se3_ag3_m_02 - phones	L	93.9784
93.9784	DCB_se3_ag3_m_02 - words	a	94.0084
93.9784	DCB_se3_ag3_m_02 - phones	AH0	94.0084
94.0084	DCB_se3_ag3_m_02 - phones	L	94.0884
94.0084	DCB_se3_ag3_m_02 - words	lot	94.1484
94.0884	DCB_se3_ag3_m_02 - phones	AA1	94.1184
94.1184	DCB_se3_ag3_m_02 - phones	T	94.1484
94.1484	DCB_se3_ag3_m_02 - phones	AH0	94.1784
94.1484	DCB_se3_ag3_m_02 - words	of	94.2584
94.1784	DCB_se3_ag3_m_02 - phones	V	94.2584
94.2584	DCB_se3_ag3_m_02 - phones	F	94.3184
94.2584	DCB_se3_ag3_m_02 - words	females	94.6284
94.3184	DCB_se3_ag3_m_02 - phones	IY1	94.3784
94.3784	DCB_se3_ag3_m_02 - phones	M	94.4184
94.4184	DCB_se3_ag3_m_02 - phones	EY2	94.4784
94.4784	DCB_se3_ag3_m_02 - phones	L	94.5784
94.5784	DCB_se3_ag3_m_02 - phones	Z	94.6284
94.6284	DCB_se3_ag3_m_02 - phones	D	94.6884
94.6284	DCB_se3_ag3_m_02 - words	do	94.8084
94.6884	DCB_se3_ag3_m_02 - phones	UW1	94.8084
94.8084	DCB_se3_ag3_m_02 - phones	sp	94.8584
95.3137	DCB_se3_ag3_m_02 - phones	D	95.3737
95.3137	DCB_se3_ag3_m_02 - words	do	95.4437
95.3737	DCB_se3_ag3_m_02 - phones	UW1	95.4437
95.4437	DCB_se3_ag3_m_02 - phones	DH	95.4937
95.4437	DCB_se3_ag3_m_02 - words	that	95.5737
95.4937	DCB_se3_ag3_m_02 - phones	AE1	95.5437
95.5437	DCB_se3_ag3_m_02 - phones	T	95.5737
95.5737	DCB_se3_ag3_m_02 - words	a	95.6337
95.5737	DCB_se3_ag3_m_02 - phones	AH0	95.6337
95.6337	DCB_se3_ag3_m_02 - phones	HH	95.7437
95.6337	DCB_se3_ag3_m_02 - words	whole	95.8537
95.7437	DCB_se3_ag3_m_02 - phones	OW1	95.7737
95.7737	DCB_se3_ag3_m_02 - phones	L	95.8537
95.8537	DCB_se3_ag3_m_02 - phones	L	95.9137
95.8537	DCB_se3_ag3_m_02 - words	lot	96.1137
95.9137	DCB_se3_ag3_m_02 - phones	AA1	95.9737
95.9737	DCB_se3_ag3_m_02 - phones	T	96.1137
96.5237	DCB_se3_ag3_m_02 - phones	P	96.6037
96.5237	DCB_se3_ag3_m_02 - words	put	96.6937
96.6037	DCB_se3_ag3_m_02 - phones	UH1	96.6437
96.6437	DCB_se3_ag3_m_02 - phones	T	96.6937
96.6937	DCB_se3_ag3_m_02 - phones	EY1	96.7937
96.6937	DCB_se3_ag3_m_02 - words	a	96.7937
96.7937	DCB_se3_ag3_m_02 - phones	sp	96.8237
96.8237	DCB_se3_ag3_m_02 - words	a	97.0437
96.8237	DCB_se3_ag3_m_02 - phones	EY1	97.0437
97.0437	DCB_se3_ag3_m_02 - phones	AE1	97.0837
97.0437	DCB_se3_ag3_m_02 - words	at	97.1237
97.0837	DCB_se3_ag3_m_02 - phones	T	97.1237
97.1237	DCB_se3_ag3_m_02 - phones	DH	97.1537
97.1237	DCB_se3_ag3_m_02 - words	the	97.2037
97.1537	DCB_se3_ag3_m_02 - phones	IY0	97.2037
97.2037	DCB_se3_ag3_m_02 - phones	EH1	97.2837
97.2037	DCB_se3_ag3_m_02 - words	end	97.3637
97.2837	DCB_se3_ag3_m_02 - phones	N	97.3337
97.3337	DCB_se3_ag3_m_02 - phones	D	97.3637
97.3637	DCB_se3_ag3_m_02 - phones	AH0	97.3937
97.3637	DCB_se3_ag3_m_02 - words	of	97.4237
97.3937	DCB_se3_ag3_m_02 - phones	V	97.4237
97.4237	DCB_se3_ag3_m_02 - phones	EH1	97.5037
97.4237	DCB_se3_ag3_m_02 - words	everything	97.8937
97.5037	DCB_se3_ag3_m_02 - phones	V	97.5437
97.5437	DCB_se3_ag3_m_02 - phones	R	97.5837
97.5837	DCB_se3_ag3_m_02 - phones	IY0	97.6537
97.6537	DCB_se3_ag3_m_02 - phones	TH	97.7037
97.7037	DCB_se3_ag3_m_02 - phones	IH2	97.7637
97.7637	DCB_se3_ag3_m_02 - phones	NG	97.8937
98.6584	DCB_se3_ag3_m_02 - phones	sil	98.6884
98.6884	DCB_se3_ag3_m_02 - phones	AY1	98.7484
98.6884	DCB_se3_ag3_m_02 - words	i	98.7484
98.7484	DCB_se3_ag3_m_02 - phones	D	98.8584
98.7484	DCB_se3_ag3_m_02 - words	don't	98.9584
98.8584	DCB_se3_ag3_m_02 - phones	OW1	98.9084
98.9084	DCB_se3_ag3_m_02 - phones	N	98.9584
98.9584	DCB_se3_ag3_m_02 - phones	L	99.0484
98.9584	DCB_se3_ag3_m_02 - words	like	99.1484
99.0484	DCB_se3_ag3_m_02 - phones	AY1	99.1184
99.1184	DCB_se3_ag3_m_02 - phones	K	99.1484
99.1484	DCB_se3_ag3_m_02 - phones	sp	99.1784
99.1784	DCB_se3_ag3_m_02 - phones	IH0	99.2284
99.1784	DCB_se3_ag3_m_02 - words	it	99.3284
99.2284	DCB_se3_ag3_m_02 - phones	T	99.3284
100.9369	DCB_se3_ag3_m_02 - phones	AY1	101.0169
100.9369	DCB_se3_ag3_m_02 - words	i	101.0169
101.0169	DCB_se3_ag3_m_02 - phones	D	101.0569
101.0169	DCB_se3_ag3_m_02 - words	don't	101.1369
101.0569	DCB_se3_ag3_m_02 - phones	OW1	101.0869
101.0869	DCB_se3_ag3_m_02 - phones	N	101.1369
101.1369	DCB_se3_ag3_m_02 - phones	S	101.2169
101.1369	DCB_se3_ag3_m_02 - words	see	101.2669
101.2169	DCB_se3_ag3_m_02 - phones	IY1	101.2669
101.2669	DCB_se3_ag3_m_02 - phones	IH1	101.2969
101.2669	DCB_se3_ag3_m_02 - words	it	101.3369
101.2969	DCB_se3_ag3_m_02 - phones	T	101.3369
101.3369	DCB_se3_ag3_m_02 - phones	AH0	101.3669
101.3369	DCB_se3_ag3_m_02 - words	and	101.4069
101.3669	DCB_se3_ag3_m_02 - phones	N	101.4069
101.4069	DCB_se3_ag3_m_02 - phones	IH0	101.4369
101.4069	DCB_se3_ag3_m_02 - words	it	101.4669
101.4369	DCB_se3_ag3_m_02 - phones	T	101.4669
101.4669	DCB_se3_ag3_m_02 - phones	W	101.4969
101.4669	DCB_se3_ag3_m_02 - words	was	101.6569
101.4969	DCB_se3_ag3_m_02 - phones	AH1	101.5669
101.5669	DCB_se3_ag3_m_02 - phones	Z	101.6569
101.6569	DCB_se3_ag3_m_02 - phones	G	101.6969
101.6569	DCB_se3_ag3_m_02 - words	growing	101.9169
101.6969	DCB_se3_ag3_m_02 - phones	R	101.7369
101.7369	DCB_se3_ag3_m_02 - phones	OW1	101.8169
101.8169	DCB_se3_ag3_m_02 - phones	IH0	101.8469
101.8469	DCB_se3_ag3_m_02 - phones	NG	101.9169
101.9169	DCB_se3_ag3_m_02 - phones	AH1	101.9869
101.9169	DCB_se3_ag3_m_02 - words	up	102.0169
101.9869	DCB_se3_ag3_m_02 - phones	P	102.0169
102.0169	DCB_se3_ag3_m_02 - phones	IH1	102.0569
102.0169	DCB_se3_ag3_m_02 - words	it	102.0969
102.0569	DCB_se3_ag3_m_02 - phones	T	102.0969
102.0969	DCB_se3_ag3_m_02 - phones	W	102.1469
102.0969	DCB_se3_ag3_m_02 - words	was	102.2369
102.1469	DCB_se3_ag3_m_02 - phones	AH0	102.1869
102.1869	DCB_se3_ag3_m_02 - phones	Z	102.2369
102.2369	DCB_se3_ag3_m_02 - phones	L	102.2869
102.2369	DCB_se3_ag3_m_02 - words	like	102.3969
102.2869	DCB_se3_ag3_m_02 - phones	AY1	102.3269
102.3269	DCB_se3_ag3_m_02 - phones	K	102.3969
102.3969	DCB_se3_ag3_m_02 - phones	F	102.5769
102.3969	DCB_se3_ag3_m_02 - words	funny	102.8169
102.5769	DCB_se3_ag3_m_02 - phones	AH1	102.6769
102.6769	DCB_se3_ag3_m_02 - phones	N	102.7169
102.7169	DCB_se3_ag3_m_02 - phones	IY0	102.8169
102.8169	DCB_se3_ag3_m_02 - phones	N	102.9269
102.8169	DCB_se3_ag3_m_02 - words	now	103.1169
102.9269	DCB_se3_ag3_m_02 - phones	AW1	103.1169
103.1169	DCB_se3_ag3_m_02 - phones	Y	103.2369
103.1169	DCB_se3_ag3_m_02 - words	you	103.2669
103.2369	DCB_se3_ag3_m_02 - phones	UW1	103.2669
103.2669	DCB_se3_ag3_m_02 - phones	EH1	103.3269
103.2669	DCB_se3_ag3_m_02 - words	as	103.3869
103.3269	DCB_se3_ag3_m_02 - phones	Z	103.3869
103.3869	DCB_se3_ag3_m_02 - phones	Y	103.4169
103.3869	DCB_se3_ag3_m_02 - words	you	103.5169
103.4169	DCB_se3_ag3_m_02 - phones	UW1	103.5169
103.5169	DCB_se3_ag3_m_02 - words	a	103.5569
103.5169	DCB_se3_ag3_m_02 - phones	AH0	103.5569
103.5569	DCB_se3_ag3_m_02 - phones	P	103.6669
103.5569	DCB_se3_ag3_m_02 - words	parent	103.9269
103.6669	DCB_se3_ag3_m_02 - phones	EH1	103.7369
103.7369	DCB_se3_ag3_m_02 - phones	R	103.7669
103.7669	DCB_se3_ag3_m_02 - phones	AH0	103.8169
103.8169	DCB_se3_ag3_m_02 - phones	N	103.8469
103.8469	DCB_se3_ag3_m_02 - phones	T	103.9269
103.9269	DCB_se3_ag3_m_02 - phones	Y	103.9569
103.9269	DCB_se3_ag3_m_02 - words	you	104.0169
103.9569	DCB_se3_ag3_m_02 - phones	UW1	104.0169
104.0169	DCB_se3_ag3_m_02 - phones	W	104.0669
104.0169	DCB_se3_ag3_m_02 - words	was	104.1269
104.0669	DCB_se3_ag3_m_02 - phones	AA1	104.0969
104.0969	DCB_se3_ag3_m_02 - phones	Z	104.1269
104.1269	DCB_se3_ag3_m_02 - phones	M	104.1569
104.1269	DCB_se3_ag3_m_02 - words	man	104.2469
104.1569	DCB_se3_ag3_m_02 - phones	AE1	104.1869
104.1869	DCB_se3_ag3_m_02 - phones	N	104.2469
104.2469	DCB_se3_ag3_m_02 - words	i	104.3069
104.2469	DCB_se3_ag3_m_02 - phones	AY1	104.3069
104.3069	DCB_se3_ag3_m_02 - phones	D	104.3369
104.3069	DCB_se3_ag3_m_02 - words	don't	104.4269
104.3369	DCB_se3_ag3_m_02 - phones	OW1	104.3969
104.3969	DCB_se3_ag3_m_02 - phones	N	104.4269
104.4269	DCB_se3_ag3_m_02 - phones	W	104.4569
104.4269	DCB_se3_ag3_m_02 - words	want	104.5469
104.4569	DCB_se3_ag3_m_02 - phones	AA1	104.4869
104.4869	DCB_se3_ag3_m_02 - phones	N	104.5169
104.5169	DCB_se3_ag3_m_02 - phones	T	104.5469
104.5469	DCB_se3_ag3_m_02 - phones	M	104.5769
104.5469	DCB_se3_ag3_m_02 - words	my	104.6169
104.5769	DCB_se3_ag3_m_02 - phones	AY1	104.6169
104.6169	DCB_se3_ag3_m_02 - phones	D	104.7269
104.6169	DCB_se3_ag3_m_02 - words	daughter	104.9269
104.7269	DCB_se3_ag3_m_02 - phones	AO1	104.8269
104.8269	DCB_se3_ag3_m_02 - phones	T	104.8869
104.8869	DCB_se3_ag3_m_02 - phones	ER0	104.9269
104.9269	DCB_se3_ag3_m_02 - phones	T	105.0269
104.9269	DCB_se3_ag3_m_02 - words	talking	105.2269
105.0269	DCB_se3_ag3_m_02 - phones	AO1	105.1369
105.1369	DCB_se3_ag3_m_02 - phones	K	105.1669
105.1669	DCB_se3_ag3_m_02 - phones	IH0	105.1969
105.1969	DCB_se3_ag3_m_02 - phones	NG	105.2269
105.2269	DCB_se3_ag3_m_02 - phones	L	105.2669
105.2269	DCB_se3_ag3_m_02 - words	like	105.3969
105.2669	DCB_se3_ag3_m_02 - phones	AY1	105.3569
105.3569	DCB_se3_ag3_m_02 - phones	K	105.3969
105.3969	DCB_se3_ag3_m_02 - phones	DH	105.4569
105.3969	DCB_se3_ag3_m_02 - words	that	105.5969
105.4569	DCB_se3_ag3_m_02 - phones	AE1	105.4969
105.4969	DCB_se3_ag3_m_02 - phones	T	105.5969
106.5486	DCB_se3_ag3_m_02 - phones	sil	106.5886
106.5886	DCB_se3_ag3_m_02 - phones	B	106.6286
106.5886	DCB_se3_ag3_m_02 - words	because	106.8286
106.6286	DCB_se3_ag3_m_02 - phones	IH0	106.6786
106.6786	DCB_se3_ag3_m_02 - phones	K	106.7286
106.7286	DCB_se3_ag3_m_02 - phones	AA1	106.7986
106.7986	DCB_se3_ag3_m_02 - phones	Z	106.8286
106.8286	DCB_se3_ag3_m_02 - phones	IH1	106.8686
106.8286	DCB_se3_ag3_m_02 - words	it	106.9186
106.8686	DCB_se3_ag3_m_02 - phones	T	106.9186
106.9186	DCB_se3_ag3_m_02 - phones	K	106.9986
106.9186	DCB_se3_ag3_m_02 - words	carry	107.2186
106.9986	DCB_se3_ag3_m_02 - phones	EH1	107.0386
107.0386	DCB_se3_ag3_m_02 - phones	R	107.1586
107.1586	DCB_se3_ag3_m_02 - phones	IY0	107.2186
107.2186	DCB_se3_ag3_m_02 - phones	OW1	107.3186
107.2186	DCB_se3_ag3_m_02 - words	over	107.4486
107.3186	DCB_se3_ag3_m_02 - phones	V	107.3886
107.3886	DCB_se3_ag3_m_02 - phones	ER0	107.4486
107.4486	DCB_se3_ag3_m_02 - phones	sp	107.5691
107.5691	DCB_se3_ag3_m_02 - phones	AH0	107.6391
107.5691	DCB_se3_ag3_m_02 - words	especially	108.0191
107.6391	DCB_se3_ag3_m_02 - phones	S	107.6991
107.6991	DCB_se3_ag3_m_02 - phones	P	107.7691
107.7691	DCB_se3_ag3_m_02 - phones	EH1	107.8691
107.8691	DCB_se3_ag3_m_02 - phones	SH	107.9191
107.9191	DCB_se3_ag3_m_02 - phones	L	107.9791
107.9791	DCB_se3_ag3_m_02 - phones	IY0	108.0191
108.0191	DCB_se3_ag3_m_02 - phones	D	108.0791
108.0191	DCB_se3_ag3_m_02 - words	during	108.2491
108.0791	DCB_se3_ag3_m_02 - phones	UH1	108.1491
108.1491	DCB_se3_ag3_m_02 - phones	R	108.1791
108.1791	DCB_se3_ag3_m_02 - phones	IH0	108.2091
108.2091	DCB_se3_ag3_m_02 - phones	NG	108.2491
108.2491	DCB_se3_ag3_m_02 - phones	T	108.3391
108.2491	DCB_se3_ag3_m_02 - words	text	108.6791
108.3391	DCB_se3_ag3_m_02 - phones	EH1	108.4591
108.4591	DCB_se3_ag3_m_02 - phones	K	108.5391
108.5391	DCB_se3_ag3_m_02 - phones	S	108.6491
108.6491	DCB_se3_ag3_m_02 - phones	T	108.6791
109.0031	DCB_int_01 - phones	M	109.4131
109.0031	DCB_int_01 - words	mm	109.4131
109.6102	DCB_int_01 - phones	sil	109.6702
109.6702	DCB_int_01 - phones	M	109.7602
109.6702	DCB_int_01 - words	mm-hm	110.0002
109.7602	DCB_int_01 - phones	HH	109.8302
109.8302	DCB_int_01 - phones	M	110.0002
110.0002	DCB_int_01 - phones	sp	114.9975
110.7365	DCB_se3_ag3_m_02 - words	i	111.0265
110.7365	DCB_se3_ag3_m_02 - phones	AY1	111.0265
111.0265	DCB_se3_ag3_m_02 - words	i	111.0865
111.0265	DCB_se3_ag3_m_02 - phones	AY1	111.0865
111.0865	DCB_se3_ag3_m_02 - phones	D	111.1365
111.0865	DCB_se3_ag3_m_02 - words	don't	111.2165
111.1365	DCB_se3_ag3_m_02 - phones	OW1	111.1665
111.1665	DCB_se3_ag3_m_02 - phones	N	111.2165
111.2165	DCB_se3_ag3_m_02 - phones	N	111.2465
111.2165	DCB_se3_ag3_m_02 - words	know	111.2865
111.2465	DCB_se3_ag3_m_02 - phones	OW1	111.2865
111.2865	DCB_se3_ag3_m_02 - phones	W	111.3165
111.2865	DCB_se3_ag3_m_02 - words	what	111.3765
111.3165	DCB_se3_ag3_m_02 - phones	AH1	111.3465
111.3465	DCB_se3_ag3_m_02 - phones	T	111.3765
111.3765	DCB_se3_ag3_m_02 - phones	SH	111.4465
111.3765	DCB_se3_ag3_m_02 - words	she	111.4765
111.4465	DCB_se3_ag3_m_02 - phones	IY1	111.4765
111.4765	DCB_se3_ag3_m_02 - phones	D	111.5265
111.4765	DCB_se3_ag3_m_02 - words	does	111.7565
111.5265	DCB_se3_ag3_m_02 - phones	AH1	111.6765
111.6765	DCB_se3_ag3_m_02 - phones	Z	111.7565
111.7565	DCB_se3_ag3_m_02 - phones	W	111.7865
111.7565	DCB_se3_ag3_m_02 - words	when	111.8465
111.7865	DCB_se3_ag3_m_02 - phones	IH1	111.8165
111.8165	DCB_se3_ag3_m_02 - phones	N	111.8465
111.8465	DCB_se3_ag3_m_02 - phones	SH	111.9065
111.8465	DCB_se3_ag3_m_02 - words	she	111.9465
111.9065	DCB_se3_ag3_m_02 - phones	IY1	111.9465
111.9465	DCB_se3_ag3_m_02 - phones	T	112.0565
111.9465	DCB_se3_ag3_m_02 - words	text	112.2365
112.0565	DCB_se3_ag3_m_02 - phones	EH1	112.1065
112.1065	DCB_se3_ag3_m_02 - phones	K	112.1465
112.1465	DCB_se3_ag3_m_02 - phones	S	112.1765
112.1765	DCB_se3_ag3_m_02 - phones	T	112.2365
112.2365	DCB_se3_ag3_m_02 - phones	AH1	112.2765
112.2365	DCB_se3_ag3_m_02 - words	other	112.3965
112.2765	DCB_se3_ag3_m_02 - phones	DH	112.3365
112.3365	DCB_se3_ag3_m_02 - phones	ER0	112.3965
112.3965	DCB_se3_ag3_m_02 - phones	P	112.4865
112.3965	DCB_se3_ag3_m_02 - words	people	112.6765
112.4865	DCB_se3_ag3_m_02 - phones	IY1	112.5665
112.5665	DCB_se3_ag3_m_02 - phones	P	112.5965
112.5965	DCB_se3_ag3_m_02 - phones	AH0	112.6265
112.6265	DCB_se3_ag3_m_02 - phones	L	112.6765
112.6765	DCB_se3_ag3_m_02 - phones	sp	112.7065
112.7065	DCB_se3_ag3_m_02 - phones	B	112.7565
112.7065	DCB_se3_ag3_m_02 - words	but	112.8565
112.7565	DCB_se3_ag3_m_02 - phones	AH1	112.7965
112.7965	DCB_se3_ag3_m_02 - phones	T	112.8565
112.8565	DCB_se3_ag3_m_02 - phones	SH	112.9465
112.8565	DCB_se3_ag3_m_02 - words	she	113.0065
112.9465	DCB_se3_ag3_m_02 - phones	IY1	113.0065
113.0065	DCB_se3_ag3_m_02 - phones	D	113.0765
113.0065	DCB_se3_ag3_m_02 - words	don't	113.1865
113.0765	DCB_se3_ag3_m_02 - phones	OW1	113.1365
113.1365	DCB_se3_ag3_m_02 - phones	N	113.1865
113.1865	DCB_se3_ag3_m_02 - phones	T	113.2665
113.1865	DCB_se3_ag3_m_02 - words	text	113.4365
113.2665	DCB_se3_ag3_m_02 - phones	EH1	113.3165
113.3165	DCB_se3_ag3_m_02 - phones	K	113.3665
113.3665	DCB_se3_ag3_m_02 - phones	S	113.4065
113.4065	DCB_se3_ag3_m_02 - phones	T	113.4365
113.4365	DCB_se3_ag3_m_02 - phones	M	113.4665
113.4365	DCB_se3_ag3_m_02 - words	me	113.5765
113.4665	DCB_se3_ag3_m_02 - phones	IY1	113.5765
113.5765	DCB_se3_ag3_m_02 - phones	sp	113.6065
113.6065	DCB_se3_ag3_m_02 - phones	D	113.7165
113.6065	DCB_se3_ag3_m_02 - words	wyd	114.3165
113.7165	DCB_se3_ag3_m_02 - phones	AH1	113.7465
113.7465	DCB_se3_ag3_m_02 - phones	B	113.7765
113.7765	DCB_se3_ag3_m_02 - phones	AH0	113.8065
113.8065	DCB_se3_ag3_m_02 - phones	L	113.8365
113.8365	DCB_se3_ag3_m_02 - phones	Y	113.8665
113.8665	DCB_se3_ag3_m_02 - phones	UW0	113.8965
113.8965	DCB_se3_ag3_m_02 - phones	W	113.9965
113.9965	DCB_se3_ag3_m_02 - phones	EY1	114.0765
114.0765	DCB_se3_ag3_m_02 - phones	D	114.1665
114.1665	DCB_se3_ag3_m_02 - phones	IY1	114.3165
114.9975	DCB_int_01 - phones	M	115.1575
114.9975	DCB_int_01 - words	mm	115.1575
115.1575	DCB_int_01 - phones	sp	115.2375
115.4500	DCB_se3_ag3_m_02 - phones	sil	115.4800
115.4800	DCB_se3_ag3_m_02 - phones	Y	115.5700
115.4800	DCB_se3_ag3_m_02 - words	you	115.6300
115.5700	DCB_se3_ag3_m_02 - phones	UW1	115.6300
115.6300	DCB_se3_ag3_m_02 - phones	W	115.6800
115.6300	DCB_se3_ag3_m_02 - words	wanna	115.8100
115.6800	DCB_se3_ag3_m_02 - phones	AA1	115.7300
115.7300	DCB_se3_ag3_m_02 - phones	N	115.7700
115.7700	DCB_se3_ag3_m_02 - phones	AH0	115.8100
115.8100	DCB_se3_ag3_m_02 - phones	N	115.8800
115.8100	DCB_se3_ag3_m_02 - words	know	115.9800
115.8800	DCB_se3_ag3_m_02 - phones	OW1	115.9800
115.9800	DCB_se3_ag3_m_02 - phones	S	116.0700
115.9800	DCB_se3_ag3_m_02 - words	something	116.4200
116.0700	DCB_se3_ag3_m_02 - phones	AH1	116.1600
116.1600	DCB_se3_ag3_m_02 - phones	M	116.2100
116.2100	DCB_se3_ag3_m_02 - phones	TH	116.2400
116.2400	DCB_se3_ag3_m_02 - phones	IH0	116.3100
116.3100	DCB_se3_ag3_m_02 - phones	NG	116.4200
116.4200	DCB_se3_ag3_m_02 - phones	S	116.5500
116.4200	DCB_se3_ag3_m_02 - words	spell	116.7400
116.5500	DCB_se3_ag3_m_02 - phones	P	116.6000
116.6000	DCB_se3_ag3_m_02 - phones	EH1	116.6700
116.6700	DCB_se3_ag3_m_02 - phones	L	116.7400
116.7400	DCB_se3_ag3_m_02 - phones	IH0	116.7700
116.7400	DCB_se3_ag3_m_02 - words	it	116.8000
116.7700	DCB_se3_ag3_m_02 - phones	T	116.8000
116.8000	DCB_se3_ag3_m_02 - phones	AW1	116.9000
116.8000	DCB_se3_ag3_m_02 - words	out	117.0100
116.9000	DCB_se3_ag3_m_02 - phones	T	117.0100
117.9971	DCB_se3_ag3_m_02 - phones	sil	118.0271
118.0271	DCB_se3_ag3_m_02 - phones	AH0	118.0971
118.0271	DCB_se3_ag3_m_02 - words	i'm	118.1371
118.0971	DCB_se3_ag3_m_02 - phones	M	118.1371
118.1371	DCB_se3_ag3_m_02 - phones	S	118.2471
118.1371	DCB_se3_ag3_m_02 - words	sorry	118.4571
118.1704	DCB_int_01 - words	<unk>	118.6704
118.1704	DCB_int_01 - phones	spn	118.6704
118.2471	DCB_se3_ag3_m_02 - phones	AA1	118.3871
118.3871	DCB_se3_ag3_m_02 - phones	R	118.4271
118.4271	DCB_se3_ag3_m_02 - phones	IY0	118.4571
118.4571	DCB_se3_ag3_m_02 - phones	sp	118.6037
118.6037	DCB_se3_ag3_m_02 - phones	SH	118.6937
118.6037	DCB_se3_ag3_m_02 - words	she	118.7237
118.6937	DCB_se3_ag3_m_02 - phones	IY1	118.7237
118.7237	DCB_se3_ag3_m_02 - phones	G	118.7537
118.7237	DCB_se3_ag3_m_02 - words	get	118.8537
118.7537	DCB_se3_ag3_m_02 - phones	IH1	118.8037
118.8037	DCB_se3_ag3_m_02 - phones	T	118.8537
118.8537	DCB_se3_ag3_m_02 - phones	M	118.9437
118.8537	DCB_se3_ag3_m_02 - words	mad	119.1537
118.9437	DCB_se3_ag3_m_02 - phones	AE1	119.1237
119.1237	DCB_se3_ag3_m_02 - phones	D	119.1537
119.1537	DCB_se3_ag3_m_02 - phones	W	119.1837
119.1537	DCB_se3_ag3_m_02 - words	when	119.2637
119.1837	DCB_se3_ag3_m_02 - phones	EH1	119.2137
119.2137	DCB_se3_ag3_m_02 - phones	N	119.2637
119.2637	DCB_se3_ag3_m_02 - words	i	119.3137
119.2637	DCB_se3_ag3_m_02 - phones	AY1	119.3137
119.3137	DCB_se3_ag3_m_02 - phones	T	119.4137
119.3137	DCB_se3_ag3_m_02 - words	tell	119.5137
119.4137	DCB_se3_ag3_m_02 - phones	EH1	119.4837
119.4837	DCB_se3_ag3_m_02 - phones	L	119.5137
119.5137	DCB_se3_ag3_m_02 - phones	HH	119.5437
119.5137	DCB_se3_ag3_m_02 - words	her	119.6337
119.5437	DCB_se3_ag3_m_02 - phones	ER0	119.6337
119.6337	DCB_se3_ag3_m_02 - phones	sp	119.8672
119.8672	DCB_se3_ag3_m_02 - phones	AH1	120.0372
119.8672	DCB_se3_ag3_m_02 - words	uh	120.0372
120.0372	DCB_se3_ag3_m_02 - phones	K	120.1272
120.0372	DCB_se3_ag3_m_02 - words	cause	120.2372
120.1272	DCB_se3_ag3_m_02 - phones	AA1	120.1672
120.1672	DCB_se3_ag3_m_02 - phones	Z	120.2372
120.2372	DCB_se3_ag3_m_02 - phones	SH	120.3272
120.2372	DCB_se3_ag3_m_02 - words	sh-	120.3272
120.3272	DCB_se3_ag3_m_02 - phones	sp	120.4272
120.4272	DCB_se3_ag3_m_02 - phones	HH	120.5072
120.4272	DCB_se3_ag3_m_02 - words	one	120.6472
120.5072	DCB_se3_ag3_m_02 - phones	W	120.5472
120.5472	DCB_se3_ag3_m_02 - phones	AH1	120.6072
120.6072	DCB_se3_ag3_m_02 - phones	N	120.6472
120.6472	DCB_se3_ag3_m_02 - phones	T	120.7572
120.6472	DCB_se3_ag3_m_02 - words	time	120.8672
120.7572	DCB_se3_ag3_m_02 - phones	AY1	120.8372
120.8372	DCB_se3_ag3_m_02 - phones	M	120.8672
120.8672	DCB_se3_ag3_m_02 - phones	SH	120.9572
120.8672	DCB_se3_ag3_m_02 - words	she	121.0072
120.9572	DCB_se3_ag3_m_02 - phones	IY1	121.0072
121.0072	DCB_se3_ag3_m_02 - phones	T	121.1072
121.0072	DCB_se3_ag3_m_02 - words	text	121.3072
121.1072	DCB_se3_ag3_m_02 - phones	EH1	121.1772
121.1772	DCB_se3_ag3_m_02 - phones	K	121.2272
121.2272	DCB_se3_ag3_m_02 - phones	S	121.2572
121.2572	DCB_se3_ag3_m_02 - phones	T	121.3072
121.3072	DCB_se3_ag3_m_02 - phones	M	121.3472
121.3072	DCB_se3_ag3_m_02 - words	me	121.4672
121.3472	DCB_se3_ag3_m_02 - phones	IY1	121.4672
121.8905	DCB_se3_ag3_m_02 - phones	sil	121.9805
121.9805	DCB_se3_ag3_m_02 - phones	D	122.0205
121.9805	DCB_se3_ag3_m_02 - words	wid	122.5905
122.0205	DCB_se3_ag3_m_02 - phones	AH1	122.0505
122.0505	DCB_se3_ag3_m_02 - phones	B	122.0805
122.0805	DCB_se3_ag3_m_02 - phones	AH0	122.1105
122.1105	DCB_se3_ag3_m_02 - phones	L	122.1405
122.1405	DCB_se3_ag3_m_02 - phones	Y	122.1805
122.1805	DCB_se3_ag3_m_02 - phones	UW0	122.2905
122.2905	DCB_se3_ag3_m_02 - phones	AY1	122.3905
122.3905	DCB_se3_ag3_m_02 - phones	D	122.4705
122.4705	DCB_se3_ag3_m_02 - phones	IY1	122.5905
122.5905	DCB_se3_ag3_m_02 - phones	W	122.6905
122.5905	DCB_se3_ag3_m_02 - words	what	122.7805
122.6905	DCB_se3_ag3_m_02 - phones	AH1	122.7305
122.7305	DCB_se3_ag3_m_02 - phones	T	122.7805
122.7805	DCB_se3_ag3_m_02 - phones	D	122.8305
122.7805	DCB_se3_ag3_m_02 - words	wyd	123.4405
122.8305	DCB_se3_ag3_m_02 - phones	AH1	122.8705
122.8705	DCB_se3_ag3_m_02 - phones	B	122.9005
122.9005	DCB_se3_ag3_m_02 - phones	AH0	122.9305
122.9305	DCB_se3_ag3_m_02 - phones	L	122.9605
122.9605	DCB_se3_ag3_m_02 - phones	Y	122.9905
122.9905	DCB_se3_ag3_m_02 - phones	UW0	123.0205
123.0205	DCB_se3_ag3_m_02 - phones	W	123.1105
123.1105	DCB_se3_ag3_m_02 - phones	EY1	123.1405
123.1405	DCB_se3_ag3_m_02 - phones	D	123.2305
123.2305	DCB_se3_ag3_m_02 - phones	IY1	123.4405
124.5594	DCB_se3_ag3_m_02 - phones	S	124.6494
124.5594	DCB_se3_ag3_m_02 - words	so	124.6794
124.6494	DCB_se3_ag3_m_02 - phones	OW1	124.6794
124.6794	DCB_se3_ag3_m_02 - phones	sp	124.7494
124.7494	DCB_se3_ag3_m_02 - words	i	124.7994
124.7494	DCB_se3_ag3_m_02 - phones	AY1	124.7994
124.7994	DCB_se3_ag3_m_02 - phones	W	124.8494
124.7994	DCB_se3_ag3_m_02 - words	was	124.9094
124.8494	DCB_se3_ag3_m_02 - phones	AH0	124.8794
124.8794	DCB_se3_ag3_m_02 - phones	Z	124.9094
124.9094	DCB_se3_ag3_m_02 - phones	L	124.9394
124.9094	DCB_se3_ag3_m_02 - words	like	124.9994
124.9394	DCB_se3_ag3_m_02 - phones	AY1	124.9694
124.9694	DCB_se3_ag3_m_02 - phones	K	124.9994
124.9994	DCB_se3_ag3_m_02 - phones	W	125.0694
124.9994	DCB_se3_ag3_m_02 - words	what	125.1694
125.0694	DCB_se3_ag3_m_02 - phones	AH1	125.1094
125.1094	DCB_se3_ag3_m_02 - phones	T	125.1694
125.1694	DCB_se3_ag3_m_02 - phones	HH	125.2194
125.1694	DCB_se3_ag3_m_02 - words	what	125.3494
125.2194	DCB_se3_ag3_m_02 - phones	W	125.2694
125.2694	DCB_se3_ag3_m_02 - phones	AH1	125.3094
125.3094	DCB_se3_ag3_m_02 - phones	T	125.3494
125.3494	DCB_se3_ag3_m_02 - phones	D	125.3894
125.3494	DCB_se3_ag3_m_02 - words	does	125.4894
125.3894	DCB_se3_ag3_m_02 - phones	IH0	125.4594
125.4594	DCB_se3_ag3_m_02 - phones	Z	125.4894
125.4894	DCB_se3_ag3_m_02 - phones	DH	125.5394
125.4894	DCB_se3_ag3_m_02 - words	that	125.6494
125.5394	DCB_se3_ag3_m_02 - phones	AE1	125.5994
125.5994	DCB_se3_ag3_m_02 - phones	T	125.6494
125.6494	DCB_se3_ag3_m_02 - phones	M	125.6894
125.6494	DCB_se3_ag3_m_02 - words	mean	125.7994
125.6894	DCB_se3_ag3_m_02 - phones	IY1	125.7694
125.7694	DCB_se3_ag3_m_02 - phones	N	125.7994
125.7994	DCB_se3_ag3_m_02 - phones	sp	125.8594
126.5058	DCB_se3_ag3_m_02 - words	i	126.6158
126.5058	DCB_se3_ag3_m_02 - phones	AY1	126.6158
126.6158	DCB_se3_ag3_m_02 - phones	D	126.6458
126.6158	DCB_se3_ag3_m_02 - words	don't	126.7058
126.6458	DCB_se3_ag3_m_02 - phones	OW1	126.6758
126.6758	DCB_se3_ag3_m_02 - phones	N	126.7058
126.7058	DCB_se3_ag3_m_02 - phones	N	126.7358
126.7058	DCB_se3_ag3_m_02 - words	know	126.7658
126.7358	DCB_se3_ag3_m_02 - phones	OW1	126.7658
126.7658	DCB_se3_ag3_m_02 - phones	W	126.7958
126.7658	DCB_se3_ag3_m_02 - words	whatchu	126.9158
126.7958	DCB_se3_ag3_m_02 - phones	AH1	126.8258
126.8258	DCB_se3_ag3_m_02 - phones	CH	126.8858
126.8858	DCB_se3_ag3_m_02 - phones	UW0	126.9158
126.9158	DCB_se3_ag3_m_02 - phones	T	126.9958
126.9158	DCB_se3_ag3_m_02 - words	talking	127.1858
126.9958	DCB_se3_ag3_m_02 - phones	AO1	127.0958
127.0958	DCB_se3_ag3_m_02 - phones	K	127.1258
127.1258	DCB_se3_ag3_m_02 - phones	IH0	127.1558
127.1558	DCB_se3_ag3_m_02 - phones	NG	127.1858
127.1858	DCB_se3_ag3_m_02 - phones	AH0	127.2158
127.1858	DCB_se3_ag3_m_02 - words	about	127.4058
127.2158	DCB_se3_ag3_m_02 - phones	B	127.2658
127.2658	DCB_se3_ag3_m_02 - phones	AW1	127.3358
127.3358	DCB_se3_ag3_m_02 - phones	T	127.4058
128.1750	DCB_se3_ag3_m_02 - phones	sil	128.2050
128.2050	DCB_se3_ag3_m_02 - phones	OW2	128.2650
128.2050	DCB_se3_ag3_m_02 - words	okay	128.4750
128.2650	DCB_se3_ag3_m_02 - phones	K	128.3650
128.3650	DCB_se3_ag3_m_02 - phones	EY1	128.4750
128.4750	DCB_se3_ag3_m_02 - phones	D	128.5550
128.4750	DCB_se3_ag3_m_02 - words	daddy	128.7850
128.5550	DCB_se3_ag3_m_02 - phones	AE1	128.6450
128.6450	DCB_se3_ag3_m_02 - phones	D	128.6950
128.6950	DCB_se3_ag3_m_02 - phones	IY0	128.7850
128.8427	DCB_se3_ag3_m_02 - phones	HH	128.9227
128.8427	DCB_se3_ag3_m_02 - words	what're	129.0727
128.9227	DCB_se3_ag3_m_02 - phones	W	128.9627
128.9627	DCB_se3_ag3_m_02 - phones	AH1	129.0027
129.0027	DCB_se3_ag3_m_02 - phones	T	129.0327
129.0327	DCB_se3_ag3_m_02 - phones	ER0	129.0727
129.0727	DCB_se3_ag3_m_02 - phones	Y	129.1527
129.0727	DCB_se3_ag3_m_02 - words	you	129.2027
129.1527	DCB_se3_ag3_m_02 - phones	UW1	129.2027
129.2027	DCB_se3_ag3_m_02 - phones	D	129.2427
129.2027	DCB_se3_ag3_m_02 - words	do	129.3427
129.2427	DCB_se3_ag3_m_02 - phones	UW1	129.3427
129.3427	DCB_se3_ag3_m_02 - phones	spn	129.7627
129.3427	DCB_se3_ag3_m_02 - words	<unk>	129.7627
129.7627	DCB_se3_ag3_m_02 - phones	HH	129.7927
129.7627	DCB_se3_ag3_m_02 - words	what're	129.9327
129.7927	DCB_se3_ag3_m_02 - phones	W	129.8327
129.8327	DCB_se3_ag3_m_02 - phones	AH1	129.8627
129.8627	DCB_se3_ag3_m_02 - phones	T	129.9027
129.9027	DCB_se3_ag3_m_02 - phones	ER0	129.9327
129.9327	DCB_se3_ag3_m_02 - phones	Y	129.9927
129.9327	DCB_se3_ag3_m_02 - words	you	130.0327
129.9927	DCB_se3_ag3_m_02 - phones	UW1	130.0327
130.0327	DCB_se3_ag3_m_02 - phones	D	130.1027
130.0327	DCB_se3_ag3_m_02 - words	doing	130.3027
130.1027	DCB_se3_ag3_m_02 - phones	UW1	130.2427
130.2427	DCB_se3_ag3_m_02 - phones	IH0	130.2727
130.2727	DCB_se3_ag3_m_02 - phones	NG	130.3027
130.3027	DCB_se3_ag3_m_02 - phones	sp	130.3527
130.5840	DCB_int_01 - phones	sil	130.6340
130.6340	DCB_int_01 - words	<unk>	130.6740
130.6340	DCB_int_01 - phones	spn	130.6740
130.6740	DCB_int_01 - phones	sp	133.2824
131.1645	DCB_se3_ag3_m_02 - phones	DH	131.2345
131.1645	DCB_se3_ag3_m_02 - words	they	131.2945
131.2345	DCB_se3_ag3_m_02 - phones	EY1	131.2945
131.2945	DCB_se3_ag3_m_02 - phones	G	131.3545
131.2945	DCB_se3_ag3_m_02 - words	getting	131.4745
131.3545	DCB_se3_ag3_m_02 - phones	EH1	131.3845
131.3845	DCB_se3_ag3_m_02 - phones	T	131.4145
131.4145	DCB_se3_ag3_m_02 - phones	IH0	131.4445
131.4445	DCB_se3_ag3_m_02 - phones	NG	131.4745
131.4745	DCB_se3_ag3_m_02 - phones	L	131.5045
131.4745	DCB_se3_ag3_m_02 - words	la	131.6145
131.5045	DCB_se3_ag3_m_02 - phones	AA1	131.6145
131.6145	DCB_se3_ag3_m_02 - words	i	131.7345
131.6145	DCB_se3_ag3_m_02 - phones	AY1	131.7345
131.7345	DCB_se3_ag3_m_02 - phones	TH	131.7745
131.7345	DCB_se3_ag3_m_02 - words	think	131.8845
131.7745	DCB_se3_ag3_m_02 - phones	IH1	131.8245
131.8245	DCB_se3_ag3_m_02 - phones	NG	131.8545
131.8545	DCB_se3_ag3_m_02 - phones	K	131.8845
131.8845	DCB_se3_ag3_m_02 - phones	DH	131.9145
131.8845	DCB_se3_ag3_m_02 - words	their	131.9945
131.9145	DCB_se3_ag3_m_02 - phones	EH1	131.9445
131.9445	DCB_se3_ag3_m_02 - phones	R	131.9945
131.9945	DCB_se3_ag3_m_02 - phones	S	132.0745
131.9945	DCB_se3_ag3_m_02 - words	speech	132.2545
132.0745	DCB_se3_ag3_m_02 - phones	P	132.1345
132.1345	DCB_se3_ag3_m_02 - phones	IY1	132.2245
132.2245	DCB_se3_ag3_m_02 - phones	CH	132.2545
132.2545	DCB_se3_ag3_m_02 - phones	IH0	132.2945
132.2545	DCB_se3_ag3_m_02 - words	is	132.3545
132.2945	DCB_se3_ag3_m_02 - phones	Z	132.3545
132.3545	DCB_se3_ag3_m_02 - phones	G	132.3845
132.3545	DCB_se3_ag3_m_02 - words	getting	132.5045
132.3845	DCB_se3_ag3_m_02 - phones	IH1	132.4145
132.4145	DCB_se3_ag3_m_02 - phones	T	132.4445
132.4445	DCB_se3_ag3_m_02 - phones	IH0	132.4745
132.4745	DCB_se3_ag3_m_02 - phones	NG	132.5045
132.5045	DCB_se3_ag3_m_02 - phones	L	132.5545
132.5045	DCB_se3_ag3_m_02 - words	lazy	132.8145
132.5545	DCB_se3_ag3_m_02 - phones	EY1	132.6845
132.6845	DCB_se3_ag3_m_02 - phones	Z	132.7845
132.7845	DCB_se3_ag3_m_02 - phones	IY0	132.8145
132.8145	DCB_se3_ag3_m_02 - phones	DH	132.8645
132.8145	DCB_se3_ag3_m_02 - words	though	132.8945
132.8645	DCB_se3_ag3_m_02 - phones	OW1	132.8945
132.8945	DCB_se3_ag3_m_02 - phones	sp	133.9133
133.2824	DCB_int_01 - phones	Y	133.3824
133.2824	DCB_int_01 - words	yeah	133.5224
133.3824	DCB_int_01 - phones	AE1	133.5224
133.5224	DCB_int_01 - phones	sp	135.0194
133.9133	DCB_se3_ag3_m_02 - phones	R	134.0033
133.9133	DCB_se3_ag3_m_02 - words	really	134.1433
134.0033	DCB_se3_ag3_m_02 - phones	IH1	134.0433
134.0433	DCB_se3_ag3_m_02 - phones	L	134.1033
134.1033	DCB_se3_ag3_m_02 - phones	IY0	134.1433
134.1433	DCB_se3_ag3_m_02 - phones	L	134.2133
134.1433	DCB_se3_ag3_m_02 - words	lazy	134.4333
134.2133	DCB_se3_ag3_m_02 - phones	EY1	134.3033
134.3033	DCB_se3_ag3_m_02 - phones	Z	134.4033
134.4033	DCB_se3_ag3_m_02 - phones	IY0	134.4333
134.4333	DCB_se3_ag3_m_02 - phones	sp	140.6316
135.0194	DCB_int_01 - phones	L	135.0494
135.0194	DCB_int_01 - words	let	135.1094
135.0494	DCB_int_01 - phones	EH1	135.0794
135.0794	DCB_int_01 - phones	T	135.1094
135.1094	DCB_int_01 - phones	M	135.1494
135.1094	DCB_int_01 - words	me	135.2994
135.1494	DCB_int_01 - phones	IY1	135.2994
135.3599	DCB_int_01 - phones	sil	135.3899
135.3899	DCB_int_01 - phones	G	135.4799
135.3899	DCB_int_01 - words	give	135.5799
135.4799	DCB_int_01 - phones	IH1	135.5199
135.5199	DCB_int_01 - phones	V	135.5799
135.5799	DCB_int_01 - phones	Y	135.6399
135.5799	DCB_int_01 - words	you	135.7099
135.6399	DCB_int_01 - phones	UW1	135.7099
135.7099	DCB_int_01 - phones	AH0	135.7499
135.7099	DCB_int_01 - words	a	135.7499
135.7499	DCB_int_01 - phones	K	135.8399
135.7499	DCB_int_01 - words	couple	136.0799
135.8399	DCB_int_01 - phones	AH1	135.8899
135.8899	DCB_int_01 - phones	P	135.9599
135.9599	DCB_int_01 - phones	AH0	135.9999
135.9999	DCB_int_01 - phones	L	136.0799
136.0799	DCB_int_01 - phones	T	136.1199
136.0799	DCB_int_01 - words	tell	136.2199
136.1199	DCB_int_01 - phones	EH1	136.1699
136.1699	DCB_int_01 - phones	L	136.2199
136.2199	DCB_int_01 - phones	M	136.2699
136.2199	DCB_int_01 - words	me	136.2999
136.2699	DCB_int_01 - phones	IY1	136.2999
136.2999	DCB_int_01 - phones	IH0	136.3299
136.2999	DCB_int_01 - words	if	136.3799
136.3299	DCB_int_01 - phones	F	136.3799
136.3799	DCB_int_01 - phones	Y	136.4299
136.3799	DCB_int_01 - words	you	136.4999
136.4299	DCB_int_01 - phones	UW1	136.4999
136.4999	DCB_int_01 - phones	N	136.5499
136.4999	DCB_int_01 - words	know	136.6599
136.5499	DCB_int_01 - phones	OW1	136.6599
136.6599	DCB_int_01 - phones	IH0	136.7599
136.6599	DCB_int_01 - words	if	136.8299
136.7599	DCB_int_01 - phones	F	136.8299
136.8299	DCB_int_01 - phones	Y	136.8699
136.8299	DCB_int_01 - words	you	136.9099
136.8699	DCB_int_01 - phones	UW1	136.9099
136.9099	DCB_int_01 - phones	Y	137.0499
136.9099	DCB_int_01 - words	use	137.2399
137.0499	DCB_int_01 - phones	UW1	137.1699
137.1699	DCB_int_01 - phones	Z	137.2399
137.2399	DCB_int_01 - phones	DH	137.2799
137.2399	DCB_int_01 - words	them	137.3999
137.2799	DCB_int_01 - phones	AH0	137.3199
137.3199	DCB_int_01 - phones	M	137.3999
137.3999	DCB_int_01 - phones	ER0	137.4599
137.3999	DCB_int_01 - words	or	137.4599
137.4599	DCB_int_01 - phones	IH0	137.5099
137.4599	DCB_int_01 - words	if	137.5799
137.5099	DCB_int_01 - phones	F	137.5799
137.5799	DCB_int_01 - phones	Y	137.6299
137.5799	DCB_int_01 - words	you	137.6699
137.6299	DCB_int_01 - phones	UW1	137.6699
137.6699	DCB_int_01 - phones	N	137.7199
137.6699	DCB_int_01 - words	know	137.7499
137.7199	DCB_int_01 - phones	OW1	137.7499
137.7499	DCB_int_01 - phones	W	137.7799
137.7499	DCB_int_01 - words	what	137.8799
137.7799	DCB_int_01 - phones	AH1	137.8099
137.8099	DCB_int_01 - phones	T	137.8799
137.8799	DCB_int_01 - phones	DH	137.9199
137.8799	DCB_int_01 - words	they	138.0099
137.9199	DCB_int_01 - phones	EY1	138.0099
138.0099	DCB_int_01 - phones	M	138.1199
138.0099	DCB_int_01 - words	mean	138.3799
138.1199	DCB_int_01 - phones	IY1	138.2899
138.2899	DCB_int_01 - phones	N	138.3799
138.3799	DCB_int_01 - words	or	138.6299
138.3799	DCB_int_01 - phones	ER0	138.6299
138.6299	DCB_int_01 - phones	sp	139.0182
139.0182	DCB_int_01 - phones	AH1	139.1582
139.0182	DCB_int_01 - words	um	139.3682
139.1582	DCB_int_01 - phones	M	139.3682
139.3682	DCB_int_01 - phones	sp	139.5482
139.5482	DCB_int_01 - phones	B	139.6082
139.5482	DCB_int_01 - words	bama	139.8682
139.6082	DCB_int_01 - phones	AE1	139.7482
139.7482	DCB_int_01 - phones	M	139.8082
139.8082	DCB_int_01 - phones	AH0	139.8682
139.8682	DCB_int_01 - phones	sp	139.9282
140.6316	DCB_se3_ag3_m_02 - phones	OW1	140.7416
140.6316	DCB_se3_ag3_m_02 - words	oh	140.7416
140.7416	DCB_se3_ag3_m_02 - phones	sp	140.7816
140.7816	DCB_se3_ag3_m_02 - phones	P	140.9116
140.7816	DCB_se3_ag3_m_02 - words	psh	140.9816
140.9116	DCB_se3_ag3_m_02 - phones	SH	140.9816
140.9816	DCB_se3_ag3_m_02 - phones	sp	141.0216
141.0216	DCB_se3_ag3_m_02 - phones	HH	141.1116
141.0216	DCB_se3_ag3_m_02 - words	what	141.2716
141.1116	DCB_se3_ag3_m_02 - phones	W	141.1516
141.1516	DCB_se3_ag3_m_02 - phones	AH1	141.2116
141.2116	DCB_se3_ag3_m_02 - phones	T	141.2716
141.2716	DCB_se3_ag3_m_02 - phones	sp	141.3916
141.3916	DCB_se3_ag3_m_02 - phones	W	141.4616
141.3916	DCB_se3_ag3_m_02 - words	without	141.6416
141.4616	DCB_se3_ag3_m_02 - phones	IH0	141.5016
141.5016	DCB_se3_ag3_m_02 - phones	TH	141.5516
141.5516	DCB_se3_ag3_m_02 - phones	AW1	141.6016
141.6016	DCB_se3_ag3_m_02 - phones	T	141.6416
141.6416	DCB_se3_ag3_m_02 - phones	AH0	141.6716
141.6416	DCB_se3_ag3_m_02 - words	a	141.6716
141.6716	DCB_se3_ag3_m_02 - phones	D	141.7316
141.6716	DCB_se3_ag3_m_02 - words	doubt	141.8716
141.7316	DCB_se3_ag3_m_02 - phones	AW1	141.8416
141.8416	DCB_se3_ag3_m_02 - phones	T	141.8716
141.8716	DCB_se3_ag3_m_02 - phones	sp	141.9016
141.9016	DCB_se3_ag3_m_02 - phones	G	142.0216
141.9016	DCB_se3_ag3_m_02 - words	grew	142.0916
142.0216	DCB_se3_ag3_m_02 - phones	R	142.0516
142.0516	DCB_se3_ag3_m_02 - phones	UW1	142.0916
142.0916	DCB_se3_ag3_m_02 - phones	AH1	142.1816
142.0916	DCB_se3_ag3_m_02 - words	up	142.2516
142.1816	DCB_se3_ag3_m_02 - phones	P	142.2516
142.2516	DCB_se3_ag3_m_02 - phones	S	142.3216
142.2516	DCB_se3_ag3_m_02 - words	saying	142.4116
142.3216	DCB_se3_ag3_m_02 - phones	EY1	142.3516
142.3516	DCB_se3_ag3_m_02 - phones	IH0	142.3816
142.3816	DCB_se3_ag3_m_02 - phones	NG	142.4116
142.4116	DCB_se3_ag3_m_02 - phones	DH	142.4416
142.4116	DCB_se3_ag3_m_02 - words	that	142.5116
142.4416	DCB_se3_ag3_m_02 - phones	AH0	142.4716
142.4716	DCB_se3_ag3_m_02 - phones	T	142.5116
142.5116	DCB_se3_ag3_m_02 - phones	W	142.5816
142.5116	DCB_se3_ag3_m_02 - words	word	142.7616
142.5816	DCB_se3_ag3_m_02 - phones	ER1	142.6916
142.6916	DCB_se3_ag3_m_02 - phones	D	142.7616
143.0231	DCB_int_01 - phones	HH	143.0831
143.0231	DCB_int_01 - words	what	143.1831
143.0831	DCB_int_01 - phones	W	143.1231
143.1231	DCB_int_01 - phones	AH1	143.1531
143.1531	DCB_int_01 - phones	T	143.1831
143.1831	DCB_int_01 - phones	D	143.2131
143.1831	DCB_int_01 - words	does	143.2731
143.2131	DCB_int_01 - phones	IH0	143.2431
143.2431	DCB_int_01 - phones	Z	143.2731
143.2731	DCB_int_01 - phones	IH0	143.3031
143.2731	DCB_int_01 - words	it	143.3331
143.3031	DCB_int_01 - phones	T	143.3331
143.3331	DCB_int_01 - phones	M	143.3731
143.3331	DCB_int_01 - words	mean	143.5031
143.3731	DCB_int_01 - phones	IY1	143.4731
143.4731	DCB_int_01 - phones	N	143.5031
143.5031	DCB_int_01 - phones	sp	143.5531
143.9184	DCB_se3_ag3_m_02 - phones	sil	143.9584
143.9584	DCB_se3_ag3_m_02 - phones	AH1	144.4984
143.9584	DCB_se3_ag3_m_02 - words	uh	144.4984
144.4984	DCB_se3_ag3_m_02 - phones	IH1	144.5484
144.4984	DCB_se3_ag3_m_02 - words	it	144.5784
144.5484	DCB_se3_ag3_m_02 - phones	T	144.5784
144.5784	DCB_se3_ag3_m_02 - phones	M	144.6584
144.5784	DCB_se3_ag3_m_02 - words	means	145.0184
144.6584	DCB_se3_ag3_m_02 - phones	IY1	144.8384
144.8384	DCB_se3_ag3_m_02 - phones	N	144.8884
144.8884	DCB_se3_ag3_m_02 - phones	Z	145.0184
145.0812	DCB_se3_ag3_m_02 - phones	sil	145.1112
145.1112	DCB_se3_ag3_m_02 - phones	N	145.2012
145.1112	DCB_se3_ag3_m_02 - words	know	145.3612
145.2012	DCB_se3_ag3_m_02 - phones	OW1	145.3612
145.3612	DCB_se3_ag3_m_02 - phones	B	145.4812
145.3612	DCB_se3_ag3_m_02 - words	bama	145.7112
145.4812	DCB_se3_ag3_m_02 - phones	AE1	145.5812
145.5812	DCB_se3_ag3_m_02 - phones	M	145.6412
145.6412	DCB_se3_ag3_m_02 - phones	AH0	145.7112
145.7112	DCB_se3_ag3_m_02 - phones	K	145.7512
145.7112	DCB_se3_ag3_m_02 - words	could	145.8412
145.7512	DCB_se3_ag3_m_02 - phones	UH1	145.7812
145.7812	DCB_se3_ag3_m_02 - phones	D	145.8412
145.8412	DCB_se3_ag3_m_02 - phones	B	145.8912
145.8412	DCB_se3_ag3_m_02 - words	be	146.0512
145.8912	DCB_se3_ag3_m_02 - phones	IY1	146.0512
146.0512	DCB_se3_ag3_m_02 - phones	DH	146.0812
146.0512	DCB_se3_ag3_m_02 - words	the	146.1312
146.0812	DCB_se3_ag3_m_02 - phones	AH0	146.1312
146.1312	DCB_se3_ag3_m_02 - phones	W	146.2112
146.1312	DCB_se3_ag3_m_02 - words	way	146.2712
146.2112	DCB_se3_ag3_m_02 - phones	EY1	146.2712
146.2712	DCB_se3_ag3_m_02 - phones	Y	146.3512
146.2712	DCB_se3_ag3_m_02 - words	you	146.3912
146.3512	DCB_se3_ag3_m_02 - phones	UW1	146.3912
146.3912	DCB_se3_ag3_m_02 - phones	D	146.5112
146.3912	DCB_se3_ag3_m_02 - words	dress	146.9812
146.5112	DCB_se3_ag3_m_02 - phones	R	146.5712
146.5712	DCB_se3_ag3_m_02 - phones	EH1	146.7012
146.7012	DCB_se3_ag3_m_02 - phones	S	146.9812
147.7655	DCB_se3_ag3_m_02 - phones	AO1	147.8655
147.7655	DCB_se3_ag3_m_02 - words	or	147.9355
147.8655	DCB_se3_ag3_m_02 - phones	R	147.9355
147.9355	DCB_se3_ag3_m_02 - phones	Y	147.9855
147.9355	DCB_se3_ag3_m_02 - words	you	148.0455
147.9855	DCB_se3_ag3_m_02 - phones	UW1	148.0455
148.0455	DCB_se3_ag3_m_02 - phones	S	148.1655
148.0455	DCB_se3_ag3_m_02 - words	say	148.2555
148.1655	DCB_se3_ag3_m_02 - phones	EY1	148.2555
148.2555	DCB_se3_ag3_m_02 - phones	S	148.3555
148.2555	DCB_se3_ag3_m_02 - words	something	148.5355
148.3555	DCB_se3_ag3_m_02 - phones	AH1	148.3855
148.3855	DCB_se3_ag3_m_02 - phones	M	148.4155
148.4155	DCB_se3_ag3_m_02 - phones	TH	148.4555
148.4555	DCB_se3_ag3_m_02 - phones	IH0	148.4855
148.4855	DCB_se3_ag3_m_02 - phones	NG	148.5355
148.5355	DCB_se3_ag3_m_02 - phones	S	148.6655
148.5355	DCB_se3_ag3_m_02 - words	stupid	149.0255
148.6655	DCB_se3_ag3_m_02 - phones	T	148.7155
148.7155	DCB_se3_ag3_m_02 - phones	UW1	148.7955
148.7955	DCB_se3_ag3_m_02 - phones	P	148.8755
148.8755	DCB_se3_ag3_m_02 - phones	AH0	148.9555
148.9555	DCB_se3_ag3_m_02 - phones	D	149.0255
149.8073	DCB_se3_ag3_m_02 - phones	sil	149.8473
149.8473	DCB_se3_ag3_m_02 - phones	B	149.9573
149.8473	DCB_se3_ag3_m_02 - words	bama	150.1573
149.9573	DCB_se3_ag3_m_02 - phones	AE1	150.0573
150.0573	DCB_se3_ag3_m_02 - phones	M	150.0973
150.0973	DCB_se3_ag3_m_02 - phones	AH0	150.1573
150.1573	DCB_se3_ag3_m_02 - phones	Y	150.2773
150.1573	DCB_se3_ag3_m_02 - words	used	150.4273
150.2773	DCB_se3_ag3_m_02 - phones	UW1	150.3473
150.3473	DCB_se3_ag3_m_02 - phones	Z	150.3973
150.3973	DCB_se3_ag3_m_02 - phones	D	150.4273
150.4273	DCB_se3_ag3_m_02 - phones	T	150.4573
150.4273	DCB_se3_ag3_m_02 - words	to	150.5273
150.4573	DCB_se3_ag3_m_02 - phones	IH0	150.5273
150.5273	DCB_se3_ag3_m_02 - phones	B	150.5773
150.5273	DCB_se3_ag3_m_02 - words	be	150.6473
150.5773	DCB_se3_ag3_m_02 - phones	IY1	150.6473
150.6473	DCB_se3_ag3_m_02 - phones	DH	150.6773
150.6473	DCB_se3_ag3_m_02 - words	the	150.7073
150.6773	DCB_se3_ag3_m_02 - phones	IY0	150.7073
150.7073	DCB_se3_ag3_m_02 - phones	W	150.7973
150.7073	DCB_se3_ag3_m_02 - words	way	150.8673
150.7973	DCB_se3_ag3_m_02 - phones	EY1	150.8673
150.8673	DCB_se3_ag3_m_02 - phones	Y	150.9173
150.8673	DCB_se3_ag3_m_02 - words	you	150.9573
150.9173	DCB_se3_ag3_m_02 - phones	UW1	150.9573
150.9573	DCB_se3_ag3_m_02 - phones	D	151.0373
150.9573	DCB_se3_ag3_m_02 - words	dressed	151.2873
151.0373	DCB_se3_ag3_m_02 - phones	R	151.0873
151.0873	DCB_se3_ag3_m_02 - phones	EH1	151.1773
151.1773	DCB_se3_ag3_m_02 - phones	S	151.2573
151.2573	DCB_se3_ag3_m_02 - phones	T	151.2873
151.2873	DCB_se3_ag3_m_02 - phones	DH	151.3373
151.2873	DCB_se3_ag3_m_02 - words	though	151.4473
151.3373	DCB_se3_ag3_m_02 - phones	OW1	151.4473
151.4473	DCB_se3_ag3_m_02 - phones	sp	151.4773
151.4773	DCB_se3_ag3_m_02 - phones	B	151.5273
151.4773	DCB_se3_ag3_m_02 - words	but	151.6073
151.5273	DCB_se3_ag3_m_02 - phones	AH1	151.5773
151.5773	DCB_se3_ag3_m_02 - phones	T	151.6073
151.6073	DCB_se3_ag3_m_02 - phones	N	151.7473
151.6073	DCB_se3_ag3_m_02 - words	now	152.1373
151.7473	DCB_se3_ag3_m_02 - phones	AW1	152.1373
152.8401	DCB_se3_ag3_m_02 - phones	IH1	152.9201
152.8401	DCB_se3_ag3_m_02 - words	if	152.9801
152.9201	DCB_se3_ag3_m_02 - phones	F	152.9801
152.9801	DCB_se3_ag3_m_02 - phones	Y	153.0201
152.9801	DCB_se3_ag3_m_02 - words	you	153.0501
153.0201	DCB_se3_ag3_m_02 - phones	UW1	153.0501
153.0501	DCB_se3_ag3_m_02 - phones	D	153.1201
153.0501	DCB_se3_ag3_m_02 - words	do	153.2201
153.1201	DCB_se3_ag3_m_02 - phones	UW1	153.2201
153.2201	DCB_se3_ag3_m_02 - phones	S	153.3201
153.2201	DCB_se3_ag3_m_02 - words	something	153.5801
153.3201	DCB_se3_ag3_m_02 - phones	AH1	153.3901
153.3901	DCB_se3_ag3_m_02 - phones	M	153.4401
153.4401	DCB_se3_ag3_m_02 - phones	TH	153.4901
153.4901	DCB_se3_ag3_m_02 - phones	IH0	153.5301
153.5301	DCB_se3_ag3_m_02 - phones	NG	153.5801
153.5801	DCB_se3_ag3_m_02 - phones	S	153.6801
153.5801	DCB_se3_ag3_m_02 - words	so	153.7301
153.6801	DCB_se3_ag3_m_02 - phones	OW1	153.7301
153.7301	DCB_se3_ag3_m_02 - phones	L	153.7901
153.7301	DCB_se3_ag3_m_02 - words	like	153.9001
153.7901	DCB_se3_ag3_m_02 - phones	AY1	153.8701
153.8701	DCB_se3_ag3_m_02 - phones	K	153.9001
153.9001	DCB_se3_ag3_m_02 - phones	IH0	153.9301
153.9001	DCB_se3_ag3_m_02 - words	if	153.9601
153.9301	DCB_se3_ag3_m_02 - phones	F	153.9601
153.9601	DCB_se3_ag3_m_02 - phones	Y	154.0101
153.9601	DCB_se3_ag3_m_02 - words	you	154.1001
154.0101	DCB_se3_ag3_m_02 - phones	UW1	154.1001
154.1001	DCB_se3_ag3_m_02 - phones	AH1	154.4001
154.1001	DCB_se3_ag3_m_02 - words	um	154.6201
154.4001	DCB_se3_ag3_m_02 - phones	M	154.6201
156.6006	DCB_se3_ag3_m_02 - phones	Y	156.6806
156.6006	DCB_se3_ag3_m_02 - words	you	156.7406
156.6806	DCB_se3_ag3_m_02 - phones	UW1	156.7406
156.7406	DCB_se3_ag3_m_02 - phones	S	156.8806
156.7406	DCB_se3_ag3_m_02 - words	snitch	157.0606
156.8806	DCB_se3_ag3_m_02 - phones	N	156.9306
156.9306	DCB_se3_ag3_m_02 - phones	IH1	156.9806
156.9806	DCB_se3_ag3_m_02 - phones	CH	157.0606
157.0606	DCB_se3_ag3_m_02 - phones	AA1	157.0906
157.0606	DCB_se3_ag3_m_02 - words	on	157.1306
157.0906	DCB_se3_ag3_m_02 - phones	N	157.1306
157.1306	DCB_se3_ag3_m_02 - phones	S	157.2206
157.1306	DCB_se3_ag3_m_02 - words	somebody	157.5606
157.2206	DCB_se3_ag3_m_02 - phones	AH1	157.2606
157.2606	DCB_se3_ag3_m_02 - phones	M	157.3106
157.3106	DCB_se3_ag3_m_02 - phones	B	157.3606
157.3606	DCB_se3_ag3_m_02 - phones	AA2	157.4906
157.4906	DCB_se3_ag3_m_02 - phones	D	157.5306
157.5306	DCB_se3_ag3_m_02 - phones	IY0	157.5606
157.5606	DCB_se3_ag3_m_02 - phones	AH0	157.5906
157.5606	DCB_se3_ag3_m_02 - words	i'm	157.6206
157.5906	DCB_se3_ag3_m_02 - phones	M	157.6206
157.6206	DCB_se3_ag3_m_02 - phones	sp	157.6506
157.6506	DCB_se3_ag3_m_02 - phones	S	157.7306
157.6506	DCB_se3_ag3_m_02 - words	saying	157.8206
157.7306	DCB_se3_ag3_m_02 - phones	EY1	157.7606
157.7606	DCB_se3_ag3_m_02 - phones	IH0	157.7906
157.7906	DCB_se3_ag3_m_02 - phones	NG	157.8206
157.8206	DCB_se3_ag3_m_02 - phones	M	157.8506
157.8206	DCB_se3_ag3_m_02 - words	man	157.9406
157.8506	DCB_se3_ag3_m_02 - phones	AE1	157.9106
157.9106	DCB_se3_ag3_m_02 - phones	N	157.9406
157.9406	DCB_se3_ag3_m_02 - phones	sp	157.9706
157.9706	DCB_se3_ag3_m_02 - phones	Y	158.0006
157.9706	DCB_se3_ag3_m_02 - words	you	158.0306
158.0006	DCB_se3_ag3_m_02 - phones	UW1	158.0306
158.0306	DCB_se3_ag3_m_02 - phones	AH0	158.1506
158.0306	DCB_se3_ag3_m_02 - words	a	158.1506
158.1506	DCB_se3_ag3_m_02 - phones	B	158.2406
158.1506	DCB_se3_ag3_m_02 - words	bama	158.4706
158.2406	DCB_se3_ag3_m_02 - phones	AE1	158.3806
158.3806	DCB_se3_ag3_m_02 - phones	M	158.4406
158.4406	DCB_se3_ag3_m_02 - phones	AH0	158.4706
158.4706	DCB_se3_ag3_m_02 - phones	M	158.5706
158.4706	DCB_se3_ag3_m_02 - words	man	158.7506
158.5706	DCB_se3_ag3_m_02 - phones	AE1	158.6706
158.6706	DCB_se3_ag3_m_02 - phones	N	158.7506
160.2566	DCB_int_01 - phones	AH1	160.4366
160.2566	DCB_int_01 - words	um	160.4966
160.3981	DCB_se3_ag3_m_02 - phones	IH0	160.4681
160.3981	DCB_se3_ag3_m_02 - words	it	160.4981
160.4366	DCB_int_01 - phones	M	160.4966
160.4681	DCB_se3_ag3_m_02 - phones	T	160.4981
160.4966	DCB_int_01 - phones	sp	165.0561
160.4981	DCB_se3_ag3_m_02 - words	s	160.5381
160.4981	DCB_se3_ag3_m_02 - phones	Z	160.5381
160.5381	DCB_se3_ag3_m_02 - phones	DH	160.5781
160.5381	DCB_se3_ag3_m_02 - words	the	160.6081
160.5781	DCB_se3_ag3_m_02 - phones	AH0	160.6081
160.6081	DCB_se3_ag3_m_02 - phones	W	160.6681
160.6081	DCB_se3_ag3_m_02 - words	way	160.7281
160.6681	DCB_se3_ag3_m_02 - phones	EY1	160.7281
160.7281	DCB_se3_ag3_m_02 - phones	Y	160.7981
160.7281	DCB_se3_ag3_m_02 - words	you	160.8281
160.7981	DCB_se3_ag3_m_02 - phones	UW1	160.8281
160.8281	DCB_se3_ag3_m_02 - phones	D	160.9181
160.8281	DCB_se3_ag3_m_02 - words	dress	161.1881
160.9181	DCB_se3_ag3_m_02 - phones	R	160.9781
160.9781	DCB_se3_ag3_m_02 - phones	EH1	161.0781
161.0781	DCB_se3_ag3_m_02 - phones	S	161.1881
161.1881	DCB_se3_ag3_m_02 - phones	AE1	161.2581
161.1881	DCB_se3_ag3_m_02 - words	and	161.3681
161.2581	DCB_se3_ag3_m_02 - phones	N	161.2881
161.2881	DCB_se3_ag3_m_02 - phones	D	161.3681
161.3681	DCB_se3_ag3_m_02 - phones	AY1	161.4481
161.3681	DCB_se3_ag3_m_02 - words	i	161.4481
161.4481	DCB_se3_ag3_m_02 - phones	G	161.4881
161.4481	DCB_se3_ag3_m_02 - words	guess	161.6981
161.4881	DCB_se3_ag3_m_02 - phones	EH1	161.5681
161.5681	DCB_se3_ag3_m_02 - phones	S	161.6981
161.6981	DCB_se3_ag3_m_02 - phones	JH	161.8381
161.6981	DCB_se3_ag3_m_02 - words	j-	161.8381
161.8381	DCB_se3_ag3_m_02 - phones	sp	161.9581
161.9581	DCB_se3_ag3_m_02 - phones	S	162.0981
161.9581	DCB_se3_ag3_m_02 - words	some	162.2181
162.0981	DCB_se3_ag3_m_02 - phones	AH1	162.1381
162.1381	DCB_se3_ag3_m_02 - phones	M	162.2181
162.2181	DCB_se3_ag3_m_02 - phones	sp	162.2881
162.2881	DCB_se3_ag3_m_02 - phones	AH1	162.4581
162.2881	DCB_se3_ag3_m_02 - words	uh	162.4581
162.4581	DCB_se3_ag3_m_02 - phones	W	162.6081
162.4581	DCB_se3_ag3_m_02 - words	whatever	162.8281
162.6081	DCB_se3_ag3_m_02 - phones	AH2	162.6481
162.6481	DCB_se3_ag3_m_02 - phones	T	162.6781
162.6781	DCB_se3_ag3_m_02 - phones	EH1	162.7181
162.7181	DCB_se3_ag3_m_02 - phones	V	162.7581
162.7581	DCB_se3_ag3_m_02 - phones	ER0	162.8281
162.8281	DCB_se3_ag3_m_02 - phones	AE1	162.9981
162.8281	DCB_se3_ag3_m_02 - words	action	163.2381
162.9981	DCB_se3_ag3_m_02 - phones	K	163.0781
163.0781	DCB_se3_ag3_m_02 - phones	SH	163.1181
163.1181	DCB_se3_ag3_m_02 - phones	AH0	163.1681
163.1681	DCB_se3_ag3_m_02 - phones	N	163.2381
163.2381	DCB_se3_ag3_m_02 - phones	Y	163.3481
163.2381	DCB_se3_ag3_m_02 - words	you	163.3781
163.3481	DCB_se3_ag3_m_02 - phones	UW1	163.3781
163.3781	DCB_se3_ag3_m_02 - phones	D	163.4481
163.3781	DCB_se3_ag3_m_02 - words	do	163.4881
163.4481	DCB_se3_ag3_m_02 - phones	UW1	163.4881
163.4881	DCB_se3_ag3_m_02 - phones	sp	163.5181
[truncated: 3,599 more rows]
