# Supplementary material for: Considering Performance in the Automated and Manual Coding of Sociolinguistic Variables: Lessons From Variable (ING)
Source: Front Artif Intell. 2021 Apr 29;4:648543. doi: 10.3389/frai.2021.648543 (PMC8117961; doi:10.3389/frai.2021.648543)
Supplement: Supplementary file 4 [file Data_Sheet_4.ZIP › CORAAL_Aligned_as_Tables/DCA_se2_ag1_f_05_1_txout.txt]

tmin	tier	text	tmax
0.4654	DCA_int_02 - phones	sil	0.5154
0.5154	DCA_int_02 - phones	OW2	0.6154
0.5154	DCA_int_02 - words	okay	0.9554
0.6154	DCA_int_02 - phones	K	0.7154
0.7154	DCA_int_02 - phones	EY1	0.9554
0.9554	DCA_int_02 - words	uh	1.5254
0.9554	DCA_int_02 - phones	AH1	1.5254
2.1635	DCA_int_02 - phones	sil	2.2035
2.2035	DCA_int_02 - phones	T	2.2835
2.2035	DCA_int_02 - words	tell	2.4335
2.2835	DCA_int_02 - phones	EH1	2.3435
2.3435	DCA_int_02 - phones	L	2.4335
2.4335	DCA_int_02 - phones	M	2.5435
2.4335	DCA_int_02 - words	me	2.5735
2.5435	DCA_int_02 - phones	IY1	2.5735
2.5735	DCA_int_02 - phones	sp	2.7435
3.7395	DCA_int_02 - phones	W	3.8495
3.7395	DCA_int_02 - words	when	3.9495
3.8495	DCA_int_02 - phones	EH1	3.9095
3.9095	DCA_int_02 - phones	N	3.9495
3.9495	DCA_int_02 - phones	Y	4.0295
3.9495	DCA_int_02 - words	you	4.0995
4.0295	DCA_int_02 - phones	UW1	4.0995
4.0995	DCA_int_02 - phones	W	4.1395
4.0995	DCA_int_02 - words	were	4.3195
4.1395	DCA_int_02 - phones	ER1	4.3195
4.3195	DCA_int_02 - phones	S	4.4895
4.3195	DCA_int_02 - words	smaller	4.8195
4.4895	DCA_int_02 - phones	M	4.5595
4.5595	DCA_int_02 - phones	AO1	4.6995
4.6995	DCA_int_02 - phones	L	4.7695
4.7695	DCA_int_02 - phones	ER0	4.8195
4.8195	DCA_int_02 - phones	W	4.8895
4.8195	DCA_int_02 - words	what	4.9595
4.8895	DCA_int_02 - phones	AH1	4.9195
4.9195	DCA_int_02 - phones	T	4.9595
4.9595	DCA_int_02 - phones	sp	4.9895
4.9895	DCA_int_02 - phones	K	5.0795
4.9895	DCA_int_02 - words	kinds	5.2795
5.0795	DCA_int_02 - phones	AY1	5.1395
5.1395	DCA_int_02 - phones	N	5.2095
5.2095	DCA_int_02 - phones	D	5.2495
5.2495	DCA_int_02 - phones	Z	5.2795
5.2795	DCA_int_02 - phones	AH0	5.3295
5.2795	DCA_int_02 - words	of	5.3595
5.3295	DCA_int_02 - phones	V	5.3595
5.3595	DCA_int_02 - phones	sp	5.4195
5.4195	DCA_int_02 - phones	G	5.4695
5.4195	DCA_int_02 - words	games	5.7795
5.4695	DCA_int_02 - phones	EY1	5.5795
5.5795	DCA_int_02 - phones	M	5.7095
5.7095	DCA_int_02 - phones	Z	5.7795
5.7795	DCA_int_02 - phones	sp	5.8795
5.8795	DCA_int_02 - phones	D	5.9495
5.8795	DCA_int_02 - words	did	6.0395
5.9495	DCA_int_02 - phones	IH0	5.9795
5.9795	DCA_int_02 - phones	D	6.0395
6.0395	DCA_int_02 - phones	sp	6.0695
6.0695	DCA_int_02 - phones	Y	6.1195
6.0695	DCA_int_02 - words	you	6.1495
6.1195	DCA_int_02 - phones	UW1	6.1495
6.1495	DCA_int_02 - phones	sp	6.1795
6.1795	DCA_int_02 - phones	Y	6.2595
6.1795	DCA_int_02 - words	used	6.3695
6.2595	DCA_int_02 - phones	UW1	6.2995
6.2995	DCA_int_02 - phones	Z	6.3395
6.3395	DCA_int_02 - phones	D	6.3695
6.3695	DCA_int_02 - phones	sp	6.3995
6.3995	DCA_int_02 - phones	T	6.4595
6.3995	DCA_int_02 - words	to	6.4895
6.4595	DCA_int_02 - phones	AH0	6.4895
6.4895	DCA_int_02 - phones	sp	6.5495
6.5495	DCA_int_02 - phones	P	6.6195
6.5495	DCA_int_02 - words	play	6.8295
6.6195	DCA_int_02 - phones	L	6.7195
6.7195	DCA_int_02 - phones	EY1	6.8295
6.8295	DCA_int_02 - phones	ER0	6.9395
6.8295	DCA_int_02 - words	around	7.1495
6.9395	DCA_int_02 - phones	AW1	7.0595
7.0595	DCA_int_02 - phones	N	7.1195
7.1195	DCA_int_02 - phones	D	7.1495
7.1495	DCA_int_02 - phones	sp	7.1995
7.1995	DCA_int_02 - phones	HH	7.2395
7.1995	DCA_int_02 - words	here	7.4295
7.2395	DCA_int_02 - phones	IY1	7.3195
7.3195	DCA_int_02 - phones	R	7.4295
7.4295	DCA_int_02 - phones	sp	7.4595
7.4595	DCA_int_02 - phones	IH0	7.4895
7.4595	DCA_int_02 - words	in	7.5395
7.4895	DCA_int_02 - phones	N	7.5395
7.5395	DCA_int_02 - phones	sp	7.5895
7.5895	DCA_int_02 - phones	DH	7.6295
7.5895	DCA_int_02 - words	the	7.6995
7.6295	DCA_int_02 - phones	AH0	7.6995
7.6995	DCA_int_02 - phones	sp	7.7295
7.7295	DCA_int_02 - phones	N	7.7595
7.7295	DCA_int_02 - words	neighborhood	8.2495
7.7595	DCA_int_02 - phones	EY1	7.7895
7.7895	DCA_int_02 - phones	B	7.8495
7.8495	DCA_int_02 - phones	ER0	7.8995
7.8995	DCA_int_02 - phones	HH	8.0395
8.0395	DCA_int_02 - phones	UH2	8.1395
8.1395	DCA_int_02 - phones	D	8.2495
8.5924	DCA_se2_ag1_f_05 - phones	HH	8.8124
8.5924	DCA_se2_ag1_f_05 - words	hide	9.0224
8.8124	DCA_se2_ag1_f_05 - phones	AY1	8.9924
8.9924	DCA_se2_ag1_f_05 - phones	D	9.0224
9.0224	DCA_se2_ag1_f_05 - phones	AH0	9.0524
9.0224	DCA_se2_ag1_f_05 - words	and	9.1824
9.0524	DCA_se2_ag1_f_05 - phones	N	9.1424
9.1424	DCA_se2_ag1_f_05 - phones	D	9.1824
9.1824	DCA_se2_ag1_f_05 - phones	sp	9.2124
9.2124	DCA_se2_ag1_f_05 - phones	S	9.4024
9.2124	DCA_se2_ag1_f_05 - words	seek	9.8624
9.4024	DCA_se2_ag1_f_05 - phones	IY1	9.5924
9.5924	DCA_se2_ag1_f_05 - phones	K	9.8624
10.2897	DCA_se2_ag1_f_05 - phones	sil	10.3497
10.3497	DCA_se2_ag1_f_05 - phones	spn	10.4497
10.3497	DCA_se2_ag1_f_05 - words	<unk>	10.4497
10.4497	DCA_se2_ag1_f_05 - phones	sp	11.1025
11.1025	DCA_se2_ag1_f_05 - phones	AH1	11.2625
11.1025	DCA_se2_ag1_f_05 - words	uh	11.2625
11.2625	DCA_se2_ag1_f_05 - phones	sp	11.5425
12.1689	DCA_se2_ag1_f_05 - phones	T	12.3389
12.1689	DCA_se2_ag1_f_05 - words	tag	12.9389
12.3389	DCA_se2_ag1_f_05 - phones	AE1	12.8189
12.8189	DCA_se2_ag1_f_05 - phones	G	12.9389
12.9389	DCA_se2_ag1_f_05 - phones	sp	14.3121
14.3121	DCA_se2_ag1_f_05 - phones	R	14.4721
14.3121	DCA_se2_ag1_f_05 - words	rope	15.1421
14.4721	DCA_se2_ag1_f_05 - phones	OW1	14.7421
14.7421	DCA_se2_ag1_f_05 - phones	P	15.1421
16.1778	DCA_se2_ag1_f_05 - phones	sil	16.2078
16.2078	DCA_se2_ag1_f_05 - phones	B	16.3378
16.2078	DCA_se2_ag1_f_05 - words	bingo	17.1578
16.3378	DCA_se2_ag1_f_05 - phones	IH1	16.3778
16.3778	DCA_se2_ag1_f_05 - phones	NG	16.5978
16.5978	DCA_se2_ag1_f_05 - phones	G	16.6678
16.6678	DCA_se2_ag1_f_05 - phones	OW0	17.1578
17.1578	DCA_se2_ag1_f_05 - phones	sp	17.8985
17.8985	DCA_se2_ag1_f_05 - phones	JH	18.1085
17.8985	DCA_se2_ag1_f_05 - words	jacks	18.5885
18.1085	DCA_se2_ag1_f_05 - phones	AE1	18.3385
18.3385	DCA_se2_ag1_f_05 - phones	K	18.4785
18.4785	DCA_se2_ag1_f_05 - phones	S	18.5885
18.5885	DCA_se2_ag1_f_05 - phones	sp	18.6185
18.6185	DCA_se2_ag1_f_05 - words	a	18.6785
18.6185	DCA_se2_ag1_f_05 - phones	AH0	18.6785
18.6785	DCA_se2_ag1_f_05 - phones	sp	18.7885
19.0304	DCA_se2_ag1_f_05 - phones	S	19.0604
19.0304	DCA_se2_ag1_f_05 - words	stuff	19.2804
19.0604	DCA_se2_ag1_f_05 - phones	T	19.1204
19.1204	DCA_se2_ag1_f_05 - phones	AH1	19.2004
19.2004	DCA_se2_ag1_f_05 - phones	F	19.2804
19.2804	DCA_se2_ag1_f_05 - phones	sp	19.3104
19.3104	DCA_se2_ag1_f_05 - phones	L	19.3504
19.3104	DCA_se2_ag1_f_05 - words	like	19.5004
19.3504	DCA_se2_ag1_f_05 - phones	AY1	19.4404
19.4404	DCA_se2_ag1_f_05 - phones	K	19.5004
19.5004	DCA_se2_ag1_f_05 - phones	sp	19.5504
19.5504	DCA_se2_ag1_f_05 - phones	DH	19.6004
19.5504	DCA_se2_ag1_f_05 - words	that	19.8504
19.6004	DCA_se2_ag1_f_05 - phones	AH0	19.6604
19.6604	DCA_se2_ag1_f_05 - phones	T	19.8504
20.0562	DCA_int_02 - phones	HH	20.1262
20.0562	DCA_int_02 - words	how	20.1962
20.1262	DCA_int_02 - phones	AW1	20.1962
20.1962	DCA_int_02 - phones	AH0	20.2562
20.1962	DCA_int_02 - words	d	20.2862
20.2562	DCA_int_02 - phones	D	20.2862
20.2862	DCA_int_02 - phones	Y	20.3162
20.2862	DCA_int_02 - words	you	20.3462
20.3162	DCA_int_02 - phones	UW1	20.3462
20.3462	DCA_int_02 - phones	sp	20.4062
20.4062	DCA_int_02 - phones	P	20.4862
20.4062	DCA_int_02 - words	play	20.6762
20.4862	DCA_int_02 - phones	L	20.5462
20.5462	DCA_int_02 - phones	EY1	20.6762
20.6762	DCA_int_02 - phones	sp	20.7062
20.7062	DCA_int_02 - phones	HH	20.7762
20.7062	DCA_int_02 - words	hide	20.8562
20.7762	DCA_int_02 - phones	AY1	20.8262
20.8262	DCA_int_02 - phones	D	20.8562
20.8562	DCA_int_02 - phones	AE1	20.8862
20.8562	DCA_int_02 - words	and	21.0362
20.8862	DCA_int_02 - phones	N	21.0362
21.0362	DCA_int_02 - phones	sp	21.1062
21.1062	DCA_int_02 - phones	S	21.2162
21.1062	DCA_int_02 - words	seek	21.6062
21.2162	DCA_int_02 - phones	IY1	21.3462
21.3462	DCA_int_02 - phones	K	21.6062
22.4902	DCA_se2_ag1_f_05 - phones	sil	22.5502
22.5502	DCA_se2_ag1_f_05 - phones	spn	22.7302
22.5502	DCA_se2_ag1_f_05 - words	<unk>	22.7302
22.7302	DCA_se2_ag1_f_05 - phones	sp	22.8602
23.6979	DCA_se2_ag1_f_05 - phones	AH1	23.9379
23.6979	DCA_se2_ag1_f_05 - words	um	24.0779
23.9379	DCA_se2_ag1_f_05 - phones	M	24.0779
24.0779	DCA_se2_ag1_f_05 - phones	sp	24.1079
24.1079	DCA_se2_ag1_f_05 - phones	HH	24.3079
24.1079	DCA_se2_ag1_f_05 - words	one	24.4879
24.3079	DCA_se2_ag1_f_05 - phones	W	24.3479
24.3479	DCA_se2_ag1_f_05 - phones	AH1	24.4179
24.4179	DCA_se2_ag1_f_05 - phones	N	24.4879
24.4879	DCA_se2_ag1_f_05 - phones	P	24.5879
24.4879	DCA_se2_ag1_f_05 - words	person	24.8979
24.5879	DCA_se2_ag1_f_05 - phones	ER1	24.6979
24.6979	DCA_se2_ag1_f_05 - phones	S	24.8279
24.8279	DCA_se2_ag1_f_05 - phones	AH0	24.8579
24.8579	DCA_se2_ag1_f_05 - phones	N	24.8979
24.8979	DCA_se2_ag1_f_05 - phones	B	24.9679
24.8979	DCA_se2_ag1_f_05 - words	be	25.1979
24.9679	DCA_se2_ag1_f_05 - phones	IY1	25.1979
25.1979	DCA_se2_ag1_f_05 - phones	IH1	25.2879
25.1979	DCA_se2_ag1_f_05 - words	it	25.4079
25.2879	DCA_se2_ag1_f_05 - phones	T	25.4079
26.7603	DCA_se2_ag1_f_05 - phones	sil	26.7903
26.7903	DCA_se2_ag1_f_05 - phones	AE1	26.9103
26.7903	DCA_se2_ag1_f_05 - words	and	26.9603
26.9103	DCA_se2_ag1_f_05 - phones	N	26.9603
26.9603	DCA_se2_ag1_f_05 - phones	T	26.9903
26.9603	DCA_se2_ag1_f_05 - words	to	27.0303
26.9903	DCA_se2_ag1_f_05 - phones	AH0	27.0303
27.0303	DCA_se2_ag1_f_05 - phones	F	27.1603
27.0303	DCA_se2_ag1_f_05 - words	find	27.4203
27.1603	DCA_se2_ag1_f_05 - phones	AY1	27.3303
27.3303	DCA_se2_ag1_f_05 - phones	N	27.3703
27.3703	DCA_se2_ag1_f_05 - phones	D	27.4203
27.4203	DCA_se2_ag1_f_05 - phones	AW1	27.5803
27.4203	DCA_se2_ag1_f_05 - words	out	27.6103
27.5803	DCA_se2_ag1_f_05 - phones	T	27.6103
27.6103	DCA_se2_ag1_f_05 - phones	HH	27.6403
27.6103	DCA_se2_ag1_f_05 - words	whoever	27.9103
27.6403	DCA_se2_ag1_f_05 - phones	UW0	27.6903
27.6903	DCA_se2_ag1_f_05 - phones	EH1	27.7803
27.7803	DCA_se2_ag1_f_05 - phones	V	27.8403
27.8403	DCA_se2_ag1_f_05 - phones	ER0	27.9103
27.9103	DCA_se2_ag1_f_05 - phones	sp	27.9703
27.9703	DCA_se2_ag1_f_05 - phones	HH	28.0303
27.9703	DCA_se2_ag1_f_05 - words	who	28.2003
28.0303	DCA_se2_ag1_f_05 - phones	UW1	28.2003
28.2003	DCA_se2_ag1_f_05 - phones	sp	28.3603
28.3603	DCA_se2_ag1_f_05 - phones	HH	28.4203
28.3603	DCA_se2_ag1_f_05 - words	who	28.5203
28.4203	DCA_se2_ag1_f_05 - phones	UW1	28.5203
28.5203	DCA_se2_ag1_f_05 - phones	Z	28.6603
28.5203	DCA_se2_ag1_f_05 - words	s	28.6603
28.6603	DCA_se2_ag1_f_05 - phones	IH1	28.7603
28.6603	DCA_se2_ag1_f_05 - words	it	28.8003
28.7603	DCA_se2_ag1_f_05 - phones	T	28.8003
28.8003	DCA_se2_ag1_f_05 - words	or	28.8303
28.8003	DCA_se2_ag1_f_05 - phones	ER0	28.8303
28.8303	DCA_se2_ag1_f_05 - phones	N	28.9503
28.8303	DCA_se2_ag1_f_05 - words	not	29.1603
28.9503	DCA_se2_ag1_f_05 - phones	AA1	29.0803
29.0803	DCA_se2_ag1_f_05 - phones	T	29.1603
29.5487	DCA_se2_ag1_f_05 - phones	sil	29.5787
29.5787	DCA_se2_ag1_f_05 - phones	Y	29.6587
29.5787	DCA_se2_ag1_f_05 - words	you	29.7787
29.6587	DCA_se2_ag1_f_05 - phones	UW1	29.7787
29.7787	DCA_se2_ag1_f_05 - phones	sp	29.8187
29.8187	DCA_se2_ag1_f_05 - phones	AH1	30.0887
29.8187	DCA_se2_ag1_f_05 - words	um	30.2287
30.0887	DCA_se2_ag1_f_05 - phones	M	30.2287
30.2287	DCA_se2_ag1_f_05 - phones	sp	30.7433
30.7433	DCA_se2_ag1_f_05 - phones	EH1	30.8033
30.7433	DCA_se2_ag1_f_05 - words	everybody	31.1733
30.8033	DCA_se2_ag1_f_05 - phones	V	30.8333
30.8333	DCA_se2_ag1_f_05 - phones	R	30.8633
30.8633	DCA_se2_ag1_f_05 - phones	IY0	30.9333
30.9333	DCA_se2_ag1_f_05 - phones	B	30.9833
30.9833	DCA_se2_ag1_f_05 - phones	AA2	31.0633
31.0633	DCA_se2_ag1_f_05 - phones	D	31.1233
31.1233	DCA_se2_ag1_f_05 - phones	IY0	31.1733
31.1733	DCA_se2_ag1_f_05 - phones	P	31.2733
31.1733	DCA_se2_ag1_f_05 - words	put	31.3533
31.2733	DCA_se2_ag1_f_05 - phones	UH1	31.3133
31.3133	DCA_se2_ag1_f_05 - phones	T	31.3533
31.3533	DCA_se2_ag1_f_05 - phones	IH1	31.3933
31.3533	DCA_se2_ag1_f_05 - words	in	31.4533
31.3933	DCA_se2_ag1_f_05 - phones	N	31.4533
31.4533	DCA_se2_ag1_f_05 - phones	DH	31.4933
31.4533	DCA_se2_ag1_f_05 - words	their	31.6233
31.4933	DCA_se2_ag1_f_05 - phones	EH1	31.5833
31.5833	DCA_se2_ag1_f_05 - phones	R	31.6233
31.6233	DCA_se2_ag1_f_05 - phones	F	31.8433
31.6233	DCA_se2_ag1_f_05 - words	foot	32.1233
31.8433	DCA_se2_ag1_f_05 - phones	UH1	31.9733
31.9733	DCA_se2_ag1_f_05 - phones	T	32.1233
33.1333	DCA_se2_ag1_f_05 - phones	sil	33.2133
33.2133	DCA_se2_ag1_f_05 - words	<unk>	33.3433
33.2133	DCA_se2_ag1_f_05 - phones	spn	33.3433
33.3433	DCA_se2_ag1_f_05 - phones	sp	33.3933
33.3933	DCA_se2_ag1_f_05 - phones	AH0	33.4633
33.3933	DCA_se2_ag1_f_05 - words	and	33.5833
33.4633	DCA_se2_ag1_f_05 - phones	N	33.5833
33.5833	DCA_se2_ag1_f_05 - phones	Y	33.6133
33.5833	DCA_se2_ag1_f_05 - words	you	33.6433
33.6133	DCA_se2_ag1_f_05 - phones	UW1	33.6433
33.6433	DCA_se2_ag1_f_05 - phones	S	33.7833
33.6433	DCA_se2_ag1_f_05 - words	say	33.8833
33.7833	DCA_se2_ag1_f_05 - phones	EY1	33.8833
33.8833	DCA_se2_ag1_f_05 - words	a	33.9433
33.8833	DCA_se2_ag1_f_05 - phones	EY1	33.9433
33.9433	DCA_se2_ag1_f_05 - phones	L	34.0033
33.9433	DCA_se2_ag1_f_05 - words	little	34.1433
34.0033	DCA_se2_ag1_f_05 - phones	IH1	34.0333
34.0333	DCA_se2_ag1_f_05 - phones	T	34.0833
34.0833	DCA_se2_ag1_f_05 - phones	AH0	34.1133
34.1133	DCA_se2_ag1_f_05 - phones	L	34.1433
34.1433	DCA_se2_ag1_f_05 - phones	R	34.2533
34.1433	DCA_se2_ag1_f_05 - words	rhyme	34.7133
34.2533	DCA_se2_ag1_f_05 - phones	AY1	34.5333
34.5333	DCA_se2_ag1_f_05 - phones	M	34.7133
35.1104	DCA_se2_ag1_f_05 - phones	AH0	35.2104
35.1104	DCA_se2_ag1_f_05 - words	and	35.2804
35.2104	DCA_se2_ag1_f_05 - phones	N	35.2404
35.2404	DCA_se2_ag1_f_05 - phones	D	35.2804
35.2804	DCA_se2_ag1_f_05 - phones	DH	35.3204
35.2804	DCA_se2_ag1_f_05 - words	then	35.6104
35.3204	DCA_se2_ag1_f_05 - phones	EH1	35.5104
35.5104	DCA_se2_ag1_f_05 - phones	N	35.6104
35.6104	DCA_se2_ag1_f_05 - phones	DH	35.6504
35.6104	DCA_se2_ag1_f_05 - words	the	35.7004
35.6504	DCA_se2_ag1_f_05 - phones	AH0	35.7004
35.7004	DCA_se2_ag1_f_05 - phones	P	35.8204
35.7004	DCA_se2_ag1_f_05 - words	person	36.2704
35.8204	DCA_se2_ag1_f_05 - phones	ER1	35.9304
35.9304	DCA_se2_ag1_f_05 - phones	S	36.0304
36.0304	DCA_se2_ag1_f_05 - phones	AH0	36.1104
36.1104	DCA_se2_ag1_f_05 - phones	N	36.2704
36.2704	DCA_se2_ag1_f_05 - phones	sp	36.3004
36.3004	DCA_se2_ag1_f_05 - phones	L	36.4704
36.3004	DCA_se2_ag1_f_05 - words	last	36.8204
36.4704	DCA_se2_ag1_f_05 - phones	AE1	36.6704
36.6704	DCA_se2_ag1_f_05 - phones	S	36.7504
36.7504	DCA_se2_ag1_f_05 - phones	T	36.8204
36.8204	DCA_se2_ag1_f_05 - phones	W	36.8804
36.8204	DCA_se2_ag1_f_05 - words	one	37.0104
36.8804	DCA_se2_ag1_f_05 - phones	AH1	36.9504
36.9504	DCA_se2_ag1_f_05 - phones	N	37.0104
37.0104	DCA_se2_ag1_f_05 - phones	IH1	37.1004
37.0104	DCA_se2_ag1_f_05 - words	is	37.2104
37.1004	DCA_se2_ag1_f_05 - phones	Z	37.2104
37.2104	DCA_se2_ag1_f_05 - phones	IH1	37.3104
37.2104	DCA_se2_ag1_f_05 - words	it	37.4204
37.3104	DCA_se2_ag1_f_05 - phones	T	37.4204
37.8417	DCA_se2_ag1_f_05 - phones	sil	37.8917
37.8917	DCA_se2_ag1_f_05 - phones	AE1	37.9617
37.8917	DCA_se2_ag1_f_05 - words	and	38.1017
37.9617	DCA_se2_ag1_f_05 - phones	N	38.1017
38.1017	DCA_se2_ag1_f_05 - phones	AO1	38.3017
38.1017	DCA_se2_ag1_f_05 - words	all	38.4117
38.3017	DCA_se2_ag1_f_05 - phones	L	38.4117
38.4117	DCA_se2_ag1_f_05 - phones	DH	38.4417
38.4117	DCA_se2_ag1_f_05 - words	the	38.4917
38.4417	DCA_se2_ag1_f_05 - phones	AH0	38.4917
38.4917	DCA_se2_ag1_f_05 - phones	R	38.5717
38.4917	DCA_se2_ag1_f_05 - words	rest	38.7717
38.5717	DCA_se2_ag1_f_05 - phones	EH1	38.6317
38.6317	DCA_se2_ag1_f_05 - phones	S	38.7017
38.7017	DCA_se2_ag1_f_05 - phones	T	38.7717
38.7717	DCA_se2_ag1_f_05 - phones	AH1	38.9217
38.7717	DCA_se2_ag1_f_05 - words	of	38.9717
38.9217	DCA_se2_ag1_f_05 - phones	V	38.9717
38.9717	DCA_se2_ag1_f_05 - phones	AH0	39.0017
38.9717	DCA_se2_ag1_f_05 - words	'em-	39.0817
39.0017	DCA_se2_ag1_f_05 - phones	M	39.0817
39.0817	DCA_se2_ag1_f_05 - phones	sp	39.1117
39.1117	DCA_se2_ag1_f_05 - phones	HH	39.2517
39.1117	DCA_se2_ag1_f_05 - words	he	39.3217
39.2517	DCA_se2_ag1_f_05 - phones	IY1	39.3217
39.3217	DCA_se2_ag1_f_05 - phones	HH	39.3917
39.3217	DCA_se2_ag1_f_05 - words	hides	39.6317
39.3917	DCA_se2_ag1_f_05 - phones	AY1	39.5417
39.5417	DCA_se2_ag1_f_05 - phones	D	39.5917
39.5917	DCA_se2_ag1_f_05 - phones	Z	39.6317
39.6317	DCA_se2_ag1_f_05 - phones	HH	39.6617
39.6317	DCA_se2_ag1_f_05 - words	his	39.7217
39.6617	DCA_se2_ag1_f_05 - phones	IH0	39.6917
39.6917	DCA_se2_ag1_f_05 - phones	Z	39.7217
39.7217	DCA_se2_ag1_f_05 - phones	sp	39.8117
40.1079	DCA_se2_ag1_f_05 - phones	HH	40.3079
40.1079	DCA_se2_ag1_f_05 - words	he	40.3979
40.3079	DCA_se2_ag1_f_05 - phones	IY1	40.3979
40.3979	DCA_se2_ag1_f_05 - phones	AO1	40.4579
40.3979	DCA_se2_ag1_f_05 - words	or	40.5079
40.4579	DCA_se2_ag1_f_05 - phones	R	40.5079
40.5079	DCA_se2_ag1_f_05 - phones	SH	40.6479
40.5079	DCA_se2_ag1_f_05 - words	she	40.7379
40.6479	DCA_se2_ag1_f_05 - phones	IY1	40.7379
40.7379	DCA_se2_ag1_f_05 - phones	HH	40.8079
40.7379	DCA_se2_ag1_f_05 - words	hides	41.0779
40.8079	DCA_se2_ag1_f_05 - phones	AY1	40.9779
40.9779	DCA_se2_ag1_f_05 - phones	D	41.0379
41.0379	DCA_se2_ag1_f_05 - phones	Z	41.0779
41.0779	DCA_se2_ag1_f_05 - phones	HH	41.1279
41.0779	DCA_se2_ag1_f_05 - words	her	41.2179
41.1279	DCA_se2_ag1_f_05 - phones	ER0	41.2179
41.2179	DCA_se2_ag1_f_05 - phones	F	41.3579
41.2179	DCA_se2_ag1_f_05 - words	face	41.6879
41.3579	DCA_se2_ag1_f_05 - phones	EY1	41.5579
41.5579	DCA_se2_ag1_f_05 - phones	S	41.6879
41.8178	DCA_se2_ag1_f_05 - phones	sil	41.8578
41.8578	DCA_se2_ag1_f_05 - words	<unk>	41.9478
41.8578	DCA_se2_ag1_f_05 - phones	spn	41.9478
42.2528	DCA_se2_ag1_f_05 - phones	sil	42.2928
42.2928	DCA_se2_ag1_f_05 - phones	AE1	42.4128
42.2928	DCA_se2_ag1_f_05 - words	and	42.4928
42.4128	DCA_se2_ag1_f_05 - phones	N	42.4928
42.4928	DCA_se2_ag1_f_05 - phones	AH1	42.7328
42.4928	DCA_se2_ag1_f_05 - words	um	42.8628
42.7328	DCA_se2_ag1_f_05 - phones	M	42.8628
42.8628	DCA_se2_ag1_f_05 - phones	sp	44.5958
44.5958	DCA_se2_ag1_f_05 - phones	AH0	44.6358
44.5958	DCA_se2_ag1_f_05 - words	and	44.6758
44.6358	DCA_se2_ag1_f_05 - phones	N	44.6758
44.6758	DCA_se2_ag1_f_05 - phones	DH	44.7158
44.6758	DCA_se2_ag1_f_05 - words	the	44.7558
44.7158	DCA_se2_ag1_f_05 - phones	AH0	44.7558
44.7558	DCA_se2_ag1_f_05 - phones	R	44.8358
44.7558	DCA_se2_ag1_f_05 - words	rest	45.0758
44.8358	DCA_se2_ag1_f_05 - phones	EH1	44.9258
44.9258	DCA_se2_ag1_f_05 - phones	S	45.0058
45.0058	DCA_se2_ag1_f_05 - phones	T	45.0758
45.0758	DCA_se2_ag1_f_05 - phones	AH1	45.1258
45.0758	DCA_se2_ag1_f_05 - words	of	45.1658
45.1258	DCA_se2_ag1_f_05 - phones	V	45.1658
45.1658	DCA_se2_ag1_f_05 - phones	AH0	45.1958
45.1658	DCA_se2_ag1_f_05 - words	'em	45.2658
45.1958	DCA_se2_ag1_f_05 - phones	M	45.2658
45.2658	DCA_se2_ag1_f_05 - phones	G	45.3158
45.2658	DCA_se2_ag1_f_05 - words	go	45.4558
45.3158	DCA_se2_ag1_f_05 - phones	OW1	45.4558
45.4558	DCA_se2_ag1_f_05 - phones	sp	45.4858
45.4858	DCA_se2_ag1_f_05 - phones	DH	45.6258
45.4858	DCA_se2_ag1_f_05 - words	they	45.7358
45.6258	DCA_se2_ag1_f_05 - phones	EY1	45.7358
45.7358	DCA_se2_ag1_f_05 - phones	HH	45.8458
45.7358	DCA_se2_ag1_f_05 - words	hide	46.2458
45.8458	DCA_se2_ag1_f_05 - phones	AY1	46.1958
46.1958	DCA_se2_ag1_f_05 - phones	D	46.2458
46.3550	DCA_se2_ag1_f_05 - phones	sil	46.3950
46.3950	DCA_se2_ag1_f_05 - phones	AE1	46.4350
46.3950	DCA_se2_ag1_f_05 - words	and	46.5150
46.4350	DCA_se2_ag1_f_05 - phones	N	46.5150
46.5150	DCA_se2_ag1_f_05 - phones	Y	46.5850
46.5150	DCA_se2_ag1_f_05 - words	you	46.6150
46.5850	DCA_se2_ag1_f_05 - phones	UW1	46.6150
46.6150	DCA_se2_ag1_f_05 - phones	HH	46.6550
46.6150	DCA_se2_ag1_f_05 - words	have	46.7750
46.6550	DCA_se2_ag1_f_05 - phones	AE1	46.7150
46.7150	DCA_se2_ag1_f_05 - phones	V	46.7750
46.7750	DCA_se2_ag1_f_05 - phones	T	46.8050
46.7750	DCA_se2_ag1_f_05 - words	to	46.8350
46.8050	DCA_se2_ag1_f_05 - phones	AH0	46.8350
46.8350	DCA_se2_ag1_f_05 - phones	F	46.9850
46.8350	DCA_se2_ag1_f_05 - words	find	47.3150
46.9850	DCA_se2_ag1_f_05 - phones	AY1	47.2250
47.2250	DCA_se2_ag1_f_05 - phones	N	47.2650
47.2650	DCA_se2_ag1_f_05 - phones	D	47.3150
47.3150	DCA_se2_ag1_f_05 - phones	AH0	47.3450
47.3150	DCA_se2_ag1_f_05 - words	'em	47.3950
47.3450	DCA_se2_ag1_f_05 - phones	M	47.3950
47.5907	DCA_se2_ag1_f_05 - phones	sil	47.6507
47.6507	DCA_se2_ag1_f_05 - phones	AH0	47.7507
47.6507	DCA_se2_ag1_f_05 - words	and	47.8407
47.7507	DCA_se2_ag1_f_05 - phones	N	47.8407
47.8407	DCA_se2_ag1_f_05 - phones	Y	47.8907
47.8407	DCA_se2_ag1_f_05 - words	you	47.9307
47.8907	DCA_se2_ag1_f_05 - phones	UW1	47.9307
47.9307	DCA_se2_ag1_f_05 - phones	W	47.9607
47.9307	DCA_se2_ag1_f_05 - words	would	48.0207
47.9607	DCA_se2_ag1_f_05 - phones	UH1	47.9907
47.9907	DCA_se2_ag1_f_05 - phones	D	48.0207
48.0207	DCA_se2_ag1_f_05 - phones	S	48.1407
48.0207	DCA_se2_ag1_f_05 - words	say	48.2407
48.1407	DCA_se2_ag1_f_05 - phones	EY1	48.2407
48.2407	DCA_se2_ag1_f_05 - phones	DH	48.2707
48.2407	DCA_se2_ag1_f_05 - words	the	48.3007
48.2707	DCA_se2_ag1_f_05 - phones	AH0	48.3007
48.3007	DCA_se2_ag1_f_05 - phones	F	48.4407
48.3007	DCA_se2_ag1_f_05 - words	first	48.6607
48.4407	DCA_se2_ag1_f_05 - phones	ER1	48.5207
48.5207	DCA_se2_ag1_f_05 - phones	S	48.6007
48.6007	DCA_se2_ag1_f_05 - phones	T	48.6607
48.6607	DCA_se2_ag1_f_05 - phones	W	48.7007
48.6607	DCA_se2_ag1_f_05 - words	one	48.8007
48.7007	DCA_se2_ag1_f_05 - phones	AH1	48.7407
48.7407	DCA_se2_ag1_f_05 - phones	N	48.8007
48.8007	DCA_se2_ag1_f_05 - phones	Y	48.8607
48.8007	DCA_se2_ag1_f_05 - words	you	48.9007
48.8607	DCA_se2_ag1_f_05 - phones	UW1	48.9007
48.9007	DCA_se2_ag1_f_05 - phones	F	49.0307
48.9007	DCA_se2_ag1_f_05 - words	find	49.2707
49.0307	DCA_se2_ag1_f_05 - phones	AY1	49.2007
49.2007	DCA_se2_ag1_f_05 - phones	N	49.2407
49.2407	DCA_se2_ag1_f_05 - phones	D	49.2707
49.2707	DCA_se2_ag1_f_05 - phones	IH1	49.3207
49.2707	DCA_se2_ag1_f_05 - words	is	49.4207
49.3207	DCA_se2_ag1_f_05 - phones	Z	49.4207
49.4207	DCA_se2_ag1_f_05 - phones	IH1	49.4707
49.4207	DCA_se2_ag1_f_05 - words	it	49.5107
49.4707	DCA_se2_ag1_f_05 - phones	T	49.5107
49.5107	DCA_se2_ag1_f_05 - phones	AO1	49.6207
49.5107	DCA_se2_ag1_f_05 - words	or	49.6507
49.6207	DCA_se2_ag1_f_05 - phones	R	49.6507
49.6507	DCA_se2_ag1_f_05 - phones	DH	49.6807
49.6507	DCA_se2_ag1_f_05 - words	the	49.7607
49.6807	DCA_se2_ag1_f_05 - phones	AH0	49.7607
49.7607	DCA_se2_ag1_f_05 - phones	S	49.8907
49.7607	DCA_se2_ag1_f_05 - words	second	50.1807
49.8907	DCA_se2_ag1_f_05 - phones	EH1	49.9607
49.9607	DCA_se2_ag1_f_05 - phones	K	50.0707
50.0707	DCA_se2_ag1_f_05 - phones	AH0	50.1007
50.1007	DCA_se2_ag1_f_05 - phones	N	50.1307
50.1307	DCA_se2_ag1_f_05 - phones	D	50.1807
50.1807	DCA_se2_ag1_f_05 - phones	AO1	50.2407
50.1807	DCA_se2_ag1_f_05 - words	or	50.3107
50.2407	DCA_se2_ag1_f_05 - phones	R	50.3107
50.3107	DCA_se2_ag1_f_05 - phones	DH	50.3407
50.3107	DCA_se2_ag1_f_05 - words	the	50.4007
50.3407	DCA_se2_ag1_f_05 - phones	IY0	50.4007
50.4007	DCA_se2_ag1_f_05 - phones	L	50.4707
50.4007	DCA_se2_ag1_f_05 - words	last	50.9607
50.4707	DCA_se2_ag1_f_05 - phones	AE1	50.6407
50.6407	DCA_se2_ag1_f_05 - phones	S	50.9607
52.5695	DCA_int_02 - phones	sil	52.6195
52.6195	DCA_int_02 - phones	HH	52.6495
52.6195	DCA_int_02 - words	hm	52.7895
52.6495	DCA_int_02 - phones	M	52.7895
52.7895	DCA_int_02 - phones	sp	52.9095
53.5301	DCA_int_02 - phones	HH	53.5801
53.5301	DCA_int_02 - words	how	53.7201
53.5801	DCA_int_02 - phones	AW1	53.7201
53.7201	DCA_int_02 - phones	AH0	53.7601
53.7201	DCA_int_02 - words	about	54.1301
53.7601	DCA_int_02 - phones	B	53.8001
53.8001	DCA_int_02 - phones	AW1	53.9701
53.9701	DCA_int_02 - phones	T	54.1301
54.1301	DCA_int_02 - phones	sp	54.1601
54.1601	DCA_int_02 - words	uh	54.4601
54.1601	DCA_int_02 - phones	AH1	54.4601
54.4601	DCA_int_02 - phones	sp	54.6001
57.3525	DCA_int_02 - phones	W	57.4925
57.3525	DCA_int_02 - words	when	57.5925
57.4925	DCA_int_02 - phones	IH1	57.5225
57.5225	DCA_int_02 - phones	N	57.5925
57.5925	DCA_int_02 - phones	Y	57.6325
57.5925	DCA_int_02 - words	you	57.6725
57.6325	DCA_int_02 - phones	UW1	57.6725
57.6725	DCA_int_02 - phones	S	57.7525
57.6725	DCA_int_02 - words	start	58.0225
57.7525	DCA_int_02 - phones	T	57.8225
57.8225	DCA_int_02 - phones	AA1	57.8725
57.8725	DCA_int_02 - phones	R	57.9925
57.9925	DCA_int_02 - phones	T	58.0225
58.0225	DCA_int_02 - phones	DH	58.0525
58.0225	DCA_int_02 - words	the	58.1125
58.0525	DCA_int_02 - phones	IY0	58.1125
58.1125	DCA_int_02 - phones	G	58.1825
58.1125	DCA_int_02 - words	game	58.4325
58.1825	DCA_int_02 - phones	EY1	58.2825
58.2825	DCA_int_02 - phones	M	58.4325
58.4325	DCA_int_02 - phones	sp	58.5325
59.2270	DCA_int_02 - phones	HH	59.3070
59.2270	DCA_int_02 - words	how	59.3970
59.3070	DCA_int_02 - phones	AW1	59.3970
59.3970	DCA_int_02 - phones	D	59.4570
59.3970	DCA_int_02 - words	do	59.4970
59.4570	DCA_int_02 - phones	UW1	59.4970
59.4970	DCA_int_02 - phones	Y	59.6970
59.4970	DCA_int_02 - words	you	59.8070
59.6970	DCA_int_02 - phones	UW1	59.8070
59.8070	DCA_int_02 - phones	sp	59.8470
59.8470	DCA_int_02 - phones	F	59.9370
59.8470	DCA_int_02 - words	find	60.1770
59.9370	DCA_int_02 - phones	AY1	60.0170
60.0170	DCA_int_02 - phones	N	60.0970
60.0970	DCA_int_02 - phones	D	60.1770
60.1770	DCA_int_02 - phones	AW1	60.2670
60.1770	DCA_int_02 - words	out	60.3270
60.2670	DCA_int_02 - phones	T	60.3270
60.3270	DCA_int_02 - phones	HH	60.4070
60.3270	DCA_int_02 - words	who	60.4470
60.4070	DCA_int_02 - phones	UW1	60.4470
60.4470	DCA_int_02 - words	s	60.5170
60.4470	DCA_int_02 - phones	Z	60.5170
60.5170	DCA_int_02 - phones	sp	60.5470
60.5470	DCA_int_02 - phones	G	60.5870
60.5470	DCA_int_02 - words	gonna	60.7670
60.5870	DCA_int_02 - phones	AH1	60.6370
60.6370	DCA_int_02 - phones	N	60.7070
60.7070	DCA_int_02 - phones	AH0	60.7670
60.7670	DCA_int_02 - phones	sp	60.8570
60.8570	DCA_int_02 - phones	B	60.9170
60.8570	DCA_int_02 - words	be	61.0170
60.9170	DCA_int_02 - phones	IY0	61.0170
61.0170	DCA_int_02 - phones	IH1	61.0470
61.0170	DCA_int_02 - words	it	61.1870
61.0470	DCA_int_02 - phones	T	61.1870
61.1870	DCA_int_02 - phones	sp	61.2170
61.2170	DCA_int_02 - phones	D	61.2670
61.2170	DCA_int_02 - words	do	61.2970
61.2670	DCA_int_02 - phones	UW1	61.2970
61.2970	DCA_int_02 - phones	Y	61.4270
61.2970	DCA_int_02 - words	you	61.4570
61.4270	DCA_int_02 - phones	UW1	61.4570
61.4570	DCA_int_02 - phones	Y	61.5070
61.4570	DCA_int_02 - words	use	61.6470
61.5070	DCA_int_02 - phones	UW1	61.5470
61.5470	DCA_int_02 - phones	Z	61.6470
61.6470	DCA_int_02 - phones	EH1	61.7470
61.6470	DCA_int_02 - words	any	61.9170
61.7470	DCA_int_02 - phones	N	61.8270
61.8270	DCA_int_02 - phones	IY0	61.9170
61.9170	DCA_int_02 - phones	R	62.0170
61.9170	DCA_int_02 - words	rhymes	62.5070
62.0170	DCA_int_02 - phones	AY1	62.2070
62.2070	DCA_int_02 - phones	M	62.2670
62.2670	DCA_int_02 - phones	Z	62.5070
62.5070	DCA_int_02 - phones	sp	62.5370
62.5370	DCA_int_02 - phones	HH	62.6070
62.5370	DCA_int_02 - words	what	62.7470
62.6070	DCA_int_02 - phones	W	62.6370
62.6370	DCA_int_02 - phones	AH1	62.6670
62.6670	DCA_int_02 - phones	T	62.7470
62.7470	DCA_int_02 - phones	K	62.8370
62.7470	DCA_int_02 - words	kinds	63.0570
62.8370	DCA_int_02 - phones	AY1	62.9870
62.9870	DCA_int_02 - phones	N	63.0170
63.0170	DCA_int_02 - phones	Z	63.0570
63.0570	DCA_int_02 - phones	sp	63.3470
64.9052	DCA_se2_ag1_f_05 - phones	sil	65.0152
65.0152	DCA_se2_ag1_f_05 - words	l-	65.0552
65.0152	DCA_se2_ag1_f_05 - phones	L	65.0552
65.0552	DCA_se2_ag1_f_05 - phones	sp	65.7260
65.7260	DCA_se2_ag1_f_05 - phones	L	65.7860
65.7260	DCA_se2_ag1_f_05 - words	like	65.9260
65.7860	DCA_se2_ag1_f_05 - phones	AY1	65.8660
65.8660	DCA_se2_ag1_f_05 - phones	K	65.9260
65.9260	DCA_se2_ag1_f_05 - phones	F	66.0060
65.9260	DCA_se2_ag1_f_05 - words	for	66.0360
66.0060	DCA_se2_ag1_f_05 - phones	ER0	66.0360
66.0360	DCA_se2_ag1_f_05 - phones	IH1	66.0660
66.0360	DCA_se2_ag1_f_05 - words	instance	66.3360
66.0660	DCA_se2_ag1_f_05 - phones	N	66.1360
66.1360	DCA_se2_ag1_f_05 - phones	S	66.1660
66.1660	DCA_se2_ag1_f_05 - phones	T	66.2160
66.2160	DCA_se2_ag1_f_05 - phones	AH0	66.2460
66.2460	DCA_se2_ag1_f_05 - phones	N	66.3060
66.3060	DCA_se2_ag1_f_05 - phones	S	66.3360
66.3360	DCA_se2_ag1_f_05 - phones	sp	66.3660
66.3660	DCA_se2_ag1_f_05 - phones	T	66.4960
66.3660	DCA_se2_ag1_f_05 - words	tarzan	66.7960
66.4960	DCA_se2_ag1_f_05 - phones	AA1	66.6260
66.6260	DCA_se2_ag1_f_05 - phones	R	66.6660
66.6660	DCA_se2_ag1_f_05 - phones	Z	66.6960
66.6960	DCA_se2_ag1_f_05 - phones	AH0	66.7260
66.7260	DCA_se2_ag1_f_05 - phones	N	66.7960
66.7960	DCA_se2_ag1_f_05 - phones	W	66.8360
66.7960	DCA_se2_ag1_f_05 - words	was	66.9260
66.8360	DCA_se2_ag1_f_05 - phones	AO1	66.8960
66.8960	DCA_se2_ag1_f_05 - phones	Z	66.9260
66.9260	DCA_se2_ag1_f_05 - phones	sp	66.9560
66.9560	DCA_se2_ag1_f_05 - phones	IH0	67.0560
66.9560	DCA_se2_ag1_f_05 - words	in	67.1360
67.0560	DCA_se2_ag1_f_05 - phones	N	67.1360
67.1360	DCA_se2_ag1_f_05 - phones	DH	67.1660
67.1360	DCA_se2_ag1_f_05 - words	the	67.1960
67.1660	DCA_se2_ag1_f_05 - phones	AH0	67.1960
67.1960	DCA_se2_ag1_f_05 - phones	sp	67.2260
67.2260	DCA_se2_ag1_f_05 - phones	T	67.3560
67.2260	DCA_se2_ag1_f_05 - words	tree	67.8260
67.3560	DCA_se2_ag1_f_05 - phones	R	67.4360
67.4360	DCA_se2_ag1_f_05 - phones	IY1	67.8260
67.8260	DCA_se2_ag1_f_05 - phones	AE1	67.9060
67.8260	DCA_se2_ag1_f_05 - words	and	68.0360
67.9060	DCA_se2_ag1_f_05 - phones	N	67.9460
67.9460	DCA_se2_ag1_f_05 - phones	D	68.0360
68.0360	DCA_se2_ag1_f_05 - phones	DH	68.0860
68.0360	DCA_se2_ag1_f_05 - words	then	68.3260
68.0860	DCA_se2_ag1_f_05 - phones	EH1	68.2160
68.2160	DCA_se2_ag1_f_05 - phones	N	68.3260
68.3260	DCA_se2_ag1_f_05 - phones	sp	68.3560
68.3560	DCA_se2_ag1_f_05 - words	uh	68.7560
68.3560	DCA_se2_ag1_f_05 - phones	AH1	68.7560
68.7560	DCA_se2_ag1_f_05 - phones	sp	69.2593
69.2593	DCA_se2_ag1_f_05 - phones	spn	69.3393
69.2593	DCA_se2_ag1_f_05 - words	<unk>	69.3393
69.3393	DCA_se2_ag1_f_05 - phones	sp	69.3893
72.4440	DCA_int_02 - phones	HH	72.5240
72.4440	DCA_int_02 - words	how	72.6240
72.5240	DCA_int_02 - phones	AW1	72.6240
72.6240	DCA_int_02 - phones	Z	72.6740
72.6240	DCA_int_02 - words	s	72.6740
72.6740	DCA_int_02 - phones	DH	72.7140
72.6740	DCA_int_02 - words	that	72.9140
72.7140	DCA_int_02 - phones	AH0	72.8340
72.8340	DCA_int_02 - phones	T	72.9140
72.9140	DCA_int_02 - phones	sp	72.9440
72.9440	DCA_int_02 - phones	G	72.9940
72.9440	DCA_int_02 - words	go	73.1540
72.9940	DCA_int_02 - phones	OW1	73.1540
73.1540	DCA_int_02 - phones	sp	73.3740
74.0189	DCA_se2_ag1_f_05 - phones	T	74.1589
74.0189	DCA_se2_ag1_f_05 - words	tarzan	74.4589
74.1589	DCA_se2_ag1_f_05 - phones	AA1	74.2689
74.2689	DCA_se2_ag1_f_05 - phones	R	74.3289
74.3289	DCA_se2_ag1_f_05 - phones	Z	74.3589
74.3589	DCA_se2_ag1_f_05 - phones	AH0	74.3889
74.3889	DCA_se2_ag1_f_05 - phones	N	74.4589
74.4589	DCA_se2_ag1_f_05 - phones	W	74.5189
74.4589	DCA_se2_ag1_f_05 - words	was	74.6089
74.5189	DCA_se2_ag1_f_05 - phones	AH0	74.5489
74.5489	DCA_se2_ag1_f_05 - phones	Z	74.6089
74.6089	DCA_se2_ag1_f_05 - phones	IH0	74.6889
74.6089	DCA_se2_ag1_f_05 - words	in	74.7689
74.6889	DCA_se2_ag1_f_05 - phones	N	74.7689
74.7689	DCA_se2_ag1_f_05 - phones	DH	74.8089
74.7689	DCA_se2_ag1_f_05 - words	the	74.8889
74.8089	DCA_se2_ag1_f_05 - phones	AH0	74.8889
74.8889	DCA_se2_ag1_f_05 - phones	T	75.0089
74.8889	DCA_se2_ag1_f_05 - words	tree	75.1989
75.0089	DCA_se2_ag1_f_05 - phones	R	75.0589
75.0589	DCA_se2_ag1_f_05 - phones	IY1	75.1989
75.1989	DCA_se2_ag1_f_05 - phones	AE1	75.2389
75.1989	DCA_se2_ag1_f_05 - words	and	75.2689
75.2389	DCA_se2_ag1_f_05 - phones	N	75.2689
75.2689	DCA_se2_ag1_f_05 - phones	HH	75.3489
75.2689	DCA_se2_ag1_f_05 - words	he	75.4489
75.3489	DCA_se2_ag1_f_05 - phones	IY1	75.4489
75.4489	DCA_se2_ag1_f_05 - phones	sp	75.4789
75.4789	DCA_se2_ag1_f_05 - phones	F	75.5489
75.4789	DCA_se2_ag1_f_05 - words	fell	75.7589
75.5489	DCA_se2_ag1_f_05 - phones	EH1	75.6889
75.6889	DCA_se2_ag1_f_05 - phones	L	75.7589
75.7589	DCA_se2_ag1_f_05 - phones	AW1	75.8989
75.7589	DCA_se2_ag1_f_05 - words	out	75.9989
75.8989	DCA_se2_ag1_f_05 - phones	T	75.9989
75.9989	DCA_se2_ag1_f_05 - phones	sp	76.0289
76.0289	DCA_se2_ag1_f_05 - phones	W	76.1289
76.0289	DCA_se2_ag1_f_05 - words	what	76.2189
76.1289	DCA_se2_ag1_f_05 - phones	AH1	76.1789
76.1789	DCA_se2_ag1_f_05 - phones	T	76.2189
76.2189	DCA_se2_ag1_f_05 - phones	K	76.3489
76.2189	DCA_se2_ag1_f_05 - words	color	76.5389
76.3489	DCA_se2_ag1_f_05 - phones	AH1	76.3989
76.3989	DCA_se2_ag1_f_05 - phones	L	76.4689
76.4689	DCA_se2_ag1_f_05 - phones	ER0	76.5389
76.5389	DCA_se2_ag1_f_05 - phones	W	76.6089
76.5389	DCA_se2_ag1_f_05 - words	was	76.7589
76.6089	DCA_se2_ag1_f_05 - phones	AH1	76.6889
76.6889	DCA_se2_ag1_f_05 - phones	Z	76.7589
76.7589	DCA_se2_ag1_f_05 - phones	HH	76.7989
76.7589	DCA_se2_ag1_f_05 - words	his	77.0389
76.7989	DCA_se2_ag1_f_05 - phones	IH1	76.8389
76.8389	DCA_se2_ag1_f_05 - phones	Z	77.0389
77.0389	DCA_se2_ag1_f_05 - phones	B	77.1089
77.0389	DCA_se2_ag1_f_05 - words	blood	77.4589
77.1089	DCA_se2_ag1_f_05 - phones	L	77.1489
77.1489	DCA_se2_ag1_f_05 - phones	AH1	77.4289
77.4289	DCA_se2_ag1_f_05 - phones	D	77.4589
77.4589	DCA_se2_ag1_f_05 - phones	sp	77.4889
77.4889	DCA_se2_ag1_f_05 - phones	AH0	77.5889
77.4889	DCA_se2_ag1_f_05 - words	and	77.6389
77.5889	DCA_se2_ag1_f_05 - phones	N	77.6389
77.6389	DCA_se2_ag1_f_05 - phones	DH	77.6889
77.6389	DCA_se2_ag1_f_05 - words	they	77.7889
77.6889	DCA_se2_ag1_f_05 - phones	EY1	77.7889
77.7889	DCA_se2_ag1_f_05 - phones	W	77.8189
77.7889	DCA_se2_ag1_f_05 - words	would	77.9089
77.8189	DCA_se2_ag1_f_05 - phones	UH1	77.8489
77.8489	DCA_se2_ag1_f_05 - phones	D	77.9089
77.9089	DCA_se2_ag1_f_05 - phones	S	78.0189
77.9089	DCA_se2_ag1_f_05 - words	say	78.0889
78.0189	DCA_se2_ag1_f_05 - phones	EY1	78.0889
78.0889	DCA_se2_ag1_f_05 - phones	AH0	78.1689
78.0889	DCA_se2_ag1_f_05 - words	a	78.1689
78.1689	DCA_se2_ag1_f_05 - phones	K	78.3189
78.1689	DCA_se2_ag1_f_05 - words	color	78.6289
78.3189	DCA_se2_ag1_f_05 - phones	AH1	78.4489
78.4489	DCA_se2_ag1_f_05 - phones	L	78.5589
78.5589	DCA_se2_ag1_f_05 - phones	ER0	78.6289
78.6289	DCA_se2_ag1_f_05 - phones	sp	78.6889
78.6889	DCA_se2_ag1_f_05 - phones	L	78.8189
78.6889	DCA_se2_ag1_f_05 - words	like	78.9789
78.8189	DCA_se2_ag1_f_05 - phones	AY1	78.9089
78.9089	DCA_se2_ag1_f_05 - phones	K	78.9789
78.9789	DCA_se2_ag1_f_05 - phones	sp	79.0189
79.0189	DCA_se2_ag1_f_05 - phones	R	79.1389
79.0189	DCA_se2_ag1_f_05 - words	red	79.4689
79.1389	DCA_se2_ag1_f_05 - phones	EH1	79.3889
79.3889	DCA_se2_ag1_f_05 - phones	D	79.4689
80.1821	DCA_se2_ag1_f_05 - phones	sil	80.2221
80.2221	DCA_se2_ag1_f_05 - phones	AA1	80.4821
80.2221	DCA_se2_ag1_f_05 - words	r	80.5421
80.4821	DCA_se2_ag1_f_05 - phones	R	80.5421
80.5421	DCA_se2_ag1_f_05 - phones	sp	80.5721
80.5721	DCA_se2_ag1_f_05 - phones	IY1	80.7421
80.5721	DCA_se2_ag1_f_05 - words	e	80.7421
80.7421	DCA_se2_ag1_f_05 - phones	D	80.8621
80.7421	DCA_se2_ag1_f_05 - words	d	81.0121
80.8621	DCA_se2_ag1_f_05 - phones	IY1	81.0121
81.0121	DCA_se2_ag1_f_05 - phones	S	81.0721
81.0121	DCA_se2_ag1_f_05 - words	spells	81.3321
81.0721	DCA_se2_ag1_f_05 - phones	P	81.1621
81.1621	DCA_se2_ag1_f_05 - phones	EH1	81.2221
81.2221	DCA_se2_ag1_f_05 - phones	L	81.3021
81.3021	DCA_se2_ag1_f_05 - phones	Z	81.3321
81.3321	DCA_se2_ag1_f_05 - phones	DH	81.3621
81.3321	DCA_se2_ag1_f_05 - words	the	81.4021
81.3621	DCA_se2_ag1_f_05 - phones	AH0	81.4021
81.4021	DCA_se2_ag1_f_05 - phones	W	81.4821
81.4021	DCA_se2_ag1_f_05 - words	word	81.6021
81.4821	DCA_se2_ag1_f_05 - phones	ER1	81.5421
81.5421	DCA_se2_ag1_f_05 - phones	D	81.6021
81.6021	DCA_se2_ag1_f_05 - phones	sp	81.6721
81.6721	DCA_se2_ag1_f_05 - phones	R	81.7221
81.6721	DCA_se2_ag1_f_05 - words	red	82.0121
81.7221	DCA_se2_ag1_f_05 - phones	EH1	81.9521
81.9521	DCA_se2_ag1_f_05 - phones	D	82.0121
82.0121	DCA_se2_ag1_f_05 - phones	sp	82.1721
82.1721	DCA_se2_ag1_f_05 - phones	L	82.3321
82.1721	DCA_se2_ag1_f_05 - words	last	82.5421
82.3321	DCA_se2_ag1_f_05 - phones	AE1	82.4921
82.4921	DCA_se2_ag1_f_05 - phones	S	82.5421
82.5421	DCA_se2_ag1_f_05 - phones	sp	82.6121
82.6121	DCA_se2_ag1_f_05 - phones	Y	82.6721
82.6121	DCA_se2_ag1_f_05 - words	you	82.7121
82.6721	DCA_se2_ag1_f_05 - phones	UW1	82.7121
82.7121	DCA_se2_ag1_f_05 - phones	N	82.7621
82.7121	DCA_se2_ag1_f_05 - words	know	82.9321
82.7621	DCA_se2_ag1_f_05 - phones	OW1	82.9321
82.9321	DCA_se2_ag1_f_05 - phones	sp	83.1421
83.1421	DCA_se2_ag1_f_05 - phones	DH	83.1821
83.1421	DCA_se2_ag1_f_05 - words	the	83.2321
83.1821	DCA_se2_ag1_f_05 - phones	IY0	83.2321
83.2130	DCA_int_02 - phones	AH1	83.3830
83.2130	DCA_int_02 - words	uh-huh	83.6030
83.2321	DCA_se2_ag1_f_05 - phones	W	83.2621
83.2321	DCA_se2_ag1_f_05 - words	one	83.3921
83.2621	DCA_se2_ag1_f_05 - phones	AH1	83.3621
83.3621	DCA_se2_ag1_f_05 - phones	N	83.3921
83.3830	DCA_int_02 - phones	HH	83.4230
83.3921	DCA_se2_ag1_f_05 - phones	HH	83.4221
83.3921	DCA_se2_ag1_f_05 - words	who	83.6021
83.4221	DCA_se2_ag1_f_05 - phones	UW1	83.6021
83.4230	DCA_int_02 - phones	AH1	83.6030
83.6021	DCA_se2_ag1_f_05 - phones	sp	83.6621
83.6030	DCA_int_02 - phones	sp	84.6600
83.6621	DCA_se2_ag1_f_05 - phones	S	83.6921
83.6621	DCA_se2_ag1_f_05 - words	s	83.6921
83.6921	DCA_se2_ag1_f_05 - phones	IH1	83.7521
83.6921	DCA_se2_ag1_f_05 - words	it	83.9221
83.7521	DCA_se2_ag1_f_05 - phones	T	83.9221
84.6600	DCA_int_02 - phones	AO2	84.7000
84.6600	DCA_int_02 - words	alright	84.8700
84.7000	DCA_int_02 - phones	L	84.7300
84.7300	DCA_int_02 - phones	R	84.7600
84.7600	DCA_int_02 - phones	AY1	84.7900
84.7900	DCA_int_02 - phones	T	84.8700
84.8700	DCA_int_02 - phones	sp	84.9600
84.9600	DCA_int_02 - phones	G	84.9900
84.9600	DCA_int_02 - words	good	85.1100
84.9900	DCA_int_02 - phones	IH0	85.0800
85.0800	DCA_int_02 - phones	D	85.1100
85.1100	DCA_int_02 - phones	sp	87.0248
87.0248	DCA_int_02 - phones	OW2	87.1448
87.0248	DCA_int_02 - words	okay	87.3448
87.1448	DCA_int_02 - phones	K	87.2548
87.2548	DCA_int_02 - phones	EY1	87.3448
87.3448	DCA_int_02 - phones	sp	87.3748
87.3748	DCA_int_02 - phones	HH	87.4048
87.3748	DCA_int_02 - words	how	87.5048
87.4048	DCA_int_02 - phones	AW1	87.5048
87.5048	DCA_int_02 - phones	AH0	87.5648
87.5048	DCA_int_02 - words	about	87.8548
87.5648	DCA_int_02 - phones	B	87.6048
87.6048	DCA_int_02 - phones	AW1	87.7848
87.7848	DCA_int_02 - phones	T	87.8548
87.8548	DCA_int_02 - phones	sp	87.9048
87.9048	DCA_int_02 - phones	AH1	88.0948
87.9048	DCA_int_02 - words	um	88.2248
88.0948	DCA_int_02 - phones	M	88.2248
89.7912	DCA_int_02 - phones	D	89.8412
89.7912	DCA_int_02 - words	do	89.8712
89.8412	DCA_int_02 - phones	UW1	89.8712
89.8712	DCA_int_02 - phones	Y	89.9012
89.8712	DCA_int_02 - words	you	89.9312
89.9012	DCA_int_02 - phones	UW1	89.9312
89.9312	DCA_int_02 - phones	EH1	89.9612
89.9312	DCA_int_02 - words	ever	90.0412
89.9612	DCA_int_02 - phones	V	89.9912
89.9912	DCA_int_02 - phones	ER0	90.0412
90.0412	DCA_int_02 - phones	sp	90.1012
90.1012	DCA_int_02 - phones	P	90.1512
90.1012	DCA_int_02 - words	play	90.2712
90.1512	DCA_int_02 - phones	L	90.2012
90.2012	DCA_int_02 - phones	EY1	90.2712
90.2712	DCA_int_02 - phones	M	90.4212
90.2712	DCA_int_02 - words	marbles	90.8112
90.4212	DCA_int_02 - phones	AA1	90.5612
90.5612	DCA_int_02 - phones	R	90.6512
90.6512	DCA_int_02 - phones	B	90.6812
90.6812	DCA_int_02 - phones	AH0	90.7112
90.7112	DCA_int_02 - phones	L	90.7812
90.7812	DCA_int_02 - phones	Z	90.8112
90.8112	DCA_int_02 - phones	sp	94.1758
92.9189	DCA_se2_ag1_f_05 - phones	N	93.0789
92.9189	DCA_se2_ag1_f_05 - words	nope	93.2689
93.0789	DCA_se2_ag1_f_05 - phones	OW1	93.2289
93.2289	DCA_se2_ag1_f_05 - phones	P	93.2689
93.2689	DCA_se2_ag1_f_05 - phones	sp	99.8438
94.1758	DCA_int_02 - phones	EY1	94.2058
94.1758	DCA_int_02 - words	h	94.3058
94.2058	DCA_int_02 - phones	CH	94.3058
94.3058	DCA_int_02 - phones	sp	94.4058
95.3989	DCA_int_02 - phones	D	95.4589
95.3989	DCA_int_02 - words	do	95.4889
95.4589	DCA_int_02 - phones	UW1	95.4889
95.4889	DCA_int_02 - phones	sp	95.5189
95.5189	DCA_int_02 - phones	Y	95.5589
95.5189	DCA_int_02 - words	you	95.5889
95.5589	DCA_int_02 - phones	UW1	95.5889
95.5889	DCA_int_02 - phones	L	95.6589
95.5889	DCA_int_02 - words	like	95.8489
95.6589	DCA_int_02 - phones	AY1	95.7189
95.7189	DCA_int_02 - phones	K	95.8489
95.8489	DCA_int_02 - phones	T	95.8889
95.8489	DCA_int_02 - words	to	95.9289
95.8889	DCA_int_02 - phones	AH0	95.9289
95.9289	DCA_int_02 - phones	W	96.0189
95.9289	DCA_int_02 - words	watch	96.2689
96.0189	DCA_int_02 - phones	AA1	96.1589
96.1589	DCA_int_02 - phones	CH	96.2689
96.2689	DCA_int_02 - phones	sp	96.2989
96.2989	DCA_int_02 - phones	T	96.3689
96.2989	DCA_int_02 - words	tv	96.6789
96.3689	DCA_int_02 - phones	IY1	96.4689
96.4689	DCA_int_02 - phones	V	96.5489
96.5489	DCA_int_02 - phones	IY1	96.6789
96.6789	DCA_int_02 - phones	sp	96.7389
97.7994	DCA_int_02 - phones	HH	97.8294
97.7994	DCA_int_02 - words	what	97.9494
97.8294	DCA_int_02 - phones	W	97.8794
97.8794	DCA_int_02 - phones	AH1	97.9194
97.9194	DCA_int_02 - phones	T	97.9494
97.9494	DCA_int_02 - words	are	97.9794
97.9494	DCA_int_02 - phones	ER0	97.9794
97.9794	DCA_int_02 - phones	Y	98.0594
97.9794	DCA_int_02 - words	your	98.1194
98.0594	DCA_int_02 - phones	UH1	98.0894
98.0894	DCA_int_02 - phones	R	98.1194
98.1194	DCA_int_02 - phones	sp	98.2194
98.2194	DCA_int_02 - phones	F	98.2494
98.2194	DCA_int_02 - words	favorite	98.5194
98.2494	DCA_int_02 - phones	EY1	98.3294
98.3294	DCA_int_02 - phones	V	98.4194
98.4194	DCA_int_02 - phones	R	98.4594
98.4594	DCA_int_02 - phones	AH0	98.4894
98.4894	DCA_int_02 - phones	T	98.5194
98.5194	DCA_int_02 - phones	sp	98.6094
98.6094	DCA_int_02 - phones	P	98.6494
98.6094	DCA_int_02 - words	programs	98.9894
98.6494	DCA_int_02 - phones	R	98.6794
98.6794	DCA_int_02 - phones	OW1	98.7594
98.7594	DCA_int_02 - phones	G	98.8694
98.8694	DCA_int_02 - phones	R	98.8994
98.8994	DCA_int_02 - phones	AE2	98.9294
98.9294	DCA_int_02 - phones	M	98.9594
98.9594	DCA_int_02 - phones	Z	98.9894
98.9894	DCA_int_02 - phones	sp	99.2594
99.8438	DCA_se2_ag1_f_05 - words	<unk>	100.0138
99.8438	DCA_se2_ag1_f_05 - phones	spn	100.0138
101.0393	DCA_se2_ag1_f_05 - phones	sil	101.0993
101.0993	DCA_se2_ag1_f_05 - phones	W	101.2393
101.0993	DCA_se2_ag1_f_05 - words	well	101.7293
101.2393	DCA_se2_ag1_f_05 - phones	EH1	101.5193
101.5193	DCA_se2_ag1_f_05 - phones	L	101.7293
101.7293	DCA_se2_ag1_f_05 - phones	sp	101.9393
101.9393	DCA_se2_ag1_f_05 - words	i	102.0593
101.9393	DCA_se2_ag1_f_05 - phones	AY1	102.0593
102.0593	DCA_se2_ag1_f_05 - phones	D	102.1293
102.0593	DCA_se2_ag1_f_05 - words	don't	102.2393
102.1293	DCA_se2_ag1_f_05 - phones	OW1	102.1693
102.1693	DCA_se2_ag1_f_05 - phones	N	102.2393
102.2393	DCA_se2_ag1_f_05 - phones	sp	102.2693
102.2693	DCA_se2_ag1_f_05 - phones	HH	102.3393
102.2693	DCA_se2_ag1_f_05 - words	have	102.5793
102.3393	DCA_se2_ag1_f_05 - phones	AE1	102.4893
102.4893	DCA_se2_ag1_f_05 - phones	V	102.5793
102.5793	DCA_se2_ag1_f_05 - phones	EH1	102.6193
102.5793	DCA_se2_ag1_f_05 - words	any	102.7393
102.6193	DCA_se2_ag1_f_05 - phones	N	102.6993
102.6993	DCA_se2_ag1_f_05 - phones	IY0	102.7393
102.7393	DCA_se2_ag1_f_05 - phones	sp	102.8193
102.8193	DCA_se2_ag1_f_05 - phones	F	103.0093
102.8193	DCA_se2_ag1_f_05 - words	favorites	103.7593
103.0093	DCA_se2_ag1_f_05 - phones	EY1	103.1893
103.1893	DCA_se2_ag1_f_05 - phones	V	103.2593
103.2593	DCA_se2_ag1_f_05 - phones	R	103.3193
103.3193	DCA_se2_ag1_f_05 - phones	AH0	103.3993
103.3993	DCA_se2_ag1_f_05 - phones	T	103.5193
103.5193	DCA_se2_ag1_f_05 - phones	S	103.7593
106.8831	DCA_se2_ag1_f_05 - phones	sil	106.9431
106.9431	DCA_se2_ag1_f_05 - phones	B	107.1131
106.9431	DCA_se2_ag1_f_05 - words	but	107.3531
107.1131	DCA_se2_ag1_f_05 - phones	AH1	107.2631
107.2631	DCA_se2_ag1_f_05 - phones	T	107.3531
107.3531	DCA_se2_ag1_f_05 - phones	sp	107.3831
107.3831	DCA_se2_ag1_f_05 - words	i	107.5231
107.3831	DCA_se2_ag1_f_05 - phones	AY1	107.5231
107.5231	DCA_se2_ag1_f_05 - phones	L	107.6131
107.5231	DCA_se2_ag1_f_05 - words	like	107.7931
107.6131	DCA_se2_ag1_f_05 - phones	AY1	107.7431
107.7431	DCA_se2_ag1_f_05 - phones	K	107.7931
107.7931	DCA_se2_ag1_f_05 - phones	sp	107.8631
107.8631	DCA_se2_ag1_f_05 - phones	AH1	108.2031
107.8631	DCA_se2_ag1_f_05 - words	um	108.4731
108.2031	DCA_se2_ag1_f_05 - phones	M	108.4731
109.1292	DCA_se2_ag1_f_05 - phones	sil	109.1692
109.1692	DCA_se2_ag1_f_05 - words	<unk>	109.2792
109.1692	DCA_se2_ag1_f_05 - phones	spn	109.2792
109.7394	DCA_se2_ag1_f_05 - phones	sil	109.7994
109.7994	DCA_se2_ag1_f_05 - phones	N	109.8994
109.7994	DCA_se2_ag1_f_05 - words	know	109.9794
109.8994	DCA_se2_ag1_f_05 - phones	OW1	109.9794
109.9794	DCA_se2_ag1_f_05 - phones	L	110.0794
109.9794	DCA_se2_ag1_f_05 - words	l-	110.0794
110.0794	DCA_se2_ag1_f_05 - phones	sp	111.3583
111.3583	DCA_se2_ag1_f_05 - phones	D	111.4683
111.3583	DCA_se2_ag1_f_05 - words	dark	111.7283
111.4683	DCA_se2_ag1_f_05 - phones	AA1	111.6383
111.6383	DCA_se2_ag1_f_05 - phones	R	111.6883
111.6883	DCA_se2_ag1_f_05 - phones	K	111.7283
111.7283	DCA_se2_ag1_f_05 - phones	SH	111.8883
111.7283	DCA_se2_ag1_f_05 - words	shadows	112.6683
111.8883	DCA_se2_ag1_f_05 - phones	AE1	112.1483
112.1483	DCA_se2_ag1_f_05 - phones	D	112.1883
112.1883	DCA_se2_ag1_f_05 - phones	OW2	112.4383
112.4383	DCA_se2_ag1_f_05 - phones	Z	112.6683
112.9345	DCA_int_02 - phones	M	113.0645
112.9345	DCA_int_02 - words	mm-hm	113.3445
113.0645	DCA_int_02 - phones	HH	113.1945
113.1177	DCA_se2_ag1_f_05 - phones	sil	113.1577
113.1577	DCA_se2_ag1_f_05 - phones	AE1	113.5077
113.1577	DCA_se2_ag1_f_05 - words	and	113.6977
113.1945	DCA_int_02 - phones	M	113.3445
113.5077	DCA_se2_ag1_f_05 - phones	N	113.6077
113.6077	DCA_se2_ag1_f_05 - phones	D	113.6977
116.7921	DCA_se2_ag1_f_05 - phones	sil	116.8421
116.8421	DCA_se2_ag1_f_05 - phones	AH1	117.0721
116.8421	DCA_se2_ag1_f_05 - words	um	117.1821
117.0721	DCA_se2_ag1_f_05 - phones	M	117.1821
117.1821	DCA_se2_ag1_f_05 - phones	sp	117.2821
117.2821	DCA_se2_ag1_f_05 - phones	DH	117.4121
117.2821	DCA_se2_ag1_f_05 - words	the	117.4621
117.4121	DCA_se2_ag1_f_05 - phones	AH0	117.4621
117.4621	DCA_se2_ag1_f_05 - phones	F	117.5921
117.4621	DCA_se2_ag1_f_05 - words	family	117.9821
117.5921	DCA_se2_ag1_f_05 - phones	AE1	117.7721
117.7721	DCA_se2_ag1_f_05 - phones	M	117.8221
117.8221	DCA_se2_ag1_f_05 - phones	L	117.9121
117.9121	DCA_se2_ag1_f_05 - phones	IY0	117.9821
117.9821	DCA_se2_ag1_f_05 - phones	AH0	118.0621
117.9821	DCA_se2_ag1_f_05 - words	affair	118.4721
118.0621	DCA_se2_ag1_f_05 - phones	F	118.2121
118.2121	DCA_se2_ag1_f_05 - phones	EH1	118.2521
118.2521	DCA_se2_ag1_f_05 - phones	R	118.4721
118.4721	DCA_se2_ag1_f_05 - phones	AE1	118.5121
118.4721	DCA_se2_ag1_f_05 - words	and	118.5921
118.5121	DCA_se2_ag1_f_05 - phones	N	118.5921
118.5921	DCA_se2_ag1_f_05 - phones	B	118.6421
118.5921	DCA_se2_ag1_f_05 - words	bewitch	119.3221
118.6421	DCA_se2_ag1_f_05 - phones	IH0	118.8021
118.8021	DCA_se2_ag1_f_05 - phones	W	118.8721
118.8721	DCA_se2_ag1_f_05 - phones	IH1	119.0721
119.0721	DCA_se2_ag1_f_05 - phones	CH	119.3221
120.1258	DCA_int_02 - phones	sil	120.1858
120.1339	DCA_se2_ag1_f_05 - phones	sil	120.1839
120.1839	DCA_se2_ag1_f_05 - phones	AH0	120.2839
120.1839	DCA_se2_ag1_f_05 - words	and	120.3139
120.1858	DCA_int_02 - phones	OW1	120.3058
120.1858	DCA_int_02 - words	oh	120.3058
120.2839	DCA_se2_ag1_f_05 - phones	N	120.3139
120.3058	DCA_int_02 - phones	W	120.3958
120.3058	DCA_int_02 - words	what	120.5358
120.3139	DCA_se2_ag1_f_05 - phones	DH	120.3939
120.3139	DCA_se2_ag1_f_05 - words	that	120.5539
120.3939	DCA_se2_ag1_f_05 - phones	AE1	120.4739
120.3958	DCA_int_02 - phones	AH1	120.5058
120.4739	DCA_se2_ag1_f_05 - phones	T	120.5539
120.5058	DCA_int_02 - phones	T	120.5358
120.5358	DCA_int_02 - phones	sp	120.6058
120.5539	DCA_se2_ag1_f_05 - phones	G	120.6539
120.5539	DCA_se2_ag1_f_05 - words	girl	121.0839
120.6539	DCA_se2_ag1_f_05 - phones	ER1	120.9439
120.9439	DCA_se2_ag1_f_05 - phones	L	121.0839
121.9086	DCA_int_02 - phones	HH	121.9886
121.9086	DCA_int_02 - words	what	122.1486
121.9886	DCA_int_02 - phones	W	122.0286
122.0286	DCA_int_02 - phones	AH1	122.0886
122.0886	DCA_int_02 - phones	T	122.1486
122.1486	DCA_int_02 - phones	Z	122.1986
122.1486	DCA_int_02 - words	s	122.1986
122.1986	DCA_int_02 - phones	AH0	122.2786
122.1986	DCA_int_02 - words	a	122.2786
122.2786	DCA_int_02 - phones	sp	122.3286
122.3286	DCA_int_02 - phones	F	122.3986
122.3286	DCA_int_02 - words	family	122.7286
122.3986	DCA_int_02 - phones	AE1	122.4286
122.4286	DCA_int_02 - phones	M	122.6286
122.6286	DCA_int_02 - phones	L	122.6886
122.6886	DCA_int_02 - phones	IY0	122.7286
122.7286	DCA_int_02 - phones	AH0	122.8186
122.7286	DCA_int_02 - words	affair	123.0586
122.8186	DCA_int_02 - phones	F	122.9286
122.9286	DCA_int_02 - phones	EH1	122.9986
122.9986	DCA_int_02 - phones	R	123.0586
123.0586	DCA_int_02 - phones	sp	123.0886
123.0886	DCA_int_02 - phones	AH0	123.2086
123.0886	DCA_int_02 - words	about	123.4986
123.2086	DCA_int_02 - phones	B	123.2486
123.2486	DCA_int_02 - phones	AW1	123.3386
123.3386	DCA_int_02 - phones	T	123.4986
124.0902	DCA_se2_ag1_f_05 - phones	sil	124.1802
124.1802	DCA_se2_ag1_f_05 - phones	IH0	124.2702
124.1802	DCA_se2_ag1_f_05 - words	it	124.3002
124.2702	DCA_se2_ag1_f_05 - phones	T	124.3002
124.3002	DCA_se2_ag1_f_05 - phones	sp	124.4502
124.4502	DCA_se2_ag1_f_05 - phones	S	124.6502
124.4502	DCA_se2_ag1_f_05 - words	s	124.6502
124.6502	DCA_se2_ag1_f_05 - phones	AH0	124.7102
124.6502	DCA_se2_ag1_f_05 - words	about	124.8002
124.7102	DCA_se2_ag1_f_05 - phones	B	124.7402
124.7402	DCA_se2_ag1_f_05 - phones	AW1	124.7702
124.7702	DCA_se2_ag1_f_05 - phones	T	124.8002
124.8002	DCA_se2_ag1_f_05 - phones	sp	124.8502
124.8502	DCA_se2_ag1_f_05 - phones	DH	124.9302
124.8502	DCA_se2_ag1_f_05 - words	these	125.0202
124.9302	DCA_se2_ag1_f_05 - phones	IY1	124.9702
124.9702	DCA_se2_ag1_f_05 - phones	Z	125.0202
125.0202	DCA_se2_ag1_f_05 - phones	sp	125.0502
125.0502	DCA_se2_ag1_f_05 - phones	T	125.1702
125.0502	DCA_se2_ag1_f_05 - words	two	125.2802
125.1702	DCA_se2_ag1_f_05 - phones	UW1	125.2802
125.2802	DCA_se2_ag1_f_05 - phones	DH	125.3102
125.2802	DCA_se2_ag1_f_05 - words	the	125.3402
125.3102	DCA_se2_ag1_f_05 - phones	AH0	125.3402
125.3402	DCA_se2_ag1_f_05 - phones	T	125.3702
125.3402	DCA_se2_ag1_f_05 - words	two	125.4002
125.3702	DCA_se2_ag1_f_05 - phones	UW1	125.4002
125.4002	DCA_se2_ag1_f_05 - phones	T	125.4302
125.4002	DCA_se2_ag1_f_05 - words	twins	125.9102
125.4302	DCA_se2_ag1_f_05 - phones	W	125.5002
125.5002	DCA_se2_ag1_f_05 - phones	IH1	125.7202
125.7202	DCA_se2_ag1_f_05 - phones	N	125.8502
125.8502	DCA_se2_ag1_f_05 - phones	Z	125.9102
125.9102	DCA_se2_ag1_f_05 - phones	sp	125.9402
125.9402	DCA_se2_ag1_f_05 - phones	N	126.0402
125.9402	DCA_se2_ag1_f_05 - words	named	126.3402
126.0402	DCA_se2_ag1_f_05 - phones	EY1	126.2602
126.2602	DCA_se2_ag1_f_05 - phones	M	126.3102
126.3102	DCA_se2_ag1_f_05 - phones	D	126.3402
126.3402	DCA_se2_ag1_f_05 - phones	sp	126.3702
126.3702	DCA_se2_ag1_f_05 - phones	AH1	126.5802
126.3702	DCA_se2_ag1_f_05 - words	um	126.6902
126.5802	DCA_se2_ag1_f_05 - phones	M	126.6902
126.6902	DCA_se2_ag1_f_05 - phones	B	126.8202
126.6902	DCA_se2_ag1_f_05 - words	buffy	127.3602
126.8202	DCA_se2_ag1_f_05 - phones	AH1	126.9102
126.9102	DCA_se2_ag1_f_05 - phones	F	127.0702
127.0702	DCA_se2_ag1_f_05 - phones	IY0	127.3602
128.0658	DCA_se2_ag1_f_05 - phones	sil	128.1158
128.1158	DCA_se2_ag1_f_05 - phones	B	128.1858
128.1158	DCA_se2_ag1_f_05 - words	buffy	128.4558
128.1858	DCA_se2_ag1_f_05 - phones	AH1	128.2658
128.2658	DCA_se2_ag1_f_05 - phones	F	128.3958
128.3958	DCA_se2_ag1_f_05 - phones	IY0	128.4558
128.4558	DCA_se2_ag1_f_05 - phones	AE1	128.5158
128.4558	DCA_se2_ag1_f_05 - words	and	128.6158
128.5158	DCA_se2_ag1_f_05 - phones	N	128.6158
128.6158	DCA_se2_ag1_f_05 - phones	JH	128.7358
128.6158	DCA_se2_ag1_f_05 - words	jody	129.1558
128.7358	DCA_se2_ag1_f_05 - phones	OW1	128.9458
128.9458	DCA_se2_ag1_f_05 - phones	D	128.9958
128.9958	DCA_se2_ag1_f_05 - phones	IY0	129.1558
129.5016	DCA_int_02 - phones	sil	129.5516
129.5516	DCA_int_02 - phones	M	129.7216
129.5516	DCA_int_02 - words	mm-hm	129.8816
129.7216	DCA_int_02 - phones	HH	129.7516
129.7516	DCA_int_02 - phones	M	129.8816
129.8028	DCA_se2_ag1_f_05 - phones	JH	129.8828
129.8028	DCA_se2_ag1_f_05 - words	jody	130.1628
129.8828	DCA_se2_ag1_f_05 - phones	OW1	130.0428
130.0428	DCA_se2_ag1_f_05 - phones	D	130.0728
130.0728	DCA_se2_ag1_f_05 - phones	IY0	130.1628
130.1628	DCA_se2_ag1_f_05 - phones	IH1	130.2328
130.1628	DCA_se2_ag1_f_05 - words	is	130.3028
130.2328	DCA_se2_ag1_f_05 - phones	Z	130.3028
130.3028	DCA_se2_ag1_f_05 - phones	DH	130.3328
130.3028	DCA_se2_ag1_f_05 - words	the	130.4528
130.3328	DCA_se2_ag1_f_05 - phones	AH0	130.4528
130.4528	DCA_se2_ag1_f_05 - phones	G	130.5028
130.4528	DCA_se2_ag1_f_05 - words	girl	130.7028
130.5028	DCA_se2_ag1_f_05 - phones	ER1	130.6728
130.6728	DCA_se2_ag1_f_05 - phones	L	130.7028
130.7028	DCA_se2_ag1_f_05 - phones	AH0	130.7328
130.7028	DCA_se2_ag1_f_05 - words	and	130.7828
130.7328	DCA_se2_ag1_f_05 - phones	N	130.7828
130.7828	DCA_se2_ag1_f_05 - phones	B	130.8528
130.7828	DCA_se2_ag1_f_05 - words	buffy	131.2828
130.8528	DCA_se2_ag1_f_05 - phones	AH1	130.9328
130.9328	DCA_se2_ag1_f_05 - phones	F	131.0828
131.0828	DCA_se2_ag1_f_05 - phones	IY0	131.2828
131.7117	DCA_se2_ag1_f_05 - phones	sil	131.7517
131.7517	DCA_se2_ag1_f_05 - phones	N	131.7917
131.7517	DCA_se2_ag1_f_05 - words	no	131.8417
131.7917	DCA_se2_ag1_f_05 - phones	OW1	131.8417
131.8417	DCA_se2_ag1_f_05 - phones	JH	131.9917
131.8417	DCA_se2_ag1_f_05 - words	jody	132.2717
131.9917	DCA_se2_ag1_f_05 - phones	OW1	132.1317
132.1317	DCA_se2_ag1_f_05 - phones	D	132.1717
132.1717	DCA_se2_ag1_f_05 - phones	IY0	132.2717
132.2717	DCA_se2_ag1_f_05 - phones	IH1	132.3217
132.2717	DCA_se2_ag1_f_05 - words	is	132.4017
132.3217	DCA_se2_ag1_f_05 - phones	Z	132.4017
132.4017	DCA_se2_ag1_f_05 - phones	DH	132.4317
132.4017	DCA_se2_ag1_f_05 - words	the	132.4617
132.4317	DCA_se2_ag1_f_05 - phones	AH0	132.4617
132.4617	DCA_se2_ag1_f_05 - phones	B	132.5917
132.4617	DCA_se2_ag1_f_05 - words	boy	132.8017
132.5917	DCA_se2_ag1_f_05 - phones	OY1	132.8017
132.8017	DCA_se2_ag1_f_05 - phones	AH0	132.8317
132.8017	DCA_se2_ag1_f_05 - words	and	132.8817
132.8317	DCA_se2_ag1_f_05 - phones	N	132.8817
132.8817	DCA_se2_ag1_f_05 - phones	B	132.9417
132.8817	DCA_se2_ag1_f_05 - words	buffy	133.2117
132.9417	DCA_se2_ag1_f_05 - phones	AH1	133.0217
133.0217	DCA_se2_ag1_f_05 - phones	F	133.1417
133.1417	DCA_se2_ag1_f_05 - phones	IY0	133.2117
133.2117	DCA_se2_ag1_f_05 - phones	IH0	133.2817
133.2117	DCA_se2_ag1_f_05 - words	is	133.3417
133.2817	DCA_se2_ag1_f_05 - phones	Z	133.3417
133.3417	DCA_se2_ag1_f_05 - phones	DH	133.3717
133.3417	DCA_se2_ag1_f_05 - words	the	133.4017
133.3717	DCA_se2_ag1_f_05 - phones	AH0	133.4017
133.4017	DCA_se2_ag1_f_05 - phones	G	133.4917
133.4017	DCA_se2_ag1_f_05 - words	girl	133.8017
133.4917	DCA_se2_ag1_f_05 - phones	ER1	133.7217
133.7217	DCA_se2_ag1_f_05 - phones	L	133.8017
134.0928	DCA_se2_ag1_f_05 - phones	sil	134.1328
134.1328	DCA_se2_ag1_f_05 - phones	spn	134.2828
134.1328	DCA_se2_ag1_f_05 - words	<unk>	134.2828
134.4998	DCA_se2_ag1_f_05 - phones	AH0	134.5698
134.4998	DCA_se2_ag1_f_05 - words	and	134.6298
134.5698	DCA_se2_ag1_f_05 - phones	N	134.5998
134.5998	DCA_se2_ag1_f_05 - phones	D	134.6298
134.6298	DCA_se2_ag1_f_05 - phones	DH	134.6798
134.6298	DCA_se2_ag1_f_05 - words	then	134.7798
134.6798	DCA_se2_ag1_f_05 - phones	EH1	134.7198
134.7198	DCA_se2_ag1_f_05 - phones	N	134.7798
134.7798	DCA_se2_ag1_f_05 - phones	DH	134.8298
134.7798	DCA_se2_ag1_f_05 - words	they	134.8998
134.8298	DCA_se2_ag1_f_05 - phones	EY1	134.8998
134.8998	DCA_se2_ag1_f_05 - phones	HH	135.0098
134.8998	DCA_se2_ag1_f_05 - words	have	135.1298
135.0098	DCA_se2_ag1_f_05 - phones	AE1	135.0498
135.0498	DCA_se2_ag1_f_05 - phones	V	135.1298
135.1298	DCA_se2_ag1_f_05 - phones	AH0	135.1798
135.1298	DCA_se2_ag1_f_05 - words	a	135.1798
135.1798	DCA_se2_ag1_f_05 - phones	sp	135.2698
135.2698	DCA_se2_ag1_f_05 - words	uh	135.5098
135.2698	DCA_se2_ag1_f_05 - phones	AH1	135.5098
135.5098	DCA_se2_ag1_f_05 - words	s	135.7598
135.5098	DCA_se2_ag1_f_05 - phones	S	135.7598
135.7598	DCA_se2_ag1_f_05 - phones	sp	135.7898
135.7898	DCA_se2_ag1_f_05 - phones	AH0	135.8398
135.7898	DCA_se2_ag1_f_05 - words	another	136.2598
135.8398	DCA_se2_ag1_f_05 - phones	N	135.9798
135.9798	DCA_se2_ag1_f_05 - phones	AH1	136.0798
136.0798	DCA_se2_ag1_f_05 - phones	DH	136.1798
136.1798	DCA_se2_ag1_f_05 - phones	ER0	136.2598
136.2598	DCA_se2_ag1_f_05 - phones	B	136.3798
136.2598	DCA_se2_ag1_f_05 - words	big	136.4998
136.3798	DCA_se2_ag1_f_05 - phones	IH1	136.4298
136.4298	DCA_se2_ag1_f_05 - phones	G	136.4998
136.4998	DCA_se2_ag1_f_05 - phones	S	136.6298
136.4998	DCA_se2_ag1_f_05 - words	sister	137.0398
136.6298	DCA_se2_ag1_f_05 - phones	IH1	136.6798
136.6798	DCA_se2_ag1_f_05 - phones	S	136.8298
136.8298	DCA_se2_ag1_f_05 - phones	T	136.8998
136.8998	DCA_se2_ag1_f_05 - phones	ER0	137.0398
137.6817	DCA_se2_ag1_f_05 - phones	sil	137.7217
137.7217	DCA_se2_ag1_f_05 - phones	AH0	137.7717
137.7217	DCA_se2_ag1_f_05 - words	and	137.8517
137.7717	DCA_se2_ag1_f_05 - phones	N	137.8517
137.8517	DCA_se2_ag1_f_05 - phones	AY1	137.9117
137.8517	DCA_se2_ag1_f_05 - words	i	137.9117
137.9117	DCA_se2_ag1_f_05 - words	th-	138.0617
137.9117	DCA_se2_ag1_f_05 - phones	TH	138.0617
138.2475	DCA_se2_ag1_f_05 - phones	TH	138.3775
138.2475	DCA_se2_ag1_f_05 - words	think	138.5275
138.3775	DCA_se2_ag1_f_05 - phones	IH1	138.4275
138.4275	DCA_se2_ag1_f_05 - phones	NG	138.4775
138.4775	DCA_se2_ag1_f_05 - phones	K	138.5275
138.5275	DCA_se2_ag1_f_05 - phones	AY1	138.6275
138.5275	DCA_se2_ag1_f_05 - words	i	138.6275
138.6275	DCA_se2_ag1_f_05 - phones	F	138.7275
138.6275	DCA_se2_ag1_f_05 - words	forgot	138.9675
138.7275	DCA_se2_ag1_f_05 - phones	ER0	138.7575
138.7575	DCA_se2_ag1_f_05 - phones	G	138.8275
138.8275	DCA_se2_ag1_f_05 - phones	AA1	138.9375
138.9375	DCA_se2_ag1_f_05 - phones	T	138.9675
138.9675	DCA_se2_ag1_f_05 - phones	HH	138.9975
138.9675	DCA_se2_ag1_f_05 - words	her	139.0675
138.9975	DCA_se2_ag1_f_05 - phones	ER0	139.0675
139.0675	DCA_se2_ag1_f_05 - phones	N	139.1475
139.0675	DCA_se2_ag1_f_05 - words	name	139.5375
139.1475	DCA_se2_ag1_f_05 - phones	EY1	139.3675
139.3675	DCA_se2_ag1_f_05 - phones	M	139.5375
142.5039	DCA_int_02 - phones	AH0	142.6039
142.5039	DCA_int_02 - words	and	142.7739
142.6039	DCA_int_02 - phones	N	142.7239
142.7239	DCA_int_02 - phones	D	142.7739
142.7739	DCA_int_02 - phones	AH1	143.0739
142.7739	DCA_int_02 - words	uh	143.0739
143.0739	DCA_int_02 - phones	W	143.1439
143.0739	DCA_int_02 - words	what	143.2239
143.1439	DCA_int_02 - phones	AH1	143.1739
143.1739	DCA_int_02 - phones	T	143.2239
143.2239	DCA_int_02 - phones	HH	143.3039
143.2239	DCA_int_02 - words	happens	143.9339
143.3039	DCA_int_02 - phones	AE1	143.4239
143.4239	DCA_int_02 - phones	P	143.5639
143.5639	DCA_int_02 - phones	AH0	143.5939
143.5939	DCA_int_02 - phones	N	143.6639
143.6639	DCA_int_02 - phones	Z	143.9339
144.1686	DCA_int_02 - phones	W	144.2986
144.1686	DCA_int_02 - words	what	144.3786
144.2986	DCA_int_02 - phones	AH1	144.3286
144.3286	DCA_int_02 - phones	T	144.3786
144.3786	DCA_int_02 - phones	IH0	144.4886
144.3786	DCA_int_02 - words	is	144.5586
144.4886	DCA_int_02 - phones	Z	144.5586
144.5586	DCA_int_02 - phones	sp	144.6086
144.6086	DCA_int_02 - phones	DH	144.6486
144.6086	DCA_int_02 - words	there	144.8086
144.6486	DCA_int_02 - phones	EH1	144.6786
144.6786	DCA_int_02 - phones	R	144.8086
144.8086	DCA_int_02 - phones	sp	144.9486
145.2462	DCA_int_02 - phones	IH0	145.3162
145.2462	DCA_int_02 - words	it	145.4262
145.3162	DCA_int_02 - phones	T	145.4262
145.4262	DCA_int_02 - phones	sp	145.5162
145.7550	DCA_int_02 - phones	F	145.8050
145.7550	DCA_int_02 - words	funny	146.1050
145.8050	DCA_int_02 - phones	AH1	145.8750
145.8750	DCA_int_02 - phones	N	145.9550
145.9550	DCA_int_02 - phones	IY0	146.1050
146.1050	DCA_int_02 - phones	sp	146.1350
146.1350	DCA_int_02 - phones	ER0	146.2550
146.1350	DCA_int_02 - words	or	146.2550
146.2550	DCA_int_02 - phones	sp	146.3950
146.3950	DCA_int_02 - phones	W	146.4250
146.3950	DCA_int_02 - words	what	146.5050
146.4250	DCA_int_02 - phones	AH1	146.4750
146.4388	DCA_se2_ag1_f_05 - phones	sil	146.4788
146.4750	DCA_int_02 - phones	T	146.5050
146.4788	DCA_se2_ag1_f_05 - phones	Y	146.6088
146.4788	DCA_se2_ag1_f_05 - words	yes	146.9688
146.6088	DCA_se2_ag1_f_05 - phones	EH1	146.7688
146.7688	DCA_se2_ag1_f_05 - phones	S	146.9688
146.9688	DCA_se2_ag1_f_05 - phones	sp	146.9988
146.9988	DCA_se2_ag1_f_05 - phones	IH1	147.0388
146.9988	DCA_se2_ag1_f_05 - words	it	147.1088
147.0388	DCA_se2_ag1_f_05 - phones	T	147.1088
147.1088	DCA_se2_ag1_f_05 - words	s	147.1488
147.1088	DCA_se2_ag1_f_05 - phones	S	147.1488
147.1488	DCA_se2_ag1_f_05 - words	a	147.2588
147.1488	DCA_se2_ag1_f_05 - phones	AH0	147.2588
147.2588	DCA_se2_ag1_f_05 - phones	K	147.4288
147.2588	DCA_se2_ag1_f_05 - words	comedy	147.8888
147.4288	DCA_se2_ag1_f_05 - phones	AA1	147.6088
147.6088	DCA_se2_ag1_f_05 - phones	M	147.6988
147.6988	DCA_se2_ag1_f_05 - phones	AH0	147.7288
147.7288	DCA_se2_ag1_f_05 - phones	D	147.7988
147.7988	DCA_se2_ag1_f_05 - phones	IY0	147.8888
147.8888	DCA_se2_ag1_f_05 - phones	L	147.9588
147.8888	DCA_se2_ag1_f_05 - words	like	148.1988
147.9588	DCA_se2_ag1_f_05 - phones	AY1	148.0988
148.0988	DCA_se2_ag1_f_05 - phones	K	148.1988
148.8199	DCA_se2_ag1_f_05 - phones	sil	148.8499
148.8499	DCA_se2_ag1_f_05 - phones	IH0	148.9899
148.8499	DCA_se2_ag1_f_05 - words	it	149.0299
148.9899	DCA_se2_ag1_f_05 - phones	T	149.0299
149.0299	DCA_se2_ag1_f_05 - phones	Z	149.0699
149.0299	DCA_se2_ag1_f_05 - words	s	149.0699
149.0699	DCA_se2_ag1_f_05 - phones	S	149.1999
149.0699	DCA_se2_ag1_f_05 - words	something	149.3899
149.1999	DCA_se2_ag1_f_05 - phones	AH1	149.2699
149.2699	DCA_se2_ag1_f_05 - phones	M	149.2999
149.2999	DCA_se2_ag1_f_05 - phones	TH	149.3299
149.3299	DCA_se2_ag1_f_05 - phones	IH0	149.3599
149.3599	DCA_se2_ag1_f_05 - phones	NG	149.3899
149.3899	DCA_se2_ag1_f_05 - words	s	149.4599
149.3899	DCA_se2_ag1_f_05 - phones	Z	149.4599
149.4599	DCA_se2_ag1_f_05 - phones	AO1	149.5799
149.4599	DCA_se2_ag1_f_05 - words	always	149.7999
149.5799	DCA_se2_ag1_f_05 - phones	L	149.6499
149.6499	DCA_se2_ag1_f_05 - phones	W	149.6999
149.6999	DCA_se2_ag1_f_05 - phones	IY0	149.7399
149.7399	DCA_se2_ag1_f_05 - phones	Z	149.7999
149.7999	DCA_se2_ag1_f_05 - phones	HH	149.8699
149.7999	DCA_se2_ag1_f_05 - words	happening	150.1599
149.8699	DCA_se2_ag1_f_05 - phones	AE1	149.9699
149.9699	DCA_se2_ag1_f_05 - phones	P	149.9999
149.9999	DCA_se2_ag1_f_05 - phones	N	150.0799
150.0799	DCA_se2_ag1_f_05 - phones	IH0	150.1299
150.1299	DCA_se2_ag1_f_05 - phones	NG	150.1599
150.1599	DCA_se2_ag1_f_05 - phones	ER0	150.2899
150.1599	DCA_se2_ag1_f_05 - words	around	150.4699
150.2899	DCA_se2_ag1_f_05 - phones	AW1	150.4099
150.4099	DCA_se2_ag1_f_05 - phones	N	150.4399
150.4399	DCA_se2_ag1_f_05 - phones	D	150.4699
150.4699	DCA_se2_ag1_f_05 - phones	DH	150.4999
150.4699	DCA_se2_ag1_f_05 - words	the	150.5399
150.4999	DCA_se2_ag1_f_05 - phones	AH1	150.5399
150.5399	DCA_se2_ag1_f_05 - phones	HH	150.6299
150.5399	DCA_se2_ag1_f_05 - words	house	151.0599
150.6299	DCA_se2_ag1_f_05 - phones	AW1	150.7899
150.7899	DCA_se2_ag1_f_05 - phones	S	151.0599
151.6233	DCA_int_02 - phones	sil	151.6533
151.6533	DCA_int_02 - phones	AH1	151.8033
151.6533	DCA_int_02 - words	uh-huh	151.9433
151.8033	DCA_int_02 - phones	HH	151.8433
151.8433	DCA_int_02 - phones	AH1	151.9433
153.5403	DCA_se2_ag1_f_05 - phones	AH0	153.6103
153.5403	DCA_se2_ag1_f_05 - words	and	153.6703
153.6103	DCA_se2_ag1_f_05 - phones	N	153.6703
153.6703	DCA_se2_ag1_f_05 - phones	DH	153.7003
153.6703	DCA_se2_ag1_f_05 - words	this	153.8403
153.7003	DCA_se2_ag1_f_05 - phones	IH0	153.7603
153.7603	DCA_se2_ag1_f_05 - phones	S	153.8403
153.8403	DCA_se2_ag1_f_05 - phones	sp	153.8703
153.8703	DCA_se2_ag1_f_05 - phones	DH	154.0203
153.8703	DCA_se2_ag1_f_05 - words	the	154.1203
154.0203	DCA_se2_ag1_f_05 - phones	AH1	154.1203
154.1203	DCA_se2_ag1_f_05 - phones	AH1	154.3403
154.1203	DCA_se2_ag1_f_05 - words	uh	154.3403
154.3403	DCA_se2_ag1_f_05 - phones	sp	154.5503
154.5503	DCA_se2_ag1_f_05 - phones	B	154.6603
154.5503	DCA_se2_ag1_f_05 - words	buffy	154.9603
154.6603	DCA_se2_ag1_f_05 - phones	AH1	154.7603
154.7603	DCA_se2_ag1_f_05 - phones	F	154.8803
154.8803	DCA_se2_ag1_f_05 - phones	IY0	154.9603
154.9603	DCA_se2_ag1_f_05 - phones	AO1	155.0703
154.9603	DCA_se2_ag1_f_05 - words	always	155.3303
155.0703	DCA_se2_ag1_f_05 - phones	L	155.1303
155.1303	DCA_se2_ag1_f_05 - phones	W	155.1903
155.1903	DCA_se2_ag1_f_05 - phones	IY0	155.2403
155.2403	DCA_se2_ag1_f_05 - phones	Z	155.3303
155.3303	DCA_se2_ag1_f_05 - phones	T	155.4203
155.3303	DCA_se2_ag1_f_05 - words	talks	155.6603
155.4203	DCA_se2_ag1_f_05 - phones	AO1	155.5303
155.5303	DCA_se2_ag1_f_05 - phones	K	155.6003
155.6003	DCA_se2_ag1_f_05 - phones	S	155.6603
155.6603	DCA_se2_ag1_f_05 - phones	T	155.7203
155.6603	DCA_se2_ag1_f_05 - words	to	155.8203
155.7203	DCA_se2_ag1_f_05 - phones	IH0	155.8203
155.8203	DCA_se2_ag1_f_05 - phones	sp	156.4389
156.4389	DCA_se2_ag1_f_05 - phones	DH	156.4889
156.4389	DCA_se2_ag1_f_05 - words	the	156.5389
156.4889	DCA_se2_ag1_f_05 - phones	AH0	156.5389
156.5389	DCA_se2_ag1_f_05 - phones	D	156.6689
156.5389	DCA_se2_ag1_f_05 - words	doll	157.1289
156.6689	DCA_se2_ag1_f_05 - phones	AA1	157.0389
157.0389	DCA_se2_ag1_f_05 - phones	L	157.1289
157.4468	DCA_se2_ag1_f_05 - phones	HH	157.6268
157.4468	DCA_se2_ag1_f_05 - words	her	157.6868
157.6268	DCA_se2_ag1_f_05 - phones	ER1	157.6868
157.6868	DCA_se2_ag1_f_05 - phones	D	157.7968
157.6868	DCA_se2_ag1_f_05 - words	doll	158.0468
157.7968	DCA_se2_ag1_f_05 - phones	AA1	157.9868
157.9868	DCA_se2_ag1_f_05 - phones	L	158.0468
158.0468	DCA_se2_ag1_f_05 - phones	B	158.1168
158.0468	DCA_se2_ag1_f_05 - words	baby	158.4368
158.1168	DCA_se2_ag1_f_05 - phones	EY1	158.3068
158.3068	DCA_se2_ag1_f_05 - phones	B	158.3868
158.3868	DCA_se2_ag1_f_05 - phones	IY0	158.4368
158.4368	DCA_se2_ag1_f_05 - phones	spn	158.7168
158.4368	DCA_se2_ag1_f_05 - words	<unk>	158.7168
158.7168	DCA_se2_ag1_f_05 - phones	sp	159.5829
158.9120	DCA_int_02 - phones	sil	158.9620
158.9620	DCA_int_02 - phones	AH1	159.0620
158.9620	DCA_int_02 - words	uh-huh	159.3120
159.0620	DCA_int_02 - phones	HH	159.0920
159.0920	DCA_int_02 - phones	AH1	159.3120
159.3120	DCA_int_02 - phones	sp	159.3820
159.5829	DCA_se2_ag1_f_05 - phones	L	159.6129
159.5829	DCA_se2_ag1_f_05 - words	like	159.7129
159.6129	DCA_se2_ag1_f_05 - phones	AY1	159.6829
159.6829	DCA_se2_ag1_f_05 - phones	K	159.7129
159.7129	DCA_se2_ag1_f_05 - phones	sp	159.7429
159.7429	DCA_se2_ag1_f_05 - phones	IH0	159.7729
159.7429	DCA_se2_ag1_f_05 - words	it	159.8029
159.7729	DCA_se2_ag1_f_05 - phones	T	159.8029
159.8029	DCA_se2_ag1_f_05 - phones	S	159.8529
159.8029	DCA_se2_ag1_f_05 - words	s	159.8529
159.8529	DCA_se2_ag1_f_05 - phones	G	159.9129
159.8529	DCA_se2_ag1_f_05 - words	gonna	160.0529
159.9129	DCA_se2_ag1_f_05 - phones	AH1	159.9829
159.9829	DCA_se2_ag1_f_05 - phones	N	160.0129
160.0129	DCA_se2_ag1_f_05 - phones	AH0	160.0529
160.0529	DCA_se2_ag1_f_05 - phones	S	160.1829
160.0529	DCA_se2_ag1_f_05 - words	say	160.2829
160.1829	DCA_se2_ag1_f_05 - phones	EY1	160.2829
160.2829	DCA_se2_ag1_f_05 - phones	sp	160.3229
160.3229	DCA_se2_ag1_f_05 - phones	S	160.3829
160.3229	DCA_se2_ag1_f_05 - words	something	160.5729
160.3829	DCA_se2_ag1_f_05 - phones	AH1	160.4529
160.4529	DCA_se2_ag1_f_05 - phones	M	160.4829
160.4829	DCA_se2_ag1_f_05 - phones	TH	160.5129
160.5129	DCA_se2_ag1_f_05 - phones	IH0	160.5429
160.5429	DCA_se2_ag1_f_05 - phones	NG	160.5729
160.5729	DCA_se2_ag1_f_05 - phones	B	160.6529
160.5729	DCA_se2_ag1_f_05 - words	back	160.8829
160.6529	DCA_se2_ag1_f_05 - phones	AE1	160.6929
160.6929	DCA_se2_ag1_f_05 - phones	K	160.8829
162.0858	DCA_int_02 - phones	HH	162.1358
162.0858	DCA_int_02 - words	how	162.1758
162.1358	DCA_int_02 - phones	AW1	162.1758
162.1758	DCA_int_02 - phones	AH0	162.2158
162.1758	DCA_int_02 - words	about	162.4558
162.2158	DCA_int_02 - phones	B	162.2658
162.2658	DCA_int_02 - phones	AW1	162.3758
162.3758	DCA_int_02 - phones	T	162.4558
162.4558	DCA_int_02 - phones	sp	162.4858
162.4858	DCA_int_02 - phones	B	162.5158
162.4858	DCA_int_02 - words	bewitch	162.8258
162.5158	DCA_int_02 - phones	IH0	162.6258
162.6258	DCA_int_02 - phones	W	162.6858
162.6858	DCA_int_02 - phones	IH1	162.7958
162.7958	DCA_int_02 - phones	CH	162.8258
162.8258	DCA_int_02 - phones	sp	180.8639
163.5796	DCA_se2_ag1_f_05 - phones	sil	163.6096
163.6096	DCA_se2_ag1_f_05 - phones	OW1	163.9696
163.6096	DCA_se2_ag1_f_05 - words	oh	163.9696
163.9696	DCA_se2_ag1_f_05 - phones	sp	164.2287
164.2287	DCA_se2_ag1_f_05 - phones	spn	164.3587
164.2287	DCA_se2_ag1_f_05 - words	<unk>	164.3587
164.3587	DCA_se2_ag1_f_05 - phones	sp	164.4487
164.4487	DCA_se2_ag1_f_05 - phones	DH	164.5187
164.4487	DCA_se2_ag1_f_05 - words	that	164.5887
164.5187	DCA_se2_ag1_f_05 - phones	AE1	164.5587
164.5587	DCA_se2_ag1_f_05 - phones	T	164.5887
164.5887	DCA_se2_ag1_f_05 - phones	sp	164.6187
164.6187	DCA_se2_ag1_f_05 - words	s	164.7387
164.6187	DCA_se2_ag1_f_05 - phones	S	164.7387
164.7387	DCA_se2_ag1_f_05 - words	uh	164.9587
164.7387	DCA_se2_ag1_f_05 - phones	AH1	164.9587
164.9587	DCA_se2_ag1_f_05 - phones	sp	166.8340
166.8340	DCA_se2_ag1_f_05 - words	a	166.8840
166.8340	DCA_se2_ag1_f_05 - phones	AH0	166.8840
166.8840	DCA_se2_ag1_f_05 - phones	sp	166.9140
166.9140	DCA_se2_ag1_f_05 - phones	K	167.0640
166.9140	DCA_se2_ag1_f_05 - words	comedy	167.4340
167.0640	DCA_se2_ag1_f_05 - phones	AA1	167.2340
167.2340	DCA_se2_ag1_f_05 - phones	M	167.3040
167.3040	DCA_se2_ag1_f_05 - phones	AH0	167.3440
167.3440	DCA_se2_ag1_f_05 - phones	D	167.3840
167.3840	DCA_se2_ag1_f_05 - phones	IY0	167.4340
167.4340	DCA_se2_ag1_f_05 - phones	sp	167.4940
167.4940	DCA_se2_ag1_f_05 - phones	T	167.6040
167.4940	DCA_se2_ag1_f_05 - words	too	167.7540
167.6040	DCA_se2_ag1_f_05 - phones	UW1	167.7540
167.7540	DCA_se2_ag1_f_05 - phones	sp	167.8540
168.5239	DCA_se2_ag1_f_05 - phones	Y	168.5939
168.5239	DCA_se2_ag1_f_05 - words	you	168.6239
168.5939	DCA_se2_ag1_f_05 - phones	UW1	168.6239
168.6239	DCA_se2_ag1_f_05 - phones	N	168.6739
168.6239	DCA_se2_ag1_f_05 - words	know	168.7539
168.6739	DCA_se2_ag1_f_05 - phones	OW1	168.7539
168.7539	DCA_se2_ag1_f_05 - phones	IH0	168.8439
168.7539	DCA_se2_ag1_f_05 - words	it	168.9139
168.8439	DCA_se2_ag1_f_05 - phones	T	168.9139
169.1751	DCA_se2_ag1_f_05 - phones	sil	169.2051
169.2051	DCA_se2_ag1_f_05 - phones	IH0	169.2351
169.2051	DCA_se2_ag1_f_05 - words	it	169.2751
169.2351	DCA_se2_ag1_f_05 - phones	T	169.2751
169.2751	DCA_se2_ag1_f_05 - phones	B	169.4051
169.2751	DCA_se2_ag1_f_05 - words	b	169.5351
169.4051	DCA_se2_ag1_f_05 - phones	IY1	169.5351
169.5351	DCA_se2_ag1_f_05 - phones	IH0	169.5851
169.5351	DCA_se2_ag1_f_05 - words	it	169.6251
169.5851	DCA_se2_ag1_f_05 - phones	T	169.6251
169.6251	DCA_se2_ag1_f_05 - phones	AH0	169.8251
169.6251	DCA_se2_ag1_f_05 - words	about	170.1451
169.8251	DCA_se2_ag1_f_05 - phones	B	169.8851
169.8851	DCA_se2_ag1_f_05 - phones	AW1	170.0751
170.0751	DCA_se2_ag1_f_05 - phones	T	170.1451
170.1451	DCA_se2_ag1_f_05 - phones	sp	170.1751
170.1751	DCA_se2_ag1_f_05 - phones	IH1	170.2451
170.1751	DCA_se2_ag1_f_05 - words	it	170.2751
170.2451	DCA_se2_ag1_f_05 - phones	T	170.2751
170.2751	DCA_se2_ag1_f_05 - words	s	170.3251
170.2751	DCA_se2_ag1_f_05 - phones	S	170.3251
170.3251	DCA_se2_ag1_f_05 - phones	AH0	170.3951
170.3251	DCA_se2_ag1_f_05 - words	about	170.6151
170.3951	DCA_se2_ag1_f_05 - phones	B	170.4451
170.4451	DCA_se2_ag1_f_05 - phones	AW1	170.5551
170.5551	DCA_se2_ag1_f_05 - phones	T	170.6151
170.6151	DCA_se2_ag1_f_05 - phones	B	170.7351
170.6151	DCA_se2_ag1_f_05 - words	be	170.8551
170.7351	DCA_se2_ag1_f_05 - phones	IY1	170.8551
170.8551	DCA_se2_ag1_f_05 - phones	sp	170.9151
170.9151	DCA_se2_ag1_f_05 - phones	IH1	170.9851
170.9151	DCA_se2_ag1_f_05 - words	it	171.0351
170.9851	DCA_se2_ag1_f_05 - phones	T	171.0351
171.0351	DCA_se2_ag1_f_05 - words	s	171.0951
171.0351	DCA_se2_ag1_f_05 - phones	S	171.0951
171.0951	DCA_se2_ag1_f_05 - phones	AH0	171.1351
171.0951	DCA_se2_ag1_f_05 - words	about	171.3251
171.1351	DCA_se2_ag1_f_05 - phones	B	171.1951
171.1951	DCA_se2_ag1_f_05 - phones	AW1	171.2451
171.2451	DCA_se2_ag1_f_05 - phones	T	171.3251
171.3251	DCA_se2_ag1_f_05 - phones	DH	171.3751
171.3251	DCA_se2_ag1_f_05 - words	this	171.5351
171.3751	DCA_se2_ag1_f_05 - phones	IH0	171.4251
171.4251	DCA_se2_ag1_f_05 - phones	S	171.5351
171.5351	DCA_se2_ag1_f_05 - phones	W	171.6851
171.5351	DCA_se2_ag1_f_05 - words	witch	171.9351
171.6851	DCA_se2_ag1_f_05 - phones	IH1	171.8251
171.8251	DCA_se2_ag1_f_05 - phones	CH	171.9351
171.9351	DCA_se2_ag1_f_05 - phones	DH	171.9751
171.9351	DCA_se2_ag1_f_05 - words	that	172.0451
171.9751	DCA_se2_ag1_f_05 - phones	AH0	172.0151
172.0151	DCA_se2_ag1_f_05 - phones	T	172.0451
172.0451	DCA_se2_ag1_f_05 - phones	M	172.1551
172.0451	DCA_se2_ag1_f_05 - words	married	172.4251
172.1551	DCA_se2_ag1_f_05 - phones	EH1	172.2651
172.2651	DCA_se2_ag1_f_05 - phones	R	172.3451
172.3451	DCA_se2_ag1_f_05 - phones	IY0	172.3751
172.3751	DCA_se2_ag1_f_05 - phones	D	172.4251
172.4251	DCA_se2_ag1_f_05 - phones	DH	172.4851
172.4251	DCA_se2_ag1_f_05 - words	this	172.6151
172.4851	DCA_se2_ag1_f_05 - phones	IH1	172.5351
172.5351	DCA_se2_ag1_f_05 - phones	S	172.6151
172.6151	DCA_se2_ag1_f_05 - phones	M	172.7951
172.6151	DCA_se2_ag1_f_05 - words	mortal	173.2551
172.7951	DCA_se2_ag1_f_05 - phones	AO1	172.9651
172.9651	DCA_se2_ag1_f_05 - phones	R	173.0051
173.0051	DCA_se2_ag1_f_05 - phones	T	173.0351
173.0351	DCA_se2_ag1_f_05 - phones	AH0	173.0951
173.0951	DCA_se2_ag1_f_05 - phones	L	173.2551
174.1520	DCA_se2_ag1_f_05 - phones	sil	174.2120
174.2120	DCA_se2_ag1_f_05 - phones	AH0	174.2420
174.2120	DCA_se2_ag1_f_05 - words	and	174.2920
174.2420	DCA_se2_ag1_f_05 - phones	N	174.2920
174.2920	DCA_se2_ag1_f_05 - phones	SH	174.4020
174.2920	DCA_se2_ag1_f_05 - words	she	174.4620
174.4020	DCA_se2_ag1_f_05 - phones	IY1	174.4620
174.4620	DCA_se2_ag1_f_05 - phones	W	174.5320
174.4620	DCA_se2_ag1_f_05 - words	was	174.6020
174.5320	DCA_se2_ag1_f_05 - phones	AH0	174.5620
174.5620	DCA_se2_ag1_f_05 - phones	Z	174.6020
174.6020	DCA_se2_ag1_f_05 - words	a	174.7120
174.6020	DCA_se2_ag1_f_05 - phones	AH0	174.7120
174.7120	DCA_se2_ag1_f_05 - phones	W	174.7820
174.7120	DCA_se2_ag1_f_05 - words	witch	174.9220
174.7820	DCA_se2_ag1_f_05 - phones	IH1	174.8420
174.8420	DCA_se2_ag1_f_05 - phones	CH	174.9220
174.9220	DCA_se2_ag1_f_05 - phones	AH0	174.9520
174.9220	DCA_se2_ag1_f_05 - words	and	175.0120
174.9520	DCA_se2_ag1_f_05 - phones	N	175.0120
175.0120	DCA_se2_ag1_f_05 - phones	SH	175.1220
175.0120	DCA_se2_ag1_f_05 - words	she	175.1820
175.1220	DCA_se2_ag1_f_05 - phones	IY1	175.1820
175.1820	DCA_se2_ag1_f_05 - phones	M	175.2820
175.1820	DCA_se2_ag1_f_05 - words	married	175.6220
175.2820	DCA_se2_ag1_f_05 - phones	EH1	175.4520
175.4520	DCA_se2_ag1_f_05 - phones	R	175.5120
175.5120	DCA_se2_ag1_f_05 - phones	IY0	175.5420
175.5420	DCA_se2_ag1_f_05 - phones	D	175.6220
175.6220	DCA_se2_ag1_f_05 - words	a	175.8220
175.6220	DCA_se2_ag1_f_05 - phones	AH0	175.8220
175.8220	DCA_se2_ag1_f_05 - phones	sp	175.8720
175.8720	DCA_se2_ag1_f_05 - phones	EY1	175.9020
175.8720	DCA_se2_ag1_f_05 - words	h	175.9720
175.9020	DCA_se2_ag1_f_05 - phones	CH	175.9720
175.9720	DCA_se2_ag1_f_05 - phones	sp	176.1020
176.1020	DCA_se2_ag1_f_05 - phones	AH1	176.3920
176.1020	DCA_se2_ag1_f_05 - words	um	176.4820
176.3920	DCA_se2_ag1_f_05 - phones	M	176.4820
176.4820	DCA_se2_ag1_f_05 - phones	sp	177.3229
177.3229	DCA_se2_ag1_f_05 - phones	Y	177.3529
177.3229	DCA_se2_ag1_f_05 - words	you	177.3829
177.3529	DCA_se2_ag1_f_05 - phones	UW1	177.3829
177.3829	DCA_se2_ag1_f_05 - phones	N	177.4529
177.3829	DCA_se2_ag1_f_05 - words	know	177.6229
177.4529	DCA_se2_ag1_f_05 - phones	OW1	177.6229
177.6229	DCA_se2_ag1_f_05 - phones	AH0	177.6729
177.6229	DCA_se2_ag1_f_05 - words	a	177.6729
177.6729	DCA_se2_ag1_f_05 - phones	P	177.8429
177.6729	DCA_se2_ag1_f_05 - words	person	178.3429
177.8429	DCA_se2_ag1_f_05 - phones	ER1	177.9629
177.9629	DCA_se2_ag1_f_05 - phones	S	178.1129
178.1129	DCA_se2_ag1_f_05 - phones	AH0	178.1529
178.1529	DCA_se2_ag1_f_05 - phones	N	178.3429
178.8195	DCA_se2_ag1_f_05 - phones	sil	178.8595
178.8595	DCA_se2_ag1_f_05 - phones	spn	178.9695
178.8595	DCA_se2_ag1_f_05 - words	<unk>	178.9695
178.9695	DCA_se2_ag1_f_05 - phones	L	179.0995
178.9695	DCA_se2_ag1_f_05 - words	like	179.2495
179.0995	DCA_se2_ag1_f_05 - phones	AY1	179.1695
179.1695	DCA_se2_ag1_f_05 - phones	K	179.2495
179.2495	DCA_se2_ag1_f_05 - phones	AH0	179.3695
179.2495	DCA_se2_ag1_f_05 - words	a	179.3695
179.3695	DCA_se2_ag1_f_05 - phones	HH	179.3995
179.3695	DCA_se2_ag1_f_05 - words	human	179.7395
179.3995	DCA_se2_ag1_f_05 - phones	Y	179.4695
179.4695	DCA_se2_ag1_f_05 - phones	UW1	179.5295
179.5295	DCA_se2_ag1_f_05 - phones	M	179.6395
179.6395	DCA_se2_ag1_f_05 - phones	AH0	179.6795
179.6795	DCA_se2_ag1_f_05 - phones	N	179.7395
179.7395	DCA_se2_ag1_f_05 - phones	B	179.8095
179.7395	DCA_se2_ag1_f_05 - words	being	180.1795
179.8095	DCA_se2_ag1_f_05 - phones	IY1	180.0295
180.0295	DCA_se2_ag1_f_05 - phones	IH0	180.0595
180.0595	DCA_se2_ag1_f_05 - phones	NG	180.1795
180.1795	DCA_se2_ag1_f_05 - phones	sp	181.1527
180.8639	DCA_int_02 - phones	M	181.1039
180.8639	DCA_int_02 - words	mm-hm	181.2839
181.1039	DCA_int_02 - phones	HH	181.1439
181.1439	DCA_int_02 - phones	M	181.2839
181.1527	DCA_se2_ag1_f_05 - phones	EY1	181.1927
181.1527	DCA_se2_ag1_f_05 - words	a	181.1927
181.1927	DCA_se2_ag1_f_05 - phones	sp	181.2627
181.2627	DCA_se2_ag1_f_05 - phones	AH0	181.3427
181.2627	DCA_se2_ag1_f_05 - words	and	181.6827
181.3427	DCA_se2_ag1_f_05 - phones	N	181.4727
181.4727	DCA_se2_ag1_f_05 - phones	D	181.6827
181.6827	DCA_se2_ag1_f_05 - phones	sp	181.7127
181.7127	DCA_se2_ag1_f_05 - phones	DH	181.7727
181.7127	DCA_se2_ag1_f_05 - words	they	181.8427
181.7727	DCA_se2_ag1_f_05 - phones	EY1	181.8427
181.8427	DCA_se2_ag1_f_05 - phones	K	181.9627
181.8427	DCA_se2_ag1_f_05 - words	call	182.1427
181.9627	DCA_se2_ag1_f_05 - phones	AO1	182.0727
182.0727	DCA_se2_ag1_f_05 - phones	L	182.1427
182.1427	DCA_se2_ag1_f_05 - phones	IH0	182.1827
182.1427	DCA_se2_ag1_f_05 - words	it	182.2227
182.1827	DCA_se2_ag1_f_05 - phones	T	182.2227
182.2227	DCA_se2_ag1_f_05 - phones	M	182.3627
182.2227	DCA_se2_ag1_f_05 - words	mortals	182.9027
182.3627	DCA_se2_ag1_f_05 - phones	AO1	182.5227
182.5227	DCA_se2_ag1_f_05 - phones	R	182.5827
182.5827	DCA_se2_ag1_f_05 - phones	T	182.6127
182.6127	DCA_se2_ag1_f_05 - phones	AH0	182.6927
182.6927	DCA_se2_ag1_f_05 - phones	L	182.7527
182.7527	DCA_se2_ag1_f_05 - phones	Z	182.9027
183.2876	DCA_se2_ag1_f_05 - phones	sil	183.3276
183.3276	DCA_se2_ag1_f_05 - phones	AE1	183.4776
183.3276	DCA_se2_ag1_f_05 - words	and	183.5276
183.4776	DCA_se2_ag1_f_05 - phones	N	183.5276
183.5276	DCA_se2_ag1_f_05 - phones	AH1	183.7276
183.5276	DCA_se2_ag1_f_05 - words	um	183.9376
183.7276	DCA_se2_ag1_f_05 - phones	M	183.9376
184.3825	DCA_se2_ag1_f_05 - phones	sil	184.4625
184.4625	DCA_se2_ag1_f_05 - phones	AH0	184.4925
184.4625	DCA_se2_ag1_f_05 - words	and	184.5425
184.4925	DCA_se2_ag1_f_05 - phones	N	184.5425
184.5425	DCA_se2_ag1_f_05 - phones	SH	184.6625
184.5425	DCA_se2_ag1_f_05 - words	she	184.7625
184.6625	DCA_se2_ag1_f_05 - phones	IY1	184.7625
184.7625	DCA_se2_ag1_f_05 - phones	HH	184.8025
184.7625	DCA_se2_ag1_f_05 - words	had	184.8725
184.8025	DCA_se2_ag1_f_05 - phones	AE1	184.8325
184.8325	DCA_se2_ag1_f_05 - phones	D	184.8725
184.8725	DCA_se2_ag1_f_05 - phones	DH	184.9125
184.8725	DCA_se2_ag1_f_05 - words	this	185.0425
184.9125	DCA_se2_ag1_f_05 - phones	IH1	184.9825
184.9825	DCA_se2_ag1_f_05 - phones	S	185.0425
185.0425	DCA_se2_ag1_f_05 - phones	B	185.1625
185.0425	DCA_se2_ag1_f_05 - words	baby	185.7025
185.1625	DCA_se2_ag1_f_05 - phones	EY1	185.4525
185.4525	DCA_se2_ag1_f_05 - phones	B	185.5525
185.5525	DCA_se2_ag1_f_05 - phones	IY0	185.7025
185.8559	DCA_se2_ag1_f_05 - phones	sil	185.8959
185.8959	DCA_se2_ag1_f_05 - phones	B	185.9859
185.8959	DCA_se2_ag1_f_05 - words	by	186.1359
185.9859	DCA_se2_ag1_f_05 - phones	AY1	186.1359
186.1359	DCA_se2_ag1_f_05 - phones	DH	186.1659
186.1359	DCA_se2_ag1_f_05 - words	the	186.2059
186.1659	DCA_se2_ag1_f_05 - phones	AH0	186.2059
186.2059	DCA_se2_ag1_f_05 - phones	M	186.3559
186.2059	DCA_se2_ag1_f_05 - words	mortal	186.7759
186.3559	DCA_se2_ag1_f_05 - phones	AO1	186.5259
186.5259	DCA_se2_ag1_f_05 - phones	R	186.5559
186.5559	DCA_se2_ag1_f_05 - phones	T	186.5859
186.5859	DCA_se2_ag1_f_05 - phones	AH0	186.6259
186.6259	DCA_se2_ag1_f_05 - phones	L	186.7759
186.7759	DCA_se2_ag1_f_05 - phones	AE1	186.8459
186.7759	DCA_se2_ag1_f_05 - words	and	187.2359
186.8459	DCA_se2_ag1_f_05 - phones	N	187.2359
187.2359	DCA_se2_ag1_f_05 - phones	spn	187.3959
187.2359	DCA_se2_ag1_f_05 - words	<unk>	187.3959
187.6703	DCA_se2_ag1_f_05 - phones	Y	187.7403
187.6703	DCA_se2_ag1_f_05 - words	you	187.7703
187.7403	DCA_se2_ag1_f_05 - phones	UW1	187.7703
187.7703	DCA_se2_ag1_f_05 - phones	N	187.8403
187.7703	DCA_se2_ag1_f_05 - words	know	187.9503
187.8403	DCA_se2_ag1_f_05 - phones	OW1	187.9503
187.9503	DCA_se2_ag1_f_05 - phones	DH	188.0003
187.9503	DCA_se2_ag1_f_05 - words	the	188.0603
188.0003	DCA_se2_ag1_f_05 - phones	AH0	188.0603
188.0603	DCA_se2_ag1_f_05 - phones	B	188.1603
188.0603	DCA_se2_ag1_f_05 - words	baby	188.4503
188.1603	DCA_se2_ag1_f_05 - phones	EY1	188.3303
188.3303	DCA_se2_ag1_f_05 - phones	B	188.3903
188.3903	DCA_se2_ag1_f_05 - phones	IY0	188.4503
188.4503	DCA_se2_ag1_f_05 - phones	W	188.5303
188.4503	DCA_se2_ag1_f_05 - words	was	188.6803
188.5303	DCA_se2_ag1_f_05 - phones	AH1	188.5803
188.5803	DCA_se2_ag1_f_05 - phones	Z	188.6803
188.6803	DCA_se2_ag1_f_05 - words	a	188.7303
188.6803	DCA_se2_ag1_f_05 - phones	AH0	188.7303
188.7303	DCA_se2_ag1_f_05 - phones	W	188.8103
188.7303	DCA_se2_ag1_f_05 - words	witch	189.0803
188.8103	DCA_se2_ag1_f_05 - phones	IH1	188.9303
188.9303	DCA_se2_ag1_f_05 - phones	CH	189.0803
189.0803	DCA_se2_ag1_f_05 - phones	T	189.1703
189.0803	DCA_se2_ag1_f_05 - words	too	189.3403
189.1703	DCA_se2_ag1_f_05 - phones	UW1	189.3403
189.3403	DCA_se2_ag1_f_05 - phones	sp	193.1727
192.5789	DCA_int_02 - phones	sil	192.6589
192.6589	DCA_int_02 - phones	HH	192.7089
192.6589	DCA_int_02 - words	hm	192.9089
192.7089	DCA_int_02 - phones	M	192.9089
192.9089	DCA_int_02 - phones	sp	202.7621
193.1727	DCA_se2_ag1_f_05 - phones	K	193.2127
193.1727	DCA_se2_ag1_f_05 - words	ks-	193.3827
193.2127	DCA_se2_ag1_f_05 - phones	S	193.3827
193.3827	DCA_se2_ag1_f_05 - phones	sp	193.4227
193.4227	DCA_se2_ag1_f_05 - phones	AE1	193.5627
193.4227	DCA_se2_ag1_f_05 - words	and	193.8427
193.5627	DCA_se2_ag1_f_05 - phones	N	193.7627
193.7627	DCA_se2_ag1_f_05 - phones	D	193.8427
194.7270	DCA_se2_ag1_f_05 - phones	sil	194.7570
194.7570	DCA_se2_ag1_f_05 - phones	AH1	195.0370
194.7570	DCA_se2_ag1_f_05 - words	um	195.1570
195.0370	DCA_se2_ag1_f_05 - phones	M	195.1570
195.1570	DCA_se2_ag1_f_05 - phones	sp	195.9370
195.9370	DCA_se2_ag1_f_05 - phones	HH	195.9770
195.9370	DCA_se2_ag1_f_05 - words	her	196.1170
195.9770	DCA_se2_ag1_f_05 - phones	ER1	196.1170
196.1170	DCA_se2_ag1_f_05 - phones	sp	196.1570
196.1570	DCA_se2_ag1_f_05 - phones	DH	196.2170
196.1570	DCA_se2_ag1_f_05 - words	the	196.2770
196.2170	DCA_se2_ag1_f_05 - phones	AH0	196.2770
196.2770	DCA_se2_ag1_f_05 - phones	P	196.3870
196.2770	DCA_se2_ag1_f_05 - words	people	196.5870
196.3870	DCA_se2_ag1_f_05 - phones	IY1	196.4570
196.4570	DCA_se2_ag1_f_05 - phones	P	196.5070
196.5070	DCA_se2_ag1_f_05 - phones	AH0	196.5470
196.5470	DCA_se2_ag1_f_05 - phones	L	196.5870
196.5870	DCA_se2_ag1_f_05 - phones	IH0	196.6170
196.5870	DCA_se2_ag1_f_05 - words	in	196.6470
196.6170	DCA_se2_ag1_f_05 - phones	N	196.6470
196.6470	DCA_se2_ag1_f_05 - phones	HH	196.7070
196.6470	DCA_se2_ag1_f_05 - words	her	196.7970
196.7070	DCA_se2_ag1_f_05 - phones	ER1	196.7970
196.7970	DCA_se2_ag1_f_05 - phones	F	196.9070
196.7970	DCA_se2_ag1_f_05 - words	family	197.2670
196.9070	DCA_se2_ag1_f_05 - phones	AE1	197.0870
197.0870	DCA_se2_ag1_f_05 - phones	M	197.1570
197.1570	DCA_se2_ag1_f_05 - phones	L	197.1970
197.1970	DCA_se2_ag1_f_05 - phones	IY0	197.2670
197.2670	DCA_se2_ag1_f_05 - phones	AO1	197.3770
197.2670	DCA_se2_ag1_f_05 - words	always	197.6470
197.3770	DCA_se2_ag1_f_05 - phones	L	197.4770
197.4770	DCA_se2_ag1_f_05 - phones	W	197.5470
197.5470	DCA_se2_ag1_f_05 - phones	IY0	197.6170
197.6170	DCA_se2_ag1_f_05 - phones	Z	197.6470
197.6470	DCA_se2_ag1_f_05 - phones	D	197.7270
197.6470	DCA_se2_ag1_f_05 - words	doing	197.9470
197.7270	DCA_se2_ag1_f_05 - phones	UW1	197.8570
197.8570	DCA_se2_ag1_f_05 - phones	IH0	197.9070
197.9070	DCA_se2_ag1_f_05 - phones	NG	197.9470
197.9470	DCA_se2_ag1_f_05 - phones	S	198.0370
197.9470	DCA_se2_ag1_f_05 - words	something	198.2370
198.0370	DCA_se2_ag1_f_05 - phones	AH1	198.1070
198.1070	DCA_se2_ag1_f_05 - phones	M	198.1370
198.1370	DCA_se2_ag1_f_05 - phones	TH	198.1670
198.1670	DCA_se2_ag1_f_05 - phones	IH0	198.1970
198.1970	DCA_se2_ag1_f_05 - phones	NG	198.2370
198.2370	DCA_se2_ag1_f_05 - phones	T	198.3270
198.2370	DCA_se2_ag1_f_05 - words	to	198.3870
198.3270	DCA_se2_ag1_f_05 - phones	UW1	198.3870
198.3870	DCA_se2_ag1_f_05 - phones	DH	198.4170
198.3870	DCA_se2_ag1_f_05 - words	the	198.4570
198.4170	DCA_se2_ag1_f_05 - phones	AH0	198.4570
198.4570	DCA_se2_ag1_f_05 - phones	M	198.6170
198.4570	DCA_se2_ag1_f_05 - words	mortal	198.9370
198.6170	DCA_se2_ag1_f_05 - phones	AO1	198.7870
198.7870	DCA_se2_ag1_f_05 - phones	R	198.8170
198.8170	DCA_se2_ag1_f_05 - phones	T	198.8470
198.8470	DCA_se2_ag1_f_05 - phones	AH0	198.8770
198.8770	DCA_se2_ag1_f_05 - phones	L	198.9370
199.0608	DCA_se2_ag1_f_05 - phones	HH	199.1208
199.0608	DCA_se2_ag1_f_05 - words	her	199.1608
199.1208	DCA_se2_ag1_f_05 - phones	ER1	199.1608
199.1608	DCA_se2_ag1_f_05 - phones	HH	199.2408
199.1608	DCA_se2_ag1_f_05 - words	husband	199.7108
199.2408	DCA_se2_ag1_f_05 - phones	AH1	199.3808
199.3808	DCA_se2_ag1_f_05 - phones	Z	199.4708
199.4708	DCA_se2_ag1_f_05 - phones	B	199.5008
199.5008	DCA_se2_ag1_f_05 - phones	AH0	199.5408
199.5408	DCA_se2_ag1_f_05 - phones	N	199.5708
199.5708	DCA_se2_ag1_f_05 - phones	D	199.7108
200.5546	DCA_se2_ag1_f_05 - phones	sil	200.5946
200.5946	DCA_se2_ag1_f_05 - phones	M	200.6846
200.5946	DCA_se2_ag1_f_05 - words	making	200.8846
200.6846	DCA_se2_ag1_f_05 - phones	EY1	200.7646
200.7646	DCA_se2_ag1_f_05 - phones	K	200.8246
200.8246	DCA_se2_ag1_f_05 - phones	IH0	200.8546
200.8546	DCA_se2_ag1_f_05 - phones	NG	200.8846
200.8846	DCA_se2_ag1_f_05 - phones	IH0	200.9346
200.8846	DCA_se2_ag1_f_05 - words	him	200.9846
200.9346	DCA_se2_ag1_f_05 - phones	M	200.9846
200.9846	DCA_se2_ag1_f_05 - phones	IH0	201.0846
200.9846	DCA_se2_ag1_f_05 - words	into	201.1946
201.0846	DCA_se2_ag1_f_05 - phones	N	201.1146
201.1146	DCA_se2_ag1_f_05 - phones	T	201.1546
201.1546	DCA_se2_ag1_f_05 - phones	AH0	201.1946
201.1946	DCA_se2_ag1_f_05 - phones	AH1	201.3346
201.1946	DCA_se2_ag1_f_05 - words	other	201.4746
201.3346	DCA_se2_ag1_f_05 - phones	DH	201.4146
201.4146	DCA_se2_ag1_f_05 - phones	ER0	201.4746
201.4746	DCA_se2_ag1_f_05 - phones	TH	201.5946
201.4746	DCA_se2_ag1_f_05 - words	things	202.1846
201.5946	DCA_se2_ag1_f_05 - phones	IH1	201.7246
201.7246	DCA_se2_ag1_f_05 - phones	NG	202.1046
202.1046	DCA_se2_ag1_f_05 - phones	Z	202.1846
202.1846	DCA_se2_ag1_f_05 - words	<unk>	202.5846
202.1846	DCA_se2_ag1_f_05 - phones	spn	202.5846
202.5846	DCA_se2_ag1_f_05 - phones	sp	211.1548
202.7621	DCA_int_02 - phones	AH1	202.8921
202.7621	DCA_int_02 - words	uh-huh	203.1321
202.8921	DCA_int_02 - phones	HH	202.9321
202.9321	DCA_int_02 - phones	AH1	203.1321
203.1321	DCA_int_02 - phones	sp	203.3421
203.3421	DCA_int_02 - phones	G	203.3821
203.3421	DCA_int_02 - words	good	203.6621
203.3821	DCA_int_02 - phones	IH0	203.5021
203.5021	DCA_int_02 - phones	D	203.6621
205.1285	DCA_int_02 - phones	HH	205.2085
205.1285	DCA_int_02 - words	how	205.2785
205.2085	DCA_int_02 - phones	AW1	205.2785
205.2785	DCA_int_02 - phones	AH0	205.3485
205.2785	DCA_int_02 - words	about	205.6585
205.3485	DCA_int_02 - phones	B	205.3985
205.3985	DCA_int_02 - phones	AW1	205.5585
205.5585	DCA_int_02 - phones	T	205.6585
205.6585	DCA_int_02 - phones	sp	205.6885
205.6885	DCA_int_02 - words	uh	205.9685
205.6885	DCA_int_02 - phones	AH1	205.9685
205.9685	DCA_int_02 - phones	sp	206.0485
207.8271	DCA_int_02 - phones	D	207.8771
207.8271	DCA_int_02 - words	do	207.9171
207.8771	DCA_int_02 - phones	UW1	207.9171
207.9171	DCA_int_02 - phones	Y	207.9671
207.9171	DCA_int_02 - words	you	208.0871
207.9671	DCA_int_02 - phones	UW1	208.0871
208.0871	DCA_int_02 - phones	L	208.1671
208.0871	DCA_int_02 - words	like	208.2971
208.1671	DCA_int_02 - phones	AY1	208.2071
208.2071	DCA_int_02 - phones	K	208.2971
208.2971	DCA_int_02 - phones	T	208.3371
208.2971	DCA_int_02 - words	to	208.3871
208.3371	DCA_int_02 - phones	AH0	208.3871
208.3871	DCA_int_02 - phones	W	208.4771
208.3871	DCA_int_02 - words	watch	208.7071
208.4771	DCA_int_02 - phones	AA1	208.6271
208.6271	DCA_int_02 - phones	CH	208.7071
208.7071	DCA_int_02 - phones	sp	208.7371
208.7371	DCA_int_02 - phones	M	208.8071
208.7371	DCA_int_02 - words	movies	209.0971
208.8071	DCA_int_02 - phones	UW1	208.9271
208.9271	DCA_int_02 - phones	V	208.9971
208.9971	DCA_int_02 - phones	IY0	209.0671
209.0671	DCA_int_02 - phones	Z	209.0971
209.0971	DCA_int_02 - phones	S	209.1771
209.0971	DCA_int_02 - words	sometimes	209.6271
209.1771	DCA_int_02 - phones	AH1	209.2171
209.2171	DCA_int_02 - phones	M	209.3371
209.3371	DCA_int_02 - phones	T	209.3971
209.3971	DCA_int_02 - phones	AY2	209.5071
[truncated: 15,073 more rows]
