# Supplementary material for: Considering Performance in the Automated and Manual Coding of Sociolinguistic Variables: Lessons From Variable (ING)
Source: Front Artif Intell. 2021 Apr 29;4:648543. doi: 10.3389/frai.2021.648543 (PMC8117961; doi:10.3389/frai.2021.648543)
Supplement: Supplementary file 4 [file Data_Sheet_4.ZIP › CORAAL_Aligned_as_Tables/DCB_se1_ag1_f_03_1_txout.txt]

tmin	tier	text	tmax
0.2401	DCB_int_01 - phones	sil	0.2901
0.2901	DCB_int_01 - phones	AH1	0.4701
0.2901	DCB_int_01 - words	uh	0.4701
0.4701	DCB_int_01 - phones	sp	0.9301
0.9301	DCB_int_01 - phones	HH	0.9701
0.9301	DCB_int_01 - words	when	1.0701
0.9701	DCB_int_01 - phones	W	1.0101
1.0101	DCB_int_01 - phones	EH1	1.0401
1.0401	DCB_int_01 - phones	N	1.0701
1.0701	DCB_int_01 - phones	S	1.1001
1.0701	DCB_int_01 - words	s	1.1001
1.1001	DCB_int_01 - phones	Y	1.1301
1.1001	DCB_int_01 - words	your	1.1901
1.1301	DCB_int_01 - phones	UH1	1.1601
1.1601	DCB_int_01 - phones	R	1.1901
1.1901	DCB_int_01 - phones	B	1.2301
1.1901	DCB_int_01 - words	birthday	1.5501
1.2301	DCB_int_01 - phones	ER1	1.3101
1.3101	DCB_int_01 - phones	TH	1.3701
1.3701	DCB_int_01 - phones	D	1.4101
1.4101	DCB_int_01 - phones	EY2	1.5501
1.5501	DCB_int_01 - phones	sp	1.5901
2.3388	DCB_se1_ag1_f_03 - phones	sil	2.3888
2.3888	DCB_se1_ag1_f_03 - phones	JH	2.5388
2.3888	DCB_se1_ag1_f_03 - words	june	2.7788
2.5388	DCB_se1_ag1_f_03 - phones	UW1	2.7188
2.7188	DCB_se1_ag1_f_03 - phones	N	2.7788
2.7788	DCB_se1_ag1_f_03 - phones	sp	2.8088
2.8088	DCB_se1_ag1_f_03 - phones	DH	2.8588
2.8088	DCB_se1_ag1_f_03 - words	the	2.9088
2.8588	DCB_se1_ag1_f_03 - phones	IY0	2.9088
2.9088	DCB_se1_ag1_f_03 - phones	sp	2.9388
2.9388	DCB_se1_ag1_f_03 - phones	EY1	3.0888
2.9388	DCB_se1_ag1_f_03 - words	eighteenth	3.4588
3.0888	DCB_se1_ag1_f_03 - phones	T	3.2888
3.2888	DCB_se1_ag1_f_03 - phones	IY1	3.3988
3.3988	DCB_se1_ag1_f_03 - phones	N	3.4288
3.4288	DCB_se1_ag1_f_03 - phones	TH	3.4588
3.4588	DCB_se1_ag1_f_03 - phones	sp	3.7188
3.7188	DCB_se1_ag1_f_03 - phones	T	3.8288
3.7188	DCB_se1_ag1_f_03 - words	two	3.9288
3.8288	DCB_se1_ag1_f_03 - phones	UW1	3.9288
3.9288	DCB_se1_ag1_f_03 - phones	sp	3.9988
3.9988	DCB_se1_ag1_f_03 - phones	TH	4.0888
3.9988	DCB_se1_ag1_f_03 - words	thousand	4.3988
4.0888	DCB_se1_ag1_f_03 - phones	AW1	4.2588
4.2588	DCB_se1_ag1_f_03 - phones	Z	4.2888
4.2888	DCB_se1_ag1_f_03 - phones	AH0	4.3188
4.3188	DCB_se1_ag1_f_03 - phones	N	4.3688
4.3688	DCB_se1_ag1_f_03 - phones	D	4.3988
4.3988	DCB_se1_ag1_f_03 - phones	AH0	4.4288
4.3988	DCB_se1_ag1_f_03 - words	and	4.4788
4.4288	DCB_se1_ag1_f_03 - phones	N	4.4788
4.4788	DCB_se1_ag1_f_03 - phones	sp	4.5388
4.5388	DCB_se1_ag1_f_03 - phones	T	4.6388
4.5388	DCB_se1_ag1_f_03 - words	two	4.6888
4.6388	DCB_se1_ag1_f_03 - phones	UW1	4.6888
4.6888	DCB_se1_ag1_f_03 - phones	sp	9.7001
7.6849	DCB_int_01 - phones	HH	7.7449
7.6849	DCB_int_01 - words	where	7.8749
7.7449	DCB_int_01 - phones	W	7.7849
7.7849	DCB_int_01 - phones	EH1	7.8449
7.8449	DCB_int_01 - phones	R	7.8749
7.8749	DCB_int_01 - phones	W	7.9049
7.8749	DCB_int_01 - words	were	7.9349
7.9049	DCB_int_01 - phones	ER0	7.9349
7.9349	DCB_int_01 - phones	Y	7.9649
7.9349	DCB_int_01 - words	you	8.0349
7.9649	DCB_int_01 - phones	UW1	8.0349
8.0349	DCB_int_01 - phones	B	8.1049
8.0349	DCB_int_01 - words	born	8.4349
8.1049	DCB_int_01 - phones	AO1	8.2349
8.2349	DCB_int_01 - phones	R	8.2849
8.2849	DCB_int_01 - phones	N	8.4349
9.7001	DCB_se1_ag1_f_03 - phones	W	9.8001
9.7001	DCB_se1_ag1_f_03 - words	washington	10.2001
9.8001	DCB_se1_ag1_f_03 - phones	AA1	9.9501
9.9501	DCB_se1_ag1_f_03 - phones	SH	10.0101
10.0101	DCB_se1_ag1_f_03 - phones	IH0	10.0401
10.0401	DCB_se1_ag1_f_03 - phones	NG	10.0701
10.0701	DCB_se1_ag1_f_03 - phones	T	10.1101
10.1101	DCB_se1_ag1_f_03 - phones	AH0	10.1401
10.1401	DCB_se1_ag1_f_03 - phones	N	10.2001
10.2001	DCB_se1_ag1_f_03 - phones	D	10.2601
10.2001	DCB_se1_ag1_f_03 - words	dc	10.7201
10.2601	DCB_se1_ag1_f_03 - phones	IY1	10.3801
10.3801	DCB_se1_ag1_f_03 - phones	S	10.5201
10.5201	DCB_se1_ag1_f_03 - phones	IY1	10.7201
11.5662	DCB_int_01 - phones	HH	11.6162
11.5662	DCB_int_01 - words	what	11.7462
11.6162	DCB_int_01 - phones	W	11.6562
11.6562	DCB_int_01 - phones	AH1	11.7162
11.7162	DCB_int_01 - phones	T	11.7462
11.7462	DCB_int_01 - phones	N	11.8062
11.7462	DCB_int_01 - words	neighborhood	12.1162
11.8062	DCB_int_01 - phones	EY1	11.8762
11.8762	DCB_int_01 - phones	B	11.9462
11.9462	DCB_int_01 - phones	ER0	11.9962
11.9962	DCB_int_01 - phones	HH	12.0262
12.0262	DCB_int_01 - phones	UH2	12.0862
12.0862	DCB_int_01 - phones	D	12.1162
12.1162	DCB_int_01 - phones	D	12.1562
12.1162	DCB_int_01 - words	do	12.1862
12.1562	DCB_int_01 - phones	UW1	12.1862
12.1862	DCB_int_01 - phones	Y	12.2862
12.1862	DCB_int_01 - words	you	12.3362
12.2862	DCB_int_01 - phones	UW1	12.3362
12.3362	DCB_int_01 - phones	K	12.4262
12.3362	DCB_int_01 - words	claim	12.7362
12.4262	DCB_int_01 - phones	L	12.4962
12.4962	DCB_int_01 - phones	EY1	12.5362
12.5362	DCB_int_01 - phones	M	12.7362
14.9361	DCB_se1_ag1_f_03 - phones	sil	14.9761
14.9761	DCB_se1_ag1_f_03 - phones	N	15.1361
14.9761	DCB_se1_ag1_f_03 - words	northeast	15.8661
15.1361	DCB_se1_ag1_f_03 - phones	AO2	15.2161
15.2161	DCB_se1_ag1_f_03 - phones	R	15.3061
15.3061	DCB_se1_ag1_f_03 - phones	TH	15.4361
15.4361	DCB_se1_ag1_f_03 - phones	IY1	15.5361
15.5361	DCB_se1_ag1_f_03 - phones	S	15.5661
15.5661	DCB_se1_ag1_f_03 - phones	T	15.8661
15.8203	DCB_int_01 - phones	sil	15.8603
15.8603	DCB_int_01 - phones	N	15.8903
15.8603	DCB_int_01 - words	northeast	16.4503
15.8903	DCB_int_01 - phones	AO2	15.9203
15.9203	DCB_int_01 - phones	R	15.9903
15.9903	DCB_int_01 - phones	TH	16.0903
16.0903	DCB_int_01 - phones	IY1	16.2203
16.2203	DCB_int_01 - phones	S	16.2903
16.2903	DCB_int_01 - phones	T	16.4503
18.1000	DCB_int_01 - phones	sil	18.1700
18.1700	DCB_int_01 - phones	AE1	18.2200
18.1700	DCB_int_01 - words	and	18.4800
18.2200	DCB_int_01 - phones	N	18.4800
18.4800	DCB_int_01 - phones	sp	18.5100
18.5100	DCB_int_01 - phones	HH	18.5500
18.5100	DCB_int_01 - words	have	18.6500
18.5500	DCB_int_01 - phones	AE1	18.5900
18.5900	DCB_int_01 - phones	V	18.6500
18.6500	DCB_int_01 - phones	Y	18.6800
18.6500	DCB_int_01 - words	you	18.7400
18.6800	DCB_int_01 - phones	UW1	18.7400
18.7400	DCB_int_01 - phones	L	18.8000
18.7400	DCB_int_01 - words	lived	18.9300
18.8000	DCB_int_01 - phones	IH1	18.8400
18.8400	DCB_int_01 - phones	V	18.8800
18.8800	DCB_int_01 - phones	D	18.9300
18.9300	DCB_int_01 - phones	IH0	18.9700
18.9300	DCB_int_01 - words	in	19.0000
18.9700	DCB_int_01 - phones	N	19.0000
19.0000	DCB_int_01 - phones	D	19.0600
19.0000	DCB_int_01 - words	dc	19.2900
19.0600	DCB_int_01 - phones	IY1	19.1400
19.1400	DCB_int_01 - phones	S	19.2400
19.2400	DCB_int_01 - phones	IY1	19.2900
19.2900	DCB_int_01 - phones	AO1	19.3400
19.2900	DCB_int_01 - words	all	19.4000
19.3400	DCB_int_01 - phones	L	19.4000
19.4000	DCB_int_01 - phones	Y	19.4300
19.4000	DCB_int_01 - words	your	19.5100
19.4300	DCB_int_01 - phones	UH1	19.4600
19.4600	DCB_int_01 - phones	R	19.5100
19.5100	DCB_int_01 - phones	L	19.5900
19.5100	DCB_int_01 - words	life	19.8700
19.5900	DCB_int_01 - phones	AY1	19.6800
19.6800	DCB_int_01 - phones	F	19.8700
20.0853	DCB_se1_ag1_f_03 - phones	Y	20.2453
20.0853	DCB_se1_ag1_f_03 - words	yes	20.6153
20.2453	DCB_se1_ag1_f_03 - phones	EH1	20.4053
20.4053	DCB_se1_ag1_f_03 - phones	S	20.6153
24.3202	DCB_int_01 - phones	sil	24.3802
24.3802	DCB_int_01 - phones	S	24.4402
24.3802	DCB_int_01 - words	so	24.4902
24.4402	DCB_int_01 - phones	OW1	24.4902
24.4902	DCB_int_01 - phones	Y	24.5202
24.4902	DCB_int_01 - words	you've	24.5902
24.5202	DCB_int_01 - phones	UW1	24.5502
24.5502	DCB_int_01 - phones	V	24.5902
24.5902	DCB_int_01 - phones	N	24.6902
24.5902	DCB_int_01 - words	not	24.8202
24.6902	DCB_int_01 - phones	AA1	24.7602
24.7602	DCB_int_01 - phones	T	24.8202
24.8202	DCB_int_01 - phones	L	24.8502
24.8202	DCB_int_01 - words	lived	24.9802
24.8502	DCB_int_01 - phones	IH1	24.8902
24.8902	DCB_int_01 - phones	V	24.9302
24.9302	DCB_int_01 - phones	D	24.9802
24.9802	DCB_int_01 - phones	EH1	25.0202
24.9802	DCB_int_01 - words	anywhere	25.2702
25.0202	DCB_int_01 - phones	N	25.0802
25.0802	DCB_int_01 - phones	IY0	25.1402
25.1402	DCB_int_01 - phones	W	25.2102
25.2102	DCB_int_01 - phones	EH2	25.2402
25.2402	DCB_int_01 - phones	R	25.2702
25.2702	DCB_int_01 - phones	sp	25.3302
25.3302	DCB_int_01 - phones	EH1	25.3602
25.3302	DCB_int_01 - words	else	25.5302
25.3602	DCB_int_01 - phones	L	25.4002
25.4002	DCB_int_01 - phones	S	25.5302
25.7082	DCB_se1_ag1_f_03 - phones	sil	25.7882
25.7882	DCB_se1_ag1_f_03 - phones	N	25.8282
25.7882	DCB_se1_ag1_f_03 - words	no	25.8682
25.8282	DCB_se1_ag1_f_03 - phones	OW1	25.8682
25.8682	DCB_se1_ag1_f_03 - phones	sp	28.5143
26.2054	DCB_int_01 - phones	sil	26.2554
26.2554	DCB_int_01 - phones	OW2	26.2854
26.2554	DCB_int_01 - words	okay	26.4654
26.2854	DCB_int_01 - phones	K	26.4154
26.4154	DCB_int_01 - phones	EY1	26.4654
26.4654	DCB_int_01 - phones	sp	26.5654
27.1930	DCB_int_01 - phones	HH	27.2630
27.1930	DCB_int_01 - words	what	27.3530
27.2630	DCB_int_01 - phones	W	27.2930
27.2930	DCB_int_01 - phones	AH1	27.3230
27.3230	DCB_int_01 - phones	T	27.3530
27.3530	DCB_int_01 - phones	S	27.4130
27.3530	DCB_int_01 - words	school	27.5230
27.4130	DCB_int_01 - phones	K	27.4530
27.4530	DCB_int_01 - phones	UW1	27.4830
27.4830	DCB_int_01 - phones	L	27.5230
27.5230	DCB_int_01 - phones	D	27.5530
27.5230	DCB_int_01 - words	do	27.5930
27.5530	DCB_int_01 - phones	UW1	27.5930
27.5930	DCB_int_01 - phones	Y	27.6330
27.5930	DCB_int_01 - words	you	27.6630
27.6330	DCB_int_01 - phones	UW1	27.6630
27.6630	DCB_int_01 - phones	G	27.6930
27.6630	DCB_int_01 - words	go	27.7630
27.6930	DCB_int_01 - phones	OW1	27.7630
27.7630	DCB_int_01 - phones	T	27.8630
27.7630	DCB_int_01 - words	to	27.9230
27.8630	DCB_int_01 - phones	UW1	27.9230
27.9230	DCB_int_01 - phones	sp	27.9830
28.5143	DCB_se1_ag1_f_03 - phones	TN	30.5143
28.5143	DCB_se1_ag1_f_03 - words	rdx	30.5143
30.5143	DCB_se1_ag1_f_03 - phones	sp	34.5561
33.5967	DCB_int_01 - phones	HH	33.6567
33.5967	DCB_int_01 - words	what	33.7867
33.6567	DCB_int_01 - phones	W	33.6867
33.6867	DCB_int_01 - phones	AH1	33.7167
33.7167	DCB_int_01 - phones	T	33.7867
33.7867	DCB_int_01 - phones	G	33.8267
33.7867	DCB_int_01 - words	grade	33.9767
33.8267	DCB_int_01 - phones	R	33.8767
33.8767	DCB_int_01 - phones	EY1	33.9167
33.9167	DCB_int_01 - phones	D	33.9767
33.9767	DCB_int_01 - phones	Y	34.0067
33.9767	DCB_int_01 - words	you're	34.0667
34.0067	DCB_int_01 - phones	UH1	34.0367
34.0367	DCB_int_01 - phones	R	34.0667
34.0667	DCB_int_01 - phones	IH0	34.0967
34.0667	DCB_int_01 - words	in	34.2167
34.0967	DCB_int_01 - phones	N	34.2167
34.5561	DCB_se1_ag1_f_03 - phones	T	34.6361
34.5561	DCB_se1_ag1_f_03 - words	tenth	34.7661
34.6361	DCB_se1_ag1_f_03 - phones	EH1	34.6961
34.6961	DCB_se1_ag1_f_03 - phones	N	34.7361
34.7361	DCB_se1_ag1_f_03 - phones	TH	34.7661
34.7661	DCB_se1_ag1_f_03 - phones	sp	37.5914
36.0767	DCB_int_01 - phones	sil	36.1167
36.1167	DCB_int_01 - phones	W	36.1467
36.1167	DCB_int_01 - words	where	36.2067
36.1467	DCB_int_01 - phones	EH1	36.1767
36.1767	DCB_int_01 - phones	R	36.2067
36.2067	DCB_int_01 - words	d	36.2367
36.2067	DCB_int_01 - phones	D	36.2367
36.2367	DCB_int_01 - phones	Y	36.2667
36.2367	DCB_int_01 - words	you	36.2967
36.2667	DCB_int_01 - phones	UW1	36.2967
36.2967	DCB_int_01 - phones	G	36.3267
36.2967	DCB_int_01 - words	go	36.3667
36.3267	DCB_int_01 - phones	OW1	36.3667
36.3667	DCB_int_01 - phones	T	36.4067
36.3667	DCB_int_01 - words	to	36.4367
36.4067	DCB_int_01 - phones	AH0	36.4367
36.4367	DCB_int_01 - phones	EH2	36.5167
36.4367	DCB_int_01 - words	elementary	36.8367
36.5167	DCB_int_01 - phones	L	36.5667
36.5667	DCB_int_01 - phones	AH0	36.6067
36.6067	DCB_int_01 - phones	M	36.6567
36.6567	DCB_int_01 - phones	EH1	36.6867
36.6867	DCB_int_01 - phones	N	36.7167
36.7167	DCB_int_01 - phones	T	36.7767
36.7767	DCB_int_01 - phones	R	36.8067
36.8067	DCB_int_01 - phones	IY0	36.8367
36.8367	DCB_int_01 - phones	S	36.9267
36.8367	DCB_int_01 - words	school	37.0967
36.9267	DCB_int_01 - phones	K	36.9567
36.9567	DCB_int_01 - phones	UW1	36.9967
36.9967	DCB_int_01 - phones	L	37.0967
37.0967	DCB_int_01 - phones	sp	37.1767
37.5914	DCB_se1_ag1_f_03 - phones	TN	38.5214
37.5914	DCB_se1_ag1_f_03 - words	rdx	38.5214
38.5214	DCB_se1_ag1_f_03 - phones	sp	43.1376
38.7326	DCB_int_01 - words	rdx	39.1426
38.7326	DCB_int_01 - phones	TN	39.1426
39.1426	DCB_int_01 - phones	sp	39.8303
39.8303	DCB_int_01 - phones	AE1	39.9003
39.8303	DCB_int_01 - words	and	40.0203
39.9003	DCB_int_01 - phones	N	40.0203
40.0203	DCB_int_01 - phones	M	40.0603
40.0203	DCB_int_01 - words	middle	40.2503
40.0603	DCB_int_01 - phones	IH1	40.1203
40.1203	DCB_int_01 - phones	D	40.1503
40.1503	DCB_int_01 - phones	AH0	40.1803
40.1803	DCB_int_01 - phones	L	40.2503
40.2503	DCB_int_01 - phones	S	40.3003
40.2503	DCB_int_01 - words	school	40.5303
40.3003	DCB_int_01 - phones	K	40.3403
40.3403	DCB_int_01 - phones	UW1	40.3903
40.3903	DCB_int_01 - phones	L	40.5303
40.5303	DCB_int_01 - phones	sp	40.6103
43.1376	DCB_se1_ag1_f_03 - phones	TN	44.3276
43.1376	DCB_se1_ag1_f_03 - words	rdx	44.3276
44.3276	DCB_se1_ag1_f_03 - phones	sp	45.7335
45.0195	DCB_int_01 - phones	HH	45.0795
45.0195	DCB_int_01 - words	where	45.2295
45.0795	DCB_int_01 - phones	W	45.1195
45.1195	DCB_int_01 - phones	EH1	45.1795
45.1795	DCB_int_01 - phones	R	45.2295
45.2295	DCB_int_01 - phones	sp	46.7678
45.7335	DCB_se1_ag1_f_03 - phones	TN	46.5535
45.7335	DCB_se1_ag1_f_03 - words	rdx	46.5535
46.5535	DCB_se1_ag1_f_03 - phones	sp	46.5835
46.7678	DCB_int_01 - phones	OW1	46.9078
46.7678	DCB_int_01 - words	oh	46.9078
46.9078	DCB_int_01 - phones	sp	47.0678
55.2478	DCB_int_01 - phones	D	55.3078
55.2478	DCB_int_01 - words	do	55.3678
55.3078	DCB_int_01 - phones	UW1	55.3678
55.3678	DCB_int_01 - phones	Y	55.4378
55.3678	DCB_int_01 - words	you	55.4678
55.4378	DCB_int_01 - phones	UW1	55.4678
55.4678	DCB_int_01 - phones	N	55.5278
55.4678	DCB_int_01 - words	know	55.6278
55.5278	DCB_int_01 - phones	OW1	55.6278
55.6278	DCB_int_01 - phones	W	55.6778
55.6278	DCB_int_01 - words	where	55.7678
55.6778	DCB_int_01 - phones	EH1	55.7378
55.7378	DCB_int_01 - phones	R	55.7678
55.7678	DCB_int_01 - phones	Y	55.8078
55.7678	DCB_int_01 - words	your	55.9078
55.8078	DCB_int_01 - phones	UH1	55.8378
55.8378	DCB_int_01 - phones	R	55.9078
55.9078	DCB_int_01 - phones	F	56.0278
55.9078	DCB_int_01 - words	father	56.3578
56.0278	DCB_int_01 - phones	AA1	56.1578
56.1578	DCB_int_01 - phones	DH	56.2278
56.2278	DCB_int_01 - phones	ER0	56.3578
56.3578	DCB_int_01 - words	or	56.4178
56.3578	DCB_int_01 - phones	ER0	56.4178
56.4178	DCB_int_01 - phones	M	56.5178
56.4178	DCB_int_01 - words	mother	56.7178
56.5178	DCB_int_01 - phones	AH1	56.5778
56.5778	DCB_int_01 - phones	DH	56.6378
56.6378	DCB_int_01 - phones	ER0	56.7178
56.7178	DCB_int_01 - phones	W	56.7778
56.7178	DCB_int_01 - words	was	56.9078
56.7778	DCB_int_01 - phones	AH0	56.8078
56.8078	DCB_int_01 - phones	Z	56.9078
56.9078	DCB_int_01 - phones	B	56.9678
56.9078	DCB_int_01 - words	born	57.1678
56.9678	DCB_int_01 - phones	AO1	57.0778
57.0778	DCB_int_01 - phones	R	57.1378
57.1378	DCB_int_01 - phones	N	57.1678
57.1678	DCB_int_01 - phones	sp	57.3178
59.8030	DCB_se1_ag1_f_03 - phones	M	60.0830
59.8030	DCB_se1_ag1_f_03 - words	my	60.2830
60.0830	DCB_se1_ag1_f_03 - phones	AY1	60.2830
60.2830	DCB_se1_ag1_f_03 - phones	sp	60.3130
60.3130	DCB_se1_ag1_f_03 - phones	M	60.6230
60.3130	DCB_se1_ag1_f_03 - words	mom	61.0430
60.6230	DCB_se1_ag1_f_03 - phones	AA1	60.9130
60.9130	DCB_se1_ag1_f_03 - phones	M	61.0430
61.0430	DCB_se1_ag1_f_03 - phones	sp	61.0730
61.0730	DCB_se1_ag1_f_03 - phones	W	61.2230
61.0730	DCB_se1_ag1_f_03 - words	was	61.3530
61.2230	DCB_se1_ag1_f_03 - phones	AO1	61.3030
61.3030	DCB_se1_ag1_f_03 - phones	Z	61.3530
61.3530	DCB_se1_ag1_f_03 - phones	sp	61.6330
61.6330	DCB_se1_ag1_f_03 - phones	B	61.6830
61.6330	DCB_se1_ag1_f_03 - words	born	62.1730
61.6830	DCB_se1_ag1_f_03 - phones	AO1	62.0430
62.0430	DCB_se1_ag1_f_03 - phones	R	62.1330
62.1330	DCB_se1_ag1_f_03 - phones	N	62.1730
62.1730	DCB_se1_ag1_f_03 - phones	sp	62.3630
62.3630	DCB_se1_ag1_f_03 - phones	IH0	62.4230
62.3630	DCB_se1_ag1_f_03 - words	in	62.8030
62.4230	DCB_se1_ag1_f_03 - phones	N	62.8030
62.8030	DCB_se1_ag1_f_03 - phones	sp	62.8930
63.3198	DCB_se1_ag1_f_03 - phones	F	63.4598
63.3198	DCB_se1_ag1_f_03 - words	fairfax	64.0098
63.4598	DCB_se1_ag1_f_03 - phones	EH1	63.5598
63.5598	DCB_se1_ag1_f_03 - phones	R	63.6198
63.6198	DCB_se1_ag1_f_03 - phones	F	63.7598
63.7598	DCB_se1_ag1_f_03 - phones	AE2	63.8398
63.8398	DCB_se1_ag1_f_03 - phones	K	63.9298
63.9298	DCB_se1_ag1_f_03 - phones	S	64.0098
64.0098	DCB_se1_ag1_f_03 - phones	V	64.0698
64.0098	DCB_se1_ag1_f_03 - words	virginia	64.6298
64.0698	DCB_se1_ag1_f_03 - phones	ER0	64.1598
64.1598	DCB_se1_ag1_f_03 - phones	JH	64.2498
64.2498	DCB_se1_ag1_f_03 - phones	IH1	64.2798
64.2798	DCB_se1_ag1_f_03 - phones	N	64.4598
64.4598	DCB_se1_ag1_f_03 - phones	Y	64.5898
64.5898	DCB_se1_ag1_f_03 - phones	AH0	64.6298
64.6298	DCB_se1_ag1_f_03 - phones	sp	64.6598
64.6598	DCB_se1_ag1_f_03 - phones	M	64.7198
64.6598	DCB_se1_ag1_f_03 - words	my	64.8598
64.7198	DCB_se1_ag1_f_03 - phones	AY1	64.8598
64.8598	DCB_se1_ag1_f_03 - phones	sp	64.8998
64.8998	DCB_se1_ag1_f_03 - phones	D	64.9898
64.8998	DCB_se1_ag1_f_03 - words	dad	65.1898
64.9898	DCB_se1_ag1_f_03 - phones	AE1	65.1598
65.1598	DCB_se1_ag1_f_03 - phones	D	65.1898
65.1898	DCB_se1_ag1_f_03 - phones	sp	65.2298
65.2298	DCB_se1_ag1_f_03 - phones	W	65.2998
65.2298	DCB_se1_ag1_f_03 - words	was	65.3998
65.2998	DCB_se1_ag1_f_03 - phones	AH0	65.3298
65.3298	DCB_se1_ag1_f_03 - phones	Z	65.3998
65.3998	DCB_se1_ag1_f_03 - phones	sp	65.4898
65.4898	DCB_se1_ag1_f_03 - phones	B	65.5298
65.4898	DCB_se1_ag1_f_03 - words	borned	65.7198
65.5298	DCB_se1_ag1_f_03 - phones	AO1	65.6198
65.6198	DCB_se1_ag1_f_03 - phones	R	65.6498
65.6498	DCB_se1_ag1_f_03 - phones	N	65.6798
65.6798	DCB_se1_ag1_f_03 - phones	D	65.7198
65.7198	DCB_se1_ag1_f_03 - phones	IH0	65.7498
65.7198	DCB_se1_ag1_f_03 - words	in	65.7798
65.7498	DCB_se1_ag1_f_03 - phones	N	65.7798
65.7798	DCB_se1_ag1_f_03 - phones	sp	65.8198
65.8198	DCB_se1_ag1_f_03 - words	l-	65.9198
65.8198	DCB_se1_ag1_f_03 - phones	L	65.9198
65.9198	DCB_se1_ag1_f_03 - phones	sp	66.0298
66.3302	DCB_se1_ag1_f_03 - phones	L	66.5002
66.3302	DCB_se1_ag1_f_03 - words	landover	66.9402
66.5002	DCB_se1_ag1_f_03 - phones	AE1	66.5302
66.5302	DCB_se1_ag1_f_03 - phones	N	66.6702
66.6702	DCB_se1_ag1_f_03 - phones	D	66.7302
66.7302	DCB_se1_ag1_f_03 - phones	OW2	66.8002
66.8002	DCB_se1_ag1_f_03 - phones	V	66.9002
66.9002	DCB_se1_ag1_f_03 - phones	ER0	66.9402
66.9402	DCB_se1_ag1_f_03 - phones	sp	67.0002
67.0002	DCB_se1_ag1_f_03 - phones	M	67.0502
67.0002	DCB_se1_ag1_f_03 - words	maryland	67.5502
67.0502	DCB_se1_ag1_f_03 - phones	EH1	67.0802
67.0802	DCB_se1_ag1_f_03 - phones	R	67.1102
67.1102	DCB_se1_ag1_f_03 - phones	AH0	67.1402
67.1402	DCB_se1_ag1_f_03 - phones	L	67.1702
67.1702	DCB_se1_ag1_f_03 - phones	AH0	67.2002
67.2002	DCB_se1_ag1_f_03 - phones	N	67.2302
67.2302	DCB_se1_ag1_f_03 - phones	D	67.5502
69.0028	DCB_int_01 - phones	F	69.0828
69.0028	DCB_int_01 - words	fairfax	69.2628
69.0828	DCB_int_01 - phones	EH1	69.1128
69.1128	DCB_int_01 - phones	R	69.1428
69.1428	DCB_int_01 - phones	F	69.1728
69.1728	DCB_int_01 - phones	AE2	69.2028
69.2028	DCB_int_01 - phones	K	69.2328
69.2328	DCB_int_01 - phones	S	69.2628
69.2628	DCB_int_01 - phones	sp	69.7528
69.7528	DCB_int_01 - phones	AH0	69.8128
69.7528	DCB_int_01 - words	and	70.1928
69.8128	DCB_int_01 - phones	N	70.1928
70.1928	DCB_int_01 - phones	sp	70.2728
70.2728	DCB_int_01 - phones	L	70.3128
70.2728	DCB_int_01 - words	landover	70.5328
70.3128	DCB_int_01 - phones	AE1	70.3428
70.3428	DCB_int_01 - phones	N	70.3728
70.3728	DCB_int_01 - phones	D	70.4028
70.4028	DCB_int_01 - phones	OW2	70.4328
70.4328	DCB_int_01 - phones	V	70.4628
70.4628	DCB_int_01 - phones	ER0	70.5328
70.5328	DCB_int_01 - phones	sp	72.3869
72.3869	DCB_int_01 - phones	AE1	72.4169
72.3869	DCB_int_01 - words	and	72.8569
72.4169	DCB_int_01 - phones	N	72.8569
72.8569	DCB_int_01 - phones	sp	72.9869
73.1977	DCB_int_01 - phones	D	73.2577
73.1977	DCB_int_01 - words	do	73.2977
73.2577	DCB_int_01 - phones	UW1	73.2977
73.2977	DCB_int_01 - phones	Y	73.3277
73.2977	DCB_int_01 - words	you	73.3577
73.3277	DCB_int_01 - phones	UW1	73.3577
73.3577	DCB_int_01 - phones	N	73.3877
73.3577	DCB_int_01 - words	know	73.4177
73.3877	DCB_int_01 - phones	OW1	73.4177
73.4177	DCB_int_01 - phones	W	73.4477
73.4177	DCB_int_01 - words	what	73.5077
73.4477	DCB_int_01 - phones	AH1	73.4777
73.4777	DCB_int_01 - phones	T	73.5077
73.5077	DCB_int_01 - phones	Y	73.5577
73.5077	DCB_int_01 - words	your	73.6177
73.5577	DCB_int_01 - phones	UH1	73.5877
73.5877	DCB_int_01 - phones	R	73.6177
73.6177	DCB_int_01 - phones	P	73.6977
73.6177	DCB_int_01 - words	parents	73.9577
73.6977	DCB_int_01 - phones	EH1	73.7677
73.7677	DCB_int_01 - phones	R	73.8077
73.8077	DCB_int_01 - phones	AH0	73.8377
73.8377	DCB_int_01 - phones	N	73.8677
73.8677	DCB_int_01 - phones	T	73.8977
73.8977	DCB_int_01 - phones	S	73.9577
73.9577	DCB_int_01 - phones	D	74.0177
73.9577	DCB_int_01 - words	do	74.1077
74.0177	DCB_int_01 - phones	UW1	74.1077
74.1077	DCB_int_01 - phones	sp	74.1977
75.4566	DCB_se1_ag1_f_03 - phones	M	75.5666
75.4566	DCB_se1_ag1_f_03 - words	my	75.6266
75.5666	DCB_se1_ag1_f_03 - phones	AY1	75.6266
75.6266	DCB_se1_ag1_f_03 - phones	M	75.7766
75.6266	DCB_se1_ag1_f_03 - words	mom	75.9966
75.7766	DCB_se1_ag1_f_03 - phones	AA1	75.9366
75.9366	DCB_se1_ag1_f_03 - phones	M	75.9966
75.9966	DCB_se1_ag1_f_03 - phones	sp	76.0566
76.0566	DCB_se1_ag1_f_03 - phones	W	76.2166
76.0566	DCB_se1_ag1_f_03 - words	works	76.4166
76.2166	DCB_se1_ag1_f_03 - phones	ER1	76.2766
76.2766	DCB_se1_ag1_f_03 - phones	K	76.3766
76.3766	DCB_se1_ag1_f_03 - phones	S	76.4166
76.4166	DCB_se1_ag1_f_03 - phones	AE1	76.4466
76.4166	DCB_se1_ag1_f_03 - words	at	76.4766
76.4466	DCB_se1_ag1_f_03 - phones	T	76.4766
76.4766	DCB_se1_ag1_f_03 - phones	AH0	76.7666
76.4766	DCB_se1_ag1_f_03 - words	a	76.7666
76.7666	DCB_se1_ag1_f_03 - phones	sp	76.8966
76.8966	DCB_se1_ag1_f_03 - phones	HH	76.9266
76.8966	DCB_se1_ag1_f_03 - words	hotel	77.1966
76.9266	DCB_se1_ag1_f_03 - phones	OW0	76.9666
76.9666	DCB_se1_ag1_f_03 - phones	T	77.0166
77.0166	DCB_se1_ag1_f_03 - phones	EH1	77.1166
77.1166	DCB_se1_ag1_f_03 - phones	L	77.1966
77.1966	DCB_se1_ag1_f_03 - phones	sp	77.2866
77.8598	DCB_se1_ag1_f_03 - phones	AH0	78.0198
77.8598	DCB_se1_ag1_f_03 - words	and	78.0598
78.0198	DCB_se1_ag1_f_03 - phones	N	78.0598
78.0598	DCB_se1_ag1_f_03 - phones	M	78.1298
78.0598	DCB_se1_ag1_f_03 - words	my	78.3298
78.1298	DCB_se1_ag1_f_03 - phones	AY1	78.3298
78.3298	DCB_se1_ag1_f_03 - phones	sp	78.4998
78.4998	DCB_se1_ag1_f_03 - phones	D	78.5798
78.4998	DCB_se1_ag1_f_03 - words	dad	78.7798
78.5798	DCB_se1_ag1_f_03 - phones	AE1	78.7298
78.7298	DCB_se1_ag1_f_03 - phones	D	78.7798
78.7798	DCB_se1_ag1_f_03 - phones	IH0	78.8098
78.7798	DCB_se1_ag1_f_03 - words	is	78.8398
78.8098	DCB_se1_ag1_f_03 - phones	Z	78.8398
78.8398	DCB_se1_ag1_f_03 - phones	sp	78.9398
78.9398	DCB_se1_ag1_f_03 - words	a	78.9898
78.9398	DCB_se1_ag1_f_03 - phones	AH0	78.9898
78.9898	DCB_se1_ag1_f_03 - phones	M	79.0498
78.9898	DCB_se1_ag1_f_03 - words	mechanic	79.7198
79.0498	DCB_se1_ag1_f_03 - phones	AH0	79.1298
79.1298	DCB_se1_ag1_f_03 - phones	K	79.2198
79.2198	DCB_se1_ag1_f_03 - phones	AE1	79.3798
79.3798	DCB_se1_ag1_f_03 - phones	N	79.4098
79.4098	DCB_se1_ag1_f_03 - phones	IH0	79.4398
79.4398	DCB_se1_ag1_f_03 - phones	K	79.7198
85.0956	DCB_int_01 - phones	S	85.2356
85.0956	DCB_int_01 - words	so	85.2656
85.2356	DCB_int_01 - phones	OW1	85.2656
85.2656	DCB_int_01 - phones	sp	85.2956
85.2956	DCB_int_01 - phones	AY1	85.3256
85.2956	DCB_int_01 - words	i	85.3256
85.3256	DCB_int_01 - phones	sp	85.3756
85.3756	DCB_int_01 - phones	M	85.4056
85.3756	DCB_int_01 - words	m	85.4056
85.4056	DCB_int_01 - words	a	85.4656
85.4056	DCB_int_01 - phones	AH0	85.4656
85.4656	DCB_int_01 - phones	S	85.5356
85.4656	DCB_int_01 - words	stop	85.6556
85.5356	DCB_int_01 - phones	T	85.5956
85.5956	DCB_int_01 - phones	AA1	85.6256
85.6256	DCB_int_01 - phones	P	85.6556
85.6556	DCB_int_01 - phones	sp	85.8156
85.8156	DCB_int_01 - phones	R	85.8856
85.8156	DCB_int_01 - words	writing	86.1156
85.8856	DCB_int_01 - phones	AY1	85.9456
85.9456	DCB_int_01 - phones	T	85.9756
85.9756	DCB_int_01 - phones	IH0	86.0256
86.0256	DCB_int_01 - phones	NG	86.1156
86.1156	DCB_int_01 - phones	sp	88.6044
88.6044	DCB_int_01 - phones	AO2	88.6544
88.6044	DCB_int_01 - words	alright	88.9344
88.6544	DCB_int_01 - phones	L	88.6844
88.6844	DCB_int_01 - phones	R	88.7144
88.7144	DCB_int_01 - phones	AY1	88.8444
88.8444	DCB_int_01 - phones	T	88.9344
88.9344	DCB_int_01 - phones	sp	89.0144
89.0144	DCB_int_01 - phones	S	89.2544
89.0144	DCB_int_01 - words	so	89.7644
89.2544	DCB_int_01 - phones	OW1	89.7644
90.1200	DCB_int_01 - phones	sil	90.1700
90.1700	DCB_int_01 - phones	T	90.2700
90.1700	DCB_int_01 - words	tell	90.4300
90.2700	DCB_int_01 - phones	EH1	90.3400
90.3400	DCB_int_01 - phones	L	90.4300
90.4300	DCB_int_01 - phones	M	90.4900
90.4300	DCB_int_01 - words	me	90.6100
90.4900	DCB_int_01 - phones	IY1	90.6100
90.6100	DCB_int_01 - words	a	90.6600
90.6100	DCB_int_01 - phones	AH0	90.6600
90.6600	DCB_int_01 - phones	L	90.7100
90.6600	DCB_int_01 - words	little	90.9100
90.7100	DCB_int_01 - phones	IH1	90.7600
90.7600	DCB_int_01 - phones	T	90.8100
90.8100	DCB_int_01 - phones	AH0	90.8500
90.8500	DCB_int_01 - phones	L	90.9100
90.9100	DCB_int_01 - phones	B	90.9700
90.9100	DCB_int_01 - words	bit	91.1700
90.9700	DCB_int_01 - phones	IH1	91.1400
91.1400	DCB_int_01 - phones	T	91.1700
91.1700	DCB_int_01 - phones	sp	91.2000
91.2000	DCB_int_01 - phones	AH0	91.3200
91.2000	DCB_int_01 - words	about	91.8800
91.3200	DCB_int_01 - phones	B	91.3800
91.3800	DCB_int_01 - phones	AW1	91.7100
91.7100	DCB_int_01 - phones	T	91.8800
91.8800	DCB_int_01 - phones	sp	92.4322
92.4322	DCB_int_01 - phones	W	92.4922
92.4322	DCB_int_01 - words	where	92.5822
92.4922	DCB_int_01 - phones	EH1	92.5422
92.5422	DCB_int_01 - phones	R	92.5822
92.5822	DCB_int_01 - phones	D	92.6122
92.5822	DCB_int_01 - words	d	92.6122
92.6122	DCB_int_01 - phones	Y	92.6422
92.6122	DCB_int_01 - words	you	92.6922
92.6422	DCB_int_01 - phones	UW1	92.6922
92.6922	DCB_int_01 - phones	G	92.7422
92.6922	DCB_int_01 - words	grow	92.8222
92.7422	DCB_int_01 - phones	R	92.7922
92.7922	DCB_int_01 - phones	OW1	92.8222
92.8222	DCB_int_01 - phones	AH1	92.9522
92.8222	DCB_int_01 - words	up	93.0422
92.9522	DCB_int_01 - phones	P	93.0422
93.4166	DCB_int_01 - phones	sil	93.4666
93.4666	DCB_int_01 - phones	L	93.5166
93.4666	DCB_int_01 - words	like	93.6366
93.5166	DCB_int_01 - phones	AY1	93.5766
93.5766	DCB_int_01 - phones	K	93.6366
93.6366	DCB_int_01 - phones	sp	93.6966
93.6966	DCB_int_01 - phones	HH	93.7566
93.6966	DCB_int_01 - words	what	94.0166
93.7566	DCB_int_01 - phones	W	93.7966
93.7966	DCB_int_01 - phones	AH1	93.9666
93.8570	DCB_se1_ag1_f_03 - phones	sil	93.8970
93.8970	DCB_se1_ag1_f_03 - words	i	93.9970
93.8970	DCB_se1_ag1_f_03 - phones	AY1	93.9970
93.9666	DCB_int_01 - phones	T	94.0166
93.9970	DCB_se1_ag1_f_03 - phones	sp	94.1770
94.0166	DCB_int_01 - phones	N	94.0666
94.0166	DCB_int_01 - words	neighborhood	94.5066
94.0666	DCB_int_01 - phones	EY1	94.1266
94.1266	DCB_int_01 - phones	B	94.2266
94.1770	DCB_se1_ag1_f_03 - phones	G	94.2070
94.1770	DCB_se1_ag1_f_03 - words	grew	94.3870
94.2070	DCB_se1_ag1_f_03 - phones	R	94.2370
94.2266	DCB_int_01 - phones	ER0	94.3066
94.2370	DCB_se1_ag1_f_03 - phones	UW1	94.3870
94.3066	DCB_int_01 - phones	HH	94.3566
94.3566	DCB_int_01 - phones	UH2	94.4766
94.3870	DCB_se1_ag1_f_03 - phones	AH1	94.5870
94.3870	DCB_se1_ag1_f_03 - words	up	94.6770
94.4766	DCB_int_01 - phones	D	94.5066
94.5870	DCB_se1_ag1_f_03 - phones	P	94.6770
94.6770	DCB_se1_ag1_f_03 - phones	sp	94.7370
94.7370	DCB_se1_ag1_f_03 - phones	IH1	94.8270
94.7370	DCB_se1_ag1_f_03 - words	in	94.8870
94.8270	DCB_se1_ag1_f_03 - phones	N	94.8870
94.8870	DCB_se1_ag1_f_03 - phones	sp	94.9270
94.9270	DCB_se1_ag1_f_03 - phones	K	95.0470
94.9270	DCB_se1_ag1_f_03 - words	clay	95.1670
95.0470	DCB_se1_ag1_f_03 - phones	L	95.0770
95.0770	DCB_se1_ag1_f_03 - phones	EY1	95.1670
95.1670	DCB_se1_ag1_f_03 - phones	sp	95.1970
95.1970	DCB_se1_ag1_f_03 - phones	T	95.3270
95.1970	DCB_se1_ag1_f_03 - words	terrace	95.7770
95.3270	DCB_se1_ag1_f_03 - phones	EH1	95.3970
95.3970	DCB_se1_ag1_f_03 - phones	R	95.5470
95.5470	DCB_se1_ag1_f_03 - phones	AH0	95.5870
95.5870	DCB_se1_ag1_f_03 - phones	S	95.7770
95.8064	DCB_int_01 - phones	sil	95.8864
95.8864	DCB_int_01 - phones	IH0	95.9164
95.8864	DCB_int_01 - words	in	95.9664
95.9164	DCB_int_01 - phones	N	95.9664
95.9664	DCB_int_01 - phones	K	96.0264
95.9664	DCB_int_01 - words	clay	96.1364
96.0264	DCB_int_01 - phones	L	96.0764
96.0764	DCB_int_01 - phones	EY1	96.1364
96.1364	DCB_int_01 - phones	T	96.2464
96.1364	DCB_int_01 - words	terrace	96.6364
96.2464	DCB_int_01 - phones	EH1	96.4064
96.4064	DCB_int_01 - phones	R	96.4364
96.4364	DCB_int_01 - phones	AH0	96.5064
96.5064	DCB_int_01 - phones	S	96.6364
96.6885	DCB_int_01 - phones	D	96.7385
96.6885	DCB_int_01 - words	do	96.7885
96.7385	DCB_int_01 - phones	UW1	96.7885
96.7885	DCB_int_01 - phones	Y	96.9285
96.7885	DCB_int_01 - words	you	97.4185
96.9285	DCB_int_01 - phones	UW1	97.4185
97.4185	DCB_int_01 - phones	sp	97.4685
97.4685	DCB_int_01 - phones	AH1	97.7485
97.4685	DCB_int_01 - words	um	97.8785
97.7485	DCB_int_01 - phones	M	97.8785
97.8785	DCB_int_01 - phones	sp	97.9285
97.9285	DCB_int_01 - phones	T	98.0185
97.9285	DCB_int_01 - words	tell	98.1085
98.0185	DCB_int_01 - phones	EH1	98.0585
98.0585	DCB_int_01 - phones	L	98.1085
98.1085	DCB_int_01 - phones	M	98.1385
98.1085	DCB_int_01 - words	me	98.1685
98.1385	DCB_int_01 - phones	IY1	98.1685
98.1685	DCB_int_01 - words	a	98.2285
98.1685	DCB_int_01 - phones	AH0	98.2285
98.2285	DCB_int_01 - phones	L	98.2685
98.2285	DCB_int_01 - words	little	98.3885
98.2685	DCB_int_01 - phones	IH1	98.2985
98.2985	DCB_int_01 - phones	T	98.3285
98.3285	DCB_int_01 - phones	AH0	98.3585
98.3585	DCB_int_01 - phones	L	98.3885
98.3885	DCB_int_01 - phones	B	98.4585
98.3885	DCB_int_01 - words	bit	98.5185
98.4585	DCB_int_01 - phones	IH1	98.4885
98.4885	DCB_int_01 - phones	T	98.5185
98.5185	DCB_int_01 - phones	AH0	98.5885
98.5185	DCB_int_01 - words	about	98.8885
98.5885	DCB_int_01 - phones	B	98.6385
98.6385	DCB_int_01 - phones	AW1	98.7885
98.7885	DCB_int_01 - phones	T	98.8885
98.8885	DCB_int_01 - phones	sp	99.3665
99.3665	DCB_int_01 - phones	W	99.4065
99.3665	DCB_int_01 - words	when	99.4665
99.4065	DCB_int_01 - phones	IH1	99.4365
99.4365	DCB_int_01 - phones	N	99.4665
99.4665	DCB_int_01 - phones	Y	99.4965
99.4665	DCB_int_01 - words	you	99.5365
99.4965	DCB_int_01 - phones	UW1	99.5365
99.5365	DCB_int_01 - phones	W	99.5665
99.5365	DCB_int_01 - words	were	99.6365
99.5665	DCB_int_01 - phones	ER0	99.6365
99.6365	DCB_int_01 - phones	Y	99.7265
99.6365	DCB_int_01 - words	younger	100.0965
99.7265	DCB_int_01 - phones	AH1	99.7865
99.7865	DCB_int_01 - phones	NG	99.8665
99.8665	DCB_int_01 - phones	G	99.9465
99.9465	DCB_int_01 - phones	ER0	100.0965
100.4809	DCB_int_01 - phones	sil	100.5609
100.5609	DCB_int_01 - phones	ER0	100.6409
100.5609	DCB_int_01 - words	are	100.6409
100.6409	DCB_int_01 - phones	Y	100.6809
100.6409	DCB_int_01 - words	you	100.7109
100.6809	DCB_int_01 - phones	UW1	100.7109
100.7109	DCB_int_01 - phones	AH0	100.7409
100.7109	DCB_int_01 - words	an	100.7709
100.7409	DCB_int_01 - phones	N	100.7709
100.7709	DCB_int_01 - phones	OW1	100.8409
100.7709	DCB_int_01 - words	only	100.9709
100.8409	DCB_int_01 - phones	N	100.8709
100.8709	DCB_int_01 - phones	L	100.9309
100.9309	DCB_int_01 - phones	IY0	100.9709
100.9709	DCB_int_01 - phones	CH	101.0709
100.9709	DCB_int_01 - words	child	101.3109
101.0709	DCB_int_01 - phones	AY1	101.1209
101.1209	DCB_int_01 - phones	L	101.2809
101.2809	DCB_int_01 - phones	D	101.3109
101.3109	DCB_int_01 - phones	sp	181.0225
101.8598	DCB_se1_ag1_f_03 - phones	N	102.0198
101.8598	DCB_se1_ag1_f_03 - words	no	102.2298
102.0198	DCB_se1_ag1_f_03 - phones	OW1	102.2298
102.2298	DCB_se1_ag1_f_03 - phones	sp	102.2898
102.2898	DCB_se1_ag1_f_03 - words	i	102.4998
102.2898	DCB_se1_ag1_f_03 - phones	AY1	102.4998
102.4998	DCB_se1_ag1_f_03 - phones	HH	102.5598
102.4998	DCB_se1_ag1_f_03 - words	have	103.1198
102.5598	DCB_se1_ag1_f_03 - phones	AE1	102.9498
102.9498	DCB_se1_ag1_f_03 - phones	V	103.1198
104.1754	DCB_se1_ag1_f_03 - words	i	104.3754
104.1754	DCB_se1_ag1_f_03 - phones	AY1	104.3754
104.3754	DCB_se1_ag1_f_03 - phones	HH	104.4954
104.3754	DCB_se1_ag1_f_03 - words	have	104.7654
104.4954	DCB_se1_ag1_f_03 - phones	AE1	104.7254
104.7254	DCB_se1_ag1_f_03 - phones	V	104.7654
104.7654	DCB_se1_ag1_f_03 - phones	sp	104.8254
104.8254	DCB_se1_ag1_f_03 - phones	F	104.9954
104.8254	DCB_se1_ag1_f_03 - words	four	105.1854
104.9954	DCB_se1_ag1_f_03 - phones	AO1	105.1354
105.1354	DCB_se1_ag1_f_03 - phones	R	105.1854
105.1854	DCB_se1_ag1_f_03 - phones	sp	105.2554
105.2554	DCB_se1_ag1_f_03 - phones	B	105.2954
105.2554	DCB_se1_ag1_f_03 - words	brothers	105.5954
105.2954	DCB_se1_ag1_f_03 - phones	R	105.3454
105.3454	DCB_se1_ag1_f_03 - phones	AH1	105.4054
105.4054	DCB_se1_ag1_f_03 - phones	DH	105.4754
105.4754	DCB_se1_ag1_f_03 - phones	ER0	105.5654
105.5654	DCB_se1_ag1_f_03 - phones	Z	105.5954
105.5954	DCB_se1_ag1_f_03 - phones	sp	105.6254
105.6254	DCB_se1_ag1_f_03 - phones	AH0	105.6854
105.6254	DCB_se1_ag1_f_03 - words	and	105.9154
105.6854	DCB_se1_ag1_f_03 - phones	N	105.9154
105.9154	DCB_se1_ag1_f_03 - phones	W	105.9954
105.9154	DCB_se1_ag1_f_03 - words	one	106.1654
105.9954	DCB_se1_ag1_f_03 - phones	AH1	106.0454
106.0454	DCB_se1_ag1_f_03 - phones	N	106.1654
106.1654	DCB_se1_ag1_f_03 - phones	sp	106.3754
106.3754	DCB_se1_ag1_f_03 - phones	S	106.4154
106.3754	DCB_se1_ag1_f_03 - words	sister	107.0254
106.4154	DCB_se1_ag1_f_03 - phones	IH1	106.5154
106.5154	DCB_se1_ag1_f_03 - phones	S	106.6754
106.6754	DCB_se1_ag1_f_03 - phones	T	106.7254
106.7254	DCB_se1_ag1_f_03 - phones	ER0	107.0254
108.5538	DCB_se1_ag1_f_03 - phones	sil	108.6038
108.6038	DCB_se1_ag1_f_03 - phones	AH1	108.7338
108.6038	DCB_se1_ag1_f_03 - words	um	109.2038
108.7338	DCB_se1_ag1_f_03 - phones	M	109.2038
109.8650	DCB_se1_ag1_f_03 - phones	sil	109.9150
109.9150	DCB_se1_ag1_f_03 - phones	AY1	110.0850
109.9150	DCB_se1_ag1_f_03 - words	i	110.0850
110.0850	DCB_se1_ag1_f_03 - phones	L	110.1250
110.0850	DCB_se1_ag1_f_03 - words	lived	110.5950
110.1250	DCB_se1_ag1_f_03 - phones	IH1	110.2950
110.2950	DCB_se1_ag1_f_03 - phones	V	110.3250
110.3250	DCB_se1_ag1_f_03 - phones	D	110.5950
110.8327	DCB_se1_ag1_f_03 - words	i	110.9927
110.8327	DCB_se1_ag1_f_03 - phones	AY1	110.9927
110.9927	DCB_se1_ag1_f_03 - phones	Y	111.0827
110.9927	DCB_se1_ag1_f_03 - words	used	111.2027
111.0827	DCB_se1_ag1_f_03 - phones	UW1	111.1327
111.1327	DCB_se1_ag1_f_03 - phones	Z	111.1727
111.1727	DCB_se1_ag1_f_03 - phones	D	111.2027
111.2027	DCB_se1_ag1_f_03 - phones	T	111.2527
111.2027	DCB_se1_ag1_f_03 - words	to	111.3327
111.2527	DCB_se1_ag1_f_03 - phones	IH0	111.3327
111.3327	DCB_se1_ag1_f_03 - phones	L	111.3927
111.3327	DCB_se1_ag1_f_03 - words	live	111.4927
111.3927	DCB_se1_ag1_f_03 - phones	IH1	111.4627
111.4627	DCB_se1_ag1_f_03 - phones	V	111.4927
111.4927	DCB_se1_ag1_f_03 - phones	W	111.5227
111.4927	DCB_se1_ag1_f_03 - words	with	111.5827
111.5227	DCB_se1_ag1_f_03 - phones	IH0	111.5527
111.5527	DCB_se1_ag1_f_03 - phones	DH	111.5827
111.5827	DCB_se1_ag1_f_03 - phones	M	111.6527
111.5827	DCB_se1_ag1_f_03 - words	my	111.7427
111.6527	DCB_se1_ag1_f_03 - phones	AY1	111.7427
111.7427	DCB_se1_ag1_f_03 - phones	sp	111.7827
111.7827	DCB_se1_ag1_f_03 - phones	G	111.8427
111.7827	DCB_se1_ag1_f_03 - words	grandma	112.1527
111.8427	DCB_se1_ag1_f_03 - phones	R	111.9127
111.9127	DCB_se1_ag1_f_03 - phones	AE1	111.9927
111.9927	DCB_se1_ag1_f_03 - phones	M	112.0927
112.0927	DCB_se1_ag1_f_03 - phones	AA0	112.1527
112.1527	DCB_se1_ag1_f_03 - phones	AH0	112.1827
112.1527	DCB_se1_ag1_f_03 - words	and	112.2127
112.1827	DCB_se1_ag1_f_03 - phones	N	112.2127
112.2127	DCB_se1_ag1_f_03 - phones	M	112.2527
112.2127	DCB_se1_ag1_f_03 - words	my	112.3327
112.2527	DCB_se1_ag1_f_03 - phones	AY1	112.3327
112.3327	DCB_se1_ag1_f_03 - phones	M	112.4527
112.3327	DCB_se1_ag1_f_03 - words	mom	112.7527
112.4527	DCB_se1_ag1_f_03 - phones	AA1	112.6327
112.6327	DCB_se1_ag1_f_03 - phones	M	112.7527
112.9422	DCB_se1_ag1_f_03 - phones	AH0	113.0222
112.9422	DCB_se1_ag1_f_03 - words	and	113.0522
113.0222	DCB_se1_ag1_f_03 - phones	N	113.0522
113.0522	DCB_se1_ag1_f_03 - phones	DH	113.0822
113.0522	DCB_se1_ag1_f_03 - words	then	113.1822
113.0822	DCB_se1_ag1_f_03 - phones	EH1	113.1222
113.1222	DCB_se1_ag1_f_03 - phones	N	113.1822
113.1822	DCB_se1_ag1_f_03 - phones	M	113.2222
113.1822	DCB_se1_ag1_f_03 - words	my	113.2922
113.2222	DCB_se1_ag1_f_03 - phones	AY1	113.2922
113.2922	DCB_se1_ag1_f_03 - phones	sp	113.3622
113.3622	DCB_se1_ag1_f_03 - phones	G	113.3922
113.3622	DCB_se1_ag1_f_03 - words	grandma	113.6422
113.3922	DCB_se1_ag1_f_03 - phones	R	113.4222
113.4222	DCB_se1_ag1_f_03 - phones	AE1	113.4822
113.4822	DCB_se1_ag1_f_03 - phones	M	113.5722
113.5722	DCB_se1_ag1_f_03 - phones	AA0	113.6422
113.6422	DCB_se1_ag1_f_03 - phones	P	113.7622
113.6422	DCB_se1_ag1_f_03 - words	passed	113.9622
113.7622	DCB_se1_ag1_f_03 - phones	AE1	113.8522
113.8522	DCB_se1_ag1_f_03 - phones	S	113.9122
113.9122	DCB_se1_ag1_f_03 - phones	T	113.9622
113.9622	DCB_se1_ag1_f_03 - phones	AH0	114.0322
113.9622	DCB_se1_ag1_f_03 - words	away	114.3322
114.0322	DCB_se1_ag1_f_03 - phones	W	114.1022
114.1022	DCB_se1_ag1_f_03 - phones	EY1	114.3322
115.1944	DCB_se1_ag1_f_03 - phones	sil	115.2444
115.2444	DCB_se1_ag1_f_03 - phones	AE1	115.5244
115.2444	DCB_se1_ag1_f_03 - words	and	115.6444
115.5244	DCB_se1_ag1_f_03 - phones	N	115.5544
115.5544	DCB_se1_ag1_f_03 - phones	D	115.6444
115.7716	DCB_se1_ag1_f_03 - phones	sil	115.8016
115.8016	DCB_se1_ag1_f_03 - phones	AE1	115.9216
115.8016	DCB_se1_ag1_f_03 - words	after	116.1116
115.9216	DCB_se1_ag1_f_03 - phones	F	116.0016
116.0016	DCB_se1_ag1_f_03 - phones	T	116.0616
116.0616	DCB_se1_ag1_f_03 - phones	ER0	116.1116
116.1116	DCB_se1_ag1_f_03 - phones	M	116.1616
116.1116	DCB_se1_ag1_f_03 - words	my	116.2816
116.1616	DCB_se1_ag1_f_03 - phones	AY1	116.2816
116.2816	DCB_se1_ag1_f_03 - phones	sp	116.3116
116.3116	DCB_se1_ag1_f_03 - phones	G	116.3516
116.3116	DCB_se1_ag1_f_03 - words	grandma	116.6016
116.3516	DCB_se1_ag1_f_03 - phones	R	116.3816
116.3816	DCB_se1_ag1_f_03 - phones	AE1	116.4316
116.4316	DCB_se1_ag1_f_03 - phones	M	116.4916
116.4916	DCB_se1_ag1_f_03 - phones	AA0	116.6016
116.6016	DCB_se1_ag1_f_03 - phones	P	116.6916
116.6016	DCB_se1_ag1_f_03 - words	passed	116.9216
116.6916	DCB_se1_ag1_f_03 - phones	AE1	116.8016
116.8016	DCB_se1_ag1_f_03 - phones	S	116.8816
116.8816	DCB_se1_ag1_f_03 - phones	T	116.9216
116.9216	DCB_se1_ag1_f_03 - phones	AH0	116.9916
116.9216	DCB_se1_ag1_f_03 - words	away	117.2516
116.9916	DCB_se1_ag1_f_03 - phones	W	117.0616
117.0616	DCB_se1_ag1_f_03 - phones	EY1	117.2516
117.2516	DCB_se1_ag1_f_03 - phones	AY1	117.4016
117.2516	DCB_se1_ag1_f_03 - words	i	117.4016
117.4016	DCB_se1_ag1_f_03 - phones	W	117.4516
117.4016	DCB_se1_ag1_f_03 - words	went	117.5916
117.4516	DCB_se1_ag1_f_03 - phones	EH1	117.5116
117.5116	DCB_se1_ag1_f_03 - phones	N	117.5416
117.5416	DCB_se1_ag1_f_03 - phones	T	117.5916
117.5916	DCB_se1_ag1_f_03 - phones	T	117.6516
117.5916	DCB_se1_ag1_f_03 - words	to	117.7116
117.6516	DCB_se1_ag1_f_03 - phones	IH0	117.7116
117.7116	DCB_se1_ag1_f_03 - phones	sp	117.7816
117.7816	DCB_se1_ag1_f_03 - phones	F	117.8516
117.7816	DCB_se1_ag1_f_03 - words	foster	118.1716
117.8516	DCB_se1_ag1_f_03 - phones	AA1	117.9816
117.9816	DCB_se1_ag1_f_03 - phones	S	118.0516
118.0516	DCB_se1_ag1_f_03 - phones	T	118.1116
118.1116	DCB_se1_ag1_f_03 - phones	ER0	118.1716
118.1716	DCB_se1_ag1_f_03 - phones	K	118.2716
118.1716	DCB_se1_ag1_f_03 - words	care	118.4816
118.2716	DCB_se1_ag1_f_03 - phones	EH1	118.4116
118.4116	DCB_se1_ag1_f_03 - phones	R	118.4816
118.4816	DCB_se1_ag1_f_03 - phones	sp	119.2258
119.2258	DCB_se1_ag1_f_03 - phones	spn	119.3058
119.2258	DCB_se1_ag1_f_03 - words	<unk>	119.3058
119.3058	DCB_se1_ag1_f_03 - phones	sp	119.3558
119.3558	DCB_se1_ag1_f_03 - phones	AH0	119.4958
119.3558	DCB_se1_ag1_f_03 - words	and	119.5958
119.4958	DCB_se1_ag1_f_03 - phones	N	119.5958
119.5958	DCB_se1_ag1_f_03 - phones	sp	119.6258
119.6258	DCB_se1_ag1_f_03 - phones	DH	119.6558
119.6258	DCB_se1_ag1_f_03 - words	then	120.1758
119.6558	DCB_se1_ag1_f_03 - phones	EH1	120.0558
120.0558	DCB_se1_ag1_f_03 - phones	N	120.1758
120.1758	DCB_se1_ag1_f_03 - phones	sp	121.0955
121.0955	DCB_se1_ag1_f_03 - phones	W	121.1455
121.0955	DCB_se1_ag1_f_03 - words	when	121.2555
121.1455	DCB_se1_ag1_f_03 - phones	EH1	121.1855
121.1855	DCB_se1_ag1_f_03 - phones	N	121.2555
121.2555	DCB_se1_ag1_f_03 - words	i	121.3355
121.2555	DCB_se1_ag1_f_03 - phones	AY1	121.3355
121.3355	DCB_se1_ag1_f_03 - phones	W	121.3855
121.3355	DCB_se1_ag1_f_03 - words	went	121.4855
121.3855	DCB_se1_ag1_f_03 - phones	EH1	121.4255
121.4255	DCB_se1_ag1_f_03 - phones	N	121.4555
121.4555	DCB_se1_ag1_f_03 - phones	T	121.4855
121.4855	DCB_se1_ag1_f_03 - phones	IH0	121.5155
121.4855	DCB_se1_ag1_f_03 - words	into	121.6555
121.5155	DCB_se1_ag1_f_03 - phones	N	121.5455
121.5455	DCB_se1_ag1_f_03 - phones	T	121.6055
121.6055	DCB_se1_ag1_f_03 - phones	AH0	121.6555
121.6555	DCB_se1_ag1_f_03 - phones	F	121.8055
121.6555	DCB_se1_ag1_f_03 - words	foster	122.0955
121.8055	DCB_se1_ag1_f_03 - phones	AA1	121.9255
121.9255	DCB_se1_ag1_f_03 - phones	S	121.9855
121.9855	DCB_se1_ag1_f_03 - phones	T	122.0455
122.0455	DCB_se1_ag1_f_03 - phones	ER0	122.0955
122.0955	DCB_se1_ag1_f_03 - phones	K	122.2055
122.0955	DCB_se1_ag1_f_03 - words	care	122.5955
122.2055	DCB_se1_ag1_f_03 - phones	EH1	122.3755
122.3755	DCB_se1_ag1_f_03 - phones	R	122.5955
123.6204	DCB_se1_ag1_f_03 - phones	sil	123.6704
123.6704	DCB_se1_ag1_f_03 - words	a	123.7604
123.6704	DCB_se1_ag1_f_03 - phones	AH0	123.7604
123.7604	DCB_se1_ag1_f_03 - phones	HH	123.8404
123.7604	DCB_se1_ag1_f_03 - words	whole	123.9304
123.8404	DCB_se1_ag1_f_03 - phones	OW1	123.8804
123.8804	DCB_se1_ag1_f_03 - phones	L	123.9304
123.9304	DCB_se1_ag1_f_03 - phones	L	123.9904
123.9304	DCB_se1_ag1_f_03 - words	lot	124.1004
123.9904	DCB_se1_ag1_f_03 - phones	AA1	124.0504
124.0504	DCB_se1_ag1_f_03 - phones	T	124.1004
124.1004	DCB_se1_ag1_f_03 - phones	AH0	124.1404
124.1004	DCB_se1_ag1_f_03 - words	of	124.1904
124.1404	DCB_se1_ag1_f_03 - phones	V	124.1904
124.1904	DCB_se1_ag1_f_03 - phones	T	124.3104
124.1904	DCB_se1_ag1_f_03 - words	tragedies	124.8304
124.3104	DCB_se1_ag1_f_03 - phones	R	124.3604
124.3604	DCB_se1_ag1_f_03 - phones	AE1	124.4704
124.4704	DCB_se1_ag1_f_03 - phones	JH	124.5604
124.5604	DCB_se1_ag1_f_03 - phones	AH0	124.5904
124.5904	DCB_se1_ag1_f_03 - phones	D	124.6504
124.6504	DCB_se1_ag1_f_03 - phones	IY0	124.7704
124.7704	DCB_se1_ag1_f_03 - phones	Z	124.8304
124.8304	DCB_se1_ag1_f_03 - phones	HH	124.9104
124.8304	DCB_se1_ag1_f_03 - words	happened	125.3304
124.9104	DCB_se1_ag1_f_03 - phones	AE1	125.0104
125.0104	DCB_se1_ag1_f_03 - phones	P	125.1204
125.1204	DCB_se1_ag1_f_03 - phones	AH0	125.1904
125.1904	DCB_se1_ag1_f_03 - phones	N	125.2304
125.2304	DCB_se1_ag1_f_03 - phones	D	125.3304
126.1659	DCB_se1_ag1_f_03 - phones	L	126.2859
126.1659	DCB_se1_ag1_f_03 - words	like	126.4159
126.2859	DCB_se1_ag1_f_03 - phones	AY1	126.3659
126.3659	DCB_se1_ag1_f_03 - phones	K	126.4159
126.4159	DCB_se1_ag1_f_03 - phones	M	126.4959
126.4159	DCB_se1_ag1_f_03 - words	my	126.5859
126.4959	DCB_se1_ag1_f_03 - phones	AY1	126.5859
126.5859	DCB_se1_ag1_f_03 - phones	AH1	126.6859
126.5859	DCB_se1_ag1_f_03 - words	uncle	126.9259
126.6859	DCB_se1_ag1_f_03 - phones	NG	126.7759
126.7759	DCB_se1_ag1_f_03 - phones	K	126.8359
126.8359	DCB_se1_ag1_f_03 - phones	AH0	126.8659
126.8659	DCB_se1_ag1_f_03 - phones	L	126.9259
126.9259	DCB_se1_ag1_f_03 - phones	G	127.0059
126.9259	DCB_se1_ag1_f_03 - words	got	127.1859
127.0059	DCB_se1_ag1_f_03 - phones	AA1	127.1159
127.1159	DCB_se1_ag1_f_03 - phones	T	127.1859
127.1859	DCB_se1_ag1_f_03 - phones	SH	127.3459
127.1859	DCB_se1_ag1_f_03 - words	shot	127.7159
127.3459	DCB_se1_ag1_f_03 - phones	AA1	127.6159
127.6159	DCB_se1_ag1_f_03 - phones	T	127.7159
127.7159	DCB_se1_ag1_f_03 - phones	sp	128.6181
128.6181	DCB_se1_ag1_f_03 - phones	AH1	128.6981
128.6181	DCB_se1_ag1_f_03 - words	um	129.0781
128.6981	DCB_se1_ag1_f_03 - phones	M	129.0781
130.1962	DCB_se1_ag1_f_03 - phones	DH	130.2662
130.1962	DCB_se1_ag1_f_03 - words	then	130.3662
130.2662	DCB_se1_ag1_f_03 - phones	EH1	130.2962
130.2962	DCB_se1_ag1_f_03 - phones	N	130.3662
130.3662	DCB_se1_ag1_f_03 - words	i	130.4462
130.3662	DCB_se1_ag1_f_03 - phones	AY1	130.4462
130.4462	DCB_se1_ag1_f_03 - phones	L	130.4962
130.4462	DCB_se1_ag1_f_03 - words	lost	130.6862
130.4962	DCB_se1_ag1_f_03 - phones	AO1	130.6162
130.6162	DCB_se1_ag1_f_03 - phones	S	130.6562
130.6562	DCB_se1_ag1_f_03 - phones	T	130.6862
130.6862	DCB_se1_ag1_f_03 - phones	M	130.7362
130.6862	DCB_se1_ag1_f_03 - words	my	130.7962
130.7362	DCB_se1_ag1_f_03 - phones	AY1	130.7962
130.7962	DCB_se1_ag1_f_03 - phones	sp	130.8262
130.8262	DCB_se1_ag1_f_03 - phones	K	130.9462
130.8262	DCB_se1_ag1_f_03 - words	cousin	131.4362
130.9462	DCB_se1_ag1_f_03 - phones	AH1	131.0762
131.0762	DCB_se1_ag1_f_03 - phones	Z	131.1662
131.1662	DCB_se1_ag1_f_03 - phones	AH0	131.2062
131.2062	DCB_se1_ag1_f_03 - phones	N	131.4362
132.7896	DCB_se1_ag1_f_03 - phones	sil	132.8196
132.8196	DCB_se1_ag1_f_03 - phones	AH1	133.0796
132.8196	DCB_se1_ag1_f_03 - words	um	133.4396
133.0796	DCB_se1_ag1_f_03 - phones	M	133.4396
135.7644	DCB_se1_ag1_f_03 - phones	sil	135.8244
135.8244	DCB_se1_ag1_f_03 - phones	W	135.8544
135.8244	DCB_se1_ag1_f_03 - words	when	135.9544
135.8544	DCB_se1_ag1_f_03 - phones	EH1	135.8844
135.8844	DCB_se1_ag1_f_03 - phones	N	135.9544
135.9544	DCB_se1_ag1_f_03 - phones	AY1	136.0344
135.9544	DCB_se1_ag1_f_03 - words	i	136.0344
136.0344	DCB_se1_ag1_f_03 - phones	W	136.1044
136.0344	DCB_se1_ag1_f_03 - words	was	136.1944
136.1044	DCB_se1_ag1_f_03 - phones	AH0	136.1444
136.1444	DCB_se1_ag1_f_03 - phones	Z	136.1944
136.1944	DCB_se1_ag1_f_03 - phones	Y	136.2544
136.1944	DCB_se1_ag1_f_03 - words	younger	136.6644
136.2544	DCB_se1_ag1_f_03 - phones	AH1	136.3444
136.3444	DCB_se1_ag1_f_03 - phones	NG	136.4144
136.4144	DCB_se1_ag1_f_03 - phones	G	136.4744
136.4744	DCB_se1_ag1_f_03 - phones	ER0	136.6644
136.6644	DCB_se1_ag1_f_03 - phones	M	136.7344
136.6644	DCB_se1_ag1_f_03 - words	my	136.7944
136.7344	DCB_se1_ag1_f_03 - phones	AY1	136.7944
136.7944	DCB_se1_ag1_f_03 - phones	M	136.9144
136.7944	DCB_se1_ag1_f_03 - words	mom	137.1044
136.9144	DCB_se1_ag1_f_03 - phones	AA1	136.9944
136.9944	DCB_se1_ag1_f_03 - phones	M	137.1044
137.1044	DCB_se1_ag1_f_03 - phones	T	137.2044
137.1044	DCB_se1_ag1_f_03 - words	told	137.3444
137.2044	DCB_se1_ag1_f_03 - phones	OW1	137.2744
137.2744	DCB_se1_ag1_f_03 - phones	L	137.3144
137.3144	DCB_se1_ag1_f_03 - phones	D	137.3444
137.3444	DCB_se1_ag1_f_03 - phones	M	137.3844
137.3444	DCB_se1_ag1_f_03 - words	me	137.4444
137.3844	DCB_se1_ag1_f_03 - phones	IY1	137.4444
137.4444	DCB_se1_ag1_f_03 - phones	DH	137.4844
137.4444	DCB_se1_ag1_f_03 - words	that	137.6844
137.4844	DCB_se1_ag1_f_03 - phones	AE1	137.5644
137.5644	DCB_se1_ag1_f_03 - phones	T	137.6844
137.9932	DCB_se1_ag1_f_03 - phones	sil	138.0432
138.0432	DCB_se1_ag1_f_03 - phones	M	138.0832
138.0432	DCB_se1_ag1_f_03 - words	my	138.1432
138.0832	DCB_se1_ag1_f_03 - phones	AY1	138.1432
138.1432	DCB_se1_ag1_f_03 - phones	F	138.2632
138.1432	DCB_se1_ag1_f_03 - words	favorite	138.4732
138.2632	DCB_se1_ag1_f_03 - phones	EY1	138.2932
138.2932	DCB_se1_ag1_f_03 - phones	V	138.3432
138.3432	DCB_se1_ag1_f_03 - phones	R	138.3732
138.3732	DCB_se1_ag1_f_03 - phones	AH0	138.4032
138.4032	DCB_se1_ag1_f_03 - phones	T	138.4732
138.4732	DCB_se1_ag1_f_03 - phones	W	138.5732
138.4732	DCB_se1_ag1_f_03 - words	word	138.7632
138.5732	DCB_se1_ag1_f_03 - phones	ER1	138.6832
138.6832	DCB_se1_ag1_f_03 - phones	D	138.7632
138.7632	DCB_se1_ag1_f_03 - phones	W	138.8232
138.7632	DCB_se1_ag1_f_03 - words	was	138.9232
138.8232	DCB_se1_ag1_f_03 - phones	AH1	138.8632
138.8632	DCB_se1_ag1_f_03 - phones	Z	138.9232
138.9232	DCB_se1_ag1_f_03 - phones	HH	138.9932
138.9232	DCB_se1_ag1_f_03 - words	whatever	139.3732
138.9932	DCB_se1_ag1_f_03 - phones	W	139.0232
139.0232	DCB_se1_ag1_f_03 - phones	AH2	139.0732
139.0732	DCB_se1_ag1_f_03 - phones	T	139.1332
139.1332	DCB_se1_ag1_f_03 - phones	EH1	139.2332
139.2332	DCB_se1_ag1_f_03 - phones	V	139.2932
139.2932	DCB_se1_ag1_f_03 - phones	ER0	139.3732
139.3732	DCB_se1_ag1_f_03 - phones	DH	139.4032
139.3732	DCB_se1_ag1_f_03 - words	then	139.7832
139.4032	DCB_se1_ag1_f_03 - phones	EH1	139.6432
139.6432	DCB_se1_ag1_f_03 - phones	N	139.7832
140.8144	DCB_se1_ag1_f_03 - phones	sil	140.8544
140.8544	DCB_se1_ag1_f_03 - phones	AH1	140.9144
140.8544	DCB_se1_ag1_f_03 - words	um	141.5544
140.9144	DCB_se1_ag1_f_03 - phones	M	141.5544
142.3689	DCB_se1_ag1_f_03 - phones	sil	142.4189
142.4189	DCB_se1_ag1_f_03 - phones	W	142.4989
142.4189	DCB_se1_ag1_f_03 - words	we	142.5389
142.4989	DCB_se1_ag1_f_03 - phones	IY1	142.5389
142.5389	DCB_se1_ag1_f_03 - phones	Y	142.5689
142.5389	DCB_se1_ag1_f_03 - words	used	142.7289
142.5689	DCB_se1_ag1_f_03 - phones	UW1	142.6389
142.6389	DCB_se1_ag1_f_03 - phones	Z	142.6989
142.6989	DCB_se1_ag1_f_03 - phones	D	142.7289
142.7289	DCB_se1_ag1_f_03 - phones	T	142.7589
142.7289	DCB_se1_ag1_f_03 - words	to	142.7889
142.7589	DCB_se1_ag1_f_03 - phones	AH0	142.7889
142.7889	DCB_se1_ag1_f_03 - phones	T	142.8489
142.7889	DCB_se1_ag1_f_03 - words	take	142.9889
142.8489	DCB_se1_ag1_f_03 - phones	EY1	142.9189
142.9189	DCB_se1_ag1_f_03 - phones	K	142.9889
142.9889	DCB_se1_ag1_f_03 - phones	T	143.1089
142.9889	DCB_se1_ag1_f_03 - words	trips	143.4389
143.1089	DCB_se1_ag1_f_03 - phones	R	143.1389
143.1389	DCB_se1_ag1_f_03 - phones	IH1	143.2389
143.2389	DCB_se1_ag1_f_03 - phones	P	143.3789
143.3789	DCB_se1_ag1_f_03 - phones	S	143.4389
143.4389	DCB_se1_ag1_f_03 - phones	sp	143.4789
143.4789	DCB_se1_ag1_f_03 - phones	T	143.5389
143.4789	DCB_se1_ag1_f_03 - words	to	143.7889
143.5389	DCB_se1_ag1_f_03 - phones	UW1	143.7889
143.7889	DCB_se1_ag1_f_03 - phones	sp	143.8489
144.1275	DCB_se1_ag1_f_03 - phones	S	144.2675
144.1275	DCB_se1_ag1_f_03 - words	south	144.4075
144.2675	DCB_se1_ag1_f_03 - phones	AW1	144.3375
144.3375	DCB_se1_ag1_f_03 - phones	TH	144.4075
144.4075	DCB_se1_ag1_f_03 - phones	K	144.4575
144.4075	DCB_se1_ag1_f_03 - words	carolina	144.8475
144.4575	DCB_se1_ag1_f_03 - phones	EH2	144.4875
144.4875	DCB_se1_ag1_f_03 - phones	R	144.5175
144.5175	DCB_se1_ag1_f_03 - phones	AH0	144.5475
144.5475	DCB_se1_ag1_f_03 - phones	L	144.5975
144.5975	DCB_se1_ag1_f_03 - phones	AY1	144.6875
144.6875	DCB_se1_ag1_f_03 - phones	N	144.7575
144.7575	DCB_se1_ag1_f_03 - phones	AH0	144.8475
144.8475	DCB_se1_ag1_f_03 - phones	EH1	144.9575
144.8475	DCB_se1_ag1_f_03 - words	every	145.1575
144.9575	DCB_se1_ag1_f_03 - phones	V	145.0475
145.0475	DCB_se1_ag1_f_03 - phones	R	145.1075
145.1075	DCB_se1_ag1_f_03 - phones	IY0	145.1575
145.1575	DCB_se1_ag1_f_03 - phones	Y	145.2775
145.1575	DCB_se1_ag1_f_03 - words	year	145.3675
145.2775	DCB_se1_ag1_f_03 - phones	IH1	145.3375
145.3375	DCB_se1_ag1_f_03 - phones	R	145.3675
145.3675	DCB_se1_ag1_f_03 - phones	sp	145.4175
145.4175	DCB_se1_ag1_f_03 - phones	F	145.5475
145.4175	DCB_se1_ag1_f_03 - words	for	145.9175
145.5475	DCB_se1_ag1_f_03 - phones	AO1	145.7975
145.7975	DCB_se1_ag1_f_03 - phones	R	145.9175
145.9175	DCB_se1_ag1_f_03 - phones	sp	146.4006
146.4006	DCB_se1_ag1_f_03 - phones	AW1	146.7606
146.4006	DCB_se1_ag1_f_03 - words	our	147.0106
146.7606	DCB_se1_ag1_f_03 - phones	ER0	147.0106
147.0106	DCB_se1_ag1_f_03 - phones	sp	147.1106
148.5289	DCB_se1_ag1_f_03 - phones	F	148.6989
148.5289	DCB_se1_ag1_f_03 - words	family	148.9589
148.6989	DCB_se1_ag1_f_03 - phones	AE1	148.7789
148.7789	DCB_se1_ag1_f_03 - phones	M	148.8189
148.8189	DCB_se1_ag1_f_03 - phones	L	148.8889
148.8889	DCB_se1_ag1_f_03 - phones	IY0	148.9589
148.9589	DCB_se1_ag1_f_03 - phones	R	149.0489
148.9589	DCB_se1_ag1_f_03 - words	reunion	149.4089
149.0489	DCB_se1_ag1_f_03 - phones	IY0	149.1389
149.1389	DCB_se1_ag1_f_03 - phones	UW1	149.2389
149.2389	DCB_se1_ag1_f_03 - phones	N	149.2789
149.2789	DCB_se1_ag1_f_03 - phones	Y	149.3289
149.3289	DCB_se1_ag1_f_03 - phones	AH0	149.3789
149.3789	DCB_se1_ag1_f_03 - phones	N	149.4089
149.4089	DCB_se1_ag1_f_03 - phones	AH0	149.4389
149.4089	DCB_se1_ag1_f_03 - words	and	149.5189
149.4389	DCB_se1_ag1_f_03 - phones	N	149.5189
149.5189	DCB_se1_ag1_f_03 - phones	W	149.5489
149.5189	DCB_se1_ag1_f_03 - words	we	149.6389
149.5489	DCB_se1_ag1_f_03 - phones	IY1	149.6389
149.6389	DCB_se1_ag1_f_03 - phones	S	149.7189
149.6389	DCB_se1_ag1_f_03 - words	still	149.8889
149.7189	DCB_se1_ag1_f_03 - phones	T	149.7689
149.7689	DCB_se1_ag1_f_03 - phones	IH1	149.8189
149.8189	DCB_se1_ag1_f_03 - phones	L	149.8889
149.8889	DCB_se1_ag1_f_03 - phones	sp	149.9189
149.9189	DCB_se1_ag1_f_03 - phones	D	149.9789
149.9189	DCB_se1_ag1_f_03 - words	do	150.0089
149.9789	DCB_se1_ag1_f_03 - phones	UW1	150.0089
150.0089	DCB_se1_ag1_f_03 - phones	DH	150.1389
150.0089	DCB_se1_ag1_f_03 - words	that	150.2289
150.1389	DCB_se1_ag1_f_03 - phones	AE1	150.1889
150.1889	DCB_se1_ag1_f_03 - phones	T	150.2289
150.2289	DCB_se1_ag1_f_03 - phones	N	150.2889
150.2289	DCB_se1_ag1_f_03 - words	now	150.3789
150.2889	DCB_se1_ag1_f_03 - phones	AW1	150.3789
150.3789	DCB_se1_ag1_f_03 - phones	sp	150.4089
150.4089	DCB_se1_ag1_f_03 - phones	T	150.4989
150.4089	DCB_se1_ag1_f_03 - words	to	150.5789
150.4989	DCB_se1_ag1_f_03 - phones	UW1	150.5789
150.5789	DCB_se1_ag1_f_03 - phones	sp	150.6089
150.6089	DCB_se1_ag1_f_03 - phones	DH	150.6389
150.6089	DCB_se1_ag1_f_03 - words	this	150.7289
150.6389	DCB_se1_ag1_f_03 - phones	IH0	150.6689
150.6689	DCB_se1_ag1_f_03 - phones	S	150.7289
150.7289	DCB_se1_ag1_f_03 - phones	D	150.7989
150.7289	DCB_se1_ag1_f_03 - words	day	151.0389
150.7989	DCB_se1_ag1_f_03 - phones	EY1	151.0389
151.7460	DCB_se1_ag1_f_03 - phones	AH1	152.1560
151.7460	DCB_se1_ag1_f_03 - words	um	152.3860
152.1560	DCB_se1_ag1_f_03 - phones	M	152.3860
152.3860	DCB_se1_ag1_f_03 - phones	sp	154.3809
154.3809	DCB_se1_ag1_f_03 - phones	W	154.4209
154.3809	DCB_se1_ag1_f_03 - words	we	154.4709
154.4209	DCB_se1_ag1_f_03 - phones	IY1	154.4709
154.4709	DCB_se1_ag1_f_03 - phones	G	154.5209
154.4709	DCB_se1_ag1_f_03 - words	go	154.6209
154.5209	DCB_se1_ag1_f_03 - phones	OW1	154.6209
154.6209	DCB_se1_ag1_f_03 - phones	AW1	154.7209
154.6209	DCB_se1_ag1_f_03 - words	out	154.7809
154.7209	DCB_se1_ag1_f_03 - phones	T	154.7809
154.7809	DCB_se1_ag1_f_03 - phones	AH0	154.8209
154.7809	DCB_se1_ag1_f_03 - words	of	154.8609
154.8209	DCB_se1_ag1_f_03 - phones	V	154.8609
154.8609	DCB_se1_ag1_f_03 - phones	T	154.9909
154.8609	DCB_se1_ag1_f_03 - words	town	155.3309
154.9909	DCB_se1_ag1_f_03 - phones	AW1	155.2409
155.2409	DCB_se1_ag1_f_03 - phones	N	155.3309
155.3309	DCB_se1_ag1_f_03 - phones	sp	155.3609
155.3609	DCB_se1_ag1_f_03 - phones	JH	155.4209
155.3609	DCB_se1_ag1_f_03 - words	just	155.5609
155.4209	DCB_se1_ag1_f_03 - phones	IH0	155.4809
155.4809	DCB_se1_ag1_f_03 - phones	S	155.5209
155.5209	DCB_se1_ag1_f_03 - phones	T	155.5609
155.5609	DCB_se1_ag1_f_03 - phones	sp	155.5909
155.5909	DCB_se1_ag1_f_03 - phones	T	155.6509
155.5909	DCB_se1_ag1_f_03 - words	to	155.7109
155.6509	DCB_se1_ag1_f_03 - phones	AH0	155.7109
155.7109	DCB_se1_ag1_f_03 - phones	G	155.7809
155.7109	DCB_se1_ag1_f_03 - words	go	155.8909
155.7809	DCB_se1_ag1_f_03 - phones	OW1	155.8909
155.8909	DCB_se1_ag1_f_03 - phones	AW1	155.9709
155.8909	DCB_se1_ag1_f_03 - words	out	156.0109
155.9709	DCB_se1_ag1_f_03 - phones	T	156.0109
156.0109	DCB_se1_ag1_f_03 - phones	AH0	156.0509
156.0109	DCB_se1_ag1_f_03 - words	of	156.0809
156.0509	DCB_se1_ag1_f_03 - phones	V	156.0809
156.0809	DCB_se1_ag1_f_03 - phones	T	156.1909
156.0809	DCB_se1_ag1_f_03 - words	town	156.3509
156.1909	DCB_se1_ag1_f_03 - phones	AW1	156.2909
156.2909	DCB_se1_ag1_f_03 - phones	N	156.3509
156.3509	DCB_se1_ag1_f_03 - phones	S	156.4009
156.3509	DCB_se1_ag1_f_03 - words	sometimes	157.0409
156.4009	DCB_se1_ag1_f_03 - phones	AH0	156.4409
156.4409	DCB_se1_ag1_f_03 - phones	M	156.4809
156.4809	DCB_se1_ag1_f_03 - phones	T	156.5909
156.5909	DCB_se1_ag1_f_03 - phones	AY1	156.7909
156.7909	DCB_se1_ag1_f_03 - phones	M	156.8509
156.8509	DCB_se1_ag1_f_03 - phones	Z	157.0409
157.8132	DCB_se1_ag1_f_03 - phones	sil	157.8432
157.8432	DCB_se1_ag1_f_03 - phones	AH1	157.9332
157.8432	DCB_se1_ag1_f_03 - words	um	158.3032
157.9332	DCB_se1_ag1_f_03 - phones	M	158.3032
159.1022	DCB_se1_ag1_f_03 - phones	M	159.2322
159.1022	DCB_se1_ag1_f_03 - words	my	159.2822
159.2322	DCB_se1_ag1_f_03 - phones	AY1	159.2822
159.2822	DCB_se1_ag1_f_03 - phones	M	159.4122
159.2822	DCB_se1_ag1_f_03 - words	mom	159.6622
159.4122	DCB_se1_ag1_f_03 - phones	AA1	159.5622
159.5622	DCB_se1_ag1_f_03 - phones	M	159.6622
159.6622	DCB_se1_ag1_f_03 - phones	sp	159.7422
159.7422	DCB_se1_ag1_f_03 - phones	AY1	159.9322
159.7422	DCB_se1_ag1_f_03 - words	i	159.9322
159.9322	DCB_se1_ag1_f_03 - words	<unk>	159.9622
159.9322	DCB_se1_ag1_f_03 - phones	spn	159.9622
159.9622	DCB_se1_ag1_f_03 - phones	B	160.0322
159.9622	DCB_se1_ag1_f_03 - words	be	160.0622
160.0322	DCB_se1_ag1_f_03 - phones	IY0	160.0622
160.0622	DCB_se1_ag1_f_03 - phones	HH	160.0922
160.0622	DCB_se1_ag1_f_03 - words	her	160.1622
160.0922	DCB_se1_ag1_f_03 - phones	ER0	160.1622
160.1622	DCB_se1_ag1_f_03 - phones	F	160.2422
160.1622	DCB_se1_ag1_f_03 - words	first	160.4422
160.2422	DCB_se1_ag1_f_03 - phones	ER1	160.3522
160.3522	DCB_se1_ag1_f_03 - phones	S	160.4122
160.4122	DCB_se1_ag1_f_03 - phones	T	160.4422
160.4422	DCB_se1_ag1_f_03 - phones	HH	160.5122
160.4422	DCB_se1_ag1_f_03 - words	hou-	160.6022
160.5122	DCB_se1_ag1_f_03 - phones	AW1	160.6022
160.6022	DCB_se1_ag1_f_03 - phones	sp	160.6622
160.6622	DCB_se1_ag1_f_03 - phones	HH	160.7822
160.6622	DCB_se1_ag1_f_03 - words	her	160.8422
160.7822	DCB_se1_ag1_f_03 - phones	ER1	160.8422
160.8422	DCB_se1_ag1_f_03 - phones	F	160.9522
160.8422	DCB_se1_ag1_f_03 - words	first	161.1522
160.9522	DCB_se1_ag1_f_03 - phones	ER1	161.0622
161.0622	DCB_se1_ag1_f_03 - phones	S	161.1222
161.1222	DCB_se1_ag1_f_03 - phones	T	161.1522
161.1522	DCB_se1_ag1_f_03 - phones	CH	161.2322
161.1522	DCB_se1_ag1_f_03 - words	child	161.3822
161.2322	DCB_se1_ag1_f_03 - phones	AY1	161.3222
161.3222	DCB_se1_ag1_f_03 - phones	L	161.3522
161.3522	DCB_se1_ag1_f_03 - phones	D	161.3822
161.3822	DCB_se1_ag1_f_03 - phones	T	161.4422
161.3822	DCB_se1_ag1_f_03 - words	to	161.5222
161.4422	DCB_se1_ag1_f_03 - phones	AH0	161.5222
161.5222	DCB_se1_ag1_f_03 - phones	G	161.5622
161.5222	DCB_se1_ag1_f_03 - words	graduate	162.1122
161.5622	DCB_se1_ag1_f_03 - phones	R	161.6422
161.6422	DCB_se1_ag1_f_03 - phones	AE1	161.7522
161.7522	DCB_se1_ag1_f_03 - phones	JH	161.8122
161.8122	DCB_se1_ag1_f_03 - phones	AH0	161.8722
161.8722	DCB_se1_ag1_f_03 - phones	W	161.9422
161.9422	DCB_se1_ag1_f_03 - phones	EY2	162.0622
162.0622	DCB_se1_ag1_f_03 - phones	T	162.1122
162.1122	DCB_se1_ag1_f_03 - phones	sp	162.8868
162.8868	DCB_se1_ag1_f_03 - phones	F	162.9568
162.8868	DCB_se1_ag1_f_03 - words	from	163.0868
162.9568	DCB_se1_ag1_f_03 - phones	ER0	162.9968
162.9968	DCB_se1_ag1_f_03 - phones	M	163.0868
163.0868	DCB_se1_ag1_f_03 - phones	HH	163.1568
163.0868	DCB_se1_ag1_f_03 - words	high	163.2668
163.1568	DCB_se1_ag1_f_03 - phones	AY1	163.2668
163.2668	DCB_se1_ag1_f_03 - phones	S	163.3768
163.2668	DCB_se1_ag1_f_03 - words	school	163.5568
163.3768	DCB_se1_ag1_f_03 - phones	K	163.4368
163.4368	DCB_se1_ag1_f_03 - phones	UW1	163.4968
163.4968	DCB_se1_ag1_f_03 - phones	L	163.5568
163.5568	DCB_se1_ag1_f_03 - phones	AH0	163.5868
163.5568	DCB_se1_ag1_f_03 - words	and	163.6468
163.5868	DCB_se1_ag1_f_03 - phones	N	163.6468
163.6468	DCB_se1_ag1_f_03 - phones	G	163.6968
163.6468	DCB_se1_ag1_f_03 - words	go	163.7968
163.6968	DCB_se1_ag1_f_03 - phones	OW1	163.7968
163.7968	DCB_se1_ag1_f_03 - phones	T	163.8368
163.7968	DCB_se1_ag1_f_03 - words	to	163.8768
163.8368	DCB_se1_ag1_f_03 - phones	AH0	163.8768
163.8768	DCB_se1_ag1_f_03 - phones	K	164.0068
163.8768	DCB_se1_ag1_f_03 - words	college	164.6968
164.0068	DCB_se1_ag1_f_03 - phones	AA1	164.1468
164.1468	DCB_se1_ag1_f_03 - phones	L	164.2568
164.2568	DCB_se1_ag1_f_03 - phones	IH0	164.4668
164.4668	DCB_se1_ag1_f_03 - phones	JH	164.6968
165.1310	DCB_se1_ag1_f_03 - phones	AH1	165.4310
165.1310	DCB_se1_ag1_f_03 - words	um	165.7710
165.4310	DCB_se1_ag1_f_03 - phones	M	165.7710
168.2970	DCB_se1_ag1_f_03 - phones	sil	168.3470
168.3470	DCB_se1_ag1_f_03 - phones	N	168.4670
168.3470	DCB_se1_ag1_f_03 - words	now	168.6870
168.4670	DCB_se1_ag1_f_03 - phones	AW1	168.6870
168.6870	DCB_se1_ag1_f_03 - phones	DH	168.7670
168.6870	DCB_se1_ag1_f_03 - words	that	168.9170
168.7670	DCB_se1_ag1_f_03 - phones	AH0	168.8470
168.8470	DCB_se1_ag1_f_03 - phones	T	168.9170
168.9170	DCB_se1_ag1_f_03 - phones	AY1	169.0270
168.9170	DCB_se1_ag1_f_03 - words	i'm	169.1370
169.0270	DCB_se1_ag1_f_03 - phones	M	169.1370
169.1370	DCB_se1_ag1_f_03 - phones	OW1	169.1870
169.1370	DCB_se1_ag1_f_03 - words	older	169.5570
169.1870	DCB_se1_ag1_f_03 - phones	L	169.2870
169.2870	DCB_se1_ag1_f_03 - phones	D	169.3370
169.3370	DCB_se1_ag1_f_03 - phones	ER0	169.5570
170.1491	DCB_se1_ag1_f_03 - phones	AH1	170.4391
170.1491	DCB_se1_ag1_f_03 - words	um	170.5291
170.4391	DCB_se1_ag1_f_03 - phones	M	170.5291
170.5291	DCB_se1_ag1_f_03 - phones	sp	170.7091
170.7091	DCB_se1_ag1_f_03 - words	i	170.8691
170.7091	DCB_se1_ag1_f_03 - phones	AY1	170.8691
170.8691	DCB_se1_ag1_f_03 - phones	T	170.9491
170.8691	DCB_se1_ag1_f_03 - words	talked	171.0791
170.9491	DCB_se1_ag1_f_03 - phones	AO1	171.0191
171.0191	DCB_se1_ag1_f_03 - phones	K	171.0491
171.0491	DCB_se1_ag1_f_03 - phones	T	171.0791
171.0791	DCB_se1_ag1_f_03 - phones	T	171.1091
171.0791	DCB_se1_ag1_f_03 - words	to	171.1391
171.1091	DCB_se1_ag1_f_03 - phones	AH0	171.1391
171.1391	DCB_se1_ag1_f_03 - phones	M	171.1691
171.1391	DCB_se1_ag1_f_03 - words	my	171.2091
171.1691	DCB_se1_ag1_f_03 - phones	AY1	171.2091
171.2091	DCB_se1_ag1_f_03 - phones	M	171.3191
171.2091	DCB_se1_ag1_f_03 - words	mom	171.4991
171.3191	DCB_se1_ag1_f_03 - phones	AA1	171.4291
171.4291	DCB_se1_ag1_f_03 - phones	M	171.4991
171.4991	DCB_se1_ag1_f_03 - phones	AH0	171.5591
171.4991	DCB_se1_ag1_f_03 - words	about	171.7191
171.5591	DCB_se1_ag1_f_03 - phones	B	171.5991
171.5991	DCB_se1_ag1_f_03 - phones	AW1	171.6691
171.6691	DCB_se1_ag1_f_03 - phones	T	171.7191
171.7191	DCB_se1_ag1_f_03 - phones	M	171.7891
171.7191	DCB_se1_ag1_f_03 - words	my	171.8591
171.7891	DCB_se1_ag1_f_03 - phones	AY1	171.8591
171.8591	DCB_se1_ag1_f_03 - phones	K	171.9891
171.8591	DCB_se1_ag1_f_03 - words	career	172.4091
171.9891	DCB_se1_ag1_f_03 - phones	ER0	172.1791
172.1791	DCB_se1_ag1_f_03 - phones	IH1	172.3191
172.3191	DCB_se1_ag1_f_03 - phones	R	172.4091
172.4091	DCB_se1_ag1_f_03 - phones	W	172.4691
172.4091	DCB_se1_ag1_f_03 - words	what	172.5391
172.4691	DCB_se1_ag1_f_03 - phones	AH1	172.4991
172.4991	DCB_se1_ag1_f_03 - phones	T	172.5391
172.5391	DCB_se1_ag1_f_03 - words	i	172.6191
172.5391	DCB_se1_ag1_f_03 - phones	AY1	172.6191
172.6191	DCB_se1_ag1_f_03 - phones	W	172.6791
172.6191	DCB_se1_ag1_f_03 - words	wanna	172.7991
172.6791	DCB_se1_ag1_f_03 - phones	AA1	172.7191
172.7191	DCB_se1_ag1_f_03 - phones	N	172.7491
172.7491	DCB_se1_ag1_f_03 - phones	AH0	172.7991
172.7991	DCB_se1_ag1_f_03 - phones	sp	172.8291
172.8291	DCB_se1_ag1_f_03 - phones	D	172.8791
172.8291	DCB_se1_ag1_f_03 - words	do	172.9491
172.8791	DCB_se1_ag1_f_03 - phones	UW1	172.9491
172.9491	DCB_se1_ag1_f_03 - phones	W	172.9891
172.9491	DCB_se1_ag1_f_03 - words	when	173.1091
172.9891	DCB_se1_ag1_f_03 - phones	EH1	173.0391
173.0391	DCB_se1_ag1_f_03 - phones	N	173.1091
173.1091	DCB_se1_ag1_f_03 - words	i	173.1791
173.1091	DCB_se1_ag1_f_03 - phones	AY1	173.1791
173.1791	DCB_se1_ag1_f_03 - phones	sp	173.2091
173.2091	DCB_se1_ag1_f_03 - phones	G	173.2691
173.2091	DCB_se1_ag1_f_03 - words	get	173.4191
173.2691	DCB_se1_ag1_f_03 - phones	IH1	173.3391
173.3391	DCB_se1_ag1_f_03 - phones	T	173.4191
173.4191	DCB_se1_ag1_f_03 - phones	OW1	173.5291
173.4191	DCB_se1_ag1_f_03 - words	older	173.9591
173.5291	DCB_se1_ag1_f_03 - phones	L	173.6091
173.6091	DCB_se1_ag1_f_03 - phones	D	173.6791
173.6791	DCB_se1_ag1_f_03 - phones	ER0	173.9591
175.9124	DCB_se1_ag1_f_03 - phones	AH1	176.1524
175.9124	DCB_se1_ag1_f_03 - words	um	176.6024
176.1524	DCB_se1_ag1_f_03 - phones	M	176.6024
178.9607	DCB_se1_ag1_f_03 - phones	AY1	179.1207
178.9607	DCB_se1_ag1_f_03 - words	i	179.1207
179.1207	DCB_se1_ag1_f_03 - phones	CH	179.2707
179.1207	DCB_se1_ag1_f_03 - words	cheer	179.4007
179.2707	DCB_se1_ag1_f_03 - phones	IH1	179.3307
179.3307	DCB_se1_ag1_f_03 - phones	R	179.4007
179.4007	DCB_se1_ag1_f_03 - phones	F	179.4507
179.4007	DCB_se1_ag1_f_03 - words	for	179.5207
179.4507	DCB_se1_ag1_f_03 - phones	ER0	179.5207
179.5207	DCB_se1_ag1_f_03 - words	rdx	180.2807
179.5207	DCB_se1_ag1_f_03 - phones	TN	180.2807
180.2807	DCB_se1_ag1_f_03 - phones	sp	182.0963
181.0225	DCB_int_01 - words	mm	181.3425
181.0225	DCB_int_01 - phones	M	181.3425
181.3425	DCB_int_01 - phones	sp	182.0931
182.0931	DCB_int_01 - words	i	182.1731
182.0931	DCB_int_01 - phones	AY1	182.1731
182.0963	DCB_se1_ag1_f_03 - phones	AH1	182.1763
182.0963	DCB_se1_ag1_f_03 - words	um	182.3063
182.1731	DCB_int_01 - phones	D	182.2131
182.1731	DCB_int_01 - words	didn't	182.3031
182.1763	DCB_se1_ag1_f_03 - phones	M	182.3063
182.2131	DCB_int_01 - phones	IH1	182.2431
182.2431	DCB_int_01 - phones	N	182.2731
182.2731	DCB_int_01 - phones	T	182.3031
182.3031	DCB_int_01 - phones	N	182.3431
182.3031	DCB_int_01 - words	know	182.4031
182.3063	DCB_se1_ag1_f_03 - phones	sp	182.5863
182.3431	DCB_int_01 - phones	OW1	182.4031
182.4031	DCB_int_01 - phones	Y	182.4831
182.4031	DCB_int_01 - words	you	182.5231
182.4831	DCB_int_01 - phones	UW1	182.5231
182.5231	DCB_int_01 - phones	W	182.5531
182.5231	DCB_int_01 - words	were	182.6031
182.5531	DCB_int_01 - phones	ER0	182.6031
182.6031	DCB_int_01 - phones	EY1	182.6631
182.6031	DCB_int_01 - words	a	182.6631
182.6631	DCB_int_01 - phones	CH	182.8131
182.6631	DCB_int_01 - words	cheerleader	183.1831
182.8131	DCB_int_01 - phones	IH1	182.8431
182.8431	DCB_int_01 - phones	R	182.8731
182.8731	DCB_int_01 - phones	L	182.9131
182.9131	DCB_int_01 - phones	IY2	183.0531
183.0531	DCB_int_01 - phones	D	183.1031
183.1031	DCB_int_01 - phones	ER0	183.1831
183.1831	DCB_int_01 - phones	sp	183.2631
184.0490	DCB_int_01 - phones	HH	184.1490
184.0490	DCB_int_01 - words	how	184.1890
184.1490	DCB_int_01 - phones	AW1	184.1890
184.1890	DCB_int_01 - phones	L	184.2190
184.1890	DCB_int_01 - words	long	184.2890
184.2190	DCB_int_01 - phones	AO1	184.2490
184.2490	DCB_int_01 - phones	NG	184.2890
184.2890	DCB_int_01 - phones	HH	184.3190
184.2890	DCB_int_01 - words	have	184.3790
184.3190	DCB_int_01 - phones	AE1	184.3490
184.3490	DCB_int_01 - phones	V	184.3790
184.3790	DCB_int_01 - phones	Y	184.4090
184.3790	DCB_int_01 - words	you	184.4590
184.4090	DCB_int_01 - phones	UW1	184.4590
184.4590	DCB_int_01 - phones	B	184.4990
184.4590	DCB_int_01 - words	been	184.5790
184.4990	DCB_int_01 - phones	IH1	184.5490
184.5490	DCB_int_01 - phones	N	184.5790
184.5790	DCB_int_01 - words	a	184.6390
184.5790	DCB_int_01 - phones	AH0	184.6390
184.6390	DCB_int_01 - phones	CH	184.7390
184.6390	DCB_int_01 - words	cheerleader	185.0690
184.7390	DCB_int_01 - phones	IH1	184.7690
184.7690	DCB_int_01 - phones	R	184.7990
184.7990	DCB_int_01 - phones	L	184.8590
184.8590	DCB_int_01 - phones	IY2	184.9490
184.9490	DCB_int_01 - phones	D	184.9890
184.9890	DCB_int_01 - phones	ER0	185.0690
185.0690	DCB_int_01 - phones	sp	187.3610
185.4718	DCB_se1_ag1_f_03 - phones	AY1	185.6118
185.4718	DCB_se1_ag1_f_03 - words	i	185.6118
185.6118	DCB_se1_ag1_f_03 - phones	JH	185.6918
185.6118	DCB_se1_ag1_f_03 - words	just	185.8318
185.6918	DCB_se1_ag1_f_03 - phones	IH0	185.7918
185.7918	DCB_se1_ag1_f_03 - phones	S	185.8318
185.8318	DCB_se1_ag1_f_03 - phones	S	185.9118
185.8318	DCB_se1_ag1_f_03 - words	started	186.2518
185.9118	DCB_se1_ag1_f_03 - phones	T	185.9718
185.9718	DCB_se1_ag1_f_03 - phones	AA1	186.0818
186.0818	DCB_se1_ag1_f_03 - phones	R	186.1618
186.1618	DCB_se1_ag1_f_03 - phones	T	186.1918
186.1918	DCB_se1_ag1_f_03 - phones	IH0	186.2218
186.2218	DCB_se1_ag1_f_03 - phones	D	186.2518
186.2518	DCB_se1_ag1_f_03 - phones	Y	186.2818
186.2518	DCB_se1_ag1_f_03 - words	yesterday	186.9118
186.2818	DCB_se1_ag1_f_03 - phones	EH1	186.4318
186.4318	DCB_se1_ag1_f_03 - phones	S	186.5118
186.5118	DCB_se1_ag1_f_03 - phones	T	186.5718
186.5718	DCB_se1_ag1_f_03 - phones	ER0	186.6318
186.6318	DCB_se1_ag1_f_03 - phones	D	186.6818
186.6818	DCB_se1_ag1_f_03 - phones	EY2	186.9118
186.9118	DCB_se1_ag1_f_03 - phones	sp	189.1905
187.3610	DCB_int_01 - words	oh	187.6610
187.3610	DCB_int_01 - phones	OW1	187.6610
187.6610	DCB_int_01 - phones	K	187.7310
187.6610	DCB_int_01 - words	congratul-	188.3010
187.7310	DCB_int_01 - phones	AH0	187.8110
187.8110	DCB_int_01 - phones	N	187.8410
187.8410	DCB_int_01 - phones	G	187.8810
187.8810	DCB_int_01 - phones	R	187.9110
187.9110	DCB_int_01 - phones	AE1	188.0410
188.0410	DCB_int_01 - phones	CH	188.1010
188.1010	DCB_int_01 - phones	AH0	188.1910
188.1910	DCB_int_01 - phones	L	188.3010
188.3010	DCB_int_01 - phones	Y	188.4110
188.3010	DCB_int_01 - words	you're	188.6110
188.4110	DCB_int_01 - phones	UW1	188.5710
188.5710	DCB_int_01 - phones	R	188.6110
188.6110	DCB_int_01 - phones	EY1	188.6410
188.6110	DCB_int_01 - words	a	188.6410
188.6410	DCB_int_01 - phones	N	188.7010
188.6410	DCB_int_01 - words	new	188.8210
188.7010	DCB_int_01 - phones	UW1	188.8210
188.8210	DCB_int_01 - phones	CH	188.9510
188.8210	DCB_int_01 - words	cheerleader	189.4210
188.9510	DCB_int_01 - phones	IH1	189.0010
189.0010	DCB_int_01 - phones	R	189.0310
189.0310	DCB_int_01 - phones	L	189.0810
189.0810	DCB_int_01 - phones	IY2	189.2210
189.1905	DCB_se1_ag1_f_03 - phones	M	189.2205
189.1905	DCB_se1_ag1_f_03 - words	mm-hm	189.3705
189.2205	DCB_se1_ag1_f_03 - phones	HH	189.2505
189.2210	DCB_int_01 - phones	D	189.2610
189.2505	DCB_se1_ag1_f_03 - phones	M	189.3705
189.2610	DCB_int_01 - phones	ER0	189.4210
190.0363	DCB_se1_ag1_f_03 - phones	sil	190.0663
190.0663	DCB_se1_ag1_f_03 - words	i	190.1263
190.0663	DCB_se1_ag1_f_03 - phones	AY1	190.1263
190.1263	DCB_se1_ag1_f_03 - phones	M	190.1663
190.1263	DCB_se1_ag1_f_03 - words	mean	190.2263
190.1663	DCB_se1_ag1_f_03 - phones	IY1	190.1963
190.1963	DCB_se1_ag1_f_03 - phones	N	190.2263
190.2263	DCB_se1_ag1_f_03 - words	i	190.2963
190.2263	DCB_se1_ag1_f_03 - phones	AY1	190.2963
190.2963	DCB_se1_ag1_f_03 - phones	N	190.3663
190.2963	DCB_se1_ag1_f_03 - words	know	190.3963
190.3663	DCB_se1_ag1_f_03 - phones	OW1	190.3963
190.3963	DCB_se1_ag1_f_03 - phones	HH	190.4763
190.3963	DCB_se1_ag1_f_03 - words	how	190.5563
190.4763	DCB_se1_ag1_f_03 - phones	AW1	190.5563
190.5563	DCB_se1_ag1_f_03 - phones	T	190.6063
190.5563	DCB_se1_ag1_f_03 - words	to	190.6763
190.6063	DCB_se1_ag1_f_03 - phones	AH0	190.6763
190.6763	DCB_se1_ag1_f_03 - phones	CH	190.8263
190.6763	DCB_se1_ag1_f_03 - words	cheer	190.9763
190.8263	DCB_se1_ag1_f_03 - phones	IH1	190.8863
190.8863	DCB_se1_ag1_f_03 - phones	R	190.9763
190.9763	DCB_se1_ag1_f_03 - words	i	191.1063
190.9763	DCB_se1_ag1_f_03 - phones	AY1	191.1063
191.1063	DCB_se1_ag1_f_03 - phones	JH	191.1863
191.1063	DCB_se1_ag1_f_03 - words	just	191.4463
191.1863	DCB_se1_ag1_f_03 - phones	IH0	191.2763
191.2763	DCB_se1_ag1_f_03 - phones	S	191.4063
191.4063	DCB_se1_ag1_f_03 - phones	T	191.4463
191.4463	DCB_se1_ag1_f_03 - phones	sp	191.4763
191.4763	DCB_se1_ag1_f_03 - phones	JH	191.5463
191.4763	DCB_se1_ag1_f_03 - words	just	191.7063
191.5463	DCB_se1_ag1_f_03 - phones	IH0	191.6563
191.6563	DCB_se1_ag1_f_03 - phones	S	191.7063
191.7063	DCB_se1_ag1_f_03 - phones	S	191.7563
191.7063	DCB_se1_ag1_f_03 - words	started	192.1563
191.7563	DCB_se1_ag1_f_03 - phones	T	191.8063
191.8063	DCB_se1_ag1_f_03 - phones	AA1	191.9263
191.9263	DCB_se1_ag1_f_03 - phones	R	191.9563
191.9563	DCB_se1_ag1_f_03 - phones	T	191.9963
191.9963	DCB_se1_ag1_f_03 - phones	AH0	192.0463
192.0463	DCB_se1_ag1_f_03 - phones	D	192.1563
192.2491	DCB_se1_ag1_f_03 - phones	sil	192.2891
192.2891	DCB_se1_ag1_f_03 - phones	B	192.4091
192.2891	DCB_se1_ag1_f_03 - words	back	192.5891
192.4091	DCB_se1_ag1_f_03 - phones	AE1	192.5591
192.5591	DCB_se1_ag1_f_03 - phones	K	192.5891
192.5891	DCB_se1_ag1_f_03 - phones	sp	192.6591
192.6591	DCB_se1_ag1_f_03 - phones	D	192.6891
192.6591	DCB_se1_ag1_f_03 - words	doing	192.9291
192.6891	DCB_se1_ag1_f_03 - phones	UW1	192.8691
192.8691	DCB_se1_ag1_f_03 - phones	IH0	192.8991
192.8991	DCB_se1_ag1_f_03 - phones	NG	192.9291
192.9291	DCB_se1_ag1_f_03 - phones	W	193.0091
192.9291	DCB_se1_ag1_f_03 - words	what	193.1591
193.0091	DCB_se1_ag1_f_03 - phones	AH1	193.0791
193.0791	DCB_se1_ag1_f_03 - phones	T	193.1591
193.1591	DCB_se1_ag1_f_03 - words	i	193.2591
193.1591	DCB_se1_ag1_f_03 - phones	AY1	193.2591
193.2591	DCB_se1_ag1_f_03 - phones	W	193.3391
193.2591	DCB_se1_ag1_f_03 - words	was	193.4591
193.3391	DCB_se1_ag1_f_03 - phones	AH0	193.3691
193.3691	DCB_se1_ag1_f_03 - phones	Z	193.4591
193.4591	DCB_se1_ag1_f_03 - phones	CH	193.5891
193.4591	DCB_se1_ag1_f_03 - words	cheering	193.8591
193.5891	DCB_se1_ag1_f_03 - phones	IH1	193.6491
193.6491	DCB_se1_ag1_f_03 - phones	R	193.6791
193.6791	DCB_se1_ag1_f_03 - phones	IH0	193.7091
193.7091	DCB_se1_ag1_f_03 - phones	NG	193.8591
194.7504	DCB_se1_ag1_f_03 - phones	AH1	194.8804
194.7504	DCB_se1_ag1_f_03 - words	um	195.3104
194.8804	DCB_se1_ag1_f_03 - phones	M	195.3104
197.7565	DCB_se1_ag1_f_03 - phones	sil	197.8065
197.8065	DCB_se1_ag1_f_03 - words	i	197.9165
197.8065	DCB_se1_ag1_f_03 - phones	AY1	197.9165
197.9165	DCB_se1_ag1_f_03 - phones	D	198.0365
197.9165	DCB_se1_ag1_f_03 - words	dance	198.3765
198.0365	DCB_se1_ag1_f_03 - phones	AE1	198.1865
198.1865	DCB_se1_ag1_f_03 - phones	N	198.2565
198.2565	DCB_se1_ag1_f_03 - phones	S	198.3765
198.3765	DCB_se1_ag1_f_03 - phones	F	198.4265
198.3765	DCB_se1_ag1_f_03 - words	for	198.9165
198.4265	DCB_se1_ag1_f_03 - phones	AO1	198.6965
198.6965	DCB_se1_ag1_f_03 - phones	R	198.9165
198.9165	DCB_se1_ag1_f_03 - phones	sp	198.9465
198.9465	DCB_se1_ag1_f_03 - phones	EY1	199.3665
198.9465	DCB_se1_ag1_f_03 - words	a	199.3665
200.0883	DCB_se1_ag1_f_03 - phones	D	200.1883
200.0883	DCB_se1_ag1_f_03 - words	dance	200.3883
200.1883	DCB_se1_ag1_f_03 - phones	AE1	200.2983
200.2983	DCB_se1_ag1_f_03 - phones	N	200.3483
200.3483	DCB_se1_ag1_f_03 - phones	S	200.3883
200.3883	DCB_se1_ag1_f_03 - phones	sp	200.4183
200.4183	DCB_se1_ag1_f_03 - phones	T	200.5083
200.4183	DCB_se1_ag1_f_03 - words	team	200.6383
200.5083	DCB_se1_ag1_f_03 - phones	IY1	200.5583
200.5583	DCB_se1_ag1_f_03 - phones	M	200.6383
200.6383	DCB_se1_ag1_f_03 - phones	IH0	200.6883
200.6383	DCB_se1_ag1_f_03 - words	in	200.7583
200.6883	DCB_se1_ag1_f_03 - phones	N	200.7583
200.7583	DCB_se1_ag1_f_03 - phones	D	200.8183
200.7583	DCB_se1_ag1_f_03 - words	dc	201.5183
200.8183	DCB_se1_ag1_f_03 - phones	IY1	200.9383
200.9383	DCB_se1_ag1_f_03 - phones	S	201.1183
201.1183	DCB_se1_ag1_f_03 - phones	IY1	201.5183
201.9403	DCB_int_01 - phones	HH	202.0003
201.9403	DCB_int_01 - words	which	202.1903
202.0003	DCB_int_01 - phones	W	202.0403
202.0403	DCB_int_01 - phones	IH1	202.1003
202.1003	DCB_int_01 - phones	CH	202.1903
202.1903	DCB_int_01 - phones	W	202.2703
202.1903	DCB_int_01 - words	one	202.3603
202.2703	DCB_int_01 - phones	AH1	202.3003
202.3003	DCB_int_01 - phones	N	202.3603
202.3603	DCB_int_01 - phones	sp	206.5357
203.5294	DCB_se1_ag1_f_03 - phones	AY1	203.6594
203.5294	DCB_se1_ag1_f_03 - words	i	203.6594
203.6594	DCB_se1_ag1_f_03 - phones	F	203.7394
203.6594	DCB_se1_ag1_f_03 - words	forgot	203.9894
203.7394	DCB_se1_ag1_f_03 - phones	ER0	203.7994
203.7994	DCB_se1_ag1_f_03 - phones	G	203.8794
203.8794	DCB_se1_ag1_f_03 - phones	AA1	203.9294
203.9294	DCB_se1_ag1_f_03 - phones	T	203.9894
203.9894	DCB_se1_ag1_f_03 - phones	DH	204.0494
203.9894	DCB_se1_ag1_f_03 - words	the	204.0794
204.0494	DCB_se1_ag1_f_03 - phones	AH0	204.0794
204.0794	DCB_se1_ag1_f_03 - phones	N	204.1594
204.0794	DCB_se1_ag1_f_03 - words	name	204.3294
204.1594	DCB_se1_ag1_f_03 - phones	EY1	204.2494
204.2494	DCB_se1_ag1_f_03 - phones	M	204.3294
204.3294	DCB_se1_ag1_f_03 - phones	AH1	204.3994
204.3294	DCB_se1_ag1_f_03 - words	of	204.4294
204.3994	DCB_se1_ag1_f_03 - phones	V	204.4294
204.4294	DCB_se1_ag1_f_03 - phones	IH0	204.4594
204.4294	DCB_se1_ag1_f_03 - words	it	204.4894
204.4594	DCB_se1_ag1_f_03 - phones	T	204.4894
204.4894	DCB_se1_ag1_f_03 - phones	B	204.5294
204.4894	DCB_se1_ag1_f_03 - words	but	204.6194
204.5294	DCB_se1_ag1_f_03 - phones	AH1	204.5694
204.5694	DCB_se1_ag1_f_03 - phones	T	204.6194
204.6194	DCB_se1_ag1_f_03 - phones	AY1	204.7194
204.6194	DCB_se1_ag1_f_03 - words	i	204.7194
204.7194	DCB_se1_ag1_f_03 - phones	N	204.7994
204.7194	DCB_se1_ag1_f_03 - words	know	204.9594
204.7994	DCB_se1_ag1_f_03 - phones	OW1	204.9594
204.9594	DCB_se1_ag1_f_03 - phones	sp	204.9894
204.9894	DCB_se1_ag1_f_03 - phones	W	205.0694
204.9894	DCB_se1_ag1_f_03 - words	we	205.1194
205.0694	DCB_se1_ag1_f_03 - phones	IY1	205.1194
205.1194	DCB_se1_ag1_f_03 - phones	D	205.2194
205.1194	DCB_se1_ag1_f_03 - words	dance	205.4794
205.2194	DCB_se1_ag1_f_03 - phones	AE1	205.3494
205.3494	DCB_se1_ag1_f_03 - phones	N	205.4094
205.4094	DCB_se1_ag1_f_03 - phones	S	205.4794
205.4794	DCB_se1_ag1_f_03 - phones	IH1	205.5494
205.4794	DCB_se1_ag1_f_03 - words	in	205.5894
205.5494	DCB_se1_ag1_f_03 - phones	N	205.5894
205.5894	DCB_se1_ag1_f_03 - phones	sp	205.6194
205.6194	DCB_se1_ag1_f_03 - phones	M	205.6794
205.6194	DCB_se1_ag1_f_03 - words	mayfair	206.0594
205.6794	DCB_se1_ag1_f_03 - phones	EY1	205.7794
205.7794	DCB_se1_ag1_f_03 - phones	F	205.8994
205.8994	DCB_se1_ag1_f_03 - phones	EH2	206.0294
206.0294	DCB_se1_ag1_f_03 - phones	R	206.0594
206.0594	DCB_se1_ag1_f_03 - phones	sp	207.8747
206.5357	DCB_int_01 - phones	OW2	206.6857
206.5357	DCB_int_01 - words	okay	206.9057
206.6857	DCB_int_01 - phones	K	206.7757
206.7757	DCB_int_01 - phones	EY1	206.9057
206.9057	DCB_int_01 - phones	sp	211.7836
207.8747	DCB_se1_ag1_f_03 - phones	AH1	207.9247
207.8747	DCB_se1_ag1_f_03 - words	um	208.5347
207.9247	DCB_se1_ag1_f_03 - phones	M	208.5347
211.7836	DCB_int_01 - phones	ER0	211.8836
211.7836	DCB_int_01 - words	are	211.8836
211.8836	DCB_int_01 - phones	Y	211.9436
211.8836	DCB_int_01 - words	you	211.9736
211.9436	DCB_int_01 - phones	UW1	211.9736
211.9736	DCB_int_01 - phones	DH	212.0236
211.9736	DCB_int_01 - words	the	212.0736
212.0236	DCB_int_01 - phones	AH1	212.0736
212.0736	DCB_int_01 - phones	OW1	212.1736
212.0736	DCB_int_01 - words	oldest	212.3836
212.1736	DCB_int_01 - phones	L	212.2236
212.2236	DCB_int_01 - phones	D	212.2536
212.2536	DCB_int_01 - phones	AH0	212.3036
212.3036	DCB_int_01 - phones	S	212.3336
212.3336	DCB_int_01 - phones	T	212.3836
212.3836	DCB_int_01 - phones	AH0	212.4136
212.3836	DCB_int_01 - words	of	212.4436
212.4136	DCB_int_01 - phones	V	212.4436
212.4436	DCB_int_01 - phones	Y	212.5136
212.4436	DCB_int_01 - words	your	212.6036
212.5136	DCB_int_01 - phones	UH1	212.5436
212.5436	DCB_int_01 - phones	R	212.6036
212.6036	DCB_int_01 - phones	S	212.6936
212.6036	DCB_int_01 - words	sis	212.8236
212.6936	DCB_int_01 - phones	IH1	212.7636
212.7636	DCB_int_01 - phones	S	212.8236
212.8236	DCB_int_01 - phones	sp	212.9036
212.9036	DCB_int_01 - phones	AH0	213.0136
212.9036	DCB_int_01 - words	of	213.0536
213.0136	DCB_int_01 - phones	V	213.0536
213.0536	DCB_int_01 - phones	Y	213.0936
213.0536	DCB_int_01 - words	your	213.2236
213.0936	DCB_int_01 - phones	UH1	213.1636
213.1636	DCB_int_01 - phones	R	213.2236
213.2236	DCB_int_01 - phones	sp	213.3436
213.3436	DCB_int_01 - phones	S	213.4436
213.3436	DCB_int_01 - words	sisters	213.7536
213.4436	DCB_int_01 - phones	IH1	213.4936
213.4936	DCB_int_01 - phones	S	213.5536
213.5536	DCB_int_01 - phones	T	213.6236
213.6236	DCB_int_01 - phones	ER0	213.6736
213.6736	DCB_int_01 - phones	Z	213.7536
213.7536	DCB_int_01 - phones	AE1	213.8036
213.7536	DCB_int_01 - words	and	213.8336
213.8036	DCB_int_01 - phones	N	213.8336
213.8336	DCB_int_01 - phones	B	213.8636
213.8336	DCB_int_01 - words	brothers	214.1736
213.8636	DCB_int_01 - phones	R	213.8936
213.8936	DCB_int_01 - phones	AH1	213.9236
213.9236	DCB_int_01 - phones	DH	213.9536
213.9536	DCB_int_01 - phones	ER0	213.9836
213.9836	DCB_int_01 - phones	Z	214.1736
214.1866	DCB_se1_ag1_f_03 - phones	sil	214.2466
214.2466	DCB_se1_ag1_f_03 - phones	N	214.3866
214.2466	DCB_se1_ag1_f_03 - words	no	214.6266
214.3866	DCB_se1_ag1_f_03 - phones	OW1	214.6266
214.6266	DCB_se1_ag1_f_03 - phones	sp	214.6966
214.6966	DCB_se1_ag1_f_03 - phones	AY1	214.8566
214.6966	DCB_se1_ag1_f_03 - words	i	214.8566
214.8566	DCB_se1_ag1_f_03 - phones	HH	214.9766
214.8566	DCB_se1_ag1_f_03 - words	have	215.1166
214.9766	DCB_se1_ag1_f_03 - phones	AE1	215.0866
215.0866	DCB_se1_ag1_f_03 - phones	V	215.1166
215.1166	DCB_se1_ag1_f_03 - phones	sp	215.1466
215.1466	DCB_se1_ag1_f_03 - words	a	215.2066
215.1466	DCB_se1_ag1_f_03 - phones	AH0	215.2066
215.2066	DCB_se1_ag1_f_03 - phones	OW1	215.3566
215.2066	DCB_se1_ag1_f_03 - words	older	215.5466
215.3566	DCB_se1_ag1_f_03 - phones	L	215.4266
215.4266	DCB_se1_ag1_f_03 - phones	D	215.4666
215.4666	DCB_se1_ag1_f_03 - phones	ER0	215.5466
215.5466	DCB_se1_ag1_f_03 - phones	B	215.6166
215.5466	DCB_se1_ag1_f_03 - words	brother	215.9466
215.6166	DCB_se1_ag1_f_03 - phones	R	215.6966
215.6966	DCB_se1_ag1_f_03 - phones	AH1	215.7566
215.7566	DCB_se1_ag1_f_03 - phones	DH	215.8366
215.8366	DCB_se1_ag1_f_03 - phones	ER0	215.9466
215.9466	DCB_se1_ag1_f_03 - phones	sp	215.9866
215.9866	DCB_se1_ag1_f_03 - phones	HH	216.0266
215.9866	DCB_se1_ag1_f_03 - words	who	216.0666
216.0266	DCB_se1_ag1_f_03 - phones	UW1	216.0666
216.0666	DCB_se1_ag1_f_03 - phones	JH	216.1666
216.0666	DCB_se1_ag1_f_03 - words	just	216.2766
216.1666	DCB_se1_ag1_f_03 - phones	IH0	216.2466
216.2466	DCB_se1_ag1_f_03 - phones	S	216.2766
216.2766	DCB_se1_ag1_f_03 - phones	D	216.3266
216.2766	DCB_se1_ag1_f_03 - words	didn't	216.5466
216.3266	DCB_se1_ag1_f_03 - phones	IH1	216.4866
216.4866	DCB_se1_ag1_f_03 - phones	N	216.5166
216.5166	DCB_se1_ag1_f_03 - phones	T	216.5466
216.5466	DCB_se1_ag1_f_03 - phones	F	216.6166
216.5466	DCB_se1_ag1_f_03 - words	finish	216.8366
216.6166	DCB_se1_ag1_f_03 - phones	IH1	216.6566
216.6566	DCB_se1_ag1_f_03 - phones	N	216.7166
216.7166	DCB_se1_ag1_f_03 - phones	IH0	216.7866
216.7866	DCB_se1_ag1_f_03 - phones	SH	216.8366
216.8366	DCB_se1_ag1_f_03 - phones	S	216.9166
216.8366	DCB_se1_ag1_f_03 - words	school	217.3366
216.9166	DCB_se1_ag1_f_03 - phones	K	216.9866
216.9866	DCB_se1_ag1_f_03 - phones	UW1	217.1466
217.1466	DCB_se1_ag1_f_03 - phones	L	217.3366
217.3366	DCB_se1_ag1_f_03 - phones	sp	217.3766
218.3346	DCB_se1_ag1_f_03 - phones	AH1	218.5446
218.3346	DCB_se1_ag1_f_03 - words	um	218.9346
218.5446	DCB_se1_ag1_f_03 - phones	M	218.9346
220.6664	DCB_se1_ag1_f_03 - phones	sil	220.7164
220.7164	DCB_se1_ag1_f_03 - phones	M	220.7564
220.7164	DCB_se1_ag1_f_03 - words	my	220.7964
220.7564	DCB_se1_ag1_f_03 - phones	AY1	220.7964
220.7964	DCB_se1_ag1_f_03 - phones	M	220.8964
220.7964	DCB_se1_ag1_f_03 - words	mom	221.0764
220.8964	DCB_se1_ag1_f_03 - phones	AA1	221.0064
221.0064	DCB_se1_ag1_f_03 - phones	M	221.0764
221.0764	DCB_se1_ag1_f_03 - phones	G	221.1264
221.0764	DCB_se1_ag1_f_03 - words	graduated	221.4964
221.1264	DCB_se1_ag1_f_03 - phones	R	221.1764
221.1764	DCB_se1_ag1_f_03 - phones	AE1	221.2364
221.2364	DCB_se1_ag1_f_03 - phones	JH	221.2964
221.2964	DCB_se1_ag1_f_03 - phones	UW0	221.3664
221.3664	DCB_se1_ag1_f_03 - phones	EY2	221.4064
221.4064	DCB_se1_ag1_f_03 - phones	T	221.4364
221.4364	DCB_se1_ag1_f_03 - phones	IH0	221.4664
221.4664	DCB_se1_ag1_f_03 - phones	D	221.4964
221.4964	DCB_se1_ag1_f_03 - phones	F	221.5864
221.4964	DCB_se1_ag1_f_03 - words	from	221.6564
221.5864	DCB_se1_ag1_f_03 - phones	ER0	221.6264
221.6264	DCB_se1_ag1_f_03 - phones	M	221.6564
221.6564	DCB_se1_ag1_f_03 - phones	R	221.7364
221.6564	DCB_se1_ag1_f_03 - words	roosevelt	222.2964
221.7364	DCB_se1_ag1_f_03 - phones	OW1	221.8164
221.8164	DCB_se1_ag1_f_03 - phones	Z	221.8864
221.8864	DCB_se1_ag1_f_03 - phones	AH0	221.9264
221.9264	DCB_se1_ag1_f_03 - phones	V	222.0264
222.0264	DCB_se1_ag1_f_03 - phones	EH2	222.1764
222.1764	DCB_se1_ag1_f_03 - phones	L	222.2664
222.2664	DCB_se1_ag1_f_03 - phones	T	222.2964
222.2964	DCB_se1_ag1_f_03 - phones	sp	222.3264
222.3264	DCB_se1_ag1_f_03 - phones	M	222.4664
222.3264	DCB_se1_ag1_f_03 - words	my	222.5564
222.4664	DCB_se1_ag1_f_03 - phones	AY1	222.5564
222.5564	DCB_se1_ag1_f_03 - phones	sp	222.5864
222.5864	DCB_se1_ag1_f_03 - phones	D	222.6564
222.5864	DCB_se1_ag1_f_03 - words	dad	222.8864
222.6564	DCB_se1_ag1_f_03 - phones	AE1	222.8264
222.8264	DCB_se1_ag1_f_03 - phones	D	222.8864
222.8864	DCB_se1_ag1_f_03 - phones	G	222.9564
222.8864	DCB_se1_ag1_f_03 - words	graduated	223.6264
222.9564	DCB_se1_ag1_f_03 - phones	R	223.0264
223.0264	DCB_se1_ag1_f_03 - phones	AE1	223.0864
223.0864	DCB_se1_ag1_f_03 - phones	JH	223.1564
223.1564	DCB_se1_ag1_f_03 - phones	AH0	223.2064
223.2064	DCB_se1_ag1_f_03 - phones	W	223.2864
223.2864	DCB_se1_ag1_f_03 - phones	EY2	223.3864
223.3864	DCB_se1_ag1_f_03 - phones	T	223.4164
223.4164	DCB_se1_ag1_f_03 - phones	IH0	223.5364
223.5364	DCB_se1_ag1_f_03 - phones	D	223.6264
224.3666	DCB_se1_ag1_f_03 - phones	HH	224.4566
224.3666	DCB_se1_ag1_f_03 - words	he	224.4966
224.4566	DCB_se1_ag1_f_03 - phones	IY1	224.4966
224.4966	DCB_se1_ag1_f_03 - phones	D	224.5266
224.4966	DCB_se1_ag1_f_03 - words	didn't	224.6566
224.5266	DCB_se1_ag1_f_03 - phones	IH1	224.5666
224.5666	DCB_se1_ag1_f_03 - phones	N	224.6266
224.6266	DCB_se1_ag1_f_03 - phones	T	224.6566
224.6566	DCB_se1_ag1_f_03 - phones	G	224.7066
224.6566	DCB_se1_ag1_f_03 - words	graduate	224.9666
224.7066	DCB_se1_ag1_f_03 - phones	R	224.7766
224.7766	DCB_se1_ag1_f_03 - phones	AE1	224.8366
224.8366	DCB_se1_ag1_f_03 - phones	JH	224.8666
224.8666	DCB_se1_ag1_f_03 - phones	UW0	224.8966
224.8966	DCB_se1_ag1_f_03 - phones	EY2	224.9266
224.9266	DCB_se1_ag1_f_03 - phones	T	224.9666
224.9666	DCB_se1_ag1_f_03 - phones	F	225.0466
224.9666	DCB_se1_ag1_f_03 - words	from	225.1066
225.0466	DCB_se1_ag1_f_03 - phones	ER0	225.0766
225.0766	DCB_se1_ag1_f_03 - phones	M	225.1066
225.1066	DCB_se1_ag1_f_03 - phones	HH	225.1566
225.1066	DCB_se1_ag1_f_03 - words	high	225.2666
225.1566	DCB_se1_ag1_f_03 - phones	AY1	225.2666
225.2666	DCB_se1_ag1_f_03 - phones	S	225.3866
225.2666	DCB_se1_ag1_f_03 - words	school	225.5066
225.3866	DCB_se1_ag1_f_03 - phones	K	225.4166
225.4166	DCB_se1_ag1_f_03 - phones	UW1	225.4766
225.4766	DCB_se1_ag1_f_03 - phones	L	225.5066
225.5066	DCB_se1_ag1_f_03 - phones	sp	225.5566
225.5566	DCB_se1_ag1_f_03 - phones	HH	225.5966
225.5566	DCB_se1_ag1_f_03 - words	he	225.6266
225.5966	DCB_se1_ag1_f_03 - phones	IY1	225.6266
225.6266	DCB_se1_ag1_f_03 - phones	G	225.6966
225.6266	DCB_se1_ag1_f_03 - words	graduated	225.9966
225.6966	DCB_se1_ag1_f_03 - phones	R	225.7566
225.7566	DCB_se1_ag1_f_03 - phones	AE1	225.7966
225.7966	DCB_se1_ag1_f_03 - phones	JH	225.8366
225.8366	DCB_se1_ag1_f_03 - phones	UW0	225.8766
225.8766	DCB_se1_ag1_f_03 - phones	EY2	225.9066
225.9066	DCB_se1_ag1_f_03 - phones	T	225.9366
225.9366	DCB_se1_ag1_f_03 - phones	IH0	225.9666
225.9666	DCB_se1_ag1_f_03 - phones	D	225.9966
225.9966	DCB_se1_ag1_f_03 - phones	F	226.0566
225.9966	DCB_se1_ag1_f_03 - words	from	226.1466
226.0566	DCB_se1_ag1_f_03 - phones	ER0	226.1066
226.1066	DCB_se1_ag1_f_03 - phones	M	226.1466
226.1466	DCB_se1_ag1_f_03 - phones	M	226.1866
226.1466	DCB_se1_ag1_f_03 - words	middle	226.3166
226.1866	DCB_se1_ag1_f_03 - phones	IH1	226.2266
226.2266	DCB_se1_ag1_f_03 - phones	D	226.2566
226.2566	DCB_se1_ag1_f_03 - phones	AH0	226.2866
226.2866	DCB_se1_ag1_f_03 - phones	L	226.3166
226.3166	DCB_se1_ag1_f_03 - phones	sp	226.3566
226.3566	DCB_se1_ag1_f_03 - phones	S	226.4266
226.3566	DCB_se1_ag1_f_03 - words	school	226.5766
226.4266	DCB_se1_ag1_f_03 - phones	K	226.4666
226.4666	DCB_se1_ag1_f_03 - phones	UW1	226.5066
226.5066	DCB_se1_ag1_f_03 - phones	L	226.5766
226.5766	DCB_se1_ag1_f_03 - phones	sp	226.6066
226.6066	DCB_se1_ag1_f_03 - phones	HH	226.6366
226.6066	DCB_se1_ag1_f_03 - words	he	226.6666
226.6366	DCB_se1_ag1_f_03 - phones	IY1	226.6666
226.6666	DCB_se1_ag1_f_03 - phones	D	226.6966
226.6666	DCB_se1_ag1_f_03 - words	didn't	226.7866
226.6966	DCB_se1_ag1_f_03 - phones	IH1	226.7266
226.7266	DCB_se1_ag1_f_03 - phones	N	226.7566
226.7566	DCB_se1_ag1_f_03 - phones	T	226.7866
226.7866	DCB_se1_ag1_f_03 - phones	G	226.8166
226.7866	DCB_se1_ag1_f_03 - words	go	226.8566
226.8166	DCB_se1_ag1_f_03 - phones	OW1	226.8566
226.8566	DCB_se1_ag1_f_03 - phones	T	226.8966
226.8566	DCB_se1_ag1_f_03 - words	to	226.9366
226.8966	DCB_se1_ag1_f_03 - phones	AH0	226.9366
226.9366	DCB_se1_ag1_f_03 - phones	HH	226.9966
226.9366	DCB_se1_ag1_f_03 - words	high	227.0766
226.9966	DCB_se1_ag1_f_03 - phones	AY1	227.0766
227.0766	DCB_se1_ag1_f_03 - phones	S	227.1966
227.0766	DCB_se1_ag1_f_03 - words	school	227.3666
227.1966	DCB_se1_ag1_f_03 - phones	K	227.2266
227.2266	DCB_se1_ag1_f_03 - phones	UW1	227.2566
227.2566	DCB_se1_ag1_f_03 - phones	L	227.3666
227.3666	DCB_se1_ag1_f_03 - phones	sp	228.1427
[truncated: 32,815 more rows]
