# Supplementary material for: Considering Performance in the Automated and Manual Coding of Sociolinguistic Variables: Lessons From Variable (ING)
Source: Front Artif Intell. 2021 Apr 29;4:648543. doi: 10.3389/frai.2021.648543 (PMC8117961; doi:10.3389/frai.2021.648543)
Supplement: Supplementary file 4 [file Data_Sheet_4.ZIP › CORAAL_Aligned_as_Tables/DCA_se1_ag1_m_04_1_txout.txt]

tmin	tier	text	tmax
0.2580	DCA_int_08 - phones	HH	0.3180
0.2580	DCA_int_08 - words	how	0.3480
0.3180	DCA_int_08 - phones	AW1	0.3480
0.3480	DCA_int_08 - phones	sp	0.7310
0.7310	DCA_int_08 - phones	HH	0.7610
0.7310	DCA_int_08 - words	how	0.7910
0.7610	DCA_int_08 - phones	AW1	0.7910
0.7910	DCA_int_08 - phones	sp	0.8510
0.8510	DCA_int_08 - phones	M	0.8810
0.8510	DCA_int_08 - words	many	1.2410
0.8810	DCA_int_08 - phones	EH1	0.9110
0.9110	DCA_int_08 - phones	N	1.0210
1.0210	DCA_int_08 - phones	IY0	1.2410
1.2410	DCA_int_08 - phones	sp	1.2810
1.2810	DCA_int_08 - phones	Y	1.4110
1.2810	DCA_int_08 - words	years	1.6310
1.4110	DCA_int_08 - phones	IH1	1.4910
1.4910	DCA_int_08 - phones	R	1.5610
1.5610	DCA_int_08 - phones	Z	1.6310
1.6310	DCA_int_08 - phones	sp	1.6610
1.6610	DCA_int_08 - phones	D	1.7010
1.6610	DCA_int_08 - words	did	1.7610
1.7010	DCA_int_08 - phones	IH0	1.7310
1.7310	DCA_int_08 - phones	D	1.7610
1.7610	DCA_int_08 - phones	sp	1.8310
1.8310	DCA_int_08 - phones	Y	1.9810
1.8310	DCA_int_08 - words	your	2.1110
1.9810	DCA_int_08 - phones	UH1	2.0110
2.0110	DCA_int_08 - phones	R	2.1110
2.1110	DCA_int_08 - phones	sp	2.1510
2.5195	DCA_int_08 - phones	D	2.5895
2.5195	DCA_int_08 - words	dad	2.7495
2.5895	DCA_int_08 - phones	AE1	2.7095
2.7095	DCA_int_08 - phones	D	2.7495
2.7495	DCA_int_08 - phones	sp	2.8195
2.8195	DCA_int_08 - phones	G	2.8595
2.8195	DCA_int_08 - words	go	2.9695
2.8595	DCA_int_08 - phones	OW1	2.9695
2.9695	DCA_int_08 - phones	T	3.0095
2.9695	DCA_int_08 - words	to	3.0695
3.0095	DCA_int_08 - phones	AH0	3.0695
3.0695	DCA_int_08 - phones	S	3.2095
3.0695	DCA_int_08 - words	school	3.3295
3.2095	DCA_int_08 - phones	K	3.2595
3.2595	DCA_int_08 - phones	UW1	3.2895
3.2895	DCA_int_08 - phones	L	3.3295
3.3295	DCA_int_08 - phones	sp	3.5195
3.5195	DCA_int_08 - phones	HH	3.5595
3.5195	DCA_int_08 - words	how	3.5995
3.5595	DCA_int_08 - phones	AW1	3.5995
3.5995	DCA_int_08 - phones	sp	3.6795
3.6795	DCA_int_08 - words	m-	3.7895
3.6795	DCA_int_08 - phones	M	3.7895
3.7895	DCA_int_08 - phones	sp	3.9595
3.9595	DCA_int_08 - phones	W	3.9995
3.9595	DCA_int_08 - words	what	4.0995
3.9995	DCA_int_08 - phones	AH1	4.0695
4.0695	DCA_int_08 - phones	T	4.0995
4.0995	DCA_int_08 - phones	sp	4.1295
4.1295	DCA_int_08 - phones	G	4.1895
4.1295	DCA_int_08 - words	grade	4.3695
4.1895	DCA_int_08 - phones	R	4.2595
4.2595	DCA_int_08 - phones	EY1	4.3295
4.3295	DCA_int_08 - phones	D	4.3695
4.3695	DCA_int_08 - phones	sp	4.4095
4.4095	DCA_int_08 - phones	D	4.4495
4.4095	DCA_int_08 - words	did	4.5095
4.4495	DCA_int_08 - phones	IH0	4.4795
4.4795	DCA_int_08 - phones	D	4.5095
4.5095	DCA_int_08 - phones	sp	4.5395
4.5395	DCA_int_08 - phones	HH	4.5995
4.5395	DCA_int_08 - words	he	4.6695
4.5995	DCA_int_08 - phones	IY1	4.6695
4.6695	DCA_int_08 - phones	K	4.7295
4.6695	DCA_int_08 - words	come	4.7895
4.7295	DCA_int_08 - phones	AH1	4.7595
4.7595	DCA_int_08 - phones	M	4.7895
4.7895	DCA_int_08 - phones	sp	4.9695
4.9695	DCA_int_08 - phones	TH	4.9995
4.9695	DCA_int_08 - words	through	5.0595
4.9995	DCA_int_08 - phones	R	5.0295
5.0295	DCA_int_08 - phones	UW1	5.0595
5.0595	DCA_int_08 - phones	sp	5.3595
6.2394	DCA_se1_ag1_m_04 - words	i	6.3994
6.2394	DCA_se1_ag1_m_04 - phones	AY1	6.3994
6.3994	DCA_se1_ag1_m_04 - phones	D	6.4594
6.3994	DCA_se1_ag1_m_04 - words	don't	6.6794
6.4594	DCA_se1_ag1_m_04 - phones	OW1	6.5794
6.5794	DCA_se1_ag1_m_04 - phones	N	6.6794
6.6794	DCA_se1_ag1_m_04 - phones	N	6.7594
6.6794	DCA_se1_ag1_m_04 - words	know	6.8994
6.7594	DCA_se1_ag1_m_04 - phones	OW1	6.8994
6.8994	DCA_se1_ag1_m_04 - phones	DH	6.9694
6.8994	DCA_se1_ag1_m_04 - words	that	7.1994
6.9694	DCA_se1_ag1_m_04 - phones	AE1	7.0994
7.0994	DCA_se1_ag1_m_04 - phones	T	7.1994
7.8201	DCA_int_08 - phones	Y	7.9001
7.8201	DCA_int_08 - words	you	7.9301
7.9001	DCA_int_08 - phones	UW1	7.9301
7.9301	DCA_int_08 - phones	D	8.0001
7.9301	DCA_int_08 - words	don't	8.1201
8.0001	DCA_int_08 - phones	OW1	8.0501
8.0501	DCA_int_08 - phones	N	8.1201
8.1201	DCA_int_08 - phones	N	8.1501
8.1201	DCA_int_08 - words	know	8.2401
8.1501	DCA_int_08 - phones	OW1	8.2401
8.2401	DCA_int_08 - phones	DH	8.3001
8.2401	DCA_int_08 - words	that	8.5601
8.3001	DCA_int_08 - phones	AH0	8.4901
8.4901	DCA_int_08 - phones	T	8.5601
8.6044	DCA_int_08 - phones	AO2	8.6744
8.6044	DCA_int_08 - words	alright	9.1744
8.6744	DCA_int_08 - phones	L	8.7044
8.7044	DCA_int_08 - phones	R	8.8644
8.8644	DCA_int_08 - phones	AY1	9.1244
9.1244	DCA_int_08 - phones	T	9.1744
9.1744	DCA_int_08 - phones	sp	9.2044
9.8624	DCA_int_08 - phones	HH	9.9124
9.8624	DCA_int_08 - words	what	10.0324
9.9124	DCA_int_08 - phones	W	9.9524
9.9524	DCA_int_08 - phones	AH1	10.0024
10.0024	DCA_int_08 - phones	T	10.0324
10.0324	DCA_int_08 - phones	D	10.0624
10.0324	DCA_int_08 - words	does	10.1424
10.0624	DCA_int_08 - phones	IH0	10.1124
10.1124	DCA_int_08 - phones	Z	10.1424
10.1424	DCA_int_08 - phones	sp	10.1724
10.1724	DCA_int_08 - phones	Y	10.2024
10.1724	DCA_int_08 - words	your	10.2724
10.2024	DCA_int_08 - phones	UH1	10.2324
10.2324	DCA_int_08 - phones	R	10.2724
10.2724	DCA_int_08 - phones	sp	10.3124
10.3124	DCA_int_08 - phones	D	10.3824
10.3124	DCA_int_08 - words	dad	10.5624
10.3824	DCA_int_08 - phones	AE1	10.5324
10.5324	DCA_int_08 - phones	D	10.5624
10.5624	DCA_int_08 - phones	sp	10.6524
10.6524	DCA_int_08 - phones	D	10.6824
10.6524	DCA_int_08 - words	do	10.8324
10.6824	DCA_int_08 - phones	UW1	10.8324
10.8324	DCA_int_08 - phones	sp	11.0224
12.2720	DCA_se1_ag1_m_04 - phones	sil	12.3020
12.3020	DCA_se1_ag1_m_04 - words	i	12.3520
12.3020	DCA_se1_ag1_m_04 - phones	AY1	12.3520
12.3520	DCA_se1_ag1_m_04 - phones	D	12.4620
12.3520	DCA_se1_ag1_m_04 - words	don't	12.5920
12.4620	DCA_se1_ag1_m_04 - phones	OW1	12.5320
12.5320	DCA_se1_ag1_m_04 - phones	N	12.5920
12.5920	DCA_se1_ag1_m_04 - phones	sp	12.6420
12.6420	DCA_se1_ag1_m_04 - phones	N	12.7420
12.6420	DCA_se1_ag1_m_04 - words	know	12.9720
12.7420	DCA_se1_ag1_m_04 - phones	OW1	12.9720
12.9528	DCA_int_08 - phones	D	13.0128
12.9528	DCA_int_08 - words	does	13.1028
13.0128	DCA_int_08 - phones	IH0	13.0628
13.0628	DCA_int_08 - phones	Z	13.1028
13.1028	DCA_int_08 - phones	sp	13.1328
13.1328	DCA_int_08 - phones	HH	13.2028
13.1328	DCA_int_08 - words	he	13.2628
13.2028	DCA_int_08 - phones	IY1	13.2628
13.2628	DCA_int_08 - phones	L	13.3228
13.2628	DCA_int_08 - words	live	13.4828
13.3228	DCA_int_08 - phones	IH1	13.4428
13.4428	DCA_int_08 - phones	V	13.4828
13.4828	DCA_int_08 - phones	sp	13.5228
13.5228	DCA_int_08 - phones	W	13.5928
13.5228	DCA_int_08 - words	with	13.7028
13.5928	DCA_int_08 - phones	IH0	13.6428
13.6428	DCA_int_08 - phones	DH	13.7028
13.7028	DCA_int_08 - phones	sp	13.8328
13.8328	DCA_int_08 - phones	Y	13.8728
13.8328	DCA_int_08 - words	you	13.9328
13.8728	DCA_int_08 - phones	UW1	13.9328
13.9328	DCA_int_08 - phones	sp	14.0228
14.6874	DCA_se1_ag1_m_04 - phones	sil	14.7674
14.7674	DCA_se1_ag1_m_04 - phones	N	14.8174
14.7674	DCA_se1_ag1_m_04 - words	no	14.9574
14.8174	DCA_se1_ag1_m_04 - phones	OW1	14.9574
14.9574	DCA_se1_ag1_m_04 - phones	sp	15.1774
15.1350	DCA_int_08 - phones	HH	15.2050
15.1350	DCA_int_08 - words	what	15.3050
15.2050	DCA_int_08 - phones	W	15.2450
15.2450	DCA_int_08 - phones	AH1	15.2750
15.2750	DCA_int_08 - phones	T	15.3050
15.3050	DCA_int_08 - phones	D	15.3350
15.3050	DCA_int_08 - words	does	15.4350
15.3350	DCA_int_08 - phones	IH0	15.3750
15.3750	DCA_int_08 - phones	Z	15.4350
15.4350	DCA_int_08 - phones	Y	15.4950
15.4350	DCA_int_08 - words	your	15.5550
15.4950	DCA_int_08 - phones	UH1	15.5250
15.5250	DCA_int_08 - phones	R	15.5550
15.5550	DCA_int_08 - phones	M	15.6350
15.5550	DCA_int_08 - words	mother	15.7550
15.6350	DCA_int_08 - phones	AH1	15.6650
15.6650	DCA_int_08 - phones	DH	15.7050
15.7050	DCA_int_08 - phones	ER0	15.7550
15.7550	DCA_int_08 - phones	sp	15.9850
15.9850	DCA_int_08 - phones	D	16.0250
15.9850	DCA_int_08 - words	do	16.1050
16.0250	DCA_int_08 - phones	UW1	16.1050
16.1050	DCA_int_08 - phones	sp	16.1550
16.6540	DCA_se1_ag1_m_04 - phones	SH	16.8140
16.6540	DCA_se1_ag1_m_04 - words	she	16.8840
16.8140	DCA_se1_ag1_m_04 - phones	IY1	16.8840
16.8840	DCA_se1_ag1_m_04 - phones	W	17.0240
16.8840	DCA_se1_ag1_m_04 - words	work	17.1340
17.0240	DCA_se1_ag1_m_04 - phones	ER1	17.1040
17.1040	DCA_se1_ag1_m_04 - phones	K	17.1340
17.1340	DCA_se1_ag1_m_04 - phones	sp	17.1740
17.1740	DCA_se1_ag1_m_04 - phones	AW1	17.3040
17.1740	DCA_se1_ag1_m_04 - words	out	17.4040
17.3040	DCA_se1_ag1_m_04 - phones	T	17.4040
17.4040	DCA_se1_ag1_m_04 - phones	DH	17.4540
17.4040	DCA_se1_ag1_m_04 - words	there	17.5640
17.4540	DCA_se1_ag1_m_04 - phones	EH1	17.5340
17.5340	DCA_se1_ag1_m_04 - phones	R	17.5640
17.5640	DCA_se1_ag1_m_04 - phones	IH0	17.6040
17.5640	DCA_se1_ag1_m_04 - words	in	17.6740
17.6040	DCA_se1_ag1_m_04 - phones	N	17.6740
17.6740	DCA_se1_ag1_m_04 - phones	S	17.8040
17.6740	DCA_se1_ag1_m_04 - words	silver	18.0240
17.8040	DCA_se1_ag1_m_04 - phones	IH1	17.8640
17.8640	DCA_se1_ag1_m_04 - phones	L	17.9140
17.9140	DCA_se1_ag1_m_04 - phones	V	17.9640
17.9640	DCA_se1_ag1_m_04 - phones	ER0	18.0240
18.0240	DCA_se1_ag1_m_04 - phones	S	18.1240
18.0240	DCA_se1_ag1_m_04 - words	spring	18.5840
18.1240	DCA_se1_ag1_m_04 - phones	P	18.2240
18.2240	DCA_se1_ag1_m_04 - phones	ER0	18.3140
18.3140	DCA_se1_ag1_m_04 - phones	IH1	18.4140
18.4140	DCA_se1_ag1_m_04 - phones	NG	18.5840
18.5840	DCA_se1_ag1_m_04 - phones	sp	21.1464
19.3724	DCA_int_08 - phones	HH	19.4124
19.3724	DCA_int_08 - words	what	19.5124
19.4124	DCA_int_08 - phones	W	19.4424
19.4424	DCA_int_08 - phones	AH1	19.4824
19.4824	DCA_int_08 - phones	T	19.5124
19.5124	DCA_int_08 - phones	D	19.5424
19.5124	DCA_int_08 - words	does	19.6224
19.5424	DCA_int_08 - phones	IH0	19.5724
19.5724	DCA_int_08 - phones	Z	19.6224
19.6224	DCA_int_08 - phones	sp	19.6524
19.6524	DCA_int_08 - phones	SH	19.7724
19.6524	DCA_int_08 - words	she	19.8024
19.7724	DCA_int_08 - phones	IY1	19.8024
19.8024	DCA_int_08 - phones	sp	19.8624
19.8624	DCA_int_08 - phones	D	19.9024
19.8624	DCA_int_08 - words	do	20.0524
19.9024	DCA_int_08 - phones	UW1	20.0524
20.0524	DCA_int_08 - phones	sp	20.0924
20.0924	DCA_int_08 - phones	AW1	20.1224
20.0924	DCA_int_08 - words	out	20.1524
20.1224	DCA_int_08 - phones	T	20.1524
20.1524	DCA_int_08 - phones	sp	20.5324
20.5324	DCA_int_08 - phones	DH	20.5624
20.5324	DCA_int_08 - words	there	20.7324
20.5624	DCA_int_08 - phones	EH1	20.5924
20.5924	DCA_int_08 - phones	R	20.7324
21.1464	DCA_se1_ag1_m_04 - phones	AH1	21.4264
21.1464	DCA_se1_ag1_m_04 - words	uh	21.4264
21.4264	DCA_se1_ag1_m_04 - phones	sp	21.4964
21.4964	DCA_se1_ag1_m_04 - phones	SH	21.6164
21.4964	DCA_se1_ag1_m_04 - words	she	21.6464
21.6164	DCA_se1_ag1_m_04 - phones	IY1	21.6464
21.6464	DCA_se1_ag1_m_04 - phones	sp	21.6764
21.6764	DCA_se1_ag1_m_04 - phones	AY1	21.7664
21.6764	DCA_se1_ag1_m_04 - words	i	21.7664
21.7664	DCA_se1_ag1_m_04 - phones	TH	21.8664
21.7664	DCA_se1_ag1_m_04 - words	think	22.0264
21.8664	DCA_se1_ag1_m_04 - phones	IH1	21.9064
21.9064	DCA_se1_ag1_m_04 - phones	NG	21.9764
21.9764	DCA_se1_ag1_m_04 - phones	K	22.0264
22.0264	DCA_se1_ag1_m_04 - phones	SH	22.1364
22.0264	DCA_se1_ag1_m_04 - words	she	22.1764
22.1364	DCA_se1_ag1_m_04 - phones	IY1	22.1764
22.1764	DCA_se1_ag1_m_04 - words	a	22.2064
22.1764	DCA_se1_ag1_m_04 - phones	AH0	22.2064
22.2064	DCA_se1_ag1_m_04 - phones	sp	22.2464
22.2464	DCA_se1_ag1_m_04 - phones	CH	22.4364
22.2464	DCA_se1_ag1_m_04 - words	chairwoman	22.9564
22.4364	DCA_se1_ag1_m_04 - phones	EH1	22.5364
22.5364	DCA_se1_ag1_m_04 - phones	R	22.5764
22.5764	DCA_se1_ag1_m_04 - phones	W	22.7664
22.7664	DCA_se1_ag1_m_04 - phones	UH2	22.7964
22.7964	DCA_se1_ag1_m_04 - phones	M	22.8464
22.8464	DCA_se1_ag1_m_04 - phones	AH0	22.9264
22.9264	DCA_se1_ag1_m_04 - phones	N	22.9564
22.9564	DCA_se1_ag1_m_04 - phones	sp	27.9810
23.4513	DCA_int_08 - phones	sil	23.5313
23.5313	DCA_int_08 - phones	G	23.6313
23.5313	DCA_int_08 - words	good	23.9313
23.6313	DCA_int_08 - phones	IH0	23.7813
23.7813	DCA_int_08 - phones	D	23.9313
24.9575	DCA_int_08 - phones	D	25.0175
24.9575	DCA_int_08 - words	do	25.0475
25.0175	DCA_int_08 - phones	UW1	25.0475
25.0475	DCA_int_08 - phones	Y	25.1075
25.0475	DCA_int_08 - words	you	25.1575
25.1075	DCA_int_08 - phones	UW1	25.1575
25.1575	DCA_int_08 - phones	N	25.2275
25.1575	DCA_int_08 - words	know	25.3375
25.2275	DCA_int_08 - phones	OW1	25.3375
25.3375	DCA_int_08 - phones	HH	25.3675
25.3375	DCA_int_08 - words	where	25.5175
25.3675	DCA_int_08 - phones	W	25.3975
25.3975	DCA_int_08 - phones	EH1	25.4675
25.4675	DCA_int_08 - phones	R	25.5175
25.5175	DCA_int_08 - phones	Y	25.5875
25.5175	DCA_int_08 - words	your	25.6475
25.5875	DCA_int_08 - phones	UH1	25.6175
25.6175	DCA_int_08 - phones	R	25.6475
25.6475	DCA_int_08 - phones	M	25.7375
25.6475	DCA_int_08 - words	mom	25.9275
25.7375	DCA_int_08 - phones	AA1	25.8675
25.8675	DCA_int_08 - phones	M	25.9275
25.9275	DCA_int_08 - phones	AO1	25.9575
25.9275	DCA_int_08 - words	or	26.0275
25.9575	DCA_int_08 - phones	R	26.0275
26.0275	DCA_int_08 - phones	Y	26.0975
26.0275	DCA_int_08 - words	your	26.1575
26.0975	DCA_int_08 - phones	UH1	26.1275
26.1275	DCA_int_08 - phones	R	26.1575
26.1575	DCA_int_08 - phones	D	26.2375
26.1575	DCA_int_08 - words	dad	26.3975
26.2375	DCA_int_08 - phones	AE1	26.3675
26.3675	DCA_int_08 - phones	D	26.3975
26.3975	DCA_int_08 - phones	sp	26.4475
26.4475	DCA_int_08 - phones	W	26.4975
26.4475	DCA_int_08 - words	were	26.5275
26.4975	DCA_int_08 - phones	ER0	26.5275
26.5275	DCA_int_08 - phones	sp	26.5875
26.5875	DCA_int_08 - phones	B	26.6575
26.5875	DCA_int_08 - words	born	26.9275
26.6575	DCA_int_08 - phones	AO1	26.8675
26.8675	DCA_int_08 - phones	R	26.8975
26.8975	DCA_int_08 - phones	N	26.9275
26.9275	DCA_int_08 - phones	sp	27.0975
27.9810	DCA_se1_ag1_m_04 - phones	M	28.0110
27.9810	DCA_se1_ag1_m_04 - words	my	28.0810
28.0110	DCA_se1_ag1_m_04 - phones	AY1	28.0810
28.0810	DCA_se1_ag1_m_04 - phones	M	28.2610
28.0810	DCA_se1_ag1_m_04 - words	mother	28.4610
28.2610	DCA_se1_ag1_m_04 - phones	AH1	28.3610
28.3610	DCA_se1_ag1_m_04 - phones	DH	28.4210
28.4210	DCA_se1_ag1_m_04 - phones	ER0	28.4610
28.4610	DCA_se1_ag1_m_04 - phones	W	28.5410
28.4610	DCA_se1_ag1_m_04 - words	was	28.6810
28.5410	DCA_se1_ag1_m_04 - phones	AA1	28.5910
28.5910	DCA_se1_ag1_m_04 - phones	Z	28.6810
28.6810	DCA_se1_ag1_m_04 - phones	B	28.7810
28.6810	DCA_se1_ag1_m_04 - words	born	29.0010
28.7810	DCA_se1_ag1_m_04 - phones	AO1	28.9110
28.9110	DCA_se1_ag1_m_04 - phones	R	28.9710
28.9710	DCA_se1_ag1_m_04 - phones	N	29.0010
29.0010	DCA_se1_ag1_m_04 - phones	IH1	29.1210
29.0010	DCA_se1_ag1_m_04 - words	in	29.2110
29.1210	DCA_se1_ag1_m_04 - phones	N	29.2110
29.2110	DCA_se1_ag1_m_04 - words	uh	29.4410
29.2110	DCA_se1_ag1_m_04 - phones	AH1	29.4410
29.4410	DCA_se1_ag1_m_04 - phones	sp	29.4810
29.4810	DCA_se1_ag1_m_04 - phones	F	29.6410
29.4810	DCA_se1_ag1_m_04 - words	fredericksburg	30.4010
29.6410	DCA_se1_ag1_m_04 - phones	R	29.6810
29.6810	DCA_se1_ag1_m_04 - phones	EH1	29.7510
29.7510	DCA_se1_ag1_m_04 - phones	D	29.8510
29.8510	DCA_se1_ag1_m_04 - phones	R	29.8810
29.8810	DCA_se1_ag1_m_04 - phones	IH0	29.9110
29.9110	DCA_se1_ag1_m_04 - phones	K	29.9710
29.9710	DCA_se1_ag1_m_04 - phones	S	30.0310
30.0310	DCA_se1_ag1_m_04 - phones	B	30.1610
30.1610	DCA_se1_ag1_m_04 - phones	ER0	30.3710
30.3710	DCA_se1_ag1_m_04 - phones	G	30.4010
30.4010	DCA_se1_ag1_m_04 - phones	sp	30.4310
30.4310	DCA_se1_ag1_m_04 - phones	AH0	30.4710
30.4310	DCA_se1_ag1_m_04 - words	and	30.5010
30.4710	DCA_se1_ag1_m_04 - phones	N	30.5010
30.5010	DCA_se1_ag1_m_04 - phones	M	30.5910
30.5010	DCA_se1_ag1_m_04 - words	my	30.6710
30.5910	DCA_se1_ag1_m_04 - phones	AY1	30.6710
30.6710	DCA_se1_ag1_m_04 - phones	F	30.8110
30.6710	DCA_se1_ag1_m_04 - words	father	31.0210
30.8110	DCA_se1_ag1_m_04 - phones	AA1	30.9410
30.9410	DCA_se1_ag1_m_04 - phones	DH	30.9810
30.9810	DCA_se1_ag1_m_04 - phones	ER0	31.0210
31.0210	DCA_se1_ag1_m_04 - phones	W	31.1110
31.0210	DCA_se1_ag1_m_04 - words	was	31.1910
31.1110	DCA_se1_ag1_m_04 - phones	AH0	31.1410
31.1410	DCA_se1_ag1_m_04 - phones	Z	31.1910
31.1910	DCA_se1_ag1_m_04 - phones	sp	31.2310
31.2310	DCA_se1_ag1_m_04 - phones	B	31.3110
31.2310	DCA_se1_ag1_m_04 - words	born	31.5010
31.3110	DCA_se1_ag1_m_04 - phones	AO1	31.4210
31.4210	DCA_se1_ag1_m_04 - phones	R	31.4610
31.4610	DCA_se1_ag1_m_04 - phones	N	31.5010
31.5010	DCA_se1_ag1_m_04 - phones	IH0	31.5610
31.5010	DCA_se1_ag1_m_04 - words	in	31.6410
31.5610	DCA_se1_ag1_m_04 - phones	N	31.6410
31.6410	DCA_se1_ag1_m_04 - phones	N	31.7310
31.6410	DCA_se1_ag1_m_04 - words	north	31.9110
31.7310	DCA_se1_ag1_m_04 - phones	AO1	31.8010
31.8010	DCA_se1_ag1_m_04 - phones	R	31.8510
31.8510	DCA_se1_ag1_m_04 - phones	TH	31.9110
31.9110	DCA_se1_ag1_m_04 - phones	K	31.9810
31.9110	DCA_se1_ag1_m_04 - words	carolina	32.5410
31.9810	DCA_se1_ag1_m_04 - phones	EH2	32.0310
32.0310	DCA_se1_ag1_m_04 - phones	R	32.0910
32.0910	DCA_se1_ag1_m_04 - phones	AH0	32.1710
32.1710	DCA_se1_ag1_m_04 - phones	L	32.2210
32.2210	DCA_se1_ag1_m_04 - phones	AY1	32.4010
32.4010	DCA_se1_ag1_m_04 - phones	N	32.4510
32.4510	DCA_se1_ag1_m_04 - phones	AH0	32.5410
32.6921	DCA_int_08 - phones	G	32.7921
32.6921	DCA_int_08 - words	good	33.1121
32.7921	DCA_int_08 - phones	UH1	33.0621
33.0621	DCA_int_08 - phones	D	33.1121
33.1121	DCA_int_08 - phones	sp	41.0637
41.0637	DCA_int_08 - phones	AO2	41.1037
41.0637	DCA_int_08 - words	alright	41.2237
41.1037	DCA_int_08 - phones	L	41.1337
41.1337	DCA_int_08 - phones	R	41.1637
41.1637	DCA_int_08 - phones	AY1	41.1937
41.1937	DCA_int_08 - phones	T	41.2237
41.2237	DCA_int_08 - phones	sp	41.2737
41.6938	DCA_int_08 - phones	TN	42.0938
41.6938	DCA_int_08 - words	rdx	42.0938
42.0938	DCA_int_08 - phones	sp	42.1238
42.1238	DCA_int_08 - phones	HH	42.1538
42.1238	DCA_int_08 - words	what	42.2838
42.1538	DCA_int_08 - phones	W	42.1938
42.1938	DCA_int_08 - phones	AH1	42.2438
42.2438	DCA_int_08 - phones	T	42.2838
42.2838	DCA_int_08 - phones	K	42.4038
42.2838	DCA_int_08 - words	kind	42.5738
42.4038	DCA_int_08 - phones	AY1	42.4938
42.4938	DCA_int_08 - phones	N	42.5438
42.5438	DCA_int_08 - phones	D	42.5738
42.5738	DCA_int_08 - phones	AH0	42.6038
42.5738	DCA_int_08 - words	of	42.6338
42.6038	DCA_int_08 - phones	V	42.6338
42.6338	DCA_int_08 - phones	G	42.7238
42.6338	DCA_int_08 - words	games	43.1438
42.7238	DCA_int_08 - phones	EY1	42.7938
42.7938	DCA_int_08 - phones	M	43.0938
43.0938	DCA_int_08 - phones	Z	43.1438
43.1438	DCA_int_08 - phones	sp	43.1838
43.1838	DCA_int_08 - phones	D	43.2138
43.1838	DCA_int_08 - words	do	43.3038
43.2138	DCA_int_08 - phones	UW1	43.3038
43.3038	DCA_int_08 - phones	Y	43.4238
43.3038	DCA_int_08 - words	you	43.4638
43.4238	DCA_int_08 - phones	UW1	43.4638
43.4638	DCA_int_08 - phones	sp	43.5338
43.5338	DCA_int_08 - phones	P	43.6338
43.5338	DCA_int_08 - words	play	43.9838
43.6338	DCA_int_08 - phones	L	43.7538
43.7538	DCA_int_08 - phones	EY1	43.9838
43.9838	DCA_int_08 - phones	sp	44.0538
44.4962	DCA_se1_ag1_m_04 - phones	sil	44.5462
44.5462	DCA_se1_ag1_m_04 - words	i	44.5762
44.5462	DCA_se1_ag1_m_04 - phones	AY1	44.5762
44.5762	DCA_se1_ag1_m_04 - phones	sp	44.6062
44.6062	DCA_se1_ag1_m_04 - phones	P	44.6962
44.6062	DCA_se1_ag1_m_04 - words	play	44.7962
44.6962	DCA_se1_ag1_m_04 - phones	L	44.7662
44.7662	DCA_se1_ag1_m_04 - phones	EY1	44.7962
44.7962	DCA_se1_ag1_m_04 - phones	sp	44.8862
44.8862	DCA_se1_ag1_m_04 - phones	B	44.9662
44.8862	DCA_se1_ag1_m_04 - words	basketball	45.6762
44.9662	DCA_se1_ag1_m_04 - phones	AE1	45.1062
45.1062	DCA_se1_ag1_m_04 - phones	S	45.2062
45.2062	DCA_se1_ag1_m_04 - phones	K	45.2762
45.2762	DCA_se1_ag1_m_04 - phones	AH0	45.3162
45.3162	DCA_se1_ag1_m_04 - phones	T	45.3562
45.3562	DCA_se1_ag1_m_04 - phones	B	45.4062
45.4062	DCA_se1_ag1_m_04 - phones	AO2	45.6162
45.6162	DCA_se1_ag1_m_04 - phones	L	45.6762
45.6762	DCA_se1_ag1_m_04 - phones	F	46.0362
45.6762	DCA_se1_ag1_m_04 - words	football	46.5562
46.0362	DCA_se1_ag1_m_04 - phones	UH1	46.1462
46.1462	DCA_se1_ag1_m_04 - phones	T	46.2362
46.2362	DCA_se1_ag1_m_04 - phones	B	46.2862
46.2862	DCA_se1_ag1_m_04 - phones	AO2	46.4762
46.4762	DCA_se1_ag1_m_04 - phones	L	46.5562
46.5562	DCA_se1_ag1_m_04 - phones	sp	46.6262
46.6262	DCA_se1_ag1_m_04 - phones	AH0	46.6762
46.6262	DCA_se1_ag1_m_04 - words	and	46.7062
46.6762	DCA_se1_ag1_m_04 - phones	N	46.7062
46.7062	DCA_se1_ag1_m_04 - phones	B	46.8562
46.7062	DCA_se1_ag1_m_04 - words	baseball	47.5162
46.8562	DCA_se1_ag1_m_04 - phones	EY1	47.0062
47.0062	DCA_se1_ag1_m_04 - phones	S	47.1262
47.1262	DCA_se1_ag1_m_04 - phones	B	47.1862
47.1862	DCA_se1_ag1_m_04 - phones	AO1	47.2862
47.2862	DCA_se1_ag1_m_04 - phones	L	47.5162
47.7964	DCA_int_08 - phones	HH	47.8364
47.7964	DCA_int_08 - words	what	47.9564
47.8364	DCA_int_08 - phones	W	47.8764
47.8764	DCA_int_08 - phones	AH1	47.9264
47.9264	DCA_int_08 - phones	T	47.9564
47.9564	DCA_int_08 - phones	ER0	48.0864
47.9564	DCA_int_08 - words	are	48.0864
48.0864	DCA_int_08 - phones	S	48.1564
48.0864	DCA_int_08 - words	some	48.2964
48.1564	DCA_int_08 - phones	AH1	48.1864
48.1864	DCA_int_08 - phones	M	48.2964
48.2964	DCA_int_08 - phones	AH1	48.4164
48.2964	DCA_int_08 - words	others	48.8564
48.4164	DCA_int_08 - phones	DH	48.5064
48.5064	DCA_int_08 - phones	ER0	48.6764
48.6764	DCA_int_08 - phones	Z	48.8564
50.1465	DCA_se1_ag1_m_04 - phones	sil	50.2065
50.2065	DCA_se1_ag1_m_04 - phones	V	50.3265
50.2065	DCA_se1_ag1_m_04 - words	volleyball	51.0665
50.3265	DCA_se1_ag1_m_04 - phones	AA1	50.5165
50.5165	DCA_se1_ag1_m_04 - phones	L	50.5765
50.5765	DCA_se1_ag1_m_04 - phones	IY0	50.7265
50.7265	DCA_se1_ag1_m_04 - phones	B	50.7865
50.7865	DCA_se1_ag1_m_04 - phones	AO2	50.9265
50.9265	DCA_se1_ag1_m_04 - phones	L	51.0665
51.0665	DCA_se1_ag1_m_04 - phones	K	51.1765
51.0665	DCA_se1_ag1_m_04 - words	kickball	51.8065
51.1765	DCA_se1_ag1_m_04 - phones	IH1	51.2965
51.2965	DCA_se1_ag1_m_04 - phones	K	51.3965
51.3965	DCA_se1_ag1_m_04 - phones	B	51.4465
51.4465	DCA_se1_ag1_m_04 - phones	AH0	51.4765
51.4765	DCA_se1_ag1_m_04 - phones	L	51.8065
52.3975	DCA_int_08 - phones	D	52.4375
52.3975	DCA_int_08 - words	do	52.4675
52.4375	DCA_int_08 - phones	UW1	52.4675
52.4675	DCA_int_08 - phones	Y	52.4975
52.4675	DCA_int_08 - words	you	52.5475
52.4975	DCA_int_08 - phones	UW1	52.5475
52.5475	DCA_int_08 - phones	EH1	52.5975
52.5475	DCA_int_08 - words	ever	52.6775
52.5975	DCA_int_08 - phones	V	52.6275
52.6275	DCA_int_08 - phones	ER0	52.6775
52.6775	DCA_int_08 - phones	P	52.8175
52.6775	DCA_int_08 - words	play	52.9675
52.8175	DCA_int_08 - phones	L	52.8575
52.8575	DCA_int_08 - phones	EY1	52.9675
52.9675	DCA_int_08 - phones	sp	53.1075
53.1075	DCA_int_08 - phones	W	53.1675
53.1075	DCA_int_08 - words	with	53.2475
53.1675	DCA_int_08 - phones	IH0	53.1975
53.1975	DCA_int_08 - phones	TH	53.2475
53.2475	DCA_int_08 - phones	sp	53.4775
53.4775	DCA_int_08 - phones	M	53.5275
53.4775	DCA_int_08 - words	marbles	53.8075
53.5275	DCA_int_08 - phones	AA1	53.5675
53.5675	DCA_int_08 - phones	R	53.5975
53.5975	DCA_int_08 - phones	B	53.6575
53.6575	DCA_int_08 - phones	AH0	53.6975
53.6975	DCA_int_08 - phones	L	53.7275
53.7275	DCA_int_08 - phones	Z	53.8075
53.8075	DCA_int_08 - phones	sp	56.3350
54.6544	DCA_se1_ag1_m_04 - phones	sil	54.6944
54.6944	DCA_se1_ag1_m_04 - phones	Y	54.8144
54.6944	DCA_se1_ag1_m_04 - words	yes	55.2044
54.8144	DCA_se1_ag1_m_04 - phones	EH1	55.0244
55.0244	DCA_se1_ag1_m_04 - phones	S	55.2044
56.3350	DCA_int_08 - phones	AH1	56.6750
56.3350	DCA_int_08 - words	um	56.9350
56.6750	DCA_int_08 - phones	M	56.9350
57.2423	DCA_int_08 - phones	HH	57.2923
57.2423	DCA_int_08 - words	what	57.3923
57.2923	DCA_int_08 - phones	W	57.3223
57.3223	DCA_int_08 - phones	AH1	57.3523
57.3523	DCA_int_08 - phones	T	57.3923
57.3923	DCA_int_08 - words	are	57.4723
57.3923	DCA_int_08 - phones	ER0	57.4723
57.4723	DCA_int_08 - phones	S	57.5623
57.4723	DCA_int_08 - words	some	57.6523
57.5623	DCA_int_08 - phones	AH1	57.5923
57.5923	DCA_int_08 - phones	M	57.6523
57.6523	DCA_int_08 - phones	G	57.7123
57.6523	DCA_int_08 - words	games	58.0223
57.7123	DCA_int_08 - phones	EY1	57.8623
57.8623	DCA_int_08 - phones	M	57.9623
57.9623	DCA_int_08 - phones	Z	58.0223
58.0223	DCA_int_08 - phones	Y	58.0523
58.0223	DCA_int_08 - words	you	58.0823
58.0523	DCA_int_08 - phones	UW1	58.0823
58.0823	DCA_int_08 - phones	sp	58.1123
58.1123	DCA_int_08 - phones	P	58.2023
58.1123	DCA_int_08 - words	play	58.3223
58.2023	DCA_int_08 - phones	L	58.2423
58.2423	DCA_int_08 - phones	EY1	58.3223
58.3223	DCA_int_08 - phones	AE1	58.3623
58.3223	DCA_int_08 - words	at	58.4123
58.3623	DCA_int_08 - phones	T	58.4123
58.4123	DCA_int_08 - phones	HH	58.5123
58.4123	DCA_int_08 - words	home	58.6823
58.5123	DCA_int_08 - phones	OW1	58.6023
58.6023	DCA_int_08 - phones	M	58.6823
58.6823	DCA_int_08 - phones	AE1	58.7123
58.6823	DCA_int_08 - words	at	58.7423
58.7123	DCA_int_08 - phones	T	58.7423
58.7423	DCA_int_08 - phones	N	58.8423
58.7423	DCA_int_08 - words	night	59.0023
58.8423	DCA_int_08 - phones	AY1	58.9723
58.9723	DCA_int_08 - phones	T	59.0023
59.0023	DCA_int_08 - phones	sp	59.0323
59.0323	DCA_int_08 - phones	L	59.1423
59.0323	DCA_int_08 - words	like	59.2723
59.1423	DCA_int_08 - phones	AY1	59.1723
59.1723	DCA_int_08 - phones	K	59.2723
59.2723	DCA_int_08 - phones	IH1	59.3023
59.2723	DCA_int_08 - words	if	59.3923
59.3023	DCA_int_08 - phones	F	59.3923
59.3923	DCA_int_08 - phones	Y	59.4223
59.3923	DCA_int_08 - words	you	59.4523
59.4223	DCA_int_08 - phones	UW1	59.4523
59.4523	DCA_int_08 - phones	G	59.5523
59.4523	DCA_int_08 - words	get	59.7223
59.5523	DCA_int_08 - phones	EH1	59.5923
59.5923	DCA_int_08 - phones	T	59.7223
59.7223	DCA_int_08 - phones	AW1	59.7523
59.7223	DCA_int_08 - words	out	59.7823
59.7523	DCA_int_08 - phones	T	59.7823
59.7823	DCA_int_08 - phones	sp	59.8123
59.8123	DCA_int_08 - phones	AO1	59.8423
59.8123	DCA_int_08 - words	on	59.9523
59.8423	DCA_int_08 - phones	N	59.9523
59.9523	DCA_int_08 - phones	sp	59.9823
59.9823	DCA_int_08 - phones	DH	60.0123
59.9823	DCA_int_08 - words	the	60.0723
60.0123	DCA_int_08 - phones	AH0	60.0723
60.0723	DCA_int_08 - phones	S	60.1923
60.0723	DCA_int_08 - words	street	60.4423
60.1923	DCA_int_08 - phones	T	60.2523
60.2523	DCA_int_08 - phones	R	60.3023
60.3023	DCA_int_08 - phones	IY1	60.4123
60.4123	DCA_int_08 - phones	T	60.4423
60.4423	DCA_int_08 - phones	sp	60.5023
60.5023	DCA_int_08 - phones	AH0	60.5423
60.5023	DCA_int_08 - words	and	60.5923
60.5423	DCA_int_08 - phones	N	60.5923
60.5923	DCA_int_08 - phones	P	60.7223
60.5923	DCA_int_08 - words	play	60.9523
60.7223	DCA_int_08 - phones	L	60.7923
60.7923	DCA_int_08 - phones	EY1	60.9523
60.9523	DCA_int_08 - phones	sp	61.1323
62.5941	DCA_se1_ag1_m_04 - phones	AY1	62.7641
62.5941	DCA_se1_ag1_m_04 - words	i	62.7641
62.7641	DCA_se1_ag1_m_04 - phones	D	62.8141
62.7641	DCA_se1_ag1_m_04 - words	don't	62.8941
62.8141	DCA_se1_ag1_m_04 - phones	OW1	62.8541
62.8541	DCA_se1_ag1_m_04 - phones	N	62.8941
62.8941	DCA_se1_ag1_m_04 - phones	G	62.9541
62.8941	DCA_se1_ag1_m_04 - words	go	63.1141
62.9541	DCA_se1_ag1_m_04 - phones	OW1	63.1141
63.1141	DCA_se1_ag1_m_04 - phones	AW1	63.2241
63.1141	DCA_se1_ag1_m_04 - words	out	63.2641
63.2241	DCA_se1_ag1_m_04 - phones	T	63.2641
63.2641	DCA_se1_ag1_m_04 - phones	IH0	63.3041
63.2641	DCA_se1_ag1_m_04 - words	in	63.3641
63.3041	DCA_se1_ag1_m_04 - phones	N	63.3641
63.3641	DCA_se1_ag1_m_04 - phones	S	63.4441
63.3641	DCA_se1_ag1_m_04 - words	street	63.7441
63.4441	DCA_se1_ag1_m_04 - phones	T	63.5241
63.5241	DCA_se1_ag1_m_04 - phones	R	63.5641
63.5641	DCA_se1_ag1_m_04 - phones	IY1	63.7141
63.7141	DCA_se1_ag1_m_04 - phones	T	63.7441
63.7441	DCA_se1_ag1_m_04 - phones	AH0	63.7741
63.7441	DCA_se1_ag1_m_04 - words	and	63.9441
63.7741	DCA_se1_ag1_m_04 - phones	N	63.8841
63.8841	DCA_se1_ag1_m_04 - phones	D	63.9441
63.9441	DCA_se1_ag1_m_04 - phones	sp	63.9841
63.9841	DCA_se1_ag1_m_04 - phones	HH	64.0741
63.9841	DCA_se1_ag1_m_04 - words	holler	64.2141
64.0741	DCA_se1_ag1_m_04 - phones	AA1	64.1541
64.1541	DCA_se1_ag1_m_04 - phones	L	64.1841
64.1841	DCA_se1_ag1_m_04 - phones	ER0	64.2141
64.2141	DCA_se1_ag1_m_04 - phones	AE1	64.2741
64.2141	DCA_se1_ag1_m_04 - words	at	64.3241
64.2741	DCA_se1_ag1_m_04 - phones	T	64.3241
64.3241	DCA_se1_ag1_m_04 - phones	N	64.4141
64.3241	DCA_se1_ag1_m_04 - words	no	64.5641
64.4141	DCA_se1_ag1_m_04 - phones	OW1	64.5641
64.5641	DCA_se1_ag1_m_04 - phones	sp	64.6841
64.7449	DCA_se1_ag1_m_04 - phones	T	64.8949
64.7449	DCA_se1_ag1_m_04 - words	times	65.1149
64.8949	DCA_se1_ag1_m_04 - phones	AY1	65.0149
65.0149	DCA_se1_ag1_m_04 - phones	M	65.0449
65.0449	DCA_se1_ag1_m_04 - phones	Z	65.1149
65.1149	DCA_se1_ag1_m_04 - phones	AE1	65.1649
65.1149	DCA_se1_ag1_m_04 - words	at	65.2049
65.1649	DCA_se1_ag1_m_04 - phones	T	65.2049
65.2049	DCA_se1_ag1_m_04 - phones	N	65.3149
65.2049	DCA_se1_ag1_m_04 - words	night	65.4949
65.3149	DCA_se1_ag1_m_04 - phones	AY1	65.4449
65.4449	DCA_se1_ag1_m_04 - phones	T	65.4949
65.4949	DCA_se1_ag1_m_04 - phones	sp	68.3450
66.0668	DCA_int_08 - phones	D	66.1168
66.0668	DCA_int_08 - words	do	66.1468
66.1168	DCA_int_08 - phones	UW1	66.1468
66.1468	DCA_int_08 - phones	Y	66.2168
66.1468	DCA_int_08 - words	you	66.2468
66.2168	DCA_int_08 - phones	UW1	66.2468
66.2468	DCA_int_08 - phones	EH1	66.2768
66.2468	DCA_int_08 - words	ever	66.3868
66.2768	DCA_int_08 - phones	V	66.3268
66.3268	DCA_int_08 - phones	ER0	66.3868
66.3868	DCA_int_08 - phones	P	66.4868
66.3868	DCA_int_08 - words	play	66.6268
66.4868	DCA_int_08 - phones	L	66.5568
66.5568	DCA_int_08 - phones	EY1	66.6268
66.6268	DCA_int_08 - phones	G	66.7068
66.6268	DCA_int_08 - words	games	66.9668
66.7068	DCA_int_08 - phones	EY1	66.7568
66.7568	DCA_int_08 - phones	M	66.8568
66.8568	DCA_int_08 - phones	Z	66.9668
66.9668	DCA_int_08 - phones	AE1	67.0868
66.9668	DCA_int_08 - words	after	67.2968
67.0868	DCA_int_08 - phones	F	67.1868
67.1868	DCA_int_08 - phones	T	67.2368
67.2368	DCA_int_08 - phones	ER0	67.2968
67.2968	DCA_int_08 - phones	S	67.4668
67.2968	DCA_int_08 - words	school	67.7268
67.4668	DCA_int_08 - phones	K	67.4968
67.4968	DCA_int_08 - phones	UW1	67.5268
67.5268	DCA_int_08 - phones	L	67.7268
67.7268	DCA_int_08 - phones	sp	68.0468
68.3450	DCA_se1_ag1_m_04 - phones	Y	68.4150
68.3450	DCA_se1_ag1_m_04 - words	yes	68.7850
68.4150	DCA_se1_ag1_m_04 - phones	EH1	68.5750
68.5750	DCA_se1_ag1_m_04 - phones	S	68.7850
68.9438	DCA_int_08 - phones	W	69.0038
68.9438	DCA_int_08 - words	what	69.0638
69.0038	DCA_int_08 - phones	AH1	69.0338
69.0338	DCA_int_08 - phones	T	69.0638
69.0638	DCA_int_08 - phones	D	69.0938
69.0638	DCA_int_08 - words	do	69.1238
69.0938	DCA_int_08 - phones	UW1	69.1238
69.1238	DCA_int_08 - phones	Y	69.1638
69.1238	DCA_int_08 - words	you	69.2038
69.1638	DCA_int_08 - phones	UW1	69.2038
69.2038	DCA_int_08 - phones	P	69.3238
69.2038	DCA_int_08 - words	play	69.4338
69.3238	DCA_int_08 - phones	L	69.3938
69.3938	DCA_int_08 - phones	EY1	69.4338
69.4338	DCA_int_08 - phones	sp	69.6538
69.8018	DCA_se1_ag1_m_04 - phones	sil	69.8418
69.8418	DCA_se1_ag1_m_04 - phones	B	69.8918
69.8418	DCA_se1_ag1_m_04 - words	basketball	70.6018
69.8918	DCA_se1_ag1_m_04 - phones	AE1	70.0418
70.0418	DCA_se1_ag1_m_04 - phones	S	70.1318
70.1318	DCA_se1_ag1_m_04 - phones	K	70.1918
70.1918	DCA_se1_ag1_m_04 - phones	AH0	70.2218
70.2218	DCA_se1_ag1_m_04 - phones	T	70.2918
70.2918	DCA_se1_ag1_m_04 - phones	B	70.3418
70.3418	DCA_se1_ag1_m_04 - phones	AO2	70.4318
70.4318	DCA_se1_ag1_m_04 - phones	L	70.6018
71.1016	DCA_int_08 - phones	Y	71.1916
71.1016	DCA_int_08 - words	you	71.2316
71.1916	DCA_int_08 - phones	UW1	71.2316
71.2316	DCA_int_08 - phones	S	71.3216
71.2316	DCA_int_08 - words	stay	71.5316
71.3216	DCA_int_08 - phones	T	71.4116
71.4116	DCA_int_08 - phones	EY1	71.5316
71.5316	DCA_int_08 - phones	AH1	71.5616
71.5316	DCA_int_08 - words	up	71.6216
71.5616	DCA_int_08 - phones	P	71.6216
71.6216	DCA_int_08 - phones	sp	71.6516
71.6516	DCA_int_08 - phones	AE1	71.6816
71.6516	DCA_int_08 - words	at	71.7116
71.6816	DCA_int_08 - phones	T	71.7116
71.7116	DCA_int_08 - phones	sp	71.7416
71.7416	DCA_int_08 - phones	S	71.9516
71.7416	DCA_int_08 - words	school	72.4016
71.9516	DCA_int_08 - phones	K	72.0016
72.0016	DCA_int_08 - phones	UW1	72.0316
72.0316	DCA_int_08 - phones	L	72.4016
72.4016	DCA_int_08 - phones	sp	72.4816
73.2465	DCA_se1_ag1_m_04 - phones	sil	73.3865
73.3865	DCA_se1_ag1_m_04 - phones	N	73.4865
73.3865	DCA_se1_ag1_m_04 - words	no	73.6065
73.4865	DCA_se1_ag1_m_04 - phones	OW1	73.6065
73.6065	DCA_se1_ag1_m_04 - phones	sp	73.7565
73.7565	DCA_se1_ag1_m_04 - phones	N	73.8665
73.7565	DCA_se1_ag1_m_04 - words	no	73.9165
73.8665	DCA_se1_ag1_m_04 - phones	OW1	73.9165
73.9165	DCA_se1_ag1_m_04 - phones	M	74.0365
73.9165	DCA_se1_ag1_m_04 - words	ma'am	74.2565
74.0365	DCA_se1_ag1_m_04 - phones	AE1	74.1565
74.1565	DCA_se1_ag1_m_04 - phones	M	74.2565
74.2565	DCA_se1_ag1_m_04 - phones	sp	74.3965
74.5475	DCA_se1_ag1_m_04 - words	i	74.6675
74.5475	DCA_se1_ag1_m_04 - phones	AY1	74.6675
74.6675	DCA_se1_ag1_m_04 - phones	G	74.7475
74.6675	DCA_se1_ag1_m_04 - words	go	74.8975
74.7475	DCA_se1_ag1_m_04 - phones	OW1	74.8975
74.8975	DCA_se1_ag1_m_04 - phones	HH	74.9675
74.8975	DCA_se1_ag1_m_04 - words	home	75.2175
74.9675	DCA_se1_ag1_m_04 - phones	OW1	75.1175
75.1175	DCA_se1_ag1_m_04 - phones	M	75.2175
75.2175	DCA_se1_ag1_m_04 - phones	AH0	75.2675
75.2175	DCA_se1_ag1_m_04 - words	and	75.3375
75.2675	DCA_se1_ag1_m_04 - phones	N	75.3375
75.3375	DCA_se1_ag1_m_04 - phones	G	75.3875
75.3375	DCA_se1_ag1_m_04 - words	go	75.4875
75.3875	DCA_se1_ag1_m_04 - phones	OW1	75.4875
75.4875	DCA_se1_ag1_m_04 - phones	T	75.6075
75.4875	DCA_se1_ag1_m_04 - words	to	75.6475
75.6075	DCA_se1_ag1_m_04 - phones	UW1	75.6475
75.6475	DCA_se1_ag1_m_04 - phones	sp	75.6975
75.6975	DCA_se1_ag1_m_04 - phones	P	75.8075
75.6975	DCA_se1_ag1_m_04 - words	prayground	76.2375
75.8075	DCA_se1_ag1_m_04 - phones	R	75.8675
75.8675	DCA_se1_ag1_m_04 - phones	EY1	75.9375
75.9375	DCA_se1_ag1_m_04 - phones	G	76.0175
76.0175	DCA_se1_ag1_m_04 - phones	R	76.0775
76.0775	DCA_se1_ag1_m_04 - phones	AW0	76.1675
76.1675	DCA_se1_ag1_m_04 - phones	N	76.2075
76.2075	DCA_se1_ag1_m_04 - phones	D	76.2375
76.2375	DCA_se1_ag1_m_04 - phones	sp	76.2975
77.5446	DCA_int_08 - phones	HH	77.5946
77.5446	DCA_int_08 - words	what	77.7246
77.5946	DCA_int_08 - phones	W	77.6246
77.6246	DCA_int_08 - phones	AH1	77.6646
77.6646	DCA_int_08 - phones	T	77.7246
77.7246	DCA_int_08 - phones	IH1	77.8046
77.7246	DCA_int_08 - words	is	77.9146
77.8046	DCA_int_08 - phones	Z	77.9146
77.9146	DCA_int_08 - phones	Y	77.9446
77.9146	DCA_int_08 - words	your	78.0246
77.9446	DCA_int_08 - phones	UH1	77.9746
77.9746	DCA_int_08 - phones	R	78.0246
78.0246	DCA_int_08 - phones	sp	78.1146
78.1146	DCA_int_08 - phones	F	78.1746
78.1146	DCA_int_08 - words	favorite	78.5546
78.1746	DCA_int_08 - phones	EY1	78.3146
78.3146	DCA_int_08 - phones	V	78.4246
78.4246	DCA_int_08 - phones	R	78.4646
78.4646	DCA_int_08 - phones	AH0	78.5246
78.5246	DCA_int_08 - phones	T	78.5546
78.5546	DCA_int_08 - phones	G	78.6746
78.5546	DCA_int_08 - words	game	79.0446
78.6746	DCA_int_08 - phones	EY1	78.7246
78.7246	DCA_int_08 - phones	M	79.0446
79.9180	DCA_se1_ag1_m_04 - phones	F	80.0880
79.9180	DCA_se1_ag1_m_04 - words	football	80.6180
80.0880	DCA_se1_ag1_m_04 - phones	UH1	80.1580
80.1580	DCA_se1_ag1_m_04 - phones	T	80.2580
80.2580	DCA_se1_ag1_m_04 - phones	B	80.3080
80.3080	DCA_se1_ag1_m_04 - phones	AO2	80.4580
80.4580	DCA_se1_ag1_m_04 - phones	L	80.6180
81.1350	DCA_int_08 - phones	sil	81.2250
81.2250	DCA_int_08 - phones	HH	81.2550
81.2250	DCA_int_08 - words	how	81.2850
81.2550	DCA_int_08 - phones	AW1	81.2850
81.2850	DCA_int_08 - phones	D	81.3150
81.2850	DCA_int_08 - words	do	81.3450
81.3150	DCA_int_08 - phones	UW1	81.3450
81.3450	DCA_int_08 - phones	Y	81.4150
81.3450	DCA_int_08 - words	you	81.4450
81.4150	DCA_int_08 - phones	UW1	81.4450
81.4450	DCA_int_08 - phones	P	81.5850
81.4450	DCA_int_08 - words	play	81.6550
81.5850	DCA_int_08 - phones	L	81.6250
81.6250	DCA_int_08 - phones	EY1	81.6550
81.6550	DCA_int_08 - phones	sp	81.7550
81.7550	DCA_int_08 - phones	F	81.7850
81.7550	DCA_int_08 - words	football	81.9750
81.7850	DCA_int_08 - phones	UH1	81.8150
81.8150	DCA_int_08 - phones	T	81.8550
81.8550	DCA_int_08 - phones	B	81.8850
81.8850	DCA_int_08 - phones	AO2	81.9150
81.9150	DCA_int_08 - phones	L	81.9750
81.9750	DCA_int_08 - phones	sp	93.7259
84.0155	DCA_se1_ag1_m_04 - phones	sil	84.0455
84.0455	DCA_se1_ag1_m_04 - phones	AO1	84.1255
84.0455	DCA_se1_ag1_m_04 - words	all	84.2155
84.1255	DCA_se1_ag1_m_04 - phones	L	84.2155
84.2155	DCA_se1_ag1_m_04 - phones	Y	84.2755
84.2155	DCA_se1_ag1_m_04 - words	you	84.3055
84.2755	DCA_se1_ag1_m_04 - phones	UW1	84.3055
84.3055	DCA_se1_ag1_m_04 - phones	HH	84.3455
84.3055	DCA_se1_ag1_m_04 - words	have	84.4855
84.3455	DCA_se1_ag1_m_04 - phones	AE1	84.3855
84.3855	DCA_se1_ag1_m_04 - phones	V	84.4855
84.4855	DCA_se1_ag1_m_04 - phones	T	84.5455
84.4855	DCA_se1_ag1_m_04 - words	to	84.7655
84.5455	DCA_se1_ag1_m_04 - phones	UW1	84.7655
84.7655	DCA_se1_ag1_m_04 - phones	JH	84.8355
84.7655	DCA_se1_ag1_m_04 - words	just	84.9855
84.8355	DCA_se1_ag1_m_04 - phones	IH0	84.9055
84.9055	DCA_se1_ag1_m_04 - phones	S	84.9855
84.9855	DCA_se1_ag1_m_04 - phones	sp	85.2255
85.2255	DCA_se1_ag1_m_04 - phones	HH	85.3055
85.2255	DCA_se1_ag1_m_04 - words	one	85.4055
85.3055	DCA_se1_ag1_m_04 - phones	W	85.3355
85.3355	DCA_se1_ag1_m_04 - phones	AH1	85.3755
85.3755	DCA_se1_ag1_m_04 - phones	N	85.4055
85.4055	DCA_se1_ag1_m_04 - phones	M	85.6155
85.4055	DCA_se1_ag1_m_04 - words	man	85.8655
85.6155	DCA_se1_ag1_m_04 - phones	AE1	85.8155
85.8155	DCA_se1_ag1_m_04 - phones	N	85.8655
85.8655	DCA_se1_ag1_m_04 - phones	HH	85.9655
85.8655	DCA_se1_ag1_m_04 - words	he	86.0655
85.9655	DCA_se1_ag1_m_04 - phones	IY1	86.0655
86.0655	DCA_se1_ag1_m_04 - phones	sp	86.2755
86.2755	DCA_se1_ag1_m_04 - words	g-	86.3155
86.2755	DCA_se1_ag1_m_04 - phones	G	86.3155
86.3155	DCA_se1_ag1_m_04 - phones	G	86.3955
86.3155	DCA_se1_ag1_m_04 - words	go	86.5055
86.3955	DCA_se1_ag1_m_04 - phones	OW1	86.5055
86.5055	DCA_se1_ag1_m_04 - phones	T	86.6355
86.5055	DCA_se1_ag1_m_04 - words	to	86.6855
86.6355	DCA_se1_ag1_m_04 - phones	UW1	86.6855
86.6855	DCA_se1_ag1_m_04 - phones	DH	86.7255
86.6855	DCA_se1_ag1_m_04 - words	the	86.7955
86.7255	DCA_se1_ag1_m_04 - phones	AH0	86.7955
86.7955	DCA_se1_ag1_m_04 - phones	HH	86.8855
86.7955	DCA_se1_ag1_m_04 - words	huddle	87.1555
86.8855	DCA_se1_ag1_m_04 - phones	AH1	86.9955
86.9955	DCA_se1_ag1_m_04 - phones	D	87.0455
87.0455	DCA_se1_ag1_m_04 - phones	AH0	87.1155
87.1155	DCA_se1_ag1_m_04 - phones	L	87.1555
87.1555	DCA_se1_ag1_m_04 - phones	sp	87.8565
87.8565	DCA_se1_ag1_m_04 - phones	W	87.9065
87.8565	DCA_se1_ag1_m_04 - words	whenever	88.1565
87.9065	DCA_se1_ag1_m_04 - phones	EH0	87.9365
87.9365	DCA_se1_ag1_m_04 - phones	N	87.9765
87.9765	DCA_se1_ag1_m_04 - phones	EH1	88.0865
88.0865	DCA_se1_ag1_m_04 - phones	V	88.1265
88.1265	DCA_se1_ag1_m_04 - phones	ER0	88.1565
88.1565	DCA_se1_ag1_m_04 - phones	HH	88.1965
88.1565	DCA_se1_ag1_m_04 - words	he	88.2765
88.1965	DCA_se1_ag1_m_04 - phones	IY1	88.2765
88.2765	DCA_se1_ag1_m_04 - phones	S	88.3765
88.2765	DCA_se1_ag1_m_04 - words	say	88.5165
88.3765	DCA_se1_ag1_m_04 - phones	EY1	88.5165
88.5165	DCA_se1_ag1_m_04 - phones	W	88.6465
88.5165	DCA_se1_ag1_m_04 - words	whenever	88.9765
88.6465	DCA_se1_ag1_m_04 - phones	EH0	88.6765
88.6765	DCA_se1_ag1_m_04 - phones	N	88.7265
88.7265	DCA_se1_ag1_m_04 - phones	EH1	88.8365
88.8365	DCA_se1_ag1_m_04 - phones	V	88.9065
88.9065	DCA_se1_ag1_m_04 - phones	ER0	88.9765
88.9765	DCA_se1_ag1_m_04 - phones	P	89.0465
88.9765	DCA_se1_ag1_m_04 - words	play	89.2065
89.0465	DCA_se1_ag1_m_04 - phones	L	89.1065
89.1065	DCA_se1_ag1_m_04 - phones	EY1	89.2065
89.2065	DCA_se1_ag1_m_04 - phones	HH	89.2365
89.2065	DCA_se1_ag1_m_04 - words	he	89.3265
89.2365	DCA_se1_ag1_m_04 - phones	IY1	89.3265
89.3265	DCA_se1_ag1_m_04 - phones	T	89.4265
89.3265	DCA_se1_ag1_m_04 - words	tell	89.5365
89.4265	DCA_se1_ag1_m_04 - phones	EH1	89.4665
89.4665	DCA_se1_ag1_m_04 - phones	L	89.5365
89.5365	DCA_se1_ag1_m_04 - phones	Y	89.7265
89.5365	DCA_se1_ag1_m_04 - words	you	89.7565
89.7265	DCA_se1_ag1_m_04 - phones	UW1	89.7565
89.7565	DCA_se1_ag1_m_04 - phones	T	89.7865
89.7565	DCA_se1_ag1_m_04 - words	to	89.8165
89.7865	DCA_se1_ag1_m_04 - phones	AH0	89.8165
89.8165	DCA_se1_ag1_m_04 - phones	D	89.9065
89.8165	DCA_se1_ag1_m_04 - words	do	90.0165
89.9065	DCA_se1_ag1_m_04 - phones	UW1	90.0165
90.0165	DCA_se1_ag1_m_04 - phones	Y	90.1165
90.0165	DCA_se1_ag1_m_04 - words	you	90.1565
90.1165	DCA_se1_ag1_m_04 - phones	UW1	90.1565
90.1565	DCA_se1_ag1_m_04 - phones	D	90.2565
90.1565	DCA_se1_ag1_m_04 - words	do	90.4265
90.2565	DCA_se1_ag1_m_04 - phones	UW1	90.4265
90.4265	DCA_se1_ag1_m_04 - phones	IH0	90.5065
90.4265	DCA_se1_ag1_m_04 - words	it	90.6865
90.5065	DCA_se1_ag1_m_04 - phones	T	90.6865
90.8735	DCA_se1_ag1_m_04 - phones	sil	90.9335
90.9335	DCA_se1_ag1_m_04 - phones	W	91.0035
90.9335	DCA_se1_ag1_m_04 - words	when	91.0735
91.0035	DCA_se1_ag1_m_04 - phones	EH1	91.0435
91.0435	DCA_se1_ag1_m_04 - phones	N	91.0735
91.0735	DCA_se1_ag1_m_04 - phones	HH	91.1035
91.0735	DCA_se1_ag1_m_04 - words	he	91.1835
91.1035	DCA_se1_ag1_m_04 - phones	IY1	91.1835
91.1835	DCA_se1_ag1_m_04 - phones	TH	91.2435
91.1835	DCA_se1_ag1_m_04 - words	throw	91.3135
91.2435	DCA_se1_ag1_m_04 - phones	R	91.2735
91.2735	DCA_se1_ag1_m_04 - phones	OW1	91.3135
91.3135	DCA_se1_ag1_m_04 - phones	DH	91.3935
91.3135	DCA_se1_ag1_m_04 - words	the	91.4535
91.3935	DCA_se1_ag1_m_04 - phones	AH0	91.4535
91.4535	DCA_se1_ag1_m_04 - phones	B	91.5235
91.4535	DCA_se1_ag1_m_04 - words	ball	91.6435
91.5235	DCA_se1_ag1_m_04 - phones	AO1	91.5635
91.5635	DCA_se1_ag1_m_04 - phones	L	91.6435
91.6435	DCA_se1_ag1_m_04 - phones	Y	91.7135
91.6435	DCA_se1_ag1_m_04 - words	you	91.7535
91.7135	DCA_se1_ag1_m_04 - phones	UW1	91.7535
91.7535	DCA_se1_ag1_m_04 - phones	K	91.8935
91.7535	DCA_se1_ag1_m_04 - words	catch	92.1035
91.8935	DCA_se1_ag1_m_04 - phones	AE1	91.9835
91.9835	DCA_se1_ag1_m_04 - phones	CH	92.1035
92.1035	DCA_se1_ag1_m_04 - phones	IH0	92.1435
92.1035	DCA_se1_ag1_m_04 - words	it	92.1735
92.1435	DCA_se1_ag1_m_04 - phones	T	92.1735
92.1735	DCA_se1_ag1_m_04 - phones	sp	92.2035
92.2035	DCA_se1_ag1_m_04 - phones	AH0	92.2435
92.2035	DCA_se1_ag1_m_04 - words	and	92.3535
92.2435	DCA_se1_ag1_m_04 - phones	N	92.3235
92.3235	DCA_se1_ag1_m_04 - phones	D	92.3535
92.3535	DCA_se1_ag1_m_04 - phones	R	92.4135
92.3535	DCA_se1_ag1_m_04 - words	run	92.5235
92.4135	DCA_se1_ag1_m_04 - phones	AH1	92.4735
92.4735	DCA_se1_ag1_m_04 - phones	N	92.5235
92.5235	DCA_se1_ag1_m_04 - phones	F	92.6335
92.5235	DCA_se1_ag1_m_04 - words	for	92.6935
92.6335	DCA_se1_ag1_m_04 - phones	AO1	92.6635
92.6635	DCA_se1_ag1_m_04 - phones	R	92.6935
92.6935	DCA_se1_ag1_m_04 - words	a	92.7435
92.6935	DCA_se1_ag1_m_04 - phones	AH0	92.7435
92.7435	DCA_se1_ag1_m_04 - phones	T	92.8435
92.7435	DCA_se1_ag1_m_04 - words	touchdown	93.3835
92.8435	DCA_se1_ag1_m_04 - phones	AH1	92.9335
92.9335	DCA_se1_ag1_m_04 - phones	CH	93.0535
93.0535	DCA_se1_ag1_m_04 - phones	D	93.1435
93.1435	DCA_se1_ag1_m_04 - phones	AW2	93.3335
93.3335	DCA_se1_ag1_m_04 - phones	N	93.3835
93.3835	DCA_se1_ag1_m_04 - phones	sp	95.2255
93.7259	DCA_int_08 - phones	D	93.7659
93.7259	DCA_int_08 - words	do	93.8159
93.7659	DCA_int_08 - phones	UW1	93.8159
93.8159	DCA_int_08 - phones	Y	93.8559
93.8159	DCA_int_08 - words	you	93.9459
93.8559	DCA_int_08 - phones	UW1	93.9459
93.9459	DCA_int_08 - phones	M	93.9859
93.9459	DCA_int_08 - words	make	94.0959
93.9859	DCA_int_08 - phones	EY1	94.0659
94.0659	DCA_int_08 - phones	K	94.0959
94.0959	DCA_int_08 - phones	M	94.2459
94.0959	DCA_int_08 - words	many	94.3659
94.2459	DCA_int_08 - phones	EH1	94.2759
94.2759	DCA_int_08 - phones	N	94.3059
94.3059	DCA_int_08 - phones	IY0	94.3659
94.3659	DCA_int_08 - phones	T	94.4559
94.3659	DCA_int_08 - words	touchdown	94.8559
94.4559	DCA_int_08 - phones	AH1	94.5559
94.5559	DCA_int_08 - phones	CH	94.6859
94.6859	DCA_int_08 - phones	D	94.7759
94.7759	DCA_int_08 - phones	AW2	94.8159
94.8159	DCA_int_08 - phones	N	94.8559
94.8559	DCA_int_08 - phones	sp	95.1259
95.2255	DCA_se1_ag1_m_04 - phones	Y	95.2755
95.2255	DCA_se1_ag1_m_04 - words	yes	95.4355
95.2755	DCA_se1_ag1_m_04 - phones	EH1	95.3555
95.3555	DCA_se1_ag1_m_04 - phones	S	95.4355
95.4355	DCA_se1_ag1_m_04 - phones	M	95.5455
95.4355	DCA_se1_ag1_m_04 - words	ma'am	95.7155
95.5455	DCA_se1_ag1_m_04 - phones	AE1	95.6855
95.6855	DCA_se1_ag1_m_04 - phones	M	95.7155
95.7155	DCA_se1_ag1_m_04 - phones	sp	100.8718
95.8384	DCA_int_08 - phones	AY1	96.0484
95.8384	DCA_int_08 - words	i	96.0484
96.0484	DCA_int_08 - phones	B	96.1284
96.0484	DCA_int_08 - words	bet	96.3384
96.1284	DCA_int_08 - phones	EH1	96.2284
96.2284	DCA_int_08 - phones	T	96.3384
96.3384	DCA_int_08 - phones	Y	96.3984
96.3384	DCA_int_08 - words	you're	96.5684
96.3984	DCA_int_08 - phones	UW1	96.5384
96.5384	DCA_int_08 - phones	R	96.5684
96.5684	DCA_int_08 - phones	AH0	96.5984
96.5684	DCA_int_08 - words	a	96.5984
96.5984	DCA_int_08 - phones	sp	96.6584
96.6584	DCA_int_08 - phones	G	96.7484
96.6584	DCA_int_08 - words	good	96.9584
96.7484	DCA_int_08 - phones	UH1	96.8884
96.8884	DCA_int_08 - phones	D	96.9584
96.9584	DCA_int_08 - phones	T	97.0284
96.9584	DCA_int_08 - words	tell	97.1584
97.0284	DCA_int_08 - phones	EH1	97.1084
97.1084	DCA_int_08 - phones	L	97.1584
97.1584	DCA_int_08 - phones	M	97.2084
97.1584	DCA_int_08 - words	me	97.3084
97.2084	DCA_int_08 - phones	IY1	97.3084
97.3084	DCA_int_08 - phones	S	97.3684
97.3084	DCA_int_08 - words	some	97.4284
97.3684	DCA_int_08 - phones	AH1	97.3984
97.3984	DCA_int_08 - phones	M	97.4284
97.4284	DCA_int_08 - phones	M	97.4884
97.4284	DCA_int_08 - words	more	97.6084
97.4884	DCA_int_08 - phones	AO1	97.5584
97.5584	DCA_int_08 - phones	R	97.6084
97.6084	DCA_int_08 - phones	AH0	97.6384
97.6084	DCA_int_08 - words	about	97.8084
97.6384	DCA_int_08 - phones	B	97.6684
97.6684	DCA_int_08 - phones	AW1	97.7584
97.7584	DCA_int_08 - phones	T	97.8084
97.8084	DCA_int_08 - phones	sp	97.8484
97.8484	DCA_int_08 - phones	DH	97.9184
97.8484	DCA_int_08 - words	that	98.0384
97.9184	DCA_int_08 - phones	AE1	97.9584
97.9584	DCA_int_08 - phones	T	98.0384
98.0962	DCA_int_08 - phones	F	98.1562
98.0962	DCA_int_08 - words	football	98.5662
98.1562	DCA_int_08 - phones	UH1	98.2562
98.2562	DCA_int_08 - phones	T	98.3062
98.3062	DCA_int_08 - phones	B	98.3462
98.3462	DCA_int_08 - phones	AO2	98.4762
98.4762	DCA_int_08 - phones	L	98.5662
98.8972	DCA_int_08 - phones	HH	98.9772
98.8972	DCA_int_08 - words	how	99.0272
98.9772	DCA_int_08 - phones	AW1	99.0272
99.0272	DCA_int_08 - phones	M	99.0772
99.0272	DCA_int_08 - words	many	99.2972
99.0772	DCA_int_08 - phones	EH1	99.1472
99.1472	DCA_int_08 - phones	N	99.2072
99.2072	DCA_int_08 - phones	IY0	99.2972
99.2972	DCA_int_08 - phones	AA1	99.3372
99.2972	DCA_int_08 - words	are	99.4472
99.3372	DCA_int_08 - phones	R	99.4472
99.4472	DCA_int_08 - phones	AO1	99.4772
99.4472	DCA_int_08 - words	on	99.8172
99.4772	DCA_int_08 - phones	N	99.8172
99.8172	DCA_int_08 - phones	sp	99.9372
99.9372	DCA_int_08 - phones	IY1	99.9672
99.9372	DCA_int_08 - words	each	100.0472
99.9672	DCA_int_08 - phones	CH	100.0472
100.0472	DCA_int_08 - phones	S	100.0772
100.0472	DCA_int_08 - words	side	100.1372
100.0772	DCA_int_08 - phones	AY1	100.1072
100.1072	DCA_int_08 - phones	D	100.1372
100.1372	DCA_int_08 - phones	sp	101.9590
100.8718	DCA_se1_ag1_m_04 - phones	M	100.9818
100.8718	DCA_se1_ag1_m_04 - words	many	101.5718
100.9818	DCA_se1_ag1_m_04 - phones	EH1	101.1318
101.1318	DCA_se1_ag1_m_04 - phones	N	101.2018
101.2018	DCA_se1_ag1_m_04 - phones	IY0	101.5718
101.9590	DCA_int_08 - phones	HH	101.9890
101.9590	DCA_int_08 - words	how	102.0190
101.9890	DCA_int_08 - phones	AW1	102.0190
102.0190	DCA_int_08 - phones	M	102.1190
102.0190	DCA_int_08 - words	many	102.2690
102.1190	DCA_int_08 - phones	EH1	102.1490
102.1490	DCA_int_08 - phones	N	102.1790
102.1790	DCA_int_08 - phones	IY0	102.2690
102.2690	DCA_int_08 - phones	sp	104.0233
102.6730	DCA_se1_ag1_m_04 - phones	sil	102.7030
102.7030	DCA_se1_ag1_m_04 - phones	M	102.7630
102.7030	DCA_se1_ag1_m_04 - words	many	102.9930
102.7630	DCA_se1_ag1_m_04 - phones	EH1	102.8330
102.8330	DCA_se1_ag1_m_04 - phones	N	102.9330
102.9330	DCA_se1_ag1_m_04 - phones	IY0	102.9930
102.9930	DCA_se1_ag1_m_04 - phones	EH1	103.0330
102.9930	DCA_se1_ag1_m_04 - words	as	103.0730
103.0330	DCA_se1_ag1_m_04 - phones	Z	103.0730
103.0730	DCA_se1_ag1_m_04 - phones	Y	103.1230
103.0730	DCA_se1_ag1_m_04 - words	you	103.1730
103.1230	DCA_se1_ag1_m_04 - phones	UW1	103.1730
103.1730	DCA_se1_ag1_m_04 - phones	W	103.2930
103.1730	DCA_se1_ag1_m_04 - words	want	103.5630
103.2930	DCA_se1_ag1_m_04 - phones	AO1	103.4030
103.4030	DCA_se1_ag1_m_04 - phones	N	103.5030
103.5030	DCA_se1_ag1_m_04 - phones	T	103.5630
104.0233	DCA_int_08 - words	oh	104.0633
104.0233	DCA_int_08 - phones	OW1	104.0633
104.0633	DCA_int_08 - phones	Y	104.1033
104.0633	DCA_int_08 - words	you	104.1333
104.1033	DCA_int_08 - phones	UW1	104.1333
104.1333	DCA_int_08 - phones	K	104.1833
104.1333	DCA_int_08 - words	could	104.3433
104.1833	DCA_int_08 - phones	UH1	104.2533
104.2533	DCA_int_08 - phones	D	104.3433
104.3433	DCA_int_08 - phones	sp	104.3933
104.3933	DCA_int_08 - phones	P	104.4333
104.3933	DCA_int_08 - words	play	104.5533
104.4333	DCA_int_08 - phones	L	104.4933
104.4933	DCA_int_08 - phones	EY1	104.5533
104.5533	DCA_int_08 - phones	IH0	104.5933
104.5533	DCA_int_08 - words	it	104.6333
104.5933	DCA_int_08 - phones	T	104.6333
104.6333	DCA_int_08 - phones	W	104.6633
104.6333	DCA_int_08 - words	with	104.7933
104.6633	DCA_int_08 - phones	IH0	104.7233
104.7233	DCA_int_08 - phones	TH	104.7933
104.7933	DCA_int_08 - words	a	104.8433
104.7933	DCA_int_08 - phones	AH0	104.8433
104.8433	DCA_int_08 - phones	sp	104.8833
104.8833	DCA_int_08 - phones	F	104.9833
104.8833	DCA_int_08 - words	few	105.2533
104.9833	DCA_int_08 - phones	Y	105.0333
105.0333	DCA_int_08 - phones	UW1	105.2533
105.2533	DCA_int_08 - phones	AO1	105.3133
105.2533	DCA_int_08 - words	or	105.3433
105.3133	DCA_int_08 - phones	R	105.3433
105.3433	DCA_int_08 - phones	AH0	105.3733
105.3433	DCA_int_08 - words	a	105.3733
105.3733	DCA_int_08 - phones	HH	105.4033
105.3733	DCA_int_08 - words	whole	105.6533
105.4033	DCA_int_08 - phones	OW1	105.4333
105.4333	DCA_int_08 - phones	L	105.6533
105.6533	DCA_int_08 - phones	sp	105.6833
105.6833	DCA_int_08 - phones	L	105.7833
105.6833	DCA_int_08 - words	lot	105.9333
105.7833	DCA_int_08 - phones	AO1	105.8933
105.8933	DCA_int_08 - phones	T	105.9333
105.9333	DCA_int_08 - phones	sp	107.0071
106.1562	DCA_se1_ag1_m_04 - phones	HH	106.2262
106.1562	DCA_se1_ag1_m_04 - words	whole	106.3862
106.2262	DCA_se1_ag1_m_04 - phones	OW1	106.2962
106.2962	DCA_se1_ag1_m_04 - phones	L	106.3862
106.3862	DCA_se1_ag1_m_04 - phones	L	106.4562
106.3862	DCA_se1_ag1_m_04 - words	lot	106.6362
106.4562	DCA_se1_ag1_m_04 - phones	AA1	106.5562
106.5562	DCA_se1_ag1_m_04 - phones	T	106.6362
107.0071	DCA_int_08 - phones	G	107.0571
107.0071	DCA_int_08 - words	good	107.5871
107.0571	DCA_int_08 - phones	IH0	107.5071
107.5071	DCA_int_08 - phones	D	107.5871
108.0062	DCA_int_08 - phones	D	108.0462
108.0062	DCA_int_08 - words	do	108.0962
108.0462	DCA_int_08 - phones	UW1	108.0962
108.0962	DCA_int_08 - phones	Y	108.1762
108.0962	DCA_int_08 - words	you	108.2062
108.1762	DCA_int_08 - phones	UW1	108.2062
108.2062	DCA_int_08 - phones	EH1	108.3162
108.2062	DCA_int_08 - words	ever	108.4662
108.3162	DCA_int_08 - phones	V	108.4062
108.4062	DCA_int_08 - phones	ER0	108.4662
108.4662	DCA_int_08 - phones	P	108.5962
108.4662	DCA_int_08 - words	play	108.7162
108.5962	DCA_int_08 - phones	L	108.6762
108.6762	DCA_int_08 - phones	EY1	108.7162
108.7162	DCA_int_08 - phones	sp	109.1662
108.7243	DCA_se1_ag1_m_04 - phones	sil	108.7743
108.7743	DCA_se1_ag1_m_04 - phones	spn	109.1943
108.7743	DCA_se1_ag1_m_04 - words	<unk>	109.1943
109.1662	DCA_int_08 - phones	K	109.2462
109.1662	DCA_int_08 - words	kick	109.3262
109.2462	DCA_int_08 - phones	IH1	109.2762
109.2762	DCA_int_08 - phones	K	109.3262
109.3262	DCA_int_08 - phones	sp	109.3662
109.3662	DCA_int_08 - phones	DH	109.3962
109.3662	DCA_int_08 - words	the	109.4362
109.3962	DCA_int_08 - phones	AH0	109.4362
109.4362	DCA_int_08 - phones	sp	109.5662
109.5662	DCA_int_08 - phones	K	109.5962
109.5662	DCA_int_08 - words	can	109.8262
109.5962	DCA_int_08 - phones	AH0	109.6262
109.6262	DCA_int_08 - phones	N	109.8262
110.4216	DCA_se1_ag1_m_04 - phones	sil	110.4816
110.4816	DCA_se1_ag1_m_04 - phones	N	110.5716
110.4816	DCA_se1_ag1_m_04 - words	no	110.6516
110.5716	DCA_se1_ag1_m_04 - phones	OW1	110.6516
110.6516	DCA_se1_ag1_m_04 - phones	M	110.7416
110.6516	DCA_se1_ag1_m_04 - words	ma'am	110.9816
110.7416	DCA_se1_ag1_m_04 - phones	AE1	110.8716
110.8716	DCA_se1_ag1_m_04 - phones	M	110.9816
110.9299	DCA_int_08 - phones	sil	111.1599
111.1599	DCA_int_08 - phones	S	111.1899
111.1599	DCA_int_08 - words	set	111.2599
111.1899	DCA_int_08 - phones	EH1	111.2199
111.2199	DCA_int_08 - phones	T	111.2599
111.2599	DCA_int_08 - phones	Y	111.3099
111.2599	DCA_int_08 - words	your	111.3699
111.3099	DCA_int_08 - phones	UH1	111.3399
111.3399	DCA_int_08 - phones	R	111.3699
111.3699	DCA_int_08 - phones	sp	111.7499
111.7499	DCA_int_08 - phones	P	111.7899
111.7499	DCA_int_08 - words	pencil	111.9499
111.7899	DCA_int_08 - phones	EH1	111.8199
111.8199	DCA_int_08 - phones	N	111.8499
111.8499	DCA_int_08 - phones	S	111.8799
111.8799	DCA_int_08 - phones	AH0	111.9099
111.9099	DCA_int_08 - phones	L	111.9499
111.9499	DCA_int_08 - phones	sp	112.0199
112.0199	DCA_int_08 - phones	D	112.0499
112.0199	DCA_int_08 - words	down	112.1799
112.0499	DCA_int_08 - phones	AW1	112.1299
112.1299	DCA_int_08 - phones	N	112.1799
112.1799	DCA_int_08 - phones	sp	112.2999
112.2999	DCA_int_08 - phones	S	112.3699
112.2999	DCA_int_08 - words	so	112.4199
112.3699	DCA_int_08 - phones	OW1	112.4199
112.4199	DCA_int_08 - phones	sp	112.4499
112.4499	DCA_int_08 - phones	IH0	112.4799
112.4499	DCA_int_08 - words	it	112.5099
112.4799	DCA_int_08 - phones	T	112.5099
112.5099	DCA_int_08 - phones	sp	112.5399
112.5399	DCA_int_08 - phones	W	112.5799
112.5399	DCA_int_08 - words	won't	112.6699
112.5799	DCA_int_08 - phones	OW1	112.6099
112.6099	DCA_int_08 - phones	N	112.6399
112.6399	DCA_int_08 - phones	T	112.6699
112.6699	DCA_int_08 - phones	sp	112.7099
112.7099	DCA_int_08 - phones	M	112.8299
112.7099	DCA_int_08 - words	make	112.9799
112.8299	DCA_int_08 - phones	EY1	112.8899
112.8899	DCA_int_08 - phones	K	112.9799
112.9799	DCA_int_08 - phones	sp	113.0499
113.0499	DCA_int_08 - phones	AH0	113.0799
113.0499	DCA_int_08 - words	a	113.0799
113.0799	DCA_int_08 - phones	N	113.1099
113.0799	DCA_int_08 - words	noise	113.1899
113.1099	DCA_int_08 - phones	OY1	113.1399
113.1399	DCA_int_08 - phones	Z	113.1899
113.1899	DCA_int_08 - phones	sp	114.2694
114.2694	DCA_int_08 - phones	AO2	114.3094
114.2694	DCA_int_08 - words	alright	114.8294
114.3094	DCA_int_08 - phones	L	114.3694
114.3694	DCA_int_08 - phones	R	114.7394
114.7394	DCA_int_08 - phones	AY1	114.7794
114.7794	DCA_int_08 - phones	T	114.8294
114.8294	DCA_int_08 - phones	sp	115.1034
115.1034	DCA_int_08 - phones	AH1	115.3234
115.1034	DCA_int_08 - words	um	115.4334
115.3234	DCA_int_08 - phones	M	115.4334
115.4334	DCA_int_08 - phones	sp	115.4934
116.1651	DCA_int_08 - phones	T	116.2251
116.1651	DCA_int_08 - words	tell	116.3251
116.2251	DCA_int_08 - phones	EH1	116.2951
116.2951	DCA_int_08 - phones	L	116.3251
116.3251	DCA_int_08 - phones	M	116.3851
116.3251	DCA_int_08 - words	me	116.4451
116.3851	DCA_int_08 - phones	IY1	116.4451
116.4451	DCA_int_08 - phones	AH0	116.5051
116.4451	DCA_int_08 - words	about	116.6951
116.5051	DCA_int_08 - phones	B	116.5651
116.5651	DCA_int_08 - phones	AW1	116.6451
116.6451	DCA_int_08 - phones	T	116.6951
116.6951	DCA_int_08 - phones	V	116.7651
116.6951	DCA_int_08 - words	volleyball	117.2351
116.7651	DCA_int_08 - phones	AA1	116.8051
116.8051	DCA_int_08 - phones	L	117.0151
117.0151	DCA_int_08 - phones	IY0	117.1351
117.1351	DCA_int_08 - phones	B	117.1651
117.1651	DCA_int_08 - phones	AO2	117.2051
117.2051	DCA_int_08 - phones	L	117.2351
117.2351	DCA_int_08 - phones	HH	117.2651
117.2351	DCA_int_08 - words	how	117.3651
117.2651	DCA_int_08 - phones	AW1	117.3651
117.3651	DCA_int_08 - phones	sp	117.3951
117.3951	DCA_int_08 - phones	M	117.4551
117.3951	DCA_int_08 - words	many	117.6051
117.4551	DCA_int_08 - phones	EH1	117.4951
117.4951	DCA_int_08 - phones	N	117.5251
117.5251	DCA_int_08 - phones	IY0	117.6051
117.6051	DCA_int_08 - phones	sp	117.6351
117.6351	DCA_int_08 - phones	D	117.6651
117.6351	DCA_int_08 - words	do	117.7051
117.6651	DCA_int_08 - phones	UW1	117.7051
117.7051	DCA_int_08 - phones	sp	117.7351
117.7351	DCA_int_08 - phones	Y	117.7751
117.7351	DCA_int_08 - words	you	117.8551
117.7751	DCA_int_08 - phones	UW1	117.8551
117.8551	DCA_int_08 - phones	sp	117.8951
117.8951	DCA_int_08 - phones	P	118.0051
117.8951	DCA_int_08 - words	play	118.0851
118.0051	DCA_int_08 - phones	L	118.0451
118.0451	DCA_int_08 - phones	EY1	118.0851
118.0851	DCA_int_08 - phones	sp	118.1151
118.1151	DCA_int_08 - phones	W	118.1751
118.1151	DCA_int_08 - words	with	118.4151
118.1751	DCA_int_08 - phones	IH0	118.2051
118.2051	DCA_int_08 - phones	TH	118.4151
118.4151	DCA_int_08 - phones	sp	118.4451
118.4451	DCA_int_08 - phones	V	118.4751
118.4451	DCA_int_08 - words	volleyball	118.8551
118.4751	DCA_int_08 - phones	AA1	118.5051
118.5051	DCA_int_08 - phones	L	118.6051
118.6051	DCA_int_08 - phones	IY0	118.7451
118.7451	DCA_int_08 - phones	B	118.7851
118.7851	DCA_int_08 - phones	AO2	118.8251
118.8251	DCA_int_08 - phones	L	118.8551
118.8551	DCA_int_08 - phones	sp	121.2879
119.5493	DCA_se1_ag1_m_04 - phones	sil	119.5793
119.5793	DCA_se1_ag1_m_04 - phones	F	119.7593
119.5793	DCA_se1_ag1_m_04 - words	four	120.0693
119.7593	DCA_se1_ag1_m_04 - phones	AO1	119.9593
119.9593	DCA_se1_ag1_m_04 - phones	R	120.0693
121.2879	DCA_int_08 - phones	HH	121.3679
121.2879	DCA_int_08 - words	what	121.4679
121.3679	DCA_int_08 - phones	W	121.4079
121.4079	DCA_int_08 - phones	AH1	121.4379
121.4379	DCA_int_08 - phones	T	121.4679
121.4679	DCA_int_08 - phones	D	121.4979
121.4679	DCA_int_08 - words	do	121.5579
121.4979	DCA_int_08 - phones	UW1	121.5579
121.5579	DCA_int_08 - phones	Y	121.5879
121.5579	DCA_int_08 - words	you	121.6179
121.5879	DCA_int_08 - phones	UW1	121.6179
121.6179	DCA_int_08 - phones	sp	121.6779
121.6779	DCA_int_08 - phones	K	121.9279
121.6779	DCA_int_08 - words	call	122.0179
121.9279	DCA_int_08 - phones	AO1	121.9579
121.9579	DCA_int_08 - phones	L	122.0179
122.0179	DCA_int_08 - phones	IH0	122.0479
122.0179	DCA_int_08 - words	it	122.0779
122.0479	DCA_int_08 - phones	T	122.0779
122.0779	DCA_int_08 - phones	sp	122.1079
122.1079	DCA_int_08 - phones	W	122.1779
122.1079	DCA_int_08 - words	when	122.3579
122.1779	DCA_int_08 - phones	IH1	122.2079
122.2079	DCA_int_08 - phones	N	122.3579
122.3579	DCA_int_08 - phones	Y	122.3879
122.3579	DCA_int_08 - words	you	122.4979
122.3879	DCA_int_08 - phones	UW1	122.4979
122.4979	DCA_int_08 - phones	sp	122.8913
122.8913	DCA_int_08 - words	are	122.9413
122.8913	DCA_int_08 - phones	ER0	122.9413
122.9413	DCA_int_08 - phones	P	123.0813
122.9413	DCA_int_08 - words	playing	123.3313
123.0813	DCA_int_08 - phones	L	123.1313
123.1313	DCA_int_08 - phones	EY1	123.2113
123.2113	DCA_int_08 - phones	IH0	123.2413
123.2413	DCA_int_08 - phones	NG	123.3313
123.3313	DCA_int_08 - phones	sp	123.3613
123.3613	DCA_int_08 - phones	B	123.4013
123.3613	DCA_int_08 - words	basketball	124.1013
123.4013	DCA_int_08 - phones	AE1	123.5613
123.5613	DCA_int_08 - phones	S	123.6713
123.6713	DCA_int_08 - phones	K	123.7313
123.7313	DCA_int_08 - phones	AH0	123.7913
123.7913	DCA_int_08 - phones	T	123.8513
123.8513	DCA_int_08 - phones	B	123.8913
123.8913	DCA_int_08 - phones	AO2	124.0113
124.0113	DCA_int_08 - phones	L	124.1013
124.1013	DCA_int_08 - phones	sp	124.1413
124.1413	DCA_int_08 - phones	AH0	124.1713
124.1413	DCA_int_08 - words	and	124.2413
124.1713	DCA_int_08 - phones	N	124.2413
124.2413	DCA_int_08 - phones	Y	124.2913
124.2413	DCA_int_08 - words	you	124.3213
124.2913	DCA_int_08 - phones	UW1	124.3213
124.3213	DCA_int_08 - phones	T	124.4213
124.3213	DCA_int_08 - words	try	124.5913
124.4213	DCA_int_08 - phones	R	124.4713
124.4713	DCA_int_08 - phones	AY1	124.5913
124.5913	DCA_int_08 - phones	sp	124.6213
124.6213	DCA_int_08 - phones	T	124.6513
124.6213	DCA_int_08 - words	to	124.7113
124.6513	DCA_int_08 - phones	AH0	124.7113
125.2042	DCA_int_08 - phones	SH	125.4942
125.2042	DCA_int_08 - words	shoot	125.6842
125.4942	DCA_int_08 - phones	UW1	125.6342
125.6342	DCA_int_08 - phones	T	125.6842
125.6842	DCA_int_08 - phones	IH0	125.7742
125.6842	DCA_int_08 - words	in	125.8742
125.7742	DCA_int_08 - phones	N	125.8742
125.8742	DCA_int_08 - phones	DH	125.9042
125.8742	DCA_int_08 - words	the	126.0042
125.9042	DCA_int_08 - phones	AH1	126.0042
126.0042	DCA_int_08 - phones	sp	126.0942
126.2254	DCA_int_08 - phones	W	126.2954
126.2254	DCA_int_08 - words	wh-	126.2954
126.2954	DCA_int_08 - phones	sp	126.4554
127.3538	DCA_se1_ag1_m_04 - phones	sil	127.4038
127.4038	DCA_se1_ag1_m_04 - phones	B	127.5438
127.4038	DCA_se1_ag1_m_04 - words	basket	128.0138
127.5438	DCA_se1_ag1_m_04 - phones	AE1	127.7138
127.7138	DCA_se1_ag1_m_04 - phones	S	127.8238
127.8238	DCA_se1_ag1_m_04 - phones	K	127.9038
127.9038	DCA_se1_ag1_m_04 - phones	AH0	127.9738
127.9738	DCA_se1_ag1_m_04 - phones	T	128.0138
128.1045	DCA_int_08 - phones	IH1	128.2045
128.1045	DCA_int_08 - words	in	128.2645
128.2045	DCA_int_08 - phones	N	128.2645
128.2645	DCA_int_08 - phones	DH	128.2945
128.2645	DCA_int_08 - words	the	128.3245
128.2945	DCA_int_08 - phones	AH0	128.3245
128.3245	DCA_int_08 - phones	sp	128.3545
128.3545	DCA_int_08 - phones	B	128.4245
128.3545	DCA_int_08 - words	basket	128.9645
128.4245	DCA_int_08 - phones	AE1	128.5745
128.5745	DCA_int_08 - phones	S	128.7345
128.7345	DCA_int_08 - phones	K	128.8245
128.8245	DCA_int_08 - phones	AH0	128.8545
128.8545	DCA_int_08 - phones	T	128.9645
129.4381	DCA_int_08 - phones	G	129.5081
129.4381	DCA_int_08 - words	good	129.7981
129.5081	DCA_int_08 - phones	UH1	129.7581
129.7581	DCA_int_08 - phones	D	129.7981
129.7981	DCA_int_08 - phones	sp	130.3354
130.3354	DCA_int_08 - phones	AH1	130.5554
130.3354	DCA_int_08 - words	um	130.6754
130.5554	DCA_int_08 - phones	M	130.6754
130.6458	DCA_se1_ag1_m_04 - phones	sil	130.6858
130.6754	DCA_int_08 - phones	sp	132.5964
130.6858	DCA_se1_ag1_m_04 - phones	spn	131.1158
130.6858	DCA_se1_ag1_m_04 - words	<unk>	131.1158
132.5964	DCA_int_08 - phones	W	132.6264
132.5964	DCA_int_08 - words	what	132.6964
132.6264	DCA_int_08 - phones	AH1	132.6664
132.6664	DCA_int_08 - phones	T	132.6964
132.6964	DCA_int_08 - phones	D	132.7264
132.6964	DCA_int_08 - words	do	132.7564
132.7264	DCA_int_08 - phones	UW1	132.7564
132.7564	DCA_int_08 - phones	sp	132.8464
132.8464	DCA_int_08 - phones	Y	132.8764
132.8464	DCA_int_08 - words	you	132.9064
132.8764	DCA_int_08 - phones	UW1	132.9064
132.9064	DCA_int_08 - phones	D	132.9364
132.9064	DCA_int_08 - words	do	132.9664
132.9364	DCA_int_08 - phones	UW1	132.9664
132.9664	DCA_int_08 - phones	Y	133.0164
132.9664	DCA_int_08 - words	you	133.0464
133.0164	DCA_int_08 - phones	UW1	133.0464
133.0464	DCA_int_08 - phones	EH1	133.0764
133.0464	DCA_int_08 - words	ever	133.1464
133.0764	DCA_int_08 - phones	V	133.1064
133.1064	DCA_int_08 - phones	ER0	133.1464
133.1464	DCA_int_08 - phones	P	133.2764
133.1464	DCA_int_08 - words	play	133.4064
133.2764	DCA_int_08 - phones	L	133.3164
133.3164	DCA_int_08 - phones	EY1	133.4064
133.4064	DCA_int_08 - phones	sp	133.4864
133.4864	DCA_int_08 - phones	HH	133.5464
133.4864	DCA_int_08 - words	hide	133.6264
133.5464	DCA_int_08 - phones	AY1	133.5964
133.5964	DCA_int_08 - phones	D	133.6264
133.6264	DCA_int_08 - phones	AH0	133.6764
133.6264	DCA_int_08 - words	and	133.7064
133.6764	DCA_int_08 - phones	N	133.7064
133.7064	DCA_int_08 - phones	G	133.8264
133.7064	DCA_int_08 - words	go	133.8864
133.8264	DCA_int_08 - phones	OW1	133.8864
133.8864	DCA_int_08 - phones	S	134.0464
133.8864	DCA_int_08 - words	seek	134.1064
134.0464	DCA_int_08 - phones	IY1	134.0764
134.0764	DCA_int_08 - phones	K	134.1064
134.1064	DCA_int_08 - phones	sp	136.1603
134.7340	DCA_se1_ag1_m_04 - phones	sil	134.7740
134.7740	DCA_se1_ag1_m_04 - phones	S	134.9040
134.7740	DCA_se1_ag1_m_04 - words	sometimes	135.6940
134.9040	DCA_se1_ag1_m_04 - phones	AH1	134.9640
134.9640	DCA_se1_ag1_m_04 - phones	M	135.0740
135.0740	DCA_se1_ag1_m_04 - phones	T	135.1740
135.1740	DCA_se1_ag1_m_04 - phones	AY2	135.4240
135.4240	DCA_se1_ag1_m_04 - phones	M	135.4640
135.4640	DCA_se1_ag1_m_04 - phones	Z	135.6940
136.1603	DCA_int_08 - phones	W	136.1903
136.1603	DCA_int_08 - words	what	136.2503
136.1903	DCA_int_08 - phones	AH1	136.2203
136.2203	DCA_int_08 - phones	T	136.2503
136.2503	DCA_int_08 - phones	D	136.3003
136.2503	DCA_int_08 - words	do	136.3303
136.3003	DCA_int_08 - phones	UW1	136.3303
136.3303	DCA_int_08 - phones	Y	136.3703
136.3303	DCA_int_08 - words	you	136.4003
136.3703	DCA_int_08 - phones	UW1	136.4003
136.4003	DCA_int_08 - phones	sp	136.4503
136.4503	DCA_int_08 - phones	K	136.6003
136.4503	DCA_int_08 - words	call	136.7503
136.6003	DCA_int_08 - phones	AO1	136.6803
136.6803	DCA_int_08 - phones	L	136.7503
136.7503	DCA_int_08 - phones	IH0	136.7803
136.7503	DCA_int_08 - words	it	136.8403
136.7803	DCA_int_08 - phones	T	136.8403
136.8403	DCA_int_08 - phones	W	136.9003
136.8403	DCA_int_08 - words	when	136.9703
136.9003	DCA_int_08 - phones	EH1	136.9303
136.9303	DCA_int_08 - phones	N	136.9703
136.9703	DCA_int_08 - phones	DH	137.0303
136.9703	DCA_int_08 - words	the	137.0703
137.0303	DCA_int_08 - phones	AH0	137.0703
137.0703	DCA_int_08 - phones	sp	137.1503
137.1503	DCA_int_08 - phones	P	137.2003
137.1503	DCA_int_08 - words	person	137.4903
137.2003	DCA_int_08 - phones	ER1	137.3103
137.3103	DCA_int_08 - phones	S	137.4203
137.4203	DCA_int_08 - phones	AH0	137.4503
137.4503	DCA_int_08 - phones	N	137.4903
137.4903	DCA_int_08 - phones	sp	137.5303
137.5303	DCA_int_08 - phones	R	137.6303
137.5303	DCA_int_08 - words	runs	137.8703
137.6303	DCA_int_08 - phones	AH1	137.6903
137.6903	DCA_int_08 - phones	N	137.7303
137.7303	DCA_int_08 - phones	Z	137.8703
137.8703	DCA_int_08 - phones	sp	137.9003
137.9003	DCA_int_08 - phones	IH0	137.9803
137.9003	DCA_int_08 - words	in	138.3003
137.9803	DCA_int_08 - phones	N	138.3003
138.3003	DCA_int_08 - phones	sp	138.3503
139.9880	DCA_se1_ag1_m_04 - phones	sil	140.0280
140.0280	DCA_se1_ag1_m_04 - phones	M	140.1080
140.0280	DCA_se1_ag1_m_04 - words	ma'am	140.2780
140.1080	DCA_se1_ag1_m_04 - phones	AE1	140.2380
140.2380	DCA_se1_ag1_m_04 - phones	M	140.2780
140.2780	DCA_se1_ag1_m_04 - phones	sp	146.8766
140.3097	DCA_int_08 - phones	W	140.4297
140.3097	DCA_int_08 - words	when	140.5097
140.4297	DCA_int_08 - phones	IH1	140.4697
140.4697	DCA_int_08 - phones	N	140.5097
140.5097	DCA_int_08 - phones	Y	140.5497
140.5097	DCA_int_08 - words	you're	140.6097
140.5497	DCA_int_08 - phones	UH1	140.5797
140.5797	DCA_int_08 - phones	R	140.6097
140.6097	DCA_int_08 - phones	P	140.7097
140.6097	DCA_int_08 - words	playing	140.9097
140.7097	DCA_int_08 - phones	L	140.7497
140.7497	DCA_int_08 - phones	EY1	140.8297
140.8297	DCA_int_08 - phones	IH0	140.8597
140.8597	DCA_int_08 - phones	NG	140.9097
140.9097	DCA_int_08 - phones	HH	141.0397
140.9097	DCA_int_08 - words	hide	141.1297
141.0397	DCA_int_08 - phones	AY1	141.0997
141.0997	DCA_int_08 - phones	D	141.1297
141.1297	DCA_int_08 - phones	AH0	141.1697
141.1297	DCA_int_08 - words	and	141.1997
141.1697	DCA_int_08 - phones	N	141.1997
141.1997	DCA_int_08 - phones	G	141.2597
141.1997	DCA_int_08 - words	go	141.3397
141.2597	DCA_int_08 - phones	OW1	141.3397
141.3397	DCA_int_08 - phones	S	141.5597
141.3397	DCA_int_08 - words	seek	141.6697
141.5597	DCA_int_08 - phones	IY1	141.6397
141.6397	DCA_int_08 - phones	K	141.6697
141.6697	DCA_int_08 - phones	sp	141.7897
141.7897	DCA_int_08 - phones	HH	141.8297
141.7897	DCA_int_08 - words	what	141.9197
141.8297	DCA_int_08 - phones	W	141.8597
141.8597	DCA_int_08 - phones	AH1	141.8897
141.8897	DCA_int_08 - phones	T	141.9197
141.9197	DCA_int_08 - phones	D	141.9497
141.9197	DCA_int_08 - words	do	141.9997
141.9497	DCA_int_08 - phones	UW1	141.9997
141.9997	DCA_int_08 - phones	sp	142.0297
142.0297	DCA_int_08 - phones	Y	142.0597
142.0297	DCA_int_08 - words	you	142.0897
142.0597	DCA_int_08 - phones	UW1	142.0897
142.0897	DCA_int_08 - phones	sp	142.1297
142.1297	DCA_int_08 - phones	K	142.2597
142.1297	DCA_int_08 - words	call	142.4097
142.2597	DCA_int_08 - phones	AO1	142.3097
142.3097	DCA_int_08 - phones	L	142.4097
142.4097	DCA_int_08 - phones	IH0	142.4397
142.4097	DCA_int_08 - words	it	142.4697
142.4397	DCA_int_08 - phones	T	142.4697
142.4697	DCA_int_08 - phones	sp	142.4997
142.4997	DCA_int_08 - phones	W	142.5797
142.4997	DCA_int_08 - words	when	142.6597
142.5797	DCA_int_08 - phones	IH1	142.6297
142.6297	DCA_int_08 - phones	N	142.6597
142.6597	DCA_int_08 - phones	sp	142.7097
142.7097	DCA_int_08 - phones	Y	142.7397
142.7097	DCA_int_08 - words	you	142.7697
142.7397	DCA_int_08 - phones	UW1	142.7697
142.7697	DCA_int_08 - phones	sp	142.8197
142.8197	DCA_int_08 - phones	T	142.9197
142.8197	DCA_int_08 - words	try	143.0897
142.9197	DCA_int_08 - phones	R	142.9797
142.9797	DCA_int_08 - phones	AY1	143.0897
143.0897	DCA_int_08 - phones	sp	143.1297
143.1297	DCA_int_08 - phones	T	143.1997
143.1297	DCA_int_08 - words	to	143.2297
143.1997	DCA_int_08 - phones	AH0	143.2297
143.2297	DCA_int_08 - phones	sp	143.2597
143.6099	DCA_int_08 - phones	R	143.7499
143.6099	DCA_int_08 - words	run	143.8899
143.7499	DCA_int_08 - phones	AH1	143.8299
143.8299	DCA_int_08 - phones	N	143.8899
143.8899	DCA_int_08 - phones	IH1	144.0699
143.8899	DCA_int_08 - words	in	144.1099
144.0699	DCA_int_08 - phones	N	144.1099
144.1099	DCA_int_08 - phones	AH0	144.1599
144.1099	DCA_int_08 - words	and	144.2099
144.1599	DCA_int_08 - phones	N	144.2099
144.2099	DCA_int_08 - phones	DH	144.2799
144.2099	DCA_int_08 - words	they	144.3399
144.2799	DCA_int_08 - phones	EY1	144.3399
144.3399	DCA_int_08 - phones	D	144.4099
144.3399	DCA_int_08 - words	don't	144.5199
144.4099	DCA_int_08 - phones	OW1	144.4499
144.4499	DCA_int_08 - phones	N	144.4799
144.4799	DCA_int_08 - phones	T	144.5199
144.7196	DCA_int_08 - phones	sil	144.7496
144.7496	DCA_int_08 - phones	DH	144.8296
144.7496	DCA_int_08 - words	they	144.9096
144.8296	DCA_int_08 - phones	EY1	144.9096
144.9096	DCA_int_08 - phones	sp	144.9396
144.9396	DCA_int_08 - phones	W	145.0096
144.9396	DCA_int_08 - words	won't	145.0996
145.0096	DCA_int_08 - phones	OW1	145.0396
145.0396	DCA_int_08 - phones	N	145.0696
145.0696	DCA_int_08 - phones	T	145.0996
145.0996	DCA_int_08 - phones	K	145.2596
145.0996	DCA_int_08 - words	catch	145.5396
145.2596	DCA_int_08 - phones	AE1	145.3396
145.3396	DCA_int_08 - phones	CH	145.5396
145.5396	DCA_int_08 - phones	Y	145.5696
145.5396	DCA_int_08 - words	you	145.6196
145.5696	DCA_int_08 - phones	UW1	145.6196
145.6196	DCA_int_08 - phones	sp	145.6496
145.6496	DCA_int_08 - phones	HH	145.6796
145.6496	DCA_int_08 - words	what	145.7696
145.6796	DCA_int_08 - phones	W	145.7096
145.7096	DCA_int_08 - phones	AH1	145.7396
145.7396	DCA_int_08 - phones	T	145.7696
145.7696	DCA_int_08 - phones	D	145.7996
145.7696	DCA_int_08 - words	do	145.8296
145.7996	DCA_int_08 - phones	UW1	145.8296
145.8296	DCA_int_08 - phones	Y	145.8596
145.8296	DCA_int_08 - words	you	145.8896
145.8596	DCA_int_08 - phones	UW1	145.8896
145.8896	DCA_int_08 - phones	sp	145.9196
145.9196	DCA_int_08 - phones	K	146.0196
145.9196	DCA_int_08 - words	call	146.1596
146.0196	DCA_int_08 - phones	AO1	146.0596
146.0596	DCA_int_08 - phones	L	146.1596
146.1596	DCA_int_08 - phones	sp	146.1996
146.1996	DCA_int_08 - phones	DH	146.2296
146.1996	DCA_int_08 - words	that	146.2896
146.2296	DCA_int_08 - phones	AH0	146.2596
146.2596	DCA_int_08 - phones	T	146.2896
146.2896	DCA_int_08 - phones	sp	148.9900
146.8766	DCA_se1_ag1_m_04 - words	i	146.9566
146.8766	DCA_se1_ag1_m_04 - phones	AY1	146.9566
146.9566	DCA_se1_ag1_m_04 - phones	sp	146.9866
146.9866	DCA_se1_ag1_m_04 - phones	D	147.0666
146.9866	DCA_se1_ag1_m_04 - words	don't	147.2166
147.0666	DCA_se1_ag1_m_04 - phones	OW1	147.1366
147.1366	DCA_se1_ag1_m_04 - phones	N	147.2166
147.2166	DCA_se1_ag1_m_04 - phones	N	147.2566
147.2166	DCA_se1_ag1_m_04 - words	know	147.3666
147.2566	DCA_se1_ag1_m_04 - phones	OW1	147.3666
147.3666	DCA_se1_ag1_m_04 - phones	DH	147.4366
147.3666	DCA_se1_ag1_m_04 - words	that	147.6866
147.4366	DCA_se1_ag1_m_04 - phones	AE1	147.5566
147.5566	DCA_se1_ag1_m_04 - phones	T	147.6866
148.9900	DCA_int_08 - phones	OW2	149.0200
148.9900	DCA_int_08 - words	okay	149.3200
149.0200	DCA_int_08 - phones	K	149.1000
149.1000	DCA_int_08 - phones	EY1	149.3200
149.3200	DCA_int_08 - phones	sp	149.5400
150.7989	DCA_se1_ag1_m_04 - phones	sil	151.1389
151.1389	DCA_se1_ag1_m_04 - words	<unk>	151.6089
151.1389	DCA_se1_ag1_m_04 - phones	spn	151.6089
151.6089	DCA_se1_ag1_m_04 - phones	sp	152.3124
152.3124	DCA_se1_ag1_m_04 - words	<unk>	153.0324
152.3124	DCA_se1_ag1_m_04 - phones	spn	153.0324
152.5428	DCA_int_08 - phones	D	152.6128
152.5428	DCA_int_08 - words	do	152.7328
152.6128	DCA_int_08 - phones	UW1	152.7328
152.7328	DCA_int_08 - phones	Y	152.7628
152.7328	DCA_int_08 - words	you	152.8028
152.7628	DCA_int_08 - phones	UW1	152.8028
152.8028	DCA_int_08 - phones	P	152.8528
152.8028	DCA_int_08 - words	play	153.0528
152.8528	DCA_int_08 - phones	L	152.9328
152.9328	DCA_int_08 - phones	EY1	153.0528
153.0324	DCA_se1_ag1_m_04 - phones	sp	154.4593
153.0528	DCA_int_08 - phones	B	153.1528
153.0528	DCA_int_08 - words	baseball	153.6928
153.1528	DCA_int_08 - phones	EY1	153.3028
153.3028	DCA_int_08 - phones	S	153.4228
153.4228	DCA_int_08 - phones	B	153.4728
153.4728	DCA_int_08 - phones	AO1	153.6128
153.6128	DCA_int_08 - phones	L	153.6928
153.6928	DCA_int_08 - phones	sp	153.7528
153.7528	DCA_int_08 - phones	T	153.8328
153.7528	DCA_int_08 - words	too	154.0728
153.8328	DCA_int_08 - phones	UW1	154.0728
154.0728	DCA_int_08 - phones	sp	155.8078
154.4593	DCA_se1_ag1_m_04 - phones	Y	154.5293
154.4593	DCA_se1_ag1_m_04 - words	yes	154.6793
154.5293	DCA_se1_ag1_m_04 - phones	EH1	154.5893
154.5893	DCA_se1_ag1_m_04 - phones	S	154.6793
154.6793	DCA_se1_ag1_m_04 - phones	M	154.7893
154.6793	DCA_se1_ag1_m_04 - words	ma'am	154.9393
154.7893	DCA_se1_ag1_m_04 - phones	AE1	154.9093
154.9093	DCA_se1_ag1_m_04 - phones	M	154.9393
154.9393	DCA_se1_ag1_m_04 - phones	IH1	154.9893
154.9393	DCA_se1_ag1_m_04 - words	in	155.0393
154.9893	DCA_se1_ag1_m_04 - phones	N	155.0393
155.0393	DCA_se1_ag1_m_04 - phones	DH	155.0793
155.0393	DCA_se1_ag1_m_04 - words	the	155.1393
155.0793	DCA_se1_ag1_m_04 - phones	AH0	155.1393
155.1393	DCA_se1_ag1_m_04 - phones	S	155.2293
155.1393	DCA_se1_ag1_m_04 - words	summer	155.4893
155.2293	DCA_se1_ag1_m_04 - phones	AH1	155.3593
155.3593	DCA_se1_ag1_m_04 - phones	M	155.4593
155.4593	DCA_se1_ag1_m_04 - phones	ER0	155.4893
155.4893	DCA_se1_ag1_m_04 - phones	sp	155.5393
155.8078	DCA_int_08 - phones	HH	155.8578
155.8078	DCA_int_08 - words	what	155.9678
155.8578	DCA_int_08 - phones	W	155.8978
155.8978	DCA_int_08 - phones	AH1	155.9378
155.9378	DCA_int_08 - phones	T	155.9678
155.9678	DCA_int_08 - phones	D	155.9978
155.9678	DCA_int_08 - words	do	156.0278
155.9978	DCA_int_08 - phones	UW1	156.0278
156.0278	DCA_int_08 - phones	Y	156.0878
156.0278	DCA_int_08 - words	you	156.1578
156.0878	DCA_int_08 - phones	UW1	156.1578
156.1578	DCA_int_08 - phones	K	156.2778
156.1578	DCA_int_08 - words	call	156.4778
156.2778	DCA_int_08 - phones	AO1	156.4078
156.4078	DCA_int_08 - phones	L	156.4778
156.4778	DCA_int_08 - phones	DH	156.5478
156.4778	DCA_int_08 - words	those	156.6878
156.5478	DCA_int_08 - phones	OW1	156.6278
156.6278	DCA_int_08 - phones	Z	156.6878
156.6878	DCA_int_08 - phones	DH	156.7778
156.6878	DCA_int_08 - words	the	156.8278
156.7778	DCA_int_08 - phones	AH0	156.8278
156.8278	DCA_int_08 - phones	DH	156.8578
156.8278	DCA_int_08 - words	the	156.8878
156.8578	DCA_int_08 - phones	AH0	156.8878
156.8878	DCA_int_08 - phones	sp	157.4778
157.4778	DCA_int_08 - phones	B	157.5078
157.4778	DCA_int_08 - words	bases	157.9078
157.5078	DCA_int_08 - phones	EY1	157.6278
157.6278	DCA_int_08 - phones	S	157.7678
157.7678	DCA_int_08 - phones	IY0	157.8078
157.8078	DCA_int_08 - phones	Z	157.9078
157.9078	DCA_int_08 - phones	W	157.9478
157.9078	DCA_int_08 - words	when	158.0578
157.9478	DCA_int_08 - phones	IH1	157.9878
157.9878	DCA_int_08 - phones	N	158.0578
158.0578	DCA_int_08 - phones	Y	158.1078
158.0578	DCA_int_08 - words	you	158.1778
158.1078	DCA_int_08 - phones	UW1	158.1778
158.1778	DCA_int_08 - phones	R	158.3178
158.1778	DCA_int_08 - words	run	158.4278
158.3178	DCA_int_08 - phones	AH1	158.3678
158.3678	DCA_int_08 - phones	N	158.4278
158.4278	DCA_int_08 - phones	IH1	158.5378
158.4278	DCA_int_08 - words	in	158.6378
158.5378	DCA_int_08 - phones	N	158.6378
158.6378	DCA_int_08 - phones	T	158.6878
158.6378	DCA_int_08 - words	to	158.7678
158.6878	DCA_int_08 - phones	IH0	158.7678
158.7678	DCA_int_08 - phones	DH	158.8078
158.7678	DCA_int_08 - words	the	158.9878
158.8078	DCA_int_08 - phones	AH1	158.9878
158.9878	DCA_int_08 - phones	sp	159.2278
159.7505	DCA_int_08 - phones	F	159.8005
159.7505	DCA_int_08 - words	first	160.0305
159.8005	DCA_int_08 - phones	ER1	159.9305
159.9305	DCA_int_08 - phones	S	160.0005
160.0005	DCA_int_08 - phones	T	160.0305
160.0305	DCA_int_08 - phones	S	160.0905
160.0305	DCA_int_08 - words	second	160.3705
160.0905	DCA_int_08 - phones	EH1	160.1705
160.1705	DCA_int_08 - phones	K	160.2405
160.2405	DCA_int_08 - phones	AH0	160.2805
160.2805	DCA_int_08 - phones	N	160.3105
160.3105	DCA_int_08 - phones	D	160.3705
160.3705	DCA_int_08 - phones	sp	160.4005
160.4005	DCA_int_08 - phones	TH	160.4905
160.4005	DCA_int_08 - words	third	160.6805
160.4905	DCA_int_08 - phones	ER1	160.6505
160.6505	DCA_int_08 - phones	D	160.6805
160.6805	DCA_int_08 - phones	AH0	160.7205
160.6805	DCA_int_08 - words	and	160.7905
160.7205	DCA_int_08 - phones	N	160.7905
160.7905	DCA_int_08 - phones	DH	160.8305
160.7905	DCA_int_08 - words	then	160.9205
160.8305	DCA_int_08 - phones	EH1	160.8605
160.8605	DCA_int_08 - phones	N	160.9205
160.9205	DCA_int_08 - phones	sp	161.0305
161.0305	DCA_int_08 - phones	W	161.1605
161.0305	DCA_int_08 - words	what	161.2905
161.1605	DCA_int_08 - phones	AH1	161.2105
161.2105	DCA_int_08 - phones	T	161.2905
161.2695	DCA_se1_ag1_m_04 - phones	HH	161.4295
161.2695	DCA_se1_ag1_m_04 - words	home	161.7695
161.2905	DCA_int_08 - phones	sp	161.3205
161.4295	DCA_se1_ag1_m_04 - phones	OW1	161.6295
161.6295	DCA_se1_ag1_m_04 - phones	M	161.7695
161.7695	DCA_se1_ag1_m_04 - phones	sp	166.1496
161.8477	DCA_int_08 - phones	HH	161.9377
161.8477	DCA_int_08 - words	home	162.1677
161.9377	DCA_int_08 - phones	OW1	162.1277
162.1277	DCA_int_08 - phones	M	162.1677
162.1677	DCA_int_08 - phones	sp	162.3677
162.3677	DCA_int_08 - phones	G	162.4077
162.3677	DCA_int_08 - words	good	163.0077
162.4077	DCA_int_08 - phones	IH0	162.8877
162.8877	DCA_int_08 - phones	D	163.0077
164.1465	DCA_int_08 - phones	sil	164.2265
164.2265	DCA_int_08 - phones	D	164.2865
164.2265	DCA_int_08 - words	do	164.3165
164.2865	DCA_int_08 - phones	UW1	164.3165
164.3165	DCA_int_08 - phones	Y	164.3965
164.3165	DCA_int_08 - words	you	164.4265
164.3965	DCA_int_08 - phones	UW1	164.4265
164.4265	DCA_int_08 - phones	EH1	164.4965
164.4265	DCA_int_08 - words	ever	164.6265
164.4965	DCA_int_08 - phones	V	164.5565
164.5565	DCA_int_08 - phones	ER0	164.6265
164.6265	DCA_int_08 - phones	JH	164.7765
164.6265	DCA_int_08 - words	jump	164.9565
164.7765	DCA_int_08 - phones	AH1	164.8465
164.8465	DCA_int_08 - phones	M	164.9165
164.9165	DCA_int_08 - phones	P	164.9565
164.9565	DCA_int_08 - phones	AH0	165.0665
164.9565	DCA_int_08 - words	a	165.0665
165.0665	DCA_int_08 - phones	R	165.1865
165.0665	DCA_int_08 - words	rope	165.4065
165.1865	DCA_int_08 - phones	OW1	165.3365
165.3365	DCA_int_08 - phones	P	165.4065
165.4065	DCA_int_08 - phones	sp	168.6777
166.1496	DCA_se1_ag1_m_04 - phones	JH	166.2696
166.1496	DCA_se1_ag1_m_04 - words	jump	166.4596
166.2696	DCA_se1_ag1_m_04 - phones	AH1	166.3496
166.3496	DCA_se1_ag1_m_04 - phones	M	166.3896
166.3896	DCA_se1_ag1_m_04 - phones	P	166.4596
166.4596	DCA_se1_ag1_m_04 - phones	R	166.5296
166.4596	DCA_se1_ag1_m_04 - words	rope	166.7296
166.5296	DCA_se1_ag1_m_04 - phones	OW1	166.6896
166.6896	DCA_se1_ag1_m_04 - phones	P	166.7296
166.8323	DCA_se1_ag1_m_04 - phones	N	166.9523
166.8323	DCA_se1_ag1_m_04 - words	no	167.0123
166.9523	DCA_se1_ag1_m_04 - phones	OW1	167.0123
167.0123	DCA_se1_ag1_m_04 - phones	M	167.1123
167.0123	DCA_se1_ag1_m_04 - words	ma'am	167.3523
167.1123	DCA_se1_ag1_m_04 - phones	AE1	167.2523
167.2523	DCA_se1_ag1_m_04 - phones	M	167.3523
167.3523	DCA_se1_ag1_m_04 - phones	M	167.3923
167.3523	DCA_se1_ag1_m_04 - words	my	167.4423
167.3923	DCA_se1_ag1_m_04 - phones	AY1	167.4423
167.4423	DCA_se1_ag1_m_04 - phones	S	167.5823
167.4423	DCA_se1_ag1_m_04 - words	sister	167.8823
167.5823	DCA_se1_ag1_m_04 - phones	IH1	167.6623
167.6623	DCA_se1_ag1_m_04 - phones	S	167.7423
167.7423	DCA_se1_ag1_m_04 - phones	T	167.8123
167.8123	DCA_se1_ag1_m_04 - phones	ER0	167.8823
167.8823	DCA_se1_ag1_m_04 - phones	D	167.9523
167.8823	DCA_se1_ag1_m_04 - words	do	168.1623
167.9523	DCA_se1_ag1_m_04 - phones	UW1	168.1623
168.6777	DCA_int_08 - phones	HH	168.7277
168.6777	DCA_int_08 - words	how	168.7577
168.7277	DCA_int_08 - phones	AW1	168.7577
168.7577	DCA_int_08 - phones	sp	168.8077
168.8077	DCA_int_08 - phones	M	168.8377
168.8077	DCA_int_08 - words	many	168.9377
168.8377	DCA_int_08 - phones	EH1	168.8677
168.8677	DCA_int_08 - phones	N	168.9077
168.9077	DCA_int_08 - phones	IY0	168.9377
168.9377	DCA_int_08 - phones	sp	168.9677
168.9677	DCA_int_08 - phones	S	169.0977
168.9677	DCA_int_08 - words	sisters	169.4877
169.0977	DCA_int_08 - phones	IH1	169.1377
169.1377	DCA_int_08 - phones	S	169.3377
169.3377	DCA_int_08 - phones	T	169.3977
169.3977	DCA_int_08 - phones	ER0	169.4577
169.4577	DCA_int_08 - phones	Z	169.4877
169.4877	DCA_int_08 - phones	sp	169.7577
169.8481	DCA_se1_ag1_m_04 - phones	sil	169.8881
169.8881	DCA_se1_ag1_m_04 - phones	F	170.1281
169.8881	DCA_se1_ag1_m_04 - words	four	170.4381
170.1281	DCA_se1_ag1_m_04 - phones	AO1	170.3181
170.3181	DCA_se1_ag1_m_04 - phones	R	170.4381
170.7060	DCA_int_08 - phones	F	170.7760
170.7060	DCA_int_08 - words	four	170.9160
170.7760	DCA_int_08 - phones	AO1	170.8060
170.8060	DCA_int_08 - phones	R	170.9160
170.9160	DCA_int_08 - phones	sp	171.3560
171.3560	DCA_int_08 - phones	S	171.3960
171.3560	DCA_int_08 - words	sisters	171.6760
171.3960	DCA_int_08 - phones	IH1	171.4260
171.4260	DCA_int_08 - phones	S	171.5060
171.5060	DCA_int_08 - phones	T	171.5660
171.5660	DCA_int_08 - phones	ER0	171.6060
171.6060	DCA_int_08 - phones	Z	171.6760
171.6760	DCA_int_08 - phones	sp	172.0460
173.6425	DCA_int_08 - phones	HH	173.6725
173.6425	DCA_int_08 - words	what	173.8025
173.6725	DCA_int_08 - phones	W	173.7125
173.7125	DCA_int_08 - phones	AH1	173.7725
173.7725	DCA_int_08 - phones	T	173.8025
173.8025	DCA_int_08 - words	are	173.8425
173.8025	DCA_int_08 - phones	ER0	173.8425
173.8425	DCA_int_08 - phones	Y	173.9525
173.8425	DCA_int_08 - words	your	174.0125
173.9525	DCA_int_08 - phones	UH1	173.9825
173.9825	DCA_int_08 - phones	R	174.0125
174.0125	DCA_int_08 - phones	sp	174.1125
174.1125	DCA_int_08 - phones	F	174.1625
174.1125	DCA_int_08 - words	favorite	174.5025
174.1625	DCA_int_08 - phones	EY1	174.3025
174.3025	DCA_int_08 - phones	V	174.3725
174.3725	DCA_int_08 - phones	R	174.4125
174.4125	DCA_int_08 - phones	AH0	174.4725
174.4725	DCA_int_08 - phones	T	174.5025
174.5025	DCA_int_08 - phones	sp	174.5525
174.5525	DCA_int_08 - phones	T	174.6025
174.5525	DCA_int_08 - words	television	174.9725
174.6025	DCA_int_08 - phones	EH1	174.7025
174.7025	DCA_int_08 - phones	L	174.7725
174.7725	DCA_int_08 - phones	AH0	174.8025
174.8025	DCA_int_08 - phones	V	174.8525
174.8525	DCA_int_08 - phones	IH2	174.8825
174.8825	DCA_int_08 - phones	ZH	174.9125
174.9125	DCA_int_08 - phones	AH0	174.9425
174.9425	DCA_int_08 - phones	N	174.9725
174.9725	DCA_int_08 - phones	sp	175.2025
175.2025	DCA_int_08 - phones	P	175.3125
175.2025	DCA_int_08 - words	programs	176.0825
175.3125	DCA_int_08 - phones	R	175.3725
175.3725	DCA_int_08 - phones	OW1	175.4425
175.4425	DCA_int_08 - phones	G	175.5725
175.5725	DCA_int_08 - phones	R	175.6125
175.6125	DCA_int_08 - phones	AE2	175.6425
175.6425	DCA_int_08 - phones	M	175.6725
[truncated: 21,369 more rows]
