# Supplementary material for: Considering Performance in the Automated and Manual Coding of Sociolinguistic Variables: Lessons From Variable (ING)
Source: Front Artif Intell. 2021 Apr 29;4:648543. doi: 10.3389/frai.2021.648543 (PMC8117961; doi:10.3389/frai.2021.648543)
Supplement: Supplementary file 4 [file Data_Sheet_4.ZIP › CORAAL_Aligned_as_Tables/DCA_se3_ag2_f_01_1_txout.txt]

tmin	tier	text	tmax
0.5003	DCA_int_03 - words	rdx	0.7503
0.5003	DCA_int_03 - phones	TN	0.7503
0.7503	DCA_int_03 - phones	sp	0.7803
0.7803	DCA_int_03 - phones	W	0.8203
0.7803	DCA_int_03 - words	what	0.9103
0.8203	DCA_int_03 - phones	AH1	0.8703
0.8703	DCA_int_03 - phones	T	0.9103
0.9103	DCA_int_03 - phones	K	1.0203
0.9103	DCA_int_03 - words	kind	1.1803
1.0203	DCA_int_03 - phones	AY1	1.0803
1.0803	DCA_int_03 - phones	N	1.1303
1.1303	DCA_int_03 - phones	D	1.1803
1.1803	DCA_int_03 - phones	AH0	1.2103
1.1803	DCA_int_03 - words	of	1.2403
1.2103	DCA_int_03 - phones	V	1.2403
1.2403	DCA_int_03 - phones	sp	1.4803
1.4803	DCA_int_03 - phones	G	1.5603
1.4803	DCA_int_03 - words	games	1.8103
1.5603	DCA_int_03 - phones	EY1	1.6603
1.6603	DCA_int_03 - phones	M	1.7303
1.7303	DCA_int_03 - phones	Z	1.8103
1.8103	DCA_int_03 - phones	sp	1.8403
1.8403	DCA_int_03 - phones	D	1.8703
1.8403	DCA_int_03 - words	did	1.9403
1.8703	DCA_int_03 - phones	IH0	1.9103
1.9103	DCA_int_03 - phones	D	1.9403
1.9403	DCA_int_03 - phones	Y	2.0103
1.9403	DCA_int_03 - words	you	2.0403
2.0103	DCA_int_03 - phones	UW1	2.0403
2.0403	DCA_int_03 - phones	sp	2.0803
2.0803	DCA_int_03 - phones	P	2.1803
2.0803	DCA_int_03 - words	play	2.3303
2.1803	DCA_int_03 - phones	L	2.2503
2.2503	DCA_int_03 - phones	EY1	2.3303
2.3303	DCA_int_03 - phones	sp	2.3703
2.3703	DCA_int_03 - phones	W	2.4103
2.3703	DCA_int_03 - words	when	2.4703
2.4103	DCA_int_03 - phones	EH1	2.4403
2.4403	DCA_int_03 - phones	N	2.4703
2.4703	DCA_int_03 - phones	Y	2.5003
2.4703	DCA_int_03 - words	you	2.5303
2.5003	DCA_int_03 - phones	UW1	2.5303
2.5303	DCA_int_03 - phones	sp	2.5603
2.5603	DCA_int_03 - phones	W	2.6003
2.5603	DCA_int_03 - words	were	2.6303
2.6003	DCA_int_03 - phones	ER0	2.6303
2.6303	DCA_int_03 - phones	sp	2.6603
2.6603	DCA_int_03 - phones	AH0	2.7003
2.6603	DCA_int_03 - words	a	2.7003
2.7003	DCA_int_03 - phones	sp	2.7303
2.7303	DCA_int_03 - phones	CH	2.8703
2.7303	DCA_int_03 - words	child	3.0103
2.8703	DCA_int_03 - phones	AY1	2.9103
2.9103	DCA_int_03 - phones	L	2.9403
2.9403	DCA_int_03 - phones	D	3.0103
3.0103	DCA_int_03 - phones	sp	3.1403
3.6538	DCA_se3_ag2_f_01 - phones	HH	3.8238
3.6538	DCA_se3_ag2_f_01 - words	hopscotch	4.6938
3.8238	DCA_se3_ag2_f_01 - phones	AA1	3.9138
3.9138	DCA_se3_ag2_f_01 - phones	P	4.0338
4.0338	DCA_se3_ag2_f_01 - phones	S	4.1038
4.1038	DCA_se3_ag2_f_01 - phones	K	4.1738
4.1738	DCA_se3_ag2_f_01 - phones	AA2	4.3838
4.3838	DCA_se3_ag2_f_01 - phones	CH	4.6938
5.0637	DCA_se3_ag2_f_01 - phones	B	5.1337
5.0637	DCA_se3_ag2_f_01 - words	baseball	5.8737
5.1337	DCA_se3_ag2_f_01 - phones	EY1	5.2737
5.2737	DCA_se3_ag2_f_01 - phones	S	5.4137
5.4137	DCA_se3_ag2_f_01 - phones	B	5.4737
5.4737	DCA_se3_ag2_f_01 - phones	AO1	5.7237
5.7237	DCA_se3_ag2_f_01 - phones	L	5.8737
8.5933	DCA_se3_ag2_f_01 - phones	sil	8.6433
8.6433	DCA_se3_ag2_f_01 - words	d	8.7233
8.6433	DCA_se3_ag2_f_01 - phones	D	8.7233
8.7233	DCA_se3_ag2_f_01 - phones	sp	8.7533
8.7533	DCA_se3_ag2_f_01 - phones	AH1	9.1933
8.7533	DCA_se3_ag2_f_01 - words	um	9.3933
9.1933	DCA_se3_ag2_f_01 - phones	M	9.3933
9.3933	DCA_se3_ag2_f_01 - phones	sp	9.4833
12.2303	DCA_se3_ag2_f_01 - phones	P	12.3203
12.2303	DCA_se3_ag2_f_01 - words	pick	12.4603
12.3203	DCA_se3_ag2_f_01 - phones	IH1	12.3903
12.3903	DCA_se3_ag2_f_01 - phones	K	12.4603
12.4603	DCA_se3_ag2_f_01 - phones	AH1	12.5003
12.4603	DCA_se3_ag2_f_01 - words	up	12.6003
12.5003	DCA_se3_ag2_f_01 - phones	P	12.6003
12.6003	DCA_se3_ag2_f_01 - phones	S	12.6703
12.6003	DCA_se3_ag2_f_01 - words	sticks	13.1703
12.6703	DCA_se3_ag2_f_01 - phones	T	12.7203
12.7203	DCA_se3_ag2_f_01 - phones	IH1	12.8803
12.8803	DCA_se3_ag2_f_01 - phones	K	13.0203
13.0203	DCA_se3_ag2_f_01 - phones	S	13.1703
13.2600	DCA_int_03 - phones	HH	13.3800
13.2600	DCA_int_03 - words	how	13.4300
13.3800	DCA_int_03 - phones	AW1	13.4300
13.4300	DCA_int_03 - phones	D	13.4600
13.4300	DCA_int_03 - words	do	13.4900
13.4600	DCA_int_03 - phones	UW1	13.4900
13.4900	DCA_int_03 - phones	Y	13.5200
13.4900	DCA_int_03 - words	you	13.5600
13.5200	DCA_int_03 - phones	UW1	13.5600
13.5600	DCA_int_03 - phones	P	13.6500
13.5600	DCA_int_03 - words	play	13.7400
13.6500	DCA_int_03 - phones	L	13.6900
13.6900	DCA_int_03 - phones	EY1	13.7400
13.7400	DCA_int_03 - phones	sp	13.8800
13.8800	DCA_int_03 - phones	P	13.9200
13.8800	DCA_int_03 - words	pick	13.9800
13.9200	DCA_int_03 - phones	IH1	13.9500
13.9500	DCA_int_03 - phones	K	13.9800
13.9800	DCA_int_03 - phones	AH1	14.0100
13.9800	DCA_int_03 - words	up	14.1100
14.0100	DCA_int_03 - phones	P	14.1100
14.1100	DCA_int_03 - phones	S	14.2400
14.1100	DCA_int_03 - words	sticks	14.3900
14.2400	DCA_int_03 - phones	T	14.2700
14.2700	DCA_int_03 - phones	IH1	14.3300
14.3300	DCA_int_03 - phones	K	14.3600
14.3600	DCA_int_03 - phones	S	14.3900
14.3900	DCA_int_03 - phones	sp	14.5500
15.6742	DCA_se3_ag2_f_01 - phones	sil	15.7042
15.7042	DCA_se3_ag2_f_01 - words	<unk>	15.8142
15.7042	DCA_se3_ag2_f_01 - phones	spn	15.8142
18.2195	DCA_se3_ag2_f_01 - phones	sil	18.2595
18.2595	DCA_se3_ag2_f_01 - phones	W	18.2995
18.2595	DCA_se3_ag2_f_01 - words	well	18.4895
18.2995	DCA_se3_ag2_f_01 - phones	EH1	18.4195
18.4195	DCA_se3_ag2_f_01 - phones	L	18.4895
18.4895	DCA_se3_ag2_f_01 - phones	S	18.6195
18.4895	DCA_se3_ag2_f_01 - words	sticks	18.9295
18.6195	DCA_se3_ag2_f_01 - phones	T	18.6795
18.6795	DCA_se3_ag2_f_01 - phones	IH1	18.7595
18.7595	DCA_se3_ag2_f_01 - phones	K	18.8395
18.8395	DCA_se3_ag2_f_01 - phones	S	18.9295
18.9295	DCA_se3_ag2_f_01 - phones	ER0	19.0195
18.9295	DCA_se3_ag2_f_01 - words	are	19.0195
19.0195	DCA_se3_ag2_f_01 - phones	TH	19.0995
19.0195	DCA_se3_ag2_f_01 - words	thrown	19.4095
19.0995	DCA_se3_ag2_f_01 - phones	R	19.1795
19.1795	DCA_se3_ag2_f_01 - phones	OW1	19.3495
19.3495	DCA_se3_ag2_f_01 - phones	N	19.4095
19.4095	DCA_se3_ag2_f_01 - phones	D	19.4895
19.4095	DCA_se3_ag2_f_01 - words	down	19.9795
19.4895	DCA_se3_ag2_f_01 - phones	AW1	19.8195
19.8195	DCA_se3_ag2_f_01 - phones	N	19.9795
20.3485	DCA_se3_ag2_f_01 - phones	sil	20.3785
20.3785	DCA_se3_ag2_f_01 - phones	AO1	20.4885
20.3785	DCA_se3_ag2_f_01 - words	on	20.5585
20.4885	DCA_se3_ag2_f_01 - phones	N	20.5585
20.5585	DCA_se3_ag2_f_01 - phones	DH	20.6085
20.5585	DCA_se3_ag2_f_01 - words	the	20.6685
20.6085	DCA_se3_ag2_f_01 - phones	IY0	20.6685
20.6685	DCA_se3_ag2_f_01 - phones	G	20.7285
20.6685	DCA_se3_ag2_f_01 - words	ground	21.2385
20.7285	DCA_se3_ag2_f_01 - phones	R	20.7785
20.7785	DCA_se3_ag2_f_01 - phones	AW1	21.1185
21.1185	DCA_se3_ag2_f_01 - phones	N	21.1585
21.1585	DCA_se3_ag2_f_01 - phones	D	21.2385
21.5592	DCA_int_03 - phones	M	21.6292
21.5592	DCA_int_03 - words	mm-hm	21.8692
21.6292	DCA_int_03 - phones	HH	21.6692
21.6692	DCA_int_03 - phones	M	21.8692
21.8692	DCA_int_03 - phones	sp	30.5891
23.4693	DCA_se3_ag2_f_01 - phones	IH1	23.6093
23.4693	DCA_se3_ag2_f_01 - words	in	23.6793
23.6093	DCA_se3_ag2_f_01 - phones	N	23.6793
23.6793	DCA_se3_ag2_f_01 - phones	S	23.7793
23.6793	DCA_se3_ag2_f_01 - words	such	23.9893
23.7793	DCA_se3_ag2_f_01 - phones	AH1	23.8693
23.8693	DCA_se3_ag2_f_01 - phones	CH	23.9893
23.9893	DCA_se3_ag2_f_01 - phones	AH0	24.0793
23.9893	DCA_se3_ag2_f_01 - words	a	24.0793
24.0793	DCA_se3_ag2_f_01 - phones	W	24.1993
24.0793	DCA_se3_ag2_f_01 - words	way	24.5593
24.1993	DCA_se3_ag2_f_01 - phones	EY1	24.5593
25.5823	DCA_se3_ag2_f_01 - phones	DH	25.6523
25.5823	DCA_se3_ag2_f_01 - words	that	25.7923
25.6523	DCA_se3_ag2_f_01 - phones	AH0	25.7323
25.7323	DCA_se3_ag2_f_01 - phones	T	25.7923
25.7923	DCA_se3_ag2_f_01 - phones	DH	25.8723
25.7923	DCA_se3_ag2_f_01 - words	they're	26.2123
25.8723	DCA_se3_ag2_f_01 - phones	EH1	26.0123
26.0123	DCA_se3_ag2_f_01 - phones	R	26.2123
26.2123	DCA_se3_ag2_f_01 - phones	sp	26.2523
26.5950	DCA_se3_ag2_f_01 - words	th-	26.7250
26.5950	DCA_se3_ag2_f_01 - phones	TH	26.7250
26.7250	DCA_se3_ag2_f_01 - phones	sp	28.5739
28.5739	DCA_se3_ag2_f_01 - words	uh	29.4839
28.5739	DCA_se3_ag2_f_01 - phones	AH1	29.4839
29.4839	DCA_se3_ag2_f_01 - phones	sp	29.7164
29.7164	DCA_se3_ag2_f_01 - phones	M	29.8064
29.7164	DCA_se3_ag2_f_01 - words	mixed	30.3264
29.8064	DCA_se3_ag2_f_01 - phones	IH1	29.9464
29.9464	DCA_se3_ag2_f_01 - phones	K	30.0264
30.0264	DCA_se3_ag2_f_01 - phones	S	30.1964
30.1964	DCA_se3_ag2_f_01 - phones	T	30.3264
30.5891	DCA_int_03 - phones	M	30.6891
30.5891	DCA_int_03 - words	mm-hm	30.9591
30.6891	DCA_int_03 - phones	HH	30.7991
30.7372	DCA_se3_ag2_f_01 - phones	AO1	30.8372
30.7372	DCA_se3_ag2_f_01 - words	or	30.9272
30.7991	DCA_int_03 - phones	M	30.9591
30.8372	DCA_se3_ag2_f_01 - phones	R	30.9272
30.9272	DCA_se3_ag2_f_01 - phones	JH	31.0372
30.9272	DCA_se3_ag2_f_01 - words	jumbled	31.4772
31.0372	DCA_se3_ag2_f_01 - phones	AH1	31.1372
31.1372	DCA_se3_ag2_f_01 - phones	M	31.2372
31.2372	DCA_se3_ag2_f_01 - phones	B	31.2672
31.2672	DCA_se3_ag2_f_01 - phones	AH0	31.2972
31.2972	DCA_se3_ag2_f_01 - phones	L	31.4272
31.4272	DCA_se3_ag2_f_01 - phones	D	31.4772
31.4772	DCA_se3_ag2_f_01 - phones	sp	31.6072
31.7457	DCA_int_03 - phones	M	31.9157
31.7457	DCA_int_03 - words	mm-hm	32.1357
31.9157	DCA_int_03 - phones	HH	32.0857
32.0857	DCA_int_03 - phones	M	32.1357
32.1357	DCA_int_03 - phones	sp	40.3884
32.3100	DCA_se3_ag2_f_01 - phones	AE1	32.4900
32.3100	DCA_se3_ag2_f_01 - words	and	32.5500
32.4900	DCA_se3_ag2_f_01 - phones	N	32.5500
32.5500	DCA_se3_ag2_f_01 - phones	Y	32.6200
32.5500	DCA_se3_ag2_f_01 - words	you	32.6800
32.6200	DCA_se3_ag2_f_01 - phones	UW1	32.6800
32.6800	DCA_se3_ag2_f_01 - phones	T	32.7800
32.6800	DCA_se3_ag2_f_01 - words	try	33.0500
32.7800	DCA_se3_ag2_f_01 - phones	R	32.8300
32.8300	DCA_se3_ag2_f_01 - phones	AY1	33.0500
33.0500	DCA_se3_ag2_f_01 - phones	T	33.1800
33.0500	DCA_se3_ag2_f_01 - words	to	33.4000
33.1800	DCA_se3_ag2_f_01 - phones	UW1	33.4000
33.4000	DCA_se3_ag2_f_01 - phones	sp	33.4600
34.0320	DCA_se3_ag2_f_01 - phones	P	34.1320
34.0320	DCA_se3_ag2_f_01 - words	pick	34.3120
34.1320	DCA_se3_ag2_f_01 - phones	IH1	34.2220
34.2220	DCA_se3_ag2_f_01 - phones	K	34.3120
34.3120	DCA_se3_ag2_f_01 - phones	AH1	34.3720
34.3120	DCA_se3_ag2_f_01 - words	up	34.4720
34.3720	DCA_se3_ag2_f_01 - phones	P	34.4720
34.4720	DCA_se3_ag2_f_01 - phones	DH	34.5320
34.4720	DCA_se3_ag2_f_01 - words	the	34.6020
34.5320	DCA_se3_ag2_f_01 - phones	AH0	34.6020
34.6020	DCA_se3_ag2_f_01 - phones	S	34.7020
34.6020	DCA_se3_ag2_f_01 - words	stick	35.2320
34.7020	DCA_se3_ag2_f_01 - phones	T	34.7720
34.7720	DCA_se3_ag2_f_01 - phones	IH1	34.9720
34.9720	DCA_se3_ag2_f_01 - phones	K	35.2320
36.8453	DCA_se3_ag2_f_01 - phones	IH1	36.9253
36.8453	DCA_se3_ag2_f_01 - words	in	36.9953
36.9253	DCA_se3_ag2_f_01 - phones	N	36.9953
36.9953	DCA_se3_ag2_f_01 - phones	S	37.0653
36.9953	DCA_se3_ag2_f_01 - words	such	37.2653
37.0653	DCA_se3_ag2_f_01 - phones	AH1	37.1453
37.1453	DCA_se3_ag2_f_01 - phones	CH	37.2653
37.2653	DCA_se3_ag2_f_01 - words	a	37.3353
37.2653	DCA_se3_ag2_f_01 - phones	AH0	37.3353
37.3353	DCA_se3_ag2_f_01 - phones	W	37.4453
37.3353	DCA_se3_ag2_f_01 - words	way	37.5753
37.4453	DCA_se3_ag2_f_01 - phones	EY1	37.5753
37.5753	DCA_se3_ag2_f_01 - phones	DH	37.6253
37.5753	DCA_se3_ag2_f_01 - words	that	37.7553
37.6253	DCA_se3_ag2_f_01 - phones	AH0	37.6653
37.6653	DCA_se3_ag2_f_01 - phones	T	37.7553
37.7553	DCA_se3_ag2_f_01 - phones	Y	37.8253
37.7553	DCA_se3_ag2_f_01 - words	you	37.8753
37.8253	DCA_se3_ag2_f_01 - phones	UW1	37.8753
37.8753	DCA_se3_ag2_f_01 - phones	D	37.9553
37.8753	DCA_se3_ag2_f_01 - words	don't	38.1453
37.9553	DCA_se3_ag2_f_01 - phones	OW1	38.0753
38.0753	DCA_se3_ag2_f_01 - phones	N	38.1153
38.1153	DCA_se3_ag2_f_01 - phones	T	38.1453
38.7424	DCA_se3_ag2_f_01 - phones	sil	38.8124
38.8124	DCA_se3_ag2_f_01 - phones	AH1	39.1124
38.8124	DCA_se3_ag2_f_01 - words	um	39.2124
39.1124	DCA_se3_ag2_f_01 - phones	M	39.2124
39.2124	DCA_se3_ag2_f_01 - phones	B	39.2924
39.2124	DCA_se3_ag2_f_01 - words	bother	39.5724
39.2924	DCA_se3_ag2_f_01 - phones	AA1	39.4424
39.4424	DCA_se3_ag2_f_01 - phones	DH	39.5024
39.5024	DCA_se3_ag2_f_01 - phones	ER0	39.5724
39.5724	DCA_se3_ag2_f_01 - phones	DH	39.6324
39.5724	DCA_se3_ag2_f_01 - words	the	39.7624
39.6324	DCA_se3_ag2_f_01 - phones	IY0	39.7624
39.7624	DCA_se3_ag2_f_01 - phones	AH1	39.8724
39.7624	DCA_se3_ag2_f_01 - words	others	40.2924
39.8724	DCA_se3_ag2_f_01 - phones	DH	39.9624
39.9624	DCA_se3_ag2_f_01 - phones	ER0	40.0924
40.0924	DCA_se3_ag2_f_01 - phones	Z	40.2924
40.3884	DCA_int_03 - phones	M	40.5784
40.3884	DCA_int_03 - words	mm-hm	40.6884
40.5784	DCA_int_03 - phones	HH	40.6584
40.6584	DCA_int_03 - phones	M	40.6884
40.6884	DCA_int_03 - phones	sp	40.7584
41.2048	DCA_int_03 - phones	M	41.2348
41.2048	DCA_int_03 - words	mm-hm	41.5348
41.2348	DCA_int_03 - phones	HH	41.2648
41.2648	DCA_int_03 - phones	M	41.5348
41.5348	DCA_int_03 - phones	sp	42.1612
42.1612	DCA_int_03 - phones	AH1	42.4412
42.1612	DCA_int_03 - words	um	42.5612
42.4412	DCA_int_03 - phones	M	42.5612
42.5612	DCA_int_03 - phones	sp	42.6794
42.6794	DCA_int_03 - phones	W	42.8094
42.6794	DCA_int_03 - words	what	42.9294
42.8094	DCA_int_03 - phones	AH1	42.8894
42.8894	DCA_int_03 - phones	T	42.9294
42.9294	DCA_int_03 - phones	sp	43.0394
43.0394	DCA_int_03 - phones	AY1	43.2094
43.0394	DCA_int_03 - words	i	43.2094
43.2094	DCA_int_03 - phones	sp	43.2694
43.2694	DCA_int_03 - phones	W	43.4594
43.2694	DCA_int_03 - words	what	43.5394
43.4594	DCA_int_03 - phones	AH1	43.4994
43.4994	DCA_int_03 - phones	T	43.5394
43.5394	DCA_int_03 - phones	AH1	43.6394
43.5394	DCA_int_03 - words	other	43.7794
43.6394	DCA_int_03 - phones	DH	43.6994
43.6994	DCA_int_03 - phones	ER0	43.7794
43.7794	DCA_int_03 - phones	sp	43.8394
43.8394	DCA_int_03 - phones	AH1	44.0194
43.8394	DCA_int_03 - words	um	44.2294
44.0194	DCA_int_03 - phones	M	44.2294
44.3524	DCA_int_03 - phones	sil	44.3824
44.3824	DCA_int_03 - phones	G	44.4424
44.3824	DCA_int_03 - words	games	44.6824
44.4424	DCA_int_03 - phones	EY1	44.5324
44.5324	DCA_int_03 - phones	M	44.5924
44.5924	DCA_int_03 - phones	Z	44.6824
44.6824	DCA_int_03 - phones	D	44.7124
44.6824	DCA_int_03 - words	did	44.8124
44.7124	DCA_int_03 - phones	IH0	44.7524
44.7524	DCA_int_03 - phones	D	44.8124
44.8124	DCA_int_03 - phones	Y	44.8824
44.8124	DCA_int_03 - words	you	44.9224
44.8824	DCA_int_03 - phones	UW1	44.9224
44.9224	DCA_int_03 - phones	sp	44.9524
44.9524	DCA_int_03 - phones	M	45.0224
44.9524	DCA_int_03 - words	mention	45.2924
45.0224	DCA_int_03 - phones	EH1	45.0724
45.0724	DCA_int_03 - phones	N	45.1424
45.1424	DCA_int_03 - phones	SH	45.2324
45.2324	DCA_int_03 - phones	AH0	45.2624
45.2624	DCA_int_03 - phones	N	45.2924
45.2924	DCA_int_03 - phones	sp	45.3224
45.3224	DCA_int_03 - phones	B	45.3524
45.3224	DCA_int_03 - words	before	45.6024
45.3524	DCA_int_03 - phones	IH0	45.3824
45.3824	DCA_int_03 - phones	F	45.5424
45.5424	DCA_int_03 - phones	AO1	45.5724
45.5724	DCA_int_03 - phones	R	45.6024
45.6024	DCA_int_03 - phones	sp	45.7824
46.4225	DCA_int_03 - phones	AA1	46.5625
46.4225	DCA_int_03 - words	are	46.6125
46.5625	DCA_int_03 - phones	R	46.6125
46.6125	DCA_int_03 - phones	DH	46.6425
46.6125	DCA_int_03 - words	there	46.7225
46.6425	DCA_int_03 - phones	EH1	46.6925
46.6925	DCA_int_03 - phones	R	46.7225
46.7225	DCA_int_03 - phones	EH1	46.8025
46.7225	DCA_int_03 - words	any	46.9525
46.8025	DCA_int_03 - phones	N	46.8425
46.8425	DCA_int_03 - phones	IY0	46.9525
46.9525	DCA_int_03 - phones	DH	47.0225
46.9525	DCA_int_03 - words	that	47.1325
47.0225	DCA_int_03 - phones	AE1	47.0525
47.0525	DCA_int_03 - phones	T	47.1325
47.1325	DCA_int_03 - phones	Y	47.2425
47.1325	DCA_int_03 - words	you	47.2825
47.2425	DCA_int_03 - phones	UW1	47.2825
47.2825	DCA_int_03 - phones	HH	47.3325
47.2825	DCA_int_03 - words	have	47.4325
47.3325	DCA_int_03 - phones	AE1	47.3725
47.3725	DCA_int_03 - phones	V	47.4325
47.4325	DCA_int_03 - phones	sp	47.5325
47.5325	DCA_int_03 - words	uh	47.7425
47.5325	DCA_int_03 - phones	AH1	47.7425
47.7425	DCA_int_03 - phones	sp	47.7725
47.7725	DCA_int_03 - phones	T	47.9325
47.7725	DCA_int_03 - words	teams	48.1825
47.9325	DCA_int_03 - phones	IY1	48.1025
48.1025	DCA_int_03 - phones	M	48.1325
48.1325	DCA_int_03 - phones	Z	48.1825
48.1825	DCA_int_03 - phones	sp	48.4625
48.7928	DCA_int_03 - phones	Y	48.8628
48.7928	DCA_int_03 - words	you	48.9128
48.8628	DCA_int_03 - phones	UW1	48.9128
48.9128	DCA_int_03 - phones	sp	48.9528
48.9528	DCA_int_03 - phones	P	49.0428
48.9528	DCA_int_03 - words	play	49.1228
49.0428	DCA_int_03 - phones	L	49.0928
49.0928	DCA_int_03 - phones	EY1	49.1228
49.1228	DCA_int_03 - phones	sp	49.1528
49.1528	DCA_int_03 - phones	W	49.1828
49.1528	DCA_int_03 - words	with	49.2828
49.1828	DCA_int_03 - phones	IH0	49.2128
49.2128	DCA_int_03 - phones	DH	49.2828
49.2828	DCA_int_03 - phones	sp	49.3228
49.3228	DCA_int_03 - phones	T	49.4528
49.3228	DCA_int_03 - words	teams	49.7028
49.4528	DCA_int_03 - phones	IY1	49.4828
49.4828	DCA_int_03 - phones	M	49.5128
49.5128	DCA_int_03 - phones	Z	49.7028
49.7028	DCA_int_03 - phones	sp	49.8828
50.0814	DCA_se3_ag2_f_01 - phones	B	50.1514
50.0814	DCA_se3_ag2_f_01 - words	baseball	50.7714
50.1514	DCA_se3_ag2_f_01 - phones	EY1	50.3114
50.3114	DCA_se3_ag2_f_01 - phones	S	50.4314
50.4314	DCA_se3_ag2_f_01 - phones	B	50.4914
50.4914	DCA_se3_ag2_f_01 - phones	AO1	50.6414
50.6414	DCA_se3_ag2_f_01 - phones	L	50.7714
50.7537	DCA_int_03 - words	oh	50.8937
50.7537	DCA_int_03 - phones	OW1	50.8937
50.8937	DCA_int_03 - phones	sp	50.9437
50.9437	DCA_int_03 - phones	B	51.0237
50.9437	DCA_int_03 - words	baseball	51.4137
51.0237	DCA_int_03 - phones	EY1	51.1337
51.1337	DCA_int_03 - phones	S	51.2237
51.2237	DCA_int_03 - phones	B	51.2637
51.2637	DCA_int_03 - phones	AO1	51.3037
51.3037	DCA_int_03 - phones	L	51.4137
51.4137	DCA_int_03 - phones	sp	51.4437
51.4437	DCA_int_03 - phones	IH0	51.5837
51.4437	DCA_int_03 - words	explain	51.9637
51.5837	DCA_int_03 - phones	K	51.6537
51.6537	DCA_int_03 - phones	S	51.7137
51.7137	DCA_int_03 - phones	P	51.7437
51.7437	DCA_int_03 - phones	L	51.8237
51.8237	DCA_int_03 - phones	EY1	51.9237
51.9237	DCA_int_03 - phones	N	51.9637
51.9637	DCA_int_03 - phones	HH	52.0437
51.9637	DCA_int_03 - words	how	52.1637
52.0437	DCA_int_03 - phones	AW1	52.1637
52.1637	DCA_int_03 - phones	sp	52.1937
52.1937	DCA_int_03 - phones	B	52.2637
52.1937	DCA_int_03 - words	baseball	52.7137
52.2637	DCA_int_03 - phones	EY1	52.3737
52.3737	DCA_int_03 - phones	S	52.4737
52.4737	DCA_int_03 - phones	B	52.5237
52.5237	DCA_int_03 - phones	AO1	52.6437
52.6437	DCA_int_03 - phones	L	52.7137
52.7137	DCA_int_03 - phones	IH0	52.7637
52.7137	DCA_int_03 - words	is	52.8337
52.7637	DCA_int_03 - phones	Z	52.8337
52.8337	DCA_int_03 - phones	P	52.9437
52.8337	DCA_int_03 - words	played	53.2437
52.9437	DCA_int_03 - phones	L	53.0337
53.0337	DCA_int_03 - phones	EY1	53.1837
53.1837	DCA_int_03 - phones	D	53.2437
53.2437	DCA_int_03 - phones	sp	55.8115
55.8115	DCA_int_03 - phones	spn	55.9315
55.8115	DCA_int_03 - words	<unk>	55.9315
55.9315	DCA_int_03 - phones	Y	55.9615
55.9315	DCA_int_03 - words	your	56.0215
55.9615	DCA_int_03 - phones	UH1	55.9915
55.9915	DCA_int_03 - phones	R	56.0215
56.0215	DCA_int_03 - phones	sp	56.6915
56.0777	DCA_se3_ag2_f_01 - phones	spn	57.3677
56.0777	DCA_se3_ag2_f_01 - words	<unk>	57.3677
56.6915	DCA_int_03 - phones	V	56.7215
56.6915	DCA_int_03 - words	version	57.1415
56.7215	DCA_int_03 - phones	ER1	56.8115
56.8115	DCA_int_03 - phones	ZH	56.9415
56.9415	DCA_int_03 - phones	AH0	57.1115
57.1115	DCA_int_03 - phones	N	57.1415
57.1415	DCA_int_03 - phones	B	57.2015
57.1415	DCA_int_03 - words	back	57.4115
57.2015	DCA_int_03 - phones	AE1	57.3415
57.3415	DCA_int_03 - phones	K	57.4115
57.4115	DCA_int_03 - phones	IH1	57.4715
57.4115	DCA_int_03 - words	in	57.5315
57.4715	DCA_int_03 - phones	N	57.5315
57.5315	DCA_int_03 - phones	DH	57.6315
57.5315	DCA_int_03 - words	the	57.7915
57.6315	DCA_int_03 - phones	IY0	57.7915
57.7915	DCA_int_03 - phones	OW1	57.8615
57.7915	DCA_int_03 - words	old	58.0015
57.8615	DCA_int_03 - phones	L	57.9015
57.9015	DCA_int_03 - phones	D	58.0015
58.0015	DCA_int_03 - phones	D	58.0415
58.0015	DCA_int_03 - words	days	58.3515
58.0415	DCA_int_03 - phones	EY1	58.2515
58.2515	DCA_int_03 - phones	Z	58.3515
58.3515	DCA_int_03 - phones	OW2	58.4415
58.3515	DCA_int_03 - words	okay	58.7215
58.4415	DCA_int_03 - phones	K	58.5615
58.5615	DCA_int_03 - phones	EY1	58.7215
58.7215	DCA_int_03 - phones	sp	58.7515
59.3933	DCA_se3_ag2_f_01 - phones	sil	59.4233
59.4233	DCA_se3_ag2_f_01 - phones	spn	59.5533
59.4233	DCA_se3_ag2_f_01 - words	<unk>	59.5533
60.4689	DCA_se3_ag2_f_01 - phones	AH1	60.9889
60.4689	DCA_se3_ag2_f_01 - words	um	61.1589
60.9889	DCA_se3_ag2_f_01 - phones	M	61.1589
61.1589	DCA_se3_ag2_f_01 - phones	sp	62.2317
62.2317	DCA_se3_ag2_f_01 - words	a	62.3517
62.2317	DCA_se3_ag2_f_01 - phones	AH0	62.3517
62.3517	DCA_se3_ag2_f_01 - phones	B	62.4117
62.3517	DCA_se3_ag2_f_01 - words	ball	62.7717
62.4117	DCA_se3_ag2_f_01 - phones	AO1	62.6517
62.6517	DCA_se3_ag2_f_01 - phones	L	62.7717
62.7717	DCA_se3_ag2_f_01 - phones	IH0	62.8317
62.7717	DCA_se3_ag2_f_01 - words	is	62.9317
62.8317	DCA_se3_ag2_f_01 - phones	Z	62.9317
62.9317	DCA_se3_ag2_f_01 - phones	TH	63.0217
62.9317	DCA_se3_ag2_f_01 - words	thrown	63.5617
63.0217	DCA_se3_ag2_f_01 - phones	R	63.0917
63.0917	DCA_se3_ag2_f_01 - phones	OW1	63.3817
63.3817	DCA_se3_ag2_f_01 - phones	N	63.5617
63.9678	DCA_se3_ag2_f_01 - phones	T	64.1178
63.9678	DCA_se3_ag2_f_01 - words	to	64.5278
64.1178	DCA_se3_ag2_f_01 - phones	UW1	64.5278
64.5278	DCA_se3_ag2_f_01 - phones	AH1	64.9178
64.5278	DCA_se3_ag2_f_01 - words	um	65.3078
64.9178	DCA_se3_ag2_f_01 - phones	M	65.3078
66.4052	DCA_se3_ag2_f_01 - phones	DH	66.4752
66.4052	DCA_se3_ag2_f_01 - words	the	66.8852
66.4752	DCA_se3_ag2_f_01 - phones	IY0	66.8852
68.0099	DCA_se3_ag2_f_01 - phones	sil	68.1199
68.1199	DCA_se3_ag2_f_01 - phones	K	68.1499
68.1199	DCA_se3_ag2_f_01 - words	ca-	68.1799
68.1499	DCA_se3_ag2_f_01 - phones	AE1	68.1799
68.1799	DCA_se3_ag2_f_01 - phones	sp	68.3699
68.3699	DCA_se3_ag2_f_01 - phones	L	68.3999
68.3699	DCA_se3_ag2_f_01 - words	let	68.4599
68.3999	DCA_se3_ag2_f_01 - phones	EH1	68.4299
68.4299	DCA_se3_ag2_f_01 - phones	T	68.4599
68.4599	DCA_se3_ag2_f_01 - phones	sp	68.4899
68.4899	DCA_se3_ag2_f_01 - words	s	68.5499
68.4899	DCA_se3_ag2_f_01 - phones	S	68.5499
68.5499	DCA_se3_ag2_f_01 - phones	S	68.5999
68.5499	DCA_se3_ag2_f_01 - words	see	68.6299
68.5999	DCA_se3_ag2_f_01 - phones	IY1	68.6299
68.6299	DCA_se3_ag2_f_01 - phones	sp	68.7499
69.5066	DCA_se3_ag2_f_01 - phones	DH	69.5766
69.5066	DCA_se3_ag2_f_01 - words	the	69.6366
69.5766	DCA_se3_ag2_f_01 - phones	IY0	69.6366
69.6366	DCA_se3_ag2_f_01 - phones	K	69.7566
69.6366	DCA_se3_ag2_f_01 - words	catcher	70.1066
69.7566	DCA_se3_ag2_f_01 - phones	AE1	69.8766
69.8766	DCA_se3_ag2_f_01 - phones	CH	70.0266
70.0266	DCA_se3_ag2_f_01 - phones	ER0	70.1066
70.1066	DCA_se3_ag2_f_01 - phones	sp	70.1566
70.4993	DCA_int_03 - phones	M	70.5293
70.4993	DCA_int_03 - words	mm-hm	70.9193
70.5293	DCA_int_03 - phones	HH	70.5693
70.5693	DCA_int_03 - phones	M	70.9193
70.9193	DCA_int_03 - phones	sp	71.0993
71.9880	DCA_se3_ag2_f_01 - phones	AH1	72.4880
71.9880	DCA_se3_ag2_f_01 - words	um	72.6580
72.4880	DCA_se3_ag2_f_01 - phones	M	72.6580
72.6580	DCA_se3_ag2_f_01 - phones	sp	73.2706
73.2706	DCA_se3_ag2_f_01 - words	<unk>	73.3206
73.2706	DCA_se3_ag2_f_01 - phones	spn	73.3206
73.8649	DCA_se3_ag2_f_01 - phones	DH	73.9249
73.8649	DCA_se3_ag2_f_01 - words	the	73.9749
73.9249	DCA_se3_ag2_f_01 - phones	AH0	73.9749
73.9749	DCA_se3_ag2_f_01 - phones	P	74.0749
73.9749	DCA_se3_ag2_f_01 - words	person	74.5349
74.0749	DCA_se3_ag2_f_01 - phones	ER1	74.2049
74.2049	DCA_se3_ag2_f_01 - phones	S	74.3349
74.3349	DCA_se3_ag2_f_01 - phones	AH0	74.4549
74.4549	DCA_se3_ag2_f_01 - phones	N	74.5349
74.7296	DCA_se3_ag2_f_01 - phones	sil	74.7596
74.7596	DCA_se3_ag2_f_01 - phones	AH1	75.0696
74.7596	DCA_se3_ag2_f_01 - words	um	75.1796
75.0696	DCA_se3_ag2_f_01 - phones	M	75.1796
75.1796	DCA_se3_ag2_f_01 - phones	sp	75.2096
75.2610	DCA_se3_ag2_f_01 - phones	IH1	75.3410
75.2610	DCA_se3_ag2_f_01 - words	in	75.4110
75.3410	DCA_se3_ag2_f_01 - phones	N	75.4110
75.4110	DCA_se3_ag2_f_01 - phones	F	75.5110
75.4110	DCA_se3_ag2_f_01 - words	front	75.6810
75.5110	DCA_se3_ag2_f_01 - phones	R	75.5510
75.5510	DCA_se3_ag2_f_01 - phones	AH1	75.6210
75.6210	DCA_se3_ag2_f_01 - phones	N	75.6510
75.6510	DCA_se3_ag2_f_01 - phones	T	75.6810
75.6810	DCA_se3_ag2_f_01 - phones	AH1	75.7310
75.6810	DCA_se3_ag2_f_01 - words	of	75.8110
75.7310	DCA_se3_ag2_f_01 - phones	V	75.8110
75.8110	DCA_se3_ag2_f_01 - phones	DH	75.8810
75.8110	DCA_se3_ag2_f_01 - words	the	76.1110
75.8810	DCA_se3_ag2_f_01 - phones	IY0	76.1110
77.7270	DCA_se3_ag2_f_01 - phones	sil	77.7570
77.7570	DCA_se3_ag2_f_01 - phones	B	77.8970
77.7570	DCA_se3_ag2_f_01 - words	base	78.4470
77.8970	DCA_se3_ag2_f_01 - phones	EY1	78.1970
78.1970	DCA_se3_ag2_f_01 - phones	S	78.4470
78.8788	DCA_se3_ag2_f_01 - phones	T	78.9988
78.8788	DCA_se3_ag2_f_01 - words	tries	79.4188
78.9988	DCA_se3_ag2_f_01 - phones	R	79.0588
79.0588	DCA_se3_ag2_f_01 - phones	AY1	79.2688
79.2688	DCA_se3_ag2_f_01 - phones	Z	79.4188
79.4188	DCA_se3_ag2_f_01 - phones	T	79.4988
79.4188	DCA_se3_ag2_f_01 - words	to	79.5688
79.4988	DCA_se3_ag2_f_01 - phones	UW1	79.5688
79.5688	DCA_se3_ag2_f_01 - phones	HH	79.6488
79.5688	DCA_se3_ag2_f_01 - words	hit	79.7788
79.6488	DCA_se3_ag2_f_01 - phones	IH1	79.7188
79.7188	DCA_se3_ag2_f_01 - phones	T	79.7788
79.7788	DCA_se3_ag2_f_01 - phones	sp	79.8488
79.8488	DCA_se3_ag2_f_01 - phones	DH	79.8988
79.8488	DCA_se3_ag2_f_01 - words	the	79.9588
79.8988	DCA_se3_ag2_f_01 - phones	AH0	79.9588
79.9588	DCA_se3_ag2_f_01 - phones	B	80.0188
79.9588	DCA_se3_ag2_f_01 - words	ball	80.4988
80.0188	DCA_se3_ag2_f_01 - phones	AO1	80.2388
80.2388	DCA_se3_ag2_f_01 - phones	L	80.4988
80.6477	DCA_int_03 - phones	M	80.7277
80.6477	DCA_int_03 - words	mm-hm	80.8077
80.7277	DCA_int_03 - phones	HH	80.7577
80.7577	DCA_int_03 - phones	M	80.8077
80.8077	DCA_int_03 - phones	sp	81.1377
82.1204	DCA_se3_ag2_f_01 - phones	sil	82.1804
82.1804	DCA_se3_ag2_f_01 - phones	W	82.2804
82.1804	DCA_se3_ag2_f_01 - words	when	82.5404
82.2804	DCA_se3_ag2_f_01 - phones	IH1	82.3704
82.3704	DCA_se3_ag2_f_01 - phones	N	82.5404
82.5404	DCA_se3_ag2_f_01 - phones	sp	82.5704
82.5704	DCA_se3_ag2_f_01 - phones	DH	82.6304
82.5704	DCA_se3_ag2_f_01 - words	the	82.6804
82.6304	DCA_se3_ag2_f_01 - phones	AH1	82.6804
82.6804	DCA_se3_ag2_f_01 - phones	B	82.7704
82.6804	DCA_se3_ag2_f_01 - words	ball	83.0404
82.7704	DCA_se3_ag2_f_01 - phones	AO1	82.9704
82.9704	DCA_se3_ag2_f_01 - phones	L	83.0404
83.0404	DCA_se3_ag2_f_01 - phones	IH0	83.1004
83.0404	DCA_se3_ag2_f_01 - words	is	83.2204
83.1004	DCA_se3_ag2_f_01 - phones	Z	83.2204
83.2204	DCA_se3_ag2_f_01 - phones	HH	83.2704
83.2204	DCA_se3_ag2_f_01 - words	hit	83.4904
83.2704	DCA_se3_ag2_f_01 - phones	IH1	83.3604
83.3604	DCA_se3_ag2_f_01 - phones	T	83.4904
83.5198	DCA_se3_ag2_f_01 - phones	sil	83.5498
83.5498	DCA_se3_ag2_f_01 - phones	DH	83.6098
83.5498	DCA_se3_ag2_f_01 - words	this	83.7598
83.6098	DCA_se3_ag2_f_01 - phones	IH0	83.6798
83.6798	DCA_se3_ag2_f_01 - phones	S	83.7598
83.7598	DCA_se3_ag2_f_01 - phones	IH0	83.8198
83.7598	DCA_se3_ag2_f_01 - words	is	83.8998
83.8198	DCA_se3_ag2_f_01 - phones	Z	83.8998
83.8998	DCA_se3_ag2_f_01 - phones	N	83.9898
83.8998	DCA_se3_ag2_f_01 - words	known	84.2398
83.9898	DCA_se3_ag2_f_01 - phones	OW1	84.1298
84.1298	DCA_se3_ag2_f_01 - phones	N	84.2398
84.2398	DCA_se3_ag2_f_01 - phones	EH1	84.3498
84.2398	DCA_se3_ag2_f_01 - words	as	84.4598
84.3498	DCA_se3_ag2_f_01 - phones	Z	84.4598
84.4598	DCA_se3_ag2_f_01 - words	a	84.9998
84.4598	DCA_se3_ag2_f_01 - phones	EY1	84.9998
85.6813	DCA_se3_ag2_f_01 - phones	HH	85.7913
85.6813	DCA_se3_ag2_f_01 - words	home	86.0413
85.7913	DCA_se3_ag2_f_01 - phones	OW1	85.8813
85.8813	DCA_se3_ag2_f_01 - phones	M	86.0413
86.0413	DCA_se3_ag2_f_01 - phones	R	86.0813
86.0413	DCA_se3_ag2_f_01 - words	run	86.2813
86.0813	DCA_se3_ag2_f_01 - phones	AH1	86.1613
86.1613	DCA_se3_ag2_f_01 - phones	N	86.2813
86.2813	DCA_se3_ag2_f_01 - phones	sp	86.3213
86.5537	DCA_int_03 - phones	M	86.5837
86.5537	DCA_int_03 - words	mm-hm	86.8137
86.5837	DCA_int_03 - phones	HH	86.6337
86.6337	DCA_int_03 - phones	M	86.8137
86.8137	DCA_int_03 - phones	sp	90.3247
87.8263	DCA_se3_ag2_f_01 - phones	AE1	88.0063
87.8263	DCA_se3_ag2_f_01 - words	and	88.0563
88.0063	DCA_se3_ag2_f_01 - phones	N	88.0563
88.0563	DCA_se3_ag2_f_01 - phones	Y	88.1063
88.0563	DCA_se3_ag2_f_01 - words	you	88.2063
88.1063	DCA_se3_ag2_f_01 - phones	UW1	88.2063
88.2063	DCA_se3_ag2_f_01 - phones	R	88.2863
88.2063	DCA_se3_ag2_f_01 - words	run	88.6263
88.2863	DCA_se3_ag2_f_01 - phones	AH1	88.4263
88.4263	DCA_se3_ag2_f_01 - phones	N	88.6263
88.8268	DCA_se3_ag2_f_01 - phones	F	88.8768
88.8268	DCA_se3_ag2_f_01 - words	from	89.1368
88.8768	DCA_se3_ag2_f_01 - phones	R	88.9168
88.9168	DCA_se3_ag2_f_01 - phones	AH1	89.0068
89.0068	DCA_se3_ag2_f_01 - phones	M	89.1368
89.1368	DCA_se3_ag2_f_01 - phones	B	89.2368
89.1368	DCA_se3_ag2_f_01 - words	base	89.5468
89.2368	DCA_se3_ag2_f_01 - phones	EY1	89.4468
89.4468	DCA_se3_ag2_f_01 - phones	S	89.5468
89.5468	DCA_se3_ag2_f_01 - phones	T	89.6468
89.5468	DCA_se3_ag2_f_01 - words	to	89.7568
89.6468	DCA_se3_ag2_f_01 - phones	UW1	89.7568
89.7568	DCA_se3_ag2_f_01 - phones	B	89.8468
89.7568	DCA_se3_ag2_f_01 - words	base	90.2468
89.8468	DCA_se3_ag2_f_01 - phones	EY1	90.1068
90.1068	DCA_se3_ag2_f_01 - phones	S	90.2468
90.3247	DCA_int_03 - phones	AH1	90.5347
90.3247	DCA_int_03 - words	uh-huh	90.7047
90.5347	DCA_int_03 - phones	HH	90.5647
90.5647	DCA_int_03 - phones	AH1	90.7047
90.7047	DCA_int_03 - phones	sp	91.0890
91.0890	DCA_int_03 - phones	W	91.1290
91.0890	DCA_int_03 - words	well	91.3290
91.1290	DCA_int_03 - phones	EH1	91.1890
91.1890	DCA_int_03 - phones	L	91.3290
91.3290	DCA_int_03 - phones	EH1	91.3590
91.3290	DCA_int_03 - words	every	91.4790
91.3590	DCA_int_03 - phones	V	91.4090
91.4090	DCA_int_03 - phones	ER0	91.4490
91.4490	DCA_int_03 - phones	IY0	91.4790
91.4790	DCA_int_03 - phones	T	91.5690
91.4790	DCA_int_03 - words	time	91.6790
91.5690	DCA_int_03 - phones	AY1	91.6290
91.6290	DCA_int_03 - phones	M	91.6790
91.6790	DCA_int_03 - phones	Y	91.7090
91.6790	DCA_int_03 - words	you	91.7390
91.7090	DCA_int_03 - phones	UW1	91.7390
91.7390	DCA_int_03 - phones	HH	91.7690
91.7390	DCA_int_03 - words	hit	91.8690
91.7690	DCA_int_03 - phones	IH1	91.7990
91.7990	DCA_int_03 - phones	T	91.8690
91.8690	DCA_int_03 - phones	DH	91.8990
91.8690	DCA_int_03 - words	the	91.9290
91.8990	DCA_int_03 - phones	AH0	91.9290
91.9290	DCA_int_03 - phones	sp	91.9590
91.9590	DCA_int_03 - phones	B	92.0390
91.9590	DCA_int_03 - words	ball	92.2590
92.0390	DCA_int_03 - phones	AO1	92.1990
92.1990	DCA_int_03 - phones	L	92.2590
92.2590	DCA_int_03 - phones	DH	92.3190
92.2590	DCA_int_03 - words	though	92.3890
92.3190	DCA_int_03 - phones	OW1	92.3890
92.3890	DCA_int_03 - phones	IH0	92.4390
92.3890	DCA_int_03 - words	it	92.4690
92.4390	DCA_int_03 - phones	T	92.4690
92.4690	DCA_int_03 - phones	sp	92.4990
92.4990	DCA_int_03 - phones	S	92.5390
92.4990	DCA_int_03 - words	s	92.5390
92.5390	DCA_int_03 - phones	N	92.5690
92.5390	DCA_int_03 - words	not	92.6690
92.5690	DCA_int_03 - phones	AA1	92.5990
92.5990	DCA_int_03 - phones	T	92.6690
92.6690	DCA_int_03 - phones	G	92.6990
92.6690	DCA_int_03 - words	gonna	92.7890
92.6990	DCA_int_03 - phones	AH1	92.7290
92.7290	DCA_int_03 - phones	N	92.7590
92.7590	DCA_int_03 - phones	AH0	92.7890
92.7890	DCA_int_03 - phones	B	92.8590
92.7890	DCA_int_03 - words	be	92.9090
92.8590	DCA_int_03 - phones	IY0	92.9090
92.9090	DCA_int_03 - phones	AH0	92.9490
92.9090	DCA_int_03 - words	a	92.9490
92.9490	DCA_int_03 - phones	sp	92.9790
92.9790	DCA_int_03 - phones	HH	93.0090
92.9790	DCA_int_03 - words	home	93.1290
93.0090	DCA_int_03 - phones	OW1	93.0590
93.0590	DCA_int_03 - phones	M	93.1290
93.1290	DCA_int_03 - phones	sp	93.1790
93.1790	DCA_int_03 - phones	R	93.2590
93.1790	DCA_int_03 - words	run	93.3190
93.2590	DCA_int_03 - phones	AH1	93.2890
93.2890	DCA_int_03 - phones	N	93.3190
93.3190	DCA_int_03 - phones	IH0	93.3490
93.3190	DCA_int_03 - words	is	93.3790
93.3490	DCA_int_03 - phones	Z	93.3790
93.3790	DCA_int_03 - phones	sp	93.4090
93.4090	DCA_int_03 - phones	IH0	93.4390
93.4090	DCA_int_03 - words	it	93.7390
93.4390	DCA_int_03 - phones	T	93.7390
94.0147	DCA_se3_ag2_f_01 - phones	sil	94.0547
94.0547	DCA_se3_ag2_f_01 - phones	N	94.1947
94.0547	DCA_se3_ag2_f_01 - words	no	94.6047
94.1947	DCA_se3_ag2_f_01 - phones	OW1	94.6047
94.6750	DCA_int_03 - phones	sil	94.7250
94.7250	DCA_int_03 - phones	OW2	94.8550
94.7250	DCA_int_03 - words	okay	95.0050
94.8550	DCA_int_03 - phones	K	94.9550
94.9550	DCA_int_03 - phones	EY1	95.0050
95.0050	DCA_int_03 - phones	sp	95.1550
95.8038	DCA_int_03 - phones	S	95.9238
95.8038	DCA_int_03 - words	so	96.2138
95.9238	DCA_int_03 - phones	OW1	96.2138
97.7933	DCA_int_03 - phones	sil	98.1133
98.1133	DCA_int_03 - words	<unk>	98.1433
98.1133	DCA_int_03 - phones	spn	98.1433
98.1433	DCA_int_03 - phones	sp	98.2633
98.8883	DCA_se3_ag2_f_01 - phones	sil	98.9283
98.9283	DCA_se3_ag2_f_01 - phones	spn	98.9983
98.9283	DCA_se3_ag2_f_01 - words	<unk>	98.9983
99.5135	DCA_se3_ag2_f_01 - phones	AH1	99.8935
99.5135	DCA_se3_ag2_f_01 - words	um	100.0535
99.8935	DCA_se3_ag2_f_01 - phones	M	100.0535
100.0535	DCA_se3_ag2_f_01 - phones	sp	100.1335
101.3556	DCA_se3_ag2_f_01 - phones	IH1	101.4256
101.3556	DCA_se3_ag2_f_01 - words	it	101.4856
101.4256	DCA_se3_ag2_f_01 - phones	T	101.4856
101.4856	DCA_se3_ag2_f_01 - phones	Z	101.5556
101.4856	DCA_se3_ag2_f_01 - words	s	101.5556
101.5556	DCA_se3_ag2_f_01 - phones	DH	101.6056
101.5556	DCA_se3_ag2_f_01 - words	the	101.6656
101.6056	DCA_se3_ag2_f_01 - phones	AH0	101.6656
101.6656	DCA_se3_ag2_f_01 - phones	JH	101.7956
101.6656	DCA_se3_ag2_f_01 - words	job	102.1256
101.7956	DCA_se3_ag2_f_01 - phones	AA1	102.0756
102.0756	DCA_se3_ag2_f_01 - phones	B	102.1256
102.1256	DCA_se3_ag2_f_01 - phones	sp	102.1656
102.1656	DCA_se3_ag2_f_01 - phones	AH1	102.3256
102.1656	DCA_se3_ag2_f_01 - words	of	102.4556
102.3256	DCA_se3_ag2_f_01 - phones	V	102.4556
102.4556	DCA_se3_ag2_f_01 - phones	DH	102.5356
102.4556	DCA_se3_ag2_f_01 - words	the	102.8456
102.5356	DCA_se3_ag2_f_01 - phones	IY0	102.8456
103.2767	DCA_se3_ag2_f_01 - phones	K	103.4167
103.2767	DCA_se3_ag2_f_01 - words	catcher	103.9367
103.4167	DCA_se3_ag2_f_01 - phones	AE1	103.5567
103.5567	DCA_se3_ag2_f_01 - phones	CH	103.7267
103.7267	DCA_se3_ag2_f_01 - phones	ER0	103.9367
105.4658	DCA_se3_ag2_f_01 - phones	T	105.5858
105.4658	DCA_se3_ag2_f_01 - words	to	105.9858
105.5858	DCA_se3_ag2_f_01 - phones	UW1	105.9858
106.7476	DCA_se3_ag2_f_01 - phones	K	106.8776
106.7476	DCA_se3_ag2_f_01 - words	catch	107.0976
106.8776	DCA_se3_ag2_f_01 - phones	AE1	106.9676
106.9676	DCA_se3_ag2_f_01 - phones	CH	107.0976
107.0976	DCA_se3_ag2_f_01 - phones	DH	107.1376
107.0976	DCA_se3_ag2_f_01 - words	the	107.2176
107.1376	DCA_se3_ag2_f_01 - phones	AH0	107.2176
107.2176	DCA_se3_ag2_f_01 - phones	B	107.2676
107.2176	DCA_se3_ag2_f_01 - words	ball	107.5176
107.2676	DCA_se3_ag2_f_01 - phones	AO1	107.4376
107.4376	DCA_se3_ag2_f_01 - phones	L	107.5176
107.5176	DCA_se3_ag2_f_01 - phones	W	107.6276
107.5176	DCA_se3_ag2_f_01 - words	while	107.8076
107.6276	DCA_se3_ag2_f_01 - phones	AY1	107.7376
107.7376	DCA_se3_ag2_f_01 - phones	L	107.8076
107.8076	DCA_se3_ag2_f_01 - phones	DH	107.8776
107.8076	DCA_se3_ag2_f_01 - words	the	107.9376
107.8776	DCA_se3_ag2_f_01 - phones	AH0	107.9376
107.9376	DCA_se3_ag2_f_01 - phones	P	108.0376
107.9376	DCA_se3_ag2_f_01 - words	person	108.2976
108.0376	DCA_se3_ag2_f_01 - phones	ER1	108.1376
108.1376	DCA_se3_ag2_f_01 - phones	S	108.2376
108.2376	DCA_se3_ag2_f_01 - phones	AH0	108.2676
108.2676	DCA_se3_ag2_f_01 - phones	N	108.2976
108.2976	DCA_se3_ag2_f_01 - phones	IH0	108.3676
108.2976	DCA_se3_ag2_f_01 - words	is	108.4776
108.3676	DCA_se3_ag2_f_01 - phones	Z	108.4776
108.4776	DCA_se3_ag2_f_01 - phones	R	108.5476
108.4776	DCA_se3_ag2_f_01 - words	running	108.9076
108.5476	DCA_se3_ag2_f_01 - phones	AH1	108.6776
108.6776	DCA_se3_ag2_f_01 - phones	N	108.7276
108.7276	DCA_se3_ag2_f_01 - phones	IH0	108.7776
108.7776	DCA_se3_ag2_f_01 - phones	NG	108.9076
109.0538	DCA_int_03 - phones	M	109.1138
109.0538	DCA_int_03 - words	mm-hm	109.3138
109.1138	DCA_int_03 - phones	HH	109.1438
109.1438	DCA_int_03 - phones	M	109.3138
109.3138	DCA_int_03 - phones	sp	109.5838
111.0628	DCA_se3_ag2_f_01 - phones	AE1	111.2328
111.0628	DCA_se3_ag2_f_01 - words	and	111.3228
111.2328	DCA_se3_ag2_f_01 - phones	N	111.2628
111.2628	DCA_se3_ag2_f_01 - phones	D	111.3228
111.3228	DCA_se3_ag2_f_01 - phones	IH1	111.4528
111.3228	DCA_se3_ag2_f_01 - words	if	111.5328
111.4528	DCA_se3_ag2_f_01 - phones	F	111.5328
111.5328	DCA_se3_ag2_f_01 - phones	DH	111.6028
111.5328	DCA_se3_ag2_f_01 - words	they	111.7028
111.6028	DCA_se3_ag2_f_01 - phones	EY1	111.7028
111.7028	DCA_se3_ag2_f_01 - phones	K	111.8428
111.7028	DCA_se3_ag2_f_01 - words	catch	112.1228
111.8428	DCA_se3_ag2_f_01 - phones	AE1	112.0028
112.0028	DCA_se3_ag2_f_01 - phones	CH	112.1228
112.1228	DCA_se3_ag2_f_01 - phones	IH1	112.1528
112.1228	DCA_se3_ag2_f_01 - words	it	112.2828
112.1528	DCA_se3_ag2_f_01 - phones	T	112.2828
112.6635	DCA_se3_ag2_f_01 - phones	sil	112.7035
112.7035	DCA_se3_ag2_f_01 - phones	DH	112.8135
112.7035	DCA_se3_ag2_f_01 - words	the	112.8935
112.8135	DCA_se3_ag2_f_01 - phones	AH0	112.8935
112.8935	DCA_se3_ag2_f_01 - phones	P	112.9835
112.8935	DCA_se3_ag2_f_01 - words	person	113.3035
112.9835	DCA_se3_ag2_f_01 - phones	ER1	113.0935
113.0935	DCA_se3_ag2_f_01 - phones	S	113.2235
113.2235	DCA_se3_ag2_f_01 - phones	AH0	113.2635
113.2635	DCA_se3_ag2_f_01 - phones	N	113.3035
113.3035	DCA_se3_ag2_f_01 - phones	IH0	113.3735
113.3035	DCA_se3_ag2_f_01 - words	is	113.4635
113.3735	DCA_se3_ag2_f_01 - phones	Z	113.4635
113.4635	DCA_se3_ag2_f_01 - phones	AO2	113.5635
113.4635	DCA_se3_ag2_f_01 - words	automatically	114.0735
113.5635	DCA_se3_ag2_f_01 - phones	T	113.6035
113.6035	DCA_se3_ag2_f_01 - phones	AH0	113.6335
113.6335	DCA_se3_ag2_f_01 - phones	M	113.7135
113.7135	DCA_se3_ag2_f_01 - phones	AE1	113.8035
113.8035	DCA_se3_ag2_f_01 - phones	T	113.8335
113.8335	DCA_se3_ag2_f_01 - phones	IH0	113.8835
113.8835	DCA_se3_ag2_f_01 - phones	K	113.9435
113.9435	DCA_se3_ag2_f_01 - phones	L	113.9935
113.9935	DCA_se3_ag2_f_01 - phones	IY0	114.0735
114.0735	DCA_se3_ag2_f_01 - phones	AW1	114.2635
114.0735	DCA_se3_ag2_f_01 - words	out	114.3435
114.2635	DCA_se3_ag2_f_01 - phones	T	114.3435
114.6367	DCA_int_03 - phones	M	114.6667
114.6367	DCA_int_03 - words	mm-hm	114.8967
114.6667	DCA_int_03 - phones	HH	114.6967
114.6967	DCA_int_03 - phones	M	114.8967
114.8967	DCA_int_03 - phones	sp	116.3575
116.1574	DCA_se3_ag2_f_01 - phones	sil	116.3574
116.3574	DCA_se3_ag2_f_01 - phones	AY1	116.4574
116.3574	DCA_se3_ag2_f_01 - words	i	116.4574
116.3575	DCA_int_03 - phones	D	116.3975
116.3575	DCA_int_03 - words	did	116.4975
116.3975	DCA_int_03 - phones	IH1	116.4375
116.4375	DCA_int_03 - phones	D	116.4975
116.4574	DCA_se3_ag2_f_01 - phones	sp	119.6132
116.4975	DCA_int_03 - phones	Y	116.5575
116.4975	DCA_int_03 - words	you	116.7075
116.5575	DCA_int_03 - phones	UW1	116.7075
116.7075	DCA_int_03 - phones	sp	116.7575
116.7575	DCA_int_03 - phones	D	116.8075
116.7575	DCA_int_03 - words	did	116.9375
116.8075	DCA_int_03 - phones	IH0	116.8775
116.8775	DCA_int_03 - phones	D	116.9375
116.9375	DCA_int_03 - phones	Y	116.9875
116.9375	DCA_int_03 - words	you	117.1175
116.9875	DCA_int_03 - phones	UW1	117.1175
117.1175	DCA_int_03 - phones	EH1	117.1575
117.1175	DCA_int_03 - words	ever	117.3775
117.1575	DCA_int_03 - phones	V	117.2775
117.2775	DCA_int_03 - phones	ER0	117.3775
117.3775	DCA_int_03 - phones	AH1	117.5475
117.3775	DCA_int_03 - words	uh	117.5475
117.5475	DCA_int_03 - phones	sp	117.7075
117.7075	DCA_int_03 - phones	JH	117.8275
117.7075	DCA_int_03 - words	jump	117.9375
117.8275	DCA_int_03 - phones	AH1	117.8675
117.8675	DCA_int_03 - phones	M	117.9075
117.9075	DCA_int_03 - phones	P	117.9375
117.9375	DCA_int_03 - phones	sp	118.0275
118.0275	DCA_int_03 - phones	R	118.0775
118.0275	DCA_int_03 - words	rope	118.1875
118.0775	DCA_int_03 - phones	OW1	118.1075
118.1075	DCA_int_03 - phones	P	118.1875
118.1875	DCA_int_03 - phones	sp	118.4575
118.4575	DCA_int_03 - phones	W	118.4875
118.4575	DCA_int_03 - words	when	118.5475
118.4875	DCA_int_03 - phones	EH1	118.5175
118.5175	DCA_int_03 - phones	N	118.5475
118.5475	DCA_int_03 - phones	Y	118.5775
118.5475	DCA_int_03 - words	you	118.6075
118.5775	DCA_int_03 - phones	UW1	118.6075
118.6075	DCA_int_03 - phones	sp	118.6375
118.6375	DCA_int_03 - phones	W	118.6675
118.6375	DCA_int_03 - words	were	118.6975
118.6675	DCA_int_03 - phones	ER0	118.6975
118.6975	DCA_int_03 - phones	sp	118.7275
118.7275	DCA_int_03 - phones	AH0	118.7575
118.7275	DCA_int_03 - words	a	118.7575
118.7575	DCA_int_03 - phones	sp	118.7975
118.7975	DCA_int_03 - phones	CH	118.9375
118.7975	DCA_int_03 - words	child	119.2075
118.9375	DCA_int_03 - phones	AY1	118.9675
118.9675	DCA_int_03 - phones	L	118.9975
118.9975	DCA_int_03 - phones	D	119.2075
119.6132	DCA_se3_ag2_f_01 - phones	spn	119.6832
119.6132	DCA_se3_ag2_f_01 - words	<unk>	119.6832
119.7382	DCA_se3_ag2_f_01 - phones	AY1	119.8382
119.7382	DCA_se3_ag2_f_01 - words	i	119.8382
119.8382	DCA_se3_ag2_f_01 - phones	T	119.9382
119.8382	DCA_se3_ag2_f_01 - words	tried	120.2482
119.9382	DCA_se3_ag2_f_01 - phones	R	119.9982
119.9982	DCA_se3_ag2_f_01 - phones	AY1	120.1782
120.1782	DCA_se3_ag2_f_01 - phones	D	120.2482
120.2482	DCA_se3_ag2_f_01 - phones	T	120.3282
120.2482	DCA_se3_ag2_f_01 - words	to	120.4982
120.3282	DCA_se3_ag2_f_01 - phones	UW1	120.4982
120.4982	DCA_se3_ag2_f_01 - phones	sp	120.5782
120.5659	DCA_int_03 - phones	T	120.6759
120.5659	DCA_int_03 - words	tried	120.8759
120.6759	DCA_int_03 - phones	R	120.7259
120.7259	DCA_int_03 - phones	AY1	120.8459
120.8459	DCA_int_03 - phones	D	120.8759
120.8759	DCA_int_03 - phones	sp	120.9059
120.9059	DCA_int_03 - phones	T	120.9559
120.9059	DCA_int_03 - words	to	120.9859
120.9559	DCA_int_03 - phones	AH0	120.9859
120.9859	DCA_int_03 - phones	sp	121.0159
121.0159	DCA_int_03 - phones	W	121.0559
121.0159	DCA_int_03 - words	what	121.1159
121.0559	DCA_int_03 - phones	AH1	121.0859
121.0859	DCA_int_03 - phones	T	121.1159
121.1159	DCA_int_03 - phones	K	121.1959
121.1159	DCA_int_03 - words	kind	121.2959
121.1959	DCA_int_03 - phones	AY1	121.2359
121.2359	DCA_int_03 - phones	N	121.2659
121.2659	DCA_int_03 - phones	D	121.2959
121.2959	DCA_int_03 - phones	sp	121.3259
121.3259	DCA_int_03 - phones	AH0	121.3659
121.3259	DCA_int_03 - words	of	121.3959
121.3659	DCA_int_03 - phones	V	121.3959
121.3959	DCA_int_03 - phones	sp	121.6359
121.6359	DCA_int_03 - phones	JH	121.7459
121.6359	DCA_int_03 - words	jump	121.9159
121.7459	DCA_int_03 - phones	AH1	121.7859
121.7859	DCA_int_03 - phones	M	121.8659
121.8659	DCA_int_03 - phones	P	121.9159
121.9159	DCA_int_03 - phones	R	121.9659
121.9159	DCA_int_03 - words	rope	122.1359
121.9659	DCA_int_03 - phones	OW1	122.0459
122.0459	DCA_int_03 - phones	P	122.1359
122.1359	DCA_int_03 - phones	G	122.1959
122.1359	DCA_int_03 - words	games	122.4259
122.1959	DCA_int_03 - phones	EY1	122.2659
122.2659	DCA_int_03 - phones	M	122.3659
122.3659	DCA_int_03 - phones	Z	122.4259
122.4259	DCA_int_03 - phones	sp	122.4559
122.4559	DCA_int_03 - phones	D	122.4959
122.4559	DCA_int_03 - words	did	122.5559
122.4959	DCA_int_03 - phones	IH0	122.5259
122.5259	DCA_int_03 - phones	D	122.5559
122.5559	DCA_int_03 - phones	sp	122.6159
122.6159	DCA_int_03 - phones	Y	122.6659
122.6159	DCA_int_03 - words	you	122.6959
122.6659	DCA_int_03 - phones	UW1	122.6959
122.6959	DCA_int_03 - phones	sp	122.7259
122.7259	DCA_int_03 - phones	P	122.8159
122.7259	DCA_int_03 - words	play	122.8759
122.8159	DCA_int_03 - phones	L	122.8459
122.8459	DCA_int_03 - phones	EY1	122.8759
122.8759	DCA_int_03 - phones	sp	132.6321
129.3145	DCA_se3_ag2_f_01 - words	mm	129.4245
129.3145	DCA_se3_ag2_f_01 - phones	M	129.4245
129.4245	DCA_se3_ag2_f_01 - phones	sp	131.2055
131.2055	DCA_se3_ag2_f_01 - phones	D	131.2855
131.2055	DCA_se3_ag2_f_01 - words	doctor	131.7055
131.2855	DCA_se3_ag2_f_01 - phones	AA1	131.4155
131.4155	DCA_se3_ag2_f_01 - phones	K	131.5255
131.5255	DCA_se3_ag2_f_01 - phones	T	131.5955
131.5955	DCA_se3_ag2_f_01 - phones	ER0	131.7055
131.7055	DCA_se3_ag2_f_01 - phones	D	131.8055
131.7055	DCA_se3_ag2_f_01 - words	doctor	132.2155
131.8055	DCA_se3_ag2_f_01 - phones	AA1	131.9455
131.9455	DCA_se3_ag2_f_01 - phones	K	132.0555
132.0555	DCA_se3_ag2_f_01 - phones	T	132.1255
132.1255	DCA_se3_ag2_f_01 - phones	ER0	132.2155
132.2155	DCA_se3_ag2_f_01 - phones	sp	132.2955
132.6321	DCA_int_03 - words	oh	132.8521
132.6321	DCA_int_03 - phones	OW1	132.8521
132.8521	DCA_int_03 - phones	sp	133.2464
133.2464	DCA_int_03 - phones	Y	133.3264
133.2464	DCA_int_03 - words	yeah	133.4464
133.3264	DCA_int_03 - phones	AE1	133.4464
133.4464	DCA_int_03 - phones	DH	133.5064
133.4464	DCA_int_03 - words	that	133.6464
133.5064	DCA_int_03 - phones	AE1	133.5764
133.5764	DCA_int_03 - phones	T	133.6464
133.6464	DCA_int_03 - phones	sp	133.6764
133.6764	DCA_int_03 - words	s	133.7264
133.6764	DCA_int_03 - phones	S	133.7264
133.7264	DCA_int_03 - phones	AH0	133.8064
133.7264	DCA_int_03 - words	a	133.8064
133.8064	DCA_int_03 - phones	G	133.8564
133.8064	DCA_int_03 - words	good	133.9764
133.8564	DCA_int_03 - phones	UH1	133.9064
133.9064	DCA_int_03 - phones	D	133.9764
133.9764	DCA_int_03 - phones	sp	134.0364
134.0364	DCA_int_03 - phones	TH	134.0764
134.0364	DCA_int_03 - words	thing	134.1664
134.0764	DCA_int_03 - phones	IH1	134.1364
134.1364	DCA_int_03 - phones	NG	134.1664
134.1664	DCA_int_03 - phones	sp	134.2364
134.2364	DCA_int_03 - phones	W	134.3064
134.2364	DCA_int_03 - words	well	134.4164
134.3064	DCA_int_03 - phones	EH1	134.3764
134.3764	DCA_int_03 - phones	L	134.4164
134.4164	DCA_int_03 - phones	IH0	134.5064
134.4164	DCA_int_03 - words	it	134.5464
134.5064	DCA_int_03 - phones	T	134.5464
134.5464	DCA_int_03 - phones	sp	134.6064
134.6064	DCA_int_03 - phones	S	134.6364
134.6064	DCA_int_03 - words	so	134.6764
134.6364	DCA_int_03 - phones	OW1	134.6764
134.6764	DCA_int_03 - phones	sp	134.7064
134.7064	DCA_int_03 - phones	G	134.7764
134.7064	DCA_int_03 - words	give	134.8564
134.7764	DCA_int_03 - phones	IH1	134.8264
134.8264	DCA_int_03 - phones	V	134.8564
134.8564	DCA_int_03 - phones	sp	134.9264
134.9264	DCA_int_03 - phones	M	134.9864
134.9264	DCA_int_03 - words	me	135.0864
134.9864	DCA_int_03 - phones	IY1	135.0864
135.0864	DCA_int_03 - phones	sp	135.1164
135.1164	DCA_int_03 - phones	S	135.1764
135.1164	DCA_int_03 - words	some	135.2364
135.1764	DCA_int_03 - phones	AH1	135.2064
135.2064	DCA_int_03 - phones	M	135.2364
135.2364	DCA_int_03 - phones	AH0	135.2664
135.2364	DCA_int_03 - words	of	135.2964
135.2664	DCA_int_03 - phones	V	135.2964
135.2964	DCA_int_03 - phones	DH	135.3364
135.2964	DCA_int_03 - words	the	135.3764
135.3364	DCA_int_03 - phones	AH1	135.3764
135.3764	DCA_int_03 - phones	sp	135.4464
135.4464	DCA_int_03 - phones	R	135.5464
135.4464	DCA_int_03 - words	rhymes	135.9964
135.5464	DCA_int_03 - phones	AY1	135.8364
135.8364	DCA_int_03 - phones	M	135.9164
135.9164	DCA_int_03 - phones	Z	135.9964
135.9964	DCA_int_03 - phones	AH0	136.0264
135.9964	DCA_int_03 - words	and	136.1064
136.0264	DCA_int_03 - phones	N	136.0564
136.0564	DCA_int_03 - phones	D	136.1064
136.1064	DCA_int_03 - phones	sp	136.1564
136.1564	DCA_int_03 - phones	TH	136.1964
136.1564	DCA_int_03 - words	things	136.3564
136.1964	DCA_int_03 - phones	IH1	136.2364
136.2364	DCA_int_03 - phones	NG	136.3264
136.3264	DCA_int_03 - phones	Z	136.3564
136.3564	DCA_int_03 - phones	sp	136.4064
136.4064	DCA_int_03 - phones	DH	136.4664
136.4064	DCA_int_03 - words	that	136.5864
136.4664	DCA_int_03 - phones	AH0	136.5264
136.5264	DCA_int_03 - phones	T	136.5864
136.5864	DCA_int_03 - phones	Y	136.6564
136.5864	DCA_int_03 - words	you	136.6864
136.6564	DCA_int_03 - phones	UW1	136.6864
136.6864	DCA_int_03 - phones	sp	136.8364
136.8364	DCA_int_03 - phones	Y	136.8764
136.8364	DCA_int_03 - words	you	136.9364
136.8764	DCA_int_03 - phones	UW1	136.9364
136.9364	DCA_int_03 - phones	sp	136.9664
136.9664	DCA_int_03 - phones	N	137.0164
136.9664	DCA_int_03 - words	know	137.0864
137.0164	DCA_int_03 - phones	OW1	137.0864
137.0864	DCA_int_03 - phones	sp	137.3964
137.3964	DCA_int_03 - phones	DH	137.4364
137.3964	DCA_int_03 - words	that	137.5264
137.4364	DCA_int_03 - phones	AH0	137.4664
137.4664	DCA_int_03 - phones	T	137.5264
137.5264	DCA_int_03 - phones	Y	137.5864
137.5264	DCA_int_03 - words	you	137.6164
137.5864	DCA_int_03 - phones	UW1	137.6164
137.6164	DCA_int_03 - phones	D	137.7064
137.6164	DCA_int_03 - words	did	137.8564
137.7064	DCA_int_03 - phones	IH1	137.7764
137.7764	DCA_int_03 - phones	D	137.8564
137.8564	DCA_int_03 - phones	W	137.9464
137.8564	DCA_int_03 - words	while	138.0564
137.9464	DCA_int_03 - phones	AY1	138.0064
138.0064	DCA_int_03 - phones	L	138.0564
138.0564	DCA_int_03 - phones	Y	138.0864
138.0564	DCA_int_03 - words	you	138.1164
138.0864	DCA_int_03 - phones	UW1	138.1164
138.1164	DCA_int_03 - phones	sp	138.2164
138.2164	DCA_int_03 - phones	W	138.2764
138.2164	DCA_int_03 - words	were	138.3164
138.2764	DCA_int_03 - phones	ER0	138.3164
138.3164	DCA_int_03 - phones	JH	138.4364
138.3164	DCA_int_03 - words	jumping	138.6664
138.4364	DCA_int_03 - phones	AH1	138.4864
138.4864	DCA_int_03 - phones	M	138.5264
138.5264	DCA_int_03 - phones	P	138.5964
138.5964	DCA_int_03 - phones	IH0	138.6264
138.6264	DCA_int_03 - phones	NG	138.6664
138.6664	DCA_int_03 - phones	sp	138.8064
138.8064	DCA_int_03 - phones	R	138.8564
138.8064	DCA_int_03 - words	rope	139.0064
138.8564	DCA_int_03 - phones	OW1	138.8864
138.8864	DCA_int_03 - phones	P	139.0064
139.0064	DCA_int_03 - phones	sp	139.0464
139.4489	DCA_int_03 - phones	D	139.5189
139.4489	DCA_int_03 - words	did	139.5989
139.5189	DCA_int_03 - phones	IH0	139.5589
139.5589	DCA_int_03 - phones	D	139.5989
139.5989	DCA_int_03 - phones	sp	139.6289
139.6289	DCA_int_03 - phones	Y	139.6889
139.6289	DCA_int_03 - words	you	139.7189
139.6889	DCA_int_03 - phones	UW1	139.7189
139.7189	DCA_int_03 - phones	sp	139.7489
139.7489	DCA_int_03 - phones	R	139.7789
139.7489	DCA_int_03 - words	remember	139.9889
139.7789	DCA_int_03 - phones	IH0	139.8089
139.8089	DCA_int_03 - phones	M	139.8389
139.8389	DCA_int_03 - phones	EH1	139.8689
139.8689	DCA_int_03 - phones	M	139.9089
139.9089	DCA_int_03 - phones	B	139.9489
139.9489	DCA_int_03 - phones	ER0	139.9889
139.9889	DCA_int_03 - phones	EH1	140.0189
139.9889	DCA_int_03 - words	any	140.1889
140.0189	DCA_int_03 - phones	N	140.1389
140.1389	DCA_int_03 - phones	IY0	140.1889
140.1889	DCA_int_03 - phones	AH0	140.2389
140.1889	DCA_int_03 - words	of	140.2689
140.2389	DCA_int_03 - phones	V	140.2689
140.2689	DCA_int_03 - phones	DH	140.2989
140.2689	DCA_int_03 - words	those	140.4789
140.2989	DCA_int_03 - phones	OW1	140.3789
140.3789	DCA_int_03 - phones	Z	140.4789
140.4789	DCA_int_03 - phones	sp	152.2858
145.1300	DCA_se3_ag2_f_01 - phones	D	145.2100
145.1300	DCA_se3_ag2_f_01 - words	doctor	145.6000
145.2100	DCA_se3_ag2_f_01 - phones	AA1	145.3500
145.3500	DCA_se3_ag2_f_01 - phones	K	145.4500
145.4500	DCA_se3_ag2_f_01 - phones	T	145.5200
145.5200	DCA_se3_ag2_f_01 - phones	ER0	145.6000
145.6000	DCA_se3_ag2_f_01 - phones	D	145.7100
145.6000	DCA_se3_ag2_f_01 - words	doctor	146.3900
145.7100	DCA_se3_ag2_f_01 - phones	AA1	145.8600
145.8600	DCA_se3_ag2_f_01 - phones	K	145.9800
145.9800	DCA_se3_ag2_f_01 - phones	T	146.0500
146.0500	DCA_se3_ag2_f_01 - phones	ER0	146.3900
146.3900	DCA_se3_ag2_f_01 - phones	sp	149.1210
149.1210	DCA_se3_ag2_f_01 - phones	HH	149.2410
149.1210	DCA_se3_ag2_f_01 - words	who	149.3510
149.2410	DCA_se3_ag2_f_01 - phones	UW1	149.3510
149.3510	DCA_se3_ag2_f_01 - phones	W	149.4010
149.3510	DCA_se3_ag2_f_01 - words	will	149.5310
149.4010	DCA_se3_ag2_f_01 - phones	IH1	149.4310
149.4310	DCA_se3_ag2_f_01 - phones	L	149.5310
149.5310	DCA_se3_ag2_f_01 - phones	AY1	149.6210
149.5310	DCA_se3_ag2_f_01 - words	i	149.6210
149.6210	DCA_se3_ag2_f_01 - phones	M	149.7310
149.6210	DCA_se3_ag2_f_01 - words	marry	150.1610
149.7310	DCA_se3_ag2_f_01 - phones	EH1	149.9410
149.9410	DCA_se3_ag2_f_01 - phones	R	150.0510
150.0510	DCA_se3_ag2_f_01 - phones	IY0	150.1610
150.1610	DCA_se3_ag2_f_01 - phones	sp	150.2110
150.2110	DCA_se3_ag2_f_01 - phones	D	150.3010
150.2110	DCA_se3_ag2_f_01 - words	doctor	150.6910
150.3010	DCA_se3_ag2_f_01 - phones	AA1	150.4210
150.4210	DCA_se3_ag2_f_01 - phones	K	150.5310
150.5310	DCA_se3_ag2_f_01 - phones	T	150.6010
150.6010	DCA_se3_ag2_f_01 - phones	ER0	150.6910
150.6910	DCA_se3_ag2_f_01 - phones	sp	150.7210
150.7210	DCA_se3_ag2_f_01 - phones	L	150.8510
150.7210	DCA_se3_ag2_f_01 - words	lawyer	151.2410
150.8510	DCA_se3_ag2_f_01 - phones	OY1	151.1010
151.1010	DCA_se3_ag2_f_01 - phones	ER0	151.2410
151.2410	DCA_se3_ag2_f_01 - phones	sp	151.2710
151.2710	DCA_se3_ag2_f_01 - phones	IH1	151.3710
151.2710	DCA_se3_ag2_f_01 - words	indian	151.7610
151.3710	DCA_se3_ag2_f_01 - phones	N	151.4510
151.4510	DCA_se3_ag2_f_01 - phones	D	151.5110
151.5110	DCA_se3_ag2_f_01 - phones	IY0	151.6010
151.6010	DCA_se3_ag2_f_01 - phones	AH0	151.6510
151.6510	DCA_se3_ag2_f_01 - phones	N	151.7610
151.7610	DCA_se3_ag2_f_01 - phones	CH	151.8510
151.7610	DCA_se3_ag2_f_01 - words	chief	152.0910
151.8510	DCA_se3_ag2_f_01 - phones	IY1	152.0510
152.0510	DCA_se3_ag2_f_01 - phones	F	152.0910
152.2858	DCA_int_03 - phones	AH1	152.4358
152.2858	DCA_int_03 - words	uh-huh	152.6558
152.4358	DCA_int_03 - phones	HH	152.5158
152.5158	DCA_int_03 - phones	AH1	152.6558
152.6558	DCA_int_03 - phones	sp	152.7258
154.2347	DCA_int_03 - phones	Y	154.2947
154.2347	DCA_int_03 - words	you	154.3247
154.2947	DCA_int_03 - phones	UW1	154.3247
154.3247	DCA_int_03 - phones	R	154.3547
154.3247	DCA_int_03 - words	remember	154.6347
154.3547	DCA_int_03 - phones	IH0	154.3847
154.3847	DCA_int_03 - phones	M	154.4147
154.4147	DCA_int_03 - phones	EH1	154.4547
154.4547	DCA_int_03 - phones	M	154.4947
154.4947	DCA_int_03 - phones	B	154.6047
154.6047	DCA_int_03 - phones	ER0	154.6347
154.6347	DCA_int_03 - phones	AH0	154.6847
154.6347	DCA_int_03 - words	an	154.7747
154.6847	DCA_int_03 - phones	N	154.7747
154.7747	DCA_int_03 - phones	sp	154.8047
154.8047	DCA_int_03 - phones	AH0	154.8947
154.8047	DCA_int_03 - words	another	155.0947
154.8947	DCA_int_03 - phones	N	154.9847
154.9847	DCA_int_03 - phones	AH1	155.0347
155.0347	DCA_int_03 - phones	DH	155.0647
155.0647	DCA_int_03 - phones	ER0	155.0947
155.0947	DCA_int_03 - phones	sp	155.2647
155.2647	DCA_int_03 - phones	W	155.2947
155.2647	DCA_int_03 - words	one	155.3747
155.2947	DCA_int_03 - phones	AH1	155.3247
155.3247	DCA_int_03 - phones	N	155.3747
155.3747	DCA_int_03 - phones	sp	161.3386
161.3386	DCA_int_03 - phones	L	161.3886
161.3386	DCA_int_03 - words	like	161.5286
161.3886	DCA_int_03 - phones	AY1	161.4686
161.4686	DCA_int_03 - phones	K	161.5286
161.5286	DCA_int_03 - phones	sp	161.5586
161.5586	DCA_int_03 - phones	AH1	161.9086
161.5586	DCA_int_03 - words	uh	161.9086
161.9086	DCA_int_03 - phones	sp	161.9386
161.9386	DCA_int_03 - phones	D	161.9686
161.9386	DCA_int_03 - words	did	162.0586
161.9686	DCA_int_03 - phones	IH0	161.9986
161.9986	DCA_int_03 - phones	D	162.0586
162.0586	DCA_int_03 - phones	Y	162.1086
162.0586	DCA_int_03 - words	you	162.1386
162.1086	DCA_int_03 - phones	UW1	162.1386
162.1386	DCA_int_03 - phones	EH1	162.1786
162.1386	DCA_int_03 - words	ever	162.3786
162.1786	DCA_int_03 - phones	V	162.2686
162.2686	DCA_int_03 - phones	ER0	162.3786
162.3786	DCA_int_03 - words	uh	162.4086
162.3786	DCA_int_03 - phones	AH1	162.4086
162.4086	DCA_int_03 - phones	sp	162.4386
162.4386	DCA_int_03 - phones	D	162.5186
162.4386	DCA_int_03 - words	did	162.7686
162.5186	DCA_int_03 - phones	IH1	162.6586
162.6586	DCA_int_03 - phones	D	162.7686
162.7686	DCA_int_03 - phones	Y	162.8386
162.7686	DCA_int_03 - words	you	162.8986
162.8386	DCA_int_03 - phones	UW1	162.8986
162.8986	DCA_int_03 - phones	EH1	162.9286
162.8986	DCA_int_03 - words	ever	163.0386
162.9286	DCA_int_03 - phones	V	162.9586
162.9586	DCA_int_03 - phones	ER0	163.0386
163.0386	DCA_int_03 - phones	HH	163.0986
163.0386	DCA_int_03 - words	have	163.1886
163.0986	DCA_int_03 - phones	AE1	163.1286
163.1286	DCA_int_03 - phones	V	163.1886
163.1886	DCA_int_03 - phones	S	163.2886
163.1886	DCA_int_03 - words	some	163.4386
163.2886	DCA_int_03 - phones	AH1	163.3586
163.3586	DCA_int_03 - phones	M	163.4386
163.4386	DCA_int_03 - phones	DH	163.4786
163.4386	DCA_int_03 - words	that	163.5786
163.4786	DCA_int_03 - phones	AH0	163.5286
163.5286	DCA_int_03 - phones	T	163.5786
163.5786	DCA_int_03 - phones	Y	163.6486
163.5786	DCA_int_03 - words	you	163.6886
163.6486	DCA_int_03 - phones	UW1	163.6886
163.6886	DCA_int_03 - phones	sp	163.7186
163.7186	DCA_int_03 - phones	D	163.7586
163.7186	DCA_int_03 - words	did	163.9386
163.7586	DCA_int_03 - phones	IH1	163.8586
163.8586	DCA_int_03 - phones	D	163.9386
163.9386	DCA_int_03 - phones	W	164.0386
163.9386	DCA_int_03 - words	while	164.1086
164.0386	DCA_int_03 - phones	AY1	164.0686
164.0686	DCA_int_03 - phones	L	164.1086
164.1086	DCA_int_03 - phones	Y	164.2086
164.1086	DCA_int_03 - words	you	164.2686
164.2086	DCA_int_03 - phones	UW1	164.2686
164.2686	DCA_int_03 - phones	W	164.3086
164.2686	DCA_int_03 - words	were	164.3486
164.3086	DCA_int_03 - phones	ER0	164.3486
164.3486	DCA_int_03 - phones	sp	164.4186
164.4186	DCA_int_03 - phones	P	164.4586
164.4186	DCA_int_03 - words	playing	164.6186
164.4586	DCA_int_03 - phones	L	164.5086
164.5086	DCA_int_03 - phones	EY1	164.5486
164.5486	DCA_int_03 - phones	IH0	164.5786
164.5786	DCA_int_03 - phones	NG	164.6186
164.6186	DCA_int_03 - phones	sp	164.6486
164.6486	DCA_int_03 - phones	D	164.7086
164.6486	DCA_int_03 - words	double	164.8886
164.7086	DCA_int_03 - phones	AH1	164.7486
164.7486	DCA_int_03 - phones	B	164.8186
164.8186	DCA_int_03 - phones	AH0	164.8486
164.8486	DCA_int_03 - phones	L	164.8886
164.8886	DCA_int_03 - phones	sp	164.9686
164.9686	DCA_int_03 - phones	D	165.0086
164.9686	DCA_int_03 - words	dutch	165.2086
165.0086	DCA_int_03 - phones	AH1	165.1186
165.1186	DCA_int_03 - phones	CH	165.2086
165.2086	DCA_int_03 - phones	sp	165.2386
165.2386	DCA_int_03 - phones	F	165.2686
165.2386	DCA_int_03 - words	for	165.3186
165.2686	DCA_int_03 - phones	ER0	165.3186
165.3186	DCA_int_03 - phones	sp	165.3786
165.3786	DCA_int_03 - phones	IH1	165.4086
165.3786	DCA_int_03 - words	instance	165.8986
165.4086	DCA_int_03 - phones	N	165.4686
165.4686	DCA_int_03 - phones	S	165.5786
165.5786	DCA_int_03 - phones	T	165.6086
165.6086	DCA_int_03 - phones	AH0	165.6386
165.6386	DCA_int_03 - phones	N	165.6686
165.6686	DCA_int_03 - phones	S	165.8986
174.4671	DCA_se3_ag2_f_01 - phones	sil	174.5071
174.5071	DCA_se3_ag2_f_01 - phones	W	174.5871
174.5071	DCA_se3_ag2_f_01 - words	one	174.8271
174.5871	DCA_se3_ag2_f_01 - phones	AH1	174.6871
174.6871	DCA_se3_ag2_f_01 - phones	N	174.8271
174.8271	DCA_se3_ag2_f_01 - phones	T	174.9471
174.8271	DCA_se3_ag2_f_01 - words	two	175.1571
174.9471	DCA_se3_ag2_f_01 - phones	UW1	175.1571
175.1571	DCA_se3_ag2_f_01 - phones	TH	175.2771
175.1571	DCA_se3_ag2_f_01 - words	three	175.5971
175.2771	DCA_se3_ag2_f_01 - phones	R	175.3671
175.3671	DCA_se3_ag2_f_01 - phones	IY1	175.5971
175.5971	DCA_se3_ag2_f_01 - phones	F	175.7471
175.5971	DCA_se3_ag2_f_01 - words	four	176.1771
175.7471	DCA_se3_ag2_f_01 - phones	AO1	175.9671
175.9671	DCA_se3_ag2_f_01 - phones	R	176.1771
176.7425	DCA_se3_ag2_f_01 - phones	HH	176.8625
176.7425	DCA_se3_ag2_f_01 - words	here	176.9825
176.8625	DCA_se3_ag2_f_01 - phones	IY1	176.9325
176.9325	DCA_se3_ag2_f_01 - phones	R	176.9825
176.9825	DCA_se3_ag2_f_01 - phones	W	177.0425
176.9825	DCA_se3_ag2_f_01 - words	we	177.1625
177.0425	DCA_se3_ag2_f_01 - phones	IY1	177.1625
177.1625	DCA_se3_ag2_f_01 - phones	G	177.2425
177.1625	DCA_se3_ag2_f_01 - words	go	177.5225
177.2425	DCA_se3_ag2_f_01 - phones	OW1	177.5225
177.5225	DCA_se3_ag2_f_01 - phones	sp	177.5825
177.8243	DCA_int_03 - words	<unk>	179.4343
177.8243	DCA_int_03 - phones	spn	179.4343
177.9403	DCA_se3_ag2_f_01 - words	<unk>	178.7403
177.9403	DCA_se3_ag2_f_01 - phones	spn	178.7403
180.0444	DCA_int_03 - phones	sil	180.0844
180.0844	DCA_int_03 - words	oh	180.1444
180.0844	DCA_int_03 - phones	OW1	180.1444
180.1444	DCA_int_03 - phones	sp	180.3344
180.3344	DCA_int_03 - phones	Y	180.3644
180.3344	DCA_int_03 - words	you	180.4044
180.3644	DCA_int_03 - phones	UW1	180.4044
180.4044	DCA_int_03 - phones	M	180.4344
180.4044	DCA_int_03 - words	making	180.6144
180.4344	DCA_int_03 - phones	EY1	180.4644
180.4644	DCA_int_03 - phones	K	180.5444
180.5444	DCA_int_03 - phones	IH0	180.5744
180.5744	DCA_int_03 - phones	NG	180.6144
180.6144	DCA_int_03 - phones	AH0	180.6944
180.6144	DCA_int_03 - words	'em	180.8044
180.6944	DCA_int_03 - phones	M	180.8044
180.8044	DCA_int_03 - phones	AH1	180.9044
180.8044	DCA_int_03 - words	up	180.9644
180.9044	DCA_int_03 - phones	P	180.9644
180.9644	DCA_int_03 - phones	N	181.0544
180.9644	DCA_int_03 - words	now	181.0844
181.0544	DCA_int_03 - phones	AW1	181.0844
181.0844	DCA_int_03 - phones	spn	181.7944
181.0844	DCA_int_03 - words	<unk>	181.7944
181.1929	DCA_se3_ag2_f_01 - words	<unk>	182.3829
181.1929	DCA_se3_ag2_f_01 - phones	spn	182.3829
182.6388	DCA_int_03 - phones	D	182.7088
182.6388	DCA_int_03 - words	did	182.8188
182.7088	DCA_int_03 - phones	IH1	182.7388
182.7388	DCA_int_03 - phones	D	182.8188
182.8188	DCA_int_03 - phones	Y	182.8688
182.8188	DCA_int_03 - words	you	182.9588
182.8688	DCA_int_03 - phones	UW1	182.9588
182.9588	DCA_int_03 - phones	EH1	183.0388
182.9588	DCA_int_03 - words	ever	183.1188
183.0388	DCA_int_03 - phones	V	183.0888
183.0888	DCA_int_03 - phones	ER0	183.1188
183.1188	DCA_int_03 - phones	P	183.1588
183.1188	DCA_int_03 - words	play	183.3188
183.1588	DCA_int_03 - phones	L	183.2088
183.2088	DCA_int_03 - phones	EY1	183.3188
183.3188	DCA_int_03 - phones	HH	183.3888
183.3188	DCA_int_03 - words	hide	183.5388
183.3888	DCA_int_03 - phones	AY1	183.5088
183.5088	DCA_int_03 - phones	D	183.5388
183.5388	DCA_int_03 - phones	AH0	183.5688
183.5388	DCA_int_03 - words	and	183.6088
183.5688	DCA_int_03 - phones	N	183.6088
183.6088	DCA_int_03 - phones	sp	183.7288
183.7288	DCA_int_03 - phones	S	183.7988
183.7288	DCA_int_03 - words	seek	184.0488
183.7988	DCA_int_03 - phones	IY1	183.8988
183.8988	DCA_int_03 - phones	K	184.0488
184.5929	DCA_se3_ag2_f_01 - phones	sil	184.6229
184.6229	DCA_se3_ag2_f_01 - phones	Y	184.7529
184.6229	DCA_se3_ag2_f_01 - words	yes	185.1029
184.7529	DCA_se3_ag2_f_01 - phones	EH1	184.9129
184.8730	DCA_int_03 - phones	sil	184.9030
184.9030	DCA_int_03 - phones	OW2	184.9330
184.9030	DCA_int_03 - words	okay	185.2230
184.9129	DCA_se3_ag2_f_01 - phones	S	185.1029
184.9330	DCA_int_03 - phones	K	185.1330
185.1029	DCA_se3_ag2_f_01 - phones	sp	188.5510
185.1330	DCA_int_03 - phones	EY1	185.2230
185.2230	DCA_int_03 - phones	IH0	185.2530
185.2230	DCA_int_03 - words	explain	185.6330
185.2530	DCA_int_03 - phones	K	185.3130
185.3130	DCA_int_03 - phones	S	185.3630
185.3630	DCA_int_03 - phones	P	185.4030
185.4030	DCA_int_03 - phones	L	185.4830
185.4830	DCA_int_03 - phones	EY1	185.5930
185.5930	DCA_int_03 - phones	N	185.6330
185.6330	DCA_int_03 - phones	HH	185.7030
185.6330	DCA_int_03 - words	how	185.8930
185.7030	DCA_int_03 - phones	AW1	185.8930
185.8930	DCA_int_03 - phones	sp	185.9330
185.9330	DCA_int_03 - phones	HH	186.0130
185.9330	DCA_int_03 - words	how	186.2130
186.0130	DCA_int_03 - phones	AW1	186.2130
186.2130	DCA_int_03 - phones	sp	186.2930
186.2930	DCA_int_03 - phones	HH	186.4430
186.2930	DCA_int_03 - words	hide	186.5830
186.4430	DCA_int_03 - phones	AY1	186.5530
186.5530	DCA_int_03 - phones	D	186.5830
186.5830	DCA_int_03 - phones	AH0	186.6130
186.5830	DCA_int_03 - words	and	186.6530
186.6130	DCA_int_03 - phones	N	186.6530
186.6530	DCA_int_03 - phones	sp	186.7130
186.7130	DCA_int_03 - phones	S	186.8030
186.7130	DCA_int_03 - words	seek	186.9330
186.8030	DCA_int_03 - phones	IY1	186.8530
186.8530	DCA_int_03 - phones	K	186.9330
186.9330	DCA_int_03 - phones	sp	186.9630
186.9630	DCA_int_03 - phones	IH0	186.9930
186.9630	DCA_int_03 - words	is	187.0430
186.9930	DCA_int_03 - phones	Z	187.0430
187.0430	DCA_int_03 - phones	sp	187.0730
187.0730	DCA_int_03 - phones	P	187.2030
187.0730	DCA_int_03 - words	played	187.3930
187.2030	DCA_int_03 - phones	L	187.2630
187.2630	DCA_int_03 - phones	EY1	187.2930
187.2930	DCA_int_03 - phones	D	187.3930
187.3930	DCA_int_03 - phones	sp	187.4230
188.5510	DCA_se3_ag2_f_01 - phones	spn	188.6710
188.5510	DCA_se3_ag2_f_01 - words	<unk>	188.6710
189.8054	DCA_se3_ag2_f_01 - phones	sil	189.8354
189.8354	DCA_se3_ag2_f_01 - phones	AH1	190.1354
189.8354	DCA_se3_ag2_f_01 - words	um	190.3654
190.1354	DCA_se3_ag2_f_01 - phones	M	190.3654
190.3654	DCA_se3_ag2_f_01 - phones	sp	192.5460
192.5460	DCA_se3_ag2_f_01 - phones	DH	192.6560
192.5460	DCA_se3_ag2_f_01 - words	the	192.7060
192.6560	DCA_se3_ag2_f_01 - phones	IY0	192.7060
192.7060	DCA_se3_ag2_f_01 - phones	K	192.8360
192.7060	DCA_se3_ag2_f_01 - words	kids	193.0260
192.8360	DCA_se3_ag2_f_01 - phones	IH1	192.9260
192.9260	DCA_se3_ag2_f_01 - phones	D	192.9860
192.9860	DCA_se3_ag2_f_01 - phones	Z	193.0260
193.0260	DCA_se3_ag2_f_01 - phones	S	193.0860
193.0260	DCA_se3_ag2_f_01 - words	start	193.3560
193.0860	DCA_se3_ag2_f_01 - phones	T	193.1460
193.1460	DCA_se3_ag2_f_01 - phones	AA1	193.2660
193.2660	DCA_se3_ag2_f_01 - phones	R	193.3060
193.3060	DCA_se3_ag2_f_01 - phones	T	193.3560
193.3560	DCA_se3_ag2_f_01 - phones	AW1	193.4760
193.3560	DCA_se3_ag2_f_01 - words	out	193.5460
193.4760	DCA_se3_ag2_f_01 - phones	T	193.5460
193.5460	DCA_se3_ag2_f_01 - phones	T	193.6260
193.5460	DCA_se3_ag2_f_01 - words	together	194.2760
193.6260	DCA_se3_ag2_f_01 - phones	AH0	193.6660
193.6660	DCA_se3_ag2_f_01 - phones	G	193.7660
193.7660	DCA_se3_ag2_f_01 - phones	EH1	193.9460
193.9460	DCA_se3_ag2_f_01 - phones	DH	194.0360
194.0360	DCA_se3_ag2_f_01 - phones	ER0	194.2760
195.8248	DCA_se3_ag2_f_01 - phones	sil	195.8548
195.8548	DCA_se3_ag2_f_01 - phones	W	195.9848
195.8548	DCA_se3_ag2_f_01 - words	one	196.1448
195.9848	DCA_se3_ag2_f_01 - phones	AH1	196.0648
196.0648	DCA_se3_ag2_f_01 - phones	N	196.1448
196.1448	DCA_se3_ag2_f_01 - phones	P	196.2448
196.1448	DCA_se3_ag2_f_01 - words	person	196.6148
196.2448	DCA_se3_ag2_f_01 - phones	ER1	196.3648
196.3648	DCA_se3_ag2_f_01 - phones	S	196.4748
196.4748	DCA_se3_ag2_f_01 - phones	AH0	196.5848
196.5848	DCA_se3_ag2_f_01 - phones	N	196.6148
196.6148	DCA_se3_ag2_f_01 - phones	IH1	196.6948
196.6148	DCA_se3_ag2_f_01 - words	is	196.7748
196.6948	DCA_se3_ag2_f_01 - phones	Z	196.7748
196.7748	DCA_se3_ag2_f_01 - phones	S	196.8348
196.7748	DCA_se3_ag2_f_01 - words	standing	197.3048
196.8348	DCA_se3_ag2_f_01 - phones	T	196.9148
196.9148	DCA_se3_ag2_f_01 - phones	AE1	197.0748
197.0748	DCA_se3_ag2_f_01 - phones	N	197.1248
197.1248	DCA_se3_ag2_f_01 - phones	D	197.1548
197.1548	DCA_se3_ag2_f_01 - phones	IH0	197.2048
197.2048	DCA_se3_ag2_f_01 - phones	NG	197.3048
197.3048	DCA_se3_ag2_f_01 - phones	sp	197.3448
197.3448	DCA_se3_ag2_f_01 - phones	AE1	197.4648
197.3448	DCA_se3_ag2_f_01 - words	at	197.5448
197.4648	DCA_se3_ag2_f_01 - phones	T	197.5448
197.5448	DCA_se3_ag2_f_01 - words	a	197.6448
197.5448	DCA_se3_ag2_f_01 - phones	AH0	197.6448
197.6448	DCA_se3_ag2_f_01 - phones	T	197.7748
197.6448	DCA_se3_ag2_f_01 - words	tree	198.2248
197.7748	DCA_se3_ag2_f_01 - phones	R	197.8448
197.8448	DCA_se3_ag2_f_01 - phones	IY1	198.2248
199.4627	DCA_se3_ag2_f_01 - phones	AH1	199.8227
199.4627	DCA_se3_ag2_f_01 - words	um	200.0227
199.8227	DCA_se3_ag2_f_01 - phones	M	200.0227
200.0227	DCA_se3_ag2_f_01 - phones	sp	200.1442
200.1442	DCA_se3_ag2_f_01 - phones	Y	200.2242
200.1442	DCA_se3_ag2_f_01 - words	you	200.3042
200.2242	DCA_se3_ag2_f_01 - phones	UW1	200.3042
200.3042	DCA_se3_ag2_f_01 - phones	K	200.4542
200.3042	DCA_se3_ag2_f_01 - words	count	200.7642
200.4542	DCA_se3_ag2_f_01 - phones	AW1	200.6742
200.6742	DCA_se3_ag2_f_01 - phones	N	200.7342
200.7342	DCA_se3_ag2_f_01 - phones	T	200.7642
200.9314	DCA_se3_ag2_f_01 - phones	sil	200.9714
200.9714	DCA_se3_ag2_f_01 - phones	HH	201.1114
200.9714	DCA_se3_ag2_f_01 - words	he	201.2214
201.1114	DCA_se3_ag2_f_01 - phones	IY1	201.2214
201.2214	DCA_se3_ag2_f_01 - phones	HH	201.2914
201.2214	DCA_se3_ag2_f_01 - words	has	201.5014
201.2914	DCA_se3_ag2_f_01 - phones	AE1	201.3814
201.3814	DCA_se3_ag2_f_01 - phones	Z	201.5014
201.5014	DCA_se3_ag2_f_01 - phones	HH	201.5414
201.5014	DCA_se3_ag2_f_01 - words	his	201.7414
201.5414	DCA_se3_ag2_f_01 - phones	IH0	201.5914
201.5914	DCA_se3_ag2_f_01 - phones	Z	201.7414
201.7414	DCA_se3_ag2_f_01 - phones	F	201.9014
201.7414	DCA_se3_ag2_f_01 - words	face	202.3914
201.9014	DCA_se3_ag2_f_01 - phones	EY1	202.1214
202.1214	DCA_se3_ag2_f_01 - phones	S	202.3914
202.5374	DCA_se3_ag2_f_01 - phones	sil	202.5774
202.5774	DCA_se3_ag2_f_01 - phones	T	202.6874
202.5774	DCA_se3_ag2_f_01 - words	turned	202.9274
202.6874	DCA_se3_ag2_f_01 - phones	ER1	202.8174
202.8174	DCA_se3_ag2_f_01 - phones	N	202.8974
202.8974	DCA_se3_ag2_f_01 - phones	D	202.9274
202.9274	DCA_se3_ag2_f_01 - phones	AH0	202.9974
202.9274	DCA_se3_ag2_f_01 - words	away	203.2474
202.9974	DCA_se3_ag2_f_01 - phones	W	203.1174
203.1174	DCA_se3_ag2_f_01 - phones	EY1	203.2474
203.2474	DCA_se3_ag2_f_01 - phones	F	203.3374
203.2474	DCA_se3_ag2_f_01 - words	from	203.4374
203.3374	DCA_se3_ag2_f_01 - phones	ER0	203.3774
203.3774	DCA_se3_ag2_f_01 - phones	M	203.4374
203.4374	DCA_se3_ag2_f_01 - phones	DH	203.4874
203.4374	DCA_se3_ag2_f_01 - words	the	203.5974
203.4874	DCA_se3_ag2_f_01 - phones	IY0	203.5974
203.5974	DCA_se3_ag2_f_01 - phones	AH1	203.6874
203.5974	DCA_se3_ag2_f_01 - words	other	203.7974
203.6874	DCA_se3_ag2_f_01 - phones	DH	203.7474
203.7474	DCA_se3_ag2_f_01 - phones	ER0	203.7974
203.7974	DCA_se3_ag2_f_01 - phones	K	203.9274
203.7974	DCA_se3_ag2_f_01 - words	kids	204.4574
203.9274	DCA_se3_ag2_f_01 - phones	IH1	204.1074
204.1074	DCA_se3_ag2_f_01 - phones	D	204.1874
204.1874	DCA_se3_ag2_f_01 - phones	Z	204.4574
204.2683	DCA_int_03 - phones	M	204.3283
204.2683	DCA_int_03 - words	mm-hm	204.6783
204.3283	DCA_int_03 - phones	HH	204.4483
204.4483	DCA_int_03 - phones	M	204.6783
204.6783	DCA_int_03 - phones	sp	207.9071
205.1447	DCA_se3_ag2_f_01 - phones	sil	205.1947
205.1947	DCA_se3_ag2_f_01 - phones	W	205.3247
205.1947	DCA_se3_ag2_f_01 - words	while	205.4947
205.3247	DCA_se3_ag2_f_01 - phones	AY1	205.4447
205.4447	DCA_se3_ag2_f_01 - phones	L	205.4947
205.4947	DCA_se3_ag2_f_01 - phones	HH	205.5547
205.4947	DCA_se3_ag2_f_01 - words	he	205.6347
205.5547	DCA_se3_ag2_f_01 - phones	IY1	205.6347
205.6347	DCA_se3_ag2_f_01 - phones	Z	205.7447
205.6347	DCA_se3_ag2_f_01 - words	s	205.7447
205.7447	DCA_se3_ag2_f_01 - phones	K	205.8547
205.7447	DCA_se3_ag2_f_01 - words	counting	206.2647
205.8547	DCA_se3_ag2_f_01 - phones	AW1	206.0247
206.0247	DCA_se3_ag2_f_01 - phones	N	206.1047
206.1047	DCA_se3_ag2_f_01 - phones	IH0	206.1547
206.1547	DCA_se3_ag2_f_01 - phones	NG	206.2647
206.2647	DCA_se3_ag2_f_01 - phones	sp	206.2947
206.2947	DCA_se3_ag2_f_01 - phones	DH	206.3447
206.2947	DCA_se3_ag2_f_01 - words	the	206.4347
206.3447	DCA_se3_ag2_f_01 - phones	IY0	206.4347
206.4347	DCA_se3_ag2_f_01 - phones	AH1	206.5647
206.4347	DCA_se3_ag2_f_01 - words	others	206.8347
206.5647	DCA_se3_ag2_f_01 - phones	DH	206.6447
206.6447	DCA_se3_ag2_f_01 - phones	ER0	206.6947
206.6947	DCA_se3_ag2_f_01 - phones	Z	206.8347
206.8347	DCA_se3_ag2_f_01 - phones	R	206.9047
206.8347	DCA_se3_ag2_f_01 - words	run	207.1447
206.9047	DCA_se3_ag2_f_01 - phones	AH1	207.0647
207.0647	DCA_se3_ag2_f_01 - phones	N	207.1447
207.1447	DCA_se3_ag2_f_01 - phones	AE1	207.1747
207.1447	DCA_se3_ag2_f_01 - words	and	207.2347
207.1747	DCA_se3_ag2_f_01 - phones	N	207.2347
207.2347	DCA_se3_ag2_f_01 - phones	HH	207.3347
207.2347	DCA_se3_ag2_f_01 - words	hide	207.6947
207.3347	DCA_se3_ag2_f_01 - phones	AY1	207.6447
207.6447	DCA_se3_ag2_f_01 - phones	D	207.6947
207.6947	DCA_se3_ag2_f_01 - phones	sp	209.3439
207.9071	DCA_int_03 - phones	M	207.9371
207.9071	DCA_int_03 - words	mm-hm	208.1471
207.9371	DCA_int_03 - phones	HH	208.0271
208.0271	DCA_int_03 - phones	M	208.1471
208.1471	DCA_int_03 - phones	sp	208.2271
209.3439	DCA_se3_ag2_f_01 - phones	W	209.4239
209.3439	DCA_se3_ag2_f_01 - words	when	209.4939
209.4239	DCA_se3_ag2_f_01 - phones	IH1	209.4639
209.4639	DCA_se3_ag2_f_01 - phones	N	209.4939
209.4939	DCA_se3_ag2_f_01 - phones	HH	209.5339
209.4939	DCA_se3_ag2_f_01 - words	he	209.6239
209.5339	DCA_se3_ag2_f_01 - phones	IY1	209.6239
209.6239	DCA_se3_ag2_f_01 - phones	T	209.7339
209.6239	DCA_se3_ag2_f_01 - words	turns	210.0239
209.7339	DCA_se3_ag2_f_01 - phones	ER1	209.8839
209.8839	DCA_se3_ag2_f_01 - phones	N	209.9639
209.9639	DCA_se3_ag2_f_01 - phones	Z	210.0239
210.0239	DCA_se3_ag2_f_01 - phones	ER0	210.1839
210.0239	DCA_se3_ag2_f_01 - words	around	210.5039
210.1839	DCA_se3_ag2_f_01 - phones	AW1	210.4139
210.4139	DCA_se3_ag2_f_01 - phones	N	210.4739
210.4739	DCA_se3_ag2_f_01 - phones	D	210.5039
210.5039	DCA_se3_ag2_f_01 - phones	HH	210.5739
210.5039	DCA_se3_ag2_f_01 - words	he	210.7039
210.5739	DCA_se3_ag2_f_01 - phones	IY1	210.7039
210.7461	DCA_se3_ag2_f_01 - phones	T	210.8161
210.7461	DCA_se3_ag2_f_01 - words	tries	211.0861
210.8161	DCA_se3_ag2_f_01 - phones	R	210.8661
210.8661	DCA_se3_ag2_f_01 - phones	AY1	210.9861
210.9861	DCA_se3_ag2_f_01 - phones	Z	211.0861
211.0861	DCA_se3_ag2_f_01 - phones	T	211.1361
211.0861	DCA_se3_ag2_f_01 - words	to	211.1861
211.1361	DCA_se3_ag2_f_01 - phones	AH0	211.1861
211.1861	DCA_se3_ag2_f_01 - phones	F	211.2861
211.1861	DCA_se3_ag2_f_01 - words	find	211.4961
211.2861	DCA_se3_ag2_f_01 - phones	AY1	211.4261
211.4261	DCA_se3_ag2_f_01 - phones	N	211.4661
211.4661	DCA_se3_ag2_f_01 - phones	D	211.4961
211.4961	DCA_se3_ag2_f_01 - phones	DH	211.5261
211.4961	DCA_se3_ag2_f_01 - words	the	211.6261
211.5261	DCA_se3_ag2_f_01 - phones	IY0	211.6261
211.6261	DCA_se3_ag2_f_01 - phones	AH1	211.7161
211.6261	DCA_se3_ag2_f_01 - words	other	211.8361
211.7161	DCA_se3_ag2_f_01 - phones	DH	211.7661
211.7661	DCA_se3_ag2_f_01 - phones	ER0	211.8361
211.8361	DCA_se3_ag2_f_01 - phones	K	211.9461
211.8361	DCA_se3_ag2_f_01 - words	kids	212.3761
211.9461	DCA_se3_ag2_f_01 - phones	IH1	212.1461
212.1461	DCA_se3_ag2_f_01 - phones	D	212.2161
212.2161	DCA_se3_ag2_f_01 - phones	Z	212.3761
213.8244	DCA_int_03 - phones	M	213.8544
213.8244	DCA_int_03 - words	mm-hm	213.9744
213.8544	DCA_int_03 - phones	HH	213.8844
213.8844	DCA_int_03 - phones	M	213.9744
213.9744	DCA_int_03 - phones	sp	214.2844
215.1730	DCA_int_03 - phones	IH0	215.2530
215.1730	DCA_int_03 - words	is	215.3030
215.2530	DCA_int_03 - phones	Z	215.3030
215.3030	DCA_int_03 - phones	sp	215.3330
215.3330	DCA_int_03 - phones	DH	215.3730
215.3330	DCA_int_03 - words	there	215.4430
215.3730	DCA_int_03 - phones	EH1	215.4030
215.4030	DCA_int_03 - phones	R	215.4430
215.4430	DCA_int_03 - phones	sp	215.4930
215.4930	DCA_int_03 - phones	S	215.5430
215.4930	DCA_int_03 - words	something	215.7730
215.5430	DCA_int_03 - phones	AH1	215.5830
215.5830	DCA_int_03 - phones	M	215.6430
215.6430	DCA_int_03 - phones	TH	215.7130
215.7130	DCA_int_03 - phones	IH0	215.7430
215.7430	DCA_int_03 - phones	NG	215.7730
215.7730	DCA_int_03 - phones	sp	215.8030
215.8030	DCA_int_03 - phones	HH	215.8430
215.8030	DCA_int_03 - words	he	215.9330
215.8430	DCA_int_03 - phones	IY1	215.9330
215.9330	DCA_int_03 - phones	sp	216.0230
216.0230	DCA_int_03 - phones	S	216.0630
216.0230	DCA_int_03 - words	says	216.3730
216.0630	DCA_int_03 - phones	EH1	216.3430
216.3430	DCA_int_03 - phones	Z	216.3730
216.3730	DCA_int_03 - phones	sp	216.4530
216.4530	DCA_int_03 - phones	Y	216.6030
216.4530	DCA_int_03 - words	you	216.6530
216.6030	DCA_int_03 - phones	UW1	216.6530
216.6530	DCA_int_03 - phones	N	216.7230
216.6530	DCA_int_03 - words	know	216.8730
216.7230	DCA_int_03 - phones	OW1	216.8730
216.8730	DCA_int_03 - phones	sp	216.9530
216.9530	DCA_int_03 - phones	T	217.0130
216.9530	DCA_int_03 - words	to	217.2030
217.0130	DCA_int_03 - phones	AH0	217.2030
217.2030	DCA_int_03 - phones	sp	217.4974
217.4974	DCA_int_03 - phones	AH1	217.8174
217.4974	DCA_int_03 - words	uh	217.8174
217.8174	DCA_int_03 - phones	sp	217.8974
218.5979	DCA_int_03 - phones	W	218.7579
218.5979	DCA_int_03 - words	while	218.9079
218.7579	DCA_int_03 - phones	AY1	218.8579
218.8579	DCA_int_03 - phones	L	218.9079
218.9079	DCA_int_03 - phones	sp	218.9379
218.9379	DCA_int_03 - phones	DH	218.9879
218.9379	DCA_int_03 - words	the	219.0179
218.9879	DCA_int_03 - phones	AH0	219.0179
219.0179	DCA_int_03 - phones	sp	219.0479
219.0479	DCA_int_03 - phones	AH1	219.0779
219.0479	DCA_int_03 - words	other	219.1679
219.0779	DCA_int_03 - phones	DH	219.1179
219.1179	DCA_int_03 - phones	ER0	219.1679
219.1679	DCA_int_03 - phones	sp	219.2079
219.2079	DCA_int_03 - phones	K	219.2979
219.2079	DCA_int_03 - words	kids	219.4979
219.2979	DCA_int_03 - phones	IH1	219.3679
219.3679	DCA_int_03 - phones	D	219.4479
219.4479	DCA_int_03 - phones	Z	219.4979
219.4979	DCA_int_03 - words	are	219.5679
219.4979	DCA_int_03 - phones	ER0	219.5679
219.5679	DCA_int_03 - phones	sp	219.6279
219.6279	DCA_int_03 - phones	HH	219.7179
219.6279	DCA_int_03 - words	hiding	220.0679
219.7179	DCA_int_03 - phones	AY1	219.7679
219.7679	DCA_int_03 - phones	D	219.7979
219.7979	DCA_int_03 - phones	IH0	219.8279
219.8279	DCA_int_03 - phones	NG	220.0679
221.4854	DCA_se3_ag2_f_01 - phones	HH	221.5654
221.4854	DCA_se3_ag2_f_01 - words	he	221.5954
221.5654	DCA_se3_ag2_f_01 - phones	IY1	221.5954
221.5954	DCA_se3_ag2_f_01 - phones	JH	221.6654
221.5954	DCA_se3_ag2_f_01 - words	just	221.8354
221.6654	DCA_se3_ag2_f_01 - phones	IH0	221.7354
221.7354	DCA_se3_ag2_f_01 - phones	S	221.8354
221.8354	DCA_se3_ag2_f_01 - phones	K	221.9654
221.8354	DCA_se3_ag2_f_01 - words	counts	222.5854
221.9654	DCA_se3_ag2_f_01 - phones	AW1	222.1654
222.1654	DCA_se3_ag2_f_01 - phones	N	222.2854
222.2854	DCA_se3_ag2_f_01 - phones	T	222.3654
222.3654	DCA_se3_ag2_f_01 - phones	S	222.5854
222.5899	DCA_int_03 - phones	sil	222.6499
222.6499	DCA_int_03 - phones	M	222.7899
222.6499	DCA_int_03 - words	mm-hm	222.8899
222.7899	DCA_int_03 - phones	HH	222.8599
222.8599	DCA_int_03 - phones	M	222.8899
222.8899	DCA_int_03 - phones	sp	225.1752
223.8526	DCA_se3_ag2_f_01 - phones	sil	223.8826
223.8826	DCA_se3_ag2_f_01 - phones	K	223.9826
223.8826	DCA_se3_ag2_f_01 - words	counts	224.2026
223.9826	DCA_se3_ag2_f_01 - phones	AW1	224.0626
224.0626	DCA_se3_ag2_f_01 - phones	N	224.1226
224.1226	DCA_se3_ag2_f_01 - phones	T	224.1526
224.1526	DCA_se3_ag2_f_01 - phones	S	224.2026
224.2026	DCA_se3_ag2_f_01 - phones	F	224.2426
224.2026	DCA_se3_ag2_f_01 - words	from	224.3926
224.2426	DCA_se3_ag2_f_01 - phones	ER0	224.2726
224.2726	DCA_se3_ag2_f_01 - phones	M	224.3926
224.3926	DCA_se3_ag2_f_01 - phones	W	224.4426
224.3926	DCA_se3_ag2_f_01 - words	one	224.5826
224.4426	DCA_se3_ag2_f_01 - phones	AH1	224.5126
224.5126	DCA_se3_ag2_f_01 - phones	N	224.5826
224.5826	DCA_se3_ag2_f_01 - phones	T	224.6226
224.5826	DCA_se3_ag2_f_01 - words	to	224.6826
224.6226	DCA_se3_ag2_f_01 - phones	IH0	224.6826
224.6826	DCA_se3_ag2_f_01 - phones	T	224.7926
224.6826	DCA_se3_ag2_f_01 - words	ten	225.1726
224.7926	DCA_se3_ag2_f_01 - phones	EH1	224.9426
224.9426	DCA_se3_ag2_f_01 - phones	N	225.1726
225.1752	DCA_int_03 - phones	AH1	225.2352
225.1752	DCA_int_03 - words	uh-huh	225.4852
225.2352	DCA_int_03 - phones	HH	225.4552
225.4552	DCA_int_03 - phones	AH1	225.4852
225.4852	DCA_int_03 - phones	sp	225.6352
225.8698	DCA_se3_ag2_f_01 - phones	sil	225.9098
225.9098	DCA_se3_ag2_f_01 - phones	AE1	226.0398
225.9098	DCA_se3_ag2_f_01 - words	and	226.1798
226.0398	DCA_se3_ag2_f_01 - phones	N	226.1498
226.1498	DCA_se3_ag2_f_01 - phones	D	226.1798
226.1798	DCA_se3_ag2_f_01 - phones	sp	226.2098
226.2098	DCA_se3_ag2_f_01 - phones	W	226.2698
226.2098	DCA_se3_ag2_f_01 - words	within	226.5598
226.2698	DCA_se3_ag2_f_01 - phones	IH0	226.3198
226.3198	DCA_se3_ag2_f_01 - phones	TH	226.3998
226.3998	DCA_se3_ag2_f_01 - phones	IH1	226.4698
226.4698	DCA_se3_ag2_f_01 - phones	N	226.5598
226.5598	DCA_se3_ag2_f_01 - phones	DH	226.5998
226.5598	DCA_se3_ag2_f_01 - words	this	226.7098
226.5998	DCA_se3_ag2_f_01 - phones	IH0	226.6698
226.6698	DCA_se3_ag2_f_01 - phones	S	226.7098
226.7098	DCA_se3_ag2_f_01 - phones	sp	226.7398
226.7398	DCA_se3_ag2_f_01 - phones	T	226.8298
226.7398	DCA_se3_ag2_f_01 - words	time	227.0898
226.8298	DCA_se3_ag2_f_01 - phones	AY1	226.9998
226.9998	DCA_se3_ag2_f_01 - phones	M	227.0898
227.0898	DCA_se3_ag2_f_01 - phones	L	227.1298
227.0898	DCA_se3_ag2_f_01 - words	limit	227.3898
227.1298	DCA_se3_ag2_f_01 - phones	IH1	227.1798
227.1798	DCA_se3_ag2_f_01 - phones	M	227.2798
227.2798	DCA_se3_ag2_f_01 - phones	AH0	227.3498
227.3498	DCA_se3_ag2_f_01 - phones	T	227.3898
227.3898	DCA_se3_ag2_f_01 - phones	sp	227.5098
227.5098	DCA_se3_ag2_f_01 - phones	AH1	227.7098
227.5098	DCA_se3_ag2_f_01 - words	um	227.8598
227.7098	DCA_se3_ag2_f_01 - phones	M	227.8598
228.3070	DCA_se3_ag2_f_01 - phones	DH	228.3570
228.3070	DCA_se3_ag2_f_01 - words	the	228.4170
228.3570	DCA_se3_ag2_f_01 - phones	IY0	228.4170
228.4170	DCA_se3_ag2_f_01 - phones	K	228.5170
228.4170	DCA_se3_ag2_f_01 - words	kids	228.7670
228.5170	DCA_se3_ag2_f_01 - phones	IH1	228.6170
228.6170	DCA_se3_ag2_f_01 - phones	D	228.7070
228.7070	DCA_se3_ag2_f_01 - phones	Z	228.7670
228.7670	DCA_se3_ag2_f_01 - phones	ER0	228.8870
228.7670	DCA_se3_ag2_f_01 - words	are	228.8870
228.8870	DCA_se3_ag2_f_01 - phones	S	228.9670
228.8870	DCA_se3_ag2_f_01 - words	supposed	229.3870
228.9670	DCA_se3_ag2_f_01 - phones	AH0	229.0170
229.0170	DCA_se3_ag2_f_01 - phones	P	229.1270
229.1270	DCA_se3_ag2_f_01 - phones	OW1	229.2570
229.2570	DCA_se3_ag2_f_01 - phones	Z	229.3570
229.3570	DCA_se3_ag2_f_01 - phones	D	229.3870
229.3870	DCA_se3_ag2_f_01 - phones	T	229.4670
229.3870	DCA_se3_ag2_f_01 - words	to	229.5970
229.4670	DCA_se3_ag2_f_01 - phones	UW1	229.5970
229.5970	DCA_se3_ag2_f_01 - phones	sp	229.7070
229.7070	DCA_se3_ag2_f_01 - phones	HH	229.8170
229.7070	DCA_se3_ag2_f_01 - words	hide	230.2770
229.8170	DCA_se3_ag2_f_01 - phones	AY1	230.0670
230.0670	DCA_se3_ag2_f_01 - phones	D	230.2770
230.2371	DCA_int_03 - phones	M	230.2871
230.2371	DCA_int_03 - words	mm-hm	230.5371
230.2871	DCA_int_03 - phones	HH	230.3171
230.3171	DCA_int_03 - phones	M	230.5371
230.5371	DCA_int_03 - phones	sp	230.9674
230.9674	DCA_int_03 - words	uh	231.1774
230.9674	DCA_int_03 - phones	AH1	231.1774
231.1774	DCA_int_03 - phones	sp	231.2474
231.2474	DCA_int_03 - phones	D	231.2974
231.2474	DCA_int_03 - words	do	231.3274
231.2974	DCA_int_03 - phones	UW1	231.3274
231.3274	DCA_int_03 - phones	sp	231.3974
231.3974	DCA_int_03 - phones	Y	231.5174
231.3974	DCA_int_03 - words	you	231.6474
231.5174	DCA_int_03 - phones	UW1	231.6474
231.6474	DCA_int_03 - phones	sp	232.1139
232.1139	DCA_int_03 - phones	spn	232.2639
232.1139	DCA_int_03 - words	<unk>	232.2639
232.2639	DCA_int_03 - phones	sp	232.5539
232.5539	DCA_int_03 - phones	HH	232.7039
232.5539	DCA_int_03 - words	how	232.7639
232.7039	DCA_int_03 - phones	AW1	232.7639
232.7639	DCA_int_03 - phones	D	232.8139
232.7639	DCA_int_03 - words	do	232.8439
232.8139	DCA_int_03 - phones	UW1	232.8439
232.8439	DCA_int_03 - phones	Y	232.8839
232.8439	DCA_int_03 - words	you	233.2139
232.8839	DCA_int_03 - phones	UW1	233.2139
233.2139	DCA_int_03 - words	uh	233.4439
233.2139	DCA_int_03 - phones	AH1	233.4439
233.4439	DCA_int_03 - phones	sp	233.4739
233.4739	DCA_int_03 - phones	P	233.5939
233.4739	DCA_int_03 - words	pick	233.7039
233.5939	DCA_int_03 - phones	IH1	233.6639
233.6639	DCA_int_03 - phones	K	233.7039
233.7039	DCA_int_03 - phones	sp	233.8139
233.8139	DCA_int_03 - phones	W	233.8639
233.8139	DCA_int_03 - words	which	234.0139
233.8639	DCA_int_03 - phones	IH1	233.9039
233.9039	DCA_int_03 - phones	CH	234.0139
234.0139	DCA_int_03 - phones	W	234.0739
234.0139	DCA_int_03 - words	one	234.1739
234.0739	DCA_int_03 - phones	AH1	234.1139
234.1139	DCA_int_03 - phones	N	234.1739
234.1739	DCA_int_03 - phones	Z	234.2239
234.1739	DCA_int_03 - words	s	234.2239
234.2239	DCA_int_03 - phones	sp	234.2539
234.2539	DCA_int_03 - phones	G	234.3139
234.2539	DCA_int_03 - words	gonna	234.4039
234.3139	DCA_int_03 - phones	AH1	234.3439
234.3439	DCA_int_03 - phones	N	234.3739
234.3739	DCA_int_03 - phones	AH0	234.4039
234.4039	DCA_int_03 - phones	sp	234.5039
234.5039	DCA_int_03 - phones	B	234.5339
234.5039	DCA_int_03 - words	be	234.6439
234.5339	DCA_int_03 - phones	IY0	234.6439
234.6439	DCA_int_03 - phones	sp	234.6739
234.6739	DCA_int_03 - phones	IH1	234.8139
234.6739	DCA_int_03 - words	it	234.9439
234.8139	DCA_int_03 - phones	T	234.9439
235.1646	DCA_int_03 - phones	Y	235.2746
235.1646	DCA_int_03 - words	you	235.3046
235.2746	DCA_int_03 - phones	UW1	235.3046
235.3046	DCA_int_03 - phones	sp	235.3346
235.3346	DCA_int_03 - phones	N	235.3846
235.3346	DCA_int_03 - words	know	235.4646
235.3846	DCA_int_03 - phones	OW1	235.4646
235.4646	DCA_int_03 - phones	sp	235.5346
235.5346	DCA_int_03 - phones	F	235.5746
235.5346	DCA_int_03 - words	from	235.8046
235.5746	DCA_int_03 - phones	ER0	235.6146
235.6146	DCA_int_03 - phones	M	235.8046
235.8046	DCA_int_03 - phones	sp	236.4151
236.4151	DCA_int_03 - words	uh	236.5451
236.4151	DCA_int_03 - phones	AH1	236.5451
236.5451	DCA_int_03 - phones	sp	236.9720
236.9720	DCA_int_03 - phones	TH	237.0220
236.9720	DCA_int_03 - words	thoughts	237.1820
237.0220	DCA_int_03 - phones	AO1	237.1120
237.1120	DCA_int_03 - phones	T	237.1520
237.1520	DCA_int_03 - phones	S	237.1820
237.1820	DCA_int_03 - phones	sp	237.3220
237.3220	DCA_int_03 - phones	AH0	237.3520
237.3220	DCA_int_03 - words	and	237.4720
237.3520	DCA_int_03 - phones	N	237.4720
237.4720	DCA_int_03 - phones	sp	237.5820
237.5820	DCA_int_03 - phones	TH	237.6120
237.5820	DCA_int_03 - words	things	237.7020
237.6120	DCA_int_03 - phones	IH1	237.6420
237.6420	DCA_int_03 - phones	NG	237.6720
237.6720	DCA_int_03 - phones	Z	237.7020
237.7020	DCA_int_03 - phones	sp	240.9858
238.5984	DCA_se3_ag2_f_01 - phones	sil	238.6284
238.6284	DCA_se3_ag2_f_01 - phones	Y	238.6784
238.6284	DCA_se3_ag2_f_01 - words	you	238.7384
238.6784	DCA_se3_ag2_f_01 - phones	UW1	238.7384
238.7384	DCA_se3_ag2_f_01 - phones	T	238.8284
238.7384	DCA_se3_ag2_f_01 - words	take	239.0084
238.8284	DCA_se3_ag2_f_01 - phones	EY1	238.9484
238.9484	DCA_se3_ag2_f_01 - phones	K	239.0084
239.0084	DCA_se3_ag2_f_01 - phones	T	239.1084
239.0084	DCA_se3_ag2_f_01 - words	turns	239.8284
239.1084	DCA_se3_ag2_f_01 - phones	ER1	239.3984
239.3984	DCA_se3_ag2_f_01 - phones	N	239.5084
239.5084	DCA_se3_ag2_f_01 - phones	Z	239.8284
240.9858	DCA_int_03 - phones	W	241.0158
240.9858	DCA_int_03 - words	well	241.0758
241.0158	DCA_int_03 - phones	EH1	241.0458
241.0458	DCA_int_03 - phones	L	241.0758
241.0758	DCA_int_03 - phones	HH	241.1358
241.0758	DCA_int_03 - words	how	241.1858
241.1358	DCA_int_03 - phones	AW1	241.1858
[truncated: 17,904 more rows]
