# Supplementary material for: Considering Performance in the Automated and Manual Coding of Sociolinguistic Variables: Lessons From Variable (ING)
Source: Front Artif Intell. 2021 Apr 29;4:648543. doi: 10.3389/frai.2021.648543 (PMC8117961; doi:10.3389/frai.2021.648543)
Supplement: Supplementary file 4 [file Data_Sheet_4.ZIP › CORAAL_Aligned_as_Tables/DCA_se1_ag1_f_02_1_txout.txt]

tmin	tier	text	tmax
0.3345	DCA_int_04 - phones	JH	0.3945
0.3345	DCA_int_04 - words	just	0.4645
0.3945	DCA_int_04 - phones	IH0	0.4345
0.4345	DCA_int_04 - phones	S	0.4645
0.4645	DCA_int_04 - phones	sp	0.5245
0.5245	DCA_int_04 - phones	S	0.5945
0.5245	DCA_int_04 - words	say	0.7545
0.5945	DCA_int_04 - phones	EY1	0.7545
0.7545	DCA_int_04 - phones	sp	0.7845
0.8521	DCA_int_04 - phones	S	0.9121
0.8521	DCA_int_04 - words	say	0.9721
0.9121	DCA_int_04 - phones	EY1	0.9721
0.9721	DCA_int_04 - phones	Y	1.0221
0.9721	DCA_int_04 - words	your	1.0821
1.0221	DCA_int_04 - phones	UH1	1.0521
1.0521	DCA_int_04 - phones	R	1.0821
1.0821	DCA_int_04 - phones	N	1.1121
1.0821	DCA_int_04 - words	name	1.3621
1.1121	DCA_int_04 - phones	EY1	1.2621
1.2621	DCA_int_04 - phones	M	1.3621
1.6447	DCA_int_04 - phones	Y	1.7247
1.6447	DCA_int_04 - words	your	1.8147
1.7247	DCA_int_04 - phones	UH1	1.7647
1.7647	DCA_int_04 - phones	R	1.8147
1.8147	DCA_int_04 - phones	HH	1.8547
1.8147	DCA_int_04 - words	whole	1.9547
1.8547	DCA_int_04 - phones	OW1	1.9047
1.9047	DCA_int_04 - phones	L	1.9547
1.9547	DCA_int_04 - phones	N	2.0147
1.9547	DCA_int_04 - words	name	2.1547
2.0147	DCA_int_04 - phones	EY1	2.1147
2.1147	DCA_int_04 - phones	M	2.1547
2.1547	DCA_int_04 - phones	sp	2.1947
2.3955	DCA_se1_ag1_f_02 - phones	sil	2.4255
2.4255	DCA_se1_ag1_f_02 - words	rdx	4.1155
2.4255	DCA_se1_ag1_f_02 - phones	TN	4.1155
4.1155	DCA_se1_ag1_f_02 - phones	sp	6.1833
4.4786	DCA_int_04 - phones	AH1	4.5386
4.4786	DCA_int_04 - words	uh-huh	4.8486
4.5386	DCA_int_04 - phones	HH	4.6686
4.6686	DCA_int_04 - phones	AH1	4.8486
4.8486	DCA_int_04 - phones	AE1	4.9286
4.8486	DCA_int_04 - words	and	4.9886
4.9286	DCA_int_04 - phones	N	4.9586
4.9586	DCA_int_04 - phones	D	4.9886
4.9886	DCA_int_04 - phones	HH	5.0586
4.9886	DCA_int_04 - words	how	5.0886
5.0586	DCA_int_04 - phones	AW1	5.0886
5.0886	DCA_int_04 - phones	OW1	5.2186
5.0886	DCA_int_04 - words	old	5.3186
5.2186	DCA_int_04 - phones	L	5.2786
5.2786	DCA_int_04 - phones	D	5.3186
5.3186	DCA_int_04 - phones	ER0	5.3886
5.3186	DCA_int_04 - words	are	5.3886
5.3886	DCA_int_04 - phones	Y	5.5186
5.3886	DCA_int_04 - words	you	5.7586
5.5186	DCA_int_04 - phones	UW1	5.7586
6.1833	DCA_se1_ag1_f_02 - phones	IH0	6.3133
6.1833	DCA_se1_ag1_f_02 - words	eleven	6.8233
6.3133	DCA_se1_ag1_f_02 - phones	L	6.4533
6.4533	DCA_se1_ag1_f_02 - phones	EH1	6.6033
6.6033	DCA_se1_ag1_f_02 - phones	V	6.7033
6.7033	DCA_se1_ag1_f_02 - phones	AH0	6.7433
6.7433	DCA_se1_ag1_f_02 - phones	N	6.8233
6.8233	DCA_se1_ag1_f_02 - phones	AH0	6.8633
6.8233	DCA_se1_ag1_f_02 - words	and	6.9733
6.8633	DCA_se1_ag1_f_02 - phones	N	6.9233
6.9233	DCA_se1_ag1_f_02 - phones	D	6.9733
6.9733	DCA_se1_ag1_f_02 - phones	AH0	7.0133
6.9733	DCA_se1_ag1_f_02 - words	a	7.0133
7.0133	DCA_se1_ag1_f_02 - phones	HH	7.1733
7.0133	DCA_se1_ag1_f_02 - words	half	7.5033
7.1733	DCA_se1_ag1_f_02 - phones	AE1	7.3633
7.3633	DCA_se1_ag1_f_02 - phones	F	7.5033
7.6448	DCA_int_04 - phones	AE1	7.9848
7.6448	DCA_int_04 - words	and	8.0548
7.9848	DCA_int_04 - phones	N	8.0248
8.0248	DCA_int_04 - phones	D	8.0548
8.0548	DCA_int_04 - phones	W	8.1448
8.0548	DCA_int_04 - words	where	8.2548
8.1448	DCA_int_04 - phones	EH1	8.2048
8.2048	DCA_int_04 - phones	R	8.2548
8.2548	DCA_int_04 - phones	D	8.2848
8.2548	DCA_int_04 - words	do	8.3148
8.2848	DCA_int_04 - phones	UW1	8.3148
8.3148	DCA_int_04 - phones	Y	8.4048
8.3148	DCA_int_04 - words	you	8.4748
8.4048	DCA_int_04 - phones	UW1	8.4748
8.4748	DCA_int_04 - phones	L	8.5448
8.4748	DCA_int_04 - words	live	8.8548
8.5448	DCA_int_04 - phones	IH1	8.7948
8.7948	DCA_int_04 - phones	V	8.8548
8.8548	DCA_int_04 - phones	sp	11.2560
9.3374	DCA_se1_ag1_f_02 - words	rdx	11.1374
9.3374	DCA_se1_ag1_f_02 - phones	TN	11.1374
11.2060	DCA_se1_ag1_f_02 - phones	N	11.2760
11.2060	DCA_se1_ag1_f_02 - words	northwest	11.8560
11.2560	DCA_int_04 - phones	OW2	11.4760
11.2560	DCA_int_04 - words	okay	11.9360
11.2760	DCA_se1_ag1_f_02 - phones	AO2	11.4060
11.4060	DCA_se1_ag1_f_02 - phones	R	11.4660
11.4660	DCA_se1_ag1_f_02 - phones	TH	11.5560
11.4760	DCA_int_04 - phones	K	11.6160
11.5560	DCA_se1_ag1_f_02 - phones	W	11.5860
11.5860	DCA_se1_ag1_f_02 - phones	EH1	11.7860
11.6160	DCA_int_04 - phones	EY1	11.9360
11.7860	DCA_se1_ag1_f_02 - phones	S	11.8160
11.8160	DCA_se1_ag1_f_02 - phones	T	11.8560
11.8560	DCA_se1_ag1_f_02 - phones	sp	23.9362
11.9360	DCA_int_04 - phones	sp	12.0160
12.3951	DCA_int_04 - phones	AH0	12.4751
12.3951	DCA_int_04 - words	and	12.9251
12.4751	DCA_int_04 - phones	N	12.9251
12.9251	DCA_int_04 - phones	sp	12.9551
12.9551	DCA_int_04 - phones	AH1	13.0651
12.9551	DCA_int_04 - words	um	13.3751
13.0651	DCA_int_04 - phones	M	13.3751
13.3751	DCA_int_04 - phones	sp	13.4051
13.4051	DCA_int_04 - phones	W	13.4651
13.4051	DCA_int_04 - words	what	13.5251
13.4651	DCA_int_04 - phones	AH1	13.4951
13.4951	DCA_int_04 - phones	T	13.5251
13.5251	DCA_int_04 - phones	EH1	13.5851
13.5251	DCA_int_04 - words	else	13.6751
13.5851	DCA_int_04 - phones	L	13.6451
13.6451	DCA_int_04 - phones	S	13.6751
13.6751	DCA_int_04 - phones	sp	13.7051
13.7051	DCA_int_04 - phones	K	13.7851
13.7051	DCA_int_04 - words	can	13.9551
13.7851	DCA_int_04 - phones	AH0	13.8251
13.8251	DCA_int_04 - phones	N	13.9551
13.9551	DCA_int_04 - phones	sp	13.9851
13.9851	DCA_int_04 - phones	AY1	14.0151
13.9851	DCA_int_04 - words	i	14.0151
14.0151	DCA_int_04 - phones	sp	14.0551
14.0551	DCA_int_04 - phones	AE1	14.0851
14.0551	DCA_int_04 - words	ask	14.1951
14.0851	DCA_int_04 - phones	S	14.1151
14.1151	DCA_int_04 - phones	K	14.1951
14.1951	DCA_int_04 - phones	Y	14.2351
14.1951	DCA_int_04 - words	you	14.3151
14.2351	DCA_int_04 - phones	UW1	14.3151
14.3151	DCA_int_04 - phones	sp	15.5046
15.5046	DCA_int_04 - phones	N	15.5346
15.5046	DCA_int_04 - words	nothing	15.7946
15.5346	DCA_int_04 - phones	AH1	15.6246
15.6246	DCA_int_04 - phones	TH	15.6946
15.6946	DCA_int_04 - phones	IH0	15.7346
15.7346	DCA_int_04 - phones	NG	15.7946
15.7946	DCA_int_04 - phones	sp	15.8246
15.8246	DCA_int_04 - phones	OW2	15.9846
15.8246	DCA_int_04 - words	okay	16.0946
15.9846	DCA_int_04 - phones	K	16.0646
16.0646	DCA_int_04 - phones	EY1	16.0946
16.0946	DCA_int_04 - phones	sp	16.1646
18.8241	DCA_int_04 - phones	D	18.8641
18.8241	DCA_int_04 - words	do	18.9441
18.8641	DCA_int_04 - phones	UW1	18.9441
18.9441	DCA_int_04 - phones	Y	19.0741
18.9441	DCA_int_04 - words	you	19.2941
19.0741	DCA_int_04 - phones	UW1	19.2941
19.2941	DCA_int_04 - phones	sp	19.3541
19.3541	DCA_int_04 - phones	P	19.4441
19.3541	DCA_int_04 - words	play	19.5941
19.4441	DCA_int_04 - phones	L	19.4841
19.4841	DCA_int_04 - phones	EY1	19.5941
19.5941	DCA_int_04 - phones	EH1	19.6441
19.5941	DCA_int_04 - words	any	19.7741
19.6441	DCA_int_04 - phones	N	19.6841
19.6841	DCA_int_04 - phones	IY0	19.7741
19.7741	DCA_int_04 - phones	sp	19.8441
19.8441	DCA_int_04 - phones	G	19.8741
19.8441	DCA_int_04 - words	games	20.2441
19.8741	DCA_int_04 - phones	EY1	20.0341
20.0341	DCA_int_04 - phones	M	20.1141
20.1141	DCA_int_04 - phones	Z	20.2441
20.2441	DCA_int_04 - phones	sp	20.3141
21.2628	DCA_int_04 - phones	W	21.3228
21.2628	DCA_int_04 - words	when	21.3928
21.3228	DCA_int_04 - phones	IH1	21.3528
21.3528	DCA_int_04 - phones	N	21.3928
21.3928	DCA_int_04 - phones	Y	21.4528
21.3928	DCA_int_04 - words	you're	21.6128
21.4528	DCA_int_04 - phones	UH1	21.4828
21.4828	DCA_int_04 - phones	R	21.6128
21.6128	DCA_int_04 - phones	AW1	21.6628
21.6128	DCA_int_04 - words	out	21.7028
21.6628	DCA_int_04 - phones	T	21.7028
21.7028	DCA_int_04 - phones	AH0	21.7328
21.7028	DCA_int_04 - words	of	21.7628
21.7328	DCA_int_04 - phones	V	21.7628
21.7628	DCA_int_04 - phones	sp	21.8028
21.8969	DCA_int_04 - phones	Y	22.0469
21.8969	DCA_int_04 - words	you	22.0769
22.0469	DCA_int_04 - phones	UW1	22.0769
22.0769	DCA_int_04 - phones	N	22.1569
22.0769	DCA_int_04 - words	know	22.1869
22.1569	DCA_int_04 - phones	OW1	22.1869
22.1869	DCA_int_04 - phones	W	22.2169
22.1869	DCA_int_04 - words	when	22.4369
22.2169	DCA_int_04 - phones	EH1	22.2469
22.2469	DCA_int_04 - phones	N	22.4369
22.4369	DCA_int_04 - phones	sp	22.5669
22.5669	DCA_int_04 - phones	Y	22.6269
22.5669	DCA_int_04 - words	your	22.6869
22.6269	DCA_int_04 - phones	UH1	22.6569
22.6569	DCA_int_04 - phones	R	22.6869
22.6869	DCA_int_04 - phones	sp	22.8236
22.8236	DCA_int_04 - phones	AE1	22.9036
22.8236	DCA_int_04 - words	after	23.0336
22.9036	DCA_int_04 - phones	F	22.9736
22.9736	DCA_int_04 - phones	T	23.0036
23.0036	DCA_int_04 - phones	ER0	23.0336
23.0336	DCA_int_04 - phones	sp	23.1436
23.1436	DCA_int_04 - phones	S	23.1736
23.1436	DCA_int_04 - words	school	23.3336
23.1736	DCA_int_04 - phones	K	23.2036
23.2036	DCA_int_04 - phones	UW1	23.2436
23.2436	DCA_int_04 - phones	L	23.3336
23.3336	DCA_int_04 - phones	sp	23.3636
23.3636	DCA_int_04 - phones	S	23.4036
23.3636	DCA_int_04 - words	s	23.4036
23.4036	DCA_int_04 - phones	OW1	23.5036
23.4036	DCA_int_04 - words	over	23.7736
23.5036	DCA_int_04 - phones	V	23.6436
23.6436	DCA_int_04 - phones	ER0	23.7736
23.9362	DCA_se1_ag1_f_02 - phones	Y	24.1162
23.9362	DCA_se1_ag1_f_02 - words	yeah	24.2862
24.1162	DCA_se1_ag1_f_02 - phones	AE1	24.2862
24.2862	DCA_se1_ag1_f_02 - phones	sp	26.8481
24.3951	DCA_int_04 - phones	M	24.4551
24.3951	DCA_int_04 - words	mm-hm	24.6851
24.4551	DCA_int_04 - phones	HH	24.4851
24.4851	DCA_int_04 - phones	M	24.6851
24.6851	DCA_int_04 - phones	sp	24.7151
24.7151	DCA_int_04 - phones	W	24.7451
24.7151	DCA_int_04 - words	what	24.8051
24.7451	DCA_int_04 - phones	AH1	24.7751
24.7751	DCA_int_04 - phones	T	24.8051
24.8051	DCA_int_04 - phones	K	24.8851
24.8051	DCA_int_04 - words	kind	24.9651
24.8851	DCA_int_04 - phones	AY1	24.9151
24.9151	DCA_int_04 - phones	N	24.9651
24.9651	DCA_int_04 - phones	AH0	25.0051
24.9651	DCA_int_04 - words	of	25.0351
25.0051	DCA_int_04 - phones	V	25.0351
25.0351	DCA_int_04 - phones	G	25.0951
25.0351	DCA_int_04 - words	games	25.2251
25.0951	DCA_int_04 - phones	EY1	25.1351
25.1351	DCA_int_04 - phones	M	25.1951
25.1951	DCA_int_04 - phones	Z	25.2251
25.2251	DCA_int_04 - phones	sp	25.3351
25.3351	DCA_int_04 - phones	D	25.3651
25.3351	DCA_int_04 - words	do	25.3951
25.3651	DCA_int_04 - phones	UW1	25.3951
25.3951	DCA_int_04 - phones	Y	25.4251
25.3951	DCA_int_04 - words	you	25.4551
25.4251	DCA_int_04 - phones	UW1	25.4551
25.4551	DCA_int_04 - phones	P	25.5851
25.4551	DCA_int_04 - words	play	25.6751
25.5851	DCA_int_04 - phones	L	25.6451
25.6451	DCA_int_04 - phones	EY1	25.6751
25.6751	DCA_int_04 - phones	sp	31.8333
26.8481	DCA_se1_ag1_f_02 - phones	AY1	27.0381
26.8481	DCA_se1_ag1_f_02 - words	i	27.0381
27.0381	DCA_se1_ag1_f_02 - phones	P	27.1681
27.0381	DCA_se1_ag1_f_02 - words	play	27.3481
27.1681	DCA_se1_ag1_f_02 - phones	L	27.2181
27.2181	DCA_se1_ag1_f_02 - phones	EY1	27.3481
27.3481	DCA_se1_ag1_f_02 - phones	K	27.4681
27.3481	DCA_se1_ag1_f_02 - words	kickball	28.0081
27.4681	DCA_se1_ag1_f_02 - phones	IH1	27.5881
27.5881	DCA_se1_ag1_f_02 - phones	K	27.6581
27.6581	DCA_se1_ag1_f_02 - phones	B	27.6981
27.6981	DCA_se1_ag1_f_02 - phones	AH0	27.8781
27.8781	DCA_se1_ag1_f_02 - phones	L	28.0081
28.0081	DCA_se1_ag1_f_02 - phones	JH	28.1381
28.0081	DCA_se1_ag1_f_02 - words	jump	28.3481
28.1381	DCA_se1_ag1_f_02 - phones	AH1	28.2281
28.2281	DCA_se1_ag1_f_02 - phones	M	28.3181
28.3181	DCA_se1_ag1_f_02 - phones	P	28.3481
28.3481	DCA_se1_ag1_f_02 - phones	R	28.4281
28.3481	DCA_se1_ag1_f_02 - words	rope	28.6481
28.4281	DCA_se1_ag1_f_02 - phones	OW1	28.5481
28.5481	DCA_se1_ag1_f_02 - phones	P	28.6481
29.3133	DCA_se1_ag1_f_02 - phones	S	29.4333
29.3133	DCA_se1_ag1_f_02 - words	sometime	29.7433
29.4333	DCA_se1_ag1_f_02 - phones	AH1	29.4633
29.4633	DCA_se1_ag1_f_02 - phones	M	29.5033
29.5033	DCA_se1_ag1_f_02 - phones	T	29.5933
29.5933	DCA_se1_ag1_f_02 - phones	AY2	29.7133
29.7133	DCA_se1_ag1_f_02 - phones	M	29.7433
29.7433	DCA_se1_ag1_f_02 - words	i	29.7933
29.7433	DCA_se1_ag1_f_02 - phones	AY1	29.7933
29.7933	DCA_se1_ag1_f_02 - phones	JH	29.8733
29.7933	DCA_se1_ag1_f_02 - words	just	29.9733
29.8733	DCA_se1_ag1_f_02 - phones	IH0	29.9133
29.9133	DCA_se1_ag1_f_02 - phones	S	29.9733
29.9733	DCA_se1_ag1_f_02 - phones	sp	30.0133
30.0133	DCA_se1_ag1_f_02 - phones	B	30.1633
30.0133	DCA_se1_ag1_f_02 - words	be	30.3033
30.1633	DCA_se1_ag1_f_02 - phones	IY0	30.3033
30.3033	DCA_se1_ag1_f_02 - phones	AE1	30.3333
30.3033	DCA_se1_ag1_f_02 - words	at	30.3633
30.3333	DCA_se1_ag1_f_02 - phones	T	30.3633
30.3633	DCA_se1_ag1_f_02 - phones	HH	30.4533
30.3633	DCA_se1_ag1_f_02 - words	home	30.7133
30.4533	DCA_se1_ag1_f_02 - phones	OW1	30.6833
30.6833	DCA_se1_ag1_f_02 - phones	M	30.7133
30.7133	DCA_se1_ag1_f_02 - phones	sp	30.7833
31.2717	DCA_se1_ag1_f_02 - phones	DH	31.3217
31.2717	DCA_se1_ag1_f_02 - words	that	31.3917
31.3217	DCA_se1_ag1_f_02 - phones	AH0	31.3617
31.3617	DCA_se1_ag1_f_02 - phones	T	31.3917
31.3917	DCA_se1_ag1_f_02 - phones	sp	31.4917
31.4917	DCA_se1_ag1_f_02 - phones	S	31.5517
31.4917	DCA_se1_ag1_f_02 - words	s	31.5517
31.5517	DCA_se1_ag1_f_02 - phones	AO1	31.5817
31.5517	DCA_se1_ag1_f_02 - words	all	31.6417
31.5817	DCA_se1_ag1_f_02 - phones	L	31.6417
31.6417	DCA_se1_ag1_f_02 - phones	sp	35.7816
31.8333	DCA_int_04 - phones	M	32.0933
31.8333	DCA_int_04 - words	mm-hm	32.2933
32.0933	DCA_int_04 - phones	HH	32.1433
32.1433	DCA_int_04 - phones	M	32.2933
32.2933	DCA_int_04 - phones	sp	32.3433
32.6100	DCA_int_04 - phones	W	32.7100
32.6100	DCA_int_04 - words	well	32.9800
32.7100	DCA_int_04 - phones	EH1	32.7400
32.7400	DCA_int_04 - phones	L	32.9800
33.0902	DCA_int_04 - phones	sil	33.1402
33.1402	DCA_int_04 - phones	HH	33.2202
33.1402	DCA_int_04 - words	how	33.2902
33.2202	DCA_int_04 - phones	AW1	33.2902
33.2902	DCA_int_04 - phones	D	33.3502
33.2902	DCA_int_04 - words	do	33.4002
33.3502	DCA_int_04 - phones	UW1	33.4002
33.4002	DCA_int_04 - phones	Y	33.4302
33.4002	DCA_int_04 - words	you	33.5202
33.4302	DCA_int_04 - phones	UW1	33.5202
33.5202	DCA_int_04 - phones	P	33.6402
33.5202	DCA_int_04 - words	play	33.8402
33.6402	DCA_int_04 - phones	L	33.7002
33.7002	DCA_int_04 - phones	EY1	33.8402
33.8402	DCA_int_04 - phones	sp	33.8702
33.8702	DCA_int_04 - phones	K	33.9502
33.8702	DCA_int_04 - words	kickball	34.3602
33.9502	DCA_int_04 - phones	IH1	34.0102
34.0102	DCA_int_04 - phones	K	34.1302
34.1302	DCA_int_04 - phones	B	34.1702
34.1702	DCA_int_04 - phones	AH0	34.2002
34.2002	DCA_int_04 - phones	L	34.3602
35.7816	DCA_se1_ag1_f_02 - words	uh	36.1516
35.7816	DCA_se1_ag1_f_02 - phones	AH1	36.1516
36.1516	DCA_se1_ag1_f_02 - phones	sp	36.2716
36.4277	DCA_se1_ag1_f_02 - phones	T	36.5677
36.4277	DCA_se1_ag1_f_02 - words	team	36.9477
36.5677	DCA_se1_ag1_f_02 - phones	IY1	36.9077
36.9077	DCA_se1_ag1_f_02 - phones	M	36.9477
36.9477	DCA_se1_ag1_f_02 - phones	sp	37.0277
37.4303	DCA_se1_ag1_f_02 - phones	T	37.5303
37.4303	DCA_se1_ag1_f_02 - words	two	37.7103
37.5303	DCA_se1_ag1_f_02 - phones	UW1	37.7103
37.7103	DCA_se1_ag1_f_02 - phones	T	37.8303
37.7103	DCA_se1_ag1_f_02 - words	team	37.9703
37.8303	DCA_se1_ag1_f_02 - phones	IY1	37.9403
37.9403	DCA_se1_ag1_f_02 - phones	M	37.9703
37.9703	DCA_se1_ag1_f_02 - phones	Y	38.0003
37.9703	DCA_se1_ag1_f_02 - words	you	38.0303
38.0003	DCA_se1_ag1_f_02 - phones	UW1	38.0303
38.0303	DCA_se1_ag1_f_02 - phones	HH	38.0603
38.0303	DCA_se1_ag1_f_02 - words	have	38.1503
38.0603	DCA_se1_ag1_f_02 - phones	AE1	38.1003
38.1003	DCA_se1_ag1_f_02 - phones	V	38.1503
38.1503	DCA_se1_ag1_f_02 - phones	T	38.1803
38.1503	DCA_se1_ag1_f_02 - words	to	38.2103
38.1803	DCA_se1_ag1_f_02 - phones	AH0	38.2103
38.2103	DCA_se1_ag1_f_02 - phones	HH	38.2803
38.2103	DCA_se1_ag1_f_02 - words	have	38.4403
38.2803	DCA_se1_ag1_f_02 - phones	AE1	38.3603
38.3603	DCA_se1_ag1_f_02 - phones	V	38.4403
38.4403	DCA_se1_ag1_f_02 - phones	T	38.5503
38.4403	DCA_se1_ag1_f_02 - words	two	38.6803
38.5503	DCA_se1_ag1_f_02 - phones	UW1	38.6803
38.6803	DCA_se1_ag1_f_02 - phones	T	38.8203
38.6803	DCA_se1_ag1_f_02 - words	team	39.0703
38.8203	DCA_se1_ag1_f_02 - phones	IY1	39.0403
39.0403	DCA_se1_ag1_f_02 - phones	M	39.0703
39.0703	DCA_se1_ag1_f_02 - phones	sp	39.1503
39.1975	DCA_int_04 - phones	sil	39.3275
39.3275	DCA_int_04 - words	mm	39.6175
39.3275	DCA_int_04 - phones	M	39.6175
39.4726	DCA_se1_ag1_f_02 - phones	Y	39.5726
39.4726	DCA_se1_ag1_f_02 - words	usually	39.7726
39.5726	DCA_se1_ag1_f_02 - phones	UW1	39.6026
39.6026	DCA_se1_ag1_f_02 - phones	ZH	39.6326
39.6326	DCA_se1_ag1_f_02 - phones	AH0	39.6626
39.6626	DCA_se1_ag1_f_02 - phones	L	39.6926
39.6926	DCA_se1_ag1_f_02 - phones	IY0	39.7726
39.7726	DCA_se1_ag1_f_02 - phones	Y	39.8326
39.7726	DCA_se1_ag1_f_02 - words	you	39.8726
39.8326	DCA_se1_ag1_f_02 - phones	UW1	39.8726
39.8726	DCA_se1_ag1_f_02 - phones	HH	39.9426
39.8726	DCA_se1_ag1_f_02 - words	have	40.0826
39.9426	DCA_se1_ag1_f_02 - phones	AE1	39.9926
39.9926	DCA_se1_ag1_f_02 - phones	V	40.0826
40.0826	DCA_se1_ag1_f_02 - phones	sp	40.1126
40.1126	DCA_se1_ag1_f_02 - phones	B	40.1926
40.1126	DCA_se1_ag1_f_02 - words	boys	40.4326
40.1926	DCA_se1_ag1_f_02 - phones	OY1	40.3826
40.3826	DCA_se1_ag1_f_02 - phones	Z	40.4326
40.4326	DCA_se1_ag1_f_02 - phones	AO1	40.5026
40.4326	DCA_se1_ag1_f_02 - words	on	40.5926
40.5026	DCA_se1_ag1_f_02 - phones	N	40.5926
40.5926	DCA_se1_ag1_f_02 - phones	W	40.6626
40.5926	DCA_se1_ag1_f_02 - words	one	40.7826
40.6626	DCA_se1_ag1_f_02 - phones	AH1	40.7226
40.7226	DCA_se1_ag1_f_02 - phones	N	40.7826
40.7826	DCA_se1_ag1_f_02 - phones	S	40.9226
40.7826	DCA_se1_ag1_f_02 - words	side	41.1326
40.9226	DCA_se1_ag1_f_02 - phones	AY1	41.0426
41.0426	DCA_se1_ag1_f_02 - phones	D	41.1326
41.1326	DCA_se1_ag1_f_02 - phones	G	41.2126
41.1326	DCA_se1_ag1_f_02 - words	girls	41.4826
41.2126	DCA_se1_ag1_f_02 - phones	ER1	41.3526
41.3526	DCA_se1_ag1_f_02 - phones	L	41.4226
41.4226	DCA_se1_ag1_f_02 - phones	Z	41.4826
41.4826	DCA_se1_ag1_f_02 - phones	AO1	41.5726
41.4826	DCA_se1_ag1_f_02 - words	on	41.6126
41.5726	DCA_se1_ag1_f_02 - phones	N	41.6126
41.6126	DCA_se1_ag1_f_02 - phones	sp	41.6626
41.6626	DCA_se1_ag1_f_02 - phones	AH1	41.8126
41.6626	DCA_se1_ag1_f_02 - words	other	41.9326
41.8126	DCA_se1_ag1_f_02 - phones	DH	41.8726
41.8726	DCA_se1_ag1_f_02 - phones	ER0	41.9326
41.9326	DCA_se1_ag1_f_02 - phones	sp	41.9826
42.2505	DCA_se1_ag1_f_02 - phones	AH0	42.2905
42.2505	DCA_se1_ag1_f_02 - words	and	42.3205
42.2905	DCA_se1_ag1_f_02 - phones	N	42.3205
42.3205	DCA_se1_ag1_f_02 - phones	DH	42.3505
42.3205	DCA_se1_ag1_f_02 - words	then	42.4305
42.3505	DCA_se1_ag1_f_02 - phones	EH1	42.3905
42.3905	DCA_se1_ag1_f_02 - phones	N	42.4305
42.4305	DCA_se1_ag1_f_02 - phones	DH	42.4905
42.4305	DCA_se1_ag1_f_02 - words	they	42.5805
42.4905	DCA_se1_ag1_f_02 - phones	EY1	42.5805
42.5805	DCA_se1_ag1_f_02 - phones	R	42.6905
42.5805	DCA_se1_ag1_f_02 - words	roll	42.8305
42.6905	DCA_se1_ag1_f_02 - phones	OW1	42.7505
42.7505	DCA_se1_ag1_f_02 - phones	L	42.8305
42.8305	DCA_se1_ag1_f_02 - phones	DH	42.8605
42.8305	DCA_se1_ag1_f_02 - words	the	42.9205
42.8605	DCA_se1_ag1_f_02 - phones	AH0	42.9205
42.9205	DCA_se1_ag1_f_02 - phones	B	43.0005
42.9205	DCA_se1_ag1_f_02 - words	ball	43.1805
43.0005	DCA_se1_ag1_f_02 - phones	AO1	43.0805
43.0805	DCA_se1_ag1_f_02 - phones	L	43.1805
43.1805	DCA_se1_ag1_f_02 - phones	AH0	43.2105
43.1805	DCA_se1_ag1_f_02 - words	and	43.2405
43.2105	DCA_se1_ag1_f_02 - phones	N	43.2405
43.2405	DCA_se1_ag1_f_02 - phones	DH	43.2705
43.2405	DCA_se1_ag1_f_02 - words	then	43.3305
43.2705	DCA_se1_ag1_f_02 - phones	EH1	43.3005
43.3005	DCA_se1_ag1_f_02 - phones	N	43.3305
43.3305	DCA_se1_ag1_f_02 - phones	Y	43.3605
43.3305	DCA_se1_ag1_f_02 - words	you	43.4405
43.3605	DCA_se1_ag1_f_02 - phones	UW1	43.4405
43.4405	DCA_se1_ag1_f_02 - phones	sp	43.5105
43.5105	DCA_se1_ag1_f_02 - phones	K	43.6405
43.5105	DCA_se1_ag1_f_02 - words	kick	43.7905
43.6405	DCA_se1_ag1_f_02 - phones	IH1	43.7105
43.7105	DCA_se1_ag1_f_02 - phones	K	43.7905
43.7905	DCA_se1_ag1_f_02 - phones	IH1	43.8305
43.7905	DCA_se1_ag1_f_02 - words	it	43.8705
43.8305	DCA_se1_ag1_f_02 - phones	T	43.8705
43.8705	DCA_se1_ag1_f_02 - phones	sp	43.9305
43.9768	DCA_se1_ag1_f_02 - phones	AH0	44.0468
43.9768	DCA_se1_ag1_f_02 - words	and	44.1168
44.0468	DCA_se1_ag1_f_02 - phones	N	44.1168
44.1168	DCA_se1_ag1_f_02 - phones	DH	44.1568
44.1168	DCA_se1_ag1_f_02 - words	then	44.2568
44.1568	DCA_se1_ag1_f_02 - phones	EH1	44.1968
44.1968	DCA_se1_ag1_f_02 - phones	N	44.2568
44.2568	DCA_se1_ag1_f_02 - phones	Y	44.2868
44.2568	DCA_se1_ag1_f_02 - words	you	44.3168
44.2868	DCA_se1_ag1_f_02 - phones	UW1	44.3168
44.3168	DCA_se1_ag1_f_02 - phones	HH	44.3668
44.3168	DCA_se1_ag1_f_02 - words	have	44.4968
44.3668	DCA_se1_ag1_f_02 - phones	AE1	44.4168
44.4168	DCA_se1_ag1_f_02 - phones	V	44.4968
44.4968	DCA_se1_ag1_f_02 - phones	T	44.5368
44.4968	DCA_se1_ag1_f_02 - words	to	44.6768
44.5368	DCA_se1_ag1_f_02 - phones	IH0	44.6768
44.6768	DCA_se1_ag1_f_02 - phones	Y	44.7268
44.6768	DCA_se1_ag1_f_02 - words	you	44.8268
44.7268	DCA_se1_ag1_f_02 - phones	UW1	44.8268
44.8268	DCA_se1_ag1_f_02 - phones	sp	44.8568
44.8568	DCA_se1_ag1_f_02 - phones	Y	45.0768
44.8568	DCA_se1_ag1_f_02 - words	you	45.1268
45.0768	DCA_se1_ag1_f_02 - phones	UW1	45.1268
45.1268	DCA_se1_ag1_f_02 - words	a	45.2368
45.1268	DCA_se1_ag1_f_02 - phones	EY1	45.2368
45.3467	DCA_se1_ag1_f_02 - phones	AH0	45.4167
45.3467	DCA_se1_ag1_f_02 - words	and	45.4667
45.4167	DCA_se1_ag1_f_02 - phones	N	45.4667
45.4667	DCA_se1_ag1_f_02 - phones	IH1	45.5367
45.4667	DCA_se1_ag1_f_02 - words	if	45.6067
45.5367	DCA_se1_ag1_f_02 - phones	F	45.6067
45.6067	DCA_se1_ag1_f_02 - phones	DH	45.6667
45.6067	DCA_se1_ag1_f_02 - words	they	45.7567
45.6667	DCA_se1_ag1_f_02 - phones	EY1	45.7567
45.7567	DCA_se1_ag1_f_02 - phones	G	45.8367
45.7567	DCA_se1_ag1_f_02 - words	get	46.0167
45.8367	DCA_se1_ag1_f_02 - phones	IH1	45.9167
45.9167	DCA_se1_ag1_f_02 - phones	T	46.0167
46.0167	DCA_se1_ag1_f_02 - phones	TH	46.0767
46.0167	DCA_se1_ag1_f_02 - words	three	46.2867
46.0767	DCA_se1_ag1_f_02 - phones	R	46.1467
46.1467	DCA_se1_ag1_f_02 - phones	IY1	46.2867
46.2867	DCA_se1_ag1_f_02 - phones	AW1	46.4467
46.2867	DCA_se1_ag1_f_02 - words	outs	46.6367
46.4467	DCA_se1_ag1_f_02 - phones	T	46.5467
46.5467	DCA_se1_ag1_f_02 - phones	S	46.6367
46.6367	DCA_se1_ag1_f_02 - phones	sp	47.1533
47.1533	DCA_se1_ag1_f_02 - phones	IH0	47.1833
47.1533	DCA_se1_ag1_f_02 - words	if	47.2133
47.1833	DCA_se1_ag1_f_02 - phones	F	47.2133
47.2133	DCA_se1_ag1_f_02 - phones	Y	47.2533
47.2133	DCA_se1_ag1_f_02 - words	you	47.3033
47.2533	DCA_se1_ag1_f_02 - phones	UW1	47.3033
47.3033	DCA_se1_ag1_f_02 - phones	K	47.3833
47.3033	DCA_se1_ag1_f_02 - words	kick	47.5233
47.3833	DCA_se1_ag1_f_02 - phones	IH1	47.4733
47.4733	DCA_se1_ag1_f_02 - phones	K	47.5233
47.5233	DCA_se1_ag1_f_02 - phones	DH	47.5633
47.5233	DCA_se1_ag1_f_02 - words	the	47.6333
47.5633	DCA_se1_ag1_f_02 - phones	AH0	47.6333
47.6333	DCA_se1_ag1_f_02 - phones	B	47.6933
47.6333	DCA_se1_ag1_f_02 - words	ball	47.8533
47.6933	DCA_se1_ag1_f_02 - phones	AO1	47.8133
47.8133	DCA_se1_ag1_f_02 - phones	L	47.8533
47.8533	DCA_se1_ag1_f_02 - phones	AH0	47.8833
47.8533	DCA_se1_ag1_f_02 - words	and	47.9133
47.8833	DCA_se1_ag1_f_02 - phones	N	47.9133
47.9133	DCA_se1_ag1_f_02 - phones	DH	47.9733
47.9133	DCA_se1_ag1_f_02 - words	they	48.0733
47.9733	DCA_se1_ag1_f_02 - phones	EY1	48.0733
48.0733	DCA_se1_ag1_f_02 - phones	K	48.2033
48.0733	DCA_se1_ag1_f_02 - words	catch	48.3733
48.2033	DCA_se1_ag1_f_02 - phones	AE1	48.3033
48.3033	DCA_se1_ag1_f_02 - phones	CH	48.3733
48.3733	DCA_se1_ag1_f_02 - phones	IH1	48.4133
48.3733	DCA_se1_ag1_f_02 - words	it	48.4633
48.4133	DCA_se1_ag1_f_02 - phones	T	48.4633
48.4633	DCA_se1_ag1_f_02 - phones	DH	48.5033
48.4633	DCA_se1_ag1_f_02 - words	that	48.6233
48.5033	DCA_se1_ag1_f_02 - phones	AE1	48.5633
48.5633	DCA_se1_ag1_f_02 - phones	T	48.6233
48.6233	DCA_se1_ag1_f_02 - words	s	48.7233
48.6233	DCA_se1_ag1_f_02 - phones	S	48.7233
48.7233	DCA_se1_ag1_f_02 - phones	W	48.8433
48.7233	DCA_se1_ag1_f_02 - words	one	49.0033
48.8433	DCA_se1_ag1_f_02 - phones	AH1	48.9133
48.9133	DCA_se1_ag1_f_02 - phones	N	49.0033
49.0033	DCA_se1_ag1_f_02 - phones	AW1	49.1733
49.0033	DCA_se1_ag1_f_02 - words	out	49.2433
49.1733	DCA_se1_ag1_f_02 - phones	T	49.2433
49.5748	DCA_se1_ag1_f_02 - phones	sil	49.6348
49.6348	DCA_se1_ag1_f_02 - phones	DH	49.7348
49.6348	DCA_se1_ag1_f_02 - words	then	49.8148
49.7348	DCA_se1_ag1_f_02 - phones	EH1	49.7748
49.7748	DCA_se1_ag1_f_02 - phones	N	49.8148
49.8148	DCA_se1_ag1_f_02 - phones	IH1	49.9148
49.8148	DCA_se1_ag1_f_02 - words	it	49.9648
49.9148	DCA_se1_ag1_f_02 - phones	T	49.9648
49.9648	DCA_se1_ag1_f_02 - words	s	50.1148
49.9648	DCA_se1_ag1_f_02 - phones	S	50.1148
50.2090	DCA_se1_ag1_f_02 - phones	TH	50.2690
50.2090	DCA_se1_ag1_f_02 - words	things	50.5490
50.2690	DCA_se1_ag1_f_02 - phones	IH1	50.3390
50.3390	DCA_se1_ag1_f_02 - phones	NG	50.4690
50.4690	DCA_se1_ag1_f_02 - phones	Z	50.5490
50.5490	DCA_se1_ag1_f_02 - phones	K	50.6690
50.5490	DCA_se1_ag1_f_02 - words	called	50.9290
50.6690	DCA_se1_ag1_f_02 - phones	AO1	50.7890
50.7890	DCA_se1_ag1_f_02 - phones	L	50.8190
50.8190	DCA_se1_ag1_f_02 - phones	D	50.9290
50.9914	DCA_se1_ag1_f_02 - phones	F	51.0414
50.9914	DCA_se1_ag1_f_02 - words	fouls	51.6214
51.0414	DCA_se1_ag1_f_02 - phones	AW1	51.4214
51.4214	DCA_se1_ag1_f_02 - phones	L	51.4814
51.4814	DCA_se1_ag1_f_02 - phones	Z	51.6214
51.8130	DCA_se1_ag1_f_02 - phones	AH0	51.9130
51.8130	DCA_se1_ag1_f_02 - words	and	51.9430
51.9130	DCA_se1_ag1_f_02 - phones	N	51.9430
51.9430	DCA_se1_ag1_f_02 - phones	DH	51.9830
51.9430	DCA_se1_ag1_f_02 - words	that	52.0930
51.9830	DCA_se1_ag1_f_02 - phones	AE1	52.0430
52.0430	DCA_se1_ag1_f_02 - phones	T	52.0930
52.0930	DCA_se1_ag1_f_02 - phones	S	52.1530
52.0930	DCA_se1_ag1_f_02 - words	s	52.1530
52.1530	DCA_se1_ag1_f_02 - phones	W	52.2230
52.1530	DCA_se1_ag1_f_02 - words	when	52.3130
52.2230	DCA_se1_ag1_f_02 - phones	EH1	52.2630
52.2630	DCA_se1_ag1_f_02 - phones	N	52.3130
52.3130	DCA_se1_ag1_f_02 - phones	IH0	52.3430
52.3130	DCA_se1_ag1_f_02 - words	it	52.4230
52.3430	DCA_se1_ag1_f_02 - phones	T	52.4230
52.4230	DCA_se1_ag1_f_02 - phones	R	52.4830
52.4230	DCA_se1_ag1_f_02 - words	roll	52.7330
52.4830	DCA_se1_ag1_f_02 - phones	OW1	52.6730
52.6730	DCA_se1_ag1_f_02 - phones	L	52.7330
52.7330	DCA_se1_ag1_f_02 - phones	OW1	52.8530
52.7330	DCA_se1_ag1_f_02 - words	over	52.9130
52.8530	DCA_se1_ag1_f_02 - phones	V	52.8830
52.8830	DCA_se1_ag1_f_02 - phones	ER0	52.9130
52.9130	DCA_se1_ag1_f_02 - phones	F	53.0530
52.9130	DCA_se1_ag1_f_02 - words	first	53.2930
53.0530	DCA_se1_ag1_f_02 - phones	ER1	53.1530
53.1530	DCA_se1_ag1_f_02 - phones	S	53.2430
53.2430	DCA_se1_ag1_f_02 - phones	T	53.2930
53.2930	DCA_se1_ag1_f_02 - phones	sp	53.3230
53.3230	DCA_se1_ag1_f_02 - phones	B	53.3830
53.3230	DCA_se1_ag1_f_02 - words	base	53.6730
53.3830	DCA_se1_ag1_f_02 - phones	EY1	53.5830
53.5830	DCA_se1_ag1_f_02 - phones	S	53.6730
53.6730	DCA_se1_ag1_f_02 - phones	Y	53.7230
53.6730	DCA_se1_ag1_f_02 - words	you	53.7730
53.7230	DCA_se1_ag1_f_02 - phones	UW1	53.7730
53.7730	DCA_se1_ag1_f_02 - phones	N	53.8230
53.7730	DCA_se1_ag1_f_02 - words	know	53.9530
53.8230	DCA_se1_ag1_f_02 - phones	OW1	53.9530
53.9530	DCA_se1_ag1_f_02 - phones	DH	54.0130
53.9530	DCA_se1_ag1_f_02 - words	that	54.1130
54.0130	DCA_se1_ag1_f_02 - phones	AE1	54.0730
54.0730	DCA_se1_ag1_f_02 - phones	T	54.1130
54.1130	DCA_se1_ag1_f_02 - phones	D	54.1630
54.1130	DCA_se1_ag1_f_02 - words	don't	54.3230
54.1630	DCA_se1_ag1_f_02 - phones	OW1	54.2330
54.2330	DCA_se1_ag1_f_02 - phones	N	54.3230
54.3230	DCA_se1_ag1_f_02 - phones	M	54.3730
54.3230	DCA_se1_ag1_f_02 - words	mean	54.5530
54.3730	DCA_se1_ag1_f_02 - phones	IY1	54.5230
54.5230	DCA_se1_ag1_f_02 - phones	N	54.5530
54.5530	DCA_se1_ag1_f_02 - phones	N	54.6230
54.5530	DCA_se1_ag1_f_02 - words	nothing	54.9230
54.6230	DCA_se1_ag1_f_02 - phones	AH1	54.7430
54.7430	DCA_se1_ag1_f_02 - phones	TH	54.8530
54.8287	DCA_int_04 - phones	AH1	55.1987
54.8287	DCA_int_04 - words	uh-huh	55.2987
54.8530	DCA_se1_ag1_f_02 - phones	IH0	54.8930
54.8930	DCA_se1_ag1_f_02 - phones	NG	54.9230
54.9230	DCA_se1_ag1_f_02 - phones	Y	54.9630
54.9230	DCA_se1_ag1_f_02 - words	you	54.9930
54.9630	DCA_se1_ag1_f_02 - phones	UW1	54.9930
54.9930	DCA_se1_ag1_f_02 - phones	HH	55.0230
54.9930	DCA_se1_ag1_f_02 - words	have	55.1330
55.0230	DCA_se1_ag1_f_02 - phones	AE1	55.0730
55.0730	DCA_se1_ag1_f_02 - phones	V	55.1330
55.1330	DCA_se1_ag1_f_02 - phones	T	55.1630
55.1330	DCA_se1_ag1_f_02 - words	to	55.2130
55.1630	DCA_se1_ag1_f_02 - phones	AH0	55.2130
55.1987	DCA_int_04 - phones	HH	55.2687
55.2130	DCA_se1_ag1_f_02 - phones	K	55.3230
55.2130	DCA_se1_ag1_f_02 - words	kick	55.4730
55.2687	DCA_int_04 - phones	AH1	55.2987
55.3230	DCA_se1_ag1_f_02 - phones	IH1	55.3830
55.3830	DCA_se1_ag1_f_02 - phones	K	55.4730
55.4730	DCA_se1_ag1_f_02 - phones	OW1	55.5730
55.4730	DCA_se1_ag1_f_02 - words	over	55.7530
55.5730	DCA_se1_ag1_f_02 - phones	V	55.7230
55.7230	DCA_se1_ag1_f_02 - phones	ER0	55.7530
55.7530	DCA_se1_ag1_f_02 - phones	sp	56.5514
56.1157	DCA_int_04 - words	mm	56.3657
56.1157	DCA_int_04 - phones	M	56.3657
56.3657	DCA_int_04 - phones	sp	60.8088
56.5514	DCA_se1_ag1_f_02 - phones	Y	56.6214
56.5514	DCA_se1_ag1_f_02 - words	yeah	56.6514
56.6214	DCA_se1_ag1_f_02 - phones	AE1	56.6514
56.6514	DCA_se1_ag1_f_02 - phones	IH1	56.7714
56.6514	DCA_se1_ag1_f_02 - words	if	56.8014
56.7714	DCA_se1_ag1_f_02 - phones	F	56.8014
56.8014	DCA_se1_ag1_f_02 - phones	DH	56.8514
56.8014	DCA_se1_ag1_f_02 - words	they	56.9714
56.8514	DCA_se1_ag1_f_02 - phones	EY1	56.9714
56.9714	DCA_se1_ag1_f_02 - phones	G	57.0514
56.9714	DCA_se1_ag1_f_02 - words	get	57.1914
57.0514	DCA_se1_ag1_f_02 - phones	IH1	57.1114
57.1114	DCA_se1_ag1_f_02 - phones	T	57.1914
57.1914	DCA_se1_ag1_f_02 - phones	Y	57.2614
57.1914	DCA_se1_ag1_f_02 - words	you	57.3414
57.2614	DCA_se1_ag1_f_02 - phones	UW1	57.3414
57.3414	DCA_se1_ag1_f_02 - phones	AW1	57.5514
57.3414	DCA_se1_ag1_f_02 - words	out	57.6414
57.5514	DCA_se1_ag1_f_02 - phones	T	57.6414
57.8969	DCA_se1_ag1_f_02 - phones	sil	57.9269
57.9269	DCA_se1_ag1_f_02 - phones	IH0	57.9769
57.9269	DCA_se1_ag1_f_02 - words	if	58.0069
57.9769	DCA_se1_ag1_f_02 - phones	F	58.0069
58.0069	DCA_se1_ag1_f_02 - phones	DH	58.0469
58.0069	DCA_se1_ag1_f_02 - words	they	58.1869
58.0469	DCA_se1_ag1_f_02 - phones	EY1	58.1869
58.1869	DCA_se1_ag1_f_02 - phones	T	58.2969
58.1869	DCA_se1_ag1_f_02 - words	tag	58.4669
58.2969	DCA_se1_ag1_f_02 - phones	AE1	58.4369
58.4369	DCA_se1_ag1_f_02 - phones	G	58.4669
58.4669	DCA_se1_ag1_f_02 - phones	Y	58.4969
58.4669	DCA_se1_ag1_f_02 - words	you	58.5469
58.4969	DCA_se1_ag1_f_02 - phones	UW1	58.5469
58.5469	DCA_se1_ag1_f_02 - phones	W	58.5869
58.5469	DCA_se1_ag1_f_02 - words	with	58.6569
58.5869	DCA_se1_ag1_f_02 - phones	IH0	58.6269
58.6269	DCA_se1_ag1_f_02 - phones	DH	58.6569
58.6569	DCA_se1_ag1_f_02 - phones	DH	58.6869
58.6569	DCA_se1_ag1_f_02 - words	the	58.7869
58.6869	DCA_se1_ag1_f_02 - phones	AH0	58.7869
58.7869	DCA_se1_ag1_f_02 - phones	B	58.8469
58.7869	DCA_se1_ag1_f_02 - words	ball	59.1169
58.8469	DCA_se1_ag1_f_02 - phones	AO1	59.0269
59.0269	DCA_se1_ag1_f_02 - phones	L	59.1169
59.1169	DCA_se1_ag1_f_02 - phones	ER0	59.2069
59.1169	DCA_se1_ag1_f_02 - words	or	59.2069
59.2069	DCA_se1_ag1_f_02 - phones	T	59.3169
59.2069	DCA_se1_ag1_f_02 - words	touch	59.4169
59.3169	DCA_se1_ag1_f_02 - phones	AH1	59.3669
59.3669	DCA_se1_ag1_f_02 - phones	CH	59.4169
59.4169	DCA_se1_ag1_f_02 - phones	DH	59.4569
59.4169	DCA_se1_ag1_f_02 - words	the	59.5269
59.4569	DCA_se1_ag1_f_02 - phones	AH0	59.5269
59.5269	DCA_se1_ag1_f_02 - phones	B	59.5969
59.5269	DCA_se1_ag1_f_02 - words	base	59.7969
59.5969	DCA_se1_ag1_f_02 - phones	EY1	59.7569
59.7569	DCA_se1_ag1_f_02 - phones	S	59.7969
59.7969	DCA_se1_ag1_f_02 - phones	sp	59.8269
59.8269	DCA_se1_ag1_f_02 - phones	DH	59.9469
59.8269	DCA_se1_ag1_f_02 - words	then	60.1269
59.9469	DCA_se1_ag1_f_02 - phones	EH1	60.0169
60.0169	DCA_se1_ag1_f_02 - phones	N	60.1269
60.1269	DCA_se1_ag1_f_02 - phones	Y	60.1669
60.1269	DCA_se1_ag1_f_02 - words	you	60.2869
60.1669	DCA_se1_ag1_f_02 - phones	UW1	60.2869
60.2869	DCA_se1_ag1_f_02 - phones	AW1	60.4569
60.2869	DCA_se1_ag1_f_02 - words	out	60.5269
60.4569	DCA_se1_ag1_f_02 - phones	T	60.5269
60.5269	DCA_se1_ag1_f_02 - phones	sp	60.5869
60.8088	DCA_int_04 - phones	M	60.9988
60.8088	DCA_int_04 - words	mm-hm	61.1788
60.9988	DCA_int_04 - phones	HH	61.0388
61.0388	DCA_int_04 - phones	M	61.1788
61.1788	DCA_int_04 - phones	sp	62.1037
62.1037	DCA_int_04 - phones	AH0	62.3337
62.1037	DCA_int_04 - words	and	62.4937
62.3337	DCA_int_04 - phones	N	62.4437
62.4437	DCA_int_04 - phones	D	62.4937
62.4937	DCA_int_04 - words	uh	62.8337
62.4937	DCA_int_04 - phones	AH1	62.8337
62.8337	DCA_int_04 - phones	Y	62.9037
62.8337	DCA_int_04 - words	you	62.9337
62.9037	DCA_int_04 - phones	UW1	62.9337
62.9337	DCA_int_04 - phones	sp	63.0137
63.0137	DCA_int_04 - phones	S	63.0637
63.0137	DCA_int_04 - words	said	63.1737
63.0637	DCA_int_04 - phones	EH1	63.1137
63.1137	DCA_int_04 - phones	D	63.1737
63.1737	DCA_int_04 - phones	sp	63.2037
63.2037	DCA_int_04 - phones	JH	63.3037
63.2037	DCA_int_04 - words	jump	63.4737
63.3037	DCA_int_04 - phones	AH1	63.3637
63.3637	DCA_int_04 - phones	M	63.4237
63.4237	DCA_int_04 - phones	P	63.4737
63.4737	DCA_int_04 - phones	sp	63.5037
63.5037	DCA_int_04 - phones	R	63.5937
63.5037	DCA_int_04 - words	rope	63.7237
63.5937	DCA_int_04 - phones	OW1	63.6937
63.6937	DCA_int_04 - phones	P	63.7237
63.7237	DCA_int_04 - phones	sp	63.7837
63.7837	DCA_int_04 - phones	W	63.8137
63.7837	DCA_int_04 - words	what	63.8837
63.8137	DCA_int_04 - phones	AH1	63.8437
63.8437	DCA_int_04 - phones	T	63.8837
63.8837	DCA_int_04 - phones	K	63.9737
63.8837	DCA_int_04 - words	kind	64.0937
63.9737	DCA_int_04 - phones	AY1	64.0337
64.0337	DCA_int_04 - phones	N	64.0937
64.0937	DCA_int_04 - phones	AH0	64.1537
64.0937	DCA_int_04 - words	of	64.2037
64.1537	DCA_int_04 - phones	V	64.2037
64.2037	DCA_int_04 - phones	sp	64.2537
64.3157	DCA_int_04 - phones	JH	64.3457
64.3157	DCA_int_04 - words	jump	64.5357
64.3457	DCA_int_04 - phones	AH1	64.4057
64.4057	DCA_int_04 - phones	M	64.4957
64.4957	DCA_int_04 - phones	P	64.5357
64.5357	DCA_int_04 - phones	R	64.5757
64.5357	DCA_int_04 - words	rope	64.7057
64.5757	DCA_int_04 - phones	OW1	64.6457
64.6457	DCA_int_04 - phones	P	64.7057
64.7057	DCA_int_04 - phones	sp	64.7757
64.7757	DCA_int_04 - phones	G	64.8157
64.7757	DCA_int_04 - words	games	64.9557
64.8157	DCA_int_04 - phones	EY1	64.8657
64.8657	DCA_int_04 - phones	M	64.9257
64.9257	DCA_int_04 - phones	Z	64.9557
64.9557	DCA_int_04 - phones	sp	65.1057
65.1057	DCA_int_04 - phones	D	65.1357
65.1057	DCA_int_04 - words	do	65.1657
65.1357	DCA_int_04 - phones	UW1	65.1657
65.1657	DCA_int_04 - phones	Y	65.1957
65.1657	DCA_int_04 - words	you	65.2357
65.1957	DCA_int_04 - phones	UW1	65.2357
65.2357	DCA_int_04 - phones	P	65.3957
65.2357	DCA_int_04 - words	play	65.5657
65.3957	DCA_int_04 - phones	L	65.4757
65.4757	DCA_int_04 - phones	EY1	65.5657
65.5657	DCA_int_04 - phones	sp	66.4531
65.5698	DCA_se1_ag1_f_02 - phones	D	65.6598
65.5698	DCA_se1_ag1_f_02 - words	double	65.8898
65.6598	DCA_se1_ag1_f_02 - phones	AH1	65.7598
65.7598	DCA_se1_ag1_f_02 - phones	B	65.8298
65.8298	DCA_se1_ag1_f_02 - phones	AH0	65.8598
65.8598	DCA_se1_ag1_f_02 - phones	L	65.8898
65.8898	DCA_se1_ag1_f_02 - phones	D	65.9598
65.8898	DCA_se1_ag1_f_02 - words	dutch	66.3598
65.9598	DCA_se1_ag1_f_02 - phones	AH1	66.0998
66.0998	DCA_se1_ag1_f_02 - phones	CH	66.3598
66.4531	DCA_int_04 - words	oh	66.6431
66.4531	DCA_int_04 - phones	OW1	66.6431
66.6431	DCA_int_04 - phones	W	66.7031
66.6431	DCA_int_04 - words	what	66.7631
66.7031	DCA_int_04 - phones	AH1	66.7331
66.7331	DCA_int_04 - phones	T	66.7631
66.7631	DCA_int_04 - phones	sp	66.8131
66.8131	DCA_int_04 - phones	Z	66.8431
66.8131	DCA_int_04 - words	s	66.8431
66.8431	DCA_int_04 - phones	DH	66.8931
66.8431	DCA_int_04 - words	that	67.1531
66.8931	DCA_int_04 - phones	AE1	67.0631
67.0631	DCA_int_04 - phones	T	67.1531
67.9105	DCA_se1_ag1_f_02 - phones	sil	67.9505
67.9505	DCA_se1_ag1_f_02 - words	uh	68.0705
67.9505	DCA_se1_ag1_f_02 - phones	AH1	68.0705
68.0705	DCA_se1_ag1_f_02 - phones	sp	68.1605
68.2221	DCA_se1_ag1_f_02 - phones	T	68.3321
68.2221	DCA_se1_ag1_f_02 - words	two	68.4121
68.3321	DCA_se1_ag1_f_02 - phones	UW1	68.4121
68.4121	DCA_se1_ag1_f_02 - phones	P	68.5321
68.4121	DCA_se1_ag1_f_02 - words	people	68.8221
68.5321	DCA_se1_ag1_f_02 - phones	IY1	68.6221
68.6221	DCA_se1_ag1_f_02 - phones	P	68.7121
68.7121	DCA_se1_ag1_f_02 - phones	AH0	68.7521
68.7521	DCA_se1_ag1_f_02 - phones	L	68.8221
68.8221	DCA_se1_ag1_f_02 - phones	B	68.8921
68.8221	DCA_se1_ag1_f_02 - words	be	69.0221
68.8921	DCA_se1_ag1_f_02 - phones	IY0	69.0221
69.0221	DCA_se1_ag1_f_02 - phones	AE1	69.0521
69.0221	DCA_se1_ag1_f_02 - words	at	69.0821
69.0521	DCA_se1_ag1_f_02 - phones	T	69.0821
69.0821	DCA_se1_ag1_f_02 - phones	IY1	69.2221
69.0821	DCA_se1_ag1_f_02 - words	each	69.3321
69.2221	DCA_se1_ag1_f_02 - phones	CH	69.3321
69.3321	DCA_se1_ag1_f_02 - phones	EH1	69.4621
69.3321	DCA_se1_ag1_f_02 - words	end	69.5421
69.4621	DCA_se1_ag1_f_02 - phones	N	69.5121
69.5121	DCA_se1_ag1_f_02 - phones	D	69.5421
69.5421	DCA_se1_ag1_f_02 - phones	sp	69.6521
69.6521	DCA_se1_ag1_f_02 - phones	K	69.6821
69.6521	DCA_se1_ag1_f_02 - words	carrying	69.8921
69.6821	DCA_se1_ag1_f_02 - phones	EH1	69.7721
69.7721	DCA_se1_ag1_f_02 - phones	R	69.8021
69.8021	DCA_se1_ag1_f_02 - phones	IY0	69.8321
69.8321	DCA_se1_ag1_f_02 - phones	IH0	69.8621
69.8621	DCA_se1_ag1_f_02 - phones	NG	69.8921
69.8921	DCA_se1_ag1_f_02 - words	a	69.9521
69.8921	DCA_se1_ag1_f_02 - phones	AH0	69.9521
69.9521	DCA_se1_ag1_f_02 - phones	sp	70.0421
70.0421	DCA_se1_ag1_f_02 - phones	R	70.0721
70.0421	DCA_se1_ag1_f_02 - words	rope	70.1321
70.0721	DCA_se1_ag1_f_02 - phones	OW1	70.1021
70.1021	DCA_se1_ag1_f_02 - phones	P	70.1321
70.1321	DCA_se1_ag1_f_02 - phones	sp	70.1621
70.1621	DCA_se1_ag1_f_02 - phones	L	70.2221
70.1621	DCA_se1_ag1_f_02 - words	like	70.3321
70.2221	DCA_se1_ag1_f_02 - phones	AY1	70.2821
70.2821	DCA_se1_ag1_f_02 - phones	K	70.3321
70.3321	DCA_se1_ag1_f_02 - phones	sp	70.4121
70.4121	DCA_se1_ag1_f_02 - phones	DH	70.4921
70.4121	DCA_se1_ag1_f_02 - words	this	70.6621
70.4921	DCA_se1_ag1_f_02 - phones	IH1	70.6221
70.6221	DCA_se1_ag1_f_02 - phones	S	70.6621
70.6621	DCA_se1_ag1_f_02 - phones	sp	70.7621
71.1466	DCA_se1_ag1_f_02 - phones	AH0	71.3066
71.1466	DCA_se1_ag1_f_02 - words	and	71.4066
71.3066	DCA_se1_ag1_f_02 - phones	N	71.4066
71.4066	DCA_se1_ag1_f_02 - phones	AH0	71.4866
71.4066	DCA_se1_ag1_f_02 - words	a	71.4866
71.4866	DCA_se1_ag1_f_02 - phones	sp	71.5366
71.5366	DCA_se1_ag1_f_02 - phones	P	71.6666
71.5366	DCA_se1_ag1_f_02 - words	person	72.0266
71.6666	DCA_se1_ag1_f_02 - phones	ER1	71.7766
71.7766	DCA_se1_ag1_f_02 - phones	S	71.8866
71.8866	DCA_se1_ag1_f_02 - phones	AH0	71.9166
71.9166	DCA_se1_ag1_f_02 - phones	N	72.0266
72.0266	DCA_se1_ag1_f_02 - phones	ER0	72.1466
72.0266	DCA_se1_ag1_f_02 - words	or	72.1466
72.1466	DCA_se1_ag1_f_02 - phones	T	72.2766
72.1466	DCA_se1_ag1_f_02 - words	two	72.3966
72.2766	DCA_se1_ag1_f_02 - phones	UW1	72.3966
72.3966	DCA_se1_ag1_f_02 - phones	sp	72.4966
72.4966	DCA_se1_ag1_f_02 - phones	ER0	72.6166
72.4966	DCA_se1_ag1_f_02 - words	or	72.6166
72.6166	DCA_se1_ag1_f_02 - phones	HH	72.6766
72.6166	DCA_se1_ag1_f_02 - words	how	72.7566
72.6766	DCA_se1_ag1_f_02 - phones	AW1	72.7566
72.7566	DCA_se1_ag1_f_02 - phones	M	72.8266
72.7566	DCA_se1_ag1_f_02 - words	many	72.9666
72.8266	DCA_se1_ag1_f_02 - phones	EH1	72.8766
72.8766	DCA_se1_ag1_f_02 - phones	N	72.9066
72.9066	DCA_se1_ag1_f_02 - phones	IY0	72.9666
72.9666	DCA_se1_ag1_f_02 - phones	P	73.0766
72.9666	DCA_se1_ag1_f_02 - words	people	73.3066
73.0766	DCA_se1_ag1_f_02 - phones	IY1	73.1666
73.1666	DCA_se1_ag1_f_02 - phones	P	73.2366
73.2366	DCA_se1_ag1_f_02 - phones	AH0	73.2766
73.2766	DCA_se1_ag1_f_02 - phones	L	73.3066
73.3066	DCA_se1_ag1_f_02 - phones	W	73.4466
73.3066	DCA_se1_ag1_f_02 - words	wanna	73.6566
73.4466	DCA_se1_ag1_f_02 - phones	AA1	73.5066
73.5066	DCA_se1_ag1_f_02 - phones	N	73.5466
73.5466	DCA_se1_ag1_f_02 - phones	AH0	73.6566
73.6566	DCA_se1_ag1_f_02 - phones	B	73.7266
73.6566	DCA_se1_ag1_f_02 - words	be	74.0066
73.7266	DCA_se1_ag1_f_02 - phones	IY0	74.0066
74.0066	DCA_se1_ag1_f_02 - phones	IH0	74.0366
74.0066	DCA_se1_ag1_f_02 - words	in	74.0766
74.0366	DCA_se1_ag1_f_02 - phones	N	74.0766
74.0766	DCA_se1_ag1_f_02 - phones	sp	74.4075
74.4075	DCA_se1_ag1_f_02 - words	m-	74.4575
74.4075	DCA_se1_ag1_f_02 - phones	M	74.4575
74.4575	DCA_se1_ag1_f_02 - phones	sp	74.5975
74.5975	DCA_se1_ag1_f_02 - phones	G	74.7275
74.5975	DCA_se1_ag1_f_02 - words	get	74.8175
74.7275	DCA_se1_ag1_f_02 - phones	EH1	74.7775
74.7775	DCA_se1_ag1_f_02 - phones	T	74.8175
74.8175	DCA_se1_ag1_f_02 - phones	IH1	74.9575
74.8175	DCA_se1_ag1_f_02 - words	in	75.0675
74.9575	DCA_se1_ag1_f_02 - phones	N	75.0675
75.0675	DCA_se1_ag1_f_02 - phones	AH0	75.0975
75.0675	DCA_se1_ag1_f_02 - words	and	75.1675
75.0975	DCA_se1_ag1_f_02 - phones	N	75.1675
75.1675	DCA_se1_ag1_f_02 - phones	DH	75.1975
75.1675	DCA_se1_ag1_f_02 - words	them	75.2575
75.1975	DCA_se1_ag1_f_02 - phones	EH1	75.2275
75.2275	DCA_se1_ag1_f_02 - phones	M	75.2575
75.2575	DCA_se1_ag1_f_02 - phones	sp	75.3275
75.3275	DCA_se1_ag1_f_02 - phones	JH	75.4475
75.3275	DCA_se1_ag1_f_02 - words	jump	75.5975
75.4475	DCA_se1_ag1_f_02 - phones	AH1	75.5275
75.5275	DCA_se1_ag1_f_02 - phones	M	75.5575
75.5575	DCA_se1_ag1_f_02 - phones	P	75.5975
75.5975	DCA_se1_ag1_f_02 - phones	R	75.7575
75.5975	DCA_se1_ag1_f_02 - words	rope	75.9675
75.7575	DCA_se1_ag1_f_02 - phones	OW1	75.8675
75.8675	DCA_se1_ag1_f_02 - phones	P	75.9675
76.0881	DCA_int_04 - phones	sil	76.1681
76.1681	DCA_int_04 - phones	M	76.3181
76.1681	DCA_int_04 - words	mm-hm	76.5481
76.3181	DCA_int_04 - phones	HH	76.3981
76.3981	DCA_int_04 - phones	M	76.5481
76.5481	DCA_int_04 - phones	sp	76.5881
77.3459	DCA_int_04 - phones	DH	77.4159
77.3459	DCA_int_04 - words	the	77.4759
77.4159	DCA_int_04 - phones	IY0	77.4759
77.4759	DCA_int_04 - phones	EH1	77.8059
77.4759	DCA_int_04 - words	eh	77.8059
77.8059	DCA_int_04 - phones	ER0	77.8859
77.8059	DCA_int_04 - words	are	77.8859
77.8859	DCA_int_04 - phones	DH	77.9459
77.8859	DCA_int_04 - words	there	78.0159
77.9459	DCA_int_04 - phones	EH1	77.9859
77.9859	DCA_int_04 - phones	R	78.0159
78.0159	DCA_int_04 - phones	EH1	78.0559
78.0159	DCA_int_04 - words	any	78.2059
78.0559	DCA_int_04 - phones	N	78.1059
78.1059	DCA_int_04 - phones	IY0	78.2059
78.2059	DCA_int_04 - phones	TH	78.2959
78.2059	DCA_int_04 - words	things	78.4259
78.2959	DCA_int_04 - phones	IH1	78.3359
78.3359	DCA_int_04 - phones	NG	78.3859
78.3859	DCA_int_04 - phones	Z	78.4259
78.4259	DCA_int_04 - phones	sp	78.4959
78.4959	DCA_int_04 - phones	DH	78.5459
78.4959	DCA_int_04 - words	that	78.6559
78.5459	DCA_int_04 - phones	AH0	78.5859
78.5859	DCA_int_04 - phones	T	78.6559
78.6559	DCA_int_04 - phones	Y	78.7359
78.6559	DCA_int_04 - words	you	78.8059
78.7359	DCA_int_04 - phones	UW1	78.8059
78.8059	DCA_int_04 - phones	sp	78.8659
78.8659	DCA_int_04 - phones	S	78.9359
78.8659	DCA_int_04 - words	say	79.1659
78.9359	DCA_int_04 - phones	EY1	79.1659
79.1659	DCA_int_04 - phones	W	79.2659
79.1659	DCA_int_04 - words	while	79.3559
79.2659	DCA_int_04 - phones	AY1	79.2959
79.2959	DCA_int_04 - phones	L	79.3559
79.3559	DCA_int_04 - phones	Y	79.4359
79.3559	DCA_int_04 - words	you're	79.4959
79.4359	DCA_int_04 - phones	UW1	79.4659
79.4659	DCA_int_04 - phones	R	79.4959
79.4959	DCA_int_04 - phones	JH	79.5859
79.4959	DCA_int_04 - words	jumping	79.8659
79.5859	DCA_int_04 - phones	AH1	79.6259
79.6259	DCA_int_04 - phones	M	79.6959
79.6959	DCA_int_04 - phones	P	79.7259
79.7259	DCA_int_04 - phones	IH0	79.7559
79.7559	DCA_int_04 - phones	NG	79.8659
79.8659	DCA_int_04 - phones	sp	79.8959
79.8959	DCA_int_04 - phones	R	79.9359
79.8959	DCA_int_04 - words	rope	80.0659
79.9359	DCA_int_04 - phones	OW1	80.0259
80.0259	DCA_int_04 - phones	P	80.0659
80.0659	DCA_int_04 - phones	sp	80.1659
81.6265	DCA_se1_ag1_f_02 - phones	sil	81.6865
81.6865	DCA_se1_ag1_f_02 - phones	HH	81.8065
81.6865	DCA_se1_ag1_f_02 - words	one	82.1165
81.8065	DCA_se1_ag1_f_02 - phones	W	81.8765
81.8765	DCA_se1_ag1_f_02 - phones	AH1	82.0165
82.0165	DCA_se1_ag1_f_02 - phones	N	82.1165
82.1165	DCA_se1_ag1_f_02 - phones	T	82.2165
82.1165	DCA_se1_ag1_f_02 - words	two	82.4265
82.2165	DCA_se1_ag1_f_02 - phones	UW1	82.4265
82.4265	DCA_se1_ag1_f_02 - phones	sp	82.4865
82.4865	DCA_se1_ag1_f_02 - phones	TH	82.5565
82.4865	DCA_se1_ag1_f_02 - words	three	82.7965
82.5565	DCA_se1_ag1_f_02 - phones	R	82.5965
82.5965	DCA_se1_ag1_f_02 - phones	IY1	82.7965
82.7965	DCA_se1_ag1_f_02 - phones	sp	82.8765
82.8765	DCA_se1_ag1_f_02 - phones	F	82.9465
82.8765	DCA_se1_ag1_f_02 - words	four	83.1865
82.9465	DCA_se1_ag1_f_02 - phones	AO1	83.1565
83.1565	DCA_se1_ag1_f_02 - phones	R	83.1865
83.1865	DCA_se1_ag1_f_02 - phones	sp	83.2165
83.2165	DCA_se1_ag1_f_02 - phones	L	83.3465
83.2165	DCA_se1_ag1_f_02 - words	like	83.5165
83.3273	DCA_int_04 - words	oh	83.5473
83.3273	DCA_int_04 - phones	OW1	83.5473
83.3465	DCA_se1_ag1_f_02 - phones	AY1	83.4165
83.4165	DCA_se1_ag1_f_02 - phones	K	83.5165
83.5165	DCA_se1_ag1_f_02 - phones	sp	83.5465
83.5465	DCA_se1_ag1_f_02 - phones	DH	83.5765
83.5465	DCA_se1_ag1_f_02 - words	that	83.7465
83.5473	DCA_int_04 - phones	AH1	83.7273
83.5473	DCA_int_04 - words	uh-huh	84.1773
83.5765	DCA_se1_ag1_f_02 - phones	AH0	83.6065
83.6065	DCA_se1_ag1_f_02 - phones	T	83.7465
83.7273	DCA_int_04 - phones	HH	83.7773
83.7773	DCA_int_04 - phones	AH1	84.1773
84.5350	DCA_int_04 - phones	Y	84.6050
84.5350	DCA_int_04 - words	you	84.6550
84.6050	DCA_int_04 - phones	UW1	84.6550
84.6550	DCA_int_04 - phones	K	84.8150
84.6550	DCA_int_04 - words	count	85.0950
84.8150	DCA_int_04 - phones	AW1	84.9250
84.9250	DCA_int_04 - phones	N	84.9950
84.9950	DCA_int_04 - phones	T	85.0950
85.1505	DCA_se1_ag1_f_02 - phones	M	85.4405
85.1505	DCA_se1_ag1_f_02 - words	mm-hm	85.6705
85.1599	DCA_int_04 - phones	IH0	85.4299
85.1599	DCA_int_04 - words	in	85.4899
85.4299	DCA_int_04 - phones	N	85.4899
85.4405	DCA_se1_ag1_f_02 - phones	HH	85.5205
85.4899	DCA_int_04 - phones	AH1	85.5199
85.4899	DCA_int_04 - words	other	85.5799
85.5199	DCA_int_04 - phones	DH	85.5499
85.5205	DCA_se1_ag1_f_02 - phones	M	85.6705
85.5499	DCA_int_04 - phones	ER0	85.5799
85.5799	DCA_int_04 - phones	W	85.6099
85.5799	DCA_int_04 - words	words	85.6999
85.6099	DCA_int_04 - phones	ER1	85.6399
85.6399	DCA_int_04 - phones	D	85.6699
85.6699	DCA_int_04 - phones	Z	85.6999
85.6705	DCA_se1_ag1_f_02 - phones	sp	103.7054
85.6999	DCA_int_04 - phones	sp	85.7299
86.0178	DCA_int_04 - phones	D	86.0678
86.0178	DCA_int_04 - words	do	86.1078
86.0678	DCA_int_04 - phones	UW1	86.1078
86.1078	DCA_int_04 - phones	Y	86.1678
86.1078	DCA_int_04 - words	you	86.2578
86.1678	DCA_int_04 - phones	UW1	86.2578
86.2578	DCA_int_04 - phones	HH	86.3478
86.2578	DCA_int_04 - words	have	86.4678
86.3478	DCA_int_04 - phones	AE1	86.3878
86.3878	DCA_int_04 - phones	V	86.4678
86.4678	DCA_int_04 - phones	EH1	86.4978
86.4678	DCA_int_04 - words	any	86.6278
86.4978	DCA_int_04 - phones	N	86.5378
86.5378	DCA_int_04 - phones	IY0	86.6278
86.6278	DCA_int_04 - phones	sp	86.6578
86.6578	DCA_int_04 - phones	S	86.7278
86.6578	DCA_int_04 - words	sort	86.8178
86.7278	DCA_int_04 - phones	AO1	86.7578
86.7578	DCA_int_04 - phones	R	86.7878
86.7878	DCA_int_04 - phones	T	86.8178
86.8178	DCA_int_04 - phones	AH0	86.8478
86.8178	DCA_int_04 - words	of	86.8778
86.8478	DCA_int_04 - phones	V	86.8778
86.8778	DCA_int_04 - phones	R	87.0278
86.8778	DCA_int_04 - words	rhymes	87.4378
87.0278	DCA_int_04 - phones	AY1	87.2778
87.2778	DCA_int_04 - phones	M	87.3378
87.3378	DCA_int_04 - phones	Z	87.4378
87.4378	DCA_int_04 - phones	sp	87.4778
87.4778	DCA_int_04 - phones	ER0	87.5778
87.4778	DCA_int_04 - words	or	87.5778
87.5778	DCA_int_04 - phones	EH1	87.6078
87.5778	DCA_int_04 - words	anything	87.8578
87.6078	DCA_int_04 - phones	N	87.6378
87.6378	DCA_int_04 - phones	IY0	87.6978
87.6978	DCA_int_04 - phones	TH	87.7778
87.7778	DCA_int_04 - phones	IH2	87.8078
87.8078	DCA_int_04 - phones	NG	87.8578
87.8578	DCA_int_04 - phones	sp	87.9078
87.9078	DCA_int_04 - phones	DH	87.9378
87.9078	DCA_int_04 - words	that	87.9978
87.9378	DCA_int_04 - phones	AH0	87.9678
87.9678	DCA_int_04 - phones	T	87.9978
87.9978	DCA_int_04 - phones	sp	88.0978
88.0978	DCA_int_04 - phones	Y	88.1278
88.0978	DCA_int_04 - words	you	88.1578
88.1278	DCA_int_04 - phones	UW1	88.1578
88.1578	DCA_int_04 - phones	sp	88.2378
88.2378	DCA_int_04 - phones	S	88.2978
88.2378	DCA_int_04 - words	say	88.4578
88.2978	DCA_int_04 - phones	EY1	88.4578
88.4578	DCA_int_04 - phones	sp	88.5278
89.3238	DCA_int_04 - phones	HH	89.3638
89.3238	DCA_int_04 - words	while	89.4538
89.3638	DCA_int_04 - phones	W	89.3938
89.3938	DCA_int_04 - phones	AY1	89.4238
89.4238	DCA_int_04 - phones	L	89.4538
89.4538	DCA_int_04 - phones	Y	89.4838
89.4538	DCA_int_04 - words	you're	89.5438
89.4838	DCA_int_04 - phones	UW1	89.5138
89.5138	DCA_int_04 - phones	R	89.5438
89.5438	DCA_int_04 - phones	sp	89.6338
89.6338	DCA_int_04 - phones	D	89.6638
89.6338	DCA_int_04 - words	doing	89.8138
89.6638	DCA_int_04 - phones	UW1	89.6938
89.6938	DCA_int_04 - phones	IH0	89.7238
89.7238	DCA_int_04 - phones	NG	89.8138
89.8138	DCA_int_04 - phones	sp	89.8438
89.8438	DCA_int_04 - phones	IH0	89.8838
89.8438	DCA_int_04 - words	it	89.9738
89.8838	DCA_int_04 - phones	T	89.9738
90.2132	DCA_int_04 - phones	N	90.3032
90.2132	DCA_int_04 - words	nothing	90.4232
90.3032	DCA_int_04 - phones	AH1	90.3332
90.3332	DCA_int_04 - phones	TH	90.3632
90.3632	DCA_int_04 - phones	IH0	90.3932
90.3932	DCA_int_04 - phones	NG	90.4232
90.4232	DCA_int_04 - phones	sp	90.4532
90.4532	DCA_int_04 - phones	AE1	90.4832
90.4532	DCA_int_04 - words	at	90.5132
90.4832	DCA_int_04 - phones	T	90.5132
90.5132	DCA_int_04 - phones	sp	90.7832
90.7832	DCA_int_04 - phones	AO1	90.8132
90.7832	DCA_int_04 - words	all	90.8532
90.8132	DCA_int_04 - phones	L	90.8532
90.8532	DCA_int_04 - phones	sp	91.7554
91.7554	DCA_int_04 - phones	OW2	91.9454
91.7554	DCA_int_04 - words	okay	92.1954
91.9454	DCA_int_04 - phones	K	92.0554
92.0554	DCA_int_04 - phones	EY1	92.1954
92.1954	DCA_int_04 - phones	sp	92.7292
92.7292	DCA_int_04 - phones	AH1	92.8592
92.7292	DCA_int_04 - words	um	92.9392
92.8592	DCA_int_04 - phones	M	92.9392
92.9392	DCA_int_04 - phones	K	92.9892
92.9392	DCA_int_04 - words	can	93.0492
92.9892	DCA_int_04 - phones	AH0	93.0192
93.0192	DCA_int_04 - phones	N	93.0492
93.0492	DCA_int_04 - phones	Y	93.0792
93.0492	DCA_int_04 - words	you	93.1892
93.0792	DCA_int_04 - phones	UW1	93.1892
93.1892	DCA_int_04 - phones	TH	93.2192
93.1892	DCA_int_04 - words	think	93.3592
93.2192	DCA_int_04 - phones	IH1	93.2492
93.2492	DCA_int_04 - phones	NG	93.3092
93.3092	DCA_int_04 - phones	K	93.3592
93.3592	DCA_int_04 - phones	AH0	93.3892
93.3592	DCA_int_04 - words	of	93.4392
93.3892	DCA_int_04 - phones	V	93.4392
93.4392	DCA_int_04 - phones	EH1	93.4792
93.4392	DCA_int_04 - words	any	93.6192
93.4792	DCA_int_04 - phones	N	93.5392
93.5392	DCA_int_04 - phones	IY0	93.6192
93.6192	DCA_int_04 - phones	AH1	93.6792
93.6192	DCA_int_04 - words	other	93.7792
93.6792	DCA_int_04 - phones	DH	93.7092
93.7092	DCA_int_04 - phones	ER0	93.7792
93.7792	DCA_int_04 - phones	G	93.8792
93.7792	DCA_int_04 - words	games	94.0792
93.8792	DCA_int_04 - phones	EY1	93.9592
93.9592	DCA_int_04 - phones	M	94.0492
94.0492	DCA_int_04 - phones	Z	94.0792
94.0792	DCA_int_04 - phones	sp	94.1092
94.1092	DCA_int_04 - phones	DH	94.1392
94.1092	DCA_int_04 - words	that	94.1992
94.1392	DCA_int_04 - phones	AH0	94.1692
94.1692	DCA_int_04 - phones	T	94.1992
94.1992	DCA_int_04 - phones	sp	94.2892
94.2892	DCA_int_04 - phones	Y	94.3392
94.2892	DCA_int_04 - words	you	94.4792
94.3392	DCA_int_04 - phones	UW1	94.4792
94.4792	DCA_int_04 - phones	sp	94.7529
94.7529	DCA_int_04 - phones	P	94.8129
94.7529	DCA_int_04 - words	play	95.0229
94.8129	DCA_int_04 - phones	L	94.8929
94.8929	DCA_int_04 - phones	EY1	95.0229
95.0229	DCA_int_04 - phones	N	95.1029
95.0229	DCA_int_04 - words	now	95.3929
95.1029	DCA_int_04 - phones	AW1	95.3929
95.3929	DCA_int_04 - phones	AO1	95.4929
95.3929	DCA_int_04 - words	or	95.5729
95.4929	DCA_int_04 - phones	R	95.5729
95.5729	DCA_int_04 - phones	Y	95.6729
95.5729	DCA_int_04 - words	used	95.7729
95.6729	DCA_int_04 - phones	UW1	95.7129
95.7129	DCA_int_04 - phones	Z	95.7429
95.7429	DCA_int_04 - phones	D	95.7729
95.7729	DCA_int_04 - phones	sp	95.8029
95.8029	DCA_int_04 - phones	T	95.8429
95.8029	DCA_int_04 - words	to	95.8829
95.8429	DCA_int_04 - phones	AH0	95.8829
95.8829	DCA_int_04 - phones	sp	95.9229
95.9229	DCA_int_04 - phones	P	95.9829
95.9229	DCA_int_04 - words	play	96.2729
95.9829	DCA_int_04 - phones	L	96.0729
96.0729	DCA_int_04 - phones	EY1	96.2729
96.2729	DCA_int_04 - phones	sp	96.9473
96.9473	DCA_int_04 - words	a	96.9873
96.9473	DCA_int_04 - phones	AH0	96.9873
96.9873	DCA_int_04 - phones	L	97.0173
96.9873	DCA_int_04 - words	long	97.1073
97.0173	DCA_int_04 - phones	AO1	97.0473
97.0473	DCA_int_04 - phones	NG	97.1073
97.1073	DCA_int_04 - phones	sp	97.1473
97.1473	DCA_int_04 - phones	T	97.2473
97.1473	DCA_int_04 - words	time	97.3973
97.2473	DCA_int_04 - phones	AY1	97.3073
97.3073	DCA_int_04 - phones	M	97.3973
97.3973	DCA_int_04 - phones	AH0	97.4673
97.3973	DCA_int_04 - words	ago	97.6073
97.4673	DCA_int_04 - phones	G	97.5673
97.5673	DCA_int_04 - phones	OW1	97.6073
97.6073	DCA_int_04 - phones	sp	98.6420
98.6420	DCA_int_04 - phones	N	98.7420
98.6420	DCA_int_04 - words	never	98.8820
98.7420	DCA_int_04 - phones	EH1	98.7820
98.7820	DCA_int_04 - phones	V	98.8220
98.8220	DCA_int_04 - phones	ER0	98.8820
98.8820	DCA_int_04 - phones	P	98.9920
98.8820	DCA_int_04 - words	play	99.0820
98.9920	DCA_int_04 - phones	L	99.0520
99.0520	DCA_int_04 - phones	EY1	99.0820
99.0820	DCA_int_04 - phones	sp	99.1520
99.1520	DCA_int_04 - phones	V	99.2020
99.1520	DCA_int_04 - words	very	99.4020
99.2020	DCA_int_04 - phones	EH1	99.3020
99.3020	DCA_int_04 - phones	R	99.3620
99.3620	DCA_int_04 - phones	IY0	99.4020
99.4020	DCA_int_04 - phones	M	99.5220
99.4020	DCA_int_04 - words	much	99.8220
99.5220	DCA_int_04 - phones	AH1	99.6320
99.6320	DCA_int_04 - phones	CH	99.8220
102.2505	DCA_int_04 - phones	sil	102.3105
102.3105	DCA_int_04 - phones	HH	102.3405
102.3105	DCA_int_04 - words	hm	102.5005
102.3405	DCA_int_04 - phones	M	102.5005
102.5005	DCA_int_04 - phones	sp	102.5405
103.7054	DCA_se1_ag1_f_02 - phones	G	103.7954
103.7054	DCA_se1_ag1_f_02 - words	game	104.0754
103.7954	DCA_se1_ag1_f_02 - phones	EY1	103.9454
103.9454	DCA_se1_ag1_f_02 - phones	M	104.0754
104.0754	DCA_se1_ag1_f_02 - phones	DH	104.1254
104.0754	DCA_se1_ag1_f_02 - words	that	104.2754
104.1254	DCA_se1_ag1_f_02 - phones	AH0	104.1954
104.1954	DCA_se1_ag1_f_02 - phones	T	104.2754
104.2754	DCA_se1_ag1_f_02 - phones	Y	104.3354
104.2754	DCA_se1_ag1_f_02 - words	you	104.4054
104.3354	DCA_se1_ag1_f_02 - phones	UW1	104.4054
104.4054	DCA_se1_ag1_f_02 - phones	B	104.5154
104.4054	DCA_se1_ag1_f_02 - words	buy	104.8054
104.5154	DCA_se1_ag1_f_02 - phones	AY1	104.8054
105.1509	DCA_se1_ag1_f_02 - phones	sil	105.2009
105.2009	DCA_se1_ag1_f_02 - phones	Y	105.2309
105.2009	DCA_se1_ag1_f_02 - words	you	105.2909
105.2309	DCA_se1_ag1_f_02 - phones	UW1	105.2909
105.2909	DCA_se1_ag1_f_02 - phones	N	105.3609
105.2909	DCA_se1_ag1_f_02 - words	know	105.6809
105.3609	DCA_se1_ag1_f_02 - phones	OW1	105.6809
106.2233	DCA_se1_ag1_f_02 - phones	sil	106.2533
106.2533	DCA_se1_ag1_f_02 - phones	L	106.2933
106.2533	DCA_se1_ag1_f_02 - words	like	106.4533
106.2933	DCA_se1_ag1_f_02 - phones	AY1	106.3733
106.3733	DCA_se1_ag1_f_02 - phones	K	106.4533
106.4533	DCA_se1_ag1_f_02 - phones	AH0	106.5733
106.4533	DCA_se1_ag1_f_02 - words	a	106.5733
106.5733	DCA_se1_ag1_f_02 - phones	G	106.6433
106.5733	DCA_se1_ag1_f_02 - words	game	106.9033
106.6433	DCA_se1_ag1_f_02 - phones	EY1	106.8533
106.8533	DCA_se1_ag1_f_02 - phones	M	106.9033
106.9033	DCA_se1_ag1_f_02 - phones	DH	106.9333
106.9033	DCA_se1_ag1_f_02 - words	that	107.0333
106.9333	DCA_se1_ag1_f_02 - phones	AH0	106.9833
106.9833	DCA_se1_ag1_f_02 - phones	T	107.0333
107.0333	DCA_se1_ag1_f_02 - phones	Y	107.1133
107.0333	DCA_se1_ag1_f_02 - words	you	107.1433
107.1133	DCA_se1_ag1_f_02 - phones	UW1	107.1433
107.1433	DCA_se1_ag1_f_02 - phones	B	107.2533
107.1433	DCA_se1_ag1_f_02 - words	buy	107.3533
107.2533	DCA_se1_ag1_f_02 - phones	AY1	107.3533
107.3533	DCA_se1_ag1_f_02 - phones	D	107.4033
107.3533	DCA_se1_ag1_f_02 - words	downtown	108.0133
107.4033	DCA_se1_ag1_f_02 - phones	AW1	107.5433
107.5433	DCA_se1_ag1_f_02 - phones	N	107.6533
107.6533	DCA_se1_ag1_f_02 - phones	T	107.8033
107.8033	DCA_se1_ag1_f_02 - phones	AW1	107.9433
107.9433	DCA_se1_ag1_f_02 - phones	N	108.0133
108.0133	DCA_se1_ag1_f_02 - phones	L	108.0533
108.0133	DCA_se1_ag1_f_02 - words	like	108.1433
108.0533	DCA_se1_ag1_f_02 - phones	AY1	108.1133
108.1133	DCA_se1_ag1_f_02 - phones	K	108.1433
108.1433	DCA_se1_ag1_f_02 - phones	sp	108.2033
108.2033	DCA_se1_ag1_f_02 - phones	DH	108.2833
108.2033	DCA_se1_ag1_f_02 - words	that	108.4833
108.2833	DCA_se1_ag1_f_02 - phones	AH0	108.3833
108.3833	DCA_se1_ag1_f_02 - phones	T	108.4833
108.6282	DCA_se1_ag1_f_02 - phones	sil	108.6782
108.6782	DCA_se1_ag1_f_02 - phones	DH	108.7182
108.6782	DCA_se1_ag1_f_02 - words	them	108.8582
108.7182	DCA_se1_ag1_f_02 - phones	AH0	108.7482
108.7482	DCA_se1_ag1_f_02 - phones	M	108.8582
108.8582	DCA_se1_ag1_f_02 - phones	sp	108.8982
108.8982	DCA_se1_ag1_f_02 - phones	K	108.9582
108.8982	DCA_se1_ag1_f_02 - words	kind	109.1082
108.9582	DCA_se1_ag1_f_02 - phones	AY1	109.0582
109.0582	DCA_se1_ag1_f_02 - phones	N	109.1082
109.1082	DCA_se1_ag1_f_02 - phones	AH0	109.1482
109.1082	DCA_se1_ag1_f_02 - words	of	109.1782
109.1482	DCA_se1_ag1_f_02 - phones	V	109.1782
109.1782	DCA_se1_ag1_f_02 - phones	G	109.2582
109.1782	DCA_se1_ag1_f_02 - words	games	109.4982
109.2582	DCA_se1_ag1_f_02 - phones	EY1	109.3782
109.3782	DCA_se1_ag1_f_02 - phones	M	109.4482
109.4482	DCA_se1_ag1_f_02 - phones	Z	109.4982
109.4982	DCA_se1_ag1_f_02 - phones	sp	110.9071
109.8126	DCA_int_04 - phones	L	109.9426
109.8126	DCA_int_04 - words	like	110.0626
109.9426	DCA_int_04 - phones	AY1	110.0026
110.0026	DCA_int_04 - phones	K	110.0626
110.0626	DCA_int_04 - phones	HH	110.0926
110.0626	DCA_int_04 - words	what	110.3026
110.0926	DCA_int_04 - phones	W	110.1526
110.1526	DCA_int_04 - phones	AH1	110.2426
110.2426	DCA_int_04 - phones	T	110.3026
110.9071	DCA_se1_ag1_f_02 - phones	EY1	110.9371
110.9071	DCA_se1_ag1_f_02 - words	ha	111.2271
110.9371	DCA_se1_ag1_f_02 - phones	CH	110.9771
110.9771	DCA_se1_ag1_f_02 - phones	EY1	111.2271
111.2271	DCA_se1_ag1_f_02 - words	i	111.3471
111.2271	DCA_se1_ag1_f_02 - phones	AY1	111.3471
111.3471	DCA_se1_ag1_f_02 - phones	HH	111.4671
111.3471	DCA_se1_ag1_f_02 - words	have	111.6871
111.4671	DCA_se1_ag1_f_02 - phones	AE1	111.5771
111.5771	DCA_se1_ag1_f_02 - phones	V	111.6871
111.6871	DCA_se1_ag1_f_02 - phones	sp	111.7771
111.7771	DCA_se1_ag1_f_02 - words	a	112.1871
111.7771	DCA_se1_ag1_f_02 - phones	EY1	112.1871
112.1871	DCA_se1_ag1_f_02 - phones	sp	112.2671
112.2671	DCA_se1_ag1_f_02 - words	<unk>	112.2971
112.2671	DCA_se1_ag1_f_02 - phones	spn	112.2971
112.2971	DCA_se1_ag1_f_02 - phones	AY1	112.3471
112.2971	DCA_se1_ag1_f_02 - words	i	112.3471
112.3471	DCA_se1_ag1_f_02 - phones	HH	112.3771
112.3471	DCA_se1_ag1_f_02 - words	have	112.5471
112.3771	DCA_se1_ag1_f_02 - phones	AE1	112.5171
112.5171	DCA_se1_ag1_f_02 - phones	V	112.5471
112.5471	DCA_se1_ag1_f_02 - words	uh	113.4871
112.5471	DCA_se1_ag1_f_02 - phones	AH1	113.4871
113.4871	DCA_se1_ag1_f_02 - phones	sp	114.1367
114.1367	DCA_se1_ag1_f_02 - phones	B	114.1867
114.1367	DCA_se1_ag1_f_02 - words	booby	114.4967
114.1867	DCA_se1_ag1_f_02 - phones	UW1	114.3367
114.3367	DCA_se1_ag1_f_02 - phones	B	114.4167
114.4167	DCA_se1_ag1_f_02 - phones	IY0	114.4967
114.4967	DCA_se1_ag1_f_02 - phones	T	114.6267
114.4967	DCA_se1_ag1_f_02 - words	trap	114.8667
114.6267	DCA_se1_ag1_f_02 - phones	R	114.6667
114.6667	DCA_se1_ag1_f_02 - phones	AE1	114.8067
114.8067	DCA_se1_ag1_f_02 - phones	P	114.8667
114.8667	DCA_se1_ag1_f_02 - phones	sp	114.8967
114.8967	DCA_se1_ag1_f_02 - phones	AY1	115.0767
114.8967	DCA_se1_ag1_f_02 - words	i	115.0767
115.0767	DCA_se1_ag1_f_02 - phones	HH	115.1467
115.0767	DCA_se1_ag1_f_02 - words	have	115.3167
115.1467	DCA_se1_ag1_f_02 - phones	AE1	115.2167
115.2167	DCA_se1_ag1_f_02 - phones	V	115.3167
115.3167	DCA_se1_ag1_f_02 - phones	sp	115.4267
117.1182	DCA_int_04 - phones	AH1	117.3382
117.1182	DCA_int_04 - words	um	117.4882
117.3382	DCA_int_04 - phones	M	117.4882
117.4882	DCA_int_04 - phones	sp	117.6705
117.6705	DCA_int_04 - phones	T	117.7205
117.6705	DCA_int_04 - words	tell	117.8805
117.7205	DCA_int_04 - phones	EH1	117.8105
117.8105	DCA_int_04 - phones	L	117.8805
117.8805	DCA_int_04 - phones	M	117.9305
117.8805	DCA_int_04 - words	me	117.9605
117.9305	DCA_int_04 - phones	IY1	117.9605
117.9605	DCA_int_04 - phones	AH0	118.0105
117.9605	DCA_int_04 - words	about	118.1905
118.0105	DCA_int_04 - phones	B	118.0705
118.0705	DCA_int_04 - phones	AW1	118.1205
118.1205	DCA_int_04 - phones	T	118.1905
118.1905	DCA_int_04 - phones	B	118.2305
118.1905	DCA_int_04 - words	booby	118.3205
118.2305	DCA_int_04 - phones	UW1	118.2605
118.2605	DCA_int_04 - phones	B	118.2905
118.2905	DCA_int_04 - phones	IY0	118.3205
118.3205	DCA_int_04 - phones	sp	118.4705
118.4705	DCA_int_04 - phones	T	118.5905
118.4705	DCA_int_04 - words	trap	118.8005
118.5905	DCA_int_04 - phones	R	118.6205
118.6205	DCA_int_04 - phones	AE1	118.7305
118.7305	DCA_int_04 - phones	P	118.8005
122.4794	DCA_int_04 - phones	HH	122.5194
122.4794	DCA_int_04 - words	what	122.6294
122.4887	DCA_se1_ag1_f_02 - phones	AH1	122.7587
122.4887	DCA_se1_ag1_f_02 - words	um	122.9087
122.5194	DCA_int_04 - phones	W	122.5694
122.5694	DCA_int_04 - phones	AH1	122.5994
122.5994	DCA_int_04 - phones	T	122.6294
122.6294	DCA_int_04 - phones	EH1	122.7594
122.6294	DCA_int_04 - words	s	122.7894
122.7587	DCA_se1_ag1_f_02 - phones	M	122.9087
122.7594	DCA_int_04 - phones	S	122.7894
122.7894	DCA_int_04 - phones	DH	122.8194
122.7894	DCA_int_04 - words	that	122.9194
122.8194	DCA_int_04 - phones	AE1	122.8494
122.8494	DCA_int_04 - phones	T	122.9194
122.9087	DCA_se1_ag1_f_02 - phones	sp	122.9387
122.9194	DCA_int_04 - words	i	123.0994
122.9194	DCA_int_04 - phones	AY1	123.0994
123.0994	DCA_int_04 - phones	N	123.1894
123.0994	DCA_int_04 - words	never	123.2794
123.1894	DCA_int_04 - phones	EH1	123.2194
123.1975	DCA_se1_ag1_f_02 - phones	D	123.2275
123.1975	DCA_se1_ag1_f_02 - words	do	123.2575
123.2194	DCA_int_04 - phones	V	123.2494
123.2275	DCA_se1_ag1_f_02 - phones	UW1	123.2575
123.2494	DCA_int_04 - phones	ER0	123.2794
123.2575	DCA_se1_ag1_f_02 - phones	Y	123.2875
123.2575	DCA_se1_ag1_f_02 - words	you	123.3475
123.2794	DCA_int_04 - phones	sp	123.4894
123.2875	DCA_se1_ag1_f_02 - phones	UW1	123.3475
123.3475	DCA_se1_ag1_f_02 - phones	HH	123.4275
123.3475	DCA_se1_ag1_f_02 - words	have	123.7175
123.4275	DCA_se1_ag1_f_02 - phones	AE1	123.6675
123.4894	DCA_int_04 - phones	HH	123.5194
123.4894	DCA_int_04 - words	heard	123.5994
123.5194	DCA_int_04 - phones	ER1	123.5494
123.5494	DCA_int_04 - phones	D	123.5994
123.5994	DCA_int_04 - phones	AH1	123.6694
123.5994	DCA_int_04 - words	of	123.7694
123.6675	DCA_se1_ag1_f_02 - phones	V	123.7175
123.6694	DCA_int_04 - phones	V	123.7694
123.7175	DCA_se1_ag1_f_02 - phones	sp	125.0262
123.7694	DCA_int_04 - phones	IH1	123.8194
123.7694	DCA_int_04 - words	it	123.8994
123.8194	DCA_int_04 - phones	T	123.8994
125.0262	DCA_se1_ag1_f_02 - phones	Y	125.1662
125.0262	DCA_se1_ag1_f_02 - words	you	125.2062
125.1662	DCA_se1_ag1_f_02 - phones	UW1	125.2062
125.2062	DCA_se1_ag1_f_02 - phones	HH	125.2962
125.2062	DCA_se1_ag1_f_02 - words	have	125.4362
125.2962	DCA_se1_ag1_f_02 - phones	AE1	125.3362
125.3362	DCA_se1_ag1_f_02 - phones	V	125.4362
125.4362	DCA_se1_ag1_f_02 - phones	T	125.4962
125.4362	DCA_se1_ag1_f_02 - words	to	125.6362
125.4962	DCA_se1_ag1_f_02 - phones	AH0	125.6362
125.6362	DCA_se1_ag1_f_02 - phones	sp	125.7462
125.7462	DCA_se1_ag1_f_02 - phones	AH1	126.1062
125.7462	DCA_se1_ag1_f_02 - words	um	126.1862
126.1062	DCA_se1_ag1_f_02 - phones	M	126.1862
126.1862	DCA_se1_ag1_f_02 - phones	sp	127.8673
127.8673	DCA_se1_ag1_f_02 - phones	EY1	128.0073
127.8673	DCA_se1_ag1_f_02 - words	h	128.0373
128.0073	DCA_se1_ag1_f_02 - phones	CH	128.0373
128.0373	DCA_se1_ag1_f_02 - phones	Y	128.1573
128.0373	DCA_se1_ag1_f_02 - words	you	128.2373
128.1573	DCA_se1_ag1_f_02 - phones	UW1	128.2373
128.2373	DCA_se1_ag1_f_02 - phones	HH	128.3173
128.2373	DCA_se1_ag1_f_02 - words	had	128.4473
128.3173	DCA_se1_ag1_f_02 - phones	AE1	128.3973
128.3973	DCA_se1_ag1_f_02 - phones	D	128.4473
128.4473	DCA_se1_ag1_f_02 - words	a	128.5073
128.4473	DCA_se1_ag1_f_02 - phones	EY1	128.5073
128.5073	DCA_se1_ag1_f_02 - phones	Y	128.7973
128.5073	DCA_se1_ag1_f_02 - words	you	128.8473
128.7973	DCA_se1_ag1_f_02 - phones	UW1	128.8473
128.8473	DCA_se1_ag1_f_02 - phones	HH	128.9173
128.8473	DCA_se1_ag1_f_02 - words	have	129.0573
128.9173	DCA_se1_ag1_f_02 - phones	AE1	128.9873
128.9873	DCA_se1_ag1_f_02 - phones	V	129.0573
129.0573	DCA_se1_ag1_f_02 - phones	AH0	129.2373
129.0573	DCA_se1_ag1_f_02 - words	a	129.2373
129.2373	DCA_se1_ag1_f_02 - phones	L	129.3173
129.2373	DCA_se1_ag1_f_02 - words	little	129.5173
129.3173	DCA_se1_ag1_f_02 - phones	IH1	129.3473
129.3473	DCA_se1_ag1_f_02 - phones	T	129.3773
129.3773	DCA_se1_ag1_f_02 - phones	AH0	129.4073
129.4073	DCA_se1_ag1_f_02 - phones	L	129.5173
129.5173	DCA_se1_ag1_f_02 - phones	B	129.6073
129.5173	DCA_se1_ag1_f_02 - words	board	129.9173
129.6073	DCA_se1_ag1_f_02 - phones	AO1	129.7973
129.7973	DCA_se1_ag1_f_02 - phones	R	129.8673
129.8673	DCA_se1_ag1_f_02 - phones	D	129.9173
129.9173	DCA_se1_ag1_f_02 - phones	P	130.0473
129.9173	DCA_se1_ag1_f_02 - words	piece	130.2273
130.0473	DCA_se1_ag1_f_02 - phones	IY1	130.1673
130.1673	DCA_se1_ag1_f_02 - phones	S	130.2273
130.2273	DCA_se1_ag1_f_02 - phones	L	130.2773
130.2273	DCA_se1_ag1_f_02 - words	like	130.4673
130.2773	DCA_se1_ag1_f_02 - phones	AY1	130.3773
130.3773	DCA_se1_ag1_f_02 - phones	K	130.4673
130.4673	DCA_se1_ag1_f_02 - phones	DH	130.5173
130.4673	DCA_se1_ag1_f_02 - words	this	130.7073
130.5173	DCA_se1_ag1_f_02 - phones	IH1	130.6573
130.6573	DCA_se1_ag1_f_02 - phones	S	130.7073
130.7073	DCA_se1_ag1_f_02 - phones	sp	131.0735
131.0735	DCA_se1_ag1_f_02 - phones	DH	131.1035
131.0735	DCA_se1_ag1_f_02 - words	then	131.1635
131.1035	DCA_se1_ag1_f_02 - phones	EH1	131.1335
131.1335	DCA_se1_ag1_f_02 - phones	N	131.1635
131.1635	DCA_se1_ag1_f_02 - phones	Y	131.1935
131.1635	DCA_se1_ag1_f_02 - words	you	131.2435
131.1935	DCA_se1_ag1_f_02 - phones	UW1	131.2435
131.2435	DCA_se1_ag1_f_02 - phones	HH	131.3335
131.2435	DCA_se1_ag1_f_02 - words	had	131.3935
131.3335	DCA_se1_ag1_f_02 - phones	AE1	131.3635
131.3635	DCA_se1_ag1_f_02 - phones	D	131.3935
131.3935	DCA_se1_ag1_f_02 - phones	DH	131.4235
131.3935	DCA_se1_ag1_f_02 - words	this	131.5735
131.4235	DCA_se1_ag1_f_02 - phones	IH1	131.5035
131.5035	DCA_se1_ag1_f_02 - phones	S	131.5735
131.5735	DCA_se1_ag1_f_02 - phones	TH	131.6635
131.5735	DCA_se1_ag1_f_02 - words	thing	131.8735
131.6635	DCA_se1_ag1_f_02 - phones	IH1	131.7235
131.7235	DCA_se1_ag1_f_02 - phones	NG	131.8735
131.8735	DCA_se1_ag1_f_02 - phones	D	131.9235
131.8735	DCA_se1_ag1_f_02 - words	down	132.0735
131.9235	DCA_se1_ag1_f_02 - phones	AW1	132.0335
132.0335	DCA_se1_ag1_f_02 - phones	N	132.0735
132.0735	DCA_se1_ag1_f_02 - phones	HH	132.2035
132.0735	DCA_se1_ag1_f_02 - words	here	132.3335
132.2035	DCA_se1_ag1_f_02 - phones	IY1	132.3035
132.3035	DCA_se1_ag1_f_02 - phones	R	132.3335
132.3335	DCA_se1_ag1_f_02 - phones	AE1	132.3635
132.3335	DCA_se1_ag1_f_02 - words	and	132.4435
132.3635	DCA_se1_ag1_f_02 - phones	N	132.4435
132.4435	DCA_se1_ag1_f_02 - phones	Y	132.5535
132.4435	DCA_se1_ag1_f_02 - words	you	132.6935
132.5535	DCA_se1_ag1_f_02 - phones	UW1	132.6935
132.6935	DCA_se1_ag1_f_02 - phones	AH1	132.9335
132.6935	DCA_se1_ag1_f_02 - words	um	133.0035
132.9335	DCA_se1_ag1_f_02 - phones	M	133.0035
133.0035	DCA_se1_ag1_f_02 - phones	sp	133.7454
133.7454	DCA_se1_ag1_f_02 - phones	AH1	133.9554
133.7454	DCA_se1_ag1_f_02 - words	um	134.1354
133.9554	DCA_se1_ag1_f_02 - phones	M	134.1354
134.1354	DCA_se1_ag1_f_02 - phones	sp	134.1954
134.5960	DCA_se1_ag1_f_02 - phones	HH	134.6860
134.5960	DCA_se1_ag1_f_02 - words	have	134.8060
134.6860	DCA_se1_ag1_f_02 - phones	AE1	134.7460
134.7460	DCA_se1_ag1_f_02 - phones	V	134.8060
134.8060	DCA_se1_ag1_f_02 - phones	AO1	134.8860
134.8060	DCA_se1_ag1_f_02 - words	all	134.9560
134.8860	DCA_se1_ag1_f_02 - phones	L	134.9560
134.9560	DCA_se1_ag1_f_02 - phones	DH	135.0160
134.9560	DCA_se1_ag1_f_02 - words	these	135.0960
135.0160	DCA_se1_ag1_f_02 - phones	IY1	135.0660
135.0660	DCA_se1_ag1_f_02 - phones	Z	135.0960
135.0960	DCA_se1_ag1_f_02 - phones	L	135.1660
135.0960	DCA_se1_ag1_f_02 - words	little	135.3660
135.1660	DCA_se1_ag1_f_02 - phones	IH1	135.1960
135.1960	DCA_se1_ag1_f_02 - phones	T	135.2260
135.2260	DCA_se1_ag1_f_02 - phones	AH0	135.2560
135.2560	DCA_se1_ag1_f_02 - phones	L	135.3660
135.3660	DCA_se1_ag1_f_02 - phones	B	135.4460
135.3660	DCA_se1_ag1_f_02 - words	balls	135.8460
135.4460	DCA_se1_ag1_f_02 - phones	AO1	135.7160
135.7160	DCA_se1_ag1_f_02 - phones	L	135.7860
135.7860	DCA_se1_ag1_f_02 - phones	Z	135.8460
135.8460	DCA_se1_ag1_f_02 - phones	L	135.8860
135.8460	DCA_se1_ag1_f_02 - words	like	136.0960
135.8860	DCA_se1_ag1_f_02 - phones	AY1	135.9660
135.9660	DCA_se1_ag1_f_02 - phones	K	136.0960
136.0960	DCA_se1_ag1_f_02 - phones	DH	136.1360
136.0960	DCA_se1_ag1_f_02 - words	this	136.2960
136.1360	DCA_se1_ag1_f_02 - phones	IH1	136.2660
136.2660	DCA_se1_ag1_f_02 - phones	S	136.2960
136.2960	DCA_se1_ag1_f_02 - phones	sp	136.3260
136.6057	DCA_se1_ag1_f_02 - phones	AH0	136.6657
136.6057	DCA_se1_ag1_f_02 - words	and	136.7357
136.6657	DCA_se1_ag1_f_02 - phones	N	136.7357
136.7357	DCA_se1_ag1_f_02 - phones	Y	136.7757
136.7357	DCA_se1_ag1_f_02 - words	you	136.8357
136.7757	DCA_se1_ag1_f_02 - phones	UW1	136.8357
136.8357	DCA_se1_ag1_f_02 - phones	P	136.9857
136.8357	DCA_se1_ag1_f_02 - words	pull	137.1357
136.9857	DCA_se1_ag1_f_02 - phones	UH1	137.0857
137.0857	DCA_se1_ag1_f_02 - phones	L	137.1357
137.1357	DCA_se1_ag1_f_02 - phones	DH	137.1957
137.1357	DCA_se1_ag1_f_02 - words	this	137.2957
137.1957	DCA_se1_ag1_f_02 - phones	IH0	137.2557
137.2557	DCA_se1_ag1_f_02 - phones	S	137.2957
137.2957	DCA_se1_ag1_f_02 - phones	sp	137.3257
137.4019	DCA_se1_ag1_f_02 - phones	TH	137.4619
137.4019	DCA_se1_ag1_f_02 - words	thing	137.6619
137.4619	DCA_se1_ag1_f_02 - phones	IH1	137.5419
137.5419	DCA_se1_ag1_f_02 - phones	NG	137.6619
137.6619	DCA_se1_ag1_f_02 - phones	AW1	137.7119
137.6619	DCA_se1_ag1_f_02 - words	out	137.7419
137.7119	DCA_se1_ag1_f_02 - phones	T	137.7419
137.7419	DCA_se1_ag1_f_02 - phones	AH0	137.7719
137.7419	DCA_se1_ag1_f_02 - words	and	137.8319
137.7719	DCA_se1_ag1_f_02 - phones	N	137.8319
137.8319	DCA_se1_ag1_f_02 - phones	Y	137.8819
137.8319	DCA_se1_ag1_f_02 - words	you	137.9319
137.8819	DCA_se1_ag1_f_02 - phones	UW1	137.9319
137.9319	DCA_se1_ag1_f_02 - phones	K	138.0219
137.9319	DCA_se1_ag1_f_02 - words	can't	138.1519
138.0219	DCA_se1_ag1_f_02 - phones	AE1	138.1119
138.1119	DCA_se1_ag1_f_02 - phones	N	138.1519
138.1519	DCA_se1_ag1_f_02 - phones	L	138.1919
138.1519	DCA_se1_ag1_f_02 - words	let	138.2819
138.1919	DCA_se1_ag1_f_02 - phones	EH1	138.2419
138.2419	DCA_se1_ag1_f_02 - phones	T	138.2819
138.2819	DCA_se1_ag1_f_02 - phones	N	138.3619
138.2819	DCA_se1_ag1_f_02 - words	none	138.4219
138.3619	DCA_se1_ag1_f_02 - phones	AH1	138.3919
138.3919	DCA_se1_ag1_f_02 - phones	N	138.4219
138.4219	DCA_se1_ag1_f_02 - phones	AH0	138.4519
138.4219	DCA_se1_ag1_f_02 - words	of	138.4819
138.4519	DCA_se1_ag1_f_02 - phones	V	138.4819
138.4819	DCA_se1_ag1_f_02 - phones	DH	138.5119
138.4819	DCA_se1_ag1_f_02 - words	them	138.5819
138.5119	DCA_se1_ag1_f_02 - phones	AH0	138.5519
138.5519	DCA_se1_ag1_f_02 - phones	M	138.5819
138.5819	DCA_se1_ag1_f_02 - phones	B	138.7019
138.5819	DCA_se1_ag1_f_02 - words	balls	138.9419
138.7019	DCA_se1_ag1_f_02 - phones	AO1	138.8319
138.8319	DCA_se1_ag1_f_02 - phones	L	138.9119
138.9119	DCA_se1_ag1_f_02 - phones	Z	138.9419
138.9419	DCA_se1_ag1_f_02 - phones	sp	138.9719
138.9719	DCA_se1_ag1_f_02 - phones	JH	139.0819
138.9719	DCA_se1_ag1_f_02 - words	jump	139.2619
139.0819	DCA_se1_ag1_f_02 - phones	AH1	139.1319
139.1319	DCA_se1_ag1_f_02 - phones	M	139.1919
139.1919	DCA_se1_ag1_f_02 - phones	P	139.2619
139.2619	DCA_se1_ag1_f_02 - phones	AW1	139.3719
139.2619	DCA_se1_ag1_f_02 - words	out	139.4019
139.3719	DCA_se1_ag1_f_02 - phones	T	139.4019
139.4019	DCA_se1_ag1_f_02 - phones	IH0	139.4519
139.4019	DCA_se1_ag1_f_02 - words	if	139.4819
139.4519	DCA_se1_ag1_f_02 - phones	F	139.4819
139.4819	DCA_se1_ag1_f_02 - phones	sp	139.5419
139.5419	DCA_se1_ag1_f_02 - phones	Y	139.6119
139.5419	DCA_se1_ag1_f_02 - words	you	139.6419
139.6119	DCA_se1_ag1_f_02 - phones	UW1	139.6419
139.6419	DCA_se1_ag1_f_02 - phones	D	139.7619
139.6419	DCA_se1_ag1_f_02 - words	do	140.0119
139.7619	DCA_se1_ag1_f_02 - phones	UW1	140.0119
140.3389	DCA_se1_ag1_f_02 - phones	sil	140.4589
140.4589	DCA_se1_ag1_f_02 - phones	S	140.6089
140.4589	DCA_se1_ag1_f_02 - words	somebody	140.9689
140.6089	DCA_se1_ag1_f_02 - phones	AH1	140.6489
140.6489	DCA_se1_ag1_f_02 - phones	M	140.7089
140.7089	DCA_se1_ag1_f_02 - phones	B	140.7489
140.7489	DCA_se1_ag1_f_02 - phones	AA2	140.8389
140.8389	DCA_se1_ag1_f_02 - phones	D	140.8789
140.8789	DCA_se1_ag1_f_02 - phones	IY0	140.9689
140.9689	DCA_se1_ag1_f_02 - phones	EH1	141.0389
140.9689	DCA_se1_ag1_f_02 - words	else	141.1389
141.0389	DCA_se1_ag1_f_02 - phones	L	141.1089
141.1089	DCA_se1_ag1_f_02 - phones	S	141.1389
141.1389	DCA_se1_ag1_f_02 - phones	sp	141.1789
141.1789	DCA_se1_ag1_f_02 - phones	G	141.2389
141.1789	DCA_se1_ag1_f_02 - words	get	141.3389
141.2389	DCA_se1_ag1_f_02 - phones	IH1	141.2889
141.2889	DCA_se1_ag1_f_02 - phones	T	141.3389
141.3389	DCA_se1_ag1_f_02 - words	a	141.4589
141.3389	DCA_se1_ag1_f_02 - phones	AH0	141.4589
141.4589	DCA_se1_ag1_f_02 - phones	T	141.5689
141.4589	DCA_se1_ag1_f_02 - words	turn	141.7989
141.5689	DCA_se1_ag1_f_02 - phones	ER1	141.7189
141.7189	DCA_se1_ag1_f_02 - phones	N	141.7989
141.7989	DCA_se1_ag1_f_02 - phones	Y	141.8489
141.7989	DCA_se1_ag1_f_02 - words	you	141.8789
141.8489	DCA_se1_ag1_f_02 - phones	UW1	141.8789
141.8789	DCA_se1_ag1_f_02 - phones	K	141.9089
141.8789	DCA_se1_ag1_f_02 - words	can	142.0189
141.9089	DCA_se1_ag1_f_02 - phones	AH0	141.9389
141.9389	DCA_se1_ag1_f_02 - phones	N	142.0189
142.0189	DCA_se1_ag1_f_02 - phones	S	142.0889
142.0189	DCA_se1_ag1_f_02 - words	see	142.1389
142.0889	DCA_se1_ag1_f_02 - phones	IY1	142.1389
142.1389	DCA_se1_ag1_f_02 - phones	HH	142.1889
142.1389	DCA_se1_ag1_f_02 - words	how	142.2289
142.1889	DCA_se1_ag1_f_02 - phones	AW1	142.2289
142.2289	DCA_se1_ag1_f_02 - phones	M	142.3289
142.2289	DCA_se1_ag1_f_02 - words	many	142.5289
142.3289	DCA_se1_ag1_f_02 - phones	EH1	142.3689
142.3689	DCA_se1_ag1_f_02 - phones	N	142.4289
142.4289	DCA_se1_ag1_f_02 - phones	IY0	142.5289
142.5289	DCA_se1_ag1_f_02 - phones	sp	142.5689
142.9041	DCA_se1_ag1_f_02 - phones	DH	142.9741
142.9041	DCA_se1_ag1_f_02 - words	them	143.1741
142.9741	DCA_se1_ag1_f_02 - phones	EH1	143.0341
143.0341	DCA_se1_ag1_f_02 - phones	M	143.1741
143.1741	DCA_se1_ag1_f_02 - phones	TH	143.2341
143.1741	DCA_se1_ag1_f_02 - words	things	143.4841
143.2341	DCA_se1_ag1_f_02 - phones	IH1	143.3141
143.3141	DCA_se1_ag1_f_02 - phones	NG	143.4241
143.4241	DCA_se1_ag1_f_02 - phones	Z	143.4841
143.4841	DCA_se1_ag1_f_02 - phones	Y	143.5141
143.4841	DCA_se1_ag1_f_02 - words	you	143.5441
143.5141	DCA_se1_ag1_f_02 - phones	UW1	143.5441
143.5441	DCA_se1_ag1_f_02 - phones	K	143.5741
143.5441	DCA_se1_ag1_f_02 - words	can	143.7141
143.5741	DCA_se1_ag1_f_02 - phones	AH0	143.6041
143.6041	DCA_se1_ag1_f_02 - phones	N	143.7141
143.7141	DCA_se1_ag1_f_02 - phones	sp	143.7641
143.7641	DCA_se1_ag1_f_02 - phones	P	143.9141
143.7641	DCA_se1_ag1_f_02 - words	pull	144.1041
143.9141	DCA_se1_ag1_f_02 - phones	UH1	143.9941
143.9941	DCA_se1_ag1_f_02 - phones	L	144.1041
144.1041	DCA_se1_ag1_f_02 - phones	AW1	144.2241
144.1041	DCA_se1_ag1_f_02 - words	out	144.3041
144.2241	DCA_se1_ag1_f_02 - phones	T	144.3041
144.6329	DCA_se1_ag1_f_02 - phones	B	144.7029
144.6329	DCA_se1_ag1_f_02 - words	but	144.8029
144.7029	DCA_se1_ag1_f_02 - phones	AH1	144.7429
144.7429	DCA_se1_ag1_f_02 - phones	T	144.8029
144.8029	DCA_se1_ag1_f_02 - phones	sp	144.8329
144.8329	DCA_se1_ag1_f_02 - phones	AH1	145.1529
144.8329	DCA_se1_ag1_f_02 - words	um	145.1929
145.1529	DCA_se1_ag1_f_02 - phones	M	145.1929
145.1929	DCA_se1_ag1_f_02 - phones	sp	145.2629
145.5328	DCA_se1_ag1_f_02 - phones	K	145.6428
145.5328	DCA_se1_ag1_f_02 - words	keep	145.8228
145.6428	DCA_se1_ag1_f_02 - phones	IY1	145.7228
145.7228	DCA_se1_ag1_f_02 - phones	P	145.8228
145.8228	DCA_se1_ag1_f_02 - phones	IH1	145.8628
145.8228	DCA_se1_ag1_f_02 - words	in	145.9828
145.8628	DCA_se1_ag1_f_02 - phones	N	145.9828
145.9828	DCA_se1_ag1_f_02 - phones	DH	146.0128
145.9828	DCA_se1_ag1_f_02 - words	there	146.1828
146.0128	DCA_se1_ag1_f_02 - phones	EH1	146.1228
146.1228	DCA_se1_ag1_f_02 - phones	R	146.1828
146.1828	DCA_se1_ag1_f_02 - phones	W	146.2128
146.1828	DCA_se1_ag1_f_02 - words	without	146.4528
146.2128	DCA_se1_ag1_f_02 - phones	IH0	146.2428
146.2428	DCA_se1_ag1_f_02 - phones	DH	146.2728
146.2728	DCA_se1_ag1_f_02 - phones	AW1	146.3828
146.3828	DCA_se1_ag1_f_02 - phones	T	146.4528
146.4528	DCA_se1_ag1_f_02 - phones	DH	146.4828
146.4528	DCA_se1_ag1_f_02 - words	them	146.5628
146.4828	DCA_se1_ag1_f_02 - phones	AH0	146.5128
146.5128	DCA_se1_ag1_f_02 - phones	M	146.5628
146.5628	DCA_se1_ag1_f_02 - phones	sp	146.6128
146.6128	DCA_se1_ag1_f_02 - phones	TH	146.6928
146.6128	DCA_se1_ag1_f_02 - words	things	146.9528
146.6928	DCA_se1_ag1_f_02 - phones	IH1	146.7528
146.7528	DCA_se1_ag1_f_02 - phones	NG	146.8028
146.8028	DCA_se1_ag1_f_02 - phones	Z	146.9528
146.9528	DCA_se1_ag1_f_02 - phones	sp	147.0428
147.0428	DCA_se1_ag1_f_02 - phones	F	147.0928
147.0428	DCA_se1_ag1_f_02 - words	falling	147.4628
147.0928	DCA_se1_ag1_f_02 - phones	AA1	147.2228
147.2228	DCA_se1_ag1_f_02 - phones	L	147.3328
147.2628	DCA_int_04 - phones	sil	147.2928
147.2928	DCA_int_04 - phones	M	147.4128
147.2928	DCA_int_04 - words	mm-hm	147.6428
147.3328	DCA_se1_ag1_f_02 - phones	IH0	147.3628
147.3628	DCA_se1_ag1_f_02 - phones	NG	147.4628
147.4128	DCA_int_04 - phones	HH	147.4728
147.4628	DCA_se1_ag1_f_02 - phones	AW1	147.5728
147.4628	DCA_se1_ag1_f_02 - words	out	147.6828
147.4728	DCA_int_04 - phones	M	147.6428
147.5728	DCA_se1_ag1_f_02 - phones	T	147.6828
147.6428	DCA_int_04 - phones	sp	147.6828
148.1954	DCA_int_04 - phones	M	148.2254
148.1954	DCA_int_04 - words	mm-hm	148.3554
148.2254	DCA_int_04 - phones	HH	148.2654
148.2654	DCA_int_04 - phones	M	148.3554
148.3554	DCA_int_04 - phones	sp	151.4123
148.7444	DCA_se1_ag1_f_02 - phones	sil	148.8044
148.8044	DCA_se1_ag1_f_02 - phones	M	148.8544
148.8044	DCA_se1_ag1_f_02 - words	me	148.8844
148.8544	DCA_se1_ag1_f_02 - phones	IY1	148.8844
148.8844	DCA_se1_ag1_f_02 - phones	AH0	148.9144
148.8844	DCA_se1_ag1_f_02 - words	and	148.9744
148.9144	DCA_se1_ag1_f_02 - phones	N	148.9744
148.9744	DCA_se1_ag1_f_02 - phones	M	149.0344
148.9744	DCA_se1_ag1_f_02 - words	my	149.1044
149.0344	DCA_se1_ag1_f_02 - phones	AY1	149.1044
149.1044	DCA_se1_ag1_f_02 - phones	sp	149.1344
149.1344	DCA_se1_ag1_f_02 - phones	S	149.2444
149.1344	DCA_se1_ag1_f_02 - words	sister	149.5144
149.2444	DCA_se1_ag1_f_02 - phones	IH1	149.3144
149.3144	DCA_se1_ag1_f_02 - phones	S	149.4044
149.4044	DCA_se1_ag1_f_02 - phones	T	149.4644
149.4644	DCA_se1_ag1_f_02 - phones	ER0	149.5144
149.5144	DCA_se1_ag1_f_02 - phones	HH	149.5644
149.5144	DCA_se1_ag1_f_02 - words	had	149.6944
149.5644	DCA_se1_ag1_f_02 - phones	AE1	149.6544
149.6544	DCA_se1_ag1_f_02 - phones	D	149.6944
149.6944	DCA_se1_ag1_f_02 - words	a	149.7944
149.6944	DCA_se1_ag1_f_02 - phones	AH0	149.7944
149.7944	DCA_se1_ag1_f_02 - phones	M	149.8644
149.7944	DCA_se1_ag1_f_02 - words	monopoly	150.4444
149.8644	DCA_se1_ag1_f_02 - phones	AH0	149.9244
149.9244	DCA_se1_ag1_f_02 - phones	N	150.0244
150.0244	DCA_se1_ag1_f_02 - phones	AA1	150.0844
150.0844	DCA_se1_ag1_f_02 - phones	P	150.3044
150.3044	DCA_se1_ag1_f_02 - phones	AH0	150.3444
150.3444	DCA_se1_ag1_f_02 - phones	L	150.3944
150.3944	DCA_se1_ag1_f_02 - phones	IY0	150.4444
150.4444	DCA_se1_ag1_f_02 - phones	sp	152.2457
151.4123	DCA_int_04 - phones	AH0	151.5323
151.4123	DCA_int_04 - words	a	151.5323
151.5323	DCA_int_04 - phones	W	151.6123
151.5323	DCA_int_04 - words	what	151.7523
151.6123	DCA_int_04 - phones	AH1	151.6523
151.6523	DCA_int_04 - phones	T	151.7523
152.2457	DCA_se1_ag1_f_02 - phones	M	152.3557
152.2457	DCA_se1_ag1_f_02 - words	monopoly	152.9657
152.3557	DCA_se1_ag1_f_02 - phones	AH0	152.3957
152.3957	DCA_se1_ag1_f_02 - phones	N	152.5057
152.5057	DCA_se1_ag1_f_02 - phones	AA1	152.6457
152.6457	DCA_se1_ag1_f_02 - phones	P	152.7457
152.7457	DCA_se1_ag1_f_02 - phones	AH0	152.7957
152.7957	DCA_se1_ag1_f_02 - phones	L	152.8957
152.8957	DCA_se1_ag1_f_02 - phones	IY0	152.9657
152.9657	DCA_se1_ag1_f_02 - phones	G	153.0457
152.9657	DCA_se1_ag1_f_02 - words	game	153.2957
153.0457	DCA_se1_ag1_f_02 - phones	EY1	153.1157
153.1157	DCA_se1_ag1_f_02 - phones	M	153.2957
153.2957	DCA_se1_ag1_f_02 - phones	sp	153.4257
153.3607	DCA_int_04 - phones	sil	153.4107
153.4107	DCA_int_04 - phones	M	153.5907
153.4107	DCA_int_04 - words	mm-hm	153.7407
153.5907	DCA_int_04 - phones	HH	153.7007
153.7007	DCA_int_04 - phones	M	153.7407
153.7407	DCA_int_04 - phones	sp	154.3626
154.3626	DCA_int_04 - phones	AH1	154.5426
154.3626	DCA_int_04 - words	um	154.8126
154.5426	DCA_int_04 - phones	M	154.8126
154.8126	DCA_int_04 - phones	sp	155.1822
155.1822	DCA_int_04 - phones	M	155.2122
155.1822	DCA_int_04 - words	monopoly	155.8222
155.2122	DCA_int_04 - phones	AH0	155.2422
155.2422	DCA_int_04 - phones	N	155.2722
155.2722	DCA_int_04 - phones	AA1	155.3422
155.3422	DCA_int_04 - phones	P	155.4622
155.4622	DCA_int_04 - phones	AH0	155.5222
155.5222	DCA_int_04 - phones	L	155.6522
155.6522	DCA_int_04 - phones	IY0	155.8222
155.8222	DCA_int_04 - phones	sp	155.8722
155.8722	DCA_int_04 - phones	AH0	155.9222
155.8722	DCA_int_04 - words	and	156.0022
155.9222	DCA_int_04 - phones	N	155.9522
155.9522	DCA_int_04 - phones	D	156.0022
156.0022	DCA_int_04 - phones	JH	156.0622
156.0022	DCA_int_04 - words	gee	156.1322
156.0622	DCA_int_04 - phones	IY1	156.1322
156.1322	DCA_int_04 - phones	AY1	156.1722
156.1322	DCA_int_04 - words	i	156.1722
156.1722	DCA_int_04 - phones	HH	156.2022
156.1722	DCA_int_04 - words	haven't	156.3422
156.2022	DCA_int_04 - phones	AE1	156.2422
156.2422	DCA_int_04 - phones	V	156.2822
156.2822	DCA_int_04 - phones	AH0	156.3122
156.3122	DCA_int_04 - phones	N	156.3422
156.3422	DCA_int_04 - phones	P	156.3922
156.3422	DCA_int_04 - words	played	156.5622
156.3922	DCA_int_04 - phones	L	156.4522
156.4522	DCA_int_04 - phones	EY1	156.5122
156.5122	DCA_int_04 - phones	D	156.5622
156.5622	DCA_int_04 - phones	DH	156.6122
156.5622	DCA_int_04 - words	that	156.6922
156.6122	DCA_int_04 - phones	AH0	156.6622
156.6622	DCA_int_04 - phones	T	156.6922
156.6922	DCA_int_04 - phones	IH0	156.7222
156.6922	DCA_int_04 - words	in	156.7522
156.7222	DCA_int_04 - phones	N	156.7522
156.7522	DCA_int_04 - words	a	156.8122
156.7522	DCA_int_04 - phones	AH0	156.8122
156.8122	DCA_int_04 - phones	L	156.8622
156.8122	DCA_int_04 - words	long	157.0222
156.8622	DCA_int_04 - phones	AO1	156.9622
156.9622	DCA_int_04 - phones	NG	157.0222
157.0222	DCA_int_04 - phones	sp	157.0722
157.0722	DCA_int_04 - phones	T	157.1422
157.0722	DCA_int_04 - words	time	157.2822
157.1422	DCA_int_04 - phones	AY1	157.1922
157.1922	DCA_int_04 - phones	M	157.2822
157.2822	DCA_int_04 - phones	sp	157.3722
158.5773	DCA_int_04 - phones	HH	158.6273
158.5773	DCA_int_04 - words	how	158.7673
158.6273	DCA_int_04 - phones	AW1	158.7673
158.7673	DCA_int_04 - phones	sp	158.8673
158.8673	DCA_int_04 - phones	HH	158.9573
158.8673	DCA_int_04 - words	how	159.0273
158.9573	DCA_int_04 - phones	AW1	159.0273
159.0273	DCA_int_04 - phones	D	159.0973
159.0273	DCA_int_04 - words	do	159.1273
159.0973	DCA_int_04 - phones	UW1	159.1273
159.1273	DCA_int_04 - phones	Y	159.1773
159.1273	DCA_int_04 - words	you	159.4373
159.1773	DCA_int_04 - phones	UW1	159.4373
159.4373	DCA_int_04 - phones	AH1	159.7073
159.4373	DCA_int_04 - words	uh	159.7073
159.7073	DCA_int_04 - phones	sp	159.8073
160.1301	DCA_int_04 - phones	HH	160.1601
160.1301	DCA_int_04 - words	what	160.2701
160.1601	DCA_int_04 - phones	W	160.1901
160.1901	DCA_int_04 - phones	AH1	160.2301
160.2301	DCA_int_04 - phones	T	160.2701
160.2701	DCA_int_04 - words	s	160.3501
160.2701	DCA_int_04 - phones	S	160.3501
160.3501	DCA_int_04 - phones	DH	160.4101
160.3501	DCA_int_04 - words	that	160.4901
160.4101	DCA_int_04 - phones	AE1	160.4601
160.4601	DCA_int_04 - phones	T	160.4901
160.4901	DCA_int_04 - phones	AH0	160.6401
160.4901	DCA_int_04 - words	about	160.9101
160.6401	DCA_int_04 - phones	B	160.7001
160.7001	DCA_int_04 - phones	AW1	160.8101
160.8101	DCA_int_04 - phones	T	160.9101
160.9101	DCA_int_04 - phones	sp	161.5258
161.5258	DCA_int_04 - phones	AY1	161.5958
161.5258	DCA_int_04 - words	i	161.5958
161.5958	DCA_int_04 - phones	N	161.6958
161.5958	DCA_int_04 - words	know	161.8458
161.6958	DCA_int_04 - phones	OW1	161.8458
161.8458	DCA_int_04 - phones	AY1	161.9058
161.8458	DCA_int_04 - words	i	161.9058
161.9058	DCA_int_04 - phones	N	162.0258
161.9058	DCA_int_04 - words	know	162.1758
162.0258	DCA_int_04 - phones	OW1	162.1758
162.1758	DCA_int_04 - phones	AH0	162.2258
162.1758	DCA_int_04 - words	about	162.4258
162.2258	DCA_int_04 - phones	B	162.2858
162.2858	DCA_int_04 - phones	AW1	162.3758
162.3758	DCA_int_04 - phones	T	162.4258
162.4258	DCA_int_04 - phones	IH0	162.4558
162.4258	DCA_int_04 - words	it	162.5358
162.4558	DCA_int_04 - phones	T	162.5358
162.5358	DCA_int_04 - phones	B	162.5658
162.5358	DCA_int_04 - words	but	162.6358
162.5658	DCA_int_04 - phones	AH1	162.6058
162.6058	DCA_int_04 - phones	T	162.6358
162.6358	DCA_int_04 - phones	AY1	162.6858
162.6358	DCA_int_04 - words	i	162.6858
162.6858	DCA_int_04 - phones	sp	162.7158
162.7158	DCA_int_04 - phones	K	162.8058
162.7158	DCA_int_04 - words	can't	162.9458
162.7401	DCA_se1_ag1_f_02 - phones	IH0	162.8701
162.7401	DCA_se1_ag1_f_02 - words	it	162.9001
162.8058	DCA_int_04 - phones	AE1	162.8658
162.8658	DCA_int_04 - phones	N	162.9158
162.8701	DCA_se1_ag1_f_02 - phones	T	162.9001
162.9001	DCA_se1_ag1_f_02 - phones	sp	162.9501
162.9158	DCA_int_04 - phones	T	162.9458
162.9458	DCA_int_04 - phones	sp	191.4253
162.9501	DCA_se1_ag1_f_02 - words	s	163.0201
162.9501	DCA_se1_ag1_f_02 - phones	S	163.0201
163.0201	DCA_se1_ag1_f_02 - phones	AH0	163.1001
163.0201	DCA_se1_ag1_f_02 - words	a	163.1001
163.1001	DCA_se1_ag1_f_02 - phones	sp	163.2001
163.6401	DCA_se1_ag1_f_02 - phones	TH	163.6901
163.6401	DCA_se1_ag1_f_02 - words	thing	163.9901
163.6901	DCA_se1_ag1_f_02 - phones	IH1	163.7601
163.7601	DCA_se1_ag1_f_02 - phones	NG	163.9901
163.9901	DCA_se1_ag1_f_02 - phones	DH	164.0501
163.9901	DCA_se1_ag1_f_02 - words	that	164.3601
[truncated: 24,492 more rows]
