# Supplementary material for: Considering Performance in the Automated and Manual Coding of Sociolinguistic Variables: Lessons From Variable (ING)
Source: Front Artif Intell. 2021 Apr 29;4:648543. doi: 10.3389/frai.2021.648543 (PMC8117961; doi:10.3389/frai.2021.648543)
Supplement: Supplementary file 4 [file Data_Sheet_4.ZIP › CORAAL_Aligned_as_Tables/DCB_se2_ag4_m_01_1_txout.txt]

tmin	tier	text	tmax
0.4070	DCB_int_01 - phones	AH1	0.8570
0.4070	DCB_int_01 - words	um	0.9370
0.8570	DCB_int_01 - phones	M	0.9370
0.9370	DCB_int_01 - phones	sp	0.9770
0.9770	DCB_int_01 - phones	AE1	1.0470
0.9770	DCB_int_01 - words	and	1.2170
1.0470	DCB_int_01 - phones	N	1.2170
1.2170	DCB_int_01 - phones	W	1.2770
1.2170	DCB_int_01 - words	where	1.7570
1.2770	DCB_int_01 - phones	EH1	1.4870
1.4870	DCB_int_01 - phones	R	1.7570
1.7570	DCB_int_01 - phones	sp	1.7870
1.7870	DCB_int_01 - phones	HH	1.8470
1.7870	DCB_int_01 - words	what	1.9870
1.8470	DCB_int_01 - phones	W	1.8870
1.8870	DCB_int_01 - phones	AH1	1.9470
1.9470	DCB_int_01 - phones	T	1.9870
1.9870	DCB_int_01 - phones	N	2.0770
1.9870	DCB_int_01 - words	neighborhood	2.4670
2.0770	DCB_int_01 - phones	EY1	2.1770
2.1770	DCB_int_01 - phones	B	2.2470
2.2470	DCB_int_01 - phones	ER0	2.3270
2.3270	DCB_int_01 - phones	HH	2.3770
2.3770	DCB_int_01 - phones	UH2	2.4170
2.4170	DCB_int_01 - phones	D	2.4670
2.4670	DCB_int_01 - phones	D	2.5070
2.4670	DCB_int_01 - words	do	2.5370
2.5070	DCB_int_01 - phones	UW1	2.5370
2.5370	DCB_int_01 - phones	Y	2.6270
2.5370	DCB_int_01 - words	you	2.6770
2.6270	DCB_int_01 - phones	UW1	2.6770
2.6770	DCB_int_01 - phones	K	2.7870
2.6770	DCB_int_01 - words	call	2.9770
2.7870	DCB_int_01 - phones	AO1	2.9470
2.9470	DCB_int_01 - phones	L	2.9770
2.9770	DCB_int_01 - phones	L	3.0470
2.9770	DCB_int_01 - words	like	3.1570
3.0470	DCB_int_01 - phones	AY1	3.0970
3.0970	DCB_int_01 - phones	K	3.1570
3.1570	DCB_int_01 - phones	Y	3.1970
3.1570	DCB_int_01 - words	your	3.2770
3.1970	DCB_int_01 - phones	UH1	3.2370
3.2370	DCB_int_01 - phones	R	3.2770
3.2770	DCB_int_01 - phones	CH	3.3970
3.2770	DCB_int_01 - words	childhood	4.0370
3.3970	DCB_int_01 - phones	AY1	3.5170
3.5170	DCB_int_01 - phones	L	3.5770
3.5770	DCB_int_01 - phones	D	3.6070
3.6070	DCB_int_01 - phones	HH	3.6970
3.6970	DCB_int_01 - phones	UH2	3.9970
3.9970	DCB_int_01 - phones	D	4.0370
4.4453	DCB_int_01 - phones	sil	4.4753
4.4753	DCB_int_01 - phones	N	4.5453
4.4753	DCB_int_01 - words	neighborhood	5.0653
4.5453	DCB_int_01 - phones	EY1	4.6453
4.6453	DCB_int_01 - phones	B	4.7053
4.7053	DCB_int_01 - phones	ER0	4.7653
4.7653	DCB_int_01 - phones	HH	4.8453
4.8453	DCB_int_01 - phones	UH2	5.0053
5.0053	DCB_int_01 - phones	D	5.0653
5.9031	DCB_se2_ag4_m_01 - phones	sil	5.9531
5.9531	DCB_se2_ag4_m_01 - phones	W	6.0531
5.9531	DCB_se2_ag4_m_01 - words	woodland	6.3031
6.0531	DCB_se2_ag4_m_01 - phones	UH1	6.0831
6.0831	DCB_se2_ag4_m_01 - phones	D	6.1531
6.1531	DCB_se2_ag4_m_01 - phones	L	6.1831
6.1831	DCB_se2_ag4_m_01 - phones	AH0	6.2231
6.2231	DCB_se2_ag4_m_01 - phones	N	6.2731
6.2731	DCB_se2_ag4_m_01 - phones	D	6.3031
6.3031	DCB_se2_ag4_m_01 - phones	T	6.3731
6.3031	DCB_se2_ag4_m_01 - words	terrace	6.7231
6.3731	DCB_se2_ag4_m_01 - phones	EH1	6.4031
6.4031	DCB_se2_ag4_m_01 - phones	R	6.5331
6.5331	DCB_se2_ag4_m_01 - phones	AH0	6.6031
6.6031	DCB_se2_ag4_m_01 - phones	S	6.7231
6.7567	DCB_int_01 - phones	sil	6.8267
6.8267	DCB_int_01 - phones	W	6.8967
6.8267	DCB_int_01 - words	woodl-	7.0567
6.8967	DCB_int_01 - phones	UH1	6.9467
6.9467	DCB_int_01 - phones	D	6.9867
6.9867	DCB_int_01 - phones	L	7.0567
7.0567	DCB_int_01 - phones	sp	7.5966
7.5966	DCB_int_01 - words	ah	8.5566
7.5966	DCB_int_01 - phones	AA1	8.5566
8.5566	DCB_int_01 - phones	sp	9.2366
9.2366	DCB_int_01 - phones	OW2	9.3666
9.2366	DCB_int_01 - words	okay	10.0266
9.3666	DCB_int_01 - phones	K	9.6666
9.6666	DCB_int_01 - phones	EY1	10.0266
10.0266	DCB_int_01 - phones	sp	11.6458
11.6458	DCB_int_01 - phones	W	11.7358
11.6458	DCB_int_01 - words	ward	11.9158
11.7358	DCB_int_01 - phones	AO1	11.7958
11.7958	DCB_int_01 - phones	R	11.8758
11.8758	DCB_int_01 - phones	D	11.9158
11.9158	DCB_int_01 - phones	EY1	12.1658
11.9158	DCB_int_01 - words	eight	12.2058
12.1658	DCB_int_01 - phones	T	12.2058
13.2097	DCB_int_01 - phones	sil	13.3197
13.3197	DCB_int_01 - phones	AH0	13.3497
13.3197	DCB_int_01 - words	and	13.4197
13.3497	DCB_int_01 - phones	N	13.4197
13.4197	DCB_int_01 - phones	HH	13.4997
13.4197	DCB_int_01 - words	how	13.6297
13.4997	DCB_int_01 - phones	AW1	13.6297
13.6297	DCB_int_01 - phones	L	13.6897
13.6297	DCB_int_01 - words	long	13.8497
13.6897	DCB_int_01 - phones	AO1	13.7297
13.7297	DCB_int_01 - phones	NG	13.8497
13.8497	DCB_int_01 - phones	D	13.8997
13.8497	DCB_int_01 - words	did	13.9997
13.8997	DCB_int_01 - phones	IH0	13.9397
13.9397	DCB_int_01 - phones	D	13.9997
13.9997	DCB_int_01 - phones	Y	14.0797
13.9997	DCB_int_01 - words	you	14.1397
14.0797	DCB_int_01 - phones	UW1	14.1397
14.1397	DCB_int_01 - phones	L	14.1997
14.1397	DCB_int_01 - words	live	14.3497
14.1997	DCB_int_01 - phones	IH1	14.2497
14.2497	DCB_int_01 - phones	V	14.3497
14.3497	DCB_int_01 - phones	IH0	14.3897
14.3497	DCB_int_01 - words	in	14.4397
14.3897	DCB_int_01 - phones	N	14.4397
14.4397	DCB_int_01 - phones	D	14.5097
14.4397	DCB_int_01 - words	dc	14.9097
14.5097	DCB_int_01 - phones	IY1	14.6397
14.6397	DCB_int_01 - phones	S	14.7597
14.7597	DCB_int_01 - phones	IY1	14.9097
15.2556	DCB_se2_ag4_m_01 - words	i	15.6256
15.2556	DCB_se2_ag4_m_01 - phones	AY1	15.6256
15.6256	DCB_se2_ag4_m_01 - phones	W	15.7156
15.6256	DCB_se2_ag4_m_01 - words	was	15.8356
15.7156	DCB_se2_ag4_m_01 - phones	AH0	15.7556
15.7556	DCB_se2_ag4_m_01 - phones	Z	15.8356
15.8356	DCB_se2_ag4_m_01 - phones	IH1	15.9056
15.8356	DCB_se2_ag4_m_01 - words	in	15.9756
15.9056	DCB_se2_ag4_m_01 - phones	N	15.9756
15.9756	DCB_se2_ag4_m_01 - phones	D	16.0656
15.9756	DCB_se2_ag4_m_01 - words	dc	16.4956
16.0656	DCB_se2_ag4_m_01 - phones	IY1	16.2156
16.2156	DCB_se2_ag4_m_01 - phones	S	16.3656
16.3656	DCB_se2_ag4_m_01 - phones	IY1	16.4956
16.4956	DCB_se2_ag4_m_01 - phones	F	16.6056
16.4956	DCB_se2_ag4_m_01 - words	for	16.7556
16.6056	DCB_se2_ag4_m_01 - phones	AO1	16.6756
16.6756	DCB_se2_ag4_m_01 - phones	R	16.7556
16.7556	DCB_se2_ag4_m_01 - phones	TH	16.9156
16.7556	DCB_se2_ag4_m_01 - words	thirty	17.8556
16.9156	DCB_se2_ag4_m_01 - phones	ER1	17.0756
17.0756	DCB_se2_ag4_m_01 - phones	T	17.1056
17.1056	DCB_se2_ag4_m_01 - phones	IY2	17.8556
17.8556	DCB_se2_ag4_m_01 - phones	sp	17.9256
18.7709	DCB_se2_ag4_m_01 - phones	IH0	18.9209
18.7709	DCB_se2_ag4_m_01 - words	if	19.0209
18.9209	DCB_se2_ag4_m_01 - phones	F	19.0209
19.0209	DCB_se2_ag4_m_01 - words	i	19.1409
19.0209	DCB_se2_ag4_m_01 - phones	AY1	19.1409
19.1409	DCB_se2_ag4_m_01 - phones	EY1	19.1809
19.1409	DCB_se2_ag4_m_01 - words	ain't	19.2409
19.1809	DCB_se2_ag4_m_01 - phones	N	19.2109
19.2109	DCB_se2_ag4_m_01 - phones	T	19.2409
19.2409	DCB_se2_ag4_m_01 - phones	M	19.2909
19.2409	DCB_se2_ag4_m_01 - words	mistaken	19.7209
19.2909	DCB_se2_ag4_m_01 - phones	IH0	19.3509
19.3509	DCB_se2_ag4_m_01 - phones	S	19.4509
19.4509	DCB_se2_ag4_m_01 - phones	T	19.5209
19.5209	DCB_se2_ag4_m_01 - phones	EY1	19.6109
19.6109	DCB_se2_ag4_m_01 - phones	K	19.6409
19.6409	DCB_se2_ag4_m_01 - phones	AH0	19.6709
19.6709	DCB_se2_ag4_m_01 - phones	N	19.7209
19.7209	DCB_se2_ag4_m_01 - phones	AY1	19.8009
19.7209	DCB_se2_ag4_m_01 - words	i	19.8009
19.8009	DCB_se2_ag4_m_01 - phones	sp	19.8309
19.8309	DCB_se2_ag4_m_01 - phones	TH	19.8809
19.8309	DCB_se2_ag4_m_01 - words	think	19.9909
19.8809	DCB_se2_ag4_m_01 - phones	IH1	19.9109
19.9109	DCB_se2_ag4_m_01 - phones	NG	19.9609
19.9609	DCB_se2_ag4_m_01 - phones	K	19.9909
19.9909	DCB_se2_ag4_m_01 - phones	sp	20.0209
20.0209	DCB_se2_ag4_m_01 - phones	TH	20.1009
20.0209	DCB_se2_ag4_m_01 - words	thirty	20.2509
20.1009	DCB_se2_ag4_m_01 - phones	ER1	20.1709
20.1709	DCB_se2_ag4_m_01 - phones	D	20.2009
20.2009	DCB_se2_ag4_m_01 - phones	IY0	20.2509
20.2509	DCB_se2_ag4_m_01 - phones	TH	20.3409
20.2509	DCB_se2_ag4_m_01 - words	three	20.4809
20.3409	DCB_se2_ag4_m_01 - phones	R	20.4009
20.4009	DCB_se2_ag4_m_01 - phones	IY1	20.4809
20.4809	DCB_se2_ag4_m_01 - phones	Y	20.6409
20.4809	DCB_se2_ag4_m_01 - words	years	20.9909
20.6409	DCB_se2_ag4_m_01 - phones	ER0	20.7709
20.7709	DCB_se2_ag4_m_01 - phones	Z	20.9909
21.0715	DCB_int_01 - phones	sil	21.1515
21.1515	DCB_int_01 - phones	M	21.2015
21.1515	DCB_int_01 - words	mkay	21.5015
21.2015	DCB_int_01 - phones	K	21.4115
21.4115	DCB_int_01 - phones	EY1	21.5015
21.5015	DCB_int_01 - phones	sp	21.5415
21.8785	DCB_int_01 - phones	HH	21.9185
21.8785	DCB_int_01 - words	where	22.0185
21.9185	DCB_int_01 - phones	W	21.9585
21.9585	DCB_int_01 - phones	EH1	21.9885
21.9885	DCB_int_01 - phones	R	22.0185
22.0185	DCB_int_01 - phones	EH1	22.0485
22.0185	DCB_int_01 - words	else	22.1585
22.0485	DCB_int_01 - phones	L	22.1185
22.1185	DCB_int_01 - phones	S	22.1585
22.1585	DCB_int_01 - phones	HH	22.2385
22.1585	DCB_int_01 - words	have	22.3285
22.2385	DCB_int_01 - phones	AE1	22.2785
22.2785	DCB_int_01 - phones	V	22.3285
22.3285	DCB_int_01 - phones	Y	22.3985
22.3285	DCB_int_01 - words	you	22.4785
22.3985	DCB_int_01 - phones	UW1	22.4785
22.4785	DCB_int_01 - phones	L	22.5685
22.4785	DCB_int_01 - words	lived	22.9485
22.5685	DCB_int_01 - phones	IH1	22.7385
22.7385	DCB_int_01 - phones	V	22.7885
22.7885	DCB_int_01 - phones	D	22.9485
25.1885	DCB_se2_ag4_m_01 - phones	sil	25.2385
25.2385	DCB_se2_ag4_m_01 - phones	IH0	25.2885
25.2385	DCB_se2_ag4_m_01 - words	in	25.3285
25.2885	DCB_se2_ag4_m_01 - phones	N	25.3285
25.3285	DCB_se2_ag4_m_01 - phones	AH0	25.4285
25.3285	DCB_se2_ag4_m_01 - words	a	25.4285
25.4285	DCB_se2_ag4_m_01 - phones	F	25.5085
25.4285	DCB_se2_ag4_m_01 - words	foster	25.7685
25.5085	DCB_se2_ag4_m_01 - phones	AA1	25.6085
25.6085	DCB_se2_ag4_m_01 - phones	S	25.6785
25.6785	DCB_se2_ag4_m_01 - phones	T	25.7285
25.7285	DCB_se2_ag4_m_01 - phones	ER0	25.7685
25.7685	DCB_se2_ag4_m_01 - phones	HH	25.8285
25.7685	DCB_se2_ag4_m_01 - words	home	26.1185
25.8285	DCB_se2_ag4_m_01 - phones	OW1	26.0085
26.0085	DCB_se2_ag4_m_01 - phones	M	26.1185
31.0894	DCB_int_01 - phones	sil	31.1294
31.1294	DCB_int_01 - phones	W	31.1894
31.1294	DCB_int_01 - words	was	31.2594
31.1894	DCB_int_01 - phones	AH0	31.2294
31.2294	DCB_int_01 - phones	Z	31.2594
31.2594	DCB_int_01 - phones	DH	31.2994
31.2594	DCB_int_01 - words	that	31.4894
31.2994	DCB_int_01 - phones	AE1	31.4094
31.4094	DCB_int_01 - phones	T	31.4894
31.4894	DCB_int_01 - phones	IH1	31.5594
31.4894	DCB_int_01 - words	in	31.6194
31.5594	DCB_int_01 - phones	N	31.6194
31.6194	DCB_int_01 - phones	D	31.6794
31.6194	DCB_int_01 - words	dc	32.0594
31.6794	DCB_int_01 - phones	IY1	31.7994
31.7994	DCB_int_01 - phones	S	31.9094
31.9094	DCB_int_01 - phones	IY1	32.0594
32.0594	DCB_int_01 - words	or	32.1394
32.0594	DCB_int_01 - phones	ER0	32.1394
32.1394	DCB_int_01 - phones	W	32.1894
32.1394	DCB_int_01 - words	were	32.2494
32.1894	DCB_int_01 - phones	ER0	32.2494
32.2494	DCB_int_01 - phones	Y	32.3194
32.2494	DCB_int_01 - words	you	32.3494
32.3194	DCB_int_01 - phones	UW1	32.3494
32.3494	DCB_int_01 - phones	JH	32.3894
32.3494	DCB_int_01 - words	just	32.5194
32.3894	DCB_int_01 - phones	IH0	32.4494
32.4494	DCB_int_01 - phones	S	32.5194
32.5194	DCB_int_01 - phones	AO1	32.6894
32.5194	DCB_int_01 - words	all	32.7894
32.6894	DCB_int_01 - phones	L	32.7894
32.7894	DCB_int_01 - phones	OW1	32.8294
32.7894	DCB_int_01 - words	over	32.9594
32.8294	DCB_int_01 - phones	V	32.9094
32.9094	DCB_int_01 - phones	ER0	32.9594
32.9594	DCB_int_01 - phones	DH	32.9894
32.9594	DCB_int_01 - words	the	33.0294
32.9894	DCB_int_01 - phones	AH0	33.0294
33.0294	DCB_int_01 - phones	P	33.1394
33.0294	DCB_int_01 - words	place	33.5894
33.1394	DCB_int_01 - phones	L	33.1994
33.1994	DCB_int_01 - phones	EY1	33.3494
33.3494	DCB_int_01 - phones	S	33.5894
35.0182	DCB_se2_ag4_m_01 - phones	sil	35.0582
35.0582	DCB_se2_ag4_m_01 - phones	IH0	35.1482
35.0582	DCB_se2_ag4_m_01 - words	in	35.1882
35.1482	DCB_se2_ag4_m_01 - phones	N	35.1882
35.1882	DCB_se2_ag4_m_01 - phones	D	35.2582
35.1882	DCB_se2_ag4_m_01 - words	dc	35.6682
35.2582	DCB_se2_ag4_m_01 - phones	IY1	35.3682
35.3682	DCB_se2_ag4_m_01 - phones	S	35.4982
35.4982	DCB_se2_ag4_m_01 - phones	IY1	35.6682
38.4061	DCB_int_01 - phones	sil	38.4461
38.4461	DCB_int_01 - phones	AH0	38.4961
38.4461	DCB_int_01 - words	and	38.6261
38.4961	DCB_int_01 - phones	N	38.6261
38.6261	DCB_int_01 - phones	DH	38.6761
38.6261	DCB_int_01 - words	then	39.2861
38.6761	DCB_int_01 - phones	EH1	39.1861
39.1861	DCB_int_01 - phones	N	39.2861
39.2861	DCB_int_01 - phones	sp	39.3261
39.3261	DCB_int_01 - phones	W	39.4261
39.3261	DCB_int_01 - words	when	39.4961
39.4261	DCB_int_01 - phones	IH1	39.4661
39.4661	DCB_int_01 - phones	N	39.4961
39.4961	DCB_int_01 - phones	D	39.5361
39.4961	DCB_int_01 - words	did	39.6261
39.5361	DCB_int_01 - phones	IH1	39.5661
39.5661	DCB_int_01 - phones	D	39.6261
39.6261	DCB_int_01 - phones	Y	39.6961
39.6261	DCB_int_01 - words	you	39.7561
39.6961	DCB_int_01 - phones	UW1	39.7561
39.7561	DCB_int_01 - phones	M	39.8361
39.7561	DCB_int_01 - words	move	40.3961
39.8361	DCB_int_01 - phones	UW1	40.1861
40.1861	DCB_int_01 - phones	V	40.3961
40.5581	DCB_int_01 - phones	T	40.7181
40.5581	DCB_int_01 - words	to	40.8781
40.7181	DCB_int_01 - phones	UW1	40.8781
40.8781	DCB_int_01 - phones	P	40.9781
40.8781	DCB_int_01 - words	prince	41.1981
40.9781	DCB_int_01 - phones	R	41.0081
41.0081	DCB_int_01 - phones	IH1	41.0481
41.0481	DCB_int_01 - phones	N	41.1081
41.1081	DCB_int_01 - phones	S	41.1981
41.1981	DCB_int_01 - phones	W	41.2881
41.1981	DCB_int_01 - words	william	41.5281
41.2881	DCB_int_01 - phones	IH1	41.3181
41.3181	DCB_int_01 - phones	L	41.3481
41.3481	DCB_int_01 - phones	Y	41.4181
41.4181	DCB_int_01 - phones	AH0	41.4481
41.4481	DCB_int_01 - phones	M	41.5281
41.5281	DCB_int_01 - phones	K	41.5981
41.5281	DCB_int_01 - words	county	41.8881
41.5981	DCB_int_01 - phones	AW1	41.6881
41.6881	DCB_int_01 - phones	N	41.7681
41.7681	DCB_int_01 - phones	IY0	41.8881
43.3660	DCB_se2_ag4_m_01 - phones	W	43.4560
43.3660	DCB_se2_ag4_m_01 - words	well	43.5160
43.4560	DCB_se2_ag4_m_01 - phones	EH1	43.4860
43.4860	DCB_se2_ag4_m_01 - phones	L	43.5160
43.5160	DCB_se2_ag4_m_01 - phones	AY1	43.5760
43.5160	DCB_se2_ag4_m_01 - words	i	43.5760
43.5760	DCB_se2_ag4_m_01 - phones	W	43.6060
43.5760	DCB_se2_ag4_m_01 - words	was	43.6760
43.6060	DCB_se2_ag4_m_01 - phones	AH0	43.6360
43.6360	DCB_se2_ag4_m_01 - phones	Z	43.6760
43.6760	DCB_se2_ag4_m_01 - phones	B	43.7360
43.6760	DCB_se2_ag4_m_01 - words	born	43.8960
43.7360	DCB_se2_ag4_m_01 - phones	AO1	43.8260
43.8260	DCB_se2_ag4_m_01 - phones	R	43.8660
43.8660	DCB_se2_ag4_m_01 - phones	N	43.8960
43.8960	DCB_se2_ag4_m_01 - phones	IH0	43.9260
43.8960	DCB_se2_ag4_m_01 - words	in	43.9860
43.9260	DCB_se2_ag4_m_01 - phones	N	43.9860
43.9860	DCB_se2_ag4_m_01 - phones	P	44.0360
43.9860	DCB_se2_ag4_m_01 - words	prince	44.2260
44.0360	DCB_se2_ag4_m_01 - phones	R	44.0760
44.0760	DCB_se2_ag4_m_01 - phones	IH1	44.1260
44.1260	DCB_se2_ag4_m_01 - phones	N	44.1660
44.1660	DCB_se2_ag4_m_01 - phones	S	44.2260
44.2260	DCB_se2_ag4_m_01 - phones	W	44.2760
44.2260	DCB_se2_ag4_m_01 - words	william	44.4660
44.2760	DCB_se2_ag4_m_01 - phones	IH1	44.3160
44.3160	DCB_se2_ag4_m_01 - phones	L	44.3460
44.3460	DCB_se2_ag4_m_01 - phones	Y	44.3760
44.3760	DCB_se2_ag4_m_01 - phones	AH0	44.4160
44.4160	DCB_se2_ag4_m_01 - phones	M	44.4660
44.4660	DCB_se2_ag4_m_01 - phones	K	44.5760
44.4660	DCB_se2_ag4_m_01 - words	county	44.7760
44.5760	DCB_se2_ag4_m_01 - phones	AW1	44.6760
44.6760	DCB_se2_ag4_m_01 - phones	N	44.7460
44.7460	DCB_se2_ag4_m_01 - phones	IY0	44.7760
44.7760	DCB_se2_ag4_m_01 - phones	AE1	44.8860
44.7760	DCB_se2_ag4_m_01 - words	and	44.9560
44.8860	DCB_se2_ag4_m_01 - phones	N	44.9560
44.9560	DCB_se2_ag4_m_01 - phones	DH	44.9960
44.9560	DCB_se2_ag4_m_01 - words	then	45.2060
44.9960	DCB_se2_ag4_m_01 - phones	EH1	45.0760
45.0760	DCB_se2_ag4_m_01 - phones	N	45.2060
45.2060	DCB_se2_ag4_m_01 - phones	sp	45.2360
45.2360	DCB_se2_ag4_m_01 - phones	AY1	45.4460
45.2360	DCB_se2_ag4_m_01 - words	i	45.4460
45.4460	DCB_se2_ag4_m_01 - phones	L	45.5660
45.4460	DCB_se2_ag4_m_01 - words	left	45.7460
45.5660	DCB_se2_ag4_m_01 - phones	EH1	45.6660
45.6660	DCB_se2_ag4_m_01 - phones	F	45.7160
45.7160	DCB_se2_ag4_m_01 - phones	T	45.7460
45.7460	DCB_se2_ag4_m_01 - phones	HH	45.8760
45.7460	DCB_se2_ag4_m_01 - words	hyattsville	46.4960
45.8760	DCB_se2_ag4_m_01 - phones	AY1	46.0360
46.0360	DCB_se2_ag4_m_01 - phones	AH0	46.0660
46.0660	DCB_se2_ag4_m_01 - phones	T	46.0960
46.0960	DCB_se2_ag4_m_01 - phones	S	46.1260
46.1260	DCB_se2_ag4_m_01 - phones	V	46.2360
46.2360	DCB_se2_ag4_m_01 - phones	IH0	46.4460
46.4460	DCB_se2_ag4_m_01 - phones	L	46.4960
46.4960	DCB_se2_ag4_m_01 - phones	W	46.5860
46.4960	DCB_se2_ag4_m_01 - words	where	46.7960
46.5860	DCB_se2_ag4_m_01 - phones	EH1	46.6860
46.6860	DCB_se2_ag4_m_01 - phones	R	46.7960
46.7960	DCB_se2_ag4_m_01 - phones	Z	46.8660
46.7960	DCB_se2_ag4_m_01 - words	s	46.8660
46.8660	DCB_se2_ag4_m_01 - phones	DH	46.9260
46.8660	DCB_se2_ag4_m_01 - words	that	47.1360
46.9260	DCB_se2_ag4_m_01 - phones	AE1	47.0760
47.0760	DCB_se2_ag4_m_01 - phones	T	47.1360
47.1360	DCB_se2_ag4_m_01 - phones	AH1	47.3760
47.1360	DCB_se2_ag4_m_01 - words	um	47.5960
47.3760	DCB_se2_ag4_m_01 - phones	M	47.5960
48.3603	DCB_se2_ag4_m_01 - phones	sil	48.4203
48.4203	DCB_se2_ag4_m_01 - phones	M	48.4803
48.4203	DCB_se2_ag4_m_01 - words	me	48.5203
48.4803	DCB_se2_ag4_m_01 - phones	IY1	48.5203
48.5203	DCB_se2_ag4_m_01 - phones	AE1	48.5703
48.5203	DCB_se2_ag4_m_01 - words	and	48.6203
48.5703	DCB_se2_ag4_m_01 - phones	N	48.6203
48.6203	DCB_se2_ag4_m_01 - phones	M	48.6803
48.6203	DCB_se2_ag4_m_01 - words	my	48.7703
48.6803	DCB_se2_ag4_m_01 - phones	AY1	48.7703
48.7703	DCB_se2_ag4_m_01 - phones	S	48.9403
48.7703	DCB_se2_ag4_m_01 - words	siblingses	49.5903
48.9403	DCB_se2_ag4_m_01 - phones	IH1	49.0203
49.0203	DCB_se2_ag4_m_01 - phones	B	49.0503
49.0503	DCB_se2_ag4_m_01 - phones	L	49.0803
49.0803	DCB_se2_ag4_m_01 - phones	IH0	49.1103
49.1103	DCB_se2_ag4_m_01 - phones	NG	49.1403
49.1403	DCB_se2_ag4_m_01 - phones	Z	49.1703
49.1703	DCB_se2_ag4_m_01 - phones	AH0	49.2103
49.2103	DCB_se2_ag4_m_01 - phones	Z	49.5903
49.5903	DCB_se2_ag4_m_01 - phones	sp	49.7303
49.7303	DCB_se2_ag4_m_01 - phones	W	49.8503
49.7303	DCB_se2_ag4_m_01 - words	was	49.9803
49.8503	DCB_se2_ag4_m_01 - phones	AH0	49.8903
49.8903	DCB_se2_ag4_m_01 - phones	Z	49.9803
49.9803	DCB_se2_ag4_m_01 - phones	AH1	50.2503
49.9803	DCB_se2_ag4_m_01 - words	um	50.4503
50.2503	DCB_se2_ag4_m_01 - phones	M	50.4503
51.0220	DCB_se2_ag4_m_01 - phones	P	51.1120
51.0220	DCB_se2_ag4_m_01 - words	placed	51.3720
51.1120	DCB_se2_ag4_m_01 - phones	L	51.1720
51.1720	DCB_se2_ag4_m_01 - phones	EY1	51.2520
51.2520	DCB_se2_ag4_m_01 - phones	S	51.3320
51.3320	DCB_se2_ag4_m_01 - phones	T	51.3720
51.3720	DCB_se2_ag4_m_01 - phones	IH0	51.4120
51.3720	DCB_se2_ag4_m_01 - words	in	51.4520
51.4120	DCB_se2_ag4_m_01 - phones	N	51.4520
51.4520	DCB_se2_ag4_m_01 - words	a	51.4920
51.4520	DCB_se2_ag4_m_01 - phones	AH0	51.4920
51.4920	DCB_se2_ag4_m_01 - phones	sp	51.5420
51.5420	DCB_se2_ag4_m_01 - phones	F	51.6420
51.5420	DCB_se2_ag4_m_01 - words	foster	51.9020
51.6420	DCB_se2_ag4_m_01 - phones	AA1	51.7420
51.7420	DCB_se2_ag4_m_01 - phones	S	51.8020
51.8020	DCB_se2_ag4_m_01 - phones	T	51.8620
51.8620	DCB_se2_ag4_m_01 - phones	ER0	51.9020
51.9020	DCB_se2_ag4_m_01 - phones	HH	51.9620
51.9020	DCB_se2_ag4_m_01 - words	home	52.2220
51.9620	DCB_se2_ag4_m_01 - phones	OW1	52.1220
52.1220	DCB_se2_ag4_m_01 - phones	M	52.2220
52.2220	DCB_se2_ag4_m_01 - phones	AH0	52.2820
52.2220	DCB_se2_ag4_m_01 - words	and	52.3720
52.2820	DCB_se2_ag4_m_01 - phones	N	52.3320
52.3320	DCB_se2_ag4_m_01 - phones	D	52.3720
52.3720	DCB_se2_ag4_m_01 - phones	DH	52.4220
52.3720	DCB_se2_ag4_m_01 - words	then	52.6020
52.4220	DCB_se2_ag4_m_01 - phones	EH1	52.5120
52.5120	DCB_se2_ag4_m_01 - phones	N	52.6020
52.6020	DCB_se2_ag4_m_01 - phones	AY1	52.6920
52.6020	DCB_se2_ag4_m_01 - words	i	52.6920
52.6920	DCB_se2_ag4_m_01 - phones	W	52.7820
52.6920	DCB_se2_ag4_m_01 - words	went	52.8720
52.7820	DCB_se2_ag4_m_01 - phones	EH1	52.8120
52.8120	DCB_se2_ag4_m_01 - phones	N	52.8420
52.8420	DCB_se2_ag4_m_01 - phones	T	52.8720
52.8720	DCB_se2_ag4_m_01 - phones	T	52.9220
52.8720	DCB_se2_ag4_m_01 - words	to	52.9520
52.9220	DCB_se2_ag4_m_01 - phones	IH0	52.9520
52.9520	DCB_se2_ag4_m_01 - phones	D	53.0720
52.9520	DCB_se2_ag4_m_01 - words	dc	53.5720
53.0720	DCB_se2_ag4_m_01 - phones	IY1	53.2020
53.2020	DCB_se2_ag4_m_01 - phones	S	53.3420
53.3420	DCB_se2_ag4_m_01 - phones	IY1	53.5720
53.5720	DCB_se2_ag4_m_01 - phones	AH0	53.6320
53.5720	DCB_se2_ag4_m_01 - words	and	53.7820
53.6320	DCB_se2_ag4_m_01 - phones	N	53.6620
53.6620	DCB_se2_ag4_m_01 - phones	D	53.7820
54.6434	DCB_se2_ag4_m_01 - phones	TH	54.7434
54.6434	DCB_se2_ag4_m_01 - words	think	54.8534
54.7434	DCB_se2_ag4_m_01 - phones	IH1	54.7834
54.7834	DCB_se2_ag4_m_01 - phones	NG	54.8234
54.8234	DCB_se2_ag4_m_01 - phones	K	54.8534
54.8534	DCB_se2_ag4_m_01 - phones	W	54.9134
54.8534	DCB_se2_ag4_m_01 - words	we	54.9834
54.9134	DCB_se2_ag4_m_01 - phones	IY1	54.9834
54.9834	DCB_se2_ag4_m_01 - phones	W	55.0434
54.9834	DCB_se2_ag4_m_01 - words	went	55.1734
55.0434	DCB_se2_ag4_m_01 - phones	EH1	55.0934
55.0934	DCB_se2_ag4_m_01 - phones	N	55.1234
55.1234	DCB_se2_ag4_m_01 - phones	T	55.1734
55.1734	DCB_se2_ag4_m_01 - phones	T	55.2234
55.1734	DCB_se2_ag4_m_01 - words	to	55.2634
55.2234	DCB_se2_ag4_m_01 - phones	IH0	55.2634
55.2634	DCB_se2_ag4_m_01 - phones	DH	55.3234
55.2634	DCB_se2_ag4_m_01 - words	the	55.3734
55.3234	DCB_se2_ag4_m_01 - phones	AH0	55.3734
55.3734	DCB_se2_ag4_m_01 - phones	sp	56.0172
56.0172	DCB_se2_ag4_m_01 - phones	D	56.1272
56.0172	DCB_se2_ag4_m_01 - words	dc	56.9172
56.1272	DCB_se2_ag4_m_01 - phones	IY1	56.2872
56.2872	DCB_se2_ag4_m_01 - phones	S	56.4572
56.4572	DCB_se2_ag4_m_01 - phones	IY1	56.9172
57.0574	DCB_se2_ag4_m_01 - phones	sil	57.0974
57.0974	DCB_se2_ag4_m_01 - words	i	57.2674
57.0974	DCB_se2_ag4_m_01 - phones	AY1	57.2674
57.2674	DCB_se2_ag4_m_01 - phones	TH	57.3574
57.2674	DCB_se2_ag4_m_01 - words	think	57.4674
57.3574	DCB_se2_ag4_m_01 - phones	IH1	57.3874
57.3874	DCB_se2_ag4_m_01 - phones	NG	57.4174
57.4174	DCB_se2_ag4_m_01 - phones	K	57.4674
57.4674	DCB_se2_ag4_m_01 - words	i	57.6074
57.4674	DCB_se2_ag4_m_01 - phones	AY1	57.6074
57.6074	DCB_se2_ag4_m_01 - phones	W	57.6674
57.6074	DCB_se2_ag4_m_01 - words	was	57.7774
57.6674	DCB_se2_ag4_m_01 - phones	AH0	57.6974
57.6974	DCB_se2_ag4_m_01 - phones	Z	57.7774
57.7774	DCB_se2_ag4_m_01 - phones	sp	57.8074
57.8074	DCB_se2_ag4_m_01 - phones	AE1	57.8574
57.8074	DCB_se2_ag4_m_01 - words	at	57.9074
57.8574	DCB_se2_ag4_m_01 - phones	T	57.9074
57.9074	DCB_se2_ag4_m_01 - phones	DH	57.9674
57.9074	DCB_se2_ag4_m_01 - words	the	58.0774
57.9674	DCB_se2_ag4_m_01 - phones	AH0	58.0774
58.0774	DCB_se2_ag4_m_01 - phones	EY1	58.3074
58.0774	DCB_se2_ag4_m_01 - words	age	58.4674
58.3074	DCB_se2_ag4_m_01 - phones	JH	58.4674
58.4674	DCB_se2_ag4_m_01 - phones	AH1	58.5774
58.4674	DCB_se2_ag4_m_01 - words	of	58.6274
58.5774	DCB_se2_ag4_m_01 - phones	V	58.6274
58.6274	DCB_se2_ag4_m_01 - phones	sp	58.6774
58.6774	DCB_se2_ag4_m_01 - phones	AH1	59.0574
58.6774	DCB_se2_ag4_m_01 - words	um	59.3174
59.0574	DCB_se2_ag4_m_01 - phones	M	59.3174
59.8040	DCB_se2_ag4_m_01 - phones	T	59.9040
59.8040	DCB_se2_ag4_m_01 - words	twelve	60.3040
59.9040	DCB_se2_ag4_m_01 - phones	W	59.9440
59.9440	DCB_se2_ag4_m_01 - phones	EH1	60.0940
60.0940	DCB_se2_ag4_m_01 - phones	L	60.1440
60.1440	DCB_se2_ag4_m_01 - phones	V	60.3040
62.8591	DCB_se2_ag4_m_01 - phones	sil	62.9491
62.9491	DCB_se2_ag4_m_01 - phones	spn	63.1791
62.9491	DCB_se2_ag4_m_01 - words	<unk>	63.1791
63.1791	DCB_se2_ag4_m_01 - phones	sp	63.4091
63.5812	DCB_int_01 - phones	sil	63.6312
63.6312	DCB_int_01 - phones	AH0	63.6912
63.6312	DCB_int_01 - words	and	63.7312
63.6912	DCB_int_01 - phones	N	63.7312
63.7312	DCB_int_01 - phones	DH	63.7612
63.7312	DCB_int_01 - words	then	63.8612
63.7612	DCB_int_01 - phones	EH1	63.7912
63.7912	DCB_int_01 - phones	N	63.8612
63.8612	DCB_int_01 - phones	W	63.9112
63.8612	DCB_int_01 - words	when	63.9812
63.9112	DCB_int_01 - phones	IH1	63.9512
63.9512	DCB_int_01 - phones	N	63.9812
63.9812	DCB_int_01 - phones	D	64.0112
63.9812	DCB_int_01 - words	did	64.0712
64.0112	DCB_int_01 - phones	IH0	64.0412
64.0412	DCB_int_01 - phones	D	64.0712
64.0712	DCB_int_01 - phones	Y	64.1012
64.0712	DCB_int_01 - words	you	64.1312
64.1012	DCB_int_01 - phones	UW1	64.1312
64.1312	DCB_int_01 - phones	M	64.1812
64.1312	DCB_int_01 - words	move	64.2912
64.1812	DCB_int_01 - phones	UW1	64.2312
64.2312	DCB_int_01 - phones	V	64.2912
64.2912	DCB_int_01 - phones	D	64.3612
64.2912	DCB_int_01 - words	down	64.4912
64.3612	DCB_int_01 - phones	AW1	64.4312
64.4312	DCB_int_01 - phones	N	64.4912
64.4912	DCB_int_01 - phones	T	64.5512
64.4912	DCB_int_01 - words	to	64.5912
64.5512	DCB_int_01 - phones	IH0	64.5912
64.5912	DCB_int_01 - phones	V	64.6312
64.5912	DCB_int_01 - words	virginia	65.0412
64.6312	DCB_int_01 - phones	ER0	64.7012
64.7012	DCB_int_01 - phones	JH	64.7812
64.7812	DCB_int_01 - phones	IH1	64.8112
64.8112	DCB_int_01 - phones	N	64.9212
64.9212	DCB_int_01 - phones	Y	64.9912
64.9912	DCB_int_01 - phones	AH0	65.0412
65.0412	DCB_int_01 - phones	sp	65.1112
65.9143	DCB_se2_ag4_m_01 - words	i	66.0643
65.9143	DCB_se2_ag4_m_01 - phones	AY1	66.0643
66.0643	DCB_se2_ag4_m_01 - phones	M	66.1643
66.0643	DCB_se2_ag4_m_01 - words	moved	66.3443
66.1643	DCB_se2_ag4_m_01 - phones	UW1	66.2743
66.2743	DCB_se2_ag4_m_01 - phones	V	66.3143
66.3143	DCB_se2_ag4_m_01 - phones	D	66.3443
66.3443	DCB_se2_ag4_m_01 - phones	D	66.4043
66.3443	DCB_se2_ag4_m_01 - words	down	66.5543
66.4043	DCB_se2_ag4_m_01 - phones	AW1	66.5143
66.5143	DCB_se2_ag4_m_01 - phones	N	66.5543
66.5543	DCB_se2_ag4_m_01 - phones	T	66.5843
66.5543	DCB_se2_ag4_m_01 - words	to	66.6143
66.5843	DCB_se2_ag4_m_01 - phones	AH0	66.6143
66.6143	DCB_se2_ag4_m_01 - phones	V	66.6743
66.6143	DCB_se2_ag4_m_01 - words	virginia	67.4943
66.6743	DCB_se2_ag4_m_01 - phones	ER0	66.7543
66.7543	DCB_se2_ag4_m_01 - phones	JH	66.8843
66.8843	DCB_se2_ag4_m_01 - phones	IH1	66.9443
66.9443	DCB_se2_ag4_m_01 - phones	N	67.0443
67.0443	DCB_se2_ag4_m_01 - phones	Y	67.1643
67.1643	DCB_se2_ag4_m_01 - phones	AH0	67.4943
67.4943	DCB_se2_ag4_m_01 - phones	sp	67.5943
69.6945	DCB_se2_ag4_m_01 - phones	IH0	69.8245
69.6945	DCB_se2_ag4_m_01 - words	if	69.9245
69.8245	DCB_se2_ag4_m_01 - phones	F	69.9245
69.9245	DCB_se2_ag4_m_01 - words	i	70.0445
69.9245	DCB_se2_ag4_m_01 - phones	AY1	70.0445
70.0445	DCB_se2_ag4_m_01 - phones	EY1	70.1245
70.0445	DCB_se2_ag4_m_01 - words	ain't	70.1945
70.1245	DCB_se2_ag4_m_01 - phones	N	70.1645
70.1645	DCB_se2_ag4_m_01 - phones	T	70.1945
70.1945	DCB_se2_ag4_m_01 - phones	M	70.2845
70.1945	DCB_se2_ag4_m_01 - words	mistaken	70.9845
70.2845	DCB_se2_ag4_m_01 - phones	IH0	70.3545
70.3545	DCB_se2_ag4_m_01 - phones	S	70.4945
70.4945	DCB_se2_ag4_m_01 - phones	T	70.5645
70.5645	DCB_se2_ag4_m_01 - phones	EY1	70.6945
70.6945	DCB_se2_ag4_m_01 - phones	K	70.7745
70.7745	DCB_se2_ag4_m_01 - phones	AH0	70.8145
70.8145	DCB_se2_ag4_m_01 - phones	N	70.9845
70.9845	DCB_se2_ag4_m_01 - phones	sp	71.0145
71.0145	DCB_se2_ag4_m_01 - words	i	71.1645
71.0145	DCB_se2_ag4_m_01 - phones	AY1	71.1645
71.1645	DCB_se2_ag4_m_01 - phones	sp	71.2545
71.2545	DCB_se2_ag4_m_01 - phones	W	71.3445
71.2545	DCB_se2_ag4_m_01 - words	we	71.4145
71.3445	DCB_se2_ag4_m_01 - phones	IY1	71.4145
71.4145	DCB_se2_ag4_m_01 - phones	K	71.5045
71.4145	DCB_se2_ag4_m_01 - words	came	71.6345
71.5045	DCB_se2_ag4_m_01 - phones	EY1	71.6045
71.6045	DCB_se2_ag4_m_01 - phones	M	71.6345
71.6345	DCB_se2_ag4_m_01 - phones	D	71.6945
71.6345	DCB_se2_ag4_m_01 - words	down	71.8045
71.6945	DCB_se2_ag4_m_01 - phones	AW1	71.7745
71.7745	DCB_se2_ag4_m_01 - phones	N	71.8045
71.8045	DCB_se2_ag4_m_01 - phones	T	71.8345
71.8045	DCB_se2_ag4_m_01 - words	to	71.8745
71.8345	DCB_se2_ag4_m_01 - phones	AH0	71.8745
71.8745	DCB_se2_ag4_m_01 - phones	V	71.9845
71.8745	DCB_se2_ag4_m_01 - words	virginia	72.5245
71.9845	DCB_se2_ag4_m_01 - phones	ER0	72.0545
72.0545	DCB_se2_ag4_m_01 - phones	JH	72.2045
72.2045	DCB_se2_ag4_m_01 - phones	IH1	72.2645
72.2645	DCB_se2_ag4_m_01 - phones	N	72.3745
72.3745	DCB_se2_ag4_m_01 - phones	Y	72.4945
72.4945	DCB_se2_ag4_m_01 - phones	AH0	72.5245
72.5245	DCB_se2_ag4_m_01 - phones	sp	72.5545
72.5545	DCB_se2_ag4_m_01 - phones	AE1	72.7145
72.5545	DCB_se2_ag4_m_01 - words	at	72.7545
72.7145	DCB_se2_ag4_m_01 - phones	T	72.7545
72.7545	DCB_se2_ag4_m_01 - phones	sp	73.2190
73.2190	DCB_se2_ag4_m_01 - phones	IH1	73.2990
73.2190	DCB_se2_ag4_m_01 - words	in	73.7290
73.2990	DCB_se2_ag4_m_01 - phones	N	73.7290
73.7290	DCB_se2_ag4_m_01 - phones	sp	73.8690
76.2395	DCB_se2_ag4_m_01 - phones	N	76.4795
76.2395	DCB_se2_ag4_m_01 - words	ninety	77.1695
76.4795	DCB_se2_ag4_m_01 - phones	AY1	76.6395
76.6395	DCB_se2_ag4_m_01 - phones	N	76.6795
76.6795	DCB_se2_ag4_m_01 - phones	T	76.7195
76.7195	DCB_se2_ag4_m_01 - phones	IY0	77.1695
77.1695	DCB_se2_ag4_m_01 - phones	sp	77.3495
78.3249	DCB_se2_ag4_m_01 - phones	W	78.4349
78.3249	DCB_se2_ag4_m_01 - words	one	78.7149
78.4349	DCB_se2_ag4_m_01 - phones	AH1	78.4649
78.4649	DCB_se2_ag4_m_01 - phones	N	78.7149
82.5439	DCB_se2_ag4_m_01 - phones	sil	82.5839
82.5839	DCB_se2_ag4_m_01 - phones	S	82.7739
82.5839	DCB_se2_ag4_m_01 - words	say	82.8439
82.7739	DCB_se2_ag4_m_01 - phones	EY1	82.8439
82.8439	DCB_se2_ag4_m_01 - phones	sp	82.8739
82.8739	DCB_se2_ag4_m_01 - phones	N	83.0239
82.8739	DCB_se2_ag4_m_01 - words	nine	83.1039
83.0239	DCB_se2_ag4_m_01 - phones	AY1	83.0739
83.0739	DCB_se2_ag4_m_01 - phones	N	83.1039
83.1039	DCB_se2_ag4_m_01 - phones	sp	83.1939
83.1939	DCB_se2_ag4_m_01 - phones	N	83.3439
83.1939	DCB_se2_ag4_m_01 - words	ninety	83.9939
83.3439	DCB_se2_ag4_m_01 - phones	AY1	83.4839
83.4839	DCB_se2_ag4_m_01 - phones	N	83.5139
83.5139	DCB_se2_ag4_m_01 - phones	T	83.5439
83.5439	DCB_se2_ag4_m_01 - phones	IY0	83.9939
84.3066	DCB_se2_ag4_m_01 - phones	sil	84.3666
84.3666	DCB_se2_ag4_m_01 - phones	EY1	84.5766
84.3666	DCB_se2_ag4_m_01 - words	eight	84.6566
84.5766	DCB_se2_ag4_m_01 - phones	T	84.6566
84.6566	DCB_se2_ag4_m_01 - phones	sp	84.7866
85.1673	DCB_int_01 - phones	S	85.2873
85.1673	DCB_int_01 - words	so	85.4373
85.2873	DCB_int_01 - phones	OW1	85.4373
85.4373	DCB_int_01 - phones	sp	85.4673
85.4673	DCB_int_01 - phones	AO1	85.5773
85.4673	DCB_int_01 - words	almost	85.8373
85.5773	DCB_int_01 - phones	L	85.6273
85.6273	DCB_int_01 - phones	M	85.7073
85.7073	DCB_int_01 - phones	OW2	85.7473
85.7473	DCB_int_01 - phones	S	85.8073
85.8073	DCB_int_01 - phones	T	85.8373
85.8373	DCB_int_01 - phones	T	85.9073
85.8373	DCB_int_01 - words	twenty	86.1773
85.9073	DCB_int_01 - phones	W	85.9373
85.9373	DCB_int_01 - phones	EH1	85.9773
85.9773	DCB_int_01 - phones	N	86.0373
86.0373	DCB_int_01 - phones	IY0	86.1773
86.1773	DCB_int_01 - phones	AO1	86.2573
86.1773	DCB_int_01 - words	or	86.3273
86.2573	DCB_int_01 - phones	R	86.3273
86.3273	DCB_int_01 - phones	S	86.4173
86.3273	DCB_int_01 - words	so	86.4873
86.4173	DCB_int_01 - phones	OW1	86.4873
86.4873	DCB_int_01 - phones	W	86.5773
86.4873	DCB_int_01 - words	what	86.6673
86.5773	DCB_int_01 - phones	AH1	86.6173
86.6173	DCB_int_01 - phones	T	86.6673
86.6673	DCB_int_01 - phones	S	86.7473
86.6673	DCB_int_01 - words	seventeen	87.1973
86.7473	DCB_int_01 - phones	EH1	86.8073
86.8073	DCB_int_01 - phones	V	86.8773
86.8773	DCB_int_01 - phones	AH0	86.9273
86.9273	DCB_int_01 - phones	N	86.9873
86.9873	DCB_int_01 - phones	T	87.0573
87.0573	DCB_int_01 - phones	IY1	87.1373
87.1373	DCB_int_01 - phones	N	87.1973
87.1973	DCB_int_01 - phones	Y	87.2773
87.1973	DCB_int_01 - words	years	87.4673
87.2773	DCB_int_01 - phones	IH1	87.3673
87.3673	DCB_int_01 - phones	R	87.4273
87.4273	DCB_int_01 - phones	Z	87.4673
87.4673	DCB_int_01 - phones	S	87.5273
87.4673	DCB_int_01 - words	sixteen	87.8573
87.5273	DCB_int_01 - phones	IH1	87.5773
87.5773	DCB_int_01 - phones	K	87.6273
87.6273	DCB_int_01 - phones	S	87.6573
87.6573	DCB_int_01 - phones	T	87.7373
87.7373	DCB_int_01 - phones	IY1	87.7773
87.7773	DCB_int_01 - phones	N	87.8573
87.8573	DCB_int_01 - phones	Y	87.9673
87.8573	DCB_int_01 - words	years	88.1973
87.9673	DCB_int_01 - phones	IH1	88.0973
88.0973	DCB_int_01 - phones	R	88.1673
88.1673	DCB_int_01 - phones	Z	88.1973
88.1973	DCB_int_01 - phones	S	88.2673
88.1973	DCB_int_01 - words	somewhere	88.4873
88.2673	DCB_int_01 - phones	AH1	88.3073
88.3073	DCB_int_01 - phones	M	88.3673
88.3673	DCB_int_01 - phones	W	88.4273
88.3803	DCB_se2_ag4_m_01 - phones	Y	88.5903
88.3803	DCB_se2_ag4_m_01 - words	yes	88.9603
88.4273	DCB_int_01 - phones	EH2	88.4573
88.4573	DCB_int_01 - phones	R	88.4873
88.4873	DCB_int_01 - phones	DH	88.5273
88.4873	DCB_int_01 - words	thereabout	88.7473
88.5273	DCB_int_01 - phones	EH1	88.5973
88.5903	DCB_se2_ag4_m_01 - phones	EH1	88.7403
88.5973	DCB_int_01 - phones	R	88.6273
88.6273	DCB_int_01 - phones	AH0	88.6573
88.6573	DCB_int_01 - phones	B	88.6873
88.6873	DCB_int_01 - phones	AW2	88.7173
88.7173	DCB_int_01 - phones	T	88.7473
88.7403	DCB_se2_ag4_m_01 - phones	S	88.9603
88.7473	DCB_int_01 - phones	sp	91.7948
88.9603	DCB_se2_ag4_m_01 - phones	sp	89.5046
89.5046	DCB_se2_ag4_m_01 - phones	spn	89.6446
89.5046	DCB_se2_ag4_m_01 - words	<unk>	89.6446
89.6446	DCB_se2_ag4_m_01 - phones	sp	89.7546
91.7948	DCB_int_01 - phones	AH0	91.8648
91.7948	DCB_int_01 - words	and	91.9348
91.8648	DCB_int_01 - phones	N	91.9348
91.9348	DCB_int_01 - phones	DH	91.9748
91.9348	DCB_int_01 - words	then	92.6248
91.9748	DCB_int_01 - phones	EH1	92.5648
92.5648	DCB_int_01 - phones	N	92.6248
92.6248	DCB_int_01 - phones	HH	92.7548
92.6248	DCB_int_01 - words	where	92.8848
92.7548	DCB_int_01 - phones	W	92.7948
92.7948	DCB_int_01 - phones	EH1	92.8548
92.8548	DCB_int_01 - phones	R	92.8848
92.8848	DCB_int_01 - phones	D	92.9148
92.8848	DCB_int_01 - words	d	92.9148
92.9148	DCB_int_01 - phones	Y	92.9448
92.9148	DCB_int_01 - words	you	92.9748
92.9448	DCB_int_01 - phones	UW1	92.9748
92.9748	DCB_int_01 - phones	G	93.0348
92.9748	DCB_int_01 - words	go	93.0948
93.0348	DCB_int_01 - phones	OW1	93.0948
93.0948	DCB_int_01 - phones	T	93.1248
93.0948	DCB_int_01 - words	to	93.1748
93.1248	DCB_int_01 - phones	AH0	93.1748
93.1748	DCB_int_01 - phones	S	93.2948
93.1748	DCB_int_01 - words	school	93.5348
93.2948	DCB_int_01 - phones	K	93.3548
93.3548	DCB_int_01 - phones	UW1	93.3948
93.3948	DCB_int_01 - phones	L	93.5348
93.5348	DCB_int_01 - phones	sp	93.6548
94.0343	DCB_se2_ag4_m_01 - words	i	94.1843
94.0343	DCB_se2_ag4_m_01 - phones	AY1	94.1843
94.1843	DCB_se2_ag4_m_01 - phones	G	94.2543
94.1843	DCB_se2_ag4_m_01 - words	graduated	94.5743
94.2543	DCB_se2_ag4_m_01 - phones	R	94.3143
94.3143	DCB_se2_ag4_m_01 - phones	AE1	94.3843
94.3843	DCB_se2_ag4_m_01 - phones	JH	94.4243
94.4243	DCB_se2_ag4_m_01 - phones	UW0	94.4543
94.4543	DCB_se2_ag4_m_01 - phones	EY2	94.4843
94.4843	DCB_se2_ag4_m_01 - phones	T	94.5143
94.5143	DCB_se2_ag4_m_01 - phones	IH0	94.5443
94.5443	DCB_se2_ag4_m_01 - phones	D	94.5743
94.5743	DCB_se2_ag4_m_01 - phones	F	94.6543
94.5743	DCB_se2_ag4_m_01 - words	fran-	94.9443
94.6543	DCB_se2_ag4_m_01 - phones	R	94.6943
94.6943	DCB_se2_ag4_m_01 - phones	AW1	94.8143
94.8143	DCB_se2_ag4_m_01 - phones	N	94.9443
95.0678	DCB_se2_ag4_m_01 - phones	W	95.1878
95.0678	DCB_se2_ag4_m_01 - words	well	95.4878
95.1878	DCB_se2_ag4_m_01 - phones	EH1	95.4078
95.4078	DCB_se2_ag4_m_01 - phones	L	95.4878
95.4878	DCB_se2_ag4_m_01 - phones	sp	95.6078
95.6078	DCB_se2_ag4_m_01 - phones	AY1	95.8478
95.6078	DCB_se2_ag4_m_01 - words	i	95.8478
95.8478	DCB_se2_ag4_m_01 - phones	W	95.9678
95.8478	DCB_se2_ag4_m_01 - words	went	96.1078
95.9678	DCB_se2_ag4_m_01 - phones	EH1	96.0178
96.0178	DCB_se2_ag4_m_01 - phones	N	96.0778
96.0778	DCB_se2_ag4_m_01 - phones	T	96.1078
96.1078	DCB_se2_ag4_m_01 - phones	sp	96.1578
96.1578	DCB_se2_ag4_m_01 - phones	T	96.1878
96.1578	DCB_se2_ag4_m_01 - words	to	96.2278
96.1878	DCB_se2_ag4_m_01 - phones	IH0	96.2278
96.2278	DCB_se2_ag4_m_01 - phones	sp	96.2578
96.2578	DCB_se2_ag4_m_01 - phones	M	96.3578
96.2578	DCB_se2_ag4_m_01 - words	my	96.4778
96.3578	DCB_se2_ag4_m_01 - phones	AY1	96.4778
96.4778	DCB_se2_ag4_m_01 - phones	EH2	96.5678
96.4778	DCB_se2_ag4_m_01 - words	elementary	96.9478
96.5678	DCB_se2_ag4_m_01 - phones	L	96.6278
96.6278	DCB_se2_ag4_m_01 - phones	AH0	96.6678
96.6678	DCB_se2_ag4_m_01 - phones	M	96.7378
96.7378	DCB_se2_ag4_m_01 - phones	EH1	96.7778
96.7778	DCB_se2_ag4_m_01 - phones	N	96.8378
96.8378	DCB_se2_ag4_m_01 - phones	CH	96.8878
96.8878	DCB_se2_ag4_m_01 - phones	R	96.9178
96.9178	DCB_se2_ag4_m_01 - phones	IY0	96.9478
96.9478	DCB_se2_ag4_m_01 - phones	S	97.0478
96.9478	DCB_se2_ag4_m_01 - words	school	97.2778
97.0478	DCB_se2_ag4_m_01 - phones	K	97.1078
97.1078	DCB_se2_ag4_m_01 - phones	UW1	97.2178
97.2178	DCB_se2_ag4_m_01 - phones	L	97.2778
97.2778	DCB_se2_ag4_m_01 - phones	W	97.3678
97.2778	DCB_se2_ag4_m_01 - words	was	97.5578
97.3678	DCB_se2_ag4_m_01 - phones	AH0	97.4078
97.4078	DCB_se2_ag4_m_01 - phones	Z	97.5578
97.5578	DCB_se2_ag4_m_01 - phones	sp	97.5878
97.5878	DCB_se2_ag4_m_01 - phones	AH1	97.9478
97.5878	DCB_se2_ag4_m_01 - words	um	98.0978
97.9478	DCB_se2_ag4_m_01 - phones	M	98.0978
99.2202	DCB_se2_ag4_m_01 - phones	AY1	99.3402
99.2202	DCB_se2_ag4_m_01 - words	i	99.3402
99.3402	DCB_se2_ag4_m_01 - phones	W	99.4202
99.3402	DCB_se2_ag4_m_01 - words	went	99.5102
99.4202	DCB_se2_ag4_m_01 - phones	EH1	99.4502
99.4502	DCB_se2_ag4_m_01 - phones	N	99.4802
99.4802	DCB_se2_ag4_m_01 - phones	T	99.5102
99.5102	DCB_se2_ag4_m_01 - phones	T	99.5402
99.5102	DCB_se2_ag4_m_01 - words	to	99.5802
99.5402	DCB_se2_ag4_m_01 - phones	AH0	99.5802
99.5802	DCB_se2_ag4_m_01 - words	rdx	100.4902
99.5802	DCB_se2_ag4_m_01 - phones	TN	100.4902
100.6926	DCB_int_01 - words	mm	100.7726
100.6926	DCB_int_01 - phones	M	100.7726
100.7726	DCB_int_01 - phones	sp	108.1347
104.4708	DCB_se2_ag4_m_01 - phones	sil	104.5508
104.5508	DCB_se2_ag4_m_01 - phones	AE1	104.6308
104.5508	DCB_se2_ag4_m_01 - words	after	104.8108
104.6308	DCB_se2_ag4_m_01 - phones	F	104.7208
104.7208	DCB_se2_ag4_m_01 - phones	T	104.7708
104.7708	DCB_se2_ag4_m_01 - phones	ER0	104.8108
104.8108	DCB_se2_ag4_m_01 - phones	AY1	104.9408
104.8108	DCB_se2_ag4_m_01 - words	i	104.9408
104.9408	DCB_se2_ag4_m_01 - phones	sp	105.5887
105.5887	DCB_se2_ag4_m_01 - phones	AE1	105.6887
105.5887	DCB_se2_ag4_m_01 - words	after	105.8387
105.6887	DCB_se2_ag4_m_01 - phones	F	105.7787
105.7787	DCB_se2_ag4_m_01 - phones	T	105.8087
105.8087	DCB_se2_ag4_m_01 - phones	ER0	105.8387
105.8387	DCB_se2_ag4_m_01 - words	i	105.9487
105.8387	DCB_se2_ag4_m_01 - phones	AY1	105.9487
105.9487	DCB_se2_ag4_m_01 - phones	G	106.0287
105.9487	DCB_se2_ag4_m_01 - words	graduated	106.4887
106.0287	DCB_se2_ag4_m_01 - phones	R	106.0887
106.0887	DCB_se2_ag4_m_01 - phones	AE1	106.1787
106.1787	DCB_se2_ag4_m_01 - phones	JH	106.2487
106.2487	DCB_se2_ag4_m_01 - phones	UW0	106.3687
106.3687	DCB_se2_ag4_m_01 - phones	EY2	106.3987
106.3987	DCB_se2_ag4_m_01 - phones	T	106.4287
106.4287	DCB_se2_ag4_m_01 - phones	IH0	106.4587
106.4587	DCB_se2_ag4_m_01 - phones	D	106.4887
106.4887	DCB_se2_ag4_m_01 - phones	F	106.5387
106.4887	DCB_se2_ag4_m_01 - words	from	106.6287
106.5387	DCB_se2_ag4_m_01 - phones	ER0	106.5787
106.5787	DCB_se2_ag4_m_01 - phones	M	106.6287
106.6287	DCB_se2_ag4_m_01 - phones	DH	106.6687
106.6287	DCB_se2_ag4_m_01 - words	there	106.8287
106.6687	DCB_se2_ag4_m_01 - phones	EH1	106.7687
106.7687	DCB_se2_ag4_m_01 - phones	R	106.8287
106.8287	DCB_se2_ag4_m_01 - phones	AY1	106.9387
106.8287	DCB_se2_ag4_m_01 - words	i	106.9387
106.9387	DCB_se2_ag4_m_01 - phones	W	107.0387
106.9387	DCB_se2_ag4_m_01 - words	went	107.1687
107.0387	DCB_se2_ag4_m_01 - phones	EH1	107.0787
107.0787	DCB_se2_ag4_m_01 - phones	N	107.1087
107.1087	DCB_se2_ag4_m_01 - phones	T	107.1687
107.1687	DCB_se2_ag4_m_01 - phones	T	107.2287
107.1687	DCB_se2_ag4_m_01 - words	to	107.3687
107.2287	DCB_se2_ag4_m_01 - phones	IH0	107.3687
107.3687	DCB_se2_ag4_m_01 - phones	TN	108.0087
107.3687	DCB_se2_ag4_m_01 - words	rdx	108.0087
108.1347	DCB_int_01 - phones	M	108.3347
108.1347	DCB_int_01 - words	mm-hm	108.5847
108.3347	DCB_int_01 - phones	HH	108.3947
108.3947	DCB_int_01 - phones	M	108.5847
108.5847	DCB_int_01 - phones	sp	111.0295
108.6434	DCB_se2_ag4_m_01 - phones	sil	108.6934
108.6934	DCB_se2_ag4_m_01 - phones	JH	108.7934
108.6934	DCB_se2_ag4_m_01 - words	junior	108.9734
108.7934	DCB_se2_ag4_m_01 - phones	UW1	108.8234
108.8234	DCB_se2_ag4_m_01 - phones	N	108.8834
108.8834	DCB_se2_ag4_m_01 - phones	Y	108.9334
108.9334	DCB_se2_ag4_m_01 - phones	ER0	108.9734
108.9734	DCB_se2_ag4_m_01 - phones	HH	109.0534
108.9734	DCB_se2_ag4_m_01 - words	high	109.1534
109.0534	DCB_se2_ag4_m_01 - phones	AY1	109.1534
109.1534	DCB_se2_ag4_m_01 - phones	S	109.2434
109.1534	DCB_se2_ag4_m_01 - words	school	109.5734
109.2434	DCB_se2_ag4_m_01 - phones	K	109.3034
109.3034	DCB_se2_ag4_m_01 - phones	UW1	109.4734
109.4734	DCB_se2_ag4_m_01 - phones	L	109.5734
111.0295	DCB_int_01 - phones	M	111.0695
111.0295	DCB_int_01 - words	mm-hm	111.2795
111.0695	DCB_int_01 - phones	HH	111.1895
111.1895	DCB_int_01 - phones	M	111.2795
111.2795	DCB_int_01 - phones	sp	120.4286
112.0072	DCB_se2_ag4_m_01 - phones	sil	112.1072
112.1072	DCB_se2_ag4_m_01 - phones	AH0	112.1972
112.1072	DCB_se2_ag4_m_01 - words	and	112.2672
112.1972	DCB_se2_ag4_m_01 - phones	N	112.2672
112.2672	DCB_se2_ag4_m_01 - phones	AY1	112.4072
112.2672	DCB_se2_ag4_m_01 - words	i	112.4072
112.4072	DCB_se2_ag4_m_01 - phones	sp	112.4372
112.4372	DCB_se2_ag4_m_01 - phones	G	112.5072
112.4372	DCB_se2_ag4_m_01 - words	graduated	113.1672
112.5072	DCB_se2_ag4_m_01 - phones	R	112.5872
112.5872	DCB_se2_ag4_m_01 - phones	AE1	112.6772
112.6772	DCB_se2_ag4_m_01 - phones	JH	112.7372
112.7372	DCB_se2_ag4_m_01 - phones	UW0	112.8672
112.8672	DCB_se2_ag4_m_01 - phones	EY2	112.9672
112.9672	DCB_se2_ag4_m_01 - phones	T	112.9972
112.9972	DCB_se2_ag4_m_01 - phones	IH0	113.0272
113.0272	DCB_se2_ag4_m_01 - phones	D	113.1672
113.4217	DCB_se2_ag4_m_01 - phones	F	113.4917
113.4217	DCB_se2_ag4_m_01 - words	from	113.5617
113.4917	DCB_se2_ag4_m_01 - phones	ER0	113.5317
113.5317	DCB_se2_ag4_m_01 - phones	M	113.5617
113.5617	DCB_se2_ag4_m_01 - phones	TN	114.6917
113.5617	DCB_se2_ag4_m_01 - words	rdx	114.6917
120.4286	DCB_int_01 - phones	AH0	120.4886
120.4286	DCB_int_01 - words	and	120.5586
120.4886	DCB_int_01 - phones	N	120.5586
120.5586	DCB_int_01 - phones	W	120.6086
120.5586	DCB_int_01 - words	what	120.6786
120.6086	DCB_int_01 - phones	AH1	120.6386
120.6386	DCB_int_01 - phones	T	120.6786
120.6786	DCB_int_01 - phones	D	120.7086
120.6786	DCB_int_01 - words	do	120.7486
120.7086	DCB_int_01 - phones	UW1	120.7486
120.7486	DCB_int_01 - phones	Y	120.8486
120.7486	DCB_int_01 - words	you	120.8786
120.8486	DCB_int_01 - phones	UW1	120.8786
120.8786	DCB_int_01 - phones	D	120.9486
120.8786	DCB_int_01 - words	do	121.0686
120.9486	DCB_int_01 - phones	UW1	121.0686
121.0686	DCB_int_01 - phones	N	121.1486
121.0686	DCB_int_01 - words	now	121.3186
121.1486	DCB_int_01 - phones	AW1	121.3186
121.3186	DCB_int_01 - phones	sp	124.7880
122.6255	DCB_se2_ag4_m_01 - phones	sil	122.6655
122.6655	DCB_se2_ag4_m_01 - phones	AH1	122.7955
122.6655	DCB_se2_ag4_m_01 - words	uh	122.7955
122.7955	DCB_se2_ag4_m_01 - phones	AY1	122.8555
122.7955	DCB_se2_ag4_m_01 - words	i'm	122.9855
122.8555	DCB_se2_ag4_m_01 - phones	M	122.9855
122.9855	DCB_se2_ag4_m_01 - phones	AH0	123.0455
122.9855	DCB_se2_ag4_m_01 - words	a	123.0455
123.0455	DCB_se2_ag4_m_01 - phones	sp	123.0955
123.0955	DCB_se2_ag4_m_01 - phones	AY1	123.1755
123.0955	DCB_se2_ag4_m_01 - words	i'm	123.2255
123.1755	DCB_se2_ag4_m_01 - phones	M	123.2255
123.2255	DCB_se2_ag4_m_01 - words	a	123.3155
123.2255	DCB_se2_ag4_m_01 - phones	AH0	123.3155
123.3155	DCB_se2_ag4_m_01 - phones	sp	123.3755
123.3755	DCB_se2_ag4_m_01 - phones	AY1	123.4855
123.3755	DCB_se2_ag4_m_01 - words	i'm	123.5855
123.4855	DCB_se2_ag4_m_01 - phones	M	123.5855
123.5855	DCB_se2_ag4_m_01 - phones	AH0	123.7755
123.5855	DCB_se2_ag4_m_01 - words	a	123.7755
123.7755	DCB_se2_ag4_m_01 - phones	sp	123.8055
123.8055	DCB_se2_ag4_m_01 - phones	Y	123.8755
123.8055	DCB_se2_ag4_m_01 - words	union	124.1355
123.8755	DCB_se2_ag4_m_01 - phones	UW1	123.9155
123.9155	DCB_se2_ag4_m_01 - phones	N	123.9855
123.9855	DCB_se2_ag4_m_01 - phones	Y	124.0355
124.0355	DCB_se2_ag4_m_01 - phones	AH0	124.0655
124.0655	DCB_se2_ag4_m_01 - phones	N	124.1355
124.1355	DCB_se2_ag4_m_01 - phones	P	124.1855
124.1355	DCB_se2_ag4_m_01 - words	plumber	124.6755
124.1855	DCB_se2_ag4_m_01 - phones	L	124.2255
124.2255	DCB_se2_ag4_m_01 - phones	AH1	124.2755
124.2755	DCB_se2_ag4_m_01 - phones	M	124.3155
124.3155	DCB_se2_ag4_m_01 - phones	ER0	124.6755
124.7880	DCB_int_01 - phones	M	124.8180
124.7880	DCB_int_01 - words	mm	124.8180
124.8180	DCB_int_01 - phones	sp	125.1080
125.1080	DCB_int_01 - phones	OW2	125.1380
125.1080	DCB_int_01 - words	okay	125.2380
125.1380	DCB_int_01 - phones	K	125.2080
125.2080	DCB_int_01 - phones	EY1	125.2380
125.2380	DCB_int_01 - phones	sp	129.0690
129.0690	DCB_int_01 - phones	AH0	129.1190
129.0690	DCB_int_01 - words	and	129.1490
129.1190	DCB_int_01 - phones	N	129.1490
129.1490	DCB_int_01 - phones	D	129.1790
129.1490	DCB_int_01 - words	do	129.2090
129.1790	DCB_int_01 - phones	UW1	129.2090
129.2090	DCB_int_01 - phones	Y	129.2490
129.2090	DCB_int_01 - words	you	129.3090
129.2490	DCB_int_01 - phones	UW1	129.3090
129.3090	DCB_int_01 - phones	R	129.3390
129.3090	DCB_int_01 - words	remember	129.5690
129.3390	DCB_int_01 - phones	IH0	129.3690
129.3690	DCB_int_01 - phones	M	129.4090
129.4090	DCB_int_01 - phones	EH1	129.4590
129.4590	DCB_int_01 - phones	M	129.4990
129.4990	DCB_int_01 - phones	B	129.5290
129.5290	DCB_int_01 - phones	ER0	129.5690
129.5690	DCB_int_01 - phones	W	129.5990
129.5690	DCB_int_01 - words	where	129.6990
129.5990	DCB_int_01 - phones	EH1	129.6590
129.6590	DCB_int_01 - phones	R	129.6990
129.6990	DCB_int_01 - phones	Y	129.7490
129.6990	DCB_int_01 - words	your	129.8390
129.7490	DCB_int_01 - phones	UH1	129.7890
129.7890	DCB_int_01 - phones	R	129.8390
129.8390	DCB_int_01 - phones	P	129.9290
129.8390	DCB_int_01 - words	parents	130.2090
129.9290	DCB_int_01 - phones	EH1	130.0290
130.0290	DCB_int_01 - phones	R	130.0790
130.0790	DCB_int_01 - phones	AH0	130.1090
130.1090	DCB_int_01 - phones	N	130.1390
130.1390	DCB_int_01 - phones	T	130.1690
130.1690	DCB_int_01 - phones	S	130.2090
130.2090	DCB_int_01 - phones	W	130.2490
130.2090	DCB_int_01 - words	were	130.3090
130.2490	DCB_int_01 - phones	ER0	130.3090
130.3090	DCB_int_01 - phones	B	130.3890
130.3090	DCB_int_01 - words	born	130.6190
130.3890	DCB_int_01 - phones	AO1	130.5090
130.5090	DCB_int_01 - phones	R	130.5890
130.5890	DCB_int_01 - phones	N	130.6190
130.6190	DCB_int_01 - phones	sp	130.7190
133.6628	DCB_se2_ag4_m_01 - phones	sil	133.7128
133.7128	DCB_se2_ag4_m_01 - phones	M	133.7828
133.7128	DCB_se2_ag4_m_01 - words	my	133.8528
133.7828	DCB_se2_ag4_m_01 - phones	AY1	133.8528
133.8528	DCB_se2_ag4_m_01 - phones	F	133.9928
133.8528	DCB_se2_ag4_m_01 - words	father	134.3128
133.9928	DCB_se2_ag4_m_01 - phones	AA1	134.1728
134.1728	DCB_se2_ag4_m_01 - phones	DH	134.2228
134.2228	DCB_se2_ag4_m_01 - phones	ER0	134.3128
134.3128	DCB_se2_ag4_m_01 - phones	W	134.3828
134.3128	DCB_se2_ag4_m_01 - words	was	134.4428
134.3828	DCB_se2_ag4_m_01 - phones	AH0	134.4128
134.4128	DCB_se2_ag4_m_01 - phones	Z	134.4428
134.4428	DCB_se2_ag4_m_01 - phones	B	134.5228
134.4428	DCB_se2_ag4_m_01 - words	born	134.7428
134.5228	DCB_se2_ag4_m_01 - phones	AO1	134.6528
134.6528	DCB_se2_ag4_m_01 - phones	R	134.7128
134.7128	DCB_se2_ag4_m_01 - phones	N	134.7428
134.7428	DCB_se2_ag4_m_01 - phones	IH0	134.7728
134.7428	DCB_se2_ag4_m_01 - words	in	134.8028
134.7728	DCB_se2_ag4_m_01 - phones	N	134.8028
134.8028	DCB_se2_ag4_m_01 - phones	AH1	135.0528
134.8028	DCB_se2_ag4_m_01 - words	uh	135.0528
135.0528	DCB_se2_ag4_m_01 - phones	sp	135.1328
135.1328	DCB_se2_ag4_m_01 - phones	R	135.2328
135.1328	DCB_se2_ag4_m_01 - words	rocky	135.4228
135.2328	DCB_se2_ag4_m_01 - phones	AA1	135.3328
135.3328	DCB_se2_ag4_m_01 - phones	K	135.3928
135.3928	DCB_se2_ag4_m_01 - phones	IY0	135.4228
135.4228	DCB_se2_ag4_m_01 - phones	M	135.5228
135.4228	DCB_se2_ag4_m_01 - words	mountain	135.9128
135.5228	DCB_se2_ag4_m_01 - phones	AW1	135.6128
135.6128	DCB_se2_ag4_m_01 - phones	N	135.6728
135.6728	DCB_se2_ag4_m_01 - phones	T	135.7028
135.7028	DCB_se2_ag4_m_01 - phones	AH0	135.7628
135.7628	DCB_se2_ag4_m_01 - phones	N	135.9128
135.9128	DCB_se2_ag4_m_01 - phones	sp	136.0628
136.0628	DCB_se2_ag4_m_01 - phones	N	136.1728
136.0628	DCB_se2_ag4_m_01 - words	north	136.3228
136.1728	DCB_se2_ag4_m_01 - phones	AO1	136.2528
136.2528	DCB_se2_ag4_m_01 - phones	R	136.2928
136.2928	DCB_se2_ag4_m_01 - phones	TH	136.3228
136.3228	DCB_se2_ag4_m_01 - phones	K	136.3828
136.3228	DCB_se2_ag4_m_01 - words	carolina	136.7228
136.3828	DCB_se2_ag4_m_01 - phones	EH2	136.4128
136.4128	DCB_se2_ag4_m_01 - phones	R	136.4428
136.4428	DCB_se2_ag4_m_01 - phones	AH0	136.4828
136.4828	DCB_se2_ag4_m_01 - phones	L	136.5528
136.5528	DCB_se2_ag4_m_01 - phones	AY1	136.6528
136.6528	DCB_se2_ag4_m_01 - phones	N	136.6828
136.6828	DCB_se2_ag4_m_01 - phones	AH0	136.7228
136.7228	DCB_se2_ag4_m_01 - phones	sp	137.4717
136.9426	DCB_int_01 - phones	HH	137.1026
136.9426	DCB_int_01 - words	hm	137.1526
137.1026	DCB_int_01 - phones	M	137.1526
137.1526	DCB_int_01 - phones	sp	145.4055
137.4717	DCB_se2_ag4_m_01 - phones	M	137.5217
137.4717	DCB_se2_ag4_m_01 - words	my	137.5717
137.5217	DCB_se2_ag4_m_01 - phones	AY1	137.5717
137.5717	DCB_se2_ag4_m_01 - phones	M	137.7217
137.5717	DCB_se2_ag4_m_01 - words	mom	137.9817
137.7217	DCB_se2_ag4_m_01 - phones	AA1	137.8617
137.8617	DCB_se2_ag4_m_01 - phones	M	137.9817
137.9817	DCB_se2_ag4_m_01 - phones	W	138.0417
137.9817	DCB_se2_ag4_m_01 - words	was	138.1617
138.0417	DCB_se2_ag4_m_01 - phones	AH0	138.0717
138.0717	DCB_se2_ag4_m_01 - phones	Z	138.1617
138.1617	DCB_se2_ag4_m_01 - phones	B	138.2217
138.1617	DCB_se2_ag4_m_01 - words	born	138.4417
138.2217	DCB_se2_ag4_m_01 - phones	AO1	138.3317
138.3317	DCB_se2_ag4_m_01 - phones	R	138.4017
138.4017	DCB_se2_ag4_m_01 - phones	N	138.4417
138.4417	DCB_se2_ag4_m_01 - phones	IH0	138.4717
138.4417	DCB_se2_ag4_m_01 - words	in	138.5017
138.4717	DCB_se2_ag4_m_01 - phones	N	138.5017
138.5017	DCB_se2_ag4_m_01 - phones	HH	138.6617
138.5017	DCB_se2_ag4_m_01 - words	hyattsville	139.2217
138.6617	DCB_se2_ag4_m_01 - phones	AY1	138.7917
138.7917	DCB_se2_ag4_m_01 - phones	AH0	138.8217
138.8217	DCB_se2_ag4_m_01 - phones	T	138.8517
138.8517	DCB_se2_ag4_m_01 - phones	S	138.9217
138.9217	DCB_se2_ag4_m_01 - phones	V	138.9817
138.9817	DCB_se2_ag4_m_01 - phones	IH0	139.1117
139.1117	DCB_se2_ag4_m_01 - phones	L	139.2217
139.2217	DCB_se2_ag4_m_01 - phones	sp	139.2517
139.2517	DCB_se2_ag4_m_01 - phones	M	139.3617
139.2517	DCB_se2_ag4_m_01 - words	maryland	139.7817
139.3617	DCB_se2_ag4_m_01 - phones	EH1	139.4017
139.4017	DCB_se2_ag4_m_01 - phones	R	139.4917
139.4917	DCB_se2_ag4_m_01 - phones	AH0	139.5317
139.5317	DCB_se2_ag4_m_01 - phones	L	139.5617
139.5617	DCB_se2_ag4_m_01 - phones	AH0	139.5917
139.5917	DCB_se2_ag4_m_01 - phones	N	139.6217
139.6217	DCB_se2_ag4_m_01 - phones	D	139.7817
140.7791	DCB_se2_ag4_m_01 - phones	W	140.9091
140.7791	DCB_se2_ag4_m_01 - words	where	140.9791
140.9091	DCB_se2_ag4_m_01 - phones	EH1	140.9491
140.9491	DCB_se2_ag4_m_01 - phones	R	140.9791
140.9791	DCB_se2_ag4_m_01 - words	i	141.0891
140.9791	DCB_se2_ag4_m_01 - phones	AY1	141.0891
141.0891	DCB_se2_ag4_m_01 - phones	W	141.1691
141.0891	DCB_se2_ag4_m_01 - words	was	141.2991
141.1691	DCB_se2_ag4_m_01 - phones	AH0	141.1991
141.1991	DCB_se2_ag4_m_01 - phones	Z	141.2991
141.2991	DCB_se2_ag4_m_01 - phones	B	141.3691
141.2991	DCB_se2_ag4_m_01 - words	born	141.4891
141.3691	DCB_se2_ag4_m_01 - phones	AO1	141.3991
141.3991	DCB_se2_ag4_m_01 - phones	R	141.4591
141.4591	DCB_se2_ag4_m_01 - phones	N	141.4891
141.4891	DCB_se2_ag4_m_01 - phones	sp	148.9791
145.4055	DCB_int_01 - phones	AH0	145.8455
145.4055	DCB_int_01 - words	and	146.0255
145.8455	DCB_int_01 - phones	N	145.9455
145.9455	DCB_int_01 - phones	D	146.0255
146.2150	DCB_int_01 - phones	HH	146.2550
146.2150	DCB_int_01 - words	what	146.3450
146.2550	DCB_int_01 - phones	W	146.2850
146.2850	DCB_int_01 - phones	AH1	146.3150
146.3150	DCB_int_01 - phones	T	146.3450
146.3450	DCB_int_01 - phones	D	146.3750
146.3450	DCB_int_01 - words	did	146.4350
146.3750	DCB_int_01 - phones	IH0	146.4050
146.4050	DCB_int_01 - phones	D	146.4350
146.4350	DCB_int_01 - phones	Y	146.4650
146.4350	DCB_int_01 - words	your	146.5250
146.4650	DCB_int_01 - phones	UH1	146.4950
146.4950	DCB_int_01 - phones	R	146.5250
146.5250	DCB_int_01 - phones	P	146.5950
146.5250	DCB_int_01 - words	parents	146.9150
146.5950	DCB_int_01 - phones	EH1	146.6750
146.6750	DCB_int_01 - phones	R	146.7150
146.7150	DCB_int_01 - phones	AH0	146.7450
146.7450	DCB_int_01 - phones	N	146.7950
146.7950	DCB_int_01 - phones	T	146.8250
146.8250	DCB_int_01 - phones	S	146.9150
146.9150	DCB_int_01 - phones	D	146.9950
146.9150	DCB_int_01 - words	do	147.0950
146.9950	DCB_int_01 - phones	UW1	147.0950
147.0950	DCB_int_01 - phones	sp	160.6830
148.9791	DCB_se2_ag4_m_01 - phones	M	149.0091
148.9791	DCB_se2_ag4_m_01 - words	my	149.0491
149.0091	DCB_se2_ag4_m_01 - phones	AY1	149.0491
149.0491	DCB_se2_ag4_m_01 - phones	M	149.1891
149.0491	DCB_se2_ag4_m_01 - words	moms	149.7891
149.1891	DCB_se2_ag4_m_01 - phones	AA1	149.4991
149.4991	DCB_se2_ag4_m_01 - phones	M	149.6491
149.6491	DCB_se2_ag4_m_01 - phones	Z	149.7891
149.7891	DCB_se2_ag4_m_01 - phones	AH0	150.0691
149.7891	DCB_se2_ag4_m_01 - words	a	150.0691
150.0691	DCB_se2_ag4_m_01 - phones	AE1	150.2591
150.0691	DCB_se2_ag4_m_01 - words	as	150.3891
150.2591	DCB_se2_ag4_m_01 - phones	Z	150.3891
150.3891	DCB_se2_ag4_m_01 - words	i	150.7391
150.3891	DCB_se2_ag4_m_01 - phones	AY1	150.7391
150.9022	DCB_se2_ag4_m_01 - phones	sil	151.0122
151.0122	DCB_se2_ag4_m_01 - phones	W	151.1222
151.0122	DCB_se2_ag4_m_01 - words	once	151.4022
151.1222	DCB_se2_ag4_m_01 - phones	AH1	151.2022
151.2022	DCB_se2_ag4_m_01 - phones	N	151.2622
151.2622	DCB_se2_ag4_m_01 - phones	S	151.4022
151.4022	DCB_se2_ag4_m_01 - phones	AY1	151.7422
151.4022	DCB_se2_ag4_m_01 - words	i	151.7422
151.9177	DCB_se2_ag4_m_01 - phones	sil	151.9677
151.9677	DCB_se2_ag4_m_01 - phones	G	152.0377
151.9677	DCB_se2_ag4_m_01 - words	got	152.2077
152.0377	DCB_se2_ag4_m_01 - phones	AA1	152.1577
152.1577	DCB_se2_ag4_m_01 - phones	T	152.2077
152.2077	DCB_se2_ag4_m_01 - phones	IH0	152.2377
152.2077	DCB_se2_ag4_m_01 - words	into	152.7177
152.2377	DCB_se2_ag4_m_01 - phones	N	152.4977
152.4977	DCB_se2_ag4_m_01 - phones	T	152.6177
152.6177	DCB_se2_ag4_m_01 - phones	UW1	152.7177
152.7177	DCB_se2_ag4_m_01 - phones	AH1	153.2177
152.7177	DCB_se2_ag4_m_01 - words	uh	153.2177
153.2177	DCB_se2_ag4_m_01 - phones	sp	153.2577
153.5670	DCB_se2_ag4_m_01 - phones	DH	153.6370
153.5670	DCB_se2_ag4_m_01 - words	the	153.7470
153.6370	DCB_se2_ag4_m_01 - phones	AH0	153.7470
153.7470	DCB_se2_ag4_m_01 - phones	L	153.8270
153.7470	DCB_se2_ag4_m_01 - words	life	154.0970
153.8270	DCB_se2_ag4_m_01 - phones	AY1	153.9470
153.9470	DCB_se2_ag4_m_01 - phones	F	154.0970
154.0970	DCB_se2_ag4_m_01 - phones	AH0	154.1270
154.0970	DCB_se2_ag4_m_01 - words	of	154.1770
154.1270	DCB_se2_ag4_m_01 - phones	V	154.1770
154.1770	DCB_se2_ag4_m_01 - phones	M	154.2370
154.1770	DCB_se2_ag4_m_01 - words	my	154.2670
154.2370	DCB_se2_ag4_m_01 - phones	AY1	154.2670
154.2670	DCB_se2_ag4_m_01 - phones	P	154.4070
154.2670	DCB_se2_ag4_m_01 - words	parents	154.6870
154.4070	DCB_se2_ag4_m_01 - phones	EH1	154.4570
154.4570	DCB_se2_ag4_m_01 - phones	R	154.5270
154.5270	DCB_se2_ag4_m_01 - phones	AH0	154.5670
154.5670	DCB_se2_ag4_m_01 - phones	N	154.5970
154.5970	DCB_se2_ag4_m_01 - phones	T	154.6270
154.6270	DCB_se2_ag4_m_01 - phones	S	154.6870
154.6870	DCB_se2_ag4_m_01 - phones	AH0	154.7370
154.6870	DCB_se2_ag4_m_01 - words	and	154.7970
154.7370	DCB_se2_ag4_m_01 - phones	N	154.7970
154.7970	DCB_se2_ag4_m_01 - phones	EH1	154.9070
154.7970	DCB_se2_ag4_m_01 - words	everything	155.3170
154.9070	DCB_se2_ag4_m_01 - phones	V	154.9370
154.9370	DCB_se2_ag4_m_01 - phones	R	154.9670
154.9670	DCB_se2_ag4_m_01 - phones	IY0	155.0470
155.0470	DCB_se2_ag4_m_01 - phones	TH	155.1370
155.1370	DCB_se2_ag4_m_01 - phones	IH2	155.2370
155.2370	DCB_se2_ag4_m_01 - phones	NG	155.3170
155.3170	DCB_se2_ag4_m_01 - words	uh	155.5670
155.3170	DCB_se2_ag4_m_01 - phones	AH1	155.5670
155.5670	DCB_se2_ag4_m_01 - phones	M	155.7270
155.5670	DCB_se2_ag4_m_01 - words	my	155.8270
155.7270	DCB_se2_ag4_m_01 - phones	AY1	155.8270
155.8270	DCB_se2_ag4_m_01 - phones	F	155.9670
155.8270	DCB_se2_ag4_m_01 - words	father	156.3070
155.9670	DCB_se2_ag4_m_01 - phones	AA1	156.1170
156.1170	DCB_se2_ag4_m_01 - phones	DH	156.1870
156.1870	DCB_se2_ag4_m_01 - phones	ER0	156.3070
156.3070	DCB_se2_ag4_m_01 - phones	W	156.4470
156.3070	DCB_se2_ag4_m_01 - words	was	156.5370
156.4470	DCB_se2_ag4_m_01 - phones	AH0	156.4770
156.4770	DCB_se2_ag4_m_01 - phones	Z	156.5370
156.5370	DCB_se2_ag4_m_01 - phones	AH0	156.6370
156.5370	DCB_se2_ag4_m_01 - words	a	156.6370
156.6370	DCB_se2_ag4_m_01 - phones	G	156.7370
156.6370	DCB_se2_ag4_m_01 - words	gas	157.0770
156.7370	DCB_se2_ag4_m_01 - phones	AE1	156.9070
156.9070	DCB_se2_ag4_m_01 - phones	S	157.0770
157.3796	DCB_se2_ag4_m_01 - phones	sil	157.4096
157.4096	DCB_se2_ag4_m_01 - phones	G	157.5396
157.4096	DCB_se2_ag4_m_01 - words	gas	157.7496
157.5396	DCB_se2_ag4_m_01 - phones	AE1	157.6696
157.6696	DCB_se2_ag4_m_01 - phones	S	157.7496
157.7496	DCB_se2_ag4_m_01 - phones	T	157.8496
157.7496	DCB_se2_ag4_m_01 - words	tation-	158.1096
157.8496	DCB_se2_ag4_m_01 - phones	EY1	157.9396
157.9396	DCB_se2_ag4_m_01 - phones	SH	158.0396
158.0396	DCB_se2_ag4_m_01 - phones	AH0	158.0696
158.0696	DCB_se2_ag4_m_01 - phones	N	158.1096
158.3282	DCB_se2_ag4_m_01 - phones	sil	158.3782
158.3782	DCB_se2_ag4_m_01 - phones	G	158.4582
158.3782	DCB_se2_ag4_m_01 - words	gas	158.6382
158.4582	DCB_se2_ag4_m_01 - phones	AE1	158.5882
158.5882	DCB_se2_ag4_m_01 - phones	S	158.6382
158.6382	DCB_se2_ag4_m_01 - phones	S	158.6982
158.6382	DCB_se2_ag4_m_01 - words	st-	158.8282
158.6982	DCB_se2_ag4_m_01 - phones	T	158.8282
158.9158	DCB_se2_ag4_m_01 - phones	sil	158.9658
158.9658	DCB_se2_ag4_m_01 - phones	AH1	159.3958
158.9658	DCB_se2_ag4_m_01 - words	uh	159.3958
159.3958	DCB_se2_ag4_m_01 - phones	sp	159.6158
159.6158	DCB_se2_ag4_m_01 - phones	S	159.7458
159.6158	DCB_se2_ag4_m_01 - words	station	160.0558
159.7458	DCB_se2_ag4_m_01 - phones	T	159.8058
159.8058	DCB_se2_ag4_m_01 - phones	EY1	159.8958
159.8958	DCB_se2_ag4_m_01 - phones	SH	159.9658
159.9658	DCB_se2_ag4_m_01 - phones	AH0	160.0058
160.0058	DCB_se2_ag4_m_01 - phones	N	160.0558
160.0558	DCB_se2_ag4_m_01 - phones	AH0	160.1458
160.0558	DCB_se2_ag4_m_01 - words	attendant	160.5058
160.1458	DCB_se2_ag4_m_01 - phones	T	160.2458
160.2458	DCB_se2_ag4_m_01 - phones	EH1	160.2858
160.2858	DCB_se2_ag4_m_01 - phones	N	160.3658
160.3658	DCB_se2_ag4_m_01 - phones	D	160.4158
160.4158	DCB_se2_ag4_m_01 - phones	AH0	160.4458
160.4458	DCB_se2_ag4_m_01 - phones	N	160.4758
160.4758	DCB_se2_ag4_m_01 - phones	T	160.5058
160.5058	DCB_se2_ag4_m_01 - phones	sp	160.6458
160.6830	DCB_int_01 - phones	M	160.7630
160.6830	DCB_int_01 - words	mm-hm	161.0430
160.7630	DCB_int_01 - phones	HH	160.8230
160.8230	DCB_int_01 - phones	M	161.0430
161.0430	DCB_int_01 - phones	sp	166.7224
161.8111	DCB_se2_ag4_m_01 - phones	M	161.8911
161.8111	DCB_se2_ag4_m_01 - words	my	161.9311
161.8911	DCB_se2_ag4_m_01 - phones	AY1	161.9311
161.9311	DCB_se2_ag4_m_01 - phones	M	162.0611
161.9311	DCB_se2_ag4_m_01 - words	moms	162.5611
162.0611	DCB_se2_ag4_m_01 - phones	AA1	162.3511
162.3511	DCB_se2_ag4_m_01 - phones	M	162.4611
162.4611	DCB_se2_ag4_m_01 - phones	Z	162.5611
162.5611	DCB_se2_ag4_m_01 - phones	sp	162.6011
162.6011	DCB_se2_ag4_m_01 - phones	K	162.6711
162.6011	DCB_se2_ag4_m_01 - words	come	162.7811
162.6711	DCB_se2_ag4_m_01 - phones	AH1	162.7411
162.7411	DCB_se2_ag4_m_01 - phones	M	162.7811
162.7811	DCB_se2_ag4_m_01 - phones	T	162.8111
162.7811	DCB_se2_ag4_m_01 - words	to	162.8711
162.8111	DCB_se2_ag4_m_01 - phones	AH0	162.8711
162.8711	DCB_se2_ag4_m_01 - phones	F	162.9811
162.8711	DCB_se2_ag4_m_01 - words	find	163.1811
162.9811	DCB_se2_ag4_m_01 - phones	AY1	163.0911
163.0911	DCB_se2_ag4_m_01 - phones	N	163.1211
163.1211	DCB_se2_ag4_m_01 - phones	D	163.1811
163.1811	DCB_se2_ag4_m_01 - phones	AW1	163.2611
163.1811	DCB_se2_ag4_m_01 - words	out	163.3211
163.2611	DCB_se2_ag4_m_01 - phones	T	163.3211
163.3211	DCB_se2_ag4_m_01 - phones	SH	163.4411
163.3211	DCB_se2_ag4_m_01 - words	she	163.5111
163.4411	DCB_se2_ag4_m_01 - phones	IY1	163.5111
163.5111	DCB_se2_ag4_m_01 - phones	W	163.6411
163.5111	DCB_se2_ag4_m_01 - words	working	163.7811
163.6411	DCB_se2_ag4_m_01 - phones	ER1	163.6811
163.6811	DCB_se2_ag4_m_01 - phones	K	163.7111
163.7111	DCB_se2_ag4_m_01 - phones	IH0	163.7411
163.7411	DCB_se2_ag4_m_01 - phones	NG	163.7811
163.7811	DCB_se2_ag4_m_01 - phones	AE1	163.8111
163.7811	DCB_se2_ag4_m_01 - words	at	163.8511
163.8111	DCB_se2_ag4_m_01 - phones	T	163.8511
163.8511	DCB_se2_ag4_m_01 - phones	DH	163.8811
163.8511	DCB_se2_ag4_m_01 - words	the	163.9111
163.8811	DCB_se2_ag4_m_01 - phones	AH0	163.9111
163.9111	DCB_se2_ag4_m_01 - phones	sp	163.9411
163.9411	DCB_se2_ag4_m_01 - phones	T	164.0711
163.9411	DCB_se2_ag4_m_01 - words	treasury	164.2611
164.0711	DCB_se2_ag4_m_01 - phones	R	164.1211
164.1211	DCB_se2_ag4_m_01 - phones	EH1	164.1711
164.1711	DCB_se2_ag4_m_01 - phones	ZH	164.2011
164.2011	DCB_se2_ag4_m_01 - phones	ER0	164.2311
164.2311	DCB_se2_ag4_m_01 - phones	IY0	164.2611
164.2611	DCB_se2_ag4_m_01 - phones	D	164.3311
164.2611	DCB_se2_ag4_m_01 - words	department	164.8411
164.3311	DCB_se2_ag4_m_01 - phones	IH0	164.4011
164.4011	DCB_se2_ag4_m_01 - phones	P	164.5111
164.5111	DCB_se2_ag4_m_01 - phones	AA1	164.6011
164.6011	DCB_se2_ag4_m_01 - phones	R	164.6411
164.6411	DCB_se2_ag4_m_01 - phones	T	164.6711
164.6711	DCB_se2_ag4_m_01 - phones	M	164.7111
164.7111	DCB_se2_ag4_m_01 - phones	AH0	164.7811
164.7811	DCB_se2_ag4_m_01 - phones	N	164.8111
164.8111	DCB_se2_ag4_m_01 - phones	T	164.8411
164.8411	DCB_se2_ag4_m_01 - phones	IH0	164.8711
164.8411	DCB_se2_ag4_m_01 - words	in	164.9211
164.8711	DCB_se2_ag4_m_01 - phones	N	164.9211
164.9211	DCB_se2_ag4_m_01 - phones	D	164.9911
164.9211	DCB_se2_ag4_m_01 - words	dc	165.6711
164.9911	DCB_se2_ag4_m_01 - phones	IY1	165.1611
165.1611	DCB_se2_ag4_m_01 - phones	S	165.3011
165.3011	DCB_se2_ag4_m_01 - phones	IY1	165.6711
166.7224	DCB_int_01 - phones	HH	166.7524
166.7224	DCB_int_01 - words	hm	166.7924
166.7524	DCB_int_01 - phones	M	166.7924
166.7924	DCB_int_01 - phones	sp	166.9024
170.9370	DCB_int_01 - phones	S	171.0970
170.9370	DCB_int_01 - words	so	171.3970
171.0970	DCB_int_01 - phones	OW1	171.3970
171.3970	DCB_int_01 - phones	sp	172.2629
172.2629	DCB_int_01 - phones	L	172.3029
172.2629	DCB_int_01 - words	let	172.3829
172.3029	DCB_int_01 - phones	EH1	172.3329
172.3329	DCB_int_01 - phones	T	172.3829
172.3829	DCB_int_01 - phones	S	172.4929
172.3829	DCB_int_01 - words	s	172.4929
172.4929	DCB_int_01 - phones	sp	172.6229
172.6229	DCB_int_01 - phones	T	172.7129
172.6229	DCB_int_01 - words	talk	172.8329
172.7129	DCB_int_01 - phones	AO1	172.7929
172.7421	DCB_se2_ag4_m_01 - phones	sil	172.7821
172.7821	DCB_se2_ag4_m_01 - phones	AE1	172.8921
172.7821	DCB_se2_ag4_m_01 - words	and	172.9921
172.7929	DCB_int_01 - phones	K	172.8329
172.8329	DCB_int_01 - phones	sp	172.8629
172.8629	DCB_int_01 - phones	AH0	173.0129
172.8629	DCB_int_01 - words	a	173.0129
172.8921	DCB_se2_ag4_m_01 - phones	N	172.9921
172.9921	DCB_se2_ag4_m_01 - phones	sp	173.3018
173.0129	DCB_int_01 - phones	L	173.0729
173.0129	DCB_int_01 - words	li-	173.1029
173.0729	DCB_int_01 - phones	IH1	173.1029
173.1029	DCB_int_01 - phones	sp	173.2918
173.2918	DCB_int_01 - words	oh	173.4318
173.2918	DCB_int_01 - phones	OW1	173.4318
173.3018	DCB_se2_ag4_m_01 - phones	AH0	173.5318
173.3018	DCB_se2_ag4_m_01 - words	and	173.5618
173.4318	DCB_int_01 - phones	sp	173.4718
173.4718	DCB_int_01 - phones	G	173.5018
173.4718	DCB_int_01 - words	go	173.5318
173.5018	DCB_int_01 - phones	OW1	173.5318
173.5318	DCB_se2_ag4_m_01 - phones	N	173.5618
173.5318	DCB_int_01 - phones	AH0	173.5818
173.5318	DCB_int_01 - words	ahead	173.8218
173.5818	DCB_int_01 - phones	HH	173.6218
173.6218	DCB_int_01 - phones	EH1	173.7118
173.7118	DCB_int_01 - phones	D	173.8218
173.8465	DCB_se2_ag4_m_01 - phones	sil	173.8965
173.8965	DCB_se2_ag4_m_01 - phones	AE1	174.1365
173.8965	DCB_se2_ag4_m_01 - words	and	174.4565
174.1365	DCB_se2_ag4_m_01 - phones	N	174.3365
174.3365	DCB_se2_ag4_m_01 - phones	D	174.4565
174.6222	DCB_se2_ag4_m_01 - phones	sil	174.6822
174.6822	DCB_se2_ag4_m_01 - words	<unk>	174.9822
174.6822	DCB_se2_ag4_m_01 - phones	spn	174.9822
174.9822	DCB_se2_ag4_m_01 - phones	sp	175.0822
176.5194	DCB_se2_ag4_m_01 - words	i	176.7194
176.5194	DCB_se2_ag4_m_01 - phones	AY1	176.7194
176.7194	DCB_se2_ag4_m_01 - phones	sp	176.7494
176.7494	DCB_se2_ag4_m_01 - phones	AY1	176.9294
176.7494	DCB_se2_ag4_m_01 - words	i	176.9294
176.9294	DCB_se2_ag4_m_01 - phones	DH	177.0294
176.9294	DCB_se2_ag4_m_01 - words	that	177.1394
177.0294	DCB_se2_ag4_m_01 - phones	AE1	177.0794
177.0794	DCB_se2_ag4_m_01 - phones	T	177.1394
177.1394	DCB_se2_ag4_m_01 - phones	S	177.2494
177.1394	DCB_se2_ag4_m_01 - words	s	177.2494
177.2494	DCB_se2_ag4_m_01 - phones	W	177.2794
177.2494	DCB_se2_ag4_m_01 - words	when	177.3894
177.2794	DCB_se2_ag4_m_01 - phones	EH1	177.3194
177.3194	DCB_se2_ag4_m_01 - phones	N	177.3894
177.3894	DCB_se2_ag4_m_01 - words	i	177.4694
177.3894	DCB_se2_ag4_m_01 - phones	AY1	177.4694
177.4694	DCB_se2_ag4_m_01 - phones	EH1	177.5194
177.4694	DCB_se2_ag4_m_01 - words	f	177.5794
177.5194	DCB_se2_ag4_m_01 - phones	F	177.5794
177.5794	DCB_se2_ag4_m_01 - phones	sp	177.6394
177.6394	DCB_se2_ag4_m_01 - phones	EH1	177.6694
177.6394	DCB_se2_ag4_m_01 - words	f	177.7494
177.6694	DCB_se2_ag4_m_01 - phones	F	177.7494
177.7494	DCB_se2_ag4_m_01 - phones	sp	177.7794
177.7794	DCB_se2_ag4_m_01 - phones	F	177.9394
177.7794	DCB_se2_ag4_m_01 - words	found	178.1694
177.9394	DCB_se2_ag4_m_01 - phones	AW1	178.0794
178.0794	DCB_se2_ag4_m_01 - phones	N	178.1294
178.1294	DCB_se2_ag4_m_01 - phones	D	178.1694
178.1694	DCB_se2_ag4_m_01 - phones	AW1	178.3294
178.1694	DCB_se2_ag4_m_01 - words	out	178.3694
178.3294	DCB_se2_ag4_m_01 - phones	T	178.3694
178.3694	DCB_se2_ag4_m_01 - phones	sp	178.6972
178.6972	DCB_se2_ag4_m_01 - phones	AH1	179.2972
178.6972	DCB_se2_ag4_m_01 - words	uh	179.2972
179.2972	DCB_se2_ag4_m_01 - phones	sp	180.4474
180.4474	DCB_se2_ag4_m_01 - phones	EH1	180.5374
180.4474	DCB_se2_ag4_m_01 - words	everything	180.8374
180.5374	DCB_se2_ag4_m_01 - phones	V	180.5874
180.5874	DCB_se2_ag4_m_01 - phones	R	180.6174
180.6174	DCB_se2_ag4_m_01 - phones	IY0	180.6674
180.6674	DCB_se2_ag4_m_01 - phones	TH	180.7374
180.7374	DCB_se2_ag4_m_01 - phones	IH2	180.7774
180.7774	DCB_se2_ag4_m_01 - phones	NG	180.8374
180.8374	DCB_se2_ag4_m_01 - phones	W	180.8874
180.8374	DCB_se2_ag4_m_01 - words	was	181.0074
180.8874	DCB_se2_ag4_m_01 - phones	AH0	180.9174
180.9174	DCB_se2_ag4_m_01 - phones	Z	181.0074
181.0074	DCB_se2_ag4_m_01 - phones	G	181.0574
181.0074	DCB_se2_ag4_m_01 - words	going	181.2174
181.0574	DCB_se2_ag4_m_01 - phones	OW1	181.1374
181.1374	DCB_se2_ag4_m_01 - phones	IH0	181.1874
181.1874	DCB_se2_ag4_m_01 - phones	NG	181.2174
181.2174	DCB_se2_ag4_m_01 - phones	IH0	181.2474
181.2174	DCB_se2_ag4_m_01 - words	in	181.2774
181.2474	DCB_se2_ag4_m_01 - phones	N	181.2774
181.2774	DCB_se2_ag4_m_01 - phones	M	181.3374
181.2774	DCB_se2_ag4_m_01 - words	my	181.3874
181.3374	DCB_se2_ag4_m_01 - phones	AY1	181.3874
181.3874	DCB_se2_ag4_m_01 - phones	P	181.5074
181.3874	DCB_se2_ag4_m_01 - words	parents'	181.8274
181.5074	DCB_se2_ag4_m_01 - phones	EH1	181.5674
181.5674	DCB_se2_ag4_m_01 - phones	R	181.6574
181.6574	DCB_se2_ag4_m_01 - phones	AH0	181.6874
181.6874	DCB_se2_ag4_m_01 - phones	N	181.7174
181.7174	DCB_se2_ag4_m_01 - phones	T	181.7474
181.7474	DCB_se2_ag4_m_01 - phones	S	181.8274
181.8274	DCB_se2_ag4_m_01 - phones	L	181.8774
181.8274	DCB_se2_ag4_m_01 - words	life	182.0874
181.8774	DCB_se2_ag4_m_01 - phones	AY1	181.9774
181.9774	DCB_se2_ag4_m_01 - phones	F	182.0874
182.0874	DCB_se2_ag4_m_01 - phones	HH	182.1374
182.0874	DCB_se2_ag4_m_01 - words	where	182.2674
182.1374	DCB_se2_ag4_m_01 - phones	W	182.1874
182.1874	DCB_se2_ag4_m_01 - phones	EH1	182.2174
182.2174	DCB_se2_ag4_m_01 - phones	R	182.2674
182.2674	DCB_se2_ag4_m_01 - phones	HH	182.3674
182.2674	DCB_se2_ag4_m_01 - words	how	182.4374
182.3674	DCB_se2_ag4_m_01 - phones	AW1	182.4374
182.4374	DCB_se2_ag4_m_01 - phones	DH	182.4774
182.4374	DCB_se2_ag4_m_01 - words	they	182.5274
182.4774	DCB_se2_ag4_m_01 - phones	EY1	182.5274
182.5274	DCB_se2_ag4_m_01 - phones	W	182.5574
182.5274	DCB_se2_ag4_m_01 - words	was	182.6574
182.5574	DCB_se2_ag4_m_01 - phones	AH0	182.5874
182.5874	DCB_se2_ag4_m_01 - phones	Z	182.6574
182.6574	DCB_se2_ag4_m_01 - phones	W	182.7174
182.6574	DCB_se2_ag4_m_01 - words	working	182.8574
182.7174	DCB_se2_ag4_m_01 - phones	ER1	182.7674
182.7674	DCB_se2_ag4_m_01 - phones	K	182.7974
182.7974	DCB_se2_ag4_m_01 - phones	IH0	182.8274
182.8274	DCB_se2_ag4_m_01 - phones	NG	182.8574
182.8574	DCB_se2_ag4_m_01 - phones	AH0	182.8874
182.8574	DCB_se2_ag4_m_01 - words	and	182.9274
182.8874	DCB_se2_ag4_m_01 - phones	N	182.9274
182.9274	DCB_se2_ag4_m_01 - phones	EH1	182.9674
182.9274	DCB_se2_ag4_m_01 - words	everything	183.2774
182.9674	DCB_se2_ag4_m_01 - phones	V	182.9974
182.9974	DCB_se2_ag4_m_01 - phones	R	183.0274
183.0274	DCB_se2_ag4_m_01 - phones	IY0	183.0874
183.0874	DCB_se2_ag4_m_01 - phones	TH	183.1674
183.1674	DCB_se2_ag4_m_01 - phones	IH2	183.2274
183.2274	DCB_se2_ag4_m_01 - phones	NG	183.2774
183.2774	DCB_se2_ag4_m_01 - phones	B	183.3174
183.2774	DCB_se2_ag4_m_01 - words	because	183.5274
183.3174	DCB_se2_ag4_m_01 - phones	IH0	183.3574
183.3574	DCB_se2_ag4_m_01 - phones	K	183.4474
183.4474	DCB_se2_ag4_m_01 - phones	AH1	183.4974
183.4974	DCB_se2_ag4_m_01 - phones	Z	183.5274
183.5274	DCB_se2_ag4_m_01 - phones	sp	183.5574
183.5574	DCB_se2_ag4_m_01 - phones	W	183.6274
183.5574	DCB_se2_ag4_m_01 - words	we	183.6974
183.6274	DCB_se2_ag4_m_01 - phones	IY1	183.6974
183.6974	DCB_se2_ag4_m_01 - phones	M	183.7674
183.6974	DCB_se2_ag4_m_01 - words	moved	183.9374
183.7674	DCB_se2_ag4_m_01 - phones	UW1	183.8474
183.8474	DCB_se2_ag4_m_01 - phones	V	183.9074
183.9074	DCB_se2_ag4_m_01 - phones	D	183.9374
183.9374	DCB_se2_ag4_m_01 - phones	T	183.9674
183.9374	DCB_se2_ag4_m_01 - words	to	184.0274
183.9674	DCB_se2_ag4_m_01 - phones	AH0	184.0274
184.0274	DCB_se2_ag4_m_01 - phones	W	184.1174
184.0274	DCB_se2_ag4_m_01 - words	woodland	184.3474
184.1174	DCB_se2_ag4_m_01 - phones	UH1	184.1574
184.1574	DCB_se2_ag4_m_01 - phones	D	184.2074
184.2074	DCB_se2_ag4_m_01 - phones	L	184.2374
184.2374	DCB_se2_ag4_m_01 - phones	AH0	184.2774
184.2774	DCB_se2_ag4_m_01 - phones	N	184.3074
184.3074	DCB_se2_ag4_m_01 - phones	D	184.3474
184.3474	DCB_se2_ag4_m_01 - phones	T	184.4374
184.3474	DCB_se2_ag4_m_01 - words	terrace	184.8974
184.4374	DCB_se2_ag4_m_01 - phones	EH1	184.4674
184.4674	DCB_se2_ag4_m_01 - phones	R	184.6574
184.6574	DCB_se2_ag4_m_01 - phones	AH0	184.7274
184.7274	DCB_se2_ag4_m_01 - phones	S	184.8974
185.3722	DCB_se2_ag4_m_01 - phones	sil	185.4122
185.4122	DCB_se2_ag4_m_01 - phones	W	185.4422
185.4122	DCB_se2_ag4_m_01 - words	which	185.5722
185.4422	DCB_se2_ag4_m_01 - phones	IH1	185.4722
185.4722	DCB_se2_ag4_m_01 - phones	CH	185.5722
185.5722	DCB_se2_ag4_m_01 - phones	IH0	185.6222
185.5722	DCB_se2_ag4_m_01 - words	is	185.6522
185.6222	DCB_se2_ag4_m_01 - phones	Z	185.6522
185.6522	DCB_se2_ag4_m_01 - phones	S	185.7822
185.6522	DCB_se2_ag4_m_01 - words	southeast	186.1522
185.7822	DCB_se2_ag4_m_01 - phones	AW2	185.8722
185.8722	DCB_se2_ag4_m_01 - phones	TH	186.0022
186.0022	DCB_se2_ag4_m_01 - phones	IY1	186.0722
186.0722	DCB_se2_ag4_m_01 - phones	S	186.1122
186.1122	DCB_se2_ag4_m_01 - phones	T	186.1522
186.1522	DCB_se2_ag4_m_01 - phones	D	186.2022
186.1522	DCB_se2_ag4_m_01 - words	dc	186.5922
186.2022	DCB_se2_ag4_m_01 - phones	IY1	186.3322
186.3322	DCB_se2_ag4_m_01 - phones	S	186.4722
186.4722	DCB_se2_ag4_m_01 - phones	IY1	186.5922
186.5922	DCB_se2_ag4_m_01 - phones	sp	186.6322
186.8133	DCB_int_01 - phones	M	186.8433
186.8133	DCB_int_01 - words	mm-hm	187.2433
186.8433	DCB_int_01 - phones	HH	186.8933
186.8933	DCB_int_01 - phones	M	187.2433
187.2433	DCB_int_01 - phones	sp	220.6437
189.6095	DCB_se2_ag4_m_01 - phones	AH0	189.7295
189.6095	DCB_se2_ag4_m_01 - words	and	189.7795
189.7295	DCB_se2_ag4_m_01 - phones	N	189.7795
189.7795	DCB_se2_ag4_m_01 - phones	IH0	189.8095
189.7795	DCB_se2_ag4_m_01 - words	it	189.8395
189.8095	DCB_se2_ag4_m_01 - phones	T	189.8395
189.8395	DCB_se2_ag4_m_01 - phones	W	189.8795
189.8395	DCB_se2_ag4_m_01 - words	was	190.0095
189.8795	DCB_se2_ag4_m_01 - phones	AH0	189.9095
189.9095	DCB_se2_ag4_m_01 - phones	Z	190.0095
190.0095	DCB_se2_ag4_m_01 - phones	G	190.0495
190.0095	DCB_se2_ag4_m_01 - words	great	190.2595
190.0495	DCB_se2_ag4_m_01 - phones	R	190.1395
190.1395	DCB_se2_ag4_m_01 - phones	EY1	190.2295
190.2295	DCB_se2_ag4_m_01 - phones	T	190.2595
190.2595	DCB_se2_ag4_m_01 - phones	sp	190.3495
190.3495	DCB_se2_ag4_m_01 - phones	IH1	190.4795
190.3495	DCB_se2_ag4_m_01 - words	it	190.7295
190.4795	DCB_se2_ag4_m_01 - phones	T	190.7295
190.7295	DCB_se2_ag4_m_01 - phones	sp	190.7595
190.7595	DCB_se2_ag4_m_01 - phones	IH1	190.8595
190.7595	DCB_se2_ag4_m_01 - words	it	190.8995
190.8595	DCB_se2_ag4_m_01 - phones	T	190.8995
190.8995	DCB_se2_ag4_m_01 - phones	sp	190.9795
190.9795	DCB_se2_ag4_m_01 - phones	M	191.1295
190.9795	DCB_se2_ag4_m_01 - words	my	191.2895
191.1295	DCB_se2_ag4_m_01 - phones	AY1	191.2895
191.2895	DCB_se2_ag4_m_01 - phones	TH	191.4095
191.2895	DCB_se2_ag4_m_01 - words	thing	191.6595
191.4095	DCB_se2_ag4_m_01 - phones	IH1	191.5395
191.5395	DCB_se2_ag4_m_01 - phones	NG	191.6595
191.6595	DCB_se2_ag4_m_01 - phones	W	191.7195
191.6595	DCB_se2_ag4_m_01 - words	was	192.0395
191.7195	DCB_se2_ag4_m_01 - phones	AH1	191.9295
191.9295	DCB_se2_ag4_m_01 - phones	Z	192.0395
192.0395	DCB_se2_ag4_m_01 - phones	IH0	192.1695
192.0395	DCB_se2_ag4_m_01 - words	is	192.2495
192.1695	DCB_se2_ag4_m_01 - phones	Z	192.2495
192.2495	DCB_se2_ag4_m_01 - words	uh	192.7095
192.2495	DCB_se2_ag4_m_01 - phones	AH1	192.7095
192.7095	DCB_se2_ag4_m_01 - phones	sp	192.8595
193.0399	DCB_se2_ag4_m_01 - phones	IH1	193.1099
193.0399	DCB_se2_ag4_m_01 - words	it	193.2499
193.1099	DCB_se2_ag4_m_01 - phones	T	193.2499
193.2499	DCB_se2_ag4_m_01 - phones	sp	193.2799
193.2799	DCB_se2_ag4_m_01 - phones	IH0	193.3399
193.2799	DCB_se2_ag4_m_01 - words	it	193.4199
193.3399	DCB_se2_ag4_m_01 - phones	T	193.4199
193.6132	DCB_se2_ag4_m_01 - words	i	193.7032
193.6132	DCB_se2_ag4_m_01 - phones	AY1	193.7032
193.7032	DCB_se2_ag4_m_01 - phones	M	193.7832
193.7032	DCB_se2_ag4_m_01 - words	mean	193.9132
193.7832	DCB_se2_ag4_m_01 - phones	IY1	193.8832
193.8832	DCB_se2_ag4_m_01 - phones	N	193.9132
193.9132	DCB_se2_ag4_m_01 - phones	Y	194.0032
193.9132	DCB_se2_ag4_m_01 - words	you	194.1232
194.0032	DCB_se2_ag4_m_01 - phones	UW1	194.1232
194.1232	DCB_se2_ag4_m_01 - phones	sp	194.2232
194.2232	DCB_se2_ag4_m_01 - phones	Y	194.2932
194.2232	DCB_se2_ag4_m_01 - words	you	194.4132
194.2932	DCB_se2_ag4_m_01 - phones	UW1	194.4132
194.4132	DCB_se2_ag4_m_01 - phones	sp	194.5032
197.2518	DCB_se2_ag4_m_01 - phones	Y	197.3318
197.2518	DCB_se2_ag4_m_01 - words	you	197.3818
197.3318	DCB_se2_ag4_m_01 - phones	UW1	197.3818
197.3818	DCB_se2_ag4_m_01 - phones	S	197.5018
197.3818	DCB_se2_ag4_m_01 - words	skate	197.8018
197.5018	DCB_se2_ag4_m_01 - phones	K	197.6018
197.6018	DCB_se2_ag4_m_01 - phones	EY1	197.7218
197.7218	DCB_se2_ag4_m_01 - phones	T	197.8018
197.8018	DCB_se2_ag4_m_01 - phones	AO1	197.9018
197.8018	DCB_se2_ag4_m_01 - words	all	197.9918
197.9018	DCB_se2_ag4_m_01 - phones	L	197.9918
197.9918	DCB_se2_ag4_m_01 - phones	D	198.1018
197.9918	DCB_se2_ag4_m_01 - words	day	198.6618
198.1018	DCB_se2_ag4_m_01 - phones	EY1	198.6618
198.6618	DCB_se2_ag4_m_01 - phones	sp	198.6918
198.6918	DCB_se2_ag4_m_01 - phones	Y	198.8118
198.6918	DCB_se2_ag4_m_01 - words	you	198.8818
198.8118	DCB_se2_ag4_m_01 - phones	UW1	198.8818
198.8818	DCB_se2_ag4_m_01 - phones	W	199.0018
198.8818	DCB_se2_ag4_m_01 - words	we	199.1718
199.0018	DCB_se2_ag4_m_01 - phones	IY1	199.1718
199.1718	DCB_se2_ag4_m_01 - phones	sp	199.2018
199.2018	DCB_se2_ag4_m_01 - phones	S	199.6118
199.2018	DCB_se2_ag4_m_01 - words	sit	199.7418
199.6118	DCB_se2_ag4_m_01 - phones	IH1	199.6918
199.6918	DCB_se2_ag4_m_01 - phones	T	199.7418
199.7418	DCB_se2_ag4_m_01 - phones	sp	199.7718
199.7718	DCB_se2_ag4_m_01 - phones	AH0	199.8118
199.7718	DCB_se2_ag4_m_01 - words	and	199.9418
199.8118	DCB_se2_ag4_m_01 - phones	N	199.8418
199.8418	DCB_se2_ag4_m_01 - phones	D	199.9418
200.4415	DCB_se2_ag4_m_01 - phones	P	200.5515
200.4415	DCB_se2_ag4_m_01 - words	played	200.8115
200.5515	DCB_se2_ag4_m_01 - phones	L	200.5915
200.5915	DCB_se2_ag4_m_01 - phones	EY1	200.7415
200.7415	DCB_se2_ag4_m_01 - phones	D	200.8115
200.8115	DCB_se2_ag4_m_01 - phones	AO1	200.9315
200.8115	DCB_se2_ag4_m_01 - words	all	200.9915
200.9315	DCB_se2_ag4_m_01 - phones	L	200.9915
200.9915	DCB_se2_ag4_m_01 - phones	N	201.1315
200.9915	DCB_se2_ag4_m_01 - words	night	201.4515
201.1315	DCB_se2_ag4_m_01 - phones	AY1	201.3715
201.3715	DCB_se2_ag4_m_01 - phones	T	201.4515
201.4515	DCB_se2_ag4_m_01 - phones	DH	201.5015
201.4515	DCB_se2_ag4_m_01 - words	the	201.5615
201.5015	DCB_se2_ag4_m_01 - phones	AH0	201.5615
201.5615	DCB_se2_ag4_m_01 - phones	D	201.7015
201.5615	DCB_se2_ag4_m_01 - words	doors	201.9915
201.7015	DCB_se2_ag4_m_01 - phones	AO1	201.8315
201.8315	DCB_se2_ag4_m_01 - phones	R	201.9015
201.9015	DCB_se2_ag4_m_01 - phones	Z	201.9915
201.9915	DCB_se2_ag4_m_01 - phones	K	202.0215
201.9915	DCB_se2_ag4_m_01 - words	could	202.1115
202.0215	DCB_se2_ag4_m_01 - phones	UH1	202.0515
202.0515	DCB_se2_ag4_m_01 - phones	D	202.1115
202.1115	DCB_se2_ag4_m_01 - phones	S	202.2015
202.1115	DCB_se2_ag4_m_01 - words	stay	202.4115
202.2015	DCB_se2_ag4_m_01 - phones	T	202.2715
202.2715	DCB_se2_ag4_m_01 - phones	EY1	202.4115
202.4115	DCB_se2_ag4_m_01 - phones	OW1	202.5415
202.4115	DCB_se2_ag4_m_01 - words	open	203.0015
202.5415	DCB_se2_ag4_m_01 - phones	P	202.6515
202.6515	DCB_se2_ag4_m_01 - phones	AH0	202.7715
202.7715	DCB_se2_ag4_m_01 - phones	N	203.0015
203.0015	DCB_se2_ag4_m_01 - phones	sp	203.0515
203.7049	DCB_se2_ag4_m_01 - phones	AH1	204.2049
203.7049	DCB_se2_ag4_m_01 - words	uh	204.2049
204.2049	DCB_se2_ag4_m_01 - phones	sp	204.2749
205.3168	DCB_se2_ag4_m_01 - words	i	205.3868
205.3168	DCB_se2_ag4_m_01 - phones	AY1	205.3868
205.3868	DCB_se2_ag4_m_01 - phones	HH	205.4168
205.3868	DCB_se2_ag4_m_01 - words	had	205.4968
205.4168	DCB_se2_ag4_m_01 - phones	AE1	205.4468
205.4468	DCB_se2_ag4_m_01 - phones	D	205.4968
205.4968	DCB_se2_ag4_m_01 - phones	S	205.6568
205.4968	DCB_se2_ag4_m_01 - words	seven	205.9368
205.6568	DCB_se2_ag4_m_01 - phones	EH1	205.7268
205.7268	DCB_se2_ag4_m_01 - phones	V	205.8068
205.8068	DCB_se2_ag4_m_01 - phones	AH0	205.8368
205.8368	DCB_se2_ag4_m_01 - phones	N	205.9368
205.9368	DCB_se2_ag4_m_01 - phones	B	206.0168
205.9368	DCB_se2_ag4_m_01 - words	brothers	206.4468
206.0168	DCB_se2_ag4_m_01 - phones	R	206.0568
206.0568	DCB_se2_ag4_m_01 - phones	AH1	206.1368
206.1368	DCB_se2_ag4_m_01 - phones	DH	206.2368
206.2368	DCB_se2_ag4_m_01 - phones	ER0	206.4168
206.4168	DCB_se2_ag4_m_01 - phones	Z	206.4468
206.4468	DCB_se2_ag4_m_01 - phones	AH0	206.5268
206.4468	DCB_se2_ag4_m_01 - words	and	206.7768
206.5268	DCB_se2_ag4_m_01 - phones	N	206.6368
206.6368	DCB_se2_ag4_m_01 - phones	D	206.7768
207.0377	DCB_se2_ag4_m_01 - phones	TH	207.1077
207.0377	DCB_se2_ag4_m_01 - words	three	207.2677
207.1077	DCB_se2_ag4_m_01 - phones	R	207.1477
207.1477	DCB_se2_ag4_m_01 - phones	IY1	207.2677
207.2677	DCB_se2_ag4_m_01 - phones	S	207.3877
207.2677	DCB_se2_ag4_m_01 - words	sisters	207.8777
207.3877	DCB_se2_ag4_m_01 - phones	IH1	207.4477
207.4477	DCB_se2_ag4_m_01 - phones	S	207.5377
207.5377	DCB_se2_ag4_m_01 - phones	T	207.5977
207.5977	DCB_se2_ag4_m_01 - phones	ER0	207.6877
207.6877	DCB_se2_ag4_m_01 - phones	Z	207.8777
209.2023	DCB_se2_ag4_m_01 - phones	AH0	209.3423
209.2023	DCB_se2_ag4_m_01 - words	and	209.4323
209.3423	DCB_se2_ag4_m_01 - phones	N	209.4323
209.4323	DCB_se2_ag4_m_01 - phones	AW1	209.6023
209.4323	DCB_se2_ag4_m_01 - words	our	209.6323
209.6023	DCB_se2_ag4_m_01 - phones	R	209.6323
209.6323	DCB_se2_ag4_m_01 - phones	sp	209.6623
209.6623	DCB_se2_ag4_m_01 - phones	AW1	209.8323
209.6623	DCB_se2_ag4_m_01 - words	our	209.8623
209.8323	DCB_se2_ag4_m_01 - phones	R	209.8623
209.8623	DCB_se2_ag4_m_01 - phones	L	209.9423
209.8623	DCB_se2_ag4_m_01 - words	life	210.1423
209.9423	DCB_se2_ag4_m_01 - phones	AY1	210.0423
210.0423	DCB_se2_ag4_m_01 - phones	F	210.1423
210.1423	DCB_se2_ag4_m_01 - phones	W	210.1723
210.1423	DCB_se2_ag4_m_01 - words	was	210.3623
210.1723	DCB_se2_ag4_m_01 - phones	AH0	210.2023
210.2023	DCB_se2_ag4_m_01 - phones	Z	210.3623
210.4594	DCB_se2_ag4_m_01 - phones	sil	210.4994
210.4994	DCB_se2_ag4_m_01 - phones	AW1	210.6294
210.4994	DCB_se2_ag4_m_01 - words	our	210.6594
210.6294	DCB_se2_ag4_m_01 - phones	R	210.6594
210.6594	DCB_se2_ag4_m_01 - phones	L	210.7294
210.6594	DCB_se2_ag4_m_01 - words	life	210.8694
210.7294	DCB_se2_ag4_m_01 - phones	AY1	210.7994
210.7994	DCB_se2_ag4_m_01 - phones	F	210.8694
210.8694	DCB_se2_ag4_m_01 - phones	W	210.8994
210.8694	DCB_se2_ag4_m_01 - words	was	211.0394
210.8994	DCB_se2_ag4_m_01 - phones	AH0	210.9394
210.9394	DCB_se2_ag4_m_01 - phones	Z	211.0394
211.0394	DCB_se2_ag4_m_01 - phones	sp	211.1094
211.1094	DCB_se2_ag4_m_01 - phones	AW1	211.2394
211.1094	DCB_se2_ag4_m_01 - words	our	211.2794
211.2394	DCB_se2_ag4_m_01 - phones	R	211.2794
211.2794	DCB_se2_ag4_m_01 - phones	L	211.3594
211.2794	DCB_se2_ag4_m_01 - words	lives	211.5094
211.3594	DCB_se2_ag4_m_01 - phones	AY1	211.4294
211.4294	DCB_se2_ag4_m_01 - phones	V	211.4594
211.4594	DCB_se2_ag4_m_01 - phones	Z	211.5094
211.5094	DCB_se2_ag4_m_01 - phones	W	211.5594
211.5094	DCB_se2_ag4_m_01 - words	were	211.6594
211.5594	DCB_se2_ag4_m_01 - phones	ER0	211.6594
211.6594	DCB_se2_ag4_m_01 - phones	G	211.7194
211.6594	DCB_se2_ag4_m_01 - words	great	211.9794
211.7194	DCB_se2_ag4_m_01 - phones	R	211.8094
211.8094	DCB_se2_ag4_m_01 - phones	EY1	211.9194
211.9194	DCB_se2_ag4_m_01 - phones	T	211.9794
211.9794	DCB_se2_ag4_m_01 - phones	IH1	212.0894
211.9794	DCB_se2_ag4_m_01 - words	it	212.1794
212.0894	DCB_se2_ag4_m_01 - phones	T	212.1794
212.1794	DCB_se2_ag4_m_01 - phones	sp	212.2094
212.2094	DCB_se2_ag4_m_01 - phones	IH0	212.3394
212.2094	DCB_se2_ag4_m_01 - words	it	212.3694
212.3394	DCB_se2_ag4_m_01 - phones	T	212.3694
212.3694	DCB_se2_ag4_m_01 - phones	D	212.3994
212.3694	DCB_se2_ag4_m_01 - words	w	212.5794
212.3994	DCB_se2_ag4_m_01 - phones	AH1	212.4294
212.4294	DCB_se2_ag4_m_01 - phones	B	212.4594
212.4594	DCB_se2_ag4_m_01 - phones	AH0	212.4894
212.4894	DCB_se2_ag4_m_01 - phones	L	212.5194
212.5194	DCB_se2_ag4_m_01 - phones	Y	212.5494
212.5494	DCB_se2_ag4_m_01 - phones	UW0	212.5794
212.5794	DCB_se2_ag4_m_01 - phones	sp	212.6094
212.6094	DCB_se2_ag4_m_01 - phones	IH1	212.6994
212.6094	DCB_se2_ag4_m_01 - words	it	212.7794
212.6994	DCB_se2_ag4_m_01 - phones	T	212.7794
213.0715	DCB_se2_ag4_m_01 - phones	AY1	213.2215
213.0715	DCB_se2_ag4_m_01 - words	i	213.2215
213.2215	DCB_se2_ag4_m_01 - phones	M	213.3415
213.2215	DCB_se2_ag4_m_01 - words	mean	213.6415
213.3415	DCB_se2_ag4_m_01 - phones	IY1	213.5915
213.5915	DCB_se2_ag4_m_01 - phones	N	213.6415
213.6415	DCB_se2_ag4_m_01 - phones	sp	213.6715
213.6715	DCB_se2_ag4_m_01 - phones	W	213.7515
213.6715	DCB_se2_ag4_m_01 - words	we	213.8515
213.7515	DCB_se2_ag4_m_01 - phones	IY1	213.8515
213.8515	DCB_se2_ag4_m_01 - phones	HH	213.9215
213.8515	DCB_se2_ag4_m_01 - words	had	214.3315
213.9215	DCB_se2_ag4_m_01 - phones	AE1	214.1515
214.1515	DCB_se2_ag4_m_01 - phones	D	214.3315
214.3315	DCB_se2_ag4_m_01 - phones	AH1	214.5715
214.3315	DCB_se2_ag4_m_01 - words	um	214.6215
214.5715	DCB_se2_ag4_m_01 - phones	M	214.6215
214.6215	DCB_se2_ag4_m_01 - phones	sp	216.7713
216.7713	DCB_se2_ag4_m_01 - phones	DH	216.8213
216.7713	DCB_se2_ag4_m_01 - words	the	216.8613
216.8213	DCB_se2_ag4_m_01 - phones	AH0	216.8613
216.8613	DCB_se2_ag4_m_01 - phones	V	216.9913
216.8613	DCB_se2_ag4_m_01 - words	violence	217.4313
216.9913	DCB_se2_ag4_m_01 - phones	AY1	217.1613
217.1613	DCB_se2_ag4_m_01 - phones	AH0	217.2013
217.2013	DCB_se2_ag4_m_01 - phones	L	217.2513
217.2513	DCB_se2_ag4_m_01 - phones	AH0	217.2813
217.2813	DCB_se2_ag4_m_01 - phones	N	217.3313
217.3313	DCB_se2_ag4_m_01 - phones	S	217.4313
217.4313	DCB_se2_ag4_m_01 - phones	W	217.5413
217.4313	DCB_se2_ag4_m_01 - words	wasn't	217.8913
217.5413	DCB_se2_ag4_m_01 - phones	AH1	217.6213
217.6213	DCB_se2_ag4_m_01 - phones	Z	217.7213
217.7213	DCB_se2_ag4_m_01 - phones	AH0	217.8313
217.8313	DCB_se2_ag4_m_01 - phones	N	217.8613
217.8613	DCB_se2_ag4_m_01 - phones	T	217.8913
217.8913	DCB_se2_ag4_m_01 - phones	sp	218.6152
218.6152	DCB_se2_ag4_m_01 - phones	AE1	218.7252
218.6152	DCB_se2_ag4_m_01 - words	as	218.9152
218.7252	DCB_se2_ag4_m_01 - phones	Z	218.9152
218.9152	DCB_se2_ag4_m_01 - phones	sp	218.9452
218.9452	DCB_se2_ag4_m_01 - phones	AE1	219.0652
218.9452	DCB_se2_ag4_m_01 - words	as	219.1752
219.0652	DCB_se2_ag4_m_01 - phones	Z	219.1752
219.5175	DCB_se2_ag4_m_01 - phones	B	219.6175
219.5175	DCB_se2_ag4_m_01 - words	bad	219.8575
219.6175	DCB_se2_ag4_m_01 - phones	AE1	219.8175
219.8175	DCB_se2_ag4_m_01 - phones	D	219.8575
219.8575	DCB_se2_ag4_m_01 - phones	EH1	219.8875
219.8575	DCB_se2_ag4_m_01 - words	as	220.0175
219.8875	DCB_se2_ag4_m_01 - phones	Z	220.0175
220.0175	DCB_se2_ag4_m_01 - phones	IH0	220.0475
220.0175	DCB_se2_ag4_m_01 - words	it	220.0775
220.0475	DCB_se2_ag4_m_01 - phones	T	220.0775
220.0775	DCB_se2_ag4_m_01 - phones	IH1	220.1975
220.0775	DCB_se2_ag4_m_01 - words	is	220.3075
220.1975	DCB_se2_ag4_m_01 - phones	Z	220.3075
220.3075	DCB_se2_ag4_m_01 - phones	N	220.3775
220.3075	DCB_se2_ag4_m_01 - words	now	220.7275
220.3775	DCB_se2_ag4_m_01 - phones	AW1	220.7275
220.6437	DCB_int_01 - words	mm	220.9137
220.6437	DCB_int_01 - phones	M	220.9137
220.7275	DCB_se2_ag4_m_01 - phones	sp	220.7575
220.9137	DCB_int_01 - phones	sp	291.3876
220.9236	DCB_se2_ag4_m_01 - words	uh	221.4036
220.9236	DCB_se2_ag4_m_01 - phones	AH1	221.4036
221.4036	DCB_se2_ag4_m_01 - phones	IH1	221.5336
221.4036	DCB_se2_ag4_m_01 - words	it	221.6036
221.5336	DCB_se2_ag4_m_01 - phones	T	221.6036
221.6036	DCB_se2_ag4_m_01 - phones	W	221.6736
221.6036	DCB_se2_ag4_m_01 - words	wa-	221.7336
221.6736	DCB_se2_ag4_m_01 - phones	AH0	221.7336
221.7336	DCB_se2_ag4_m_01 - phones	IH1	221.8436
221.7336	DCB_se2_ag4_m_01 - words	it	221.8836
221.8436	DCB_se2_ag4_m_01 - phones	T	221.8836
221.8836	DCB_se2_ag4_m_01 - phones	sp	221.9136
221.9136	DCB_se2_ag4_m_01 - phones	W	221.9736
221.9136	DCB_se2_ag4_m_01 - words	wa-	222.0036
221.9736	DCB_se2_ag4_m_01 - phones	AH0	222.0036
222.0036	DCB_se2_ag4_m_01 - phones	IH1	222.1436
222.0036	DCB_se2_ag4_m_01 - words	it	222.2336
222.1436	DCB_se2_ag4_m_01 - phones	T	222.2336
222.2336	DCB_se2_ag4_m_01 - phones	W	222.3736
222.2336	DCB_se2_ag4_m_01 - words	was	222.6736
222.3736	DCB_se2_ag4_m_01 - phones	AH0	222.4036
222.4036	DCB_se2_ag4_m_01 - phones	Z	222.6736
224.4627	DCB_se2_ag4_m_01 - words	i	224.5727
224.4627	DCB_se2_ag4_m_01 - phones	AY1	224.5727
224.5727	DCB_se2_ag4_m_01 - phones	M	224.6727
224.5727	DCB_se2_ag4_m_01 - words	mean	224.8527
224.6727	DCB_se2_ag4_m_01 - phones	IY1	224.8027
224.8027	DCB_se2_ag4_m_01 - phones	N	224.8527
224.8527	DCB_se2_ag4_m_01 - phones	W	224.9527
224.8527	DCB_se2_ag4_m_01 - words	we	225.1027
224.9527	DCB_se2_ag4_m_01 - phones	IY1	225.1027
225.1027	DCB_se2_ag4_m_01 - phones	sp	225.5550
225.5550	DCB_se2_ag4_m_01 - phones	N	225.6450
225.5550	DCB_se2_ag4_m_01 - words	neighbors	225.9950
225.6450	DCB_se2_ag4_m_01 - phones	EY1	225.7650
225.7650	DCB_se2_ag4_m_01 - phones	B	225.8350
225.8350	DCB_se2_ag4_m_01 - phones	ER0	225.9550
225.9550	DCB_se2_ag4_m_01 - phones	Z	225.9950
225.9950	DCB_se2_ag4_m_01 - phones	W	226.0450
225.9950	DCB_se2_ag4_m_01 - words	was	226.1950
226.0450	DCB_se2_ag4_m_01 - phones	AH0	226.1050
226.1050	DCB_se2_ag4_m_01 - phones	Z	226.1950
226.1950	DCB_se2_ag4_m_01 - phones	N	226.2550
226.1950	DCB_se2_ag4_m_01 - words	neighbors	226.7750
226.2550	DCB_se2_ag4_m_01 - phones	EY1	226.3850
226.3850	DCB_se2_ag4_m_01 - phones	B	226.4750
226.4750	DCB_se2_ag4_m_01 - phones	ER0	226.6150
226.6150	DCB_se2_ag4_m_01 - phones	Z	226.7750
226.7750	DCB_se2_ag4_m_01 - phones	sp	226.8050
226.8050	DCB_se2_ag4_m_01 - phones	Y	226.9150
226.8050	DCB_se2_ag4_m_01 - words	you	226.9750
226.9150	DCB_se2_ag4_m_01 - phones	UW1	226.9750
226.9750	DCB_se2_ag4_m_01 - phones	N	227.0250
226.9750	DCB_se2_ag4_m_01 - words	know	227.0550
227.0250	DCB_se2_ag4_m_01 - phones	OW1	227.0550
227.0550	DCB_se2_ag4_m_01 - phones	W	227.0850
227.0550	DCB_se2_ag4_m_01 - words	what	227.1550
227.0850	DCB_se2_ag4_m_01 - phones	AH1	227.1150
227.1150	DCB_se2_ag4_m_01 - phones	T	227.1550
227.1550	DCB_se2_ag4_m_01 - words	i	227.1950
227.1550	DCB_se2_ag4_m_01 - phones	AY1	227.1950
227.1950	DCB_se2_ag4_m_01 - phones	M	227.3150
227.1950	DCB_se2_ag4_m_01 - words	mean	227.4750
227.3150	DCB_se2_ag4_m_01 - phones	IY1	227.4450
227.4450	DCB_se2_ag4_m_01 - phones	N	227.4750
227.4750	DCB_se2_ag4_m_01 - phones	sp	227.5050
227.5050	DCB_se2_ag4_m_01 - phones	Y	227.8050
227.5050	DCB_se2_ag4_m_01 - words	y-	227.8050
227.8050	DCB_se2_ag4_m_01 - phones	Y	227.8650
227.8050	DCB_se2_ag4_m_01 - words	you	227.9150
227.8650	DCB_se2_ag4_m_01 - phones	UW1	227.9150
227.9150	DCB_se2_ag4_m_01 - phones	S	228.1050
227.9150	DCB_se2_ag4_m_01 - words	say	228.2050
228.1050	DCB_se2_ag4_m_01 - phones	EY1	228.2050
228.2050	DCB_se2_ag4_m_01 - phones	HH	228.3250
[truncated: 57,348 more rows]
