# Supplementary material for: Considering Performance in the Automated and Manual Coding of Sociolinguistic Variables: Lessons From Variable (ING)
Source: Front Artif Intell. 2021 Apr 29;4:648543. doi: 10.3389/frai.2021.648543 (PMC8117961; doi:10.3389/frai.2021.648543)
Supplement: Supplementary file 4 [file Data_Sheet_4.ZIP › CORAAL_Aligned_as_Tables/DCA_se2_ag1_m_03_1_txout.txt]

tmin	tier	text	tmax
0.4906	DCA_int_07 - phones	sil	0.5406
0.5406	DCA_int_07 - phones	W	0.5906
0.5406	DCA_int_07 - words	what	0.6706
0.5906	DCA_int_07 - phones	AH1	0.6206
0.6206	DCA_int_07 - phones	T	0.6706
0.6706	DCA_int_07 - phones	W	0.7006
0.6706	DCA_int_07 - words	was	0.7706
0.7006	DCA_int_07 - phones	AH0	0.7306
0.7306	DCA_int_07 - phones	Z	0.7706
0.7706	DCA_int_07 - phones	IH0	0.8006
0.7706	DCA_int_07 - words	it	0.8306
0.8006	DCA_int_07 - phones	T	0.8306
0.8306	DCA_int_07 - phones	AH0	0.8606
0.8306	DCA_int_07 - words	again	0.9506
0.8606	DCA_int_07 - phones	G	0.8906
0.8906	DCA_int_07 - phones	EH1	0.9206
0.9206	DCA_int_07 - phones	N	0.9506
0.9506	DCA_int_07 - phones	sp	1.0506
1.2927	DCA_se2_ag1_m_03 - phones	sil	1.3227
1.3227	DCA_se2_ag1_m_03 - phones	TN	2.3027
1.3227	DCA_se2_ag1_m_03 - words	rdx	2.3027
2.1273	DCA_int_07 - phones	TN	2.7973
2.1273	DCA_int_07 - words	rdx	2.7973
3.6055	DCA_int_07 - phones	Y	3.6855
3.6055	DCA_int_07 - words	you	3.7155
3.6855	DCA_int_07 - phones	UW1	3.7155
3.7155	DCA_int_07 - phones	L	3.8055
3.7155	DCA_int_07 - words	live	3.9155
3.8055	DCA_int_07 - phones	IH1	3.8455
3.8455	DCA_int_07 - phones	V	3.9155
3.9155	DCA_int_07 - phones	sp	3.9655
3.9655	DCA_int_07 - phones	IH0	3.9955
3.9655	DCA_int_07 - words	in	4.0255
3.9955	DCA_int_07 - phones	N	4.0255
4.0255	DCA_int_07 - phones	W	4.1055
4.0255	DCA_int_07 - words	washington	4.4155
4.1055	DCA_int_07 - phones	AA1	4.1555
4.1555	DCA_int_07 - phones	SH	4.2455
4.2455	DCA_int_07 - phones	IH0	4.2755
4.2755	DCA_int_07 - phones	NG	4.3155
4.3155	DCA_int_07 - phones	T	4.3555
4.3555	DCA_int_07 - phones	AH0	4.3855
4.3855	DCA_int_07 - phones	N	4.4155
4.4155	DCA_int_07 - words	rdx	4.6655
4.4155	DCA_int_07 - phones	TN	4.6655
4.6655	DCA_int_07 - phones	sp	5.5235
5.0918	DCA_se2_ag1_m_03 - phones	sil	5.1218
5.1218	DCA_se2_ag1_m_03 - phones	Y	5.1618
5.1218	DCA_se2_ag1_m_03 - words	yes	5.3118
5.1618	DCA_se2_ag1_m_03 - phones	EH1	5.2018
5.2018	DCA_se2_ag1_m_03 - phones	S	5.3118
5.3118	DCA_se2_ag1_m_03 - phones	AY1	5.3418
5.3118	DCA_se2_ag1_m_03 - words	i	5.3418
5.3418	DCA_se2_ag1_m_03 - phones	D	5.4118
5.3418	DCA_se2_ag1_m_03 - words	do	5.4918
5.4118	DCA_se2_ag1_m_03 - phones	UW1	5.4918
5.4918	DCA_se2_ag1_m_03 - phones	sp	7.2734
5.5235	DCA_int_07 - phones	L	5.5535
5.5235	DCA_int_07 - words	li-	5.6435
5.5535	DCA_int_07 - phones	IH1	5.6435
5.6435	DCA_int_07 - phones	sp	5.7135
5.7135	DCA_int_07 - phones	L	5.7935
5.7135	DCA_int_07 - words	lived	5.9535
5.7935	DCA_int_07 - phones	IH1	5.8435
5.8435	DCA_int_07 - phones	V	5.9135
5.9135	DCA_int_07 - phones	D	5.9535
5.9535	DCA_int_07 - phones	HH	5.9935
5.9535	DCA_int_07 - words	here	6.1035
5.9935	DCA_int_07 - phones	IY1	6.0635
6.0635	DCA_int_07 - phones	R	6.1035
6.1035	DCA_int_07 - phones	HH	6.1335
6.1035	DCA_int_07 - words	how	6.2435
6.1335	DCA_int_07 - phones	AW1	6.2435
6.2435	DCA_int_07 - phones	L	6.2735
6.2435	DCA_int_07 - words	long	6.4835
6.2735	DCA_int_07 - phones	AO1	6.4235
6.4235	DCA_int_07 - phones	NG	6.4835
6.4835	DCA_int_07 - phones	sp	8.7376
7.2734	DCA_se2_ag1_m_03 - phones	AY1	7.3034
7.2734	DCA_se2_ag1_m_03 - words	i	7.3034
7.3034	DCA_se2_ag1_m_03 - phones	L	7.3334
7.3034	DCA_se2_ag1_m_03 - words	lived	7.4634
7.3334	DCA_se2_ag1_m_03 - phones	IH1	7.3834
7.3834	DCA_se2_ag1_m_03 - phones	V	7.4334
7.4334	DCA_se2_ag1_m_03 - phones	D	7.4634
7.4634	DCA_se2_ag1_m_03 - phones	HH	7.4934
7.4634	DCA_se2_ag1_m_03 - words	here	7.5934
7.4934	DCA_se2_ag1_m_03 - phones	IY1	7.5234
7.5234	DCA_se2_ag1_m_03 - phones	R	7.5934
7.5934	DCA_se2_ag1_m_03 - phones	P	7.6634
7.5934	DCA_se2_ag1_m_03 - words	probably	7.8834
7.6634	DCA_se2_ag1_m_03 - phones	R	7.6934
7.6934	DCA_se2_ag1_m_03 - phones	AA1	7.7434
7.7434	DCA_se2_ag1_m_03 - phones	B	7.8134
7.8134	DCA_se2_ag1_m_03 - phones	L	7.8434
7.8434	DCA_se2_ag1_m_03 - phones	IY0	7.8834
7.8834	DCA_se2_ag1_m_03 - phones	AO1	7.9434
7.8834	DCA_se2_ag1_m_03 - words	all	7.9934
7.9434	DCA_se2_ag1_m_03 - phones	L	7.9934
7.9934	DCA_se2_ag1_m_03 - phones	M	8.0734
7.9934	DCA_se2_ag1_m_03 - words	my	8.1134
8.0734	DCA_se2_ag1_m_03 - phones	AY1	8.1134
8.1134	DCA_se2_ag1_m_03 - phones	L	8.2034
8.1134	DCA_se2_ag1_m_03 - words	life	8.4934
8.2034	DCA_se2_ag1_m_03 - phones	AY1	8.3034
8.3034	DCA_se2_ag1_m_03 - phones	F	8.4934
8.7376	DCA_int_07 - phones	AO1	8.7776
8.7376	DCA_int_07 - words	all	8.8276
8.7776	DCA_int_07 - phones	L	8.8276
8.8276	DCA_int_07 - phones	Y	8.8876
8.8276	DCA_int_07 - words	your	9.0176
8.8876	DCA_int_07 - phones	UH1	8.9176
8.9176	DCA_int_07 - phones	R	9.0176
9.0176	DCA_int_07 - phones	L	9.0476
9.0176	DCA_int_07 - words	life	9.1276
9.0476	DCA_int_07 - phones	AY1	9.0976
9.0976	DCA_int_07 - phones	F	9.1276
9.1276	DCA_int_07 - phones	sp	9.2476
9.2476	DCA_int_07 - phones	HH	9.2876
9.2476	DCA_int_07 - words	hm	9.3176
9.2876	DCA_int_07 - phones	M	9.3176
9.3176	DCA_int_07 - phones	sp	9.4876
9.7267	DCA_int_07 - phones	W	9.7967
9.7267	DCA_int_07 - words	were	9.8367
9.7967	DCA_int_07 - phones	ER0	9.8367
9.8367	DCA_int_07 - phones	Y	9.8667
9.8367	DCA_int_07 - words	you	9.9467
9.8667	DCA_int_07 - phones	UW1	9.9467
9.9467	DCA_int_07 - phones	B	9.9967
9.9467	DCA_int_07 - words	born	10.1867
9.9967	DCA_int_07 - phones	AO1	10.0867
10.0867	DCA_int_07 - phones	R	10.1567
10.1567	DCA_int_07 - phones	N	10.1867
10.1867	DCA_int_07 - phones	HH	10.2167
10.1867	DCA_int_07 - words	here	10.2767
10.2167	DCA_int_07 - phones	IY1	10.2467
10.2467	DCA_int_07 - phones	R	10.2767
10.2767	DCA_int_07 - phones	sp	12.8910
10.5789	DCA_se2_ag1_m_03 - phones	sil	10.6289
10.6289	DCA_se2_ag1_m_03 - phones	Y	10.6789
10.6289	DCA_se2_ag1_m_03 - words	yes	10.8789
10.6789	DCA_se2_ag1_m_03 - phones	EH1	10.7589
10.7589	DCA_se2_ag1_m_03 - phones	S	10.8789
10.8789	DCA_se2_ag1_m_03 - words	i	10.9389
10.8789	DCA_se2_ag1_m_03 - phones	AY1	10.9389
10.9389	DCA_se2_ag1_m_03 - phones	W	11.0289
10.9389	DCA_se2_ag1_m_03 - words	was	11.2589
11.0289	DCA_se2_ag1_m_03 - phones	AO1	11.1389
11.1389	DCA_se2_ag1_m_03 - phones	Z	11.2589
11.2589	DCA_se2_ag1_m_03 - phones	sp	11.4389
11.4389	DCA_se2_ag1_m_03 - phones	spn	11.6889
11.4389	DCA_se2_ag1_m_03 - words	<unk>	11.6889
11.6889	DCA_se2_ag1_m_03 - words	s	11.7289
11.6889	DCA_se2_ag1_m_03 - phones	Z	11.7289
11.7289	DCA_se2_ag1_m_03 - phones	HH	11.7689
11.7289	DCA_se2_ag1_m_03 - words	hospital	12.1589
11.7689	DCA_se2_ag1_m_03 - phones	AA1	11.8889
11.8889	DCA_se2_ag1_m_03 - phones	S	11.9589
11.9589	DCA_se2_ag1_m_03 - phones	P	12.0289
12.0289	DCA_se2_ag1_m_03 - phones	IH2	12.0689
12.0689	DCA_se2_ag1_m_03 - phones	T	12.0989
12.0989	DCA_se2_ag1_m_03 - phones	AH0	12.1289
12.1289	DCA_se2_ag1_m_03 - phones	L	12.1589
12.1589	DCA_se2_ag1_m_03 - phones	sp	15.3831
12.8910	DCA_int_07 - words	oh	13.0210
12.8910	DCA_int_07 - phones	OW1	13.0210
13.0210	DCA_int_07 - phones	sp	13.1410
14.4211	DCA_int_07 - phones	DH	14.5711
14.4211	DCA_int_07 - words	that	14.6411
14.5711	DCA_int_07 - phones	AH0	14.6011
14.6011	DCA_int_07 - phones	T	14.6411
14.6411	DCA_int_07 - phones	Y	14.7811
14.6411	DCA_int_07 - words	you	14.8211
14.7811	DCA_int_07 - phones	UW1	14.8211
14.8211	DCA_int_07 - phones	ER0	14.9911
14.8211	DCA_int_07 - words	are	14.9911
14.9911	DCA_int_07 - phones	sp	15.0511
15.3831	DCA_se2_ag1_m_03 - phones	HH	15.4131
15.3831	DCA_se2_ag1_m_03 - words	huh	15.4631
15.4131	DCA_se2_ag1_m_03 - phones	AH1	15.4631
15.4631	DCA_se2_ag1_m_03 - phones	sp	24.1390
16.7887	DCA_int_07 - phones	AH1	16.8787
16.7887	DCA_int_07 - words	uh	16.8787
16.8787	DCA_int_07 - words	i	16.9687
16.8787	DCA_int_07 - phones	AY1	16.9687
16.9687	DCA_int_07 - phones	W	17.1087
16.9687	DCA_int_07 - words	wanna	17.2787
17.1087	DCA_int_07 - phones	AA1	17.2187
17.2187	DCA_int_07 - phones	N	17.2487
17.2487	DCA_int_07 - phones	AH0	17.2787
17.2787	DCA_int_07 - phones	T	17.3487
17.2787	DCA_int_07 - words	talk	17.5187
17.3487	DCA_int_07 - phones	AO1	17.4687
17.4687	DCA_int_07 - phones	K	17.5187
17.5187	DCA_int_07 - phones	AH0	17.5987
17.5187	DCA_int_07 - words	about	17.8287
17.5987	DCA_int_07 - phones	B	17.6487
17.6487	DCA_int_07 - phones	AW1	17.7687
17.7687	DCA_int_07 - phones	T	17.8287
17.8287	DCA_int_07 - phones	S	17.9087
17.8287	DCA_int_07 - words	some	18.0287
17.9087	DCA_int_07 - phones	AH1	17.9387
17.9387	DCA_int_07 - phones	M	18.0287
18.0287	DCA_int_07 - phones	sp	18.2687
18.2687	DCA_int_07 - phones	IY1	18.3687
18.2687	DCA_int_07 - words	easy	18.4787
18.3687	DCA_int_07 - phones	Z	18.4387
18.4387	DCA_int_07 - phones	IY0	18.4787
18.4787	DCA_int_07 - phones	TH	18.5287
18.4787	DCA_int_07 - words	things	18.7387
18.5287	DCA_int_07 - phones	IH1	18.6087
18.6087	DCA_int_07 - phones	NG	18.6687
18.6687	DCA_int_07 - phones	Z	18.7387
18.7387	DCA_int_07 - phones	T	18.7687
18.7387	DCA_int_07 - words	to	18.8387
18.7687	DCA_int_07 - phones	IH0	18.8387
18.8387	DCA_int_07 - phones	T	18.8787
18.8387	DCA_int_07 - words	talk	19.0787
18.8787	DCA_int_07 - phones	AO1	19.0187
19.0187	DCA_int_07 - phones	K	19.0787
19.0787	DCA_int_07 - phones	AH0	19.1487
19.0787	DCA_int_07 - words	about	19.3387
19.1487	DCA_int_07 - phones	B	19.1887
19.1887	DCA_int_07 - phones	AW1	19.3087
19.3087	DCA_int_07 - phones	T	19.3387
19.3387	DCA_int_07 - phones	AH0	19.3687
19.3387	DCA_int_07 - words	and	19.4387
19.3687	DCA_int_07 - phones	N	19.4387
19.4387	DCA_int_07 - phones	sp	20.5024
20.5024	DCA_int_07 - phones	L	20.5424
20.5024	DCA_int_07 - words	like	20.6324
20.5424	DCA_int_07 - phones	AY1	20.5924
20.5924	DCA_int_07 - phones	K	20.6324
20.6324	DCA_int_07 - phones	sp	20.6624
20.9340	DCA_int_07 - phones	HH	20.9740
20.9340	DCA_int_07 - words	what	21.0740
20.9740	DCA_int_07 - phones	W	21.0040
21.0040	DCA_int_07 - phones	AH1	21.0340
21.0340	DCA_int_07 - phones	T	21.0740
21.0740	DCA_int_07 - phones	K	21.1440
21.0740	DCA_int_07 - words	kind	21.2340
21.1440	DCA_int_07 - phones	AY1	21.1840
21.1840	DCA_int_07 - phones	N	21.2340
21.2340	DCA_int_07 - phones	AH0	21.2640
21.2340	DCA_int_07 - words	of	21.2940
21.2640	DCA_int_07 - phones	V	21.2940
21.2940	DCA_int_07 - phones	G	21.3840
21.2940	DCA_int_07 - words	games	21.6740
21.3840	DCA_int_07 - phones	EY1	21.5440
21.5440	DCA_int_07 - phones	M	21.6240
21.6240	DCA_int_07 - phones	Z	21.6740
21.6740	DCA_int_07 - phones	D	21.7040
21.6740	DCA_int_07 - words	do	21.7340
21.7040	DCA_int_07 - phones	UW1	21.7340
21.7340	DCA_int_07 - phones	Y	21.7640
21.7340	DCA_int_07 - words	you	21.7940
21.7640	DCA_int_07 - phones	UW1	21.7940
21.7940	DCA_int_07 - phones	sp	21.8540
21.8540	DCA_int_07 - phones	P	21.8940
21.8540	DCA_int_07 - words	play	22.0540
21.8940	DCA_int_07 - phones	L	22.0040
22.0040	DCA_int_07 - phones	EY1	22.0540
22.0540	DCA_int_07 - phones	ER0	22.1540
22.0540	DCA_int_07 - words	around	22.3240
22.1540	DCA_int_07 - phones	AW1	22.2540
22.2540	DCA_int_07 - phones	N	22.2940
22.2940	DCA_int_07 - phones	D	22.3240
22.3240	DCA_int_07 - phones	sp	22.3540
22.3540	DCA_int_07 - phones	HH	22.3940
22.3540	DCA_int_07 - words	here	22.5440
22.3940	DCA_int_07 - phones	IY1	22.4440
22.4440	DCA_int_07 - phones	R	22.5440
22.5440	DCA_int_07 - phones	sp	22.6140
22.6140	DCA_int_07 - phones	F	22.6440
22.6140	DCA_int_07 - words	for	22.6840
22.6440	DCA_int_07 - phones	ER0	22.6840
22.6840	DCA_int_07 - phones	IH0	22.7240
22.6840	DCA_int_07 - words	example	23.2140
22.7240	DCA_int_07 - phones	G	22.7540
22.7540	DCA_int_07 - phones	Z	22.8440
22.8440	DCA_int_07 - phones	AE1	22.9140
22.9140	DCA_int_07 - phones	M	23.0140
23.0140	DCA_int_07 - phones	P	23.0840
23.0840	DCA_int_07 - phones	AH0	23.1140
23.1140	DCA_int_07 - phones	L	23.2140
23.2140	DCA_int_07 - phones	sp	24.8797
24.1390	DCA_se2_ag1_m_03 - phones	Y	24.1690
24.1390	DCA_se2_ag1_m_03 - words	you	24.1990
24.1690	DCA_se2_ag1_m_03 - phones	UW1	24.1990
24.1990	DCA_se2_ag1_m_03 - phones	M	24.2690
24.1990	DCA_se2_ag1_m_03 - words	mean	24.4090
24.2690	DCA_se2_ag1_m_03 - phones	IY1	24.3790
24.3790	DCA_se2_ag1_m_03 - phones	N	24.4090
24.4090	DCA_se2_ag1_m_03 - phones	sp	24.4390
24.4390	DCA_se2_ag1_m_03 - phones	N	24.5790
24.4390	DCA_se2_ag1_m_03 - words	now	24.8390
24.5790	DCA_se2_ag1_m_03 - phones	AW1	24.8390
24.8390	DCA_se2_ag1_m_03 - phones	sp	26.1214
24.8797	DCA_int_07 - phones	HH	24.9097
24.8797	DCA_int_07 - words	how	24.9497
24.9097	DCA_int_07 - phones	AW1	24.9497
24.9497	DCA_int_07 - phones	OW1	25.0797
24.9497	DCA_int_07 - words	old	25.1497
25.0797	DCA_int_07 - phones	L	25.1097
25.1097	DCA_int_07 - phones	D	25.1497
25.1497	DCA_int_07 - phones	AA1	25.2097
25.1497	DCA_int_07 - words	are	25.2797
25.2097	DCA_int_07 - phones	R	25.2797
25.2797	DCA_int_07 - phones	Y	25.3297
25.2797	DCA_int_07 - words	you	25.3697
25.3297	DCA_int_07 - phones	UW1	25.3697
25.3697	DCA_int_07 - phones	sp	25.3997
25.3997	DCA_int_07 - phones	TN	25.6997
25.3997	DCA_int_07 - words	rdx	25.6997
25.6997	DCA_int_07 - words	i	25.7297
25.6997	DCA_int_07 - phones	AY1	25.7297
25.7297	DCA_int_07 - words	<unk>	25.9197
25.7297	DCA_int_07 - phones	spn	25.9197
25.9197	DCA_int_07 - phones	sp	27.5096
26.1214	DCA_se2_ag1_m_03 - words	<unk>	26.3614
26.1214	DCA_se2_ag1_m_03 - phones	spn	26.3614
26.3614	DCA_se2_ag1_m_03 - phones	sp	26.9034
26.9034	DCA_se2_ag1_m_03 - phones	AH0	26.9834
26.9034	DCA_se2_ag1_m_03 - words	i'm	27.0734
26.9834	DCA_se2_ag1_m_03 - phones	M	27.0734
27.0734	DCA_se2_ag1_m_03 - phones	S	27.1434
27.0734	DCA_se2_ag1_m_03 - words	seventeen	27.5934
27.1434	DCA_se2_ag1_m_03 - phones	EH1	27.2034
27.2034	DCA_se2_ag1_m_03 - phones	V	27.2534
27.2534	DCA_se2_ag1_m_03 - phones	AH0	27.2834
27.2834	DCA_se2_ag1_m_03 - phones	N	27.3534
27.3534	DCA_se2_ag1_m_03 - phones	T	27.3934
27.3934	DCA_se2_ag1_m_03 - phones	IY1	27.5034
27.5034	DCA_se2_ag1_m_03 - phones	N	27.5934
27.5096	DCA_int_07 - phones	S	27.5796
27.5096	DCA_int_07 - words	seventeen	27.9996
27.5796	DCA_int_07 - phones	EH1	27.6296
27.5934	DCA_se2_ag1_m_03 - phones	sp	30.6406
27.6296	DCA_int_07 - phones	V	27.6796
27.6796	DCA_int_07 - phones	AH0	27.7096
27.7096	DCA_int_07 - phones	N	27.7696
27.7696	DCA_int_07 - phones	T	27.8396
27.8396	DCA_int_07 - phones	IY1	27.9696
27.9696	DCA_int_07 - phones	N	27.9996
27.9996	DCA_int_07 - phones	W	28.0596
27.9996	DCA_int_07 - words	well	28.1196
28.0596	DCA_int_07 - phones	EH1	28.0896
28.0896	DCA_int_07 - phones	L	28.1196
28.1196	DCA_int_07 - phones	DH	28.2096
28.1196	DCA_int_07 - words	then	28.3196
28.2096	DCA_int_07 - phones	EH1	28.2396
28.2396	DCA_int_07 - phones	N	28.3196
28.3196	DCA_int_07 - phones	B	28.3896
28.3196	DCA_int_07 - words	better	28.5596
28.3896	DCA_int_07 - phones	EH1	28.4196
28.4196	DCA_int_07 - phones	T	28.4596
28.4596	DCA_int_07 - phones	ER0	28.5596
28.5596	DCA_int_07 - phones	T	28.5996
28.5596	DCA_int_07 - words	talk	28.7396
28.5996	DCA_int_07 - phones	AO1	28.6996
28.6996	DCA_int_07 - phones	K	28.7396
28.7396	DCA_int_07 - phones	AH0	28.7896
28.7396	DCA_int_07 - words	about	29.0196
28.7896	DCA_int_07 - phones	B	28.8396
28.8396	DCA_int_07 - phones	AW1	28.9896
28.9896	DCA_int_07 - phones	T	29.0196
29.0196	DCA_int_07 - phones	W	29.0496
29.0196	DCA_int_07 - words	what	29.1096
29.0496	DCA_int_07 - phones	AH1	29.0796
29.0796	DCA_int_07 - phones	T	29.1096
29.1096	DCA_int_07 - phones	sp	29.1396
29.1396	DCA_int_07 - phones	K	29.2196
29.1396	DCA_int_07 - words	kind	29.2996
29.2196	DCA_int_07 - phones	AY1	29.2596
29.2596	DCA_int_07 - phones	N	29.2996
29.2996	DCA_int_07 - phones	AH0	29.3296
29.2996	DCA_int_07 - words	of	29.3596
29.3296	DCA_int_07 - phones	V	29.3596
29.3596	DCA_int_07 - phones	G	29.4296
29.3596	DCA_int_07 - words	games	29.6696
29.4296	DCA_int_07 - phones	EY1	29.5596
29.5596	DCA_int_07 - phones	M	29.6096
29.6096	DCA_int_07 - phones	Z	29.6696
29.6696	DCA_int_07 - phones	Y	29.7196
29.6696	DCA_int_07 - words	you	29.7496
29.7196	DCA_int_07 - phones	UW1	29.7496
29.7496	DCA_int_07 - phones	Y	29.8296
29.7496	DCA_int_07 - words	used	30.0096
29.8296	DCA_int_07 - phones	UW1	29.9196
29.9196	DCA_int_07 - phones	Z	29.9696
29.9696	DCA_int_07 - phones	D	30.0096
30.0096	DCA_int_07 - phones	T	30.0396
30.0096	DCA_int_07 - words	to	30.0796
30.0396	DCA_int_07 - phones	IH0	30.0796
30.0796	DCA_int_07 - phones	sp	30.1296
30.1296	DCA_int_07 - phones	P	30.1696
30.1296	DCA_int_07 - words	play	30.2396
30.1696	DCA_int_07 - phones	L	30.2096
30.2096	DCA_int_07 - phones	EY1	30.2396
30.2396	DCA_int_07 - phones	spn	31.1396
30.2396	DCA_int_07 - words	<unk>	31.1396
30.6406	DCA_se2_ag1_m_03 - phones	Y	30.8106
30.6406	DCA_se2_ag1_m_03 - words	yeah	30.9706
30.8106	DCA_se2_ag1_m_03 - phones	AE1	30.9706
30.9706	DCA_se2_ag1_m_03 - phones	sp	31.0306
31.1396	DCA_int_07 - phones	sp	31.3996
31.6191	DCA_int_07 - phones	K	31.6891
31.6191	DCA_int_07 - words	kay	31.7591
31.6891	DCA_int_07 - phones	EY1	31.7591
31.7591	DCA_int_07 - phones	sp	31.8291
32.7242	DCA_se2_ag1_m_03 - phones	W	32.7942
32.7242	DCA_se2_ag1_m_03 - words	well	33.0742
32.7942	DCA_se2_ag1_m_03 - phones	EH1	32.9042
32.9042	DCA_se2_ag1_m_03 - phones	L	33.0742
33.0742	DCA_se2_ag1_m_03 - phones	sp	33.1142
33.6707	DCA_se2_ag1_m_03 - phones	HH	33.7507
33.6707	DCA_se2_ag1_m_03 - words	when	33.9907
33.7507	DCA_se2_ag1_m_03 - phones	W	33.8007
33.8007	DCA_se2_ag1_m_03 - phones	EH1	33.8607
33.8607	DCA_se2_ag1_m_03 - phones	N	33.9907
33.9907	DCA_se2_ag1_m_03 - phones	sp	34.0807
34.5182	DCA_se2_ag1_m_03 - phones	W	34.6582
34.5182	DCA_se2_ag1_m_03 - words	when	34.7682
34.6582	DCA_se2_ag1_m_03 - phones	EH1	34.6982
34.6982	DCA_se2_ag1_m_03 - phones	N	34.7682
34.7682	DCA_se2_ag1_m_03 - phones	D	34.7982
34.7682	DCA_se2_ag1_m_03 - words	do	34.8282
34.7982	DCA_se2_ag1_m_03 - phones	UW1	34.8282
34.8282	DCA_se2_ag1_m_03 - phones	Y	34.9082
34.8282	DCA_se2_ag1_m_03 - words	you	34.9382
34.9082	DCA_se2_ag1_m_03 - phones	UW1	34.9382
34.9382	DCA_se2_ag1_m_03 - phones	M	34.9982
34.9382	DCA_se2_ag1_m_03 - words	mean	35.2082
34.9982	DCA_se2_ag1_m_03 - phones	IY1	35.0582
35.0582	DCA_se2_ag1_m_03 - phones	N	35.2082
35.2736	DCA_int_07 - phones	OW1	35.6436
35.2736	DCA_int_07 - words	oh	35.6436
35.2756	DCA_se2_ag1_m_03 - phones	HH	35.3156
35.2756	DCA_se2_ag1_m_03 - words	how	35.3456
35.3156	DCA_se2_ag1_m_03 - phones	AW1	35.3456
35.3456	DCA_se2_ag1_m_03 - phones	OW1	35.5856
35.3456	DCA_se2_ag1_m_03 - words	old	35.8356
35.5856	DCA_se2_ag1_m_03 - phones	L	35.7556
35.6436	DCA_int_07 - phones	L	35.7136
35.6436	DCA_int_07 - words	let	35.8036
35.7136	DCA_int_07 - phones	EH1	35.7536
35.7536	DCA_int_07 - phones	T	35.8036
35.7556	DCA_se2_ag1_m_03 - phones	D	35.8356
35.8036	DCA_int_07 - words	s	35.8336
35.8036	DCA_int_07 - phones	S	35.8336
35.8336	DCA_int_07 - phones	S	35.9836
35.8336	DCA_int_07 - words	say	36.1836
35.8356	DCA_se2_ag1_m_03 - phones	sp	38.1633
35.9836	DCA_int_07 - phones	EY1	36.1836
36.1836	DCA_int_07 - phones	W	36.2336
36.1836	DCA_int_07 - words	when	36.3836
36.2336	DCA_int_07 - phones	IH1	36.3036
36.3036	DCA_int_07 - phones	N	36.3836
36.3836	DCA_int_07 - phones	Y	36.4336
36.3836	DCA_int_07 - words	you	36.4736
36.4336	DCA_int_07 - phones	UW1	36.4736
36.4736	DCA_int_07 - phones	W	36.5036
36.4736	DCA_int_07 - words	were	36.8636
36.5036	DCA_int_07 - phones	ER0	36.8636
36.8636	DCA_int_07 - phones	sp	37.0536
37.0536	DCA_int_07 - phones	T	37.1136
37.0536	DCA_int_07 - words	twelve	37.4436
37.1136	DCA_int_07 - phones	W	37.1636
37.1636	DCA_int_07 - phones	EH1	37.2936
37.2936	DCA_int_07 - phones	L	37.4136
37.4136	DCA_int_07 - phones	V	37.4436
37.4436	DCA_int_07 - phones	sp	37.6136
38.1633	DCA_se2_ag1_m_03 - phones	spn	38.3133
38.1633	DCA_se2_ag1_m_03 - words	<unk>	38.3133
38.4444	DCA_se2_ag1_m_03 - phones	W	38.5744
38.4444	DCA_se2_ag1_m_03 - words	well	38.8644
38.5744	DCA_se2_ag1_m_03 - phones	EH1	38.8044
38.8044	DCA_se2_ag1_m_03 - phones	L	38.8644
38.8644	DCA_se2_ag1_m_03 - phones	sp	38.9244
39.6474	DCA_int_07 - phones	W	39.7174
39.6474	DCA_int_07 - words	what	39.7774
39.7174	DCA_int_07 - phones	AH1	39.7474
39.7474	DCA_int_07 - phones	T	39.7774
39.7774	DCA_int_07 - phones	sp	39.8174
39.8174	DCA_int_07 - phones	K	39.8674
39.8174	DCA_int_07 - words	kind	39.9674
39.8674	DCA_int_07 - phones	AY1	39.9074
39.9074	DCA_int_07 - phones	N	39.9374
39.9374	DCA_int_07 - phones	D	39.9674
39.9674	DCA_int_07 - phones	AH0	39.9974
39.9674	DCA_int_07 - words	of	40.0274
39.9974	DCA_int_07 - phones	V	40.0274
40.0274	DCA_int_07 - phones	G	40.0774
40.0274	DCA_int_07 - words	games	40.2574
40.0774	DCA_int_07 - phones	EY1	40.1574
40.1574	DCA_int_07 - phones	M	40.1974
40.1974	DCA_int_07 - phones	Z	40.2574
40.2574	DCA_int_07 - phones	D	40.2974
40.2574	DCA_int_07 - words	do	40.3274
40.2974	DCA_int_07 - phones	UW1	40.3274
40.3274	DCA_int_07 - phones	K	40.4274
40.3274	DCA_int_07 - words	kids	40.5974
40.4274	DCA_int_07 - phones	IH1	40.4674
40.4674	DCA_int_07 - phones	D	40.5374
40.5374	DCA_int_07 - phones	Z	40.5974
40.5974	DCA_int_07 - phones	P	40.6674
40.5974	DCA_int_07 - words	play	40.8074
40.6674	DCA_int_07 - phones	L	40.7474
40.7474	DCA_int_07 - phones	EY1	40.8074
40.8074	DCA_int_07 - phones	ER0	40.8574
40.8074	DCA_int_07 - words	around	41.0374
40.8574	DCA_int_07 - phones	AW1	40.9574
40.9574	DCA_int_07 - phones	N	41.0074
41.0074	DCA_int_07 - phones	D	41.0374
41.0374	DCA_int_07 - phones	sp	41.0674
41.0674	DCA_int_07 - phones	Y	41.0974
41.0674	DCA_int_07 - words	your	41.1574
41.0974	DCA_int_07 - phones	UH1	41.1274
41.1274	DCA_int_07 - phones	R	41.1574
41.1574	DCA_int_07 - phones	sp	41.2074
41.2074	DCA_int_07 - phones	B	41.2974
41.2074	DCA_int_07 - words	block	41.4874
41.2974	DCA_int_07 - phones	L	41.3274
41.3274	DCA_int_07 - phones	AA1	41.4574
41.4574	DCA_int_07 - phones	K	41.4874
41.4874	DCA_int_07 - phones	sp	41.5574
41.5574	DCA_int_07 - phones	HH	41.5874
41.5574	DCA_int_07 - words	who	41.6174
41.5874	DCA_int_07 - phones	UW1	41.6174
41.6174	DCA_int_07 - words	are	41.6974
41.6174	DCA_int_07 - phones	ER0	41.6974
41.6974	DCA_int_07 - phones	sp	41.7274
41.7274	DCA_int_07 - phones	AH0	41.7574
41.7274	DCA_int_07 - words	about	41.9074
41.7574	DCA_int_07 - phones	B	41.8074
41.8074	DCA_int_07 - phones	AW1	41.8574
41.8574	DCA_int_07 - phones	T	41.9074
41.9074	DCA_int_07 - phones	sp	41.9374
41.9374	DCA_int_07 - phones	DH	41.9774
41.9374	DCA_int_07 - words	that	42.1074
41.9774	DCA_int_07 - phones	AH0	42.0474
42.0474	DCA_int_07 - phones	T	42.1074
42.1074	DCA_int_07 - phones	EY1	42.1474
42.1074	DCA_int_07 - words	age	42.2074
42.1474	DCA_int_07 - phones	JH	42.2074
42.2074	DCA_int_07 - phones	sp	42.4474
42.4474	DCA_int_07 - phones	N	42.4774
42.4474	DCA_int_07 - words	now	42.5074
42.4774	DCA_int_07 - phones	AW1	42.5074
42.5074	DCA_int_07 - phones	sp	65.6408
42.6865	DCA_se2_ag1_m_03 - phones	W	42.8865
42.6865	DCA_se2_ag1_m_03 - words	when	42.9465
42.8865	DCA_se2_ag1_m_03 - phones	EH1	42.9165
42.9165	DCA_se2_ag1_m_03 - phones	N	42.9465
42.9465	DCA_se2_ag1_m_03 - phones	W	42.9765
42.9465	DCA_se2_ag1_m_03 - words	we	43.0665
42.9765	DCA_se2_ag1_m_03 - phones	IY1	43.0665
43.0665	DCA_se2_ag1_m_03 - words	s	43.0965
43.0665	DCA_se2_ag1_m_03 - phones	Z	43.0965
43.0965	DCA_se2_ag1_m_03 - phones	AH0	43.1365
43.0965	DCA_se2_ag1_m_03 - words	about	43.3465
43.1365	DCA_se2_ag1_m_03 - phones	B	43.1865
43.1865	DCA_se2_ag1_m_03 - phones	AW1	43.2865
43.2865	DCA_se2_ag1_m_03 - phones	T	43.3465
43.3465	DCA_se2_ag1_m_03 - phones	T	43.4865
43.3465	DCA_se2_ag1_m_03 - words	twelve	43.6965
43.4865	DCA_se2_ag1_m_03 - phones	W	43.5165
43.5165	DCA_se2_ag1_m_03 - phones	EH1	43.6165
43.6165	DCA_se2_ag1_m_03 - phones	L	43.6565
43.6565	DCA_se2_ag1_m_03 - phones	V	43.6965
43.6965	DCA_se2_ag1_m_03 - phones	Y	43.7465
43.6965	DCA_se2_ag1_m_03 - words	years	43.9265
43.7465	DCA_se2_ag1_m_03 - phones	ER0	43.8565
43.8565	DCA_se2_ag1_m_03 - phones	Z	43.9265
43.9265	DCA_se2_ag1_m_03 - phones	OW1	44.0565
43.9265	DCA_se2_ag1_m_03 - words	old	44.1165
44.0565	DCA_se2_ag1_m_03 - phones	L	44.0865
44.0865	DCA_se2_ag1_m_03 - phones	D	44.1165
44.1165	DCA_se2_ag1_m_03 - phones	W	44.1465
44.1165	DCA_se2_ag1_m_03 - words	we	44.1765
44.1465	DCA_se2_ag1_m_03 - phones	IY1	44.1765
44.1765	DCA_se2_ag1_m_03 - phones	sp	44.2465
44.2465	DCA_se2_ag1_m_03 - phones	P	44.3065
44.2465	DCA_se2_ag1_m_03 - words	played	44.4465
44.3065	DCA_se2_ag1_m_03 - phones	L	44.3565
44.3565	DCA_se2_ag1_m_03 - phones	EY1	44.4165
44.4165	DCA_se2_ag1_m_03 - phones	D	44.4465
44.4465	DCA_se2_ag1_m_03 - phones	sp	44.5065
44.5065	DCA_se2_ag1_m_03 - phones	K	44.6065
44.5065	DCA_se2_ag1_m_03 - words	kickball	45.1065
44.6065	DCA_se2_ag1_m_03 - phones	IH1	44.6865
44.6865	DCA_se2_ag1_m_03 - phones	K	44.7465
44.7465	DCA_se2_ag1_m_03 - phones	B	44.8265
44.8265	DCA_se2_ag1_m_03 - phones	AH0	44.8565
44.8565	DCA_se2_ag1_m_03 - phones	L	45.1065
45.1065	DCA_se2_ag1_m_03 - phones	IH0	45.1465
45.1065	DCA_se2_ag1_m_03 - words	in	45.1865
45.1465	DCA_se2_ag1_m_03 - phones	N	45.1865
45.1865	DCA_se2_ag1_m_03 - phones	DH	45.2165
45.1865	DCA_se2_ag1_m_03 - words	the	45.2465
45.2165	DCA_se2_ag1_m_03 - phones	AH1	45.2465
45.2465	DCA_se2_ag1_m_03 - phones	AE1	45.5465
45.2465	DCA_se2_ag1_m_03 - words	alley	45.7265
45.5465	DCA_se2_ag1_m_03 - phones	L	45.6265
45.6265	DCA_se2_ag1_m_03 - phones	IY0	45.7265
45.7265	DCA_se2_ag1_m_03 - phones	sp	45.8065
47.3630	DCA_se2_ag1_m_03 - phones	W	47.4630
47.3630	DCA_se2_ag1_m_03 - words	was	47.5430
47.4630	DCA_se2_ag1_m_03 - phones	AH0	47.4930
47.4930	DCA_se2_ag1_m_03 - phones	Z	47.5430
47.5430	DCA_se2_ag1_m_03 - words	a	47.5830
47.5430	DCA_se2_ag1_m_03 - phones	AH0	47.5830
47.5830	DCA_se2_ag1_m_03 - phones	HH	47.6630
47.5830	DCA_se2_ag1_m_03 - words	whole	47.8430
47.6630	DCA_se2_ag1_m_03 - phones	OW1	47.7330
47.7330	DCA_se2_ag1_m_03 - phones	L	47.8430
47.8430	DCA_se2_ag1_m_03 - phones	B	47.8930
47.8430	DCA_se2_ag1_m_03 - words	bunch	48.0830
47.8930	DCA_se2_ag1_m_03 - phones	AH1	47.9630
47.9630	DCA_se2_ag1_m_03 - phones	N	48.0130
48.0130	DCA_se2_ag1_m_03 - phones	CH	48.0830
48.0830	DCA_se2_ag1_m_03 - phones	AH0	48.1130
48.0830	DCA_se2_ag1_m_03 - words	of	48.1430
48.1130	DCA_se2_ag1_m_03 - phones	V	48.1430
48.1430	DCA_se2_ag1_m_03 - phones	K	48.2630
48.1430	DCA_se2_ag1_m_03 - words	kids	48.5630
48.2630	DCA_se2_ag1_m_03 - phones	IH1	48.4430
48.4430	DCA_se2_ag1_m_03 - phones	D	48.4930
48.4930	DCA_se2_ag1_m_03 - phones	Z	48.5630
48.5630	DCA_se2_ag1_m_03 - phones	AO1	48.7230
48.5630	DCA_se2_ag1_m_03 - words	all	48.7630
48.7230	DCA_se2_ag1_m_03 - phones	L	48.7630
48.7630	DCA_se2_ag1_m_03 - phones	DH	48.7930
48.7630	DCA_se2_ag1_m_03 - words	the	48.8230
48.7930	DCA_se2_ag1_m_03 - phones	AH0	48.8230
48.8230	DCA_se2_ag1_m_03 - phones	T	49.0130
48.8230	DCA_se2_ag1_m_03 - words	time	49.2630
49.0130	DCA_se2_ag1_m_03 - phones	AY1	49.2130
49.2130	DCA_se2_ag1_m_03 - phones	M	49.2630
49.2630	DCA_se2_ag1_m_03 - phones	sp	49.3030
49.4006	DCA_se2_ag1_m_03 - phones	B	49.4706
49.4006	DCA_se2_ag1_m_03 - words	be	49.6006
49.4706	DCA_se2_ag1_m_03 - phones	IY1	49.6006
49.6006	DCA_se2_ag1_m_03 - phones	AE1	49.6806
49.6006	DCA_se2_ag1_m_03 - words	after	49.8306
49.6806	DCA_se2_ag1_m_03 - phones	F	49.7306
49.7306	DCA_se2_ag1_m_03 - phones	T	49.7806
49.7806	DCA_se2_ag1_m_03 - phones	ER0	49.8306
49.8306	DCA_se2_ag1_m_03 - phones	S	49.9306
49.8306	DCA_se2_ag1_m_03 - words	school	50.3106
49.9306	DCA_se2_ag1_m_03 - phones	K	50.0106
50.0106	DCA_se2_ag1_m_03 - phones	UW1	50.2506
50.2506	DCA_se2_ag1_m_03 - phones	L	50.3106
50.3106	DCA_se2_ag1_m_03 - phones	sp	50.3406
50.3406	DCA_se2_ag1_m_03 - phones	Y	50.3806
50.3406	DCA_se2_ag1_m_03 - words	you	50.4506
50.3806	DCA_se2_ag1_m_03 - phones	UW1	50.4506
50.4506	DCA_se2_ag1_m_03 - phones	N	50.5006
50.4506	DCA_se2_ag1_m_03 - words	know	50.6306
50.5006	DCA_se2_ag1_m_03 - phones	OW1	50.6306
50.6306	DCA_se2_ag1_m_03 - phones	sp	51.4643
51.4643	DCA_se2_ag1_m_03 - phones	W	51.5143
51.4643	DCA_se2_ag1_m_03 - words	we	51.6143
51.5143	DCA_se2_ag1_m_03 - phones	IY1	51.6143
51.6143	DCA_se2_ag1_m_03 - phones	P	51.7343
51.6143	DCA_se2_ag1_m_03 - words	play	52.0343
51.7343	DCA_se2_ag1_m_03 - phones	L	51.8443
51.8443	DCA_se2_ag1_m_03 - phones	EY1	52.0343
53.5075	DCA_se2_ag1_m_03 - phones	AH0	53.7275
53.5075	DCA_se2_ag1_m_03 - words	and	53.9675
53.7275	DCA_se2_ag1_m_03 - phones	N	53.9675
55.0090	DCA_se2_ag1_m_03 - phones	sil	55.0490
55.0490	DCA_se2_ag1_m_03 - phones	M	55.0990
55.0490	DCA_se2_ag1_m_03 - words	most	55.3490
55.0990	DCA_se2_ag1_m_03 - phones	OW1	55.2090
55.2090	DCA_se2_ag1_m_03 - phones	S	55.3190
55.3190	DCA_se2_ag1_m_03 - phones	T	55.3490
55.3490	DCA_se2_ag1_m_03 - phones	T	55.4790
55.3490	DCA_se2_ag1_m_03 - words	time	55.8590
55.4790	DCA_se2_ag1_m_03 - phones	AY1	55.7390
55.7390	DCA_se2_ag1_m_03 - phones	M	55.8590
55.8590	DCA_se2_ag1_m_03 - phones	sp	55.9390
56.3612	DCA_se2_ag1_m_03 - phones	W	56.4612
56.3612	DCA_se2_ag1_m_03 - words	we	56.5112
56.4612	DCA_se2_ag1_m_03 - phones	IY1	56.5112
56.5112	DCA_se2_ag1_m_03 - phones	sp	56.5912
56.5912	DCA_se2_ag1_m_03 - phones	G	56.6512
56.5912	DCA_se2_ag1_m_03 - words	get	56.7412
56.6512	DCA_se2_ag1_m_03 - phones	IH1	56.7012
56.7012	DCA_se2_ag1_m_03 - phones	T	56.7412
56.7412	DCA_se2_ag1_m_03 - phones	T	56.7912
56.7412	DCA_se2_ag1_m_03 - words	to	56.8612
56.7912	DCA_se2_ag1_m_03 - phones	AH0	56.8612
56.8612	DCA_se2_ag1_m_03 - phones	HH	56.9312
56.8612	DCA_se2_ag1_m_03 - words	hollering	57.2612
56.9312	DCA_se2_ag1_m_03 - phones	AA1	57.0612
57.0612	DCA_se2_ag1_m_03 - phones	L	57.1312
57.1312	DCA_se2_ag1_m_03 - phones	ER0	57.1612
57.1612	DCA_se2_ag1_m_03 - phones	IH0	57.1912
57.1912	DCA_se2_ag1_m_03 - phones	NG	57.2612
57.2612	DCA_se2_ag1_m_03 - phones	S	57.3512
57.2612	DCA_se2_ag1_m_03 - words	sometime	57.8412
57.3512	DCA_se2_ag1_m_03 - phones	AH1	57.4112
57.4112	DCA_se2_ag1_m_03 - phones	M	57.5012
57.5012	DCA_se2_ag1_m_03 - phones	T	57.5812
57.5812	DCA_se2_ag1_m_03 - phones	AY2	57.7912
57.7912	DCA_se2_ag1_m_03 - phones	M	57.8412
57.8412	DCA_se2_ag1_m_03 - phones	AH0	57.8712
57.8412	DCA_se2_ag1_m_03 - words	about	58.0212
57.8712	DCA_se2_ag1_m_03 - phones	B	57.9112
57.9112	DCA_se2_ag1_m_03 - phones	AW1	57.9712
57.9712	DCA_se2_ag1_m_03 - phones	T	58.0212
58.0212	DCA_se2_ag1_m_03 - phones	sp	58.0712
58.0712	DCA_se2_ag1_m_03 - phones	HH	58.1212
58.0712	DCA_se2_ag1_m_03 - words	whose	58.2612
58.1212	DCA_se2_ag1_m_03 - phones	UW1	58.2212
58.2212	DCA_se2_ag1_m_03 - phones	Z	58.2612
58.2612	DCA_se2_ag1_m_03 - phones	sp	58.3212
58.3212	DCA_se2_ag1_m_03 - phones	K	58.4312
58.3212	DCA_se2_ag1_m_03 - words	kick	58.5712
58.4312	DCA_se2_ag1_m_03 - phones	IH1	58.4912
58.4912	DCA_se2_ag1_m_03 - phones	K	58.5712
58.5712	DCA_se2_ag1_m_03 - phones	IH1	58.6112
58.5712	DCA_se2_ag1_m_03 - words	it	58.6612
58.6112	DCA_se2_ag1_m_03 - phones	T	58.6612
58.6612	DCA_se2_ag1_m_03 - phones	IH1	58.9212
58.6612	DCA_se2_ag1_m_03 - words	is	59.0012
58.9212	DCA_se2_ag1_m_03 - phones	Z	59.0012
59.0012	DCA_se2_ag1_m_03 - phones	AH0	59.0312
59.0012	DCA_se2_ag1_m_03 - words	and	59.0612
59.0312	DCA_se2_ag1_m_03 - phones	N	59.0612
59.0612	DCA_se2_ag1_m_03 - phones	sp	59.1512
59.1512	DCA_se2_ag1_m_03 - phones	TH	59.2012
59.1512	DCA_se2_ag1_m_03 - words	things	59.4512
59.2012	DCA_se2_ag1_m_03 - phones	IH1	59.3012
59.3012	DCA_se2_ag1_m_03 - phones	NG	59.4112
59.4112	DCA_se2_ag1_m_03 - phones	Z	59.4512
59.4512	DCA_se2_ag1_m_03 - phones	L	59.4912
59.4512	DCA_se2_ag1_m_03 - words	like	59.6612
59.4912	DCA_se2_ag1_m_03 - phones	AY1	59.5912
59.5912	DCA_se2_ag1_m_03 - phones	K	59.6612
59.6612	DCA_se2_ag1_m_03 - phones	DH	59.7112
59.6612	DCA_se2_ag1_m_03 - words	that	59.9012
59.7112	DCA_se2_ag1_m_03 - phones	AH0	59.8312
59.8312	DCA_se2_ag1_m_03 - phones	T	59.9012
59.9012	DCA_se2_ag1_m_03 - phones	Y	59.9612
59.9012	DCA_se2_ag1_m_03 - words	you	60.0112
59.9612	DCA_se2_ag1_m_03 - phones	UW1	60.0112
60.0112	DCA_se2_ag1_m_03 - phones	N	60.0512
60.0112	DCA_se2_ag1_m_03 - words	know	60.1812
60.0512	DCA_se2_ag1_m_03 - phones	OW1	60.1812
60.1812	DCA_se2_ag1_m_03 - phones	sp	60.2512
60.9577	DCA_se2_ag1_m_03 - phones	S	61.1177
60.9577	DCA_se2_ag1_m_03 - words	somebody	61.4377
61.1177	DCA_se2_ag1_m_03 - phones	AH1	61.1477
61.1477	DCA_se2_ag1_m_03 - phones	M	61.1977
61.1977	DCA_se2_ag1_m_03 - phones	B	61.2377
61.2377	DCA_se2_ag1_m_03 - phones	AA2	61.3377
61.3377	DCA_se2_ag1_m_03 - phones	D	61.3677
61.3677	DCA_se2_ag1_m_03 - phones	IY0	61.4377
61.4377	DCA_se2_ag1_m_03 - phones	F	61.5777
61.4377	DCA_se2_ag1_m_03 - words	fall	61.8177
61.5777	DCA_se2_ag1_m_03 - phones	AO1	61.7677
61.7677	DCA_se2_ag1_m_03 - phones	L	61.8177
61.8177	DCA_se2_ag1_m_03 - phones	D	61.8677
61.8177	DCA_se2_ag1_m_03 - words	down	62.1277
61.8677	DCA_se2_ag1_m_03 - phones	AW1	62.0377
62.0377	DCA_se2_ag1_m_03 - phones	N	62.1277
62.1277	DCA_se2_ag1_m_03 - phones	sp	62.2077
62.6596	DCA_se2_ag1_m_03 - phones	S	62.8296
62.6596	DCA_se2_ag1_m_03 - words	scratch	63.1196
62.8296	DCA_se2_ag1_m_03 - phones	K	62.8896
62.8896	DCA_se2_ag1_m_03 - phones	R	62.9296
62.9296	DCA_se2_ag1_m_03 - phones	AE1	63.0296
63.0296	DCA_se2_ag1_m_03 - phones	CH	63.1196
63.1196	DCA_se2_ag1_m_03 - phones	DH	63.1496
63.1196	DCA_se2_ag1_m_03 - words	their	63.2296
63.1496	DCA_se2_ag1_m_03 - phones	EH1	63.1796
63.1796	DCA_se2_ag1_m_03 - phones	R	63.2296
63.2296	DCA_se2_ag1_m_03 - phones	AA1	63.3996
63.2296	DCA_se2_ag1_m_03 - words	arm	63.5496
63.3996	DCA_se2_ag1_m_03 - phones	R	63.4896
63.4896	DCA_se2_ag1_m_03 - phones	M	63.5496
63.5496	DCA_se2_ag1_m_03 - phones	ER0	63.6096
63.5496	DCA_se2_ag1_m_03 - words	or	63.6096
63.6096	DCA_se2_ag1_m_03 - phones	S	63.7396
63.6096	DCA_se2_ag1_m_03 - words	something	63.9896
63.7396	DCA_se2_ag1_m_03 - phones	AH1	63.7996
63.7996	DCA_se2_ag1_m_03 - phones	M	63.8296
63.8296	DCA_se2_ag1_m_03 - phones	TH	63.8596
63.8596	DCA_se2_ag1_m_03 - phones	IH0	63.8896
63.8896	DCA_se2_ag1_m_03 - phones	NG	63.9896
64.1180	DCA_se2_ag1_m_03 - phones	sil	64.1480
64.1480	DCA_se2_ag1_m_03 - phones	G	64.1780
64.1480	DCA_se2_ag1_m_03 - words	go	64.2080
64.1780	DCA_se2_ag1_m_03 - phones	OW1	64.2080
64.2080	DCA_se2_ag1_m_03 - phones	HH	64.2380
64.2080	DCA_se2_ag1_m_03 - words	home	64.4580
64.2380	DCA_se2_ag1_m_03 - phones	OW1	64.3680
64.3680	DCA_se2_ag1_m_03 - phones	M	64.4580
64.4580	DCA_se2_ag1_m_03 - phones	T	64.5380
64.4580	DCA_se2_ag1_m_03 - words	tell	64.6480
64.5380	DCA_se2_ag1_m_03 - phones	EH1	64.5780
64.5780	DCA_se2_ag1_m_03 - phones	L	64.6480
64.6480	DCA_se2_ag1_m_03 - phones	DH	64.6780
64.6480	DCA_se2_ag1_m_03 - words	their	64.7380
64.6780	DCA_se2_ag1_m_03 - phones	EH1	64.7080
64.7080	DCA_se2_ag1_m_03 - phones	R	64.7380
64.7380	DCA_se2_ag1_m_03 - phones	M	64.8580
64.7380	DCA_se2_ag1_m_03 - words	mother	65.0680
64.8580	DCA_se2_ag1_m_03 - phones	AH1	64.9580
64.9580	DCA_se2_ag1_m_03 - phones	DH	65.0180
65.0180	DCA_se2_ag1_m_03 - phones	ER0	65.0680
65.0680	DCA_se2_ag1_m_03 - phones	sp	65.8519
65.6408	DCA_int_07 - words	i	65.6808
65.6408	DCA_int_07 - phones	AY1	65.6808
65.6808	DCA_int_07 - phones	D	65.7108
65.6808	DCA_int_07 - words	don't	65.7808
65.7108	DCA_int_07 - phones	OW1	65.7408
65.7408	DCA_int_07 - phones	N	65.7808
65.7808	DCA_int_07 - phones	sp	65.8208
65.8208	DCA_int_07 - phones	N	65.8508
65.8208	DCA_int_07 - words	know	65.8808
65.8508	DCA_int_07 - phones	OW1	65.8808
65.8519	DCA_se2_ag1_m_03 - phones	TH	65.8919
65.8519	DCA_se2_ag1_m_03 - words	things	66.1219
65.8808	DCA_int_07 - phones	HH	65.9108
65.8808	DCA_int_07 - words	how	65.9408
65.8919	DCA_se2_ag1_m_03 - phones	IH1	65.9819
65.9108	DCA_int_07 - phones	AW1	65.9408
65.9408	DCA_int_07 - phones	Y	65.9708
65.9408	DCA_int_07 - words	you	66.0408
65.9708	DCA_int_07 - phones	UW1	66.0408
65.9819	DCA_se2_ag1_m_03 - phones	NG	66.0619
66.0408	DCA_int_07 - phones	P	66.1108
66.0408	DCA_int_07 - words	play	66.2808
66.0619	DCA_se2_ag1_m_03 - phones	Z	66.1219
66.1108	DCA_int_07 - phones	L	66.1808
66.1219	DCA_se2_ag1_m_03 - phones	L	66.1619
66.1219	DCA_se2_ag1_m_03 - words	like	66.2719
66.1619	DCA_se2_ag1_m_03 - phones	AY1	66.2119
66.1808	DCA_int_07 - phones	EY1	66.2808
66.2119	DCA_se2_ag1_m_03 - phones	K	66.2719
66.2719	DCA_se2_ag1_m_03 - phones	DH	66.3019
66.2719	DCA_se2_ag1_m_03 - words	that	66.5019
66.2808	DCA_int_07 - phones	K	66.3508
66.2808	DCA_int_07 - words	kickball	66.7408
66.3019	DCA_se2_ag1_m_03 - phones	AH0	66.3919
66.3508	DCA_int_07 - phones	IH1	66.4208
66.3919	DCA_se2_ag1_m_03 - phones	T	66.5019
66.4208	DCA_int_07 - phones	K	66.5008
66.5008	DCA_int_07 - phones	B	66.5508
66.5508	DCA_int_07 - phones	AH0	66.5808
66.5808	DCA_int_07 - phones	L	66.7408
66.7408	DCA_int_07 - phones	sp	66.7708
66.7708	DCA_int_07 - phones	K	66.8008
66.7708	DCA_int_07 - words	could	66.8608
66.8008	DCA_int_07 - phones	UH1	66.8308
66.8308	DCA_int_07 - phones	D	66.8608
66.8608	DCA_int_07 - phones	sp	66.8908
66.8908	DCA_int_07 - phones	Y	66.9208
66.8908	DCA_int_07 - words	you	66.9608
66.9208	DCA_int_07 - phones	UW1	66.9608
66.9608	DCA_int_07 - phones	T	67.0408
66.9608	DCA_int_07 - words	tell	67.1408
67.0408	DCA_int_07 - phones	EH1	67.0908
67.0908	DCA_int_07 - phones	L	67.1408
67.1408	DCA_int_07 - phones	sp	67.2208
67.2208	DCA_int_07 - phones	M	67.2508
67.2208	DCA_int_07 - words	me	67.2808
67.2508	DCA_int_07 - phones	IY1	67.2808
67.2808	DCA_int_07 - phones	DH	67.3108
67.2808	DCA_int_07 - words	that	67.3708
67.3108	DCA_int_07 - phones	AH0	67.3408
67.3408	DCA_int_07 - phones	T	67.3708
67.3708	DCA_int_07 - phones	sp	82.1253
67.9462	DCA_se2_ag1_m_03 - phones	sil	67.9962
67.9962	DCA_se2_ag1_m_03 - phones	W	68.0662
67.9962	DCA_se2_ag1_m_03 - words	well	68.3062
68.0662	DCA_se2_ag1_m_03 - phones	EH1	68.1962
68.1962	DCA_se2_ag1_m_03 - phones	L	68.3062
68.3062	DCA_se2_ag1_m_03 - phones	IH0	68.3362
68.3062	DCA_se2_ag1_m_03 - words	it	68.3762
68.3362	DCA_se2_ag1_m_03 - phones	T	68.3762
68.3762	DCA_se2_ag1_m_03 - phones	S	68.4662
68.3762	DCA_se2_ag1_m_03 - words	s	68.4662
68.4662	DCA_se2_ag1_m_03 - phones	AH0	68.5462
68.4662	DCA_se2_ag1_m_03 - words	a	68.5462
68.5462	DCA_se2_ag1_m_03 - phones	G	68.6562
68.5462	DCA_se2_ag1_m_03 - words	guy	68.9162
68.6562	DCA_se2_ag1_m_03 - phones	AY1	68.9162
68.9162	DCA_se2_ag1_m_03 - phones	sp	68.9762
68.9762	DCA_se2_ag1_m_03 - phones	B	69.0862
68.9762	DCA_se2_ag1_m_03 - words	be	69.1162
69.0862	DCA_se2_ag1_m_03 - phones	IY0	69.1162
69.1162	DCA_se2_ag1_m_03 - phones	IH1	69.1662
69.1162	DCA_se2_ag1_m_03 - words	in	69.1962
69.1662	DCA_se2_ag1_m_03 - phones	N	69.1962
69.1962	DCA_se2_ag1_m_03 - phones	DH	69.2262
69.1962	DCA_se2_ag1_m_03 - words	the	69.2862
69.2262	DCA_se2_ag1_m_03 - phones	AH0	69.2862
69.2862	DCA_se2_ag1_m_03 - phones	S	69.4562
69.2862	DCA_se2_ag1_m_03 - words	center	69.5762
69.4562	DCA_se2_ag1_m_03 - phones	EH1	69.5162
69.5162	DCA_se2_ag1_m_03 - phones	N	69.5462
69.5462	DCA_se2_ag1_m_03 - phones	ER0	69.5762
69.5762	DCA_se2_ag1_m_03 - phones	AH1	69.7362
69.5762	DCA_se2_ag1_m_03 - words	of	69.8262
69.7362	DCA_se2_ag1_m_03 - phones	V	69.8262
69.8262	DCA_se2_ag1_m_03 - phones	Y	69.8562
69.8262	DCA_se2_ag1_m_03 - words	you	69.9162
69.8562	DCA_se2_ag1_m_03 - phones	UW1	69.9162
69.9162	DCA_se2_ag1_m_03 - phones	sp	69.9762
70.5190	DCA_se2_ag1_m_03 - phones	AH0	70.6090
70.5190	DCA_se2_ag1_m_03 - words	and	70.6690
70.6090	DCA_se2_ag1_m_03 - phones	N	70.6690
70.6690	DCA_se2_ag1_m_03 - phones	Y	70.7190
70.6690	DCA_se2_ag1_m_03 - words	you	70.7990
70.7190	DCA_se2_ag1_m_03 - phones	UW1	70.7990
70.7990	DCA_se2_ag1_m_03 - phones	B	70.8690
70.7990	DCA_se2_ag1_m_03 - words	be	70.9590
70.8690	DCA_se2_ag1_m_03 - phones	IY1	70.9590
70.9590	DCA_se2_ag1_m_03 - phones	IH1	70.9890
70.9590	DCA_se2_ag1_m_03 - words	in	71.0190
70.9890	DCA_se2_ag1_m_03 - phones	N	71.0190
71.0190	DCA_se2_ag1_m_03 - phones	DH	71.0490
71.0190	DCA_se2_ag1_m_03 - words	the	71.1490
71.0490	DCA_se2_ag1_m_03 - phones	IY0	71.1490
71.1490	DCA_se2_ag1_m_03 - phones	IH1	71.2190
71.1490	DCA_se2_ag1_m_03 - words	in	71.2790
71.2190	DCA_se2_ag1_m_03 - phones	N	71.2790
71.2790	DCA_se2_ag1_m_03 - phones	DH	71.3190
71.2790	DCA_se2_ag1_m_03 - words	the	71.3890
71.3190	DCA_se2_ag1_m_03 - phones	IY0	71.3890
71.3890	DCA_se2_ag1_m_03 - phones	R	71.5190
71.3890	DCA_se2_ag1_m_03 - words	rear	71.6590
71.5190	DCA_se2_ag1_m_03 - phones	IH1	71.6290
71.6290	DCA_se2_ag1_m_03 - phones	R	71.6590
71.6590	DCA_se2_ag1_m_03 - phones	AH1	71.6990
71.6590	DCA_se2_ag1_m_03 - words	of	71.7590
71.6990	DCA_se2_ag1_m_03 - phones	V	71.7590
71.7590	DCA_se2_ag1_m_03 - phones	DH	71.7890
71.7590	DCA_se2_ag1_m_03 - words	the	71.8690
71.7890	DCA_se2_ag1_m_03 - phones	AH0	71.8690
71.8690	DCA_se2_ag1_m_03 - phones	S	71.9890
71.8690	DCA_se2_ag1_m_03 - words	center	72.1790
71.9890	DCA_se2_ag1_m_03 - phones	EH1	72.0290
72.0290	DCA_se2_ag1_m_03 - phones	N	72.0890
72.0890	DCA_se2_ag1_m_03 - phones	ER0	72.1790
72.1790	DCA_se2_ag1_m_03 - phones	sp	72.2590
72.7245	DCA_se2_ag1_m_03 - phones	AH0	72.8545
72.7245	DCA_se2_ag1_m_03 - words	and	72.9045
72.8545	DCA_se2_ag1_m_03 - phones	N	72.9045
72.9045	DCA_se2_ag1_m_03 - words	a	72.9345
72.9045	DCA_se2_ag1_m_03 - phones	AH0	72.9345
72.9345	DCA_se2_ag1_m_03 - phones	G	73.0445
72.9345	DCA_se2_ag1_m_03 - words	guy	73.1245
73.0445	DCA_se2_ag1_m_03 - phones	AY1	73.1245
73.1245	DCA_se2_ag1_m_03 - phones	R	73.2445
73.1245	DCA_se2_ag1_m_03 - words	roll	73.3845
73.2445	DCA_se2_ag1_m_03 - phones	OW1	73.2845
73.2845	DCA_se2_ag1_m_03 - phones	L	73.3845
73.3845	DCA_se2_ag1_m_03 - phones	DH	73.4345
73.3845	DCA_se2_ag1_m_03 - words	the	73.4845
73.4345	DCA_se2_ag1_m_03 - phones	IY0	73.4845
73.4845	DCA_se2_ag1_m_03 - phones	B	73.5545
73.4845	DCA_se2_ag1_m_03 - words	ball	73.7945
73.5545	DCA_se2_ag1_m_03 - phones	AO1	73.6945
73.6945	DCA_se2_ag1_m_03 - phones	L	73.7945
73.7945	DCA_se2_ag1_m_03 - phones	T	73.9045
73.7945	DCA_se2_ag1_m_03 - words	to	73.9745
73.9045	DCA_se2_ag1_m_03 - phones	UW1	73.9745
73.9745	DCA_se2_ag1_m_03 - phones	Y	74.0845
73.9745	DCA_se2_ag1_m_03 - words	you	74.1245
74.0845	DCA_se2_ag1_m_03 - phones	UW1	74.1245
74.1245	DCA_se2_ag1_m_03 - phones	sp	74.2145
74.2145	DCA_se2_ag1_m_03 - phones	AH0	74.4045
74.2145	DCA_se2_ag1_m_03 - words	and	74.4445
74.4045	DCA_se2_ag1_m_03 - phones	N	74.4445
74.4445	DCA_se2_ag1_m_03 - phones	Y	74.4745
74.4445	DCA_se2_ag1_m_03 - words	you	74.5345
74.4745	DCA_se2_ag1_m_03 - phones	UW1	74.5345
74.5345	DCA_se2_ag1_m_03 - phones	K	74.6445
74.5345	DCA_se2_ag1_m_03 - words	kick	74.7945
74.6445	DCA_se2_ag1_m_03 - phones	IH1	74.7045
74.7045	DCA_se2_ag1_m_03 - phones	K	74.7945
74.7945	DCA_se2_ag1_m_03 - phones	IH0	74.8245
74.7945	DCA_se2_ag1_m_03 - words	it	74.8945
74.8245	DCA_se2_ag1_m_03 - phones	T	74.8945
75.6202	DCA_se2_ag1_m_03 - phones	DH	75.6702
75.6202	DCA_se2_ag1_m_03 - words	there	75.8402
75.6702	DCA_se2_ag1_m_03 - phones	EH1	75.7502
75.7502	DCA_se2_ag1_m_03 - phones	R	75.8402
75.8402	DCA_se2_ag1_m_03 - phones	B	75.9002
75.8402	DCA_se2_ag1_m_03 - words	be	75.9402
75.9002	DCA_se2_ag1_m_03 - phones	IY0	75.9402
75.9402	DCA_se2_ag1_m_03 - phones	AH0	76.0002
75.9402	DCA_se2_ag1_m_03 - words	about	76.1702
76.0002	DCA_se2_ag1_m_03 - phones	B	76.0402
76.0402	DCA_se2_ag1_m_03 - phones	AW1	76.1002
76.1002	DCA_se2_ag1_m_03 - phones	T	76.1702
76.1702	DCA_se2_ag1_m_03 - phones	sp	76.2202
76.4024	DCA_se2_ag1_m_03 - phones	T	76.5124
76.4024	DCA_se2_ag1_m_03 - words	two	76.5824
76.5124	DCA_se2_ag1_m_03 - phones	UW1	76.5824
76.5824	DCA_se2_ag1_m_03 - phones	ER0	76.6424
76.5824	DCA_se2_ag1_m_03 - words	or	76.6424
76.6424	DCA_se2_ag1_m_03 - phones	TH	76.7124
76.6424	DCA_se2_ag1_m_03 - words	three	76.8124
76.7124	DCA_se2_ag1_m_03 - phones	R	76.7424
76.7424	DCA_se2_ag1_m_03 - phones	IY1	76.8124
76.8124	DCA_se2_ag1_m_03 - phones	AH1	76.8824
76.8124	DCA_se2_ag1_m_03 - words	other	76.9724
76.8824	DCA_se2_ag1_m_03 - phones	DH	76.9124
76.9124	DCA_se2_ag1_m_03 - phones	ER0	76.9724
76.9724	DCA_se2_ag1_m_03 - phones	P	77.0324
76.9724	DCA_se2_ag1_m_03 - words	people	77.1624
77.0324	DCA_se2_ag1_m_03 - phones	IY1	77.0724
77.0724	DCA_se2_ag1_m_03 - phones	P	77.1024
77.1024	DCA_se2_ag1_m_03 - phones	AH0	77.1324
77.1324	DCA_se2_ag1_m_03 - phones	L	77.1624
77.1624	DCA_se2_ag1_m_03 - phones	B	77.2124
77.1624	DCA_se2_ag1_m_03 - words	behind	77.6324
77.2124	DCA_se2_ag1_m_03 - phones	IH0	77.2624
77.2624	DCA_se2_ag1_m_03 - phones	HH	77.4024
77.4024	DCA_se2_ag1_m_03 - phones	AY1	77.5624
77.5624	DCA_se2_ag1_m_03 - phones	N	77.5924
77.5924	DCA_se2_ag1_m_03 - phones	D	77.6324
77.6324	DCA_se2_ag1_m_03 - phones	IH0	77.7324
77.6324	DCA_se2_ag1_m_03 - words	him	77.7824
77.7324	DCA_se2_ag1_m_03 - phones	M	77.7824
77.7824	DCA_se2_ag1_m_03 - phones	sp	77.8124
77.8124	DCA_se2_ag1_m_03 - phones	Y	77.8724
77.8124	DCA_se2_ag1_m_03 - words	you	77.9224
77.8724	DCA_se2_ag1_m_03 - phones	UW1	77.9224
77.9224	DCA_se2_ag1_m_03 - phones	S	78.0324
77.9224	DCA_se2_ag1_m_03 - words	see	78.1424
78.0324	DCA_se2_ag1_m_03 - phones	IY1	78.1424
78.1424	DCA_se2_ag1_m_03 - phones	sp	79.0529
79.0529	DCA_se2_ag1_m_03 - phones	IH0	79.0929
79.0529	DCA_se2_ag1_m_03 - words	if	79.1229
79.0929	DCA_se2_ag1_m_03 - phones	F	79.1229
79.1229	DCA_se2_ag1_m_03 - phones	DH	79.1729
79.1229	DCA_se2_ag1_m_03 - words	they	79.2429
79.1729	DCA_se2_ag1_m_03 - phones	EY1	79.2429
79.2429	DCA_se2_ag1_m_03 - phones	K	79.3629
79.2429	DCA_se2_ag1_m_03 - words	catch	79.5129
79.3629	DCA_se2_ag1_m_03 - phones	AE1	79.4529
79.4529	DCA_se2_ag1_m_03 - phones	CH	79.5129
79.5129	DCA_se2_ag1_m_03 - phones	DH	79.5729
79.5129	DCA_se2_ag1_m_03 - words	the	79.6229
79.5729	DCA_se2_ag1_m_03 - phones	AH0	79.6229
79.6229	DCA_se2_ag1_m_03 - phones	B	79.6829
79.6229	DCA_se2_ag1_m_03 - words	ball	79.8429
79.6829	DCA_se2_ag1_m_03 - phones	AO1	79.7829
79.7829	DCA_se2_ag1_m_03 - phones	L	79.8429
79.8429	DCA_se2_ag1_m_03 - phones	DH	79.9029
79.8429	DCA_se2_ag1_m_03 - words	then	79.9929
79.9029	DCA_se2_ag1_m_03 - phones	EH1	79.9329
79.9329	DCA_se2_ag1_m_03 - phones	N	79.9929
79.9929	DCA_se2_ag1_m_03 - phones	Y	80.0429
79.9929	DCA_se2_ag1_m_03 - words	you're	80.1029
80.0429	DCA_se2_ag1_m_03 - phones	UW1	80.0729
80.0729	DCA_se2_ag1_m_03 - phones	R	80.1029
80.1029	DCA_se2_ag1_m_03 - phones	AW1	80.2229
80.1029	DCA_se2_ag1_m_03 - words	out	80.3329
80.2229	DCA_se2_ag1_m_03 - phones	T	80.3329
82.1253	DCA_int_07 - phones	AY1	82.2553
82.1253	DCA_int_07 - words	i	82.2553
82.2553	DCA_int_07 - phones	sp	82.2853
82.2853	DCA_int_07 - phones	S	82.4853
82.2853	DCA_int_07 - words	see	82.5853
82.4853	DCA_int_07 - phones	IY1	82.5853
82.5853	DCA_int_07 - phones	S	82.6753
82.5853	DCA_int_07 - words	sort	82.7653
82.6753	DCA_int_07 - phones	AO1	82.7053
82.7053	DCA_int_07 - phones	R	82.7353
82.7353	DCA_int_07 - phones	T	82.7653
82.7653	DCA_int_07 - phones	AH0	82.7953
82.7653	DCA_int_07 - words	of	82.8253
82.7953	DCA_int_07 - phones	V	82.8253
82.8253	DCA_int_07 - phones	sp	82.9053
82.9053	DCA_int_07 - phones	S	83.0353
82.9053	DCA_int_07 - words	sort	83.1253
83.0353	DCA_int_07 - phones	AO1	83.0653
83.0653	DCA_int_07 - phones	R	83.0953
83.0953	DCA_int_07 - phones	T	83.1253
83.1253	DCA_int_07 - phones	AH0	83.1553
83.1253	DCA_int_07 - words	of	83.1853
83.1553	DCA_int_07 - phones	V	83.1853
83.1853	DCA_int_07 - phones	L	83.2453
83.1853	DCA_int_07 - words	like	83.4053
83.2453	DCA_int_07 - phones	AY1	83.2853
83.2853	DCA_int_07 - phones	K	83.4053
83.4053	DCA_int_07 - phones	B	83.4653
83.4053	DCA_int_07 - words	baseball	83.9653
83.4653	DCA_int_07 - phones	EY1	83.5753
83.5753	DCA_int_07 - phones	S	83.7253
83.7253	DCA_int_07 - phones	B	83.7753
83.7753	DCA_int_07 - phones	AO1	83.8753
83.8753	DCA_int_07 - phones	L	83.9653
83.9653	DCA_int_07 - phones	sp	84.2916
83.9738	DCA_se2_ag1_m_03 - phones	sil	84.0238
84.0238	DCA_se2_ag1_m_03 - phones	Y	84.2038
84.0238	DCA_se2_ag1_m_03 - words	yeah	84.3638
84.2038	DCA_se2_ag1_m_03 - phones	AE1	84.3638
84.2916	DCA_int_07 - phones	L	84.3616
84.2916	DCA_int_07 - words	like	84.4416
84.3616	DCA_int_07 - phones	AY1	84.3916
84.3638	DCA_se2_ag1_m_03 - phones	sp	85.4467
84.3916	DCA_int_07 - phones	K	84.4416
84.4416	DCA_int_07 - phones	sp	84.5216
84.5216	DCA_int_07 - phones	K	84.6116
84.5216	DCA_int_07 - words	catching	84.8616
84.6116	DCA_int_07 - phones	AE1	84.6816
84.6816	DCA_int_07 - phones	CH	84.7616
84.7616	DCA_int_07 - phones	IH0	84.8016
84.8016	DCA_int_07 - phones	NG	84.8616
84.8616	DCA_int_07 - words	a	84.9316
84.8616	DCA_int_07 - phones	AH0	84.9316
84.9316	DCA_int_07 - phones	sp	84.9916
84.9916	DCA_int_07 - phones	F	85.0616
84.9916	DCA_int_07 - words	fly	85.2316
85.0616	DCA_int_07 - phones	L	85.1616
85.1616	DCA_int_07 - phones	AY1	85.2316
85.2316	DCA_int_07 - words	or	85.2616
85.2316	DCA_int_07 - phones	ER0	85.2616
85.2616	DCA_int_07 - phones	sp	85.5216
85.4467	DCA_se2_ag1_m_03 - phones	Y	85.5967
85.4467	DCA_se2_ag1_m_03 - words	yeah	85.7967
85.5967	DCA_se2_ag1_m_03 - phones	AE1	85.7967
85.7967	DCA_se2_ag1_m_03 - phones	sp	86.0748
86.0748	DCA_se2_ag1_m_03 - phones	IH0	86.1048
86.0748	DCA_se2_ag1_m_03 - words	if	86.1648
86.1048	DCA_se2_ag1_m_03 - phones	F	86.1648
86.1648	DCA_se2_ag1_m_03 - phones	Y	86.1948
86.1648	DCA_se2_ag1_m_03 - words	you	86.2348
86.1948	DCA_se2_ag1_m_03 - phones	UW1	86.2348
86.2348	DCA_se2_ag1_m_03 - phones	K	86.3248
86.2348	DCA_se2_ag1_m_03 - words	catch	86.4648
86.3248	DCA_se2_ag1_m_03 - phones	AE1	86.3848
86.3848	DCA_se2_ag1_m_03 - phones	CH	86.4648
86.4648	DCA_se2_ag1_m_03 - phones	AH0	86.5248
86.4648	DCA_se2_ag1_m_03 - words	a	86.5248
86.5248	DCA_se2_ag1_m_03 - phones	F	86.5948
86.5248	DCA_se2_ag1_m_03 - words	fly	86.8048
86.5948	DCA_se2_ag1_m_03 - phones	L	86.6648
86.6648	DCA_se2_ag1_m_03 - phones	AY1	86.8048
86.8048	DCA_se2_ag1_m_03 - phones	sp	86.8848
86.8848	DCA_se2_ag1_m_03 - phones	B	86.9148
86.8848	DCA_se2_ag1_m_03 - words	ball	87.0848
86.9148	DCA_se2_ag1_m_03 - phones	AO1	86.9448
86.9448	DCA_se2_ag1_m_03 - phones	L	87.0848
87.0848	DCA_se2_ag1_m_03 - phones	sp	87.1248
87.2751	DCA_se2_ag1_m_03 - phones	DH	87.3251
87.2751	DCA_se2_ag1_m_03 - words	then	87.4051
87.3251	DCA_se2_ag1_m_03 - phones	EH1	87.3551
87.3551	DCA_se2_ag1_m_03 - phones	N	87.4051
87.4051	DCA_se2_ag1_m_03 - phones	sp	87.4451
87.4451	DCA_se2_ag1_m_03 - phones	IH0	87.4751
87.4451	DCA_se2_ag1_m_03 - words	it	87.5251
87.4751	DCA_se2_ag1_m_03 - phones	T	87.5251
87.5223	DCA_int_07 - phones	HH	87.5823
87.5223	DCA_int_07 - words	hm	87.7923
87.5251	DCA_se2_ag1_m_03 - phones	Z	87.5951
87.5251	DCA_se2_ag1_m_03 - words	s	87.5951
87.5823	DCA_int_07 - phones	M	87.7923
87.5951	DCA_se2_ag1_m_03 - phones	AW1	87.6551
87.5951	DCA_se2_ag1_m_03 - words	out	87.6951
87.6551	DCA_se2_ag1_m_03 - phones	T	87.6951
87.6951	DCA_se2_ag1_m_03 - phones	sp	91.0350
88.5703	DCA_int_07 - phones	sil	88.6003
88.6003	DCA_int_07 - phones	OW2	88.6703
88.6003	DCA_int_07 - words	okay	88.8803
88.6703	DCA_int_07 - phones	K	88.7903
88.7903	DCA_int_07 - phones	EY1	88.8803
88.8803	DCA_int_07 - phones	W	88.9203
88.8803	DCA_int_07 - words	what	88.9903
88.9203	DCA_int_07 - phones	AH1	88.9503
88.9503	DCA_int_07 - phones	T	88.9903
88.9903	DCA_int_07 - phones	AH1	89.0503
88.9903	DCA_int_07 - words	other	89.1503
89.0503	DCA_int_07 - phones	DH	89.0903
89.0903	DCA_int_07 - phones	ER0	89.1503
89.1503	DCA_int_07 - phones	K	89.2203
89.1503	DCA_int_07 - words	kind	89.3103
89.2203	DCA_int_07 - phones	AY1	89.2703
89.2703	DCA_int_07 - phones	N	89.3103
89.3103	DCA_int_07 - phones	AH0	89.3403
89.3103	DCA_int_07 - words	of	89.3703
89.3403	DCA_int_07 - phones	V	89.3703
89.3703	DCA_int_07 - phones	G	89.4103
89.3703	DCA_int_07 - words	games	89.6903
89.4103	DCA_int_07 - phones	EY1	89.5103
89.5103	DCA_int_07 - phones	M	89.5803
89.5803	DCA_int_07 - phones	Z	89.6903
89.6903	DCA_int_07 - phones	D	89.7203
89.6903	DCA_int_07 - words	do	89.7503
89.7203	DCA_int_07 - phones	UW1	89.7503
89.7503	DCA_int_07 - phones	DH	89.7803
89.7503	DCA_int_07 - words	they	89.8403
89.7803	DCA_int_07 - phones	EY1	89.8403
89.8403	DCA_int_07 - phones	sp	89.9003
89.9003	DCA_int_07 - phones	P	89.9403
89.9003	DCA_int_07 - words	play	90.1303
89.9403	DCA_int_07 - phones	L	90.0403
90.0403	DCA_int_07 - phones	EY1	90.1303
90.1303	DCA_int_07 - phones	sp	90.1703
91.0350	DCA_se2_ag1_m_03 - phones	W	91.0850
91.0350	DCA_se2_ag1_m_03 - words	well	91.2550
91.0850	DCA_se2_ag1_m_03 - phones	EH1	91.1850
91.1850	DCA_se2_ag1_m_03 - phones	L	91.2550
91.2550	DCA_se2_ag1_m_03 - phones	W	91.2850
91.2550	DCA_se2_ag1_m_03 - words	we	91.3150
91.2850	DCA_se2_ag1_m_03 - phones	IY1	91.3150
91.3150	DCA_se2_ag1_m_03 - phones	sp	91.3750
91.3750	DCA_se2_ag1_m_03 - phones	P	91.4350
91.3750	DCA_se2_ag1_m_03 - words	play	91.6650
91.4350	DCA_se2_ag1_m_03 - phones	L	91.5150
91.5150	DCA_se2_ag1_m_03 - phones	EY1	91.6650
91.6650	DCA_se2_ag1_m_03 - phones	HH	91.8150
91.6650	DCA_se2_ag1_m_03 - words	hide	92.0150
91.8150	DCA_se2_ag1_m_03 - phones	AY1	91.9850
91.9850	DCA_se2_ag1_m_03 - phones	D	92.0150
92.0150	DCA_se2_ag1_m_03 - phones	AH0	92.0450
92.0150	DCA_se2_ag1_m_03 - words	and	92.1150
92.0450	DCA_se2_ag1_m_03 - phones	N	92.1150
92.1150	DCA_se2_ag1_m_03 - phones	G	92.1650
92.1150	DCA_se2_ag1_m_03 - words	go	92.3050
92.1650	DCA_se2_ag1_m_03 - phones	OW1	92.3050
92.3050	DCA_se2_ag1_m_03 - phones	S	92.5450
92.3050	DCA_se2_ag1_m_03 - words	see	92.7550
92.5450	DCA_se2_ag1_m_03 - phones	IY1	92.7550
92.7550	DCA_se2_ag1_m_03 - phones	sp	92.8850
94.3371	DCA_se2_ag1_m_03 - phones	AH0	94.4371
94.3371	DCA_se2_ag1_m_03 - words	and	94.5071
94.4371	DCA_se2_ag1_m_03 - phones	N	94.5071
94.5071	DCA_se2_ag1_m_03 - words	uh	94.8671
94.5071	DCA_se2_ag1_m_03 - phones	AH1	94.8671
94.8671	DCA_se2_ag1_m_03 - phones	sp	97.6199
97.6199	DCA_se2_ag1_m_03 - phones	R	97.6799
97.6199	DCA_se2_ag1_m_03 - words	red	97.9199
97.6799	DCA_se2_ag1_m_03 - phones	EH1	97.8199
97.8199	DCA_se2_ag1_m_03 - phones	D	97.9199
97.9199	DCA_se2_ag1_m_03 - phones	L	97.9699
97.9199	DCA_se2_ag1_m_03 - words	light	98.1899
97.9699	DCA_se2_ag1_m_03 - phones	AY1	98.0899
98.0899	DCA_se2_ag1_m_03 - phones	T	98.1899
98.5524	DCA_se2_ag1_m_03 - phones	TH	98.6224
98.5524	DCA_se2_ag1_m_03 - words	things	98.8624
98.6224	DCA_se2_ag1_m_03 - phones	IH1	98.6724
98.6724	DCA_se2_ag1_m_03 - phones	NG	98.7924
98.7924	DCA_se2_ag1_m_03 - phones	Z	98.8624
98.8624	DCA_se2_ag1_m_03 - phones	L	98.9224
98.8624	DCA_se2_ag1_m_03 - words	like	99.1024
98.9224	DCA_se2_ag1_m_03 - phones	AY1	99.0224
99.0224	DCA_se2_ag1_m_03 - phones	K	99.1024
99.1024	DCA_se2_ag1_m_03 - phones	DH	99.1524
99.1024	DCA_se2_ag1_m_03 - words	that	99.3424
99.1524	DCA_se2_ag1_m_03 - phones	AE1	99.2624
99.2624	DCA_se2_ag1_m_03 - phones	T	99.3424
100.0853	DCA_int_07 - phones	AY1	100.2253
100.0853	DCA_int_07 - words	i	100.2253
100.2253	DCA_int_07 - phones	D	100.2853
100.2253	DCA_int_07 - words	don't	100.3853
100.2853	DCA_int_07 - phones	OW1	100.3453
100.3453	DCA_int_07 - phones	N	100.3853
100.3853	DCA_int_07 - phones	N	100.4253
100.3853	DCA_int_07 - words	know	100.5053
100.4253	DCA_int_07 - phones	OW1	100.5053
100.5053	DCA_int_07 - phones	sp	100.5953
100.5953	DCA_int_07 - phones	R	100.6253
100.5953	DCA_int_07 - words	red	100.7653
100.6253	DCA_int_07 - phones	EH1	100.6553
100.6553	DCA_int_07 - phones	D	100.7653
100.7653	DCA_int_07 - phones	L	100.8453
100.7653	DCA_int_07 - words	light	100.9553
100.8453	DCA_int_07 - phones	AY1	100.9153
100.9153	DCA_int_07 - phones	T	100.9553
100.9553	DCA_int_07 - phones	sp	100.9953
101.0879	DCA_int_07 - phones	B	101.1479
101.0879	DCA_int_07 - words	better	101.2779
101.1479	DCA_int_07 - phones	EH1	101.1779
101.1779	DCA_int_07 - phones	T	101.2079
101.2079	DCA_int_07 - phones	ER0	101.2779
101.2779	DCA_int_07 - phones	T	101.3479
101.2779	DCA_int_07 - words	tell	101.4579
101.3479	DCA_int_07 - phones	EH1	101.3879
101.3879	DCA_int_07 - phones	L	101.4579
101.4579	DCA_int_07 - phones	M	101.4879
101.4579	DCA_int_07 - words	me	101.5179
101.4879	DCA_int_07 - phones	IY1	101.5179
101.5179	DCA_int_07 - phones	sp	101.6179
101.6179	DCA_int_07 - phones	AH0	101.6579
101.6179	DCA_int_07 - words	about	101.8179
101.6579	DCA_int_07 - phones	B	101.6879
101.6879	DCA_int_07 - phones	AW1	101.7179
101.7179	DCA_int_07 - phones	T	101.8179
101.8179	DCA_int_07 - phones	DH	101.8479
101.8179	DCA_int_07 - words	that	101.9079
101.8479	DCA_int_07 - phones	AH0	101.8779
101.8779	DCA_int_07 - phones	T	101.9079
101.9079	DCA_int_07 - phones	sp	101.9379
101.9379	DCA_int_07 - phones	W	102.1679
101.9379	DCA_int_07 - words	one	102.2479
102.0344	DCA_se2_ag1_m_03 - phones	sil	102.0844
102.0844	DCA_se2_ag1_m_03 - phones	W	102.1644
102.0844	DCA_se2_ag1_m_03 - words	well	102.3944
102.1644	DCA_se2_ag1_m_03 - phones	EH1	102.3444
102.1679	DCA_int_07 - phones	AH1	102.2179
102.2179	DCA_int_07 - phones	N	102.2479
102.3444	DCA_se2_ag1_m_03 - phones	L	102.3944
102.3944	DCA_se2_ag1_m_03 - phones	sp	102.4444
102.6499	DCA_se2_ag1_m_03 - phones	IH0	102.7499
102.6499	DCA_se2_ag1_m_03 - words	it	102.7799
102.7499	DCA_se2_ag1_m_03 - phones	T	102.7799
102.7799	DCA_se2_ag1_m_03 - phones	sp	102.8099
102.8099	DCA_se2_ag1_m_03 - phones	B	102.8699
102.8099	DCA_se2_ag1_m_03 - words	bes	103.0699
102.8699	DCA_se2_ag1_m_03 - phones	IY1	102.9799
102.9799	DCA_se2_ag1_m_03 - phones	Z	103.0699
103.0699	DCA_se2_ag1_m_03 - words	a	103.1699
103.0699	DCA_se2_ag1_m_03 - phones	AH0	103.1699
103.1699	DCA_se2_ag1_m_03 - phones	G	103.2899
103.1699	DCA_se2_ag1_m_03 - words	guy	103.5899
103.2899	DCA_se2_ag1_m_03 - phones	AY1	103.5899
103.8576	DCA_se2_ag1_m_03 - phones	AH0	103.9476
103.8576	DCA_se2_ag1_m_03 - words	and	103.9776
103.9476	DCA_se2_ag1_m_03 - phones	N	103.9776
103.9776	DCA_se2_ag1_m_03 - phones	HH	104.0576
103.9776	DCA_se2_ag1_m_03 - words	he	104.2076
104.0576	DCA_se2_ag1_m_03 - phones	IY1	104.2076
104.2076	DCA_se2_ag1_m_03 - phones	sp	104.2676
104.4078	DCA_se2_ag1_m_03 - phones	JH	104.4678
104.4078	DCA_se2_ag1_m_03 - words	just	104.6878
104.4678	DCA_se2_ag1_m_03 - phones	IH0	104.5278
104.5278	DCA_se2_ag1_m_03 - phones	S	104.6478
104.6478	DCA_se2_ag1_m_03 - phones	T	104.6878
104.6878	DCA_se2_ag1_m_03 - phones	T	104.8178
104.6878	DCA_se2_ag1_m_03 - words	turn	104.9778
104.8178	DCA_se2_ag1_m_03 - phones	ER1	104.9478
104.9478	DCA_se2_ag1_m_03 - phones	N	104.9778
104.9778	DCA_se2_ag1_m_03 - phones	AO1	105.0678
104.9778	DCA_se2_ag1_m_03 - words	all	105.0978
105.0678	DCA_se2_ag1_m_03 - phones	L	105.0978
105.0978	DCA_se2_ag1_m_03 - phones	DH	105.1678
105.0978	DCA_se2_ag1_m_03 - words	the	105.2278
105.1678	DCA_se2_ag1_m_03 - phones	IY0	105.2278
105.2278	DCA_se2_ag1_m_03 - phones	W	105.2578
105.2278	DCA_se2_ag1_m_03 - words	way	105.2878
105.2578	DCA_se2_ag1_m_03 - phones	EY1	105.2878
105.2878	DCA_se2_ag1_m_03 - phones	ER0	105.3678
105.2878	DCA_se2_ag1_m_03 - words	around	105.7178
105.3678	DCA_se2_ag1_m_03 - phones	AW1	105.6078
105.6078	DCA_se2_ag1_m_03 - phones	N	105.6878
105.6878	DCA_se2_ag1_m_03 - phones	D	105.7178
105.7178	DCA_se2_ag1_m_03 - phones	AH0	105.7478
105.7178	DCA_se2_ag1_m_03 - words	and	105.7778
105.7478	DCA_se2_ag1_m_03 - phones	N	105.7778
105.7778	DCA_se2_ag1_m_03 - phones	sp	106.1484
106.1484	DCA_se2_ag1_m_03 - phones	K	106.2684
106.1484	DCA_se2_ag1_m_03 - words	count	106.4084
106.2684	DCA_se2_ag1_m_03 - phones	AW1	106.3384
106.3384	DCA_se2_ag1_m_03 - phones	N	106.3684
106.3684	DCA_se2_ag1_m_03 - phones	T	106.4084
106.4084	DCA_se2_ag1_m_03 - phones	T	106.4584
106.4084	DCA_se2_ag1_m_03 - words	to	106.4884
106.4584	DCA_se2_ag1_m_03 - phones	AH0	106.4884
106.4884	DCA_se2_ag1_m_03 - phones	sp	106.5384
106.5384	DCA_se2_ag1_m_03 - phones	T	106.7084
106.5384	DCA_se2_ag1_m_03 - words	ten	106.9684
106.7084	DCA_se2_ag1_m_03 - phones	EH1	106.8484
106.8484	DCA_se2_ag1_m_03 - phones	N	106.9684
107.7826	DCA_se2_ag1_m_03 - phones	sil	107.8126
107.8126	DCA_se2_ag1_m_03 - phones	AE1	107.8826
107.8126	DCA_se2_ag1_m_03 - words	and	107.9426
107.8826	DCA_se2_ag1_m_03 - phones	N	107.9426
107.9426	DCA_se2_ag1_m_03 - phones	Y	108.0226
107.9426	DCA_se2_ag1_m_03 - words	you	108.0726
108.0226	DCA_se2_ag1_m_03 - phones	UW1	108.0726
108.0726	DCA_se2_ag1_m_03 - phones	B	108.1526
108.0726	DCA_se2_ag1_m_03 - words	be	108.2226
108.1526	DCA_se2_ag1_m_03 - phones	IY0	108.2226
108.2226	DCA_se2_ag1_m_03 - phones	R	108.3626
108.2226	DCA_se2_ag1_m_03 - words	running	108.4926
108.3626	DCA_se2_ag1_m_03 - phones	AH1	108.4026
108.4026	DCA_se2_ag1_m_03 - phones	N	108.4326
108.4326	DCA_se2_ag1_m_03 - phones	IH0	108.4626
108.4626	DCA_se2_ag1_m_03 - phones	NG	108.4926
108.4926	DCA_se2_ag1_m_03 - phones	AH1	108.5426
108.4926	DCA_se2_ag1_m_03 - words	up	108.6026
108.5426	DCA_se2_ag1_m_03 - phones	P	108.6026
108.6026	DCA_se2_ag1_m_03 - phones	EH1	108.6326
108.6026	DCA_se2_ag1_m_03 - words	as	108.7126
108.6326	DCA_se2_ag1_m_03 - phones	Z	108.7126
108.7126	DCA_se2_ag1_m_03 - phones	F	108.8426
108.7126	DCA_se2_ag1_m_03 - words	fast	109.0526
108.8426	DCA_se2_ag1_m_03 - phones	AE1	108.9826
108.9826	DCA_se2_ag1_m_03 - phones	S	109.0226
109.0226	DCA_se2_ag1_m_03 - phones	T	109.0526
109.0526	DCA_se2_ag1_m_03 - phones	EH1	109.0826
109.0526	DCA_se2_ag1_m_03 - words	as	109.1126
109.0826	DCA_se2_ag1_m_03 - phones	Z	109.1126
109.1126	DCA_se2_ag1_m_03 - phones	Y	109.1426
109.1126	DCA_se2_ag1_m_03 - words	you	109.1926
109.1426	DCA_se2_ag1_m_03 - phones	UW1	109.1926
109.1926	DCA_se2_ag1_m_03 - phones	K	109.3126
109.1926	DCA_se2_ag1_m_03 - words	can	109.4326
109.3126	DCA_se2_ag1_m_03 - phones	AE1	109.3726
109.3726	DCA_se2_ag1_m_03 - phones	N	109.4326
109.4326	DCA_se2_ag1_m_03 - phones	T	109.4626
109.4326	DCA_se2_ag1_m_03 - words	to	109.5126
109.4626	DCA_se2_ag1_m_03 - phones	IH0	109.5126
109.5126	DCA_se2_ag1_m_03 - phones	G	109.5626
109.5126	DCA_se2_ag1_m_03 - words	get	109.7126
109.5626	DCA_se2_ag1_m_03 - phones	IH1	109.6126
109.6126	DCA_se2_ag1_m_03 - phones	T	109.7126
109.8436	DCA_se2_ag1_m_03 - phones	sil	109.8836
109.8836	DCA_se2_ag1_m_03 - phones	AE1	109.9436
109.8836	DCA_se2_ag1_m_03 - words	as	110.0536
109.9436	DCA_se2_ag1_m_03 - phones	Z	110.0536
110.0536	DCA_se2_ag1_m_03 - phones	K	110.1536
110.0536	DCA_se2_ag1_m_03 - words	close	110.4236
110.1536	DCA_se2_ag1_m_03 - phones	L	110.2036
110.2036	DCA_se2_ag1_m_03 - phones	OW1	110.2636
110.2636	DCA_se2_ag1_m_03 - phones	Z	110.4236
110.4236	DCA_se2_ag1_m_03 - phones	AE1	110.5336
110.4236	DCA_se2_ag1_m_03 - words	as	110.6236
110.5336	DCA_se2_ag1_m_03 - phones	Z	110.6236
110.6236	DCA_se2_ag1_m_03 - phones	HH	110.6636
110.6236	DCA_se2_ag1_m_03 - words	him	110.8136
110.6636	DCA_se2_ag1_m_03 - phones	IH1	110.7336
110.7336	DCA_se2_ag1_m_03 - phones	M	110.8136
110.8136	DCA_se2_ag1_m_03 - phones	sp	110.8636
110.8636	DCA_se2_ag1_m_03 - phones	EH1	110.9836
110.8636	DCA_se2_ag1_m_03 - words	as	111.0536
110.9836	DCA_se2_ag1_m_03 - phones	Z	111.0536
111.0536	DCA_se2_ag1_m_03 - phones	Y	111.0836
111.0536	DCA_se2_ag1_m_03 - words	you	111.1436
111.0836	DCA_se2_ag1_m_03 - phones	UW1	111.1436
111.1436	DCA_se2_ag1_m_03 - phones	K	111.2536
111.1436	DCA_se2_ag1_m_03 - words	can	111.4736
111.2536	DCA_se2_ag1_m_03 - phones	AE1	111.3836
111.3836	DCA_se2_ag1_m_03 - phones	N	111.4736
111.4736	DCA_se2_ag1_m_03 - phones	Y	111.5036
111.4736	DCA_se2_ag1_m_03 - words	you	111.5436
111.5036	DCA_se2_ag1_m_03 - phones	UW1	111.5436
111.5436	DCA_se2_ag1_m_03 - phones	S	111.6936
111.5436	DCA_se2_ag1_m_03 - words	see	111.8036
111.6936	DCA_se2_ag1_m_03 - phones	IY1	111.8036
111.8036	DCA_se2_ag1_m_03 - phones	sp	111.8636
112.2905	DCA_se2_ag1_m_03 - phones	F	112.4405
112.2905	DCA_se2_ag1_m_03 - words	for	112.6805
112.4405	DCA_se2_ag1_m_03 - phones	AO1	112.6005
112.6005	DCA_se2_ag1_m_03 - phones	R	112.6805
112.6805	DCA_se2_ag1_m_03 - phones	sp	112.7505
112.7505	DCA_se2_ag1_m_03 - phones	IH1	112.8705
112.7505	DCA_se2_ag1_m_03 - words	if	112.9705
112.8705	DCA_se2_ag1_m_03 - phones	F	112.9705
112.9705	DCA_se2_ag1_m_03 - phones	Y	113.0205
112.9705	DCA_se2_ag1_m_03 - words	you	113.0505
113.0205	DCA_se2_ag1_m_03 - phones	UW1	113.0505
113.0505	DCA_se2_ag1_m_03 - phones	G	113.0805
113.0505	DCA_se2_ag1_m_03 - words	get	113.1505
113.0805	DCA_se2_ag1_m_03 - phones	IH1	113.1205
113.1205	DCA_se2_ag1_m_03 - phones	T	113.1505
113.1505	DCA_se2_ag1_m_03 - phones	EH1	113.1805
113.1505	DCA_se2_ag1_m_03 - words	as	113.2405
113.1805	DCA_se2_ag1_m_03 - phones	Z	113.2405
113.2405	DCA_se2_ag1_m_03 - phones	K	113.3605
113.2405	DCA_se2_ag1_m_03 - words	close	113.5705
113.3605	DCA_se2_ag1_m_03 - phones	L	113.4005
113.4005	DCA_se2_ag1_m_03 - phones	OW1	113.4905
113.4905	DCA_se2_ag1_m_03 - phones	Z	113.5705
113.5705	DCA_se2_ag1_m_03 - phones	EH1	113.6005
113.5705	DCA_se2_ag1_m_03 - words	as	113.7005
113.6005	DCA_se2_ag1_m_03 - phones	Z	113.7005
113.7005	DCA_se2_ag1_m_03 - phones	IH0	113.9405
113.7005	DCA_se2_ag1_m_03 - words	him	114.0105
113.9405	DCA_se2_ag1_m_03 - phones	M	114.0105
114.0105	DCA_se2_ag1_m_03 - phones	sp	114.0605
114.0605	DCA_se2_ag1_m_03 - phones	AE1	114.1705
114.0605	DCA_se2_ag1_m_03 - words	as	114.2805
114.1705	DCA_se2_ag1_m_03 - phones	Z	114.2805
114.2805	DCA_se2_ag1_m_03 - phones	Y	114.3105
114.2805	DCA_se2_ag1_m_03 - words	you	114.3405
114.3105	DCA_se2_ag1_m_03 - phones	UW1	114.3405
114.3405	DCA_se2_ag1_m_03 - phones	K	114.4705
114.3405	DCA_se2_ag1_m_03 - words	can	114.7305
114.4705	DCA_se2_ag1_m_03 - phones	AE1	114.5405
114.5405	DCA_se2_ag1_m_03 - phones	N	114.7305
115.1722	DCA_se2_ag1_m_03 - phones	sil	115.2222
115.2222	DCA_se2_ag1_m_03 - phones	DH	115.2822
115.2222	DCA_se2_ag1_m_03 - words	then	115.5322
115.2822	DCA_se2_ag1_m_03 - phones	EH1	115.3522
115.3522	DCA_se2_ag1_m_03 - phones	N	115.5322
115.6245	DCA_se2_ag1_m_03 - phones	Y	115.7445
115.6245	DCA_se2_ag1_m_03 - words	you	115.8345
115.7445	DCA_se2_ag1_m_03 - phones	UW1	115.8345
115.8345	DCA_se2_ag1_m_03 - words	<unk>	115.8645
115.8345	DCA_se2_ag1_m_03 - phones	spn	115.8645
115.8645	DCA_se2_ag1_m_03 - phones	sp	115.9245
115.9245	DCA_se2_ag1_m_03 - phones	Y	116.0145
115.9245	DCA_se2_ag1_m_03 - words	you	116.0645
116.0145	DCA_se2_ag1_m_03 - phones	UW1	116.0645
116.0645	DCA_se2_ag1_m_03 - phones	N	116.0945
116.0645	DCA_se2_ag1_m_03 - words	know	116.2145
116.0945	DCA_se2_ag1_m_03 - phones	OW1	116.2145
116.2145	DCA_se2_ag1_m_03 - phones	sp	116.2645
116.2645	DCA_se2_ag1_m_03 - phones	Y	116.3845
116.2645	DCA_se2_ag1_m_03 - words	you	116.4145
116.3845	DCA_se2_ag1_m_03 - phones	UW1	116.4145
116.4145	DCA_se2_ag1_m_03 - words	<unk>	116.4445
116.4145	DCA_se2_ag1_m_03 - phones	spn	116.4445
116.4445	DCA_se2_ag1_m_03 - phones	K	116.5745
116.4445	DCA_se2_ag1_m_03 - words	call	116.8845
116.5745	DCA_se2_ag1_m_03 - phones	AO1	116.7745
116.7745	DCA_se2_ag1_m_03 - phones	L	116.8845
116.8845	DCA_se2_ag1_m_03 - phones	sp	116.9145
116.9145	DCA_se2_ag1_m_03 - phones	DH	116.9845
116.9145	DCA_se2_ag1_m_03 - words	the	117.0145
116.9845	DCA_se2_ag1_m_03 - phones	AH0	117.0145
117.0145	DCA_se2_ag1_m_03 - phones	sp	117.0445
117.0445	DCA_se2_ag1_m_03 - phones	T	117.1845
117.0445	DCA_se2_ag1_m_03 - words	turn	117.3745
117.1845	DCA_se2_ag1_m_03 - phones	ER1	117.3445
117.3445	DCA_se2_ag1_m_03 - phones	N	117.3745
117.3745	DCA_se2_ag1_m_03 - phones	AH0	117.4045
117.3745	DCA_se2_ag1_m_03 - words	and	117.4645
117.4045	DCA_se2_ag1_m_03 - phones	N	117.4645
117.4645	DCA_se2_ag1_m_03 - phones	sp	117.5345
117.5345	DCA_se2_ag1_m_03 - phones	TH	117.5845
117.5345	DCA_se2_ag1_m_03 - words	things	117.8145
117.5845	DCA_se2_ag1_m_03 - phones	IH1	117.6345
117.6345	DCA_se2_ag1_m_03 - phones	NG	117.7445
117.7445	DCA_se2_ag1_m_03 - phones	Z	117.8145
117.8145	DCA_se2_ag1_m_03 - phones	AH0	117.8645
117.8145	DCA_se2_ag1_m_03 - words	of	117.8945
117.8645	DCA_se2_ag1_m_03 - phones	V	117.8945
117.8945	DCA_se2_ag1_m_03 - phones	sp	117.9245
117.9245	DCA_se2_ag1_m_03 - phones	R	117.9845
117.9245	DCA_se2_ag1_m_03 - words	red	118.1545
117.9845	DCA_se2_ag1_m_03 - phones	EH1	118.0745
118.0745	DCA_se2_ag1_m_03 - phones	D	118.1545
118.1545	DCA_se2_ag1_m_03 - phones	L	118.2045
118.1545	DCA_se2_ag1_m_03 - words	light	118.3445
118.2045	DCA_se2_ag1_m_03 - phones	AY1	118.3145
118.3145	DCA_se2_ag1_m_03 - phones	T	118.3445
118.3445	DCA_se2_ag1_m_03 - phones	sp	123.9486
118.6962	DCA_int_07 - phones	HH	118.7962
118.6962	DCA_int_07 - words	hm	118.9362
118.7962	DCA_int_07 - phones	M	118.9362
118.9362	DCA_int_07 - phones	sp	118.9662
121.6291	DCA_int_07 - phones	HH	121.6791
121.6291	DCA_int_07 - words	how	121.7391
121.6791	DCA_int_07 - phones	AW1	121.7391
121.7391	DCA_int_07 - phones	D	121.7891
121.7391	DCA_int_07 - words	do	121.8191
121.7891	DCA_int_07 - phones	UW1	121.8191
121.8191	DCA_int_07 - phones	Y	121.8791
121.8191	DCA_int_07 - words	you	122.0091
121.8791	DCA_int_07 - phones	UW1	122.0091
122.0091	DCA_int_07 - phones	sp	122.0391
122.0391	DCA_int_07 - phones	IH0	122.1491
122.0391	DCA_int_07 - words	is	122.1791
122.1491	DCA_int_07 - phones	Z	122.1791
122.1791	DCA_int_07 - phones	DH	122.2091
122.1791	DCA_int_07 - words	the	122.3691
122.2091	DCA_int_07 - phones	AH0	122.3691
122.3691	DCA_int_07 - phones	ER0	122.4191
122.3691	DCA_int_07 - words	are	122.4191
122.4191	DCA_int_07 - phones	DH	122.4791
122.4191	DCA_int_07 - words	there	122.5691
122.4791	DCA_int_07 - phones	EH1	122.5091
122.5091	DCA_int_07 - phones	R	122.5691
122.5691	DCA_int_07 - phones	T	122.6791
122.5691	DCA_int_07 - words	teams	122.9691
122.6791	DCA_int_07 - phones	IY1	122.8091
122.8091	DCA_int_07 - phones	M	122.8991
122.8991	DCA_int_07 - phones	Z	122.9691
122.9691	DCA_int_07 - phones	W	123.0191
122.9691	DCA_int_07 - words	with	123.0791
123.0191	DCA_int_07 - phones	IH0	123.0491
123.0491	DCA_int_07 - phones	DH	123.0791
123.0791	DCA_int_07 - phones	DH	123.1091
123.0791	DCA_int_07 - words	that	123.2291
123.1091	DCA_int_07 - phones	AH0	123.1691
123.1691	DCA_int_07 - phones	T	123.2291
123.2291	DCA_int_07 - phones	sp	135.1373
123.9486	DCA_se2_ag1_m_03 - phones	W	123.9886
123.9486	DCA_se2_ag1_m_03 - words	well	124.2386
123.9886	DCA_se2_ag1_m_03 - phones	EH1	124.1486
124.1486	DCA_se2_ag1_m_03 - phones	L	124.2386
124.2386	DCA_se2_ag1_m_03 - phones	IH0	124.2686
124.2386	DCA_se2_ag1_m_03 - words	it	124.3186
124.2686	DCA_se2_ag1_m_03 - phones	T	124.3186
124.3186	DCA_se2_ag1_m_03 - phones	B	124.3786
124.3186	DCA_se2_ag1_m_03 - words	be	124.4186
124.3786	DCA_se2_ag1_m_03 - phones	IY1	124.4186
124.4186	DCA_se2_ag1_m_03 - phones	AH0	124.4786
124.4186	DCA_se2_ag1_m_03 - words	about	124.6386
124.4786	DCA_se2_ag1_m_03 - phones	B	124.5286
124.5286	DCA_se2_ag1_m_03 - phones	AW1	124.5886
124.5886	DCA_se2_ag1_m_03 - phones	T	124.6386
124.6386	DCA_se2_ag1_m_03 - phones	F	124.8486
124.6386	DCA_se2_ag1_m_03 - words	five	125.1286
124.8486	DCA_se2_ag1_m_03 - phones	AY1	125.0186
125.0186	DCA_se2_ag1_m_03 - phones	V	125.1286
125.1286	DCA_se2_ag1_m_03 - phones	P	125.2086
125.1286	DCA_se2_ag1_m_03 - words	people	125.4886
125.2086	DCA_se2_ag1_m_03 - phones	IY1	125.2786
125.2786	DCA_se2_ag1_m_03 - phones	P	125.3886
125.3886	DCA_se2_ag1_m_03 - phones	AH0	125.4286
125.4286	DCA_se2_ag1_m_03 - phones	L	125.4886
125.4886	DCA_se2_ag1_m_03 - phones	sp	125.6386
126.4028	DCA_se2_ag1_m_03 - phones	AH0	126.5828
126.4028	DCA_se2_ag1_m_03 - words	and	126.7128
126.5828	DCA_se2_ag1_m_03 - phones	N	126.7128
126.7128	DCA_se2_ag1_m_03 - phones	AH1	126.9528
126.7128	DCA_se2_ag1_m_03 - words	uh	126.9528
126.9528	DCA_se2_ag1_m_03 - phones	sp	127.7757
127.7757	DCA_se2_ag1_m_03 - phones	EH1	127.9557
127.7757	DCA_se2_ag1_m_03 - words	everybody	128.3657
127.9557	DCA_se2_ag1_m_03 - phones	V	127.9857
127.9857	DCA_se2_ag1_m_03 - phones	R	128.0157
128.0157	DCA_se2_ag1_m_03 - phones	IY0	128.0857
128.0857	DCA_se2_ag1_m_03 - phones	B	128.1457
128.1457	DCA_se2_ag1_m_03 - phones	AA2	128.2557
128.2557	DCA_se2_ag1_m_03 - phones	D	128.3057
128.3057	DCA_se2_ag1_m_03 - phones	IY0	128.3657
128.3657	DCA_se2_ag1_m_03 - phones	R	128.4857
128.3657	DCA_se2_ag1_m_03 - words	runs	128.7457
128.4857	DCA_se2_ag1_m_03 - phones	AH1	128.5957
128.5957	DCA_se2_ag1_m_03 - phones	N	128.6657
128.6657	DCA_se2_ag1_m_03 - phones	Z	128.7457
128.7457	DCA_se2_ag1_m_03 - phones	AH1	128.8157
128.7457	DCA_se2_ag1_m_03 - words	up	128.8657
128.8157	DCA_se2_ag1_m_03 - phones	P	128.8657
128.8657	DCA_se2_ag1_m_03 - phones	sp	128.8957
128.8957	DCA_se2_ag1_m_03 - phones	T	129.0057
128.8957	DCA_se2_ag1_m_03 - words	to	129.2157
129.0057	DCA_se2_ag1_m_03 - phones	AH0	129.2157
129.4150	DCA_se2_ag1_m_03 - phones	T	129.5350
129.4150	DCA_se2_ag1_m_03 - words	to	129.5650
129.5350	DCA_se2_ag1_m_03 - phones	IH0	129.5650
129.5650	DCA_se2_ag1_m_03 - phones	DH	129.5950
129.5650	DCA_se2_ag1_m_03 - words	the	129.7150
129.5950	DCA_se2_ag1_m_03 - phones	IY0	129.7150
129.7150	DCA_se2_ag1_m_03 - phones	G	129.8350
129.7150	DCA_se2_ag1_m_03 - words	guy	129.9950
129.8350	DCA_se2_ag1_m_03 - phones	AY1	129.9950
129.9950	DCA_se2_ag1_m_03 - phones	Y	130.0350
129.9950	DCA_se2_ag1_m_03 - words	you	130.1050
130.0350	DCA_se2_ag1_m_03 - phones	UW1	130.1050
130.1050	DCA_se2_ag1_m_03 - phones	S	130.2450
130.1050	DCA_se2_ag1_m_03 - words	see	130.3350
130.2450	DCA_se2_ag1_m_03 - phones	IY1	130.3350
130.3350	DCA_se2_ag1_m_03 - phones	sp	130.3950
130.8780	DCA_se2_ag1_m_03 - phones	T	130.9780
130.8780	DCA_se2_ag1_m_03 - words	tryna	131.2480
130.9780	DCA_se2_ag1_m_03 - phones	R	131.0280
131.0280	DCA_se2_ag1_m_03 - phones	AY1	131.1380
131.1380	DCA_se2_ag1_m_03 - phones	N	131.1780
131.1780	DCA_se2_ag1_m_03 - phones	AH0	131.2480
131.2480	DCA_se2_ag1_m_03 - phones	G	131.2980
131.2480	DCA_se2_ag1_m_03 - words	get	131.3880
131.2980	DCA_se2_ag1_m_03 - phones	IH1	131.3480
131.3480	DCA_se2_ag1_m_03 - phones	T	131.3880
131.3880	DCA_se2_ag1_m_03 - phones	HH	131.4180
131.3880	DCA_se2_ag1_m_03 - words	his	131.6480
131.4180	DCA_se2_ag1_m_03 - phones	IH1	131.4580
131.4580	DCA_se2_ag1_m_03 - phones	Z	131.6480
131.6480	DCA_se2_ag1_m_03 - phones	K	131.7580
131.6480	DCA_se2_ag1_m_03 - words	card	132.0980
131.7580	DCA_se2_ag1_m_03 - phones	AA1	131.9780
131.9780	DCA_se2_ag1_m_03 - phones	R	132.0480
132.0480	DCA_se2_ag1_m_03 - phones	D	132.0980
132.0980	DCA_se2_ag1_m_03 - phones	Y	132.1280
132.0980	DCA_se2_ag1_m_03 - words	you	132.1780
132.1280	DCA_se2_ag1_m_03 - phones	UW1	132.1780
132.1780	DCA_se2_ag1_m_03 - phones	S	132.3280
132.1780	DCA_se2_ag1_m_03 - words	see	132.4080
132.3280	DCA_se2_ag1_m_03 - phones	IY1	132.4080
132.4080	DCA_se2_ag1_m_03 - phones	sp	132.4580
132.4580	DCA_se2_ag1_m_03 - phones	K	132.6280
132.4580	DCA_se2_ag1_m_03 - words	calling	132.9180
132.6280	DCA_se2_ag1_m_03 - phones	AO1	132.7280
132.7280	DCA_se2_ag1_m_03 - phones	L	132.7780
132.7780	DCA_se2_ag1_m_03 - phones	IH0	132.8180
132.8180	DCA_se2_ag1_m_03 - phones	NG	132.9180
132.9180	DCA_se2_ag1_m_03 - phones	R	132.9580
132.9180	DCA_se2_ag1_m_03 - words	red	133.1580
132.9580	DCA_se2_ag1_m_03 - phones	EH1	133.0680
133.0680	DCA_se2_ag1_m_03 - phones	D	133.1580
133.1580	DCA_se2_ag1_m_03 - phones	L	133.1880
133.1580	DCA_se2_ag1_m_03 - words	light	133.3280
133.1880	DCA_se2_ag1_m_03 - phones	AY1	133.2680
133.2680	DCA_se2_ag1_m_03 - phones	T	133.3280
133.3280	DCA_se2_ag1_m_03 - phones	sp	133.3880
133.7317	DCA_se2_ag1_m_03 - phones	TH	133.8017
133.7317	DCA_se2_ag1_m_03 - words	things	134.0217
133.8017	DCA_se2_ag1_m_03 - phones	IH1	133.8717
133.8717	DCA_se2_ag1_m_03 - phones	NG	133.9717
133.9717	DCA_se2_ag1_m_03 - phones	Z	134.0217
134.0217	DCA_se2_ag1_m_03 - phones	L	134.0617
134.0217	DCA_se2_ag1_m_03 - words	like	134.1617
134.0617	DCA_se2_ag1_m_03 - phones	AY1	134.1317
134.1317	DCA_se2_ag1_m_03 - phones	K	134.1617
134.1617	DCA_se2_ag1_m_03 - phones	sp	134.1917
134.1917	DCA_se2_ag1_m_03 - phones	DH	134.2217
134.1917	DCA_se2_ag1_m_03 - words	that	134.3117
134.2217	DCA_se2_ag1_m_03 - phones	AH0	134.2817
134.2817	DCA_se2_ag1_m_03 - phones	T	134.3117
134.3117	DCA_se2_ag1_m_03 - phones	sp	137.4076
135.1373	DCA_int_07 - phones	HH	135.1673
135.1373	DCA_int_07 - words	how	135.2173
135.1673	DCA_int_07 - phones	AW1	135.2173
135.2173	DCA_int_07 - phones	D	135.2773
135.2173	DCA_int_07 - words	do	135.3073
135.2773	DCA_int_07 - phones	UW1	135.3073
135.3073	DCA_int_07 - phones	Y	135.3373
135.3073	DCA_int_07 - words	you	135.3973
135.3373	DCA_int_07 - phones	UW1	135.3973
135.3973	DCA_int_07 - phones	CH	135.5373
135.3973	DCA_int_07 - words	choose	135.8873
135.5373	DCA_int_07 - phones	UW1	135.6973
135.6973	DCA_int_07 - phones	Z	135.8873
135.9394	DCA_int_07 - phones	sil	135.9794
135.9794	DCA_int_07 - phones	DH	136.0094
135.9794	DCA_int_07 - words	the	136.0394
136.0094	DCA_int_07 - phones	AH0	136.0394
136.0394	DCA_int_07 - phones	sp	136.2094
136.2094	DCA_int_07 - phones	F	136.2394
136.2094	DCA_int_07 - words	five	136.3994
136.2394	DCA_int_07 - phones	AY1	136.3394
136.3394	DCA_int_07 - phones	V	136.3994
136.3994	DCA_int_07 - phones	sp	142.4098
137.4076	DCA_se2_ag1_m_03 - phones	W	137.4876
137.4076	DCA_se2_ag1_m_03 - words	well	137.7876
137.4876	DCA_se2_ag1_m_03 - phones	EH1	137.6676
137.6676	DCA_se2_ag1_m_03 - phones	L	137.7876
137.7876	DCA_se2_ag1_m_03 - phones	sp	137.8876
137.8876	DCA_se2_ag1_m_03 - phones	Y	137.9276
137.8876	DCA_se2_ag1_m_03 - words	you	137.9576
137.9276	DCA_se2_ag1_m_03 - phones	UW1	137.9576
137.9576	DCA_se2_ag1_m_03 - phones	JH	137.9876
137.9576	DCA_se2_ag1_m_03 - words	just	138.1576
137.9876	DCA_se2_ag1_m_03 - phones	IH0	138.0676
138.0676	DCA_se2_ag1_m_03 - phones	S	138.1276
138.1276	DCA_se2_ag1_m_03 - phones	T	138.1576
138.1576	DCA_se2_ag1_m_03 - phones	G	138.1976
138.1576	DCA_se2_ag1_m_03 - words	get	138.2676
138.1976	DCA_se2_ag1_m_03 - phones	IH1	138.2376
138.2376	DCA_se2_ag1_m_03 - phones	T	138.2676
138.2676	DCA_se2_ag1_m_03 - phones	EH1	138.3376
138.2676	DCA_se2_ag1_m_03 - words	any	138.4776
138.3376	DCA_se2_ag1_m_03 - phones	N	138.3876
138.3876	DCA_se2_ag1_m_03 - phones	IY0	138.4776
138.4776	DCA_se2_ag1_m_03 - phones	F	138.6476
138.4776	DCA_se2_ag1_m_03 - words	five	138.8576
138.6476	DCA_se2_ag1_m_03 - phones	AY1	138.8276
138.8276	DCA_se2_ag1_m_03 - phones	V	138.8576
138.8576	DCA_se2_ag1_m_03 - phones	JH	138.8876
138.8576	DCA_se2_ag1_m_03 - words	just	139.0076
138.8876	DCA_se2_ag1_m_03 - phones	IH0	138.9276
138.9276	DCA_se2_ag1_m_03 - phones	S	139.0076
139.0076	DCA_se2_ag1_m_03 - phones	EH1	139.0676
139.0076	DCA_se2_ag1_m_03 - words	any	139.1376
139.0676	DCA_se2_ag1_m_03 - phones	N	139.1076
139.1076	DCA_se2_ag1_m_03 - phones	IY0	139.1376
139.1376	DCA_se2_ag1_m_03 - phones	sp	139.1976
139.1976	DCA_se2_ag1_m_03 - phones	F	139.2976
139.1976	DCA_se2_ag1_m_03 - words	five	139.4676
139.2976	DCA_se2_ag1_m_03 - phones	AY1	139.4276
139.4276	DCA_se2_ag1_m_03 - phones	V	139.4676
139.4676	DCA_se2_ag1_m_03 - phones	P	139.5676
139.4676	DCA_se2_ag1_m_03 - words	players	139.8076
139.5676	DCA_se2_ag1_m_03 - phones	L	139.6276
139.6276	DCA_se2_ag1_m_03 - phones	EY1	139.7476
139.7476	DCA_se2_ag1_m_03 - phones	ER0	139.7776
139.7776	DCA_se2_ag1_m_03 - phones	Z	139.8076
139.8076	DCA_se2_ag1_m_03 - phones	sp	144.3835
142.4098	DCA_int_07 - phones	Y	142.4498
142.4098	DCA_int_07 - words	you	142.4898
142.4498	DCA_int_07 - phones	UW1	142.4898
142.4898	DCA_int_07 - phones	D	142.5498
142.4898	DCA_int_07 - words	don't	142.6698
142.5498	DCA_int_07 - phones	OW1	142.5798
142.5798	DCA_int_07 - phones	N	142.6198
142.6198	DCA_int_07 - phones	T	142.6698
142.6698	DCA_int_07 - phones	CH	142.7698
142.6698	DCA_int_07 - words	choose	142.9298
142.7698	DCA_int_07 - phones	UW1	142.8398
142.8398	DCA_int_07 - phones	Z	142.9298
142.9298	DCA_int_07 - phones	AH1	142.9698
142.9298	DCA_int_07 - words	up	143.1098
142.9698	DCA_int_07 - phones	P	143.1098
143.1098	DCA_int_07 - phones	S	143.1798
143.1098	DCA_int_07 - words	sides	143.3198
143.1798	DCA_int_07 - phones	AY1	143.2498
143.2498	DCA_int_07 - phones	D	143.2898
143.2898	DCA_int_07 - phones	Z	143.3198
143.3198	DCA_int_07 - phones	sp	144.7999
144.3835	DCA_se2_ag1_m_03 - phones	N	144.4735
144.3835	DCA_se2_ag1_m_03 - words	no	144.7435
144.4735	DCA_se2_ag1_m_03 - phones	OW1	144.7435
144.7999	DCA_int_07 - words	mm	144.9299
144.7999	DCA_int_07 - phones	M	144.9299
144.9299	DCA_int_07 - phones	sp	145.0399
144.9717	DCA_se2_ag1_m_03 - phones	sil	145.0317
145.0317	DCA_se2_ag1_m_03 - phones	N	145.0817
145.0317	DCA_se2_ag1_m_03 - words	no	145.1817
145.0817	DCA_se2_ag1_m_03 - phones	OW1	145.1817
145.1817	DCA_se2_ag1_m_03 - phones	sp	149.9165
146.8648	DCA_int_07 - phones	HH	146.8948
146.8648	DCA_int_07 - words	what	146.9948
146.8948	DCA_int_07 - phones	W	146.9348
146.9348	DCA_int_07 - phones	AH1	146.9648
146.9648	DCA_int_07 - phones	T	146.9948
146.9948	DCA_int_07 - phones	AH0	147.0548
146.9948	DCA_int_07 - words	about	147.3648
147.0548	DCA_int_07 - phones	B	147.1148
147.1148	DCA_int_07 - phones	AW1	147.2648
147.2648	DCA_int_07 - phones	T	147.3648
147.3648	DCA_int_07 - phones	sp	147.4048
147.4838	DCA_int_07 - phones	HH	147.5638
147.4838	DCA_int_07 - words	hide	147.6838
147.5638	DCA_int_07 - phones	AY1	147.6438
147.6438	DCA_int_07 - phones	D	147.6838
147.6838	DCA_int_07 - phones	AH0	147.7138
147.6838	DCA_int_07 - words	and	147.8038
147.7138	DCA_int_07 - phones	N	147.7738
147.7738	DCA_int_07 - phones	D	147.8038
147.8038	DCA_int_07 - phones	G	147.8438
147.8038	DCA_int_07 - words	go	147.9438
147.8438	DCA_int_07 - phones	OW1	147.9438
147.9438	DCA_int_07 - phones	S	148.1138
147.9438	DCA_int_07 - words	seek	148.2538
148.1138	DCA_int_07 - phones	IY1	148.2238
148.2238	DCA_int_07 - phones	K	148.2538
148.2538	DCA_int_07 - phones	sp	148.3038
148.3038	DCA_int_07 - phones	IH0	148.3938
148.3038	DCA_int_07 - words	is	148.4238
148.3938	DCA_int_07 - phones	Z	148.4238
148.4238	DCA_int_07 - phones	DH	148.4738
148.4238	DCA_int_07 - words	there	148.5938
148.4738	DCA_int_07 - phones	EH1	148.5138
148.5138	DCA_int_07 - phones	R	148.5938
148.5938	DCA_int_07 - phones	S	148.7338
148.5938	DCA_int_07 - words	sides	149.0038
148.7338	DCA_int_07 - phones	AY1	148.8738
148.8738	DCA_int_07 - phones	D	148.9538
148.9538	DCA_int_07 - phones	Z	149.0038
149.0038	DCA_int_07 - phones	AA1	149.0338
149.0038	DCA_int_07 - words	on	149.0638
149.0338	DCA_int_07 - phones	N	149.0638
149.0638	DCA_int_07 - phones	DH	149.1038
149.0638	DCA_int_07 - words	that	149.1638
149.1038	DCA_int_07 - phones	AH0	149.1338
149.1338	DCA_int_07 - phones	T	149.1638
149.1638	DCA_int_07 - phones	sp	149.2438
149.2438	DCA_int_07 - phones	ER0	149.3538
149.2438	DCA_int_07 - words	or	149.3538
149.3538	DCA_int_07 - phones	sp	149.6238
149.9165	DCA_se2_ag1_m_03 - phones	N	150.0265
149.9165	DCA_se2_ag1_m_03 - words	no	150.3565
150.0265	DCA_se2_ag1_m_03 - phones	OW1	150.3565
150.8737	DCA_se2_ag1_m_03 - phones	sil	150.9837
150.9837	DCA_se2_ag1_m_03 - phones	N	151.0137
150.9837	DCA_se2_ag1_m_03 - words	no	151.2037
151.0137	DCA_se2_ag1_m_03 - phones	OW1	151.2037
151.2037	DCA_se2_ag1_m_03 - phones	S	151.3937
151.2037	DCA_se2_ag1_m_03 - words	sides	151.6137
151.3937	DCA_se2_ag1_m_03 - phones	AY1	151.5037
151.5037	DCA_se2_ag1_m_03 - phones	D	151.5437
151.5437	DCA_se2_ag1_m_03 - phones	Z	151.6137
151.6137	DCA_se2_ag1_m_03 - phones	AE1	151.6537
151.6137	DCA_se2_ag1_m_03 - words	at	151.6837
151.6537	DCA_se2_ag1_m_03 - phones	T	151.6837
151.6837	DCA_se2_ag1_m_03 - phones	AO1	151.7737
151.6837	DCA_se2_ag1_m_03 - words	all	151.8737
151.7737	DCA_se2_ag1_m_03 - phones	L	151.8737
151.8737	DCA_se2_ag1_m_03 - phones	sp	151.9437
152.2166	DCA_int_07 - phones	HH	152.2966
152.2166	DCA_int_07 - words	how	152.3266
152.2966	DCA_int_07 - phones	AW1	152.3266
152.3266	DCA_int_07 - phones	D	152.3666
152.3266	DCA_int_07 - words	do	152.3966
152.3666	DCA_int_07 - phones	UW1	152.3966
152.3966	DCA_int_07 - phones	Y	152.4266
152.3966	DCA_int_07 - words	you	152.4666
152.4266	DCA_int_07 - phones	UW1	152.4666
152.4666	DCA_int_07 - phones	D	152.4966
152.4666	DCA_int_07 - words	decide	152.8366
152.4966	DCA_int_07 - phones	IH2	152.5666
152.5666	DCA_int_07 - phones	S	152.6766
152.6766	DCA_int_07 - phones	AY1	152.7766
152.7766	DCA_int_07 - phones	D	152.8366
152.8366	DCA_int_07 - phones	HH	152.8666
152.8366	DCA_int_07 - words	who	152.9566
152.8666	DCA_int_07 - phones	UW1	152.9566
152.9566	DCA_int_07 - phones	Z	153.0666
152.9566	DCA_int_07 - words	s	153.0666
153.0666	DCA_int_07 - phones	IH1	153.1866
153.0666	DCA_int_07 - words	it	153.2566
153.1866	DCA_int_07 - phones	T	153.2566
154.1284	DCA_se2_ag1_m_03 - phones	W	154.2384
154.1284	DCA_se2_ag1_m_03 - words	well	154.4884
154.2384	DCA_se2_ag1_m_03 - phones	EH1	154.3584
154.3584	DCA_se2_ag1_m_03 - phones	L	154.4884
154.4884	DCA_se2_ag1_m_03 - phones	sp	154.5784
154.7568	DCA_se2_ag1_m_03 - phones	DH	154.8568
154.7568	DCA_se2_ag1_m_03 - words	these	155.0668
154.8568	DCA_se2_ag1_m_03 - phones	IY1	154.9068
154.9068	DCA_se2_ag1_m_03 - phones	Z	155.0668
155.0668	DCA_se2_ag1_m_03 - phones	G	155.2268
155.0668	DCA_se2_ag1_m_03 - words	guys	155.5068
155.2268	DCA_se2_ag1_m_03 - phones	AY1	155.4368
155.4368	DCA_se2_ag1_m_03 - phones	Z	155.5068
155.5068	DCA_se2_ag1_m_03 - phones	HH	155.6568
155.5068	DCA_se2_ag1_m_03 - words	hide	155.8468
155.6568	DCA_se2_ag1_m_03 - phones	AY1	155.8068
155.8068	DCA_se2_ag1_m_03 - phones	D	155.8468
155.8468	DCA_se2_ag1_m_03 - phones	HH	155.8768
155.8468	DCA_se2_ag1_m_03 - words	his	155.9468
155.8768	DCA_se2_ag1_m_03 - phones	IH0	155.9068
155.9068	DCA_se2_ag1_m_03 - phones	Z	155.9468
155.9468	DCA_se2_ag1_m_03 - phones	HH	156.0668
155.9468	DCA_se2_ag1_m_03 - words	head	156.1668
156.0668	DCA_se2_ag1_m_03 - phones	EH1	156.1268
156.1268	DCA_se2_ag1_m_03 - phones	D	156.1668
156.1668	DCA_se2_ag1_m_03 - phones	AH0	156.2468
156.1668	DCA_se2_ag1_m_03 - words	against	156.4868
156.2468	DCA_se2_ag1_m_03 - phones	G	156.3068
156.3068	DCA_se2_ag1_m_03 - phones	EH1	156.3668
156.3668	DCA_se2_ag1_m_03 - phones	N	156.4268
156.4268	DCA_se2_ag1_m_03 - phones	S	156.4568
156.4568	DCA_se2_ag1_m_03 - phones	T	156.4868
156.4868	DCA_se2_ag1_m_03 - words	a	156.5468
156.4868	DCA_se2_ag1_m_03 - phones	AH0	156.5468
156.5468	DCA_se2_ag1_m_03 - phones	sp	156.5768
156.5768	DCA_se2_ag1_m_03 - phones	W	156.6868
156.5768	DCA_se2_ag1_m_03 - words	wall	156.9768
156.6868	DCA_se2_ag1_m_03 - phones	AO1	156.7268
156.7268	DCA_se2_ag1_m_03 - phones	L	156.9768
156.9768	DCA_se2_ag1_m_03 - phones	sp	157.0668
157.0668	DCA_se2_ag1_m_03 - phones	AO1	157.2768
157.0668	DCA_se2_ag1_m_03 - words	or	157.3268
157.2768	DCA_se2_ag1_m_03 - phones	R	157.3268
157.3268	DCA_se2_ag1_m_03 - phones	sp	157.3568
157.3568	DCA_se2_ag1_m_03 - phones	AH0	157.3868
157.3568	DCA_se2_ag1_m_03 - words	a	157.3868
157.3868	DCA_se2_ag1_m_03 - phones	T	157.5468
157.3868	DCA_se2_ag1_m_03 - words	tree	157.8168
157.5468	DCA_se2_ag1_m_03 - phones	R	157.5868
157.5868	DCA_se2_ag1_m_03 - phones	IY1	157.8168
158.9207	DCA_se2_ag1_m_03 - phones	AH0	159.0207
158.9207	DCA_se2_ag1_m_03 - words	and	159.0807
159.0207	DCA_se2_ag1_m_03 - phones	N	159.0807
159.0807	DCA_se2_ag1_m_03 - phones	Y	159.1307
159.0807	DCA_se2_ag1_m_03 - words	you	159.1807
159.1307	DCA_se2_ag1_m_03 - phones	UW1	159.1807
159.1807	DCA_se2_ag1_m_03 - phones	R	159.3007
159.1807	DCA_se2_ag1_m_03 - words	run	159.3907
159.3007	DCA_se2_ag1_m_03 - phones	AH1	159.3607
159.3607	DCA_se2_ag1_m_03 - phones	N	159.3907
159.3907	DCA_se2_ag1_m_03 - phones	EH1	159.4507
159.3907	DCA_se2_ag1_m_03 - words	as	159.5407
159.4507	DCA_se2_ag1_m_03 - phones	Z	159.5407
159.5407	DCA_se2_ag1_m_03 - phones	F	159.6507
159.5407	DCA_se2_ag1_m_03 - words	fast	159.9407
159.6507	DCA_se2_ag1_m_03 - phones	AE1	159.7907
159.7907	DCA_se2_ag1_m_03 - phones	S	159.8907
159.8907	DCA_se2_ag1_m_03 - phones	T	159.9407
159.9407	DCA_se2_ag1_m_03 - phones	sp	159.9807
159.9807	DCA_se2_ag1_m_03 - phones	EH1	160.0107
159.9807	DCA_se2_ag1_m_03 - words	as	160.0407
160.0107	DCA_se2_ag1_m_03 - phones	Z	160.0407
160.0407	DCA_se2_ag1_m_03 - phones	Y	160.0807
160.0407	DCA_se2_ag1_m_03 - words	you	160.1107
160.0807	DCA_se2_ag1_m_03 - phones	UW1	160.1107
160.1107	DCA_se2_ag1_m_03 - phones	K	160.1407
160.1107	DCA_se2_ag1_m_03 - words	can	160.2007
160.1407	DCA_se2_ag1_m_03 - phones	AH0	160.1707
160.1707	DCA_se2_ag1_m_03 - phones	N	160.2007
160.2007	DCA_se2_ag1_m_03 - phones	AH0	160.2307
160.2007	DCA_se2_ag1_m_03 - words	and	160.2607
160.2307	DCA_se2_ag1_m_03 - phones	N	160.2607
160.2607	DCA_se2_ag1_m_03 - phones	HH	160.4107
160.2607	DCA_se2_ag1_m_03 - words	hide	160.7707
160.4107	DCA_se2_ag1_m_03 - phones	AY1	160.7107
160.7107	DCA_se2_ag1_m_03 - phones	D	160.7707
161.2371	DCA_se2_ag1_m_03 - phones	AH0	161.3171
161.2371	DCA_se2_ag1_m_03 - words	and	161.4571
161.3171	DCA_se2_ag1_m_03 - phones	N	161.4571
161.4571	DCA_se2_ag1_m_03 - phones	sp	161.4971
161.4971	DCA_se2_ag1_m_03 - phones	IH0	161.5271
161.4971	DCA_se2_ag1_m_03 - words	if	161.5571
161.5271	DCA_se2_ag1_m_03 - phones	F	161.5571
[truncated: 17,053 more rows]
