# Supplementary material for: Considering Performance in the Automated and Manual Coding of Sociolinguistic Variables: Lessons From Variable (ING)
Source: Front Artif Intell. 2021 Apr 29;4:648543. doi: 10.3389/frai.2021.648543 (PMC8117961; doi:10.3389/frai.2021.648543)
Supplement: Supplementary file 4 [file Data_Sheet_4.ZIP › CORAAL_Aligned_as_Tables/DCB_se1_ag2_f_01_1_txout.txt]

tmin	tier	text	tmax
0.5114	DCB_int_01 - phones	sil	0.5414
0.5414	DCB_int_01 - phones	AO2	0.5814
0.5414	DCB_int_01 - words	alright	0.8814
0.5814	DCB_int_01 - phones	L	0.6114
0.6114	DCB_int_01 - phones	R	0.6414
0.6414	DCB_int_01 - phones	AY1	0.7714
0.7714	DCB_int_01 - phones	T	0.8814
0.8814	DCB_int_01 - phones	sp	0.9314
0.9314	DCB_int_01 - phones	S	1.1514
0.9314	DCB_int_01 - words	so	1.5514
1.1514	DCB_int_01 - phones	OW1	1.5514
2.0581	DCB_int_01 - phones	sil	2.0881
2.0881	DCB_int_01 - phones	Y	2.1281
2.0881	DCB_int_01 - words	your	2.1981
2.1281	DCB_int_01 - phones	UH1	2.1581
2.1581	DCB_int_01 - phones	R	2.1981
2.1981	DCB_int_01 - phones	N	2.2681
2.1981	DCB_int_01 - words	name	2.6281
2.2681	DCB_int_01 - phones	EY1	2.5781
2.5781	DCB_int_01 - phones	M	2.6281
2.6281	DCB_int_01 - phones	IH1	2.8481
2.6281	DCB_int_01 - words	is	3.0181
2.8481	DCB_int_01 - phones	Z	3.0181
3.0181	DCB_int_01 - phones	TN	4.9481
3.0181	DCB_int_01 - words	rdx	4.9481
5.8650	DCB_se1_ag2_f_01 - phones	sil	5.9550
5.9550	DCB_se1_ag2_f_01 - phones	DH	5.9850
5.9550	DCB_se1_ag2_f_01 - words	that	6.0750
5.9850	DCB_se1_ag2_f_01 - phones	AH0	6.0450
6.0450	DCB_se1_ag2_f_01 - phones	T	6.0750
6.0750	DCB_se1_ag2_f_01 - phones	sp	6.1050
6.1050	DCB_se1_ag2_f_01 - phones	S	6.2350
6.1050	DCB_se1_ag2_f_01 - words	s	6.2350
6.2350	DCB_se1_ag2_f_01 - phones	M	6.2950
6.2350	DCB_se1_ag2_f_01 - words	me	6.5850
6.2950	DCB_se1_ag2_f_01 - phones	IY1	6.5850
6.5850	DCB_se1_ag2_f_01 - phones	sp	9.5467
7.4916	DCB_int_01 - phones	sil	7.5216
7.5216	DCB_int_01 - phones	AH1	7.7916
7.5216	DCB_int_01 - words	um	8.0016
7.7916	DCB_int_01 - phones	M	8.0016
8.0016	DCB_int_01 - phones	sp	8.0416
8.4112	DCB_int_01 - phones	W	8.4612
8.4112	DCB_int_01 - words	what	8.5212
8.4612	DCB_int_01 - phones	AH1	8.4912
8.4912	DCB_int_01 - phones	T	8.5212
8.5212	DCB_int_01 - words	s	8.5512
8.5212	DCB_int_01 - phones	S	8.5512
8.5512	DCB_int_01 - phones	Y	8.5812
8.5512	DCB_int_01 - words	your	8.6412
8.5812	DCB_int_01 - phones	UH1	8.6112
8.6112	DCB_int_01 - phones	R	8.6412
8.6412	DCB_int_01 - phones	B	8.6812
8.6412	DCB_int_01 - words	birthday	8.9612
8.6812	DCB_int_01 - phones	ER1	8.7712
8.7712	DCB_int_01 - phones	TH	8.8012
8.8012	DCB_int_01 - phones	D	8.8412
8.8412	DCB_int_01 - phones	EY2	8.9612
8.9612	DCB_int_01 - phones	sp	8.9912
9.5467	DCB_se1_ag2_f_01 - phones	JH	9.6267
9.5467	DCB_se1_ag2_f_01 - words	june	9.7867
9.6267	DCB_se1_ag2_f_01 - phones	UW1	9.7467
9.7467	DCB_se1_ag2_f_01 - phones	N	9.7867
9.7867	DCB_se1_ag2_f_01 - phones	T	9.8767
9.7867	DCB_se1_ag2_f_01 - words	twenty	10.0667
9.8767	DCB_se1_ag2_f_01 - phones	W	9.9067
9.9067	DCB_se1_ag2_f_01 - phones	EH1	9.9367
9.9367	DCB_se1_ag2_f_01 - phones	N	9.9967
9.9967	DCB_se1_ag2_f_01 - phones	IY0	10.0667
10.0667	DCB_se1_ag2_f_01 - phones	S	10.1767
10.0667	DCB_se1_ag2_f_01 - words	six	10.6667
10.1767	DCB_se1_ag2_f_01 - phones	IH1	10.2267
10.2267	DCB_se1_ag2_f_01 - phones	K	10.3767
10.3767	DCB_se1_ag2_f_01 - phones	S	10.6667
12.0319	DCB_se1_ag2_f_01 - phones	sil	12.1219
12.0433	DCB_int_01 - phones	W	12.0933
12.0433	DCB_int_01 - words	what	12.3233
12.0933	DCB_int_01 - phones	AH1	12.1233
12.1219	DCB_se1_ag2_f_01 - phones	N	12.1619
12.1219	DCB_se1_ag2_f_01 - words	nineteen	12.4719
12.1233	DCB_int_01 - phones	T	12.3233
12.1619	DCB_se1_ag2_f_01 - phones	AY1	12.2019
12.2019	DCB_se1_ag2_f_01 - phones	N	12.2719
12.2719	DCB_se1_ag2_f_01 - phones	T	12.3719
12.3233	DCB_int_01 - phones	Y	12.3833
12.3233	DCB_int_01 - words	year	12.4633
12.3719	DCB_se1_ag2_f_01 - phones	IY1	12.4419
12.3833	DCB_int_01 - phones	IH1	12.4133
12.4133	DCB_int_01 - phones	R	12.4633
12.4419	DCB_se1_ag2_f_01 - phones	N	12.4719
12.4719	DCB_se1_ag2_f_01 - phones	EY1	12.5519
12.4719	DCB_se1_ag2_f_01 - words	eighty	12.6619
12.5519	DCB_se1_ag2_f_01 - phones	T	12.6019
12.6019	DCB_se1_ag2_f_01 - phones	IY0	12.6619
12.6619	DCB_se1_ag2_f_01 - phones	S	12.7419
12.6619	DCB_se1_ag2_f_01 - words	seven	12.9419
12.7419	DCB_se1_ag2_f_01 - phones	EH1	12.8019
12.8019	DCB_se1_ag2_f_01 - phones	V	12.8819
12.8819	DCB_se1_ag2_f_01 - phones	AH0	12.9119
12.9119	DCB_se1_ag2_f_01 - phones	N	12.9419
12.9419	DCB_se1_ag2_f_01 - phones	sp	17.8718
13.0694	DCB_int_01 - phones	sil	13.1094
13.1094	DCB_int_01 - phones	N	13.1594
13.1094	DCB_int_01 - words	nineteen	13.4494
13.1594	DCB_int_01 - phones	AY1	13.2194
13.2194	DCB_int_01 - phones	N	13.3494
13.3494	DCB_int_01 - phones	T	13.3894
13.3894	DCB_int_01 - phones	IY1	13.4194
13.4194	DCB_int_01 - phones	N	13.4494
13.4494	DCB_int_01 - phones	EY1	13.4794
13.4494	DCB_int_01 - words	eighty	13.6394
13.4794	DCB_int_01 - phones	T	13.5094
13.5094	DCB_int_01 - phones	IY0	13.6394
13.6394	DCB_int_01 - phones	sp	13.6694
13.6694	DCB_int_01 - phones	S	13.8094
13.6694	DCB_int_01 - words	seven	14.1194
13.8094	DCB_int_01 - phones	EH1	13.8394
13.8394	DCB_int_01 - phones	V	13.8694
13.8694	DCB_int_01 - phones	AH0	13.8994
13.8994	DCB_int_01 - phones	N	14.1194
14.1194	DCB_int_01 - phones	sp	14.2494
15.5691	DCB_int_01 - phones	AH1	15.9691
15.5691	DCB_int_01 - words	um	16.2991
15.9691	DCB_int_01 - phones	M	16.2991
16.2991	DCB_int_01 - phones	sp	16.3791
16.4697	DCB_int_01 - phones	W	16.5197
16.4697	DCB_int_01 - words	what	16.5797
16.5197	DCB_int_01 - phones	AH1	16.5497
16.5497	DCB_int_01 - phones	T	16.5797
16.5797	DCB_int_01 - words	s	16.6297
16.5797	DCB_int_01 - phones	S	16.6297
16.6297	DCB_int_01 - phones	Y	16.6697
16.6297	DCB_int_01 - words	your	16.7297
16.6697	DCB_int_01 - phones	UH1	16.6997
16.6997	DCB_int_01 - phones	R	16.7297
16.7297	DCB_int_01 - phones	HH	16.7697
16.7297	DCB_int_01 - words	home	16.9297
16.7697	DCB_int_01 - phones	OW1	16.8597
16.8597	DCB_int_01 - phones	M	16.9297
16.9297	DCB_int_01 - phones	T	17.0097
16.9297	DCB_int_01 - words	town	17.1997
17.0097	DCB_int_01 - phones	AW1	17.0397
17.0397	DCB_int_01 - phones	N	17.1997
17.1997	DCB_int_01 - phones	sp	19.2797
17.8718	DCB_se1_ag2_f_01 - phones	W	17.9118
17.8718	DCB_se1_ag2_f_01 - words	washington	18.2818
17.9118	DCB_se1_ag2_f_01 - phones	AA1	17.9818
17.9818	DCB_se1_ag2_f_01 - phones	SH	18.0618
18.0618	DCB_se1_ag2_f_01 - phones	IH0	18.1018
18.1018	DCB_se1_ag2_f_01 - phones	NG	18.1318
18.1318	DCB_se1_ag2_f_01 - phones	T	18.2218
18.2218	DCB_se1_ag2_f_01 - phones	AH0	18.2518
18.2518	DCB_se1_ag2_f_01 - phones	N	18.2818
18.2818	DCB_se1_ag2_f_01 - phones	D	18.3318
18.2818	DCB_se1_ag2_f_01 - words	dc	18.5718
18.3318	DCB_se1_ag2_f_01 - phones	IY1	18.4118
18.4118	DCB_se1_ag2_f_01 - phones	S	18.5218
18.5218	DCB_se1_ag2_f_01 - phones	IY1	18.5718
18.5718	DCB_se1_ag2_f_01 - phones	sp	20.4979
19.2797	DCB_int_01 - phones	HH	19.4097
19.2797	DCB_int_01 - words	what	19.5097
19.4097	DCB_int_01 - phones	W	19.4397
19.4397	DCB_int_01 - phones	AH1	19.4797
19.4797	DCB_int_01 - phones	T	19.5097
19.5097	DCB_int_01 - phones	N	19.5597
19.5097	DCB_int_01 - words	neighborhood	19.8797
19.5597	DCB_int_01 - phones	EY1	19.6197
19.6197	DCB_int_01 - phones	B	19.6797
19.6797	DCB_int_01 - phones	ER0	19.7097
19.7097	DCB_int_01 - phones	HH	19.7797
19.7797	DCB_int_01 - phones	UH2	19.8497
19.8497	DCB_int_01 - phones	D	19.8797
19.8797	DCB_int_01 - phones	sp	19.9797
20.4979	DCB_se1_ag2_f_01 - phones	AH0	20.5279
20.4979	DCB_se1_ag2_f_01 - words	i'm	20.5579
20.5279	DCB_se1_ag2_f_01 - phones	M	20.5579
20.5579	DCB_se1_ag2_f_01 - phones	F	20.6479
20.5579	DCB_se1_ag2_f_01 - words	from	20.7179
20.6479	DCB_se1_ag2_f_01 - phones	ER0	20.6879
20.6879	DCB_se1_ag2_f_01 - phones	M	20.7179
20.7179	DCB_se1_ag2_f_01 - phones	sp	20.9379
20.9379	DCB_se1_ag2_f_01 - phones	AH1	21.0579
20.9379	DCB_se1_ag2_f_01 - words	uptown	21.3679
21.0579	DCB_se1_ag2_f_01 - phones	P	21.1179
21.1179	DCB_se1_ag2_f_01 - phones	T	21.2179
21.2179	DCB_se1_ag2_f_01 - phones	AW1	21.3379
21.3379	DCB_se1_ag2_f_01 - phones	N	21.3679
21.3679	DCB_se1_ag2_f_01 - phones	sp	25.4361
21.6714	DCB_int_01 - phones	AH1	21.7814
21.6714	DCB_int_01 - words	uptown	22.1314
21.7814	DCB_int_01 - phones	P	21.8614
21.8614	DCB_int_01 - phones	T	21.9714
21.9714	DCB_int_01 - phones	AW1	22.0114
22.0114	DCB_int_01 - phones	N	22.1314
22.3554	DCB_int_01 - phones	sil	22.4054
22.4054	DCB_int_01 - phones	HH	22.5154
22.4054	DCB_int_01 - words	what	22.6954
22.5154	DCB_int_01 - phones	W	22.5554
22.5554	DCB_int_01 - phones	AH1	22.6354
22.6354	DCB_int_01 - phones	T	22.6954
22.6954	DCB_int_01 - phones	IH1	22.8454
22.6954	DCB_int_01 - words	is	22.9454
22.8454	DCB_int_01 - phones	Z	22.9454
22.9454	DCB_int_01 - phones	sp	22.9754
22.9754	DCB_int_01 - phones	AH1	23.0954
22.9754	DCB_int_01 - words	uptown	23.5254
23.0954	DCB_int_01 - phones	P	23.1854
23.1854	DCB_int_01 - phones	T	23.2754
23.2754	DCB_int_01 - phones	AW1	23.3054
23.3054	DCB_int_01 - phones	N	23.5254
23.5254	DCB_int_01 - phones	sp	23.5754
25.4361	DCB_se1_ag2_f_01 - phones	IH1	25.5261
25.4361	DCB_se1_ag2_f_01 - words	it	25.6561
25.5261	DCB_se1_ag2_f_01 - phones	T	25.6561
25.6561	DCB_se1_ag2_f_01 - words	s	25.8461
25.6561	DCB_se1_ag2_f_01 - phones	Z	25.8461
26.4131	DCB_se1_ag2_f_01 - phones	D	26.4731
26.4131	DCB_se1_ag2_f_01 - words	w	26.7631
26.4731	DCB_se1_ag2_f_01 - phones	AH1	26.5431
26.5431	DCB_se1_ag2_f_01 - phones	B	26.6231
26.6231	DCB_se1_ag2_f_01 - phones	AH0	26.6531
26.6531	DCB_se1_ag2_f_01 - phones	L	26.6831
26.6831	DCB_se1_ag2_f_01 - phones	Y	26.7331
26.7331	DCB_se1_ag2_f_01 - phones	UW0	26.7631
26.7631	DCB_se1_ag2_f_01 - phones	sp	27.1180
26.9718	DCB_int_01 - phones	L	27.1318
26.9718	DCB_int_01 - words	like	27.2418
27.1180	DCB_se1_ag2_f_01 - words	i	27.2380
27.1180	DCB_se1_ag2_f_01 - phones	AY1	27.2380
27.1318	DCB_int_01 - phones	AY1	27.2118
27.2118	DCB_int_01 - phones	K	27.2418
27.2380	DCB_se1_ag2_f_01 - phones	sp	27.3380
27.2418	DCB_int_01 - phones	sp	27.4540
27.4540	DCB_int_01 - phones	D	27.5440
27.4540	DCB_int_01 - words	descri-	27.7940
27.5440	DCB_int_01 - phones	IH0	27.5840
27.5840	DCB_int_01 - phones	S	27.6740
27.6740	DCB_int_01 - phones	K	27.7040
27.7040	DCB_int_01 - phones	R	27.7540
27.7540	DCB_int_01 - phones	AY1	27.7940
27.7940	DCB_int_01 - phones	K	27.9140
27.7940	DCB_int_01 - words	cause	28.0040
27.9140	DCB_int_01 - phones	AA1	27.9440
27.9440	DCB_int_01 - phones	Z	28.0040
28.0040	DCB_int_01 - words	i	28.2540
28.0040	DCB_int_01 - phones	AY1	28.2540
28.2540	DCB_int_01 - phones	sp	28.2840
28.2840	DCB_int_01 - phones	AY1	28.4340
28.2840	DCB_int_01 - words	i	28.4340
28.4340	DCB_int_01 - phones	K	28.5240
28.4340	DCB_int_01 - words	keep	28.6240
28.5240	DCB_int_01 - phones	IY1	28.5740
28.5740	DCB_int_01 - phones	P	28.6240
28.6240	DCB_int_01 - phones	P	28.7040
28.6240	DCB_int_01 - words	people	28.8740
28.7040	DCB_int_01 - phones	IY1	28.7340
28.7340	DCB_int_01 - phones	P	28.7840
28.7840	DCB_int_01 - phones	AH0	28.8140
28.8140	DCB_int_01 - phones	L	28.8740
28.8740	DCB_int_01 - phones	HH	29.0640
28.8740	DCB_int_01 - words	hearing	29.2340
29.0640	DCB_int_01 - phones	IY1	29.1440
29.1440	DCB_int_01 - phones	R	29.1740
29.1740	DCB_int_01 - phones	IH0	29.2040
29.2040	DCB_int_01 - phones	NG	29.2340
29.2340	DCB_int_01 - phones	P	29.2740
29.2340	DCB_int_01 - words	people	29.4440
29.2740	DCB_int_01 - phones	IY1	29.3140
29.3140	DCB_int_01 - phones	P	29.3540
29.3540	DCB_int_01 - phones	AH0	29.3940
29.3940	DCB_int_01 - phones	L	29.4440
29.4440	DCB_int_01 - phones	S	29.5140
29.4440	DCB_int_01 - words	say	29.6240
29.5140	DCB_int_01 - phones	EY1	29.6240
29.6240	DCB_int_01 - phones	IH1	29.6540
29.6240	DCB_int_01 - words	it	29.6840
29.6540	DCB_int_01 - phones	T	29.6840
29.6840	DCB_int_01 - phones	B	29.7140
29.6840	DCB_int_01 - words	but	29.7940
29.7140	DCB_int_01 - phones	AH1	29.7440
29.7440	DCB_int_01 - phones	T	29.7940
29.7940	DCB_int_01 - phones	AY1	29.8240
29.7940	DCB_int_01 - words	i	29.8240
29.8240	DCB_int_01 - phones	D	29.8740
29.8240	DCB_int_01 - words	don't	30.0040
29.8740	DCB_int_01 - phones	OW1	29.9240
29.9240	DCB_int_01 - phones	N	30.0040
30.0040	DCB_int_01 - phones	L	30.0540
30.0040	DCB_int_01 - words	like	30.2040
30.0540	DCB_int_01 - phones	AY1	30.1040
30.1040	DCB_int_01 - phones	K	30.2040
30.2040	DCB_int_01 - phones	N	30.3240
30.2040	DCB_int_01 - words	know	30.5840
30.3240	DCB_int_01 - phones	OW1	30.5840
30.5840	DCB_int_01 - words	<unk>	30.6740
30.5840	DCB_int_01 - phones	spn	30.6740
30.6740	DCB_int_01 - phones	sp	35.4109
30.6913	DCB_se1_ag2_f_01 - phones	S	30.8013
30.6913	DCB_se1_ag2_f_01 - words	so	30.9013
30.8013	DCB_se1_ag2_f_01 - phones	OW1	30.9013
30.9013	DCB_se1_ag2_f_01 - phones	AH1	30.9813
30.9013	DCB_se1_ag2_f_01 - words	uptown	31.5413
30.9813	DCB_se1_ag2_f_01 - phones	P	31.0113
31.0113	DCB_se1_ag2_f_01 - phones	T	31.1413
31.1413	DCB_se1_ag2_f_01 - phones	AW1	31.4313
31.4313	DCB_se1_ag2_f_01 - phones	N	31.5413
31.5413	DCB_se1_ag2_f_01 - phones	IH1	32.0913
31.5413	DCB_se1_ag2_f_01 - words	is	32.2513
32.0913	DCB_se1_ag2_f_01 - phones	Z	32.2513
32.3368	DCB_se1_ag2_f_01 - phones	D	32.4068
32.3368	DCB_se1_ag2_f_01 - words	do	32.4568
32.4068	DCB_se1_ag2_f_01 - phones	UW1	32.4568
32.4568	DCB_se1_ag2_f_01 - phones	Y	32.5568
32.4568	DCB_se1_ag2_f_01 - words	you	32.6168
32.5568	DCB_se1_ag2_f_01 - phones	UW1	32.6168
32.6168	DCB_se1_ag2_f_01 - phones	N	32.6668
32.6168	DCB_se1_ag2_f_01 - words	know	32.9268
32.6668	DCB_se1_ag2_f_01 - phones	OW1	32.9268
32.9268	DCB_se1_ag2_f_01 - phones	W	32.9868
32.9268	DCB_se1_ag2_f_01 - words	where	33.6568
32.9868	DCB_se1_ag2_f_01 - phones	EH1	33.3768
33.3768	DCB_se1_ag2_f_01 - phones	R	33.6568
33.6568	DCB_se1_ag2_f_01 - phones	sp	33.6868
34.0204	DCB_se1_ag2_f_01 - phones	DH	34.0804
34.0204	DCB_se1_ag2_f_01 - words	the	34.1404
34.0804	DCB_se1_ag2_f_01 - phones	AH0	34.1404
34.1404	DCB_se1_ag2_f_01 - phones	K	34.1804
34.1404	DCB_se1_ag2_f_01 - words	convention	34.4904
34.1804	DCB_se1_ag2_f_01 - phones	AH0	34.2104
34.2104	DCB_se1_ag2_f_01 - phones	N	34.2404
34.2404	DCB_se1_ag2_f_01 - phones	V	34.2804
34.2804	DCB_se1_ag2_f_01 - phones	EH1	34.3204
34.3204	DCB_se1_ag2_f_01 - phones	N	34.3904
34.3904	DCB_se1_ag2_f_01 - phones	SH	34.4204
34.4204	DCB_se1_ag2_f_01 - phones	AH0	34.4504
34.4504	DCB_se1_ag2_f_01 - phones	N	34.4904
34.4904	DCB_se1_ag2_f_01 - phones	S	34.5904
34.4904	DCB_se1_ag2_f_01 - words	center	34.7804
34.5904	DCB_se1_ag2_f_01 - phones	EH1	34.6204
34.6204	DCB_se1_ag2_f_01 - phones	N	34.6804
34.6804	DCB_se1_ag2_f_01 - phones	ER0	34.7804
34.7804	DCB_se1_ag2_f_01 - phones	IH1	34.9304
34.7804	DCB_se1_ag2_f_01 - words	is	35.1104
34.9304	DCB_se1_ag2_f_01 - phones	Z	35.1104
35.4109	DCB_int_01 - phones	M	35.6809
35.4109	DCB_int_01 - words	mm-hm	35.7409
35.6809	DCB_int_01 - phones	HH	35.7109
35.7109	DCB_int_01 - phones	M	35.7409
35.7409	DCB_int_01 - phones	sp	35.7709
36.0412	DCB_se1_ag2_f_01 - phones	sil	36.0712
36.0712	DCB_se1_ag2_f_01 - phones	AH1	36.1512
36.0712	DCB_se1_ag2_f_01 - words	uptown	36.6012
36.1512	DCB_se1_ag2_f_01 - phones	P	36.2212
36.2212	DCB_se1_ag2_f_01 - phones	T	36.3312
36.3312	DCB_se1_ag2_f_01 - phones	AW1	36.5512
36.5512	DCB_se1_ag2_f_01 - phones	N	36.6012
36.6012	DCB_se1_ag2_f_01 - phones	IH0	36.6812
36.6012	DCB_se1_ag2_f_01 - words	is	36.7412
36.6812	DCB_se1_ag2_f_01 - phones	Z	36.7412
36.7412	DCB_se1_ag2_f_01 - phones	F	36.7912
36.7412	DCB_se1_ag2_f_01 - words	from	36.8912
36.7912	DCB_se1_ag2_f_01 - phones	ER0	36.8412
36.8412	DCB_se1_ag2_f_01 - phones	M	36.8912
36.8912	DCB_se1_ag2_f_01 - phones	DH	36.9312
36.8912	DCB_se1_ag2_f_01 - words	the	36.9612
36.9312	DCB_se1_ag2_f_01 - phones	AH0	36.9612
36.9612	DCB_se1_ag2_f_01 - phones	K	37.0212
36.9612	DCB_se1_ag2_f_01 - words	convention	37.4812
37.0212	DCB_se1_ag2_f_01 - phones	AH0	37.0712
37.0712	DCB_se1_ag2_f_01 - phones	N	37.1212
37.1212	DCB_se1_ag2_f_01 - phones	V	37.2412
37.2412	DCB_se1_ag2_f_01 - phones	EH1	37.3012
37.3012	DCB_se1_ag2_f_01 - phones	N	37.3612
37.3612	DCB_se1_ag2_f_01 - phones	SH	37.4212
37.4212	DCB_se1_ag2_f_01 - phones	AH0	37.4512
37.4512	DCB_se1_ag2_f_01 - phones	N	37.4812
37.4812	DCB_se1_ag2_f_01 - phones	S	37.6012
37.4812	DCB_se1_ag2_f_01 - words	center	37.8312
37.6012	DCB_se1_ag2_f_01 - phones	EH1	37.6312
37.6312	DCB_se1_ag2_f_01 - phones	N	37.7312
37.7312	DCB_se1_ag2_f_01 - phones	ER0	37.8312
37.8312	DCB_se1_ag2_f_01 - phones	sp	37.9312
37.9312	DCB_se1_ag2_f_01 - phones	AH1	38.0612
37.9312	DCB_se1_ag2_f_01 - words	up	38.1812
38.0612	DCB_se1_ag2_f_01 - phones	P	38.1812
38.1812	DCB_se1_ag2_f_01 - phones	sp	39.4192
39.4192	DCB_se1_ag2_f_01 - phones	AH1	39.5192
39.4192	DCB_se1_ag2_f_01 - words	up	39.5992
39.5192	DCB_se1_ag2_f_01 - phones	P	39.5992
39.5992	DCB_se1_ag2_f_01 - phones	JH	39.6892
39.5992	DCB_se1_ag2_f_01 - words	georgia	39.9092
39.6892	DCB_se1_ag2_f_01 - phones	AO1	39.7292
39.7292	DCB_se1_ag2_f_01 - phones	R	39.8092
39.8092	DCB_se1_ag2_f_01 - phones	JH	39.8692
39.8692	DCB_se1_ag2_f_01 - phones	AH0	39.9092
39.9092	DCB_se1_ag2_f_01 - phones	AE1	39.9892
39.9092	DCB_se1_ag2_f_01 - words	avenue	40.1992
39.9892	DCB_se1_ag2_f_01 - phones	V	40.0492
40.0492	DCB_se1_ag2_f_01 - phones	AH0	40.0792
40.0792	DCB_se1_ag2_f_01 - phones	N	40.1692
40.1692	DCB_se1_ag2_f_01 - phones	UW2	40.1992
40.1992	DCB_se1_ag2_f_01 - phones	sp	42.0362
40.8362	DCB_int_01 - phones	AH1	40.9862
40.8362	DCB_int_01 - words	up	41.0662
40.9862	DCB_int_01 - phones	P	41.0662
41.0662	DCB_int_01 - phones	JH	41.1362
41.0662	DCB_int_01 - words	georgie	41.3862
41.1362	DCB_int_01 - phones	AO1	41.1762
41.1762	DCB_int_01 - phones	R	41.2362
41.2362	DCB_int_01 - phones	JH	41.3262
41.3262	DCB_int_01 - phones	IY0	41.3862
41.3862	DCB_int_01 - phones	AE1	41.5362
41.3862	DCB_int_01 - words	avenue	41.7462
41.5362	DCB_int_01 - phones	V	41.5962
41.5962	DCB_int_01 - phones	AH0	41.6262
41.6262	DCB_int_01 - phones	N	41.6862
41.6862	DCB_int_01 - phones	UW2	41.7462
41.7462	DCB_int_01 - phones	sp	41.8262
41.9838	DCB_int_01 - phones	L	42.0838
41.9838	DCB_int_01 - words	like	42.1738
42.0362	DCB_se1_ag2_f_01 - phones	AH0	42.0762
42.0362	DCB_se1_ag2_f_01 - words	and	42.1062
42.0762	DCB_se1_ag2_f_01 - phones	N	42.1062
42.0838	DCB_int_01 - phones	AY1	42.1438
42.1062	DCB_se1_ag2_f_01 - phones	IH0	42.1662
42.1062	DCB_se1_ag2_f_01 - words	it	42.2162
42.1438	DCB_int_01 - phones	K	42.1738
42.1662	DCB_se1_ag2_f_01 - phones	T	42.2162
42.1738	DCB_int_01 - phones	sp	42.2838
42.2162	DCB_se1_ag2_f_01 - phones	S	42.2962
42.2162	DCB_se1_ag2_f_01 - words	stops	42.6162
42.2838	DCB_int_01 - phones	K	42.3238
42.2838	DCB_int_01 - words	close	42.6438
42.2962	DCB_se1_ag2_f_01 - phones	T	42.3562
42.3238	DCB_int_01 - phones	L	42.3738
42.3562	DCB_se1_ag2_f_01 - phones	AA1	42.5362
42.3738	DCB_int_01 - phones	OW1	42.5438
42.5362	DCB_se1_ag2_f_01 - phones	P	42.5762
42.5438	DCB_int_01 - phones	S	42.6438
42.5762	DCB_se1_ag2_f_01 - phones	S	42.6162
42.6162	DCB_se1_ag2_f_01 - phones	sp	43.5909
42.6438	DCB_int_01 - phones	T	42.6838
42.6438	DCB_int_01 - words	to	42.7338
42.6838	DCB_int_01 - phones	AH0	42.7338
42.7338	DCB_int_01 - phones	HH	42.8538
42.7338	DCB_int_01 - words	howard	43.2038
42.8538	DCB_int_01 - phones	AW1	43.0938
43.0938	DCB_int_01 - phones	ER0	43.1738
43.1738	DCB_int_01 - phones	D	43.2038
43.5909	DCB_se1_ag2_f_01 - phones	G	43.6309
43.5909	DCB_se1_ag2_f_01 - words	goes	43.8009
43.6309	DCB_se1_ag2_f_01 - phones	OW1	43.7209
43.7209	DCB_se1_ag2_f_01 - phones	Z	43.8009
43.8009	DCB_se1_ag2_f_01 - phones	P	43.8809
43.8009	DCB_se1_ag2_f_01 - words	past	44.1209
43.8809	DCB_se1_ag2_f_01 - phones	AE1	44.0509
44.0509	DCB_se1_ag2_f_01 - phones	S	44.0909
44.0909	DCB_se1_ag2_f_01 - phones	T	44.1209
44.1209	DCB_se1_ag2_f_01 - phones	HH	44.1809
44.1209	DCB_se1_ag2_f_01 - words	howard	44.8709
44.1809	DCB_se1_ag2_f_01 - phones	AW1	44.4809
44.4809	DCB_se1_ag2_f_01 - phones	ER0	44.8009
44.8009	DCB_se1_ag2_f_01 - phones	D	44.8709
44.8709	DCB_se1_ag2_f_01 - phones	sp	44.9009
45.4639	DCB_se1_ag2_f_01 - phones	P	45.5939
45.4639	DCB_se1_ag2_f_01 - words	past	46.2539
45.5939	DCB_se1_ag2_f_01 - phones	AE1	46.0839
46.0839	DCB_se1_ag2_f_01 - phones	S	46.1839
46.1839	DCB_se1_ag2_f_01 - phones	T	46.2539
46.2539	DCB_se1_ag2_f_01 - words	uh	46.3339
46.2539	DCB_se1_ag2_f_01 - phones	AH1	46.3339
46.3339	DCB_se1_ag2_f_01 - phones	IH1	46.4339
46.3339	DCB_se1_ag2_f_01 - words	it	46.4839
46.4339	DCB_se1_ag2_f_01 - phones	T	46.4839
46.4839	DCB_se1_ag2_f_01 - phones	S	46.5139
46.4839	DCB_se1_ag2_f_01 - words	stops	46.7939
46.5139	DCB_se1_ag2_f_01 - phones	T	46.5739
46.5739	DCB_se1_ag2_f_01 - phones	AA1	46.6639
46.6639	DCB_se1_ag2_f_01 - phones	P	46.7139
46.7139	DCB_se1_ag2_f_01 - phones	S	46.7939
46.7939	DCB_se1_ag2_f_01 - phones	AE1	46.8239
46.7939	DCB_se1_ag2_f_01 - words	at	46.8639
46.8239	DCB_se1_ag2_f_01 - phones	T	46.8639
46.8639	DCB_se1_ag2_f_01 - phones	S	46.9539
46.8639	DCB_se1_ag2_f_01 - words	silv-	47.0739
46.9539	DCB_se1_ag2_f_01 - phones	IH1	46.9839
46.9839	DCB_se1_ag2_f_01 - phones	L	47.0239
47.0239	DCB_se1_ag2_f_01 - phones	V	47.0739
47.0739	DCB_se1_ag2_f_01 - phones	sp	47.1039
47.1039	DCB_se1_ag2_f_01 - phones	DH	47.1639
47.1039	DCB_se1_ag2_f_01 - words	the	47.2539
47.1639	DCB_se1_ag2_f_01 - phones	AH0	47.2539
47.2539	DCB_se1_ag2_f_01 - words	s	47.3839
47.2539	DCB_se1_ag2_f_01 - phones	Z	47.3839
47.3839	DCB_se1_ag2_f_01 - phones	sp	47.5239
47.5239	DCB_se1_ag2_f_01 - phones	S	47.6539
47.5239	DCB_se1_ag2_f_01 - words	silver	47.8139
47.6539	DCB_se1_ag2_f_01 - phones	IH1	47.6939
47.6939	DCB_se1_ag2_f_01 - phones	L	47.7239
47.7239	DCB_se1_ag2_f_01 - phones	V	47.7639
47.7639	DCB_se1_ag2_f_01 - phones	ER0	47.8139
47.8139	DCB_se1_ag2_f_01 - phones	S	47.8839
47.8139	DCB_se1_ag2_f_01 - words	spring	48.0739
47.8839	DCB_se1_ag2_f_01 - phones	P	47.9239
47.9239	DCB_se1_ag2_f_01 - phones	R	47.9639
47.9639	DCB_se1_ag2_f_01 - phones	IH1	48.0239
48.0239	DCB_se1_ag2_f_01 - phones	NG	48.0739
48.0739	DCB_se1_ag2_f_01 - phones	L	48.1239
48.0739	DCB_se1_ag2_f_01 - words	line	48.4339
48.1239	DCB_se1_ag2_f_01 - phones	AY1	48.1739
48.1739	DCB_se1_ag2_f_01 - phones	N	48.4339
48.9108	DCB_int_01 - phones	S	49.0508
48.9108	DCB_int_01 - words	so	49.2708
49.0508	DCB_int_01 - phones	OW1	49.2708
49.4837	DCB_int_01 - phones	sil	49.5237
49.5237	DCB_int_01 - phones	B	49.6137
49.5237	DCB_int_01 - words	but	49.7237
49.6137	DCB_int_01 - phones	AH1	49.6637
49.6637	DCB_int_01 - phones	T	49.7237
49.7237	DCB_int_01 - phones	DH	49.7537
49.7237	DCB_int_01 - words	there	49.8237
49.7537	DCB_int_01 - phones	EH1	49.7937
49.7937	DCB_int_01 - phones	R	49.8237
49.8237	DCB_int_01 - phones	ER0	49.8937
49.8237	DCB_int_01 - words	are	49.8937
49.8937	DCB_int_01 - phones	AH1	49.9937
49.8937	DCB_int_01 - words	other	50.1137
49.9937	DCB_int_01 - phones	DH	50.0437
50.0437	DCB_int_01 - phones	ER0	50.1137
50.1137	DCB_int_01 - phones	P	50.1837
50.1137	DCB_int_01 - words	places	50.3837
50.1837	DCB_int_01 - phones	L	50.2137
50.2137	DCB_int_01 - phones	EY1	50.2737
50.2737	DCB_int_01 - phones	S	50.3037
50.3037	DCB_int_01 - phones	IH0	50.3337
50.3337	DCB_int_01 - phones	Z	50.3837
50.3837	DCB_int_01 - phones	IH0	50.4337
50.3837	DCB_int_01 - words	included	50.8237
50.4337	DCB_int_01 - phones	N	50.5137
50.5137	DCB_int_01 - phones	K	50.6137
50.6137	DCB_int_01 - phones	L	50.6537
50.6537	DCB_int_01 - phones	UW1	50.7037
50.7037	DCB_int_01 - phones	D	50.7437
50.7437	DCB_int_01 - phones	IH0	50.7837
50.7837	DCB_int_01 - phones	D	50.8237
50.8237	DCB_int_01 - phones	IH1	50.8937
50.8237	DCB_int_01 - words	in	50.9437
50.8937	DCB_int_01 - phones	N	50.9437
50.9437	DCB_int_01 - phones	AH1	51.0337
50.9437	DCB_int_01 - words	uptown	51.3537
51.0337	DCB_int_01 - phones	P	51.0837
51.0837	DCB_int_01 - phones	T	51.1837
51.1837	DCB_int_01 - phones	AW1	51.3037
51.3037	DCB_int_01 - phones	N	51.3537
51.3537	DCB_int_01 - phones	S	51.4037
51.3537	DCB_int_01 - words	so	51.4537
51.4037	DCB_int_01 - phones	OW1	51.4537
51.4537	DCB_int_01 - phones	L	51.5137
51.4537	DCB_int_01 - words	like	51.6037
51.5137	DCB_int_01 - phones	AY1	51.5637
51.5637	DCB_int_01 - phones	K	51.6037
51.6037	DCB_int_01 - phones	K	51.6837
51.6037	DCB_int_01 - words	columbia	52.0037
51.6837	DCB_int_01 - phones	AH0	51.7337
51.7337	DCB_int_01 - phones	L	51.7937
51.7937	DCB_int_01 - phones	AH1	51.8237
51.8237	DCB_int_01 - phones	M	51.8637
51.8637	DCB_int_01 - phones	B	51.9137
51.9137	DCB_int_01 - phones	IY0	51.9537
51.9537	DCB_int_01 - phones	AH0	52.0037
52.0037	DCB_int_01 - phones	HH	52.0437
52.0037	DCB_int_01 - words	heights	52.2237
52.0437	DCB_int_01 - phones	AY1	52.1237
52.1237	DCB_int_01 - phones	T	52.1637
52.1637	DCB_int_01 - phones	S	52.2237
52.2237	DCB_int_01 - phones	IH0	52.2637
52.2237	DCB_int_01 - words	is	52.3537
52.2637	DCB_int_01 - phones	Z	52.3537
52.3537	DCB_int_01 - phones	AH1	52.4137
52.3537	DCB_int_01 - words	uptown	52.6737
52.4137	DCB_int_01 - phones	P	52.4737
52.4737	DCB_int_01 - phones	T	52.5637
52.5637	DCB_int_01 - phones	AW1	52.6437
52.6341	DCB_se1_ag2_f_01 - phones	Y	52.7841
52.6341	DCB_se1_ag2_f_01 - words	yeah	52.8241
52.6437	DCB_int_01 - phones	N	52.6737
52.6737	DCB_int_01 - phones	sp	54.0968
52.7841	DCB_se1_ag2_f_01 - phones	AE1	52.8241
52.8241	DCB_se1_ag2_f_01 - phones	AO1	52.8941
52.8241	DCB_se1_ag2_f_01 - words	all	52.9441
52.8941	DCB_se1_ag2_f_01 - phones	L	52.9441
52.9441	DCB_se1_ag2_f_01 - phones	DH	52.9841
52.9441	DCB_se1_ag2_f_01 - words	that	53.0441
52.9841	DCB_se1_ag2_f_01 - phones	AH0	53.0141
53.0141	DCB_se1_ag2_f_01 - phones	T	53.0441
53.0441	DCB_se1_ag2_f_01 - words	s	53.1141
53.0441	DCB_se1_ag2_f_01 - phones	Z	53.1141
53.1141	DCB_se1_ag2_f_01 - phones	AH1	53.1641
53.1141	DCB_se1_ag2_f_01 - words	uptown	53.4041
53.1641	DCB_se1_ag2_f_01 - phones	P	53.2041
53.2041	DCB_se1_ag2_f_01 - phones	T	53.2941
53.2941	DCB_se1_ag2_f_01 - phones	AW1	53.3741
53.3741	DCB_se1_ag2_f_01 - phones	N	53.4041
53.4041	DCB_se1_ag2_f_01 - phones	sp	58.2962
54.0968	DCB_int_01 - words	oh	54.5668
54.0968	DCB_int_01 - phones	OW1	54.5668
54.5668	DCB_int_01 - phones	sp	54.5968
54.5968	DCB_int_01 - phones	OW2	54.7168
54.5968	DCB_int_01 - words	okay	54.8968
54.7168	DCB_int_01 - phones	K	54.8168
54.8168	DCB_int_01 - phones	EY1	54.8968
54.8968	DCB_int_01 - phones	sp	54.9268
54.9268	DCB_int_01 - phones	S	54.9868
54.9268	DCB_int_01 - words	so	55.0168
54.9868	DCB_int_01 - phones	OW1	55.0168
55.0168	DCB_int_01 - words	i	55.0468
55.0168	DCB_int_01 - phones	AY1	55.0468
55.0468	DCB_int_01 - words	m	55.0768
55.0468	DCB_int_01 - phones	M	55.0768
55.0768	DCB_int_01 - words	a	55.1068
55.0768	DCB_int_01 - phones	AH0	55.1068
55.1068	DCB_int_01 - phones	P	55.1468
55.1068	DCB_int_01 - words	put	55.2468
55.1468	DCB_int_01 - phones	UH1	55.2068
55.2068	DCB_int_01 - phones	T	55.2468
55.2468	DCB_int_01 - phones	AH1	55.3168
55.2468	DCB_int_01 - words	uptown	55.6768
55.3168	DCB_int_01 - phones	P	55.3968
55.3968	DCB_int_01 - phones	T	55.4868
55.4868	DCB_int_01 - phones	AW1	55.5168
55.5168	DCB_int_01 - phones	N	55.6768
55.6768	DCB_int_01 - phones	sp	55.7068
55.7068	DCB_int_01 - phones	AH0	55.7468
55.7068	DCB_int_01 - words	and	55.8368
55.7468	DCB_int_01 - phones	N	55.8368
55.8368	DCB_int_01 - phones	Y	55.9068
55.8368	DCB_int_01 - words	you've	56.0368
55.9068	DCB_int_01 - phones	UW1	55.9568
55.9568	DCB_int_01 - phones	V	56.0368
56.0368	DCB_int_01 - phones	L	56.0968
56.0368	DCB_int_01 - words	lived	56.2068
56.0968	DCB_int_01 - phones	IH1	56.1268
56.1268	DCB_int_01 - phones	V	56.1568
56.1568	DCB_int_01 - phones	D	56.2068
56.2068	DCB_int_01 - phones	HH	56.2368
56.2068	DCB_int_01 - words	here	56.3168
56.2368	DCB_int_01 - phones	IY1	56.2668
56.2668	DCB_int_01 - phones	R	56.3168
56.3168	DCB_int_01 - phones	AO1	56.3568
56.3168	DCB_int_01 - words	all	56.4168
56.3568	DCB_int_01 - phones	L	56.4168
56.4168	DCB_int_01 - phones	Y	56.4468
56.4168	DCB_int_01 - words	your	56.5368
56.4468	DCB_int_01 - phones	UH1	56.4768
56.4768	DCB_int_01 - phones	R	56.5368
56.5368	DCB_int_01 - phones	L	56.5968
56.5368	DCB_int_01 - words	life	56.7168
56.5968	DCB_int_01 - phones	AY1	56.6868
56.6868	DCB_int_01 - phones	F	56.7168
56.7168	DCB_int_01 - phones	sp	56.7868
58.2962	DCB_se1_ag2_f_01 - phones	M	58.3262
58.2962	DCB_se1_ag2_f_01 - words	majority	58.6362
58.3262	DCB_se1_ag2_f_01 - phones	AH0	58.3562
58.3562	DCB_se1_ag2_f_01 - phones	JH	58.4362
58.4362	DCB_se1_ag2_f_01 - phones	AO1	58.5062
58.5062	DCB_se1_ag2_f_01 - phones	R	58.5362
58.5362	DCB_se1_ag2_f_01 - phones	AH0	58.5662
58.5662	DCB_se1_ag2_f_01 - phones	T	58.5962
58.5962	DCB_se1_ag2_f_01 - phones	IY0	58.6362
58.6362	DCB_se1_ag2_f_01 - phones	AH0	58.6762
58.6362	DCB_se1_ag2_f_01 - words	of	58.7062
58.6762	DCB_se1_ag2_f_01 - phones	V	58.7062
58.7062	DCB_se1_ag2_f_01 - phones	M	58.7362
58.7062	DCB_se1_ag2_f_01 - words	my	58.7962
58.7362	DCB_se1_ag2_f_01 - phones	AY1	58.7962
58.7962	DCB_se1_ag2_f_01 - phones	sp	58.8262
58.8262	DCB_se1_ag2_f_01 - phones	L	58.8862
58.8262	DCB_se1_ag2_f_01 - words	life	58.9562
58.8862	DCB_se1_ag2_f_01 - phones	AY1	58.9262
58.9262	DCB_se1_ag2_f_01 - phones	F	58.9562
58.9562	DCB_se1_ag2_f_01 - phones	sp	59.0162
59.0162	DCB_se1_ag2_f_01 - phones	Y	59.1162
59.0162	DCB_se1_ag2_f_01 - words	yeah	59.1462
59.1162	DCB_se1_ag2_f_01 - phones	AE1	59.1462
59.1462	DCB_se1_ag2_f_01 - phones	sp	60.3944
59.3549	DCB_int_01 - phones	HH	59.3949
59.3549	DCB_int_01 - words	where	59.5449
59.3949	DCB_int_01 - phones	W	59.4449
59.4449	DCB_int_01 - phones	EH1	59.5149
59.5149	DCB_int_01 - phones	R	59.5449
59.5449	DCB_int_01 - words	d	59.5849
59.5449	DCB_int_01 - phones	D	59.5849
59.5849	DCB_int_01 - phones	EH1	59.6349
59.5849	DCB_int_01 - words	else	59.7549
59.6349	DCB_int_01 - phones	L	59.7149
59.7149	DCB_int_01 - phones	S	59.7549
59.7549	DCB_int_01 - phones	D	59.8049
59.7549	DCB_int_01 - words	did	59.8849
59.8049	DCB_int_01 - phones	IH0	59.8349
59.8349	DCB_int_01 - phones	D	59.8849
59.8849	DCB_int_01 - phones	Y	59.9449
59.8849	DCB_int_01 - words	you	60.0149
59.9449	DCB_int_01 - phones	UW1	60.0149
60.0149	DCB_int_01 - phones	sp	60.0449
60.0449	DCB_int_01 - phones	L	60.1649
60.0449	DCB_int_01 - words	live	60.2349
60.1649	DCB_int_01 - phones	IH1	60.1949
60.1949	DCB_int_01 - phones	V	60.2349
60.2349	DCB_int_01 - phones	sp	60.3049
60.3944	DCB_se1_ag2_f_01 - words	i	60.4844
60.3944	DCB_se1_ag2_f_01 - phones	AY1	60.4844
60.4844	DCB_se1_ag2_f_01 - phones	L	60.5244
60.4844	DCB_se1_ag2_f_01 - words	lived	60.6144
60.5244	DCB_se1_ag2_f_01 - phones	IH1	60.5544
60.5544	DCB_se1_ag2_f_01 - phones	V	60.5844
60.5844	DCB_se1_ag2_f_01 - phones	D	60.6144
60.6144	DCB_se1_ag2_f_01 - phones	IH0	60.6444
60.6144	DCB_se1_ag2_f_01 - words	in	60.6744
60.6444	DCB_se1_ag2_f_01 - phones	N	60.6744
60.6744	DCB_se1_ag2_f_01 - phones	M	60.7144
60.6744	DCB_se1_ag2_f_01 - words	maryland	61.0144
60.7144	DCB_se1_ag2_f_01 - phones	EH1	60.7744
60.7744	DCB_se1_ag2_f_01 - phones	R	60.8344
60.8344	DCB_se1_ag2_f_01 - phones	AH0	60.8744
60.8744	DCB_se1_ag2_f_01 - phones	L	60.9244
60.9244	DCB_se1_ag2_f_01 - phones	AH0	60.9544
60.9544	DCB_se1_ag2_f_01 - phones	N	60.9844
60.9844	DCB_se1_ag2_f_01 - phones	D	61.0144
61.0144	DCB_se1_ag2_f_01 - phones	sp	61.0644
61.0644	DCB_se1_ag2_f_01 - phones	T	61.1644
61.0644	DCB_se1_ag2_f_01 - words	too	61.2444
61.1644	DCB_se1_ag2_f_01 - phones	UW1	61.2444
61.2444	DCB_se1_ag2_f_01 - phones	sp	62.7886
61.6313	DCB_int_01 - phones	HH	61.7213
61.6313	DCB_int_01 - words	what	61.8413
61.7213	DCB_int_01 - phones	W	61.7713
61.7713	DCB_int_01 - phones	AH1	61.8013
61.8013	DCB_int_01 - phones	T	61.8413
61.8413	DCB_int_01 - phones	P	61.9113
61.8413	DCB_int_01 - words	part	62.0013
61.9113	DCB_int_01 - phones	AA1	61.9413
61.9413	DCB_int_01 - phones	R	61.9713
61.9713	DCB_int_01 - phones	T	62.0013
62.0013	DCB_int_01 - phones	AH0	62.0313
62.0013	DCB_int_01 - words	of	62.0613
62.0313	DCB_int_01 - phones	V	62.0613
62.0613	DCB_int_01 - phones	M	62.0913
62.0613	DCB_int_01 - words	maryland	62.3713
62.0913	DCB_int_01 - phones	EH1	62.1213
62.1213	DCB_int_01 - phones	R	62.1613
62.1613	DCB_int_01 - phones	AH0	62.2013
62.2013	DCB_int_01 - phones	L	62.2413
62.2413	DCB_int_01 - phones	AH0	62.2713
62.2713	DCB_int_01 - phones	N	62.3013
62.3013	DCB_int_01 - phones	D	62.3713
62.7886	DCB_se1_ag2_f_01 - phones	IH0	62.8486
62.7886	DCB_se1_ag2_f_01 - words	in	63.3786
62.8486	DCB_se1_ag2_f_01 - phones	N	63.3786
63.3786	DCB_se1_ag2_f_01 - phones	sp	63.4286
63.4286	DCB_se1_ag2_f_01 - phones	F	63.4886
63.4286	DCB_se1_ag2_f_01 - words	forestville	63.8486
63.4886	DCB_se1_ag2_f_01 - phones	AO1	63.5386
63.5386	DCB_se1_ag2_f_01 - phones	R	63.5786
63.5786	DCB_se1_ag2_f_01 - phones	EH0	63.6086
63.6086	DCB_se1_ag2_f_01 - phones	S	63.6386
63.6386	DCB_se1_ag2_f_01 - phones	T	63.6686
63.6686	DCB_se1_ag2_f_01 - phones	V	63.6986
63.6986	DCB_se1_ag2_f_01 - phones	IH2	63.7386
63.7386	DCB_se1_ag2_f_01 - phones	L	63.8486
64.1005	DCB_se1_ag2_f_01 - phones	D	64.1905
64.1005	DCB_se1_ag2_f_01 - words	district	64.4405
64.1905	DCB_se1_ag2_f_01 - phones	IH1	64.2505
64.2505	DCB_se1_ag2_f_01 - phones	S	64.2905
64.2905	DCB_se1_ag2_f_01 - phones	T	64.3205
64.3205	DCB_se1_ag2_f_01 - phones	R	64.3505
64.3505	DCB_se1_ag2_f_01 - phones	IH0	64.3805
64.3805	DCB_se1_ag2_f_01 - phones	K	64.4105
64.4105	DCB_se1_ag2_f_01 - phones	T	64.4405
64.4405	DCB_se1_ag2_f_01 - phones	HH	64.4705
64.4405	DCB_se1_ag2_f_01 - words	heights	64.7905
64.4705	DCB_se1_ag2_f_01 - phones	AY1	64.5505
64.5505	DCB_se1_ag2_f_01 - phones	T	64.6305
64.6305	DCB_se1_ag2_f_01 - phones	S	64.7905
64.8226	DCB_int_01 - phones	sil	64.8726
64.8726	DCB_int_01 - phones	M	65.0526
64.8726	DCB_int_01 - words	mm	65.0526
65.0526	DCB_int_01 - phones	sp	65.1026
65.1026	DCB_int_01 - phones	M	65.2326
65.1026	DCB_int_01 - words	mm-hm	65.4626
65.2326	DCB_int_01 - phones	HH	65.3226
65.3226	DCB_int_01 - phones	M	65.4626
65.4626	DCB_int_01 - phones	sp	65.5126
69.1425	DCB_int_01 - phones	AH1	69.6225
69.1425	DCB_int_01 - words	um	69.8025
69.6225	DCB_int_01 - phones	M	69.8025
69.8025	DCB_int_01 - phones	sp	70.4062
70.4062	DCB_int_01 - phones	EH2	70.5062
70.4062	DCB_int_01 - words	education	70.9562
70.5062	DCB_int_01 - phones	JH	70.5662
70.5662	DCB_int_01 - phones	AH0	70.6062
70.6062	DCB_int_01 - phones	K	70.6962
70.6962	DCB_int_01 - phones	EY1	70.7862
70.7862	DCB_int_01 - phones	SH	70.8762
70.8762	DCB_int_01 - phones	AH0	70.9162
70.9162	DCB_int_01 - phones	N	70.9562
70.9562	DCB_int_01 - phones	sp	74.1900
72.8402	DCB_se1_ag2_f_01 - phones	sil	72.8802
72.8802	DCB_se1_ag2_f_01 - phones	M	72.9302
72.8802	DCB_se1_ag2_f_01 - words	majority	73.3102
72.9302	DCB_se1_ag2_f_01 - phones	AH0	72.9702
72.9702	DCB_se1_ag2_f_01 - phones	JH	73.0602
73.0602	DCB_se1_ag2_f_01 - phones	AO1	73.1202
73.1202	DCB_se1_ag2_f_01 - phones	R	73.1602
73.1602	DCB_se1_ag2_f_01 - phones	AH0	73.2002
73.2002	DCB_se1_ag2_f_01 - phones	T	73.2402
73.2402	DCB_se1_ag2_f_01 - phones	IY0	73.3102
73.3102	DCB_se1_ag2_f_01 - phones	IH0	73.3402
73.3102	DCB_se1_ag2_f_01 - words	in	73.4002
73.3402	DCB_se1_ag2_f_01 - phones	N	73.4002
73.4002	DCB_se1_ag2_f_01 - words	a	73.4602
73.4002	DCB_se1_ag2_f_01 - phones	AH0	73.4602
73.4602	DCB_se1_ag2_f_01 - phones	S	73.5502
73.4602	DCB_se1_ag2_f_01 - words	city	73.7102
73.5502	DCB_se1_ag2_f_01 - phones	IH1	73.6002
73.6002	DCB_se1_ag2_f_01 - phones	T	73.6802
73.6802	DCB_se1_ag2_f_01 - phones	IY0	73.7102
73.7102	DCB_se1_ag2_f_01 - phones	sp	74.3064
74.1900	DCB_int_01 - words	<unk>	74.4500
74.1900	DCB_int_01 - phones	spn	74.4500
74.3064	DCB_se1_ag2_f_01 - phones	AY1	74.3664
74.3064	DCB_se1_ag2_f_01 - words	i	74.3664
74.3664	DCB_se1_ag2_f_01 - phones	D	74.4264
74.3664	DCB_se1_ag2_f_01 - words	did	74.5464
74.4264	DCB_se1_ag2_f_01 - phones	IH1	74.5064
74.5064	DCB_se1_ag2_f_01 - phones	D	74.5464
74.5464	DCB_se1_ag2_f_01 - phones	G	74.6064
74.5464	DCB_se1_ag2_f_01 - words	go	74.8364
74.6064	DCB_se1_ag2_f_01 - phones	OW1	74.8364
74.8364	DCB_se1_ag2_f_01 - phones	sp	74.8964
74.8964	DCB_se1_ag2_f_01 - phones	T	75.0464
74.8964	DCB_se1_ag2_f_01 - words	to	75.3464
75.0464	DCB_se1_ag2_f_01 - phones	AH0	75.3464
75.9821	DCB_se1_ag2_f_01 - phones	sil	76.0221
76.0221	DCB_se1_ag2_f_01 - words	a	76.0721
76.0221	DCB_se1_ag2_f_01 - phones	AH0	76.0721
76.0721	DCB_se1_ag2_f_01 - phones	K	76.1521
76.0721	DCB_se1_ag2_f_01 - words	couple	76.3221
76.1521	DCB_se1_ag2_f_01 - phones	AH1	76.1821
76.1821	DCB_se1_ag2_f_01 - phones	P	76.2521
76.2521	DCB_se1_ag2_f_01 - phones	AH0	76.2821
76.2821	DCB_se1_ag2_f_01 - phones	L	76.3221
76.3221	DCB_se1_ag2_f_01 - phones	M	76.3621
76.3221	DCB_se1_ag2_f_01 - words	maryland	76.6721
76.3621	DCB_se1_ag2_f_01 - phones	EH1	76.4021
76.4021	DCB_se1_ag2_f_01 - phones	R	76.5021
76.5021	DCB_se1_ag2_f_01 - phones	AH0	76.5421
76.5421	DCB_se1_ag2_f_01 - phones	L	76.5721
76.5721	DCB_se1_ag2_f_01 - phones	AH0	76.6021
76.6021	DCB_se1_ag2_f_01 - phones	N	76.6321
76.6321	DCB_se1_ag2_f_01 - phones	D	76.6721
76.6721	DCB_se1_ag2_f_01 - phones	S	76.7321
76.6721	DCB_se1_ag2_f_01 - words	schools	77.0121
76.7321	DCB_se1_ag2_f_01 - phones	K	76.8021
76.8021	DCB_se1_ag2_f_01 - phones	UW1	76.8321
76.8321	DCB_se1_ag2_f_01 - phones	L	76.9721
76.9721	DCB_se1_ag2_f_01 - phones	Z	77.0121
77.0121	DCB_se1_ag2_f_01 - phones	sp	77.0421
77.0421	DCB_se1_ag2_f_01 - phones	DH	77.0921
77.0421	DCB_se1_ag2_f_01 - words	though	77.1821
77.0921	DCB_se1_ag2_f_01 - phones	OW1	77.1821
77.1821	DCB_se1_ag2_f_01 - phones	sp	79.9834
77.5288	DCB_int_01 - phones	B	77.5688
77.5288	DCB_int_01 - words	but	77.6288
77.5688	DCB_int_01 - phones	AH1	77.5988
77.5988	DCB_int_01 - phones	T	77.6288
77.6288	DCB_int_01 - phones	Y	77.7088
77.6288	DCB_int_01 - words	you	77.7488
77.7088	DCB_int_01 - phones	UW1	77.7488
77.7488	DCB_int_01 - phones	W	77.7888
77.7488	DCB_int_01 - words	went	77.8988
77.7888	DCB_int_01 - phones	EH1	77.8388
77.8388	DCB_int_01 - phones	N	77.8688
77.8688	DCB_int_01 - phones	T	77.8988
77.8988	DCB_int_01 - phones	T	77.9688
77.8988	DCB_int_01 - words	to	78.0588
77.9688	DCB_int_01 - phones	IH0	78.0588
78.0588	DCB_int_01 - phones	sp	78.0988
78.0988	DCB_int_01 - phones	DH	78.1288
78.0988	DCB_int_01 - words	the	78.1588
78.1288	DCB_int_01 - phones	AH0	78.1588
78.1588	DCB_int_01 - phones	sp	78.2288
78.2288	DCB_int_01 - phones	DH	78.3088
78.2288	DCB_int_01 - words	the	78.3588
78.3088	DCB_int_01 - phones	AH0	78.3588
78.3588	DCB_int_01 - phones	S	78.4588
78.3588	DCB_int_01 - words	city	78.6088
78.4588	DCB_int_01 - phones	IH1	78.5088
78.5088	DCB_int_01 - phones	T	78.5788
78.5788	DCB_int_01 - phones	IY0	78.6088
78.6088	DCB_int_01 - phones	AE1	78.6688
78.6088	DCB_int_01 - words	and	78.7288
78.6688	DCB_int_01 - phones	N	78.7288
78.7288	DCB_int_01 - phones	DH	78.7688
78.7288	DCB_int_01 - words	then	78.9488
78.7688	DCB_int_01 - phones	EH1	78.8888
78.8888	DCB_int_01 - phones	N	78.9488
78.9488	DCB_int_01 - phones	D	78.9988
78.9488	DCB_int_01 - words	did	79.0888
78.9988	DCB_int_01 - phones	IH0	79.0288
79.0288	DCB_int_01 - phones	D	79.0888
79.0888	DCB_int_01 - phones	Y	79.1288
79.0888	DCB_int_01 - words	you	79.1588
79.1288	DCB_int_01 - phones	UW1	79.1588
79.1588	DCB_int_01 - phones	G	79.1988
79.1588	DCB_int_01 - words	go	79.2888
79.1988	DCB_int_01 - phones	OW1	79.2888
79.2888	DCB_int_01 - phones	K	79.4088
79.2888	DCB_int_01 - words	college	79.7688
79.4088	DCB_int_01 - phones	AA1	79.4988
79.4988	DCB_int_01 - phones	L	79.5488
79.5488	DCB_int_01 - phones	IH0	79.6388
79.6388	DCB_int_01 - phones	JH	79.7688
79.9834	DCB_se1_ag2_f_01 - phones	M	80.0734
79.9834	DCB_se1_ag2_f_01 - words	mm-hm	80.1834
80.0734	DCB_se1_ag2_f_01 - phones	HH	80.1034
80.1034	DCB_se1_ag2_f_01 - phones	M	80.1834
80.1690	DCB_int_01 - phones	sil	80.1990
80.1834	DCB_se1_ag2_f_01 - phones	sp	83.6697
80.1990	DCB_int_01 - phones	HH	80.2390
80.1990	DCB_int_01 - words	where	80.3390
80.2390	DCB_int_01 - phones	W	80.2790
80.2790	DCB_int_01 - phones	EH1	80.3090
80.3090	DCB_int_01 - phones	R	80.3390
80.3390	DCB_int_01 - words	d	80.3690
80.3390	DCB_int_01 - phones	D	80.3690
80.3690	DCB_int_01 - phones	Y	80.3990
80.3690	DCB_int_01 - words	you	80.4290
80.3990	DCB_int_01 - phones	UW1	80.4290
80.4290	DCB_int_01 - phones	G	80.4790
80.4290	DCB_int_01 - words	go	80.5190
80.4790	DCB_int_01 - phones	OW1	80.5190
80.5190	DCB_int_01 - phones	T	80.5490
80.5190	DCB_int_01 - words	to	80.5890
80.5490	DCB_int_01 - phones	AH0	80.5890
80.5890	DCB_int_01 - phones	K	80.6590
80.5890	DCB_int_01 - words	college	80.9790
80.6590	DCB_int_01 - phones	AA1	80.7190
80.7190	DCB_int_01 - phones	L	80.7690
80.7690	DCB_int_01 - phones	IH0	80.9090
80.9090	DCB_int_01 - phones	JH	80.9790
80.9790	DCB_int_01 - phones	sp	81.7672
81.7672	DCB_int_01 - words	oh	81.8772
81.7672	DCB_int_01 - phones	OW1	81.8772
81.8772	DCB_int_01 - phones	sp	82.4740
82.4740	DCB_int_01 - phones	Y	82.5840
82.4740	DCB_int_01 - words	you	82.6540
82.5840	DCB_int_01 - phones	UW1	82.6540
82.6540	DCB_int_01 - phones	sp	82.6840
82.6840	DCB_int_01 - phones	R	82.7540
82.6840	DCB_int_01 - words	really	82.9840
82.7540	DCB_int_01 - phones	IY1	82.8140
82.8140	DCB_int_01 - phones	L	82.8840
82.8840	DCB_int_01 - phones	IY0	82.9840
82.9840	DCB_int_01 - phones	AA1	83.1340
82.9840	DCB_int_01 - words	are	83.1640
83.1340	DCB_int_01 - phones	R	83.1640
83.1640	DCB_int_01 - phones	L	83.2540
83.1640	DCB_int_01 - words	like	83.3640
83.2540	DCB_int_01 - phones	AY1	83.2840
83.2840	DCB_int_01 - phones	K	83.3640
83.3640	DCB_int_01 - phones	AH0	83.4140
83.3640	DCB_int_01 - words	a	83.4140
83.4140	DCB_int_01 - phones	HH	83.4840
83.4140	DCB_int_01 - words	hometown	83.8540
83.4840	DCB_int_01 - phones	OW1	83.5740
83.5740	DCB_int_01 - phones	M	83.6140
83.6140	DCB_int_01 - phones	T	83.7240
83.6697	DCB_se1_ag2_f_01 - phones	spn	84.3897
83.6697	DCB_se1_ag2_f_01 - words	<unk>	84.3897
83.7240	DCB_int_01 - phones	AW2	83.7740
83.7740	DCB_int_01 - phones	N	83.8540
83.8540	DCB_int_01 - phones	G	83.8940
83.8540	DCB_int_01 - words	girl	84.0140
83.8940	DCB_int_01 - phones	ER1	83.9440
83.9440	DCB_int_01 - phones	L	84.0140
84.3897	DCB_se1_ag2_f_01 - words	i	84.5297
84.3897	DCB_se1_ag2_f_01 - phones	AY1	84.5297
84.5297	DCB_se1_ag2_f_01 - phones	EY1	84.6297
84.5297	DCB_se1_ag2_f_01 - words	am	84.7897
84.6297	DCB_se1_ag2_f_01 - phones	EH1	84.7397
84.7397	DCB_se1_ag2_f_01 - phones	M	84.7897
84.7897	DCB_se1_ag2_f_01 - phones	sp	87.1688
84.8234	DCB_int_01 - phones	AE1	84.9234
84.8234	DCB_int_01 - words	and	85.0234
84.9234	DCB_int_01 - phones	N	85.0234
85.0234	DCB_int_01 - phones	Y	85.0834
85.0234	DCB_int_01 - words	your	85.1834
85.0834	DCB_int_01 - phones	UH1	85.1134
85.1134	DCB_int_01 - phones	R	85.1834
85.1834	DCB_int_01 - phones	K	85.2834
85.1834	DCB_int_01 - words	current	85.4734
85.2834	DCB_int_01 - phones	ER1	85.4134
85.4134	DCB_int_01 - phones	N	85.4434
85.4434	DCB_int_01 - phones	T	85.4734
85.4734	DCB_int_01 - phones	AA2	85.5834
85.4734	DCB_int_01 - words	occupation	86.2734
85.5834	DCB_int_01 - phones	K	85.6634
85.6634	DCB_int_01 - phones	Y	85.6934
85.6934	DCB_int_01 - phones	AH0	85.7234
85.7234	DCB_int_01 - phones	P	85.8134
85.8134	DCB_int_01 - phones	EY1	85.9434
85.9434	DCB_int_01 - phones	SH	86.0634
86.0634	DCB_int_01 - phones	AH0	86.1034
86.1034	DCB_int_01 - phones	N	86.2734
87.1688	DCB_se1_ag2_f_01 - phones	V	87.2388
87.1688	DCB_se1_ag2_f_01 - words	volunteer	87.6388
87.2388	DCB_se1_ag2_f_01 - phones	AA2	87.3488
87.3488	DCB_se1_ag2_f_01 - phones	L	87.3988
87.3988	DCB_se1_ag2_f_01 - phones	AH0	87.4288
87.4288	DCB_se1_ag2_f_01 - phones	N	87.4788
87.4788	DCB_se1_ag2_f_01 - phones	T	87.5588
87.5588	DCB_se1_ag2_f_01 - phones	IH1	87.5888
87.5888	DCB_se1_ag2_f_01 - phones	R	87.6388
87.6388	DCB_se1_ag2_f_01 - phones	sp	87.6888
87.6888	DCB_se1_ag2_f_01 - phones	K	87.7788
87.6888	DCB_se1_ag2_f_01 - words	coordinator	88.1488
87.7788	DCB_se1_ag2_f_01 - phones	OW0	87.8088
87.8088	DCB_se1_ag2_f_01 - phones	AO1	87.8388
87.8388	DCB_se1_ag2_f_01 - phones	R	87.8688
87.8688	DCB_se1_ag2_f_01 - phones	D	87.8988
87.8988	DCB_se1_ag2_f_01 - phones	AH0	87.9288
87.9288	DCB_se1_ag2_f_01 - phones	N	87.9588
87.9588	DCB_se1_ag2_f_01 - phones	EY2	88.0588
88.0588	DCB_se1_ag2_f_01 - phones	T	88.0988
88.0988	DCB_se1_ag2_f_01 - phones	ER0	88.1488
88.1488	DCB_se1_ag2_f_01 - phones	sp	88.2688
88.2688	DCB_se1_ag2_f_01 - phones	F	88.3188
88.2688	DCB_se1_ag2_f_01 - words	for	88.3588
88.3188	DCB_se1_ag2_f_01 - phones	ER0	88.3588
88.3588	DCB_se1_ag2_f_01 - phones	sp	88.3888
88.3888	DCB_se1_ag2_f_01 - phones	DH	88.4188
88.3888	DCB_se1_ag2_f_01 - words	the	88.4588
88.4188	DCB_se1_ag2_f_01 - phones	AH0	88.4588
88.4588	DCB_se1_ag2_f_01 - phones	sp	88.4888
88.4888	DCB_se1_ag2_f_01 - phones	TN	89.4588
88.4888	DCB_se1_ag2_f_01 - words	rdx	89.4588
89.4588	DCB_se1_ag2_f_01 - phones	G	89.5388
89.4588	DCB_se1_ag2_f_01 - words	greater	89.7288
89.5388	DCB_se1_ag2_f_01 - phones	R	89.5688
89.5688	DCB_se1_ag2_f_01 - phones	EY1	89.6188
89.6188	DCB_se1_ag2_f_01 - phones	T	89.6588
89.6588	DCB_se1_ag2_f_01 - phones	ER0	89.7288
89.7288	DCB_se1_ag2_f_01 - phones	W	89.7988
89.7288	DCB_se1_ag2_f_01 - words	washington	90.2888
89.7988	DCB_se1_ag2_f_01 - phones	AA1	89.9088
89.9088	DCB_se1_ag2_f_01 - phones	SH	90.0288
90.0288	DCB_se1_ag2_f_01 - phones	IH0	90.0588
90.0588	DCB_se1_ag2_f_01 - phones	NG	90.0988
90.0988	DCB_se1_ag2_f_01 - phones	T	90.1788
90.1788	DCB_se1_ag2_f_01 - phones	AH0	90.2488
90.2488	DCB_se1_ag2_f_01 - phones	N	90.2888
90.2888	DCB_se1_ag2_f_01 - phones	sp	97.2035
94.2842	DCB_int_01 - phones	sil	94.3142
94.3142	DCB_int_01 - phones	AH1	94.7742
94.3142	DCB_int_01 - words	um	94.9842
94.7742	DCB_int_01 - phones	M	94.9842
94.9842	DCB_int_01 - phones	sp	95.0142
95.1203	DCB_int_01 - phones	HH	95.1703
95.1203	DCB_int_01 - words	what	95.2803
95.1703	DCB_int_01 - phones	W	95.2103
95.2103	DCB_int_01 - phones	AH1	95.2403
95.2403	DCB_int_01 - phones	T	95.2803
95.2803	DCB_int_01 - phones	AH0	95.3203
95.2803	DCB_int_01 - words	about	95.4703
95.3203	DCB_int_01 - phones	B	95.3503
95.3503	DCB_int_01 - phones	AW1	95.4103
95.4103	DCB_int_01 - phones	T	95.4703
95.4703	DCB_int_01 - phones	Y	95.5403
95.4703	DCB_int_01 - words	your	95.6103
95.5403	DCB_int_01 - phones	UH1	95.5703
95.5703	DCB_int_01 - phones	R	95.6103
95.6103	DCB_int_01 - phones	P	95.7503
95.6103	DCB_int_01 - words	parents	96.0303
95.7503	DCB_int_01 - phones	EH1	95.8603
95.8603	DCB_int_01 - phones	R	95.8903
95.8903	DCB_int_01 - phones	AH0	95.9203
95.9203	DCB_int_01 - phones	N	95.9503
95.9503	DCB_int_01 - phones	T	95.9803
95.9803	DCB_int_01 - phones	S	96.0303
96.0303	DCB_int_01 - phones	W	96.0703
96.0303	DCB_int_01 - words	where	96.1303
96.0703	DCB_int_01 - phones	EH1	96.1003
96.1003	DCB_int_01 - phones	R	96.1303
96.1303	DCB_int_01 - phones	W	96.1603
96.1303	DCB_int_01 - words	was	96.2403
96.1603	DCB_int_01 - phones	AA1	96.1903
96.1903	DCB_int_01 - phones	Z	96.2403
96.2403	DCB_int_01 - phones	Y	96.2803
96.2403	DCB_int_01 - words	your	96.3403
96.2803	DCB_int_01 - phones	UH1	96.3103
96.3103	DCB_int_01 - phones	R	96.3403
96.3403	DCB_int_01 - phones	M	96.4203
96.3403	DCB_int_01 - words	mom	96.5703
96.4203	DCB_int_01 - phones	AA1	96.5003
96.5003	DCB_int_01 - phones	M	96.5703
96.5703	DCB_int_01 - phones	B	96.6203
96.5703	DCB_int_01 - words	born	96.8203
96.6203	DCB_int_01 - phones	AO1	96.6803
96.6803	DCB_int_01 - phones	R	96.7303
96.7303	DCB_int_01 - phones	N	96.8203
97.2035	DCB_se1_ag2_f_01 - phones	M	97.2335
97.2035	DCB_se1_ag2_f_01 - words	my	97.2635
97.2335	DCB_se1_ag2_f_01 - phones	AY1	97.2635
97.2635	DCB_se1_ag2_f_01 - phones	M	97.3435
97.2635	DCB_se1_ag2_f_01 - words	mom	97.4435
97.3435	DCB_se1_ag2_f_01 - phones	AA1	97.4135
97.4135	DCB_se1_ag2_f_01 - phones	M	97.4435
97.4435	DCB_se1_ag2_f_01 - phones	W	97.4735
97.4435	DCB_se1_ag2_f_01 - words	was	97.5535
97.4735	DCB_se1_ag2_f_01 - phones	AH0	97.5035
97.5035	DCB_se1_ag2_f_01 - phones	Z	97.5535
97.5535	DCB_se1_ag2_f_01 - phones	B	97.6135
97.5535	DCB_se1_ag2_f_01 - words	born	97.7335
97.6135	DCB_se1_ag2_f_01 - phones	AO1	97.6535
97.6535	DCB_se1_ag2_f_01 - phones	R	97.7035
97.7035	DCB_se1_ag2_f_01 - phones	N	97.7335
97.7335	DCB_se1_ag2_f_01 - phones	HH	97.7935
97.7335	DCB_se1_ag2_f_01 - words	here	98.1435
97.7935	DCB_se1_ag2_f_01 - phones	IY1	97.9035
97.9035	DCB_se1_ag2_f_01 - phones	R	98.1435
98.2812	DCB_int_01 - phones	sil	98.3212
98.3212	DCB_int_01 - phones	AH0	98.3612
98.3212	DCB_int_01 - words	and	98.4112
98.3612	DCB_int_01 - phones	N	98.4112
98.4112	DCB_int_01 - phones	W	98.4612
98.4112	DCB_int_01 - words	what	98.5212
98.4612	DCB_int_01 - phones	AH1	98.4912
98.4912	DCB_int_01 - phones	T	98.5212
98.5212	DCB_int_01 - phones	AH0	98.5512
98.5212	DCB_int_01 - words	about	98.6412
98.5512	DCB_int_01 - phones	B	98.5812
98.5812	DCB_int_01 - phones	AW1	98.6112
98.6112	DCB_int_01 - phones	T	98.6412
98.6412	DCB_int_01 - phones	Y	98.6912
98.6412	DCB_int_01 - words	your	98.7512
98.6912	DCB_int_01 - phones	UH1	98.7212
98.7212	DCB_int_01 - phones	R	98.7512
98.7512	DCB_int_01 - phones	D	98.8012
98.7512	DCB_int_01 - words	dad	99.0212
98.8012	DCB_int_01 - phones	AE1	98.9512
98.9512	DCB_int_01 - phones	D	99.0212
99.2997	DCB_se1_ag2_f_01 - phones	HH	99.4097
99.2997	DCB_se1_ag2_f_01 - words	he	99.5197
99.4097	DCB_se1_ag2_f_01 - phones	IY1	99.5197
99.5197	DCB_se1_ag2_f_01 - phones	W	99.6397
99.5197	DCB_se1_ag2_f_01 - words	was	99.7697
99.6397	DCB_se1_ag2_f_01 - phones	AH0	99.6697
99.6697	DCB_se1_ag2_f_01 - phones	Z	99.7697
99.7697	DCB_se1_ag2_f_01 - phones	sp	99.8097
99.8097	DCB_se1_ag2_f_01 - phones	B	99.8697
99.8097	DCB_se1_ag2_f_01 - words	born	100.0397
99.8697	DCB_se1_ag2_f_01 - phones	AO1	99.9497
99.9497	DCB_se1_ag2_f_01 - phones	R	100.0097
100.0097	DCB_se1_ag2_f_01 - phones	N	100.0397
100.0397	DCB_se1_ag2_f_01 - phones	IH0	100.0797
100.0397	DCB_se1_ag2_f_01 - words	in	100.2697
100.0797	DCB_se1_ag2_f_01 - phones	N	100.2697
100.2697	DCB_se1_ag2_f_01 - phones	sp	100.5497
100.5497	DCB_se1_ag2_f_01 - phones	S	100.6497
100.5497	DCB_se1_ag2_f_01 - words	south	100.7697
100.6497	DCB_se1_ag2_f_01 - phones	AW1	100.7097
100.7097	DCB_se1_ag2_f_01 - phones	TH	100.7697
100.7697	DCB_se1_ag2_f_01 - phones	K	100.8497
100.7697	DCB_se1_ag2_f_01 - words	carolina	101.1197
100.8497	DCB_se1_ag2_f_01 - phones	EH2	100.8897
100.8897	DCB_se1_ag2_f_01 - phones	R	100.9497
100.9497	DCB_se1_ag2_f_01 - phones	AH0	100.9997
100.9997	DCB_se1_ag2_f_01 - phones	L	101.0297
101.0297	DCB_se1_ag2_f_01 - phones	AY1	101.0597
101.0597	DCB_se1_ag2_f_01 - phones	N	101.0897
101.0897	DCB_se1_ag2_f_01 - phones	AH0	101.1197
101.1197	DCB_se1_ag2_f_01 - phones	sp	102.7433
101.3366	DCB_int_01 - phones	IH0	101.4366
101.3366	DCB_int_01 - words	in	101.5166
101.4366	DCB_int_01 - phones	N	101.5166
101.5166	DCB_int_01 - phones	S	101.5966
101.5166	DCB_int_01 - words	south	101.8266
101.5966	DCB_int_01 - phones	AW1	101.6366
101.6366	DCB_int_01 - phones	TH	101.8266
101.8266	DCB_int_01 - phones	sp	101.9366
101.9366	DCB_int_01 - phones	K	101.9666
101.9366	DCB_int_01 - words	carolina	102.1966
101.9666	DCB_int_01 - phones	EH2	101.9966
101.9966	DCB_int_01 - phones	R	102.0266
102.0266	DCB_int_01 - phones	AH0	102.0566
102.0566	DCB_int_01 - phones	L	102.0866
102.0866	DCB_int_01 - phones	AY1	102.1166
102.1166	DCB_int_01 - phones	N	102.1566
102.1566	DCB_int_01 - phones	AH0	102.1966
102.1966	DCB_int_01 - phones	sp	102.2666
102.7433	DCB_se1_ag2_f_01 - phones	Y	102.7733
102.7433	DCB_se1_ag2_f_01 - words	yeah	102.8533
102.7733	DCB_se1_ag2_f_01 - phones	AE1	102.8533
102.8533	DCB_se1_ag2_f_01 - phones	sp	105.4302
104.0833	DCB_int_01 - phones	HH	104.1133
104.0833	DCB_int_01 - words	what	104.2033
104.1133	DCB_int_01 - phones	W	104.1433
104.1433	DCB_int_01 - phones	AH1	104.1733
104.1733	DCB_int_01 - phones	T	104.2033
104.2033	DCB_int_01 - phones	D	104.2333
104.2033	DCB_int_01 - words	does	104.2933
104.2333	DCB_int_01 - phones	IH0	104.2633
104.2633	DCB_int_01 - phones	Z	104.2933
104.2933	DCB_int_01 - phones	Y	104.3233
104.2933	DCB_int_01 - words	your	104.3833
104.3233	DCB_int_01 - phones	AO1	104.3533
104.3533	DCB_int_01 - phones	R	104.3833
104.3833	DCB_int_01 - phones	M	104.4233
104.3833	DCB_int_01 - words	mom	104.5333
104.4233	DCB_int_01 - phones	AA1	104.4733
104.4733	DCB_int_01 - phones	M	104.5333
104.5333	DCB_int_01 - phones	D	104.5833
104.5333	DCB_int_01 - words	do	104.6733
104.5833	DCB_int_01 - phones	UW1	104.6733
104.6733	DCB_int_01 - phones	sp	104.7733
105.4302	DCB_se1_ag2_f_01 - words	<unk>	105.5802
105.4302	DCB_se1_ag2_f_01 - phones	spn	105.5802
105.6502	DCB_se1_ag2_f_01 - phones	SH	105.9202
105.6502	DCB_se1_ag2_f_01 - words	she	106.1202
105.9202	DCB_se1_ag2_f_01 - phones	IY1	106.1202
106.1202	DCB_se1_ag2_f_01 - phones	sp	106.1502
106.1502	DCB_se1_ag2_f_01 - words	s	106.3202
106.1502	DCB_se1_ag2_f_01 - phones	S	106.3202
106.3202	DCB_se1_ag2_f_01 - phones	D	106.3902
106.3202	DCB_se1_ag2_f_01 - words	deceased	106.8802
106.3902	DCB_se1_ag2_f_01 - phones	IH0	106.4302
106.4302	DCB_se1_ag2_f_01 - phones	S	106.5502
106.5502	DCB_se1_ag2_f_01 - phones	IY1	106.6102
106.6102	DCB_se1_ag2_f_01 - phones	S	106.6402
106.6402	DCB_se1_ag2_f_01 - phones	T	106.8802
106.8802	DCB_se1_ag2_f_01 - phones	sp	107.0702
107.4655	DCB_int_01 - phones	HH	107.5355
107.4655	DCB_int_01 - words	hm	107.7455
107.5355	DCB_int_01 - phones	M	107.7455
107.7455	DCB_int_01 - phones	sp	108.4974
108.4974	DCB_int_01 - phones	AH0	108.5274
108.4974	DCB_int_01 - words	i'm	108.5774
108.5274	DCB_int_01 - phones	M	108.5774
108.5774	DCB_int_01 - phones	sp	108.6074
108.6074	DCB_int_01 - phones	S	108.7074
108.6074	DCB_int_01 - words	so	108.7574
108.7074	DCB_int_01 - phones	OW1	108.7574
108.7574	DCB_int_01 - phones	sp	108.7974
108.7974	DCB_int_01 - phones	S	108.8874
108.7974	DCB_int_01 - words	sorry	108.9974
108.8874	DCB_int_01 - phones	AA1	108.9374
108.9374	DCB_int_01 - phones	R	108.9674
108.9674	DCB_int_01 - phones	IY0	108.9974
108.9974	DCB_int_01 - phones	sp	111.8725
109.9309	DCB_se1_ag2_f_01 - phones	IH0	109.9809
109.9309	DCB_se1_ag2_f_01 - words	it	110.0109
109.9809	DCB_se1_ag2_f_01 - phones	T	110.0109
110.0109	DCB_se1_ag2_f_01 - words	s	110.0509
110.0109	DCB_se1_ag2_f_01 - phones	S	110.0509
110.0509	DCB_se1_ag2_f_01 - phones	sp	110.1209
110.1209	DCB_se1_ag2_f_01 - phones	OW2	110.1509
110.1209	DCB_se1_ag2_f_01 - words	okay	110.2409
110.1509	DCB_se1_ag2_f_01 - phones	K	110.2009
110.2009	DCB_se1_ag2_f_01 - phones	EY1	110.2409
110.2409	DCB_se1_ag2_f_01 - phones	sp	110.3709
110.3709	DCB_se1_ag2_f_01 - phones	HH	110.4509
110.3709	DCB_se1_ag2_f_01 - words	her	110.4909
110.4509	DCB_se1_ag2_f_01 - phones	ER1	110.4909
110.4909	DCB_se1_ag2_f_01 - phones	B	110.5509
110.4909	DCB_se1_ag2_f_01 - words	birthday	110.7209
110.5509	DCB_se1_ag2_f_01 - phones	ER1	110.6109
110.6109	DCB_se1_ag2_f_01 - phones	TH	110.6409
110.6409	DCB_se1_ag2_f_01 - phones	D	110.6709
110.6709	DCB_se1_ag2_f_01 - phones	EY2	110.7209
110.7209	DCB_se1_ag2_f_01 - phones	W	110.7509
110.7209	DCB_se1_ag2_f_01 - words	was	110.8409
110.7509	DCB_se1_ag2_f_01 - phones	AH0	110.7909
110.7909	DCB_se1_ag2_f_01 - phones	Z	110.8409
110.8409	DCB_se1_ag2_f_01 - phones	Y	110.8809
110.8409	DCB_se1_ag2_f_01 - words	yesterday	111.1209
110.8809	DCB_se1_ag2_f_01 - phones	EH1	110.9209
110.9209	DCB_se1_ag2_f_01 - phones	S	110.9709
110.9709	DCB_se1_ag2_f_01 - phones	T	111.0009
111.0009	DCB_se1_ag2_f_01 - phones	ER0	111.0309
111.0309	DCB_se1_ag2_f_01 - phones	D	111.0709
111.0709	DCB_se1_ag2_f_01 - phones	EY2	111.1209
111.1209	DCB_se1_ag2_f_01 - phones	sp	114.8928
111.8725	DCB_int_01 - words	oh	112.2825
111.8725	DCB_int_01 - phones	OW1	112.2825
112.2825	DCB_int_01 - phones	sp	113.5689
113.5689	DCB_int_01 - phones	AE1	113.6789
113.5689	DCB_int_01 - words	and	113.7489
113.6789	DCB_int_01 - phones	N	113.7489
113.7489	DCB_int_01 - phones	W	113.7889
113.7489	DCB_int_01 - words	what	113.8489
113.7889	DCB_int_01 - phones	AH1	113.8189
113.8189	DCB_int_01 - phones	T	113.8489
113.8489	DCB_int_01 - phones	AH0	113.8789
113.8489	DCB_int_01 - words	about	114.0289
113.8789	DCB_int_01 - phones	B	113.9189
113.9189	DCB_int_01 - phones	AW1	113.9989
113.9989	DCB_int_01 - phones	T	114.0289
114.0289	DCB_int_01 - phones	Y	114.0889
114.0289	DCB_int_01 - words	your	114.1489
114.0889	DCB_int_01 - phones	UH1	114.1189
114.1189	DCB_int_01 - phones	R	114.1489
114.1489	DCB_int_01 - phones	D	114.2189
114.1489	DCB_int_01 - words	dad	114.4689
114.2189	DCB_int_01 - phones	AE1	114.4189
114.4189	DCB_int_01 - phones	D	114.4689
114.8928	DCB_se1_ag2_f_01 - phones	HH	114.9528
114.8928	DCB_se1_ag2_f_01 - words	he	115.0328
114.9528	DCB_se1_ag2_f_01 - phones	IY1	115.0328
115.0328	DCB_se1_ag2_f_01 - phones	L	115.0728
115.0328	DCB_se1_ag2_f_01 - words	lives	115.1928
115.0728	DCB_se1_ag2_f_01 - phones	IH1	115.1128
115.1128	DCB_se1_ag2_f_01 - phones	V	115.1428
115.1428	DCB_se1_ag2_f_01 - phones	Z	115.1928
115.1928	DCB_se1_ag2_f_01 - phones	IH0	115.2228
115.1928	DCB_se1_ag2_f_01 - words	in	115.3228
115.2228	DCB_se1_ag2_f_01 - phones	N	115.3228
115.3228	DCB_se1_ag2_f_01 - phones	AH0	115.3528
115.3228	DCB_se1_ag2_f_01 - words	atlanta	115.6828
115.3528	DCB_se1_ag2_f_01 - phones	T	115.3828
115.3828	DCB_se1_ag2_f_01 - phones	L	115.4428
115.4428	DCB_se1_ag2_f_01 - phones	AE1	115.4928
115.4928	DCB_se1_ag2_f_01 - phones	N	115.5528
115.5528	DCB_se1_ag2_f_01 - phones	AH0	115.6828
116.5805	DCB_int_01 - phones	AH0	116.6405
116.5805	DCB_int_01 - words	and	116.6805
116.6405	DCB_int_01 - phones	N	116.6805
116.6805	DCB_int_01 - phones	D	116.7205
116.6805	DCB_int_01 - words	do	116.7505
116.7205	DCB_int_01 - phones	UW1	116.7505
116.7505	DCB_int_01 - phones	Y	116.7805
116.7505	DCB_int_01 - words	you	116.8405
116.7805	DCB_int_01 - phones	UW1	116.8405
116.8405	DCB_int_01 - phones	N	116.8805
116.8405	DCB_int_01 - words	know	116.9205
116.8805	DCB_int_01 - phones	OW1	116.9205
116.9205	DCB_int_01 - phones	W	116.9505
116.9205	DCB_int_01 - words	what	117.0105
116.9505	DCB_int_01 - phones	AH1	116.9805
116.9805	DCB_int_01 - phones	T	117.0105
117.0105	DCB_int_01 - phones	HH	117.0405
117.0105	DCB_int_01 - words	he	117.0705
117.0405	DCB_int_01 - phones	IY1	117.0705
117.0705	DCB_int_01 - phones	D	117.1405
117.0705	DCB_int_01 - words	does	117.5005
117.1405	DCB_int_01 - phones	AH1	117.2605
117.2605	DCB_int_01 - phones	Z	117.5005
118.1338	DCB_se1_ag2_f_01 - phones	sil	118.1838
118.1838	DCB_se1_ag2_f_01 - phones	EY1	118.2238
118.1838	DCB_se1_ag2_f_01 - words	h	118.2538
118.2238	DCB_se1_ag2_f_01 - phones	CH	118.2538
118.2538	DCB_se1_ag2_f_01 - phones	sp	118.3038
118.3038	DCB_se1_ag2_f_01 - phones	HH	118.5238
118.3038	DCB_se1_ag2_f_01 - words	he	118.6038
118.5238	DCB_se1_ag2_f_01 - phones	IY1	118.6038
118.6038	DCB_se1_ag2_f_01 - phones	T	118.7038
118.6038	DCB_se1_ag2_f_01 - words	teaches	118.9538
118.7038	DCB_se1_ag2_f_01 - phones	IY1	118.7538
118.7538	DCB_se1_ag2_f_01 - phones	CH	118.8338
118.8338	DCB_se1_ag2_f_01 - phones	IH0	118.8838
118.8838	DCB_se1_ag2_f_01 - phones	Z	118.9538
118.9538	DCB_se1_ag2_f_01 - phones	B	119.0138
118.9538	DCB_se1_ag2_f_01 - words	basketball	119.7238
119.0138	DCB_se1_ag2_f_01 - phones	AE1	119.1138
119.1138	DCB_se1_ag2_f_01 - phones	S	119.1738
119.1738	DCB_se1_ag2_f_01 - phones	K	119.2338
119.2338	DCB_se1_ag2_f_01 - phones	AH0	119.2638
119.2638	DCB_se1_ag2_f_01 - phones	T	119.2938
119.2938	DCB_se1_ag2_f_01 - phones	B	119.3438
119.3438	DCB_se1_ag2_f_01 - phones	AO2	119.4838
119.4838	DCB_se1_ag2_f_01 - phones	L	119.7238
119.9352	DCB_int_01 - phones	sil	120.0152
120.0152	DCB_int_01 - words	mm	120.3252
120.0152	DCB_int_01 - phones	M	120.3252
120.3252	DCB_int_01 - phones	sp	126.1511
121.3147	DCB_se1_ag2_f_01 - phones	sil	121.3747
121.3747	DCB_se1_ag2_f_01 - phones	AE1	121.4047
121.3747	DCB_se1_ag2_f_01 - words	at	121.4647
121.4047	DCB_se1_ag2_f_01 - phones	T	121.4647
121.4647	DCB_se1_ag2_f_01 - phones	EH2	121.5347
121.4647	DCB_se1_ag2_f_01 - words	elementary	121.8347
121.5347	DCB_se1_ag2_f_01 - phones	L	121.5647
121.5647	DCB_se1_ag2_f_01 - phones	AH0	121.5947
121.5947	DCB_se1_ag2_f_01 - phones	M	121.6547
121.6547	DCB_se1_ag2_f_01 - phones	EH1	121.6847
121.6847	DCB_se1_ag2_f_01 - phones	N	121.7147
121.7147	DCB_se1_ag2_f_01 - phones	CH	121.7747
121.7747	DCB_se1_ag2_f_01 - phones	R	121.8047
121.8047	DCB_se1_ag2_f_01 - phones	IY0	121.8347
121.8347	DCB_se1_ag2_f_01 - phones	S	121.9047
121.8347	DCB_se1_ag2_f_01 - words	school	122.2147
121.9047	DCB_se1_ag2_f_01 - phones	K	121.9547
121.9547	DCB_se1_ag2_f_01 - phones	UW1	122.0747
122.0747	DCB_se1_ag2_f_01 - phones	L	122.2147
126.1511	DCB_int_01 - phones	AO2	126.2111
126.1511	DCB_int_01 - words	alright	126.4911
126.2111	DCB_int_01 - phones	L	126.2411
126.2411	DCB_int_01 - phones	R	126.3011
126.3011	DCB_int_01 - phones	AY1	126.3311
126.3311	DCB_int_01 - phones	T	126.4911
126.4911	DCB_int_01 - phones	sp	126.6111
127.3932	DCB_int_01 - phones	S	127.5432
127.3932	DCB_int_01 - words	so	127.6332
127.5432	DCB_int_01 - phones	OW1	127.6332
127.6332	DCB_int_01 - phones	sp	127.8261
127.8261	DCB_int_01 - phones	N	127.8961
127.8261	DCB_int_01 - words	now	127.9961
127.8961	DCB_int_01 - phones	AW1	127.9961
127.9961	DCB_int_01 - phones	W	128.0561
127.9961	DCB_int_01 - words	we	128.0861
128.0561	DCB_int_01 - phones	IY1	128.0861
128.0861	DCB_int_01 - phones	G	128.1361
128.0861	DCB_int_01 - words	got	128.2161
128.1361	DCB_int_01 - phones	AA1	128.1661
128.1661	DCB_int_01 - phones	T	128.2161
128.2161	DCB_int_01 - phones	AO1	128.3061
128.2161	DCB_int_01 - words	all	128.3461
128.3061	DCB_int_01 - phones	L	128.3461
128.3461	DCB_int_01 - phones	DH	128.3861
128.3461	DCB_int_01 - words	the	128.4461
128.3861	DCB_int_01 - phones	AH0	128.4461
128.4461	DCB_int_01 - phones	sp	128.4961
128.4961	DCB_int_01 - phones	B	128.5361
128.4961	DCB_int_01 - words	basic	128.8361
128.5361	DCB_int_01 - phones	EY1	128.6361
128.6361	DCB_int_01 - phones	S	128.7461
128.7461	DCB_int_01 - phones	IH0	128.8061
128.8061	DCB_int_01 - phones	K	128.8361
128.8361	DCB_int_01 - phones	sp	128.8961
128.8961	DCB_int_01 - phones	K	128.9961
128.8961	DCB_int_01 - words	kind	129.1361
128.9961	DCB_int_01 - phones	AY1	129.0461
129.0461	DCB_int_01 - phones	N	129.1361
129.1361	DCB_int_01 - phones	AH0	129.1661
129.1361	DCB_int_01 - words	of	129.1961
129.1661	DCB_int_01 - phones	V	129.1961
129.1961	DCB_int_01 - phones	sp	129.2261
129.2261	DCB_int_01 - phones	JH	129.2661
129.2261	DCB_int_01 - words	just	129.4561
129.2661	DCB_int_01 - phones	IH0	129.3461
129.3461	DCB_int_01 - phones	S	129.4561
129.4561	DCB_int_01 - phones	L	129.5261
129.4561	DCB_int_01 - words	like	129.7061
129.5261	DCB_int_01 - phones	AY1	129.6161
129.6161	DCB_int_01 - phones	K	129.7061
130.3498	DCB_int_01 - phones	sil	130.3798
130.3798	DCB_int_01 - phones	IH2	130.4098
130.3798	DCB_int_01 - words	information	130.9198
130.4098	DCB_int_01 - phones	N	130.4498
130.4498	DCB_int_01 - phones	F	130.5298
130.5298	DCB_int_01 - phones	ER0	130.5798
130.5798	DCB_int_01 - phones	M	130.6198
130.6198	DCB_int_01 - phones	EY1	130.7298
130.7298	DCB_int_01 - phones	SH	130.8398
130.8398	DCB_int_01 - phones	AH0	130.8698
130.8698	DCB_int_01 - phones	N	130.9198
130.9198	DCB_int_01 - phones	DH	130.9698
130.9198	DCB_int_01 - words	there	131.2398
130.9698	DCB_int_01 - phones	EH1	131.1998
131.1998	DCB_int_01 - phones	R	131.2398
131.2398	DCB_int_01 - phones	sp	132.9897
132.9897	DCB_int_01 - phones	AO2	133.0497
132.9897	DCB_int_01 - words	alright	133.2097
133.0497	DCB_int_01 - phones	L	133.0797
133.0797	DCB_int_01 - phones	R	133.1197
133.1197	DCB_int_01 - phones	AY1	133.1797
133.1797	DCB_int_01 - phones	T	133.2097
133.2097	DCB_int_01 - phones	sp	133.3297
133.3297	DCB_int_01 - phones	S	133.4397
133.3297	DCB_int_01 - words	so	133.4697
133.4397	DCB_int_01 - phones	OW1	133.4697
133.4697	DCB_int_01 - phones	N	133.5897
133.4697	DCB_int_01 - words	now	133.6997
133.5897	DCB_int_01 - phones	AW1	133.6997
133.6997	DCB_int_01 - phones	W	133.7297
133.6997	DCB_int_01 - words	we're	133.7597
133.7297	DCB_int_01 - phones	ER1	133.7597
133.7597	DCB_int_01 - phones	G	133.7997
133.7597	DCB_int_01 - words	going	133.9297
133.7997	DCB_int_01 - phones	OW1	133.8297
133.8297	DCB_int_01 - phones	IH0	133.8897
133.8897	DCB_int_01 - phones	NG	133.9297
133.9297	DCB_int_01 - phones	T	133.9597
133.9297	DCB_int_01 - words	to	133.9897
133.9597	DCB_int_01 - phones	AH0	133.9897
133.9897	DCB_int_01 - phones	G	134.0197
133.9897	DCB_int_01 - words	get	134.0797
134.0197	DCB_int_01 - phones	EH1	134.0497
134.0497	DCB_int_01 - phones	T	134.0797
134.0797	DCB_int_01 - phones	IH0	134.1097
134.0797	DCB_int_01 - words	into	134.2097
134.1097	DCB_int_01 - phones	N	134.1397
134.1397	DCB_int_01 - phones	T	134.1797
134.1797	DCB_int_01 - phones	AH0	134.2097
134.2097	DCB_int_01 - phones	K	134.2797
134.2097	DCB_int_01 - words	questions	134.5497
134.2797	DCB_int_01 - phones	W	134.3097
134.3097	DCB_int_01 - phones	EH1	134.3597
134.3597	DCB_int_01 - phones	S	134.4197
134.4197	DCB_int_01 - phones	CH	134.4497
134.4497	DCB_int_01 - phones	AH0	134.4797
134.4797	DCB_int_01 - phones	N	134.5097
134.5097	DCB_int_01 - phones	Z	134.5497
134.5497	DCB_int_01 - phones	AH0	134.5997
134.5497	DCB_int_01 - words	about	134.7997
134.5997	DCB_int_01 - phones	B	134.6497
134.6497	DCB_int_01 - phones	AW1	134.7297
134.7297	DCB_int_01 - phones	T	134.7997
134.7997	DCB_int_01 - phones	Y	134.8997
134.7997	DCB_int_01 - words	you	134.9597
134.8997	DCB_int_01 - phones	UW1	134.9597
134.9597	DCB_int_01 - phones	sp	135.2571
135.2571	DCB_int_01 - phones	JH	135.3071
135.2571	DCB_int_01 - words	just	135.5771
135.3071	DCB_int_01 - phones	IH0	135.3371
135.3371	DCB_int_01 - phones	S	135.4471
135.4471	DCB_int_01 - phones	T	135.5771
135.5771	DCB_int_01 - phones	sp	135.6571
135.6571	DCB_int_01 - phones	DH	135.6971
135.6571	DCB_int_01 - words	the	135.7271
135.6971	DCB_int_01 - phones	AH0	135.7271
135.7271	DCB_int_01 - phones	L	135.7571
135.7271	DCB_int_01 - words	little	135.9171
135.7571	DCB_int_01 - phones	IH1	135.7871
135.7871	DCB_int_01 - phones	T	135.8171
135.8171	DCB_int_01 - phones	AH0	135.8571
135.8571	DCB_int_01 - phones	L	135.9171
135.9171	DCB_int_01 - phones	B	135.9871
135.9171	DCB_int_01 - words	background	136.3371
135.9871	DCB_int_01 - phones	AE1	136.0771
136.0771	DCB_int_01 - phones	K	136.1371
136.1371	DCB_int_01 - phones	G	136.1771
136.1771	DCB_int_01 - phones	R	136.2171
136.2171	DCB_int_01 - phones	AW2	136.2771
136.2771	DCB_int_01 - phones	N	136.3071
136.3071	DCB_int_01 - phones	D	136.3371
136.3371	DCB_int_01 - phones	IH2	136.3671
136.3371	DCB_int_01 - words	information	136.8571
136.3671	DCB_int_01 - phones	N	136.4271
136.4271	DCB_int_01 - phones	F	136.4771
136.4771	DCB_int_01 - phones	ER0	136.5171
136.5171	DCB_int_01 - phones	M	136.5771
136.5771	DCB_int_01 - phones	EY1	136.6771
136.6771	DCB_int_01 - phones	SH	136.7571
136.7571	DCB_int_01 - phones	AH0	136.7871
136.7871	DCB_int_01 - phones	N	136.8571
137.0830	DCB_se1_ag2_f_01 - phones	sil	137.1530
137.1530	DCB_se1_ag2_f_01 - phones	OW2	137.1930
137.1530	DCB_se1_ag2_f_01 - words	okay	137.3030
137.1930	DCB_se1_ag2_f_01 - phones	K	137.2230
137.2230	DCB_se1_ag2_f_01 - phones	EY1	137.3030
137.3030	DCB_se1_ag2_f_01 - phones	sp	139.8782
137.4735	DCB_int_01 - phones	AH1	137.9635
137.4735	DCB_int_01 - words	um	138.0635
137.9635	DCB_int_01 - phones	M	138.0635
138.0635	DCB_int_01 - phones	S	138.1235
138.0635	DCB_int_01 - words	so	138.1835
138.1235	DCB_int_01 - phones	OW1	138.1835
138.1835	DCB_int_01 - phones	W	138.2435
138.1835	DCB_int_01 - words	where	138.3135
138.2435	DCB_int_01 - phones	EH1	138.2835
138.2835	DCB_int_01 - phones	R	138.3135
138.3135	DCB_int_01 - phones	D	138.3435
138.3135	DCB_int_01 - words	do	138.3735
138.3435	DCB_int_01 - phones	UW1	138.3735
138.3735	DCB_int_01 - phones	Y	138.4235
138.3735	DCB_int_01 - words	you	138.4835
138.4235	DCB_int_01 - phones	UW1	138.4835
138.4835	DCB_int_01 - phones	K	138.6035
138.4835	DCB_int_01 - words	currently	138.8935
138.6035	DCB_int_01 - phones	ER1	138.7235
138.7235	DCB_int_01 - phones	AH0	138.7535
138.7535	DCB_int_01 - phones	N	138.8035
138.8035	DCB_int_01 - phones	T	138.8335
138.8335	DCB_int_01 - phones	L	138.8635
138.8635	DCB_int_01 - phones	IY0	138.8935
138.8935	DCB_int_01 - phones	L	138.9735
138.8935	DCB_int_01 - words	live	139.0935
138.9735	DCB_int_01 - phones	IH1	139.0535
139.0535	DCB_int_01 - phones	V	139.0935
139.0935	DCB_int_01 - phones	sp	139.1235
139.1235	DCB_int_01 - phones	AH1	139.2435
139.1235	DCB_int_01 - words	uptown	139.6435
139.2435	DCB_int_01 - phones	P	139.2935
139.2935	DCB_int_01 - phones	T	139.3835
139.3835	DCB_int_01 - phones	AW1	139.5035
139.5035	DCB_int_01 - phones	N	139.6435
139.8782	DCB_se1_ag2_f_01 - phones	N	139.9382
139.8782	DCB_se1_ag2_f_01 - words	no	140.0382
139.9382	DCB_se1_ag2_f_01 - phones	OW1	140.0382
140.0382	DCB_se1_ag2_f_01 - phones	sp	140.1282
140.3731	DCB_int_01 - phones	sil	140.4131
140.4131	DCB_int_01 - phones	N	140.5231
140.4131	DCB_int_01 - words	no	140.5831
140.5231	DCB_int_01 - phones	OW1	140.5831
140.5831	DCB_int_01 - phones	sp	140.6131
140.6131	DCB_int_01 - phones	OW2	140.8031
140.6131	DCB_int_01 - words	okay	140.9931
140.8031	DCB_int_01 - phones	K	140.8831
140.8831	DCB_int_01 - phones	EY1	140.9931
140.9931	DCB_int_01 - phones	sp	142.8177
141.2015	DCB_se1_ag2_f_01 - words	i	141.3215
141.2015	DCB_se1_ag2_f_01 - phones	AY1	141.3215
141.3215	DCB_se1_ag2_f_01 - phones	L	141.3715
141.3215	DCB_se1_ag2_f_01 - words	live	141.4515
141.3715	DCB_se1_ag2_f_01 - phones	IH1	141.4215
141.4215	DCB_se1_ag2_f_01 - phones	V	141.4515
141.4515	DCB_se1_ag2_f_01 - phones	D	141.5015
141.4515	DCB_se1_ag2_f_01 - words	down	141.6015
141.5015	DCB_se1_ag2_f_01 - phones	AW1	141.5615
141.5615	DCB_se1_ag2_f_01 - phones	N	141.6015
141.6015	DCB_se1_ag2_f_01 - phones	DH	141.6315
141.6015	DCB_se1_ag2_f_01 - words	the	141.6615
141.6315	DCB_se1_ag2_f_01 - phones	AH0	141.6615
141.6615	DCB_se1_ag2_f_01 - phones	S	141.7015
141.6615	DCB_se1_ag2_f_01 - words	street	141.9215
141.7015	DCB_se1_ag2_f_01 - phones	T	141.7715
141.7715	DCB_se1_ag2_f_01 - phones	R	141.8115
141.8115	DCB_se1_ag2_f_01 - phones	IY1	141.8915
141.8915	DCB_se1_ag2_f_01 - phones	T	141.9215
141.9215	DCB_se1_ag2_f_01 - phones	sp	142.0115
142.0115	DCB_se1_ag2_f_01 - words	<unk>	142.1515
142.0115	DCB_se1_ag2_f_01 - phones	spn	142.1515
142.1515	DCB_se1_ag2_f_01 - phones	sp	142.2415
142.8177	DCB_int_01 - words	oh	143.0577
142.8177	DCB_int_01 - phones	OW1	143.0577
143.0577	DCB_int_01 - phones	sp	143.2990
143.1957	DCB_se1_ag2_f_01 - phones	S	143.3057
143.1957	DCB_se1_ag2_f_01 - words	so	143.3357
143.2990	DCB_int_01 - words	are	143.3990
143.2990	DCB_int_01 - phones	ER0	143.3990
143.3057	DCB_se1_ag2_f_01 - phones	OW1	143.3357
143.3357	DCB_se1_ag2_f_01 - phones	L	143.3657
143.3357	DCB_se1_ag2_f_01 - words	like	143.4257
143.3657	DCB_se1_ag2_f_01 - phones	AY1	143.3957
143.3957	DCB_se1_ag2_f_01 - phones	K	143.4257
143.3990	DCB_int_01 - phones	Y	143.4390
143.3990	DCB_int_01 - words	you	143.6290
143.4257	DCB_se1_ag2_f_01 - phones	sp	143.5557
143.4390	DCB_int_01 - phones	UW1	143.6290
143.5557	DCB_se1_ag2_f_01 - phones	F	143.6357
143.5557	DCB_se1_ag2_f_01 - words	five	143.8157
143.6357	DCB_se1_ag2_f_01 - phones	AY1	143.7657
143.7657	DCB_se1_ag2_f_01 - phones	V	143.8157
143.8157	DCB_se1_ag2_f_01 - phones	M	143.8557
143.8157	DCB_se1_ag2_f_01 - words	minutes	144.0557
143.8557	DCB_se1_ag2_f_01 - phones	IH1	143.8957
143.8957	DCB_se1_ag2_f_01 - phones	N	143.9457
143.9457	DCB_se1_ag2_f_01 - phones	AH0	143.9757
143.9757	DCB_se1_ag2_f_01 - phones	T	144.0057
144.0057	DCB_se1_ag2_f_01 - phones	S	144.0557
144.0557	DCB_se1_ag2_f_01 - phones	AH0	144.1157
144.0557	DCB_se1_ag2_f_01 - words	away	144.2857
144.1157	DCB_se1_ag2_f_01 - phones	W	144.1957
144.1957	DCB_se1_ag2_f_01 - phones	EY1	144.2857
144.2857	DCB_se1_ag2_f_01 - phones	sp	144.4057
144.7653	DCB_int_01 - phones	sil	144.7953
144.7953	DCB_int_01 - phones	N	144.8853
144.7953	DCB_int_01 - words	northeast	145.1753
144.8853	DCB_int_01 - phones	AO2	144.9153
144.9153	DCB_int_01 - phones	R	144.9853
144.9853	DCB_int_01 - phones	TH	145.0553
145.0553	DCB_int_01 - phones	IY1	145.1153
145.1153	DCB_int_01 - phones	S	145.1453
145.1453	DCB_int_01 - phones	T	145.1753
145.1753	DCB_int_01 - words	or	145.2053
145.1753	DCB_int_01 - phones	ER0	145.2053
145.2053	DCB_int_01 - phones	S	145.2953
145.2053	DCB_int_01 - words	southeast	145.7653
145.2953	DCB_int_01 - phones	AW2	145.4053
145.4053	DCB_int_01 - phones	TH	145.5053
145.5053	DCB_int_01 - phones	IY1	145.6153
145.6153	DCB_int_01 - phones	S	145.6753
145.6659	DCB_se1_ag2_f_01 - phones	S	145.8059
145.6659	DCB_se1_ag2_f_01 - words	southeast	146.2859
145.6753	DCB_int_01 - phones	T	145.7653
145.8059	DCB_se1_ag2_f_01 - phones	AW2	145.8859
145.8859	DCB_se1_ag2_f_01 - phones	TH	146.0359
146.0359	DCB_se1_ag2_f_01 - phones	IY1	146.1159
146.1159	DCB_se1_ag2_f_01 - phones	S	146.2059
146.2059	DCB_se1_ag2_f_01 - phones	T	146.2859
146.2859	DCB_se1_ag2_f_01 - phones	sp	147.1767
146.4184	DCB_int_01 - phones	Y	146.4684
146.4184	DCB_int_01 - words	you	146.4984
146.4684	DCB_int_01 - phones	UW1	146.4984
146.4984	DCB_int_01 - phones	L	146.5484
146.4984	DCB_int_01 - words	live	146.6784
146.5484	DCB_int_01 - phones	IH1	146.5884
146.5884	DCB_int_01 - phones	V	146.6784
146.6784	DCB_int_01 - phones	S	146.7484
146.6784	DCB_int_01 - words	southeast	147.2284
146.7484	DCB_int_01 - phones	AW2	146.8384
146.8384	DCB_int_01 - phones	TH	146.9684
146.9684	DCB_int_01 - phones	IY1	147.1084
147.1084	DCB_int_01 - phones	S	147.1384
147.1384	DCB_int_01 - phones	T	147.2284
147.1767	DCB_se1_ag2_f_01 - phones	M	147.2467
147.1767	DCB_se1_ag2_f_01 - words	mm-hm	147.4767
147.2284	DCB_int_01 - phones	W	147.3284
147.2284	DCB_int_01 - words	what	147.4384
147.2467	DCB_se1_ag2_f_01 - phones	HH	147.3867
147.3284	DCB_int_01 - phones	AH1	147.3884
147.3867	DCB_se1_ag2_f_01 - phones	M	147.4767
147.3884	DCB_int_01 - phones	T	147.4384
147.4384	DCB_int_01 - phones	sp	147.5184
147.4767	DCB_se1_ag2_f_01 - phones	sp	149.6711
147.5823	DCB_int_01 - phones	IH1	147.6523
147.5823	DCB_int_01 - words	is	147.7223
147.6523	DCB_int_01 - phones	Z	147.7223
147.7223	DCB_int_01 - phones	IH1	147.7723
147.7223	DCB_int_01 - words	it	147.8123
147.7723	DCB_int_01 - phones	T	147.8123
147.8123	DCB_int_01 - words	a	147.9023
147.8123	DCB_int_01 - phones	AH0	147.9023
147.9023	DCB_int_01 - phones	N	148.0023
147.9023	DCB_int_01 - words	neighborhood	148.3723
148.0023	DCB_int_01 - phones	EY1	148.0823
148.0823	DCB_int_01 - phones	B	148.1623
148.1623	DCB_int_01 - phones	ER0	148.2023
148.2023	DCB_int_01 - phones	HH	148.2523
148.2523	DCB_int_01 - phones	UH2	148.3223
148.3223	DCB_int_01 - phones	D	148.3723
148.3723	DCB_int_01 - phones	S	148.4223
148.3723	DCB_int_01 - words	specifically	148.9623
148.4223	DCB_int_01 - phones	P	148.4623
148.4623	DCB_int_01 - phones	AH0	148.5223
148.5223	DCB_int_01 - phones	S	148.5823
148.5823	DCB_int_01 - phones	IH1	148.6123
148.6123	DCB_int_01 - phones	F	148.6723
148.6723	DCB_int_01 - phones	IH0	148.7423
148.7423	DCB_int_01 - phones	K	148.7823
148.7823	DCB_int_01 - phones	L	148.8523
148.8523	DCB_int_01 - phones	IY0	148.9623
149.6711	DCB_se1_ag2_f_01 - phones	spn	149.7811
149.6711	DCB_se1_ag2_f_01 - words	<unk>	149.7811
149.7811	DCB_se1_ag2_f_01 - phones	sp	149.8511
151.2400	DCB_se1_ag2_f_01 - words	<unk>	151.8400
151.2400	DCB_se1_ag2_f_01 - phones	spn	151.8400
151.7407	DCB_int_01 - phones	D	151.7907
151.7407	DCB_int_01 - words	does	151.8707
151.7907	DCB_int_01 - phones	IH0	151.8307
151.8307	DCB_int_01 - phones	Z	151.8707
151.8400	DCB_se1_ag2_f_01 - phones	AY1	151.9300
151.8400	DCB_se1_ag2_f_01 - words	i	151.9300
151.8707	DCB_int_01 - phones	IH0	151.9207
151.8707	DCB_int_01 - words	it	151.9507
151.9207	DCB_int_01 - phones	T	151.9507
151.9300	DCB_se1_ag2_f_01 - phones	D	151.9800
151.9300	DCB_se1_ag2_f_01 - words	don't	152.1200
151.9507	DCB_int_01 - phones	HH	151.9807
151.9507	DCB_int_01 - words	have	152.1007
151.9800	DCB_se1_ag2_f_01 - phones	OW1	152.0600
151.9807	DCB_int_01 - phones	AE1	152.0207
152.0207	DCB_int_01 - phones	V	152.1007
152.0600	DCB_se1_ag2_f_01 - phones	N	152.0900
152.0900	DCB_se1_ag2_f_01 - phones	T	152.1200
152.1007	DCB_int_01 - phones	AH0	152.1307
152.1007	DCB_int_01 - words	a	152.1307
152.1200	DCB_se1_ag2_f_01 - phones	TH	152.1700
152.1200	DCB_se1_ag2_f_01 - words	think	152.3500
152.1307	DCB_int_01 - phones	N	152.1907
152.1307	DCB_int_01 - words	name	152.3007
152.1700	DCB_se1_ag2_f_01 - phones	IH1	152.2500
152.1907	DCB_int_01 - phones	EY1	152.2607
152.2500	DCB_se1_ag2_f_01 - phones	NG	152.3200
152.2607	DCB_int_01 - phones	M	152.3007
152.3007	DCB_int_01 - phones	sp	160.2953
152.3200	DCB_se1_ag2_f_01 - phones	K	152.3500
152.3500	DCB_se1_ag2_f_01 - phones	S	152.4600
152.3500	DCB_se1_ag2_f_01 - words	so	152.8100
152.4600	DCB_se1_ag2_f_01 - phones	OW1	152.8100
152.8100	DCB_se1_ag2_f_01 - phones	sp	152.8400
152.8400	DCB_se1_ag2_f_01 - words	i	152.9800
152.8400	DCB_se1_ag2_f_01 - phones	AY1	152.9800
152.9800	DCB_se1_ag2_f_01 - phones	sp	153.0400
153.0400	DCB_se1_ag2_f_01 - phones	W	153.1900
153.0400	DCB_se1_ag2_f_01 - words	well	153.7500
153.1900	DCB_se1_ag2_f_01 - phones	EH1	153.4700
153.4700	DCB_se1_ag2_f_01 - phones	L	153.7500
154.4541	DCB_se1_ag2_f_01 - phones	P	154.5341
154.4541	DCB_se1_ag2_f_01 - words	probably	155.0941
154.5341	DCB_se1_ag2_f_01 - phones	R	154.5841
154.5841	DCB_se1_ag2_f_01 - phones	AA1	154.7441
154.7441	DCB_se1_ag2_f_01 - phones	B	154.8341
154.8341	DCB_se1_ag2_f_01 - phones	L	154.9041
154.9041	DCB_se1_ag2_f_01 - phones	IY0	155.0941
155.0941	DCB_se1_ag2_f_01 - words	uh	155.6441
155.0941	DCB_se1_ag2_f_01 - phones	AH1	155.6441
155.6441	DCB_se1_ag2_f_01 - phones	sp	157.9170
157.9170	DCB_se1_ag2_f_01 - phones	S	157.9670
157.9170	DCB_se1_ag2_f_01 - words	simple	158.1370
157.9670	DCB_se1_ag2_f_01 - phones	IH1	157.9970
157.9970	DCB_se1_ag2_f_01 - phones	M	158.0270
158.0270	DCB_se1_ag2_f_01 - phones	P	158.0770
158.0770	DCB_se1_ag2_f_01 - phones	AH0	158.1070
158.1070	DCB_se1_ag2_f_01 - phones	L	158.1370
158.1370	DCB_se1_ag2_f_01 - phones	sp	158.1670
158.1670	DCB_se1_ag2_f_01 - phones	S	158.2470
158.1670	DCB_se1_ag2_f_01 - words	city	158.4370
158.2470	DCB_se1_ag2_f_01 - phones	IH1	158.2970
158.2970	DCB_se1_ag2_f_01 - phones	T	158.3570
158.3570	DCB_se1_ag2_f_01 - phones	IY0	158.4370
158.4370	DCB_se1_ag2_f_01 - phones	sp	160.3859
160.2953	DCB_int_01 - phones	AY1	160.3453
160.2953	DCB_int_01 - words	i've	160.3753
160.3453	DCB_int_01 - phones	V	160.3753
160.3753	DCB_int_01 - phones	HH	160.4353
160.3753	DCB_int_01 - words	heard	160.8653
160.3859	DCB_se1_ag2_f_01 - phones	N	160.4459
160.3859	DCB_se1_ag2_f_01 - words	now	160.6559
160.4353	DCB_int_01 - phones	ER1	160.7953
160.4459	DCB_se1_ag2_f_01 - phones	AW1	160.6559
160.6559	DCB_se1_ag2_f_01 - phones	AY1	160.7259
160.6559	DCB_se1_ag2_f_01 - words	i'm	160.8459
160.7259	DCB_se1_ag2_f_01 - phones	M	160.8459
160.7953	DCB_int_01 - phones	D	160.8653
160.8459	DCB_se1_ag2_f_01 - phones	N	160.9059
160.8459	DCB_se1_ag2_f_01 - words	not	161.2059
160.8653	DCB_int_01 - phones	sp	162.4210
160.9059	DCB_se1_ag2_f_01 - phones	AA1	161.1159
161.1159	DCB_se1_ag2_f_01 - phones	T	161.2059
161.2059	DCB_se1_ag2_f_01 - phones	sp	161.2359
161.2359	DCB_se1_ag2_f_01 - phones	F	161.3059
161.2359	DCB_se1_ag2_f_01 - words	from	161.4459
161.3059	DCB_se1_ag2_f_01 - phones	R	161.3459
161.3459	DCB_se1_ag2_f_01 - phones	AH1	161.4059
161.4059	DCB_se1_ag2_f_01 - phones	M	161.4459
161.4459	DCB_se1_ag2_f_01 - phones	S	161.5359
161.4459	DCB_se1_ag2_f_01 - words	southeast	162.0159
161.5359	DCB_se1_ag2_f_01 - phones	AW2	161.6059
161.6059	DCB_se1_ag2_f_01 - phones	TH	161.7159
161.7159	DCB_se1_ag2_f_01 - phones	IY1	161.8759
161.8759	DCB_se1_ag2_f_01 - phones	S	161.9859
161.9859	DCB_se1_ag2_f_01 - phones	T	162.0159
162.4210	DCB_int_01 - phones	OW2	162.5310
162.4210	DCB_int_01 - words	okay	162.6910
162.5310	DCB_int_01 - phones	K	162.6010
162.6010	DCB_int_01 - phones	EY1	162.6910
162.6910	DCB_int_01 - phones	sp	162.7210
162.7210	DCB_int_01 - phones	M	162.8210
162.7210	DCB_int_01 - words	me	162.8810
162.8210	DCB_int_01 - phones	IY1	162.8810
162.8810	DCB_int_01 - phones	N	162.9510
162.8810	DCB_int_01 - words	neither	163.2010
162.9510	DCB_int_01 - phones	IY1	163.0710
163.0710	DCB_int_01 - phones	DH	163.1210
163.1210	DCB_int_01 - phones	ER0	163.2010
163.2010	DCB_int_01 - phones	sp	163.2310
163.2310	DCB_int_01 - phones	AY1	163.3610
163.2310	DCB_int_01 - words	i'm	163.4810
163.3610	DCB_int_01 - phones	M	163.4810
163.4810	DCB_int_01 - phones	N	163.5310
163.4810	DCB_int_01 - words	not	163.6410
163.5310	DCB_int_01 - phones	AA1	163.5910
163.5910	DCB_int_01 - phones	T	163.6410
163.6410	DCB_int_01 - phones	IY1	163.6710
163.6410	DCB_int_01 - words	even	163.7710
163.6710	DCB_int_01 - phones	V	163.7010
163.7010	DCB_int_01 - phones	IH0	163.7310
163.7310	DCB_int_01 - phones	N	163.7710
163.7710	DCB_int_01 - phones	F	163.8110
163.7710	DCB_int_01 - words	from	163.9210
163.8110	DCB_int_01 - phones	ER0	163.8410
163.8410	DCB_int_01 - phones	M	163.9210
163.9210	DCB_int_01 - phones	D	163.9710
163.9210	DCB_int_01 - words	dc	164.2510
163.9710	DCB_int_01 - phones	IY1	164.0710
164.0327	DCB_se1_ag2_f_01 - phones	sil	164.0827
164.0710	DCB_int_01 - phones	S	164.1610
164.0827	DCB_se1_ag2_f_01 - phones	M	164.2127
164.0827	DCB_se1_ag2_f_01 - words	mm	164.2127
164.1610	DCB_int_01 - phones	IY1	164.2510
164.2127	DCB_se1_ag2_f_01 - phones	sp	164.3227
164.2510	DCB_int_01 - phones	sp	164.2910
164.2910	DCB_int_01 - phones	S	164.3510
164.2910	DCB_int_01 - words	so	164.4010
164.3227	DCB_se1_ag2_f_01 - phones	OW2	164.4227
164.3227	DCB_se1_ag2_f_01 - words	okay	164.6327
164.3510	DCB_int_01 - phones	OW1	164.4010
164.4010	DCB_int_01 - phones	M	164.4310
164.4010	DCB_int_01 - words	mm-hm	164.9310
164.4227	DCB_se1_ag2_f_01 - phones	K	164.4827
164.4310	DCB_int_01 - phones	HH	164.7110
164.4827	DCB_se1_ag2_f_01 - phones	EY1	164.6327
164.7110	DCB_int_01 - phones	M	164.9310
164.9310	DCB_int_01 - phones	sp	164.9810
165.7694	DCB_se1_ag2_f_01 - phones	sil	165.8394
165.7694	DCB_int_01 - phones	S	165.8794
165.7694	DCB_int_01 - words	so	166.3794
165.8394	DCB_se1_ag2_f_01 - phones	B	165.8694
165.8394	DCB_se1_ag2_f_01 - words	but	165.9294
165.8694	DCB_se1_ag2_f_01 - phones	AH1	165.8994
165.8794	DCB_int_01 - phones	OW1	166.3794
165.8994	DCB_se1_ag2_f_01 - phones	T	165.9294
165.9294	DCB_se1_ag2_f_01 - phones	Y	165.9594
165.9294	DCB_se1_ag2_f_01 - words	yeah	166.3794
165.9594	DCB_se1_ag2_f_01 - phones	AE1	166.3794
166.3794	DCB_int_01 - phones	sp	166.4994
166.7157	DCB_int_01 - phones	AH1	166.9557
166.7157	DCB_int_01 - words	um	167.1357
166.9557	DCB_int_01 - phones	M	167.1357
167.1357	DCB_int_01 - phones	sp	167.2257
167.2257	DCB_int_01 - phones	B	167.2857
167.2257	DCB_int_01 - words	but	167.4457
167.2857	DCB_int_01 - phones	AH1	167.3657
167.3657	DCB_int_01 - phones	T	167.4457
167.4457	DCB_int_01 - phones	sp	167.8506
167.8506	DCB_int_01 - phones	Y	167.9206
167.8506	DCB_int_01 - words	you	167.9706
167.9206	DCB_int_01 - phones	UW1	167.9706
167.9706	DCB_int_01 - phones	W	168.0306
167.9706	DCB_int_01 - words	were	168.0806
168.0306	DCB_int_01 - phones	ER0	168.0806
168.0806	DCB_int_01 - phones	V	168.1506
168.0806	DCB_int_01 - words	very	168.3406
168.1506	DCB_int_01 - phones	EH1	168.2406
168.2406	DCB_int_01 - phones	R	168.2706
168.2706	DCB_int_01 - phones	IY0	168.3406
168.3406	DCB_int_01 - phones	K	168.4206
168.3406	DCB_int_01 - words	quick	168.5306
168.4206	DCB_int_01 - phones	W	168.4506
168.4506	DCB_int_01 - phones	IH1	168.4806
168.4806	DCB_int_01 - phones	K	168.5306
168.5306	DCB_int_01 - phones	T	168.5606
168.5306	DCB_int_01 - words	to	168.5906
168.5606	DCB_int_01 - phones	IH0	168.5906
168.5906	DCB_int_01 - phones	S	168.6706
168.5906	DCB_int_01 - words	say	168.7506
168.6706	DCB_int_01 - phones	EY1	168.7506
168.7506	DCB_int_01 - phones	Y	168.8106
168.7506	DCB_int_01 - words	you're	168.8706
168.8106	DCB_int_01 - phones	UW1	168.8406
168.8406	DCB_int_01 - phones	R	168.8706
168.8706	DCB_int_01 - phones	N	168.9506
168.8706	DCB_int_01 - words	not	169.0706
168.9506	DCB_int_01 - phones	AA1	169.0306
169.0306	DCB_int_01 - phones	T	169.0706
169.0706	DCB_int_01 - phones	F	169.1206
169.0706	DCB_int_01 - words	from	169.2506
169.1206	DCB_int_01 - phones	ER0	169.1906
169.1906	DCB_int_01 - phones	M	169.2506
169.2506	DCB_int_01 - phones	S	169.3206
169.2506	DCB_int_01 - words	southeast	169.6906
169.3206	DCB_int_01 - phones	AW2	169.4206
169.4206	DCB_int_01 - phones	TH	169.5406
169.5406	DCB_int_01 - phones	IY1	169.6106
169.6106	DCB_int_01 - phones	S	169.6506
169.6506	DCB_int_01 - phones	T	169.6906
169.6906	DCB_int_01 - phones	W	169.7906
169.6906	DCB_int_01 - words	why	169.9506
169.7906	DCB_int_01 - phones	AY1	169.9506
169.9506	DCB_int_01 - phones	sp	170.0306
170.1844	DCB_se1_ag2_f_01 - phones	sil	170.3244
170.1958	DCB_int_01 - phones	HH	170.2558
170.1958	DCB_int_01 - words	what	170.5058
170.2558	DCB_int_01 - phones	W	170.3158
170.3158	DCB_int_01 - phones	AH1	170.3658
170.3244	DCB_se1_ag2_f_01 - phones	K	170.3844
170.3244	DCB_se1_ag2_f_01 - words	cause	170.5844
170.3658	DCB_int_01 - phones	T	170.5058
170.3844	DCB_se1_ag2_f_01 - phones	AO1	170.5044
170.5044	DCB_se1_ag2_f_01 - phones	Z	170.5844
170.5058	DCB_int_01 - phones	sp	176.5143
170.5844	DCB_se1_ag2_f_01 - phones	IH0	170.6544
170.5844	DCB_se1_ag2_f_01 - words	it	170.6844
170.6544	DCB_se1_ag2_f_01 - phones	T	170.6844
170.6844	DCB_se1_ag2_f_01 - words	s	170.7544
170.6844	DCB_se1_ag2_f_01 - phones	Z	170.7544
170.7544	DCB_se1_ag2_f_01 - phones	JH	170.8044
170.7544	DCB_se1_ag2_f_01 - words	just	171.0144
170.8044	DCB_se1_ag2_f_01 - phones	IH0	170.8644
170.8644	DCB_se1_ag2_f_01 - phones	S	171.0144
171.0144	DCB_se1_ag2_f_01 - phones	sp	171.0444
171.0444	DCB_se1_ag2_f_01 - phones	IH0	171.1344
171.0444	DCB_se1_ag2_f_01 - words	it	171.1844
171.1344	DCB_se1_ag2_f_01 - phones	T	171.1844
171.1844	DCB_se1_ag2_f_01 - words	s	171.3044
171.1844	DCB_se1_ag2_f_01 - phones	S	171.3044
171.3044	DCB_se1_ag2_f_01 - phones	D	171.3844
171.3044	DCB_se1_ag2_f_01 - words	different	171.7244
171.3844	DCB_se1_ag2_f_01 - phones	IH1	171.4544
171.4544	DCB_se1_ag2_f_01 - phones	F	171.5444
171.5444	DCB_se1_ag2_f_01 - phones	R	171.5944
171.5944	DCB_se1_ag2_f_01 - phones	AH0	171.6544
171.6544	DCB_se1_ag2_f_01 - phones	N	171.6844
171.6844	DCB_se1_ag2_f_01 - phones	T	171.7244
171.7244	DCB_se1_ag2_f_01 - phones	sp	172.0082
172.0082	DCB_se1_ag2_f_01 - phones	IH1	172.0682
172.0082	DCB_se1_ag2_f_01 - words	it	172.1282
172.0682	DCB_se1_ag2_f_01 - phones	T	172.1282
[truncated: 35,460 more rows]
