# Supplementary material for: Considering Performance in the Automated and Manual Coding of Sociolinguistic Variables: Lessons From Variable (ING)
Source: Front Artif Intell. 2021 Apr 29;4:648543. doi: 10.3389/frai.2021.648543 (PMC8117961; doi:10.3389/frai.2021.648543)
Supplement: Supplementary file 4 [file Data_Sheet_4.ZIP › CORAAL_Aligned_as_Tables/DCA_se3_ag1_m_05_1_txout.txt]

tmin	tier	text	tmax
0.0037	DCA_int_01 - phones	OW2	0.0337
0.0037	DCA_int_01 - words	okay	0.2037
0.0337	DCA_int_01 - phones	K	0.1037
0.1037	DCA_int_01 - phones	EY1	0.2037
0.2037	DCA_int_01 - phones	W	0.2537
0.2037	DCA_int_01 - words	what	0.3237
0.2537	DCA_int_01 - phones	AH1	0.2937
0.2937	DCA_int_01 - phones	T	0.3237
0.3237	DCA_int_01 - phones	sp	0.3737
0.3737	DCA_int_01 - phones	K	0.4337
0.3737	DCA_int_01 - words	kind	0.6037
0.4337	DCA_int_01 - phones	AY1	0.5237
0.5237	DCA_int_01 - phones	N	0.5737
0.5737	DCA_int_01 - phones	D	0.6037
0.6037	DCA_int_01 - phones	AH0	0.6337
0.6037	DCA_int_01 - words	of	0.6637
0.6337	DCA_int_01 - phones	V	0.6637
0.6637	DCA_int_01 - phones	G	0.7537
0.6637	DCA_int_01 - words	games	1.0637
0.7537	DCA_int_01 - phones	EY1	0.8837
0.8837	DCA_int_01 - phones	M	0.9837
0.9837	DCA_int_01 - phones	Z	1.0637
1.0637	DCA_int_01 - phones	D	1.1037
1.0637	DCA_int_01 - words	did	1.1837
1.1037	DCA_int_01 - phones	IH0	1.1337
1.1337	DCA_int_01 - phones	D	1.1837
1.1837	DCA_int_01 - phones	Y	1.2437
1.1837	DCA_int_01 - words	you	1.3037
1.2437	DCA_int_01 - phones	UW1	1.3037
1.3037	DCA_int_01 - phones	P	1.4137
1.3037	DCA_int_01 - words	play	1.6037
1.4137	DCA_int_01 - phones	L	1.4837
1.4837	DCA_int_01 - phones	EY1	1.6037
1.6037	DCA_int_01 - phones	EH1	1.6537
1.6037	DCA_int_01 - words	as	1.7437
1.6537	DCA_int_01 - phones	Z	1.7437
1.7437	DCA_int_01 - phones	EY1	1.8037
1.7437	DCA_int_01 - words	a	1.8037
1.8037	DCA_int_01 - phones	sp	1.8337
1.8337	DCA_int_01 - phones	K	1.9837
1.8337	DCA_int_01 - words	kid	2.1137
1.9837	DCA_int_01 - phones	IH1	2.0837
2.0837	DCA_int_01 - phones	D	2.1137
2.1137	DCA_int_01 - phones	sp	2.1937
2.4602	DCA_int_01 - phones	AH0	2.6102
2.4602	DCA_int_01 - words	about	2.8102
2.6102	DCA_int_01 - phones	B	2.6702
2.6702	DCA_int_01 - phones	AW1	2.7402
2.7402	DCA_int_01 - phones	T	2.8102
2.8102	DCA_int_01 - phones	sp	2.8802
2.8802	DCA_int_01 - phones	T	3.0202
2.8802	DCA_int_01 - words	ten	3.1602
3.0202	DCA_int_01 - phones	EH1	3.1102
3.1102	DCA_int_01 - phones	N	3.1602
3.1602	DCA_int_01 - phones	sp	3.5407
3.5407	DCA_int_01 - phones	ER0	3.5907
3.5407	DCA_int_01 - words	or	3.5907
3.5907	DCA_int_01 - phones	sp	3.6407
3.6407	DCA_int_01 - phones	S	3.8107
3.6407	DCA_int_01 - words	so	3.8507
3.8107	DCA_int_01 - phones	OW1	3.8507
3.8507	DCA_int_01 - phones	sp	3.9707
4.4411	DCA_se3_ag1_m_05 - phones	sil	4.4711
4.4711	DCA_se3_ag1_m_05 - phones	AH1	4.5111
4.4711	DCA_se3_ag1_m_05 - words	um	4.8211
4.5111	DCA_se3_ag1_m_05 - phones	M	4.8211
5.1254	DCA_se3_ag1_m_05 - phones	W	5.1854
5.1254	DCA_se3_ag1_m_05 - words	well	5.2454
5.1854	DCA_se3_ag1_m_05 - phones	EH1	5.2154
5.2154	DCA_se3_ag1_m_05 - phones	L	5.2454
5.2454	DCA_se3_ag1_m_05 - phones	W	5.3154
5.2454	DCA_se3_ag1_m_05 - words	we	5.3654
5.3154	DCA_se3_ag1_m_05 - phones	IY1	5.3654
5.3654	DCA_se3_ag1_m_05 - phones	Y	5.4054
5.3654	DCA_se3_ag1_m_05 - words	used	5.5154
5.4054	DCA_se3_ag1_m_05 - phones	UW1	5.4354
5.4354	DCA_se3_ag1_m_05 - phones	Z	5.4854
5.4854	DCA_se3_ag1_m_05 - phones	D	5.5154
5.5154	DCA_se3_ag1_m_05 - phones	T	5.5454
5.5154	DCA_se3_ag1_m_05 - words	to	5.5854
5.5454	DCA_se3_ag1_m_05 - phones	AH0	5.5854
5.5854	DCA_se3_ag1_m_05 - phones	P	5.6754
5.5854	DCA_se3_ag1_m_05 - words	play	5.9854
5.6754	DCA_se3_ag1_m_05 - phones	L	5.7254
5.7254	DCA_se3_ag1_m_05 - phones	EY1	5.9854
6.0899	DCA_se3_ag1_m_05 - phones	sil	6.1699
6.1699	DCA_se3_ag1_m_05 - phones	AH1	6.1999
6.1699	DCA_se3_ag1_m_05 - words	um	6.2399
6.1999	DCA_se3_ag1_m_05 - phones	M	6.2399
6.2399	DCA_se3_ag1_m_05 - phones	sp	6.3499
7.1143	DCA_se3_ag1_m_05 - phones	HH	7.2443
7.1143	DCA_se3_ag1_m_05 - words	hide	7.3843
7.2443	DCA_se3_ag1_m_05 - phones	AY1	7.3543
7.3543	DCA_se3_ag1_m_05 - phones	D	7.3843
7.3843	DCA_se3_ag1_m_05 - phones	AH0	7.4143
7.3843	DCA_se3_ag1_m_05 - words	and	7.4443
7.4143	DCA_se3_ag1_m_05 - phones	N	7.4443
7.4443	DCA_se3_ag1_m_05 - phones	G	7.4743
7.4443	DCA_se3_ag1_m_05 - words	go	7.5543
7.4743	DCA_se3_ag1_m_05 - phones	OW1	7.5543
7.5543	DCA_se3_ag1_m_05 - phones	S	7.7243
7.5543	DCA_se3_ag1_m_05 - words	see	7.8043
7.7243	DCA_se3_ag1_m_05 - phones	IY1	7.8043
7.8043	DCA_se3_ag1_m_05 - phones	sp	7.8343
7.8343	DCA_se3_ag1_m_05 - phones	AE1	7.9243
7.8343	DCA_se3_ag1_m_05 - words	and	8.0143
7.9243	DCA_se3_ag1_m_05 - phones	N	7.9643
7.9643	DCA_se3_ag1_m_05 - phones	D	8.0143
8.2079	DCA_se3_ag1_m_05 - phones	T	8.3479
8.2079	DCA_se3_ag1_m_05 - words	tag	8.5779
8.3479	DCA_se3_ag1_m_05 - phones	AE1	8.5179
8.5179	DCA_se3_ag1_m_05 - phones	G	8.5779
8.5779	DCA_se3_ag1_m_05 - phones	AE1	8.6179
8.5779	DCA_se3_ag1_m_05 - words	and	8.6579
8.6179	DCA_se3_ag1_m_05 - phones	N	8.6579
8.6579	DCA_se3_ag1_m_05 - phones	AO1	8.7379
8.6579	DCA_se3_ag1_m_05 - words	all	8.7679
8.7379	DCA_se3_ag1_m_05 - phones	L	8.7679
8.7679	DCA_se3_ag1_m_05 - phones	DH	8.7979
8.7679	DCA_se3_ag1_m_05 - words	that	8.8579
8.7979	DCA_se3_ag1_m_05 - phones	AH0	8.8279
8.8279	DCA_se3_ag1_m_05 - phones	T	8.8579
8.8579	DCA_se3_ag1_m_05 - phones	K	8.9179
8.8579	DCA_se3_ag1_m_05 - words	kind	8.9779
8.9179	DCA_se3_ag1_m_05 - phones	AY1	8.9479
8.9479	DCA_se3_ag1_m_05 - phones	N	8.9779
8.9779	DCA_se3_ag1_m_05 - phones	AH0	9.0079
8.9779	DCA_se3_ag1_m_05 - words	of	9.0479
9.0079	DCA_se3_ag1_m_05 - phones	V	9.0479
9.0479	DCA_se3_ag1_m_05 - phones	S	9.0979
9.0479	DCA_se3_ag1_m_05 - words	stuff	9.3979
9.0979	DCA_se3_ag1_m_05 - phones	T	9.1579
9.1579	DCA_se3_ag1_m_05 - phones	AH1	9.2479
9.2479	DCA_se3_ag1_m_05 - phones	F	9.3979
9.8127	DCA_se3_ag1_m_05 - phones	DH	9.8727
9.8127	DCA_se3_ag1_m_05 - words	then	9.9727
9.8727	DCA_se3_ag1_m_05 - phones	EH1	9.9027
9.9027	DCA_se3_ag1_m_05 - phones	N	9.9727
9.9727	DCA_se3_ag1_m_05 - phones	W	10.0027
9.9727	DCA_se3_ag1_m_05 - words	we	10.0527
10.0027	DCA_se3_ag1_m_05 - phones	IY1	10.0527
10.0527	DCA_se3_ag1_m_05 - phones	Y	10.0927
10.0527	DCA_se3_ag1_m_05 - words	used	10.2627
10.0927	DCA_se3_ag1_m_05 - phones	UW1	10.1227
10.1227	DCA_se3_ag1_m_05 - phones	Z	10.2227
10.2227	DCA_se3_ag1_m_05 - phones	D	10.2627
10.2627	DCA_se3_ag1_m_05 - phones	T	10.3127
10.2627	DCA_se3_ag1_m_05 - words	to	10.3827
10.3127	DCA_se3_ag1_m_05 - phones	UW1	10.3827
10.3827	DCA_se3_ag1_m_05 - words	uh	10.5327
10.3827	DCA_se3_ag1_m_05 - phones	AH1	10.5327
10.5327	DCA_se3_ag1_m_05 - phones	sp	10.6227
11.1413	DCA_se3_ag1_m_05 - phones	S	11.3113
11.1413	DCA_se3_ag1_m_05 - words	see	11.3513
11.3113	DCA_se3_ag1_m_05 - phones	IY1	11.3513
11.3513	DCA_se3_ag1_m_05 - phones	HH	11.3813
11.3513	DCA_se3_ag1_m_05 - words	who	11.4113
11.3813	DCA_se3_ag1_m_05 - phones	UW1	11.4113
11.4113	DCA_se3_ag1_m_05 - phones	W	11.4613
11.4113	DCA_se3_ag1_m_05 - words	was	11.5413
11.4613	DCA_se3_ag1_m_05 - phones	AH0	11.5013
11.5013	DCA_se3_ag1_m_05 - phones	Z	11.5413
11.5413	DCA_se3_ag1_m_05 - phones	DH	11.5813
11.5413	DCA_se3_ag1_m_05 - words	the	11.6513
11.5813	DCA_se3_ag1_m_05 - phones	AH0	11.6513
11.6513	DCA_se3_ag1_m_05 - phones	B	11.7113
11.6513	DCA_se3_ag1_m_05 - words	best	11.9513
11.7113	DCA_se3_ag1_m_05 - phones	EH1	11.7813
11.7813	DCA_se3_ag1_m_05 - phones	S	11.9113
11.9113	DCA_se3_ag1_m_05 - phones	T	11.9513
11.9513	DCA_se3_ag1_m_05 - phones	F	11.9913
11.9513	DCA_se3_ag1_m_05 - words	fence	12.2013
11.9913	DCA_se3_ag1_m_05 - phones	EH1	12.0313
12.0313	DCA_se3_ag1_m_05 - phones	N	12.0913
12.0913	DCA_se3_ag1_m_05 - phones	S	12.2013
12.2013	DCA_se3_ag1_m_05 - phones	JH	12.3113
12.2013	DCA_se3_ag1_m_05 - words	jumper	12.5313
12.3113	DCA_se3_ag1_m_05 - phones	AH1	12.3613
12.3613	DCA_se3_ag1_m_05 - phones	M	12.4213
12.4213	DCA_se3_ag1_m_05 - phones	P	12.5013
12.5013	DCA_se3_ag1_m_05 - phones	ER0	12.5313
12.5313	DCA_se3_ag1_m_05 - phones	AO1	12.6313
12.5313	DCA_se3_ag1_m_05 - words	on	12.6913
12.6313	DCA_se3_ag1_m_05 - phones	N	12.6913
12.6913	DCA_se3_ag1_m_05 - phones	AA1	12.7213
12.6913	DCA_se3_ag1_m_05 - words	our	12.7813
12.7213	DCA_se3_ag1_m_05 - phones	R	12.7813
12.7813	DCA_se3_ag1_m_05 - phones	S	12.8113
12.7813	DCA_se3_ag1_m_05 - words	street	13.2213
12.8113	DCA_se3_ag1_m_05 - phones	T	13.0113
13.0113	DCA_se3_ag1_m_05 - phones	R	13.0713
13.0713	DCA_se3_ag1_m_05 - phones	IY1	13.1913
13.1913	DCA_se3_ag1_m_05 - phones	T	13.2213
13.2213	DCA_se3_ag1_m_05 - phones	AH0	13.2513
13.2213	DCA_se3_ag1_m_05 - words	and	13.2813
13.2513	DCA_se3_ag1_m_05 - phones	N	13.2813
13.2813	DCA_se3_ag1_m_05 - phones	W	13.3113
13.2813	DCA_se3_ag1_m_05 - words	we	13.4013
13.3113	DCA_se3_ag1_m_05 - phones	IY1	13.4013
13.4013	DCA_se3_ag1_m_05 - phones	sp	13.5804
13.5804	DCA_se3_ag1_m_05 - phones	AO1	13.6304
13.5804	DCA_se3_ag1_m_05 - words	always	13.8504
13.6304	DCA_se3_ag1_m_05 - phones	L	13.6604
13.6604	DCA_se3_ag1_m_05 - phones	W	13.7304
13.6606	DCA_int_01 - phones	Y	13.7006
13.6606	DCA_int_01 - words	yeah	13.9706
13.7006	DCA_int_01 - phones	AE1	13.9706
13.7304	DCA_se3_ag1_m_05 - phones	IY0	13.7804
13.7804	DCA_se3_ag1_m_05 - phones	Z	13.8504
13.8504	DCA_se3_ag1_m_05 - phones	G	13.9004
13.8504	DCA_se3_ag1_m_05 - words	go	14.0504
13.9004	DCA_se3_ag1_m_05 - phones	OW1	14.0504
14.0504	DCA_se3_ag1_m_05 - phones	sp	14.1104
14.3980	DCA_se3_ag1_m_05 - phones	JH	14.5180
14.3980	DCA_se3_ag1_m_05 - words	jumping	14.7580
14.5180	DCA_se3_ag1_m_05 - phones	AH1	14.5680
14.5680	DCA_se3_ag1_m_05 - phones	M	14.6080
14.6080	DCA_se3_ag1_m_05 - phones	P	14.6680
14.6680	DCA_se3_ag1_m_05 - phones	IH0	14.6980
14.6980	DCA_se3_ag1_m_05 - phones	NG	14.7580
14.7580	DCA_se3_ag1_m_05 - phones	F	14.8380
14.7580	DCA_se3_ag1_m_05 - words	fences	15.1580
14.8380	DCA_se3_ag1_m_05 - phones	EH1	14.8780
14.8780	DCA_se3_ag1_m_05 - phones	N	14.9380
14.9380	DCA_se3_ag1_m_05 - phones	S	15.0180
15.0180	DCA_se3_ag1_m_05 - phones	AH0	15.0780
15.0780	DCA_se3_ag1_m_05 - phones	Z	15.1580
15.1580	DCA_se3_ag1_m_05 - phones	sp	15.1880
15.1880	DCA_se3_ag1_m_05 - phones	Y	15.2180
15.1880	DCA_se3_ag1_m_05 - words	you	15.2580
15.2180	DCA_se3_ag1_m_05 - phones	UW1	15.2580
15.2580	DCA_se3_ag1_m_05 - phones	N	15.3180
15.2580	DCA_se3_ag1_m_05 - words	know	15.3880
15.3180	DCA_se3_ag1_m_05 - phones	OW1	15.3880
15.3880	DCA_se3_ag1_m_05 - phones	sp	15.4380
15.6426	DCA_se3_ag1_m_05 - phones	AH0	15.7426
15.6426	DCA_se3_ag1_m_05 - words	and	15.7826
15.7426	DCA_se3_ag1_m_05 - phones	N	15.7826
15.7826	DCA_se3_ag1_m_05 - phones	W	15.8326
15.7826	DCA_se3_ag1_m_05 - words	we	15.8826
15.8326	DCA_se3_ag1_m_05 - phones	IY1	15.8826
15.8826	DCA_se3_ag1_m_05 - phones	D	15.9126
15.8826	DCA_se3_ag1_m_05 - words	d	15.9126
15.9126	DCA_se3_ag1_m_05 - phones	HH	15.9726
15.9126	DCA_se3_ag1_m_05 - words	have	16.1226
15.9726	DCA_se3_ag1_m_05 - phones	AE1	16.0426
16.0426	DCA_se3_ag1_m_05 - phones	V	16.1226
16.2349	DCA_se3_ag1_m_05 - phones	B	16.3249
16.2349	DCA_se3_ag1_m_05 - words	boxing	16.6549
16.3249	DCA_se3_ag1_m_05 - phones	AA1	16.4249
16.4249	DCA_se3_ag1_m_05 - phones	K	16.4949
16.4949	DCA_se3_ag1_m_05 - phones	S	16.5549
16.5549	DCA_se3_ag1_m_05 - phones	IH0	16.6049
16.6049	DCA_se3_ag1_m_05 - phones	NG	16.6549
16.6549	DCA_se3_ag1_m_05 - phones	M	16.7349
16.6549	DCA_se3_ag1_m_05 - words	matches	17.0149
16.7349	DCA_se3_ag1_m_05 - phones	AE1	16.8249
16.8249	DCA_se3_ag1_m_05 - phones	CH	16.8849
16.8849	DCA_se3_ag1_m_05 - phones	AH0	16.9349
16.9349	DCA_se3_ag1_m_05 - phones	Z	17.0149
17.0149	DCA_se3_ag1_m_05 - phones	AH0	17.0449
17.0149	DCA_se3_ag1_m_05 - words	and	17.1049
17.0449	DCA_se3_ag1_m_05 - phones	N	17.0749
17.0749	DCA_se3_ag1_m_05 - phones	D	17.1049
17.1049	DCA_se3_ag1_m_05 - phones	R	17.1649
17.1049	DCA_se3_ag1_m_05 - words	wrestling	17.4149
17.1649	DCA_se3_ag1_m_05 - phones	EH1	17.2349
17.2349	DCA_se3_ag1_m_05 - phones	S	17.3249
17.3249	DCA_se3_ag1_m_05 - phones	L	17.3549
17.3549	DCA_se3_ag1_m_05 - phones	IH0	17.3849
17.3849	DCA_se3_ag1_m_05 - phones	NG	17.4149
17.4149	DCA_se3_ag1_m_05 - phones	M	17.4949
17.4149	DCA_se3_ag1_m_05 - words	matches	17.7649
17.4949	DCA_se3_ag1_m_05 - phones	AE1	17.5649
17.5649	DCA_se3_ag1_m_05 - phones	CH	17.6249
17.6249	DCA_se3_ag1_m_05 - phones	AH0	17.6849
17.6849	DCA_se3_ag1_m_05 - phones	Z	17.7649
17.7649	DCA_se3_ag1_m_05 - phones	AH0	17.8049
17.7649	DCA_se3_ag1_m_05 - words	and	17.8549
17.8049	DCA_se3_ag1_m_05 - phones	N	17.8549
17.8549	DCA_se3_ag1_m_05 - phones	S	17.9349
17.8549	DCA_se3_ag1_m_05 - words	stuff	18.1949
17.9349	DCA_se3_ag1_m_05 - phones	T	17.9949
17.9949	DCA_se3_ag1_m_05 - phones	AH1	18.1049
18.1049	DCA_se3_ag1_m_05 - phones	F	18.1949
18.9175	DCA_se3_ag1_m_05 - phones	sil	18.9675
18.9675	DCA_se3_ag1_m_05 - phones	DH	19.0075
18.9675	DCA_se3_ag1_m_05 - words	then	19.2875
19.0075	DCA_se3_ag1_m_05 - phones	EH1	19.0975
19.0975	DCA_se3_ag1_m_05 - phones	N	19.2875
19.3441	DCA_se3_ag1_m_05 - phones	sil	19.4141
19.4141	DCA_se3_ag1_m_05 - phones	W	19.4441
19.4141	DCA_se3_ag1_m_05 - words	we	19.4741
19.4441	DCA_se3_ag1_m_05 - phones	IY1	19.4741
19.4741	DCA_se3_ag1_m_05 - phones	P	19.6141
19.4741	DCA_se3_ag1_m_05 - words	played	19.7841
19.6141	DCA_se3_ag1_m_05 - phones	L	19.6541
19.6541	DCA_se3_ag1_m_05 - phones	EY1	19.7541
19.7541	DCA_se3_ag1_m_05 - phones	D	19.7841
19.7841	DCA_se3_ag1_m_05 - phones	sp	20.0541
20.0541	DCA_se3_ag1_m_05 - phones	AH1	20.1941
20.0541	DCA_se3_ag1_m_05 - words	um	20.2641
20.1941	DCA_se3_ag1_m_05 - phones	M	20.2641
20.2641	DCA_se3_ag1_m_05 - phones	sp	21.2358
21.2358	DCA_se3_ag1_m_05 - phones	F	21.4058
21.2358	DCA_se3_ag1_m_05 - words	frivolous	21.7858
21.4058	DCA_se3_ag1_m_05 - phones	R	21.4358
21.4358	DCA_se3_ag1_m_05 - phones	IH1	21.4658
21.4658	DCA_se3_ag1_m_05 - phones	V	21.5058
21.5058	DCA_se3_ag1_m_05 - phones	AH0	21.5758
21.5758	DCA_se3_ag1_m_05 - phones	L	21.6358
21.6358	DCA_se3_ag1_m_05 - phones	AH0	21.6958
21.6958	DCA_se3_ag1_m_05 - phones	S	21.7858
21.7858	DCA_se3_ag1_m_05 - phones	G	21.8558
21.7858	DCA_se3_ag1_m_05 - words	games	22.1458
21.8558	DCA_se3_ag1_m_05 - phones	EY1	21.9958
21.9958	DCA_se3_ag1_m_05 - phones	M	22.0958
22.0958	DCA_se3_ag1_m_05 - phones	Z	22.1458
22.1458	DCA_se3_ag1_m_05 - phones	sp	22.1758
22.1758	DCA_se3_ag1_m_05 - phones	W	22.2058
22.1758	DCA_se3_ag1_m_05 - words	with	22.2658
22.2058	DCA_se3_ag1_m_05 - phones	IH0	22.2358
22.2358	DCA_se3_ag1_m_05 - phones	TH	22.2658
22.2658	DCA_se3_ag1_m_05 - phones	DH	22.3058
22.2658	DCA_se3_ag1_m_05 - words	the	22.3458
22.3058	DCA_se3_ag1_m_05 - phones	AH0	22.3458
22.3458	DCA_se3_ag1_m_05 - phones	G	22.4358
22.3458	DCA_se3_ag1_m_05 - words	girls	22.8458
22.4358	DCA_se3_ag1_m_05 - phones	ER1	22.5858
22.5858	DCA_se3_ag1_m_05 - phones	L	22.6958
22.6831	DCA_int_01 - words	<unk>	23.1131
22.6831	DCA_int_01 - phones	spn	23.1131
22.6958	DCA_se3_ag1_m_05 - phones	Z	22.8458
23.1131	DCA_int_01 - phones	sp	28.5164
24.0992	DCA_se3_ag1_m_05 - phones	sil	24.1392
24.1392	DCA_se3_ag1_m_05 - phones	L	24.1992
24.1392	DCA_se3_ag1_m_05 - words	like	24.2992
24.1992	DCA_se3_ag1_m_05 - phones	AY1	24.2492
24.2492	DCA_se3_ag1_m_05 - phones	K	24.2992
24.2992	DCA_se3_ag1_m_05 - phones	HH	24.3992
24.2992	DCA_se3_ag1_m_05 - words	hide	24.6192
24.3992	DCA_se3_ag1_m_05 - phones	AY1	24.5892
24.5892	DCA_se3_ag1_m_05 - phones	D	24.6192
24.6192	DCA_se3_ag1_m_05 - phones	AH0	24.6492
24.6192	DCA_se3_ag1_m_05 - words	and	24.7492
24.6492	DCA_se3_ag1_m_05 - phones	N	24.7492
24.7492	DCA_se3_ag1_m_05 - phones	G	24.8292
24.7492	DCA_se3_ag1_m_05 - words	go	24.9092
24.8292	DCA_se3_ag1_m_05 - phones	OW1	24.9092
24.9092	DCA_se3_ag1_m_05 - phones	S	25.1492
24.9092	DCA_se3_ag1_m_05 - words	seek	25.3492
25.1492	DCA_se3_ag1_m_05 - phones	IY1	25.2592
25.2592	DCA_se3_ag1_m_05 - phones	K	25.3492
25.3492	DCA_se3_ag1_m_05 - phones	AE1	25.4192
25.3492	DCA_se3_ag1_m_05 - words	and	25.4992
25.4192	DCA_se3_ag1_m_05 - phones	N	25.4992
25.4992	DCA_se3_ag1_m_05 - words	uh	25.6692
25.4992	DCA_se3_ag1_m_05 - phones	AH1	25.6692
25.7992	DCA_se3_ag1_m_05 - phones	sil	25.8792
25.8792	DCA_se3_ag1_m_05 - phones	G	26.0392
25.8792	DCA_se3_ag1_m_05 - words	guess	26.1792
26.0392	DCA_se3_ag1_m_05 - phones	EH1	26.1092
26.1092	DCA_se3_ag1_m_05 - phones	S	26.1792
26.1792	DCA_se3_ag1_m_05 - phones	W	26.2092
26.1792	DCA_se3_ag1_m_05 - words	what	26.2692
26.2092	DCA_se3_ag1_m_05 - phones	AH1	26.2392
26.2392	DCA_se3_ag1_m_05 - phones	T	26.2692
26.2692	DCA_se3_ag1_m_05 - phones	HH	26.3192
26.2692	DCA_se3_ag1_m_05 - words	happens	26.5492
26.3192	DCA_se3_ag1_m_05 - phones	AE1	26.3892
26.3892	DCA_se3_ag1_m_05 - phones	P	26.4392
26.4392	DCA_se3_ag1_m_05 - phones	AH0	26.4692
26.4692	DCA_se3_ag1_m_05 - phones	N	26.4992
26.4992	DCA_se3_ag1_m_05 - phones	Z	26.5492
26.5492	DCA_se3_ag1_m_05 - phones	S	26.5792
26.5492	DCA_se3_ag1_m_05 - words	stuff	26.7692
26.5792	DCA_se3_ag1_m_05 - phones	T	26.6492
26.6492	DCA_se3_ag1_m_05 - phones	AH1	26.6892
26.6892	DCA_se3_ag1_m_05 - phones	F	26.7692
26.7692	DCA_se3_ag1_m_05 - phones	L	26.8092
26.7692	DCA_se3_ag1_m_05 - words	like	26.9092
26.8092	DCA_se3_ag1_m_05 - phones	AY1	26.8492
26.8492	DCA_se3_ag1_m_05 - phones	K	26.9092
26.9092	DCA_se3_ag1_m_05 - phones	DH	26.9592
26.9092	DCA_se3_ag1_m_05 - words	that	27.0992
26.9592	DCA_se3_ag1_m_05 - phones	AE1	26.9892
26.9892	DCA_se3_ag1_m_05 - phones	T	27.0992
28.5164	DCA_int_01 - phones	HH	28.5764
28.5164	DCA_int_01 - words	how	28.6064
28.5764	DCA_int_01 - phones	AW1	28.6064
28.6064	DCA_int_01 - phones	sp	28.6464
28.6464	DCA_int_01 - phones	D	28.6764
28.6464	DCA_int_01 - words	d	28.6764
28.6764	DCA_int_01 - phones	sp	28.7064
28.7064	DCA_int_01 - phones	Y	28.7364
28.7064	DCA_int_01 - words	you	28.7664
28.7364	DCA_int_01 - phones	UW1	28.7664
28.7664	DCA_int_01 - phones	sp	28.8464
28.8464	DCA_int_01 - phones	P	28.8864
28.8464	DCA_int_01 - words	play	29.0364
28.8864	DCA_int_01 - phones	L	28.9364
28.9364	DCA_int_01 - phones	EY1	29.0364
29.0364	DCA_int_01 - phones	HH	29.0764
29.0364	DCA_int_01 - words	hide	29.1364
29.0764	DCA_int_01 - phones	AY1	29.1064
29.1064	DCA_int_01 - phones	D	29.1364
29.1364	DCA_int_01 - phones	AE1	29.1964
29.1364	DCA_int_01 - words	and	29.2764
29.1964	DCA_int_01 - phones	N	29.2764
29.2764	DCA_int_01 - phones	G	29.3664
29.2764	DCA_int_01 - words	go	29.4064
29.3664	DCA_int_01 - phones	OW1	29.4064
29.4064	DCA_int_01 - phones	sp	29.4364
29.4364	DCA_int_01 - phones	S	29.6364
29.4364	DCA_int_01 - words	seek	29.7264
29.6364	DCA_int_01 - phones	IY1	29.6964
29.6964	DCA_int_01 - phones	K	29.7264
29.7264	DCA_int_01 - phones	sp	29.7664
30.0946	DCA_se3_ag1_m_05 - phones	W	30.1646
30.0946	DCA_se3_ag1_m_05 - words	well	30.4146
30.1646	DCA_se3_ag1_m_05 - phones	EH1	30.2446
30.2446	DCA_se3_ag1_m_05 - phones	L	30.4146
31.0110	DCA_se3_ag1_m_05 - phones	DH	31.0810
31.0110	DCA_se3_ag1_m_05 - words	they	31.1710
31.0810	DCA_se3_ag1_m_05 - phones	EY1	31.1710
31.1710	DCA_se3_ag1_m_05 - phones	HH	31.2710
31.1710	DCA_se3_ag1_m_05 - words	hide	31.5010
31.2710	DCA_se3_ag1_m_05 - phones	AY1	31.4710
31.4710	DCA_se3_ag1_m_05 - phones	D	31.5010
31.5010	DCA_se3_ag1_m_05 - phones	Y	31.5310
31.5010	DCA_se3_ag1_m_05 - words	you	31.5610
31.5310	DCA_se3_ag1_m_05 - phones	UW1	31.5610
31.5610	DCA_se3_ag1_m_05 - phones	S	31.7410
31.5610	DCA_se3_ag1_m_05 - words	see	31.8810
31.7410	DCA_se3_ag1_m_05 - phones	IY1	31.8810
32.2436	DCA_se3_ag1_m_05 - phones	sil	32.3136
32.3136	DCA_se3_ag1_m_05 - phones	AH0	32.4036
32.3136	DCA_se3_ag1_m_05 - words	and	32.6236
32.4036	DCA_se3_ag1_m_05 - phones	N	32.5436
32.5436	DCA_se3_ag1_m_05 - phones	D	32.6236
33.2655	DCA_se3_ag1_m_05 - phones	sil	33.3055
33.3055	DCA_se3_ag1_m_05 - phones	Y	33.3455
33.3055	DCA_se3_ag1_m_05 - words	usually	33.5655
33.3455	DCA_se3_ag1_m_05 - phones	UW1	33.4055
33.4055	DCA_se3_ag1_m_05 - phones	ZH	33.4555
33.4555	DCA_se3_ag1_m_05 - phones	AH0	33.4955
33.4955	DCA_se3_ag1_m_05 - phones	L	33.5255
33.5255	DCA_se3_ag1_m_05 - phones	IY0	33.5655
33.5655	DCA_se3_ag1_m_05 - words	a	33.6355
33.5655	DCA_se3_ag1_m_05 - phones	AH0	33.6355
33.6355	DCA_se3_ag1_m_05 - phones	B	33.7355
33.6355	DCA_se3_ag1_m_05 - words	boy	33.8455
33.7355	DCA_se3_ag1_m_05 - phones	OY1	33.8455
33.8455	DCA_se3_ag1_m_05 - phones	G	33.9055
33.8455	DCA_se3_ag1_m_05 - words	go	34.0255
33.9055	DCA_se3_ag1_m_05 - phones	OW1	34.0255
34.0255	DCA_se3_ag1_m_05 - phones	HH	34.1055
34.0255	DCA_se3_ag1_m_05 - words	hide	34.3055
34.1055	DCA_se3_ag1_m_05 - phones	AY1	34.2755
34.2755	DCA_se3_ag1_m_05 - phones	D	34.3055
34.3055	DCA_se3_ag1_m_05 - phones	sp	34.3355
34.3355	DCA_se3_ag1_m_05 - phones	S	34.3755
34.3355	DCA_se3_ag1_m_05 - words	so	34.4155
34.3755	DCA_se3_ag1_m_05 - phones	OW1	34.4155
34.4155	DCA_se3_ag1_m_05 - phones	IH0	34.4455
34.4155	DCA_se3_ag1_m_05 - words	if	34.5455
34.4455	DCA_se3_ag1_m_05 - phones	F	34.5455
34.5455	DCA_se3_ag1_m_05 - words	a	34.5855
34.5455	DCA_se3_ag1_m_05 - phones	AH0	34.5855
34.5855	DCA_se3_ag1_m_05 - phones	sp	34.6155
34.6155	DCA_se3_ag1_m_05 - phones	G	34.6855
34.6155	DCA_se3_ag1_m_05 - words	girl	34.9855
34.6855	DCA_se3_ag1_m_05 - phones	ER1	34.8355
34.8355	DCA_se3_ag1_m_05 - phones	L	34.9855
35.4945	DCA_se3_ag1_m_05 - phones	Y	35.6345
35.4945	DCA_se3_ag1_m_05 - words	you	35.7045
35.6345	DCA_se3_ag1_m_05 - phones	UW1	35.7045
35.7045	DCA_se3_ag1_m_05 - phones	N	35.7345
35.7045	DCA_se3_ag1_m_05 - words	know	35.8245
35.7345	DCA_se3_ag1_m_05 - phones	OW1	35.8245
35.8245	DCA_se3_ag1_m_05 - phones	sp	35.8545
35.8545	DCA_se3_ag1_m_05 - phones	M	35.9445
35.8545	DCA_se3_ag1_m_05 - words	mess	36.1045
35.9445	DCA_se3_ag1_m_05 - phones	EH1	36.0045
36.0045	DCA_se3_ag1_m_05 - phones	S	36.1045
36.1045	DCA_se3_ag1_m_05 - phones	ER0	36.2445
36.1045	DCA_se3_ag1_m_05 - words	around	36.4245
36.2445	DCA_se3_ag1_m_05 - phones	AW1	36.3645
36.3645	DCA_se3_ag1_m_05 - phones	N	36.3945
36.3945	DCA_se3_ag1_m_05 - phones	D	36.4245
36.4245	DCA_se3_ag1_m_05 - phones	sp	36.4945
37.1665	DCA_int_01 - phones	M	37.2065
37.1665	DCA_int_01 - words	mm-hm	37.4865
37.2065	DCA_int_01 - phones	HH	37.4265
37.4265	DCA_int_01 - phones	M	37.4865
37.4865	DCA_int_01 - phones	sp	38.1549
38.1549	DCA_int_01 - phones	AH1	38.3249
38.1549	DCA_int_01 - words	um	38.4349
38.3249	DCA_int_01 - phones	M	38.4349
38.4349	DCA_int_01 - phones	HH	38.5349
38.4349	DCA_int_01 - words	how	38.6049
38.5349	DCA_int_01 - phones	AW1	38.6049
38.6049	DCA_int_01 - phones	W	38.6449
38.6049	DCA_int_01 - words	would	38.8049
38.6449	DCA_int_01 - phones	UH1	38.7149
38.7149	DCA_int_01 - phones	D	38.8049
38.8049	DCA_int_01 - phones	Y	38.9249
38.8049	DCA_int_01 - words	you	38.9849
38.9249	DCA_int_01 - phones	UW1	38.9849
38.9849	DCA_int_01 - phones	sp	39.0449
39.1754	DCA_int_01 - phones	P	39.2254
39.1754	DCA_int_01 - words	pretend	39.6354
39.2254	DCA_int_01 - phones	R	39.2754
39.2754	DCA_int_01 - phones	IY0	39.3354
39.3354	DCA_int_01 - phones	T	39.4054
39.4054	DCA_int_01 - phones	EH1	39.4654
39.4654	DCA_int_01 - phones	N	39.6054
39.6054	DCA_int_01 - phones	D	39.6354
39.6354	DCA_int_01 - phones	DH	39.6654
39.6354	DCA_int_01 - words	that	39.7654
39.6654	DCA_int_01 - phones	AH0	39.7354
39.7354	DCA_int_01 - phones	T	39.7654
39.7654	DCA_int_01 - phones	N	39.8554
39.7654	DCA_int_01 - words	n-	39.8554
39.8554	DCA_int_01 - phones	sp	39.9254
40.7442	DCA_int_01 - phones	Y	40.7942
40.7442	DCA_int_01 - words	you	40.8242
40.7942	DCA_int_01 - phones	UW1	40.8242
40.8242	DCA_int_01 - phones	sp	40.9142
40.9142	DCA_int_01 - phones	N	40.9742
40.9142	DCA_int_01 - words	know	41.0242
40.9742	DCA_int_01 - phones	OW1	41.0242
41.0242	DCA_int_01 - phones	Y	41.1142
41.0242	DCA_int_01 - words	you're	41.2142
41.1142	DCA_int_01 - phones	UW1	41.1642
41.1642	DCA_int_01 - phones	R	41.2142
41.2142	DCA_int_01 - phones	T	41.2942
41.2142	DCA_int_01 - words	talking	41.5642
41.2942	DCA_int_01 - phones	AO1	41.4042
41.4042	DCA_int_01 - phones	K	41.4842
41.4842	DCA_int_01 - phones	IH0	41.5242
41.5242	DCA_int_01 - phones	NG	41.5642
41.5642	DCA_int_01 - phones	F	41.6442
41.5642	DCA_int_01 - words	for	41.7342
41.6442	DCA_int_01 - phones	ER0	41.7342
41.7342	DCA_int_01 - phones	S	41.8042
41.7342	DCA_int_01 - words	someone	42.0042
41.8042	DCA_int_01 - phones	AH1	41.8542
41.8542	DCA_int_01 - phones	M	41.8942
41.8942	DCA_int_01 - phones	W	41.9242
41.9242	DCA_int_01 - phones	AH2	41.9642
41.9642	DCA_int_01 - phones	N	42.0042
42.0042	DCA_int_01 - phones	HH	42.0342
42.0042	DCA_int_01 - words	who	42.1042
42.0342	DCA_int_01 - phones	UW1	42.1042
42.1042	DCA_int_01 - phones	D	42.1642
42.1042	DCA_int_01 - words	doesn't	42.3742
42.1642	DCA_int_01 - phones	AH1	42.2342
42.2342	DCA_int_01 - phones	Z	42.2842
42.2842	DCA_int_01 - phones	AH0	42.3142
42.3142	DCA_int_01 - phones	N	42.3442
42.3442	DCA_int_01 - phones	T	42.3742
42.3742	DCA_int_01 - phones	N	42.4042
42.3742	DCA_int_01 - words	know	42.5042
42.4042	DCA_int_01 - phones	OW1	42.5042
42.5042	DCA_int_01 - phones	DH	42.5342
42.5042	DCA_int_01 - words	the	42.6642
42.5342	DCA_int_01 - phones	AH0	42.6642
43.3402	DCA_int_01 - phones	DH	43.4002
43.3402	DCA_int_01 - words	the	43.4802
43.4002	DCA_int_01 - phones	AH0	43.4802
43.4802	DCA_int_01 - phones	S	43.5602
43.4802	DCA_int_01 - words	slightest	43.9002
43.5602	DCA_int_01 - phones	L	43.6302
43.6302	DCA_int_01 - phones	AY1	43.6902
43.6902	DCA_int_01 - phones	T	43.7302
43.7302	DCA_int_01 - phones	AH0	43.8302
43.8302	DCA_int_01 - phones	S	43.8702
43.8702	DCA_int_01 - phones	T	43.9002
43.9002	DCA_int_01 - phones	TH	43.9302
43.9002	DCA_int_01 - words	thing	44.1002
43.9302	DCA_int_01 - phones	IH1	44.0002
44.0002	DCA_int_01 - phones	NG	44.1002
44.1002	DCA_int_01 - phones	AH0	44.1402
44.1002	DCA_int_01 - words	about	44.3802
44.1402	DCA_int_01 - phones	B	44.1802
44.1802	DCA_int_01 - phones	AW1	44.2702
44.2702	DCA_int_01 - phones	T	44.3802
44.3802	DCA_int_01 - phones	P	44.4502
44.3802	DCA_int_01 - words	playing	44.6402
44.4502	DCA_int_01 - phones	L	44.5002
44.5002	DCA_int_01 - phones	EY1	44.5702
44.5702	DCA_int_01 - phones	IH0	44.6002
44.6002	DCA_int_01 - phones	NG	44.6402
44.6402	DCA_int_01 - phones	HH	44.6902
44.6402	DCA_int_01 - words	hide	44.7602
44.6902	DCA_int_01 - phones	AY1	44.7202
44.7202	DCA_int_01 - phones	D	44.7602
44.7602	DCA_int_01 - phones	AE1	44.8402
44.7602	DCA_int_01 - words	and	44.9902
44.8402	DCA_int_01 - phones	N	44.9902
44.9902	DCA_int_01 - phones	S	45.1302
44.9902	DCA_int_01 - words	seek	45.2602
45.1302	DCA_int_01 - phones	IY1	45.2302
45.2302	DCA_int_01 - phones	K	45.2602
46.0171	DCA_int_01 - phones	HH	46.1471
46.0171	DCA_int_01 - words	how	46.2071
46.1471	DCA_int_01 - phones	AW1	46.2071
46.2071	DCA_int_01 - phones	W	46.2371
46.2071	DCA_int_01 - words	would	46.3171
46.2371	DCA_int_01 - phones	UH1	46.2671
46.2671	DCA_int_01 - phones	D	46.3171
46.3171	DCA_int_01 - phones	Y	46.3771
46.3171	DCA_int_01 - words	you	46.4371
46.3771	DCA_int_01 - phones	UW1	46.4371
46.4371	DCA_int_01 - phones	P	46.5071
46.4371	DCA_int_01 - words	play	46.6971
46.5071	DCA_int_01 - phones	L	46.5771
46.5771	DCA_int_01 - phones	EY1	46.6971
46.6971	DCA_int_01 - phones	DH	46.7271
46.6971	DCA_int_01 - words	the	46.7571
46.7271	DCA_int_01 - phones	AH0	46.7571
46.7571	DCA_int_01 - phones	sp	46.7871
46.7871	DCA_int_01 - phones	S	46.9271
46.7871	DCA_int_01 - words	start	47.1371
46.9271	DCA_int_01 - phones	T	46.9771
46.9771	DCA_int_01 - phones	AA1	47.0571
47.0571	DCA_int_01 - phones	R	47.1071
47.1071	DCA_int_01 - phones	T	47.1371
47.6538	DCA_int_01 - phones	F	47.7238
47.6538	DCA_int_01 - words	from	47.8938
47.7238	DCA_int_01 - phones	ER0	47.8038
47.8038	DCA_int_01 - phones	M	47.8938
47.8938	DCA_int_01 - phones	S	47.9338
47.8938	DCA_int_01 - words	start	48.1638
47.9338	DCA_int_01 - phones	T	48.0038
48.0038	DCA_int_01 - phones	AA1	48.0738
48.0738	DCA_int_01 - phones	R	48.1338
48.1338	DCA_int_01 - phones	T	48.1638
48.1638	DCA_int_01 - phones	sp	48.1938
48.1938	DCA_int_01 - phones	T	48.2738
48.1938	DCA_int_01 - words	to	48.3038
48.2738	DCA_int_01 - phones	AH0	48.3038
48.3038	DCA_int_01 - phones	sp	48.4238
48.3581	DCA_se3_ag1_m_05 - phones	W	48.4481
48.3581	DCA_se3_ag1_m_05 - words	well	48.6081
48.4481	DCA_se3_ag1_m_05 - phones	EH1	48.5281
48.5281	DCA_se3_ag1_m_05 - phones	L	48.6081
48.6081	DCA_se3_ag1_m_05 - phones	Y	48.6681
48.6081	DCA_se3_ag1_m_05 - words	you	48.6981
48.6681	DCA_se3_ag1_m_05 - phones	UW1	48.6981
48.6981	DCA_se3_ag1_m_05 - phones	P	48.7981
48.6981	DCA_se3_ag1_m_05 - words	put	48.8881
48.7981	DCA_se3_ag1_m_05 - phones	UH1	48.8381
48.8381	DCA_se3_ag1_m_05 - phones	T	48.8881
48.8881	DCA_se3_ag1_m_05 - phones	Y	48.9381
48.8881	DCA_se3_ag1_m_05 - words	your	49.0181
48.9381	DCA_se3_ag1_m_05 - phones	UH1	48.9681
48.9681	DCA_se3_ag1_m_05 - phones	R	49.0181
49.0181	DCA_se3_ag1_m_05 - phones	F	49.1581
49.0181	DCA_se3_ag1_m_05 - words	feet	49.2681
49.1581	DCA_se3_ag1_m_05 - phones	IY1	49.2381
49.2381	DCA_se3_ag1_m_05 - phones	T	49.2681
49.2681	DCA_se3_ag1_m_05 - phones	IH1	49.3081
49.2681	DCA_se3_ag1_m_05 - words	in	49.3381
49.3081	DCA_se3_ag1_m_05 - phones	N	49.3381
49.3381	DCA_se3_ag1_m_05 - phones	sp	49.4281
49.4281	DCA_se3_ag1_m_05 - phones	Y	49.4581
49.4281	DCA_se3_ag1_m_05 - words	you	49.4881
49.4581	DCA_se3_ag1_m_05 - phones	UW1	49.4881
49.4881	DCA_se3_ag1_m_05 - phones	N	49.5481
49.4881	DCA_se3_ag1_m_05 - words	know	49.6281
49.5481	DCA_se3_ag1_m_05 - phones	OW1	49.6281
49.6281	DCA_se3_ag1_m_05 - phones	AH0	49.6681
49.6281	DCA_se3_ag1_m_05 - words	and	49.7081
49.6681	DCA_se3_ag1_m_05 - phones	N	49.7081
49.7081	DCA_se3_ag1_m_05 - phones	DH	49.7581
49.7081	DCA_se3_ag1_m_05 - words	they	49.8181
49.7581	DCA_se3_ag1_m_05 - phones	EY1	49.8181
49.8181	DCA_se3_ag1_m_05 - phones	S	49.9681
49.8181	DCA_se3_ag1_m_05 - words	say	50.0581
49.9681	DCA_se3_ag1_m_05 - phones	EY1	50.0581
50.0581	DCA_se3_ag1_m_05 - words	a	50.1281
50.0581	DCA_se3_ag1_m_05 - phones	AH0	50.1281
50.1281	DCA_se3_ag1_m_05 - phones	L	50.1581
50.1281	DCA_se3_ag1_m_05 - words	little	50.3281
50.1581	DCA_se3_ag1_m_05 - phones	IH1	50.1881
50.1881	DCA_se3_ag1_m_05 - phones	T	50.2381
50.2381	DCA_se3_ag1_m_05 - phones	AH0	50.2781
50.2781	DCA_se3_ag1_m_05 - phones	L	50.3281
50.3281	DCA_se3_ag1_m_05 - phones	sp	50.3781
50.3781	DCA_se3_ag1_m_05 - phones	P	50.4981
50.3781	DCA_se3_ag1_m_05 - words	poem	50.6881
50.4981	DCA_se3_ag1_m_05 - phones	OW1	50.6181
50.6181	DCA_se3_ag1_m_05 - phones	AH0	50.6481
50.6481	DCA_se3_ag1_m_05 - phones	M	50.6881
50.6881	DCA_se3_ag1_m_05 - phones	Y	50.7281
50.6881	DCA_se3_ag1_m_05 - words	you	50.7581
50.7281	DCA_se3_ag1_m_05 - phones	UW1	50.7581
50.7581	DCA_se3_ag1_m_05 - phones	N	50.7981
50.7581	DCA_se3_ag1_m_05 - words	know	50.8581
50.7981	DCA_se3_ag1_m_05 - phones	OW1	50.8581
50.8581	DCA_se3_ag1_m_05 - phones	L	50.9281
50.8581	DCA_se3_ag1_m_05 - words	like	51.0281
50.9281	DCA_se3_ag1_m_05 - phones	AY1	50.9881
50.9881	DCA_se3_ag1_m_05 - phones	K	51.0281
51.1587	DCA_se3_ag1_m_05 - phones	T	51.2587
51.1587	DCA_se3_ag1_m_05 - words	tarzan	51.5787
51.2587	DCA_se3_ag1_m_05 - phones	AA1	51.3887
51.3887	DCA_se3_ag1_m_05 - phones	R	51.4487
51.4487	DCA_se3_ag1_m_05 - phones	Z	51.4787
51.4787	DCA_se3_ag1_m_05 - phones	AH0	51.5087
51.5087	DCA_se3_ag1_m_05 - phones	N	51.5787
51.5787	DCA_se3_ag1_m_05 - phones	W	51.6387
51.5787	DCA_se3_ag1_m_05 - words	was	51.7487
51.6387	DCA_se3_ag1_m_05 - phones	AH0	51.6787
51.6787	DCA_se3_ag1_m_05 - phones	Z	51.7487
51.7487	DCA_se3_ag1_m_05 - phones	IH1	51.7887
51.7487	DCA_se3_ag1_m_05 - words	in	51.8587
51.7887	DCA_se3_ag1_m_05 - phones	N	51.8587
51.8587	DCA_se3_ag1_m_05 - phones	AH0	51.9687
51.8587	DCA_se3_ag1_m_05 - words	a	51.9687
51.9687	DCA_se3_ag1_m_05 - phones	T	52.0987
51.9687	DCA_se3_ag1_m_05 - words	tree	52.2887
52.0987	DCA_se3_ag1_m_05 - phones	R	52.1587
52.1587	DCA_se3_ag1_m_05 - phones	IY1	52.2887
52.2887	DCA_se3_ag1_m_05 - phones	AE1	52.3187
52.2887	DCA_se3_ag1_m_05 - words	and	52.3587
52.3187	DCA_se3_ag1_m_05 - phones	N	52.3587
52.3587	DCA_se3_ag1_m_05 - phones	HH	52.4487
52.3587	DCA_se3_ag1_m_05 - words	he	52.5487
52.4487	DCA_se3_ag1_m_05 - phones	IY1	52.5487
52.5487	DCA_se3_ag1_m_05 - phones	F	52.6287
52.5487	DCA_se3_ag1_m_05 - words	fell	52.7687
52.6287	DCA_se3_ag1_m_05 - phones	EH1	52.6887
52.6887	DCA_se3_ag1_m_05 - phones	L	52.7687
52.7687	DCA_se3_ag1_m_05 - phones	AW1	52.8987
52.7687	DCA_se3_ag1_m_05 - words	out	52.9687
52.8987	DCA_se3_ag1_m_05 - phones	T	52.9687
53.3877	DCA_se3_ag1_m_05 - phones	AE1	53.4877
53.3877	DCA_se3_ag1_m_05 - words	and	53.5377
53.4877	DCA_se3_ag1_m_05 - phones	N	53.5377
53.5377	DCA_se3_ag1_m_05 - phones	IH1	53.5877
53.5377	DCA_se3_ag1_m_05 - words	if	53.7277
53.5877	DCA_se3_ag1_m_05 - phones	F	53.7277
53.9320	DCA_se3_ag1_m_05 - phones	sil	53.9620
53.9620	DCA_se3_ag1_m_05 - phones	AH1	54.0320
53.9620	DCA_se3_ag1_m_05 - words	um	54.1620
54.0320	DCA_se3_ag1_m_05 - phones	M	54.1620
54.1620	DCA_se3_ag1_m_05 - phones	DH	54.2120
54.1620	DCA_se3_ag1_m_05 - words	their	54.2920
54.2120	DCA_se3_ag1_m_05 - phones	EH1	54.2420
54.2420	DCA_se3_ag1_m_05 - phones	R	54.2920
54.2920	DCA_se3_ag1_m_05 - phones	F	54.4020
54.2920	DCA_se3_ag1_m_05 - words	finger	54.5820
54.4020	DCA_se3_ag1_m_05 - phones	IH1	54.4420
54.4420	DCA_se3_ag1_m_05 - phones	NG	54.4820
54.4820	DCA_se3_ag1_m_05 - phones	G	54.5120
54.5120	DCA_se3_ag1_m_05 - phones	ER0	54.5820
54.5820	DCA_se3_ag1_m_05 - phones	L	54.6720
54.5820	DCA_se3_ag1_m_05 - words	lands	54.8720
54.6720	DCA_se3_ag1_m_05 - phones	AE1	54.7320
54.7320	DCA_se3_ag1_m_05 - phones	N	54.7620
54.7620	DCA_se3_ag1_m_05 - phones	D	54.7920
54.7920	DCA_se3_ag1_m_05 - phones	Z	54.8720
54.8720	DCA_se3_ag1_m_05 - phones	AA1	54.9020
54.8720	DCA_se3_ag1_m_05 - words	on	54.9320
54.9020	DCA_se3_ag1_m_05 - phones	N	54.9320
54.9320	DCA_se3_ag1_m_05 - phones	Y	54.9820
54.9320	DCA_se3_ag1_m_05 - words	your	55.1120
54.9820	DCA_se3_ag1_m_05 - phones	UH1	55.0420
55.0420	DCA_se3_ag1_m_05 - phones	R	55.1120
55.1120	DCA_se3_ag1_m_05 - phones	T	55.2220
55.1120	DCA_se3_ag1_m_05 - words	toe	55.3520
55.2220	DCA_se3_ag1_m_05 - phones	OW1	55.3520
55.3520	DCA_se3_ag1_m_05 - phones	W	55.4420
55.3520	DCA_se3_ag1_m_05 - words	when	55.5120
55.4420	DCA_se3_ag1_m_05 - phones	EH1	55.4720
55.4720	DCA_se3_ag1_m_05 - phones	N	55.5120
55.5120	DCA_se3_ag1_m_05 - phones	DH	55.5520
55.5120	DCA_se3_ag1_m_05 - words	they	55.6020
55.5520	DCA_se3_ag1_m_05 - phones	EY1	55.6020
55.6020	DCA_se3_ag1_m_05 - phones	S	55.7120
55.6020	DCA_se3_ag1_m_05 - words	say	55.7820
55.7120	DCA_se3_ag1_m_05 - phones	EY1	55.7820
55.7820	DCA_se3_ag1_m_05 - phones	DH	55.8120
55.7820	DCA_se3_ag1_m_05 - words	the	55.8520
55.8120	DCA_se3_ag1_m_05 - phones	AH0	55.8520
55.8520	DCA_se3_ag1_m_05 - phones	W	55.9720
55.8520	DCA_se3_ag1_m_05 - words	word	56.0620
55.9720	DCA_se3_ag1_m_05 - phones	ER1	56.0320
56.0320	DCA_se3_ag1_m_05 - phones	D	56.0620
56.0620	DCA_se3_ag1_m_05 - phones	sp	56.0920
56.0920	DCA_se3_ag1_m_05 - phones	AW1	56.2520
56.0920	DCA_se3_ag1_m_05 - words	out	56.3420
56.2520	DCA_se3_ag1_m_05 - phones	T	56.3420
56.5626	DCA_se3_ag1_m_05 - phones	sil	56.5926
56.5926	DCA_se3_ag1_m_05 - phones	DH	56.6426
56.5926	DCA_se3_ag1_m_05 - words	then	56.7226
56.6426	DCA_se3_ag1_m_05 - phones	EH1	56.6726
56.6726	DCA_se3_ag1_m_05 - phones	N	56.7226
56.7226	DCA_se3_ag1_m_05 - phones	Y	56.7926
56.7226	DCA_se3_ag1_m_05 - words	you're	56.8526
56.7926	DCA_se3_ag1_m_05 - phones	UH1	56.8226
56.8226	DCA_se3_ag1_m_05 - phones	R	56.8526
56.8526	DCA_se3_ag1_m_05 - phones	N	56.9226
56.8526	DCA_se3_ag1_m_05 - words	not	57.0526
56.9226	DCA_se3_ag1_m_05 - phones	AA1	57.0026
57.0026	DCA_se3_ag1_m_05 - phones	T	57.0526
57.0526	DCA_se3_ag1_m_05 - phones	sp	57.0826
57.0826	DCA_se3_ag1_m_05 - phones	IH1	57.2026
57.0826	DCA_se3_ag1_m_05 - words	it	57.2726
57.2026	DCA_se3_ag1_m_05 - phones	T	57.2726
57.4030	DCA_se3_ag1_m_05 - phones	AH0	57.4930
57.4030	DCA_se3_ag1_m_05 - words	and	57.5230
57.4930	DCA_se3_ag1_m_05 - phones	N	57.5230
57.5230	DCA_se3_ag1_m_05 - phones	DH	57.5530
57.5230	DCA_se3_ag1_m_05 - words	the	57.5830
57.5530	DCA_se3_ag1_m_05 - phones	AH0	57.5830
57.5830	DCA_se3_ag1_m_05 - phones	sp	57.6130
57.6130	DCA_se3_ag1_m_05 - phones	L	57.6930
57.6130	DCA_se3_ag1_m_05 - words	last	57.8530
57.6930	DCA_se3_ag1_m_05 - phones	AE1	57.7930
57.7930	DCA_se3_ag1_m_05 - phones	S	57.8530
57.8530	DCA_se3_ag1_m_05 - phones	HH	57.9030
57.8530	DCA_se3_ag1_m_05 - words	one	58.0230
57.9030	DCA_se3_ag1_m_05 - phones	W	57.9430
57.9430	DCA_se3_ag1_m_05 - phones	AH1	57.9730
57.9730	DCA_se3_ag1_m_05 - phones	N	58.0230
58.0230	DCA_se3_ag1_m_05 - phones	AW1	58.1530
58.0230	DCA_se3_ag1_m_05 - words	out	58.2030
58.1530	DCA_se3_ag1_m_05 - phones	T	58.2030
58.2030	DCA_se3_ag1_m_05 - phones	sp	58.2530
58.2530	DCA_se3_ag1_m_05 - phones	IH1	58.4030
58.2530	DCA_se3_ag1_m_05 - words	is	58.4930
58.4030	DCA_se3_ag1_m_05 - phones	Z	58.4930
58.4930	DCA_se3_ag1_m_05 - phones	IH1	58.5630
58.4930	DCA_se3_ag1_m_05 - words	it	58.6030
58.5630	DCA_se3_ag1_m_05 - phones	T	58.6030
58.6030	DCA_se3_ag1_m_05 - phones	sp	58.6330
58.6330	DCA_se3_ag1_m_05 - phones	S	58.7130
58.6330	DCA_se3_ag1_m_05 - words	so	58.7730
58.7130	DCA_se3_ag1_m_05 - phones	OW1	58.7730
58.7730	DCA_se3_ag1_m_05 - phones	HH	58.8230
58.7730	DCA_se3_ag1_m_05 - words	he	58.8530
58.8230	DCA_se3_ag1_m_05 - phones	IY1	58.8530
58.8530	DCA_se3_ag1_m_05 - phones	HH	58.8930
58.8530	DCA_se3_ag1_m_05 - words	has	59.0130
58.8930	DCA_se3_ag1_m_05 - phones	AE1	58.9230
58.9230	DCA_se3_ag1_m_05 - phones	Z	59.0130
59.0130	DCA_se3_ag1_m_05 - phones	T	59.0530
59.0130	DCA_se3_ag1_m_05 - words	to	59.0930
59.0530	DCA_se3_ag1_m_05 - phones	AH0	59.0930
59.0930	DCA_se3_ag1_m_05 - phones	G	59.1630
59.0930	DCA_se3_ag1_m_05 - words	go	59.3030
59.1630	DCA_se3_ag1_m_05 - phones	OW1	59.3030
59.3030	DCA_se3_ag1_m_05 - phones	sp	59.3330
59.6815	DCA_se3_ag1_m_05 - phones	T	59.7915
59.6815	DCA_se3_ag1_m_05 - words	to	59.8315
59.7915	DCA_se3_ag1_m_05 - phones	UW1	59.8315
59.8315	DCA_se3_ag1_m_05 - phones	DH	59.8815
59.8315	DCA_se3_ag1_m_05 - words	the	59.9415
59.8815	DCA_se3_ag1_m_05 - phones	AH0	59.9415
59.9415	DCA_se3_ag1_m_05 - phones	B	60.0215
59.9415	DCA_se3_ag1_m_05 - words	base	60.1915
60.0215	DCA_se3_ag1_m_05 - phones	EY1	60.1315
60.1315	DCA_se3_ag1_m_05 - phones	S	60.1915
60.1915	DCA_se3_ag1_m_05 - phones	Y	60.2215
60.1915	DCA_se3_ag1_m_05 - words	you	60.2515
60.2215	DCA_se3_ag1_m_05 - phones	UW1	60.2515
60.2515	DCA_se3_ag1_m_05 - phones	N	60.2915
60.2515	DCA_se3_ag1_m_05 - words	know	60.3515
60.2915	DCA_se3_ag1_m_05 - phones	OW1	60.3515
60.3515	DCA_se3_ag1_m_05 - phones	AH0	60.3815
60.3515	DCA_se3_ag1_m_05 - words	and	60.4115
60.3815	DCA_se3_ag1_m_05 - phones	N	60.4115
60.4115	DCA_se3_ag1_m_05 - phones	HH	60.5115
60.4115	DCA_se3_ag1_m_05 - words	hide	60.6715
60.5115	DCA_se3_ag1_m_05 - phones	AY1	60.6415
60.6415	DCA_se3_ag1_m_05 - phones	D	60.6715
60.6715	DCA_se3_ag1_m_05 - phones	HH	60.7015
60.6715	DCA_se3_ag1_m_05 - words	his	60.8015
60.7015	DCA_se3_ag1_m_05 - phones	IH0	60.7315
60.7315	DCA_se3_ag1_m_05 - phones	Z	60.8015
60.8015	DCA_se3_ag1_m_05 - phones	AY1	61.0015
60.8015	DCA_se3_ag1_m_05 - words	eyes	61.0715
61.0015	DCA_se3_ag1_m_05 - phones	Z	61.0715
61.0715	DCA_se3_ag1_m_05 - phones	AH0	61.1115
61.0715	DCA_se3_ag1_m_05 - words	and	61.1515
61.1115	DCA_se3_ag1_m_05 - phones	N	61.1515
61.1515	DCA_se3_ag1_m_05 - phones	EH1	61.1815
61.1515	DCA_se3_ag1_m_05 - words	everything	61.5315
61.1815	DCA_se3_ag1_m_05 - phones	V	61.2115
61.2115	DCA_se3_ag1_m_05 - phones	R	61.2515
61.2515	DCA_se3_ag1_m_05 - phones	IY0	61.3215
61.3215	DCA_se3_ag1_m_05 - phones	TH	61.3915
61.3915	DCA_se3_ag1_m_05 - phones	IH2	61.4715
61.4715	DCA_se3_ag1_m_05 - phones	NG	61.5315
61.5315	DCA_se3_ag1_m_05 - phones	sp	61.9599
61.9599	DCA_se3_ag1_m_05 - phones	AE1	61.9999
61.9599	DCA_se3_ag1_m_05 - words	and	62.0699
61.9999	DCA_se3_ag1_m_05 - phones	N	62.0699
62.0699	DCA_se3_ag1_m_05 - phones	K	62.1799
62.0699	DCA_se3_ag1_m_05 - words	count	62.3299
62.1799	DCA_se3_ag1_m_05 - phones	AW1	62.2499
62.2499	DCA_se3_ag1_m_05 - phones	N	62.2899
62.2899	DCA_se3_ag1_m_05 - phones	T	62.3299
62.3299	DCA_se3_ag1_m_05 - phones	T	62.3799
62.3299	DCA_se3_ag1_m_05 - words	to	62.4799
62.3799	DCA_se3_ag1_m_05 - phones	AH0	62.4799
62.4799	DCA_se3_ag1_m_05 - phones	T	62.5999
62.4799	DCA_se3_ag1_m_05 - words	ten	62.7699
62.5999	DCA_se3_ag1_m_05 - phones	EH1	62.6899
62.6899	DCA_se3_ag1_m_05 - phones	N	62.7699
62.7699	DCA_se3_ag1_m_05 - words	or	62.8499
62.7699	DCA_se3_ag1_m_05 - phones	ER0	62.8499
62.8499	DCA_se3_ag1_m_05 - phones	S	62.9599
62.8499	DCA_se3_ag1_m_05 - words	say	63.0199
62.9599	DCA_se3_ag1_m_05 - phones	EY1	63.0199
63.0199	DCA_se3_ag1_m_05 - phones	AH0	63.0799
63.0199	DCA_se3_ag1_m_05 - words	a	63.0799
63.0799	DCA_se3_ag1_m_05 - phones	L	63.1199
63.0799	DCA_se3_ag1_m_05 - words	little	63.2599
63.1199	DCA_se3_ag1_m_05 - phones	IH1	63.1499
63.1499	DCA_se3_ag1_m_05 - phones	T	63.1999
63.1999	DCA_se3_ag1_m_05 - phones	AH0	63.2299
63.2299	DCA_se3_ag1_m_05 - phones	L	63.2599
63.2599	DCA_se3_ag1_m_05 - phones	sp	63.3099
63.3099	DCA_se3_ag1_m_05 - phones	P	63.4199
63.3099	DCA_se3_ag1_m_05 - words	poem	63.6699
63.4199	DCA_se3_ag1_m_05 - phones	OW1	63.5699
63.5699	DCA_se3_ag1_m_05 - phones	AH0	63.5999
63.5999	DCA_se3_ag1_m_05 - phones	M	63.6699
63.6699	DCA_se3_ag1_m_05 - phones	ER0	63.7299
63.6699	DCA_se3_ag1_m_05 - words	or	63.7299
63.7299	DCA_se3_ag1_m_05 - phones	S	63.8199
63.7299	DCA_se3_ag1_m_05 - words	something	64.0799
63.8199	DCA_se3_ag1_m_05 - phones	AH1	63.8499
63.8499	DCA_se3_ag1_m_05 - phones	M	63.8999
63.8999	DCA_se3_ag1_m_05 - phones	TH	63.9499
63.9499	DCA_se3_ag1_m_05 - phones	IH0	63.9799
63.9799	DCA_se3_ag1_m_05 - phones	NG	64.0799
64.8333	DCA_se3_ag1_m_05 - phones	HH	64.8733
64.8333	DCA_se3_ag1_m_05 - words	while	65.0033
64.8733	DCA_se3_ag1_m_05 - phones	W	64.9233
64.9233	DCA_se3_ag1_m_05 - phones	AY1	64.9533
64.9533	DCA_se3_ag1_m_05 - phones	L	65.0033
65.0033	DCA_se3_ag1_m_05 - phones	EH1	65.0333
65.0033	DCA_se3_ag1_m_05 - words	everyone	65.2533
65.0333	DCA_se3_ag1_m_05 - phones	V	65.0633
65.0633	DCA_se3_ag1_m_05 - phones	R	65.1033
65.1033	DCA_se3_ag1_m_05 - phones	IY0	65.1433
65.1433	DCA_se3_ag1_m_05 - phones	W	65.1733
65.1733	DCA_se3_ag1_m_05 - phones	AH2	65.2133
65.2133	DCA_se3_ag1_m_05 - phones	N	65.2533
65.2533	DCA_se3_ag1_m_05 - phones	EH1	65.3133
65.2533	DCA_se3_ag1_m_05 - words	else	65.4533
65.3133	DCA_se3_ag1_m_05 - phones	L	65.3833
65.3833	DCA_se3_ag1_m_05 - phones	S	65.4533
65.4533	DCA_se3_ag1_m_05 - phones	G	65.5133
65.4533	DCA_se3_ag1_m_05 - words	goes	65.6833
65.5133	DCA_se3_ag1_m_05 - phones	OW1	65.6033
65.6033	DCA_se3_ag1_m_05 - phones	Z	65.6833
65.6833	DCA_se3_ag1_m_05 - phones	AH0	65.7133
65.6833	DCA_se3_ag1_m_05 - words	and	65.7433
65.7133	DCA_se3_ag1_m_05 - phones	N	65.7433
65.7433	DCA_se3_ag1_m_05 - phones	HH	65.8533
65.7433	DCA_se3_ag1_m_05 - words	hides	66.3033
65.8533	DCA_se3_ag1_m_05 - phones	AY1	66.1033
66.1033	DCA_se3_ag1_m_05 - phones	D	66.1533
66.1533	DCA_se3_ag1_m_05 - phones	Z	66.3033
66.3033	DCA_se3_ag1_m_05 - phones	spn	66.6633
66.3033	DCA_se3_ag1_m_05 - words	<unk>	66.6633
66.6633	DCA_se3_ag1_m_05 - phones	sp	67.0395
67.0395	DCA_se3_ag1_m_05 - phones	DH	67.0695
67.0395	DCA_se3_ag1_m_05 - words	that	67.1495
67.0695	DCA_se3_ag1_m_05 - phones	AE1	67.1095
67.1095	DCA_se3_ag1_m_05 - phones	T	67.1495
67.1495	DCA_se3_ag1_m_05 - phones	Z	67.2195
67.1495	DCA_se3_ag1_m_05 - words	s	67.2195
67.2195	DCA_se3_ag1_m_05 - phones	IH1	67.2595
67.2195	DCA_se3_ag1_m_05 - words	it	67.2995
67.2595	DCA_se3_ag1_m_05 - phones	T	67.2995
67.2995	DCA_se3_ag1_m_05 - phones	DH	67.3495
67.2995	DCA_se3_ag1_m_05 - words	that	67.4595
67.3495	DCA_se3_ag1_m_05 - phones	AE1	67.3895
67.3895	DCA_se3_ag1_m_05 - phones	T	67.4595
67.4595	DCA_se3_ag1_m_05 - phones	S	67.5295
67.4595	DCA_se3_ag1_m_05 - words	s	67.5295
67.5295	DCA_se3_ag1_m_05 - phones	DH	67.5695
67.5295	DCA_se3_ag1_m_05 - words	the	67.6695
67.5695	DCA_se3_ag1_m_05 - phones	AH0	67.6695
67.7899	DCA_se3_ag1_m_05 - phones	DH	67.8499
67.7899	DCA_se3_ag1_m_05 - words	that	67.9399
67.8499	DCA_se3_ag1_m_05 - phones	AE1	67.8799
67.8799	DCA_se3_ag1_m_05 - phones	T	67.9399
67.9399	DCA_se3_ag1_m_05 - phones	S	68.0199
67.9399	DCA_se3_ag1_m_05 - words	s	68.0199
68.0199	DCA_se3_ag1_m_05 - phones	DH	68.0499
68.0199	DCA_se3_ag1_m_05 - words	the	68.0799
68.0499	DCA_se3_ag1_m_05 - phones	AH0	68.0799
68.0799	DCA_se3_ag1_m_05 - phones	sp	68.1199
68.1199	DCA_se3_ag1_m_05 - phones	AH1	68.1999
68.1199	DCA_se3_ag1_m_05 - words	um	68.3499
68.1999	DCA_se3_ag1_m_05 - phones	M	68.3499
68.3499	DCA_se3_ag1_m_05 - phones	sp	68.9124
68.9124	DCA_se3_ag1_m_05 - phones	DH	68.9424
68.9124	DCA_se3_ag1_m_05 - words	the	68.9824
68.9424	DCA_se3_ag1_m_05 - phones	AH0	68.9824
68.9824	DCA_se3_ag1_m_05 - phones	W	69.0424
68.9824	DCA_se3_ag1_m_05 - words	way	69.0724
69.0424	DCA_se3_ag1_m_05 - phones	EY1	69.0724
69.0724	DCA_se3_ag1_m_05 - phones	Y	69.1024
69.0724	DCA_se3_ag1_m_05 - words	you're	69.1624
69.1024	DCA_se3_ag1_m_05 - phones	UH1	69.1324
69.1324	DCA_se3_ag1_m_05 - phones	R	69.1624
69.1624	DCA_se3_ag1_m_05 - phones	S	69.2224
69.1624	DCA_se3_ag1_m_05 - words	supposed	69.4624
69.2224	DCA_se3_ag1_m_05 - phones	AH0	69.2624
69.2624	DCA_se3_ag1_m_05 - phones	P	69.3224
69.3224	DCA_se3_ag1_m_05 - phones	OW1	69.3624
69.3624	DCA_se3_ag1_m_05 - phones	Z	69.4324
69.4324	DCA_se3_ag1_m_05 - phones	D	69.4624
69.4624	DCA_se3_ag1_m_05 - phones	T	69.4924
69.4624	DCA_se3_ag1_m_05 - words	to	69.5324
69.4924	DCA_se3_ag1_m_05 - phones	AH0	69.5324
69.5324	DCA_se3_ag1_m_05 - phones	P	69.6024
69.5324	DCA_se3_ag1_m_05 - words	play	69.6624
69.6024	DCA_se3_ag1_m_05 - phones	L	69.6324
69.6324	DCA_se3_ag1_m_05 - phones	EY1	69.6624
69.6624	DCA_se3_ag1_m_05 - phones	D	69.6924
69.6624	DCA_se3_ag1_m_05 - words	w	69.8924
69.6924	DCA_se3_ag1_m_05 - phones	AH1	69.7224
69.7224	DCA_se3_ag1_m_05 - phones	B	69.7524
69.7524	DCA_se3_ag1_m_05 - phones	AH0	69.7824
69.7824	DCA_se3_ag1_m_05 - phones	L	69.8124
69.8124	DCA_se3_ag1_m_05 - phones	Y	69.8624
69.8624	DCA_se3_ag1_m_05 - phones	UW0	69.8924
69.8924	DCA_se3_ag1_m_05 - phones	W	69.9824
69.8924	DCA_se3_ag1_m_05 - words	way	70.0324
69.9824	DCA_se3_ag1_m_05 - phones	EY1	70.0324
70.0324	DCA_se3_ag1_m_05 - phones	W	70.1024
70.0324	DCA_se3_ag1_m_05 - words	we	70.1624
70.1024	DCA_se3_ag1_m_05 - phones	IY1	70.1624
70.1624	DCA_se3_ag1_m_05 - phones	P	70.2924
70.1624	DCA_se3_ag1_m_05 - words	played	70.6124
70.2924	DCA_se3_ag1_m_05 - phones	L	70.3424
70.3424	DCA_se3_ag1_m_05 - phones	EY1	70.5424
70.5424	DCA_se3_ag1_m_05 - phones	D	70.6124
70.6124	DCA_se3_ag1_m_05 - phones	sp	70.9371
70.9371	DCA_se3_ag1_m_05 - phones	W	70.9771
70.9371	DCA_se3_ag1_m_05 - words	we	71.0171
70.9771	DCA_se3_ag1_m_05 - phones	IY1	71.0171
71.0171	DCA_se3_ag1_m_05 - phones	JH	71.0771
71.0171	DCA_se3_ag1_m_05 - words	just	71.2271
71.0771	DCA_se3_ag1_m_05 - phones	IH0	71.1271
71.1271	DCA_se3_ag1_m_05 - phones	S	71.2271
71.2271	DCA_se3_ag1_m_05 - phones	G	71.2871
71.2271	DCA_se3_ag1_m_05 - words	go	71.4271
71.2871	DCA_se3_ag1_m_05 - phones	OW1	71.4271
71.4271	DCA_se3_ag1_m_05 - phones	sp	71.4771
71.5390	DCA_se3_ag1_m_05 - phones	DH	71.5890
71.5390	DCA_se3_ag1_m_05 - words	the	71.6490
71.5890	DCA_se3_ag1_m_05 - phones	AH0	71.6490
71.6490	DCA_se3_ag1_m_05 - phones	G	71.7390
71.6490	DCA_se3_ag1_m_05 - words	girls	71.9290
71.7390	DCA_se3_ag1_m_05 - phones	ER1	71.8190
71.8190	DCA_se3_ag1_m_05 - phones	L	71.8990
71.8990	DCA_se3_ag1_m_05 - phones	Z	71.9290
71.9290	DCA_se3_ag1_m_05 - phones	W	71.9590
71.9290	DCA_se3_ag1_m_05 - words	would	72.0190
71.9590	DCA_se3_ag1_m_05 - phones	UH1	71.9890
71.9890	DCA_se3_ag1_m_05 - phones	D	72.0190
72.0190	DCA_se3_ag1_m_05 - phones	HH	72.1090
72.0190	DCA_se3_ag1_m_05 - words	hide	72.3990
72.1090	DCA_se3_ag1_m_05 - phones	AY1	72.3290
72.3290	DCA_se3_ag1_m_05 - phones	D	72.3990
72.6553	DCA_se3_ag1_m_05 - phones	AH0	72.6953
72.6553	DCA_se3_ag1_m_05 - words	and	72.7253
72.6953	DCA_se3_ag1_m_05 - phones	N	72.7253
72.7253	DCA_se3_ag1_m_05 - phones	DH	72.7553
72.7253	DCA_se3_ag1_m_05 - words	the	72.8153
72.7553	DCA_se3_ag1_m_05 - phones	AH0	72.8153
72.8153	DCA_se3_ag1_m_05 - phones	B	72.9053
72.8153	DCA_se3_ag1_m_05 - words	boys	73.0853
72.9053	DCA_se3_ag1_m_05 - phones	OY1	73.0153
73.0153	DCA_se3_ag1_m_05 - phones	Z	73.0853
73.0853	DCA_se3_ag1_m_05 - phones	W	73.1153
73.0853	DCA_se3_ag1_m_05 - words	would	73.1753
73.1153	DCA_se3_ag1_m_05 - phones	UH1	73.1453
73.1453	DCA_se3_ag1_m_05 - phones	D	73.1753
73.1753	DCA_se3_ag1_m_05 - phones	G	73.2353
73.1753	DCA_se3_ag1_m_05 - words	go	73.2953
73.2353	DCA_se3_ag1_m_05 - phones	OW1	73.2953
73.2953	DCA_se3_ag1_m_05 - phones	T	73.4153
73.2953	DCA_se3_ag1_m_05 - words	try	73.5553
73.4153	DCA_se3_ag1_m_05 - phones	R	73.4553
73.4553	DCA_se3_ag1_m_05 - phones	AY1	73.5553
73.5553	DCA_se3_ag1_m_05 - phones	AH0	73.5853
73.5553	DCA_se3_ag1_m_05 - words	and	73.6453
73.5853	DCA_se3_ag1_m_05 - phones	N	73.6453
73.6453	DCA_se3_ag1_m_05 - phones	F	73.7653
73.6453	DCA_se3_ag1_m_05 - words	find	73.9753
73.7653	DCA_se3_ag1_m_05 - phones	AY1	73.9153
73.9153	DCA_se3_ag1_m_05 - phones	N	73.9453
73.9453	DCA_se3_ag1_m_05 - phones	D	73.9753
73.9753	DCA_se3_ag1_m_05 - phones	AH0	74.0153
73.9753	DCA_se3_ag1_m_05 - words	'em	74.0853
74.0153	DCA_se3_ag1_m_05 - phones	M	74.0853
74.2873	DCA_int_01 - phones	M	74.4873
74.2873	DCA_int_01 - words	mm-hm	74.7573
74.4873	DCA_int_01 - phones	HH	74.6773
74.6773	DCA_int_01 - phones	M	74.7573
74.7573	DCA_int_01 - phones	sp	74.7873
75.7200	DCA_int_01 - phones	DH	75.8000
75.7200	DCA_int_01 - words	then	75.9200
75.8000	DCA_int_01 - phones	EH1	75.8600
75.8600	DCA_int_01 - phones	N	75.9200
75.9200	DCA_int_01 - phones	sp	75.9500
75.9500	DCA_int_01 - phones	W	76.0500
75.9500	DCA_int_01 - words	what	76.1200
76.0500	DCA_int_01 - phones	AH1	76.0900
76.0900	DCA_int_01 - phones	T	76.1200
76.1200	DCA_int_01 - phones	sp	76.2600
77.1723	DCA_se3_ag1_m_05 - phones	W	77.2823
77.1723	DCA_se3_ag1_m_05 - words	well	77.5423
77.2823	DCA_se3_ag1_m_05 - phones	EH1	77.3523
77.3523	DCA_se3_ag1_m_05 - phones	L	77.5423
77.7285	DCA_se3_ag1_m_05 - phones	sil	77.7885
77.7885	DCA_se3_ag1_m_05 - phones	R	77.8585
77.7885	DCA_se3_ag1_m_05 - words	rather	77.9885
77.8585	DCA_se3_ag1_m_05 - phones	AH1	77.8985
77.8985	DCA_se3_ag1_m_05 - phones	DH	77.9485
77.9485	DCA_se3_ag1_m_05 - phones	ER0	77.9885
77.9885	DCA_se3_ag1_m_05 - phones	N	78.0285
77.9885	DCA_se3_ag1_m_05 - words	not	78.1485
78.0285	DCA_se3_ag1_m_05 - phones	AA1	78.0785
78.0785	DCA_se3_ag1_m_05 - phones	T	78.1485
78.1485	DCA_se3_ag1_m_05 - phones	T	78.1985
78.1485	DCA_se3_ag1_m_05 - words	talk	78.3385
78.1985	DCA_se3_ag1_m_05 - phones	AO1	78.2785
78.2785	DCA_se3_ag1_m_05 - phones	K	78.3385
78.3385	DCA_se3_ag1_m_05 - phones	AH0	78.3785
78.3385	DCA_se3_ag1_m_05 - words	about	78.5185
78.3785	DCA_se3_ag1_m_05 - phones	B	78.4285
78.4285	DCA_se3_ag1_m_05 - phones	AW1	78.4885
78.4885	DCA_se3_ag1_m_05 - phones	T	78.5185
78.5185	DCA_se3_ag1_m_05 - phones	IH0	78.5485
78.5185	DCA_se3_ag1_m_05 - words	it	78.5885
78.5485	DCA_se3_ag1_m_05 - phones	T	78.5885
78.6570	DCA_int_01 - words	<unk>	79.3170
78.6570	DCA_int_01 - phones	spn	79.3170
79.3170	DCA_int_01 - phones	sp	80.4078
80.4078	DCA_int_01 - words	uh	80.6578
80.4078	DCA_int_01 - phones	AH1	80.6578
80.6578	DCA_int_01 - phones	IH0	80.7178
80.6578	DCA_int_01 - words	in	80.7678
80.7178	DCA_int_01 - phones	N	80.7678
80.7678	DCA_int_01 - phones	DH	80.8178
80.7678	DCA_int_01 - words	the	80.8778
80.8178	DCA_int_01 - phones	IY0	80.8778
80.8778	DCA_int_01 - phones	R	80.9378
80.8778	DCA_int_01 - words	regular	81.3178
80.9378	DCA_int_01 - phones	EH1	81.0178
81.0178	DCA_int_01 - phones	G	81.0878
81.0878	DCA_int_01 - phones	Y	81.1578
81.1578	DCA_int_01 - phones	AH0	81.1878
81.1878	DCA_int_01 - phones	L	81.2178
81.2178	DCA_int_01 - phones	ER0	81.3178
81.3178	DCA_int_01 - phones	G	81.3778
81.3178	DCA_int_01 - words	game	81.5578
81.3778	DCA_int_01 - phones	EY1	81.5178
81.5178	DCA_int_01 - phones	M	81.5578
81.5578	DCA_int_01 - phones	HH	81.5878
81.5578	DCA_int_01 - words	what	81.7078
81.5878	DCA_int_01 - phones	W	81.6178
81.6178	DCA_int_01 - phones	AH1	81.6778
81.6778	DCA_int_01 - phones	T	81.7078
81.7078	DCA_int_01 - phones	sp	81.7378
81.7378	DCA_int_01 - phones	HH	81.8178
81.7378	DCA_int_01 - words	happens	82.1278
81.8178	DCA_int_01 - phones	AE1	81.8778
81.8778	DCA_int_01 - phones	P	81.9678
81.9678	DCA_int_01 - phones	AH0	82.0078
82.0078	DCA_int_01 - phones	N	82.0478
82.0478	DCA_int_01 - phones	Z	82.1278
82.1278	DCA_int_01 - phones	W	82.1578
82.1278	DCA_int_01 - words	when	82.2678
82.1578	DCA_int_01 - phones	EH1	82.2178
82.2178	DCA_int_01 - phones	N	82.2678
82.2678	DCA_int_01 - phones	Y	82.3278
82.2678	DCA_int_01 - words	you	82.3578
82.3278	DCA_int_01 - phones	UW1	82.3578
82.3578	DCA_int_01 - phones	sp	82.3978
82.3978	DCA_int_01 - phones	F	82.5078
82.3978	DCA_int_01 - words	find	82.6978
82.5078	DCA_int_01 - phones	AY1	82.6078
82.6078	DCA_int_01 - phones	N	82.6678
82.6678	DCA_int_01 - phones	D	82.6978
82.6978	DCA_int_01 - phones	DH	82.7378
82.6978	DCA_int_01 - words	the	82.8078
82.7378	DCA_int_01 - phones	AH0	82.8078
82.8078	DCA_int_01 - phones	sp	82.8878
82.8878	DCA_int_01 - phones	K	82.9278
82.8878	DCA_int_01 - words	kid	83.0578
82.9278	DCA_int_01 - phones	IH1	82.9978
82.9978	DCA_int_01 - phones	D	83.0578
83.0578	DCA_int_01 - phones	sp	83.1278
83.7025	DCA_se3_ag1_m_05 - phones	W	83.7825
83.7025	DCA_se3_ag1_m_05 - words	well	83.8825
83.7825	DCA_se3_ag1_m_05 - phones	EH1	83.8225
83.8225	DCA_se3_ag1_m_05 - phones	L	83.8825
83.8825	DCA_se3_ag1_m_05 - phones	IH0	83.9325
83.8825	DCA_se3_ag1_m_05 - words	if	83.9925
83.9325	DCA_se3_ag1_m_05 - phones	F	83.9925
83.9925	DCA_se3_ag1_m_05 - phones	Y	84.0425
83.9925	DCA_se3_ag1_m_05 - words	you	84.0825
84.0425	DCA_se3_ag1_m_05 - phones	UW1	84.0825
84.0825	DCA_se3_ag1_m_05 - phones	F	84.1925
84.0825	DCA_se3_ag1_m_05 - words	find	84.3425
84.1925	DCA_se3_ag1_m_05 - phones	AY1	84.2825
84.2825	DCA_se3_ag1_m_05 - phones	N	84.3125
84.3125	DCA_se3_ag1_m_05 - phones	D	84.3425
84.3425	DCA_se3_ag1_m_05 - phones	IH0	84.3725
84.3425	DCA_se3_ag1_m_05 - words	him	84.4225
84.3725	DCA_se3_ag1_m_05 - phones	M	84.4225
84.4225	DCA_se3_ag1_m_05 - phones	Y	84.4725
84.4225	DCA_se3_ag1_m_05 - words	you	84.5325
84.4725	DCA_se3_ag1_m_05 - phones	UW1	84.5325
84.5325	DCA_se3_ag1_m_05 - phones	HH	84.5725
84.5325	DCA_se3_ag1_m_05 - words	have	84.6825
84.5725	DCA_se3_ag1_m_05 - phones	AE1	84.6125
84.6125	DCA_se3_ag1_m_05 - phones	V	84.6825
84.6825	DCA_se3_ag1_m_05 - phones	T	84.7325
84.6825	DCA_se3_ag1_m_05 - words	to	84.7625
84.7325	DCA_se3_ag1_m_05 - phones	AH0	84.7625
84.7625	DCA_se3_ag1_m_05 - phones	T	84.8625
84.7625	DCA_se3_ag1_m_05 - words	try	85.0025
84.8625	DCA_se3_ag1_m_05 - phones	R	84.9025
84.9025	DCA_se3_ag1_m_05 - phones	AY1	85.0025
85.0025	DCA_se3_ag1_m_05 - phones	AH0	85.0325
85.0025	DCA_se3_ag1_m_05 - words	and	85.1025
85.0325	DCA_se3_ag1_m_05 - phones	N	85.1025
85.1025	DCA_se3_ag1_m_05 - phones	B	85.1625
85.1025	DCA_se3_ag1_m_05 - words	beat	85.2525
85.1625	DCA_se3_ag1_m_05 - phones	IY1	85.2225
85.2225	DCA_se3_ag1_m_05 - phones	T	85.2525
85.2525	DCA_se3_ag1_m_05 - phones	HH	85.2925
85.2525	DCA_se3_ag1_m_05 - words	him	85.4125
85.2925	DCA_se3_ag1_m_05 - phones	IH1	85.3425
85.3425	DCA_se3_ag1_m_05 - phones	M	85.4125
85.4125	DCA_se3_ag1_m_05 - phones	B	85.4625
85.4125	DCA_se3_ag1_m_05 - words	back	85.6325
85.4625	DCA_se3_ag1_m_05 - phones	AE1	85.5525
85.5525	DCA_se3_ag1_m_05 - phones	K	85.6325
85.6325	DCA_se3_ag1_m_05 - phones	T	85.6825
85.6325	DCA_se3_ag1_m_05 - words	to	85.7125
85.6825	DCA_se3_ag1_m_05 - phones	IH0	85.7125
85.7125	DCA_se3_ag1_m_05 - phones	DH	85.7525
85.7125	DCA_se3_ag1_m_05 - words	the	85.8425
85.7525	DCA_se3_ag1_m_05 - phones	AH0	85.8425
85.8425	DCA_se3_ag1_m_05 - phones	B	85.9125
85.8425	DCA_se3_ag1_m_05 - words	base	86.2425
85.9125	DCA_se3_ag1_m_05 - phones	EY1	86.0725
86.0725	DCA_se3_ag1_m_05 - phones	S	86.2425
86.4088	DCA_se3_ag1_m_05 - phones	AE1	86.4988
86.4088	DCA_se3_ag1_m_05 - words	and	86.5388
86.4988	DCA_se3_ag1_m_05 - phones	N	86.5388
86.5388	DCA_se3_ag1_m_05 - phones	IH1	86.5988
86.5388	DCA_se3_ag1_m_05 - words	if	86.6888
86.5988	DCA_se3_ag1_m_05 - phones	F	86.6888
86.6888	DCA_se3_ag1_m_05 - phones	Y	86.7488
86.6888	DCA_se3_ag1_m_05 - words	you	86.7988
86.7488	DCA_se3_ag1_m_05 - phones	UW1	86.7988
86.7988	DCA_se3_ag1_m_05 - phones	D	86.8588
86.7988	DCA_se3_ag1_m_05 - words	do	87.0888
86.8588	DCA_se3_ag1_m_05 - phones	UW1	87.0888
88.0736	DCA_se3_ag1_m_05 - phones	sil	88.1236
88.1236	DCA_se3_ag1_m_05 - phones	DH	88.1836
88.1236	DCA_se3_ag1_m_05 - words	the	88.2336
88.1836	DCA_se3_ag1_m_05 - phones	AH0	88.2336
88.2336	DCA_se3_ag1_m_05 - phones	L	88.3336
88.2336	DCA_se3_ag1_m_05 - words	last	88.5536
88.3336	DCA_se3_ag1_m_05 - phones	AE1	88.4336
88.4336	DCA_se3_ag1_m_05 - phones	S	88.5236
88.5236	DCA_se3_ag1_m_05 - phones	T	88.5536
88.5536	DCA_se3_ag1_m_05 - phones	sp	88.5836
88.5836	DCA_se3_ag1_m_05 - phones	Y	88.6436
88.5836	DCA_se3_ag1_m_05 - words	you	88.7236
88.6436	DCA_se3_ag1_m_05 - phones	UW1	88.7236
88.7236	DCA_se3_ag1_m_05 - phones	F	88.8436
88.7236	DCA_se3_ag1_m_05 - words	first	88.9836
88.8436	DCA_se3_ag1_m_05 - phones	ER1	88.9036
88.9036	DCA_se3_ag1_m_05 - phones	S	88.9536
88.9536	DCA_se3_ag1_m_05 - phones	T	88.9836
88.9836	DCA_se3_ag1_m_05 - phones	Y	89.0136
88.9836	DCA_se3_ag1_m_05 - words	you	89.0436
89.0136	DCA_se3_ag1_m_05 - phones	UW1	89.0436
89.0436	DCA_se3_ag1_m_05 - words	<unk>	89.0836
89.0436	DCA_se3_ag1_m_05 - phones	spn	89.0836
89.0836	DCA_se3_ag1_m_05 - phones	S	89.1736
89.0836	DCA_se3_ag1_m_05 - words	say	89.3036
89.1736	DCA_se3_ag1_m_05 - phones	EY1	89.3036
89.3036	DCA_se3_ag1_m_05 - phones	AH1	89.3836
89.3036	DCA_se3_ag1_m_05 - words	um	89.4436
89.3836	DCA_se3_ag1_m_05 - phones	M	89.4436
89.4436	DCA_se3_ag1_m_05 - phones	sp	89.5936
90.1145	DCA_se3_ag1_m_05 - phones	DH	90.1445
90.1145	DCA_se3_ag1_m_05 - words	the	90.2045
90.1445	DCA_se3_ag1_m_05 - phones	AH0	90.2045
90.2045	DCA_se3_ag1_m_05 - phones	L	90.2845
90.2045	DCA_se3_ag1_m_05 - words	last	90.4945
90.2845	DCA_se3_ag1_m_05 - phones	AE1	90.4045
90.4045	DCA_se3_ag1_m_05 - phones	S	90.4945
90.4945	DCA_se3_ag1_m_05 - phones	W	90.5345
90.4945	DCA_se3_ag1_m_05 - words	one	90.6345
90.5345	DCA_se3_ag1_m_05 - phones	AH1	90.5745
90.5745	DCA_se3_ag1_m_05 - phones	N	90.6345
90.6345	DCA_se3_ag1_m_05 - words	i	90.7045
90.6345	DCA_se3_ag1_m_05 - phones	AY1	90.7045
90.7045	DCA_se3_ag1_m_05 - phones	K	90.8645
90.7045	DCA_se3_ag1_m_05 - words	catch	91.0245
90.8645	DCA_se3_ag1_m_05 - phones	AE1	90.9345
90.9345	DCA_se3_ag1_m_05 - phones	CH	91.0245
91.0245	DCA_se3_ag1_m_05 - phones	IH0	91.0645
91.0245	DCA_se3_ag1_m_05 - words	is	91.1545
91.0645	DCA_se3_ag1_m_05 - phones	Z	91.1545
91.1545	DCA_se3_ag1_m_05 - phones	IH1	91.2145
91.1545	DCA_se3_ag1_m_05 - words	it	91.3145
91.2145	DCA_se3_ag1_m_05 - phones	T	91.3145
91.4424	DCA_se3_ag1_m_05 - phones	Y	91.5324
91.4424	DCA_se3_ag1_m_05 - words	you	91.5624
91.5324	DCA_se3_ag1_m_05 - phones	UW1	91.5624
91.5624	DCA_se3_ag1_m_05 - phones	N	91.5924
91.5624	DCA_se3_ag1_m_05 - words	know	91.6324
91.5924	DCA_se3_ag1_m_05 - phones	OW1	91.6324
91.6324	DCA_se3_ag1_m_05 - phones	sp	92.3568
92.3568	DCA_se3_ag1_m_05 - phones	AE1	92.4368
92.3568	DCA_se3_ag1_m_05 - words	and	92.4968
92.4368	DCA_se3_ag1_m_05 - phones	N	92.4968
92.4968	DCA_se3_ag1_m_05 - phones	S	92.5868
92.4968	DCA_se3_ag1_m_05 - words	so	92.6968
92.5868	DCA_se3_ag1_m_05 - phones	OW1	92.6968
92.6968	DCA_se3_ag1_m_05 - phones	sp	92.7468
92.8710	DCA_se3_ag1_m_05 - phones	Y	92.9610
92.8710	DCA_se3_ag1_m_05 - words	you	92.9910
92.9610	DCA_se3_ag1_m_05 - phones	UW1	92.9910
92.9910	DCA_se3_ag1_m_05 - phones	G	93.0610
92.9910	DCA_se3_ag1_m_05 - words	go	93.1410
93.0610	DCA_se3_ag1_m_05 - phones	OW1	93.1410
93.1410	DCA_se3_ag1_m_05 - phones	AW1	93.1710
93.1410	DCA_se3_ag1_m_05 - words	out	93.3210
93.1710	DCA_se3_ag1_m_05 - phones	T	93.3210
93.3704	DCA_se3_ag1_m_05 - phones	AE1	93.4304
93.3704	DCA_se3_ag1_m_05 - words	and	93.5004
93.4304	DCA_se3_ag1_m_05 - phones	N	93.4704
93.4704	DCA_se3_ag1_m_05 - phones	D	93.5004
93.5004	DCA_se3_ag1_m_05 - phones	HH	93.6504
93.5004	DCA_se3_ag1_m_05 - words	hi-	93.8004
93.6504	DCA_se3_ag1_m_05 - phones	AY1	93.8004
93.8004	DCA_se3_ag1_m_05 - phones	AE1	93.8604
93.8004	DCA_se3_ag1_m_05 - words	and	93.9404
93.8604	DCA_se3_ag1_m_05 - phones	N	93.9004
93.9004	DCA_se3_ag1_m_05 - phones	D	93.9404
93.9404	DCA_se3_ag1_m_05 - phones	T	94.0104
93.9404	DCA_se3_ag1_m_05 - words	try	94.1204
94.0104	DCA_se3_ag1_m_05 - phones	R	94.0404
94.0404	DCA_se3_ag1_m_05 - phones	AY1	94.1204
94.1204	DCA_se3_ag1_m_05 - phones	AH0	94.1504
94.1204	DCA_se3_ag1_m_05 - words	and	94.1804
94.1504	DCA_se3_ag1_m_05 - phones	N	94.1804
94.1804	DCA_se3_ag1_m_05 - phones	F	94.3004
94.1804	DCA_se3_ag1_m_05 - words	find	94.4604
94.3004	DCA_se3_ag1_m_05 - phones	AY1	94.3904
94.3904	DCA_se3_ag1_m_05 - phones	N	94.4304
94.4304	DCA_se3_ag1_m_05 - phones	D	94.4604
94.4604	DCA_se3_ag1_m_05 - phones	EH1	94.5104
94.4604	DCA_se3_ag1_m_05 - words	everyone	94.8304
94.5104	DCA_se3_ag1_m_05 - phones	V	94.5504
94.5504	DCA_se3_ag1_m_05 - phones	R	94.5904
94.5904	DCA_se3_ag1_m_05 - phones	IY0	94.6304
94.6304	DCA_se3_ag1_m_05 - phones	W	94.7104
94.7104	DCA_se3_ag1_m_05 - phones	AH2	94.7604
94.7604	DCA_se3_ag1_m_05 - phones	N	94.8304
94.8304	DCA_se3_ag1_m_05 - phones	DH	94.8704
94.8304	DCA_se3_ag1_m_05 - words	the	94.9004
94.8704	DCA_se3_ag1_m_05 - phones	AH0	94.9004
94.9004	DCA_se3_ag1_m_05 - phones	L	94.9904
94.9004	DCA_se3_ag1_m_05 - words	last	95.1204
94.9904	DCA_se3_ag1_m_05 - phones	AE1	95.0804
95.0804	DCA_se3_ag1_m_05 - phones	S	95.1204
95.1204	DCA_se3_ag1_m_05 - phones	W	95.1504
95.1204	DCA_se3_ag1_m_05 - words	one	95.2204
95.1504	DCA_se3_ag1_m_05 - phones	AH1	95.1804
95.1804	DCA_se3_ag1_m_05 - phones	N	95.2204
95.2204	DCA_se3_ag1_m_05 - phones	Y	95.2604
95.2204	DCA_se3_ag1_m_05 - words	you	95.2904
95.2604	DCA_se3_ag1_m_05 - phones	UW1	95.2904
95.2904	DCA_se3_ag1_m_05 - phones	K	95.3804
95.2904	DCA_se3_ag1_m_05 - words	catch	95.4904
95.3804	DCA_se3_ag1_m_05 - phones	AE1	95.4304
95.4304	DCA_se3_ag1_m_05 - phones	CH	95.4904
95.4904	DCA_se3_ag1_m_05 - phones	IH1	95.5304
95.4904	DCA_se3_ag1_m_05 - words	is	95.6204
95.5304	DCA_se3_ag1_m_05 - phones	Z	95.6204
95.6204	DCA_se3_ag1_m_05 - phones	IH1	95.7004
95.6204	DCA_se3_ag1_m_05 - words	it	95.7704
95.7004	DCA_se3_ag1_m_05 - phones	T	95.7704
95.8644	DCA_se3_ag1_m_05 - phones	sil	95.8944
95.8944	DCA_se3_ag1_m_05 - phones	B	95.9444
95.8944	DCA_se3_ag1_m_05 - words	but	96.0244
95.9444	DCA_se3_ag1_m_05 - phones	AH1	95.9944
95.9944	DCA_se3_ag1_m_05 - phones	T	96.0244
96.0244	DCA_se3_ag1_m_05 - phones	IH1	96.0644
96.0244	DCA_se3_ag1_m_05 - words	if	96.1144
96.0644	DCA_se3_ag1_m_05 - phones	F	96.1144
96.1144	DCA_se3_ag1_m_05 - phones	HH	96.1644
96.1144	DCA_se3_ag1_m_05 - words	he	96.2544
96.1644	DCA_se3_ag1_m_05 - phones	IY1	96.2544
96.2544	DCA_se3_ag1_m_05 - phones	B	96.3144
96.2544	DCA_se3_ag1_m_05 - words	beats	96.5244
96.3144	DCA_se3_ag1_m_05 - phones	IY1	96.3944
96.3944	DCA_se3_ag1_m_05 - phones	T	96.4244
96.4244	DCA_se3_ag1_m_05 - phones	S	96.5244
96.5244	DCA_se3_ag1_m_05 - phones	Y	96.5644
96.5244	DCA_se3_ag1_m_05 - words	you	96.6244
96.5644	DCA_se3_ag1_m_05 - phones	UW1	96.6244
96.6244	DCA_se3_ag1_m_05 - phones	B	96.6944
96.6244	DCA_se3_ag1_m_05 - words	back	96.8544
96.6944	DCA_se3_ag1_m_05 - phones	AE1	96.7844
96.7844	DCA_se3_ag1_m_05 - phones	K	96.8544
96.8544	DCA_se3_ag1_m_05 - phones	T	96.9244
96.8544	DCA_se3_ag1_m_05 - words	to	96.9744
96.9244	DCA_se3_ag1_m_05 - phones	UW1	96.9744
96.9744	DCA_se3_ag1_m_05 - phones	DH	97.0144
96.9744	DCA_se3_ag1_m_05 - words	the	97.0944
97.0144	DCA_se3_ag1_m_05 - phones	AH0	97.0944
97.0944	DCA_se3_ag1_m_05 - phones	B	97.1644
97.0944	DCA_se3_ag1_m_05 - words	base	97.4444
97.1644	DCA_se3_ag1_m_05 - phones	EY1	97.3144
97.3144	DCA_se3_ag1_m_05 - phones	S	97.4444
97.5902	DCA_se3_ag1_m_05 - phones	DH	97.6702
97.5902	DCA_se3_ag1_m_05 - words	then	97.7402
97.6702	DCA_se3_ag1_m_05 - phones	EH1	97.7002
97.7002	DCA_se3_ag1_m_05 - phones	N	97.7402
97.7402	DCA_se3_ag1_m_05 - phones	HH	97.7902
97.7402	DCA_se3_ag1_m_05 - words	he	97.8802
97.7902	DCA_se3_ag1_m_05 - phones	IY1	97.8802
97.8802	DCA_se3_ag1_m_05 - phones	S	98.0002
97.8802	DCA_se3_ag1_m_05 - words	s	98.0002
98.0002	DCA_se3_ag1_m_05 - phones	F	98.0402
98.0002	DCA_se3_ag1_m_05 - words	free	98.2702
98.0402	DCA_se3_ag1_m_05 - phones	R	98.1502
98.1502	DCA_se3_ag1_m_05 - phones	IY1	98.2702
98.5987	DCA_int_01 - phones	OW1	98.8887
98.5987	DCA_int_01 - words	oh	98.8887
98.6187	DCA_se3_ag1_m_05 - phones	S	98.7787
98.6187	DCA_se3_ag1_m_05 - words	see	98.8787
98.7787	DCA_se3_ag1_m_05 - phones	IY1	98.8787
98.8787	DCA_se3_ag1_m_05 - phones	sp	99.3711
98.8887	DCA_int_01 - phones	sp	98.9287
99.3711	DCA_se3_ag1_m_05 - phones	AH0	99.4011
99.3711	DCA_se3_ag1_m_05 - words	and	99.4311
99.4011	DCA_se3_ag1_m_05 - phones	N	99.4311
99.4311	DCA_se3_ag1_m_05 - phones	Y	99.4611
99.4311	DCA_se3_ag1_m_05 - words	you	99.4911
99.4611	DCA_se3_ag1_m_05 - phones	UW1	99.4911
99.4911	DCA_se3_ag1_m_05 - phones	HH	99.5211
99.4911	DCA_se3_ag1_m_05 - words	have	99.5811
99.5211	DCA_se3_ag1_m_05 - phones	AE1	99.5511
99.5511	DCA_se3_ag1_m_05 - phones	V	99.5811
99.5811	DCA_se3_ag1_m_05 - phones	T	99.6111
99.5811	DCA_se3_ag1_m_05 - words	to	99.6611
99.6111	DCA_se3_ag1_m_05 - phones	IH0	99.6611
99.6611	DCA_se3_ag1_m_05 - phones	B	99.7111
99.6611	DCA_se3_ag1_m_05 - words	be	99.7811
99.7111	DCA_se3_ag1_m_05 - phones	IY1	99.7811
99.7811	DCA_se3_ag1_m_05 - phones	IH1	99.8311
99.7811	DCA_se3_ag1_m_05 - words	it	99.9011
99.8311	DCA_se3_ag1_m_05 - phones	T	99.9011
99.9011	DCA_se3_ag1_m_05 - phones	AO1	100.0011
99.9011	DCA_se3_ag1_m_05 - words	all	100.0511
100.0011	DCA_se3_ag1_m_05 - phones	L	100.0511
100.0511	DCA_se3_ag1_m_05 - phones	OW1	100.0811
100.0511	DCA_se3_ag1_m_05 - words	over	100.2311
100.0811	DCA_se3_ag1_m_05 - phones	V	100.1911
100.1911	DCA_se3_ag1_m_05 - phones	ER0	100.2311
100.2311	DCA_se3_ag1_m_05 - phones	AH0	100.2611
100.2311	DCA_se3_ag1_m_05 - words	again	100.4811
100.2611	DCA_se3_ag1_m_05 - phones	G	100.3311
100.3311	DCA_se3_ag1_m_05 - phones	EH1	100.3911
100.3911	DCA_se3_ag1_m_05 - phones	N	100.4811
101.1137	DCA_int_01 - phones	HH	101.1837
101.1137	DCA_int_01 - words	how	101.2137
101.1837	DCA_int_01 - phones	AW1	101.2137
101.2137	DCA_int_01 - phones	D	101.2637
101.2137	DCA_int_01 - words	do	101.2937
101.2637	DCA_int_01 - phones	UW1	101.2937
101.2937	DCA_int_01 - phones	Y	101.3237
101.2937	DCA_int_01 - words	you	101.3837
101.3237	DCA_int_01 - phones	UW1	101.3837
101.3837	DCA_int_01 - phones	P	101.4637
101.3837	DCA_int_01 - words	play	101.6437
101.4637	DCA_int_01 - phones	L	101.5437
101.5437	DCA_int_01 - phones	EY1	101.6437
101.6437	DCA_int_01 - phones	sp	101.6737
101.6737	DCA_int_01 - phones	T	101.7737
101.6737	DCA_int_01 - words	tag	102.0137
101.7737	DCA_int_01 - phones	AE1	101.9537
101.9537	DCA_int_01 - phones	G	102.0137
102.7078	DCA_se3_ag1_m_05 - phones	W	102.7878
102.7078	DCA_se3_ag1_m_05 - words	well	102.9178
102.7878	DCA_se3_ag1_m_05 - phones	EH1	102.8378
102.8378	DCA_se3_ag1_m_05 - phones	L	102.9178
102.9178	DCA_se3_ag1_m_05 - phones	sp	102.9778
102.9778	DCA_se3_ag1_m_05 - phones	L	103.0078
102.9778	DCA_se3_ag1_m_05 - words	let	103.0678
103.0078	DCA_se3_ag1_m_05 - phones	EH1	103.0378
103.0378	DCA_se3_ag1_m_05 - phones	T	103.0678
103.0678	DCA_se3_ag1_m_05 - phones	M	103.0978
103.0678	DCA_se3_ag1_m_05 - words	me	103.1278
103.0978	DCA_se3_ag1_m_05 - phones	IY1	103.1278
103.1278	DCA_se3_ag1_m_05 - phones	sp	103.1578
103.1578	DCA_se3_ag1_m_05 - phones	S	103.2678
103.1578	DCA_se3_ag1_m_05 - words	see	103.2978
103.2678	DCA_se3_ag1_m_05 - phones	IY1	103.2978
103.2978	DCA_se3_ag1_m_05 - phones	sp	103.3278
103.7083	DCA_se3_ag1_m_05 - phones	B	103.7883
103.7083	DCA_se3_ag1_m_05 - words	basically	104.0283
103.7883	DCA_se3_ag1_m_05 - phones	EY1	103.8483
103.8483	DCA_se3_ag1_m_05 - phones	S	103.8983
103.8983	DCA_se3_ag1_m_05 - phones	IH0	103.9383
103.9383	DCA_se3_ag1_m_05 - phones	K	103.9683
103.9683	DCA_se3_ag1_m_05 - phones	L	103.9983
103.9983	DCA_se3_ag1_m_05 - phones	IY0	104.0283
104.0283	DCA_se3_ag1_m_05 - phones	DH	104.0583
104.0283	DCA_se3_ag1_m_05 - words	the	104.0883
104.0583	DCA_se3_ag1_m_05 - phones	AH0	104.0883
104.0883	DCA_se3_ag1_m_05 - phones	S	104.1683
104.0883	DCA_se3_ag1_m_05 - words	same	104.2683
104.1683	DCA_se3_ag1_m_05 - phones	EY1	104.2183
104.2183	DCA_se3_ag1_m_05 - phones	M	104.2683
104.2683	DCA_se3_ag1_m_05 - phones	TH	104.3283
104.2683	DCA_se3_ag1_m_05 - words	thing	104.4483
104.3283	DCA_se3_ag1_m_05 - phones	IH1	104.3883
104.3883	DCA_se3_ag1_m_05 - phones	NG	104.4483
104.4483	DCA_se3_ag1_m_05 - phones	S	104.5483
104.4483	DCA_se3_ag1_m_05 - words	somebody	104.8883
104.5483	DCA_se3_ag1_m_05 - phones	AH1	104.5983
104.5983	DCA_se3_ag1_m_05 - phones	M	104.6383
104.6383	DCA_se3_ag1_m_05 - phones	B	104.6983
104.6983	DCA_se3_ag1_m_05 - phones	AA2	104.7583
104.7583	DCA_se3_ag1_m_05 - phones	D	104.8183
104.8183	DCA_se3_ag1_m_05 - phones	IY0	104.8883
104.8883	DCA_se3_ag1_m_05 - words	s	104.9483
104.8883	DCA_se3_ag1_m_05 - phones	S	104.9483
104.9483	DCA_se3_ag1_m_05 - phones	IH1	105.0483
104.9483	DCA_se3_ag1_m_05 - words	it	105.1383
105.0483	DCA_se3_ag1_m_05 - phones	T	105.1383
105.3211	DCA_se3_ag1_m_05 - phones	sil	105.3611
105.3611	DCA_se3_ag1_m_05 - phones	AE1	105.4011
105.3611	DCA_se3_ag1_m_05 - words	and	105.4411
105.4011	DCA_se3_ag1_m_05 - phones	N	105.4411
105.4411	DCA_se3_ag1_m_05 - phones	HH	105.5211
105.4411	DCA_se3_ag1_m_05 - words	whoever	105.7311
105.5211	DCA_se3_ag1_m_05 - phones	UW0	105.6011
105.6011	DCA_se3_ag1_m_05 - phones	EH1	105.6411
105.6411	DCA_se3_ag1_m_05 - phones	V	105.7011
105.7011	DCA_se3_ag1_m_05 - phones	ER0	105.7311
105.7311	DCA_se3_ag1_m_05 - phones	HH	105.8011
105.7311	DCA_se3_ag1_m_05 - words	he	105.8811
105.8011	DCA_se3_ag1_m_05 - phones	IY1	105.8811
105.8811	DCA_se3_ag1_m_05 - phones	K	106.0011
105.8811	DCA_se3_ag1_m_05 - words	catches	106.2511
106.0011	DCA_se3_ag1_m_05 - phones	AE1	106.0711
106.0711	DCA_se3_ag1_m_05 - phones	CH	106.1211
106.1211	DCA_se3_ag1_m_05 - phones	IH0	106.1611
106.1611	DCA_se3_ag1_m_05 - phones	Z	106.2511
106.2511	DCA_se3_ag1_m_05 - phones	AH0	106.2911
106.2511	DCA_se3_ag1_m_05 - words	and	106.3711
106.2911	DCA_se3_ag1_m_05 - phones	N	106.3711
106.3711	DCA_se3_ag1_m_05 - phones	T	106.4511
106.3711	DCA_se3_ag1_m_05 - words	touches	106.7511
106.4511	DCA_se3_ag1_m_05 - phones	AH1	106.5211
106.5211	DCA_se3_ag1_m_05 - phones	CH	106.6211
106.6211	DCA_se3_ag1_m_05 - phones	AH0	106.6611
106.6611	DCA_se3_ag1_m_05 - phones	Z	106.7511
106.8178	DCA_se3_ag1_m_05 - phones	DH	106.9078
106.8178	DCA_se3_ag1_m_05 - words	then	107.0278
106.9078	DCA_se3_ag1_m_05 - phones	EH1	106.9378
106.9378	DCA_se3_ag1_m_05 - phones	N	107.0278
107.0278	DCA_se3_ag1_m_05 - phones	DH	107.0678
107.0278	DCA_se3_ag1_m_05 - words	they're	107.1978
107.0678	DCA_se3_ag1_m_05 - phones	EH1	107.1478
107.1478	DCA_se3_ag1_m_05 - phones	R	107.1978
107.1978	DCA_se3_ag1_m_05 - phones	IH1	107.3778
107.1978	DCA_se3_ag1_m_05 - words	it	107.4078
107.3778	DCA_se3_ag1_m_05 - phones	T	107.4078
107.4078	DCA_se3_ag1_m_05 - phones	sp	108.0293
108.0293	DCA_se3_ag1_m_05 - phones	DH	108.1493
108.0293	DCA_se3_ag1_m_05 - words	then	108.2993
108.1493	DCA_se3_ag1_m_05 - phones	EH1	108.2093
108.2093	DCA_se3_ag1_m_05 - phones	N	108.2993
108.2993	DCA_se3_ag1_m_05 - phones	sp	108.3393
108.3393	DCA_se3_ag1_m_05 - phones	DH	108.3893
108.3393	DCA_se3_ag1_m_05 - words	they	108.4793
108.3893	DCA_se3_ag1_m_05 - phones	EY1	108.4793
108.4793	DCA_se3_ag1_m_05 - phones	HH	108.5093
108.4793	DCA_se3_ag1_m_05 - words	had	108.6093
108.5093	DCA_se3_ag1_m_05 - phones	AE1	108.5693
108.5693	DCA_se3_ag1_m_05 - phones	D	108.6093
108.6093	DCA_se3_ag1_m_05 - phones	V	108.6993
108.6093	DCA_se3_ag1_m_05 - words	variations	109.2393
108.6993	DCA_se3_ag1_m_05 - phones	EH2	108.7393
108.7393	DCA_se3_ag1_m_05 - phones	R	108.8393
108.8393	DCA_se3_ag1_m_05 - phones	IY0	108.9093
108.9093	DCA_se3_ag1_m_05 - phones	EY1	109.0093
109.0093	DCA_se3_ag1_m_05 - phones	SH	109.0993
109.0993	DCA_se3_ag1_m_05 - phones	AH0	109.1293
109.1293	DCA_se3_ag1_m_05 - phones	N	109.1593
109.1593	DCA_se3_ag1_m_05 - phones	Z	109.2393
109.2393	DCA_se3_ag1_m_05 - phones	L	109.2893
109.2393	DCA_se3_ag1_m_05 - words	like	109.4193
109.2893	DCA_se3_ag1_m_05 - phones	AY1	109.3493
109.3493	DCA_se3_ag1_m_05 - phones	K	109.4193
109.4193	DCA_se3_ag1_m_05 - phones	F	109.5793
109.4193	DCA_se3_ag1_m_05 - words	freeze	109.9493
109.5793	DCA_se3_ag1_m_05 - phones	R	109.6493
109.6493	DCA_se3_ag1_m_05 - phones	IY1	109.8193
109.8193	DCA_se3_ag1_m_05 - phones	Z	109.9493
109.9493	DCA_se3_ag1_m_05 - phones	T	110.0393
109.9493	DCA_se3_ag1_m_05 - words	tag	110.2893
110.0393	DCA_se3_ag1_m_05 - phones	AE1	110.2093
110.2093	DCA_se3_ag1_m_05 - phones	G	110.2893
110.2893	DCA_se3_ag1_m_05 - phones	sp	110.3193
110.4801	DCA_se3_ag1_m_05 - phones	W	110.5301
110.4801	DCA_se3_ag1_m_05 - words	when	110.5901
110.5301	DCA_se3_ag1_m_05 - phones	EH1	110.5601
110.5601	DCA_se3_ag1_m_05 - phones	N	110.5901
110.5901	DCA_se3_ag1_m_05 - phones	Y	110.6301
110.5901	DCA_se3_ag1_m_05 - words	you	110.6701
110.6301	DCA_se3_ag1_m_05 - phones	UW1	110.6701
110.6701	DCA_se3_ag1_m_05 - phones	T	110.7601
110.6701	DCA_se3_ag1_m_05 - words	touch	110.8801
110.7601	DCA_se3_ag1_m_05 - phones	AH1	110.8201
110.8201	DCA_se3_ag1_m_05 - phones	CH	110.8801
110.8801	DCA_se3_ag1_m_05 - phones	AH0	110.9201
110.8801	DCA_se3_ag1_m_05 - words	a	110.9201
110.9201	DCA_se3_ag1_m_05 - phones	P	111.0101
110.9201	DCA_se3_ag1_m_05 - words	person	111.1601
111.0101	DCA_se3_ag1_m_05 - phones	ER1	111.0501
111.0501	DCA_se3_ag1_m_05 - phones	S	111.1001
111.1001	DCA_se3_ag1_m_05 - phones	AH0	111.1301
111.1301	DCA_se3_ag1_m_05 - phones	N	111.1601
111.1601	DCA_se3_ag1_m_05 - phones	DH	111.1901
111.1601	DCA_se3_ag1_m_05 - words	they	111.2201
111.1901	DCA_se3_ag1_m_05 - phones	EY1	111.2201
111.2201	DCA_se3_ag1_m_05 - phones	HH	111.2501
111.2201	DCA_se3_ag1_m_05 - words	have	111.3401
111.2501	DCA_se3_ag1_m_05 - phones	AE1	111.2801
111.2801	DCA_se3_ag1_m_05 - phones	V	111.3401
111.3401	DCA_se3_ag1_m_05 - phones	T	111.3801
111.3401	DCA_se3_ag1_m_05 - words	to	111.4301
111.3801	DCA_se3_ag1_m_05 - phones	AH0	111.4301
111.4301	DCA_se3_ag1_m_05 - phones	S	111.5501
111.4301	DCA_se3_ag1_m_05 - words	stand	111.8301
111.5501	DCA_se3_ag1_m_05 - phones	T	111.6201
111.6201	DCA_se3_ag1_m_05 - phones	AE1	111.7501
111.7501	DCA_se3_ag1_m_05 - phones	N	111.7801
111.7801	DCA_se3_ag1_m_05 - phones	D	111.8301
111.8301	DCA_se3_ag1_m_05 - phones	S	111.9601
111.8301	DCA_se3_ag1_m_05 - words	still	112.2201
111.9601	DCA_se3_ag1_m_05 - phones	T	112.0101
112.0101	DCA_se3_ag1_m_05 - phones	IH1	112.1301
112.1301	DCA_se3_ag1_m_05 - phones	L	112.2201
112.2201	DCA_se3_ag1_m_05 - phones	sp	112.2501
112.5330	DCA_se3_ag1_m_05 - phones	DH	112.5830
112.5330	DCA_se3_ag1_m_05 - words	then	112.6430
112.5830	DCA_se3_ag1_m_05 - phones	EH1	112.6130
112.6130	DCA_se3_ag1_m_05 - phones	N	112.6430
112.6430	DCA_se3_ag1_m_05 - phones	S	112.7430
112.6430	DCA_se3_ag1_m_05 - words	someone	112.9130
112.7430	DCA_se3_ag1_m_05 - phones	AH1	112.7730
112.7730	DCA_se3_ag1_m_05 - phones	M	112.8030
112.8030	DCA_se3_ag1_m_05 - phones	W	112.8330
112.8330	DCA_se3_ag1_m_05 - phones	AH2	112.8730
112.8730	DCA_se3_ag1_m_05 - phones	N	112.9130
112.9130	DCA_se3_ag1_m_05 - phones	EH1	112.9730
112.9130	DCA_se3_ag1_m_05 - words	else	113.0730
112.9730	DCA_se3_ag1_m_05 - phones	L	113.0230
113.0230	DCA_se3_ag1_m_05 - phones	S	113.0730
113.0730	DCA_se3_ag1_m_05 - phones	W	113.1030
113.0730	DCA_se3_ag1_m_05 - words	will	113.1630
113.1030	DCA_se3_ag1_m_05 - phones	AH0	113.1330
113.1330	DCA_se3_ag1_m_05 - phones	L	113.1630
113.1630	DCA_se3_ag1_m_05 - phones	K	113.2630
113.1630	DCA_se3_ag1_m_05 - words	come	113.3630
113.2630	DCA_se3_ag1_m_05 - phones	AH1	113.2930
113.2930	DCA_se3_ag1_m_05 - phones	M	113.3630
113.3630	DCA_se3_ag1_m_05 - phones	AH1	113.4030
113.3630	DCA_se3_ag1_m_05 - words	up	113.4730
113.4030	DCA_se3_ag1_m_05 - phones	P	113.4730
113.4730	DCA_se3_ag1_m_05 - phones	AH0	113.5030
113.4730	DCA_se3_ag1_m_05 - words	and	113.5830
113.5030	DCA_se3_ag1_m_05 - phones	N	113.5830
113.5830	DCA_se3_ag1_m_05 - phones	T	113.6630
113.5830	DCA_se3_ag1_m_05 - words	touch	113.8230
113.6630	DCA_se3_ag1_m_05 - phones	AH1	113.7330
113.7330	DCA_se3_ag1_m_05 - phones	CH	113.8230
113.8230	DCA_se3_ag1_m_05 - phones	AH0	113.8530
113.8230	DCA_se3_ag1_m_05 - words	'em	113.8830
113.8530	DCA_se3_ag1_m_05 - phones	M	113.8830
113.8830	DCA_se3_ag1_m_05 - phones	AH0	113.9130
113.8830	DCA_se3_ag1_m_05 - words	and	114.0030
113.9130	DCA_se3_ag1_m_05 - phones	N	114.0030
114.0030	DCA_se3_ag1_m_05 - phones	DH	114.0530
114.0030	DCA_se3_ag1_m_05 - words	they	114.1030
114.0530	DCA_se3_ag1_m_05 - phones	EY1	114.1030
114.1030	DCA_se3_ag1_m_05 - phones	K	114.1730
114.1030	DCA_se3_ag1_m_05 - words	could	114.2330
114.1730	DCA_se3_ag1_m_05 - phones	UH1	114.2030
114.2030	DCA_se3_ag1_m_05 - phones	D	114.2330
114.2330	DCA_se3_ag1_m_05 - phones	M	114.3330
114.2330	DCA_se3_ag1_m_05 - words	move	114.5130
114.3330	DCA_se3_ag1_m_05 - phones	UW1	114.4230
114.4230	DCA_se3_ag1_m_05 - phones	V	114.5130
114.5130	DCA_se3_ag1_m_05 - phones	AH0	114.5630
114.5130	DCA_se3_ag1_m_05 - words	again	114.8230
114.5630	DCA_se3_ag1_m_05 - phones	G	114.6530
114.6530	DCA_se3_ag1_m_05 - phones	EH1	114.7230
114.7230	DCA_se3_ag1_m_05 - phones	N	114.8230
115.0094	DCA_int_01 - phones	M	115.0894
115.0094	DCA_int_01 - words	mm-hm	115.4794
115.0894	DCA_int_01 - phones	HH	115.1194
115.1194	DCA_int_01 - phones	M	115.4794
115.4976	DCA_se3_ag1_m_05 - phones	W	115.5476
115.4976	DCA_se3_ag1_m_05 - words	well	115.6076
115.5476	DCA_se3_ag1_m_05 - phones	EH1	115.5776
115.5776	DCA_se3_ag1_m_05 - phones	L	115.6076
115.6076	DCA_se3_ag1_m_05 - phones	DH	115.6376
115.6076	DCA_se3_ag1_m_05 - words	they	115.6976
115.6376	DCA_se3_ag1_m_05 - phones	EY1	115.6976
115.6976	DCA_se3_ag1_m_05 - phones	HH	115.7376
115.6976	DCA_se3_ag1_m_05 - words	have	115.8376
115.7376	DCA_se3_ag1_m_05 - phones	AE1	115.8076
115.8076	DCA_se3_ag1_m_05 - phones	V	115.8376
115.8376	DCA_se3_ag1_m_05 - phones	sp	115.8976
115.8976	DCA_se3_ag1_m_05 - phones	AY1	116.1676
115.8976	DCA_se3_ag1_m_05 - words	iron	116.2676
116.1676	DCA_se3_ag1_m_05 - phones	ER0	116.2176
116.2176	DCA_se3_ag1_m_05 - phones	N	116.2676
116.2676	DCA_se3_ag1_m_05 - phones	T	116.3676
116.2676	DCA_se3_ag1_m_05 - words	tag	116.5576
116.3676	DCA_se3_ag1_m_05 - phones	AE1	116.4676
116.4676	DCA_se3_ag1_m_05 - phones	G	116.5576
116.5576	DCA_se3_ag1_m_05 - phones	EH1	116.5876
116.5576	DCA_se3_ag1_m_05 - words	as	116.6276
116.5876	DCA_se3_ag1_m_05 - phones	Z	116.6276
116.6276	DCA_se3_ag1_m_05 - phones	S	116.6876
116.6276	DCA_se3_ag1_m_05 - words	soon	116.7876
116.6876	DCA_se3_ag1_m_05 - phones	UW1	116.7476
116.7476	DCA_se3_ag1_m_05 - phones	N	116.7876
116.7876	DCA_se3_ag1_m_05 - phones	EH1	116.8176
116.7876	DCA_se3_ag1_m_05 - words	as	116.8676
116.8176	DCA_se3_ag1_m_05 - phones	Z	116.8676
116.8676	DCA_se3_ag1_m_05 - phones	Y	116.9076
116.8676	DCA_se3_ag1_m_05 - words	you	116.9376
116.9076	DCA_se3_ag1_m_05 - phones	UW1	116.9376
116.9376	DCA_se3_ag1_m_05 - phones	G	116.9976
116.9376	DCA_se3_ag1_m_05 - words	got	117.0776
116.9976	DCA_se3_ag1_m_05 - phones	AA1	117.0376
117.0376	DCA_se3_ag1_m_05 - phones	T	117.0776
117.0776	DCA_se3_ag1_m_05 - phones	AO1	117.1276
117.0776	DCA_se3_ag1_m_05 - words	on	117.1776
117.1276	DCA_se3_ag1_m_05 - phones	N	117.1776
117.1776	DCA_se3_ag1_m_05 - phones	S	117.2676
117.1776	DCA_se3_ag1_m_05 - words	something	117.5276
117.2676	DCA_se3_ag1_m_05 - phones	AH1	117.3176
117.3176	DCA_se3_ag1_m_05 - phones	M	117.3576
117.3576	DCA_se3_ag1_m_05 - phones	TH	117.4376
117.4376	DCA_se3_ag1_m_05 - phones	IH0	117.4676
117.4676	DCA_se3_ag1_m_05 - phones	NG	117.5276
117.5276	DCA_se3_ag1_m_05 - phones	AY1	117.7976
117.5276	DCA_se3_ag1_m_05 - words	iron	117.8776
117.7976	DCA_se3_ag1_m_05 - phones	ER0	117.8276
117.8276	DCA_se3_ag1_m_05 - phones	N	117.8776
118.0148	DCA_se3_ag1_m_05 - phones	Y	118.0748
118.0148	DCA_se3_ag1_m_05 - words	you	118.1248
118.0748	DCA_se3_ag1_m_05 - phones	UW1	118.1248
118.1248	DCA_se3_ag1_m_05 - phones	K	118.2348
118.1248	DCA_se3_ag1_m_05 - words	couldn't	118.4048
118.2348	DCA_se3_ag1_m_05 - phones	UH1	118.2748
118.2748	DCA_se3_ag1_m_05 - phones	D	118.3148
118.3148	DCA_se3_ag1_m_05 - phones	AH0	118.3448
118.3448	DCA_se3_ag1_m_05 - phones	N	118.3748
118.3748	DCA_se3_ag1_m_05 - phones	T	118.4048
118.4048	DCA_se3_ag1_m_05 - phones	B	118.4648
118.4048	DCA_se3_ag1_m_05 - words	be	118.5448
118.4648	DCA_se3_ag1_m_05 - phones	IY1	118.5448
118.5448	DCA_se3_ag1_m_05 - phones	T	118.6548
118.5448	DCA_se3_ag1_m_05 - words	tagged	118.9948
118.6548	DCA_se3_ag1_m_05 - phones	AE1	118.8148
118.8148	DCA_se3_ag1_m_05 - phones	G	118.9148
118.9148	DCA_se3_ag1_m_05 - phones	D	118.9948
118.9948	DCA_se3_ag1_m_05 - phones	IH1	119.0748
118.9948	DCA_se3_ag1_m_05 - words	it	119.1348
119.0748	DCA_se3_ag1_m_05 - phones	T	119.1348
119.3394	DCA_se3_ag1_m_05 - phones	K	119.4094
119.3394	DCA_se3_ag1_m_05 - words	cause	119.5194
119.4094	DCA_se3_ag1_m_05 - phones	AA1	119.4494
119.4494	DCA_se3_ag1_m_05 - phones	Z	119.5194
119.5194	DCA_se3_ag1_m_05 - phones	AY1	119.6594
119.5194	DCA_se3_ag1_m_05 - words	iron	119.7194
119.6594	DCA_se3_ag1_m_05 - phones	ER0	119.6894
119.6894	DCA_se3_ag1_m_05 - phones	N	119.7194
119.7194	DCA_se3_ag1_m_05 - phones	W	119.7594
119.7194	DCA_se3_ag1_m_05 - words	was	119.8994
119.7594	DCA_se3_ag1_m_05 - phones	AO1	119.7994
119.7994	DCA_se3_ag1_m_05 - phones	Z	119.8994
119.8994	DCA_se3_ag1_m_05 - phones	DH	119.9394
119.8994	DCA_se3_ag1_m_05 - words	the	120.0094
119.9394	DCA_se3_ag1_m_05 - phones	AH0	120.0094
120.0094	DCA_se3_ag1_m_05 - phones	B	120.0694
120.0094	DCA_se3_ag1_m_05 - words	base	120.3594
120.0694	DCA_se3_ag1_m_05 - phones	EY1	120.2094
120.2094	DCA_se3_ag1_m_05 - phones	S	120.3594
120.5192	DCA_int_01 - words	mm	120.7392
120.5192	DCA_int_01 - phones	M	120.7392
120.7392	DCA_int_01 - phones	sp	121.9518
121.9518	DCA_int_01 - words	uh	122.1318
121.9518	DCA_int_01 - phones	AH1	122.1318
122.1318	DCA_int_01 - phones	sp	122.1618
122.1618	DCA_int_01 - phones	D	122.1918
122.1618	DCA_int_01 - words	did	122.2918
122.1918	DCA_int_01 - phones	IH0	122.2218
122.2218	DCA_int_01 - phones	D	122.2918
122.2918	DCA_int_01 - phones	Y	122.3818
122.2918	DCA_int_01 - words	you	122.4218
122.3818	DCA_int_01 - phones	UW1	122.4218
122.4218	DCA_int_01 - phones	sp	122.5918
122.5918	DCA_int_01 - phones	P	122.6918
122.5918	DCA_int_01 - words	pick	122.8018
122.6918	DCA_int_01 - phones	IH1	122.7618
122.7618	DCA_int_01 - phones	K	122.8018
122.8018	DCA_int_01 - phones	DH	122.8518
122.8018	DCA_int_01 - words	the	122.9318
122.8518	DCA_int_01 - phones	AH0	122.9318
122.9318	DCA_int_01 - phones	P	123.0018
122.9318	DCA_int_01 - words	person	123.3818
123.0018	DCA_int_01 - phones	ER1	123.1218
123.1218	DCA_int_01 - phones	S	123.2418
123.2418	DCA_int_01 - phones	AH0	123.2718
123.2718	DCA_int_01 - phones	N	123.3818
123.3818	DCA_int_01 - phones	sp	123.4318
123.4318	DCA_int_01 - phones	T	123.5218
123.4318	DCA_int_01 - words	to	123.5718
123.5218	DCA_int_01 - phones	UW1	123.5718
123.5718	DCA_int_01 - phones	B	123.6418
123.5718	DCA_int_01 - words	be	123.7518
123.6418	DCA_int_01 - phones	IY1	123.7518
123.7518	DCA_int_01 - phones	IH1	123.8018
123.7518	DCA_int_01 - words	it	123.8818
123.8018	DCA_int_01 - phones	T	123.8818
123.8818	DCA_int_01 - phones	DH	123.9618
123.8818	DCA_int_01 - words	the	124.0318
123.9618	DCA_int_01 - phones	AH0	124.0318
124.0318	DCA_int_01 - phones	S	124.1118
124.0318	DCA_int_01 - words	same	124.3118
124.1118	DCA_int_01 - phones	EY1	124.2318
124.2318	DCA_int_01 - phones	M	124.3118
124.3118	DCA_int_01 - phones	W	124.4018
124.3118	DCA_int_01 - words	way	124.5118
124.4018	DCA_int_01 - phones	EY1	124.5118
124.5118	DCA_int_01 - phones	EH1	124.5918
124.5118	DCA_int_01 - words	as	124.6518
124.5918	DCA_int_01 - phones	Z	124.6518
124.6518	DCA_int_01 - phones	F	124.7218
124.6518	DCA_int_01 - words	for	124.7818
124.7218	DCA_int_01 - phones	ER0	124.7818
124.7818	DCA_int_01 - phones	sp	124.8118
124.8118	DCA_int_01 - phones	HH	124.8418
124.8118	DCA_int_01 - words	hide	124.9718
124.8418	DCA_int_01 - phones	AY1	124.9418
124.9418	DCA_int_01 - phones	D	124.9718
124.9718	DCA_int_01 - phones	sp	125.0018
125.0018	DCA_int_01 - phones	AH0	125.0418
125.0018	DCA_int_01 - words	and	125.1118
125.0418	DCA_int_01 - phones	N	125.1118
125.1118	DCA_int_01 - phones	S	125.2218
125.1118	DCA_int_01 - words	seek	125.2918
125.1668	DCA_se3_ag1_m_05 - phones	sil	125.2168
125.2168	DCA_se3_ag1_m_05 - phones	M	125.3668
125.2168	DCA_se3_ag1_m_05 - words	mm-hm	125.4268
125.2218	DCA_int_01 - phones	IY1	125.2618
125.2618	DCA_int_01 - phones	K	125.2918
125.2918	DCA_int_01 - phones	sp	126.2687
125.3668	DCA_se3_ag1_m_05 - phones	HH	125.3968
125.3968	DCA_se3_ag1_m_05 - phones	M	125.4268
125.4268	DCA_se3_ag1_m_05 - phones	sp	129.8777
126.2687	DCA_int_01 - words	are	126.3087
126.2687	DCA_int_01 - phones	ER0	126.3087
126.3087	DCA_int_01 - phones	DH	126.3587
126.3087	DCA_int_01 - words	there	126.4187
126.3587	DCA_int_01 - phones	EH1	126.3887
126.3887	DCA_int_01 - phones	R	126.4187
126.4187	DCA_int_01 - phones	EH1	126.4587
126.4187	DCA_int_01 - words	any	126.5987
126.4587	DCA_int_01 - phones	N	126.5187
126.5187	DCA_int_01 - phones	IY0	126.5987
126.5987	DCA_int_01 - phones	AH1	126.6387
126.5987	DCA_int_01 - words	other	126.7987
126.6387	DCA_int_01 - phones	DH	126.6787
126.6787	DCA_int_01 - phones	ER0	126.7987
126.7987	DCA_int_01 - phones	sp	126.8287
126.8287	DCA_int_01 - phones	P	126.9287
126.8287	DCA_int_01 - words	poems	127.2887
126.9287	DCA_int_01 - phones	OW1	127.0687
127.0687	DCA_int_01 - phones	AH0	127.0987
127.0987	DCA_int_01 - phones	M	127.2087
127.2087	DCA_int_01 - phones	Z	127.2887
127.2887	DCA_int_01 - phones	L	127.3587
127.2887	DCA_int_01 - words	like	127.4387
127.3587	DCA_int_01 - phones	AY1	127.3987
127.3987	DCA_int_01 - phones	K	127.4387
127.4387	DCA_int_01 - phones	sp	127.4987
127.4987	DCA_int_01 - phones	DH	127.5687
127.4987	DCA_int_01 - words	that	127.6487
127.5687	DCA_int_01 - phones	AE1	127.6087
127.6087	DCA_int_01 - phones	T	127.6487
127.6487	DCA_int_01 - phones	sp	127.7987
127.7987	DCA_int_01 - phones	DH	127.8287
127.7987	DCA_int_01 - words	that	127.9287
127.8287	DCA_int_01 - phones	AH0	127.8587
127.8587	DCA_int_01 - phones	T	127.9287
127.9287	DCA_int_01 - phones	Y	128.0287
127.9287	DCA_int_01 - words	you	128.0587
128.0287	DCA_int_01 - phones	UW1	128.0587
128.0587	DCA_int_01 - phones	R	128.0987
128.0587	DCA_int_01 - words	remember	128.5787
128.0987	DCA_int_01 - phones	IY0	128.1687
128.1687	DCA_int_01 - phones	M	128.2187
128.2187	DCA_int_01 - phones	EH1	128.2687
128.2687	DCA_int_01 - phones	M	128.3787
128.3787	DCA_int_01 - phones	B	128.4287
128.4287	DCA_int_01 - phones	ER0	128.5787
129.8777	DCA_se3_ag1_m_05 - phones	AH1	130.0477
129.8777	DCA_se3_ag1_m_05 - words	um	130.1877
130.0477	DCA_se3_ag1_m_05 - phones	M	130.1877
130.1877	DCA_se3_ag1_m_05 - phones	sp	130.4477
130.4477	DCA_se3_ag1_m_05 - phones	L	130.4777
130.4477	DCA_se3_ag1_m_05 - words	let	130.5877
130.4777	DCA_se3_ag1_m_05 - phones	EH1	130.5077
130.5077	DCA_se3_ag1_m_05 - phones	T	130.5877
130.5877	DCA_se3_ag1_m_05 - words	s	130.6177
130.5877	DCA_se3_ag1_m_05 - phones	S	130.6177
130.6177	DCA_se3_ag1_m_05 - phones	S	130.6977
130.6177	DCA_se3_ag1_m_05 - words	see	130.7377
130.6977	DCA_se3_ag1_m_05 - phones	IY1	130.7377
130.7377	DCA_se3_ag1_m_05 - phones	sp	130.9077
131.9928	DCA_se3_ag1_m_05 - phones	M	132.0928
131.9928	DCA_se3_ag1_m_05 - words	mickey	132.3028
132.0928	DCA_se3_ag1_m_05 - phones	IH1	132.1328
132.1328	DCA_se3_ag1_m_05 - phones	K	132.2428
132.2428	DCA_se3_ag1_m_05 - phones	IY0	132.3028
132.3028	DCA_se3_ag1_m_05 - phones	M	132.3628
132.3028	DCA_se3_ag1_m_05 - words	mouse	132.6428
132.3628	DCA_se3_ag1_m_05 - phones	AW1	132.4828
132.4828	DCA_se3_ag1_m_05 - phones	S	132.6428
132.6428	DCA_se3_ag1_m_05 - phones	B	132.6728
132.6428	DCA_se3_ag1_m_05 - words	built	132.8228
132.6728	DCA_se3_ag1_m_05 - phones	IH1	132.7028
132.7028	DCA_se3_ag1_m_05 - phones	L	132.7928
132.7928	DCA_se3_ag1_m_05 - phones	T	132.8228
132.8228	DCA_se3_ag1_m_05 - words	a	132.9028
132.8228	DCA_se3_ag1_m_05 - phones	AH0	132.9028
132.9028	DCA_se3_ag1_m_05 - phones	HH	132.9828
132.9028	DCA_se3_ag1_m_05 - words	house	133.1728
132.9828	DCA_se3_ag1_m_05 - phones	AW1	133.0928
133.0928	DCA_se3_ag1_m_05 - phones	S	133.1728
133.1728	DCA_se3_ag1_m_05 - phones	HH	133.2528
133.1728	DCA_se3_ag1_m_05 - words	how	133.3128
133.2528	DCA_se3_ag1_m_05 - phones	AW1	133.3128
133.3128	DCA_se3_ag1_m_05 - phones	M	133.4028
133.3128	DCA_se3_ag1_m_05 - words	many	133.5728
133.4028	DCA_se3_ag1_m_05 - phones	EH1	133.4328
133.4328	DCA_se3_ag1_m_05 - phones	N	133.4828
133.4828	DCA_se3_ag1_m_05 - phones	IY0	133.5728
133.5728	DCA_se3_ag1_m_05 - phones	N	133.6528
133.5728	DCA_se3_ag1_m_05 - words	nails	133.9528
133.6528	DCA_se3_ag1_m_05 - phones	EY1	133.8128
133.8128	DCA_se3_ag1_m_05 - phones	L	133.9028
133.9028	DCA_se3_ag1_m_05 - phones	Z	133.9528
133.9528	DCA_se3_ag1_m_05 - phones	D	134.0128
133.9528	DCA_se3_ag1_m_05 - words	did	134.1128
134.0128	DCA_se3_ag1_m_05 - phones	IH1	134.0728
134.0728	DCA_se3_ag1_m_05 - phones	D	134.1128
134.1128	DCA_se3_ag1_m_05 - phones	HH	134.1928
134.1128	DCA_se3_ag1_m_05 - words	he	134.3428
134.1928	DCA_se3_ag1_m_05 - phones	IY1	134.3428
[truncated: 19,988 more rows]
