# Supplementary material for: Considering Performance in the Automated and Manual Coding of Sociolinguistic Variables: Lessons From Variable (ING)
Source: Front Artif Intell. 2021 Apr 29;4:648543. doi: 10.3389/frai.2021.648543 (PMC8117961; doi:10.3389/frai.2021.648543)
Supplement: Supplementary file 4 [file Data_Sheet_4.ZIP › CORAAL_Aligned_as_Tables/DCA_se2_ag2_m_01_1_txout.txt]

tmin	tier	text	tmax
0.5231	DCA_int_02 - phones	sil	0.5531
0.5531	DCA_int_02 - phones	OW2	0.6831
0.5531	DCA_int_02 - words	okay	0.9831
0.6831	DCA_int_02 - phones	K	0.7831
0.7831	DCA_int_02 - phones	EY1	0.9831
0.9831	DCA_int_02 - phones	sp	1.6291
1.2972	DCA_se2_ag2_m_01 - phones	sil	1.4272
1.4272	DCA_se2_ag2_m_01 - phones	Y	1.4572
1.4272	DCA_se2_ag2_m_01 - words	yeah	1.5672
1.4572	DCA_se2_ag2_m_01 - phones	AE1	1.5672
1.5672	DCA_se2_ag2_m_01 - phones	sp	1.6372
1.6291	DCA_int_02 - phones	OW2	1.9091
1.6291	DCA_int_02 - words	okay	2.0491
1.9091	DCA_int_02 - phones	K	2.0191
2.0191	DCA_int_02 - phones	EY1	2.0491
2.0491	DCA_int_02 - phones	sp	2.0791
2.0791	DCA_int_02 - phones	TN	2.1591
2.0791	DCA_int_02 - words	rdx	2.1591
2.1591	DCA_int_02 - phones	sp	2.7991
2.7991	DCA_int_02 - words	uh	2.8991
2.7991	DCA_int_02 - phones	AH1	2.8991
2.8991	DCA_int_02 - phones	W	2.9791
2.8991	DCA_int_02 - words	when	3.0891
2.9791	DCA_int_02 - phones	IH1	3.0391
3.0391	DCA_int_02 - phones	N	3.0891
3.0891	DCA_int_02 - phones	Y	3.1491
3.0891	DCA_int_02 - words	you	3.2091
3.1491	DCA_int_02 - phones	UW1	3.2091
3.2091	DCA_int_02 - phones	W	3.2391
3.2091	DCA_int_02 - words	were	3.3191
3.2391	DCA_int_02 - phones	ER1	3.3191
3.3191	DCA_int_02 - phones	Y	3.4691
3.3191	DCA_int_02 - words	younger	3.8491
3.4691	DCA_int_02 - phones	AH1	3.5591
3.5591	DCA_int_02 - phones	NG	3.6491
3.6491	DCA_int_02 - phones	G	3.7391
3.7391	DCA_int_02 - phones	ER0	3.8491
3.8491	DCA_int_02 - phones	W	3.8991
3.8491	DCA_int_02 - words	what	3.9591
3.8991	DCA_int_02 - phones	AH1	3.9291
3.9291	DCA_int_02 - phones	T	3.9591
3.9591	DCA_int_02 - phones	sp	3.9991
3.9991	DCA_int_02 - phones	K	4.1091
3.9991	DCA_int_02 - words	kinds	4.3791
4.1091	DCA_int_02 - phones	AY1	4.2191
4.2191	DCA_int_02 - phones	N	4.2591
4.2591	DCA_int_02 - phones	D	4.3191
4.3191	DCA_int_02 - phones	Z	4.3791
4.3791	DCA_int_02 - phones	AH0	4.4391
4.3791	DCA_int_02 - words	of	4.4991
4.4391	DCA_int_02 - phones	V	4.4991
4.4991	DCA_int_02 - phones	sp	4.5391
4.5391	DCA_int_02 - phones	G	4.6591
4.5391	DCA_int_02 - words	games	4.9791
4.6591	DCA_int_02 - phones	EY1	4.8191
4.8191	DCA_int_02 - phones	M	4.9491
4.9491	DCA_int_02 - phones	Z	4.9791
4.9791	DCA_int_02 - phones	sp	5.0291
5.0291	DCA_int_02 - phones	D	5.0991
5.0291	DCA_int_02 - words	did	5.2591
5.0991	DCA_int_02 - phones	IH0	5.1491
5.1491	DCA_int_02 - phones	D	5.2591
5.2591	DCA_int_02 - phones	Y	5.2891
5.2591	DCA_int_02 - words	you	5.3891
5.2891	DCA_int_02 - phones	UW1	5.3891
5.3891	DCA_int_02 - phones	Y	5.4191
5.3891	DCA_int_02 - words	used	5.5691
5.4191	DCA_int_02 - phones	UW1	5.4591
5.4591	DCA_int_02 - phones	Z	5.5391
5.5391	DCA_int_02 - phones	D	5.5691
5.5691	DCA_int_02 - phones	T	5.6091
5.5691	DCA_int_02 - words	to	5.7091
5.6091	DCA_int_02 - phones	AH0	5.7091
5.7091	DCA_int_02 - phones	sp	5.7391
6.2713	DCA_int_02 - phones	P	6.3713
6.2713	DCA_int_02 - words	play	6.5913
6.3713	DCA_int_02 - phones	L	6.4513
6.4513	DCA_int_02 - phones	EY1	6.5913
6.5913	DCA_int_02 - phones	Y	6.6413
6.5913	DCA_int_02 - words	you	6.7013
6.6413	DCA_int_02 - phones	UW1	6.7013
6.7013	DCA_int_02 - phones	N	6.7413
6.7013	DCA_int_02 - words	know	6.9013
6.7413	DCA_int_02 - phones	OW1	6.9013
6.9013	DCA_int_02 - phones	sp	7.0113
7.0113	DCA_int_02 - phones	W	7.0613
7.0113	DCA_int_02 - words	with	7.1413
7.0613	DCA_int_02 - phones	IH0	7.1113
7.1113	DCA_int_02 - phones	DH	7.1413
7.1413	DCA_int_02 - phones	DH	7.1913
7.1413	DCA_int_02 - words	the	7.2713
7.1913	DCA_int_02 - phones	IY0	7.2713
7.2713	DCA_int_02 - phones	K	7.3613
7.2713	DCA_int_02 - words	kids	7.5513
7.3613	DCA_int_02 - phones	IH1	7.4413
7.4413	DCA_int_02 - phones	D	7.4913
7.4913	DCA_int_02 - phones	Z	7.5513
7.5513	DCA_int_02 - phones	IH0	7.5913
7.5513	DCA_int_02 - words	in	7.7113
7.5913	DCA_int_02 - phones	N	7.7113
7.7113	DCA_int_02 - phones	DH	7.7613
7.7113	DCA_int_02 - words	the	7.7913
7.7613	DCA_int_02 - phones	IY0	7.7913
7.7913	DCA_int_02 - phones	N	7.8213
7.7913	DCA_int_02 - words	neighborhood	8.2613
7.8213	DCA_int_02 - phones	EY1	8.0013
8.0013	DCA_int_02 - phones	B	8.0513
8.0513	DCA_int_02 - phones	ER0	8.1113
8.1113	DCA_int_02 - phones	HH	8.2013
8.2013	DCA_int_02 - phones	UH2	8.2313
8.2313	DCA_int_02 - phones	D	8.2613
8.2613	DCA_int_02 - phones	K	8.2913
8.2613	DCA_int_02 - words	can	8.3513
8.2913	DCA_int_02 - phones	AH0	8.3213
8.3213	DCA_int_02 - phones	N	8.3513
8.3513	DCA_int_02 - phones	sp	8.3913
8.3913	DCA_int_02 - phones	Y	8.5513
8.3913	DCA_int_02 - words	you	8.5813
8.5513	DCA_int_02 - phones	UW1	8.5813
8.5813	DCA_int_02 - phones	R	8.6113
8.5813	DCA_int_02 - words	remember	8.9913
8.6113	DCA_int_02 - phones	IH0	8.6413
8.6413	DCA_int_02 - phones	M	8.7013
8.7013	DCA_int_02 - phones	EH1	8.7713
8.7713	DCA_int_02 - phones	M	8.8613
8.8613	DCA_int_02 - phones	B	8.9113
8.9113	DCA_int_02 - phones	ER0	8.9913
8.9913	DCA_int_02 - phones	sp	9.0713
9.0713	DCA_int_02 - phones	EH1	9.1013
9.0713	DCA_int_02 - words	any	9.2113
9.1013	DCA_int_02 - phones	N	9.1313
9.1313	DCA_int_02 - phones	IY0	9.2113
9.2113	DCA_int_02 - phones	sp	9.2813
9.2813	DCA_int_02 - phones	T	9.3213
9.2813	DCA_int_02 - words	types	9.5613
9.3213	DCA_int_02 - phones	AY1	9.4013
9.4013	DCA_int_02 - phones	P	9.5213
9.5213	DCA_int_02 - phones	S	9.5613
9.5613	DCA_int_02 - phones	AH0	9.5913
9.5613	DCA_int_02 - words	of	9.6213
9.5913	DCA_int_02 - phones	V	9.6213
9.6213	DCA_int_02 - phones	sp	9.6513
9.6513	DCA_int_02 - phones	G	9.7113
9.6513	DCA_int_02 - words	games	10.1113
9.7113	DCA_int_02 - phones	EY1	9.8213
9.8213	DCA_int_02 - phones	M	9.9913
9.9913	DCA_int_02 - phones	Z	10.1113
10.1113	DCA_int_02 - phones	sp	10.1413
10.1413	DCA_int_02 - phones	Y	10.1713
10.1413	DCA_int_02 - words	you	10.2013
10.1713	DCA_int_02 - phones	UW1	10.2013
10.2013	DCA_int_02 - phones	P	10.2913
10.2013	DCA_int_02 - words	played	10.4313
10.2913	DCA_int_02 - phones	L	10.3713
10.3713	DCA_int_02 - phones	EY1	10.4013
10.3828	DCA_se2_ag2_m_01 - phones	W	10.4528
10.3828	DCA_se2_ag2_m_01 - words	well	10.5428
10.4013	DCA_int_02 - phones	D	10.4313
10.4313	DCA_int_02 - phones	sp	17.0903
10.4528	DCA_se2_ag2_m_01 - phones	EH1	10.5128
10.5128	DCA_se2_ag2_m_01 - phones	L	10.5428
10.5428	DCA_se2_ag2_m_01 - phones	DH	10.5728
10.5428	DCA_se2_ag2_m_01 - words	the	10.6228
10.5728	DCA_se2_ag2_m_01 - phones	AH0	10.6228
10.6228	DCA_se2_ag2_m_01 - phones	G	10.6928
10.6228	DCA_se2_ag2_m_01 - words	games	10.9228
10.6928	DCA_se2_ag2_m_01 - phones	EY1	10.8628
10.8628	DCA_se2_ag2_m_01 - phones	M	10.8928
10.8928	DCA_se2_ag2_m_01 - phones	Z	10.9228
10.9228	DCA_se2_ag2_m_01 - phones	W	10.9628
10.9228	DCA_se2_ag2_m_01 - words	we	11.0428
10.9628	DCA_se2_ag2_m_01 - phones	IY1	11.0428
11.0428	DCA_se2_ag2_m_01 - phones	P	11.1228
11.0428	DCA_se2_ag2_m_01 - words	played	11.4228
11.1228	DCA_se2_ag2_m_01 - phones	L	11.1928
11.1928	DCA_se2_ag2_m_01 - phones	EY1	11.3728
11.3728	DCA_se2_ag2_m_01 - phones	D	11.4228
11.4228	DCA_se2_ag2_m_01 - phones	W	11.5128
11.4228	DCA_se2_ag2_m_01 - words	were	11.6328
11.5128	DCA_se2_ag2_m_01 - phones	ER1	11.6328
11.6328	DCA_se2_ag2_m_01 - phones	AH1	11.7728
11.6328	DCA_se2_ag2_m_01 - words	um	11.9628
11.7728	DCA_se2_ag2_m_01 - phones	M	11.9628
13.9966	DCA_se2_ag2_m_01 - phones	sil	14.0266
14.0266	DCA_se2_ag2_m_01 - phones	Y	14.2166
14.0266	DCA_se2_ag2_m_01 - words	usual	14.4566
14.2166	DCA_se2_ag2_m_01 - phones	UW1	14.2966
14.2966	DCA_se2_ag2_m_01 - phones	ZH	14.3466
14.3466	DCA_se2_ag2_m_01 - phones	UW0	14.3766
14.3766	DCA_se2_ag2_m_01 - phones	AH0	14.4066
14.4066	DCA_se2_ag2_m_01 - phones	L	14.4566
14.4566	DCA_se2_ag2_m_01 - phones	G	14.5266
14.4566	DCA_se2_ag2_m_01 - words	games	14.7666
14.5266	DCA_se2_ag2_m_01 - phones	EY1	14.6866
14.6866	DCA_se2_ag2_m_01 - phones	M	14.7366
14.7366	DCA_se2_ag2_m_01 - phones	Z	14.7666
14.7666	DCA_se2_ag2_m_01 - phones	sp	14.7966
14.7966	DCA_se2_ag2_m_01 - phones	AH0	14.8266
14.7966	DCA_se2_ag2_m_01 - words	of	14.8566
14.8266	DCA_se2_ag2_m_01 - phones	V	14.8566
14.8566	DCA_se2_ag2_m_01 - phones	EY1	14.8866
14.8566	DCA_se2_ag2_m_01 - words	a	14.8866
14.8866	DCA_se2_ag2_m_01 - phones	CH	15.0066
14.8866	DCA_se2_ag2_m_01 - words	child	15.2866
15.0066	DCA_se2_ag2_m_01 - phones	AY1	15.1866
15.1866	DCA_se2_ag2_m_01 - phones	L	15.2566
15.2566	DCA_se2_ag2_m_01 - phones	D	15.2866
15.2866	DCA_se2_ag2_m_01 - phones	sp	15.3166
15.3166	DCA_se2_ag2_m_01 - phones	K	15.4466
15.3166	DCA_se2_ag2_m_01 - words	cowboys	15.9166
15.4466	DCA_se2_ag2_m_01 - phones	AW1	15.5966
15.5966	DCA_se2_ag2_m_01 - phones	B	15.7266
15.7266	DCA_se2_ag2_m_01 - phones	OY2	15.8866
15.8866	DCA_se2_ag2_m_01 - phones	Z	15.9166
15.9166	DCA_se2_ag2_m_01 - phones	AH0	15.9466
15.9166	DCA_se2_ag2_m_01 - words	and	16.0066
15.9466	DCA_se2_ag2_m_01 - phones	N	16.0066
16.0066	DCA_se2_ag2_m_01 - phones	IH1	16.0366
16.0066	DCA_se2_ag2_m_01 - words	indians	16.5366
16.0366	DCA_se2_ag2_m_01 - phones	N	16.1166
16.1166	DCA_se2_ag2_m_01 - phones	D	16.1566
16.1566	DCA_se2_ag2_m_01 - phones	IY0	16.2766
16.2766	DCA_se2_ag2_m_01 - phones	AH0	16.3366
16.3366	DCA_se2_ag2_m_01 - phones	N	16.4266
16.4266	DCA_se2_ag2_m_01 - phones	Z	16.5366
16.5366	DCA_se2_ag2_m_01 - phones	sp	17.3022
17.0903	DCA_int_02 - phones	M	17.2003
17.0903	DCA_int_02 - words	mm-hm	17.4803
17.2003	DCA_int_02 - phones	HH	17.3303
17.3022	DCA_se2_ag2_m_01 - phones	AE1	17.3922
17.3022	DCA_se2_ag2_m_01 - words	and	17.4722
17.3303	DCA_int_02 - phones	M	17.4803
17.3922	DCA_se2_ag2_m_01 - phones	N	17.4722
17.4722	DCA_se2_ag2_m_01 - phones	AH1	17.7222
17.4722	DCA_se2_ag2_m_01 - words	um	17.7822
17.7222	DCA_se2_ag2_m_01 - phones	M	17.7822
18.4019	DCA_se2_ag2_m_01 - phones	AH0	18.4619
18.4019	DCA_se2_ag2_m_01 - words	and	18.5419
18.4619	DCA_se2_ag2_m_01 - phones	N	18.5419
18.5419	DCA_se2_ag2_m_01 - phones	DH	18.5819
18.5419	DCA_se2_ag2_m_01 - words	then	18.6919
18.5819	DCA_se2_ag2_m_01 - phones	EH1	18.6519
18.6519	DCA_se2_ag2_m_01 - phones	N	18.6919
18.6919	DCA_se2_ag2_m_01 - phones	W	18.7419
18.6919	DCA_se2_ag2_m_01 - words	we	18.8019
18.7419	DCA_se2_ag2_m_01 - phones	IY1	18.8019
18.8019	DCA_se2_ag2_m_01 - phones	G	18.8419
18.8019	DCA_se2_ag2_m_01 - words	grew	18.9819
18.8419	DCA_se2_ag2_m_01 - phones	R	18.8819
18.8819	DCA_se2_ag2_m_01 - phones	UW1	18.9819
18.9819	DCA_se2_ag2_m_01 - phones	OW1	19.1019
18.9819	DCA_se2_ag2_m_01 - words	older	19.2619
19.1019	DCA_se2_ag2_m_01 - phones	L	19.1519
19.1519	DCA_se2_ag2_m_01 - phones	D	19.2019
19.2019	DCA_se2_ag2_m_01 - phones	ER0	19.2619
19.2619	DCA_se2_ag2_m_01 - phones	W	19.3419
19.2619	DCA_se2_ag2_m_01 - words	we	19.4419
19.3419	DCA_se2_ag2_m_01 - phones	IY1	19.4419
19.4419	DCA_se2_ag2_m_01 - phones	JH	19.4919
19.4419	DCA_se2_ag2_m_01 - words	just	19.6319
19.4919	DCA_se2_ag2_m_01 - phones	IH0	19.5319
19.5319	DCA_se2_ag2_m_01 - phones	S	19.6319
19.6319	DCA_se2_ag2_m_01 - phones	sp	19.7019
19.7019	DCA_se2_ag2_m_01 - phones	CH	19.8219
19.7019	DCA_se2_ag2_m_01 - words	changed	20.0619
19.8219	DCA_se2_ag2_m_01 - phones	EY1	19.9019
19.9019	DCA_se2_ag2_m_01 - phones	N	20.0019
20.0019	DCA_se2_ag2_m_01 - phones	JH	20.0319
20.0319	DCA_se2_ag2_m_01 - phones	D	20.0619
20.0619	DCA_se2_ag2_m_01 - phones	T	20.1119
20.0619	DCA_se2_ag2_m_01 - words	to	20.2019
20.1119	DCA_se2_ag2_m_01 - phones	UW1	20.2019
20.2019	DCA_se2_ag2_m_01 - phones	AH1	20.4719
20.2019	DCA_se2_ag2_m_01 - words	uh	20.4719
20.4719	DCA_se2_ag2_m_01 - phones	sp	20.5019
21.9445	DCA_se2_ag2_m_01 - phones	B	22.0145
21.9445	DCA_se2_ag2_m_01 - words	building	22.1645
22.0145	DCA_se2_ag2_m_01 - phones	IH1	22.0445
22.0445	DCA_se2_ag2_m_01 - phones	L	22.0745
22.0745	DCA_se2_ag2_m_01 - phones	D	22.1045
22.1045	DCA_se2_ag2_m_01 - phones	IH0	22.1345
22.1345	DCA_se2_ag2_m_01 - phones	NG	22.1645
22.1645	DCA_se2_ag2_m_01 - phones	AA1	22.1945
22.1645	DCA_se2_ag2_m_01 - words	our	22.2245
22.1945	DCA_se2_ag2_m_01 - phones	R	22.2245
22.2245	DCA_se2_ag2_m_01 - phones	OW1	22.3445
22.2245	DCA_se2_ag2_m_01 - words	own	22.3745
22.3445	DCA_se2_ag2_m_01 - phones	N	22.3745
22.3745	DCA_se2_ag2_m_01 - phones	L	22.4045
22.3745	DCA_se2_ag2_m_01 - words	little	22.5545
22.4045	DCA_se2_ag2_m_01 - phones	IH1	22.4345
22.4345	DCA_se2_ag2_m_01 - phones	T	22.4645
22.4645	DCA_se2_ag2_m_01 - phones	AH0	22.5045
22.5045	DCA_se2_ag2_m_01 - phones	L	22.5545
22.5545	DCA_se2_ag2_m_01 - phones	K	22.6745
22.5545	DCA_se2_ag2_m_01 - words	carts	23.1545
22.6745	DCA_se2_ag2_m_01 - phones	AA1	22.8645
22.8645	DCA_se2_ag2_m_01 - phones	R	22.9445
22.9445	DCA_se2_ag2_m_01 - phones	T	23.0045
23.0045	DCA_se2_ag2_m_01 - phones	S	23.1545
23.1545	DCA_se2_ag2_m_01 - phones	sp	23.1845
23.1845	DCA_se2_ag2_m_01 - phones	AH0	23.2245
23.1845	DCA_se2_ag2_m_01 - words	and	23.2845
23.2245	DCA_se2_ag2_m_01 - phones	N	23.2845
23.2845	DCA_se2_ag2_m_01 - phones	S	23.3145
23.2845	DCA_se2_ag2_m_01 - words	stuff	23.5145
23.3145	DCA_se2_ag2_m_01 - phones	T	23.3845
23.3845	DCA_se2_ag2_m_01 - phones	AH1	23.4245
23.4245	DCA_se2_ag2_m_01 - phones	F	23.5145
23.5145	DCA_se2_ag2_m_01 - phones	L	23.5645
23.5145	DCA_se2_ag2_m_01 - words	like	23.6945
23.5645	DCA_se2_ag2_m_01 - phones	AY1	23.6445
23.6445	DCA_se2_ag2_m_01 - phones	K	23.6945
23.6945	DCA_se2_ag2_m_01 - phones	DH	23.7545
23.6945	DCA_se2_ag2_m_01 - words	this	23.9345
23.7545	DCA_se2_ag2_m_01 - phones	IH0	23.8445
23.8445	DCA_se2_ag2_m_01 - phones	S	23.9345
23.9345	DCA_se2_ag2_m_01 - phones	sp	23.9645
23.9645	DCA_se2_ag2_m_01 - phones	Y	23.9945
23.9645	DCA_se2_ag2_m_01 - words	you	24.0245
23.9945	DCA_se2_ag2_m_01 - phones	UW1	24.0245
24.0245	DCA_se2_ag2_m_01 - phones	N	24.0545
24.0245	DCA_se2_ag2_m_01 - words	know	24.1645
24.0545	DCA_se2_ag2_m_01 - phones	OW1	24.1645
24.1645	DCA_se2_ag2_m_01 - phones	sp	24.1945
24.4485	DCA_int_02 - phones	sil	24.5185
24.5185	DCA_int_02 - phones	M	24.5985
24.5185	DCA_int_02 - words	mm-hm	24.8685
24.5985	DCA_int_02 - phones	HH	24.7285
24.7285	DCA_int_02 - phones	M	24.8685
25.3158	DCA_se2_ag2_m_01 - phones	DH	25.3658
25.3158	DCA_se2_ag2_m_01 - words	then	25.6558
25.3658	DCA_se2_ag2_m_01 - phones	EH1	25.4158
25.4158	DCA_se2_ag2_m_01 - phones	N	25.6558
25.6558	DCA_se2_ag2_m_01 - phones	sp	28.0072
28.0072	DCA_se2_ag2_m_01 - words	oh	28.4372
28.0072	DCA_se2_ag2_m_01 - phones	OW1	28.4372
28.4372	DCA_se2_ag2_m_01 - phones	sp	31.4131
31.3484	DCA_int_02 - phones	sil	31.4484
31.4131	DCA_se2_ag2_m_01 - phones	AY1	31.4431
31.4131	DCA_se2_ag2_m_01 - words	i'm	31.4731
31.4431	DCA_se2_ag2_m_01 - phones	M	31.4731
31.4484	DCA_int_02 - phones	HH	31.5184
31.4484	DCA_int_02 - words	how	31.5684
31.4731	DCA_se2_ag2_m_01 - phones	N	31.5131
31.4731	DCA_se2_ag2_m_01 - words	not	31.6431
31.5131	DCA_se2_ag2_m_01 - phones	AA1	31.6131
31.5184	DCA_int_02 - phones	AW1	31.5684
31.5684	DCA_int_02 - phones	AH0	31.5984
31.5684	DCA_int_02 - words	about	31.6984
31.5984	DCA_int_02 - phones	B	31.6384
31.6131	DCA_se2_ag2_m_01 - phones	T	31.6431
31.6384	DCA_int_02 - phones	AW1	31.6684
31.6431	DCA_se2_ag2_m_01 - words	a	31.7531
31.6431	DCA_se2_ag2_m_01 - phones	AH0	31.7531
31.6684	DCA_int_02 - phones	T	31.6984
31.6984	DCA_int_02 - phones	sp	31.7984
31.7531	DCA_se2_ag2_m_01 - phones	sp	31.7931
31.9675	DCA_int_02 - phones	HH	32.0375
31.9675	DCA_int_02 - words	how	32.0675
32.0375	DCA_int_02 - phones	AW1	32.0675
32.0675	DCA_int_02 - phones	AH0	32.0975
32.0675	DCA_int_02 - words	about	32.2775
32.0975	DCA_int_02 - phones	B	32.1275
32.1275	DCA_int_02 - phones	AW1	32.1975
32.1975	DCA_int_02 - phones	T	32.2775
32.2775	DCA_int_02 - phones	M	32.3475
32.2775	DCA_int_02 - words	marbles	32.7575
32.3475	DCA_int_02 - phones	AA1	32.4575
32.4575	DCA_int_02 - phones	R	32.5375
32.5375	DCA_int_02 - phones	B	32.5775
32.5775	DCA_int_02 - phones	AH0	32.6175
32.6175	DCA_int_02 - phones	L	32.7075
32.7075	DCA_int_02 - phones	Z	32.7575
32.7575	DCA_int_02 - phones	Y	32.7975
32.7575	DCA_int_02 - words	you	32.8275
32.7975	DCA_int_02 - phones	UW1	32.8275
32.8275	DCA_int_02 - phones	EH1	32.8575
32.8275	DCA_int_02 - words	ever	32.9975
32.8575	DCA_int_02 - phones	V	32.9275
32.9275	DCA_int_02 - phones	ER0	32.9975
32.9975	DCA_int_02 - phones	sp	33.0575
33.0575	DCA_int_02 - phones	P	33.1475
33.0575	DCA_int_02 - words	play	33.2375
33.1475	DCA_int_02 - phones	L	33.1975
33.1975	DCA_int_02 - phones	EY1	33.2375
33.2375	DCA_int_02 - phones	spn	33.2875
33.2375	DCA_int_02 - words	<unk>	33.2875
33.2871	DCA_se2_ag2_m_01 - phones	Y	33.4171
33.2871	DCA_se2_ag2_m_01 - words	yeah	33.6471
33.2875	DCA_int_02 - phones	sp	33.9475
33.4171	DCA_se2_ag2_m_01 - phones	AE1	33.6471
33.6471	DCA_se2_ag2_m_01 - phones	DH	33.6871
33.6471	DCA_se2_ag2_m_01 - words	this	33.7971
33.6871	DCA_se2_ag2_m_01 - phones	IH0	33.7471
33.7471	DCA_se2_ag2_m_01 - phones	S	33.7971
33.7971	DCA_se2_ag2_m_01 - phones	IH0	33.9271
33.7971	DCA_se2_ag2_m_01 - words	is	34.0671
33.9271	DCA_se2_ag2_m_01 - phones	Z	34.0671
34.0671	DCA_se2_ag2_m_01 - phones	IH1	34.1671
34.0671	DCA_se2_ag2_m_01 - words	it	34.2171
34.1671	DCA_se2_ag2_m_01 - phones	T	34.2171
34.6906	DCA_int_02 - phones	K	34.7506
34.6906	DCA_int_02 - words	kay	34.8706
34.7506	DCA_int_02 - phones	EY1	34.8706
34.8706	DCA_int_02 - phones	HH	34.9206
34.8706	DCA_int_02 - words	how	35.0006
34.9206	DCA_int_02 - phones	AW1	35.0006
35.0006	DCA_int_02 - phones	W	35.0306
35.0006	DCA_int_02 - words	would	35.1306
35.0306	DCA_int_02 - phones	UH1	35.0606
35.0606	DCA_int_02 - phones	D	35.1306
35.1306	DCA_int_02 - phones	Y	35.1906
35.1306	DCA_int_02 - words	you	35.2506
35.1906	DCA_int_02 - phones	UW1	35.2506
35.2506	DCA_int_02 - phones	P	35.3406
35.2506	DCA_int_02 - words	play	35.5106
35.3406	DCA_int_02 - phones	L	35.4106
35.4106	DCA_int_02 - phones	EY1	35.5106
35.5106	DCA_int_02 - phones	DH	35.5606
35.5106	DCA_int_02 - words	that	35.7806
35.5606	DCA_int_02 - phones	AH0	35.7506
35.7506	DCA_int_02 - phones	T	35.7806
37.8707	DCA_se2_ag2_m_01 - phones	W	37.9607
37.8707	DCA_se2_ag2_m_01 - words	well	38.4707
37.9607	DCA_se2_ag2_m_01 - phones	EH1	38.0507
38.0507	DCA_se2_ag2_m_01 - phones	L	38.4707
38.4707	DCA_se2_ag2_m_01 - phones	sp	38.5007
38.5007	DCA_se2_ag2_m_01 - phones	AH1	38.5307
38.5007	DCA_se2_ag2_m_01 - words	um	38.5607
38.5307	DCA_se2_ag2_m_01 - phones	M	38.5607
38.9513	DCA_se2_ag2_m_01 - phones	sil	39.0013
39.0013	DCA_se2_ag2_m_01 - phones	IH0	39.0313
39.0013	DCA_se2_ag2_m_01 - words	it	39.0613
39.0313	DCA_se2_ag2_m_01 - phones	T	39.0613
39.0613	DCA_se2_ag2_m_01 - phones	S	39.2513
39.0613	DCA_se2_ag2_m_01 - words	s	39.2513
39.2513	DCA_se2_ag2_m_01 - phones	JH	39.3213
39.2513	DCA_se2_ag2_m_01 - words	just	39.5013
39.3213	DCA_se2_ag2_m_01 - phones	IH0	39.3713
39.3713	DCA_se2_ag2_m_01 - phones	S	39.4213
39.4213	DCA_se2_ag2_m_01 - phones	T	39.5013
39.6508	DCA_se2_ag2_m_01 - phones	IH1	39.8408
39.6508	DCA_se2_ag2_m_01 - words	if	39.9208
39.8408	DCA_se2_ag2_m_01 - phones	F	39.9208
39.9208	DCA_se2_ag2_m_01 - phones	Y	39.9508
39.9208	DCA_se2_ag2_m_01 - words	you	39.9908
39.9508	DCA_se2_ag2_m_01 - phones	UW1	39.9908
39.9908	DCA_se2_ag2_m_01 - phones	HH	40.0208
39.9908	DCA_se2_ag2_m_01 - words	hit	40.1208
40.0208	DCA_se2_ag2_m_01 - phones	IH1	40.0708
40.0708	DCA_se2_ag2_m_01 - phones	T	40.1208
40.1208	DCA_se2_ag2_m_01 - phones	AH0	40.1908
40.1208	DCA_se2_ag2_m_01 - words	a	40.1908
40.1908	DCA_se2_ag2_m_01 - phones	M	40.2608
40.1908	DCA_se2_ag2_m_01 - words	marble	40.4908
40.2608	DCA_se2_ag2_m_01 - phones	AA1	40.3708
40.3708	DCA_se2_ag2_m_01 - phones	R	40.4008
40.4008	DCA_se2_ag2_m_01 - phones	B	40.4308
40.4308	DCA_se2_ag2_m_01 - phones	AH0	40.4608
40.4608	DCA_se2_ag2_m_01 - phones	L	40.4908
40.4908	DCA_se2_ag2_m_01 - phones	HH	40.5208
40.4908	DCA_se2_ag2_m_01 - words	hit	40.6208
40.5208	DCA_se2_ag2_m_01 - phones	IH1	40.5608
40.5608	DCA_se2_ag2_m_01 - phones	T	40.6208
40.6208	DCA_se2_ag2_m_01 - phones	DH	40.6708
40.6208	DCA_se2_ag2_m_01 - words	the	40.7108
40.6708	DCA_se2_ag2_m_01 - phones	AH0	40.7108
40.7108	DCA_se2_ag2_m_01 - phones	M	40.7908
40.7108	DCA_se2_ag2_m_01 - words	marble	41.0708
40.7908	DCA_se2_ag2_m_01 - phones	AA1	40.9008
40.9008	DCA_se2_ag2_m_01 - phones	R	40.9308
40.9308	DCA_se2_ag2_m_01 - phones	B	40.9608
40.9608	DCA_se2_ag2_m_01 - phones	AH0	40.9908
40.9908	DCA_se2_ag2_m_01 - phones	L	41.0708
41.0708	DCA_se2_ag2_m_01 - phones	sp	41.1008
41.3854	DCA_int_02 - phones	sil	41.4154
41.4154	DCA_int_02 - phones	M	41.5554
41.4154	DCA_int_02 - words	mm-hm	41.7054
41.5554	DCA_int_02 - phones	HH	41.6654
41.6372	DCA_se2_ag2_m_01 - phones	AH0	41.6872
41.6372	DCA_se2_ag2_m_01 - words	and	41.7172
41.6654	DCA_int_02 - phones	M	41.7054
41.6872	DCA_se2_ag2_m_01 - phones	N	41.7172
41.7172	DCA_se2_ag2_m_01 - phones	N	41.7672
41.7172	DCA_se2_ag2_m_01 - words	knock	41.9372
41.7672	DCA_se2_ag2_m_01 - phones	AA1	41.8472
41.8472	DCA_se2_ag2_m_01 - phones	K	41.9372
41.9372	DCA_se2_ag2_m_01 - phones	AW1	41.9772
41.9372	DCA_se2_ag2_m_01 - words	out	42.0472
41.9772	DCA_se2_ag2_m_01 - phones	T	42.0472
42.0472	DCA_se2_ag2_m_01 - phones	DH	42.1172
42.0472	DCA_se2_ag2_m_01 - words	the	42.1672
42.1172	DCA_se2_ag2_m_01 - phones	AH0	42.1672
42.1672	DCA_se2_ag2_m_01 - phones	R	42.2472
42.1672	DCA_se2_ag2_m_01 - words	ring	42.4972
42.2472	DCA_se2_ag2_m_01 - phones	IH1	42.3172
42.3172	DCA_se2_ag2_m_01 - phones	NG	42.4972
42.4972	DCA_se2_ag2_m_01 - phones	AO1	42.5772
42.4972	DCA_se2_ag2_m_01 - words	or	42.6072
42.5772	DCA_se2_ag2_m_01 - phones	R	42.6072
42.6072	DCA_se2_ag2_m_01 - phones	W	42.6772
42.6072	DCA_se2_ag2_m_01 - words	whatever	42.9072
42.6772	DCA_se2_ag2_m_01 - phones	AH2	42.7072
42.7072	DCA_se2_ag2_m_01 - phones	T	42.7472
42.7472	DCA_se2_ag2_m_01 - phones	EH1	42.8172
42.8172	DCA_se2_ag2_m_01 - phones	V	42.8572
42.8572	DCA_se2_ag2_m_01 - phones	ER0	42.9072
42.9072	DCA_se2_ag2_m_01 - phones	Y	42.9572
42.9072	DCA_se2_ag2_m_01 - words	you	43.0172
42.9572	DCA_se2_ag2_m_01 - phones	UW1	43.0172
43.0172	DCA_se2_ag2_m_01 - phones	HH	43.1172
43.0172	DCA_se2_ag2_m_01 - words	have	43.1772
43.1172	DCA_se2_ag2_m_01 - phones	AE1	43.1472
43.1472	DCA_se2_ag2_m_01 - phones	V	43.1772
43.1772	DCA_se2_ag2_m_01 - phones	Y	43.2572
43.1772	DCA_se2_ag2_m_01 - words	you	43.2872
43.2572	DCA_se2_ag2_m_01 - phones	UW1	43.2872
43.2872	DCA_se2_ag2_m_01 - phones	N	43.3172
43.2872	DCA_se2_ag2_m_01 - words	know	43.3672
43.3172	DCA_se2_ag2_m_01 - phones	OW1	43.3672
43.3672	DCA_se2_ag2_m_01 - phones	W	43.4172
43.3672	DCA_se2_ag2_m_01 - words	whatever	43.6472
43.4172	DCA_se2_ag2_m_01 - phones	AH2	43.4472
43.4472	DCA_se2_ag2_m_01 - phones	T	43.4772
43.4772	DCA_se2_ag2_m_01 - phones	EH1	43.5172
43.5172	DCA_se2_ag2_m_01 - phones	V	43.5872
43.5872	DCA_se2_ag2_m_01 - phones	ER0	43.6472
43.6472	DCA_se2_ag2_m_01 - phones	S	43.7672
43.6472	DCA_se2_ag2_m_01 - words	circle	43.9272
43.7672	DCA_se2_ag2_m_01 - phones	ER1	43.8172
43.8172	DCA_se2_ag2_m_01 - phones	K	43.8672
43.8672	DCA_se2_ag2_m_01 - phones	AH0	43.8972
43.8972	DCA_se2_ag2_m_01 - phones	L	43.9272
43.9272	DCA_se2_ag2_m_01 - phones	Y	43.9572
43.9272	DCA_se2_ag2_m_01 - words	you	43.9872
43.9572	DCA_se2_ag2_m_01 - phones	UW1	43.9872
43.9872	DCA_se2_ag2_m_01 - phones	HH	44.0872
43.9872	DCA_se2_ag2_m_01 - words	had	44.2572
44.0872	DCA_se2_ag2_m_01 - phones	AE1	44.2072
44.2072	DCA_se2_ag2_m_01 - phones	D	44.2572
44.2572	DCA_se2_ag2_m_01 - phones	AO1	44.4472
44.2572	DCA_se2_ag2_m_01 - words	or	44.4772
44.4472	DCA_se2_ag2_m_01 - phones	R	44.4772
44.4772	DCA_se2_ag2_m_01 - phones	sp	44.5072
44.5072	DCA_se2_ag2_m_01 - phones	S	44.6572
44.5072	DCA_se2_ag2_m_01 - words	square	44.9372
44.6572	DCA_se2_ag2_m_01 - phones	K	44.6872
44.6872	DCA_se2_ag2_m_01 - phones	W	44.7172
44.7172	DCA_se2_ag2_m_01 - phones	EH1	44.8772
44.8772	DCA_se2_ag2_m_01 - phones	R	44.9372
44.9372	DCA_se2_ag2_m_01 - phones	W	44.9672
44.9372	DCA_se2_ag2_m_01 - words	whatever	45.1672
44.9672	DCA_se2_ag2_m_01 - phones	AH2	45.0072
45.0072	DCA_se2_ag2_m_01 - phones	T	45.0572
45.0572	DCA_se2_ag2_m_01 - phones	EH1	45.0972
45.0972	DCA_se2_ag2_m_01 - phones	V	45.1272
45.1272	DCA_se2_ag2_m_01 - phones	ER0	45.1672
45.1672	DCA_se2_ag2_m_01 - phones	Y	45.1972
45.1672	DCA_se2_ag2_m_01 - words	you	45.2272
45.1972	DCA_se2_ag2_m_01 - phones	UW1	45.2272
45.2272	DCA_se2_ag2_m_01 - phones	HH	45.2572
45.2272	DCA_se2_ag2_m_01 - words	had	45.4072
45.2572	DCA_se2_ag2_m_01 - phones	AE1	45.3572
45.3572	DCA_se2_ag2_m_01 - phones	D	45.4072
45.4072	DCA_se2_ag2_m_01 - phones	DH	45.4672
45.4072	DCA_se2_ag2_m_01 - words	then	45.5472
45.4672	DCA_se2_ag2_m_01 - phones	EH1	45.5172
45.5172	DCA_se2_ag2_m_01 - phones	N	45.5472
45.5472	DCA_se2_ag2_m_01 - phones	IH0	45.5772
45.5472	DCA_se2_ag2_m_01 - words	it	45.6072
45.5772	DCA_se2_ag2_m_01 - phones	T	45.6072
45.6072	DCA_se2_ag2_m_01 - phones	W	45.6572
45.6072	DCA_se2_ag2_m_01 - words	was	45.7272
45.6572	DCA_se2_ag2_m_01 - phones	AH0	45.6872
45.6872	DCA_se2_ag2_m_01 - phones	Z	45.7272
45.7272	DCA_se2_ag2_m_01 - phones	Y	45.7872
45.7272	DCA_se2_ag2_m_01 - words	yours	46.1672
45.7872	DCA_se2_ag2_m_01 - phones	AO1	46.0372
46.0372	DCA_se2_ag2_m_01 - phones	R	46.1372
46.1372	DCA_se2_ag2_m_01 - phones	Z	46.1672
46.1672	DCA_se2_ag2_m_01 - phones	sp	46.1972
46.9983	DCA_se2_ag2_m_01 - phones	AH0	47.0883
46.9983	DCA_se2_ag2_m_01 - words	and	47.2983
47.0883	DCA_se2_ag2_m_01 - phones	N	47.2183
47.2183	DCA_se2_ag2_m_01 - phones	D	47.2983
47.3900	DCA_se2_ag2_m_01 - phones	JH	47.4600
47.3900	DCA_se2_ag2_m_01 - words	just	47.6500
47.4600	DCA_se2_ag2_m_01 - phones	IH0	47.5100
47.5100	DCA_se2_ag2_m_01 - phones	S	47.6500
47.6500	DCA_se2_ag2_m_01 - phones	L	47.7000
47.6500	DCA_se2_ag2_m_01 - words	like	47.8600
47.7000	DCA_se2_ag2_m_01 - phones	AY1	47.7700
47.7700	DCA_se2_ag2_m_01 - phones	K	47.8600
47.8600	DCA_se2_ag2_m_01 - words	a	47.9800
47.8600	DCA_se2_ag2_m_01 - phones	EY1	47.9800
47.9800	DCA_se2_ag2_m_01 - phones	sp	48.1148
48.1148	DCA_se2_ag2_m_01 - phones	IH0	48.1648
48.1148	DCA_se2_ag2_m_01 - words	it	48.1948
48.1648	DCA_se2_ag2_m_01 - phones	T	48.1948
48.1948	DCA_se2_ag2_m_01 - phones	Z	48.2748
48.1948	DCA_se2_ag2_m_01 - words	s	48.2748
48.2748	DCA_se2_ag2_m_01 - phones	M	48.3648
48.2748	DCA_se2_ag2_m_01 - words	more	48.5248
48.3648	DCA_se2_ag2_m_01 - phones	AO1	48.4648
48.4648	DCA_se2_ag2_m_01 - phones	R	48.5248
48.5248	DCA_se2_ag2_m_01 - phones	S	48.5848
48.5248	DCA_se2_ag2_m_01 - words	so	48.8048
48.5848	DCA_se2_ag2_m_01 - phones	OW1	48.8048
48.8048	DCA_se2_ag2_m_01 - phones	sp	48.8448
48.9614	DCA_se2_ag2_m_01 - phones	W	49.0414
48.9614	DCA_se2_ag2_m_01 - words	well	49.1014
49.0414	DCA_se2_ag2_m_01 - phones	EH1	49.0714
49.0714	DCA_se2_ag2_m_01 - phones	L	49.1014
49.1014	DCA_se2_ag2_m_01 - phones	N	49.1814
49.1014	DCA_se2_ag2_m_01 - words	now	49.3914
49.1814	DCA_se2_ag2_m_01 - phones	AW1	49.3914
49.3914	DCA_se2_ag2_m_01 - phones	sp	49.5945
49.5945	DCA_se2_ag2_m_01 - phones	N	49.6945
49.5945	DCA_se2_ag2_m_01 - words	now	49.7245
49.6945	DCA_se2_ag2_m_01 - phones	AW1	49.7245
49.7245	DCA_se2_ag2_m_01 - phones	DH	49.7545
49.7245	DCA_se2_ag2_m_01 - words	that	49.8145
49.7545	DCA_se2_ag2_m_01 - phones	AE1	49.7845
49.7845	DCA_se2_ag2_m_01 - phones	T	49.8145
49.8145	DCA_se2_ag2_m_01 - phones	AY1	49.8945
49.8145	DCA_se2_ag2_m_01 - words	i	49.8945
49.8945	DCA_se2_ag2_m_01 - phones	L	49.9645
49.8945	DCA_se2_ag2_m_01 - words	look	50.1045
49.9645	DCA_se2_ag2_m_01 - phones	UH1	50.0145
50.0145	DCA_se2_ag2_m_01 - phones	K	50.1045
50.1045	DCA_se2_ag2_m_01 - phones	AE1	50.1445
50.1045	DCA_se2_ag2_m_01 - words	at	50.1845
50.1445	DCA_se2_ag2_m_01 - phones	T	50.1845
50.1845	DCA_se2_ag2_m_01 - phones	IH1	50.2145
50.1845	DCA_se2_ag2_m_01 - words	it	50.2445
50.2145	DCA_se2_ag2_m_01 - phones	T	50.2445
50.2445	DCA_se2_ag2_m_01 - phones	IH0	50.2745
50.2445	DCA_se2_ag2_m_01 - words	it	50.3045
50.2745	DCA_se2_ag2_m_01 - phones	T	50.3045
50.3045	DCA_se2_ag2_m_01 - words	s	50.3445
50.3045	DCA_se2_ag2_m_01 - phones	S	50.3445
50.3445	DCA_se2_ag2_m_01 - phones	M	50.3745
50.3445	DCA_se2_ag2_m_01 - words	more	50.4645
50.3745	DCA_se2_ag2_m_01 - phones	AO1	50.4145
50.4145	DCA_se2_ag2_m_01 - phones	R	50.4645
50.4645	DCA_se2_ag2_m_01 - phones	S	50.5345
50.4645	DCA_se2_ag2_m_01 - words	so	50.5945
50.5345	DCA_se2_ag2_m_01 - phones	OW1	50.5945
50.5945	DCA_se2_ag2_m_01 - phones	L	50.6445
50.5945	DCA_se2_ag2_m_01 - words	like	50.8045
50.6445	DCA_se2_ag2_m_01 - phones	AY1	50.6945
50.6945	DCA_se2_ag2_m_01 - phones	K	50.8045
50.8045	DCA_se2_ag2_m_01 - phones	G	50.9445
50.8045	DCA_se2_ag2_m_01 - words	gambling	51.3145
50.9445	DCA_se2_ag2_m_01 - phones	AE1	51.0445
51.0445	DCA_se2_ag2_m_01 - phones	M	51.1045
51.1045	DCA_se2_ag2_m_01 - phones	B	51.1345
51.1345	DCA_se2_ag2_m_01 - phones	L	51.1845
51.1845	DCA_se2_ag2_m_01 - phones	IH0	51.2445
51.2445	DCA_se2_ag2_m_01 - phones	NG	51.3145
51.3145	DCA_se2_ag2_m_01 - phones	Y	51.3745
51.3145	DCA_se2_ag2_m_01 - words	you	51.4245
51.3745	DCA_se2_ag2_m_01 - phones	UW1	51.4245
51.4245	DCA_se2_ag2_m_01 - phones	N	51.4545
51.4245	DCA_se2_ag2_m_01 - words	know	51.5445
51.4545	DCA_se2_ag2_m_01 - phones	OW1	51.5445
51.5445	DCA_se2_ag2_m_01 - phones	sp	51.5945
51.6881	DCA_int_02 - phones	sil	51.7581
51.7581	DCA_int_02 - phones	AH1	51.8681
51.7581	DCA_int_02 - words	uh-huh	52.0881
51.8681	DCA_int_02 - phones	HH	51.9281
51.9281	DCA_int_02 - phones	AH1	52.0881
52.1170	DCA_se2_ag2_m_01 - phones	B	52.1570
52.1170	DCA_se2_ag2_m_01 - words	because	52.3970
52.1570	DCA_se2_ag2_m_01 - phones	IH0	52.1970
52.1970	DCA_se2_ag2_m_01 - phones	K	52.2470
52.2470	DCA_se2_ag2_m_01 - phones	AA1	52.3170
52.3170	DCA_se2_ag2_m_01 - phones	Z	52.3970
52.3970	DCA_se2_ag2_m_01 - phones	Y	52.4470
52.3970	DCA_se2_ag2_m_01 - words	you	52.4970
52.4470	DCA_se2_ag2_m_01 - phones	UW1	52.4970
52.4970	DCA_se2_ag2_m_01 - phones	sp	52.5270
52.5270	DCA_se2_ag2_m_01 - phones	W	52.5770
52.5270	DCA_se2_ag2_m_01 - words	we	52.7670
52.5770	DCA_se2_ag2_m_01 - phones	IY1	52.7670
52.7670	DCA_se2_ag2_m_01 - phones	W	52.8070
52.7670	DCA_se2_ag2_m_01 - words	whatever	53.0170
52.8070	DCA_se2_ag2_m_01 - phones	AH2	52.8370
52.8370	DCA_se2_ag2_m_01 - phones	T	52.8770
52.8770	DCA_se2_ag2_m_01 - phones	EH1	52.9170
52.9170	DCA_se2_ag2_m_01 - phones	V	52.9670
52.9670	DCA_se2_ag2_m_01 - phones	ER0	53.0170
53.0170	DCA_se2_ag2_m_01 - phones	Y	53.0670
53.0170	DCA_se2_ag2_m_01 - words	you	53.1270
53.0670	DCA_se2_ag2_m_01 - phones	UW1	53.1270
53.1270	DCA_se2_ag2_m_01 - phones	W	53.2370
53.1270	DCA_se2_ag2_m_01 - words	won	53.3870
53.2370	DCA_se2_ag2_m_01 - phones	AH1	53.3170
53.3170	DCA_se2_ag2_m_01 - phones	N	53.3870
53.3870	DCA_se2_ag2_m_01 - phones	Y	53.4270
53.3870	DCA_se2_ag2_m_01 - words	you	53.4870
53.4270	DCA_se2_ag2_m_01 - phones	UW1	53.4870
53.4870	DCA_se2_ag2_m_01 - phones	K	53.6070
53.4870	DCA_se2_ag2_m_01 - words	kept	53.7870
53.6070	DCA_se2_ag2_m_01 - phones	EH1	53.6870
53.6870	DCA_se2_ag2_m_01 - phones	P	53.7470
53.7470	DCA_se2_ag2_m_01 - phones	T	53.7870
53.7870	DCA_se2_ag2_m_01 - phones	sp	54.5871
54.5871	DCA_se2_ag2_m_01 - phones	spn	54.9171
54.5871	DCA_se2_ag2_m_01 - words	<unk>	54.9171
54.9171	DCA_se2_ag2_m_01 - phones	sp	57.0307
55.2692	DCA_int_02 - words	<unk>	56.0892
55.2692	DCA_int_02 - phones	spn	56.0892
56.9653	DCA_int_02 - phones	sil	57.1053
57.0307	DCA_se2_ag2_m_01 - phones	S	57.1407
57.0307	DCA_se2_ag2_m_01 - words	so	57.1707
57.1053	DCA_int_02 - phones	G	57.1353
57.1053	DCA_int_02 - words	good	57.1953
57.1353	DCA_int_02 - phones	IH0	57.1653
57.1407	DCA_se2_ag2_m_01 - phones	OW1	57.1707
57.1653	DCA_int_02 - phones	D	57.1953
57.1707	DCA_se2_ag2_m_01 - phones	DH	57.2107
57.1707	DCA_se2_ag2_m_01 - words	that	57.3007
57.1953	DCA_int_02 - phones	sp	65.4527
57.2107	DCA_se2_ag2_m_01 - phones	AE1	57.2507
57.2507	DCA_se2_ag2_m_01 - phones	T	57.3007
57.3007	DCA_se2_ag2_m_01 - words	s	57.3607
57.3007	DCA_se2_ag2_m_01 - phones	S	57.3607
57.3607	DCA_se2_ag2_m_01 - phones	DH	57.3907
57.3607	DCA_se2_ag2_m_01 - words	the	57.4207
57.3907	DCA_se2_ag2_m_01 - phones	AH0	57.4207
57.4207	DCA_se2_ag2_m_01 - phones	T	57.4607
57.4207	DCA_se2_ag2_m_01 - words	type	57.5607
57.4607	DCA_se2_ag2_m_01 - phones	AY1	57.5207
57.5207	DCA_se2_ag2_m_01 - phones	P	57.5607
57.5607	DCA_se2_ag2_m_01 - phones	AH0	57.5907
57.5607	DCA_se2_ag2_m_01 - words	of	57.6207
57.5907	DCA_se2_ag2_m_01 - phones	V	57.6207
57.6207	DCA_se2_ag2_m_01 - phones	G	57.6807
57.6207	DCA_se2_ag2_m_01 - words	game	57.8407
57.6807	DCA_se2_ag2_m_01 - phones	EY1	57.7807
57.7807	DCA_se2_ag2_m_01 - phones	M	57.8407
57.8407	DCA_se2_ag2_m_01 - phones	W	57.8707
57.8407	DCA_se2_ag2_m_01 - words	we	57.9407
57.8707	DCA_se2_ag2_m_01 - phones	IY1	57.9407
57.9407	DCA_se2_ag2_m_01 - phones	P	58.0207
57.9407	DCA_se2_ag2_m_01 - words	played	58.2007
58.0207	DCA_se2_ag2_m_01 - phones	L	58.0807
58.0807	DCA_se2_ag2_m_01 - phones	EY1	58.1707
58.1707	DCA_se2_ag2_m_01 - phones	D	58.2007
58.2007	DCA_se2_ag2_m_01 - phones	AE1	58.3007
58.2007	DCA_se2_ag2_m_01 - words	and	58.3607
58.3007	DCA_se2_ag2_m_01 - phones	N	58.3307
58.3307	DCA_se2_ag2_m_01 - phones	D	58.3607
58.3607	DCA_se2_ag2_m_01 - words	uh	58.4907
58.3607	DCA_se2_ag2_m_01 - phones	AH1	58.4907
58.4907	DCA_se2_ag2_m_01 - phones	sp	58.5207
59.4786	DCA_se2_ag2_m_01 - phones	W	59.6286
59.4786	DCA_se2_ag2_m_01 - words	well	59.7686
59.6286	DCA_se2_ag2_m_01 - phones	EH1	59.6786
59.6786	DCA_se2_ag2_m_01 - phones	L	59.7686
59.7686	DCA_se2_ag2_m_01 - phones	AH1	59.8986
59.7686	DCA_se2_ag2_m_01 - words	um	60.1886
59.8986	DCA_se2_ag2_m_01 - phones	M	60.1886
61.5629	DCA_se2_ag2_m_01 - phones	sil	61.6129
61.6129	DCA_se2_ag2_m_01 - phones	M	61.6429
61.6129	DCA_se2_ag2_m_01 - words	my	61.6929
61.6429	DCA_se2_ag2_m_01 - phones	AY1	61.6929
61.6929	DCA_se2_ag2_m_01 - phones	P	61.7829
61.6929	DCA_se2_ag2_m_01 - words	pirents-	61.9929
61.7829	DCA_se2_ag2_m_01 - phones	IH1	61.8329
61.8329	DCA_se2_ag2_m_01 - phones	R	61.8629
61.8629	DCA_se2_ag2_m_01 - phones	AH0	61.8929
61.8929	DCA_se2_ag2_m_01 - phones	N	61.9329
61.9329	DCA_se2_ag2_m_01 - phones	T	61.9629
61.9629	DCA_se2_ag2_m_01 - phones	S	61.9929
61.9929	DCA_se2_ag2_m_01 - phones	P	62.0229
61.9929	DCA_se2_ag2_m_01 - words	parents	62.2529
62.0229	DCA_se2_ag2_m_01 - phones	EH1	62.0529
62.0529	DCA_se2_ag2_m_01 - phones	R	62.0929
62.0929	DCA_se2_ag2_m_01 - phones	AH0	62.1429
62.1429	DCA_se2_ag2_m_01 - phones	N	62.1729
62.1729	DCA_se2_ag2_m_01 - phones	T	62.2029
62.2029	DCA_se2_ag2_m_01 - phones	S	62.2529
62.2529	DCA_se2_ag2_m_01 - phones	W	62.2829
62.2529	DCA_se2_ag2_m_01 - words	were	62.3429
62.2829	DCA_se2_ag2_m_01 - phones	ER0	62.3429
62.3429	DCA_se2_ag2_m_01 - phones	S	62.4429
62.3429	DCA_se2_ag2_m_01 - words	strict	62.6829
62.4429	DCA_se2_ag2_m_01 - phones	T	62.4929
62.4929	DCA_se2_ag2_m_01 - phones	R	62.5229
62.5229	DCA_se2_ag2_m_01 - phones	IH1	62.6229
62.6229	DCA_se2_ag2_m_01 - phones	K	62.6529
62.6529	DCA_se2_ag2_m_01 - phones	T	62.6829
62.6829	DCA_se2_ag2_m_01 - phones	S	62.7629
62.6829	DCA_se2_ag2_m_01 - words	so	62.9229
62.7629	DCA_se2_ag2_m_01 - phones	OW1	62.9229
62.9229	DCA_se2_ag2_m_01 - words	i	63.0229
62.9229	DCA_se2_ag2_m_01 - phones	AY1	63.0229
63.0229	DCA_se2_ag2_m_01 - phones	D	63.0529
63.0229	DCA_se2_ag2_m_01 - words	didn't	63.3429
63.0529	DCA_se2_ag2_m_01 - phones	IH1	63.0829
63.0829	DCA_se2_ag2_m_01 - phones	D	63.2129
63.2129	DCA_se2_ag2_m_01 - phones	N	63.3129
63.3129	DCA_se2_ag2_m_01 - phones	T	63.3429
63.3429	DCA_se2_ag2_m_01 - phones	sp	63.3829
64.0891	DCA_se2_ag2_m_01 - words	i	64.2791
64.0891	DCA_se2_ag2_m_01 - phones	AY1	64.2791
64.2791	DCA_se2_ag2_m_01 - phones	K	64.3391
64.2791	DCA_se2_ag2_m_01 - words	couldn't	64.4991
64.3391	DCA_se2_ag2_m_01 - phones	UH1	64.3691
64.3691	DCA_se2_ag2_m_01 - phones	D	64.3991
64.3991	DCA_se2_ag2_m_01 - phones	AH0	64.4391
64.4391	DCA_se2_ag2_m_01 - phones	N	64.4691
64.4691	DCA_se2_ag2_m_01 - phones	T	64.4991
64.4991	DCA_se2_ag2_m_01 - phones	G	64.5391
64.4991	DCA_se2_ag2_m_01 - words	go	64.6191
64.5391	DCA_se2_ag2_m_01 - phones	OW1	64.6191
64.6191	DCA_se2_ag2_m_01 - phones	AW1	64.6791
64.6191	DCA_se2_ag2_m_01 - words	out	64.7391
64.6791	DCA_se2_ag2_m_01 - phones	T	64.7391
64.7391	DCA_se2_ag2_m_01 - phones	DH	64.7991
64.7391	DCA_se2_ag2_m_01 - words	that	64.8891
64.7991	DCA_se2_ag2_m_01 - phones	AE1	64.8391
64.8391	DCA_se2_ag2_m_01 - phones	T	64.8891
64.8891	DCA_se2_ag2_m_01 - phones	M	64.9791
64.8891	DCA_se2_ag2_m_01 - words	much	65.2591
64.9791	DCA_se2_ag2_m_01 - phones	AH1	65.0791
65.0791	DCA_se2_ag2_m_01 - phones	CH	65.2591
65.2591	DCA_se2_ag2_m_01 - phones	sp	65.3191
65.4527	DCA_int_02 - phones	AH1	65.5827
65.4527	DCA_int_02 - words	uh-huh	65.8827
65.5827	DCA_int_02 - phones	HH	65.6727
65.6727	DCA_int_02 - phones	AH1	65.8827
65.8827	DCA_int_02 - phones	sp	68.3632
65.9542	DCA_se2_ag2_m_01 - phones	DH	65.9942
65.9542	DCA_se2_ag2_m_01 - words	this	66.1342
65.9942	DCA_se2_ag2_m_01 - phones	IH0	66.0642
66.0642	DCA_se2_ag2_m_01 - phones	S	66.1342
66.1342	DCA_se2_ag2_m_01 - phones	IH0	66.2042
66.1342	DCA_se2_ag2_m_01 - words	is	66.2942
66.2042	DCA_se2_ag2_m_01 - phones	Z	66.2942
66.2942	DCA_se2_ag2_m_01 - phones	W	66.3442
66.2942	DCA_se2_ag2_m_01 - words	was	66.6242
66.3442	DCA_se2_ag2_m_01 - phones	AO1	66.5442
66.5442	DCA_se2_ag2_m_01 - phones	Z	66.6242
66.6242	DCA_se2_ag2_m_01 - phones	sp	66.7142
67.3065	DCA_se2_ag2_m_01 - phones	W	67.3365
67.3065	DCA_se2_ag2_m_01 - words	when	67.3965
67.3365	DCA_se2_ag2_m_01 - phones	EH1	67.3665
67.3665	DCA_se2_ag2_m_01 - phones	N	67.3965
67.3965	DCA_se2_ag2_m_01 - phones	AY1	67.4465
67.3965	DCA_se2_ag2_m_01 - words	i	67.4465
67.4465	DCA_se2_ag2_m_01 - phones	W	67.5165
67.4465	DCA_se2_ag2_m_01 - words	was	67.5965
67.5165	DCA_se2_ag2_m_01 - phones	AH0	67.5565
67.5565	DCA_se2_ag2_m_01 - phones	Z	67.5965
67.5965	DCA_se2_ag2_m_01 - phones	Y	67.6465
67.5965	DCA_se2_ag2_m_01 - words	younger	67.9065
67.6465	DCA_se2_ag2_m_01 - phones	AH1	67.7465
67.7465	DCA_se2_ag2_m_01 - phones	NG	67.7865
67.7865	DCA_se2_ag2_m_01 - phones	G	67.8165
67.8165	DCA_se2_ag2_m_01 - phones	ER0	67.9065
67.9065	DCA_se2_ag2_m_01 - phones	sp	68.0265
68.3632	DCA_int_02 - phones	AH1	68.4232
68.3632	DCA_int_02 - words	uh-huh	68.5732
68.4232	DCA_int_02 - phones	HH	68.5132
68.5132	DCA_int_02 - phones	AH1	68.5732
68.5732	DCA_int_02 - phones	sp	68.6932
68.9513	DCA_se2_ag2_m_01 - phones	HH	69.0113
68.9513	DCA_se2_ag2_m_01 - words	when	69.1213
69.0113	DCA_se2_ag2_m_01 - phones	W	69.0413
69.0413	DCA_se2_ag2_m_01 - phones	EH1	69.0713
69.0713	DCA_se2_ag2_m_01 - phones	N	69.1213
69.1213	DCA_se2_ag2_m_01 - words	i	69.1713
69.1213	DCA_se2_ag2_m_01 - phones	AY1	69.1713
69.1713	DCA_se2_ag2_m_01 - words	s	69.2913
69.1713	DCA_se2_ag2_m_01 - phones	Z	69.2913
69.2913	DCA_se2_ag2_m_01 - phones	sp	69.3213
69.3213	DCA_se2_ag2_m_01 - phones	HH	69.3513
69.3213	DCA_se2_ag2_m_01 - words	when	69.4513
69.3513	DCA_se2_ag2_m_01 - phones	W	69.3913
69.3913	DCA_se2_ag2_m_01 - phones	EH1	69.4213
69.4213	DCA_se2_ag2_m_01 - phones	N	69.4513
69.4513	DCA_se2_ag2_m_01 - words	i	69.5313
69.4513	DCA_se2_ag2_m_01 - phones	AY1	69.5313
69.5313	DCA_se2_ag2_m_01 - phones	G	69.6013
69.5313	DCA_se2_ag2_m_01 - words	grew	69.7513
69.6013	DCA_se2_ag2_m_01 - phones	R	69.6813
69.6813	DCA_se2_ag2_m_01 - phones	UW1	69.7513
69.7513	DCA_se2_ag2_m_01 - phones	OW1	69.8113
69.7513	DCA_se2_ag2_m_01 - words	older	70.0213
69.8113	DCA_se2_ag2_m_01 - phones	L	69.8713
69.8713	DCA_se2_ag2_m_01 - phones	D	69.9213
69.9213	DCA_se2_ag2_m_01 - phones	ER0	70.0213
70.0213	DCA_se2_ag2_m_01 - phones	DH	70.0513
70.0213	DCA_se2_ag2_m_01 - words	then	70.1513
70.0513	DCA_se2_ag2_m_01 - phones	EH1	70.1013
70.1013	DCA_se2_ag2_m_01 - phones	N	70.1513
70.1513	DCA_se2_ag2_m_01 - words	i	70.4713
70.1513	DCA_se2_ag2_m_01 - phones	AY1	70.4713
71.7957	DCA_se2_ag2_m_01 - phones	sil	71.9057
71.9057	DCA_se2_ag2_m_01 - words	i	71.9557
71.9057	DCA_se2_ag2_m_01 - phones	AY1	71.9557
71.9557	DCA_se2_ag2_m_01 - phones	S	72.0057
71.9557	DCA_se2_ag2_m_01 - words	started	72.2257
72.0057	DCA_se2_ag2_m_01 - phones	T	72.0657
72.0657	DCA_se2_ag2_m_01 - phones	AA1	72.1057
72.1057	DCA_se2_ag2_m_01 - phones	R	72.1357
72.1357	DCA_se2_ag2_m_01 - phones	T	72.1657
72.1657	DCA_se2_ag2_m_01 - phones	AH0	72.1957
72.1957	DCA_se2_ag2_m_01 - phones	D	72.2257
72.2257	DCA_se2_ag2_m_01 - phones	M	72.2557
72.2257	DCA_se2_ag2_m_01 - words	moving	72.4357
72.2557	DCA_se2_ag2_m_01 - phones	UW1	72.2857
72.2857	DCA_se2_ag2_m_01 - phones	V	72.3757
72.3757	DCA_se2_ag2_m_01 - phones	IH0	72.4057
72.4057	DCA_se2_ag2_m_01 - phones	NG	72.4357
72.4357	DCA_se2_ag2_m_01 - phones	ER0	72.4957
72.4357	DCA_se2_ag2_m_01 - words	around	72.6757
72.4957	DCA_se2_ag2_m_01 - phones	AW1	72.6157
72.6157	DCA_se2_ag2_m_01 - phones	N	72.6457
72.6457	DCA_se2_ag2_m_01 - phones	D	72.6757
72.6757	DCA_se2_ag2_m_01 - phones	M	72.7857
72.6757	DCA_se2_ag2_m_01 - words	more	73.0857
72.7857	DCA_se2_ag2_m_01 - phones	AO1	72.9857
72.9857	DCA_se2_ag2_m_01 - phones	R	73.0857
73.0857	DCA_se2_ag2_m_01 - phones	sp	78.3027
73.7355	DCA_int_02 - phones	HH	73.7855
73.7355	DCA_int_02 - words	how	73.8655
73.7855	DCA_int_02 - phones	AW1	73.8655
73.8655	DCA_int_02 - phones	AH0	73.9155
73.8655	DCA_int_02 - words	about	74.1755
73.9155	DCA_int_02 - phones	B	73.9755
73.9755	DCA_int_02 - phones	AW1	74.1255
74.1255	DCA_int_02 - phones	T	74.1755
74.1755	DCA_int_02 - phones	sp	74.2055
74.2055	DCA_int_02 - phones	AH1	74.4655
74.2055	DCA_int_02 - words	uh	74.4655
74.4655	DCA_int_02 - phones	sp	74.4955
74.4955	DCA_int_02 - phones	T	74.6055
74.4955	DCA_int_02 - words	tag	75.0655
74.6055	DCA_int_02 - phones	AE1	74.8755
74.8755	DCA_int_02 - phones	G	75.0655
75.0655	DCA_int_02 - phones	sp	75.1055
75.1055	DCA_int_02 - words	or	75.3655
75.1055	DCA_int_02 - phones	ER0	75.3655
75.3655	DCA_int_02 - phones	sp	75.3955
75.3955	DCA_int_02 - words	uh	75.4355
75.3955	DCA_int_02 - phones	AH1	75.4355
75.4355	DCA_int_02 - phones	HH	75.6155
75.4355	DCA_int_02 - words	hide	75.7355
75.6155	DCA_int_02 - phones	AY1	75.6755
75.6755	DCA_int_02 - phones	D	75.7355
75.7355	DCA_int_02 - phones	AH0	75.7955
75.7355	DCA_int_02 - words	and	75.8655
75.7955	DCA_int_02 - phones	N	75.8655
75.8655	DCA_int_02 - phones	S	75.9855
75.8655	DCA_int_02 - words	seek	76.1555
75.9855	DCA_int_02 - phones	IY1	76.1155
76.1155	DCA_int_02 - phones	K	76.1555
76.1555	DCA_int_02 - phones	sp	76.2355
76.2355	DCA_int_02 - phones	P	76.3255
76.2355	DCA_int_02 - words	play	76.4655
76.3255	DCA_int_02 - phones	L	76.3755
76.3755	DCA_int_02 - phones	EY1	76.4655
76.4655	DCA_int_02 - phones	EH1	76.5055
76.4655	DCA_int_02 - words	any	76.6355
76.5055	DCA_int_02 - phones	N	76.5455
76.5455	DCA_int_02 - phones	IY0	76.6355
76.6355	DCA_int_02 - phones	AH0	76.6655
76.6355	DCA_int_02 - words	of	76.6955
76.6655	DCA_int_02 - phones	V	76.6955
76.6955	DCA_int_02 - phones	DH	76.7255
76.6955	DCA_int_02 - words	those	77.0555
76.7255	DCA_int_02 - phones	OW1	76.8855
76.8855	DCA_int_02 - phones	Z	77.0555
77.0555	DCA_int_02 - phones	sp	81.8673
78.3027	DCA_se2_ag2_m_01 - phones	N	78.3927
78.3027	DCA_se2_ag2_m_01 - words	not	78.5127
78.3927	DCA_se2_ag2_m_01 - phones	AA1	78.4427
78.4427	DCA_se2_ag2_m_01 - phones	T	78.5127
78.5127	DCA_se2_ag2_m_01 - phones	M	78.6027
78.5127	DCA_se2_ag2_m_01 - words	much	78.9327
78.6027	DCA_se2_ag2_m_01 - phones	AH1	78.7127
78.7127	DCA_se2_ag2_m_01 - phones	CH	78.9327
79.3018	DCA_se2_ag2_m_01 - phones	sil	79.3418
79.3418	DCA_se2_ag2_m_01 - phones	IH0	79.4018
79.3418	DCA_se2_ag2_m_01 - words	it	79.4318
79.4018	DCA_se2_ag2_m_01 - phones	T	79.4318
79.4318	DCA_se2_ag2_m_01 - phones	sp	79.4618
79.4618	DCA_se2_ag2_m_01 - phones	W	79.5418
79.4618	DCA_se2_ag2_m_01 - words	was	79.7718
79.5418	DCA_se2_ag2_m_01 - phones	AH0	79.5718
79.5718	DCA_se2_ag2_m_01 - phones	Z	79.7718
79.7718	DCA_se2_ag2_m_01 - phones	sp	79.8018
79.8018	DCA_se2_ag2_m_01 - phones	M	79.9318
79.8018	DCA_se2_ag2_m_01 - words	more	80.3718
79.9318	DCA_se2_ag2_m_01 - phones	AO1	80.2618
80.2618	DCA_se2_ag2_m_01 - phones	R	80.3718
80.3718	DCA_se2_ag2_m_01 - phones	AH1	80.5018
80.3718	DCA_se2_ag2_m_01 - words	of	80.6518
80.5018	DCA_se2_ag2_m_01 - phones	V	80.6518
80.6518	DCA_se2_ag2_m_01 - phones	sp	80.7418
80.7418	DCA_se2_ag2_m_01 - phones	W	80.7818
80.7418	DCA_se2_ag2_m_01 - words	with	80.8518
80.7818	DCA_se2_ag2_m_01 - phones	IH0	80.8218
80.8218	DCA_se2_ag2_m_01 - phones	TH	80.8518
80.8518	DCA_se2_ag2_m_01 - phones	DH	80.9018
80.8518	DCA_se2_ag2_m_01 - words	the	80.9318
80.9018	DCA_se2_ag2_m_01 - phones	AH0	80.9318
80.9318	DCA_se2_ag2_m_01 - phones	F	81.0318
80.9318	DCA_se2_ag2_m_01 - words	fellas	81.4718
81.0318	DCA_se2_ag2_m_01 - phones	EH1	81.1018
81.1018	DCA_se2_ag2_m_01 - phones	L	81.2818
81.2818	DCA_se2_ag2_m_01 - phones	AH0	81.3618
81.3618	DCA_se2_ag2_m_01 - phones	S	81.4718
81.4718	DCA_se2_ag2_m_01 - phones	sp	81.5118
81.8673	DCA_int_02 - phones	M	82.1573
81.8673	DCA_int_02 - words	mm-hm	82.2273
82.1573	DCA_int_02 - phones	HH	82.1873
82.1873	DCA_int_02 - phones	M	82.2273
82.2849	DCA_se2_ag2_m_01 - phones	DH	82.3449
82.2849	DCA_se2_ag2_m_01 - words	this	82.4549
82.3449	DCA_se2_ag2_m_01 - phones	IH0	82.3749
82.3749	DCA_se2_ag2_m_01 - phones	S	82.4549
82.4549	DCA_se2_ag2_m_01 - phones	W	82.4949
82.4549	DCA_se2_ag2_m_01 - words	was	82.6149
82.4949	DCA_se2_ag2_m_01 - phones	AH0	82.5249
82.5249	DCA_se2_ag2_m_01 - phones	Z	82.6149
82.6149	DCA_se2_ag2_m_01 - phones	IH0	82.7149
82.6149	DCA_se2_ag2_m_01 - words	it	82.7449
82.7149	DCA_se2_ag2_m_01 - phones	T	82.7449
82.7449	DCA_se2_ag2_m_01 - phones	sp	83.4514
83.4514	DCA_se2_ag2_m_01 - phones	M	83.5014
83.4514	DCA_se2_ag2_m_01 - words	mostly	83.6514
83.5014	DCA_se2_ag2_m_01 - phones	OW1	83.5614
83.5614	DCA_se2_ag2_m_01 - phones	S	83.5914
83.5914	DCA_se2_ag2_m_01 - phones	L	83.6214
83.6214	DCA_se2_ag2_m_01 - phones	IY0	83.6514
83.6514	DCA_se2_ag2_m_01 - phones	W	83.6814
83.6514	DCA_se2_ag2_m_01 - words	with	83.7414
83.6814	DCA_se2_ag2_m_01 - phones	IH0	83.7114
83.7114	DCA_se2_ag2_m_01 - phones	DH	83.7414
83.7414	DCA_se2_ag2_m_01 - phones	DH	83.7914
83.7414	DCA_se2_ag2_m_01 - words	the	83.8214
83.7914	DCA_se2_ag2_m_01 - phones	AH0	83.8214
83.8214	DCA_se2_ag2_m_01 - phones	F	83.9114
83.8214	DCA_se2_ag2_m_01 - words	fellas	84.2314
83.9114	DCA_se2_ag2_m_01 - phones	EH1	83.9614
83.9614	DCA_se2_ag2_m_01 - phones	L	84.0714
84.0714	DCA_se2_ag2_m_01 - phones	AH0	84.1214
84.1214	DCA_se2_ag2_m_01 - phones	S	84.2314
84.2314	DCA_se2_ag2_m_01 - phones	sp	84.2714
85.0314	DCA_se2_ag2_m_01 - phones	B	85.1114
85.0314	DCA_se2_ag2_m_01 - words	basketball	85.8714
85.1114	DCA_se2_ag2_m_01 - phones	AE1	85.2314
85.2314	DCA_se2_ag2_m_01 - phones	S	85.3114
85.3114	DCA_se2_ag2_m_01 - phones	K	85.3714
85.3714	DCA_se2_ag2_m_01 - phones	AH0	85.4114
85.4114	DCA_se2_ag2_m_01 - phones	T	85.4414
85.4414	DCA_se2_ag2_m_01 - phones	B	85.4814
85.4814	DCA_se2_ag2_m_01 - phones	AO2	85.7514
85.7514	DCA_se2_ag2_m_01 - phones	L	85.8714
85.8714	DCA_se2_ag2_m_01 - phones	sp	87.0793
87.0793	DCA_se2_ag2_m_01 - words	i	87.1593
87.0793	DCA_se2_ag2_m_01 - phones	AY1	87.1593
87.1593	DCA_se2_ag2_m_01 - phones	D	87.1993
87.1593	DCA_se2_ag2_m_01 - words	didn't	87.3593
87.1993	DCA_se2_ag2_m_01 - phones	IH1	87.2393
87.2393	DCA_se2_ag2_m_01 - phones	N	87.2893
87.2893	DCA_se2_ag2_m_01 - phones	T	87.3593
87.3593	DCA_se2_ag2_m_01 - phones	P	87.3993
87.3593	DCA_se2_ag2_m_01 - words	play	87.4793
87.3993	DCA_se2_ag2_m_01 - phones	L	87.4393
87.4393	DCA_se2_ag2_m_01 - phones	EY1	87.4793
87.4793	DCA_se2_ag2_m_01 - phones	EH1	87.5093
87.4793	DCA_se2_ag2_m_01 - words	any	87.6293
87.5093	DCA_se2_ag2_m_01 - phones	N	87.5593
87.5593	DCA_se2_ag2_m_01 - phones	IY0	87.6293
87.6293	DCA_se2_ag2_m_01 - phones	B	87.6793
87.6293	DCA_se2_ag2_m_01 - words	baseball	88.0193
87.6793	DCA_se2_ag2_m_01 - phones	EY1	87.7793
87.7793	DCA_se2_ag2_m_01 - phones	S	87.8393
87.8393	DCA_se2_ag2_m_01 - phones	B	87.8993
87.8993	DCA_se2_ag2_m_01 - phones	AO1	87.9493
87.9493	DCA_se2_ag2_m_01 - phones	L	88.0193
88.0193	DCA_se2_ag2_m_01 - phones	K	88.0493
88.0193	DCA_se2_ag2_m_01 - words	cause	88.1393
88.0493	DCA_se2_ag2_m_01 - phones	AO1	88.1093
88.1093	DCA_se2_ag2_m_01 - phones	Z	88.1393
88.1393	DCA_se2_ag2_m_01 - phones	AY1	88.2093
88.1393	DCA_se2_ag2_m_01 - words	i	88.2093
88.2093	DCA_se2_ag2_m_01 - phones	D	88.2393
88.2093	DCA_se2_ag2_m_01 - words	didn't	88.3593
88.2393	DCA_se2_ag2_m_01 - phones	IH1	88.2693
88.2693	DCA_se2_ag2_m_01 - phones	N	88.3093
88.3093	DCA_se2_ag2_m_01 - phones	T	88.3593
88.3593	DCA_se2_ag2_m_01 - phones	L	88.3993
88.3593	DCA_se2_ag2_m_01 - words	like	88.5793
88.3993	DCA_se2_ag2_m_01 - phones	AY1	88.5093
88.5093	DCA_se2_ag2_m_01 - phones	K	88.5793
88.5793	DCA_se2_ag2_m_01 - phones	IH1	88.6593
88.5793	DCA_se2_ag2_m_01 - words	it	88.7293
88.6593	DCA_se2_ag2_m_01 - phones	T	88.7293
88.8487	DCA_se2_ag2_m_01 - phones	sil	88.9387
88.9387	DCA_se2_ag2_m_01 - phones	F	89.0387
88.9387	DCA_se2_ag2_m_01 - words	football	89.4487
89.0387	DCA_se2_ag2_m_01 - phones	UH1	89.0787
89.0787	DCA_se2_ag2_m_01 - phones	T	89.1587
89.1587	DCA_se2_ag2_m_01 - phones	B	89.2087
89.2087	DCA_se2_ag2_m_01 - phones	AO2	89.3887
89.3887	DCA_se2_ag2_m_01 - phones	L	89.4487
89.4487	DCA_se2_ag2_m_01 - phones	W	89.4887
89.4487	DCA_se2_ag2_m_01 - words	was	89.5487
89.4887	DCA_se2_ag2_m_01 - phones	AO1	89.5187
89.5187	DCA_se2_ag2_m_01 - phones	Z	89.5487
89.5487	DCA_se2_ag2_m_01 - phones	AO2	89.6987
89.5487	DCA_se2_ag2_m_01 - words	alright	89.9787
89.6987	DCA_se2_ag2_m_01 - phones	L	89.7487
89.7487	DCA_se2_ag2_m_01 - phones	R	89.7987
89.7987	DCA_se2_ag2_m_01 - phones	AY1	89.8887
89.8887	DCA_se2_ag2_m_01 - phones	T	89.9787
89.9787	DCA_se2_ag2_m_01 - phones	sp	90.0187
90.3179	DCA_int_02 - phones	sil	90.3679
90.3679	DCA_int_02 - phones	M	90.6179
90.3679	DCA_int_02 - words	mm-hm	90.6879
90.6179	DCA_int_02 - phones	HH	90.6579
90.6579	DCA_int_02 - phones	M	90.6879
91.0547	DCA_se2_ag2_m_01 - phones	B	91.0947
91.0547	DCA_se2_ag2_m_01 - words	but	91.1547
91.0947	DCA_se2_ag2_m_01 - phones	AH1	91.1247
91.1247	DCA_se2_ag2_m_01 - phones	T	91.1547
91.1547	DCA_se2_ag2_m_01 - phones	B	91.1847
91.1547	DCA_se2_ag2_m_01 - words	basketball	91.5347
91.1847	DCA_se2_ag2_m_01 - phones	AE1	91.2247
91.2247	DCA_se2_ag2_m_01 - phones	S	91.2947
91.2947	DCA_se2_ag2_m_01 - phones	K	91.3247
91.3247	DCA_se2_ag2_m_01 - phones	AH0	91.3547
91.3547	DCA_se2_ag2_m_01 - phones	T	91.3847
91.3847	DCA_se2_ag2_m_01 - phones	B	91.4347
91.4347	DCA_se2_ag2_m_01 - phones	AO2	91.5047
91.5047	DCA_se2_ag2_m_01 - phones	L	91.5347
91.5347	DCA_se2_ag2_m_01 - phones	W	91.5647
91.5347	DCA_se2_ag2_m_01 - words	was	91.6247
91.5647	DCA_se2_ag2_m_01 - phones	AO1	91.5947
91.5947	DCA_se2_ag2_m_01 - phones	Z	91.6247
91.6247	DCA_se2_ag2_m_01 - phones	DH	91.6547
91.6247	DCA_se2_ag2_m_01 - words	the	91.6947
91.6547	DCA_se2_ag2_m_01 - phones	AH0	91.6947
91.6947	DCA_se2_ag2_m_01 - phones	M	91.7547
91.6947	DCA_se2_ag2_m_01 - words	main	91.9647
91.7547	DCA_se2_ag2_m_01 - phones	EY1	91.9347
91.9347	DCA_se2_ag2_m_01 - phones	N	91.9647
91.9647	DCA_se2_ag2_m_01 - phones	sp	91.9947
91.9947	DCA_se2_ag2_m_01 - phones	S	92.0247
91.9947	DCA_se2_ag2_m_01 - words	sport	92.1847
92.0247	DCA_se2_ag2_m_01 - phones	P	92.0847
92.0847	DCA_se2_ag2_m_01 - phones	AO1	92.1147
92.1147	DCA_se2_ag2_m_01 - phones	R	92.1547
92.1547	DCA_se2_ag2_m_01 - phones	T	92.1847
92.1847	DCA_se2_ag2_m_01 - phones	AY1	92.2647
92.1847	DCA_se2_ag2_m_01 - words	i	92.2647
92.2647	DCA_se2_ag2_m_01 - phones	sp	92.2947
92.2947	DCA_se2_ag2_m_01 - phones	P	92.3247
92.2947	DCA_se2_ag2_m_01 - words	played	92.5347
92.3247	DCA_se2_ag2_m_01 - phones	L	92.3947
92.3947	DCA_se2_ag2_m_01 - phones	EY1	92.4947
92.4947	DCA_se2_ag2_m_01 - phones	D	92.5347
92.5347	DCA_se2_ag2_m_01 - phones	sp	94.8485
92.9980	DCA_int_02 - phones	IH0	93.0980
92.9980	DCA_int_02 - words	is	93.1280
93.0980	DCA_int_02 - phones	Z	93.1280
93.1280	DCA_int_02 - phones	sp	93.1580
93.1580	DCA_int_02 - phones	DH	93.1980
93.1580	DCA_int_02 - words	that	93.2780
93.1980	DCA_int_02 - phones	AH0	93.2380
93.2380	DCA_int_02 - phones	T	93.2780
93.2780	DCA_int_02 - phones	R	93.3080
93.2780	DCA_int_02 - words	right	93.4380
93.3080	DCA_int_02 - phones	AY1	93.3380
93.3380	DCA_int_02 - phones	T	93.4380
93.4380	DCA_int_02 - phones	sp	93.6280
93.7114	DCA_int_02 - phones	Y	93.8214
93.7114	DCA_int_02 - words	you	93.8514
93.8214	DCA_int_02 - phones	UW1	93.8514
93.8514	DCA_int_02 - phones	sp	93.9014
93.9014	DCA_int_02 - phones	P	93.9514
93.9014	DCA_int_02 - words	play	94.0414
93.9514	DCA_int_02 - phones	L	94.0014
94.0014	DCA_int_02 - phones	EY1	94.0414
94.0414	DCA_int_02 - phones	EY1	94.1314
94.0414	DCA_int_02 - words	a	94.1314
94.1314	DCA_int_02 - phones	L	94.2014
94.1314	DCA_int_02 - words	lot	94.3514
94.2014	DCA_int_02 - phones	AO1	94.3114
94.3114	DCA_int_02 - phones	T	94.3514
94.3514	DCA_int_02 - phones	AH0	94.3814
94.3514	DCA_int_02 - words	of	94.4114
94.3814	DCA_int_02 - phones	V	94.4114
94.4114	DCA_int_02 - phones	spn	94.6314
94.4114	DCA_int_02 - words	<unk>	94.6314
94.6314	DCA_int_02 - phones	sp	94.8114
94.8485	DCA_se2_ag2_m_01 - words	a	94.8985
94.8485	DCA_se2_ag2_m_01 - phones	AH0	94.8985
94.8985	DCA_se2_ag2_m_01 - phones	L	94.9585
94.8985	DCA_se2_ag2_m_01 - words	lot	95.0885
94.9585	DCA_se2_ag2_m_01 - phones	AA1	95.0485
95.0485	DCA_se2_ag2_m_01 - phones	T	95.0885
95.0885	DCA_se2_ag2_m_01 - phones	AH1	95.1585
95.0885	DCA_se2_ag2_m_01 - words	of	95.1985
95.1585	DCA_se2_ag2_m_01 - phones	V	95.1985
95.1985	DCA_se2_ag2_m_01 - phones	IH0	95.2285
95.1985	DCA_se2_ag2_m_01 - words	it	95.2585
95.2285	DCA_se2_ag2_m_01 - phones	T	95.2585
95.2585	DCA_se2_ag2_m_01 - phones	sp	95.4185
95.6791	DCA_int_02 - phones	Y	95.7191
95.6791	DCA_int_02 - words	you	95.7491
95.7191	DCA_int_02 - phones	UW1	95.7491
95.7491	DCA_int_02 - phones	sp	95.7891
95.7891	DCA_int_02 - phones	EH1	95.8891
95.7891	DCA_int_02 - words	ever	95.9491
95.8891	DCA_int_02 - phones	V	95.9191
95.9191	DCA_int_02 - phones	ER0	95.9491
95.9491	DCA_int_02 - phones	sp	96.0691
96.0691	DCA_int_02 - phones	Y	96.1491
96.0691	DCA_int_02 - words	you	96.2291
96.1491	DCA_int_02 - phones	UW1	96.2291
96.2291	DCA_int_02 - phones	P	96.2891
96.2291	DCA_int_02 - words	play	96.4091
96.2891	DCA_int_02 - phones	L	96.3391
96.3391	DCA_int_02 - phones	EY1	96.4091
96.4091	DCA_int_02 - phones	IH0	96.4691
96.4091	DCA_int_02 - words	in	96.5691
96.4691	DCA_int_02 - phones	N	96.5691
96.5691	DCA_int_02 - phones	S	96.6591
96.5691	DCA_int_02 - words	school	96.9491
96.6591	DCA_int_02 - phones	K	96.6991
96.6991	DCA_int_02 - phones	UW1	96.8291
96.8291	DCA_int_02 - phones	L	96.9491
96.9491	DCA_int_02 - phones	sp	97.0091
97.0091	DCA_int_02 - phones	T	97.0591
97.0091	DCA_int_02 - words	too	97.1891
97.0591	DCA_int_02 - phones	UW1	97.1891
97.1891	DCA_int_02 - phones	sp	97.2491
97.2086	DCA_se2_ag2_m_01 - phones	AY1	97.3686
97.2086	DCA_se2_ag2_m_01 - words	i	97.3686
97.3686	DCA_se2_ag2_m_01 - phones	R	97.4386
97.3686	DCA_se2_ag2_m_01 - words	ran	97.5886
97.4386	DCA_se2_ag2_m_01 - phones	AE1	97.5486
97.5486	DCA_se2_ag2_m_01 - phones	N	97.5886
97.5886	DCA_se2_ag2_m_01 - phones	T	97.6586
97.5886	DCA_se2_ag2_m_01 - words	track	97.8486
97.6586	DCA_se2_ag2_m_01 - phones	R	97.7186
97.7186	DCA_se2_ag2_m_01 - phones	AE1	97.7786
97.7786	DCA_se2_ag2_m_01 - phones	K	97.8486
97.8486	DCA_se2_ag2_m_01 - phones	IH0	97.8786
97.8486	DCA_se2_ag2_m_01 - words	in	97.9086
97.8786	DCA_se2_ag2_m_01 - phones	N	97.9086
97.9086	DCA_se2_ag2_m_01 - phones	S	97.9786
97.9086	DCA_se2_ag2_m_01 - words	school	98.2286
97.9786	DCA_se2_ag2_m_01 - phones	K	98.0286
98.0286	DCA_se2_ag2_m_01 - phones	UW1	98.0886
98.0886	DCA_se2_ag2_m_01 - phones	L	98.2286
98.2286	DCA_se2_ag2_m_01 - phones	sp	98.3486
98.6436	DCA_int_02 - phones	IH0	98.7436
98.6436	DCA_int_02 - words	is	98.7836
98.7436	DCA_int_02 - phones	Z	98.7836
98.7836	DCA_int_02 - phones	sp	98.8136
98.8136	DCA_int_02 - phones	DH	98.8536
98.8136	DCA_int_02 - words	that	98.9236
98.8536	DCA_int_02 - phones	AH0	98.8936
98.8936	DCA_int_02 - phones	T	98.9236
98.9236	DCA_int_02 - phones	R	98.9636
98.9236	DCA_int_02 - words	right	99.1136
98.9636	DCA_int_02 - phones	AY1	98.9936
98.9936	DCA_int_02 - phones	T	99.1136
99.1136	DCA_int_02 - phones	sp	99.6888
99.2311	DCA_se2_ag2_m_01 - phones	Y	99.3211
99.2311	DCA_se2_ag2_m_01 - words	yeah	99.4811
99.3211	DCA_se2_ag2_m_01 - phones	AE1	99.4811
99.4811	DCA_se2_ag2_m_01 - phones	sp	111.2944
99.6888	DCA_int_02 - phones	OW1	99.8088
99.6888	DCA_int_02 - words	oh	99.8088
99.8088	DCA_int_02 - phones	sp	99.8388
99.8388	DCA_int_02 - phones	V	99.9888
99.8388	DCA_int_02 - words	very	100.1988
99.9888	DCA_int_02 - phones	EH1	100.0188
100.0188	DCA_int_02 - phones	R	100.0488
100.0488	DCA_int_02 - phones	IY0	100.1988
100.1988	DCA_int_02 - phones	sp	100.2288
100.2288	DCA_int_02 - phones	G	100.2688
100.2288	DCA_int_02 - words	good	100.4688
100.2688	DCA_int_02 - phones	IH0	100.3688
100.3688	DCA_int_02 - phones	D	100.4688
100.4688	DCA_int_02 - phones	sp	101.5000
101.5000	DCA_int_02 - words	uh	101.8700
101.5000	DCA_int_02 - phones	AH1	101.8700
102.3925	DCA_int_02 - phones	S	102.5925
102.3925	DCA_int_02 - words	say	102.6225
102.5925	DCA_int_02 - phones	EY1	102.6225
102.6225	DCA_int_02 - phones	sp	102.8425
102.8425	DCA_int_02 - phones	W	102.8925
102.8425	DCA_int_02 - words	when	102.9825
102.8925	DCA_int_02 - phones	IH1	102.9425
102.9425	DCA_int_02 - phones	N	102.9825
102.9825	DCA_int_02 - phones	Y	103.0125
102.9825	DCA_int_02 - words	you	103.0525
103.0125	DCA_int_02 - phones	UW1	103.0525
103.0525	DCA_int_02 - phones	W	103.0825
103.0525	DCA_int_02 - words	were	103.2025
103.0825	DCA_int_02 - phones	ER1	103.2025
103.2025	DCA_int_02 - phones	P	103.2725
103.2025	DCA_int_02 - words	playing	103.5625
103.2725	DCA_int_02 - phones	L	103.3225
103.3225	DCA_int_02 - phones	EY1	103.4025
103.4025	DCA_int_02 - phones	IH0	103.4325
103.4325	DCA_int_02 - phones	NG	103.5625
103.5625	DCA_int_02 - phones	T	103.6725
103.5625	DCA_int_02 - words	tag	103.9525
103.6725	DCA_int_02 - phones	AE1	103.8625
103.8625	DCA_int_02 - phones	G	103.9525
103.9525	DCA_int_02 - phones	W	103.9925
103.9525	DCA_int_02 - words	when	104.0925
103.9925	DCA_int_02 - phones	IH1	104.0525
104.0525	DCA_int_02 - phones	N	104.0925
104.0925	DCA_int_02 - phones	Y	104.1625
104.0925	DCA_int_02 - words	you	104.2025
104.1625	DCA_int_02 - phones	UW1	104.2025
104.2025	DCA_int_02 - phones	W	104.2325
104.2025	DCA_int_02 - words	were	104.2625
104.2325	DCA_int_02 - phones	ER0	104.2625
104.2625	DCA_int_02 - words	a	104.2925
104.2625	DCA_int_02 - phones	AH0	104.2925
104.2925	DCA_int_02 - phones	L	104.3225
104.2925	DCA_int_02 - words	little	104.5725
104.3225	DCA_int_02 - phones	IH1	104.3725
104.3725	DCA_int_02 - phones	T	104.4125
104.4125	DCA_int_02 - phones	AH0	104.4725
104.4725	DCA_int_02 - phones	L	104.5725
104.5725	DCA_int_02 - phones	Y	104.6325
104.5725	DCA_int_02 - words	younger	104.9125
104.6325	DCA_int_02 - phones	AH1	104.7025
104.7025	DCA_int_02 - phones	NG	104.7725
104.7725	DCA_int_02 - phones	G	104.8125
104.8125	DCA_int_02 - phones	ER0	104.9125
104.9125	DCA_int_02 - phones	HH	104.9725
104.9125	DCA_int_02 - words	hide	105.0325
104.9725	DCA_int_02 - phones	AY1	105.0025
105.0025	DCA_int_02 - phones	D	105.0325
105.0325	DCA_int_02 - phones	AE1	105.0625
105.0325	DCA_int_02 - words	and	105.1625
105.0625	DCA_int_02 - phones	N	105.1625
105.1625	DCA_int_02 - phones	G	105.2025
105.1625	DCA_int_02 - words	go	105.2425
105.2025	DCA_int_02 - phones	OW1	105.2425
105.2425	DCA_int_02 - phones	S	105.3825
105.2425	DCA_int_02 - words	seek	105.4925
105.3825	DCA_int_02 - phones	IY1	105.4625
105.4625	DCA_int_02 - phones	K	105.4925
105.4925	DCA_int_02 - phones	sp	105.6425
105.7114	DCA_int_02 - phones	D	105.7414
105.7114	DCA_int_02 - words	did	105.8514
105.7414	DCA_int_02 - phones	IH1	105.7814
105.7814	DCA_int_02 - phones	D	105.8514
105.8514	DCA_int_02 - phones	Y	105.8814
105.8514	DCA_int_02 - words	you	105.9314
105.8814	DCA_int_02 - phones	UW1	105.9314
105.9314	DCA_int_02 - phones	HH	106.0014
105.9314	DCA_int_02 - words	have	106.0914
106.0014	DCA_int_02 - phones	AE1	106.0514
106.0514	DCA_int_02 - phones	V	106.0914
106.0914	DCA_int_02 - phones	EH1	106.1314
106.0914	DCA_int_02 - words	any	106.1914
106.1314	DCA_int_02 - phones	N	106.1614
106.1614	DCA_int_02 - phones	IY0	106.1914
106.1914	DCA_int_02 - phones	Y	106.2214
106.1914	DCA_int_02 - words	you	106.2514
106.2214	DCA_int_02 - phones	UW1	106.2514
106.2514	DCA_int_02 - phones	W	106.3914
106.2514	DCA_int_02 - words	way	106.4714
106.3914	DCA_int_02 - phones	EY1	106.4714
106.4714	DCA_int_02 - phones	Y	106.5714
106.4714	DCA_int_02 - words	you	106.6614
106.5714	DCA_int_02 - phones	UW1	106.6614
106.6614	DCA_int_02 - phones	K	106.7314
106.6614	DCA_int_02 - words	could	106.7914
106.7314	DCA_int_02 - phones	UH1	106.7614
106.7614	DCA_int_02 - phones	D	106.7914
106.7914	DCA_int_02 - phones	D	106.8414
106.7914	DCA_int_02 - words	decide	107.2614
106.8414	DCA_int_02 - phones	IH2	106.9214
106.9214	DCA_int_02 - phones	S	107.0714
107.0714	DCA_int_02 - phones	AY1	107.2314
107.2314	DCA_int_02 - phones	D	107.2614
107.2614	DCA_int_02 - phones	HH	107.3314
107.2614	DCA_int_02 - words	who	107.3614
107.3314	DCA_int_02 - phones	UW1	107.3614
107.3614	DCA_int_02 - phones	W	107.3914
107.3614	DCA_int_02 - words	was	107.5014
107.3914	DCA_int_02 - phones	AH0	107.4414
107.4414	DCA_int_02 - phones	Z	107.5014
107.5014	DCA_int_02 - phones	G	107.5414
107.5014	DCA_int_02 - words	gonna	107.7114
107.5414	DCA_int_02 - phones	AH1	107.5914
107.5914	DCA_int_02 - phones	N	107.6414
107.6414	DCA_int_02 - phones	AH0	107.7114
107.7114	DCA_int_02 - phones	B	107.7914
107.7114	DCA_int_02 - words	be	107.9414
107.7914	DCA_int_02 - phones	IY1	107.9414
107.9414	DCA_int_02 - phones	IH1	107.9914
107.9414	DCA_int_02 - words	it	108.1014
107.9914	DCA_int_02 - phones	T	108.1014
108.1014	DCA_int_02 - phones	T	108.1614
108.1014	DCA_int_02 - words	to	108.2314
108.1614	DCA_int_02 - phones	IH0	108.2314
108.2314	DCA_int_02 - phones	B	108.2714
108.2314	DCA_int_02 - words	begin	108.5614
108.2714	DCA_int_02 - phones	IH0	108.3214
108.3214	DCA_int_02 - phones	G	108.3914
108.3914	DCA_int_02 - phones	IH1	108.4614
108.4614	DCA_int_02 - phones	N	108.5614
108.5614	DCA_int_02 - phones	DH	108.6114
108.5614	DCA_int_02 - words	the	108.6614
108.6114	DCA_int_02 - phones	IY0	108.6614
108.6614	DCA_int_02 - phones	G	108.7114
108.6614	DCA_int_02 - words	game	109.0214
108.7114	DCA_int_02 - phones	EY1	108.9014
108.9014	DCA_int_02 - phones	M	109.0214
111.2944	DCA_se2_ag2_m_01 - words	mm	111.7044
111.2944	DCA_se2_ag2_m_01 - phones	M	111.7044
111.7044	DCA_se2_ag2_m_01 - phones	sp	112.0685
112.0685	DCA_se2_ag2_m_01 - phones	N	112.1685
112.0685	DCA_se2_ag2_m_01 - words	none	112.2485
112.1685	DCA_se2_ag2_m_01 - phones	AH1	112.2185
112.2185	DCA_se2_ag2_m_01 - phones	N	112.2485
112.2485	DCA_se2_ag2_m_01 - phones	DH	112.2785
112.2485	DCA_se2_ag2_m_01 - words	that	112.3785
112.2785	DCA_se2_ag2_m_01 - phones	AH0	112.3085
112.3085	DCA_se2_ag2_m_01 - phones	T	112.3785
112.3785	DCA_se2_ag2_m_01 - words	i	112.4285
112.3785	DCA_se2_ag2_m_01 - phones	AY1	112.4285
112.4285	DCA_se2_ag2_m_01 - phones	K	112.5385
112.4285	DCA_se2_ag2_m_01 - words	can	112.6885
112.5385	DCA_se2_ag2_m_01 - phones	AE1	112.5985
112.5985	DCA_se2_ag2_m_01 - phones	N	112.6885
112.6885	DCA_se2_ag2_m_01 - phones	R	112.7385
112.6885	DCA_se2_ag2_m_01 - words	recall	112.9885
112.7385	DCA_se2_ag2_m_01 - phones	IH0	112.7685
112.7685	DCA_se2_ag2_m_01 - phones	K	112.8385
112.8385	DCA_se2_ag2_m_01 - phones	AO1	112.9585
112.9585	DCA_se2_ag2_m_01 - phones	L	112.9885
112.9885	DCA_se2_ag2_m_01 - phones	R	113.0485
112.9885	DCA_se2_ag2_m_01 - words	right	113.1385
113.0485	DCA_se2_ag2_m_01 - phones	AY1	113.0885
113.0885	DCA_se2_ag2_m_01 - phones	T	113.1385
113.1385	DCA_se2_ag2_m_01 - phones	AO1	113.2085
113.1385	DCA_se2_ag2_m_01 - words	off	113.2685
113.2085	DCA_se2_ag2_m_01 - phones	F	113.2685
113.2685	DCA_se2_ag2_m_01 - phones	HH	113.3485
113.2685	DCA_se2_ag2_m_01 - words	hand	113.5685
113.3485	DCA_se2_ag2_m_01 - phones	AE1	113.4785
113.4785	DCA_se2_ag2_m_01 - phones	N	113.5385
113.5385	DCA_se2_ag2_m_01 - phones	D	113.5685
113.5685	DCA_se2_ag2_m_01 - phones	B	113.5985
113.5685	DCA_se2_ag2_m_01 - words	but	113.6785
113.5985	DCA_se2_ag2_m_01 - phones	AH1	113.6385
113.6385	DCA_se2_ag2_m_01 - phones	T	113.6785
113.6785	DCA_se2_ag2_m_01 - phones	sp	114.6417
114.6417	DCA_se2_ag2_m_01 - phones	AH1	114.9817
114.6417	DCA_se2_ag2_m_01 - words	um	115.1017
114.9817	DCA_se2_ag2_m_01 - phones	M	115.1017
115.1017	DCA_se2_ag2_m_01 - phones	sp	115.2917
115.2917	DCA_se2_ag2_m_01 - phones	W	115.3317
115.2917	DCA_se2_ag2_m_01 - words	we	115.3917
115.3317	DCA_se2_ag2_m_01 - phones	IY1	115.3917
115.3917	DCA_se2_ag2_m_01 - phones	K	115.5117
115.3917	DCA_se2_ag2_m_01 - words	counted	115.7517
115.5117	DCA_se2_ag2_m_01 - phones	AW1	115.6317
115.6317	DCA_se2_ag2_m_01 - phones	N	115.6717
115.6717	DCA_se2_ag2_m_01 - phones	AH0	115.7117
115.7117	DCA_se2_ag2_m_01 - phones	D	115.7517
116.1959	DCA_se2_ag2_m_01 - phones	W	116.3559
116.1959	DCA_se2_ag2_m_01 - words	well	116.5859
116.3559	DCA_se2_ag2_m_01 - phones	EH1	116.4059
116.4059	DCA_se2_ag2_m_01 - phones	L	116.5859
116.5859	DCA_se2_ag2_m_01 - phones	sp	116.6159
116.7648	DCA_se2_ag2_m_01 - phones	HH	116.8748
116.7648	DCA_se2_ag2_m_01 - words	whoever	117.1448
116.8748	DCA_se2_ag2_m_01 - phones	UW0	116.9348
116.9348	DCA_se2_ag2_m_01 - phones	EH1	116.9848
116.9848	DCA_se2_ag2_m_01 - phones	V	117.0648
117.0648	DCA_se2_ag2_m_01 - phones	ER0	117.1448
117.1448	DCA_se2_ag2_m_01 - phones	sp	117.8333
117.8333	DCA_se2_ag2_m_01 - phones	HH	117.9333
117.8333	DCA_se2_ag2_m_01 - words	whoever	118.4633
117.9333	DCA_se2_ag2_m_01 - phones	UW0	118.0233
118.0233	DCA_se2_ag2_m_01 - phones	EH1	118.0633
118.0633	DCA_se2_ag2_m_01 - phones	V	118.2033
118.2033	DCA_se2_ag2_m_01 - phones	ER0	118.4633
118.4633	DCA_se2_ag2_m_01 - phones	sp	118.4933
118.5973	DCA_se2_ag2_m_01 - phones	DH	118.6773
118.5973	DCA_se2_ag2_m_01 - words	the	118.7173
118.6773	DCA_se2_ag2_m_01 - phones	AH0	118.7173
118.7173	DCA_se2_ag2_m_01 - phones	M	118.7573
118.7173	DCA_se2_ag2_m_01 - words	majority	119.0973
118.7573	DCA_se2_ag2_m_01 - phones	AH0	118.7873
118.7873	DCA_se2_ag2_m_01 - phones	JH	118.8673
118.8673	DCA_se2_ag2_m_01 - phones	AO1	118.9473
118.9473	DCA_se2_ag2_m_01 - phones	R	118.9773
118.9773	DCA_se2_ag2_m_01 - phones	AH0	119.0273
119.0273	DCA_se2_ag2_m_01 - phones	T	119.0673
119.0673	DCA_se2_ag2_m_01 - phones	IY0	119.0973
119.0973	DCA_se2_ag2_m_01 - phones	D	119.1373
119.0973	DCA_se2_ag2_m_01 - words	decided	119.5373
119.1373	DCA_se2_ag2_m_01 - phones	IH2	119.1873
119.1873	DCA_se2_ag2_m_01 - phones	S	119.3373
119.3373	DCA_se2_ag2_m_01 - phones	AY1	119.4373
119.4373	DCA_se2_ag2_m_01 - phones	D	119.4673
119.4673	DCA_se2_ag2_m_01 - phones	IH0	119.5073
119.5073	DCA_se2_ag2_m_01 - phones	D	119.5373
119.5373	DCA_se2_ag2_m_01 - phones	HH	119.6573
119.5373	DCA_se2_ag2_m_01 - words	who	119.7173
119.6573	DCA_se2_ag2_m_01 - phones	UW1	119.7173
119.7173	DCA_se2_ag2_m_01 - phones	W	119.7873
119.7173	DCA_se2_ag2_m_01 - words	was	119.9073
119.7873	DCA_se2_ag2_m_01 - phones	AH0	119.8273
119.8273	DCA_se2_ag2_m_01 - phones	Z	119.9073
120.0941	DCA_se2_ag2_m_01 - phones	sil	120.1641
120.1641	DCA_se2_ag2_m_01 - phones	HH	120.2241
120.1641	DCA_se2_ag2_m_01 - words	who	120.2541
120.2241	DCA_se2_ag2_m_01 - phones	UW1	120.2541
120.2541	DCA_se2_ag2_m_01 - phones	Z	120.2941
120.2541	DCA_se2_ag2_m_01 - words	s	120.2941
120.2941	DCA_se2_ag2_m_01 - phones	G	120.3741
120.2941	DCA_se2_ag2_m_01 - words	gonna	120.5241
120.3741	DCA_se2_ag2_m_01 - phones	AH1	120.4341
120.4341	DCA_se2_ag2_m_01 - phones	N	120.4741
120.4741	DCA_se2_ag2_m_01 - phones	AH0	120.5241
120.5241	DCA_se2_ag2_m_01 - phones	K	120.6241
120.5241	DCA_se2_ag2_m_01 - words	count	120.7941
120.6241	DCA_se2_ag2_m_01 - phones	AW1	120.7341
120.7341	DCA_se2_ag2_m_01 - phones	N	120.7641
120.7641	DCA_se2_ag2_m_01 - phones	T	120.7941
120.7941	DCA_se2_ag2_m_01 - phones	AH0	120.8241
120.7941	DCA_se2_ag2_m_01 - words	and	120.8841
120.8241	DCA_se2_ag2_m_01 - phones	N	120.8541
120.8541	DCA_se2_ag2_m_01 - phones	D	120.8841
120.8841	DCA_se2_ag2_m_01 - phones	DH	120.9141
120.8841	DCA_se2_ag2_m_01 - words	then	121.0241
120.9141	DCA_se2_ag2_m_01 - phones	EH1	120.9741
120.9741	DCA_se2_ag2_m_01 - phones	N	121.0241
121.0241	DCA_se2_ag2_m_01 - words	uh	121.1841
121.0241	DCA_se2_ag2_m_01 - phones	AH1	121.1841
122.0514	DCA_se2_ag2_m_01 - phones	DH	122.0814
122.0514	DCA_se2_ag2_m_01 - words	then	122.1614
122.0814	DCA_se2_ag2_m_01 - phones	EH1	122.1114
122.1114	DCA_se2_ag2_m_01 - phones	N	122.1614
122.1614	DCA_se2_ag2_m_01 - phones	S	122.2014
122.1614	DCA_se2_ag2_m_01 - words	somebody	122.5114
122.2014	DCA_se2_ag2_m_01 - phones	AH1	122.2314
122.2314	DCA_se2_ag2_m_01 - phones	M	122.2614
122.2614	DCA_se2_ag2_m_01 - phones	B	122.2914
122.2914	DCA_se2_ag2_m_01 - phones	AA2	122.3514
122.3514	DCA_se2_ag2_m_01 - phones	D	122.4514
122.4514	DCA_se2_ag2_m_01 - phones	IY0	122.5114
122.5114	DCA_se2_ag2_m_01 - words	s	122.6014
122.5114	DCA_se2_ag2_m_01 - phones	S	122.6014
122.9560	DCA_se2_ag2_m_01 - phones	K	123.0360
122.9560	DCA_se2_ag2_m_01 - words	call	123.4260
123.0360	DCA_se2_ag2_m_01 - phones	AO1	123.2660
123.2660	DCA_se2_ag2_m_01 - phones	L	123.4260
123.4260	DCA_se2_ag2_m_01 - phones	sp	123.5160
123.5160	DCA_se2_ag2_m_01 - phones	T	123.6560
123.5160	DCA_se2_ag2_m_01 - words	ten	123.9260
123.6560	DCA_se2_ag2_m_01 - phones	EH1	123.8460
123.8460	DCA_se2_ag2_m_01 - phones	N	123.9260
124.1637	DCA_int_02 - phones	sil	124.2337
124.2337	DCA_int_02 - phones	M	124.4337
124.2337	DCA_int_02 - words	mm-hm	124.5837
124.4061	DCA_se2_ag2_m_01 - phones	sil	124.4561
124.4337	DCA_int_02 - phones	HH	124.5237
124.4561	DCA_se2_ag2_m_01 - phones	K	124.5161
124.4561	DCA_se2_ag2_m_01 - words	count	124.6061
124.5161	DCA_se2_ag2_m_01 - phones	AW1	124.5461
124.5237	DCA_int_02 - phones	M	124.5837
124.5461	DCA_se2_ag2_m_01 - phones	N	124.5761
124.5761	DCA_se2_ag2_m_01 - phones	T	124.6061
124.6061	DCA_se2_ag2_m_01 - phones	T	124.6361
124.6061	DCA_se2_ag2_m_01 - words	to	124.6861
124.6361	DCA_se2_ag2_m_01 - phones	AH0	124.6861
124.6861	DCA_se2_ag2_m_01 - phones	T	124.7861
124.6861	DCA_se2_ag2_m_01 - words	ten	124.9861
124.7861	DCA_se2_ag2_m_01 - phones	EH1	124.9161
124.9161	DCA_se2_ag2_m_01 - phones	N	124.9861
124.9861	DCA_se2_ag2_m_01 - phones	DH	125.0361
124.9861	DCA_se2_ag2_m_01 - words	then	125.2061
125.0361	DCA_se2_ag2_m_01 - phones	EH1	125.0961
125.0961	DCA_se2_ag2_m_01 - phones	N	125.2061
125.2061	DCA_se2_ag2_m_01 - phones	sp	125.2361
125.2361	DCA_se2_ag2_m_01 - phones	W	125.2961
125.2361	DCA_se2_ag2_m_01 - words	we	125.3361
125.2961	DCA_se2_ag2_m_01 - phones	IY1	125.3361
125.3361	DCA_se2_ag2_m_01 - words	d	125.3661
125.3361	DCA_se2_ag2_m_01 - phones	D	125.3661
125.3661	DCA_se2_ag2_m_01 - phones	G	125.4361
125.3661	DCA_se2_ag2_m_01 - words	go	125.4761
125.4361	DCA_se2_ag2_m_01 - phones	OW1	125.4761
125.4761	DCA_se2_ag2_m_01 - phones	AW1	125.5761
125.4761	DCA_se2_ag2_m_01 - words	out	125.6061
125.5761	DCA_se2_ag2_m_01 - phones	T	125.6061
125.6061	DCA_se2_ag2_m_01 - phones	AH0	125.6361
125.6061	DCA_se2_ag2_m_01 - words	and	125.6961
125.6361	DCA_se2_ag2_m_01 - phones	N	125.6961
125.6961	DCA_se2_ag2_m_01 - phones	F	125.8261
125.6961	DCA_se2_ag2_m_01 - words	find	126.1961
125.8261	DCA_se2_ag2_m_01 - phones	AY1	126.0361
126.0361	DCA_se2_ag2_m_01 - phones	N	126.1261
126.1261	DCA_se2_ag2_m_01 - phones	D	126.1961
126.3273	DCA_se2_ag2_m_01 - phones	HH	126.4173
126.3273	DCA_se2_ag2_m_01 - words	whoever	126.5773
126.4173	DCA_se2_ag2_m_01 - phones	UW0	126.4773
126.4773	DCA_se2_ag2_m_01 - phones	EH1	126.5073
126.5073	DCA_se2_ag2_m_01 - phones	V	126.5473
126.5473	DCA_se2_ag2_m_01 - phones	ER0	126.5773
126.5773	DCA_se2_ag2_m_01 - phones	W	126.6173
126.5773	DCA_se2_ag2_m_01 - words	we	126.7873
126.6173	DCA_se2_ag2_m_01 - phones	IY1	126.7873
126.7873	DCA_se2_ag2_m_01 - phones	sp	126.8273
126.8273	DCA_se2_ag2_m_01 - phones	F	126.8873
126.8273	DCA_se2_ag2_m_01 - words	found	127.0873
126.8873	DCA_se2_ag2_m_01 - phones	AW1	127.0173
127.0173	DCA_se2_ag2_m_01 - phones	N	127.0573
127.0573	DCA_se2_ag2_m_01 - phones	D	127.0873
127.0873	DCA_se2_ag2_m_01 - phones	F	127.1873
127.0873	DCA_se2_ag2_m_01 - words	first	127.4373
127.1873	DCA_se2_ag2_m_01 - phones	ER1	127.2973
127.2973	DCA_se2_ag2_m_01 - phones	S	127.4073
127.4073	DCA_se2_ag2_m_01 - phones	T	127.4373
127.4373	DCA_se2_ag2_m_01 - phones	W	127.4673
127.4373	DCA_se2_ag2_m_01 - words	was	127.6173
127.4673	DCA_se2_ag2_m_01 - phones	AH0	127.5073
127.5073	DCA_se2_ag2_m_01 - phones	Z	127.6173
127.6173	DCA_se2_ag2_m_01 - phones	IH1	127.6773
127.6173	DCA_se2_ag2_m_01 - words	it	127.7773
127.6773	DCA_se2_ag2_m_01 - phones	T	127.7773
128.4338	DCA_se2_ag2_m_01 - phones	DH	128.4838
128.4338	DCA_se2_ag2_m_01 - words	then	128.5538
128.4838	DCA_se2_ag2_m_01 - phones	EH1	128.5138
128.5138	DCA_se2_ag2_m_01 - phones	N	128.5538
128.5538	DCA_se2_ag2_m_01 - phones	EH1	128.6438
128.5538	DCA_se2_ag2_m_01 - words	everybody	128.9338
128.6438	DCA_se2_ag2_m_01 - phones	V	128.6738
128.6738	DCA_se2_ag2_m_01 - phones	R	128.7038
128.7038	DCA_se2_ag2_m_01 - phones	IY0	128.7338
128.7338	DCA_se2_ag2_m_01 - phones	B	128.7838
128.7838	DCA_se2_ag2_m_01 - phones	AA2	128.8338
128.8338	DCA_se2_ag2_m_01 - phones	D	128.8638
128.8638	DCA_se2_ag2_m_01 - phones	IY0	128.9338
128.9338	DCA_se2_ag2_m_01 - phones	W	128.9738
128.9338	DCA_se2_ag2_m_01 - words	was	129.3538
128.9738	DCA_se2_ag2_m_01 - phones	AO1	129.0338
129.0338	DCA_se2_ag2_m_01 - phones	Z	129.3538
129.3538	DCA_se2_ag2_m_01 - phones	sp	129.3838
129.5389	DCA_se2_ag2_m_01 - phones	HH	129.6389
129.5389	DCA_se2_ag2_m_01 - words	he	129.6989
129.6389	DCA_se2_ag2_m_01 - phones	IY1	129.6989
129.6989	DCA_se2_ag2_m_01 - phones	T	129.7889
129.6989	DCA_se2_ag2_m_01 - words	told	129.8889
129.7889	DCA_se2_ag2_m_01 - phones	OW1	129.8289
129.8289	DCA_se2_ag2_m_01 - phones	L	129.8589
129.8589	DCA_se2_ag2_m_01 - phones	D	129.8889
129.8889	DCA_se2_ag2_m_01 - phones	EH1	129.9189
129.8889	DCA_se2_ag2_m_01 - words	everybody	130.2389
129.9189	DCA_se2_ag2_m_01 - phones	V	129.9489
129.9489	DCA_se2_ag2_m_01 - phones	R	129.9789
129.9789	DCA_se2_ag2_m_01 - phones	IY0	130.0189
130.0189	DCA_se2_ag2_m_01 - phones	B	130.0589
130.0589	DCA_se2_ag2_m_01 - phones	AA2	130.1089
130.1089	DCA_se2_ag2_m_01 - phones	D	130.1989
130.1989	DCA_se2_ag2_m_01 - phones	IY0	130.2389
130.2389	DCA_se2_ag2_m_01 - phones	HH	130.2989
130.2389	DCA_se2_ag2_m_01 - words	who	130.3789
130.2989	DCA_se2_ag2_m_01 - phones	UW1	130.3789
130.3789	DCA_se2_ag2_m_01 - phones	W	130.4189
130.3789	DCA_se2_ag2_m_01 - words	was	130.6789
130.4189	DCA_se2_ag2_m_01 - phones	AO1	130.4789
130.4789	DCA_se2_ag2_m_01 - phones	Z	130.6789
130.6789	DCA_se2_ag2_m_01 - phones	sp	130.7089
130.7089	DCA_se2_ag2_m_01 - phones	HH	130.7489
130.7089	DCA_se2_ag2_m_01 - words	who	130.7989
130.7489	DCA_se2_ag2_m_01 - phones	UW1	130.7989
130.7989	DCA_se2_ag2_m_01 - phones	HH	130.8389
130.7989	DCA_se2_ag2_m_01 - words	he	130.9789
130.8389	DCA_se2_ag2_m_01 - phones	IY1	130.9789
130.9789	DCA_se2_ag2_m_01 - phones	T	131.0989
130.9789	DCA_se2_ag2_m_01 - words	tagged	131.4889
131.0989	DCA_se2_ag2_m_01 - phones	AE1	131.3989
131.3989	DCA_se2_ag2_m_01 - phones	G	131.4589
131.4589	DCA_se2_ag2_m_01 - phones	D	131.4889
131.4889	DCA_se2_ag2_m_01 - phones	sp	131.5389
131.9402	DCA_int_02 - phones	sil	132.0202
132.0202	DCA_int_02 - phones	M	132.2702
132.0202	DCA_int_02 - words	mm-hm	132.3302
132.2702	DCA_int_02 - phones	HH	132.3002
132.3002	DCA_int_02 - phones	M	132.3302
132.3302	DCA_int_02 - phones	sp	138.5645
132.5977	DCA_se2_ag2_m_01 - phones	DH	132.7077
132.5977	DCA_se2_ag2_m_01 - words	then	132.9077
132.7077	DCA_se2_ag2_m_01 - phones	EH1	132.7877
132.7877	DCA_se2_ag2_m_01 - phones	N	132.9077
132.9077	DCA_se2_ag2_m_01 - phones	sp	132.9477
132.9477	DCA_se2_ag2_m_01 - phones	F	133.0077
132.9477	DCA_se2_ag2_m_01 - words	from	133.1077
133.0077	DCA_se2_ag2_m_01 - phones	ER0	133.0577
133.0577	DCA_se2_ag2_m_01 - phones	M	133.1077
133.1077	DCA_se2_ag2_m_01 - phones	DH	133.1377
133.1077	DCA_se2_ag2_m_01 - words	then	133.2277
133.1377	DCA_se2_ag2_m_01 - phones	EH1	133.1977
133.1977	DCA_se2_ag2_m_01 - phones	N	133.2277
133.2277	DCA_se2_ag2_m_01 - phones	AO1	133.4277
133.2277	DCA_se2_ag2_m_01 - words	on	133.4577
133.4277	DCA_se2_ag2_m_01 - phones	N	133.4577
133.4577	DCA_se2_ag2_m_01 - phones	sp	133.5677
133.6644	DCA_se2_ag2_m_01 - phones	JH	133.7144
133.6644	DCA_se2_ag2_m_01 - words	just	133.8144
133.7144	DCA_se2_ag2_m_01 - phones	IH0	133.7444
133.7444	DCA_se2_ag2_m_01 - phones	S	133.7844
133.7844	DCA_se2_ag2_m_01 - phones	T	133.8144
133.8144	DCA_se2_ag2_m_01 - phones	K	133.8844
133.8144	DCA_se2_ag2_m_01 - words	kind	133.9644
133.8844	DCA_se2_ag2_m_01 - phones	AY1	133.9344
133.9344	DCA_se2_ag2_m_01 - phones	N	133.9644
133.9644	DCA_se2_ag2_m_01 - phones	AH0	133.9944
133.9644	DCA_se2_ag2_m_01 - words	of	134.0244
133.9944	DCA_se2_ag2_m_01 - phones	V	134.0244
134.0244	DCA_se2_ag2_m_01 - phones	R	134.0644
134.0244	DCA_se2_ag2_m_01 - words	rotated	134.4144
134.0644	DCA_se2_ag2_m_01 - phones	OW1	134.1644
134.1644	DCA_se2_ag2_m_01 - phones	T	134.2844
134.2844	DCA_se2_ag2_m_01 - phones	EY2	134.3144
134.3144	DCA_se2_ag2_m_01 - phones	T	134.3444
134.3444	DCA_se2_ag2_m_01 - phones	IH0	134.3844
134.3844	DCA_se2_ag2_m_01 - phones	D	134.4144
134.4144	DCA_se2_ag2_m_01 - phones	HH	134.4744
134.4144	DCA_se2_ag2_m_01 - words	whoever	134.6644
134.4744	DCA_se2_ag2_m_01 - phones	UW0	134.5644
134.5644	DCA_se2_ag2_m_01 - phones	EH1	134.5944
134.5944	DCA_se2_ag2_m_01 - phones	V	134.6344
134.6344	DCA_se2_ag2_m_01 - phones	ER0	134.6644
134.6644	DCA_se2_ag2_m_01 - phones	HH	134.6944
134.6644	DCA_se2_ag2_m_01 - words	he	134.7844
134.6944	DCA_se2_ag2_m_01 - phones	IY1	134.7844
134.7844	DCA_se2_ag2_m_01 - phones	K	134.8944
134.7844	DCA_se2_ag2_m_01 - words	caught	135.0744
134.8944	DCA_se2_ag2_m_01 - phones	AO1	135.0344
135.0344	DCA_se2_ag2_m_01 - phones	T	135.0744
135.4409	DCA_se2_ag2_m_01 - phones	Y	135.4709
135.4409	DCA_se2_ag2_m_01 - words	you	135.5009
135.4709	DCA_se2_ag2_m_01 - phones	UW1	135.5009
135.5009	DCA_se2_ag2_m_01 - phones	sp	135.5509
135.5509	DCA_se2_ag2_m_01 - phones	K	135.5809
135.5509	DCA_se2_ag2_m_01 - words	could	135.6409
135.5809	DCA_se2_ag2_m_01 - phones	UH1	135.6109
135.6109	DCA_se2_ag2_m_01 - phones	D	135.6409
135.6409	DCA_se2_ag2_m_01 - phones	sp	136.0132
136.0132	DCA_se2_ag2_m_01 - phones	Y	136.0732
136.0132	DCA_se2_ag2_m_01 - words	you	136.1132
136.0732	DCA_se2_ag2_m_01 - phones	UW1	136.1132
136.1132	DCA_se2_ag2_m_01 - phones	K	136.1532
136.1132	DCA_se2_ag2_m_01 - words	could	136.2232
136.1532	DCA_se2_ag2_m_01 - phones	UH1	136.1832
136.1832	DCA_se2_ag2_m_01 - phones	D	136.2232
136.2232	DCA_se2_ag2_m_01 - phones	K	136.3132
136.2232	DCA_se2_ag2_m_01 - words	catch	136.4532
136.3132	DCA_se2_ag2_m_01 - phones	AE1	136.3632
136.3632	DCA_se2_ag2_m_01 - phones	CH	136.4532
136.4532	DCA_se2_ag2_m_01 - words	a	136.4832
136.4532	DCA_se2_ag2_m_01 - phones	AH0	136.4832
136.4832	DCA_se2_ag2_m_01 - phones	M	136.5632
136.4832	DCA_se2_ag2_m_01 - words	man	136.7632
136.5632	DCA_se2_ag2_m_01 - phones	AE1	136.7032
136.7032	DCA_se2_ag2_m_01 - phones	N	136.7632
136.7632	DCA_se2_ag2_m_01 - phones	M	136.8032
136.7632	DCA_se2_ag2_m_01 - words	many	136.9232
136.8032	DCA_se2_ag2_m_01 - phones	EH1	136.8432
136.8432	DCA_se2_ag2_m_01 - phones	N	136.8832
136.8832	DCA_se2_ag2_m_01 - phones	IY0	136.9232
136.9232	DCA_se2_ag2_m_01 - phones	T	137.0532
136.9232	DCA_se2_ag2_m_01 - words	times	137.4632
137.0532	DCA_se2_ag2_m_01 - phones	AY1	137.3032
137.3032	DCA_se2_ag2_m_01 - phones	M	137.4132
137.4132	DCA_se2_ag2_m_01 - phones	Z	137.4632
137.4632	DCA_se2_ag2_m_01 - phones	sp	137.4932
137.4932	DCA_se2_ag2_m_01 - phones	AO1	137.5532
137.4932	DCA_se2_ag2_m_01 - words	or	137.5832
137.5532	DCA_se2_ag2_m_01 - phones	R	137.5832
137.5832	DCA_se2_ag2_m_01 - phones	DH	137.6132
137.5832	DCA_se2_ag2_m_01 - words	the	137.6432
137.6132	DCA_se2_ag2_m_01 - phones	AH0	137.6432
137.6432	DCA_se2_ag2_m_01 - phones	S	137.7532
137.6432	DCA_se2_ag2_m_01 - words	same	137.9132
137.7532	DCA_se2_ag2_m_01 - phones	EY1	137.8632
137.8632	DCA_se2_ag2_m_01 - phones	M	137.9132
137.9132	DCA_se2_ag2_m_01 - phones	P	138.0032
137.9132	DCA_se2_ag2_m_01 - words	person	138.3232
138.0032	DCA_se2_ag2_m_01 - phones	ER1	138.1132
138.1132	DCA_se2_ag2_m_01 - phones	S	138.2232
138.2232	DCA_se2_ag2_m_01 - phones	AH0	138.2632
138.2632	DCA_se2_ag2_m_01 - phones	N	138.3232
138.5645	DCA_int_02 - phones	M	138.8245
138.5645	DCA_int_02 - words	mm-hm	138.9045
138.8245	DCA_int_02 - phones	HH	138.8545
138.8545	DCA_int_02 - phones	M	138.9045
139.1899	DCA_se2_ag2_m_01 - phones	B	139.2499
139.1899	DCA_se2_ag2_m_01 - words	but	139.3699
139.2499	DCA_se2_ag2_m_01 - phones	AH1	139.3099
139.3099	DCA_se2_ag2_m_01 - phones	T	139.3699
139.3699	DCA_se2_ag2_m_01 - phones	AH1	139.6699
139.3699	DCA_se2_ag2_m_01 - words	uh	139.6699
139.6699	DCA_se2_ag2_m_01 - phones	sp	141.1972
141.1972	DCA_se2_ag2_m_01 - phones	Y	141.2672
141.1972	DCA_se2_ag2_m_01 - words	you	141.3472
141.2672	DCA_se2_ag2_m_01 - phones	UW1	141.3472
141.3472	DCA_se2_ag2_m_01 - phones	W	141.4172
141.3472	DCA_se2_ag2_m_01 - words	would	141.4872
141.4172	DCA_se2_ag2_m_01 - phones	UH1	141.4472
141.4472	DCA_se2_ag2_m_01 - phones	D	141.4872
141.4872	DCA_se2_ag2_m_01 - phones	AH1	141.7572
141.4872	DCA_se2_ag2_m_01 - words	uh	141.7572
142.3315	DCA_se2_ag2_m_01 - phones	DH	142.3715
142.3315	DCA_se2_ag2_m_01 - words	that	142.4415
142.3715	DCA_se2_ag2_m_01 - phones	AH0	142.4015
142.4015	DCA_se2_ag2_m_01 - phones	T	142.4415
142.4415	DCA_se2_ag2_m_01 - words	s	142.5415
142.4415	DCA_se2_ag2_m_01 - phones	S	142.5415
142.5415	DCA_se2_ag2_m_01 - phones	sp	142.6015
142.6015	DCA_se2_ag2_m_01 - phones	D	142.6315
142.6015	DCA_se2_ag2_m_01 - words	w	142.8115
142.6315	DCA_se2_ag2_m_01 - phones	AH1	142.6615
142.6615	DCA_se2_ag2_m_01 - phones	B	142.6915
142.6915	DCA_se2_ag2_m_01 - phones	AH0	142.7215
142.7215	DCA_se2_ag2_m_01 - phones	L	142.7515
142.7515	DCA_se2_ag2_m_01 - phones	Y	142.7815
142.7815	DCA_se2_ag2_m_01 - phones	UW0	142.8115
142.8115	DCA_se2_ag2_m_01 - phones	DH	142.8415
142.8115	DCA_se2_ag2_m_01 - words	that	142.9315
142.8415	DCA_se2_ag2_m_01 - phones	AE1	142.8915
142.8915	DCA_se2_ag2_m_01 - phones	T	142.9315
142.9315	DCA_se2_ag2_m_01 - words	s	142.9815
142.9315	DCA_se2_ag2_m_01 - phones	S	142.9815
142.9815	DCA_se2_ag2_m_01 - phones	DH	143.0215
142.9815	DCA_se2_ag2_m_01 - words	the	143.0515
143.0215	DCA_se2_ag2_m_01 - phones	AH0	143.0515
143.0515	DCA_se2_ag2_m_01 - phones	W	143.1015
143.0515	DCA_se2_ag2_m_01 - words	way	143.1315
143.1015	DCA_se2_ag2_m_01 - phones	EY1	143.1315
143.1315	DCA_se2_ag2_m_01 - phones	DH	143.1715
143.1315	DCA_se2_ag2_m_01 - words	the	143.2015
143.1715	DCA_se2_ag2_m_01 - phones	IY0	143.2015
143.2015	DCA_se2_ag2_m_01 - phones	G	143.2615
143.2015	DCA_se2_ag2_m_01 - words	game	143.4015
143.2615	DCA_se2_ag2_m_01 - phones	EY1	143.3615
143.3615	DCA_se2_ag2_m_01 - phones	M	143.4015
143.4015	DCA_se2_ag2_m_01 - phones	W	143.4315
143.4015	DCA_se2_ag2_m_01 - words	would	143.4915
143.4315	DCA_se2_ag2_m_01 - phones	UH1	143.4615
143.4615	DCA_se2_ag2_m_01 - phones	D	143.4915
143.4915	DCA_se2_ag2_m_01 - phones	sp	143.5215
143.5215	DCA_se2_ag2_m_01 - phones	G	143.5915
143.5215	DCA_se2_ag2_m_01 - words	go	143.7715
143.5915	DCA_se2_ag2_m_01 - phones	OW1	143.7715
145.0267	DCA_int_02 - phones	sil	145.0667
145.0667	DCA_int_02 - phones	M	145.1967
145.0667	DCA_int_02 - words	mm-hm	145.4067
145.1967	DCA_int_02 - phones	HH	145.2867
145.2867	DCA_int_02 - phones	M	145.4067
145.4067	DCA_int_02 - phones	sp	145.7195
145.7195	DCA_int_02 - phones	AO2	145.7495
145.7195	DCA_int_02 - words	alright	145.9495
145.7495	DCA_int_02 - phones	L	145.7795
145.7795	DCA_int_02 - phones	R	145.8095
145.8095	DCA_int_02 - phones	AY1	145.8595
145.8595	DCA_int_02 - phones	T	145.9495
145.9495	DCA_int_02 - phones	sp	145.9795
145.9795	DCA_int_02 - phones	G	146.0295
145.9795	DCA_int_02 - words	good	146.2195
146.0295	DCA_int_02 - phones	UH1	146.1295
146.1295	DCA_int_02 - phones	D	146.2195
146.2195	DCA_int_02 - phones	sp	146.2695
146.8301	DCA_int_02 - phones	HH	146.9001
146.8301	DCA_int_02 - words	how	146.9901
146.9001	DCA_int_02 - phones	AW1	146.9901
146.9901	DCA_int_02 - phones	AH0	147.0201
146.9901	DCA_int_02 - words	about	147.2701
147.0201	DCA_int_02 - phones	B	147.0801
147.0801	DCA_int_02 - phones	AW1	147.2401
147.2401	DCA_int_02 - phones	T	147.2701
147.2701	DCA_int_02 - phones	sp	147.4001
147.4001	DCA_int_02 - phones	AH1	147.6901
147.4001	DCA_int_02 - words	uh	147.6901
147.6901	DCA_int_02 - phones	sp	147.7201
149.7071	DCA_int_02 - phones	D	149.8171
149.7071	DCA_int_02 - words	did	149.9171
149.8171	DCA_int_02 - phones	IH0	149.8571
149.8571	DCA_int_02 - phones	D	149.9171
149.9171	DCA_int_02 - phones	Y	149.9571
149.9171	DCA_int_02 - words	you	149.9871
149.9571	DCA_int_02 - phones	UW1	149.9871
149.9871	DCA_int_02 - phones	HH	150.0471
149.9871	DCA_int_02 - words	have	150.1171
150.0471	DCA_int_02 - phones	AE1	150.0871
150.0871	DCA_int_02 - phones	V	150.1171
150.1171	DCA_int_02 - phones	EH1	150.1471
150.1171	DCA_int_02 - words	any	150.2871
150.1471	DCA_int_02 - phones	N	150.1971
150.1971	DCA_int_02 - phones	IY0	150.2871
150.2871	DCA_int_02 - phones	R	150.4071
150.2871	DCA_int_02 - words	rhymes	150.9071
150.4071	DCA_int_02 - phones	AY1	150.5971
150.5971	DCA_int_02 - phones	M	150.7071
150.7071	DCA_int_02 - phones	Z	150.9071
151.1479	DCA_int_02 - phones	sil	151.1879
151.1879	DCA_int_02 - phones	Y	151.2279
151.1879	DCA_int_02 - words	you	151.2579
151.2279	DCA_int_02 - phones	UW1	151.2579
151.2579	DCA_int_02 - phones	EH1	151.2979
151.2579	DCA_int_02 - words	ever	151.4679
151.2979	DCA_int_02 - phones	V	151.3979
151.3979	DCA_int_02 - phones	ER0	151.4679
151.4679	DCA_int_02 - phones	Y	151.6479
151.4679	DCA_int_02 - words	used	151.8279
151.6479	DCA_int_02 - phones	UW1	151.6979
151.6979	DCA_int_02 - phones	Z	151.7979
151.7979	DCA_int_02 - phones	D	151.8279
151.8279	DCA_int_02 - phones	T	151.8679
151.8279	DCA_int_02 - words	to	151.9179
151.8679	DCA_int_02 - phones	AH0	151.9179
151.9179	DCA_int_02 - phones	D	151.9579
151.9179	DCA_int_02 - words	decide	152.3479
151.9579	DCA_int_02 - phones	IH2	152.0479
152.0479	DCA_int_02 - phones	S	152.1679
152.1679	DCA_int_02 - phones	AY1	152.3179
152.3179	DCA_int_02 - phones	D	152.3479
152.3479	DCA_int_02 - phones	HH	152.4179
152.3479	DCA_int_02 - words	who	152.4479
152.4179	DCA_int_02 - phones	UW1	152.4479
152.4479	DCA_int_02 - phones	W	152.4779
152.4479	DCA_int_02 - words	was	152.5979
152.4779	DCA_int_02 - phones	AA1	152.5079
152.5079	DCA_int_02 - phones	Z	152.5979
152.5979	DCA_int_02 - phones	G	152.6379
152.5979	DCA_int_02 - words	gonna	152.8179
152.6379	DCA_int_02 - phones	AH1	152.6979
152.6979	DCA_int_02 - phones	N	152.7279
152.7279	DCA_int_02 - phones	AH0	152.8179
152.8179	DCA_int_02 - phones	sp	152.8679
152.8679	DCA_int_02 - phones	B	152.9479
152.8679	DCA_int_02 - words	be	153.0079
152.9479	DCA_int_02 - phones	IY1	153.0079
153.0079	DCA_int_02 - phones	IH1	153.0579
153.0079	DCA_int_02 - words	it	153.0979
153.0579	DCA_int_02 - phones	T	153.0979
153.0979	DCA_int_02 - phones	L	153.1579
153.0979	DCA_int_02 - words	like	153.3079
153.1579	DCA_int_02 - phones	AY1	153.2179
153.2179	DCA_int_02 - phones	K	153.3079
153.3079	DCA_int_02 - phones	sp	153.3779
153.3779	DCA_int_02 - phones	HH	153.4079
153.3779	DCA_int_02 - words	when	153.6979
153.4079	DCA_int_02 - phones	W	153.4379
153.4379	DCA_int_02 - phones	IH1	153.4779
153.4779	DCA_int_02 - phones	N	153.6979
153.6979	DCA_int_02 - phones	sp	153.7279
153.7279	DCA_int_02 - words	i	153.8679
153.7279	DCA_int_02 - phones	AY1	153.8679
153.8679	DCA_int_02 - phones	W	153.8979
153.8679	DCA_int_02 - words	was	154.0679
153.8979	DCA_int_02 - phones	AA1	153.9479
153.9479	DCA_int_02 - phones	Z	154.0679
154.0679	DCA_int_02 - phones	Y	154.1179
154.0679	DCA_int_02 - words	young	154.2879
154.1179	DCA_int_02 - phones	AH1	154.1779
154.1779	DCA_int_02 - phones	NG	154.2879
154.2879	DCA_int_02 - phones	W	154.3279
154.2879	DCA_int_02 - words	we	154.4079
154.3279	DCA_int_02 - phones	IY1	154.4079
154.4079	DCA_int_02 - phones	Y	154.4479
154.4079	DCA_int_02 - words	used	154.5679
154.4479	DCA_int_02 - phones	UW1	154.4879
154.4879	DCA_int_02 - phones	Z	154.5379
154.5379	DCA_int_02 - phones	D	154.5679
154.5679	DCA_int_02 - phones	T	154.6379
154.5679	DCA_int_02 - words	to	154.6679
154.6379	DCA_int_02 - phones	UW1	154.6679
154.6679	DCA_int_02 - phones	Y	154.7079
154.6679	DCA_int_02 - words	use	154.8279
154.7079	DCA_int_02 - phones	UW1	154.7479
[truncated: 14,897 more rows]
