# Supplementary material for: Considering Performance in the Automated and Manual Coding of Sociolinguistic Variables: Lessons From Variable (ING)
Source: Front Artif Intell. 2021 Apr 29;4:648543. doi: 10.3389/frai.2021.648543 (PMC8117961; doi:10.3389/frai.2021.648543)
Supplement: Supplementary file 4 [file Data_Sheet_4.ZIP › CORAAL_Aligned_as_Tables/DCB_se3_ag4_f_01_1_txout.txt]

tmin	tier	text	tmax
0.2501	DCB_int_01 - phones	sil	0.2801
0.2801	DCB_int_01 - phones	AH1	0.4701
0.2801	DCB_int_01 - words	um	0.6001
0.4701	DCB_int_01 - phones	M	0.6001
0.6001	DCB_int_01 - phones	sp	0.7101
0.7101	DCB_int_01 - phones	B	0.7801
0.7101	DCB_int_01 - words	birthday	1.1401
0.7801	DCB_int_01 - phones	ER1	0.9001
0.9001	DCB_int_01 - phones	TH	0.9301
0.9301	DCB_int_01 - phones	D	0.9801
0.9801	DCB_int_01 - phones	EY2	1.1401
1.7236	DCB_se3_ag4_f_01 - phones	F	1.9036
1.7236	DCB_se3_ag4_f_01 - words	five	2.2036
1.9036	DCB_se3_ag4_f_01 - phones	AY1	2.1336
2.1336	DCB_se3_ag4_f_01 - phones	V	2.2036
2.2036	DCB_se3_ag4_f_01 - phones	sp	2.3336
2.3336	DCB_se3_ag4_f_01 - phones	S	2.5936
2.3336	DCB_se3_ag4_f_01 - words	six	3.0836
2.5936	DCB_se3_ag4_f_01 - phones	IH1	2.7436
2.7436	DCB_se3_ag4_f_01 - phones	K	2.8936
2.8936	DCB_se3_ag4_f_01 - phones	S	3.0836
3.2110	DCB_se3_ag4_f_01 - phones	F	3.3310
3.2110	DCB_se3_ag4_f_01 - words	fifty	3.5810
3.3310	DCB_se3_ag4_f_01 - phones	IH1	3.3910
3.3910	DCB_se3_ag4_f_01 - phones	F	3.4810
3.4810	DCB_se3_ag4_f_01 - phones	T	3.5210
3.5210	DCB_se3_ag4_f_01 - phones	IY0	3.5810
3.5810	DCB_se3_ag4_f_01 - phones	S	3.7210
3.5810	DCB_se3_ag4_f_01 - words	six	4.1210
3.7210	DCB_se3_ag4_f_01 - phones	IH1	3.8210
3.8210	DCB_se3_ag4_f_01 - phones	K	3.9610
3.9610	DCB_se3_ag4_f_01 - phones	S	4.1210
4.1156	DCB_int_01 - phones	sil	4.1656
4.1210	DCB_se3_ag4_f_01 - phones	sp	7.2420
4.1656	DCB_int_01 - words	mm	4.3456
4.1656	DCB_int_01 - phones	M	4.3456
4.3456	DCB_int_01 - phones	sp	4.3956
5.1741	DCB_int_01 - phones	AY1	5.3941
5.1741	DCB_int_01 - words	i	5.3941
5.3941	DCB_int_01 - phones	JH	5.4241
5.3941	DCB_int_01 - words	just	5.5241
5.4241	DCB_int_01 - phones	IH0	5.4541
5.4541	DCB_int_01 - phones	S	5.5241
5.5241	DCB_int_01 - phones	W	5.5541
5.5241	DCB_int_01 - words	wanted	5.7241
5.5541	DCB_int_01 - phones	AO1	5.6041
5.6041	DCB_int_01 - phones	N	5.6641
5.6641	DCB_int_01 - phones	IH0	5.6941
5.6941	DCB_int_01 - phones	D	5.7241
5.7241	DCB_int_01 - phones	IH0	5.7541
5.7241	DCB_int_01 - words	it	5.7841
5.7541	DCB_int_01 - phones	T	5.7841
5.7841	DCB_int_01 - phones	T	5.8141
5.7841	DCB_int_01 - words	to	5.8441
5.8141	DCB_int_01 - phones	AH0	5.8441
5.8441	DCB_int_01 - phones	B	5.8941
5.8441	DCB_int_01 - words	be	5.9541
5.8941	DCB_int_01 - phones	IY1	5.9541
5.9541	DCB_int_01 - phones	K	6.0141
5.9541	DCB_int_01 - words	kind	6.1241
6.0141	DCB_int_01 - phones	AY1	6.0941
6.0941	DCB_int_01 - phones	N	6.1241
6.1241	DCB_int_01 - phones	AH0	6.1541
6.1241	DCB_int_01 - words	of	6.1841
6.1541	DCB_int_01 - phones	V	6.1841
6.1841	DCB_int_01 - phones	L	6.2341
6.1841	DCB_int_01 - words	like	6.3341
6.2341	DCB_int_01 - phones	AY1	6.3041
6.3041	DCB_int_01 - phones	K	6.3341
6.3984	DCB_int_01 - phones	S	6.4984
6.3984	DCB_int_01 - words	sixty	6.7184
6.4984	DCB_int_01 - phones	IH1	6.5384
6.5384	DCB_int_01 - phones	K	6.5784
6.5784	DCB_int_01 - phones	S	6.6184
6.6184	DCB_int_01 - phones	T	6.6684
6.6684	DCB_int_01 - phones	IY0	6.7184
6.7184	DCB_int_01 - phones	S	6.7884
6.7184	DCB_int_01 - words	seven	6.9784
6.7884	DCB_int_01 - phones	EH1	6.8584
6.8584	DCB_int_01 - phones	V	6.9084
6.9084	DCB_int_01 - phones	AH0	6.9484
6.9484	DCB_int_01 - phones	N	6.9784
6.9784	DCB_int_01 - phones	sp	7.4512
7.2420	DCB_se3_ag4_f_01 - phones	spn	7.7420
7.2420	DCB_se3_ag4_f_01 - words	<unk>	7.7420
7.4512	DCB_int_01 - phones	S	7.5312
7.4512	DCB_int_01 - words	sorry	7.6912
7.5312	DCB_int_01 - phones	AA1	7.5712
7.5712	DCB_int_01 - phones	R	7.6612
7.6612	DCB_int_01 - phones	IY0	7.6912
7.6912	DCB_int_01 - phones	sp	7.9274
7.7420	DCB_se3_ag4_f_01 - phones	sp	7.7920
7.9274	DCB_int_01 - phones	ER0	8.0574
7.9274	DCB_int_01 - words	or	8.0574
8.0574	DCB_int_01 - phones	S	8.1074
8.0574	DCB_int_01 - words	seventy	8.4274
8.1074	DCB_int_01 - phones	EH1	8.1674
8.1674	DCB_int_01 - phones	V	8.2074
8.2074	DCB_int_01 - phones	AH0	8.2374
8.2374	DCB_int_01 - phones	N	8.3074
8.3074	DCB_int_01 - phones	IY0	8.4274
8.4274	DCB_int_01 - phones	EY1	8.5174
8.4274	DCB_int_01 - words	eight	8.5674
8.5174	DCB_int_01 - phones	T	8.5674
8.5674	DCB_int_01 - phones	sp	8.6074
8.7028	DCB_int_01 - phones	B	8.7428
8.7028	DCB_int_01 - words	but	8.8128
8.7428	DCB_int_01 - phones	AH1	8.7728
8.7728	DCB_int_01 - phones	T	8.8128
8.8128	DCB_int_01 - phones	DH	8.8428
8.8128	DCB_int_01 - words	then	8.9828
8.8428	DCB_int_01 - phones	EH1	8.8828
8.8828	DCB_int_01 - phones	N	8.9828
8.9732	DCB_se3_ag4_f_01 - phones	M	9.0632
8.9732	DCB_se3_ag4_f_01 - words	me	9.1032
8.9828	DCB_int_01 - phones	Y	9.0628
8.9828	DCB_int_01 - words	you	9.1428
9.0628	DCB_int_01 - phones	UW1	9.1428
9.0632	DCB_se3_ag4_f_01 - phones	IY1	9.1032
9.1032	DCB_se3_ag4_f_01 - phones	sp	9.2632
9.1428	DCB_int_01 - words	oh	9.2028
9.1428	DCB_int_01 - phones	OW1	9.2028
9.2028	DCB_int_01 - words	<unk>	11.1128
9.2028	DCB_int_01 - phones	spn	11.1128
9.2632	DCB_se3_ag4_f_01 - phones	T	9.2932
9.2632	DCB_se3_ag4_f_01 - words	too	9.4632
9.2932	DCB_se3_ag4_f_01 - phones	UW1	9.4632
9.4632	DCB_se3_ag4_f_01 - words	<unk>	11.7632
9.4632	DCB_se3_ag4_f_01 - phones	spn	11.7632
11.3373	DCB_int_01 - phones	AH1	11.6673
11.3373	DCB_int_01 - words	um	11.7473
11.6673	DCB_int_01 - phones	M	11.7473
11.7473	DCB_int_01 - phones	sp	11.7773
12.1953	DCB_int_01 - phones	AE1	12.8453
12.1953	DCB_int_01 - words	and	13.0153
12.8453	DCB_int_01 - phones	N	12.9253
12.9253	DCB_int_01 - phones	D	13.0153
13.0153	DCB_int_01 - phones	sp	13.0653
13.2060	DCB_int_01 - phones	HH	13.2760
13.2060	DCB_int_01 - words	hometown	13.8060
13.2760	DCB_int_01 - phones	OW1	13.3460
13.3460	DCB_int_01 - phones	M	13.3860
13.3860	DCB_int_01 - phones	T	13.4960
13.4960	DCB_int_01 - phones	AW2	13.6260
13.6260	DCB_int_01 - phones	N	13.8060
13.8060	DCB_int_01 - phones	sp	13.8760
13.9707	DCB_se3_ag4_f_01 - phones	sil	14.0407
14.0407	DCB_se3_ag4_f_01 - words	<unk>	14.1907
14.0407	DCB_se3_ag4_f_01 - phones	spn	14.1907
14.3904	DCB_se3_ag4_f_01 - phones	W	14.4704
14.3904	DCB_se3_ag4_f_01 - words	washington	14.8704
14.4704	DCB_se3_ag4_f_01 - phones	AA1	14.5304
14.5304	DCB_se3_ag4_f_01 - phones	SH	14.6304
14.6304	DCB_se3_ag4_f_01 - phones	IH0	14.6804
14.6804	DCB_se3_ag4_f_01 - phones	NG	14.7304
14.7304	DCB_se3_ag4_f_01 - phones	T	14.7904
14.7904	DCB_se3_ag4_f_01 - phones	AH0	14.8304
14.8304	DCB_se3_ag4_f_01 - phones	N	14.8704
14.8704	DCB_se3_ag4_f_01 - phones	D	14.9404
14.8704	DCB_se3_ag4_f_01 - words	dc	15.3304
14.9404	DCB_se3_ag4_f_01 - phones	IY1	15.0304
15.0304	DCB_se3_ag4_f_01 - phones	S	15.1604
15.1604	DCB_se3_ag4_f_01 - phones	IY1	15.3304
15.3304	DCB_se3_ag4_f_01 - phones	sp	15.3804
15.4815	DCB_int_01 - phones	HH	15.5315
15.4815	DCB_int_01 - words	which	15.7215
15.5315	DCB_int_01 - phones	W	15.5715
15.5715	DCB_int_01 - phones	IH1	15.6215
15.6215	DCB_int_01 - phones	CH	15.7215
15.7215	DCB_int_01 - phones	N	15.7515
15.7215	DCB_int_01 - words	neighborhood	16.0815
15.7515	DCB_int_01 - phones	EY1	15.8315
15.8315	DCB_int_01 - phones	B	15.8715
15.8715	DCB_int_01 - phones	ER0	15.9215
15.9215	DCB_int_01 - phones	HH	15.9515
15.9515	DCB_int_01 - phones	UH2	16.0515
16.0515	DCB_int_01 - phones	D	16.0815
16.0815	DCB_int_01 - phones	sp	16.1715
16.7638	DCB_se3_ag4_f_01 - phones	AH1	17.0838
16.7638	DCB_se3_ag4_f_01 - words	um	17.4638
17.0838	DCB_se3_ag4_f_01 - phones	M	17.4638
17.4638	DCB_se3_ag4_f_01 - phones	sp	17.7251
17.7251	DCB_se3_ag4_f_01 - phones	spn	17.8751
17.7251	DCB_se3_ag4_f_01 - words	<unk>	17.8751
17.9352	DCB_se3_ag4_f_01 - phones	AY1	18.1152
17.9352	DCB_se3_ag4_f_01 - words	i	18.1152
18.1152	DCB_se3_ag4_f_01 - phones	W	18.2052
18.1152	DCB_se3_ag4_f_01 - words	would	18.3052
18.2052	DCB_se3_ag4_f_01 - phones	UH1	18.2452
18.2452	DCB_se3_ag4_f_01 - phones	D	18.3052
18.3052	DCB_se3_ag4_f_01 - phones	S	18.5052
18.3052	DCB_se3_ag4_f_01 - words	say	18.9952
18.5052	DCB_se3_ag4_f_01 - phones	EY1	18.9952
18.9952	DCB_se3_ag4_f_01 - phones	sp	19.1614
19.1614	DCB_se3_ag4_f_01 - phones	AY1	19.2614
19.1614	DCB_se3_ag4_f_01 - words	i'm	19.3214
19.2614	DCB_se3_ag4_f_01 - phones	M	19.3214
19.3214	DCB_se3_ag4_f_01 - phones	N	19.3514
19.3214	DCB_se3_ag4_f_01 - words	not	19.4614
19.3514	DCB_se3_ag4_f_01 - phones	AA1	19.4314
19.4314	DCB_se3_ag4_f_01 - phones	T	19.4614
19.4614	DCB_se3_ag4_f_01 - phones	R	19.5414
19.4614	DCB_se3_ag4_f_01 - words	real	19.6214
19.5414	DCB_se3_ag4_f_01 - phones	IY1	19.5714
19.5714	DCB_se3_ag4_f_01 - phones	L	19.6214
19.6214	DCB_se3_ag4_f_01 - phones	SH	19.7314
19.6214	DCB_se3_ag4_f_01 - words	sure	19.8114
19.7314	DCB_se3_ag4_f_01 - phones	UH1	19.7814
19.7814	DCB_se3_ag4_f_01 - phones	R	19.8114
19.8114	DCB_se3_ag4_f_01 - phones	HH	19.8714
19.8114	DCB_se3_ag4_f_01 - words	what	19.9614
19.8714	DCB_se3_ag4_f_01 - phones	W	19.9014
19.9014	DCB_se3_ag4_f_01 - phones	AH1	19.9314
19.9314	DCB_se3_ag4_f_01 - phones	T	19.9614
19.9614	DCB_se3_ag4_f_01 - phones	IH0	20.0014
19.9614	DCB_se3_ag4_f_01 - words	it	20.0614
20.0014	DCB_se3_ag4_f_01 - phones	T	20.0614
20.0614	DCB_se3_ag4_f_01 - words	s	20.1314
20.0614	DCB_se3_ag4_f_01 - phones	S	20.1314
20.1314	DCB_se3_ag4_f_01 - phones	K	20.2514
20.1314	DCB_se3_ag4_f_01 - words	called	20.4414
20.2514	DCB_se3_ag4_f_01 - phones	AO1	20.3514
20.3514	DCB_se3_ag4_f_01 - phones	L	20.4114
20.4114	DCB_se3_ag4_f_01 - phones	D	20.4414
20.7354	DCB_se3_ag4_f_01 - phones	AY1	20.9254
20.7354	DCB_se3_ag4_f_01 - words	i'm	20.9954
20.9254	DCB_se3_ag4_f_01 - phones	M	20.9954
20.9954	DCB_se3_ag4_f_01 - phones	sp	21.0254
21.0254	DCB_se3_ag4_f_01 - phones	AY1	21.1854
21.0254	DCB_se3_ag4_f_01 - words	i'm	21.2454
21.1854	DCB_se3_ag4_f_01 - phones	M	21.2454
21.2454	DCB_se3_ag4_f_01 - phones	N	21.3254
21.2454	DCB_se3_ag4_f_01 - words	near	21.4754
21.3254	DCB_se3_ag4_f_01 - phones	IH1	21.4154
21.4154	DCB_se3_ag4_f_01 - phones	R	21.4754
21.4754	DCB_se3_ag4_f_01 - phones	HH	21.5954
21.4754	DCB_se3_ag4_f_01 - words	howard	21.8054
21.5954	DCB_se3_ag4_f_01 - phones	AW1	21.7054
21.7054	DCB_se3_ag4_f_01 - phones	ER0	21.7654
21.7654	DCB_se3_ag4_f_01 - phones	D	21.8054
21.8054	DCB_se3_ag4_f_01 - phones	Y	21.8454
21.8054	DCB_se3_ag4_f_01 - words	university	22.6754
21.8454	DCB_se3_ag4_f_01 - phones	UW2	21.8954
21.8954	DCB_se3_ag4_f_01 - phones	N	21.9454
21.9454	DCB_se3_ag4_f_01 - phones	AH0	21.9954
21.9954	DCB_se3_ag4_f_01 - phones	V	22.0854
22.0854	DCB_se3_ag4_f_01 - phones	ER1	22.1954
22.1954	DCB_se3_ag4_f_01 - phones	S	22.3554
22.3554	DCB_se3_ag4_f_01 - phones	AH0	22.3854
22.3854	DCB_se3_ag4_f_01 - phones	T	22.4454
22.4454	DCB_se3_ag4_f_01 - phones	IY0	22.6754
23.4399	DCB_se3_ag4_f_01 - phones	sil	23.4699
23.4699	DCB_se3_ag4_f_01 - phones	K	23.5399
23.4699	DCB_se3_ag4_f_01 - words	columbia	23.9199
23.5399	DCB_se3_ag4_f_01 - phones	AH0	23.5999
23.5999	DCB_se3_ag4_f_01 - phones	L	23.6599
23.6599	DCB_se3_ag4_f_01 - phones	AH1	23.6999
23.6999	DCB_se3_ag4_f_01 - phones	M	23.7499
23.7499	DCB_se3_ag4_f_01 - phones	B	23.7999
23.7999	DCB_se3_ag4_f_01 - phones	IY0	23.8799
23.8799	DCB_se3_ag4_f_01 - phones	AH0	23.9199
23.9199	DCB_se3_ag4_f_01 - phones	HH	24.0399
23.9199	DCB_se3_ag4_f_01 - words	heights	24.4299
24.0399	DCB_se3_ag4_f_01 - phones	AY1	24.1799
24.1799	DCB_se3_ag4_f_01 - phones	T	24.2599
24.2599	DCB_se3_ag4_f_01 - phones	S	24.4299
24.5299	DCB_se3_ag4_f_01 - phones	sil	24.5599
24.5599	DCB_se3_ag4_f_01 - phones	IH0	24.5999
24.5599	DCB_se3_ag4_f_01 - words	is	24.7199
24.5999	DCB_se3_ag4_f_01 - phones	Z	24.7199
24.7199	DCB_se3_ag4_f_01 - phones	P	24.7999
24.7199	DCB_se3_ag4_f_01 - words	probably	25.2599
24.7999	DCB_se3_ag4_f_01 - phones	R	24.8299
24.8299	DCB_se3_ag4_f_01 - phones	AA1	24.8899
24.8899	DCB_se3_ag4_f_01 - phones	B	24.9599
24.9599	DCB_se3_ag4_f_01 - phones	AH0	25.0199
25.0199	DCB_se3_ag4_f_01 - phones	B	25.0699
25.0699	DCB_se3_ag4_f_01 - phones	L	25.1599
25.1599	DCB_se3_ag4_f_01 - phones	IY0	25.2599
25.2599	DCB_se3_ag4_f_01 - phones	K	25.4199
25.2599	DCB_se3_ag4_f_01 - words	close	25.8699
25.4199	DCB_se3_ag4_f_01 - phones	L	25.4699
25.4699	DCB_se3_ag4_f_01 - phones	OW1	25.6099
25.6099	DCB_se3_ag4_f_01 - phones	S	25.8699
26.1013	DCB_int_01 - phones	M	26.2613
26.1013	DCB_int_01 - words	mkay	26.4013
26.2613	DCB_int_01 - phones	K	26.3313
26.3313	DCB_int_01 - phones	EY1	26.4013
26.4013	DCB_int_01 - phones	sp	26.5013
27.8032	DCB_int_01 - phones	AH1	28.2532
27.8032	DCB_int_01 - words	um	28.3532
28.2532	DCB_int_01 - phones	M	28.3532
28.3532	DCB_int_01 - phones	sp	28.3832
28.3832	DCB_int_01 - phones	AE1	28.4632
28.3832	DCB_int_01 - words	and	28.5432
28.4632	DCB_int_01 - phones	N	28.5432
28.5432	DCB_int_01 - phones	Y	28.5932
28.5432	DCB_int_01 - words	you've	28.7532
28.5932	DCB_int_01 - phones	UW1	28.6332
28.6332	DCB_int_01 - phones	V	28.7532
28.7532	DCB_int_01 - phones	L	28.8132
28.7532	DCB_int_01 - words	lived	28.9632
28.8132	DCB_int_01 - phones	IH1	28.8532
28.8532	DCB_int_01 - phones	V	28.9032
28.9032	DCB_int_01 - phones	D	28.9632
28.9632	DCB_int_01 - phones	HH	29.0032
28.9632	DCB_int_01 - words	here	29.3032
29.0032	DCB_int_01 - phones	IY1	29.0632
29.0632	DCB_int_01 - phones	R	29.3032
29.3032	DCB_int_01 - phones	sp	29.3332
29.5984	DCB_int_01 - phones	P	29.6684
29.5984	DCB_int_01 - words	pretty	29.8084
29.6684	DCB_int_01 - phones	R	29.6984
29.6984	DCB_int_01 - phones	IH1	29.7484
29.7484	DCB_int_01 - phones	T	29.7784
29.7784	DCB_int_01 - phones	IY0	29.8084
29.8084	DCB_int_01 - phones	M	29.8384
29.8084	DCB_int_01 - words	much	29.9584
29.8384	DCB_int_01 - phones	AH1	29.8784
29.8784	DCB_int_01 - phones	CH	29.9584
29.9584	DCB_int_01 - phones	AO1	30.0084
29.9584	DCB_int_01 - words	all	30.0784
30.0084	DCB_int_01 - phones	L	30.0784
30.0784	DCB_int_01 - phones	Y	30.1184
30.0784	DCB_int_01 - words	your	30.2084
30.1184	DCB_int_01 - phones	UH1	30.1484
30.1484	DCB_int_01 - phones	R	30.2084
30.2084	DCB_int_01 - phones	L	30.2684
30.2084	DCB_int_01 - words	life	30.3984
30.2684	DCB_int_01 - phones	AY1	30.3484
30.3484	DCB_int_01 - phones	F	30.3984
30.3984	DCB_int_01 - phones	sp	30.4884
30.4786	DCB_se3_ag4_f_01 - phones	Y	30.5986
30.4786	DCB_se3_ag4_f_01 - words	yes	30.8286
30.5986	DCB_se3_ag4_f_01 - phones	EH1	30.6686
30.6686	DCB_se3_ag4_f_01 - phones	S	30.8286
30.8286	DCB_se3_ag4_f_01 - words	i	30.9086
30.8286	DCB_se3_ag4_f_01 - phones	AY1	30.9086
30.9086	DCB_se3_ag4_f_01 - phones	HH	31.0186
30.9086	DCB_se3_ag4_f_01 - words	have	31.4286
31.0186	DCB_se3_ag4_f_01 - phones	AE1	31.1186
31.1186	DCB_se3_ag4_f_01 - phones	V	31.4286
32.0313	DCB_int_01 - phones	HH	32.0813
32.0313	DCB_int_01 - words	have	32.1613
32.0813	DCB_int_01 - phones	AE1	32.1113
32.1113	DCB_int_01 - phones	V	32.1613
32.1613	DCB_int_01 - phones	Y	32.1913
32.1613	DCB_int_01 - words	you	32.2313
32.1913	DCB_int_01 - phones	UW1	32.2313
32.2313	DCB_int_01 - phones	L	32.3013
32.2313	DCB_int_01 - words	lived	32.4013
32.3013	DCB_int_01 - phones	IH1	32.3313
32.3313	DCB_int_01 - phones	V	32.3713
32.3713	DCB_int_01 - phones	D	32.4013
32.4013	DCB_int_01 - phones	sp	32.4313
32.4313	DCB_int_01 - phones	AH1	32.5313
32.4313	DCB_int_01 - words	other	32.6613
32.5313	DCB_int_01 - phones	DH	32.5713
32.5713	DCB_int_01 - phones	ER0	32.6613
32.6613	DCB_int_01 - phones	P	32.7313
32.6613	DCB_int_01 - words	places	33.0513
32.7313	DCB_int_01 - phones	L	32.7713
32.7713	DCB_int_01 - phones	EY1	32.8513
32.8513	DCB_int_01 - phones	S	32.9413
32.9413	DCB_int_01 - phones	IH0	32.9913
32.9913	DCB_int_01 - phones	Z	33.0513
33.0513	DCB_int_01 - phones	IY1	33.1013
33.0513	DCB_int_01 - words	even	33.2613
33.1013	DCB_int_01 - phones	V	33.1713
33.1713	DCB_int_01 - phones	IH0	33.2113
33.2113	DCB_int_01 - phones	N	33.2613
33.2613	DCB_int_01 - phones	F	33.3113
33.2613	DCB_int_01 - words	for	33.3813
33.3113	DCB_int_01 - phones	R	33.3413
33.3413	DCB_int_01 - phones	ER0	33.3813
33.3813	DCB_int_01 - phones	SH	33.5013
33.3813	DCB_int_01 - words	short	33.6513
33.5013	DCB_int_01 - phones	AO1	33.5413
33.5413	DCB_int_01 - phones	R	33.6113
33.6113	DCB_int_01 - phones	T	33.6513
33.6513	DCB_int_01 - phones	AH0	33.6913
33.6513	DCB_int_01 - words	amount	33.8813
33.6913	DCB_int_01 - phones	M	33.7313
33.7313	DCB_int_01 - phones	AW1	33.8213
33.8213	DCB_int_01 - phones	N	33.8513
33.8513	DCB_int_01 - phones	T	33.8813
33.8813	DCB_int_01 - phones	AH0	33.9113
33.8813	DCB_int_01 - words	of	33.9413
33.9113	DCB_int_01 - phones	V	33.9413
33.9413	DCB_int_01 - phones	T	34.0313
33.9413	DCB_int_01 - words	time	34.2213
34.0313	DCB_int_01 - phones	AY1	34.1113
34.1113	DCB_int_01 - phones	M	34.2213
34.4887	DCB_se3_ag4_f_01 - phones	AH1	34.6787
34.4887	DCB_se3_ag4_f_01 - words	um	34.7687
34.6787	DCB_se3_ag4_f_01 - phones	M	34.7687
34.7687	DCB_se3_ag4_f_01 - phones	DH	34.8187
34.7687	DCB_se3_ag4_f_01 - words	the	34.8887
34.8187	DCB_se3_ag4_f_01 - phones	AH0	34.8887
34.8887	DCB_se3_ag4_f_01 - phones	F	34.9987
34.8887	DCB_se3_ag4_f_01 - words	farthest	35.3387
34.9987	DCB_se3_ag4_f_01 - phones	AA1	35.0487
35.0487	DCB_se3_ag4_f_01 - phones	R	35.1187
35.1187	DCB_se3_ag4_f_01 - phones	DH	35.1587
35.1587	DCB_se3_ag4_f_01 - phones	AH0	35.2187
35.2187	DCB_se3_ag4_f_01 - phones	S	35.2687
35.2687	DCB_se3_ag4_f_01 - phones	T	35.3387
35.3387	DCB_se3_ag4_f_01 - phones	AY1	35.3687
35.3387	DCB_se3_ag4_f_01 - words	i've	35.4587
35.3687	DCB_se3_ag4_f_01 - phones	V	35.4587
35.4587	DCB_se3_ag4_f_01 - phones	G	35.5287
35.4587	DCB_se3_ag4_f_01 - words	gone	35.7187
35.5287	DCB_se3_ag4_f_01 - phones	AO1	35.6387
35.6387	DCB_se3_ag4_f_01 - phones	N	35.7187
35.7187	DCB_se3_ag4_f_01 - phones	IH0	35.7587
35.7187	DCB_se3_ag4_f_01 - words	is	35.7987
35.7587	DCB_se3_ag4_f_01 - phones	Z	35.7987
35.7987	DCB_se3_ag4_f_01 - phones	S	35.9087
35.7987	DCB_se3_ag4_f_01 - words	silver	36.1387
35.9087	DCB_se3_ag4_f_01 - phones	IH1	35.9387
35.9387	DCB_se3_ag4_f_01 - phones	L	35.9887
35.9887	DCB_se3_ag4_f_01 - phones	V	36.0587
36.0587	DCB_se3_ag4_f_01 - phones	ER0	36.1387
36.1387	DCB_se3_ag4_f_01 - phones	S	36.2087
36.1387	DCB_se3_ag4_f_01 - words	spring	36.3887
36.2087	DCB_se3_ag4_f_01 - phones	P	36.2487
36.2487	DCB_se3_ag4_f_01 - phones	R	36.2887
36.2887	DCB_se3_ag4_f_01 - phones	IH1	36.3287
36.3287	DCB_se3_ag4_f_01 - phones	NG	36.3887
36.3887	DCB_se3_ag4_f_01 - phones	M	36.4487
36.3887	DCB_se3_ag4_f_01 - words	maryland	36.7787
36.4487	DCB_se3_ag4_f_01 - phones	EH1	36.5287
36.5287	DCB_se3_ag4_f_01 - phones	R	36.5787
36.5787	DCB_se3_ag4_f_01 - phones	AH0	36.6387
36.6387	DCB_se3_ag4_f_01 - phones	L	36.6887
36.6887	DCB_se3_ag4_f_01 - phones	AH0	36.7187
36.7187	DCB_se3_ag4_f_01 - phones	N	36.7487
36.7487	DCB_se3_ag4_f_01 - phones	D	36.7787
36.7787	DCB_se3_ag4_f_01 - phones	W	36.8187
36.7787	DCB_se3_ag4_f_01 - words	which	36.9387
36.8187	DCB_se3_ag4_f_01 - phones	IH1	36.8587
36.8587	DCB_se3_ag4_f_01 - phones	CH	36.9387
36.9387	DCB_se3_ag4_f_01 - phones	IH0	36.9687
36.9387	DCB_se3_ag4_f_01 - words	is	37.0187
36.9687	DCB_se3_ag4_f_01 - phones	Z	37.0187
37.0187	DCB_se3_ag4_f_01 - phones	HH	37.0787
37.0187	DCB_se3_ag4_f_01 - words	where	37.2187
37.0787	DCB_se3_ag4_f_01 - phones	W	37.1087
37.1087	DCB_se3_ag4_f_01 - phones	EH1	37.1687
37.1687	DCB_se3_ag4_f_01 - phones	R	37.2187
37.2187	DCB_se3_ag4_f_01 - words	i	37.2687
37.2187	DCB_se3_ag4_f_01 - phones	AY1	37.2687
37.2687	DCB_se3_ag4_f_01 - phones	R	37.3287
37.2687	DCB_se3_ag4_f_01 - words	reside	37.6887
37.3287	DCB_se3_ag4_f_01 - phones	IY0	37.3687
37.3687	DCB_se3_ag4_f_01 - phones	Z	37.5087
37.5087	DCB_se3_ag4_f_01 - phones	AY1	37.6487
37.6487	DCB_se3_ag4_f_01 - phones	D	37.6887
37.6887	DCB_se3_ag4_f_01 - phones	R	37.7487
37.6887	DCB_se3_ag4_f_01 - words	right	37.8887
37.7487	DCB_se3_ag4_f_01 - phones	AY1	37.8287
37.8287	DCB_se3_ag4_f_01 - phones	T	37.8887
37.8887	DCB_se3_ag4_f_01 - phones	sp	37.9187
37.9187	DCB_se3_ag4_f_01 - phones	N	37.9587
37.9187	DCB_se3_ag4_f_01 - words	now	38.0987
37.9587	DCB_se3_ag4_f_01 - phones	AW1	38.0987
38.0987	DCB_se3_ag4_f_01 - phones	sp	38.1687
39.0432	DCB_int_01 - phones	S	39.1532
39.0432	DCB_int_01 - words	so	39.2132
39.1532	DCB_int_01 - phones	OW1	39.2132
39.2132	DCB_int_01 - phones	Y	39.3332
39.2132	DCB_int_01 - words	you	39.4632
39.3332	DCB_int_01 - phones	UW1	39.4632
39.4632	DCB_int_01 - phones	AA1	39.5632
39.4632	DCB_int_01 - words	are	39.6132
39.5632	DCB_int_01 - phones	R	39.6132
39.6132	DCB_int_01 - phones	L	39.6832
39.6132	DCB_int_01 - words	like	39.8532
39.6832	DCB_int_01 - phones	AY1	39.7932
39.7932	DCB_int_01 - phones	K	39.8532
39.8532	DCB_int_01 - phones	sp	40.1736
40.0643	DCB_se3_ag4_f_01 - words	i	40.2143
40.0643	DCB_se3_ag4_f_01 - phones	AY1	40.2143
40.1736	DCB_int_01 - phones	D	40.2336
40.1736	DCB_int_01 - words	dc	40.6736
40.2143	DCB_se3_ag4_f_01 - phones	EY1	40.2843
40.2143	DCB_se3_ag4_f_01 - words	am	40.3443
40.2336	DCB_int_01 - phones	IY1	40.3636
40.2843	DCB_se3_ag4_f_01 - phones	EH1	40.3143
40.3143	DCB_se3_ag4_f_01 - phones	M	40.3443
40.3443	DCB_se3_ag4_f_01 - phones	T	40.4443
40.3443	DCB_se3_ag4_f_01 - words	true	40.6743
40.3636	DCB_int_01 - phones	S	40.4736
40.4443	DCB_se3_ag4_f_01 - phones	R	40.5243
40.4736	DCB_int_01 - phones	IY1	40.6736
40.5243	DCB_se3_ag4_f_01 - phones	UW1	40.6743
40.6736	DCB_int_01 - phones	D	40.7336
40.6736	DCB_int_01 - words	dc	41.2136
40.6743	DCB_se3_ag4_f_01 - phones	sp	40.7743
40.7336	DCB_int_01 - phones	IY1	40.9536
40.7743	DCB_se3_ag4_f_01 - phones	N	40.8343
40.7743	DCB_se3_ag4_f_01 - words	native	41.2443
40.8343	DCB_se3_ag4_f_01 - phones	EY1	40.9343
40.9343	DCB_se3_ag4_f_01 - phones	T	41.0243
40.9536	DCB_int_01 - phones	S	41.0836
41.0243	DCB_se3_ag4_f_01 - phones	IH0	41.1643
41.0836	DCB_int_01 - phones	IY1	41.2136
41.1643	DCB_se3_ag4_f_01 - phones	V	41.2443
41.2136	DCB_int_01 - phones	sp	41.3736
41.2443	DCB_se3_ag4_f_01 - phones	sp	41.3043
41.3663	DCB_se3_ag4_f_01 - phones	Y	41.4363
41.3663	DCB_se3_ag4_f_01 - words	yes	41.7363
41.3736	DCB_int_01 - phones	OW2	41.6336
41.3736	DCB_int_01 - words	okay	42.0036
41.4363	DCB_se3_ag4_f_01 - phones	EH1	41.6563
41.6336	DCB_int_01 - phones	K	41.7736
41.6563	DCB_se3_ag4_f_01 - phones	S	41.7363
41.7363	DCB_se3_ag4_f_01 - phones	sp	41.9363
41.7736	DCB_int_01 - phones	EY1	42.0036
42.0036	DCB_int_01 - phones	sp	42.0336
42.0336	DCB_int_01 - phones	S	42.1736
42.0336	DCB_int_01 - words	so	42.4636
42.1207	DCB_se3_ag4_f_01 - phones	spn	42.7507
42.1207	DCB_se3_ag4_f_01 - words	<unk>	42.7507
42.1736	DCB_int_01 - phones	OW1	42.4636
42.7863	DCB_int_01 - phones	W	42.8363
42.7863	DCB_int_01 - words	where	42.9363
42.8363	DCB_int_01 - phones	EH1	42.9063
42.9063	DCB_int_01 - phones	R	42.9363
42.9363	DCB_int_01 - words	d	42.9663
42.9363	DCB_int_01 - phones	D	42.9663
42.9663	DCB_int_01 - phones	Y	42.9963
42.9663	DCB_int_01 - words	you	43.0363
42.9963	DCB_int_01 - phones	UW1	43.0363
43.0363	DCB_int_01 - phones	G	43.0763
43.0363	DCB_int_01 - words	go	43.1363
43.0763	DCB_int_01 - phones	OW1	43.1363
43.1363	DCB_int_01 - phones	T	43.1663
43.1363	DCB_int_01 - words	to	43.2163
43.1663	DCB_int_01 - phones	AH0	43.2163
43.2163	DCB_int_01 - phones	S	43.3263
43.2163	DCB_int_01 - words	school	43.5263
43.3263	DCB_int_01 - phones	K	43.3763
43.3763	DCB_int_01 - phones	UW1	43.4363
43.4363	DCB_int_01 - phones	L	43.5263
43.5263	DCB_int_01 - phones	sp	46.1370
44.0919	DCB_se3_ag4_f_01 - phones	AY1	44.2919
44.0919	DCB_se3_ag4_f_01 - words	i	44.2919
44.2919	DCB_se3_ag4_f_01 - phones	W	44.3919
44.2919	DCB_se3_ag4_f_01 - words	went	44.5819
44.3919	DCB_se3_ag4_f_01 - phones	EH1	44.4619
44.4619	DCB_se3_ag4_f_01 - phones	N	44.5519
44.5519	DCB_se3_ag4_f_01 - phones	T	44.5819
44.5819	DCB_se3_ag4_f_01 - phones	T	44.7219
44.5819	DCB_se3_ag4_f_01 - words	to	44.8819
44.7219	DCB_se3_ag4_f_01 - phones	UW1	44.8819
44.8819	DCB_se3_ag4_f_01 - phones	sp	44.9119
44.9119	DCB_se3_ag4_f_01 - phones	TN	45.5519
44.9119	DCB_se3_ag4_f_01 - words	rdx	45.5519
45.5519	DCB_se3_ag4_f_01 - phones	sp	45.5819
45.5819	DCB_se3_ag4_f_01 - phones	EH2	45.6619
45.5819	DCB_se3_ag4_f_01 - words	elementary	46.2619
45.6619	DCB_se3_ag4_f_01 - phones	L	45.7319
45.7319	DCB_se3_ag4_f_01 - phones	AH0	45.7819
45.7819	DCB_se3_ag4_f_01 - phones	M	45.8219
45.8219	DCB_se3_ag4_f_01 - phones	EH1	45.8919
45.8919	DCB_se3_ag4_f_01 - phones	N	45.9519
45.9519	DCB_se3_ag4_f_01 - phones	T	46.0419
46.0419	DCB_se3_ag4_f_01 - phones	R	46.1419
46.1370	DCB_int_01 - phones	M	46.3770
46.1370	DCB_int_01 - words	mm-hm	46.5370
46.1419	DCB_se3_ag4_f_01 - phones	IY0	46.2619
46.2619	DCB_se3_ag4_f_01 - phones	sp	46.7012
46.3770	DCB_int_01 - phones	HH	46.4070
46.4070	DCB_int_01 - phones	M	46.5370
46.5370	DCB_int_01 - phones	sp	46.5770
46.7012	DCB_se3_ag4_f_01 - phones	F	46.8512
46.7012	DCB_se3_ag4_f_01 - words	from	46.9812
46.8512	DCB_se3_ag4_f_01 - phones	R	46.8912
46.8912	DCB_se3_ag4_f_01 - phones	AH1	46.9212
46.9212	DCB_se3_ag4_f_01 - phones	M	46.9812
46.9812	DCB_se3_ag4_f_01 - phones	DH	47.1112
46.9812	DCB_se3_ag4_f_01 - words	there	47.5112
47.1112	DCB_se3_ag4_f_01 - phones	EH1	47.2912
47.2912	DCB_se3_ag4_f_01 - phones	R	47.5112
47.5112	DCB_se3_ag4_f_01 - phones	AY1	47.7112
47.5112	DCB_se3_ag4_f_01 - words	i	47.7112
47.7112	DCB_se3_ag4_f_01 - phones	sp	47.7412
47.7412	DCB_se3_ag4_f_01 - phones	W	47.8112
47.7412	DCB_se3_ag4_f_01 - words	went	47.9812
47.8112	DCB_se3_ag4_f_01 - phones	EH1	47.9012
47.9012	DCB_se3_ag4_f_01 - phones	N	47.9512
47.9512	DCB_se3_ag4_f_01 - phones	T	47.9812
47.9812	DCB_se3_ag4_f_01 - phones	sp	48.0112
48.0112	DCB_se3_ag4_f_01 - phones	T	48.1812
48.0112	DCB_se3_ag4_f_01 - words	to	48.2612
48.1812	DCB_se3_ag4_f_01 - phones	UW1	48.2612
48.2612	DCB_se3_ag4_f_01 - phones	sp	48.2912
48.2912	DCB_se3_ag4_f_01 - words	rdx	49.5412
48.2912	DCB_se3_ag4_f_01 - phones	TN	49.5412
49.5091	DCB_int_01 - phones	M	49.7491
49.5091	DCB_int_01 - words	mm-hm	50.0991
49.7491	DCB_int_01 - phones	HH	49.8691
49.8691	DCB_int_01 - phones	M	50.0991
50.3344	DCB_se3_ag4_f_01 - phones	AH1	50.6344
50.3344	DCB_se3_ag4_f_01 - words	um	50.7844
50.6344	DCB_se3_ag4_f_01 - phones	M	50.7844
50.7844	DCB_se3_ag4_f_01 - phones	AE1	50.9544
50.7844	DCB_se3_ag4_f_01 - words	and	51.1244
50.9544	DCB_se3_ag4_f_01 - phones	N	51.0844
51.0844	DCB_se3_ag4_f_01 - phones	D	51.1244
51.1244	DCB_se3_ag4_f_01 - phones	DH	51.1744
51.1244	DCB_se3_ag4_f_01 - words	then	51.5144
51.1744	DCB_se3_ag4_f_01 - phones	EH1	51.4044
51.4044	DCB_se3_ag4_f_01 - phones	N	51.5144
51.5144	DCB_se3_ag4_f_01 - words	i	51.6944
51.5144	DCB_se3_ag4_f_01 - phones	AY1	51.6944
51.6944	DCB_se3_ag4_f_01 - phones	sp	51.7244
51.7244	DCB_se3_ag4_f_01 - phones	W	51.7744
51.7244	DCB_se3_ag4_f_01 - words	went	51.9544
51.7744	DCB_se3_ag4_f_01 - phones	EH1	51.8444
51.8444	DCB_se3_ag4_f_01 - phones	N	51.9144
51.9144	DCB_se3_ag4_f_01 - phones	T	51.9544
51.9544	DCB_se3_ag4_f_01 - phones	T	52.1344
51.9544	DCB_se3_ag4_f_01 - words	to	52.4444
52.1344	DCB_se3_ag4_f_01 - phones	UW1	52.4444
52.4444	DCB_se3_ag4_f_01 - phones	sp	52.4944
52.4944	DCB_se3_ag4_f_01 - words	a	52.6044
52.4944	DCB_se3_ag4_f_01 - phones	AH0	52.6044
52.6044	DCB_se3_ag4_f_01 - phones	K	52.7144
52.6044	DCB_se3_ag4_f_01 - words	couple	52.9344
52.7144	DCB_se3_ag4_f_01 - phones	AH1	52.8144
52.8144	DCB_se3_ag4_f_01 - phones	P	52.8644
52.8644	DCB_se3_ag4_f_01 - phones	AH0	52.9044
52.9044	DCB_se3_ag4_f_01 - phones	L	52.9344
52.9344	DCB_se3_ag4_f_01 - phones	AH0	52.9644
52.9344	DCB_se3_ag4_f_01 - words	of	53.0144
52.9644	DCB_se3_ag4_f_01 - phones	V	53.0144
53.0144	DCB_se3_ag4_f_01 - phones	Y	53.0644
53.0144	DCB_se3_ag4_f_01 - words	universities	53.8644
53.0644	DCB_se3_ag4_f_01 - phones	UW2	53.1144
53.1144	DCB_se3_ag4_f_01 - phones	N	53.1644
53.1644	DCB_se3_ag4_f_01 - phones	AH0	53.1944
53.1944	DCB_se3_ag4_f_01 - phones	V	53.2944
53.2944	DCB_se3_ag4_f_01 - phones	ER1	53.4044
53.4044	DCB_se3_ag4_f_01 - phones	S	53.5444
53.5444	DCB_se3_ag4_f_01 - phones	AH0	53.5844
53.5844	DCB_se3_ag4_f_01 - phones	T	53.6344
53.6344	DCB_se3_ag4_f_01 - phones	IY0	53.7544
53.7544	DCB_se3_ag4_f_01 - phones	Z	53.8644
53.8644	DCB_se3_ag4_f_01 - phones	AH0	53.9144
53.8644	DCB_se3_ag4_f_01 - words	and	53.9944
53.9144	DCB_se3_ag4_f_01 - phones	N	53.9944
53.9944	DCB_se3_ag4_f_01 - phones	F	54.1644
53.9944	DCB_se3_ag4_f_01 - words	finally	54.4644
54.1644	DCB_se3_ag4_f_01 - phones	AY1	54.2544
54.2544	DCB_se3_ag4_f_01 - phones	N	54.2944
54.2944	DCB_se3_ag4_f_01 - phones	AH0	54.3244
54.3244	DCB_se3_ag4_f_01 - phones	L	54.4044
54.4044	DCB_se3_ag4_f_01 - phones	IY0	54.4644
54.4644	DCB_se3_ag4_f_01 - phones	EH1	54.5144
54.4644	DCB_se3_ag4_f_01 - words	ended	54.7044
54.5144	DCB_se3_ag4_f_01 - phones	N	54.5444
54.5444	DCB_se3_ag4_f_01 - phones	D	54.6044
54.6044	DCB_se3_ag4_f_01 - phones	IH0	54.6444
54.6444	DCB_se3_ag4_f_01 - phones	D	54.7044
54.7044	DCB_se3_ag4_f_01 - phones	AH1	54.7444
54.7044	DCB_se3_ag4_f_01 - words	up	54.8344
54.7444	DCB_se3_ag4_f_01 - phones	P	54.8344
54.8344	DCB_se3_ag4_f_01 - phones	AE1	54.8744
54.8344	DCB_se3_ag4_f_01 - words	at	54.9144
54.8744	DCB_se3_ag4_f_01 - phones	T	54.9144
54.9144	DCB_se3_ag4_f_01 - phones	DH	54.9744
54.9144	DCB_se3_ag4_f_01 - words	the	55.0044
54.9744	DCB_se3_ag4_f_01 - phones	IY0	55.0044
55.0044	DCB_se3_ag4_f_01 - phones	TN	56.2144
55.0044	DCB_se3_ag4_f_01 - words	rdx	56.2144
56.1572	DCB_int_01 - phones	sil	56.2072
56.2072	DCB_int_01 - phones	OW2	56.3172
56.2072	DCB_int_01 - words	okay	56.5372
56.3172	DCB_int_01 - phones	K	56.4072
56.4072	DCB_int_01 - phones	EY1	56.5372
56.5116	DCB_se3_ag4_f_01 - phones	sil	56.5416
56.5372	DCB_int_01 - phones	sp	59.4093
56.5416	DCB_se3_ag4_f_01 - phones	HH	56.5716
56.5416	DCB_se3_ag4_f_01 - words	which	56.7316
56.5716	DCB_se3_ag4_f_01 - phones	W	56.6016
56.6016	DCB_se3_ag4_f_01 - phones	IH1	56.6616
56.6616	DCB_se3_ag4_f_01 - phones	CH	56.7316
56.7316	DCB_se3_ag4_f_01 - phones	IH0	56.7716
56.7316	DCB_se3_ag4_f_01 - words	is	56.8416
56.7716	DCB_se3_ag4_f_01 - phones	Z	56.8416
56.8416	DCB_se3_ag4_f_01 - phones	HH	56.8916
56.8416	DCB_se3_ag4_f_01 - words	where	57.0416
56.8916	DCB_se3_ag4_f_01 - phones	W	56.9216
56.9216	DCB_se3_ag4_f_01 - phones	EH1	56.9816
56.9816	DCB_se3_ag4_f_01 - phones	R	57.0416
57.0416	DCB_se3_ag4_f_01 - words	i	57.1116
57.0416	DCB_se3_ag4_f_01 - phones	AY1	57.1116
57.1116	DCB_se3_ag4_f_01 - phones	G	57.2116
57.1116	DCB_se3_ag4_f_01 - words	got	57.3816
57.2116	DCB_se3_ag4_f_01 - phones	AA1	57.3216
57.3216	DCB_se3_ag4_f_01 - phones	T	57.3816
57.3816	DCB_se3_ag4_f_01 - phones	M	57.4516
57.3816	DCB_se3_ag4_f_01 - words	my	57.5616
57.4516	DCB_se3_ag4_f_01 - phones	AY1	57.5616
57.5616	DCB_se3_ag4_f_01 - phones	D	57.6516
57.5616	DCB_se3_ag4_f_01 - words	degree	58.0316
57.6516	DCB_se3_ag4_f_01 - phones	IH0	57.7116
57.7116	DCB_se3_ag4_f_01 - phones	G	57.7616
57.7616	DCB_se3_ag4_f_01 - phones	R	57.8716
57.8716	DCB_se3_ag4_f_01 - phones	IY1	58.0316
59.4093	DCB_int_01 - phones	AH1	59.5693
59.4093	DCB_int_01 - words	um	59.9993
59.5693	DCB_int_01 - phones	M	59.9993
60.1289	DCB_int_01 - phones	sil	60.1589
60.1589	DCB_int_01 - phones	AE1	60.4589
60.1589	DCB_int_01 - words	and	60.5489
60.4589	DCB_int_01 - phones	N	60.5489
60.5489	DCB_int_01 - phones	W	60.5989
60.5489	DCB_int_01 - words	what	60.6589
60.5989	DCB_int_01 - phones	AH1	60.6289
60.6289	DCB_int_01 - phones	T	60.6589
60.6589	DCB_int_01 - phones	D	60.6889
60.6589	DCB_int_01 - words	do	60.7189
60.6889	DCB_int_01 - phones	UW1	60.7189
60.7189	DCB_int_01 - phones	Y	60.7589
60.7189	DCB_int_01 - words	you	60.8389
60.7589	DCB_int_01 - phones	UW1	60.8389
60.8389	DCB_int_01 - phones	K	61.0489
60.8389	DCB_int_01 - words	currently	61.4189
61.0489	DCB_int_01 - phones	ER1	61.1989
61.1989	DCB_int_01 - phones	AH0	61.2589
61.2589	DCB_int_01 - phones	N	61.2889
61.2889	DCB_int_01 - phones	T	61.3389
61.3389	DCB_int_01 - phones	L	61.3689
61.3689	DCB_int_01 - phones	IY0	61.4189
61.4189	DCB_int_01 - phones	sp	61.4489
61.4489	DCB_int_01 - phones	D	61.5189
61.4489	DCB_int_01 - words	do	61.5689
61.5189	DCB_int_01 - phones	UW1	61.5689
61.5689	DCB_int_01 - phones	W	61.6289
61.5689	DCB_int_01 - words	what	61.6889
61.6289	DCB_int_01 - phones	AH1	61.6589
61.6589	DCB_int_01 - phones	T	61.6889
61.6889	DCB_int_01 - phones	S	61.7489
61.6889	DCB_int_01 - words	s	61.7489
61.7489	DCB_int_01 - phones	Y	61.7789
61.7489	DCB_int_01 - words	your	61.8789
61.7789	DCB_int_01 - phones	UH1	61.8189
61.8189	DCB_int_01 - phones	R	61.8789
61.8789	DCB_int_01 - phones	AA2	61.9089
61.8789	DCB_int_01 - words	occupation	62.4589
61.9089	DCB_int_01 - phones	K	62.0089
62.0089	DCB_int_01 - phones	Y	62.0389
62.0389	DCB_int_01 - phones	AH0	62.0689
62.0689	DCB_int_01 - phones	P	62.1389
62.1389	DCB_int_01 - phones	EY1	62.2489
62.2489	DCB_int_01 - phones	SH	62.3289
62.3289	DCB_int_01 - phones	AH0	62.3789
62.3789	DCB_int_01 - phones	N	62.4589
62.4589	DCB_int_01 - phones	sp	70.1830
62.9266	DCB_se3_ag4_f_01 - words	i	63.1266
62.9266	DCB_se3_ag4_f_01 - phones	AY1	63.1266
63.1266	DCB_se3_ag4_f_01 - phones	EY1	63.2666
63.1266	DCB_se3_ag4_f_01 - words	am	63.3566
63.2666	DCB_se3_ag4_f_01 - phones	EH1	63.3066
63.3066	DCB_se3_ag4_f_01 - phones	M	63.3566
63.3566	DCB_se3_ag4_f_01 - phones	sp	63.4266
63.4266	DCB_se3_ag4_f_01 - phones	DH	63.4866
63.4266	DCB_se3_ag4_f_01 - words	the	63.5566
63.4866	DCB_se3_ag4_f_01 - phones	IY0	63.5566
63.5566	DCB_se3_ag4_f_01 - phones	D	63.6366
63.5566	DCB_se3_ag4_f_01 - words	director	64.0066
63.6366	DCB_se3_ag4_f_01 - phones	ER0	63.7966
63.7966	DCB_se3_ag4_f_01 - phones	EH1	63.8866
63.8866	DCB_se3_ag4_f_01 - phones	K	63.9166
63.9166	DCB_se3_ag4_f_01 - phones	T	63.9766
63.9766	DCB_se3_ag4_f_01 - phones	ER0	64.0066
64.0066	DCB_se3_ag4_f_01 - phones	AH0	64.0366
64.0066	DCB_se3_ag4_f_01 - words	of	64.0766
64.0366	DCB_se3_ag4_f_01 - phones	V	64.0766
64.0766	DCB_se3_ag4_f_01 - phones	S	64.1566
64.0766	DCB_se3_ag4_f_01 - words	special	64.4766
64.1566	DCB_se3_ag4_f_01 - phones	P	64.2066
64.2066	DCB_se3_ag4_f_01 - phones	EH1	64.2566
64.2566	DCB_se3_ag4_f_01 - phones	SH	64.3666
64.3666	DCB_se3_ag4_f_01 - phones	AH0	64.4166
64.4166	DCB_se3_ag4_f_01 - phones	L	64.4766
64.4766	DCB_se3_ag4_f_01 - phones	IY0	64.5066
64.4766	DCB_se3_ag4_f_01 - words	events	64.9566
64.5066	DCB_se3_ag4_f_01 - phones	V	64.5966
64.5966	DCB_se3_ag4_f_01 - phones	EH1	64.7466
64.7466	DCB_se3_ag4_f_01 - phones	N	64.7966
64.7966	DCB_se3_ag4_f_01 - phones	T	64.8466
64.8466	DCB_se3_ag4_f_01 - phones	S	64.9566
64.9566	DCB_se3_ag4_f_01 - phones	F	65.0966
64.9566	DCB_se3_ag4_f_01 - words	for	65.3566
65.0966	DCB_se3_ag4_f_01 - phones	AO1	65.2466
65.2466	DCB_se3_ag4_f_01 - phones	R	65.3566
65.3566	DCB_se3_ag4_f_01 - words	rdx	67.5666
65.3566	DCB_se3_ag4_f_01 - phones	TN	67.5666
70.1830	DCB_int_01 - phones	AH1	70.4830
70.1830	DCB_int_01 - words	um	70.6230
70.4830	DCB_int_01 - phones	M	70.6230
70.6230	DCB_int_01 - phones	sp	70.6530
70.6530	DCB_int_01 - phones	AH0	70.7530
70.6530	DCB_int_01 - words	about	70.9430
70.7530	DCB_int_01 - phones	B	70.8030
70.8030	DCB_int_01 - phones	AW1	70.9130
70.9130	DCB_int_01 - phones	T	70.9430
70.9430	DCB_int_01 - phones	Y	70.9930
70.9430	DCB_int_01 - words	your	71.0930
70.9930	DCB_int_01 - phones	UH1	71.0230
71.0230	DCB_int_01 - phones	R	71.0930
71.0930	DCB_int_01 - phones	P	71.2130
71.0930	DCB_int_01 - words	parents	71.5330
71.2130	DCB_int_01 - phones	EH1	71.3130
71.3130	DCB_int_01 - phones	R	71.3730
71.3730	DCB_int_01 - phones	AH0	71.4130
71.4130	DCB_int_01 - phones	N	71.4430
71.4430	DCB_int_01 - phones	T	71.4730
71.4730	DCB_int_01 - phones	S	71.5330
71.5330	DCB_int_01 - phones	IH0	71.5930
71.5330	DCB_int_01 - words	is	71.6530
71.5930	DCB_int_01 - phones	Z	71.6530
71.6530	DCB_int_01 - phones	Y	71.6930
71.6530	DCB_int_01 - words	your	71.8830
71.6930	DCB_int_01 - phones	UH1	71.7230
71.7230	DCB_int_01 - phones	R	71.8830
71.8830	DCB_int_01 - phones	sp	71.9130
71.9130	DCB_int_01 - phones	W	71.9730
71.9130	DCB_int_01 - words	was	72.0430
71.9730	DCB_int_01 - phones	AH0	72.0130
72.0130	DCB_int_01 - phones	Z	72.0430
72.0430	DCB_int_01 - phones	Y	72.0830
72.0430	DCB_int_01 - words	your	72.1730
72.0830	DCB_int_01 - phones	UH1	72.1230
72.1230	DCB_int_01 - phones	R	72.1730
72.1730	DCB_int_01 - phones	F	72.2530
72.1730	DCB_int_01 - words	father	72.4530
72.2530	DCB_int_01 - phones	AA1	72.3230
72.3230	DCB_int_01 - phones	DH	72.3830
72.3830	DCB_int_01 - phones	ER0	72.4530
72.4530	DCB_int_01 - phones	B	72.5230
72.4530	DCB_int_01 - words	born	72.6730
72.5230	DCB_int_01 - phones	AO1	72.5630
72.5630	DCB_int_01 - phones	R	72.6230
72.6230	DCB_int_01 - phones	N	72.6730
72.6730	DCB_int_01 - phones	HH	72.7630
72.6730	DCB_int_01 - words	here	72.9430
72.7630	DCB_int_01 - phones	IY1	72.8530
72.8530	DCB_int_01 - phones	R	72.9430
73.3226	DCB_se3_ag4_f_01 - phones	M	73.4126
73.3226	DCB_se3_ag4_f_01 - words	my	73.4826
73.4126	DCB_se3_ag4_f_01 - phones	AY1	73.4826
73.4826	DCB_se3_ag4_f_01 - phones	D	73.6126
73.4826	DCB_se3_ag4_f_01 - words	dad	73.7826
73.6126	DCB_se3_ag4_f_01 - phones	AE1	73.7226
73.7226	DCB_se3_ag4_f_01 - phones	D	73.7826
73.7826	DCB_se3_ag4_f_01 - phones	W	73.8326
73.7826	DCB_se3_ag4_f_01 - words	was	73.9626
73.8326	DCB_se3_ag4_f_01 - phones	AH0	73.8726
73.8726	DCB_se3_ag4_f_01 - phones	Z	73.9626
73.9626	DCB_se3_ag4_f_01 - phones	B	74.0226
73.9626	DCB_se3_ag4_f_01 - words	born	74.1826
74.0226	DCB_se3_ag4_f_01 - phones	AO1	74.1026
74.1026	DCB_se3_ag4_f_01 - phones	R	74.1526
74.1526	DCB_se3_ag4_f_01 - phones	N	74.1826
74.1826	DCB_se3_ag4_f_01 - phones	HH	74.2926
74.1826	DCB_se3_ag4_f_01 - words	here	74.3726
74.2926	DCB_se3_ag4_f_01 - phones	IY1	74.3426
74.3426	DCB_se3_ag4_f_01 - phones	R	74.3726
74.3726	DCB_se3_ag4_f_01 - phones	IH1	74.5426
74.3726	DCB_se3_ag4_f_01 - words	in	74.6626
74.5426	DCB_se3_ag4_f_01 - phones	N	74.6626
74.6626	DCB_se3_ag4_f_01 - phones	D	74.7426
74.6626	DCB_se3_ag4_f_01 - words	dc	75.0626
74.7426	DCB_se3_ag4_f_01 - phones	IY1	74.8526
74.8526	DCB_se3_ag4_f_01 - phones	S	74.9926
74.9926	DCB_se3_ag4_f_01 - phones	IY1	75.0626
75.0626	DCB_se3_ag4_f_01 - phones	Y	75.1926
75.0626	DCB_se3_ag4_f_01 - words	yes	75.5726
75.1926	DCB_se3_ag4_f_01 - phones	EH1	75.3326
75.3326	DCB_se3_ag4_f_01 - phones	S	75.5726
75.7193	DCB_int_01 - phones	AH0	75.7993
75.7193	DCB_int_01 - words	and	76.0293
75.7993	DCB_int_01 - phones	N	76.0293
76.0293	DCB_int_01 - phones	sp	76.0593
76.0593	DCB_int_01 - phones	HH	76.0893
76.0593	DCB_int_01 - words	what	76.1893
76.0893	DCB_int_01 - phones	W	76.1193
76.1193	DCB_int_01 - phones	AH1	76.1493
76.1493	DCB_int_01 - phones	T	76.1893
76.1893	DCB_int_01 - phones	AH0	76.2193
76.1893	DCB_int_01 - words	about	76.3493
76.2193	DCB_int_01 - phones	B	76.2493
76.2493	DCB_int_01 - phones	AW1	76.3093
76.3093	DCB_int_01 - phones	T	76.3493
76.3493	DCB_int_01 - phones	M	76.4193
76.3493	DCB_int_01 - words	mama	76.5793
76.4193	DCB_int_01 - phones	AA1	76.4893
76.4893	DCB_int_01 - phones	M	76.5493
76.5493	DCB_int_01 - phones	AH0	76.5793
76.5793	DCB_int_01 - phones	sp	76.7193
76.9923	DCB_se3_ag4_f_01 - phones	M	77.1523
76.9923	DCB_se3_ag4_f_01 - words	mom	77.3523
77.1523	DCB_se3_ag4_f_01 - phones	AA1	77.2723
77.2723	DCB_se3_ag4_f_01 - phones	M	77.3523
77.3523	DCB_se3_ag4_f_01 - phones	W	77.3923
77.3523	DCB_se3_ag4_f_01 - words	was	77.5623
77.3923	DCB_se3_ag4_f_01 - phones	AH0	77.4323
77.4323	DCB_se3_ag4_f_01 - phones	Z	77.5623
77.5623	DCB_se3_ag4_f_01 - phones	B	77.6123
77.5623	DCB_se3_ag4_f_01 - words	born	77.8723
77.6123	DCB_se3_ag4_f_01 - phones	AO1	77.7423
77.7423	DCB_se3_ag4_f_01 - phones	R	77.8323
77.8323	DCB_se3_ag4_f_01 - phones	N	77.8723
77.8723	DCB_se3_ag4_f_01 - phones	IH1	78.0223
77.8723	DCB_se3_ag4_f_01 - words	in	78.1123
78.0223	DCB_se3_ag4_f_01 - phones	N	78.1123
78.1123	DCB_se3_ag4_f_01 - phones	S	78.2523
78.1123	DCB_se3_ag4_f_01 - words	spotsylvania	79.0423
78.2523	DCB_se3_ag4_f_01 - phones	P	78.3323
78.3323	DCB_se3_ag4_f_01 - phones	AA1	78.4123
78.4123	DCB_se3_ag4_f_01 - phones	T	78.4923
78.4923	DCB_se3_ag4_f_01 - phones	S	78.5723
78.5723	DCB_se3_ag4_f_01 - phones	L	78.6223
78.6223	DCB_se3_ag4_f_01 - phones	V	78.7223
78.7223	DCB_se3_ag4_f_01 - phones	EY1	78.8223
78.8223	DCB_se3_ag4_f_01 - phones	N	78.8823
78.8823	DCB_se3_ag4_f_01 - phones	Y	78.9723
78.9723	DCB_se3_ag4_f_01 - phones	AH0	79.0423
79.0423	DCB_se3_ag4_f_01 - phones	K	79.1923
79.0423	DCB_se3_ag4_f_01 - words	county	79.5823
79.1923	DCB_se3_ag4_f_01 - phones	AW1	79.2923
79.2923	DCB_se3_ag4_f_01 - phones	N	79.4023
79.4023	DCB_se3_ag4_f_01 - phones	IY0	79.5823
79.5823	DCB_se3_ag4_f_01 - phones	sp	79.6123
79.6123	DCB_se3_ag4_f_01 - phones	V	79.6823
79.6123	DCB_se3_ag4_f_01 - words	virginia	80.2323
79.6823	DCB_se3_ag4_f_01 - phones	ER0	79.7523
79.7523	DCB_se3_ag4_f_01 - phones	JH	79.8823
79.8823	DCB_se3_ag4_f_01 - phones	IH1	79.9423
79.9423	DCB_se3_ag4_f_01 - phones	N	79.9923
79.9923	DCB_se3_ag4_f_01 - phones	Y	80.1323
80.1323	DCB_se3_ag4_f_01 - phones	AH0	80.2323
81.0292	DCB_se3_ag4_f_01 - phones	AH1	81.2292
81.0292	DCB_se3_ag4_f_01 - words	um	81.3192
81.2292	DCB_se3_ag4_f_01 - phones	M	81.3192
81.3192	DCB_se3_ag4_f_01 - phones	SH	81.4692
81.3192	DCB_se3_ag4_f_01 - words	she	81.5392
81.4692	DCB_se3_ag4_f_01 - phones	IY1	81.5392
81.5392	DCB_se3_ag4_f_01 - phones	M	81.6392
81.5392	DCB_se3_ag4_f_01 - words	migrated	82.1992
81.6392	DCB_se3_ag4_f_01 - phones	AY1	81.7392
81.7392	DCB_se3_ag4_f_01 - phones	G	81.8292
81.8292	DCB_se3_ag4_f_01 - phones	R	81.9092
81.9092	DCB_se3_ag4_f_01 - phones	EY2	81.9892
81.9892	DCB_se3_ag4_f_01 - phones	T	82.0492
82.0492	DCB_se3_ag4_f_01 - phones	IH0	82.1692
82.1692	DCB_se3_ag4_f_01 - phones	D	82.1992
82.1992	DCB_se3_ag4_f_01 - phones	T	82.3792
82.1992	DCB_se3_ag4_f_01 - words	to	82.5292
82.3792	DCB_se3_ag4_f_01 - phones	UW1	82.5292
82.5292	DCB_se3_ag4_f_01 - phones	F	82.6592
82.5292	DCB_se3_ag4_f_01 - words	philadelphia	83.2892
82.6592	DCB_se3_ag4_f_01 - phones	IH2	82.7192
82.7192	DCB_se3_ag4_f_01 - phones	L	82.7992
82.7992	DCB_se3_ag4_f_01 - phones	AH0	82.8392
82.8392	DCB_se3_ag4_f_01 - phones	D	82.8992
82.8992	DCB_se3_ag4_f_01 - phones	EH1	82.9692
82.9692	DCB_se3_ag4_f_01 - phones	L	83.0492
83.0492	DCB_se3_ag4_f_01 - phones	F	83.1392
83.1392	DCB_se3_ag4_f_01 - phones	IY0	83.2192
83.2192	DCB_se3_ag4_f_01 - phones	AH0	83.2892
83.2892	DCB_se3_ag4_f_01 - phones	P	83.4492
83.2892	DCB_se3_ag4_f_01 - words	pennsylvania	84.0492
83.4492	DCB_se3_ag4_f_01 - phones	EH2	83.4892
83.4892	DCB_se3_ag4_f_01 - phones	N	83.5692
83.5692	DCB_se3_ag4_f_01 - phones	S	83.6292
83.6292	DCB_se3_ag4_f_01 - phones	AH0	83.6692
83.6692	DCB_se3_ag4_f_01 - phones	L	83.6992
83.6992	DCB_se3_ag4_f_01 - phones	V	83.7692
83.7692	DCB_se3_ag4_f_01 - phones	EY1	83.8492
83.8492	DCB_se3_ag4_f_01 - phones	N	83.8992
83.8992	DCB_se3_ag4_f_01 - phones	Y	83.9992
83.9992	DCB_se3_ag4_f_01 - phones	AH0	84.0492
84.0492	DCB_se3_ag4_f_01 - phones	W	84.0992
84.0492	DCB_se3_ag4_f_01 - words	which	84.2292
84.0992	DCB_se3_ag4_f_01 - phones	IH1	84.1492
84.1492	DCB_se3_ag4_f_01 - phones	CH	84.2292
84.2292	DCB_se3_ag4_f_01 - phones	IH0	84.2592
84.2292	DCB_se3_ag4_f_01 - words	is	84.3392
84.2592	DCB_se3_ag4_f_01 - phones	Z	84.3392
84.3392	DCB_se3_ag4_f_01 - phones	HH	84.3892
84.3392	DCB_se3_ag4_f_01 - words	where	84.5092
84.3892	DCB_se3_ag4_f_01 - phones	W	84.4192
84.4192	DCB_se3_ag4_f_01 - phones	EH1	84.4692
84.4692	DCB_se3_ag4_f_01 - phones	R	84.5092
84.5092	DCB_se3_ag4_f_01 - phones	SH	84.6792
84.5092	DCB_se3_ag4_f_01 - words	she	84.7692
84.6792	DCB_se3_ag4_f_01 - phones	IY1	84.7692
84.7692	DCB_se3_ag4_f_01 - phones	G	84.8292
84.7692	DCB_se3_ag4_f_01 - words	grew	84.9792
84.8292	DCB_se3_ag4_f_01 - phones	R	84.8692
84.8692	DCB_se3_ag4_f_01 - phones	UW1	84.9792
84.9792	DCB_se3_ag4_f_01 - phones	AH1	85.1292
84.9792	DCB_se3_ag4_f_01 - words	up	85.1992
85.1292	DCB_se3_ag4_f_01 - phones	P	85.1992
85.4065	DCB_se3_ag4_f_01 - phones	sil	85.4465
85.4465	DCB_se3_ag4_f_01 - phones	AH0	85.4965
85.4465	DCB_se3_ag4_f_01 - words	and	85.6065
85.4965	DCB_se3_ag4_f_01 - phones	N	85.6065
85.6065	DCB_se3_ag4_f_01 - phones	sp	85.6365
85.6365	DCB_se3_ag4_f_01 - phones	DH	85.7065
85.6365	DCB_se3_ag4_f_01 - words	then	85.8765
85.7065	DCB_se3_ag4_f_01 - phones	EH1	85.8265
85.8265	DCB_se3_ag4_f_01 - phones	N	85.8765
85.8765	DCB_se3_ag4_f_01 - phones	sp	86.0865
86.6888	DCB_se3_ag4_f_01 - phones	M	86.7488
86.6888	DCB_se3_ag4_f_01 - words	moved	86.9088
86.7488	DCB_se3_ag4_f_01 - phones	UW1	86.8088
86.8088	DCB_se3_ag4_f_01 - phones	V	86.8788
86.8788	DCB_se3_ag4_f_01 - phones	D	86.9088
86.9088	DCB_se3_ag4_f_01 - phones	T	86.9588
86.9088	DCB_se3_ag4_f_01 - words	to	86.9888
86.9588	DCB_se3_ag4_f_01 - phones	IH0	86.9888
86.9888	DCB_se3_ag4_f_01 - phones	D	87.0688
86.9888	DCB_se3_ag4_f_01 - words	dc	87.3588
87.0688	DCB_se3_ag4_f_01 - phones	IY1	87.1488
87.1488	DCB_se3_ag4_f_01 - phones	S	87.3188
87.3188	DCB_se3_ag4_f_01 - phones	IY1	87.3588
87.3588	DCB_se3_ag4_f_01 - phones	sp	87.4688
87.6307	DCB_int_01 - phones	M	87.7507
87.6307	DCB_int_01 - words	moved	87.8707
87.7507	DCB_int_01 - phones	UW1	87.8007
87.8007	DCB_int_01 - phones	V	87.8407
87.8407	DCB_int_01 - phones	D	87.8707
87.8707	DCB_int_01 - phones	T	87.9007
87.8707	DCB_int_01 - words	to	87.9307
87.9007	DCB_int_01 - phones	AH0	87.9307
87.9307	DCB_int_01 - phones	sp	87.9607
87.9607	DCB_int_01 - phones	D	88.0107
87.9607	DCB_int_01 - words	dc	88.3507
88.0107	DCB_int_01 - phones	IY1	88.1107
88.1107	DCB_int_01 - phones	S	88.2407
88.2407	DCB_int_01 - phones	IY1	88.3507
88.3507	DCB_int_01 - phones	AE1	88.3907
88.3507	DCB_int_01 - words	and	88.4507
88.3907	DCB_int_01 - phones	N	88.4507
88.4507	DCB_int_01 - phones	W	88.5107
88.4507	DCB_int_01 - words	what	88.5807
88.5107	DCB_int_01 - phones	AH1	88.5407
88.5407	DCB_int_01 - phones	T	88.5807
88.5807	DCB_int_01 - phones	AH0	88.6407
88.5807	DCB_int_01 - words	about	88.9107
88.6407	DCB_int_01 - phones	B	88.7007
88.7007	DCB_int_01 - phones	AW1	88.8807
88.8807	DCB_int_01 - phones	T	88.9107
88.9107	DCB_int_01 - phones	Y	88.9607
88.9107	DCB_int_01 - words	your	89.1007
88.9607	DCB_int_01 - phones	UH1	89.0207
89.0207	DCB_int_01 - phones	R	89.1007
89.1007	DCB_int_01 - phones	P	89.2107
89.1007	DCB_int_01 - words	parents	89.4507
89.2107	DCB_int_01 - phones	EH1	89.2807
89.2807	DCB_int_01 - phones	R	89.3107
89.3107	DCB_int_01 - phones	AH0	89.3407
89.3407	DCB_int_01 - phones	N	89.3707
89.3707	DCB_int_01 - phones	T	89.4007
89.4007	DCB_int_01 - phones	S	89.4507
89.4507	DCB_int_01 - phones	W	89.4807
89.4507	DCB_int_01 - words	what	89.5407
89.4807	DCB_int_01 - phones	AH1	89.5107
89.5107	DCB_int_01 - phones	T	89.5407
89.5407	DCB_int_01 - phones	D	89.5707
89.5407	DCB_int_01 - words	did	89.6307
89.5707	DCB_int_01 - phones	IH0	89.6007
89.6007	DCB_int_01 - phones	D	89.6307
89.6307	DCB_int_01 - phones	DH	89.6707
89.6307	DCB_int_01 - words	they	89.7807
89.6707	DCB_int_01 - phones	EY1	89.7807
89.7807	DCB_int_01 - phones	D	89.8707
89.7807	DCB_int_01 - words	do	90.0207
89.8707	DCB_int_01 - phones	UW1	90.0207
90.0207	DCB_int_01 - phones	sp	90.1207
90.1207	DCB_int_01 - phones	F	90.1707
90.1207	DCB_int_01 - words	for	90.2907
90.1707	DCB_int_01 - phones	AO1	90.2307
90.2307	DCB_int_01 - phones	R	90.2907
90.2907	DCB_int_01 - phones	AH0	90.3407
90.2907	DCB_int_01 - words	a	90.3407
90.3407	DCB_int_01 - phones	L	90.3807
90.3407	DCB_int_01 - words	living	90.6207
90.3807	DCB_int_01 - phones	IH1	90.4307
90.4307	DCB_int_01 - phones	V	90.4907
90.4907	DCB_int_01 - phones	IH0	90.5407
90.5407	DCB_int_01 - phones	NG	90.6207
90.6207	DCB_int_01 - phones	sp	93.9585
91.0335	DCB_se3_ag4_f_01 - phones	M	91.1135
91.0335	DCB_se3_ag4_f_01 - words	my	91.2035
91.1135	DCB_se3_ag4_f_01 - phones	AY1	91.2035
91.2035	DCB_se3_ag4_f_01 - phones	F	91.3335
91.2035	DCB_se3_ag4_f_01 - words	father	91.6335
91.3335	DCB_se3_ag4_f_01 - phones	AA1	91.4435
91.4435	DCB_se3_ag4_f_01 - phones	DH	91.5035
91.5035	DCB_se3_ag4_f_01 - phones	ER0	91.6335
91.6335	DCB_se3_ag4_f_01 - phones	W	91.7235
91.6335	DCB_se3_ag4_f_01 - words	was	92.0735
91.7235	DCB_se3_ag4_f_01 - phones	AH1	91.8535
91.8535	DCB_se3_ag4_f_01 - phones	Z	92.0735
92.0735	DCB_se3_ag4_f_01 - words	a	92.4535
92.0735	DCB_se3_ag4_f_01 - phones	EY1	92.4535
92.4535	DCB_se3_ag4_f_01 - phones	sp	92.4835
92.4835	DCB_se3_ag4_f_01 - phones	AH1	92.6935
92.4835	DCB_se3_ag4_f_01 - words	um	92.8935
92.6935	DCB_se3_ag4_f_01 - phones	M	92.8935
92.8935	DCB_se3_ag4_f_01 - phones	sp	92.9435
92.9435	DCB_se3_ag4_f_01 - phones	L	93.0835
92.9435	DCB_se3_ag4_f_01 - words	letter	93.2435
93.0835	DCB_se3_ag4_f_01 - phones	EH1	93.1235
93.1235	DCB_se3_ag4_f_01 - phones	T	93.1635
93.1635	DCB_se3_ag4_f_01 - phones	ER0	93.2435
93.2435	DCB_se3_ag4_f_01 - phones	K	93.3535
93.2435	DCB_se3_ag4_f_01 - words	carrier	93.7135
93.3535	DCB_se3_ag4_f_01 - phones	EH1	93.4335
93.4335	DCB_se3_ag4_f_01 - phones	R	93.5235
93.5235	DCB_se3_ag4_f_01 - phones	IY0	93.6135
93.6135	DCB_se3_ag4_f_01 - phones	ER0	93.7135
93.7135	DCB_se3_ag4_f_01 - phones	F	93.8335
93.7135	DCB_se3_ag4_f_01 - words	for	93.8935
93.8335	DCB_se3_ag4_f_01 - phones	ER0	93.8935
93.8935	DCB_se3_ag4_f_01 - phones	DH	93.9535
93.8935	DCB_se3_ag4_f_01 - words	the	94.0035
93.9535	DCB_se3_ag4_f_01 - phones	IY0	94.0035
93.9585	DCB_int_01 - phones	M	94.0885
93.9585	DCB_int_01 - words	mm	94.0885
94.0035	DCB_se3_ag4_f_01 - phones	Y	94.0335
94.0035	DCB_se3_ag4_f_01 - words	u	94.0935
94.0335	DCB_se3_ag4_f_01 - phones	UW1	94.0935
94.0885	DCB_int_01 - phones	sp	94.1785
94.0935	DCB_se3_ag4_f_01 - phones	sp	94.2135
94.2135	DCB_se3_ag4_f_01 - phones	Y	94.2635
94.2135	DCB_se3_ag4_f_01 - words	u	94.3135
94.2635	DCB_se3_ag4_f_01 - phones	UW1	94.3135
94.3135	DCB_se3_ag4_f_01 - phones	sp	94.3435
94.3435	DCB_se3_ag4_f_01 - phones	Y	94.4935
94.3435	DCB_se3_ag4_f_01 - words	usps	95.4835
94.4935	DCB_se3_ag4_f_01 - phones	UW1	94.5535
94.5535	DCB_se3_ag4_f_01 - phones	EH1	94.6735
94.6735	DCB_se3_ag4_f_01 - phones	S	94.8635
94.8635	DCB_se3_ag4_f_01 - phones	P	94.9935
94.9935	DCB_se3_ag4_f_01 - phones	IY1	95.1235
95.1235	DCB_se3_ag4_f_01 - phones	EH1	95.2835
95.2835	DCB_se3_ag4_f_01 - phones	S	95.4835
95.8502	DCB_se3_ag4_f_01 - phones	AE1	95.9302
95.8502	DCB_se3_ag4_f_01 - words	and	95.9902
95.9302	DCB_se3_ag4_f_01 - phones	N	95.9902
95.9902	DCB_se3_ag4_f_01 - phones	M	96.0402
95.9902	DCB_se3_ag4_f_01 - words	my	96.0902
96.0402	DCB_se3_ag4_f_01 - phones	AY1	96.0902
96.0902	DCB_se3_ag4_f_01 - phones	M	96.1802
96.0902	DCB_se3_ag4_f_01 - words	mom	96.3202
96.1802	DCB_se3_ag4_f_01 - phones	AA1	96.2602
96.2602	DCB_se3_ag4_f_01 - phones	M	96.3202
96.3202	DCB_se3_ag4_f_01 - phones	W	96.3702
96.3202	DCB_se3_ag4_f_01 - words	was	96.4702
96.3702	DCB_se3_ag4_f_01 - phones	AH0	96.4002
96.4002	DCB_se3_ag4_f_01 - phones	Z	96.4702
96.4702	DCB_se3_ag4_f_01 - words	a	96.5202
96.4702	DCB_se3_ag4_f_01 - phones	AH0	96.5202
96.5202	DCB_se3_ag4_f_01 - phones	HH	96.6102
96.5202	DCB_se3_ag4_f_01 - words	homemaker	97.1002
96.6102	DCB_se3_ag4_f_01 - phones	OW1	96.6602
96.6602	DCB_se3_ag4_f_01 - phones	M	96.6902
96.6902	DCB_se3_ag4_f_01 - phones	M	96.7502
96.7502	DCB_se3_ag4_f_01 - phones	EY2	96.8302
96.8302	DCB_se3_ag4_f_01 - phones	K	96.9402
96.9402	DCB_se3_ag4_f_01 - phones	ER0	97.1002
99.3602	DCB_int_01 - phones	P	99.4102
99.3602	DCB_int_01 - words	perfect	100.0402
99.4102	DCB_int_01 - phones	ER0	99.5102
99.5102	DCB_int_01 - phones	F	99.6202
99.6202	DCB_int_01 - phones	EH1	99.7202
99.7202	DCB_int_01 - phones	K	99.8002
99.8002	DCB_int_01 - phones	T	100.0402
100.5679	DCB_int_01 - phones	DH	100.6279
100.5679	DCB_int_01 - words	that	100.7179
100.6279	DCB_int_01 - phones	AE1	100.6679
100.6679	DCB_int_01 - phones	T	100.7179
100.7179	DCB_int_01 - words	s	100.7779
100.7179	DCB_int_01 - phones	S	100.7779
100.7779	DCB_int_01 - phones	AO1	100.8479
100.7779	DCB_int_01 - words	all	100.8879
100.8479	DCB_int_01 - phones	L	100.8879
100.8879	DCB_int_01 - phones	DH	100.9279
100.8879	DCB_int_01 - words	the	100.9779
100.9279	DCB_int_01 - phones	AH0	100.9779
100.9779	DCB_int_01 - phones	S	101.0279
100.9779	DCB_int_01 - words	stuff	101.2279
101.0279	DCB_int_01 - phones	T	101.0779
101.0779	DCB_int_01 - phones	AH1	101.1179
101.1179	DCB_int_01 - phones	F	101.2279
101.2279	DCB_int_01 - words	i	101.2579
101.2279	DCB_int_01 - phones	AY1	101.2579
101.2579	DCB_int_01 - phones	HH	101.3279
101.2579	DCB_int_01 - words	have	101.4679
101.3279	DCB_int_01 - phones	AE1	101.3579
101.3579	DCB_int_01 - phones	V	101.4679
101.4679	DCB_int_01 - phones	T	101.5179
101.4679	DCB_int_01 - words	to	101.5979
101.5179	DCB_int_01 - phones	AH0	101.5979
101.5979	DCB_int_01 - phones	sp	101.6679
101.7990	DCB_int_01 - phones	T	101.8690
101.7990	DCB_int_01 - words	to	101.9090
101.8690	DCB_int_01 - phones	AH0	101.9090
101.9090	DCB_int_01 - phones	sp	101.9490
101.9490	DCB_int_01 - phones	R	102.0090
101.9490	DCB_int_01 - words	write	102.1290
102.0090	DCB_int_01 - phones	AY1	102.0890
102.0890	DCB_int_01 - phones	T	102.1290
102.1290	DCB_int_01 - phones	sp	102.1590
102.1590	DCB_int_01 - phones	D	102.2290
102.1590	DCB_int_01 - words	down	102.3490
102.1988	DCB_se3_ag4_f_01 - phones	OW2	102.4088
102.1988	DCB_se3_ag4_f_01 - words	okay	102.6688
102.2290	DCB_int_01 - phones	AW1	102.3090
102.3090	DCB_int_01 - phones	N	102.3490
102.3490	DCB_int_01 - phones	AH0	102.3790
102.3490	DCB_int_01 - words	and	102.4390
102.3790	DCB_int_01 - phones	N	102.4090
102.4088	DCB_se3_ag4_f_01 - phones	K	102.4488
102.4090	DCB_int_01 - phones	D	102.4390
102.4390	DCB_int_01 - phones	N	102.5190
102.4390	DCB_int_01 - words	now	102.6290
102.4488	DCB_se3_ag4_f_01 - phones	EY1	102.6688
102.5190	DCB_int_01 - phones	AW1	102.6290
102.6290	DCB_int_01 - phones	W	102.6790
102.6290	DCB_int_01 - words	we	102.7290
102.6688	DCB_se3_ag4_f_01 - phones	sp	113.0516
102.6790	DCB_int_01 - phones	IY1	102.7290
102.7290	DCB_int_01 - phones	G	102.7890
102.7290	DCB_int_01 - words	get	102.8990
102.7890	DCB_int_01 - phones	IH1	102.8590
102.8590	DCB_int_01 - phones	T	102.8990
102.8990	DCB_int_01 - phones	IH0	102.9590
102.8990	DCB_int_01 - words	into	103.1990
102.9590	DCB_int_01 - phones	N	103.0490
103.0490	DCB_int_01 - phones	T	103.1290
103.1290	DCB_int_01 - phones	UW1	103.1990
103.1990	DCB_int_01 - phones	DH	103.2590
103.1990	DCB_int_01 - words	the	103.3590
103.2590	DCB_int_01 - phones	AH0	103.3590
103.3590	DCB_int_01 - phones	sp	103.6390
104.0127	DCB_int_01 - phones	DH	104.0627
104.0127	DCB_int_01 - words	the	104.1927
104.0627	DCB_int_01 - phones	AH0	104.1927
104.1927	DCB_int_01 - phones	AE1	104.2627
104.1927	DCB_int_01 - words	actual	104.8027
104.2627	DCB_int_01 - phones	K	104.3727
104.3727	DCB_int_01 - phones	SH	104.4427
104.4427	DCB_int_01 - phones	AH0	104.4927
104.4927	DCB_int_01 - phones	L	104.8027
105.0152	DCB_int_01 - phones	sil	105.0452
105.0452	DCB_int_01 - phones	G	105.1052
105.0452	DCB_int_01 - words	good	105.2552
105.1052	DCB_int_01 - phones	UH1	105.1652
105.1652	DCB_int_01 - phones	D	105.2552
105.2552	DCB_int_01 - phones	P	105.3452
105.2552	DCB_int_01 - words	pieces	105.6152
105.3452	DCB_int_01 - phones	IY1	105.4552
105.4552	DCB_int_01 - phones	S	105.5552
105.5552	DCB_int_01 - phones	AH0	105.5852
105.5852	DCB_int_01 - phones	Z	105.6152
105.6152	DCB_int_01 - phones	S	105.6952
105.6152	DCB_int_01 - words	so	105.9252
105.6952	DCB_int_01 - phones	OW1	105.9252
106.1436	DCB_int_01 - phones	T	106.2336
106.1436	DCB_int_01 - words	tell	106.3636
106.2336	DCB_int_01 - phones	EH1	106.2836
106.2836	DCB_int_01 - phones	L	106.3636
106.3636	DCB_int_01 - phones	M	106.3936
106.3636	DCB_int_01 - words	me	106.4736
106.3936	DCB_int_01 - phones	IY1	106.4736
106.4736	DCB_int_01 - words	a	106.5236
106.4736	DCB_int_01 - phones	AH0	106.5236
106.5236	DCB_int_01 - phones	L	106.5836
106.5236	DCB_int_01 - words	little	106.7936
106.5836	DCB_int_01 - phones	IH1	106.6236
106.6236	DCB_int_01 - phones	T	106.6636
106.6636	DCB_int_01 - phones	AH0	106.7136
106.7136	DCB_int_01 - phones	L	106.7936
106.7936	DCB_int_01 - phones	B	106.8536
106.7936	DCB_int_01 - words	bit	107.0036
106.8536	DCB_int_01 - phones	IH1	106.9636
106.9636	DCB_int_01 - phones	T	107.0036
107.0036	DCB_int_01 - phones	sp	107.0336
107.0336	DCB_int_01 - phones	AH0	107.2236
107.0336	DCB_int_01 - words	about	107.6836
107.2236	DCB_int_01 - phones	B	107.2736
107.2736	DCB_int_01 - phones	AW1	107.5536
107.5536	DCB_int_01 - phones	T	107.6836
107.6836	DCB_int_01 - phones	sp	107.7136
107.7136	DCB_int_01 - words	i	107.8236
107.7136	DCB_int_01 - phones	AY1	107.8236
107.8236	DCB_int_01 - phones	N	107.8936
107.8236	DCB_int_01 - words	know	107.9736
107.8936	DCB_int_01 - phones	OW1	107.9736
107.9736	DCB_int_01 - phones	W	108.0236
107.9736	DCB_int_01 - words	we	108.0736
108.0236	DCB_int_01 - phones	IY1	108.0736
108.0736	DCB_int_01 - phones	W	108.1236
108.0736	DCB_int_01 - words	were	108.1736
108.1236	DCB_int_01 - phones	ER0	108.1736
108.1736	DCB_int_01 - phones	T	108.2736
108.1736	DCB_int_01 - words	talking	108.6536
108.2736	DCB_int_01 - phones	AO1	108.3636
108.3636	DCB_int_01 - phones	K	108.4336
108.4336	DCB_int_01 - phones	IH0	108.4636
108.4636	DCB_int_01 - phones	NG	108.6536
108.6536	DCB_int_01 - phones	B	108.7136
108.6536	DCB_int_01 - words	briefly	109.0736
108.7136	DCB_int_01 - phones	R	108.7936
108.7936	DCB_int_01 - phones	IY1	108.8536
108.8536	DCB_int_01 - phones	F	108.9736
108.9736	DCB_int_01 - phones	L	109.0136
109.0136	DCB_int_01 - phones	IY0	109.0736
109.0736	DCB_int_01 - phones	AH0	109.1436
109.0736	DCB_int_01 - words	about	109.5236
109.1436	DCB_int_01 - phones	B	109.1936
109.1936	DCB_int_01 - phones	AW1	109.4036
109.4036	DCB_int_01 - phones	T	109.5236
110.1759	DCB_int_01 - phones	Y	110.3059
110.1759	DCB_int_01 - words	your	110.6259
110.3059	DCB_int_01 - phones	UH1	110.3559
110.3559	DCB_int_01 - phones	R	110.6259
110.6259	DCB_int_01 - phones	sp	110.6559
110.6559	DCB_int_01 - phones	N	110.7659
110.6559	DCB_int_01 - words	neighborhood	111.3359
110.7659	DCB_int_01 - phones	EY1	110.8659
110.8659	DCB_int_01 - phones	B	110.9159
110.9159	DCB_int_01 - phones	ER0	110.9659
110.9659	DCB_int_01 - phones	HH	111.0459
111.0459	DCB_int_01 - phones	UH2	111.2559
111.2559	DCB_int_01 - phones	D	111.3359
111.3359	DCB_int_01 - phones	sp	111.7866
111.7866	DCB_int_01 - phones	AH1	112.0166
111.7866	DCB_int_01 - words	um	112.1166
112.0166	DCB_int_01 - phones	M	112.1166
112.1166	DCB_int_01 - phones	W	112.1566
112.1166	DCB_int_01 - words	was	112.2166
112.1566	DCB_int_01 - phones	AH0	112.1866
112.1866	DCB_int_01 - phones	Z	112.2166
112.2166	DCB_int_01 - phones	DH	112.2666
112.2166	DCB_int_01 - words	that	112.3766
112.2666	DCB_int_01 - phones	AE1	112.3066
112.3066	DCB_int_01 - phones	T	112.3766
112.3766	DCB_int_01 - phones	L	112.4466
112.3766	DCB_int_01 - words	last	112.6666
112.4466	DCB_int_01 - phones	AE1	112.5566
112.5566	DCB_int_01 - phones	S	112.6666
112.6666	DCB_int_01 - phones	W	112.7366
112.6666	DCB_int_01 - words	week	112.8166
112.7366	DCB_int_01 - phones	IY1	112.7866
112.7866	DCB_int_01 - phones	K	112.8166
112.8166	DCB_int_01 - phones	sp	113.0166
113.0166	DCB_int_01 - phones	W	113.0866
113.0166	DCB_int_01 - words	when	113.1866
113.0516	DCB_se3_ag4_f_01 - phones	M	113.3316
113.0516	DCB_se3_ag4_f_01 - words	mm-hm	113.4416
113.0866	DCB_int_01 - phones	EH1	113.1166
113.1166	DCB_int_01 - phones	N	113.1866
113.1866	DCB_int_01 - phones	W	113.2266
113.1866	DCB_int_01 - words	we	113.3066
113.2266	DCB_int_01 - phones	IY1	113.3066
113.3066	DCB_int_01 - phones	sp	113.3366
113.3316	DCB_se3_ag4_f_01 - phones	HH	113.3616
113.3366	DCB_int_01 - phones	S	113.3666
113.3366	DCB_int_01 - words	set	113.4966
113.3616	DCB_se3_ag4_f_01 - phones	M	113.4416
113.3666	DCB_int_01 - phones	EH1	113.4666
113.4666	DCB_int_01 - phones	T	113.4966
113.4966	DCB_int_01 - phones	DH	113.5266
113.4966	DCB_int_01 - words	this	113.6866
113.5266	DCB_int_01 - phones	IH1	113.5866
113.5866	DCB_int_01 - phones	S	113.6866
113.6866	DCB_int_01 - phones	AH1	113.8066
113.6866	DCB_int_01 - words	up	113.9366
113.8066	DCB_int_01 - phones	P	113.9366
114.0974	DCB_int_01 - phones	S	114.1874
114.0974	DCB_int_01 - words	so	114.2974
114.1874	DCB_int_01 - phones	OW1	114.2974
114.2974	DCB_int_01 - phones	T	114.4474
114.2974	DCB_int_01 - words	tell	114.6074
114.4474	DCB_int_01 - phones	EH1	114.5074
114.5074	DCB_int_01 - phones	L	114.6074
114.6074	DCB_int_01 - phones	M	114.6574
114.6074	DCB_int_01 - words	me	114.7774
114.6574	DCB_int_01 - phones	IY1	114.7774
114.7774	DCB_int_01 - words	a	114.8474
114.7774	DCB_int_01 - phones	AH0	114.8474
114.8474	DCB_int_01 - phones	L	114.8874
114.8474	DCB_int_01 - words	little	115.0474
114.8874	DCB_int_01 - phones	IH1	114.9174
114.9174	DCB_int_01 - phones	T	114.9574
114.9574	DCB_int_01 - phones	AH0	114.9874
114.9874	DCB_int_01 - phones	L	115.0474
115.0474	DCB_int_01 - phones	B	115.0974
115.0474	DCB_int_01 - words	bit	115.2074
115.0974	DCB_int_01 - phones	IH1	115.1474
115.1474	DCB_int_01 - phones	T	115.2074
115.2074	DCB_int_01 - phones	AH0	115.2574
115.2074	DCB_int_01 - words	about	115.6074
115.2574	DCB_int_01 - phones	B	115.3074
115.3074	DCB_int_01 - phones	AW1	115.4674
115.4674	DCB_int_01 - phones	T	115.6074
115.7982	DCB_int_01 - phones	HH	115.8382
115.7982	DCB_int_01 - words	what	115.9582
115.8382	DCB_int_01 - phones	W	115.8682
115.8682	DCB_int_01 - phones	AH1	115.9082
115.9082	DCB_int_01 - phones	T	115.9582
115.9582	DCB_int_01 - phones	Y	116.0382
115.9582	DCB_int_01 - words	you	116.0882
116.0382	DCB_int_01 - phones	UW1	116.0882
116.0882	DCB_int_01 - phones	R	116.1182
116.0882	DCB_int_01 - words	remember	116.3782
116.1182	DCB_int_01 - phones	IH0	116.1482
116.1482	DCB_int_01 - phones	M	116.1982
116.1982	DCB_int_01 - phones	EH1	116.2482
116.2482	DCB_int_01 - phones	M	116.2782
116.2782	DCB_int_01 - phones	B	116.3382
116.3382	DCB_int_01 - phones	ER0	116.3782
116.3782	DCB_int_01 - phones	AH0	116.4282
116.3782	DCB_int_01 - words	about	116.5882
116.4282	DCB_int_01 - phones	B	116.4582
116.4582	DCB_int_01 - phones	AW1	116.5582
116.5582	DCB_int_01 - phones	T	116.5882
116.5882	DCB_int_01 - phones	Y	116.6482
116.5882	DCB_int_01 - words	your	116.7382
116.6482	DCB_int_01 - phones	UH1	116.6782
116.6782	DCB_int_01 - phones	R	116.7382
116.7382	DCB_int_01 - phones	HH	116.8782
116.7382	DCB_int_01 - words	house	117.3782
116.8782	DCB_int_01 - phones	AW1	117.1782
117.1782	DCB_int_01 - phones	S	117.3782
117.2344	DCB_se3_ag4_f_01 - phones	M	117.3844
117.2344	DCB_se3_ag4_f_01 - words	mm-hm	117.7144
117.3782	DCB_int_01 - phones	sp	117.4082
117.3844	DCB_se3_ag4_f_01 - phones	HH	117.4844
117.4844	DCB_se3_ag4_f_01 - phones	M	117.7144
117.7193	DCB_int_01 - phones	AH1	117.9293
117.7193	DCB_int_01 - words	um	118.0193
117.9293	DCB_int_01 - phones	M	118.0193
118.0193	DCB_int_01 - phones	Y	118.0593
118.0193	DCB_int_01 - words	your	118.1393
118.0593	DCB_int_01 - phones	UH1	118.0893
118.0893	DCB_int_01 - phones	R	118.1393
118.1393	DCB_int_01 - phones	N	118.2493
118.1393	DCB_int_01 - words	neighborhood	118.6893
118.2493	DCB_int_01 - phones	EY1	118.3793
118.3793	DCB_int_01 - phones	B	118.4293
118.4293	DCB_int_01 - phones	ER0	118.4893
118.4893	DCB_int_01 - phones	HH	118.5693
118.5693	DCB_int_01 - phones	UH2	118.6593
118.6593	DCB_int_01 - phones	D	118.6893
118.6893	DCB_int_01 - phones	G	118.7393
118.6893	DCB_int_01 - words	growing	118.9993
118.7393	DCB_int_01 - phones	R	118.8093
118.8093	DCB_int_01 - phones	OW1	118.8393
118.8393	DCB_int_01 - phones	IH0	118.9493
118.9493	DCB_int_01 - phones	NG	118.9993
118.9993	DCB_int_01 - phones	sp	119.0293
119.0293	DCB_int_01 - phones	AH1	119.1493
119.0293	DCB_int_01 - words	up	119.2393
119.1493	DCB_int_01 - phones	P	119.2393
119.2393	DCB_int_01 - phones	DH	119.2893
119.2393	DCB_int_01 - words	there	119.3993
119.2893	DCB_int_01 - phones	EH1	119.3393
119.3393	DCB_int_01 - phones	R	119.3993
119.3993	DCB_int_01 - phones	W	119.4493
119.3993	DCB_int_01 - words	were	119.5093
119.4493	DCB_int_01 - phones	ER0	119.5093
119.5093	DCB_int_01 - phones	DH	119.5493
119.5093	DCB_int_01 - words	there	119.6393
119.5493	DCB_int_01 - phones	EH1	119.6093
119.6093	DCB_int_01 - phones	R	119.6393
119.6393	DCB_int_01 - words	a	119.6893
119.6393	DCB_int_01 - phones	AH0	119.6893
119.6893	DCB_int_01 - phones	L	119.7493
119.6893	DCB_int_01 - words	lot	119.8493
119.7493	DCB_int_01 - phones	AA1	119.8093
119.8093	DCB_int_01 - phones	T	119.8493
119.8493	DCB_int_01 - phones	AH1	119.8793
119.8493	DCB_int_01 - words	of	119.9093
119.8793	DCB_int_01 - phones	V	119.9093
119.9093	DCB_int_01 - phones	AH1	119.9393
119.9093	DCB_int_01 - words	other	120.0893
119.9393	DCB_int_01 - phones	DH	119.9993
119.9993	DCB_int_01 - phones	ER0	120.0893
120.0893	DCB_int_01 - phones	K	120.2293
120.0893	DCB_int_01 - words	kids	120.6793
120.2293	DCB_int_01 - phones	IH1	120.5493
120.5493	DCB_int_01 - phones	D	120.5993
120.5672	DCB_se3_ag4_f_01 - phones	sil	120.6272
120.5993	DCB_int_01 - phones	Z	120.6793
120.6272	DCB_se3_ag4_f_01 - phones	M	120.7972
120.6272	DCB_se3_ag4_f_01 - words	mm-hm	121.0472
120.6793	DCB_int_01 - phones	Y	120.7193
120.6793	DCB_int_01 - words	your	120.8393
120.7193	DCB_int_01 - phones	UH1	120.7493
120.7493	DCB_int_01 - phones	R	120.8393
120.7972	DCB_se3_ag4_f_01 - phones	HH	120.9272
120.8393	DCB_int_01 - phones	sp	120.8893
120.8893	DCB_int_01 - phones	F	120.9493
120.8893	DCB_int_01 - words	family	121.4293
120.9272	DCB_se3_ag4_f_01 - phones	M	121.0472
120.9493	DCB_int_01 - phones	AE1	121.1093
121.1093	DCB_int_01 - phones	M	121.2193
121.2193	DCB_int_01 - phones	L	121.2893
121.2893	DCB_int_01 - phones	IY0	121.4293
121.7096	DCB_se3_ag4_f_01 - phones	sil	121.7496
121.7496	DCB_se3_ag4_f_01 - phones	OW2	121.8396
121.7496	DCB_se3_ag4_f_01 - words	okay	122.0296
121.8396	DCB_se3_ag4_f_01 - phones	K	121.9296
121.9296	DCB_se3_ag4_f_01 - phones	EY1	122.0296
122.0296	DCB_se3_ag4_f_01 - phones	sp	122.9766
122.9766	DCB_se3_ag4_f_01 - words	i	123.1066
122.9766	DCB_se3_ag4_f_01 - phones	AY1	123.1066
123.1066	DCB_se3_ag4_f_01 - phones	G	123.2066
123.1066	DCB_se3_ag4_f_01 - words	grew	123.4166
123.2066	DCB_se3_ag4_f_01 - phones	R	123.2766
123.2766	DCB_se3_ag4_f_01 - phones	UW1	123.4166
123.4166	DCB_se3_ag4_f_01 - phones	AH1	123.6266
123.4166	DCB_se3_ag4_f_01 - words	up	123.9566
123.6266	DCB_se3_ag4_f_01 - phones	P	123.9566
124.0131	DCB_se3_ag4_f_01 - phones	AH1	124.2231
124.0131	DCB_se3_ag4_f_01 - words	um	124.3531
124.2231	DCB_se3_ag4_f_01 - phones	M	124.3531
124.3531	DCB_se3_ag4_f_01 - phones	AO1	124.5231
124.3531	DCB_se3_ag4_f_01 - words	on	124.6131
124.5231	DCB_se3_ag4_f_01 - phones	N	124.6131
124.6131	DCB_se3_ag4_f_01 - phones	L	124.6431
124.6131	DCB_se3_ag4_f_01 - words	lamont	124.9331
124.6431	DCB_se3_ag4_f_01 - phones	AH0	124.6931
124.6931	DCB_se3_ag4_f_01 - phones	M	124.7531
124.7531	DCB_se3_ag4_f_01 - phones	AA1	124.8531
124.8531	DCB_se3_ag4_f_01 - phones	N	124.8931
124.8931	DCB_se3_ag4_f_01 - phones	T	124.9331
124.9331	DCB_se3_ag4_f_01 - phones	S	124.9931
124.9331	DCB_se3_ag4_f_01 - words	street	125.3031
124.9931	DCB_se3_ag4_f_01 - phones	T	125.0931
125.0931	DCB_se3_ag4_f_01 - phones	R	125.1331
125.1331	DCB_se3_ag4_f_01 - phones	IY1	125.2731
125.2731	DCB_se3_ag4_f_01 - phones	T	125.3031
125.3031	DCB_se3_ag4_f_01 - phones	IH1	125.3731
125.3031	DCB_se3_ag4_f_01 - words	in	125.4431
125.3731	DCB_se3_ag4_f_01 - phones	N	125.4431
125.4431	DCB_se3_ag4_f_01 - phones	N	125.4931
125.4431	DCB_se3_ag4_f_01 - words	northwest	125.9531
125.4931	DCB_se3_ag4_f_01 - phones	AO2	125.5631
125.5631	DCB_se3_ag4_f_01 - phones	R	125.6131
125.6131	DCB_se3_ag4_f_01 - phones	TH	125.7131
125.7131	DCB_se3_ag4_f_01 - phones	W	125.7531
125.7531	DCB_se3_ag4_f_01 - phones	EH1	125.8231
125.8231	DCB_se3_ag4_f_01 - phones	S	125.9231
125.9231	DCB_se3_ag4_f_01 - phones	T	125.9531
125.9531	DCB_se3_ag4_f_01 - phones	D	125.9931
125.9531	DCB_se3_ag4_f_01 - words	dc	126.4031
125.9931	DCB_se3_ag4_f_01 - phones	IY1	126.0831
126.0831	DCB_se3_ag4_f_01 - phones	S	126.2531
126.2531	DCB_se3_ag4_f_01 - phones	IY1	126.4031
126.3573	DCB_int_01 - phones	M	126.3873
126.3573	DCB_int_01 - words	mm-hm	126.7473
126.3873	DCB_int_01 - phones	HH	126.6573
126.4031	DCB_se3_ag4_f_01 - phones	sp	126.4531
126.6573	DCB_int_01 - phones	M	126.7473
127.0241	DCB_se3_ag4_f_01 - phones	AE1	127.5141
127.0241	DCB_se3_ag4_f_01 - words	and	127.8041
127.5141	DCB_se3_ag4_f_01 - phones	N	127.6641
127.6641	DCB_se3_ag4_f_01 - phones	D	127.8041
127.8041	DCB_se3_ag4_f_01 - phones	sp	127.8641
127.8641	DCB_se3_ag4_f_01 - phones	W	128.0641
127.8641	DCB_se3_ag4_f_01 - words	we	128.2641
128.0641	DCB_se3_ag4_f_01 - phones	IY1	128.2641
128.2641	DCB_se3_ag4_f_01 - phones	L	128.3341
128.2641	DCB_se3_ag4_f_01 - words	lived	128.6241
128.3341	DCB_se3_ag4_f_01 - phones	IH1	128.4541
128.4541	DCB_se3_ag4_f_01 - phones	V	128.5041
128.5041	DCB_se3_ag4_f_01 - phones	D	128.6241
128.6241	DCB_se3_ag4_f_01 - phones	IH1	128.7041
128.6241	DCB_se3_ag4_f_01 - words	in	128.7641
128.7041	DCB_se3_ag4_f_01 - phones	N	128.7641
128.7641	DCB_se3_ag4_f_01 - words	a	128.9041
128.7641	DCB_se3_ag4_f_01 - phones	EY1	128.9041
128.9041	DCB_se3_ag4_f_01 - phones	R	129.0241
128.9041	DCB_se3_ag4_f_01 - words	row	129.1741
129.0241	DCB_se3_ag4_f_01 - phones	OW1	129.1741
129.1741	DCB_se3_ag4_f_01 - phones	HH	129.2941
129.1741	DCB_se3_ag4_f_01 - words	house	129.8341
129.2941	DCB_se3_ag4_f_01 - phones	AW1	129.4741
129.4741	DCB_se3_ag4_f_01 - phones	S	129.8341
129.8341	DCB_se3_ag4_f_01 - phones	sp	129.8641
129.8641	DCB_se3_ag4_f_01 - phones	AH1	130.0741
129.8641	DCB_se3_ag4_f_01 - words	um	130.2241
130.0741	DCB_se3_ag4_f_01 - phones	M	130.2241
130.2241	DCB_se3_ag4_f_01 - phones	sp	130.3881
130.3881	DCB_se3_ag4_f_01 - phones	DH	130.4681
130.3881	DCB_se3_ag4_f_01 - words	the	130.6181
130.4681	DCB_se3_ag4_f_01 - phones	AH0	130.6181
130.6181	DCB_se3_ag4_f_01 - phones	sp	130.6681
130.6681	DCB_se3_ag4_f_01 - phones	L	130.7881
130.6681	DCB_se3_ag4_f_01 - words	lamont	131.0381
130.7881	DCB_se3_ag4_f_01 - phones	AH0	130.8181
130.8181	DCB_se3_ag4_f_01 - phones	M	130.8881
130.8881	DCB_se3_ag4_f_01 - phones	AA1	130.9781
130.9781	DCB_se3_ag4_f_01 - phones	N	131.0081
131.0081	DCB_se3_ag4_f_01 - phones	T	131.0381
131.0381	DCB_se3_ag4_f_01 - phones	S	131.0881
131.0381	DCB_se3_ag4_f_01 - words	street	131.3581
131.0881	DCB_se3_ag4_f_01 - phones	T	131.1781
131.1781	DCB_se3_ag4_f_01 - phones	R	131.2181
131.2181	DCB_se3_ag4_f_01 - phones	IY1	131.3281
131.3281	DCB_se3_ag4_f_01 - phones	T	131.3581
131.3581	DCB_se3_ag4_f_01 - phones	W	131.4281
131.3581	DCB_se3_ag4_f_01 - words	was	131.6381
131.4281	DCB_se3_ag4_f_01 - phones	AH0	131.4981
131.4981	DCB_se3_ag4_f_01 - phones	Z	131.6381
131.6381	DCB_se3_ag4_f_01 - phones	sp	131.6681
131.6681	DCB_se3_ag4_f_01 - phones	W	131.7281
131.6681	DCB_se3_ag4_f_01 - words	was	131.8681
131.7281	DCB_se3_ag4_f_01 - phones	AH0	131.7581
131.7581	DCB_se3_ag4_f_01 - phones	Z	131.8681
131.8681	DCB_se3_ag4_f_01 - phones	N	131.9181
131.8681	DCB_se3_ag4_f_01 - words	nothing	132.1181
131.9181	DCB_se3_ag4_f_01 - phones	AH1	131.9781
131.9781	DCB_se3_ag4_f_01 - phones	TH	132.0481
132.0481	DCB_se3_ag4_f_01 - phones	IH0	132.0881
132.0881	DCB_se3_ag4_f_01 - phones	NG	132.1181
132.1181	DCB_se3_ag4_f_01 - phones	B	132.1681
132.1181	DCB_se3_ag4_f_01 - words	but	132.2681
132.1681	DCB_se3_ag4_f_01 - phones	AH1	132.1981
132.1981	DCB_se3_ag4_f_01 - phones	T	132.2681
132.2681	DCB_se3_ag4_f_01 - phones	R	132.3581
132.2681	DCB_se3_ag4_f_01 - words	row	132.4581
132.3581	DCB_se3_ag4_f_01 - phones	OW1	132.4581
132.4581	DCB_se3_ag4_f_01 - phones	HH	132.5581
132.4581	DCB_se3_ag4_f_01 - words	houses	132.9481
132.5581	DCB_se3_ag4_f_01 - phones	AW1	132.6681
132.6681	DCB_se3_ag4_f_01 - phones	S	132.7481
132.7481	DCB_se3_ag4_f_01 - phones	IH0	132.8681
132.8681	DCB_se3_ag4_f_01 - phones	Z	132.9481
133.3739	DCB_se3_ag4_f_01 - phones	DH	133.4539
133.3739	DCB_se3_ag4_f_01 - words	there	133.5839
133.4539	DCB_se3_ag4_f_01 - phones	EH1	133.5139
133.5139	DCB_se3_ag4_f_01 - phones	R	133.5839
133.5839	DCB_se3_ag4_f_01 - phones	W	133.6739
133.5839	DCB_se3_ag4_f_01 - words	were	133.7139
133.6739	DCB_se3_ag4_f_01 - phones	ER1	133.7139
133.7139	DCB_se3_ag4_f_01 - phones	S	133.9039
133.7139	DCB_se3_ag4_f_01 - words	six	134.1039
133.9039	DCB_se3_ag4_f_01 - phones	IH1	133.9639
133.9639	DCB_se3_ag4_f_01 - phones	K	134.0339
134.0339	DCB_se3_ag4_f_01 - phones	S	134.1039
134.1039	DCB_se3_ag4_f_01 - phones	AH0	134.1539
134.1039	DCB_se3_ag4_f_01 - words	of	134.2439
134.1539	DCB_se3_ag4_f_01 - phones	V	134.2439
134.2439	DCB_se3_ag4_f_01 - phones	AH1	134.3839
134.2439	DCB_se3_ag4_f_01 - words	us	134.5439
134.3839	DCB_se3_ag4_f_01 - phones	S	134.5439
134.5439	DCB_se3_ag4_f_01 - phones	sp	134.5739
134.5739	DCB_se3_ag4_f_01 - phones	AE1	134.7439
134.5739	DCB_se3_ag4_f_01 - words	actually	135.2339
134.7439	DCB_se3_ag4_f_01 - phones	K	134.8339
134.8339	DCB_se3_ag4_f_01 - phones	SH	134.8839
134.8839	DCB_se3_ag4_f_01 - phones	AH0	134.9539
134.9126	DCB_int_01 - phones	HH	135.0226
134.9126	DCB_int_01 - words	huh	135.1626
134.9539	DCB_se3_ag4_f_01 - phones	L	135.0339
135.0226	DCB_int_01 - phones	AH1	135.1626
135.0339	DCB_se3_ag4_f_01 - phones	IY0	135.2339
135.2339	DCB_se3_ag4_f_01 - phones	sp	135.2639
135.6167	DCB_se3_ag4_f_01 - phones	W	135.7167
135.6167	DCB_se3_ag4_f_01 - words	well	135.8067
135.7167	DCB_se3_ag4_f_01 - phones	EH1	135.7567
135.7567	DCB_se3_ag4_f_01 - phones	L	135.8067
135.8067	DCB_se3_ag4_f_01 - phones	DH	135.8567
135.8067	DCB_se3_ag4_f_01 - words	there	135.9667
135.8567	DCB_se3_ag4_f_01 - phones	EH1	135.8967
135.8967	DCB_se3_ag4_f_01 - phones	R	135.9667
135.9667	DCB_se3_ag4_f_01 - phones	S	136.0167
135.9667	DCB_se3_ag4_f_01 - words	s	136.0167
136.0167	DCB_se3_ag4_f_01 - phones	S	136.0967
136.0167	DCB_se3_ag4_f_01 - words	six	136.3467
136.0967	DCB_se3_ag4_f_01 - phones	IH1	136.1567
136.1567	DCB_se3_ag4_f_01 - phones	K	136.2267
136.2267	DCB_se3_ag4_f_01 - phones	S	136.3467
136.3467	DCB_se3_ag4_f_01 - phones	sp	136.3767
136.3767	DCB_se3_ag4_f_01 - phones	S	136.5267
136.3767	DCB_se3_ag4_f_01 - words	six	136.7167
136.5267	DCB_se3_ag4_f_01 - phones	IH1	136.5867
136.5867	DCB_se3_ag4_f_01 - phones	K	136.6467
136.6467	DCB_se3_ag4_f_01 - phones	S	136.7167
136.7167	DCB_se3_ag4_f_01 - phones	K	136.8267
136.7167	DCB_se3_ag4_f_01 - words	kids	137.1867
136.8267	DCB_se3_ag4_f_01 - phones	IH1	136.9267
136.9267	DCB_se3_ag4_f_01 - phones	D	137.0467
137.0467	DCB_se3_ag4_f_01 - phones	Z	137.1867
137.6031	DCB_se3_ag4_f_01 - phones	AH1	137.8631
137.6031	DCB_se3_ag4_f_01 - words	um	138.0731
137.8631	DCB_se3_ag4_f_01 - phones	M	138.0731
138.0731	DCB_se3_ag4_f_01 - phones	sp	138.1231
138.1895	DCB_se3_ag4_f_01 - phones	AE1	138.3995
138.1895	DCB_se3_ag4_f_01 - words	and	138.4695
138.3995	DCB_se3_ag4_f_01 - phones	N	138.4395
138.4395	DCB_se3_ag4_f_01 - phones	D	138.4695
138.4695	DCB_se3_ag4_f_01 - phones	M	138.5295
138.4695	DCB_se3_ag4_f_01 - words	my	138.6095
138.5295	DCB_se3_ag4_f_01 - phones	AY1	138.6095
138.6095	DCB_se3_ag4_f_01 - phones	OW1	138.7395
138.6095	DCB_se3_ag4_f_01 - words	oldest	139.0095
138.7395	DCB_se3_ag4_f_01 - phones	L	138.8195
138.8195	DCB_se3_ag4_f_01 - phones	D	138.8795
138.8795	DCB_se3_ag4_f_01 - phones	AH0	138.9395
138.9395	DCB_se3_ag4_f_01 - phones	S	138.9795
138.9795	DCB_se3_ag4_f_01 - phones	T	139.0095
139.0095	DCB_se3_ag4_f_01 - phones	S	139.0895
139.0095	DCB_se3_ag4_f_01 - words	sister	139.4295
139.0895	DCB_se3_ag4_f_01 - phones	IH1	139.1595
139.1595	DCB_se3_ag4_f_01 - phones	S	139.2695
139.2695	DCB_se3_ag4_f_01 - phones	T	139.3495
139.3495	DCB_se3_ag4_f_01 - phones	ER0	139.4295
139.4295	DCB_se3_ag4_f_01 - phones	HH	139.5095
139.4295	DCB_se3_ag4_f_01 - words	who	139.5595
139.5095	DCB_se3_ag4_f_01 - phones	UW1	139.5595
139.5595	DCB_se3_ag4_f_01 - phones	IH0	139.5995
139.5595	DCB_se3_ag4_f_01 - words	is	139.7495
139.5995	DCB_se3_ag4_f_01 - phones	Z	139.7495
139.7495	DCB_se3_ag4_f_01 - phones	EY1	139.8695
139.7495	DCB_se3_ag4_f_01 - words	eighteen	140.0995
139.8695	DCB_se3_ag4_f_01 - phones	T	140.0095
140.0095	DCB_se3_ag4_f_01 - phones	IY1	140.0495
140.0495	DCB_se3_ag4_f_01 - phones	N	140.0995
140.0995	DCB_se3_ag4_f_01 - phones	Y	140.1595
140.0995	DCB_se3_ag4_f_01 - words	years	140.3995
140.1595	DCB_se3_ag4_f_01 - phones	IH1	140.2195
140.2195	DCB_se3_ag4_f_01 - phones	R	140.2795
140.2795	DCB_se3_ag4_f_01 - phones	Z	140.3995
140.3995	DCB_se3_ag4_f_01 - phones	OW1	140.4995
140.3995	DCB_se3_ag4_f_01 - words	older	140.6295
140.4995	DCB_se3_ag4_f_01 - phones	L	140.5295
140.5295	DCB_se3_ag4_f_01 - phones	D	140.5895
140.5895	DCB_se3_ag4_f_01 - phones	ER0	140.6295
140.6295	DCB_se3_ag4_f_01 - phones	DH	140.6895
140.6295	DCB_se3_ag4_f_01 - words	than	140.7795
140.6895	DCB_se3_ag4_f_01 - phones	AH0	140.7295
140.7295	DCB_se3_ag4_f_01 - phones	N	140.7795
140.7795	DCB_se3_ag4_f_01 - phones	M	140.8295
140.7795	DCB_se3_ag4_f_01 - words	me	140.9095
140.8295	DCB_se3_ag4_f_01 - phones	IY1	140.9095
140.9095	DCB_se3_ag4_f_01 - phones	HH	140.9695
140.9095	DCB_se3_ag4_f_01 - words	had	141.0595
140.9695	DCB_se3_ag4_f_01 - phones	AE1	140.9995
140.9995	DCB_se3_ag4_f_01 - phones	D	141.0595
141.0595	DCB_se3_ag4_f_01 - phones	AO0	141.1195
141.0595	DCB_se3_ag4_f_01 - words	already	141.3195
141.1195	DCB_se3_ag4_f_01 - phones	L	141.1495
141.1495	DCB_se3_ag4_f_01 - phones	R	141.1895
141.1895	DCB_se3_ag4_f_01 - phones	EH1	141.2195
141.2195	DCB_se3_ag4_f_01 - phones	D	141.2495
141.2495	DCB_se3_ag4_f_01 - phones	IY0	141.3195
141.3195	DCB_se3_ag4_f_01 - phones	M	141.3895
141.3195	DCB_se3_ag4_f_01 - words	moved	141.6495
141.3895	DCB_se3_ag4_f_01 - phones	UW1	141.4895
141.4895	DCB_se3_ag4_f_01 - phones	V	141.5295
141.5295	DCB_se3_ag4_f_01 - phones	D	141.6495
141.6495	DCB_se3_ag4_f_01 - phones	AW1	141.8695
141.6495	DCB_se3_ag4_f_01 - words	out	141.9295
141.8695	DCB_se3_ag4_f_01 - phones	T	141.9295
141.9295	DCB_se3_ag4_f_01 - phones	sp	141.9595
141.9595	DCB_se3_ag4_f_01 - phones	AH0	142.0495
141.9595	DCB_se3_ag4_f_01 - words	and	142.3195
142.0495	DCB_se3_ag4_f_01 - phones	N	142.3195
142.3195	DCB_se3_ag4_f_01 - phones	sp	142.5666
142.5666	DCB_se3_ag4_f_01 - phones	SH	142.7366
142.5666	DCB_se3_ag4_f_01 - words	she	142.7666
142.7366	DCB_se3_ag4_f_01 - phones	IY1	142.7666
142.7666	DCB_se3_ag4_f_01 - phones	HH	142.7966
142.7666	DCB_se3_ag4_f_01 - words	had	142.8566
142.7966	DCB_se3_ag4_f_01 - phones	AE1	142.8266
142.8266	DCB_se3_ag4_f_01 - phones	D	142.8566
142.8566	DCB_se3_ag4_f_01 - phones	sp	142.8866
142.8866	DCB_se3_ag4_f_01 - phones	G	142.9566
142.8866	DCB_se3_ag4_f_01 - words	gotten	143.1466
142.9566	DCB_se3_ag4_f_01 - phones	AA1	143.0566
143.0566	DCB_se3_ag4_f_01 - phones	T	143.0866
143.0866	DCB_se3_ag4_f_01 - phones	AH0	143.1166
143.1166	DCB_se3_ag4_f_01 - phones	N	143.1466
143.1466	DCB_se3_ag4_f_01 - phones	M	143.2066
143.1466	DCB_se3_ag4_f_01 - words	married	143.5366
143.2066	DCB_se3_ag4_f_01 - phones	EH1	143.3366
143.3366	DCB_se3_ag4_f_01 - phones	R	143.4366
143.4366	DCB_se3_ag4_f_01 - phones	IY0	143.4666
143.4666	DCB_se3_ag4_f_01 - phones	D	143.5366
144.1813	DCB_se3_ag4_f_01 - phones	AH1	144.4413
144.1813	DCB_se3_ag4_f_01 - words	um	144.5713
144.4413	DCB_se3_ag4_f_01 - phones	M	144.5713
144.5713	DCB_se3_ag4_f_01 - phones	sp	144.6613
144.6613	DCB_se3_ag4_f_01 - phones	W	144.7413
144.6613	DCB_se3_ag4_f_01 - words	we	144.8013
144.7413	DCB_se3_ag4_f_01 - phones	IY1	144.8013
144.8013	DCB_se3_ag4_f_01 - phones	HH	144.8613
144.8013	DCB_se3_ag4_f_01 - words	had	144.9213
144.8613	DCB_se3_ag4_f_01 - phones	AE1	144.8913
144.8913	DCB_se3_ag4_f_01 - phones	D	144.9213
144.9213	DCB_se3_ag4_f_01 - phones	AH0	145.0213
144.9213	DCB_se3_ag4_f_01 - words	a	145.0213
145.0213	DCB_se3_ag4_f_01 - phones	TH	145.1213
145.0213	DCB_se3_ag4_f_01 - words	three	145.3013
145.1213	DCB_se3_ag4_f_01 - phones	R	145.2013
145.2013	DCB_se3_ag4_f_01 - phones	IY1	145.3013
145.3013	DCB_se3_ag4_f_01 - phones	B	145.3513
145.3013	DCB_se3_ag4_f_01 - words	bedroom	145.6613
145.3513	DCB_se3_ag4_f_01 - phones	EH1	145.4313
145.4313	DCB_se3_ag4_f_01 - phones	D	145.5013
145.5013	DCB_se3_ag4_f_01 - phones	R	145.5413
145.5413	DCB_se3_ag4_f_01 - phones	UW2	145.5813
145.5813	DCB_se3_ag4_f_01 - phones	M	145.6613
145.6613	DCB_se3_ag4_f_01 - phones	HH	145.7813
145.6613	DCB_se3_ag4_f_01 - words	house	146.3813
145.7813	DCB_se3_ag4_f_01 - phones	AW1	145.9913
145.9913	DCB_se3_ag4_f_01 - phones	S	146.3813
146.2560	DCB_int_01 - phones	HH	146.2860
146.2560	DCB_int_01 - words	hm	146.5560
146.2860	DCB_int_01 - phones	M	146.5560
146.8520	DCB_se3_ag4_f_01 - phones	AH1	147.1320
146.8520	DCB_se3_ag4_f_01 - words	um	147.3820
147.1320	DCB_se3_ag4_f_01 - phones	M	147.3820
147.3820	DCB_se3_ag4_f_01 - phones	sp	147.4320
148.4747	DCB_se3_ag4_f_01 - phones	T	148.6547
148.4747	DCB_se3_ag4_f_01 - words	two	148.8147
148.6547	DCB_se3_ag4_f_01 - phones	UW1	148.8147
148.8147	DCB_se3_ag4_f_01 - phones	B	148.8747
148.8147	DCB_se3_ag4_f_01 - words	baths	149.3647
148.8747	DCB_se3_ag4_f_01 - phones	AE1	149.1347
149.1347	DCB_se3_ag4_f_01 - phones	TH	149.2047
149.2047	DCB_se3_ag4_f_01 - phones	S	149.3647
149.3647	DCB_se3_ag4_f_01 - phones	R	149.4247
149.3647	DCB_se3_ag4_f_01 - words	really	149.6847
149.4247	DCB_se3_ag4_f_01 - phones	IH1	149.4647
149.4647	DCB_se3_ag4_f_01 - phones	L	149.5647
149.5647	DCB_se3_ag4_f_01 - phones	IY0	149.6847
149.6847	DCB_se3_ag4_f_01 - phones	sp	149.7347
149.7347	DCB_se3_ag4_f_01 - phones	HH	150.0147
149.7347	DCB_se3_ag4_f_01 - words	one	150.1947
150.0147	DCB_se3_ag4_f_01 - phones	W	150.0547
150.0547	DCB_se3_ag4_f_01 - phones	AH1	150.1347
150.1347	DCB_se3_ag4_f_01 - phones	N	150.1947
150.1947	DCB_se3_ag4_f_01 - phones	DH	150.2347
150.1947	DCB_se3_ag4_f_01 - words	that	150.3347
150.2347	DCB_se3_ag4_f_01 - phones	AH0	150.2747
150.2747	DCB_se3_ag4_f_01 - phones	T	150.3347
150.3347	DCB_se3_ag4_f_01 - phones	W	150.4047
150.3347	DCB_se3_ag4_f_01 - words	was	150.5747
150.4047	DCB_se3_ag4_f_01 - phones	AH0	150.4347
150.4347	DCB_se3_ag4_f_01 - phones	Z	150.5747
150.5747	DCB_se3_ag4_f_01 - phones	R	150.6347
150.5747	DCB_se3_ag4_f_01 - words	really	151.0047
150.6347	DCB_se3_ag4_f_01 - phones	IH1	150.7047
150.7047	DCB_se3_ag4_f_01 - phones	L	150.8247
150.8247	DCB_se3_ag4_f_01 - phones	IY0	151.0047
151.1127	DCB_se3_ag4_f_01 - phones	sil	151.1827
151.1827	DCB_se3_ag4_f_01 - phones	DH	151.2827
151.1827	DCB_se3_ag4_f_01 - words	that	151.3727
151.2827	DCB_se3_ag4_f_01 - phones	AH0	151.3127
151.3127	DCB_se3_ag4_f_01 - phones	T	151.3727
151.3727	DCB_se3_ag4_f_01 - phones	W	151.4527
151.3727	DCB_se3_ag4_f_01 - words	we	151.5527
151.4527	DCB_se3_ag4_f_01 - phones	IY1	151.5527
151.5527	DCB_se3_ag4_f_01 - phones	sp	151.8848
151.8848	DCB_se3_ag4_f_01 - phones	AO1	152.0148
151.8848	DCB_se3_ag4_f_01 - words	all	152.0748
152.0148	DCB_se3_ag4_f_01 - phones	L	152.0748
152.0748	DCB_se3_ag4_f_01 - phones	Y	152.1948
152.0748	DCB_se3_ag4_f_01 - words	used	152.3748
152.1948	DCB_se3_ag4_f_01 - phones	UW1	152.2648
152.2648	DCB_se3_ag4_f_01 - phones	Z	152.3448
152.3448	DCB_se3_ag4_f_01 - phones	D	152.3748
152.3748	DCB_se3_ag4_f_01 - phones	B	152.4048
152.3748	DCB_se3_ag4_f_01 - words	but	152.4748
152.4048	DCB_se3_ag4_f_01 - phones	AH1	152.4348
152.4348	DCB_se3_ag4_f_01 - phones	T	152.4748
152.4748	DCB_se3_ag4_f_01 - phones	W	152.5548
152.4748	DCB_se3_ag4_f_01 - words	we	152.6148
152.5548	DCB_se3_ag4_f_01 - phones	IY1	152.6148
152.6148	DCB_se3_ag4_f_01 - phones	DH	152.7448
152.6148	DCB_se3_ag4_f_01 - words	the	152.8048
152.7448	DCB_se3_ag4_f_01 - phones	AH0	152.8048
152.8048	DCB_se3_ag4_f_01 - phones	F	152.9448
152.8048	DCB_se3_ag4_f_01 - words	five	153.1348
152.9448	DCB_se3_ag4_f_01 - phones	AY1	153.0648
153.0648	DCB_se3_ag4_f_01 - phones	V	153.1348
153.1348	DCB_se3_ag4_f_01 - phones	K	153.2548
153.1348	DCB_se3_ag4_f_01 - words	kids	153.4248
153.2548	DCB_se3_ag4_f_01 - phones	IH1	153.3148
153.3148	DCB_se3_ag4_f_01 - phones	D	153.3848
153.3848	DCB_se3_ag4_f_01 - phones	Z	153.4248
153.4248	DCB_se3_ag4_f_01 - phones	AH0	153.4748
153.4248	DCB_se3_ag4_f_01 - words	of	153.5648
153.4748	DCB_se3_ag4_f_01 - phones	V	153.5648
153.5648	DCB_se3_ag4_f_01 - phones	AH1	153.6448
153.5648	DCB_se3_ag4_f_01 - words	us	153.7548
153.6448	DCB_se3_ag4_f_01 - phones	S	153.7548
153.7548	DCB_se3_ag4_f_01 - phones	AH0	153.7848
153.7548	DCB_se3_ag4_f_01 - words	and	153.8548
153.7848	DCB_se3_ag4_f_01 - phones	N	153.8548
153.8548	DCB_se3_ag4_f_01 - phones	AA1	153.8948
153.8548	DCB_se3_ag4_f_01 - words	our	153.9748
153.8948	DCB_se3_ag4_f_01 - phones	R	153.9748
153.9748	DCB_se3_ag4_f_01 - phones	P	154.0748
153.9748	DCB_se3_ag4_f_01 - words	parents	154.3848
154.0748	DCB_se3_ag4_f_01 - phones	EH1	154.1448
154.1448	DCB_se3_ag4_f_01 - phones	R	154.1848
154.1848	DCB_se3_ag4_f_01 - phones	AH0	154.2248
154.2248	DCB_se3_ag4_f_01 - phones	N	154.2548
154.2548	DCB_se3_ag4_f_01 - phones	T	154.2848
154.2848	DCB_se3_ag4_f_01 - phones	S	154.3848
154.3848	DCB_se3_ag4_f_01 - phones	L	154.4248
154.3848	DCB_se3_ag4_f_01 - words	lived	154.5748
154.4248	DCB_se3_ag4_f_01 - phones	IH1	154.4648
154.4648	DCB_se3_ag4_f_01 - phones	V	154.5148
154.5148	DCB_se3_ag4_f_01 - phones	D	154.5748
154.5748	DCB_se3_ag4_f_01 - phones	IH0	154.6048
154.5748	DCB_se3_ag4_f_01 - words	in	154.6748
154.6048	DCB_se3_ag4_f_01 - phones	N	154.6748
154.6748	DCB_se3_ag4_f_01 - phones	DH	154.7148
154.6748	DCB_se3_ag4_f_01 - words	this	154.9648
154.7148	DCB_se3_ag4_f_01 - phones	IH0	154.7948
154.7948	DCB_se3_ag4_f_01 - phones	S	154.9648
155.0268	DCB_se3_ag4_f_01 - phones	sil	155.0568
155.0568	DCB_se3_ag4_f_01 - phones	R	155.1368
155.0568	DCB_se3_ag4_f_01 - words	row	155.2268
155.1368	DCB_se3_ag4_f_01 - phones	OW1	155.2268
155.2268	DCB_se3_ag4_f_01 - phones	HH	155.2968
155.2268	DCB_se3_ag4_f_01 - words	house	155.5568
155.2968	DCB_se3_ag4_f_01 - phones	AW1	155.4268
155.4268	DCB_se3_ag4_f_01 - phones	S	155.5568
155.9435	DCB_se3_ag4_f_01 - phones	AE1	156.0435
155.9435	DCB_se3_ag4_f_01 - words	and	156.0935
156.0435	DCB_se3_ag4_f_01 - phones	N	156.0935
156.0935	DCB_se3_ag4_f_01 - phones	IH1	156.1835
156.0935	DCB_se3_ag4_f_01 - words	it	156.2335
156.1835	DCB_se3_ag4_f_01 - phones	T	156.2335
156.2335	DCB_se3_ag4_f_01 - phones	N	156.2735
156.2335	DCB_se3_ag4_f_01 - words	never	156.4935
156.2735	DCB_se3_ag4_f_01 - phones	EH1	156.3435
156.3435	DCB_se3_ag4_f_01 - phones	V	156.3935
156.3935	DCB_se3_ag4_f_01 - phones	ER0	156.4935
156.4935	DCB_se3_ag4_f_01 - phones	S	156.6435
156.4935	DCB_se3_ag4_f_01 - words	seemed	156.7935
156.6435	DCB_se3_ag4_f_01 - phones	IY1	156.7235
156.7235	DCB_se3_ag4_f_01 - phones	M	156.7635
156.7635	DCB_se3_ag4_f_01 - phones	D	156.7935
156.7935	DCB_se3_ag4_f_01 - phones	L	156.8435
156.7935	DCB_se3_ag4_f_01 - words	like	156.9835
156.8435	DCB_se3_ag4_f_01 - phones	AY1	156.9035
156.9035	DCB_se3_ag4_f_01 - phones	K	156.9835
156.9835	DCB_se3_ag4_f_01 - phones	IH1	157.0135
156.9835	DCB_se3_ag4_f_01 - words	it	157.0435
157.0135	DCB_se3_ag4_f_01 - phones	T	157.0435
157.0435	DCB_se3_ag4_f_01 - phones	W	157.0735
157.0435	DCB_se3_ag4_f_01 - words	was	157.1835
157.0735	DCB_se3_ag4_f_01 - phones	AH0	157.1035
157.1035	DCB_se3_ag4_f_01 - phones	Z	157.1835
157.1835	DCB_se3_ag4_f_01 - phones	K	157.3035
157.1835	DCB_se3_ag4_f_01 - words	cramped	157.5035
157.3035	DCB_se3_ag4_f_01 - phones	R	157.3435
157.3435	DCB_se3_ag4_f_01 - phones	AE1	157.4135
157.4135	DCB_se3_ag4_f_01 - phones	M	157.4435
157.4435	DCB_se3_ag4_f_01 - phones	P	157.4735
157.4735	DCB_se3_ag4_f_01 - phones	T	157.5035
157.5035	DCB_se3_ag4_f_01 - phones	F	157.5735
157.5035	DCB_se3_ag4_f_01 - words	for	157.6235
157.5735	DCB_se3_ag4_f_01 - phones	ER0	157.6235
157.6235	DCB_se3_ag4_f_01 - phones	S	157.7235
157.6235	DCB_se3_ag4_f_01 - words	space	158.0035
157.7235	DCB_se3_ag4_f_01 - phones	P	157.7935
157.7935	DCB_se3_ag4_f_01 - phones	EY1	157.9035
157.9035	DCB_se3_ag4_f_01 - phones	S	158.0035
158.0035	DCB_se3_ag4_f_01 - words	or	158.0435
158.0035	DCB_se3_ag4_f_01 - phones	ER0	158.0435
158.0435	DCB_se3_ag4_f_01 - phones	EH1	158.0835
158.0435	DCB_se3_ag4_f_01 - words	anything	158.3535
158.0835	DCB_se3_ag4_f_01 - phones	N	158.1235
158.1235	DCB_se3_ag4_f_01 - phones	IY0	158.2035
158.2035	DCB_se3_ag4_f_01 - phones	TH	158.2535
158.2535	DCB_se3_ag4_f_01 - phones	IH2	158.3135
158.3135	DCB_se3_ag4_f_01 - phones	NG	158.3535
158.3535	DCB_se3_ag4_f_01 - phones	IH1	158.3835
[truncated: 58,091 more rows]
