# Supplementary material for: Considering Performance in the Automated and Manual Coding of Sociolinguistic Variables: Lessons From Variable (ING)
Source: Front Artif Intell. 2021 Apr 29;4:648543. doi: 10.3389/frai.2021.648543 (PMC8117961; doi:10.3389/frai.2021.648543)
Supplement: Supplementary file 4 [file Data_Sheet_4.ZIP › CORAAL_Aligned_as_Tables/DCA_se3_ag1_f_03_1_txout.txt]

tmin	tier	text	tmax
0.4156	DCA_int_03 - phones	N	0.5056
0.4156	DCA_int_03 - words	now	0.6756
0.5056	DCA_int_03 - phones	AW1	0.6756
0.6756	DCA_int_03 - phones	sp	1.2511
1.2511	DCA_int_03 - phones	F	1.2811
1.2511	DCA_int_03 - words	first	1.4611
1.2811	DCA_int_03 - phones	ER1	1.3311
1.3311	DCA_int_03 - phones	S	1.4311
1.4311	DCA_int_03 - phones	T	1.4611
1.4611	DCA_int_03 - phones	AH0	1.4911
1.4611	DCA_int_03 - words	of	1.5211
1.4911	DCA_int_03 - phones	V	1.5211
1.5211	DCA_int_03 - phones	AO1	1.5911
1.5211	DCA_int_03 - words	all	1.6211
1.5911	DCA_int_03 - phones	L	1.6211
1.6211	DCA_int_03 - phones	L	1.6711
1.6211	DCA_int_03 - words	let	1.7311
1.6711	DCA_int_03 - phones	EH1	1.7011
1.7011	DCA_int_03 - phones	T	1.7311
1.7311	DCA_int_03 - words	s	1.7611
1.7311	DCA_int_03 - phones	Z	1.7611
1.7611	DCA_int_03 - phones	sp	1.8211
1.8211	DCA_int_03 - phones	T	1.8911
1.8211	DCA_int_03 - words	talk	2.1111
1.8911	DCA_int_03 - phones	AO1	1.9511
1.9511	DCA_int_03 - phones	K	2.1111
2.1111	DCA_int_03 - phones	sp	2.1611
2.1611	DCA_int_03 - phones	AH0	2.1911
2.1611	DCA_int_03 - words	about	2.4211
2.1911	DCA_int_03 - phones	B	2.2311
2.2311	DCA_int_03 - phones	AW1	2.3111
2.3111	DCA_int_03 - phones	T	2.4211
2.4211	DCA_int_03 - phones	sp	2.5311
2.5311	DCA_int_03 - phones	DH	2.5611
2.5311	DCA_int_03 - words	the	2.5911
2.5611	DCA_int_03 - phones	AH0	2.5911
2.5911	DCA_int_03 - phones	sp	2.6311
2.6311	DCA_int_03 - phones	G	2.7211
2.6311	DCA_int_03 - words	games	3.0411
2.7211	DCA_int_03 - phones	EY1	2.8011
2.8011	DCA_int_03 - phones	M	2.9611
2.9611	DCA_int_03 - phones	Z	3.0411
3.0411	DCA_int_03 - phones	sp	3.0711
3.0711	DCA_int_03 - phones	DH	3.1111
3.0711	DCA_int_03 - words	that	3.2311
3.1111	DCA_int_03 - phones	AH0	3.1611
3.1611	DCA_int_03 - phones	T	3.2311
3.2311	DCA_int_03 - phones	Y	3.3111
3.2311	DCA_int_03 - words	you	3.3411
3.3111	DCA_int_03 - phones	UW1	3.3411
3.3411	DCA_int_03 - phones	sp	3.3911
3.3911	DCA_int_03 - phones	P	3.5011
3.3911	DCA_int_03 - words	play	3.7311
3.5011	DCA_int_03 - phones	L	3.5911
3.5911	DCA_int_03 - phones	EY1	3.7311
3.7311	DCA_int_03 - phones	sp	3.8111
3.9641	DCA_int_03 - phones	Y	4.0741
3.9641	DCA_int_03 - words	you	4.1141
4.0741	DCA_int_03 - phones	UW1	4.1141
4.1141	DCA_int_03 - phones	N	4.1641
4.1141	DCA_int_03 - words	know	4.2741
4.1641	DCA_int_03 - phones	OW1	4.2741
4.2741	DCA_int_03 - phones	sp	4.3041
4.3041	DCA_int_03 - phones	S	4.4741
4.3041	DCA_int_03 - words	say	4.6441
4.4741	DCA_int_03 - phones	EY1	4.6441
4.6441	DCA_int_03 - phones	sp	5.0819
5.0819	DCA_int_03 - phones	AH1	5.1319
5.0819	DCA_int_03 - words	um	5.7119
5.1319	DCA_int_03 - phones	M	5.7119
6.2058	DCA_int_03 - phones	sil	6.2858
6.2858	DCA_int_03 - words	<unk>	6.4058
6.2858	DCA_int_03 - phones	spn	6.4058
6.7000	DCA_int_03 - phones	Y	6.8000
6.7000	DCA_int_03 - words	you	6.8300
6.8000	DCA_int_03 - phones	UW1	6.8300
6.8300	DCA_int_03 - phones	N	6.8900
6.8300	DCA_int_03 - words	know	7.1100
6.8900	DCA_int_03 - phones	OW1	7.1100
7.1100	DCA_int_03 - phones	sp	7.1700
7.1700	DCA_int_03 - phones	W	7.2300
7.1700	DCA_int_03 - words	when	7.3300
7.2300	DCA_int_03 - phones	EH1	7.2600
7.2600	DCA_int_03 - phones	N	7.3300
7.3300	DCA_int_03 - phones	Y	7.4000
7.3300	DCA_int_03 - words	you	7.5100
7.4000	DCA_int_03 - phones	UW1	7.5100
7.5100	DCA_int_03 - phones	sp	7.5400
7.5400	DCA_int_03 - phones	W	7.5700
7.5400	DCA_int_03 - words	were	7.6000
7.5700	DCA_int_03 - phones	ER0	7.6000
7.6000	DCA_int_03 - phones	sp	7.6600
7.6600	DCA_int_03 - phones	G	7.7000
7.6600	DCA_int_03 - words	going	7.9100
7.7000	DCA_int_03 - phones	OW1	7.7900
7.7900	DCA_int_03 - phones	IH0	7.8500
7.8500	DCA_int_03 - phones	N	7.9100
7.9100	DCA_int_03 - phones	T	7.9400
7.9100	DCA_int_03 - words	to	7.9700
7.9400	DCA_int_03 - phones	AH0	7.9700
7.9700	DCA_int_03 - phones	sp	8.0000
8.0000	DCA_int_03 - phones	S	8.1800
8.0000	DCA_int_03 - words	school	8.6200
8.1800	DCA_int_03 - phones	K	8.2300
8.2300	DCA_int_03 - phones	UW1	8.2700
8.2700	DCA_int_03 - phones	L	8.6200
8.6200	DCA_int_03 - phones	sp	8.6500
9.2600	DCA_int_03 - phones	L	9.3800
9.2600	DCA_int_03 - words	like	9.4500
9.3800	DCA_int_03 - phones	AY1	9.4100
9.4100	DCA_int_03 - phones	K	9.4500
9.4500	DCA_int_03 - phones	sp	9.4800
9.4800	DCA_int_03 - phones	W	9.5500
9.4800	DCA_int_03 - words	what	9.6600
9.5500	DCA_int_03 - phones	AH1	9.5800
9.5800	DCA_int_03 - phones	T	9.6600
9.6600	DCA_int_03 - phones	K	9.7400
9.6600	DCA_int_03 - words	kind	9.8500
9.7400	DCA_int_03 - phones	AY1	9.7900
9.7900	DCA_int_03 - phones	N	9.8500
9.8500	DCA_int_03 - phones	AH0	9.8800
9.8500	DCA_int_03 - words	of	9.9300
9.8800	DCA_int_03 - phones	V	9.9300
9.9300	DCA_int_03 - phones	G	9.9800
9.9300	DCA_int_03 - words	games	10.2500
9.9800	DCA_int_03 - phones	EY1	10.0800
10.0800	DCA_int_03 - phones	M	10.1600
10.1600	DCA_int_03 - phones	Z	10.2500
10.2500	DCA_int_03 - phones	W	10.2800
10.2500	DCA_int_03 - words	would	10.3500
10.2800	DCA_int_03 - phones	UH1	10.3100
10.3100	DCA_int_03 - phones	D	10.3500
10.3500	DCA_int_03 - phones	Y	10.4000
10.3500	DCA_int_03 - words	you	10.4300
10.4000	DCA_int_03 - phones	UW1	10.4300
10.4300	DCA_int_03 - phones	sp	10.4600
10.4600	DCA_int_03 - phones	P	10.5600
10.4600	DCA_int_03 - words	play	10.7300
10.5600	DCA_int_03 - phones	L	10.6100
10.6100	DCA_int_03 - phones	EY1	10.7300
10.7300	DCA_int_03 - phones	AE1	10.8200
10.7300	DCA_int_03 - words	after	10.9800
10.8200	DCA_int_03 - phones	F	10.9200
10.9200	DCA_int_03 - phones	T	10.9500
10.9500	DCA_int_03 - phones	ER0	10.9800
10.9800	DCA_int_03 - phones	sp	11.0100
11.0100	DCA_int_03 - phones	S	11.1600
11.0100	DCA_int_03 - words	school	11.2800
11.1600	DCA_int_03 - phones	K	11.2100
11.2100	DCA_int_03 - phones	UW1	11.2500
11.2500	DCA_int_03 - phones	L	11.2800
11.2800	DCA_int_03 - phones	sp	11.4000
11.4000	DCA_int_03 - phones	AH0	11.4300
11.4000	DCA_int_03 - words	and	11.4600
11.4300	DCA_int_03 - phones	N	11.4600
11.4600	DCA_int_03 - phones	sp	11.4900
11.4900	DCA_int_03 - phones	W	11.5200
11.4900	DCA_int_03 - words	what	11.6000
11.5200	DCA_int_03 - phones	AH1	11.5500
11.5500	DCA_int_03 - phones	T	11.6000
11.6000	DCA_int_03 - phones	K	11.6700
11.6000	DCA_int_03 - words	kind	11.7400
11.6700	DCA_int_03 - phones	AY1	11.7100
11.7100	DCA_int_03 - phones	N	11.7400
11.7400	DCA_int_03 - phones	AH0	11.7800
11.7400	DCA_int_03 - words	of	11.8100
11.7800	DCA_int_03 - phones	V	11.8100
11.8100	DCA_int_03 - phones	sp	11.8400
11.8400	DCA_int_03 - phones	G	11.9000
11.8400	DCA_int_03 - words	games	12.0200
11.9000	DCA_int_03 - phones	EY1	11.9500
11.9500	DCA_int_03 - phones	M	11.9900
11.9900	DCA_int_03 - phones	Z	12.0200
12.0200	DCA_int_03 - phones	sp	12.0700
12.0700	DCA_int_03 - phones	D	12.1000
12.0700	DCA_int_03 - words	do	12.1300
12.1000	DCA_int_03 - phones	UW1	12.1300
12.1300	DCA_int_03 - phones	sp	12.1600
12.1600	DCA_int_03 - phones	Y	12.2000
12.1600	DCA_int_03 - words	you	12.2500
12.2000	DCA_int_03 - phones	UW1	12.2500
12.2500	DCA_int_03 - phones	sp	12.3100
12.3100	DCA_int_03 - phones	P	12.4500
12.3100	DCA_int_03 - words	play	12.5800
12.4500	DCA_int_03 - phones	L	12.4900
12.4900	DCA_int_03 - phones	EY1	12.5800
12.5800	DCA_int_03 - phones	sp	12.6500
12.6500	DCA_int_03 - phones	N	12.7300
12.6500	DCA_int_03 - words	now	12.8400
12.7300	DCA_int_03 - phones	AW1	12.8400
12.8400	DCA_int_03 - phones	sp	12.9800
13.1803	DCA_int_03 - phones	DH	13.2303
13.1803	DCA_int_03 - words	that	13.3203
13.2303	DCA_int_03 - phones	AH0	13.2903
13.2903	DCA_int_03 - phones	T	13.3203
13.3203	DCA_int_03 - phones	IH0	13.3503
13.3203	DCA_int_03 - words	it	13.3903
13.3503	DCA_int_03 - phones	T	13.3903
13.3903	DCA_int_03 - phones	sp	13.4203
13.4203	DCA_int_03 - phones	Z	13.4503
13.4203	DCA_int_03 - words	s	13.4503
13.4503	DCA_int_03 - phones	sp	13.4803
13.4803	DCA_int_03 - phones	S	13.5603
13.4803	DCA_int_03 - words	summertime	14.1103
13.5603	DCA_int_03 - phones	AH1	13.6003
13.6003	DCA_int_03 - phones	M	13.7303
13.7303	DCA_int_03 - phones	ER0	13.8203
13.8203	DCA_int_03 - phones	T	13.8703
13.8703	DCA_int_03 - phones	AY2	13.9003
13.9003	DCA_int_03 - phones	M	14.1103
15.1294	DCA_se3_ag1_f_03 - words	i	15.2394
15.1294	DCA_se3_ag1_f_03 - phones	AY1	15.2394
15.2394	DCA_se3_ag1_f_03 - phones	P	15.3394
15.2394	DCA_se3_ag1_f_03 - words	play	15.5194
15.3394	DCA_se3_ag1_f_03 - phones	L	15.3994
15.3994	DCA_se3_ag1_f_03 - phones	EY1	15.5194
15.5194	DCA_se3_ag1_f_03 - phones	HH	15.6794
15.5194	DCA_se3_ag1_f_03 - words	hopscotch	16.5094
15.6794	DCA_se3_ag1_f_03 - phones	AA1	15.7494
15.7494	DCA_se3_ag1_f_03 - phones	P	15.7894
15.7894	DCA_se3_ag1_f_03 - phones	S	15.9894
15.9894	DCA_se3_ag1_f_03 - phones	K	16.0794
16.0794	DCA_se3_ag1_f_03 - phones	AA2	16.2694
16.2694	DCA_se3_ag1_f_03 - phones	CH	16.5094
16.5094	DCA_se3_ag1_f_03 - phones	sp	16.5394
16.5394	DCA_se3_ag1_f_03 - phones	AE1	16.6494
16.5394	DCA_se3_ag1_f_03 - words	and	16.7194
16.6494	DCA_se3_ag1_f_03 - phones	N	16.7194
16.7194	DCA_se3_ag1_f_03 - phones	sp	16.7894
16.7894	DCA_se3_ag1_f_03 - phones	K	16.9494
16.7894	DCA_se3_ag1_f_03 - words	kickball	17.8394
16.9494	DCA_se3_ag1_f_03 - phones	IH1	17.0394
17.0394	DCA_se3_ag1_f_03 - phones	K	17.1794
17.1794	DCA_se3_ag1_f_03 - phones	B	17.2094
17.2094	DCA_se3_ag1_f_03 - phones	AH0	17.2494
17.2494	DCA_se3_ag1_f_03 - phones	L	17.8394
18.6441	DCA_se3_ag1_f_03 - phones	AH0	18.7441
18.6441	DCA_se3_ag1_f_03 - words	and	18.7941
18.7441	DCA_se3_ag1_f_03 - phones	N	18.7941
18.7941	DCA_se3_ag1_f_03 - phones	S	18.9341
18.7941	DCA_se3_ag1_f_03 - words	sometimes	19.5541
18.9341	DCA_se3_ag1_f_03 - phones	AH1	19.0241
19.0241	DCA_se3_ag1_f_03 - phones	M	19.1241
19.1241	DCA_se3_ag1_f_03 - phones	T	19.2341
19.2341	DCA_se3_ag1_f_03 - phones	AY2	19.4141
19.4141	DCA_se3_ag1_f_03 - phones	M	19.4541
19.4541	DCA_se3_ag1_f_03 - phones	Z	19.5541
19.5541	DCA_se3_ag1_f_03 - phones	W	19.5941
19.5541	DCA_se3_ag1_f_03 - words	we	19.6341
19.5941	DCA_se3_ag1_f_03 - phones	IY1	19.6341
19.6341	DCA_se3_ag1_f_03 - phones	sp	19.6741
19.6741	DCA_se3_ag1_f_03 - phones	P	19.7641
19.6741	DCA_se3_ag1_f_03 - words	play	19.9241
19.7641	DCA_se3_ag1_f_03 - phones	L	19.8241
19.8241	DCA_se3_ag1_f_03 - phones	EY1	19.9241
19.9241	DCA_se3_ag1_f_03 - phones	K	20.0141
19.9241	DCA_se3_ag1_f_03 - words	climbing	20.4341
20.0141	DCA_se3_ag1_f_03 - phones	L	20.0541
20.0541	DCA_se3_ag1_f_03 - phones	AY1	20.2741
20.2741	DCA_se3_ag1_f_03 - phones	M	20.3541
20.3541	DCA_se3_ag1_f_03 - phones	IH0	20.4041
20.4041	DCA_se3_ag1_f_03 - phones	NG	20.4341
20.4341	DCA_se3_ag1_f_03 - phones	DH	20.4741
20.4341	DCA_se3_ag1_f_03 - words	the	20.5841
20.4741	DCA_se3_ag1_f_03 - phones	AH0	20.5841
20.5841	DCA_se3_ag1_f_03 - phones	T	20.6841
20.5841	DCA_se3_ag1_f_03 - words	trees	21.0141
20.6841	DCA_se3_ag1_f_03 - phones	R	20.7341
20.7341	DCA_se3_ag1_f_03 - phones	IY1	20.9341
20.9341	DCA_se3_ag1_f_03 - phones	Z	21.0141
21.0141	DCA_se3_ag1_f_03 - phones	AH0	21.0441
21.0141	DCA_se3_ag1_f_03 - words	and	21.0741
21.0441	DCA_se3_ag1_f_03 - phones	N	21.0741
21.0741	DCA_se3_ag1_f_03 - phones	sp	21.1441
21.1441	DCA_se3_ag1_f_03 - phones	F	21.2241
21.1441	DCA_se3_ag1_f_03 - words	follow	21.4841
21.2241	DCA_se3_ag1_f_03 - phones	AA1	21.3741
21.3741	DCA_se3_ag1_f_03 - phones	L	21.4241
21.4241	DCA_se3_ag1_f_03 - phones	OW0	21.4841
21.4841	DCA_se3_ag1_f_03 - phones	sp	21.5141
21.5141	DCA_se3_ag1_f_03 - phones	DH	21.5641
21.5141	DCA_se3_ag1_f_03 - words	the	21.6241
21.5641	DCA_se3_ag1_f_03 - phones	AH0	21.6241
21.6241	DCA_se3_ag1_f_03 - phones	sp	21.6541
21.6541	DCA_se3_ag1_f_03 - phones	L	21.7641
21.6541	DCA_se3_ag1_f_03 - words	leader	22.1441
21.7641	DCA_se3_ag1_f_03 - phones	IY1	21.9341
21.9341	DCA_se3_ag1_f_03 - phones	D	21.9941
21.9941	DCA_se3_ag1_f_03 - phones	ER0	22.1441
22.7428	DCA_int_03 - phones	F	22.8028
22.7428	DCA_int_03 - words	follow	23.1228
22.8028	DCA_int_03 - phones	AA1	22.9628
22.9628	DCA_int_03 - phones	L	23.0128
23.0128	DCA_int_03 - phones	OW0	23.1228
23.1228	DCA_int_03 - phones	sp	23.1528
23.1528	DCA_int_03 - phones	DH	23.1828
23.1528	DCA_int_03 - words	the	23.2128
23.1828	DCA_int_03 - phones	AH0	23.2128
23.2128	DCA_int_03 - phones	L	23.3028
23.2128	DCA_int_03 - words	leader	23.4528
23.3028	DCA_int_03 - phones	IY1	23.3328
23.3328	DCA_int_03 - phones	D	23.4028
23.4028	DCA_int_03 - phones	ER0	23.4528
23.4528	DCA_int_03 - phones	OW2	23.5528
23.4528	DCA_int_03 - words	okay	23.6928
23.5528	DCA_int_03 - phones	K	23.6528
23.6528	DCA_int_03 - phones	EY1	23.6928
23.6928	DCA_int_03 - phones	L	23.7228
23.6928	DCA_int_03 - words	let	23.8028
23.7228	DCA_int_03 - phones	EH1	23.7628
23.7628	DCA_int_03 - phones	T	23.8028
23.8028	DCA_int_03 - phones	Z	23.8328
23.8028	DCA_int_03 - words	s	23.8328
23.8328	DCA_int_03 - phones	S	23.9028
23.8328	DCA_int_03 - words	start	24.1028
23.9028	DCA_int_03 - phones	T	23.9528
23.9528	DCA_int_03 - phones	AA1	24.0128
24.0128	DCA_int_03 - phones	R	24.0728
24.0728	DCA_int_03 - phones	T	24.1028
24.1028	DCA_int_03 - phones	sp	24.1328
24.1328	DCA_int_03 - phones	F	24.1628
24.1328	DCA_int_03 - words	from	24.2228
24.1628	DCA_int_03 - phones	ER0	24.1928
24.1928	DCA_int_03 - phones	M	24.2228
24.2228	DCA_int_03 - phones	sp	24.2528
24.2528	DCA_int_03 - phones	DH	24.2828
24.2528	DCA_int_03 - words	the	24.3228
24.2828	DCA_int_03 - phones	AH0	24.3228
24.3228	DCA_int_03 - phones	sp	24.3528
24.3528	DCA_int_03 - phones	B	24.3828
24.3528	DCA_int_03 - words	beginning	24.7228
24.3828	DCA_int_03 - phones	IH0	24.4528
24.4528	DCA_int_03 - phones	G	24.5428
24.5428	DCA_int_03 - phones	IH1	24.6028
24.6028	DCA_int_03 - phones	N	24.6428
24.6428	DCA_int_03 - phones	IH0	24.6728
24.6728	DCA_int_03 - phones	NG	24.7228
24.7228	DCA_int_03 - phones	sp	25.1457
25.1457	DCA_int_03 - phones	AH1	25.2357
25.1457	DCA_int_03 - words	um	25.5957
25.2357	DCA_int_03 - phones	M	25.5957
25.8471	DCA_int_03 - phones	DH	25.8771
25.8471	DCA_int_03 - words	the	25.9071
25.8771	DCA_int_03 - phones	AH0	25.9071
25.9071	DCA_int_03 - phones	sp	25.9571
25.9571	DCA_int_03 - phones	F	26.0171
25.9571	DCA_int_03 - words	first	26.1971
26.0171	DCA_int_03 - phones	ER1	26.0871
26.0871	DCA_int_03 - phones	S	26.1371
26.1371	DCA_int_03 - phones	T	26.1971
26.1971	DCA_int_03 - phones	W	26.2271
26.1971	DCA_int_03 - words	one	26.2871
26.2271	DCA_int_03 - phones	AH1	26.2571
26.2571	DCA_int_03 - phones	N	26.2871
26.2871	DCA_int_03 - phones	W	26.3171
26.2871	DCA_int_03 - words	was	26.4071
26.3171	DCA_int_03 - phones	AO1	26.3471
26.3471	DCA_int_03 - phones	Z	26.4071
26.4071	DCA_int_03 - phones	sp	26.4371
26.4371	DCA_int_03 - phones	HH	26.6871
26.4371	DCA_int_03 - words	hop	26.8371
26.6871	DCA_int_03 - phones	AA1	26.7871
26.7871	DCA_int_03 - phones	P	26.8371
26.9103	DCA_int_03 - phones	sil	26.9803
26.9803	DCA_int_03 - phones	HH	27.0603
26.9803	DCA_int_03 - words	what	27.1703
27.0603	DCA_int_03 - phones	W	27.0903
27.0903	DCA_int_03 - phones	AH1	27.1403
27.1403	DCA_int_03 - phones	T	27.1703
27.1703	DCA_int_03 - phones	HH	27.2203
27.1703	DCA_int_03 - words	what	27.3703
27.2203	DCA_int_03 - phones	W	27.3003
27.3003	DCA_int_03 - phones	AH1	27.3303
27.3303	DCA_int_03 - phones	T	27.3703
27.5444	DCA_int_03 - phones	W	27.5944
27.5444	DCA_int_03 - words	well	27.6544
27.5944	DCA_int_03 - phones	EH1	27.6244
27.6244	DCA_int_03 - phones	L	27.6544
27.6544	DCA_int_03 - phones	HH	27.6844
27.6544	DCA_int_03 - words	what	27.7744
27.6844	DCA_int_03 - phones	W	27.7144
27.7144	DCA_int_03 - phones	AH1	27.7444
27.7444	DCA_int_03 - phones	T	27.7744
27.7449	DCA_se3_ag1_f_03 - phones	HH	27.8949
27.7449	DCA_se3_ag1_f_03 - words	hop	28.1049
27.7744	DCA_int_03 - phones	sp	27.8744
27.8949	DCA_se3_ag1_f_03 - phones	AA1	28.0449
28.0449	DCA_se3_ag1_f_03 - phones	P	28.1049
28.4070	DCA_se3_ag1_f_03 - phones	HH	28.5670
28.4070	DCA_se3_ag1_f_03 - words	hopscotch	29.5770
28.5670	DCA_se3_ag1_f_03 - phones	AA1	28.6870
28.6870	DCA_se3_ag1_f_03 - phones	P	28.7870
28.7870	DCA_se3_ag1_f_03 - phones	S	28.9770
28.9770	DCA_se3_ag1_f_03 - phones	K	29.0470
29.0470	DCA_se3_ag1_f_03 - phones	AA2	29.2670
29.2670	DCA_se3_ag1_f_03 - phones	CH	29.5770
29.5634	DCA_int_03 - phones	HH	29.6234
29.5634	DCA_int_03 - words	hopscotch	30.4234
29.6234	DCA_int_03 - phones	AA1	29.7434
29.7434	DCA_int_03 - phones	P	29.7934
29.7934	DCA_int_03 - phones	S	29.9134
29.9134	DCA_int_03 - phones	K	29.9834
29.9834	DCA_int_03 - phones	AA2	30.1734
30.1734	DCA_int_03 - phones	CH	30.4234
30.4234	DCA_int_03 - phones	sp	30.4534
30.4534	DCA_int_03 - phones	N	30.5434
30.4534	DCA_int_03 - words	now	30.7834
30.5434	DCA_int_03 - phones	AW1	30.7834
30.7834	DCA_int_03 - phones	sp	30.8534
30.8534	DCA_int_03 - phones	K	30.8934
30.8534	DCA_int_03 - words	can	30.9834
30.8934	DCA_int_03 - phones	AH0	30.9234
30.9234	DCA_int_03 - phones	N	30.9834
30.9834	DCA_int_03 - phones	Y	31.0534
30.9834	DCA_int_03 - words	you	31.0834
31.0534	DCA_int_03 - phones	UW1	31.0834
31.0834	DCA_int_03 - phones	IH0	31.1134
31.0834	DCA_int_03 - words	explain	31.4934
31.1134	DCA_int_03 - phones	K	31.1634
31.1634	DCA_int_03 - phones	S	31.2334
31.2334	DCA_int_03 - phones	P	31.3134
31.3134	DCA_int_03 - phones	L	31.3834
31.3834	DCA_int_03 - phones	EY1	31.4534
31.4534	DCA_int_03 - phones	N	31.4934
31.4934	DCA_int_03 - phones	sp	31.5234
31.5234	DCA_int_03 - phones	HH	31.5534
31.5234	DCA_int_03 - words	how	31.5834
31.5534	DCA_int_03 - phones	AW1	31.5834
31.5834	DCA_int_03 - phones	T	31.6134
31.5834	DCA_int_03 - words	to	31.7334
31.6134	DCA_int_03 - phones	AH0	31.7334
31.7334	DCA_int_03 - phones	sp	31.8334
31.9777	DCA_int_03 - phones	P	32.0877
31.9777	DCA_int_03 - words	play	32.2277
32.0877	DCA_int_03 - phones	L	32.1377
32.1377	DCA_int_03 - phones	EY1	32.2277
32.2277	DCA_int_03 - phones	DH	32.2777
32.2277	DCA_int_03 - words	that	32.4877
32.2777	DCA_int_03 - phones	AH0	32.3877
32.3877	DCA_int_03 - phones	T	32.4877
34.3324	DCA_se3_ag1_f_03 - phones	W	34.4424
34.3324	DCA_se3_ag1_f_03 - words	we	34.5324
34.4424	DCA_se3_ag1_f_03 - phones	IY1	34.5324
34.5324	DCA_se3_ag1_f_03 - phones	R	34.6324
34.5324	DCA_se3_ag1_f_03 - words	write	34.8124
34.6324	DCA_se3_ag1_f_03 - phones	AY1	34.7424
34.7424	DCA_se3_ag1_f_03 - phones	T	34.8124
34.8124	DCA_se3_ag1_f_03 - phones	DH	34.8724
34.8124	DCA_se3_ag1_f_03 - words	the	34.9024
34.8724	DCA_se3_ag1_f_03 - phones	AH0	34.9024
34.9024	DCA_se3_ag1_f_03 - phones	N	35.0124
34.9024	DCA_se3_ag1_f_03 - words	numbers	35.3224
35.0124	DCA_se3_ag1_f_03 - phones	AH1	35.0924
35.0924	DCA_se3_ag1_f_03 - phones	M	35.1724
35.1724	DCA_se3_ag1_f_03 - phones	B	35.2124
35.2124	DCA_se3_ag1_f_03 - phones	ER0	35.2424
35.2424	DCA_se3_ag1_f_03 - phones	Z	35.3224
35.3224	DCA_se3_ag1_f_03 - phones	D	35.4224
35.3224	DCA_se3_ag1_f_03 - words	down	35.6224
35.4224	DCA_se3_ag1_f_03 - phones	AW1	35.5824
35.5824	DCA_se3_ag1_f_03 - phones	N	35.6224
35.6224	DCA_se3_ag1_f_03 - phones	sp	35.6524
35.6524	DCA_se3_ag1_f_03 - phones	T	35.7424
35.6524	DCA_se3_ag1_f_03 - words	to	35.7724
35.7424	DCA_se3_ag1_f_03 - phones	IH0	35.7724
35.7724	DCA_se3_ag1_f_03 - phones	sp	35.8424
35.8424	DCA_se3_ag1_f_03 - phones	T	36.0224
35.8424	DCA_se3_ag1_f_03 - words	ten	36.2624
36.0224	DCA_se3_ag1_f_03 - phones	EH1	36.1824
36.1824	DCA_se3_ag1_f_03 - phones	N	36.2624
36.2624	DCA_se3_ag1_f_03 - phones	AO1	36.4224
36.2624	DCA_se3_ag1_f_03 - words	on	36.5224
36.4224	DCA_se3_ag1_f_03 - phones	N	36.5224
36.5224	DCA_se3_ag1_f_03 - phones	AH1	36.6024
36.5224	DCA_se3_ag1_f_03 - words	um	36.7124
36.6024	DCA_se3_ag1_f_03 - phones	M	36.7124
36.8819	DCA_se3_ag1_f_03 - phones	sil	36.9119
36.9119	DCA_se3_ag1_f_03 - phones	AO1	37.0219
36.9119	DCA_se3_ag1_f_03 - words	on	37.0819
37.0219	DCA_se3_ag1_f_03 - phones	N	37.0819
37.0819	DCA_se3_ag1_f_03 - phones	DH	37.1319
37.0819	DCA_se3_ag1_f_03 - words	the	37.1719
37.1319	DCA_se3_ag1_f_03 - phones	AH1	37.1719
37.1719	DCA_se3_ag1_f_03 - phones	B	37.3119
37.1719	DCA_se3_ag1_f_03 - words	blocks	37.9319
37.3119	DCA_se3_ag1_f_03 - phones	L	37.3719
37.3719	DCA_se3_ag1_f_03 - phones	AA1	37.5819
37.5819	DCA_se3_ag1_f_03 - phones	K	37.7219
37.7219	DCA_se3_ag1_f_03 - phones	S	37.9319
38.0709	DCA_int_03 - phones	M	38.2509
38.0709	DCA_int_03 - words	mm-hm	38.4709
38.2509	DCA_int_03 - phones	HH	38.3809
38.3414	DCA_se3_ag1_f_03 - phones	DH	38.4114
38.3414	DCA_se3_ag1_f_03 - words	the	38.4714
38.3809	DCA_int_03 - phones	M	38.4709
38.4114	DCA_se3_ag1_f_03 - phones	AH0	38.4714
38.4714	DCA_se3_ag1_f_03 - phones	S	38.6114
38.4714	DCA_se3_ag1_f_03 - words	cement	39.0814
38.6114	DCA_se3_ag1_f_03 - phones	IH0	38.7614
38.7614	DCA_se3_ag1_f_03 - phones	M	38.8514
38.8514	DCA_se3_ag1_f_03 - phones	EH1	38.9814
38.9814	DCA_se3_ag1_f_03 - phones	N	39.0114
39.0114	DCA_se3_ag1_f_03 - phones	T	39.0814
39.3346	DCA_se3_ag1_f_03 - phones	sil	39.3646
39.3646	DCA_se3_ag1_f_03 - phones	AH0	39.4246
39.3646	DCA_se3_ag1_f_03 - words	and	39.4546
39.4246	DCA_se3_ag1_f_03 - phones	N	39.4546
39.4546	DCA_se3_ag1_f_03 - phones	HH	39.5446
39.4546	DCA_se3_ag1_f_03 - words	have	39.6946
39.5446	DCA_se3_ag1_f_03 - phones	AE1	39.6546
39.6546	DCA_se3_ag1_f_03 - phones	V	39.6946
39.6946	DCA_se3_ag1_f_03 - phones	sp	39.7346
39.7346	DCA_se3_ag1_f_03 - phones	B	39.8246
39.7346	DCA_se3_ag1_f_03 - words	blocks	40.3646
39.8246	DCA_se3_ag1_f_03 - phones	L	39.8846
39.8846	DCA_se3_ag1_f_03 - phones	AA1	40.0946
40.0946	DCA_se3_ag1_f_03 - phones	K	40.2446
40.2446	DCA_se3_ag1_f_03 - phones	S	40.3646
40.5003	DCA_int_03 - phones	M	40.5303
40.5003	DCA_int_03 - words	mm-hm	40.9403
40.5303	DCA_int_03 - phones	HH	40.5603
40.5603	DCA_int_03 - phones	M	40.9403
41.1484	DCA_se3_ag1_f_03 - phones	AE1	41.3984
41.1484	DCA_se3_ag1_f_03 - words	and	41.6184
41.3984	DCA_se3_ag1_f_03 - phones	N	41.6184
41.8048	DCA_se3_ag1_f_03 - phones	sil	41.8548
41.8548	DCA_se3_ag1_f_03 - phones	W	41.8948
41.8548	DCA_se3_ag1_f_03 - words	we	41.9948
41.8948	DCA_se3_ag1_f_03 - phones	IY1	41.9948
41.9948	DCA_se3_ag1_f_03 - phones	TH	42.0948
41.9948	DCA_se3_ag1_f_03 - words	throw	42.2948
42.0948	DCA_se3_ag1_f_03 - phones	R	42.1548
42.1548	DCA_se3_ag1_f_03 - phones	OW1	42.2948
42.2948	DCA_se3_ag1_f_03 - phones	DH	42.3348
42.2948	DCA_se3_ag1_f_03 - words	the	42.4348
42.3348	DCA_se3_ag1_f_03 - phones	AH0	42.4348
42.4348	DCA_se3_ag1_f_03 - phones	R	42.5348
42.4348	DCA_se3_ag1_f_03 - words	rock	42.8048
42.5348	DCA_se3_ag1_f_03 - phones	AA1	42.6748
42.6748	DCA_se3_ag1_f_03 - phones	K	42.8048
42.8048	DCA_se3_ag1_f_03 - phones	AO1	42.9948
42.8048	DCA_se3_ag1_f_03 - words	on	43.0548
42.9948	DCA_se3_ag1_f_03 - phones	N	43.0548
43.0548	DCA_se3_ag1_f_03 - phones	sp	43.3049
43.3049	DCA_se3_ag1_f_03 - phones	N	43.4149
43.3049	DCA_se3_ag1_f_03 - words	number	43.6949
43.4149	DCA_se3_ag1_f_03 - phones	AH1	43.5149
43.5149	DCA_se3_ag1_f_03 - phones	M	43.5749
43.5749	DCA_se3_ag1_f_03 - phones	B	43.6149
43.6149	DCA_se3_ag1_f_03 - phones	ER0	43.6949
43.6949	DCA_se3_ag1_f_03 - phones	W	43.8749
43.6949	DCA_se3_ag1_f_03 - words	one	44.2349
43.8749	DCA_se3_ag1_f_03 - phones	AH1	44.0249
44.0249	DCA_se3_ag1_f_03 - phones	N	44.2349
44.9056	DCA_se3_ag1_f_03 - phones	AE1	44.9956
44.9056	DCA_se3_ag1_f_03 - words	and	45.0956
44.9956	DCA_se3_ag1_f_03 - phones	N	45.0956
45.0956	DCA_se3_ag1_f_03 - phones	W	45.1656
45.0956	DCA_se3_ag1_f_03 - words	we	45.3456
45.1656	DCA_se3_ag1_f_03 - phones	IY1	45.3456
45.5024	DCA_se3_ag1_f_03 - words	s	45.7724
45.5024	DCA_se3_ag1_f_03 - phones	S	45.7724
45.7724	DCA_se3_ag1_f_03 - phones	sp	45.8024
45.8024	DCA_se3_ag1_f_03 - phones	W	45.9424
45.8024	DCA_se3_ag1_f_03 - words	we	46.0324
45.9424	DCA_se3_ag1_f_03 - phones	IY1	46.0324
46.0324	DCA_se3_ag1_f_03 - phones	sp	46.0624
46.0624	DCA_se3_ag1_f_03 - phones	JH	46.1824
46.0624	DCA_se3_ag1_f_03 - words	jump	46.4024
46.1824	DCA_se3_ag1_f_03 - phones	AH1	46.2724
46.2724	DCA_se3_ag1_f_03 - phones	M	46.3424
46.3424	DCA_se3_ag1_f_03 - phones	P	46.4024
46.4024	DCA_se3_ag1_f_03 - phones	IH1	46.4524
46.4024	DCA_se3_ag1_f_03 - words	in	46.5424
46.4524	DCA_se3_ag1_f_03 - phones	N	46.5424
46.5424	DCA_se3_ag1_f_03 - phones	N	46.6024
46.5424	DCA_se3_ag1_f_03 - words	number	46.8824
46.6024	DCA_se3_ag1_f_03 - phones	AH1	46.6724
46.6724	DCA_se3_ag1_f_03 - phones	M	46.7324
46.7324	DCA_se3_ag1_f_03 - phones	B	46.7724
46.7724	DCA_se3_ag1_f_03 - phones	ER0	46.8824
46.8824	DCA_se3_ag1_f_03 - phones	T	47.0024
46.8824	DCA_se3_ag1_f_03 - words	two	47.1424
47.0024	DCA_se3_ag1_f_03 - phones	UW1	47.1424
47.1424	DCA_se3_ag1_f_03 - phones	AO1	47.2224
47.1424	DCA_se3_ag1_f_03 - words	on	47.2624
47.2224	DCA_se3_ag1_f_03 - phones	N	47.2624
47.2624	DCA_se3_ag1_f_03 - phones	HH	47.3324
47.2624	DCA_se3_ag1_f_03 - words	one	47.5624
47.3324	DCA_se3_ag1_f_03 - phones	W	47.3824
47.3824	DCA_se3_ag1_f_03 - phones	AH1	47.4624
47.4624	DCA_se3_ag1_f_03 - phones	N	47.5624
47.5624	DCA_se3_ag1_f_03 - phones	F	47.7224
47.5624	DCA_se3_ag1_f_03 - words	foot	47.8824
47.7224	DCA_se3_ag1_f_03 - phones	UH1	47.8124
47.8124	DCA_se3_ag1_f_03 - phones	T	47.8824
47.8824	DCA_se3_ag1_f_03 - phones	AH1	47.9624
47.8824	DCA_se3_ag1_f_03 - words	up	48.0024
47.9624	DCA_se3_ag1_f_03 - phones	P	48.0024
48.0024	DCA_se3_ag1_f_03 - phones	sp	48.0324
48.0324	DCA_se3_ag1_f_03 - phones	T	48.1024
48.0324	DCA_se3_ag1_f_03 - words	to	48.2324
48.1024	DCA_se3_ag1_f_03 - phones	IH0	48.2324
48.2324	DCA_se3_ag1_f_03 - phones	T	48.3624
48.2324	DCA_se3_ag1_f_03 - words	ten	48.6024
48.3624	DCA_se3_ag1_f_03 - phones	EH1	48.5224
48.5224	DCA_se3_ag1_f_03 - phones	N	48.6024
48.6024	DCA_se3_ag1_f_03 - phones	AE1	48.6824
48.6024	DCA_se3_ag1_f_03 - words	and	48.7724
48.6824	DCA_se3_ag1_f_03 - phones	N	48.7724
48.7724	DCA_se3_ag1_f_03 - phones	JH	48.8924
48.7724	DCA_se3_ag1_f_03 - words	jump	49.0924
48.8924	DCA_se3_ag1_f_03 - phones	AH1	48.9624
48.9624	DCA_se3_ag1_f_03 - phones	M	49.0624
49.0624	DCA_se3_ag1_f_03 - phones	P	49.0924
49.0924	DCA_se3_ag1_f_03 - phones	B	49.1624
49.0924	DCA_se3_ag1_f_03 - words	back	49.3824
49.1624	DCA_se3_ag1_f_03 - phones	AE1	49.2824
49.2824	DCA_se3_ag1_f_03 - phones	K	49.3824
49.3824	DCA_se3_ag1_f_03 - phones	AH0	49.4324
49.3824	DCA_se3_ag1_f_03 - words	and	49.5624
49.4324	DCA_se3_ag1_f_03 - phones	N	49.4624
49.4624	DCA_se3_ag1_f_03 - phones	D	49.5624
49.8704	DCA_se3_ag1_f_03 - phones	S	50.0704
49.8704	DCA_se3_ag1_f_03 - words	stand	50.3804
50.0704	DCA_se3_ag1_f_03 - phones	T	50.1604
50.1604	DCA_se3_ag1_f_03 - phones	AE1	50.3204
50.3204	DCA_se3_ag1_f_03 - phones	N	50.3504
50.3504	DCA_se3_ag1_f_03 - phones	D	50.3804
50.3804	DCA_se3_ag1_f_03 - phones	AO1	50.4404
50.3804	DCA_se3_ag1_f_03 - words	on	50.5504
50.4404	DCA_se3_ag1_f_03 - phones	N	50.5504
50.5504	DCA_se3_ag1_f_03 - phones	W	50.6104
50.5504	DCA_se3_ag1_f_03 - words	one	50.7304
50.6104	DCA_se3_ag1_f_03 - phones	AH1	50.7004
50.7004	DCA_se3_ag1_f_03 - phones	N	50.7304
50.7304	DCA_se3_ag1_f_03 - phones	sp	50.8304
50.8304	DCA_se3_ag1_f_03 - phones	F	50.9404
50.8304	DCA_se3_ag1_f_03 - words	foot	51.0704
50.9404	DCA_se3_ag1_f_03 - phones	UH1	51.0304
51.0304	DCA_se3_ag1_f_03 - phones	T	51.0704
51.0704	DCA_se3_ag1_f_03 - phones	AH0	51.1004
51.0704	DCA_se3_ag1_f_03 - words	and	51.1604
51.1004	DCA_se3_ag1_f_03 - phones	N	51.1304
51.1304	DCA_se3_ag1_f_03 - phones	D	51.1604
51.1604	DCA_se3_ag1_f_03 - phones	sp	51.1904
51.1904	DCA_se3_ag1_f_03 - phones	P	51.2604
51.1904	DCA_se3_ag1_f_03 - words	pick	51.4004
51.2604	DCA_se3_ag1_f_03 - phones	IH1	51.3304
51.3304	DCA_se3_ag1_f_03 - phones	K	51.4004
51.4004	DCA_se3_ag1_f_03 - phones	DH	51.4604
51.4004	DCA_se3_ag1_f_03 - words	the	51.5104
51.4604	DCA_se3_ag1_f_03 - phones	AH0	51.5104
51.5104	DCA_se3_ag1_f_03 - phones	sp	51.5404
51.5404	DCA_se3_ag1_f_03 - phones	R	51.6204
51.5404	DCA_se3_ag1_f_03 - words	rock	51.8804
51.6204	DCA_se3_ag1_f_03 - phones	AA1	51.7604
51.7604	DCA_se3_ag1_f_03 - phones	K	51.8804
51.8804	DCA_se3_ag1_f_03 - phones	AH1	52.0104
51.8804	DCA_se3_ag1_f_03 - words	up	52.0604
52.0104	DCA_se3_ag1_f_03 - phones	P	52.0604
52.3651	DCA_se3_ag1_f_03 - phones	sil	52.3951
52.3951	DCA_se3_ag1_f_03 - phones	AE1	52.4551
52.3951	DCA_se3_ag1_f_03 - words	and	52.5351
52.4551	DCA_se3_ag1_f_03 - phones	N	52.5351
52.5351	DCA_se3_ag1_f_03 - phones	JH	52.6351
52.5351	DCA_se3_ag1_f_03 - words	jump	52.8551
52.6351	DCA_se3_ag1_f_03 - phones	AH1	52.7051
52.7051	DCA_se3_ag1_f_03 - phones	M	52.7651
52.7651	DCA_se3_ag1_f_03 - phones	P	52.8551
52.8551	DCA_se3_ag1_f_03 - phones	AO1	53.0751
52.8551	DCA_se3_ag1_f_03 - words	off	53.1851
53.0751	DCA_se3_ag1_f_03 - phones	F	53.1851
53.7919	DCA_se3_ag1_f_03 - phones	AH0	53.8419
53.7919	DCA_se3_ag1_f_03 - words	and	53.8819
53.8419	DCA_se3_ag1_f_03 - phones	N	53.8819
53.8819	DCA_se3_ag1_f_03 - phones	IH1	53.9419
53.8819	DCA_se3_ag1_f_03 - words	if	54.0319
53.9419	DCA_se3_ag1_f_03 - phones	F	54.0319
54.0319	DCA_se3_ag1_f_03 - phones	Y	54.0619
54.0319	DCA_se3_ag1_f_03 - words	you	54.1319
54.0619	DCA_se3_ag1_f_03 - phones	UW1	54.1319
54.1319	DCA_se3_ag1_f_03 - phones	K	54.1819
54.1319	DCA_se3_ag1_f_03 - words	can	54.2919
54.1819	DCA_se3_ag1_f_03 - phones	AH0	54.2119
54.2119	DCA_se3_ag1_f_03 - phones	N	54.2919
54.2919	DCA_se3_ag1_f_03 - phones	G	54.3719
54.2919	DCA_se3_ag1_f_03 - words	get	54.4719
54.3719	DCA_se3_ag1_f_03 - phones	IH1	54.4319
54.4319	DCA_se3_ag1_f_03 - phones	T	54.4719
54.4719	DCA_se3_ag1_f_03 - phones	IH1	54.5219
54.4719	DCA_se3_ag1_f_03 - words	it	54.6219
54.5219	DCA_se3_ag1_f_03 - phones	T	54.6219
54.8959	DCA_se3_ag1_f_03 - phones	sil	54.9359
54.9359	DCA_se3_ag1_f_03 - phones	DH	55.0059
54.9359	DCA_se3_ag1_f_03 - words	the	55.0659
55.0059	DCA_se3_ag1_f_03 - phones	AH0	55.0659
55.0659	DCA_se3_ag1_f_03 - phones	sp	55.0959
55.0959	DCA_se3_ag1_f_03 - phones	R	55.1759
55.0959	DCA_se3_ag1_f_03 - words	rock	55.3859
55.1759	DCA_se3_ag1_f_03 - phones	AA1	55.2959
55.2959	DCA_se3_ag1_f_03 - phones	K	55.3859
55.3859	DCA_se3_ag1_f_03 - phones	IH1	55.4459
55.3859	DCA_se3_ag1_f_03 - words	into	55.6159
55.4459	DCA_se3_ag1_f_03 - phones	N	55.5259
55.5259	DCA_se3_ag1_f_03 - phones	T	55.5859
55.5859	DCA_se3_ag1_f_03 - phones	UW0	55.6159
55.6159	DCA_se3_ag1_f_03 - phones	sp	55.7159
55.7159	DCA_se3_ag1_f_03 - phones	T	55.8759
55.7159	DCA_se3_ag1_f_03 - words	ten	56.2359
55.8759	DCA_se3_ag1_f_03 - phones	EH1	56.1259
56.1259	DCA_se3_ag1_f_03 - phones	N	56.2359
56.2359	DCA_se3_ag1_f_03 - phones	sp	56.2659
56.6165	DCA_se3_ag1_f_03 - phones	AH0	56.7465
56.6165	DCA_se3_ag1_f_03 - words	and	56.8365
56.7465	DCA_se3_ag1_f_03 - phones	N	56.8365
56.8365	DCA_se3_ag1_f_03 - phones	D	56.9265
56.8365	DCA_se3_ag1_f_03 - words	do	57.0465
56.9265	DCA_se3_ag1_f_03 - phones	UW1	57.0465
57.0465	DCA_se3_ag1_f_03 - phones	DH	57.0865
57.0465	DCA_se3_ag1_f_03 - words	the	57.1565
57.0865	DCA_se3_ag1_f_03 - phones	AH0	57.1565
57.1565	DCA_se3_ag1_f_03 - phones	S	57.3165
57.1565	DCA_se3_ag1_f_03 - words	same	57.6665
57.3165	DCA_se3_ag1_f_03 - phones	EY1	57.5965
57.5965	DCA_se3_ag1_f_03 - phones	M	57.6665
57.6665	DCA_se3_ag1_f_03 - phones	sp	57.7265
57.9081	DCA_se3_ag1_f_03 - phones	Y	57.9781
57.9081	DCA_se3_ag1_f_03 - words	you	58.0581
57.9781	DCA_se3_ag1_f_03 - phones	UW1	58.0581
58.0581	DCA_se3_ag1_f_03 - phones	W	58.2181
58.0581	DCA_se3_ag1_f_03 - words	win	58.3581
58.2181	DCA_se3_ag1_f_03 - phones	IH1	58.2681
58.2681	DCA_se3_ag1_f_03 - phones	N	58.3581
58.3581	DCA_se3_ag1_f_03 - phones	DH	58.3881
58.3581	DCA_se3_ag1_f_03 - words	the	58.4481
58.3881	DCA_se3_ag1_f_03 - phones	IY0	58.4481
58.4481	DCA_se3_ag1_f_03 - phones	G	58.5381
58.4481	DCA_se3_ag1_f_03 - words	game	58.9081
58.5381	DCA_se3_ag1_f_03 - phones	EY1	58.8081
58.8081	DCA_se3_ag1_f_03 - phones	M	58.9081
59.6567	DCA_int_03 - phones	sil	59.6867
59.6867	DCA_int_03 - words	oh	60.0367
59.6867	DCA_int_03 - phones	OW1	60.0367
60.0367	DCA_int_03 - phones	sp	60.1705
60.1705	DCA_int_03 - phones	S	60.2805
60.1705	DCA_int_03 - words	so	60.5405
60.2805	DCA_int_03 - phones	OW1	60.5405
60.5405	DCA_int_03 - phones	sp	60.5705
60.5705	DCA_int_03 - words	oh	60.7905
60.5705	DCA_int_03 - phones	OW1	60.7905
60.7905	DCA_int_03 - phones	OW2	60.9905
60.7905	DCA_int_03 - words	okay	61.1305
60.9905	DCA_int_03 - phones	K	61.0405
61.0405	DCA_int_03 - phones	EY1	61.1305
61.1305	DCA_int_03 - phones	AY1	61.2405
61.1305	DCA_int_03 - words	i	61.2405
61.2405	DCA_int_03 - phones	sp	61.3005
61.3005	DCA_int_03 - phones	TH	61.3305
61.3005	DCA_int_03 - words	think	61.4605
61.3305	DCA_int_03 - phones	IH1	61.3705
61.3705	DCA_int_03 - phones	NG	61.4005
61.4005	DCA_int_03 - phones	K	61.4605
61.4605	DCA_int_03 - words	i	61.5505
61.4605	DCA_int_03 - phones	AY1	61.5505
61.5505	DCA_int_03 - phones	sp	61.5805
61.5805	DCA_int_03 - phones	AH2	61.6105
61.5805	DCA_int_03 - words	understand	61.9605
61.6105	DCA_int_03 - phones	N	61.6405
61.6405	DCA_int_03 - phones	D	61.6705
61.6705	DCA_int_03 - phones	ER0	61.7005
61.7005	DCA_int_03 - phones	S	61.7805
61.7805	DCA_int_03 - phones	T	61.8205
61.8205	DCA_int_03 - phones	AE1	61.8805
61.8805	DCA_int_03 - phones	N	61.9105
61.9105	DCA_int_03 - phones	D	61.9605
61.9605	DCA_int_03 - phones	sp	62.4240
62.4240	DCA_int_03 - phones	AH1	62.6040
62.4240	DCA_int_03 - words	um	62.7940
62.6040	DCA_int_03 - phones	M	62.7940
62.7940	DCA_int_03 - phones	sp	62.9040
62.9040	DCA_int_03 - phones	HH	62.9840
62.9040	DCA_int_03 - words	how	63.0440
62.9840	DCA_int_03 - phones	AW1	63.0440
63.0440	DCA_int_03 - phones	D	63.0940
63.0440	DCA_int_03 - words	do	63.1240
63.0940	DCA_int_03 - phones	UW1	63.1240
63.1240	DCA_int_03 - phones	Y	63.1540
63.1240	DCA_int_03 - words	you	63.1940
63.1540	DCA_int_03 - phones	UW1	63.1940
63.1940	DCA_int_03 - phones	D	63.2340
63.1940	DCA_int_03 - words	decide	63.5640
63.2340	DCA_int_03 - phones	IH2	63.3640
63.3640	DCA_int_03 - phones	S	63.4340
63.4340	DCA_int_03 - phones	AY1	63.5340
63.5340	DCA_int_03 - phones	D	63.5640
63.5640	DCA_int_03 - phones	HH	63.6140
63.5640	DCA_int_03 - words	who	63.6440
63.6140	DCA_int_03 - phones	UW1	63.6440
63.6440	DCA_int_03 - words	s	63.7440
63.6440	DCA_int_03 - phones	Z	63.7440
63.7440	DCA_int_03 - phones	sp	63.7740
63.7740	DCA_int_03 - phones	G	63.8040
63.7740	DCA_int_03 - words	gonna	63.9040
63.8040	DCA_int_03 - phones	AH1	63.8440
63.8440	DCA_int_03 - phones	N	63.8740
63.8740	DCA_int_03 - phones	AH0	63.9040
63.9040	DCA_int_03 - phones	B	63.9940
63.9040	DCA_int_03 - words	be	64.0340
63.9940	DCA_int_03 - phones	IY0	64.0340
64.0340	DCA_int_03 - phones	sp	64.1440
64.1440	DCA_int_03 - phones	F	64.1940
64.1440	DCA_int_03 - words	first	64.4740
64.1940	DCA_int_03 - phones	ER1	64.3540
64.3540	DCA_int_03 - phones	S	64.3940
64.3940	DCA_int_03 - phones	T	64.4740
64.4740	DCA_int_03 - phones	sp	73.0751
66.7000	DCA_se3_ag1_f_03 - phones	W	66.7700
66.7000	DCA_se3_ag1_f_03 - words	we	66.8400
66.7700	DCA_se3_ag1_f_03 - phones	IY1	66.8400
66.8400	DCA_se3_ag1_f_03 - phones	K	66.9700
66.8400	DCA_se3_ag1_f_03 - words	call	67.3300
66.9700	DCA_se3_ag1_f_03 - phones	AO1	67.2600
67.2600	DCA_se3_ag1_f_03 - phones	L	67.3300
67.3300	DCA_se3_ag1_f_03 - phones	IH0	67.3700
67.3300	DCA_se3_ag1_f_03 - words	it	67.4300
67.3700	DCA_se3_ag1_f_03 - phones	T	67.4300
67.7259	DCA_se3_ag1_f_03 - phones	AO1	67.9159
67.7259	DCA_se3_ag1_f_03 - words	or	68.0259
67.9159	DCA_se3_ag1_f_03 - phones	R	68.0259
68.0259	DCA_se3_ag1_f_03 - phones	IY1	68.2159
68.0259	DCA_se3_ag1_f_03 - words	either	68.2959
68.2159	DCA_se3_ag1_f_03 - phones	DH	68.2559
68.2559	DCA_se3_ag1_f_03 - phones	ER0	68.2959
68.2959	DCA_se3_ag1_f_03 - phones	W	68.3659
68.2959	DCA_se3_ag1_f_03 - words	we	68.4359
68.3659	DCA_se3_ag1_f_03 - phones	IY1	68.4359
68.4359	DCA_se3_ag1_f_03 - phones	P	68.5459
68.4359	DCA_se3_ag1_f_03 - words	put	68.6659
68.5459	DCA_se3_ag1_f_03 - phones	UH1	68.5959
68.5959	DCA_se3_ag1_f_03 - phones	T	68.6659
68.6659	DCA_se3_ag1_f_03 - phones	AW1	68.7159
68.6659	DCA_se3_ag1_f_03 - words	our	68.7559
68.7159	DCA_se3_ag1_f_03 - phones	R	68.7559
68.7559	DCA_se3_ag1_f_03 - phones	F	68.8859
68.7559	DCA_se3_ag1_f_03 - words	feet	69.0059
68.8859	DCA_se3_ag1_f_03 - phones	IY1	68.9659
68.9659	DCA_se3_ag1_f_03 - phones	T	69.0059
69.0059	DCA_se3_ag1_f_03 - phones	IH1	69.0459
69.0059	DCA_se3_ag1_f_03 - words	in	69.0759
69.0459	DCA_se3_ag1_f_03 - phones	N	69.0759
69.0759	DCA_se3_ag1_f_03 - phones	AH0	69.1059
69.0759	DCA_se3_ag1_f_03 - words	and	69.2259
69.1059	DCA_se3_ag1_f_03 - phones	N	69.1659
69.1659	DCA_se3_ag1_f_03 - phones	D	69.2259
69.2259	DCA_se3_ag1_f_03 - phones	S	69.3259
69.2259	DCA_se3_ag1_f_03 - words	say	69.3859
69.3259	DCA_se3_ag1_f_03 - phones	EY1	69.3859
69.3859	DCA_se3_ag1_f_03 - phones	EH1	69.5459
69.3859	DCA_se3_ag1_f_03 - words	engine	69.8359
69.5459	DCA_se3_ag1_f_03 - phones	N	69.6259
69.6259	DCA_se3_ag1_f_03 - phones	JH	69.6859
69.6859	DCA_se3_ag1_f_03 - phones	AH0	69.7259
69.7259	DCA_se3_ag1_f_03 - phones	N	69.8359
69.8359	DCA_se3_ag1_f_03 - phones	IH1	69.8959
69.8359	DCA_se3_ag1_f_03 - words	engine	70.1259
69.8959	DCA_se3_ag1_f_03 - phones	N	69.9859
69.9859	DCA_se3_ag1_f_03 - phones	JH	70.0459
70.0459	DCA_se3_ag1_f_03 - phones	AH0	70.0859
70.0859	DCA_se3_ag1_f_03 - phones	N	70.1259
70.1259	DCA_se3_ag1_f_03 - phones	N	70.2059
70.1259	DCA_se3_ag1_f_03 - words	number	70.4359
70.2059	DCA_se3_ag1_f_03 - phones	AH1	70.2759
70.2759	DCA_se3_ag1_f_03 - phones	M	70.3559
70.3559	DCA_se3_ag1_f_03 - phones	B	70.3959
70.3959	DCA_se3_ag1_f_03 - phones	ER0	70.4359
70.4359	DCA_se3_ag1_f_03 - phones	N	70.5559
70.4359	DCA_se3_ag1_f_03 - words	nine	71.0759
70.5559	DCA_se3_ag1_f_03 - phones	AY1	70.7159
70.7159	DCA_se3_ag1_f_03 - phones	N	71.0759
73.0751	DCA_int_03 - words	oh	73.2751
73.0751	DCA_int_03 - phones	OW1	73.2751
73.2751	DCA_int_03 - phones	Y	73.4251
73.2751	DCA_int_03 - words	yeah	73.5551
73.4251	DCA_int_03 - phones	AE1	73.5551
73.5551	DCA_int_03 - phones	sp	73.5851
73.7352	DCA_int_03 - phones	W	73.8452
73.7352	DCA_int_03 - words	well	73.9852
73.8452	DCA_int_03 - phones	EH1	73.8752
73.8752	DCA_int_03 - phones	L	73.9852
73.9124	DCA_se3_ag1_f_03 - phones	Y	73.9424
73.9124	DCA_se3_ag1_f_03 - words	yeah	74.2724
73.9424	DCA_se3_ag1_f_03 - phones	AE1	74.2724
73.9852	DCA_int_03 - words	i	74.0452
73.9852	DCA_int_03 - phones	AY1	74.0452
74.0452	DCA_int_03 - phones	N	74.1052
74.0452	DCA_int_03 - words	never	74.3252
74.1052	DCA_int_03 - phones	EH1	74.1852
74.1852	DCA_int_03 - phones	V	74.2152
74.2152	DCA_int_03 - phones	ER0	74.3252
74.2724	DCA_se3_ag1_f_03 - phones	sp	76.1539
74.3252	DCA_int_03 - phones	sp	74.3552
74.3552	DCA_int_03 - phones	HH	74.3852
74.3552	DCA_int_03 - words	heard	74.4652
74.3852	DCA_int_03 - phones	ER1	74.4152
74.4152	DCA_int_03 - phones	D	74.4652
74.4652	DCA_int_03 - phones	AH0	74.5452
74.4652	DCA_int_03 - words	of	74.5952
74.5452	DCA_int_03 - phones	V	74.5952
74.5952	DCA_int_03 - phones	DH	74.6452
74.5952	DCA_int_03 - words	that	74.8252
74.6452	DCA_int_03 - phones	AE1	74.7852
74.7852	DCA_int_03 - phones	T	74.8252
74.8252	DCA_int_03 - phones	HH	74.8652
74.8252	DCA_int_03 - words	what	74.9852
74.8652	DCA_int_03 - phones	W	74.9052
74.9052	DCA_int_03 - phones	AH1	74.9352
74.9352	DCA_int_03 - phones	T	74.9852
74.9852	DCA_int_03 - phones	D	75.0152
74.9852	DCA_int_03 - words	do	75.0452
75.0152	DCA_int_03 - phones	UW1	75.0452
75.0452	DCA_int_03 - phones	Y	75.0752
75.0452	DCA_int_03 - words	you	75.1252
75.0752	DCA_int_03 - phones	UW1	75.1252
75.1252	DCA_int_03 - phones	D	75.1952
75.1252	DCA_int_03 - words	do	75.3052
75.1952	DCA_int_03 - phones	UW1	75.3052
75.3052	DCA_int_03 - phones	N	75.3552
75.3052	DCA_int_03 - words	now	75.6252
75.3552	DCA_int_03 - phones	AW1	75.6252
75.6252	DCA_int_03 - phones	sp	88.6889
76.1539	DCA_se3_ag1_f_03 - phones	W	76.1839
76.1539	DCA_se3_ag1_f_03 - words	well	76.4639
76.1839	DCA_se3_ag1_f_03 - phones	EH1	76.3639
76.3639	DCA_se3_ag1_f_03 - phones	L	76.4639
76.4639	DCA_se3_ag1_f_03 - phones	sp	76.7415
76.7415	DCA_se3_ag1_f_03 - phones	W	76.9015
76.7415	DCA_se3_ag1_f_03 - words	we	77.0015
76.9015	DCA_se3_ag1_f_03 - phones	IY1	77.0015
77.0015	DCA_se3_ag1_f_03 - phones	spn	77.0515
77.0015	DCA_se3_ag1_f_03 - words	<unk>	77.0515
77.0515	DCA_se3_ag1_f_03 - phones	P	77.1415
77.0515	DCA_se3_ag1_f_03 - words	put	77.3115
77.1415	DCA_se3_ag1_f_03 - phones	UH1	77.2115
77.2115	DCA_se3_ag1_f_03 - phones	T	77.3115
77.3115	DCA_se3_ag1_f_03 - phones	AW1	77.3615
77.3115	DCA_se3_ag1_f_03 - words	our	77.4015
77.3615	DCA_se3_ag1_f_03 - phones	R	77.4015
77.4015	DCA_se3_ag1_f_03 - phones	F	77.5515
77.4015	DCA_se3_ag1_f_03 - words	feet	77.7015
77.5515	DCA_se3_ag1_f_03 - phones	IY1	77.6615
77.6615	DCA_se3_ag1_f_03 - phones	T	77.7015
77.7015	DCA_se3_ag1_f_03 - phones	IH1	77.7815
77.7015	DCA_se3_ag1_f_03 - words	in	77.9515
77.7815	DCA_se3_ag1_f_03 - phones	N	77.9515
77.9515	DCA_se3_ag1_f_03 - phones	sp	78.0315
78.2757	DCA_se3_ag1_f_03 - phones	AH0	78.3657
78.2757	DCA_se3_ag1_f_03 - words	and	78.4257
78.3657	DCA_se3_ag1_f_03 - phones	N	78.4257
78.4257	DCA_se3_ag1_f_03 - phones	W	78.4957
78.4257	DCA_se3_ag1_f_03 - words	we	78.5557
78.4957	DCA_se3_ag1_f_03 - phones	IY1	78.5557
78.5557	DCA_se3_ag1_f_03 - words	<unk>	78.5857
78.5557	DCA_se3_ag1_f_03 - phones	spn	78.5857
78.5857	DCA_se3_ag1_f_03 - phones	S	78.6857
78.5857	DCA_se3_ag1_f_03 - words	say	78.8257
78.6857	DCA_se3_ag1_f_03 - phones	EY1	78.8257
78.8257	DCA_se3_ag1_f_03 - phones	sp	78.8657
78.8657	DCA_se3_ag1_f_03 - phones	EH1	79.0657
78.8657	DCA_se3_ag1_f_03 - words	engine	79.3557
79.0657	DCA_se3_ag1_f_03 - phones	N	79.1357
79.1357	DCA_se3_ag1_f_03 - phones	JH	79.1857
79.1857	DCA_se3_ag1_f_03 - phones	AH0	79.3057
79.3057	DCA_se3_ag1_f_03 - phones	N	79.3557
79.5720	DCA_se3_ag1_f_03 - phones	IH1	79.7820
79.5720	DCA_se3_ag1_f_03 - words	engine	80.1820
79.7820	DCA_se3_ag1_f_03 - phones	N	79.8820
79.8820	DCA_se3_ag1_f_03 - phones	JH	79.9420
79.9420	DCA_se3_ag1_f_03 - phones	AH0	80.0320
80.0320	DCA_se3_ag1_f_03 - phones	N	80.1820
80.1820	DCA_se3_ag1_f_03 - phones	EH1	80.3620
80.1820	DCA_se3_ag1_f_03 - words	engine	80.5620
80.3620	DCA_se3_ag1_f_03 - phones	N	80.4120
80.4120	DCA_se3_ag1_f_03 - phones	JH	80.4720
80.4720	DCA_se3_ag1_f_03 - phones	AH0	80.5320
80.5320	DCA_se3_ag1_f_03 - phones	N	80.5620
80.5620	DCA_se3_ag1_f_03 - phones	N	80.6620
80.5620	DCA_se3_ag1_f_03 - words	number	80.9320
80.6620	DCA_se3_ag1_f_03 - phones	AH1	80.7420
80.7420	DCA_se3_ag1_f_03 - phones	M	80.8520
80.8520	DCA_se3_ag1_f_03 - phones	B	80.8920
80.8920	DCA_se3_ag1_f_03 - phones	ER0	80.9320
80.9320	DCA_se3_ag1_f_03 - phones	N	81.0620
80.9320	DCA_se3_ag1_f_03 - words	nine	81.3720
81.0620	DCA_se3_ag1_f_03 - phones	AY1	81.3220
81.3220	DCA_se3_ag1_f_03 - phones	N	81.3720
81.3720	DCA_se3_ag1_f_03 - phones	S	81.5020
81.3720	DCA_se3_ag1_f_03 - words	speeding	81.9020
81.5020	DCA_se3_ag1_f_03 - phones	P	81.6120
81.6120	DCA_se3_ag1_f_03 - phones	IY1	81.7320
81.7320	DCA_se3_ag1_f_03 - phones	D	81.7720
81.7720	DCA_se3_ag1_f_03 - phones	IH0	81.8220
81.8220	DCA_se3_ag1_f_03 - phones	NG	81.9020
81.9020	DCA_se3_ag1_f_03 - phones	D	82.0120
81.9020	DCA_se3_ag1_f_03 - words	down	82.2020
82.0120	DCA_se3_ag1_f_03 - phones	AW1	82.1120
82.1120	DCA_se3_ag1_f_03 - phones	N	82.2020
82.2020	DCA_se3_ag1_f_03 - phones	DH	82.2520
82.2020	DCA_se3_ag1_f_03 - words	the	82.2920
82.2520	DCA_se3_ag1_f_03 - phones	AH0	82.2920
82.2920	DCA_se3_ag1_f_03 - phones	SH	82.4320
82.2920	DCA_se3_ag1_f_03 - words	chicago	82.9620
82.4320	DCA_se3_ag1_f_03 - phones	AH0	82.4720
82.4720	DCA_se3_ag1_f_03 - phones	K	82.5920
82.5920	DCA_se3_ag1_f_03 - phones	AA1	82.7820
82.7820	DCA_se3_ag1_f_03 - phones	G	82.8620
82.8620	DCA_se3_ag1_f_03 - phones	OW2	82.9620
82.9620	DCA_se3_ag1_f_03 - phones	L	83.0620
82.9620	DCA_se3_ag1_f_03 - words	line	83.2920
83.0620	DCA_se3_ag1_f_03 - phones	AY1	83.2320
83.2320	DCA_se3_ag1_f_03 - phones	N	83.2920
83.5774	DCA_se3_ag1_f_03 - phones	IH1	83.7174
83.5774	DCA_se3_ag1_f_03 - words	if	83.8274
83.7174	DCA_se3_ag1_f_03 - phones	F	83.8274
83.8274	DCA_se3_ag1_f_03 - phones	DH	83.8874
83.8274	DCA_se3_ag1_f_03 - words	the	83.9674
83.8874	DCA_se3_ag1_f_03 - phones	AH0	83.9674
83.9674	DCA_se3_ag1_f_03 - phones	T	84.0674
83.9674	DCA_se3_ag1_f_03 - words	train	84.2774
84.0674	DCA_se3_ag1_f_03 - phones	R	84.1274
84.1274	DCA_se3_ag1_f_03 - phones	EY1	84.2274
84.2274	DCA_se3_ag1_f_03 - phones	N	84.2774
84.2774	DCA_se3_ag1_f_03 - phones	SH	84.3874
84.2774	DCA_se3_ag1_f_03 - words	should	84.4774
84.3874	DCA_se3_ag1_f_03 - phones	UH1	84.4174
84.4174	DCA_se3_ag1_f_03 - phones	D	84.4774
84.4774	DCA_se3_ag1_f_03 - phones	JH	84.5774
84.4774	DCA_se3_ag1_f_03 - words	jump	84.7874
84.5774	DCA_se3_ag1_f_03 - phones	AH1	84.6574
84.6574	DCA_se3_ag1_f_03 - phones	M	84.7574
84.7574	DCA_se3_ag1_f_03 - phones	P	84.7874
84.7874	DCA_se3_ag1_f_03 - phones	DH	84.8374
84.7874	DCA_se3_ag1_f_03 - words	the	84.9274
84.8374	DCA_se3_ag1_f_03 - phones	AH0	84.9274
84.9274	DCA_se3_ag1_f_03 - phones	T	85.0174
84.9274	DCA_se3_ag1_f_03 - words	track	85.2874
85.0174	DCA_se3_ag1_f_03 - phones	R	85.0874
85.0874	DCA_se3_ag1_f_03 - phones	AE1	85.2274
85.2274	DCA_se3_ag1_f_03 - phones	K	85.2874
85.7492	DCA_se3_ag1_f_03 - phones	D	85.8492
85.7492	DCA_se3_ag1_f_03 - words	do	85.9892
85.8492	DCA_se3_ag1_f_03 - phones	UW1	85.9892
85.9892	DCA_se3_ag1_f_03 - phones	Y	86.0692
85.9892	DCA_se3_ag1_f_03 - words	you	86.1292
86.0692	DCA_se3_ag1_f_03 - phones	UW1	86.1292
86.1292	DCA_se3_ag1_f_03 - phones	W	86.2092
86.1292	DCA_se3_ag1_f_03 - words	want	86.3992
86.2092	DCA_se3_ag1_f_03 - phones	AO1	86.2892
86.2892	DCA_se3_ag1_f_03 - phones	N	86.3192
86.3192	DCA_se3_ag1_f_03 - phones	T	86.3992
86.3992	DCA_se3_ag1_f_03 - phones	Y	86.4592
86.3992	DCA_se3_ag1_f_03 - words	your	86.5492
86.4592	DCA_se3_ag1_f_03 - phones	UH1	86.4892
86.4892	DCA_se3_ag1_f_03 - phones	R	86.5492
86.5492	DCA_se3_ag1_f_03 - phones	M	86.6592
86.5492	DCA_se3_ag1_f_03 - words	money	86.9492
86.6592	DCA_se3_ag1_f_03 - phones	AH1	86.7792
86.7792	DCA_se3_ag1_f_03 - phones	N	86.8492
86.8492	DCA_se3_ag1_f_03 - phones	IY0	86.9492
86.9492	DCA_se3_ag1_f_03 - phones	B	87.0392
86.9492	DCA_se3_ag1_f_03 - words	back	87.2792
87.0392	DCA_se3_ag1_f_03 - phones	AE1	87.2392
87.2392	DCA_se3_ag1_f_03 - phones	K	87.2792
87.2792	DCA_se3_ag1_f_03 - phones	sp	87.3092
87.3092	DCA_se3_ag1_f_03 - phones	Y	87.4392
87.3092	DCA_se3_ag1_f_03 - words	yes	87.6692
87.4392	DCA_se3_ag1_f_03 - phones	EH1	87.5492
87.5492	DCA_se3_ag1_f_03 - phones	S	87.6692
87.6692	DCA_se3_ag1_f_03 - phones	sp	87.6992
87.6992	DCA_se3_ag1_f_03 - phones	AO1	87.8692
87.6992	DCA_se3_ag1_f_03 - words	or	87.9492
87.8692	DCA_se3_ag1_f_03 - phones	R	87.9492
87.9492	DCA_se3_ag1_f_03 - phones	N	88.0792
87.9492	DCA_se3_ag1_f_03 - words	no	88.2992
88.0792	DCA_se3_ag1_f_03 - phones	OW1	88.2992
88.6889	DCA_int_03 - phones	OW1	88.9389
88.6889	DCA_int_03 - words	oh	88.9389
89.0692	DCA_se3_ag1_f_03 - phones	IH0	89.0992
89.0692	DCA_se3_ag1_f_03 - words	if	89.1292
89.0992	DCA_se3_ag1_f_03 - phones	F	89.1292
89.1292	DCA_se3_ag1_f_03 - phones	S	89.2492
89.1292	DCA_se3_ag1_f_03 - words	somebody	89.6292
89.2492	DCA_se3_ag1_f_03 - phones	AH1	89.3092
89.3092	DCA_se3_ag1_f_03 - phones	M	89.3692
89.3692	DCA_se3_ag1_f_03 - phones	B	89.4192
89.4192	DCA_se3_ag1_f_03 - phones	AA2	89.5292
89.5292	DCA_se3_ag1_f_03 - phones	D	89.5692
89.5692	DCA_se3_ag1_f_03 - phones	IY0	89.6292
89.6292	DCA_se3_ag1_f_03 - phones	S	89.7492
89.6292	DCA_se3_ag1_f_03 - words	say	89.8692
89.7492	DCA_se3_ag1_f_03 - phones	EY1	89.8692
89.8692	DCA_se3_ag1_f_03 - phones	Y	89.9992
89.8692	DCA_se3_ag1_f_03 - words	yes	90.3292
89.9992	DCA_se3_ag1_f_03 - phones	EH1	90.2092
90.2092	DCA_se3_ag1_f_03 - phones	S	90.3292
90.3292	DCA_se3_ag1_f_03 - phones	AO1	90.3592
90.3292	DCA_se3_ag1_f_03 - words	or	90.4092
90.3592	DCA_se3_ag1_f_03 - phones	R	90.4092
90.4092	DCA_se3_ag1_f_03 - phones	S	90.5292
90.4092	DCA_se3_ag1_f_03 - words	somebody	90.9092
90.5292	DCA_se3_ag1_f_03 - phones	AH1	90.5792
90.5792	DCA_se3_ag1_f_03 - phones	M	90.6392
90.6392	DCA_se3_ag1_f_03 - phones	B	90.6992
90.6992	DCA_se3_ag1_f_03 - phones	AA2	90.7892
90.7892	DCA_se3_ag1_f_03 - phones	D	90.8392
90.8392	DCA_se3_ag1_f_03 - phones	IY0	90.9092
90.9092	DCA_se3_ag1_f_03 - phones	S	91.0192
90.9092	DCA_se3_ag1_f_03 - words	said	91.1192
91.0192	DCA_se3_ag1_f_03 - phones	EH1	91.0892
91.0892	DCA_se3_ag1_f_03 - phones	D	91.1192
91.1192	DCA_se3_ag1_f_03 - phones	N	91.2292
91.1192	DCA_se3_ag1_f_03 - words	no	91.4692
91.2292	DCA_se3_ag1_f_03 - phones	OW1	91.4692
91.8005	DCA_se3_ag1_f_03 - phones	DH	91.8605
91.8005	DCA_se3_ag1_f_03 - words	then	91.9405
91.8605	DCA_se3_ag1_f_03 - phones	EH1	91.8905
91.8905	DCA_se3_ag1_f_03 - phones	N	91.9405
91.9405	DCA_se3_ag1_f_03 - phones	W	91.9805
91.9405	DCA_se3_ag1_f_03 - words	we	92.0305
91.9805	DCA_se3_ag1_f_03 - phones	IY1	92.0305
92.0305	DCA_se3_ag1_f_03 - phones	S	92.1305
92.0305	DCA_se3_ag1_f_03 - words	say	92.2005
92.1305	DCA_se3_ag1_f_03 - phones	EY1	92.2005
92.2005	DCA_se3_ag1_f_03 - words	uh	92.3005
92.2005	DCA_se3_ag1_f_03 - phones	AH1	92.3005
92.3005	DCA_se3_ag1_f_03 - phones	sp	92.6905
92.6905	DCA_se3_ag1_f_03 - phones	Y	92.7305
92.6905	DCA_se3_ag1_f_03 - words	y-	92.7305
92.7305	DCA_se3_ag1_f_03 - words	e	93.0205
92.7305	DCA_se3_ag1_f_03 - phones	IY1	93.0205
93.0205	DCA_se3_ag1_f_03 - phones	sp	93.0505
93.0505	DCA_se3_ag1_f_03 - phones	EH1	93.2805
93.0505	DCA_se3_ag1_f_03 - words	s	93.3305
93.2805	DCA_se3_ag1_f_03 - phones	S	93.3305
93.3305	DCA_se3_ag1_f_03 - phones	S	93.4305
93.3305	DCA_se3_ag1_f_03 - words	spells	93.8305
93.4305	DCA_se3_ag1_f_03 - phones	P	93.5205
93.5205	DCA_se3_ag1_f_03 - phones	EH1	93.6005
93.6005	DCA_se3_ag1_f_03 - phones	L	93.7505
93.7505	DCA_se3_ag1_f_03 - phones	Z	93.8305
93.8305	DCA_se3_ag1_f_03 - phones	DH	93.8905
93.8305	DCA_se3_ag1_f_03 - words	the	94.0105
93.8905	DCA_se3_ag1_f_03 - phones	AH1	94.0105
94.0105	DCA_se3_ag1_f_03 - phones	W	94.1905
94.0105	DCA_se3_ag1_f_03 - words	word	94.4405
94.1905	DCA_se3_ag1_f_03 - phones	ER1	94.3905
94.3905	DCA_se3_ag1_f_03 - phones	D	94.4405
94.4405	DCA_se3_ag1_f_03 - phones	sp	94.4705
94.4705	DCA_se3_ag1_f_03 - phones	Y	94.5405
94.4705	DCA_se3_ag1_f_03 - words	yes	94.8305
94.5405	DCA_se3_ag1_f_03 - phones	EH1	94.7105
94.7105	DCA_se3_ag1_f_03 - phones	S	94.8305
94.8305	DCA_se3_ag1_f_03 - phones	sp	94.8605
94.8605	DCA_se3_ag1_f_03 - phones	AE1	95.0105
94.8605	DCA_se3_ag1_f_03 - words	and	95.1605
95.0105	DCA_se3_ag1_f_03 - phones	N	95.1605
95.1605	DCA_se3_ag1_f_03 - phones	Y	95.2405
95.1605	DCA_se3_ag1_f_03 - words	you	95.4305
95.2405	DCA_se3_ag1_f_03 - phones	UW1	95.4305
95.4305	DCA_se3_ag1_f_03 - phones	sp	95.4905
95.4905	DCA_se3_ag1_f_03 - phones	AA1	95.7305
95.4905	DCA_se3_ag1_f_03 - words	are	95.7805
95.7305	DCA_se3_ag1_f_03 - phones	R	95.7805
95.7805	DCA_se3_ag1_f_03 - phones	N	95.8805
95.7805	DCA_se3_ag1_f_03 - words	not	96.0805
95.8805	DCA_se3_ag1_f_03 - phones	AA1	96.0505
96.0505	DCA_se3_ag1_f_03 - phones	T	96.0805
96.0805	DCA_se3_ag1_f_03 - phones	sp	96.1305
96.1305	DCA_se3_ag1_f_03 - phones	IH1	96.2205
96.1305	DCA_se3_ag1_f_03 - words	it	96.4105
96.2205	DCA_se3_ag1_f_03 - phones	T	96.4105
96.7094	DCA_se3_ag1_f_03 - phones	S	96.8594
96.7094	DCA_se3_ag1_f_03 - words	so	97.0194
96.8594	DCA_se3_ag1_f_03 - phones	OW1	97.0194
97.0194	DCA_se3_ag1_f_03 - phones	DH	97.0494
97.0194	DCA_se3_ag1_f_03 - words	the	97.1294
97.0494	DCA_se3_ag1_f_03 - phones	AH0	97.1294
97.1294	DCA_se3_ag1_f_03 - phones	W	97.1994
97.1294	DCA_se3_ag1_f_03 - words	one	97.3194
97.1994	DCA_se3_ag1_f_03 - phones	AH1	97.2794
97.2794	DCA_se3_ag1_f_03 - phones	N	97.3194
97.3194	DCA_se3_ag1_f_03 - phones	DH	97.3494
97.3194	DCA_se3_ag1_f_03 - words	that	97.4294
97.3494	DCA_se3_ag1_f_03 - phones	AH0	97.3794
97.3794	DCA_se3_ag1_f_03 - phones	T	97.4294
97.4294	DCA_se3_ag1_f_03 - phones	S	97.5094
97.4294	DCA_se3_ag1_f_03 - words	s	97.5094
97.5094	DCA_se3_ag1_f_03 - phones	N	97.5694
97.5094	DCA_se3_ag1_f_03 - words	not	97.7294
97.5694	DCA_se3_ag1_f_03 - phones	AA1	97.6894
97.6894	DCA_se3_ag1_f_03 - phones	T	97.7294
97.7294	DCA_se3_ag1_f_03 - phones	IH1	97.8594
97.7294	DCA_se3_ag1_f_03 - words	it	97.9094
97.8594	DCA_se3_ag1_f_03 - phones	T	97.9094
97.9094	DCA_se3_ag1_f_03 - phones	IH0	97.9894
97.9094	DCA_se3_ag1_f_03 - words	is	98.0894
97.9894	DCA_se3_ag1_f_03 - phones	Z	98.0894
98.0894	DCA_se3_ag1_f_03 - phones	F	98.2194
98.0894	DCA_se3_ag1_f_03 - words	first	98.6694
98.2194	DCA_se3_ag1_f_03 - phones	ER1	98.4494
98.4494	DCA_se3_ag1_f_03 - phones	S	98.6194
98.6194	DCA_se3_ag1_f_03 - phones	T	98.6694
99.0781	DCA_int_03 - phones	sil	99.1081
99.1081	DCA_int_03 - phones	OW1	99.4581
99.1081	DCA_int_03 - words	oh	99.4581
99.9128	DCA_int_03 - phones	OW2	99.9428
99.9128	DCA_int_03 - words	okay	100.1228
99.9428	DCA_int_03 - phones	K	99.9828
99.9828	DCA_int_03 - phones	EY1	100.1228
100.1228	DCA_int_03 - words	<unk>	100.9628
100.1228	DCA_int_03 - phones	spn	100.9628
101.8432	DCA_int_03 - phones	DH	101.9032
101.8432	DCA_int_03 - words	that	102.0232
101.9032	DCA_int_03 - phones	AE1	101.9932
101.9932	DCA_int_03 - phones	T	102.0232
102.0232	DCA_int_03 - phones	S	102.0632
102.0232	DCA_int_03 - words	s	102.0632
102.0632	DCA_int_03 - phones	sp	102.0932
102.0932	DCA_int_03 - phones	P	102.1532
102.0932	DCA_int_03 - words	pretty	102.3332
102.1532	DCA_int_03 - phones	R	102.1832
102.1832	DCA_int_03 - phones	IH1	102.2132
102.2132	DCA_int_03 - phones	T	102.2432
102.2432	DCA_int_03 - phones	IY0	102.3332
102.3332	DCA_int_03 - phones	G	102.4032
102.3332	DCA_int_03 - words	good	102.6332
102.4032	DCA_int_03 - phones	IH0	102.5832
102.5832	DCA_int_03 - phones	D	102.6332
102.6332	DCA_int_03 - phones	sp	102.9039
102.9039	DCA_int_03 - phones	N	102.9439
102.9039	DCA_int_03 - words	now	103.0239
102.9439	DCA_int_03 - phones	AW1	103.0239
103.0239	DCA_int_03 - phones	L	103.0539
103.0239	DCA_int_03 - words	let	103.1339
103.0539	DCA_int_03 - phones	EH1	103.0939
103.0939	DCA_int_03 - phones	T	103.1339
103.1339	DCA_int_03 - words	s	103.1939
103.1339	DCA_int_03 - phones	Z	103.1939
103.1939	DCA_int_03 - phones	sp	103.2239
103.2239	DCA_int_03 - phones	S	103.2639
103.2239	DCA_int_03 - words	see	103.3039
103.2639	DCA_int_03 - phones	IY1	103.3039
103.3039	DCA_int_03 - phones	Y	103.3339
103.3039	DCA_int_03 - words	you	103.4539
103.3339	DCA_int_03 - phones	UW1	103.4539
103.4539	DCA_int_03 - phones	sp	103.5139
103.5139	DCA_int_03 - phones	S	103.5839
103.5139	DCA_int_03 - words	said	103.7239
103.5839	DCA_int_03 - phones	EH1	103.6839
103.6839	DCA_int_03 - phones	D	103.7239
103.7239	DCA_int_03 - phones	sp	103.7539
103.7539	DCA_int_03 - phones	HH	103.8739
103.7539	DCA_int_03 - words	hop	104.0239
103.8739	DCA_int_03 - phones	AA1	103.9739
103.9739	DCA_int_03 - phones	P	104.0239
104.0239	DCA_int_03 - phones	sp	104.0539
104.2248	DCA_int_03 - phones	HH	104.3948
104.2248	DCA_int_03 - words	hopscotch	105.0948
104.3948	DCA_int_03 - phones	AA1	104.4448
104.4448	DCA_int_03 - phones	P	104.5548
104.5548	DCA_int_03 - phones	S	104.6348
104.6348	DCA_int_03 - phones	K	104.7048
104.7048	DCA_int_03 - phones	AA2	104.8648
104.8648	DCA_int_03 - phones	CH	105.0948
105.0948	DCA_int_03 - phones	sp	105.1348
105.1348	DCA_int_03 - phones	AH0	105.1748
105.1348	DCA_int_03 - words	and	105.2148
105.1748	DCA_int_03 - phones	N	105.2148
105.2148	DCA_int_03 - phones	sp	105.2848
105.2848	DCA_int_03 - phones	W	105.3148
105.2848	DCA_int_03 - words	what	105.3748
105.3148	DCA_int_03 - phones	AH1	105.3448
105.3448	DCA_int_03 - phones	T	105.3748
105.3748	DCA_int_03 - phones	W	105.4048
105.3748	DCA_int_03 - words	was	105.4848
105.4048	DCA_int_03 - phones	AH0	105.4348
105.4348	DCA_int_03 - phones	Z	105.4848
105.4848	DCA_int_03 - phones	sp	105.5448
105.5448	DCA_int_03 - phones	DH	105.5948
105.5448	DCA_int_03 - words	that	105.6848
105.5948	DCA_int_03 - phones	AH0	105.6348
105.6348	DCA_int_03 - phones	T	105.6848
105.6848	DCA_int_03 - phones	sp	105.7448
105.7448	DCA_int_03 - phones	S	105.8048
105.7448	DCA_int_03 - words	second	106.0648
105.8048	DCA_int_03 - phones	EH1	105.8648
105.8648	DCA_int_03 - phones	K	105.9548
105.9548	DCA_int_03 - phones	AH0	105.9848
105.9848	DCA_int_03 - phones	N	106.0348
106.0348	DCA_int_03 - phones	D	106.0648
106.0648	DCA_int_03 - phones	W	106.0948
106.0648	DCA_int_03 - words	one	106.1648
106.0948	DCA_int_03 - phones	AH1	106.1248
106.1248	DCA_int_03 - phones	N	106.1648
106.1648	DCA_int_03 - phones	sp	108.8326
107.8432	DCA_se3_ag1_f_03 - phones	sil	107.9432
107.9432	DCA_se3_ag1_f_03 - phones	JH	108.1032
107.9432	DCA_se3_ag1_f_03 - words	jump	108.2732
108.1032	DCA_se3_ag1_f_03 - phones	AH1	108.1732
108.1732	DCA_se3_ag1_f_03 - phones	M	108.2232
108.2232	DCA_se3_ag1_f_03 - phones	P	108.2732
108.2732	DCA_se3_ag1_f_03 - phones	sp	108.3032
108.3032	DCA_se3_ag1_f_03 - phones	R	108.4332
108.3032	DCA_se3_ag1_f_03 - words	rope	108.6532
108.4332	DCA_se3_ag1_f_03 - phones	OW1	108.5632
108.5632	DCA_se3_ag1_f_03 - phones	P	108.6532
108.6532	DCA_se3_ag1_f_03 - phones	sp	108.7132
108.8326	DCA_int_03 - phones	JH	108.9226
108.8326	DCA_int_03 - words	jump	109.1226
108.9226	DCA_int_03 - phones	AH1	108.9826
108.9826	DCA_int_03 - phones	M	109.0226
109.0226	DCA_int_03 - phones	P	109.1226
109.1226	DCA_int_03 - phones	sp	109.1526
109.1526	DCA_int_03 - phones	R	109.2026
109.1526	DCA_int_03 - words	rope	109.2726
109.2026	DCA_int_03 - phones	OW1	109.2326
109.2326	DCA_int_03 - phones	P	109.2726
109.2726	DCA_int_03 - phones	sp	109.3926
109.3926	DCA_int_03 - phones	W	109.4726
109.3926	DCA_int_03 - words	what	109.5426
109.4726	DCA_int_03 - phones	AH1	109.5026
109.5026	DCA_int_03 - phones	T	109.5426
109.5426	DCA_int_03 - words	s	109.5726
109.5426	DCA_int_03 - phones	Z	109.5726
109.5726	DCA_int_03 - phones	sp	109.6026
109.6026	DCA_int_03 - phones	HH	109.6926
109.6026	DCA_int_03 - words	what	109.8226
109.6926	DCA_int_03 - phones	W	109.7326
109.7326	DCA_int_03 - phones	AH1	109.7826
109.7826	DCA_int_03 - phones	T	109.8226
109.8226	DCA_int_03 - phones	sp	109.9526
109.9526	DCA_int_03 - phones	W	110.1226
109.9526	DCA_int_03 - words	well	110.2126
110.1226	DCA_int_03 - phones	EH1	110.1826
110.1826	DCA_int_03 - phones	L	110.2126
110.2126	DCA_int_03 - phones	HH	110.2626
110.2126	DCA_int_03 - words	how	110.3126
110.2626	DCA_int_03 - phones	AW1	110.3126
110.3126	DCA_int_03 - phones	D	110.3726
110.3126	DCA_int_03 - words	do	110.4026
110.3726	DCA_int_03 - phones	UW1	110.4026
110.4026	DCA_int_03 - phones	Y	110.4326
110.4026	DCA_int_03 - words	you	110.4826
110.4326	DCA_int_03 - phones	UW1	110.4826
110.4826	DCA_int_03 - phones	sp	110.5226
110.5226	DCA_int_03 - phones	P	110.6026
110.5226	DCA_int_03 - words	play	110.7926
110.6026	DCA_int_03 - phones	L	110.6726
110.6726	DCA_int_03 - phones	EY1	110.7926
110.7926	DCA_int_03 - phones	sp	110.8326
111.5258	DCA_int_03 - phones	AH1	111.9558
111.5258	DCA_int_03 - words	uh	111.9558
111.9558	DCA_int_03 - phones	sp	111.9858
111.9858	DCA_int_03 - phones	HH	112.0258
111.9858	DCA_int_03 - words	what	112.1958
112.0258	DCA_int_03 - phones	W	112.0658
112.0658	DCA_int_03 - phones	AH1	112.1058
112.1058	DCA_int_03 - phones	T	112.1958
112.1958	DCA_int_03 - phones	sp	112.2258
112.2258	DCA_int_03 - phones	K	112.3158
112.2258	DCA_int_03 - words	kind	112.4958
112.3158	DCA_int_03 - phones	AY1	112.4158
112.4158	DCA_int_03 - phones	N	112.4958
112.4958	DCA_int_03 - phones	AH0	112.5358
112.4958	DCA_int_03 - words	of	112.7458
112.5358	DCA_int_03 - phones	V	112.7458
112.7458	DCA_int_03 - phones	AH1	113.1258
112.7458	DCA_int_03 - words	uh	113.1258
113.4562	DCA_int_03 - phones	S	113.5562
113.4562	DCA_int_03 - words	say	113.7962
113.5562	DCA_int_03 - phones	EY1	113.7962
113.7962	DCA_int_03 - phones	sp	114.2085
114.2085	DCA_int_03 - phones	AH1	114.2385
114.2085	DCA_int_03 - words	um	114.6885
114.2385	DCA_int_03 - phones	M	114.6885
114.8912	DCA_int_03 - phones	sil	114.9412
114.9412	DCA_int_03 - phones	spn	115.0412
114.9412	DCA_int_03 - words	<unk>	115.0412
115.0412	DCA_int_03 - phones	sp	115.1112
115.1112	DCA_int_03 - phones	CH	115.2712
115.1112	DCA_int_03 - words	chants	115.6712
115.2712	DCA_int_03 - phones	AE1	115.4612
115.4612	DCA_int_03 - phones	N	115.5512
115.5512	DCA_int_03 - phones	T	115.6212
115.6212	DCA_int_03 - phones	S	115.6712
115.6712	DCA_int_03 - phones	AO1	115.7312
115.6712	DCA_int_03 - words	or	115.8712
115.7312	DCA_int_03 - phones	R	115.8712
115.8712	DCA_int_03 - phones	sp	115.9312
115.9312	DCA_int_03 - phones	L	116.0112
115.9312	DCA_int_03 - words	little	116.2112
116.0112	DCA_int_03 - phones	IH1	116.0512
116.0512	DCA_int_03 - phones	T	116.0812
116.0812	DCA_int_03 - phones	AH0	116.1112
116.1112	DCA_int_03 - phones	L	116.2112
116.2112	DCA_int_03 - phones	sp	116.2412
116.2412	DCA_int_03 - phones	S	116.4512
116.2412	DCA_int_03 - words	sayings	116.6812
116.4512	DCA_int_03 - phones	EY1	116.5712
116.5712	DCA_int_03 - phones	IH0	116.6012
116.6012	DCA_int_03 - phones	NG	116.6512
116.6512	DCA_int_03 - phones	Z	116.6812
116.6812	DCA_int_03 - phones	sp	116.7712
116.7712	DCA_int_03 - phones	DH	116.8112
116.7712	DCA_int_03 - words	that	116.9012
116.8112	DCA_int_03 - phones	AH0	116.8412
116.8412	DCA_int_03 - phones	T	116.9012
116.9012	DCA_int_03 - phones	Y	116.9912
116.9012	DCA_int_03 - words	you	117.0212
116.9912	DCA_int_03 - phones	UW1	117.0212
117.0212	DCA_int_03 - phones	HH	117.1012
117.0212	DCA_int_03 - words	have	117.2412
117.1012	DCA_int_03 - phones	AE1	117.1712
117.1712	DCA_int_03 - phones	V	117.2412
117.2412	DCA_int_03 - phones	sp	117.2712
117.2712	DCA_int_03 - phones	W	117.3012
117.2712	DCA_int_03 - words	when	117.3612
117.3012	DCA_int_03 - phones	EH1	117.3312
117.3312	DCA_int_03 - phones	N	117.3612
117.3612	DCA_int_03 - phones	sp	117.4212
117.4212	DCA_int_03 - phones	Y	117.4512
117.4212	DCA_int_03 - words	you	117.4812
117.4512	DCA_int_03 - phones	UW1	117.4812
117.4812	DCA_int_03 - phones	sp	117.5312
117.5312	DCA_int_03 - phones	P	117.6412
117.5312	DCA_int_03 - words	play	117.7512
117.6412	DCA_int_03 - phones	L	117.6812
117.6812	DCA_int_03 - phones	EY1	117.7512
117.7512	DCA_int_03 - phones	sp	117.7812
117.7812	DCA_int_03 - phones	JH	117.8812
117.7812	DCA_int_03 - words	jump	118.0412
117.8812	DCA_int_03 - phones	AH1	117.9412
117.9412	DCA_int_03 - phones	M	117.9912
117.9912	DCA_int_03 - phones	P	118.0412
118.0412	DCA_int_03 - phones	sp	118.1012
118.1012	DCA_int_03 - phones	R	118.1612
118.1012	DCA_int_03 - words	rope	118.2612
118.1612	DCA_int_03 - phones	OW1	118.2012
118.2012	DCA_int_03 - phones	P	118.2612
118.2612	DCA_int_03 - phones	sp	118.4412
119.2277	DCA_se3_ag1_f_03 - phones	W	119.3277
119.2277	DCA_se3_ag1_f_03 - words	we	119.3977
119.3277	DCA_se3_ag1_f_03 - phones	IY1	119.3977
119.3977	DCA_se3_ag1_f_03 - words	<unk>	119.4277
119.3977	DCA_se3_ag1_f_03 - phones	spn	119.4277
119.4277	DCA_se3_ag1_f_03 - phones	S	119.5877
119.4277	DCA_se3_ag1_f_03 - words	say	119.7977
119.5877	DCA_se3_ag1_f_03 - phones	EY1	119.7977
119.7977	DCA_se3_ag1_f_03 - phones	sp	119.8577
123.5770	DCA_se3_ag1_f_03 - phones	D	123.6870
123.5770	DCA_se3_ag1_f_03 - words	down	123.9270
123.6870	DCA_se3_ag1_f_03 - phones	AW1	123.8770
123.8770	DCA_se3_ag1_f_03 - phones	N	123.9270
123.9270	DCA_se3_ag1_f_03 - phones	IH0	123.9670
123.9270	DCA_se3_ag1_f_03 - words	in	124.0470
123.9670	DCA_se3_ag1_f_03 - phones	N	124.0470
124.0470	DCA_se3_ag1_f_03 - phones	DH	124.0870
124.0470	DCA_se3_ag1_f_03 - words	the	124.1270
124.0870	DCA_se3_ag1_f_03 - phones	AH0	124.1270
124.1270	DCA_se3_ag1_f_03 - phones	V	124.2670
124.1270	DCA_se3_ag1_f_03 - words	valley	124.5270
124.2670	DCA_se3_ag1_f_03 - phones	AE1	124.4270
124.4270	DCA_se3_ag1_f_03 - phones	L	124.4770
124.4770	DCA_se3_ag1_f_03 - phones	IY0	124.5270
124.5270	DCA_se3_ag1_f_03 - phones	W	124.5870
124.5270	DCA_se3_ag1_f_03 - words	where	124.6970
124.5870	DCA_se3_ag1_f_03 - phones	EH1	124.6470
124.6470	DCA_se3_ag1_f_03 - phones	R	124.6970
124.6970	DCA_se3_ag1_f_03 - phones	DH	124.7270
124.6970	DCA_se3_ag1_f_03 - words	the	124.8070
124.7270	DCA_se3_ag1_f_03 - phones	IY0	124.8070
124.8070	DCA_se3_ag1_f_03 - phones	G	124.8870
124.8070	DCA_se3_ag1_f_03 - words	green	125.1670
124.8870	DCA_se3_ag1_f_03 - phones	R	124.9670
124.9670	DCA_se3_ag1_f_03 - phones	IY1	125.0770
125.0770	DCA_se3_ag1_f_03 - phones	N	125.1670
125.1670	DCA_se3_ag1_f_03 - phones	G	125.2370
125.1670	DCA_se3_ag1_f_03 - words	grass	125.5970
125.2370	DCA_se3_ag1_f_03 - phones	R	125.2770
125.2770	DCA_se3_ag1_f_03 - phones	AE1	125.4670
125.4670	DCA_se3_ag1_f_03 - phones	S	125.5970
125.5970	DCA_se3_ag1_f_03 - phones	G	125.6570
125.5970	DCA_se3_ag1_f_03 - words	grows	126.0170
125.6570	DCA_se3_ag1_f_03 - phones	R	125.7070
125.7070	DCA_se3_ag1_f_03 - phones	OW1	125.9270
125.9270	DCA_se3_ag1_f_03 - phones	Z	126.0170
126.0170	DCA_se3_ag1_f_03 - phones	sp	126.1070
126.1070	DCA_se3_ag1_f_03 - phones	DH	126.1870
126.1070	DCA_se3_ag1_f_03 - words	they	126.3670
126.1870	DCA_se3_ag1_f_03 - phones	EY1	126.3670
126.3670	DCA_se3_ag1_f_03 - phones	S	126.5370
126.3670	DCA_se3_ag1_f_03 - words	say	126.6870
126.5370	DCA_se3_ag1_f_03 - phones	EY1	126.6870
126.6870	DCA_se3_ag1_f_03 - words	rdx	127.2770
126.6870	DCA_se3_ag1_f_03 - phones	TN	127.2770
127.2770	DCA_se3_ag1_f_03 - phones	sp	127.3070
127.3070	DCA_se3_ag1_f_03 - phones	S	127.4170
127.3070	DCA_se3_ag1_f_03 - words	s	127.4170
127.4170	DCA_se3_ag1_f_03 - phones	S	127.4870
127.4170	DCA_se3_ag1_f_03 - words	sweet	127.7070
127.4870	DCA_se3_ag1_f_03 - phones	W	127.5670
127.5670	DCA_se3_ag1_f_03 - phones	IY1	127.6570
127.6570	DCA_se3_ag1_f_03 - phones	T	127.7070
127.7070	DCA_se3_ag1_f_03 - phones	EH1	127.9270
127.7070	DCA_se3_ag1_f_03 - words	as	128.0070
127.9270	DCA_se3_ag1_f_03 - phones	Z	128.0070
128.0070	DCA_se3_ag1_f_03 - phones	AH0	128.0670
128.0070	DCA_se3_ag1_f_03 - words	a	128.0670
128.0670	DCA_se3_ag1_f_03 - phones	R	128.1470
128.0670	DCA_se3_ag1_f_03 - words	rose	128.4770
128.1470	DCA_se3_ag1_f_03 - phones	OW1	128.3470
128.3470	DCA_se3_ag1_f_03 - phones	Z	128.4770
128.6351	DCA_se3_ag1_f_03 - phones	SH	128.7951
128.6351	DCA_se3_ag1_f_03 - words	she	128.8451
128.7951	DCA_se3_ag1_f_03 - phones	IY1	128.8451
128.8451	DCA_se3_ag1_f_03 - phones	S	128.9951
128.8451	DCA_se3_ag1_f_03 - words	sang	129.3851
128.9951	DCA_se3_ag1_f_03 - phones	AE1	129.2351
129.2351	DCA_se3_ag1_f_03 - phones	NG	129.3851
129.3851	DCA_se3_ag1_f_03 - phones	SH	129.5151
129.3851	DCA_se3_ag1_f_03 - words	she	129.5851
129.5151	DCA_se3_ag1_f_03 - phones	IY1	129.5851
129.5851	DCA_se3_ag1_f_03 - phones	S	129.7151
129.5851	DCA_se3_ag1_f_03 - words	sang	130.0351
129.7151	DCA_se3_ag1_f_03 - phones	AE1	129.9451
129.9451	DCA_se3_ag1_f_03 - phones	NG	130.0351
130.0351	DCA_se3_ag1_f_03 - phones	sp	130.0651
130.0651	DCA_se3_ag1_f_03 - phones	SH	130.1851
130.0651	DCA_se3_ag1_f_03 - words	she	130.2451
130.1851	DCA_se3_ag1_f_03 - phones	IY1	130.2451
130.2451	DCA_se3_ag1_f_03 - phones	S	130.3651
130.2451	DCA_se3_ag1_f_03 - words	sang	130.5751
130.3651	DCA_se3_ag1_f_03 - phones	AE1	130.4951
130.4951	DCA_se3_ag1_f_03 - phones	NG	130.5751
130.5751	DCA_se3_ag1_f_03 - phones	S	130.6851
130.5751	DCA_se3_ag1_f_03 - words	so	130.8451
130.6851	DCA_se3_ag1_f_03 - phones	OW1	130.8451
130.8451	DCA_se3_ag1_f_03 - phones	S	130.9751
130.8451	DCA_se3_ag1_f_03 - words	sweet	131.1951
130.9751	DCA_se3_ag1_f_03 - phones	W	131.0451
131.0451	DCA_se3_ag1_f_03 - phones	IY1	131.1551
131.1551	DCA_se3_ag1_f_03 - phones	T	131.1951
131.5728	DCA_se3_ag1_f_03 - phones	sil	131.6128
131.6128	DCA_se3_ag1_f_03 - phones	AH0	131.7228
131.6128	DCA_se3_ag1_f_03 - words	along	132.1628
131.7228	DCA_se3_ag1_f_03 - phones	L	131.8128
131.8128	DCA_se3_ag1_f_03 - phones	AO1	132.0928
132.0928	DCA_se3_ag1_f_03 - phones	NG	132.1628
132.1628	DCA_se3_ag1_f_03 - phones	K	132.2828
132.1628	DCA_se3_ag1_f_03 - words	came	132.5728
132.2828	DCA_se3_ag1_f_03 - phones	EY1	132.5228
132.5228	DCA_se3_ag1_f_03 - phones	M	132.5728
132.5728	DCA_se3_ag1_f_03 - phones	sp	132.6028
132.6028	DCA_se3_ag1_f_03 - phones	JH	132.7028
132.6028	DCA_se3_ag1_f_03 - words	john	133.0528
132.7028	DCA_se3_ag1_f_03 - phones	AA1	132.9828
132.9828	DCA_se3_ag1_f_03 - phones	N	133.0528
133.0528	DCA_se3_ag1_f_03 - phones	AE1	133.1728
133.0528	DCA_se3_ag1_f_03 - words	and	133.2328
133.1728	DCA_se3_ag1_f_03 - phones	N	133.2328
133.2328	DCA_se3_ag1_f_03 - phones	sp	133.2628
133.2628	DCA_se3_ag1_f_03 - phones	K	133.3628
133.2628	DCA_se3_ag1_f_03 - words	kissed	133.5628
133.3628	DCA_se3_ag1_f_03 - phones	IH1	133.4328
133.4328	DCA_se3_ag1_f_03 - phones	S	133.5228
133.5228	DCA_se3_ag1_f_03 - phones	T	133.5628
133.5628	DCA_se3_ag1_f_03 - phones	HH	133.6028
133.5628	DCA_se3_ag1_f_03 - words	her	133.6328
133.6028	DCA_se3_ag1_f_03 - phones	ER0	133.6328
133.6328	DCA_se3_ag1_f_03 - phones	AA1	133.7428
133.6328	DCA_se3_ag1_f_03 - words	on	133.7828
133.7428	DCA_se3_ag1_f_03 - phones	N	133.7828
133.7828	DCA_se3_ag1_f_03 - phones	DH	133.8128
133.7828	DCA_se3_ag1_f_03 - words	the	133.8728
133.8128	DCA_se3_ag1_f_03 - phones	AH0	133.8728
133.8728	DCA_se3_ag1_f_03 - phones	CH	134.0428
133.8728	DCA_se3_ag1_f_03 - words	cheek	134.2128
134.0428	DCA_se3_ag1_f_03 - phones	IY1	134.1728
134.1728	DCA_se3_ag1_f_03 - phones	K	134.2128
134.5839	DCA_se3_ag1_f_03 - phones	HH	134.6939
134.5839	DCA_se3_ag1_f_03 - words	how	134.9639
134.6939	DCA_se3_ag1_f_03 - phones	AW1	134.9639
134.9639	DCA_se3_ag1_f_03 - phones	M	135.0439
134.9639	DCA_se3_ag1_f_03 - words	many	135.2539
135.0439	DCA_se3_ag1_f_03 - phones	EH1	135.1339
135.1339	DCA_se3_ag1_f_03 - phones	N	135.1939
135.1939	DCA_se3_ag1_f_03 - phones	IY0	135.2539
135.2539	DCA_se3_ag1_f_03 - phones	K	135.3639
135.2539	DCA_se3_ag1_f_03 - words	kisses	135.6839
135.3639	DCA_se3_ag1_f_03 - phones	IH1	135.4439
135.4439	DCA_se3_ag1_f_03 - phones	S	135.5339
135.5339	DCA_se3_ag1_f_03 - phones	IH0	135.6039
135.6039	DCA_se3_ag1_f_03 - phones	Z	135.6839
135.6839	DCA_se3_ag1_f_03 - phones	D	135.7439
135.6839	DCA_se3_ag1_f_03 - words	did	135.8739
135.7439	DCA_se3_ag1_f_03 - phones	IH1	135.8439
135.8439	DCA_se3_ag1_f_03 - phones	D	135.8739
135.8739	DCA_se3_ag1_f_03 - phones	SH	136.0639
135.8739	DCA_se3_ag1_f_03 - words	she	136.2539
136.0639	DCA_se3_ag1_f_03 - phones	IY1	136.2539
136.2539	DCA_se3_ag1_f_03 - phones	sp	136.2839
136.2839	DCA_se3_ag1_f_03 - phones	R	136.3439
136.2839	DCA_se3_ag1_f_03 - words	receive	136.9539
136.3439	DCA_se3_ag1_f_03 - phones	IY0	136.4739
136.4739	DCA_se3_ag1_f_03 - phones	S	136.6739
136.6739	DCA_se3_ag1_f_03 - phones	IY1	136.9239
136.9239	DCA_se3_ag1_f_03 - phones	V	136.9539
136.9340	DCA_int_03 - words	mm	137.3740
136.9340	DCA_int_03 - phones	M	137.3740
136.9539	DCA_se3_ag1_f_03 - phones	sp	137.0239
137.4935	DCA_se3_ag1_f_03 - phones	AH0	137.5735
137.4935	DCA_se3_ag1_f_03 - words	and	137.6335
137.5735	DCA_se3_ag1_f_03 - phones	N	137.6035
137.6035	DCA_se3_ag1_f_03 - phones	D	137.6335
137.6335	DCA_se3_ag1_f_03 - phones	DH	137.6835
137.6335	DCA_se3_ag1_f_03 - words	then	137.7535
137.6835	DCA_se3_ag1_f_03 - phones	EH1	137.7135
137.7135	DCA_se3_ag1_f_03 - phones	N	137.7535
137.7535	DCA_se3_ag1_f_03 - phones	SH	137.8435
137.7535	DCA_se3_ag1_f_03 - words	she	137.8935
137.8435	DCA_se3_ag1_f_03 - phones	IY1	137.8935
137.8935	DCA_se3_ag1_f_03 - phones	K	137.9835
137.8935	DCA_se3_ag1_f_03 - words	keep	138.1235
137.9835	DCA_se3_ag1_f_03 - phones	IY1	138.0935
138.0935	DCA_se3_ag1_f_03 - phones	P	138.1235
138.1235	DCA_se3_ag1_f_03 - phones	JH	138.2235
138.1235	DCA_se3_ag1_f_03 - words	jumping	138.5035
138.2235	DCA_se3_ag1_f_03 - phones	AH1	138.2935
138.2935	DCA_se3_ag1_f_03 - phones	M	138.3535
138.3535	DCA_se3_ag1_f_03 - phones	P	138.4135
138.4135	DCA_se3_ag1_f_03 - phones	IH0	138.4535
138.4535	DCA_se3_ag1_f_03 - phones	NG	138.5035
138.5035	DCA_se3_ag1_f_03 - phones	AH0	138.5735
138.5035	DCA_se3_ag1_f_03 - words	until	138.8635
138.5735	DCA_se3_ag1_f_03 - phones	N	138.6535
138.6535	DCA_se3_ag1_f_03 - phones	T	138.7535
138.7535	DCA_se3_ag1_f_03 - phones	IH1	138.8235
138.8235	DCA_se3_ag1_f_03 - phones	L	138.8635
138.8635	DCA_se3_ag1_f_03 - phones	SH	139.0135
138.8635	DCA_se3_ag1_f_03 - words	she	139.0835
139.0135	DCA_se3_ag1_f_03 - phones	IY1	139.0835
139.0835	DCA_se3_ag1_f_03 - phones	M	139.1935
139.0835	DCA_se3_ag1_f_03 - words	miss	139.5935
139.1935	DCA_se3_ag1_f_03 - phones	IH1	139.2935
139.2935	DCA_se3_ag1_f_03 - phones	S	139.5935
139.5580	DCA_int_03 - phones	sil	139.5980
139.5980	DCA_int_03 - phones	M	139.7780
139.5980	DCA_int_03 - words	mm-hm	139.9880
139.7780	DCA_int_03 - phones	HH	139.8180
139.8180	DCA_int_03 - phones	M	139.9880
139.9880	DCA_int_03 - phones	sp	140.3361
140.3361	DCA_int_03 - phones	M	140.3661
140.3361	DCA_int_03 - words	mm-hm	140.6761
140.3661	DCA_int_03 - phones	HH	140.5461
140.5461	DCA_int_03 - phones	M	140.6761
140.6761	DCA_int_03 - phones	sp	142.0221
140.9895	DCA_se3_ag1_f_03 - phones	sil	141.0395
141.0395	DCA_se3_ag1_f_03 - phones	DH	141.0995
141.0395	DCA_se3_ag1_f_03 - words	that	141.1995
141.0995	DCA_se3_ag1_f_03 - phones	AE1	141.1395
141.1395	DCA_se3_ag1_f_03 - phones	T	141.1995
141.1995	DCA_se3_ag1_f_03 - phones	S	141.2695
141.1995	DCA_se3_ag1_f_03 - words	s	141.2695
141.2695	DCA_se3_ag1_f_03 - phones	DH	141.3095
141.2695	DCA_se3_ag1_f_03 - words	the	141.3395
141.3095	DCA_se3_ag1_f_03 - phones	AH0	141.3395
141.3395	DCA_se3_ag1_f_03 - words	s	141.5495
141.3395	DCA_se3_ag1_f_03 - phones	Z	141.5495
142.0221	DCA_int_03 - phones	AH1	142.2621
142.0221	DCA_int_03 - words	uh-huh	142.4021
142.2578	DCA_se3_ag1_f_03 - phones	AH0	142.3378
142.2578	DCA_se3_ag1_f_03 - words	amount	142.6378
142.2621	DCA_int_03 - phones	HH	142.3421
142.3378	DCA_se3_ag1_f_03 - phones	M	142.4378
142.3421	DCA_int_03 - phones	AH1	142.4021
142.4021	DCA_int_03 - phones	sp	143.8746
142.4378	DCA_se3_ag1_f_03 - phones	AW1	142.5778
142.5778	DCA_se3_ag1_f_03 - phones	N	142.6078
142.6078	DCA_se3_ag1_f_03 - phones	T	142.6378
142.6378	DCA_se3_ag1_f_03 - phones	AH0	142.6678
142.6378	DCA_se3_ag1_f_03 - words	of	142.6978
142.6678	DCA_se3_ag1_f_03 - phones	V	142.6978
142.6978	DCA_se3_ag1_f_03 - phones	K	142.7978
142.6978	DCA_se3_ag1_f_03 - words	kisses	143.0478
142.7978	DCA_se3_ag1_f_03 - phones	IH1	142.8578
142.8578	DCA_se3_ag1_f_03 - phones	S	142.9578
142.9578	DCA_se3_ag1_f_03 - phones	IH0	143.0078
143.0078	DCA_se3_ag1_f_03 - phones	Z	143.0478
143.0478	DCA_se3_ag1_f_03 - phones	SH	143.1778
143.0478	DCA_se3_ag1_f_03 - words	she	143.2778
143.1778	DCA_se3_ag1_f_03 - phones	IY1	143.2778
143.2778	DCA_se3_ag1_f_03 - phones	sp	143.3078
143.3078	DCA_se3_ag1_f_03 - phones	R	143.3478
143.3078	DCA_se3_ag1_f_03 - words	receive	143.7578
143.3478	DCA_se3_ag1_f_03 - phones	IH0	143.4078
143.4078	DCA_se3_ag1_f_03 - phones	S	143.5978
143.5978	DCA_se3_ag1_f_03 - phones	IY1	143.6978
143.6978	DCA_se3_ag1_f_03 - phones	V	143.7578
143.7578	DCA_se3_ag1_f_03 - phones	sp	149.3463
143.8746	DCA_int_03 - words	<unk>	144.4346
143.8746	DCA_int_03 - phones	spn	144.4346
144.4346	DCA_int_03 - phones	sp	145.2803
145.2803	DCA_int_03 - words	oh	145.4803
145.2803	DCA_int_03 - phones	OW1	145.4803
145.4803	DCA_int_03 - phones	sp	145.5103
145.5103	DCA_int_03 - phones	B	145.5803
145.5103	DCA_int_03 - words	boy	145.8903
145.5803	DCA_int_03 - phones	OY1	145.8903
145.8903	DCA_int_03 - phones	sp	145.9203
145.9203	DCA_int_03 - phones	DH	146.0003
145.9203	DCA_int_03 - words	that	146.1603
146.0003	DCA_int_03 - phones	AH0	146.1103
146.1103	DCA_int_03 - phones	T	146.1603
146.1603	DCA_int_03 - phones	sp	146.1903
146.1903	DCA_int_03 - phones	DH	146.2403
146.1903	DCA_int_03 - words	that	146.4103
146.2403	DCA_int_03 - phones	AE1	146.3203
146.3203	DCA_int_03 - phones	T	146.4103
146.4103	DCA_int_03 - phones	sp	146.4403
146.4403	DCA_int_03 - phones	S	146.5003
146.4403	DCA_int_03 - words	sounds	146.6803
146.5003	DCA_int_03 - phones	AW1	146.6003
146.6003	DCA_int_03 - phones	N	146.6503
146.6503	DCA_int_03 - phones	Z	146.6803
146.6803	DCA_int_03 - phones	sp	146.7103
146.7103	DCA_int_03 - phones	L	146.8103
146.7103	DCA_int_03 - words	like	146.8703
146.8103	DCA_int_03 - phones	AY1	146.8403
146.8403	DCA_int_03 - phones	K	146.8703
146.8703	DCA_int_03 - phones	sp	146.9003
146.9003	DCA_int_03 - words	a	146.9303
146.9003	DCA_int_03 - phones	AH0	146.9303
146.9303	DCA_int_03 - phones	sp	146.9603
146.9603	DCA_int_03 - phones	L	147.0103
146.9603	DCA_int_03 - words	lot	147.1403
147.0103	DCA_int_03 - phones	AO1	147.1103
147.1103	DCA_int_03 - phones	T	147.1403
147.1403	DCA_int_03 - phones	sp	147.2003
147.2003	DCA_int_03 - phones	AH0	147.2503
147.2003	DCA_int_03 - words	of	147.2803
147.2503	DCA_int_03 - phones	V	147.2803
147.2803	DCA_int_03 - phones	sp	147.3103
147.3103	DCA_int_03 - phones	F	147.3503
147.3103	DCA_int_03 - words	fun	147.5003
147.3503	DCA_int_03 - phones	AH1	147.4003
147.4003	DCA_int_03 - phones	N	147.5003
147.5003	DCA_int_03 - phones	sp	147.5503
147.5503	DCA_int_03 - phones	D	147.6103
147.5503	DCA_int_03 - words	do	147.6503
147.6103	DCA_int_03 - phones	UW1	147.6503
147.6503	DCA_int_03 - phones	sp	147.6903
147.6903	DCA_int_03 - phones	Y	147.7303
147.6903	DCA_int_03 - words	you	147.7603
147.7303	DCA_int_03 - phones	UW1	147.7603
147.7603	DCA_int_03 - phones	AE1	147.8103
147.7603	DCA_int_03 - words	actually	148.0603
147.8103	DCA_int_03 - phones	K	147.8703
147.8703	DCA_int_03 - phones	CH	147.9503
147.9503	DCA_int_03 - phones	L	147.9803
147.9803	DCA_int_03 - phones	IY0	148.0603
148.0603	DCA_int_03 - phones	G	148.1203
148.0603	DCA_int_03 - words	give	148.2403
148.1203	DCA_int_03 - phones	IH1	148.1603
148.1603	DCA_int_03 - phones	V	148.2403
148.2403	DCA_int_03 - phones	K	148.3403
148.2403	DCA_int_03 - words	kisses	148.5903
148.3403	DCA_int_03 - phones	IH1	148.4203
148.4203	DCA_int_03 - phones	S	148.5203
148.5203	DCA_int_03 - phones	IH0	148.5603
148.5603	DCA_int_03 - phones	Z	148.5903
148.5903	DCA_int_03 - phones	sp	148.6903
148.6903	DCA_int_03 - words	or	148.8003
148.6903	DCA_int_03 - phones	ER0	148.8003
148.8003	DCA_int_03 - phones	W	148.9003
148.8003	DCA_int_03 - words	what	149.0903
148.9003	DCA_int_03 - phones	AH1	148.9803
148.9803	DCA_int_03 - phones	T	149.0903
149.0903	DCA_int_03 - phones	spn	149.7403
149.0903	DCA_int_03 - words	<unk>	149.7403
149.3463	DCA_se3_ag1_f_03 - phones	N	149.4663
149.3463	DCA_se3_ag1_f_03 - words	no	149.8363
149.4663	DCA_se3_ag1_f_03 - phones	OW1	149.8363
149.8992	DCA_int_03 - words	<unk>	150.4092
149.8992	DCA_int_03 - phones	spn	150.4092
150.9378	DCA_int_03 - phones	AH1	151.1878
150.9378	DCA_int_03 - words	um	151.4478
151.1878	DCA_int_03 - phones	M	151.4478
151.4478	DCA_int_03 - phones	sp	152.2508
152.2508	DCA_int_03 - phones	AH1	152.4208
152.2508	DCA_int_03 - words	um	152.8208
152.4208	DCA_int_03 - phones	M	152.8208
153.2460	DCA_int_03 - phones	sil	153.3360
153.3360	DCA_int_03 - phones	L	153.3660
153.3360	DCA_int_03 - words	let	153.4260
153.3660	DCA_int_03 - phones	EH1	153.3960
153.3960	DCA_int_03 - phones	T	153.4260
153.4260	DCA_int_03 - words	s	153.4960
153.4260	DCA_int_03 - phones	Z	153.4960
153.4960	DCA_int_03 - phones	sp	153.5260
153.5260	DCA_int_03 - phones	S	153.6160
153.5260	DCA_int_03 - words	see	153.7360
153.6160	DCA_int_03 - phones	IY1	153.7360
153.7360	DCA_int_03 - phones	sp	153.7660
153.7660	DCA_int_03 - phones	D	153.8160
153.7660	DCA_int_03 - words	did	153.9460
153.8160	DCA_int_03 - phones	IH0	153.8560
153.8560	DCA_int_03 - phones	D	153.9460
153.9460	DCA_int_03 - phones	Y	153.9860
153.9460	DCA_int_03 - words	you	154.0160
153.9860	DCA_int_03 - phones	UW1	154.0160
154.0160	DCA_int_03 - phones	EH1	154.0460
154.0160	DCA_int_03 - words	ever	154.1960
154.0460	DCA_int_03 - phones	V	154.1160
154.1160	DCA_int_03 - phones	ER0	154.1960
154.1960	DCA_int_03 - phones	P	154.2960
154.1960	DCA_int_03 - words	play	154.5560
154.2960	DCA_int_03 - phones	L	154.3460
154.3460	DCA_int_03 - phones	EY1	154.5560
154.5560	DCA_int_03 - phones	sp	154.5860
154.5860	DCA_int_03 - phones	HH	154.6760
154.5860	DCA_int_03 - words	hide	154.8260
154.6760	DCA_int_03 - phones	AY1	154.7960
154.7960	DCA_int_03 - phones	D	154.8260
154.8260	DCA_int_03 - phones	AH0	154.8560
154.8260	DCA_int_03 - words	and	154.9060
154.8560	DCA_int_03 - phones	N	154.9060
154.9060	DCA_int_03 - phones	sp	155.0360
155.0360	DCA_int_03 - phones	S	155.0860
155.0360	DCA_int_03 - words	seek	155.3560
155.0860	DCA_int_03 - phones	IY1	155.1760
155.1760	DCA_int_03 - phones	K	155.3560
155.3560	DCA_int_03 - phones	sp	155.4260
155.7127	DCA_se3_ag1_f_03 - phones	sil	155.7627
155.7627	DCA_se3_ag1_f_03 - phones	Y	155.8327
155.7627	DCA_se3_ag1_f_03 - words	yeah	156.0327
155.8327	DCA_se3_ag1_f_03 - phones	AE1	156.0327
155.9878	DCA_int_03 - phones	Y	156.0878
155.9878	DCA_int_03 - words	yeah	156.1678
156.0327	DCA_se3_ag1_f_03 - phones	sp	160.5503
156.0878	DCA_int_03 - phones	AE1	156.1678
156.1678	DCA_int_03 - phones	OW2	156.4678
156.1678	DCA_int_03 - words	okay	156.6378
156.4678	DCA_int_03 - phones	K	156.5378
156.5378	DCA_int_03 - phones	EY1	156.6378
156.6378	DCA_int_03 - phones	sp	156.6778
156.6778	DCA_int_03 - phones	W	156.7378
156.6778	DCA_int_03 - words	well	156.8178
156.7378	DCA_int_03 - phones	EH1	156.7778
156.7778	DCA_int_03 - phones	L	156.8178
156.8178	DCA_int_03 - phones	sp	156.9178
156.9178	DCA_int_03 - phones	K	156.9478
156.9178	DCA_int_03 - words	can	157.0078
156.9478	DCA_int_03 - phones	AH0	156.9778
156.9778	DCA_int_03 - phones	N	157.0078
157.0078	DCA_int_03 - phones	Y	157.0378
157.0078	DCA_int_03 - words	you	157.0678
157.0378	DCA_int_03 - phones	UW1	157.0678
157.0678	DCA_int_03 - phones	sp	157.1178
157.1178	DCA_int_03 - phones	IH0	157.1578
157.1178	DCA_int_03 - words	explain	157.4778
157.1578	DCA_int_03 - phones	K	157.1878
157.1878	DCA_int_03 - phones	S	157.2578
157.2578	DCA_int_03 - phones	P	157.2978
157.2978	DCA_int_03 - phones	L	157.3578
157.3578	DCA_int_03 - phones	EY1	157.4178
157.4178	DCA_int_03 - phones	N	157.4778
157.4778	DCA_int_03 - phones	sp	157.5078
157.5078	DCA_int_03 - phones	HH	157.5678
157.5078	DCA_int_03 - words	how	157.6278
157.5678	DCA_int_03 - phones	AW1	157.6278
157.6278	DCA_int_03 - phones	sp	157.6878
157.6878	DCA_int_03 - phones	T	157.7178
157.6878	DCA_int_03 - words	to	157.7478
157.7178	DCA_int_03 - phones	AH0	157.7478
157.7478	DCA_int_03 - phones	P	157.8278
157.7478	DCA_int_03 - words	play	157.9478
157.8278	DCA_int_03 - phones	L	157.8578
157.8578	DCA_int_03 - phones	EY1	157.9478
157.9478	DCA_int_03 - phones	sp	158.0178
158.0178	DCA_int_03 - phones	DH	158.0478
158.0178	DCA_int_03 - words	that	158.1378
158.0478	DCA_int_03 - phones	AH0	158.1078
158.1078	DCA_int_03 - phones	T	158.1378
158.1378	DCA_int_03 - phones	sp	163.7745
160.5503	DCA_se3_ag1_f_03 - phones	HH	160.5803
160.5503	DCA_se3_ag1_f_03 - words	one	160.8203
160.5803	DCA_se3_ag1_f_03 - phones	W	160.6203
160.6203	DCA_se3_ag1_f_03 - phones	AH1	160.7203
160.7203	DCA_se3_ag1_f_03 - phones	N	160.8203
160.8203	DCA_se3_ag1_f_03 - phones	P	160.9303
160.8203	DCA_se3_ag1_f_03 - words	person	161.5203
160.9303	DCA_se3_ag1_f_03 - phones	ER1	161.0603
161.0603	DCA_se3_ag1_f_03 - phones	S	161.2203
161.2203	DCA_se3_ag1_f_03 - phones	AH0	161.3403
161.3403	DCA_se3_ag1_f_03 - phones	N	161.5203
161.8339	DCA_se3_ag1_f_03 - phones	sil	161.8739
161.8739	DCA_se3_ag1_f_03 - phones	W	161.9439
161.8739	DCA_se3_ag1_f_03 - words	we	162.0039
161.9439	DCA_se3_ag1_f_03 - phones	IY1	162.0039
162.0039	DCA_se3_ag1_f_03 - phones	spn	162.0539
162.0039	DCA_se3_ag1_f_03 - words	<unk>	162.0539
162.0539	DCA_se3_ag1_f_03 - phones	P	162.1239
162.0539	DCA_se3_ag1_f_03 - words	put	162.2339
162.1239	DCA_se3_ag1_f_03 - phones	UH1	162.1739
162.1739	DCA_se3_ag1_f_03 - phones	T	162.2339
162.2339	DCA_se3_ag1_f_03 - phones	AW1	162.2839
162.2339	DCA_se3_ag1_f_03 - words	our	162.3339
162.2839	DCA_se3_ag1_f_03 - phones	R	162.3339
162.3339	DCA_se3_ag1_f_03 - phones	F	162.4639
162.3339	DCA_se3_ag1_f_03 - words	feet	162.6039
162.4639	DCA_se3_ag1_f_03 - phones	IY1	162.5539
162.5539	DCA_se3_ag1_f_03 - phones	T	162.6039
162.6039	DCA_se3_ag1_f_03 - phones	IH1	162.6839
162.6039	DCA_se3_ag1_f_03 - words	in	162.7739
162.6839	DCA_se3_ag1_f_03 - phones	N	162.7739
162.7739	DCA_se3_ag1_f_03 - phones	D	162.8439
162.7739	DCA_se3_ag1_f_03 - words	do	162.9039
162.8439	DCA_se3_ag1_f_03 - phones	UW1	162.9039
162.9039	DCA_se3_ag1_f_03 - phones	DH	162.9339
162.9039	DCA_se3_ag1_f_03 - words	the	163.0039
162.9339	DCA_se3_ag1_f_03 - phones	AH0	163.0039
163.0039	DCA_se3_ag1_f_03 - phones	S	163.1639
163.0039	DCA_se3_ag1_f_03 - words	same	163.4139
163.1639	DCA_se3_ag1_f_03 - phones	EY1	163.2939
163.2939	DCA_se3_ag1_f_03 - phones	M	163.4139
163.4139	DCA_se3_ag1_f_03 - phones	TH	163.4539
163.4139	DCA_se3_ag1_f_03 - words	thing	163.7739
163.4539	DCA_se3_ag1_f_03 - phones	IH1	163.6939
163.6939	DCA_se3_ag1_f_03 - phones	NG	163.7739
163.7739	DCA_se3_ag1_f_03 - phones	sp	163.8139
163.7745	DCA_int_03 - phones	M	163.8945
163.7745	DCA_int_03 - words	mm-hm	164.1645
163.8945	DCA_int_03 - phones	HH	163.9645
163.9645	DCA_int_03 - phones	M	164.1645
164.3507	DCA_se3_ag1_f_03 - phones	AE1	164.4607
164.3507	DCA_se3_ag1_f_03 - words	and	164.6307
164.4607	DCA_se3_ag1_f_03 - phones	N	164.5107
164.5107	DCA_se3_ag1_f_03 - phones	D	164.6307
164.6307	DCA_se3_ag1_f_03 - phones	HH	164.6907
164.6307	DCA_se3_ag1_f_03 - words	whoever	164.9907
164.6907	DCA_se3_ag1_f_03 - phones	UW0	164.7707
164.7707	DCA_se3_ag1_f_03 - phones	EH1	164.8607
164.8607	DCA_se3_ag1_f_03 - phones	V	164.9607
164.9607	DCA_se3_ag1_f_03 - phones	ER0	164.9907
164.9907	DCA_se3_ag1_f_03 - phones	IH1	165.0307
164.9907	DCA_se3_ag1_f_03 - words	it	165.0607
165.0307	DCA_se3_ag1_f_03 - phones	T	165.0607
165.0607	DCA_se3_ag1_f_03 - phones	IH1	165.3507
165.0607	DCA_se3_ag1_f_03 - words	is	165.6007
165.3507	DCA_se3_ag1_f_03 - phones	Z	165.6007
165.7869	DCA_se3_ag1_f_03 - phones	IH1	165.9969
165.7869	DCA_se3_ag1_f_03 - words	it	166.1169
165.9969	DCA_se3_ag1_f_03 - phones	T	166.1169
166.1169	DCA_se3_ag1_f_03 - phones	sp	166.1869
166.1869	DCA_se3_ag1_f_03 - phones	W	166.2969
166.1869	DCA_se3_ag1_f_03 - words	will	166.5169
166.2969	DCA_se3_ag1_f_03 - phones	IH1	166.4569
166.4569	DCA_se3_ag1_f_03 - phones	L	166.5169
166.5169	DCA_se3_ag1_f_03 - phones	sp	166.8847
166.8847	DCA_se3_ag1_f_03 - phones	DH	166.9447
166.8847	DCA_se3_ag1_f_03 - words	the	167.0047
166.9447	DCA_se3_ag1_f_03 - phones	AH1	167.0047
167.0047	DCA_se3_ag1_f_03 - phones	L	167.0947
167.0047	DCA_se3_ag1_f_03 - words	last	167.4347
167.0947	DCA_se3_ag1_f_03 - phones	AE1	167.3047
167.3047	DCA_se3_ag1_f_03 - phones	S	167.4347
167.4347	DCA_se3_ag1_f_03 - phones	W	167.5047
167.4347	DCA_se3_ag1_f_03 - words	one	167.6647
167.5047	DCA_se3_ag1_f_03 - phones	AH1	167.6047
167.6047	DCA_se3_ag1_f_03 - phones	N	167.6647
167.6647	DCA_se3_ag1_f_03 - phones	DH	167.7047
167.6647	DCA_se3_ag1_f_03 - words	that	167.8347
167.7047	DCA_se3_ag1_f_03 - phones	AH0	167.7847
167.7847	DCA_se3_ag1_f_03 - phones	T	167.8347
167.8347	DCA_se3_ag1_f_03 - phones	S	167.9347
167.8347	DCA_se3_ag1_f_03 - words	s	167.9347
167.9347	DCA_se3_ag1_f_03 - phones	sp	167.9647
167.9647	DCA_se3_ag1_f_03 - phones	IH1	168.1547
167.9647	DCA_se3_ag1_f_03 - words	in	168.3047
168.1547	DCA_se3_ag1_f_03 - phones	N	168.3047
168.6394	DCA_se3_ag1_f_03 - phones	DH	168.7094
168.6394	DCA_se3_ag1_f_03 - words	they	168.8594
168.7094	DCA_se3_ag1_f_03 - phones	EY1	168.8594
168.8594	DCA_se3_ag1_f_03 - phones	spn	168.8894
168.8594	DCA_se3_ag1_f_03 - words	<unk>	168.8894
168.8894	DCA_se3_ag1_f_03 - phones	sp	168.9194
168.9194	DCA_se3_ag1_f_03 - phones	B	168.9794
168.9194	DCA_se3_ag1_f_03 - words	be	169.0894
168.9794	DCA_se3_ag1_f_03 - phones	IY1	169.0894
[truncated: 19,624 more rows]
