# Supplementary material for: Considering Performance in the Automated and Manual Coding of Sociolinguistic Variables: Lessons From Variable (ING)
Source: Front Artif Intell. 2021 Apr 29;4:648543. doi: 10.3389/frai.2021.648543 (PMC8117961; doi:10.3389/frai.2021.648543)
Supplement: Supplementary file 4 [file Data_Sheet_4.ZIP › CORAAL_Aligned_as_Tables/DCB_se1_ag3_m_01_1_txout.txt]

tmin	tier	text	tmax
0.4425	DCB_se1_ag3_m_01 - phones	sil	0.4825
0.4825	DCB_se1_ag3_m_01 - words	rdx	1.2425
0.4825	DCB_se1_ag3_m_01 - phones	TN	1.2425
1.2425	DCB_se1_ag3_m_01 - phones	sp	1.3025
1.3750	DCB_se1_ag3_m_01 - phones	JH	1.4850
1.3750	DCB_se1_ag3_m_01 - words	july	1.7550
1.4850	DCB_se1_ag3_m_01 - phones	UW2	1.5750
1.5750	DCB_se1_ag3_m_01 - phones	L	1.6550
1.6550	DCB_se1_ag3_m_01 - phones	AY1	1.7550
1.7550	DCB_se1_ag3_m_01 - phones	F	1.8950
1.7550	DCB_se1_ag3_m_01 - words	first	2.3850
1.8950	DCB_se1_ag3_m_01 - phones	ER1	2.1050
2.1050	DCB_se1_ag3_m_01 - phones	S	2.3150
2.3150	DCB_se1_ag3_m_01 - phones	T	2.3850
3.6835	DCB_se1_ag3_m_01 - phones	T	3.8935
3.6835	DCB_se1_ag3_m_01 - words	twenty	4.1235
3.8935	DCB_se1_ag3_m_01 - phones	W	3.9535
3.9535	DCB_se1_ag3_m_01 - phones	EH1	3.9935
3.9935	DCB_se1_ag3_m_01 - phones	N	4.0535
4.0535	DCB_se1_ag3_m_01 - phones	IY0	4.1235
4.1235	DCB_se1_ag3_m_01 - phones	F	4.2535
4.1235	DCB_se1_ag3_m_01 - words	fifteen	5.0235
4.2535	DCB_se1_ag3_m_01 - phones	IH1	4.3135
4.3135	DCB_se1_ag3_m_01 - phones	F	4.3935
4.3935	DCB_se1_ag3_m_01 - phones	T	4.5635
4.5635	DCB_se1_ag3_m_01 - phones	IY1	4.8635
4.8635	DCB_se1_ag3_m_01 - phones	N	5.0235
5.7519	DCB_se1_ag3_m_01 - phones	B	5.8319
5.7519	DCB_se1_ag3_m_01 - words	been	5.9119
5.8319	DCB_se1_ag3_m_01 - phones	IH1	5.8619
5.8619	DCB_se1_ag3_m_01 - phones	N	5.9119
5.9119	DCB_se1_ag3_m_01 - phones	IH0	5.9619
5.9119	DCB_se1_ag3_m_01 - words	in	6.0019
5.9619	DCB_se1_ag3_m_01 - phones	N	6.0019
6.0019	DCB_se1_ag3_m_01 - phones	DH	6.0419
6.0019	DCB_se1_ag3_m_01 - words	the	6.0719
6.0419	DCB_se1_ag3_m_01 - phones	AH0	6.0719
6.0719	DCB_se1_ag3_m_01 - phones	EH1	6.1019
6.0719	DCB_se1_ag3_m_01 - words	area	6.4819
6.1019	DCB_se1_ag3_m_01 - phones	R	6.2919
6.2919	DCB_se1_ag3_m_01 - phones	IY0	6.4119
6.4119	DCB_se1_ag3_m_01 - phones	AH0	6.4819
6.4819	DCB_se1_ag3_m_01 - phones	F	6.5919
6.4819	DCB_se1_ag3_m_01 - words	for	6.6619
6.5919	DCB_se1_ag3_m_01 - phones	ER0	6.6619
6.6619	DCB_se1_ag3_m_01 - phones	sp	6.8119
6.8119	DCB_se1_ag3_m_01 - phones	F	6.8619
6.8119	DCB_se1_ag3_m_01 - words	forty	7.2919
6.8619	DCB_se1_ag3_m_01 - phones	AO1	7.0019
7.0019	DCB_se1_ag3_m_01 - phones	R	7.0419
7.0419	DCB_se1_ag3_m_01 - phones	T	7.1019
7.1019	DCB_se1_ag3_m_01 - phones	IY0	7.2919
7.2919	DCB_se1_ag3_m_01 - phones	T	7.4219
7.2919	DCB_se1_ag3_m_01 - words	two	7.5119
7.4219	DCB_se1_ag3_m_01 - phones	UW1	7.5119
7.5119	DCB_se1_ag3_m_01 - phones	Y	7.7019
7.5119	DCB_se1_ag3_m_01 - words	years	7.9019
7.7019	DCB_se1_ag3_m_01 - phones	ER0	7.7919
7.7919	DCB_se1_ag3_m_01 - phones	Z	7.9019
7.9019	DCB_se1_ag3_m_01 - phones	sp	11.7973
8.2191	DCB_int_01 - phones	sil	8.3191
8.3191	DCB_int_01 - phones	AO2	8.3491
8.3191	DCB_int_01 - words	alright	8.5291
8.3491	DCB_int_01 - phones	L	8.3791
8.3791	DCB_int_01 - phones	R	8.4091
8.4091	DCB_int_01 - phones	AY1	8.4391
8.4391	DCB_int_01 - phones	T	8.5291
8.5291	DCB_int_01 - phones	sp	8.8674
8.8674	DCB_int_01 - phones	AE1	9.3274
8.8674	DCB_int_01 - words	and	9.5174
9.3274	DCB_int_01 - phones	N	9.4574
9.4574	DCB_int_01 - phones	D	9.5174
9.5174	DCB_int_01 - phones	sp	9.5574
9.5574	DCB_int_01 - phones	W	9.6774
9.5574	DCB_int_01 - words	whe-	9.7374
9.6774	DCB_int_01 - phones	EH1	9.7374
9.7374	DCB_int_01 - phones	sp	9.7974
9.7974	DCB_int_01 - phones	W	9.8674
9.7974	DCB_int_01 - words	were	9.9274
9.8674	DCB_int_01 - phones	ER0	9.9274
9.9274	DCB_int_01 - phones	Y	9.9874
9.9274	DCB_int_01 - words	you	10.0474
9.9874	DCB_int_01 - phones	UW1	10.0474
10.0474	DCB_int_01 - phones	B	10.1474
10.0474	DCB_int_01 - words	born	10.3074
10.1474	DCB_int_01 - phones	AO1	10.1974
10.1974	DCB_int_01 - phones	R	10.2674
10.2674	DCB_int_01 - phones	N	10.3074
10.3074	DCB_int_01 - phones	IH1	10.3474
10.3074	DCB_int_01 - words	in	10.3974
10.3474	DCB_int_01 - phones	N	10.3974
10.3974	DCB_int_01 - phones	DH	10.4474
10.3974	DCB_int_01 - words	the	10.4974
10.4474	DCB_int_01 - phones	IY0	10.4974
10.4974	DCB_int_01 - phones	EH1	10.5974
10.4974	DCB_int_01 - words	area	10.8574
10.5974	DCB_int_01 - phones	R	10.6274
10.6274	DCB_int_01 - phones	IY0	10.7874
10.7874	DCB_int_01 - phones	AH0	10.8574
10.8574	DCB_int_01 - phones	W	10.9174
10.8574	DCB_int_01 - words	where	10.9774
10.9174	DCB_int_01 - phones	EH1	10.9474
10.9474	DCB_int_01 - phones	R	10.9774
10.9774	DCB_int_01 - phones	W	11.0274
10.9774	DCB_int_01 - words	were	11.0774
11.0274	DCB_int_01 - phones	ER0	11.0774
11.0774	DCB_int_01 - phones	Y	11.1374
11.0774	DCB_int_01 - words	you	11.1774
11.1374	DCB_int_01 - phones	UW1	11.1774
11.1774	DCB_int_01 - phones	B	11.2574
11.1774	DCB_int_01 - words	born	11.5674
11.2574	DCB_int_01 - phones	AO1	11.3374
11.3374	DCB_int_01 - phones	R	11.4074
11.4074	DCB_int_01 - phones	N	11.5674
11.7973	DCB_se1_ag3_m_01 - words	i	11.8673
11.7973	DCB_se1_ag3_m_01 - phones	AY1	11.8673
11.8673	DCB_se1_ag3_m_01 - phones	W	11.9073
11.8673	DCB_se1_ag3_m_01 - words	was	12.0573
11.9073	DCB_se1_ag3_m_01 - phones	AH0	11.9373
11.9373	DCB_se1_ag3_m_01 - phones	Z	12.0573
12.0573	DCB_se1_ag3_m_01 - phones	B	12.1073
12.0573	DCB_se1_ag3_m_01 - words	born	12.3073
12.1073	DCB_se1_ag3_m_01 - phones	AO1	12.2173
12.2173	DCB_se1_ag3_m_01 - phones	R	12.2673
12.2673	DCB_se1_ag3_m_01 - phones	N	12.3073
12.3073	DCB_se1_ag3_m_01 - phones	IH1	12.3573
12.3073	DCB_se1_ag3_m_01 - words	in	12.3973
12.3573	DCB_se1_ag3_m_01 - phones	N	12.3973
12.3973	DCB_se1_ag3_m_01 - phones	D	12.4573
12.3973	DCB_se1_ag3_m_01 - words	detroit	12.9073
12.4573	DCB_se1_ag3_m_01 - phones	IY1	12.5073
12.5073	DCB_se1_ag3_m_01 - phones	T	12.6573
12.6573	DCB_se1_ag3_m_01 - phones	R	12.6973
12.6973	DCB_se1_ag3_m_01 - phones	OY2	12.7773
12.7773	DCB_se1_ag3_m_01 - phones	T	12.9073
13.3282	DCB_int_01 - phones	sil	13.3782
13.3782	DCB_int_01 - phones	AE1	13.6382
13.3782	DCB_int_01 - words	and	13.7182
13.6382	DCB_int_01 - phones	N	13.7182
13.7182	DCB_int_01 - phones	HH	13.7982
13.7182	DCB_int_01 - words	how	13.9582
13.7982	DCB_int_01 - phones	AW1	13.9582
13.9582	DCB_int_01 - phones	OW1	14.0382
13.9582	DCB_int_01 - words	old	14.1182
14.0382	DCB_int_01 - phones	L	14.0682
14.0682	DCB_int_01 - phones	D	14.1182
14.1182	DCB_int_01 - phones	W	14.1682
14.1182	DCB_int_01 - words	were	14.2382
14.1682	DCB_int_01 - phones	ER0	14.2382
14.2382	DCB_int_01 - phones	Y	14.2982
14.2382	DCB_int_01 - words	you	14.3282
14.2982	DCB_int_01 - phones	UW1	14.3282
14.3282	DCB_int_01 - phones	HH	14.3582
14.3282	DCB_int_01 - words	here	14.4682
14.3582	DCB_int_01 - phones	IY1	14.4182
14.4182	DCB_int_01 - phones	R	14.4682
14.4682	DCB_int_01 - phones	sp	14.6582
14.6582	DCB_int_01 - phones	HH	14.8082
14.6582	DCB_int_01 - words	how	14.8382
14.8082	DCB_int_01 - phones	AW1	14.8382
14.8382	DCB_int_01 - phones	OW1	14.9582
14.8382	DCB_int_01 - words	old	15.0682
14.9582	DCB_int_01 - phones	L	15.0082
15.0082	DCB_int_01 - phones	D	15.0682
15.0682	DCB_int_01 - phones	W	15.1182
15.0682	DCB_int_01 - words	were	15.1782
15.1182	DCB_int_01 - phones	ER0	15.1782
15.1782	DCB_int_01 - phones	Y	15.2282
15.1782	DCB_int_01 - words	you	15.2782
15.2282	DCB_int_01 - phones	UW1	15.2782
15.2782	DCB_int_01 - phones	W	15.3182
15.2782	DCB_int_01 - words	when	15.3982
15.3182	DCB_int_01 - phones	EH1	15.3582
15.3582	DCB_int_01 - phones	N	15.3982
15.3982	DCB_int_01 - phones	Y	15.4482
15.3982	DCB_int_01 - words	you	15.4782
15.4482	DCB_int_01 - phones	UW1	15.4782
15.4782	DCB_int_01 - phones	M	15.5282
15.4782	DCB_int_01 - words	moved	15.6882
15.5282	DCB_int_01 - phones	UW1	15.5882
15.5882	DCB_int_01 - phones	V	15.6582
15.6582	DCB_int_01 - phones	D	15.6882
15.6882	DCB_int_01 - phones	HH	15.7282
15.6882	DCB_int_01 - words	here	15.8482
15.7282	DCB_int_01 - phones	IY1	15.7982
15.7982	DCB_int_01 - phones	R	15.8482
15.8482	DCB_int_01 - phones	DH	15.8882
15.8482	DCB_int_01 - words	then	16.1382
15.8882	DCB_int_01 - phones	EH1	15.9482
15.9482	DCB_int_01 - phones	N	16.1382
17.2368	DCB_se1_ag3_m_01 - phones	sil	17.2968
17.2968	DCB_se1_ag3_m_01 - phones	AH1	17.3368
17.2968	DCB_se1_ag3_m_01 - words	um	17.7068
17.3368	DCB_se1_ag3_m_01 - phones	M	17.7068
17.7068	DCB_se1_ag3_m_01 - phones	sp	17.9168
17.9168	DCB_se1_ag3_m_01 - words	i	17.9668
17.9168	DCB_se1_ag3_m_01 - phones	AY1	17.9668
17.9668	DCB_se1_ag3_m_01 - phones	M	17.9968
17.9668	DCB_se1_ag3_m_01 - words	moved	18.2168
17.9968	DCB_se1_ag3_m_01 - phones	UW1	18.1168
18.1168	DCB_se1_ag3_m_01 - phones	V	18.1768
18.1768	DCB_se1_ag3_m_01 - phones	D	18.2168
18.2168	DCB_se1_ag3_m_01 - phones	HH	18.2568
18.2168	DCB_se1_ag3_m_01 - words	here	18.5068
18.2568	DCB_se1_ag3_m_01 - phones	IY1	18.4368
18.4368	DCB_se1_ag3_m_01 - phones	R	18.5068
18.5068	DCB_se1_ag3_m_01 - phones	sp	18.5468
19.1243	DCB_se1_ag3_m_01 - phones	L	19.3043
19.1243	DCB_se1_ag3_m_01 - words	like	19.4143
19.3043	DCB_se1_ag3_m_01 - phones	AY1	19.3443
19.3443	DCB_se1_ag3_m_01 - phones	K	19.4143
19.4143	DCB_se1_ag3_m_01 - phones	R	19.4743
19.4143	DCB_se1_ag3_m_01 - words	right	19.5343
19.4743	DCB_se1_ag3_m_01 - phones	AY1	19.5043
19.5043	DCB_se1_ag3_m_01 - phones	T	19.5343
19.5343	DCB_se1_ag3_m_01 - phones	AE1	19.6243
19.5343	DCB_se1_ag3_m_01 - words	after	19.7643
19.6243	DCB_se1_ag3_m_01 - phones	F	19.6943
19.6943	DCB_se1_ag3_m_01 - phones	T	19.7343
19.7343	DCB_se1_ag3_m_01 - phones	ER0	19.7643
19.7643	DCB_se1_ag3_m_01 - phones	AY1	19.8343
19.7643	DCB_se1_ag3_m_01 - words	i	19.8343
19.8343	DCB_se1_ag3_m_01 - phones	W	19.8743
19.8343	DCB_se1_ag3_m_01 - words	was	20.0343
19.8743	DCB_se1_ag3_m_01 - phones	AO1	19.9143
19.9143	DCB_se1_ag3_m_01 - phones	Z	20.0343
20.0343	DCB_se1_ag3_m_01 - phones	B	20.0843
20.0343	DCB_se1_ag3_m_01 - words	born	20.4743
20.0843	DCB_se1_ag3_m_01 - phones	AO1	20.2843
20.2843	DCB_se1_ag3_m_01 - phones	R	20.3243
20.3243	DCB_se1_ag3_m_01 - phones	N	20.4743
20.7797	DCB_int_01 - phones	sil	20.8197
20.8197	DCB_int_01 - phones	OW2	21.0097
20.8197	DCB_int_01 - words	okay	21.1397
21.0097	DCB_int_01 - phones	K	21.0697
21.0697	DCB_int_01 - phones	EY1	21.1397
21.1397	DCB_int_01 - phones	sp	21.9318
21.9318	DCB_int_01 - phones	AH1	22.5018
21.9318	DCB_int_01 - words	um	23.0718
22.5018	DCB_int_01 - phones	M	23.0718
23.6019	DCB_int_01 - phones	sil	23.6519
23.6519	DCB_int_01 - phones	AE1	24.0119
23.6519	DCB_int_01 - words	and	24.2119
24.0119	DCB_int_01 - phones	N	24.1719
24.1719	DCB_int_01 - phones	D	24.2119
24.2119	DCB_int_01 - phones	sp	24.2419
24.2419	DCB_int_01 - phones	D	24.2819
24.2419	DCB_int_01 - words	do	24.3319
24.2819	DCB_int_01 - phones	UW1	24.3319
24.3319	DCB_int_01 - phones	Y	24.4319
24.3319	DCB_int_01 - words	you	24.5419
24.4319	DCB_int_01 - phones	UW1	24.5419
24.5419	DCB_int_01 - phones	N	24.6019
24.5419	DCB_int_01 - words	know	24.6919
24.6019	DCB_int_01 - phones	OW1	24.6919
24.6919	DCB_int_01 - phones	HH	24.7819
24.6919	DCB_int_01 - words	how	24.9119
24.7819	DCB_int_01 - phones	AW1	24.9119
24.9119	DCB_int_01 - phones	Y	25.0119
24.9119	DCB_int_01 - words	your	25.1319
25.0119	DCB_int_01 - phones	UH1	25.0519
25.0519	DCB_int_01 - phones	R	25.1319
25.1319	DCB_int_01 - phones	F	25.2019
25.1319	DCB_int_01 - words	family	25.4319
25.2019	DCB_int_01 - phones	AE1	25.2819
25.2819	DCB_int_01 - phones	M	25.3319
25.3319	DCB_int_01 - phones	L	25.3819
25.3819	DCB_int_01 - phones	IY0	25.4319
25.4319	DCB_int_01 - phones	F	25.5119
25.4319	DCB_int_01 - words	found	25.6819
25.5119	DCB_int_01 - phones	AW1	25.5919
25.5919	DCB_int_01 - phones	N	25.6519
25.6519	DCB_int_01 - phones	D	25.6819
25.6819	DCB_int_01 - phones	DH	25.7119
25.6819	DCB_int_01 - words	their	25.7919
25.7119	DCB_int_01 - phones	EH1	25.7519
25.7519	DCB_int_01 - phones	R	25.7919
25.7919	DCB_int_01 - phones	F	25.8519
25.7919	DCB_int_01 - words	first	26.0619
25.8519	DCB_int_01 - phones	ER1	25.9519
25.9519	DCB_int_01 - phones	S	26.0219
26.0219	DCB_int_01 - phones	T	26.0619
26.0619	DCB_int_01 - phones	HH	26.1119
26.0619	DCB_int_01 - words	home	26.5019
26.1119	DCB_int_01 - phones	OW1	26.4319
26.4319	DCB_int_01 - phones	M	26.5019
26.5019	DCB_int_01 - phones	sp	26.9206
26.9206	DCB_int_01 - phones	ER0	27.2006
26.9206	DCB_int_01 - words	or	27.2006
27.2006	DCB_int_01 - phones	sp	27.3606
27.8678	DCB_int_01 - phones	HH	27.9278
27.8678	DCB_int_01 - words	when	28.0178
27.9278	DCB_int_01 - phones	W	27.9578
27.9578	DCB_int_01 - phones	IH1	27.9878
27.9878	DCB_int_01 - phones	N	28.0178
28.0178	DCB_int_01 - phones	Y	28.0678
28.0178	DCB_int_01 - words	you	28.1078
28.0678	DCB_int_01 - phones	UW1	28.1078
28.1078	DCB_int_01 - phones	M	28.1678
28.1078	DCB_int_01 - words	moved	28.3578
28.1678	DCB_int_01 - phones	UW1	28.2278
28.2278	DCB_int_01 - phones	V	28.3078
28.3078	DCB_int_01 - phones	D	28.3578
28.3578	DCB_int_01 - phones	HH	28.4178
28.3578	DCB_int_01 - words	here	28.5878
28.4178	DCB_int_01 - phones	IY1	28.5078
28.5078	DCB_int_01 - phones	R	28.5878
28.5878	DCB_int_01 - phones	sp	28.7978
28.7978	DCB_int_01 - phones	D	28.8378
28.7978	DCB_int_01 - words	did	28.9278
28.8378	DCB_int_01 - phones	IH1	28.8878
28.8878	DCB_int_01 - phones	D	28.9278
28.9278	DCB_int_01 - phones	W	28.9778
28.9278	DCB_int_01 - words	was	29.0578
28.9778	DCB_int_01 - phones	AH0	29.0178
29.0178	DCB_int_01 - phones	Z	29.0578
29.0578	DCB_int_01 - phones	IH0	29.0978
29.0578	DCB_int_01 - words	it	29.1278
29.0978	DCB_int_01 - phones	T	29.1278
29.1278	DCB_int_01 - words	a	29.2178
29.1278	DCB_int_01 - phones	AH0	29.2178
29.2178	DCB_int_01 - phones	F	29.3078
29.2178	DCB_int_01 - words	family	29.5778
29.3078	DCB_int_01 - phones	AE1	29.4078
29.4078	DCB_int_01 - phones	M	29.4578
29.4578	DCB_int_01 - phones	L	29.5278
29.5278	DCB_int_01 - phones	IY0	29.5778
29.5778	DCB_int_01 - phones	HH	29.6278
29.5778	DCB_int_01 - words	home	29.9478
29.6278	DCB_int_01 - phones	OW1	29.8678
29.8678	DCB_int_01 - phones	M	29.9478
29.9478	DCB_int_01 - phones	sp	40.7739
31.2013	DCB_se1_ag3_m_01 - phones	sil	31.2813
31.2813	DCB_se1_ag3_m_01 - phones	M	31.6813
31.2813	DCB_se1_ag3_m_01 - words	mm	31.6813
31.6813	DCB_se1_ag3_m_01 - phones	sp	31.7113
31.7113	DCB_se1_ag3_m_01 - phones	N	31.7813
31.7113	DCB_se1_ag3_m_01 - words	no	32.1413
31.7813	DCB_se1_ag3_m_01 - phones	OW1	32.1413
32.1413	DCB_se1_ag3_m_01 - phones	sp	32.1713
32.1713	DCB_se1_ag3_m_01 - words	i	32.2013
32.1713	DCB_se1_ag3_m_01 - phones	AY1	32.2013
32.2013	DCB_se1_ag3_m_01 - phones	D	32.2613
32.2013	DCB_se1_ag3_m_01 - words	don't	32.4413
32.2613	DCB_se1_ag3_m_01 - phones	OW1	32.3813
32.3813	DCB_se1_ag3_m_01 - phones	N	32.4413
32.4413	DCB_se1_ag3_m_01 - phones	sp	32.7920
32.7920	DCB_se1_ag3_m_01 - words	i	32.8220
32.7920	DCB_se1_ag3_m_01 - phones	AY1	32.8220
32.8220	DCB_se1_ag3_m_01 - phones	D	32.8520
32.8220	DCB_se1_ag3_m_01 - words	don't	32.9720
32.8520	DCB_se1_ag3_m_01 - phones	OW1	32.9020
32.9020	DCB_se1_ag3_m_01 - phones	N	32.9720
32.9720	DCB_se1_ag3_m_01 - phones	N	33.0220
32.9720	DCB_se1_ag3_m_01 - words	know	33.0520
33.0220	DCB_se1_ag3_m_01 - phones	OW1	33.0520
33.0520	DCB_se1_ag3_m_01 - phones	HH	33.0820
33.0520	DCB_se1_ag3_m_01 - words	how	33.1120
33.0820	DCB_se1_ag3_m_01 - phones	AW1	33.1120
33.1120	DCB_se1_ag3_m_01 - phones	M	33.2220
33.1120	DCB_se1_ag3_m_01 - words	my	33.2720
33.2220	DCB_se1_ag3_m_01 - phones	AY1	33.2720
33.2720	DCB_se1_ag3_m_01 - phones	sp	33.3020
33.3020	DCB_se1_ag3_m_01 - phones	F	33.4120
33.3020	DCB_se1_ag3_m_01 - words	family	33.6520
33.4120	DCB_se1_ag3_m_01 - phones	AE1	33.5020
33.5020	DCB_se1_ag3_m_01 - phones	M	33.5720
33.5720	DCB_se1_ag3_m_01 - phones	L	33.6220
33.6220	DCB_se1_ag3_m_01 - phones	IY0	33.6520
33.6520	DCB_se1_ag3_m_01 - phones	G	33.7020
33.6520	DCB_se1_ag3_m_01 - words	got	33.7920
33.7020	DCB_se1_ag3_m_01 - phones	AA1	33.7520
33.7520	DCB_se1_ag3_m_01 - phones	T	33.7920
33.7920	DCB_se1_ag3_m_01 - phones	DH	33.8520
33.7920	DCB_se1_ag3_m_01 - words	their	33.9520
33.8520	DCB_se1_ag3_m_01 - phones	EH1	33.8920
33.8920	DCB_se1_ag3_m_01 - phones	R	33.9520
33.9520	DCB_se1_ag3_m_01 - phones	F	34.0520
33.9520	DCB_se1_ag3_m_01 - words	first	34.2520
34.0520	DCB_se1_ag3_m_01 - phones	ER1	34.1620
34.1620	DCB_se1_ag3_m_01 - phones	S	34.2220
34.2220	DCB_se1_ag3_m_01 - phones	T	34.2520
34.2520	DCB_se1_ag3_m_01 - phones	HH	34.2920
34.2520	DCB_se1_ag3_m_01 - words	home	34.5820
34.2920	DCB_se1_ag3_m_01 - phones	OW1	34.5520
34.5520	DCB_se1_ag3_m_01 - phones	M	34.5820
34.5820	DCB_se1_ag3_m_01 - phones	sp	36.1079
36.1079	DCB_se1_ag3_m_01 - words	i	36.1879
36.1079	DCB_se1_ag3_m_01 - phones	AY1	36.1879
36.1879	DCB_se1_ag3_m_01 - phones	R	36.2179
36.1879	DCB_se1_ag3_m_01 - words	remember	36.5879
36.2179	DCB_se1_ag3_m_01 - phones	IH0	36.2479
36.2479	DCB_se1_ag3_m_01 - phones	M	36.2779
36.2779	DCB_se1_ag3_m_01 - phones	EH1	36.3279
36.3279	DCB_se1_ag3_m_01 - phones	M	36.4279
36.4279	DCB_se1_ag3_m_01 - phones	B	36.4779
36.4779	DCB_se1_ag3_m_01 - phones	ER0	36.5879
36.5879	DCB_se1_ag3_m_01 - phones	W	36.6179
36.5879	DCB_se1_ag3_m_01 - words	where	36.6979
36.6179	DCB_se1_ag3_m_01 - phones	EH1	36.6479
36.6479	DCB_se1_ag3_m_01 - phones	R	36.6979
36.6979	DCB_se1_ag3_m_01 - phones	W	36.7279
36.6979	DCB_se1_ag3_m_01 - words	we	36.7579
36.7279	DCB_se1_ag3_m_01 - phones	IY1	36.7579
36.7579	DCB_se1_ag3_m_01 - phones	W	36.8279
36.7579	DCB_se1_ag3_m_01 - words	were	36.8579
36.8279	DCB_se1_ag3_m_01 - phones	ER0	36.8579
36.8579	DCB_se1_ag3_m_01 - phones	L	36.9279
36.8579	DCB_se1_ag3_m_01 - words	living	37.1479
36.9279	DCB_se1_ag3_m_01 - phones	IH1	36.9979
36.9979	DCB_se1_ag3_m_01 - phones	V	37.0779
37.0779	DCB_se1_ag3_m_01 - phones	IH0	37.1079
37.1079	DCB_se1_ag3_m_01 - phones	NG	37.1479
37.1479	DCB_se1_ag3_m_01 - phones	AE1	37.3779
37.1479	DCB_se1_ag3_m_01 - words	at	37.4379
37.3779	DCB_se1_ag3_m_01 - phones	T	37.4379
37.4379	DCB_se1_ag3_m_01 - phones	sp	38.0579
38.0579	DCB_se1_ag3_m_01 - phones	IH0	38.0879
38.0579	DCB_se1_ag3_m_01 - words	it	38.1379
38.0879	DCB_se1_ag3_m_01 - phones	T	38.1379
38.1379	DCB_se1_ag3_m_01 - phones	W	38.1679
38.1379	DCB_se1_ag3_m_01 - words	was	38.2779
38.1679	DCB_se1_ag3_m_01 - phones	AH0	38.2079
38.2079	DCB_se1_ag3_m_01 - phones	Z	38.2779
38.2779	DCB_se1_ag3_m_01 - phones	IH0	38.3879
38.2779	DCB_se1_ag3_m_01 - words	in	38.5179
38.3879	DCB_se1_ag3_m_01 - phones	N	38.5179
38.5179	DCB_se1_ag3_m_01 - phones	AH1	38.7179
38.5179	DCB_se1_ag3_m_01 - words	um	38.8079
38.7179	DCB_se1_ag3_m_01 - phones	M	38.8079
38.8079	DCB_se1_ag3_m_01 - phones	B	38.8879
38.8079	DCB_se1_ag3_m_01 - words	bladensburg	39.5979
38.8879	DCB_se1_ag3_m_01 - phones	L	38.9579
38.9579	DCB_se1_ag3_m_01 - phones	EY1	39.0679
39.0679	DCB_se1_ag3_m_01 - phones	D	39.0979
39.0979	DCB_se1_ag3_m_01 - phones	EH0	39.1279
39.1279	DCB_se1_ag3_m_01 - phones	N	39.1879
39.1879	DCB_se1_ag3_m_01 - phones	S	39.2879
39.2879	DCB_se1_ag3_m_01 - phones	B	39.3379
39.3379	DCB_se1_ag3_m_01 - phones	ER0	39.5679
39.5679	DCB_se1_ag3_m_01 - phones	G	39.5979
39.5979	DCB_se1_ag3_m_01 - phones	sp	43.5744
40.7739	DCB_int_01 - phones	T	40.8339
40.7739	DCB_int_01 - words	tell	40.9139
40.8339	DCB_int_01 - phones	EH1	40.8739
40.8739	DCB_int_01 - phones	L	40.9139
40.9139	DCB_int_01 - phones	M	40.9739
40.9139	DCB_int_01 - words	me	41.0139
40.9739	DCB_int_01 - phones	IY1	41.0139
41.0139	DCB_int_01 - phones	AH0	41.0639
41.0139	DCB_int_01 - words	about	41.2139
41.0639	DCB_int_01 - phones	B	41.1039
41.1039	DCB_int_01 - phones	AW1	41.1539
41.1539	DCB_int_01 - phones	T	41.2139
41.2139	DCB_int_01 - phones	sp	41.2439
41.2439	DCB_int_01 - phones	IH0	41.2739
41.2439	DCB_int_01 - words	it	41.3139
41.2739	DCB_int_01 - phones	T	41.3139
41.3139	DCB_int_01 - phones	sp	43.0749
43.0749	DCB_int_01 - phones	EH1	43.2049
43.0749	DCB_int_01 - words	as	43.2949
43.2049	DCB_int_01 - phones	Z	43.2949
43.2949	DCB_int_01 - phones	sp	43.3749
43.3749	DCB_int_01 - phones	M	43.4749
43.3749	DCB_int_01 - words	much	43.6049
43.4749	DCB_int_01 - phones	AH1	43.5349
43.5349	DCB_int_01 - phones	CH	43.6049
43.5744	DCB_se1_ag3_m_01 - phones	AH1	44.1744
43.5744	DCB_se1_ag3_m_01 - words	uh	44.1744
43.6049	DCB_int_01 - phones	sp	43.6349
43.6349	DCB_int_01 - phones	Y	43.6649
43.6349	DCB_int_01 - words	you	43.6949
43.6649	DCB_int_01 - phones	UW1	43.6949
43.6949	DCB_int_01 - phones	R	43.8849
43.6949	DCB_int_01 - words	remember	44.3449
43.8849	DCB_int_01 - phones	IH0	43.9149
43.9149	DCB_int_01 - phones	M	43.9449
43.9449	DCB_int_01 - phones	EH1	43.9949
43.9949	DCB_int_01 - phones	M	44.0249
44.0249	DCB_int_01 - phones	B	44.0849
44.0849	DCB_int_01 - phones	ER0	44.3449
44.1744	DCB_se1_ag3_m_01 - words	i	44.2544
44.1744	DCB_se1_ag3_m_01 - phones	AY1	44.2544
44.2544	DCB_se1_ag3_m_01 - phones	R	44.3244
44.2544	DCB_se1_ag3_m_01 - words	remember	44.8344
44.3244	DCB_se1_ag3_m_01 - phones	IH0	44.3744
44.3744	DCB_se1_ag3_m_01 - phones	M	44.4444
44.4444	DCB_se1_ag3_m_01 - phones	EH1	44.4744
44.4744	DCB_se1_ag3_m_01 - phones	M	44.6144
44.6144	DCB_se1_ag3_m_01 - phones	B	44.6544
44.6544	DCB_se1_ag3_m_01 - phones	ER0	44.8344
44.8344	DCB_se1_ag3_m_01 - phones	AH1	45.0544
44.8344	DCB_se1_ag3_m_01 - words	um	45.2044
45.0544	DCB_se1_ag3_m_01 - phones	M	45.2044
46.4448	DCB_se1_ag3_m_01 - phones	sil	46.4748
46.4748	DCB_se1_ag3_m_01 - phones	G	46.5348
46.4748	DCB_se1_ag3_m_01 - words	going	46.7048
46.5348	DCB_se1_ag3_m_01 - phones	OW1	46.6448
46.6448	DCB_se1_ag3_m_01 - phones	IH0	46.6748
46.6748	DCB_se1_ag3_m_01 - phones	NG	46.7048
46.7048	DCB_se1_ag3_m_01 - phones	T	46.7348
46.7048	DCB_se1_ag3_m_01 - words	to	46.7748
46.7348	DCB_se1_ag3_m_01 - phones	AH0	46.7748
46.7748	DCB_se1_ag3_m_01 - phones	S	46.8648
46.7748	DCB_se1_ag3_m_01 - words	school	47.2848
46.8648	DCB_se1_ag3_m_01 - phones	K	46.9348
46.9348	DCB_se1_ag3_m_01 - phones	UW1	47.1748
47.1748	DCB_se1_ag3_m_01 - phones	L	47.2848
47.2848	DCB_se1_ag3_m_01 - phones	sp	47.7384
47.7384	DCB_se1_ag3_m_01 - phones	AE1	47.9784
47.7384	DCB_se1_ag3_m_01 - words	at	48.0684
47.9784	DCB_se1_ag3_m_01 - phones	T	48.0684
48.0684	DCB_se1_ag3_m_01 - phones	sp	50.2097
50.2097	DCB_se1_ag3_m_01 - phones	AH1	50.5697
50.2097	DCB_se1_ag3_m_01 - words	uh	50.5697
50.5697	DCB_se1_ag3_m_01 - phones	W	50.6097
50.5697	DCB_se1_ag3_m_01 - words	what	50.6797
50.6097	DCB_se1_ag3_m_01 - phones	AH1	50.6397
50.6397	DCB_se1_ag3_m_01 - phones	T	50.6797
50.6797	DCB_se1_ag3_m_01 - words	s	50.7697
50.6797	DCB_se1_ag3_m_01 - phones	S	50.7697
50.7697	DCB_se1_ag3_m_01 - phones	DH	50.7997
50.7697	DCB_se1_ag3_m_01 - words	the	50.8297
50.7997	DCB_se1_ag3_m_01 - phones	AH0	50.8297
50.8297	DCB_se1_ag3_m_01 - phones	N	50.8697
50.8297	DCB_se1_ag3_m_01 - words	name	50.9997
50.8697	DCB_se1_ag3_m_01 - phones	EY1	50.9597
50.9597	DCB_se1_ag3_m_01 - phones	M	50.9997
50.9997	DCB_se1_ag3_m_01 - phones	AH0	51.0297
50.9997	DCB_se1_ag3_m_01 - words	of	51.0597
51.0297	DCB_se1_ag3_m_01 - phones	V	51.0597
51.0597	DCB_se1_ag3_m_01 - phones	DH	51.0897
51.0597	DCB_se1_ag3_m_01 - words	that	51.1497
51.0897	DCB_se1_ag3_m_01 - phones	AH0	51.1197
51.1197	DCB_se1_ag3_m_01 - phones	T	51.1497
51.1497	DCB_se1_ag3_m_01 - phones	S	51.2497
51.1497	DCB_se1_ag3_m_01 - words	school	51.6697
51.2497	DCB_se1_ag3_m_01 - phones	K	51.3897
51.3897	DCB_se1_ag3_m_01 - phones	UW1	51.5997
51.5997	DCB_se1_ag3_m_01 - phones	L	51.6697
51.6697	DCB_se1_ag3_m_01 - words	uh	51.9497
51.6697	DCB_se1_ag3_m_01 - phones	AH1	51.9497
51.9497	DCB_se1_ag3_m_01 - phones	sp	52.2197
52.2583	DCB_se1_ag3_m_01 - phones	G	52.3183
52.2583	DCB_se1_ag3_m_01 - words	going	52.4183
52.3183	DCB_se1_ag3_m_01 - phones	OW1	52.3583
52.3583	DCB_se1_ag3_m_01 - phones	IH0	52.3883
52.3883	DCB_se1_ag3_m_01 - phones	NG	52.4183
52.4183	DCB_se1_ag3_m_01 - phones	T	52.4483
52.4183	DCB_se1_ag3_m_01 - words	to	52.4883
52.4483	DCB_se1_ag3_m_01 - phones	AH0	52.4883
52.4883	DCB_se1_ag3_m_01 - phones	EH2	52.5583
52.4883	DCB_se1_ag3_m_01 - words	elementary	52.9883
52.5583	DCB_se1_ag3_m_01 - phones	L	52.6083
52.6083	DCB_se1_ag3_m_01 - phones	AH0	52.6583
52.6583	DCB_se1_ag3_m_01 - phones	M	52.7083
52.7083	DCB_se1_ag3_m_01 - phones	EH1	52.7683
52.7683	DCB_se1_ag3_m_01 - phones	N	52.7983
52.7983	DCB_se1_ag3_m_01 - phones	T	52.8783
52.8783	DCB_se1_ag3_m_01 - phones	R	52.9283
52.9283	DCB_se1_ag3_m_01 - phones	IY0	52.9883
52.9883	DCB_se1_ag3_m_01 - phones	S	53.0683
52.9883	DCB_se1_ag3_m_01 - words	school	53.4283
53.0683	DCB_se1_ag3_m_01 - phones	K	53.1483
53.1483	DCB_se1_ag3_m_01 - phones	UW1	53.2883
53.2883	DCB_se1_ag3_m_01 - phones	L	53.4283
53.4283	DCB_se1_ag3_m_01 - phones	sp	53.4683
55.4536	DCB_se1_ag3_m_01 - phones	AH0	55.7036
55.4536	DCB_se1_ag3_m_01 - words	and	55.7636
55.7036	DCB_se1_ag3_m_01 - phones	N	55.7636
55.7636	DCB_se1_ag3_m_01 - phones	AH1	55.9336
55.7636	DCB_se1_ag3_m_01 - words	um	56.1536
55.9336	DCB_se1_ag3_m_01 - phones	M	56.1536
56.5444	DCB_se1_ag3_m_01 - phones	sil	56.5844
56.5844	DCB_se1_ag3_m_01 - phones	AY1	56.6144
56.5844	DCB_se1_ag3_m_01 - words	i	56.6144
56.6144	DCB_se1_ag3_m_01 - phones	R	56.6444
56.6144	DCB_se1_ag3_m_01 - words	remember	56.8244
56.6444	DCB_se1_ag3_m_01 - phones	IH0	56.6744
56.6744	DCB_se1_ag3_m_01 - phones	M	56.7044
56.7044	DCB_se1_ag3_m_01 - phones	EH1	56.7344
56.7344	DCB_se1_ag3_m_01 - phones	M	56.7644
56.7644	DCB_se1_ag3_m_01 - phones	B	56.7944
56.7944	DCB_se1_ag3_m_01 - phones	ER0	56.8244
56.8244	DCB_se1_ag3_m_01 - phones	AH0	56.8544
56.8244	DCB_se1_ag3_m_01 - words	a	56.8544
56.8544	DCB_se1_ag3_m_01 - phones	K	56.8844
56.8544	DCB_se1_ag3_m_01 - words	couple	57.1544
56.8844	DCB_se1_ag3_m_01 - phones	AH1	56.9144
56.9144	DCB_se1_ag3_m_01 - phones	P	57.0644
57.0644	DCB_se1_ag3_m_01 - phones	AH0	57.0944
57.0944	DCB_se1_ag3_m_01 - phones	L	57.1544
57.1544	DCB_se1_ag3_m_01 - phones	AH1	57.1844
57.1544	DCB_se1_ag3_m_01 - words	of	57.2244
57.1844	DCB_se1_ag3_m_01 - phones	V	57.2244
57.2244	DCB_se1_ag3_m_01 - phones	sp	57.3344
57.3344	DCB_se1_ag3_m_01 - phones	M	57.3644
57.3344	DCB_se1_ag3_m_01 - words	my	57.3944
57.3644	DCB_se1_ag3_m_01 - phones	AY1	57.3944
57.3944	DCB_se1_ag3_m_01 - phones	sp	57.4244
57.4244	DCB_se1_ag3_m_01 - phones	T	57.4544
57.4244	DCB_se1_ag3_m_01 - words	teachers	57.8444
57.4544	DCB_se1_ag3_m_01 - phones	IY1	57.5044
57.5044	DCB_se1_ag3_m_01 - phones	CH	57.6144
57.6144	DCB_se1_ag3_m_01 - phones	ER0	57.7844
57.7844	DCB_se1_ag3_m_01 - phones	Z	57.8444
57.8444	DCB_se1_ag3_m_01 - words	i	57.9844
57.8444	DCB_se1_ag3_m_01 - phones	AY1	57.9844
57.9844	DCB_se1_ag3_m_01 - phones	R	58.0144
57.9844	DCB_se1_ag3_m_01 - words	remember	58.6044
58.0144	DCB_se1_ag3_m_01 - phones	IH0	58.0444
58.0444	DCB_se1_ag3_m_01 - phones	M	58.0844
58.0844	DCB_se1_ag3_m_01 - phones	EH1	58.1244
58.1244	DCB_se1_ag3_m_01 - phones	M	58.2444
58.2444	DCB_se1_ag3_m_01 - phones	B	58.2844
58.2844	DCB_se1_ag3_m_01 - phones	ER0	58.6044
59.2915	DCB_se1_ag3_m_01 - phones	sil	59.3515
59.3515	DCB_se1_ag3_m_01 - phones	AY1	59.3815
59.3515	DCB_se1_ag3_m_01 - words	i	59.3815
59.3815	DCB_se1_ag3_m_01 - phones	D	59.4115
59.3815	DCB_se1_ag3_m_01 - words	don't	59.4815
59.4115	DCB_se1_ag3_m_01 - phones	OW1	59.4415
59.4415	DCB_se1_ag3_m_01 - phones	N	59.4815
59.4815	DCB_se1_ag3_m_01 - phones	N	59.5215
59.4815	DCB_se1_ag3_m_01 - words	know	59.5815
59.5215	DCB_se1_ag3_m_01 - phones	OW1	59.5815
59.5815	DCB_se1_ag3_m_01 - phones	W	59.6115
59.5815	DCB_se1_ag3_m_01 - words	we	59.6415
59.6115	DCB_se1_ag3_m_01 - phones	IY1	59.6415
59.6415	DCB_se1_ag3_m_01 - phones	W	59.7315
59.6415	DCB_se1_ag3_m_01 - words	wasn't	59.9115
59.7315	DCB_se1_ag3_m_01 - phones	AH1	59.7815
59.7815	DCB_se1_ag3_m_01 - phones	Z	59.8115
59.8115	DCB_se1_ag3_m_01 - phones	AH0	59.8415
59.8415	DCB_se1_ag3_m_01 - phones	N	59.8815
59.8815	DCB_se1_ag3_m_01 - phones	T	59.9115
59.9115	DCB_se1_ag3_m_01 - phones	DH	59.9415
59.9115	DCB_se1_ag3_m_01 - words	there	60.1815
59.9415	DCB_se1_ag3_m_01 - phones	EH1	60.0015
60.0015	DCB_se1_ag3_m_01 - phones	R	60.1815
60.1815	DCB_se1_ag3_m_01 - phones	sp	60.2115
60.2115	DCB_se1_ag3_m_01 - phones	W	60.2415
60.2115	DCB_se1_ag3_m_01 - words	we	60.2715
60.2415	DCB_se1_ag3_m_01 - phones	IY1	60.2715
60.2715	DCB_se1_ag3_m_01 - phones	sp	60.3715
60.3715	DCB_se1_ag3_m_01 - phones	W	60.4215
60.3715	DCB_se1_ag3_m_01 - words	wasn't	60.6515
60.4215	DCB_se1_ag3_m_01 - phones	AH1	60.4615
60.4615	DCB_se1_ag3_m_01 - phones	Z	60.5215
60.5215	DCB_se1_ag3_m_01 - phones	AH0	60.5815
60.5815	DCB_se1_ag3_m_01 - phones	N	60.6115
60.6115	DCB_se1_ag3_m_01 - phones	T	60.6515
60.6515	DCB_se1_ag3_m_01 - phones	DH	60.7115
60.6515	DCB_se1_ag3_m_01 - words	there	60.8715
60.7115	DCB_se1_ag3_m_01 - phones	EH1	60.8115
60.8115	DCB_se1_ag3_m_01 - phones	R	60.8715
60.8715	DCB_se1_ag3_m_01 - phones	DH	60.9015
60.8715	DCB_se1_ag3_m_01 - words	that	61.0615
60.9015	DCB_se1_ag3_m_01 - phones	AH0	61.0315
61.0315	DCB_se1_ag3_m_01 - phones	T	61.0615
61.0615	DCB_se1_ag3_m_01 - phones	sp	61.0915
61.0915	DCB_se1_ag3_m_01 - phones	L	61.1415
61.0915	DCB_se1_ag3_m_01 - words	long	61.4515
61.1415	DCB_se1_ag3_m_01 - phones	AO1	61.1715
61.1715	DCB_se1_ag3_m_01 - phones	NG	61.4515
61.4515	DCB_se1_ag3_m_01 - phones	sp	61.4815
61.4815	DCB_se1_ag3_m_01 - phones	B	61.5315
61.4815	DCB_se1_ag3_m_01 - words	but	61.6815
61.5315	DCB_se1_ag3_m_01 - phones	AH1	61.5815
61.5815	DCB_se1_ag3_m_01 - phones	T	61.6815
61.6815	DCB_se1_ag3_m_01 - phones	sp	62.6421
62.6421	DCB_se1_ag3_m_01 - phones	AY1	62.6821
62.6421	DCB_se1_ag3_m_01 - words	i	62.6821
62.6821	DCB_se1_ag3_m_01 - phones	R	62.7121
62.6821	DCB_se1_ag3_m_01 - words	remember	62.9621
62.7121	DCB_se1_ag3_m_01 - phones	IH0	62.7421
62.7421	DCB_se1_ag3_m_01 - phones	M	62.7721
62.7721	DCB_se1_ag3_m_01 - phones	EH1	62.8021
62.8021	DCB_se1_ag3_m_01 - phones	M	62.8521
62.8521	DCB_se1_ag3_m_01 - phones	B	62.9021
62.9021	DCB_se1_ag3_m_01 - phones	ER0	62.9621
62.9621	DCB_se1_ag3_m_01 - phones	L	63.0021
62.9621	DCB_se1_ag3_m_01 - words	little	63.3321
63.0021	DCB_se1_ag3_m_01 - phones	IH1	63.0521
63.0521	DCB_se1_ag3_m_01 - phones	T	63.1021
63.1021	DCB_se1_ag3_m_01 - phones	AH0	63.1821
63.1821	DCB_se1_ag3_m_01 - phones	L	63.3321
63.3321	DCB_se1_ag3_m_01 - phones	sp	63.6152
63.6152	DCB_se1_ag3_m_01 - phones	L	63.6452
63.6152	DCB_se1_ag3_m_01 - words	little	63.7752
63.6452	DCB_se1_ag3_m_01 - phones	IH1	63.6752
63.6752	DCB_se1_ag3_m_01 - phones	T	63.7052
63.7052	DCB_se1_ag3_m_01 - phones	AH0	63.7352
63.7352	DCB_se1_ag3_m_01 - phones	L	63.7752
63.7752	DCB_se1_ag3_m_01 - phones	TH	63.8852
63.7752	DCB_se1_ag3_m_01 - words	things	64.1652
63.8852	DCB_se1_ag3_m_01 - phones	IH1	63.9552
63.9552	DCB_se1_ag3_m_01 - phones	NG	64.1052
64.1052	DCB_se1_ag3_m_01 - phones	Z	64.1652
64.1652	DCB_se1_ag3_m_01 - phones	HH	64.2352
64.1652	DCB_se1_ag3_m_01 - words	here	64.3552
64.2352	DCB_se1_ag3_m_01 - phones	IY1	64.3252
64.3252	DCB_se1_ag3_m_01 - phones	R	64.3552
64.3552	DCB_se1_ag3_m_01 - phones	AE1	64.3852
64.3552	DCB_se1_ag3_m_01 - words	and	64.4452
64.3852	DCB_se1_ag3_m_01 - phones	N	64.4452
64.4452	DCB_se1_ag3_m_01 - phones	DH	64.4852
64.4452	DCB_se1_ag3_m_01 - words	there	64.7152
64.4852	DCB_se1_ag3_m_01 - phones	EH1	64.5752
64.5752	DCB_se1_ag3_m_01 - phones	R	64.7152
66.3568	DCB_se1_ag3_m_01 - phones	AY1	66.3868
66.3568	DCB_se1_ag3_m_01 - words	i	66.3868
66.3868	DCB_se1_ag3_m_01 - phones	sp	66.4168
66.4168	DCB_se1_ag3_m_01 - phones	R	66.4468
66.4168	DCB_se1_ag3_m_01 - words	remember	66.6668
66.4468	DCB_se1_ag3_m_01 - phones	IH0	66.4768
66.4768	DCB_se1_ag3_m_01 - phones	M	66.5068
66.5068	DCB_se1_ag3_m_01 - phones	EH1	66.5368
66.5368	DCB_se1_ag3_m_01 - phones	M	66.5768
66.5768	DCB_se1_ag3_m_01 - phones	B	66.6168
66.6168	DCB_se1_ag3_m_01 - phones	ER0	66.6668
66.6668	DCB_se1_ag3_m_01 - phones	M	66.6968
66.6668	DCB_se1_ag3_m_01 - words	my	66.7268
66.6968	DCB_se1_ag3_m_01 - phones	AY1	66.7268
66.7268	DCB_se1_ag3_m_01 - phones	AO1	66.8768
66.7268	DCB_se1_ag3_m_01 - words	aunt	66.9468
66.8768	DCB_se1_ag3_m_01 - phones	N	66.9168
66.9168	DCB_se1_ag3_m_01 - phones	T	66.9468
66.9468	DCB_se1_ag3_m_01 - phones	sp	67.5122
67.5122	DCB_se1_ag3_m_01 - words	i	67.5522
67.5122	DCB_se1_ag3_m_01 - phones	AY1	67.5522
67.5522	DCB_se1_ag3_m_01 - phones	M	67.5822
67.5522	DCB_se1_ag3_m_01 - words	mean	67.6522
67.5822	DCB_se1_ag3_m_01 - phones	IY1	67.6122
67.6122	DCB_se1_ag3_m_01 - phones	N	67.6522
67.6522	DCB_se1_ag3_m_01 - phones	N	67.7122
67.6522	DCB_se1_ag3_m_01 - words	not	67.8022
67.7122	DCB_se1_ag3_m_01 - phones	AA1	67.7622
67.7622	DCB_se1_ag3_m_01 - phones	T	67.8022
67.8022	DCB_se1_ag3_m_01 - phones	M	67.8522
67.8022	DCB_se1_ag3_m_01 - words	my	68.0022
67.8522	DCB_se1_ag3_m_01 - phones	AY1	68.0022
68.0022	DCB_se1_ag3_m_01 - phones	AO1	68.0322
68.0022	DCB_se1_ag3_m_01 - words	aunt	68.0922
68.0322	DCB_se1_ag3_m_01 - phones	N	68.0622
68.0622	DCB_se1_ag3_m_01 - phones	T	68.0922
68.0922	DCB_se1_ag3_m_01 - phones	M	68.1722
68.0922	DCB_se1_ag3_m_01 - words	my	68.2222
68.1722	DCB_se1_ag3_m_01 - phones	AY1	68.2222
68.2222	DCB_se1_ag3_m_01 - phones	sp	68.2522
68.2522	DCB_se1_ag3_m_01 - phones	K	68.3522
68.2522	DCB_se1_ag3_m_01 - words	cousin	68.7022
68.3522	DCB_se1_ag3_m_01 - phones	AH1	68.4522
68.4522	DCB_se1_ag3_m_01 - phones	Z	68.5422
68.5422	DCB_se1_ag3_m_01 - phones	AH0	68.5822
68.5822	DCB_se1_ag3_m_01 - phones	N	68.7022
68.7022	DCB_se1_ag3_m_01 - phones	sp	68.8022
68.8022	DCB_se1_ag3_m_01 - phones	L	68.9122
68.8022	DCB_se1_ag3_m_01 - words	lived	69.0022
68.9122	DCB_se1_ag3_m_01 - phones	IH1	68.9422
68.9422	DCB_se1_ag3_m_01 - phones	V	68.9722
68.9722	DCB_se1_ag3_m_01 - phones	D	69.0022
69.0022	DCB_se1_ag3_m_01 - phones	AH0	69.0422
69.0022	DCB_se1_ag3_m_01 - words	across	69.3222
69.0422	DCB_se1_ag3_m_01 - phones	K	69.1322
69.1322	DCB_se1_ag3_m_01 - phones	R	69.1622
69.1622	DCB_se1_ag3_m_01 - phones	AO1	69.2522
69.2522	DCB_se1_ag3_m_01 - phones	S	69.3222
69.3222	DCB_se1_ag3_m_01 - phones	sp	69.3522
69.3522	DCB_se1_ag3_m_01 - phones	DH	69.3822
69.3522	DCB_se1_ag3_m_01 - words	the	69.4122
69.3822	DCB_se1_ag3_m_01 - phones	AH0	69.4122
69.4122	DCB_se1_ag3_m_01 - phones	S	69.4422
69.4122	DCB_se1_ag3_m_01 - words	street	69.8022
69.4422	DCB_se1_ag3_m_01 - phones	T	69.5822
69.5822	DCB_se1_ag3_m_01 - phones	R	69.6622
69.6622	DCB_se1_ag3_m_01 - phones	IY1	69.7722
69.7722	DCB_se1_ag3_m_01 - phones	T	69.8022
69.8022	DCB_se1_ag3_m_01 - words	rdx	70.2722
69.8022	DCB_se1_ag3_m_01 - phones	TN	70.2722
70.2722	DCB_se1_ag3_m_01 - phones	sp	70.3422
71.7751	DCB_se1_ag3_m_01 - words	i	71.8151
71.7751	DCB_se1_ag3_m_01 - phones	AY1	71.8151
71.8151	DCB_se1_ag3_m_01 - phones	R	71.8451
71.8151	DCB_se1_ag3_m_01 - words	remember	72.1051
71.8451	DCB_se1_ag3_m_01 - phones	IH0	71.8751
71.8751	DCB_se1_ag3_m_01 - phones	M	71.9051
71.9051	DCB_se1_ag3_m_01 - phones	EH1	71.9651
71.9651	DCB_se1_ag3_m_01 - phones	M	72.0251
72.0251	DCB_se1_ag3_m_01 - phones	B	72.0651
72.0651	DCB_se1_ag3_m_01 - phones	ER0	72.1051
72.1051	DCB_se1_ag3_m_01 - phones	DH	72.1451
72.1051	DCB_se1_ag3_m_01 - words	that	72.3151
72.1451	DCB_se1_ag3_m_01 - phones	AE1	72.2851
72.2851	DCB_se1_ag3_m_01 - phones	T	72.3151
72.3151	DCB_se1_ag3_m_01 - phones	AY1	72.3651
72.3151	DCB_se1_ag3_m_01 - words	i	72.3651
72.3651	DCB_se1_ag3_m_01 - phones	TH	72.4451
72.3651	DCB_se1_ag3_m_01 - words	thought	72.5551
72.4451	DCB_se1_ag3_m_01 - phones	AO1	72.4851
72.4851	DCB_se1_ag3_m_01 - phones	T	72.5551
72.5551	DCB_se1_ag3_m_01 - phones	DH	72.6051
72.5551	DCB_se1_ag3_m_01 - words	that	72.7151
72.6051	DCB_se1_ag3_m_01 - phones	AH0	72.6451
72.6451	DCB_se1_ag3_m_01 - phones	T	72.7151
72.7151	DCB_se1_ag3_m_01 - phones	W	72.7651
72.7151	DCB_se1_ag3_m_01 - words	was	72.8751
72.7651	DCB_se1_ag3_m_01 - phones	AH0	72.8051
72.8051	DCB_se1_ag3_m_01 - phones	Z	72.8751
72.8751	DCB_se1_ag3_m_01 - phones	K	72.9751
72.8751	DCB_se1_ag3_m_01 - words	cool	73.2351
72.9751	DCB_se1_ag3_m_01 - phones	UW1	73.1451
73.1451	DCB_se1_ag3_m_01 - phones	L	73.2351
73.2351	DCB_se1_ag3_m_01 - phones	sp	79.5543
74.5163	DCB_int_01 - phones	AH0	74.6163
74.5163	DCB_int_01 - words	and	74.6663
74.6163	DCB_int_01 - phones	N	74.6663
74.6663	DCB_int_01 - phones	T	74.7263
74.6663	DCB_int_01 - words	tell	74.8163
74.7263	DCB_int_01 - phones	EH1	74.7663
74.7663	DCB_int_01 - phones	L	74.8163
74.8163	DCB_int_01 - phones	M	74.8663
74.8163	DCB_int_01 - words	me	74.9363
74.8663	DCB_int_01 - phones	IY1	74.9363
74.9363	DCB_int_01 - phones	AH0	74.9863
74.9363	DCB_int_01 - words	a	74.9863
74.9863	DCB_int_01 - phones	L	75.0163
74.9863	DCB_int_01 - words	little	75.1663
75.0163	DCB_int_01 - phones	IH1	75.0563
75.0563	DCB_int_01 - phones	T	75.0963
75.0963	DCB_int_01 - phones	AH0	75.1263
75.1263	DCB_int_01 - phones	L	75.1663
75.1663	DCB_int_01 - phones	B	75.2063
75.1663	DCB_int_01 - words	bit	75.2863
75.2063	DCB_int_01 - phones	IH1	75.2463
75.2463	DCB_int_01 - phones	T	75.2863
75.2863	DCB_int_01 - phones	AH0	75.3463
75.2863	DCB_int_01 - words	about	75.6063
75.3463	DCB_int_01 - phones	B	75.4063
75.4063	DCB_int_01 - phones	AW1	75.5763
75.5763	DCB_int_01 - phones	T	75.6063
75.6063	DCB_int_01 - phones	sp	75.6463
75.6463	DCB_int_01 - phones	Y	75.7263
75.6463	DCB_int_01 - words	your	75.8563
75.7263	DCB_int_01 - phones	UH1	75.7663
75.7663	DCB_int_01 - phones	R	75.8563
75.8563	DCB_int_01 - phones	F	75.9463
75.8563	DCB_int_01 - words	family	76.2363
75.9463	DCB_int_01 - phones	AE1	76.0563
76.0563	DCB_int_01 - phones	M	76.1163
76.1163	DCB_int_01 - phones	L	76.1763
76.1763	DCB_int_01 - phones	IY0	76.2363
76.2363	DCB_int_01 - phones	S	76.3263
76.2363	DCB_int_01 - words	so	76.3763
76.3263	DCB_int_01 - phones	OW1	76.3763
76.3763	DCB_int_01 - phones	Y	76.4563
76.3763	DCB_int_01 - words	your	76.5363
76.4563	DCB_int_01 - phones	UH1	76.4963
76.4963	DCB_int_01 - phones	R	76.5363
76.5363	DCB_int_01 - phones	P	76.6763
76.5363	DCB_int_01 - words	parents	76.9963
76.6763	DCB_int_01 - phones	EH1	76.7963
76.7963	DCB_int_01 - phones	R	76.8363
76.8363	DCB_int_01 - phones	AH0	76.8763
76.8763	DCB_int_01 - phones	N	76.9063
76.9063	DCB_int_01 - phones	T	76.9363
76.9363	DCB_int_01 - phones	S	76.9963
76.9963	DCB_int_01 - phones	W	77.0363
76.9963	DCB_int_01 - words	were	77.0863
77.0363	DCB_int_01 - phones	ER0	77.0863
77.0863	DCB_int_01 - phones	DH	77.1363
77.0863	DCB_int_01 - words	they	77.2563
77.1363	DCB_int_01 - phones	EY1	77.2563
77.2563	DCB_int_01 - phones	B	77.3363
77.2563	DCB_int_01 - words	born	77.5163
77.3363	DCB_int_01 - phones	AO1	77.4163
77.4163	DCB_int_01 - phones	R	77.4863
77.4863	DCB_int_01 - phones	N	77.5163
77.5163	DCB_int_01 - phones	AE1	77.5763
77.5163	DCB_int_01 - words	and	77.6363
77.5763	DCB_int_01 - phones	N	77.6363
77.6363	DCB_int_01 - phones	R	77.7163
77.6363	DCB_int_01 - words	raised	77.9263
77.7163	DCB_int_01 - phones	EY1	77.8263
77.8263	DCB_int_01 - phones	Z	77.8763
77.8763	DCB_int_01 - phones	D	77.9263
77.9263	DCB_int_01 - phones	IH0	77.9663
77.9263	DCB_int_01 - words	in	77.9963
77.9663	DCB_int_01 - phones	N	77.9963
77.9963	DCB_int_01 - phones	DH	78.0563
77.9963	DCB_int_01 - words	the	78.1363
78.0563	DCB_int_01 - phones	IY0	78.1363
78.1363	DCB_int_01 - phones	EH1	78.2363
78.1363	DCB_int_01 - words	area	78.4963
78.2363	DCB_int_01 - phones	R	78.3263
78.3263	DCB_int_01 - phones	IY0	78.4563
78.4563	DCB_int_01 - phones	AH0	78.4963
78.4963	DCB_int_01 - phones	sp	80.7733
79.5543	DCB_se1_ag3_m_01 - phones	Y	79.7043
79.5543	DCB_se1_ag3_m_01 - words	yes	80.1343
79.7043	DCB_se1_ag3_m_01 - phones	EH1	79.9243
79.9243	DCB_se1_ag3_m_01 - phones	S	80.1343
80.7733	DCB_int_01 - phones	OW2	80.9033
80.7733	DCB_int_01 - words	okay	81.1233
80.9033	DCB_int_01 - phones	K	80.9633
80.9633	DCB_int_01 - phones	EY1	81.1233
81.1233	DCB_int_01 - phones	sp	81.2961
81.2961	DCB_int_01 - phones	AH1	81.4761
81.2961	DCB_int_01 - words	um	81.5661
81.4761	DCB_int_01 - phones	M	81.5661
81.5661	DCB_int_01 - phones	T	81.6461
81.5661	DCB_int_01 - words	tell	81.7261
81.6461	DCB_int_01 - phones	EH1	81.6861
81.6861	DCB_int_01 - phones	L	81.7261
81.7261	DCB_int_01 - phones	M	81.7761
81.7261	DCB_int_01 - words	me	81.8361
81.7761	DCB_int_01 - phones	IY1	81.8361
81.8361	DCB_int_01 - phones	AH0	81.8961
81.8361	DCB_int_01 - words	about	82.0961
81.8961	DCB_int_01 - phones	B	81.9461
81.9461	DCB_int_01 - phones	AW1	82.0661
82.0661	DCB_int_01 - phones	T	82.0961
82.0961	DCB_int_01 - phones	sp	82.1261
82.1261	DCB_int_01 - phones	Y	82.2061
82.1261	DCB_int_01 - words	your	82.2861
82.2061	DCB_int_01 - phones	UH1	82.2461
82.2461	DCB_int_01 - phones	R	82.2861
82.2861	DCB_int_01 - phones	M	82.3861
82.2861	DCB_int_01 - words	mom	82.7861
82.3861	DCB_int_01 - phones	AA1	82.4661
82.4661	DCB_int_01 - phones	M	82.7861
83.3859	DCB_se1_ag3_m_01 - phones	sil	83.4859
83.4859	DCB_se1_ag3_m_01 - phones	M	83.5759
83.4859	DCB_se1_ag3_m_01 - words	my	83.6059
83.5759	DCB_se1_ag3_m_01 - phones	AY1	83.6059
83.6059	DCB_se1_ag3_m_01 - phones	M	83.7159
83.6059	DCB_se1_ag3_m_01 - words	mom	83.8859
83.7159	DCB_se1_ag3_m_01 - phones	AA1	83.7859
83.7859	DCB_se1_ag3_m_01 - phones	M	83.8859
83.8859	DCB_se1_ag3_m_01 - phones	W	83.9359
83.8859	DCB_se1_ag3_m_01 - words	was	84.0859
83.9359	DCB_se1_ag3_m_01 - phones	AH0	83.9759
83.9759	DCB_se1_ag3_m_01 - phones	Z	84.0859
84.0859	DCB_se1_ag3_m_01 - phones	B	84.1559
84.0859	DCB_se1_ag3_m_01 - words	born	84.4359
84.1559	DCB_se1_ag3_m_01 - phones	AO1	84.3559
84.3559	DCB_se1_ag3_m_01 - phones	R	84.4059
84.4059	DCB_se1_ag3_m_01 - phones	N	84.4359
84.4359	DCB_se1_ag3_m_01 - phones	HH	84.4959
84.4359	DCB_se1_ag3_m_01 - words	here	84.8059
84.4959	DCB_se1_ag3_m_01 - phones	IY1	84.7059
84.7059	DCB_se1_ag3_m_01 - phones	R	84.8059
84.8059	DCB_se1_ag3_m_01 - phones	sp	85.7418
85.7418	DCB_se1_ag3_m_01 - phones	SH	85.7918
85.7418	DCB_se1_ag3_m_01 - words	she	85.8218
85.7918	DCB_se1_ag3_m_01 - phones	IY1	85.8218
85.8218	DCB_se1_ag3_m_01 - phones	W	85.9318
85.8218	DCB_se1_ag3_m_01 - words	was	86.0918
85.9318	DCB_se1_ag3_m_01 - phones	AH0	85.9618
85.9618	DCB_se1_ag3_m_01 - phones	Z	86.0918
86.0918	DCB_se1_ag3_m_01 - phones	R	86.2018
86.0918	DCB_se1_ag3_m_01 - words	raised	86.5018
86.2018	DCB_se1_ag3_m_01 - phones	EY1	86.3618
86.3618	DCB_se1_ag3_m_01 - phones	Z	86.4718
86.4718	DCB_se1_ag3_m_01 - phones	D	86.5018
86.5018	DCB_se1_ag3_m_01 - phones	HH	86.5318
86.5018	DCB_se1_ag3_m_01 - words	here	86.7818
86.5318	DCB_se1_ag3_m_01 - phones	IY1	86.7118
86.7118	DCB_se1_ag3_m_01 - phones	R	86.7818
86.7818	DCB_se1_ag3_m_01 - phones	sp	88.3826
88.3826	DCB_se1_ag3_m_01 - phones	SH	88.5726
88.3826	DCB_se1_ag3_m_01 - words	she	88.6726
88.5726	DCB_se1_ag3_m_01 - phones	IY1	88.6726
88.6726	DCB_se1_ag3_m_01 - phones	W	88.7826
88.6726	DCB_se1_ag3_m_01 - words	was	88.8926
88.7826	DCB_se1_ag3_m_01 - phones	AH0	88.8226
88.8226	DCB_se1_ag3_m_01 - phones	Z	88.8926
88.8926	DCB_se1_ag3_m_01 - phones	AH1	89.1226
88.8926	DCB_se1_ag3_m_01 - words	um	89.3326
89.1226	DCB_se1_ag3_m_01 - phones	M	89.3326
90.2421	DCB_se1_ag3_m_01 - phones	sil	90.2921
90.2921	DCB_se1_ag3_m_01 - phones	SH	90.4421
90.2921	DCB_se1_ag3_m_01 - words	she	90.4721
90.4421	DCB_se1_ag3_m_01 - phones	IY1	90.4721
90.4721	DCB_se1_ag3_m_01 - phones	W	90.5621
90.4721	DCB_se1_ag3_m_01 - words	was	90.6321
90.5621	DCB_se1_ag3_m_01 - phones	AH0	90.5921
90.5921	DCB_se1_ag3_m_01 - phones	Z	90.6321
90.6321	DCB_se1_ag3_m_01 - words	a	90.6921
90.6321	DCB_se1_ag3_m_01 - phones	AH0	90.6921
90.6921	DCB_se1_ag3_m_01 - phones	B	90.7521
90.6921	DCB_se1_ag3_m_01 - words	beautician	91.5121
90.7521	DCB_se1_ag3_m_01 - phones	Y	90.8221
90.8221	DCB_se1_ag3_m_01 - phones	UW1	90.8721
90.8721	DCB_se1_ag3_m_01 - phones	T	91.0121
91.0121	DCB_se1_ag3_m_01 - phones	IH2	91.1421
91.1421	DCB_se1_ag3_m_01 - phones	SH	91.2621
91.2621	DCB_se1_ag3_m_01 - phones	AH0	91.3121
91.3121	DCB_se1_ag3_m_01 - phones	N	91.5121
91.5121	DCB_se1_ag3_m_01 - phones	sp	91.5421
91.5421	DCB_se1_ag3_m_01 - phones	SH	91.6521
91.5421	DCB_se1_ag3_m_01 - words	she	91.7821
91.6521	DCB_se1_ag3_m_01 - phones	IY1	91.7821
91.7821	DCB_se1_ag3_m_01 - phones	sp	91.8221
91.8221	DCB_se1_ag3_m_01 - phones	W	91.8521
91.8221	DCB_se1_ag3_m_01 - words	was	92.1921
91.8521	DCB_se1_ag3_m_01 - phones	AO1	91.9521
91.9521	DCB_se1_ag3_m_01 - phones	Z	92.1921
94.2508	DCB_se1_ag3_m_01 - phones	SH	94.4608
94.2508	DCB_se1_ag3_m_01 - words	she	94.5108
94.4608	DCB_se1_ag3_m_01 - phones	IY1	94.5108
94.5108	DCB_se1_ag3_m_01 - phones	W	94.6008
94.5108	DCB_se1_ag3_m_01 - words	worked	94.8008
94.6008	DCB_se1_ag3_m_01 - phones	ER1	94.6908
94.6908	DCB_se1_ag3_m_01 - phones	K	94.7708
94.7708	DCB_se1_ag3_m_01 - phones	T	94.8008
94.8008	DCB_se1_ag3_m_01 - phones	AE1	94.8308
94.8008	DCB_se1_ag3_m_01 - words	at	94.9008
94.8308	DCB_se1_ag3_m_01 - phones	T	94.9008
94.9008	DCB_se1_ag3_m_01 - phones	DH	94.9608
94.9008	DCB_se1_ag3_m_01 - words	the	94.9908
94.9608	DCB_se1_ag3_m_01 - phones	AH1	94.9908
94.9908	DCB_se1_ag3_m_01 - phones	sp	95.0208
95.0208	DCB_se1_ag3_m_01 - phones	HH	95.1208
95.0208	DCB_se1_ag3_m_01 - words	hospital	95.8008
95.1208	DCB_se1_ag3_m_01 - phones	AA1	95.2708
95.2708	DCB_se1_ag3_m_01 - phones	S	95.3908
95.3908	DCB_se1_ag3_m_01 - phones	P	95.4608
95.4608	DCB_se1_ag3_m_01 - phones	IH2	95.5408
95.5408	DCB_se1_ag3_m_01 - phones	T	95.5908
95.5908	DCB_se1_ag3_m_01 - phones	AH0	95.6908
95.6908	DCB_se1_ag3_m_01 - phones	L	95.8008
95.8622	DCB_se1_ag3_m_01 - phones	sil	95.9122
95.9122	DCB_se1_ag3_m_01 - words	rdx	97.0222
95.9122	DCB_se1_ag3_m_01 - phones	TN	97.0222
97.0222	DCB_se1_ag3_m_01 - phones	sp	98.5109
98.5109	DCB_se1_ag3_m_01 - phones	SH	98.5609
98.5109	DCB_se1_ag3_m_01 - words	she	98.6009
98.5609	DCB_se1_ag3_m_01 - phones	IY1	98.6009
98.6009	DCB_se1_ag3_m_01 - phones	sp	98.6309
98.6309	DCB_se1_ag3_m_01 - phones	L	98.7709
98.6309	DCB_se1_ag3_m_01 - words	loved	98.9609
98.7709	DCB_se1_ag3_m_01 - phones	AH1	98.8709
98.8709	DCB_se1_ag3_m_01 - phones	V	98.9109
98.9109	DCB_se1_ag3_m_01 - phones	D	98.9609
98.9609	DCB_se1_ag3_m_01 - phones	S	99.1109
98.9609	DCB_se1_ag3_m_01 - words	singing	99.5109
99.1109	DCB_se1_ag3_m_01 - phones	IH1	99.2009
99.2009	DCB_se1_ag3_m_01 - phones	NG	99.3109
99.3109	DCB_se1_ag3_m_01 - phones	IH0	99.3409
99.3409	DCB_se1_ag3_m_01 - phones	NG	99.5109
99.5109	DCB_se1_ag3_m_01 - phones	sp	101.7169
101.7169	DCB_se1_ag3_m_01 - phones	AH1	101.9969
101.7169	DCB_se1_ag3_m_01 - words	uh	101.9969
101.9969	DCB_se1_ag3_m_01 - phones	sp	102.6361
102.6361	DCB_se1_ag3_m_01 - phones	V	102.6761
102.6361	DCB_se1_ag3_m_01 - words	very	102.8061
102.6761	DCB_se1_ag3_m_01 - phones	EH1	102.7161
102.7161	DCB_se1_ag3_m_01 - phones	R	102.7461
102.7461	DCB_se1_ag3_m_01 - phones	IY0	102.8061
102.8061	DCB_se1_ag3_m_01 - phones	M	102.8661
102.8061	DCB_se1_ag3_m_01 - words	much	103.0561
102.8661	DCB_se1_ag3_m_01 - phones	AH1	102.9561
102.9561	DCB_se1_ag3_m_01 - phones	CH	103.0561
103.0561	DCB_se1_ag3_m_01 - phones	IH0	103.0861
103.0561	DCB_se1_ag3_m_01 - words	in	103.1161
103.0861	DCB_se1_ag3_m_01 - phones	N	103.1161
103.1161	DCB_se1_ag3_m_01 - phones	DH	103.1561
103.1161	DCB_se1_ag3_m_01 - words	the	103.2061
103.1561	DCB_se1_ag3_m_01 - phones	AH0	103.2061
103.2061	DCB_se1_ag3_m_01 - phones	CH	103.3761
103.2061	DCB_se1_ag3_m_01 - words	church	103.7861
103.3761	DCB_se1_ag3_m_01 - phones	ER1	103.6161
103.6161	DCB_se1_ag3_m_01 - phones	CH	103.7861
103.7861	DCB_se1_ag3_m_01 - phones	sp	106.3265
106.3265	DCB_se1_ag3_m_01 - phones	AE1	106.6465
106.3265	DCB_se1_ag3_m_01 - words	and	106.7265
106.6465	DCB_se1_ag3_m_01 - phones	N	106.6965
106.6965	DCB_se1_ag3_m_01 - phones	D	106.7265
106.7265	DCB_se1_ag3_m_01 - phones	sp	107.4100
107.4100	DCB_se1_ag3_m_01 - phones	SH	107.5600
107.4100	DCB_se1_ag3_m_01 - words	she	107.5900
107.5600	DCB_se1_ag3_m_01 - phones	IY1	107.5900
107.5900	DCB_se1_ag3_m_01 - phones	W	107.6400
107.5900	DCB_se1_ag3_m_01 - words	was	107.7300
107.6400	DCB_se1_ag3_m_01 - phones	AH0	107.6800
107.6800	DCB_se1_ag3_m_01 - phones	Z	107.7300
107.7300	DCB_se1_ag3_m_01 - phones	AH0	107.7900
107.7300	DCB_se1_ag3_m_01 - words	a	107.7900
107.7900	DCB_se1_ag3_m_01 - phones	V	107.8400
107.7900	DCB_se1_ag3_m_01 - words	very	108.1800
107.8400	DCB_se1_ag3_m_01 - phones	EH1	107.8900
107.8900	DCB_se1_ag3_m_01 - phones	R	108.1100
108.1100	DCB_se1_ag3_m_01 - phones	IY0	108.1800
108.1800	DCB_se1_ag3_m_01 - phones	sp	108.8831
108.8831	DCB_se1_ag3_m_01 - phones	AW1	109.0231
108.8831	DCB_se1_ag3_m_01 - words	outspoken	109.4631
109.0231	DCB_se1_ag3_m_01 - phones	T	109.0731
109.0731	DCB_se1_ag3_m_01 - phones	S	109.1431
109.1431	DCB_se1_ag3_m_01 - phones	P	109.2031
109.2031	DCB_se1_ag3_m_01 - phones	OW1	109.3031
109.3031	DCB_se1_ag3_m_01 - phones	K	109.3731
109.3731	DCB_se1_ag3_m_01 - phones	AH0	109.4031
109.4031	DCB_se1_ag3_m_01 - phones	N	109.4631
109.4631	DCB_se1_ag3_m_01 - phones	P	109.5631
109.4631	DCB_se1_ag3_m_01 - words	person	109.8531
109.5631	DCB_se1_ag3_m_01 - phones	ER1	109.7031
109.7031	DCB_se1_ag3_m_01 - phones	S	109.7931
109.7931	DCB_se1_ag3_m_01 - phones	AH0	109.8231
109.8231	DCB_se1_ag3_m_01 - phones	N	109.8531
109.8531	DCB_se1_ag3_m_01 - phones	sp	109.9131
112.1249	DCB_se1_ag3_m_01 - phones	IH0	112.1649
112.1249	DCB_se1_ag3_m_01 - words	if	112.2149
112.1649	DCB_se1_ag3_m_01 - phones	F	112.2149
112.2149	DCB_se1_ag3_m_01 - phones	S	112.2749
112.2149	DCB_se1_ag3_m_01 - words	something	112.4449
112.2749	DCB_se1_ag3_m_01 - phones	AH1	112.3249
112.3249	DCB_se1_ag3_m_01 - phones	M	112.3549
112.3549	DCB_se1_ag3_m_01 - phones	TH	112.3849
112.3849	DCB_se1_ag3_m_01 - phones	IH0	112.4149
112.4149	DCB_se1_ag3_m_01 - phones	NG	112.4449
112.4449	DCB_se1_ag3_m_01 - phones	W	112.4749
112.4449	DCB_se1_ag3_m_01 - words	was	112.5449
112.4749	DCB_se1_ag3_m_01 - phones	AH0	112.5049
112.5049	DCB_se1_ag3_m_01 - phones	Z	112.5449
112.5449	DCB_se1_ag3_m_01 - phones	AO1	112.6449
112.5449	DCB_se1_ag3_m_01 - words	on	112.6749
112.6449	DCB_se1_ag3_m_01 - phones	N	112.6749
112.6749	DCB_se1_ag3_m_01 - phones	HH	112.7049
112.6749	DCB_se1_ag3_m_01 - words	her	112.7549
112.7049	DCB_se1_ag3_m_01 - phones	ER0	112.7549
112.7549	DCB_se1_ag3_m_01 - phones	M	112.8349
112.7549	DCB_se1_ag3_m_01 - words	mind	113.0549
112.8349	DCB_se1_ag3_m_01 - phones	AY1	112.9949
112.9949	DCB_se1_ag3_m_01 - phones	N	113.0249
113.0249	DCB_se1_ag3_m_01 - phones	D	113.0549
113.0549	DCB_se1_ag3_m_01 - phones	SH	113.1749
113.0549	DCB_se1_ag3_m_01 - words	she	113.2049
113.1749	DCB_se1_ag3_m_01 - phones	IY1	113.2049
113.2049	DCB_se1_ag3_m_01 - phones	AH0	113.2349
113.2049	DCB_se1_ag3_m_01 - words	d	113.2649
113.2349	DCB_se1_ag3_m_01 - phones	D	113.2649
113.2649	DCB_se1_ag3_m_01 - phones	L	113.3049
113.2649	DCB_se1_ag3_m_01 - words	let	113.3949
113.3049	DCB_se1_ag3_m_01 - phones	EH1	113.3549
113.3549	DCB_se1_ag3_m_01 - phones	T	113.3949
113.3949	DCB_se1_ag3_m_01 - phones	Y	113.5049
113.3949	DCB_se1_ag3_m_01 - words	you	113.5349
113.5049	DCB_se1_ag3_m_01 - phones	UW1	113.5349
113.5349	DCB_se1_ag3_m_01 - phones	N	113.5949
113.5349	DCB_se1_ag3_m_01 - words	know	113.7049
113.5949	DCB_se1_ag3_m_01 - phones	OW1	113.7049
113.7049	DCB_se1_ag3_m_01 - phones	sp	114.1981
114.1981	DCB_se1_ag3_m_01 - phones	spn	114.2781
114.1981	DCB_se1_ag3_m_01 - words	<unk>	114.2781
114.2781	DCB_se1_ag3_m_01 - phones	sp	114.4081
115.0029	DCB_int_01 - phones	HH	115.0529
115.0029	DCB_int_01 - words	what	115.1429
115.0529	DCB_int_01 - phones	W	115.0829
115.0829	DCB_int_01 - phones	AH1	115.1129
115.1129	DCB_int_01 - phones	T	115.1429
115.1429	DCB_int_01 - phones	AH0	115.1729
115.1429	DCB_int_01 - words	about	115.3029
115.1729	DCB_int_01 - phones	B	115.2029
115.2029	DCB_int_01 - phones	AW1	115.2729
115.2729	DCB_int_01 - phones	T	115.3029
115.3029	DCB_int_01 - phones	Y	115.3529
115.3029	DCB_int_01 - words	your	115.4429
115.3529	DCB_int_01 - phones	UH1	115.3829
115.3829	DCB_int_01 - phones	R	115.4429
115.4429	DCB_int_01 - phones	D	115.5229
115.4429	DCB_int_01 - words	dad	115.7229
115.5229	DCB_int_01 - phones	AE1	115.6829
115.6829	DCB_int_01 - phones	D	115.7229
115.7229	DCB_int_01 - phones	sp	115.8029
117.5824	DCB_se1_ag3_m_01 - phones	M	117.7624
117.5824	DCB_se1_ag3_m_01 - words	my	117.8924
117.7624	DCB_se1_ag3_m_01 - phones	AY1	117.8924
117.8924	DCB_se1_ag3_m_01 - phones	D	118.0424
117.8924	DCB_se1_ag3_m_01 - words	dad	118.3224
118.0424	DCB_se1_ag3_m_01 - phones	AE1	118.2924
118.2924	DCB_se1_ag3_m_01 - phones	D	118.3224
118.3224	DCB_se1_ag3_m_01 - phones	AH1	118.7124
118.3224	DCB_se1_ag3_m_01 - words	uh	118.7124
118.7124	DCB_se1_ag3_m_01 - phones	sp	120.1841
120.1841	DCB_se1_ag3_m_01 - phones	N	120.2141
120.1841	DCB_se1_ag3_m_01 - words	never	120.3641
120.2141	DCB_se1_ag3_m_01 - phones	EH1	120.2641
120.2641	DCB_se1_ag3_m_01 - phones	V	120.3341
120.3341	DCB_se1_ag3_m_01 - phones	ER0	120.3641
120.3641	DCB_se1_ag3_m_01 - phones	AE1	120.4541
120.3641	DCB_se1_ag3_m_01 - words	actually	120.6941
120.4541	DCB_se1_ag3_m_01 - phones	K	120.5341
120.5341	DCB_se1_ag3_m_01 - phones	CH	120.5841
120.5841	DCB_se1_ag3_m_01 - phones	L	120.6141
120.6141	DCB_se1_ag3_m_01 - phones	IY0	120.6941
120.6941	DCB_se1_ag3_m_01 - phones	M	120.7841
120.6941	DCB_se1_ag3_m_01 - words	met	120.9341
120.7841	DCB_se1_ag3_m_01 - phones	EH1	120.9041
120.9041	DCB_se1_ag3_m_01 - phones	T	120.9341
120.9341	DCB_se1_ag3_m_01 - phones	sp	120.9641
120.9641	DCB_se1_ag3_m_01 - phones	M	121.0241
120.9641	DCB_se1_ag3_m_01 - words	my	121.1341
121.0241	DCB_se1_ag3_m_01 - phones	AY1	121.1341
121.1341	DCB_se1_ag3_m_01 - phones	B	121.2241
121.1341	DCB_se1_ag3_m_01 - words	biological	122.0941
121.2241	DCB_se1_ag3_m_01 - phones	AY2	121.3541
121.3541	DCB_se1_ag3_m_01 - phones	AH0	121.3941
121.3941	DCB_se1_ag3_m_01 - phones	L	121.4541
121.4541	DCB_se1_ag3_m_01 - phones	AA1	121.5641
121.5641	DCB_se1_ag3_m_01 - phones	JH	121.5941
121.5941	DCB_se1_ag3_m_01 - phones	IH0	121.6341
121.6341	DCB_se1_ag3_m_01 - phones	K	121.7641
121.7641	DCB_se1_ag3_m_01 - phones	AH0	121.8141
121.8141	DCB_se1_ag3_m_01 - phones	L	122.0941
122.0941	DCB_se1_ag3_m_01 - phones	sp	122.1341
122.1341	DCB_se1_ag3_m_01 - phones	F	122.1841
122.1341	DCB_se1_ag3_m_01 - words	father	122.3241
122.1841	DCB_se1_ag3_m_01 - phones	AA1	122.2641
122.2641	DCB_se1_ag3_m_01 - phones	DH	122.2941
122.2941	DCB_se1_ag3_m_01 - phones	ER0	122.3241
122.3241	DCB_se1_ag3_m_01 - phones	sp	122.8487
122.8487	DCB_se1_ag3_m_01 - phones	S	122.9587
122.8487	DCB_se1_ag3_m_01 - words	stepfather	123.4887
122.9587	DCB_se1_ag3_m_01 - phones	T	123.0187
123.0187	DCB_se1_ag3_m_01 - phones	EH1	123.0987
123.0987	DCB_se1_ag3_m_01 - phones	P	123.1787
123.1787	DCB_se1_ag3_m_01 - phones	F	123.2487
123.2487	DCB_se1_ag3_m_01 - phones	AA2	123.3787
123.3787	DCB_se1_ag3_m_01 - phones	DH	123.4487
123.4487	DCB_se1_ag3_m_01 - phones	ER0	123.4887
123.4887	DCB_se1_ag3_m_01 - phones	HH	123.5287
123.4887	DCB_se1_ag3_m_01 - words	he	123.6487
123.5287	DCB_se1_ag3_m_01 - phones	IY1	123.6487
123.6487	DCB_se1_ag3_m_01 - phones	W	123.7587
123.6487	DCB_se1_ag3_m_01 - words	was	123.9487
123.7587	DCB_se1_ag3_m_01 - phones	AH0	123.7987
123.7987	DCB_se1_ag3_m_01 - phones	Z	123.9487
126.2305	DCB_se1_ag3_m_01 - phones	HH	126.3705
126.2305	DCB_se1_ag3_m_01 - words	he	126.4905
126.3705	DCB_se1_ag3_m_01 - phones	IY1	126.4905
126.4905	DCB_se1_ag3_m_01 - phones	W	126.5405
126.4905	DCB_se1_ag3_m_01 - words	was	126.9605
126.5405	DCB_se1_ag3_m_01 - phones	AO1	126.6605
126.6605	DCB_se1_ag3_m_01 - phones	Z	126.9605
127.2256	DCB_se1_ag3_m_01 - phones	Y	127.3556
127.2256	DCB_se1_ag3_m_01 - words	you	127.3956
127.3556	DCB_se1_ag3_m_01 - phones	UW1	127.3956
127.3956	DCB_se1_ag3_m_01 - phones	N	127.4556
127.3956	DCB_se1_ag3_m_01 - words	know	127.5356
127.4556	DCB_se1_ag3_m_01 - phones	OW1	127.5356
127.5356	DCB_se1_ag3_m_01 - phones	HH	127.6056
127.5356	DCB_se1_ag3_m_01 - words	he	127.6656
127.6056	DCB_se1_ag3_m_01 - phones	IY1	127.6656
127.6656	DCB_se1_ag3_m_01 - phones	W	127.7656
127.6656	DCB_se1_ag3_m_01 - words	worked	127.9456
127.7656	DCB_se1_ag3_m_01 - phones	ER1	127.8456
127.8456	DCB_se1_ag3_m_01 - phones	K	127.8956
127.8956	DCB_se1_ag3_m_01 - phones	T	127.9456
127.9456	DCB_se1_ag3_m_01 - phones	AE1	128.0056
127.9456	DCB_se1_ag3_m_01 - words	at	128.0456
128.0056	DCB_se1_ag3_m_01 - phones	T	128.0456
128.0456	DCB_se1_ag3_m_01 - phones	AH1	128.2856
128.0456	DCB_se1_ag3_m_01 - words	uh	128.2856
128.2856	DCB_se1_ag3_m_01 - phones	JH	128.4456
128.2856	DCB_se1_ag3_m_01 - words	giant	128.7956
128.4456	DCB_se1_ag3_m_01 - phones	AY1	128.7056
128.7056	DCB_se1_ag3_m_01 - phones	AH0	128.7356
128.7356	DCB_se1_ag3_m_01 - phones	N	128.7656
128.7656	DCB_se1_ag3_m_01 - phones	T	128.7956
128.7956	DCB_se1_ag3_m_01 - phones	F	128.8256
128.7956	DCB_se1_ag3_m_01 - words	for	128.8656
128.8256	DCB_se1_ag3_m_01 - phones	ER0	128.8656
128.8656	DCB_se1_ag3_m_01 - phones	sp	128.9156
128.9156	DCB_se1_ag3_m_01 - phones	L	128.9856
128.9156	DCB_se1_ag3_m_01 - words	like	129.1056
128.9856	DCB_se1_ag3_m_01 - phones	AY1	129.0356
129.0356	DCB_se1_ag3_m_01 - phones	K	129.1056
129.1056	DCB_se1_ag3_m_01 - phones	TH	129.2656
129.1056	DCB_se1_ag3_m_01 - words	thirty	129.5256
129.2656	DCB_se1_ag3_m_01 - phones	ER1	129.3856
129.3856	DCB_se1_ag3_m_01 - phones	D	129.4456
129.4456	DCB_se1_ag3_m_01 - phones	IY0	129.5256
129.5256	DCB_se1_ag3_m_01 - phones	Y	129.7956
129.5256	DCB_se1_ag3_m_01 - words	years	129.9056
129.7956	DCB_se1_ag3_m_01 - phones	ER0	129.8756
129.8756	DCB_se1_ag3_m_01 - phones	Z	129.9056
129.9056	DCB_se1_ag3_m_01 - phones	sp	131.7152
131.7152	DCB_se1_ag3_m_01 - phones	AE1	131.9252
131.7152	DCB_se1_ag3_m_01 - words	and	132.0752
131.9252	DCB_se1_ag3_m_01 - phones	N	132.0152
132.0152	DCB_se1_ag3_m_01 - phones	D	132.0752
132.0752	DCB_se1_ag3_m_01 - phones	AH1	132.3752
132.0752	DCB_se1_ag3_m_01 - words	um	132.6252
132.3752	DCB_se1_ag3_m_01 - phones	M	132.6252
133.1782	DCB_se1_ag3_m_01 - phones	sil	133.2082
133.2082	DCB_se1_ag3_m_01 - phones	HH	133.3082
133.2082	DCB_se1_ag3_m_01 - words	he	133.4582
133.3082	DCB_se1_ag3_m_01 - phones	IY1	133.4582
133.4582	DCB_se1_ag3_m_01 - phones	W	133.5282
133.4582	DCB_se1_ag3_m_01 - words	was	133.7282
133.5282	DCB_se1_ag3_m_01 - phones	AH1	133.6082
133.6082	DCB_se1_ag3_m_01 - phones	Z	133.7282
133.7282	DCB_se1_ag3_m_01 - phones	AH1	133.9682
133.7282	DCB_se1_ag3_m_01 - words	um	134.1682
133.9682	DCB_se1_ag3_m_01 - phones	M	134.1682
135.1586	DCB_se1_ag3_m_01 - phones	AH0	135.3286
135.1586	DCB_se1_ag3_m_01 - words	and	135.3586
135.3286	DCB_se1_ag3_m_01 - phones	N	135.3586
135.3586	DCB_se1_ag3_m_01 - phones	AH1	135.4586
135.3586	DCB_se1_ag3_m_01 - words	uh	135.4586
135.4586	DCB_se1_ag3_m_01 - phones	HH	135.5186
135.4586	DCB_se1_ag3_m_01 - words	he	135.5686
135.5186	DCB_se1_ag3_m_01 - phones	IY1	135.5686
135.5686	DCB_se1_ag3_m_01 - phones	W	135.6686
135.5686	DCB_se1_ag3_m_01 - words	was	135.8086
135.6686	DCB_se1_ag3_m_01 - phones	AH0	135.7086
135.7086	DCB_se1_ag3_m_01 - phones	Z	135.8086
135.8086	DCB_se1_ag3_m_01 - phones	HH	135.8786
135.8086	DCB_se1_ag3_m_01 - words	he	135.9486
135.8786	DCB_se1_ag3_m_01 - phones	IY1	135.9486
135.9486	DCB_se1_ag3_m_01 - phones	W	136.0286
135.9486	DCB_se1_ag3_m_01 - words	was	136.1186
136.0286	DCB_se1_ag3_m_01 - phones	AH0	136.0586
136.0586	DCB_se1_ag3_m_01 - phones	Z	136.1186
136.1186	DCB_se1_ag3_m_01 - phones	P	136.2286
136.1186	DCB_se1_ag3_m_01 - words	pretty	136.5586
136.2286	DCB_se1_ag3_m_01 - phones	R	136.2686
136.2686	DCB_se1_ag3_m_01 - phones	IH1	136.3286
136.3286	DCB_se1_ag3_m_01 - phones	T	136.3986
136.3986	DCB_se1_ag3_m_01 - phones	IY0	136.5586
136.5586	DCB_se1_ag3_m_01 - phones	sp	136.6286
136.9007	DCB_se1_ag3_m_01 - phones	P	137.0007
136.9007	DCB_se1_ag3_m_01 - words	pretty	137.1907
137.0007	DCB_se1_ag3_m_01 - phones	R	137.0407
137.0407	DCB_se1_ag3_m_01 - phones	IH1	137.0707
137.0707	DCB_se1_ag3_m_01 - phones	T	137.1007
137.1007	DCB_se1_ag3_m_01 - phones	IY0	137.1907
137.1907	DCB_se1_ag3_m_01 - phones	L	137.2907
137.1907	DCB_se1_ag3_m_01 - words	laid	137.4907
137.2907	DCB_se1_ag3_m_01 - phones	EY1	137.4307
137.4307	DCB_se1_ag3_m_01 - phones	D	137.4907
137.4907	DCB_se1_ag3_m_01 - phones	B	137.5507
137.4907	DCB_se1_ag3_m_01 - words	back	137.7707
137.5507	DCB_se1_ag3_m_01 - phones	AE1	137.7307
137.7307	DCB_se1_ag3_m_01 - phones	K	137.7707
137.7707	DCB_se1_ag3_m_01 - phones	sp	137.8207
139.1073	DCB_int_01 - phones	D	139.1773
139.1073	DCB_int_01 - words	do	139.2073
139.1773	DCB_int_01 - phones	UW1	139.2073
139.2073	DCB_int_01 - phones	Y	139.2573
139.2073	DCB_int_01 - words	you	139.2873
139.2573	DCB_int_01 - phones	UW1	139.2873
139.2873	DCB_int_01 - phones	R	139.3173
139.2873	DCB_int_01 - words	remember	139.5473
139.3173	DCB_int_01 - phones	IH0	139.3473
139.3473	DCB_int_01 - phones	M	139.3773
139.3773	DCB_int_01 - phones	EH1	139.4273
139.4273	DCB_int_01 - phones	M	139.4773
139.4773	DCB_int_01 - phones	B	139.5073
139.5073	DCB_int_01 - phones	ER0	139.5473
139.5473	DCB_int_01 - phones	Y	139.5873
139.5473	DCB_int_01 - words	your	139.6973
139.5873	DCB_int_01 - phones	UH1	139.6273
139.6273	DCB_int_01 - phones	R	139.6973
139.6973	DCB_int_01 - phones	G	139.7573
139.6973	DCB_int_01 - words	grandparents	140.2973
139.7573	DCB_int_01 - phones	R	139.8173
139.8173	DCB_int_01 - phones	AE1	139.8873
139.8873	DCB_int_01 - phones	N	139.9773
139.9773	DCB_int_01 - phones	P	140.0173
140.0173	DCB_int_01 - phones	EH2	140.0973
140.0973	DCB_int_01 - phones	R	140.1273
140.1273	DCB_int_01 - phones	AH0	140.1573
140.1573	DCB_int_01 - phones	N	140.1873
140.1873	DCB_int_01 - phones	T	140.2173
140.2173	DCB_int_01 - phones	S	140.2973
140.2973	DCB_int_01 - phones	AE1	140.3273
140.2973	DCB_int_01 - words	at	140.3673
140.3273	DCB_int_01 - phones	T	140.3673
140.3673	DCB_int_01 - phones	AO1	140.4073
140.3673	DCB_int_01 - words	all	140.5373
140.4073	DCB_int_01 - phones	L	140.5373
140.5373	DCB_int_01 - phones	sp	140.6473
140.8825	DCB_se1_ag3_m_01 - phones	Y	141.1425
140.8825	DCB_se1_ag3_m_01 - words	yeah	141.2525
141.1425	DCB_se1_ag3_m_01 - phones	AE1	141.2525
141.2525	DCB_se1_ag3_m_01 - phones	sp	141.3025
141.6064	DCB_se1_ag3_m_01 - phones	M	141.7364
141.6064	DCB_se1_ag3_m_01 - words	my	141.7664
141.7364	DCB_se1_ag3_m_01 - phones	AY1	141.7664
141.7664	DCB_se1_ag3_m_01 - phones	sp	141.8464
141.8464	DCB_se1_ag3_m_01 - phones	G	141.8864
141.8464	DCB_se1_ag3_m_01 - words	grandmother	142.4364
141.8864	DCB_se1_ag3_m_01 - phones	R	141.9564
141.9564	DCB_se1_ag3_m_01 - phones	AE1	142.0864
142.0864	DCB_se1_ag3_m_01 - phones	M	142.1664
142.1664	DCB_se1_ag3_m_01 - phones	AH2	142.2664
142.2664	DCB_se1_ag3_m_01 - phones	DH	142.3264
142.3264	DCB_se1_ag3_m_01 - phones	ER0	142.4364
142.4364	DCB_se1_ag3_m_01 - phones	sp	146.3525
143.0930	DCB_int_01 - phones	W	143.1830
143.0930	DCB_int_01 - words	was	143.2430
143.1830	DCB_int_01 - phones	AH0	143.2130
143.2130	DCB_int_01 - phones	Z	143.2430
143.2430	DCB_int_01 - phones	SH	143.3330
143.2430	DCB_int_01 - words	she	143.4530
143.3330	DCB_int_01 - phones	IY1	143.4530
143.4530	DCB_int_01 - phones	sp	143.4830
143.4830	DCB_int_01 - phones	B	143.5430
143.4830	DCB_int_01 - words	born	143.7030
143.5430	DCB_int_01 - phones	AO1	143.6130
143.6130	DCB_int_01 - phones	R	143.6730
143.6730	DCB_int_01 - phones	N	143.7030
143.7030	DCB_int_01 - phones	AH0	143.7330
143.7030	DCB_int_01 - words	and	143.7930
143.7330	DCB_int_01 - phones	N	143.7930
143.7930	DCB_int_01 - phones	R	143.8730
143.7930	DCB_int_01 - words	raised	144.0230
143.8730	DCB_int_01 - phones	EY1	143.9530
143.9530	DCB_int_01 - phones	Z	143.9930
143.9930	DCB_int_01 - phones	D	144.0230
144.0230	DCB_int_01 - phones	IH0	144.0530
144.0230	DCB_int_01 - words	in	144.0830
144.0530	DCB_int_01 - phones	N	144.0830
144.0830	DCB_int_01 - phones	DH	144.1130
144.0830	DCB_int_01 - words	this	144.2130
144.1130	DCB_int_01 - phones	IH0	144.1430
144.1430	DCB_int_01 - phones	S	144.2130
144.2130	DCB_int_01 - phones	EH1	144.3430
144.2130	DCB_int_01 - words	area	144.6130
144.3430	DCB_int_01 - phones	R	144.4230
144.4230	DCB_int_01 - phones	IY0	144.5630
144.5630	DCB_int_01 - phones	AH0	144.6130
144.6130	DCB_int_01 - phones	HH	144.6530
144.6130	DCB_int_01 - words	what	144.7430
144.6530	DCB_int_01 - phones	W	144.6830
144.6830	DCB_int_01 - phones	AH1	144.7130
144.7130	DCB_int_01 - phones	T	144.7430
144.7430	DCB_int_01 - phones	D	144.7730
144.7430	DCB_int_01 - words	do	144.8030
144.7730	DCB_int_01 - phones	UW1	144.8030
144.8030	DCB_int_01 - phones	Y	144.8630
144.8030	DCB_int_01 - words	you	144.8930
144.8630	DCB_int_01 - phones	UW1	144.8930
144.8930	DCB_int_01 - phones	R	144.9230
144.8930	DCB_int_01 - words	remember	145.2430
144.9230	DCB_int_01 - phones	IH0	144.9530
144.9530	DCB_int_01 - phones	M	145.0130
145.0130	DCB_int_01 - phones	EH1	145.0730
145.0730	DCB_int_01 - phones	M	145.1330
145.1330	DCB_int_01 - phones	B	145.1830
145.1830	DCB_int_01 - phones	ER0	145.2430
145.2430	DCB_int_01 - phones	AH0	145.3030
145.2430	DCB_int_01 - words	about	145.5130
145.3030	DCB_int_01 - phones	B	145.3330
145.3330	DCB_int_01 - phones	AW1	145.4130
145.4130	DCB_int_01 - phones	T	145.5130
145.5130	DCB_int_01 - phones	sp	145.5430
145.5430	DCB_int_01 - phones	HH	145.5730
145.5430	DCB_int_01 - words	her	145.6030
145.5730	DCB_int_01 - phones	ER0	145.6030
145.6030	DCB_int_01 - phones	sp	145.7130
146.3525	DCB_se1_ag3_m_01 - phones	G	146.3825
146.3525	DCB_se1_ag3_m_01 - words	grandmother	147.0525
146.3825	DCB_se1_ag3_m_01 - phones	R	146.4525
146.4525	DCB_se1_ag3_m_01 - phones	AE1	146.5425
146.5425	DCB_se1_ag3_m_01 - phones	M	146.6425
146.6425	DCB_se1_ag3_m_01 - phones	AH2	146.7225
146.7225	DCB_se1_ag3_m_01 - phones	DH	146.8125
146.8125	DCB_se1_ag3_m_01 - phones	ER0	147.0525
147.0525	DCB_se1_ag3_m_01 - phones	SH	147.2025
147.0525	DCB_se1_ag3_m_01 - words	she	147.2325
147.2025	DCB_se1_ag3_m_01 - phones	IY1	147.2325
147.2325	DCB_se1_ag3_m_01 - phones	Y	147.2625
147.2325	DCB_se1_ag3_m_01 - words	used	147.3525
147.2625	DCB_se1_ag3_m_01 - phones	UW1	147.2925
147.2925	DCB_se1_ag3_m_01 - phones	Z	147.3225
147.3225	DCB_se1_ag3_m_01 - phones	D	147.3525
147.3525	DCB_se1_ag3_m_01 - phones	T	147.3825
147.3525	DCB_se1_ag3_m_01 - words	to	147.4125
147.3825	DCB_se1_ag3_m_01 - phones	UW1	147.4125
147.4125	DCB_se1_ag3_m_01 - phones	L	147.4425
147.4125	DCB_se1_ag3_m_01 - words	live	147.5525
147.4425	DCB_se1_ag3_m_01 - phones	IH1	147.4725
147.4725	DCB_se1_ag3_m_01 - phones	V	147.5525
147.5525	DCB_se1_ag3_m_01 - phones	IH0	147.5825
147.5525	DCB_se1_ag3_m_01 - words	in	147.6125
147.5825	DCB_se1_ag3_m_01 - phones	N	147.6125
147.6125	DCB_se1_ag3_m_01 - phones	AH1	147.7725
147.6125	DCB_se1_ag3_m_01 - words	um	147.9025
147.7725	DCB_se1_ag3_m_01 - phones	M	147.9025
147.9025	DCB_se1_ag3_m_01 - phones	AE2	148.0225
147.9025	DCB_se1_ag3_m_01 - words	alexandria	148.7025
148.0225	DCB_se1_ag3_m_01 - phones	L	148.0925
148.0925	DCB_se1_ag3_m_01 - phones	AH0	148.1525
148.1525	DCB_se1_ag3_m_01 - phones	G	148.1825
148.1825	DCB_se1_ag3_m_01 - phones	Z	148.2625
148.2625	DCB_se1_ag3_m_01 - phones	AE1	148.4125
148.4125	DCB_se1_ag3_m_01 - phones	N	148.4525
148.4525	DCB_se1_ag3_m_01 - phones	D	148.5125
148.5125	DCB_se1_ag3_m_01 - phones	R	148.5725
148.5725	DCB_se1_ag3_m_01 - phones	IY0	148.6325
148.6325	DCB_se1_ag3_m_01 - phones	AH0	148.7025
148.7025	DCB_se1_ag3_m_01 - phones	sp	149.8827
149.8827	DCB_se1_ag3_m_01 - phones	Y	149.9227
149.8827	DCB_se1_ag3_m_01 - words	usually	150.1027
149.9227	DCB_se1_ag3_m_01 - phones	UW1	149.9627
149.9627	DCB_se1_ag3_m_01 - phones	ZH	150.0127
150.0127	DCB_se1_ag3_m_01 - phones	AH0	150.0427
150.0427	DCB_se1_ag3_m_01 - phones	L	150.0727
150.0727	DCB_se1_ag3_m_01 - phones	IY0	150.1027
150.1027	DCB_se1_ag3_m_01 - phones	EH1	150.1327
150.1027	DCB_se1_ag3_m_01 - words	everybody	150.4127
150.1327	DCB_se1_ag3_m_01 - phones	V	150.1627
150.1627	DCB_se1_ag3_m_01 - phones	R	150.1927
150.1927	DCB_se1_ag3_m_01 - phones	IY0	150.2627
150.2627	DCB_se1_ag3_m_01 - phones	B	150.3127
150.3127	DCB_se1_ag3_m_01 - phones	AA2	150.3527
150.3527	DCB_se1_ag3_m_01 - phones	D	150.3827
150.3827	DCB_se1_ag3_m_01 - phones	IY0	150.4127
150.4127	DCB_se1_ag3_m_01 - phones	Y	150.4427
150.4127	DCB_se1_ag3_m_01 - words	used	150.5327
150.4427	DCB_se1_ag3_m_01 - phones	UW1	150.4727
150.4727	DCB_se1_ag3_m_01 - phones	Z	150.5027
150.5027	DCB_se1_ag3_m_01 - phones	D	150.5327
150.5327	DCB_se1_ag3_m_01 - phones	T	150.5627
150.5327	DCB_se1_ag3_m_01 - words	to	150.5927
150.5627	DCB_se1_ag3_m_01 - phones	IH0	150.5927
150.5927	DCB_se1_ag3_m_01 - phones	G	150.6727
150.5927	DCB_se1_ag3_m_01 - words	go	150.7527
150.6727	DCB_se1_ag3_m_01 - phones	OW1	150.7527
150.7527	DCB_se1_ag3_m_01 - phones	T	150.7827
150.7527	DCB_se1_ag3_m_01 - words	to	150.8127
150.7827	DCB_se1_ag3_m_01 - phones	AH0	150.8127
150.8127	DCB_se1_ag3_m_01 - phones	HH	150.8427
150.8127	DCB_se1_ag3_m_01 - words	her	150.9427
150.8427	DCB_se1_ag3_m_01 - phones	ER1	150.9427
150.9427	DCB_se1_ag3_m_01 - phones	HH	150.9727
150.9427	DCB_se1_ag3_m_01 - words	house	151.2027
150.9727	DCB_se1_ag3_m_01 - phones	AW1	151.0827
151.0827	DCB_se1_ag3_m_01 - phones	S	151.2027
151.2027	DCB_se1_ag3_m_01 - phones	EH1	151.2427
151.2027	DCB_se1_ag3_m_01 - words	every	151.4427
151.2427	DCB_se1_ag3_m_01 - phones	V	151.3227
151.3227	DCB_se1_ag3_m_01 - phones	R	151.3727
151.3727	DCB_se1_ag3_m_01 - phones	IY0	151.4427
151.4427	DCB_se1_ag3_m_01 - phones	S	151.5427
151.4427	DCB_se1_ag3_m_01 - words	sunday	151.9027
151.5427	DCB_se1_ag3_m_01 - phones	AH1	151.6327
151.6327	DCB_se1_ag3_m_01 - phones	N	151.7327
151.7327	DCB_se1_ag3_m_01 - phones	D	151.7727
151.7727	DCB_se1_ag3_m_01 - phones	EY2	151.9027
151.9027	DCB_se1_ag3_m_01 - phones	sp	153.6694
153.6694	DCB_se1_ag3_m_01 - phones	AE1	154.1594
153.6694	DCB_se1_ag3_m_01 - words	and	154.2294
154.1594	DCB_se1_ag3_m_01 - phones	N	154.2294
154.2294	DCB_se1_ag3_m_01 - phones	sp	154.5094
155.1601	DCB_se1_ag3_m_01 - phones	DH	155.2101
155.1601	DCB_se1_ag3_m_01 - words	that	155.2901
155.2101	DCB_se1_ag3_m_01 - phones	AE1	155.2401
155.2401	DCB_se1_ag3_m_01 - phones	T	155.2901
155.2901	DCB_se1_ag3_m_01 - phones	W	155.3201
155.2901	DCB_se1_ag3_m_01 - words	was	155.4101
155.3201	DCB_se1_ag3_m_01 - phones	AH0	155.3801
155.3801	DCB_se1_ag3_m_01 - phones	Z	155.4101
155.4101	DCB_se1_ag3_m_01 - phones	DH	155.4501
155.4101	DCB_se1_ag3_m_01 - words	the	155.5101
155.4501	DCB_se1_ag3_m_01 - phones	AH0	155.5101
155.5101	DCB_se1_ag3_m_01 - phones	S	155.6001
155.5101	DCB_se1_ag3_m_01 - words	spot	155.9201
155.6001	DCB_se1_ag3_m_01 - phones	P	155.6901
155.6901	DCB_se1_ag3_m_01 - phones	AA1	155.8301
155.8301	DCB_se1_ag3_m_01 - phones	T	155.9201
155.9201	DCB_se1_ag3_m_01 - phones	W	156.0101
155.9201	DCB_se1_ag3_m_01 - words	where	156.3901
156.0101	DCB_se1_ag3_m_01 - phones	EH1	156.1101
156.1101	DCB_se1_ag3_m_01 - phones	R	156.3901
156.3901	DCB_se1_ag3_m_01 - phones	sp	156.4401
157.0979	DCB_se1_ag3_m_01 - phones	Y	157.1879
157.0979	DCB_se1_ag3_m_01 - words	you	157.2179
157.1879	DCB_se1_ag3_m_01 - phones	UW1	157.2179
157.2179	DCB_se1_ag3_m_01 - phones	N	157.2879
157.2179	DCB_se1_ag3_m_01 - words	know	157.5279
157.2879	DCB_se1_ag3_m_01 - phones	OW1	157.5279
157.5279	DCB_se1_ag3_m_01 - phones	sp	158.4119
158.4119	DCB_se1_ag3_m_01 - phones	EH1	158.5119
158.4119	DCB_se1_ag3_m_01 - words	everybody	158.9919
158.5119	DCB_se1_ag3_m_01 - phones	V	158.5419
158.5419	DCB_se1_ag3_m_01 - phones	R	158.6119
158.6119	DCB_se1_ag3_m_01 - phones	IY0	158.6719
158.6719	DCB_se1_ag3_m_01 - phones	B	158.7319
158.7319	DCB_se1_ag3_m_01 - phones	AA2	158.8419
158.8419	DCB_se1_ag3_m_01 - phones	D	158.9319
158.9319	DCB_se1_ag3_m_01 - phones	IY0	158.9919
158.9919	DCB_se1_ag3_m_01 - phones	HH	159.0519
158.9919	DCB_se1_ag3_m_01 - words	had	159.2519
159.0519	DCB_se1_ag3_m_01 - phones	AE1	159.2119
159.2119	DCB_se1_ag3_m_01 - phones	D	159.2519
159.2519	DCB_se1_ag3_m_01 - phones	T	159.2919
159.2519	DCB_se1_ag3_m_01 - words	to	159.4619
159.2919	DCB_se1_ag3_m_01 - phones	IH0	159.4619
159.4619	DCB_se1_ag3_m_01 - phones	EH1	159.5519
159.4619	DCB_se1_ag3_m_01 - words	everybody	159.8619
159.5519	DCB_se1_ag3_m_01 - phones	V	159.5819
159.5819	DCB_se1_ag3_m_01 - phones	R	159.6119
159.6119	DCB_se1_ag3_m_01 - phones	IY0	159.6719
159.6719	DCB_se1_ag3_m_01 - phones	B	159.7519
159.7519	DCB_se1_ag3_m_01 - phones	AA2	159.8019
159.8019	DCB_se1_ag3_m_01 - phones	D	159.8319
159.8319	DCB_se1_ag3_m_01 - phones	IY0	159.8619
159.8619	DCB_se1_ag3_m_01 - phones	K	159.9819
159.8619	DCB_se1_ag3_m_01 - words	came	160.1319
159.9819	DCB_se1_ag3_m_01 - phones	EY1	160.0819
160.0819	DCB_se1_ag3_m_01 - phones	M	160.1319
160.1319	DCB_se1_ag3_m_01 - phones	T	160.1719
160.1319	DCB_se1_ag3_m_01 - words	together	160.5219
160.1719	DCB_se1_ag3_m_01 - phones	AH0	160.2219
160.2219	DCB_se1_ag3_m_01 - phones	G	160.2819
160.2819	DCB_se1_ag3_m_01 - phones	EH1	160.4019
160.4019	DCB_se1_ag3_m_01 - phones	DH	160.4319
160.4319	DCB_se1_ag3_m_01 - phones	ER0	160.5219
160.5219	DCB_se1_ag3_m_01 - phones	sp	161.3997
161.3997	DCB_se1_ag3_m_01 - phones	N	161.4297
161.3997	DCB_se1_ag3_m_01 - words	no	161.4697
161.4297	DCB_se1_ag3_m_01 - phones	OW1	161.4697
161.4697	DCB_se1_ag3_m_01 - phones	M	161.5597
161.4697	DCB_se1_ag3_m_01 - words	matter	161.6897
161.5597	DCB_se1_ag3_m_01 - phones	AE1	161.6097
161.6097	DCB_se1_ag3_m_01 - phones	T	161.6597
161.6597	DCB_se1_ag3_m_01 - phones	ER0	161.6897
161.6897	DCB_se1_ag3_m_01 - phones	W	161.7197
161.6897	DCB_se1_ag3_m_01 - words	what	161.8197
161.7197	DCB_se1_ag3_m_01 - phones	AH1	161.7497
161.7497	DCB_se1_ag3_m_01 - phones	T	161.8197
161.8197	DCB_se1_ag3_m_01 - phones	W	161.8597
161.8197	DCB_se1_ag3_m_01 - words	was	161.9497
161.8597	DCB_se1_ag3_m_01 - phones	AH0	161.8897
161.8897	DCB_se1_ag3_m_01 - phones	Z	161.9497
161.9497	DCB_se1_ag3_m_01 - phones	G	162.0097
161.9497	DCB_se1_ag3_m_01 - words	going	162.1997
162.0097	DCB_se1_ag3_m_01 - phones	OW1	162.1097
162.1097	DCB_se1_ag3_m_01 - phones	IH0	162.1597
162.1597	DCB_se1_ag3_m_01 - phones	N	162.1997
162.1997	DCB_se1_ag3_m_01 - phones	AO1	162.3397
162.1997	DCB_se1_ag3_m_01 - words	on	162.3897
162.3397	DCB_se1_ag3_m_01 - phones	N	162.3897
162.3897	DCB_se1_ag3_m_01 - phones	DH	162.4297
162.3897	DCB_se1_ag3_m_01 - words	that	162.5697
162.4297	DCB_se1_ag3_m_01 - phones	AE1	162.4797
162.4797	DCB_se1_ag3_m_01 - phones	T	162.5697
162.5697	DCB_se1_ag3_m_01 - phones	W	162.6497
162.5697	DCB_se1_ag3_m_01 - words	week	162.7897
162.6497	DCB_se1_ag3_m_01 - phones	IY1	162.7497
162.7497	DCB_se1_ag3_m_01 - phones	K	162.7897
162.7897	DCB_se1_ag3_m_01 - phones	sp	162.8697
163.3444	DCB_se1_ag3_m_01 - phones	W	163.4144
163.3444	DCB_se1_ag3_m_01 - words	we	163.4444
163.4144	DCB_se1_ag3_m_01 - phones	IY1	163.4444
163.4444	DCB_se1_ag3_m_01 - phones	W	163.4744
163.4444	DCB_se1_ag3_m_01 - words	went	163.5644
163.4744	DCB_se1_ag3_m_01 - phones	EH1	163.5044
163.5044	DCB_se1_ag3_m_01 - phones	N	163.5344
163.5344	DCB_se1_ag3_m_01 - phones	T	163.5644
163.5644	DCB_se1_ag3_m_01 - phones	T	163.5944
163.5644	DCB_se1_ag3_m_01 - words	to	163.6344
163.5944	DCB_se1_ag3_m_01 - phones	IH0	163.6344
163.6344	DCB_se1_ag3_m_01 - phones	G	163.6644
163.6344	DCB_se1_ag3_m_01 - words	grandma	163.9744
163.6644	DCB_se1_ag3_m_01 - phones	R	163.7444
163.7444	DCB_se1_ag3_m_01 - phones	AE1	163.8044
163.8044	DCB_se1_ag3_m_01 - phones	M	163.9044
163.9044	DCB_se1_ag3_m_01 - phones	AA0	163.9744
163.9744	DCB_se1_ag3_m_01 - phones	HH	164.0044
163.9744	DCB_se1_ag3_m_01 - words	house	164.4644
164.0044	DCB_se1_ag3_m_01 - phones	AW1	164.2444
164.2444	DCB_se1_ag3_m_01 - phones	S	164.4644
164.4644	DCB_se1_ag3_m_01 - phones	sp	164.6144
165.0478	DCB_se1_ag3_m_01 - phones	S	165.2778
165.0478	DCB_se1_ag3_m_01 - words	seemed	165.4078
165.2778	DCB_se1_ag3_m_01 - phones	IY1	165.3178
165.3178	DCB_se1_ag3_m_01 - phones	M	165.3478
165.3478	DCB_se1_ag3_m_01 - phones	D	165.4078
165.4078	DCB_se1_ag3_m_01 - phones	L	165.4878
165.4078	DCB_se1_ag3_m_01 - words	like	165.6478
165.4878	DCB_se1_ag3_m_01 - phones	AY1	165.5778
165.5778	DCB_se1_ag3_m_01 - phones	K	165.6478
165.6478	DCB_se1_ag3_m_01 - phones	sp	165.7178
165.7178	DCB_se1_ag3_m_01 - phones	EH1	165.7778
165.7178	DCB_se1_ag3_m_01 - words	everything	166.1578
165.7778	DCB_se1_ag3_m_01 - phones	V	165.8578
165.8578	DCB_se1_ag3_m_01 - phones	R	165.9078
165.9078	DCB_se1_ag3_m_01 - phones	IY0	165.9378
165.9378	DCB_se1_ag3_m_01 - phones	TH	166.0178
166.0178	DCB_se1_ag3_m_01 - phones	IH2	166.0678
166.0678	DCB_se1_ag3_m_01 - phones	NG	166.1578
166.1578	DCB_se1_ag3_m_01 - phones	W	166.1878
166.1578	DCB_se1_ag3_m_01 - words	was	166.3278
166.1878	DCB_se1_ag3_m_01 - phones	AO1	166.2578
166.2578	DCB_se1_ag3_m_01 - phones	Z	166.3278
166.3278	DCB_se1_ag3_m_01 - phones	AO2	166.3578
166.3278	DCB_se1_ag3_m_01 - words	alright	166.7178
166.3578	DCB_se1_ag3_m_01 - phones	L	166.3878
166.3878	DCB_se1_ag3_m_01 - phones	R	166.5878
166.5878	DCB_se1_ag3_m_01 - phones	AY1	166.6678
166.6678	DCB_se1_ag3_m_01 - phones	T	166.7178
166.7178	DCB_se1_ag3_m_01 - phones	sp	181.9213
168.3715	DCB_int_01 - phones	HH	168.4215
168.3715	DCB_int_01 - words	what	168.5315
168.4215	DCB_int_01 - phones	W	168.4615
168.4615	DCB_int_01 - phones	AH1	168.4915
168.4915	DCB_int_01 - phones	T	168.5315
168.5315	DCB_int_01 - phones	W	168.5815
168.5315	DCB_int_01 - words	was	168.6715
168.5815	DCB_int_01 - phones	AH0	168.6115
168.6115	DCB_int_01 - phones	Z	168.6715
168.6715	DCB_int_01 - phones	Y	168.7215
168.6715	DCB_int_01 - words	your	168.8415
168.7215	DCB_int_01 - phones	UH1	168.7615
168.7615	DCB_int_01 - phones	R	168.8415
168.8415	DCB_int_01 - phones	sp	168.9015
169.1380	DCB_int_01 - phones	B	169.2180
169.1380	DCB_int_01 - words	best	169.7180
169.2180	DCB_int_01 - phones	EH1	169.4780
169.4780	DCB_int_01 - phones	S	169.6880
169.6880	DCB_int_01 - phones	T	169.7180
169.7180	DCB_int_01 - phones	sp	169.7480
169.7480	DCB_int_01 - phones	S	169.9380
169.7480	DCB_int_01 - words	sunday	170.4580
169.9380	DCB_int_01 - phones	AH1	170.0380
170.0380	DCB_int_01 - phones	N	170.0980
170.0980	DCB_int_01 - phones	D	170.1580
170.1580	DCB_int_01 - phones	EY2	170.4580
170.4580	DCB_int_01 - phones	sp	170.5380
171.0680	DCB_int_01 - phones	M	171.2880
171.0680	DCB_int_01 - words	memory	171.7680
171.2880	DCB_int_01 - phones	EH1	171.3780
171.3780	DCB_int_01 - phones	M	171.5080
171.5080	DCB_int_01 - phones	ER0	171.5880
171.5880	DCB_int_01 - phones	IY0	171.7680
171.7680	DCB_int_01 - phones	sp	171.8080
172.4927	DCB_int_01 - phones	L	172.6227
172.4927	DCB_int_01 - words	like	172.8327
172.6227	DCB_int_01 - phones	AY1	172.7127
172.7127	DCB_int_01 - phones	K	172.8327
172.8327	DCB_int_01 - phones	IH1	172.8727
172.8327	DCB_int_01 - words	if	172.9227
172.8727	DCB_int_01 - phones	F	172.9227
172.9227	DCB_int_01 - phones	Y	172.9627
172.9227	DCB_int_01 - words	you	173.0227
172.9627	DCB_int_01 - phones	UW1	173.0227
173.0227	DCB_int_01 - phones	K	173.0627
173.0227	DCB_int_01 - words	can	173.2227
173.0627	DCB_int_01 - phones	AH0	173.0927
173.0927	DCB_int_01 - phones	N	173.2227
173.2227	DCB_int_01 - phones	R	173.2527
173.2227	DCB_int_01 - words	remember	173.5027
173.2527	DCB_int_01 - phones	IH0	173.2827
173.2827	DCB_int_01 - phones	M	173.3427
173.3427	DCB_int_01 - phones	EH1	173.3827
173.3827	DCB_int_01 - phones	M	173.4427
173.4427	DCB_int_01 - phones	B	173.4727
173.4727	DCB_int_01 - phones	ER0	173.5027
173.5027	DCB_int_01 - phones	sp	173.5327
173.5327	DCB_int_01 - phones	HH	173.6027
173.5327	DCB_int_01 - words	one	173.8127
173.6027	DCB_int_01 - phones	W	173.6627
173.6627	DCB_int_01 - phones	AH1	173.7327
173.7327	DCB_int_01 - phones	N	173.8127
173.8127	DCB_int_01 - phones	P	173.8827
173.8127	DCB_int_01 - words	particular	174.3427
173.8827	DCB_int_01 - phones	ER0	173.9727
173.9727	DCB_int_01 - phones	T	174.0427
174.0427	DCB_int_01 - phones	IH1	174.1127
174.1127	DCB_int_01 - phones	K	174.1627
174.1627	DCB_int_01 - phones	Y	174.1927
174.1927	DCB_int_01 - phones	AH0	174.2227
174.2227	DCB_int_01 - phones	L	174.2527
174.2527	DCB_int_01 - phones	ER0	174.3427
174.3427	DCB_int_01 - phones	S	174.4127
174.3427	DCB_int_01 - words	sunday	174.6327
174.4127	DCB_int_01 - phones	AH1	174.4627
174.4627	DCB_int_01 - phones	N	174.5127
174.5127	DCB_int_01 - phones	D	174.5627
174.5627	DCB_int_01 - phones	EY2	174.6327
174.6327	DCB_int_01 - phones	W	174.6927
174.6327	DCB_int_01 - words	where	174.7627
174.6927	DCB_int_01 - phones	EH1	174.7327
174.7327	DCB_int_01 - phones	R	174.7627
174.7627	DCB_int_01 - phones	Y	174.8327
174.7627	DCB_int_01 - words	y'all	174.9527
174.8327	DCB_int_01 - phones	AO2	174.9227
174.9227	DCB_int_01 - phones	L	174.9527
174.9527	DCB_int_01 - phones	HH	175.0527
174.9527	DCB_int_01 - words	had	175.1727
175.0527	DCB_int_01 - phones	AE1	175.0827
175.0827	DCB_int_01 - phones	D	175.1727
175.1727	DCB_int_01 - phones	sp	175.2627
175.2627	DCB_int_01 - phones	D	175.3127
175.2627	DCB_int_01 - words	dinner	175.6727
175.3127	DCB_int_01 - phones	IH1	175.4127
175.4127	DCB_int_01 - phones	N	175.5727
175.5727	DCB_int_01 - phones	ER0	175.6727
175.6727	DCB_int_01 - phones	Y	175.7427
175.6727	DCB_int_01 - words	y'all	175.9227
175.7427	DCB_int_01 - phones	AO2	175.8527
175.8527	DCB_int_01 - phones	L	175.9227
175.9227	DCB_int_01 - phones	sp	175.9527
175.9527	DCB_int_01 - phones	D	176.0127
175.9527	DCB_int_01 - words	did	176.1627
176.0127	DCB_int_01 - phones	IH1	176.0727
176.0727	DCB_int_01 - phones	D	176.1627
176.1627	DCB_int_01 - phones	S	176.2527
176.1627	DCB_int_01 - words	something	176.6227
176.2527	DCB_int_01 - phones	AH1	176.3427
176.3427	DCB_int_01 - phones	M	176.3927
176.3927	DCB_int_01 - phones	TH	176.4327
176.4327	DCB_int_01 - phones	IH0	176.4827
176.4827	DCB_int_01 - phones	NG	176.6227
176.6227	DCB_int_01 - phones	sp	176.7727
177.1752	DCB_int_01 - phones	DH	177.2552
177.1752	DCB_int_01 - words	that	177.4052
177.2552	DCB_int_01 - phones	AE1	177.2952
177.2952	DCB_int_01 - phones	T	177.4052
177.4052	DCB_int_01 - phones	R	177.4452
177.4052	DCB_int_01 - words	really	177.6252
177.4452	DCB_int_01 - phones	IH1	177.4852
177.4852	DCB_int_01 - phones	L	177.5652
177.5652	DCB_int_01 - phones	IY0	177.6252
177.6252	DCB_int_01 - phones	S	177.6852
177.6252	DCB_int_01 - words	sticks	177.9352
177.6852	DCB_int_01 - phones	T	177.7452
177.7452	DCB_int_01 - phones	IH1	177.7952
177.7952	DCB_int_01 - phones	K	177.8552
177.8552	DCB_int_01 - phones	S	177.9352
177.9352	DCB_int_01 - phones	AW1	177.9852
177.9352	DCB_int_01 - words	out	178.0252
177.9852	DCB_int_01 - phones	T	178.0252
178.0252	DCB_int_01 - phones	IH1	178.0552
178.0252	DCB_int_01 - words	in	178.0852
178.0552	DCB_int_01 - phones	N	178.0852
178.0852	DCB_int_01 - phones	Y	178.1252
178.0852	DCB_int_01 - words	your	178.2052
178.1252	DCB_int_01 - phones	UH1	178.1552
178.1552	DCB_int_01 - phones	R	178.2052
178.2052	DCB_int_01 - phones	M	178.2952
178.2052	DCB_int_01 - words	mind	178.3852
178.2952	DCB_int_01 - phones	AY1	178.3252
178.3252	DCB_int_01 - phones	N	178.3552
178.3552	DCB_int_01 - phones	D	178.3852
178.3852	DCB_int_01 - phones	sp	178.6552
181.9213	DCB_se1_ag3_m_01 - words	uh	182.3413
181.9213	DCB_se1_ag3_m_01 - phones	AH1	182.3413
182.3413	DCB_se1_ag3_m_01 - phones	sp	184.2418
184.2418	DCB_se1_ag3_m_01 - phones	Y	184.2918
184.2418	DCB_se1_ag3_m_01 - words	yeah	184.5618
184.2918	DCB_se1_ag3_m_01 - phones	AE1	184.5618
184.5618	DCB_se1_ag3_m_01 - phones	sp	184.6118
184.6118	DCB_se1_ag3_m_01 - phones	W	184.6918
184.6118	DCB_se1_ag3_m_01 - words	we	184.8318
184.6918	DCB_se1_ag3_m_01 - phones	IY1	184.8318
184.8318	DCB_se1_ag3_m_01 - words	uh	185.0818
184.8318	DCB_se1_ag3_m_01 - phones	AH1	185.0818
185.0818	DCB_se1_ag3_m_01 - phones	sp	185.9733
185.9733	DCB_se1_ag3_m_01 - phones	G	186.0133
185.9733	DCB_se1_ag3_m_01 - words	go	186.0833
186.0133	DCB_se1_ag3_m_01 - phones	OW1	186.0833
186.0833	DCB_se1_ag3_m_01 - phones	T	186.1833
186.0833	DCB_se1_ag3_m_01 - words	to	186.2133
186.1833	DCB_se1_ag3_m_01 - phones	IH0	186.2133
186.2133	DCB_se1_ag3_m_01 - phones	CH	186.3433
186.2133	DCB_se1_ag3_m_01 - words	church	186.7133
186.3433	DCB_se1_ag3_m_01 - phones	ER1	186.5733
186.5733	DCB_se1_ag3_m_01 - phones	CH	186.7133
186.7133	DCB_se1_ag3_m_01 - phones	sp	188.3291
188.3291	DCB_se1_ag3_m_01 - phones	W	188.3691
188.3291	DCB_se1_ag3_m_01 - words	went	188.4791
188.3691	DCB_se1_ag3_m_01 - phones	EH1	188.3991
188.3991	DCB_se1_ag3_m_01 - phones	N	188.4291
188.4291	DCB_se1_ag3_m_01 - phones	T	188.4791
188.4791	DCB_se1_ag3_m_01 - phones	OW1	188.5591
188.4791	DCB_se1_ag3_m_01 - words	over	188.6591
188.5591	DCB_se1_ag3_m_01 - phones	V	188.6291
188.6291	DCB_se1_ag3_m_01 - phones	ER0	188.6591
188.6591	DCB_se1_ag3_m_01 - phones	DH	188.7091
188.6591	DCB_se1_ag3_m_01 - words	there	188.8791
188.7091	DCB_se1_ag3_m_01 - phones	EH1	188.8191
188.8191	DCB_se1_ag3_m_01 - phones	R	188.8791
188.8791	DCB_se1_ag3_m_01 - phones	HH	188.9391
188.8791	DCB_se1_ag3_m_01 - words	had	189.2791
188.9391	DCB_se1_ag3_m_01 - phones	AE1	189.2291
189.2291	DCB_se1_ag3_m_01 - phones	D	189.2791
190.5709	DCB_se1_ag3_m_01 - phones	Y	190.6409
190.5709	DCB_se1_ag3_m_01 - words	you	190.6909
190.6409	DCB_se1_ag3_m_01 - phones	UW1	190.6909
190.6909	DCB_se1_ag3_m_01 - phones	N	190.7509
190.6909	DCB_se1_ag3_m_01 - words	know	190.8309
190.7509	DCB_se1_ag3_m_01 - phones	OW1	190.8309
190.8309	DCB_se1_ag3_m_01 - phones	AA1	190.9209
190.8309	DCB_se1_ag3_m_01 - words	our	190.9809
190.9209	DCB_se1_ag3_m_01 - phones	R	190.9809
190.9809	DCB_se1_ag3_m_01 - phones	N	191.0409
190.9809	DCB_se1_ag3_m_01 - words	normal	191.4409
191.0409	DCB_se1_ag3_m_01 - phones	AO1	191.1509
191.1509	DCB_se1_ag3_m_01 - phones	R	191.2009
191.2009	DCB_se1_ag3_m_01 - phones	M	191.2309
191.2309	DCB_se1_ag3_m_01 - phones	AH0	191.2609
191.2609	DCB_se1_ag3_m_01 - phones	L	191.4409
191.4409	DCB_se1_ag3_m_01 - phones	sp	191.4709
191.4709	DCB_se1_ag3_m_01 - phones	D	191.5209
191.4709	DCB_se1_ag3_m_01 - words	dinner	191.8409
191.5209	DCB_se1_ag3_m_01 - phones	IH1	191.6409
191.6409	DCB_se1_ag3_m_01 - phones	N	191.7309
191.7309	DCB_se1_ag3_m_01 - phones	ER0	191.8409
191.8409	DCB_se1_ag3_m_01 - phones	D	191.9309
191.8409	DCB_se1_ag3_m_01 - words	dinner	192.1009
191.9309	DCB_se1_ag3_m_01 - phones	IH1	192.0009
192.0009	DCB_se1_ag3_m_01 - phones	N	192.0509
192.0509	DCB_se1_ag3_m_01 - phones	ER0	192.1009
192.1009	DCB_se1_ag3_m_01 - phones	W	192.1609
192.1009	DCB_se1_ag3_m_01 - words	was	192.2609
192.1609	DCB_se1_ag3_m_01 - phones	AH0	192.2009
192.2009	DCB_se1_ag3_m_01 - phones	Z	192.2609
192.2609	DCB_se1_ag3_m_01 - phones	AO1	192.3809
192.2609	DCB_se1_ag3_m_01 - words	always	192.6409
192.3809	DCB_se1_ag3_m_01 - phones	L	192.4109
192.4109	DCB_se1_ag3_m_01 - phones	W	192.4609
192.4609	DCB_se1_ag3_m_01 - phones	EY2	192.5509
192.5509	DCB_se1_ag3_m_01 - phones	Z	192.6409
192.6409	DCB_se1_ag3_m_01 - phones	R	192.6809
192.6409	DCB_se1_ag3_m_01 - words	ready	192.8609
192.6809	DCB_se1_ag3_m_01 - phones	EH1	192.7209
192.7209	DCB_se1_ag3_m_01 - phones	D	192.7809
192.7809	DCB_se1_ag3_m_01 - phones	IY0	192.8609
192.8609	DCB_se1_ag3_m_01 - phones	ER1	193.1009
192.8609	DCB_se1_ag3_m_01 - words	early	193.2209
193.1009	DCB_se1_ag3_m_01 - phones	L	193.1909
193.1909	DCB_se1_ag3_m_01 - phones	IY0	193.2209
193.2209	DCB_se1_ag3_m_01 - phones	AH0	193.2809
193.2209	DCB_se1_ag3_m_01 - words	about	193.5409
193.2809	DCB_se1_ag3_m_01 - phones	B	193.3309
193.3309	DCB_se1_ag3_m_01 - phones	AW1	193.4309
193.4309	DCB_se1_ag3_m_01 - phones	T	193.5409
193.5409	DCB_se1_ag3_m_01 - phones	W	193.6509
193.5409	DCB_se1_ag3_m_01 - words	one	193.7309
193.6509	DCB_se1_ag3_m_01 - phones	AH1	193.7009
193.7009	DCB_se1_ag3_m_01 - phones	N	193.7309
193.7309	DCB_se1_ag3_m_01 - words	or	193.7609
193.7309	DCB_se1_ag3_m_01 - phones	ER0	193.7609
193.7609	DCB_se1_ag3_m_01 - phones	T	193.8809
193.7609	DCB_se1_ag3_m_01 - words	two	193.9909
193.8809	DCB_se1_ag3_m_01 - phones	UW1	193.9909
193.9909	DCB_se1_ag3_m_01 - phones	AH0	194.0309
193.9909	DCB_se1_ag3_m_01 - words	o'clock	194.3709
194.0309	DCB_se1_ag3_m_01 - phones	K	194.1109
194.1109	DCB_se1_ag3_m_01 - phones	L	194.1809
194.1809	DCB_se1_ag3_m_01 - phones	AA1	194.3009
194.3009	DCB_se1_ag3_m_01 - phones	K	194.3709
194.3709	DCB_se1_ag3_m_01 - phones	D	194.4009
194.3709	DCB_se1_ag3_m_01 - words	dinner	194.5709
194.4009	DCB_se1_ag3_m_01 - phones	IH1	194.4709
194.4709	DCB_se1_ag3_m_01 - phones	N	194.5309
194.5309	DCB_se1_ag3_m_01 - phones	ER0	194.5709
194.5709	DCB_se1_ag3_m_01 - phones	W	194.6309
194.5709	DCB_se1_ag3_m_01 - words	was	194.8009
194.6309	DCB_se1_ag3_m_01 - phones	AO1	194.7009
194.7009	DCB_se1_ag3_m_01 - phones	Z	194.8009
194.8009	DCB_se1_ag3_m_01 - phones	R	194.8409
194.8009	DCB_se1_ag3_m_01 - words	ready	195.1209
194.8409	DCB_se1_ag3_m_01 - phones	EH1	194.9309
194.9309	DCB_se1_ag3_m_01 - phones	D	195.0109
195.0109	DCB_se1_ag3_m_01 - phones	IY0	195.1209
195.1209	DCB_se1_ag3_m_01 - phones	sp	197.1012
197.1012	DCB_se1_ag3_m_01 - phones	AE1	197.4112
197.1012	DCB_se1_ag3_m_01 - words	and	197.5212
197.4112	DCB_se1_ag3_m_01 - phones	N	197.4612
197.4612	DCB_se1_ag3_m_01 - phones	D	197.5212
197.5642	DCB_se1_ag3_m_01 - phones	sil	197.6542
197.6542	DCB_se1_ag3_m_01 - phones	TH	197.6942
197.6542	DCB_se1_ag3_m_01 - words	think	197.8342
197.6942	DCB_se1_ag3_m_01 - phones	IH1	197.7442
197.7442	DCB_se1_ag3_m_01 - phones	NG	197.7842
197.7842	DCB_se1_ag3_m_01 - phones	K	197.8342
197.8342	DCB_se1_ag3_m_01 - phones	DH	197.8642
197.8342	DCB_se1_ag3_m_01 - words	the	197.8942
197.8642	DCB_se1_ag3_m_01 - phones	AH0	197.8942
197.8942	DCB_se1_ag3_m_01 - phones	K	198.0042
197.8942	DCB_se1_ag3_m_01 - words	cowboys	198.4142
198.0042	DCB_se1_ag3_m_01 - phones	AW1	198.1742
198.1742	DCB_se1_ag3_m_01 - phones	B	198.2242
198.2242	DCB_se1_ag3_m_01 - phones	OY2	198.3442
198.3442	DCB_se1_ag3_m_01 - phones	Z	198.4142
198.4142	DCB_se1_ag3_m_01 - phones	W	198.4442
198.4142	DCB_se1_ag3_m_01 - words	won	198.5242
198.4442	DCB_se1_ag3_m_01 - phones	AA1	198.4842
198.4842	DCB_se1_ag3_m_01 - phones	N	198.5242
198.5242	DCB_se1_ag3_m_01 - phones	DH	198.5542
198.5242	DCB_se1_ag3_m_01 - words	the	198.6042
198.5542	DCB_se1_ag3_m_01 - phones	AH0	198.6042
[truncated: 25,383 more rows]
