# Supplementary material for: Considering Performance in the Automated and Manual Coding of Sociolinguistic Variables: Lessons From Variable (ING)
Source: Front Artif Intell. 2021 Apr 29;4:648543. doi: 10.3389/frai.2021.648543 (PMC8117961; doi:10.3389/frai.2021.648543)
Supplement: Supplementary file 4 [file Data_Sheet_4.ZIP › CORAAL_Aligned_as_Tables/DCA_se1_ag1_m_08_1_txout.txt]

tmin	tier	text	tmax
0.5084	DCA_int_04 - phones	F	0.5684
0.5084	DCA_int_04 - words	first	0.8084
0.5684	DCA_int_04 - phones	ER1	0.6384
0.6384	DCA_int_04 - phones	S	0.7684
0.7684	DCA_int_04 - phones	T	0.8084
0.8084	DCA_int_04 - phones	AH0	0.8384
0.8084	DCA_int_04 - words	of	0.9484
0.8384	DCA_int_04 - phones	V	0.9484
0.9484	DCA_int_04 - phones	AO1	1.1584
0.9484	DCA_int_04 - words	all	1.1884
1.1584	DCA_int_04 - phones	L	1.1884
1.1884	DCA_int_04 - phones	W	1.2184
1.1884	DCA_int_04 - words	what	1.2784
1.2184	DCA_int_04 - phones	AH1	1.2484
1.2484	DCA_int_04 - phones	T	1.2784
1.2784	DCA_int_04 - phones	K	1.3084
1.2784	DCA_int_04 - words	kind	1.4984
1.3084	DCA_int_04 - phones	AY1	1.4084
1.4084	DCA_int_04 - phones	N	1.4984
1.4984	DCA_int_04 - phones	AH0	1.5384
1.4984	DCA_int_04 - words	of	1.6384
1.5384	DCA_int_04 - phones	V	1.6384
1.6384	DCA_int_04 - phones	G	1.7084
1.6384	DCA_int_04 - words	games	1.9984
1.7084	DCA_int_04 - phones	EY1	1.8184
1.8184	DCA_int_04 - phones	M	1.9184
1.9184	DCA_int_04 - phones	Z	1.9984
1.9984	DCA_int_04 - phones	sp	2.0284
2.0284	DCA_int_04 - phones	D	2.0584
2.0284	DCA_int_04 - words	did	2.1784
2.0584	DCA_int_04 - phones	IH0	2.1084
2.1084	DCA_int_04 - phones	D	2.1784
2.1784	DCA_int_04 - phones	Y	2.2284
2.1784	DCA_int_04 - words	you	2.2784
2.2284	DCA_int_04 - phones	UW1	2.2784
2.2784	DCA_int_04 - phones	sp	2.3184
2.3184	DCA_int_04 - phones	P	2.4084
2.3184	DCA_int_04 - words	play	2.5884
2.4084	DCA_int_04 - phones	L	2.4584
2.4584	DCA_int_04 - phones	EY1	2.5884
2.5884	DCA_int_04 - phones	ER0	2.6984
2.5884	DCA_int_04 - words	around	3.0184
2.6984	DCA_int_04 - phones	AW1	2.7984
2.7984	DCA_int_04 - phones	N	2.9584
2.9584	DCA_int_04 - phones	D	3.0184
3.0184	DCA_int_04 - phones	sp	3.1884
3.3341	DCA_int_04 - phones	Y	3.3841
3.3341	DCA_int_04 - words	your	3.4741
3.3841	DCA_int_04 - phones	UH1	3.4141
3.4141	DCA_int_04 - phones	R	3.4741
3.4741	DCA_int_04 - phones	N	3.5241
3.4741	DCA_int_04 - words	neighborhood	3.9541
3.5241	DCA_int_04 - phones	EY1	3.7141
3.7141	DCA_int_04 - phones	B	3.7441
3.7441	DCA_int_04 - phones	ER0	3.7841
3.7841	DCA_int_04 - phones	HH	3.8641
3.8641	DCA_int_04 - phones	UH2	3.9141
3.9141	DCA_int_04 - phones	D	3.9541
3.9541	DCA_int_04 - phones	sp	4.0241
4.0241	DCA_int_04 - phones	W	4.0541
4.0241	DCA_int_04 - words	when	4.1741
4.0541	DCA_int_04 - phones	IH1	4.0841
4.0841	DCA_int_04 - phones	N	4.1741
4.1741	DCA_int_04 - phones	Y	4.2341
4.1741	DCA_int_04 - words	you	4.2841
4.2341	DCA_int_04 - phones	UW1	4.2841
4.2841	DCA_int_04 - phones	W	4.3441
4.2841	DCA_int_04 - words	were	4.3741
4.3441	DCA_int_04 - phones	ER0	4.3741
4.3741	DCA_int_04 - phones	V	4.4841
4.3741	DCA_int_04 - words	very	4.7241
4.4841	DCA_int_04 - phones	EH1	4.5641
4.5641	DCA_int_04 - phones	R	4.6941
4.6941	DCA_int_04 - phones	IY0	4.7241
4.7241	DCA_int_04 - phones	Y	4.7741
4.7241	DCA_int_04 - words	young	4.9741
4.7741	DCA_int_04 - phones	AH1	4.8941
4.8941	DCA_int_04 - phones	NG	4.9741
7.2544	DCA_se1_ag1_m_08 - phones	AH1	7.3344
7.2544	DCA_se1_ag1_m_08 - words	um	7.7444
7.3344	DCA_se1_ag1_m_08 - phones	M	7.7444
10.5371	DCA_se1_ag1_m_08 - phones	sil	10.5671
10.5671	DCA_se1_ag1_m_08 - phones	K	10.6471
10.5671	DCA_se1_ag1_m_08 - words	kickball	11.4271
10.6471	DCA_se1_ag1_m_08 - phones	IH1	10.7771
10.7771	DCA_se1_ag1_m_08 - phones	K	10.9171
10.9171	DCA_se1_ag1_m_08 - phones	B	10.9471
10.9471	DCA_se1_ag1_m_08 - phones	AH0	10.9871
10.9871	DCA_se1_ag1_m_08 - phones	L	11.4271
11.4271	DCA_se1_ag1_m_08 - phones	AH0	11.4671
11.4271	DCA_se1_ag1_m_08 - words	and	11.5371
11.4671	DCA_se1_ag1_m_08 - phones	N	11.5371
11.5371	DCA_se1_ag1_m_08 - phones	sp	11.8809
11.8809	DCA_se1_ag1_m_08 - phones	AH1	11.9509
11.8809	DCA_se1_ag1_m_08 - words	um	11.9809
11.9509	DCA_se1_ag1_m_08 - phones	M	11.9809
11.9809	DCA_se1_ag1_m_08 - phones	sp	12.2409
16.5511	DCA_se1_ag1_m_08 - phones	F	16.5911
16.5511	DCA_se1_ag1_m_08 - words	forgot	16.8511
16.5911	DCA_se1_ag1_m_08 - phones	ER0	16.6411
16.6411	DCA_se1_ag1_m_08 - phones	G	16.7111
16.7111	DCA_se1_ag1_m_08 - phones	AA1	16.7711
16.7711	DCA_se1_ag1_m_08 - phones	T	16.8511
16.8511	DCA_se1_ag1_m_08 - phones	DH	16.8811
16.8511	DCA_se1_ag1_m_08 - words	the	16.9111
16.8811	DCA_se1_ag1_m_08 - phones	AH0	16.9111
16.9111	DCA_se1_ag1_m_08 - phones	N	16.9811
16.9111	DCA_se1_ag1_m_08 - words	names	17.1811
16.9811	DCA_se1_ag1_m_08 - phones	EY1	17.1211
17.1211	DCA_se1_ag1_m_08 - phones	M	17.1511
17.1511	DCA_se1_ag1_m_08 - phones	Z	17.1811
17.1811	DCA_se1_ag1_m_08 - phones	AH0	17.2111
17.1811	DCA_se1_ag1_m_08 - words	of	17.2411
17.2111	DCA_se1_ag1_m_08 - phones	V	17.2411
17.2411	DCA_se1_ag1_m_08 - phones	DH	17.2711
17.2411	DCA_se1_ag1_m_08 - words	them	17.3311
17.2711	DCA_se1_ag1_m_08 - phones	AH0	17.3011
17.3011	DCA_se1_ag1_m_08 - phones	M	17.3311
17.3311	DCA_se1_ag1_m_08 - phones	sp	17.7911
18.0188	DCA_se1_ag1_m_08 - phones	DH	18.0888
18.0188	DCA_se1_ag1_m_08 - words	that	18.1888
18.0888	DCA_se1_ag1_m_08 - phones	AE1	18.1188
18.1188	DCA_se1_ag1_m_08 - phones	T	18.1888
18.1888	DCA_se1_ag1_m_08 - phones	Y	18.2688
18.1888	DCA_se1_ag1_m_08 - words	you	18.2988
18.2688	DCA_se1_ag1_m_08 - phones	UW1	18.2988
18.2988	DCA_se1_ag1_m_08 - phones	P	18.4288
18.2988	DCA_se1_ag1_m_08 - words	play	18.7688
18.4288	DCA_se1_ag1_m_08 - phones	L	18.5088
18.5088	DCA_se1_ag1_m_08 - phones	EY1	18.7688
20.3829	DCA_se1_ag1_m_08 - phones	W	20.4429
20.3829	DCA_se1_ag1_m_08 - words	when	20.5329
20.4429	DCA_se1_ag1_m_08 - phones	EH1	20.4729
20.4729	DCA_se1_ag1_m_08 - phones	N	20.5329
20.5329	DCA_se1_ag1_m_08 - phones	Y	20.6429
20.5329	DCA_se1_ag1_m_08 - words	you	20.6829
20.6429	DCA_se1_ag1_m_08 - phones	UW1	20.6829
20.6829	DCA_se1_ag1_m_08 - phones	G	20.7129
20.6829	DCA_se1_ag1_m_08 - words	go	20.8129
20.7129	DCA_se1_ag1_m_08 - phones	OW1	20.8129
20.8129	DCA_se1_ag1_m_08 - phones	HH	20.9329
20.8129	DCA_se1_ag1_m_08 - words	hide	21.3829
20.9329	DCA_se1_ag1_m_08 - phones	AY1	21.3229
21.3229	DCA_se1_ag1_m_08 - phones	D	21.3829
21.9916	DCA_se1_ag1_m_08 - phones	sil	22.0216
22.0216	DCA_se1_ag1_m_08 - phones	N	22.1216
22.0216	DCA_se1_ag1_m_08 - words	not	22.2616
22.1216	DCA_se1_ag1_m_08 - phones	AA1	22.2216
22.2216	DCA_se1_ag1_m_08 - phones	T	22.2616
22.2616	DCA_se1_ag1_m_08 - phones	HH	22.3216
22.2616	DCA_se1_ag1_m_08 - words	hide	22.5616
22.3216	DCA_se1_ag1_m_08 - phones	AY1	22.5116
22.5116	DCA_se1_ag1_m_08 - phones	D	22.5616
22.5616	DCA_se1_ag1_m_08 - phones	AH0	22.5916
22.5616	DCA_se1_ag1_m_08 - words	and	22.6816
22.5916	DCA_se1_ag1_m_08 - phones	N	22.6816
22.6816	DCA_se1_ag1_m_08 - phones	S	22.8616
22.6816	DCA_se1_ag1_m_08 - words	seek	23.0316
22.8616	DCA_se1_ag1_m_08 - phones	IY1	22.9716
22.9716	DCA_se1_ag1_m_08 - phones	K	23.0316
23.0316	DCA_se1_ag1_m_08 - phones	sp	23.0716
23.6690	DCA_se1_ag1_m_08 - phones	B	23.7290
23.6690	DCA_se1_ag1_m_08 - words	but	23.8190
23.7290	DCA_se1_ag1_m_08 - phones	AH1	23.7590
23.7590	DCA_se1_ag1_m_08 - phones	T	23.8190
23.8190	DCA_se1_ag1_m_08 - words	uh	24.0190
23.8190	DCA_se1_ag1_m_08 - phones	AH1	24.0190
24.0190	DCA_se1_ag1_m_08 - phones	sp	29.9508
27.0636	DCA_int_04 - phones	HH	27.1336
27.0636	DCA_int_04 - words	how	27.1736
27.1336	DCA_int_04 - phones	AW1	27.1736
27.1736	DCA_int_04 - phones	D	27.2136
27.1736	DCA_int_04 - words	did	27.3636
27.2136	DCA_int_04 - phones	IH0	27.2536
27.2536	DCA_int_04 - phones	D	27.3636
27.3636	DCA_int_04 - phones	Y	27.3936
27.3636	DCA_int_04 - words	you	27.4736
27.3936	DCA_int_04 - phones	UW1	27.4736
27.4736	DCA_int_04 - phones	sp	27.5036
27.5036	DCA_int_04 - phones	P	27.5936
27.5036	DCA_int_04 - words	play	27.9036
27.5936	DCA_int_04 - phones	L	27.6736
27.6736	DCA_int_04 - phones	EY1	27.9036
27.9036	DCA_int_04 - phones	sp	27.9336
28.4392	DCA_int_04 - phones	K	28.4692
28.4392	DCA_int_04 - words	can	28.6392
28.4692	DCA_int_04 - phones	AH0	28.4992
28.4992	DCA_int_04 - phones	N	28.6392
28.6392	DCA_int_04 - phones	Y	28.6692
28.6392	DCA_int_04 - words	you	28.6992
28.6692	DCA_int_04 - phones	UW1	28.6992
28.6992	DCA_int_04 - phones	D	28.7292
28.6992	DCA_int_04 - words	describe	29.1292
28.7292	DCA_int_04 - phones	IH0	28.7792
28.7792	DCA_int_04 - phones	S	28.8392
28.8392	DCA_int_04 - phones	K	28.8792
28.8792	DCA_int_04 - phones	R	28.9192
28.9192	DCA_int_04 - phones	AY1	29.0992
29.0992	DCA_int_04 - phones	B	29.1292
29.1292	DCA_int_04 - phones	IH0	29.1592
29.1292	DCA_int_04 - words	it	29.1992
29.1592	DCA_int_04 - phones	T	29.1992
29.1992	DCA_int_04 - phones	sp	29.2392
29.9508	DCA_se1_ag1_m_08 - phones	Y	30.0908
29.9508	DCA_se1_ag1_m_08 - words	yeah	30.1208
30.0908	DCA_se1_ag1_m_08 - phones	AE1	30.1208
30.1208	DCA_se1_ag1_m_08 - phones	DH	30.1508
30.1208	DCA_se1_ag1_m_08 - words	they	30.2108
30.1508	DCA_se1_ag1_m_08 - phones	EY1	30.2108
30.2108	DCA_se1_ag1_m_08 - phones	HH	30.2708
30.2108	DCA_se1_ag1_m_08 - words	had	30.4708
30.2708	DCA_se1_ag1_m_08 - phones	AE1	30.3508
30.3508	DCA_se1_ag1_m_08 - phones	D	30.4708
30.4708	DCA_se1_ag1_m_08 - phones	W	30.5608
30.4708	DCA_se1_ag1_m_08 - words	well	30.8508
30.5608	DCA_se1_ag1_m_08 - phones	EH1	30.7208
30.7208	DCA_se1_ag1_m_08 - phones	L	30.8508
30.8508	DCA_se1_ag1_m_08 - phones	sp	31.8253
31.8253	DCA_se1_ag1_m_08 - phones	EH1	31.8953
31.8253	DCA_se1_ag1_m_08 - words	everyone	32.2353
31.8953	DCA_se1_ag1_m_08 - phones	V	31.9353
31.9353	DCA_se1_ag1_m_08 - phones	R	31.9653
31.9653	DCA_se1_ag1_m_08 - phones	IY0	32.0353
32.0353	DCA_se1_ag1_m_08 - phones	W	32.1453
32.1453	DCA_se1_ag1_m_08 - phones	AH2	32.2053
32.2053	DCA_se1_ag1_m_08 - phones	N	32.2353
32.2353	DCA_se1_ag1_m_08 - phones	W	32.2653
32.2353	DCA_se1_ag1_m_08 - words	would	32.3253
32.2653	DCA_se1_ag1_m_08 - phones	UH1	32.2953
32.2953	DCA_se1_ag1_m_08 - phones	D	32.3253
32.3253	DCA_se1_ag1_m_08 - phones	G	32.3853
32.3253	DCA_se1_ag1_m_08 - words	go	32.5353
32.3853	DCA_se1_ag1_m_08 - phones	OW1	32.5353
32.5353	DCA_se1_ag1_m_08 - phones	HH	32.5853
32.5353	DCA_se1_ag1_m_08 - words	hide	32.9753
32.5853	DCA_se1_ag1_m_08 - phones	AY1	32.8853
32.8853	DCA_se1_ag1_m_08 - phones	D	32.9753
32.9753	DCA_se1_ag1_m_08 - phones	Y	33.0053
32.9753	DCA_se1_ag1_m_08 - words	you	33.0553
33.0053	DCA_se1_ag1_m_08 - phones	UW1	33.0553
33.0553	DCA_se1_ag1_m_08 - phones	N	33.1153
33.0553	DCA_se1_ag1_m_08 - words	know	33.1753
33.1153	DCA_se1_ag1_m_08 - phones	OW1	33.1753
33.1753	DCA_se1_ag1_m_08 - phones	sp	33.2453
33.5626	DCA_se1_ag1_m_08 - phones	IH1	33.6226
33.5626	DCA_se1_ag1_m_08 - words	it	33.6726
33.6226	DCA_se1_ag1_m_08 - phones	T	33.6726
33.6726	DCA_se1_ag1_m_08 - words	s	33.7126
33.6726	DCA_se1_ag1_m_08 - phones	Z	33.7126
33.7126	DCA_se1_ag1_m_08 - phones	L	33.8126
33.7126	DCA_se1_ag1_m_08 - words	like	33.9526
33.8126	DCA_se1_ag1_m_08 - phones	AY1	33.9026
33.9026	DCA_se1_ag1_m_08 - phones	K	33.9526
33.9526	DCA_se1_ag1_m_08 - phones	HH	34.0526
33.9526	DCA_se1_ag1_m_08 - words	hide	34.2326
34.0526	DCA_se1_ag1_m_08 - phones	AY1	34.1926
34.1926	DCA_se1_ag1_m_08 - phones	D	34.2326
34.2326	DCA_se1_ag1_m_08 - phones	AH0	34.2626
34.2326	DCA_se1_ag1_m_08 - words	and	34.3126
34.2626	DCA_se1_ag1_m_08 - phones	N	34.3126
34.3126	DCA_se1_ag1_m_08 - phones	S	34.4526
34.3126	DCA_se1_ag1_m_08 - words	seek	34.5726
34.4526	DCA_se1_ag1_m_08 - phones	IY1	34.5426
34.5426	DCA_se1_ag1_m_08 - phones	K	34.5726
34.5726	DCA_se1_ag1_m_08 - phones	B	34.6026
34.5726	DCA_se1_ag1_m_08 - words	but	34.6826
34.6026	DCA_se1_ag1_m_08 - phones	AH1	34.6326
34.6326	DCA_se1_ag1_m_08 - phones	T	34.6826
34.6826	DCA_se1_ag1_m_08 - phones	OW1	34.7626
34.6826	DCA_se1_ag1_m_08 - words	only	34.9326
34.7626	DCA_se1_ag1_m_08 - phones	N	34.7926
34.7926	DCA_se1_ag1_m_08 - phones	L	34.8626
34.8626	DCA_se1_ag1_m_08 - phones	IY0	34.9326
34.9326	DCA_se1_ag1_m_08 - phones	Y	35.0226
34.9326	DCA_se1_ag1_m_08 - words	use	35.1626
35.0226	DCA_se1_ag1_m_08 - phones	UW1	35.0726
35.0726	DCA_se1_ag1_m_08 - phones	Z	35.1626
35.1626	DCA_se1_ag1_m_08 - phones	AH0	35.2726
35.1626	DCA_se1_ag1_m_08 - words	a	35.2726
35.2726	DCA_se1_ag1_m_08 - phones	B	35.3726
35.2726	DCA_se1_ag1_m_08 - words	ball	35.6826
35.3726	DCA_se1_ag1_m_08 - phones	AO1	35.6426
35.6426	DCA_se1_ag1_m_08 - phones	L	35.6826
35.6826	DCA_se1_ag1_m_08 - phones	AH0	35.7126
35.6826	DCA_se1_ag1_m_08 - words	and	35.7426
35.7126	DCA_se1_ag1_m_08 - phones	N	35.7426
35.7426	DCA_se1_ag1_m_08 - phones	DH	35.7726
35.7426	DCA_se1_ag1_m_08 - words	then	35.8326
35.7726	DCA_se1_ag1_m_08 - phones	EH1	35.8026
35.8026	DCA_se1_ag1_m_08 - phones	N	35.8326
35.8326	DCA_se1_ag1_m_08 - phones	DH	35.8626
35.8326	DCA_se1_ag1_m_08 - words	the	35.9226
35.8626	DCA_se1_ag1_m_08 - phones	AH0	35.9226
35.9226	DCA_se1_ag1_m_08 - phones	HH	35.9726
35.9226	DCA_se1_ag1_m_08 - words	one	36.0926
35.9726	DCA_se1_ag1_m_08 - phones	W	36.0226
36.0226	DCA_se1_ag1_m_08 - phones	AH1	36.0626
36.0626	DCA_se1_ag1_m_08 - phones	N	36.0926
36.0926	DCA_se1_ag1_m_08 - phones	DH	36.1226
36.0926	DCA_se1_ag1_m_08 - words	that	36.2126
36.1226	DCA_se1_ag1_m_08 - phones	AH0	36.1626
36.1626	DCA_se1_ag1_m_08 - phones	T	36.2126
36.2126	DCA_se1_ag1_m_08 - phones	DH	36.2426
36.2126	DCA_se1_ag1_m_08 - words	they	36.2726
36.2426	DCA_se1_ag1_m_08 - phones	EY1	36.2726
36.2726	DCA_se1_ag1_m_08 - phones	HH	36.3026
36.2726	DCA_se1_ag1_m_08 - words	hit	36.3626
36.3026	DCA_se1_ag1_m_08 - phones	IH1	36.3326
36.3326	DCA_se1_ag1_m_08 - phones	T	36.3626
36.3626	DCA_se1_ag1_m_08 - phones	W	36.3926
36.3626	DCA_se1_ag1_m_08 - words	with	36.4726
36.3926	DCA_se1_ag1_m_08 - phones	IH0	36.4426
36.4426	DCA_se1_ag1_m_08 - phones	TH	36.4726
36.4726	DCA_se1_ag1_m_08 - phones	DH	36.5226
36.4726	DCA_se1_ag1_m_08 - words	the	36.6126
36.5226	DCA_se1_ag1_m_08 - phones	AH0	36.6126
36.6126	DCA_se1_ag1_m_08 - phones	B	36.7126
36.6126	DCA_se1_ag1_m_08 - words	ball	37.0226
36.7126	DCA_se1_ag1_m_08 - phones	AO1	36.9326
36.9326	DCA_se1_ag1_m_08 - phones	L	37.0226
37.0226	DCA_se1_ag1_m_08 - phones	IH0	37.1526
37.0226	DCA_se1_ag1_m_08 - words	is	37.2226
37.1526	DCA_se1_ag1_m_08 - phones	Z	37.2226
37.2226	DCA_se1_ag1_m_08 - phones	IH1	37.3126
37.2226	DCA_se1_ag1_m_08 - words	it	37.3826
37.3126	DCA_se1_ag1_m_08 - phones	T	37.3826
38.0331	DCA_se1_ag1_m_08 - phones	IH1	38.1231
38.0331	DCA_se1_ag1_m_08 - words	in	38.1831
38.1231	DCA_se1_ag1_m_08 - phones	N	38.1831
38.1831	DCA_se1_ag1_m_08 - words	a	38.2231
38.1831	DCA_se1_ag1_m_08 - phones	AH0	38.2231
38.2231	DCA_se1_ag1_m_08 - phones	sp	38.2531
38.2531	DCA_se1_ag1_m_08 - phones	W	38.3431
38.2531	DCA_se1_ag1_m_08 - words	way	38.4231
38.3431	DCA_se1_ag1_m_08 - phones	EY1	38.4231
38.4231	DCA_se1_ag1_m_08 - phones	sp	38.4631
38.4631	DCA_se1_ag1_m_08 - phones	AH0	38.4931
38.4631	DCA_se1_ag1_m_08 - words	of	38.5231
38.4931	DCA_se1_ag1_m_08 - phones	V	38.5231
38.5231	DCA_se1_ag1_m_08 - phones	sp	38.7331
38.7331	DCA_se1_ag1_m_08 - phones	S	38.7631
38.7331	DCA_se1_ag1_m_08 - words	speaking	38.9231
38.7631	DCA_se1_ag1_m_08 - phones	P	38.7931
38.7931	DCA_se1_ag1_m_08 - phones	IY1	38.8331
38.8331	DCA_se1_ag1_m_08 - phones	K	38.8631
38.8631	DCA_se1_ag1_m_08 - phones	IH0	38.8931
38.8931	DCA_se1_ag1_m_08 - phones	NG	38.9231
38.9231	DCA_se1_ag1_m_08 - phones	Y	38.9531
38.9231	DCA_se1_ag1_m_08 - words	you	38.9831
38.9531	DCA_se1_ag1_m_08 - phones	UW1	38.9831
38.9831	DCA_se1_ag1_m_08 - phones	sp	39.0131
39.0131	DCA_se1_ag1_m_08 - phones	N	39.0431
39.0131	DCA_se1_ag1_m_08 - words	know	39.0731
39.0431	DCA_se1_ag1_m_08 - phones	OW1	39.0731
39.0731	DCA_se1_ag1_m_08 - phones	sp	40.3546
40.3546	DCA_se1_ag1_m_08 - phones	L	40.4346
40.3546	DCA_se1_ag1_m_08 - words	long	40.5646
40.4346	DCA_se1_ag1_m_08 - phones	AO1	40.4646
40.4646	DCA_se1_ag1_m_08 - phones	NG	40.5646
40.5646	DCA_se1_ag1_m_08 - phones	sp	40.6446
40.6446	DCA_se1_ag1_m_08 - phones	T	40.7446
40.6446	DCA_se1_ag1_m_08 - words	time	40.9246
40.7446	DCA_se1_ag1_m_08 - phones	AY1	40.8446
40.8446	DCA_se1_ag1_m_08 - phones	M	40.9246
40.9246	DCA_se1_ag1_m_08 - phones	AH0	41.0046
40.9246	DCA_se1_ag1_m_08 - words	ago	41.1046
41.0046	DCA_se1_ag1_m_08 - phones	G	41.0646
41.0646	DCA_se1_ag1_m_08 - phones	OW1	41.1046
41.1046	DCA_se1_ag1_m_08 - phones	sp	45.2906
41.9255	DCA_int_04 - phones	HH	42.0055
41.9255	DCA_int_04 - words	how	42.0555
42.0055	DCA_int_04 - phones	AW1	42.0555
42.0555	DCA_int_04 - phones	D	42.1755
42.0555	DCA_int_04 - words	did	42.2655
42.1755	DCA_int_04 - phones	IH0	42.2055
42.2055	DCA_int_04 - phones	D	42.2655
42.2655	DCA_int_04 - phones	Y	42.3055
42.2655	DCA_int_04 - words	you	42.4255
42.3055	DCA_int_04 - phones	UW1	42.4255
42.4255	DCA_int_04 - phones	sp	42.4555
42.4555	DCA_int_04 - phones	P	42.4855
42.4555	DCA_int_04 - words	pick	42.5855
42.4855	DCA_int_04 - phones	IH1	42.5455
42.5455	DCA_int_04 - phones	K	42.5855
42.5855	DCA_int_04 - phones	DH	42.6155
42.5855	DCA_int_04 - words	the	42.6955
42.6155	DCA_int_04 - phones	AH1	42.6955
42.6955	DCA_int_04 - phones	sp	42.7855
42.7855	DCA_int_04 - phones	F	42.8455
42.7855	DCA_int_04 - words	first	43.0855
42.8455	DCA_int_04 - phones	ER1	42.9455
42.9455	DCA_int_04 - phones	S	43.0155
43.0155	DCA_int_04 - phones	T	43.0855
43.0855	DCA_int_04 - phones	sp	43.1155
43.1155	DCA_int_04 - phones	P	43.1555
43.1155	DCA_int_04 - words	person	43.4355
43.1555	DCA_int_04 - phones	ER1	43.2455
43.2455	DCA_int_04 - phones	S	43.3755
43.3755	DCA_int_04 - phones	AH0	43.4055
43.4055	DCA_int_04 - phones	N	43.4355
43.4355	DCA_int_04 - phones	HH	43.5155
43.4355	DCA_int_04 - words	who	43.5455
43.5155	DCA_int_04 - phones	UW1	43.5455
43.5455	DCA_int_04 - phones	W	43.6155
43.5455	DCA_int_04 - words	was	43.6855
43.6155	DCA_int_04 - phones	AH0	43.6555
43.6555	DCA_int_04 - phones	Z	43.6855
43.6855	DCA_int_04 - phones	sp	43.7355
43.7355	DCA_int_04 - phones	IH0	43.8755
43.7355	DCA_int_04 - words	it	43.9155
43.8755	DCA_int_04 - phones	T	43.9155
43.9155	DCA_int_04 - phones	sp	47.7510
45.2906	DCA_se1_ag1_m_08 - phones	F	45.4206
45.2906	DCA_se1_ag1_m_08 - words	first	45.6306
45.4206	DCA_se1_ag1_m_08 - phones	ER1	45.5206
45.5206	DCA_se1_ag1_m_08 - phones	S	45.5806
45.5806	DCA_se1_ag1_m_08 - phones	T	45.6306
45.6306	DCA_se1_ag1_m_08 - phones	W	45.6706
45.6306	DCA_se1_ag1_m_08 - words	one	45.7606
45.6706	DCA_se1_ag1_m_08 - phones	AH1	45.7206
45.7206	DCA_se1_ag1_m_08 - phones	N	45.7606
45.7606	DCA_se1_ag1_m_08 - phones	Y	45.8206
45.7606	DCA_se1_ag1_m_08 - words	you	45.8606
45.8206	DCA_se1_ag1_m_08 - phones	UW1	45.8606
45.8606	DCA_se1_ag1_m_08 - phones	K	45.9806
45.8606	DCA_se1_ag1_m_08 - words	catch	46.1206
45.9806	DCA_se1_ag1_m_08 - phones	AE1	46.0506
46.0506	DCA_se1_ag1_m_08 - phones	CH	46.1206
46.1206	DCA_se1_ag1_m_08 - phones	AH0	46.1506
46.1206	DCA_se1_ag1_m_08 - words	and	46.1806
46.1506	DCA_se1_ag1_m_08 - phones	N	46.1806
46.1806	DCA_se1_ag1_m_08 - phones	HH	46.2206
46.1806	DCA_se1_ag1_m_08 - words	hit	46.3006
46.2206	DCA_se1_ag1_m_08 - phones	IH1	46.2706
46.2706	DCA_se1_ag1_m_08 - phones	T	46.3006
46.3006	DCA_se1_ag1_m_08 - phones	IH0	46.3406
46.3006	DCA_se1_ag1_m_08 - words	him	46.3906
46.3406	DCA_se1_ag1_m_08 - phones	M	46.3906
46.3906	DCA_se1_ag1_m_08 - phones	W	46.4206
46.3906	DCA_se1_ag1_m_08 - words	with	46.4806
46.4206	DCA_se1_ag1_m_08 - phones	IH0	46.4506
46.4506	DCA_se1_ag1_m_08 - phones	DH	46.4806
46.4806	DCA_se1_ag1_m_08 - phones	DH	46.5206
46.4806	DCA_se1_ag1_m_08 - words	the	46.5706
46.5206	DCA_se1_ag1_m_08 - phones	AH0	46.5706
46.5706	DCA_se1_ag1_m_08 - phones	B	46.6506
46.5706	DCA_se1_ag1_m_08 - words	ball	47.0806
46.6506	DCA_se1_ag1_m_08 - phones	AO1	46.8606
46.8606	DCA_se1_ag1_m_08 - phones	L	47.0806
47.7510	DCA_int_04 - phones	Y	47.8210
47.7510	DCA_int_04 - words	yeah	47.8910
47.8210	DCA_int_04 - phones	AE1	47.8910
47.8910	DCA_int_04 - phones	B	47.9210
47.8910	DCA_int_04 - words	but	48.0710
47.9210	DCA_int_04 - phones	AH1	47.9510
47.9510	DCA_int_04 - phones	T	48.0710
48.0710	DCA_int_04 - phones	W	48.1010
48.0710	DCA_int_04 - words	when	48.1710
48.1010	DCA_int_04 - phones	EH1	48.1310
48.1310	DCA_int_04 - phones	N	48.1710
48.1710	DCA_int_04 - phones	Y	48.2210
48.1710	DCA_int_04 - words	you	48.2910
48.2210	DCA_int_04 - phones	UW1	48.2910
48.2910	DCA_int_04 - phones	W	48.3210
48.2910	DCA_int_04 - words	were	48.3510
48.3210	DCA_int_04 - phones	ER0	48.3510
48.3510	DCA_int_04 - phones	G	48.3810
48.3510	DCA_int_04 - words	gonna	48.5410
48.3810	DCA_int_04 - phones	AH1	48.4210
48.4210	DCA_int_04 - phones	N	48.4910
48.4910	DCA_int_04 - phones	AH0	48.5410
48.5410	DCA_int_04 - phones	S	48.6210
48.5410	DCA_int_04 - words	start	48.9110
48.6210	DCA_int_04 - phones	T	48.6610
48.6610	DCA_int_04 - phones	AA1	48.7610
48.7610	DCA_int_04 - phones	R	48.8810
48.8810	DCA_int_04 - phones	T	48.9110
48.9110	DCA_int_04 - phones	sp	48.9410
48.9410	DCA_int_04 - phones	DH	48.9710
48.9410	DCA_int_04 - words	the	49.0210
48.9710	DCA_int_04 - phones	AH0	49.0210
49.0210	DCA_int_04 - phones	sp	49.0510
49.0510	DCA_int_04 - phones	G	49.1210
49.0510	DCA_int_04 - words	game	49.4210
49.1210	DCA_int_04 - phones	EY1	49.2710
49.2710	DCA_int_04 - phones	M	49.4210
52.1081	DCA_se1_ag1_m_08 - phones	sil	52.1481
52.1481	DCA_se1_ag1_m_08 - phones	W	52.2081
52.1481	DCA_se1_ag1_m_08 - words	well	52.2881
52.2081	DCA_se1_ag1_m_08 - phones	EH1	52.2581
52.2581	DCA_se1_ag1_m_08 - phones	L	52.2881
52.2881	DCA_se1_ag1_m_08 - phones	DH	52.3181
52.2881	DCA_se1_ag1_m_08 - words	the	52.3681
52.3181	DCA_se1_ag1_m_08 - phones	AH0	52.3681
52.3681	DCA_se1_ag1_m_08 - phones	W	52.4581
52.3681	DCA_se1_ag1_m_08 - words	one	52.5881
52.4581	DCA_se1_ag1_m_08 - phones	AH1	52.5481
52.5481	DCA_se1_ag1_m_08 - phones	N	52.5881
52.5881	DCA_se1_ag1_m_08 - phones	DH	52.6381
52.5881	DCA_se1_ag1_m_08 - words	that	52.7081
52.6381	DCA_se1_ag1_m_08 - phones	AH0	52.6781
52.6781	DCA_se1_ag1_m_08 - phones	T	52.7081
52.7081	DCA_se1_ag1_m_08 - phones	HH	52.7381
52.7081	DCA_se1_ag1_m_08 - words	hit	52.8381
52.7381	DCA_se1_ag1_m_08 - phones	IH1	52.7681
52.7681	DCA_se1_ag1_m_08 - phones	T	52.8381
52.8381	DCA_se1_ag1_m_08 - phones	DH	52.8881
52.8381	DCA_se1_ag1_m_08 - words	that	52.9981
52.8881	DCA_se1_ag1_m_08 - phones	AE1	52.9381
52.9381	DCA_se1_ag1_m_08 - phones	T	52.9981
52.9981	DCA_se1_ag1_m_08 - words	uh	53.2781
52.9981	DCA_se1_ag1_m_08 - phones	AH1	53.2781
53.2781	DCA_se1_ag1_m_08 - phones	sp	53.4519
53.4519	DCA_se1_ag1_m_08 - phones	DH	53.4919
53.4519	DCA_se1_ag1_m_08 - words	the	53.5519
53.4919	DCA_se1_ag1_m_08 - phones	AH0	53.5519
53.5519	DCA_se1_ag1_m_08 - phones	P	53.6719
53.5519	DCA_se1_ag1_m_08 - words	person	53.9219
53.6719	DCA_se1_ag1_m_08 - phones	ER1	53.7519
53.7519	DCA_se1_ag1_m_08 - phones	S	53.8419
53.8419	DCA_se1_ag1_m_08 - phones	AH0	53.8819
53.8819	DCA_se1_ag1_m_08 - phones	N	53.9219
53.9219	DCA_se1_ag1_m_08 - phones	F	54.0919
53.9219	DCA_se1_ag1_m_08 - words	fires	54.6319
54.0919	DCA_se1_ag1_m_08 - phones	AY1	54.3519
54.3519	DCA_se1_ag1_m_08 - phones	R	54.4219
54.4219	DCA_se1_ag1_m_08 - phones	Z	54.6319
54.9747	DCA_se1_ag1_m_08 - phones	F	55.1047
54.9747	DCA_se1_ag1_m_08 - words	first	55.5147
55.1047	DCA_se1_ag1_m_08 - phones	ER1	55.2847
55.2847	DCA_se1_ag1_m_08 - phones	S	55.4447
55.4447	DCA_se1_ag1_m_08 - phones	T	55.5147
56.4342	DCA_int_04 - phones	HH	56.4742
56.4342	DCA_int_04 - words	huh	56.6642
56.4742	DCA_int_04 - phones	AH1	56.6642
57.7304	DCA_int_04 - phones	sil	57.7704
57.7704	DCA_int_04 - phones	D	57.8704
57.7704	DCA_int_04 - words	did	58.0104
57.8704	DCA_int_04 - phones	IH1	57.9204
57.9204	DCA_int_04 - phones	D	58.0104
58.0104	DCA_int_04 - phones	Y	58.0504
58.0104	DCA_int_04 - words	you	58.0904
58.0504	DCA_int_04 - phones	UW1	58.0904
58.0904	DCA_int_04 - phones	EH1	58.1704
58.0904	DCA_int_04 - words	ever	58.2904
58.1704	DCA_int_04 - phones	V	58.2304
58.2304	DCA_int_04 - phones	ER0	58.2904
58.2904	DCA_int_04 - phones	HH	58.3204
58.2904	DCA_int_04 - words	have	58.4404
58.3204	DCA_int_04 - phones	AE1	58.3904
58.3904	DCA_int_04 - phones	V	58.4404
58.4404	DCA_int_04 - phones	EH1	58.4904
58.4404	DCA_int_04 - words	any	58.6304
58.4904	DCA_int_04 - phones	N	58.5704
58.5704	DCA_int_04 - phones	IY0	58.6304
58.6304	DCA_int_04 - phones	sp	58.6604
58.6604	DCA_int_04 - phones	R	58.7504
58.6604	DCA_int_04 - words	rhymes	59.0804
58.7504	DCA_int_04 - phones	AY1	58.9604
58.9604	DCA_int_04 - phones	M	59.0104
59.0104	DCA_int_04 - phones	Z	59.0804
59.0804	DCA_int_04 - phones	ER0	59.1604
59.0804	DCA_int_04 - words	or	59.1604
59.1604	DCA_int_04 - phones	S	59.2204
59.1604	DCA_int_04 - words	something	59.4304
59.2204	DCA_int_04 - phones	AH1	59.2604
59.2604	DCA_int_04 - phones	M	59.3004
59.3004	DCA_int_04 - phones	TH	59.3404
59.3404	DCA_int_04 - phones	IH0	59.3704
59.3704	DCA_int_04 - phones	NG	59.4304
59.4304	DCA_int_04 - phones	DH	59.4604
59.4304	DCA_int_04 - words	that	59.5404
59.4604	DCA_int_04 - phones	AH0	59.5004
59.5004	DCA_int_04 - phones	T	59.5404
59.5404	DCA_int_04 - phones	sp	59.5804
59.5804	DCA_int_04 - phones	Y	59.6804
59.5804	DCA_int_04 - words	you	59.7104
59.6804	DCA_int_04 - phones	UW1	59.7104
59.7104	DCA_int_04 - phones	Y	59.7704
59.7104	DCA_int_04 - words	you	59.8604
59.7704	DCA_int_04 - phones	UW1	59.8604
59.8604	DCA_int_04 - phones	sp	59.8904
59.8904	DCA_int_04 - phones	Y	59.9304
59.8904	DCA_int_04 - words	used	60.4004
59.9304	DCA_int_04 - phones	UW1	60.2804
60.2804	DCA_int_04 - phones	Z	60.3604
60.3604	DCA_int_04 - phones	D	60.4004
60.4004	DCA_int_04 - phones	T	60.4304
60.4004	DCA_int_04 - words	to	60.4604
60.4304	DCA_int_04 - phones	AH0	60.4604
60.4604	DCA_int_04 - phones	sp	60.5504
60.5504	DCA_int_04 - phones	P	60.6104
60.5504	DCA_int_04 - words	pick	60.7404
60.6104	DCA_int_04 - phones	IH1	60.6604
60.6604	DCA_int_04 - phones	K	60.7404
60.7404	DCA_int_04 - phones	sp	60.8704
60.8704	DCA_int_04 - phones	S	60.9104
60.8704	DCA_int_04 - words	somebody	61.5004
60.9104	DCA_int_04 - phones	AH1	60.9504
60.9504	DCA_int_04 - phones	M	61.0504
61.0504	DCA_int_04 - phones	B	61.1004
61.1004	DCA_int_04 - phones	AA2	61.2604
61.2604	DCA_int_04 - phones	D	61.2904
61.2904	DCA_int_04 - phones	IY0	61.5004
61.5004	DCA_int_04 - phones	sp	61.5404
61.5404	DCA_int_04 - phones	T	61.5704
61.5404	DCA_int_04 - words	to	61.6504
61.5704	DCA_int_04 - phones	IH0	61.6504
61.6504	DCA_int_04 - phones	sp	61.6904
61.6904	DCA_int_04 - phones	B	61.7204
61.6904	DCA_int_04 - words	be	61.7604
61.7204	DCA_int_04 - phones	IY0	61.7604
61.7604	DCA_int_04 - phones	IH0	61.8204
61.7604	DCA_int_04 - words	it	61.8604
61.8204	DCA_int_04 - phones	T	61.8604
61.8604	DCA_int_04 - phones	sp	64.2436
63.4575	DCA_se1_ag1_m_08 - phones	HH	63.5375
63.4575	DCA_se1_ag1_m_08 - words	have	63.6775
63.5375	DCA_se1_ag1_m_08 - phones	AE1	63.6375
63.6375	DCA_se1_ag1_m_08 - phones	V	63.6775
63.6775	DCA_se1_ag1_m_08 - phones	EH1	63.7075
63.6775	DCA_se1_ag1_m_08 - words	any	63.8075
63.7075	DCA_se1_ag1_m_08 - phones	N	63.7375
63.7375	DCA_se1_ag1_m_08 - phones	IY0	63.8075
63.8075	DCA_se1_ag1_m_08 - phones	W	63.8875
63.8075	DCA_se1_ag1_m_08 - words	what	63.9675
63.8875	DCA_se1_ag1_m_08 - phones	AH1	63.9375
63.9375	DCA_se1_ag1_m_08 - phones	T	63.9675
63.9675	DCA_se1_ag1_m_08 - phones	sp	65.5551
64.2436	DCA_int_04 - phones	R	64.4036
64.2436	DCA_int_04 - words	rhymes	65.0636
64.4036	DCA_int_04 - phones	AY1	64.6736
64.6736	DCA_int_04 - phones	M	64.8836
64.8836	DCA_int_04 - phones	Z	65.0636
65.0636	DCA_int_04 - phones	sp	65.1236
65.1236	DCA_int_04 - phones	ER0	65.2836
65.1236	DCA_int_04 - words	or	65.2836
65.2836	DCA_int_04 - phones	S	65.4036
65.2836	DCA_int_04 - words	sayings	65.5536
65.4036	DCA_int_04 - phones	EY1	65.4636
65.4636	DCA_int_04 - phones	IH0	65.4936
65.4936	DCA_int_04 - phones	NG	65.5236
65.5236	DCA_int_04 - phones	Z	65.5536
65.5536	DCA_int_04 - phones	sp	65.9236
65.5551	DCA_se1_ag1_m_08 - phones	OW1	65.8851
65.5551	DCA_se1_ag1_m_08 - words	oh	65.8851
65.8851	DCA_se1_ag1_m_08 - phones	sp	68.0101
65.9236	DCA_int_04 - phones	DH	65.9636
65.9236	DCA_int_04 - words	that	66.0336
65.9636	DCA_int_04 - phones	AH0	66.0036
66.0036	DCA_int_04 - phones	T	66.0336
66.0336	DCA_int_04 - phones	sp	66.0636
66.0636	DCA_int_04 - phones	Y	66.0936
66.0636	DCA_int_04 - words	you	66.1236
66.0936	DCA_int_04 - phones	UW1	66.1236
66.1236	DCA_int_04 - phones	sp	66.1636
66.1636	DCA_int_04 - phones	W	66.1936
66.1636	DCA_int_04 - words	would	66.2836
66.1936	DCA_int_04 - phones	UH1	66.2236
66.2236	DCA_int_04 - phones	D	66.2836
68.0101	DCA_se1_ag1_m_08 - phones	N	68.1601
68.0101	DCA_se1_ag1_m_08 - words	no	68.2901
68.1601	DCA_se1_ag1_m_08 - phones	OW1	68.2901
68.2901	DCA_se1_ag1_m_08 - phones	sp	78.0090
69.6347	DCA_int_04 - phones	sil	69.6747
69.6747	DCA_int_04 - phones	N	69.7447
69.6747	DCA_int_04 - words	no	69.9447
69.7447	DCA_int_04 - phones	OW1	69.9447
69.9447	DCA_int_04 - phones	sp	69.9847
70.0544	DCA_int_04 - phones	OW2	70.1844
70.0544	DCA_int_04 - words	okay	70.3344
70.1844	DCA_int_04 - phones	K	70.2744
70.2744	DCA_int_04 - phones	EY1	70.3344
70.3344	DCA_int_04 - phones	sp	70.6353
70.6353	DCA_int_04 - phones	EH1	70.6853
70.6353	DCA_int_04 - words	any	70.8253
70.6853	DCA_int_04 - phones	N	70.7253
70.7253	DCA_int_04 - phones	IY0	70.8253
70.8253	DCA_int_04 - phones	AH1	70.8553
70.8253	DCA_int_04 - words	other	70.9553
70.8553	DCA_int_04 - phones	DH	70.8953
70.8953	DCA_int_04 - phones	ER0	70.9553
70.9553	DCA_int_04 - phones	G	71.0553
70.9553	DCA_int_04 - words	games	71.2853
71.0553	DCA_int_04 - phones	EY1	71.0853
71.0853	DCA_int_04 - phones	M	71.2153
71.2153	DCA_int_04 - phones	Z	71.2853
71.2853	DCA_int_04 - phones	Y	71.3153
71.2853	DCA_int_04 - words	you	71.3453
71.3153	DCA_int_04 - phones	UW1	71.3453
71.3453	DCA_int_04 - phones	Y	71.3753
71.3453	DCA_int_04 - words	used	71.5153
71.3753	DCA_int_04 - phones	UW1	71.4153
71.4153	DCA_int_04 - phones	Z	71.4853
71.4853	DCA_int_04 - phones	D	71.5153
71.5153	DCA_int_04 - phones	T	71.5453
71.5153	DCA_int_04 - words	to	71.5853
71.5453	DCA_int_04 - phones	IH0	71.5853
71.5853	DCA_int_04 - phones	sp	71.6253
71.6253	DCA_int_04 - phones	P	71.7053
71.6253	DCA_int_04 - words	play	71.7653
71.7053	DCA_int_04 - phones	L	71.7353
71.7353	DCA_int_04 - phones	EY1	71.7653
71.7653	DCA_int_04 - phones	sp	81.5255
78.0090	DCA_se1_ag1_m_08 - phones	B	78.1290
78.0090	DCA_se1_ag1_m_08 - words	basketball	78.7990
78.1290	DCA_se1_ag1_m_08 - phones	AE1	78.2590
78.2590	DCA_se1_ag1_m_08 - phones	S	78.3590
78.3590	DCA_se1_ag1_m_08 - phones	K	78.3990
78.3990	DCA_se1_ag1_m_08 - phones	AH0	78.4290
78.4290	DCA_se1_ag1_m_08 - phones	T	78.4890
78.4890	DCA_se1_ag1_m_08 - phones	B	78.5290
78.5290	DCA_se1_ag1_m_08 - phones	AO2	78.5790
78.5790	DCA_se1_ag1_m_08 - phones	L	78.7990
78.9629	DCA_se1_ag1_m_08 - phones	sil	79.1129
79.1129	DCA_se1_ag1_m_08 - phones	AY1	79.2329
79.1129	DCA_se1_ag1_m_08 - words	i	79.2329
79.2329	DCA_se1_ag1_m_08 - phones	M	79.3529
79.2329	DCA_se1_ag1_m_08 - words	mean	79.4529
79.3529	DCA_se1_ag1_m_08 - phones	IY1	79.3829
79.3829	DCA_se1_ag1_m_08 - phones	N	79.4529
79.4529	DCA_se1_ag1_m_08 - phones	Y	79.4829
79.4529	DCA_se1_ag1_m_08 - words	you	79.5229
79.4829	DCA_se1_ag1_m_08 - phones	UW1	79.5229
79.5229	DCA_se1_ag1_m_08 - phones	N	79.5629
79.5229	DCA_se1_ag1_m_08 - words	know	79.6429
79.5629	DCA_se1_ag1_m_08 - phones	OW1	79.6429
79.6429	DCA_se1_ag1_m_08 - phones	sp	79.7829
79.7829	DCA_se1_ag1_m_08 - phones	DH	79.8429
79.7829	DCA_se1_ag1_m_08 - words	that	79.9029
79.8429	DCA_se1_ag1_m_08 - phones	AH0	79.8729
79.8729	DCA_se1_ag1_m_08 - phones	T	79.9029
79.9029	DCA_se1_ag1_m_08 - phones	sp	79.9529
79.9529	DCA_se1_ag1_m_08 - phones	Z	80.1429
79.9529	DCA_se1_ag1_m_08 - words	s	80.1429
80.4177	DCA_se1_ag1_m_08 - phones	sil	80.4477
80.4477	DCA_se1_ag1_m_08 - phones	S	80.5577
80.4477	DCA_se1_ag1_m_08 - words	sports	80.9677
80.5577	DCA_se1_ag1_m_08 - phones	P	80.6777
80.6777	DCA_se1_ag1_m_08 - phones	AO1	80.7677
80.7677	DCA_se1_ag1_m_08 - phones	R	80.8077
80.8077	DCA_se1_ag1_m_08 - phones	T	80.8477
80.8477	DCA_se1_ag1_m_08 - phones	S	80.9677
80.9677	DCA_se1_ag1_m_08 - phones	B	81.0077
80.9677	DCA_se1_ag1_m_08 - words	but	81.0777
81.0077	DCA_se1_ag1_m_08 - phones	AH1	81.0477
81.0477	DCA_se1_ag1_m_08 - phones	T	81.0777
81.0777	DCA_se1_ag1_m_08 - phones	sp	82.0298
81.5255	DCA_int_04 - phones	AH1	81.8055
81.5255	DCA_int_04 - words	uh-huh	81.9155
81.8055	DCA_int_04 - phones	HH	81.8355
81.8355	DCA_int_04 - phones	AH1	81.9155
82.0298	DCA_se1_ag1_m_08 - phones	DH	82.0798
82.0298	DCA_se1_ag1_m_08 - words	that	82.1698
82.0798	DCA_se1_ag1_m_08 - phones	AE1	82.1198
82.1198	DCA_se1_ag1_m_08 - phones	T	82.1698
82.1698	DCA_se1_ag1_m_08 - words	s	82.2598
82.1698	DCA_se1_ag1_m_08 - phones	Z	82.2598
82.2598	DCA_se1_ag1_m_08 - phones	AO1	82.3398
82.2598	DCA_se1_ag1_m_08 - words	all	82.5098
82.3398	DCA_se1_ag1_m_08 - phones	L	82.5098
82.9159	DCA_int_04 - phones	D	82.9659
82.9159	DCA_int_04 - words	did	83.0359
82.9659	DCA_int_04 - phones	IH0	82.9959
82.9959	DCA_int_04 - phones	D	83.0359
83.0359	DCA_int_04 - phones	Y	83.0859
83.0359	DCA_int_04 - words	you	83.1159
83.0859	DCA_int_04 - phones	UW1	83.1159
83.1159	DCA_int_04 - phones	EH1	83.1559
83.1159	DCA_int_04 - words	ever	83.2759
83.1559	DCA_int_04 - phones	V	83.1859
83.1859	DCA_int_04 - phones	ER0	83.2759
83.2759	DCA_int_04 - phones	sp	83.3059
83.3059	DCA_int_04 - phones	P	83.3959
83.3059	DCA_int_04 - words	play	83.5259
83.3959	DCA_int_04 - phones	L	83.4359
83.4359	DCA_int_04 - phones	EY1	83.5259
83.5259	DCA_int_04 - phones	EH1	83.6759
83.5259	DCA_int_04 - words	anything	84.1159
83.6759	DCA_int_04 - phones	N	83.8359
83.8359	DCA_int_04 - phones	IY0	83.9059
83.9059	DCA_int_04 - phones	TH	83.9359
83.9359	DCA_int_04 - phones	IH2	83.9659
83.9659	DCA_int_04 - phones	NG	84.1159
84.1159	DCA_int_04 - phones	sp	84.1459
84.1459	DCA_int_04 - phones	AH1	84.3559
84.1459	DCA_int_04 - words	um	84.4059
84.3559	DCA_int_04 - phones	M	84.4059
84.5945	DCA_int_04 - phones	S	84.8445
84.5945	DCA_int_04 - words	say	84.9345
84.8445	DCA_int_04 - phones	EY1	84.9345
84.9345	DCA_int_04 - phones	IH0	84.9645
84.9345	DCA_int_04 - words	if	85.0045
84.9645	DCA_int_04 - phones	F	85.0045
85.0045	DCA_int_04 - phones	Y	85.0345
85.0045	DCA_int_04 - words	you	85.1245
85.0345	DCA_int_04 - phones	UW1	85.1245
85.1245	DCA_int_04 - phones	W	85.1945
85.1245	DCA_int_04 - words	weren't	85.3045
85.1945	DCA_int_04 - phones	ER1	85.2345
85.2345	DCA_int_04 - phones	N	85.2645
85.2645	DCA_int_04 - phones	T	85.3045
85.3045	DCA_int_04 - phones	ER0	85.3945
85.3045	DCA_int_04 - words	around	85.5145
85.3945	DCA_int_04 - phones	AW1	85.4445
85.4445	DCA_int_04 - phones	N	85.4845
85.4845	DCA_int_04 - phones	D	85.5145
85.5145	DCA_int_04 - phones	AH0	85.5745
85.5145	DCA_int_04 - words	a	85.5745
85.5745	DCA_int_04 - phones	sp	85.6045
85.6045	DCA_int_04 - phones	B	85.6545
85.6045	DCA_int_04 - words	basketball	86.3545
85.6545	DCA_int_04 - phones	AE1	85.8145
85.8145	DCA_int_04 - phones	S	85.9245
85.9245	DCA_int_04 - phones	K	85.9545
85.9545	DCA_int_04 - phones	AH0	86.0045
86.0045	DCA_int_04 - phones	T	86.0545
86.0545	DCA_int_04 - phones	B	86.1045
86.1045	DCA_int_04 - phones	AO2	86.2145
86.2145	DCA_int_04 - phones	L	86.3545
86.3545	DCA_int_04 - phones	sp	86.3845
86.3845	DCA_int_04 - phones	K	86.4145
86.3845	DCA_int_04 - words	court	86.7345
86.4145	DCA_int_04 - phones	AO1	86.5845
86.5845	DCA_int_04 - phones	R	86.6245
86.6245	DCA_int_04 - phones	T	86.7345
86.7345	DCA_int_04 - phones	sp	86.7645
86.7645	DCA_int_04 - phones	Y	86.7945
86.7645	DCA_int_04 - words	you	86.8345
86.7945	DCA_int_04 - phones	UW1	86.8345
86.8345	DCA_int_04 - phones	N	86.8845
86.8345	DCA_int_04 - words	know	87.0245
86.8845	DCA_int_04 - phones	OW1	87.0245
87.0245	DCA_int_04 - phones	L	87.0845
87.0245	DCA_int_04 - words	like	87.1545
87.0845	DCA_int_04 - phones	AY1	87.1145
87.1145	DCA_int_04 - phones	K	87.1545
87.1545	DCA_int_04 - phones	sp	87.2045
87.2045	DCA_int_04 - phones	M	87.2945
87.2045	DCA_int_04 - words	marbles	87.9445
87.2945	DCA_int_04 - phones	AA1	87.5145
87.5145	DCA_int_04 - phones	R	87.5445
87.5445	DCA_int_04 - phones	B	87.5745
87.5745	DCA_int_04 - phones	AH0	87.6145
87.6145	DCA_int_04 - phones	L	87.8145
87.8145	DCA_int_04 - phones	Z	87.9445
87.9445	DCA_int_04 - phones	sp	87.9745
88.2689	DCA_int_04 - words	or	88.3789
88.2689	DCA_int_04 - phones	ER0	88.3789
88.3789	DCA_int_04 - phones	sp	88.4089
88.4089	DCA_int_04 - phones	K	88.5089
88.4089	DCA_int_04 - words	kick	88.5789
88.5089	DCA_int_04 - phones	IH1	88.5389
88.5389	DCA_int_04 - phones	K	88.5789
88.5789	DCA_int_04 - phones	sp	88.6789
88.6789	DCA_int_04 - phones	DH	88.7389
88.6789	DCA_int_04 - words	the	88.7789
88.7389	DCA_int_04 - phones	AH0	88.7789
88.7789	DCA_int_04 - phones	sp	88.8089
88.8089	DCA_int_04 - phones	K	88.8389
88.8089	DCA_int_04 - words	can	89.0589
88.8389	DCA_int_04 - phones	AE1	88.8689
88.8689	DCA_int_04 - phones	N	89.0589
89.0589	DCA_int_04 - phones	sp	89.0889
89.0889	DCA_int_04 - phones	ER0	89.1189
89.0889	DCA_int_04 - words	or	89.1189
89.1189	DCA_int_04 - phones	EH1	89.1489
89.1189	DCA_int_04 - words	anything	89.5489
89.1489	DCA_int_04 - phones	N	89.2189
89.2189	DCA_int_04 - phones	IY0	89.2489
89.2489	DCA_int_04 - phones	TH	89.2789
89.2789	DCA_int_04 - phones	IH2	89.3589
89.3589	DCA_int_04 - phones	NG	89.5489
89.5489	DCA_int_04 - phones	L	89.6089
89.5489	DCA_int_04 - words	like	89.7389
89.6089	DCA_int_04 - phones	AY1	89.6489
89.6489	DCA_int_04 - phones	K	89.7389
89.7389	DCA_int_04 - phones	sp	89.8089
89.8089	DCA_int_04 - phones	DH	89.8389
89.8089	DCA_int_04 - words	those	90.0089
89.8389	DCA_int_04 - phones	OW1	89.9389
89.9389	DCA_int_04 - phones	Z	90.0089
90.0089	DCA_int_04 - phones	sp	90.0489
90.0489	DCA_int_04 - phones	K	90.0789
90.0489	DCA_int_04 - words	kind	90.2089
90.0789	DCA_int_04 - phones	AY1	90.1389
90.1389	DCA_int_04 - phones	N	90.1789
90.1789	DCA_int_04 - phones	D	90.2089
90.2089	DCA_int_04 - phones	AH0	90.2389
90.2089	DCA_int_04 - words	of	90.2689
90.2389	DCA_int_04 - phones	V	90.2689
90.2689	DCA_int_04 - phones	G	90.3289
90.2689	DCA_int_04 - words	games	90.5589
90.3289	DCA_int_04 - phones	EY1	90.3589
90.3589	DCA_int_04 - phones	M	90.5289
90.5289	DCA_int_04 - phones	Z	90.5589
90.5589	DCA_int_04 - phones	sp	90.7489
91.6437	DCA_se1_ag1_m_08 - phones	sil	91.6937
91.6937	DCA_se1_ag1_m_08 - phones	N	91.8537
91.6937	DCA_se1_ag1_m_08 - words	no	91.9737
91.8537	DCA_se1_ag1_m_08 - phones	OW1	91.9737
91.9737	DCA_se1_ag1_m_08 - phones	sp	92.1137
93.2570	DCA_int_04 - phones	N	93.3470
93.2570	DCA_int_04 - words	none	93.5270
93.3470	DCA_int_04 - phones	AH1	93.3870
93.3870	DCA_int_04 - phones	N	93.5270
93.5270	DCA_int_04 - phones	sp	93.5570
93.5570	DCA_int_04 - phones	AH0	93.5870
93.5570	DCA_int_04 - words	of	93.6170
93.5870	DCA_int_04 - phones	V	93.6170
93.6170	DCA_int_04 - phones	DH	93.6470
93.6170	DCA_int_04 - words	that	93.7370
93.6470	DCA_int_04 - phones	AH0	93.6970
93.6970	DCA_int_04 - phones	T	93.7370
93.7370	DCA_int_04 - phones	sp	94.9330
94.9330	DCA_int_04 - phones	AH1	95.1930
94.9330	DCA_int_04 - words	um	95.2830
95.1930	DCA_int_04 - phones	M	95.2830
95.2830	DCA_int_04 - phones	sp	95.3130
96.5153	DCA_int_04 - phones	HH	96.6453
96.5153	DCA_int_04 - words	what	96.7553
96.6453	DCA_int_04 - phones	W	96.6753
96.6753	DCA_int_04 - phones	AH1	96.7153
96.7153	DCA_int_04 - phones	T	96.7553
96.7553	DCA_int_04 - phones	ER0	96.8153
96.7553	DCA_int_04 - words	are	96.8153
96.8153	DCA_int_04 - phones	Y	96.8753
96.8153	DCA_int_04 - words	your	97.0153
96.8753	DCA_int_04 - phones	UH1	96.9053
96.9053	DCA_int_04 - phones	R	97.0153
97.0153	DCA_int_04 - phones	F	97.0653
97.0153	DCA_int_04 - words	favorite	97.3553
97.0653	DCA_int_04 - phones	EY1	97.1353
97.1353	DCA_int_04 - phones	V	97.1653
97.1653	DCA_int_04 - phones	ER0	97.2953
97.2953	DCA_int_04 - phones	IH0	97.3253
97.3253	DCA_int_04 - phones	T	97.3553
97.3553	DCA_int_04 - phones	T	97.3953
97.3553	DCA_int_04 - words	tv	97.7253
97.3953	DCA_int_04 - phones	IY1	97.4853
97.4853	DCA_int_04 - phones	V	97.5953
97.5953	DCA_int_04 - phones	IY1	97.7253
97.7253	DCA_int_04 - phones	sp	97.7553
97.7553	DCA_int_04 - phones	P	97.8153
97.7553	DCA_int_04 - words	programs	98.3953
97.8153	DCA_int_04 - phones	R	97.8653
97.8653	DCA_int_04 - phones	OW1	97.9453
97.9453	DCA_int_04 - phones	G	98.0053
98.0053	DCA_int_04 - phones	R	98.0453
98.0453	DCA_int_04 - phones	AE2	98.2353
98.2353	DCA_int_04 - phones	M	98.3053
98.3053	DCA_int_04 - phones	Z	98.3953
98.3953	DCA_int_04 - phones	sp	106.0897
103.3219	DCA_se1_ag1_m_08 - phones	M	103.5719
103.3219	DCA_se1_ag1_m_08 - words	mission	103.8419
103.5719	DCA_se1_ag1_m_08 - phones	IH1	103.6419
103.6419	DCA_se1_ag1_m_08 - phones	SH	103.7519
103.7519	DCA_se1_ag1_m_08 - phones	AH0	103.7919
103.7919	DCA_se1_ag1_m_08 - phones	N	103.8419
103.8419	DCA_se1_ag1_m_08 - phones	IH0	103.9119
103.8419	DCA_se1_ag1_m_08 - words	impossible	104.5219
103.9119	DCA_se1_ag1_m_08 - phones	M	103.9719
103.9719	DCA_se1_ag1_m_08 - phones	P	104.1019
104.1019	DCA_se1_ag1_m_08 - phones	AA1	104.2219
104.2219	DCA_se1_ag1_m_08 - phones	S	104.2919
104.2919	DCA_se1_ag1_m_08 - phones	AH0	104.3419
104.3419	DCA_se1_ag1_m_08 - phones	B	104.3719
104.3719	DCA_se1_ag1_m_08 - phones	AH0	104.4219
104.4219	DCA_se1_ag1_m_08 - phones	L	104.5219
104.5219	DCA_se1_ag1_m_08 - phones	AH0	104.5519
104.5219	DCA_se1_ag1_m_08 - words	and	104.5919
104.5519	DCA_se1_ag1_m_08 - phones	N	104.5919
104.5919	DCA_se1_ag1_m_08 - phones	IH0	104.6519
104.5919	DCA_se1_ag1_m_08 - words	it	104.7119
104.6519	DCA_se1_ag1_m_08 - phones	T	104.7119
104.7119	DCA_se1_ag1_m_08 - phones	T	104.8219
104.7119	DCA_se1_ag1_m_08 - words	takes	105.0319
104.8219	DCA_se1_ag1_m_08 - phones	EY1	104.8819
104.8819	DCA_se1_ag1_m_08 - phones	K	104.9419
104.9419	DCA_se1_ag1_m_08 - phones	S	105.0319
105.0319	DCA_se1_ag1_m_08 - words	a	105.0719
105.0319	DCA_se1_ag1_m_08 - phones	AH0	105.0719
105.0719	DCA_se1_ag1_m_08 - phones	sp	105.1519
105.1519	DCA_se1_ag1_m_08 - phones	TH	105.2619
105.1519	DCA_se1_ag1_m_08 - words	thief	105.5619
105.2619	DCA_se1_ag1_m_08 - phones	IY1	105.4019
105.4019	DCA_se1_ag1_m_08 - phones	F	105.5619
106.0897	DCA_int_04 - phones	AH1	106.2097
106.0897	DCA_int_04 - words	uh-huh	106.4097
106.2097	DCA_int_04 - phones	HH	106.2397
106.2397	DCA_int_04 - phones	AH1	106.4097
106.4097	DCA_int_04 - phones	sp	106.4497
106.7352	DCA_int_04 - phones	D	106.7652
106.7352	DCA_int_04 - words	do	106.7952
106.7652	DCA_int_04 - phones	UW1	106.7952
106.7952	DCA_int_04 - phones	Y	106.8252
106.7952	DCA_int_04 - words	you	106.8552
106.8252	DCA_int_04 - phones	UW1	106.8552
106.8552	DCA_int_04 - phones	R	106.8952
106.8552	DCA_int_04 - words	remember	107.2452
106.8952	DCA_int_04 - phones	IH0	106.9252
106.9252	DCA_int_04 - phones	M	106.9852
106.9852	DCA_int_04 - phones	EH1	107.0152
107.0152	DCA_int_04 - phones	M	107.1152
107.1152	DCA_int_04 - phones	B	107.1452
107.1452	DCA_int_04 - phones	ER0	107.2452
107.2452	DCA_int_04 - phones	S	107.3652
107.2452	DCA_int_04 - words	seeing	107.4552
107.3652	DCA_int_04 - phones	IY1	107.3952
107.3952	DCA_int_04 - phones	IH0	107.4252
107.4252	DCA_int_04 - phones	NG	107.4552
107.4552	DCA_int_04 - phones	AH0	107.4852
107.4552	DCA_int_04 - words	an	107.5252
107.4852	DCA_int_04 - phones	N	107.5252
107.5252	DCA_int_04 - phones	IH1	107.5852
107.5252	DCA_int_04 - words	interesting	107.9752
107.5852	DCA_int_04 - phones	N	107.6152
107.6152	DCA_int_04 - phones	T	107.6452
107.6452	DCA_int_04 - phones	ER0	107.6952
107.6952	DCA_int_04 - phones	IH0	107.7752
107.7752	DCA_int_04 - phones	S	107.8052
107.8052	DCA_int_04 - phones	T	107.8352
107.8352	DCA_int_04 - phones	IH0	107.8852
107.8852	DCA_int_04 - phones	NG	107.9752
107.9752	DCA_int_04 - phones	EH1	108.0552
107.9752	DCA_int_04 - words	episode	108.5252
108.0552	DCA_int_04 - phones	P	108.1752
108.1752	DCA_int_04 - phones	IH0	108.2052
108.2052	DCA_int_04 - phones	S	108.3152
108.3152	DCA_int_04 - phones	OW2	108.4952
108.4952	DCA_int_04 - phones	D	108.5252
108.5252	DCA_int_04 - phones	sp	108.6052
108.6052	DCA_int_04 - phones	DH	108.6352
108.6052	DCA_int_04 - words	that	108.6952
108.6352	DCA_int_04 - phones	AH0	108.6652
108.6652	DCA_int_04 - phones	T	108.6952
108.6952	DCA_int_04 - phones	sp	108.7252
108.7252	DCA_int_04 - phones	Y	108.7852
108.7252	DCA_int_04 - words	you	108.8252
108.7852	DCA_int_04 - phones	UW1	108.8252
108.8252	DCA_int_04 - phones	K	108.8752
108.8252	DCA_int_04 - words	can	108.9752
108.8752	DCA_int_04 - phones	AH0	108.9052
108.9052	DCA_int_04 - phones	N	108.9752
108.9752	DCA_int_04 - phones	D	109.0252
108.9752	DCA_int_04 - words	describe	109.5252
109.0252	DCA_int_04 - phones	IH0	109.1252
109.1252	DCA_int_04 - phones	S	109.1952
109.1952	DCA_int_04 - phones	K	109.2252
109.2252	DCA_int_04 - phones	R	109.2652
109.2652	DCA_int_04 - phones	AY1	109.3452
109.3452	DCA_int_04 - phones	B	109.5252
109.5252	DCA_int_04 - phones	sp	109.5752
112.4974	DCA_se1_ag1_m_08 - phones	sil	112.5374
112.5374	DCA_se1_ag1_m_08 - phones	N	112.6674
112.5374	DCA_se1_ag1_m_08 - words	no	112.7874
112.6674	DCA_se1_ag1_m_08 - phones	OW1	112.7874
112.7874	DCA_se1_ag1_m_08 - phones	sp	115.8975
114.0117	DCA_int_04 - phones	D	114.0517
114.0117	DCA_int_04 - words	do	114.0917
114.0517	DCA_int_04 - phones	UW1	114.0917
114.0917	DCA_int_04 - phones	Y	114.1317
114.0917	DCA_int_04 - words	you	114.1717
114.1317	DCA_int_04 - phones	UW1	114.1717
114.1717	DCA_int_04 - phones	W	114.2217
114.1717	DCA_int_04 - words	watch	114.4417
114.2217	DCA_int_04 - phones	AA1	114.3917
114.3917	DCA_int_04 - phones	CH	114.4417
114.4417	DCA_int_04 - phones	IH0	114.4717
114.4417	DCA_int_04 - words	it	114.5017
114.4717	DCA_int_04 - phones	T	114.5017
114.5017	DCA_int_04 - phones	sp	114.5317
114.5317	DCA_int_04 - phones	M	114.5917
114.5317	DCA_int_04 - words	month	114.7717
114.5917	DCA_int_04 - phones	AH1	114.7117
114.7117	DCA_int_04 - phones	N	114.7417
114.7417	DCA_int_04 - phones	TH	114.7717
114.7717	DCA_int_04 - phones	T	114.8017
114.7717	DCA_int_04 - words	to	114.8317
114.8017	DCA_int_04 - phones	AH0	114.8317
114.8317	DCA_int_04 - phones	M	114.9617
114.8317	DCA_int_04 - words	month	115.1017
114.9617	DCA_int_04 - phones	AH1	115.0417
115.0417	DCA_int_04 - phones	N	115.0717
115.0717	DCA_int_04 - phones	TH	115.1017
115.1017	DCA_int_04 - phones	sp	120.3508
115.8975	DCA_se1_ag1_m_08 - phones	N	115.9975
115.8975	DCA_se1_ag1_m_08 - words	no	116.2375
115.9975	DCA_se1_ag1_m_08 - phones	OW1	116.2375
116.2375	DCA_se1_ag1_m_08 - phones	AY1	116.2975
116.2375	DCA_se1_ag1_m_08 - words	i	116.2975
116.2975	DCA_se1_ag1_m_08 - phones	D	116.3275
116.2975	DCA_se1_ag1_m_08 - words	don't	116.4075
116.3275	DCA_se1_ag1_m_08 - phones	OW1	116.3675
116.3675	DCA_se1_ag1_m_08 - phones	N	116.4075
116.4075	DCA_se1_ag1_m_08 - phones	L	116.4375
116.4075	DCA_se1_ag1_m_08 - words	look	116.5075
116.4375	DCA_se1_ag1_m_08 - phones	UH1	116.4775
116.4775	DCA_se1_ag1_m_08 - phones	K	116.5075
116.5075	DCA_se1_ag1_m_08 - phones	AE1	116.5475
116.5075	DCA_se1_ag1_m_08 - words	at	116.5775
116.5475	DCA_se1_ag1_m_08 - phones	T	116.5775
116.5775	DCA_se1_ag1_m_08 - phones	sp	116.6875
117.0705	DCA_se1_ag1_m_08 - phones	T	117.1705
117.0705	DCA_se1_ag1_m_08 - words	television	117.5105
117.1705	DCA_se1_ag1_m_08 - phones	EH1	117.2705
117.2705	DCA_se1_ag1_m_08 - phones	L	117.3005
117.3005	DCA_se1_ag1_m_08 - phones	AH0	117.3305
117.3305	DCA_se1_ag1_m_08 - phones	V	117.3905
117.3905	DCA_se1_ag1_m_08 - phones	IH2	117.4205
117.4205	DCA_se1_ag1_m_08 - phones	ZH	117.4505
117.4505	DCA_se1_ag1_m_08 - phones	AH0	117.4805
117.4805	DCA_se1_ag1_m_08 - phones	N	117.5105
117.5105	DCA_se1_ag1_m_08 - phones	V	117.6005
117.5105	DCA_se1_ag1_m_08 - words	very	117.8205
117.6005	DCA_se1_ag1_m_08 - phones	EH1	117.7305
117.7305	DCA_se1_ag1_m_08 - phones	R	117.7805
117.7805	DCA_se1_ag1_m_08 - phones	IY0	117.8205
117.8205	DCA_se1_ag1_m_08 - phones	AO1	118.0105
117.8205	DCA_se1_ag1_m_08 - words	often	118.2205
118.0105	DCA_se1_ag1_m_08 - phones	F	118.1205
118.1205	DCA_se1_ag1_m_08 - phones	AH0	118.1505
118.1505	DCA_se1_ag1_m_08 - phones	N	118.2205
118.2205	DCA_se1_ag1_m_08 - phones	B	118.2605
118.2205	DCA_se1_ag1_m_08 - words	but	118.3505
118.2605	DCA_se1_ag1_m_08 - phones	AH1	118.2905
118.2905	DCA_se1_ag1_m_08 - phones	T	118.3505
118.3505	DCA_se1_ag1_m_08 - phones	W	118.4105
118.3505	DCA_se1_ag1_m_08 - words	when	118.5005
118.4105	DCA_se1_ag1_m_08 - phones	EH1	118.4405
118.4405	DCA_se1_ag1_m_08 - phones	N	118.5005
118.5005	DCA_se1_ag1_m_08 - phones	AY1	118.5905
118.5005	DCA_se1_ag1_m_08 - words	i	118.5905
118.5905	DCA_se1_ag1_m_08 - phones	D	118.7005
118.5905	DCA_se1_ag1_m_08 - words	do	118.8105
118.7005	DCA_se1_ag1_m_08 - phones	UW1	118.8105
118.8105	DCA_se1_ag1_m_08 - phones	sp	118.8405
118.8405	DCA_se1_ag1_m_08 - phones	Y	118.8805
118.8405	DCA_se1_ag1_m_08 - words	you	118.9705
118.8805	DCA_se1_ag1_m_08 - phones	UW1	118.9705
118.9705	DCA_se1_ag1_m_08 - phones	sp	119.0005
119.0005	DCA_se1_ag1_m_08 - phones	N	119.0405
119.0005	DCA_se1_ag1_m_08 - words	know	119.2005
119.0405	DCA_se1_ag1_m_08 - phones	OW1	119.2005
119.2005	DCA_se1_ag1_m_08 - phones	sp	119.2305
119.2305	DCA_se1_ag1_m_08 - words	i	119.3005
119.2305	DCA_se1_ag1_m_08 - phones	AY1	119.3005
119.3005	DCA_se1_ag1_m_08 - phones	L	119.3505
119.3005	DCA_se1_ag1_m_08 - words	look	119.4605
119.3505	DCA_se1_ag1_m_08 - phones	UH1	119.3805
119.3805	DCA_se1_ag1_m_08 - phones	K	119.4605
119.4605	DCA_se1_ag1_m_08 - phones	AE1	119.4905
119.4605	DCA_se1_ag1_m_08 - words	at	119.5205
119.4905	DCA_se1_ag1_m_08 - phones	T	119.5205
119.5205	DCA_se1_ag1_m_08 - phones	sp	119.5805
119.5805	DCA_se1_ag1_m_08 - phones	DH	119.6205
119.5805	DCA_se1_ag1_m_08 - words	those	119.7405
119.6205	DCA_se1_ag1_m_08 - phones	OW1	119.7005
119.7005	DCA_se1_ag1_m_08 - phones	Z	119.7405
119.7405	DCA_se1_ag1_m_08 - phones	sp	120.3554
120.3508	DCA_int_04 - phones	M	120.6208
120.3508	DCA_int_04 - words	mm-hm	120.8108
120.3554	DCA_se1_ag1_m_08 - words	or	120.5154
120.3554	DCA_se1_ag1_m_08 - phones	ER0	120.5154
120.5154	DCA_se1_ag1_m_08 - phones	sp	120.5454
120.5454	DCA_se1_ag1_m_08 - phones	DH	120.5754
120.5454	DCA_se1_ag1_m_08 - words	them	120.8254
120.5754	DCA_se1_ag1_m_08 - phones	EH1	120.6954
120.6208	DCA_int_04 - phones	HH	120.6508
120.6508	DCA_int_04 - phones	M	120.8108
120.6954	DCA_se1_ag1_m_08 - phones	M	120.8254
121.5691	DCA_int_04 - phones	K	121.6391
121.5691	DCA_int_04 - words	can	121.7491
121.6391	DCA_int_04 - phones	AE1	121.6791
121.6791	DCA_int_04 - phones	N	121.7491
121.7491	DCA_int_04 - phones	Y	121.8191
121.7491	DCA_int_04 - words	you	122.0691
121.8191	DCA_int_04 - phones	UW1	122.0691
122.1426	DCA_int_04 - phones	R	122.2226
122.1426	DCA_int_04 - words	relate	122.4826
122.2226	DCA_int_04 - phones	IH0	122.2826
122.2826	DCA_int_04 - phones	L	122.3326
122.3326	DCA_int_04 - phones	EY1	122.3926
122.3926	DCA_int_04 - phones	T	122.4826
122.4826	DCA_int_04 - phones	T	122.5326
122.4826	DCA_int_04 - words	to	122.5626
122.5326	DCA_int_04 - phones	IH0	122.5626
122.5626	DCA_int_04 - phones	M	122.6526
122.5626	DCA_int_04 - words	me	122.7526
122.6526	DCA_int_04 - phones	IY1	122.7526
122.7526	DCA_int_04 - phones	EH1	122.8626
122.7526	DCA_int_04 - words	any	123.0026
122.8626	DCA_int_04 - phones	N	122.9626
122.9626	DCA_int_04 - phones	IY0	123.0026
123.0026	DCA_int_04 - phones	M	123.1926
123.0026	DCA_int_04 - words	movie	123.5026
123.1926	DCA_int_04 - phones	UW1	123.3426
123.3426	DCA_int_04 - phones	V	123.4226
123.4226	DCA_int_04 - phones	IY0	123.5026
123.5026	DCA_int_04 - phones	Y	123.5526
123.5026	DCA_int_04 - words	you've	123.7026
123.5526	DCA_int_04 - phones	UW1	123.5826
123.5826	DCA_int_04 - phones	V	123.7026
123.7026	DCA_int_04 - phones	S	123.8026
123.7026	DCA_int_04 - words	seen	124.1326
123.8026	DCA_int_04 - phones	IY1	123.8326
123.8326	DCA_int_04 - phones	N	124.1326
124.1326	DCA_int_04 - phones	sp	124.1626
124.1626	DCA_int_04 - phones	R	124.2026
124.1626	DCA_int_04 - words	recently	124.5226
124.2026	DCA_int_04 - phones	IY1	124.2326
124.2326	DCA_int_04 - phones	S	124.2626
124.2626	DCA_int_04 - phones	AH0	124.2926
124.2926	DCA_int_04 - phones	N	124.4426
124.4426	DCA_int_04 - phones	L	124.4726
124.4726	DCA_int_04 - phones	IY0	124.5226
124.5226	DCA_int_04 - phones	sp	124.5726
128.4084	DCA_se1_ag1_m_08 - phones	sil	128.4884
128.4884	DCA_se1_ag1_m_08 - phones	AH1	128.5184
128.4884	DCA_se1_ag1_m_08 - words	um	128.5484
128.5184	DCA_se1_ag1_m_08 - phones	M	128.5484
128.5484	DCA_se1_ag1_m_08 - phones	sp	129.1584
131.8252	DCA_se1_ag1_m_08 - phones	Y	131.9852
131.8252	DCA_se1_ag1_m_08 - words	you	132.0452
131.9852	DCA_se1_ag1_m_08 - phones	UW1	132.0452
132.0452	DCA_se1_ag1_m_08 - phones	W	132.1052
132.0452	DCA_se1_ag1_m_08 - words	wanna	132.2052
132.1052	DCA_se1_ag1_m_08 - phones	AA1	132.1452
132.1452	DCA_se1_ag1_m_08 - phones	N	132.1752
132.1752	DCA_se1_ag1_m_08 - phones	AH0	132.2052
132.2052	DCA_se1_ag1_m_08 - phones	HH	132.2452
132.2052	DCA_se1_ag1_m_08 - words	hear	132.4352
132.2452	DCA_se1_ag1_m_08 - phones	IY1	132.3452
132.3452	DCA_se1_ag1_m_08 - phones	R	132.4352
132.4352	DCA_se1_ag1_m_08 - phones	AO1	132.4752
132.4352	DCA_se1_ag1_m_08 - words	all	132.5352
132.4752	DCA_se1_ag1_m_08 - phones	L	132.5352
132.5352	DCA_se1_ag1_m_08 - phones	DH	132.5652
132.5352	DCA_se1_ag1_m_08 - words	that	132.7152
132.5619	DCA_int_04 - phones	Y	132.7819
132.5619	DCA_int_04 - words	yeah	132.9219
132.5652	DCA_se1_ag1_m_08 - phones	AH0	132.6852
132.6852	DCA_se1_ag1_m_08 - phones	T	132.7152
132.7152	DCA_se1_ag1_m_08 - phones	sp	132.7452
132.7819	DCA_int_04 - phones	AE1	132.9219
132.9219	DCA_int_04 - phones	sp	134.9800
133.7323	DCA_se1_ag1_m_08 - phones	K	133.8823
133.7323	DCA_se1_ag1_m_08 - words	carmen	134.2123
133.8823	DCA_se1_ag1_m_08 - phones	AA1	133.9923
133.9923	DCA_se1_ag1_m_08 - phones	R	134.0523
134.0523	DCA_se1_ag1_m_08 - phones	M	134.1023
134.1023	DCA_se1_ag1_m_08 - phones	AH0	134.1423
134.1423	DCA_se1_ag1_m_08 - phones	N	134.2123
134.2123	DCA_se1_ag1_m_08 - phones	B	134.2923
134.2123	DCA_se1_ag1_m_08 - words	baby	134.6523
134.2923	DCA_se1_ag1_m_08 - phones	EY1	134.4623
134.4623	DCA_se1_ag1_m_08 - phones	B	134.5323
134.5323	DCA_se1_ag1_m_08 - phones	IY0	134.6523
134.9800	DCA_int_04 - phones	AO2	135.1000
134.9800	DCA_int_04 - words	alright	135.2500
135.1000	DCA_int_04 - phones	L	135.1300
135.1300	DCA_int_04 - phones	R	135.1600
135.1600	DCA_int_04 - phones	AY1	135.1900
135.1900	DCA_int_04 - phones	T	135.2500
135.2500	DCA_int_04 - phones	sp	135.2900
135.4063	DCA_int_04 - phones	T	135.4363
135.4063	DCA_int_04 - words	tell	135.5563
135.4363	DCA_int_04 - phones	EH1	135.4863
135.4863	DCA_int_04 - phones	L	135.5563
135.5563	DCA_int_04 - phones	M	135.5863
135.5563	DCA_int_04 - words	me	135.6163
135.5863	DCA_int_04 - phones	IY1	135.6163
135.6163	DCA_int_04 - phones	AH0	135.7063
135.6163	DCA_int_04 - words	about	135.7963
135.7063	DCA_int_04 - phones	B	135.7363
135.7363	DCA_int_04 - phones	AW1	135.7663
135.7663	DCA_int_04 - phones	T	135.7963
135.7963	DCA_int_04 - phones	IH0	135.8263
135.7963	DCA_int_04 - words	it	135.9563
135.8263	DCA_int_04 - phones	T	135.9563
135.9563	DCA_int_04 - phones	sp	135.9863
136.7725	DCA_se1_ag1_m_08 - phones	T	136.8625
136.7725	DCA_se1_ag1_m_08 - words	tell	136.9525
136.8625	DCA_se1_ag1_m_08 - phones	EH1	136.8925
136.8925	DCA_se1_ag1_m_08 - phones	L	136.9525
136.9525	DCA_se1_ag1_m_08 - phones	Y	137.0225
136.9525	DCA_se1_ag1_m_08 - words	you	137.0925
137.0225	DCA_se1_ag1_m_08 - phones	UW1	137.0925
137.0925	DCA_se1_ag1_m_08 - phones	AH0	137.1525
137.0925	DCA_se1_ag1_m_08 - words	about	137.3725
137.1525	DCA_se1_ag1_m_08 - phones	B	137.2225
137.2225	DCA_se1_ag1_m_08 - phones	AW1	137.3425
137.3425	DCA_se1_ag1_m_08 - phones	T	137.3725
137.3725	DCA_se1_ag1_m_08 - phones	IH0	137.4025
137.3725	DCA_se1_ag1_m_08 - words	it	137.4325
137.4025	DCA_se1_ag1_m_08 - phones	T	137.4325
137.4325	DCA_se1_ag1_m_08 - phones	sp	144.6032
137.4381	DCA_int_04 - phones	Y	137.6481
137.4381	DCA_int_04 - words	yeah	137.8181
137.6481	DCA_int_04 - phones	AE1	137.8181
137.8181	DCA_int_04 - phones	sp	137.8781
139.3406	DCA_int_04 - phones	DH	139.4006
139.3406	DCA_int_04 - words	the	139.4306
139.4006	DCA_int_04 - phones	AH0	139.4306
139.4306	DCA_int_04 - phones	sp	139.5506
139.5506	DCA_int_04 - phones	S	139.5806
139.5506	DCA_int_04 - words	story	139.8106
139.5806	DCA_int_04 - phones	T	139.6406
139.6406	DCA_int_04 - phones	AO1	139.7506
139.7506	DCA_int_04 - phones	R	139.7806
139.7806	DCA_int_04 - phones	IY0	139.8106
139.8106	DCA_int_04 - phones	sp	140.0106
140.8281	DCA_int_04 - phones	Y	140.8981
140.8281	DCA_int_04 - words	you	140.9281
140.8981	DCA_int_04 - phones	UW1	140.9281
140.9281	DCA_int_04 - phones	sp	141.0481
141.0481	DCA_int_04 - phones	N	141.0881
141.0481	DCA_int_04 - words	know	141.1181
141.0881	DCA_int_04 - phones	OW1	141.1181
141.1181	DCA_int_04 - phones	sp	147.3756
144.6032	DCA_se1_ag1_m_08 - phones	spn	144.6332
144.6032	DCA_se1_ag1_m_08 - words	<unk>	144.6332
144.6332	DCA_se1_ag1_m_08 - phones	sp	144.7532
145.6717	DCA_se1_ag1_m_08 - phones	DH	145.7317
145.6717	DCA_se1_ag1_m_08 - words	that	145.8517
145.7317	DCA_se1_ag1_m_08 - phones	AE1	145.7617
145.7617	DCA_se1_ag1_m_08 - phones	T	145.8517
145.8517	DCA_se1_ag1_m_08 - phones	W	145.8917
145.8517	DCA_se1_ag1_m_08 - words	was	146.0217
145.8917	DCA_se1_ag1_m_08 - phones	AO1	145.9417
145.9417	DCA_se1_ag1_m_08 - phones	Z	146.0217
146.0217	DCA_se1_ag1_m_08 - words	a	146.0717
146.0217	DCA_se1_ag1_m_08 - phones	AH0	146.0717
146.0717	DCA_se1_ag1_m_08 - phones	AH0	146.1317
146.0717	DCA_se1_ag1_m_08 - words	adult	146.4217
146.1317	DCA_se1_ag1_m_08 - phones	D	146.2317
146.2317	DCA_se1_ag1_m_08 - phones	AH1	146.2917
146.2917	DCA_se1_ag1_m_08 - phones	L	146.3917
146.3917	DCA_se1_ag1_m_08 - phones	T	146.4217
146.4217	DCA_se1_ag1_m_08 - phones	P	146.4817
146.4217	DCA_se1_ag1_m_08 - words	picture	146.7517
146.4817	DCA_se1_ag1_m_08 - phones	IH1	146.5517
146.5517	DCA_se1_ag1_m_08 - phones	K	146.6117
146.6117	DCA_se1_ag1_m_08 - phones	CH	146.6917
146.6917	DCA_se1_ag1_m_08 - phones	ER0	146.7517
146.7517	DCA_se1_ag1_m_08 - phones	sp	146.8617
147.3756	DCA_int_04 - phones	AH1	147.5956
147.3756	DCA_int_04 - words	uh-huh	147.6756
147.5956	DCA_int_04 - phones	HH	147.6456
147.6456	DCA_int_04 - phones	AH1	147.6756
149.0091	DCA_se1_ag1_m_08 - phones	Y	149.0891
149.0091	DCA_se1_ag1_m_08 - words	you	149.1391
149.0891	DCA_se1_ag1_m_08 - phones	UW1	149.1391
149.1391	DCA_se1_ag1_m_08 - phones	S	149.2191
149.1391	DCA_se1_ag1_m_08 - words	still	149.3291
149.2191	DCA_se1_ag1_m_08 - phones	T	149.2591
149.2591	DCA_se1_ag1_m_08 - phones	IH1	149.2891
149.2891	DCA_se1_ag1_m_08 - phones	L	149.3291
149.3291	DCA_se1_ag1_m_08 - phones	W	149.3791
149.3291	DCA_se1_ag1_m_08 - words	wanna	149.4691
149.3791	DCA_se1_ag1_m_08 - phones	AA1	149.4091
149.4091	DCA_se1_ag1_m_08 - phones	N	149.4391
149.4391	DCA_se1_ag1_m_08 - phones	AH0	149.4691
149.4691	DCA_se1_ag1_m_08 - phones	HH	149.4991
149.4691	DCA_se1_ag1_m_08 - words	hear	149.5591
149.4991	DCA_se1_ag1_m_08 - phones	IY1	149.5291
149.5291	DCA_se1_ag1_m_08 - phones	R	149.5591
149.5591	DCA_se1_ag1_m_08 - phones	AH0	149.6191
149.5591	DCA_se1_ag1_m_08 - words	about	149.8891
149.6191	DCA_se1_ag1_m_08 - phones	B	149.6691
149.6691	DCA_se1_ag1_m_08 - phones	AW1	149.7991
149.7991	DCA_se1_ag1_m_08 - phones	T	149.8891
149.8891	DCA_se1_ag1_m_08 - phones	sp	149.9191
149.9191	DCA_se1_ag1_m_08 - phones	IH0	149.9491
149.9191	DCA_se1_ag1_m_08 - words	it	149.9891
149.9491	DCA_se1_ag1_m_08 - phones	T	149.9891
150.3754	DCA_se1_ag1_m_08 - phones	sil	150.4054
150.4054	DCA_se1_ag1_m_08 - words	i	150.4554
150.4054	DCA_se1_ag1_m_08 - phones	AY1	150.4554
150.4554	DCA_se1_ag1_m_08 - phones	D	150.4854
150.4554	DCA_se1_ag1_m_08 - words	don't	150.5854
150.4854	DCA_se1_ag1_m_08 - phones	OW1	150.5554
150.5554	DCA_se1_ag1_m_08 - phones	N	150.5854
150.5854	DCA_se1_ag1_m_08 - phones	N	150.6154
150.5854	DCA_se1_ag1_m_08 - words	know	150.6454
150.6154	DCA_se1_ag1_m_08 - phones	OW1	150.6454
150.6454	DCA_se1_ag1_m_08 - phones	HH	150.6754
150.6454	DCA_se1_ag1_m_08 - words	how	150.7054
150.6754	DCA_se1_ag1_m_08 - phones	AW1	150.7054
150.7054	DCA_se1_ag1_m_08 - phones	T	150.7354
150.7054	DCA_se1_ag1_m_08 - words	to	150.7654
150.7354	DCA_se1_ag1_m_08 - phones	AH0	150.7654
150.7654	DCA_se1_ag1_m_08 - phones	IH0	150.7954
150.7654	DCA_se1_ag1_m_08 - words	explain	151.1754
150.7954	DCA_se1_ag1_m_08 - phones	K	150.8454
150.8454	DCA_se1_ag1_m_08 - phones	S	150.9054
150.9054	DCA_se1_ag1_m_08 - phones	P	150.9854
150.9854	DCA_se1_ag1_m_08 - phones	L	151.0554
151.0554	DCA_se1_ag1_m_08 - phones	EY1	151.1454
151.1454	DCA_se1_ag1_m_08 - phones	N	151.1754
151.1754	DCA_se1_ag1_m_08 - phones	IH0	151.2054
151.1754	DCA_se1_ag1_m_08 - words	it	151.2654
151.2054	DCA_se1_ag1_m_08 - phones	T	151.2654
151.2654	DCA_se1_ag1_m_08 - phones	B	151.3154
151.2654	DCA_se1_ag1_m_08 - words	but	151.4154
151.3154	DCA_se1_ag1_m_08 - phones	AH1	151.3754
151.3754	DCA_se1_ag1_m_08 - phones	T	151.4154
151.4154	DCA_se1_ag1_m_08 - words	uh	151.5854
151.4154	DCA_se1_ag1_m_08 - phones	AH1	151.5854
151.5854	DCA_se1_ag1_m_08 - phones	sp	151.6954
152.6322	DCA_se1_ag1_m_08 - words	i	152.8022
152.6322	DCA_se1_ag1_m_08 - phones	AY1	152.8022
152.8022	DCA_se1_ag1_m_08 - phones	N	152.9122
152.8022	DCA_se1_ag1_m_08 - words	know	153.0022
152.9122	DCA_se1_ag1_m_08 - phones	OW1	153.0022
153.0022	DCA_se1_ag1_m_08 - phones	IH0	153.0822
153.0022	DCA_se1_ag1_m_08 - words	it	153.1122
153.0822	DCA_se1_ag1_m_08 - phones	T	153.1122
153.1122	DCA_se1_ag1_m_08 - phones	sp	153.1422
153.1422	DCA_se1_ag1_m_08 - phones	DH	153.1822
153.1422	DCA_se1_ag1_m_08 - words	that	153.3022
153.1822	DCA_se1_ag1_m_08 - phones	AH0	153.2722
153.2722	DCA_se1_ag1_m_08 - phones	T	153.3022
153.3022	DCA_se1_ag1_m_08 - phones	AH1	153.4022
153.3022	DCA_se1_ag1_m_08 - words	um	153.6522
153.4022	DCA_se1_ag1_m_08 - phones	M	153.6522
154.2736	DCA_se1_ag1_m_08 - phones	sil	154.3436
154.3436	DCA_se1_ag1_m_08 - words	<unk>	154.4736
154.3436	DCA_se1_ag1_m_08 - phones	spn	154.4736
155.9744	DCA_se1_ag1_m_08 - phones	SH	156.1544
155.9744	DCA_se1_ag1_m_08 - words	she	156.2044
156.1544	DCA_se1_ag1_m_08 - phones	IY1	156.2044
156.2044	DCA_se1_ag1_m_08 - phones	M	156.3044
156.2044	DCA_se1_ag1_m_08 - words	met	156.4244
156.3044	DCA_se1_ag1_m_08 - phones	EH1	156.3644
156.3644	DCA_se1_ag1_m_08 - phones	T	156.4244
156.4244	DCA_se1_ag1_m_08 - phones	DH	156.4844
156.4244	DCA_se1_ag1_m_08 - words	this	156.6544
156.4844	DCA_se1_ag1_m_08 - phones	IH0	156.5744
156.5744	DCA_se1_ag1_m_08 - phones	S	156.6544
156.6544	DCA_se1_ag1_m_08 - phones	AH1	156.8844
156.6544	DCA_se1_ag1_m_08 - words	uh	156.8844
156.8844	DCA_se1_ag1_m_08 - phones	sp	157.0735
157.0735	DCA_se1_ag1_m_08 - words	<unk>	157.4735
157.0735	DCA_se1_ag1_m_08 - phones	spn	157.4735
157.4735	DCA_se1_ag1_m_08 - phones	sp	157.6135
157.6708	DCA_se1_ag1_m_08 - phones	HH	157.7408
157.6708	DCA_se1_ag1_m_08 - words	her	157.8108
157.7408	DCA_se1_ag1_m_08 - phones	ER0	157.8108
157.8108	DCA_se1_ag1_m_08 - phones	HH	157.8708
157.8108	DCA_se1_ag1_m_08 - words	husband	158.1908
157.8708	DCA_se1_ag1_m_08 - phones	AH1	158.0208
158.0208	DCA_se1_ag1_m_08 - phones	Z	158.0508
158.0508	DCA_se1_ag1_m_08 - phones	B	158.0908
158.0908	DCA_se1_ag1_m_08 - phones	AH0	158.1208
158.1208	DCA_se1_ag1_m_08 - phones	N	158.1508
158.1508	DCA_se1_ag1_m_08 - phones	D	158.1908
158.1908	DCA_se1_ag1_m_08 - phones	W	158.2808
158.1908	DCA_se1_ag1_m_08 - words	was	158.3808
158.2808	DCA_se1_ag1_m_08 - phones	AH0	158.3308
158.3308	DCA_se1_ag1_m_08 - phones	Z	158.3808
158.3808	DCA_se1_ag1_m_08 - phones	IH0	158.4408
158.3808	DCA_se1_ag1_m_08 - words	in	158.5008
158.4408	DCA_se1_ag1_m_08 - phones	N	158.5008
158.5008	DCA_se1_ag1_m_08 - phones	DH	158.5408
158.5008	DCA_se1_ag1_m_08 - words	the	158.7208
158.5408	DCA_se1_ag1_m_08 - phones	AH1	158.7208
158.7208	DCA_se1_ag1_m_08 - phones	sp	158.8108
159.3223	DCA_se1_ag1_m_08 - phones	HH	159.3923
159.3223	DCA_se1_ag1_m_08 - words	her	159.4623
159.3923	DCA_se1_ag1_m_08 - phones	ER1	159.4623
159.4623	DCA_se1_ag1_m_08 - phones	HH	159.4923
159.4623	DCA_se1_ag1_m_08 - words	husband	159.7823
159.4923	DCA_se1_ag1_m_08 - phones	AH1	159.6223
159.6223	DCA_se1_ag1_m_08 - phones	Z	159.6523
159.6523	DCA_se1_ag1_m_08 - phones	B	159.6923
159.6923	DCA_se1_ag1_m_08 - phones	AH0	159.7223
159.7223	DCA_se1_ag1_m_08 - phones	N	159.7523
159.7523	DCA_se1_ag1_m_08 - phones	D	159.7823
159.7823	DCA_se1_ag1_m_08 - phones	W	159.8223
159.7823	DCA_se1_ag1_m_08 - words	was	159.9323
159.8223	DCA_se1_ag1_m_08 - phones	AH0	159.8723
159.8723	DCA_se1_ag1_m_08 - phones	Z	159.9323
159.9323	DCA_se1_ag1_m_08 - phones	IH0	159.9823
159.9323	DCA_se1_ag1_m_08 - words	in	160.1323
159.9823	DCA_se1_ag1_m_08 - phones	N	160.1323
160.1323	DCA_se1_ag1_m_08 - phones	JH	160.2523
160.1323	DCA_se1_ag1_m_08 - words	jail	160.6523
160.2523	DCA_se1_ag1_m_08 - phones	EY1	160.5023
160.5023	DCA_se1_ag1_m_08 - phones	L	160.6523
162.6691	DCA_se1_ag1_m_08 - phones	AH0	162.8291
162.6691	DCA_se1_ag1_m_08 - words	and	162.8791
162.8291	DCA_se1_ag1_m_08 - phones	N	162.8791
162.8791	DCA_se1_ag1_m_08 - phones	AH1	163.1791
162.8791	DCA_se1_ag1_m_08 - words	uh	163.1791
163.1791	DCA_se1_ag1_m_08 - phones	sp	164.1779
164.1779	DCA_se1_ag1_m_08 - phones	Y	164.2179
164.1779	DCA_se1_ag1_m_08 - words	you	164.2479
164.2179	DCA_se1_ag1_m_08 - phones	UW1	164.2479
164.2479	DCA_se1_ag1_m_08 - phones	N	164.3079
164.2479	DCA_se1_ag1_m_08 - words	know	164.4379
164.3079	DCA_se1_ag1_m_08 - phones	OW1	164.4379
164.4379	DCA_se1_ag1_m_08 - phones	sp	164.4679
164.4679	DCA_se1_ag1_m_08 - words	uh	164.5779
164.4679	DCA_se1_ag1_m_08 - phones	AH1	164.5779
164.5779	DCA_se1_ag1_m_08 - phones	sp	164.6579
165.8306	DCA_se1_ag1_m_08 - phones	SH	166.0106
165.8306	DCA_se1_ag1_m_08 - words	she	166.0506
166.0106	DCA_se1_ag1_m_08 - phones	IY1	166.0506
166.0506	DCA_se1_ag1_m_08 - phones	M	166.1306
166.0506	DCA_se1_ag1_m_08 - words	met	166.2406
166.1306	DCA_se1_ag1_m_08 - phones	EH1	166.1906
166.1906	DCA_se1_ag1_m_08 - phones	T	166.2406
166.2406	DCA_se1_ag1_m_08 - phones	DH	166.3106
166.2406	DCA_se1_ag1_m_08 - words	this	166.4006
166.3106	DCA_se1_ag1_m_08 - phones	IH0	166.3706
166.3706	DCA_se1_ag1_m_08 - phones	S	166.4006
166.4006	DCA_se1_ag1_m_08 - phones	S	166.6206
166.4006	DCA_se1_ag1_m_08 - words	soldier	167.1806
166.6206	DCA_se1_ag1_m_08 - phones	OW1	166.7806
166.7806	DCA_se1_ag1_m_08 - phones	L	166.8606
166.8606	DCA_se1_ag1_m_08 - phones	JH	166.9506
166.9506	DCA_se1_ag1_m_08 - phones	ER0	167.1806
168.6412	DCA_int_04 - phones	sil	168.6812
168.6812	DCA_int_04 - phones	M	168.7912
168.6812	DCA_int_04 - words	mm-hm	168.9512
168.7912	DCA_int_04 - phones	HH	168.8212
168.8212	DCA_int_04 - phones	M	168.9512
168.9512	DCA_int_04 - phones	sp	189.8712
169.5924	DCA_se1_ag1_m_08 - phones	sil	169.6224
169.6224	DCA_se1_ag1_m_08 - phones	DH	169.6524
169.6224	DCA_se1_ag1_m_08 - words	this	169.7724
169.6524	DCA_se1_ag1_m_08 - phones	IH0	169.6824
169.6824	DCA_se1_ag1_m_08 - phones	S	169.7724
169.7724	DCA_se1_ag1_m_08 - phones	P	169.8524
169.7724	DCA_se1_ag1_m_08 - words	policeman	170.4224
169.8524	DCA_se1_ag1_m_08 - phones	AH0	169.8924
169.8924	DCA_se1_ag1_m_08 - phones	L	169.9724
169.9724	DCA_se1_ag1_m_08 - phones	IY1	170.0824
170.0824	DCA_se1_ag1_m_08 - phones	S	170.1924
170.1924	DCA_se1_ag1_m_08 - phones	M	170.2524
170.2524	DCA_se1_ag1_m_08 - phones	AH0	170.2824
170.2824	DCA_se1_ag1_m_08 - phones	N	170.4224
171.7233	DCA_se1_ag1_m_08 - phones	sil	171.7533
171.7533	DCA_se1_ag1_m_08 - phones	AE1	171.8533
171.7533	DCA_se1_ag1_m_08 - words	and	171.9633
171.8533	DCA_se1_ag1_m_08 - phones	N	171.9633
171.9633	DCA_se1_ag1_m_08 - phones	AH1	172.0633
171.9633	DCA_se1_ag1_m_08 - words	um	172.3933
172.0633	DCA_se1_ag1_m_08 - phones	M	172.3933
173.2003	DCA_se1_ag1_m_08 - phones	HH	173.2603
173.2003	DCA_se1_ag1_m_08 - words	her	173.3003
173.2603	DCA_se1_ag1_m_08 - phones	ER1	173.3003
173.3003	DCA_se1_ag1_m_08 - phones	AE1	173.3303
173.3003	DCA_se1_ag1_m_08 - words	and	173.4303
173.3303	DCA_se1_ag1_m_08 - phones	N	173.4303
173.4303	DCA_se1_ag1_m_08 - phones	HH	173.4903
173.4303	DCA_se1_ag1_m_08 - words	him	173.6103
173.4903	DCA_se1_ag1_m_08 - phones	IH1	173.5403
173.5403	DCA_se1_ag1_m_08 - phones	M	173.6103
173.6103	DCA_se1_ag1_m_08 - phones	AH0	173.6503
173.6103	DCA_se1_ag1_m_08 - words	and	173.6803
173.6503	DCA_se1_ag1_m_08 - phones	N	173.6803
173.6803	DCA_se1_ag1_m_08 - phones	HH	173.7103
173.6803	DCA_se1_ag1_m_08 - words	her	173.8603
173.7103	DCA_se1_ag1_m_08 - phones	ER1	173.8603
173.8603	DCA_se1_ag1_m_08 - phones	G	173.9503
173.8603	DCA_se1_ag1_m_08 - words	got	174.0803
173.9503	DCA_se1_ag1_m_08 - phones	AA1	174.0103
174.0103	DCA_se1_ag1_m_08 - phones	T	174.0803
174.0803	DCA_se1_ag1_m_08 - phones	T	174.1203
174.0803	DCA_se1_ag1_m_08 - words	together	174.5903
174.1203	DCA_se1_ag1_m_08 - phones	AH0	174.1703
174.1703	DCA_se1_ag1_m_08 - phones	G	174.2803
174.2803	DCA_se1_ag1_m_08 - phones	EH1	174.4103
174.4103	DCA_se1_ag1_m_08 - phones	DH	174.5203
174.5203	DCA_se1_ag1_m_08 - phones	ER0	174.5903
174.5903	DCA_se1_ag1_m_08 - phones	sp	175.7716
175.7716	DCA_se1_ag1_m_08 - phones	S	175.9416
175.7716	DCA_se1_ag1_m_08 - words	so	176.0916
175.9416	DCA_se1_ag1_m_08 - phones	OW1	176.0916
176.0916	DCA_se1_ag1_m_08 - phones	AH1	176.3216
176.0916	DCA_se1_ag1_m_08 - words	uh	176.3216
176.3216	DCA_se1_ag1_m_08 - phones	sp	178.2616
178.2616	DCA_se1_ag1_m_08 - phones	DH	178.3116
178.2616	DCA_se1_ag1_m_08 - words	they	178.3416
178.3116	DCA_se1_ag1_m_08 - phones	EY1	178.3416
178.3416	DCA_se1_ag1_m_08 - phones	Y	178.3716
178.3416	DCA_se1_ag1_m_08 - words	used	178.4616
178.3716	DCA_se1_ag1_m_08 - phones	UW1	178.4016
178.4016	DCA_se1_ag1_m_08 - phones	Z	178.4316
178.4316	DCA_se1_ag1_m_08 - phones	D	178.4616
178.4616	DCA_se1_ag1_m_08 - phones	T	178.4916
178.4616	DCA_se1_ag1_m_08 - words	to	178.5216
178.4916	DCA_se1_ag1_m_08 - phones	IH0	178.5216
178.5216	DCA_se1_ag1_m_08 - phones	G	178.5916
178.5216	DCA_se1_ag1_m_08 - words	go	178.6816
178.5916	DCA_se1_ag1_m_08 - phones	OW1	178.6816
178.6816	DCA_se1_ag1_m_08 - phones	AW1	178.8116
178.6816	DCA_se1_ag1_m_08 - words	out	178.8716
178.8116	DCA_se1_ag1_m_08 - phones	T	178.8716
178.8716	DCA_se1_ag1_m_08 - phones	AO1	179.0116
178.8716	DCA_se1_ag1_m_08 - words	all	179.0816
179.0116	DCA_se1_ag1_m_08 - phones	L	179.0816
179.0816	DCA_se1_ag1_m_08 - phones	DH	179.1116
179.0816	DCA_se1_ag1_m_08 - words	the	179.1416
179.1116	DCA_se1_ag1_m_08 - phones	AH0	179.1416
179.1416	DCA_se1_ag1_m_08 - phones	T	179.2416
179.1416	DCA_se1_ag1_m_08 - words	time	179.5316
179.2416	DCA_se1_ag1_m_08 - phones	AY1	179.4516
179.4516	DCA_se1_ag1_m_08 - phones	M	179.5316
179.5316	DCA_se1_ag1_m_08 - phones	AH0	179.5716
179.5316	DCA_se1_ag1_m_08 - words	and	179.7816
179.5716	DCA_se1_ag1_m_08 - phones	N	179.7816
180.3008	DCA_se1_ag1_m_08 - phones	sil	180.3308
180.3308	DCA_se1_ag1_m_08 - phones	TH	180.3808
180.3308	DCA_se1_ag1_m_08 - words	things	180.6308
180.3808	DCA_se1_ag1_m_08 - phones	IH1	180.4508
180.4508	DCA_se1_ag1_m_08 - phones	NG	180.5608
180.5608	DCA_se1_ag1_m_08 - phones	Z	180.6308
180.6308	DCA_se1_ag1_m_08 - phones	L	180.7008
180.6308	DCA_se1_ag1_m_08 - words	like	180.8708
180.7008	DCA_se1_ag1_m_08 - phones	AY1	180.7708
180.7708	DCA_se1_ag1_m_08 - phones	K	180.8708
180.8708	DCA_se1_ag1_m_08 - phones	DH	180.9308
180.8708	DCA_se1_ag1_m_08 - words	that	181.0608
180.9308	DCA_se1_ag1_m_08 - phones	AE1	181.0108
181.0108	DCA_se1_ag1_m_08 - phones	T	181.0608
181.0608	DCA_se1_ag1_m_08 - phones	AH0	181.0908
181.0608	DCA_se1_ag1_m_08 - words	and	181.1608
181.0908	DCA_se1_ag1_m_08 - phones	N	181.1308
181.1308	DCA_se1_ag1_m_08 - phones	D	181.1608
181.1608	DCA_se1_ag1_m_08 - phones	DH	181.2108
181.1608	DCA_se1_ag1_m_08 - words	then	181.3408
181.2108	DCA_se1_ag1_m_08 - phones	EH1	181.2808
181.2808	DCA_se1_ag1_m_08 - phones	N	181.3408
181.3408	DCA_se1_ag1_m_08 - phones	SH	181.4608
181.3408	DCA_se1_ag1_m_08 - words	she	181.5008
181.4608	DCA_se1_ag1_m_08 - phones	IY1	181.5008
181.5008	DCA_se1_ag1_m_08 - phones	W	181.5508
181.5008	DCA_se1_ag1_m_08 - words	would	181.6308
181.5508	DCA_se1_ag1_m_08 - phones	UH1	181.5808
181.5808	DCA_se1_ag1_m_08 - phones	D	181.6308
181.6308	DCA_se1_ag1_m_08 - phones	S	181.7308
181.6308	DCA_se1_ag1_m_08 - words	see	181.8008
181.7308	DCA_se1_ag1_m_08 - phones	IY1	181.8008
181.8008	DCA_se1_ag1_m_08 - phones	S	181.8808
181.8008	DCA_se1_ag1_m_08 - words	somebody	182.2508
181.8808	DCA_se1_ag1_m_08 - phones	AH1	181.9208
181.9208	DCA_se1_ag1_m_08 - phones	M	182.0008
182.0008	DCA_se1_ag1_m_08 - phones	B	182.0608
182.0608	DCA_se1_ag1_m_08 - phones	AA2	182.1608
182.1608	DCA_se1_ag1_m_08 - phones	D	182.2108
182.2108	DCA_se1_ag1_m_08 - phones	IY0	182.2508
182.2508	DCA_se1_ag1_m_08 - phones	EH1	182.3808
182.2508	DCA_se1_ag1_m_08 - words	else	182.6408
182.3808	DCA_se1_ag1_m_08 - phones	L	182.4708
182.4708	DCA_se1_ag1_m_08 - phones	S	182.6408
182.7534	DCA_se1_ag1_m_08 - phones	DH	182.8334
182.7534	DCA_se1_ag1_m_08 - words	that	182.9134
182.8334	DCA_se1_ag1_m_08 - phones	AH0	182.8634
182.8634	DCA_se1_ag1_m_08 - phones	T	182.9134
182.9134	DCA_se1_ag1_m_08 - phones	SH	183.0234
182.9134	DCA_se1_ag1_m_08 - words	she	183.1234
183.0234	DCA_se1_ag1_m_08 - phones	IY1	183.1234
183.1234	DCA_se1_ag1_m_08 - phones	L	183.1834
183.1234	DCA_se1_ag1_m_08 - words	liked	183.3834
183.1834	DCA_se1_ag1_m_08 - phones	AY1	183.2934
183.2934	DCA_se1_ag1_m_08 - phones	K	183.3534
183.3534	DCA_se1_ag1_m_08 - phones	T	183.3834
184.5114	DCA_se1_ag1_m_08 - phones	sil	184.5414
184.5414	DCA_se1_ag1_m_08 - phones	Y	184.5914
184.5414	DCA_se1_ag1_m_08 - words	you	184.6414
184.5914	DCA_se1_ag1_m_08 - phones	UW1	184.6414
184.6414	DCA_se1_ag1_m_08 - phones	N	184.7114
184.6414	DCA_se1_ag1_m_08 - words	know	184.9214
184.7114	DCA_se1_ag1_m_08 - phones	OW1	184.9214
184.9214	DCA_se1_ag1_m_08 - phones	sp	185.1324
185.1324	DCA_se1_ag1_m_08 - phones	HH	185.2024
185.1324	DCA_se1_ag1_m_08 - words	while	185.3724
185.2024	DCA_se1_ag1_m_08 - phones	W	185.2824
185.2824	DCA_se1_ag1_m_08 - phones	AY1	185.3424
185.3424	DCA_se1_ag1_m_08 - phones	L	185.3724
185.3724	DCA_se1_ag1_m_08 - phones	DH	185.4124
185.3724	DCA_se1_ag1_m_08 - words	they	185.5424
185.4124	DCA_se1_ag1_m_08 - phones	EY1	185.5424
185.5424	DCA_se1_ag1_m_08 - phones	W	185.6224
185.5424	DCA_se1_ag1_m_08 - words	were	185.6624
185.6224	DCA_se1_ag1_m_08 - phones	ER1	185.6624
185.6624	DCA_se1_ag1_m_08 - phones	AW1	185.8024
185.6624	DCA_se1_ag1_m_08 - words	out	186.0424
185.8024	DCA_se1_ag1_m_08 - phones	T	186.0424
186.1422	DCA_se1_ag1_m_08 - phones	sil	186.1722
186.1722	DCA_se1_ag1_m_08 - phones	AE1	186.2322
186.1722	DCA_se1_ag1_m_08 - words	and	186.2822
186.2322	DCA_se1_ag1_m_08 - phones	N	186.2822
186.2822	DCA_se1_ag1_m_08 - phones	SH	186.4022
186.2822	DCA_se1_ag1_m_08 - words	she	186.4622
186.4022	DCA_se1_ag1_m_08 - phones	IY1	186.4622
186.4622	DCA_se1_ag1_m_08 - phones	W	186.5222
186.4622	DCA_se1_ag1_m_08 - words	would	186.5822
186.5222	DCA_se1_ag1_m_08 - phones	UH1	186.5522
186.5522	DCA_se1_ag1_m_08 - phones	D	186.5822
186.5822	DCA_se1_ag1_m_08 - phones	L	186.6622
186.5822	DCA_se1_ag1_m_08 - words	leave	186.9022
186.6622	DCA_se1_ag1_m_08 - phones	IY1	186.8322
186.8322	DCA_se1_ag1_m_08 - phones	V	186.9022
186.9022	DCA_se1_ag1_m_08 - phones	HH	186.9522
186.9022	DCA_se1_ag1_m_08 - words	him	187.1322
186.9522	DCA_se1_ag1_m_08 - phones	IH1	187.0022
187.0022	DCA_se1_ag1_m_08 - phones	M	187.1322
187.1322	DCA_se1_ag1_m_08 - phones	AE1	187.1622
187.1322	DCA_se1_ag1_m_08 - words	and	187.2122
187.1622	DCA_se1_ag1_m_08 - phones	N	187.2122
187.2122	DCA_se1_ag1_m_08 - phones	G	187.2922
187.2122	DCA_se1_ag1_m_08 - words	go	187.4122
187.2922	DCA_se1_ag1_m_08 - phones	OW1	187.4122
187.4122	DCA_se1_ag1_m_08 - phones	W	187.4822
187.4122	DCA_se1_ag1_m_08 - words	with	187.6422
187.4822	DCA_se1_ag1_m_08 - phones	IH0	187.5422
187.5422	DCA_se1_ag1_m_08 - phones	TH	187.6422
187.6422	DCA_se1_ag1_m_08 - phones	sp	187.6922
187.9188	DCA_se1_ag1_m_08 - phones	DH	187.9888
187.9188	DCA_se1_ag1_m_08 - words	them	188.2188
187.9888	DCA_se1_ag1_m_08 - phones	EH1	188.0788
188.0788	DCA_se1_ag1_m_08 - phones	M	188.2188
188.2188	DCA_se1_ag1_m_08 - phones	T	188.2988
188.2188	DCA_se1_ag1_m_08 - words	to	188.3388
188.2988	DCA_se1_ag1_m_08 - phones	UW1	188.3388
188.3388	DCA_se1_ag1_m_08 - phones	DH	188.3888
188.3388	DCA_se1_ag1_m_08 - words	their	188.5688
188.3888	DCA_se1_ag1_m_08 - phones	EH1	188.4788
188.4788	DCA_se1_ag1_m_08 - phones	R	188.5688
188.5688	DCA_se1_ag1_m_08 - phones	P	188.6188
188.5688	DCA_se1_ag1_m_08 - words	place	188.8988
188.6188	DCA_se1_ag1_m_08 - phones	L	188.6988
188.6988	DCA_se1_ag1_m_08 - phones	EY1	188.8388
188.8388	DCA_se1_ag1_m_08 - phones	S	188.8988
188.8988	DCA_se1_ag1_m_08 - phones	Y	188.9488
188.8988	DCA_se1_ag1_m_08 - words	you	188.9788
188.9488	DCA_se1_ag1_m_08 - phones	UW1	188.9788
188.9788	DCA_se1_ag1_m_08 - phones	N	189.0188
188.9788	DCA_se1_ag1_m_08 - words	know	189.1288
189.0188	DCA_se1_ag1_m_08 - phones	OW1	189.1288
189.1288	DCA_se1_ag1_m_08 - phones	L	189.1988
189.1288	DCA_se1_ag1_m_08 - words	like	189.3488
189.1988	DCA_se1_ag1_m_08 - phones	AY1	189.2688
189.2688	DCA_se1_ag1_m_08 - phones	K	189.3488
189.3488	DCA_se1_ag1_m_08 - phones	DH	189.4088
189.3488	DCA_se1_ag1_m_08 - words	that	189.6188
189.4088	DCA_se1_ag1_m_08 - phones	AE1	189.5288
189.5288	DCA_se1_ag1_m_08 - phones	T	189.6188
189.8712	DCA_int_04 - phones	AH1	189.9012
189.8712	DCA_int_04 - words	uh-huh	190.1712
189.9012	DCA_int_04 - phones	HH	189.9312
189.9312	DCA_int_04 - phones	AH1	190.1712
190.7119	DCA_se1_ag1_m_08 - phones	AH0	190.8619
190.7119	DCA_se1_ag1_m_08 - words	and	190.9019
190.8619	DCA_se1_ag1_m_08 - phones	N	190.9019
190.9019	DCA_se1_ag1_m_08 - phones	AH1	191.2019
190.9019	DCA_se1_ag1_m_08 - words	uh	191.2019
191.2019	DCA_se1_ag1_m_08 - phones	sp	191.2419
192.9023	DCA_se1_ag1_m_08 - phones	DH	192.9723
192.9023	DCA_se1_ag1_m_08 - words	then	193.0823
192.9723	DCA_se1_ag1_m_08 - phones	EH1	193.0223
193.0223	DCA_se1_ag1_m_08 - phones	N	193.0823
193.0823	DCA_se1_ag1_m_08 - phones	SH	193.2023
193.0823	DCA_se1_ag1_m_08 - words	she	193.2423
193.2023	DCA_se1_ag1_m_08 - phones	IY1	193.2423
193.2423	DCA_se1_ag1_m_08 - phones	W	193.4023
193.2423	DCA_se1_ag1_m_08 - words	was	193.6023
193.4023	DCA_se1_ag1_m_08 - phones	AH0	193.4423
193.4423	DCA_se1_ag1_m_08 - phones	Z	193.6023
193.6023	DCA_se1_ag1_m_08 - phones	sp	193.6723
195.2710	DCA_se1_ag1_m_08 - phones	DH	195.3510
195.2710	DCA_se1_ag1_m_08 - words	they	195.4610
195.3510	DCA_se1_ag1_m_08 - phones	EY1	195.4610
195.4610	DCA_se1_ag1_m_08 - phones	W	195.5310
195.4610	DCA_se1_ag1_m_08 - words	were	195.5610
195.5310	DCA_se1_ag1_m_08 - phones	ER0	195.5610
195.5610	DCA_se1_ag1_m_08 - words	uh	195.8610
195.5610	DCA_se1_ag1_m_08 - phones	AH1	195.8610
195.8610	DCA_se1_ag1_m_08 - phones	sp	195.9810
196.7678	DCA_se1_ag1_m_08 - phones	DH	196.8078
196.7678	DCA_se1_ag1_m_08 - words	they	196.8378
196.8078	DCA_se1_ag1_m_08 - phones	EY1	196.8378
196.8378	DCA_se1_ag1_m_08 - phones	HH	196.8778
196.8378	DCA_se1_ag1_m_08 - words	had	197.0178
196.8778	DCA_se1_ag1_m_08 - phones	AE1	196.9678
196.9678	DCA_se1_ag1_m_08 - phones	D	197.0178
197.0178	DCA_se1_ag1_m_08 - words	a	197.1078
197.0178	DCA_se1_ag1_m_08 - phones	AH0	197.1078
197.1078	DCA_se1_ag1_m_08 - phones	L	197.1378
197.1078	DCA_se1_ag1_m_08 - words	little	197.3278
197.1378	DCA_se1_ag1_m_08 - phones	IH1	197.1678
197.1678	DCA_se1_ag1_m_08 - phones	T	197.2178
197.2178	DCA_se1_ag1_m_08 - phones	AH0	197.2478
197.2478	DCA_se1_ag1_m_08 - phones	L	197.3278
197.3278	DCA_se1_ag1_m_08 - phones	AH1	197.3978
197.3278	DCA_se1_ag1_m_08 - words	um	197.6578
197.3978	DCA_se1_ag1_m_08 - phones	M	197.6578
199.1821	DCA_se1_ag1_m_08 - phones	sil	199.2121
199.2121	DCA_se1_ag1_m_08 - phones	S	199.3421
199.2121	DCA_se1_ag1_m_08 - words	some	199.4221
199.3421	DCA_se1_ag1_m_08 - phones	AH1	199.3721
199.3721	DCA_se1_ag1_m_08 - phones	M	199.4221
199.4221	DCA_se1_ag1_m_08 - phones	K	199.5021
199.4221	DCA_se1_ag1_m_08 - words	kind	199.6121
199.5021	DCA_se1_ag1_m_08 - phones	AY1	199.5521
199.5521	DCA_se1_ag1_m_08 - phones	N	199.6121
199.6121	DCA_se1_ag1_m_08 - phones	AH0	199.6921
199.6121	DCA_se1_ag1_m_08 - words	of	199.7421
199.6921	DCA_se1_ag1_m_08 - phones	V	199.7421
199.7421	DCA_se1_ag1_m_08 - phones	R	199.8121
199.7421	DCA_se1_ag1_m_08 - words	ring	200.2021
199.8121	DCA_se1_ag1_m_08 - phones	IH1	199.8721
199.8721	DCA_se1_ag1_m_08 - phones	NG	200.2021
200.2021	DCA_se1_ag1_m_08 - phones	sp	200.2321
200.4737	DCA_se1_ag1_m_08 - phones	F	200.5237
200.4737	DCA_se1_ag1_m_08 - words	forgot	200.6837
200.5237	DCA_se1_ag1_m_08 - phones	ER0	200.5737
200.5737	DCA_se1_ag1_m_08 - phones	G	200.6237
200.6237	DCA_se1_ag1_m_08 - phones	AA1	200.6537
200.6537	DCA_se1_ag1_m_08 - phones	T	200.6837
200.6837	DCA_se1_ag1_m_08 - phones	sp	200.7137
200.7137	DCA_se1_ag1_m_08 - phones	W	200.7437
200.7137	DCA_se1_ag1_m_08 - words	what	200.8037
200.7437	DCA_se1_ag1_m_08 - phones	AH1	200.7737
200.7737	DCA_se1_ag1_m_08 - phones	T	200.8037
200.8037	DCA_se1_ag1_m_08 - phones	Y	200.8437
200.8037	DCA_se1_ag1_m_08 - words	you	200.8737
200.8437	DCA_se1_ag1_m_08 - phones	UW1	200.8737
200.8737	DCA_se1_ag1_m_08 - phones	sp	200.9037
200.9037	DCA_se1_ag1_m_08 - phones	K	200.9737
200.9037	DCA_se1_ag1_m_08 - words	call	201.1237
200.9737	DCA_se1_ag1_m_08 - phones	AO1	201.0537
201.0537	DCA_se1_ag1_m_08 - phones	L	201.1237
201.1237	DCA_se1_ag1_m_08 - phones	IH0	201.1537
201.1237	DCA_se1_ag1_m_08 - words	it	201.1837
201.1537	DCA_se1_ag1_m_08 - phones	T	201.1837
201.1837	DCA_se1_ag1_m_08 - phones	EH1	201.2637
201.1837	DCA_se1_ag1_m_08 - words	anyway	201.5337
201.2637	DCA_se1_ag1_m_08 - phones	N	201.3337
201.3337	DCA_se1_ag1_m_08 - phones	IY0	201.3637
201.3637	DCA_se1_ag1_m_08 - phones	W	201.4537
201.4537	DCA_se1_ag1_m_08 - phones	EY2	201.5337
201.5337	DCA_se1_ag1_m_08 - phones	AH1	201.6637
201.5337	DCA_se1_ag1_m_08 - words	uh	201.6637
201.6637	DCA_se1_ag1_m_08 - phones	sp	201.7237
203.6060	DCA_se1_ag1_m_08 - phones	HH	203.6660
203.6060	DCA_se1_ag1_m_08 - words	her	203.9860
203.6660	DCA_se1_ag1_m_08 - phones	ER1	203.9860
205.3826	DCA_se1_ag1_m_08 - words	sh-	205.5026
205.3826	DCA_se1_ag1_m_08 - phones	SH	205.5026
205.5026	DCA_se1_ag1_m_08 - phones	AY1	205.5626
205.5026	DCA_se1_ag1_m_08 - words	i	205.5626
205.5626	DCA_se1_ag1_m_08 - phones	M	205.6526
205.5626	DCA_se1_ag1_m_08 - words	mean	205.8026
205.6526	DCA_se1_ag1_m_08 - phones	IY1	205.6926
205.6926	DCA_se1_ag1_m_08 - phones	N	205.8026
205.8026	DCA_se1_ag1_m_08 - phones	SH	205.9326
205.8026	DCA_se1_ag1_m_08 - words	she	206.0226
205.9326	DCA_se1_ag1_m_08 - phones	IY1	206.0226
206.0226	DCA_se1_ag1_m_08 - phones	W	206.1026
206.0226	DCA_se1_ag1_m_08 - words	would	206.1726
206.1026	DCA_se1_ag1_m_08 - phones	UH1	206.1426
206.1426	DCA_se1_ag1_m_08 - phones	D	206.1726
206.1726	DCA_se1_ag1_m_08 - phones	G	206.2226
206.1726	DCA_se1_ag1_m_08 - words	go	206.3526
206.2226	DCA_se1_ag1_m_08 - phones	OW1	206.3526
206.3526	DCA_se1_ag1_m_08 - phones	T	206.4926
206.3526	DCA_se1_ag1_m_08 - words	to	206.6826
206.4926	DCA_se1_ag1_m_08 - phones	UW1	206.6826
206.6826	DCA_se1_ag1_m_08 - phones	AH0	206.9126
206.6826	DCA_se1_ag1_m_08 - words	another	207.1926
206.9126	DCA_se1_ag1_m_08 - phones	N	207.0226
207.0226	DCA_se1_ag1_m_08 - phones	AH1	207.0826
207.0826	DCA_se1_ag1_m_08 - phones	DH	207.1426
207.1426	DCA_se1_ag1_m_08 - phones	ER0	207.1926
207.1926	DCA_se1_ag1_m_08 - phones	M	207.3026
207.1926	DCA_se1_ag1_m_08 - words	man	207.4626
207.3026	DCA_se1_ag1_m_08 - phones	AE1	207.4226
207.4226	DCA_se1_ag1_m_08 - phones	N	207.4626
207.4626	DCA_se1_ag1_m_08 - words	s	207.4926
207.4626	DCA_se1_ag1_m_08 - phones	Z	207.4926
207.4926	DCA_se1_ag1_m_08 - phones	AH0	207.5626
207.4926	DCA_se1_ag1_m_08 - words	apartment	208.1226
207.5626	DCA_se1_ag1_m_08 - phones	P	207.7126
207.7126	DCA_se1_ag1_m_08 - phones	AA1	207.8526
207.8526	DCA_se1_ag1_m_08 - phones	R	207.8826
207.8826	DCA_se1_ag1_m_08 - phones	T	207.9426
207.9426	DCA_se1_ag1_m_08 - phones	M	207.9926
207.9926	DCA_se1_ag1_m_08 - phones	AH0	208.0626
208.0626	DCA_se1_ag1_m_08 - phones	N	208.0926
208.0926	DCA_se1_ag1_m_08 - phones	T	208.1226
208.1226	DCA_se1_ag1_m_08 - phones	sp	208.2126
209.2143	DCA_se1_ag1_m_08 - phones	AH0	209.3843
209.2143	DCA_se1_ag1_m_08 - words	and	209.4143
209.3843	DCA_se1_ag1_m_08 - phones	N	209.4143
209.4143	DCA_se1_ag1_m_08 - words	uh	209.7343
209.4143	DCA_se1_ag1_m_08 - phones	AH1	209.7343
209.7343	DCA_se1_ag1_m_08 - phones	sp	210.4427
210.4427	DCA_se1_ag1_m_08 - phones	S	210.5527
210.4427	DCA_se1_ag1_m_08 - words	say	210.6427
210.5527	DCA_se1_ag1_m_08 - phones	EY1	210.6427
210.6427	DCA_se1_ag1_m_08 - phones	SH	210.7127
210.6427	DCA_se1_ag1_m_08 - words	she	210.7527
210.7127	DCA_se1_ag1_m_08 - phones	IY1	210.7527
210.7527	DCA_se1_ag1_m_08 - phones	W	210.7827
210.7527	DCA_se1_ag1_m_08 - words	would	210.8427
210.7827	DCA_se1_ag1_m_08 - phones	UH1	210.8127
210.8127	DCA_se1_ag1_m_08 - phones	D	210.8427
210.8427	DCA_se1_ag1_m_08 - phones	G	210.8927
210.8427	DCA_se1_ag1_m_08 - words	get	210.9527
210.8927	DCA_se1_ag1_m_08 - phones	IH1	210.9227
210.9227	DCA_se1_ag1_m_08 - phones	T	210.9527
210.9527	DCA_se1_ag1_m_08 - phones	IH0	210.9827
210.9527	DCA_se1_ag1_m_08 - words	in	211.0127
210.9827	DCA_se1_ag1_m_08 - phones	N	211.0127
211.0127	DCA_se1_ag1_m_08 - phones	DH	211.0427
211.0127	DCA_se1_ag1_m_08 - words	the	211.0927
211.0427	DCA_se1_ag1_m_08 - phones	AH0	211.0927
211.0927	DCA_se1_ag1_m_08 - phones	B	211.1827
211.0927	DCA_se1_ag1_m_08 - words	bed	211.3727
211.1827	DCA_se1_ag1_m_08 - phones	EH1	211.3027
211.3027	DCA_se1_ag1_m_08 - phones	D	211.3727
211.3727	DCA_se1_ag1_m_08 - phones	W	211.4227
211.3727	DCA_se1_ag1_m_08 - words	with	211.4827
211.4227	DCA_se1_ag1_m_08 - phones	IH0	211.4527
211.4527	DCA_se1_ag1_m_08 - phones	DH	211.4827
211.4827	DCA_se1_ag1_m_08 - phones	IH0	211.5227
211.4827	DCA_se1_ag1_m_08 - words	him	211.6027
211.5227	DCA_se1_ag1_m_08 - phones	M	211.6027
211.6027	DCA_se1_ag1_m_08 - phones	S	211.6327
211.6027	DCA_se1_ag1_m_08 - words	something	211.7827
211.6327	DCA_se1_ag1_m_08 - phones	AH1	211.6627
211.6627	DCA_se1_ag1_m_08 - phones	M	211.6927
211.6927	DCA_se1_ag1_m_08 - phones	TH	211.7227
211.7227	DCA_se1_ag1_m_08 - phones	IH0	211.7527
211.7527	DCA_se1_ag1_m_08 - phones	NG	211.7827
211.7827	DCA_se1_ag1_m_08 - phones	L	211.8127
211.7827	DCA_se1_ag1_m_08 - words	like	211.9727
211.8127	DCA_se1_ag1_m_08 - phones	AY1	211.8827
211.8827	DCA_se1_ag1_m_08 - phones	K	211.9727
211.9727	DCA_se1_ag1_m_08 - phones	DH	212.0327
211.9727	DCA_se1_ag1_m_08 - words	that	212.2127
212.0327	DCA_se1_ag1_m_08 - phones	AE1	212.1527
212.1527	DCA_se1_ag1_m_08 - phones	T	212.2127
212.2127	DCA_se1_ag1_m_08 - phones	AE1	212.2427
212.2127	DCA_se1_ag1_m_08 - words	and	212.3227
212.2427	DCA_se1_ag1_m_08 - phones	N	212.3227
212.3227	DCA_se1_ag1_m_08 - phones	AH1	212.3627
212.3227	DCA_se1_ag1_m_08 - words	um	212.4327
212.3627	DCA_se1_ag1_m_08 - phones	M	212.4327
212.3711	DCA_int_04 - phones	M	212.4611
212.3711	DCA_int_04 - words	mm-hm	212.7711
212.4611	DCA_int_04 - phones	HH	212.4911
212.4911	DCA_int_04 - phones	M	212.7711
212.7711	DCA_int_04 - phones	sp	212.8011
213.0845	DCA_se1_ag1_m_08 - phones	sil	213.1145
213.1145	DCA_se1_ag1_m_08 - phones	F	213.2345
213.1145	DCA_se1_ag1_m_08 - words	friend	213.4345
213.2345	DCA_se1_ag1_m_08 - phones	R	213.2845
213.2845	DCA_se1_ag1_m_08 - phones	EH1	213.3245
213.3245	DCA_se1_ag1_m_08 - phones	N	213.3745
213.3745	DCA_se1_ag1_m_08 - phones	D	213.4345
213.4345	DCA_se1_ag1_m_08 - phones	AH1	213.4945
213.4345	DCA_se1_ag1_m_08 - words	of	213.5345
213.4945	DCA_se1_ag1_m_08 - phones	V	213.5345
213.5345	DCA_se1_ag1_m_08 - phones	AH0	213.5645
213.5345	DCA_se1_ag1_m_08 - words	'em-	213.6545
213.5645	DCA_se1_ag1_m_08 - phones	M	213.6545
213.6545	DCA_se1_ag1_m_08 - phones	F	213.7745
213.6545	DCA_se1_ag1_m_08 - words	friend	213.9445
213.7745	DCA_se1_ag1_m_08 - phones	R	213.8145
213.8145	DCA_se1_ag1_m_08 - phones	EH1	213.8445
213.8445	DCA_se1_ag1_m_08 - phones	N	213.9145
213.9145	DCA_se1_ag1_m_08 - phones	D	213.9445
213.9445	DCA_se1_ag1_m_08 - phones	AH0	213.9745
213.9445	DCA_se1_ag1_m_08 - words	of	214.0045
213.9745	DCA_se1_ag1_m_08 - phones	V	214.0045
214.0045	DCA_se1_ag1_m_08 - phones	DH	214.0445
214.0045	DCA_se1_ag1_m_08 - words	theirs	214.2345
214.0445	DCA_se1_ag1_m_08 - phones	EH1	214.1445
214.1445	DCA_se1_ag1_m_08 - phones	R	214.1745
214.1745	DCA_se1_ag1_m_08 - phones	Z	214.2345
214.2345	DCA_se1_ag1_m_08 - phones	W	214.3045
214.2345	DCA_se1_ag1_m_08 - words	would	214.3645
214.3045	DCA_se1_ag1_m_08 - phones	UH1	214.3345
214.3345	DCA_se1_ag1_m_08 - phones	D	214.3645
214.3645	DCA_se1_ag1_m_08 - phones	K	214.4745
214.3645	DCA_se1_ag1_m_08 - words	come	214.6145
214.4745	DCA_se1_ag1_m_08 - phones	AH1	214.5145
214.5145	DCA_se1_ag1_m_08 - phones	M	214.6145
214.6145	DCA_se1_ag1_m_08 - phones	IH1	214.6645
214.6145	DCA_se1_ag1_m_08 - words	in	214.7445
214.6645	DCA_se1_ag1_m_08 - phones	N	214.7445
214.7445	DCA_se1_ag1_m_08 - phones	W	214.8045
214.7445	DCA_se1_ag1_m_08 - words	with	214.8745
[truncated: 10,717 more rows]
