# Supplementary material for: Considering Performance in the Automated and Manual Coding of Sociolinguistic Variables: Lessons From Variable (ING)
Source: Front Artif Intell. 2021 Apr 29;4:648543. doi: 10.3389/frai.2021.648543 (PMC8117961; doi:10.3389/frai.2021.648543)
Supplement: Supplementary file 4 [file Data_Sheet_4.ZIP › CORAAL_Aligned_as_Tables/DCB_se2_ag3_m_03_1_txout.txt]

tmin	tier	text	tmax
0.5363	DCB_se1_ag3_m_01 - phones	sil	0.6163
0.6163	DCB_se1_ag3_m_01 - phones	AO2	0.7863
0.6163	DCB_se1_ag3_m_01 - words	alright	1.1463
0.7863	DCB_se1_ag3_m_01 - phones	L	0.8363
0.8363	DCB_se1_ag3_m_01 - phones	R	0.9563
0.9563	DCB_se1_ag3_m_01 - phones	AY1	1.0963
1.0963	DCB_se1_ag3_m_01 - phones	T	1.1463
1.1463	DCB_se1_ag3_m_01 - words	rdx	1.6563
1.1463	DCB_se1_ag3_m_01 - phones	TN	1.6563
1.6563	DCB_se1_ag3_m_01 - phones	sp	1.6863
1.6863	DCB_se1_ag3_m_01 - phones	AH1	2.0063
1.6863	DCB_se1_ag3_m_01 - words	um	2.1463
2.0063	DCB_se1_ag3_m_01 - phones	M	2.1463
2.1463	DCB_se1_ag3_m_01 - phones	sp	2.1763
2.4430	DCB_se1_ag3_m_01 - phones	HH	2.5530
2.4430	DCB_se1_ag3_m_01 - words	how	2.6130
2.5530	DCB_se1_ag3_m_01 - phones	AW1	2.6130
2.6130	DCB_se1_ag3_m_01 - phones	L	2.6730
2.6130	DCB_se1_ag3_m_01 - words	long	2.7930
2.6730	DCB_se1_ag3_m_01 - phones	AO1	2.7330
2.7330	DCB_se1_ag3_m_01 - phones	NG	2.7930
2.7930	DCB_se1_ag3_m_01 - phones	HH	2.8230
2.7930	DCB_se1_ag3_m_01 - words	have	2.8930
2.8230	DCB_se1_ag3_m_01 - phones	AE1	2.8530
2.8530	DCB_se1_ag3_m_01 - phones	V	2.8930
2.8930	DCB_se1_ag3_m_01 - phones	Y	2.9530
2.8930	DCB_se1_ag3_m_01 - words	you	2.9830
2.9530	DCB_se1_ag3_m_01 - phones	UW1	2.9830
2.9830	DCB_se1_ag3_m_01 - phones	L	3.0430
2.9830	DCB_se1_ag3_m_01 - words	lived	3.2030
3.0430	DCB_se1_ag3_m_01 - phones	IH1	3.0930
3.0930	DCB_se1_ag3_m_01 - phones	V	3.1530
3.1530	DCB_se1_ag3_m_01 - phones	D	3.2030
3.2030	DCB_se1_ag3_m_01 - phones	IH1	3.2630
3.2030	DCB_se1_ag3_m_01 - words	in	3.2930
3.2630	DCB_se1_ag3_m_01 - phones	N	3.2930
3.2930	DCB_se1_ag3_m_01 - phones	D	3.3530
3.2930	DCB_se1_ag3_m_01 - words	dc	3.6930
3.3530	DCB_se1_ag3_m_01 - phones	IY1	3.4730
3.4730	DCB_se1_ag3_m_01 - phones	S	3.5830
3.5830	DCB_se1_ag3_m_01 - phones	IY1	3.6930
4.7182	DCB_se2_ag3_m_03 - phones	sil	4.7582
4.7582	DCB_se2_ag3_m_03 - phones	AY1	5.0282
4.7582	DCB_se2_ag3_m_03 - words	i've	5.1082
5.0282	DCB_se2_ag3_m_03 - phones	V	5.1082
5.1082	DCB_se2_ag3_m_03 - phones	B	5.1882
5.1082	DCB_se2_ag3_m_03 - words	been	5.6082
5.1882	DCB_se2_ag3_m_03 - phones	IH1	5.3182
5.3182	DCB_se2_ag3_m_03 - phones	N	5.6082
5.6082	DCB_se2_ag3_m_03 - phones	sp	5.6482
5.6482	DCB_se2_ag3_m_03 - phones	IH1	5.8982
5.6482	DCB_se2_ag3_m_03 - words	in	6.3182
5.8982	DCB_se2_ag3_m_03 - phones	N	6.3182
6.3182	DCB_se2_ag3_m_03 - phones	sp	6.3682
6.6643	DCB_se2_ag3_m_03 - phones	DH	6.7343
6.6643	DCB_se2_ag3_m_03 - words	the	6.8043
6.7343	DCB_se2_ag3_m_03 - phones	IY0	6.8043
6.8043	DCB_se2_ag3_m_03 - phones	D	6.9243
6.8043	DCB_se2_ag3_m_03 - words	dc	7.6543
6.9243	DCB_se2_ag3_m_03 - phones	IY1	7.0643
7.0643	DCB_se2_ag3_m_03 - phones	S	7.2343
7.2343	DCB_se2_ag3_m_03 - phones	IY1	7.6543
7.6543	DCB_se2_ag3_m_03 - phones	sp	7.6943
7.6943	DCB_se2_ag3_m_03 - phones	AE1	7.8343
7.6943	DCB_se2_ag3_m_03 - words	and	7.9643
7.8343	DCB_se2_ag3_m_03 - phones	N	7.9643
7.9643	DCB_se2_ag3_m_03 - phones	M	8.0043
7.9643	DCB_se2_ag3_m_03 - words	maryland	8.4643
8.0043	DCB_se2_ag3_m_03 - phones	EH1	8.0443
8.0443	DCB_se2_ag3_m_03 - phones	R	8.1843
8.1843	DCB_se2_ag3_m_03 - phones	AH0	8.2143
8.2143	DCB_se2_ag3_m_03 - phones	L	8.2743
8.2743	DCB_se2_ag3_m_03 - phones	AH0	8.3443
8.3443	DCB_se2_ag3_m_03 - phones	N	8.4043
8.4043	DCB_se2_ag3_m_03 - phones	D	8.4643
8.4643	DCB_se2_ag3_m_03 - phones	sp	8.5243
8.5243	DCB_se2_ag3_m_03 - phones	EH1	8.6743
8.5243	DCB_se2_ag3_m_03 - words	area	9.3443
8.6743	DCB_se2_ag3_m_03 - phones	R	8.7943
8.7943	DCB_se2_ag3_m_03 - phones	IY0	8.9943
8.9943	DCB_se2_ag3_m_03 - phones	AH0	9.3443
9.3443	DCB_se2_ag3_m_03 - phones	sp	9.3943
9.6417	DCB_se2_ag3_m_03 - phones	F	9.8717
9.6417	DCB_se2_ag3_m_03 - words	for	10.5217
9.8717	DCB_se2_ag3_m_03 - phones	AO1	10.4717
10.4717	DCB_se2_ag3_m_03 - phones	R	10.5217
10.5217	DCB_se2_ag3_m_03 - phones	sp	10.5717
10.5717	DCB_se2_ag3_m_03 - phones	AE1	10.6617
10.5717	DCB_se2_ag3_m_03 - words	at	10.7317
10.6617	DCB_se2_ag3_m_03 - phones	T	10.7317
10.7317	DCB_se2_ag3_m_03 - phones	sp	10.8717
10.8717	DCB_se2_ag3_m_03 - phones	L	10.9117
10.8717	DCB_se2_ag3_m_03 - words	least	11.2917
10.9117	DCB_se2_ag3_m_03 - phones	IY1	11.0917
11.0917	DCB_se2_ag3_m_03 - phones	S	11.2317
11.2317	DCB_se2_ag3_m_03 - phones	T	11.2917
11.2917	DCB_se2_ag3_m_03 - phones	AY1	11.3217
11.2917	DCB_se2_ag3_m_03 - words	i	11.3217
11.3217	DCB_se2_ag3_m_03 - phones	W	11.3917
11.3217	DCB_se2_ag3_m_03 - words	wanna	11.5617
11.3917	DCB_se2_ag3_m_03 - phones	AA1	11.4417
11.4417	DCB_se2_ag3_m_03 - phones	N	11.4917
11.4917	DCB_se2_ag3_m_03 - phones	AH0	11.5617
11.5617	DCB_se2_ag3_m_03 - phones	S	11.6817
11.5617	DCB_se2_ag3_m_03 - words	say	11.9417
11.6817	DCB_se2_ag3_m_03 - phones	EY1	11.9417
11.9417	DCB_se2_ag3_m_03 - phones	sp	13.1605
13.1605	DCB_se2_ag3_m_03 - words	i	13.2105
13.1605	DCB_se2_ag3_m_03 - phones	AY1	13.2105
13.2105	DCB_se2_ag3_m_03 - phones	S	13.3205
13.2105	DCB_se2_ag3_m_03 - words	say	13.4505
13.3205	DCB_se2_ag3_m_03 - phones	EY1	13.4505
13.4505	DCB_se2_ag3_m_03 - phones	AO1	13.5205
13.4505	DCB_se2_ag3_m_03 - words	all	13.5505
13.5205	DCB_se2_ag3_m_03 - phones	L	13.5505
13.5505	DCB_se2_ag3_m_03 - phones	M	13.6305
13.5505	DCB_se2_ag3_m_03 - words	my	13.7005
13.6305	DCB_se2_ag3_m_03 - phones	AY1	13.7005
13.7005	DCB_se2_ag3_m_03 - phones	L	13.7405
13.7005	DCB_se2_ag3_m_03 - words	life	14.0505
13.7405	DCB_se2_ag3_m_03 - phones	AY1	13.8905
13.8905	DCB_se2_ag3_m_03 - phones	F	14.0505
14.1770	DCB_se2_ag3_m_03 - phones	HH	14.2370
14.1770	DCB_se2_ag3_m_03 - words	what	14.3570
14.2370	DCB_se2_ag3_m_03 - phones	W	14.2770
14.2770	DCB_se2_ag3_m_03 - phones	AH1	14.3170
14.3170	DCB_se2_ag3_m_03 - phones	T	14.3570
14.3570	DCB_se2_ag3_m_03 - phones	AE1	14.4070
14.3570	DCB_se2_ag3_m_03 - words	am	14.4870
14.4070	DCB_se2_ag3_m_03 - phones	M	14.4870
14.4870	DCB_se2_ag3_m_03 - words	i	14.5570
14.4870	DCB_se2_ag3_m_03 - phones	AY1	14.5570
14.5570	DCB_se2_ag3_m_03 - phones	N	14.5870
14.5570	DCB_se2_ag3_m_03 - words	now	14.7070
14.5870	DCB_se2_ag3_m_03 - phones	AW1	14.7070
14.7070	DCB_se2_ag3_m_03 - phones	sp	14.7770
14.7770	DCB_se2_ag3_m_03 - phones	TH	14.8670
14.7770	DCB_se2_ag3_m_03 - words	thirty	15.0570
14.8670	DCB_se2_ag3_m_03 - phones	ER1	14.9470
14.9470	DCB_se2_ag3_m_03 - phones	D	14.9970
14.9970	DCB_se2_ag3_m_03 - phones	IY0	15.0570
15.0570	DCB_se2_ag3_m_03 - phones	S	15.1170
15.0570	DCB_se2_ag3_m_03 - words	seven	15.3570
15.1170	DCB_se2_ag3_m_03 - phones	EH1	15.2370
15.2370	DCB_se2_ag3_m_03 - phones	V	15.2970
15.2970	DCB_se2_ag3_m_03 - phones	AH0	15.3270
15.3270	DCB_se2_ag3_m_03 - phones	N	15.3570
15.3570	DCB_se2_ag3_m_03 - phones	sp	16.2159
16.2159	DCB_se2_ag3_m_03 - phones	DH	16.2659
16.2159	DCB_se2_ag3_m_03 - words	then	16.4159
16.2659	DCB_se2_ag3_m_03 - phones	EH1	16.3759
16.3759	DCB_se2_ag3_m_03 - phones	N	16.4159
16.4159	DCB_se2_ag3_m_03 - phones	TH	16.5159
16.4159	DCB_se2_ag3_m_03 - words	thirty	16.6659
16.5159	DCB_se2_ag3_m_03 - phones	ER1	16.5859
16.5859	DCB_se2_ag3_m_03 - phones	D	16.6159
16.6159	DCB_se2_ag3_m_03 - phones	IY0	16.6659
16.6659	DCB_se2_ag3_m_03 - phones	S	16.7359
16.6659	DCB_se2_ag3_m_03 - words	seven	17.0559
16.7359	DCB_se2_ag3_m_03 - phones	EH1	16.8359
16.8359	DCB_se2_ag3_m_03 - phones	V	16.8859
16.8859	DCB_se2_ag3_m_03 - phones	AH0	17.0259
17.0259	DCB_se2_ag3_m_03 - phones	N	17.0559
17.0559	DCB_se2_ag3_m_03 - phones	Y	17.1459
17.0559	DCB_se2_ag3_m_03 - words	years	17.2859
17.1459	DCB_se2_ag3_m_03 - phones	ER0	17.1859
17.1859	DCB_se2_ag3_m_03 - phones	Z	17.2859
17.2859	DCB_se2_ag3_m_03 - phones	sp	22.3094
18.5897	DCB_se1_ag3_m_01 - phones	HH	18.7297
18.5897	DCB_se1_ag3_m_01 - words	how	18.8297
18.7297	DCB_se1_ag3_m_01 - phones	AW1	18.8297
18.8297	DCB_se1_ag3_m_01 - phones	L	18.8797
18.8297	DCB_se1_ag3_m_01 - words	long	19.1197
18.8797	DCB_se1_ag3_m_01 - phones	AO1	19.0497
19.0497	DCB_se1_ag3_m_01 - phones	NG	19.1197
19.1197	DCB_se1_ag3_m_01 - phones	HH	19.1497
19.1197	DCB_se1_ag3_m_01 - words	have	19.2697
19.1497	DCB_se1_ag3_m_01 - phones	AE1	19.1797
19.1797	DCB_se1_ag3_m_01 - phones	V	19.2697
19.2697	DCB_se1_ag3_m_01 - phones	Y	19.3897
19.2697	DCB_se1_ag3_m_01 - words	you	19.4197
19.3897	DCB_se1_ag3_m_01 - phones	UW1	19.4197
19.4197	DCB_se1_ag3_m_01 - phones	sp	19.4697
19.4697	DCB_se1_ag3_m_01 - phones	S	19.6597
19.4697	DCB_se1_ag3_m_01 - words	specifically	20.3897
19.6597	DCB_se1_ag3_m_01 - phones	P	19.7297
19.7297	DCB_se1_ag3_m_01 - phones	AH0	19.7997
19.7997	DCB_se1_ag3_m_01 - phones	S	19.9097
19.9097	DCB_se1_ag3_m_01 - phones	IH1	19.9797
19.9797	DCB_se1_ag3_m_01 - phones	F	20.0697
20.0697	DCB_se1_ag3_m_01 - phones	IH0	20.1597
20.1597	DCB_se1_ag3_m_01 - phones	K	20.2397
20.2397	DCB_se1_ag3_m_01 - phones	L	20.2997
20.2997	DCB_se1_ag3_m_01 - phones	IY0	20.3897
20.3897	DCB_se1_ag3_m_01 - phones	L	20.4697
20.3897	DCB_se1_ag3_m_01 - words	lived	20.6797
20.4697	DCB_se1_ag3_m_01 - phones	IH1	20.5697
20.5697	DCB_se1_ag3_m_01 - phones	V	20.6197
20.6197	DCB_se1_ag3_m_01 - phones	D	20.6797
20.6797	DCB_se1_ag3_m_01 - phones	IH1	20.7397
20.6797	DCB_se1_ag3_m_01 - words	in	20.7697
20.7397	DCB_se1_ag3_m_01 - phones	N	20.7697
20.7697	DCB_se1_ag3_m_01 - phones	sp	20.8297
20.8297	DCB_se1_ag3_m_01 - phones	DH	20.8697
20.8297	DCB_se1_ag3_m_01 - words	the	20.9797
20.8697	DCB_se1_ag3_m_01 - phones	AH0	20.9797
20.9797	DCB_se1_ag3_m_01 - phones	sp	21.0397
21.3470	DCB_se1_ag3_m_01 - phones	D	21.4470
21.3470	DCB_se1_ag3_m_01 - words	dc	21.7670
21.4470	DCB_se1_ag3_m_01 - phones	IY1	21.5270
21.5270	DCB_se1_ag3_m_01 - phones	S	21.6570
21.6570	DCB_se1_ag3_m_01 - phones	IY1	21.7670
21.7670	DCB_se1_ag3_m_01 - phones	EH1	21.8170
21.7670	DCB_se1_ag3_m_01 - words	area	22.0970
21.8170	DCB_se1_ag3_m_01 - phones	R	21.9570
21.9570	DCB_se1_ag3_m_01 - phones	IY0	22.0670
22.0670	DCB_se1_ag3_m_01 - phones	AH0	22.0970
22.0970	DCB_se1_ag3_m_01 - phones	sp	50.9269
22.3094	DCB_se2_ag3_m_03 - phones	spn	22.4694
22.3094	DCB_se2_ag3_m_03 - words	<unk>	22.4694
22.4694	DCB_se2_ag3_m_03 - phones	sp	22.5094
22.5094	DCB_se2_ag3_m_03 - phones	AH1	22.8594
22.5094	DCB_se2_ag3_m_03 - words	um	23.1194
22.8594	DCB_se2_ag3_m_03 - phones	M	23.1194
23.1194	DCB_se2_ag3_m_03 - phones	sp	23.1594
23.1594	DCB_se2_ag3_m_03 - phones	AY1	23.1994
23.1594	DCB_se2_ag3_m_03 - words	i	23.1994
23.1994	DCB_se2_ag3_m_03 - phones	sp	23.3094
23.3094	DCB_se2_ag3_m_03 - phones	W	23.3894
23.3094	DCB_se2_ag3_m_03 - words	was	23.5594
23.3894	DCB_se2_ag3_m_03 - phones	AO1	23.4794
23.4794	DCB_se2_ag3_m_03 - phones	Z	23.5594
23.5594	DCB_se2_ag3_m_03 - phones	B	23.6194
23.5594	DCB_se2_ag3_m_03 - words	born	23.8494
23.6194	DCB_se2_ag3_m_03 - phones	AO1	23.7394
23.7394	DCB_se2_ag3_m_03 - phones	R	23.7894
23.7894	DCB_se2_ag3_m_03 - phones	N	23.8494
23.8494	DCB_se2_ag3_m_03 - phones	IH0	23.8994
23.8494	DCB_se2_ag3_m_03 - words	in	23.9594
23.8994	DCB_se2_ag3_m_03 - phones	N	23.9594
23.9594	DCB_se2_ag3_m_03 - phones	D	24.0194
23.9594	DCB_se2_ag3_m_03 - words	dc	24.6594
24.0194	DCB_se2_ag3_m_03 - phones	IY1	24.1794
24.1794	DCB_se2_ag3_m_03 - phones	S	24.3194
24.3194	DCB_se2_ag3_m_03 - phones	IY1	24.6594
24.6594	DCB_se2_ag3_m_03 - phones	sp	24.7894
24.7894	DCB_se2_ag3_m_03 - phones	S	24.9094
24.7894	DCB_se2_ag3_m_03 - words	stayed	25.1594
24.9094	DCB_se2_ag3_m_03 - phones	T	24.9794
24.9794	DCB_se2_ag3_m_03 - phones	EY1	25.1194
25.1194	DCB_se2_ag3_m_03 - phones	D	25.1594
25.1594	DCB_se2_ag3_m_03 - phones	HH	25.2094
25.1594	DCB_se2_ag3_m_03 - words	here	25.3194
25.2094	DCB_se2_ag3_m_03 - phones	IY1	25.2594
25.2594	DCB_se2_ag3_m_03 - phones	R	25.3194
25.3194	DCB_se2_ag3_m_03 - phones	T	25.4294
25.3194	DCB_se2_ag3_m_03 - words	til	25.5494
25.4294	DCB_se2_ag3_m_03 - phones	IH1	25.4594
25.4594	DCB_se2_ag3_m_03 - phones	L	25.5494
25.5494	DCB_se2_ag3_m_03 - words	i	25.6194
25.5494	DCB_se2_ag3_m_03 - phones	AY1	25.6194
25.6194	DCB_se2_ag3_m_03 - phones	W	25.6694
25.6194	DCB_se2_ag3_m_03 - words	was	25.7494
25.6694	DCB_se2_ag3_m_03 - phones	AH0	25.6994
25.6994	DCB_se2_ag3_m_03 - phones	Z	25.7494
25.7494	DCB_se2_ag3_m_03 - phones	F	25.8694
25.7494	DCB_se2_ag3_m_03 - words	five	26.3294
25.8694	DCB_se2_ag3_m_03 - phones	AY1	26.0894
26.0894	DCB_se2_ag3_m_03 - phones	V	26.3294
27.0890	DCB_se2_ag3_m_03 - phones	sil	27.1890
27.1890	DCB_se2_ag3_m_03 - words	uh	27.5590
27.1890	DCB_se2_ag3_m_03 - phones	AH1	27.5590
27.5590	DCB_se2_ag3_m_03 - phones	G	27.5890
27.5590	DCB_se2_ag3_m_03 - words	grew	27.8090
27.5890	DCB_se2_ag3_m_03 - phones	R	27.6890
27.6890	DCB_se2_ag3_m_03 - phones	UW1	27.8090
27.8090	DCB_se2_ag3_m_03 - phones	AH1	27.9990
27.8090	DCB_se2_ag3_m_03 - words	up	28.0290
27.9990	DCB_se2_ag3_m_03 - phones	P	28.0290
28.0290	DCB_se2_ag3_m_03 - phones	sp	28.1490
28.1490	DCB_se2_ag3_m_03 - phones	R	28.2490
28.1490	DCB_se2_ag3_m_03 - words	right	28.3790
28.2490	DCB_se2_ag3_m_03 - phones	AY1	28.3190
28.3190	DCB_se2_ag3_m_03 - phones	T	28.3790
28.3790	DCB_se2_ag3_m_03 - phones	AH0	28.4390
28.3790	DCB_se2_ag3_m_03 - words	across	28.7690
28.4390	DCB_se2_ag3_m_03 - phones	K	28.5490
28.5490	DCB_se2_ag3_m_03 - phones	R	28.6290
28.6290	DCB_se2_ag3_m_03 - phones	AO1	28.7090
28.7090	DCB_se2_ag3_m_03 - phones	S	28.7690
28.7690	DCB_se2_ag3_m_03 - phones	DH	28.8290
28.7690	DCB_se2_ag3_m_03 - words	the	28.8990
28.8290	DCB_se2_ag3_m_03 - phones	AH0	28.8990
28.8990	DCB_se2_ag3_m_03 - phones	L	28.9690
28.8990	DCB_se2_ag3_m_03 - words	line	29.3990
28.9690	DCB_se2_ag3_m_03 - phones	AY1	29.2790
29.2790	DCB_se2_ag3_m_03 - phones	N	29.3990
29.6422	DCB_se2_ag3_m_03 - phones	sil	29.7122
29.7122	DCB_se2_ag3_m_03 - phones	IH1	29.7922
29.7122	DCB_se2_ag3_m_03 - words	in	29.9022
29.7922	DCB_se2_ag3_m_03 - phones	N	29.9022
29.9022	DCB_se2_ag3_m_03 - phones	M	29.9522
29.9022	DCB_se2_ag3_m_03 - words	maryland	30.3622
29.9522	DCB_se2_ag3_m_03 - phones	EH1	29.9922
29.9922	DCB_se2_ag3_m_03 - phones	R	30.1322
30.1322	DCB_se2_ag3_m_03 - phones	AH0	30.1622
30.1622	DCB_se2_ag3_m_03 - phones	L	30.2322
30.2322	DCB_se2_ag3_m_03 - phones	AH0	30.2622
30.2622	DCB_se2_ag3_m_03 - phones	N	30.2922
30.2922	DCB_se2_ag3_m_03 - phones	D	30.3622
31.2281	DCB_se2_ag3_m_03 - phones	sil	31.2681
31.2681	DCB_se2_ag3_m_03 - phones	T	31.3681
31.2681	DCB_se2_ag3_m_03 - words	til	31.6681
31.3681	DCB_se2_ag3_m_03 - phones	IH1	31.5081
31.5081	DCB_se2_ag3_m_03 - phones	L	31.6681
31.6681	DCB_se2_ag3_m_03 - phones	AY1	31.7881
31.6681	DCB_se2_ag3_m_03 - words	i	31.7881
31.7881	DCB_se2_ag3_m_03 - phones	W	31.9081
31.7881	DCB_se2_ag3_m_03 - words	was	32.2381
31.9081	DCB_se2_ag3_m_03 - phones	AO1	31.9981
31.9981	DCB_se2_ag3_m_03 - phones	Z	32.2381
32.2381	DCB_se2_ag3_m_03 - phones	sp	32.2681
32.2681	DCB_se2_ag3_m_03 - phones	EY1	32.4981
32.2681	DCB_se2_ag3_m_03 - words	eighteen	33.2181
32.4981	DCB_se2_ag3_m_03 - phones	T	32.6881
32.6881	DCB_se2_ag3_m_03 - phones	IY1	32.8481
32.8481	DCB_se2_ag3_m_03 - phones	N	33.2181
33.8413	DCB_se2_ag3_m_03 - phones	sil	33.9213
33.9213	DCB_se2_ag3_m_03 - phones	AH1	34.3713
33.9213	DCB_se2_ag3_m_03 - words	um	34.6913
34.3713	DCB_se2_ag3_m_03 - phones	M	34.6913
34.6913	DCB_se2_ag3_m_03 - phones	sp	34.7913
34.7913	DCB_se2_ag3_m_03 - phones	M	34.9713
34.7913	DCB_se2_ag3_m_03 - words	moved	35.2213
34.9713	DCB_se2_ag3_m_03 - phones	UW1	35.1213
35.1213	DCB_se2_ag3_m_03 - phones	V	35.1913
35.1913	DCB_se2_ag3_m_03 - phones	D	35.2213
35.2213	DCB_se2_ag3_m_03 - phones	B	35.2713
35.2213	DCB_se2_ag3_m_03 - words	back	35.4313
35.2713	DCB_se2_ag3_m_03 - phones	AE1	35.4013
35.4013	DCB_se2_ag3_m_03 - phones	K	35.4313
35.4313	DCB_se2_ag3_m_03 - phones	sp	35.4613
35.4613	DCB_se2_ag3_m_03 - phones	T	35.5513
35.4613	DCB_se2_ag3_m_03 - words	to	35.5913
35.5513	DCB_se2_ag3_m_03 - phones	IH0	35.5913
35.5913	DCB_se2_ag3_m_03 - phones	D	35.7113
35.5913	DCB_se2_ag3_m_03 - words	dc	36.3213
35.7113	DCB_se2_ag3_m_03 - phones	IY1	35.8713
35.8713	DCB_se2_ag3_m_03 - phones	S	36.0513
36.0513	DCB_se2_ag3_m_03 - phones	IY1	36.3213
36.3213	DCB_se2_ag3_m_03 - phones	W	36.4113
36.3213	DCB_se2_ag3_m_03 - words	when	36.5513
36.4113	DCB_se2_ag3_m_03 - phones	EH1	36.4713
36.4713	DCB_se2_ag3_m_03 - phones	N	36.5513
36.5513	DCB_se2_ag3_m_03 - words	i	36.6813
36.5513	DCB_se2_ag3_m_03 - phones	AY1	36.6813
36.6813	DCB_se2_ag3_m_03 - phones	W	36.8013
36.6813	DCB_se2_ag3_m_03 - words	was	37.5913
36.8013	DCB_se2_ag3_m_03 - phones	AH1	37.1113
37.1113	DCB_se2_ag3_m_03 - phones	Z	37.5913
37.6398	DCB_se2_ag3_m_03 - phones	sil	37.6698
37.6698	DCB_se2_ag3_m_03 - words	i	37.6998
37.6698	DCB_se2_ag3_m_03 - phones	AY1	37.6998
37.6998	DCB_se2_ag3_m_03 - phones	W	37.7498
37.6998	DCB_se2_ag3_m_03 - words	wanna	37.8898
37.7498	DCB_se2_ag3_m_03 - phones	AA1	37.7798
37.7798	DCB_se2_ag3_m_03 - phones	N	37.8198
37.8198	DCB_se2_ag3_m_03 - phones	AH0	37.8898
37.8898	DCB_se2_ag3_m_03 - phones	S	38.0198
37.8898	DCB_se2_ag3_m_03 - words	say	38.3298
38.0198	DCB_se2_ag3_m_03 - phones	EY1	38.3298
38.3298	DCB_se2_ag3_m_03 - phones	sp	38.3698
38.5207	DCB_se2_ag3_m_03 - phones	T	38.7307
38.5207	DCB_se2_ag3_m_03 - words	twenty	39.2807
38.7307	DCB_se2_ag3_m_03 - phones	W	38.7707
38.7707	DCB_se2_ag3_m_03 - phones	EH1	38.8107
38.8107	DCB_se2_ag3_m_03 - phones	N	38.8407
38.8407	DCB_se2_ag3_m_03 - phones	T	38.8807
38.8807	DCB_se2_ag3_m_03 - phones	IY0	39.2807
39.2807	DCB_se2_ag3_m_03 - phones	sp	39.3207
40.0575	DCB_se2_ag3_m_03 - phones	T	40.1775
40.0575	DCB_se2_ag3_m_03 - words	twenty	40.3675
40.1775	DCB_se2_ag3_m_03 - phones	W	40.2175
40.2175	DCB_se2_ag3_m_03 - phones	EH1	40.2575
40.2575	DCB_se2_ag3_m_03 - phones	N	40.3075
40.3075	DCB_se2_ag3_m_03 - phones	IY0	40.3675
40.3675	DCB_se2_ag3_m_03 - phones	F	40.4875
40.3675	DCB_se2_ag3_m_03 - words	five	40.8475
40.4875	DCB_se2_ag3_m_03 - phones	AY1	40.8175
40.8175	DCB_se2_ag3_m_03 - phones	V	40.8475
40.8475	DCB_se2_ag3_m_03 - phones	sp	41.5521
41.5521	DCB_se2_ag3_m_03 - words	i	41.6021
41.5521	DCB_se2_ag3_m_03 - phones	AY1	41.6021
41.6021	DCB_se2_ag3_m_03 - phones	S	41.6921
41.6021	DCB_se2_ag3_m_03 - words	stayed	41.9221
41.6921	DCB_se2_ag3_m_03 - phones	T	41.7821
41.7821	DCB_se2_ag3_m_03 - phones	EY1	41.8821
41.8821	DCB_se2_ag3_m_03 - phones	D	41.9221
41.9221	DCB_se2_ag3_m_03 - phones	DH	41.9621
41.9221	DCB_se2_ag3_m_03 - words	there	42.0721
41.9621	DCB_se2_ag3_m_03 - phones	EH1	42.0121
42.0121	DCB_se2_ag3_m_03 - phones	R	42.0721
42.0721	DCB_se2_ag3_m_03 - phones	F	42.2121
42.0721	DCB_se2_ag3_m_03 - words	for	42.2921
42.2121	DCB_se2_ag3_m_03 - phones	AO1	42.2621
42.2621	DCB_se2_ag3_m_03 - phones	R	42.2921
42.2921	DCB_se2_ag3_m_03 - phones	AH0	42.3221
42.2921	DCB_se2_ag3_m_03 - words	another	42.9721
42.3221	DCB_se2_ag3_m_03 - phones	N	42.4021
42.4021	DCB_se2_ag3_m_03 - phones	AH1	42.4821
42.4821	DCB_se2_ag3_m_03 - phones	DH	42.5921
42.5921	DCB_se2_ag3_m_03 - phones	ER0	42.9721
42.9721	DCB_se2_ag3_m_03 - phones	sp	43.9284
43.9284	DCB_se2_ag3_m_03 - phones	F	44.1184
43.9284	DCB_se2_ag3_m_03 - words	four	44.2784
44.1184	DCB_se2_ag3_m_03 - phones	AO1	44.2084
44.2084	DCB_se2_ag3_m_03 - phones	R	44.2784
44.2784	DCB_se2_ag3_m_03 - phones	Y	44.6184
44.2784	DCB_se2_ag3_m_03 - words	years	44.7984
44.6184	DCB_se2_ag3_m_03 - phones	ER0	44.6484
44.6484	DCB_se2_ag3_m_03 - phones	Z	44.7984
45.4852	DCB_se2_ag3_m_03 - phones	AH0	45.6052
45.4852	DCB_se2_ag3_m_03 - words	and	45.6352
45.6052	DCB_se2_ag3_m_03 - phones	N	45.6352
45.6352	DCB_se2_ag3_m_03 - phones	DH	45.6652
45.6352	DCB_se2_ag3_m_03 - words	then	45.8352
45.6652	DCB_se2_ag3_m_03 - phones	EH1	45.6952
45.6952	DCB_se2_ag3_m_03 - phones	N	45.8352
45.8352	DCB_se2_ag3_m_03 - phones	sp	45.8652
45.8652	DCB_se2_ag3_m_03 - phones	M	45.9452
45.8652	DCB_se2_ag3_m_03 - words	move	46.2552
45.9452	DCB_se2_ag3_m_03 - phones	UW1	46.1652
46.1652	DCB_se2_ag3_m_03 - phones	V	46.2552
46.2552	DCB_se2_ag3_m_03 - phones	sp	47.0899
47.0899	DCB_se2_ag3_m_03 - phones	AW1	47.2499
47.0899	DCB_se2_ag3_m_03 - words	out	47.2999
47.2499	DCB_se2_ag3_m_03 - phones	T	47.2999
47.2999	DCB_se2_ag3_m_03 - phones	AH1	47.5599
47.2999	DCB_se2_ag3_m_03 - words	of	47.5899
47.5599	DCB_se2_ag3_m_03 - phones	V	47.5899
47.5899	DCB_se2_ag3_m_03 - phones	sp	47.6199
47.6199	DCB_se2_ag3_m_03 - phones	AH1	47.7499
47.6199	DCB_se2_ag3_m_03 - words	upper	47.8599
47.7499	DCB_se2_ag3_m_03 - phones	P	47.7899
47.7899	DCB_se2_ag3_m_03 - phones	ER0	47.8599
47.8599	DCB_se2_ag3_m_03 - phones	M	47.9499
47.8599	DCB_se2_ag3_m_03 - words	marlboro	48.2799
47.9499	DCB_se2_ag3_m_03 - phones	AA1	48.0399
48.0399	DCB_se2_ag3_m_03 - phones	R	48.0699
48.0699	DCB_se2_ag3_m_03 - phones	L	48.0999
48.0999	DCB_se2_ag3_m_03 - phones	B	48.1799
48.1799	DCB_se2_ag3_m_03 - phones	ER0	48.2499
48.2499	DCB_se2_ag3_m_03 - phones	OW0	48.2799
48.2799	DCB_se2_ag3_m_03 - phones	sp	48.3799
50.9269	DCB_se1_ag3_m_01 - phones	M	50.9669
50.9269	DCB_se1_ag3_m_01 - words	mm-hm	51.3769
50.9579	DCB_se2_ag3_m_03 - phones	Y	51.0179
50.9579	DCB_se2_ag3_m_03 - words	yeah	51.3179
50.9669	DCB_se1_ag3_m_01 - phones	HH	51.0069
51.0069	DCB_se1_ag3_m_01 - phones	M	51.3769
51.0179	DCB_se2_ag3_m_03 - phones	AE1	51.3179
51.3179	DCB_se2_ag3_m_03 - phones	sp	52.4796
52.4796	DCB_se2_ag3_m_03 - phones	B	52.5596
52.4796	DCB_se2_ag3_m_03 - words	but	52.7596
52.5596	DCB_se2_ag3_m_03 - phones	AH1	52.6296
52.6296	DCB_se2_ag3_m_03 - phones	T	52.7596
52.7596	DCB_se2_ag3_m_03 - phones	AO1	52.8796
52.7596	DCB_se2_ag3_m_03 - words	always	53.1296
52.8796	DCB_se2_ag3_m_03 - phones	L	52.9296
52.9296	DCB_se2_ag3_m_03 - phones	W	52.9996
52.9996	DCB_se2_ag3_m_03 - phones	EY2	53.0596
53.0596	DCB_se2_ag3_m_03 - phones	Z	53.1296
53.1296	DCB_se2_ag3_m_03 - phones	B	53.1896
53.1296	DCB_se2_ag3_m_03 - words	been	53.3696
53.1896	DCB_se2_ag3_m_03 - phones	IH1	53.3096
53.3096	DCB_se2_ag3_m_03 - phones	N	53.3696
53.3696	DCB_se2_ag3_m_03 - phones	B	53.4296
53.3696	DCB_se2_ag3_m_03 - words	back	53.5896
53.4296	DCB_se2_ag3_m_03 - phones	AE1	53.5396
53.5396	DCB_se2_ag3_m_03 - phones	K	53.5896
53.5896	DCB_se2_ag3_m_03 - phones	AH0	53.6196
53.5896	DCB_se2_ag3_m_03 - words	and	53.6596
53.6196	DCB_se2_ag3_m_03 - phones	N	53.6596
53.6596	DCB_se2_ag3_m_03 - phones	F	53.7696
53.6596	DCB_se2_ag3_m_03 - words	forth	54.0996
53.7696	DCB_se2_ag3_m_03 - phones	AO1	53.9296
53.9296	DCB_se2_ag3_m_03 - phones	R	53.9696
53.9696	DCB_se2_ag3_m_03 - phones	TH	54.0996
54.0996	DCB_se2_ag3_m_03 - phones	sp	54.5486
54.5486	DCB_se2_ag3_m_03 - phones	AO1	54.6486
54.5486	DCB_se2_ag3_m_03 - words	always	55.1186
54.6486	DCB_se2_ag3_m_03 - phones	L	54.6986
54.6986	DCB_se2_ag3_m_03 - phones	W	54.7686
54.7686	DCB_se2_ag3_m_03 - phones	EY2	54.9086
54.9086	DCB_se2_ag3_m_03 - phones	Z	55.1186
55.2682	DCB_se2_ag3_m_03 - phones	sil	55.3282
55.3282	DCB_se2_ag3_m_03 - phones	B	55.4282
55.3282	DCB_se2_ag3_m_03 - words	been	55.5482
55.4282	DCB_se2_ag3_m_03 - phones	IH1	55.5082
55.5082	DCB_se2_ag3_m_03 - phones	N	55.5482
55.5482	DCB_se2_ag3_m_03 - phones	sp	55.5982
55.5982	DCB_se2_ag3_m_03 - phones	IH1	55.7182
55.5982	DCB_se2_ag3_m_03 - words	in	55.7782
55.7182	DCB_se2_ag3_m_03 - phones	N	55.7782
55.7782	DCB_se2_ag3_m_03 - phones	D	55.8382
55.7782	DCB_se2_ag3_m_03 - words	dc	56.2982
55.8382	DCB_se2_ag3_m_03 - phones	IY1	55.9582
55.9582	DCB_se2_ag3_m_03 - phones	S	56.0582
56.0582	DCB_se2_ag3_m_03 - phones	IY1	56.2982
56.2982	DCB_se2_ag3_m_03 - phones	AO1	56.4082
56.2982	DCB_se2_ag3_m_03 - words	always	56.8782
56.4082	DCB_se2_ag3_m_03 - phones	L	56.4882
56.4882	DCB_se2_ag3_m_03 - phones	W	56.5682
56.5682	DCB_se2_ag3_m_03 - phones	EY2	56.6982
56.6982	DCB_se2_ag3_m_03 - phones	Z	56.8782
57.8133	DCB_se2_ag3_m_03 - phones	T	57.9333
57.8133	DCB_se2_ag3_m_03 - words	traveling	58.3633
57.9333	DCB_se2_ag3_m_03 - phones	R	57.9833
57.9833	DCB_se2_ag3_m_03 - phones	AE1	58.1233
58.1233	DCB_se2_ag3_m_03 - phones	V	58.1933
58.1933	DCB_se2_ag3_m_03 - phones	L	58.2433
58.2433	DCB_se2_ag3_m_03 - phones	IH0	58.3133
58.3133	DCB_se2_ag3_m_03 - phones	NG	58.3633
58.3633	DCB_se2_ag3_m_03 - phones	TH	58.4433
58.3633	DCB_se2_ag3_m_03 - words	through	58.5233
58.4433	DCB_se2_ag3_m_03 - phones	R	58.4733
58.4733	DCB_se2_ag3_m_03 - phones	UW1	58.5233
58.5233	DCB_se2_ag3_m_03 - phones	D	58.6133
58.5233	DCB_se2_ag3_m_03 - words	dc	59.1033
58.6133	DCB_se2_ag3_m_03 - phones	IY1	58.7533
58.7533	DCB_se2_ag3_m_03 - phones	S	58.8733
58.8733	DCB_se2_ag3_m_03 - phones	IY1	59.1033
59.5701	DCB_se2_ag3_m_03 - phones	DH	59.6501
59.5701	DCB_se2_ag3_m_03 - words	that	59.7101
59.6501	DCB_se2_ag3_m_03 - phones	AH0	59.6801
59.6801	DCB_se2_ag3_m_03 - phones	T	59.7101
59.7101	DCB_se2_ag3_m_03 - phones	W	59.7401
59.7101	DCB_se2_ag3_m_03 - words	was	59.8401
59.7401	DCB_se2_ag3_m_03 - phones	AH0	59.7701
59.7701	DCB_se2_ag3_m_03 - phones	Z	59.8401
59.8401	DCB_se2_ag3_m_03 - phones	W	59.8701
59.8401	DCB_se2_ag3_m_03 - words	where	59.9301
59.8701	DCB_se2_ag3_m_03 - phones	EH1	59.9001
59.9001	DCB_se2_ag3_m_03 - phones	R	59.9301
59.9301	DCB_se2_ag3_m_03 - phones	M	60.0201
59.9301	DCB_se2_ag3_m_03 - words	most	60.1801
60.0201	DCB_se2_ag3_m_03 - phones	OW1	60.1001
60.1001	DCB_se2_ag3_m_03 - phones	S	60.1801
60.1801	DCB_se2_ag3_m_03 - phones	AH0	60.2101
60.1801	DCB_se2_ag3_m_03 - words	of	60.2401
60.2101	DCB_se2_ag3_m_03 - phones	V	60.2401
60.2401	DCB_se2_ag3_m_03 - phones	DH	60.2701
60.2401	DCB_se2_ag3_m_03 - words	the	60.3301
60.2701	DCB_se2_ag3_m_03 - phones	AH0	60.3301
60.3301	DCB_se2_ag3_m_03 - phones	F	60.4301
60.3301	DCB_se2_ag3_m_03 - words	fun	60.5901
60.4301	DCB_se2_ag3_m_03 - phones	AH1	60.5101
60.5101	DCB_se2_ag3_m_03 - phones	N	60.5901
60.5901	DCB_se2_ag3_m_03 - phones	W	60.6201
60.5901	DCB_se2_ag3_m_03 - words	was	60.7301
60.6201	DCB_se2_ag3_m_03 - phones	AH0	60.6501
60.6501	DCB_se2_ag3_m_03 - phones	Z	60.7301
60.7301	DCB_se2_ag3_m_03 - phones	AE1	60.8501
60.7301	DCB_se2_ag3_m_03 - words	at	60.8901
60.8501	DCB_se2_ag3_m_03 - phones	T	60.8901
60.8901	DCB_se2_ag3_m_03 - phones	sp	61.1201
62.0445	DCB_se2_ag3_m_03 - phones	DH	62.1045
62.0445	DCB_se2_ag3_m_03 - words	that	62.2045
62.1045	DCB_se2_ag3_m_03 - phones	AH0	62.1345
62.1345	DCB_se2_ag3_m_03 - phones	T	62.2045
62.2045	DCB_se2_ag3_m_03 - phones	S	62.2845
62.2045	DCB_se2_ag3_m_03 - words	s	62.2845
62.2845	DCB_se2_ag3_m_03 - phones	HH	62.3945
62.2845	DCB_se2_ag3_m_03 - words	where	62.5445
62.3945	DCB_se2_ag3_m_03 - phones	W	62.4445
62.4445	DCB_se2_ag3_m_03 - phones	EH1	62.5145
62.5145	DCB_se2_ag3_m_03 - phones	R	62.5445
62.5445	DCB_se2_ag3_m_03 - phones	sp	62.5745
62.5745	DCB_se2_ag3_m_03 - phones	AH1	63.0245
62.5745	DCB_se2_ag3_m_03 - words	uh	63.0245
63.0245	DCB_se2_ag3_m_03 - phones	sp	63.5332
63.5332	DCB_se2_ag3_m_03 - phones	AO1	63.6532
63.5332	DCB_se2_ag3_m_03 - words	all	63.7132
63.6532	DCB_se2_ag3_m_03 - phones	L	63.7132
63.7132	DCB_se2_ag3_m_03 - phones	DH	63.7432
63.7132	DCB_se2_ag3_m_03 - words	the	63.7732
63.7432	DCB_se2_ag3_m_03 - phones	AH1	63.7732
63.7732	DCB_se2_ag3_m_03 - phones	HH	63.8332
63.7732	DCB_se2_ag3_m_03 - words	homies	64.1032
63.8332	DCB_se2_ag3_m_03 - phones	OW1	64.0032
64.0032	DCB_se2_ag3_m_03 - phones	M	64.0332
64.0332	DCB_se2_ag3_m_03 - phones	IY1	64.0732
64.0732	DCB_se2_ag3_m_03 - phones	S	64.1032
64.1032	DCB_se2_ag3_m_03 - phones	Y	64.1932
64.1032	DCB_se2_ag3_m_03 - words	used	64.3332
64.1932	DCB_se2_ag3_m_03 - phones	UW1	64.2432
64.2432	DCB_se2_ag3_m_03 - phones	Z	64.3032
64.3032	DCB_se2_ag3_m_03 - phones	D	64.3332
64.3332	DCB_se2_ag3_m_03 - phones	T	64.4032
64.3332	DCB_se2_ag3_m_03 - words	to	64.5032
64.4032	DCB_se2_ag3_m_03 - phones	AH0	64.5032
64.5032	DCB_se2_ag3_m_03 - phones	sp	65.7842
65.7842	DCB_se2_ag3_m_03 - phones	G	65.8942
65.7842	DCB_se2_ag3_m_03 - words	gang	66.0842
65.8942	DCB_se2_ag3_m_03 - phones	AE1	65.9642
65.9642	DCB_se2_ag3_m_03 - phones	NG	66.0842
66.0842	DCB_se2_ag3_m_03 - phones	AH1	66.1542
66.0842	DCB_se2_ag3_m_03 - words	up	66.2742
66.1542	DCB_se2_ag3_m_03 - phones	P	66.2742
66.2742	DCB_se2_ag3_m_03 - phones	AE1	66.4142
66.2742	DCB_se2_ag3_m_03 - words	and	66.5642
66.4142	DCB_se2_ag3_m_03 - phones	N	66.5242
66.5242	DCB_se2_ag3_m_03 - phones	D	66.5642
66.5642	DCB_se2_ag3_m_03 - phones	EH1	66.6242
66.5642	DCB_se2_ag3_m_03 - words	everything	67.0542
66.6242	DCB_se2_ag3_m_03 - phones	V	66.6642
66.6642	DCB_se2_ag3_m_03 - phones	R	66.7142
66.7142	DCB_se2_ag3_m_03 - phones	IY0	66.7742
66.7742	DCB_se2_ag3_m_03 - phones	TH	66.8442
66.8442	DCB_se2_ag3_m_03 - phones	IH2	66.9242
66.9242	DCB_se2_ag3_m_03 - phones	NG	67.0542
68.0085	DCB_se1_ag3_m_01 - phones	sil	68.0785
68.0785	DCB_se1_ag3_m_01 - phones	T	68.1485
68.0785	DCB_se1_ag3_m_01 - words	tell	68.2385
68.1485	DCB_se1_ag3_m_01 - phones	EH1	68.1985
68.1985	DCB_se1_ag3_m_01 - phones	L	68.2385
68.2385	DCB_se1_ag3_m_01 - phones	M	68.2985
68.2385	DCB_se1_ag3_m_01 - words	me	68.3485
68.2985	DCB_se1_ag3_m_01 - phones	IY1	68.3485
68.3485	DCB_se1_ag3_m_01 - phones	AH0	68.4085
68.3485	DCB_se1_ag3_m_01 - words	about	68.7185
68.4085	DCB_se1_ag3_m_01 - phones	B	68.4585
68.4585	DCB_se1_ag3_m_01 - phones	AW1	68.6085
68.6085	DCB_se1_ag3_m_01 - phones	T	68.7185
68.9169	DCB_se1_ag3_m_01 - phones	sil	68.9469
68.9469	DCB_se1_ag3_m_01 - phones	AH1	69.2969
68.9469	DCB_se1_ag3_m_01 - words	um	69.3669
69.2969	DCB_se1_ag3_m_01 - phones	M	69.3669
69.3669	DCB_se1_ag3_m_01 - phones	sp	69.4369
69.7613	DCB_se1_ag3_m_01 - phones	W	69.8713
69.7613	DCB_se1_ag3_m_01 - words	what	69.9413
69.8713	DCB_se1_ag3_m_01 - phones	AH1	69.9013
69.9013	DCB_se1_ag3_m_01 - phones	T	69.9413
69.9413	DCB_se1_ag3_m_01 - phones	Y	70.0213
69.9413	DCB_se1_ag3_m_01 - words	you	70.0513
70.0213	DCB_se1_ag3_m_01 - phones	UW1	70.0513
70.0513	DCB_se1_ag3_m_01 - phones	R	70.0813
70.0513	DCB_se1_ag3_m_01 - words	remember	70.3913
70.0813	DCB_se1_ag3_m_01 - phones	IH0	70.1513
70.1513	DCB_se1_ag3_m_01 - phones	M	70.1813
70.1813	DCB_se1_ag3_m_01 - phones	EH1	70.2213
70.2213	DCB_se1_ag3_m_01 - phones	M	70.2913
70.2913	DCB_se1_ag3_m_01 - phones	B	70.3313
70.3313	DCB_se1_ag3_m_01 - phones	ER0	70.3913
70.3913	DCB_se1_ag3_m_01 - phones	EH2	70.4513
70.3913	DCB_se1_ag3_m_01 - words	elementary	70.9313
70.4513	DCB_se1_ag3_m_01 - phones	L	70.4813
70.4813	DCB_se1_ag3_m_01 - phones	AH0	70.5913
70.5913	DCB_se1_ag3_m_01 - phones	M	70.6613
70.6613	DCB_se1_ag3_m_01 - phones	EH1	70.7013
70.7013	DCB_se1_ag3_m_01 - phones	N	70.7513
70.7513	DCB_se1_ag3_m_01 - phones	T	70.8313
70.8313	DCB_se1_ag3_m_01 - phones	R	70.8713
70.8713	DCB_se1_ag3_m_01 - phones	IY0	70.9313
70.9313	DCB_se1_ag3_m_01 - phones	S	71.0113
70.9313	DCB_se1_ag3_m_01 - words	school	71.2113
71.0113	DCB_se1_ag3_m_01 - phones	K	71.0613
71.0613	DCB_se1_ag3_m_01 - phones	UW1	71.1013
71.1013	DCB_se1_ag3_m_01 - phones	L	71.2113
71.2113	DCB_se1_ag3_m_01 - phones	sp	71.2713
71.7062	DCB_se1_ag3_m_01 - phones	HH	71.7862
71.7062	DCB_se1_ag3_m_01 - words	what	71.9062
71.7862	DCB_se1_ag3_m_01 - phones	W	71.8262
71.8262	DCB_se1_ag3_m_01 - phones	AH1	71.8762
71.8762	DCB_se1_ag3_m_01 - phones	T	71.9062
71.9062	DCB_se1_ag3_m_01 - phones	EH2	71.9762
71.9062	DCB_se1_ag3_m_01 - words	elementary	72.3462
71.9762	DCB_se1_ag3_m_01 - phones	L	72.0462
72.0462	DCB_se1_ag3_m_01 - phones	AH0	72.0862
72.0862	DCB_se1_ag3_m_01 - phones	M	72.1462
72.1462	DCB_se1_ag3_m_01 - phones	EH1	72.1762
72.1762	DCB_se1_ag3_m_01 - phones	N	72.2062
72.2062	DCB_se1_ag3_m_01 - phones	T	72.2862
72.2862	DCB_se1_ag3_m_01 - phones	R	72.3162
72.3162	DCB_se1_ag3_m_01 - phones	IY0	72.3462
72.3462	DCB_se1_ag3_m_01 - phones	S	72.4062
72.3462	DCB_se1_ag3_m_01 - words	school	72.5662
72.4062	DCB_se1_ag3_m_01 - phones	K	72.4662
72.4662	DCB_se1_ag3_m_01 - phones	UW1	72.5162
72.5162	DCB_se1_ag3_m_01 - phones	L	72.5662
72.5662	DCB_se1_ag3_m_01 - phones	D	72.6062
72.5662	DCB_se1_ag3_m_01 - words	did	72.7062
72.6062	DCB_se1_ag3_m_01 - phones	IH0	72.6562
72.6562	DCB_se1_ag3_m_01 - phones	D	72.7062
72.7062	DCB_se1_ag3_m_01 - phones	Y	72.7362
72.7062	DCB_se1_ag3_m_01 - words	you	72.7862
72.7362	DCB_se1_ag3_m_01 - phones	UW1	72.7862
72.7862	DCB_se1_ag3_m_01 - phones	G	72.8462
72.7862	DCB_se1_ag3_m_01 - words	go	72.9162
72.8462	DCB_se1_ag3_m_01 - phones	OW1	72.9162
72.9162	DCB_se1_ag3_m_01 - phones	T	73.0262
72.9162	DCB_se1_ag3_m_01 - words	to	73.0662
73.0262	DCB_se1_ag3_m_01 - phones	UW1	73.0662
73.0662	DCB_se1_ag3_m_01 - phones	IH0	73.0962
73.0662	DCB_se1_ag3_m_01 - words	in	73.1362
73.0962	DCB_se1_ag3_m_01 - phones	N	73.1362
73.1362	DCB_se1_ag3_m_01 - phones	sp	73.1762
73.1762	DCB_se1_ag3_m_01 - phones	D	73.2062
73.1762	DCB_se1_ag3_m_01 - words	dc	73.4562
73.2062	DCB_se1_ag3_m_01 - phones	IY1	73.2962
73.2962	DCB_se1_ag3_m_01 - phones	S	73.4062
73.4062	DCB_se1_ag3_m_01 - phones	IY1	73.4562
73.4562	DCB_se1_ag3_m_01 - phones	AH0	73.4862
73.4562	DCB_se1_ag3_m_01 - words	and	73.5462
73.4862	DCB_se1_ag3_m_01 - phones	N	73.5462
73.5462	DCB_se1_ag3_m_01 - phones	T	73.6162
73.5462	DCB_se1_ag3_m_01 - words	tell	73.7062
73.6162	DCB_se1_ag3_m_01 - phones	EH1	73.6562
73.6562	DCB_se1_ag3_m_01 - phones	L	73.7062
73.7062	DCB_se1_ag3_m_01 - phones	M	73.7362
73.7062	DCB_se1_ag3_m_01 - words	me	73.7662
73.7362	DCB_se1_ag3_m_01 - phones	IY1	73.7662
73.7662	DCB_se1_ag3_m_01 - phones	AH0	73.8362
73.7662	DCB_se1_ag3_m_01 - words	about	73.9762
73.8362	DCB_se1_ag3_m_01 - phones	B	73.8762
73.8762	DCB_se1_ag3_m_01 - phones	AW1	73.9462
73.9462	DCB_se1_ag3_m_01 - phones	T	73.9762
73.9762	DCB_se1_ag3_m_01 - phones	sp	74.0062
74.0062	DCB_se1_ag3_m_01 - phones	IH0	74.0362
74.0062	DCB_se1_ag3_m_01 - words	it	74.0762
74.0362	DCB_se1_ag3_m_01 - phones	T	74.0762
74.7168	DCB_se2_ag3_m_03 - phones	sil	74.8168
74.8168	DCB_se2_ag3_m_03 - words	e	74.8468
74.8168	DCB_se2_ag3_m_03 - phones	IY1	74.8468
74.8468	DCB_se2_ag3_m_03 - phones	sp	75.0968
75.0968	DCB_se2_ag3_m_03 - phones	EH2	75.1268
75.0968	DCB_se2_ag3_m_03 - words	elementary	75.5368
75.1268	DCB_se2_ag3_m_03 - phones	L	75.1668
75.1668	DCB_se2_ag3_m_03 - phones	AH0	75.2168
75.2168	DCB_se2_ag3_m_03 - phones	M	75.2868
75.2868	DCB_se2_ag3_m_03 - phones	EH1	75.3568
75.3568	DCB_se2_ag3_m_03 - phones	N	75.4168
75.4168	DCB_se2_ag3_m_03 - phones	CH	75.4468
75.4468	DCB_se2_ag3_m_03 - phones	R	75.4768
75.4768	DCB_se2_ag3_m_03 - phones	IY0	75.5368
75.5368	DCB_se2_ag3_m_03 - phones	S	75.6068
75.5368	DCB_se2_ag3_m_03 - words	school	75.7568
75.6068	DCB_se2_ag3_m_03 - phones	K	75.6568
75.6568	DCB_se2_ag3_m_03 - phones	UW1	75.7068
75.7068	DCB_se2_ag3_m_03 - phones	L	75.7568
75.7568	DCB_se2_ag3_m_03 - words	i	75.8068
75.7568	DCB_se2_ag3_m_03 - phones	AY1	75.8068
75.8068	DCB_se2_ag3_m_03 - phones	W	75.8968
75.8068	DCB_se2_ag3_m_03 - words	went	76.0268
75.8968	DCB_se2_ag3_m_03 - phones	EH1	75.9468
75.9468	DCB_se2_ag3_m_03 - phones	N	75.9768
75.9768	DCB_se2_ag3_m_03 - phones	T	76.0268
76.0268	DCB_se2_ag3_m_03 - phones	T	76.0868
76.0268	DCB_se2_ag3_m_03 - words	to	76.2168
76.0868	DCB_se2_ag3_m_03 - phones	UW1	76.2168
76.2168	DCB_se2_ag3_m_03 - words	a	76.2868
76.2168	DCB_se2_ag3_m_03 - phones	AH0	76.2868
76.2868	DCB_se2_ag3_m_03 - phones	M	76.3268
76.2868	DCB_se2_ag3_m_03 - words	maryland	76.7668
76.3268	DCB_se2_ag3_m_03 - phones	EH1	76.3968
76.3968	DCB_se2_ag3_m_03 - phones	R	76.4568
76.4568	DCB_se2_ag3_m_03 - phones	AH0	76.4868
76.4868	DCB_se2_ag3_m_03 - phones	L	76.5368
76.5368	DCB_se2_ag3_m_03 - phones	AH0	76.7068
76.7068	DCB_se2_ag3_m_03 - phones	N	76.7368
76.7368	DCB_se2_ag3_m_03 - phones	D	76.7668
76.7668	DCB_se2_ag3_m_03 - phones	EH1	76.7968
76.7668	DCB_se2_ag3_m_03 - words	ele-	76.8968
76.7968	DCB_se2_ag3_m_03 - phones	L	76.8268
76.8268	DCB_se2_ag3_m_03 - phones	EH0	76.8968
76.8968	DCB_se2_ag3_m_03 - phones	EH2	76.9268
76.8968	DCB_se2_ag3_m_03 - words	elementary	77.2868
76.9268	DCB_se2_ag3_m_03 - phones	L	76.9568
76.9568	DCB_se2_ag3_m_03 - phones	AH0	77.0468
77.0468	DCB_se2_ag3_m_03 - phones	M	77.0868
77.0868	DCB_se2_ag3_m_03 - phones	EH1	77.1568
77.1568	DCB_se2_ag3_m_03 - phones	N	77.1968
77.1968	DCB_se2_ag3_m_03 - phones	CH	77.2268
77.2268	DCB_se2_ag3_m_03 - phones	R	77.2568
77.2568	DCB_se2_ag3_m_03 - phones	IY0	77.2868
77.2868	DCB_se2_ag3_m_03 - phones	S	77.3668
77.2868	DCB_se2_ag3_m_03 - words	school	77.6368
77.3668	DCB_se2_ag3_m_03 - phones	K	77.4268
77.4268	DCB_se2_ag3_m_03 - phones	UW1	77.5368
77.5368	DCB_se2_ag3_m_03 - phones	L	77.6368
78.0104	DCB_se2_ag3_m_03 - phones	M	78.1404
78.0104	DCB_se2_ag3_m_03 - words	my	78.3404
78.0727	DCB_se1_ag3_m_01 - phones	OW1	78.5027
78.0727	DCB_se1_ag3_m_01 - words	oh	78.5027
78.1404	DCB_se2_ag3_m_03 - phones	AY1	78.3404
78.3404	DCB_se2_ag3_m_03 - phones	EH1	78.3704
78.3404	DCB_se2_ag3_m_03 - words	el	78.5504
78.3704	DCB_se2_ag3_m_03 - phones	L	78.5504
78.5027	DCB_se1_ag3_m_01 - phones	OW2	78.5427
78.5027	DCB_se1_ag3_m_01 - words	okay	78.7327
78.5427	DCB_se1_ag3_m_01 - phones	K	78.6227
78.5504	DCB_se2_ag3_m_03 - phones	sp	78.5804
78.5804	DCB_se2_ag3_m_03 - phones	EH1	78.7604
78.5804	DCB_se2_ag3_m_03 - words	es-	78.8304
78.6227	DCB_se1_ag3_m_01 - phones	EY1	78.7327
78.7327	DCB_se1_ag3_m_01 - phones	sp	108.3567
78.7604	DCB_se2_ag3_m_03 - phones	S	78.8304
78.8304	DCB_se2_ag3_m_03 - phones	sp	78.9304
78.9304	DCB_se2_ag3_m_03 - phones	EH2	79.0804
78.9304	DCB_se2_ag3_m_03 - words	elementary	79.4304
79.0804	DCB_se2_ag3_m_03 - phones	L	79.1404
79.1404	DCB_se2_ag3_m_03 - phones	AH0	79.1704
79.1704	DCB_se2_ag3_m_03 - phones	M	79.2104
79.2104	DCB_se2_ag3_m_03 - phones	EH1	79.2604
79.2604	DCB_se2_ag3_m_03 - phones	N	79.3204
79.3204	DCB_se2_ag3_m_03 - phones	CH	79.3704
79.3704	DCB_se2_ag3_m_03 - phones	R	79.4004
79.4004	DCB_se2_ag3_m_03 - phones	IY0	79.4304
79.4304	DCB_se2_ag3_m_03 - phones	S	79.4604
79.4304	DCB_se2_ag3_m_03 - words	school	79.6504
79.4604	DCB_se2_ag3_m_03 - phones	K	79.5404
79.5404	DCB_se2_ag3_m_03 - phones	UW1	79.6204
79.6204	DCB_se2_ag3_m_03 - phones	L	79.6504
79.6504	DCB_se2_ag3_m_03 - phones	W	79.6804
79.6504	DCB_se2_ag3_m_03 - words	was	79.7404
79.6804	DCB_se2_ag3_m_03 - phones	AO1	79.7104
79.7104	DCB_se2_ag3_m_03 - phones	Z	79.7404
79.7404	DCB_se2_ag3_m_03 - words	rdx	80.4004
79.7404	DCB_se2_ag3_m_03 - phones	TN	80.4004
80.4004	DCB_se2_ag3_m_03 - phones	sp	80.4304
80.4304	DCB_se2_ag3_m_03 - phones	EH2	80.5404
80.4304	DCB_se2_ag3_m_03 - words	elementary	81.1504
80.5404	DCB_se2_ag3_m_03 - phones	L	80.5804
80.5804	DCB_se2_ag3_m_03 - phones	AH0	80.6204
80.6204	DCB_se2_ag3_m_03 - phones	M	80.7004
80.7004	DCB_se2_ag3_m_03 - phones	EH1	80.8104
80.8104	DCB_se2_ag3_m_03 - phones	N	80.8604
80.8604	DCB_se2_ag3_m_03 - phones	CH	80.9904
80.9904	DCB_se2_ag3_m_03 - phones	R	81.0204
81.0204	DCB_se2_ag3_m_03 - phones	IY0	81.1504
81.3542	DCB_se2_ag3_m_03 - phones	sil	81.4442
81.4442	DCB_se2_ag3_m_03 - phones	AH0	81.4742
81.4442	DCB_se2_ag3_m_03 - words	and	81.5142
81.4742	DCB_se2_ag3_m_03 - phones	N	81.5142
81.5142	DCB_se2_ag3_m_03 - phones	S	81.6242
81.5142	DCB_se2_ag3_m_03 - words	stayed	81.8942
81.6242	DCB_se2_ag3_m_03 - phones	T	81.6942
81.6942	DCB_se2_ag3_m_03 - phones	EY1	81.8542
81.8542	DCB_se2_ag3_m_03 - phones	D	81.8942
81.8942	DCB_se2_ag3_m_03 - phones	sp	81.9242
81.9242	DCB_se2_ag3_m_03 - phones	R	82.0042
81.9242	DCB_se2_ag3_m_03 - words	right	82.1042
82.0042	DCB_se2_ag3_m_03 - phones	AY1	82.0542
82.0542	DCB_se2_ag3_m_03 - phones	T	82.1042
82.1042	DCB_se2_ag3_m_03 - phones	DH	82.1542
82.1042	DCB_se2_ag3_m_03 - words	there	82.3342
82.1542	DCB_se2_ag3_m_03 - phones	EH1	82.2742
82.2742	DCB_se2_ag3_m_03 - phones	R	82.3342
82.3342	DCB_se2_ag3_m_03 - phones	AO1	82.3842
82.3342	DCB_se2_ag3_m_03 - words	off	82.5142
82.3842	DCB_se2_ag3_m_03 - phones	F	82.5142
82.5142	DCB_se2_ag3_m_03 - phones	AH1	82.5742
82.5142	DCB_se2_ag3_m_03 - words	of	82.6042
82.5742	DCB_se2_ag3_m_03 - phones	V	82.6042
82.6042	DCB_se2_ag3_m_03 - phones	AH1	82.8942
82.6042	DCB_se2_ag3_m_03 - words	um	83.0442
82.8942	DCB_se2_ag3_m_03 - phones	M	83.0442
83.0442	DCB_se2_ag3_m_03 - phones	S	83.1842
83.0442	DCB_se2_ag3_m_03 - words	suitland	83.4742
83.1842	DCB_se2_ag3_m_03 - phones	UW1	83.3142
83.3142	DCB_se2_ag3_m_03 - phones	T	83.3442
83.3442	DCB_se2_ag3_m_03 - phones	L	83.3842
83.3842	DCB_se2_ag3_m_03 - phones	AE2	83.4142
83.4142	DCB_se2_ag3_m_03 - phones	N	83.4442
83.4442	DCB_se2_ag3_m_03 - phones	D	83.4742
83.4742	DCB_se2_ag3_m_03 - phones	R	83.5442
83.4742	DCB_se2_ag3_m_03 - words	road	83.8042
83.5442	DCB_se2_ag3_m_03 - phones	OW1	83.7742
83.7742	DCB_se2_ag3_m_03 - phones	D	83.8042
84.4635	DCB_se2_ag3_m_03 - phones	sil	84.5135
84.5135	DCB_se2_ag3_m_03 - phones	W	84.5835
84.5135	DCB_se2_ag3_m_03 - words	which	84.6935
84.5835	DCB_se2_ag3_m_03 - phones	IH1	84.6235
84.6235	DCB_se2_ag3_m_03 - phones	CH	84.6935
84.6935	DCB_se2_ag3_m_03 - phones	W	84.7835
84.6935	DCB_se2_ag3_m_03 - words	was	84.9235
84.7835	DCB_se2_ag3_m_03 - phones	AH0	84.8335
84.8335	DCB_se2_ag3_m_03 - phones	Z	84.9235
84.9235	DCB_se2_ag3_m_03 - phones	OW1	85.0435
84.9235	DCB_se2_ag3_m_03 - words	only	86.1535
85.0435	DCB_se2_ag3_m_03 - phones	N	85.0935
85.0935	DCB_se2_ag3_m_03 - phones	L	85.1535
85.1535	DCB_se2_ag3_m_03 - phones	IY0	86.1535
86.1535	DCB_se2_ag3_m_03 - phones	sp	86.2035
86.2035	DCB_se2_ag3_m_03 - phones	P	86.3335
86.2035	DCB_se2_ag3_m_03 - words	probably	86.6235
86.3335	DCB_se2_ag3_m_03 - phones	R	86.3635
86.3635	DCB_se2_ag3_m_03 - phones	AA1	86.4335
86.4335	DCB_se2_ag3_m_03 - phones	B	86.4635
86.4635	DCB_se2_ag3_m_03 - phones	L	86.4935
86.4935	DCB_se2_ag3_m_03 - phones	IY0	86.6235
86.6235	DCB_se2_ag3_m_03 - phones	L	86.6935
86.6235	DCB_se2_ag3_m_03 - words	like	86.8835
86.6935	DCB_se2_ag3_m_03 - phones	AY1	86.7935
86.7935	DCB_se2_ag3_m_03 - phones	K	86.8835
86.8835	DCB_se2_ag3_m_03 - phones	sp	87.4035
87.4035	DCB_se2_ag3_m_03 - phones	F	87.4735
87.4035	DCB_se2_ag3_m_03 - words	four	87.6835
87.4735	DCB_se2_ag3_m_03 - phones	AO1	87.6235
87.6235	DCB_se2_ag3_m_03 - phones	R	87.6835
87.6835	DCB_se2_ag3_m_03 - phones	M	87.7935
87.6835	DCB_se2_ag3_m_03 - words	miles	88.3035
87.7935	DCB_se2_ag3_m_03 - phones	AY1	88.1035
88.1035	DCB_se2_ag3_m_03 - phones	L	88.2035
88.2035	DCB_se2_ag3_m_03 - phones	Z	88.3035
88.3035	DCB_se2_ag3_m_03 - phones	F	88.3735
88.3035	DCB_se2_ag3_m_03 - words	from	88.5135
88.3735	DCB_se2_ag3_m_03 - phones	ER0	88.4235
88.4235	DCB_se2_ag3_m_03 - phones	M	88.5135
88.5135	DCB_se2_ag3_m_03 - phones	D	88.5735
88.5135	DCB_se2_ag3_m_03 - words	dc	89.0335
88.5735	DCB_se2_ag3_m_03 - phones	IY1	88.7335
88.7335	DCB_se2_ag3_m_03 - phones	S	88.8635
88.8635	DCB_se2_ag3_m_03 - phones	IY1	89.0335
89.0335	DCB_se2_ag3_m_03 - phones	sp	89.0935
89.9473	DCB_se2_ag3_m_03 - phones	AE1	90.2473
89.9473	DCB_se2_ag3_m_03 - words	actually	90.5573
90.2473	DCB_se2_ag3_m_03 - phones	K	90.3173
90.3173	DCB_se2_ag3_m_03 - phones	SH	90.4073
90.4073	DCB_se2_ag3_m_03 - phones	AH0	90.4573
90.4573	DCB_se2_ag3_m_03 - phones	L	90.5173
90.5173	DCB_se2_ag3_m_03 - phones	IY0	90.5573
90.5573	DCB_se2_ag3_m_03 - phones	sp	90.6073
91.6533	DCB_se2_ag3_m_03 - phones	AE1	91.9133
91.6533	DCB_se2_ag3_m_03 - words	and	92.0033
91.9133	DCB_se2_ag3_m_03 - phones	N	92.0033
92.0033	DCB_se2_ag3_m_03 - words	uh	92.3633
92.0033	DCB_se2_ag3_m_03 - phones	AH1	92.3633
92.3633	DCB_se2_ag3_m_03 - phones	sp	93.2961
93.2961	DCB_se2_ag3_m_03 - phones	T	93.4061
93.2961	DCB_se2_ag3_m_03 - words	tell	93.5061
93.4061	DCB_se2_ag3_m_03 - phones	EH1	93.4461
93.4461	DCB_se2_ag3_m_03 - phones	L	93.5061
93.5061	DCB_se2_ag3_m_03 - phones	Y	93.5861
93.5061	DCB_se2_ag3_m_03 - words	you	93.6561
93.5861	DCB_se2_ag3_m_03 - phones	UW1	93.6561
93.6561	DCB_se2_ag3_m_03 - phones	DH	93.6961
93.6561	DCB_se2_ag3_m_03 - words	the	93.7261
93.6961	DCB_se2_ag3_m_03 - phones	AH0	93.7261
93.7261	DCB_se2_ag3_m_03 - phones	T	93.7961
93.7261	DCB_se2_ag3_m_03 - words	truth	94.0461
93.7961	DCB_se2_ag3_m_03 - phones	R	93.8361
93.8361	DCB_se2_ag3_m_03 - phones	UW1	94.0161
94.0161	DCB_se2_ag3_m_03 - phones	TH	94.0461
94.0461	DCB_se2_ag3_m_03 - phones	sp	94.1061
94.1061	DCB_se2_ag3_m_03 - phones	IH0	94.2361
94.1061	DCB_se2_ag3_m_03 - words	it	94.2661
94.2361	DCB_se2_ag3_m_03 - phones	T	94.2661
94.2661	DCB_se2_ag3_m_03 - phones	W	94.2961
94.2661	DCB_se2_ag3_m_03 - words	was	94.3861
94.2961	DCB_se2_ag3_m_03 - phones	AH0	94.3261
94.3261	DCB_se2_ag3_m_03 - phones	Z	94.3861
94.3861	DCB_se2_ag3_m_03 - phones	IH0	94.4561
94.3861	DCB_se2_ag3_m_03 - words	it	94.4861
94.4561	DCB_se2_ag3_m_03 - phones	T	94.4861
94.4861	DCB_se2_ag3_m_03 - phones	IH1	94.6761
94.4861	DCB_se2_ag3_m_03 - words	it	94.7461
94.6761	DCB_se2_ag3_m_03 - phones	T	94.7461
94.7461	DCB_se2_ag3_m_03 - phones	W	94.8061
94.7461	DCB_se2_ag3_m_03 - words	was	95.0261
94.8061	DCB_se2_ag3_m_03 - phones	AH0	94.8461
94.8461	DCB_se2_ag3_m_03 - phones	Z	95.0261
95.0261	DCB_se2_ag3_m_03 - phones	R	95.1061
95.0261	DCB_se2_ag3_m_03 - words	really	95.5161
95.1061	DCB_se2_ag3_m_03 - phones	IH1	95.1461
95.1461	DCB_se2_ag3_m_03 - phones	L	95.2161
95.2161	DCB_se2_ag3_m_03 - phones	IY0	95.5161
95.5161	DCB_se2_ag3_m_03 - phones	sp	95.5561
96.1314	DCB_se2_ag3_m_03 - phones	IH1	96.2014
96.1314	DCB_se2_ag3_m_03 - words	it	96.2514
96.2014	DCB_se2_ag3_m_03 - phones	T	96.2514
96.2514	DCB_se2_ag3_m_03 - words	s	96.2914
96.2514	DCB_se2_ag3_m_03 - phones	Z	96.2914
96.2914	DCB_se2_ag3_m_03 - phones	N	96.3714
96.2914	DCB_se2_ag3_m_03 - words	no	96.4814
96.3714	DCB_se2_ag3_m_03 - phones	OW1	96.4814
96.4814	DCB_se2_ag3_m_03 - phones	D	96.5214
96.4814	DCB_se2_ag3_m_03 - words	difference	96.7914
96.5214	DCB_se2_ag3_m_03 - phones	IH1	96.6014
96.6014	DCB_se2_ag3_m_03 - phones	F	96.6314
96.6314	DCB_se2_ag3_m_03 - phones	R	96.6614
96.6614	DCB_se2_ag3_m_03 - phones	AH0	96.6914
96.6914	DCB_se2_ag3_m_03 - phones	N	96.7214
96.7214	DCB_se2_ag3_m_03 - phones	S	96.7914
96.7914	DCB_se2_ag3_m_03 - phones	B	96.8214
96.7914	DCB_se2_ag3_m_03 - words	between	97.3914
96.8214	DCB_se2_ag3_m_03 - phones	IH0	96.8614
96.8614	DCB_se2_ag3_m_03 - phones	T	96.9714
96.9714	DCB_se2_ag3_m_03 - phones	W	97.0314
97.0314	DCB_se2_ag3_m_03 - phones	IY1	97.2514
97.2514	DCB_se2_ag3_m_03 - phones	N	97.3914
98.3416	DCB_se2_ag3_m_03 - phones	sil	98.4416
98.4416	DCB_se2_ag3_m_03 - phones	AH1	98.7716
98.4416	DCB_se2_ag3_m_03 - words	uh	98.7716
98.7716	DCB_se2_ag3_m_03 - phones	sp	98.8316
98.8316	DCB_se2_ag3_m_03 - phones	M	98.9516
98.8316	DCB_se2_ag3_m_03 - words	maryland	99.3716
98.9516	DCB_se2_ag3_m_03 - phones	EH1	99.0016
99.0016	DCB_se2_ag3_m_03 - phones	R	99.1116
99.1116	DCB_se2_ag3_m_03 - phones	AH0	99.1416
99.1416	DCB_se2_ag3_m_03 - phones	L	99.1916
99.1916	DCB_se2_ag3_m_03 - phones	AH0	99.2916
99.2916	DCB_se2_ag3_m_03 - phones	N	99.3216
99.3216	DCB_se2_ag3_m_03 - phones	D	99.3716
99.6743	DCB_se2_ag3_m_03 - phones	sil	99.7143
99.7143	DCB_se2_ag3_m_03 - phones	AE1	99.8143
99.7143	DCB_se2_ag3_m_03 - words	and	99.8643
99.8143	DCB_se2_ag3_m_03 - phones	N	99.8643
99.8643	DCB_se2_ag3_m_03 - phones	D	99.9443
99.8643	DCB_se2_ag3_m_03 - words	dc	100.2843
99.9443	DCB_se2_ag3_m_03 - phones	IY1	100.0743
100.0743	DCB_se2_ag3_m_03 - phones	S	100.1843
100.1843	DCB_se2_ag3_m_03 - phones	IY1	100.2843
100.2843	DCB_se2_ag3_m_03 - phones	S	100.3543
100.2843	DCB_se2_ag3_m_03 - words	schools	100.8343
100.3543	DCB_se2_ag3_m_03 - phones	K	100.4043
100.4043	DCB_se2_ag3_m_03 - phones	UW1	100.6443
100.6443	DCB_se2_ag3_m_03 - phones	L	100.7143
100.7143	DCB_se2_ag3_m_03 - phones	Z	100.8343
100.8343	DCB_se2_ag3_m_03 - phones	sp	101.1149
101.1149	DCB_se2_ag3_m_03 - phones	D	101.1949
101.1149	DCB_se2_ag3_m_03 - words	different	101.4249
101.1949	DCB_se2_ag3_m_03 - phones	IH1	101.2549
101.2549	DCB_se2_ag3_m_03 - phones	F	101.3049
101.3049	DCB_se2_ag3_m_03 - phones	R	101.3349
101.3349	DCB_se2_ag3_m_03 - phones	AH0	101.3649
101.3649	DCB_se2_ag3_m_03 - phones	N	101.3949
101.3949	DCB_se2_ag3_m_03 - phones	T	101.4249
101.4249	DCB_se2_ag3_m_03 - phones	L	101.4549
101.4249	DCB_se2_ag3_m_03 - words	lingo	101.7649
101.4549	DCB_se2_ag3_m_03 - phones	IH1	101.5149
101.5149	DCB_se2_ag3_m_03 - phones	NG	101.5849
101.5849	DCB_se2_ag3_m_03 - phones	G	101.6149
101.6149	DCB_se2_ag3_m_03 - phones	OW0	101.7649
101.7649	DCB_se2_ag3_m_03 - phones	sp	102.7949
102.7949	DCB_se2_ag3_m_03 - words	a	102.8649
102.7949	DCB_se2_ag3_m_03 - phones	AH0	102.8649
102.8649	DCB_se2_ag3_m_03 - phones	K	102.9449
102.8649	DCB_se2_ag3_m_03 - words	couple	103.1349
102.9449	DCB_se2_ag3_m_03 - phones	AH1	103.0149
103.0149	DCB_se2_ag3_m_03 - phones	P	103.0749
103.0749	DCB_se2_ag3_m_03 - phones	AH0	103.1049
103.1049	DCB_se2_ag3_m_03 - phones	L	103.1349
103.1349	DCB_se2_ag3_m_03 - phones	AH0	103.1649
103.1349	DCB_se2_ag3_m_03 - words	of	103.1949
103.1649	DCB_se2_ag3_m_03 - phones	V	103.1949
103.1949	DCB_se2_ag3_m_03 - phones	D	103.2249
103.1949	DCB_se2_ag3_m_03 - words	different	103.4949
103.2249	DCB_se2_ag3_m_03 - phones	IH1	103.3149
103.3149	DCB_se2_ag3_m_03 - phones	F	103.3749
103.3749	DCB_se2_ag3_m_03 - phones	R	103.4049
103.4049	DCB_se2_ag3_m_03 - phones	AH0	103.4349
103.4349	DCB_se2_ag3_m_03 - phones	N	103.4649
103.4649	DCB_se2_ag3_m_03 - phones	T	103.4949
103.4949	DCB_se2_ag3_m_03 - phones	TH	103.5349
103.4949	DCB_se2_ag3_m_03 - words	things	103.9249
103.5349	DCB_se2_ag3_m_03 - phones	IH1	103.6649
103.6649	DCB_se2_ag3_m_03 - phones	NG	103.8349
103.8349	DCB_se2_ag3_m_03 - phones	Z	103.9249
103.9249	DCB_se2_ag3_m_03 - phones	sp	103.9649
104.1095	DCB_se2_ag3_m_03 - phones	Y	104.2595
104.1095	DCB_se2_ag3_m_03 - words	you	104.3095
104.2595	DCB_se2_ag3_m_03 - phones	UW1	104.3095
104.3095	DCB_se2_ag3_m_03 - phones	N	104.3395
104.3095	DCB_se2_ag3_m_03 - words	know	104.5795
104.3395	DCB_se2_ag3_m_03 - phones	OW1	104.5795
104.5795	DCB_se2_ag3_m_03 - phones	sp	104.6095
104.6095	DCB_se2_ag3_m_03 - phones	B	104.7095
104.6095	DCB_se2_ag3_m_03 - words	but	104.9095
104.7095	DCB_se2_ag3_m_03 - phones	AH1	104.7595
104.7595	DCB_se2_ag3_m_03 - phones	T	104.9095
104.9095	DCB_se2_ag3_m_03 - phones	sp	105.2320
105.2320	DCB_se2_ag3_m_03 - phones	P	105.3620
105.2320	DCB_se2_ag3_m_03 - words	people	105.5520
105.3620	DCB_se2_ag3_m_03 - phones	IY1	105.4320
105.4320	DCB_se2_ag3_m_03 - phones	P	105.4720
105.4720	DCB_se2_ag3_m_03 - phones	AH0	105.5120
105.5120	DCB_se2_ag3_m_03 - phones	L	105.5520
105.5520	DCB_se2_ag3_m_03 - phones	B	105.6220
105.5520	DCB_se2_ag3_m_03 - words	basically	106.0320
105.6220	DCB_se2_ag3_m_03 - phones	EY1	105.7220
105.7220	DCB_se2_ag3_m_03 - phones	S	105.8120
105.8120	DCB_se2_ag3_m_03 - phones	IH0	105.8620
105.8620	DCB_se2_ag3_m_03 - phones	K	105.9020
105.9020	DCB_se2_ag3_m_03 - phones	L	105.9620
105.9620	DCB_se2_ag3_m_03 - phones	IY0	106.0320
106.0320	DCB_se2_ag3_m_03 - phones	DH	106.0620
106.0320	DCB_se2_ag3_m_03 - words	the	106.1220
106.0620	DCB_se2_ag3_m_03 - phones	IY0	106.1220
106.1220	DCB_se2_ag3_m_03 - phones	S	106.2320
106.1220	DCB_se2_ag3_m_03 - words	same	106.4220
106.2320	DCB_se2_ag3_m_03 - phones	EY1	106.3920
106.3920	DCB_se2_ag3_m_03 - phones	M	106.4220
106.4220	DCB_se2_ag3_m_03 - phones	sp	107.4250
107.4250	DCB_se2_ag3_m_03 - words	<unk>	107.6650
107.4250	DCB_se2_ag3_m_03 - phones	spn	107.6650
107.6650	DCB_se2_ag3_m_03 - phones	sp	111.1800
108.3567	DCB_se1_ag3_m_01 - phones	G	108.4167
108.3567	DCB_se1_ag3_m_01 - words	give	108.5067
108.4167	DCB_se1_ag3_m_01 - phones	IH1	108.4767
108.4767	DCB_se1_ag3_m_01 - phones	V	108.5067
108.5067	DCB_se1_ag3_m_01 - phones	M	108.5667
108.5067	DCB_se1_ag3_m_01 - words	me	108.5967
108.5667	DCB_se1_ag3_m_01 - phones	IY1	108.5967
108.5967	DCB_se1_ag3_m_01 - phones	AE1	108.6367
108.5967	DCB_se1_ag3_m_01 - words	an	108.6867
108.6367	DCB_se1_ag3_m_01 - phones	N	108.6867
108.6867	DCB_se1_ag3_m_01 - phones	IH0	108.7567
108.6867	DCB_se1_ag3_m_01 - words	example	109.1667
108.7567	DCB_se1_ag3_m_01 - phones	G	108.8067
108.8067	DCB_se1_ag3_m_01 - phones	Z	108.8967
108.8967	DCB_se1_ag3_m_01 - phones	AE1	108.9967
108.9967	DCB_se1_ag3_m_01 - phones	M	109.0267
109.0267	DCB_se1_ag3_m_01 - phones	P	109.0967
109.0967	DCB_se1_ag3_m_01 - phones	AH0	109.1367
109.1367	DCB_se1_ag3_m_01 - phones	L	109.1667
109.1667	DCB_se1_ag3_m_01 - phones	AH0	109.2067
109.1667	DCB_se1_ag3_m_01 - words	of	109.2467
109.2067	DCB_se1_ag3_m_01 - phones	V	109.2467
109.2467	DCB_se1_ag3_m_01 - phones	DH	109.2767
109.2467	DCB_se1_ag3_m_01 - words	the	109.3267
109.2767	DCB_se1_ag3_m_01 - phones	AH0	109.3267
109.3267	DCB_se1_ag3_m_01 - phones	D	109.3967
109.3267	DCB_se1_ag3_m_01 - words	different	109.6667
109.3967	DCB_se1_ag3_m_01 - phones	IH1	109.4667
109.4667	DCB_se1_ag3_m_01 - phones	F	109.5367
109.5367	DCB_se1_ag3_m_01 - phones	R	109.5667
109.5667	DCB_se1_ag3_m_01 - phones	AH0	109.6067
109.6067	DCB_se1_ag3_m_01 - phones	N	109.6367
109.6367	DCB_se1_ag3_m_01 - phones	T	109.6667
109.6667	DCB_se1_ag3_m_01 - phones	L	109.6967
109.6667	DCB_se1_ag3_m_01 - words	lingo	109.9967
109.6967	DCB_se1_ag3_m_01 - phones	IH1	109.7667
109.7667	DCB_se1_ag3_m_01 - phones	NG	109.8367
109.8367	DCB_se1_ag3_m_01 - phones	G	109.8967
109.8967	DCB_se1_ag3_m_01 - phones	OW0	109.9967
109.9967	DCB_se1_ag3_m_01 - phones	sp	110.0967
111.1800	DCB_se2_ag3_m_03 - phones	AH1	111.6600
111.1800	DCB_se2_ag3_m_03 - words	uh	111.6600
111.6600	DCB_se2_ag3_m_03 - phones	sp	111.9200
112.4386	DCB_se2_ag3_m_03 - phones	W	112.6386
112.4386	DCB_se2_ag3_m_03 - words	we	112.7486
112.6386	DCB_se2_ag3_m_03 - phones	IY1	112.7486
112.7486	DCB_se2_ag3_m_03 - phones	Y	112.7986
112.7486	DCB_se2_ag3_m_03 - words	use	113.3086
112.7986	DCB_se2_ag3_m_03 - phones	UW1	113.0786
113.0786	DCB_se2_ag3_m_03 - phones	Z	113.3086
113.4791	DCB_se2_ag3_m_03 - phones	DH	113.5291
113.4791	DCB_se2_ag3_m_03 - words	the	113.6091
113.5291	DCB_se2_ag3_m_03 - phones	AH0	113.6091
113.6091	DCB_se2_ag3_m_03 - phones	W	113.7091
113.6091	DCB_se2_ag3_m_03 - words	word	114.0291
113.7091	DCB_se2_ag3_m_03 - phones	ER1	113.9191
113.9191	DCB_se2_ag3_m_03 - phones	D	114.0291
114.0291	DCB_se2_ag3_m_03 - phones	Y	114.0891
114.0291	DCB_se2_ag3_m_03 - words	young	114.3891
114.0891	DCB_se2_ag3_m_03 - phones	AH1	114.2691
114.2691	DCB_se2_ag3_m_03 - phones	NG	114.3891
114.7009	DCB_se2_ag3_m_03 - phones	sil	114.8009
114.8009	DCB_se2_ag3_m_03 - words	a	114.8709
114.8009	DCB_se2_ag3_m_03 - phones	AH0	114.8709
114.8709	DCB_se2_ag3_m_03 - phones	L	114.9509
114.8709	DCB_se2_ag3_m_03 - words	lot	115.1409
114.9509	DCB_se2_ag3_m_03 - phones	AA1	115.0609
115.0609	DCB_se2_ag3_m_03 - phones	T	115.1409
115.2411	DCB_se2_ag3_m_03 - phones	sil	115.3011
115.3011	DCB_se2_ag3_m_03 - phones	spn	116.1311
115.3011	DCB_se2_ag3_m_03 - words	<unk>	116.1311
116.1311	DCB_se2_ag3_m_03 - phones	sp	116.2211
116.2211	DCB_se2_ag3_m_03 - phones	L	116.3711
116.2211	DCB_se2_ag3_m_03 - words	like	116.6611
116.3711	DCB_se2_ag3_m_03 - phones	AY1	116.5011
116.5011	DCB_se2_ag3_m_03 - phones	K	116.6611
117.0460	DCB_se2_ag3_m_03 - phones	sil	117.0860
117.0860	DCB_se2_ag3_m_03 - phones	N	117.1960
117.0860	DCB_se2_ag3_m_03 - words	new	117.2960
117.1960	DCB_se2_ag3_m_03 - phones	UW1	117.2960
117.2960	DCB_se2_ag3_m_03 - phones	Y	117.4160
117.2960	DCB_se2_ag3_m_03 - words	york	117.5960
117.4160	DCB_se2_ag3_m_03 - phones	AO1	117.4860
117.4860	DCB_se2_ag3_m_03 - phones	R	117.5260
117.5260	DCB_se2_ag3_m_03 - phones	K	117.5960
117.5960	DCB_se2_ag3_m_03 - phones	P	117.6460
117.5960	DCB_se2_ag3_m_03 - words	people	117.9760
117.6460	DCB_se2_ag3_m_03 - phones	IY1	117.7660
117.7660	DCB_se2_ag3_m_03 - phones	P	117.8060
117.8060	DCB_se2_ag3_m_03 - phones	AH0	117.8460
117.8460	DCB_se2_ag3_m_03 - phones	L	117.9760
117.9760	DCB_se2_ag3_m_03 - phones	Y	118.1060
117.9760	DCB_se2_ag3_m_03 - words	use	118.2960
118.1060	DCB_se2_ag3_m_03 - phones	UW1	118.2260
118.2260	DCB_se2_ag3_m_03 - phones	Z	118.2960
118.2960	DCB_se2_ag3_m_03 - phones	DH	118.3360
118.2960	DCB_se2_ag3_m_03 - words	the	118.4060
118.3360	DCB_se2_ag3_m_03 - phones	AH0	118.4060
118.4060	DCB_se2_ag3_m_03 - phones	W	118.5060
118.4060	DCB_se2_ag3_m_03 - words	word	118.8460
118.5060	DCB_se2_ag3_m_03 - phones	ER1	118.7260
118.7260	DCB_se2_ag3_m_03 - phones	D	118.8460
118.8460	DCB_se2_ag3_m_03 - phones	Y	118.9560
118.8460	DCB_se2_ag3_m_03 - words	yo	119.2460
118.9560	DCB_se2_ag3_m_03 - phones	OW1	119.2460
119.3086	DCB_se2_ag3_m_03 - phones	sil	119.3386
119.3386	DCB_se2_ag3_m_03 - phones	AO1	119.4086
119.3386	DCB_se2_ag3_m_03 - words	or	119.4586
119.4086	DCB_se2_ag3_m_03 - phones	R	119.4586
119.4586	DCB_se2_ag3_m_03 - phones	S	119.6586
119.4586	DCB_se2_ag3_m_03 - words	son	119.8286
119.6586	DCB_se2_ag3_m_03 - phones	AH1	119.7986
119.7986	DCB_se2_ag3_m_03 - phones	N	119.8286
119.8286	DCB_se2_ag3_m_03 - phones	sp	120.5808
120.5808	DCB_se2_ag3_m_03 - phones	AE1	120.7908
120.5808	DCB_se2_ag3_m_03 - words	actually	121.0708
120.7908	DCB_se2_ag3_m_03 - phones	K	120.8408
120.8408	DCB_se2_ag3_m_03 - phones	CH	120.9308
120.9308	DCB_se2_ag3_m_03 - phones	L	120.9908
120.9908	DCB_se2_ag3_m_03 - phones	IY0	121.0708
121.0708	DCB_se2_ag3_m_03 - phones	DH	121.1208
121.0708	DCB_se2_ag3_m_03 - words	them	121.2708
121.1208	DCB_se2_ag3_m_03 - phones	AH0	121.1808
121.1808	DCB_se2_ag3_m_03 - phones	M	121.2708
121.2708	DCB_se2_ag3_m_03 - phones	L	121.3008
121.2708	DCB_se2_ag3_m_03 - words	little	121.5008
121.3008	DCB_se2_ag3_m_03 - phones	IH1	121.3308
121.3308	DCB_se2_ag3_m_03 - phones	T	121.4308
121.4308	DCB_se2_ag3_m_03 - phones	AH0	121.4608
121.4608	DCB_se2_ag3_m_03 - phones	L	121.5008
121.5008	DCB_se2_ag3_m_03 - phones	K	121.6508
121.5008	DCB_se2_ag3_m_03 - words	cats	121.8608
121.6508	DCB_se2_ag3_m_03 - phones	AE1	121.7608
121.7608	DCB_se2_ag3_m_03 - phones	T	121.8108
121.8108	DCB_se2_ag3_m_03 - phones	S	121.8608
121.8608	DCB_se2_ag3_m_03 - phones	N	121.9608
121.8608	DCB_se2_ag3_m_03 - words	nowadays	122.5808
121.9608	DCB_se2_ag3_m_03 - phones	AW1	122.1508
122.1508	DCB_se2_ag3_m_03 - phones	AH0	122.2208
122.2208	DCB_se2_ag3_m_03 - phones	D	122.2908
122.2908	DCB_se2_ag3_m_03 - phones	EY2	122.5108
122.5108	DCB_se2_ag3_m_03 - phones	Z	122.5808
122.5808	DCB_se2_ag3_m_03 - phones	DH	122.6308
122.5808	DCB_se2_ag3_m_03 - words	they	122.8908
122.6308	DCB_se2_ag3_m_03 - phones	EY1	122.8908
122.9619	DCB_se2_ag3_m_03 - phones	sil	123.0119
123.0119	DCB_se2_ag3_m_03 - phones	DH	123.0519
123.0119	DCB_se2_ag3_m_03 - words	they	123.1719
123.0519	DCB_se2_ag3_m_03 - phones	EY1	123.1719
123.1719	DCB_se2_ag3_m_03 - phones	S	123.3319
123.1719	DCB_se2_ag3_m_03 - words	saying	123.6919
123.3319	DCB_se2_ag3_m_03 - phones	EY1	123.5419
123.5419	DCB_se2_ag3_m_03 - phones	IH0	123.5819
123.5819	DCB_se2_ag3_m_03 - phones	NG	123.6919
123.6919	DCB_se2_ag3_m_03 - phones	S	123.8519
123.6919	DCB_se2_ag3_m_03 - words	son	124.1619
123.8519	DCB_se2_ag3_m_03 - phones	AH1	124.0019
124.0019	DCB_se2_ag3_m_03 - phones	N	124.1619
124.1619	DCB_se2_ag3_m_03 - phones	sp	124.2219
124.7828	DCB_se2_ag3_m_03 - phones	HH	124.8428
124.7828	DCB_se2_ag3_m_03 - words	which	125.0428
124.8428	DCB_se2_ag3_m_03 - phones	W	124.8928
124.8928	DCB_se2_ag3_m_03 - phones	IH1	124.9528
124.9528	DCB_se2_ag3_m_03 - phones	CH	125.0428
125.0428	DCB_se2_ag3_m_03 - phones	K	125.1428
125.0428	DCB_se2_ag3_m_03 - words	came	125.4528
125.1428	DCB_se2_ag3_m_03 - phones	EY1	125.3728
125.3728	DCB_se2_ag3_m_03 - phones	M	125.4528
125.4528	DCB_se2_ag3_m_03 - phones	F	125.6028
125.4528	DCB_se2_ag3_m_03 - words	from	126.0228
125.6028	DCB_se2_ag3_m_03 - phones	R	125.6428
125.6428	DCB_se2_ag3_m_03 - phones	AH1	125.8028
125.8028	DCB_se2_ag3_m_03 - phones	M	126.0228
126.0228	DCB_se2_ag3_m_03 - phones	sp	126.0928
126.5968	DCB_se2_ag3_m_03 - phones	Y	126.7968
126.5968	DCB_se2_ag3_m_03 - words	you	126.8568
126.7968	DCB_se2_ag3_m_03 - phones	UW1	126.8568
126.8568	DCB_se2_ag3_m_03 - phones	N	126.9268
126.8568	DCB_se2_ag3_m_03 - words	know	127.1268
126.9268	DCB_se2_ag3_m_03 - phones	OW1	127.1268
127.1268	DCB_se2_ag3_m_03 - phones	sp	127.2868
127.2868	DCB_se2_ag3_m_03 - phones	N	127.4368
127.2868	DCB_se2_ag3_m_03 - words	new	127.5168
127.4368	DCB_se2_ag3_m_03 - phones	UW1	127.5168
127.5168	DCB_se2_ag3_m_03 - phones	Y	127.6468
127.5168	DCB_se2_ag3_m_03 - words	york	127.8868
127.6468	DCB_se2_ag3_m_03 - phones	AO1	127.7268
127.7268	DCB_se2_ag3_m_03 - phones	R	127.7968
127.7968	DCB_se2_ag3_m_03 - phones	K	127.8868
127.8868	DCB_se2_ag3_m_03 - words	i	127.9568
127.8868	DCB_se2_ag3_m_03 - phones	AY1	127.9568
127.9568	DCB_se2_ag3_m_03 - phones	sp	128.0368
128.0368	DCB_se2_ag3_m_03 - phones	TH	128.0968
128.0368	DCB_se2_ag3_m_03 - words	think	128.2968
128.0968	DCB_se2_ag3_m_03 - phones	IH1	128.1968
128.1968	DCB_se2_ag3_m_03 - phones	NG	128.2668
128.2668	DCB_se2_ag3_m_03 - phones	K	128.2968
128.4937	DCB_se2_ag3_m_03 - phones	sil	128.5237
128.5237	DCB_se2_ag3_m_03 - words	i	128.6037
128.5237	DCB_se2_ag3_m_03 - phones	AY1	128.6037
128.6037	DCB_se2_ag3_m_03 - phones	W	128.7237
128.6037	DCB_se2_ag3_m_03 - words	wanna	128.9137
128.7237	DCB_se2_ag3_m_03 - phones	AA1	128.7637
128.7637	DCB_se2_ag3_m_03 - phones	N	128.8437
128.8437	DCB_se2_ag3_m_03 - phones	AH0	128.9137
128.9137	DCB_se2_ag3_m_03 - phones	S	129.0337
128.9137	DCB_se2_ag3_m_03 - words	say	129.1937
129.0337	DCB_se2_ag3_m_03 - phones	EY1	129.1937
129.1937	DCB_se2_ag3_m_03 - phones	B	129.2837
129.1937	DCB_se2_ag3_m_03 - words	but	129.4937
129.2837	DCB_se2_ag3_m_03 - phones	AH1	129.3537
129.3537	DCB_se2_ag3_m_03 - phones	T	129.4937
130.0584	DCB_se2_ag3_m_03 - phones	sil	130.1084
130.1084	DCB_se2_ag3_m_03 - phones	Y	130.1484
130.1084	DCB_se2_ag3_m_03 - words	you	130.1884
130.1484	DCB_se2_ag3_m_03 - phones	UW1	130.1884
130.1884	DCB_se2_ag3_m_03 - phones	N	130.2584
130.1884	DCB_se2_ag3_m_03 - words	know	130.3584
130.2584	DCB_se2_ag3_m_03 - phones	OW1	130.3584
130.3584	DCB_se2_ag3_m_03 - phones	L	130.4584
130.3584	DCB_se2_ag3_m_03 - words	like	130.5984
130.4584	DCB_se2_ag3_m_03 - phones	AY1	130.5484
130.5484	DCB_se2_ag3_m_03 - phones	K	130.5984
130.5984	DCB_se2_ag3_m_03 - phones	W	130.6384
130.5984	DCB_se2_ag3_m_03 - words	what	130.7184
130.6384	DCB_se2_ag3_m_03 - phones	AH1	130.6784
130.6784	DCB_se2_ag3_m_03 - phones	T	130.7184
130.7184	DCB_se2_ag3_m_03 - phones	S	130.8384
130.7184	DCB_se2_ag3_m_03 - words	s	130.8384
130.8384	DCB_se2_ag3_m_03 - phones	AH1	130.9684
130.8384	DCB_se2_ag3_m_03 - words	up	130.9984
130.9684	DCB_se2_ag3_m_03 - phones	P	130.9984
130.9984	DCB_se2_ag3_m_03 - phones	Y	131.0584
130.9984	DCB_se2_ag3_m_03 - words	young	131.3384
131.0584	DCB_se2_ag3_m_03 - phones	AH1	131.2284
131.2284	DCB_se2_ag3_m_03 - phones	NG	131.3384
131.5151	DCB_se2_ag3_m_03 - phones	N	131.6951
131.5151	DCB_se2_ag3_m_03 - words	know	131.7551
131.6951	DCB_se2_ag3_m_03 - phones	OW1	131.7551
131.7551	DCB_se2_ag3_m_03 - phones	W	131.8051
131.7551	DCB_se2_ag3_m_03 - words	what	131.8651
131.8051	DCB_se2_ag3_m_03 - phones	AH1	131.8351
131.8351	DCB_se2_ag3_m_03 - phones	T	131.8651
131.8651	DCB_se2_ag3_m_03 - phones	AH0	131.9051
131.8651	DCB_se2_ag3_m_03 - words	i'm	131.9351
131.9051	DCB_se2_ag3_m_03 - phones	M	131.9351
131.9351	DCB_se2_ag3_m_03 - phones	S	132.0051
131.9351	DCB_se2_ag3_m_03 - words	saying	132.5251
132.0051	DCB_se2_ag3_m_03 - phones	EY1	132.2051
132.2051	DCB_se2_ag3_m_03 - phones	IH0	132.2351
132.2351	DCB_se2_ag3_m_03 - phones	NG	132.5251
132.8850	DCB_se2_ag3_m_03 - phones	sil	132.9850
132.9850	DCB_se2_ag3_m_03 - phones	EY1	133.1150
132.9850	DCB_se2_ag3_m_03 - words	ain't	133.1750
133.1150	DCB_se2_ag3_m_03 - phones	N	133.1450
133.1450	DCB_se2_ag3_m_03 - phones	T	133.1750
133.1750	DCB_se2_ag3_m_03 - phones	N	133.2050
133.1750	DCB_se2_ag3_m_03 - words	nothing	133.3950
133.2050	DCB_se2_ag3_m_03 - phones	AH1	133.3050
133.3050	DCB_se2_ag3_m_03 - phones	TH	133.3350
133.3350	DCB_se2_ag3_m_03 - phones	IH0	133.3650
133.3650	DCB_se2_ag3_m_03 - phones	NG	133.3950
133.3950	DCB_se2_ag3_m_03 - phones	Y	133.4450
133.3950	DCB_se2_ag3_m_03 - words	yo	133.5650
133.4450	DCB_se2_ag3_m_03 - phones	OW1	133.5650
133.5650	DCB_se2_ag3_m_03 - phones	sp	134.4537
134.4537	DCB_se2_ag3_m_03 - phones	DH	134.5137
134.4537	DCB_se2_ag3_m_03 - words	that	134.6737
134.5137	DCB_se2_ag3_m_03 - phones	AE1	134.5937
134.5937	DCB_se2_ag3_m_03 - phones	T	134.6737
134.6737	DCB_se2_ag3_m_03 - phones	S	134.7137
134.6737	DCB_se2_ag3_m_03 - words	s	134.7137
134.7137	DCB_se2_ag3_m_03 - phones	L	134.7737
134.7137	DCB_se2_ag3_m_03 - words	life	134.9737
134.7737	DCB_se2_ag3_m_03 - phones	AY1	134.9037
134.9037	DCB_se2_ag3_m_03 - phones	F	134.9737
134.9737	DCB_se2_ag3_m_03 - phones	DH	135.0437
134.9737	DCB_se2_ag3_m_03 - words	though	135.1837
135.0437	DCB_se2_ag3_m_03 - phones	OW1	135.1837
135.1837	DCB_se2_ag3_m_03 - phones	sp	136.5366
136.5366	DCB_se2_ag3_m_03 - phones	Y	136.5966
136.5366	DCB_se2_ag3_m_03 - words	you	136.6666
136.5966	DCB_se2_ag3_m_03 - phones	UW1	136.6666
136.6666	DCB_se2_ag3_m_03 - phones	N	136.6966
136.6666	DCB_se2_ag3_m_03 - words	know	136.8166
136.6966	DCB_se2_ag3_m_03 - phones	OW1	136.8166
136.8166	DCB_se2_ag3_m_03 - phones	S	136.9266
136.8166	DCB_se2_ag3_m_03 - words	some	137.0666
136.9266	DCB_se2_ag3_m_03 - phones	AH1	137.0266
137.0266	DCB_se2_ag3_m_03 - phones	M	137.0666
137.0666	DCB_se2_ag3_m_03 - phones	AH0	137.0966
137.0666	DCB_se2_ag3_m_03 - words	of	137.1266
137.0966	DCB_se2_ag3_m_03 - phones	V	137.1266
137.1266	DCB_se2_ag3_m_03 - phones	DH	137.1566
137.1266	DCB_se2_ag3_m_03 - words	the	137.2266
137.1566	DCB_se2_ag3_m_03 - phones	AH0	137.2266
137.2266	DCB_se2_ag3_m_03 - phones	W	137.3166
137.2266	DCB_se2_ag3_m_03 - words	words	137.6966
137.3166	DCB_se2_ag3_m_03 - phones	ER1	137.5566
137.5566	DCB_se2_ag3_m_03 - phones	D	137.6066
137.6066	DCB_se2_ag3_m_03 - phones	Z	137.6966
137.6966	DCB_se2_ag3_m_03 - phones	sp	137.7266
137.7266	DCB_se2_ag3_m_03 - phones	AH1	137.9866
137.7266	DCB_se2_ag3_m_03 - words	um	138.1866
137.9866	DCB_se2_ag3_m_03 - phones	M	138.1866
138.1866	DCB_se2_ag3_m_03 - phones	sp	139.4372
139.4372	DCB_se2_ag3_m_03 - words	uh	139.8472
139.4372	DCB_se2_ag3_m_03 - phones	AH1	139.8472
139.8472	DCB_se2_ag3_m_03 - phones	sp	139.9172
139.9172	DCB_se2_ag3_m_03 - phones	G	139.9972
139.9172	DCB_se2_ag3_m_03 - words	go	140.0872
139.9972	DCB_se2_ag3_m_03 - phones	OW1	140.0872
140.0872	DCB_se2_ag3_m_03 - phones	G	140.1672
140.0872	DCB_se2_ag3_m_03 - words	go	140.3072
140.1672	DCB_se2_ag3_m_03 - phones	OW1	140.3072
140.3072	DCB_se2_ag3_m_03 - phones	L	140.3572
140.3072	DCB_se2_ag3_m_03 - words	lingo	140.7272
140.3572	DCB_se2_ag3_m_03 - phones	IH1	140.4472
140.4472	DCB_se2_ag3_m_03 - phones	NG	140.5272
140.5272	DCB_se2_ag3_m_03 - phones	G	140.5572
140.5572	DCB_se2_ag3_m_03 - phones	OW0	140.7272
140.7272	DCB_se2_ag3_m_03 - phones	sp	141.7283
141.7283	DCB_se2_ag3_m_03 - phones	Y	141.7983
141.7283	DCB_se2_ag3_m_03 - words	you	141.8783
141.7983	DCB_se2_ag3_m_03 - phones	UW1	141.8783
141.8783	DCB_se2_ag3_m_03 - phones	N	141.9083
141.8783	DCB_se2_ag3_m_03 - words	know	142.1283
141.9083	DCB_se2_ag3_m_03 - phones	OW1	142.1283
142.1283	DCB_se2_ag3_m_03 - phones	sp	142.1583
142.1583	DCB_se2_ag3_m_03 - phones	DH	142.1983
142.1583	DCB_se2_ag3_m_03 - words	that	142.3183
142.1983	DCB_se2_ag3_m_03 - phones	AE1	142.2383
142.2383	DCB_se2_ag3_m_03 - phones	T	142.3183
142.3183	DCB_se2_ag3_m_03 - phones	W	142.3783
142.3183	DCB_se2_ag3_m_03 - words	was	142.4783
142.3783	DCB_se2_ag3_m_03 - phones	AH0	142.4083
142.4083	DCB_se2_ag3_m_03 - phones	Z	142.4783
142.4783	DCB_se2_ag3_m_03 - phones	Y	142.5283
142.4783	DCB_se2_ag3_m_03 - words	used	142.7483
142.5283	DCB_se2_ag3_m_03 - phones	UW1	142.6483
142.6483	DCB_se2_ag3_m_03 - phones	Z	142.6783
142.6783	DCB_se2_ag3_m_03 - phones	D	142.7483
142.7483	DCB_se2_ag3_m_03 - phones	AH0	142.8383
142.7483	DCB_se2_ag3_m_03 - words	a	142.8383
142.8383	DCB_se2_ag3_m_03 - phones	L	142.9083
142.8383	DCB_se2_ag3_m_03 - words	lot	143.1083
142.9083	DCB_se2_ag3_m_03 - phones	AA1	143.0183
143.0183	DCB_se2_ag3_m_03 - phones	T	143.1083
143.7148	DCB_se2_ag3_m_03 - phones	HH	143.7648
143.7148	DCB_se2_ag3_m_03 - words	when	143.9248
143.7648	DCB_se2_ag3_m_03 - phones	W	143.8148
143.8148	DCB_se2_ag3_m_03 - phones	EH1	143.8548
143.8548	DCB_se2_ag3_m_03 - phones	N	143.9248
143.9248	DCB_se2_ag3_m_03 - phones	T	144.0348
143.9248	DCB_se2_ag3_m_03 - words	talking	144.2848
144.0348	DCB_se2_ag3_m_03 - phones	AO1	144.1748
144.1748	DCB_se2_ag3_m_03 - phones	K	144.2148
144.2148	DCB_se2_ag3_m_03 - phones	IH0	144.2448
144.2448	DCB_se2_ag3_m_03 - phones	NG	144.2848
144.2848	DCB_se2_ag3_m_03 - phones	AH0	144.3948
144.2848	DCB_se2_ag3_m_03 - words	about	144.7548
144.3948	DCB_se2_ag3_m_03 - phones	B	144.4448
144.4448	DCB_se2_ag3_m_03 - phones	AW1	144.5848
144.5848	DCB_se2_ag3_m_03 - phones	T	144.7548
145.0726	DCB_se2_ag3_m_03 - phones	Y	145.1726
145.0726	DCB_se2_ag3_m_03 - words	you	145.2426
145.1726	DCB_se2_ag3_m_03 - phones	UW1	145.2426
145.2426	DCB_se2_ag3_m_03 - phones	N	145.3026
145.2426	DCB_se2_ag3_m_03 - words	know	145.5126
145.3026	DCB_se2_ag3_m_03 - phones	OW1	145.5126
145.5126	DCB_se2_ag3_m_03 - phones	sp	146.0611
146.0611	DCB_se2_ag3_m_03 - phones	DH	146.1911
146.0611	DCB_se2_ag3_m_03 - words	that	146.3411
146.1911	DCB_se2_ag3_m_03 - phones	AE1	146.2911
146.2911	DCB_se2_ag3_m_03 - phones	T	146.3411
146.3411	DCB_se2_ag3_m_03 - phones	sp	146.4111
146.4111	DCB_se2_ag3_m_03 - phones	P	146.4711
146.4111	DCB_se2_ag3_m_03 - words	particular	147.1211
146.4711	DCB_se2_ag3_m_03 - phones	ER0	146.5311
146.5311	DCB_se2_ag3_m_03 - phones	T	146.6411
146.6411	DCB_se2_ag3_m_03 - phones	IH1	146.7311
146.7311	DCB_se2_ag3_m_03 - phones	K	146.7811
146.7811	DCB_se2_ag3_m_03 - phones	Y	146.8111
146.8111	DCB_se2_ag3_m_03 - phones	AH0	146.8911
146.8911	DCB_se2_ag3_m_03 - phones	L	146.9511
146.9511	DCB_se2_ag3_m_03 - phones	ER0	147.1211
147.7178	DCB_se2_ag3_m_03 - phones	sil	147.7678
147.7678	DCB_se2_ag3_m_03 - phones	F	147.8978
147.7678	DCB_se2_ag3_m_03 - words	form	148.1278
147.8978	DCB_se2_ag3_m_03 - phones	AO1	148.0678
148.0678	DCB_se2_ag3_m_03 - phones	R	148.0978
148.0978	DCB_se2_ag3_m_03 - phones	M	148.1278
148.1278	DCB_se2_ag3_m_03 - phones	sp	148.1578
148.1578	DCB_se2_ag3_m_03 - phones	AH1	148.3478
148.1578	DCB_se2_ag3_m_03 - words	of	148.4478
148.3478	DCB_se2_ag3_m_03 - phones	V	148.4478
148.4478	DCB_se2_ag3_m_03 - phones	M	148.4878
148.4478	DCB_se2_ag3_m_03 - words	music	148.8478
148.4878	DCB_se2_ag3_m_03 - phones	Y	148.5578
148.5578	DCB_se2_ag3_m_03 - phones	UW1	148.6578
148.6578	DCB_se2_ag3_m_03 - phones	Z	148.7278
148.7278	DCB_se2_ag3_m_03 - phones	IH0	148.8178
148.8178	DCB_se2_ag3_m_03 - phones	K	148.8478
149.5147	DCB_se2_ag3_m_03 - phones	sil	149.6347
149.6347	DCB_se2_ag3_m_03 - phones	Y	149.6747
149.6347	DCB_se2_ag3_m_03 - words	you	149.7347
149.6747	DCB_se2_ag3_m_03 - phones	UW1	149.7347
149.7347	DCB_se2_ag3_m_03 - phones	N	149.7847
149.7347	DCB_se2_ag3_m_03 - words	know	149.9247
149.7847	DCB_se2_ag3_m_03 - phones	OW1	149.9247
149.9247	DCB_se2_ag3_m_03 - phones	L	149.9947
149.9247	DCB_se2_ag3_m_03 - words	like	150.2947
149.9947	DCB_se2_ag3_m_03 - phones	AY1	150.1347
150.1347	DCB_se2_ag3_m_03 - phones	K	150.2947
150.7993	DCB_se2_ag3_m_03 - phones	P	150.9093
150.7993	DCB_se2_ag3_m_03 - words	pockets	151.4093
150.9093	DCB_se2_ag3_m_03 - phones	AA1	151.0593
151.0593	DCB_se2_ag3_m_03 - phones	K	151.1493
151.1493	DCB_se2_ag3_m_03 - phones	AH0	151.2393
151.2393	DCB_se2_ag3_m_03 - phones	T	151.3093
151.3093	DCB_se2_ag3_m_03 - phones	S	151.4093
151.4093	DCB_se2_ag3_m_03 - phones	AH0	151.4793
151.4093	DCB_se2_ag3_m_03 - words	and	151.7693
151.4793	DCB_se2_ag3_m_03 - phones	N	151.6993
151.6993	DCB_se2_ag3_m_03 - phones	D	151.7693
151.7693	DCB_se2_ag3_m_03 - phones	S	151.9693
151.7693	DCB_se2_ag3_m_03 - words	sockets	152.4893
151.9693	DCB_se2_ag3_m_03 - phones	AA1	152.0993
152.0993	DCB_se2_ag3_m_03 - phones	K	152.1793
152.1793	DCB_se2_ag3_m_03 - phones	AH0	152.2493
152.2493	DCB_se2_ag3_m_03 - phones	T	152.3493
152.3493	DCB_se2_ag3_m_03 - phones	S	152.4893
152.4893	DCB_se2_ag3_m_03 - phones	AE1	152.5393
152.4893	DCB_se2_ag3_m_03 - words	and	152.8993
152.5393	DCB_se2_ag3_m_03 - phones	N	152.8493
152.8493	DCB_se2_ag3_m_03 - phones	D	152.8993
153.8259	DCB_se2_ag3_m_03 - phones	AH0	153.9459
153.8259	DCB_se2_ag3_m_03 - words	and	154.0759
153.9459	DCB_se2_ag3_m_03 - phones	N	154.0159
154.0159	DCB_se2_ag3_m_03 - phones	D	154.0759
154.0759	DCB_se2_ag3_m_03 - phones	S	154.1959
154.0759	DCB_se2_ag3_m_03 - words	stuff	154.4359
154.1959	DCB_se2_ag3_m_03 - phones	T	154.2559
154.2559	DCB_se2_ag3_m_03 - phones	AH1	154.3459
154.3459	DCB_se2_ag3_m_03 - phones	F	154.4359
154.4359	DCB_se2_ag3_m_03 - phones	L	154.5159
154.4359	DCB_se2_ag3_m_03 - words	like	154.6659
154.5159	DCB_se2_ag3_m_03 - phones	AY1	154.5959
154.5959	DCB_se2_ag3_m_03 - phones	K	154.6659
154.6659	DCB_se2_ag3_m_03 - phones	DH	154.7059
154.6659	DCB_se2_ag3_m_03 - words	that	154.9059
154.7059	DCB_se2_ag3_m_03 - phones	AE1	154.8359
154.8359	DCB_se2_ag3_m_03 - phones	T	154.9059
154.9059	DCB_se2_ag3_m_03 - phones	sp	154.9359
154.9359	DCB_se2_ag3_m_03 - phones	AH0	155.0459
154.9359	DCB_se2_ag3_m_03 - words	and	155.1159
155.0459	DCB_se2_ag3_m_03 - phones	N	155.1159
155.1159	DCB_se2_ag3_m_03 - phones	K	155.2159
155.1159	DCB_se2_ag3_m_03 - words	cranking	155.6459
155.2159	DCB_se2_ag3_m_03 - phones	R	155.2559
155.2559	DCB_se2_ag3_m_03 - phones	AE1	155.3559
155.3559	DCB_se2_ag3_m_03 - phones	NG	155.3959
155.3959	DCB_se2_ag3_m_03 - phones	K	155.4559
155.4559	DCB_se2_ag3_m_03 - phones	IH0	155.4859
155.4859	DCB_se2_ag3_m_03 - phones	NG	155.6459
155.9149	DCB_se2_ag3_m_03 - phones	sil	156.0149
156.0149	DCB_se2_ag3_m_03 - phones	Y	156.0549
156.0149	DCB_se2_ag3_m_03 - words	you	156.0949
156.0549	DCB_se2_ag3_m_03 - phones	UW1	156.0949
156.0949	DCB_se2_ag3_m_03 - phones	N	156.1549
156.0949	DCB_se2_ag3_m_03 - words	know	156.3249
156.1549	DCB_se2_ag3_m_03 - phones	OW1	156.3249
156.3249	DCB_se2_ag3_m_03 - phones	sp	156.3949
156.5552	DCB_se2_ag3_m_03 - phones	P	156.6352
156.5552	DCB_se2_ag3_m_03 - words	people	157.0152
156.6352	DCB_se2_ag3_m_03 - phones	IY1	156.7352
156.7352	DCB_se2_ag3_m_03 - phones	P	156.7852
156.7852	DCB_se2_ag3_m_03 - phones	AH0	156.8452
156.8452	DCB_se2_ag3_m_03 - phones	L	157.0152
157.0152	DCB_se2_ag3_m_03 - phones	sp	157.7009
157.7009	DCB_se2_ag3_m_03 - phones	IH1	157.8609
157.7009	DCB_se2_ag3_m_03 - words	in	157.9509
157.8609	DCB_se2_ag3_m_03 - phones	N	157.9509
157.9509	DCB_se2_ag3_m_03 - phones	AH1	158.0309
157.9509	DCB_se2_ag3_m_03 - words	other	158.1209
158.0309	DCB_se2_ag3_m_03 - phones	DH	158.0909
158.0909	DCB_se2_ag3_m_03 - phones	ER0	158.1209
158.1209	DCB_se2_ag3_m_03 - phones	EH1	158.2809
158.1209	DCB_se2_ag3_m_03 - words	areas	158.6109
158.2809	DCB_se2_ag3_m_03 - phones	R	158.4109
158.4109	DCB_se2_ag3_m_03 - phones	IY0	158.5409
158.5409	DCB_se2_ag3_m_03 - phones	AH0	158.5809
158.5809	DCB_se2_ag3_m_03 - phones	Z	158.6109
158.6109	DCB_se2_ag3_m_03 - phones	D	158.7109
158.6109	DCB_se2_ag3_m_03 - words	don't	158.8009
158.7109	DCB_se2_ag3_m_03 - phones	OW1	158.7709
158.7709	DCB_se2_ag3_m_03 - phones	N	158.8009
158.8009	DCB_se2_ag3_m_03 - phones	R	158.8909
158.8009	DCB_se2_ag3_m_03 - words	really	159.0709
158.8909	DCB_se2_ag3_m_03 - phones	IY1	158.9509
158.9509	DCB_se2_ag3_m_03 - phones	L	159.0009
159.0009	DCB_se2_ag3_m_03 - phones	IY0	159.0709
159.0709	DCB_se2_ag3_m_03 - phones	Y	159.1909
159.0709	DCB_se2_ag3_m_03 - words	use	159.6109
159.1909	DCB_se2_ag3_m_03 - phones	UW1	159.3909
159.3909	DCB_se2_ag3_m_03 - phones	Z	159.6109
160.2821	DCB_se2_ag3_m_03 - phones	sil	160.3321
160.3321	DCB_se2_ag3_m_03 - phones	DH	160.4121
160.3321	DCB_se2_ag3_m_03 - words	those	160.6621
160.4121	DCB_se2_ag3_m_03 - phones	OW1	160.5421
160.5421	DCB_se2_ag3_m_03 - phones	Z	160.6621
160.6621	DCB_se2_ag3_m_03 - phones	T	160.7721
160.6621	DCB_se2_ag3_m_03 - words	terms	161.1221
160.7721	DCB_se2_ag3_m_03 - phones	ER1	161.0221
161.0221	DCB_se2_ag3_m_03 - phones	M	161.0821
161.0821	DCB_se2_ag3_m_03 - phones	Z	161.1221
161.1221	DCB_se2_ag3_m_03 - phones	W	161.2121
161.1221	DCB_se2_ag3_m_03 - words	when	161.2721
161.2121	DCB_se2_ag3_m_03 - phones	EH1	161.2421
161.2421	DCB_se2_ag3_m_03 - phones	N	161.2721
161.2721	DCB_se2_ag3_m_03 - phones	DH	161.3021
161.2721	DCB_se2_ag3_m_03 - words	they	161.4121
161.3021	DCB_se2_ag3_m_03 - phones	EY1	161.4121
161.4121	DCB_se2_ag3_m_03 - phones	sp	161.4521
161.4521	DCB_se2_ag3_m_03 - phones	T	161.5521
161.4521	DCB_se2_ag3_m_03 - words	talking	161.8021
161.5521	DCB_se2_ag3_m_03 - phones	AO1	161.6621
161.6621	DCB_se2_ag3_m_03 - phones	K	161.7421
161.7421	DCB_se2_ag3_m_03 - phones	IH0	161.7721
161.7721	DCB_se2_ag3_m_03 - phones	NG	161.8021
161.8021	DCB_se2_ag3_m_03 - phones	AH0	161.8421
161.8021	DCB_se2_ag3_m_03 - words	about	162.0421
161.8421	DCB_se2_ag3_m_03 - phones	B	161.8921
161.8921	DCB_se2_ag3_m_03 - phones	AW1	161.9921
161.9921	DCB_se2_ag3_m_03 - phones	T	162.0421
162.0421	DCB_se2_ag3_m_03 - phones	M	162.0921
162.0421	DCB_se2_ag3_m_03 - words	music	162.4721
162.0921	DCB_se2_ag3_m_03 - phones	Y	162.1421
162.1421	DCB_se2_ag3_m_03 - phones	UW1	162.2621
162.2621	DCB_se2_ag3_m_03 - phones	Z	162.3621
162.3621	DCB_se2_ag3_m_03 - phones	IH0	162.4321
162.4321	DCB_se2_ag3_m_03 - phones	K	162.4721
162.5431	DCB_se2_ag3_m_03 - phones	sil	162.8631
162.8631	DCB_se2_ag3_m_03 - words	<unk>	162.9231
162.8631	DCB_se2_ag3_m_03 - phones	spn	162.9231
162.9231	DCB_se2_ag3_m_03 - phones	sp	164.3192
164.3192	DCB_se2_ag3_m_03 - words	i	164.3692
164.3192	DCB_se2_ag3_m_03 - phones	AY1	164.3692
164.3692	DCB_se2_ag3_m_03 - words	<unk>	164.4292
164.3692	DCB_se2_ag3_m_03 - phones	spn	164.4292
164.4292	DCB_se2_ag3_m_03 - phones	sp	164.4692
164.4692	DCB_se2_ag3_m_03 - phones	S	164.5992
164.4692	DCB_se2_ag3_m_03 - words	say	164.7492
164.5992	DCB_se2_ag3_m_03 - phones	EY1	164.7492
164.7492	DCB_se2_ag3_m_03 - phones	sp	169.5795
166.4342	DCB_se1_ag3_m_01 - phones	HH	166.5742
166.4342	DCB_se1_ag3_m_01 - words	how	166.6642
166.5742	DCB_se1_ag3_m_01 - phones	AW1	166.6642
166.6642	DCB_se1_ag3_m_01 - phones	W	166.7042
166.6642	DCB_se1_ag3_m_01 - words	would	166.7842
166.7042	DCB_se1_ag3_m_01 - phones	UH1	166.7342
166.7342	DCB_se1_ag3_m_01 - phones	D	166.7842
166.7842	DCB_se1_ag3_m_01 - phones	Y	166.8442
166.7842	DCB_se1_ag3_m_01 - words	you	166.8842
166.8442	DCB_se1_ag3_m_01 - phones	UW1	166.8842
166.8842	DCB_se1_ag3_m_01 - phones	D	166.9542
166.8842	DCB_se1_ag3_m_01 - words	describe	167.3342
166.9542	DCB_se1_ag3_m_01 - phones	IH0	166.9942
166.9942	DCB_se1_ag3_m_01 - phones	S	167.0842
167.0842	DCB_se1_ag3_m_01 - phones	K	167.1242
167.1242	DCB_se1_ag3_m_01 - phones	R	167.1742
167.1742	DCB_se1_ag3_m_01 - phones	AY1	167.3042
167.3042	DCB_se1_ag3_m_01 - phones	B	167.3342
167.3342	DCB_se1_ag3_m_01 - phones	sp	167.3642
167.3642	DCB_se1_ag3_m_01 - phones	G	167.4542
167.3642	DCB_se1_ag3_m_01 - words	go	167.5642
167.4542	DCB_se1_ag3_m_01 - phones	OW1	167.5642
167.5642	DCB_se1_ag3_m_01 - phones	G	167.6142
167.5642	DCB_se1_ag3_m_01 - words	go	167.7342
167.6142	DCB_se1_ag3_m_01 - phones	OW1	167.7342
167.7342	DCB_se1_ag3_m_01 - phones	sp	167.7642
167.7642	DCB_se1_ag3_m_01 - phones	M	167.7942
167.7642	DCB_se1_ag3_m_01 - words	music	168.1442
167.7942	DCB_se1_ag3_m_01 - phones	Y	167.8742
167.8742	DCB_se1_ag3_m_01 - phones	UW1	167.9342
167.9342	DCB_se1_ag3_m_01 - phones	Z	168.0042
168.0042	DCB_se1_ag3_m_01 - phones	IH0	168.0642
168.0642	DCB_se1_ag3_m_01 - phones	K	168.1442
169.5795	DCB_se2_ag3_m_03 - phones	G	169.6795
169.5795	DCB_se2_ag3_m_03 - words	go	169.7995
169.6795	DCB_se2_ag3_m_03 - phones	OW1	169.7995
169.7995	DCB_se2_ag3_m_03 - phones	G	169.8795
169.7995	DCB_se2_ag3_m_03 - words	go	169.9995
169.8795	DCB_se2_ag3_m_03 - phones	OW1	169.9995
169.9995	DCB_se2_ag3_m_03 - phones	M	170.0795
169.9995	DCB_se2_ag3_m_03 - words	music	170.5895
170.0795	DCB_se2_ag3_m_03 - phones	Y	170.1295
170.1295	DCB_se2_ag3_m_03 - phones	UW1	170.2795
170.2795	DCB_se2_ag3_m_03 - phones	Z	170.3695
170.3695	DCB_se2_ag3_m_03 - phones	IH0	170.5395
170.5395	DCB_se2_ag3_m_03 - phones	K	170.5895
170.5895	DCB_se2_ag3_m_03 - phones	sp	170.6395
170.8454	DCB_se2_ag3_m_03 - phones	IH1	171.3954
170.8454	DCB_se2_ag3_m_03 - words	is	171.9854
171.3954	DCB_se2_ag3_m_03 - phones	Z	171.9854
172.3341	DCB_se2_ag3_m_03 - phones	sil	172.3841
172.3841	DCB_se2_ag3_m_03 - phones	B	172.6041
172.3841	DCB_se2_ag3_m_03 - words	basically	173.3641
172.6041	DCB_se2_ag3_m_03 - phones	EY1	172.7341
172.7341	DCB_se2_ag3_m_03 - phones	S	172.8441
172.8441	DCB_se2_ag3_m_03 - phones	IH0	172.9441
172.9441	DCB_se2_ag3_m_03 - phones	K	173.0241
173.0241	DCB_se2_ag3_m_03 - phones	L	173.1241
173.1241	DCB_se2_ag3_m_03 - phones	IY0	173.3641
173.3641	DCB_se2_ag3_m_03 - phones	sp	173.4041
173.4041	DCB_se2_ag3_m_03 - words	a	173.5841
173.4041	DCB_se2_ag3_m_03 - phones	AH0	173.5841
173.5841	DCB_se2_ag3_m_03 - phones	B	173.8141
173.5841	DCB_se2_ag3_m_03 - words	beat	174.0241
173.8141	DCB_se2_ag3_m_03 - phones	IY1	173.9641
173.9641	DCB_se2_ag3_m_03 - phones	T	174.0241
174.0241	DCB_se2_ag3_m_03 - phones	sp	174.3550
174.3550	DCB_se2_ag3_m_03 - phones	AH0	174.4050
174.3550	DCB_se2_ag3_m_03 - words	a	174.4050
174.4050	DCB_se2_ag3_m_03 - phones	sp	174.4650
174.4650	DCB_se2_ag3_m_03 - phones	K	174.6150
174.4650	DCB_se2_ag3_m_03 - words	constant	175.0150
174.6150	DCB_se2_ag3_m_03 - phones	AA1	174.7350
174.7350	DCB_se2_ag3_m_03 - phones	N	174.7950
174.7950	DCB_se2_ag3_m_03 - phones	S	174.8450
174.8450	DCB_se2_ag3_m_03 - phones	T	174.9050
174.9050	DCB_se2_ag3_m_03 - phones	AH0	174.9550
174.9550	DCB_se2_ag3_m_03 - phones	N	174.9850
174.9850	DCB_se2_ag3_m_03 - phones	T	175.0150
175.0150	DCB_se2_ag3_m_03 - phones	B	175.1350
175.0150	DCB_se2_ag3_m_03 - words	beat	175.3850
175.1350	DCB_se2_ag3_m_03 - phones	IY1	175.2950
175.2950	DCB_se2_ag3_m_03 - phones	T	175.3850
176.5693	DCB_se2_ag3_m_03 - phones	AE1	176.7593
176.5693	DCB_se2_ag3_m_03 - words	and	176.8493
176.7593	DCB_se2_ag3_m_03 - phones	N	176.8493
176.8493	DCB_se2_ag3_m_03 - phones	AH1	177.1793
176.8493	DCB_se2_ag3_m_03 - words	um	177.2393
177.1793	DCB_se2_ag3_m_03 - phones	M	177.2393
177.2393	DCB_se2_ag3_m_03 - phones	sp	178.3981
178.3981	DCB_se2_ag3_m_03 - words	<unk>	178.5081
178.3981	DCB_se2_ag3_m_03 - phones	spn	178.5081
178.5782	DCB_se2_ag3_m_03 - phones	sil	178.6082
178.6082	DCB_se2_ag3_m_03 - words	i	178.6782
178.6082	DCB_se2_ag3_m_03 - phones	AY1	178.6782
178.6782	DCB_se2_ag3_m_03 - phones	D	178.7482
178.6782	DCB_se2_ag3_m_03 - words	don't	178.9182
178.7482	DCB_se2_ag3_m_03 - phones	OW1	178.8682
178.8682	DCB_se2_ag3_m_03 - phones	N	178.9182
178.9182	DCB_se2_ag3_m_03 - phones	N	178.9682
178.9182	DCB_se2_ag3_m_03 - words	know	179.1382
178.9682	DCB_se2_ag3_m_03 - phones	OW1	179.1382
179.1382	DCB_se2_ag3_m_03 - phones	IH1	179.1882
179.1382	DCB_se2_ag3_m_03 - words	it	179.2282
179.1882	DCB_se2_ag3_m_03 - phones	T	179.2282
179.2282	DCB_se2_ag3_m_03 - phones	JH	179.3282
179.2282	DCB_se2_ag3_m_03 - words	just	179.7782
179.3282	DCB_se2_ag3_m_03 - phones	IH0	179.4582
179.4582	DCB_se2_ag3_m_03 - phones	S	179.7782
180.1590	DCB_se2_ag3_m_03 - phones	K	180.2790
180.1590	DCB_se2_ag3_m_03 - words	kind	180.4690
180.2790	DCB_se2_ag3_m_03 - phones	AY1	180.3890
180.3890	DCB_se2_ag3_m_03 - phones	N	180.4690
180.4690	DCB_se2_ag3_m_03 - phones	AH0	180.4990
180.4690	DCB_se2_ag3_m_03 - words	of	180.5490
180.4990	DCB_se2_ag3_m_03 - phones	V	180.5490
180.5490	DCB_se2_ag3_m_03 - phones	G	180.5990
180.5490	DCB_se2_ag3_m_03 - words	goes	180.8790
180.5990	DCB_se2_ag3_m_03 - phones	OW1	180.7690
180.7690	DCB_se2_ag3_m_03 - phones	Z	180.8790
180.8790	DCB_se2_ag3_m_03 - phones	TH	180.9790
180.8790	DCB_se2_ag3_m_03 - words	through	181.1490
180.9790	DCB_se2_ag3_m_03 - phones	R	181.0090
181.0090	DCB_se2_ag3_m_03 - phones	UW1	181.1490
181.1490	DCB_se2_ag3_m_03 - phones	Y	181.2390
181.1490	DCB_se2_ag3_m_03 - words	you	181.3090
181.2390	DCB_se2_ag3_m_03 - phones	UW1	181.3090
181.3090	DCB_se2_ag3_m_03 - phones	sp	181.8570
181.8570	DCB_se2_ag3_m_03 - phones	W	181.9770
181.8570	DCB_se2_ag3_m_03 - words	once	182.1170
181.9770	DCB_se2_ag3_m_03 - phones	AH1	182.0070
182.0070	DCB_se2_ag3_m_03 - phones	N	182.0470
182.0470	DCB_se2_ag3_m_03 - phones	S	182.1170
182.1170	DCB_se2_ag3_m_03 - phones	Y	182.1770
182.1170	DCB_se2_ag3_m_03 - words	you	182.2470
182.1770	DCB_se2_ag3_m_03 - phones	UW1	182.2470
182.2470	DCB_se2_ag3_m_03 - phones	HH	182.2970
182.2470	DCB_se2_ag3_m_03 - words	hear	182.6170
182.2970	DCB_se2_ag3_m_03 - phones	IY1	182.5870
182.5870	DCB_se2_ag3_m_03 - phones	R	182.6170
182.6170	DCB_se2_ag3_m_03 - phones	sp	182.7070
182.7070	DCB_se2_ag3_m_03 - phones	IH0	182.7470
182.7070	DCB_se2_ag3_m_03 - words	it	182.7770
182.7470	DCB_se2_ag3_m_03 - phones	T	182.7770
182.7770	DCB_se2_ag3_m_03 - phones	sp	182.8070
182.8070	DCB_se2_ag3_m_03 - phones	Y	182.9670
182.8070	DCB_se2_ag3_m_03 - words	you	183.0470
182.9670	DCB_se2_ag3_m_03 - phones	UW1	183.0470
183.0470	DCB_se2_ag3_m_03 - phones	sp	183.0770
183.0770	DCB_se2_ag3_m_03 - phones	R	183.1170
183.0770	DCB_se2_ag3_m_03 - words	really	183.2970
183.1170	DCB_se2_ag3_m_03 - phones	IY1	183.1770
183.1770	DCB_se2_ag3_m_03 - phones	L	183.2370
183.2370	DCB_se2_ag3_m_03 - phones	IY0	183.2970
183.2970	DCB_se2_ag3_m_03 - phones	K	183.4070
183.2970	DCB_se2_ag3_m_03 - words	can't	183.5770
183.4070	DCB_se2_ag3_m_03 - phones	AE1	183.5170
183.5170	DCB_se2_ag3_m_03 - phones	N	183.5770
183.5770	DCB_se2_ag3_m_03 - phones	S	183.6470
183.5770	DCB_se2_ag3_m_03 - words	stay	183.8370
183.6470	DCB_se2_ag3_m_03 - phones	T	183.7070
183.7070	DCB_se2_ag3_m_03 - phones	EY1	183.8370
183.8370	DCB_se2_ag3_m_03 - phones	S	183.9170
183.8370	DCB_se2_ag3_m_03 - words	still	184.2570
183.9170	DCB_se2_ag3_m_03 - phones	T	183.9670
183.9670	DCB_se2_ag3_m_03 - phones	IH1	184.1570
184.1570	DCB_se2_ag3_m_03 - phones	L	184.2570
184.8624	DCB_se2_ag3_m_03 - phones	DH	184.9324
184.8624	DCB_se2_ag3_m_03 - words	the	184.9624
184.9324	DCB_se2_ag3_m_03 - phones	IY0	184.9624
184.9624	DCB_se2_ag3_m_03 - phones	K	185.0624
184.9624	DCB_se2_ag3_m_03 - words	congos	185.5024
185.0624	DCB_se2_ag3_m_03 - phones	AA1	185.2024
185.2024	DCB_se2_ag3_m_03 - phones	NG	185.2924
185.2924	DCB_se2_ag3_m_03 - phones	OW0	185.4324
185.4324	DCB_se2_ag3_m_03 - phones	Z	185.5024
185.5024	DCB_se2_ag3_m_03 - phones	IH0	185.6024
185.5024	DCB_se2_ag3_m_03 - words	is	185.6924
185.6024	DCB_se2_ag3_m_03 - phones	Z	185.6924
185.6924	DCB_se2_ag3_m_03 - phones	W	185.7424
185.6924	DCB_se2_ag3_m_03 - words	one	185.8624
185.7424	DCB_se2_ag3_m_03 - phones	AH1	185.8124
185.8124	DCB_se2_ag3_m_03 - phones	N	185.8624
185.8624	DCB_se2_ag3_m_03 - phones	AH1	185.9324
185.8624	DCB_se2_ag3_m_03 - words	of	185.9624
185.9324	DCB_se2_ag3_m_03 - phones	V	185.9624
185.9624	DCB_se2_ag3_m_03 - phones	DH	185.9924
185.9624	DCB_se2_ag3_m_03 - words	the	186.0224
185.9924	DCB_se2_ag3_m_03 - phones	AH0	186.0224
186.0224	DCB_se2_ag3_m_03 - phones	M	186.1324
186.0224	DCB_se2_ag3_m_03 - words	main	186.5824
186.1324	DCB_se2_ag3_m_03 - phones	EY1	186.4024
186.4024	DCB_se2_ag3_m_03 - phones	N	186.5824
186.5824	DCB_se2_ag3_m_03 - phones	sp	186.8493
186.8493	DCB_se2_ag3_m_03 - words	uh	187.2693
186.8493	DCB_se2_ag3_m_03 - phones	AH1	187.2693
187.2693	DCB_se2_ag3_m_03 - phones	sp	187.3393
187.3393	DCB_se2_ag3_m_03 - phones	IH1	187.4193
187.3393	DCB_se2_ag3_m_03 - words	instruments	187.8593
187.4193	DCB_se2_ag3_m_03 - phones	N	187.4693
187.4693	DCB_se2_ag3_m_03 - phones	S	187.5093
187.5093	DCB_se2_ag3_m_03 - phones	T	187.5393
187.5393	DCB_se2_ag3_m_03 - phones	R	187.5693
187.5693	DCB_se2_ag3_m_03 - phones	AH0	187.5993
187.5993	DCB_se2_ag3_m_03 - phones	M	187.6793
187.6793	DCB_se2_ag3_m_03 - phones	AH0	187.7293
187.7293	DCB_se2_ag3_m_03 - phones	N	187.7593
187.7593	DCB_se2_ag3_m_03 - phones	T	187.7893
187.7893	DCB_se2_ag3_m_03 - phones	S	187.8593
187.8593	DCB_se2_ag3_m_03 - phones	P	187.9393
187.8593	DCB_se2_ag3_m_03 - words	played	188.3493
187.9393	DCB_se2_ag3_m_03 - phones	L	188.0093
188.0093	DCB_se2_ag3_m_03 - phones	EY1	188.2193
188.2193	DCB_se2_ag3_m_03 - phones	D	188.3493
188.6974	DCB_se2_ag3_m_03 - phones	sil	188.7574
188.7574	DCB_se2_ag3_m_03 - phones	DH	188.8574
188.7574	DCB_se2_ag3_m_03 - words	that	189.0774
188.8574	DCB_se2_ag3_m_03 - phones	AE1	189.0174
189.0174	DCB_se2_ag3_m_03 - phones	T	189.0774
189.0774	DCB_se2_ag3_m_03 - phones	sp	189.4837
189.4837	DCB_se2_ag3_m_03 - phones	Y	189.5337
189.4837	DCB_se2_ag3_m_03 - words	you	189.6137
189.5337	DCB_se2_ag3_m_03 - phones	UW1	189.6137
189.6137	DCB_se2_ag3_m_03 - phones	N	189.6637
189.6137	DCB_se2_ag3_m_03 - words	know	189.7637
189.6637	DCB_se2_ag3_m_03 - phones	OW1	189.7637
189.7637	DCB_se2_ag3_m_03 - phones	EH1	189.8337
189.7637	DCB_se2_ag3_m_03 - words	everybody	190.2237
189.8337	DCB_se2_ag3_m_03 - phones	V	189.8637
189.8637	DCB_se2_ag3_m_03 - phones	R	189.9137
189.9137	DCB_se2_ag3_m_03 - phones	IY0	189.9637
189.9637	DCB_se2_ag3_m_03 - phones	B	190.0237
190.0237	DCB_se2_ag3_m_03 - phones	AA2	190.1237
190.1237	DCB_se2_ag3_m_03 - phones	D	190.1637
190.1637	DCB_se2_ag3_m_03 - phones	IY0	190.2237
190.2237	DCB_se2_ag3_m_03 - phones	W	190.3037
190.2237	DCB_se2_ag3_m_03 - words	will	190.3937
190.3037	DCB_se2_ag3_m_03 - phones	AH0	190.3337
190.3337	DCB_se2_ag3_m_03 - phones	L	190.3937
190.3937	DCB_se2_ag3_m_03 - phones	sp	190.7343
190.7343	DCB_se2_ag3_m_03 - phones	K	190.8043
190.7343	DCB_se2_ag3_m_03 - words	come	190.9743
190.8043	DCB_se2_ag3_m_03 - phones	AH1	190.8743
190.8743	DCB_se2_ag3_m_03 - phones	M	190.9743
190.9743	DCB_se2_ag3_m_03 - phones	T	191.0743
190.9743	DCB_se2_ag3_m_03 - words	to	191.1443
191.0743	DCB_se2_ag3_m_03 - phones	IH0	191.1443
191.1443	DCB_se2_ag3_m_03 - phones	HH	191.2343
191.1443	DCB_se2_ag3_m_03 - words	hear	191.4743
191.2343	DCB_se2_ag3_m_03 - phones	IY1	191.3943
191.3943	DCB_se2_ag3_m_03 - phones	R	191.4743
192.1470	DCB_se2_ag3_m_03 - phones	AE1	192.3370
192.1470	DCB_se2_ag3_m_03 - words	and	192.3770
192.3370	DCB_se2_ag3_m_03 - phones	N	192.3770
192.3770	DCB_se2_ag3_m_03 - phones	AH1	192.6370
192.3770	DCB_se2_ag3_m_03 - words	uh	192.6370
192.6370	DCB_se2_ag3_m_03 - phones	AO1	192.8170
192.6370	DCB_se2_ag3_m_03 - words	also	193.3770
192.8170	DCB_se2_ag3_m_03 - phones	L	192.8870
192.8870	DCB_se2_ag3_m_03 - phones	S	193.0070
193.0070	DCB_se2_ag3_m_03 - phones	OW0	193.3770
193.3770	DCB_se2_ag3_m_03 - phones	sp	193.6169
193.6169	DCB_se2_ag3_m_03 - phones	JH	193.6869
193.6169	DCB_se2_ag3_m_03 - words	just	193.8469
193.6869	DCB_se2_ag3_m_03 - phones	IH0	193.7569
193.7569	DCB_se2_ag3_m_03 - phones	S	193.8169
193.8169	DCB_se2_ag3_m_03 - phones	T	193.8469
193.8469	DCB_se2_ag3_m_03 - phones	T	193.8969
193.8469	DCB_se2_ag3_m_03 - words	to	193.9269
193.8969	DCB_se2_ag3_m_03 - phones	IH0	193.9269
193.9269	DCB_se2_ag3_m_03 - phones	HH	193.9869
193.9269	DCB_se2_ag3_m_03 - words	hear	194.3669
193.9869	DCB_se2_ag3_m_03 - phones	IY1	194.3169
194.3169	DCB_se2_ag3_m_03 - phones	R	194.3669
194.3669	DCB_se2_ag3_m_03 - phones	sp	195.1236
195.1236	DCB_se2_ag3_m_03 - phones	DH	195.2136
195.1236	DCB_se2_ag3_m_03 - words	their	195.3236
195.2136	DCB_se2_ag3_m_03 - phones	EH1	195.2836
195.2836	DCB_se2_ag3_m_03 - phones	R	195.3236
195.3236	DCB_se2_ag3_m_03 - phones	N	195.4536
195.3236	DCB_se2_ag3_m_03 - words	name	196.0036
195.4536	DCB_se2_ag3_m_03 - phones	EY1	195.6836
195.6836	DCB_se2_ag3_m_03 - phones	M	196.0036
196.0036	DCB_se2_ag3_m_03 - phones	sp	196.4281
196.4281	DCB_se2_ag3_m_03 - phones	DH	196.4981
196.4281	DCB_se2_ag3_m_03 - words	their	196.5981
196.4981	DCB_se2_ag3_m_03 - phones	EH1	196.5581
196.5581	DCB_se2_ag3_m_03 - phones	R	196.5981
196.5981	DCB_se2_ag3_m_03 - phones	N	196.6781
196.5981	DCB_se2_ag3_m_03 - words	neighborhood	197.3881
196.6781	DCB_se2_ag3_m_03 - phones	EY1	196.8181
196.8181	DCB_se2_ag3_m_03 - phones	B	196.8581
196.8581	DCB_se2_ag3_m_03 - phones	ER0	196.9481
196.9481	DCB_se2_ag3_m_03 - phones	HH	196.9981
196.9981	DCB_se2_ag3_m_03 - phones	UH2	197.2281
197.2281	DCB_se2_ag3_m_03 - phones	D	197.3881
197.3881	DCB_se2_ag3_m_03 - phones	sp	197.7147
197.7147	DCB_se2_ag3_m_03 - phones	B	197.8447
197.7147	DCB_se2_ag3_m_03 - words	being	198.1247
197.8447	DCB_se2_ag3_m_03 - phones	IY1	198.0247
198.0247	DCB_se2_ag3_m_03 - phones	IH0	198.0547
198.0547	DCB_se2_ag3_m_03 - phones	NG	198.1247
198.1247	DCB_se2_ag3_m_03 - phones	B	198.1847
198.1247	DCB_se2_ag3_m_03 - words	basically	198.5947
198.1847	DCB_se2_ag3_m_03 - phones	EY1	198.2947
198.2947	DCB_se2_ag3_m_03 - phones	S	198.3747
198.3747	DCB_se2_ag3_m_03 - phones	IH0	198.4247
198.4247	DCB_se2_ag3_m_03 - phones	K	198.4947
198.4947	DCB_se2_ag3_m_03 - phones	L	198.5647
198.5647	DCB_se2_ag3_m_03 - phones	IY0	198.5947
198.5947	DCB_se2_ag3_m_03 - phones	SH	198.7747
198.5947	DCB_se2_ag3_m_03 - words	shout	198.9647
198.7747	DCB_se2_ag3_m_03 - phones	AW1	198.8947
198.8947	DCB_se2_ag3_m_03 - phones	T	198.9647
198.9647	DCB_se2_ag3_m_03 - phones	AW1	199.0947
198.9647	DCB_se2_ag3_m_03 - words	out	199.1247
199.0947	DCB_se2_ag3_m_03 - phones	T	199.1247
199.1247	DCB_se2_ag3_m_03 - phones	ER0	199.1947
199.1247	DCB_se2_ag3_m_03 - words	or	199.1947
199.1947	DCB_se2_ag3_m_03 - phones	P	199.3047
199.1947	DCB_se2_ag3_m_03 - words	put	199.4047
199.3047	DCB_se2_ag3_m_03 - phones	UH1	199.3547
199.3547	DCB_se2_ag3_m_03 - phones	T	199.4047
199.4047	DCB_se2_ag3_m_03 - phones	AO1	199.5047
199.4047	DCB_se2_ag3_m_03 - words	on	199.5547
199.5047	DCB_se2_ag3_m_03 - phones	N	199.5547
199.5547	DCB_se2_ag3_m_03 - phones	DH	199.5847
199.5547	DCB_se2_ag3_m_03 - words	the	199.6547
199.5847	DCB_se2_ag3_m_03 - phones	AH0	199.6547
199.6547	DCB_se2_ag3_m_03 - phones	T	199.7847
199.6547	DCB_se2_ag3_m_03 - words	tape	199.9847
199.7847	DCB_se2_ag3_m_03 - phones	EY1	199.9347
199.9347	DCB_se2_ag3_m_03 - phones	P	199.9847
199.9847	DCB_se2_ag3_m_03 - phones	sp	200.0947
200.0947	DCB_se2_ag3_m_03 - phones	Y	200.1847
200.0947	DCB_se2_ag3_m_03 - words	you	200.2247
200.1847	DCB_se2_ag3_m_03 - phones	UW1	200.2247
[truncated: 33,044 more rows]
