# Supplementary material for: Considering Performance in the Automated and Manual Coding of Sociolinguistic Variables: Lessons From Variable (ING)
Source: Front Artif Intell. 2021 Apr 29;4:648543. doi: 10.3389/frai.2021.648543 (PMC8117961; doi:10.3389/frai.2021.648543)
Supplement: Supplementary file 4 [file Data_Sheet_4.ZIP › CORAAL_Aligned_as_Tables/DCB_se1_ag3_f_02_1_txout.txt]

tmin	tier	text	tmax
0.5439	DCB_se1_ag3_m_01 - phones	OW2	0.7339
0.5439	DCB_se1_ag3_m_01 - words	okay	1.0639
0.7339	DCB_se1_ag3_m_01 - phones	K	0.8439
0.8439	DCB_se1_ag3_m_01 - phones	EY1	1.0639
1.0639	DCB_se1_ag3_m_01 - phones	AH1	1.3739
1.0639	DCB_se1_ag3_m_01 - words	um	1.5039
1.3739	DCB_se1_ag3_m_01 - phones	M	1.5039
1.6396	DCB_se1_ag3_m_01 - phones	P	1.7696
1.6396	DCB_se1_ag3_m_01 - words	please	1.9796
1.7696	DCB_se1_ag3_m_01 - phones	L	1.8396
1.8396	DCB_se1_ag3_m_01 - phones	IY1	1.9296
1.9296	DCB_se1_ag3_m_01 - phones	Z	1.9796
1.9796	DCB_se1_ag3_m_01 - phones	S	2.0296
1.9796	DCB_se1_ag3_m_01 - words	state	2.1996
2.0296	DCB_se1_ag3_m_01 - phones	T	2.0696
2.0696	DCB_se1_ag3_m_01 - phones	EY1	2.1396
2.1396	DCB_se1_ag3_m_01 - phones	T	2.1996
2.1996	DCB_se1_ag3_m_01 - phones	Y	2.2596
2.1996	DCB_se1_ag3_m_01 - words	your	2.3196
2.2596	DCB_se1_ag3_m_01 - phones	UH1	2.2896
2.2896	DCB_se1_ag3_m_01 - phones	R	2.3196
2.3196	DCB_se1_ag3_m_01 - phones	N	2.3696
2.3196	DCB_se1_ag3_m_01 - words	name	2.5896
2.3696	DCB_se1_ag3_m_01 - phones	EY1	2.5196
2.5196	DCB_se1_ag3_m_01 - phones	M	2.5896
2.5896	DCB_se1_ag3_m_01 - phones	AH0	2.6196
2.5896	DCB_se1_ag3_m_01 - words	and	2.6696
2.6196	DCB_se1_ag3_m_01 - phones	N	2.6696
2.6696	DCB_se1_ag3_m_01 - phones	EY1	2.8496
2.6696	DCB_se1_ag3_m_01 - words	age	3.0196
2.8496	DCB_se1_ag3_m_01 - phones	JH	3.0196
3.0196	DCB_se1_ag3_m_01 - phones	P	3.0496
3.0196	DCB_se1_ag3_m_01 - words	please	3.3696
3.0496	DCB_se1_ag3_m_01 - phones	L	3.1296
3.1296	DCB_se1_ag3_m_01 - phones	IY1	3.2296
3.2296	DCB_se1_ag3_m_01 - phones	Z	3.3696
3.3696	DCB_se1_ag3_m_01 - phones	sp	6.4867
3.7980	DCB_se1_ag3_f_02 - phones	sil	3.8280
3.8280	DCB_se1_ag3_f_02 - words	rdx	4.6880
3.8280	DCB_se1_ag3_f_02 - phones	TN	4.6880
4.6880	DCB_se1_ag3_f_02 - phones	sp	4.7180
4.9732	DCB_se1_ag3_f_02 - phones	TH	5.0632
4.9732	DCB_se1_ag3_f_02 - words	thirty	5.3832
5.0632	DCB_se1_ag3_f_02 - phones	ER1	5.1832
5.1832	DCB_se1_ag3_f_02 - phones	D	5.2132
5.2132	DCB_se1_ag3_f_02 - phones	IY0	5.3832
5.3832	DCB_se1_ag3_f_02 - phones	EY1	5.5932
5.3832	DCB_se1_ag3_f_02 - words	eight	5.6432
5.5932	DCB_se1_ag3_f_02 - phones	T	5.6432
5.6432	DCB_se1_ag3_f_02 - phones	sp	5.6732
6.4867	DCB_se1_ag3_m_01 - phones	spn	6.6267
6.4867	DCB_se1_ag3_m_01 - words	<unk>	6.6267
6.6883	DCB_se1_ag3_m_01 - phones	sil	6.7583
6.7583	DCB_se1_ag3_m_01 - phones	AH1	7.1883
6.7583	DCB_se1_ag3_m_01 - words	um	7.3583
7.1883	DCB_se1_ag3_m_01 - phones	M	7.3583
7.3583	DCB_se1_ag3_m_01 - phones	sp	8.5984
8.5984	DCB_se1_ag3_m_01 - phones	HH	8.6384
8.5984	DCB_se1_ag3_m_01 - words	what	8.7484
8.6384	DCB_se1_ag3_m_01 - phones	W	8.6684
8.6684	DCB_se1_ag3_m_01 - phones	AH1	8.6984
8.6984	DCB_se1_ag3_m_01 - phones	T	8.7484
8.7484	DCB_se1_ag3_m_01 - phones	P	8.8884
8.7484	DCB_se1_ag3_m_01 - words	part	9.0584
8.8884	DCB_se1_ag3_m_01 - phones	AA1	8.9884
8.9884	DCB_se1_ag3_m_01 - phones	R	9.0284
9.0284	DCB_se1_ag3_m_01 - phones	T	9.0584
9.0584	DCB_se1_ag3_m_01 - phones	AH0	9.0984
9.0584	DCB_se1_ag3_m_01 - words	of	9.1284
9.0984	DCB_se1_ag3_m_01 - phones	V	9.1284
9.1284	DCB_se1_ag3_m_01 - phones	D	9.1884
9.1284	DCB_se1_ag3_m_01 - words	dc	9.4184
9.1884	DCB_se1_ag3_m_01 - phones	IY1	9.3084
9.3084	DCB_se1_ag3_m_01 - phones	S	9.3784
9.3784	DCB_se1_ag3_m_01 - phones	IY1	9.4184
9.4184	DCB_se1_ag3_m_01 - phones	D	9.4684
9.4184	DCB_se1_ag3_m_01 - words	did	9.5784
9.4684	DCB_se1_ag3_m_01 - phones	IH1	9.5184
9.5184	DCB_se1_ag3_m_01 - phones	D	9.5784
9.5784	DCB_se1_ag3_m_01 - phones	Y	9.6184
9.5784	DCB_se1_ag3_m_01 - words	you	9.6484
9.6184	DCB_se1_ag3_m_01 - phones	UW1	9.6484
9.6484	DCB_se1_ag3_m_01 - phones	G	9.6984
9.6484	DCB_se1_ag3_m_01 - words	grow	9.7884
9.6984	DCB_se1_ag3_m_01 - phones	R	9.7584
9.7584	DCB_se1_ag3_m_01 - phones	OW1	9.7884
9.7884	DCB_se1_ag3_m_01 - phones	AH1	9.8184
9.7884	DCB_se1_ag3_m_01 - words	up	9.8484
9.8184	DCB_se1_ag3_m_01 - phones	P	9.8484
9.8484	DCB_se1_ag3_m_01 - phones	IH0	9.8784
9.8484	DCB_se1_ag3_m_01 - words	in	9.9384
9.8784	DCB_se1_ag3_m_01 - phones	N	9.9384
9.9384	DCB_se1_ag3_m_01 - phones	sp	14.3007
11.5513	DCB_se1_ag3_f_02 - phones	S	11.8313
11.5513	DCB_se1_ag3_f_02 - words	southeast	12.3213
11.8313	DCB_se1_ag3_f_02 - phones	AW2	11.9413
11.9413	DCB_se1_ag3_f_02 - phones	TH	12.1113
12.1113	DCB_se1_ag3_f_02 - phones	IY1	12.2313
12.2313	DCB_se1_ag3_f_02 - phones	S	12.2913
12.2913	DCB_se1_ag3_f_02 - phones	T	12.3213
12.3213	DCB_se1_ag3_f_02 - phones	D	12.3813
12.3213	DCB_se1_ag3_f_02 - words	dc	12.8013
12.3813	DCB_se1_ag3_f_02 - phones	IY1	12.5013
12.5013	DCB_se1_ag3_f_02 - phones	S	12.6413
12.6413	DCB_se1_ag3_f_02 - phones	IY1	12.8013
14.3007	DCB_se1_ag3_m_01 - phones	T	14.3807
14.3007	DCB_se1_ag3_m_01 - words	tell	14.5007
14.3807	DCB_se1_ag3_m_01 - phones	EH1	14.4407
14.4407	DCB_se1_ag3_m_01 - phones	L	14.5007
14.5007	DCB_se1_ag3_m_01 - phones	M	14.5507
14.5007	DCB_se1_ag3_m_01 - words	me	14.5807
14.5507	DCB_se1_ag3_m_01 - phones	IY1	14.5807
14.5807	DCB_se1_ag3_m_01 - phones	AH0	14.6407
14.5807	DCB_se1_ag3_m_01 - words	about	14.8607
14.6407	DCB_se1_ag3_m_01 - phones	B	14.7007
14.7007	DCB_se1_ag3_m_01 - phones	AW1	14.8207
14.8207	DCB_se1_ag3_m_01 - phones	T	14.8607
14.8607	DCB_se1_ag3_m_01 - phones	IH0	14.8907
14.8607	DCB_se1_ag3_m_01 - words	it	14.9507
14.8907	DCB_se1_ag3_m_01 - phones	T	14.9507
15.9414	DCB_se1_ag3_m_01 - phones	T	16.0414
15.9414	DCB_se1_ag3_m_01 - words	tell	16.1114
16.0414	DCB_se1_ag3_m_01 - phones	EH1	16.0714
16.0714	DCB_se1_ag3_m_01 - phones	L	16.1114
16.1114	DCB_se1_ag3_m_01 - phones	M	16.1614
16.1114	DCB_se1_ag3_m_01 - words	me	16.1914
16.1614	DCB_se1_ag3_m_01 - phones	IY1	16.1914
16.1914	DCB_se1_ag3_m_01 - phones	AH0	16.2414
16.1914	DCB_se1_ag3_m_01 - words	about	16.4114
16.2414	DCB_se1_ag3_m_01 - phones	B	16.2814
16.2814	DCB_se1_ag3_m_01 - phones	AW1	16.3314
16.3314	DCB_se1_ag3_m_01 - phones	T	16.4114
16.4114	DCB_se1_ag3_m_01 - phones	S	16.5014
16.4114	DCB_se1_ag3_m_01 - words	southeast	16.8414
16.5014	DCB_se1_ag3_m_01 - phones	AW2	16.5914
16.5914	DCB_se1_ag3_m_01 - phones	TH	16.7014
16.7014	DCB_se1_ag3_m_01 - phones	IY1	16.7714
16.7714	DCB_se1_ag3_m_01 - phones	S	16.8114
16.8114	DCB_se1_ag3_m_01 - phones	T	16.8414
16.8414	DCB_se1_ag3_m_01 - phones	D	16.8814
16.8414	DCB_se1_ag3_m_01 - words	dc	17.1414
16.8814	DCB_se1_ag3_m_01 - phones	IY1	16.9814
16.9814	DCB_se1_ag3_m_01 - phones	S	17.0714
17.0714	DCB_se1_ag3_m_01 - phones	IY1	17.1414
17.1414	DCB_se1_ag3_m_01 - phones	sp	43.7193
18.6518	DCB_se1_ag3_f_02 - phones	sil	18.7218
18.7218	DCB_se1_ag3_f_02 - phones	AH1	18.7618
18.7218	DCB_se1_ag3_f_02 - words	um	18.7918
18.7618	DCB_se1_ag3_f_02 - phones	M	18.7918
18.7918	DCB_se1_ag3_f_02 - phones	sp	19.7442
19.7442	DCB_se1_ag3_f_02 - words	mm	20.5542
19.7442	DCB_se1_ag3_f_02 - phones	M	20.5542
20.5542	DCB_se1_ag3_f_02 - phones	sp	21.3923
21.3923	DCB_se1_ag3_f_02 - phones	spn	21.4823
21.3923	DCB_se1_ag3_f_02 - words	<unk>	21.4823
21.4823	DCB_se1_ag3_f_02 - words	i	21.6523
21.4823	DCB_se1_ag3_f_02 - phones	AY1	21.6523
21.6523	DCB_se1_ag3_f_02 - phones	L	21.7323
21.6523	DCB_se1_ag3_f_02 - words	lived	22.1323
21.7323	DCB_se1_ag3_f_02 - phones	IH1	21.9723
21.9723	DCB_se1_ag3_f_02 - phones	V	22.0623
22.0623	DCB_se1_ag3_f_02 - phones	D	22.1323
22.1323	DCB_se1_ag3_f_02 - phones	AE1	22.2823
22.1323	DCB_se1_ag3_f_02 - words	at	22.4123
22.2823	DCB_se1_ag3_f_02 - phones	T	22.4123
22.4123	DCB_se1_ag3_f_02 - phones	T	22.4823
22.4123	DCB_se1_ag3_f_02 - words	twenty	22.6623
22.4823	DCB_se1_ag3_f_02 - phones	W	22.5223
22.5223	DCB_se1_ag3_f_02 - phones	EH1	22.5523
22.5523	DCB_se1_ag3_f_02 - phones	N	22.5823
22.5823	DCB_se1_ag3_f_02 - phones	IY0	22.6623
22.6623	DCB_se1_ag3_f_02 - phones	F	22.7523
22.6623	DCB_se1_ag3_f_02 - words	four	22.8823
22.7523	DCB_se1_ag3_f_02 - phones	AO1	22.8123
22.8123	DCB_se1_ag3_f_02 - phones	R	22.8823
22.8823	DCB_se1_ag3_f_02 - phones	EY1	23.0423
22.8823	DCB_se1_ag3_f_02 - words	eighteen	23.5723
23.0423	DCB_se1_ag3_f_02 - phones	T	23.2323
23.2323	DCB_se1_ag3_f_02 - phones	IY1	23.5323
23.5323	DCB_se1_ag3_f_02 - phones	N	23.5723
23.5723	DCB_se1_ag3_f_02 - phones	EH1	23.7423
23.5723	DCB_se1_ag3_f_02 - words	elvans	24.0423
23.7423	DCB_se1_ag3_f_02 - phones	L	23.8423
23.8423	DCB_se1_ag3_f_02 - phones	N	23.8723
23.8723	DCB_se1_ag3_f_02 - phones	AH0	23.9023
23.9023	DCB_se1_ag3_f_02 - phones	N	23.9323
23.9323	DCB_se1_ag3_f_02 - phones	Z	24.0423
24.0423	DCB_se1_ag3_f_02 - phones	R	24.0823
24.0423	DCB_se1_ag3_f_02 - words	road	24.2623
24.0823	DCB_se1_ag3_f_02 - phones	OW1	24.2123
24.2123	DCB_se1_ag3_f_02 - phones	D	24.2623
24.2623	DCB_se1_ag3_f_02 - phones	S	24.4023
24.2623	DCB_se1_ag3_f_02 - words	southeast	25.3823
24.4023	DCB_se1_ag3_f_02 - phones	AW2	24.5223
24.5223	DCB_se1_ag3_f_02 - phones	TH	24.7123
24.7123	DCB_se1_ag3_f_02 - phones	IY1	24.9223
24.9223	DCB_se1_ag3_f_02 - phones	S	25.2023
25.2023	DCB_se1_ag3_f_02 - phones	T	25.3823
26.4083	DCB_se1_ag3_f_02 - phones	sil	26.4683
26.4683	DCB_se1_ag3_f_02 - phones	W	26.5283
26.4683	DCB_se1_ag3_f_02 - words	which	26.6683
26.5283	DCB_se1_ag3_f_02 - phones	IH1	26.5783
26.5783	DCB_se1_ag3_f_02 - phones	CH	26.6683
26.6683	DCB_se1_ag3_f_02 - phones	W	26.7083
26.6683	DCB_se1_ag3_f_02 - words	was	26.7983
26.7083	DCB_se1_ag3_f_02 - phones	AH0	26.7383
26.7383	DCB_se1_ag3_f_02 - phones	Z	26.7983
26.7983	DCB_se1_ag3_f_02 - phones	K	26.8783
26.7983	DCB_se1_ag3_f_02 - words	called	27.0983
26.8783	DCB_se1_ag3_f_02 - phones	AO1	27.0083
27.0083	DCB_se1_ag3_f_02 - phones	L	27.0483
27.0483	DCB_se1_ag3_f_02 - phones	D	27.0983
27.0983	DCB_se1_ag3_f_02 - phones	S	27.2083
27.0983	DCB_se1_ag3_f_02 - words	stanton	27.5983
27.2083	DCB_se1_ag3_f_02 - phones	T	27.2783
27.2783	DCB_se1_ag3_f_02 - phones	AE1	27.4183
27.4183	DCB_se1_ag3_f_02 - phones	N	27.4583
27.4583	DCB_se1_ag3_f_02 - phones	T	27.4983
27.4983	DCB_se1_ag3_f_02 - phones	AH0	27.5283
27.5283	DCB_se1_ag3_f_02 - phones	N	27.5983
27.5983	DCB_se1_ag3_f_02 - phones	OW1	27.7683
27.5983	DCB_se1_ag3_f_02 - words	oaks	28.0683
27.7683	DCB_se1_ag3_f_02 - phones	K	27.9183
27.9183	DCB_se1_ag3_f_02 - phones	S	28.0683
28.0683	DCB_se1_ag3_f_02 - phones	sp	28.0983
28.0983	DCB_se1_ag3_f_02 - phones	D	28.2283
28.0983	DCB_se1_ag3_f_02 - words	down	28.3983
28.2283	DCB_se1_ag3_f_02 - phones	AW1	28.3583
28.3583	DCB_se1_ag3_f_02 - phones	N	28.3983
28.3983	DCB_se1_ag3_f_02 - phones	DH	28.4283
28.3983	DCB_se1_ag3_f_02 - words	the	28.4683
28.4283	DCB_se1_ag3_f_02 - phones	AH0	28.4683
28.4683	DCB_se1_ag3_f_02 - phones	S	28.5083
28.4683	DCB_se1_ag3_f_02 - words	street	28.7983
28.5083	DCB_se1_ag3_f_02 - phones	T	28.6083
28.6083	DCB_se1_ag3_f_02 - phones	R	28.6583
28.6583	DCB_se1_ag3_f_02 - phones	IY1	28.7183
28.7183	DCB_se1_ag3_f_02 - phones	T	28.7983
28.7983	DCB_se1_ag3_f_02 - phones	sp	28.8383
28.8383	DCB_se1_ag3_f_02 - phones	F	28.9383
28.8383	DCB_se1_ag3_f_02 - words	from	29.4783
28.9383	DCB_se1_ag3_f_02 - phones	R	28.9883
28.9883	DCB_se1_ag3_f_02 - phones	AH1	29.1883
29.1883	DCB_se1_ag3_f_02 - phones	M	29.4783
29.4783	DCB_se1_ag3_f_02 - phones	sp	29.5083
29.5083	DCB_se1_ag3_f_02 - phones	W	29.6483
29.5083	DCB_se1_ag3_f_02 - words	wellington	30.0583
29.6483	DCB_se1_ag3_f_02 - phones	EH1	29.6883
29.6883	DCB_se1_ag3_f_02 - phones	L	29.7683
29.7683	DCB_se1_ag3_f_02 - phones	IH0	29.8083
29.8083	DCB_se1_ag3_f_02 - phones	NG	29.8683
29.8683	DCB_se1_ag3_f_02 - phones	T	29.9283
29.9283	DCB_se1_ag3_f_02 - phones	AH0	29.9683
29.9683	DCB_se1_ag3_f_02 - phones	N	30.0583
30.0583	DCB_se1_ag3_f_02 - phones	P	30.1683
30.0583	DCB_se1_ag3_f_02 - words	park	30.4983
30.1683	DCB_se1_ag3_f_02 - phones	AA1	30.3583
30.3583	DCB_se1_ag3_f_02 - phones	R	30.4483
30.4483	DCB_se1_ag3_f_02 - phones	K	30.4983
31.2337	DCB_se1_ag3_f_02 - phones	sil	31.2737
31.2737	DCB_se1_ag3_f_02 - phones	JH	31.4137
31.2737	DCB_se1_ag3_f_02 - words	jaffey	31.6637
31.4137	DCB_se1_ag3_f_02 - phones	AE1	31.4837
31.4837	DCB_se1_ag3_f_02 - phones	F	31.6037
31.6037	DCB_se1_ag3_f_02 - phones	IY0	31.6637
31.6637	DCB_se1_ag3_f_02 - phones	T	31.7637
31.6637	DCB_se1_ag3_f_02 - words	terrace	32.2337
31.7637	DCB_se1_ag3_f_02 - phones	EH1	31.8037
31.8037	DCB_se1_ag3_f_02 - phones	R	32.1037
32.1037	DCB_se1_ag3_f_02 - phones	AH0	32.1537
32.1537	DCB_se1_ag3_f_02 - phones	S	32.2337
32.2337	DCB_se1_ag3_f_02 - phones	sp	32.9238
32.9238	DCB_se1_ag3_f_02 - words	<unk>	33.0738
32.9238	DCB_se1_ag3_f_02 - phones	spn	33.0738
33.0738	DCB_se1_ag3_f_02 - phones	sp	33.1738
33.7686	DCB_se1_ag3_f_02 - phones	IH1	33.9486
33.7686	DCB_se1_ag3_f_02 - words	it	34.0286
33.9486	DCB_se1_ag3_f_02 - phones	T	34.0286
34.0286	DCB_se1_ag3_f_02 - phones	W	34.1086
34.0286	DCB_se1_ag3_f_02 - words	was	34.7086
34.1086	DCB_se1_ag3_f_02 - phones	AH1	34.4786
34.4786	DCB_se1_ag3_f_02 - phones	Z	34.7086
34.7086	DCB_se1_ag3_f_02 - phones	sp	35.9863
35.9863	DCB_se1_ag3_f_02 - phones	HH	36.0463
35.9863	DCB_se1_ag3_f_02 - words	hard	36.3063
36.0463	DCB_se1_ag3_f_02 - phones	AA1	36.1963
36.1963	DCB_se1_ag3_f_02 - phones	R	36.2763
36.2763	DCB_se1_ag3_f_02 - phones	D	36.3063
36.3063	DCB_se1_ag3_f_02 - phones	G	36.3463
36.3063	DCB_se1_ag3_f_02 - words	growing	36.5663
36.3463	DCB_se1_ag3_f_02 - phones	R	36.3963
36.3963	DCB_se1_ag3_f_02 - phones	OW1	36.4563
36.4563	DCB_se1_ag3_f_02 - phones	IH0	36.5163
36.5163	DCB_se1_ag3_f_02 - phones	NG	36.5663
36.5663	DCB_se1_ag3_f_02 - phones	AH1	36.6563
36.5663	DCB_se1_ag3_f_02 - words	up	36.7263
36.6563	DCB_se1_ag3_f_02 - phones	P	36.7263
36.7263	DCB_se1_ag3_f_02 - phones	DH	36.7863
36.7263	DCB_se1_ag3_f_02 - words	there	37.1163
36.7863	DCB_se1_ag3_f_02 - phones	EH1	36.9263
36.9263	DCB_se1_ag3_f_02 - phones	R	37.1163
37.7734	DCB_se1_ag3_f_02 - phones	sil	37.8234
37.8234	DCB_se1_ag3_f_02 - phones	Y	37.8634
37.8234	DCB_se1_ag3_f_02 - words	you	37.8934
37.8634	DCB_se1_ag3_f_02 - phones	UW1	37.8934
37.8934	DCB_se1_ag3_f_02 - phones	HH	37.9834
37.8934	DCB_se1_ag3_f_02 - words	had	38.0634
37.9834	DCB_se1_ag3_f_02 - phones	AE1	38.0334
38.0334	DCB_se1_ag3_f_02 - phones	D	38.0634
38.0634	DCB_se1_ag3_f_02 - phones	T	38.0934
38.0634	DCB_se1_ag3_f_02 - words	to	38.1434
38.0934	DCB_se1_ag3_f_02 - phones	AH0	38.1434
38.1434	DCB_se1_ag3_f_02 - phones	W	38.2234
38.1434	DCB_se1_ag3_f_02 - words	watch	38.4034
38.2234	DCB_se1_ag3_f_02 - phones	AA1	38.3334
38.3334	DCB_se1_ag3_f_02 - phones	CH	38.4034
38.4034	DCB_se1_ag3_f_02 - phones	Y	38.4334
38.4034	DCB_se1_ag3_f_02 - words	your	38.5034
38.4334	DCB_se1_ag3_f_02 - phones	UH1	38.4634
38.4634	DCB_se1_ag3_f_02 - phones	R	38.5034
38.5034	DCB_se1_ag3_f_02 - phones	B	38.6034
38.5034	DCB_se1_ag3_f_02 - words	back	38.8734
38.6034	DCB_se1_ag3_f_02 - phones	AE1	38.7934
38.7934	DCB_se1_ag3_f_02 - phones	K	38.8734
40.6624	DCB_se1_ag3_f_02 - phones	sil	40.7424
40.7424	DCB_se1_ag3_f_02 - phones	AH0	40.7724
40.7424	DCB_se1_ag3_f_02 - words	and	40.8624
40.7724	DCB_se1_ag3_f_02 - phones	N	40.8624
40.8624	DCB_se1_ag3_f_02 - phones	sp	40.8924
40.8924	DCB_se1_ag3_f_02 - phones	DH	40.9324
40.8924	DCB_se1_ag3_f_02 - words	that	41.0124
40.9324	DCB_se1_ag3_f_02 - phones	AH0	40.9624
40.9624	DCB_se1_ag3_f_02 - phones	T	41.0124
41.0124	DCB_se1_ag3_f_02 - phones	S	41.0924
41.0124	DCB_se1_ag3_f_02 - words	s	41.0924
41.0924	DCB_se1_ag3_f_02 - phones	IH0	41.1224
41.0924	DCB_se1_ag3_f_02 - words	it	41.2924
41.1224	DCB_se1_ag3_f_02 - phones	T	41.2924
41.2924	DCB_se1_ag3_f_02 - phones	sp	49.6281
43.7193	DCB_se1_ag3_m_01 - phones	HH	43.7493
43.7193	DCB_se1_ag3_m_01 - words	hm	44.0093
43.7493	DCB_se1_ag3_m_01 - phones	M	44.0093
44.0093	DCB_se1_ag3_m_01 - phones	sp	44.4828
44.4828	DCB_se1_ag3_m_01 - phones	OW2	44.5428
44.4828	DCB_se1_ag3_m_01 - words	okay	44.8828
44.5428	DCB_se1_ag3_m_01 - phones	K	44.7428
44.7428	DCB_se1_ag3_m_01 - phones	EY1	44.8828
46.6691	DCB_se1_ag3_m_01 - phones	sil	46.7291
46.7291	DCB_se1_ag3_m_01 - phones	HH	46.7691
46.7291	DCB_se1_ag3_m_01 - words	what	46.8691
46.7691	DCB_se1_ag3_m_01 - phones	W	46.8091
46.8091	DCB_se1_ag3_m_01 - phones	AH1	46.8391
46.8391	DCB_se1_ag3_m_01 - phones	T	46.8691
46.8691	DCB_se1_ag3_m_01 - phones	HH	46.9391
46.8691	DCB_se1_ag3_m_01 - words	high	47.0591
46.9391	DCB_se1_ag3_m_01 - phones	AY1	47.0591
47.0591	DCB_se1_ag3_m_01 - phones	S	47.1491
47.0591	DCB_se1_ag3_m_01 - words	school	47.2891
47.1491	DCB_se1_ag3_m_01 - phones	K	47.1991
47.1991	DCB_se1_ag3_m_01 - phones	UW1	47.2391
47.2391	DCB_se1_ag3_m_01 - phones	L	47.2891
47.2891	DCB_se1_ag3_m_01 - words	i	47.3191
47.2891	DCB_se1_ag3_m_01 - phones	AY1	47.3191
47.3191	DCB_se1_ag3_m_01 - phones	M	47.3991
47.3191	DCB_se1_ag3_m_01 - words	mean	47.4691
47.3991	DCB_se1_ag3_m_01 - phones	IY1	47.4291
47.4291	DCB_se1_ag3_m_01 - phones	N	47.4691
47.4691	DCB_se1_ag3_m_01 - phones	W	47.5091
47.4691	DCB_se1_ag3_m_01 - words	what	47.6091
47.5091	DCB_se1_ag3_m_01 - phones	AH1	47.5391
47.5391	DCB_se1_ag3_m_01 - phones	T	47.6091
47.6091	DCB_se1_ag3_m_01 - phones	M	47.6691
47.6091	DCB_se1_ag3_m_01 - words	middle	47.8291
47.6691	DCB_se1_ag3_m_01 - phones	IH1	47.7191
47.7191	DCB_se1_ag3_m_01 - phones	D	47.7491
47.7491	DCB_se1_ag3_m_01 - phones	AH0	47.7791
47.7791	DCB_se1_ag3_m_01 - phones	L	47.8291
47.8291	DCB_se1_ag3_m_01 - phones	S	47.8991
47.8291	DCB_se1_ag3_m_01 - words	school	48.3091
47.8991	DCB_se1_ag3_m_01 - phones	K	47.9491
47.9491	DCB_se1_ag3_m_01 - phones	UW1	48.1991
48.1991	DCB_se1_ag3_m_01 - phones	L	48.3091
48.6537	DCB_se1_ag3_m_01 - words	i	48.7537
48.6537	DCB_se1_ag3_m_01 - phones	AY1	48.7537
48.7537	DCB_se1_ag3_m_01 - phones	M	48.8337
48.7537	DCB_se1_ag3_m_01 - words	mean	49.1037
48.8337	DCB_se1_ag3_m_01 - phones	IY1	48.9737
48.9737	DCB_se1_ag3_m_01 - phones	N	49.1037
49.2032	DCB_se1_ag3_m_01 - phones	sil	49.2432
49.2432	DCB_se1_ag3_m_01 - words	<unk>	49.3732
49.2432	DCB_se1_ag3_m_01 - phones	spn	49.3732
49.4681	DCB_se1_ag3_m_01 - phones	HH	49.5181
49.4681	DCB_se1_ag3_m_01 - words	what	49.6081
49.5181	DCB_se1_ag3_m_01 - phones	W	49.5481
49.5481	DCB_se1_ag3_m_01 - phones	AH1	49.5781
49.5781	DCB_se1_ag3_m_01 - phones	T	49.6081
49.6081	DCB_se1_ag3_m_01 - phones	EH2	49.7181
49.6081	DCB_se1_ag3_m_01 - words	elementary	50.0981
49.6281	DCB_se1_ag3_f_02 - phones	AH1	49.6781
49.6281	DCB_se1_ag3_f_02 - words	um	49.9181
49.6781	DCB_se1_ag3_f_02 - phones	M	49.9181
49.7181	DCB_se1_ag3_m_01 - phones	L	49.7681
49.7681	DCB_se1_ag3_m_01 - phones	AH0	49.8081
49.8081	DCB_se1_ag3_m_01 - phones	M	49.8681
49.8681	DCB_se1_ag3_m_01 - phones	EH1	49.9081
49.9081	DCB_se1_ag3_m_01 - phones	N	49.9381
49.9181	DCB_se1_ag3_f_02 - phones	sp	51.6954
49.9381	DCB_se1_ag3_m_01 - phones	T	50.0081
50.0081	DCB_se1_ag3_m_01 - phones	R	50.0481
50.0481	DCB_se1_ag3_m_01 - phones	IY0	50.0981
50.0981	DCB_se1_ag3_m_01 - phones	S	50.1881
50.0981	DCB_se1_ag3_m_01 - words	school	50.3781
50.1881	DCB_se1_ag3_m_01 - phones	K	50.2381
50.2381	DCB_se1_ag3_m_01 - phones	UW1	50.2981
50.2981	DCB_se1_ag3_m_01 - phones	L	50.3781
50.3781	DCB_se1_ag3_m_01 - phones	D	50.4181
50.3781	DCB_se1_ag3_m_01 - words	did	50.5181
50.4181	DCB_se1_ag3_m_01 - phones	IH0	50.4681
50.4681	DCB_se1_ag3_m_01 - phones	D	50.5181
50.5181	DCB_se1_ag3_m_01 - phones	Y	50.5681
50.5181	DCB_se1_ag3_m_01 - words	you	50.5981
50.5681	DCB_se1_ag3_m_01 - phones	UW1	50.5981
50.5981	DCB_se1_ag3_m_01 - phones	G	50.6381
50.5981	DCB_se1_ag3_m_01 - words	go	50.7281
50.6381	DCB_se1_ag3_m_01 - phones	OW1	50.7281
50.7281	DCB_se1_ag3_m_01 - phones	T	50.8481
50.7281	DCB_se1_ag3_m_01 - words	to	50.9081
50.8481	DCB_se1_ag3_m_01 - phones	UW1	50.9081
50.9081	DCB_se1_ag3_m_01 - phones	sp	60.3570
51.6954	DCB_se1_ag3_f_02 - phones	AH1	52.0954
51.6954	DCB_se1_ag3_f_02 - words	uh	52.0954
52.0954	DCB_se1_ag3_f_02 - words	i	52.2354
52.0954	DCB_se1_ag3_f_02 - phones	AY1	52.2354
52.2354	DCB_se1_ag3_f_02 - phones	W	52.3154
52.2354	DCB_se1_ag3_f_02 - words	went	52.4154
52.3154	DCB_se1_ag3_f_02 - phones	EH1	52.3554
52.3554	DCB_se1_ag3_f_02 - phones	N	52.3854
52.3854	DCB_se1_ag3_f_02 - phones	T	52.4154
52.4154	DCB_se1_ag3_f_02 - phones	sp	52.4454
52.4454	DCB_se1_ag3_f_02 - phones	T	52.5654
52.4454	DCB_se1_ag3_f_02 - words	to	52.6354
52.5654	DCB_se1_ag3_f_02 - phones	AH0	52.6354
52.6354	DCB_se1_ag3_f_02 - phones	TN	53.7754
52.6354	DCB_se1_ag3_f_02 - words	rdx	53.7754
54.1876	DCB_se1_ag3_f_02 - words	rdx	54.2676
54.1876	DCB_se1_ag3_f_02 - phones	TN	54.2676
54.2676	DCB_se1_ag3_f_02 - phones	sp	56.4176
56.7683	DCB_se1_ag3_f_02 - phones	JH	56.9083
56.7683	DCB_se1_ag3_f_02 - words	junior	57.0783
56.9083	DCB_se1_ag3_f_02 - phones	UW1	56.9383
56.9383	DCB_se1_ag3_f_02 - phones	N	56.9883
56.9883	DCB_se1_ag3_f_02 - phones	Y	57.0483
57.0483	DCB_se1_ag3_f_02 - phones	ER0	57.0783
57.0783	DCB_se1_ag3_f_02 - phones	HH	57.1483
57.0783	DCB_se1_ag3_f_02 - words	high	57.2583
57.1483	DCB_se1_ag3_f_02 - phones	AY1	57.2583
57.2583	DCB_se1_ag3_f_02 - phones	S	57.3783
57.2583	DCB_se1_ag3_f_02 - words	school	57.8383
57.3783	DCB_se1_ag3_f_02 - phones	K	57.4283
57.4283	DCB_se1_ag3_f_02 - phones	UW1	57.4883
57.4883	DCB_se1_ag3_f_02 - phones	L	57.8383
60.3570	DCB_se1_ag3_m_01 - phones	T	60.4670
60.3570	DCB_se1_ag3_m_01 - words	tell	60.5670
60.4670	DCB_se1_ag3_m_01 - phones	EH1	60.5170
60.5170	DCB_se1_ag3_m_01 - phones	L	60.5670
60.5670	DCB_se1_ag3_m_01 - phones	M	60.6170
60.5670	DCB_se1_ag3_m_01 - words	me	60.6570
60.6170	DCB_se1_ag3_m_01 - phones	IY1	60.6570
60.6570	DCB_se1_ag3_m_01 - phones	AH0	60.7270
60.6570	DCB_se1_ag3_m_01 - words	about	61.0670
60.7270	DCB_se1_ag3_m_01 - phones	B	60.7870
60.7870	DCB_se1_ag3_m_01 - phones	AW1	60.8470
60.8470	DCB_se1_ag3_m_01 - phones	T	61.0670
61.5273	DCB_se1_ag3_m_01 - phones	sil	61.5673
61.5673	DCB_se1_ag3_m_01 - phones	Y	61.6273
61.5673	DCB_se1_ag3_m_01 - words	your	61.7173
61.6273	DCB_se1_ag3_m_01 - phones	UH1	61.6673
61.6673	DCB_se1_ag3_m_01 - phones	R	61.7173
61.7173	DCB_se1_ag3_m_01 - phones	F	61.8073
61.7173	DCB_se1_ag3_m_01 - words	favorite	62.0373
61.8073	DCB_se1_ag3_m_01 - phones	EY1	61.8873
61.8873	DCB_se1_ag3_m_01 - phones	V	61.9473
61.9473	DCB_se1_ag3_m_01 - phones	R	61.9773
61.9773	DCB_se1_ag3_m_01 - phones	AH0	62.0073
62.0073	DCB_se1_ag3_m_01 - phones	T	62.0373
62.0373	DCB_se1_ag3_m_01 - phones	T	62.1473
62.0373	DCB_se1_ag3_m_01 - words	teachers	62.6073
62.1473	DCB_se1_ag3_m_01 - phones	IY1	62.2473
62.2473	DCB_se1_ag3_m_01 - phones	CH	62.3673
62.3673	DCB_se1_ag3_m_01 - phones	ER0	62.3973
62.3973	DCB_se1_ag3_m_01 - phones	Z	62.6073
64.0851	DCB_se1_ag3_f_02 - phones	sil	64.1651
64.1651	DCB_se1_ag3_f_02 - words	mm	64.3751
64.1651	DCB_se1_ag3_f_02 - phones	M	64.3751
64.3751	DCB_se1_ag3_f_02 - phones	sp	64.4051
64.4051	DCB_se1_ag3_f_02 - phones	AY1	64.4351
64.4051	DCB_se1_ag3_f_02 - words	i	64.4351
64.4351	DCB_se1_ag3_f_02 - phones	HH	64.5251
64.4351	DCB_se1_ag3_f_02 - words	had	64.5851
64.5251	DCB_se1_ag3_f_02 - phones	AE1	64.5551
64.5551	DCB_se1_ag3_f_02 - phones	D	64.5851
64.5851	DCB_se1_ag3_f_02 - phones	N	64.6351
64.5851	DCB_se1_ag3_f_02 - words	no	64.7251
64.6351	DCB_se1_ag3_f_02 - phones	OW1	64.7251
64.7251	DCB_se1_ag3_f_02 - phones	F	64.8351
64.7251	DCB_se1_ag3_f_02 - words	favorite	65.0851
64.8351	DCB_se1_ag3_f_02 - phones	EY1	64.9251
64.9251	DCB_se1_ag3_f_02 - phones	V	64.9851
64.9851	DCB_se1_ag3_f_02 - phones	R	65.0251
65.0251	DCB_se1_ag3_f_02 - phones	AH0	65.0551
65.0551	DCB_se1_ag3_f_02 - phones	T	65.0851
65.0851	DCB_se1_ag3_f_02 - phones	sp	65.1251
65.1251	DCB_se1_ag3_f_02 - phones	T	65.2051
65.1251	DCB_se1_ag3_f_02 - words	teachers	65.4851
65.2051	DCB_se1_ag3_f_02 - phones	IY1	65.2751
65.2751	DCB_se1_ag3_f_02 - phones	CH	65.3651
65.3651	DCB_se1_ag3_f_02 - phones	ER0	65.4051
65.4051	DCB_se1_ag3_f_02 - phones	Z	65.4851
65.4851	DCB_se1_ag3_f_02 - words	i	65.5751
65.4851	DCB_se1_ag3_f_02 - phones	AY1	65.5751
65.5751	DCB_se1_ag3_f_02 - phones	JH	65.6651
65.5751	DCB_se1_ag3_f_02 - words	just	65.7751
65.6651	DCB_se1_ag3_f_02 - phones	IH0	65.7451
65.7451	DCB_se1_ag3_f_02 - phones	S	65.7751
65.7751	DCB_se1_ag3_f_02 - phones	D	65.8751
65.7751	DCB_se1_ag3_f_02 - words	did	66.0351
65.8751	DCB_se1_ag3_f_02 - phones	IH1	65.9851
65.9851	DCB_se1_ag3_f_02 - phones	D	66.0351
66.0351	DCB_se1_ag3_f_02 - phones	W	66.0651
66.0351	DCB_se1_ag3_f_02 - words	what	66.1551
66.0651	DCB_se1_ag3_f_02 - phones	AH1	66.0951
66.0951	DCB_se1_ag3_f_02 - phones	T	66.1551
66.1551	DCB_se1_ag3_f_02 - words	i	66.1851
66.1551	DCB_se1_ag3_f_02 - phones	AY1	66.1851
66.1851	DCB_se1_ag3_f_02 - phones	HH	66.2151
66.1851	DCB_se1_ag3_f_02 - words	had	66.3751
66.2151	DCB_se1_ag3_f_02 - phones	AE1	66.3451
66.3451	DCB_se1_ag3_f_02 - phones	D	66.3751
66.3751	DCB_se1_ag3_f_02 - phones	T	66.4151
66.3751	DCB_se1_ag3_f_02 - words	to	66.4551
66.4151	DCB_se1_ag3_f_02 - phones	AH0	66.4551
66.4551	DCB_se1_ag3_f_02 - phones	D	66.5351
66.4551	DCB_se1_ag3_f_02 - words	do	66.6451
66.5351	DCB_se1_ag3_f_02 - phones	UW1	66.6451
66.6451	DCB_se1_ag3_f_02 - phones	T	66.6851
66.6451	DCB_se1_ag3_f_02 - words	to	66.7251
66.6851	DCB_se1_ag3_f_02 - phones	AH0	66.7251
66.7251	DCB_se1_ag3_f_02 - phones	G	66.8051
66.7251	DCB_se1_ag3_f_02 - words	get	66.8951
66.8051	DCB_se1_ag3_f_02 - phones	EH1	66.8451
66.8451	DCB_se1_ag3_f_02 - phones	T	66.8951
66.8951	DCB_se1_ag3_f_02 - phones	AW1	67.0351
66.8951	DCB_se1_ag3_f_02 - words	out	67.0951
67.0351	DCB_se1_ag3_f_02 - phones	T	67.0951
67.0951	DCB_se1_ag3_f_02 - phones	AH0	67.1351
67.0951	DCB_se1_ag3_f_02 - words	of	67.1651
67.1351	DCB_se1_ag3_f_02 - phones	V	67.1651
67.1651	DCB_se1_ag3_f_02 - phones	DH	67.1951
67.1651	DCB_se1_ag3_f_02 - words	there	67.3751
67.1951	DCB_se1_ag3_f_02 - phones	EH1	67.2651
67.2431	DCB_se1_ag3_m_01 - words	<unk>	68.0331
67.2431	DCB_se1_ag3_m_01 - phones	spn	68.0331
67.2651	DCB_se1_ag3_f_02 - phones	R	67.3751
68.0331	DCB_se1_ag3_m_01 - phones	sp	69.5657
69.5657	DCB_se1_ag3_m_01 - phones	AO2	69.5957
69.5657	DCB_se1_ag3_m_01 - words	alright	69.9957
69.5957	DCB_se1_ag3_m_01 - phones	L	69.6257
69.6257	DCB_se1_ag3_m_01 - phones	R	69.7057
69.7057	DCB_se1_ag3_m_01 - phones	AY1	69.9257
69.9257	DCB_se1_ag3_m_01 - phones	T	69.9957
69.9957	DCB_se1_ag3_m_01 - phones	sp	70.2181
70.2181	DCB_se1_ag3_m_01 - phones	AO2	70.2481
70.2181	DCB_se1_ag3_m_01 - words	alright	70.4981
70.2481	DCB_se1_ag3_m_01 - phones	L	70.2781
70.2781	DCB_se1_ag3_m_01 - phones	R	70.3081
70.3081	DCB_se1_ag3_m_01 - phones	AY1	70.4481
70.4481	DCB_se1_ag3_m_01 - phones	T	70.4981
70.4981	DCB_se1_ag3_m_01 - words	i	70.5981
70.4981	DCB_se1_ag3_m_01 - phones	AY1	70.5981
70.5981	DCB_se1_ag3_m_01 - phones	sp	70.6281
70.6281	DCB_se1_ag3_m_01 - phones	N	70.6781
70.6281	DCB_se1_ag3_m_01 - words	know	70.7681
70.6781	DCB_se1_ag3_m_01 - phones	OW1	70.7681
70.7681	DCB_se1_ag3_m_01 - phones	DH	70.7981
70.7681	DCB_se1_ag3_m_01 - words	that	70.9981
70.7981	DCB_se1_ag3_m_01 - phones	AH0	70.9381
70.9381	DCB_se1_ag3_m_01 - phones	T	70.9981
70.9981	DCB_se1_ag3_m_01 - words	s	71.0681
70.9981	DCB_se1_ag3_m_01 - phones	S	71.0681
71.0681	DCB_se1_ag3_m_01 - phones	sp	71.1281
71.1281	DCB_se1_ag3_m_01 - phones	R	71.2281
71.1281	DCB_se1_ag3_m_01 - words	right	71.3281
71.2281	DCB_se1_ag3_m_01 - phones	AY1	71.2881
71.2881	DCB_se1_ag3_m_01 - phones	T	71.3281
71.3281	DCB_se1_ag3_m_01 - phones	sp	71.3981
72.4923	DCB_se1_ag3_m_01 - phones	S	72.7223
72.4923	DCB_se1_ag3_m_01 - words	so	73.0223
72.7223	DCB_se1_ag3_m_01 - phones	OW1	73.0223
73.0223	DCB_se1_ag3_m_01 - phones	sp	74.2143
74.2143	DCB_se1_ag3_m_01 - phones	L	74.2643
74.2143	DCB_se1_ag3_m_01 - words	like	74.3643
74.2643	DCB_se1_ag3_m_01 - phones	AY1	74.3243
74.3243	DCB_se1_ag3_m_01 - phones	K	74.3643
74.3643	DCB_se1_ag3_m_01 - phones	T	74.4643
74.3643	DCB_se1_ag3_m_01 - words	tell	74.5743
74.4643	DCB_se1_ag3_m_01 - phones	EH1	74.5043
74.5043	DCB_se1_ag3_m_01 - phones	L	74.5743
74.5743	DCB_se1_ag3_m_01 - phones	M	74.6243
74.5743	DCB_se1_ag3_m_01 - words	me	74.6643
74.6243	DCB_se1_ag3_m_01 - phones	IY1	74.6643
74.6643	DCB_se1_ag3_m_01 - phones	AH0	74.7243
74.6643	DCB_se1_ag3_m_01 - words	about	74.9143
74.7243	DCB_se1_ag3_m_01 - phones	B	74.7743
74.7743	DCB_se1_ag3_m_01 - phones	AW1	74.8543
74.8543	DCB_se1_ag3_m_01 - phones	T	74.9143
74.9143	DCB_se1_ag3_m_01 - phones	Y	74.9743
74.9143	DCB_se1_ag3_m_01 - words	your	75.0443
74.9743	DCB_se1_ag3_m_01 - phones	UH1	75.0043
75.0043	DCB_se1_ag3_m_01 - phones	R	75.0443
75.0443	DCB_se1_ag3_m_01 - phones	N	75.1043
75.0443	DCB_se1_ag3_m_01 - words	neighborhood	75.6143
75.1043	DCB_se1_ag3_m_01 - phones	EY1	75.2543
75.2543	DCB_se1_ag3_m_01 - phones	B	75.3043
75.3043	DCB_se1_ag3_m_01 - phones	ER0	75.3743
75.3743	DCB_se1_ag3_m_01 - phones	HH	75.4143
75.4143	DCB_se1_ag3_m_01 - phones	UH2	75.5843
75.5843	DCB_se1_ag3_m_01 - phones	D	75.6143
75.6143	DCB_se1_ag3_m_01 - phones	L	75.6743
75.6143	DCB_se1_ag3_m_01 - words	like	75.8143
75.6743	DCB_se1_ag3_m_01 - phones	AY1	75.7343
75.7343	DCB_se1_ag3_m_01 - phones	K	75.8143
75.8143	DCB_se1_ag3_m_01 - phones	W	75.8643
75.8143	DCB_se1_ag3_m_01 - words	was	76.0043
75.8643	DCB_se1_ag3_m_01 - phones	AH1	75.9243
75.9243	DCB_se1_ag3_m_01 - phones	Z	76.0043
76.0043	DCB_se1_ag3_m_01 - phones	IH0	76.1843
76.0043	DCB_se1_ag3_m_01 - words	it	76.2443
76.1843	DCB_se1_ag3_m_01 - phones	T	76.2443
76.3144	DCB_se1_ag3_m_01 - phones	W	76.4844
76.3144	DCB_se1_ag3_m_01 - words	was	76.5544
76.4844	DCB_se1_ag3_m_01 - phones	AH0	76.5144
76.5144	DCB_se1_ag3_m_01 - phones	Z	76.5544
76.5544	DCB_se1_ag3_m_01 - phones	Y	76.5944
76.5544	DCB_se1_ag3_m_01 - words	y'all	76.7844
76.5944	DCB_se1_ag3_m_01 - phones	AO2	76.7544
76.7544	DCB_se1_ag3_m_01 - phones	L	76.7844
76.7844	DCB_se1_ag3_m_01 - phones	sp	76.8344
76.8344	DCB_se1_ag3_m_01 - phones	K	76.9144
76.8344	DCB_se1_ag3_m_01 - words	connected	77.4744
76.9144	DCB_se1_ag3_m_01 - phones	AH0	76.9644
76.9644	DCB_se1_ag3_m_01 - phones	N	77.0544
77.0544	DCB_se1_ag3_m_01 - phones	EH1	77.1644
77.1644	DCB_se1_ag3_m_01 - phones	K	77.2444
77.2444	DCB_se1_ag3_m_01 - phones	T	77.2944
77.2944	DCB_se1_ag3_m_01 - phones	IH0	77.4444
77.4444	DCB_se1_ag3_m_01 - phones	D	77.4744
77.4744	DCB_se1_ag3_m_01 - phones	L	77.5244
77.4744	DCB_se1_ag3_m_01 - words	like	77.6644
77.5244	DCB_se1_ag3_m_01 - phones	AY1	77.5944
77.5944	DCB_se1_ag3_m_01 - phones	K	77.6644
77.6644	DCB_se1_ag3_m_01 - phones	W	77.7044
77.6644	DCB_se1_ag3_m_01 - words	were	77.7644
77.7044	DCB_se1_ag3_m_01 - phones	ER0	77.7644
77.7644	DCB_se1_ag3_m_01 - phones	Y	77.8244
77.7644	DCB_se1_ag3_m_01 - words	you	78.0144
77.8244	DCB_se1_ag3_m_01 - phones	UW1	78.0144
78.0144	DCB_se1_ag3_m_01 - phones	sp	78.9628
78.9628	DCB_se1_ag3_m_01 - phones	L	79.0228
78.9628	DCB_se1_ag3_m_01 - words	like	79.2428
79.0228	DCB_se1_ag3_m_01 - phones	AY1	79.1128
79.1128	DCB_se1_ag3_m_01 - phones	K	79.2428
79.6368	DCB_se1_ag3_m_01 - phones	HH	79.7668
79.6368	DCB_se1_ag3_m_01 - words	how	79.8868
79.7668	DCB_se1_ag3_m_01 - phones	AW1	79.8868
79.8868	DCB_se1_ag3_m_01 - phones	W	79.9168
79.8868	DCB_se1_ag3_m_01 - words	would	80.0068
79.9168	DCB_se1_ag3_m_01 - phones	UH1	79.9468
79.9468	DCB_se1_ag3_m_01 - phones	D	80.0068
80.0068	DCB_se1_ag3_m_01 - phones	Y	80.0668
80.0068	DCB_se1_ag3_m_01 - words	you	80.1068
80.0668	DCB_se1_ag3_m_01 - phones	UW1	80.1068
80.1068	DCB_se1_ag3_m_01 - phones	D	80.1668
80.1068	DCB_se1_ag3_m_01 - words	describe	80.5768
80.1668	DCB_se1_ag3_m_01 - phones	IH0	80.2168
80.2168	DCB_se1_ag3_m_01 - phones	S	80.2968
80.2968	DCB_se1_ag3_m_01 - phones	K	80.3368
80.3368	DCB_se1_ag3_m_01 - phones	R	80.3768
80.3768	DCB_se1_ag3_m_01 - phones	AY1	80.5068
80.5068	DCB_se1_ag3_m_01 - phones	B	80.5768
80.5768	DCB_se1_ag3_m_01 - phones	Y	80.6068
80.5768	DCB_se1_ag3_m_01 - words	your	80.6668
80.6068	DCB_se1_ag3_m_01 - phones	UH1	80.6368
80.6368	DCB_se1_ag3_m_01 - phones	R	80.6668
80.6668	DCB_se1_ag3_m_01 - phones	N	80.7168
80.6668	DCB_se1_ag3_m_01 - words	neighborhood	81.1568
80.7168	DCB_se1_ag3_m_01 - phones	EY1	80.8168
80.8168	DCB_se1_ag3_m_01 - phones	B	80.8668
80.8668	DCB_se1_ag3_m_01 - phones	ER0	80.9068
80.9068	DCB_se1_ag3_m_01 - phones	HH	80.9368
80.9368	DCB_se1_ag3_m_01 - phones	UH2	81.0968
81.0968	DCB_se1_ag3_m_01 - phones	D	81.1568
82.8003	DCB_se1_ag3_f_02 - phones	sil	82.9003
82.9003	DCB_se1_ag3_f_02 - phones	AH1	83.2903
82.9003	DCB_se1_ag3_f_02 - words	um	83.5503
83.2903	DCB_se1_ag3_f_02 - phones	M	83.5503
83.5503	DCB_se1_ag3_f_02 - phones	sp	84.1256
84.1256	DCB_se1_ag3_f_02 - phones	S	84.2556
84.1256	DCB_se1_ag3_f_02 - words	stanton	84.5556
84.2556	DCB_se1_ag3_f_02 - phones	T	84.3356
84.3356	DCB_se1_ag3_f_02 - phones	AE1	84.4056
84.4056	DCB_se1_ag3_f_02 - phones	N	84.4456
84.4456	DCB_se1_ag3_f_02 - phones	T	84.4756
84.4756	DCB_se1_ag3_f_02 - phones	AH0	84.5056
84.5056	DCB_se1_ag3_f_02 - phones	N	84.5556
84.5556	DCB_se1_ag3_f_02 - phones	OW1	84.7356
84.5556	DCB_se1_ag3_f_02 - words	oaks	85.0356
84.7356	DCB_se1_ag3_f_02 - phones	K	84.8456
84.8456	DCB_se1_ag3_f_02 - phones	S	85.0356
86.3147	DCB_se1_ag3_f_02 - phones	sil	86.3947
86.3947	DCB_se1_ag3_f_02 - phones	W	86.4847
86.3947	DCB_se1_ag3_f_02 - words	was	86.7147
86.4847	DCB_se1_ag3_f_02 - phones	AO1	86.6047
86.6047	DCB_se1_ag3_f_02 - phones	Z	86.7147
86.7147	DCB_se1_ag3_f_02 - phones	G	86.7947
86.7147	DCB_se1_ag3_f_02 - words	ghetto	87.2347
86.7947	DCB_se1_ag3_f_02 - phones	EH1	86.9247
86.9247	DCB_se1_ag3_f_02 - phones	T	86.9647
86.9647	DCB_se1_ag3_f_02 - phones	OW0	87.2347
87.2347	DCB_se1_ag3_f_02 - phones	sp	87.3247
88.5021	DCB_se1_ag3_f_02 - phones	AH1	88.9021
88.5021	DCB_se1_ag3_f_02 - words	um	89.1121
88.9021	DCB_se1_ag3_f_02 - phones	M	89.1121
89.1121	DCB_se1_ag3_f_02 - phones	sp	91.3751
91.3751	DCB_se1_ag3_f_02 - phones	DH	91.4151
91.3751	DCB_se1_ag3_f_02 - words	the	91.4651
91.4151	DCB_se1_ag3_f_02 - phones	IY0	91.4651
91.4651	DCB_se1_ag3_f_02 - phones	K	91.5651
91.4651	DCB_se1_ag3_f_02 - words	kids	91.8251
91.5651	DCB_se1_ag3_f_02 - phones	IH1	91.7351
91.7351	DCB_se1_ag3_f_02 - phones	D	91.7751
91.7751	DCB_se1_ag3_f_02 - phones	Z	91.8251
91.8251	DCB_se1_ag3_f_02 - phones	W	91.8651
91.8251	DCB_se1_ag3_f_02 - words	was	92.0051
91.8651	DCB_se1_ag3_f_02 - phones	AH0	91.8951
91.8951	DCB_se1_ag3_f_02 - phones	Z	92.0051
92.0051	DCB_se1_ag3_f_02 - phones	B	92.0751
92.0051	DCB_se1_ag3_f_02 - words	bad	92.6051
92.0751	DCB_se1_ag3_f_02 - phones	AE1	92.4651
92.4651	DCB_se1_ag3_f_02 - phones	D	92.6051
93.1208	DCB_se1_ag3_f_02 - phones	sil	93.1608
93.1608	DCB_se1_ag3_f_02 - phones	DH	93.2108
93.1608	DCB_se1_ag3_f_02 - words	there	93.2908
93.2108	DCB_se1_ag3_f_02 - phones	EH1	93.2408
93.2408	DCB_se1_ag3_f_02 - phones	R	93.2908
93.2908	DCB_se1_ag3_f_02 - phones	W	93.3308
93.2908	DCB_se1_ag3_f_02 - words	was	93.4508
93.3308	DCB_se1_ag3_f_02 - phones	AH0	93.3708
93.3708	DCB_se1_ag3_f_02 - phones	Z	93.4508
93.4508	DCB_se1_ag3_f_02 - phones	AO1	93.5808
93.4508	DCB_se1_ag3_f_02 - words	always	93.8408
93.5808	DCB_se1_ag3_f_02 - phones	L	93.6508
93.6508	DCB_se1_ag3_f_02 - phones	W	93.7308
93.7308	DCB_se1_ag3_f_02 - phones	EY2	93.8008
93.8008	DCB_se1_ag3_f_02 - phones	Z	93.8408
93.8408	DCB_se1_ag3_f_02 - phones	SH	94.0508
93.8408	DCB_se1_ag3_f_02 - words	shooting	94.5008
94.0508	DCB_se1_ag3_f_02 - phones	UW1	94.2008
94.2008	DCB_se1_ag3_f_02 - phones	T	94.2308
94.2308	DCB_se1_ag3_f_02 - phones	IH0	94.3008
94.3008	DCB_se1_ag3_f_02 - phones	NG	94.5008
94.7970	DCB_se1_ag3_f_02 - phones	F	94.9370
94.7970	DCB_se1_ag3_f_02 - words	fighting	95.4770
94.9370	DCB_se1_ag3_f_02 - phones	AY1	95.1370
95.1370	DCB_se1_ag3_f_02 - phones	T	95.1970
95.1970	DCB_se1_ag3_f_02 - phones	IH0	95.2270
95.2270	DCB_se1_ag3_f_02 - phones	NG	95.4770
97.0205	DCB_se1_ag3_f_02 - phones	AH1	97.3705
97.0205	DCB_se1_ag3_f_02 - words	um	97.5305
97.3705	DCB_se1_ag3_f_02 - phones	M	97.5305
97.5305	DCB_se1_ag3_f_02 - phones	sp	97.5605
97.5605	DCB_se1_ag3_f_02 - phones	R	97.6705
97.5605	DCB_se1_ag3_f_02 - words	robbing	98.2405
97.6705	DCB_se1_ag3_f_02 - phones	AA1	97.9105
97.9105	DCB_se1_ag3_f_02 - phones	B	97.9805
97.9805	DCB_se1_ag3_f_02 - phones	IH0	98.0405
98.0405	DCB_se1_ag3_f_02 - phones	NG	98.2405
99.9830	DCB_se1_ag3_f_02 - phones	B	100.0730
99.9830	DCB_se1_ag3_f_02 - words	basically	100.4830
100.0730	DCB_se1_ag3_f_02 - phones	EY1	100.1830
100.1830	DCB_se1_ag3_f_02 - phones	S	100.2630
100.2630	DCB_se1_ag3_f_02 - phones	IH0	100.2930
100.2930	DCB_se1_ag3_f_02 - phones	K	100.3230
100.3230	DCB_se1_ag3_f_02 - phones	L	100.3630
100.3630	DCB_se1_ag3_f_02 - phones	IY0	100.4830
100.4830	DCB_se1_ag3_f_02 - phones	IH1	100.5430
100.4830	DCB_se1_ag3_f_02 - words	it	100.6930
100.5430	DCB_se1_ag3_f_02 - phones	T	100.6930
100.7611	DCB_se1_ag3_f_02 - phones	DH	100.8311
100.7611	DCB_se1_ag3_f_02 - words	that	100.9511
100.8311	DCB_se1_ag3_f_02 - phones	AH0	100.9111
100.9111	DCB_se1_ag3_f_02 - phones	T	100.9511
100.9511	DCB_se1_ag3_f_02 - phones	S	101.0211
100.9511	DCB_se1_ag3_f_02 - words	s	101.0211
101.0211	DCB_se1_ag3_f_02 - phones	IH0	101.1311
101.0211	DCB_se1_ag3_f_02 - words	it	101.3111
101.1311	DCB_se1_ag3_f_02 - phones	T	101.3111
102.0775	DCB_se1_ag3_m_01 - phones	DH	102.1875
102.0775	DCB_se1_ag3_m_01 - words	that	102.2875
102.1875	DCB_se1_ag3_m_01 - phones	AH0	102.2375
102.2375	DCB_se1_ag3_m_01 - phones	T	102.2875
102.2875	DCB_se1_ag3_m_01 - words	s	102.3775
102.2875	DCB_se1_ag3_m_01 - phones	S	102.3775
102.3775	DCB_se1_ag3_m_01 - phones	IH0	102.4475
102.3775	DCB_se1_ag3_m_01 - words	it	102.6075
102.4475	DCB_se1_ag3_m_01 - phones	T	102.6075
102.7733	DCB_se1_ag3_f_02 - phones	sil	102.8233
102.8233	DCB_se1_ag3_f_02 - phones	M	103.1133
102.8233	DCB_se1_ag3_f_02 - words	mm-hm	103.3133
103.1133	DCB_se1_ag3_f_02 - phones	HH	103.1933
103.1933	DCB_se1_ag3_f_02 - phones	M	103.3133
103.3133	DCB_se1_ag3_f_02 - phones	sp	103.3833
104.2669	DCB_se1_ag3_f_02 - phones	DH	104.3569
104.2669	DCB_se1_ag3_f_02 - words	the	104.4869
104.3569	DCB_se1_ag3_f_02 - phones	AH0	104.4869
104.4869	DCB_se1_ag3_f_02 - phones	sp	104.5669
104.5669	DCB_se1_ag3_f_02 - phones	DH	104.6669
104.5669	DCB_se1_ag3_f_02 - words	the	104.7369
104.6669	DCB_se1_ag3_f_02 - phones	AH0	104.7369
104.7369	DCB_se1_ag3_f_02 - phones	S	104.8469
104.7369	DCB_se1_ag3_f_02 - words	same	105.0869
104.8469	DCB_se1_ag3_f_02 - phones	EY1	105.0369
105.0369	DCB_se1_ag3_f_02 - phones	M	105.0869
105.0869	DCB_se1_ag3_f_02 - phones	TH	105.1269
105.0869	DCB_se1_ag3_f_02 - words	thing	105.2569
105.1269	DCB_se1_ag3_f_02 - phones	IH1	105.1669
105.1669	DCB_se1_ag3_f_02 - phones	NG	105.2569
105.2569	DCB_se1_ag3_f_02 - phones	DH	105.3169
105.2569	DCB_se1_ag3_f_02 - words	that	105.3969
105.3169	DCB_se1_ag3_f_02 - phones	AE1	105.3469
105.3469	DCB_se1_ag3_f_02 - phones	T	105.3969
105.3969	DCB_se1_ag3_f_02 - words	s	105.4269
105.3969	DCB_se1_ag3_f_02 - phones	S	105.4269
105.4269	DCB_se1_ag3_f_02 - phones	HH	105.4769
105.4269	DCB_se1_ag3_f_02 - words	what	105.5669
105.4769	DCB_se1_ag3_f_02 - phones	W	105.5069
105.5069	DCB_se1_ag3_f_02 - phones	AH1	105.5369
105.5369	DCB_se1_ag3_f_02 - phones	T	105.5669
105.5669	DCB_se1_ag3_f_02 - phones	Z	105.6169
105.5669	DCB_se1_ag3_f_02 - words	s	105.6169
105.6169	DCB_se1_ag3_f_02 - phones	G	105.6669
105.6169	DCB_se1_ag3_f_02 - words	going	105.9169
105.6669	DCB_se1_ag3_f_02 - phones	OW1	105.8069
105.8069	DCB_se1_ag3_f_02 - phones	IH0	105.8669
105.8669	DCB_se1_ag3_f_02 - phones	N	105.9169
105.9169	DCB_se1_ag3_f_02 - phones	AO1	106.0469
105.9169	DCB_se1_ag3_f_02 - words	on	106.1069
106.0469	DCB_se1_ag3_f_02 - phones	N	106.1069
106.1069	DCB_se1_ag3_f_02 - phones	D	106.1669
106.1069	DCB_se1_ag3_f_02 - words	down	106.3569
106.1669	DCB_se1_ag3_f_02 - phones	AW1	106.3069
106.3069	DCB_se1_ag3_f_02 - phones	N	106.3569
106.3569	DCB_se1_ag3_f_02 - phones	DH	106.3969
106.3569	DCB_se1_ag3_f_02 - words	there	106.5169
106.3969	DCB_se1_ag3_f_02 - phones	EH1	106.4869
106.4869	DCB_se1_ag3_f_02 - phones	R	106.5169
106.5169	DCB_se1_ag3_f_02 - phones	N	106.5969
106.5169	DCB_se1_ag3_f_02 - words	now	106.8769
106.5969	DCB_se1_ag3_f_02 - phones	AW1	106.8769
106.8769	DCB_se1_ag3_f_02 - phones	sp	109.5487
108.4811	DCB_se1_ag3_m_01 - phones	sil	108.5311
108.5311	DCB_se1_ag3_m_01 - phones	OW1	108.6511
108.5311	DCB_se1_ag3_m_01 - words	oh	108.6511
108.6511	DCB_se1_ag3_m_01 - phones	EY1	108.6811
108.6511	DCB_se1_ag3_m_01 - words	ain't	108.7411
108.6811	DCB_se1_ag3_m_01 - phones	N	108.7111
108.7111	DCB_se1_ag3_m_01 - phones	T	108.7411
108.7411	DCB_se1_ag3_m_01 - phones	sp	108.7711
108.7711	DCB_se1_ag3_m_01 - phones	N	108.8111
108.7711	DCB_se1_ag3_m_01 - words	nothing	109.0711
108.8111	DCB_se1_ag3_m_01 - phones	AH1	108.9411
108.9411	DCB_se1_ag3_m_01 - phones	TH	108.9811
108.9811	DCB_se1_ag3_m_01 - phones	IH0	109.0111
109.0111	DCB_se1_ag3_m_01 - phones	NG	109.0711
109.0711	DCB_se1_ag3_m_01 - phones	CH	109.1911
109.0711	DCB_se1_ag3_m_01 - words	changed	109.6211
109.1911	DCB_se1_ag3_m_01 - phones	EY1	109.3311
109.3311	DCB_se1_ag3_m_01 - phones	N	109.4911
109.4911	DCB_se1_ag3_m_01 - phones	JH	109.5911
109.5487	DCB_se1_ag3_f_02 - phones	N	109.5787
109.5487	DCB_se1_ag3_f_02 - words	no	109.6187
109.5787	DCB_se1_ag3_f_02 - phones	OW1	109.6187
109.5911	DCB_se1_ag3_m_01 - phones	D	109.6211
109.6187	DCB_se1_ag3_f_02 - phones	EY1	109.7187
109.6187	DCB_se1_ag3_f_02 - words	ain't	109.7787
109.6211	DCB_se1_ag3_m_01 - phones	sp	109.7011
109.7187	DCB_se1_ag3_f_02 - phones	N	109.7487
109.7487	DCB_se1_ag3_f_02 - phones	T	109.7787
109.7787	DCB_se1_ag3_f_02 - phones	N	109.8287
109.7787	DCB_se1_ag3_f_02 - words	nothing	110.0887
109.8287	DCB_se1_ag3_f_02 - phones	AH1	109.8787
109.8787	DCB_se1_ag3_f_02 - phones	TH	109.9687
109.9687	DCB_se1_ag3_f_02 - phones	IH0	110.0087
110.0087	DCB_se1_ag3_f_02 - phones	NG	110.0887
110.0887	DCB_se1_ag3_f_02 - phones	CH	110.1787
110.0887	DCB_se1_ag3_f_02 - words	change	110.6987
110.1787	DCB_se1_ag3_f_02 - phones	EY1	110.4487
110.4487	DCB_se1_ag3_f_02 - phones	N	110.5187
110.5187	DCB_se1_ag3_f_02 - phones	JH	110.6987
112.8883	DCB_se1_ag3_m_01 - phones	HH	112.9483
112.8883	DCB_se1_ag3_m_01 - words	where	113.0683
112.9483	DCB_se1_ag3_m_01 - phones	W	112.9783
112.9783	DCB_se1_ag3_m_01 - phones	EH1	113.0183
113.0183	DCB_se1_ag3_m_01 - phones	R	113.0683
113.0683	DCB_se1_ag3_m_01 - phones	W	113.0983
113.0683	DCB_se1_ag3_m_01 - words	were	113.1483
113.0983	DCB_se1_ag3_m_01 - phones	ER0	113.1483
113.1483	DCB_se1_ag3_m_01 - phones	Y	113.1883
113.1483	DCB_se1_ag3_m_01 - words	your	113.2783
113.1883	DCB_se1_ag3_m_01 - phones	UH1	113.2183
113.2183	DCB_se1_ag3_m_01 - phones	R	113.2783
113.2783	DCB_se1_ag3_m_01 - phones	P	113.3383
113.2783	DCB_se1_ag3_m_01 - words	parents	113.6483
113.3383	DCB_se1_ag3_m_01 - phones	EH1	113.3883
113.3883	DCB_se1_ag3_m_01 - phones	R	113.4983
113.4983	DCB_se1_ag3_m_01 - phones	AH0	113.5283
113.5283	DCB_se1_ag3_m_01 - phones	N	113.5583
113.5583	DCB_se1_ag3_m_01 - phones	T	113.5883
113.5883	DCB_se1_ag3_m_01 - phones	S	113.6483
113.6483	DCB_se1_ag3_m_01 - phones	B	113.7083
113.6483	DCB_se1_ag3_m_01 - words	born	114.0283
113.7083	DCB_se1_ag3_m_01 - phones	AO1	113.8683
113.8683	DCB_se1_ag3_m_01 - phones	R	113.9183
113.9183	DCB_se1_ag3_m_01 - phones	N	114.0283
115.6509	DCB_se1_ag3_m_01 - phones	W	115.8109
115.6509	DCB_se1_ag3_m_01 - words	were	115.8409
115.8109	DCB_se1_ag3_m_01 - phones	ER0	115.8409
115.8409	DCB_se1_ag3_m_01 - phones	DH	115.8909
115.8409	DCB_se1_ag3_m_01 - words	they	115.9609
115.8909	DCB_se1_ag3_m_01 - phones	EY1	115.9609
115.9609	DCB_se1_ag3_m_01 - phones	F	116.0409
115.9609	DCB_se1_ag3_m_01 - words	from	116.1209
116.0409	DCB_se1_ag3_m_01 - phones	ER0	116.0909
116.0909	DCB_se1_ag3_m_01 - phones	M	116.1209
116.1209	DCB_se1_ag3_m_01 - phones	D	116.1809
116.1209	DCB_se1_ag3_m_01 - words	dc	116.5609
116.1809	DCB_se1_ag3_m_01 - phones	IY1	116.3009
116.3009	DCB_se1_ag3_m_01 - phones	S	116.3909
116.3909	DCB_se1_ag3_m_01 - phones	IY1	116.5609
117.1768	DCB_se1_ag3_f_02 - phones	sil	117.2368
117.2368	DCB_se1_ag3_f_02 - phones	M	117.2868
117.2368	DCB_se1_ag3_f_02 - words	my	117.4168
117.2868	DCB_se1_ag3_f_02 - phones	AY1	117.4168
117.4168	DCB_se1_ag3_f_02 - phones	F	117.5368
117.4168	DCB_se1_ag3_f_02 - words	father	117.8168
117.5368	DCB_se1_ag3_f_02 - phones	AA1	117.6968
117.6968	DCB_se1_ag3_f_02 - phones	DH	117.7468
117.7468	DCB_se1_ag3_f_02 - phones	ER0	117.8168
117.8168	DCB_se1_ag3_f_02 - phones	F	117.8768
117.8168	DCB_se1_ag3_f_02 - words	from	118.0368
117.8768	DCB_se1_ag3_f_02 - phones	R	117.9068
117.9068	DCB_se1_ag3_f_02 - phones	AH1	117.9668
117.9668	DCB_se1_ag3_f_02 - phones	M	118.0368
118.0368	DCB_se1_ag3_f_02 - phones	B	118.1368
118.0368	DCB_se1_ag3_f_02 - words	brooklyn	118.7268
118.1368	DCB_se1_ag3_f_02 - phones	R	118.2268
118.2268	DCB_se1_ag3_f_02 - phones	UH1	118.3068
118.3068	DCB_se1_ag3_f_02 - phones	K	118.3568
118.3568	DCB_se1_ag3_f_02 - phones	L	118.4568
118.4568	DCB_se1_ag3_f_02 - phones	AH0	118.5768
118.5768	DCB_se1_ag3_f_02 - phones	N	118.7268
118.9156	DCB_se1_ag3_f_02 - phones	N	119.0456
118.9156	DCB_se1_ag3_f_02 - words	new	119.1456
119.0456	DCB_se1_ag3_f_02 - phones	UW1	119.1456
119.1456	DCB_se1_ag3_f_02 - phones	Y	119.2756
119.1456	DCB_se1_ag3_f_02 - words	york	119.5456
119.2756	DCB_se1_ag3_f_02 - phones	AO1	119.3856
119.3856	DCB_se1_ag3_f_02 - phones	R	119.4756
119.4756	DCB_se1_ag3_f_02 - phones	K	119.5456
119.5456	DCB_se1_ag3_f_02 - phones	AH0	119.5756
119.5456	DCB_se1_ag3_f_02 - words	and	119.6056
119.5756	DCB_se1_ag3_f_02 - phones	N	119.6056
119.6056	DCB_se1_ag3_f_02 - phones	M	119.6656
119.6056	DCB_se1_ag3_f_02 - words	my	119.7356
119.6656	DCB_se1_ag3_f_02 - phones	AY1	119.7356
119.7356	DCB_se1_ag3_f_02 - phones	M	119.8756
119.7356	DCB_se1_ag3_f_02 - words	mom	120.1556
119.8756	DCB_se1_ag3_f_02 - phones	AA1	120.0656
120.0656	DCB_se1_ag3_f_02 - phones	M	120.1556
120.1556	DCB_se1_ag3_f_02 - phones	F	120.2456
120.1556	DCB_se1_ag3_f_02 - words	from	120.7356
120.2456	DCB_se1_ag3_f_02 - phones	R	120.2756
120.2756	DCB_se1_ag3_f_02 - phones	AH1	120.4756
120.4756	DCB_se1_ag3_f_02 - phones	M	120.7356
120.7356	DCB_se1_ag3_f_02 - phones	sp	120.7656
120.7656	DCB_se1_ag3_f_02 - phones	M	120.8556
120.7656	DCB_se1_ag3_f_02 - words	massachusetts	121.3856
120.8556	DCB_se1_ag3_f_02 - phones	AE2	120.9456
120.9456	DCB_se1_ag3_f_02 - phones	S	121.0956
121.0956	DCB_se1_ag3_f_02 - phones	AH0	121.1256
121.1256	DCB_se1_ag3_f_02 - phones	CH	121.1856
121.1856	DCB_se1_ag3_f_02 - phones	UW1	121.2256
121.2256	DCB_se1_ag3_f_02 - phones	S	121.2556
121.2556	DCB_se1_ag3_f_02 - phones	AH0	121.2856
121.2856	DCB_se1_ag3_f_02 - phones	T	121.3156
121.3156	DCB_se1_ag3_f_02 - phones	S	121.3856
121.3856	DCB_se1_ag3_f_02 - phones	AE1	121.5456
121.3856	DCB_se1_ag3_f_02 - words	avenue	121.7556
121.5456	DCB_se1_ag3_f_02 - phones	V	121.5956
121.5956	DCB_se1_ag3_f_02 - phones	AH0	121.6256
121.6256	DCB_se1_ag3_f_02 - phones	N	121.6756
121.6756	DCB_se1_ag3_f_02 - phones	UW2	121.7556
121.7556	DCB_se1_ag3_f_02 - phones	S	121.8756
121.7556	DCB_se1_ag3_f_02 - words	southeast	122.4656
121.8756	DCB_se1_ag3_f_02 - phones	AW2	121.9756
121.9756	DCB_se1_ag3_f_02 - phones	TH	122.1256
122.1256	DCB_se1_ag3_f_02 - phones	IY1	122.2856
122.2856	DCB_se1_ag3_f_02 - phones	S	122.3256
122.3256	DCB_se1_ag3_f_02 - phones	T	122.4656
123.1014	DCB_se1_ag3_m_01 - phones	Y	123.2014
123.1014	DCB_se1_ag3_m_01 - words	you	123.2414
123.2014	DCB_se1_ag3_m_01 - phones	UW1	123.2414
123.2414	DCB_se1_ag3_m_01 - phones	HH	123.3214
123.2414	DCB_se1_ag3_m_01 - words	have	123.3914
123.3214	DCB_se1_ag3_m_01 - phones	AE1	123.3614
123.3614	DCB_se1_ag3_m_01 - phones	V	123.3914
123.3914	DCB_se1_ag3_m_01 - phones	EH1	123.4214
123.3914	DCB_se1_ag3_m_01 - words	any	123.5314
123.4214	DCB_se1_ag3_m_01 - phones	N	123.4714
123.4714	DCB_se1_ag3_m_01 - phones	IY0	123.5314
123.5314	DCB_se1_ag3_m_01 - phones	sp	123.5614
123.5614	DCB_se1_ag3_m_01 - phones	B	123.6114
123.5614	DCB_se1_ag3_m_01 - words	brothers	123.8914
123.6114	DCB_se1_ag3_m_01 - phones	R	123.6514
123.6514	DCB_se1_ag3_m_01 - phones	AH1	123.7114
123.7114	DCB_se1_ag3_m_01 - phones	DH	123.7814
123.7814	DCB_se1_ag3_m_01 - phones	ER0	123.8314
123.8314	DCB_se1_ag3_m_01 - phones	Z	123.8914
123.8914	DCB_se1_ag3_m_01 - phones	AH0	123.9214
123.8914	DCB_se1_ag3_m_01 - words	and	123.9914
123.9214	DCB_se1_ag3_m_01 - phones	N	123.9914
123.9914	DCB_se1_ag3_m_01 - phones	S	124.0714
123.9914	DCB_se1_ag3_m_01 - words	sisters	124.3614
124.0714	DCB_se1_ag3_m_01 - phones	IH1	124.1414
124.1414	DCB_se1_ag3_m_01 - phones	S	124.2214
124.2214	DCB_se1_ag3_m_01 - phones	T	124.2914
124.2914	DCB_se1_ag3_m_01 - phones	ER0	124.3314
124.3314	DCB_se1_ag3_m_01 - phones	Z	124.3614
124.3614	DCB_se1_ag3_m_01 - phones	sp	124.4314
124.8685	DCB_se1_ag3_f_02 - phones	sil	124.9485
124.9485	DCB_se1_ag3_f_02 - phones	Y	125.2285
124.9485	DCB_se1_ag3_f_02 - words	yup	125.3885
125.2285	DCB_se1_ag3_f_02 - phones	AH1	125.3285
125.3285	DCB_se1_ag3_f_02 - phones	P	125.3885
126.3661	DCB_se1_ag3_f_02 - phones	sil	126.4061
126.4061	DCB_se1_ag3_f_02 - phones	M	126.4561
126.4061	DCB_se1_ag3_f_02 - words	my	126.5261
126.4561	DCB_se1_ag3_f_02 - phones	AY1	126.5261
126.5261	DCB_se1_ag3_f_02 - phones	M	126.6461
126.5261	DCB_se1_ag3_f_02 - words	mother	126.8761
126.6461	DCB_se1_ag3_f_02 - phones	AH1	126.7461
126.7461	DCB_se1_ag3_f_02 - phones	DH	126.8161
126.8161	DCB_se1_ag3_f_02 - phones	ER0	126.8761
126.8761	DCB_se1_ag3_f_02 - phones	HH	126.9461
126.8761	DCB_se1_ag3_f_02 - words	had	127.2261
126.9461	DCB_se1_ag3_f_02 - phones	AE1	127.1661
127.1661	DCB_se1_ag3_f_02 - phones	D	127.2261
127.2261	DCB_se1_ag3_f_02 - phones	W	127.3261
127.2261	DCB_se1_ag3_f_02 - words	one	127.5061
127.3261	DCB_se1_ag3_f_02 - phones	AH1	127.4061
127.4061	DCB_se1_ag3_f_02 - phones	N	127.5061
127.5061	DCB_se1_ag3_f_02 - phones	B	127.6061
127.5061	DCB_se1_ag3_f_02 - words	boy	127.7961
127.6061	DCB_se1_ag3_f_02 - phones	OY1	127.7961
127.7961	DCB_se1_ag3_f_02 - phones	AE1	127.8561
127.7961	DCB_se1_ag3_f_02 - words	and	127.9461
127.8561	DCB_se1_ag3_f_02 - phones	N	127.9161
127.9161	DCB_se1_ag3_f_02 - phones	D	127.9461
127.9461	DCB_se1_ag3_f_02 - phones	TH	128.0061
127.9461	DCB_se1_ag3_f_02 - words	three	128.1561
128.0061	DCB_se1_ag3_f_02 - phones	R	128.0761
128.0761	DCB_se1_ag3_f_02 - phones	IY1	128.1561
128.1561	DCB_se1_ag3_f_02 - phones	G	128.2361
128.1561	DCB_se1_ag3_f_02 - words	girls	128.7161
128.2361	DCB_se1_ag3_f_02 - phones	ER1	128.4661
128.4661	DCB_se1_ag3_f_02 - phones	L	128.5461
128.5461	DCB_se1_ag3_f_02 - phones	Z	128.7161
129.3784	DCB_se1_ag3_m_01 - phones	HH	129.4484
129.3784	DCB_se1_ag3_m_01 - words	one	129.5784
129.4484	DCB_se1_ag3_m_01 - phones	W	129.4884
129.4884	DCB_se1_ag3_m_01 - phones	AH1	129.5184
129.5184	DCB_se1_ag3_m_01 - phones	N	129.5784
129.5784	DCB_se1_ag3_m_01 - phones	B	129.6584
129.5784	DCB_se1_ag3_m_01 - words	boy	129.7384
129.6584	DCB_se1_ag3_m_01 - phones	OY1	129.7384
129.7384	DCB_se1_ag3_m_01 - phones	AH0	129.7784
129.7384	DCB_se1_ag3_m_01 - words	and	129.8284
129.7784	DCB_se1_ag3_m_01 - phones	N	129.8284
129.8284	DCB_se1_ag3_m_01 - phones	TH	129.8984
129.8284	DCB_se1_ag3_m_01 - words	three	130.0384
129.8984	DCB_se1_ag3_m_01 - phones	R	129.9784
129.9784	DCB_se1_ag3_m_01 - phones	IY1	130.0384
130.0384	DCB_se1_ag3_m_01 - phones	sp	130.0684
130.0684	DCB_se1_ag3_m_01 - phones	G	130.0984
130.0684	DCB_se1_ag3_m_01 - words	girls	130.4484
130.0984	DCB_se1_ag3_m_01 - phones	ER1	130.2684
130.2684	DCB_se1_ag3_m_01 - phones	L	130.2984
130.2870	DCB_se1_ag3_f_02 - phones	M	130.3370
130.2870	DCB_se1_ag3_f_02 - words	mm-hm	130.8770
130.2984	DCB_se1_ag3_m_01 - phones	Z	130.4484
130.3370	DCB_se1_ag3_f_02 - phones	HH	130.3870
130.3870	DCB_se1_ag3_f_02 - phones	M	130.8770
130.4484	DCB_se1_ag3_m_01 - phones	sp	136.1162
130.8770	DCB_se1_ag3_f_02 - phones	sp	130.9470
131.0236	DCB_se1_ag3_f_02 - phones	AH0	131.1736
131.0236	DCB_se1_ag3_f_02 - words	and	131.2536
131.1736	DCB_se1_ag3_f_02 - phones	N	131.2536
131.2536	DCB_se1_ag3_f_02 - words	i	131.3136
131.2536	DCB_se1_ag3_f_02 - phones	AY1	131.3136
131.3136	DCB_se1_ag3_f_02 - phones	HH	131.3936
131.3136	DCB_se1_ag3_f_02 - words	have	131.5136
131.3936	DCB_se1_ag3_f_02 - phones	AE1	131.4636
131.4636	DCB_se1_ag3_f_02 - phones	V	131.5136
131.5136	DCB_se1_ag3_f_02 - phones	S	131.6436
131.5136	DCB_se1_ag3_f_02 - words	sisters	132.1236
131.6436	DCB_se1_ag3_f_02 - phones	IH1	131.7036
131.7036	DCB_se1_ag3_f_02 - phones	S	131.7936
131.7936	DCB_se1_ag3_f_02 - phones	T	131.8636
131.8636	DCB_se1_ag3_f_02 - phones	ER0	131.9436
131.9436	DCB_se1_ag3_f_02 - phones	Z	132.1236
132.2362	DCB_se1_ag3_f_02 - phones	sil	132.2862
132.2862	DCB_se1_ag3_f_02 - phones	AH0	132.3562
132.2862	DCB_se1_ag3_f_02 - words	and	132.4362
132.3562	DCB_se1_ag3_f_02 - phones	N	132.4362
132.4362	DCB_se1_ag3_f_02 - phones	B	132.4862
132.4362	DCB_se1_ag3_f_02 - words	brothers	132.9462
132.4862	DCB_se1_ag3_f_02 - phones	R	132.5262
132.5262	DCB_se1_ag3_f_02 - phones	AH1	132.6462
132.6462	DCB_se1_ag3_f_02 - phones	DH	132.7562
132.7562	DCB_se1_ag3_f_02 - phones	ER0	132.8162
132.8162	DCB_se1_ag3_f_02 - phones	Z	132.9462
132.9462	DCB_se1_ag3_f_02 - phones	sp	132.9762
132.9762	DCB_se1_ag3_f_02 - phones	F	133.0062
132.9762	DCB_se1_ag3_f_02 - words	from	133.1062
133.0062	DCB_se1_ag3_f_02 - phones	R	133.0362
133.0362	DCB_se1_ag3_f_02 - phones	AH1	133.0662
133.0662	DCB_se1_ag3_f_02 - phones	M	133.1062
133.1062	DCB_se1_ag3_f_02 - phones	M	133.1662
133.1062	DCB_se1_ag3_f_02 - words	my	133.2462
133.1662	DCB_se1_ag3_f_02 - phones	AY1	133.2462
133.2462	DCB_se1_ag3_f_02 - phones	F	133.3662
133.2462	DCB_se1_ag3_f_02 - words	father	133.6562
133.3662	DCB_se1_ag3_f_02 - phones	AA1	133.5362
133.5362	DCB_se1_ag3_f_02 - phones	DH	133.5962
133.5962	DCB_se1_ag3_f_02 - phones	ER0	133.6562
133.6562	DCB_se1_ag3_f_02 - phones	sp	139.2423
136.1162	DCB_se1_ag3_m_01 - phones	AA1	136.1962
136.1162	DCB_se1_ag3_m_01 - words	are	136.2862
136.1962	DCB_se1_ag3_m_01 - phones	R	136.2862
136.2862	DCB_se1_ag3_m_01 - phones	Y	136.3562
136.2862	DCB_se1_ag3_m_01 - words	y'all	136.4762
136.3562	DCB_se1_ag3_m_01 - phones	AO2	136.4262
136.4262	DCB_se1_ag3_m_01 - phones	L	136.4762
136.4762	DCB_se1_ag3_m_01 - phones	K	136.5762
136.4762	DCB_se1_ag3_m_01 - words	close	136.9962
136.5762	DCB_se1_ag3_m_01 - phones	L	136.6362
136.6362	DCB_se1_ag3_m_01 - phones	OW1	136.7462
136.7462	DCB_se1_ag3_m_01 - phones	S	136.9962
139.2423	DCB_se1_ag3_f_02 - phones	AH1	139.8023
139.2423	DCB_se1_ag3_f_02 - words	uh	139.8023
139.8023	DCB_se1_ag3_f_02 - phones	sp	140.0323
140.0323	DCB_se1_ag3_f_02 - phones	M	140.4123
140.0323	DCB_se1_ag3_f_02 - words	mm	140.4123
140.4123	DCB_se1_ag3_f_02 - phones	sp	140.5523
140.8566	DCB_se1_ag3_f_02 - phones	S	141.0866
140.8566	DCB_se1_ag3_f_02 - words	sort	141.3166
141.0866	DCB_se1_ag3_f_02 - phones	AO1	141.2166
141.2166	DCB_se1_ag3_f_02 - phones	R	141.2766
141.2766	DCB_se1_ag3_f_02 - phones	T	141.3166
141.3166	DCB_se1_ag3_f_02 - phones	AH0	141.3566
141.3166	DCB_se1_ag3_f_02 - words	of	141.5566
141.3566	DCB_se1_ag3_f_02 - phones	V	141.5566
141.9161	DCB_se1_ag3_m_01 - phones	sil	142.3061
142.3061	DCB_se1_ag3_m_01 - words	<unk>	142.3361
142.3061	DCB_se1_ag3_m_01 - phones	spn	142.3361
142.3361	DCB_se1_ag3_m_01 - phones	sp	142.6061
143.0111	DCB_se1_ag3_m_01 - phones	S	143.2511
143.0111	DCB_se1_ag3_m_01 - words	sort	143.4311
143.2511	DCB_se1_ag3_m_01 - phones	AO1	143.3411
143.3411	DCB_se1_ag3_m_01 - phones	R	143.4011
143.4011	DCB_se1_ag3_m_01 - phones	T	143.4311
143.4311	DCB_se1_ag3_m_01 - phones	sp	143.4911
143.4911	DCB_se1_ag3_m_01 - phones	AH0	143.6111
143.4911	DCB_se1_ag3_m_01 - words	of	143.6411
143.6111	DCB_se1_ag3_m_01 - phones	V	143.6411
143.6411	DCB_se1_ag3_m_01 - phones	sp	143.6711
143.6711	DCB_se1_ag3_m_01 - phones	AY1	143.7111
143.6711	DCB_se1_ag3_m_01 - words	i	143.7111
143.7111	DCB_se1_ag3_m_01 - phones	sp	143.7411
143.7411	DCB_se1_ag3_m_01 - phones	N	143.7711
143.7411	DCB_se1_ag3_m_01 - words	know	143.8011
143.7711	DCB_se1_ag3_m_01 - phones	OW1	143.8011
143.8011	DCB_se1_ag3_m_01 - phones	sp	143.8311
143.8311	DCB_se1_ag3_m_01 - phones	DH	143.8611
143.8311	DCB_se1_ag3_m_01 - words	that	143.9411
143.8611	DCB_se1_ag3_m_01 - phones	AH0	143.8911
143.8911	DCB_se1_ag3_m_01 - phones	T	143.9411
143.9411	DCB_se1_ag3_m_01 - phones	sp	144.0311
144.0311	DCB_se1_ag3_m_01 - phones	S	144.0711
144.0311	DCB_se1_ag3_m_01 - words	s	144.0711
144.0711	DCB_se1_ag3_m_01 - phones	R	144.1111
144.0711	DCB_se1_ag3_m_01 - words	right	144.2511
144.1111	DCB_se1_ag3_m_01 - phones	AY1	144.1411
144.1411	DCB_se1_ag3_m_01 - phones	T	144.2511
144.2511	DCB_se1_ag3_m_01 - phones	sp	144.3211
144.7420	DCB_se1_ag3_m_01 - phones	HH	144.7920
144.7420	DCB_se1_ag3_m_01 - words	what	144.8820
144.7920	DCB_se1_ag3_m_01 - phones	W	144.8220
144.8220	DCB_se1_ag3_m_01 - phones	AH1	144.8520
144.8520	DCB_se1_ag3_m_01 - phones	T	144.8820
144.8820	DCB_se1_ag3_m_01 - phones	AH0	144.9120
144.8820	DCB_se1_ag3_m_01 - words	about	145.0620
144.9120	DCB_se1_ag3_m_01 - phones	B	144.9520
144.9520	DCB_se1_ag3_m_01 - phones	AW1	145.0020
145.0020	DCB_se1_ag3_m_01 - phones	T	145.0620
145.0620	DCB_se1_ag3_m_01 - phones	Y	145.1020
145.0620	DCB_se1_ag3_m_01 - words	your	145.1620
145.1020	DCB_se1_ag3_m_01 - phones	UH1	145.1320
145.1320	DCB_se1_ag3_m_01 - phones	R	145.1620
145.1620	DCB_se1_ag3_m_01 - phones	G	145.2220
145.1620	DCB_se1_ag3_m_01 - words	grandparents	145.8620
145.2220	DCB_se1_ag3_m_01 - phones	R	145.2920
145.2920	DCB_se1_ag3_m_01 - phones	AE1	145.3520
145.3520	DCB_se1_ag3_m_01 - phones	N	145.4120
145.4120	DCB_se1_ag3_m_01 - phones	P	145.4520
145.4520	DCB_se1_ag3_m_01 - phones	EH2	145.4920
145.4920	DCB_se1_ag3_m_01 - phones	R	145.5420
145.5420	DCB_se1_ag3_m_01 - phones	AH0	145.6120
145.6120	DCB_se1_ag3_m_01 - phones	N	145.6420
145.6420	DCB_se1_ag3_m_01 - phones	T	145.7220
145.7220	DCB_se1_ag3_m_01 - phones	S	145.8620
147.1615	DCB_se1_ag3_f_02 - phones	sil	147.2015
147.2015	DCB_se1_ag3_f_02 - phones	DH	147.3215
147.2015	DCB_se1_ag3_f_02 - words	they	147.4515
147.3215	DCB_se1_ag3_f_02 - phones	EY1	147.4515
147.4515	DCB_se1_ag3_f_02 - phones	W	147.5415
147.4515	DCB_se1_ag3_f_02 - words	was	147.6515
147.5415	DCB_se1_ag3_f_02 - phones	AH0	147.5715
147.5715	DCB_se1_ag3_f_02 - phones	Z	147.6515
147.6515	DCB_se1_ag3_f_02 - phones	B	147.7115
147.6515	DCB_se1_ag3_f_02 - words	born	147.9215
147.7115	DCB_se1_ag3_f_02 - phones	AO1	147.8315
147.8315	DCB_se1_ag3_f_02 - phones	R	147.8815
147.8815	DCB_se1_ag3_f_02 - phones	N	147.9215
147.9215	DCB_se1_ag3_f_02 - phones	AH0	147.9515
147.9215	DCB_se1_ag3_f_02 - words	and	148.0015
147.9515	DCB_se1_ag3_f_02 - phones	N	148.0015
148.0015	DCB_se1_ag3_f_02 - phones	R	148.0915
148.0015	DCB_se1_ag3_f_02 - words	raised	148.2815
148.0915	DCB_se1_ag3_f_02 - phones	EY1	148.2215
148.2215	DCB_se1_ag3_f_02 - phones	Z	148.2515
148.2515	DCB_se1_ag3_f_02 - phones	D	148.2815
148.2815	DCB_se1_ag3_f_02 - phones	IH0	148.3115
148.2815	DCB_se1_ag3_f_02 - words	in	148.3715
148.3115	DCB_se1_ag3_f_02 - phones	N	148.3715
148.3715	DCB_se1_ag3_f_02 - phones	S	148.4615
148.3715	DCB_se1_ag3_f_02 - words	south	148.6715
148.4615	DCB_se1_ag3_f_02 - phones	AW1	148.5615
148.5615	DCB_se1_ag3_f_02 - phones	TH	148.6715
148.6715	DCB_se1_ag3_f_02 - phones	K	148.7615
148.6715	DCB_se1_ag3_f_02 - words	carolina	149.1515
148.7615	DCB_se1_ag3_f_02 - phones	EH2	148.7915
148.7915	DCB_se1_ag3_f_02 - phones	R	148.8215
148.8215	DCB_se1_ag3_f_02 - phones	AH0	148.8515
148.8515	DCB_se1_ag3_f_02 - phones	L	148.8915
148.8915	DCB_se1_ag3_f_02 - phones	AY1	149.0215
149.0215	DCB_se1_ag3_f_02 - phones	N	149.0715
149.0715	DCB_se1_ag3_f_02 - phones	AH0	149.1515
149.1515	DCB_se1_ag3_f_02 - phones	B	149.2115
149.1515	DCB_se1_ag3_f_02 - words	but	149.3315
149.2115	DCB_se1_ag3_f_02 - phones	AH1	149.2815
149.2815	DCB_se1_ag3_f_02 - phones	T	149.3315
149.3315	DCB_se1_ag3_f_02 - phones	M	149.3915
149.3315	DCB_se1_ag3_f_02 - words	moved	149.5715
149.3915	DCB_se1_ag3_f_02 - phones	UW1	149.4815
149.4815	DCB_se1_ag3_f_02 - phones	V	149.5315
149.5315	DCB_se1_ag3_f_02 - phones	D	149.5715
149.5715	DCB_se1_ag3_f_02 - phones	T	149.6315
149.5715	DCB_se1_ag3_f_02 - words	to	149.6815
149.6315	DCB_se1_ag3_f_02 - phones	IH0	149.6815
149.6815	DCB_se1_ag3_f_02 - phones	D	149.7515
149.6815	DCB_se1_ag3_f_02 - words	dc	150.3315
149.7515	DCB_se1_ag3_f_02 - phones	IY1	149.9115
149.9115	DCB_se1_ag3_f_02 - phones	S	150.0515
150.0515	DCB_se1_ag3_f_02 - phones	IY1	150.3315
151.0744	DCB_se1_ag3_f_02 - phones	HH	151.1544
151.0744	DCB_se1_ag3_f_02 - words	when	151.2444
151.1544	DCB_se1_ag3_f_02 - phones	W	151.1844
151.1844	DCB_se1_ag3_f_02 - phones	EH1	151.2144
151.2144	DCB_se1_ag3_f_02 - phones	N	151.2444
151.2444	DCB_se1_ag3_f_02 - phones	M	151.3044
151.2444	DCB_se1_ag3_f_02 - words	my	151.3644
151.3044	DCB_se1_ag3_f_02 - phones	AY1	151.3644
151.3644	DCB_se1_ag3_f_02 - phones	M	151.4844
151.3644	DCB_se1_ag3_f_02 - words	mom	151.8344
151.4844	DCB_se1_ag3_f_02 - phones	AA1	151.7344
151.7344	DCB_se1_ag3_f_02 - phones	M	151.8344
151.8344	DCB_se1_ag3_f_02 - phones	AE1	151.9544
151.8344	DCB_se1_ag3_f_02 - words	and	152.0644
151.9544	DCB_se1_ag3_f_02 - phones	N	152.0644
152.0644	DCB_se1_ag3_f_02 - phones	M	152.1344
152.0644	DCB_se1_ag3_f_02 - words	my	152.2644
152.1344	DCB_se1_ag3_f_02 - phones	AY1	152.2644
152.2644	DCB_se1_ag3_f_02 - phones	AH1	152.3444
152.2644	DCB_se1_ag3_f_02 - words	uncle	152.5544
152.3444	DCB_se1_ag3_f_02 - phones	NG	152.4144
152.4144	DCB_se1_ag3_f_02 - phones	K	152.4944
152.4944	DCB_se1_ag3_f_02 - phones	AH0	152.5244
152.5244	DCB_se1_ag3_f_02 - phones	L	152.5544
152.5544	DCB_se1_ag3_f_02 - phones	W	152.6244
152.5544	DCB_se1_ag3_f_02 - words	was	152.7144
152.6244	DCB_se1_ag3_f_02 - phones	AH0	152.6644
152.6644	DCB_se1_ag3_f_02 - phones	Z	152.7144
152.7144	DCB_se1_ag3_f_02 - phones	Y	152.7944
152.7144	DCB_se1_ag3_f_02 - words	young	153.0044
152.7944	DCB_se1_ag3_f_02 - phones	AH1	152.9744
152.9744	DCB_se1_ag3_f_02 - phones	NG	153.0044
153.0044	DCB_se1_ag3_f_02 - phones	sp	162.2923
155.0396	DCB_se1_ag3_m_01 - phones	sil	155.1196
155.1196	DCB_se1_ag3_m_01 - phones	W	155.1796
155.1196	DCB_se1_ag3_m_01 - words	what	155.2596
155.1796	DCB_se1_ag3_m_01 - phones	AH1	155.2096
155.2096	DCB_se1_ag3_m_01 - phones	T	155.2596
155.2596	DCB_se1_ag3_m_01 - phones	K	155.3396
155.2596	DCB_se1_ag3_m_01 - words	kind	155.4996
155.3396	DCB_se1_ag3_m_01 - phones	AY1	155.4496
155.4496	DCB_se1_ag3_m_01 - phones	N	155.4996
155.4996	DCB_se1_ag3_m_01 - phones	AH1	155.5396
155.4996	DCB_se1_ag3_m_01 - words	of	155.5696
155.5396	DCB_se1_ag3_m_01 - phones	V	155.5696
155.5696	DCB_se1_ag3_m_01 - phones	sp	155.5996
155.5996	DCB_se1_ag3_m_01 - phones	AH1	155.8196
155.5996	DCB_se1_ag3_m_01 - words	um	156.0996
155.8196	DCB_se1_ag3_m_01 - phones	M	156.0996
156.7940	DCB_se1_ag3_m_01 - phones	HH	156.8240
156.7940	DCB_se1_ag3_m_01 - words	what	156.9240
156.8240	DCB_se1_ag3_m_01 - phones	W	156.8540
156.8540	DCB_se1_ag3_m_01 - phones	AH1	156.8840
156.8840	DCB_se1_ag3_m_01 - phones	T	156.9240
156.9240	DCB_se1_ag3_m_01 - phones	K	157.0040
156.9240	DCB_se1_ag3_m_01 - words	kinds	157.1740
157.0040	DCB_se1_ag3_m_01 - phones	AY1	157.1040
157.1040	DCB_se1_ag3_m_01 - phones	N	157.1340
157.1340	DCB_se1_ag3_m_01 - phones	Z	157.1740
157.1740	DCB_se1_ag3_m_01 - phones	AH0	157.2040
157.1740	DCB_se1_ag3_m_01 - words	of	157.2440
157.2040	DCB_se1_ag3_m_01 - phones	V	157.2440
157.2440	DCB_se1_ag3_m_01 - phones	T	157.3040
157.2440	DCB_se1_ag3_m_01 - words	traditions	157.9040
157.3040	DCB_se1_ag3_m_01 - phones	R	157.3340
157.3340	DCB_se1_ag3_m_01 - phones	AH0	157.3840
157.3840	DCB_se1_ag3_m_01 - phones	D	157.4540
157.4540	DCB_se1_ag3_m_01 - phones	IH1	157.5540
157.5540	DCB_se1_ag3_m_01 - phones	SH	157.6440
157.6440	DCB_se1_ag3_m_01 - phones	AH0	157.6840
157.6840	DCB_se1_ag3_m_01 - phones	N	157.7840
157.7840	DCB_se1_ag3_m_01 - phones	Z	157.9040
157.9040	DCB_se1_ag3_m_01 - phones	sp	157.9340
157.9340	DCB_se1_ag3_m_01 - phones	K	157.9940
157.9340	DCB_se1_ag3_m_01 - words	can	158.0640
157.9940	DCB_se1_ag3_m_01 - phones	AE1	158.0240
158.0240	DCB_se1_ag3_m_01 - phones	N	158.0640
158.0640	DCB_se1_ag3_m_01 - phones	Y	158.1240
158.0640	DCB_se1_ag3_m_01 - words	you	158.1740
158.1240	DCB_se1_ag3_m_01 - phones	UW1	158.1740
158.1740	DCB_se1_ag3_m_01 - phones	R	158.2040
158.1740	DCB_se1_ag3_m_01 - words	remember	158.4740
158.2040	DCB_se1_ag3_m_01 - phones	IH0	158.2340
158.2340	DCB_se1_ag3_m_01 - phones	M	158.2740
158.2740	DCB_se1_ag3_m_01 - phones	EH1	158.3240
158.3240	DCB_se1_ag3_m_01 - phones	M	158.3840
158.3840	DCB_se1_ag3_m_01 - phones	B	158.4140
158.4140	DCB_se1_ag3_m_01 - phones	ER0	158.4740
158.4740	DCB_se1_ag3_m_01 - phones	G	158.5340
158.4740	DCB_se1_ag3_m_01 - words	growing	158.7640
158.5340	DCB_se1_ag3_m_01 - phones	R	158.6040
158.6040	DCB_se1_ag3_m_01 - phones	OW1	158.6540
158.6540	DCB_se1_ag3_m_01 - phones	IH0	158.7240
158.7240	DCB_se1_ag3_m_01 - phones	NG	158.7640
158.7640	DCB_se1_ag3_m_01 - phones	AH1	158.8540
158.7640	DCB_se1_ag3_m_01 - words	up	158.9140
158.8540	DCB_se1_ag3_m_01 - phones	P	158.9140
158.9140	DCB_se1_ag3_m_01 - phones	W	158.9540
158.9140	DCB_se1_ag3_m_01 - words	with	159.0740
158.9540	DCB_se1_ag3_m_01 - phones	IH0	159.0240
159.0240	DCB_se1_ag3_m_01 - phones	TH	159.0740
159.0740	DCB_se1_ag3_m_01 - phones	Y	159.1040
159.0740	DCB_se1_ag3_m_01 - words	your	159.1840
159.1040	DCB_se1_ag3_m_01 - phones	UH1	159.1340
159.1340	DCB_se1_ag3_m_01 - phones	R	159.1840
159.1840	DCB_se1_ag3_m_01 - phones	F	159.2940
159.1840	DCB_se1_ag3_m_01 - words	family	159.6040
159.2940	DCB_se1_ag3_m_01 - phones	AE1	159.4440
159.4440	DCB_se1_ag3_m_01 - phones	M	159.5140
159.5140	DCB_se1_ag3_m_01 - phones	L	159.5440
159.5440	DCB_se1_ag3_m_01 - phones	IY0	159.6040
159.6040	DCB_se1_ag3_m_01 - phones	sp	171.5773
162.2923	DCB_se1_ag3_f_02 - phones	AH1	162.9223
162.2923	DCB_se1_ag3_f_02 - words	um	163.0723
162.9223	DCB_se1_ag3_f_02 - phones	M	163.0723
163.0723	DCB_se1_ag3_f_02 - phones	sp	164.1801
164.1801	DCB_se1_ag3_f_02 - phones	G	164.3101
164.1801	DCB_se1_ag3_f_02 - words	going	164.5501
164.3101	DCB_se1_ag3_f_02 - phones	OW1	164.4501
164.4501	DCB_se1_ag3_f_02 - phones	IH0	164.5001
164.5001	DCB_se1_ag3_f_02 - phones	NG	164.5501
164.5501	DCB_se1_ag3_f_02 - phones	T	164.6001
164.5501	DCB_se1_ag3_f_02 - words	to	164.6401
164.6001	DCB_se1_ag3_f_02 - phones	IH0	164.6401
164.6401	DCB_se1_ag3_f_02 - phones	M	164.7001
164.6401	DCB_se1_ag3_f_02 - words	my	164.7801
164.7001	DCB_se1_ag3_f_02 - phones	AY1	164.7801
164.7801	DCB_se1_ag3_f_02 - phones	G	164.8301
164.7801	DCB_se1_ag3_f_02 - words	grandmother	165.2101
164.8301	DCB_se1_ag3_f_02 - phones	R	164.9001
164.9001	DCB_se1_ag3_f_02 - phones	AE1	165.0101
165.0101	DCB_se1_ag3_f_02 - phones	M	165.0701
165.0701	DCB_se1_ag3_f_02 - phones	AH2	165.1101
165.1101	DCB_se1_ag3_f_02 - phones	DH	165.1601
165.1601	DCB_se1_ag3_f_02 - phones	ER0	165.2101
165.2101	DCB_se1_ag3_f_02 - phones	HH	165.2701
165.2101	DCB_se1_ag3_f_02 - words	house	165.5701
165.2701	DCB_se1_ag3_f_02 - phones	AW1	165.4401
165.4401	DCB_se1_ag3_f_02 - phones	S	165.5701
165.5701	DCB_se1_ag3_f_02 - phones	G	165.6301
165.5701	DCB_se1_ag3_f_02 - words	going	165.8101
165.6301	DCB_se1_ag3_f_02 - phones	OW1	165.7301
165.7301	DCB_se1_ag3_f_02 - phones	IH0	165.7801
165.7801	DCB_se1_ag3_f_02 - phones	NG	165.8101
165.8101	DCB_se1_ag3_f_02 - phones	T	165.8501
165.8101	DCB_se1_ag3_f_02 - words	to	165.9001
165.8501	DCB_se1_ag3_f_02 - phones	AH0	165.9001
165.9001	DCB_se1_ag3_f_02 - phones	DH	165.9301
165.9001	DCB_se1_ag3_f_02 - words	the	165.9801
165.9301	DCB_se1_ag3_f_02 - phones	AH0	165.9801
165.9801	DCB_se1_ag3_f_02 - phones	B	166.0501
165.9801	DCB_se1_ag3_f_02 - words	basement	166.5901
166.0501	DCB_se1_ag3_f_02 - phones	EY1	166.1701
166.1701	DCB_se1_ag3_f_02 - phones	S	166.2801
166.2801	DCB_se1_ag3_f_02 - phones	M	166.3301
166.3301	DCB_se1_ag3_f_02 - phones	AH0	166.4301
166.4301	DCB_se1_ag3_f_02 - phones	N	166.4701
166.4701	DCB_se1_ag3_f_02 - phones	T	166.5901
167.3946	DCB_se1_ag3_f_02 - phones	sil	167.4246
167.4246	DCB_se1_ag3_f_02 - phones	K	167.4746
167.4246	DCB_se1_ag3_f_02 - words	christmas	167.8146
167.4746	DCB_se1_ag3_f_02 - phones	R	167.5246
167.5246	DCB_se1_ag3_f_02 - phones	IH1	167.5746
167.5746	DCB_se1_ag3_f_02 - phones	S	167.6746
167.6746	DCB_se1_ag3_f_02 - phones	M	167.7046
167.7046	DCB_se1_ag3_f_02 - phones	AH0	167.7646
167.7646	DCB_se1_ag3_f_02 - phones	S	167.8146
167.8146	DCB_se1_ag3_f_02 - phones	TH	167.8946
167.8146	DCB_se1_ag3_f_02 - words	thanksgiving	168.6246
167.8946	DCB_se1_ag3_f_02 - phones	AE2	167.9246
167.9246	DCB_se1_ag3_f_02 - phones	NG	168.0046
168.0046	DCB_se1_ag3_f_02 - phones	K	168.0446
168.0446	DCB_se1_ag3_f_02 - phones	S	168.1046
168.1046	DCB_se1_ag3_f_02 - phones	G	168.2046
168.2046	DCB_se1_ag3_f_02 - phones	IH1	168.3246
168.3246	DCB_se1_ag3_f_02 - phones	V	168.3946
168.3946	DCB_se1_ag3_f_02 - phones	IH0	168.4346
168.4346	DCB_se1_ag3_f_02 - phones	NG	168.6246
168.6246	DCB_se1_ag3_f_02 - phones	sp	168.6646
168.8138	DCB_se1_ag3_f_02 - phones	T	168.9338
168.8138	DCB_se1_ag3_f_02 - words	turn	169.0738
168.9338	DCB_se1_ag3_f_02 - phones	ER1	169.0438
169.0438	DCB_se1_ag3_f_02 - phones	N	169.0738
169.0738	DCB_se1_ag3_f_02 - phones	AA1	169.1038
169.0738	DCB_se1_ag3_f_02 - words	on	169.1838
169.1038	DCB_se1_ag3_f_02 - phones	N	169.1838
169.1838	DCB_se1_ag3_f_02 - phones	DH	169.2238
169.1838	DCB_se1_ag3_f_02 - words	the	169.2538
169.2238	DCB_se1_ag3_f_02 - phones	AH0	169.2538
169.2538	DCB_se1_ag3_f_02 - phones	M	169.2838
169.2538	DCB_se1_ag3_f_02 - words	music	169.6838
169.2838	DCB_se1_ag3_f_02 - phones	Y	169.4338
169.4338	DCB_se1_ag3_f_02 - phones	UW1	169.4938
169.4938	DCB_se1_ag3_f_02 - phones	Z	169.5738
169.5738	DCB_se1_ag3_f_02 - phones	IH0	169.6438
169.6438	DCB_se1_ag3_f_02 - phones	K	169.6838
169.6838	DCB_se1_ag3_f_02 - phones	AH0	169.7538
169.6838	DCB_se1_ag3_f_02 - words	and	169.7938
169.7538	DCB_se1_ag3_f_02 - phones	N	169.7938
169.7938	DCB_se1_ag3_f_02 - phones	JH	169.8438
169.7938	DCB_se1_ag3_f_02 - words	just	170.0738
169.8438	DCB_se1_ag3_f_02 - phones	IH0	169.9338
169.9338	DCB_se1_ag3_f_02 - phones	S	170.0738
170.0738	DCB_se1_ag3_f_02 - phones	sp	170.1038
170.1038	DCB_se1_ag3_f_02 - phones	HH	170.2138
170.1038	DCB_se1_ag3_f_02 - words	have	170.4638
170.2138	DCB_se1_ag3_f_02 - phones	AE1	170.3738
170.3738	DCB_se1_ag3_f_02 - phones	V	170.4638
170.4638	DCB_se1_ag3_f_02 - phones	P	170.5338
170.4638	DCB_se1_ag3_f_02 - words	parties	171.1038
170.5338	DCB_se1_ag3_f_02 - phones	AA1	170.7138
170.7138	DCB_se1_ag3_f_02 - phones	R	170.7638
170.7638	DCB_se1_ag3_f_02 - phones	T	170.8138
170.8138	DCB_se1_ag3_f_02 - phones	IY0	170.8938
170.8938	DCB_se1_ag3_f_02 - phones	Z	171.1038
171.5773	DCB_se1_ag3_m_01 - words	<unk>	171.6073
171.5773	DCB_se1_ag3_m_01 - phones	spn	171.6073
171.6073	DCB_se1_ag3_m_01 - phones	sp	173.3617
173.3617	DCB_se1_ag3_m_01 - phones	HH	173.4417
173.3617	DCB_se1_ag3_m_01 - words	have	173.5517
173.4417	DCB_se1_ag3_m_01 - phones	AE1	173.5017
173.5017	DCB_se1_ag3_m_01 - phones	V	173.5517
173.5517	DCB_se1_ag3_m_01 - phones	Y	173.6417
173.5517	DCB_se1_ag3_m_01 - words	you	173.7417
173.6417	DCB_se1_ag3_m_01 - phones	UW1	173.7417
173.7417	DCB_se1_ag3_m_01 - phones	sp	173.8117
173.8448	DCB_se1_ag3_m_01 - phones	K	173.9248
173.8448	DCB_se1_ag3_m_01 - words	carried	174.1548
173.9248	DCB_se1_ag3_m_01 - phones	EH1	173.9648
173.9648	DCB_se1_ag3_m_01 - phones	R	174.0948
174.0948	DCB_se1_ag3_m_01 - phones	IY0	174.1248
174.1248	DCB_se1_ag3_m_01 - phones	D	174.1548
174.1548	DCB_se1_ag3_m_01 - phones	DH	174.1848
174.1548	DCB_se1_ag3_m_01 - words	that	174.2948
174.1848	DCB_se1_ag3_m_01 - phones	AE1	174.2448
174.2448	DCB_se1_ag3_m_01 - phones	T	174.2948
174.2948	DCB_se1_ag3_m_01 - phones	T	174.3648
174.2948	DCB_se1_ag3_m_01 - words	tradition	174.7448
174.3648	DCB_se1_ag3_m_01 - phones	R	174.3948
174.3948	DCB_se1_ag3_m_01 - phones	AH0	174.4348
174.4348	DCB_se1_ag3_m_01 - phones	D	174.4948
174.4948	DCB_se1_ag3_m_01 - phones	IH1	174.5748
174.5748	DCB_se1_ag3_m_01 - phones	SH	174.6548
174.6548	DCB_se1_ag3_m_01 - phones	AH0	174.6948
174.6948	DCB_se1_ag3_m_01 - phones	N	174.7448
174.7448	DCB_se1_ag3_m_01 - phones	AO1	174.9848
174.7448	DCB_se1_ag3_m_01 - words	on	175.1348
174.9848	DCB_se1_ag3_m_01 - phones	N	175.1348
175.2486	DCB_se1_ag3_m_01 - phones	sil	175.3186
175.3186	DCB_se1_ag3_m_01 - phones	W	175.3586
175.3186	DCB_se1_ag3_m_01 - words	with	175.4686
175.3586	DCB_se1_ag3_m_01 - phones	IH0	175.4186
175.4186	DCB_se1_ag3_m_01 - phones	TH	175.4686
175.4686	DCB_se1_ag3_m_01 - phones	Y	175.4986
175.4686	DCB_se1_ag3_m_01 - words	your	175.6186
175.4986	DCB_se1_ag3_m_01 - phones	UH1	175.5586
175.5586	DCB_se1_ag3_m_01 - phones	R	175.6186
175.6186	DCB_se1_ag3_m_01 - phones	F	175.6986
175.6186	DCB_se1_ag3_m_01 - words	family	175.9486
175.6986	DCB_se1_ag3_m_01 - phones	AE1	175.8486
175.8486	DCB_se1_ag3_m_01 - phones	M	175.8886
175.8886	DCB_se1_ag3_m_01 - phones	L	175.9186
175.9186	DCB_se1_ag3_m_01 - phones	IY0	175.9486
175.9486	DCB_se1_ag3_m_01 - phones	sp	198.3225
178.3832	DCB_se1_ag3_f_02 - phones	sil	178.6632
178.6632	DCB_se1_ag3_f_02 - phones	N	179.2132
178.6632	DCB_se1_ag3_f_02 - words	no	179.4232
179.2132	DCB_se1_ag3_f_02 - phones	OW1	179.4232
179.4232	DCB_se1_ag3_f_02 - phones	sp	179.4532
179.4532	DCB_se1_ag3_f_02 - phones	N	179.5632
179.4532	DCB_se1_ag3_f_02 - words	not	179.7132
179.5632	DCB_se1_ag3_f_02 - phones	AA1	179.6732
179.6732	DCB_se1_ag3_f_02 - phones	T	179.7132
179.7132	DCB_se1_ag3_f_02 - phones	R	179.8032
179.7132	DCB_se1_ag3_f_02 - words	really	180.0632
179.8032	DCB_se1_ag3_f_02 - phones	IH1	179.8932
179.8932	DCB_se1_ag3_f_02 - phones	L	179.9632
179.9632	DCB_se1_ag3_f_02 - phones	IY0	180.0632
180.0632	DCB_se1_ag3_f_02 - phones	K	180.1732
180.0632	DCB_se1_ag3_f_02 - words	kind	180.3632
180.1732	DCB_se1_ag3_f_02 - phones	AY1	180.3132
180.3132	DCB_se1_ag3_f_02 - phones	N	180.3632
180.3632	DCB_se1_ag3_f_02 - phones	AH0	180.3932
180.3632	DCB_se1_ag3_f_02 - words	of	180.4332
180.3932	DCB_se1_ag3_f_02 - phones	V	180.4332
180.4332	DCB_se1_ag3_f_02 - phones	S	180.5532
180.4332	DCB_se1_ag3_f_02 - words	sort	180.7532
180.5532	DCB_se1_ag3_f_02 - phones	AO1	180.6532
180.6532	DCB_se1_ag3_f_02 - phones	R	180.7032
180.7032	DCB_se1_ag3_f_02 - phones	T	180.7532
180.7532	DCB_se1_ag3_f_02 - phones	AH1	180.7832
180.7532	DCB_se1_ag3_f_02 - words	of	180.8532
180.7832	DCB_se1_ag3_f_02 - phones	V	180.8532
180.8532	DCB_se1_ag3_f_02 - phones	sp	180.8832
180.8832	DCB_se1_ag3_f_02 - phones	W	180.9532
180.8832	DCB_se1_ag3_f_02 - words	we	181.0132
180.9532	DCB_se1_ag3_f_02 - phones	IY1	181.0132
181.0132	DCB_se1_ag3_f_02 - phones	JH	181.0732
181.0132	DCB_se1_ag3_f_02 - words	just	181.2432
181.0732	DCB_se1_ag3_f_02 - phones	IH0	181.1832
181.1832	DCB_se1_ag3_f_02 - phones	S	181.2432
181.2432	DCB_se1_ag3_f_02 - phones	sp	181.3954
181.3954	DCB_se1_ag3_f_02 - phones	G	181.5054
181.3954	DCB_se1_ag3_f_02 - words	go	181.7654
181.5054	DCB_se1_ag3_f_02 - phones	OW1	181.7654
181.7654	DCB_se1_ag3_f_02 - phones	OW1	181.8254
181.7654	DCB_se1_ag3_f_02 - words	over	181.9354
181.8254	DCB_se1_ag3_f_02 - phones	V	181.8654
181.8654	DCB_se1_ag3_f_02 - phones	ER0	181.9354
181.9354	DCB_se1_ag3_f_02 - phones	sp	182.0654
182.9446	DCB_se1_ag3_f_02 - phones	F	183.1546
182.9446	DCB_se1_ag3_f_02 - words	fam-	183.5246
183.1546	DCB_se1_ag3_f_02 - phones	AE1	183.4046
183.4046	DCB_se1_ag3_f_02 - phones	M	183.5246
183.6238	DCB_se1_ag3_f_02 - phones	F	183.7838
183.6238	DCB_se1_ag3_f_02 - words	family	184.0638
183.7838	DCB_se1_ag3_f_02 - phones	AE1	183.9538
183.9538	DCB_se1_ag3_f_02 - phones	M	183.9838
183.9838	DCB_se1_ag3_f_02 - phones	L	184.0238
184.0238	DCB_se1_ag3_f_02 - phones	IY0	184.0638
184.0638	DCB_se1_ag3_f_02 - phones	HH	184.1238
184.0638	DCB_se1_ag3_f_02 - words	house	184.5538
184.1238	DCB_se1_ag3_f_02 - phones	AW1	184.2938
184.2938	DCB_se1_ag3_f_02 - phones	S	184.5538
184.5538	DCB_se1_ag3_f_02 - phones	sp	185.0733
185.0733	DCB_se1_ag3_f_02 - phones	T	185.1433
185.0733	DCB_se1_ag3_f_02 - words	to	185.1833
185.1433	DCB_se1_ag3_f_02 - phones	IH0	185.1833
185.1833	DCB_se1_ag3_f_02 - phones	sp	185.2333
185.2333	DCB_se1_ag3_f_02 - phones	IY1	185.4433
185.2333	DCB_se1_ag3_f_02 - words	eat	185.4933
185.4433	DCB_se1_ag3_f_02 - phones	T	185.4933
186.2093	DCB_se1_ag3_f_02 - phones	S	186.3593
186.2093	DCB_se1_ag3_f_02 - words	sometimes	186.8493
186.3593	DCB_se1_ag3_f_02 - phones	AH1	186.4293
186.4293	DCB_se1_ag3_f_02 - phones	M	186.5093
186.5093	DCB_se1_ag3_f_02 - phones	T	186.6093
186.6093	DCB_se1_ag3_f_02 - phones	AY2	186.7493
186.7493	DCB_se1_ag3_f_02 - phones	M	186.7793
186.7793	DCB_se1_ag3_f_02 - phones	Z	186.8493
186.8493	DCB_se1_ag3_f_02 - words	i	186.9793
186.8493	DCB_se1_ag3_f_02 - phones	AY1	186.9793
186.9793	DCB_se1_ag3_f_02 - phones	K	187.1293
186.9793	DCB_se1_ag3_f_02 - words	cook	187.3393
187.1293	DCB_se1_ag3_f_02 - phones	UH1	187.2893
187.2893	DCB_se1_ag3_f_02 - phones	K	187.3393
188.2405	DCB_se1_ag3_f_02 - phones	sil	188.2905
188.2905	DCB_se1_ag3_f_02 - phones	TH	188.4105
188.2905	DCB_se1_ag3_f_02 - words	thanksgiving	188.8605
188.4105	DCB_se1_ag3_f_02 - phones	AE2	188.4605
188.4605	DCB_se1_ag3_f_02 - phones	NG	188.5505
188.5505	DCB_se1_ag3_f_02 - phones	K	188.5805
188.5805	DCB_se1_ag3_f_02 - phones	S	188.6205
188.6205	DCB_se1_ag3_f_02 - phones	G	188.6805
188.6805	DCB_se1_ag3_f_02 - phones	IH1	188.7405
188.7405	DCB_se1_ag3_f_02 - phones	V	188.7805
188.7805	DCB_se1_ag3_f_02 - phones	IH0	188.8205
188.8205	DCB_se1_ag3_f_02 - phones	NG	188.8605
188.8605	DCB_se1_ag3_f_02 - phones	D	188.9205
188.8605	DCB_se1_ag3_f_02 - words	dinner	189.1505
188.9205	DCB_se1_ag3_f_02 - phones	IH1	189.0105
189.0105	DCB_se1_ag3_f_02 - phones	N	189.0905
189.0905	DCB_se1_ag3_f_02 - phones	ER0	189.1505
189.1505	DCB_se1_ag3_f_02 - phones	B	189.2205
189.1505	DCB_se1_ag3_f_02 - words	but	189.5005
189.2205	DCB_se1_ag3_f_02 - phones	AH1	189.3705
189.3705	DCB_se1_ag3_f_02 - phones	T	189.5005
190.0432	DCB_se1_ag3_f_02 - phones	W	190.1932
190.0432	DCB_se1_ag3_f_02 - words	we	190.3432
190.1932	DCB_se1_ag3_f_02 - phones	IY1	190.3432
190.3432	DCB_se1_ag3_f_02 - phones	G	190.4032
190.3432	DCB_se1_ag3_f_02 - words	go	190.9232
190.4032	DCB_se1_ag3_f_02 - phones	OW1	190.9232
190.9232	DCB_se1_ag3_f_02 - phones	sp	191.0132
191.0132	DCB_se1_ag3_f_02 - phones	T	191.0932
191.0132	DCB_se1_ag3_f_02 - words	to	191.1332
191.0932	DCB_se1_ag3_f_02 - phones	UW1	191.1332
191.1332	DCB_se1_ag3_f_02 - phones	M	191.1932
191.1332	DCB_se1_ag3_f_02 - words	my	191.2832
191.1932	DCB_se1_ag3_f_02 - phones	AY1	191.2832
191.2832	DCB_se1_ag3_f_02 - phones	B	191.3832
191.2832	DCB_se1_ag3_f_02 - words	brother	191.5932
191.3832	DCB_se1_ag3_f_02 - phones	R	191.4332
191.4332	DCB_se1_ag3_f_02 - phones	AH1	191.5032
191.5032	DCB_se1_ag3_f_02 - phones	DH	191.5532
191.5532	DCB_se1_ag3_f_02 - phones	ER0	191.5932
191.5932	DCB_se1_ag3_f_02 - phones	HH	191.6532
191.5932	DCB_se1_ag3_f_02 - words	house	192.1332
191.6532	DCB_se1_ag3_f_02 - phones	AW1	191.8032
191.8032	DCB_se1_ag3_f_02 - phones	S	192.1332
192.2168	DCB_se1_ag3_f_02 - phones	M	192.3868
192.2168	DCB_se1_ag3_f_02 - words	maybe	192.8268
192.3868	DCB_se1_ag3_f_02 - phones	EY1	192.5768
192.5768	DCB_se1_ag3_f_02 - phones	B	192.6468
192.6468	DCB_se1_ag3_f_02 - phones	IY0	192.8268
193.2012	DCB_se1_ag3_f_02 - phones	K	193.2912
193.2012	DCB_se1_ag3_f_02 - words	cause	193.3812
193.2912	DCB_se1_ag3_f_02 - phones	AA1	193.3412
193.3412	DCB_se1_ag3_f_02 - phones	Z	193.3812
193.3812	DCB_se1_ag3_f_02 - phones	HH	193.4112
193.3812	DCB_se1_ag3_f_02 - words	his	193.5112
193.4112	DCB_se1_ag3_f_02 - phones	IH0	193.4512
193.4512	DCB_se1_ag3_f_02 - phones	Z	193.5112
193.5112	DCB_se1_ag3_f_02 - phones	HH	193.5712
193.5112	DCB_se1_ag3_f_02 - words	house	193.7812
193.5712	DCB_se1_ag3_f_02 - phones	AW1	193.6812
193.6812	DCB_se1_ag3_f_02 - phones	S	193.7812
193.7812	DCB_se1_ag3_f_02 - phones	IH0	193.8612
193.7812	DCB_se1_ag3_f_02 - words	is	194.0012
193.8612	DCB_se1_ag3_f_02 - phones	Z	194.0012
194.0012	DCB_se1_ag3_f_02 - phones	B	194.0612
194.0012	DCB_se1_ag3_f_02 - words	bigger	194.2912
194.0612	DCB_se1_ag3_f_02 - phones	IH1	194.1512
194.1512	DCB_se1_ag3_f_02 - phones	G	194.2312
194.2312	DCB_se1_ag3_f_02 - phones	ER0	194.2912
194.2912	DCB_se1_ag3_f_02 - phones	DH	194.3312
194.2912	DCB_se1_ag3_f_02 - words	than	194.4312
194.3312	DCB_se1_ag3_f_02 - phones	AH0	194.3812
194.3812	DCB_se1_ag3_f_02 - phones	N	194.4312
194.4312	DCB_se1_ag3_f_02 - phones	M	194.4812
194.4312	DCB_se1_ag3_f_02 - words	my	194.6012
194.4812	DCB_se1_ag3_f_02 - phones	AY1	194.6012
194.6012	DCB_se1_ag3_f_02 - phones	S	194.7012
194.6012	DCB_se1_ag3_f_02 - words	space	195.1412
194.7012	DCB_se1_ag3_f_02 - phones	P	194.7512
194.7512	DCB_se1_ag3_f_02 - phones	EY1	194.9112
194.9112	DCB_se1_ag3_f_02 - phones	S	195.1412
198.3225	DCB_se1_ag3_m_01 - phones	HH	198.4025
198.3225	DCB_se1_ag3_m_01 - words	what	198.5225
198.4025	DCB_se1_ag3_m_01 - phones	W	198.4425
198.4425	DCB_se1_ag3_m_01 - phones	AH1	198.4825
198.4825	DCB_se1_ag3_m_01 - phones	T	198.5225
198.5225	DCB_se1_ag3_m_01 - phones	AH0	198.6125
198.5225	DCB_se1_ag3_m_01 - words	about	198.9425
198.6125	DCB_se1_ag3_m_01 - phones	B	198.6725
198.6725	DCB_se1_ag3_m_01 - phones	AW1	198.8125
198.8125	DCB_se1_ag3_m_01 - phones	T	198.9425
198.9425	DCB_se1_ag3_m_01 - phones	sp	198.9725
198.9725	DCB_se1_ag3_m_01 - phones	AH1	199.2725
198.9725	DCB_se1_ag3_m_01 - words	um	199.4725
199.2725	DCB_se1_ag3_m_01 - phones	M	199.4725
199.9487	DCB_se1_ag3_m_01 - phones	sil	199.9787
199.9787	DCB_se1_ag3_m_01 - phones	S	200.0987
199.9787	DCB_se1_ag3_m_01 - words	so	200.1687
200.0987	DCB_se1_ag3_m_01 - phones	OW1	200.1687
200.1687	DCB_se1_ag3_m_01 - phones	Y	200.2887
200.1687	DCB_se1_ag3_m_01 - words	you're	200.3787
200.2887	DCB_se1_ag3_m_01 - phones	UH1	200.3287
200.3287	DCB_se1_ag3_m_01 - phones	R	200.3787
200.3787	DCB_se1_ag3_m_01 - phones	M	200.4787
200.3787	DCB_se1_ag3_m_01 - words	m-	200.4787
200.4787	DCB_se1_ag3_m_01 - phones	sp	200.6087
200.6087	DCB_se1_ag3_m_01 - phones	AH1	200.8687
200.6087	DCB_se1_ag3_m_01 - words	um	201.1087
200.8687	DCB_se1_ag3_m_01 - phones	M	201.1087
201.3791	DCB_se1_ag3_m_01 - phones	HH	201.4691
201.3791	DCB_se1_ag3_m_01 - words	how	201.5291
201.4691	DCB_se1_ag3_m_01 - phones	AW1	201.5291
201.5291	DCB_se1_ag3_m_01 - phones	L	201.5791
201.5291	DCB_se1_ag3_m_01 - words	long	201.7091
201.5791	DCB_se1_ag3_m_01 - phones	AO1	201.6491
201.6491	DCB_se1_ag3_m_01 - phones	NG	201.7091
201.7091	DCB_se1_ag3_m_01 - phones	Y	201.7591
201.7091	DCB_se1_ag3_m_01 - words	you	201.8191
201.7591	DCB_se1_ag3_m_01 - phones	UW1	201.8191
201.8191	DCB_se1_ag3_m_01 - phones	B	201.8691
201.8191	DCB_se1_ag3_m_01 - words	been	201.9691
201.8691	DCB_se1_ag3_m_01 - phones	IH0	201.9191
201.9191	DCB_se1_ag3_m_01 - phones	N	201.9691
201.9691	DCB_se1_ag3_m_01 - phones	M	202.0091
201.9691	DCB_se1_ag3_m_01 - words	married	202.2991
202.0091	DCB_se1_ag3_m_01 - phones	EH1	202.1291
202.1291	DCB_se1_ag3_m_01 - phones	R	202.1791
202.1791	DCB_se1_ag3_m_01 - phones	IY0	202.2091
202.2091	DCB_se1_ag3_m_01 - phones	D	202.2991
206.2092	DCB_se1_ag3_f_02 - phones	sil	206.2492
206.2492	DCB_se1_ag3_f_02 - phones	AH1	206.6392
206.2492	DCB_se1_ag3_f_02 - words	um	206.8992
206.6392	DCB_se1_ag3_f_02 - phones	M	206.8992
207.1264	DCB_se1_ag3_f_02 - phones	sil	207.1664
207.1664	DCB_se1_ag3_f_02 - phones	AY1	207.3264
207.1664	DCB_se1_ag3_f_02 - words	i've	207.3664
207.3264	DCB_se1_ag3_f_02 - phones	V	207.3664
207.3664	DCB_se1_ag3_f_02 - phones	B	207.3964
207.3664	DCB_se1_ag3_f_02 - words	been	207.4864
207.3964	DCB_se1_ag3_f_02 - phones	IH1	207.4564
207.4564	DCB_se1_ag3_f_02 - phones	N	207.4864
207.4864	DCB_se1_ag3_f_02 - phones	M	207.5564
207.4864	DCB_se1_ag3_f_02 - words	married	207.8764
207.5564	DCB_se1_ag3_f_02 - phones	EH1	207.7064
207.7064	DCB_se1_ag3_f_02 - phones	R	207.7664
207.7664	DCB_se1_ag3_f_02 - phones	IY0	207.7964
207.7964	DCB_se1_ag3_f_02 - phones	D	207.8764
207.8764	DCB_se1_ag3_f_02 - phones	F	207.9564
207.8764	DCB_se1_ag3_f_02 - words	for	208.1664
207.9564	DCB_se1_ag3_f_02 - phones	AO1	208.0464
208.0464	DCB_se1_ag3_f_02 - phones	R	208.1664
208.1664	DCB_se1_ag3_f_02 - phones	F	208.2364
208.1664	DCB_se1_ag3_f_02 - words	fourteen	209.1664
208.2364	DCB_se1_ag3_f_02 - phones	AO1	208.3164
208.3164	DCB_se1_ag3_f_02 - phones	R	208.4164
208.4164	DCB_se1_ag3_f_02 - phones	T	208.5264
208.5264	DCB_se1_ag3_f_02 - phones	IY1	208.8464
208.8464	DCB_se1_ag3_f_02 - phones	N	209.1664
209.1664	DCB_se1_ag3_f_02 - phones	sp	209.1964
209.1964	DCB_se1_ag3_f_02 - phones	Y	209.3964
209.1964	DCB_se1_ag3_f_02 - words	years	209.7464
209.3964	DCB_se1_ag3_f_02 - phones	IH1	209.5864
209.5864	DCB_se1_ag3_f_02 - phones	R	209.6464
209.6464	DCB_se1_ag3_f_02 - phones	Z	209.7464
209.7464	DCB_se1_ag3_f_02 - phones	W	209.8064
209.7464	DCB_se1_ag3_f_02 - words	will	209.8864
209.8064	DCB_se1_ag3_f_02 - phones	AH0	209.8364
209.8364	DCB_se1_ag3_f_02 - phones	L	209.8864
209.8864	DCB_se1_ag3_f_02 - phones	B	209.9464
209.8864	DCB_se1_ag3_f_02 - words	be	210.0464
209.9464	DCB_se1_ag3_f_02 - phones	IY1	210.0464
210.0464	DCB_se1_ag3_f_02 - phones	F	210.1364
210.0464	DCB_se1_ag3_f_02 - words	fifteen	210.5164
210.1364	DCB_se1_ag3_f_02 - phones	IH1	210.2164
210.2164	DCB_se1_ag3_f_02 - phones	F	210.2764
210.2764	DCB_se1_ag3_f_02 - phones	T	210.3764
210.3764	DCB_se1_ag3_f_02 - phones	IY1	210.4864
210.4864	DCB_se1_ag3_f_02 - phones	N	210.5164
210.5164	DCB_se1_ag3_f_02 - phones	N	210.5664
210.5164	DCB_se1_ag3_f_02 - words	next	210.7964
210.5664	DCB_se1_ag3_f_02 - phones	EH1	210.6464
210.6464	DCB_se1_ag3_f_02 - phones	K	210.7064
210.7064	DCB_se1_ag3_f_02 - phones	S	210.7964
210.7964	DCB_se1_ag3_f_02 - phones	Y	210.8564
210.7964	DCB_se1_ag3_f_02 - words	year	211.1164
210.8564	DCB_se1_ag3_f_02 - phones	IH1	210.9664
210.9664	DCB_se1_ag3_f_02 - phones	R	211.1164
211.6917	DCB_se1_ag3_m_01 - phones	sil	211.7417
211.7417	DCB_se1_ag3_m_01 - phones	F	211.8017
211.7417	DCB_se1_ag3_m_01 - words	fifteen	212.1717
211.8017	DCB_se1_ag3_m_01 - phones	IH1	211.8617
211.8617	DCB_se1_ag3_m_01 - phones	F	211.9117
211.9117	DCB_se1_ag3_m_01 - phones	T	212.0117
212.0117	DCB_se1_ag3_m_01 - phones	IY1	212.1117
212.1117	DCB_se1_ag3_m_01 - phones	N	212.1717
212.1717	DCB_se1_ag3_m_01 - phones	N	212.2217
212.1717	DCB_se1_ag3_m_01 - words	next	212.4417
212.2217	DCB_se1_ag3_m_01 - phones	EH1	212.2817
212.2817	DCB_se1_ag3_m_01 - phones	K	212.3217
212.3217	DCB_se1_ag3_m_01 - phones	S	212.4417
212.4417	DCB_se1_ag3_m_01 - phones	Y	212.4817
212.4417	DCB_se1_ag3_m_01 - words	year	212.5917
212.4817	DCB_se1_ag3_m_01 - phones	IH1	212.5117
212.5117	DCB_se1_ag3_m_01 - phones	R	212.5917
212.5917	DCB_se1_ag3_m_01 - phones	sp	212.6417
212.6761	DCB_se1_ag3_f_02 - phones	sil	212.7461
212.7461	DCB_se1_ag3_f_02 - phones	M	212.8661
212.7461	DCB_se1_ag3_f_02 - words	mm-hm	213.0961
212.8661	DCB_se1_ag3_f_02 - phones	HH	212.9261
212.9261	DCB_se1_ag3_f_02 - phones	M	213.0961
213.0961	DCB_se1_ag3_f_02 - phones	sp	222.7141
214.5074	DCB_se1_ag3_m_01 - phones	OW2	214.5374
214.5074	DCB_se1_ag3_m_01 - words	okay	214.8174
214.5374	DCB_se1_ag3_m_01 - phones	K	214.6374
214.6374	DCB_se1_ag3_m_01 - phones	EY1	214.8174
214.8174	DCB_se1_ag3_m_01 - phones	sp	214.8674
214.8674	DCB_se1_ag3_m_01 - phones	L	214.9674
214.8674	DCB_se1_ag3_m_01 - words	let	215.0574
214.9674	DCB_se1_ag3_m_01 - phones	EH1	215.0174
215.0174	DCB_se1_ag3_m_01 - phones	T	215.0574
215.0574	DCB_se1_ag3_m_01 - phones	M	215.0974
215.0574	DCB_se1_ag3_m_01 - words	me	215.1274
215.0974	DCB_se1_ag3_m_01 - phones	IY1	215.1274
215.1274	DCB_se1_ag3_m_01 - phones	AE1	215.2474
215.1274	DCB_se1_ag3_m_01 - words	ask	215.3074
215.2474	DCB_se1_ag3_m_01 - phones	S	215.2774
215.2774	DCB_se1_ag3_m_01 - phones	K	215.3074
215.3074	DCB_se1_ag3_m_01 - phones	Y	215.3374
215.3074	DCB_se1_ag3_m_01 - words	you	215.3674
215.3374	DCB_se1_ag3_m_01 - phones	UW1	215.3674
215.3674	DCB_se1_ag3_m_01 - phones	DH	215.3974
215.3674	DCB_se1_ag3_m_01 - words	this	215.5674
215.3974	DCB_se1_ag3_m_01 - phones	IH1	215.4974
215.4974	DCB_se1_ag3_m_01 - phones	S	215.5674
215.5674	DCB_se1_ag3_m_01 - phones	D	215.6174
215.5674	DCB_se1_ag3_m_01 - words	does	215.8074
215.6174	DCB_se1_ag3_m_01 - phones	IH0	215.7174
215.7174	DCB_se1_ag3_m_01 - phones	Z	215.8074
215.8074	DCB_se1_ag3_m_01 - phones	AH1	216.0774
215.8074	DCB_se1_ag3_m_01 - words	um	216.1974
216.0774	DCB_se1_ag3_m_01 - phones	M	216.1974
216.1974	DCB_se1_ag3_m_01 - phones	sp	216.7616
216.7616	DCB_se1_ag3_m_01 - phones	K	216.8216
216.7616	DCB_se1_ag3_m_01 - words	can	216.8816
216.8216	DCB_se1_ag3_m_01 - phones	AH0	216.8516
216.8516	DCB_se1_ag3_m_01 - phones	N	216.8816
216.8816	DCB_se1_ag3_m_01 - phones	Y	216.9116
216.8816	DCB_se1_ag3_m_01 - words	you	216.9416
216.9116	DCB_se1_ag3_m_01 - phones	UW1	216.9416
216.9416	DCB_se1_ag3_m_01 - phones	D	216.9916
216.9416	DCB_se1_ag3_m_01 - words	describe	217.3216
216.9916	DCB_se1_ag3_m_01 - phones	IH0	217.0416
217.0416	DCB_se1_ag3_m_01 - phones	S	217.1216
217.1216	DCB_se1_ag3_m_01 - phones	K	217.1616
217.1616	DCB_se1_ag3_m_01 - phones	R	217.2116
217.2116	DCB_se1_ag3_m_01 - phones	AY1	217.2716
217.2716	DCB_se1_ag3_m_01 - phones	B	217.3216
217.3216	DCB_se1_ag3_m_01 - phones	HH	217.3516
217.3216	DCB_se1_ag3_m_01 - words	how	217.4216
217.3516	DCB_se1_ag3_m_01 - phones	AW1	217.4216
217.4216	DCB_se1_ag3_m_01 - phones	P	217.5216
217.4216	DCB_se1_ag3_m_01 - words	people	217.7016
217.5216	DCB_se1_ag3_m_01 - phones	IY1	217.5716
217.5716	DCB_se1_ag3_m_01 - phones	P	217.6116
217.6116	DCB_se1_ag3_m_01 - phones	AH0	217.6416
217.6416	DCB_se1_ag3_m_01 - phones	L	217.7016
217.7016	DCB_se1_ag3_m_01 - phones	T	217.7916
217.7016	DCB_se1_ag3_m_01 - words	talk	218.0716
217.7916	DCB_se1_ag3_m_01 - phones	AO1	217.9616
217.9616	DCB_se1_ag3_m_01 - phones	K	218.0716
218.8576	DCB_se1_ag3_m_01 - phones	IH0	219.0376
218.8576	DCB_se1_ag3_m_01 - words	in	219.2576
219.0376	DCB_se1_ag3_m_01 - phones	N	219.2576
219.2576	DCB_se1_ag3_m_01 - phones	sp	219.2876
219.2876	DCB_se1_ag3_m_01 - phones	DH	219.3276
219.2876	DCB_se1_ag3_m_01 - words	the	219.3576
219.3276	DCB_se1_ag3_m_01 - phones	IY0	219.3576
219.3576	DCB_se1_ag3_m_01 - phones	D	219.4476
219.3576	DCB_se1_ag3_m_01 - words	dc	219.9276
219.4476	DCB_se1_ag3_m_01 - phones	IY1	219.5576
219.5576	DCB_se1_ag3_m_01 - phones	S	219.6876
219.6876	DCB_se1_ag3_m_01 - phones	IY1	219.9276
219.9276	DCB_se1_ag3_m_01 - phones	sp	219.9576
219.9576	DCB_se1_ag3_m_01 - phones	EH1	220.0876
219.9576	DCB_se1_ag3_m_01 - words	area	220.2876
220.0876	DCB_se1_ag3_m_01 - phones	R	220.1776
220.1776	DCB_se1_ag3_m_01 - phones	IY0	220.2376
220.2376	DCB_se1_ag3_m_01 - phones	AH0	220.2876
220.2876	DCB_se1_ag3_m_01 - phones	W	220.3176
220.2876	DCB_se1_ag3_m_01 - words	where	220.3776
220.3176	DCB_se1_ag3_m_01 - phones	EH1	220.3476
220.3476	DCB_se1_ag3_m_01 - phones	R	220.3776
220.3776	DCB_se1_ag3_m_01 - phones	Y	220.4276
220.3776	DCB_se1_ag3_m_01 - words	you	220.4776
220.4276	DCB_se1_ag3_m_01 - phones	UW1	220.4776
220.4776	DCB_se1_ag3_m_01 - phones	G	220.5276
220.4776	DCB_se1_ag3_m_01 - words	grew	220.6876
220.5276	DCB_se1_ag3_m_01 - phones	R	220.6376
220.6376	DCB_se1_ag3_m_01 - phones	UW1	220.6876
220.6876	DCB_se1_ag3_m_01 - phones	AH1	220.7176
220.6876	DCB_se1_ag3_m_01 - words	up	220.8476
220.7176	DCB_se1_ag3_m_01 - phones	P	220.8476
222.7141	DCB_se1_ag3_f_02 - phones	DH	222.7641
222.7141	DCB_se1_ag3_f_02 - words	they	222.8141
222.7641	DCB_se1_ag3_f_02 - phones	EY1	222.8141
222.8141	DCB_se1_ag3_f_02 - phones	G	222.9241
222.8141	DCB_se1_ag3_f_02 - words	got	223.1041
222.9241	DCB_se1_ag3_f_02 - phones	AA1	223.0441
223.0441	DCB_se1_ag3_f_02 - phones	T	223.1041
223.1041	DCB_se1_ag3_f_02 - words	s	223.3041
223.1041	DCB_se1_ag3_f_02 - phones	S	223.3041
223.3041	DCB_se1_ag3_f_02 - phones	sp	223.4474
223.4474	DCB_se1_ag3_f_02 - phones	DH	223.5874
223.4474	DCB_se1_ag3_f_02 - words	this	223.7274
223.5874	DCB_se1_ag3_f_02 - phones	IH0	223.6774
223.6774	DCB_se1_ag3_f_02 - phones	S	223.7274
223.7274	DCB_se1_ag3_f_02 - phones	S	224.0174
223.7274	DCB_se1_ag3_f_02 - words	slang	224.5274
224.0174	DCB_se1_ag3_f_02 - phones	L	224.1574
224.1574	DCB_se1_ag3_f_02 - phones	AE1	224.2674
224.2674	DCB_se1_ag3_f_02 - phones	NG	224.5274
224.5274	DCB_se1_ag3_f_02 - phones	sp	224.5574
224.5574	DCB_se1_ag3_f_02 - phones	AY1	224.5974
224.5574	DCB_se1_ag3_f_02 - words	i	224.5974
224.5974	DCB_se1_ag3_f_02 - phones	D	224.6274
224.5974	DCB_se1_ag3_f_02 - words	don't	224.8174
224.6274	DCB_se1_ag3_f_02 - phones	OW1	224.7374
224.7374	DCB_se1_ag3_f_02 - phones	N	224.8174
224.8174	DCB_se1_ag3_f_02 - phones	N	224.8574
224.8174	DCB_se1_ag3_f_02 - words	know	224.9274
224.8574	DCB_se1_ag3_f_02 - phones	OW1	224.9274
224.9274	DCB_se1_ag3_f_02 - phones	W	224.9874
224.9274	DCB_se1_ag3_f_02 - words	what	225.0474
224.9874	DCB_se1_ag3_f_02 - phones	AH1	225.0174
225.0174	DCB_se1_ag3_f_02 - phones	T	225.0474
225.0474	DCB_se1_ag3_f_02 - phones	DH	225.1074
225.0474	DCB_se1_ag3_f_02 - words	they	225.1974
225.1074	DCB_se1_ag3_f_02 - phones	EY1	225.1974
225.1974	DCB_se1_ag3_f_02 - phones	K	225.2974
225.1974	DCB_se1_ag3_f_02 - words	call	225.4674
225.2137	DCB_se1_ag3_m_01 - phones	sil	226.1137
225.2974	DCB_se1_ag3_f_02 - phones	AO1	225.4374
225.4374	DCB_se1_ag3_f_02 - phones	L	225.4674
225.4674	DCB_se1_ag3_f_02 - phones	IH0	225.4974
225.4674	DCB_se1_ag3_f_02 - words	it	225.5274
225.4974	DCB_se1_ag3_f_02 - phones	T	225.5274
225.5274	DCB_se1_ag3_f_02 - phones	B	225.5574
225.5274	DCB_se1_ag3_f_02 - words	but	225.9674
225.5574	DCB_se1_ag3_f_02 - phones	AH1	225.6074
225.6074	DCB_se1_ag3_f_02 - phones	T	225.9674
225.9674	DCB_se1_ag3_f_02 - phones	sp	228.7951
226.1137	DCB_se1_ag3_m_01 - words	<unk>	226.8637
226.1137	DCB_se1_ag3_m_01 - phones	spn	226.8637
226.8637	DCB_se1_ag3_m_01 - phones	sp	227.1138
227.1138	DCB_se1_ag3_m_01 - phones	spn	227.5438
227.1138	DCB_se1_ag3_m_01 - words	<unk>	227.5438
228.7951	DCB_se1_ag3_f_02 - phones	AH1	228.9951
228.7951	DCB_se1_ag3_f_02 - words	um	229.5751
228.9951	DCB_se1_ag3_f_02 - phones	M	229.5751
[truncated: 3,125 more rows]
