# Supplementary material for: Considering Performance in the Automated and Manual Coding of Sociolinguistic Variables: Lessons From Variable (ING)
Source: Front Artif Intell. 2021 Apr 29;4:648543. doi: 10.3389/frai.2021.648543 (PMC8117961; doi:10.3389/frai.2021.648543)
Supplement: Supplementary file 4 [file Data_Sheet_4.ZIP › CORAAL_Aligned_as_Tables/DCA_se3_ag4_m_01_2_txout.txt]

tmin	tier	text	tmax
0.3898	DCA_se3_ag4_m_01 - phones	sil	0.4798
0.4798	DCA_se3_ag4_m_01 - phones	N	0.5098
0.4798	DCA_se3_ag4_m_01 - words	now	0.5398
0.5098	DCA_se3_ag4_m_01 - phones	AW1	0.5398
0.5398	DCA_se3_ag4_m_01 - phones	sp	0.5698
0.5698	DCA_se3_ag4_m_01 - phones	SH	0.7398
0.5698	DCA_se3_ag4_m_01 - words	she	0.7998
0.7398	DCA_se3_ag4_m_01 - phones	IY1	0.7998
0.7998	DCA_se3_ag4_m_01 - words	s	0.8698
0.7998	DCA_se3_ag4_m_01 - phones	Z	0.8698
0.8698	DCA_se3_ag4_m_01 - phones	sp	1.0498
1.4261	DCA_se3_ag4_m_01 - phones	HH	1.5461
1.4261	DCA_se3_ag4_m_01 - words	one	1.6661
1.5461	DCA_se3_ag4_m_01 - phones	W	1.5761
1.5761	DCA_se3_ag4_m_01 - phones	AH1	1.6361
1.6361	DCA_se3_ag4_m_01 - phones	N	1.6661
1.6661	DCA_se3_ag4_m_01 - phones	AH0	1.6961
1.6661	DCA_se3_ag4_m_01 - words	of	1.7261
1.6961	DCA_se3_ag4_m_01 - phones	V	1.7261
1.7261	DCA_se3_ag4_m_01 - phones	DH	1.7561
1.7261	DCA_se3_ag4_m_01 - words	the	1.7961
1.7561	DCA_se3_ag4_m_01 - phones	IY0	1.7961
1.7961	DCA_se3_ag4_m_01 - phones	JH	1.8961
1.7961	DCA_se3_ag4_m_01 - words	judges	2.1361
1.8961	DCA_se3_ag4_m_01 - phones	AH1	1.9861
1.9861	DCA_se3_ag4_m_01 - phones	JH	2.0361
2.0361	DCA_se3_ag4_m_01 - phones	IH0	2.0661
2.0661	DCA_se3_ag4_m_01 - phones	Z	2.1361
2.1361	DCA_se3_ag4_m_01 - phones	DH	2.1661
2.1361	DCA_se3_ag4_m_01 - words	that	2.3761
2.1661	DCA_se3_ag4_m_01 - phones	AH0	2.2361
2.2361	DCA_se3_ag4_m_01 - phones	T	2.3761
3.1576	DCA_se3_ag4_m_01 - phones	sil	3.2076
3.2076	DCA_se3_ag4_m_01 - phones	HH	3.2976
3.2076	DCA_se3_ag4_m_01 - words	handed	3.4576
3.2976	DCA_se3_ag4_m_01 - phones	AE1	3.3276
3.3276	DCA_se3_ag4_m_01 - phones	N	3.3576
3.3576	DCA_se3_ag4_m_01 - phones	D	3.3876
3.3876	DCA_se3_ag4_m_01 - phones	AH0	3.4276
3.4276	DCA_se3_ag4_m_01 - phones	D	3.4576
3.4576	DCA_se3_ag4_m_01 - phones	D	3.5076
3.4576	DCA_se3_ag4_m_01 - words	down	3.7176
3.5076	DCA_se3_ag4_m_01 - phones	AW1	3.6176
3.6176	DCA_se3_ag4_m_01 - phones	N	3.7176
3.7176	DCA_se3_ag4_m_01 - phones	W	3.7476
3.7176	DCA_se3_ag4_m_01 - words	one	3.8376
3.7476	DCA_se3_ag4_m_01 - phones	AH1	3.8076
3.8076	DCA_se3_ag4_m_01 - phones	N	3.8376
3.8376	DCA_se3_ag4_m_01 - phones	AH0	3.8676
3.8376	DCA_se3_ag4_m_01 - words	of	3.9176
3.8676	DCA_se3_ag4_m_01 - phones	V	3.9176
3.9176	DCA_se3_ag4_m_01 - phones	DH	3.9576
3.9176	DCA_se3_ag4_m_01 - words	the	4.0076
3.9576	DCA_se3_ag4_m_01 - phones	AH0	4.0076
4.0076	DCA_se3_ag4_m_01 - phones	S	4.1276
4.0076	DCA_se3_ag4_m_01 - words	cisions-	4.4776
4.1276	DCA_se3_ag4_m_01 - phones	EH1	4.1876
4.1876	DCA_se3_ag4_m_01 - phones	ZH	4.2776
4.2776	DCA_se3_ag4_m_01 - phones	AH0	4.3076
4.3076	DCA_se3_ag4_m_01 - phones	N	4.3376
4.3376	DCA_se3_ag4_m_01 - phones	Z	4.4776
4.4776	DCA_se3_ag4_m_01 - phones	sp	4.6276
4.6276	DCA_se3_ag4_m_01 - words	uh	4.6976
4.6276	DCA_se3_ag4_m_01 - phones	AH1	4.6976
4.6976	DCA_se3_ag4_m_01 - phones	sp	4.7676
4.7676	DCA_se3_ag4_m_01 - phones	D	4.8276
4.7676	DCA_se3_ag4_m_01 - words	decisions	5.2376
4.8276	DCA_se3_ag4_m_01 - phones	IH0	4.8876
4.8876	DCA_se3_ag4_m_01 - phones	S	5.0376
5.0376	DCA_se3_ag4_m_01 - phones	IH1	5.0676
5.0676	DCA_se3_ag4_m_01 - phones	ZH	5.1276
5.1276	DCA_se3_ag4_m_01 - phones	AH0	5.1576
5.1576	DCA_se3_ag4_m_01 - phones	N	5.1876
5.1876	DCA_se3_ag4_m_01 - phones	Z	5.2376
5.2376	DCA_se3_ag4_m_01 - phones	IH0	5.2776
5.2376	DCA_se3_ag4_m_01 - words	in	5.3476
5.2776	DCA_se3_ag4_m_01 - phones	N	5.3476
5.3476	DCA_se3_ag4_m_01 - phones	M	5.3976
5.3476	DCA_se3_ag4_m_01 - words	my	5.5476
5.3976	DCA_se3_ag4_m_01 - phones	AY1	5.5476
5.5476	DCA_se3_ag4_m_01 - phones	F	5.6976
5.5476	DCA_se3_ag4_m_01 - words	favor	5.9176
5.6976	DCA_se3_ag4_m_01 - phones	EY1	5.7676
5.7676	DCA_se3_ag4_m_01 - phones	V	5.8476
5.8476	DCA_se3_ag4_m_01 - phones	ER0	5.9176
5.9176	DCA_se3_ag4_m_01 - phones	sp	5.9476
5.9476	DCA_se3_ag4_m_01 - phones	HH	5.9776
5.9476	DCA_se3_ag4_m_01 - words	when	6.1476
5.9776	DCA_se3_ag4_m_01 - phones	W	6.0176
6.0176	DCA_se3_ag4_m_01 - phones	IH1	6.0776
6.0776	DCA_se3_ag4_m_01 - phones	N	6.1476
6.1476	DCA_se3_ag4_m_01 - phones	sp	6.1776
6.1776	DCA_se3_ag4_m_01 - phones	DH	6.2176
6.1776	DCA_se3_ag4_m_01 - words	the	6.3876
6.2176	DCA_se3_ag4_m_01 - phones	IY0	6.3876
6.8228	DCA_se3_ag4_m_01 - phones	sil	6.9128
6.9128	DCA_se3_ag4_m_01 - phones	W	6.9428
6.9128	DCA_se3_ag4_m_01 - words	when	7.0428
6.9428	DCA_se3_ag4_m_01 - phones	EH1	6.9728
6.9728	DCA_se3_ag4_m_01 - phones	N	7.0428
7.0428	DCA_se3_ag4_m_01 - phones	sp	7.0828
7.0828	DCA_se3_ag4_m_01 - phones	DH	7.1228
7.0828	DCA_se3_ag4_m_01 - words	the	7.2228
7.1228	DCA_se3_ag4_m_01 - phones	IY0	7.2228
7.2228	DCA_se3_ag4_m_01 - phones	sp	7.3728
7.3728	DCA_se3_ag4_m_01 - phones	W	7.4128
7.3728	DCA_se3_ag4_m_01 - words	when	7.5328
7.4128	DCA_se3_ag4_m_01 - phones	IH1	7.4728
7.4728	DCA_se3_ag4_m_01 - phones	N	7.5328
7.5328	DCA_se3_ag4_m_01 - phones	sp	7.5628
7.5628	DCA_se3_ag4_m_01 - phones	DH	7.6028
7.5628	DCA_se3_ag4_m_01 - words	the	7.7428
7.6028	DCA_se3_ag4_m_01 - phones	IY0	7.7428
7.7428	DCA_se3_ag4_m_01 - phones	sp	7.8428
7.8428	DCA_se3_ag4_m_01 - phones	F	7.9228
7.8428	DCA_se3_ag4_m_01 - words	fire	8.0428
7.9228	DCA_se3_ag4_m_01 - phones	AY1	8.0128
8.0128	DCA_se3_ag4_m_01 - phones	R	8.0428
8.0428	DCA_se3_ag4_m_01 - phones	D	8.0728
8.0428	DCA_se3_ag4_m_01 - words	department	8.5328
8.0728	DCA_se3_ag4_m_01 - phones	IH0	8.1228
8.1228	DCA_se3_ag4_m_01 - phones	P	8.2428
8.2428	DCA_se3_ag4_m_01 - phones	AA1	8.3028
8.3028	DCA_se3_ag4_m_01 - phones	R	8.3828
8.3828	DCA_se3_ag4_m_01 - phones	T	8.4128
8.4128	DCA_se3_ag4_m_01 - phones	M	8.4428
8.4428	DCA_se3_ag4_m_01 - phones	AH0	8.4728
8.4728	DCA_se3_ag4_m_01 - phones	N	8.5028
8.5028	DCA_se3_ag4_m_01 - phones	T	8.5328
8.5328	DCA_se3_ag4_m_01 - phones	sp	8.5728
8.5728	DCA_se3_ag4_m_01 - phones	AH0	8.6628
8.5728	DCA_se3_ag4_m_01 - words	and	8.7828
8.6628	DCA_se3_ag4_m_01 - phones	N	8.7828
8.7828	DCA_se3_ag4_m_01 - phones	sp	8.8128
8.8128	DCA_se3_ag4_m_01 - phones	DH	8.8428
8.8128	DCA_se3_ag4_m_01 - words	the	8.8728
8.8428	DCA_se3_ag4_m_01 - phones	IY0	8.8728
8.8728	DCA_se3_ag4_m_01 - phones	sp	8.9928
8.9928	DCA_se3_ag4_m_01 - phones	Y	9.1528
8.9928	DCA_se3_ag4_m_01 - words	u.s	9.2628
9.1528	DCA_se3_ag4_m_01 - phones	UW1	9.1828
9.1828	DCA_se3_ag4_m_01 - phones	Z	9.2628
9.2628	DCA_se3_ag4_m_01 - phones	S	9.3128
9.2628	DCA_se3_ag4_m_01 - words	civil	9.4728
9.3128	DCA_se3_ag4_m_01 - phones	IH1	9.3428
9.3428	DCA_se3_ag4_m_01 - phones	V	9.3928
9.3928	DCA_se3_ag4_m_01 - phones	AH0	9.4228
9.4228	DCA_se3_ag4_m_01 - phones	L	9.4728
9.4728	DCA_se3_ag4_m_01 - phones	S	9.5728
9.4728	DCA_se3_ag4_m_01 - words	service	9.8028
9.5728	DCA_se3_ag4_m_01 - phones	ER1	9.6428
9.6428	DCA_se3_ag4_m_01 - phones	V	9.6928
9.6928	DCA_se3_ag4_m_01 - phones	AH0	9.7428
9.7428	DCA_se3_ag4_m_01 - phones	S	9.8028
9.8028	DCA_se3_ag4_m_01 - phones	L	9.8628
9.8028	DCA_se3_ag4_m_01 - words	lawyers	9.9528
9.8628	DCA_se3_ag4_m_01 - phones	OY1	9.8928
9.8928	DCA_se3_ag4_m_01 - phones	ER0	9.9228
9.9228	DCA_se3_ag4_m_01 - phones	Z	9.9528
9.9528	DCA_se3_ag4_m_01 - phones	sp	10.1128
10.1128	DCA_se3_ag4_m_01 - phones	W	10.1428
10.1128	DCA_se3_ag4_m_01 - words	where	10.2128
10.1428	DCA_se3_ag4_m_01 - phones	EH1	10.1728
10.1728	DCA_se3_ag4_m_01 - phones	R	10.2128
10.2128	DCA_se3_ag4_m_01 - phones	T	10.3128
10.2128	DCA_se3_ag4_m_01 - words	trying	10.4528
10.3128	DCA_se3_ag4_m_01 - phones	R	10.3828
10.3828	DCA_se3_ag4_m_01 - phones	AY1	10.4128
10.4128	DCA_se3_ag4_m_01 - phones	NG	10.4528
10.4528	DCA_se3_ag4_m_01 - phones	T	10.4828
10.4528	DCA_se3_ag4_m_01 - words	to	10.5128
10.4828	DCA_se3_ag4_m_01 - phones	AH0	10.5128
10.5128	DCA_se3_ag4_m_01 - phones	HH	10.5528
10.5128	DCA_se3_ag4_m_01 - words	help	10.6528
10.5528	DCA_se3_ag4_m_01 - phones	EH1	10.5828
10.5828	DCA_se3_ag4_m_01 - phones	L	10.6128
10.6128	DCA_se3_ag4_m_01 - phones	P	10.6528
10.6528	DCA_se3_ag4_m_01 - phones	M	10.7028
10.6528	DCA_se3_ag4_m_01 - words	my	10.7728
10.7028	DCA_se3_ag4_m_01 - phones	AY1	10.7728
10.7728	DCA_se3_ag4_m_01 - phones	K	10.8928
10.7728	DCA_se3_ag4_m_01 - words	case	11.0328
10.8928	DCA_se3_ag4_m_01 - phones	EY1	10.9728
10.9728	DCA_se3_ag4_m_01 - phones	S	11.0328
11.0328	DCA_se3_ag4_m_01 - phones	F	11.0928
11.0328	DCA_se3_ag4_m_01 - words	from	11.2028
11.0928	DCA_se3_ag4_m_01 - phones	ER0	11.1528
11.1528	DCA_se3_ag4_m_01 - phones	M	11.2028
11.2028	DCA_se3_ag4_m_01 - phones	AW1	11.2428
11.2028	DCA_se3_ag4_m_01 - words	out	11.2728
11.2428	DCA_se3_ag4_m_01 - phones	T	11.2728
11.2728	DCA_se3_ag4_m_01 - phones	AH0	11.3028
11.2728	DCA_se3_ag4_m_01 - words	of	11.3328
11.3028	DCA_se3_ag4_m_01 - phones	V	11.3328
11.3328	DCA_se3_ag4_m_01 - phones	sp	11.4728
11.4728	DCA_se3_ag4_m_01 - phones	K	11.5128
11.4728	DCA_se3_ag4_m_01 - words	court	11.7628
11.5128	DCA_se3_ag4_m_01 - phones	AO1	11.5828
11.5828	DCA_se3_ag4_m_01 - phones	R	11.6428
11.6428	DCA_se3_ag4_m_01 - phones	T	11.7628
12.8543	DCA_se3_ag4_m_01 - phones	sil	12.9443
12.9443	DCA_se3_ag4_m_01 - phones	N	12.9743
12.9443	DCA_se3_ag4_m_01 - words	now	13.1143
12.9743	DCA_se3_ag4_m_01 - phones	AW1	13.1143
13.1143	DCA_se3_ag4_m_01 - phones	SH	13.2943
13.1143	DCA_se3_ag4_m_01 - words	she	13.3243
13.2943	DCA_se3_ag4_m_01 - phones	IY1	13.3243
13.3243	DCA_se3_ag4_m_01 - phones	sp	13.4043
13.4043	DCA_se3_ag4_m_01 - phones	W	13.4443
13.4043	DCA_se3_ag4_m_01 - words	was	13.5343
13.4443	DCA_se3_ag4_m_01 - phones	AH0	13.4743
13.4743	DCA_se3_ag4_m_01 - phones	Z	13.5343
13.5343	DCA_se3_ag4_m_01 - phones	F	13.5743
13.5343	DCA_se3_ag4_m_01 - words	from	13.6843
13.5743	DCA_se3_ag4_m_01 - phones	ER0	13.6343
13.6343	DCA_se3_ag4_m_01 - phones	M	13.6843
13.6843	DCA_se3_ag4_m_01 - phones	M	13.7343
13.6843	DCA_se3_ag4_m_01 - words	mississippi	14.1643
13.7343	DCA_se3_ag4_m_01 - phones	IH2	13.8043
13.8043	DCA_se3_ag4_m_01 - phones	S	13.8643
13.8643	DCA_se3_ag4_m_01 - phones	IH0	13.8943
13.8943	DCA_se3_ag4_m_01 - phones	S	13.9943
13.9943	DCA_se3_ag4_m_01 - phones	IH1	14.0343
14.0343	DCA_se3_ag4_m_01 - phones	P	14.1243
14.1243	DCA_se3_ag4_m_01 - phones	IY0	14.1643
14.1643	DCA_se3_ag4_m_01 - phones	sp	16.1358
16.1358	DCA_se3_ag4_m_01 - phones	AE1	16.2658
16.1358	DCA_se3_ag4_m_01 - words	and	16.3958
16.2658	DCA_se3_ag4_m_01 - phones	N	16.3958
16.3958	DCA_se3_ag4_m_01 - phones	sp	16.5658
16.8550	DCA_se3_ag4_m_01 - phones	SH	16.8950
16.8550	DCA_se3_ag4_m_01 - words	she	16.9850
16.8950	DCA_se3_ag4_m_01 - phones	IY1	16.9850
16.9850	DCA_se3_ag4_m_01 - phones	HH	17.0150
16.9850	DCA_se3_ag4_m_01 - words	had	17.1150
17.0150	DCA_se3_ag4_m_01 - phones	AE1	17.0550
17.0550	DCA_se3_ag4_m_01 - phones	D	17.1150
17.1150	DCA_se3_ag4_m_01 - phones	M	17.1450
17.1150	DCA_se3_ag4_m_01 - words	me	17.1850
17.1450	DCA_se3_ag4_m_01 - phones	IY1	17.1850
17.1850	DCA_se3_ag4_m_01 - phones	K	17.2750
17.1850	DCA_se3_ag4_m_01 - words	kind	17.3650
17.2750	DCA_se3_ag4_m_01 - phones	AY1	17.3250
17.3250	DCA_se3_ag4_m_01 - phones	N	17.3650
17.3650	DCA_se3_ag4_m_01 - phones	AH0	17.3950
17.3650	DCA_se3_ag4_m_01 - words	of	17.4250
17.3950	DCA_se3_ag4_m_01 - phones	V	17.4250
17.4250	DCA_se3_ag4_m_01 - phones	SH	17.5250
17.4250	DCA_se3_ag4_m_01 - words	shaking	17.6750
17.5250	DCA_se3_ag4_m_01 - phones	EY1	17.5650
17.5650	DCA_se3_ag4_m_01 - phones	K	17.6150
17.6150	DCA_se3_ag4_m_01 - phones	IH0	17.6450
17.6450	DCA_se3_ag4_m_01 - phones	NG	17.6750
17.6750	DCA_se3_ag4_m_01 - phones	IH0	17.7050
17.6750	DCA_se3_ag4_m_01 - words	in	17.7350
17.7050	DCA_se3_ag4_m_01 - phones	N	17.7350
17.7350	DCA_se3_ag4_m_01 - phones	M	17.7650
17.7350	DCA_se3_ag4_m_01 - words	my	17.7950
17.7650	DCA_se3_ag4_m_01 - phones	AY1	17.7950
17.7950	DCA_se3_ag4_m_01 - phones	sp	17.8550
17.8550	DCA_se3_ag4_m_01 - phones	B	17.9350
17.8550	DCA_se3_ag4_m_01 - words	boots	18.0550
17.9350	DCA_se3_ag4_m_01 - phones	UW1	17.9750
17.9750	DCA_se3_ag4_m_01 - phones	T	18.0150
18.0150	DCA_se3_ag4_m_01 - phones	S	18.0550
18.0550	DCA_se3_ag4_m_01 - phones	F	18.1250
18.0550	DCA_se3_ag4_m_01 - words	for	18.2350
18.1250	DCA_se3_ag4_m_01 - phones	ER0	18.2350
18.2350	DCA_se3_ag4_m_01 - phones	sp	18.2650
18.2650	DCA_se3_ag4_m_01 - phones	AH0	18.2950
18.2650	DCA_se3_ag4_m_01 - words	awhile	18.5350
18.2950	DCA_se3_ag4_m_01 - phones	W	18.3550
18.3550	DCA_se3_ag4_m_01 - phones	AY1	18.5050
18.5050	DCA_se3_ag4_m_01 - phones	L	18.5350
18.5350	DCA_se3_ag4_m_01 - phones	sp	18.5750
18.5750	DCA_se3_ag4_m_01 - phones	B	18.6250
18.5750	DCA_se3_ag4_m_01 - words	but	18.7050
18.6250	DCA_se3_ag4_m_01 - phones	AH1	18.6550
18.6550	DCA_se3_ag4_m_01 - phones	T	18.7050
18.7050	DCA_se3_ag4_m_01 - phones	SH	18.8450
18.7050	DCA_se3_ag4_m_01 - words	she	18.9550
18.8450	DCA_se3_ag4_m_01 - phones	IY1	18.9550
18.9550	DCA_se3_ag4_m_01 - phones	sp	19.0450
19.0450	DCA_se3_ag4_m_01 - phones	AH0	19.1150
19.0450	DCA_se3_ag4_m_01 - words	and	19.1450
19.1150	DCA_se3_ag4_m_01 - phones	N	19.1450
19.1450	DCA_se3_ag4_m_01 - phones	sp	19.1750
19.1750	DCA_se3_ag4_m_01 - phones	W	19.2150
19.1750	DCA_se3_ag4_m_01 - words	what	19.2850
19.2150	DCA_se3_ag4_m_01 - phones	AH1	19.2550
19.2550	DCA_se3_ag4_m_01 - phones	T	19.2850
19.2850	DCA_se3_ag4_m_01 - phones	sp	19.3550
19.3550	DCA_se3_ag4_m_01 - phones	AY1	19.4650
19.3550	DCA_se3_ag4_m_01 - words	i	19.4650
19.4650	DCA_se3_ag4_m_01 - phones	sp	19.5050
19.5050	DCA_se3_ag4_m_01 - phones	G	19.5650
19.5050	DCA_se3_ag4_m_01 - words	guess	19.7150
19.5650	DCA_se3_ag4_m_01 - phones	EH1	19.6150
19.6150	DCA_se3_ag4_m_01 - phones	S	19.7150
19.7150	DCA_se3_ag4_m_01 - phones	AH0	19.7650
19.7150	DCA_se3_ag4_m_01 - words	a	19.7650
19.7650	DCA_se3_ag4_m_01 - phones	JH	19.9250
19.7650	DCA_se3_ag4_m_01 - words	judge	20.0150
19.9250	DCA_se3_ag4_m_01 - phones	AH1	19.9550
19.9550	DCA_se3_ag4_m_01 - phones	JH	20.0150
20.0150	DCA_se3_ag4_m_01 - phones	IH0	20.0550
20.0150	DCA_se3_ag4_m_01 - words	is	20.1250
20.0550	DCA_se3_ag4_m_01 - phones	Z	20.1250
20.1250	DCA_se3_ag4_m_01 - words	a	20.1850
20.1250	DCA_se3_ag4_m_01 - phones	AH0	20.1850
20.1850	DCA_se3_ag4_m_01 - phones	JH	20.2850
20.1850	DCA_se3_ag4_m_01 - words	judge	20.4750
20.2850	DCA_se3_ag4_m_01 - phones	AH1	20.4250
20.4250	DCA_se3_ag4_m_01 - phones	JH	20.4750
20.4750	DCA_se3_ag4_m_01 - phones	HH	20.5250
20.4750	DCA_se3_ag4_m_01 - words	when	20.6450
20.5250	DCA_se3_ag4_m_01 - phones	W	20.5550
20.5550	DCA_se3_ag4_m_01 - phones	EH1	20.6150
20.6150	DCA_se3_ag4_m_01 - phones	N	20.6450
20.6450	DCA_se3_ag4_m_01 - phones	IH0	20.6750
20.6450	DCA_se3_ag4_m_01 - words	it	20.7050
20.6750	DCA_se3_ag4_m_01 - phones	T	20.7050
20.7050	DCA_se3_ag4_m_01 - phones	sp	20.7950
20.7950	DCA_se3_ag4_m_01 - phones	K	20.8750
20.7950	DCA_se3_ag4_m_01 - words	comes	20.9950
20.8750	DCA_se3_ag4_m_01 - phones	AH1	20.9350
20.9350	DCA_se3_ag4_m_01 - phones	M	20.9650
20.9650	DCA_se3_ag4_m_01 - phones	Z	20.9950
20.9950	DCA_se3_ag4_m_01 - phones	sp	21.0250
21.0250	DCA_se3_ag4_m_01 - phones	D	21.0550
21.0250	DCA_se3_ag4_m_01 - words	down	21.2150
21.0550	DCA_se3_ag4_m_01 - phones	AW1	21.1450
21.1450	DCA_se3_ag4_m_01 - phones	N	21.2150
21.2150	DCA_se3_ag4_m_01 - phones	T	21.3150
21.2150	DCA_se3_ag4_m_01 - words	to	21.3550
21.3150	DCA_se3_ag4_m_01 - phones	UW1	21.3550
21.3550	DCA_se3_ag4_m_01 - phones	AH0	21.4450
21.3550	DCA_se3_ag4_m_01 - words	a	21.4450
21.4450	DCA_se3_ag4_m_01 - phones	JH	21.5350
21.4450	DCA_se3_ag4_m_01 - words	just	21.6750
21.5350	DCA_se3_ag4_m_01 - phones	AH1	21.5950
21.5950	DCA_se3_ag4_m_01 - phones	S	21.6450
21.6450	DCA_se3_ag4_m_01 - phones	T	21.6750
21.6750	DCA_se3_ag4_m_01 - phones	D	21.7150
21.6750	DCA_se3_ag4_m_01 - words	decision	22.1150
21.7150	DCA_se3_ag4_m_01 - phones	IH0	21.7650
21.7650	DCA_se3_ag4_m_01 - phones	S	21.8850
21.8850	DCA_se3_ag4_m_01 - phones	IH1	21.9450
21.9450	DCA_se3_ag4_m_01 - phones	ZH	22.0450
22.0450	DCA_se3_ag4_m_01 - phones	AH0	22.0750
22.0750	DCA_se3_ag4_m_01 - phones	N	22.1150
22.1150	DCA_se3_ag4_m_01 - phones	sp	22.1450
22.1450	DCA_se3_ag4_m_01 - phones	R	22.1750
22.1450	DCA_se3_ag4_m_01 - words	really	22.3050
22.1750	DCA_se3_ag4_m_01 - phones	IY1	22.2450
22.2450	DCA_se3_ag4_m_01 - phones	L	22.2750
22.2750	DCA_se3_ag4_m_01 - phones	IY0	22.3050
22.3050	DCA_se3_ag4_m_01 - phones	sp	22.7845
22.7845	DCA_se3_ag4_m_01 - phones	Y	22.8145
22.7845	DCA_se3_ag4_m_01 - words	you	22.8445
22.8145	DCA_se3_ag4_m_01 - phones	UW1	22.8445
22.8445	DCA_se3_ag4_m_01 - phones	G	22.8745
22.8445	DCA_se3_ag4_m_01 - words	get	22.9445
22.8745	DCA_se3_ag4_m_01 - phones	EH1	22.9045
22.9045	DCA_se3_ag4_m_01 - phones	T	22.9445
22.9445	DCA_se3_ag4_m_01 - phones	W	22.9745
22.9445	DCA_se3_ag4_m_01 - words	what	23.0845
22.9745	DCA_se3_ag4_m_01 - phones	AH1	23.0045
23.0045	DCA_se3_ag4_m_01 - phones	T	23.0845
23.0845	DCA_se3_ag4_m_01 - phones	Y	23.1245
23.0845	DCA_se3_ag4_m_01 - words	you're	23.1845
23.1245	DCA_se3_ag4_m_01 - phones	UH1	23.1545
23.1545	DCA_se3_ag4_m_01 - phones	R	23.1845
23.1845	DCA_se3_ag4_m_01 - phones	EH0	23.2145
23.1845	DCA_se3_ag4_m_01 - words	entitled	23.5745
23.2145	DCA_se3_ag4_m_01 - phones	N	23.2945
23.2945	DCA_se3_ag4_m_01 - phones	T	23.3745
23.3745	DCA_se3_ag4_m_01 - phones	AY1	23.4545
23.4545	DCA_se3_ag4_m_01 - phones	T	23.4845
23.4845	DCA_se3_ag4_m_01 - phones	AH0	23.5145
23.5145	DCA_se3_ag4_m_01 - phones	L	23.5445
23.5445	DCA_se3_ag4_m_01 - phones	D	23.5745
23.5745	DCA_se3_ag4_m_01 - phones	sp	23.6145
23.6145	DCA_se3_ag4_m_01 - phones	T	23.6445
23.6145	DCA_se3_ag4_m_01 - words	to	23.6945
23.6445	DCA_se3_ag4_m_01 - phones	AH0	23.6945
23.6945	DCA_se3_ag4_m_01 - phones	sp	24.5338
24.5338	DCA_se3_ag4_m_01 - phones	AE1	24.5838
24.5338	DCA_se3_ag4_m_01 - words	and	24.6138
24.5838	DCA_se3_ag4_m_01 - phones	N	24.6138
24.6138	DCA_se3_ag4_m_01 - phones	sp	24.7438
24.7438	DCA_se3_ag4_m_01 - phones	DH	24.7838
24.7438	DCA_se3_ag4_m_01 - words	this	25.0538
24.7838	DCA_se3_ag4_m_01 - phones	IH0	24.8938
24.8938	DCA_se3_ag4_m_01 - phones	S	25.0538
25.0538	DCA_se3_ag4_m_01 - phones	sp	25.0938
25.0938	DCA_se3_ag4_m_01 - phones	AH0	25.2938
25.0938	DCA_se3_ag4_m_01 - words	and	25.4038
25.2938	DCA_se3_ag4_m_01 - phones	N	25.3738
25.3738	DCA_se3_ag4_m_01 - phones	D	25.4038
25.4038	DCA_se3_ag4_m_01 - phones	sp	25.4338
25.4338	DCA_se3_ag4_m_01 - words	uh	25.6238
25.4338	DCA_se3_ag4_m_01 - phones	AH1	25.6238
25.6238	DCA_se3_ag4_m_01 - phones	sp	25.9838
25.9838	DCA_se3_ag4_m_01 - phones	DH	26.0138
25.9838	DCA_se3_ag4_m_01 - words	this	26.1038
26.0138	DCA_se3_ag4_m_01 - phones	IH0	26.0438
26.0438	DCA_se3_ag4_m_01 - phones	S	26.1038
26.1038	DCA_se3_ag4_m_01 - phones	sp	26.1338
26.1338	DCA_se3_ag4_m_01 - phones	F	26.1938
26.1338	DCA_se3_ag4_m_01 - words	funny	26.3838
26.1938	DCA_se3_ag4_m_01 - phones	AH1	26.2338
26.2338	DCA_se3_ag4_m_01 - phones	N	26.3038
26.3038	DCA_se3_ag4_m_01 - phones	IY0	26.3838
26.3838	DCA_se3_ag4_m_01 - phones	TH	26.4438
26.3838	DCA_se3_ag4_m_01 - words	thing	26.6838
26.4438	DCA_se3_ag4_m_01 - phones	IH1	26.5538
26.5538	DCA_se3_ag4_m_01 - phones	NG	26.6838
26.6838	DCA_se3_ag4_m_01 - phones	sp	27.5162
27.5162	DCA_se3_ag4_m_01 - phones	W	27.5462
27.5162	DCA_se3_ag4_m_01 - words	when	27.6862
27.5462	DCA_se3_ag4_m_01 - phones	EH1	27.5762
27.5762	DCA_se3_ag4_m_01 - phones	N	27.6862
27.6862	DCA_se3_ag4_m_01 - phones	sp	27.7262
27.7262	DCA_se3_ag4_m_01 - phones	DH	27.7662
27.7262	DCA_se3_ag4_m_01 - words	the	28.0062
27.7662	DCA_se3_ag4_m_01 - phones	IY0	28.0062
28.0062	DCA_se3_ag4_m_01 - words	uh	28.1262
28.0062	DCA_se3_ag4_m_01 - phones	AH1	28.1262
28.1262	DCA_se3_ag4_m_01 - phones	sp	28.2562
30.3033	DCA_se3_ag4_m_01 - phones	DH	30.3533
30.3033	DCA_se3_ag4_m_01 - words	the	30.4333
30.3533	DCA_se3_ag4_m_01 - phones	IY0	30.4333
30.4333	DCA_se3_ag4_m_01 - phones	sp	30.4633
30.4633	DCA_se3_ag4_m_01 - phones	K	30.5933
30.4633	DCA_se3_ag4_m_01 - words	corporation	30.9933
30.5933	DCA_se3_ag4_m_01 - phones	AO2	30.6533
30.6533	DCA_se3_ag4_m_01 - phones	R	30.7133
30.7133	DCA_se3_ag4_m_01 - phones	P	30.7633
30.7633	DCA_se3_ag4_m_01 - phones	ER0	30.8133
30.8133	DCA_se3_ag4_m_01 - phones	EY1	30.8733
30.8733	DCA_se3_ag4_m_01 - phones	SH	30.9333
30.9333	DCA_se3_ag4_m_01 - phones	AH0	30.9633
30.9633	DCA_se3_ag4_m_01 - phones	N	30.9933
30.9933	DCA_se3_ag4_m_01 - phones	K	31.0933
30.9933	DCA_se3_ag4_m_01 - words	council	31.3133
31.0933	DCA_se3_ag4_m_01 - phones	AW1	31.1433
31.1433	DCA_se3_ag4_m_01 - phones	N	31.2033
31.2033	DCA_se3_ag4_m_01 - phones	S	31.2533
31.2533	DCA_se3_ag4_m_01 - phones	AH0	31.2833
31.2833	DCA_se3_ag4_m_01 - phones	L	31.3133
31.3133	DCA_se3_ag4_m_01 - phones	F	31.3433
31.3133	DCA_se3_ag4_m_01 - words	for	31.3733
31.3433	DCA_se3_ag4_m_01 - phones	ER0	31.3733
31.3733	DCA_se3_ag4_m_01 - phones	DH	31.4033
31.3733	DCA_se3_ag4_m_01 - words	the	31.4333
31.4033	DCA_se3_ag4_m_01 - phones	AH0	31.4333
31.4333	DCA_se3_ag4_m_01 - phones	sp	31.4733
31.4733	DCA_se3_ag4_m_01 - phones	D	31.5133
31.4733	DCA_se3_ag4_m_01 - words	district	31.8133
31.5133	DCA_se3_ag4_m_01 - phones	IH1	31.5633
31.5633	DCA_se3_ag4_m_01 - phones	S	31.6133
31.6133	DCA_se3_ag4_m_01 - phones	T	31.6833
31.6833	DCA_se3_ag4_m_01 - phones	R	31.7133
31.7133	DCA_se3_ag4_m_01 - phones	IH0	31.7533
31.7533	DCA_se3_ag4_m_01 - phones	K	31.7833
31.7833	DCA_se3_ag4_m_01 - phones	T	31.8133
31.8133	DCA_se3_ag4_m_01 - phones	sp	32.1233
32.1233	DCA_se3_ag4_m_01 - phones	W	32.1533
32.1233	DCA_se3_ag4_m_01 - words	was	32.2133
32.1533	DCA_se3_ag4_m_01 - phones	AA1	32.1833
32.1833	DCA_se3_ag4_m_01 - phones	Z	32.2133
32.2133	DCA_se3_ag4_m_01 - phones	sp	32.3133
32.3133	DCA_se3_ag4_m_01 - phones	IH0	32.3833
32.3133	DCA_se3_ag4_m_01 - words	in	32.4233
32.3833	DCA_se3_ag4_m_01 - phones	N	32.4233
32.4233	DCA_se3_ag4_m_01 - phones	DH	32.4533
32.4233	DCA_se3_ag4_m_01 - words	the	32.4933
32.4533	DCA_se3_ag4_m_01 - phones	AH0	32.4933
32.4933	DCA_se3_ag4_m_01 - phones	K	32.6233
32.4933	DCA_se3_ag4_m_01 - words	court	32.7333
32.6233	DCA_se3_ag4_m_01 - phones	AO1	32.6733
32.6733	DCA_se3_ag4_m_01 - phones	R	32.7033
32.7033	DCA_se3_ag4_m_01 - phones	T	32.7333
32.7333	DCA_se3_ag4_m_01 - phones	sp	32.7833
32.7833	DCA_se3_ag4_m_01 - phones	AA1	32.9033
32.7833	DCA_se3_ag4_m_01 - words	arguing	33.1233
32.9033	DCA_se3_ag4_m_01 - phones	R	32.9733
32.9733	DCA_se3_ag4_m_01 - phones	G	33.0033
33.0033	DCA_se3_ag4_m_01 - phones	Y	33.0333
33.0333	DCA_se3_ag4_m_01 - phones	UW0	33.0633
33.0633	DCA_se3_ag4_m_01 - phones	IH0	33.0933
33.0933	DCA_se3_ag4_m_01 - phones	NG	33.1233
33.1233	DCA_se3_ag4_m_01 - phones	HH	33.1533
33.1233	DCA_se3_ag4_m_01 - words	his	33.3233
33.1533	DCA_se3_ag4_m_01 - phones	IH0	33.1933
33.1933	DCA_se3_ag4_m_01 - phones	Z	33.3233
33.3233	DCA_se3_ag4_m_01 - phones	T	33.3833
33.3233	DCA_se3_ag4_m_01 - words	trying	33.5133
33.3833	DCA_se3_ag4_m_01 - phones	R	33.4233
33.4233	DCA_se3_ag4_m_01 - phones	AY1	33.4633
33.4633	DCA_se3_ag4_m_01 - phones	NG	33.5133
33.5133	DCA_se3_ag4_m_01 - phones	T	33.5433
33.5133	DCA_se3_ag4_m_01 - words	to	33.5733
33.5433	DCA_se3_ag4_m_01 - phones	AH0	33.5733
33.5733	DCA_se3_ag4_m_01 - phones	AA1	33.6133
33.5733	DCA_se3_ag4_m_01 - words	argue	33.7533
33.6133	DCA_se3_ag4_m_01 - phones	R	33.6633
33.6633	DCA_se3_ag4_m_01 - phones	G	33.6933
33.6933	DCA_se3_ag4_m_01 - phones	Y	33.7233
33.7233	DCA_se3_ag4_m_01 - phones	UW0	33.7533
33.7533	DCA_se3_ag4_m_01 - phones	HH	33.7933
33.7533	DCA_se3_ag4_m_01 - words	his	33.9033
33.7933	DCA_se3_ag4_m_01 - phones	IH1	33.8333
33.8333	DCA_se3_ag4_m_01 - phones	Z	33.9033
33.9033	DCA_se3_ag4_m_01 - phones	P	34.0733
33.9033	DCA_se3_ag4_m_01 - words	point	34.3133
34.0733	DCA_se3_ag4_m_01 - phones	OY1	34.1733
34.1733	DCA_se3_ag4_m_01 - phones	N	34.2033
34.2033	DCA_se3_ag4_m_01 - phones	T	34.3133
35.6322	DCA_se3_ag4_m_01 - phones	AH0	35.7822
35.6322	DCA_se3_ag4_m_01 - words	and	35.9022
35.7822	DCA_se3_ag4_m_01 - phones	N	35.9022
35.9022	DCA_se3_ag4_m_01 - phones	sp	36.0022
36.0022	DCA_se3_ag4_m_01 - phones	T	36.0822
36.0022	DCA_se3_ag4_m_01 - words	telling	36.2722
36.0822	DCA_se3_ag4_m_01 - phones	EH1	36.1422
36.1422	DCA_se3_ag4_m_01 - phones	L	36.1722
36.1722	DCA_se3_ag4_m_01 - phones	IH0	36.2022
36.2022	DCA_se3_ag4_m_01 - phones	NG	36.2722
36.2722	DCA_se3_ag4_m_01 - phones	DH	36.3022
36.2722	DCA_se3_ag4_m_01 - words	the	36.3522
36.3022	DCA_se3_ag4_m_01 - phones	AH0	36.3522
36.3522	DCA_se3_ag4_m_01 - phones	JH	36.4922
36.3522	DCA_se3_ag4_m_01 - words	judge	36.6322
36.4922	DCA_se3_ag4_m_01 - phones	AH1	36.5722
36.5722	DCA_se3_ag4_m_01 - phones	JH	36.6322
36.6322	DCA_se3_ag4_m_01 - phones	W	36.6622
36.6322	DCA_se3_ag4_m_01 - words	what	36.7422
36.6622	DCA_se3_ag4_m_01 - phones	AH1	36.6922
36.6922	DCA_se3_ag4_m_01 - phones	T	36.7422
36.7422	DCA_se3_ag4_m_01 - phones	SH	36.8522
36.7422	DCA_se3_ag4_m_01 - words	she	36.9422
36.8522	DCA_se3_ag4_m_01 - phones	IY1	36.9422
36.9422	DCA_se3_ag4_m_01 - phones	K	37.0422
36.9422	DCA_se3_ag4_m_01 - words	couldn't	37.2222
37.0422	DCA_se3_ag4_m_01 - phones	UH1	37.0822
37.0822	DCA_se3_ag4_m_01 - phones	D	37.1222
37.1222	DCA_se3_ag4_m_01 - phones	AH0	37.1622
37.1622	DCA_se3_ag4_m_01 - phones	N	37.1922
37.1922	DCA_se3_ag4_m_01 - phones	T	37.2222
37.2222	DCA_se3_ag4_m_01 - phones	sp	37.2622
37.2622	DCA_se3_ag4_m_01 - phones	D	37.3422
37.2622	DCA_se3_ag4_m_01 - words	do	37.3722
37.3422	DCA_se3_ag4_m_01 - phones	UW1	37.3722
37.3722	DCA_se3_ag4_m_01 - phones	sp	38.1952
38.1952	DCA_se3_ag4_m_01 - phones	IH1	38.2752
38.1952	DCA_se3_ag4_m_01 - words	in	38.3052
38.2752	DCA_se3_ag4_m_01 - phones	N	38.3052
38.3052	DCA_se3_ag4_m_01 - phones	sp	38.3352
38.3352	DCA_se3_ag4_m_01 - phones	M	38.4452
38.3352	DCA_se3_ag4_m_01 - words	my	38.5752
38.4452	DCA_se3_ag4_m_01 - phones	AY1	38.5752
38.5752	DCA_se3_ag4_m_01 - phones	K	38.7652
38.5752	DCA_se3_ag4_m_01 - words	case	39.1252
38.7652	DCA_se3_ag4_m_01 - phones	EY1	38.9252
38.9252	DCA_se3_ag4_m_01 - phones	S	39.1252
40.2605	DCA_se3_ag4_m_01 - phones	AH0	40.4205
40.2605	DCA_se3_ag4_m_01 - words	and	40.6105
40.4205	DCA_se3_ag4_m_01 - phones	N	40.6105
40.6105	DCA_se3_ag4_m_01 - phones	sp	40.6405
40.6405	DCA_se3_ag4_m_01 - phones	AH1	40.8705
40.6405	DCA_se3_ag4_m_01 - words	uh	40.8705
40.8705	DCA_se3_ag4_m_01 - phones	sp	42.4262
42.4262	DCA_se3_ag4_m_01 - phones	S	42.5462
42.4262	DCA_se3_ag4_m_01 - words	so	42.6362
42.5462	DCA_se3_ag4_m_01 - phones	OW1	42.6362
42.6362	DCA_se3_ag4_m_01 - phones	SH	42.7462
42.6362	DCA_se3_ag4_m_01 - words	she	42.8562
42.7462	DCA_se3_ag4_m_01 - phones	IY1	42.8562
42.8562	DCA_se3_ag4_m_01 - phones	sp	43.1062
43.1062	DCA_se3_ag4_m_01 - phones	T	43.1962
43.1062	DCA_se3_ag4_m_01 - words	told	43.3562
43.1962	DCA_se3_ag4_m_01 - phones	OW1	43.2262
43.2262	DCA_se3_ag4_m_01 - phones	L	43.3162
43.3162	DCA_se3_ag4_m_01 - phones	D	43.3562
43.3562	DCA_se3_ag4_m_01 - phones	IH0	43.4162
43.3562	DCA_se3_ag4_m_01 - words	him	43.4462
43.4162	DCA_se3_ag4_m_01 - phones	M	43.4462
43.4462	DCA_se3_ag4_m_01 - phones	sp	43.4762
43.4762	DCA_se3_ag4_m_01 - phones	DH	43.5262
43.4762	DCA_se3_ag4_m_01 - words	that	43.6962
43.5262	DCA_se3_ag4_m_01 - phones	AE1	43.5762
43.5762	DCA_se3_ag4_m_01 - phones	T	43.6962
44.0363	DCA_se3_ag4_m_01 - phones	Y	44.1763
44.0363	DCA_se3_ag4_m_01 - words	your	44.2563
44.1763	DCA_se3_ag4_m_01 - phones	AO1	44.2263
44.2263	DCA_se3_ag4_m_01 - phones	R	44.2563
44.2563	DCA_se3_ag4_m_01 - phones	M	44.3363
44.2563	DCA_se3_ag4_m_01 - words	motion	44.6363
44.3363	DCA_se3_ag4_m_01 - phones	OW1	44.4463
44.4463	DCA_se3_ag4_m_01 - phones	SH	44.5363
44.5363	DCA_se3_ag4_m_01 - phones	AH0	44.5863
44.5863	DCA_se3_ag4_m_01 - phones	N	44.6363
44.6363	DCA_se3_ag4_m_01 - phones	IH1	44.7363
44.6363	DCA_se3_ag4_m_01 - words	is	44.8363
44.7363	DCA_se3_ag4_m_01 - phones	Z	44.8363
44.8363	DCA_se3_ag4_m_01 - phones	D	44.8863
44.8363	DCA_se3_ag4_m_01 - words	denied	45.5463
44.8863	DCA_se3_ag4_m_01 - phones	IH0	44.9963
44.9963	DCA_se3_ag4_m_01 - phones	N	45.0663
45.0663	DCA_se3_ag4_m_01 - phones	AY1	45.3563
45.3563	DCA_se3_ag4_m_01 - phones	D	45.5463
45.5463	DCA_se3_ag4_m_01 - phones	sp	45.6763
46.7140	DCA_se3_ag4_m_01 - phones	AH0	46.8440
46.7140	DCA_se3_ag4_m_01 - words	and	46.9040
46.8440	DCA_se3_ag4_m_01 - phones	N	46.9040
46.9040	DCA_se3_ag4_m_01 - phones	sp	46.9340
46.9340	DCA_se3_ag4_m_01 - phones	W	47.0240
46.9340	DCA_se3_ag4_m_01 - words	when	47.1540
47.0240	DCA_se3_ag4_m_01 - phones	EH1	47.0740
47.0740	DCA_se3_ag4_m_01 - phones	N	47.1540
47.1540	DCA_se3_ag4_m_01 - phones	sp	47.1840
47.1840	DCA_se3_ag4_m_01 - phones	DH	47.2140
47.1840	DCA_se3_ag4_m_01 - words	the	47.2740
47.2140	DCA_se3_ag4_m_01 - phones	AH0	47.2740
47.2740	DCA_se3_ag4_m_01 - phones	S	47.4740
47.2740	DCA_se3_ag4_m_01 - words	s	47.4740
47.4740	DCA_se3_ag4_m_01 - phones	sp	47.6740
47.6740	DCA_se3_ag4_m_01 - phones	Y	47.7540
47.6740	DCA_se3_ag4_m_01 - words	u.s	47.9940
47.7540	DCA_se3_ag4_m_01 - phones	UW1	47.9040
47.9040	DCA_se3_ag4_m_01 - phones	Z	47.9940
47.9940	DCA_se3_ag4_m_01 - phones	S	48.0540
47.9940	DCA_se3_ag4_m_01 - words	civil	48.2240
48.0540	DCA_se3_ag4_m_01 - phones	IH1	48.0840
48.0840	DCA_se3_ag4_m_01 - phones	V	48.1340
48.1340	DCA_se3_ag4_m_01 - phones	AH0	48.1640
48.1640	DCA_se3_ag4_m_01 - phones	L	48.2240
48.2240	DCA_se3_ag4_m_01 - phones	S	48.3340
48.2240	DCA_se3_ag4_m_01 - words	service	48.5640
48.3340	DCA_se3_ag4_m_01 - phones	ER1	48.3740
48.3740	DCA_se3_ag4_m_01 - phones	V	48.4040
48.4040	DCA_se3_ag4_m_01 - phones	AH0	48.4940
48.4940	DCA_se3_ag4_m_01 - phones	S	48.5640
48.5640	DCA_se3_ag4_m_01 - phones	L	48.6040
48.5640	DCA_se3_ag4_m_01 - words	lawyer	48.8640
48.6040	DCA_se3_ag4_m_01 - phones	OY1	48.8040
48.8040	DCA_se3_ag4_m_01 - phones	ER0	48.8640
48.8640	DCA_se3_ag4_m_01 - phones	sp	49.3802
49.3802	DCA_se3_ag4_m_01 - phones	AE1	49.5202
49.3802	DCA_se3_ag4_m_01 - words	asked	49.6202
49.5202	DCA_se3_ag4_m_01 - phones	S	49.5902
49.5902	DCA_se3_ag4_m_01 - phones	T	49.6202
49.6202	DCA_se3_ag4_m_01 - phones	DH	49.6502
49.6202	DCA_se3_ag4_m_01 - words	the	49.6902
49.6502	DCA_se3_ag4_m_01 - phones	AH0	49.6902
49.6902	DCA_se3_ag4_m_01 - phones	sp	49.7602
49.7602	DCA_se3_ag4_m_01 - phones	K	49.8202
49.7602	DCA_se3_ag4_m_01 - words	question	50.1502
49.8202	DCA_se3_ag4_m_01 - phones	W	49.8502
49.8502	DCA_se3_ag4_m_01 - phones	EH1	49.9402
49.9402	DCA_se3_ag4_m_01 - phones	S	49.9802
49.9802	DCA_se3_ag4_m_01 - phones	CH	50.0602
50.0602	DCA_se3_ag4_m_01 - phones	AH0	50.0902
50.0902	DCA_se3_ag4_m_01 - phones	N	50.1502
50.1502	DCA_se3_ag4_m_01 - phones	sp	50.8743
50.8743	DCA_se3_ag4_m_01 - phones	AH0	51.0343
50.8743	DCA_se3_ag4_m_01 - words	and	51.1543
51.0343	DCA_se3_ag4_m_01 - phones	N	51.0743
51.0743	DCA_se3_ag4_m_01 - phones	D	51.1543
51.1543	DCA_se3_ag4_m_01 - phones	sp	51.2143
51.2143	DCA_se3_ag4_m_01 - phones	HH	51.5843
51.2143	DCA_se3_ag4_m_01 - words	he	51.6443
51.5843	DCA_se3_ag4_m_01 - phones	IY1	51.6443
51.6443	DCA_se3_ag4_m_01 - phones	sp	51.7143
51.7143	DCA_se3_ag4_m_01 - phones	HH	51.7643
51.7143	DCA_se3_ag4_m_01 - words	he	51.7943
51.7643	DCA_se3_ag4_m_01 - phones	IY1	51.7943
51.7943	DCA_se3_ag4_m_01 - phones	HH	51.8243
51.7943	DCA_se3_ag4_m_01 - words	he	51.8643
51.8243	DCA_se3_ag4_m_01 - phones	IY1	51.8643
51.8643	DCA_se3_ag4_m_01 - phones	sp	51.9943
51.9943	DCA_se3_ag4_m_01 - phones	S	52.0243
51.9943	DCA_se3_ag4_m_01 - words	said	52.0843
52.0243	DCA_se3_ag4_m_01 - phones	EH1	52.0543
52.0543	DCA_se3_ag4_m_01 - phones	D	52.0843
52.0843	DCA_se3_ag4_m_01 - phones	T	52.1143
52.0843	DCA_se3_ag4_m_01 - words	to	52.1543
52.1143	DCA_se3_ag4_m_01 - phones	AH0	52.1543
52.1543	DCA_se3_ag4_m_01 - words	uh	52.4043
52.1543	DCA_se3_ag4_m_01 - phones	AH1	52.4043
52.4043	DCA_se3_ag4_m_01 - phones	SH	52.5643
52.4043	DCA_se3_ag4_m_01 - words	she	52.6743
52.5643	DCA_se3_ag4_m_01 - phones	IY1	52.6743
52.6743	DCA_se3_ag4_m_01 - phones	sp	52.7043
52.7043	DCA_se3_ag4_m_01 - phones	HH	52.8443
52.7043	DCA_se3_ag4_m_01 - words	he	52.9243
52.8443	DCA_se3_ag4_m_01 - phones	IY1	52.9243
52.9243	DCA_se3_ag4_m_01 - phones	S	53.0243
52.9243	DCA_se3_ag4_m_01 - words	said	53.1743
53.0243	DCA_se3_ag4_m_01 - phones	EH1	53.0843
53.0843	DCA_se3_ag4_m_01 - phones	D	53.1743
53.1743	DCA_se3_ag4_m_01 - phones	T	53.2243
53.1743	DCA_se3_ag4_m_01 - words	to	53.2843
53.2243	DCA_se3_ag4_m_01 - phones	AH0	53.2843
53.2843	DCA_se3_ag4_m_01 - phones	sp	53.3143
53.3143	DCA_se3_ag4_m_01 - phones	HH	53.3643
53.3143	DCA_se3_ag4_m_01 - words	her	53.6743
53.3643	DCA_se3_ag4_m_01 - phones	ER0	53.6743
53.8422	DCA_se3_ag4_m_01 - phones	sil	53.8822
53.8822	DCA_se3_ag4_m_01 - phones	D	53.9222
53.8822	DCA_se3_ag4_m_01 - words	does	54.0122
53.9222	DCA_se3_ag4_m_01 - phones	IH0	53.9722
53.9722	DCA_se3_ag4_m_01 - phones	Z	54.0122
54.0122	DCA_se3_ag4_m_01 - phones	DH	54.0522
54.0122	DCA_se3_ag4_m_01 - words	that	54.1322
54.0522	DCA_se3_ag4_m_01 - phones	AE1	54.0822
54.0822	DCA_se3_ag4_m_01 - phones	T	54.1322
54.1322	DCA_se3_ag4_m_01 - phones	AH0	54.2022
54.1322	DCA_se3_ag4_m_01 - words	apply	54.4422
54.2022	DCA_se3_ag4_m_01 - phones	P	54.2822
54.2822	DCA_se3_ag4_m_01 - phones	L	54.3422
54.3422	DCA_se3_ag4_m_01 - phones	AY1	54.4422
54.4422	DCA_se3_ag4_m_01 - phones	T	54.5122
54.4422	DCA_se3_ag4_m_01 - words	to	54.5522
54.5122	DCA_se3_ag4_m_01 - phones	IH0	54.5522
54.5522	DCA_se3_ag4_m_01 - phones	Y	54.6522
54.5522	DCA_se3_ag4_m_01 - words	u.s	54.7922
54.6522	DCA_se3_ag4_m_01 - phones	UW1	54.7522
54.7522	DCA_se3_ag4_m_01 - phones	Z	54.7922
54.7922	DCA_se3_ag4_m_01 - phones	S	54.8522
54.7922	DCA_se3_ag4_m_01 - words	civil	55.0222
54.8522	DCA_se3_ag4_m_01 - phones	IH1	54.8822
54.8822	DCA_se3_ag4_m_01 - phones	V	54.9322
54.9322	DCA_se3_ag4_m_01 - phones	AH0	54.9622
54.9622	DCA_se3_ag4_m_01 - phones	L	55.0222
55.0222	DCA_se3_ag4_m_01 - phones	S	55.1022
55.0222	DCA_se3_ag4_m_01 - words	service	55.3022
55.1022	DCA_se3_ag4_m_01 - phones	ER1	55.1722
55.1722	DCA_se3_ag4_m_01 - phones	V	55.2022
55.2022	DCA_se3_ag4_m_01 - phones	AH0	55.2522
55.2522	DCA_se3_ag4_m_01 - phones	S	55.3022
55.3022	DCA_se3_ag4_m_01 - phones	K	55.3722
55.3022	DCA_se3_ag4_m_01 - words	commission	55.6922
55.3722	DCA_se3_ag4_m_01 - phones	AH0	55.4022
55.4022	DCA_se3_ag4_m_01 - phones	M	55.4322
55.4322	DCA_se3_ag4_m_01 - phones	IH1	55.5122
55.5122	DCA_se3_ag4_m_01 - phones	SH	55.6122
55.6122	DCA_se3_ag4_m_01 - phones	AH0	55.6622
55.6622	DCA_se3_ag4_m_01 - phones	N	55.6922
55.6922	DCA_se3_ag4_m_01 - phones	sp	55.7422
55.7422	DCA_se3_ag4_m_01 - phones	T	55.7922
55.7422	DCA_se3_ag4_m_01 - words	too	55.9722
55.7922	DCA_se3_ag4_m_01 - phones	UW1	55.9722
55.9722	DCA_se3_ag4_m_01 - phones	sp	56.0922
56.2664	DCA_se3_ag4_m_01 - phones	SH	56.3864
56.2664	DCA_se3_ag4_m_01 - words	she	56.4364
56.3864	DCA_se3_ag4_m_01 - phones	IY1	56.4364
56.4364	DCA_se3_ag4_m_01 - phones	S	56.5264
56.4364	DCA_se3_ag4_m_01 - words	said	56.6264
56.5264	DCA_se3_ag4_m_01 - phones	EH1	56.5964
56.5964	DCA_se3_ag4_m_01 - phones	D	56.6264
56.6264	DCA_se3_ag4_m_01 - phones	sp	56.6564
56.6564	DCA_se3_ag4_m_01 - phones	Y	56.7564
56.6564	DCA_se3_ag4_m_01 - words	yes	57.0164
56.7564	DCA_se3_ag4_m_01 - phones	EH1	56.9464
56.9464	DCA_se3_ag4_m_01 - phones	S	57.0164
57.7310	DCA_se3_ag4_m_01 - phones	DH	57.9010
57.7310	DCA_se3_ag4_m_01 - words	that	57.9610
57.9010	DCA_se3_ag4_m_01 - phones	AH0	57.9310
57.9310	DCA_se3_ag4_m_01 - phones	T	57.9610
57.9610	DCA_se3_ag4_m_01 - phones	W	57.9910
57.9610	DCA_se3_ag4_m_01 - words	was	58.0510
57.9910	DCA_se3_ag4_m_01 - phones	AA1	58.0210
58.0210	DCA_se3_ag4_m_01 - phones	Z	58.0510
58.0510	DCA_se3_ag4_m_01 - phones	EH1	58.0810
58.0510	DCA_se3_ag4_m_01 - words	end	58.1410
58.0810	DCA_se3_ag4_m_01 - phones	N	58.1110
58.1110	DCA_se3_ag4_m_01 - phones	D	58.1410
58.1410	DCA_se3_ag4_m_01 - phones	sp	58.1710
58.1710	DCA_se3_ag4_m_01 - phones	AH0	58.2110
58.1710	DCA_se3_ag4_m_01 - words	of	58.2410
58.2110	DCA_se3_ag4_m_01 - phones	V	58.2410
58.2410	DCA_se3_ag4_m_01 - phones	sp	58.2710
58.2710	DCA_se3_ag4_m_01 - phones	DH	58.3110
58.2710	DCA_se3_ag4_m_01 - words	that	58.3810
58.3110	DCA_se3_ag4_m_01 - phones	AH0	58.3410
58.3410	DCA_se3_ag4_m_01 - phones	T	58.3810
58.3810	DCA_se3_ag4_m_01 - phones	sp	58.6110
59.4301	DCA_se3_ag4_m_01 - phones	S	59.5401
59.4301	DCA_se3_ag4_m_01 - words	so	59.6501
59.5401	DCA_se3_ag4_m_01 - phones	OW1	59.6501
59.6501	DCA_se3_ag4_m_01 - phones	DH	59.7001
59.6501	DCA_se3_ag4_m_01 - words	then	59.8301
59.7001	DCA_se3_ag4_m_01 - phones	EH1	59.7601
59.7601	DCA_se3_ag4_m_01 - phones	N	59.8301
59.8301	DCA_se3_ag4_m_01 - phones	DH	59.8701
59.8301	DCA_se3_ag4_m_01 - words	the	59.9401
59.8701	DCA_se3_ag4_m_01 - phones	AH0	59.9401
59.9401	DCA_se3_ag4_m_01 - phones	sp	60.1001
60.2959	DCA_se3_ag4_m_01 - phones	S	60.3659
60.2959	DCA_se3_ag4_m_01 - words	soon	60.5059
60.3659	DCA_se3_ag4_m_01 - phones	UW1	60.4559
60.4559	DCA_se3_ag4_m_01 - phones	N	60.5059
60.5059	DCA_se3_ag4_m_01 - phones	AE1	60.5559
60.5059	DCA_se3_ag4_m_01 - words	after	60.6459
60.5559	DCA_se3_ag4_m_01 - phones	F	60.5859
60.5859	DCA_se3_ag4_m_01 - phones	T	60.6159
60.6159	DCA_se3_ag4_m_01 - phones	ER0	60.6459
60.6459	DCA_se3_ag4_m_01 - phones	sp	60.6959
60.6959	DCA_se3_ag4_m_01 - phones	DH	60.7359
60.6959	DCA_se3_ag4_m_01 - words	that	60.8159
60.7359	DCA_se3_ag4_m_01 - phones	AE1	60.7759
60.7759	DCA_se3_ag4_m_01 - phones	T	60.8159
60.8159	DCA_se3_ag4_m_01 - phones	IH0	60.8459
60.8159	DCA_se3_ag4_m_01 - words	it	60.8759
60.8459	DCA_se3_ag4_m_01 - phones	T	60.8759
60.8759	DCA_se3_ag4_m_01 - phones	W	60.9059
60.8759	DCA_se3_ag4_m_01 - words	went	60.9959
60.9059	DCA_se3_ag4_m_01 - phones	EH1	60.9359
60.9359	DCA_se3_ag4_m_01 - phones	N	60.9659
60.9659	DCA_se3_ag4_m_01 - phones	T	60.9959
60.9959	DCA_se3_ag4_m_01 - phones	T	61.0259
60.9959	DCA_se3_ag4_m_01 - words	to	61.1059
61.0259	DCA_se3_ag4_m_01 - phones	AH0	61.1059
61.1059	DCA_se3_ag4_m_01 - phones	T	61.2059
61.1059	DCA_se3_ag4_m_01 - words	trial	61.5659
61.2059	DCA_se3_ag4_m_01 - phones	R	61.2659
61.2659	DCA_se3_ag4_m_01 - phones	AY1	61.5059
61.5059	DCA_se3_ag4_m_01 - phones	L	61.5659
61.5659	DCA_se3_ag4_m_01 - phones	sp	61.6259
61.6259	DCA_se3_ag4_m_01 - phones	AH0	61.7159
61.6259	DCA_se3_ag4_m_01 - words	and	61.7759
61.7159	DCA_se3_ag4_m_01 - phones	N	61.7759
61.7759	DCA_se3_ag4_m_01 - words	i	61.8459
61.7759	DCA_se3_ag4_m_01 - phones	AY1	61.8459
61.8459	DCA_se3_ag4_m_01 - phones	HH	61.9059
61.8459	DCA_se3_ag4_m_01 - words	had	62.0059
61.9059	DCA_se3_ag4_m_01 - phones	AE1	61.9559
61.9559	DCA_se3_ag4_m_01 - phones	D	62.0059
62.0059	DCA_se3_ag4_m_01 - phones	sp	62.0759
62.0759	DCA_se3_ag4_m_01 - phones	JH	62.1659
62.0759	DCA_se3_ag4_m_01 - words	judge	62.3759
62.1659	DCA_se3_ag4_m_01 - phones	AH1	62.2559
62.2559	DCA_se3_ag4_m_01 - phones	JH	62.3759
62.3759	DCA_se3_ag4_m_01 - phones	sp	62.5659
62.5659	DCA_se3_ag4_m_01 - phones	JH	62.7659
62.5659	DCA_se3_ag4_m_01 - words	judge	63.0459
62.7659	DCA_se3_ag4_m_01 - phones	AH1	62.8959
62.8959	DCA_se3_ag4_m_01 - phones	JH	63.0459
63.0459	DCA_se3_ag4_m_01 - phones	sp	63.0759
63.0759	DCA_se3_ag4_m_01 - phones	TN	63.7659
63.0759	DCA_se3_ag4_m_01 - words	rdx	63.7659
65.0865	DCA_se3_ag4_m_01 - phones	JH	65.1665
65.0865	DCA_se3_ag4_m_01 - words	judge	65.5765
65.1665	DCA_se3_ag4_m_01 - phones	AH1	65.3065
65.3065	DCA_se3_ag4_m_01 - phones	JH	65.5765
68.6362	DCA_se3_ag4_m_01 - phones	sil	68.6762
68.6762	DCA_se3_ag4_m_01 - phones	B	68.7062
68.6762	DCA_se3_ag4_m_01 - words	believe	68.8962
68.7062	DCA_se3_ag4_m_01 - phones	IH0	68.7362
68.7362	DCA_se3_ag4_m_01 - phones	L	68.8062
68.8062	DCA_se3_ag4_m_01 - phones	IY1	68.8562
68.8562	DCA_se3_ag4_m_01 - phones	V	68.8962
68.8962	DCA_se3_ag4_m_01 - phones	sp	68.9262
68.9262	DCA_se3_ag4_m_01 - phones	DH	68.9662
68.9262	DCA_se3_ag4_m_01 - words	the	69.0262
68.9662	DCA_se3_ag4_m_01 - phones	AH0	69.0262
69.0262	DCA_se3_ag4_m_01 - phones	spn	69.0562
69.0262	DCA_se3_ag4_m_01 - words	<unk>	69.0562
69.0562	DCA_se3_ag4_m_01 - phones	B	69.0962
69.0562	DCA_se3_ag4_m_01 - words	believe	69.2362
69.0962	DCA_se3_ag4_m_01 - phones	IH0	69.1262
69.1262	DCA_se3_ag4_m_01 - phones	L	69.1762
69.1762	DCA_se3_ag4_m_01 - phones	IY1	69.2062
69.2062	DCA_se3_ag4_m_01 - phones	V	69.2362
69.2362	DCA_se3_ag4_m_01 - phones	sp	69.2962
69.2962	DCA_se3_ag4_m_01 - phones	DH	69.3262
69.2962	DCA_se3_ag4_m_01 - words	the	69.3562
69.3262	DCA_se3_ag4_m_01 - phones	AH0	69.3562
69.3562	DCA_se3_ag4_m_01 - phones	sp	69.6062
69.6062	DCA_se3_ag4_m_01 - phones	spn	69.6362
69.6062	DCA_se3_ag4_m_01 - words	<unk>	69.6362
69.6362	DCA_se3_ag4_m_01 - phones	HH	69.6662
69.6362	DCA_se3_ag4_m_01 - words	his	69.7262
69.6662	DCA_se3_ag4_m_01 - phones	IH0	69.6962
69.6962	DCA_se3_ag4_m_01 - phones	Z	69.7262
69.7262	DCA_se3_ag4_m_01 - phones	N	69.7562
69.7262	DCA_se3_ag4_m_01 - words	name	69.8162
69.7562	DCA_se3_ag4_m_01 - phones	EY1	69.7862
69.7862	DCA_se3_ag4_m_01 - phones	M	69.8162
69.8162	DCA_se3_ag4_m_01 - phones	sp	69.8662
69.8662	DCA_se3_ag4_m_01 - phones	W	69.9162
69.8662	DCA_se3_ag4_m_01 - words	was	69.9762
69.9162	DCA_se3_ag4_m_01 - phones	AH0	69.9462
69.9462	DCA_se3_ag4_m_01 - phones	Z	69.9762
69.9762	DCA_se3_ag4_m_01 - phones	sp	71.2558
71.2558	DCA_se3_ag4_m_01 - phones	W	71.2858
71.2558	DCA_se3_ag4_m_01 - words	well	71.4358
71.2858	DCA_se3_ag4_m_01 - phones	EH1	71.3658
71.3658	DCA_se3_ag4_m_01 - phones	L	71.4358
71.4358	DCA_se3_ag4_m_01 - phones	HH	71.5058
71.4358	DCA_se3_ag4_m_01 - words	he	71.5558
71.5058	DCA_se3_ag4_m_01 - phones	IY1	71.5558
71.5558	DCA_se3_ag4_m_01 - words	s	71.5958
71.5558	DCA_se3_ag4_m_01 - phones	Z	71.5958
71.5958	DCA_se3_ag4_m_01 - phones	D	71.6458
71.5958	DCA_se3_ag4_m_01 - words	deceased	72.0358
71.6458	DCA_se3_ag4_m_01 - phones	IH0	71.7058
71.7058	DCA_se3_ag4_m_01 - phones	S	71.8458
71.8458	DCA_se3_ag4_m_01 - phones	IY1	71.9558
71.9558	DCA_se3_ag4_m_01 - phones	S	71.9958
71.9958	DCA_se3_ag4_m_01 - phones	T	72.0358
72.0358	DCA_se3_ag4_m_01 - phones	sp	72.1058
72.1058	DCA_se3_ag4_m_01 - phones	N	72.1358
72.1058	DCA_se3_ag4_m_01 - words	now	72.3358
72.1358	DCA_se3_ag4_m_01 - phones	AW1	72.3358
72.3358	DCA_se3_ag4_m_01 - phones	sp	73.0419
73.0419	DCA_se3_ag4_m_01 - phones	AH0	73.0919
73.0419	DCA_se3_ag4_m_01 - words	and	73.1719
73.0919	DCA_se3_ag4_m_01 - phones	N	73.1419
73.1419	DCA_se3_ag4_m_01 - phones	D	73.1719
73.1719	DCA_se3_ag4_m_01 - phones	HH	73.2419
73.1719	DCA_se3_ag4_m_01 - words	he	73.3819
73.2419	DCA_se3_ag4_m_01 - phones	IY1	73.3819
73.3819	DCA_se3_ag4_m_01 - phones	sp	73.4419
73.4419	DCA_se3_ag4_m_01 - phones	HH	73.6019
73.4419	DCA_se3_ag4_m_01 - words	he	73.7919
73.6019	DCA_se3_ag4_m_01 - phones	IY1	73.7919
73.7919	DCA_se3_ag4_m_01 - phones	sp	73.8219
73.8219	DCA_se3_ag4_m_01 - phones	HH	73.8919
73.8219	DCA_se3_ag4_m_01 - words	he	74.0819
73.8919	DCA_se3_ag4_m_01 - phones	IY1	74.0819
74.0819	DCA_se3_ag4_m_01 - phones	sp	74.1619
74.1619	DCA_se3_ag4_m_01 - words	uh	74.4519
74.1619	DCA_se3_ag4_m_01 - phones	AH1	74.4519
74.4519	DCA_se3_ag4_m_01 - phones	sp	74.5619
74.5619	DCA_se3_ag4_m_01 - phones	HH	74.6919
74.5619	DCA_se3_ag4_m_01 - words	he	74.8319
74.6919	DCA_se3_ag4_m_01 - phones	IY1	74.8319
74.8319	DCA_se3_ag4_m_01 - phones	HH	74.8819
74.8319	DCA_se3_ag4_m_01 - words	heard	74.9919
74.8819	DCA_se3_ag4_m_01 - phones	ER1	74.9619
74.9619	DCA_se3_ag4_m_01 - phones	D	74.9919
74.9919	DCA_se3_ag4_m_01 - phones	DH	75.0219
74.9919	DCA_se3_ag4_m_01 - words	the	75.0619
75.0219	DCA_se3_ag4_m_01 - phones	IY0	75.0619
75.0619	DCA_se3_ag4_m_01 - phones	K	75.1719
75.0619	DCA_se3_ag4_m_01 - words	case	75.3319
75.1719	DCA_se3_ag4_m_01 - phones	EY1	75.2519
75.2519	DCA_se3_ag4_m_01 - phones	S	75.3319
75.3319	DCA_se3_ag4_m_01 - phones	EH1	75.3819
75.3319	DCA_se3_ag4_m_01 - words	as	75.4419
75.3819	DCA_se3_ag4_m_01 - phones	Z	75.4419
75.4419	DCA_se3_ag4_m_01 - words	a	75.4819
75.4419	DCA_se3_ag4_m_01 - phones	AH0	75.4819
75.4819	DCA_se3_ag4_m_01 - phones	sp	75.5219
75.5219	DCA_se3_ag4_m_01 - phones	T	75.6319
75.5219	DCA_se3_ag4_m_01 - words	trial	75.9219
75.6319	DCA_se3_ag4_m_01 - phones	R	75.6819
75.6819	DCA_se3_ag4_m_01 - phones	AY1	75.8519
75.8519	DCA_se3_ag4_m_01 - phones	L	75.9219
75.9219	DCA_se3_ag4_m_01 - phones	sp	75.9819
75.9819	DCA_se3_ag4_m_01 - phones	AH0	76.0619
75.9819	DCA_se3_ag4_m_01 - words	and	76.0919
76.0619	DCA_se3_ag4_m_01 - phones	N	76.0919
76.0919	DCA_se3_ag4_m_01 - phones	HH	76.1219
76.0919	DCA_se3_ag4_m_01 - words	he	76.1519
76.1219	DCA_se3_ag4_m_01 - phones	IY1	76.1519
76.1519	DCA_se3_ag4_m_01 - phones	sp	76.2719
76.2719	DCA_se3_ag4_m_01 - phones	HH	76.3819
76.2719	DCA_se3_ag4_m_01 - words	he	76.4119
76.3819	DCA_se3_ag4_m_01 - phones	IY1	76.4119
76.4119	DCA_se3_ag4_m_01 - phones	sp	76.5119
76.5119	DCA_se3_ag4_m_01 - phones	HH	76.6519
76.5119	DCA_se3_ag4_m_01 - words	hand	76.7519
76.6519	DCA_se3_ag4_m_01 - phones	AE1	76.6919
76.6919	DCA_se3_ag4_m_01 - phones	N	76.7219
76.7219	DCA_se3_ag4_m_01 - phones	D	76.7519
76.7519	DCA_se3_ag4_m_01 - phones	D	76.7819
76.7519	DCA_se3_ag4_m_01 - words	down	76.8819
76.7819	DCA_se3_ag4_m_01 - phones	AW1	76.8519
76.8519	DCA_se3_ag4_m_01 - phones	N	76.8819
76.8819	DCA_se3_ag4_m_01 - phones	sp	76.9119
76.9119	DCA_se3_ag4_m_01 - phones	DH	76.9519
76.9119	DCA_se3_ag4_m_01 - words	the	76.9819
76.9519	DCA_se3_ag4_m_01 - phones	AH0	76.9819
76.9819	DCA_se3_ag4_m_01 - phones	D	77.0119
76.9819	DCA_se3_ag4_m_01 - words	decision	77.2719
77.0119	DCA_se3_ag4_m_01 - phones	IH0	77.0419
77.0419	DCA_se3_ag4_m_01 - phones	S	77.0919
77.0919	DCA_se3_ag4_m_01 - phones	IH1	77.1419
77.1419	DCA_se3_ag4_m_01 - phones	ZH	77.1919
77.1919	DCA_se3_ag4_m_01 - phones	AH0	77.2319
77.2319	DCA_se3_ag4_m_01 - phones	N	77.2719
77.2719	DCA_se3_ag4_m_01 - phones	IH0	77.3019
77.2719	DCA_se3_ag4_m_01 - words	in	77.3319
77.3019	DCA_se3_ag4_m_01 - phones	N	77.3319
77.3319	DCA_se3_ag4_m_01 - phones	M	77.3619
77.3319	DCA_se3_ag4_m_01 - words	my	77.4719
77.3619	DCA_se3_ag4_m_01 - phones	AY1	77.4719
77.4719	DCA_se3_ag4_m_01 - phones	sp	77.5619
77.5619	DCA_se3_ag4_m_01 - phones	F	77.6219
77.5619	DCA_se3_ag4_m_01 - words	favor	77.7419
77.6219	DCA_se3_ag4_m_01 - phones	EY1	77.6619
77.6619	DCA_se3_ag4_m_01 - phones	V	77.7019
77.7019	DCA_se3_ag4_m_01 - phones	ER0	77.7419
77.7419	DCA_se3_ag4_m_01 - phones	sp	77.9619
80.9013	DCA_se3_ag4_m_01 - phones	S	81.0413
80.9013	DCA_se3_ag4_m_01 - words	so	81.2813
81.0413	DCA_se3_ag4_m_01 - phones	OW1	81.2813
81.2813	DCA_se3_ag4_m_01 - words	uh	81.4613
81.2813	DCA_se3_ag4_m_01 - phones	AH1	81.4613
81.4613	DCA_se3_ag4_m_01 - phones	sp	81.6013
81.6013	DCA_se3_ag4_m_01 - phones	DH	81.7013
81.6013	DCA_se3_ag4_m_01 - words	then	81.8213
81.7013	DCA_se3_ag4_m_01 - phones	EH1	81.7713
81.7713	DCA_se3_ag4_m_01 - phones	N	81.8213
81.8213	DCA_se3_ag4_m_01 - phones	W	81.8913
81.8213	DCA_se3_ag4_m_01 - words	when	82.0113
81.8913	DCA_se3_ag4_m_01 - phones	EH1	81.9513
81.9513	DCA_se3_ag4_m_01 - phones	N	82.0113
82.0113	DCA_se3_ag4_m_01 - phones	sp	82.1713
82.1713	DCA_se3_ag4_m_01 - phones	M	82.3013
82.1713	DCA_se3_ag4_m_01 - words	my	82.3713
82.3013	DCA_se3_ag4_m_01 - phones	AY1	82.3713
82.3713	DCA_se3_ag4_m_01 - phones	N	82.4313
82.3713	DCA_se3_ag4_m_01 - words	name	82.5713
82.4313	DCA_se3_ag4_m_01 - phones	EY1	82.4913
82.4913	DCA_se3_ag4_m_01 - phones	M	82.5713
82.5713	DCA_se3_ag4_m_01 - phones	K	82.7113
82.5713	DCA_se3_ag4_m_01 - words	came	82.7913
82.7113	DCA_se3_ag4_m_01 - phones	EY1	82.7513
82.7513	DCA_se3_ag4_m_01 - phones	M	82.7913
82.7913	DCA_se3_ag4_m_01 - phones	AH1	82.8313
82.7913	DCA_se3_ag4_m_01 - words	up	82.8913
82.8313	DCA_se3_ag4_m_01 - phones	P	82.8913
82.8913	DCA_se3_ag4_m_01 - phones	F	82.9413
82.8913	DCA_se3_ag4_m_01 - words	for	83.0113
82.9413	DCA_se3_ag4_m_01 - phones	AO1	82.9713
82.9713	DCA_se3_ag4_m_01 - phones	R	83.0113
83.0113	DCA_se3_ag4_m_01 - phones	B	83.0813
83.0113	DCA_se3_ag4_m_01 - words	battalion	83.5413
83.0813	DCA_se3_ag4_m_01 - phones	AH0	83.1313
83.1313	DCA_se3_ag4_m_01 - phones	T	83.2213
83.2213	DCA_se3_ag4_m_01 - phones	AE1	83.2913
83.2913	DCA_se3_ag4_m_01 - phones	L	83.3613
83.3613	DCA_se3_ag4_m_01 - phones	Y	83.3913
83.3913	DCA_se3_ag4_m_01 - phones	AH0	83.4213
83.4213	DCA_se3_ag4_m_01 - phones	N	83.5413
83.5413	DCA_se3_ag4_m_01 - phones	CH	83.6213
83.5413	DCA_se3_ag4_m_01 - words	chief	83.9613
83.6213	DCA_se3_ag4_m_01 - phones	IY1	83.7813
83.7813	DCA_se3_ag4_m_01 - phones	F	83.9613
84.7452	DCA_se3_ag4_m_01 - phones	DH	84.8152
84.7452	DCA_se3_ag4_m_01 - words	then	84.8952
84.8152	DCA_se3_ag4_m_01 - phones	EH1	84.8452
84.8452	DCA_se3_ag4_m_01 - phones	N	84.8952
84.8952	DCA_se3_ag4_m_01 - phones	DH	84.9452
84.8952	DCA_se3_ag4_m_01 - words	they	84.9952
84.9452	DCA_se3_ag4_m_01 - phones	EY1	84.9952
84.9952	DCA_se3_ag4_m_01 - phones	Z	85.1352
84.9952	DCA_se3_ag4_m_01 - words	s	85.1352
85.2083	DCA_se3_ag4_m_01 - phones	sil	85.3483
85.3483	DCA_se3_ag4_m_01 - words	s	85.4883
85.3483	DCA_se3_ag4_m_01 - phones	Z	85.4883
85.5657	DCA_se3_ag4_m_01 - phones	sil	85.5957
85.5957	DCA_se3_ag4_m_01 - phones	S	85.6657
85.5957	DCA_se3_ag4_m_01 - words	start	85.8957
85.6657	DCA_se3_ag4_m_01 - phones	T	85.7457
85.7457	DCA_se3_ag4_m_01 - phones	AA1	85.7957
85.7957	DCA_se3_ag4_m_01 - phones	R	85.8557
85.8557	DCA_se3_ag4_m_01 - phones	T	85.8957
85.8957	DCA_se3_ag4_m_01 - words	a	85.9657
85.8957	DCA_se3_ag4_m_01 - phones	AH0	85.9657
85.9657	DCA_se3_ag4_m_01 - phones	sp	86.0557
86.0557	DCA_se3_ag4_m_01 - phones	F	86.1257
86.0557	DCA_se3_ag4_m_01 - words	few	86.2357
86.1257	DCA_se3_ag4_m_01 - phones	Y	86.1657
86.1657	DCA_se3_ag4_m_01 - phones	UW1	86.2357
86.2357	DCA_se3_ag4_m_01 - phones	M	86.3157
86.2357	DCA_se3_ag4_m_01 - words	more	86.4657
86.3157	DCA_se3_ag4_m_01 - phones	AO1	86.3857
86.3857	DCA_se3_ag4_m_01 - phones	R	86.4657
86.4657	DCA_se3_ag4_m_01 - phones	T	86.5757
86.4657	DCA_se3_ag4_m_01 - words	tricks	86.7757
86.5757	DCA_se3_ag4_m_01 - phones	R	86.6157
86.6157	DCA_se3_ag4_m_01 - phones	IH1	86.6557
86.6557	DCA_se3_ag4_m_01 - phones	K	86.7157
86.7157	DCA_se3_ag4_m_01 - phones	S	86.7757
86.7757	DCA_se3_ag4_m_01 - phones	N	86.8357
86.7757	DCA_se3_ag4_m_01 - words	now	87.0657
86.8357	DCA_se3_ag4_m_01 - phones	AW1	87.0657
87.0657	DCA_se3_ag4_m_01 - phones	sp	87.2857
87.2857	DCA_se3_ag4_m_01 - phones	OW1	87.4357
87.2857	DCA_se3_ag4_m_01 - words	oh	87.4357
87.4357	DCA_se3_ag4_m_01 - phones	DH	87.4957
87.4357	DCA_se3_ag4_m_01 - words	they	87.5557
87.4957	DCA_se3_ag4_m_01 - phones	EY1	87.5557
87.5557	DCA_se3_ag4_m_01 - phones	D	87.6257
87.5557	DCA_se3_ag4_m_01 - words	did	87.7057
87.6257	DCA_se3_ag4_m_01 - phones	IH1	87.6757
87.6757	DCA_se3_ag4_m_01 - phones	D	87.7057
87.7057	DCA_se3_ag4_m_01 - phones	EH1	87.7557
87.7057	DCA_se3_ag4_m_01 - words	everything	88.1157
87.7557	DCA_se3_ag4_m_01 - phones	V	87.7857
87.7857	DCA_se3_ag4_m_01 - phones	R	87.8157
87.8157	DCA_se3_ag4_m_01 - phones	IY0	87.8557
87.8557	DCA_se3_ag4_m_01 - phones	TH	87.9257
87.9257	DCA_se3_ag4_m_01 - phones	IH2	87.9657
87.9657	DCA_se3_ag4_m_01 - phones	NG	88.1157
88.1157	DCA_se3_ag4_m_01 - phones	AY1	88.1757
88.1157	DCA_se3_ag4_m_01 - words	i	88.1757
88.1757	DCA_se3_ag4_m_01 - phones	M	88.2357
88.1757	DCA_se3_ag4_m_01 - words	mean	88.3257
88.2357	DCA_se3_ag4_m_01 - phones	IY1	88.2757
88.2757	DCA_se3_ag4_m_01 - phones	N	88.3257
88.3257	DCA_se3_ag4_m_01 - phones	W	88.3557
88.3257	DCA_se3_ag4_m_01 - words	went	88.4757
88.3557	DCA_se3_ag4_m_01 - phones	EH1	88.4157
88.4157	DCA_se3_ag4_m_01 - phones	N	88.4457
88.4457	DCA_se3_ag4_m_01 - phones	T	88.4757
88.4757	DCA_se3_ag4_m_01 - phones	sp	88.5157
88.5157	DCA_se3_ag4_m_01 - phones	T	88.5457
88.5157	DCA_se3_ag4_m_01 - words	to	88.5757
88.5457	DCA_se3_ag4_m_01 - phones	AH0	88.5757
88.5757	DCA_se3_ag4_m_01 - phones	P	88.7257
88.5757	DCA_se3_ag4_m_01 - words	promotion	89.0857
88.7257	DCA_se3_ag4_m_01 - phones	R	88.7557
88.7557	DCA_se3_ag4_m_01 - phones	AH0	88.7857
88.7857	DCA_se3_ag4_m_01 - phones	M	88.8157
88.8157	DCA_se3_ag4_m_01 - phones	OW1	88.8757
88.8757	DCA_se3_ag4_m_01 - phones	SH	88.9557
88.9557	DCA_se3_ag4_m_01 - phones	AH0	88.9857
88.9857	DCA_se3_ag4_m_01 - phones	N	89.0857
89.0857	DCA_se3_ag4_m_01 - phones	B	89.1557
89.0857	DCA_se3_ag4_m_01 - words	board	89.4157
89.1557	DCA_se3_ag4_m_01 - phones	AO1	89.3457
89.3457	DCA_se3_ag4_m_01 - phones	R	89.3857
89.3857	DCA_se3_ag4_m_01 - phones	D	89.4157
89.4157	DCA_se3_ag4_m_01 - phones	AH0	89.4457
89.4157	DCA_se3_ag4_m_01 - words	and	89.6957
89.4457	DCA_se3_ag4_m_01 - phones	N	89.5457
89.5457	DCA_se3_ag4_m_01 - phones	D	89.6957
89.8657	DCA_se3_ag4_m_01 - phones	sil	89.9457
89.9457	DCA_se3_ag4_m_01 - phones	L	90.1257
89.9457	DCA_se3_ag4_m_01 - words	lied	90.4957
90.1257	DCA_se3_ag4_m_01 - phones	AY1	90.4257
90.4257	DCA_se3_ag4_m_01 - phones	D	90.4957
90.4957	DCA_se3_ag4_m_01 - phones	W	90.5757
90.4957	DCA_se3_ag4_m_01 - words	one	90.6557
90.5757	DCA_se3_ag4_m_01 - phones	AH1	90.6157
90.6157	DCA_se3_ag4_m_01 - phones	N	90.6557
90.6557	DCA_se3_ag4_m_01 - phones	T	90.7057
90.6557	DCA_se3_ag4_m_01 - words	to	90.7457
90.7057	DCA_se3_ag4_m_01 - phones	AH0	90.7457
90.7457	DCA_se3_ag4_m_01 - phones	sp	90.9157
90.9157	DCA_se3_ag4_m_01 - phones	AY1	91.0757
90.9157	DCA_se3_ag4_m_01 - words	i	91.0757
91.0757	DCA_se3_ag4_m_01 - phones	D	91.1257
91.0757	DCA_se3_ag4_m_01 - words	don't	91.2857
91.1257	DCA_se3_ag4_m_01 - phones	OW1	91.1857
91.1857	DCA_se3_ag4_m_01 - phones	N	91.2857
91.2857	DCA_se3_ag4_m_01 - phones	S	91.3757
91.2857	DCA_se3_ag4_m_01 - words	s	91.3757
91.3757	DCA_se3_ag4_m_01 - phones	DH	91.4457
91.3757	DCA_se3_ag4_m_01 - words	this	91.5857
91.4457	DCA_se3_ag4_m_01 - phones	IH0	91.5157
91.5157	DCA_se3_ag4_m_01 - phones	S	91.5857
91.5857	DCA_se3_ag4_m_01 - phones	F	91.7057
91.5857	DCA_se3_ag4_m_01 - words	fire	91.8557
91.7057	DCA_se3_ag4_m_01 - phones	AY1	91.7957
91.7957	DCA_se3_ag4_m_01 - phones	R	91.8557
91.8557	DCA_se3_ag4_m_01 - phones	CH	91.9457
91.8557	DCA_se3_ag4_m_01 - words	chief	92.1357
91.9457	DCA_se3_ag4_m_01 - phones	IY1	92.0357
92.0357	DCA_se3_ag4_m_01 - phones	F	92.1357
92.1357	DCA_se3_ag4_m_01 - phones	W	92.1857
92.1357	DCA_se3_ag4_m_01 - words	we	92.2257
92.1857	DCA_se3_ag4_m_01 - phones	IY1	92.2257
92.2257	DCA_se3_ag4_m_01 - phones	HH	92.2757
92.2257	DCA_se3_ag4_m_01 - words	have	92.3457
92.2757	DCA_se3_ag4_m_01 - phones	AE1	92.3157
92.3157	DCA_se3_ag4_m_01 - phones	V	92.3457
92.3457	DCA_se3_ag4_m_01 - phones	sp	92.3757
92.3757	DCA_se3_ag4_m_01 - phones	R	92.4357
92.3757	DCA_se3_ag4_m_01 - words	right	92.5657
92.4357	DCA_se3_ag4_m_01 - phones	AY1	92.5357
92.5357	DCA_se3_ag4_m_01 - phones	T	92.5657
92.5657	DCA_se3_ag4_m_01 - phones	sp	92.5957
92.5957	DCA_se3_ag4_m_01 - phones	N	92.6857
92.5957	DCA_se3_ag4_m_01 - words	now	92.9757
92.6857	DCA_se3_ag4_m_01 - phones	AW1	92.9757
92.9757	DCA_se3_ag4_m_01 - phones	sp	93.4677
93.4677	DCA_se3_ag4_m_01 - phones	AH1	93.5377
93.4677	DCA_se3_ag4_m_01 - words	um	93.6377
93.5377	DCA_se3_ag4_m_01 - phones	M	93.6377
93.6377	DCA_se3_ag4_m_01 - phones	HH	93.7177
93.6377	DCA_se3_ag4_m_01 - words	he	93.8577
93.7177	DCA_se3_ag4_m_01 - phones	IY1	93.8577
93.8577	DCA_se3_ag4_m_01 - words	s	93.9977
93.8577	DCA_se3_ag4_m_01 - phones	Z	93.9977
94.1080	DCA_se3_ag4_m_01 - phones	sil	94.1480
94.1480	DCA_se3_ag4_m_01 - words	uh	94.5480
94.1480	DCA_se3_ag4_m_01 - phones	AH1	94.5480
94.5480	DCA_se3_ag4_m_01 - phones	sp	94.6580
94.8006	DCA_se3_ag4_m_01 - phones	HH	94.8706
94.8006	DCA_se3_ag4_m_01 - words	he	94.9606
94.8706	DCA_se3_ag4_m_01 - phones	IY1	94.9606
94.9606	DCA_se3_ag4_m_01 - phones	P	95.0406
94.9606	DCA_se3_ag4_m_01 - words	permitted	95.3606
95.0406	DCA_se3_ag4_m_01 - phones	ER0	95.1106
95.1106	DCA_se3_ag4_m_01 - phones	M	95.1706
95.1706	DCA_se3_ag4_m_01 - phones	IH1	95.2206
95.2206	DCA_se3_ag4_m_01 - phones	T	95.2606
95.2606	DCA_se3_ag4_m_01 - phones	IH0	95.2906
95.2906	DCA_se3_ag4_m_01 - phones	D	95.3606
95.3606	DCA_se3_ag4_m_01 - phones	W	95.4406
95.3606	DCA_se3_ag4_m_01 - words	one	95.5206
95.4406	DCA_se3_ag4_m_01 - phones	AH1	95.4806
95.4806	DCA_se3_ag4_m_01 - phones	N	95.5206
95.5206	DCA_se3_ag4_m_01 - phones	AH0	95.5506
95.5206	DCA_se3_ag4_m_01 - words	of	95.5806
95.5506	DCA_se3_ag4_m_01 - phones	V	95.5806
95.5806	DCA_se3_ag4_m_01 - phones	DH	95.6306
95.5806	DCA_se3_ag4_m_01 - words	the	95.6606
95.6306	DCA_se3_ag4_m_01 - phones	AH0	95.6606
95.6606	DCA_se3_ag4_m_01 - phones	M	95.7606
95.6606	DCA_se3_ag4_m_01 - words	men	96.0106
95.7606	DCA_se3_ag4_m_01 - phones	EH1	95.7906
95.7906	DCA_se3_ag4_m_01 - phones	N	96.0106
96.0106	DCA_se3_ag4_m_01 - phones	sp	96.0706
96.0706	DCA_se3_ag4_m_01 - phones	T	96.1206
96.0706	DCA_se3_ag4_m_01 - words	to	96.2406
96.1206	DCA_se3_ag4_m_01 - phones	AH0	96.2406
96.2406	DCA_se3_ag4_m_01 - phones	T	96.3106
96.2406	DCA_se3_ag4_m_01 - words	testify	96.7806
96.3106	DCA_se3_ag4_m_01 - phones	EH1	96.3706
96.3706	DCA_se3_ag4_m_01 - phones	S	96.4306
96.4306	DCA_se3_ag4_m_01 - phones	T	96.4806
96.4806	DCA_se3_ag4_m_01 - phones	AH0	96.5306
96.5306	DCA_se3_ag4_m_01 - phones	F	96.6306
96.6306	DCA_se3_ag4_m_01 - phones	AY2	96.7806
96.7806	DCA_se3_ag4_m_01 - phones	AH0	96.8306
96.7806	DCA_se3_ag4_m_01 - words	against	97.1106
96.8306	DCA_se3_ag4_m_01 - phones	G	96.9106
96.9106	DCA_se3_ag4_m_01 - phones	EH1	96.9606
96.9606	DCA_se3_ag4_m_01 - phones	N	97.0206
97.0206	DCA_se3_ag4_m_01 - phones	S	97.0706
97.0706	DCA_se3_ag4_m_01 - phones	T	97.1106
97.1106	DCA_se3_ag4_m_01 - phones	sp	97.1406
97.1406	DCA_se3_ag4_m_01 - phones	M	97.1806
97.1406	DCA_se3_ag4_m_01 - words	me	97.3106
97.1806	DCA_se3_ag4_m_01 - phones	IY1	97.3106
97.3106	DCA_se3_ag4_m_01 - phones	HH	97.3406
97.3106	DCA_se3_ag4_m_01 - words	who	97.3806
97.3406	DCA_se3_ag4_m_01 - phones	UW1	97.3806
97.3806	DCA_se3_ag4_m_01 - phones	W	97.4406
97.3806	DCA_se3_ag4_m_01 - words	was	97.5106
97.4406	DCA_se3_ag4_m_01 - phones	AH0	97.4806
97.4806	DCA_se3_ag4_m_01 - phones	Z	97.5106
97.5106	DCA_se3_ag4_m_01 - phones	N	97.5506
97.5106	DCA_se3_ag4_m_01 - words	never	97.7206
97.5506	DCA_se3_ag4_m_01 - phones	EH1	97.6306
97.6306	DCA_se3_ag4_m_01 - phones	V	97.6606
97.6606	DCA_se3_ag4_m_01 - phones	ER0	97.7206
97.7206	DCA_se3_ag4_m_01 - phones	M	97.7806
97.7206	DCA_se3_ag4_m_01 - words	my	97.8806
97.7806	DCA_se3_ag4_m_01 - phones	AY1	97.8806
97.8806	DCA_se3_ag4_m_01 - phones	S	97.9806
97.8806	DCA_se3_ag4_m_01 - words	superior	98.3006
97.9806	DCA_se3_ag4_m_01 - phones	UW0	98.0106
98.0106	DCA_se3_ag4_m_01 - phones	P	98.0606
98.0606	DCA_se3_ag4_m_01 - phones	IH1	98.1406
98.1406	DCA_se3_ag4_m_01 - phones	R	98.2006
98.2006	DCA_se3_ag4_m_01 - phones	IY0	98.2406
98.2406	DCA_se3_ag4_m_01 - phones	ER0	98.3006
98.3006	DCA_se3_ag4_m_01 - phones	AO1	98.4006
98.3006	DCA_se3_ag4_m_01 - words	officer	98.6406
98.4006	DCA_se3_ag4_m_01 - phones	F	98.4406
98.4406	DCA_se3_ag4_m_01 - phones	AH0	98.4806
98.4806	DCA_se3_ag4_m_01 - phones	S	98.5806
98.5806	DCA_se3_ag4_m_01 - phones	ER0	98.6406
98.6406	DCA_se3_ag4_m_01 - phones	sp	98.7306
98.9852	DCA_se3_ag4_m_01 - phones	DH	99.0152
98.9852	DCA_se3_ag4_m_01 - words	that	99.0752
99.0152	DCA_se3_ag4_m_01 - phones	AH0	99.0452
99.0452	DCA_se3_ag4_m_01 - phones	T	99.0752
99.0752	DCA_se3_ag4_m_01 - words	s	99.1352
99.0752	DCA_se3_ag4_m_01 - phones	S	99.1352
99.1352	DCA_se3_ag4_m_01 - phones	W	99.1952
99.1352	DCA_se3_ag4_m_01 - words	one	99.2852
99.1952	DCA_se3_ag4_m_01 - phones	AH1	99.2352
99.2352	DCA_se3_ag4_m_01 - phones	N	99.2852
99.2852	DCA_se3_ag4_m_01 - phones	TH	99.3152
99.2852	DCA_se3_ag4_m_01 - words	thing	99.4152
99.3152	DCA_se3_ag4_m_01 - phones	IH1	99.3452
99.3452	DCA_se3_ag4_m_01 - phones	NG	99.4152
99.4152	DCA_se3_ag4_m_01 - phones	AY1	99.4752
99.4152	DCA_se3_ag4_m_01 - words	i	99.4752
99.4752	DCA_se3_ag4_m_01 - phones	G	99.5652
99.4752	DCA_se3_ag4_m_01 - words	got	99.6452
99.5652	DCA_se3_ag4_m_01 - phones	AA1	99.6152
99.6152	DCA_se3_ag4_m_01 - phones	T	99.6452
99.6452	DCA_se3_ag4_m_01 - phones	AH0	99.6852
99.6452	DCA_se3_ag4_m_01 - words	against	99.9452
99.6852	DCA_se3_ag4_m_01 - phones	G	99.7452
99.7452	DCA_se3_ag4_m_01 - phones	EH1	99.8152
99.8152	DCA_se3_ag4_m_01 - phones	N	99.8852
99.8852	DCA_se3_ag4_m_01 - phones	S	99.9152
99.9152	DCA_se3_ag4_m_01 - phones	T	99.9452
99.9452	DCA_se3_ag4_m_01 - phones	HH	100.0052
99.9452	DCA_se3_ag4_m_01 - words	him	100.1452
100.0052	DCA_se3_ag4_m_01 - phones	IH1	100.0752
100.0752	DCA_se3_ag4_m_01 - phones	M	100.1452
100.1452	DCA_se3_ag4_m_01 - phones	HH	100.1752
100.1452	DCA_se3_ag4_m_01 - words	here	100.4552
100.1752	DCA_se3_ag4_m_01 - phones	IY1	100.2452
100.2452	DCA_se3_ag4_m_01 - phones	R	100.4552
100.5245	DCA_se3_ag4_m_01 - phones	sil	100.6345
100.6345	DCA_se3_ag4_m_01 - phones	AH0	100.7345
100.6345	DCA_se3_ag4_m_01 - words	and	100.7645
100.7345	DCA_se3_ag4_m_01 - phones	N	100.7645
100.7645	DCA_se3_ag4_m_01 - phones	AH0	100.7945
100.7645	DCA_se3_ag4_m_01 - words	another	101.0145
100.7945	DCA_se3_ag4_m_01 - phones	N	100.8545
100.8545	DCA_se3_ag4_m_01 - phones	AH1	100.9345
100.9345	DCA_se3_ag4_m_01 - phones	DH	100.9745
100.9745	DCA_se3_ag4_m_01 - phones	ER0	101.0145
101.0145	DCA_se3_ag4_m_01 - phones	W	101.0545
101.0145	DCA_se3_ag4_m_01 - words	one	101.1745
101.0545	DCA_se3_ag4_m_01 - phones	AH1	101.0945
101.0945	DCA_se3_ag4_m_01 - phones	N	101.1745
101.1745	DCA_se3_ag4_m_01 - phones	sp	101.7290
101.7290	DCA_se3_ag4_m_01 - words	uh	102.0590
101.7290	DCA_se3_ag4_m_01 - phones	AH1	102.0590
102.0590	DCA_se3_ag4_m_01 - phones	sp	102.1890
102.1890	DCA_se3_ag4_m_01 - phones	DH	102.2590
102.1890	DCA_se3_ag4_m_01 - words	they	102.2890
102.2590	DCA_se3_ag4_m_01 - phones	EY1	102.2890
102.2890	DCA_se3_ag4_m_01 - phones	HH	102.3390
102.2890	DCA_se3_ag4_m_01 - words	had	102.4090
102.3390	DCA_se3_ag4_m_01 - phones	AE1	102.3790
102.3790	DCA_se3_ag4_m_01 - phones	D	102.4090
102.4090	DCA_se3_ag4_m_01 - phones	W	102.4390
102.4090	DCA_se3_ag4_m_01 - words	we	102.4690
102.4390	DCA_se3_ag4_m_01 - phones	IY1	102.4690
102.4690	DCA_se3_ag4_m_01 - phones	G	102.5190
102.4690	DCA_se3_ag4_m_01 - words	got	102.6090
102.5190	DCA_se3_ag4_m_01 - phones	AA1	102.5590
102.5590	DCA_se3_ag4_m_01 - phones	T	102.6090
102.6090	DCA_se3_ag4_m_01 - phones	sp	102.7690
102.7690	DCA_se3_ag4_m_01 - words	i	102.8390
102.7690	DCA_se3_ag4_m_01 - phones	AY1	102.8390
102.8390	DCA_se3_ag4_m_01 - phones	HH	102.8990
102.8390	DCA_se3_ag4_m_01 - words	had	102.9590
102.8990	DCA_se3_ag4_m_01 - phones	AE1	102.9290
102.9290	DCA_se3_ag4_m_01 - phones	D	102.9590
102.9590	DCA_se3_ag4_m_01 - words	a	103.0090
102.9590	DCA_se3_ag4_m_01 - phones	AH0	103.0090
103.0090	DCA_se3_ag4_m_01 - phones	sp	103.0390
103.0390	DCA_se3_ag4_m_01 - phones	W	103.0990
103.0390	DCA_se3_ag4_m_01 - words	white	103.2390
103.0990	DCA_se3_ag4_m_01 - phones	AY1	103.1490
103.1490	DCA_se3_ag4_m_01 - phones	T	103.2390
103.2390	DCA_se3_ag4_m_01 - phones	F	103.2890
103.2390	DCA_se3_ag4_m_01 - words	fellow	103.4790
103.2890	DCA_se3_ag4_m_01 - phones	EH1	103.3290
103.3290	DCA_se3_ag4_m_01 - phones	L	103.3990
103.3990	DCA_se3_ag4_m_01 - phones	OW0	103.4790
103.4790	DCA_se3_ag4_m_01 - phones	IH0	103.5190
103.4790	DCA_se3_ag4_m_01 - words	in	103.5490
103.5190	DCA_se3_ag4_m_01 - phones	N	103.5490
103.5490	DCA_se3_ag4_m_01 - phones	M	103.6290
103.5490	DCA_se3_ag4_m_01 - words	my	103.7190
103.6290	DCA_se3_ag4_m_01 - phones	AY1	103.7190
103.7190	DCA_se3_ag4_m_01 - phones	K	103.8490
103.7190	DCA_se3_ag4_m_01 - words	command	104.0590
103.8490	DCA_se3_ag4_m_01 - phones	AH0	103.8790
103.8790	DCA_se3_ag4_m_01 - phones	M	103.9290
103.9290	DCA_se3_ag4_m_01 - phones	AE1	103.9890
103.9890	DCA_se3_ag4_m_01 - phones	N	104.0190
104.0190	DCA_se3_ag4_m_01 - phones	D	104.0590
104.0590	DCA_se3_ag4_m_01 - phones	AY1	104.1190
104.0590	DCA_se3_ag4_m_01 - words	i	104.1190
104.1190	DCA_se3_ag4_m_01 - phones	W	104.1590
104.1190	DCA_se3_ag4_m_01 - words	was	104.2190
104.1590	DCA_se3_ag4_m_01 - phones	AH0	104.1890
104.1890	DCA_se3_ag4_m_01 - phones	Z	104.2190
104.2190	DCA_se3_ag4_m_01 - phones	AH0	104.2590
104.2190	DCA_se3_ag4_m_01 - words	a	104.2590
104.2590	DCA_se3_ag4_m_01 - phones	K	104.3890
104.2590	DCA_se3_ag4_m_01 - words	captain	104.5790
104.3890	DCA_se3_ag4_m_01 - phones	AE1	104.4390
104.4390	DCA_se3_ag4_m_01 - phones	P	104.4690
104.4690	DCA_se3_ag4_m_01 - phones	T	104.5090
104.5090	DCA_se3_ag4_m_01 - phones	AH0	104.5490
104.5490	DCA_se3_ag4_m_01 - phones	N	104.5790
104.5790	DCA_se3_ag4_m_01 - phones	sp	104.6190
104.6190	DCA_se3_ag4_m_01 - phones	AH0	104.6490
104.6190	DCA_se3_ag4_m_01 - words	of	104.6790
104.6490	DCA_se3_ag4_m_01 - phones	V	104.6790
104.6790	DCA_se3_ag4_m_01 - phones	T	104.7190
104.6790	DCA_se3_ag4_m_01 - words	truck	104.8990
104.7190	DCA_se3_ag4_m_01 - phones	R	104.7490
104.7490	DCA_se3_ag4_m_01 - phones	AH1	104.7890
104.7890	DCA_se3_ag4_m_01 - phones	K	104.8990
104.8990	DCA_se3_ag4_m_01 - phones	S	104.9690
104.8990	DCA_se3_ag4_m_01 - words	sixteen	105.3590
104.9690	DCA_se3_ag4_m_01 - phones	IH1	105.0190
105.0190	DCA_se3_ag4_m_01 - phones	K	105.0690
105.0690	DCA_se3_ag4_m_01 - phones	S	105.1390
105.1390	DCA_se3_ag4_m_01 - phones	T	105.2290
105.2290	DCA_se3_ag4_m_01 - phones	IY1	105.3090
105.3090	DCA_se3_ag4_m_01 - phones	N	105.3590
105.3590	DCA_se3_ag4_m_01 - phones	OW1	105.3990
105.3590	DCA_se3_ag4_m_01 - words	over	105.5090
105.3990	DCA_se3_ag4_m_01 - phones	V	105.4690
105.4690	DCA_se3_ag4_m_01 - phones	ER0	105.5090
105.5090	DCA_se3_ag4_m_01 - phones	sp	105.5390
105.5390	DCA_se3_ag4_m_01 - phones	HH	105.5890
105.5390	DCA_se3_ag4_m_01 - words	here	105.7090
105.5890	DCA_se3_ag4_m_01 - phones	IY1	105.6790
105.6790	DCA_se3_ag4_m_01 - phones	R	105.7090
105.7090	DCA_se3_ag4_m_01 - phones	AA1	105.7690
105.7090	DCA_se3_ag4_m_01 - words	on	105.7990
105.7690	DCA_se3_ag4_m_01 - phones	N	105.7990
105.7990	DCA_se3_ag4_m_01 - phones	sp	105.8690
105.8690	DCA_se3_ag4_m_01 - phones	P	105.9190
105.8690	DCA_se3_ag4_m_01 - words	pennsylvania	106.2990
105.9190	DCA_se3_ag4_m_01 - phones	EH2	105.9590
105.9590	DCA_se3_ag4_m_01 - phones	N	106.0290
106.0290	DCA_se3_ag4_m_01 - phones	S	106.0790
106.0790	DCA_se3_ag4_m_01 - phones	AH0	106.1090
106.1090	DCA_se3_ag4_m_01 - phones	L	106.1390
106.1390	DCA_se3_ag4_m_01 - phones	V	106.1690
106.1690	DCA_se3_ag4_m_01 - phones	EY1	106.2090
106.2090	DCA_se3_ag4_m_01 - phones	N	106.2390
106.2390	DCA_se3_ag4_m_01 - phones	Y	106.2690
106.2690	DCA_se3_ag4_m_01 - phones	AH0	106.2990
106.2990	DCA_se3_ag4_m_01 - phones	AE1	106.4290
106.2990	DCA_se3_ag4_m_01 - words	avenue	106.6290
106.4290	DCA_se3_ag4_m_01 - phones	V	106.4890
106.4890	DCA_se3_ag4_m_01 - phones	AH0	106.5190
106.5190	DCA_se3_ag4_m_01 - phones	N	106.5790
106.5790	DCA_se3_ag4_m_01 - phones	UW2	106.6290
106.6290	DCA_se3_ag4_m_01 - phones	sp	106.7790
107.2570	DCA_se3_ag4_m_01 - words	i	107.5070
107.2570	DCA_se3_ag4_m_01 - phones	AY1	107.5070
107.5070	DCA_se3_ag4_m_01 - phones	W	107.5570
107.5070	DCA_se3_ag4_m_01 - words	was	107.6570
107.5570	DCA_se3_ag4_m_01 - phones	AH0	107.6070
107.6070	DCA_se3_ag4_m_01 - phones	Z	107.6570
107.6570	DCA_se3_ag4_m_01 - phones	K	107.7770
107.6570	DCA_se3_ag4_m_01 - words	captain	108.0470
107.7770	DCA_se3_ag4_m_01 - phones	AE1	107.8370
107.8370	DCA_se3_ag4_m_01 - phones	P	107.9070
107.9070	DCA_se3_ag4_m_01 - phones	T	107.9370
107.9370	DCA_se3_ag4_m_01 - phones	AH0	107.9770
107.9770	DCA_se3_ag4_m_01 - phones	N	108.0470
108.0470	DCA_se3_ag4_m_01 - phones	sp	108.0770
108.0770	DCA_se3_ag4_m_01 - phones	DH	108.1070
108.0770	DCA_se3_ag4_m_01 - words	there	108.3570
108.1070	DCA_se3_ag4_m_01 - phones	EH1	108.2770
108.2770	DCA_se3_ag4_m_01 - phones	R	108.3570
108.3570	DCA_se3_ag4_m_01 - phones	sp	108.9308
108.9308	DCA_se3_ag4_m_01 - phones	AH0	109.0208
108.9308	DCA_se3_ag4_m_01 - words	about	109.2208
109.0208	DCA_se3_ag4_m_01 - phones	B	109.0708
109.0708	DCA_se3_ag4_m_01 - phones	AW1	109.1508
109.1508	DCA_se3_ag4_m_01 - phones	T	109.2208
109.2208	DCA_se3_ag4_m_01 - phones	sp	109.3408
109.3408	DCA_se3_ag4_m_01 - words	uh	109.5808
109.3408	DCA_se3_ag4_m_01 - phones	AH1	109.5808
109.5808	DCA_se3_ag4_m_01 - phones	sp	111.2718
111.2718	DCA_se3_ag4_m_01 - phones	T	111.3418
111.2718	DCA_se3_ag4_m_01 - words	two	111.4418
111.3418	DCA_se3_ag4_m_01 - phones	UW1	111.4418
111.4418	DCA_se3_ag4_m_01 - phones	sp	111.6718
111.6718	DCA_se3_ag4_m_01 - phones	T	111.7418
111.6718	DCA_se3_ag4_m_01 - words	two	111.8418
111.7418	DCA_se3_ag4_m_01 - phones	UW1	111.8418
111.8418	DCA_se3_ag4_m_01 - phones	sp	111.8718
111.8718	DCA_se3_ag4_m_01 - phones	AH0	111.9418
111.8718	DCA_se3_ag4_m_01 - words	about	112.1018
111.9418	DCA_se3_ag4_m_01 - phones	B	112.0018
112.0018	DCA_se3_ag4_m_01 - phones	AW1	112.0318
112.0318	DCA_se3_ag4_m_01 - phones	T	112.1018
112.1018	DCA_se3_ag4_m_01 - phones	TH	112.2018
112.1018	DCA_se3_ag4_m_01 - words	three	112.3418
112.2018	DCA_se3_ag4_m_01 - phones	R	112.2518
112.2518	DCA_se3_ag4_m_01 - phones	IY1	112.3418
112.3418	DCA_se3_ag4_m_01 - phones	Y	112.4018
112.3418	DCA_se3_ag4_m_01 - words	years	112.5118
112.4018	DCA_se3_ag4_m_01 - phones	ER0	112.4818
112.4818	DCA_se3_ag4_m_01 - phones	Z	112.5118
112.5118	DCA_se3_ag4_m_01 - phones	B	112.5418
112.5118	DCA_se3_ag4_m_01 - words	before	112.6918
112.5418	DCA_se3_ag4_m_01 - phones	IH0	112.5718
112.5718	DCA_se3_ag4_m_01 - phones	F	112.6318
112.6318	DCA_se3_ag4_m_01 - phones	AO1	112.6618
112.6618	DCA_se3_ag4_m_01 - phones	R	112.6918
112.6918	DCA_se3_ag4_m_01 - words	i	112.7618
112.6918	DCA_se3_ag4_m_01 - phones	AY1	112.7618
112.7618	DCA_se3_ag4_m_01 - phones	W	112.7918
112.7618	DCA_se3_ag4_m_01 - words	was	112.8718
112.7918	DCA_se3_ag4_m_01 - phones	AH0	112.8218
112.8218	DCA_se3_ag4_m_01 - phones	Z	112.8718
112.8718	DCA_se3_ag4_m_01 - phones	P	112.9318
112.8718	DCA_se3_ag4_m_01 - words	promoted	113.1918
112.9318	DCA_se3_ag4_m_01 - phones	R	112.9618
112.9618	DCA_se3_ag4_m_01 - phones	AH0	112.9918
112.9918	DCA_se3_ag4_m_01 - phones	M	113.0418
113.0418	DCA_se3_ag4_m_01 - phones	OW1	113.0918
113.0918	DCA_se3_ag4_m_01 - phones	T	113.1318
113.1318	DCA_se3_ag4_m_01 - phones	AH0	113.1618
113.1618	DCA_se3_ag4_m_01 - phones	D	113.1918
113.1918	DCA_se3_ag4_m_01 - phones	sp	113.2218
113.2218	DCA_se3_ag4_m_01 - phones	T	113.2718
113.2218	DCA_se3_ag4_m_01 - words	to	113.3318
113.2718	DCA_se3_ag4_m_01 - phones	UW1	113.3318
113.3318	DCA_se3_ag4_m_01 - words	a	113.3718
113.3318	DCA_se3_ag4_m_01 - phones	AH0	113.3718
113.3718	DCA_se3_ag4_m_01 - phones	B	113.4118
113.3718	DCA_se3_ag4_m_01 - words	battalion	113.8518
113.4118	DCA_se3_ag4_m_01 - phones	AH0	113.4518
113.4518	DCA_se3_ag4_m_01 - phones	T	113.5618
113.5618	DCA_se3_ag4_m_01 - phones	AE1	113.6218
113.6218	DCA_se3_ag4_m_01 - phones	L	113.6518
113.6518	DCA_se3_ag4_m_01 - phones	Y	113.7118
113.7118	DCA_se3_ag4_m_01 - phones	AH0	113.7418
113.7418	DCA_se3_ag4_m_01 - phones	N	113.8518
113.8518	DCA_se3_ag4_m_01 - phones	CH	113.9618
113.8518	DCA_se3_ag4_m_01 - words	chief	114.2218
113.9618	DCA_se3_ag4_m_01 - phones	IY1	114.1018
114.1018	DCA_se3_ag4_m_01 - phones	F	114.2218
114.2218	DCA_se3_ag4_m_01 - phones	sp	115.1207
115.1207	DCA_se3_ag4_m_01 - phones	AH0	115.3107
115.1207	DCA_se3_ag4_m_01 - words	and	115.4507
115.3107	DCA_se3_ag4_m_01 - phones	N	115.4107
115.4107	DCA_se3_ag4_m_01 - phones	D	115.4507
115.4507	DCA_se3_ag4_m_01 - phones	AH1	115.6307
115.4507	DCA_se3_ag4_m_01 - words	uh	115.6307
115.6307	DCA_se3_ag4_m_01 - phones	sp	115.6607
115.6607	DCA_se3_ag4_m_01 - phones	AY1	115.7807
115.6607	DCA_se3_ag4_m_01 - words	i	115.7807
115.7807	DCA_se3_ag4_m_01 - phones	HH	115.8407
115.7807	DCA_se3_ag4_m_01 - words	had	115.9107
115.8407	DCA_se3_ag4_m_01 - phones	AE1	115.8707
115.8707	DCA_se3_ag4_m_01 - phones	D	115.9107
115.9107	DCA_se3_ag4_m_01 - words	a	115.9907
115.9107	DCA_se3_ag4_m_01 - phones	AH0	115.9907
115.9907	DCA_se3_ag4_m_01 - phones	W	116.0707
115.9907	DCA_se3_ag4_m_01 - words	white	116.2107
116.0707	DCA_se3_ag4_m_01 - phones	AY1	116.1607
116.1607	DCA_se3_ag4_m_01 - phones	T	116.2107
116.2107	DCA_se3_ag4_m_01 - phones	sp	116.4307
116.4307	DCA_se3_ag4_m_01 - phones	B	116.5507
116.4307	DCA_se3_ag4_m_01 - words	boy	116.6407
116.5507	DCA_se3_ag4_m_01 - phones	OY1	116.6407
116.6407	DCA_se3_ag4_m_01 - phones	IH0	116.6807
116.6407	DCA_se3_ag4_m_01 - words	in	116.7207
116.6807	DCA_se3_ag4_m_01 - phones	N	116.7207
116.7207	DCA_se3_ag4_m_01 - phones	M	116.8107
116.7207	DCA_se3_ag4_m_01 - words	my	116.9607
116.8107	DCA_se3_ag4_m_01 - phones	AY1	116.9607
116.9607	DCA_se3_ag4_m_01 - phones	sp	117.0307
117.0307	DCA_se3_ag4_m_01 - phones	K	117.1307
117.0307	DCA_se3_ag4_m_01 - words	company	117.4307
117.1307	DCA_se3_ag4_m_01 - phones	AH1	117.1807
117.1807	DCA_se3_ag4_m_01 - phones	M	117.2307
117.2307	DCA_se3_ag4_m_01 - phones	P	117.2707
117.2707	DCA_se3_ag4_m_01 - phones	AH0	117.3007
117.3007	DCA_se3_ag4_m_01 - phones	N	117.3507
117.3507	DCA_se3_ag4_m_01 - phones	IY0	117.4307
117.4307	DCA_se3_ag4_m_01 - phones	sp	117.4907
117.4907	DCA_se3_ag4_m_01 - phones	AH1	117.5607
117.4907	DCA_se3_ag4_m_01 - words	under	117.6707
117.5607	DCA_se3_ag4_m_01 - phones	N	117.5907
117.5907	DCA_se3_ag4_m_01 - phones	D	117.6207
117.6207	DCA_se3_ag4_m_01 - phones	ER0	117.6707
117.6707	DCA_se3_ag4_m_01 - phones	M	117.7507
117.6707	DCA_se3_ag4_m_01 - words	my	117.8407
117.7507	DCA_se3_ag4_m_01 - phones	AY1	117.8407
117.8407	DCA_se3_ag4_m_01 - phones	K	117.9907
117.8407	DCA_se3_ag4_m_01 - words	command	118.4207
117.9907	DCA_se3_ag4_m_01 - phones	AH0	118.0207
118.0207	DCA_se3_ag4_m_01 - phones	M	118.0907
118.0907	DCA_se3_ag4_m_01 - phones	AE1	118.2507
118.2507	DCA_se3_ag4_m_01 - phones	N	118.3107
118.3107	DCA_se3_ag4_m_01 - phones	D	118.4207
118.4207	DCA_se3_ag4_m_01 - phones	sp	118.7507
118.7507	DCA_se3_ag4_m_01 - phones	HH	118.8007
118.7507	DCA_se3_ag4_m_01 - words	who	118.8407
118.8007	DCA_se3_ag4_m_01 - phones	UW1	118.8407
118.8407	DCA_se3_ag4_m_01 - phones	W	118.9307
118.8407	DCA_se3_ag4_m_01 - words	wasn't	119.1307
118.9307	DCA_se3_ag4_m_01 - phones	AH1	118.9807
118.9807	DCA_se3_ag4_m_01 - phones	Z	119.0407
119.0407	DCA_se3_ag4_m_01 - phones	AH0	119.0707
119.0707	DCA_se3_ag4_m_01 - phones	N	119.1007
119.1007	DCA_se3_ag4_m_01 - phones	T	119.1307
119.1307	DCA_se3_ag4_m_01 - phones	S	119.1707
119.1307	DCA_se3_ag4_m_01 - words	studying	119.4307
119.1707	DCA_se3_ag4_m_01 - phones	T	119.2307
119.2307	DCA_se3_ag4_m_01 - phones	AH1	119.2907
119.2907	DCA_se3_ag4_m_01 - phones	D	119.3407
119.3407	DCA_se3_ag4_m_01 - phones	IY0	119.3707
119.3707	DCA_se3_ag4_m_01 - phones	IH0	119.4007
119.4007	DCA_se3_ag4_m_01 - phones	NG	119.4307
119.4307	DCA_se3_ag4_m_01 - phones	HH	119.5007
119.4307	DCA_se3_ag4_m_01 - words	his	119.8107
119.5007	DCA_se3_ag4_m_01 - phones	IH1	119.6007
119.6007	DCA_se3_ag4_m_01 - phones	Z	119.8107
120.7342	DCA_se3_ag4_m_01 - phones	P	120.8342
120.7342	DCA_se3_ag4_m_01 - words	probation	121.2942
120.8342	DCA_se3_ag4_m_01 - phones	R	120.8742
120.8742	DCA_se3_ag4_m_01 - phones	OW0	120.9442
120.9442	DCA_se3_ag4_m_01 - phones	B	121.0342
121.0342	DCA_se3_ag4_m_01 - phones	EY1	121.1642
121.1642	DCA_se3_ag4_m_01 - phones	SH	121.2242
121.2242	DCA_se3_ag4_m_01 - phones	AH0	121.2642
121.2642	DCA_se3_ag4_m_01 - phones	N	121.2942
121.2942	DCA_se3_ag4_m_01 - phones	HH	121.3242
121.2942	DCA_se3_ag4_m_01 - words	he	121.3542
121.3242	DCA_se3_ag4_m_01 - phones	IY1	121.3542
121.3542	DCA_se3_ag4_m_01 - words	s	121.4042
121.3542	DCA_se3_ag4_m_01 - phones	Z	121.4042
121.4042	DCA_se3_ag4_m_01 - phones	S	121.4342
121.4042	DCA_se3_ag4_m_01 - words	supposed	121.6742
121.4342	DCA_se3_ag4_m_01 - phones	AH0	121.4742
121.4742	DCA_se3_ag4_m_01 - phones	P	121.5342
121.5342	DCA_se3_ag4_m_01 - phones	OW1	121.5842
121.5842	DCA_se3_ag4_m_01 - phones	Z	121.6442
121.6442	DCA_se3_ag4_m_01 - phones	D	121.6742
121.6742	DCA_se3_ag4_m_01 - phones	T	121.7042
121.6742	DCA_se3_ag4_m_01 - words	to	121.7342
121.7042	DCA_se3_ag4_m_01 - phones	AH0	121.7342
121.7342	DCA_se3_ag4_m_01 - phones	S	121.7642
121.7342	DCA_se3_ag4_m_01 - words	study	121.9742
121.7642	DCA_se3_ag4_m_01 - phones	T	121.8142
121.8142	DCA_se3_ag4_m_01 - phones	AH1	121.8942
121.8942	DCA_se3_ag4_m_01 - phones	D	121.9442
121.9442	DCA_se3_ag4_m_01 - phones	IY0	121.9742
121.9742	DCA_se3_ag4_m_01 - phones	Y	122.0042
121.9742	DCA_se3_ag4_m_01 - words	you	122.0642
122.0042	DCA_se3_ag4_m_01 - phones	UW1	122.0642
122.0642	DCA_se3_ag4_m_01 - phones	N	122.1242
122.0642	DCA_se3_ag4_m_01 - words	know	122.3042
122.1242	DCA_se3_ag4_m_01 - phones	OW1	122.3042
122.3042	DCA_se3_ag4_m_01 - phones	sp	122.4142
122.7823	DCA_se3_ag4_m_01 - phones	DH	122.8623
122.7823	DCA_se3_ag4_m_01 - words	that	122.9423
122.8623	DCA_se3_ag4_m_01 - phones	AE1	122.9123
122.9123	DCA_se3_ag4_m_01 - phones	T	122.9423
122.9423	DCA_se3_ag4_m_01 - phones	sp	122.9923
122.9923	DCA_se3_ag4_m_01 - phones	S	123.0523
122.9923	DCA_se3_ag4_m_01 - words	s	123.0523
123.0523	DCA_se3_ag4_m_01 - phones	DH	123.1023
123.0523	DCA_se3_ag4_m_01 - words	the	123.1623
123.1023	DCA_se3_ag4_m_01 - phones	IY0	123.1623
123.1623	DCA_se3_ag4_m_01 - phones	K	123.2823
123.1623	DCA_se3_ag4_m_01 - words	course	123.4623
123.2823	DCA_se3_ag4_m_01 - phones	AO1	123.3623
123.3623	DCA_se3_ag4_m_01 - phones	R	123.4223
123.4223	DCA_se3_ag4_m_01 - phones	S	123.4623
123.4623	DCA_se3_ag4_m_01 - phones	DH	123.5223
123.4623	DCA_se3_ag4_m_01 - words	that	123.6023
123.5223	DCA_se3_ag4_m_01 - phones	AE1	123.5623
123.5623	DCA_se3_ag4_m_01 - phones	T	123.6023
123.6023	DCA_se3_ag4_m_01 - words	a	123.6723
123.6023	DCA_se3_ag4_m_01 - phones	AH0	123.6723
123.6723	DCA_se3_ag4_m_01 - phones	sp	123.8723
123.8723	DCA_se3_ag4_m_01 - phones	F	123.9523
123.8723	DCA_se3_ag4_m_01 - words	fireman	124.2523
123.9523	DCA_se3_ag4_m_01 - phones	AY1	124.0523
124.0523	DCA_se3_ag4_m_01 - phones	R	124.1023
124.1023	DCA_se3_ag4_m_01 - phones	M	124.1523
124.1523	DCA_se3_ag4_m_01 - phones	AH0	124.1823
124.1823	DCA_se3_ag4_m_01 - phones	N	124.2523
124.2523	DCA_se3_ag4_m_01 - phones	sp	124.4923
124.4923	DCA_se3_ag4_m_01 - phones	S	124.6723
124.4923	DCA_se3_ag4_m_01 - words	studies	124.9823
124.6723	DCA_se3_ag4_m_01 - phones	T	124.7723
124.7723	DCA_se3_ag4_m_01 - phones	AH1	124.8023
124.8023	DCA_se3_ag4_m_01 - phones	D	124.8823
124.8823	DCA_se3_ag4_m_01 - phones	IY0	124.9423
124.9423	DCA_se3_ag4_m_01 - phones	Z	124.9823
124.9823	DCA_se3_ag4_m_01 - phones	HH	125.0323
124.9823	DCA_se3_ag4_m_01 - words	when	125.1223
125.0323	DCA_se3_ag4_m_01 - phones	W	125.0623
125.0623	DCA_se3_ag4_m_01 - phones	EH1	125.0923
125.0923	DCA_se3_ag4_m_01 - phones	N	125.1223
125.1223	DCA_se3_ag4_m_01 - phones	HH	125.1723
125.1223	DCA_se3_ag4_m_01 - words	he	125.2323
125.1723	DCA_se3_ag4_m_01 - phones	IY1	125.2323
125.2323	DCA_se3_ag4_m_01 - phones	F	125.3423
125.2323	DCA_se3_ag4_m_01 - words	first	125.5223
125.3423	DCA_se3_ag4_m_01 - phones	ER1	125.4223
125.4223	DCA_se3_ag4_m_01 - phones	S	125.4823
125.4823	DCA_se3_ag4_m_01 - phones	T	125.5223
125.5223	DCA_se3_ag4_m_01 - phones	K	125.5923
125.5223	DCA_se3_ag4_m_01 - words	comes	125.8123
125.5923	DCA_se3_ag4_m_01 - phones	AH1	125.6623
125.6623	DCA_se3_ag4_m_01 - phones	M	125.7423
125.7423	DCA_se3_ag4_m_01 - phones	Z	125.8123
125.8123	DCA_se3_ag4_m_01 - phones	IH0	125.8623
125.8123	DCA_se3_ag4_m_01 - words	in	125.8923
125.8623	DCA_se3_ag4_m_01 - phones	N	125.8923
125.8923	DCA_se3_ag4_m_01 - phones	AE1	125.9423
125.8923	DCA_se3_ag4_m_01 - words	and	126.0123
125.9423	DCA_se3_ag4_m_01 - phones	N	126.0123
126.0123	DCA_se3_ag4_m_01 - phones	sp	126.0623
126.0623	DCA_se3_ag4_m_01 - phones	HH	126.2623
126.0623	DCA_se3_ag4_m_01 - words	he	126.3223
126.2623	DCA_se3_ag4_m_01 - phones	IY1	126.3223
126.3223	DCA_se3_ag4_m_01 - phones	W	126.3923
126.3223	DCA_se3_ag4_m_01 - words	wasn't	126.6023
126.3923	DCA_se3_ag4_m_01 - phones	AH1	126.4423
126.4423	DCA_se3_ag4_m_01 - phones	Z	126.5123
126.5123	DCA_se3_ag4_m_01 - phones	AH0	126.5423
126.5423	DCA_se3_ag4_m_01 - phones	N	126.5723
126.5723	DCA_se3_ag4_m_01 - phones	T	126.6023
126.6023	DCA_se3_ag4_m_01 - phones	D	126.6323
126.6023	DCA_se3_ag4_m_01 - words	doing	126.7823
126.6323	DCA_se3_ag4_m_01 - phones	UW1	126.6623
126.6623	DCA_se3_ag4_m_01 - phones	IH0	126.6923
126.6923	DCA_se3_ag4_m_01 - phones	NG	126.7823
126.7823	DCA_se3_ag4_m_01 - phones	S	126.8723
126.7823	DCA_se3_ag4_m_01 - words	so	126.9723
126.8723	DCA_se3_ag4_m_01 - phones	OW1	126.9723
126.9723	DCA_se3_ag4_m_01 - phones	sp	127.0023
127.0023	DCA_se3_ag4_m_01 - phones	W	127.0323
127.0023	DCA_se3_ag4_m_01 - words	well	127.2123
127.0323	DCA_se3_ag4_m_01 - phones	EH1	127.0923
127.0923	DCA_se3_ag4_m_01 - phones	L	127.2123
127.2123	DCA_se3_ag4_m_01 - phones	sp	127.9212
127.9212	DCA_se3_ag4_m_01 - phones	S	128.0012
127.9212	DCA_se3_ag4_m_01 - words	so	128.1312
128.0012	DCA_se3_ag4_m_01 - phones	OW1	128.1312
128.1312	DCA_se3_ag4_m_01 - words	i	128.3212
128.1312	DCA_se3_ag4_m_01 - phones	AY1	128.3212
128.3212	DCA_se3_ag4_m_01 - phones	sp	128.4812
128.4812	DCA_se3_ag4_m_01 - phones	W	128.5412
128.4812	DCA_se3_ag4_m_01 - words	went	128.6312
128.5412	DCA_se3_ag4_m_01 - phones	EH1	128.5712
128.5712	DCA_se3_ag4_m_01 - phones	N	128.6012
128.6012	DCA_se3_ag4_m_01 - phones	T	128.6312
128.6312	DCA_se3_ag4_m_01 - phones	AO1	128.7012
128.6312	DCA_se3_ag4_m_01 - words	on	128.7412
128.7012	DCA_se3_ag4_m_01 - phones	N	128.7412
128.7412	DCA_se3_ag4_m_01 - phones	V	128.8512
128.7412	DCA_se3_ag4_m_01 - words	vacation	129.4312
128.8512	DCA_se3_ag4_m_01 - phones	EY0	128.9412
128.9412	DCA_se3_ag4_m_01 - phones	K	129.1012
129.1012	DCA_se3_ag4_m_01 - phones	EY1	129.2112
129.2112	DCA_se3_ag4_m_01 - phones	SH	129.2912
129.2912	DCA_se3_ag4_m_01 - phones	AH0	129.3312
129.3312	DCA_se3_ag4_m_01 - phones	N	129.4312
129.4312	DCA_se3_ag4_m_01 - phones	sp	130.6162
130.6162	DCA_se3_ag4_m_01 - words	uh	131.0062
130.6162	DCA_se3_ag4_m_01 - phones	AH1	131.0062
132.6529	DCA_se3_ag4_m_01 - phones	sil	132.7629
132.7629	DCA_se3_ag4_m_01 - phones	W	132.8029
132.7629	DCA_se3_ag4_m_01 - words	with	132.9129
132.8029	DCA_se3_ag4_m_01 - phones	IH1	132.8429
132.8429	DCA_se3_ag4_m_01 - phones	TH	132.9129
132.9129	DCA_se3_ag4_m_01 - phones	M	133.0029
132.9129	DCA_se3_ag4_m_01 - words	my	133.0829
133.0029	DCA_se3_ag4_m_01 - phones	AY1	133.0829
133.0829	DCA_se3_ag4_m_01 - phones	W	133.2129
133.0829	DCA_se3_ag4_m_01 - words	wife	133.6629
133.2129	DCA_se3_ag4_m_01 - phones	AY1	133.3529
133.3529	DCA_se3_ag4_m_01 - phones	F	133.6629
134.7517	DCA_se3_ag4_m_01 - phones	sil	134.7817
134.7817	DCA_se3_ag4_m_01 - phones	IH1	134.8317
134.7817	DCA_se3_ag4_m_01 - words	in	134.9317
134.8317	DCA_se3_ag4_m_01 - phones	N	134.9317
134.9317	DCA_se3_ag4_m_01 - phones	sp	134.9617
134.9617	DCA_se3_ag4_m_01 - phones	AE1	135.1117
134.9617	DCA_se3_ag4_m_01 - words	africa	135.3617
135.1117	DCA_se3_ag4_m_01 - phones	F	135.2217
135.2217	DCA_se3_ag4_m_01 - phones	ER0	135.2717
135.2717	DCA_se3_ag4_m_01 - phones	K	135.3117
135.3117	DCA_se3_ag4_m_01 - phones	AH0	135.3617
135.3617	DCA_se3_ag4_m_01 - phones	SH	135.4617
135.3617	DCA_se3_ag4_m_01 - words	she	135.4917
135.4617	DCA_se3_ag4_m_01 - phones	IY1	135.4917
135.4917	DCA_se3_ag4_m_01 - phones	W	135.5217
135.4917	DCA_se3_ag4_m_01 - words	was	135.5817
135.5217	DCA_se3_ag4_m_01 - phones	AH0	135.5517
135.5517	DCA_se3_ag4_m_01 - phones	Z	135.5817
135.5817	DCA_se3_ag4_m_01 - phones	T	135.6717
135.5817	DCA_se3_ag4_m_01 - words	teaching	135.8417
135.6717	DCA_se3_ag4_m_01 - phones	IY1	135.7217
135.7217	DCA_se3_ag4_m_01 - phones	CH	135.7817
135.7817	DCA_se3_ag4_m_01 - phones	IH0	135.8117
135.8117	DCA_se3_ag4_m_01 - phones	NG	135.8417
135.8417	DCA_se3_ag4_m_01 - phones	AH0	135.9117
135.8417	DCA_se3_ag4_m_01 - words	a	135.9117
135.9117	DCA_se3_ag4_m_01 - phones	S	136.0017
135.9117	DCA_se3_ag4_m_01 - words	summer	136.1417
136.0017	DCA_se3_ag4_m_01 - phones	AH1	136.0617
136.0617	DCA_se3_ag4_m_01 - phones	M	136.1117
136.1117	DCA_se3_ag4_m_01 - phones	ER0	136.1417
136.1417	DCA_se3_ag4_m_01 - phones	IH0	136.1817
136.1417	DCA_se3_ag4_m_01 - words	in	136.2417
136.1817	DCA_se3_ag4_m_01 - phones	N	136.2417
136.2417	DCA_se3_ag4_m_01 - phones	AE1	136.3717
136.2417	DCA_se3_ag4_m_01 - words	africa	136.7117
136.3717	DCA_se3_ag4_m_01 - phones	F	136.4717
136.4717	DCA_se3_ag4_m_01 - phones	R	136.5017
136.5017	DCA_se3_ag4_m_01 - phones	IH0	136.5617
136.5617	DCA_se3_ag4_m_01 - phones	K	136.6417
136.6417	DCA_se3_ag4_m_01 - phones	AH0	136.7117
136.7117	DCA_se3_ag4_m_01 - phones	sp	137.7926
136.8848	DCA_int_01 - phones	OW1	137.2248
136.8848	DCA_int_01 - words	oh	137.2248
137.2248	DCA_int_01 - phones	sp	211.9776
137.7926	DCA_se3_ag4_m_01 - phones	AH0	137.9726
137.7926	DCA_se3_ag4_m_01 - words	and	138.0826
137.9726	DCA_se3_ag4_m_01 - phones	N	138.0326
138.0326	DCA_se3_ag4_m_01 - phones	D	138.0826
138.0826	DCA_se3_ag4_m_01 - phones	AH1	138.2526
138.0826	DCA_se3_ag4_m_01 - words	uh	138.2526
138.2526	DCA_se3_ag4_m_01 - phones	sp	138.3026
138.3026	DCA_se3_ag4_m_01 - phones	IH0	138.3626
138.3026	DCA_se3_ag4_m_01 - words	in	138.3926
138.3626	DCA_se3_ag4_m_01 - phones	N	138.3926
138.3926	DCA_se3_ag4_m_01 - phones	N	138.4826
138.3926	DCA_se3_ag4_m_01 - words	nineteen	138.9926
138.4826	DCA_se3_ag4_m_01 - phones	AY1	138.5826
138.5826	DCA_se3_ag4_m_01 - phones	N	138.6426
138.6426	DCA_se3_ag4_m_01 - phones	T	138.7326
138.7326	DCA_se3_ag4_m_01 - phones	IY1	138.8526
138.8526	DCA_se3_ag4_m_01 - phones	N	138.9926
138.9926	DCA_se3_ag4_m_01 - phones	sp	139.1926
139.1926	DCA_se3_ag4_m_01 - phones	S	139.3126
139.1926	DCA_se3_ag4_m_01 - words	sixty	139.5826
139.3126	DCA_se3_ag4_m_01 - phones	IH1	139.3526
139.3526	DCA_se3_ag4_m_01 - phones	K	139.4026
139.4026	DCA_se3_ag4_m_01 - phones	S	139.4526
139.4526	DCA_se3_ag4_m_01 - phones	T	139.5126
139.5126	DCA_se3_ag4_m_01 - phones	IY0	139.5826
139.5826	DCA_se3_ag4_m_01 - phones	TH	139.7126
139.5826	DCA_se3_ag4_m_01 - words	three	139.9326
139.7126	DCA_se3_ag4_m_01 - phones	R	139.7826
139.7826	DCA_se3_ag4_m_01 - phones	IY1	139.9326
140.8959	DCA_se3_ag4_m_01 - phones	sil	141.0659
141.0659	DCA_se3_ag4_m_01 - phones	AH0	141.3359
141.0659	DCA_se3_ag4_m_01 - words	and	141.5359
141.3359	DCA_se3_ag4_m_01 - phones	N	141.4459
141.4459	DCA_se3_ag4_m_01 - phones	D	141.5359
141.5359	DCA_se3_ag4_m_01 - phones	sp	142.8306
142.8306	DCA_se3_ag4_m_01 - phones	S	142.9406
142.8306	DCA_se3_ag4_m_01 - words	so	143.0206
142.9406	DCA_se3_ag4_m_01 - phones	OW1	143.0206
143.0206	DCA_se3_ag4_m_01 - phones	W	143.0806
143.0206	DCA_se3_ag4_m_01 - words	when	143.1506
143.0806	DCA_se3_ag4_m_01 - phones	EH1	143.1106
143.1106	DCA_se3_ag4_m_01 - phones	N	143.1506
143.1506	DCA_se3_ag4_m_01 - phones	AY1	143.2306
143.1506	DCA_se3_ag4_m_01 - words	i	143.2306
143.2306	DCA_se3_ag4_m_01 - phones	K	143.3606
143.2306	DCA_se3_ag4_m_01 - words	came	143.5106
143.3606	DCA_se3_ag4_m_01 - phones	EY1	143.4606
143.4606	DCA_se3_ag4_m_01 - phones	M	143.5106
143.5106	DCA_se3_ag4_m_01 - phones	B	143.5706
143.5106	DCA_se3_ag4_m_01 - words	back	143.8206
143.5706	DCA_se3_ag4_m_01 - phones	AE1	143.7206
143.7206	DCA_se3_ag4_m_01 - phones	K	143.8206
143.8206	DCA_se3_ag4_m_01 - phones	sp	144.0406
144.2724	DCA_se3_ag4_m_01 - phones	DH	144.3824
144.2724	DCA_se3_ag4_m_01 - words	this	144.5224
144.3824	DCA_se3_ag4_m_01 - phones	IH0	144.4424
144.4424	DCA_se3_ag4_m_01 - phones	S	144.5224
144.5224	DCA_se3_ag4_m_01 - phones	CH	144.6524
144.5224	DCA_se3_ag4_m_01 - words	chief	144.8424
144.6524	DCA_se3_ag4_m_01 - phones	IY1	144.7524
144.7524	DCA_se3_ag4_m_01 - phones	F	144.8424
144.8424	DCA_se3_ag4_m_01 - phones	OW1	144.8924
144.8424	DCA_se3_ag4_m_01 - words	over	145.0224
144.8924	DCA_se3_ag4_m_01 - phones	V	144.9824
144.9824	DCA_se3_ag4_m_01 - phones	ER0	145.0224
145.0224	DCA_se3_ag4_m_01 - phones	HH	145.1224
145.0224	DCA_se3_ag4_m_01 - words	here	145.3924
145.1224	DCA_se3_ag4_m_01 - phones	IY1	145.2824
145.2824	DCA_se3_ag4_m_01 - phones	R	145.3924
145.3924	DCA_se3_ag4_m_01 - phones	sp	145.5424
145.5424	DCA_se3_ag4_m_01 - phones	HH	145.6024
145.5424	DCA_se3_ag4_m_01 - words	who	145.6424
145.6024	DCA_se3_ag4_m_01 - phones	UW1	145.6424
145.6424	DCA_se3_ag4_m_01 - phones	W	145.6924
145.6424	DCA_se3_ag4_m_01 - words	was	145.7924
145.6924	DCA_se3_ag4_m_01 - phones	AH0	145.7324
145.7324	DCA_se3_ag4_m_01 - phones	Z	145.7924
145.7924	DCA_se3_ag4_m_01 - phones	M	145.8824
145.7924	DCA_se3_ag4_m_01 - words	my	146.0224
145.8824	DCA_se3_ag4_m_01 - phones	AY1	146.0224
146.0224	DCA_se3_ag4_m_01 - phones	sp	146.0924
146.0924	DCA_se3_ag4_m_01 - phones	CH	146.2224
146.0924	DCA_se3_ag4_m_01 - words	chief	146.4224
146.2224	DCA_se3_ag4_m_01 - phones	IY1	146.3324
146.3324	DCA_se3_ag4_m_01 - phones	F	146.4224
146.4224	DCA_se3_ag4_m_01 - phones	T	146.5124
146.4224	DCA_se3_ag4_m_01 - words	too	146.6724
146.5124	DCA_se3_ag4_m_01 - phones	UW1	146.6724
146.6724	DCA_se3_ag4_m_01 - phones	sp	146.8024
148.0249	DCA_se3_ag4_m_01 - phones	AH1	148.4349
148.0249	DCA_se3_ag4_m_01 - words	uh	148.4349
148.4349	DCA_se3_ag4_m_01 - phones	sp	148.6205
148.6205	DCA_se3_ag4_m_01 - phones	S	148.7405
148.6205	DCA_se3_ag4_m_01 - words	sent	148.8805
148.7405	DCA_se3_ag4_m_01 - phones	EH1	148.7905
148.7905	DCA_se3_ag4_m_01 - phones	N	148.8405
148.8405	DCA_se3_ag4_m_01 - phones	T	148.8805
148.8805	DCA_se3_ag4_m_01 - phones	AH0	148.9305
148.8805	DCA_se3_ag4_m_01 - words	a	148.9305
148.9305	DCA_se3_ag4_m_01 - phones	R	149.0005
148.9305	DCA_se3_ag4_m_01 - words	report	149.4105
149.0005	DCA_se3_ag4_m_01 - phones	IH0	149.0605
149.0605	DCA_se3_ag4_m_01 - phones	P	149.2005
149.2005	DCA_se3_ag4_m_01 - phones	AO1	149.3205
149.3205	DCA_se3_ag4_m_01 - phones	R	149.3705
149.3705	DCA_se3_ag4_m_01 - phones	T	149.4105
149.4105	DCA_se3_ag4_m_01 - phones	AH0	149.4905
149.4105	DCA_se3_ag4_m_01 - words	a	149.4905
149.4905	DCA_se3_ag4_m_01 - phones	F	149.5905
149.4905	DCA_se3_ag4_m_01 - words	favorable	149.8405
149.5905	DCA_se3_ag4_m_01 - phones	EY1	149.6305
149.6305	DCA_se3_ag4_m_01 - phones	V	149.6605
149.6605	DCA_se3_ag4_m_01 - phones	ER0	149.6905
149.6905	DCA_se3_ag4_m_01 - phones	AH0	149.7205
149.7205	DCA_se3_ag4_m_01 - phones	B	149.7605
149.7605	DCA_se3_ag4_m_01 - phones	AH0	149.7905
149.7905	DCA_se3_ag4_m_01 - phones	L	149.8405
149.8405	DCA_se3_ag4_m_01 - phones	R	150.0005
149.8405	DCA_se3_ag4_m_01 - words	report	150.3205
150.0005	DCA_se3_ag4_m_01 - phones	IH0	150.0605
150.0605	DCA_se3_ag4_m_01 - phones	P	150.2005
150.2005	DCA_se3_ag4_m_01 - phones	AO1	150.2405
150.2405	DCA_se3_ag4_m_01 - phones	R	150.2905
150.2905	DCA_se3_ag4_m_01 - phones	T	150.3205
150.3205	DCA_se3_ag4_m_01 - phones	AO1	150.4505
150.3205	DCA_se3_ag4_m_01 - words	on	150.5105
150.4505	DCA_se3_ag4_m_01 - phones	N	150.5105
150.5105	DCA_se3_ag4_m_01 - phones	HH	150.5805
150.5105	DCA_se3_ag4_m_01 - words	him	150.7605
150.5805	DCA_se3_ag4_m_01 - phones	IH1	150.6805
150.6805	DCA_se3_ag4_m_01 - phones	M	150.7605
150.9612	DCA_se3_ag4_m_01 - phones	F	151.0412
150.9612	DCA_se3_ag4_m_01 - words	for	151.1112
151.0412	DCA_se3_ag4_m_01 - phones	AO1	151.0812
151.0812	DCA_se3_ag4_m_01 - phones	R	151.1112
151.1112	DCA_se3_ag4_m_01 - phones	HH	151.1412
151.1112	DCA_se3_ag4_m_01 - words	his	151.2912
151.1412	DCA_se3_ag4_m_01 - phones	IH0	151.1712
151.1712	DCA_se3_ag4_m_01 - phones	Z	151.2912
151.2912	DCA_se3_ag4_m_01 - phones	TH	151.3312
151.2912	DCA_se3_ag4_m_01 - words	three	151.4612
151.3312	DCA_se3_ag4_m_01 - phones	R	151.3712
151.3712	DCA_se3_ag4_m_01 - phones	IY1	151.4612
151.4612	DCA_se3_ag4_m_01 - phones	M	151.5412
151.4612	DCA_se3_ag4_m_01 - words	months	151.9012
151.5412	DCA_se3_ag4_m_01 - phones	AH1	151.6112
151.6112	DCA_se3_ag4_m_01 - phones	N	151.6712
151.6712	DCA_se3_ag4_m_01 - phones	TH	151.7112
151.7112	DCA_se3_ag4_m_01 - phones	S	151.9012
152.0104	DCA_se3_ag4_m_01 - phones	sil	152.0404
152.0404	DCA_se3_ag4_m_01 - phones	S	152.1504
152.0404	DCA_se3_ag4_m_01 - words	see	152.3004
152.1504	DCA_se3_ag4_m_01 - phones	IY1	152.3004
152.3004	DCA_se3_ag4_m_01 - phones	DH	152.3904
152.3004	DCA_se3_ag4_m_01 - words	the	152.5404
152.3904	DCA_se3_ag4_m_01 - phones	IY0	152.5404
152.5404	DCA_se3_ag4_m_01 - phones	IH0	152.6104
152.5404	DCA_se3_ag4_m_01 - words	examine	153.0504
152.6104	DCA_se3_ag4_m_01 - phones	G	152.6604
152.6604	DCA_se3_ag4_m_01 - phones	Z	152.7504
152.7504	DCA_se3_ag4_m_01 - phones	AE1	152.8704
152.8704	DCA_se3_ag4_m_01 - phones	M	152.9304
152.9304	DCA_se3_ag4_m_01 - phones	IH0	152.9604
152.9604	DCA_se3_ag4_m_01 - phones	N	153.0504
153.0504	DCA_se3_ag4_m_01 - phones	IY1	153.1404
153.0504	DCA_se3_ag4_m_01 - words	each	153.2504
153.1404	DCA_se3_ag4_m_01 - phones	CH	153.2504
153.2504	DCA_se3_ag4_m_01 - phones	F	153.3304
153.2504	DCA_se3_ag4_m_01 - words	fireman	153.6104
153.3304	DCA_se3_ag4_m_01 - phones	AY1	153.3804
153.3804	DCA_se3_ag4_m_01 - phones	R	153.4504
153.4504	DCA_se3_ag4_m_01 - phones	M	153.5104
153.5104	DCA_se3_ag4_m_01 - phones	AH0	153.5504
153.5504	DCA_se3_ag4_m_01 - phones	N	153.6104
153.6104	DCA_se3_ag4_m_01 - phones	sp	153.6504
153.6504	DCA_se3_ag4_m_01 - phones	EH1	153.7704
153.6504	DCA_se3_ag4_m_01 - words	every	153.9404
153.7704	DCA_se3_ag4_m_01 - phones	V	153.8204
153.8204	DCA_se3_ag4_m_01 - phones	R	153.8804
[truncated: 9,996 more rows]
