# Supplementary material for: Considering Performance in the Automated and Manual Coding of Sociolinguistic Variables: Lessons From Variable (ING)
Source: Front Artif Intell. 2021 Apr 29;4:648543. doi: 10.3389/frai.2021.648543 (PMC8117961; doi:10.3389/frai.2021.648543)
Supplement: Supplementary file 4 [file Data_Sheet_4.ZIP › CORAAL_Aligned_as_Tables/DCB_se3_ag4_m_02_1_txout.txt]

tmin	tier	text	tmax
0.4384	DCB_int_01 - phones	S	0.6884
0.4384	DCB_int_01 - words	so	0.9584
0.6884	DCB_int_01 - phones	OW1	0.9584
0.9584	DCB_int_01 - phones	sp	1.0184
1.0184	DCB_int_01 - phones	T	1.1484
1.0184	DCB_int_01 - words	tell	1.2684
1.1484	DCB_int_01 - phones	EH1	1.1884
1.1884	DCB_int_01 - phones	L	1.2684
1.2684	DCB_int_01 - phones	M	1.3484
1.2684	DCB_int_01 - words	me	1.4584
1.3484	DCB_int_01 - phones	IY1	1.4584
1.4584	DCB_int_01 - words	a	1.5684
1.4584	DCB_int_01 - phones	AH0	1.5684
1.5684	DCB_int_01 - phones	L	1.6084
1.5684	DCB_int_01 - words	little	1.8184
1.6084	DCB_int_01 - phones	IH1	1.6584
1.6584	DCB_int_01 - phones	T	1.6984
1.6984	DCB_int_01 - phones	AH0	1.7484
1.7484	DCB_int_01 - phones	L	1.8184
1.8184	DCB_int_01 - phones	sp	1.8584
1.8584	DCB_int_01 - phones	B	1.9184
1.8584	DCB_int_01 - words	bit	2.0684
1.9184	DCB_int_01 - phones	IH1	2.0284
2.0284	DCB_int_01 - phones	T	2.0684
2.0684	DCB_int_01 - phones	sp	2.0984
2.0984	DCB_int_01 - phones	AH0	2.3184
2.0984	DCB_int_01 - words	about	2.8184
2.3184	DCB_int_01 - phones	B	2.3784
2.3784	DCB_int_01 - phones	AW1	2.6184
2.6184	DCB_int_01 - phones	T	2.8184
2.8184	DCB_int_01 - phones	sp	3.1084
3.4229	DCB_int_01 - phones	Y	3.5129
3.4229	DCB_int_01 - words	your	3.6229
3.5129	DCB_int_01 - phones	UH1	3.5429
3.5429	DCB_int_01 - phones	R	3.6229
3.6229	DCB_int_01 - phones	N	3.7129
3.6229	DCB_int_01 - words	neighborhood	4.1729
3.7129	DCB_int_01 - phones	EY1	3.8229
3.8229	DCB_int_01 - phones	B	3.9029
3.9029	DCB_int_01 - phones	ER0	3.9629
3.9629	DCB_int_01 - phones	HH	4.0829
4.0829	DCB_int_01 - phones	UH2	4.1429
4.1429	DCB_int_01 - phones	D	4.1729
4.1729	DCB_int_01 - phones	sp	4.2229
4.2229	DCB_int_01 - phones	G	4.2729
4.2229	DCB_int_01 - words	growing	4.5129
4.2729	DCB_int_01 - phones	R	4.3029
4.3029	DCB_int_01 - phones	OW1	4.3729
4.3729	DCB_int_01 - phones	IH0	4.4629
4.4629	DCB_int_01 - phones	NG	4.5129
4.5129	DCB_int_01 - phones	AH1	4.6029
4.5129	DCB_int_01 - words	up	4.6929
4.6029	DCB_int_01 - phones	P	4.6929
5.4262	DCB_se3_ag4_m_02 - phones	sil	5.4962
5.4962	DCB_se3_ag4_m_02 - words	<unk>	5.6162
5.4962	DCB_se3_ag4_m_02 - phones	spn	5.6162
5.6162	DCB_se3_ag4_m_02 - phones	sp	5.6562
6.4880	DCB_se3_ag4_m_02 - phones	AH1	6.8280
6.4880	DCB_se3_ag4_m_02 - words	um	7.0480
6.8280	DCB_se3_ag4_m_02 - phones	M	7.0480
7.0480	DCB_se3_ag4_m_02 - phones	sp	7.3580
8.3327	DCB_se3_ag4_m_02 - phones	DH	8.3727
8.3327	DCB_se3_ag4_m_02 - words	this	8.4627
8.3727	DCB_se3_ag4_m_02 - phones	IH0	8.4227
8.4227	DCB_se3_ag4_m_02 - phones	S	8.4627
8.4627	DCB_se3_ag4_m_02 - phones	S	8.5927
8.4627	DCB_se3_ag4_m_02 - words	sounds	8.7727
8.5927	DCB_se3_ag4_m_02 - phones	AW1	8.6827
8.6827	DCB_se3_ag4_m_02 - phones	N	8.7227
8.7227	DCB_se3_ag4_m_02 - phones	Z	8.7727
8.7727	DCB_se3_ag4_m_02 - phones	L	8.8127
8.7727	DCB_se3_ag4_m_02 - words	like	8.9327
8.8127	DCB_se3_ag4_m_02 - phones	AY1	8.8727
8.8727	DCB_se3_ag4_m_02 - phones	K	8.9327
8.9327	DCB_se3_ag4_m_02 - phones	DH	8.9827
8.9327	DCB_se3_ag4_m_02 - words	the	9.0727
8.9827	DCB_se3_ag4_m_02 - phones	IY0	9.0727
9.0727	DCB_se3_ag4_m_02 - phones	OW1	9.1327
9.0727	DCB_se3_ag4_m_02 - words	old	9.2327
9.1327	DCB_se3_ag4_m_02 - phones	L	9.2027
9.2027	DCB_se3_ag4_m_02 - phones	D	9.2327
9.2327	DCB_se3_ag4_m_02 - phones	IH1	9.2827
9.2327	DCB_se3_ag4_m_02 - words	interview	9.6127
9.2827	DCB_se3_ag4_m_02 - phones	N	9.3727
9.3727	DCB_se3_ag4_m_02 - phones	ER0	9.4127
9.4127	DCB_se3_ag4_m_02 - phones	V	9.5227
9.5227	DCB_se3_ag4_m_02 - phones	Y	9.5527
9.5527	DCB_se3_ag4_m_02 - phones	UW2	9.6127
9.6127	DCB_se3_ag4_m_02 - phones	sp	9.6627
10.1449	DCB_se3_ag4_m_02 - phones	S	10.3749
10.1449	DCB_se3_ag4_m_02 - words	so	11.3149
10.3749	DCB_se3_ag4_m_02 - phones	OW1	11.3149
11.3149	DCB_se3_ag4_m_02 - phones	sp	11.4149
11.9146	DCB_se3_ag4_m_02 - phones	AE1	12.0546
11.9146	DCB_se3_ag4_m_02 - words	and	12.2546
12.0546	DCB_se3_ag4_m_02 - phones	N	12.1546
12.1546	DCB_se3_ag4_m_02 - phones	D	12.2546
12.4810	DCB_se3_ag4_m_02 - phones	F	12.5510
12.4810	DCB_se3_ag4_m_02 - words	from	12.6810
12.5510	DCB_se3_ag4_m_02 - phones	R	12.5910
12.5910	DCB_se3_ag4_m_02 - phones	AH1	12.6310
12.6310	DCB_se3_ag4_m_02 - phones	M	12.6810
12.6810	DCB_se3_ag4_m_02 - phones	DH	12.7310
12.6810	DCB_se3_ag4_m_02 - words	the	12.8110
12.7310	DCB_se3_ag4_m_02 - phones	IY0	12.8110
12.8110	DCB_se3_ag4_m_02 - phones	OW1	12.9010
12.8110	DCB_se3_ag4_m_02 - words	old	12.9910
12.9010	DCB_se3_ag4_m_02 - phones	L	12.9610
12.9610	DCB_se3_ag4_m_02 - phones	D	12.9910
12.9910	DCB_se3_ag4_m_02 - phones	IH1	13.0210
12.9910	DCB_se3_ag4_m_02 - words	interview	13.3110
13.0210	DCB_se3_ag4_m_02 - phones	N	13.0910
13.0910	DCB_se3_ag4_m_02 - phones	ER0	13.1710
13.1710	DCB_se3_ag4_m_02 - phones	V	13.2010
13.2010	DCB_se3_ag4_m_02 - phones	Y	13.2610
13.2610	DCB_se3_ag4_m_02 - phones	UW2	13.3110
13.3110	DCB_se3_ag4_m_02 - phones	Y	13.4210
13.3110	DCB_se3_ag4_m_02 - words	you	13.4610
13.4210	DCB_se3_ag4_m_02 - phones	UW1	13.4610
13.4610	DCB_se3_ag4_m_02 - phones	D	13.4910
13.4610	DCB_se3_ag4_m_02 - words	d	13.4910
13.4910	DCB_se3_ag4_m_02 - phones	P	13.5610
13.4910	DCB_se3_ag4_m_02 - words	probably	13.8310
13.5610	DCB_se3_ag4_m_02 - phones	R	13.6010
13.6010	DCB_se3_ag4_m_02 - phones	AA1	13.6410
13.6410	DCB_se3_ag4_m_02 - phones	B	13.6910
13.6910	DCB_se3_ag4_m_02 - phones	L	13.7510
13.7510	DCB_se3_ag4_m_02 - phones	IY0	13.8310
13.8310	DCB_se3_ag4_m_02 - phones	L	13.8910
13.8310	DCB_se3_ag4_m_02 - words	learn	14.0210
13.8910	DCB_se3_ag4_m_02 - phones	ER1	13.9910
13.9910	DCB_se3_ag4_m_02 - phones	N	14.0210
14.0210	DCB_se3_ag4_m_02 - phones	M	14.1210
14.0210	DCB_se3_ag4_m_02 - words	more	14.2810
14.1210	DCB_se3_ag4_m_02 - phones	AO1	14.2110
14.2110	DCB_se3_ag4_m_02 - phones	R	14.2810
14.2810	DCB_se3_ag4_m_02 - phones	AH0	14.3410
14.2810	DCB_se3_ag4_m_02 - words	about	14.5710
14.3410	DCB_se3_ag4_m_02 - phones	B	14.4110
14.4110	DCB_se3_ag4_m_02 - phones	AW1	14.5010
14.5010	DCB_se3_ag4_m_02 - phones	T	14.5710
14.5710	DCB_se3_ag4_m_02 - phones	M	14.6210
14.5710	DCB_se3_ag4_m_02 - words	my	14.6910
14.6210	DCB_se3_ag4_m_02 - phones	AY1	14.6910
14.6910	DCB_se3_ag4_m_02 - phones	N	14.7610
14.6910	DCB_se3_ag4_m_02 - words	neighborhood	15.1810
14.7610	DCB_se3_ag4_m_02 - phones	EY1	14.8610
14.8610	DCB_se3_ag4_m_02 - phones	B	14.9310
14.9310	DCB_se3_ag4_m_02 - phones	ER0	14.9810
14.9810	DCB_se3_ag4_m_02 - phones	HH	15.0510
15.0510	DCB_se3_ag4_m_02 - phones	UH2	15.1110
15.1110	DCB_se3_ag4_m_02 - phones	D	15.1810
15.1810	DCB_se3_ag4_m_02 - phones	K	15.2610
15.1810	DCB_se3_ag4_m_02 - words	cause	15.5110
15.2610	DCB_se3_ag4_m_02 - phones	AA1	15.3610
15.3610	DCB_se3_ag4_m_02 - phones	Z	15.5110
15.8901	DCB_se3_ag4_m_02 - phones	sil	15.9801
15.9801	DCB_se3_ag4_m_02 - phones	IH1	16.0501
15.9801	DCB_se3_ag4_m_02 - words	it	16.1101
16.0501	DCB_se3_ag4_m_02 - phones	T	16.1101
16.1101	DCB_se3_ag4_m_02 - phones	W	16.1601
16.1101	DCB_se3_ag4_m_02 - words	was	16.2601
16.1601	DCB_se3_ag4_m_02 - phones	AH0	16.2001
16.2001	DCB_se3_ag4_m_02 - phones	Z	16.2601
16.2601	DCB_se3_ag4_m_02 - phones	F	16.3501
16.2601	DCB_se3_ag4_m_02 - words	fresher	16.6301
16.3501	DCB_se3_ag4_m_02 - phones	R	16.4201
16.4201	DCB_se3_ag4_m_02 - phones	EH1	16.4501
16.4501	DCB_se3_ag4_m_02 - phones	SH	16.5701
16.5701	DCB_se3_ag4_m_02 - phones	ER0	16.6301
16.6301	DCB_se3_ag4_m_02 - phones	IH0	16.6601
16.6301	DCB_se3_ag4_m_02 - words	in	16.6901
16.6601	DCB_se3_ag4_m_02 - phones	N	16.6901
16.6901	DCB_se3_ag4_m_02 - phones	M	16.7601
16.6901	DCB_se3_ag4_m_02 - words	my	16.8101
16.7601	DCB_se3_ag4_m_02 - phones	AY1	16.8101
16.8101	DCB_se3_ag4_m_02 - phones	M	16.9401
16.8101	DCB_se3_ag4_m_02 - words	mind	17.1501
16.9401	DCB_se3_ag4_m_02 - phones	AY1	17.0701
17.0015	DCB_int_01 - words	<unk>	17.2915
17.0015	DCB_int_01 - phones	spn	17.2915
17.0701	DCB_se3_ag4_m_02 - phones	N	17.1201
17.1201	DCB_se3_ag4_m_02 - phones	D	17.1501
17.1501	DCB_se3_ag4_m_02 - phones	sp	17.1801
17.1801	DCB_se3_ag4_m_02 - phones	DH	17.2201
17.1801	DCB_se3_ag4_m_02 - words	then	17.3701
17.2201	DCB_se3_ag4_m_02 - phones	EH1	17.2501
17.2501	DCB_se3_ag4_m_02 - phones	N	17.3701
17.2915	DCB_int_01 - phones	sp	78.8324
17.8934	DCB_se3_ag4_m_02 - phones	AH1	18.2534
17.8934	DCB_se3_ag4_m_02 - words	um	18.4534
18.2534	DCB_se3_ag4_m_02 - phones	M	18.4534
18.4534	DCB_se3_ag4_m_02 - phones	sp	18.5934
18.9523	DCB_se3_ag4_m_02 - words	i	19.1323
18.9523	DCB_se3_ag4_m_02 - phones	AY1	19.1323
19.1323	DCB_se3_ag4_m_02 - phones	L	19.2123
19.1323	DCB_se3_ag4_m_02 - words	lived	19.6323
19.2123	DCB_se3_ag4_m_02 - phones	IH1	19.4823
19.4823	DCB_se3_ag4_m_02 - phones	V	19.5623
19.5623	DCB_se3_ag4_m_02 - phones	D	19.6323
19.6323	DCB_se3_ag4_m_02 - phones	sp	20.5501
20.5501	DCB_se3_ag4_m_02 - phones	W	20.5901
20.5501	DCB_se3_ag4_m_02 - words	we	20.6601
20.5901	DCB_se3_ag4_m_02 - phones	IY1	20.6601
20.6601	DCB_se3_ag4_m_02 - words	m-	20.7601
20.6601	DCB_se3_ag4_m_02 - phones	M	20.7601
20.7601	DCB_se3_ag4_m_02 - phones	sp	20.8401
20.8401	DCB_se3_ag4_m_02 - phones	W	20.9301
20.8401	DCB_se3_ag4_m_02 - words	we	20.9801
20.9301	DCB_se3_ag4_m_02 - phones	IY1	20.9801
20.9801	DCB_se3_ag4_m_02 - phones	M	21.0601
20.9801	DCB_se3_ag4_m_02 - words	moved	21.2601
21.0601	DCB_se3_ag4_m_02 - phones	UW1	21.1901
21.1901	DCB_se3_ag4_m_02 - phones	V	21.2301
21.2301	DCB_se3_ag4_m_02 - phones	D	21.2601
21.2601	DCB_se3_ag4_m_02 - phones	M	21.3101
21.2601	DCB_se3_ag4_m_02 - words	my	21.3801
21.3101	DCB_se3_ag4_m_02 - phones	AY1	21.3801
21.3801	DCB_se3_ag4_m_02 - phones	F	21.4901
21.3801	DCB_se3_ag4_m_02 - words	family	21.6901
21.4901	DCB_se3_ag4_m_02 - phones	AE1	21.5501
21.5501	DCB_se3_ag4_m_02 - phones	M	21.5801
21.5801	DCB_se3_ag4_m_02 - phones	L	21.6301
21.6301	DCB_se3_ag4_m_02 - phones	IY0	21.6901
21.6901	DCB_se3_ag4_m_02 - phones	M	21.7401
21.6901	DCB_se3_ag4_m_02 - words	moved	21.9001
21.7401	DCB_se3_ag4_m_02 - phones	UW1	21.8101
21.8101	DCB_se3_ag4_m_02 - phones	V	21.8601
21.8601	DCB_se3_ag4_m_02 - phones	D	21.9001
21.9001	DCB_se3_ag4_m_02 - phones	T	22.0401
21.9001	DCB_se3_ag4_m_02 - words	to	22.2601
22.0401	DCB_se3_ag4_m_02 - phones	UW1	22.2601
22.2601	DCB_se3_ag4_m_02 - phones	S	22.3601
22.2601	DCB_se3_ag4_m_02 - words	second	22.5801
22.3601	DCB_se3_ag4_m_02 - phones	EH1	22.4201
22.4201	DCB_se3_ag4_m_02 - phones	K	22.4901
22.4901	DCB_se3_ag4_m_02 - phones	AH0	22.5201
22.5201	DCB_se3_ag4_m_02 - phones	N	22.5501
22.5501	DCB_se3_ag4_m_02 - phones	D	22.5801
22.5801	DCB_se3_ag4_m_02 - phones	AH0	22.6101
22.5801	DCB_se3_ag4_m_02 - words	and	22.6501
22.6101	DCB_se3_ag4_m_02 - phones	N	22.6501
22.6501	DCB_se3_ag4_m_02 - phones	T	22.7501
22.6501	DCB_se3_ag4_m_02 - words	t	22.8101
22.7501	DCB_se3_ag4_m_02 - phones	IY1	22.8101
22.8101	DCB_se3_ag4_m_02 - phones	S	22.8601
22.8101	DCB_se3_ag4_m_02 - words	street	23.2001
22.8601	DCB_se3_ag4_m_02 - phones	T	22.9801
22.9801	DCB_se3_ag4_m_02 - phones	R	23.0301
23.0301	DCB_se3_ag4_m_02 - phones	IY1	23.1101
23.1101	DCB_se3_ag4_m_02 - phones	T	23.2001
23.7589	DCB_se3_ag4_m_02 - phones	sil	23.7989
23.7989	DCB_se3_ag4_m_02 - phones	N	23.8589
23.7989	DCB_se3_ag4_m_02 - words	northeast	24.5689
23.8589	DCB_se3_ag4_m_02 - phones	AO2	23.9089
23.9089	DCB_se3_ag4_m_02 - phones	R	24.0089
24.0089	DCB_se3_ag4_m_02 - phones	TH	24.1289
24.1289	DCB_se3_ag4_m_02 - phones	IY1	24.3589
24.3589	DCB_se3_ag4_m_02 - phones	S	24.4889
24.4889	DCB_se3_ag4_m_02 - phones	T	24.5689
24.5689	DCB_se3_ag4_m_02 - words	uh	24.7289
24.5689	DCB_se3_ag4_m_02 - phones	AH1	24.7289
24.7289	DCB_se3_ag4_m_02 - phones	R	24.7989
24.7289	DCB_se3_ag4_m_02 - words	right	24.8789
24.7989	DCB_se3_ag4_m_02 - phones	AY1	24.8489
24.8489	DCB_se3_ag4_m_02 - phones	T	24.8789
24.8789	DCB_se3_ag4_m_02 - phones	AH0	24.9389
24.8789	DCB_se3_ag4_m_02 - words	across	25.1689
24.9389	DCB_se3_ag4_m_02 - phones	K	24.9989
24.9989	DCB_se3_ag4_m_02 - phones	R	25.0389
25.0389	DCB_se3_ag4_m_02 - phones	AO1	25.0889
25.0889	DCB_se3_ag4_m_02 - phones	S	25.1689
25.1689	DCB_se3_ag4_m_02 - phones	DH	25.1989
25.1689	DCB_se3_ag4_m_02 - words	the	25.2289
25.1989	DCB_se3_ag4_m_02 - phones	AH0	25.2289
25.2289	DCB_se3_ag4_m_02 - phones	S	25.2589
25.2289	DCB_se3_ag4_m_02 - words	street	25.4389
25.2589	DCB_se3_ag4_m_02 - phones	T	25.3389
25.3389	DCB_se3_ag4_m_02 - phones	R	25.3789
25.3789	DCB_se3_ag4_m_02 - phones	IY1	25.4089
25.4089	DCB_se3_ag4_m_02 - phones	T	25.4389
25.4389	DCB_se3_ag4_m_02 - phones	F	25.5089
25.4389	DCB_se3_ag4_m_02 - words	from	25.5689
25.5089	DCB_se3_ag4_m_02 - phones	ER0	25.5389
25.5389	DCB_se3_ag4_m_02 - phones	M	25.5689
25.5689	DCB_se3_ag4_m_02 - phones	M	25.5989
25.5689	DCB_se3_ag4_m_02 - words	mckinley	25.9389
25.5989	DCB_se3_ag4_m_02 - phones	AH0	25.6389
25.6389	DCB_se3_ag4_m_02 - phones	K	25.7089
25.7089	DCB_se3_ag4_m_02 - phones	IH1	25.7489
25.7489	DCB_se3_ag4_m_02 - phones	N	25.8089
25.8089	DCB_se3_ag4_m_02 - phones	L	25.8889
25.8889	DCB_se3_ag4_m_02 - phones	IY0	25.9389
25.9389	DCB_se3_ag4_m_02 - phones	T	26.0589
25.9389	DCB_se3_ag4_m_02 - words	tech	26.3689
26.0589	DCB_se3_ag4_m_02 - phones	EH1	26.1989
26.1989	DCB_se3_ag4_m_02 - phones	K	26.3689
26.7433	DCB_se3_ag4_m_02 - phones	sil	26.7733
26.7733	DCB_se3_ag4_m_02 - phones	W	26.8033
26.7733	DCB_se3_ag4_m_02 - words	when	26.8933
26.8033	DCB_se3_ag4_m_02 - phones	EH1	26.8333
26.8333	DCB_se3_ag4_m_02 - phones	N	26.8933
26.8933	DCB_se3_ag4_m_02 - words	i	26.9533
26.8933	DCB_se3_ag4_m_02 - phones	AY1	26.9533
26.9533	DCB_se3_ag4_m_02 - phones	W	27.0233
26.9533	DCB_se3_ag4_m_02 - words	was	27.1133
27.0233	DCB_se3_ag4_m_02 - phones	AH0	27.0533
27.0533	DCB_se3_ag4_m_02 - phones	Z	27.1133
27.1133	DCB_se3_ag4_m_02 - phones	V	27.1533
27.1133	DCB_se3_ag4_m_02 - words	very	27.3633
27.1533	DCB_se3_ag4_m_02 - phones	EH1	27.2033
27.2033	DCB_se3_ag4_m_02 - phones	R	27.3333
27.3333	DCB_se3_ag4_m_02 - phones	IY0	27.3633
27.3633	DCB_se3_ag4_m_02 - phones	Y	27.4633
27.3633	DCB_se3_ag4_m_02 - words	young	27.6333
27.4633	DCB_se3_ag4_m_02 - phones	AH1	27.5433
27.5433	DCB_se3_ag4_m_02 - phones	NG	27.6333
27.6333	DCB_se3_ag4_m_02 - phones	P	27.7533
27.6333	DCB_se3_ag4_m_02 - words	probably	28.2133
27.7533	DCB_se3_ag4_m_02 - phones	R	27.7833
27.7833	DCB_se3_ag4_m_02 - phones	AA1	27.8333
27.8333	DCB_se3_ag4_m_02 - phones	B	27.9533
27.9533	DCB_se3_ag4_m_02 - phones	AH0	28.0133
28.0133	DCB_se3_ag4_m_02 - phones	B	28.0733
28.0733	DCB_se3_ag4_m_02 - phones	L	28.1633
28.1633	DCB_se3_ag4_m_02 - phones	IY0	28.2133
28.2133	DCB_se3_ag4_m_02 - phones	AH0	28.3033
28.2133	DCB_se3_ag4_m_02 - words	about	28.6633
28.3033	DCB_se3_ag4_m_02 - phones	B	28.3633
28.3633	DCB_se3_ag4_m_02 - phones	AW1	28.5533
28.5533	DCB_se3_ag4_m_02 - phones	T	28.6633
28.6633	DCB_se3_ag4_m_02 - phones	sp	28.6933
28.6933	DCB_se3_ag4_m_02 - phones	F	28.9533
28.6933	DCB_se3_ag4_m_02 - words	four	29.4433
28.9533	DCB_se3_ag4_m_02 - phones	AO1	29.1633
29.1633	DCB_se3_ag4_m_02 - phones	R	29.4433
29.9783	DCB_se3_ag4_m_02 - phones	F	30.1483
29.9783	DCB_se3_ag4_m_02 - words	four	30.2483
30.1483	DCB_se3_ag4_m_02 - phones	AO1	30.1783
30.1783	DCB_se3_ag4_m_02 - phones	R	30.2483
30.2483	DCB_se3_ag4_m_02 - phones	Y	30.2983
30.2483	DCB_se3_ag4_m_02 - words	years	30.5183
30.2983	DCB_se3_ag4_m_02 - phones	ER0	30.4283
30.4283	DCB_se3_ag4_m_02 - phones	Z	30.5183
30.5183	DCB_se3_ag4_m_02 - phones	OW1	30.5883
30.5183	DCB_se3_ag4_m_02 - words	old	30.7683
30.5883	DCB_se3_ag4_m_02 - phones	L	30.6383
30.6383	DCB_se3_ag4_m_02 - phones	D	30.7683
31.5257	DCB_se3_ag4_m_02 - phones	sil	31.5757
31.5757	DCB_se3_ag4_m_02 - phones	AE1	32.0057
31.5757	DCB_se3_ag4_m_02 - words	and	32.2357
32.0057	DCB_se3_ag4_m_02 - phones	N	32.1657
32.1657	DCB_se3_ag4_m_02 - phones	D	32.2357
32.2357	DCB_se3_ag4_m_02 - phones	sp	32.2657
32.2657	DCB_se3_ag4_m_02 - phones	AH1	32.5957
32.2657	DCB_se3_ag4_m_02 - words	um	32.8257
32.5957	DCB_se3_ag4_m_02 - phones	M	32.8257
32.8257	DCB_se3_ag4_m_02 - phones	sp	33.1118
33.1118	DCB_se3_ag4_m_02 - words	<unk>	33.1918
33.1118	DCB_se3_ag4_m_02 - phones	spn	33.1918
33.1918	DCB_se3_ag4_m_02 - phones	sp	33.2318
33.2318	DCB_se3_ag4_m_02 - phones	IH1	33.3418
33.2318	DCB_se3_ag4_m_02 - words	it	33.4418
33.3418	DCB_se3_ag4_m_02 - phones	T	33.4418
33.4418	DCB_se3_ag4_m_02 - phones	W	33.5618
33.4418	DCB_se3_ag4_m_02 - words	was	34.1918
33.5618	DCB_se3_ag4_m_02 - phones	AH1	33.7718
33.7718	DCB_se3_ag4_m_02 - phones	Z	34.1918
34.6263	DCB_se3_ag4_m_02 - phones	sil	34.6563
34.6563	DCB_se3_ag4_m_02 - phones	AH0	34.7263
34.6563	DCB_se3_ag4_m_02 - words	a	34.7263
34.7263	DCB_se3_ag4_m_02 - phones	N	34.8563
34.7263	DCB_se3_ag4_m_02 - words	neighborhood	35.6163
34.8563	DCB_se3_ag4_m_02 - phones	EY1	34.9863
34.9863	DCB_se3_ag4_m_02 - phones	B	35.0663
35.0663	DCB_se3_ag4_m_02 - phones	ER0	35.1563
35.1563	DCB_se3_ag4_m_02 - phones	HH	35.3063
35.3063	DCB_se3_ag4_m_02 - phones	UH2	35.5363
35.5363	DCB_se3_ag4_m_02 - phones	D	35.6163
35.6163	DCB_se3_ag4_m_02 - phones	AH1	35.8363
35.6163	DCB_se3_ag4_m_02 - words	of	36.0963
35.8363	DCB_se3_ag4_m_02 - phones	V	36.0963
36.2120	DCB_se3_ag4_m_02 - phones	W	36.3020
36.2120	DCB_se3_ag4_m_02 - words	working	36.5320
36.3020	DCB_se3_ag4_m_02 - phones	ER1	36.3820
36.3820	DCB_se3_ag4_m_02 - phones	K	36.4320
36.4320	DCB_se3_ag4_m_02 - phones	IH0	36.4920
36.4920	DCB_se3_ag4_m_02 - phones	NG	36.5320
36.5320	DCB_se3_ag4_m_02 - phones	K	36.6220
36.5320	DCB_se3_ag4_m_02 - words	class	36.8420
36.6220	DCB_se3_ag4_m_02 - phones	L	36.6620
36.6620	DCB_se3_ag4_m_02 - phones	AE1	36.7620
36.7620	DCB_se3_ag4_m_02 - phones	S	36.8420
36.8420	DCB_se3_ag4_m_02 - phones	P	36.9320
36.8420	DCB_se3_ag4_m_02 - words	people	37.2620
36.9320	DCB_se3_ag4_m_02 - phones	IY1	37.0220
37.0220	DCB_se3_ag4_m_02 - phones	P	37.1320
37.1320	DCB_se3_ag4_m_02 - phones	AH0	37.1720
37.1720	DCB_se3_ag4_m_02 - phones	L	37.2620
37.2620	DCB_se3_ag4_m_02 - phones	EH1	37.3520
37.2620	DCB_se3_ag4_m_02 - words	everybody	37.7420
37.3520	DCB_se3_ag4_m_02 - phones	V	37.3920
37.3920	DCB_se3_ag4_m_02 - phones	R	37.4620
37.4620	DCB_se3_ag4_m_02 - phones	IY0	37.5220
37.5220	DCB_se3_ag4_m_02 - phones	B	37.5820
37.5820	DCB_se3_ag4_m_02 - phones	AA2	37.6520
37.6520	DCB_se3_ag4_m_02 - phones	D	37.6820
37.6820	DCB_se3_ag4_m_02 - phones	IY0	37.7420
37.7420	DCB_se3_ag4_m_02 - phones	IH0	37.7720
37.7420	DCB_se3_ag4_m_02 - words	in	37.8020
37.7720	DCB_se3_ag4_m_02 - phones	N	37.8020
37.8020	DCB_se3_ag4_m_02 - phones	DH	37.8320
37.8020	DCB_se3_ag4_m_02 - words	the	37.8620
37.8320	DCB_se3_ag4_m_02 - phones	AH0	37.8620
37.8620	DCB_se3_ag4_m_02 - phones	N	37.9120
37.8620	DCB_se3_ag4_m_02 - words	n-	37.9120
37.9120	DCB_se3_ag4_m_02 - phones	sp	37.9720
37.9720	DCB_se3_ag4_m_02 - phones	P	38.0520
37.9720	DCB_se3_ag4_m_02 - words	pretty	38.1820
38.0520	DCB_se3_ag4_m_02 - phones	R	38.0920
38.0920	DCB_se3_ag4_m_02 - phones	IH1	38.1220
38.1220	DCB_se3_ag4_m_02 - phones	T	38.1520
38.1520	DCB_se3_ag4_m_02 - phones	IY0	38.1820
38.1820	DCB_se3_ag4_m_02 - phones	M	38.2120
38.1820	DCB_se3_ag4_m_02 - words	much	38.3620
38.2120	DCB_se3_ag4_m_02 - phones	AH1	38.2720
38.2720	DCB_se3_ag4_m_02 - phones	CH	38.3620
38.3620	DCB_se3_ag4_m_02 - phones	EH1	38.3920
38.3620	DCB_se3_ag4_m_02 - words	everybody	38.8020
38.3920	DCB_se3_ag4_m_02 - phones	V	38.4320
38.4320	DCB_se3_ag4_m_02 - phones	R	38.4820
38.4820	DCB_se3_ag4_m_02 - phones	IY0	38.5420
38.5420	DCB_se3_ag4_m_02 - phones	B	38.6020
38.6020	DCB_se3_ag4_m_02 - phones	AA2	38.6620
38.6620	DCB_se3_ag4_m_02 - phones	D	38.7020
38.7020	DCB_se3_ag4_m_02 - phones	IY0	38.8020
38.8020	DCB_se3_ag4_m_02 - phones	IH0	38.8520
38.8020	DCB_se3_ag4_m_02 - words	in	38.8820
38.8520	DCB_se3_ag4_m_02 - phones	N	38.8820
38.8820	DCB_se3_ag4_m_02 - phones	DH	38.9120
38.8820	DCB_se3_ag4_m_02 - words	the	38.9420
38.9120	DCB_se3_ag4_m_02 - phones	AH0	38.9420
38.9420	DCB_se3_ag4_m_02 - phones	N	38.9920
38.9420	DCB_se3_ag4_m_02 - words	neighborhood	39.3720
38.9920	DCB_se3_ag4_m_02 - phones	EY1	39.0620
39.0620	DCB_se3_ag4_m_02 - phones	B	39.1120
39.1120	DCB_se3_ag4_m_02 - phones	ER0	39.1420
39.1420	DCB_se3_ag4_m_02 - phones	HH	39.3020
39.3020	DCB_se3_ag4_m_02 - phones	UH2	39.3320
39.3320	DCB_se3_ag4_m_02 - phones	D	39.3720
39.3720	DCB_se3_ag4_m_02 - phones	W	39.4820
39.3720	DCB_se3_ag4_m_02 - words	worked	39.7720
39.4820	DCB_se3_ag4_m_02 - phones	ER1	39.6020
39.6020	DCB_se3_ag4_m_02 - phones	K	39.7120
39.7120	DCB_se3_ag4_m_02 - phones	T	39.7720
39.7720	DCB_se3_ag4_m_02 - phones	sp	40.3565
40.3565	DCB_se3_ag4_m_02 - phones	AH1	40.6965
40.3565	DCB_se3_ag4_m_02 - words	um	41.0665
40.6965	DCB_se3_ag4_m_02 - phones	M	41.0665
41.3625	DCB_se3_ag4_m_02 - phones	sil	41.4425
41.4425	DCB_se3_ag4_m_02 - phones	S	41.6025
41.4425	DCB_se3_ag4_m_02 - words	single	41.8025
41.6025	DCB_se3_ag4_m_02 - phones	IH1	41.6425
41.6425	DCB_se3_ag4_m_02 - phones	NG	41.6925
41.6925	DCB_se3_ag4_m_02 - phones	G	41.7225
41.7225	DCB_se3_ag4_m_02 - phones	AH0	41.7525
41.7525	DCB_se3_ag4_m_02 - phones	L	41.8025
41.8025	DCB_se3_ag4_m_02 - phones	F	41.9425
41.8025	DCB_se3_ag4_m_02 - words	family	42.2625
41.9425	DCB_se3_ag4_m_02 - phones	AE1	42.0425
42.0425	DCB_se3_ag4_m_02 - phones	M	42.1525
42.1525	DCB_se3_ag4_m_02 - phones	L	42.2025
42.2025	DCB_se3_ag4_m_02 - phones	IY0	42.2625
42.2625	DCB_se3_ag4_m_02 - phones	R	42.3425
42.2625	DCB_se3_ag4_m_02 - words	row	42.4425
42.3425	DCB_se3_ag4_m_02 - phones	OW1	42.4425
42.4425	DCB_se3_ag4_m_02 - phones	HH	42.5325
42.4425	DCB_se3_ag4_m_02 - words	houses	43.1525
42.5325	DCB_se3_ag4_m_02 - phones	AW1	42.7225
42.7225	DCB_se3_ag4_m_02 - phones	S	42.8025
42.8025	DCB_se3_ag4_m_02 - phones	IH0	42.9125
42.9125	DCB_se3_ag4_m_02 - phones	Z	43.1525
43.7805	DCB_se3_ag4_m_02 - phones	sil	43.8305
43.8305	DCB_se3_ag4_m_02 - phones	AE1	44.2805
43.8305	DCB_se3_ag4_m_02 - words	and	44.5105
44.2805	DCB_se3_ag4_m_02 - phones	N	44.3805
44.3805	DCB_se3_ag4_m_02 - phones	D	44.5105
44.5105	DCB_se3_ag4_m_02 - phones	sp	44.5405
44.5405	DCB_se3_ag4_m_02 - phones	IH1	44.7005
44.5405	DCB_se3_ag4_m_02 - words	it	44.7605
44.7005	DCB_se3_ag4_m_02 - phones	T	44.7605
44.7605	DCB_se3_ag4_m_02 - phones	W	44.8005
44.7605	DCB_se3_ag4_m_02 - words	was	44.9205
44.8005	DCB_se3_ag4_m_02 - phones	AH0	44.8505
44.8505	DCB_se3_ag4_m_02 - phones	Z	44.9205
44.9205	DCB_se3_ag4_m_02 - phones	AH0	45.0305
44.9205	DCB_se3_ag4_m_02 - words	a	45.0305
45.0305	DCB_se3_ag4_m_02 - phones	sp	45.0605
45.0605	DCB_se3_ag4_m_02 - phones	V	45.1405
45.0605	DCB_se3_ag4_m_02 - words	very	46.0805
45.1405	DCB_se3_ag4_m_02 - phones	EH1	45.3205
45.3205	DCB_se3_ag4_m_02 - phones	R	45.4905
45.4905	DCB_se3_ag4_m_02 - phones	IY0	46.0805
46.9307	DCB_se3_ag4_m_02 - phones	sil	46.9707
46.9707	DCB_se3_ag4_m_02 - phones	V	47.0107
46.9707	DCB_se3_ag4_m_02 - words	very	47.2207
47.0107	DCB_se3_ag4_m_02 - phones	EH1	47.0607
47.0607	DCB_se3_ag4_m_02 - phones	R	47.1507
47.1507	DCB_se3_ag4_m_02 - phones	IY0	47.2207
47.2207	DCB_se3_ag4_m_02 - phones	W	47.3907
47.2207	DCB_se3_ag4_m_02 - words	warm	48.0407
47.3907	DCB_se3_ag4_m_02 - phones	AO1	47.6507
47.6507	DCB_se3_ag4_m_02 - phones	R	47.8107
47.8107	DCB_se3_ag4_m_02 - phones	M	48.0407
48.0407	DCB_se3_ag4_m_02 - phones	sp	48.3128
48.3128	DCB_se3_ag4_m_02 - phones	V	48.3528
48.3128	DCB_se3_ag4_m_02 - words	very	48.5728
48.3528	DCB_se3_ag4_m_02 - phones	EH1	48.4028
48.4028	DCB_se3_ag4_m_02 - phones	R	48.5128
48.5128	DCB_se3_ag4_m_02 - phones	IY0	48.5728
48.5728	DCB_se3_ag4_m_02 - phones	K	48.7328
48.5728	DCB_se3_ag4_m_02 - words	collective	49.2628
48.7328	DCB_se3_ag4_m_02 - phones	AH0	48.7828
48.7828	DCB_se3_ag4_m_02 - phones	L	48.8528
48.8528	DCB_se3_ag4_m_02 - phones	EH1	48.9328
48.9328	DCB_se3_ag4_m_02 - phones	K	49.0428
49.0428	DCB_se3_ag4_m_02 - phones	T	49.1028
49.1028	DCB_se3_ag4_m_02 - phones	IH0	49.2328
49.2328	DCB_se3_ag4_m_02 - phones	V	49.2628
49.2628	DCB_se3_ag4_m_02 - phones	V	49.3728
49.2628	DCB_se3_ag4_m_02 - words	very	49.5928
49.3728	DCB_se3_ag4_m_02 - phones	EH1	49.4228
49.4228	DCB_se3_ag4_m_02 - phones	R	49.5028
49.5028	DCB_se3_ag4_m_02 - phones	IY0	49.5928
49.5928	DCB_se3_ag4_m_02 - phones	IH2	49.6928
49.5928	DCB_se3_ag4_m_02 - words	interactive	50.2528
49.6928	DCB_se3_ag4_m_02 - phones	N	49.7728
49.7728	DCB_se3_ag4_m_02 - phones	ER0	49.8028
49.8028	DCB_se3_ag4_m_02 - phones	AE1	49.9928
49.9928	DCB_se3_ag4_m_02 - phones	K	50.0928
50.0928	DCB_se3_ag4_m_02 - phones	T	50.1528
50.1528	DCB_se3_ag4_m_02 - phones	IH0	50.2228
50.2228	DCB_se3_ag4_m_02 - phones	V	50.2528
50.2528	DCB_se3_ag4_m_02 - phones	sp	50.3128
50.3128	DCB_se3_ag4_m_02 - phones	N	50.4128
50.3128	DCB_se3_ag4_m_02 - words	neighborhood	50.9328
50.4128	DCB_se3_ag4_m_02 - phones	EY1	50.5128
50.5128	DCB_se3_ag4_m_02 - phones	B	50.5628
50.5628	DCB_se3_ag4_m_02 - phones	ER0	50.6028
50.6028	DCB_se3_ag4_m_02 - phones	HH	50.7028
50.7028	DCB_se3_ag4_m_02 - phones	UH2	50.8428
50.8428	DCB_se3_ag4_m_02 - phones	D	50.9328
50.9328	DCB_se3_ag4_m_02 - phones	sp	51.2219
51.2219	DCB_se3_ag4_m_02 - phones	EH1	51.3419
51.2219	DCB_se3_ag4_m_02 - words	everyone	51.7419
51.3419	DCB_se3_ag4_m_02 - phones	V	51.3919
51.3919	DCB_se3_ag4_m_02 - phones	R	51.4519
51.4519	DCB_se3_ag4_m_02 - phones	IY0	51.5319
51.5319	DCB_se3_ag4_m_02 - phones	W	51.6319
51.6319	DCB_se3_ag4_m_02 - phones	AH2	51.7019
51.7019	DCB_se3_ag4_m_02 - phones	N	51.7419
51.7419	DCB_se3_ag4_m_02 - phones	N	51.8719
51.7419	DCB_se3_ag4_m_02 - words	knew	52.0219
51.8719	DCB_se3_ag4_m_02 - phones	UW1	52.0219
52.0219	DCB_se3_ag4_m_02 - phones	EH1	52.0819
52.0219	DCB_se3_ag4_m_02 - words	everyone	52.6319
52.0819	DCB_se3_ag4_m_02 - phones	V	52.1619
52.1619	DCB_se3_ag4_m_02 - phones	R	52.2119
52.2119	DCB_se3_ag4_m_02 - phones	IY0	52.3119
52.3119	DCB_se3_ag4_m_02 - phones	W	52.4219
52.4219	DCB_se3_ag4_m_02 - phones	AH2	52.5619
52.5619	DCB_se3_ag4_m_02 - phones	N	52.6319
52.6319	DCB_se3_ag4_m_02 - phones	sp	52.7119
52.7119	DCB_se3_ag4_m_02 - phones	EH1	52.8019
52.7119	DCB_se3_ag4_m_02 - words	everyone	53.2419
52.8019	DCB_se3_ag4_m_02 - phones	V	52.8619
52.8619	DCB_se3_ag4_m_02 - phones	R	52.9119
52.9119	DCB_se3_ag4_m_02 - phones	IY0	52.9619
52.9619	DCB_se3_ag4_m_02 - phones	W	53.0619
53.0619	DCB_se3_ag4_m_02 - phones	AH2	53.1319
53.1319	DCB_se3_ag4_m_02 - phones	N	53.2419
53.2419	DCB_se3_ag4_m_02 - phones	N	53.2919
53.2419	DCB_se3_ag4_m_02 - words	knew	53.6219
53.2919	DCB_se3_ag4_m_02 - phones	UW1	53.6219
53.6219	DCB_se3_ag4_m_02 - phones	sp	54.2803
54.2803	DCB_se3_ag4_m_02 - phones	EH1	54.3503
54.2803	DCB_se3_ag4_m_02 - words	everyone	54.6003
54.3503	DCB_se3_ag4_m_02 - phones	V	54.3803
54.3803	DCB_se3_ag4_m_02 - phones	R	54.4103
54.4103	DCB_se3_ag4_m_02 - phones	IY0	54.4403
54.4403	DCB_se3_ag4_m_02 - phones	W	54.5103
54.5103	DCB_se3_ag4_m_02 - phones	AH2	54.5503
54.5503	DCB_se3_ag4_m_02 - phones	N	54.6003
54.6003	DCB_se3_ag4_m_02 - phones	EH1	54.6603
54.6003	DCB_se3_ag4_m_02 - words	else	54.8503
54.6603	DCB_se3_ag4_m_02 - phones	L	54.7203
54.7203	DCB_se3_ag4_m_02 - phones	S	54.8503
54.8503	DCB_se3_ag4_m_02 - phones	Z	55.0803
54.8503	DCB_se3_ag4_m_02 - words	s	55.0803
55.1930	DCB_se3_ag4_m_02 - phones	sil	55.2330
55.2330	DCB_se3_ag4_m_02 - phones	CH	55.3530
55.2330	DCB_se3_ag4_m_02 - words	children	55.7930
55.3530	DCB_se3_ag4_m_02 - phones	IH1	55.3830
55.3830	DCB_se3_ag4_m_02 - phones	L	55.4930
55.4930	DCB_se3_ag4_m_02 - phones	D	55.5630
55.5630	DCB_se3_ag4_m_02 - phones	R	55.6030
55.6030	DCB_se3_ag4_m_02 - phones	AH0	55.6530
55.6530	DCB_se3_ag4_m_02 - phones	N	55.7930
56.1911	DCB_se3_ag4_m_02 - phones	sil	56.2211
56.2211	DCB_se3_ag4_m_02 - phones	AO1	56.3611
56.2211	DCB_se3_ag4_m_02 - words	all	56.4211
56.3611	DCB_se3_ag4_m_02 - phones	L	56.4211
56.4211	DCB_se3_ag4_m_02 - phones	DH	56.4811
56.4211	DCB_se3_ag4_m_02 - words	the	56.5211
56.4811	DCB_se3_ag4_m_02 - phones	AH0	56.5211
56.5211	DCB_se3_ag4_m_02 - phones	CH	56.6611
56.5211	DCB_se3_ag4_m_02 - words	children	56.9711
56.6611	DCB_se3_ag4_m_02 - phones	IH1	56.6911
56.6911	DCB_se3_ag4_m_02 - phones	L	56.7511
56.7511	DCB_se3_ag4_m_02 - phones	D	56.8011
56.8011	DCB_se3_ag4_m_02 - phones	R	56.8311
56.8311	DCB_se3_ag4_m_02 - phones	AH0	56.8611
56.8611	DCB_se3_ag4_m_02 - phones	N	56.9711
56.9711	DCB_se3_ag4_m_02 - phones	P	57.1111
56.9711	DCB_se3_ag4_m_02 - words	played	57.3311
57.1111	DCB_se3_ag4_m_02 - phones	L	57.1611
57.1611	DCB_se3_ag4_m_02 - phones	EY1	57.2811
57.2811	DCB_se3_ag4_m_02 - phones	D	57.3311
57.3311	DCB_se3_ag4_m_02 - phones	T	57.4111
57.3311	DCB_se3_ag4_m_02 - words	together	57.9311
57.4111	DCB_se3_ag4_m_02 - phones	AH0	57.4411
57.4411	DCB_se3_ag4_m_02 - phones	G	57.5011
57.5011	DCB_se3_ag4_m_02 - phones	EH1	57.6411
57.6411	DCB_se3_ag4_m_02 - phones	DH	57.7211
57.7211	DCB_se3_ag4_m_02 - phones	ER0	57.9311
57.9311	DCB_se3_ag4_m_02 - phones	W	58.0211
57.9311	DCB_se3_ag4_m_02 - words	we	58.1911
58.0211	DCB_se3_ag4_m_02 - phones	IY1	58.1911
58.1911	DCB_se3_ag4_m_02 - phones	sp	58.2311
58.2311	DCB_se3_ag4_m_02 - phones	JH	58.3211
58.2311	DCB_se3_ag4_m_02 - words	generally	58.6311
58.3211	DCB_se3_ag4_m_02 - phones	EH1	58.3711
58.3711	DCB_se3_ag4_m_02 - phones	N	58.4011
58.4011	DCB_se3_ag4_m_02 - phones	ER0	58.4411
58.4411	DCB_se3_ag4_m_02 - phones	AH0	58.5111
58.5111	DCB_se3_ag4_m_02 - phones	L	58.5711
58.5711	DCB_se3_ag4_m_02 - phones	IY0	58.6311
58.6311	DCB_se3_ag4_m_02 - phones	P	58.7811
58.6311	DCB_se3_ag4_m_02 - words	played	58.9711
58.7811	DCB_se3_ag4_m_02 - phones	L	58.8211
58.8211	DCB_se3_ag4_m_02 - phones	EY1	58.9311
58.9311	DCB_se3_ag4_m_02 - phones	D	58.9711
58.9711	DCB_se3_ag4_m_02 - phones	IH0	59.0211
58.9711	DCB_se3_ag4_m_02 - words	in	59.0711
59.0211	DCB_se3_ag4_m_02 - phones	N	59.0711
59.0711	DCB_se3_ag4_m_02 - phones	DH	59.1211
59.0711	DCB_se3_ag4_m_02 - words	the	59.1511
59.1211	DCB_se3_ag4_m_02 - phones	IY0	59.1511
59.1511	DCB_se3_ag4_m_02 - phones	AE1	59.4111
59.1511	DCB_se3_ag4_m_02 - words	alley	59.5511
59.4111	DCB_se3_ag4_m_02 - phones	L	59.4911
59.4911	DCB_se3_ag4_m_02 - phones	IY0	59.5511
59.5511	DCB_se3_ag4_m_02 - phones	DH	59.6111
59.5511	DCB_se3_ag4_m_02 - words	that	59.7111
59.6111	DCB_se3_ag4_m_02 - phones	AE1	59.6411
59.6411	DCB_se3_ag4_m_02 - phones	T	59.7111
59.7111	DCB_se3_ag4_m_02 - phones	W	59.7711
59.7111	DCB_se3_ag4_m_02 - words	was	59.8811
59.7711	DCB_se3_ag4_m_02 - phones	AH0	59.8111
59.8111	DCB_se3_ag4_m_02 - phones	Z	59.8811
59.8811	DCB_se3_ag4_m_02 - phones	AA1	59.9411
59.8811	DCB_se3_ag4_m_02 - words	our	60.0111
59.9411	DCB_se3_ag4_m_02 - phones	R	60.0111
60.0111	DCB_se3_ag4_m_02 - phones	P	60.2211
60.0111	DCB_se3_ag4_m_02 - words	playground	60.7611
60.2211	DCB_se3_ag4_m_02 - phones	L	60.2611
60.2611	DCB_se3_ag4_m_02 - phones	EY1	60.3411
60.3411	DCB_se3_ag4_m_02 - phones	G	60.3911
60.3911	DCB_se3_ag4_m_02 - phones	R	60.5011
60.5011	DCB_se3_ag4_m_02 - phones	AW2	60.6611
60.6611	DCB_se3_ag4_m_02 - phones	N	60.7211
60.7211	DCB_se3_ag4_m_02 - phones	D	60.7611
61.2850	DCB_se3_ag4_m_02 - phones	AH1	61.7450
61.2850	DCB_se3_ag4_m_02 - words	um	61.9550
61.7450	DCB_se3_ag4_m_02 - phones	M	61.9550
61.9550	DCB_se3_ag4_m_02 - phones	sp	62.4222
62.4222	DCB_se3_ag4_m_02 - phones	AH0	62.4822
62.4222	DCB_se3_ag4_m_02 - words	and	62.5422
62.4822	DCB_se3_ag4_m_02 - phones	N	62.5422
62.5422	DCB_se3_ag4_m_02 - phones	AO1	62.6222
62.5422	DCB_se3_ag4_m_02 - words	on	62.7122
62.6222	DCB_se3_ag4_m_02 - phones	N	62.7122
62.7122	DCB_se3_ag4_m_02 - phones	EH1	62.7622
62.7122	DCB_se3_ag4_m_02 - words	any	62.9022
62.7622	DCB_se3_ag4_m_02 - phones	N	62.8422
62.8422	DCB_se3_ag4_m_02 - phones	IY0	62.9022
62.9022	DCB_se3_ag4_m_02 - phones	G	62.9722
62.9022	DCB_se3_ag4_m_02 - words	given	63.2222
62.9722	DCB_se3_ag4_m_02 - phones	IH1	63.0322
63.0322	DCB_se3_ag4_m_02 - phones	V	63.1122
63.1122	DCB_se3_ag4_m_02 - phones	IH0	63.1522
63.1522	DCB_se3_ag4_m_02 - phones	N	63.2222
63.2222	DCB_se3_ag4_m_02 - phones	D	63.3122
63.2222	DCB_se3_ag4_m_02 - words	day	63.5922
63.3122	DCB_se3_ag4_m_02 - phones	EY1	63.5922
63.5922	DCB_se3_ag4_m_02 - phones	DH	63.6522
63.5922	DCB_se3_ag4_m_02 - words	the	63.7222
63.6522	DCB_se3_ag4_m_02 - phones	IY0	63.7222
63.7222	DCB_se3_ag4_m_02 - phones	K	63.8322
63.7222	DCB_se3_ag4_m_02 - words	kids	63.9722
63.8322	DCB_se3_ag4_m_02 - phones	IH1	63.8822
63.8822	DCB_se3_ag4_m_02 - phones	D	63.9122
63.9122	DCB_se3_ag4_m_02 - phones	Z	63.9722
63.9722	DCB_se3_ag4_m_02 - phones	W	64.0022
63.9722	DCB_se3_ag4_m_02 - words	would	64.0622
64.0022	DCB_se3_ag4_m_02 - phones	UH1	64.0322
64.0322	DCB_se3_ag4_m_02 - phones	D	64.0622
64.0622	DCB_se3_ag4_m_02 - phones	B	64.0922
64.0622	DCB_se3_ag4_m_02 - words	be	64.1722
64.0922	DCB_se3_ag4_m_02 - phones	IY0	64.1722
64.1722	DCB_se3_ag4_m_02 - phones	P	64.2522
64.1722	DCB_se3_ag4_m_02 - words	playing	64.4622
64.2522	DCB_se3_ag4_m_02 - phones	L	64.3122
64.3122	DCB_se3_ag4_m_02 - phones	EY1	64.3822
64.3822	DCB_se3_ag4_m_02 - phones	IH0	64.4122
64.4122	DCB_se3_ag4_m_02 - phones	NG	64.4622
64.4622	DCB_se3_ag4_m_02 - phones	IH1	64.5022
64.4622	DCB_se3_ag4_m_02 - words	in	64.5322
64.5022	DCB_se3_ag4_m_02 - phones	N	64.5322
64.5322	DCB_se3_ag4_m_02 - phones	DH	64.5822
64.5322	DCB_se3_ag4_m_02 - words	the	64.6522
64.5822	DCB_se3_ag4_m_02 - phones	IY0	64.6522
64.6522	DCB_se3_ag4_m_02 - phones	AE1	64.9022
64.6522	DCB_se3_ag4_m_02 - words	alley	65.1322
64.9022	DCB_se3_ag4_m_02 - phones	L	64.9822
64.9822	DCB_se3_ag4_m_02 - phones	IY0	65.1322
65.4545	DCB_se3_ag4_m_02 - phones	sil	65.5145
65.5145	DCB_se3_ag4_m_02 - phones	AH1	65.7845
65.5145	DCB_se3_ag4_m_02 - words	um	65.9045
65.7845	DCB_se3_ag4_m_02 - phones	M	65.9045
65.9045	DCB_se3_ag4_m_02 - phones	DH	65.9345
65.9045	DCB_se3_ag4_m_02 - words	the	65.9945
65.9345	DCB_se3_ag4_m_02 - phones	AH0	65.9945
65.9945	DCB_se3_ag4_m_02 - phones	F	66.1245
65.9945	DCB_se3_ag4_m_02 - words	fathers	66.4945
66.1245	DCB_se3_ag4_m_02 - phones	AA1	66.2645
66.2645	DCB_se3_ag4_m_02 - phones	DH	66.3245
66.3245	DCB_se3_ag4_m_02 - phones	ER0	66.4045
66.4045	DCB_se3_ag4_m_02 - phones	Z	66.4945
66.4945	DCB_se3_ag4_m_02 - phones	W	66.5345
66.4945	DCB_se3_ag4_m_02 - words	would	66.6045
66.5345	DCB_se3_ag4_m_02 - phones	UH1	66.5645
66.5645	DCB_se3_ag4_m_02 - phones	D	66.6045
66.6045	DCB_se3_ag4_m_02 - phones	B	66.6745
66.6045	DCB_se3_ag4_m_02 - words	be	66.8145
66.6745	DCB_se3_ag4_m_02 - phones	IY1	66.8145
66.8145	DCB_se3_ag4_m_02 - phones	AW1	67.0245
66.8145	DCB_se3_ag4_m_02 - words	out	67.0845
67.0245	DCB_se3_ag4_m_02 - phones	T	67.0845
67.0845	DCB_se3_ag4_m_02 - phones	sp	67.7539
67.7539	DCB_se3_ag4_m_02 - phones	IH1	67.8039
67.7539	DCB_se3_ag4_m_02 - words	in	67.8739
67.8039	DCB_se3_ag4_m_02 - phones	N	67.8739
67.8739	DCB_se3_ag4_m_02 - phones	DH	67.9239
67.8739	DCB_se3_ag4_m_02 - words	the	68.0139
67.9239	DCB_se3_ag4_m_02 - phones	AH0	68.0139
68.0139	DCB_se3_ag4_m_02 - phones	B	68.0839
68.0139	DCB_se3_ag4_m_02 - words	back	68.4939
68.0839	DCB_se3_ag4_m_02 - phones	AE1	68.3239
68.3239	DCB_se3_ag4_m_02 - phones	K	68.4939
68.4939	DCB_se3_ag4_m_02 - phones	IH1	68.5239
68.4939	DCB_se3_ag4_m_02 - words	in	68.5539
68.5239	DCB_se3_ag4_m_02 - phones	N	68.5539
68.5539	DCB_se3_ag4_m_02 - phones	DH	68.5939
68.5539	DCB_se3_ag4_m_02 - words	the	68.6239
68.5939	DCB_se3_ag4_m_02 - phones	AH0	68.6239
68.6239	DCB_se3_ag4_m_02 - phones	G	68.6739
68.6239	DCB_se3_ag4_m_02 - words	garages	69.2239
68.6739	DCB_se3_ag4_m_02 - phones	ER0	68.8239
68.8239	DCB_se3_ag4_m_02 - phones	AA1	69.0239
69.0239	DCB_se3_ag4_m_02 - phones	ZH	69.0839
69.0839	DCB_se3_ag4_m_02 - phones	IH0	69.1539
69.1539	DCB_se3_ag4_m_02 - phones	Z	69.2239
69.2239	DCB_se3_ag4_m_02 - phones	W	69.3039
69.2239	DCB_se3_ag4_m_02 - words	working	69.5239
69.3039	DCB_se3_ag4_m_02 - phones	ER1	69.3639
69.3639	DCB_se3_ag4_m_02 - phones	K	69.4439
69.4439	DCB_se3_ag4_m_02 - phones	IH0	69.4839
69.4839	DCB_se3_ag4_m_02 - phones	NG	69.5239
69.5239	DCB_se3_ag4_m_02 - phones	AA1	69.5939
69.5239	DCB_se3_ag4_m_02 - words	on	69.6439
69.5939	DCB_se3_ag4_m_02 - phones	N	69.6439
69.6439	DCB_se3_ag4_m_02 - phones	DH	69.6739
69.6439	DCB_se3_ag4_m_02 - words	their	69.7639
69.6739	DCB_se3_ag4_m_02 - phones	EH1	69.7239
69.7239	DCB_se3_ag4_m_02 - phones	R	69.7639
69.7639	DCB_se3_ag4_m_02 - phones	K	69.8839
69.7639	DCB_se3_ag4_m_02 - words	cars	70.3639
69.8839	DCB_se3_ag4_m_02 - phones	AA1	70.1139
70.1139	DCB_se3_ag4_m_02 - phones	R	70.2239
70.2239	DCB_se3_ag4_m_02 - phones	Z	70.3639
70.7466	DCB_se3_ag4_m_02 - phones	sil	70.7966
70.7966	DCB_se3_ag4_m_02 - phones	AE1	71.2566
70.7966	DCB_se3_ag4_m_02 - words	and	71.4766
71.2566	DCB_se3_ag4_m_02 - phones	N	71.3966
71.3966	DCB_se3_ag4_m_02 - phones	D	71.4766
71.4766	DCB_se3_ag4_m_02 - phones	AH1	71.7966
71.4766	DCB_se3_ag4_m_02 - words	um	72.0066
71.7966	DCB_se3_ag4_m_02 - phones	M	72.0066
72.0066	DCB_se3_ag4_m_02 - phones	sp	72.5368
72.5368	DCB_se3_ag4_m_02 - phones	IH1	72.6068
72.5368	DCB_se3_ag4_m_02 - words	in	72.6668
72.6068	DCB_se3_ag4_m_02 - phones	N	72.6668
72.6668	DCB_se3_ag4_m_02 - phones	DH	72.7168
72.6668	DCB_se3_ag4_m_02 - words	the	72.8268
72.7168	DCB_se3_ag4_m_02 - phones	IY0	72.8268
72.8268	DCB_se3_ag4_m_02 - phones	IY1	72.9868
72.8268	DCB_se3_ag4_m_02 - words	evenings	73.5268
72.9868	DCB_se3_ag4_m_02 - phones	V	73.0468
73.0468	DCB_se3_ag4_m_02 - phones	N	73.1068
73.1068	DCB_se3_ag4_m_02 - phones	IH0	73.1568
73.1568	DCB_se3_ag4_m_02 - phones	NG	73.3168
73.3168	DCB_se3_ag4_m_02 - phones	Z	73.5268
73.7876	DCB_se3_ag4_m_02 - phones	P	73.8876
73.7876	DCB_se3_ag4_m_02 - words	people	74.0676
73.8876	DCB_se3_ag4_m_02 - phones	IY1	73.9276
73.9276	DCB_se3_ag4_m_02 - phones	P	73.9676
73.9676	DCB_se3_ag4_m_02 - phones	AH0	73.9976
73.9976	DCB_se3_ag4_m_02 - phones	L	74.0676
74.0676	DCB_se3_ag4_m_02 - phones	W	74.1376
74.0676	DCB_se3_ag4_m_02 - words	would	74.1976
74.1376	DCB_se3_ag4_m_02 - phones	UH1	74.1676
74.1676	DCB_se3_ag4_m_02 - phones	D	74.1976
74.1976	DCB_se3_ag4_m_02 - phones	B	74.2476
74.1976	DCB_se3_ag4_m_02 - words	be	74.3076
74.2476	DCB_se3_ag4_m_02 - phones	IY0	74.3076
74.3076	DCB_se3_ag4_m_02 - phones	S	74.3976
74.3076	DCB_se3_ag4_m_02 - words	sitting	74.5376
74.3976	DCB_se3_ag4_m_02 - phones	IH1	74.4376
74.4376	DCB_se3_ag4_m_02 - phones	T	74.4676
74.4676	DCB_se3_ag4_m_02 - phones	IH0	74.4976
74.4976	DCB_se3_ag4_m_02 - phones	NG	74.5376
74.5376	DCB_se3_ag4_m_02 - phones	IH1	74.6176
74.5376	DCB_se3_ag4_m_02 - words	in	74.6776
74.6176	DCB_se3_ag4_m_02 - phones	N	74.6776
74.6776	DCB_se3_ag4_m_02 - phones	DH	74.7276
74.6776	DCB_se3_ag4_m_02 - words	the	74.7976
74.7276	DCB_se3_ag4_m_02 - phones	AH0	74.7976
74.7976	DCB_se3_ag4_m_02 - phones	W	74.9176
74.7976	DCB_se3_ag4_m_02 - words	warm	75.0876
74.9176	DCB_se3_ag4_m_02 - phones	AO1	74.9776
74.9776	DCB_se3_ag4_m_02 - phones	R	75.0376
75.0376	DCB_se3_ag4_m_02 - phones	M	75.0876
75.0876	DCB_se3_ag4_m_02 - phones	W	75.1376
75.0876	DCB_se3_ag4_m_02 - words	weather	75.3476
75.1376	DCB_se3_ag4_m_02 - phones	EH1	75.2176
75.2176	DCB_se3_ag4_m_02 - phones	DH	75.2576
75.2576	DCB_se3_ag4_m_02 - phones	ER0	75.3476
75.3476	DCB_se3_ag4_m_02 - phones	P	75.4376
75.3476	DCB_se3_ag4_m_02 - words	people	75.5976
75.4376	DCB_se3_ag4_m_02 - phones	IY1	75.4876
75.4876	DCB_se3_ag4_m_02 - phones	P	75.5376
75.5376	DCB_se3_ag4_m_02 - phones	AH0	75.5676
75.5676	DCB_se3_ag4_m_02 - phones	L	75.5976
75.5976	DCB_se3_ag4_m_02 - phones	W	75.6376
75.5976	DCB_se3_ag4_m_02 - words	would	75.7176
75.6376	DCB_se3_ag4_m_02 - phones	UH1	75.6876
75.6876	DCB_se3_ag4_m_02 - phones	D	75.7176
75.7176	DCB_se3_ag4_m_02 - phones	B	75.7776
75.7176	DCB_se3_ag4_m_02 - words	be	75.8376
75.7776	DCB_se3_ag4_m_02 - phones	IY0	75.8376
75.8376	DCB_se3_ag4_m_02 - phones	S	75.9476
75.8376	DCB_se3_ag4_m_02 - words	sitting	76.1376
75.9476	DCB_se3_ag4_m_02 - phones	IH1	75.9776
75.9776	DCB_se3_ag4_m_02 - phones	T	76.0176
76.0176	DCB_se3_ag4_m_02 - phones	IH0	76.0676
76.0676	DCB_se3_ag4_m_02 - phones	NG	76.1376
76.1376	DCB_se3_ag4_m_02 - phones	AO1	76.1876
76.1376	DCB_se3_ag4_m_02 - words	on	76.2376
76.1876	DCB_se3_ag4_m_02 - phones	N	76.2376
76.2376	DCB_se3_ag4_m_02 - phones	DH	76.2676
76.2376	DCB_se3_ag4_m_02 - words	their	76.3576
76.2676	DCB_se3_ag4_m_02 - phones	EH1	76.2976
76.2976	DCB_se3_ag4_m_02 - phones	R	76.3576
76.3576	DCB_se3_ag4_m_02 - phones	F	76.4376
76.3576	DCB_se3_ag4_m_02 - words	front	76.5676
76.4376	DCB_se3_ag4_m_02 - phones	R	76.4776
76.4776	DCB_se3_ag4_m_02 - phones	AH1	76.5076
76.5076	DCB_se3_ag4_m_02 - phones	N	76.5376
76.5376	DCB_se3_ag4_m_02 - phones	T	76.5676
76.5676	DCB_se3_ag4_m_02 - phones	P	76.6476
76.5676	DCB_se3_ag4_m_02 - words	porches	77.0876
76.6476	DCB_se3_ag4_m_02 - phones	AO1	76.6876
76.6876	DCB_se3_ag4_m_02 - phones	R	76.7576
76.7576	DCB_se3_ag4_m_02 - phones	CH	76.8576
76.8576	DCB_se3_ag4_m_02 - phones	AH0	76.8876
76.8876	DCB_se3_ag4_m_02 - phones	Z	77.0876
78.8324	DCB_int_01 - phones	AE1	79.3324
78.8324	DCB_int_01 - words	and	79.5524
79.3324	DCB_int_01 - phones	N	79.4724
79.4724	DCB_int_01 - phones	D	79.5524
79.5524	DCB_int_01 - phones	sp	80.3402
80.3402	DCB_int_01 - phones	AH1	80.5202
80.3402	DCB_int_01 - words	um	80.6402
80.5202	DCB_int_01 - phones	M	80.6402
80.6402	DCB_int_01 - phones	S	80.7002
80.6402	DCB_int_01 - words	so	80.7502
80.7002	DCB_int_01 - phones	OW1	80.7502
80.7502	DCB_int_01 - phones	DH	80.8202
80.7502	DCB_int_01 - words	that	80.9602
80.8202	DCB_int_01 - phones	AE1	80.8602
80.8602	DCB_int_01 - phones	T	80.9602
80.9602	DCB_int_01 - phones	W	81.0302
80.9602	DCB_int_01 - words	was	81.1602
81.0302	DCB_int_01 - phones	AH0	81.0902
81.0902	DCB_int_01 - phones	Z	81.1602
81.1602	DCB_int_01 - phones	DH	81.1902
81.1602	DCB_int_01 - words	the	81.2502
81.1902	DCB_int_01 - phones	AH0	81.2502
81.2502	DCB_int_01 - phones	S	81.3302
81.2502	DCB_int_01 - words	second	81.5702
81.3302	DCB_int_01 - phones	EH1	81.3902
81.3902	DCB_int_01 - phones	K	81.4702
81.4702	DCB_int_01 - phones	AH0	81.5102
81.5102	DCB_int_01 - phones	N	81.5402
81.5402	DCB_int_01 - phones	D	81.5702
81.5702	DCB_int_01 - phones	AH0	81.6002
81.5702	DCB_int_01 - words	and	81.6902
81.6002	DCB_int_01 - phones	N	81.6902
81.6902	DCB_int_01 - phones	T	81.7902
81.6902	DCB_int_01 - words	t	81.8902
81.7902	DCB_int_01 - phones	IY1	81.8902
81.8902	DCB_int_01 - phones	AE1	81.9302
81.8902	DCB_int_01 - words	and	81.9802
81.9302	DCB_int_01 - phones	N	81.9802
81.9802	DCB_int_01 - phones	DH	82.0202
81.9802	DCB_int_01 - words	then	82.1802
82.0202	DCB_int_01 - phones	EH1	82.0802
82.0802	DCB_int_01 - phones	N	82.1802
82.1802	DCB_int_01 - phones	sp	82.3590
82.3590	DCB_int_01 - phones	HH	82.5090
82.3590	DCB_int_01 - words	how	82.6190
82.5090	DCB_int_01 - phones	AW1	82.6190
82.6190	DCB_int_01 - phones	L	82.6690
82.6190	DCB_int_01 - words	long	82.8190
82.6690	DCB_int_01 - phones	AO1	82.7490
82.7490	DCB_int_01 - phones	NG	82.8190
82.8190	DCB_int_01 - phones	D	82.8590
82.8190	DCB_int_01 - words	did	82.9690
82.8590	DCB_int_01 - phones	IH0	82.9090
82.9090	DCB_int_01 - phones	D	82.9690
82.9690	DCB_int_01 - phones	Y	83.0190
82.9690	DCB_int_01 - words	you	83.0790
83.0190	DCB_int_01 - phones	UW1	83.0790
83.0790	DCB_int_01 - phones	S	83.1690
83.0790	DCB_int_01 - words	stay	83.3490
83.1690	DCB_int_01 - phones	T	83.2290
83.2290	DCB_int_01 - phones	EY1	83.3490
83.3490	DCB_int_01 - phones	DH	83.4090
83.3490	DCB_int_01 - words	there	83.5190
83.4090	DCB_int_01 - phones	EH1	83.4690
83.4690	DCB_int_01 - phones	R	83.5190
83.5190	DCB_int_01 - phones	B	83.5590
83.5190	DCB_int_01 - words	before	83.8290
83.5590	DCB_int_01 - phones	IY2	83.6190
83.6190	DCB_int_01 - phones	F	83.7090
83.7090	DCB_int_01 - phones	AO1	83.7390
83.7390	DCB_int_01 - phones	R	83.8290
83.8290	DCB_int_01 - phones	Y	83.8990
83.8290	DCB_int_01 - words	you	83.9490
83.8990	DCB_int_01 - phones	UW1	83.9490
83.9490	DCB_int_01 - phones	M	84.0390
83.9490	DCB_int_01 - words	moved	84.3090
84.0390	DCB_int_01 - phones	UW1	84.1690
84.1690	DCB_int_01 - phones	V	84.2290
84.2290	DCB_int_01 - phones	D	84.3090
84.3090	DCB_int_01 - phones	sp	84.3390
84.3390	DCB_int_01 - phones	OW1	84.4690
84.3390	DCB_int_01 - words	over	84.6990
84.4690	DCB_int_01 - phones	V	84.5990
84.5990	DCB_int_01 - phones	ER0	84.6990
84.6990	DCB_int_01 - phones	sp	84.7490
84.7490	DCB_int_01 - phones	T	84.8290
84.7490	DCB_int_01 - words	to	84.9090
84.8290	DCB_int_01 - phones	IH0	84.9090
84.9090	DCB_int_01 - phones	T	84.9790
84.9090	DCB_int_01 - words	t	85.0090
84.9790	DCB_int_01 - phones	IY1	85.0090
85.0090	DCB_int_01 - phones	sp	85.0390
85.0390	DCB_int_01 - phones	T	85.0690
85.0390	DCB_int_01 - words	tacoma	85.3590
85.0690	DCB_int_01 - phones	AH0	85.1090
85.1090	DCB_int_01 - phones	K	85.1690
85.1690	DCB_int_01 - phones	OW1	85.2090
85.2090	DCB_int_01 - phones	M	85.2990
85.2990	DCB_int_01 - phones	AH0	85.3590
85.3590	DCB_int_01 - phones	P	85.4490
85.3590	DCB_int_01 - words	park	85.5690
85.4124	DCB_se3_ag4_m_02 - phones	sil	85.5524
85.4490	DCB_int_01 - phones	AA1	85.4790
85.4790	DCB_int_01 - phones	R	85.5090
85.5090	DCB_int_01 - phones	K	85.5690
85.5524	DCB_se3_ag4_m_02 - phones	spn	85.6324
85.5524	DCB_se3_ag4_m_02 - words	<unk>	85.6324
85.5690	DCB_int_01 - phones	sp	85.7390
86.0142	DCB_se3_ag4_m_02 - phones	sil	86.0542
86.0542	DCB_se3_ag4_m_02 - phones	W	86.1242
86.0542	DCB_se3_ag4_m_02 - words	we	86.2242
86.1242	DCB_se3_ag4_m_02 - phones	IY1	86.2242
86.2242	DCB_se3_ag4_m_02 - phones	M	86.3242
86.2242	DCB_se3_ag4_m_02 - words	moved	86.8142
86.3242	DCB_se3_ag4_m_02 - phones	UW1	86.5942
86.5942	DCB_se3_ag4_m_02 - phones	V	86.7242
86.7242	DCB_se3_ag4_m_02 - phones	D	86.8142
86.8142	DCB_se3_ag4_m_02 - phones	sp	86.9042
87.6352	DCB_se3_ag4_m_02 - phones	T	87.7852
87.6352	DCB_se3_ag4_m_02 - words	to	88.5152
87.7852	DCB_se3_ag4_m_02 - phones	UW1	88.5152
88.5152	DCB_se3_ag4_m_02 - phones	sp	88.6952
89.1360	DCB_se3_ag4_m_02 - phones	DH	89.2460
89.1360	DCB_se3_ag4_m_02 - words	the	89.2860
89.2460	DCB_se3_ag4_m_02 - phones	AH0	89.2860
89.2860	DCB_se3_ag4_m_02 - phones	sp	89.4260
89.4260	DCB_se3_ag4_m_02 - phones	T	89.5260
89.4260	DCB_se3_ag4_m_02 - words	tacoma	89.8560
89.5260	DCB_se3_ag4_m_02 - phones	AH0	89.5660
89.5660	DCB_se3_ag4_m_02 - phones	K	89.6860
89.6860	DCB_se3_ag4_m_02 - phones	OW1	89.7460
89.7460	DCB_se3_ag4_m_02 - phones	M	89.7860
89.7860	DCB_se3_ag4_m_02 - phones	AH0	89.8560
89.8560	DCB_se3_ag4_m_02 - phones	P	89.9660
89.8560	DCB_se3_ag4_m_02 - words	park	90.1360
89.9660	DCB_se3_ag4_m_02 - phones	AA1	90.0160
90.0160	DCB_se3_ag4_m_02 - phones	R	90.0860
90.0860	DCB_se3_ag4_m_02 - phones	K	90.1360
90.1360	DCB_se3_ag4_m_02 - phones	S	90.2460
90.1360	DCB_se3_ag4_m_02 - words	section	90.5560
90.2460	DCB_se3_ag4_m_02 - phones	EH1	90.3160
90.3160	DCB_se3_ag4_m_02 - phones	K	90.4060
90.4060	DCB_se3_ag4_m_02 - phones	SH	90.4660
90.4660	DCB_se3_ag4_m_02 - phones	AH0	90.4960
90.4960	DCB_se3_ag4_m_02 - phones	N	90.5560
90.5560	DCB_se3_ag4_m_02 - phones	AH0	90.6060
90.5560	DCB_se3_ag4_m_02 - words	of	90.6860
90.6060	DCB_se3_ag4_m_02 - phones	V	90.6860
90.6860	DCB_se3_ag4_m_02 - phones	D	90.7860
90.6860	DCB_se3_ag4_m_02 - words	dc	91.5760
90.7860	DCB_se3_ag4_m_02 - phones	IY1	90.9560
90.9560	DCB_se3_ag4_m_02 - phones	S	91.1560
91.1560	DCB_se3_ag4_m_02 - phones	IY1	91.5760
93.1539	DCB_se3_ag4_m_02 - phones	sil	93.2339
93.2339	DCB_se3_ag4_m_02 - words	<unk>	94.0639
93.2339	DCB_se3_ag4_m_02 - phones	spn	94.0639
94.0639	DCB_se3_ag4_m_02 - phones	sp	96.6426
96.6426	DCB_se3_ag4_m_02 - phones	W	96.6826
96.6426	DCB_se3_ag4_m_02 - words	when	96.9126
96.6826	DCB_se3_ag4_m_02 - phones	IH1	96.7426
96.7426	DCB_se3_ag4_m_02 - phones	N	96.9126
96.9126	DCB_se3_ag4_m_02 - phones	sp	96.9426
96.9426	DCB_se3_ag4_m_02 - phones	AY1	97.4026
96.9426	DCB_se3_ag4_m_02 - words	i	97.4026
97.4026	DCB_se3_ag4_m_02 - phones	sp	97.4326
97.4326	DCB_se3_ag4_m_02 - phones	W	97.5426
97.4326	DCB_se3_ag4_m_02 - words	was	98.8326
97.5426	DCB_se3_ag4_m_02 - phones	AH1	98.0826
98.0826	DCB_se3_ag4_m_02 - phones	Z	98.8326
101.0439	DCB_se3_ag4_m_02 - phones	sil	101.0939
101.0939	DCB_se3_ag4_m_02 - phones	AY1	101.2039
101.0939	DCB_se3_ag4_m_02 - words	i	101.2039
101.2039	DCB_se3_ag4_m_02 - phones	sp	101.2639
101.2639	DCB_se3_ag4_m_02 - phones	TH	101.3639
101.2639	DCB_se3_ag4_m_02 - words	think	101.5339
101.3639	DCB_se3_ag4_m_02 - phones	IH1	101.4239
101.4239	DCB_se3_ag4_m_02 - phones	NG	101.4639
101.4639	DCB_se3_ag4_m_02 - phones	K	101.5339
101.5339	DCB_se3_ag4_m_02 - phones	IH1	101.5639
101.5339	DCB_se3_ag4_m_02 - words	in	101.6239
101.5639	DCB_se3_ag4_m_02 - phones	N	101.6239
101.6239	DCB_se3_ag4_m_02 - phones	DH	101.6739
101.6239	DCB_se3_ag4_m_02 - words	the	101.7039
101.6739	DCB_se3_ag4_m_02 - phones	IY0	101.7039
101.7039	DCB_se3_ag4_m_02 - phones	sp	101.7339
101.7339	DCB_se3_ag4_m_02 - phones	EY1	101.9239
101.7339	DCB_se3_ag4_m_02 - words	eighth	102.0539
101.9239	DCB_se3_ag4_m_02 - phones	T	101.9639
101.9639	DCB_se3_ag4_m_02 - phones	TH	102.0539
102.0539	DCB_se3_ag4_m_02 - phones	G	102.1339
102.0539	DCB_se3_ag4_m_02 - words	grade	102.4739
102.1339	DCB_se3_ag4_m_02 - phones	R	102.2239
102.2239	DCB_se3_ag4_m_02 - phones	EY1	102.4339
102.4339	DCB_se3_ag4_m_02 - phones	D	102.4739
102.4739	DCB_se3_ag4_m_02 - phones	sp	102.5939
102.5939	DCB_se3_ag4_m_02 - phones	S	102.8139
102.5939	DCB_se3_ag4_m_02 - words	so	103.3439
102.8139	DCB_se3_ag4_m_02 - phones	OW1	103.3439
103.3439	DCB_se3_ag4_m_02 - phones	sp	103.3839
104.1699	DCB_se3_ag4_m_02 - phones	DH	104.2599
104.1699	DCB_se3_ag4_m_02 - words	that	104.4499
104.2599	DCB_se3_ag4_m_02 - phones	AE1	104.3599
104.3599	DCB_se3_ag4_m_02 - phones	T	104.4499
104.4499	DCB_se3_ag4_m_02 - phones	W	104.5699
104.4499	DCB_se3_ag4_m_02 - words	would	104.6699
104.5699	DCB_se3_ag4_m_02 - phones	UH1	104.6099
104.6099	DCB_se3_ag4_m_02 - phones	D	104.6699
104.6699	DCB_se3_ag4_m_02 - phones	HH	104.6999
104.6699	DCB_se3_ag4_m_02 - words	have	104.8099
104.6999	DCB_se3_ag4_m_02 - phones	AE1	104.7299
104.7299	DCB_se3_ag4_m_02 - phones	V	104.8099
104.8099	DCB_se3_ag4_m_02 - phones	sp	104.8899
104.8899	DCB_se3_ag4_m_02 - phones	B	104.9599
104.8899	DCB_se3_ag4_m_02 - words	been	105.4799
104.9599	DCB_se3_ag4_m_02 - phones	AH0	104.9999
104.9999	DCB_se3_ag4_m_02 - phones	N	105.4799
105.4799	DCB_se3_ag4_m_02 - phones	sp	108.3411
108.3411	DCB_se3_ag4_m_02 - phones	S	108.5411
108.3411	DCB_se3_ag4_m_02 - words	sixty	108.8911
108.5411	DCB_se3_ag4_m_02 - phones	IH1	108.5911
108.5911	DCB_se3_ag4_m_02 - phones	K	108.6611
108.6611	DCB_se3_ag4_m_02 - phones	S	108.7211
108.7211	DCB_se3_ag4_m_02 - phones	T	108.8211
108.8211	DCB_se3_ag4_m_02 - phones	IY0	108.8911
108.8911	DCB_se3_ag4_m_02 - phones	S	109.0711
108.8911	DCB_se3_ag4_m_02 - words	six	109.3211
109.0711	DCB_se3_ag4_m_02 - phones	IH1	109.1511
109.1511	DCB_se3_ag4_m_02 - phones	K	109.2611
109.2611	DCB_se3_ag4_m_02 - phones	S	109.3211
109.3211	DCB_se3_ag4_m_02 - phones	N	109.3811
109.3211	DCB_se3_ag4_m_02 - words	nineteen	109.6711
109.3811	DCB_se3_ag4_m_02 - phones	AY1	109.4611
109.4611	DCB_se3_ag4_m_02 - phones	N	109.4911
109.4911	DCB_se3_ag4_m_02 - phones	T	109.5811
109.5811	DCB_se3_ag4_m_02 - phones	IY1	109.6211
109.6211	DCB_se3_ag4_m_02 - phones	N	109.6711
109.6711	DCB_se3_ag4_m_02 - phones	S	109.7711
109.6711	DCB_se3_ag4_m_02 - words	sixty	110.0311
109.7711	DCB_se3_ag4_m_02 - phones	IH1	109.8011
109.8011	DCB_se3_ag4_m_02 - phones	K	109.8611
109.8611	DCB_se3_ag4_m_02 - phones	S	109.9011
109.9011	DCB_se3_ag4_m_02 - phones	T	109.9811
109.9811	DCB_se3_ag4_m_02 - phones	IY0	110.0311
110.0311	DCB_se3_ag4_m_02 - phones	S	110.1711
110.0311	DCB_se3_ag4_m_02 - words	six	110.6011
110.1711	DCB_se3_ag4_m_02 - phones	IH1	110.2111
110.2111	DCB_se3_ag4_m_02 - phones	K	110.3811
110.3811	DCB_se3_ag4_m_02 - phones	S	110.6011
111.6989	DCB_se3_ag4_m_02 - phones	sil	111.7789
111.7789	DCB_se3_ag4_m_02 - phones	AH1	111.9389
111.7789	DCB_se3_ag4_m_02 - words	um	112.2489
111.9389	DCB_se3_ag4_m_02 - phones	M	112.2489
112.4918	DCB_se3_ag4_m_02 - phones	W	112.6018
112.4918	DCB_se3_ag4_m_02 - words	we	112.6718
112.6018	DCB_se3_ag4_m_02 - phones	IY1	112.6718
112.6718	DCB_se3_ag4_m_02 - phones	M	112.7618
112.6718	DCB_se3_ag4_m_02 - words	moved	112.9118
112.7618	DCB_se3_ag4_m_02 - phones	UW1	112.8218
112.8218	DCB_se3_ag4_m_02 - phones	V	112.8818
112.8818	DCB_se3_ag4_m_02 - phones	D	112.9118
112.9118	DCB_se3_ag4_m_02 - phones	sp	112.9418
112.9418	DCB_se3_ag4_m_02 - phones	T	113.0918
112.9418	DCB_se3_ag4_m_02 - words	to	113.3718
113.0918	DCB_se3_ag4_m_02 - phones	AH0	113.3718
113.4545	DCB_se3_ag4_m_02 - phones	DH	113.5645
113.4545	DCB_se3_ag4_m_02 - words	that	113.6945
113.5645	DCB_se3_ag4_m_02 - phones	AE1	113.6345
113.6345	DCB_se3_ag4_m_02 - phones	T	113.6945
113.6945	DCB_se3_ag4_m_02 - phones	N	113.7345
113.6945	DCB_se3_ag4_m_02 - words	neighborhood	114.1845
113.7345	DCB_se3_ag4_m_02 - phones	EY1	113.8145
113.8145	DCB_se3_ag4_m_02 - phones	B	113.8745
113.8745	DCB_se3_ag4_m_02 - phones	ER0	113.9045
113.9045	DCB_se3_ag4_m_02 - phones	HH	114.0145
114.0145	DCB_se3_ag4_m_02 - phones	UH2	114.0445
114.0445	DCB_se3_ag4_m_02 - phones	D	114.1845
114.9948	DCB_int_01 - phones	W	115.0848
114.9948	DCB_int_01 - words	was	115.1548
115.0848	DCB_int_01 - phones	AH0	115.1248
115.1248	DCB_int_01 - phones	Z	115.1548
115.1548	DCB_int_01 - phones	DH	115.1848
115.1548	DCB_int_01 - words	there	115.2448
115.1848	DCB_int_01 - phones	EH1	115.2148
115.2148	DCB_int_01 - phones	R	115.2448
115.2448	DCB_int_01 - phones	EH1	115.2948
115.2448	DCB_int_01 - words	any	115.4448
115.2948	DCB_int_01 - phones	N	115.3448
115.3448	DCB_int_01 - phones	IY0	115.4448
115.4448	DCB_int_01 - phones	R	115.5248
115.4448	DCB_int_01 - words	reason	115.7548
115.5248	DCB_int_01 - phones	IY1	115.6148
115.6148	DCB_int_01 - phones	Z	115.6648
115.6648	DCB_int_01 - phones	AH0	115.6948
115.6948	DCB_int_01 - phones	N	115.7548
115.7548	DCB_int_01 - phones	DH	115.7948
115.7548	DCB_int_01 - words	that	115.8748
115.7948	DCB_int_01 - phones	AH0	115.8248
115.8248	DCB_int_01 - phones	T	115.8748
115.8748	DCB_int_01 - phones	Y	115.9548
115.8748	DCB_int_01 - words	you	115.9948
115.9548	DCB_int_01 - phones	UW1	115.9948
115.9948	DCB_int_01 - phones	G	116.0648
115.9948	DCB_int_01 - words	guys	116.1848
116.0648	DCB_int_01 - phones	AY1	116.1148
116.1148	DCB_int_01 - phones	Z	116.1848
116.1848	DCB_int_01 - phones	sp	116.2148
116.2148	DCB_int_01 - phones	M	116.3048
116.2148	DCB_int_01 - words	moved	116.6748
116.3048	DCB_int_01 - phones	UW1	116.4948
116.4948	DCB_int_01 - phones	V	116.5248
116.5248	DCB_int_01 - phones	D	116.6748
117.1609	DCB_se3_ag4_m_02 - phones	sil	117.2209
117.2209	DCB_se3_ag4_m_02 - phones	M	117.2809
117.2209	DCB_se3_ag4_m_02 - words	my	117.3809
117.2809	DCB_se3_ag4_m_02 - phones	AY1	117.3809
117.3809	DCB_se3_ag4_m_02 - phones	P	117.5309
117.3809	DCB_se3_ag4_m_02 - words	parents	117.8609
117.5309	DCB_se3_ag4_m_02 - phones	EH1	117.5709
117.5709	DCB_se3_ag4_m_02 - phones	R	117.6809
117.6809	DCB_se3_ag4_m_02 - phones	AH0	117.7109
117.7109	DCB_se3_ag4_m_02 - phones	N	117.7509
117.7509	DCB_se3_ag4_m_02 - phones	T	117.7809
117.7809	DCB_se3_ag4_m_02 - phones	S	117.8609
117.8609	DCB_se3_ag4_m_02 - phones	W	118.0109
117.8609	DCB_se3_ag4_m_02 - words	wanted	118.5109
118.0109	DCB_se3_ag4_m_02 - phones	AO1	118.1209
118.1209	DCB_se3_ag4_m_02 - phones	N	118.1709
118.1709	DCB_se3_ag4_m_02 - phones	IH0	118.3609
118.3609	DCB_se3_ag4_m_02 - phones	D	118.5109
118.5109	DCB_se3_ag4_m_02 - phones	AH1	118.8809
118.5109	DCB_se3_ag4_m_02 - words	um	119.0409
118.8809	DCB_se3_ag4_m_02 - phones	M	119.0409
119.0409	DCB_se3_ag4_m_02 - phones	sp	120.2166
120.2166	DCB_se3_ag4_m_02 - words	a	120.3366
120.2166	DCB_se3_ag4_m_02 - phones	AH0	120.3366
120.3366	DCB_se3_ag4_m_02 - phones	AH1	120.9566
120.3366	DCB_se3_ag4_m_02 - words	uh	120.9566
120.9566	DCB_se3_ag4_m_02 - phones	sp	121.2642
121.2642	DCB_se3_ag4_m_02 - phones	HH	121.3842
121.2642	DCB_se3_ag4_m_02 - words	house	121.6042
121.3842	DCB_se3_ag4_m_02 - phones	AW1	121.5142
121.5142	DCB_se3_ag4_m_02 - phones	S	121.6042
121.6042	DCB_se3_ag4_m_02 - phones	W	121.6342
121.6042	DCB_se3_ag4_m_02 - words	with	121.6942
121.6342	DCB_se3_ag4_m_02 - phones	IH0	121.6642
121.6642	DCB_se3_ag4_m_02 - phones	DH	121.6942
121.6942	DCB_se3_ag4_m_02 - phones	AH0	121.7242
121.6942	DCB_se3_ag4_m_02 - words	a	121.7242
121.7242	DCB_se3_ag4_m_02 - phones	L	121.7542
121.7242	DCB_se3_ag4_m_02 - words	little	121.8742
121.7542	DCB_se3_ag4_m_02 - phones	IH1	121.7842
121.7842	DCB_se3_ag4_m_02 - phones	T	121.8142
121.8142	DCB_se3_ag4_m_02 - phones	AH0	121.8442
121.8442	DCB_se3_ag4_m_02 - phones	L	121.8742
121.8742	DCB_se3_ag4_m_02 - phones	B	121.9042
121.8742	DCB_se3_ag4_m_02 - words	bit	121.9642
121.9042	DCB_se3_ag4_m_02 - phones	IH1	121.9342
121.9342	DCB_se3_ag4_m_02 - phones	T	121.9642
121.9642	DCB_se3_ag4_m_02 - phones	M	121.9942
121.9642	DCB_se3_ag4_m_02 - words	more	122.1042
121.9942	DCB_se3_ag4_m_02 - phones	AO1	122.0442
122.0442	DCB_se3_ag4_m_02 - phones	R	122.1042
122.1042	DCB_se3_ag4_m_02 - phones	S	122.1842
122.1042	DCB_se3_ag4_m_02 - words	space	122.6742
122.1842	DCB_se3_ag4_m_02 - phones	P	122.2642
122.2642	DCB_se3_ag4_m_02 - phones	EY1	122.4642
122.4642	DCB_se3_ag4_m_02 - phones	S	122.6742
123.1114	DCB_se3_ag4_m_02 - phones	DH	123.2014
123.1114	DCB_se3_ag4_m_02 - words	they	123.2714
123.2014	DCB_se3_ag4_m_02 - phones	EY1	123.2714
123.2714	DCB_se3_ag4_m_02 - phones	W	123.3514
123.2714	DCB_se3_ag4_m_02 - words	wanted	123.5814
123.3514	DCB_se3_ag4_m_02 - phones	AO1	123.4214
123.4214	DCB_se3_ag4_m_02 - phones	N	123.4514
123.4514	DCB_se3_ag4_m_02 - phones	IH0	123.5414
123.5414	DCB_se3_ag4_m_02 - phones	D	123.5814
123.5814	DCB_se3_ag4_m_02 - phones	AH0	123.6614
123.5814	DCB_se3_ag4_m_02 - words	a	123.6614
123.6614	DCB_se3_ag4_m_02 - phones	HH	123.7814
123.6614	DCB_se3_ag4_m_02 - words	house	124.1114
123.7814	DCB_se3_ag4_m_02 - phones	AW1	123.9314
123.9314	DCB_se3_ag4_m_02 - phones	S	124.1114
124.1114	DCB_se3_ag4_m_02 - phones	W	124.2014
124.1114	DCB_se3_ag4_m_02 - words	with	124.5814
124.2014	DCB_se3_ag4_m_02 - phones	IH1	124.4114
124.4114	DCB_se3_ag4_m_02 - phones	TH	124.5814
124.5814	DCB_se3_ag4_m_02 - phones	sp	124.6114
124.6114	DCB_se3_ag4_m_02 - phones	F	124.7614
124.6114	DCB_se3_ag4_m_02 - words	fewer	124.9814
124.7614	DCB_se3_ag4_m_02 - phones	Y	124.8014
124.8014	DCB_se3_ag4_m_02 - phones	UW1	124.8914
124.8914	DCB_se3_ag4_m_02 - phones	ER0	124.9814
124.9814	DCB_se3_ag4_m_02 - phones	S	125.0614
124.9814	DCB_se3_ag4_m_02 - words	steps	125.5614
125.0614	DCB_se3_ag4_m_02 - phones	T	125.1214
125.1214	DCB_se3_ag4_m_02 - phones	EH1	125.2214
125.2214	DCB_se3_ag4_m_02 - phones	P	125.3914
125.3914	DCB_se3_ag4_m_02 - phones	S	125.5614
126.3040	DCB_se3_ag4_m_02 - phones	sil	126.3440
126.3440	DCB_se3_ag4_m_02 - phones	AE1	126.9640
126.3440	DCB_se3_ag4_m_02 - words	and	127.2340
126.9640	DCB_se3_ag4_m_02 - phones	N	127.1540
127.1540	DCB_se3_ag4_m_02 - phones	D	127.2340
127.2340	DCB_se3_ag4_m_02 - phones	AH1	127.5840
127.2340	DCB_se3_ag4_m_02 - words	um	127.7440
127.5840	DCB_se3_ag4_m_02 - phones	M	127.7440
127.7440	DCB_se3_ag4_m_02 - phones	DH	127.7940
127.7440	DCB_se3_ag4_m_02 - words	there	127.8840
127.7940	DCB_se3_ag4_m_02 - phones	EH1	127.8240
127.8240	DCB_se3_ag4_m_02 - phones	R	127.8840
127.8840	DCB_se3_ag4_m_02 - phones	W	127.9140
127.8840	DCB_se3_ag4_m_02 - words	was	128.0340
127.9140	DCB_se3_ag4_m_02 - phones	AH0	127.9640
127.9640	DCB_se3_ag4_m_02 - phones	Z	128.0340
128.0340	DCB_se3_ag4_m_02 - phones	AH0	128.0640
128.0340	DCB_se3_ag4_m_02 - words	an	128.1140
128.0640	DCB_se3_ag4_m_02 - phones	N	128.1140
128.1140	DCB_se3_ag4_m_02 - phones	AA2	128.2140
128.1140	DCB_se3_ag4_m_02 - words	opportunity	128.6340
128.2140	DCB_se3_ag4_m_02 - phones	P	128.2840
128.2840	DCB_se3_ag4_m_02 - phones	ER0	128.3340
128.3340	DCB_se3_ag4_m_02 - phones	T	128.4340
128.4340	DCB_se3_ag4_m_02 - phones	UW1	128.4740
128.4740	DCB_se3_ag4_m_02 - phones	N	128.5140
128.5140	DCB_se3_ag4_m_02 - phones	AH0	128.5440
128.5440	DCB_se3_ag4_m_02 - phones	T	128.5840
128.5840	DCB_se3_ag4_m_02 - phones	IY0	128.6340
128.6340	DCB_se3_ag4_m_02 - phones	DH	128.6940
128.6340	DCB_se3_ag4_m_02 - words	this	128.8940
128.6940	DCB_se3_ag4_m_02 - phones	IH0	128.8040
128.8040	DCB_se3_ag4_m_02 - phones	S	128.8940
128.8940	DCB_se3_ag4_m_02 - phones	HH	128.9540
128.8940	DCB_se3_ag4_m_02 - words	house	129.1140
128.9540	DCB_se3_ag4_m_02 - phones	AW1	129.0440
129.0440	DCB_se3_ag4_m_02 - phones	S	129.1140
129.1140	DCB_se3_ag4_m_02 - phones	K	129.1940
129.1140	DCB_se3_ag4_m_02 - words	came	129.3140
129.1940	DCB_se3_ag4_m_02 - phones	EY1	129.2240
129.2240	DCB_se3_ag4_m_02 - phones	M	129.3140
129.3140	DCB_se3_ag4_m_02 - phones	AO1	129.3440
129.3140	DCB_se3_ag4_m_02 - words	on	129.3840
129.3440	DCB_se3_ag4_m_02 - phones	N	129.3840
129.3840	DCB_se3_ag4_m_02 - phones	DH	129.4140
129.3840	DCB_se3_ag4_m_02 - words	the	129.4440
129.4140	DCB_se3_ag4_m_02 - phones	AH0	129.4440
129.4440	DCB_se3_ag4_m_02 - phones	M	129.5440
129.4440	DCB_se3_ag4_m_02 - words	market	129.8240
129.5440	DCB_se3_ag4_m_02 - phones	AA1	129.6040
129.6040	DCB_se3_ag4_m_02 - phones	R	129.6540
129.6540	DCB_se3_ag4_m_02 - phones	K	129.7240
129.7240	DCB_se3_ag4_m_02 - phones	AH0	129.7640
129.7640	DCB_se3_ag4_m_02 - phones	T	129.8240
129.8240	DCB_se3_ag4_m_02 - words	i	129.9040
129.8240	DCB_se3_ag4_m_02 - phones	AY1	129.9040
129.9040	DCB_se3_ag4_m_02 - phones	D	129.9840
129.9040	DCB_se3_ag4_m_02 - words	don't	130.1140
129.9840	DCB_se3_ag4_m_02 - phones	OW1	130.0440
130.0440	DCB_se3_ag4_m_02 - phones	N	130.1140
130.1140	DCB_se3_ag4_m_02 - phones	R	130.1840
130.1140	DCB_se3_ag4_m_02 - words	remember	130.5340
130.1840	DCB_se3_ag4_m_02 - phones	IY0	130.2440
130.2440	DCB_se3_ag4_m_02 - phones	M	130.3040
130.3040	DCB_se3_ag4_m_02 - phones	EH1	130.3640
130.3640	DCB_se3_ag4_m_02 - phones	M	130.4440
130.4440	DCB_se3_ag4_m_02 - phones	B	130.4740
130.4740	DCB_se3_ag4_m_02 - phones	ER0	130.5340
130.5340	DCB_se3_ag4_m_02 - phones	HH	130.5840
130.5340	DCB_se3_ag4_m_02 - words	how	130.6940
130.5840	DCB_se3_ag4_m_02 - phones	AW1	130.6940
130.6940	DCB_se3_ag4_m_02 - phones	DH	130.7540
130.6940	DCB_se3_ag4_m_02 - words	the	130.8340
130.7540	DCB_se3_ag4_m_02 - phones	IY0	130.8340
130.8340	DCB_se3_ag4_m_02 - phones	F	130.9540
130.8340	DCB_se3_ag4_m_02 - words	found	131.1740
130.9540	DCB_se3_ag4_m_02 - phones	AW1	131.0740
131.0740	DCB_se3_ag4_m_02 - phones	N	131.1340
131.1340	DCB_se3_ag4_m_02 - phones	D	131.1740
131.1740	DCB_se3_ag4_m_02 - phones	IH0	131.2240
131.1740	DCB_se3_ag4_m_02 - words	it	131.2940
131.2240	DCB_se3_ag4_m_02 - phones	T	131.2940
131.7377	DCB_se3_ag4_m_02 - phones	AH1	132.1677
131.7377	DCB_se3_ag4_m_02 - words	um	132.4077
132.1677	DCB_se3_ag4_m_02 - phones	M	132.4077
132.4077	DCB_se3_ag4_m_02 - phones	sp	133.0843
133.0843	DCB_se3_ag4_m_02 - phones	AE1	133.4443
133.0843	DCB_se3_ag4_m_02 - words	and	133.7343
133.4443	DCB_se3_ag4_m_02 - phones	N	133.6143
133.6143	DCB_se3_ag4_m_02 - phones	D	133.7343
133.7343	DCB_se3_ag4_m_02 - phones	AH1	134.0043
133.7343	DCB_se3_ag4_m_02 - words	um	134.2143
134.0043	DCB_se3_ag4_m_02 - phones	M	134.2143
134.2143	DCB_se3_ag4_m_02 - phones	sp	134.2443
134.6937	DCB_se3_ag4_m_02 - phones	IH1	134.8137
134.6937	DCB_se3_ag4_m_02 - words	it	134.8837
134.8137	DCB_se3_ag4_m_02 - phones	T	134.8837
134.8837	DCB_se3_ag4_m_02 - phones	W	134.9837
134.8837	DCB_se3_ag4_m_02 - words	was	135.1437
134.9837	DCB_se3_ag4_m_02 - phones	AH0	135.0437
135.0437	DCB_se3_ag4_m_02 - phones	Z	135.1437
135.1437	DCB_se3_ag4_m_02 - phones	AH0	135.2337
135.1437	DCB_se3_ag4_m_02 - words	a	135.2337
135.2337	DCB_se3_ag4_m_02 - phones	IH0	135.2637
135.2337	DCB_se3_ag4_m_02 - words	it	135.3437
135.2637	DCB_se3_ag4_m_02 - phones	T	135.3437
135.3437	DCB_se3_ag4_m_02 - phones	sp	135.3937
135.3937	DCB_se3_ag4_m_02 - phones	W	135.4537
135.3937	DCB_se3_ag4_m_02 - words	was	135.6037
135.4537	DCB_se3_ag4_m_02 - phones	AH0	135.5237
135.5237	DCB_se3_ag4_m_02 - phones	Z	135.6037
135.6037	DCB_se3_ag4_m_02 - phones	AH0	135.6537
135.6037	DCB_se3_ag4_m_02 - words	a	135.6537
135.6537	DCB_se3_ag4_m_02 - phones	S	135.7637
135.6537	DCB_se3_ag4_m_02 - words	split	135.9637
135.7637	DCB_se3_ag4_m_02 - phones	P	135.8237
135.8237	DCB_se3_ag4_m_02 - phones	L	135.8737
135.8737	DCB_se3_ag4_m_02 - phones	IH1	135.9137
135.9137	DCB_se3_ag4_m_02 - phones	T	135.9637
135.9637	DCB_se3_ag4_m_02 - phones	L	136.0337
135.9637	DCB_se3_ag4_m_02 - words	level	136.2737
136.0337	DCB_se3_ag4_m_02 - phones	EH1	136.0837
136.0837	DCB_se3_ag4_m_02 - phones	V	136.1637
136.1637	DCB_se3_ag4_m_02 - phones	AH0	136.1937
136.1937	DCB_se3_ag4_m_02 - phones	L	136.2737
136.2737	DCB_se3_ag4_m_02 - phones	HH	136.3537
136.2737	DCB_se3_ag4_m_02 - words	house	136.8737
136.3537	DCB_se3_ag4_m_02 - phones	AW1	136.6137
136.6137	DCB_se3_ag4_m_02 - phones	S	136.8737
137.2209	DCB_se3_ag4_m_02 - phones	sil	137.2609
137.2609	DCB_se3_ag4_m_02 - phones	AE1	137.5709
137.2609	DCB_se3_ag4_m_02 - words	and	137.7109
137.5709	DCB_se3_ag4_m_02 - phones	N	137.6509
137.6509	DCB_se3_ag4_m_02 - phones	D	137.7109
137.7109	DCB_se3_ag4_m_02 - phones	sp	137.7409
137.7409	DCB_se3_ag4_m_02 - phones	F	137.8609
137.7409	DCB_se3_ag4_m_02 - words	fairly	138.1209
137.8609	DCB_se3_ag4_m_02 - phones	EH1	137.9009
137.9009	DCB_se3_ag4_m_02 - phones	R	137.9609
137.9609	DCB_se3_ag4_m_02 - phones	L	138.0409
138.0409	DCB_se3_ag4_m_02 - phones	IY0	138.1209
138.1209	DCB_se3_ag4_m_02 - phones	N	138.1809
138.1209	DCB_se3_ag4_m_02 - words	new	138.3209
138.1809	DCB_se3_ag4_m_02 - phones	UW1	138.3209
138.3209	DCB_se3_ag4_m_02 - phones	AE1	138.3509
138.3209	DCB_se3_ag4_m_02 - words	at	138.3909
138.3509	DCB_se3_ag4_m_02 - phones	T	138.3909
138.3909	DCB_se3_ag4_m_02 - phones	DH	138.4609
138.3909	DCB_se3_ag4_m_02 - words	the	138.5109
138.4609	DCB_se3_ag4_m_02 - phones	AH0	138.5109
138.5109	DCB_se3_ag4_m_02 - phones	T	138.6109
138.5109	DCB_se3_ag4_m_02 - words	time	138.7609
138.6109	DCB_se3_ag4_m_02 - phones	AY1	138.7209
138.7209	DCB_se3_ag4_m_02 - phones	M	138.7609
138.7609	DCB_se3_ag4_m_02 - phones	IH0	138.7909
138.7609	DCB_se3_ag4_m_02 - words	it	138.8209
138.7909	DCB_se3_ag4_m_02 - phones	T	138.8209
138.8209	DCB_se3_ag4_m_02 - phones	HH	138.9009
138.8209	DCB_se3_ag4_m_02 - words	had	138.9909
138.9009	DCB_se3_ag4_m_02 - phones	AE1	138.9509
138.9509	DCB_se3_ag4_m_02 - phones	D	138.9909
138.9909	DCB_se3_ag4_m_02 - phones	N	139.0609
138.9909	DCB_se3_ag4_m_02 - words	not	139.2909
139.0609	DCB_se3_ag4_m_02 - phones	AA1	139.1909
139.1909	DCB_se3_ag4_m_02 - phones	T	139.2909
139.2909	DCB_se3_ag4_m_02 - phones	sp	139.5209
139.5209	DCB_se3_ag4_m_02 - phones	IH0	139.5509
139.5209	DCB_se3_ag4_m_02 - words	it	139.5809
139.5509	DCB_se3_ag4_m_02 - phones	T	139.5809
139.5809	DCB_se3_ag4_m_02 - phones	W	139.6509
139.5809	DCB_se3_ag4_m_02 - words	wasn't	139.8609
139.6509	DCB_se3_ag4_m_02 - phones	AH1	139.7309
139.7309	DCB_se3_ag4_m_02 - phones	Z	139.7709
139.7709	DCB_se3_ag4_m_02 - phones	AH0	139.8009
139.8009	DCB_se3_ag4_m_02 - phones	N	139.8309
139.8309	DCB_se3_ag4_m_02 - phones	T	139.8609
139.8609	DCB_se3_ag4_m_02 - phones	V	139.8909
139.8609	DCB_se3_ag4_m_02 - words	very	140.0909
139.8909	DCB_se3_ag4_m_02 - phones	EH1	139.9309
139.9309	DCB_se3_ag4_m_02 - phones	R	140.0209
140.0209	DCB_se3_ag4_m_02 - phones	IY0	140.0909
140.0909	DCB_se3_ag4_m_02 - phones	OW1	140.2509
140.0909	DCB_se3_ag4_m_02 - words	old	140.3109
140.2509	DCB_se3_ag4_m_02 - phones	L	140.2809
140.2809	DCB_se3_ag4_m_02 - phones	D	140.3109
140.8495	DCB_se3_ag4_m_02 - phones	sil	140.8895
140.8895	DCB_se3_ag4_m_02 - phones	AE1	141.2795
140.8895	DCB_se3_ag4_m_02 - words	and	141.5095
141.2795	DCB_se3_ag4_m_02 - phones	N	141.4295
141.4295	DCB_se3_ag4_m_02 - phones	D	141.5095
141.5095	DCB_se3_ag4_m_02 - phones	AH1	141.7695
141.5095	DCB_se3_ag4_m_02 - words	um	142.0895
141.7695	DCB_se3_ag4_m_02 - phones	M	142.0895
142.3785	DCB_se3_ag4_m_02 - phones	sil	142.4485
142.4485	DCB_se3_ag4_m_02 - phones	DH	142.5085
142.4485	DCB_se3_ag4_m_02 - words	they	142.5685
142.5085	DCB_se3_ag4_m_02 - phones	EY1	142.5685
142.5685	DCB_se3_ag4_m_02 - phones	G	142.6285
142.5685	DCB_se3_ag4_m_02 - words	got	142.7685
142.6285	DCB_se3_ag4_m_02 - phones	AA1	142.6985
142.6985	DCB_se3_ag4_m_02 - phones	T	142.7685
142.7685	DCB_se3_ag4_m_02 - phones	DH	142.8185
142.7685	DCB_se3_ag4_m_02 - words	the	142.8585
142.8185	DCB_se3_ag4_m_02 - phones	AH0	142.8585
142.8585	DCB_se3_ag4_m_02 - phones	AA2	142.9385
142.8585	DCB_se3_ag4_m_02 - words	opportunity	143.3585
142.9385	DCB_se3_ag4_m_02 - phones	P	143.0185
143.0185	DCB_se3_ag4_m_02 - phones	ER0	143.0485
143.0485	DCB_se3_ag4_m_02 - phones	T	143.1285
143.1285	DCB_se3_ag4_m_02 - phones	UW1	143.2385
143.2385	DCB_se3_ag4_m_02 - phones	N	143.2685
143.2685	DCB_se3_ag4_m_02 - phones	AH0	143.2985
143.2985	DCB_se3_ag4_m_02 - phones	T	143.3285
143.3285	DCB_se3_ag4_m_02 - phones	IY0	143.3585
143.3585	DCB_se3_ag4_m_02 - phones	T	143.4485
143.3585	DCB_se3_ag4_m_02 - words	to	143.4985
143.4485	DCB_se3_ag4_m_02 - phones	AH0	143.4985
143.4985	DCB_se3_ag4_m_02 - phones	B	143.6085
143.4985	DCB_se3_ag4_m_02 - words	buy	143.7885
143.6085	DCB_se3_ag4_m_02 - phones	AY1	143.7885
143.7885	DCB_se3_ag4_m_02 - phones	IH0	143.8185
143.7885	DCB_se3_ag4_m_02 - words	it	143.8485
143.8185	DCB_se3_ag4_m_02 - phones	T	143.8485
143.8485	DCB_se3_ag4_m_02 - phones	AH0	143.8785
143.8485	DCB_se3_ag4_m_02 - words	and	143.9085
143.8785	DCB_se3_ag4_m_02 - phones	N	143.9085
143.9085	DCB_se3_ag4_m_02 - phones	DH	143.9585
143.9085	DCB_se3_ag4_m_02 - words	they	144.0585
143.9585	DCB_se3_ag4_m_02 - phones	EY1	144.0585
144.0585	DCB_se3_ag4_m_02 - phones	sp	144.1585
144.1585	DCB_se3_ag4_m_02 - phones	DH	144.2085
144.1585	DCB_se3_ag4_m_02 - words	then	144.3385
144.2085	DCB_se3_ag4_m_02 - phones	EH1	144.2785
144.2785	DCB_se3_ag4_m_02 - phones	N	144.3385
144.3385	DCB_se3_ag4_m_02 - phones	DH	144.3985
144.3385	DCB_se3_ag4_m_02 - words	they	144.4685
144.3985	DCB_se3_ag4_m_02 - phones	EY1	144.4685
144.4685	DCB_se3_ag4_m_02 - phones	D	144.5485
144.4685	DCB_se3_ag4_m_02 - words	did	144.7285
144.5485	DCB_se3_ag4_m_02 - phones	IH1	144.6785
144.6785	DCB_se3_ag4_m_02 - phones	D	144.7285
144.7285	DCB_se3_ag4_m_02 - phones	sp	144.7785
145.3700	DCB_se3_ag4_m_02 - phones	S	145.4600
145.3700	DCB_se3_ag4_m_02 - words	so	145.4900
145.4600	DCB_se3_ag4_m_02 - phones	OW1	145.4900
145.4900	DCB_se3_ag4_m_02 - phones	sp	145.5200
145.5200	DCB_se3_ag4_m_02 - phones	W	145.5900
145.5200	DCB_se3_ag4_m_02 - words	we	145.6600
145.5900	DCB_se3_ag4_m_02 - phones	IY1	145.6600
145.6600	DCB_se3_ag4_m_02 - phones	M	145.7600
145.6600	DCB_se3_ag4_m_02 - words	moved	145.9700
145.7600	DCB_se3_ag4_m_02 - phones	UW1	145.8800
145.8800	DCB_se3_ag4_m_02 - phones	V	145.9400
145.9400	DCB_se3_ag4_m_02 - phones	D	145.9700
145.9700	DCB_se3_ag4_m_02 - phones	sp	146.1500
146.1500	DCB_se3_ag4_m_02 - phones	AH1	146.3300
146.1500	DCB_se3_ag4_m_02 - words	um	146.6600
146.3300	DCB_se3_ag4_m_02 - phones	M	146.6600
147.3662	DCB_se3_ag4_m_02 - phones	sil	147.4362
147.4362	DCB_se3_ag4_m_02 - phones	W	147.4662
147.4362	DCB_se3_ag4_m_02 - words	we	147.5062
147.4662	DCB_se3_ag4_m_02 - phones	IY1	147.5062
147.5062	DCB_se3_ag4_m_02 - phones	M	147.6262
147.5062	DCB_se3_ag4_m_02 - words	moved	147.9462
147.6262	DCB_se3_ag4_m_02 - phones	UW1	147.7462
147.7462	DCB_se3_ag4_m_02 - phones	V	147.7962
147.7962	DCB_se3_ag4_m_02 - phones	D	147.9462
148.4847	DCB_se3_ag4_m_02 - phones	B	148.5847
148.4847	DCB_se3_ag4_m_02 - words	before	148.8247
148.5847	DCB_se3_ag4_m_02 - phones	IH0	148.6447
148.6447	DCB_se3_ag4_m_02 - phones	F	148.7447
148.7447	DCB_se3_ag4_m_02 - phones	AO1	148.7747
148.7747	DCB_se3_ag4_m_02 - phones	R	148.8247
148.8247	DCB_se3_ag4_m_02 - phones	DH	148.8547
148.8247	DCB_se3_ag4_m_02 - words	the	148.9147
148.8547	DCB_se3_ag4_m_02 - phones	AH0	148.9147
148.9147	DCB_se3_ag4_m_02 - phones	S	149.0047
148.9147	DCB_se3_ag4_m_02 - words	school	149.2047
149.0047	DCB_se3_ag4_m_02 - phones	K	149.0747
149.0747	DCB_se3_ag4_m_02 - phones	UW1	149.1147
149.1147	DCB_se3_ag4_m_02 - phones	L	149.2047
149.2047	DCB_se3_ag4_m_02 - phones	Y	149.2447
149.2047	DCB_se3_ag4_m_02 - words	year	149.3347
149.2447	DCB_se3_ag4_m_02 - phones	IH1	149.2847
149.2847	DCB_se3_ag4_m_02 - phones	R	149.3347
149.3347	DCB_se3_ag4_m_02 - phones	W	149.3947
149.3347	DCB_se3_ag4_m_02 - words	was	149.5147
149.3947	DCB_se3_ag4_m_02 - phones	AH0	149.4347
149.4347	DCB_se3_ag4_m_02 - phones	Z	149.5147
149.5147	DCB_se3_ag4_m_02 - phones	AW1	149.5747
149.5147	DCB_se3_ag4_m_02 - words	out	149.6847
149.5747	DCB_se3_ag4_m_02 - phones	T	149.6847
149.6847	DCB_se3_ag4_m_02 - phones	sp	149.8747
150.7712	DCB_int_01 - phones	W	150.8712
150.7712	DCB_int_01 - words	was	150.9312
150.8712	DCB_int_01 - phones	AH0	150.9012
150.9012	DCB_int_01 - phones	Z	150.9312
150.9312	DCB_int_01 - phones	DH	150.9712
150.9312	DCB_int_01 - words	that	151.0912
150.9712	DCB_int_01 - phones	AE1	151.0412
151.0412	DCB_int_01 - phones	T	151.0912
151.0912	DCB_int_01 - phones	N	151.1412
151.0912	DCB_int_01 - words	neighborhood	151.4812
151.1412	DCB_int_01 - phones	EY1	151.2312
151.2312	DCB_int_01 - phones	B	151.2812
151.2812	DCB_int_01 - phones	ER0	151.3312
151.3312	DCB_int_01 - phones	HH	151.3712
151.3712	DCB_int_01 - phones	UH2	151.4512
151.4512	DCB_int_01 - phones	D	151.4812
151.4812	DCB_int_01 - phones	JH	151.5412
151.4812	DCB_int_01 - words	just	151.7012
151.5412	DCB_int_01 - phones	IH0	151.6012
151.6012	DCB_int_01 - phones	S	151.6412
151.6412	DCB_int_01 - phones	T	151.7012
151.7012	DCB_int_01 - phones	EH1	151.7412
151.7012	DCB_int_01 - words	as	151.8112
151.7412	DCB_int_01 - phones	Z	151.8112
151.8112	DCB_int_01 - phones	sp	151.8612
151.8612	DCB_int_01 - phones	W	151.9712
151.8612	DCB_int_01 - words	warm	152.2612
151.9712	DCB_int_01 - phones	AO1	152.0712
152.0712	DCB_int_01 - phones	R	152.2112
152.2112	DCB_int_01 - phones	M	152.2612
152.2612	DCB_int_01 - phones	AH0	152.3312
152.2612	DCB_int_01 - words	and	152.4212
152.3312	DCB_int_01 - phones	N	152.3912
152.3912	DCB_int_01 - phones	D	152.4212
152.4212	DCB_int_01 - phones	IH0	152.4812
152.4212	DCB_int_01 - words	inviting	153.1312
152.4812	DCB_int_01 - phones	N	152.5512
152.5512	DCB_int_01 - phones	V	152.6612
152.6612	DCB_int_01 - phones	AY1	152.8012
152.8012	DCB_int_01 - phones	T	152.8512
152.8512	DCB_int_01 - phones	IH0	152.8812
152.8812	DCB_int_01 - phones	NG	153.1312
153.1312	DCB_int_01 - phones	sp	153.2012
153.2012	DCB_int_01 - phones	EH1	153.3412
153.2012	DCB_int_01 - words	as	153.4712
153.3412	DCB_int_01 - phones	Z	153.4712
153.4712	DCB_int_01 - phones	sp	153.5712
153.5712	DCB_int_01 - phones	DH	153.6212
153.5712	DCB_int_01 - words	the	153.7212
153.6212	DCB_int_01 - phones	AH0	153.7212
153.7212	DCB_int_01 - phones	sp	153.7612
154.2723	DCB_int_01 - phones	DH	154.3423
154.2723	DCB_int_01 - words	the	154.4023
154.3423	DCB_int_01 - phones	AH0	154.4023
154.4023	DCB_int_01 - phones	S	154.4823
154.4023	DCB_int_01 - words	second	154.7823
154.4823	DCB_int_01 - phones	EH1	154.5423
154.5423	DCB_int_01 - phones	K	154.6323
154.6323	DCB_int_01 - phones	AH0	154.6723
154.6723	DCB_int_01 - phones	N	154.7523
154.7523	DCB_int_01 - phones	D	154.7823
154.7823	DCB_int_01 - phones	AH0	154.8123
154.7823	DCB_int_01 - words	and	154.8823
154.8123	DCB_int_01 - phones	N	154.8823
154.8823	DCB_int_01 - phones	T	154.9723
154.8823	DCB_int_01 - words	t	155.0623
154.9723	DCB_int_01 - phones	IY1	155.0623
155.0623	DCB_int_01 - phones	S	155.1223
155.0623	DCB_int_01 - words	street	155.4223
155.1223	DCB_int_01 - phones	T	155.1923
155.1923	DCB_int_01 - phones	R	155.2523
155.2523	DCB_int_01 - phones	IY1	155.3223
155.3223	DCB_int_01 - phones	T	155.4223
155.7801	DCB_se3_ag4_m_02 - phones	IH1	155.9401
155.7801	DCB_se3_ag4_m_02 - words	it	156.0301
155.9401	DCB_se3_ag4_m_02 - phones	T	156.0301
156.0301	DCB_se3_ag4_m_02 - phones	sp	156.0601
156.0601	DCB_se3_ag4_m_02 - phones	IH1	156.2601
156.0601	DCB_se3_ag4_m_02 - words	it	156.3401
156.2601	DCB_se3_ag4_m_02 - phones	T	156.3401
156.3401	DCB_se3_ag4_m_02 - phones	sp	156.3701
156.3701	DCB_se3_ag4_m_02 - phones	IH1	156.4701
156.3701	DCB_se3_ag4_m_02 - words	it	156.5501
156.4701	DCB_se3_ag4_m_02 - phones	T	156.5501
156.5501	DCB_se3_ag4_m_02 - phones	W	156.6501
156.5501	DCB_se3_ag4_m_02 - words	was	156.9601
156.6501	DCB_se3_ag4_m_02 - phones	AA1	156.8701
156.8701	DCB_se3_ag4_m_02 - phones	Z	156.9601
156.9601	DCB_se3_ag4_m_02 - phones	AE1	157.1101
156.9601	DCB_se3_ag4_m_02 - words	actually	157.6501
157.1101	DCB_se3_ag4_m_02 - phones	K	157.2301
157.2301	DCB_se3_ag4_m_02 - phones	SH	157.2801
157.2801	DCB_se3_ag4_m_02 - phones	AH0	157.3701
157.3701	DCB_se3_ag4_m_02 - phones	L	157.4801
157.4801	DCB_se3_ag4_m_02 - phones	IY0	157.6501
157.6501	DCB_se3_ag4_m_02 - phones	IH1	157.7701
157.6501	DCB_se3_ag4_m_02 - words	in	157.9001
157.7701	DCB_se3_ag4_m_02 - phones	N	157.9001
157.9001	DCB_se3_ag4_m_02 - phones	sp	157.9301
157.9301	DCB_se3_ag4_m_02 - phones	IH1	158.0501
157.9301	DCB_se3_ag4_m_02 - words	in	158.1101
158.0501	DCB_se3_ag4_m_02 - phones	N	158.1101
158.1101	DCB_se3_ag4_m_02 - phones	IH1	158.1701
158.1101	DCB_se3_ag4_m_02 - words	its	158.3001
158.1701	DCB_se3_ag4_m_02 - phones	T	158.2401
158.2401	DCB_se3_ag4_m_02 - phones	S	158.3001
158.3001	DCB_se3_ag4_m_02 - phones	OW1	158.3901
158.3001	DCB_se3_ag4_m_02 - words	own	158.4601
158.3901	DCB_se3_ag4_m_02 - phones	N	158.4601
158.4601	DCB_se3_ag4_m_02 - phones	W	158.5301
158.4601	DCB_se3_ag4_m_02 - words	way	158.5601
158.5301	DCB_se3_ag4_m_02 - phones	EY1	158.5601
158.5601	DCB_se3_ag4_m_02 - phones	IH0	158.5901
158.5601	DCB_se3_ag4_m_02 - words	it	158.6301
158.5901	DCB_se3_ag4_m_02 - phones	T	158.6301
158.6301	DCB_se3_ag4_m_02 - phones	S	158.6901
158.6301	DCB_se3_ag4_m_02 - words	s	158.6901
158.6901	DCB_se3_ag4_m_02 - words	a	158.7501
158.6901	DCB_se3_ag4_m_02 - phones	AH0	158.7501
158.7501	DCB_se3_ag4_m_02 - phones	L	158.7901
158.7501	DCB_se3_ag4_m_02 - words	little	158.9101
158.7901	DCB_se3_ag4_m_02 - phones	IH1	158.8201
158.8201	DCB_se3_ag4_m_02 - phones	T	158.8501
158.8501	DCB_se3_ag4_m_02 - phones	AH0	158.8801
158.8801	DCB_se3_ag4_m_02 - phones	L	158.9101
158.9101	DCB_se3_ag4_m_02 - phones	B	158.9501
158.9101	DCB_se3_ag4_m_02 - words	bit	159.0401
158.9501	DCB_se3_ag4_m_02 - phones	IH1	159.0001
159.0001	DCB_se3_ag4_m_02 - phones	T	159.0401
159.0401	DCB_se3_ag4_m_02 - phones	D	159.1201
159.0401	DCB_se3_ag4_m_02 - words	different	159.4201
159.1201	DCB_se3_ag4_m_02 - phones	IH1	159.2001
159.2001	DCB_se3_ag4_m_02 - phones	F	159.3001
159.3001	DCB_se3_ag4_m_02 - phones	R	159.3301
159.3301	DCB_se3_ag4_m_02 - phones	AH0	159.3601
159.3601	DCB_se3_ag4_m_02 - phones	N	159.3901
159.3901	DCB_se3_ag4_m_02 - phones	T	159.4201
159.4201	DCB_se3_ag4_m_02 - phones	B	159.4601
159.4201	DCB_se3_ag4_m_02 - words	because	159.7301
159.4601	DCB_se3_ag4_m_02 - phones	IH0	159.5301
159.5301	DCB_se3_ag4_m_02 - phones	K	159.6001
159.6001	DCB_se3_ag4_m_02 - phones	AA1	159.6901
159.6901	DCB_se3_ag4_m_02 - phones	Z	159.7301
159.7301	DCB_se3_ag4_m_02 - phones	DH	159.7601
159.7301	DCB_se3_ag4_m_02 - words	the	159.8101
159.7601	DCB_se3_ag4_m_02 - phones	AH0	159.8101
159.8101	DCB_se3_ag4_m_02 - phones	HH	159.9301
159.8101	DCB_se3_ag4_m_02 - words	houses	160.2501
159.9301	DCB_se3_ag4_m_02 - phones	AW1	160.0601
160.0601	DCB_se3_ag4_m_02 - phones	S	160.1001
160.1001	DCB_se3_ag4_m_02 - phones	IH0	160.1601
160.1601	DCB_se3_ag4_m_02 - phones	Z	160.2501
160.2501	DCB_se3_ag4_m_02 - phones	W	160.3001
160.2501	DCB_se3_ag4_m_02 - words	were	160.3401
160.3001	DCB_se3_ag4_m_02 - phones	ER0	160.3401
160.3401	DCB_se3_ag4_m_02 - phones	N	160.4001
160.3401	DCB_se3_ag4_m_02 - words	not	160.4901
160.4001	DCB_se3_ag4_m_02 - phones	AA1	160.4601
160.4601	DCB_se3_ag4_m_02 - phones	T	160.4901
160.4901	DCB_se3_ag4_m_02 - phones	EH1	160.5301
160.4901	DCB_se3_ag4_m_02 - words	as	160.6201
160.5301	DCB_se3_ag4_m_02 - phones	Z	160.6201
160.6201	DCB_se3_ag4_m_02 - phones	K	160.6901
160.6201	DCB_se3_ag4_m_02 - words	close	160.8401
160.6901	DCB_se3_ag4_m_02 - phones	L	160.7301
160.7301	DCB_se3_ag4_m_02 - phones	OW1	160.7801
160.7801	DCB_se3_ag4_m_02 - phones	S	160.8401
160.8401	DCB_se3_ag4_m_02 - phones	T	160.9201
160.8401	DCB_se3_ag4_m_02 - words	together	161.2701
160.9201	DCB_se3_ag4_m_02 - phones	AH0	160.9601
160.9601	DCB_se3_ag4_m_02 - phones	G	161.0201
161.0201	DCB_se3_ag4_m_02 - phones	EH1	161.1201
161.1201	DCB_se3_ag4_m_02 - phones	DH	161.2001
161.2001	DCB_se3_ag4_m_02 - phones	ER0	161.2701
161.7943	DCB_se3_ag4_m_02 - phones	sil	161.8243
161.8243	DCB_se3_ag4_m_02 - phones	S	161.9543
161.8243	DCB_se3_ag4_m_02 - words	so	162.1543
161.9543	DCB_se3_ag4_m_02 - phones	OW1	162.1543
162.1543	DCB_se3_ag4_m_02 - phones	AO1	162.3443
162.1543	DCB_se3_ag4_m_02 - words	all	162.3943
162.3443	DCB_se3_ag4_m_02 - phones	L	162.3943
162.3943	DCB_se3_ag4_m_02 - phones	DH	162.4543
162.3943	DCB_se3_ag4_m_02 - words	the	162.5043
162.4543	DCB_se3_ag4_m_02 - phones	AH1	162.5043
162.5043	DCB_se3_ag4_m_02 - phones	HH	162.5543
162.5043	DCB_se3_ag4_m_02 - words	houses	163.0343
162.5543	DCB_se3_ag4_m_02 - phones	AW1	162.7043
162.7043	DCB_se3_ag4_m_02 - phones	S	162.7443
162.7443	DCB_se3_ag4_m_02 - phones	IH0	162.8743
162.8743	DCB_se3_ag4_m_02 - phones	Z	163.0343
163.4054	DCB_se3_ag4_m_02 - phones	IH0	163.4954
163.4054	DCB_se3_ag4_m_02 - words	in	163.5454
163.4954	DCB_se3_ag4_m_02 - phones	N	163.5454
163.5454	DCB_se3_ag4_m_02 - phones	DH	163.5954
163.5454	DCB_se3_ag4_m_02 - words	the	163.6954
163.5954	DCB_se3_ag4_m_02 - phones	AH0	163.6954
163.6954	DCB_se3_ag4_m_02 - phones	sp	163.7254
163.7254	DCB_se3_ag4_m_02 - phones	IH1	163.8654
163.7254	DCB_se3_ag4_m_02 - words	in	164.0854
163.8654	DCB_se3_ag4_m_02 - phones	N	164.0854
164.0854	DCB_se3_ag4_m_02 - phones	sp	164.5301
164.5301	DCB_se3_ag4_m_02 - phones	DH	164.6301
164.5301	DCB_se3_ag4_m_02 - words	the	164.6901
164.6301	DCB_se3_ag4_m_02 - phones	IY0	164.6901
164.6901	DCB_se3_ag4_m_02 - phones	IH0	164.7301
164.6901	DCB_se3_ag4_m_02 - words	immediate	165.1001
164.7301	DCB_se3_ag4_m_02 - phones	M	164.8301
164.8301	DCB_se3_ag4_m_02 - phones	IY1	164.9001
164.9001	DCB_se3_ag4_m_02 - phones	D	164.9301
164.9301	DCB_se3_ag4_m_02 - phones	IY0	165.0101
165.0101	DCB_se3_ag4_m_02 - phones	AH0	165.0401
165.0401	DCB_se3_ag4_m_02 - phones	T	165.1001
165.1001	DCB_se3_ag4_m_02 - phones	EH1	165.2101
165.1001	DCB_se3_ag4_m_02 - words	area	165.4401
165.2101	DCB_se3_ag4_m_02 - phones	R	165.3101
165.3101	DCB_se3_ag4_m_02 - phones	IY0	165.3801
165.3801	DCB_se3_ag4_m_02 - phones	AH0	165.4401
165.4401	DCB_se3_ag4_m_02 - phones	W	165.5401
165.4401	DCB_se3_ag4_m_02 - words	were	165.6001
165.5401	DCB_se3_ag4_m_02 - phones	ER0	165.6001
165.6001	DCB_se3_ag4_m_02 - phones	D	165.7201
165.6001	DCB_se3_ag4_m_02 - words	detached	166.2201
165.7201	DCB_se3_ag4_m_02 - phones	IY0	165.8101
165.8101	DCB_se3_ag4_m_02 - phones	T	165.9401
165.9401	DCB_se3_ag4_m_02 - phones	AE1	166.0701
166.0701	DCB_se3_ag4_m_02 - phones	CH	166.1901
166.1901	DCB_se3_ag4_m_02 - phones	T	166.2201
166.2201	DCB_se3_ag4_m_02 - phones	HH	166.2801
166.2201	DCB_se3_ag4_m_02 - words	homes	166.6101
166.2801	DCB_se3_ag4_m_02 - phones	OW1	166.4501
166.4501	DCB_se3_ag4_m_02 - phones	M	166.5101
166.5101	DCB_se3_ag4_m_02 - phones	Z	166.6101
166.6101	DCB_se3_ag4_m_02 - phones	W	166.6501
166.6101	DCB_se3_ag4_m_02 - words	which	166.7901
166.6501	DCB_se3_ag4_m_02 - phones	IH1	166.7001
166.7001	DCB_se3_ag4_m_02 - phones	CH	166.7901
166.7901	DCB_se3_ag4_m_02 - phones	W	166.8301
166.7901	DCB_se3_ag4_m_02 - words	was	166.9201
166.8301	DCB_se3_ag4_m_02 - phones	AH0	166.8601
166.8601	DCB_se3_ag4_m_02 - phones	Z	166.9201
166.9201	DCB_se3_ag4_m_02 - phones	D	166.9801
166.9201	DCB_se3_ag4_m_02 - words	different	167.3201
166.9801	DCB_se3_ag4_m_02 - phones	IH1	167.0701
167.0701	DCB_se3_ag4_m_02 - phones	F	167.1801
167.1801	DCB_se3_ag4_m_02 - phones	R	167.2301
167.2301	DCB_se3_ag4_m_02 - phones	AH0	167.2601
167.2601	DCB_se3_ag4_m_02 - phones	N	167.2901
167.2901	DCB_se3_ag4_m_02 - phones	T	167.3201
167.3201	DCB_se3_ag4_m_02 - phones	sp	167.3601
168.0633	DCB_se3_ag4_m_02 - phones	K	168.1233
168.0633	DCB_se3_ag4_m_02 - words	come	168.2133
168.1233	DCB_se3_ag4_m_02 - phones	AH1	168.1633
168.1633	DCB_se3_ag4_m_02 - phones	M	168.2133
168.2133	DCB_se3_ag4_m_02 - phones	IH1	168.3133
168.2133	DCB_se3_ag4_m_02 - words	in	168.4133
168.3133	DCB_se3_ag4_m_02 - phones	N	168.4133
168.4133	DCB_se3_ag4_m_02 - phones	sp	175.9834
173.7164	DCB_int_01 - phones	AH0	173.8264
173.7164	DCB_int_01 - words	and	173.8764
173.8264	DCB_int_01 - phones	N	173.8764
173.8764	DCB_int_01 - phones	sp	173.9164
173.9164	DCB_int_01 - phones	S	173.9764
173.9164	DCB_int_01 - words	so	174.0064
173.9764	DCB_int_01 - phones	OW1	174.0064
174.0064	DCB_int_01 - phones	Y	174.0664
174.0064	DCB_int_01 - words	you	174.1164
174.0664	DCB_int_01 - phones	UW1	174.1164
174.1164	DCB_int_01 - phones	sp	174.1464
174.1464	DCB_int_01 - phones	S	174.2664
174.1464	DCB_int_01 - words	said	174.4564
174.2664	DCB_int_01 - phones	EH1	174.4164
174.4164	DCB_int_01 - phones	D	174.4564
174.4564	DCB_int_01 - phones	sp	174.5064
174.5064	DCB_int_01 - phones	AO1	174.6864
174.5064	DCB_int_01 - words	all	174.7364
174.6864	DCB_int_01 - phones	L	174.7364
174.7364	DCB_int_01 - phones	DH	174.7864
174.7364	DCB_int_01 - words	the	174.8264
174.7864	DCB_int_01 - phones	AH1	174.8264
174.8264	DCB_int_01 - phones	HH	174.9164
174.8264	DCB_int_01 - words	houses	175.2764
174.9164	DCB_int_01 - phones	AW1	175.0364
175.0364	DCB_int_01 - phones	S	175.0764
175.0764	DCB_int_01 - phones	IH0	175.1064
175.1064	DCB_int_01 - phones	Z	175.2764
175.2764	DCB_int_01 - phones	sp	175.3264
175.3264	DCB_int_01 - phones	DH	175.3764
175.3264	DCB_int_01 - words	they	175.4364
175.3764	DCB_int_01 - phones	EY1	175.4364
175.4364	DCB_int_01 - phones	W	175.5164
175.4364	DCB_int_01 - words	were	175.5564
175.5164	DCB_int_01 - phones	ER0	175.5564
175.5564	DCB_int_01 - phones	D	175.6764
175.5564	DCB_int_01 - words	detached	175.9064
175.6764	DCB_int_01 - phones	IH0	175.7364
175.7364	DCB_int_01 - phones	T	175.7764
175.7764	DCB_int_01 - phones	AE1	175.8064
175.8064	DCB_int_01 - phones	CH	175.8364
175.8364	DCB_int_01 - phones	T	175.9064
175.9064	DCB_int_01 - phones	sp	175.9664
175.9664	DCB_int_01 - phones	S	176.0264
175.9664	DCB_int_01 - words	so	176.2164
175.9834	DCB_se3_ag4_m_02 - phones	DH	176.0234
175.9834	DCB_se3_ag4_m_02 - words	they	176.0834
176.0234	DCB_se3_ag4_m_02 - phones	EY1	176.0834
176.0264	DCB_int_01 - phones	OW1	176.2164
176.0834	DCB_se3_ag4_m_02 - phones	W	176.1134
176.0834	DCB_se3_ag4_m_02 - words	were	176.1734
176.1134	DCB_se3_ag4_m_02 - phones	ER0	176.1734
176.1734	DCB_se3_ag4_m_02 - phones	DH	176.2534
176.1734	DCB_se3_ag4_m_02 - words	the	176.3134
176.2164	DCB_int_01 - phones	sp	248.5638
176.2534	DCB_se3_ag4_m_02 - phones	AH1	176.3134
176.3134	DCB_se3_ag4_m_02 - phones	HH	176.4134
176.3134	DCB_se3_ag4_m_02 - words	houses	176.7134
176.4134	DCB_se3_ag4_m_02 - phones	AW1	176.5234
176.5234	DCB_se3_ag4_m_02 - phones	S	176.5734
176.5734	DCB_se3_ag4_m_02 - phones	IH0	176.6434
176.6434	DCB_se3_ag4_m_02 - phones	Z	176.7134
176.7134	DCB_se3_ag4_m_02 - phones	W	176.7934
176.7134	DCB_se3_ag4_m_02 - words	were	176.8634
176.7934	DCB_se3_ag4_m_02 - phones	ER0	176.8634
176.8634	DCB_se3_ag4_m_02 - phones	D	176.9634
176.8634	DCB_se3_ag4_m_02 - words	detached	177.5234
176.9634	DCB_se3_ag4_m_02 - phones	IY0	177.0834
177.0834	DCB_se3_ag4_m_02 - phones	T	177.2134
177.2134	DCB_se3_ag4_m_02 - phones	AE1	177.4234
177.4234	DCB_se3_ag4_m_02 - phones	CH	177.4934
177.4934	DCB_se3_ag4_m_02 - phones	T	177.5234
177.5234	DCB_se3_ag4_m_02 - phones	S	177.7734
177.5234	DCB_se3_ag4_m_02 - words	so	178.1734
177.7734	DCB_se3_ag4_m_02 - phones	OW1	178.1734
178.4351	DCB_se3_ag4_m_02 - phones	sil	178.4651
178.4651	DCB_se3_ag4_m_02 - phones	Y	178.5151
178.4651	DCB_se3_ag4_m_02 - words	you	178.5651
178.5151	DCB_se3_ag4_m_02 - phones	UW1	178.5651
178.5651	DCB_se3_ag4_m_02 - phones	W	178.6351
178.5651	DCB_se3_ag4_m_02 - words	weren't	178.7851
178.6351	DCB_se3_ag4_m_02 - phones	ER1	178.7251
178.7251	DCB_se3_ag4_m_02 - phones	N	178.7551
178.7551	DCB_se3_ag4_m_02 - phones	T	178.7851
178.7851	DCB_se3_ag4_m_02 - phones	K	178.8851
178.7851	DCB_se3_ag4_m_02 - words	qu-	178.9151
178.8851	DCB_se3_ag4_m_02 - phones	W	178.9151
178.9151	DCB_se3_ag4_m_02 - phones	sp	179.1535
179.1535	DCB_se3_ag4_m_02 - phones	K	179.2435
179.1535	DCB_se3_ag4_m_02 - words	quite	179.4135
179.2435	DCB_se3_ag4_m_02 - phones	W	179.2935
179.2935	DCB_se3_ag4_m_02 - phones	AY1	179.3535
179.3535	DCB_se3_ag4_m_02 - phones	T	179.4135
179.4135	DCB_se3_ag4_m_02 - phones	EH1	179.4535
179.4135	DCB_se3_ag4_m_02 - words	as	179.5335
179.4535	DCB_se3_ag4_m_02 - phones	Z	179.5335
179.5335	DCB_se3_ag4_m_02 - phones	K	179.6235
179.5335	DCB_se3_ag4_m_02 - words	close	179.8535
179.6235	DCB_se3_ag4_m_02 - phones	L	179.6635
179.6635	DCB_se3_ag4_m_02 - phones	OW1	179.7235
179.7235	DCB_se3_ag4_m_02 - phones	S	179.8535
179.8535	DCB_se3_ag4_m_02 - phones	T	179.8935
179.8535	DCB_se3_ag4_m_02 - words	to	179.9235
179.8935	DCB_se3_ag4_m_02 - phones	UW1	179.9235
179.9235	DCB_se3_ag4_m_02 - phones	Y	179.9535
179.9235	DCB_se3_ag4_m_02 - words	your	180.0135
179.9535	DCB_se3_ag4_m_02 - phones	UH1	179.9835
179.9835	DCB_se3_ag4_m_02 - phones	R	180.0135
180.0135	DCB_se3_ag4_m_02 - phones	N	180.0835
180.0135	DCB_se3_ag4_m_02 - words	neighbors	180.4335
180.0835	DCB_se3_ag4_m_02 - phones	EY1	180.2135
180.2135	DCB_se3_ag4_m_02 - phones	B	180.2835
180.2835	DCB_se3_ag4_m_02 - phones	ER0	180.3435
180.3435	DCB_se3_ag4_m_02 - phones	Z	180.4335
180.6367	DCB_se3_ag4_m_02 - phones	B	180.7067
180.6367	DCB_se3_ag4_m_02 - words	but	180.7967
180.7067	DCB_se3_ag4_m_02 - phones	AH1	180.7367
180.7367	DCB_se3_ag4_m_02 - phones	T	180.7967
180.7967	DCB_se3_ag4_m_02 - phones	W	180.9067
180.7967	DCB_se3_ag4_m_02 - words	we	180.9767
180.9067	DCB_se3_ag4_m_02 - phones	IY1	180.9767
180.9767	DCB_se3_ag4_m_02 - phones	S	181.0967
180.9767	DCB_se3_ag4_m_02 - words	still	181.4367
181.0967	DCB_se3_ag4_m_02 - phones	T	181.1667
181.1667	DCB_se3_ag4_m_02 - phones	IH1	181.2867
181.2867	DCB_se3_ag4_m_02 - phones	L	181.4367
181.4367	DCB_se3_ag4_m_02 - phones	sp	181.4667
181.4667	DCB_se3_ag4_m_02 - phones	AO1	181.6467
181.4667	DCB_se3_ag4_m_02 - words	all	181.7267
181.6467	DCB_se3_ag4_m_02 - phones	L	181.7267
181.7267	DCB_se3_ag4_m_02 - phones	N	181.7967
181.7267	DCB_se3_ag4_m_02 - words	knew	181.9367
181.7967	DCB_se3_ag4_m_02 - phones	UW1	181.9367
181.9367	DCB_se3_ag4_m_02 - phones	DH	181.9867
181.9367	DCB_se3_ag4_m_02 - words	the	182.0267
181.9867	DCB_se3_ag4_m_02 - phones	AH0	182.0267
182.0267	DCB_se3_ag4_m_02 - phones	N	182.0967
182.0267	DCB_se3_ag4_m_02 - words	neighbors	182.7367
182.0967	DCB_se3_ag4_m_02 - phones	EY1	182.2567
182.2567	DCB_se3_ag4_m_02 - phones	B	182.3667
182.3667	DCB_se3_ag4_m_02 - phones	ER0	182.5467
182.5467	DCB_se3_ag4_m_02 - phones	Z	182.7367
182.7367	DCB_se3_ag4_m_02 - phones	AH1	183.0167
182.7367	DCB_se3_ag4_m_02 - words	um	183.1267
183.0167	DCB_se3_ag4_m_02 - phones	M	183.1267
183.1267	DCB_se3_ag4_m_02 - phones	sp	183.7219
183.7219	DCB_se3_ag4_m_02 - phones	DH	183.8319
183.7219	DCB_se3_ag4_m_02 - words	the	184.1819
183.8319	DCB_se3_ag4_m_02 - phones	IY0	184.1819
184.1819	DCB_se3_ag4_m_02 - phones	sp	184.2119
184.2119	DCB_se3_ag4_m_02 - words	i	184.3719
184.2119	DCB_se3_ag4_m_02 - phones	AY1	184.3719
184.3719	DCB_se3_ag4_m_02 - phones	W	184.4319
184.3719	DCB_se3_ag4_m_02 - words	was	184.5319
[truncated: 8,492 more rows]
