# Supplementary material for: Considering Performance in the Automated and Manual Coding of Sociolinguistic Variables: Lessons From Variable (ING)
Source: Front Artif Intell. 2021 Apr 29;4:648543. doi: 10.3389/frai.2021.648543 (PMC8117961; doi:10.3389/frai.2021.648543)
Supplement: Supplementary file 4 [file Data_Sheet_4.ZIP › CORAAL_Aligned_as_Tables/DCA_se2_ag3_m_02_1_txout.txt]

tmin	tier	text	tmax
0.0069	DCA_int_01 - phones	Y	0.0369
0.0069	DCA_int_01 - words	you	0.0669
0.0369	DCA_int_01 - phones	UW1	0.0669
0.0669	DCA_int_01 - phones	R	0.0969
0.0669	DCA_int_01 - words	remember	0.3969
0.0969	DCA_int_01 - phones	IY0	0.1469
0.1469	DCA_int_01 - phones	M	0.1869
0.1869	DCA_int_01 - phones	EH1	0.2369
0.2369	DCA_int_01 - phones	M	0.3069
0.3069	DCA_int_01 - phones	B	0.3469
0.3469	DCA_int_01 - phones	ER0	0.3969
0.3969	DCA_int_01 - phones	DH	0.4469
0.3969	DCA_int_01 - words	the	0.4869
0.4469	DCA_int_01 - phones	IY0	0.4869
0.4869	DCA_int_01 - phones	K	0.5869
0.4869	DCA_int_01 - words	kinds	0.8169
0.5869	DCA_int_01 - phones	AY1	0.7069
0.7069	DCA_int_01 - phones	N	0.7569
0.7569	DCA_int_01 - phones	Z	0.8169
0.8169	DCA_int_01 - phones	AH0	0.8969
0.8169	DCA_int_01 - words	of	0.9269
0.8969	DCA_int_01 - phones	V	0.9269
0.9269	DCA_int_01 - phones	G	0.9769
0.9269	DCA_int_01 - words	games	1.2569
0.9769	DCA_int_01 - phones	EY1	1.1169
1.1169	DCA_int_01 - phones	M	1.2169
1.2169	DCA_int_01 - phones	Z	1.2569
1.2569	DCA_int_01 - phones	Y	1.2969
1.2569	DCA_int_01 - words	you	1.3669
1.2969	DCA_int_01 - phones	UW1	1.3669
1.3669	DCA_int_01 - phones	P	1.4769
1.3669	DCA_int_01 - words	played	1.7069
1.4769	DCA_int_01 - phones	L	1.5469
1.5469	DCA_int_01 - phones	EY1	1.6669
1.6669	DCA_int_01 - phones	D	1.7069
1.7069	DCA_int_01 - phones	EH1	1.7669
1.7069	DCA_int_01 - words	as	1.8669
1.7669	DCA_int_01 - phones	Z	1.8669
1.8669	DCA_int_01 - words	a	1.9169
1.8669	DCA_int_01 - phones	EY1	1.9169
1.9169	DCA_int_01 - phones	sp	1.9669
1.9669	DCA_int_01 - phones	K	2.0969
1.9669	DCA_int_01 - words	kid	2.2569
2.0969	DCA_int_01 - phones	IH1	2.1769
2.1769	DCA_int_01 - phones	D	2.2569
2.2569	DCA_int_01 - phones	sp	2.3069
3.0245	DCA_int_01 - phones	S	3.1245
3.0245	DCA_int_01 - words	say	3.1745
3.1245	DCA_int_01 - phones	EY1	3.1745
3.1745	DCA_int_01 - phones	AH0	3.2245
3.1745	DCA_int_01 - words	about	3.4545
3.2245	DCA_int_01 - phones	B	3.2645
3.2645	DCA_int_01 - phones	AW1	3.3545
3.3545	DCA_int_01 - phones	T	3.4545
3.4545	DCA_int_01 - phones	T	3.5745
3.4545	DCA_int_01 - words	ten	3.7545
3.5745	DCA_int_01 - phones	EH1	3.6545
3.6545	DCA_int_01 - phones	N	3.7545
3.7545	DCA_int_01 - phones	Y	3.8445
3.7545	DCA_int_01 - words	years	4.0245
3.8445	DCA_int_01 - phones	ER0	3.9445
3.9445	DCA_int_01 - phones	Z	4.0245
4.0245	DCA_int_01 - phones	OW1	4.1745
4.0245	DCA_int_01 - words	old	4.3345
4.1745	DCA_int_01 - phones	L	4.2245
4.2245	DCA_int_01 - phones	D	4.3345
4.3345	DCA_int_01 - phones	sp	4.3945
5.3318	DCA_se2_ag3_m_02 - phones	sil	5.3618
5.3618	DCA_se2_ag3_m_02 - phones	AH1	5.6918
5.3618	DCA_se2_ag3_m_02 - words	um	5.7718
5.6918	DCA_se2_ag3_m_02 - phones	M	5.7718
5.7718	DCA_se2_ag3_m_02 - phones	AH0	5.8018
5.7718	DCA_se2_ag3_m_02 - words	about	5.9718
5.8018	DCA_se2_ag3_m_02 - phones	B	5.8318
5.8318	DCA_se2_ag3_m_02 - phones	AW1	5.9018
5.9018	DCA_se2_ag3_m_02 - phones	T	5.9718
5.9718	DCA_se2_ag3_m_02 - phones	T	6.0618
5.9718	DCA_se2_ag3_m_02 - words	ten	6.4118
6.0618	DCA_se2_ag3_m_02 - phones	EH1	6.2318
6.2318	DCA_se2_ag3_m_02 - phones	N	6.4118
6.4118	DCA_se2_ag3_m_02 - phones	AH1	6.7718
6.4118	DCA_se2_ag3_m_02 - words	uh	6.7718
6.7718	DCA_se2_ag3_m_02 - phones	sp	8.0087
8.0087	DCA_se2_ag3_m_02 - phones	Y	8.1687
8.0087	DCA_se2_ag3_m_02 - words	yeah	8.5687
8.1687	DCA_se2_ag3_m_02 - phones	AE1	8.5687
8.5687	DCA_se2_ag3_m_02 - phones	sp	8.6787
9.2906	DCA_se2_ag3_m_02 - phones	P	9.3806
9.2906	DCA_se2_ag3_m_02 - words	played	9.8206
9.3806	DCA_se2_ag3_m_02 - phones	L	9.4606
9.4606	DCA_se2_ag3_m_02 - phones	EY1	9.6706
9.6706	DCA_se2_ag3_m_02 - phones	D	9.8206
10.6676	DCA_se2_ag3_m_02 - phones	sil	10.6976
10.6976	DCA_se2_ag3_m_02 - phones	B	10.7876
10.6976	DCA_se2_ag3_m_02 - words	basketball	11.5076
10.7876	DCA_se2_ag3_m_02 - phones	AE1	10.8876
10.8876	DCA_se2_ag3_m_02 - phones	S	10.9776
10.9776	DCA_se2_ag3_m_02 - phones	K	11.0176
11.0176	DCA_se2_ag3_m_02 - phones	AH0	11.0576
11.0576	DCA_se2_ag3_m_02 - phones	T	11.0876
11.0876	DCA_se2_ag3_m_02 - phones	B	11.1376
11.1376	DCA_se2_ag3_m_02 - phones	AO2	11.3676
11.3676	DCA_se2_ag3_m_02 - phones	L	11.5076
12.4477	DCA_se2_ag3_m_02 - phones	B	12.5477
12.4477	DCA_se2_ag3_m_02 - words	baseball	13.1877
12.5477	DCA_se2_ag3_m_02 - phones	EY1	12.6677
12.6677	DCA_se2_ag3_m_02 - phones	S	12.7877
12.7877	DCA_se2_ag3_m_02 - phones	B	12.8477
12.8477	DCA_se2_ag3_m_02 - phones	AO1	13.0577
13.0577	DCA_se2_ag3_m_02 - phones	L	13.1877
13.1877	DCA_se2_ag3_m_02 - words	i	13.2377
13.1877	DCA_se2_ag3_m_02 - phones	AY1	13.2377
13.2377	DCA_se2_ag3_m_02 - phones	D	13.2677
13.2377	DCA_se2_ag3_m_02 - words	did	13.3677
13.2677	DCA_se2_ag3_m_02 - phones	IH0	13.3077
13.3077	DCA_se2_ag3_m_02 - phones	D	13.3677
13.3677	DCA_se2_ag3_m_02 - phones	R	13.4277
13.3677	DCA_se2_ag3_m_02 - words	really	13.6577
13.4277	DCA_se2_ag3_m_02 - phones	IY1	13.5277
13.5277	DCA_se2_ag3_m_02 - phones	L	13.5577
13.5577	DCA_se2_ag3_m_02 - phones	IY0	13.6577
13.6577	DCA_se2_ag3_m_02 - phones	L	13.7177
13.6577	DCA_se2_ag3_m_02 - words	like	13.9077
13.7177	DCA_se2_ag3_m_02 - phones	AY1	13.8477
13.8477	DCA_se2_ag3_m_02 - phones	K	13.9077
13.9077	DCA_se2_ag3_m_02 - phones	sp	14.7710
14.2654	DCA_int_01 - phones	M	14.3054
14.2654	DCA_int_01 - words	mm-hm	14.6654
14.3054	DCA_int_01 - phones	HH	14.6054
14.6054	DCA_int_01 - phones	M	14.6654
14.6654	DCA_int_01 - phones	sp	23.0769
14.7710	DCA_se2_ag3_m_02 - phones	AH0	14.9910
14.7710	DCA_se2_ag3_m_02 - words	and	15.4010
14.9910	DCA_se2_ag3_m_02 - phones	N	15.2010
15.2010	DCA_se2_ag3_m_02 - phones	D	15.4010
17.4688	DCA_se2_ag3_m_02 - phones	sil	17.4988
17.4988	DCA_se2_ag3_m_02 - phones	AH0	17.8688
17.4988	DCA_se2_ag3_m_02 - words	and	18.4588
17.8688	DCA_se2_ag3_m_02 - phones	N	18.2888
18.2888	DCA_se2_ag3_m_02 - phones	D	18.4588
20.6049	DCA_se2_ag3_m_02 - phones	sil	20.6649
20.6649	DCA_se2_ag3_m_02 - phones	AY1	20.8449
20.6649	DCA_se2_ag3_m_02 - words	ice	20.9449
20.8449	DCA_se2_ag3_m_02 - phones	S	20.9449
20.9449	DCA_se2_ag3_m_02 - phones	P	21.0349
20.9449	DCA_se2_ag3_m_02 - words	pick	21.1749
21.0349	DCA_se2_ag3_m_02 - phones	IH1	21.1449
21.1449	DCA_se2_ag3_m_02 - phones	K	21.1749
21.1749	DCA_se2_ag3_m_02 - phones	sp	21.2049
21.2484	DCA_se2_ag3_m_02 - phones	W	21.2784
21.2484	DCA_se2_ag3_m_02 - words	what	21.3384
21.2784	DCA_se2_ag3_m_02 - phones	AH1	21.3084
21.3084	DCA_se2_ag3_m_02 - phones	T	21.3384
21.3384	DCA_se2_ag3_m_02 - phones	Y	21.3984
21.3384	DCA_se2_ag3_m_02 - words	you	21.4284
21.3984	DCA_se2_ag3_m_02 - phones	UW1	21.4284
21.4284	DCA_se2_ag3_m_02 - phones	K	21.4784
21.4284	DCA_se2_ag3_m_02 - words	call	21.7884
21.4784	DCA_se2_ag3_m_02 - phones	AO1	21.7284
21.7284	DCA_se2_ag3_m_02 - phones	L	21.7884
21.7884	DCA_se2_ag3_m_02 - phones	M	21.9684
21.7884	DCA_se2_ag3_m_02 - words	mumblety	22.2084
21.9684	DCA_se2_ag3_m_02 - phones	AH1	22.0084
22.0084	DCA_se2_ag3_m_02 - phones	M	22.0484
22.0484	DCA_se2_ag3_m_02 - phones	B	22.0884
22.0884	DCA_se2_ag3_m_02 - phones	L	22.1184
22.1184	DCA_se2_ag3_m_02 - phones	T	22.1484
22.1484	DCA_se2_ag3_m_02 - phones	IY1	22.2084
22.2084	DCA_se2_ag3_m_02 - phones	P	22.3384
22.2084	DCA_se2_ag3_m_02 - words	peg	22.6684
22.3384	DCA_se2_ag3_m_02 - phones	EH1	22.6084
22.6084	DCA_se2_ag3_m_02 - phones	G	22.6684
22.6684	DCA_se2_ag3_m_02 - phones	Y	22.7584
22.6684	DCA_se2_ag3_m_02 - words	you	22.8084
22.7584	DCA_se2_ag3_m_02 - phones	UW1	22.8084
22.8084	DCA_se2_ag3_m_02 - phones	N	22.8684
22.8084	DCA_se2_ag3_m_02 - words	know	23.0284
22.8684	DCA_se2_ag3_m_02 - phones	OW1	23.0284
23.0284	DCA_se2_ag3_m_02 - phones	sp	24.7152
23.0769	DCA_int_01 - words	mm	23.2569
23.0769	DCA_int_01 - phones	M	23.2569
23.2569	DCA_int_01 - phones	sp	23.3469
24.7152	DCA_se2_ag3_m_02 - phones	AE1	24.8852
24.7152	DCA_se2_ag3_m_02 - words	and	25.0752
24.8852	DCA_se2_ag3_m_02 - phones	N	25.0752
25.0752	DCA_se2_ag3_m_02 - words	uh	25.4652
25.0752	DCA_se2_ag3_m_02 - phones	AH1	25.4652
25.4652	DCA_se2_ag3_m_02 - phones	sp	25.5252
27.3011	DCA_se2_ag3_m_02 - phones	HH	27.4311
27.3011	DCA_se2_ag3_m_02 - words	hide	27.6011
27.4311	DCA_se2_ag3_m_02 - phones	AY1	27.5711
27.5711	DCA_se2_ag3_m_02 - phones	D	27.6011
27.6011	DCA_se2_ag3_m_02 - phones	AH0	27.6311
27.6011	DCA_se2_ag3_m_02 - words	and	27.6711
27.6311	DCA_se2_ag3_m_02 - phones	N	27.6711
27.6711	DCA_se2_ag3_m_02 - phones	G	27.7311
27.6711	DCA_se2_ag3_m_02 - words	go	27.8511
27.7311	DCA_se2_ag3_m_02 - phones	OW1	27.8511
27.8511	DCA_se2_ag3_m_02 - phones	S	28.0611
27.8511	DCA_se2_ag3_m_02 - words	seek	28.4311
28.0611	DCA_se2_ag3_m_02 - phones	IY1	28.3011
28.3011	DCA_se2_ag3_m_02 - phones	K	28.4311
31.2101	DCA_se2_ag3_m_02 - phones	sil	31.2601
31.2601	DCA_se2_ag3_m_02 - words	uh	31.3701
31.2601	DCA_se2_ag3_m_02 - phones	AH1	31.3701
31.3701	DCA_se2_ag3_m_02 - phones	DH	31.4001
31.3701	DCA_se2_ag3_m_02 - words	that	31.4801
31.4001	DCA_se2_ag3_m_02 - phones	AH0	31.4301
31.4301	DCA_se2_ag3_m_02 - phones	T	31.4801
31.4801	DCA_se2_ag3_m_02 - words	s	31.5301
31.4801	DCA_se2_ag3_m_02 - phones	S	31.5301
31.5301	DCA_se2_ag3_m_02 - phones	AH0	31.5801
31.5301	DCA_se2_ag3_m_02 - words	about	31.6901
31.5801	DCA_se2_ag3_m_02 - phones	B	31.6301
31.6301	DCA_se2_ag3_m_02 - phones	AW1	31.6601
31.6601	DCA_se2_ag3_m_02 - phones	T	31.6901
31.6901	DCA_se2_ag3_m_02 - phones	DH	31.7301
31.6901	DCA_se2_ag3_m_02 - words	the	31.7601
31.7301	DCA_se2_ag3_m_02 - phones	AH0	31.7601
31.7601	DCA_se2_ag3_m_02 - phones	OW1	31.8001
31.7601	DCA_se2_ag3_m_02 - words	onliest	32.0001
31.8001	DCA_se2_ag3_m_02 - phones	N	31.8301
31.8301	DCA_se2_ag3_m_02 - phones	L	31.8601
31.8601	DCA_se2_ag3_m_02 - phones	IY1	31.8901
31.8901	DCA_se2_ag3_m_02 - phones	IH0	31.9401
31.9401	DCA_se2_ag3_m_02 - phones	S	31.9701
31.9701	DCA_se2_ag3_m_02 - phones	T	32.0001
32.0001	DCA_se2_ag3_m_02 - phones	G	32.0601
32.0001	DCA_se2_ag3_m_02 - words	games	32.2701
32.0601	DCA_se2_ag3_m_02 - phones	EY1	32.1201
32.1201	DCA_se2_ag3_m_02 - phones	M	32.2301
32.2301	DCA_se2_ag3_m_02 - phones	Z	32.2701
32.2701	DCA_se2_ag3_m_02 - phones	AY1	32.3501
32.2701	DCA_se2_ag3_m_02 - words	i	32.3501
32.3501	DCA_se2_ag3_m_02 - phones	R	32.4501
32.3501	DCA_se2_ag3_m_02 - words	really	32.6801
32.4501	DCA_se2_ag3_m_02 - phones	IY1	32.6201
32.6201	DCA_se2_ag3_m_02 - phones	L	32.6501
32.6501	DCA_se2_ag3_m_02 - phones	IY0	32.6801
32.6801	DCA_se2_ag3_m_02 - phones	L	32.7401
32.6801	DCA_se2_ag3_m_02 - words	liked	32.8801
32.7401	DCA_se2_ag3_m_02 - phones	AY1	32.8201
32.8201	DCA_se2_ag3_m_02 - phones	K	32.8501
32.8501	DCA_se2_ag3_m_02 - phones	T	32.8801
32.8801	DCA_se2_ag3_m_02 - phones	sp	33.1901
33.1851	DCA_int_01 - phones	G	33.2651
33.1851	DCA_int_01 - words	good	33.4351
33.2651	DCA_int_01 - phones	UH1	33.3851
33.3851	DCA_int_01 - phones	D	33.4351
33.4351	DCA_int_01 - phones	sp	34.3892
34.3892	DCA_int_01 - words	uh	34.4892
34.3892	DCA_int_01 - phones	AH1	34.4892
34.4892	DCA_int_01 - phones	HH	34.5192
34.4892	DCA_int_01 - words	how	34.6492
34.5192	DCA_int_01 - phones	AW1	34.6492
34.6492	DCA_int_01 - phones	AH0	34.6792
34.6492	DCA_int_01 - words	about	34.8892
34.6792	DCA_int_01 - phones	B	34.7292
34.7292	DCA_int_01 - phones	AW1	34.8492
34.8492	DCA_int_01 - phones	T	34.8892
34.8892	DCA_int_01 - phones	HH	34.9692
34.8892	DCA_int_01 - words	hide	35.1292
34.9692	DCA_int_01 - phones	AY1	35.0992
35.0992	DCA_int_01 - phones	D	35.1292
35.1292	DCA_int_01 - phones	AH0	35.1592
35.1292	DCA_int_01 - words	and	35.2592
35.1592	DCA_int_01 - phones	N	35.2592
35.2592	DCA_int_01 - phones	G	35.2892
35.2592	DCA_int_01 - words	go	35.3192
35.2892	DCA_int_01 - phones	OW1	35.3192
35.3192	DCA_int_01 - phones	sp	35.4992
35.4992	DCA_int_01 - phones	S	35.5892
35.4992	DCA_int_01 - words	seek	35.7692
35.5892	DCA_int_01 - phones	IY1	35.7192
35.7192	DCA_int_01 - phones	K	35.7692
35.7692	DCA_int_01 - phones	sp	35.7992
35.7992	DCA_int_01 - phones	HH	35.8292
35.7992	DCA_int_01 - words	how	35.8592
35.8292	DCA_int_01 - phones	AW1	35.8592
35.8592	DCA_int_01 - phones	D	35.9592
35.8592	DCA_int_01 - words	did	36.0392
35.9592	DCA_int_01 - phones	IH0	36.0092
36.0092	DCA_int_01 - phones	D	36.0392
36.0392	DCA_int_01 - phones	DH	36.0892
36.0392	DCA_int_01 - words	that	36.2492
36.0892	DCA_int_01 - phones	AE1	36.1792
36.1792	DCA_int_01 - phones	T	36.2492
36.2492	DCA_int_01 - phones	W	36.3592
36.2492	DCA_int_01 - words	work	36.6392
36.3592	DCA_int_01 - phones	ER1	36.4192
36.4192	DCA_int_01 - phones	K	36.6392
38.1293	DCA_se2_ag3_m_02 - phones	W	38.2593
38.1293	DCA_se2_ag3_m_02 - words	well	38.4593
38.2593	DCA_se2_ag3_m_02 - phones	EH1	38.3693
38.3693	DCA_se2_ag3_m_02 - phones	L	38.4593
38.4593	DCA_se2_ag3_m_02 - phones	AH1	38.6793
38.4593	DCA_se2_ag3_m_02 - words	um	38.8593
38.6793	DCA_se2_ag3_m_02 - phones	M	38.8593
40.1471	DCA_se2_ag3_m_02 - phones	sil	40.1871
40.1871	DCA_se2_ag3_m_02 - phones	W	40.3771
40.1871	DCA_se2_ag3_m_02 - words	one	40.5771
40.3771	DCA_se2_ag3_m_02 - phones	AH1	40.4471
40.4471	DCA_se2_ag3_m_02 - phones	N	40.5771
40.5771	DCA_se2_ag3_m_02 - phones	P	40.6571
40.5771	DCA_se2_ag3_m_02 - words	person	40.9271
40.6571	DCA_se2_ag3_m_02 - phones	ER1	40.7471
40.7471	DCA_se2_ag3_m_02 - phones	S	40.8171
40.8171	DCA_se2_ag3_m_02 - phones	AH0	40.8471
40.8471	DCA_se2_ag3_m_02 - phones	N	40.9271
40.9271	DCA_se2_ag3_m_02 - phones	T	40.9771
40.9271	DCA_se2_ag3_m_02 - words	taking	41.2571
40.9771	DCA_se2_ag3_m_02 - phones	EY1	41.0571
41.0571	DCA_se2_ag3_m_02 - phones	K	41.0871
41.0871	DCA_se2_ag3_m_02 - phones	IH0	41.1171
41.1171	DCA_se2_ag3_m_02 - phones	NG	41.2571
41.2571	DCA_se2_ag3_m_02 - phones	sp	41.2871
41.9019	DCA_se2_ag3_m_02 - phones	HH	42.0119
41.9019	DCA_se2_ag3_m_02 - words	hide	42.2019
42.0119	DCA_se2_ag3_m_02 - phones	AY1	42.1619
42.1619	DCA_se2_ag3_m_02 - phones	D	42.2019
42.2019	DCA_se2_ag3_m_02 - phones	DH	42.2419
42.2019	DCA_se2_ag3_m_02 - words	they	42.3019
42.2419	DCA_se2_ag3_m_02 - phones	EY1	42.3019
42.3019	DCA_se2_ag3_m_02 - phones	F	42.4419
42.3019	DCA_se2_ag3_m_02 - words	face	42.6819
42.4419	DCA_se2_ag3_m_02 - phones	EY1	42.5819
42.5819	DCA_se2_ag3_m_02 - phones	S	42.6819
42.6819	DCA_se2_ag3_m_02 - phones	Y	42.7319
42.6819	DCA_se2_ag3_m_02 - words	you	42.7819
42.7319	DCA_se2_ag3_m_02 - phones	UW1	42.7819
42.7819	DCA_se2_ag3_m_02 - phones	N	42.8419
42.7819	DCA_se2_ag3_m_02 - words	know	43.0519
42.8419	DCA_se2_ag3_m_02 - phones	OW1	43.0519
43.0519	DCA_se2_ag3_m_02 - phones	sp	43.3722
43.3722	DCA_se2_ag3_m_02 - phones	B	43.4322
43.3722	DCA_se2_ag3_m_02 - words	behind	43.7122
43.4322	DCA_se2_ag3_m_02 - phones	IH0	43.4622
43.4622	DCA_se2_ag3_m_02 - phones	HH	43.5622
43.5622	DCA_se2_ag3_m_02 - phones	AY1	43.6522
43.6522	DCA_se2_ag3_m_02 - phones	N	43.6822
43.6822	DCA_se2_ag3_m_02 - phones	D	43.7122
43.7122	DCA_se2_ag3_m_02 - phones	AH0	43.7822
43.7122	DCA_se2_ag3_m_02 - words	a	43.7822
43.7822	DCA_se2_ag3_m_02 - phones	T	43.8922
43.7822	DCA_se2_ag3_m_02 - words	tree	44.0422
43.8922	DCA_se2_ag3_m_02 - phones	R	43.9322
43.9322	DCA_se2_ag3_m_02 - phones	IY1	44.0422
44.0422	DCA_se2_ag3_m_02 - words	or	44.1022
44.0422	DCA_se2_ag3_m_02 - phones	ER0	44.1022
44.1022	DCA_se2_ag3_m_02 - phones	S	44.2322
44.1022	DCA_se2_ag3_m_02 - words	something	44.4722
44.2322	DCA_se2_ag3_m_02 - phones	AH1	44.3122
44.3122	DCA_se2_ag3_m_02 - phones	M	44.3422
44.3422	DCA_se2_ag3_m_02 - phones	TH	44.3722
44.3722	DCA_se2_ag3_m_02 - phones	IH0	44.4022
44.4022	DCA_se2_ag3_m_02 - phones	NG	44.4722
44.4722	DCA_se2_ag3_m_02 - phones	sp	45.3286
45.3286	DCA_se2_ag3_m_02 - phones	AE1	45.4286
45.3286	DCA_se2_ag3_m_02 - words	and	45.5886
45.4286	DCA_se2_ag3_m_02 - phones	N	45.5886
45.5886	DCA_se2_ag3_m_02 - phones	AH1	45.9286
45.5886	DCA_se2_ag3_m_02 - words	uh	45.9286
45.9286	DCA_se2_ag3_m_02 - phones	sp	46.0086
46.6991	DCA_se2_ag3_m_02 - phones	DH	46.7891
46.6991	DCA_se2_ag3_m_02 - words	the	46.8491
46.7891	DCA_se2_ag3_m_02 - phones	IY0	46.8491
46.8491	DCA_se2_ag3_m_02 - phones	R	46.8891
46.8491	DCA_se2_ag3_m_02 - words	rest	47.0791
46.8891	DCA_se2_ag3_m_02 - phones	EH1	46.9691
46.9691	DCA_se2_ag3_m_02 - phones	S	47.0491
47.0491	DCA_se2_ag3_m_02 - phones	T	47.0791
47.0791	DCA_se2_ag3_m_02 - phones	G	47.1591
47.0791	DCA_se2_ag3_m_02 - words	go	47.2091
47.1591	DCA_se2_ag3_m_02 - phones	OW1	47.2091
47.2091	DCA_se2_ag3_m_02 - phones	AW1	47.3291
47.2091	DCA_se2_ag3_m_02 - words	out	47.3591
47.3291	DCA_se2_ag3_m_02 - phones	T	47.3591
47.3591	DCA_se2_ag3_m_02 - phones	AH0	47.3891
47.3591	DCA_se2_ag3_m_02 - words	and	47.4691
47.3891	DCA_se2_ag3_m_02 - phones	N	47.4691
47.4691	DCA_se2_ag3_m_02 - phones	HH	47.5891
47.4691	DCA_se2_ag3_m_02 - words	hide	47.8191
47.5891	DCA_se2_ag3_m_02 - phones	AY1	47.7791
47.7791	DCA_se2_ag3_m_02 - phones	D	47.8191
47.8191	DCA_se2_ag3_m_02 - phones	IH1	47.8691
47.8191	DCA_se2_ag3_m_02 - words	if	47.9791
47.8691	DCA_se2_ag3_m_02 - phones	F	47.9791
47.9791	DCA_se2_ag3_m_02 - phones	Y	48.0291
47.9791	DCA_se2_ag3_m_02 - words	you	48.0891
48.0291	DCA_se2_ag3_m_02 - phones	UW1	48.0891
48.0891	DCA_se2_ag3_m_02 - phones	K	48.1491
48.0891	DCA_se2_ag3_m_02 - words	can	48.2391
48.1491	DCA_se2_ag3_m_02 - phones	AH0	48.2091
48.2091	DCA_se2_ag3_m_02 - phones	N	48.2391
48.2391	DCA_se2_ag3_m_02 - phones	sp	49.2601
49.2601	DCA_se2_ag3_m_02 - phones	IH1	49.3401
49.2601	DCA_se2_ag3_m_02 - words	if	49.3901
49.3401	DCA_se2_ag3_m_02 - phones	F	49.3901
49.3901	DCA_se2_ag3_m_02 - phones	Y	49.4601
49.3901	DCA_se2_ag3_m_02 - words	you	49.5101
49.4601	DCA_se2_ag3_m_02 - phones	UW1	49.5101
49.5101	DCA_se2_ag3_m_02 - phones	K	49.5701
49.5101	DCA_se2_ag3_m_02 - words	can	49.6701
49.5701	DCA_se2_ag3_m_02 - phones	AH0	49.6101
49.6101	DCA_se2_ag3_m_02 - phones	N	49.6701
49.6701	DCA_se2_ag3_m_02 - phones	G	49.7101
49.6701	DCA_se2_ag3_m_02 - words	get	49.8201
49.7101	DCA_se2_ag3_m_02 - phones	IH1	49.7601
49.7601	DCA_se2_ag3_m_02 - phones	T	49.8201
49.8201	DCA_se2_ag3_m_02 - phones	B	49.9201
49.8201	DCA_se2_ag3_m_02 - words	back	50.0601
49.9201	DCA_se2_ag3_m_02 - phones	AE1	49.9901
49.9901	DCA_se2_ag3_m_02 - phones	K	50.0601
50.0601	DCA_se2_ag3_m_02 - phones	T	50.1401
50.0601	DCA_se2_ag3_m_02 - words	to	50.1701
50.1401	DCA_se2_ag3_m_02 - phones	UW1	50.1701
50.1701	DCA_se2_ag3_m_02 - phones	DH	50.2001
50.1701	DCA_se2_ag3_m_02 - words	the	50.2901
50.2001	DCA_se2_ag3_m_02 - phones	IY0	50.2901
50.2901	DCA_se2_ag3_m_02 - phones	T	50.4101
50.2901	DCA_se2_ag3_m_02 - words	tree	50.5901
50.4101	DCA_se2_ag3_m_02 - phones	R	50.4601
50.4601	DCA_se2_ag3_m_02 - phones	IY1	50.5901
50.5901	DCA_se2_ag3_m_02 - phones	B	50.6301
50.5901	DCA_se2_ag3_m_02 - words	before	51.1001
50.6301	DCA_se2_ag3_m_02 - phones	IH0	50.7201
50.7201	DCA_se2_ag3_m_02 - phones	F	50.8301
50.8301	DCA_se2_ag3_m_02 - phones	AO1	51.0101
51.0101	DCA_se2_ag3_m_02 - phones	R	51.1001
51.1001	DCA_se2_ag3_m_02 - phones	sp	51.1801
51.2495	DCA_se2_ag3_m_02 - phones	HH	51.4095
51.2495	DCA_se2_ag3_m_02 - words	he	51.5095
51.4095	DCA_se2_ag3_m_02 - phones	IY1	51.5095
51.5095	DCA_se2_ag3_m_02 - phones	G	51.5495
51.5095	DCA_se2_ag3_m_02 - words	get	51.6595
51.5495	DCA_se2_ag3_m_02 - phones	IH1	51.6095
51.6095	DCA_se2_ag3_m_02 - phones	T	51.6595
51.6595	DCA_se2_ag3_m_02 - phones	B	51.7195
51.6595	DCA_se2_ag3_m_02 - words	back	51.8095
51.7195	DCA_se2_ag3_m_02 - phones	AE1	51.7695
51.7695	DCA_se2_ag3_m_02 - phones	K	51.8095
51.8095	DCA_se2_ag3_m_02 - phones	T	51.8395
51.8095	DCA_se2_ag3_m_02 - words	to	51.8695
51.8395	DCA_se2_ag3_m_02 - phones	AH0	51.8695
51.8695	DCA_se2_ag3_m_02 - phones	DH	51.8995
51.8695	DCA_se2_ag3_m_02 - words	the	51.9495
51.8995	DCA_se2_ag3_m_02 - phones	IY0	51.9495
51.9495	DCA_se2_ag3_m_02 - phones	T	52.0595
51.9495	DCA_se2_ag3_m_02 - words	tree	52.2195
52.0595	DCA_se2_ag3_m_02 - phones	R	52.0995
52.0995	DCA_se2_ag3_m_02 - phones	IY1	52.2195
52.2195	DCA_se2_ag3_m_02 - phones	IH1	52.2595
52.2195	DCA_se2_ag3_m_02 - words	in	52.3995
52.2595	DCA_se2_ag3_m_02 - phones	N	52.3995
52.3995	DCA_se2_ag3_m_02 - phones	sp	52.4295
52.4295	DCA_se2_ag3_m_02 - phones	AH1	52.5295
52.4295	DCA_se2_ag3_m_02 - words	other	52.6195
52.5295	DCA_se2_ag3_m_02 - phones	DH	52.5595
52.5595	DCA_se2_ag3_m_02 - phones	ER0	52.6195
52.6195	DCA_se2_ag3_m_02 - phones	W	52.7095
52.6195	DCA_se2_ag3_m_02 - words	words	52.8595
52.7095	DCA_se2_ag3_m_02 - phones	ER1	52.7895
52.7895	DCA_se2_ag3_m_02 - phones	D	52.8295
52.8295	DCA_se2_ag3_m_02 - phones	Z	52.8595
52.8595	DCA_se2_ag3_m_02 - phones	HH	52.9295
52.8595	DCA_se2_ag3_m_02 - words	he	52.9895
52.9295	DCA_se2_ag3_m_02 - phones	IY1	52.9895
52.9895	DCA_se2_ag3_m_02 - phones	Z	53.0895
52.9895	DCA_se2_ag3_m_02 - words	s	53.0895
53.0895	DCA_se2_ag3_m_02 - phones	K	53.2295
53.0895	DCA_se2_ag3_m_02 - words	counting	53.5595
53.2295	DCA_se2_ag3_m_02 - phones	AW1	53.3195
53.3195	DCA_se2_ag3_m_02 - phones	N	53.3995
53.3995	DCA_se2_ag3_m_02 - phones	IH0	53.4295
53.4295	DCA_se2_ag3_m_02 - phones	NG	53.5595
53.5595	DCA_se2_ag3_m_02 - phones	Y	53.6195
53.5595	DCA_se2_ag3_m_02 - words	you	53.6795
53.6195	DCA_se2_ag3_m_02 - phones	UW1	53.6795
53.6795	DCA_se2_ag3_m_02 - phones	N	53.7395
53.6795	DCA_se2_ag3_m_02 - words	know	53.8795
53.7395	DCA_se2_ag3_m_02 - phones	OW1	53.8795
53.8795	DCA_se2_ag3_m_02 - phones	sp	55.0077
54.0178	DCA_int_01 - phones	sil	54.0678
54.0678	DCA_int_01 - phones	M	54.1778
54.0678	DCA_int_01 - words	mm-hm	54.4378
54.1778	DCA_int_01 - phones	HH	54.2078
54.2078	DCA_int_01 - phones	M	54.4378
55.0077	DCA_se2_ag3_m_02 - phones	AE1	55.1677
55.0077	DCA_se2_ag3_m_02 - words	and	55.2977
55.1677	DCA_se2_ag3_m_02 - phones	N	55.2977
55.2977	DCA_se2_ag3_m_02 - words	uh	55.5977
55.2977	DCA_se2_ag3_m_02 - phones	AH1	55.5977
55.5977	DCA_se2_ag3_m_02 - phones	IH0	55.6277
55.5977	DCA_se2_ag3_m_02 - words	if	55.6577
55.6277	DCA_se2_ag3_m_02 - phones	F	55.6577
55.6577	DCA_se2_ag3_m_02 - phones	Y	55.6877
55.6577	DCA_se2_ag3_m_02 - words	you	55.7177
55.6877	DCA_se2_ag3_m_02 - phones	UW1	55.7177
55.7177	DCA_se2_ag3_m_02 - phones	K	55.7777
55.7177	DCA_se2_ag3_m_02 - words	can	55.8777
55.7777	DCA_se2_ag3_m_02 - phones	AH0	55.8277
55.8277	DCA_se2_ag3_m_02 - phones	N	55.8777
55.8777	DCA_se2_ag3_m_02 - phones	G	55.9077
55.8777	DCA_se2_ag3_m_02 - words	get	55.9777
55.9077	DCA_se2_ag3_m_02 - phones	IH1	55.9477
55.9477	DCA_se2_ag3_m_02 - phones	T	55.9777
55.9777	DCA_se2_ag3_m_02 - phones	B	56.0177
55.9777	DCA_se2_ag3_m_02 - words	back	56.0777
56.0177	DCA_se2_ag3_m_02 - phones	AE1	56.0477
56.0477	DCA_se2_ag3_m_02 - phones	K	56.0777
56.0777	DCA_se2_ag3_m_02 - phones	T	56.1077
56.0777	DCA_se2_ag3_m_02 - words	to	56.1377
56.1077	DCA_se2_ag3_m_02 - phones	AH0	56.1377
56.1377	DCA_se2_ag3_m_02 - phones	DH	56.1677
56.1377	DCA_se2_ag3_m_02 - words	the	56.1977
56.1677	DCA_se2_ag3_m_02 - phones	AH0	56.1977
56.1977	DCA_se2_ag3_m_02 - phones	T	56.2277
56.1977	DCA_se2_ag3_m_02 - words	tree	56.3677
56.2277	DCA_se2_ag3_m_02 - phones	R	56.2777
56.2777	DCA_se2_ag3_m_02 - phones	IY1	56.3677
56.3677	DCA_se2_ag3_m_02 - phones	B	56.3977
56.3677	DCA_se2_ag3_m_02 - words	before	56.5677
56.3977	DCA_se2_ag3_m_02 - phones	IH0	56.4277
56.4277	DCA_se2_ag3_m_02 - phones	F	56.4777
56.4777	DCA_se2_ag3_m_02 - phones	AO1	56.5177
56.5177	DCA_se2_ag3_m_02 - phones	R	56.5677
56.5677	DCA_se2_ag3_m_02 - phones	HH	56.6177
56.5677	DCA_se2_ag3_m_02 - words	he	56.7077
56.6177	DCA_se2_ag3_m_02 - phones	IY1	56.7077
56.7077	DCA_se2_ag3_m_02 - phones	K	56.7877
56.7077	DCA_se2_ag3_m_02 - words	can	56.9277
56.7877	DCA_se2_ag3_m_02 - phones	AE1	56.8577
56.8577	DCA_se2_ag3_m_02 - phones	N	56.9277
56.9277	DCA_se2_ag3_m_02 - phones	DH	56.9677
56.9277	DCA_se2_ag3_m_02 - words	then	57.1077
56.9677	DCA_se2_ag3_m_02 - phones	EH1	57.0177
57.0177	DCA_se2_ag3_m_02 - phones	N	57.1077
57.1077	DCA_se2_ag3_m_02 - phones	Y	57.1477
57.1077	DCA_se2_ag3_m_02 - words	you	57.1977
57.1477	DCA_se2_ag3_m_02 - phones	UW1	57.1977
57.1977	DCA_se2_ag3_m_02 - phones	S	57.3677
57.1977	DCA_se2_ag3_m_02 - words	safe	57.7177
57.3677	DCA_se2_ag3_m_02 - phones	EY1	57.6077
57.6077	DCA_se2_ag3_m_02 - phones	F	57.7177
57.7177	DCA_se2_ag3_m_02 - phones	B	57.7577
57.7177	DCA_se2_ag3_m_02 - words	but	57.8277
57.7577	DCA_se2_ag3_m_02 - phones	AH1	57.7977
57.7977	DCA_se2_ag3_m_02 - phones	T	57.8277
57.8277	DCA_se2_ag3_m_02 - phones	IH1	57.9377
57.8277	DCA_se2_ag3_m_02 - words	if	57.9677
57.9377	DCA_se2_ag3_m_02 - phones	F	57.9677
57.9677	DCA_se2_ag3_m_02 - phones	HH	57.9977
57.9677	DCA_se2_ag3_m_02 - words	he	58.0577
57.9977	DCA_se2_ag3_m_02 - phones	IY1	58.0577
58.0577	DCA_se2_ag3_m_02 - phones	K	58.1677
58.0577	DCA_se2_ag3_m_02 - words	catches	58.2977
58.1677	DCA_se2_ag3_m_02 - phones	AE1	58.2077
58.2077	DCA_se2_ag3_m_02 - phones	CH	58.2377
58.2377	DCA_se2_ag3_m_02 - phones	AH0	58.2677
58.2677	DCA_se2_ag3_m_02 - phones	Z	58.2977
58.2977	DCA_se2_ag3_m_02 - phones	Y	58.3777
58.2977	DCA_se2_ag3_m_02 - words	you	58.5477
58.3777	DCA_se2_ag3_m_02 - phones	UW1	58.5477
58.5477	DCA_se2_ag3_m_02 - phones	sp	58.7241
58.7241	DCA_se2_ag3_m_02 - phones	AO1	58.8941
58.7241	DCA_se2_ag3_m_02 - words	off	58.9241
58.8941	DCA_se2_ag3_m_02 - phones	F	58.9241
58.9241	DCA_se2_ag3_m_02 - phones	sp	59.0241
59.0241	DCA_se2_ag3_m_02 - phones	B	59.1041
59.0241	DCA_se2_ag3_m_02 - words	base	59.3241
59.1041	DCA_se2_ag3_m_02 - phones	EY1	59.2541
59.2541	DCA_se2_ag3_m_02 - phones	S	59.3241
59.3241	DCA_se2_ag3_m_02 - phones	AH0	59.3541
59.3241	DCA_se2_ag3_m_02 - words	and	59.3841
59.3541	DCA_se2_ag3_m_02 - phones	N	59.3841
59.3841	DCA_se2_ag3_m_02 - phones	HH	59.4241
59.3841	DCA_se2_ag3_m_02 - words	he	59.5141
59.4241	DCA_se2_ag3_m_02 - phones	IY1	59.5141
59.5141	DCA_se2_ag3_m_02 - phones	S	59.6741
59.5141	DCA_se2_ag3_m_02 - words	see	59.8341
59.6741	DCA_se2_ag3_m_02 - phones	IY1	59.8341
59.8341	DCA_se2_ag3_m_02 - phones	Z	59.8641
59.8341	DCA_se2_ag3_m_02 - words	s	59.8641
59.8641	DCA_se2_ag3_m_02 - phones	Y	59.8941
59.8641	DCA_se2_ag3_m_02 - words	you	59.9341
59.8941	DCA_se2_ag3_m_02 - phones	UW1	59.9341
59.9341	DCA_se2_ag3_m_02 - phones	DH	59.9841
59.9341	DCA_se2_ag3_m_02 - words	then	60.1541
59.9841	DCA_se2_ag3_m_02 - phones	EH1	60.0541
60.0541	DCA_se2_ag3_m_02 - phones	N	60.1541
60.1541	DCA_se2_ag3_m_02 - phones	AH1	60.3941
60.1541	DCA_se2_ag3_m_02 - words	uh	60.3941
60.3941	DCA_se2_ag3_m_02 - phones	sp	60.7397
60.7397	DCA_se2_ag3_m_02 - phones	Y	60.7797
60.7397	DCA_se2_ag3_m_02 - words	you're	60.8797
60.7797	DCA_se2_ag3_m_02 - phones	UW1	60.8397
60.8397	DCA_se2_ag3_m_02 - phones	R	60.8797
60.8797	DCA_se2_ag3_m_02 - phones	AW1	61.0597
60.8797	DCA_se2_ag3_m_02 - words	out	61.1197
61.0597	DCA_se2_ag3_m_02 - phones	T	61.1197
61.1197	DCA_se2_ag3_m_02 - phones	sp	61.2197
61.7099	DCA_int_01 - phones	G	61.7399
61.7099	DCA_int_01 - words	good	61.9699
61.7399	DCA_int_01 - phones	UH1	61.8499
61.8499	DCA_int_01 - phones	D	61.9699
61.9699	DCA_int_01 - phones	sp	62.6057
62.6057	DCA_int_01 - words	uh	62.7157
62.6057	DCA_int_01 - phones	AH1	62.7157
62.7157	DCA_int_01 - phones	HH	62.7557
62.7157	DCA_int_01 - words	how	62.8357
62.7557	DCA_int_01 - phones	AW1	62.8357
62.8357	DCA_int_01 - phones	D	62.8957
62.8357	DCA_int_01 - words	do	62.9257
62.8957	DCA_int_01 - phones	UW1	62.9257
62.9257	DCA_int_01 - phones	Y	62.9757
62.9257	DCA_int_01 - words	you	63.0657
62.9757	DCA_int_01 - phones	UW1	63.0657
63.0657	DCA_int_01 - phones	P	63.1557
63.0657	DCA_int_01 - words	pick	63.3257
63.1557	DCA_int_01 - phones	IH1	63.2457
63.2457	DCA_int_01 - phones	K	63.3257
63.3257	DCA_int_01 - phones	DH	63.3657
63.3257	DCA_int_01 - words	the	63.4257
63.3657	DCA_int_01 - phones	IY0	63.4257
63.4257	DCA_int_01 - phones	G	63.5357
63.4257	DCA_int_01 - words	guy	63.6457
63.5357	DCA_int_01 - phones	AY1	63.6457
63.6457	DCA_int_01 - phones	DH	63.6857
63.6457	DCA_int_01 - words	that	63.7957
63.6857	DCA_int_01 - phones	AH0	63.7457
63.7457	DCA_int_01 - phones	T	63.7957
63.7957	DCA_int_01 - words	s	63.8557
63.7957	DCA_int_01 - phones	S	63.8557
63.8557	DCA_int_01 - phones	G	63.9157
63.8557	DCA_int_01 - words	gonna	64.0157
63.9157	DCA_int_01 - phones	AA1	63.9457
63.9457	DCA_int_01 - phones	N	63.9757
63.9757	DCA_int_01 - phones	AH0	64.0157
64.0157	DCA_int_01 - phones	HH	64.1057
64.0157	DCA_int_01 - words	hide	64.2757
64.1057	DCA_int_01 - phones	AY1	64.2457
64.2457	DCA_int_01 - phones	D	64.2757
64.2757	DCA_int_01 - phones	HH	64.3057
64.2757	DCA_int_01 - words	his	64.4757
64.3057	DCA_int_01 - phones	IH0	64.3557
64.3557	DCA_int_01 - phones	Z	64.4757
64.4757	DCA_int_01 - phones	AY1	64.5657
64.4757	DCA_int_01 - words	eyes	64.8957
64.5657	DCA_int_01 - phones	Z	64.8957
64.8957	DCA_int_01 - phones	sp	76.1137
66.6855	DCA_se2_ag3_m_02 - phones	AH1	67.4455
66.6855	DCA_se2_ag3_m_02 - words	uh	67.4455
67.4455	DCA_se2_ag3_m_02 - phones	sp	67.6555
69.0033	DCA_se2_ag3_m_02 - phones	W	69.0733
69.0033	DCA_se2_ag3_m_02 - words	well	69.2133
69.0733	DCA_se2_ag3_m_02 - phones	EH1	69.1133
69.1133	DCA_se2_ag3_m_02 - phones	L	69.2133
69.2133	DCA_se2_ag3_m_02 - phones	HH	69.2733
69.2133	DCA_se2_ag3_m_02 - words	he	69.3533
69.2733	DCA_se2_ag3_m_02 - phones	IY1	69.3533
69.3533	DCA_se2_ag3_m_02 - phones	JH	69.3933
69.3533	DCA_se2_ag3_m_02 - words	just	69.6333
69.3933	DCA_se2_ag3_m_02 - phones	IH0	69.5033
69.5033	DCA_se2_ag3_m_02 - phones	S	69.6333
69.6333	DCA_se2_ag3_m_02 - phones	AH1	69.8133
69.6333	DCA_se2_ag3_m_02 - words	uh	69.8133
69.8133	DCA_se2_ag3_m_02 - phones	sp	70.7424
70.7424	DCA_se2_ag3_m_02 - phones	W	70.7724
70.7424	DCA_se2_ag3_m_02 - words	when	70.8424
70.7724	DCA_se2_ag3_m_02 - phones	IH1	70.8024
70.8024	DCA_se2_ag3_m_02 - phones	N	70.8424
70.8424	DCA_se2_ag3_m_02 - phones	DH	70.8724
70.8424	DCA_se2_ag3_m_02 - words	the	70.9724
70.8724	DCA_se2_ag3_m_02 - phones	IY0	70.9724
70.9724	DCA_se2_ag3_m_02 - phones	G	71.1324
70.9724	DCA_se2_ag3_m_02 - words	game	71.3524
71.1324	DCA_se2_ag3_m_02 - phones	EY1	71.2824
71.2824	DCA_se2_ag3_m_02 - phones	M	71.3524
71.3524	DCA_se2_ag3_m_02 - phones	F	71.4124
71.3524	DCA_se2_ag3_m_02 - words	first	71.5424
71.4124	DCA_se2_ag3_m_02 - phones	ER1	71.4724
71.4724	DCA_se2_ag3_m_02 - phones	S	71.5024
71.5024	DCA_se2_ag3_m_02 - phones	T	71.5424
71.5424	DCA_se2_ag3_m_02 - phones	S	71.6024
71.5424	DCA_se2_ag3_m_02 - words	started	72.2124
71.6024	DCA_se2_ag3_m_02 - phones	T	71.6724
71.6724	DCA_se2_ag3_m_02 - phones	AA1	71.8224
71.8224	DCA_se2_ag3_m_02 - phones	R	71.8724
71.8724	DCA_se2_ag3_m_02 - phones	T	71.9624
71.9624	DCA_se2_ag3_m_02 - phones	AH0	72.0124
72.0124	DCA_se2_ag3_m_02 - phones	D	72.2124
72.2124	DCA_se2_ag3_m_02 - words	uh	72.6224
72.2124	DCA_se2_ag3_m_02 - phones	AH1	72.6224
72.6224	DCA_se2_ag3_m_02 - phones	sp	72.6824
73.2305	DCA_se2_ag3_m_02 - phones	HH	73.2605
73.2305	DCA_se2_ag3_m_02 - words	what	73.3705
73.2605	DCA_se2_ag3_m_02 - phones	W	73.3005
73.3005	DCA_se2_ag3_m_02 - phones	AH1	73.3405
73.3405	DCA_se2_ag3_m_02 - phones	T	73.3705
73.3705	DCA_se2_ag3_m_02 - phones	HH	73.4005
73.3705	DCA_se2_ag3_m_02 - words	he	73.4805
73.4005	DCA_se2_ag3_m_02 - phones	IY1	73.4805
73.4805	DCA_se2_ag3_m_02 - phones	D	73.5105
73.4805	DCA_se2_ag3_m_02 - words	do	73.5605
73.5105	DCA_se2_ag3_m_02 - phones	UW1	73.5605
73.5605	DCA_se2_ag3_m_02 - phones	IH1	73.5905
73.5605	DCA_se2_ag3_m_02 - words	is	73.6205
73.5905	DCA_se2_ag3_m_02 - phones	Z	73.6205
73.6205	DCA_se2_ag3_m_02 - phones	HH	73.6505
73.6205	DCA_se2_ag3_m_02 - words	he	73.8105
73.6505	DCA_se2_ag3_m_02 - phones	IY1	73.8105
73.8105	DCA_se2_ag3_m_02 - phones	sp	73.8405
73.8405	DCA_se2_ag3_m_02 - phones	T	73.8905
73.8405	DCA_se2_ag3_m_02 - words	taking	74.1905
73.8905	DCA_se2_ag3_m_02 - phones	EY1	73.9805
73.9805	DCA_se2_ag3_m_02 - phones	K	74.0105
74.0105	DCA_se2_ag3_m_02 - phones	IH0	74.0505
74.0505	DCA_se2_ag3_m_02 - phones	NG	74.1905
74.1905	DCA_se2_ag3_m_02 - words	uh	74.4705
74.1905	DCA_se2_ag3_m_02 - phones	AH1	74.4705
74.4705	DCA_se2_ag3_m_02 - phones	sp	74.8053
74.8053	DCA_se2_ag3_m_02 - phones	K	74.8553
74.8053	DCA_se2_ag3_m_02 - words	kind	74.9653
74.8553	DCA_se2_ag3_m_02 - phones	AY1	74.9153
74.9153	DCA_se2_ag3_m_02 - phones	N	74.9653
74.9653	DCA_se2_ag3_m_02 - phones	AH1	75.0053
74.9653	DCA_se2_ag3_m_02 - words	of	75.0353
75.0053	DCA_se2_ag3_m_02 - phones	V	75.0353
75.0353	DCA_se2_ag3_m_02 - phones	OW1	75.1253
75.0353	DCA_se2_ag3_m_02 - words	old	75.1953
75.1253	DCA_se2_ag3_m_02 - phones	L	75.1653
75.1653	DCA_se2_ag3_m_02 - phones	D	75.1953
75.1953	DCA_se2_ag3_m_02 - phones	G	75.2353
75.1953	DCA_se2_ag3_m_02 - words	game	75.4053
75.2353	DCA_se2_ag3_m_02 - phones	EY1	75.3053
75.3053	DCA_se2_ag3_m_02 - phones	M	75.4053
75.4053	DCA_se2_ag3_m_02 - phones	T	75.4353
75.4053	DCA_se2_ag3_m_02 - words	to	75.4753
75.4353	DCA_se2_ag3_m_02 - phones	AH0	75.4753
75.4753	DCA_se2_ag3_m_02 - phones	M	75.5453
75.4753	DCA_se2_ag3_m_02 - words	me	75.7153
75.5453	DCA_se2_ag3_m_02 - phones	IY1	75.7153
76.1137	DCA_int_01 - phones	DH	76.1637
76.1137	DCA_int_01 - words	then	76.2337
76.1637	DCA_int_01 - phones	EH1	76.2037
76.2037	DCA_int_01 - phones	N	76.2337
76.2337	DCA_int_01 - phones	Y	76.2937
76.2337	DCA_int_01 - words	you	76.3737
76.2937	DCA_int_01 - phones	UW1	76.3737
76.3737	DCA_int_01 - phones	T	76.4637
76.3737	DCA_int_01 - words	tag	76.6637
76.4637	DCA_int_01 - phones	AE1	76.6137
76.6137	DCA_int_01 - phones	G	76.6637
76.6637	DCA_int_01 - phones	AH0	76.7437
76.6637	DCA_int_01 - words	'em	76.7837
76.7437	DCA_int_01 - phones	M	76.7837
77.0206	DCA_se2_ag3_m_02 - phones	sil	77.0806
77.0806	DCA_se2_ag3_m_02 - phones	Y	77.2906
77.0806	DCA_se2_ag3_m_02 - words	yeah	77.5806
77.2906	DCA_se2_ag3_m_02 - phones	AE1	77.5806
77.7410	DCA_se2_ag3_m_02 - phones	Y	77.9510
77.7410	DCA_se2_ag3_m_02 - words	yeah	78.1610
77.9510	DCA_se2_ag3_m_02 - phones	AE1	78.1610
78.1610	DCA_se2_ag3_m_02 - phones	sp	79.3652
79.3652	DCA_se2_ag3_m_02 - phones	W	79.4052
79.3652	DCA_se2_ag3_m_02 - words	well	79.7552
79.4052	DCA_se2_ag3_m_02 - phones	EH1	79.4852
79.4852	DCA_se2_ag3_m_02 - phones	L	79.7552
79.7552	DCA_se2_ag3_m_02 - words	n-	79.8052
79.7552	DCA_se2_ag3_m_02 - phones	N	79.8052
79.8052	DCA_se2_ag3_m_02 - phones	sp	79.8452
79.8452	DCA_se2_ag3_m_02 - words	n-	79.9752
79.8452	DCA_se2_ag3_m_02 - phones	N	79.9752
79.9752	DCA_se2_ag3_m_02 - phones	sp	80.1374
80.1374	DCA_se2_ag3_m_02 - phones	JH	80.2274
80.1374	DCA_se2_ag3_m_02 - words	just	80.3374
80.2274	DCA_se2_ag3_m_02 - phones	AH1	80.3074
80.3074	DCA_se2_ag3_m_02 - phones	S	80.3374
80.3374	DCA_se2_ag3_m_02 - phones	L	80.3874
80.3374	DCA_se2_ag3_m_02 - words	like	80.5274
80.3874	DCA_se2_ag3_m_02 - phones	AY1	80.4574
80.4574	DCA_se2_ag3_m_02 - phones	K	80.5274
80.5274	DCA_se2_ag3_m_02 - phones	P	80.5974
80.5274	DCA_se2_ag3_m_02 - words	playing	80.9374
80.5974	DCA_se2_ag3_m_02 - phones	L	80.6474
80.6474	DCA_se2_ag3_m_02 - phones	EY1	80.7474
80.7474	DCA_se2_ag3_m_02 - phones	IH0	80.7774
80.7774	DCA_se2_ag3_m_02 - phones	NG	80.9374
80.9374	DCA_se2_ag3_m_02 - phones	sp	80.9674
80.9674	DCA_se2_ag3_m_02 - phones	AH1	81.2274
80.9674	DCA_se2_ag3_m_02 - words	um	81.2774
81.2274	DCA_se2_ag3_m_02 - phones	M	81.2774
81.2774	DCA_se2_ag3_m_02 - phones	sp	81.3074
81.4725	DCA_se2_ag3_m_02 - phones	HH	81.5325
81.4725	DCA_se2_ag3_m_02 - words	who	81.5625
81.5325	DCA_se2_ag3_m_02 - phones	UW1	81.5625
81.5625	DCA_se2_ag3_m_02 - phones	G	81.6025
81.5625	DCA_se2_ag3_m_02 - words	gonna	81.7125
81.6025	DCA_se2_ag3_m_02 - phones	AH1	81.6425
81.6425	DCA_se2_ag3_m_02 - phones	N	81.6725
81.6725	DCA_se2_ag3_m_02 - phones	AH0	81.7125
81.7125	DCA_se2_ag3_m_02 - phones	B	81.7625
81.7125	DCA_se2_ag3_m_02 - words	be	81.8525
81.7625	DCA_se2_ag3_m_02 - phones	IY1	81.8525
81.8525	DCA_se2_ag3_m_02 - phones	F	81.9825
81.8525	DCA_se2_ag3_m_02 - words	first	82.2025
81.9825	DCA_se2_ag3_m_02 - phones	ER1	82.0725
82.0725	DCA_se2_ag3_m_02 - phones	S	82.1425
82.1425	DCA_se2_ag3_m_02 - phones	T	82.2025
82.2025	DCA_se2_ag3_m_02 - phones	AH1	82.2325
82.2025	DCA_se2_ag3_m_02 - words	up	82.3325
82.2325	DCA_se2_ag3_m_02 - phones	P	82.3325
82.3325	DCA_se2_ag3_m_02 - phones	AE1	82.3825
82.3325	DCA_se2_ag3_m_02 - words	at	82.5025
82.3825	DCA_se2_ag3_m_02 - phones	T	82.5025
82.5025	DCA_se2_ag3_m_02 - phones	B	82.5825
82.5025	DCA_se2_ag3_m_02 - words	bat	82.8825
82.5825	DCA_se2_ag3_m_02 - phones	AE1	82.7825
82.7825	DCA_se2_ag3_m_02 - phones	T	82.8825
82.8825	DCA_se2_ag3_m_02 - phones	Y	82.9725
82.8825	DCA_se2_ag3_m_02 - words	you	83.0225
82.9725	DCA_se2_ag3_m_02 - phones	UW1	83.0225
83.0225	DCA_se2_ag3_m_02 - phones	N	83.0925
83.0225	DCA_se2_ag3_m_02 - words	know	83.2525
83.0925	DCA_se2_ag3_m_02 - phones	OW1	83.2525
83.2525	DCA_se2_ag3_m_02 - phones	sp	83.3425
83.3072	DCA_int_01 - phones	sil	83.3372
83.3372	DCA_int_01 - phones	AH1	83.4872
83.3372	DCA_int_01 - words	uh-huh	83.5572
83.4872	DCA_int_01 - phones	HH	83.5272
83.5272	DCA_int_01 - phones	AH1	83.5572
83.5572	DCA_int_01 - phones	sp	86.2287
83.6923	DCA_se2_ag3_m_02 - phones	DH	83.7723
83.6923	DCA_se2_ag3_m_02 - words	they	83.8323
83.7723	DCA_se2_ag3_m_02 - phones	EY1	83.8323
83.8323	DCA_se2_ag3_m_02 - phones	T	83.9223
83.8323	DCA_se2_ag3_m_02 - words	take	84.0523
83.9223	DCA_se2_ag3_m_02 - phones	EY1	84.0023
84.0023	DCA_se2_ag3_m_02 - phones	K	84.0523
84.0523	DCA_se2_ag3_m_02 - words	a	84.1223
84.0523	DCA_se2_ag3_m_02 - phones	AH0	84.1223
84.1223	DCA_se2_ag3_m_02 - phones	S	84.2123
84.1223	DCA_se2_ag3_m_02 - words	stick	84.4223
84.2123	DCA_se2_ag3_m_02 - phones	T	84.2623
84.2623	DCA_se2_ag3_m_02 - phones	IH1	84.3923
84.3923	DCA_se2_ag3_m_02 - phones	K	84.4223
84.4223	DCA_se2_ag3_m_02 - phones	AH0	84.4723
84.4223	DCA_se2_ag3_m_02 - words	and	84.6723
84.4723	DCA_se2_ag3_m_02 - phones	N	84.5323
84.5323	DCA_se2_ag3_m_02 - phones	D	84.6723
85.0912	DCA_se2_ag3_m_02 - phones	sil	85.1212
85.1212	DCA_se2_ag3_m_02 - phones	G	85.1612
85.1212	DCA_se2_ag3_m_02 - words	goes	85.4312
85.1612	DCA_se2_ag3_m_02 - phones	OW1	85.3712
85.3712	DCA_se2_ag3_m_02 - phones	Z	85.4312
85.4312	DCA_se2_ag3_m_02 - phones	AH1	85.4912
85.4312	DCA_se2_ag3_m_02 - words	up	85.6112
85.4912	DCA_se2_ag3_m_02 - phones	P	85.6112
85.6112	DCA_se2_ag3_m_02 - phones	T	85.6412
85.6112	DCA_se2_ag3_m_02 - words	to	85.6812
85.6412	DCA_se2_ag3_m_02 - phones	IH0	85.6812
85.6812	DCA_se2_ag3_m_02 - phones	B	85.7712
85.6812	DCA_se2_ag3_m_02 - words	bat	85.9612
85.7712	DCA_se2_ag3_m_02 - phones	AE1	85.8712
85.8712	DCA_se2_ag3_m_02 - phones	T	85.9612
85.9612	DCA_se2_ag3_m_02 - phones	sp	86.0212
86.0212	DCA_se2_ag3_m_02 - phones	AH0	86.0812
86.0212	DCA_se2_ag3_m_02 - words	and	86.2512
86.0812	DCA_se2_ag3_m_02 - phones	N	86.1912
86.1912	DCA_se2_ag3_m_02 - phones	D	86.2512
86.2287	DCA_int_01 - phones	R	86.2587
86.2287	DCA_int_01 - words	right	86.4087
86.2512	DCA_se2_ag3_m_02 - phones	sp	86.3512
86.2587	DCA_int_01 - phones	AY1	86.3087
86.3087	DCA_int_01 - phones	T	86.4087
86.3512	DCA_se2_ag3_m_02 - phones	HH	86.4212
86.3512	DCA_se2_ag3_m_02 - words	whoever	86.6912
86.4212	DCA_se2_ag3_m_02 - phones	UW0	86.5112
86.5112	DCA_se2_ag3_m_02 - phones	EH1	86.5412
86.5412	DCA_se2_ag3_m_02 - phones	V	86.5912
86.5912	DCA_se2_ag3_m_02 - phones	ER0	86.6912
86.6912	DCA_se2_ag3_m_02 - phones	sp	86.8644
86.8644	DCA_se2_ag3_m_02 - phones	Y	86.9044
86.8644	DCA_se2_ag3_m_02 - words	you	86.9644
86.9044	DCA_se2_ag3_m_02 - phones	UW1	86.9644
86.9644	DCA_se2_ag3_m_02 - phones	N	87.0144
86.9644	DCA_se2_ag3_m_02 - words	know	87.1444
87.0144	DCA_se2_ag3_m_02 - phones	OW1	87.1444
87.1444	DCA_se2_ag3_m_02 - phones	sp	87.1944
87.1944	DCA_se2_ag3_m_02 - phones	K	87.2944
87.1944	DCA_se2_ag3_m_02 - words	can	87.4244
87.2944	DCA_se2_ag3_m_02 - phones	AE1	87.3844
87.3844	DCA_se2_ag3_m_02 - phones	N	87.4244
87.4244	DCA_se2_ag3_m_02 - phones	sp	87.4944
87.4944	DCA_se2_ag3_m_02 - phones	HH	87.7044
87.4944	DCA_se2_ag3_m_02 - words	hold	87.8844
87.7044	DCA_se2_ag3_m_02 - phones	OW1	87.7644
87.7644	DCA_se2_ag3_m_02 - phones	L	87.8344
87.8344	DCA_se2_ag3_m_02 - phones	D	87.8844
87.8844	DCA_se2_ag3_m_02 - phones	AO1	88.0244
87.8844	DCA_se2_ag3_m_02 - words	on	88.0944
88.0244	DCA_se2_ag3_m_02 - phones	N	88.0944
88.0944	DCA_se2_ag3_m_02 - phones	sp	88.1244
88.1244	DCA_se2_ag3_m_02 - phones	DH	88.1744
88.1244	DCA_se2_ag3_m_02 - words	then	88.3644
88.1744	DCA_se2_ag3_m_02 - phones	EH1	88.2544
88.2544	DCA_se2_ag3_m_02 - phones	N	88.3644
88.3644	DCA_se2_ag3_m_02 - phones	sp	88.9408
88.9408	DCA_se2_ag3_m_02 - phones	DH	88.9708
88.9408	DCA_se2_ag3_m_02 - words	that	89.1008
88.9708	DCA_se2_ag3_m_02 - phones	AE1	89.0108
89.0108	DCA_se2_ag3_m_02 - phones	T	89.1008
89.1008	DCA_se2_ag3_m_02 - words	s	89.2108
89.1008	DCA_se2_ag3_m_02 - phones	S	89.2108
89.2108	DCA_se2_ag3_m_02 - phones	IH1	89.3208
89.2108	DCA_se2_ag3_m_02 - words	it	89.3508
89.3208	DCA_se2_ag3_m_02 - phones	T	89.3508
89.3508	DCA_se2_ag3_m_02 - phones	sp	103.0782
91.2025	DCA_int_01 - phones	sil	91.2325
91.2325	DCA_int_01 - phones	AH1	91.4825
91.2325	DCA_int_01 - words	uh	91.4825
91.4825	DCA_int_01 - phones	sp	91.5525
91.5525	DCA_int_01 - phones	D	91.5825
91.5525	DCA_int_01 - words	do	91.6125
91.5825	DCA_int_01 - phones	UW1	91.6125
91.6125	DCA_int_01 - phones	Y	91.6425
91.6125	DCA_int_01 - words	you	91.6725
91.6425	DCA_int_01 - phones	UW1	91.6725
91.6725	DCA_int_01 - phones	R	91.7525
91.6725	DCA_int_01 - words	remember	92.3025
91.7525	DCA_int_01 - phones	IY0	91.8025
91.8025	DCA_int_01 - phones	M	91.8725
91.8725	DCA_int_01 - phones	EH1	91.9225
91.9225	DCA_int_01 - phones	M	92.0225
92.0225	DCA_int_01 - phones	B	92.0925
92.0925	DCA_int_01 - phones	ER0	92.3025
92.3025	DCA_int_01 - phones	EH1	92.4925
92.3025	DCA_int_01 - words	ever	92.6525
92.4925	DCA_int_01 - phones	V	92.5725
92.5725	DCA_int_01 - phones	ER0	92.6525
92.6525	DCA_int_01 - phones	Y	92.7425
92.6525	DCA_int_01 - words	using	93.0225
92.7425	DCA_int_01 - phones	UW1	92.8025
92.8025	DCA_int_01 - phones	Z	92.8925
92.8925	DCA_int_01 - phones	IH0	92.9425
92.9425	DCA_int_01 - phones	NG	93.0225
93.0225	DCA_int_01 - phones	EH1	93.0725
93.0225	DCA_int_01 - words	any	93.2625
93.0725	DCA_int_01 - phones	N	93.1425
93.1425	DCA_int_01 - phones	IY0	93.2625
93.2625	DCA_int_01 - phones	R	93.3925
93.2625	DCA_int_01 - words	rhymes	93.9725
93.3925	DCA_int_01 - phones	AY1	93.5825
93.5825	DCA_int_01 - phones	M	93.7325
93.7325	DCA_int_01 - phones	Z	93.9725
94.0947	DCA_int_01 - phones	sil	94.1547
94.1547	DCA_int_01 - phones	AA1	94.2047
94.1547	DCA_int_01 - words	on	94.3147
94.2047	DCA_int_01 - phones	N	94.3147
94.3147	DCA_int_01 - phones	sp	94.3647
94.3647	DCA_int_01 - phones	P	94.4347
94.3647	DCA_int_01 - words	people	94.6847
94.4347	DCA_int_01 - phones	IY1	94.5147
94.5147	DCA_int_01 - phones	P	94.5747
94.5747	DCA_int_01 - phones	AH0	94.6047
94.6047	DCA_int_01 - phones	L	94.6847
94.6847	DCA_int_01 - words	s	94.7647
94.6847	DCA_int_01 - phones	Z	94.7647
94.7647	DCA_int_01 - phones	T	94.8647
94.7647	DCA_int_01 - words	toes	95.1747
94.8647	DCA_int_01 - phones	OW1	94.9747
94.9747	DCA_int_01 - phones	Z	95.1747
95.1747	DCA_int_01 - phones	sp	95.2047
95.2047	DCA_int_01 - phones	ER0	95.2947
95.2047	DCA_int_01 - words	or	95.2947
95.2947	DCA_int_01 - phones	AA1	95.3647
95.2947	DCA_int_01 - words	on	95.4147
95.3647	DCA_int_01 - phones	N	95.4147
95.4147	DCA_int_01 - phones	sp	95.4647
95.4647	DCA_int_01 - phones	DH	95.4947
95.4647	DCA_int_01 - words	their	95.6047
95.4947	DCA_int_01 - phones	EH1	95.5247
95.5247	DCA_int_01 - phones	R	95.6047
95.6047	DCA_int_01 - phones	sp	95.6447
95.6447	DCA_int_01 - phones	HH	95.7147
95.6447	DCA_int_01 - words	hands	96.1847
95.7147	DCA_int_01 - phones	AE1	95.8647
95.8647	DCA_int_01 - phones	N	95.9647
95.9647	DCA_int_01 - phones	Z	96.1847
97.1014	DCA_int_01 - phones	sil	97.1714
97.1714	DCA_int_01 - phones	Y	97.2014
97.1714	DCA_int_01 - words	you	97.2414
97.2014	DCA_int_01 - phones	UW1	97.2414
97.2414	DCA_int_01 - phones	N	97.2714
97.2414	DCA_int_01 - words	know	97.3314
97.2714	DCA_int_01 - phones	OW1	97.3314
97.3314	DCA_int_01 - phones	sp	97.3614
97.3614	DCA_int_01 - phones	L	97.4314
97.3614	DCA_int_01 - words	like	97.5514
97.4314	DCA_int_01 - phones	AY1	97.4914
97.4914	DCA_int_01 - phones	K	97.5514
97.5514	DCA_int_01 - phones	sp	97.6014
97.6014	DCA_int_01 - phones	T	97.7114
97.6014	DCA_int_01 - words	tarzan	98.0014
97.7114	DCA_int_01 - phones	AA1	97.7814
97.7814	DCA_int_01 - phones	R	97.8914
97.8914	DCA_int_01 - phones	Z	97.9414
97.9414	DCA_int_01 - phones	AH0	97.9714
97.9714	DCA_int_01 - phones	N	98.0014
98.0014	DCA_int_01 - phones	sp	98.0314
98.0314	DCA_int_01 - phones	W	98.0814
98.0314	DCA_int_01 - words	was	98.1814
98.0814	DCA_int_01 - phones	AH0	98.1414
98.1414	DCA_int_01 - phones	Z	98.1814
98.1814	DCA_int_01 - phones	IH0	98.2314
98.1814	DCA_int_01 - words	in	98.3014
98.2314	DCA_int_01 - phones	N	98.3014
98.3014	DCA_int_01 - words	a	98.3814
98.3014	DCA_int_01 - phones	AH0	98.3814
98.3814	DCA_int_01 - phones	T	98.4914
98.3814	DCA_int_01 - words	tree	98.6514
98.4914	DCA_int_01 - phones	R	98.5414
98.5414	DCA_int_01 - phones	IY1	98.6514
98.6514	DCA_int_01 - phones	AE1	98.6814
98.6514	DCA_int_01 - words	and	98.7514
98.6814	DCA_int_01 - phones	N	98.7514
98.7514	DCA_int_01 - phones	HH	98.8214
98.7514	DCA_int_01 - words	he	98.9214
98.8214	DCA_int_01 - phones	IY1	98.9214
98.9214	DCA_int_01 - phones	F	99.0314
98.9214	DCA_int_01 - words	fell	99.2014
99.0314	DCA_int_01 - phones	EH1	99.1214
99.1214	DCA_int_01 - phones	L	99.2014
99.2014	DCA_int_01 - phones	AW1	99.3314
99.2014	DCA_int_01 - words	out	99.4014
99.3314	DCA_int_01 - phones	T	99.4014
99.4014	DCA_int_01 - phones	sp	99.5914
99.5914	DCA_int_01 - phones	EH1	99.6714
99.5914	DCA_int_01 - words	anything	99.8714
99.6714	DCA_int_01 - phones	N	99.7014
99.7014	DCA_int_01 - phones	IY0	99.7314
99.7314	DCA_int_01 - phones	TH	99.7914
99.7914	DCA_int_01 - phones	IH2	99.8314
99.8314	DCA_int_01 - phones	NG	99.8714
99.8714	DCA_int_01 - phones	sp	99.9014
99.9014	DCA_int_01 - phones	L	99.9814
99.9014	DCA_int_01 - words	like	100.1014
99.9814	DCA_int_01 - phones	AY1	100.0214
100.0214	DCA_int_01 - phones	K	100.1014
100.1014	DCA_int_01 - phones	sp	100.1414
100.1414	DCA_int_01 - phones	DH	100.2014
100.1414	DCA_int_01 - words	that	100.2914
100.2014	DCA_int_01 - phones	AE1	100.2314
100.2314	DCA_int_01 - phones	T	100.2914
100.2914	DCA_int_01 - phones	sp	100.3414
103.0782	DCA_se2_ag3_m_02 - words	uh	103.1882
103.0782	DCA_se2_ag3_m_02 - phones	AH1	103.1882
103.1882	DCA_se2_ag3_m_02 - phones	N	103.2982
103.1882	DCA_se2_ag3_m_02 - words	no	103.3882
103.2982	DCA_se2_ag3_m_02 - phones	OW1	103.3882
103.3882	DCA_se2_ag3_m_02 - phones	sp	103.4182
103.4182	DCA_se2_ag3_m_02 - phones	S	103.5782
103.4182	DCA_se2_ag3_m_02 - words	sir	103.7982
103.5782	DCA_se2_ag3_m_02 - phones	ER1	103.7982
103.7982	DCA_se2_ag3_m_02 - phones	sp	103.8282
103.8282	DCA_se2_ag3_m_02 - phones	N	104.0182
103.8282	DCA_se2_ag3_m_02 - words	no	104.1482
104.0182	DCA_se2_ag3_m_02 - phones	OW1	104.1482
104.1482	DCA_se2_ag3_m_02 - phones	sp	104.1782
104.1782	DCA_se2_ag3_m_02 - phones	R	104.2682
104.1782	DCA_se2_ag3_m_02 - words	rhymes	104.5282
104.2682	DCA_se2_ag3_m_02 - phones	AY1	104.4582
104.4582	DCA_se2_ag3_m_02 - phones	M	104.4982
104.4982	DCA_se2_ag3_m_02 - phones	Z	104.5282
104.5282	DCA_se2_ag3_m_02 - phones	sp	105.6408
104.5591	DCA_int_01 - phones	D	104.6091
104.5591	DCA_int_01 - words	didn't	104.8291
104.6091	DCA_int_01 - phones	IH1	104.6391
104.6391	DCA_int_01 - phones	D	104.6791
104.6791	DCA_int_01 - phones	AH0	104.7491
104.7491	DCA_int_01 - phones	N	104.7791
104.7791	DCA_int_01 - phones	T	104.8291
104.8291	DCA_int_01 - phones	Y	104.8791
104.8291	DCA_int_01 - words	use	105.0691
104.8791	DCA_int_01 - phones	UW1	104.9791
104.9791	DCA_int_01 - phones	Z	105.0691
105.0691	DCA_int_01 - phones	DH	105.1191
105.0691	DCA_int_01 - words	those	105.3591
105.1191	DCA_int_01 - phones	OW1	105.2391
105.2391	DCA_int_01 - phones	Z	105.3591
105.6408	DCA_se2_ag3_m_02 - phones	N	105.6908
105.6408	DCA_se2_ag3_m_02 - words	no	105.7808
105.6908	DCA_se2_ag3_m_02 - phones	OW1	105.7808
105.7808	DCA_se2_ag3_m_02 - phones	S	105.8708
105.7808	DCA_se2_ag3_m_02 - words	sir	105.9608
105.8708	DCA_se2_ag3_m_02 - phones	ER1	105.9608
105.9608	DCA_se2_ag3_m_02 - phones	sp	111.6422
106.5245	DCA_int_01 - phones	sil	106.5745
106.5745	DCA_int_01 - phones	OW2	106.6945
106.5745	DCA_int_01 - words	okay	107.0745
106.6945	DCA_int_01 - phones	K	106.8345
106.8345	DCA_int_01 - phones	EY1	107.0745
107.0745	DCA_int_01 - phones	sp	107.1045
107.1045	DCA_int_01 - phones	AH1	107.4245
107.1045	DCA_int_01 - words	uh	107.4245
107.4245	DCA_int_01 - phones	sp	108.1118
108.1118	DCA_int_01 - phones	HH	108.1518
108.1118	DCA_int_01 - words	how	108.2018
108.1518	DCA_int_01 - phones	AW1	108.2018
108.2018	DCA_int_01 - phones	AH0	108.2318
108.2018	DCA_int_01 - words	about	108.4018
108.2318	DCA_int_01 - phones	B	108.2718
108.2718	DCA_int_01 - phones	AW1	108.3618
108.3618	DCA_int_01 - phones	T	108.4018
108.4018	DCA_int_01 - phones	M	108.5018
108.4018	DCA_int_01 - words	mumblety	108.8518
108.5018	DCA_int_01 - phones	AH1	108.5318
108.5318	DCA_int_01 - phones	M	108.6118
108.6118	DCA_int_01 - phones	B	108.6618
108.6618	DCA_int_01 - phones	L	108.7418
108.7418	DCA_int_01 - phones	T	108.7718
108.7718	DCA_int_01 - phones	IY1	108.8518
108.8518	DCA_int_01 - phones	P	108.9918
108.8518	DCA_int_01 - words	peg	109.1718
108.9918	DCA_int_01 - phones	EH1	109.0818
109.0818	DCA_int_01 - phones	G	109.1718
109.1718	DCA_int_01 - phones	HH	109.2218
109.1718	DCA_int_01 - words	how	109.2618
109.2218	DCA_int_01 - phones	AW1	109.2618
109.2618	DCA_int_01 - phones	D	109.3018
109.2618	DCA_int_01 - words	do	109.3318
109.3018	DCA_int_01 - phones	UW1	109.3318
109.3318	DCA_int_01 - phones	Y	109.3618
109.3318	DCA_int_01 - words	you	109.3918
109.3618	DCA_int_01 - phones	UW1	109.3918
109.3918	DCA_int_01 - phones	P	109.5018
109.3918	DCA_int_01 - words	play	109.6618
109.5018	DCA_int_01 - phones	L	109.5418
109.5418	DCA_int_01 - phones	EY1	109.6618
109.6618	DCA_int_01 - phones	sp	109.7118
109.7118	DCA_int_01 - phones	DH	109.7418
109.7118	DCA_int_01 - words	that	109.8418
109.7418	DCA_int_01 - phones	AH0	109.8118
109.8118	DCA_int_01 - phones	T	109.8418
109.8418	DCA_int_01 - phones	sp	111.4568
111.4568	DCA_int_01 - phones	W	111.4868
111.4568	DCA_int_01 - words	with	111.5968
111.4868	DCA_int_01 - phones	IH0	111.5368
111.5368	DCA_int_01 - phones	TH	111.5968
111.5968	DCA_int_01 - phones	DH	111.6468
111.5968	DCA_int_01 - words	the	111.6768
111.6422	DCA_se2_ag3_m_02 - phones	D	111.6722
111.6422	DCA_se2_ag3_m_02 - words	w	111.9322
111.6468	DCA_int_01 - phones	AH1	111.6768
111.6722	DCA_se2_ag3_m_02 - phones	AH1	111.7122
111.6768	DCA_int_01 - phones	sp	111.9368
111.7122	DCA_se2_ag3_m_02 - phones	B	111.7422
111.7422	DCA_se2_ag3_m_02 - phones	AH0	111.8222
111.8222	DCA_se2_ag3_m_02 - phones	L	111.8522
111.8522	DCA_se2_ag3_m_02 - phones	Y	111.9022
111.9022	DCA_se2_ag3_m_02 - phones	UW0	111.9322
111.9322	DCA_se2_ag3_m_02 - phones	sp	112.3890
111.9368	DCA_int_01 - phones	AY1	111.9668
111.9368	DCA_int_01 - words	ice	111.9968
111.9668	DCA_int_01 - phones	S	111.9968
111.9968	DCA_int_01 - phones	P	112.0868
111.9968	DCA_int_01 - words	pick	112.2068
112.0868	DCA_int_01 - phones	IH1	112.1168
112.1168	DCA_int_01 - phones	K	112.2068
112.2068	DCA_int_01 - phones	sp	132.8341
112.3890	DCA_se2_ag3_m_02 - phones	W	112.4790
112.3890	DCA_se2_ag3_m_02 - words	well	112.7090
112.4790	DCA_se2_ag3_m_02 - phones	EH1	112.6690
112.6690	DCA_se2_ag3_m_02 - phones	L	112.7090
112.7090	DCA_se2_ag3_m_02 - phones	AH1	113.0390
112.7090	DCA_se2_ag3_m_02 - words	uh	113.0390
113.0390	DCA_se2_ag3_m_02 - phones	sp	113.5716
113.5716	DCA_se2_ag3_m_02 - phones	Y	113.6416
113.5716	DCA_se2_ag3_m_02 - words	you	113.6916
113.6416	DCA_se2_ag3_m_02 - phones	UW1	113.6916
113.6916	DCA_se2_ag3_m_02 - phones	G	113.7416
113.6916	DCA_se2_ag3_m_02 - words	get	113.8116
113.7416	DCA_se2_ag3_m_02 - phones	IH1	113.7816
113.7816	DCA_se2_ag3_m_02 - phones	T	113.8116
113.8116	DCA_se2_ag3_m_02 - phones	IH1	113.8516
113.8116	DCA_se2_ag3_m_02 - words	in	114.1016
113.8516	DCA_se2_ag3_m_02 - phones	N	114.1016
114.1016	DCA_se2_ag3_m_02 - phones	DH	114.1316
114.1016	DCA_se2_ag3_m_02 - words	the	114.2516
114.1316	DCA_se2_ag3_m_02 - phones	AH0	114.2516
114.2516	DCA_se2_ag3_m_02 - words	uh	114.4916
114.2516	DCA_se2_ag3_m_02 - phones	AH1	114.4916
114.4916	DCA_se2_ag3_m_02 - phones	sp	115.0250
115.0250	DCA_se2_ag3_m_02 - phones	Y	115.0650
115.0250	DCA_se2_ag3_m_02 - words	you	115.0950
115.0650	DCA_se2_ag3_m_02 - phones	UW1	115.0950
115.0950	DCA_se2_ag3_m_02 - phones	G	115.1350
115.0950	DCA_se2_ag3_m_02 - words	get	115.2050
115.1350	DCA_se2_ag3_m_02 - phones	IH1	115.1750
115.1750	DCA_se2_ag3_m_02 - phones	T	115.2050
115.2050	DCA_se2_ag3_m_02 - phones	IH1	115.2450
115.2050	DCA_se2_ag3_m_02 - words	in	115.2750
115.2450	DCA_se2_ag3_m_02 - phones	N	115.2750
115.2750	DCA_se2_ag3_m_02 - words	a	115.3250
115.2750	DCA_se2_ag3_m_02 - phones	AH0	115.3250
115.3250	DCA_se2_ag3_m_02 - phones	T	115.4350
115.3250	DCA_se2_ag3_m_02 - words	tree	115.5750
115.4350	DCA_se2_ag3_m_02 - phones	R	115.4750
115.4750	DCA_se2_ag3_m_02 - phones	IY1	115.5750
115.5750	DCA_se2_ag3_m_02 - phones	B	115.6450
115.5750	DCA_se2_ag3_m_02 - words	box	115.9950
115.6450	DCA_se2_ag3_m_02 - phones	AA1	115.7750
115.7750	DCA_se2_ag3_m_02 - phones	K	115.8850
115.8850	DCA_se2_ag3_m_02 - phones	S	115.9950
115.9950	DCA_se2_ag3_m_02 - phones	Y	116.0750
115.9950	DCA_se2_ag3_m_02 - words	you	116.1550
116.0750	DCA_se2_ag3_m_02 - phones	UW1	116.1550
116.1550	DCA_se2_ag3_m_02 - phones	N	116.2150
116.1550	DCA_se2_ag3_m_02 - words	know	116.3750
116.2150	DCA_se2_ag3_m_02 - phones	OW1	116.3750
116.3750	DCA_se2_ag3_m_02 - phones	sp	117.2002
117.2002	DCA_se2_ag3_m_02 - phones	AH0	117.3102
117.2002	DCA_se2_ag3_m_02 - words	and	117.5702
117.3102	DCA_se2_ag3_m_02 - phones	N	117.4502
117.4502	DCA_se2_ag3_m_02 - phones	D	117.5702
118.0102	DCA_se2_ag3_m_02 - phones	sil	118.0502
118.0502	DCA_se2_ag3_m_02 - phones	Y	118.1002
118.0502	DCA_se2_ag3_m_02 - words	you	118.1302
118.1002	DCA_se2_ag3_m_02 - phones	UW1	118.1302
118.1302	DCA_se2_ag3_m_02 - phones	JH	118.1602
118.1302	DCA_se2_ag3_m_02 - words	just	118.3702
118.1602	DCA_se2_ag3_m_02 - phones	IH0	118.2702
118.2702	DCA_se2_ag3_m_02 - phones	S	118.3702
118.3702	DCA_se2_ag3_m_02 - phones	TH	118.4402
118.3702	DCA_se2_ag3_m_02 - words	throws	118.6602
118.4402	DCA_se2_ag3_m_02 - phones	R	118.4702
118.4702	DCA_se2_ag3_m_02 - phones	OW1	118.6102
118.6102	DCA_se2_ag3_m_02 - phones	Z	118.6602
118.6602	DCA_se2_ag3_m_02 - phones	DH	118.7102
118.6602	DCA_se2_ag3_m_02 - words	the	118.7402
118.7102	DCA_se2_ag3_m_02 - phones	AH1	118.7402
118.7402	DCA_se2_ag3_m_02 - phones	AY1	118.8502
118.7402	DCA_se2_ag3_m_02 - words	ice	118.9502
118.8502	DCA_se2_ag3_m_02 - phones	S	118.9502
118.9502	DCA_se2_ag3_m_02 - phones	P	119.0402
118.9502	DCA_se2_ag3_m_02 - words	pick	119.2002
119.0402	DCA_se2_ag3_m_02 - phones	IH1	119.1002
119.1002	DCA_se2_ag3_m_02 - phones	K	119.2002
119.2002	DCA_se2_ag3_m_02 - phones	sp	119.2502
119.2502	DCA_se2_ag3_m_02 - phones	AH1	119.4202
119.2502	DCA_se2_ag3_m_02 - words	up	119.4502
119.4202	DCA_se2_ag3_m_02 - phones	P	119.4502
120.3428	DCA_se2_ag3_m_02 - phones	sil	120.4228
120.4228	DCA_se2_ag3_m_02 - phones	IH1	120.4628
120.4228	DCA_se2_ag3_m_02 - words	it	120.5128
120.4628	DCA_se2_ag3_m_02 - phones	T	120.5128
120.5128	DCA_se2_ag3_m_02 - words	s	120.5928
120.5128	DCA_se2_ag3_m_02 - phones	S	120.5928
120.5928	DCA_se2_ag3_m_02 - phones	AO1	120.6828
120.5928	DCA_se2_ag3_m_02 - words	all	120.7728
120.6828	DCA_se2_ag3_m_02 - phones	L	120.7728
120.7728	DCA_se2_ag3_m_02 - phones	K	120.8228
120.7728	DCA_se2_ag3_m_02 - words	kind	120.9428
120.8228	DCA_se2_ag3_m_02 - phones	AY1	120.9028
120.9028	DCA_se2_ag3_m_02 - phones	N	120.9428
120.9428	DCA_se2_ag3_m_02 - phones	AH1	120.9728
120.9428	DCA_se2_ag3_m_02 - words	of	121.0128
120.9728	DCA_se2_ag3_m_02 - phones	V	121.0128
121.0128	DCA_se2_ag3_m_02 - phones	W	121.1028
121.0128	DCA_se2_ag3_m_02 - words	ways	121.2428
121.1028	DCA_se2_ag3_m_02 - phones	EY1	121.2128
121.2128	DCA_se2_ag3_m_02 - phones	Z	121.2428
121.2428	DCA_se2_ag3_m_02 - phones	Y	121.2728
121.2428	DCA_se2_ag3_m_02 - words	you	121.3028
121.2728	DCA_se2_ag3_m_02 - phones	UW1	121.3028
121.3028	DCA_se2_ag3_m_02 - phones	G	121.3428
121.3028	DCA_se2_ag3_m_02 - words	gotta	121.4528
121.3428	DCA_se2_ag3_m_02 - phones	AA1	121.3828
121.3828	DCA_se2_ag3_m_02 - phones	T	121.4228
121.4228	DCA_se2_ag3_m_02 - phones	AH0	121.4528
121.4528	DCA_se2_ag3_m_02 - phones	Y	121.5728
121.4528	DCA_se2_ag3_m_02 - words	use	121.7028
121.5728	DCA_se2_ag3_m_02 - phones	UW1	121.6628
121.6628	DCA_se2_ag3_m_02 - phones	Z	121.7028
121.7028	DCA_se2_ag3_m_02 - phones	IH0	121.7428
121.7028	DCA_se2_ag3_m_02 - words	it	121.8228
121.7428	DCA_se2_ag3_m_02 - phones	T	121.8228
121.8228	DCA_se2_ag3_m_02 - phones	AO1	121.8728
121.8228	DCA_se2_ag3_m_02 - words	on	121.9228
121.8728	DCA_se2_ag3_m_02 - phones	N	121.9228
121.9228	DCA_se2_ag3_m_02 - phones	Y	121.9528
121.9228	DCA_se2_ag3_m_02 - words	your	122.0128
121.9528	DCA_se2_ag3_m_02 - phones	UH1	121.9828
121.9828	DCA_se2_ag3_m_02 - phones	R	122.0128
122.0128	DCA_se2_ag3_m_02 - phones	HH	122.1028
122.0128	DCA_se2_ag3_m_02 - words	hand	122.4328
122.1028	DCA_se2_ag3_m_02 - phones	AE1	122.3228
122.3228	DCA_se2_ag3_m_02 - phones	N	122.3828
122.3828	DCA_se2_ag3_m_02 - phones	D	122.4328
122.4328	DCA_se2_ag3_m_02 - phones	Y	122.4628
122.4328	DCA_se2_ag3_m_02 - words	you	122.5128
122.4628	DCA_se2_ag3_m_02 - phones	UW1	122.5128
122.5128	DCA_se2_ag3_m_02 - phones	N	122.5528
122.5128	DCA_se2_ag3_m_02 - words	know	122.7128
122.5528	DCA_se2_ag3_m_02 - phones	OW1	122.7128
122.7128	DCA_se2_ag3_m_02 - phones	sp	122.8628
123.2551	DCA_se2_ag3_m_02 - phones	TH	123.3151
123.2551	DCA_se2_ag3_m_02 - words	throws	123.5451
123.3151	DCA_se2_ag3_m_02 - phones	R	123.3451
123.3451	DCA_se2_ag3_m_02 - phones	OW1	123.4451
123.4451	DCA_se2_ag3_m_02 - phones	Z	123.5451
123.5451	DCA_se2_ag3_m_02 - phones	IH0	123.5951
123.5451	DCA_se2_ag3_m_02 - words	it	123.6551
123.5951	DCA_se2_ag3_m_02 - phones	T	123.6551
123.6551	DCA_se2_ag3_m_02 - phones	AH1	123.7951
123.6551	DCA_se2_ag3_m_02 - words	up	123.9751
123.7951	DCA_se2_ag3_m_02 - phones	P	123.9751
124.3252	DCA_se2_ag3_m_02 - phones	sil	124.3652
124.3652	DCA_se2_ag3_m_02 - phones	AE1	124.4852
124.3652	DCA_se2_ag3_m_02 - words	and	124.5152
124.4852	DCA_se2_ag3_m_02 - phones	N	124.5152
124.5152	DCA_se2_ag3_m_02 - phones	IH0	124.5452
124.5152	DCA_se2_ag3_m_02 - words	it	124.5752
124.5452	DCA_se2_ag3_m_02 - phones	T	124.5752
124.5752	DCA_se2_ag3_m_02 - phones	S	124.7052
124.5752	DCA_se2_ag3_m_02 - words	sticks	125.0752
124.7052	DCA_se2_ag3_m_02 - phones	T	124.7652
124.7652	DCA_se2_ag3_m_02 - phones	IH1	124.8752
124.8752	DCA_se2_ag3_m_02 - phones	K	124.9752
124.9752	DCA_se2_ag3_m_02 - phones	S	125.0752
125.2729	DCA_se2_ag3_m_02 - phones	sil	125.3229
125.3229	DCA_se2_ag3_m_02 - phones	Y	125.4529
125.3229	DCA_se2_ag3_m_02 - words	you	125.5629
125.4529	DCA_se2_ag3_m_02 - phones	UW1	125.5629
125.5629	DCA_se2_ag3_m_02 - phones	sp	125.7576
125.7576	DCA_se2_ag3_m_02 - phones	Y	125.8776
125.7576	DCA_se2_ag3_m_02 - words	you	125.9976
125.8776	DCA_se2_ag3_m_02 - phones	UW1	125.9976
125.9976	DCA_se2_ag3_m_02 - phones	AH1	126.2076
125.9976	DCA_se2_ag3_m_02 - words	uh	126.2076
126.2076	DCA_se2_ag3_m_02 - phones	sp	126.3850
126.3850	DCA_se2_ag3_m_02 - phones	Y	126.4450
126.3850	DCA_se2_ag3_m_02 - words	you	126.5050
126.4450	DCA_se2_ag3_m_02 - phones	UW1	126.5050
126.5050	DCA_se2_ag3_m_02 - phones	G	126.5850
126.5050	DCA_se2_ag3_m_02 - words	go	126.6250
126.5850	DCA_se2_ag3_m_02 - phones	OW1	126.6250
126.6250	DCA_se2_ag3_m_02 - phones	AO1	126.7550
126.6250	DCA_se2_ag3_m_02 - words	all	126.7850
126.7550	DCA_se2_ag3_m_02 - phones	L	126.7850
126.7850	DCA_se2_ag3_m_02 - phones	DH	126.8150
126.7850	DCA_se2_ag3_m_02 - words	the	126.8550
126.8150	DCA_se2_ag3_m_02 - phones	AH0	126.8550
126.8550	DCA_se2_ag3_m_02 - phones	W	126.9550
126.8550	DCA_se2_ag3_m_02 - words	way	127.1450
126.9550	DCA_se2_ag3_m_02 - phones	EY1	127.1450
127.4438	DCA_se2_ag3_m_02 - phones	sil	127.4938
127.4938	DCA_se2_ag3_m_02 - phones	AE1	127.5738
127.4938	DCA_se2_ag3_m_02 - words	and	127.7538
127.5738	DCA_se2_ag3_m_02 - phones	N	127.6938
127.6938	DCA_se2_ag3_m_02 - phones	D	127.7538
127.7538	DCA_se2_ag3_m_02 - phones	L	127.9538
127.7538	DCA_se2_ag3_m_02 - words	long	128.0838
127.9538	DCA_se2_ag3_m_02 - phones	AO1	128.0538
128.0538	DCA_se2_ag3_m_02 - phones	NG	128.0838
128.0838	DCA_se2_ag3_m_02 - phones	EH1	128.1138
128.0838	DCA_se2_ag3_m_02 - words	as	128.1438
128.1138	DCA_se2_ag3_m_02 - phones	Z	128.1438
128.1438	DCA_se2_ag3_m_02 - phones	DH	128.1738
128.1438	DCA_se2_ag3_m_02 - words	the	128.2038
128.1738	DCA_se2_ag3_m_02 - phones	AH1	128.2038
128.2038	DCA_se2_ag3_m_02 - phones	AY1	128.3138
128.2038	DCA_se2_ag3_m_02 - words	ice	128.4038
128.3138	DCA_se2_ag3_m_02 - phones	S	128.4038
128.4038	DCA_se2_ag3_m_02 - phones	P	128.4738
128.4038	DCA_se2_ag3_m_02 - words	pick	128.5538
128.4738	DCA_se2_ag3_m_02 - phones	IH1	128.5138
128.5138	DCA_se2_ag3_m_02 - phones	K	128.5538
128.5538	DCA_se2_ag3_m_02 - phones	S	128.6938
128.5538	DCA_se2_ag3_m_02 - words	stick	128.9438
128.6938	DCA_se2_ag3_m_02 - phones	T	128.7538
128.7538	DCA_se2_ag3_m_02 - phones	IH1	128.8438
128.8438	DCA_se2_ag3_m_02 - phones	K	128.9438
128.9438	DCA_se2_ag3_m_02 - phones	AH1	129.0238
128.9438	DCA_se2_ag3_m_02 - words	uh	129.0238
129.0238	DCA_se2_ag3_m_02 - phones	IH1	129.2338
129.0238	DCA_se2_ag3_m_02 - words	in	129.2638
129.2338	DCA_se2_ag3_m_02 - phones	N	129.2638
129.2638	DCA_se2_ag3_m_02 - phones	AH0	129.3538
129.2638	DCA_se2_ag3_m_02 - words	a	129.3538
129.3538	DCA_se2_ag3_m_02 - phones	W	129.4438
129.3538	DCA_se2_ag3_m_02 - words	ways	129.7038
129.4438	DCA_se2_ag3_m_02 - phones	EY1	129.6138
129.6138	DCA_se2_ag3_m_02 - phones	Z	129.7038
129.7764	DCA_se2_ag3_m_02 - phones	AE1	129.8364
129.7764	DCA_se2_ag3_m_02 - words	and	129.8864
129.8364	DCA_se2_ag3_m_02 - phones	N	129.8864
129.8864	DCA_se2_ag3_m_02 - phones	IH1	129.9964
129.8864	DCA_se2_ag3_m_02 - words	in	130.0264
129.9964	DCA_se2_ag3_m_02 - phones	N	130.0264
130.0264	DCA_se2_ag3_m_02 - words	a	130.0964
130.0264	DCA_se2_ag3_m_02 - phones	EY1	130.0964
130.0964	DCA_se2_ag3_m_02 - phones	AH1	130.3564
130.0964	DCA_se2_ag3_m_02 - words	um	130.5064
130.3564	DCA_se2_ag3_m_02 - phones	M	130.5064
130.5064	DCA_se2_ag3_m_02 - phones	sp	131.1545
131.1545	DCA_se2_ag3_m_02 - phones	S	131.2745
131.1545	DCA_se2_ag3_m_02 - words	sequence	131.5645
131.2745	DCA_se2_ag3_m_02 - phones	IY1	131.3245
131.3245	DCA_se2_ag3_m_02 - phones	K	131.4045
131.4045	DCA_se2_ag3_m_02 - phones	W	131.4345
131.4345	DCA_se2_ag3_m_02 - phones	AH0	131.4745
131.4745	DCA_se2_ag3_m_02 - phones	N	131.5045
131.5045	DCA_se2_ag3_m_02 - phones	S	131.5645
131.5645	DCA_se2_ag3_m_02 - phones	Y	131.6145
131.5645	DCA_se2_ag3_m_02 - words	you	131.6445
131.6145	DCA_se2_ag3_m_02 - phones	UW1	131.6445
131.6445	DCA_se2_ag3_m_02 - phones	HH	131.6745
131.6445	DCA_se2_ag3_m_02 - words	hold	131.8245
131.6745	DCA_se2_ag3_m_02 - phones	OW1	131.7245
131.7245	DCA_se2_ag3_m_02 - phones	L	131.7945
131.7945	DCA_se2_ag3_m_02 - phones	D	131.8245
131.8245	DCA_se2_ag3_m_02 - phones	IH0	131.8545
131.8245	DCA_se2_ag3_m_02 - words	it	131.8845
131.8545	DCA_se2_ag3_m_02 - phones	T	131.8845
131.8845	DCA_se2_ag3_m_02 - phones	AO1	131.9545
131.8845	DCA_se2_ag3_m_02 - words	on	132.0245
131.9545	DCA_se2_ag3_m_02 - phones	N	132.0245
132.0245	DCA_se2_ag3_m_02 - phones	Y	132.0945
132.0245	DCA_se2_ag3_m_02 - words	your	132.2045
132.0945	DCA_se2_ag3_m_02 - phones	UH1	132.1345
132.1345	DCA_se2_ag3_m_02 - phones	R	132.2045
132.2045	DCA_se2_ag3_m_02 - phones	HH	132.3145
132.2045	DCA_se2_ag3_m_02 - words	hand	132.6245
132.3145	DCA_se2_ag3_m_02 - phones	AE1	132.5445
132.5445	DCA_se2_ag3_m_02 - phones	N	132.5745
132.5745	DCA_se2_ag3_m_02 - phones	D	132.6245
132.6245	DCA_se2_ag3_m_02 - phones	S	132.7345
132.6245	DCA_se2_ag3_m_02 - words	see	132.8745
132.7345	DCA_se2_ag3_m_02 - phones	IY1	132.8745
132.8341	DCA_int_01 - phones	M	132.8941
132.8341	DCA_int_01 - words	mm-hm	133.6241
132.8941	DCA_int_01 - phones	HH	132.9241
132.9241	DCA_int_01 - phones	M	133.6241
134.0911	DCA_se2_ag3_m_02 - phones	sil	134.1611
134.1611	DCA_se2_ag3_m_02 - words	uh	134.5811
134.1611	DCA_se2_ag3_m_02 - phones	AH1	134.5811
134.5811	DCA_se2_ag3_m_02 - phones	sp	135.5721
135.5721	DCA_se2_ag3_m_02 - phones	AE1	135.6221
135.5721	DCA_se2_ag3_m_02 - words	and	135.6721
135.6221	DCA_se2_ag3_m_02 - phones	N	135.6721
135.6721	DCA_se2_ag3_m_02 - phones	EH1	135.7921
135.6721	DCA_se2_ag3_m_02 - words	anytime	136.2621
135.7921	DCA_se2_ag3_m_02 - phones	N	135.8221
135.8221	DCA_se2_ag3_m_02 - phones	IY0	135.8821
135.8821	DCA_se2_ag3_m_02 - phones	T	135.9921
135.9921	DCA_se2_ag3_m_02 - phones	AY2	136.1121
136.1121	DCA_se2_ag3_m_02 - phones	M	136.2621
136.2621	DCA_se2_ag3_m_02 - phones	sp	136.5298
136.5298	DCA_se2_ag3_m_02 - phones	EH1	136.6198
136.5298	DCA_se2_ag3_m_02 - words	anytime	136.9198
136.6198	DCA_se2_ag3_m_02 - phones	N	136.6698
136.6698	DCA_se2_ag3_m_02 - phones	IY0	136.7198
136.7198	DCA_se2_ag3_m_02 - phones	T	136.8098
136.8098	DCA_se2_ag3_m_02 - phones	AY2	136.8598
136.8598	DCA_se2_ag3_m_02 - phones	M	136.9198
136.9198	DCA_se2_ag3_m_02 - phones	Y	136.9798
136.9198	DCA_se2_ag3_m_02 - words	you	137.0298
136.9798	DCA_se2_ag3_m_02 - phones	UW1	137.0298
137.0298	DCA_se2_ag3_m_02 - phones	M	137.1398
137.0298	DCA_se2_ag3_m_02 - words	miss	137.2998
137.1398	DCA_se2_ag3_m_02 - phones	IH1	137.2298
137.2298	DCA_se2_ag3_m_02 - phones	S	137.2998
137.2998	DCA_se2_ag3_m_02 - phones	F	137.3598
137.2998	DCA_se2_ag3_m_02 - words	from	137.4698
137.3598	DCA_se2_ag3_m_02 - phones	ER0	137.3898
137.3898	DCA_se2_ag3_m_02 - phones	M	137.4698
137.4698	DCA_se2_ag3_m_02 - phones	S	137.5498
137.4698	DCA_se2_ag3_m_02 - words	sticking	137.8898
137.5498	DCA_se2_ag3_m_02 - phones	T	137.5998
137.5998	DCA_se2_ag3_m_02 - phones	IH1	137.6698
137.6698	DCA_se2_ag3_m_02 - phones	K	137.7298
137.7298	DCA_se2_ag3_m_02 - phones	IH0	137.7698
137.7698	DCA_se2_ag3_m_02 - phones	NG	137.8898
137.8898	DCA_se2_ag3_m_02 - phones	DH	137.9298
137.8898	DCA_se2_ag3_m_02 - words	then	138.0498
137.9298	DCA_se2_ag3_m_02 - phones	EH1	137.9898
137.9898	DCA_se2_ag3_m_02 - phones	N	138.0498
138.0498	DCA_se2_ag3_m_02 - phones	IH0	138.0798
138.0498	DCA_se2_ag3_m_02 - words	it	138.1298
138.0798	DCA_se2_ag3_m_02 - phones	T	138.1298
138.1298	DCA_se2_ag3_m_02 - phones	S	138.2098
138.1298	DCA_se2_ag3_m_02 - words	s	138.2098
138.2098	DCA_se2_ag3_m_02 - phones	DH	138.2698
138.2098	DCA_se2_ag3_m_02 - words	the	138.3098
138.2698	DCA_se2_ag3_m_02 - phones	AH1	138.3098
138.3098	DCA_se2_ag3_m_02 - phones	AH1	138.3898
138.3098	DCA_se2_ag3_m_02 - words	other	138.5298
138.3898	DCA_se2_ag3_m_02 - phones	DH	138.4298
138.4298	DCA_se2_ag3_m_02 - phones	ER0	138.5298
138.5298	DCA_se2_ag3_m_02 - phones	G	138.6698
138.5298	DCA_se2_ag3_m_02 - words	guy	138.7898
138.6698	DCA_se2_ag3_m_02 - phones	AY1	138.7898
138.7898	DCA_se2_ag3_m_02 - phones	Z	138.9198
138.7898	DCA_se2_ag3_m_02 - words	s	138.9198
138.9198	DCA_se2_ag3_m_02 - phones	G	138.9598
138.9198	DCA_se2_ag3_m_02 - words	go	139.1598
138.9598	DCA_se2_ag3_m_02 - phones	OW1	139.1598
139.1598	DCA_se2_ag3_m_02 - phones	Y	139.1898
139.1598	DCA_se2_ag3_m_02 - words	you	139.2798
139.1898	DCA_se2_ag3_m_02 - phones	UW1	139.2798
139.2798	DCA_se2_ag3_m_02 - phones	N	139.3298
139.2798	DCA_se2_ag3_m_02 - words	know	139.4598
139.3298	DCA_se2_ag3_m_02 - phones	OW1	139.4598
139.4598	DCA_se2_ag3_m_02 - phones	sp	139.9804
139.6950	DCA_int_01 - phones	M	139.7250
139.6950	DCA_int_01 - words	mm-hm	140.0950
139.7250	DCA_int_01 - phones	HH	140.0050
139.9804	DCA_se2_ag3_m_02 - phones	AH0	140.0804
139.9804	DCA_se2_ag3_m_02 - words	and	140.1104
140.0050	DCA_int_01 - phones	M	140.0950
140.0804	DCA_se2_ag3_m_02 - phones	N	140.1104
140.1104	DCA_se2_ag3_m_02 - phones	HH	140.1704
140.1104	DCA_se2_ag3_m_02 - words	whoever	140.4404
140.1704	DCA_se2_ag3_m_02 - phones	UW0	140.2504
140.2504	DCA_se2_ag3_m_02 - phones	EH1	140.2904
140.2904	DCA_se2_ag3_m_02 - phones	V	140.3704
140.3704	DCA_se2_ag3_m_02 - phones	ER0	140.4404
140.4404	DCA_se2_ag3_m_02 - phones	T	140.5204
140.4404	DCA_se2_ag3_m_02 - words	taken	140.7504
140.5204	DCA_se2_ag3_m_02 - phones	EY1	140.6204
140.6204	DCA_se2_ag3_m_02 - phones	K	140.6504
140.6504	DCA_se2_ag3_m_02 - phones	AH0	140.6904
140.6904	DCA_se2_ag3_m_02 - phones	N	140.7504
140.7504	DCA_se2_ag3_m_02 - phones	sp	140.8604
141.4824	DCA_se2_ag3_m_02 - phones	HH	141.5224
141.4824	DCA_se2_ag3_m_02 - words	what	141.6524
141.5224	DCA_se2_ag3_m_02 - phones	W	141.5624
141.5624	DCA_se2_ag3_m_02 - phones	AH1	141.6024
141.6024	DCA_se2_ag3_m_02 - phones	T	141.6524
141.6524	DCA_se2_ag3_m_02 - phones	Y	141.7024
141.6524	DCA_se2_ag3_m_02 - words	you	141.7324
141.7024	DCA_se2_ag3_m_02 - phones	UW1	141.7324
141.7324	DCA_se2_ag3_m_02 - phones	K	141.8224
141.7324	DCA_se2_ag3_m_02 - words	call	142.0524
141.8224	DCA_se2_ag3_m_02 - phones	AO1	142.0124
142.0124	DCA_se2_ag3_m_02 - phones	L	142.0524
142.0524	DCA_se2_ag3_m_02 - phones	DH	142.0824
142.0524	DCA_se2_ag3_m_02 - words	the	142.1124
142.0824	DCA_se2_ag3_m_02 - phones	AH0	142.1124
142.1124	DCA_se2_ag3_m_02 - phones	L	142.2924
142.1124	DCA_se2_ag3_m_02 - words	last	142.6324
142.2924	DCA_se2_ag3_m_02 - phones	AE1	142.4724
142.4724	DCA_se2_ag3_m_02 - phones	S	142.5624
142.5624	DCA_se2_ag3_m_02 - phones	T	142.6324
142.6324	DCA_se2_ag3_m_02 - phones	AH1	142.6624
142.6324	DCA_se2_ag3_m_02 - words	of	142.7524
142.6624	DCA_se2_ag3_m_02 - phones	V	142.7524
142.7524	DCA_se2_ag3_m_02 - phones	IH0	142.7824
142.7524	DCA_se2_ag3_m_02 - words	it	142.8124
142.7824	DCA_se2_ag3_m_02 - phones	T	142.8124
142.8124	DCA_se2_ag3_m_02 - phones	IH1	142.8924
142.8124	DCA_se2_ag3_m_02 - words	is	142.9724
142.8924	DCA_se2_ag3_m_02 - phones	Z	142.9724
142.9724	DCA_se2_ag3_m_02 - phones	S	143.0724
142.9724	DCA_se2_ag3_m_02 - words	spank	143.3424
143.0724	DCA_se2_ag3_m_02 - phones	P	143.1524
143.1524	DCA_se2_ag3_m_02 - phones	AE1	143.2224
143.2224	DCA_se2_ag3_m_02 - phones	NG	143.3124
143.3124	DCA_se2_ag3_m_02 - phones	K	143.3424
143.3424	DCA_se2_ag3_m_02 - phones	DH	143.3924
143.3424	DCA_se2_ag3_m_02 - words	the	143.4424
143.3924	DCA_se2_ag3_m_02 - phones	AH0	143.4424
143.4424	DCA_se2_ag3_m_02 - phones	B	143.5224
143.4424	DCA_se2_ag3_m_02 - words	baby	143.9324
143.5224	DCA_se2_ag3_m_02 - phones	EY1	143.6924
143.6924	DCA_se2_ag3_m_02 - phones	B	143.7724
143.7724	DCA_se2_ag3_m_02 - phones	IY0	143.9324
143.9324	DCA_se2_ag3_m_02 - phones	sp	144.0024
144.5276	DCA_se2_ag3_m_02 - phones	HH	144.5676
144.5276	DCA_se2_ag3_m_02 - words	whoever	144.7976
144.5676	DCA_se2_ag3_m_02 - phones	UW0	144.6276
144.6276	DCA_se2_ag3_m_02 - phones	EH1	144.6776
144.6776	DCA_se2_ag3_m_02 - phones	V	144.7076
144.7076	DCA_se2_ag3_m_02 - phones	ER0	144.7976
144.7976	DCA_se2_ag3_m_02 - phones	G	144.8476
144.7976	DCA_se2_ag3_m_02 - words	goes	145.0876
144.8476	DCA_se2_ag3_m_02 - phones	OW1	145.0076
145.0076	DCA_se2_ag3_m_02 - phones	Z	145.0876
145.0876	DCA_se2_ag3_m_02 - phones	AW1	145.1676
145.0876	DCA_se2_ag3_m_02 - words	out	145.2376
145.1676	DCA_se2_ag3_m_02 - phones	T	145.2376
145.2376	DCA_se2_ag3_m_02 - phones	sp	145.2776
145.2776	DCA_se2_ag3_m_02 - phones	W	145.3776
145.2776	DCA_se2_ag3_m_02 - words	with	145.4776
145.3776	DCA_se2_ag3_m_02 - phones	IH0	145.4176
145.4176	DCA_se2_ag3_m_02 - phones	TH	145.4776
145.4776	DCA_se2_ag3_m_02 - phones	S	145.5476
145.4776	DCA_se2_ag3_m_02 - words	spank	145.7676
145.5476	DCA_se2_ag3_m_02 - phones	P	145.6276
145.6276	DCA_se2_ag3_m_02 - phones	AE1	145.6976
145.6976	DCA_se2_ag3_m_02 - phones	NG	145.7376
145.7376	DCA_se2_ag3_m_02 - phones	K	145.7676
145.7676	DCA_se2_ag3_m_02 - phones	DH	145.8076
145.7676	DCA_se2_ag3_m_02 - words	the	145.8476
145.8076	DCA_se2_ag3_m_02 - phones	AH0	145.8476
145.8476	DCA_se2_ag3_m_02 - phones	B	145.9176
145.8476	DCA_se2_ag3_m_02 - words	baby	146.1076
145.9176	DCA_se2_ag3_m_02 - phones	EY1	146.0276
146.0276	DCA_se2_ag3_m_02 - phones	B	146.0676
146.0676	DCA_se2_ag3_m_02 - phones	IY0	146.1076
146.1076	DCA_se2_ag3_m_02 - phones	DH	146.1576
146.1076	DCA_se2_ag3_m_02 - words	then	146.2876
146.1576	DCA_se2_ag3_m_02 - phones	EH1	146.2276
146.2276	DCA_se2_ag3_m_02 - phones	N	146.2876
146.2876	DCA_se2_ag3_m_02 - phones	HH	146.3576
146.2876	DCA_se2_ag3_m_02 - words	he	146.4476
146.3576	DCA_se2_ag3_m_02 - phones	IY1	146.4476
146.4476	DCA_se2_ag3_m_02 - phones	W	146.4876
146.4476	DCA_se2_ag3_m_02 - words	wins	146.6776
146.4876	DCA_se2_ag3_m_02 - phones	IH1	146.5676
146.5676	DCA_se2_ag3_m_02 - phones	N	146.6276
146.6276	DCA_se2_ag3_m_02 - phones	Z	146.6776
146.6776	DCA_se2_ag3_m_02 - phones	DH	146.7276
146.6776	DCA_se2_ag3_m_02 - words	the	146.7576
146.7276	DCA_se2_ag3_m_02 - phones	IY0	146.7576
146.7576	DCA_se2_ag3_m_02 - phones	G	146.8176
146.7576	DCA_se2_ag3_m_02 - words	game	147.1776
146.8176	DCA_se2_ag3_m_02 - phones	EY1	146.9076
146.9076	DCA_se2_ag3_m_02 - phones	M	147.1776
147.4019	DCA_int_01 - phones	sil	147.4819
147.4819	DCA_int_01 - phones	OW1	147.7719
147.4819	DCA_int_01 - words	oh	147.7719
147.7719	DCA_int_01 - phones	sp	148.1405
148.1405	DCA_int_01 - phones	G	148.1805
148.1405	DCA_int_01 - words	good	148.3405
148.1805	DCA_int_01 - phones	IH0	148.2705
148.2705	DCA_int_01 - phones	D	148.3405
148.3405	DCA_int_01 - phones	sp	149.6016
149.6016	DCA_int_01 - phones	AH1	149.8716
149.6016	DCA_int_01 - words	uh	149.8716
149.8716	DCA_int_01 - phones	sp	149.9816
150.2058	DCA_int_01 - phones	Y	150.2358
150.2058	DCA_int_01 - words	you	150.2758
150.2358	DCA_int_01 - phones	UW1	150.2758
150.2758	DCA_int_01 - phones	S	150.3758
150.2758	DCA_int_01 - words	say	150.4558
150.3758	DCA_int_01 - phones	EY1	150.4558
150.4558	DCA_int_01 - phones	Y	150.5058
150.4558	DCA_int_01 - words	you	150.5758
150.5058	DCA_int_01 - phones	UW1	150.5758
150.5758	DCA_int_01 - phones	R	150.6258
150.5758	DCA_int_01 - words	really	150.8058
150.6258	DCA_int_01 - phones	IY1	150.7058
150.7058	DCA_int_01 - phones	L	150.7358
150.7358	DCA_int_01 - phones	IY0	150.8058
150.8058	DCA_int_01 - phones	L	150.8658
150.8058	DCA_int_01 - words	liked	151.0258
150.8658	DCA_int_01 - phones	AY1	150.9358
150.9358	DCA_int_01 - phones	K	150.9958
150.9958	DCA_int_01 - phones	T	151.0258
151.0258	DCA_int_01 - phones	sp	151.0758
151.0758	DCA_int_01 - phones	B	151.1358
151.0758	DCA_int_01 - words	baseball	151.6458
151.1358	DCA_int_01 - phones	EY1	151.2658
151.2658	DCA_int_01 - phones	S	151.3858
151.3858	DCA_int_01 - phones	B	151.4358
151.4358	DCA_int_01 - phones	AO1	151.5158
151.5158	DCA_int_01 - phones	L	151.6458
151.6458	DCA_int_01 - phones	sp	151.7358
152.0488	DCA_se2_ag3_m_02 - phones	sil	152.0888
152.0888	DCA_se2_ag3_m_02 - phones	OW1	152.2388
152.0888	DCA_se2_ag3_m_02 - words	oh	152.2388
152.2388	DCA_se2_ag3_m_02 - phones	Y	152.4088
152.2388	DCA_se2_ag3_m_02 - words	yeah	152.5488
152.4088	DCA_se2_ag3_m_02 - phones	AE1	152.5488
152.5488	DCA_se2_ag3_m_02 - phones	sp	152.7188
152.7188	DCA_se2_ag3_m_02 - phones	M	152.8588
152.7188	DCA_se2_ag3_m_02 - words	mm-hm	152.9788
152.8588	DCA_se2_ag3_m_02 - phones	HH	152.8888
152.8888	DCA_se2_ag3_m_02 - phones	M	152.9788
152.9788	DCA_se2_ag3_m_02 - phones	sp	159.2558
153.2615	DCA_int_01 - phones	HH	153.3215
153.2615	DCA_int_01 - words	where	153.4815
153.3215	DCA_int_01 - phones	W	153.3715
153.3715	DCA_int_01 - phones	EH1	153.4415
153.4415	DCA_int_01 - phones	R	153.4815
153.4815	DCA_int_01 - phones	D	153.5115
153.4815	DCA_int_01 - words	did	153.6115
153.5115	DCA_int_01 - phones	IH0	153.5415
153.5415	DCA_int_01 - phones	D	153.6115
153.6115	DCA_int_01 - phones	Y	153.6615
153.6115	DCA_int_01 - words	you	153.7015
153.6615	DCA_int_01 - phones	UW1	153.7015
153.7015	DCA_int_01 - phones	P	153.8015
153.7015	DCA_int_01 - words	play	154.0315
153.8015	DCA_int_01 - phones	L	153.8815
153.8815	DCA_int_01 - phones	EY1	154.0315
154.0315	DCA_int_01 - phones	sp	154.1115
154.1115	DCA_int_01 - phones	B	154.1615
154.1115	DCA_int_01 - words	baseball	154.5915
154.1615	DCA_int_01 - phones	EY1	154.2915
154.2915	DCA_int_01 - phones	S	154.4015
154.4015	DCA_int_01 - phones	B	154.4515
154.4515	DCA_int_01 - phones	AO1	154.5015
154.5015	DCA_int_01 - phones	L	154.5915
154.5915	DCA_int_01 - phones	D	154.6215
154.5915	DCA_int_01 - words	did	154.7215
154.6215	DCA_int_01 - phones	IH0	154.6615
154.6615	DCA_int_01 - phones	D	154.7215
154.7215	DCA_int_01 - phones	Y	154.7615
154.7215	DCA_int_01 - words	you	154.8215
154.7615	DCA_int_01 - phones	UW1	154.8215
154.8215	DCA_int_01 - phones	W	154.8915
154.8215	DCA_int_01 - words	were	154.9915
154.8915	DCA_int_01 - phones	ER0	154.9915
154.9915	DCA_int_01 - phones	Y	155.0215
154.9915	DCA_int_01 - words	you	155.0515
155.0215	DCA_int_01 - phones	UW1	155.0515
155.0515	DCA_int_01 - phones	AA1	155.1315
155.0515	DCA_int_01 - words	on	155.1815
155.1315	DCA_int_01 - phones	N	155.1815
155.1815	DCA_int_01 - phones	AH0	155.2715
155.1815	DCA_int_01 - words	a	155.2715
155.2715	DCA_int_01 - phones	sp	155.3015
155.6570	DCA_int_01 - phones	AO1	155.7370
155.6570	DCA_int_01 - words	organized	156.2570
155.7370	DCA_int_01 - phones	R	155.8370
155.8370	DCA_int_01 - phones	G	155.8770
155.8770	DCA_int_01 - phones	AH0	155.9170
155.9170	DCA_int_01 - phones	N	155.9470
155.9470	DCA_int_01 - phones	AY2	156.0970
156.0970	DCA_int_01 - phones	Z	156.2270
156.2270	DCA_int_01 - phones	D	156.2570
156.2570	DCA_int_01 - phones	T	156.3670
156.2570	DCA_int_01 - words	team	156.6670
156.3670	DCA_int_01 - phones	IY1	156.5470
156.5470	DCA_int_01 - phones	M	156.6670
156.6670	DCA_int_01 - words	or	156.7970
156.6670	DCA_int_01 - phones	ER0	156.7970
157.2728	DCA_int_01 - phones	JH	157.3528
157.2728	DCA_int_01 - words	just	157.5128
157.3528	DCA_int_01 - phones	IH0	157.4028
157.4028	DCA_int_01 - phones	S	157.4528
157.4528	DCA_int_01 - phones	T	157.5128
157.5128	DCA_int_01 - phones	AH0	157.5628
157.5128	DCA_int_01 - words	a	157.5628
157.5628	DCA_int_01 - phones	B	157.6028
157.5628	DCA_int_01 - words	bunch	157.8628
157.6028	DCA_int_01 - phones	AH1	157.6728
157.6728	DCA_int_01 - phones	N	157.7628
157.7628	DCA_int_01 - phones	CH	157.8628
157.8628	DCA_int_01 - phones	AH0	157.8928
157.8628	DCA_int_01 - words	of	157.9228
157.8928	DCA_int_01 - phones	V	157.9228
157.9228	DCA_int_01 - phones	K	157.9628
157.9228	DCA_int_01 - words	kids	158.1528
157.9628	DCA_int_01 - phones	IH1	158.0328
158.0328	DCA_int_01 - phones	D	158.0928
158.0928	DCA_int_01 - phones	Z	158.1528
158.1528	DCA_int_01 - phones	G	158.2128
158.1528	DCA_int_01 - words	getting	158.3828
158.2128	DCA_int_01 - phones	IH1	158.2828
158.2828	DCA_int_01 - phones	T	158.3228
158.3228	DCA_int_01 - phones	IH0	158.3528
158.3528	DCA_int_01 - phones	NG	158.3828
158.3828	DCA_int_01 - phones	sp	158.4128
158.4128	DCA_int_01 - phones	T	158.4428
158.4128	DCA_int_01 - words	together	158.6628
158.4428	DCA_int_01 - phones	AH0	158.4728
158.4728	DCA_int_01 - phones	G	158.5628
158.5628	DCA_int_01 - phones	EH1	158.6028
158.6028	DCA_int_01 - phones	DH	158.6328
158.6328	DCA_int_01 - phones	ER0	158.6628
158.6628	DCA_int_01 - phones	sp	158.8528
159.2558	DCA_se2_ag3_m_02 - phones	W	159.3558
159.2558	DCA_se2_ag3_m_02 - words	well	159.8258
159.3558	DCA_se2_ag3_m_02 - phones	EH1	159.6758
159.6758	DCA_se2_ag3_m_02 - phones	L	159.8258
159.8258	DCA_se2_ag3_m_02 - phones	sp	159.8958
159.8958	DCA_se2_ag3_m_02 - words	uh	160.0458
159.8958	DCA_se2_ag3_m_02 - phones	AH1	160.0458
160.0458	DCA_se2_ag3_m_02 - phones	AY1	160.0858
160.0458	DCA_se2_ag3_m_02 - words	i	160.0858
160.0858	DCA_se2_ag3_m_02 - phones	P	160.1558
160.0858	DCA_se2_ag3_m_02 - words	played	160.3058
160.1558	DCA_se2_ag3_m_02 - phones	L	160.2058
160.2058	DCA_se2_ag3_m_02 - phones	EY1	160.2658
160.2658	DCA_se2_ag3_m_02 - phones	D	160.3058
160.3058	DCA_se2_ag3_m_02 - phones	F	160.3758
160.3058	DCA_se2_ag3_m_02 - words	for	160.4558
160.3758	DCA_se2_ag3_m_02 - phones	R	160.4058
160.4058	DCA_se2_ag3_m_02 - phones	ER0	160.4558
160.4558	DCA_se2_ag3_m_02 - words	uh	160.4858
160.4558	DCA_se2_ag3_m_02 - phones	AH1	160.4858
160.4858	DCA_se2_ag3_m_02 - phones	AH1	160.6258
160.4858	DCA_se2_ag3_m_02 - words	um	160.9058
160.6258	DCA_se2_ag3_m_02 - phones	M	160.9058
160.9058	DCA_se2_ag3_m_02 - phones	sp	161.2058
161.2058	DCA_se2_ag3_m_02 - phones	F	161.3858
161.2058	DCA_se2_ag3_m_02 - words	francis	161.8358
161.3858	DCA_se2_ag3_m_02 - phones	R	161.4358
161.4358	DCA_se2_ag3_m_02 - phones	AE1	161.5458
161.5458	DCA_se2_ag3_m_02 - phones	N	161.6158
161.6158	DCA_se2_ag3_m_02 - phones	S	161.6958
161.6958	DCA_se2_ag3_m_02 - phones	IH0	161.7958
161.7958	DCA_se2_ag3_m_02 - phones	S	161.8358
161.8358	DCA_se2_ag3_m_02 - phones	DH	161.8958
161.8358	DCA_se2_ag3_m_02 - words	the	161.9558
161.8958	DCA_se2_ag3_m_02 - phones	AH0	161.9558
161.9558	DCA_se2_ag3_m_02 - phones	S	162.0458
161.9558	DCA_se2_ag3_m_02 - words	school	162.2258
162.0458	DCA_se2_ag3_m_02 - phones	K	162.0958
162.0958	DCA_se2_ag3_m_02 - phones	UW1	162.1358
162.1358	DCA_se2_ag3_m_02 - phones	L	162.2258
162.2258	DCA_se2_ag3_m_02 - words	i	162.2758
162.2258	DCA_se2_ag3_m_02 - phones	AY1	162.2758
162.2758	DCA_se2_ag3_m_02 - phones	Y	162.3058
162.2758	DCA_se2_ag3_m_02 - words	used	162.4058
162.3058	DCA_se2_ag3_m_02 - phones	UW1	162.3458
162.3458	DCA_se2_ag3_m_02 - phones	Z	162.3758
162.3758	DCA_se2_ag3_m_02 - phones	D	162.4058
162.4058	DCA_se2_ag3_m_02 - phones	T	162.4358
162.4058	DCA_se2_ag3_m_02 - words	to	162.4658
162.4358	DCA_se2_ag3_m_02 - phones	AH0	162.4658
162.4658	DCA_se2_ag3_m_02 - phones	G	162.5058
162.4658	DCA_se2_ag3_m_02 - words	go	162.5758
162.5058	DCA_se2_ag3_m_02 - phones	OW1	162.5758
162.5758	DCA_se2_ag3_m_02 - phones	F	162.6858
162.5758	DCA_se2_ag3_m_02 - words	for	162.8858
162.6858	DCA_se2_ag3_m_02 - phones	AO1	162.8358
162.8358	DCA_se2_ag3_m_02 - phones	R	162.8858
162.8858	DCA_se2_ag3_m_02 - phones	IH1	162.9758
162.8858	DCA_se2_ag3_m_02 - words	in	163.0258
162.9758	DCA_se2_ag3_m_02 - phones	N	163.0258
163.0258	DCA_se2_ag3_m_02 - phones	JH	163.0958
163.0258	DCA_se2_ag3_m_02 - words	georgetown	163.5558
163.0958	DCA_se2_ag3_m_02 - phones	AO1	163.1558
163.1558	DCA_se2_ag3_m_02 - phones	R	163.2358
163.2358	DCA_se2_ag3_m_02 - phones	JH	163.2958
163.2958	DCA_se2_ag3_m_02 - phones	T	163.3858
163.3858	DCA_se2_ag3_m_02 - phones	AW2	163.4858
163.4858	DCA_se2_ag3_m_02 - phones	N	163.5558
163.5558	DCA_se2_ag3_m_02 - phones	sp	163.7353
163.7353	DCA_se2_ag3_m_02 - phones	F	163.8053
163.7353	DCA_se2_ag3_m_02 - words	for	164.0053
163.7930	DCA_int_01 - phones	OW1	164.1230
163.7930	DCA_int_01 - words	oh	164.1230
163.8053	DCA_se2_ag3_m_02 - phones	AO1	163.8353
163.8353	DCA_se2_ag3_m_02 - phones	R	164.0053
164.1230	DCA_int_01 - phones	R	164.1530
164.1230	DCA_int_01 - words	really	164.2430
164.1530	DCA_int_01 - phones	IY1	164.1830
164.1830	DCA_int_01 - phones	L	164.2130
164.2130	DCA_int_01 - phones	IY0	164.2430
164.2430	DCA_int_01 - phones	sp	165.2278
164.4123	DCA_se2_ag3_m_02 - phones	sil	164.4623
164.4623	DCA_se2_ag3_m_02 - phones	AH1	164.5523
164.4623	DCA_se2_ag3_m_02 - words	uh-huh	164.7323
164.5523	DCA_se2_ag3_m_02 - phones	HH	164.6023
164.6023	DCA_se2_ag3_m_02 - phones	AH1	164.7323
164.7323	DCA_se2_ag3_m_02 - phones	sp	165.4524
165.2278	DCA_int_01 - phones	W	165.2778
165.2278	DCA_int_01 - words	what	165.3578
165.2778	DCA_int_01 - phones	AH1	165.3178
165.3178	DCA_int_01 - phones	T	165.3578
165.3578	DCA_int_01 - phones	P	165.3878
165.3578	DCA_int_01 - words	position	165.8578
165.3878	DCA_int_01 - phones	AH0	165.4178
165.4178	DCA_int_01 - phones	Z	165.4578
165.4524	DCA_se2_ag3_m_02 - phones	Y	165.5224
165.4524	DCA_se2_ag3_m_02 - words	yeah	165.7524
165.4578	DCA_int_01 - phones	IH1	165.6778
165.5224	DCA_se2_ag3_m_02 - phones	AE1	165.7524
165.6778	DCA_int_01 - phones	SH	165.7878
165.7524	DCA_se2_ag3_m_02 - phones	sp	165.8524
165.7878	DCA_int_01 - phones	AH0	165.8178
165.8178	DCA_int_01 - phones	N	165.8578
165.8578	DCA_int_01 - phones	sp	165.8978
165.8978	DCA_int_01 - phones	W	165.9278
165.8978	DCA_int_01 - words	were	165.9678
165.9278	DCA_int_01 - phones	ER0	165.9678
165.9678	DCA_int_01 - phones	sp	166.0078
166.0078	DCA_int_01 - phones	Y	166.0378
166.0078	DCA_int_01 - words	you	166.0678
166.0378	DCA_int_01 - phones	UW1	166.0678
166.0678	DCA_int_01 - phones	sp	169.2665
166.5692	DCA_se2_ag3_m_02 - words	uh	166.9092
166.5692	DCA_se2_ag3_m_02 - phones	AH1	166.9092
166.9092	DCA_se2_ag3_m_02 - phones	SH	167.0592
166.9092	DCA_se2_ag3_m_02 - words	short	167.1692
167.0592	DCA_se2_ag3_m_02 - phones	AO1	167.0992
167.0992	DCA_se2_ag3_m_02 - phones	R	167.1392
167.1392	DCA_se2_ag3_m_02 - phones	T	167.1692
167.1692	DCA_se2_ag3_m_02 - phones	S	167.2292
167.1692	DCA_se2_ag3_m_02 - words	stop	167.5292
167.2292	DCA_se2_ag3_m_02 - phones	T	167.3092
167.3092	DCA_se2_ag3_m_02 - phones	AA1	167.3892
167.3892	DCA_se2_ag3_m_02 - phones	P	167.5292
169.2665	DCA_int_01 - phones	P	169.3265
169.2665	DCA_int_01 - words	pretty	169.4565
169.3179	DCA_se2_ag3_m_02 - phones	sil	169.4679
169.3265	DCA_int_01 - phones	R	169.3565
169.3565	DCA_int_01 - phones	IH1	169.3965
169.3965	DCA_int_01 - phones	T	169.4265
169.4265	DCA_int_01 - phones	IY0	169.4565
169.4565	DCA_int_01 - phones	sp	169.8165
169.4679	DCA_se2_ag3_m_02 - phones	AH0	169.5979
169.4679	DCA_se2_ag3_m_02 - words	and	169.8779
169.5979	DCA_se2_ag3_m_02 - phones	N	169.7279
169.7279	DCA_se2_ag3_m_02 - phones	D	169.8779
169.8165	DCA_int_01 - phones	G	169.8465
169.8165	DCA_int_01 - words	good	169.9365
169.8465	DCA_int_01 - phones	IH0	169.9065
169.8779	DCA_se2_ag3_m_02 - phones	sp	170.3522
169.9065	DCA_int_01 - phones	D	169.9365
169.9365	DCA_int_01 - phones	HH	169.9865
169.9365	DCA_int_01 - words	hitter	170.0865
169.9865	DCA_int_01 - phones	IH1	170.0265
170.0265	DCA_int_01 - phones	T	170.0565
170.0565	DCA_int_01 - phones	ER0	170.0865
170.3522	DCA_se2_ag3_m_02 - phones	Y	170.5122
170.3522	DCA_se2_ag3_m_02 - words	yeah	170.6222
170.5122	DCA_se2_ag3_m_02 - phones	AE1	170.6222
170.6222	DCA_se2_ag3_m_02 - words	i	170.6722
170.6222	DCA_se2_ag3_m_02 - phones	AY1	170.6722
170.6722	DCA_se2_ag3_m_02 - phones	W	170.7422
170.6722	DCA_se2_ag3_m_02 - words	was	170.9522
170.7422	DCA_se2_ag3_m_02 - phones	AH0	170.7922
170.7922	DCA_se2_ag3_m_02 - phones	Z	170.9522
170.9522	DCA_se2_ag3_m_02 - phones	AH0	171.0122
170.9522	DCA_se2_ag3_m_02 - words	a	171.0122
171.1609	DCA_se2_ag3_m_02 - phones	P	171.2209
171.1609	DCA_se2_ag3_m_02 - words	pretty	171.3709
171.2209	DCA_se2_ag3_m_02 - phones	R	171.2609
171.2609	DCA_se2_ag3_m_02 - phones	IH1	171.2909
171.2909	DCA_se2_ag3_m_02 - phones	T	171.3209
171.3209	DCA_se2_ag3_m_02 - phones	IY0	171.3709
171.3709	DCA_se2_ag3_m_02 - phones	G	171.4009
171.3709	DCA_se2_ag3_m_02 - words	good	171.5209
171.4009	DCA_se2_ag3_m_02 - phones	IH0	171.4909
171.4909	DCA_se2_ag3_m_02 - phones	D	171.5209
171.5209	DCA_se2_ag3_m_02 - phones	HH	171.5509
171.5209	DCA_se2_ag3_m_02 - words	hitter	171.7809
171.5509	DCA_se2_ag3_m_02 - phones	IH1	171.6109
171.6109	DCA_se2_ag3_m_02 - phones	T	171.6409
171.6409	DCA_se2_ag3_m_02 - phones	ER0	171.7809
172.0064	DCA_se2_ag3_m_02 - phones	AE1	172.1764
172.0064	DCA_se2_ag3_m_02 - words	and	172.3064
172.1764	DCA_se2_ag3_m_02 - phones	N	172.3064
172.3064	DCA_se2_ag3_m_02 - words	uh	172.6864
172.3064	DCA_se2_ag3_m_02 - phones	AH1	172.6864
172.6864	DCA_se2_ag3_m_02 - phones	sp	172.8485
172.8485	DCA_se2_ag3_m_02 - words	i	172.9385
172.8485	DCA_se2_ag3_m_02 - phones	AY1	172.9385
172.9385	DCA_se2_ag3_m_02 - phones	P	173.0485
172.9385	DCA_se2_ag3_m_02 - words	played	173.2585
173.0485	DCA_se2_ag3_m_02 - phones	L	173.1185
173.1185	DCA_se2_ag3_m_02 - phones	EY1	173.2085
173.2085	DCA_se2_ag3_m_02 - phones	D	173.2585
173.2585	DCA_se2_ag3_m_02 - phones	F	173.3285
173.2585	DCA_se2_ag3_m_02 - words	for	173.4085
173.3285	DCA_se2_ag3_m_02 - phones	R	173.3585
173.3585	DCA_se2_ag3_m_02 - phones	ER0	173.4085
173.4085	DCA_se2_ag3_m_02 - phones	AO1	173.5585
173.4085	DCA_se2_ag3_m_02 - words	all	173.6385
173.5585	DCA_se2_ag3_m_02 - phones	L	173.6385
173.6385	DCA_se2_ag3_m_02 - phones	S	173.6785
173.6385	DCA_se2_ag3_m_02 - words	star	173.8785
173.6785	DCA_se2_ag3_m_02 - phones	T	173.7385
173.7385	DCA_se2_ag3_m_02 - phones	AA1	173.8485
173.8485	DCA_se2_ag3_m_02 - phones	R	173.8785
173.8785	DCA_se2_ag3_m_02 - phones	IH0	173.9085
173.8785	DCA_se2_ag3_m_02 - words	in	174.1185
173.9085	DCA_se2_ag3_m_02 - phones	N	174.1185
174.1185	DCA_se2_ag3_m_02 - phones	W	174.1685
174.1185	DCA_se2_ag3_m_02 - words	when	174.2285
174.1685	DCA_se2_ag3_m_02 - phones	EH1	174.1985
174.1985	DCA_se2_ag3_m_02 - phones	N	174.2285
174.2285	DCA_se2_ag3_m_02 - phones	AY1	174.3185
174.2285	DCA_se2_ag3_m_02 - words	i	174.3185
174.3185	DCA_se2_ag3_m_02 - phones	W	174.3885
174.3185	DCA_se2_ag3_m_02 - words	was	174.4485
174.3885	DCA_se2_ag3_m_02 - phones	AH0	174.4185
174.4185	DCA_se2_ag3_m_02 - phones	Z	174.4485
174.4485	DCA_se2_ag3_m_02 - phones	IH0	174.4785
174.4485	DCA_se2_ag3_m_02 - words	in	174.5785
174.4785	DCA_se2_ag3_m_02 - phones	N	174.5785
174.5785	DCA_se2_ag3_m_02 - phones	DH	174.6085
174.5785	DCA_se2_ag3_m_02 - words	the	174.6685
174.6085	DCA_se2_ag3_m_02 - phones	AH0	174.6685
174.6685	DCA_se2_ag3_m_02 - phones	S	174.7885
174.6685	DCA_se2_ag3_m_02 - words	service	175.1385
174.7885	DCA_se2_ag3_m_02 - phones	ER1	174.9085
174.9085	DCA_se2_ag3_m_02 - phones	V	174.9485
174.9485	DCA_se2_ag3_m_02 - phones	IH0	175.0385
175.0385	DCA_se2_ag3_m_02 - phones	S	175.1385
175.1385	DCA_se2_ag3_m_02 - phones	sp	176.0883
175.3217	DCA_int_01 - phones	sil	175.3917
[truncated: 21,092 more rows]
