# Supplementary material for: Considering Performance in the Automated and Manual Coding of Sociolinguistic Variables: Lessons From Variable (ING)
Source: Front Artif Intell. 2021 Apr 29;4:648543. doi: 10.3389/frai.2021.648543 (PMC8117961; doi:10.3389/frai.2021.648543)
Supplement: Supplementary file 4 [file Data_Sheet_4.ZIP › CORAAL_Aligned_as_Tables/DCA_se3_ag1_m_02_2_txout.txt]

tmin	tier	text	tmax
0.5230	DCA_int_01 - phones	DH	0.5530
0.5230	DCA_int_01 - words	that	0.6130
0.5530	DCA_int_01 - phones	AH0	0.5830
0.5830	DCA_int_01 - phones	T	0.6130
0.6130	DCA_int_01 - words	s	0.6630
0.6130	DCA_int_01 - phones	S	0.6630
0.6630	DCA_int_01 - phones	W	0.7030
0.6630	DCA_int_01 - words	what	0.7830
0.7030	DCA_int_01 - phones	AH1	0.7430
0.7430	DCA_int_01 - phones	T	0.7830
0.7830	DCA_int_01 - phones	sp	0.8230
0.8230	DCA_int_01 - phones	DH	0.8830
0.8230	DCA_int_01 - words	this	1.0630
0.8830	DCA_int_01 - phones	IH0	0.9530
0.9530	DCA_int_01 - phones	S	1.0630
1.0630	DCA_int_01 - phones	sp	1.1430
1.1430	DCA_int_01 - phones	HH	1.1930
1.1430	DCA_int_01 - words	whole	1.3930
1.1930	DCA_int_01 - phones	OW1	1.2330
1.2330	DCA_int_01 - phones	L	1.3930
1.3930	DCA_int_01 - words	<unk>	1.6430
1.3930	DCA_int_01 - phones	spn	1.6430
1.6430	DCA_int_01 - phones	sp	1.6730
1.6730	DCA_int_01 - phones	IH0	1.7530
1.6730	DCA_int_01 - words	is	1.8830
1.7530	DCA_int_01 - phones	Z	1.8830
1.8830	DCA_int_01 - phones	sp	1.9130
1.9130	DCA_int_01 - phones	S	2.0330
1.9130	DCA_int_01 - words	supposedly	2.5530
2.0330	DCA_int_01 - phones	AH0	2.0930
2.0930	DCA_int_01 - phones	P	2.1530
2.1530	DCA_int_01 - phones	OW1	2.2630
2.2630	DCA_int_01 - phones	Z	2.3730
2.3730	DCA_int_01 - phones	AH0	2.4330
2.4330	DCA_int_01 - phones	D	2.4830
2.4830	DCA_int_01 - phones	L	2.5130
2.5130	DCA_int_01 - phones	IY0	2.5530
2.5530	DCA_int_01 - phones	sp	2.5830
2.5830	DCA_int_01 - phones	AH0	2.7330
2.5830	DCA_int_01 - words	about	2.8630
2.7330	DCA_int_01 - phones	B	2.7630
2.7630	DCA_int_01 - phones	AW1	2.8130
2.8130	DCA_int_01 - phones	T	2.8630
2.8630	DCA_int_01 - phones	sp	4.9924
2.9996	DCA_se3_ag1_m_02 - phones	sil	3.2996
3.2996	DCA_se3_ag1_m_02 - phones	Y	3.3496
3.2996	DCA_se3_ag1_m_02 - words	yeah	3.8396
3.3496	DCA_se3_ag1_m_02 - phones	AE1	3.8396
4.9924	DCA_int_01 - phones	AY1	5.1124
4.9924	DCA_int_01 - words	i	5.1124
5.1124	DCA_int_01 - phones	D	5.1424
5.1124	DCA_int_01 - words	d	5.1424
5.1424	DCA_int_01 - phones	L	5.1724
5.1424	DCA_int_01 - words	like	5.2824
5.1724	DCA_int_01 - phones	AY1	5.2224
5.2224	DCA_int_01 - phones	K	5.2824
5.2824	DCA_int_01 - phones	T	5.3324
5.2824	DCA_int_01 - words	to	5.3624
5.3324	DCA_int_01 - phones	IH0	5.3624
5.3624	DCA_int_01 - phones	AE1	5.4524
5.3624	DCA_int_01 - words	ask	5.5524
5.4524	DCA_int_01 - phones	S	5.5224
5.5224	DCA_int_01 - phones	K	5.5524
5.5524	DCA_int_01 - phones	Y	5.5824
5.5524	DCA_int_01 - words	you	5.6324
5.5824	DCA_int_01 - phones	UW1	5.6324
5.6324	DCA_int_01 - phones	W	5.6924
5.6324	DCA_int_01 - words	one	5.7824
5.6924	DCA_int_01 - phones	AH1	5.7424
5.7424	DCA_int_01 - phones	N	5.7824
5.7824	DCA_int_01 - phones	sp	5.9124
5.9124	DCA_int_01 - phones	M	5.9424
5.9124	DCA_int_01 - words	more	6.0024
5.9424	DCA_int_01 - phones	AO1	5.9724
5.9724	DCA_int_01 - phones	R	6.0024
6.0024	DCA_int_01 - phones	K	6.0424
6.0024	DCA_int_01 - words	question	6.3424
6.0424	DCA_int_01 - phones	W	6.0724
6.0724	DCA_int_01 - phones	EH1	6.1624
6.1624	DCA_int_01 - phones	SH	6.2824
6.2824	DCA_int_01 - phones	AH0	6.3124
6.3124	DCA_int_01 - phones	N	6.3424
6.3424	DCA_int_01 - phones	AH0	6.3724
6.3424	DCA_int_01 - words	about	6.5424
6.3724	DCA_int_01 - phones	B	6.4024
6.4024	DCA_int_01 - phones	AW1	6.5024
6.5024	DCA_int_01 - phones	T	6.5424
6.5424	DCA_int_01 - phones	sp	6.5724
6.5724	DCA_int_01 - phones	DH	6.6324
6.5724	DCA_int_01 - words	that	6.7224
6.6324	DCA_int_01 - phones	AE1	6.6924
6.6924	DCA_int_01 - phones	T	6.7224
6.7224	DCA_int_01 - phones	AH0	6.7524
6.7224	DCA_int_01 - words	and	6.7824
6.7524	DCA_int_01 - phones	N	6.7824
6.7824	DCA_int_01 - phones	sp	6.8124
6.8124	DCA_int_01 - phones	DH	6.8424
6.8124	DCA_int_01 - words	then	6.9224
6.8424	DCA_int_01 - phones	EH1	6.8724
6.8724	DCA_int_01 - phones	N	6.9224
6.9224	DCA_int_01 - phones	sp	6.9724
6.9724	DCA_int_01 - phones	W	7.0124
6.9724	DCA_int_01 - words	we	7.0424
7.0124	DCA_int_01 - phones	IY1	7.0424
7.0424	DCA_int_01 - phones	spn	7.0724
7.0424	DCA_int_01 - words	<unk>	7.0724
7.0724	DCA_int_01 - phones	M	7.1024
7.0724	DCA_int_01 - words	move	7.3524
7.1024	DCA_int_01 - phones	UW1	7.2824
7.2824	DCA_int_01 - phones	V	7.3524
7.3524	DCA_int_01 - phones	sp	7.4224
7.4224	DCA_int_01 - phones	AA1	7.4724
7.4224	DCA_int_01 - words	on	7.6124
7.4724	DCA_int_01 - phones	N	7.6124
7.6124	DCA_int_01 - phones	sp	7.6424
7.6424	DCA_int_01 - phones	T	7.6724
7.6424	DCA_int_01 - words	to	7.7424
7.6724	DCA_int_01 - phones	AH0	7.7424
7.7424	DCA_int_01 - phones	S	7.7724
7.7424	DCA_int_01 - words	something	8.2424
7.7724	DCA_int_01 - phones	AH1	7.8024
7.8024	DCA_int_01 - phones	M	7.8324
7.8324	DCA_int_01 - phones	TH	8.0324
8.0324	DCA_int_01 - phones	IH0	8.0624
8.0624	DCA_int_01 - phones	NG	8.2424
8.2424	DCA_int_01 - phones	sp	8.2824
8.2824	DCA_int_01 - phones	EH1	8.3124
8.2824	DCA_int_01 - words	else	8.4724
8.3124	DCA_int_01 - phones	L	8.3724
8.3724	DCA_int_01 - phones	S	8.4724
8.4724	DCA_int_01 - phones	sp	8.5024
8.6103	DCA_int_01 - phones	Y	8.7103
8.6103	DCA_int_01 - words	you	8.7503
8.7103	DCA_int_01 - phones	UW1	8.7503
8.7503	DCA_int_01 - phones	D	8.8103
8.7503	DCA_int_01 - words	don't	8.9203
8.8103	DCA_int_01 - phones	OW1	8.8603
8.8603	DCA_int_01 - phones	N	8.9203
8.9203	DCA_int_01 - phones	HH	8.9903
8.9203	DCA_int_01 - words	have	9.1203
8.9903	DCA_int_01 - phones	AE1	9.0203
9.0203	DCA_int_01 - phones	V	9.1203
9.1203	DCA_int_01 - phones	T	9.1603
9.1203	DCA_int_01 - words	to	9.1903
9.1603	DCA_int_01 - phones	AH0	9.1903
9.1903	DCA_int_01 - phones	AE1	9.3203
9.1903	DCA_int_01 - words	answer	9.5603
9.3203	DCA_int_01 - phones	N	9.4003
9.4003	DCA_int_01 - phones	S	9.5003
9.5003	DCA_int_01 - phones	ER0	9.5603
9.5603	DCA_int_01 - phones	EH1	9.6603
9.5603	DCA_int_01 - words	any	9.7203
9.6603	DCA_int_01 - phones	N	9.6903
9.6903	DCA_int_01 - phones	IY0	9.7203
9.7203	DCA_int_01 - phones	AH0	9.7503
9.7203	DCA_int_01 - words	of	9.7803
9.7503	DCA_int_01 - phones	V	9.7803
9.7803	DCA_int_01 - phones	DH	9.8103
9.7803	DCA_int_01 - words	these	9.9903
9.8103	DCA_int_01 - phones	IY1	9.9303
9.9303	DCA_int_01 - phones	Z	9.9903
9.9903	DCA_int_01 - phones	K	10.0603
9.9903	DCA_int_01 - words	cause	10.1503
10.0603	DCA_int_01 - phones	AA1	10.1103
10.1103	DCA_int_01 - phones	Z	10.1503
10.1503	DCA_int_01 - phones	DH	10.1803
10.1503	DCA_int_01 - words	they're	10.2603
10.1803	DCA_int_01 - phones	EH1	10.2103
10.2103	DCA_int_01 - phones	R	10.2603
10.2603	DCA_int_01 - phones	sp	10.2903
10.2903	DCA_int_01 - phones	N	10.3203
10.2903	DCA_int_01 - words	not	10.3803
10.3203	DCA_int_01 - phones	AA1	10.3503
10.3503	DCA_int_01 - phones	T	10.3803
10.3803	DCA_int_01 - phones	AA1	10.4103
10.3803	DCA_int_01 - words	on	10.4403
10.4103	DCA_int_01 - phones	N	10.4403
10.4403	DCA_int_01 - phones	sp	10.5003
10.5003	DCA_int_01 - phones	DH	10.5303
10.5003	DCA_int_01 - words	the	10.5703
10.5303	DCA_int_01 - phones	AH0	10.5703
10.5703	DCA_int_01 - phones	sp	10.6603
10.6603	DCA_int_01 - phones	K	10.7403
10.6603	DCA_int_01 - words	questionnaire	11.2203
10.7403	DCA_int_01 - phones	W	10.7903
10.7903	DCA_int_01 - phones	EH2	10.8803
10.8803	DCA_int_01 - phones	S	10.9303
10.9303	DCA_int_01 - phones	CH	10.9803
10.9803	DCA_int_01 - phones	AH0	11.1303
11.1303	DCA_int_01 - phones	N	11.1603
11.1603	DCA_int_01 - phones	EH1	11.1903
11.1903	DCA_int_01 - phones	R	11.2203
11.2203	DCA_int_01 - phones	sp	11.5068
11.2312	DCA_se3_ag1_m_02 - phones	sil	11.3512
11.3512	DCA_se3_ag1_m_02 - phones	OW2	11.4412
11.3512	DCA_se3_ag1_m_02 - words	okay	11.6712
11.4412	DCA_se3_ag1_m_02 - phones	K	11.5412
11.5068	DCA_int_01 - phones	B	11.5368
11.5068	DCA_int_01 - words	but	11.6368
11.5368	DCA_int_01 - phones	AH1	11.5768
11.5412	DCA_se3_ag1_m_02 - phones	EY1	11.6712
11.5768	DCA_int_01 - phones	T	11.6368
11.6368	DCA_int_01 - phones	sp	11.7568
11.6712	DCA_se3_ag1_m_02 - phones	sp	20.5924
11.7568	DCA_int_01 - words	uh	11.9368
11.7568	DCA_int_01 - phones	AH1	11.9368
11.9368	DCA_int_01 - phones	W	12.0068
11.9368	DCA_int_01 - words	what	12.0968
12.0068	DCA_int_01 - phones	AH1	12.0568
12.0568	DCA_int_01 - phones	T	12.0968
12.0968	DCA_int_01 - phones	D	12.1268
12.0968	DCA_int_01 - words	do	12.1568
12.1268	DCA_int_01 - phones	UW1	12.1568
12.1568	DCA_int_01 - phones	Y	12.1968
12.1568	DCA_int_01 - words	you	12.2768
12.1968	DCA_int_01 - phones	UW1	12.2768
12.2768	DCA_int_01 - phones	sp	12.6768
12.6768	DCA_int_01 - phones	W	12.7268
12.6768	DCA_int_01 - words	what	12.8268
12.7268	DCA_int_01 - phones	AH1	12.7668
12.7668	DCA_int_01 - phones	T	12.8268
12.8268	DCA_int_01 - phones	D	12.8868
12.8268	DCA_int_01 - words	do	12.9268
12.8868	DCA_int_01 - phones	UW1	12.9268
12.9268	DCA_int_01 - phones	Y	12.9768
12.9268	DCA_int_01 - words	you	13.0568
12.9768	DCA_int_01 - phones	UW1	13.0568
13.0568	DCA_int_01 - phones	TH	13.2168
13.0568	DCA_int_01 - words	think	13.3668
13.2168	DCA_int_01 - phones	IH1	13.2868
13.2868	DCA_int_01 - phones	NG	13.3368
13.3368	DCA_int_01 - phones	K	13.3668
14.3383	DCA_int_01 - phones	sil	14.4283
14.4283	DCA_int_01 - phones	AH1	14.5083
14.4283	DCA_int_01 - words	of	14.5983
14.5083	DCA_int_01 - phones	V	14.5983
14.5983	DCA_int_01 - phones	DH	14.6383
14.5983	DCA_int_01 - words	the	14.7383
14.6383	DCA_int_01 - phones	AH0	14.7383
14.7383	DCA_int_01 - phones	W	14.8483
14.7383	DCA_int_01 - words	white	14.9783
14.8483	DCA_int_01 - phones	AY1	14.9283
14.9283	DCA_int_01 - phones	T	14.9783
14.9783	DCA_int_01 - phones	sp	15.0183
15.0183	DCA_int_01 - phones	K	15.1183
15.0183	DCA_int_01 - words	kids	15.3383
15.1183	DCA_int_01 - phones	IH1	15.1783
15.1783	DCA_int_01 - phones	D	15.2783
15.2783	DCA_int_01 - phones	Z	15.3383
15.3383	DCA_int_01 - phones	IH0	15.4283
15.3383	DCA_int_01 - words	in	15.4583
15.4283	DCA_int_01 - phones	N	15.4583
15.4583	DCA_int_01 - phones	Y	15.5383
15.4583	DCA_int_01 - words	your	15.6683
15.5383	DCA_int_01 - phones	UH1	15.5883
15.5883	DCA_int_01 - phones	R	15.6683
15.6683	DCA_int_01 - phones	sp	15.7883
15.7883	DCA_int_01 - phones	S	16.0783
15.7883	DCA_int_01 - words	school	16.3883
16.0783	DCA_int_01 - phones	K	16.1283
16.1283	DCA_int_01 - phones	UW1	16.1683
16.1683	DCA_int_01 - phones	L	16.3883
16.3883	DCA_int_01 - phones	sp	16.4183
16.4183	DCA_int_01 - phones	N	16.4683
16.4183	DCA_int_01 - words	now	16.6683
16.4683	DCA_int_01 - phones	AW1	16.6683
17.0788	DCA_int_01 - phones	ER0	17.2488
17.0788	DCA_int_01 - words	are	17.2488
17.2488	DCA_int_01 - phones	sp	17.2788
17.2788	DCA_int_01 - phones	DH	17.3288
17.2788	DCA_int_01 - words	they	17.4488
17.3288	DCA_int_01 - phones	EY1	17.4488
17.4488	DCA_int_01 - phones	sp	17.5488
18.3397	DCA_int_01 - phones	OW1	18.4697
18.3397	DCA_int_01 - words	open	18.6997
18.4697	DCA_int_01 - phones	P	18.5697
18.5697	DCA_int_01 - phones	AH0	18.6097
18.6097	DCA_int_01 - phones	N	18.6997
18.6997	DCA_int_01 - phones	M	18.7497
18.6997	DCA_int_01 - words	minded	19.0897
18.7497	DCA_int_01 - phones	AY1	18.8797
18.8797	DCA_int_01 - phones	N	18.9597
18.9597	DCA_int_01 - phones	D	19.0197
19.0197	DCA_int_01 - phones	IH0	19.0497
19.0497	DCA_int_01 - phones	D	19.0897
19.0897	DCA_int_01 - phones	sp	19.1197
19.1197	DCA_int_01 - phones	D	19.1797
19.1197	DCA_int_01 - words	do	19.2197
19.1797	DCA_int_01 - phones	UW1	19.2197
19.2197	DCA_int_01 - phones	Y	19.2597
19.2197	DCA_int_01 - words	you	19.2997
19.2597	DCA_int_01 - phones	UW1	19.2997
19.2997	DCA_int_01 - phones	sp	19.4097
19.4097	DCA_int_01 - phones	F	19.4797
19.4097	DCA_int_01 - words	find	19.6497
19.4797	DCA_int_01 - phones	AY1	19.5797
19.5797	DCA_int_01 - phones	N	19.6097
19.6097	DCA_int_01 - phones	D	19.6497
19.6497	DCA_int_01 - phones	sp	19.7397
19.7397	DCA_int_01 - phones	ER0	19.8597
19.7397	DCA_int_01 - words	or	19.8597
19.8597	DCA_int_01 - phones	sp	21.2781
20.5924	DCA_se3_ag1_m_02 - phones	AH0	20.6424
20.5924	DCA_se3_ag1_m_02 - words	a	20.6424
20.6424	DCA_se3_ag1_m_02 - phones	M	20.7224
20.6424	DCA_se3_ag1_m_02 - words	majority	21.4624
20.7224	DCA_se3_ag1_m_02 - phones	AH0	20.8124
20.8124	DCA_se3_ag1_m_02 - phones	JH	20.9224
20.9224	DCA_se3_ag1_m_02 - phones	AO1	20.9824
20.9824	DCA_se3_ag1_m_02 - phones	R	21.0524
21.0524	DCA_se3_ag1_m_02 - phones	AH0	21.0824
21.0824	DCA_se3_ag1_m_02 - phones	T	21.1324
21.1324	DCA_se3_ag1_m_02 - phones	IY0	21.4624
21.2781	DCA_int_01 - phones	spn	21.8681
21.2781	DCA_int_01 - words	<unk>	21.8681
21.4624	DCA_se3_ag1_m_02 - phones	sp	21.9787
21.9787	DCA_se3_ag1_m_02 - phones	AH1	22.0887
21.9787	DCA_se3_ag1_m_02 - words	of	22.1787
22.0887	DCA_se3_ag1_m_02 - phones	V	22.1787
22.1787	DCA_se3_ag1_m_02 - phones	sp	22.2587
22.2587	DCA_se3_ag1_m_02 - phones	DH	22.3387
22.2587	DCA_se3_ag1_m_02 - words	the	22.4087
22.3387	DCA_se3_ag1_m_02 - phones	AH1	22.4087
22.4087	DCA_se3_ag1_m_02 - phones	AH1	22.7287
22.4087	DCA_se3_ag1_m_02 - words	uh	22.7287
23.7011	DCA_se3_ag1_m_02 - phones	HH	23.7711
23.7011	DCA_se3_ag1_m_02 - words	white	23.9711
23.7711	DCA_se3_ag1_m_02 - phones	W	23.8611
23.8611	DCA_se3_ag1_m_02 - phones	AY1	23.9411
23.9411	DCA_se3_ag1_m_02 - phones	T	23.9711
23.9711	DCA_se3_ag1_m_02 - phones	K	24.0811
23.9711	DCA_se3_ag1_m_02 - words	kids	24.2911
24.0811	DCA_se3_ag1_m_02 - phones	IH1	24.1511
24.1511	DCA_se3_ag1_m_02 - phones	D	24.2111
24.2111	DCA_se3_ag1_m_02 - phones	Z	24.2911
24.2911	DCA_se3_ag1_m_02 - phones	AE1	24.3211
24.2911	DCA_se3_ag1_m_02 - words	at	24.3511
24.3211	DCA_se3_ag1_m_02 - phones	T	24.3511
24.3511	DCA_se3_ag1_m_02 - phones	M	24.4111
24.3511	DCA_se3_ag1_m_02 - words	my	24.5211
24.4111	DCA_se3_ag1_m_02 - phones	AY1	24.5211
24.5211	DCA_se3_ag1_m_02 - phones	S	24.6211
24.5211	DCA_se3_ag1_m_02 - words	school	24.8711
24.6211	DCA_se3_ag1_m_02 - phones	K	24.6911
24.6911	DCA_se3_ag1_m_02 - phones	UW1	24.7811
24.7811	DCA_se3_ag1_m_02 - phones	L	24.8711
25.2650	DCA_se3_ag1_m_02 - phones	sil	25.3050
25.3050	DCA_se3_ag1_m_02 - phones	AY1	25.3450
25.3050	DCA_se3_ag1_m_02 - words	i	25.3450
25.3450	DCA_se3_ag1_m_02 - phones	W	25.3750
25.3450	DCA_se3_ag1_m_02 - words	would	25.4350
25.3750	DCA_se3_ag1_m_02 - phones	UH1	25.4050
25.4050	DCA_se3_ag1_m_02 - phones	D	25.4350
25.4350	DCA_se3_ag1_m_02 - phones	S	25.5350
25.4350	DCA_se3_ag1_m_02 - words	say	25.5850
25.5350	DCA_se3_ag1_m_02 - phones	EY1	25.5850
25.5850	DCA_se3_ag1_m_02 - phones	DH	25.6350
25.5850	DCA_se3_ag1_m_02 - words	the	25.6750
25.6350	DCA_se3_ag1_m_02 - phones	AH0	25.6750
25.6750	DCA_se3_ag1_m_02 - phones	W	25.7450
25.6750	DCA_se3_ag1_m_02 - words	ones	25.8950
25.7450	DCA_se3_ag1_m_02 - phones	AH1	25.8050
25.8050	DCA_se3_ag1_m_02 - phones	N	25.8350
25.8350	DCA_se3_ag1_m_02 - phones	Z	25.8950
25.8950	DCA_se3_ag1_m_02 - phones	HH	25.9350
25.8950	DCA_se3_ag1_m_02 - words	who	26.0050
25.9350	DCA_se3_ag1_m_02 - phones	UW1	26.0050
26.0050	DCA_se3_ag1_m_02 - phones	P	26.1150
26.0050	DCA_se3_ag1_m_02 - words	play	26.2350
26.1150	DCA_se3_ag1_m_02 - phones	L	26.1450
26.1450	DCA_se3_ag1_m_02 - phones	EY1	26.2350
26.2350	DCA_se3_ag1_m_02 - phones	S	26.3250
26.2350	DCA_se3_ag1_m_02 - words	sports	26.7250
26.3250	DCA_se3_ag1_m_02 - phones	P	26.4250
26.4250	DCA_se3_ag1_m_02 - phones	AO1	26.5250
26.5250	DCA_se3_ag1_m_02 - phones	R	26.5850
26.5850	DCA_se3_ag1_m_02 - phones	T	26.6250
26.6250	DCA_se3_ag1_m_02 - phones	S	26.7250
26.7250	DCA_se3_ag1_m_02 - words	are	26.8350
26.7250	DCA_se3_ag1_m_02 - phones	ER0	26.8350
26.8350	DCA_se3_ag1_m_02 - phones	DH	26.9150
26.8350	DCA_se3_ag1_m_02 - words	the	27.0150
26.9150	DCA_se3_ag1_m_02 - phones	IY0	27.0150
27.0150	DCA_se3_ag1_m_02 - phones	M	27.1150
27.0150	DCA_se3_ag1_m_02 - words	most	27.3150
27.1150	DCA_se3_ag1_m_02 - phones	OW1	27.2050
27.2050	DCA_se3_ag1_m_02 - phones	S	27.3150
27.3150	DCA_se3_ag1_m_02 - phones	OW1	27.4150
27.3150	DCA_se3_ag1_m_02 - words	open	27.5750
27.4150	DCA_se3_ag1_m_02 - phones	P	27.5150
27.5150	DCA_se3_ag1_m_02 - phones	AH0	27.5450
27.5450	DCA_se3_ag1_m_02 - phones	N	27.5750
27.5750	DCA_se3_ag1_m_02 - phones	M	27.6750
27.5750	DCA_se3_ag1_m_02 - words	minded	28.0450
27.6750	DCA_se3_ag1_m_02 - phones	AY1	27.8050
27.8050	DCA_se3_ag1_m_02 - phones	N	27.8550
27.8550	DCA_se3_ag1_m_02 - phones	D	27.9050
27.9050	DCA_se3_ag1_m_02 - phones	IH0	27.9650
27.9650	DCA_se3_ag1_m_02 - phones	D	28.0450
28.6007	DCA_se3_ag1_m_02 - phones	DH	28.7107
28.6007	DCA_se3_ag1_m_02 - words	the	28.7607
28.7107	DCA_se3_ag1_m_02 - phones	IY0	28.7607
28.7607	DCA_se3_ag1_m_02 - phones	AH1	28.8207
28.7607	DCA_se3_ag1_m_02 - words	others	29.2607
28.8207	DCA_se3_ag1_m_02 - phones	DH	28.8907
28.8907	DCA_se3_ag1_m_02 - phones	ER0	28.9807
28.9807	DCA_se3_ag1_m_02 - phones	Z	29.2607
29.6147	DCA_se3_ag1_m_02 - phones	sil	29.6547
29.6547	DCA_se3_ag1_m_02 - phones	B	29.7147
29.6547	DCA_se3_ag1_m_02 - words	because	30.0247
29.7147	DCA_se3_ag1_m_02 - phones	IH0	29.7747
29.7747	DCA_se3_ag1_m_02 - phones	K	29.8647
29.8647	DCA_se3_ag1_m_02 - phones	AH1	29.9247
29.9247	DCA_se3_ag1_m_02 - phones	Z	30.0247
30.0247	DCA_se3_ag1_m_02 - phones	DH	30.0647
30.0247	DCA_se3_ag1_m_02 - words	they	30.2647
30.0647	DCA_se3_ag1_m_02 - phones	EY1	30.2647
30.2647	DCA_se3_ag1_m_02 - phones	sp	30.3247
30.3247	DCA_se3_ag1_m_02 - phones	AH0	30.4247
30.3247	DCA_se3_ag1_m_02 - words	associate	30.9647
30.4247	DCA_se3_ag1_m_02 - phones	S	30.5747
30.5747	DCA_se3_ag1_m_02 - phones	OW1	30.6747
30.6747	DCA_se3_ag1_m_02 - phones	SH	30.8247
30.8247	DCA_se3_ag1_m_02 - phones	IY0	30.8547
30.8547	DCA_se3_ag1_m_02 - phones	EY2	30.8847
30.8847	DCA_se3_ag1_m_02 - phones	T	30.9647
30.9647	DCA_se3_ag1_m_02 - phones	W	30.9947
30.9647	DCA_se3_ag1_m_02 - words	with	31.1247
30.9947	DCA_se3_ag1_m_02 - phones	IH0	31.0247
31.0247	DCA_se3_ag1_m_02 - phones	TH	31.1247
31.1247	DCA_se3_ag1_m_02 - phones	M	31.2347
31.1247	DCA_se3_ag1_m_02 - words	me	31.4547
31.2347	DCA_se3_ag1_m_02 - phones	IY1	31.4547
31.4547	DCA_se3_ag1_m_02 - phones	sp	31.5147
31.5147	DCA_se3_ag1_m_02 - phones	AE1	31.5947
31.5147	DCA_se3_ag1_m_02 - words	and	31.6847
31.5947	DCA_se3_ag1_m_02 - phones	N	31.6847
31.6847	DCA_se3_ag1_m_02 - phones	AH1	31.7947
31.6847	DCA_se3_ag1_m_02 - words	other	31.9447
31.7947	DCA_se3_ag1_m_02 - phones	DH	31.8647
31.8647	DCA_se3_ag1_m_02 - phones	ER0	31.9447
31.9447	DCA_se3_ag1_m_02 - phones	sp	32.6145
32.6145	DCA_se3_ag1_m_02 - phones	N	32.6745
32.6145	DCA_se3_ag1_m_02 - words	negro	32.8645
32.6745	DCA_se3_ag1_m_02 - phones	IY1	32.7345
32.7345	DCA_se3_ag1_m_02 - phones	G	32.7745
32.7745	DCA_se3_ag1_m_02 - phones	R	32.8045
32.8045	DCA_se3_ag1_m_02 - phones	OW0	32.8645
32.8645	DCA_se3_ag1_m_02 - phones	S	32.9745
32.8645	DCA_se3_ag1_m_02 - words	students	33.4145
32.9745	DCA_se3_ag1_m_02 - phones	T	33.0345
33.0345	DCA_se3_ag1_m_02 - phones	UW1	33.1445
33.1445	DCA_se3_ag1_m_02 - phones	D	33.2045
33.2045	DCA_se3_ag1_m_02 - phones	AH0	33.2345
33.2345	DCA_se3_ag1_m_02 - phones	N	33.2645
33.2645	DCA_se3_ag1_m_02 - phones	T	33.3045
33.3045	DCA_se3_ag1_m_02 - phones	S	33.4145
33.4145	DCA_se3_ag1_m_02 - phones	AH0	33.4745
33.4145	DCA_se3_ag1_m_02 - words	and	33.5545
33.4745	DCA_se3_ag1_m_02 - phones	N	33.5545
33.5545	DCA_se3_ag1_m_02 - phones	DH	33.6045
33.5545	DCA_se3_ag1_m_02 - words	they	33.8045
33.6045	DCA_se3_ag1_m_02 - phones	EY1	33.8045
33.8045	DCA_se3_ag1_m_02 - phones	sp	34.2384
34.2384	DCA_se3_ag1_m_02 - phones	R	34.3584
34.2384	DCA_se3_ag1_m_02 - words	realize	34.6884
34.3584	DCA_se3_ag1_m_02 - phones	IY1	34.4084
34.4084	DCA_se3_ag1_m_02 - phones	AH0	34.4384
34.4384	DCA_se3_ag1_m_02 - phones	L	34.4984
34.4984	DCA_se3_ag1_m_02 - phones	AY2	34.5884
34.5884	DCA_se3_ag1_m_02 - phones	Z	34.6884
34.6884	DCA_se3_ag1_m_02 - phones	DH	34.7284
34.6884	DCA_se3_ag1_m_02 - words	that	34.7984
34.7284	DCA_se3_ag1_m_02 - phones	AH0	34.7684
34.7684	DCA_se3_ag1_m_02 - phones	T	34.7984
34.7984	DCA_se3_ag1_m_02 - phones	sp	35.6118
35.6118	DCA_se3_ag1_m_02 - phones	W	35.7118
35.6118	DCA_se3_ag1_m_02 - words	we're	35.7518
35.7118	DCA_se3_ag1_m_02 - phones	ER1	35.7518
35.7518	DCA_se3_ag1_m_02 - phones	N	35.8118
35.7518	DCA_se3_ag1_m_02 - words	no	35.8518
35.8118	DCA_se3_ag1_m_02 - phones	OW1	35.8518
35.8518	DCA_se3_ag1_m_02 - phones	N	35.8818
35.8518	DCA_se3_ag1_m_02 - words	not	36.0118
35.8818	DCA_se3_ag1_m_02 - phones	AA1	35.9318
35.9318	DCA_se3_ag1_m_02 - phones	T	36.0118
36.0118	DCA_se3_ag1_m_02 - phones	DH	36.0818
36.0118	DCA_se3_ag1_m_02 - words	that	36.2018
36.0818	DCA_se3_ag1_m_02 - phones	AE1	36.1518
36.1518	DCA_se3_ag1_m_02 - phones	T	36.2018
36.2018	DCA_se3_ag1_m_02 - phones	M	36.2918
36.2018	DCA_se3_ag1_m_02 - words	much	36.4818
36.2918	DCA_se3_ag1_m_02 - phones	AH1	36.3518
36.3518	DCA_se3_ag1_m_02 - phones	CH	36.4818
36.4818	DCA_se3_ag1_m_02 - phones	D	36.5118
36.4818	DCA_se3_ag1_m_02 - words	diff-	36.6918
36.5118	DCA_se3_ag1_m_02 - phones	IH1	36.6118
36.6118	DCA_se3_ag1_m_02 - phones	F	36.6918
36.6918	DCA_se3_ag1_m_02 - phones	N	36.8118
36.6918	DCA_se3_ag1_m_02 - words	no	36.9218
36.8118	DCA_se3_ag1_m_02 - phones	OW1	36.9218
36.9218	DCA_se3_ag1_m_02 - phones	D	36.9818
36.9218	DCA_se3_ag1_m_02 - words	different	37.2818
36.9818	DCA_se3_ag1_m_02 - phones	IH1	37.0718
37.0718	DCA_se3_ag1_m_02 - phones	F	37.1518
37.1518	DCA_se3_ag1_m_02 - phones	R	37.1818
37.1818	DCA_se3_ag1_m_02 - phones	AH0	37.2118
37.2118	DCA_se3_ag1_m_02 - phones	N	37.2418
37.2418	DCA_se3_ag1_m_02 - phones	T	37.2818
37.2818	DCA_se3_ag1_m_02 - phones	AE1	37.3218
37.2818	DCA_se3_ag1_m_02 - words	at	37.3718
37.3218	DCA_se3_ag1_m_02 - phones	T	37.3718
37.3718	DCA_se3_ag1_m_02 - phones	AO1	37.5218
37.3718	DCA_se3_ag1_m_02 - words	all	37.6718
37.5218	DCA_se3_ag1_m_02 - phones	L	37.6718
37.8719	DCA_se3_ag1_m_02 - phones	sil	37.9019
37.9019	DCA_se3_ag1_m_02 - phones	Y	37.9519
37.9019	DCA_se3_ag1_m_02 - words	you	37.9919
37.9519	DCA_se3_ag1_m_02 - phones	UW1	37.9919
37.9919	DCA_se3_ag1_m_02 - phones	N	38.0319
37.9919	DCA_se3_ag1_m_02 - words	know	38.1619
38.0319	DCA_se3_ag1_m_02 - phones	OW1	38.1619
38.1619	DCA_se3_ag1_m_02 - phones	W	38.2419
38.1619	DCA_se3_ag1_m_02 - words	we're	38.3119
38.2419	DCA_se3_ag1_m_02 - phones	IH1	38.2819
38.2819	DCA_se3_ag1_m_02 - phones	R	38.3119
38.3119	DCA_se3_ag1_m_02 - phones	JH	38.3819
38.3119	DCA_se3_ag1_m_02 - words	just	38.6019
38.3819	DCA_se3_ag1_m_02 - phones	IH0	38.4519
38.4519	DCA_se3_ag1_m_02 - phones	S	38.5719
38.5719	DCA_se3_ag1_m_02 - phones	T	38.6019
38.6019	DCA_se3_ag1_m_02 - phones	sp	38.6619
38.6619	DCA_se3_ag1_m_02 - phones	P	38.7619
38.6619	DCA_se3_ag1_m_02 - words	people	39.1919
38.7619	DCA_se3_ag1_m_02 - phones	IY1	38.8819
38.8819	DCA_se3_ag1_m_02 - phones	P	38.9819
38.9819	DCA_se3_ag1_m_02 - phones	AH0	39.0319
39.0319	DCA_se3_ag1_m_02 - phones	L	39.1919
39.2672	DCA_int_01 - phones	M	39.3872
39.2672	DCA_int_01 - words	mm-hm	39.7572
39.3872	DCA_int_01 - phones	HH	39.5172
39.5172	DCA_int_01 - phones	M	39.7572
40.3265	DCA_se3_ag1_m_02 - words	uh	40.6265
40.3265	DCA_se3_ag1_m_02 - phones	AH1	40.6265
40.6265	DCA_se3_ag1_m_02 - phones	sp	40.8528
40.8528	DCA_se3_ag1_m_02 - phones	AE1	40.9028
40.8528	DCA_se3_ag1_m_02 - words	at	40.9728
40.9028	DCA_se3_ag1_m_02 - phones	T	40.9728
40.9728	DCA_se3_ag1_m_02 - phones	AA1	41.0828
40.9728	DCA_se3_ag1_m_02 - words	our	41.1428
41.0828	DCA_se3_ag1_m_02 - phones	R	41.1428
41.1428	DCA_se3_ag1_m_02 - phones	S	41.2328
41.1428	DCA_se3_ag1_m_02 - words	school	41.4328
41.2328	DCA_se3_ag1_m_02 - phones	K	41.3028
41.3028	DCA_se3_ag1_m_02 - phones	UW1	41.3528
41.3528	DCA_se3_ag1_m_02 - phones	L	41.4328
41.4328	DCA_se3_ag1_m_02 - phones	AA1	41.4728
41.4328	DCA_se3_ag1_m_02 - words	our	41.5328
41.4728	DCA_se3_ag1_m_02 - phones	R	41.5328
41.5328	DCA_se3_ag1_m_02 - phones	S	41.6328
41.5328	DCA_se3_ag1_m_02 - words	school	41.7428
41.6328	DCA_se3_ag1_m_02 - phones	K	41.6728
41.6728	DCA_se3_ag1_m_02 - phones	UW1	41.7028
41.7028	DCA_se3_ag1_m_02 - phones	L	41.7428
41.7428	DCA_se3_ag1_m_02 - phones	IH0	41.7928
41.7428	DCA_se3_ag1_m_02 - words	is	41.8528
41.7928	DCA_se3_ag1_m_02 - phones	Z	41.8528
41.8528	DCA_se3_ag1_m_02 - phones	EH0	41.8828
41.8528	DCA_se3_ag1_m_02 - words	extremely	42.3228
41.8828	DCA_se3_ag1_m_02 - phones	K	41.9128
41.9128	DCA_se3_ag1_m_02 - phones	S	41.9428
41.9428	DCA_se3_ag1_m_02 - phones	T	42.0228
42.0228	DCA_se3_ag1_m_02 - phones	R	42.0628
42.0628	DCA_se3_ag1_m_02 - phones	IY1	42.1228
42.1228	DCA_se3_ag1_m_02 - phones	M	42.2328
42.2328	DCA_se3_ag1_m_02 - phones	L	42.2628
42.2628	DCA_se3_ag1_m_02 - phones	IY0	42.3228
42.3228	DCA_se3_ag1_m_02 - phones	L	42.3628
42.3228	DCA_se3_ag1_m_02 - words	liberal	42.6828
42.3628	DCA_se3_ag1_m_02 - phones	IH1	42.4728
42.4728	DCA_se3_ag1_m_02 - phones	B	42.5928
42.5928	DCA_se3_ag1_m_02 - phones	ER0	42.6228
42.6228	DCA_se3_ag1_m_02 - phones	AH0	42.6528
42.6528	DCA_se3_ag1_m_02 - phones	L	42.6828
42.6828	DCA_se3_ag1_m_02 - phones	DH	42.7228
42.6828	DCA_se3_ag1_m_02 - words	the	42.7828
42.7228	DCA_se3_ag1_m_02 - phones	AH0	42.7828
42.7828	DCA_se3_ag1_m_02 - phones	sp	42.8328
42.8328	DCA_se3_ag1_m_02 - phones	P	42.9328
42.8328	DCA_se3_ag1_m_02 - words	people	43.1628
42.9328	DCA_se3_ag1_m_02 - phones	IY1	43.0228
43.0228	DCA_se3_ag1_m_02 - phones	P	43.1028
43.1028	DCA_se3_ag1_m_02 - phones	AH0	43.1328
43.1328	DCA_se3_ag1_m_02 - phones	L	43.1628
43.1628	DCA_se3_ag1_m_02 - phones	AE1	43.1928
43.1628	DCA_se3_ag1_m_02 - words	at	43.2728
43.1928	DCA_se3_ag1_m_02 - phones	T	43.2728
43.2728	DCA_se3_ag1_m_02 - phones	AA1	43.3128
43.2728	DCA_se3_ag1_m_02 - words	our	43.3728
43.3128	DCA_se3_ag1_m_02 - phones	R	43.3728
43.3728	DCA_se3_ag1_m_02 - phones	S	43.4728
43.3728	DCA_se3_ag1_m_02 - words	school	43.8128
43.4728	DCA_se3_ag1_m_02 - phones	K	43.5228
43.5228	DCA_se3_ag1_m_02 - phones	UW1	43.5728
43.5728	DCA_se3_ag1_m_02 - phones	L	43.8128
44.7936	DCA_se3_ag1_m_02 - phones	sil	44.8736
44.8736	DCA_se3_ag1_m_02 - phones	AH1	45.0636
44.8736	DCA_se3_ag1_m_02 - words	uh	45.0636
45.0636	DCA_se3_ag1_m_02 - phones	sp	45.3178
45.3178	DCA_se3_ag1_m_02 - phones	AH0	45.3578
45.3178	DCA_se3_ag1_m_02 - words	unfortunately	46.1078
45.3578	DCA_se3_ag1_m_02 - phones	N	45.4078
45.4078	DCA_se3_ag1_m_02 - phones	F	45.5278
45.5278	DCA_se3_ag1_m_02 - phones	AO1	45.5578
45.5578	DCA_se3_ag1_m_02 - phones	R	45.6678
45.6678	DCA_se3_ag1_m_02 - phones	CH	45.7478
45.7478	DCA_se3_ag1_m_02 - phones	AH0	45.7878
45.7878	DCA_se3_ag1_m_02 - phones	N	45.8378
45.8378	DCA_se3_ag1_m_02 - phones	AH0	46.0078
46.0078	DCA_se3_ag1_m_02 - phones	T	46.0478
46.0478	DCA_se3_ag1_m_02 - phones	L	46.0778
46.0778	DCA_se3_ag1_m_02 - phones	IY0	46.1078
46.1078	DCA_se3_ag1_m_02 - phones	DH	46.1978
46.1078	DCA_se3_ag1_m_02 - words	they	46.2678
46.1978	DCA_se3_ag1_m_02 - phones	EY1	46.2678
46.2678	DCA_se3_ag1_m_02 - phones	D	46.3278
46.2678	DCA_se3_ag1_m_02 - words	don't	46.3878
46.3278	DCA_se3_ag1_m_02 - phones	OW1	46.3578
46.3578	DCA_se3_ag1_m_02 - phones	N	46.3878
46.3878	DCA_se3_ag1_m_02 - phones	AH2	46.4178
46.3878	DCA_se3_ag1_m_02 - words	understand	46.8878
46.4178	DCA_se3_ag1_m_02 - phones	N	46.5078
46.5078	DCA_se3_ag1_m_02 - phones	D	46.5578
46.5578	DCA_se3_ag1_m_02 - phones	ER0	46.6178
46.6178	DCA_se3_ag1_m_02 - phones	S	46.7078
46.7078	DCA_se3_ag1_m_02 - phones	T	46.7778
46.7778	DCA_se3_ag1_m_02 - phones	AE1	46.8278
46.8278	DCA_se3_ag1_m_02 - phones	N	46.8578
46.8578	DCA_se3_ag1_m_02 - phones	D	46.8878
46.8878	DCA_se3_ag1_m_02 - phones	AO1	46.9378
46.8878	DCA_se3_ag1_m_02 - words	all	46.9878
46.9378	DCA_se3_ag1_m_02 - phones	L	46.9878
46.9878	DCA_se3_ag1_m_02 - phones	DH	47.0278
46.9878	DCA_se3_ag1_m_02 - words	the	47.0978
47.0278	DCA_se3_ag1_m_02 - phones	AH0	47.0978
47.0978	DCA_se3_ag1_m_02 - phones	P	47.1978
47.0978	DCA_se3_ag1_m_02 - words	problems	47.5078
47.1978	DCA_se3_ag1_m_02 - phones	R	47.2578
47.2578	DCA_se3_ag1_m_02 - phones	AA1	47.3478
47.3478	DCA_se3_ag1_m_02 - phones	B	47.3778
47.3778	DCA_se3_ag1_m_02 - phones	L	47.4078
47.4078	DCA_se3_ag1_m_02 - phones	AH0	47.4378
47.4378	DCA_se3_ag1_m_02 - phones	M	47.4778
47.4778	DCA_se3_ag1_m_02 - phones	Z	47.5078
47.5078	DCA_se3_ag1_m_02 - phones	DH	47.5478
47.5078	DCA_se3_ag1_m_02 - words	that	47.6378
47.5478	DCA_se3_ag1_m_02 - phones	AH0	47.5878
47.5878	DCA_se3_ag1_m_02 - phones	T	47.6378
47.6378	DCA_se3_ag1_m_02 - words	are	47.6978
47.6378	DCA_se3_ag1_m_02 - phones	ER0	47.6978
47.6978	DCA_se3_ag1_m_02 - phones	G	47.7878
47.6978	DCA_se3_ag1_m_02 - words	going	48.0178
47.7878	DCA_se3_ag1_m_02 - phones	OW1	47.8978
47.8978	DCA_se3_ag1_m_02 - phones	IH0	47.9578
47.9578	DCA_se3_ag1_m_02 - phones	NG	48.0178
48.0178	DCA_se3_ag1_m_02 - phones	AO1	48.1278
48.0178	DCA_se3_ag1_m_02 - words	on	48.2278
48.0502	DCA_int_01 - phones	M	48.0902
48.0502	DCA_int_01 - words	mm-hm	48.5302
48.0902	DCA_int_01 - phones	HH	48.1202
48.1202	DCA_int_01 - phones	M	48.5302
48.1278	DCA_se3_ag1_m_02 - phones	N	48.2278
48.6264	DCA_se3_ag1_m_02 - phones	DH	48.7164
48.6264	DCA_se3_ag1_m_02 - words	they	48.8264
48.7164	DCA_se3_ag1_m_02 - phones	EY1	48.8264
48.8264	DCA_se3_ag1_m_02 - phones	AA1	48.8964
48.8264	DCA_se3_ag1_m_02 - words	are	48.9564
48.8964	DCA_se3_ag1_m_02 - phones	R	48.9564
48.9564	DCA_se3_ag1_m_02 - phones	S	49.0564
48.9564	DCA_se3_ag1_m_02 - words	sympathetic	49.6464
49.0564	DCA_se3_ag1_m_02 - phones	IH2	49.1064
49.1064	DCA_se3_ag1_m_02 - phones	M	49.1464
49.1464	DCA_se3_ag1_m_02 - phones	P	49.2264
49.2264	DCA_se3_ag1_m_02 - phones	AH0	49.2764
49.2764	DCA_se3_ag1_m_02 - phones	TH	49.3564
49.3564	DCA_se3_ag1_m_02 - phones	EH1	49.4464
49.4464	DCA_se3_ag1_m_02 - phones	T	49.4764
49.4764	DCA_se3_ag1_m_02 - phones	IH0	49.5564
49.5564	DCA_se3_ag1_m_02 - phones	K	49.6464
49.6464	DCA_se3_ag1_m_02 - phones	W	49.6764
49.6464	DCA_se3_ag1_m_02 - words	with	49.8964
49.6764	DCA_se3_ag1_m_02 - phones	IH0	49.7464
49.7464	DCA_se3_ag1_m_02 - phones	TH	49.8964
49.8964	DCA_se3_ag1_m_02 - phones	sp	49.9264
49.9264	DCA_se3_ag1_m_02 - phones	M	50.0364
49.9264	DCA_se3_ag1_m_02 - words	most	50.2264
50.0364	DCA_se3_ag1_m_02 - phones	OW1	50.1064
50.1064	DCA_se3_ag1_m_02 - phones	S	50.2264
50.2264	DCA_se3_ag1_m_02 - phones	AH0	50.2664
50.2264	DCA_se3_ag1_m_02 - words	of	50.2964
50.2664	DCA_se3_ag1_m_02 - phones	V	50.2964
50.2964	DCA_se3_ag1_m_02 - phones	DH	50.3364
50.2964	DCA_se3_ag1_m_02 - words	the	50.3964
50.3364	DCA_se3_ag1_m_02 - phones	AH0	50.3964
50.3964	DCA_se3_ag1_m_02 - phones	K	50.5164
50.3964	DCA_se3_ag1_m_02 - words	cause	50.9164
50.5164	DCA_se3_ag1_m_02 - phones	AO1	50.7364
50.7364	DCA_se3_ag1_m_02 - phones	Z	50.9164
51.1923	DCA_se3_ag1_m_02 - phones	M	51.3523
51.1923	DCA_se3_ag1_m_02 - words	most	51.5923
51.3523	DCA_se3_ag1_m_02 - phones	OW1	51.4223
51.4223	DCA_se3_ag1_m_02 - phones	S	51.5923
52.3690	DCA_se3_ag1_m_02 - phones	sil	52.4290
52.4290	DCA_se3_ag1_m_02 - phones	DH	52.4690
52.4290	DCA_se3_ag1_m_02 - words	the	52.6090
52.4690	DCA_se3_ag1_m_02 - phones	AH0	52.6090
52.6090	DCA_se3_ag1_m_02 - phones	sp	52.6690
52.6690	DCA_se3_ag1_m_02 - phones	DH	52.7490
52.6690	DCA_se3_ag1_m_02 - words	this	52.9290
52.7490	DCA_se3_ag1_m_02 - phones	IH1	52.8090
52.8090	DCA_se3_ag1_m_02 - phones	S	52.9290
52.9290	DCA_se3_ag1_m_02 - phones	IH0	53.0690
52.9290	DCA_se3_ag1_m_02 - words	is	53.0990
53.0690	DCA_se3_ag1_m_02 - phones	Z	53.0990
53.0990	DCA_se3_ag1_m_02 - phones	sp	53.1590
53.1590	DCA_se3_ag1_m_02 - phones	DH	53.2490
53.1590	DCA_se3_ag1_m_02 - words	that	53.3290
53.2490	DCA_se3_ag1_m_02 - phones	AE1	53.2990
53.2990	DCA_se3_ag1_m_02 - phones	T	53.3290
53.3290	DCA_se3_ag1_m_02 - phones	F	53.4490
53.3290	DCA_se3_ag1_m_02 - words	phrase	53.6690
53.4490	DCA_se3_ag1_m_02 - phones	R	53.4990
53.4990	DCA_se3_ag1_m_02 - phones	EY1	53.5890
53.5890	DCA_se3_ag1_m_02 - phones	Z	53.6690
53.6690	DCA_se3_ag1_m_02 - words	i	53.7090
53.6690	DCA_se3_ag1_m_02 - phones	AY1	53.7090
53.7090	DCA_se3_ag1_m_02 - phones	JH	53.8090
53.7090	DCA_se3_ag1_m_02 - words	just	54.0090
53.8090	DCA_se3_ag1_m_02 - phones	IH0	53.9090
53.9090	DCA_se3_ag1_m_02 - phones	S	54.0090
54.0090	DCA_se3_ag1_m_02 - phones	Y	54.0590
54.0090	DCA_se3_ag1_m_02 - words	used	54.1890
54.0590	DCA_se3_ag1_m_02 - phones	UW1	54.1290
54.1290	DCA_se3_ag1_m_02 - phones	Z	54.1590
54.1590	DCA_se3_ag1_m_02 - phones	D	54.1890
54.1890	DCA_se3_ag1_m_02 - phones	EH1	54.2190
54.1890	DCA_se3_ag1_m_02 - words	as	54.2590
54.2190	DCA_se3_ag1_m_02 - phones	Z	54.2590
54.2590	DCA_se3_ag1_m_02 - phones	AH0	54.3490
54.2590	DCA_se3_ag1_m_02 - words	a	54.3490
54.3490	DCA_se3_ag1_m_02 - phones	F	54.4490
54.3490	DCA_se3_ag1_m_02 - words	phrase	54.7190
54.4490	DCA_se3_ag1_m_02 - phones	R	54.5090
54.5090	DCA_se3_ag1_m_02 - phones	EY1	54.6290
54.6290	DCA_se3_ag1_m_02 - phones	Z	54.7190
54.7190	DCA_se3_ag1_m_02 - words	i	54.8190
54.7190	DCA_se3_ag1_m_02 - phones	AY1	54.8190
54.8190	DCA_se3_ag1_m_02 - phones	W	54.8590
54.8190	DCA_se3_ag1_m_02 - words	would	54.9190
54.8590	DCA_se3_ag1_m_02 - phones	UH1	54.8890
54.8890	DCA_se3_ag1_m_02 - phones	D	54.9190
54.9190	DCA_se3_ag1_m_02 - phones	HH	54.9490
54.9190	DCA_se3_ag1_m_02 - words	have	55.0090
54.9490	DCA_se3_ag1_m_02 - phones	AE1	54.9790
54.9790	DCA_se3_ag1_m_02 - phones	V	55.0090
55.0090	DCA_se3_ag1_m_02 - phones	B	55.0490
55.0090	DCA_se3_ag1_m_02 - words	been	55.1190
55.0490	DCA_se3_ag1_m_02 - phones	AH0	55.0790
55.0790	DCA_se3_ag1_m_02 - phones	N	55.1190
55.1190	DCA_se3_ag1_m_02 - phones	SH	55.2690
55.1190	DCA_se3_ag1_m_02 - words	shot	55.3790
55.2690	DCA_se3_ag1_m_02 - phones	AA1	55.3190
55.3190	DCA_se3_ag1_m_02 - phones	T	55.3790
55.3790	DCA_se3_ag1_m_02 - phones	D	55.4490
55.3790	DCA_se3_ag1_m_02 - words	down	55.6190
55.4490	DCA_se3_ag1_m_02 - phones	AW1	55.5590
55.5590	DCA_se3_ag1_m_02 - phones	N	55.6190
55.6190	DCA_se3_ag1_m_02 - phones	F	55.7190
55.6190	DCA_se3_ag1_m_02 - words	for	55.7990
55.7190	DCA_se3_ag1_m_02 - phones	AO1	55.7590
55.7590	DCA_se3_ag1_m_02 - phones	R	55.7990
55.7990	DCA_se3_ag1_m_02 - phones	AE1	55.8290
55.7990	DCA_se3_ag1_m_02 - words	at	55.8690
55.8290	DCA_se3_ag1_m_02 - phones	T	55.8690
55.8690	DCA_se3_ag1_m_02 - phones	S	55.9990
55.8690	DCA_se3_ag1_m_02 - words	southeast	56.4690
55.9990	DCA_se3_ag1_m_02 - phones	AW2	56.0890
56.0890	DCA_se3_ag1_m_02 - phones	TH	56.2290
56.2290	DCA_se3_ag1_m_02 - phones	IY1	56.3390
56.3390	DCA_se3_ag1_m_02 - phones	S	56.3990
56.3990	DCA_se3_ag1_m_02 - phones	T	56.4690
56.7004	DCA_se3_ag1_m_02 - phones	DH	56.8104
56.7004	DCA_se3_ag1_m_02 - words	they	56.9604
56.8104	DCA_se3_ag1_m_02 - phones	EY1	56.9604
56.9604	DCA_se3_ag1_m_02 - phones	HH	57.0504
56.9604	DCA_se3_ag1_m_02 - words	hate	57.1804
57.0504	DCA_se3_ag1_m_02 - phones	EY1	57.1404
57.1404	DCA_se3_ag1_m_02 - phones	T	57.1804
57.1804	DCA_se3_ag1_m_02 - phones	T	57.2204
57.1804	DCA_se3_ag1_m_02 - words	to	57.2604
57.2204	DCA_se3_ag1_m_02 - phones	IH0	57.2604
57.2604	DCA_se3_ag1_m_02 - phones	B	57.3404
57.2604	DCA_se3_ag1_m_02 - words	be	57.5204
57.3404	DCA_se3_ag1_m_02 - phones	IY1	57.5204
58.3595	DCA_se3_ag1_m_02 - phones	DH	58.4895
58.3595	DCA_se3_ag1_m_02 - words	the	58.6295
58.4895	DCA_se3_ag1_m_02 - phones	IY0	58.6295
58.6295	DCA_se3_ag1_m_02 - phones	sp	58.7395
58.7395	DCA_se3_ag1_m_02 - phones	HH	58.8995
58.7395	DCA_se3_ag1_m_02 - words	have	59.0195
58.8995	DCA_se3_ag1_m_02 - phones	AE1	58.9695
58.9695	DCA_se3_ag1_m_02 - phones	V	59.0195
59.0195	DCA_se3_ag1_m_02 - phones	S	59.1695
59.0195	DCA_se3_ag1_m_02 - words	sympathy	59.6195
59.1695	DCA_se3_ag1_m_02 - phones	IH1	59.2395
59.2395	DCA_se3_ag1_m_02 - phones	M	59.2895
59.2895	DCA_se3_ag1_m_02 - phones	P	59.3695
59.3695	DCA_se3_ag1_m_02 - phones	AH0	59.4295
59.4295	DCA_se3_ag1_m_02 - phones	TH	59.5195
59.5195	DCA_se3_ag1_m_02 - phones	IY0	59.6195
59.6195	DCA_se3_ag1_m_02 - phones	F	59.7395
59.6195	DCA_se3_ag1_m_02 - words	for	59.9295
59.7395	DCA_se3_ag1_m_02 - phones	AO1	59.8195
59.8195	DCA_se3_ag1_m_02 - phones	R	59.9295
60.3939	DCA_se3_ag1_m_02 - words	uh	60.6739
60.3939	DCA_se3_ag1_m_02 - phones	AH1	60.6739
60.6739	DCA_se3_ag1_m_02 - phones	sp	60.7539
60.9658	DCA_se3_ag1_m_02 - phones	DH	61.0758
60.9658	DCA_se3_ag1_m_02 - words	that	61.2858
61.0758	DCA_se3_ag1_m_02 - phones	AE1	61.2358
61.2358	DCA_se3_ag1_m_02 - phones	T	61.2858
61.2858	DCA_se3_ag1_m_02 - phones	sp	61.4925
61.4925	DCA_se3_ag1_m_02 - phones	EH1	61.5225
61.4925	DCA_se3_ag1_m_02 - words	s	61.7025
61.5225	DCA_se3_ag1_m_02 - phones	S	61.7025
61.7025	DCA_se3_ag1_m_02 - phones	sp	61.7325
61.7325	DCA_se3_ag1_m_02 - phones	IH0	61.7625
61.7325	DCA_se3_ag1_m_02 - words	excuse	62.1425
61.7625	DCA_se3_ag1_m_02 - phones	K	61.8025
61.8025	DCA_se3_ag1_m_02 - phones	S	61.8925
61.8925	DCA_se3_ag1_m_02 - phones	K	61.9325
61.9325	DCA_se3_ag1_m_02 - phones	Y	62.0025
62.0025	DCA_se3_ag1_m_02 - phones	UW1	62.0425
62.0425	DCA_se3_ag1_m_02 - phones	Z	62.1425
62.1425	DCA_se3_ag1_m_02 - phones	M	62.2225
62.1425	DCA_se3_ag1_m_02 - words	me	62.3525
62.2225	DCA_se3_ag1_m_02 - phones	IY1	62.3525
62.3525	DCA_se3_ag1_m_02 - phones	sp	62.3825
62.3825	DCA_se3_ag1_m_02 - phones	F	62.5525
62.3825	DCA_se3_ag1_m_02 - words	for	62.6825
62.5525	DCA_se3_ag1_m_02 - phones	AO1	62.5825
62.5825	DCA_se3_ag1_m_02 - phones	R	62.6825
62.6825	DCA_se3_ag1_m_02 - phones	W	62.8125
62.6825	DCA_se3_ag1_m_02 - words	whites	63.0425
62.8125	DCA_se3_ag1_m_02 - phones	AY1	62.9125
62.9125	DCA_se3_ag1_m_02 - phones	T	62.9625
62.9625	DCA_se3_ag1_m_02 - phones	S	63.0425
63.0425	DCA_se3_ag1_m_02 - phones	T	63.0825
63.0425	DCA_se3_ag1_m_02 - words	to	63.1225
63.0825	DCA_se3_ag1_m_02 - phones	IH0	63.1225
63.1225	DCA_se3_ag1_m_02 - phones	HH	63.1525
63.1225	DCA_se3_ag1_m_02 - words	have	63.2625
63.1525	DCA_se3_ag1_m_02 - phones	AE1	63.2125
63.2125	DCA_se3_ag1_m_02 - phones	V	63.2625
63.2625	DCA_se3_ag1_m_02 - phones	S	63.3925
63.2625	DCA_se3_ag1_m_02 - words	sympathy	63.7425
63.3925	DCA_se3_ag1_m_02 - phones	IH1	63.4425
63.4425	DCA_se3_ag1_m_02 - phones	M	63.5125
63.5125	DCA_se3_ag1_m_02 - phones	P	63.5725
63.5725	DCA_se3_ag1_m_02 - phones	AH0	63.6025
63.6025	DCA_se3_ag1_m_02 - phones	TH	63.6625
63.6183	DCA_int_01 - phones	sil	63.6583
63.6583	DCA_int_01 - phones	M	63.6983
63.6583	DCA_int_01 - words	mm-hm	63.9783
63.6625	DCA_se3_ag1_m_02 - phones	IY0	63.7425
63.6983	DCA_int_01 - phones	HH	63.8583
63.7425	DCA_se3_ag1_m_02 - phones	F	63.8325
63.7425	DCA_se3_ag1_m_02 - words	for	63.9225
63.8325	DCA_se3_ag1_m_02 - phones	ER0	63.9225
63.8583	DCA_int_01 - phones	M	63.9783
63.9225	DCA_se3_ag1_m_02 - phones	DH	63.9825
63.9225	DCA_se3_ag1_m_02 - words	them	64.2225
63.9825	DCA_se3_ag1_m_02 - phones	EH1	64.1225
64.1225	DCA_se3_ag1_m_02 - phones	M	64.2225
64.2225	DCA_se3_ag1_m_02 - phones	DH	64.2825
64.2225	DCA_se3_ag1_m_02 - words	that	64.3825
64.2825	DCA_se3_ag1_m_02 - phones	AE1	64.3325
64.3325	DCA_se3_ag1_m_02 - phones	T	64.3825
64.3825	DCA_se3_ag1_m_02 - words	s	64.4825
64.3825	DCA_se3_ag1_m_02 - phones	S	64.4825
64.4825	DCA_se3_ag1_m_02 - phones	DH	64.5225
64.4825	DCA_se3_ag1_m_02 - words	the	64.5825
64.5225	DCA_se3_ag1_m_02 - phones	AH0	64.5825
64.5825	DCA_se3_ag1_m_02 - phones	B	64.6725
64.5825	DCA_se3_ag1_m_02 - words	big	64.8225
64.6725	DCA_se3_ag1_m_02 - phones	IH1	64.7725
64.7725	DCA_se3_ag1_m_02 - phones	G	64.8225
64.8225	DCA_se3_ag1_m_02 - phones	TH	64.8925
64.8225	DCA_se3_ag1_m_02 - words	thing	65.0425
64.8925	DCA_se3_ag1_m_02 - phones	IH1	64.9925
64.9925	DCA_se3_ag1_m_02 - phones	NG	65.0425
65.0425	DCA_se3_ag1_m_02 - phones	DH	65.1025
65.0425	DCA_se3_ag1_m_02 - words	they	65.1725
65.1025	DCA_se3_ag1_m_02 - phones	EY1	65.1725
65.1725	DCA_se3_ag1_m_02 - phones	D	65.2825
65.1725	DCA_se3_ag1_m_02 - words	don't	65.4125
65.2825	DCA_se3_ag1_m_02 - phones	OW1	65.3625
65.3625	DCA_se3_ag1_m_02 - phones	N	65.4125
65.4125	DCA_se3_ag1_m_02 - phones	W	65.4525
65.4125	DCA_se3_ag1_m_02 - words	want	65.5725
65.4525	DCA_se3_ag1_m_02 - phones	AO1	65.4925
65.4925	DCA_se3_ag1_m_02 - phones	N	65.5225
65.5225	DCA_se3_ag1_m_02 - phones	T	65.5725
65.5725	DCA_se3_ag1_m_02 - phones	S	65.7025
65.5725	DCA_se3_ag1_m_02 - words	sympathy	66.0925
65.7025	DCA_se3_ag1_m_02 - phones	IH1	65.7725
65.7725	DCA_se3_ag1_m_02 - phones	M	65.8125
65.8125	DCA_se3_ag1_m_02 - phones	P	65.8925
65.8925	DCA_se3_ag1_m_02 - phones	AH0	65.9525
65.9525	DCA_se3_ag1_m_02 - phones	TH	66.0325
66.0325	DCA_se3_ag1_m_02 - phones	IY0	66.0925
66.0925	DCA_se3_ag1_m_02 - phones	DH	66.1225
66.0925	DCA_se3_ag1_m_02 - words	they	66.1925
66.1225	DCA_se3_ag1_m_02 - phones	EY1	66.1925
66.1925	DCA_se3_ag1_m_02 - phones	W	66.2825
66.1925	DCA_se3_ag1_m_02 - words	want	66.4125
66.2825	DCA_se3_ag1_m_02 - phones	AA1	66.3225
66.3225	DCA_se3_ag1_m_02 - phones	N	66.3525
66.3525	DCA_se3_ag1_m_02 - phones	T	66.4125
66.6374	DCA_se3_ag1_m_02 - phones	P	66.7574
66.6374	DCA_se3_ag1_m_02 - words	people	66.8974
66.7574	DCA_se3_ag1_m_02 - phones	IY1	66.7974
66.7974	DCA_se3_ag1_m_02 - phones	P	66.8374
66.8374	DCA_se3_ag1_m_02 - phones	AH0	66.8674
66.8674	DCA_se3_ag1_m_02 - phones	L	66.8974
66.8974	DCA_se3_ag1_m_02 - phones	T	66.9274
66.8974	DCA_se3_ag1_m_02 - words	to	67.0274
66.9274	DCA_se3_ag1_m_02 - phones	AH0	67.0274
67.0274	DCA_se3_ag1_m_02 - phones	HH	67.0874
67.0274	DCA_se3_ag1_m_02 - words	help	67.2974
67.0874	DCA_se3_ag1_m_02 - phones	EH1	67.1274
67.1274	DCA_se3_ag1_m_02 - phones	L	67.2674
67.2674	DCA_se3_ag1_m_02 - phones	P	67.2974
67.9240	DCA_se3_ag1_m_02 - phones	sil	68.0040
68.0040	DCA_se3_ag1_m_02 - phones	HH	68.0940
68.0040	DCA_se3_ag1_m_02 - words	help	68.2840
68.0940	DCA_se3_ag1_m_02 - phones	EH1	68.1440
68.1440	DCA_se3_ag1_m_02 - phones	L	68.2540
68.2540	DCA_se3_ag1_m_02 - phones	P	68.2840
68.2840	DCA_se3_ag1_m_02 - phones	B	68.3240
68.2840	DCA_se3_ag1_m_02 - words	because	68.6240
68.3240	DCA_se3_ag1_m_02 - phones	IH0	68.3840
68.3840	DCA_se3_ag1_m_02 - phones	K	68.4740
68.4740	DCA_se3_ag1_m_02 - phones	AH1	68.5540
68.5540	DCA_se3_ag1_m_02 - phones	Z	68.6240
68.6240	DCA_se3_ag1_m_02 - phones	DH	68.6840
68.6240	DCA_se3_ag1_m_02 - words	they	68.8240
68.6840	DCA_se3_ag1_m_02 - phones	EY1	68.8240
68.8240	DCA_se3_ag1_m_02 - phones	sp	69.4203
69.4203	DCA_se3_ag1_m_02 - phones	F	69.5603
69.4203	DCA_se3_ag1_m_02 - words	feel	69.7903
69.5603	DCA_se3_ag1_m_02 - phones	IY1	69.6103
69.6103	DCA_se3_ag1_m_02 - phones	L	69.7903
69.7903	DCA_se3_ag1_m_02 - phones	D	69.8803
69.7903	DCA_se3_ag1_m_02 - words	deeply	70.1803
69.8803	DCA_se3_ag1_m_02 - phones	IY1	70.0103
70.0103	DCA_se3_ag1_m_02 - phones	P	70.0803
70.0803	DCA_se3_ag1_m_02 - phones	L	70.1403
70.1403	DCA_se3_ag1_m_02 - phones	IY0	70.1803
70.1803	DCA_se3_ag1_m_02 - phones	DH	70.2203
70.1803	DCA_se3_ag1_m_02 - words	that	70.3303
70.2203	DCA_se3_ag1_m_02 - phones	AE1	70.2903
70.2903	DCA_se3_ag1_m_02 - phones	T	70.3303
70.3303	DCA_se3_ag1_m_02 - phones	IH1	70.3603
70.3303	DCA_se3_ag1_m_02 - words	it	70.4203
70.3603	DCA_se3_ag1_m_02 - phones	T	70.4203
70.4203	DCA_se3_ag1_m_02 - words	s	70.4903
70.4203	DCA_se3_ag1_m_02 - phones	S	70.4903
70.4903	DCA_se3_ag1_m_02 - phones	sp	70.5803
70.5803	DCA_se3_ag1_m_02 - phones	IH0	70.6303
70.5803	DCA_se3_ag1_m_02 - words	it	70.6703
70.6303	DCA_se3_ag1_m_02 - phones	T	70.6703
70.6703	DCA_se3_ag1_m_02 - words	s	70.7603
70.6703	DCA_se3_ag1_m_02 - phones	S	70.7603
70.7603	DCA_se3_ag1_m_02 - phones	N	70.8403
70.7603	DCA_se3_ag1_m_02 - words	necessary	71.5003
70.8403	DCA_se3_ag1_m_02 - phones	EH1	70.9303
70.9303	DCA_se3_ag1_m_02 - phones	S	71.0403
71.0403	DCA_se3_ag1_m_02 - phones	AH0	71.0903
71.0903	DCA_se3_ag1_m_02 - phones	S	71.2103
71.2103	DCA_se3_ag1_m_02 - phones	EH2	71.2903
71.2903	DCA_se3_ag1_m_02 - phones	R	71.3303
71.3303	DCA_se3_ag1_m_02 - phones	IY0	71.5003
71.5700	DCA_se3_ag1_m_02 - phones	sil	71.6200
71.6200	DCA_se3_ag1_m_02 - phones	T	71.6900
71.6200	DCA_se3_ag1_m_02 - words	to	71.7500
71.6900	DCA_se3_ag1_m_02 - phones	IH0	71.7500
71.7500	DCA_se3_ag1_m_02 - phones	HH	71.8200
71.7500	DCA_se3_ag1_m_02 - words	help	72.0800
71.8200	DCA_se3_ag1_m_02 - phones	EH1	71.8800
71.8800	DCA_se3_ag1_m_02 - phones	L	72.0300
72.0300	DCA_se3_ag1_m_02 - phones	P	72.0800
72.0800	DCA_se3_ag1_m_02 - phones	IH1	72.1600
72.0800	DCA_se3_ag1_m_02 - words	it	72.2200
72.1600	DCA_se3_ag1_m_02 - phones	T	72.2200
72.2200	DCA_se3_ag1_m_02 - phones	S	72.3400
72.2200	DCA_se3_ag1_m_02 - words	s	72.3400
72.3400	DCA_se3_ag1_m_02 - phones	sp	72.3700
72.3700	DCA_se3_ag1_m_02 - phones	IH1	72.4300
72.3700	DCA_se3_ag1_m_02 - words	it	72.4800
72.4300	DCA_se3_ag1_m_02 - phones	T	72.4800
72.4800	DCA_se3_ag1_m_02 - words	s	72.5600
72.4800	DCA_se3_ag1_m_02 - phones	S	72.5600
72.5600	DCA_se3_ag1_m_02 - words	a	72.7000
72.5600	DCA_se3_ag1_m_02 - phones	AH0	72.7000
72.7000	DCA_se3_ag1_m_02 - phones	sp	72.8200
73.1608	DCA_se3_ag1_m_02 - phones	K	73.3008
73.1608	DCA_se3_ag1_m_02 - words	cause	73.5308
73.3008	DCA_se3_ag1_m_02 - phones	AO1	73.4508
73.4508	DCA_se3_ag1_m_02 - phones	Z	73.5308
73.5308	DCA_se3_ag1_m_02 - phones	W	73.6208
73.5308	DCA_se3_ag1_m_02 - words	worth	73.7508
73.6208	DCA_se3_ag1_m_02 - phones	ER1	73.6808
73.6808	DCA_se3_ag1_m_02 - phones	TH	73.7508
73.7508	DCA_se3_ag1_m_02 - phones	HH	73.8508
73.7508	DCA_se3_ag1_m_02 - words	while	74.1008
73.8508	DCA_se3_ag1_m_02 - phones	W	73.9308
73.9308	DCA_se3_ag1_m_02 - phones	AY1	74.0408
74.0408	DCA_se3_ag1_m_02 - phones	L	74.1008
74.1008	DCA_se3_ag1_m_02 - phones	N	74.1808
74.1008	DCA_se3_ag1_m_02 - words	not	74.3508
74.1808	DCA_se3_ag1_m_02 - phones	AA1	74.2708
74.2708	DCA_se3_ag1_m_02 - phones	T	74.3508
74.4254	DCA_se3_ag1_m_02 - phones	sil	74.4754
74.4754	DCA_se3_ag1_m_02 - phones	S	74.6154
74.4754	DCA_se3_ag1_m_02 - words	sympathy	75.1254
74.6154	DCA_se3_ag1_m_02 - phones	IH1	74.6854
74.6854	DCA_se3_ag1_m_02 - phones	M	74.7454
74.7454	DCA_se3_ag1_m_02 - phones	P	74.8254
74.8254	DCA_se3_ag1_m_02 - phones	AH0	74.9254
74.9254	DCA_se3_ag1_m_02 - phones	TH	75.0054
75.0054	DCA_se3_ag1_m_02 - phones	IY0	75.1254
75.1254	DCA_se3_ag1_m_02 - phones	F	75.2754
75.1254	DCA_se3_ag1_m_02 - words	for	75.3454
75.2754	DCA_se3_ag1_m_02 - phones	ER0	75.3454
75.3454	DCA_se3_ag1_m_02 - phones	S	75.4954
75.3454	DCA_se3_ag1_m_02 - words	someone	75.8054
75.4954	DCA_se3_ag1_m_02 - phones	AH1	75.5454
75.5454	DCA_se3_ag1_m_02 - phones	M	75.6354
75.6354	DCA_se3_ag1_m_02 - phones	W	75.6854
75.6854	DCA_se3_ag1_m_02 - phones	AH2	75.7454
75.7454	DCA_se3_ag1_m_02 - phones	N	75.8054
75.8054	DCA_se3_ag1_m_02 - phones	Y	75.8554
75.8054	DCA_se3_ag1_m_02 - words	you	75.9154
75.8554	DCA_se3_ag1_m_02 - phones	UW1	75.9154
75.9154	DCA_se3_ag1_m_02 - phones	N	75.9654
75.9154	DCA_se3_ag1_m_02 - words	know	76.0254
75.9654	DCA_se3_ag1_m_02 - phones	OW1	76.0254
76.0254	DCA_se3_ag1_m_02 - phones	S	76.1654
76.0254	DCA_se3_ag1_m_02 - words	sympathetic	76.6754
76.1654	DCA_se3_ag1_m_02 - phones	IH2	76.1954
76.1954	DCA_se3_ag1_m_02 - phones	M	76.2254
76.2254	DCA_se3_ag1_m_02 - phones	P	76.3054
76.3054	DCA_se3_ag1_m_02 - phones	AH0	76.3554
76.3554	DCA_se3_ag1_m_02 - phones	TH	76.4354
76.4354	DCA_se3_ag1_m_02 - phones	EH1	76.5154
76.5154	DCA_se3_ag1_m_02 - phones	T	76.5554
76.5554	DCA_se3_ag1_m_02 - phones	IH0	76.6254
76.6254	DCA_se3_ag1_m_02 - phones	K	76.6754
76.6754	DCA_se3_ag1_m_02 - phones	K	76.7754
76.6754	DCA_se3_ag1_m_02 - words	cause	77.0154
76.7754	DCA_se3_ag1_m_02 - phones	AO1	76.9354
76.9354	DCA_se3_ag1_m_02 - phones	Z	77.0154
77.0154	DCA_se3_ag1_m_02 - phones	B	77.0554
77.0154	DCA_se3_ag1_m_02 - words	because	77.3854
77.0413	DCA_int_01 - phones	Y	77.1913
77.0413	DCA_int_01 - words	yeah	77.4313
77.0554	DCA_se3_ag1_m_02 - phones	IH0	77.0954
77.0954	DCA_se3_ag1_m_02 - phones	K	77.1954
77.1913	DCA_int_01 - phones	AE1	77.4313
77.1954	DCA_se3_ag1_m_02 - phones	AO1	77.2754
77.2754	DCA_se3_ag1_m_02 - phones	Z	77.3854
77.9504	DCA_se3_ag1_m_02 - phones	IH0	78.0304
77.9504	DCA_se3_ag1_m_02 - words	in	78.0604
78.0304	DCA_se3_ag1_m_02 - phones	N	78.0604
78.0604	DCA_se3_ag1_m_02 - phones	M	78.1404
78.0604	DCA_se3_ag1_m_02 - words	most	78.2304
78.1404	DCA_se3_ag1_m_02 - phones	OW1	78.2004
78.2004	DCA_se3_ag1_m_02 - phones	S	78.2304
78.2304	DCA_se3_ag1_m_02 - phones	sp	78.6272
78.6272	DCA_se3_ag1_m_02 - phones	IH0	78.6972
78.6272	DCA_se3_ag1_m_02 - words	in	78.7272
78.6972	DCA_se3_ag1_m_02 - phones	N	78.7272
78.7272	DCA_se3_ag1_m_02 - phones	DH	78.8072
78.7272	DCA_se3_ag1_m_02 - words	the	78.8472
78.8072	DCA_se3_ag1_m_02 - phones	AH0	78.8472
78.8472	DCA_se3_ag1_m_02 - phones	M	78.9672
78.8472	DCA_se3_ag1_m_02 - words	most	79.1472
78.9672	DCA_se3_ag1_m_02 - phones	OW1	79.0672
79.0672	DCA_se3_ag1_m_02 - phones	S	79.1472
79.1472	DCA_se3_ag1_m_02 - phones	K	79.2472
79.1472	DCA_se3_ag1_m_02 - words	cases	79.6272
79.2472	DCA_se3_ag1_m_02 - phones	EY1	79.3672
79.3672	DCA_se3_ag1_m_02 - phones	S	79.4872
79.4872	DCA_se3_ag1_m_02 - phones	IH0	79.5172
79.5172	DCA_se3_ag1_m_02 - phones	Z	79.6272
79.6272	DCA_se3_ag1_m_02 - phones	L	79.6872
79.6272	DCA_se3_ag1_m_02 - words	like	79.8272
79.6872	DCA_se3_ag1_m_02 - phones	AY1	79.7572
79.7572	DCA_se3_ag1_m_02 - phones	K	79.8272
80.0861	DCA_se3_ag1_m_02 - phones	AH0	80.2061
80.0861	DCA_se3_ag1_m_02 - words	a	80.2061
80.2061	DCA_se3_ag1_m_02 - phones	F	80.2761
80.2061	DCA_se3_ag1_m_02 - words	few	80.4061
80.2761	DCA_se3_ag1_m_02 - phones	Y	80.3161
80.3161	DCA_se3_ag1_m_02 - phones	UW1	80.4061
80.4061	DCA_se3_ag1_m_02 - phones	P	80.4661
80.4061	DCA_se3_ag1_m_02 - words	people	80.6661
80.4661	DCA_se3_ag1_m_02 - phones	IY1	80.5461
80.5461	DCA_se3_ag1_m_02 - phones	P	80.6061
80.6061	DCA_se3_ag1_m_02 - phones	AH0	80.6361
80.6361	DCA_se3_ag1_m_02 - phones	L	80.6661
80.6661	DCA_se3_ag1_m_02 - phones	AE1	80.6961
80.6661	DCA_se3_ag1_m_02 - words	at	80.7261
80.6961	DCA_se3_ag1_m_02 - phones	T	80.7261
80.7261	DCA_se3_ag1_m_02 - phones	M	80.7961
80.7261	DCA_se3_ag1_m_02 - words	my	80.8861
80.7961	DCA_se3_ag1_m_02 - phones	AY1	80.8861
80.8861	DCA_se3_ag1_m_02 - phones	S	80.9961
80.8861	DCA_se3_ag1_m_02 - words	school	81.4161
80.9961	DCA_se3_ag1_m_02 - phones	K	81.0661
81.0661	DCA_se3_ag1_m_02 - phones	UW1	81.2861
81.2861	DCA_se3_ag1_m_02 - phones	L	81.4161
82.1388	DCA_se3_ag1_m_02 - phones	sil	82.1888
82.1888	DCA_se3_ag1_m_02 - phones	AA1	82.3988
82.1888	DCA_se3_ag1_m_02 - words	are	82.4288
82.3988	DCA_se3_ag1_m_02 - phones	R	82.4288
82.4288	DCA_se3_ag1_m_02 - phones	sp	82.5188
82.5188	DCA_se3_ag1_m_02 - words	i	82.6888
82.5188	DCA_se3_ag1_m_02 - phones	AY1	82.6888
82.6888	DCA_se3_ag1_m_02 - phones	F	82.8188
82.6888	DCA_se3_ag1_m_02 - words	feel	83.0288
82.8188	DCA_se3_ag1_m_02 - phones	IY1	82.8788
82.8788	DCA_se3_ag1_m_02 - phones	L	83.0288
83.0288	DCA_se3_ag1_m_02 - words	are	83.0788
83.0288	DCA_se3_ag1_m_02 - phones	ER0	83.0788
83.0788	DCA_se3_ag1_m_02 - phones	B	83.2588
83.0788	DCA_se3_ag1_m_02 - words	bi-	83.3188
83.2588	DCA_se3_ag1_m_02 - phones	AY1	83.3188
83.3188	DCA_se3_ag1_m_02 - phones	sp	83.5837
83.5837	DCA_se3_ag1_m_02 - phones	B	83.6437
83.5837	DCA_se3_ag1_m_02 - words	big	83.7637
83.6437	DCA_se3_ag1_m_02 - phones	IH1	83.7237
83.7237	DCA_se3_ag1_m_02 - phones	G	83.7637
83.7637	DCA_se3_ag1_m_02 - phones	sp	83.8037
83.8037	DCA_se3_ag1_m_02 - phones	P	83.9337
83.8037	DCA_se3_ag1_m_02 - words	put	84.0637
83.9337	DCA_se3_ag1_m_02 - phones	UH1	84.0237
84.0237	DCA_se3_ag1_m_02 - phones	T	84.0637
84.0637	DCA_se3_ag1_m_02 - phones	AA1	84.2437
84.0637	DCA_se3_ag1_m_02 - words	ons	84.5037
84.2437	DCA_se3_ag1_m_02 - phones	N	84.3037
84.3037	DCA_se3_ag1_m_02 - phones	Z	84.5037
84.5037	DCA_se3_ag1_m_02 - phones	sp	84.5537
84.5537	DCA_se3_ag1_m_02 - phones	DH	84.6237
84.5537	DCA_se3_ag1_m_02 - words	they're	84.7837
84.6237	DCA_se3_ag1_m_02 - phones	EH1	84.7337
84.7337	DCA_se3_ag1_m_02 - phones	R	84.7837
84.7837	DCA_se3_ag1_m_02 - phones	sp	85.3629
85.3629	DCA_se3_ag1_m_02 - phones	AE1	85.5029
85.3629	DCA_se3_ag1_m_02 - words	acting	85.6929
85.5029	DCA_se3_ag1_m_02 - phones	K	85.5629
85.5629	DCA_se3_ag1_m_02 - phones	T	85.6029
85.6029	DCA_se3_ag1_m_02 - phones	IH0	85.6329
85.6329	DCA_se3_ag1_m_02 - phones	NG	85.6929
85.6929	DCA_se3_ag1_m_02 - phones	EH1	85.7429
85.6929	DCA_se3_ag1_m_02 - words	as	85.8029
85.7429	DCA_se3_ag1_m_02 - phones	Z	85.8029
85.8029	DCA_se3_ag1_m_02 - phones	IH0	85.8929
85.8029	DCA_se3_ag1_m_02 - words	if	85.9529
85.8929	DCA_se3_ag1_m_02 - phones	F	85.9529
85.9529	DCA_se3_ag1_m_02 - phones	DH	86.0029
85.9529	DCA_se3_ag1_m_02 - words	they	86.0929
86.0029	DCA_se3_ag1_m_02 - phones	EY1	86.0929
86.0929	DCA_se3_ag1_m_02 - phones	AE0	86.1229
86.0929	DCA_se3_ag1_m_02 - words	accept	86.5429
86.1229	DCA_se3_ag1_m_02 - phones	K	86.1529
86.1529	DCA_se3_ag1_m_02 - phones	S	86.3129
86.3129	DCA_se3_ag1_m_02 - phones	EH1	86.4229
86.4229	DCA_se3_ag1_m_02 - phones	P	86.4829
86.4829	DCA_se3_ag1_m_02 - phones	T	86.5429
86.5429	DCA_se3_ag1_m_02 - phones	sp	86.5829
86.5829	DCA_se3_ag1_m_02 - phones	M	86.7129
86.5829	DCA_se3_ag1_m_02 - words	me	87.0029
86.7129	DCA_se3_ag1_m_02 - phones	IY1	87.0029
87.0029	DCA_se3_ag1_m_02 - phones	sp	87.0429
87.0429	DCA_se3_ag1_m_02 - phones	AE1	87.1929
87.0429	DCA_se3_ag1_m_02 - words	and	87.3929
87.1929	DCA_se3_ag1_m_02 - phones	N	87.2829
87.2829	DCA_se3_ag1_m_02 - phones	D	87.3929
88.0977	DCA_se3_ag1_m_02 - phones	sil	88.1377
88.1377	DCA_se3_ag1_m_02 - phones	M	88.1677
88.1377	DCA_se3_ag1_m_02 - words	my	88.2577
88.1677	DCA_se3_ag1_m_02 - phones	AY1	88.2577
88.2577	DCA_se3_ag1_m_02 - phones	F	88.3877
88.2577	DCA_se3_ag1_m_02 - words	fellow	88.6477
88.3877	DCA_se3_ag1_m_02 - phones	EH1	88.4677
88.4677	DCA_se3_ag1_m_02 - phones	L	88.5977
88.5977	DCA_se3_ag1_m_02 - phones	OW0	88.6477
88.6477	DCA_se3_ag1_m_02 - words	uh	88.8677
88.6477	DCA_se3_ag1_m_02 - phones	AH1	88.8677
88.8677	DCA_se3_ag1_m_02 - phones	sp	89.3467
89.3467	DCA_se3_ag1_m_02 - phones	B	89.4567
89.3467	DCA_se3_ag1_m_02 - words	black	89.6867
89.4567	DCA_se3_ag1_m_02 - phones	L	89.5067
89.5067	DCA_se3_ag1_m_02 - phones	AE1	89.6067
89.6067	DCA_se3_ag1_m_02 - phones	K	89.6867
89.6867	DCA_se3_ag1_m_02 - phones	S	89.7267
89.6867	DCA_se3_ag1_m_02 - words	students	90.1867
89.7267	DCA_se3_ag1_m_02 - phones	T	89.7867
89.7867	DCA_se3_ag1_m_02 - phones	UW1	89.9067
89.9067	DCA_se3_ag1_m_02 - phones	D	89.9367
89.9367	DCA_se3_ag1_m_02 - phones	AH0	89.9967
89.9967	DCA_se3_ag1_m_02 - phones	N	90.0267
90.0267	DCA_se3_ag1_m_02 - phones	T	90.0567
90.0567	DCA_se3_ag1_m_02 - phones	S	90.1867
90.1867	DCA_se3_ag1_m_02 - phones	sp	90.2167
90.6843	DCA_se3_ag1_m_02 - phones	B	90.8143
90.6843	DCA_se3_ag1_m_02 - words	because	91.2943
90.8143	DCA_se3_ag1_m_02 - phones	IH0	90.8943
90.8943	DCA_se3_ag1_m_02 - phones	K	91.0043
91.0043	DCA_se3_ag1_m_02 - phones	AH1	91.1143
91.1143	DCA_se3_ag1_m_02 - phones	Z	91.2943
91.6777	DCA_se3_ag1_m_02 - phones	sil	91.7177
91.7177	DCA_se3_ag1_m_02 - phones	S	91.8877
91.7177	DCA_se3_ag1_m_02 - words	say	91.9277
91.8877	DCA_se3_ag1_m_02 - phones	EY1	91.9277
91.9277	DCA_se3_ag1_m_02 - words	a	91.9977
91.9277	DCA_se3_ag1_m_02 - phones	AH0	91.9977
91.9977	DCA_se3_ag1_m_02 - phones	S	92.1477
91.9977	DCA_se3_ag1_m_02 - words	social	92.4477
92.1477	DCA_se3_ag1_m_02 - phones	OW1	92.2377
92.2377	DCA_se3_ag1_m_02 - phones	SH	92.3277
92.3277	DCA_se3_ag1_m_02 - phones	AH0	92.3877
92.3877	DCA_se3_ag1_m_02 - phones	L	92.4477
92.4477	DCA_se3_ag1_m_02 - phones	S	92.5377
92.4477	DCA_se3_ag1_m_02 - words	status	93.0277
92.5377	DCA_se3_ag1_m_02 - phones	T	92.6077
92.6077	DCA_se3_ag1_m_02 - phones	AE1	92.7077
92.7077	DCA_se3_ag1_m_02 - phones	T	92.7977
92.7977	DCA_se3_ag1_m_02 - phones	AH0	92.8677
92.8677	DCA_se3_ag1_m_02 - phones	S	93.0277
93.3002	DCA_se3_ag1_m_02 - phones	AH1	93.6302
93.3002	DCA_se3_ag1_m_02 - words	uh	93.6302
93.6302	DCA_se3_ag1_m_02 - phones	sp	93.8277
93.8277	DCA_se3_ag1_m_02 - phones	R	93.8677
93.8277	DCA_se3_ag1_m_02 - words	requires	94.4477
93.8677	DCA_se3_ag1_m_02 - phones	IY0	93.9277
93.9277	DCA_se3_ag1_m_02 - phones	K	94.0577
94.0577	DCA_se3_ag1_m_02 - phones	W	94.1577
94.1577	DCA_se3_ag1_m_02 - phones	AY1	94.2977
94.2977	DCA_se3_ag1_m_02 - phones	ER0	94.3477
94.3477	DCA_se3_ag1_m_02 - phones	Z	94.4477
94.4477	DCA_se3_ag1_m_02 - phones	DH	94.4977
94.4477	DCA_se3_ag1_m_02 - words	this	94.8177
94.4977	DCA_se3_ag1_m_02 - phones	IH0	94.6477
94.6477	DCA_se3_ag1_m_02 - phones	S	94.8177
94.9974	DCA_se3_ag1_m_02 - phones	sil	95.0974
95.0974	DCA_se3_ag1_m_02 - phones	TH	95.3974
95.0974	DCA_se3_ag1_m_02 - words	th-	95.3974
95.3974	DCA_se3_ag1_m_02 - phones	sp	95.4774
95.4774	DCA_se3_ag1_m_02 - phones	AH1	95.6174
95.4774	DCA_se3_ag1_m_02 - words	um	95.6874
95.6174	DCA_se3_ag1_m_02 - phones	M	95.6874
95.6874	DCA_se3_ag1_m_02 - phones	sp	95.7474
96.2656	DCA_se3_ag1_m_02 - phones	DH	96.3456
96.2656	DCA_se3_ag1_m_02 - words	the	96.4156
96.3456	DCA_se3_ag1_m_02 - phones	AH0	96.4156
96.4156	DCA_se3_ag1_m_02 - phones	S	96.5556
96.4156	DCA_se3_ag1_m_02 - words	social	96.8556
96.5556	DCA_se3_ag1_m_02 - phones	OW1	96.6556
96.6556	DCA_se3_ag1_m_02 - phones	SH	96.7456
96.7456	DCA_se3_ag1_m_02 - phones	AH0	96.7956
96.7956	DCA_se3_ag1_m_02 - phones	L	96.8556
96.8556	DCA_se3_ag1_m_02 - phones	S	96.9856
96.8556	DCA_se3_ag1_m_02 - words	s	96.9856
97.0721	DCA_se3_ag1_m_02 - phones	sil	97.1021
97.1021	DCA_se3_ag1_m_02 - phones	DH	97.1521
97.1021	DCA_se3_ag1_m_02 - words	the	97.2321
97.1521	DCA_se3_ag1_m_02 - phones	AH0	97.2321
97.2321	DCA_se3_ag1_m_02 - phones	S	97.3721
97.2321	DCA_se3_ag1_m_02 - words	social	97.6721
97.3721	DCA_se3_ag1_m_02 - phones	OW1	97.4721
97.4721	DCA_se3_ag1_m_02 - phones	SH	97.5721
97.5721	DCA_se3_ag1_m_02 - phones	AH0	97.6221
97.6221	DCA_se3_ag1_m_02 - phones	L	97.6721
97.6721	DCA_se3_ag1_m_02 - phones	K	97.8221
97.6721	DCA_se3_ag1_m_02 - words	code	98.1421
97.8221	DCA_se3_ag1_m_02 - phones	OW1	98.1121
98.1121	DCA_se3_ag1_m_02 - phones	D	98.1421
98.1421	DCA_se3_ag1_m_02 - phones	sp	98.8609
98.8609	DCA_se3_ag1_m_02 - phones	IH1	98.9209
98.8609	DCA_se3_ag1_m_02 - words	is	99.0109
98.9209	DCA_se3_ag1_m_02 - phones	Z	99.0109
99.0109	DCA_se3_ag1_m_02 - phones	B	99.0409
99.0109	DCA_se3_ag1_m_02 - words	becoming	99.4509
99.0409	DCA_se3_ag1_m_02 - phones	IH0	99.0909
99.0909	DCA_se3_ag1_m_02 - phones	K	99.2009
99.2009	DCA_se3_ag1_m_02 - phones	AH1	99.2609
99.2609	DCA_se3_ag1_m_02 - phones	M	99.3509
99.3509	DCA_se3_ag1_m_02 - phones	IH0	99.3909
99.3909	DCA_se3_ag1_m_02 - phones	NG	99.4509
99.4509	DCA_se3_ag1_m_02 - phones	N	99.5709
99.4509	DCA_se3_ag1_m_02 - words	now	99.8409
99.5709	DCA_se3_ag1_m_02 - phones	AW1	99.8409
99.8409	DCA_se3_ag1_m_02 - phones	HH	99.9709
99.8409	DCA_se3_ag1_m_02 - words	where	100.2009
99.9709	DCA_se3_ag1_m_02 - phones	W	100.0209
100.0209	DCA_se3_ag1_m_02 - phones	EH1	100.1209
100.1209	DCA_se3_ag1_m_02 - phones	R	100.2009
100.2009	DCA_se3_ag1_m_02 - phones	Y	100.3109
100.2009	DCA_se3_ag1_m_02 - words	you	100.3709
100.3109	DCA_se3_ag1_m_02 - phones	UW1	100.3709
100.3709	DCA_se3_ag1_m_02 - phones	sp	100.5108
100.5108	DCA_se3_ag1_m_02 - phones	B	100.5708
100.5108	DCA_se3_ag1_m_02 - words	because	100.8908
100.5708	DCA_se3_ag1_m_02 - phones	IH0	100.6308
100.6308	DCA_se3_ag1_m_02 - phones	K	100.7108
100.7108	DCA_se3_ag1_m_02 - phones	AA1	100.7808
100.7808	DCA_se3_ag1_m_02 - phones	Z	100.8908
100.8908	DCA_se3_ag1_m_02 - phones	EH1	100.9208
100.8908	DCA_se3_ag1_m_02 - words	everything	101.3108
100.9208	DCA_se3_ag1_m_02 - phones	V	100.9908
100.9908	DCA_se3_ag1_m_02 - phones	R	101.0408
101.0408	DCA_se3_ag1_m_02 - phones	IY0	101.1008
101.1008	DCA_se3_ag1_m_02 - phones	TH	101.1508
101.1508	DCA_se3_ag1_m_02 - phones	IH2	101.2208
101.2208	DCA_se3_ag1_m_02 - phones	NG	101.3108
101.3108	DCA_se3_ag1_m_02 - phones	N	101.3708
101.3108	DCA_se3_ag1_m_02 - words	now	101.4608
101.3708	DCA_se3_ag1_m_02 - phones	AW1	101.4608
101.4608	DCA_se3_ag1_m_02 - phones	IH0	101.4908
101.4608	DCA_se3_ag1_m_02 - words	is	101.5308
101.4908	DCA_se3_ag1_m_02 - phones	Z	101.5308
101.5308	DCA_se3_ag1_m_02 - phones	S	101.6508
101.5308	DCA_se3_ag1_m_02 - words	centered	101.8308
101.6508	DCA_se3_ag1_m_02 - phones	EH1	101.6808
101.6808	DCA_se3_ag1_m_02 - phones	N	101.7108
101.7108	DCA_se3_ag1_m_02 - phones	T	101.7408
101.7408	DCA_se3_ag1_m_02 - phones	ER0	101.8008
101.8008	DCA_se3_ag1_m_02 - phones	D	101.8308
101.8308	DCA_se3_ag1_m_02 - phones	ER0	101.9708
101.8308	DCA_se3_ag1_m_02 - words	around	102.1408
101.9708	DCA_se3_ag1_m_02 - phones	AW1	102.0808
102.0808	DCA_se3_ag1_m_02 - phones	N	102.1108
102.1108	DCA_se3_ag1_m_02 - phones	D	102.1408
102.3368	DCA_se3_ag1_m_02 - phones	sil	102.3868
102.3868	DCA_se3_ag1_m_02 - phones	AH0	102.4268
102.3868	DCA_se3_ag1_m_02 - words	accepting	102.9168
102.4268	DCA_se3_ag1_m_02 - phones	K	102.4568
102.4568	DCA_se3_ag1_m_02 - phones	S	102.6168
102.6168	DCA_se3_ag1_m_02 - phones	EH1	102.7068
102.7068	DCA_se3_ag1_m_02 - phones	P	102.7768
102.7768	DCA_se3_ag1_m_02 - phones	T	102.8168
102.8168	DCA_se3_ag1_m_02 - phones	IH0	102.8668
102.8668	DCA_se3_ag1_m_02 - phones	NG	102.9168
102.9168	DCA_se3_ag1_m_02 - phones	DH	102.9568
102.9168	DCA_se3_ag1_m_02 - words	the	103.0168
102.9568	DCA_se3_ag1_m_02 - phones	AH0	103.0168
103.0168	DCA_se3_ag1_m_02 - phones	N	103.1068
103.0168	DCA_se3_ag1_m_02 - words	negro	103.3968
103.1068	DCA_se3_ag1_m_02 - phones	IY1	103.2068
103.2068	DCA_se3_ag1_m_02 - phones	G	103.2868
103.2868	DCA_se3_ag1_m_02 - phones	R	103.3668
103.3668	DCA_se3_ag1_m_02 - phones	OW0	103.3968
103.3968	DCA_se3_ag1_m_02 - phones	EH1	103.4368
103.3968	DCA_se3_ag1_m_02 - words	as	103.5268
103.4368	DCA_se3_ag1_m_02 - phones	Z	103.5268
103.5268	DCA_se3_ag1_m_02 - phones	P	103.6368
103.5268	DCA_se3_ag1_m_02 - words	people	104.0268
103.6368	DCA_se3_ag1_m_02 - phones	IY1	103.7768
103.7768	DCA_se3_ag1_m_02 - phones	P	103.8568
103.8568	DCA_se3_ag1_m_02 - phones	AH0	103.8968
103.8968	DCA_se3_ag1_m_02 - phones	L	104.0268
104.5875	DCA_se3_ag1_m_02 - phones	DH	104.6575
104.5875	DCA_se3_ag1_m_02 - words	the	104.7175
104.6575	DCA_se3_ag1_m_02 - phones	AH0	104.7175
104.7175	DCA_se3_ag1_m_02 - phones	S	104.8275
104.7175	DCA_se3_ag1_m_02 - words	social	105.0675
104.8275	DCA_se3_ag1_m_02 - phones	OW1	104.8975
104.8975	DCA_se3_ag1_m_02 - phones	SH	104.9975
104.9975	DCA_se3_ag1_m_02 - phones	AH0	105.0375
105.0375	DCA_se3_ag1_m_02 - phones	L	105.0675
105.0675	DCA_se3_ag1_m_02 - phones	K	105.1875
105.0675	DCA_se3_ag1_m_02 - words	code	105.4075
105.1875	DCA_se3_ag1_m_02 - phones	OW1	105.2875
105.2875	DCA_se3_ag1_m_02 - phones	D	105.4075
105.4075	DCA_se3_ag1_m_02 - phones	EY1	105.4475
105.4075	DCA_se3_ag1_m_02 - words	ha	105.5975
105.4475	DCA_se3_ag1_m_02 - phones	CH	105.5375
105.5375	DCA_se3_ag1_m_02 - phones	EY1	105.5975
105.5975	DCA_se3_ag1_m_02 - phones	sp	105.6275
105.6275	DCA_se3_ag1_m_02 - phones	W	105.6575
105.6275	DCA_se3_ag1_m_02 - words	wa-	105.6875
105.6575	DCA_se3_ag1_m_02 - phones	AH0	105.6875
105.6875	DCA_se3_ag1_m_02 - phones	EY1	105.7275
105.6875	DCA_se3_ag1_m_02 - words	h	105.8275
105.7275	DCA_se3_ag1_m_02 - phones	CH	105.8275
105.8275	DCA_se3_ag1_m_02 - phones	sp	105.8575
105.8575	DCA_se3_ag1_m_02 - phones	HH	105.9575
105.8575	DCA_se3_ag1_m_02 - words	has	106.0875
105.9575	DCA_se3_ag1_m_02 - phones	AE1	106.0075
106.0075	DCA_se3_ag1_m_02 - phones	Z	106.0875
106.0875	DCA_se3_ag1_m_02 - phones	R	106.1175
106.0875	DCA_se3_ag1_m_02 - words	required	106.6375
106.1175	DCA_se3_ag1_m_02 - phones	IY0	106.1775
106.1775	DCA_se3_ag1_m_02 - phones	K	106.3075
106.3075	DCA_se3_ag1_m_02 - phones	W	106.3975
106.3975	DCA_se3_ag1_m_02 - phones	AY1	106.5475
106.5475	DCA_se3_ag1_m_02 - phones	R	106.6075
106.6075	DCA_se3_ag1_m_02 - phones	D	106.6375
107.0531	DCA_se3_ag1_m_02 - phones	DH	107.1031
107.0531	DCA_se3_ag1_m_02 - words	that	107.1831
107.1031	DCA_se3_ag1_m_02 - phones	AE1	107.1331
107.1331	DCA_se3_ag1_m_02 - phones	T	107.1831
107.1831	DCA_se3_ag1_m_02 - phones	DH	107.2531
107.1831	DCA_se3_ag1_m_02 - words	these	107.4031
107.2531	DCA_se3_ag1_m_02 - phones	IY1	107.3231
107.3231	DCA_se3_ag1_m_02 - phones	Z	107.4031
107.4031	DCA_se3_ag1_m_02 - phones	P	107.4731
107.4031	DCA_se3_ag1_m_02 - words	people	107.7031
107.4731	DCA_se3_ag1_m_02 - phones	IY1	107.5631
107.5631	DCA_se3_ag1_m_02 - phones	P	107.6331
107.6331	DCA_se3_ag1_m_02 - phones	AH0	107.6631
107.6631	DCA_se3_ag1_m_02 - phones	L	107.7031
107.7031	DCA_se3_ag1_m_02 - phones	AH0	107.7331
107.7031	DCA_se3_ag1_m_02 - words	accept	108.1431
107.7331	DCA_se3_ag1_m_02 - phones	K	107.7631
107.7631	DCA_se3_ag1_m_02 - phones	S	107.8931
107.8931	DCA_se3_ag1_m_02 - phones	EH1	107.9931
107.9931	DCA_se3_ag1_m_02 - phones	P	108.1131
108.1131	DCA_se3_ag1_m_02 - phones	T	108.1431
108.8492	DCA_se3_ag1_m_02 - phones	sil	108.8792
108.8792	DCA_se3_ag1_m_02 - phones	AH1	109.0492
108.8792	DCA_se3_ag1_m_02 - words	um	109.1592
109.0492	DCA_se3_ag1_m_02 - phones	M	109.1592
109.1592	DCA_se3_ag1_m_02 - phones	sp	110.1732
110.1732	DCA_se3_ag1_m_02 - phones	AE0	110.2032
110.1732	DCA_se3_ag1_m_02 - words	accept	110.5632
110.2032	DCA_se3_ag1_m_02 - phones	K	110.2332
110.2332	DCA_se3_ag1_m_02 - phones	S	110.3632
110.3632	DCA_se3_ag1_m_02 - phones	EH1	110.4432
110.4432	DCA_se3_ag1_m_02 - phones	P	110.5232
110.5232	DCA_se3_ag1_m_02 - phones	T	110.5632
110.5632	DCA_se3_ag1_m_02 - phones	AH1	110.6432
110.5632	DCA_se3_ag1_m_02 - words	us	110.6932
110.6432	DCA_se3_ag1_m_02 - phones	S	110.6932
110.6932	DCA_se3_ag1_m_02 - phones	S	110.8032
110.6932	DCA_se3_ag1_m_02 - words	socially	111.2132
110.8032	DCA_se3_ag1_m_02 - phones	OW1	110.9232
110.9232	DCA_se3_ag1_m_02 - phones	SH	111.0432
111.0432	DCA_se3_ag1_m_02 - phones	AH0	111.0932
111.0932	DCA_se3_ag1_m_02 - phones	L	111.1732
111.1732	DCA_se3_ag1_m_02 - phones	IY0	111.2132
111.2132	DCA_se3_ag1_m_02 - phones	IH1	111.2432
111.2132	DCA_se3_ag1_m_02 - words	it	111.2832
111.2432	DCA_se3_ag1_m_02 - phones	T	111.2832
111.2832	DCA_se3_ag1_m_02 - words	s	111.3732
111.2832	DCA_se3_ag1_m_02 - phones	Z	111.3732
111.3732	DCA_se3_ag1_m_02 - phones	N	111.4032
111.3732	DCA_se3_ag1_m_02 - words	no	111.4332
111.4032	DCA_se3_ag1_m_02 - phones	OW1	111.4332
111.4332	DCA_se3_ag1_m_02 - phones	sp	111.5232
111.5232	DCA_se3_ag1_m_02 - phones	IH1	111.6132
111.5232	DCA_se3_ag1_m_02 - words	if	111.7132
111.6132	DCA_se3_ag1_m_02 - phones	F	111.7132
111.7132	DCA_se3_ag1_m_02 - phones	N	111.7832
111.7132	DCA_se3_ag1_m_02 - words	not	111.9532
111.7832	DCA_se3_ag1_m_02 - phones	AA1	111.8932
111.8932	DCA_se3_ag1_m_02 - phones	T	111.9532
111.9532	DCA_se3_ag1_m_02 - phones	sp	111.9832
111.9832	DCA_se3_ag1_m_02 - phones	Y	112.0532
111.9832	DCA_se3_ag1_m_02 - words	you	112.1032
112.0532	DCA_se3_ag1_m_02 - phones	UW1	112.1032
112.1032	DCA_se3_ag1_m_02 - phones	N	112.1532
112.1032	DCA_se3_ag1_m_02 - words	know	112.2532
112.1532	DCA_se3_ag1_m_02 - phones	OW1	112.2532
112.2532	DCA_se3_ag1_m_02 - phones	sp	112.3432
112.6748	DCA_se3_ag1_m_02 - phones	W	112.7848
112.6748	DCA_se3_ag1_m_02 - words	we	112.8348
112.7848	DCA_se3_ag1_m_02 - phones	IY1	112.8348
112.8348	DCA_se3_ag1_m_02 - phones	sp	112.9848
112.9848	DCA_se3_ag1_m_02 - phones	HH	113.0248
112.9848	DCA_se3_ag1_m_02 - words	when	113.1548
113.0248	DCA_se3_ag1_m_02 - phones	W	113.0648
113.0648	DCA_se3_ag1_m_02 - phones	EH1	113.1248
113.1248	DCA_se3_ag1_m_02 - phones	N	113.1548
113.1548	DCA_se3_ag1_m_02 - phones	W	113.1848
113.1548	DCA_se3_ag1_m_02 - words	we	113.2348
113.1848	DCA_se3_ag1_m_02 - phones	IY1	113.2348
113.2348	DCA_se3_ag1_m_02 - phones	K	113.3448
113.2348	DCA_se3_ag1_m_02 - words	come	113.4948
113.3448	DCA_se3_ag1_m_02 - phones	AH1	113.3848
113.3848	DCA_se3_ag1_m_02 - phones	M	113.4948
113.4948	DCA_se3_ag1_m_02 - phones	T	113.5648
113.4948	DCA_se3_ag1_m_02 - words	to	113.6148
113.5648	DCA_se3_ag1_m_02 - phones	UW1	113.6148
113.6148	DCA_se3_ag1_m_02 - phones	DH	113.6448
113.6148	DCA_se3_ag1_m_02 - words	their	113.7448
113.6448	DCA_se3_ag1_m_02 - phones	EH1	113.6748
113.6748	DCA_se3_ag1_m_02 - phones	R	113.7448
113.7448	DCA_se3_ag1_m_02 - phones	HH	113.8448
113.7448	DCA_se3_ag1_m_02 - words	homes	114.1548
113.8448	DCA_se3_ag1_m_02 - phones	OW1	113.9748
113.9748	DCA_se3_ag1_m_02 - phones	M	114.0348
114.0348	DCA_se3_ag1_m_02 - phones	Z	114.1548
114.1548	DCA_se3_ag1_m_02 - phones	IH0	114.1948
114.1548	DCA_se3_ag1_m_02 - words	it	114.2248
114.1948	DCA_se3_ag1_m_02 - phones	T	114.2248
114.2248	DCA_se3_ag1_m_02 - phones	D	114.2848
114.2248	DCA_se3_ag1_m_02 - words	doesn't	114.5248
114.2848	DCA_se3_ag1_m_02 - phones	AH1	114.3448
114.3448	DCA_se3_ag1_m_02 - phones	Z	114.4348
114.4348	DCA_se3_ag1_m_02 - phones	AH0	114.4648
114.4648	DCA_se3_ag1_m_02 - phones	N	114.4948
114.4948	DCA_se3_ag1_m_02 - phones	T	114.5248
114.5248	DCA_se3_ag1_m_02 - phones	R	114.5548
114.5248	DCA_se3_ag1_m_02 - words	really	114.7248
114.5548	DCA_se3_ag1_m_02 - phones	IH1	114.6048
114.6048	DCA_se3_ag1_m_02 - phones	L	114.6548
114.6548	DCA_se3_ag1_m_02 - phones	IY0	114.7248
114.7248	DCA_se3_ag1_m_02 - phones	M	114.8348
114.7248	DCA_se3_ag1_m_02 - words	matter	115.0748
114.8348	DCA_se3_ag1_m_02 - phones	AE1	114.9448
114.9448	DCA_se3_ag1_m_02 - phones	T	115.0048
115.0048	DCA_se3_ag1_m_02 - phones	ER0	115.0748
115.0748	DCA_se3_ag1_m_02 - phones	EH1	115.1248
115.0748	DCA_se3_ag1_m_02 - words	as	115.2148
115.1248	DCA_se3_ag1_m_02 - phones	Z	115.2148
115.2148	DCA_se3_ag1_m_02 - phones	M	115.3148
115.2148	DCA_se3_ag1_m_02 - words	much	115.5248
115.3148	DCA_se3_ag1_m_02 - phones	AH1	115.4048
115.4048	DCA_se3_ag1_m_02 - phones	CH	115.5248
115.8955	DCA_se3_ag1_m_02 - phones	B	115.9955
115.8955	DCA_se3_ag1_m_02 - words	but	116.1055
115.9955	DCA_se3_ag1_m_02 - phones	AH1	116.0455
116.0455	DCA_se3_ag1_m_02 - phones	T	116.1055
116.1055	DCA_se3_ag1_m_02 - phones	sp	117.2824
117.2824	DCA_se3_ag1_m_02 - phones	IH1	117.3124
117.2824	DCA_se3_ag1_m_02 - words	it	117.3524
117.3124	DCA_se3_ag1_m_02 - phones	T	117.3524
117.3524	DCA_se3_ag1_m_02 - phones	S	117.4624
117.3524	DCA_se3_ag1_m_02 - words	seems	117.5924
117.4624	DCA_se3_ag1_m_02 - phones	IY1	117.5124
117.5124	DCA_se3_ag1_m_02 - phones	M	117.5424
117.5424	DCA_se3_ag1_m_02 - phones	Z	117.5924
117.5924	DCA_se3_ag1_m_02 - phones	T	117.6324
117.5924	DCA_se3_ag1_m_02 - words	to	117.6824
117.6324	DCA_se3_ag1_m_02 - phones	AH0	117.6824
117.6824	DCA_se3_ag1_m_02 - phones	M	117.7324
117.6824	DCA_se3_ag1_m_02 - words	me	117.8024
117.7324	DCA_se3_ag1_m_02 - phones	IY1	117.8024
117.8024	DCA_se3_ag1_m_02 - words	a	117.8524
117.8024	DCA_se3_ag1_m_02 - phones	AH0	117.8524
117.8524	DCA_se3_ag1_m_02 - phones	L	117.9224
117.8524	DCA_se3_ag1_m_02 - words	lot	118.0424
117.9224	DCA_se3_ag1_m_02 - phones	AA1	118.0024
118.0024	DCA_se3_ag1_m_02 - phones	T	118.0424
118.0424	DCA_se3_ag1_m_02 - phones	AH0	118.0824
118.0424	DCA_se3_ag1_m_02 - words	of	118.1124
118.0824	DCA_se3_ag1_m_02 - phones	V	118.1124
118.1124	DCA_se3_ag1_m_02 - phones	P	118.1924
118.1124	DCA_se3_ag1_m_02 - words	people	118.5224
118.1924	DCA_se3_ag1_m_02 - phones	IY1	118.2724
118.2724	DCA_se3_ag1_m_02 - phones	P	118.3624
118.3624	DCA_se3_ag1_m_02 - phones	AH0	118.4024
118.4024	DCA_se3_ag1_m_02 - phones	L	118.5224
118.5224	DCA_se3_ag1_m_02 - phones	sp	118.9793
118.9793	DCA_se3_ag1_m_02 - phones	G	119.0393
118.9793	DCA_se3_ag1_m_02 - words	give	119.1793
119.0393	DCA_se3_ag1_m_02 - phones	IH1	119.1393
119.1393	DCA_se3_ag1_m_02 - phones	V	119.1793
119.1793	DCA_se3_ag1_m_02 - phones	sp	119.2593
119.4475	DCA_se3_ag1_m_02 - phones	B	119.5275
119.4475	DCA_se3_ag1_m_02 - words	big	119.7175
119.5275	DCA_se3_ag1_m_02 - phones	IH1	119.6475
119.6475	DCA_se3_ag1_m_02 - phones	G	119.7175
119.7175	DCA_se3_ag1_m_02 - phones	F	119.8975
119.7175	DCA_se3_ag1_m_02 - words	fake	120.0975
119.8975	DCA_se3_ag1_m_02 - phones	EY1	120.0275
120.0275	DCA_se3_ag1_m_02 - phones	K	120.0975
120.0975	DCA_se3_ag1_m_02 - phones	S	120.2875
120.0975	DCA_se3_ag1_m_02 - words	smiles	120.7275
120.2875	DCA_se3_ag1_m_02 - phones	M	120.3475
120.3475	DCA_se3_ag1_m_02 - phones	AY1	120.5475
120.5475	DCA_se3_ag1_m_02 - phones	L	120.5975
120.5975	DCA_se3_ag1_m_02 - phones	Z	120.7275
120.7275	DCA_se3_ag1_m_02 - phones	B	120.7675
120.7275	DCA_se3_ag1_m_02 - words	because	121.0875
120.7675	DCA_se3_ag1_m_02 - phones	IH0	120.8375
120.8375	DCA_se3_ag1_m_02 - phones	K	120.9075
120.9075	DCA_se3_ag1_m_02 - phones	AH1	120.9775
120.9775	DCA_se3_ag1_m_02 - phones	Z	121.0875
121.0875	DCA_se3_ag1_m_02 - phones	DH	121.1375
121.0875	DCA_se3_ag1_m_02 - words	they're	121.2475
121.1375	DCA_se3_ag1_m_02 - phones	EH1	121.1975
121.1975	DCA_se3_ag1_m_02 - phones	R	121.2475
121.2475	DCA_se3_ag1_m_02 - phones	T	121.3675
121.2475	DCA_se3_ag1_m_02 - words	trying	121.5975
121.3675	DCA_se3_ag1_m_02 - phones	R	121.4175
121.4175	DCA_se3_ag1_m_02 - phones	AY1	121.5275
121.5275	DCA_se3_ag1_m_02 - phones	IH0	121.5575
121.5575	DCA_se3_ag1_m_02 - phones	NG	121.5975
121.5975	DCA_se3_ag1_m_02 - phones	T	121.6675
121.5975	DCA_se3_ag1_m_02 - words	to	121.7675
121.6675	DCA_se3_ag1_m_02 - phones	IH0	121.7675
121.7675	DCA_se3_ag1_m_02 - phones	sp	122.3323
122.3323	DCA_se3_ag1_m_02 - phones	AH1	122.5023
122.3323	DCA_se3_ag1_m_02 - words	um	122.6023
122.5023	DCA_se3_ag1_m_02 - phones	M	122.6023
122.6023	DCA_se3_ag1_m_02 - phones	sp	123.7915
123.1506	DCA_int_01 - phones	M	123.4506
123.1506	DCA_int_01 - words	mm-hm	123.6206
123.4506	DCA_int_01 - phones	HH	123.5006
123.5006	DCA_int_01 - phones	M	123.6206
123.6206	DCA_int_01 - phones	sp	123.6906
123.7915	DCA_se3_ag1_m_02 - words	uh	124.0315
123.7915	DCA_se3_ag1_m_02 - phones	AH1	124.0315
124.0315	DCA_se3_ag1_m_02 - phones	sp	124.1515
125.1594	DCA_se3_ag1_m_02 - phones	AH1	125.3894
125.1594	DCA_se3_ag1_m_02 - words	uh	125.3894
125.3894	DCA_se3_ag1_m_02 - phones	sp	125.4194
125.4194	DCA_se3_ag1_m_02 - phones	HH	125.4894
125.4194	DCA_se3_ag1_m_02 - words	how	125.5694
125.4894	DCA_se3_ag1_m_02 - phones	AW1	125.5694
125.5694	DCA_se3_ag1_m_02 - phones	sp	125.6294
125.6294	DCA_se3_ag1_m_02 - phones	K	125.6694
125.6294	DCA_se3_ag1_m_02 - words	can	125.7294
125.6694	DCA_se3_ag1_m_02 - phones	AH0	125.6994
125.6994	DCA_se3_ag1_m_02 - phones	N	125.7294
125.7294	DCA_se3_ag1_m_02 - words	i	125.7794
125.7294	DCA_se3_ag1_m_02 - phones	AY1	125.7794
125.7794	DCA_se3_ag1_m_02 - phones	S	125.9394
125.7794	DCA_se3_ag1_m_02 - words	say	126.0694
125.9394	DCA_se3_ag1_m_02 - phones	EY1	126.0694
126.0694	DCA_se3_ag1_m_02 - phones	IH0	126.0994
126.0694	DCA_se3_ag1_m_02 - words	it	126.1694
126.0994	DCA_se3_ag1_m_02 - phones	T	126.1694
126.5853	DCA_se3_ag1_m_02 - phones	sil	126.6453
126.6453	DCA_se3_ag1_m_02 - phones	DH	126.7253
126.6453	DCA_se3_ag1_m_02 - words	they're	126.8153
126.7253	DCA_se3_ag1_m_02 - phones	EH1	126.7553
126.7553	DCA_se3_ag1_m_02 - phones	R	126.8153
126.8153	DCA_se3_ag1_m_02 - phones	T	126.9453
126.8153	DCA_se3_ag1_m_02 - words	trying	127.2653
126.9453	DCA_se3_ag1_m_02 - phones	R	126.9853
126.9853	DCA_se3_ag1_m_02 - phones	AY1	127.1353
127.1353	DCA_se3_ag1_m_02 - phones	IH0	127.2053
127.2053	DCA_se3_ag1_m_02 - phones	NG	127.2653
127.2653	DCA_se3_ag1_m_02 - phones	sp	127.3153
127.5970	DCA_se3_ag1_m_02 - phones	T	127.7370
127.5970	DCA_se3_ag1_m_02 - words	to	127.8370
127.7370	DCA_se3_ag1_m_02 - phones	UW1	127.8370
127.8370	DCA_se3_ag1_m_02 - phones	IH0	127.8670
127.8370	DCA_se3_ag1_m_02 - words	impress	128.4570
127.8670	DCA_se3_ag1_m_02 - phones	M	127.9370
127.9370	DCA_se3_ag1_m_02 - phones	P	128.0370
128.0370	DCA_se3_ag1_m_02 - phones	R	128.1070
128.1070	DCA_se3_ag1_m_02 - phones	EH1	128.2770
128.2770	DCA_se3_ag1_m_02 - phones	S	128.4570
128.4570	DCA_se3_ag1_m_02 - phones	DH	128.5070
128.4570	DCA_se3_ag1_m_02 - words	they're	128.5770
128.5070	DCA_se3_ag1_m_02 - phones	EH1	128.5370
128.5370	DCA_se3_ag1_m_02 - phones	R	128.5770
128.5770	DCA_se3_ag1_m_02 - phones	T	128.6970
128.5770	DCA_se3_ag1_m_02 - words	trying	128.8370
128.6970	DCA_se3_ag1_m_02 - phones	R	128.7370
128.7370	DCA_se3_ag1_m_02 - phones	AY1	128.7970
128.7970	DCA_se3_ag1_m_02 - phones	NG	128.8370
128.8370	DCA_se3_ag1_m_02 - phones	T	128.8770
128.8370	DCA_se3_ag1_m_02 - words	to	128.9370
128.8770	DCA_se3_ag1_m_02 - phones	IH0	128.9370
128.9370	DCA_se3_ag1_m_02 - phones	IH0	128.9870
128.9370	DCA_se3_ag1_m_02 - words	impress	129.4570
128.9870	DCA_se3_ag1_m_02 - phones	M	129.0370
129.0370	DCA_se3_ag1_m_02 - phones	P	129.1370
129.1370	DCA_se3_ag1_m_02 - phones	R	129.1870
129.1870	DCA_se3_ag1_m_02 - phones	EH1	129.3270
129.3270	DCA_se3_ag1_m_02 - phones	S	129.4570
129.6924	DCA_se3_ag1_m_02 - phones	DH	129.7724
129.6924	DCA_se3_ag1_m_02 - words	their	129.8724
129.7724	DCA_se3_ag1_m_02 - phones	EH1	129.8224
129.8224	DCA_se3_ag1_m_02 - phones	R	129.8724
129.8724	DCA_se3_ag1_m_02 - phones	N	129.9724
129.8724	DCA_se3_ag1_m_02 - words	neighbors	130.3624
129.9724	DCA_se3_ag1_m_02 - phones	EY1	130.1524
130.1524	DCA_se3_ag1_m_02 - phones	B	130.2324
130.2324	DCA_se3_ag1_m_02 - phones	ER0	130.2924
130.2924	DCA_se3_ag1_m_02 - phones	Z	130.3624
130.3624	DCA_se3_ag1_m_02 - phones	W	130.4224
130.3624	DCA_se3_ag1_m_02 - words	with	130.5324
130.4224	DCA_se3_ag1_m_02 - phones	IH0	130.4724
130.4724	DCA_se3_ag1_m_02 - phones	TH	130.5324
130.5324	DCA_se3_ag1_m_02 - phones	HH	130.5724
130.5324	DCA_se3_ag1_m_02 - words	how	130.6924
130.5724	DCA_se3_ag1_m_02 - phones	AW1	130.6924
130.6924	DCA_se3_ag1_m_02 - phones	L	130.7924
130.6924	DCA_se3_ag1_m_02 - words	liberal	131.1124
130.7924	DCA_se3_ag1_m_02 - phones	IH1	130.9124
130.9124	DCA_se3_ag1_m_02 - phones	B	130.9924
130.9924	DCA_se3_ag1_m_02 - phones	R	131.0224
131.0224	DCA_se3_ag1_m_02 - phones	AH0	131.0724
131.0724	DCA_se3_ag1_m_02 - phones	L	131.1124
131.1124	DCA_se3_ag1_m_02 - phones	DH	131.1624
131.1124	DCA_se3_ag1_m_02 - words	they	131.3024
131.1624	DCA_se3_ag1_m_02 - phones	EY1	131.3024
131.3024	DCA_se3_ag1_m_02 - phones	R	131.3724
131.3024	DCA_se3_ag1_m_02 - words	really	131.6524
131.3724	DCA_se3_ag1_m_02 - phones	IH1	131.4624
131.4624	DCA_se3_ag1_m_02 - phones	L	131.5524
131.5524	DCA_se3_ag1_m_02 - phones	IY0	131.6524
131.6524	DCA_se3_ag1_m_02 - phones	AA1	131.7824
131.6524	DCA_se3_ag1_m_02 - words	are	131.8524
131.7824	DCA_se3_ag1_m_02 - phones	R	131.8524
131.8524	DCA_se3_ag1_m_02 - phones	Y	131.9224
131.8524	DCA_se3_ag1_m_02 - words	you	131.9524
131.9224	DCA_se3_ag1_m_02 - phones	UW1	131.9524
131.9524	DCA_se3_ag1_m_02 - phones	N	132.0024
131.9524	DCA_se3_ag1_m_02 - words	know	132.0824
132.0024	DCA_se3_ag1_m_02 - phones	OW1	132.0824
132.0824	DCA_se3_ag1_m_02 - phones	T	132.2324
132.0824	DCA_se3_ag1_m_02 - words	twenty	132.4124
132.2324	DCA_se3_ag1_m_02 - phones	W	132.2824
132.2824	DCA_se3_ag1_m_02 - phones	EH1	132.3524
132.3524	DCA_se3_ag1_m_02 - phones	N	132.3824
132.3824	DCA_se3_ag1_m_02 - phones	IY0	132.4124
132.4124	DCA_se3_ag1_m_02 - phones	D	132.4424
132.4124	DCA_se3_ag1_m_02 - words	dollar	132.6024
132.4424	DCA_se3_ag1_m_02 - phones	AO1	132.5324
132.5324	DCA_se3_ag1_m_02 - phones	L	132.5724
132.5724	DCA_se3_ag1_m_02 - phones	ER0	132.6024
132.6024	DCA_se3_ag1_m_02 - phones	DH	132.6824
132.6024	DCA_se3_ag1_m_02 - words	this	132.9424
132.6824	DCA_se3_ag1_m_02 - phones	IH0	132.8024
132.8024	DCA_se3_ag1_m_02 - phones	S	132.9424
133.1954	DCA_se3_ag1_m_02 - phones	AH0	133.2754
133.1954	DCA_se3_ag1_m_02 - words	and	133.3054
133.2754	DCA_se3_ag1_m_02 - phones	N	133.3054
133.3054	DCA_se3_ag1_m_02 - phones	DH	133.3354
133.3054	DCA_se3_ag1_m_02 - words	their	133.4154
133.3354	DCA_se3_ag1_m_02 - phones	EH1	133.3754
133.3754	DCA_se3_ag1_m_02 - phones	R	133.4154
133.4154	DCA_se3_ag1_m_02 - phones	N	133.4954
133.4154	DCA_se3_ag1_m_02 - words	neighbors	133.8354
133.4954	DCA_se3_ag1_m_02 - phones	EY1	133.6354
133.6354	DCA_se3_ag1_m_02 - phones	B	133.7054
133.7054	DCA_se3_ag1_m_02 - phones	ER0	133.7654
133.7654	DCA_se3_ag1_m_02 - phones	Z	133.8354
133.8354	DCA_se3_ag1_m_02 - words	are	133.9054
133.8354	DCA_se3_ag1_m_02 - phones	ER0	133.9054
133.9054	DCA_se3_ag1_m_02 - phones	D	133.9754
133.9054	DCA_se3_ag1_m_02 - words	doing	134.1354
133.9754	DCA_se3_ag1_m_02 - phones	UW1	134.0754
134.0754	DCA_se3_ag1_m_02 - phones	IH0	134.1054
134.1054	DCA_se3_ag1_m_02 - phones	NG	134.1354
134.1354	DCA_se3_ag1_m_02 - phones	IH0	134.1654
134.1354	DCA_se3_ag1_m_02 - words	it	134.2154
134.1654	DCA_se3_ag1_m_02 - phones	T	134.2154
134.2154	DCA_se3_ag1_m_02 - phones	B	134.2454
134.2154	DCA_se3_ag1_m_02 - words	because	134.4254
134.2454	DCA_se3_ag1_m_02 - phones	IH0	134.2754
134.2754	DCA_se3_ag1_m_02 - phones	K	134.3154
134.3154	DCA_se3_ag1_m_02 - phones	AA1	134.3754
134.3754	DCA_se3_ag1_m_02 - phones	Z	134.4254
134.4254	DCA_se3_ag1_m_02 - phones	DH	134.4554
134.4254	DCA_se3_ag1_m_02 - words	they're	134.5454
134.4554	DCA_se3_ag1_m_02 - phones	EH1	134.5054
134.5054	DCA_se3_ag1_m_02 - phones	R	134.5454
134.5454	DCA_se3_ag1_m_02 - phones	sp	134.6154
134.6154	DCA_se3_ag1_m_02 - phones	T	134.7654
134.6154	DCA_se3_ag1_m_02 - words	trying	134.9254
134.7654	DCA_se3_ag1_m_02 - phones	R	134.8154
134.8154	DCA_se3_ag1_m_02 - phones	AY1	134.8654
134.8654	DCA_se3_ag1_m_02 - phones	IH0	134.8954
134.8954	DCA_se3_ag1_m_02 - phones	NG	134.9254
134.9254	DCA_se3_ag1_m_02 - phones	T	134.9554
134.9254	DCA_se3_ag1_m_02 - words	to	134.9854
134.9554	DCA_se3_ag1_m_02 - phones	AH0	134.9854
134.9854	DCA_se3_ag1_m_02 - phones	IH0	135.0554
134.9854	DCA_se3_ag1_m_02 - words	impress	135.4554
135.0554	DCA_se3_ag1_m_02 - phones	M	135.1154
135.1154	DCA_se3_ag1_m_02 - phones	P	135.2054
135.2054	DCA_se3_ag1_m_02 - phones	R	135.2454
135.2454	DCA_se3_ag1_m_02 - phones	EH1	135.3154
135.3154	DCA_se3_ag1_m_02 - phones	S	135.4554
135.4554	DCA_se3_ag1_m_02 - phones	DH	135.5054
135.4554	DCA_se3_ag1_m_02 - words	them	135.7454
135.5054	DCA_se3_ag1_m_02 - phones	EH1	135.6354
135.6354	DCA_se3_ag1_m_02 - phones	M	135.7454
135.7454	DCA_se3_ag1_m_02 - phones	AH0	135.7754
135.7454	DCA_se3_ag1_m_02 - words	and	135.8154
135.7754	DCA_se3_ag1_m_02 - phones	N	135.8154
135.8154	DCA_se3_ag1_m_02 - phones	S	135.9554
135.8154	DCA_se3_ag1_m_02 - words	so	136.0154
135.9554	DCA_se3_ag1_m_02 - phones	OW1	136.0154
136.0154	DCA_se3_ag1_m_02 - phones	AO1	136.1254
136.0154	DCA_se3_ag1_m_02 - words	on	136.1954
136.1254	DCA_se3_ag1_m_02 - phones	N	136.1954
136.1954	DCA_se3_ag1_m_02 - phones	AH0	136.2254
136.1954	DCA_se3_ag1_m_02 - words	and	136.2654
136.2254	DCA_se3_ag1_m_02 - phones	N	136.2654
136.2654	DCA_se3_ag1_m_02 - phones	S	136.3954
136.2654	DCA_se3_ag1_m_02 - words	so	136.5054
136.3954	DCA_se3_ag1_m_02 - phones	OW1	136.5054
136.5054	DCA_se3_ag1_m_02 - phones	F	136.6354
136.5054	DCA_se3_ag1_m_02 - words	forth	136.9154
136.6354	DCA_se3_ag1_m_02 - phones	AO1	136.7454
136.7454	DCA_se3_ag1_m_02 - phones	R	136.8154
136.8154	DCA_se3_ag1_m_02 - phones	TH	136.9154
136.9154	DCA_se3_ag1_m_02 - phones	IH0	136.9454
136.9154	DCA_se3_ag1_m_02 - words	it	136.9754
136.9454	DCA_se3_ag1_m_02 - phones	T	136.9754
136.9754	DCA_se3_ag1_m_02 - words	s	137.0554
136.9754	DCA_se3_ag1_m_02 - phones	Z	137.0554
137.0554	DCA_se3_ag1_m_02 - phones	N	137.1154
137.0554	DCA_se3_ag1_m_02 - words	no	137.2154
137.1154	DCA_se3_ag1_m_02 - phones	OW1	137.2154
137.2154	DCA_se3_ag1_m_02 - phones	R	137.3354
137.2154	DCA_se3_ag1_m_02 - words	real	137.5554
137.3354	DCA_se3_ag1_m_02 - phones	IY1	137.3754
137.3754	DCA_se3_ag1_m_02 - phones	L	137.5554
137.9703	DCA_se3_ag1_m_02 - phones	B	138.0603
137.9703	DCA_se3_ag1_m_02 - words	big	138.2003
138.0603	DCA_se3_ag1_m_02 - phones	IH1	138.1403
138.1403	DCA_se3_ag1_m_02 - phones	G	138.2003
138.2003	DCA_se3_ag1_m_02 - phones	F	138.3903
138.2003	DCA_se3_ag1_m_02 - words	feeling	138.8103
138.3903	DCA_se3_ag1_m_02 - phones	IY1	138.4903
138.4903	DCA_se3_ag1_m_02 - phones	L	138.6203
138.6203	DCA_se3_ag1_m_02 - phones	IH0	138.6903
138.6903	DCA_se3_ag1_m_02 - phones	NG	138.8103
138.8103	DCA_se3_ag1_m_02 - phones	AH1	138.8803
138.8103	DCA_se3_ag1_m_02 - words	of	139.0703
138.8803	DCA_se3_ag1_m_02 - phones	V	139.0703
139.6015	DCA_se3_ag1_m_02 - phones	sil	139.6315
139.6315	DCA_se3_ag1_m_02 - phones	DH	139.7115
139.6315	DCA_se3_ag1_m_02 - words	these	139.8815
139.7115	DCA_se3_ag1_m_02 - phones	IY1	139.8115
139.8115	DCA_se3_ag1_m_02 - phones	Z	139.8815
139.8815	DCA_se3_ag1_m_02 - phones	P	139.9715
139.8815	DCA_se3_ag1_m_02 - words	people	140.2915
139.9715	DCA_se3_ag1_m_02 - phones	IY1	140.0515
140.0515	DCA_se3_ag1_m_02 - phones	P	140.1315
140.1315	DCA_se3_ag1_m_02 - phones	AH0	140.1815
140.1815	DCA_se3_ag1_m_02 - phones	L	140.2915
140.2915	DCA_se3_ag1_m_02 - phones	AA1	140.4115
140.2915	DCA_se3_ag1_m_02 - words	aren't	140.5115
140.4115	DCA_se3_ag1_m_02 - phones	R	140.4515
140.4515	DCA_se3_ag1_m_02 - phones	N	140.4815
140.4815	DCA_se3_ag1_m_02 - phones	T	140.5115
140.5115	DCA_se3_ag1_m_02 - phones	sp	140.5515
140.5515	DCA_se3_ag1_m_02 - phones	D	140.6215
140.5515	DCA_se3_ag1_m_02 - words	different	141.0515
140.6215	DCA_se3_ag1_m_02 - phones	IH1	140.7515
140.7515	DCA_se3_ag1_m_02 - phones	F	140.8815
140.8815	DCA_se3_ag1_m_02 - phones	R	140.9215
140.9215	DCA_se3_ag1_m_02 - phones	AH0	140.9915
140.9915	DCA_se3_ag1_m_02 - phones	N	141.0215
141.0215	DCA_se3_ag1_m_02 - phones	T	141.0515
141.1740	DCA_se3_ag1_m_02 - phones	sil	141.2240
141.2240	DCA_se3_ag1_m_02 - phones	IH1	141.2640
141.2240	DCA_se3_ag1_m_02 - words	it	141.3140
141.2640	DCA_se3_ag1_m_02 - phones	T	141.3140
141.3140	DCA_se3_ag1_m_02 - phones	S	141.3640
141.3140	DCA_se3_ag1_m_02 - words	s	141.3640
141.3640	DCA_se3_ag1_m_02 - phones	JH	141.4440
141.3640	DCA_se3_ag1_m_02 - words	just	141.5640
141.4440	DCA_se3_ag1_m_02 - phones	IH0	141.4940
141.4940	DCA_se3_ag1_m_02 - phones	S	141.5640
141.5640	DCA_se3_ag1_m_02 - phones	DH	141.5940
141.5640	DCA_se3_ag1_m_02 - words	that	141.6540
141.5940	DCA_se3_ag1_m_02 - phones	AH0	141.6240
141.6240	DCA_se3_ag1_m_02 - phones	T	141.6540
141.6540	DCA_se3_ag1_m_02 - phones	DH	141.7140
141.6540	DCA_se3_ag1_m_02 - words	these	141.9040
141.7140	DCA_se3_ag1_m_02 - phones	IY1	141.8040
141.8040	DCA_se3_ag1_m_02 - phones	Z	141.9040
141.9040	DCA_se3_ag1_m_02 - phones	P	141.9840
141.9040	DCA_se3_ag1_m_02 - words	people	142.2540
141.9840	DCA_se3_ag1_m_02 - phones	IY1	142.0840
142.0840	DCA_se3_ag1_m_02 - phones	P	142.1540
142.1540	DCA_se3_ag1_m_02 - phones	AH0	142.1940
142.1940	DCA_se3_ag1_m_02 - phones	L	142.2540
142.2540	DCA_se3_ag1_m_02 - phones	ER0	142.3140
142.2540	DCA_se3_ag1_m_02 - words	are	142.3140
142.3140	DCA_se3_ag1_m_02 - phones	D	142.4040
142.3140	DCA_se3_ag1_m_02 - words	different	142.7040
142.4040	DCA_se3_ag1_m_02 - phones	IH1	142.5140
142.5140	DCA_se3_ag1_m_02 - phones	F	142.5840
142.5840	DCA_se3_ag1_m_02 - phones	R	142.6140
142.6140	DCA_se3_ag1_m_02 - phones	AH0	142.6440
142.6440	DCA_se3_ag1_m_02 - phones	N	142.6740
142.6740	DCA_se3_ag1_m_02 - phones	T	142.7040
142.7040	DCA_se3_ag1_m_02 - phones	B	142.7440
142.7040	DCA_se3_ag1_m_02 - words	but	142.9040
142.7440	DCA_se3_ag1_m_02 - phones	AH1	142.7740
142.7740	DCA_se3_ag1_m_02 - phones	T	142.9040
142.9040	DCA_se3_ag1_m_02 - phones	W	142.9740
142.9040	DCA_se3_ag1_m_02 - words	we	143.0240
142.9740	DCA_se3_ag1_m_02 - phones	IY1	143.0240
143.0240	DCA_se3_ag1_m_02 - phones	D	143.0740
143.0240	DCA_se3_ag1_m_02 - words	don't	143.3340
143.0740	DCA_se3_ag1_m_02 - phones	OW1	143.2340
143.2340	DCA_se3_ag1_m_02 - phones	N	143.3340
143.3340	DCA_se3_ag1_m_02 - phones	EH1	143.4240
143.3340	DCA_se3_ag1_m_02 - words	anybody	143.7540
143.4240	DCA_se3_ag1_m_02 - phones	N	143.4540
143.4540	DCA_se3_ag1_m_02 - phones	IY0	143.4840
143.4840	DCA_se3_ag1_m_02 - phones	B	143.5540
143.5540	DCA_se3_ag1_m_02 - phones	AH0	143.6540
143.6540	DCA_se3_ag1_m_02 - phones	D	143.7240
143.7240	DCA_se3_ag1_m_02 - phones	IY0	143.7540
143.7540	DCA_se3_ag1_m_02 - phones	T	143.7840
143.7540	DCA_se3_ag1_m_02 - words	to	143.8140
143.7840	DCA_se3_ag1_m_02 - phones	AH0	143.8140
143.8140	DCA_se3_ag1_m_02 - phones	sp	143.8440
143.8220	DCA_int_01 - words	<unk>	145.1220
143.8220	DCA_int_01 - phones	spn	145.1220
143.8440	DCA_se3_ag1_m_02 - phones	N	143.9040
143.8440	DCA_se3_ag1_m_02 - words	know	144.0940
143.9040	DCA_se3_ag1_m_02 - phones	OW1	144.0940
144.0940	DCA_se3_ag1_m_02 - phones	IH1	144.1240
144.0940	DCA_se3_ag1_m_02 - words	it	144.1840
144.1240	DCA_se3_ag1_m_02 - phones	T	144.1840
144.1840	DCA_se3_ag1_m_02 - phones	Y	144.2740
144.1840	DCA_se3_ag1_m_02 - words	you	144.3040
144.2740	DCA_se3_ag1_m_02 - phones	UW1	144.3040
144.3040	DCA_se3_ag1_m_02 - phones	N	144.3540
144.3040	DCA_se3_ag1_m_02 - words	know	144.5840
144.3540	DCA_se3_ag1_m_02 - phones	OW1	144.5840
144.9844	DCA_se3_ag1_m_02 - phones	DH	145.0644
144.9844	DCA_se3_ag1_m_02 - words	that	145.1644
145.0644	DCA_se3_ag1_m_02 - phones	AE1	145.0944
145.0944	DCA_se3_ag1_m_02 - phones	T	145.1644
145.1644	DCA_se3_ag1_m_02 - phones	S	145.2644
145.1644	DCA_se3_ag1_m_02 - words	s	145.2644
145.2644	DCA_se3_ag1_m_02 - phones	sp	146.2399
145.8646	DCA_int_01 - phones	Y	146.0046
145.8646	DCA_int_01 - words	yeah	146.1246
146.0046	DCA_int_01 - phones	AE1	146.1246
146.1246	DCA_int_01 - phones	spn	146.2746
146.1246	DCA_int_01 - words	<unk>	146.2746
146.2399	DCA_se3_ag1_m_02 - phones	AH0	146.3399
146.2399	DCA_se3_ag1_m_02 - words	unfortunately	146.8999
146.2746	DCA_int_01 - phones	sp	147.1846
146.3399	DCA_se3_ag1_m_02 - phones	N	146.3799
146.3799	DCA_se3_ag1_m_02 - phones	F	146.4999
146.4999	DCA_se3_ag1_m_02 - phones	AO1	146.5399
146.5399	DCA_se3_ag1_m_02 - phones	R	146.6299
146.6299	DCA_se3_ag1_m_02 - phones	CH	146.7099
146.7099	DCA_se3_ag1_m_02 - phones	AH0	146.7499
146.7499	DCA_se3_ag1_m_02 - phones	N	146.7799
146.7799	DCA_se3_ag1_m_02 - phones	AH0	146.8099
146.8099	DCA_se3_ag1_m_02 - phones	T	146.8399
146.8399	DCA_se3_ag1_m_02 - phones	L	146.8699
146.8699	DCA_se3_ag1_m_02 - phones	IY0	146.8999
146.8999	DCA_se3_ag1_m_02 - phones	DH	146.9299
146.8999	DCA_se3_ag1_m_02 - words	that	147.0199
146.9299	DCA_se3_ag1_m_02 - phones	AE1	146.9599
146.9599	DCA_se3_ag1_m_02 - phones	T	147.0199
147.0199	DCA_se3_ag1_m_02 - words	s	147.1199
147.0199	DCA_se3_ag1_m_02 - phones	S	147.1199
147.1199	DCA_se3_ag1_m_02 - phones	DH	147.1499
147.1199	DCA_se3_ag1_m_02 - words	the	147.1999
147.1499	DCA_se3_ag1_m_02 - phones	AH0	147.1999
147.1999	DCA_se3_ag1_m_02 - phones	F	147.2999
147.1999	DCA_se3_ag1_m_02 - words	feeling	147.5999
147.2999	DCA_se3_ag1_m_02 - phones	IY1	147.3599
147.3599	DCA_se3_ag1_m_02 - phones	L	147.4799
147.4799	DCA_se3_ag1_m_02 - phones	IH0	147.5199
147.5199	DCA_se3_ag1_m_02 - phones	NG	147.5999
147.5999	DCA_se3_ag1_m_02 - words	i	147.6999
147.5999	DCA_se3_ag1_m_02 - phones	AY1	147.6999
147.6999	DCA_se3_ag1_m_02 - phones	G	147.8099
147.6999	DCA_se3_ag1_m_02 - words	get	148.0299
147.8099	DCA_se3_ag1_m_02 - phones	EH1	147.9499
147.9499	DCA_se3_ag1_m_02 - phones	T	148.0299
148.2569	DCA_se3_ag1_m_02 - phones	sil	148.2869
148.2869	DCA_se3_ag1_m_02 - phones	B	148.3469
148.2869	DCA_se3_ag1_m_02 - words	but	148.4369
148.3469	DCA_se3_ag1_m_02 - phones	AH1	148.4069
148.4069	DCA_se3_ag1_m_02 - phones	T	148.4369
148.4369	DCA_se3_ag1_m_02 - phones	sp	148.7265
148.7265	DCA_se3_ag1_m_02 - phones	AA1	148.8165
148.7265	DCA_se3_ag1_m_02 - words	honestly	149.0165
148.8165	DCA_se3_ag1_m_02 - phones	N	148.8465
148.8465	DCA_se3_ag1_m_02 - phones	AH0	148.8965
148.8965	DCA_se3_ag1_m_02 - phones	S	148.9565
148.9565	DCA_se3_ag1_m_02 - phones	L	148.9865
[truncated: 5,461 more rows]
