# Supplementary material for: Considering Performance in the Automated and Manual Coding of Sociolinguistic Variables: Lessons From Variable (ING)
Source: Front Artif Intell. 2021 Apr 29;4:648543. doi: 10.3389/frai.2021.648543 (PMC8117961; doi:10.3389/frai.2021.648543)
Supplement: Supplementary file 4 [file Data_Sheet_4.ZIP › CORAAL_Aligned_as_Tables/DCB_se3_ag1_m_01_1_txout.txt]

tmin	tier	text	tmax
0.1964	DCB_int_01 - phones	sil	0.2564
0.2564	DCB_int_01 - phones	OW2	0.3164
0.2564	DCB_int_01 - words	okay	0.7164
0.3164	DCB_int_01 - phones	K	0.4464
0.4464	DCB_int_01 - phones	EY1	0.7164
0.7164	DCB_int_01 - phones	sp	0.7764
0.7764	DCB_int_01 - phones	AE1	0.8664
0.7764	DCB_int_01 - words	and	0.9864
0.8664	DCB_int_01 - phones	N	0.9864
0.9864	DCB_int_01 - phones	sp	1.0164
1.0164	DCB_int_01 - phones	HH	1.0564
1.0164	DCB_int_01 - words	what	1.1464
1.0564	DCB_int_01 - phones	W	1.0864
1.0864	DCB_int_01 - phones	AH1	1.1164
1.1164	DCB_int_01 - phones	T	1.1464
1.1464	DCB_int_01 - words	s	1.2164
1.1464	DCB_int_01 - phones	S	1.2164
1.2164	DCB_int_01 - phones	Y	1.2464
1.2164	DCB_int_01 - words	your	1.3164
1.2464	DCB_int_01 - phones	UH1	1.2764
1.2764	DCB_int_01 - phones	R	1.3164
1.3164	DCB_int_01 - phones	B	1.3764
1.3164	DCB_int_01 - words	birthday	1.7064
1.3764	DCB_int_01 - phones	ER1	1.4264
1.4264	DCB_int_01 - phones	TH	1.5164
1.5164	DCB_int_01 - phones	D	1.5564
1.5564	DCB_int_01 - phones	EY2	1.7064
1.7064	DCB_int_01 - phones	sp	4.6941
2.0916	DCB_se3_ag1_m_01 - phones	sil	2.1316
2.1316	DCB_se3_ag1_m_01 - phones	IH0	2.2316
2.1316	DCB_se3_ag1_m_01 - words	eleven	2.6216
2.2316	DCB_se3_ag1_m_01 - phones	L	2.3316
2.3316	DCB_se3_ag1_m_01 - phones	EH1	2.4016
2.4016	DCB_se3_ag1_m_01 - phones	V	2.4916
2.4916	DCB_se3_ag1_m_01 - phones	AH0	2.5416
2.5416	DCB_se3_ag1_m_01 - phones	N	2.6216
2.6216	DCB_se3_ag1_m_01 - phones	T	2.7416
2.6216	DCB_se3_ag1_m_01 - words	twenty	2.9416
2.7416	DCB_se3_ag1_m_01 - phones	W	2.7716
2.7716	DCB_se3_ag1_m_01 - phones	EH1	2.8016
2.8016	DCB_se3_ag1_m_01 - phones	N	2.8516
2.8516	DCB_se3_ag1_m_01 - phones	IY0	2.9416
2.9416	DCB_se3_ag1_m_01 - phones	F	3.0916
2.9416	DCB_se3_ag1_m_01 - words	five	3.4016
3.0916	DCB_se3_ag1_m_01 - phones	AY1	3.2616
3.2616	DCB_se3_ag1_m_01 - phones	V	3.4016
3.4016	DCB_se3_ag1_m_01 - phones	T	3.5216
3.4016	DCB_se3_ag1_m_01 - words	two	3.5916
3.5216	DCB_se3_ag1_m_01 - phones	UW1	3.5916
3.5916	DCB_se3_ag1_m_01 - phones	TH	3.6716
3.5916	DCB_se3_ag1_m_01 - words	thousand	4.0216
3.6716	DCB_se3_ag1_m_01 - phones	AW1	3.8516
3.8516	DCB_se3_ag1_m_01 - phones	Z	3.9316
3.9316	DCB_se3_ag1_m_01 - phones	AH0	3.9616
3.9616	DCB_se3_ag1_m_01 - phones	N	3.9916
3.9916	DCB_se3_ag1_m_01 - phones	D	4.0216
4.0216	DCB_se3_ag1_m_01 - phones	sp	7.2741
4.6941	DCB_int_01 - words	oh	5.5141
4.6941	DCB_int_01 - phones	OW1	5.5141
5.6025	DCB_int_01 - phones	sil	5.6625
5.6625	DCB_int_01 - phones	HH	5.7825
5.6625	DCB_int_01 - words	happy	6.1325
5.7825	DCB_int_01 - phones	AE1	5.8425
5.8425	DCB_int_01 - phones	P	5.9825
5.9825	DCB_int_01 - phones	IY0	6.1325
6.1325	DCB_int_01 - phones	sp	6.1725
6.1725	DCB_int_01 - phones	B	6.2525
6.1725	DCB_int_01 - words	birthday	7.4325
6.2525	DCB_int_01 - phones	ER1	6.4725
6.4725	DCB_int_01 - phones	TH	6.6125
6.6125	DCB_int_01 - phones	D	6.6725
6.6725	DCB_int_01 - phones	EY2	7.4325
7.2741	DCB_se3_ag1_m_01 - phones	TH	7.3241
7.2741	DCB_se3_ag1_m_01 - words	thank	7.6341
7.3241	DCB_se3_ag1_m_01 - phones	AE1	7.5141
7.4325	DCB_int_01 - phones	HH	7.4825
7.4325	DCB_int_01 - words	happy	7.7125
7.4825	DCB_int_01 - phones	AE1	7.5325
7.5141	DCB_se3_ag1_m_01 - phones	NG	7.5541
7.5325	DCB_int_01 - phones	P	7.5925
7.5541	DCB_se3_ag1_m_01 - phones	K	7.6341
7.5925	DCB_int_01 - phones	IY0	7.7125
7.6341	DCB_se3_ag1_m_01 - phones	Y	7.6741
7.6341	DCB_se3_ag1_m_01 - words	you	7.7941
7.6741	DCB_se3_ag1_m_01 - phones	UW1	7.7941
7.7125	DCB_int_01 - phones	B	7.7425
7.7125	DCB_int_01 - words	belated	8.1825
7.7425	DCB_int_01 - phones	IH0	7.8325
7.7941	DCB_se3_ag1_m_01 - phones	sp	8.6988
7.8325	DCB_int_01 - phones	L	7.9025
7.9025	DCB_int_01 - phones	EY1	7.9925
7.9925	DCB_int_01 - phones	T	8.0425
8.0425	DCB_int_01 - phones	IH0	8.1025
8.1025	DCB_int_01 - phones	D	8.1825
8.1825	DCB_int_01 - phones	B	8.2425
8.1825	DCB_int_01 - words	birthday	8.9025
8.2425	DCB_int_01 - phones	ER1	8.3425
8.3425	DCB_int_01 - phones	TH	8.4325
8.4325	DCB_int_01 - phones	D	8.4925
8.4925	DCB_int_01 - phones	EY2	8.9025
8.6988	DCB_se3_ag1_m_01 - phones	TH	8.7488
8.6988	DCB_se3_ag1_m_01 - words	thank	8.9688
8.7488	DCB_se3_ag1_m_01 - phones	AE1	8.7888
8.7888	DCB_se3_ag1_m_01 - phones	NG	8.8588
8.8588	DCB_se3_ag1_m_01 - phones	K	8.9688
8.9025	DCB_int_01 - phones	sp	10.0234
8.9688	DCB_se3_ag1_m_01 - phones	Y	9.0488
8.9688	DCB_se3_ag1_m_01 - words	you	9.0988
9.0488	DCB_se3_ag1_m_01 - phones	UW1	9.0988
9.0988	DCB_se3_ag1_m_01 - phones	sp	11.5791
10.0234	DCB_int_01 - phones	AE1	10.0934
10.0234	DCB_int_01 - words	and	10.1934
10.0934	DCB_int_01 - phones	N	10.1934
10.1934	DCB_int_01 - phones	W	10.2434
10.1934	DCB_int_01 - words	where	10.3234
10.2434	DCB_int_01 - phones	EH1	10.2734
10.2734	DCB_int_01 - phones	R	10.3234
10.3234	DCB_int_01 - phones	W	10.3534
10.3234	DCB_int_01 - words	were	10.4134
10.3534	DCB_int_01 - phones	ER0	10.4134
10.4134	DCB_int_01 - phones	Y	10.4634
10.4134	DCB_int_01 - words	you	10.5334
10.4634	DCB_int_01 - phones	UW1	10.5334
10.5334	DCB_int_01 - phones	B	10.5934
10.5334	DCB_int_01 - words	born	10.9834
10.5934	DCB_int_01 - phones	AO1	10.7534
10.7534	DCB_int_01 - phones	R	10.8334
10.8334	DCB_int_01 - phones	N	10.9834
11.5791	DCB_se3_ag1_m_01 - phones	W	11.6591
11.5791	DCB_se3_ag1_m_01 - words	washington	12.0291
11.6591	DCB_se3_ag1_m_01 - phones	AA1	11.7391
11.7391	DCB_se3_ag1_m_01 - phones	SH	11.8291
11.8291	DCB_se3_ag1_m_01 - phones	IH0	11.8591
11.8591	DCB_se3_ag1_m_01 - phones	NG	11.8891
11.8891	DCB_se3_ag1_m_01 - phones	T	11.9391
11.9391	DCB_se3_ag1_m_01 - phones	AH0	11.9891
11.9891	DCB_se3_ag1_m_01 - phones	N	12.0291
12.0291	DCB_se3_ag1_m_01 - phones	D	12.0891
12.0291	DCB_se3_ag1_m_01 - words	dc	12.4791
12.0891	DCB_se3_ag1_m_01 - phones	IY1	12.2091
12.2091	DCB_se3_ag1_m_01 - phones	S	12.3491
12.3491	DCB_se3_ag1_m_01 - phones	IY1	12.4791
12.4791	DCB_se3_ag1_m_01 - phones	sp	12.6491
13.1307	DCB_int_01 - phones	AE1	13.2507
13.1307	DCB_int_01 - words	and	14.2307
13.2507	DCB_int_01 - phones	N	14.2307
14.2307	DCB_int_01 - phones	sp	14.2607
14.2607	DCB_int_01 - phones	HH	14.3507
14.2607	DCB_int_01 - words	what	14.5007
14.3507	DCB_int_01 - phones	W	14.3907
14.3907	DCB_int_01 - phones	AH1	14.4307
14.4307	DCB_int_01 - phones	T	14.5007
14.5007	DCB_int_01 - phones	N	14.5607
14.5007	DCB_int_01 - words	neighborhood	14.9207
14.5607	DCB_int_01 - phones	EY1	14.6507
14.6507	DCB_int_01 - phones	B	14.7307
14.7307	DCB_int_01 - phones	ER0	14.7807
14.7807	DCB_int_01 - phones	HH	14.8507
14.8507	DCB_int_01 - phones	UH2	14.8807
14.8807	DCB_int_01 - phones	D	14.9207
14.9207	DCB_int_01 - phones	sp	14.9507
14.9507	DCB_int_01 - phones	D	14.9907
14.9507	DCB_int_01 - words	do	15.0307
14.9907	DCB_int_01 - phones	UW1	15.0307
15.0307	DCB_int_01 - phones	Y	15.1207
15.0307	DCB_int_01 - words	you	15.1707
15.1207	DCB_int_01 - phones	UW1	15.1707
15.1707	DCB_int_01 - phones	sp	15.2507
15.2507	DCB_int_01 - phones	K	15.3107
15.2507	DCB_int_01 - words	claim	15.5507
15.3107	DCB_int_01 - phones	L	15.3807
15.3807	DCB_int_01 - phones	EY1	15.4307
15.4307	DCB_int_01 - phones	M	15.5507
15.5507	DCB_int_01 - phones	sp	18.0128
16.4038	DCB_se3_ag1_m_01 - phones	P	16.4938
16.4038	DCB_se3_ag1_m_01 - words	petworth	17.0338
16.4938	DCB_se3_ag1_m_01 - phones	EH1	16.5738
16.5738	DCB_se3_ag1_m_01 - phones	T	16.6038
16.6038	DCB_se3_ag1_m_01 - phones	W	16.7038
16.7038	DCB_se3_ag1_m_01 - phones	ER0	16.7938
16.7938	DCB_se3_ag1_m_01 - phones	TH	17.0338
18.0128	DCB_int_01 - phones	HH	18.0928
18.0128	DCB_int_01 - words	have	18.1528
18.0928	DCB_int_01 - phones	AE1	18.1228
18.1228	DCB_int_01 - phones	V	18.1528
18.1528	DCB_int_01 - phones	Y	18.1928
18.1528	DCB_int_01 - words	you	18.2328
18.1928	DCB_int_01 - phones	UW1	18.2328
18.2328	DCB_int_01 - phones	AO1	18.3028
18.2328	DCB_int_01 - words	always	18.5128
18.3028	DCB_int_01 - phones	L	18.3628
18.3628	DCB_int_01 - phones	W	18.4028
18.4028	DCB_int_01 - phones	IY0	18.4428
18.4428	DCB_int_01 - phones	Z	18.5128
18.5128	DCB_int_01 - phones	L	18.5428
18.5128	DCB_int_01 - words	lived	18.6328
18.5428	DCB_int_01 - phones	IH1	18.5728
18.5728	DCB_int_01 - phones	V	18.6028
18.6028	DCB_int_01 - phones	D	18.6328
18.6328	DCB_int_01 - phones	IH0	18.6728
18.6328	DCB_int_01 - words	in	18.7328
18.6728	DCB_int_01 - phones	N	18.7328
18.7328	DCB_int_01 - phones	P	18.7928
18.7328	DCB_int_01 - words	petworth	19.0328
18.7928	DCB_int_01 - phones	EH1	18.8628
18.8628	DCB_int_01 - phones	T	18.8928
18.8928	DCB_int_01 - phones	W	18.9728
18.9728	DCB_int_01 - phones	ER0	19.0028
19.0028	DCB_int_01 - phones	TH	19.0328
19.0328	DCB_int_01 - phones	sp	19.1228
19.5611	DCB_se3_ag1_m_01 - phones	sil	19.6211
19.6211	DCB_se3_ag1_m_01 - words	mm	19.9011
19.6211	DCB_se3_ag1_m_01 - phones	M	19.9011
19.9011	DCB_se3_ag1_m_01 - phones	sp	19.9311
19.9311	DCB_se3_ag1_m_01 - phones	Y	20.0311
19.9311	DCB_se3_ag1_m_01 - words	yes	20.5311
20.0311	DCB_se3_ag1_m_01 - phones	EH1	20.2011
20.2011	DCB_se3_ag1_m_01 - phones	S	20.5311
20.8223	DCB_se3_ag1_m_01 - phones	sil	20.8623
20.8623	DCB_se3_ag1_m_01 - phones	M	20.9023
20.8623	DCB_se3_ag1_m_01 - words	majority	21.1823
20.9023	DCB_se3_ag1_m_01 - phones	AH0	20.9423
20.9423	DCB_se3_ag1_m_01 - phones	JH	21.0323
21.0323	DCB_se3_ag1_m_01 - phones	AO1	21.0623
21.0623	DCB_se3_ag1_m_01 - phones	R	21.0923
21.0923	DCB_se3_ag1_m_01 - phones	AH0	21.1223
21.1223	DCB_se3_ag1_m_01 - phones	T	21.1523
21.1523	DCB_se3_ag1_m_01 - phones	IY0	21.1823
21.1823	DCB_se3_ag1_m_01 - phones	AH0	21.2123
21.1823	DCB_se3_ag1_m_01 - words	of	21.2423
21.2123	DCB_se3_ag1_m_01 - phones	V	21.2423
21.2423	DCB_se3_ag1_m_01 - phones	sp	21.2723
21.2723	DCB_se3_ag1_m_01 - phones	M	21.3323
21.2723	DCB_se3_ag1_m_01 - words	my	21.4123
21.3323	DCB_se3_ag1_m_01 - phones	AY1	21.4123
21.4123	DCB_se3_ag1_m_01 - phones	L	21.4623
21.4123	DCB_se3_ag1_m_01 - words	life	21.6623
21.4623	DCB_se3_ag1_m_01 - phones	AY1	21.5723
21.5723	DCB_se3_ag1_m_01 - phones	F	21.6623
21.6623	DCB_se3_ag1_m_01 - phones	Y	21.7023
21.6623	DCB_se3_ag1_m_01 - words	yes	22.0723
21.7023	DCB_se3_ag1_m_01 - phones	EH1	21.8723
21.8723	DCB_se3_ag1_m_01 - phones	S	22.0723
22.0268	DCB_int_01 - phones	HH	22.0868
22.0268	DCB_int_01 - words	where	22.1968
22.0868	DCB_int_01 - phones	W	22.1268
22.1268	DCB_int_01 - phones	EH1	22.1668
22.1668	DCB_int_01 - phones	R	22.1968
22.1968	DCB_int_01 - phones	EH1	22.2268
22.1968	DCB_int_01 - words	else	22.3168
22.2268	DCB_int_01 - phones	L	22.2668
22.2668	DCB_int_01 - phones	S	22.3168
22.3168	DCB_int_01 - phones	HH	22.3668
22.3168	DCB_int_01 - words	have	22.4568
22.3668	DCB_int_01 - phones	AE1	22.3968
22.3968	DCB_int_01 - phones	V	22.4568
22.4568	DCB_int_01 - phones	Y	22.4868
22.4568	DCB_int_01 - words	you	22.5368
22.4868	DCB_int_01 - phones	UW1	22.5368
22.5368	DCB_int_01 - phones	sp	22.5768
22.5768	DCB_int_01 - phones	L	22.6668
22.5768	DCB_int_01 - words	lived	22.9368
22.6668	DCB_int_01 - phones	IH1	22.6968
22.6968	DCB_int_01 - phones	V	22.7268
22.7268	DCB_int_01 - phones	D	22.9368
23.0253	DCB_se3_ag1_m_01 - phones	AY1	23.1553
23.0253	DCB_se3_ag1_m_01 - words	i've	23.2353
23.1553	DCB_se3_ag1_m_01 - phones	V	23.2353
23.2353	DCB_se3_ag1_m_01 - phones	L	23.3053
23.2353	DCB_se3_ag1_m_01 - words	lived	23.4853
23.3053	DCB_se3_ag1_m_01 - phones	IH1	23.3753
23.3753	DCB_se3_ag1_m_01 - phones	V	23.4353
23.4353	DCB_se3_ag1_m_01 - phones	D	23.4853
23.4853	DCB_se3_ag1_m_01 - phones	IH0	23.5253
23.4853	DCB_se3_ag1_m_01 - words	in	23.5953
23.5253	DCB_se3_ag1_m_01 - phones	N	23.5953
23.5953	DCB_se3_ag1_m_01 - phones	P	23.7153
23.5953	DCB_se3_ag1_m_01 - words	pg	23.9753
23.7153	DCB_se3_ag1_m_01 - phones	IY1	23.8053
23.8053	DCB_se3_ag1_m_01 - phones	JH	23.8853
23.8853	DCB_se3_ag1_m_01 - phones	IY1	23.9753
23.9753	DCB_se3_ag1_m_01 - phones	K	24.0853
23.9753	DCB_se3_ag1_m_01 - words	county	24.3553
24.0853	DCB_se3_ag1_m_01 - phones	AW1	24.1853
24.1853	DCB_se3_ag1_m_01 - phones	N	24.2753
24.2753	DCB_se3_ag1_m_01 - phones	IY0	24.3553
24.3553	DCB_se3_ag1_m_01 - phones	sp	24.7503
24.7503	DCB_se3_ag1_m_01 - phones	AO1	24.8503
24.7503	DCB_se3_ag1_m_01 - words	also	25.2003
24.8503	DCB_se3_ag1_m_01 - phones	L	24.9203
24.9203	DCB_se3_ag1_m_01 - phones	S	25.0503
25.0503	DCB_se3_ag1_m_01 - phones	OW0	25.2003
25.2003	DCB_se3_ag1_m_01 - phones	sp	28.6941
27.0092	DCB_int_01 - phones	HH	27.0592
27.0092	DCB_int_01 - words	what	27.1492
27.0592	DCB_int_01 - phones	W	27.0892
27.0892	DCB_int_01 - phones	AH1	27.1192
27.1192	DCB_int_01 - phones	T	27.1492
27.1492	DCB_int_01 - phones	P	27.2392
27.1492	DCB_int_01 - words	part	27.4592
27.2392	DCB_int_01 - phones	AA1	27.3092
27.3092	DCB_int_01 - phones	R	27.3492
27.3492	DCB_int_01 - phones	T	27.4592
28.6941	DCB_se3_ag1_m_01 - phones	AH1	28.9641
28.6941	DCB_se3_ag1_m_01 - words	um	29.3241
28.9641	DCB_se3_ag1_m_01 - phones	M	29.3241
29.3241	DCB_se3_ag1_m_01 - phones	sp	31.5677
31.5677	DCB_se3_ag1_m_01 - phones	K	31.6477
31.5677	DCB_se3_ag1_m_01 - words	capitol	31.8877
31.6477	DCB_se3_ag1_m_01 - phones	AE1	31.7177
31.7177	DCB_se3_ag1_m_01 - phones	P	31.7677
31.7677	DCB_se3_ag1_m_01 - phones	IH0	31.7977
31.7977	DCB_se3_ag1_m_01 - phones	T	31.8277
31.8277	DCB_se3_ag1_m_01 - phones	AH0	31.8577
31.8577	DCB_se3_ag1_m_01 - phones	L	31.8877
31.8877	DCB_se3_ag1_m_01 - phones	HH	31.9277
31.8877	DCB_se3_ag1_m_01 - words	heights	32.3877
31.9277	DCB_se3_ag1_m_01 - phones	AY1	32.0477
32.0477	DCB_se3_ag1_m_01 - phones	T	32.2177
32.2177	DCB_se3_ag1_m_01 - phones	S	32.3877
32.4820	DCB_int_01 - phones	sil	32.5920
32.5920	DCB_int_01 - phones	K	32.6220
32.5920	DCB_int_01 - words	capitol	32.8220
32.6220	DCB_int_01 - phones	AE1	32.6520
32.6520	DCB_int_01 - phones	P	32.7020
32.7020	DCB_int_01 - phones	IH0	32.7320
32.7320	DCB_int_01 - phones	T	32.7620
32.7620	DCB_int_01 - phones	AH0	32.7920
32.7920	DCB_int_01 - phones	L	32.8220
32.8220	DCB_int_01 - phones	sp	32.9820
32.9820	DCB_int_01 - phones	HH	33.0120
32.9820	DCB_int_01 - words	heights	33.3620
33.0120	DCB_int_01 - phones	AY1	33.0420
33.0420	DCB_int_01 - phones	T	33.1920
33.1920	DCB_int_01 - phones	S	33.3620
33.4175	DCB_int_01 - phones	HH	33.5575
33.4175	DCB_int_01 - words	how	33.5975
33.5575	DCB_int_01 - phones	AW1	33.5975
33.5975	DCB_int_01 - phones	L	33.6275
33.5975	DCB_int_01 - words	long	33.7275
33.6275	DCB_int_01 - phones	AO1	33.6975
33.6975	DCB_int_01 - phones	NG	33.7275
33.7275	DCB_int_01 - phones	D	33.7575
33.7275	DCB_int_01 - words	did	33.8175
33.7575	DCB_int_01 - phones	IH0	33.7875
33.7875	DCB_int_01 - phones	D	33.8175
33.8175	DCB_int_01 - phones	Y	33.8475
33.8175	DCB_int_01 - words	you	33.9075
33.8475	DCB_int_01 - phones	UW1	33.9075
33.9075	DCB_int_01 - phones	L	33.9375
33.9075	DCB_int_01 - words	live	34.0375
33.9375	DCB_int_01 - phones	IH1	33.9775
33.9775	DCB_int_01 - phones	V	34.0375
34.0375	DCB_int_01 - phones	DH	34.0775
34.0375	DCB_int_01 - words	there	34.3375
34.0775	DCB_int_01 - phones	EH1	34.1175
34.1175	DCB_int_01 - phones	R	34.3375
34.4739	DCB_se3_ag1_m_01 - phones	F	34.6139
34.4739	DCB_se3_ag1_m_01 - words	for	34.6739
34.6139	DCB_se3_ag1_m_01 - phones	R	34.6439
34.6439	DCB_se3_ag1_m_01 - phones	ER0	34.6739
34.6739	DCB_se3_ag1_m_01 - phones	AH0	34.7339
34.6739	DCB_se3_ag1_m_01 - words	about	35.0839
34.7339	DCB_se3_ag1_m_01 - phones	B	34.7739
34.7739	DCB_se3_ag1_m_01 - phones	AW1	34.8839
34.8839	DCB_se3_ag1_m_01 - phones	T	35.0839
36.2164	DCB_se3_ag1_m_01 - phones	sil	36.2964
36.2964	DCB_se3_ag1_m_01 - words	i	36.3364
36.2964	DCB_se3_ag1_m_01 - phones	AY1	36.3364
36.3364	DCB_se3_ag1_m_01 - phones	W	36.3864
36.3364	DCB_se3_ag1_m_01 - words	wanna	36.4964
36.3864	DCB_se3_ag1_m_01 - phones	AA1	36.4164
36.4164	DCB_se3_ag1_m_01 - phones	N	36.4464
36.4464	DCB_se3_ag1_m_01 - phones	AH0	36.4964
36.4964	DCB_se3_ag1_m_01 - phones	S	36.5664
36.4964	DCB_se3_ag1_m_01 - words	say	36.6464
36.5664	DCB_se3_ag1_m_01 - phones	EY1	36.6464
36.6464	DCB_se3_ag1_m_01 - phones	T	36.7764
36.6464	DCB_se3_ag1_m_01 - words	ten	36.9164
36.7764	DCB_se3_ag1_m_01 - phones	EH1	36.8064
36.8064	DCB_se3_ag1_m_01 - phones	N	36.9164
36.9164	DCB_se3_ag1_m_01 - phones	Y	36.9764
36.9164	DCB_se3_ag1_m_01 - words	years	37.3864
36.9764	DCB_se3_ag1_m_01 - phones	ER0	37.1964
37.1964	DCB_se3_ag1_m_01 - phones	Z	37.3864
39.6148	DCB_se3_ag1_m_01 - phones	sil	39.9248
39.9248	DCB_se3_ag1_m_01 - phones	spn	40.2848
39.9248	DCB_se3_ag1_m_01 - words	<unk>	40.2848
47.0186	DCB_int_01 - phones	sil	47.0786
47.0786	DCB_int_01 - phones	M	47.1886
47.0786	DCB_int_01 - words	mkay	47.4086
47.1886	DCB_int_01 - phones	K	47.3086
47.3086	DCB_int_01 - phones	EY1	47.4086
47.4086	DCB_int_01 - phones	sp	47.6958
47.6958	DCB_int_01 - phones	ER0	47.7658
47.6958	DCB_int_01 - words	are	47.7658
47.7658	DCB_int_01 - phones	Y	47.8858
47.7658	DCB_int_01 - words	you	47.9258
47.8858	DCB_int_01 - phones	UW1	47.9258
47.9258	DCB_int_01 - phones	IH0	47.9658
47.9258	DCB_int_01 - words	in	48.0358
47.9658	DCB_int_01 - phones	N	48.0358
48.0358	DCB_int_01 - phones	HH	48.1158
48.0358	DCB_int_01 - words	high	48.1858
48.1158	DCB_int_01 - phones	AY1	48.1858
48.1858	DCB_int_01 - phones	S	48.2758
48.1858	DCB_int_01 - words	school	48.4058
48.2758	DCB_int_01 - phones	K	48.3258
48.3258	DCB_int_01 - phones	UW1	48.3558
48.3558	DCB_int_01 - phones	L	48.4058
48.4058	DCB_int_01 - phones	N	48.4858
48.4058	DCB_int_01 - words	now	48.5758
48.4858	DCB_int_01 - phones	AW1	48.5758
48.5758	DCB_int_01 - phones	sp	48.6758
48.7403	DCB_se3_ag1_m_01 - phones	sil	48.7903
48.7903	DCB_se3_ag1_m_01 - phones	Y	48.9003
48.7903	DCB_se3_ag1_m_01 - words	yes	49.3403
48.9003	DCB_se3_ag1_m_01 - phones	EH1	49.0603
49.0603	DCB_se3_ag1_m_01 - phones	S	49.3403
49.5044	DCB_int_01 - phones	Y	49.5844
49.5044	DCB_int_01 - words	you're	49.6444
49.5844	DCB_int_01 - phones	UH1	49.6144
49.6144	DCB_int_01 - phones	R	49.6444
49.6444	DCB_int_01 - words	a	49.6944
49.6444	DCB_int_01 - phones	AH0	49.6944
49.6944	DCB_int_01 - phones	HH	49.7444
49.6944	DCB_int_01 - words	high	49.8244
49.7444	DCB_int_01 - phones	AY1	49.8244
49.8244	DCB_int_01 - phones	S	49.9544
49.8244	DCB_int_01 - words	school	50.0644
49.9544	DCB_int_01 - phones	K	50.0044
50.0044	DCB_int_01 - phones	UW1	50.0344
50.0344	DCB_int_01 - phones	L	50.0644
50.0644	DCB_int_01 - phones	sp	50.0944
50.0944	DCB_int_01 - phones	S	50.2844
50.0944	DCB_int_01 - words	senior	50.8944
50.2844	DCB_int_01 - phones	IY1	50.3544
50.3544	DCB_int_01 - phones	N	50.4844
50.4844	DCB_int_01 - phones	Y	50.6244
50.6244	DCB_int_01 - phones	ER0	50.8944
50.8924	DCB_se3_ag1_m_01 - phones	sil	50.9324
50.9324	DCB_se3_ag1_m_01 - phones	Y	51.0224
50.9324	DCB_se3_ag1_m_01 - words	yes	51.3724
51.0224	DCB_se3_ag1_m_01 - phones	EH1	51.1824
51.1824	DCB_se3_ag1_m_01 - phones	S	51.3724
51.3328	DCB_int_01 - phones	sil	51.3928
51.3724	DCB_se3_ag1_m_01 - phones	sp	55.0739
51.3928	DCB_int_01 - phones	OW1	51.4828
51.3928	DCB_int_01 - words	oh	51.4828
51.4828	DCB_int_01 - phones	M	51.5928
51.4828	DCB_int_01 - words	my	51.6828
51.5928	DCB_int_01 - phones	AY1	51.6828
51.6828	DCB_int_01 - phones	sp	51.7328
51.7328	DCB_int_01 - phones	G	51.8128
51.7328	DCB_int_01 - words	goodness	52.6428
51.8128	DCB_int_01 - phones	UH1	52.1828
52.1828	DCB_int_01 - phones	D	52.2128
52.2128	DCB_int_01 - phones	N	52.2428
52.2428	DCB_int_01 - phones	IH0	52.4728
52.4728	DCB_int_01 - phones	S	52.6428
52.6428	DCB_int_01 - phones	sp	53.4690
53.4690	DCB_int_01 - phones	M	53.5190
53.4690	DCB_int_01 - words	my	53.5590
53.5190	DCB_int_01 - phones	AY1	53.5590
53.5590	DCB_int_01 - phones	L	53.6390
53.5590	DCB_int_01 - words	little	53.7890
53.6390	DCB_int_01 - phones	IH1	53.6690
53.6690	DCB_int_01 - phones	T	53.6990
53.6990	DCB_int_01 - phones	AH0	53.7290
53.7290	DCB_int_01 - phones	L	53.7890
53.7890	DCB_int_01 - phones	T	53.8990
53.7890	DCB_int_01 - words	torch	54.0090
53.8990	DCB_int_01 - phones	AO1	53.9390
53.9390	DCB_int_01 - phones	R	53.9790
53.9790	DCB_int_01 - phones	CH	54.0090
54.0090	DCB_int_01 - phones	sp	54.0390
54.0390	DCB_int_01 - phones	K	54.1590
54.0390	DCB_int_01 - words	club	54.3490
54.1590	DCB_int_01 - phones	L	54.1890
54.1890	DCB_int_01 - phones	AH1	54.2790
54.2790	DCB_int_01 - phones	B	54.3490
54.3490	DCB_int_01 - phones	P	54.3990
54.3490	DCB_int_01 - words	president	54.9990
54.3990	DCB_int_01 - phones	R	54.4890
54.4890	DCB_int_01 - phones	EH1	54.5590
54.5590	DCB_int_01 - phones	Z	54.6190
54.6190	DCB_int_01 - phones	IH0	54.6590
54.6590	DCB_int_01 - phones	D	54.6890
54.6890	DCB_int_01 - phones	AH0	54.9190
54.9190	DCB_int_01 - phones	N	54.9490
54.9490	DCB_int_01 - phones	T	54.9990
55.0739	DCB_se3_ag1_m_01 - phones	spn	55.2839
55.0739	DCB_se3_ag1_m_01 - words	<unk>	55.2839
55.1807	DCB_int_01 - phones	S	55.3107
55.1807	DCB_int_01 - words	so	55.4007
55.3107	DCB_int_01 - phones	OW1	55.4007
55.4007	DCB_int_01 - phones	W	55.4507
55.4007	DCB_int_01 - words	where	55.5207
55.4507	DCB_int_01 - phones	EH1	55.4907
55.4907	DCB_int_01 - phones	R	55.5207
55.5207	DCB_int_01 - phones	ER0	55.6007
55.5207	DCB_int_01 - words	are	55.6007
55.6007	DCB_int_01 - phones	Y	55.6407
55.6007	DCB_int_01 - words	you	55.6807
55.6407	DCB_int_01 - phones	UW1	55.6807
55.6807	DCB_int_01 - phones	G	55.7207
55.6807	DCB_int_01 - words	going	55.8507
55.7207	DCB_int_01 - phones	OW1	55.7907
55.7907	DCB_int_01 - phones	IH0	55.8207
55.8207	DCB_int_01 - phones	NG	55.8507
55.8507	DCB_int_01 - phones	T	55.8807
55.8507	DCB_int_01 - words	to	55.9407
55.8807	DCB_int_01 - phones	AH0	55.9407
55.9407	DCB_int_01 - phones	S	56.0307
55.9407	DCB_int_01 - words	school	56.2007
56.0307	DCB_int_01 - phones	K	56.0807
56.0807	DCB_int_01 - phones	UW1	56.1307
56.1307	DCB_int_01 - phones	L	56.2007
56.2007	DCB_int_01 - phones	sp	56.4786
56.4786	DCB_int_01 - phones	N	56.5586
56.4786	DCB_int_01 - words	next	56.7486
56.5586	DCB_int_01 - phones	EH1	56.5886
56.5886	DCB_int_01 - phones	K	56.6786
56.6786	DCB_int_01 - phones	S	56.7486
56.7486	DCB_int_01 - phones	Y	56.7986
56.7486	DCB_int_01 - words	year	57.0086
56.7986	DCB_int_01 - phones	IH1	56.8386
56.8386	DCB_int_01 - phones	R	57.0086
56.9858	DCB_se3_ag1_m_01 - phones	AY1	57.0858
56.9858	DCB_se3_ag1_m_01 - words	i'm	57.1858
57.0858	DCB_se3_ag1_m_01 - phones	M	57.1858
57.1858	DCB_se3_ag1_m_01 - phones	L	57.2258
57.1858	DCB_se3_ag1_m_01 - words	looking	57.4558
57.2258	DCB_se3_ag1_m_01 - phones	UH1	57.2958
57.2958	DCB_se3_ag1_m_01 - phones	K	57.3558
57.3558	DCB_se3_ag1_m_01 - phones	IH0	57.3858
57.3858	DCB_se3_ag1_m_01 - phones	NG	57.4558
57.4558	DCB_se3_ag1_m_01 - phones	AE1	57.5858
57.4558	DCB_se3_ag1_m_01 - words	at	57.6158
57.5858	DCB_se3_ag1_m_01 - phones	T	57.6158
57.6158	DCB_se3_ag1_m_01 - phones	sp	57.6558
57.6558	DCB_se3_ag1_m_01 - phones	HH	57.7458
57.6558	DCB_se3_ag1_m_01 - words	hampton	58.1458
57.7458	DCB_se3_ag1_m_01 - phones	AE1	57.8558
57.8558	DCB_se3_ag1_m_01 - phones	M	57.9158
57.9158	DCB_se3_ag1_m_01 - phones	P	57.9558
57.9558	DCB_se3_ag1_m_01 - phones	T	58.0058
58.0058	DCB_se3_ag1_m_01 - phones	AH0	58.0858
58.0858	DCB_se3_ag1_m_01 - phones	N	58.1458
58.1458	DCB_se3_ag1_m_01 - phones	sp	58.2858
58.2858	DCB_se3_ag1_m_01 - phones	HH	58.4458
58.2858	DCB_se3_ag1_m_01 - words	howard	58.9658
58.4458	DCB_se3_ag1_m_01 - phones	AW1	58.7358
58.7358	DCB_se3_ag1_m_01 - phones	ER0	58.8558
58.8558	DCB_se3_ag1_m_01 - phones	D	58.9658
59.2547	DCB_se3_ag1_m_01 - phones	sil	59.2847
59.2847	DCB_se3_ag1_m_01 - phones	B	59.5147
59.2847	DCB_se3_ag1_m_01 - words	bowie	60.0647
59.5147	DCB_se3_ag1_m_01 - phones	OW1	59.7247
59.7247	DCB_se3_ag1_m_01 - phones	IY0	60.0647
61.2408	DCB_se3_ag1_m_01 - phones	sil	61.2908
61.2908	DCB_se3_ag1_m_01 - phones	N	61.3608
61.2908	DCB_se3_ag1_m_01 - words	norfolk	61.6908
61.3608	DCB_se3_ag1_m_01 - phones	AO1	61.4208
61.4208	DCB_se3_ag1_m_01 - phones	R	61.4908
61.4908	DCB_se3_ag1_m_01 - phones	F	61.5708
61.5708	DCB_se3_ag1_m_01 - phones	AH0	61.6108
61.6108	DCB_se3_ag1_m_01 - phones	K	61.6908
61.6908	DCB_se3_ag1_m_01 - phones	S	61.7508
61.6908	DCB_se3_ag1_m_01 - words	state	62.0308
61.7508	DCB_se3_ag1_m_01 - phones	T	61.8208
61.8208	DCB_se3_ag1_m_01 - phones	EY1	61.9808
61.9808	DCB_se3_ag1_m_01 - phones	T	62.0308
63.0225	DCB_int_01 - phones	sil	63.0725
63.0725	DCB_int_01 - phones	L	63.1025
63.0725	DCB_int_01 - words	look	63.2925
63.1025	DCB_int_01 - phones	UH1	63.1925
63.1925	DCB_int_01 - phones	K	63.2925
63.2925	DCB_int_01 - phones	AE1	63.3825
63.2925	DCB_int_01 - words	at	63.4325
63.3825	DCB_int_01 - phones	T	63.4325
63.4325	DCB_int_01 - phones	Y	63.5525
63.4325	DCB_int_01 - words	you	63.7325
63.5525	DCB_int_01 - phones	UW1	63.7325
63.7325	DCB_int_01 - phones	W	63.8825
63.7325	DCB_int_01 - words	what	63.9425
63.8825	DCB_int_01 - phones	AH1	63.9125
63.9125	DCB_int_01 - phones	T	63.9425
63.9425	DCB_int_01 - phones	D	63.9725
63.9425	DCB_int_01 - words	do	64.0025
63.9725	DCB_int_01 - phones	UW1	64.0025
64.0025	DCB_int_01 - phones	Y	64.0325
64.0025	DCB_int_01 - words	you	64.0625
64.0325	DCB_int_01 - phones	UW1	64.0625
64.0625	DCB_int_01 - phones	W	64.0925
64.0625	DCB_int_01 - words	wanna	64.2025
64.0925	DCB_int_01 - phones	AA1	64.1225
64.1225	DCB_int_01 - phones	N	64.1725
64.1725	DCB_int_01 - phones	AH0	64.2025
64.2025	DCB_int_01 - phones	G	64.2425
64.2025	DCB_int_01 - words	go	64.2725
64.2425	DCB_int_01 - phones	OW1	64.2725
64.2725	DCB_int_01 - phones	T	64.3025
64.2725	DCB_int_01 - words	to	64.3525
64.3025	DCB_int_01 - phones	AH0	64.3525
64.3525	DCB_int_01 - phones	S	64.4325
64.3525	DCB_int_01 - words	school	64.5925
64.4325	DCB_int_01 - phones	K	64.4825
64.4825	DCB_int_01 - phones	UW1	64.5325
64.5325	DCB_int_01 - phones	L	64.5925
64.5925	DCB_int_01 - phones	sp	64.6225
64.6225	DCB_int_01 - phones	F	64.7125
64.6225	DCB_int_01 - words	for	64.8325
64.7125	DCB_int_01 - phones	AO1	64.7425
64.7425	DCB_int_01 - phones	R	64.8325
64.8325	DCB_int_01 - phones	sp	67.1139
64.9452	DCB_se3_ag1_m_01 - phones	sil	64.9852
64.9852	DCB_se3_ag1_m_01 - words	i	65.0352
64.9852	DCB_se3_ag1_m_01 - phones	AY1	65.0352
65.0352	DCB_se3_ag1_m_01 - phones	W	65.1252
65.0352	DCB_se3_ag1_m_01 - words	wanna	65.2852
65.1252	DCB_se3_ag1_m_01 - phones	AA1	65.1752
65.1752	DCB_se3_ag1_m_01 - phones	N	65.2252
65.2252	DCB_se3_ag1_m_01 - phones	AH0	65.2852
65.2852	DCB_se3_ag1_m_01 - phones	M	65.3752
65.2852	DCB_se3_ag1_m_01 - words	major	65.6052
65.3752	DCB_se3_ag1_m_01 - phones	EY1	65.4952
65.4952	DCB_se3_ag1_m_01 - phones	JH	65.5752
65.5752	DCB_se3_ag1_m_01 - phones	ER0	65.6052
65.6052	DCB_se3_ag1_m_01 - phones	IH0	65.6352
65.6052	DCB_se3_ag1_m_01 - words	in	65.7052
65.6352	DCB_se3_ag1_m_01 - phones	N	65.7052
65.7052	DCB_se3_ag1_m_01 - phones	P	65.7652
65.7052	DCB_se3_ag1_m_01 - words	political	66.1452
65.7652	DCB_se3_ag1_m_01 - phones	AH0	65.8052
65.8052	DCB_se3_ag1_m_01 - phones	L	65.8352
65.8352	DCB_se3_ag1_m_01 - phones	IH1	65.8752
65.8752	DCB_se3_ag1_m_01 - phones	T	65.9452
65.9452	DCB_se3_ag1_m_01 - phones	AH0	66.0052
66.0052	DCB_se3_ag1_m_01 - phones	K	66.0552
66.0552	DCB_se3_ag1_m_01 - phones	AH0	66.0952
66.0952	DCB_se3_ag1_m_01 - phones	L	66.1452
66.1452	DCB_se3_ag1_m_01 - phones	S	66.2552
66.1452	DCB_se3_ag1_m_01 - words	science	66.8352
66.2552	DCB_se3_ag1_m_01 - phones	AY1	66.3752
66.3752	DCB_se3_ag1_m_01 - phones	AH0	66.5252
66.5252	DCB_se3_ag1_m_01 - phones	N	66.5652
66.5652	DCB_se3_ag1_m_01 - phones	S	66.8352
67.1139	DCB_int_01 - words	aw	67.1439
67.1139	DCB_int_01 - phones	AO1	67.1439
67.1407	DCB_se3_ag1_m_01 - phones	sil	67.1707
67.1439	DCB_int_01 - phones	sp	67.4939
67.1707	DCB_se3_ag1_m_01 - phones	W	67.2107
67.1707	DCB_se3_ag1_m_01 - words	with	67.3207
67.2107	DCB_se3_ag1_m_01 - phones	IH0	67.2507
67.2507	DCB_se3_ag1_m_01 - phones	TH	67.3207
67.3207	DCB_se3_ag1_m_01 - words	a	67.3907
67.3207	DCB_se3_ag1_m_01 - phones	AH0	67.3907
67.3907	DCB_se3_ag1_m_01 - phones	M	67.4707
67.3907	DCB_se3_ag1_m_01 - words	minor	67.6607
67.4707	DCB_se3_ag1_m_01 - phones	AY1	67.5707
67.5707	DCB_se3_ag1_m_01 - phones	N	67.6307
67.6307	DCB_se3_ag1_m_01 - phones	ER0	67.6607
67.6607	DCB_se3_ag1_m_01 - phones	IH0	67.6907
67.6607	DCB_se3_ag1_m_01 - words	in	67.7407
67.6907	DCB_se3_ag1_m_01 - phones	N	67.7407
67.7407	DCB_se3_ag1_m_01 - phones	S	67.8307
67.7407	DCB_se3_ag1_m_01 - words	psychology	68.5007
67.8307	DCB_se3_ag1_m_01 - phones	AY0	67.8807
67.8807	DCB_se3_ag1_m_01 - phones	K	68.0107
68.0107	DCB_se3_ag1_m_01 - phones	AA1	68.1207
68.1207	DCB_se3_ag1_m_01 - phones	L	68.1707
68.1707	DCB_se3_ag1_m_01 - phones	AH0	68.2307
68.2307	DCB_se3_ag1_m_01 - phones	JH	68.3407
68.3407	DCB_se3_ag1_m_01 - phones	IY0	68.5007
68.6421	DCB_int_01 - phones	K	68.7521
68.6421	DCB_int_01 - words	cause	68.8721
68.7521	DCB_int_01 - phones	AA1	68.7921
68.7921	DCB_int_01 - phones	Z	68.8721
68.8721	DCB_int_01 - phones	Y	68.9021
68.8721	DCB_int_01 - words	you're	68.9621
68.9021	DCB_int_01 - phones	UH1	68.9321
68.9321	DCB_int_01 - phones	R	68.9621
68.9621	DCB_int_01 - phones	DH	68.9921
68.9621	DCB_int_01 - words	the	69.0221
68.9921	DCB_int_01 - phones	AH0	69.0221
69.0221	DCB_int_01 - phones	sp	69.0521
69.0521	DCB_int_01 - phones	L	69.1121
69.0521	DCB_int_01 - words	little	69.2321
69.1121	DCB_int_01 - phones	IH1	69.1421
69.1421	DCB_int_01 - phones	T	69.1721
69.1721	DCB_int_01 - phones	AH0	69.2021
69.2021	DCB_int_01 - phones	L	69.2321
69.2321	DCB_int_01 - phones	sp	69.2721
69.2721	DCB_int_01 - phones	T	69.3821
69.2721	DCB_int_01 - words	torch	69.6221
69.3821	DCB_int_01 - phones	AO1	69.4121
69.4121	DCB_int_01 - phones	R	69.4721
69.4721	DCB_int_01 - phones	CH	69.6221
69.6221	DCB_int_01 - phones	sp	69.6521
69.6521	DCB_int_01 - phones	K	69.6821
69.6521	DCB_int_01 - words	club	69.7721
69.6821	DCB_int_01 - phones	L	69.7121
69.7121	DCB_int_01 - phones	AH1	69.7421
69.7421	DCB_int_01 - phones	B	69.7721
69.7721	DCB_int_01 - phones	sp	69.9721
69.9721	DCB_int_01 - phones	P	70.0021
69.9721	DCB_int_01 - words	president	70.3921
70.0021	DCB_int_01 - phones	R	70.0321
70.0321	DCB_int_01 - phones	EH1	70.0621
70.0621	DCB_int_01 - phones	Z	70.1621
70.1621	DCB_int_01 - phones	IH0	70.2421
70.2421	DCB_int_01 - phones	D	70.2821
70.2821	DCB_int_01 - phones	AH0	70.3321
70.3321	DCB_int_01 - phones	N	70.3621
70.3621	DCB_int_01 - phones	T	70.3921
70.3921	DCB_int_01 - phones	sp	70.4421
70.6274	DCB_int_01 - phones	Y	70.6974
70.6274	DCB_int_01 - words	you're	70.7574
70.6974	DCB_int_01 - phones	UH1	70.7274
70.7274	DCB_int_01 - phones	R	70.7574
70.7574	DCB_int_01 - phones	N	70.7874
70.7574	DCB_int_01 - words	never	70.9274
70.7874	DCB_int_01 - phones	EH1	70.8474
70.8474	DCB_int_01 - phones	V	70.8874
70.8874	DCB_int_01 - phones	ER0	70.9274
70.9274	DCB_int_01 - phones	G	70.9574
70.9274	DCB_int_01 - words	gonna	71.0874
70.9574	DCB_int_01 - phones	AH1	70.9974
70.9974	DCB_int_01 - phones	N	71.0274
71.0274	DCB_int_01 - phones	AH0	71.0874
71.0874	DCB_int_01 - phones	L	71.1274
71.0874	DCB_int_01 - words	live	71.2174
71.1274	DCB_int_01 - phones	IH1	71.1674
71.1674	DCB_int_01 - phones	V	71.2174
71.2174	DCB_int_01 - phones	DH	71.2574
71.2174	DCB_int_01 - words	that	71.3474
71.2574	DCB_int_01 - phones	AH0	71.3174
71.3174	DCB_int_01 - phones	T	71.3474
71.3474	DCB_int_01 - phones	D	71.3974
71.3474	DCB_int_01 - words	down	71.5374
71.3974	DCB_int_01 - phones	AW1	71.4574
71.4574	DCB_int_01 - phones	N	71.5374
71.5374	DCB_int_01 - phones	Y	71.5874
71.5374	DCB_int_01 - words	you	71.6174
71.5874	DCB_int_01 - phones	UW1	71.6174
71.6174	DCB_int_01 - phones	N	71.6574
71.6174	DCB_int_01 - words	know	71.7074
71.6574	DCB_int_01 - phones	OW1	71.7074
71.7074	DCB_int_01 - phones	Y	71.7374
71.7074	DCB_int_01 - words	you're	71.7974
71.7374	DCB_int_01 - phones	UH1	71.7674
71.7674	DCB_int_01 - phones	R	71.7974
71.7974	DCB_int_01 - phones	G	71.8274
71.7974	DCB_int_01 - words	gonna	71.9174
71.8274	DCB_int_01 - phones	AH1	71.8574
71.8574	DCB_int_01 - phones	N	71.8874
71.8874	DCB_int_01 - phones	AH0	71.9174
71.9174	DCB_int_01 - phones	B	71.9474
71.9174	DCB_int_01 - words	be	71.9774
71.9474	DCB_int_01 - phones	IY0	71.9774
71.9774	DCB_int_01 - phones	L	72.0274
71.9774	DCB_int_01 - words	like	72.1674
72.0274	DCB_int_01 - phones	AY1	72.0674
72.0674	DCB_int_01 - phones	K	72.1674
72.1674	DCB_int_01 - phones	F	72.2274
72.1674	DCB_int_01 - words	fifty	72.4474
72.2274	DCB_int_01 - phones	IH1	72.2974
72.2974	DCB_int_01 - phones	F	72.3674
72.3674	DCB_int_01 - phones	T	72.4174
72.4174	DCB_int_01 - phones	IY0	72.4474
72.4474	DCB_int_01 - phones	AY1	72.4874
72.4474	DCB_int_01 - words	i	72.4874
72.4874	DCB_int_01 - phones	M	72.5174
72.4874	DCB_int_01 - words	m	72.5174
72.5174	DCB_int_01 - phones	AH0	72.5474
72.5174	DCB_int_01 - words	a	72.5474
72.5474	DCB_int_01 - phones	B	72.5874
72.5474	DCB_int_01 - words	be	72.6174
72.5874	DCB_int_01 - phones	IY0	72.6174
72.6174	DCB_int_01 - phones	L	72.7074
72.6174	DCB_int_01 - words	like	72.8174
72.6268	DCB_se3_ag1_m_01 - phones	sil	72.6568
72.6568	DCB_se3_ag1_m_01 - words	i	72.7868
72.6568	DCB_se3_ag1_m_01 - phones	AY1	72.7868
72.7074	DCB_int_01 - phones	AY1	72.7774
72.7774	DCB_int_01 - phones	K	72.8174
72.7868	DCB_se3_ag1_m_01 - phones	N	72.8968
72.7868	DCB_se3_ag1_m_01 - words	know	73.1868
72.8174	DCB_int_01 - phones	sp	72.9174
72.8968	DCB_se3_ag1_m_01 - phones	OW1	73.1868
72.9174	DCB_int_01 - phones	OW1	73.0474
72.9174	DCB_int_01 - words	oh	73.0474
73.0474	DCB_int_01 - phones	M	73.0774
73.0474	DCB_int_01 - words	my	73.1674
73.0774	DCB_int_01 - phones	AY1	73.1674
73.1674	DCB_int_01 - phones	L	73.1974
73.1674	DCB_int_01 - words	little	73.3274
73.1974	DCB_int_01 - phones	IH1	73.2274
73.2274	DCB_int_01 - phones	T	73.2674
73.2674	DCB_int_01 - phones	AH0	73.2974
73.2974	DCB_int_01 - phones	L	73.3274
73.3274	DCB_int_01 - phones	T	73.3974
73.3274	DCB_int_01 - words	torch	73.5774
73.3974	DCB_int_01 - phones	AO1	73.4274
73.4274	DCB_int_01 - phones	R	73.5174
73.5174	DCB_int_01 - phones	CH	73.5774
73.5774	DCB_int_01 - phones	sp	73.6174
73.6174	DCB_int_01 - phones	K	73.6574
73.6174	DCB_int_01 - words	club	73.8774
73.6574	DCB_int_01 - phones	L	73.6874
73.6874	DCB_int_01 - phones	AH1	73.7474
73.7474	DCB_int_01 - phones	B	73.8774
73.8774	DCB_int_01 - phones	sp	73.9274
73.9274	DCB_int_01 - phones	Y	74.0374
73.9274	DCB_int_01 - words	you	74.0774
74.0374	DCB_int_01 - phones	UW1	74.0774
74.0774	DCB_int_01 - phones	N	74.1474
74.0774	DCB_int_01 - words	know	74.2274
74.1474	DCB_int_01 - phones	OW1	74.2274
74.2274	DCB_int_01 - phones	DH	74.2774
74.2274	DCB_int_01 - words	that	74.4174
74.2774	DCB_int_01 - phones	AH0	74.3774
74.3774	DCB_int_01 - phones	T	74.4174
74.4174	DCB_int_01 - phones	sp	74.4574
74.4574	DCB_int_01 - phones	R	74.4874
74.4574	DCB_int_01 - words	right	74.6874
74.4874	DCB_int_01 - phones	AY1	74.5274
74.5274	DCB_int_01 - phones	T	74.6874
74.6874	DCB_int_01 - phones	sp	74.7174
74.7174	DCB_int_01 - phones	OW2	74.7974
74.7174	DCB_int_01 - words	okay	74.9674
74.7974	DCB_int_01 - phones	K	74.9074
74.9074	DCB_int_01 - phones	EY1	74.9674
74.9674	DCB_int_01 - phones	sp	75.0074
75.0074	DCB_int_01 - phones	L	75.0874
75.0074	DCB_int_01 - words	long	75.2074
75.0874	DCB_int_01 - phones	AO1	75.1374
75.1374	DCB_int_01 - phones	NG	75.2074
75.2074	DCB_int_01 - phones	EH1	75.2374
75.2074	DCB_int_01 - words	as	75.2974
75.2374	DCB_int_01 - phones	Z	75.2974
75.2974	DCB_int_01 - phones	Y	75.3774
75.2974	DCB_int_01 - words	you	75.4474
75.3774	DCB_int_01 - phones	UW1	75.4474
75.4474	DCB_int_01 - phones	N	75.4974
75.4474	DCB_int_01 - words	know	75.7074
75.4974	DCB_int_01 - phones	OW1	75.7074
75.7074	DCB_int_01 - phones	sp	76.7208
76.7208	DCB_int_01 - phones	EH1	76.8108
76.7208	DCB_int_01 - words	as	76.8708
76.8108	DCB_int_01 - phones	Z	76.8708
76.8708	DCB_int_01 - phones	L	76.9708
76.8708	DCB_int_01 - words	long	77.1308
76.9708	DCB_int_01 - phones	AO1	77.0508
77.0508	DCB_int_01 - phones	NG	77.1308
77.1308	DCB_int_01 - phones	EH1	77.1608
77.1308	DCB_int_01 - words	as	77.2108
77.1608	DCB_int_01 - phones	Z	77.2108
77.2108	DCB_int_01 - phones	Y	77.2808
77.2108	DCB_int_01 - words	you	77.3608
77.2808	DCB_int_01 - phones	UW1	77.3608
77.3608	DCB_int_01 - phones	N	77.4108
77.3608	DCB_int_01 - words	know	77.6708
77.4108	DCB_int_01 - phones	OW1	77.6708
77.6708	DCB_int_01 - phones	sp	77.7508
77.7508	DCB_int_01 - phones	S	77.8808
77.7508	DCB_int_01 - words	so	78.1608
77.8808	DCB_int_01 - phones	OW1	78.1608
78.1608	DCB_int_01 - phones	sp	78.2108
78.5367	DCB_int_01 - phones	HH	78.5867
78.5367	DCB_int_01 - words	where	78.6767
78.5867	DCB_int_01 - phones	W	78.6167
78.6167	DCB_int_01 - phones	EH1	78.6467
78.6467	DCB_int_01 - phones	R	78.6767
78.6767	DCB_int_01 - phones	EH1	78.7367
78.6767	DCB_int_01 - words	else	78.8267
78.7367	DCB_int_01 - phones	L	78.7867
78.7867	DCB_int_01 - phones	S	78.8267
78.8267	DCB_int_01 - phones	D	78.8667
78.8267	DCB_int_01 - words	did	78.9767
78.8667	DCB_int_01 - phones	IH1	78.9067
78.9067	DCB_int_01 - phones	D	78.9767
78.9767	DCB_int_01 - phones	Y	79.0267
78.9767	DCB_int_01 - words	you	79.0867
79.0267	DCB_int_01 - phones	UW1	79.0867
79.0867	DCB_int_01 - phones	G	79.1367
79.0867	DCB_int_01 - words	go	79.2367
79.1367	DCB_int_01 - phones	OW1	79.2367
79.2367	DCB_int_01 - phones	L	79.3067
79.2367	DCB_int_01 - words	like	79.3967
79.3067	DCB_int_01 - phones	AY1	79.3467
79.3467	DCB_int_01 - phones	K	79.3967
79.3967	DCB_int_01 - phones	HH	79.4367
79.3967	DCB_int_01 - words	where	79.5567
79.4367	DCB_int_01 - phones	W	79.4767
79.4767	DCB_int_01 - phones	EH1	79.5267
79.5267	DCB_int_01 - phones	R	79.5567
79.5567	DCB_int_01 - phones	D	79.5867
79.5567	DCB_int_01 - words	did	79.6767
79.5867	DCB_int_01 - phones	IH0	79.6167
79.6167	DCB_int_01 - phones	D	79.6767
79.6767	DCB_int_01 - phones	Y	79.7367
79.6767	DCB_int_01 - words	you	79.8967
79.7367	DCB_int_01 - phones	UW1	79.8967
79.8967	DCB_int_01 - phones	sp	79.9267
79.9267	DCB_int_01 - phones	AH1	80.0367
79.9267	DCB_int_01 - words	um	80.1467
80.0367	DCB_int_01 - phones	M	80.1467
80.1467	DCB_int_01 - phones	HH	80.1767
80.1467	DCB_int_01 - words	where	80.2767
80.1767	DCB_int_01 - phones	W	80.2167
80.2167	DCB_int_01 - phones	EH1	80.2467
80.2467	DCB_int_01 - phones	R	80.2767
80.2767	DCB_int_01 - phones	D	80.3067
80.2767	DCB_int_01 - words	do	80.3367
80.3067	DCB_int_01 - phones	UW1	80.3367
80.3367	DCB_int_01 - phones	Y	80.3667
80.3367	DCB_int_01 - words	you	80.3967
80.3667	DCB_int_01 - phones	UW1	80.3967
80.3967	DCB_int_01 - phones	G	80.4467
80.3967	DCB_int_01 - words	go	80.4767
80.4467	DCB_int_01 - phones	OW1	80.4767
80.4767	DCB_int_01 - phones	T	80.5167
80.4767	DCB_int_01 - words	to	80.5567
80.5167	DCB_int_01 - phones	AH0	80.5567
80.5567	DCB_int_01 - phones	HH	80.6067
80.5567	DCB_int_01 - words	high	80.6867
80.6067	DCB_int_01 - phones	AY1	80.6867
80.6867	DCB_int_01 - phones	S	80.7967
80.6867	DCB_int_01 - words	school	80.9667
80.7967	DCB_int_01 - phones	K	80.8367
80.8367	DCB_int_01 - phones	UW1	80.8667
80.8667	DCB_int_01 - phones	L	80.9667
80.9667	DCB_int_01 - phones	sp	82.8084
81.6798	DCB_se3_ag1_m_01 - phones	sil	81.7198
81.7198	DCB_se3_ag1_m_01 - words	<unk>	81.8198
81.7198	DCB_se3_ag1_m_01 - phones	spn	81.8198
81.8198	DCB_se3_ag1_m_01 - words	rdx	82.7398
81.8198	DCB_se3_ag1_m_01 - phones	TN	82.7398
82.8084	DCB_int_01 - phones	TN	83.6184
82.8084	DCB_int_01 - words	rdx	83.6184
84.6402	DCB_int_01 - phones	HH	84.7102
84.6402	DCB_int_01 - words	where	84.8102
84.7102	DCB_int_01 - phones	W	84.7402
84.7402	DCB_int_01 - phones	EH1	84.7802
84.7802	DCB_int_01 - phones	R	84.8102
84.8102	DCB_int_01 - words	d	84.8602
84.8102	DCB_int_01 - phones	D	84.8602
84.8602	DCB_int_01 - phones	Y	84.9302
84.8602	DCB_int_01 - words	you	84.9802
84.9302	DCB_int_01 - phones	UW1	84.9802
84.9802	DCB_int_01 - phones	G	85.0602
84.9802	DCB_int_01 - words	go	85.3202
85.0602	DCB_int_01 - phones	OW1	85.3202
85.3202	DCB_int_01 - phones	sp	85.3502
85.3502	DCB_int_01 - phones	T	85.4602
85.3502	DCB_int_01 - words	to	85.5102
85.4602	DCB_int_01 - phones	IH0	85.5102
85.5102	DCB_int_01 - phones	M	85.5702
85.5102	DCB_int_01 - words	middle	85.7002
85.5702	DCB_int_01 - phones	IH1	85.6002
85.6002	DCB_int_01 - phones	D	85.6302
85.6302	DCB_int_01 - phones	AH0	85.6602
85.6602	DCB_int_01 - phones	L	85.7002
85.7002	DCB_int_01 - phones	S	85.8002
85.7002	DCB_int_01 - words	school	86.0002
85.8002	DCB_int_01 - phones	K	85.8402
85.8402	DCB_int_01 - phones	UW1	85.8802
85.8802	DCB_int_01 - phones	L	86.0002
86.0002	DCB_int_01 - phones	sp	87.0525
86.2184	DCB_se3_ag1_m_01 - phones	sil	86.2484
86.2484	DCB_se3_ag1_m_01 - words	rdx	87.0584
86.2484	DCB_se3_ag1_m_01 - phones	TN	87.0584
87.0525	DCB_int_01 - phones	OW2	87.2725
87.0525	DCB_int_01 - words	okay	87.5925
87.2725	DCB_int_01 - phones	K	87.3725
87.3725	DCB_int_01 - phones	EY1	87.5925
87.5925	DCB_int_01 - phones	sp	88.1903
88.1903	DCB_int_01 - phones	AE1	88.2803
88.1903	DCB_int_01 - words	and	88.8003
88.2803	DCB_int_01 - phones	N	88.8003
88.8003	DCB_int_01 - phones	sp	88.8303
88.8303	DCB_int_01 - phones	EH2	88.9003
88.8303	DCB_int_01 - words	elementary	89.2603
88.9003	DCB_int_01 - phones	L	88.9303
88.9303	DCB_int_01 - phones	AH0	88.9603
88.9603	DCB_int_01 - phones	M	89.0503
89.0503	DCB_int_01 - phones	EH1	89.0903
89.0903	DCB_int_01 - phones	N	89.1203
89.1203	DCB_int_01 - phones	T	89.1903
89.1903	DCB_int_01 - phones	R	89.2203
89.2203	DCB_int_01 - phones	IY0	89.2603
89.2603	DCB_int_01 - phones	S	89.3203
89.2603	DCB_int_01 - words	school	89.5803
89.3203	DCB_int_01 - phones	K	89.3803
89.3803	DCB_int_01 - phones	UW1	89.4703
89.4703	DCB_int_01 - phones	L	89.5803
89.5803	DCB_int_01 - phones	sp	89.6403
89.5825	DCB_se3_ag1_m_01 - phones	sil	89.6125
89.6125	DCB_se3_ag1_m_01 - words	rdx	90.5425
89.6125	DCB_se3_ag1_m_01 - phones	TN	90.5425
91.0072	DCB_int_01 - words	<unk>	92.0172
91.0072	DCB_int_01 - phones	spn	92.0172
92.0172	DCB_int_01 - phones	sp	92.3772
92.8256	DCB_int_01 - phones	HH	92.8656
92.8256	DCB_int_01 - words	where	92.9856
92.8656	DCB_int_01 - phones	W	92.8956
92.8956	DCB_int_01 - phones	EH1	92.9256
92.9256	DCB_int_01 - phones	R	92.9856
92.9856	DCB_int_01 - phones	W	93.0156
92.9856	DCB_int_01 - words	was	93.0856
93.0156	DCB_int_01 - phones	AA1	93.0456
93.0456	DCB_int_01 - phones	Z	93.0856
93.0856	DCB_int_01 - phones	Y	93.1156
93.0856	DCB_int_01 - words	your	93.2256
93.1156	DCB_int_01 - phones	UH1	93.1556
93.1556	DCB_int_01 - phones	R	93.2256
93.2256	DCB_int_01 - phones	D	93.2756
93.2256	DCB_int_01 - words	dad	93.4856
93.2756	DCB_int_01 - phones	AE1	93.4256
93.4256	DCB_int_01 - phones	D	93.4856
93.4856	DCB_int_01 - phones	B	93.5256
93.4856	DCB_int_01 - words	born	93.8656
93.5256	DCB_int_01 - phones	AO1	93.6856
93.6856	DCB_int_01 - phones	R	93.7356
93.7356	DCB_int_01 - phones	N	93.8656
94.1136	DCB_se3_ag1_m_01 - phones	sil	94.1536
94.1536	DCB_se3_ag1_m_01 - phones	W	94.1936
94.1536	DCB_se3_ag1_m_01 - words	washington	94.5036
94.1936	DCB_se3_ag1_m_01 - phones	AA1	94.2936
94.2936	DCB_se3_ag1_m_01 - phones	SH	94.3336
94.3336	DCB_se3_ag1_m_01 - phones	IH0	94.3636
94.3636	DCB_se3_ag1_m_01 - phones	NG	94.3936
94.3936	DCB_se3_ag1_m_01 - phones	T	94.4336
94.4336	DCB_se3_ag1_m_01 - phones	AH0	94.4736
94.4736	DCB_se3_ag1_m_01 - phones	N	94.5036
94.5036	DCB_se3_ag1_m_01 - phones	D	94.5536
94.5036	DCB_se3_ag1_m_01 - words	dc	94.9536
94.5536	DCB_se3_ag1_m_01 - phones	IY1	94.6636
94.6636	DCB_se3_ag1_m_01 - phones	S	94.7736
94.7736	DCB_se3_ag1_m_01 - phones	IY1	94.9536
97.1340	DCB_int_01 - phones	sil	97.1640
97.1640	DCB_int_01 - phones	AE1	97.2540
97.1640	DCB_int_01 - words	and	97.4040
97.2540	DCB_int_01 - phones	N	97.4040
97.4040	DCB_int_01 - phones	Y	97.4740
97.4040	DCB_int_01 - words	your	97.5540
97.4740	DCB_int_01 - phones	UH1	97.5140
97.5140	DCB_int_01 - phones	R	97.5540
97.5540	DCB_int_01 - phones	M	97.6340
97.5540	DCB_int_01 - words	mom	97.9540
97.6340	DCB_int_01 - phones	AA1	97.6740
97.6740	DCB_int_01 - phones	M	97.9540
98.0282	DCB_se3_ag1_m_01 - phones	sil	98.0682
98.0682	DCB_se3_ag1_m_01 - phones	W	98.1382
98.0682	DCB_se3_ag1_m_01 - words	washington	98.5182
98.1382	DCB_se3_ag1_m_01 - phones	AA1	98.2582
98.2582	DCB_se3_ag1_m_01 - phones	SH	98.3282
98.3282	DCB_se3_ag1_m_01 - phones	IH0	98.3582
98.3582	DCB_se3_ag1_m_01 - phones	NG	98.3882
98.3882	DCB_se3_ag1_m_01 - phones	T	98.4282
98.4282	DCB_se3_ag1_m_01 - phones	AH0	98.4682
98.4682	DCB_se3_ag1_m_01 - phones	N	98.5182
98.5182	DCB_se3_ag1_m_01 - phones	D	98.5882
98.5182	DCB_se3_ag1_m_01 - words	dc	98.9082
98.5882	DCB_se3_ag1_m_01 - phones	IY1	98.7182
98.7182	DCB_se3_ag1_m_01 - phones	S	98.8282
98.8282	DCB_se3_ag1_m_01 - phones	IY1	98.9082
98.8490	DCB_int_01 - phones	OW1	99.1790
98.8490	DCB_int_01 - words	oh	99.1790
98.9082	DCB_se3_ag1_m_01 - phones	sp	101.9127
99.1790	DCB_int_01 - phones	sp	99.2090
99.2090	DCB_int_01 - phones	OW1	99.3690
99.2090	DCB_int_01 - words	oh	99.3690
99.3690	DCB_int_01 - phones	OW2	99.4090
99.3690	DCB_int_01 - words	okay	99.6190
99.4090	DCB_int_01 - phones	K	99.4890
99.4890	DCB_int_01 - phones	EY1	99.6190
100.0702	DCB_int_01 - phones	sil	100.1302
100.1302	DCB_int_01 - phones	OW2	100.2502
100.1302	DCB_int_01 - words	okay	100.5102
100.2502	DCB_int_01 - phones	K	100.3202
100.3202	DCB_int_01 - phones	EY1	100.5102
100.6082	DCB_int_01 - phones	sil	100.6582
100.6582	DCB_int_01 - phones	AE1	100.7482
100.6582	DCB_int_01 - words	and	100.8182
100.7482	DCB_int_01 - phones	N	100.8182
100.8182	DCB_int_01 - phones	Y	100.8682
100.8182	DCB_int_01 - words	your	100.9482
100.8682	DCB_int_01 - phones	UH1	100.9182
100.9182	DCB_int_01 - phones	R	100.9482
100.9482	DCB_int_01 - phones	sp	100.9782
100.9782	DCB_int_01 - phones	L	101.0082
100.9782	DCB_int_01 - words	little	101.1682
101.0082	DCB_int_01 - phones	IH1	101.0382
101.0382	DCB_int_01 - phones	T	101.0682
101.0682	DCB_int_01 - phones	AH0	101.0982
101.0982	DCB_int_01 - phones	L	101.1682
101.1682	DCB_int_01 - phones	D	101.2482
101.1682	DCB_int_01 - words	dog	101.5182
101.2482	DCB_int_01 - phones	AO1	101.4882
101.4882	DCB_int_01 - phones	G	101.5182
101.5182	DCB_int_01 - phones	sp	101.9128
101.9127	DCB_se3_ag1_m_01 - phones	W	101.9827
101.9127	DCB_se3_ag1_m_01 - words	washington	102.4027
101.9128	DCB_int_01 - phones	W	102.0028
101.9128	DCB_int_01 - words	washington	102.4628
101.9827	DCB_se3_ag1_m_01 - phones	AA1	102.1027
102.0028	DCB_int_01 - phones	AA1	102.0728
102.0728	DCB_int_01 - phones	SH	102.2528
102.1027	DCB_se3_ag1_m_01 - phones	SH	102.2527
102.2527	DCB_se3_ag1_m_01 - phones	IH0	102.2827
102.2528	DCB_int_01 - phones	IH0	102.3328
102.2827	DCB_se3_ag1_m_01 - phones	NG	102.3127
102.3127	DCB_se3_ag1_m_01 - phones	T	102.3427
102.3328	DCB_int_01 - phones	NG	102.3628
102.3427	DCB_se3_ag1_m_01 - phones	AH0	102.3727
102.3628	DCB_int_01 - phones	T	102.4028
102.3727	DCB_se3_ag1_m_01 - phones	N	102.4027
102.4027	DCB_se3_ag1_m_01 - phones	D	102.4327
102.4027	DCB_se3_ag1_m_01 - words	dc	103.1327
102.4028	DCB_int_01 - phones	AH0	102.4328
102.4327	DCB_se3_ag1_m_01 - phones	IY1	102.5927
102.4328	DCB_int_01 - phones	N	102.4628
102.4628	DCB_int_01 - phones	D	102.5028
102.4628	DCB_int_01 - words	dc	103.0228
102.5028	DCB_int_01 - phones	IY1	102.5928
102.5927	DCB_se3_ag1_m_01 - phones	S	102.8127
102.5928	DCB_int_01 - phones	S	102.8328
102.8127	DCB_se3_ag1_m_01 - phones	IY1	103.1327
102.8328	DCB_int_01 - phones	IY1	103.0228
103.0228	DCB_int_01 - phones	sp	103.0528
103.3075	DCB_int_01 - words	<unk>	104.2175
103.3075	DCB_int_01 - phones	spn	104.2175
104.2175	DCB_int_01 - phones	sp	104.5075
106.5473	DCB_int_01 - phones	HH	106.5773
106.5473	DCB_int_01 - words	what	106.6673
106.5773	DCB_int_01 - phones	W	106.6073
106.6073	DCB_int_01 - phones	AH1	106.6373
106.6373	DCB_int_01 - phones	T	106.6673
106.6673	DCB_int_01 - phones	D	106.6973
106.6673	DCB_int_01 - words	does	106.7573
106.6973	DCB_int_01 - phones	IH0	106.7273
106.7273	DCB_int_01 - phones	Z	106.7573
106.7573	DCB_int_01 - phones	Y	106.7873
106.7573	DCB_int_01 - words	your	106.8573
106.7873	DCB_int_01 - phones	UH1	106.8173
106.8173	DCB_int_01 - phones	R	106.8573
106.8573	DCB_int_01 - phones	D	106.9173
106.8573	DCB_int_01 - words	dad	107.1073
106.9173	DCB_int_01 - phones	AE1	107.0273
107.0273	DCB_int_01 - phones	D	107.1073
107.1073	DCB_int_01 - phones	D	107.1473
107.1073	DCB_int_01 - words	do	107.2773
107.1473	DCB_int_01 - phones	UW1	107.2773
107.2773	DCB_int_01 - phones	sp	107.4924
107.4924	DCB_int_01 - phones	W	107.5624
107.4924	DCB_int_01 - words	what	107.6224
107.5624	DCB_int_01 - phones	AH1	107.5924
107.5924	DCB_int_01 - phones	T	107.6224
107.6224	DCB_int_01 - phones	D	107.6524
107.6224	DCB_int_01 - words	does	107.7424
107.6524	DCB_int_01 - phones	IH0	107.6824
107.6824	DCB_int_01 - phones	Z	107.7424
107.7424	DCB_int_01 - phones	HH	107.8124
107.7424	DCB_int_01 - words	he	107.8424
107.8124	DCB_int_01 - phones	IY1	107.8424
107.8424	DCB_int_01 - phones	D	107.8824
107.8424	DCB_int_01 - words	do	107.9624
107.8824	DCB_int_01 - phones	UW1	107.9624
107.9462	DCB_se3_ag1_m_01 - phones	sil	107.9862
107.9624	DCB_int_01 - phones	sp	108.0524
107.9862	DCB_se3_ag1_m_01 - phones	HH	108.1062
107.9862	DCB_se3_ag1_m_01 - words	he	108.1362
108.0524	DCB_int_01 - phones	F	108.1024
108.0524	DCB_int_01 - words	for	108.1324
108.1024	DCB_int_01 - phones	ER0	108.1324
108.1062	DCB_se3_ag1_m_01 - phones	IY1	108.1362
108.1324	DCB_int_01 - phones	sp	108.2324
108.1362	DCB_se3_ag1_m_01 - phones	HH	108.1662
108.1362	DCB_se3_ag1_m_01 - words	has	108.3662
108.1662	DCB_se3_ag1_m_01 - phones	AE1	108.2662
108.2324	DCB_int_01 - phones	W	108.2624
108.2324	DCB_int_01 - words	work	108.4824
108.2624	DCB_int_01 - phones	ER1	108.2924
108.2662	DCB_se3_ag1_m_01 - phones	Z	108.3662
108.2924	DCB_int_01 - phones	K	108.4824
108.4900	DCB_se3_ag1_m_01 - phones	HH	108.5500
108.4900	DCB_se3_ag1_m_01 - words	he	108.5800
108.5500	DCB_se3_ag1_m_01 - phones	IY1	108.5800
108.5800	DCB_se3_ag1_m_01 - phones	HH	108.6200
108.5800	DCB_se3_ag1_m_01 - words	has	108.6800
108.6200	DCB_se3_ag1_m_01 - phones	AE1	108.6500
108.6500	DCB_se3_ag1_m_01 - phones	Z	108.6800
108.6800	DCB_se3_ag1_m_01 - phones	HH	108.7100
108.6800	DCB_se3_ag1_m_01 - words	his	108.8200
108.7100	DCB_se3_ag1_m_01 - phones	IH0	108.7400
108.7400	DCB_se3_ag1_m_01 - phones	Z	108.8200
108.8200	DCB_se3_ag1_m_01 - phones	OW1	108.8800
108.8200	DCB_se3_ag1_m_01 - words	own	108.9600
108.8800	DCB_se3_ag1_m_01 - phones	N	108.9600
108.9600	DCB_se3_ag1_m_01 - phones	K	109.0600
108.9600	DCB_se3_ag1_m_01 - words	cleaning	109.3100
109.0600	DCB_se3_ag1_m_01 - phones	L	109.1100
109.1100	DCB_se3_ag1_m_01 - phones	IY1	109.1600
109.1600	DCB_se3_ag1_m_01 - phones	N	109.2000
109.2000	DCB_se3_ag1_m_01 - phones	IH0	109.2600
109.2600	DCB_se3_ag1_m_01 - phones	NG	109.3100
109.3100	DCB_se3_ag1_m_01 - phones	B	109.3600
109.3100	DCB_se3_ag1_m_01 - words	business	109.9200
109.3600	DCB_se3_ag1_m_01 - phones	IH1	109.4200
109.4200	DCB_se3_ag1_m_01 - phones	Z	109.5200
109.5200	DCB_se3_ag1_m_01 - phones	N	109.5600
109.5600	DCB_se3_ag1_m_01 - phones	IH0	109.7300
109.7300	DCB_se3_ag1_m_01 - phones	S	109.9200
112.2036	DCB_int_01 - phones	sil	112.2636
112.2636	DCB_int_01 - phones	IH0	112.3036
112.2636	DCB_int_01 - words	is	112.3536
112.3036	DCB_int_01 - phones	Z	112.3536
112.3536	DCB_int_01 - phones	HH	112.4036
112.3536	DCB_int_01 - words	he	112.4636
112.4036	DCB_int_01 - phones	IY1	112.4636
112.4636	DCB_int_01 - phones	S	112.5336
112.4636	DCB_int_01 - words	successful	112.9836
112.5336	DCB_int_01 - phones	AH0	112.5736
112.5736	DCB_int_01 - phones	K	112.6536
112.6536	DCB_int_01 - phones	S	112.7136
112.7136	DCB_int_01 - phones	EH1	112.7836
112.7836	DCB_int_01 - phones	S	112.8836
112.8836	DCB_int_01 - phones	F	112.9236
112.9236	DCB_int_01 - phones	AH0	112.9536
112.9536	DCB_int_01 - phones	L	112.9836
112.9836	DCB_int_01 - phones	sp	113.0536
113.1421	DCB_se3_ag1_m_01 - phones	sil	113.2021
113.2021	DCB_se3_ag1_m_01 - phones	V	113.3221
113.2021	DCB_se3_ag1_m_01 - words	very	113.5821
113.3221	DCB_se3_ag1_m_01 - phones	EH1	113.4321
113.4321	DCB_se3_ag1_m_01 - phones	R	113.5221
113.5221	DCB_se3_ag1_m_01 - phones	IY0	113.5821
113.5821	DCB_se3_ag1_m_01 - phones	S	113.6721
113.5821	DCB_se3_ag1_m_01 - words	successful	114.2421
113.6721	DCB_se3_ag1_m_01 - phones	AH0	113.7221
113.7221	DCB_se3_ag1_m_01 - phones	K	113.7821
113.7821	DCB_se3_ag1_m_01 - phones	S	113.8521
113.8521	DCB_se3_ag1_m_01 - phones	EH1	113.9421
113.9421	DCB_se3_ag1_m_01 - phones	S	114.0121
114.0121	DCB_se3_ag1_m_01 - phones	F	114.0821
114.0821	DCB_se3_ag1_m_01 - phones	AH0	114.1121
114.1121	DCB_se3_ag1_m_01 - phones	L	114.2421
117.0425	DCB_int_01 - phones	HH	117.0825
117.0425	DCB_int_01 - words	what	117.1725
117.0825	DCB_int_01 - phones	W	117.1125
117.1125	DCB_int_01 - phones	AH1	117.1425
117.1425	DCB_int_01 - phones	T	117.1725
117.1725	DCB_int_01 - phones	K	117.2425
117.1725	DCB_int_01 - words	kind	117.3125
117.2425	DCB_int_01 - phones	AY1	117.2825
117.2825	DCB_int_01 - phones	N	117.3125
117.3125	DCB_int_01 - phones	AH0	117.3425
117.3125	DCB_int_01 - words	of	117.3725
117.3425	DCB_int_01 - phones	V	117.3725
117.3725	DCB_int_01 - phones	sp	117.4225
117.4225	DCB_int_01 - phones	K	117.4525
117.4225	DCB_int_01 - words	cleaning	117.6625
117.4525	DCB_int_01 - phones	L	117.4925
117.4925	DCB_int_01 - phones	IY1	117.5525
117.5525	DCB_int_01 - phones	N	117.5825
117.5825	DCB_int_01 - phones	IH0	117.6225
117.6225	DCB_int_01 - phones	NG	117.6625
117.6625	DCB_int_01 - phones	B	117.7225
117.6625	DCB_int_01 - words	business	118.1625
117.7225	DCB_int_01 - phones	IH1	117.7525
117.7525	DCB_int_01 - phones	Z	117.8625
117.8625	DCB_int_01 - phones	N	117.9325
117.9325	DCB_int_01 - phones	AH0	117.9725
117.9725	DCB_int_01 - phones	S	118.1625
118.4973	DCB_se3_ag1_m_01 - phones	HH	118.5573
118.4973	DCB_se3_ag1_m_01 - words	what	118.6673
118.5573	DCB_se3_ag1_m_01 - phones	W	118.5873
118.5873	DCB_se3_ag1_m_01 - phones	AH1	118.6373
118.6373	DCB_se3_ag1_m_01 - phones	T	118.6673
118.6673	DCB_se3_ag1_m_01 - phones	D	118.6973
118.6673	DCB_se3_ag1_m_01 - words	do	118.7273
118.6973	DCB_se3_ag1_m_01 - phones	UW1	118.7273
118.7273	DCB_se3_ag1_m_01 - phones	Y	118.7573
118.7273	DCB_se3_ag1_m_01 - words	you	118.7873
118.7573	DCB_se3_ag1_m_01 - phones	UW1	118.7873
118.7873	DCB_se3_ag1_m_01 - phones	K	118.9173
118.7873	DCB_se3_ag1_m_01 - words	call	119.1673
118.9173	DCB_se3_ag1_m_01 - phones	AO1	119.1373
119.1373	DCB_se3_ag1_m_01 - phones	L	119.1673
119.1673	DCB_se3_ag1_m_01 - phones	AH0	119.1973
119.1673	DCB_se3_ag1_m_01 - words	'em	119.4673
119.1973	DCB_se3_ag1_m_01 - phones	M	119.4673
119.4673	DCB_se3_ag1_m_01 - phones	sp	120.1263
120.1263	DCB_se3_ag1_m_01 - phones	L	120.1663
120.1263	DCB_se3_ag1_m_01 - words	like	120.4063
120.1663	DCB_se3_ag1_m_01 - phones	AY1	120.2563
120.2563	DCB_se3_ag1_m_01 - phones	K	120.4063
121.1674	DCB_se3_ag1_m_01 - phones	sil	121.2274
121.2274	DCB_se3_ag1_m_01 - phones	L	121.2774
121.2274	DCB_se3_ag1_m_01 - words	like	121.3874
121.2774	DCB_se3_ag1_m_01 - phones	AY1	121.3474
121.3474	DCB_se3_ag1_m_01 - phones	K	121.3874
121.3874	DCB_se3_ag1_m_01 - phones	sp	121.4574
121.4574	DCB_se3_ag1_m_01 - phones	K	121.5674
121.4574	DCB_se3_ag1_m_01 - words	commercial	122.0274
121.5674	DCB_se3_ag1_m_01 - phones	AH0	121.6074
121.6074	DCB_se3_ag1_m_01 - phones	M	121.6874
121.6874	DCB_se3_ag1_m_01 - phones	ER1	121.7774
121.7774	DCB_se3_ag1_m_01 - phones	SH	121.8974
121.8974	DCB_se3_ag1_m_01 - phones	AH0	121.9674
121.9674	DCB_se3_ag1_m_01 - phones	L	122.0274
122.0274	DCB_se3_ag1_m_01 - phones	B	122.0774
122.0274	DCB_se3_ag1_m_01 - words	buildings	122.8274
122.0774	DCB_se3_ag1_m_01 - phones	IH1	122.1174
122.1174	DCB_se3_ag1_m_01 - phones	L	122.2874
122.2874	DCB_se3_ag1_m_01 - phones	D	122.3374
122.3374	DCB_se3_ag1_m_01 - phones	IH0	122.4874
122.4874	DCB_se3_ag1_m_01 - phones	NG	122.6674
122.6674	DCB_se3_ag1_m_01 - phones	Z	122.8274
122.8274	DCB_se3_ag1_m_01 - phones	K	122.9374
122.8274	DCB_se3_ag1_m_01 - words	companies	123.9574
122.9374	DCB_se3_ag1_m_01 - phones	AH1	123.0074
123.0074	DCB_se3_ag1_m_01 - phones	M	123.0874
123.0874	DCB_se3_ag1_m_01 - phones	P	123.1574
123.1574	DCB_se3_ag1_m_01 - phones	AH0	123.1974
123.1974	DCB_se3_ag1_m_01 - phones	N	123.2674
123.2674	DCB_se3_ag1_m_01 - phones	IY0	123.6674
123.6674	DCB_se3_ag1_m_01 - phones	Z	123.9574
123.9167	DCB_int_01 - phones	sil	123.9667
123.9667	DCB_int_01 - phones	L	124.0167
123.9667	DCB_int_01 - words	like	124.1567
124.0167	DCB_int_01 - phones	AY1	124.0667
124.0667	DCB_int_01 - phones	K	124.1567
124.1567	DCB_int_01 - phones	P	124.2067
124.1567	DCB_int_01 - words	pressure	124.4367
124.2067	DCB_int_01 - phones	R	124.2367
124.2367	DCB_int_01 - phones	EH1	124.2767
124.2767	DCB_int_01 - phones	SH	124.3767
124.3767	DCB_int_01 - phones	ER0	124.4367
124.4367	DCB_int_01 - phones	W	124.5067
124.4367	DCB_int_01 - words	washing	125.0067
124.5067	DCB_int_01 - phones	AA1	124.5767
124.5767	DCB_int_01 - phones	SH	124.7167
124.7167	DCB_int_01 - phones	IH0	124.7567
124.7567	DCB_int_01 - phones	NG	125.0067
125.0684	DCB_int_01 - phones	AO1	125.3484
125.0684	DCB_int_01 - words	or	125.4584
125.3484	DCB_int_01 - phones	R	125.4584
125.4323	DCB_se3_ag1_m_01 - phones	sil	125.4823
125.4584	DCB_int_01 - phones	sp	125.6384
125.4823	DCB_se3_ag1_m_01 - phones	M	125.5123
125.4823	DCB_se3_ag1_m_01 - words	mm-mm	125.8523
125.5123	DCB_se3_ag1_m_01 - phones	M	125.8523
125.6384	DCB_int_01 - phones	L	125.6684
125.6384	DCB_int_01 - words	like	125.8184
125.6684	DCB_int_01 - phones	AY1	125.6984
125.6984	DCB_int_01 - phones	K	125.8184
125.8184	DCB_int_01 - phones	sp	126.0429
126.0429	DCB_int_01 - phones	G	126.1229
126.0429	DCB_int_01 - words	going	126.3429
126.1229	DCB_int_01 - phones	OW1	126.2029
126.2029	DCB_int_01 - phones	IH0	126.2829
126.2829	DCB_int_01 - phones	NG	126.3429
126.3429	DCB_int_01 - phones	IH1	126.3829
126.3429	DCB_int_01 - words	inside	126.6729
126.3829	DCB_int_01 - phones	N	126.4529
126.4529	DCB_int_01 - phones	S	126.5529
126.5529	DCB_int_01 - phones	AY2	126.6329
126.6329	DCB_int_01 - phones	D	126.6729
126.6729	DCB_int_01 - phones	L	126.7029
126.6729	DCB_int_01 - words	like	126.9729
126.7029	DCB_int_01 - phones	AY1	126.7729
126.7729	DCB_int_01 - phones	K	126.9729
127.8347	DCB_int_01 - phones	sil	127.8747
127.8747	DCB_int_01 - phones	EY1	127.9847
127.8747	DCB_int_01 - words	h	128.0147
127.9847	DCB_int_01 - phones	CH	128.0147
128.0147	DCB_int_01 - phones	sp	128.1247
128.1247	DCB_int_01 - phones	L	128.2447
128.1247	DCB_int_01 - words	like	128.4047
128.2447	DCB_int_01 - phones	AY1	128.3247
128.3247	DCB_int_01 - phones	K	128.4047
128.4047	DCB_int_01 - phones	sp	128.7589
128.6355	DCB_se3_ag1_m_01 - phones	sil	128.6955
128.6955	DCB_se3_ag1_m_01 - words	<unk>	129.1455
128.6955	DCB_se3_ag1_m_01 - phones	spn	129.1455
128.7589	DCB_int_01 - phones	HH	128.7989
128.7589	DCB_int_01 - words	house	128.8589
128.7989	DCB_int_01 - phones	AW1	128.8289
128.8289	DCB_int_01 - phones	S	128.8589
128.8589	DCB_int_01 - phones	sp	129.2089
129.1455	DCB_se3_ag1_m_01 - phones	sp	129.2155
129.2089	DCB_int_01 - phones	L	129.2989
129.2089	DCB_int_01 - words	like	129.4689
129.2989	DCB_int_01 - phones	AY1	129.3489
129.3489	DCB_int_01 - phones	K	129.4689
129.4689	DCB_int_01 - phones	sp	129.7799
129.5297	DCB_se3_ag1_m_01 - phones	HH	129.6697
129.5297	DCB_se3_ag1_m_01 - words	house	129.8197
129.6697	DCB_se3_ag1_m_01 - phones	AW1	129.7397
129.7397	DCB_se3_ag1_m_01 - phones	S	129.8197
129.7799	DCB_int_01 - phones	HH	129.8099
129.7799	DCB_int_01 - words	house	129.8699
129.8099	DCB_int_01 - phones	AW1	129.8399
129.8197	DCB_se3_ag1_m_01 - phones	K	129.8997
129.8197	DCB_se3_ag1_m_01 - words	cleaning	130.2497
129.8399	DCB_int_01 - phones	S	129.8699
129.8699	DCB_int_01 - phones	K	129.8999
129.8699	DCB_int_01 - words	cleaning	130.2599
129.8997	DCB_se3_ag1_m_01 - phones	L	129.9797
129.8999	DCB_int_01 - phones	L	129.9899
129.9797	DCB_se3_ag1_m_01 - phones	IY1	130.0297
129.9899	DCB_int_01 - phones	IY1	130.0299
130.0297	DCB_se3_ag1_m_01 - phones	N	130.0697
130.0299	DCB_int_01 - phones	N	130.0799
130.0697	DCB_se3_ag1_m_01 - phones	IH0	130.1097
130.0799	DCB_int_01 - phones	IH0	130.1199
130.1097	DCB_se3_ag1_m_01 - phones	NG	130.2497
130.1199	DCB_int_01 - phones	NG	130.2599
130.2497	DCB_se3_ag1_m_01 - phones	sp	130.2797
130.2599	DCB_int_01 - phones	sp	130.2899
130.2797	DCB_se3_ag1_m_01 - phones	Y	130.3897
130.2797	DCB_se3_ag1_m_01 - words	yeah	130.5897
130.2899	DCB_int_01 - phones	K	130.3199
130.2899	DCB_int_01 - words	kind	130.4899
130.3199	DCB_int_01 - phones	AY1	130.4199
130.3897	DCB_se3_ag1_m_01 - phones	AE1	130.5897
130.4199	DCB_int_01 - phones	N	130.4599
130.4599	DCB_int_01 - phones	D	130.4899
130.4899	DCB_int_01 - phones	AH0	130.5199
130.4899	DCB_int_01 - words	of	130.5699
130.5199	DCB_int_01 - phones	V	130.5699
130.5699	DCB_int_01 - phones	TH	130.5999
130.5699	DCB_int_01 - words	thing	130.7899
130.5999	DCB_int_01 - phones	IH1	130.6899
130.6899	DCB_int_01 - phones	NG	130.7899
130.7899	DCB_int_01 - phones	sp	130.8199
130.7909	DCB_se3_ag1_m_01 - phones	B	130.8809
130.7909	DCB_se3_ag1_m_01 - words	basically	131.2709
130.8809	DCB_se3_ag1_m_01 - phones	EY1	131.0109
130.8977	DCB_int_01 - words	oh	131.3577
130.8977	DCB_int_01 - phones	OW1	131.3577
131.0109	DCB_se3_ag1_m_01 - phones	S	131.0609
131.0609	DCB_se3_ag1_m_01 - phones	IH0	131.0909
131.0909	DCB_se3_ag1_m_01 - phones	K	131.1909
131.1909	DCB_se3_ag1_m_01 - phones	L	131.2409
131.2409	DCB_se3_ag1_m_01 - phones	IY0	131.2709
131.2709	DCB_se3_ag1_m_01 - phones	Y	131.3209
131.2709	DCB_se3_ag1_m_01 - words	yes	131.6909
131.3209	DCB_se3_ag1_m_01 - phones	EH1	131.5109
131.5109	DCB_se3_ag1_m_01 - phones	S	131.6909
132.2631	DCB_int_01 - phones	sil	132.3031
132.3031	DCB_int_01 - phones	OW2	132.4531
132.3031	DCB_int_01 - words	okay	132.6931
132.4531	DCB_int_01 - phones	K	132.5331
132.5331	DCB_int_01 - phones	EY1	132.6931
132.6931	DCB_int_01 - phones	sp	132.7631
133.4243	DCB_int_01 - phones	HH	133.4643
133.4243	DCB_int_01 - words	what	133.5543
133.4643	DCB_int_01 - phones	W	133.4943
133.4943	DCB_int_01 - phones	AH1	133.5243
133.5243	DCB_int_01 - phones	T	133.5543
133.5543	DCB_int_01 - phones	S	133.5943
133.5543	DCB_int_01 - words	s	133.5943
133.5943	DCB_int_01 - phones	DH	133.6243
133.5943	DCB_int_01 - words	the	133.6543
133.6243	DCB_int_01 - phones	AH0	133.6543
133.6543	DCB_int_01 - phones	N	133.6843
133.6543	DCB_int_01 - words	name	133.7643
133.6843	DCB_int_01 - phones	EY1	133.7143
133.7143	DCB_int_01 - phones	M	133.7643
133.7643	DCB_int_01 - phones	AH0	133.7943
133.7643	DCB_int_01 - words	of	133.8243
133.7943	DCB_int_01 - phones	V	133.8243
133.8243	DCB_int_01 - phones	HH	133.8543
133.8243	DCB_int_01 - words	his	133.9543
133.8543	DCB_int_01 - phones	IH0	133.8943
133.8943	DCB_int_01 - phones	Z	133.9543
133.9543	DCB_int_01 - phones	B	134.0043
133.9543	DCB_int_01 - words	business	134.4043
134.0043	DCB_int_01 - phones	IH1	134.0443
134.0443	DCB_int_01 - phones	Z	134.1243
134.1243	DCB_int_01 - phones	N	134.1643
134.1643	DCB_int_01 - phones	AH0	134.2443
134.2443	DCB_int_01 - phones	S	134.4043
134.7022	DCB_se3_ag1_m_01 - phones	sil	134.7322
134.7322	DCB_se3_ag1_m_01 - phones	AH1	134.9622
134.7322	DCB_se3_ag1_m_01 - words	um	135.2722
134.9622	DCB_se3_ag1_m_01 - phones	M	135.2722
135.2722	DCB_se3_ag1_m_01 - phones	sp	136.7241
136.7241	DCB_se3_ag1_m_01 - words	rdx	137.2941
136.7241	DCB_se3_ag1_m_01 - phones	TN	137.2941
137.6826	DCB_se3_ag1_m_01 - phones	sil	137.7126
137.7126	DCB_se3_ag1_m_01 - words	rdx	138.1726
137.7126	DCB_se3_ag1_m_01 - phones	TN	138.1726
138.3232	DCB_se3_ag1_m_01 - phones	sil	138.3532
138.3532	DCB_se3_ag1_m_01 - words	rdx	138.7732
138.3532	DCB_se3_ag1_m_01 - phones	TN	138.7732
138.8938	DCB_se3_ag1_m_01 - phones	K	138.9938
138.8938	DCB_se3_ag1_m_01 - words	cleaning	139.3338
138.9938	DCB_se3_ag1_m_01 - phones	L	139.0438
139.0438	DCB_se3_ag1_m_01 - phones	IY1	139.1238
139.1238	DCB_se3_ag1_m_01 - phones	N	139.1538
139.1538	DCB_se3_ag1_m_01 - phones	IH0	139.1838
139.1838	DCB_se3_ag1_m_01 - phones	NG	139.3338
139.4543	DCB_se3_ag1_m_01 - phones	sil	139.5043
139.5043	DCB_se3_ag1_m_01 - phones	S	139.6243
139.5043	DCB_se3_ag1_m_01 - words	so	139.6743
139.6243	DCB_se3_ag1_m_01 - phones	OW1	139.6743
139.6743	DCB_se3_ag1_m_01 - phones	IH0	139.7143
139.6743	DCB_se3_ag1_m_01 - words	it	139.7643
139.7143	DCB_se3_ag1_m_01 - phones	T	139.7643
139.7643	DCB_se3_ag1_m_01 - words	s	139.8143
139.7643	DCB_se3_ag1_m_01 - phones	S	139.8143
139.8143	DCB_se3_ag1_m_01 - phones	sp	140.5587
140.5587	DCB_se3_ag1_m_01 - phones	TN	141.1187
140.5587	DCB_se3_ag1_m_01 - words	rdx	141.1187
141.1187	DCB_se3_ag1_m_01 - phones	sp	143.6892
143.6892	DCB_se3_ag1_m_01 - phones	TN	144.4292
143.6892	DCB_se3_ag1_m_01 - words	rdx	144.4292
144.6435	DCB_int_01 - phones	sil	144.6735
144.6735	DCB_int_01 - words	rdx	145.2735
144.6735	DCB_int_01 - phones	TN	145.2735
145.3458	DCB_int_01 - phones	TN	145.9758
145.3458	DCB_int_01 - words	rdx	145.9758
146.0155	DCB_int_01 - phones	sil	146.0455
146.0455	DCB_int_01 - phones	OW2	146.1355
146.0455	DCB_int_01 - words	okay	146.3255
146.1355	DCB_int_01 - phones	K	146.2155
146.2155	DCB_int_01 - phones	EY1	146.3255
146.3255	DCB_int_01 - phones	sp	146.3655
146.3655	DCB_int_01 - phones	AH0	146.4555
146.3655	DCB_int_01 - words	and	146.5355
146.4555	DCB_int_01 - phones	N	146.5355
146.5355	DCB_int_01 - phones	W	146.5855
146.5355	DCB_int_01 - words	what	146.6455
146.5855	DCB_int_01 - phones	AH1	146.6155
146.6155	DCB_int_01 - phones	T	146.6455
146.6455	DCB_int_01 - phones	D	146.6755
146.6455	DCB_int_01 - words	does	146.7455
146.6755	DCB_int_01 - phones	IH0	146.7055
146.7055	DCB_int_01 - phones	Z	146.7455
146.7455	DCB_int_01 - phones	Y	146.7855
146.7455	DCB_int_01 - words	your	146.8655
146.7855	DCB_int_01 - phones	UH1	146.8155
146.8155	DCB_int_01 - phones	R	146.8655
146.8655	DCB_int_01 - phones	sp	146.8955
146.8955	DCB_int_01 - phones	M	146.9555
146.8955	DCB_int_01 - words	mom	147.0755
146.9555	DCB_int_01 - phones	AA1	146.9855
146.9855	DCB_int_01 - phones	M	147.0755
147.0755	DCB_int_01 - phones	D	147.1255
147.0755	DCB_int_01 - words	do	147.2055
147.1255	DCB_int_01 - phones	UW1	147.2055
147.2055	DCB_int_01 - phones	sp	154.3504
147.3929	DCB_se3_ag1_m_01 - phones	SH	147.5329
147.3929	DCB_se3_ag1_m_01 - words	she	147.5929
147.5329	DCB_se3_ag1_m_01 - phones	IY1	147.5929
147.5929	DCB_se3_ag1_m_01 - phones	W	147.6429
147.5929	DCB_se3_ag1_m_01 - words	works	147.7929
147.6429	DCB_se3_ag1_m_01 - phones	ER1	147.6929
147.6929	DCB_se3_ag1_m_01 - phones	K	147.7329
147.7329	DCB_se3_ag1_m_01 - phones	S	147.7929
147.7929	DCB_se3_ag1_m_01 - phones	F	147.8529
147.7929	DCB_se3_ag1_m_01 - words	for	147.8929
147.8529	DCB_se3_ag1_m_01 - phones	ER0	147.8929
147.8929	DCB_se3_ag1_m_01 - phones	DH	147.9229
147.8929	DCB_se3_ag1_m_01 - words	the	147.9629
147.9229	DCB_se3_ag1_m_01 - phones	AH0	147.9629
147.9629	DCB_se3_ag1_m_01 - phones	B	148.0329
147.9629	DCB_se3_ag1_m_01 - words	boys	148.1729
148.0329	DCB_se3_ag1_m_01 - phones	OY1	148.1329
148.1329	DCB_se3_ag1_m_01 - phones	Z	148.1729
148.1729	DCB_se3_ag1_m_01 - phones	AH0	148.2029
148.1729	DCB_se3_ag1_m_01 - words	and	148.2429
148.2029	DCB_se3_ag1_m_01 - phones	N	148.2429
148.2429	DCB_se3_ag1_m_01 - phones	G	148.3229
148.2429	DCB_se3_ag1_m_01 - words	girls	148.5029
148.3229	DCB_se3_ag1_m_01 - phones	ER1	148.3729
148.3729	DCB_se3_ag1_m_01 - phones	L	148.4329
148.4329	DCB_se3_ag1_m_01 - phones	Z	148.5029
148.5029	DCB_se3_ag1_m_01 - phones	K	148.5729
148.5029	DCB_se3_ag1_m_01 - words	club	148.7029
148.5729	DCB_se3_ag1_m_01 - phones	L	148.6029
148.6029	DCB_se3_ag1_m_01 - phones	AH1	148.6429
148.6429	DCB_se3_ag1_m_01 - phones	B	148.7029
148.7029	DCB_se3_ag1_m_01 - phones	AH0	148.7329
148.7029	DCB_se3_ag1_m_01 - words	of	148.7629
148.7329	DCB_se3_ag1_m_01 - phones	V	148.7629
148.7629	DCB_se3_ag1_m_01 - phones	G	148.8029
148.7629	DCB_se3_ag1_m_01 - words	greater	149.0029
148.8029	DCB_se3_ag1_m_01 - phones	R	148.8629
148.8629	DCB_se3_ag1_m_01 - phones	EY1	148.8929
148.8929	DCB_se3_ag1_m_01 - phones	T	148.9229
148.9229	DCB_se3_ag1_m_01 - phones	ER0	149.0029
149.0029	DCB_se3_ag1_m_01 - phones	W	149.0529
149.0029	DCB_se3_ag1_m_01 - words	washington	149.5729
149.0529	DCB_se3_ag1_m_01 - phones	AA1	149.1929
149.1929	DCB_se3_ag1_m_01 - phones	SH	149.3029
149.3029	DCB_se3_ag1_m_01 - phones	IH0	149.3429
149.3429	DCB_se3_ag1_m_01 - phones	NG	149.3829
149.3829	DCB_se3_ag1_m_01 - phones	T	149.4829
149.4829	DCB_se3_ag1_m_01 - phones	AH0	149.5129
149.5129	DCB_se3_ag1_m_01 - phones	N	149.5729
149.5729	DCB_se3_ag1_m_01 - phones	sp	149.6729
154.3504	DCB_int_01 - phones	AO0	154.3804
154.3504	DCB_int_01 - words	alrighty	154.7004
154.3804	DCB_int_01 - phones	L	154.4104
154.4104	DCB_int_01 - phones	R	154.4404
154.4404	DCB_int_01 - phones	AY1	154.4704
154.4704	DCB_int_01 - phones	T	154.5004
154.5004	DCB_int_01 - phones	IY0	154.7004
154.7004	DCB_int_01 - phones	sp	155.2304
156.6669	DCB_int_01 - phones	S	156.8569
156.6669	DCB_int_01 - words	so	157.2669
156.8569	DCB_int_01 - phones	OW1	157.2669
157.2669	DCB_int_01 - phones	sp	157.7712
157.7712	DCB_int_01 - phones	T	157.8512
157.7712	DCB_int_01 - words	tell	157.9812
157.8512	DCB_int_01 - phones	EH1	157.8912
157.8912	DCB_int_01 - phones	L	157.9812
157.9812	DCB_int_01 - phones	sp	158.0112
158.0112	DCB_int_01 - phones	M	158.0512
158.0112	DCB_int_01 - words	me	158.1412
158.0512	DCB_int_01 - phones	IY1	158.1412
158.1412	DCB_int_01 - phones	AH0	158.2012
158.1412	DCB_int_01 - words	a	158.2012
158.2012	DCB_int_01 - phones	L	158.2312
158.2012	DCB_int_01 - words	little	158.4212
158.2312	DCB_int_01 - phones	IH1	158.2812
158.2812	DCB_int_01 - phones	T	158.3212
158.3212	DCB_int_01 - phones	AH0	158.3512
158.3512	DCB_int_01 - phones	L	158.4212
158.4212	DCB_int_01 - phones	sp	158.4512
158.4512	DCB_int_01 - phones	B	158.5012
158.4512	DCB_int_01 - words	bit	158.6412
158.5012	DCB_int_01 - phones	IH1	158.6012
158.6012	DCB_int_01 - phones	T	158.6412
158.6412	DCB_int_01 - phones	AH0	158.7512
158.6412	DCB_int_01 - words	about	159.2612
158.7512	DCB_int_01 - phones	B	158.8012
158.8012	DCB_int_01 - phones	AW1	159.0512
159.0512	DCB_int_01 - phones	T	159.2612
159.3829	DCB_int_01 - phones	sil	159.4329
159.4329	DCB_int_01 - words	<unk>	159.8529
159.4329	DCB_int_01 - phones	spn	159.8529
159.8529	DCB_int_01 - phones	sp	159.8929
160.2504	DCB_int_01 - phones	T	160.3504
160.2504	DCB_int_01 - words	tell	160.4404
160.3504	DCB_int_01 - phones	EH1	160.3904
160.3904	DCB_int_01 - phones	L	160.4404
160.4404	DCB_int_01 - phones	M	160.4704
160.4404	DCB_int_01 - words	me	160.5604
160.4704	DCB_int_01 - phones	IY1	160.5604
160.5604	DCB_int_01 - words	a	160.6204
160.5604	DCB_int_01 - phones	AH0	160.6204
160.6204	DCB_int_01 - phones	L	160.6604
160.6204	DCB_int_01 - words	little	160.8104
160.6604	DCB_int_01 - phones	IH1	160.6904
160.6904	DCB_int_01 - phones	T	160.7204
160.7204	DCB_int_01 - phones	AH0	160.7504
160.7504	DCB_int_01 - phones	L	160.8104
160.8104	DCB_int_01 - phones	B	160.8604
160.8104	DCB_int_01 - words	bit	160.9204
160.8604	DCB_int_01 - phones	IH1	160.8904
160.8904	DCB_int_01 - phones	T	160.9204
160.9204	DCB_int_01 - phones	AH0	161.0004
160.9204	DCB_int_01 - words	about	161.2704
161.0004	DCB_int_01 - phones	B	161.0504
161.0504	DCB_int_01 - phones	AW1	161.1704
161.1704	DCB_int_01 - phones	T	161.2704
161.2704	DCB_int_01 - phones	sp	161.3004
161.3004	DCB_int_01 - phones	G	161.3604
161.3004	DCB_int_01 - words	gro	161.4904
161.3604	DCB_int_01 - phones	R	161.4504
161.4504	DCB_int_01 - phones	OW1	161.4904
161.4904	DCB_int_01 - phones	sp	161.5204
161.5204	DCB_int_01 - phones	S	161.6404
161.5204	DCB_int_01 - words	so	161.6804
161.6404	DCB_int_01 - phones	OW1	161.6804
161.6804	DCB_int_01 - phones	D	161.7304
161.6804	DCB_int_01 - words	did	161.8204
161.7304	DCB_int_01 - phones	IH0	161.7804
161.7804	DCB_int_01 - phones	D	161.8204
161.8204	DCB_int_01 - phones	Y	161.8604
161.8204	DCB_int_01 - words	you	161.9204
161.8604	DCB_int_01 - phones	UW1	161.9204
161.9204	DCB_int_01 - phones	G	161.9704
161.9204	DCB_int_01 - words	grow	162.1504
161.9704	DCB_int_01 - phones	R	162.0404
162.0404	DCB_int_01 - phones	OW1	162.1504
162.1504	DCB_int_01 - phones	AH1	162.1804
162.1504	DCB_int_01 - words	up	162.2404
162.1804	DCB_int_01 - phones	P	162.2404
162.2404	DCB_int_01 - phones	IH0	162.2804
162.2404	DCB_int_01 - words	in	162.3504
162.2804	DCB_int_01 - phones	N	162.3504
162.3504	DCB_int_01 - phones	K	162.4204
162.3504	DCB_int_01 - words	capitol	162.6904
162.4204	DCB_int_01 - phones	AE1	162.4704
162.4704	DCB_int_01 - phones	P	162.5504
162.5504	DCB_int_01 - phones	IH0	162.5804
162.5804	DCB_int_01 - phones	T	162.6104
162.6104	DCB_int_01 - phones	AH0	162.6404
162.6404	DCB_int_01 - phones	L	162.6904
162.6904	DCB_int_01 - phones	HH	162.7604
162.6904	DCB_int_01 - words	heights	163.0204
162.7604	DCB_int_01 - phones	AY1	162.9004
162.9004	DCB_int_01 - phones	T	162.9704
162.9704	DCB_int_01 - phones	S	163.0204
163.0204	DCB_int_01 - phones	ER0	163.0704
163.0204	DCB_int_01 - words	or	163.0704
163.0704	DCB_int_01 - phones	D	163.1204
163.0704	DCB_int_01 - words	did	163.1904
163.1204	DCB_int_01 - phones	IH0	163.1504
163.1504	DCB_int_01 - phones	D	163.1904
163.1904	DCB_int_01 - phones	Y	163.2404
163.1904	DCB_int_01 - words	you	163.2804
163.2404	DCB_int_01 - phones	UW1	163.2804
163.2804	DCB_int_01 - phones	G	163.3204
163.2804	DCB_int_01 - words	grow	163.4004
163.3204	DCB_int_01 - phones	R	163.3704
163.3704	DCB_int_01 - phones	OW1	163.4004
163.4004	DCB_int_01 - phones	AH1	163.4404
163.4004	DCB_int_01 - words	up	163.4804
163.4404	DCB_int_01 - phones	P	163.4804
163.4804	DCB_int_01 - phones	IH0	163.5104
163.4804	DCB_int_01 - words	in	163.5604
163.5104	DCB_int_01 - phones	N	163.5604
163.5604	DCB_int_01 - phones	D	163.6204
163.5604	DCB_int_01 - words	dc	164.0204
163.6204	DCB_int_01 - phones	IY1	163.7204
163.7204	DCB_int_01 - phones	S	163.8304
163.8304	DCB_int_01 - phones	IY1	164.0204
164.7289	DCB_se3_ag1_m_01 - phones	AY1	164.8989
164.7289	DCB_se3_ag1_m_01 - words	i	164.8989
164.8989	DCB_se3_ag1_m_01 - phones	G	165.0689
164.8989	DCB_se3_ag1_m_01 - words	grew	165.1789
165.0689	DCB_se3_ag1_m_01 - phones	R	165.1089
165.1089	DCB_se3_ag1_m_01 - phones	UW1	165.1789
165.1789	DCB_se3_ag1_m_01 - phones	AH1	165.2889
165.1789	DCB_se3_ag1_m_01 - words	up	165.3489
165.2889	DCB_se3_ag1_m_01 - phones	P	165.3489
165.3489	DCB_se3_ag1_m_01 - phones	sp	165.3789
165.3789	DCB_se3_ag1_m_01 - words	i	165.4989
165.3789	DCB_se3_ag1_m_01 - phones	AY1	165.4989
165.4989	DCB_se3_ag1_m_01 - phones	G	165.5689
165.4989	DCB_se3_ag1_m_01 - words	grew	165.7089
165.5689	DCB_se3_ag1_m_01 - phones	R	165.6189
165.6189	DCB_se3_ag1_m_01 - phones	UW1	165.7089
165.7089	DCB_se3_ag1_m_01 - phones	AH1	165.7389
165.7089	DCB_se3_ag1_m_01 - words	up	165.7689
165.7389	DCB_se3_ag1_m_01 - phones	P	165.7689
165.7689	DCB_se3_ag1_m_01 - phones	IH1	165.8189
165.7689	DCB_se3_ag1_m_01 - words	in	165.8689
165.8189	DCB_se3_ag1_m_01 - phones	N	165.8689
165.8689	DCB_se3_ag1_m_01 - phones	K	165.9589
165.8689	DCB_se3_ag1_m_01 - words	capitol	166.1689
165.9589	DCB_se3_ag1_m_01 - phones	AE1	166.0189
166.0189	DCB_se3_ag1_m_01 - phones	P	166.0489
166.0489	DCB_se3_ag1_m_01 - phones	IH0	166.0789
166.0789	DCB_se3_ag1_m_01 - phones	T	166.1089
166.1089	DCB_se3_ag1_m_01 - phones	AH0	166.1389
166.1389	DCB_se3_ag1_m_01 - phones	L	166.1689
166.1689	DCB_se3_ag1_m_01 - phones	HH	166.1989
166.1689	DCB_se3_ag1_m_01 - words	heights	166.6589
166.1989	DCB_se3_ag1_m_01 - phones	AY1	166.3489
166.3489	DCB_se3_ag1_m_01 - phones	T	166.4989
166.4989	DCB_se3_ag1_m_01 - phones	S	166.6589
166.9544	DCB_se3_ag1_m_01 - phones	B	167.0044
166.9544	DCB_se3_ag1_m_01 - words	but	167.0944
167.0044	DCB_se3_ag1_m_01 - phones	AH1	167.0344
167.0344	DCB_se3_ag1_m_01 - phones	T	167.0944
167.0944	DCB_se3_ag1_m_01 - words	i	167.2544
167.0944	DCB_se3_ag1_m_01 - phones	AY1	167.2544
167.2544	DCB_se3_ag1_m_01 - phones	EH1	167.4344
167.2544	DCB_se3_ag1_m_01 - words	everything	167.7044
167.4344	DCB_se3_ag1_m_01 - phones	V	167.4844
167.4844	DCB_se3_ag1_m_01 - phones	R	167.5144
167.5144	DCB_se3_ag1_m_01 - phones	IY0	167.5644
167.5644	DCB_se3_ag1_m_01 - phones	TH	167.5944
167.5944	DCB_se3_ag1_m_01 - phones	IH2	167.6244
167.6244	DCB_se3_ag1_m_01 - phones	NG	167.7044
167.7044	DCB_se3_ag1_m_01 - words	i	167.7644
167.7044	DCB_se3_ag1_m_01 - phones	AY1	167.7644
167.7644	DCB_se3_ag1_m_01 - phones	D	167.8344
167.7644	DCB_se3_ag1_m_01 - words	did	167.9744
167.8344	DCB_se3_ag1_m_01 - phones	IH1	167.9144
167.9144	DCB_se3_ag1_m_01 - phones	D	167.9744
167.9744	DCB_se3_ag1_m_01 - phones	W	168.0344
167.9744	DCB_se3_ag1_m_01 - words	was	168.1344
168.0344	DCB_se3_ag1_m_01 - phones	AH0	168.0644
168.0644	DCB_se3_ag1_m_01 - phones	Z	168.1344
168.1344	DCB_se3_ag1_m_01 - phones	IH1	168.1744
168.1344	DCB_se3_ag1_m_01 - words	in	168.2244
168.1744	DCB_se3_ag1_m_01 - phones	N	168.2244
168.2244	DCB_se3_ag1_m_01 - phones	DH	168.2644
168.2244	DCB_se3_ag1_m_01 - words	the	168.3344
168.2644	DCB_se3_ag1_m_01 - phones	AH0	168.3344
168.3344	DCB_se3_ag1_m_01 - phones	S	168.4344
168.3344	DCB_se3_ag1_m_01 - words	city	168.7444
168.4344	DCB_se3_ag1_m_01 - phones	IH1	168.4844
168.4844	DCB_se3_ag1_m_01 - phones	T	168.5544
168.5544	DCB_se3_ag1_m_01 - phones	IY0	168.7444
169.2808	DCB_int_01 - phones	sil	169.3308
169.3308	DCB_int_01 - phones	OW2	169.4008
169.3308	DCB_int_01 - words	okay	169.5208
169.4008	DCB_int_01 - phones	K	169.4608
169.4608	DCB_int_01 - phones	EY1	169.5208
169.5208	DCB_int_01 - phones	S	169.6008
169.5208	DCB_int_01 - words	so	169.6308
169.6008	DCB_int_01 - phones	OW1	169.6308
169.6308	DCB_int_01 - phones	T	169.7208
169.6308	DCB_int_01 - words	tell	169.8108
169.7208	DCB_int_01 - phones	EH1	169.7608
169.7608	DCB_int_01 - phones	L	169.8108
169.8108	DCB_int_01 - phones	M	169.8608
169.8108	DCB_int_01 - words	me	169.9708
169.8608	DCB_int_01 - phones	IY1	169.9708
169.9708	DCB_int_01 - phones	sp	170.0008
170.0008	DCB_int_01 - phones	HH	170.1308
170.0008	DCB_int_01 - words	how	170.2108
170.1308	DCB_int_01 - phones	AW1	170.2108
170.2108	DCB_int_01 - phones	D	170.2508
170.2108	DCB_int_01 - words	d	170.2508
170.2508	DCB_int_01 - phones	DH	170.2808
170.2508	DCB_int_01 - words	that	170.4208
170.2808	DCB_int_01 - phones	AE1	170.3208
170.3208	DCB_int_01 - phones	T	170.4208
170.4208	DCB_int_01 - phones	W	170.4908
170.4208	DCB_int_01 - words	work	170.6208
170.4908	DCB_int_01 - phones	ER1	170.5308
170.5308	DCB_int_01 - phones	K	170.6208
171.8300	DCB_se3_ag1_m_01 - phones	S	171.9900
171.8300	DCB_se3_ag1_m_01 - words	so	172.2400
171.9900	DCB_se3_ag1_m_01 - phones	OW1	172.2400
172.2400	DCB_se3_ag1_m_01 - phones	sp	172.5006
172.5006	DCB_se3_ag1_m_01 - phones	AY1	172.5806
172.5006	DCB_se3_ag1_m_01 - words	i	172.5806
172.5806	DCB_se3_ag1_m_01 - phones	G	172.6806
172.5806	DCB_se3_ag1_m_01 - words	grew	172.8006
172.6806	DCB_se3_ag1_m_01 - phones	R	172.7206
172.7206	DCB_se3_ag1_m_01 - phones	UW1	172.8006
172.8006	DCB_se3_ag1_m_01 - phones	AH1	172.9106
172.8006	DCB_se3_ag1_m_01 - words	up	172.9806
172.9106	DCB_se3_ag1_m_01 - phones	P	172.9806
172.9806	DCB_se3_ag1_m_01 - phones	IH0	173.0106
172.9806	DCB_se3_ag1_m_01 - words	in	173.0606
173.0106	DCB_se3_ag1_m_01 - phones	N	173.0606
173.0606	DCB_se3_ag1_m_01 - phones	K	173.1306
173.0606	DCB_se3_ag1_m_01 - words	capitol	173.3506
173.1306	DCB_se3_ag1_m_01 - phones	AE1	173.2006
173.2006	DCB_se3_ag1_m_01 - phones	P	173.2306
173.2306	DCB_se3_ag1_m_01 - phones	IH0	173.2606
173.2606	DCB_se3_ag1_m_01 - phones	T	173.2906
173.2906	DCB_se3_ag1_m_01 - phones	AH0	173.3206
173.3206	DCB_se3_ag1_m_01 - phones	L	173.3506
173.3506	DCB_se3_ag1_m_01 - phones	HH	173.3806
173.3506	DCB_se3_ag1_m_01 - words	heights	173.5606
173.3806	DCB_se3_ag1_m_01 - phones	AY1	173.4806
173.4806	DCB_se3_ag1_m_01 - phones	T	173.5306
173.5306	DCB_se3_ag1_m_01 - phones	S	173.5606
173.5606	DCB_se3_ag1_m_01 - phones	AH0	173.6006
173.5606	DCB_se3_ag1_m_01 - words	and	173.6706
173.6006	DCB_se3_ag1_m_01 - phones	N	173.6706
173.6706	DCB_se3_ag1_m_01 - phones	AY1	173.8006
173.6706	DCB_se3_ag1_m_01 - words	i	173.8006
173.8006	DCB_se3_ag1_m_01 - phones	AO1	173.8606
173.8006	DCB_se3_ag1_m_01 - words	always	174.0506
173.8606	DCB_se3_ag1_m_01 - phones	L	173.8906
173.8906	DCB_se3_ag1_m_01 - phones	W	173.9506
173.9506	DCB_se3_ag1_m_01 - phones	IY0	174.0006
174.0006	DCB_se3_ag1_m_01 - phones	Z	174.0506
174.0506	DCB_se3_ag1_m_01 - phones	HH	174.1206
174.0506	DCB_se3_ag1_m_01 - words	had	174.2206
174.1206	DCB_se3_ag1_m_01 - phones	AE1	174.1706
174.1706	DCB_se3_ag1_m_01 - phones	D	174.2206
174.2206	DCB_se3_ag1_m_01 - phones	F	174.3406
174.2206	DCB_se3_ag1_m_01 - words	family	174.6006
174.3406	DCB_se3_ag1_m_01 - phones	AE1	174.4506
174.4506	DCB_se3_ag1_m_01 - phones	M	174.5006
174.5006	DCB_se3_ag1_m_01 - phones	L	174.5406
174.5406	DCB_se3_ag1_m_01 - phones	IY0	174.6006
174.6006	DCB_se3_ag1_m_01 - phones	S	174.6806
174.6006	DCB_se3_ag1_m_01 - words	so	174.7206
174.6806	DCB_se3_ag1_m_01 - phones	OW1	174.7206
174.7206	DCB_se3_ag1_m_01 - phones	AY1	174.7506
174.7206	DCB_se3_ag1_m_01 - words	i	174.7506
174.7506	DCB_se3_ag1_m_01 - phones	AO1	174.8006
174.7506	DCB_se3_ag1_m_01 - words	always	175.0306
174.8006	DCB_se3_ag1_m_01 - phones	L	174.8706
174.8706	DCB_se3_ag1_m_01 - phones	W	174.9206
174.9206	DCB_se3_ag1_m_01 - phones	IY0	174.9706
174.9706	DCB_se3_ag1_m_01 - phones	Z	175.0306
175.0306	DCB_se3_ag1_m_01 - phones	K	175.1406
175.0306	DCB_se3_ag1_m_01 - words	came	175.2806
175.1406	DCB_se3_ag1_m_01 - phones	EY1	175.2206
175.2206	DCB_se3_ag1_m_01 - phones	M	175.2806
175.2806	DCB_se3_ag1_m_01 - phones	IH0	175.3206
175.2806	DCB_se3_ag1_m_01 - words	in	175.3606
175.3206	DCB_se3_ag1_m_01 - phones	N	175.3606
175.3606	DCB_se3_ag1_m_01 - phones	DH	175.4206
175.3606	DCB_se3_ag1_m_01 - words	the	175.4906
175.4206	DCB_se3_ag1_m_01 - phones	AH0	175.4906
175.4906	DCB_se3_ag1_m_01 - phones	S	175.6206
175.4906	DCB_se3_ag1_m_01 - words	city	175.9806
175.6206	DCB_se3_ag1_m_01 - phones	IH1	175.7006
175.7006	DCB_se3_ag1_m_01 - phones	T	175.7606
175.7606	DCB_se3_ag1_m_01 - phones	IY0	175.9806
176.5721	DCB_se3_ag1_m_01 - phones	T	176.7521
176.5721	DCB_se3_ag1_m_01 - words	t	176.7821
176.7521	DCB_se3_ag1_m_01 - phones	IY1	176.7821
176.7821	DCB_se3_ag1_m_01 - phones	sp	176.8121
176.8121	DCB_se3_ag1_m_01 - phones	F	176.8821
176.8121	DCB_se3_ag1_m_01 - words	for	177.1221
176.8821	DCB_se3_ag1_m_01 - phones	AO1	176.9921
176.9921	DCB_se3_ag1_m_01 - phones	R	177.1221
177.1221	DCB_se3_ag1_m_01 - phones	L	177.2021
177.1221	DCB_se3_ag1_m_01 - words	like	177.3121
177.2021	DCB_se3_ag1_m_01 - phones	AY1	177.2621
177.2621	DCB_se3_ag1_m_01 - phones	K	177.3121
177.3121	DCB_se3_ag1_m_01 - phones	D	177.4021
177.3121	DCB_se3_ag1_m_01 - words	different	177.6921
177.4021	DCB_se3_ag1_m_01 - phones	IH1	177.4921
177.4921	DCB_se3_ag1_m_01 - phones	F	177.5721
177.5721	DCB_se3_ag1_m_01 - phones	R	177.6021
177.6021	DCB_se3_ag1_m_01 - phones	AH0	177.6321
177.6321	DCB_se3_ag1_m_01 - phones	N	177.6621
177.6621	DCB_se3_ag1_m_01 - phones	T	177.6921
177.6921	DCB_se3_ag1_m_01 - phones	R	177.7221
177.6921	DCB_se3_ag1_m_01 - words	reason	177.9021
177.7221	DCB_se3_ag1_m_01 - phones	IY1	177.8021
177.8021	DCB_se3_ag1_m_01 - phones	Z	177.8421
177.8421	DCB_se3_ag1_m_01 - phones	AH0	177.8721
177.8721	DCB_se3_ag1_m_01 - phones	N	177.9021
177.9021	DCB_se3_ag1_m_01 - phones	L	177.9321
177.9021	DCB_se3_ag1_m_01 - words	like	178.0321
177.9321	DCB_se3_ag1_m_01 - phones	AY1	177.9821
177.9821	DCB_se3_ag1_m_01 - phones	K	178.0321
178.0321	DCB_se3_ag1_m_01 - phones	T	178.0721
178.0321	DCB_se3_ag1_m_01 - words	to	178.1121
178.0721	DCB_se3_ag1_m_01 - phones	AH0	178.1121
178.1121	DCB_se3_ag1_m_01 - phones	G	178.1721
178.1121	DCB_se3_ag1_m_01 - words	go	178.2821
178.1721	DCB_se3_ag1_m_01 - phones	OW1	178.2821
178.2821	DCB_se3_ag1_m_01 - phones	S	178.4121
178.2821	DCB_se3_ag1_m_01 - words	see	178.5121
178.4121	DCB_se3_ag1_m_01 - phones	IY1	178.5121
178.5121	DCB_se3_ag1_m_01 - phones	F	178.6421
178.5121	DCB_se3_ag1_m_01 - words	family	179.1521
178.6421	DCB_se3_ag1_m_01 - phones	AE1	178.7921
178.7921	DCB_se3_ag1_m_01 - phones	M	178.9121
178.9121	DCB_se3_ag1_m_01 - phones	L	179.0021
179.0021	DCB_se3_ag1_m_01 - phones	IY0	179.1521
179.1521	DCB_se3_ag1_m_01 - phones	AO1	179.3021
179.1521	DCB_se3_ag1_m_01 - words	or	179.3521
179.3021	DCB_se3_ag1_m_01 - phones	R	179.3521
179.3521	DCB_se3_ag1_m_01 - phones	T	179.3821
179.3521	DCB_se3_ag1_m_01 - words	to	179.4321
179.3821	DCB_se3_ag1_m_01 - phones	AH0	179.4321
179.4321	DCB_se3_ag1_m_01 - phones	HH	179.5421
179.4321	DCB_se3_ag1_m_01 - words	hang	179.7121
179.5421	DCB_se3_ag1_m_01 - phones	AE1	179.6021
179.6021	DCB_se3_ag1_m_01 - phones	NG	179.7121
179.7121	DCB_se3_ag1_m_01 - phones	AW1	179.8021
179.7121	DCB_se3_ag1_m_01 - words	out	179.9321
179.8021	DCB_se3_ag1_m_01 - phones	T	179.9321
179.9321	DCB_se3_ag1_m_01 - phones	W	180.0021
179.9321	DCB_se3_ag1_m_01 - words	with	180.1921
180.0021	DCB_se3_ag1_m_01 - phones	IH0	180.0921
180.0921	DCB_se3_ag1_m_01 - phones	TH	180.1921
180.1921	DCB_se3_ag1_m_01 - phones	sp	180.2221
180.2221	DCB_se3_ag1_m_01 - phones	F	180.2621
180.2221	DCB_se3_ag1_m_01 - words	friends	180.7921
180.2621	DCB_se3_ag1_m_01 - phones	R	180.3421
180.3421	DCB_se3_ag1_m_01 - phones	EH1	180.5421
180.5421	DCB_se3_ag1_m_01 - phones	N	180.7221
180.7221	DCB_se3_ag1_m_01 - phones	Z	180.7921
180.7921	DCB_se3_ag1_m_01 - phones	AH0	180.8621
180.7921	DCB_se3_ag1_m_01 - words	and	180.9221
180.8621	DCB_se3_ag1_m_01 - phones	N	180.9221
180.9221	DCB_se3_ag1_m_01 - phones	S	180.9821
180.9221	DCB_se3_ag1_m_01 - words	stuff	181.2421
180.9821	DCB_se3_ag1_m_01 - phones	T	181.0321
181.0321	DCB_se3_ag1_m_01 - phones	AH1	181.1921
181.1921	DCB_se3_ag1_m_01 - phones	F	181.2421
181.4743	DCB_se3_ag1_m_01 - phones	B	181.5243
181.4743	DCB_se3_ag1_m_01 - words	but	181.5843
181.5243	DCB_se3_ag1_m_01 - phones	AH1	181.5543
181.5543	DCB_se3_ag1_m_01 - phones	T	181.5843
181.5843	DCB_se3_ag1_m_01 - phones	K	181.6843
181.5843	DCB_se3_ag1_m_01 - words	capitol	181.8843
181.6843	DCB_se3_ag1_m_01 - phones	AE1	181.7343
181.7343	DCB_se3_ag1_m_01 - phones	P	181.7643
181.7643	DCB_se3_ag1_m_01 - phones	IH0	181.7943
181.7943	DCB_se3_ag1_m_01 - phones	T	181.8243
[truncated: 34,525 more rows]
