# Supplementary material for: Considering Performance in the Automated and Manual Coding of Sociolinguistic Variables: Lessons From Variable (ING)
Source: Front Artif Intell. 2021 Apr 29;4:648543. doi: 10.3389/frai.2021.648543 (PMC8117961; doi:10.3389/frai.2021.648543)
Supplement: Supplementary file 4 [file Data_Sheet_4.ZIP › CORAAL_Aligned_as_Tables/DCA_se3_ag1_f_06_1_txout.txt]

tmin	tier	text	tmax
0.4278	DCA_int_04 - phones	AH1	0.5678
0.4278	DCA_int_04 - words	um	0.7078
0.5678	DCA_int_04 - phones	M	0.7078
0.7078	DCA_int_04 - phones	W	0.7678
0.7078	DCA_int_04 - words	what	0.8378
0.7678	DCA_int_04 - phones	AH1	0.8078
0.8078	DCA_int_04 - phones	T	0.8378
0.8378	DCA_int_04 - phones	K	0.9478
0.8378	DCA_int_04 - words	kind	1.0778
0.9478	DCA_int_04 - phones	AY1	0.9878
0.9878	DCA_int_04 - phones	N	1.0478
1.0478	DCA_int_04 - phones	D	1.0778
1.0778	DCA_int_04 - phones	AH0	1.1078
1.0778	DCA_int_04 - words	of	1.1378
1.1078	DCA_int_04 - phones	V	1.1378
1.1378	DCA_int_04 - phones	G	1.2478
1.1378	DCA_int_04 - words	games	1.4678
1.2478	DCA_int_04 - phones	EY1	1.3478
1.3478	DCA_int_04 - phones	M	1.4378
1.4378	DCA_int_04 - phones	Z	1.4678
1.4678	DCA_int_04 - phones	sp	1.5678
1.5678	DCA_int_04 - phones	D	1.6178
1.5678	DCA_int_04 - words	did	1.7578
1.6178	DCA_int_04 - phones	IH0	1.6678
1.6678	DCA_int_04 - phones	D	1.7578
1.7578	DCA_int_04 - phones	Y	1.7978
1.7578	DCA_int_04 - words	you	1.8878
1.7978	DCA_int_04 - phones	UW1	1.8878
1.8878	DCA_int_04 - phones	P	2.0078
1.8878	DCA_int_04 - words	play	2.1778
2.0078	DCA_int_04 - phones	L	2.0678
2.0678	DCA_int_04 - phones	EY1	2.1778
2.1778	DCA_int_04 - phones	W	2.2178
2.1778	DCA_int_04 - words	when	2.2978
2.2178	DCA_int_04 - phones	IH1	2.2578
2.2578	DCA_int_04 - phones	N	2.2978
2.2978	DCA_int_04 - phones	Y	2.3578
2.2978	DCA_int_04 - words	you	2.5178
2.3578	DCA_int_04 - phones	UW1	2.5178
2.5178	DCA_int_04 - phones	sp	2.5578
2.5578	DCA_int_04 - phones	M	2.6078
2.5578	DCA_int_04 - words	much	2.8078
2.6078	DCA_int_04 - phones	AH1	2.6978
2.6978	DCA_int_04 - phones	CH	2.8078
2.8078	DCA_int_04 - phones	Y	2.8778
2.8078	DCA_int_04 - words	younger	3.2078
2.8778	DCA_int_04 - phones	AH1	2.9378
2.9378	DCA_int_04 - phones	NG	3.0278
3.0278	DCA_int_04 - phones	G	3.0678
3.0678	DCA_int_04 - phones	ER0	3.2078
3.4155	DCA_int_04 - phones	sil	3.6155
3.6155	DCA_int_04 - phones	D	3.6455
3.6155	DCA_int_04 - words	do	3.6755
3.6455	DCA_int_04 - phones	UW1	3.6755
3.6755	DCA_int_04 - phones	Y	3.7355
3.6755	DCA_int_04 - words	you	3.7655
3.7355	DCA_int_04 - phones	UW1	3.7655
3.7655	DCA_int_04 - phones	R	3.7955
3.7655	DCA_int_04 - words	remember	4.0555
3.7955	DCA_int_04 - phones	IY0	3.8255
3.8255	DCA_int_04 - phones	M	3.8955
3.8955	DCA_int_04 - phones	EH1	3.9655
3.9655	DCA_int_04 - phones	M	3.9955
3.9955	DCA_int_04 - phones	B	4.0255
4.0255	DCA_int_04 - phones	ER0	4.0555
4.0555	DCA_int_04 - phones	sp	6.6410
4.9916	DCA_se3_ag1_f_06 - phones	sil	5.0616
5.0616	DCA_se3_ag1_f_06 - phones	D	5.1516
5.0616	DCA_se3_ag1_f_06 - words	dolls	5.8516
5.1516	DCA_se3_ag1_f_06 - phones	AA1	5.3716
5.3716	DCA_se3_ag1_f_06 - phones	L	5.6116
5.6116	DCA_se3_ag1_f_06 - phones	Z	5.8516
6.5910	DCA_se3_ag1_f_06 - phones	sil	6.7210
6.6410	DCA_int_04 - phones	Y	6.7610
6.6410	DCA_int_04 - words	yeah	7.1210
6.7210	DCA_se3_ag1_f_06 - phones	AH1	6.9110
6.7210	DCA_se3_ag1_f_06 - words	um	7.0810
6.7610	DCA_int_04 - phones	AE1	7.1210
6.9110	DCA_se3_ag1_f_06 - phones	M	7.0810
7.0810	DCA_se3_ag1_f_06 - phones	sp	7.1910
7.1210	DCA_int_04 - phones	sp	11.1409
7.7474	DCA_se3_ag1_f_06 - phones	S	7.8974
7.7474	DCA_se3_ag1_f_06 - words	since	8.0274
7.8974	DCA_se3_ag1_f_06 - phones	IH1	7.9274
7.9274	DCA_se3_ag1_f_06 - phones	N	7.9574
7.9574	DCA_se3_ag1_f_06 - phones	S	8.0274
8.0274	DCA_se3_ag1_f_06 - words	i	8.0674
8.0274	DCA_se3_ag1_f_06 - phones	AY1	8.0674
8.0674	DCA_se3_ag1_f_06 - phones	HH	8.0974
8.0674	DCA_se3_ag1_f_06 - words	had	8.2174
8.0974	DCA_se3_ag1_f_06 - phones	AE1	8.1774
8.1774	DCA_se3_ag1_f_06 - phones	D	8.2174
8.2174	DCA_se3_ag1_f_06 - phones	sp	8.2474
8.2474	DCA_se3_ag1_f_06 - phones	B	8.3074
8.2474	DCA_se3_ag1_f_06 - words	brothers	8.6374
8.3074	DCA_se3_ag1_f_06 - phones	R	8.3474
8.3474	DCA_se3_ag1_f_06 - phones	AH1	8.4174
8.4174	DCA_se3_ag1_f_06 - phones	DH	8.4774
8.4774	DCA_se3_ag1_f_06 - phones	ER0	8.5674
8.5674	DCA_se3_ag1_f_06 - phones	Z	8.6374
8.6374	DCA_se3_ag1_f_06 - words	i	8.7074
8.6374	DCA_se3_ag1_f_06 - phones	AY1	8.7074
8.7074	DCA_se3_ag1_f_06 - phones	sp	8.7574
8.7574	DCA_se3_ag1_f_06 - phones	P	8.8374
8.7574	DCA_se3_ag1_f_06 - words	played	8.9674
8.8374	DCA_se3_ag1_f_06 - phones	L	8.8674
8.8674	DCA_se3_ag1_f_06 - phones	EY1	8.9174
8.9174	DCA_se3_ag1_f_06 - phones	D	8.9674
8.9674	DCA_se3_ag1_f_06 - phones	W	9.0074
8.9674	DCA_se3_ag1_f_06 - words	with	9.1074
9.0074	DCA_se3_ag1_f_06 - phones	IH0	9.0674
9.0674	DCA_se3_ag1_f_06 - phones	TH	9.1074
9.1074	DCA_se3_ag1_f_06 - phones	DH	9.1674
9.1074	DCA_se3_ag1_f_06 - words	their	9.2574
9.1674	DCA_se3_ag1_f_06 - phones	EH1	9.2174
9.2174	DCA_se3_ag1_f_06 - phones	R	9.2574
9.2574	DCA_se3_ag1_f_06 - phones	sp	9.2874
9.2874	DCA_se3_ag1_f_06 - phones	T	9.4174
9.2874	DCA_se3_ag1_f_06 - words	toys	9.6974
9.4174	DCA_se3_ag1_f_06 - phones	OY1	9.5974
9.5974	DCA_se3_ag1_f_06 - phones	Z	9.6974
9.6974	DCA_se3_ag1_f_06 - phones	sp	9.8374
9.8374	DCA_se3_ag1_f_06 - phones	DH	9.8774
9.8374	DCA_se3_ag1_f_06 - words	the	9.9274
9.8774	DCA_se3_ag1_f_06 - phones	IY0	9.9274
9.9274	DCA_se3_ag1_f_06 - phones	T	10.0574
9.9274	DCA_se3_ag1_f_06 - words	trucks	10.4474
10.0574	DCA_se3_ag1_f_06 - phones	R	10.0874
10.0874	DCA_se3_ag1_f_06 - phones	AH1	10.2074
10.2074	DCA_se3_ag1_f_06 - phones	K	10.4174
10.4174	DCA_se3_ag1_f_06 - phones	S	10.4474
10.4474	DCA_se3_ag1_f_06 - phones	sp	10.5774
11.1409	DCA_int_04 - phones	M	11.1809
11.1409	DCA_int_04 - words	mm-hm	11.2409
11.1809	DCA_int_04 - phones	HH	11.2109
11.2109	DCA_int_04 - phones	M	11.2409
11.2409	DCA_int_04 - phones	sp	11.4309
11.6397	DCA_se3_ag1_f_06 - phones	AH0	11.6897
11.6397	DCA_se3_ag1_f_06 - words	and	11.7197
11.6897	DCA_se3_ag1_f_06 - phones	N	11.7197
11.7197	DCA_se3_ag1_f_06 - phones	DH	11.7497
11.7197	DCA_se3_ag1_f_06 - words	the	11.7997
11.7497	DCA_se3_ag1_f_06 - phones	AH0	11.7997
11.7997	DCA_se3_ag1_f_06 - phones	K	11.9397
11.7997	DCA_se3_ag1_f_06 - words	cars	12.2997
11.9397	DCA_se3_ag1_f_06 - phones	AA1	12.1797
12.1797	DCA_se3_ag1_f_06 - phones	R	12.2697
12.2697	DCA_se3_ag1_f_06 - phones	Z	12.2997
12.2997	DCA_se3_ag1_f_06 - phones	sp	12.7297
14.2918	DCA_se3_ag1_f_06 - phones	JH	14.4218
14.2918	DCA_se3_ag1_f_06 - words	jacks	14.9218
14.4218	DCA_se3_ag1_f_06 - phones	AE1	14.6118
14.6118	DCA_se3_ag1_f_06 - phones	K	14.8318
14.8318	DCA_se3_ag1_f_06 - phones	S	14.9218
14.8467	DCA_int_04 - phones	D	14.8867
14.8467	DCA_int_04 - words	did	14.9667
14.8867	DCA_int_04 - phones	IH0	14.9167
14.9167	DCA_int_04 - phones	D	14.9667
14.9218	DCA_se3_ag1_f_06 - phones	sp	17.8869
14.9667	DCA_int_04 - phones	Y	15.0467
14.9667	DCA_int_04 - words	you	15.1167
15.0467	DCA_int_04 - phones	UW1	15.1167
15.1167	DCA_int_04 - phones	EH1	15.1667
15.1167	DCA_int_04 - words	ever	15.2567
15.1667	DCA_int_04 - phones	V	15.1967
15.1967	DCA_int_04 - phones	ER0	15.2567
15.2567	DCA_int_04 - phones	P	15.3367
15.2567	DCA_int_04 - words	play	15.4967
15.3367	DCA_int_04 - phones	L	15.3967
15.3967	DCA_int_04 - phones	EY1	15.4967
15.4967	DCA_int_04 - phones	G	15.6167
15.4967	DCA_int_04 - words	games	16.0267
15.6167	DCA_int_04 - phones	EY1	15.8467
15.8467	DCA_int_04 - phones	M	15.9767
15.9767	DCA_int_04 - phones	Z	16.0267
16.0267	DCA_int_04 - phones	sp	16.4694
16.4694	DCA_int_04 - phones	AH0	16.5394
16.4694	DCA_int_04 - words	of	16.5794
16.5394	DCA_int_04 - phones	V	16.5794
16.5794	DCA_int_04 - phones	EH1	16.6494
16.5794	DCA_int_04 - words	any	16.7694
16.6494	DCA_int_04 - phones	N	16.6994
16.6994	DCA_int_04 - phones	IY0	16.7694
16.7694	DCA_int_04 - phones	K	16.8794
16.7694	DCA_int_04 - words	kind	17.1694
16.8794	DCA_int_04 - phones	AY1	16.9194
16.9194	DCA_int_04 - phones	N	17.0694
17.0694	DCA_int_04 - phones	D	17.1694
17.8869	DCA_se3_ag1_f_06 - phones	Y	17.9469
17.8869	DCA_se3_ag1_f_06 - words	yes	18.3069
17.9469	DCA_se3_ag1_f_06 - phones	EH1	18.1169
18.1169	DCA_se3_ag1_f_06 - phones	S	18.3069
18.6656	DCA_se3_ag1_f_06 - phones	sil	18.7056
18.7056	DCA_se3_ag1_f_06 - phones	AH1	18.9056
18.7056	DCA_se3_ag1_f_06 - words	um	19.2756
18.9056	DCA_se3_ag1_f_06 - phones	M	19.2756
20.0959	DCA_se3_ag1_f_06 - phones	sil	20.1459
20.1459	DCA_se3_ag1_f_06 - phones	V	20.1759
20.1459	DCA_se3_ag1_f_06 - words	video	20.4759
20.1759	DCA_se3_ag1_f_06 - phones	IH1	20.2159
20.2159	DCA_se3_ag1_f_06 - phones	D	20.2759
20.2759	DCA_se3_ag1_f_06 - phones	IY0	20.4459
20.4459	DCA_se3_ag1_f_06 - phones	OW0	20.4759
20.4759	DCA_se3_ag1_f_06 - phones	V	20.5659
20.4759	DCA_se3_ag1_f_06 - words	village	21.2459
20.5659	DCA_se3_ag1_f_06 - phones	IH1	20.6659
20.6659	DCA_se3_ag1_f_06 - phones	L	20.7859
20.7859	DCA_se3_ag1_f_06 - phones	IH0	20.9559
20.9559	DCA_se3_ag1_f_06 - phones	JH	21.2459
21.2459	DCA_se3_ag1_f_06 - phones	sp	21.8512
21.8512	DCA_se3_ag1_f_06 - phones	M	21.8812
21.8512	DCA_se3_ag1_f_06 - words	monopoly	22.7112
21.8812	DCA_se3_ag1_f_06 - phones	AH0	21.9112
21.9112	DCA_se3_ag1_f_06 - phones	N	22.0212
22.0212	DCA_se3_ag1_f_06 - phones	AA1	22.1712
22.1712	DCA_se3_ag1_f_06 - phones	P	22.3012
22.3012	DCA_se3_ag1_f_06 - phones	AH0	22.3712
22.3712	DCA_se3_ag1_f_06 - phones	L	22.4712
22.4712	DCA_se3_ag1_f_06 - phones	IY0	22.7112
23.4486	DCA_int_04 - phones	sil	23.5186
23.5186	DCA_int_04 - phones	M	23.5886
23.5186	DCA_int_04 - words	mm-hm	23.7186
23.5886	DCA_int_04 - phones	HH	23.6186
23.6186	DCA_int_04 - phones	M	23.7186
23.7186	DCA_int_04 - phones	sp	33.5455
24.2086	DCA_se3_ag1_f_06 - phones	AH1	24.5386
24.2086	DCA_se3_ag1_f_06 - words	um	24.7786
24.5386	DCA_se3_ag1_f_06 - phones	M	24.7786
24.7786	DCA_se3_ag1_f_06 - phones	sp	25.3118
25.3118	DCA_se3_ag1_f_06 - phones	L	25.4118
25.3118	DCA_se3_ag1_f_06 - words	life	25.8418
25.4118	DCA_se3_ag1_f_06 - phones	AY1	25.6818
25.6818	DCA_se3_ag1_f_06 - phones	F	25.8418
27.8165	DCA_se3_ag1_f_06 - phones	B	27.9165
27.8165	DCA_se3_ag1_f_06 - words	barbie	28.5365
27.9165	DCA_se3_ag1_f_06 - phones	AA1	28.0965
28.0965	DCA_se3_ag1_f_06 - phones	R	28.1665
28.1665	DCA_se3_ag1_f_06 - phones	B	28.2365
28.2365	DCA_se3_ag1_f_06 - phones	IY0	28.5365
30.8614	DCA_se3_ag1_f_06 - phones	DH	31.0014
30.8614	DCA_se3_ag1_f_06 - words	that	31.0614
31.0014	DCA_se3_ag1_f_06 - phones	AH0	31.0314
31.0314	DCA_se3_ag1_f_06 - phones	T	31.0614
31.0614	DCA_se3_ag1_f_06 - phones	S	31.1614
31.0614	DCA_se3_ag1_f_06 - words	s	31.1614
31.1614	DCA_se3_ag1_f_06 - phones	AO1	31.2414
31.1614	DCA_se3_ag1_f_06 - words	all	31.3914
31.2414	DCA_se3_ag1_f_06 - phones	L	31.3914
32.3617	DCA_se3_ag1_f_06 - phones	sil	32.4317
32.4317	DCA_se3_ag1_f_06 - phones	AY1	32.4817
32.4317	DCA_se3_ag1_f_06 - words	i	32.4817
32.4817	DCA_se3_ag1_f_06 - phones	K	32.5817
32.4817	DCA_se3_ag1_f_06 - words	can	32.6617
32.5817	DCA_se3_ag1_f_06 - phones	AH0	32.6217
32.6217	DCA_se3_ag1_f_06 - phones	N	32.6617
32.6617	DCA_se3_ag1_f_06 - phones	R	32.6917
32.6617	DCA_se3_ag1_f_06 - words	remember	32.9817
32.6917	DCA_se3_ag1_f_06 - phones	IH0	32.7317
32.7317	DCA_se3_ag1_f_06 - phones	M	32.8317
32.8317	DCA_se3_ag1_f_06 - phones	EH1	32.8917
32.8917	DCA_se3_ag1_f_06 - phones	M	32.9217
32.9217	DCA_se3_ag1_f_06 - phones	B	32.9517
32.9517	DCA_se3_ag1_f_06 - phones	ER0	32.9817
32.9817	DCA_se3_ag1_f_06 - phones	sp	38.9946
33.5455	DCA_int_04 - phones	Y	33.6255
33.5455	DCA_int_04 - words	yeah	33.7055
33.6255	DCA_int_04 - phones	AE1	33.7055
33.7055	DCA_int_04 - phones	sp	33.8255
34.2082	DCA_int_04 - phones	D	34.2382
34.2082	DCA_int_04 - words	did	34.2982
34.2382	DCA_int_04 - phones	IH0	34.2682
34.2682	DCA_int_04 - phones	D	34.2982
34.2982	DCA_int_04 - phones	Y	34.3482
34.2982	DCA_int_04 - words	you	34.4182
34.3482	DCA_int_04 - phones	UW1	34.4182
34.4182	DCA_int_04 - phones	EH1	34.4782
34.4182	DCA_int_04 - words	ever	34.5382
34.4782	DCA_int_04 - phones	V	34.5082
34.5082	DCA_int_04 - phones	ER0	34.5382
34.5382	DCA_int_04 - phones	P	34.6682
34.5382	DCA_int_04 - words	play	34.7682
34.6682	DCA_int_04 - phones	L	34.7282
34.7282	DCA_int_04 - phones	EY1	34.7682
34.7682	DCA_int_04 - phones	EH1	34.8082
34.7682	DCA_int_04 - words	any	34.9482
34.8082	DCA_int_04 - phones	N	34.8882
34.8882	DCA_int_04 - phones	IY0	34.9482
34.9482	DCA_int_04 - phones	G	35.0382
34.9482	DCA_int_04 - words	games	35.3282
35.0382	DCA_int_04 - phones	EY1	35.1082
35.1082	DCA_int_04 - phones	M	35.1882
35.1882	DCA_int_04 - phones	Z	35.3282
35.3282	DCA_int_04 - phones	sp	35.3882
35.3882	DCA_int_04 - phones	EH1	35.5182
35.3882	DCA_int_04 - words	f	35.5982
35.5182	DCA_int_04 - phones	F	35.5982
35.5982	DCA_int_04 - phones	AW1	35.6882
35.5982	DCA_int_04 - words	outside	36.1082
35.6882	DCA_int_04 - phones	T	35.8482
35.8482	DCA_int_04 - phones	S	35.9082
35.9082	DCA_int_04 - phones	AY1	36.0482
36.0482	DCA_int_04 - phones	D	36.1082
36.1082	DCA_int_04 - phones	sp	36.1682
36.1682	DCA_int_04 - phones	L	36.2882
36.1682	DCA_int_04 - words	like	36.3782
36.2882	DCA_int_04 - phones	AY1	36.3282
36.3282	DCA_int_04 - phones	K	36.3782
36.3782	DCA_int_04 - phones	sp	36.7682
36.7682	DCA_int_04 - phones	HH	36.8482
36.7682	DCA_int_04 - words	hide	36.9182
36.8482	DCA_int_04 - phones	AY1	36.8882
36.8882	DCA_int_04 - phones	D	36.9182
36.9182	DCA_int_04 - phones	AH0	36.9482
36.9182	DCA_int_04 - words	and	37.1082
36.9482	DCA_int_04 - phones	N	37.1082
37.1082	DCA_int_04 - phones	sp	37.2682
37.2682	DCA_int_04 - phones	S	37.2982
37.2682	DCA_int_04 - words	seek	37.3682
37.2982	DCA_int_04 - phones	IY1	37.3382
37.3382	DCA_int_04 - phones	K	37.3682
37.3682	DCA_int_04 - phones	sp	37.4982
37.4982	DCA_int_04 - phones	ER0	37.5782
37.4982	DCA_int_04 - words	or	37.5782
37.5782	DCA_int_04 - phones	S	37.6282
37.5782	DCA_int_04 - words	something	37.8582
37.6282	DCA_int_04 - phones	AH1	37.6582
37.6582	DCA_int_04 - phones	M	37.7082
37.7082	DCA_int_04 - phones	TH	37.7882
37.7882	DCA_int_04 - phones	IH0	37.8182
37.8182	DCA_int_04 - phones	NG	37.8582
37.8582	DCA_int_04 - phones	sp	37.8882
37.8882	DCA_int_04 - phones	L	37.9482
37.8882	DCA_int_04 - words	like	38.0082
37.9482	DCA_int_04 - phones	AY1	37.9782
37.9782	DCA_int_04 - phones	K	38.0082
38.0082	DCA_int_04 - phones	sp	38.1082
38.1082	DCA_int_04 - phones	DH	38.1482
38.1082	DCA_int_04 - words	that	38.3182
38.1482	DCA_int_04 - phones	AH0	38.1782
38.1782	DCA_int_04 - phones	T	38.3182
38.3182	DCA_int_04 - phones	sp	48.1241
38.9946	DCA_se3_ag1_f_06 - phones	AH1	39.2746
38.9946	DCA_se3_ag1_f_06 - words	um	39.4646
39.2746	DCA_se3_ag1_f_06 - phones	M	39.4646
39.4646	DCA_se3_ag1_f_06 - phones	sp	39.8086
39.8086	DCA_se3_ag1_f_06 - phones	spn	39.8586
39.8086	DCA_se3_ag1_f_06 - words	<unk>	39.8586
39.8586	DCA_se3_ag1_f_06 - phones	HH	39.9786
39.8586	DCA_se3_ag1_f_06 - words	hopscotch	40.9786
39.9786	DCA_se3_ag1_f_06 - phones	AA1	40.0786
40.0786	DCA_se3_ag1_f_06 - phones	P	40.1886
40.1886	DCA_se3_ag1_f_06 - phones	S	40.2586
40.2586	DCA_se3_ag1_f_06 - phones	K	40.3486
40.3486	DCA_se3_ag1_f_06 - phones	AA2	40.5586
40.5586	DCA_se3_ag1_f_06 - phones	CH	40.9786
42.2879	DCA_se3_ag1_f_06 - phones	AE1	42.4079
42.2879	DCA_se3_ag1_f_06 - words	and	42.8079
42.4079	DCA_se3_ag1_f_06 - phones	N	42.8079
42.8079	DCA_se3_ag1_f_06 - phones	sp	43.1279
43.1279	DCA_se3_ag1_f_06 - words	<unk>	43.2479
43.1279	DCA_se3_ag1_f_06 - phones	spn	43.2479
43.6448	DCA_se3_ag1_f_06 - phones	AH1	43.8548
43.6448	DCA_se3_ag1_f_06 - words	uh	43.8548
43.8548	DCA_se3_ag1_f_06 - phones	W	43.8948
43.8548	DCA_se3_ag1_f_06 - words	what	44.0048
43.8948	DCA_se3_ag1_f_06 - phones	AH1	43.9248
43.9248	DCA_se3_ag1_f_06 - phones	T	44.0048
44.0048	DCA_se3_ag1_f_06 - phones	W	44.0348
44.0048	DCA_se3_ag1_f_06 - words	was	44.1548
44.0348	DCA_se3_ag1_f_06 - phones	AO1	44.0748
44.0748	DCA_se3_ag1_f_06 - phones	Z	44.1548
44.1548	DCA_se3_ag1_f_06 - phones	sp	44.1848
44.1848	DCA_se3_ag1_f_06 - phones	IH0	44.2548
44.1848	DCA_se3_ag1_f_06 - words	it	44.2848
44.2548	DCA_se3_ag1_f_06 - phones	T	44.2848
44.2848	DCA_se3_ag1_f_06 - phones	sp	44.4148
45.3269	DCA_se3_ag1_f_06 - phones	CH	45.5069
45.3269	DCA_se3_ag1_f_06 - words	chinese	45.8169
45.5069	DCA_se3_ag1_f_06 - phones	AY0	45.6169
45.6169	DCA_se3_ag1_f_06 - phones	N	45.6769
45.6769	DCA_se3_ag1_f_06 - phones	IY1	45.7369
45.7369	DCA_se3_ag1_f_06 - phones	Z	45.8169
45.8169	DCA_se3_ag1_f_06 - phones	JH	45.9069
45.8169	DCA_se3_ag1_f_06 - words	jump	46.1069
45.9069	DCA_se3_ag1_f_06 - phones	AH1	45.9469
45.9469	DCA_se3_ag1_f_06 - phones	M	46.0069
46.0069	DCA_se3_ag1_f_06 - phones	P	46.1069
46.1069	DCA_se3_ag1_f_06 - phones	R	46.1469
46.1069	DCA_se3_ag1_f_06 - words	rope	46.5169
46.1469	DCA_se3_ag1_f_06 - phones	OW1	46.1769
46.1769	DCA_se3_ag1_f_06 - phones	P	46.5169
46.7911	DCA_se3_ag1_f_06 - phones	W	46.8711
46.7911	DCA_se3_ag1_f_06 - words	with	46.9411
46.8711	DCA_se3_ag1_f_06 - phones	IH0	46.9111
46.9111	DCA_se3_ag1_f_06 - phones	TH	46.9411
46.9411	DCA_se3_ag1_f_06 - phones	DH	46.9811
46.9411	DCA_se3_ag1_f_06 - words	the	47.0211
46.9811	DCA_se3_ag1_f_06 - phones	IY0	47.0211
47.0211	DCA_se3_ag1_f_06 - phones	R	47.1011
47.0211	DCA_se3_ag1_f_06 - words	rubber	47.2911
47.1011	DCA_se3_ag1_f_06 - phones	AH1	47.1711
47.1711	DCA_se3_ag1_f_06 - phones	B	47.2511
47.2511	DCA_se3_ag1_f_06 - phones	ER0	47.2911
47.2911	DCA_se3_ag1_f_06 - phones	sp	47.3911
47.3911	DCA_se3_ag1_f_06 - phones	B	47.4211
47.3911	DCA_se3_ag1_f_06 - words	bands	47.6211
47.4211	DCA_se3_ag1_f_06 - phones	AE1	47.5211
47.5211	DCA_se3_ag1_f_06 - phones	N	47.5611
47.5611	DCA_se3_ag1_f_06 - phones	D	47.5911
47.5911	DCA_se3_ag1_f_06 - phones	Z	47.6211
47.6211	DCA_se3_ag1_f_06 - phones	sp	50.1693
48.1241	DCA_int_04 - phones	M	48.1741
48.1241	DCA_int_04 - words	mm-hm	48.3241
48.1741	DCA_int_04 - phones	HH	48.2741
48.2741	DCA_int_04 - phones	M	48.3241
48.3241	DCA_int_04 - phones	sp	48.7742
48.7742	DCA_int_04 - phones	HH	48.8042
48.7742	DCA_int_04 - words	how	48.8342
48.8042	DCA_int_04 - phones	AW1	48.8342
48.8342	DCA_int_04 - phones	D	48.8942
48.8342	DCA_int_04 - words	did	49.0042
48.8942	DCA_int_04 - phones	IH0	48.9342
48.9342	DCA_int_04 - phones	D	49.0042
49.0042	DCA_int_04 - phones	Y	49.0542
49.0042	DCA_int_04 - words	you	49.0942
49.0542	DCA_int_04 - phones	UW1	49.0942
49.0942	DCA_int_04 - phones	P	49.1942
49.0942	DCA_int_04 - words	play	49.3642
49.1942	DCA_int_04 - phones	L	49.2642
49.2642	DCA_int_04 - phones	EY1	49.3642
49.3642	DCA_int_04 - phones	DH	49.3942
49.3642	DCA_int_04 - words	that	49.5242
49.3942	DCA_int_04 - phones	AH0	49.4342
49.4342	DCA_int_04 - phones	T	49.5242
49.5242	DCA_int_04 - phones	sp	66.6464
50.1693	DCA_se3_ag1_f_06 - phones	AH1	50.4293
50.1693	DCA_se3_ag1_f_06 - words	um	50.6493
50.4293	DCA_se3_ag1_f_06 - phones	M	50.6493
50.6493	DCA_se3_ag1_f_06 - phones	sp	51.5195
51.5195	DCA_se3_ag1_f_06 - phones	Y	51.6295
51.5195	DCA_se3_ag1_f_06 - words	you	51.8495
51.6295	DCA_se3_ag1_f_06 - phones	UW1	51.8495
51.8495	DCA_se3_ag1_f_06 - phones	sp	51.8995
51.8995	DCA_se3_ag1_f_06 - phones	HH	52.0595
51.8995	DCA_se3_ag1_f_06 - words	have	52.2895
52.0595	DCA_se3_ag1_f_06 - phones	AE1	52.2295
52.2295	DCA_se3_ag1_f_06 - phones	V	52.2895
52.2895	DCA_se3_ag1_f_06 - phones	sp	52.3395
52.7585	DCA_se3_ag1_f_06 - phones	TH	52.8485
52.7585	DCA_se3_ag1_f_06 - words	three	52.9985
52.8485	DCA_se3_ag1_f_06 - phones	R	52.9285
52.9285	DCA_se3_ag1_f_06 - phones	IY1	52.9985
52.9985	DCA_se3_ag1_f_06 - phones	P	53.0785
52.9985	DCA_se3_ag1_f_06 - words	people	53.3985
53.0785	DCA_se3_ag1_f_06 - phones	IY1	53.1685
53.1685	DCA_se3_ag1_f_06 - phones	P	53.2585
53.2585	DCA_se3_ag1_f_06 - phones	AH0	53.2985
53.2985	DCA_se3_ag1_f_06 - phones	L	53.3985
53.3985	DCA_se3_ag1_f_06 - phones	AH0	53.4485
53.3985	DCA_se3_ag1_f_06 - words	and	53.5185
53.4485	DCA_se3_ag1_f_06 - phones	N	53.4785
53.4785	DCA_se3_ag1_f_06 - phones	D	53.5185
53.5185	DCA_se3_ag1_f_06 - phones	T	53.6285
53.5185	DCA_se3_ag1_f_06 - words	two	53.6885
53.6285	DCA_se3_ag1_f_06 - phones	UW1	53.6885
53.6885	DCA_se3_ag1_f_06 - phones	P	53.7885
53.6885	DCA_se3_ag1_f_06 - words	people	54.0185
53.7885	DCA_se3_ag1_f_06 - phones	IY1	53.8585
53.8585	DCA_se3_ag1_f_06 - phones	P	53.9285
53.9285	DCA_se3_ag1_f_06 - phones	AH0	53.9685
53.9685	DCA_se3_ag1_f_06 - phones	L	54.0185
54.0185	DCA_se3_ag1_f_06 - phones	S	54.1185
54.0185	DCA_se3_ag1_f_06 - words	stand	54.5385
54.1185	DCA_se3_ag1_f_06 - phones	T	54.1985
54.1985	DCA_se3_ag1_f_06 - phones	AE1	54.4385
54.4385	DCA_se3_ag1_f_06 - phones	N	54.4785
54.4785	DCA_se3_ag1_f_06 - phones	D	54.5385
54.5385	DCA_se3_ag1_f_06 - phones	sp	54.9394
54.9394	DCA_se3_ag1_f_06 - phones	W	54.9694
54.9394	DCA_se3_ag1_f_06 - words	with	55.0794
54.9694	DCA_se3_ag1_f_06 - phones	IH0	55.0094
55.0094	DCA_se3_ag1_f_06 - phones	TH	55.0794
55.0794	DCA_se3_ag1_f_06 - phones	R	55.1994
55.0794	DCA_se3_ag1_f_06 - words	rubber	55.4294
55.1994	DCA_se3_ag1_f_06 - phones	AH1	55.2594
55.2594	DCA_se3_ag1_f_06 - phones	B	55.3394
55.3394	DCA_se3_ag1_f_06 - phones	ER0	55.4294
55.4294	DCA_se3_ag1_f_06 - phones	B	55.4994
55.4294	DCA_se3_ag1_f_06 - words	bands	56.0694
55.4994	DCA_se3_ag1_f_06 - phones	AE1	55.8194
55.8194	DCA_se3_ag1_f_06 - phones	N	55.9094
55.9094	DCA_se3_ag1_f_06 - phones	D	56.0194
56.0194	DCA_se3_ag1_f_06 - phones	Z	56.0694
56.0694	DCA_se3_ag1_f_06 - phones	DH	56.1394
56.0694	DCA_se3_ag1_f_06 - words	that	56.2094
56.1394	DCA_se3_ag1_f_06 - phones	AE1	56.1794
56.1794	DCA_se3_ag1_f_06 - phones	T	56.2094
56.2094	DCA_se3_ag1_f_06 - phones	HH	56.2394
56.2094	DCA_se3_ag1_f_06 - words	have	56.3494
56.2394	DCA_se3_ag1_f_06 - phones	AE1	56.2694
56.2694	DCA_se3_ag1_f_06 - phones	V	56.3494
56.3494	DCA_se3_ag1_f_06 - phones	B	56.3994
56.3494	DCA_se3_ag1_f_06 - words	been	56.7094
56.3994	DCA_se3_ag1_f_06 - phones	AH0	56.4394
56.4394	DCA_se3_ag1_f_06 - phones	N	56.7094
56.9026	DCA_se3_ag1_f_06 - phones	sil	56.9526
56.9526	DCA_se3_ag1_f_06 - phones	W	57.0226
56.9526	DCA_se3_ag1_f_06 - words	woven	57.2926
57.0226	DCA_se3_ag1_f_06 - phones	OW1	57.1226
57.1226	DCA_se3_ag1_f_06 - phones	V	57.2126
57.2126	DCA_se3_ag1_f_06 - phones	AH0	57.2426
57.2426	DCA_se3_ag1_f_06 - phones	N	57.2926
57.2926	DCA_se3_ag1_f_06 - phones	IH0	57.3626
57.2926	DCA_se3_ag1_f_06 - words	into	57.5926
57.3626	DCA_se3_ag1_f_06 - phones	N	57.4226
57.4226	DCA_se3_ag1_f_06 - phones	T	57.5126
57.5126	DCA_se3_ag1_f_06 - phones	UW1	57.5926
57.5926	DCA_se3_ag1_f_06 - words	a	57.6326
57.5926	DCA_se3_ag1_f_06 - phones	AH0	57.6326
57.6326	DCA_se3_ag1_f_06 - phones	L	57.7126
57.6326	DCA_se3_ag1_f_06 - words	long	58.0426
57.7126	DCA_se3_ag1_f_06 - phones	AO1	57.7826
57.7826	DCA_se3_ag1_f_06 - phones	NG	58.0426
58.0426	DCA_se3_ag1_f_06 - phones	S	58.1226
58.0426	DCA_se3_ag1_f_06 - words	string	58.5226
58.1226	DCA_se3_ag1_f_06 - phones	T	58.2126
58.2126	DCA_se3_ag1_f_06 - phones	R	58.2626
58.2626	DCA_se3_ag1_f_06 - phones	IH1	58.3226
58.3226	DCA_se3_ag1_f_06 - phones	NG	58.5226
58.5226	DCA_se3_ag1_f_06 - phones	sp	58.5726
58.9310	DCA_se3_ag1_f_06 - phones	B	58.9910
58.9310	DCA_se3_ag1_f_06 - words	between	59.3210
58.9910	DCA_se3_ag1_f_06 - phones	IH0	59.0510
59.0510	DCA_se3_ag1_f_06 - phones	T	59.1610
59.1610	DCA_se3_ag1_f_06 - phones	W	59.2010
59.2010	DCA_se3_ag1_f_06 - phones	IY1	59.2310
59.2310	DCA_se3_ag1_f_06 - phones	N	59.3210
59.3210	DCA_se3_ag1_f_06 - phones	DH	59.3510
59.3210	DCA_se3_ag1_f_06 - words	their	59.4810
59.3510	DCA_se3_ag1_f_06 - phones	EH1	59.4110
59.4110	DCA_se3_ag1_f_06 - phones	R	59.4810
59.4810	DCA_se3_ag1_f_06 - phones	L	59.5810
59.4810	DCA_se3_ag1_f_06 - words	legs	59.9110
59.5810	DCA_se3_ag1_f_06 - phones	EH1	59.8110
59.8110	DCA_se3_ag1_f_06 - phones	G	59.8810
59.8810	DCA_se3_ag1_f_06 - phones	Z	59.9110
59.9110	DCA_se3_ag1_f_06 - phones	sp	59.9610
59.9610	DCA_se3_ag1_f_06 - phones	AH0	60.0010
59.9610	DCA_se3_ag1_f_06 - words	and	60.0610
60.0010	DCA_se3_ag1_f_06 - phones	N	60.0610
60.0610	DCA_se3_ag1_f_06 - phones	Y	60.1610
60.0610	DCA_se3_ag1_f_06 - words	you	60.2010
60.1610	DCA_se3_ag1_f_06 - phones	UW1	60.2010
60.2010	DCA_se3_ag1_f_06 - phones	JH	60.3210
60.2010	DCA_se3_ag1_f_06 - words	jump	60.5410
60.3210	DCA_se3_ag1_f_06 - phones	AH1	60.3710
60.3710	DCA_se3_ag1_f_06 - phones	M	60.4710
60.4710	DCA_se3_ag1_f_06 - phones	P	60.5410
60.5410	DCA_se3_ag1_f_06 - phones	IH1	60.6010
60.5410	DCA_se3_ag1_f_06 - words	in	60.7510
60.6010	DCA_se3_ag1_f_06 - phones	N	60.7510
60.7510	DCA_se3_ag1_f_06 - phones	sp	60.8810
61.5236	DCA_se3_ag1_f_06 - phones	B	61.5836
61.5236	DCA_se3_ag1_f_06 - words	back	61.7536
61.5836	DCA_se3_ag1_f_06 - phones	AE1	61.6736
61.6736	DCA_se3_ag1_f_06 - phones	K	61.7536
61.7536	DCA_se3_ag1_f_06 - phones	AH0	61.7836
61.7536	DCA_se3_ag1_f_06 - words	and	61.8136
61.7836	DCA_se3_ag1_f_06 - phones	N	61.8136
61.8136	DCA_se3_ag1_f_06 - phones	sp	61.8736
61.8736	DCA_se3_ag1_f_06 - phones	F	61.9636
61.8736	DCA_se3_ag1_f_06 - words	forth	62.1636
61.9636	DCA_se3_ag1_f_06 - phones	AO1	62.0136
62.0136	DCA_se3_ag1_f_06 - phones	R	62.0836
62.0836	DCA_se3_ag1_f_06 - phones	TH	62.1636
62.1636	DCA_se3_ag1_f_06 - phones	AH0	62.2236
62.1636	DCA_se3_ag1_f_06 - words	across	62.7036
62.2236	DCA_se3_ag1_f_06 - phones	K	62.3636
62.3636	DCA_se3_ag1_f_06 - phones	R	62.4036
62.4036	DCA_se3_ag1_f_06 - phones	AO1	62.5936
62.5936	DCA_se3_ag1_f_06 - phones	S	62.7036
62.7036	DCA_se3_ag1_f_06 - phones	sp	62.7736
62.7736	DCA_se3_ag1_f_06 - phones	DH	62.8336
62.7736	DCA_se3_ag1_f_06 - words	the	63.0936
62.8336	DCA_se3_ag1_f_06 - phones	AH0	63.0936
63.7186	DCA_se3_ag1_f_06 - phones	W	63.7986
63.7186	DCA_se3_ag1_f_06 - words	with	63.8886
63.7986	DCA_se3_ag1_f_06 - phones	IH0	63.8586
63.8586	DCA_se3_ag1_f_06 - phones	TH	63.8886
63.8886	DCA_se3_ag1_f_06 - phones	sp	63.9286
63.9286	DCA_se3_ag1_f_06 - phones	DH	64.0086
63.9286	DCA_se3_ag1_f_06 - words	the	64.1486
64.0086	DCA_se3_ag1_f_06 - phones	AH0	64.1486
64.1486	DCA_se3_ag1_f_06 - phones	sp	65.2195
65.2195	DCA_se3_ag1_f_06 - phones	R	65.2895
65.2195	DCA_se3_ag1_f_06 - words	rubber	65.4795
65.2895	DCA_se3_ag1_f_06 - phones	AH1	65.3595
65.3595	DCA_se3_ag1_f_06 - phones	B	65.4095
65.4095	DCA_se3_ag1_f_06 - phones	ER0	65.4795
65.4795	DCA_se3_ag1_f_06 - phones	B	65.5495
65.4795	DCA_se3_ag1_f_06 - words	bands	65.8095
65.5495	DCA_se3_ag1_f_06 - phones	AE1	65.6595
65.6595	DCA_se3_ag1_f_06 - phones	N	65.7195
65.7195	DCA_se3_ag1_f_06 - phones	D	65.7595
65.7595	DCA_se3_ag1_f_06 - phones	Z	65.8095
65.8095	DCA_se3_ag1_f_06 - phones	ER0	65.9095
65.8095	DCA_se3_ag1_f_06 - words	around	66.0895
65.9095	DCA_se3_ag1_f_06 - phones	AW1	66.0195
66.0195	DCA_se3_ag1_f_06 - phones	N	66.0495
66.0495	DCA_se3_ag1_f_06 - phones	D	66.0895
66.0895	DCA_se3_ag1_f_06 - phones	Y	66.1195
66.0895	DCA_se3_ag1_f_06 - words	your	66.1795
66.1195	DCA_se3_ag1_f_06 - phones	UH1	66.1495
66.1495	DCA_se3_ag1_f_06 - phones	R	66.1795
66.1795	DCA_se3_ag1_f_06 - phones	sp	66.2095
66.2095	DCA_se3_ag1_f_06 - phones	L	66.2995
66.2095	DCA_se3_ag1_f_06 - words	legs	66.5695
66.2995	DCA_se3_ag1_f_06 - phones	EH1	66.4795
66.4795	DCA_se3_ag1_f_06 - phones	G	66.5395
66.5395	DCA_se3_ag1_f_06 - phones	Z	66.5695
66.5695	DCA_se3_ag1_f_06 - phones	sp	70.9990
66.6464	DCA_int_04 - phones	M	66.6864
66.6464	DCA_int_04 - words	mm-hm	66.8564
66.6864	DCA_int_04 - phones	HH	66.7464
66.7464	DCA_int_04 - phones	M	66.8564
66.8564	DCA_int_04 - phones	sp	69.0832
69.0832	DCA_int_04 - phones	HH	69.1732
69.0832	DCA_int_04 - words	how	69.2232
69.1732	DCA_int_04 - phones	AW1	69.2232
69.2232	DCA_int_04 - phones	IH0	69.2732
69.2232	DCA_int_04 - words	d	69.3432
69.2732	DCA_int_04 - phones	D	69.3432
69.3432	DCA_int_04 - phones	Y	69.4032
69.3432	DCA_int_04 - words	you	69.4632
69.4032	DCA_int_04 - phones	UW1	69.4632
69.4632	DCA_int_04 - phones	sp	69.4932
69.4932	DCA_int_04 - phones	W	69.5932
69.4932	DCA_int_04 - words	win	69.9932
69.5932	DCA_int_04 - phones	IH1	69.6232
69.6232	DCA_int_04 - phones	N	69.9932
69.9932	DCA_int_04 - words	<unk>	70.0632
69.9932	DCA_int_04 - phones	spn	70.0632
70.0632	DCA_int_04 - phones	sp	70.3632
70.9990	DCA_se3_ag1_f_06 - phones	W	71.0290
70.9990	DCA_se3_ag1_f_06 - words	well	71.2190
71.0290	DCA_se3_ag1_f_06 - phones	EH1	71.1590
71.1590	DCA_se3_ag1_f_06 - phones	L	71.2190
71.2190	DCA_se3_ag1_f_06 - phones	DH	71.2590
71.2190	DCA_se3_ag1_f_06 - words	the	71.2990
71.2590	DCA_se3_ag1_f_06 - phones	AH0	71.2990
71.2990	DCA_se3_ag1_f_06 - phones	P	71.4390
71.2990	DCA_se3_ag1_f_06 - words	person	71.6790
71.4390	DCA_se3_ag1_f_06 - phones	ER1	71.5190
71.5190	DCA_se3_ag1_f_06 - phones	S	71.6190
71.6190	DCA_se3_ag1_f_06 - phones	AH0	71.6490
71.6490	DCA_se3_ag1_f_06 - phones	N	71.6790
71.6790	DCA_se3_ag1_f_06 - phones	DH	71.7190
71.6790	DCA_se3_ag1_f_06 - words	that	71.8090
71.7190	DCA_se3_ag1_f_06 - phones	AE1	71.7590
71.7590	DCA_se3_ag1_f_06 - phones	T	71.8090
71.8090	DCA_se3_ag1_f_06 - phones	M	71.9090
71.8090	DCA_se3_ag1_f_06 - words	made	72.0590
71.9090	DCA_se3_ag1_f_06 - phones	EY1	72.0190
72.0190	DCA_se3_ag1_f_06 - phones	D	72.0590
72.0590	DCA_se3_ag1_f_06 - phones	DH	72.1190
72.0590	DCA_se3_ag1_f_06 - words	the	72.1990
72.1190	DCA_se3_ag1_f_06 - phones	AH0	72.1990
72.1990	DCA_se3_ag1_f_06 - phones	L	72.2690
72.1990	DCA_se3_ag1_f_06 - words	least	72.4590
72.2690	DCA_se3_ag1_f_06 - phones	IY1	72.3390
72.3390	DCA_se3_ag1_f_06 - phones	S	72.3690
72.3690	DCA_se3_ag1_f_06 - phones	T	72.4590
72.4590	DCA_se3_ag1_f_06 - phones	M	72.4890
72.4590	DCA_se3_ag1_f_06 - words	mistakes	72.9490
72.4890	DCA_se3_ag1_f_06 - phones	IH0	72.5290
72.5290	DCA_se3_ag1_f_06 - phones	S	72.5990
72.5990	DCA_se3_ag1_f_06 - phones	T	72.6690
72.6690	DCA_se3_ag1_f_06 - phones	EY1	72.8190
72.8190	DCA_se3_ag1_f_06 - phones	K	72.8790
72.8790	DCA_se3_ag1_f_06 - phones	S	72.9490
72.9490	DCA_se3_ag1_f_06 - phones	sp	73.5071
73.5071	DCA_se3_ag1_f_06 - phones	AH1	73.6571
73.5071	DCA_se3_ag1_f_06 - words	um	73.7571
73.6571	DCA_se3_ag1_f_06 - phones	M	73.7571
73.7571	DCA_se3_ag1_f_06 - phones	DH	73.7971
73.7571	DCA_se3_ag1_f_06 - words	they	73.8571
73.7971	DCA_se3_ag1_f_06 - phones	EY1	73.8571
73.8571	DCA_se3_ag1_f_06 - phones	W	73.9271
73.8571	DCA_se3_ag1_f_06 - words	would	74.0571
73.9271	DCA_se3_ag1_f_06 - phones	UH1	73.9671
73.9671	DCA_se3_ag1_f_06 - phones	D	74.0571
74.1612	DCA_se3_ag1_f_06 - phones	S	74.2912
74.1612	DCA_se3_ag1_f_06 - words	since	74.4312
74.2912	DCA_se3_ag1_f_06 - phones	IH1	74.3312
74.3312	DCA_se3_ag1_f_06 - phones	N	74.3712
74.3712	DCA_se3_ag1_f_06 - phones	S	74.4312
74.4312	DCA_se3_ag1_f_06 - phones	DH	74.4612
74.4312	DCA_se3_ag1_f_06 - words	there	74.5212
74.4612	DCA_se3_ag1_f_06 - phones	EH1	74.4912
74.4912	DCA_se3_ag1_f_06 - phones	R	74.5212
74.5212	DCA_se3_ag1_f_06 - phones	W	74.5612
74.5212	DCA_se3_ag1_f_06 - words	were	74.6312
74.5612	DCA_se3_ag1_f_06 - phones	ER0	74.6312
74.6312	DCA_se3_ag1_f_06 - phones	T	74.7612
74.6312	DCA_se3_ag1_f_06 - words	two	74.9012
74.7612	DCA_se3_ag1_f_06 - phones	UW1	74.9012
74.9012	DCA_se3_ag1_f_06 - phones	L	74.9612
74.9012	DCA_se3_ag1_f_06 - words	lines	75.5012
74.9612	DCA_se3_ag1_f_06 - phones	AY1	75.2812
75.2812	DCA_se3_ag1_f_06 - phones	N	75.3812
75.3812	DCA_se3_ag1_f_06 - phones	Z	75.5012
75.5012	DCA_se3_ag1_f_06 - phones	AH1	75.6012
75.5012	DCA_se3_ag1_f_06 - words	of	75.6612
75.6012	DCA_se3_ag1_f_06 - phones	V	75.6612
75.6612	DCA_se3_ag1_f_06 - phones	sp	75.7112
76.0637	DCA_se3_ag1_f_06 - phones	AH1	76.1637
76.0637	DCA_se3_ag1_f_06 - words	of	76.2237
76.1637	DCA_se3_ag1_f_06 - phones	V	76.2237
76.2237	DCA_se3_ag1_f_06 - phones	R	76.3137
76.2237	DCA_se3_ag1_f_06 - words	rubber	76.4637
76.3137	DCA_se3_ag1_f_06 - phones	AH1	76.3737
76.3737	DCA_se3_ag1_f_06 - phones	B	76.4237
76.4237	DCA_se3_ag1_f_06 - phones	ER0	76.4637
76.4637	DCA_se3_ag1_f_06 - phones	sp	76.5137
76.5137	DCA_se3_ag1_f_06 - phones	B	76.5737
76.5137	DCA_se3_ag1_f_06 - words	bands	76.8437
76.5737	DCA_se3_ag1_f_06 - phones	AE1	76.7237
76.7237	DCA_se3_ag1_f_06 - phones	N	76.7537
76.7537	DCA_se3_ag1_f_06 - phones	D	76.7837
76.7837	DCA_se3_ag1_f_06 - phones	Z	76.8437
76.8437	DCA_se3_ag1_f_06 - phones	W	76.8737
76.8437	DCA_se3_ag1_f_06 - words	when	76.9437
76.8737	DCA_se3_ag1_f_06 - phones	EH1	76.9037
76.9037	DCA_se3_ag1_f_06 - phones	N	76.9437
76.9437	DCA_se3_ag1_f_06 - phones	DH	76.9737
76.9437	DCA_se3_ag1_f_06 - words	the	77.0137
76.9737	DCA_se3_ag1_f_06 - phones	IY0	77.0137
77.0137	DCA_se3_ag1_f_06 - phones	P	77.1037
77.0137	DCA_se3_ag1_f_06 - words	people	77.2837
77.1037	DCA_se3_ag1_f_06 - phones	IY1	77.1637
77.1637	DCA_se3_ag1_f_06 - phones	P	77.2037
77.2037	DCA_se3_ag1_f_06 - phones	AH0	77.2337
77.2337	DCA_se3_ag1_f_06 - phones	L	77.2837
77.2837	DCA_se3_ag1_f_06 - phones	P	77.3737
77.2837	DCA_se3_ag1_f_06 - words	put	77.4437
77.3737	DCA_se3_ag1_f_06 - phones	UH1	77.4037
77.4037	DCA_se3_ag1_f_06 - phones	T	77.4437
77.4437	DCA_se3_ag1_f_06 - phones	DH	77.4837
77.4437	DCA_se3_ag1_f_06 - words	their	77.5537
77.4837	DCA_se3_ag1_f_06 - phones	EH1	77.5137
77.5137	DCA_se3_ag1_f_06 - phones	R	77.5537
77.5537	DCA_se3_ag1_f_06 - phones	L	77.6537
77.5537	DCA_se3_ag1_f_06 - words	legs	77.8237
77.6537	DCA_se3_ag1_f_06 - phones	EH1	77.7137
77.7137	DCA_se3_ag1_f_06 - phones	G	77.7837
77.7837	DCA_se3_ag1_f_06 - phones	Z	77.8237
77.8237	DCA_se3_ag1_f_06 - phones	B	77.8637
77.8237	DCA_se3_ag1_f_06 - words	between	78.1237
77.8637	DCA_se3_ag1_f_06 - phones	IH0	77.9037
77.9037	DCA_se3_ag1_f_06 - phones	T	77.9837
77.9837	DCA_se3_ag1_f_06 - phones	W	78.0237
78.0237	DCA_se3_ag1_f_06 - phones	IY1	78.0637
78.0637	DCA_se3_ag1_f_06 - phones	N	78.1237
78.1237	DCA_se3_ag1_f_06 - phones	Y	78.1637
78.1237	DCA_se3_ag1_f_06 - words	you	78.2237
78.1637	DCA_se3_ag1_f_06 - phones	UW1	78.2237
78.2237	DCA_se3_ag1_f_06 - phones	K	78.3337
78.2237	DCA_se3_ag1_f_06 - words	couldn't	78.5037
78.3337	DCA_se3_ag1_f_06 - phones	UH1	78.3737
78.3737	DCA_se3_ag1_f_06 - phones	D	78.4137
78.4137	DCA_se3_ag1_f_06 - phones	AH0	78.4437
78.4437	DCA_se3_ag1_f_06 - phones	N	78.4737
78.4737	DCA_se3_ag1_f_06 - phones	T	78.5037
78.5037	DCA_se3_ag1_f_06 - phones	T	78.6237
78.5037	DCA_se3_ag1_f_06 - words	touch	78.8337
78.6237	DCA_se3_ag1_f_06 - phones	AH1	78.6837
78.6837	DCA_se3_ag1_f_06 - phones	CH	78.8337
78.8337	DCA_se3_ag1_f_06 - phones	DH	78.9037
78.8337	DCA_se3_ag1_f_06 - words	the	79.0237
78.9037	DCA_se3_ag1_f_06 - phones	IY0	79.0237
79.0237	DCA_se3_ag1_f_06 - phones	AH1	79.0737
79.0237	DCA_se3_ag1_f_06 - words	other	79.2137
79.0737	DCA_se3_ag1_f_06 - phones	DH	79.1437
79.1437	DCA_se3_ag1_f_06 - phones	ER0	79.2137
79.2137	DCA_se3_ag1_f_06 - phones	W	79.2937
79.2137	DCA_se3_ag1_f_06 - words	one	79.4037
79.2937	DCA_se3_ag1_f_06 - phones	AH1	79.3537
79.3537	DCA_se3_ag1_f_06 - phones	N	79.4037
79.4037	DCA_se3_ag1_f_06 - phones	sp	79.4737
79.7893	DCA_se3_ag1_f_06 - phones	W	79.8593
79.7893	DCA_se3_ag1_f_06 - words	when	79.9193
79.8593	DCA_se3_ag1_f_06 - phones	EH1	79.8893
79.8893	DCA_se3_ag1_f_06 - phones	N	79.9193
79.9193	DCA_se3_ag1_f_06 - phones	Y	79.9693
79.9193	DCA_se3_ag1_f_06 - words	you	80.0293
79.9693	DCA_se3_ag1_f_06 - phones	UW1	80.0293
80.0293	DCA_se3_ag1_f_06 - phones	S	80.1393
80.0293	DCA_se3_ag1_f_06 - words	skipped	80.4593
80.1393	DCA_se3_ag1_f_06 - phones	K	80.2193
80.2193	DCA_se3_ag1_f_06 - phones	IH1	80.2693
80.2693	DCA_se3_ag1_f_06 - phones	P	80.3893
80.3893	DCA_se3_ag1_f_06 - phones	T	80.4593
80.4593	DCA_se3_ag1_f_06 - phones	OW1	80.5993
80.4593	DCA_se3_ag1_f_06 - words	over	80.9393
80.5993	DCA_se3_ag1_f_06 - phones	V	80.7093
80.7093	DCA_se3_ag1_f_06 - phones	ER0	80.9393
81.0891	DCA_int_04 - phones	M	81.1291
81.0891	DCA_int_04 - words	mm-hm	81.3291
81.1291	DCA_int_04 - phones	HH	81.1791
81.1791	DCA_int_04 - phones	M	81.3291
81.3291	DCA_int_04 - phones	sp	86.4923
81.6254	DCA_se3_ag1_f_06 - phones	sil	81.6554
81.6554	DCA_se3_ag1_f_06 - phones	OW1	81.7754
81.6554	DCA_se3_ag1_f_06 - words	over	81.9554
81.7754	DCA_se3_ag1_f_06 - phones	V	81.9254
81.9254	DCA_se3_ag1_f_06 - phones	ER0	81.9554
81.9554	DCA_se3_ag1_f_06 - phones	IH0	81.9854
81.9554	DCA_se3_ag1_f_06 - words	it	82.0454
81.9854	DCA_se3_ag1_f_06 - phones	T	82.0454
82.4087	DCA_se3_ag1_f_06 - phones	sil	82.5187
82.5187	DCA_se3_ag1_f_06 - phones	S	82.5687
82.5187	DCA_se3_ag1_f_06 - words	so	82.6687
82.5687	DCA_se3_ag1_f_06 - phones	OW1	82.6687
82.6687	DCA_se3_ag1_f_06 - phones	DH	82.6987
82.6687	DCA_se3_ag1_f_06 - words	the	82.7387
82.6987	DCA_se3_ag1_f_06 - phones	AH0	82.7387
82.7387	DCA_se3_ag1_f_06 - phones	sp	82.7787
82.7787	DCA_se3_ag1_f_06 - phones	P	82.8787
82.7787	DCA_se3_ag1_f_06 - words	person	83.0987
82.8787	DCA_se3_ag1_f_06 - phones	ER1	82.9387
82.9387	DCA_se3_ag1_f_06 - phones	S	83.0387
83.0387	DCA_se3_ag1_f_06 - phones	AH0	83.0687
83.0687	DCA_se3_ag1_f_06 - phones	N	83.0987
83.0987	DCA_se3_ag1_f_06 - phones	HH	83.1287
83.0987	DCA_se3_ag1_f_06 - words	who	83.1787
83.1287	DCA_se3_ag1_f_06 - phones	UW1	83.1787
83.1787	DCA_se3_ag1_f_06 - phones	sp	83.2187
83.2187	DCA_se3_ag1_f_06 - phones	D	83.2487
83.2187	DCA_se3_ag1_f_06 - words	did	83.3087
83.2487	DCA_se3_ag1_f_06 - phones	IH0	83.2787
83.2787	DCA_se3_ag1_f_06 - phones	D	83.3087
83.3087	DCA_se3_ag1_f_06 - phones	IH0	83.3387
83.3087	DCA_se3_ag1_f_06 - words	it	83.3687
83.3387	DCA_se3_ag1_f_06 - phones	T	83.3687
83.3687	DCA_se3_ag1_f_06 - phones	DH	83.4087
83.3687	DCA_se3_ag1_f_06 - words	the	83.4587
83.4087	DCA_se3_ag1_f_06 - phones	AH1	83.4587
83.4587	DCA_se3_ag1_f_06 - phones	sp	83.5387
83.5387	DCA_se3_ag1_f_06 - phones	L	83.6287
83.5387	DCA_se3_ag1_f_06 - words	longest	84.1587
83.6287	DCA_se3_ag1_f_06 - phones	AO1	83.7587
83.7587	DCA_se3_ag1_f_06 - phones	NG	83.7987
83.7987	DCA_se3_ag1_f_06 - phones	G	83.9087
83.9087	DCA_se3_ag1_f_06 - phones	IH0	83.9987
83.9987	DCA_se3_ag1_f_06 - phones	S	84.0287
84.0287	DCA_se3_ag1_f_06 - phones	T	84.1587
84.1587	DCA_se3_ag1_f_06 - phones	sp	84.1887
84.1887	DCA_se3_ag1_f_06 - phones	W	84.2387
84.1887	DCA_se3_ag1_f_06 - words	without	84.4887
84.2387	DCA_se3_ag1_f_06 - phones	IH0	84.2787
84.2787	DCA_se3_ag1_f_06 - phones	TH	84.3387
84.3387	DCA_se3_ag1_f_06 - phones	AW1	84.4087
84.4087	DCA_se3_ag1_f_06 - phones	T	84.4887
84.4887	DCA_se3_ag1_f_06 - phones	T	84.5787
84.4887	DCA_se3_ag1_f_06 - words	touching	84.8287
84.5787	DCA_se3_ag1_f_06 - phones	AH1	84.6387
84.6387	DCA_se3_ag1_f_06 - phones	CH	84.7687
84.7687	DCA_se3_ag1_f_06 - phones	IH0	84.7987
84.7987	DCA_se3_ag1_f_06 - phones	NG	84.8287
84.8287	DCA_se3_ag1_f_06 - phones	DH	84.8587
84.8287	DCA_se3_ag1_f_06 - words	the	84.9687
84.8587	DCA_se3_ag1_f_06 - phones	IY0	84.9687
84.9687	DCA_se3_ag1_f_06 - phones	AH1	85.0387
84.9687	DCA_se3_ag1_f_06 - words	other	85.0987
85.0387	DCA_se3_ag1_f_06 - phones	DH	85.0687
85.0687	DCA_se3_ag1_f_06 - phones	ER0	85.0987
85.0987	DCA_se3_ag1_f_06 - phones	sp	85.1287
85.1287	DCA_se3_ag1_f_06 - phones	W	85.1587
85.1287	DCA_se3_ag1_f_06 - words	one	85.2187
85.1587	DCA_se3_ag1_f_06 - phones	AH1	85.1887
85.1887	DCA_se3_ag1_f_06 - phones	N	85.2187
85.2187	DCA_se3_ag1_f_06 - phones	sp	85.8573
85.8573	DCA_se3_ag1_f_06 - phones	W	85.9073
85.8573	DCA_se3_ag1_f_06 - words	won	86.0673
85.9073	DCA_se3_ag1_f_06 - phones	AH1	85.9673
85.9673	DCA_se3_ag1_f_06 - phones	N	86.0673
86.0673	DCA_se3_ag1_f_06 - phones	sp	91.3211
86.4923	DCA_int_04 - phones	M	86.5423
86.4923	DCA_int_04 - words	mm-hm	86.6123
86.5423	DCA_int_04 - phones	HH	86.5823
86.5823	DCA_int_04 - phones	M	86.6123
86.6123	DCA_int_04 - phones	sp	87.1931
87.1931	DCA_int_04 - words	<unk>	87.2631
87.1931	DCA_int_04 - phones	spn	87.2631
87.2631	DCA_int_04 - phones	sp	87.3131
87.5834	DCA_int_04 - phones	D	87.6234
87.5834	DCA_int_04 - words	do	87.6534
87.6234	DCA_int_04 - phones	UW1	87.6534
87.6534	DCA_int_04 - phones	Y	87.6834
87.6534	DCA_int_04 - words	you	87.7134
87.6834	DCA_int_04 - phones	UW1	87.7134
87.7134	DCA_int_04 - phones	EH1	87.7434
87.7134	DCA_int_04 - words	ever	87.9034
87.7434	DCA_int_04 - phones	V	87.8034
87.8034	DCA_int_04 - phones	ER0	87.9034
87.9034	DCA_int_04 - phones	P	87.9834
87.9034	DCA_int_04 - words	play	88.0734
87.9834	DCA_int_04 - phones	L	88.0334
88.0334	DCA_int_04 - phones	EY1	88.0734
88.0734	DCA_int_04 - phones	EH1	88.1034
88.0734	DCA_int_04 - words	anything	88.3534
88.1034	DCA_int_04 - phones	N	88.1334
88.1334	DCA_int_04 - phones	IY0	88.1834
88.1834	DCA_int_04 - phones	TH	88.2134
88.2134	DCA_int_04 - phones	IH2	88.2534
88.2534	DCA_int_04 - phones	NG	88.3534
88.3534	DCA_int_04 - phones	L	88.3934
88.3534	DCA_int_04 - words	like	88.4834
88.3934	DCA_int_04 - phones	AY1	88.4434
88.4434	DCA_int_04 - phones	K	88.4834
88.4834	DCA_int_04 - phones	sp	88.6434
88.6434	DCA_int_04 - phones	T	88.7134
88.6434	DCA_int_04 - words	tag	89.0234
88.7134	DCA_int_04 - phones	AE1	88.9134
88.9134	DCA_int_04 - phones	G	89.0234
89.0234	DCA_int_04 - phones	ER0	89.0534
89.0234	DCA_int_04 - words	or	89.0534
89.0534	DCA_int_04 - phones	sp	89.0834
89.0834	DCA_int_04 - phones	S	89.1134
89.0834	DCA_int_04 - words	something	89.2634
89.1134	DCA_int_04 - phones	AH1	89.1434
89.1434	DCA_int_04 - phones	M	89.1734
89.1734	DCA_int_04 - phones	TH	89.2034
89.2034	DCA_int_04 - phones	IH0	89.2334
89.2334	DCA_int_04 - phones	NG	89.2634
89.2634	DCA_int_04 - phones	sp	89.3534
89.3534	DCA_int_04 - phones	L	89.3834
89.3534	DCA_int_04 - words	like	89.4434
89.3834	DCA_int_04 - phones	AY1	89.4134
89.4134	DCA_int_04 - phones	K	89.4434
89.4434	DCA_int_04 - phones	sp	93.3590
91.3211	DCA_se3_ag1_f_06 - phones	Y	91.4111
91.3211	DCA_se3_ag1_f_06 - words	yeah	91.6411
91.4111	DCA_se3_ag1_f_06 - phones	AE1	91.6411
91.6411	DCA_se3_ag1_f_06 - phones	sp	92.2919
92.2919	DCA_se3_ag1_f_06 - phones	DH	92.3219
92.2919	DCA_se3_ag1_f_06 - words	the	92.3519
92.3219	DCA_se3_ag1_f_06 - phones	IY0	92.3519
92.3519	DCA_se3_ag1_f_06 - phones	K	92.4819
92.3519	DCA_se3_ag1_f_06 - words	cowboys	92.8319
92.4819	DCA_se3_ag1_f_06 - phones	AW1	92.5519
92.5519	DCA_se3_ag1_f_06 - phones	B	92.6319
92.6319	DCA_se3_ag1_f_06 - phones	OY2	92.7419
92.7419	DCA_se3_ag1_f_06 - phones	Z	92.8319
92.8319	DCA_se3_ag1_f_06 - phones	AH0	92.8719
92.8319	DCA_se3_ag1_f_06 - words	and	92.9519
92.8719	DCA_se3_ag1_f_06 - phones	N	92.9519
92.9519	DCA_se3_ag1_f_06 - phones	IH1	92.9919
92.9519	DCA_se3_ag1_f_06 - words	indians	93.3219
92.9919	DCA_se3_ag1_f_06 - phones	N	93.0619
93.0619	DCA_se3_ag1_f_06 - phones	D	93.1119
93.1119	DCA_se3_ag1_f_06 - phones	IY0	93.2019
93.2019	DCA_se3_ag1_f_06 - phones	AH0	93.2319
93.2319	DCA_se3_ag1_f_06 - phones	N	93.2619
93.2619	DCA_se3_ag1_f_06 - phones	Z	93.3219
93.3219	DCA_se3_ag1_f_06 - phones	sp	93.3719
93.3590	DCA_int_04 - phones	HH	93.4990
93.3590	DCA_int_04 - words	how	93.5390
93.3719	DCA_se3_ag1_f_06 - phones	spn	93.6919
93.3719	DCA_se3_ag1_f_06 - words	<unk>	93.6919
93.4990	DCA_int_04 - phones	AW1	93.5390
93.5390	DCA_int_04 - phones	IH0	93.5990
93.5390	DCA_int_04 - words	d	93.6490
93.5990	DCA_int_04 - phones	D	93.6490
93.6490	DCA_int_04 - phones	Y	93.6890
93.6490	DCA_int_04 - words	you	93.7190
93.6890	DCA_int_04 - phones	UW1	93.7190
93.6919	DCA_se3_ag1_f_06 - phones	sp	96.2167
93.7190	DCA_int_04 - phones	P	93.8390
93.7190	DCA_int_04 - words	play	94.1690
93.8390	DCA_int_04 - phones	L	93.8790
93.8790	DCA_int_04 - phones	EY1	94.1690
94.1690	DCA_int_04 - phones	sp	94.8690
94.8690	DCA_int_04 - phones	DH	94.8990
94.8690	DCA_int_04 - words	that	95.2890
94.8990	DCA_int_04 - phones	AH0	94.9590
94.9590	DCA_int_04 - phones	T	95.2890
95.2890	DCA_int_04 - words	<unk>	95.3190
95.2890	DCA_int_04 - phones	spn	95.3190
96.2167	DCA_se3_ag1_f_06 - phones	AH1	96.5267
96.2167	DCA_se3_ag1_f_06 - words	um	96.7067
96.5267	DCA_se3_ag1_f_06 - phones	M	96.7067
96.7067	DCA_se3_ag1_f_06 - phones	sp	96.7767
98.1379	DCA_se3_ag1_f_06 - phones	W	98.2379
98.1379	DCA_se3_ag1_f_06 - words	well	98.4879
98.2379	DCA_se3_ag1_f_06 - phones	EH1	98.4379
98.4379	DCA_se3_ag1_f_06 - phones	L	98.4879
98.4879	DCA_se3_ag1_f_06 - phones	DH	98.5179
98.4879	DCA_se3_ag1_f_06 - words	the	98.5479
98.5179	DCA_se3_ag1_f_06 - phones	AH1	98.5479
98.5479	DCA_se3_ag1_f_06 - phones	sp	98.6179
98.6179	DCA_se3_ag1_f_06 - phones	B	98.6979
98.6179	DCA_se3_ag1_f_06 - words	boys	98.9179
98.6979	DCA_se3_ag1_f_06 - phones	OY1	98.8779
98.8779	DCA_se3_ag1_f_06 - phones	Z	98.9179
98.9179	DCA_se3_ag1_f_06 - phones	sp	98.9479
98.9479	DCA_se3_ag1_f_06 - phones	D	99.0179
98.9479	DCA_se3_ag1_f_06 - words	down	99.1579
99.0179	DCA_se3_ag1_f_06 - phones	AW1	99.0779
99.0779	DCA_se3_ag1_f_06 - phones	N	99.1579
99.1579	DCA_se3_ag1_f_06 - phones	DH	99.1879
99.1579	DCA_se3_ag1_f_06 - words	the	99.2479
99.1879	DCA_se3_ag1_f_06 - phones	AH0	99.2479
99.2479	DCA_se3_ag1_f_06 - phones	S	99.2779
99.2479	DCA_se3_ag1_f_06 - words	street	99.5179
99.2779	DCA_se3_ag1_f_06 - phones	T	99.3379
99.3379	DCA_se3_ag1_f_06 - phones	R	99.3779
99.3779	DCA_se3_ag1_f_06 - phones	IY1	99.4579
99.4579	DCA_se3_ag1_f_06 - phones	T	99.5179
99.5179	DCA_se3_ag1_f_06 - phones	AY1	99.6079
99.5179	DCA_se3_ag1_f_06 - words	i	99.6079
99.6079	DCA_se3_ag1_f_06 - phones	W	99.6579
99.6079	DCA_se3_ag1_f_06 - words	was	99.7179
99.6579	DCA_se3_ag1_f_06 - phones	AA1	99.6879
99.6879	DCA_se3_ag1_f_06 - phones	Z	99.7179
99.7179	DCA_se3_ag1_f_06 - phones	DH	99.7479
99.7179	DCA_se3_ag1_f_06 - words	the	99.8079
99.7479	DCA_se3_ag1_f_06 - phones	IY0	99.8079
99.8079	DCA_se3_ag1_f_06 - phones	OW1	99.8679
99.8079	DCA_se3_ag1_f_06 - words	only	100.0379
99.8679	DCA_se3_ag1_f_06 - phones	N	99.8979
99.8979	DCA_se3_ag1_f_06 - phones	L	99.9379
99.9379	DCA_se3_ag1_f_06 - phones	IY0	100.0379
100.0379	DCA_se3_ag1_f_06 - phones	G	100.1279
100.0379	DCA_se3_ag1_f_06 - words	girl	100.1979
100.1279	DCA_se3_ag1_f_06 - phones	ER1	100.1679
100.1679	DCA_se3_ag1_f_06 - phones	L	100.1979
100.1979	DCA_se3_ag1_f_06 - phones	AO1	100.3479
100.1979	DCA_se3_ag1_f_06 - words	on	100.3779
100.3479	DCA_se3_ag1_f_06 - phones	N	100.3779
100.3779	DCA_se3_ag1_f_06 - phones	M	100.4479
100.3779	DCA_se3_ag1_f_06 - words	my	100.5479
100.4479	DCA_se3_ag1_f_06 - phones	AY1	100.5479
100.5479	DCA_se3_ag1_f_06 - phones	sp	100.6179
100.6179	DCA_se3_ag1_f_06 - phones	B	100.6479
100.6179	DCA_se3_ag1_f_06 - words	block	100.9079
100.6479	DCA_se3_ag1_f_06 - phones	L	100.6779
100.6779	DCA_se3_ag1_f_06 - phones	AA1	100.8279
100.8279	DCA_se3_ag1_f_06 - phones	K	100.9079
101.0988	DCA_se3_ag1_f_06 - phones	S	101.2288
101.0988	DCA_se3_ag1_f_06 - words	so	101.2788
101.2288	DCA_se3_ag1_f_06 - phones	OW1	101.2788
101.2788	DCA_se3_ag1_f_06 - phones	W	101.3288
101.2788	DCA_se3_ag1_f_06 - words	we	101.3788
101.3288	DCA_se3_ag1_f_06 - phones	IY1	101.3788
101.3788	DCA_se3_ag1_f_06 - phones	Y	101.4088
101.3788	DCA_se3_ag1_f_06 - words	used	101.5488
101.4088	DCA_se3_ag1_f_06 - phones	UW1	101.4788
101.4788	DCA_se3_ag1_f_06 - phones	Z	101.5188
101.5188	DCA_se3_ag1_f_06 - phones	D	101.5488
101.5488	DCA_se3_ag1_f_06 - phones	T	101.5788
101.5488	DCA_se3_ag1_f_06 - words	to	101.6088
101.5788	DCA_se3_ag1_f_06 - phones	AH0	101.6088
101.6088	DCA_se3_ag1_f_06 - phones	sp	101.6488
101.6488	DCA_se3_ag1_f_06 - phones	P	101.7488
101.6488	DCA_se3_ag1_f_06 - words	play	101.9388
101.7488	DCA_se3_ag1_f_06 - phones	L	101.8288
101.8288	DCA_se3_ag1_f_06 - phones	EY1	101.9388
101.9388	DCA_se3_ag1_f_06 - phones	sp	102.5464
102.5464	DCA_se3_ag1_f_06 - phones	K	102.6564
102.5464	DCA_se3_ag1_f_06 - words	cowboys	102.9964
102.6564	DCA_se3_ag1_f_06 - phones	AW1	102.7264
102.7264	DCA_se3_ag1_f_06 - phones	B	102.8064
102.8064	DCA_se3_ag1_f_06 - phones	OY2	102.9264
102.9264	DCA_se3_ag1_f_06 - phones	Z	102.9964
102.9964	DCA_se3_ag1_f_06 - phones	AH0	103.0564
102.9964	DCA_se3_ag1_f_06 - words	and	103.1364
103.0564	DCA_se3_ag1_f_06 - phones	N	103.1364
103.1364	DCA_se3_ag1_f_06 - phones	IH1	103.2264
103.1364	DCA_se3_ag1_f_06 - words	indians	103.6264
103.2264	DCA_se3_ag1_f_06 - phones	N	103.2764
103.2764	DCA_se3_ag1_f_06 - phones	D	103.3464
103.3464	DCA_se3_ag1_f_06 - phones	IY0	103.4664
103.4664	DCA_se3_ag1_f_06 - phones	AH0	103.5264
103.5264	DCA_se3_ag1_f_06 - phones	N	103.5564
103.5564	DCA_se3_ag1_f_06 - phones	Z	103.6264
103.6264	DCA_se3_ag1_f_06 - phones	AH0	103.6664
103.6264	DCA_se3_ag1_f_06 - words	and	103.7264
103.6664	DCA_se3_ag1_f_06 - phones	N	103.7264
103.7264	DCA_se3_ag1_f_06 - phones	AY1	103.8764
103.7264	DCA_se3_ag1_f_06 - words	i	103.8764
103.8764	DCA_se3_ag1_f_06 - phones	W	103.9064
103.8764	DCA_se3_ag1_f_06 - words	was	103.9864
103.9064	DCA_se3_ag1_f_06 - phones	AA1	103.9464
103.9464	DCA_se3_ag1_f_06 - phones	Z	103.9864
103.9864	DCA_se3_ag1_f_06 - phones	DH	104.0464
103.9864	DCA_se3_ag1_f_06 - words	the	104.1264
104.0464	DCA_se3_ag1_f_06 - phones	IY0	104.1264
104.1264	DCA_se3_ag1_f_06 - phones	IH1	104.1564
104.1264	DCA_se3_ag1_f_06 - words	indian	104.4464
104.1564	DCA_se3_ag1_f_06 - phones	N	104.1864
104.1864	DCA_se3_ag1_f_06 - phones	D	104.2964
104.2964	DCA_se3_ag1_f_06 - phones	IY0	104.3864
104.3864	DCA_se3_ag1_f_06 - phones	AH0	104.4164
104.4164	DCA_se3_ag1_f_06 - phones	N	104.4464
104.4464	DCA_se3_ag1_f_06 - phones	sp	104.5664
104.5664	DCA_se3_ag1_f_06 - phones	P	104.5964
104.5664	DCA_se3_ag1_f_06 - words	princess	104.8764
104.5964	DCA_se3_ag1_f_06 - phones	R	104.6264
104.6264	DCA_se3_ag1_f_06 - phones	IH1	104.6864
104.6864	DCA_se3_ag1_f_06 - phones	N	104.7164
104.7164	DCA_se3_ag1_f_06 - phones	S	104.8164
104.8164	DCA_se3_ag1_f_06 - phones	EH0	104.8464
104.8464	DCA_se3_ag1_f_06 - phones	S	104.8764
104.8764	DCA_se3_ag1_f_06 - phones	sp	104.9564
104.9564	DCA_se3_ag1_f_06 - phones	DH	104.9964
104.9564	DCA_se3_ag1_f_06 - words	that	105.0564
104.9964	DCA_se3_ag1_f_06 - phones	AE1	105.0264
105.0264	DCA_se3_ag1_f_06 - phones	T	105.0564
105.0564	DCA_se3_ag1_f_06 - phones	W	105.1064
105.0564	DCA_se3_ag1_f_06 - words	was	105.2364
105.1064	DCA_se3_ag1_f_06 - phones	AA1	105.1764
105.1764	DCA_se3_ag1_f_06 - phones	Z	105.2364
105.2364	DCA_se3_ag1_f_06 - phones	AO1	105.2764
105.2364	DCA_se3_ag1_f_06 - words	always	105.5064
105.2764	DCA_se3_ag1_f_06 - phones	L	105.3064
105.3064	DCA_se3_ag1_f_06 - phones	W	105.3664
105.3664	DCA_se3_ag1_f_06 - phones	EY2	105.4164
105.4164	DCA_se3_ag1_f_06 - phones	Z	105.5064
105.5064	DCA_se3_ag1_f_06 - phones	sp	105.5464
105.5464	DCA_se3_ag1_f_06 - phones	R	105.5764
105.5464	DCA_se3_ag1_f_06 - words	rescued	106.1164
105.5764	DCA_se3_ag1_f_06 - phones	EH1	105.6464
105.6464	DCA_se3_ag1_f_06 - phones	S	105.6864
105.6864	DCA_se3_ag1_f_06 - phones	K	105.8264
105.8264	DCA_se3_ag1_f_06 - phones	Y	105.8964
105.8964	DCA_se3_ag1_f_06 - phones	UW0	106.0564
106.0564	DCA_se3_ag1_f_06 - phones	D	106.1164
106.1164	DCA_se3_ag1_f_06 - phones	sp	106.9897
106.9897	DCA_se3_ag1_f_06 - phones	B	107.0197
106.9897	DCA_se3_ag1_f_06 - words	by	107.0697
107.0197	DCA_se3_ag1_f_06 - phones	AY1	107.0697
107.0697	DCA_se3_ag1_f_06 - phones	DH	107.1297
107.0697	DCA_se3_ag1_f_06 - words	the	107.1897
107.1297	DCA_se3_ag1_f_06 - phones	IY0	107.1897
107.1897	DCA_se3_ag1_f_06 - phones	K	107.3097
107.1897	DCA_se3_ag1_f_06 - words	cowboy	107.7897
107.3097	DCA_se3_ag1_f_06 - phones	AW1	107.4797
107.4797	DCA_se3_ag1_f_06 - phones	B	107.6797
107.6797	DCA_se3_ag1_f_06 - phones	OY2	107.7897
107.7897	DCA_se3_ag1_f_06 - phones	sp	107.8297
107.8297	DCA_se3_ag1_f_06 - words	or	107.9597
107.8297	DCA_se3_ag1_f_06 - phones	ER0	107.9597
107.9597	DCA_se3_ag1_f_06 - phones	sp	108.0297
108.0297	DCA_se3_ag1_f_06 - phones	S	108.0997
108.0297	DCA_se3_ag1_f_06 - words	something	108.2597
108.0997	DCA_se3_ag1_f_06 - phones	AH1	108.1297
108.1297	DCA_se3_ag1_f_06 - phones	M	108.1597
108.1597	DCA_se3_ag1_f_06 - phones	TH	108.1897
108.1897	DCA_se3_ag1_f_06 - phones	IH0	108.2197
108.2197	DCA_se3_ag1_f_06 - phones	NG	108.2597
108.2597	DCA_se3_ag1_f_06 - phones	spn	108.8097
108.2597	DCA_se3_ag1_f_06 - words	<unk>	108.8097
108.9267	DCA_int_04 - phones	sil	108.9867
108.9867	DCA_int_04 - phones	M	109.0267
108.9867	DCA_int_04 - words	mm-hm	109.1967
109.0267	DCA_int_04 - phones	HH	109.1667
109.1667	DCA_int_04 - phones	M	109.1967
109.1967	DCA_int_04 - phones	sp	111.2014
111.2014	DCA_int_04 - phones	OW2	111.2414
111.2014	DCA_int_04 - words	okay	111.3014
111.2414	DCA_int_04 - phones	K	111.2714
111.2714	DCA_int_04 - phones	EY1	111.3014
111.3014	DCA_int_04 - phones	sp	112.7805
112.7805	DCA_int_04 - phones	OW2	112.8905
112.7805	DCA_int_04 - words	okay	113.3205
112.8905	DCA_int_04 - phones	K	113.1005
113.1005	DCA_int_04 - phones	EY1	113.3205
113.3205	DCA_int_04 - phones	sp	113.4605
113.4605	DCA_int_04 - phones	AH1	113.5705
113.4605	DCA_int_04 - words	um	113.7105
113.5705	DCA_int_04 - phones	M	113.7105
113.7105	DCA_int_04 - phones	sp	113.8305
113.8305	DCA_int_04 - phones	W	113.8905
113.8305	DCA_int_04 - words	what	113.9505
113.8905	DCA_int_04 - phones	AH1	113.9205
113.9205	DCA_int_04 - phones	T	113.9505
113.9505	DCA_int_04 - phones	AH0	114.0505
113.9505	DCA_int_04 - words	about	114.2705
114.0505	DCA_int_04 - phones	B	114.1105
114.1105	DCA_int_04 - phones	AW1	114.1505
114.1505	DCA_int_04 - phones	T	114.2705
114.2705	DCA_int_04 - phones	Y	114.3405
114.2705	DCA_int_04 - words	your	114.4005
114.3405	DCA_int_04 - phones	UH1	114.3705
114.3705	DCA_int_04 - phones	R	114.4005
114.4005	DCA_int_04 - phones	sp	114.4605
114.4605	DCA_int_04 - phones	T	114.5805
114.4605	DCA_int_04 - words	tv	114.8305
114.5805	DCA_int_04 - phones	IY1	114.6205
114.6205	DCA_int_04 - phones	V	114.7505
114.7505	DCA_int_04 - phones	IY1	114.8305
114.8305	DCA_int_04 - phones	sp	114.8805
114.8805	DCA_int_04 - phones	P	114.9205
114.8805	DCA_int_04 - words	programs	115.1305
114.9205	DCA_int_04 - phones	R	114.9505
114.9505	DCA_int_04 - phones	OW1	114.9805
114.9805	DCA_int_04 - phones	G	115.0105
115.0105	DCA_int_04 - phones	R	115.0405
115.0405	DCA_int_04 - phones	AE2	115.0705
115.0705	DCA_int_04 - phones	M	115.1005
115.1005	DCA_int_04 - phones	Z	115.1305
115.1305	DCA_int_04 - phones	sp	131.9296
117.3223	DCA_se3_ag1_f_06 - phones	sil	117.8423
117.8423	DCA_se3_ag1_f_06 - phones	HH	117.8723
117.8423	DCA_se3_ag1_f_06 - words	hm	117.9023
117.8723	DCA_se3_ag1_f_06 - phones	M	117.9023
118.8424	DCA_se3_ag1_f_06 - phones	sil	118.8924
118.8924	DCA_se3_ag1_f_06 - words	<unk>	118.9524
118.8924	DCA_se3_ag1_f_06 - phones	spn	118.9524
120.0547	DCA_se3_ag1_f_06 - phones	sil	120.1147
120.1147	DCA_se3_ag1_f_06 - phones	AH1	120.2947
120.1147	DCA_se3_ag1_f_06 - words	um	120.5747
120.2947	DCA_se3_ag1_f_06 - phones	M	120.5747
120.5747	DCA_se3_ag1_f_06 - phones	sp	121.4698
121.4698	DCA_se3_ag1_f_06 - phones	AY1	121.4998
121.4698	DCA_se3_ag1_f_06 - words	i	121.4998
121.4998	DCA_se3_ag1_f_06 - phones	D	121.5698
121.4998	DCA_se3_ag1_f_06 - words	don't	121.6898
121.5698	DCA_se3_ag1_f_06 - phones	OW1	121.6298
121.6298	DCA_se3_ag1_f_06 - phones	N	121.6598
121.6598	DCA_se3_ag1_f_06 - phones	T	121.6898
121.6898	DCA_se3_ag1_f_06 - phones	W	121.7498
121.6898	DCA_se3_ag1_f_06 - words	watch	122.0298
121.7498	DCA_se3_ag1_f_06 - phones	AA1	121.8398
121.8398	DCA_se3_ag1_f_06 - phones	CH	122.0298
122.0298	DCA_se3_ag1_f_06 - phones	sp	122.0598
122.0598	DCA_se3_ag1_f_06 - phones	M	122.1398
122.0598	DCA_se3_ag1_f_06 - words	much	122.3698
122.1398	DCA_se3_ag1_f_06 - phones	AH1	122.2098
122.2098	DCA_se3_ag1_f_06 - phones	CH	122.3698
122.3698	DCA_se3_ag1_f_06 - phones	sp	122.3998
122.3998	DCA_se3_ag1_f_06 - phones	T	122.4498
122.3998	DCA_se3_ag1_f_06 - words	tv	122.8098
122.4498	DCA_se3_ag1_f_06 - phones	IY1	122.4798
122.4798	DCA_se3_ag1_f_06 - phones	V	122.5998
122.5998	DCA_se3_ag1_f_06 - phones	IY1	122.8098
122.8098	DCA_se3_ag1_f_06 - phones	sp	123.5588
123.5588	DCA_se3_ag1_f_06 - phones	D	123.5988
123.5588	DCA_se3_ag1_f_06 - words	during	123.7888
123.5988	DCA_se3_ag1_f_06 - phones	UH1	123.6588
123.6588	DCA_se3_ag1_f_06 - phones	R	123.6888
123.6888	DCA_se3_ag1_f_06 - phones	IH0	123.7188
123.7188	DCA_se3_ag1_f_06 - phones	NG	123.7888
123.7888	DCA_se3_ag1_f_06 - phones	DH	123.8288
123.7888	DCA_se3_ag1_f_06 - words	the	123.8988
123.8288	DCA_se3_ag1_f_06 - phones	AH1	123.8988
123.8988	DCA_se3_ag1_f_06 - phones	W	123.9288
123.8988	DCA_se3_ag1_f_06 - words	week	124.0888
123.9288	DCA_se3_ag1_f_06 - phones	IY1	124.0488
124.0488	DCA_se3_ag1_f_06 - phones	K	124.0888
124.0888	DCA_se3_ag1_f_06 - phones	sp	124.1888
124.1888	DCA_se3_ag1_f_06 - phones	B	124.2188
124.1888	DCA_se3_ag1_f_06 - words	but	124.2788
124.2188	DCA_se3_ag1_f_06 - phones	AH1	124.2488
124.2488	DCA_se3_ag1_f_06 - phones	T	124.2788
124.2788	DCA_se3_ag1_f_06 - phones	AY1	124.3288
124.2788	DCA_se3_ag1_f_06 - words	i	124.3288
124.3288	DCA_se3_ag1_f_06 - phones	W	124.4088
124.3288	DCA_se3_ag1_f_06 - words	watch	124.5988
124.4088	DCA_se3_ag1_f_06 - phones	AA1	124.4688
124.4688	DCA_se3_ag1_f_06 - phones	CH	124.5988
124.5988	DCA_se3_ag1_f_06 - phones	sp	124.6288
124.6288	DCA_se3_ag1_f_06 - phones	DH	124.6688
124.6288	DCA_se3_ag1_f_06 - words	the	124.6988
124.6688	DCA_se3_ag1_f_06 - phones	AH0	124.6988
124.6988	DCA_se3_ag1_f_06 - phones	M	124.7888
124.6988	DCA_se3_ag1_f_06 - words	movie	124.9288
124.7888	DCA_se3_ag1_f_06 - phones	UW1	124.8688
124.8688	DCA_se3_ag1_f_06 - phones	V	124.8988
124.8988	DCA_se3_ag1_f_06 - phones	IY0	124.9288
124.9288	DCA_se3_ag1_f_06 - phones	sp	125.8923
125.8923	DCA_se3_ag1_f_06 - phones	S	125.9223
125.8923	DCA_se3_ag1_f_06 - words	saturday	126.2023
125.9223	DCA_se3_ag1_f_06 - phones	AE1	125.9623
125.9623	DCA_se3_ag1_f_06 - phones	T	125.9923
125.9923	DCA_se3_ag1_f_06 - phones	ER0	126.0223
126.0223	DCA_se3_ag1_f_06 - phones	D	126.0523
126.0523	DCA_se3_ag1_f_06 - phones	IY0	126.2023
126.2023	DCA_se3_ag1_f_06 - phones	sp	126.2323
126.2323	DCA_se3_ag1_f_06 - phones	N	126.2623
126.2323	DCA_se3_ag1_f_06 - words	night	126.4523
126.2623	DCA_se3_ag1_f_06 - phones	AY1	126.2923
126.2923	DCA_se3_ag1_f_06 - phones	T	126.4523
126.4523	DCA_se3_ag1_f_06 - phones	sp	126.8042
126.8042	DCA_se3_ag1_f_06 - phones	M	126.8342
126.8042	DCA_se3_ag1_f_06 - words	movies	127.1842
126.8342	DCA_se3_ag1_f_06 - phones	UW1	126.8642
126.8642	DCA_se3_ag1_f_06 - phones	V	126.8942
126.8942	DCA_se3_ag1_f_06 - phones	IY0	127.1542
127.1542	DCA_se3_ag1_f_06 - phones	Z	127.1842
127.1842	DCA_se3_ag1_f_06 - phones	sp	127.2842
127.2842	DCA_se3_ag1_f_06 - phones	AH0	127.3242
127.2842	DCA_se3_ag1_f_06 - words	and	127.4442
127.3242	DCA_se3_ag1_f_06 - phones	N	127.4442
128.5249	DCA_se3_ag1_f_06 - phones	sil	128.5549
128.5549	DCA_se3_ag1_f_06 - phones	AH0	128.6049
128.5549	DCA_se3_ag1_f_06 - words	and	128.6849
128.6049	DCA_se3_ag1_f_06 - phones	N	128.6849
128.6849	DCA_se3_ag1_f_06 - phones	DH	128.7149
128.6849	DCA_se3_ag1_f_06 - words	the	128.7449
128.7149	DCA_se3_ag1_f_06 - phones	AH0	128.7449
128.7449	DCA_se3_ag1_f_06 - phones	M	128.8149
128.7449	DCA_se3_ag1_f_06 - words	movies	129.0449
128.8149	DCA_se3_ag1_f_06 - phones	UW1	128.8949
128.8949	DCA_se3_ag1_f_06 - phones	V	128.9249
128.9249	DCA_se3_ag1_f_06 - phones	IY0	129.0149
129.0149	DCA_se3_ag1_f_06 - phones	Z	129.0449
129.0449	DCA_se3_ag1_f_06 - phones	sp	129.1049
129.1049	DCA_se3_ag1_f_06 - phones	D	129.1449
129.1049	DCA_se3_ag1_f_06 - words	during	129.2949
129.1449	DCA_se3_ag1_f_06 - phones	UH1	129.1949
129.1949	DCA_se3_ag1_f_06 - phones	R	129.2249
129.2249	DCA_se3_ag1_f_06 - phones	IH0	129.2549
129.2549	DCA_se3_ag1_f_06 - phones	NG	129.2949
129.2949	DCA_se3_ag1_f_06 - phones	DH	129.3249
129.2949	DCA_se3_ag1_f_06 - words	the	129.3549
129.3249	DCA_se3_ag1_f_06 - phones	AH0	129.3549
129.3549	DCA_se3_ag1_f_06 - phones	sp	129.4049
129.4049	DCA_se3_ag1_f_06 - phones	W	129.4649
129.4049	DCA_se3_ag1_f_06 - words	week	129.6649
129.4649	DCA_se3_ag1_f_06 - phones	IY1	129.5949
129.5949	DCA_se3_ag1_f_06 - phones	K	129.6649
129.7559	DCA_se3_ag1_f_06 - phones	sil	129.8159
129.8159	DCA_se3_ag1_f_06 - phones	K	129.8459
129.8159	DCA_se3_ag1_f_06 - words	cause	129.9059
129.8459	DCA_se3_ag1_f_06 - phones	AA1	129.8759
129.8759	DCA_se3_ag1_f_06 - phones	Z	129.9059
129.9059	DCA_se3_ag1_f_06 - phones	DH	129.9359
129.9059	DCA_se3_ag1_f_06 - words	they're	129.9959
129.9359	DCA_se3_ag1_f_06 - phones	EH1	129.9659
129.9659	DCA_se3_ag1_f_06 - phones	R	129.9959
129.9959	DCA_se3_ag1_f_06 - phones	sp	130.0659
130.0659	DCA_se3_ag1_f_06 - phones	B	130.1059
130.0659	DCA_se3_ag1_f_06 - words	better	130.1959
130.1059	DCA_se3_ag1_f_06 - phones	EH1	130.1359
130.1359	DCA_se3_ag1_f_06 - phones	T	130.1659
130.1659	DCA_se3_ag1_f_06 - phones	ER0	130.1959
130.1959	DCA_se3_ag1_f_06 - phones	DH	130.2259
130.1959	DCA_se3_ag1_f_06 - words	this	130.3859
130.2259	DCA_se3_ag1_f_06 - phones	IH0	130.3259
130.3259	DCA_se3_ag1_f_06 - phones	S	130.3859
130.3859	DCA_se3_ag1_f_06 - phones	sp	130.5459
130.5459	DCA_se3_ag1_f_06 - phones	Y	130.6259
130.5459	DCA_se3_ag1_f_06 - words	year	130.7259
130.6259	DCA_se3_ag1_f_06 - phones	IH1	130.6959
130.6959	DCA_se3_ag1_f_06 - phones	R	130.7259
130.7259	DCA_se3_ag1_f_06 - phones	sp	131.7037
131.7037	DCA_se3_ag1_f_06 - phones	DH	131.7337
131.7037	DCA_se3_ag1_f_06 - words	then	131.7937
131.7337	DCA_se3_ag1_f_06 - phones	EH1	131.7637
131.7637	DCA_se3_ag1_f_06 - phones	N	131.7937
131.7937	DCA_se3_ag1_f_06 - phones	DH	131.8237
131.7937	DCA_se3_ag1_f_06 - words	they've	131.8837
131.8237	DCA_se3_ag1_f_06 - phones	EY1	131.8537
131.8537	DCA_se3_ag1_f_06 - phones	V	131.8837
131.8837	DCA_se3_ag1_f_06 - phones	sp	132.1837
131.9296	DCA_int_04 - phones	D	131.9596
131.9296	DCA_int_04 - words	did	132.0696
131.9596	DCA_int_04 - phones	IH0	131.9896
131.9896	DCA_int_04 - phones	D	132.0696
132.0696	DCA_int_04 - phones	Y	132.1296
132.0696	DCA_int_04 - words	you	132.1696
132.1296	DCA_int_04 - phones	UW1	132.1696
132.1696	DCA_int_04 - phones	sp	132.2096
132.1837	DCA_se3_ag1_f_06 - phones	EH1	132.2137
132.1837	DCA_se3_ag1_f_06 - words	ever	132.2837
132.2096	DCA_int_04 - phones	W	132.2596
132.2096	DCA_int_04 - words	watch	132.4996
132.2137	DCA_se3_ag1_f_06 - phones	V	132.2537
132.2537	DCA_se3_ag1_f_06 - phones	ER0	132.2837
132.2596	DCA_int_04 - phones	AA1	132.3596
132.2837	DCA_se3_ag1_f_06 - phones	HH	132.3137
132.2837	DCA_se3_ag1_f_06 - words	have	132.3737
132.3137	DCA_se3_ag1_f_06 - phones	AE1	132.3437
132.3437	DCA_se3_ag1_f_06 - phones	V	132.3737
132.3596	DCA_int_04 - phones	CH	132.4996
132.3737	DCA_se3_ag1_f_06 - phones	sp	132.4637
132.4637	DCA_se3_ag1_f_06 - phones	B	132.4937
132.4637	DCA_se3_ag1_f_06 - words	been	132.5537
132.4937	DCA_se3_ag1_f_06 - phones	IH0	132.5237
132.4996	DCA_int_04 - phones	EH1	132.5496
132.4996	DCA_int_04 - words	any	132.8096
132.5237	DCA_se3_ag1_f_06 - phones	N	132.5537
132.5496	DCA_int_04 - phones	N	132.5996
132.5537	DCA_se3_ag1_f_06 - phones	sp	135.6806
132.5996	DCA_int_04 - phones	IY0	132.8096
132.8096	DCA_int_04 - phones	sp	132.8496
132.9873	DCA_int_04 - phones	R	133.0873
132.9873	DCA_int_04 - words	recently	133.5173
133.0873	DCA_int_04 - phones	IY1	133.1773
133.1773	DCA_int_04 - phones	S	133.2773
133.2773	DCA_int_04 - phones	AH0	133.3073
133.3073	DCA_int_04 - phones	N	133.3673
133.3673	DCA_int_04 - phones	T	133.4073
133.4073	DCA_int_04 - phones	L	133.4373
133.4373	DCA_int_04 - phones	IY0	133.5173
133.5173	DCA_int_04 - phones	sp	133.5473
133.5473	DCA_int_04 - phones	DH	133.5773
133.5473	DCA_int_04 - words	that	133.7373
133.5773	DCA_int_04 - phones	AH0	133.6573
133.6573	DCA_int_04 - phones	T	133.7373
133.7373	DCA_int_04 - phones	Y	133.8073
133.7373	DCA_int_04 - words	you	133.8573
133.8073	DCA_int_04 - phones	UW1	133.8573
133.8573	DCA_int_04 - phones	sp	133.9273
133.9273	DCA_int_04 - phones	K	133.9573
133.9273	DCA_int_04 - words	can	134.0173
133.9573	DCA_int_04 - phones	AH0	133.9873
133.9873	DCA_int_04 - phones	N	134.0173
134.0173	DCA_int_04 - phones	sp	134.4373
134.4373	DCA_int_04 - phones	R	134.4973
134.4373	DCA_int_04 - words	relate	134.6573
134.4973	DCA_int_04 - phones	IH0	134.5373
134.5373	DCA_int_04 - phones	L	134.5973
134.5973	DCA_int_04 - phones	EY1	134.6273
134.6273	DCA_int_04 - phones	T	134.6573
134.6573	DCA_int_04 - phones	sp	138.6936
135.6806	DCA_se3_ag1_f_06 - phones	AH1	135.8706
135.6806	DCA_se3_ag1_f_06 - words	um	135.9606
135.8706	DCA_se3_ag1_f_06 - phones	M	135.9606
135.9606	DCA_se3_ag1_f_06 - phones	sp	136.0106
136.0106	DCA_se3_ag1_f_06 - phones	T	136.0606
136.0106	DCA_se3_ag1_f_06 - words	to	136.0906
136.0606	DCA_se3_ag1_f_06 - phones	UW1	136.0906
136.0906	DCA_se3_ag1_f_06 - phones	K	136.1806
136.0906	DCA_se3_ag1_f_06 - words	kill	136.2906
136.1806	DCA_se3_ag1_f_06 - phones	IH1	136.2306
136.2306	DCA_se3_ag1_f_06 - phones	L	136.2906
136.2906	DCA_se3_ag1_f_06 - words	a	136.3206
136.2906	DCA_se3_ag1_f_06 - phones	AH0	136.3206
136.3206	DCA_se3_ag1_f_06 - phones	M	136.4106
136.3206	DCA_se3_ag1_f_06 - words	mockingbird	137.0006
136.4106	DCA_se3_ag1_f_06 - phones	AA1	136.5306
136.5306	DCA_se3_ag1_f_06 - phones	K	136.6106
136.6106	DCA_se3_ag1_f_06 - phones	IH0	136.6606
136.6606	DCA_se3_ag1_f_06 - phones	NG	136.6906
136.6906	DCA_se3_ag1_f_06 - phones	B	136.7506
136.7506	DCA_se3_ag1_f_06 - phones	ER2	136.8206
136.8206	DCA_se3_ag1_f_06 - phones	D	137.0006
137.7186	DCA_se3_ag1_f_06 - phones	sil	137.7586
137.7586	DCA_se3_ag1_f_06 - words	i	137.8586
137.7586	DCA_se3_ag1_f_06 - phones	AY1	137.8586
137.8586	DCA_se3_ag1_f_06 - phones	L	137.9486
137.8586	DCA_se3_ag1_f_06 - words	like	138.0486
137.9486	DCA_se3_ag1_f_06 - phones	AY1	138.0186
138.0186	DCA_se3_ag1_f_06 - phones	K	138.0486
138.0486	DCA_se3_ag1_f_06 - phones	sp	138.0786
138.0786	DCA_se3_ag1_f_06 - phones	DH	138.1086
138.0786	DCA_se3_ag1_f_06 - words	that	138.1686
138.1086	DCA_se3_ag1_f_06 - phones	AH0	138.1386
138.1386	DCA_se3_ag1_f_06 - phones	T	138.1686
138.1686	DCA_se3_ag1_f_06 - phones	W	138.1986
138.1686	DCA_se3_ag1_f_06 - words	one	138.2586
138.1986	DCA_se3_ag1_f_06 - phones	AH1	138.2286
138.2286	DCA_se3_ag1_f_06 - phones	N	138.2586
138.2586	DCA_se3_ag1_f_06 - phones	sp	142.7041
138.6936	DCA_int_04 - phones	M	138.7536
138.6936	DCA_int_04 - words	mm-hm	138.9136
138.7536	DCA_int_04 - phones	HH	138.8636
138.8636	DCA_int_04 - phones	M	138.9136
138.9136	DCA_int_04 - phones	sp	139.6908
139.6908	DCA_int_04 - phones	K	139.7308
139.6908	DCA_int_04 - words	can	139.7908
139.7308	DCA_int_04 - phones	AH0	139.7608
139.7608	DCA_int_04 - phones	N	139.7908
139.7908	DCA_int_04 - phones	Y	139.8208
139.7908	DCA_int_04 - words	you	139.8508
139.8208	DCA_int_04 - phones	UW1	139.8508
139.8508	DCA_int_04 - phones	sp	139.9008
139.9008	DCA_int_04 - phones	T	139.9708
139.9008	DCA_int_04 - words	tell	140.0408
139.9708	DCA_int_04 - phones	EH1	140.0108
140.0108	DCA_int_04 - phones	L	140.0408
140.0408	DCA_int_04 - phones	sp	140.0708
140.0708	DCA_int_04 - phones	M	140.1408
140.0708	DCA_int_04 - words	me	140.1708
140.1408	DCA_int_04 - phones	IY1	140.1708
140.1708	DCA_int_04 - phones	sp	140.3373
140.3373	DCA_int_04 - phones	DH	140.3673
140.3373	DCA_int_04 - words	the	140.4573
140.3673	DCA_int_04 - phones	AH0	140.4573
140.4573	DCA_int_04 - phones	sp	140.6473
140.6473	DCA_int_04 - phones	S	140.6773
140.6473	DCA_int_04 - words	story	140.8273
140.6773	DCA_int_04 - phones	T	140.7073
140.7073	DCA_int_04 - phones	AO1	140.7473
140.7473	DCA_int_04 - phones	R	140.7973
140.7973	DCA_int_04 - phones	IY0	140.8273
140.8273	DCA_int_04 - phones	sp	140.8973
140.8973	DCA_int_04 - phones	AH0	140.9273
140.8973	DCA_int_04 - words	of	140.9573
140.9273	DCA_int_04 - phones	V	140.9573
140.9573	DCA_int_04 - phones	sp	141.0073
141.0073	DCA_int_04 - phones	IH0	141.0673
141.0073	DCA_int_04 - words	it	141.1773
141.0673	DCA_int_04 - phones	T	141.1773
141.4967	DCA_int_04 - phones	sil	141.7267
141.7267	DCA_int_04 - phones	spn	141.7667
141.7267	DCA_int_04 - words	<unk>	141.7667
141.7667	DCA_int_04 - phones	sp	160.0630
142.7041	DCA_se3_ag1_f_06 - phones	W	142.7341
142.7041	DCA_se3_ag1_f_06 - words	well	143.0441
142.7341	DCA_se3_ag1_f_06 - phones	EH1	142.8241
142.8241	DCA_se3_ag1_f_06 - phones	L	143.0441
143.8765	DCA_se3_ag1_f_06 - phones	sil	143.9165
143.9165	DCA_se3_ag1_f_06 - phones	IH1	143.9665
143.9165	DCA_se3_ag1_f_06 - words	it	143.9965
143.9665	DCA_se3_ag1_f_06 - phones	T	143.9965
143.9965	DCA_se3_ag1_f_06 - phones	W	144.0565
143.9965	DCA_se3_ag1_f_06 - words	was	144.1465
144.0565	DCA_se3_ag1_f_06 - phones	AH0	144.0965
144.0965	DCA_se3_ag1_f_06 - phones	Z	144.1465
144.1465	DCA_se3_ag1_f_06 - phones	AH0	144.2165
144.1465	DCA_se3_ag1_f_06 - words	about	144.4165
144.2165	DCA_se3_ag1_f_06 - phones	B	144.2565
144.2565	DCA_se3_ag1_f_06 - phones	AW1	144.3665
144.3665	DCA_se3_ag1_f_06 - phones	T	144.4165
144.4165	DCA_se3_ag1_f_06 - phones	sp	145.0383
145.0383	DCA_se3_ag1_f_06 - phones	DH	145.0683
145.0383	DCA_se3_ag1_f_06 - words	these	145.2783
145.0683	DCA_se3_ag1_f_06 - phones	IY1	145.1783
145.1783	DCA_se3_ag1_f_06 - phones	Z	145.2783
145.2783	DCA_se3_ag1_f_06 - phones	sp	145.3483
145.3483	DCA_se3_ag1_f_06 - phones	T	145.3983
145.3483	DCA_se3_ag1_f_06 - words	two	145.6483
145.3983	DCA_se3_ag1_f_06 - phones	UW1	145.6483
145.6483	DCA_se3_ag1_f_06 - phones	L	145.6783
145.6483	DCA_se3_ag1_f_06 - words	little	145.8483
145.6783	DCA_se3_ag1_f_06 - phones	IH1	145.7283
145.7283	DCA_se3_ag1_f_06 - phones	T	145.7783
145.7783	DCA_se3_ag1_f_06 - phones	AH0	145.8083
145.8083	DCA_se3_ag1_f_06 - phones	L	145.8483
145.8483	DCA_se3_ag1_f_06 - phones	sp	145.9383
145.9383	DCA_se3_ag1_f_06 - phones	CH	145.9783
145.9383	DCA_se3_ag1_f_06 - words	children	146.1783
145.9783	DCA_se3_ag1_f_06 - phones	IH1	146.0083
146.0083	DCA_se3_ag1_f_06 - phones	L	146.0383
146.0383	DCA_se3_ag1_f_06 - phones	D	146.0683
146.0683	DCA_se3_ag1_f_06 - phones	R	146.1183
146.1183	DCA_se3_ag1_f_06 - phones	AH0	146.1483
146.1483	DCA_se3_ag1_f_06 - phones	N	146.1783
146.1783	DCA_se3_ag1_f_06 - phones	DH	146.2083
146.1783	DCA_se3_ag1_f_06 - words	that	146.3283
146.2083	DCA_se3_ag1_f_06 - phones	AH0	146.2783
146.2783	DCA_se3_ag1_f_06 - phones	T	146.3283
146.3283	DCA_se3_ag1_f_06 - phones	L	146.3783
146.3283	DCA_se3_ag1_f_06 - words	lived	146.5583
146.3783	DCA_se3_ag1_f_06 - phones	IH1	146.4583
146.4583	DCA_se3_ag1_f_06 - phones	V	146.4983
146.4983	DCA_se3_ag1_f_06 - phones	D	146.5583
146.5583	DCA_se3_ag1_f_06 - phones	IH0	146.6083
146.5583	DCA_se3_ag1_f_06 - words	in	146.6683
146.6083	DCA_se3_ag1_f_06 - phones	N	146.6683
146.6683	DCA_se3_ag1_f_06 - phones	DH	146.7083
146.6683	DCA_se3_ag1_f_06 - words	the	146.7683
146.7083	DCA_se3_ag1_f_06 - phones	AH0	146.7683
146.7683	DCA_se3_ag1_f_06 - phones	S	146.8683
146.7683	DCA_se3_ag1_f_06 - words	south	147.2783
146.8683	DCA_se3_ag1_f_06 - phones	AW1	147.1083
147.1083	DCA_se3_ag1_f_06 - phones	TH	147.2783
147.9374	DCA_se3_ag1_f_06 - phones	AH0	148.0474
147.9374	DCA_se3_ag1_f_06 - words	and	148.0874
148.0474	DCA_se3_ag1_f_06 - phones	N	148.0874
148.0874	DCA_se3_ag1_f_06 - phones	DH	148.1274
148.0874	DCA_se3_ag1_f_06 - words	their	148.2174
148.1274	DCA_se3_ag1_f_06 - phones	EH1	148.1674
148.1674	DCA_se3_ag1_f_06 - phones	R	148.2174
148.2174	DCA_se3_ag1_f_06 - phones	F	148.3474
148.2174	DCA_se3_ag1_f_06 - words	father	148.6374
148.3474	DCA_se3_ag1_f_06 - phones	AA1	148.4974
148.4974	DCA_se3_ag1_f_06 - phones	DH	148.5474
148.5474	DCA_se3_ag1_f_06 - phones	ER0	148.6374
148.6374	DCA_se3_ag1_f_06 - phones	W	148.7274
148.6374	DCA_se3_ag1_f_06 - words	was	148.8174
148.7274	DCA_se3_ag1_f_06 - phones	AH0	148.7674
148.7674	DCA_se3_ag1_f_06 - phones	Z	148.8174
148.8174	DCA_se3_ag1_f_06 - words	a	148.8574
148.8174	DCA_se3_ag1_f_06 - phones	AH0	148.8574
148.8574	DCA_se3_ag1_f_06 - phones	L	148.9474
148.8574	DCA_se3_ag1_f_06 - words	lawyer	149.4674
148.9474	DCA_se3_ag1_f_06 - phones	OY1	149.2874
149.2874	DCA_se3_ag1_f_06 - phones	ER0	149.4674
149.6323	DCA_se3_ag1_f_06 - phones	AE1	149.7023
149.6323	DCA_se3_ag1_f_06 - words	and	149.7423
149.7023	DCA_se3_ag1_f_06 - phones	N	149.7423
149.7423	DCA_se3_ag1_f_06 - phones	HH	149.8323
149.7423	DCA_se3_ag1_f_06 - words	he	149.8623
149.8323	DCA_se3_ag1_f_06 - phones	IY1	149.8623
149.8623	DCA_se3_ag1_f_06 - phones	HH	149.9023
149.8623	DCA_se3_ag1_f_06 - words	had	149.9923
149.9023	DCA_se3_ag1_f_06 - phones	AE1	149.9523
149.9523	DCA_se3_ag1_f_06 - phones	D	149.9923
149.9923	DCA_se3_ag1_f_06 - phones	T	150.0323
149.9923	DCA_se3_ag1_f_06 - words	to	150.0923
150.0323	DCA_se3_ag1_f_06 - phones	IH0	150.0923
150.0923	DCA_se3_ag1_f_06 - phones	D	150.1723
150.0923	DCA_se3_ag1_f_06 - words	defend	150.6623
150.1723	DCA_se3_ag1_f_06 - phones	IH0	150.2323
150.2323	DCA_se3_ag1_f_06 - phones	F	150.3723
150.3723	DCA_se3_ag1_f_06 - phones	EH1	150.5023
150.5023	DCA_se3_ag1_f_06 - phones	N	150.5923
150.5923	DCA_se3_ag1_f_06 - phones	D	150.6623
150.6623	DCA_se3_ag1_f_06 - phones	sp	150.7023
151.1822	DCA_se3_ag1_f_06 - phones	AH0	151.3222
151.1822	DCA_se3_ag1_f_06 - words	a	151.3222
151.3222	DCA_se3_ag1_f_06 - phones	N	151.4322
151.3222	DCA_se3_ag1_f_06 - words	negro	151.7922
151.4322	DCA_se3_ag1_f_06 - phones	IY1	151.5322
151.5322	DCA_se3_ag1_f_06 - phones	G	151.5822
151.5822	DCA_se3_ag1_f_06 - phones	R	151.7622
151.7622	DCA_se3_ag1_f_06 - phones	OW0	151.7922
151.7922	DCA_se3_ag1_f_06 - phones	IH0	151.8622
151.7922	DCA_se3_ag1_f_06 - words	in	151.8922
151.8622	DCA_se3_ag1_f_06 - phones	N	151.8922
151.8922	DCA_se3_ag1_f_06 - phones	DH	151.9322
151.8922	DCA_se3_ag1_f_06 - words	the	151.9922
151.9322	DCA_se3_ag1_f_06 - phones	IY0	151.9922
151.9922	DCA_se3_ag1_f_06 - phones	K	152.1422
151.9922	DCA_se3_ag1_f_06 - words	case	152.4322
152.1422	DCA_se3_ag1_f_06 - phones	EY1	152.3122
152.3122	DCA_se3_ag1_f_06 - phones	S	152.4322
152.4322	DCA_se3_ag1_f_06 - phones	AH1	152.4822
152.4322	DCA_se3_ag1_f_06 - words	of	152.5422
152.4822	DCA_se3_ag1_f_06 - phones	V	152.5422
152.5422	DCA_se3_ag1_f_06 - phones	sp	152.6022
152.6022	DCA_se3_ag1_f_06 - phones	R	152.7422
152.6022	DCA_se3_ag1_f_06 - words	rape	152.9622
152.7422	DCA_se3_ag1_f_06 - phones	EY1	152.9222
152.9222	DCA_se3_ag1_f_06 - phones	P	152.9622
153.2193	DCA_se3_ag1_f_06 - phones	AE1	153.3193
153.2193	DCA_se3_ag1_f_06 - words	and	153.3693
153.3193	DCA_se3_ag1_f_06 - phones	N	153.3693
153.3693	DCA_se3_ag1_f_06 - phones	IH0	153.3993
153.3693	DCA_se3_ag1_f_06 - words	it	153.4693
153.3993	DCA_se3_ag1_f_06 - phones	T	153.4693
153.4693	DCA_se3_ag1_f_06 - phones	W	153.5293
153.4693	DCA_se3_ag1_f_06 - words	was	153.6293
153.5293	DCA_se3_ag1_f_06 - phones	AH0	153.5693
153.5693	DCA_se3_ag1_f_06 - phones	Z	153.6293
153.6293	DCA_se3_ag1_f_06 - phones	HH	153.7493
153.6293	DCA_se3_ag1_f_06 - words	how	153.8693
153.7493	DCA_se3_ag1_f_06 - phones	AW1	153.8693
153.8693	DCA_se3_ag1_f_06 - phones	DH	153.9493
153.8693	DCA_se3_ag1_f_06 - words	they	154.1993
153.9493	DCA_se3_ag1_f_06 - phones	EY1	154.1993
154.1993	DCA_se3_ag1_f_06 - phones	sp	154.3993
154.8443	DCA_se3_ag1_f_06 - phones	F	154.9243
154.8443	DCA_se3_ag1_f_06 - words	felt	155.0943
154.9243	DCA_se3_ag1_f_06 - phones	EH1	154.9943
154.9943	DCA_se3_ag1_f_06 - phones	L	155.0643
155.0643	DCA_se3_ag1_f_06 - phones	T	155.0943
155.0943	DCA_se3_ag1_f_06 - phones	AH0	155.2043
155.0943	DCA_se3_ag1_f_06 - words	about	155.4243
155.2043	DCA_se3_ag1_f_06 - phones	B	155.2543
155.2543	DCA_se3_ag1_f_06 - phones	AW1	155.3643
155.3643	DCA_se3_ag1_f_06 - phones	T	155.4243
155.4243	DCA_se3_ag1_f_06 - phones	DH	155.4743
155.4243	DCA_se3_ag1_f_06 - words	this	155.6243
155.4743	DCA_se3_ag1_f_06 - phones	IH0	155.5443
155.5443	DCA_se3_ag1_f_06 - phones	S	155.6243
155.6243	DCA_se3_ag1_f_06 - phones	AH0	155.6543
155.6243	DCA_se3_ag1_f_06 - words	and	155.7043
155.6543	DCA_se3_ag1_f_06 - phones	N	155.7043
155.7043	DCA_se3_ag1_f_06 - phones	HH	155.7943
155.7043	DCA_se3_ag1_f_06 - words	how	155.8643
155.7943	DCA_se3_ag1_f_06 - phones	AW1	155.8643
155.8643	DCA_se3_ag1_f_06 - phones	DH	155.9143
155.8643	DCA_se3_ag1_f_06 - words	the	156.0043
155.9143	DCA_se3_ag1_f_06 - phones	AH0	156.0043
156.0043	DCA_se3_ag1_f_06 - phones	T	156.1343
156.0043	DCA_se3_ag1_f_06 - words	town	156.4643
156.1343	DCA_se3_ag1_f_06 - phones	AW1	156.3843
156.3843	DCA_se3_ag1_f_06 - phones	N	156.4643
156.4643	DCA_se3_ag1_f_06 - phones	sp	156.5543
156.6576	DCA_se3_ag1_f_06 - phones	F	156.7276
156.6576	DCA_se3_ag1_f_06 - words	felt	157.0076
156.7276	DCA_se3_ag1_f_06 - phones	EH1	156.7776
156.7776	DCA_se3_ag1_f_06 - phones	L	156.9776
156.9776	DCA_se3_ag1_f_06 - phones	T	157.0076
157.0076	DCA_se3_ag1_f_06 - phones	T	157.0476
157.0076	DCA_se3_ag1_f_06 - words	towards	157.3476
157.0476	DCA_se3_ag1_f_06 - phones	AH0	157.0776
157.0776	DCA_se3_ag1_f_06 - phones	W	157.1076
157.1076	DCA_se3_ag1_f_06 - phones	AO1	157.1576
157.1576	DCA_se3_ag1_f_06 - phones	R	157.2476
157.2476	DCA_se3_ag1_f_06 - phones	D	157.2976
157.2976	DCA_se3_ag1_f_06 - phones	Z	157.3476
157.3476	DCA_se3_ag1_f_06 - phones	sp	157.3776
157.3776	DCA_se3_ag1_f_06 - phones	DH	157.4176
157.3776	DCA_se3_ag1_f_06 - words	them	157.5876
157.4176	DCA_se3_ag1_f_06 - phones	EH1	157.5076
157.5076	DCA_se3_ag1_f_06 - phones	M	157.5876
157.5876	DCA_se3_ag1_f_06 - phones	AH0	157.6176
157.5876	DCA_se3_ag1_f_06 - words	and	157.6476
157.6176	DCA_se3_ag1_f_06 - phones	N	157.6476
157.6476	DCA_se3_ag1_f_06 - phones	IH0	157.6776
157.6476	DCA_se3_ag1_f_06 - words	it	157.7276
157.6776	DCA_se3_ag1_f_06 - phones	T	157.7276
157.7276	DCA_se3_ag1_f_06 - phones	W	157.7876
157.7276	DCA_se3_ag1_f_06 - words	was	157.8876
157.7876	DCA_se3_ag1_f_06 - phones	AH0	157.8176
157.8176	DCA_se3_ag1_f_06 - phones	Z	157.8876
157.8876	DCA_se3_ag1_f_06 - phones	T	157.9876
157.8876	DCA_se3_ag1_f_06 - words	told	158.1776
157.9876	DCA_se3_ag1_f_06 - phones	OW1	158.0276
158.0276	DCA_se3_ag1_f_06 - phones	L	158.1476
158.1476	DCA_se3_ag1_f_06 - phones	D	158.1776
158.1776	DCA_se3_ag1_f_06 - phones	B	158.2276
158.1776	DCA_se3_ag1_f_06 - words	by	158.3276
158.2276	DCA_se3_ag1_f_06 - phones	AY1	158.3276
158.3276	DCA_se3_ag1_f_06 - phones	DH	158.3676
158.3276	DCA_se3_ag1_f_06 - words	the	158.3976
158.3676	DCA_se3_ag1_f_06 - phones	AH0	158.3976
158.3976	DCA_se3_ag1_f_06 - phones	L	158.4976
158.3976	DCA_se3_ag1_f_06 - words	little	158.6476
158.4976	DCA_se3_ag1_f_06 - phones	IH1	158.5376
158.5376	DCA_se3_ag1_f_06 - phones	T	158.5776
158.5776	DCA_se3_ag1_f_06 - phones	AH0	158.6076
158.6076	DCA_se3_ag1_f_06 - phones	L	158.6476
158.6476	DCA_se3_ag1_f_06 - phones	sp	158.6776
158.6776	DCA_se3_ag1_f_06 - phones	G	158.7876
158.6776	DCA_se3_ag1_f_06 - words	girl	159.0676
158.7876	DCA_se3_ag1_f_06 - phones	ER1	158.9776
158.9776	DCA_se3_ag1_f_06 - phones	L	159.0676
160.0630	DCA_int_04 - phones	M	160.3330
160.0630	DCA_int_04 - words	mm	160.3330
160.2591	DCA_se3_ag1_f_06 - phones	sil	160.3391
160.3391	DCA_se3_ag1_f_06 - phones	IH0	160.3691
160.3391	DCA_se3_ag1_f_06 - words	in	160.4191
160.3691	DCA_se3_ag1_f_06 - phones	N	160.4191
160.4191	DCA_se3_ag1_f_06 - phones	DH	160.4491
160.4191	DCA_se3_ag1_f_06 - words	the	160.4991
160.4491	DCA_se3_ag1_f_06 - phones	IY0	160.4991
160.4991	DCA_se3_ag1_f_06 - phones	S	160.5991
160.4991	DCA_se3_ag1_f_06 - words	story	161.1091
160.5991	DCA_se3_ag1_f_06 - phones	T	160.6791
160.6791	DCA_se3_ag1_f_06 - phones	AO1	160.7791
160.7791	DCA_se3_ag1_f_06 - phones	R	160.8791
160.8791	DCA_se3_ag1_f_06 - phones	IY0	161.1091
162.5853	DCA_se3_ag1_f_06 - phones	DH	162.6553
162.5853	DCA_se3_ag1_f_06 - words	that	162.7153
162.6553	DCA_se3_ag1_f_06 - phones	AH0	162.6853
162.6853	DCA_se3_ag1_f_06 - phones	T	162.7153
162.7153	DCA_se3_ag1_f_06 - phones	sp	162.7953
162.7953	DCA_se3_ag1_f_06 - phones	W	162.8953
162.7953	DCA_se3_ag1_f_06 - words	was	163.0053
162.8953	DCA_se3_ag1_f_06 - phones	AH0	162.9253
162.9253	DCA_se3_ag1_f_06 - phones	Z	163.0053
163.0053	DCA_se3_ag1_f_06 - phones	IH0	163.0553
163.0053	DCA_se3_ag1_f_06 - words	it	163.0853
163.0553	DCA_se3_ag1_f_06 - phones	T	163.0853
163.0853	DCA_se3_ag1_f_06 - phones	sp	165.6906
163.2288	DCA_int_04 - phones	D	163.3088
163.2288	DCA_int_04 - words	did	163.4188
163.3088	DCA_int_04 - phones	IH0	163.3388
163.3388	DCA_int_04 - phones	D	163.4188
163.4188	DCA_int_04 - phones	Y	163.4688
163.4188	DCA_int_04 - words	you	163.5288
163.4688	DCA_int_04 - phones	UW1	163.5288
163.5288	DCA_int_04 - phones	W	163.5988
163.5288	DCA_int_04 - words	watch	163.9688
163.5988	DCA_int_04 - phones	AA1	163.7088
163.7088	DCA_int_04 - phones	CH	163.9688
164.1194	DCA_int_04 - phones	sil	164.1694
164.1694	DCA_int_04 - phones	L	164.2194
164.1694	DCA_int_04 - words	last	164.3594
164.2194	DCA_int_04 - phones	AE1	164.2894
164.2894	DCA_int_04 - phones	S	164.3294
164.3294	DCA_int_04 - phones	T	164.3594
164.3594	DCA_int_04 - phones	sp	164.3994
164.3994	DCA_int_04 - phones	N	164.4894
164.3994	DCA_int_04 - words	night	164.6694
164.4894	DCA_int_04 - phones	AY1	164.5994
164.5994	DCA_int_04 - phones	T	164.6694
164.6694	DCA_int_04 - phones	sp	164.7094
164.7094	DCA_int_04 - words	<unk>	165.1494
164.7094	DCA_int_04 - phones	spn	165.1494
165.1494	DCA_int_04 - phones	sp	165.2894
165.6906	DCA_se3_ag1_f_06 - phones	N	165.7606
165.6906	DCA_se3_ag1_f_06 - words	no	165.9206
165.7606	DCA_se3_ag1_f_06 - phones	OW1	165.9206
165.9206	DCA_se3_ag1_f_06 - phones	W	166.0006
165.9206	DCA_se3_ag1_f_06 - words	we	166.0306
166.0006	DCA_se3_ag1_f_06 - phones	IY1	166.0306
166.0306	DCA_se3_ag1_f_06 - phones	HH	166.0606
166.0306	DCA_se3_ag1_f_06 - words	had	166.1806
166.0606	DCA_se3_ag1_f_06 - phones	AE1	166.1206
166.1206	DCA_se3_ag1_f_06 - phones	D	166.1806
166.1806	DCA_se3_ag1_f_06 - phones	sp	166.2306
166.2815	DCA_se3_ag1_f_06 - phones	W	166.3415
166.2815	DCA_se3_ag1_f_06 - words	we	166.4215
166.3415	DCA_se3_ag1_f_06 - phones	IY1	166.4215
166.4215	DCA_se3_ag1_f_06 - phones	W	166.4715
166.4215	DCA_se3_ag1_f_06 - words	were	166.5515
166.4715	DCA_se3_ag1_f_06 - phones	ER0	166.5515
166.5515	DCA_se3_ag1_f_06 - phones	S	166.6215
166.5515	DCA_se3_ag1_f_06 - words	supposed	166.8915
166.6215	DCA_se3_ag1_f_06 - phones	AH0	166.6515
166.6515	DCA_se3_ag1_f_06 - phones	P	166.7315
166.7315	DCA_se3_ag1_f_06 - phones	OW1	166.8115
166.8115	DCA_se3_ag1_f_06 - phones	Z	166.8615
166.8615	DCA_se3_ag1_f_06 - phones	D	166.8915
166.8915	DCA_se3_ag1_f_06 - phones	T	166.9215
166.8915	DCA_se3_ag1_f_06 - words	to	166.9615
166.9215	DCA_se3_ag1_f_06 - phones	AH0	166.9615
166.9615	DCA_se3_ag1_f_06 - phones	W	167.0215
166.9615	DCA_se3_ag1_f_06 - words	watch	167.2215
167.0215	DCA_se3_ag1_f_06 - phones	AA1	167.1315
167.1315	DCA_se3_ag1_f_06 - phones	CH	167.2215
167.2215	DCA_se3_ag1_f_06 - phones	IH0	167.2515
167.2215	DCA_se3_ag1_f_06 - words	it	167.2815
167.2515	DCA_se3_ag1_f_06 - phones	T	167.2815
167.2815	DCA_se3_ag1_f_06 - phones	F	167.3515
167.2815	DCA_se3_ag1_f_06 - words	for	167.4015
167.3515	DCA_se3_ag1_f_06 - phones	ER0	167.4015
167.4015	DCA_se3_ag1_f_06 - phones	S	167.4915
167.4015	DCA_se3_ag1_f_06 - words	spanish	167.9515
167.4915	DCA_se3_ag1_f_06 - phones	P	167.5815
167.5815	DCA_se3_ag1_f_06 - phones	AE1	167.7215
167.7215	DCA_se3_ag1_f_06 - phones	N	167.7615
167.7615	DCA_se3_ag1_f_06 - phones	IH0	167.8615
167.8615	DCA_se3_ag1_f_06 - phones	SH	167.9515
167.9515	DCA_se3_ag1_f_06 - phones	AH0	168.0015
167.9515	DCA_se3_ag1_f_06 - words	and	168.0515
168.0015	DCA_se3_ag1_f_06 - phones	N	168.0515
168.0515	DCA_se3_ag1_f_06 - words	i	168.0815
168.0515	DCA_se3_ag1_f_06 - phones	AY1	168.0815
168.0815	DCA_se3_ag1_f_06 - phones	sp	168.3015
168.3015	DCA_se3_ag1_f_06 - phones	F	168.3315
168.3015	DCA_se3_ag1_f_06 - words	forgot	168.5615
168.3315	DCA_se3_ag1_f_06 - phones	ER0	168.3615
168.3615	DCA_se3_ag1_f_06 - phones	G	168.4615
168.4615	DCA_se3_ag1_f_06 - phones	AA1	168.5315
168.5315	DCA_se3_ag1_f_06 - phones	T	168.5615
168.5615	DCA_se3_ag1_f_06 - phones	sp	168.9415
168.7881	DCA_int_04 - words	<unk>	169.6081
168.7881	DCA_int_04 - phones	spn	169.6081
169.6081	DCA_int_04 - phones	sp	170.3670
170.3670	DCA_int_04 - phones	M	170.3970
170.3670	DCA_int_04 - words	maybe	170.5470
170.3970	DCA_int_04 - phones	EY1	170.4370
170.4370	DCA_int_04 - phones	B	170.5170
170.5170	DCA_int_04 - phones	IY0	170.5470
170.5470	DCA_int_04 - phones	Y	170.5870
170.5470	DCA_int_04 - words	you	170.6470
170.5870	DCA_int_04 - phones	UW1	170.6470
170.6470	DCA_int_04 - phones	sp	170.6770
170.6770	DCA_int_04 - phones	spn	170.7070
170.6770	DCA_int_04 - words	<unk>	170.7070
170.7070	DCA_int_04 - phones	K	170.7770
170.7070	DCA_int_04 - words	catch	170.8970
170.7770	DCA_int_04 - phones	AE1	170.8070
170.8070	DCA_int_04 - phones	CH	170.8970
170.8970	DCA_int_04 - phones	sp	170.9670
170.9670	DCA_int_04 - phones	IH0	171.0370
170.9670	DCA_int_04 - words	it	171.0670
171.0370	DCA_int_04 - phones	T	171.0670
171.0670	DCA_int_04 - phones	sp	171.2370
171.2370	DCA_int_04 - phones	T	171.2670
171.2370	DCA_int_04 - words	tonight	171.5570
171.2670	DCA_int_04 - phones	AH0	171.4470
171.4470	DCA_int_04 - phones	N	171.4970
171.4970	DCA_int_04 - phones	AY1	171.5270
171.5270	DCA_int_04 - phones	T	171.5570
171.5570	DCA_int_04 - phones	spn	172.1970
171.5570	DCA_int_04 - words	<unk>	172.1970
171.6156	DCA_se3_ag1_f_06 - words	<unk>	172.9356
171.6156	DCA_se3_ag1_f_06 - phones	spn	172.9356
172.1970	DCA_int_04 - phones	sp	172.2770
172.9356	DCA_se3_ag1_f_06 - phones	sp	172.9856
172.9958	DCA_int_04 - phones	spn	173.2458
172.9958	DCA_int_04 - words	<unk>	173.2458
173.2458	DCA_int_04 - phones	AE1	173.2958
173.2458	DCA_int_04 - words	and	173.3658
173.2958	DCA_int_04 - phones	N	173.3658
173.3658	DCA_int_04 - phones	sp	173.3958
173.3958	DCA_int_04 - phones	M	173.4258
173.3958	DCA_int_04 - words	my	173.5058
173.4258	DCA_int_04 - phones	AY1	173.5058
173.5058	DCA_int_04 - phones	sp	173.5758
173.5758	DCA_int_04 - phones	T	173.6858
173.5758	DCA_int_04 - words	tv	173.9058
173.6858	DCA_int_04 - phones	IY1	173.7358
173.7358	DCA_int_04 - phones	V	173.8558
173.8558	DCA_int_04 - phones	IY1	173.9058
173.9058	DCA_int_04 - phones	sp	173.9358
173.9358	DCA_int_04 - phones	JH	174.0158
173.9358	DCA_int_04 - words	just	174.1658
174.0158	DCA_int_04 - phones	IH0	174.0558
174.0558	DCA_int_04 - phones	S	174.1658
174.1658	DCA_int_04 - phones	sp	174.2858
174.2858	DCA_int_04 - phones	B	174.3158
174.2858	DCA_int_04 - words	broke	174.4558
174.3158	DCA_int_04 - phones	R	174.3558
174.3558	DCA_int_04 - phones	OW1	174.3858
174.3858	DCA_int_04 - phones	K	174.4558
174.4558	DCA_int_04 - phones	sp	174.6982
174.6982	DCA_int_04 - words	<unk>	175.4982
174.6982	DCA_int_04 - phones	spn	175.4982
174.8278	DCA_se3_ag1_f_06 - words	oh	175.3478
174.8278	DCA_se3_ag1_f_06 - phones	OW1	175.3478
175.8326	DCA_int_04 - phones	HH	175.8626
175.8326	DCA_int_04 - words	what	175.9526
175.8626	DCA_int_04 - phones	W	175.8926
175.8926	DCA_int_04 - phones	AH1	175.9226
175.9226	DCA_int_04 - phones	T	175.9526
175.9526	DCA_int_04 - phones	AH0	176.0026
175.9526	DCA_int_04 - words	about	176.2326
176.0026	DCA_int_04 - phones	B	176.0626
176.0626	DCA_int_04 - phones	AW1	176.1826
176.1826	DCA_int_04 - phones	T	176.2326
176.2326	DCA_int_04 - phones	sp	176.2626
176.2626	DCA_int_04 - phones	R	176.3626
176.2626	DCA_int_04 - words	reading	176.6426
176.3626	DCA_int_04 - phones	IY1	176.4626
176.4626	DCA_int_04 - phones	D	176.5026
176.5026	DCA_int_04 - phones	IH0	176.5726
176.5726	DCA_int_04 - phones	NG	176.6426
176.6426	DCA_int_04 - words	i	176.7426
176.6426	DCA_int_04 - phones	AY1	176.7426
176.7426	DCA_int_04 - phones	sp	176.7926
176.7926	DCA_int_04 - phones	N	176.8326
176.7926	DCA_int_04 - words	noticed	177.0426
176.8326	DCA_int_04 - phones	OW1	176.8726
176.8726	DCA_int_04 - phones	T	176.9226
176.9226	DCA_int_04 - phones	AH0	176.9826
176.9826	DCA_int_04 - phones	S	177.0126
177.0126	DCA_int_04 - phones	T	177.0426
177.0426	DCA_int_04 - phones	Y	177.1226
177.0426	DCA_int_04 - words	you	177.1726
177.1226	DCA_int_04 - phones	UW1	177.1726
177.1726	DCA_int_04 - phones	HH	177.2226
177.1726	DCA_int_04 - words	had	177.3126
177.2226	DCA_int_04 - phones	AE1	177.2826
177.2826	DCA_int_04 - phones	D	177.3126
177.3126	DCA_int_04 - phones	sp	177.3426
177.3426	DCA_int_04 - phones	S	177.4326
177.3426	DCA_int_04 - words	some	177.5626
177.4326	DCA_int_04 - phones	AH1	177.4626
177.4626	DCA_int_04 - phones	M	177.5626
177.5626	DCA_int_04 - phones	B	177.6226
177.5626	DCA_int_04 - words	books	177.8326
177.6226	DCA_int_04 - phones	UH1	177.7026
177.7026	DCA_int_04 - phones	K	177.7726
177.7726	DCA_int_04 - phones	S	177.8326
177.8326	DCA_int_04 - phones	D	177.8826
177.8326	DCA_int_04 - words	do	177.9126
177.8826	DCA_int_04 - phones	UW1	177.9126
177.9126	DCA_int_04 - phones	Y	177.9426
177.9126	DCA_int_04 - words	you	177.9926
177.9426	DCA_int_04 - phones	UW1	177.9926
177.9926	DCA_int_04 - phones	L	178.0726
177.9926	DCA_int_04 - words	like	178.1726
178.0726	DCA_int_04 - phones	AY1	178.1126
178.1126	DCA_int_04 - phones	K	178.1726
178.1726	DCA_int_04 - phones	sp	178.2426
178.2426	DCA_int_04 - phones	T	178.2726
178.2426	DCA_int_04 - words	to	178.3826
178.2726	DCA_int_04 - phones	IH0	178.3826
178.3826	DCA_int_04 - phones	R	178.4226
178.3826	DCA_int_04 - words	read	178.6426
178.4226	DCA_int_04 - phones	IY1	178.5726
178.5726	DCA_int_04 - phones	D	178.6426
178.6426	DCA_int_04 - phones	sp	178.8300
178.7487	DCA_se3_ag1_f_06 - phones	sil	178.8287
178.8287	DCA_se3_ag1_f_06 - phones	Y	178.9387
178.8287	DCA_se3_ag1_f_06 - words	yeah	179.1787
178.8300	DCA_int_04 - phones	W	178.8700
178.8300	DCA_int_04 - words	what	178.9300
178.8700	DCA_int_04 - phones	AH1	178.9000
178.9000	DCA_int_04 - phones	T	178.9300
178.9300	DCA_int_04 - phones	sp	178.9600
178.9387	DCA_se3_ag1_f_06 - phones	AE1	179.1787
178.9600	DCA_int_04 - phones	K	178.9900
178.9600	DCA_int_04 - words	kind	179.0700
178.9900	DCA_int_04 - phones	AY1	179.0300
179.0300	DCA_int_04 - phones	N	179.0700
179.0700	DCA_int_04 - phones	AH0	179.1000
179.0700	DCA_int_04 - words	of	179.1300
179.1000	DCA_int_04 - phones	V	179.1300
179.1300	DCA_int_04 - phones	sp	179.2400
179.2400	DCA_int_04 - phones	TH	179.2800
179.2400	DCA_int_04 - words	things	179.5300
179.2800	DCA_int_04 - phones	IH1	179.3200
179.3200	DCA_int_04 - phones	NG	179.3700
179.3700	DCA_int_04 - phones	Z	179.5300
179.5300	DCA_int_04 - phones	D	179.5900
179.5300	DCA_int_04 - words	do	179.6400
[truncated: 19,094 more rows]
