# Supplementary material for: Considering Performance in the Automated and Manual Coding of Sociolinguistic Variables: Lessons From Variable (ING)
Source: Front Artif Intell. 2021 Apr 29;4:648543. doi: 10.3389/frai.2021.648543 (PMC8117961; doi:10.3389/frai.2021.648543)
Supplement: Supplementary file 4 [file Data_Sheet_4.ZIP › CORAAL_Aligned_as_Tables/DCB_se1_ag2_m_02_1_txout.txt]

tmin	tier	text	tmax
0.7525	DCB_se1_ag3_m_01 - phones	sil	0.7925
0.7925	DCB_se1_ag3_m_01 - phones	AH1	1.1025
0.7925	DCB_se1_ag3_m_01 - words	um	1.1725
1.1025	DCB_se1_ag3_m_01 - phones	M	1.1725
1.1725	DCB_se1_ag3_m_01 - phones	sp	1.2525
1.3623	DCB_se1_ag3_m_01 - phones	HH	1.4623
1.3623	DCB_se1_ag3_m_01 - words	how	1.5323
1.4623	DCB_se1_ag3_m_01 - phones	AW1	1.5323
1.5323	DCB_se1_ag3_m_01 - phones	OW1	1.6123
1.5323	DCB_se1_ag3_m_01 - words	old	1.7123
1.6123	DCB_se1_ag3_m_01 - phones	L	1.6823
1.6823	DCB_se1_ag3_m_01 - phones	D	1.7123
1.7123	DCB_se1_ag3_m_01 - phones	ER0	1.7423
1.7123	DCB_se1_ag3_m_01 - words	are	1.7423
1.7423	DCB_se1_ag3_m_01 - phones	Y	1.8023
1.7423	DCB_se1_ag3_m_01 - words	you	1.8623
1.8023	DCB_se1_ag3_m_01 - phones	UW1	1.8623
1.8623	DCB_se1_ag3_m_01 - phones	sp	1.8923
1.8923	DCB_se1_ag3_m_01 - phones	TN	2.7623
1.8923	DCB_se1_ag3_m_01 - words	rdx	2.7623
3.1147	DCB_se1_ag2_m_02 - phones	T	3.2747
3.1147	DCB_se1_ag2_m_02 - words	twenty	3.5247
3.2747	DCB_se1_ag2_m_02 - phones	W	3.3047
3.3047	DCB_se1_ag2_m_02 - phones	EH1	3.3447
3.3447	DCB_se1_ag2_m_02 - phones	N	3.4147
3.4147	DCB_se1_ag2_m_02 - phones	IY0	3.5247
3.5247	DCB_se1_ag2_m_02 - phones	EY1	3.6247
3.5247	DCB_se1_ag2_m_02 - words	eight	3.6747
3.6247	DCB_se1_ag2_m_02 - phones	T	3.6747
3.6747	DCB_se1_ag2_m_02 - phones	sp	6.7149
4.8425	DCB_se1_ag3_m_01 - phones	sil	4.9025
4.9025	DCB_se1_ag3_m_01 - phones	T	4.9525
4.9025	DCB_se1_ag3_m_01 - words	twenty	5.2625
4.9525	DCB_se1_ag3_m_01 - phones	W	5.0125
5.0125	DCB_se1_ag3_m_01 - phones	EH1	5.0525
5.0525	DCB_se1_ag3_m_01 - phones	N	5.0825
5.0825	DCB_se1_ag3_m_01 - phones	IY0	5.2625
5.2625	DCB_se1_ag3_m_01 - phones	EY1	5.3425
5.2625	DCB_se1_ag3_m_01 - words	eight	5.3725
5.3425	DCB_se1_ag3_m_01 - phones	T	5.3725
5.3725	DCB_se1_ag3_m_01 - phones	sp	5.4025
5.4025	DCB_se1_ag3_m_01 - phones	W	5.4525
5.4025	DCB_se1_ag3_m_01 - words	where	5.5225
5.4525	DCB_se1_ag3_m_01 - phones	EH1	5.4825
5.4825	DCB_se1_ag3_m_01 - phones	R	5.5225
5.5225	DCB_se1_ag3_m_01 - phones	Y	5.5925
5.5225	DCB_se1_ag3_m_01 - words	you	5.6325
5.5925	DCB_se1_ag3_m_01 - phones	UW1	5.6325
5.6325	DCB_se1_ag3_m_01 - phones	F	5.7125
5.6325	DCB_se1_ag3_m_01 - words	from	5.8325
5.7125	DCB_se1_ag3_m_01 - phones	R	5.7625
5.7625	DCB_se1_ag3_m_01 - phones	AH1	5.8025
5.8025	DCB_se1_ag3_m_01 - phones	M	5.8325
5.8325	DCB_se1_ag3_m_01 - phones	sp	5.9425
6.7149	DCB_se1_ag2_m_02 - phones	AH1	6.8949
6.7149	DCB_se1_ag2_m_02 - words	uh	6.8949
6.8949	DCB_se1_ag2_m_02 - phones	W	6.9549
6.8949	DCB_se1_ag2_m_02 - words	washington	7.3849
6.9549	DCB_se1_ag2_m_02 - phones	AA1	7.0649
7.0649	DCB_se1_ag2_m_02 - phones	SH	7.1149
7.1149	DCB_se1_ag2_m_02 - phones	IH0	7.1749
7.1749	DCB_se1_ag2_m_02 - phones	NG	7.2249
7.2249	DCB_se1_ag2_m_02 - phones	T	7.3049
7.3049	DCB_se1_ag2_m_02 - phones	AH0	7.3349
7.3349	DCB_se1_ag2_m_02 - phones	N	7.3849
7.3849	DCB_se1_ag2_m_02 - phones	D	7.4349
7.3849	DCB_se1_ag2_m_02 - words	dc	7.7949
7.4349	DCB_se1_ag2_m_02 - phones	IY1	7.5549
7.5549	DCB_se1_ag2_m_02 - phones	S	7.6949
7.6949	DCB_se1_ag2_m_02 - phones	IY1	7.7949
7.7949	DCB_se1_ag2_m_02 - phones	sp	8.1404
8.1404	DCB_se1_ag2_m_02 - words	<unk>	8.3104
8.1404	DCB_se1_ag2_m_02 - phones	spn	8.3104
8.3542	DCB_se1_ag3_m_01 - phones	W	8.5642
8.3542	DCB_se1_ag3_m_01 - words	what	8.6242
8.5642	DCB_se1_ag3_m_01 - phones	AH1	8.5942
8.5942	DCB_se1_ag3_m_01 - phones	T	8.6242
8.6242	DCB_se1_ag3_m_01 - phones	S	8.6542
8.6242	DCB_se1_ag3_m_01 - words	s	8.6542
8.6542	DCB_se1_ag3_m_01 - phones	S	8.7142
8.6542	DCB_se1_ag3_m_01 - words	so	8.7742
8.7142	DCB_se1_ag3_m_01 - phones	OW1	8.7742
8.7742	DCB_se1_ag3_m_01 - phones	S	8.8542
8.7742	DCB_se1_ag3_m_01 - words	special	9.1342
8.8542	DCB_se1_ag3_m_01 - phones	P	8.9242
8.9242	DCB_se1_ag3_m_01 - phones	EH1	8.9742
8.9742	DCB_se1_ag3_m_01 - phones	SH	9.0742
9.0742	DCB_se1_ag3_m_01 - phones	AH0	9.1042
9.1042	DCB_se1_ag3_m_01 - phones	L	9.1342
9.1342	DCB_se1_ag3_m_01 - phones	AH0	9.1642
9.1342	DCB_se1_ag3_m_01 - words	about	9.3142
9.1642	DCB_se1_ag3_m_01 - phones	B	9.2042
9.2042	DCB_se1_ag3_m_01 - phones	AW1	9.2642
9.2642	DCB_se1_ag3_m_01 - phones	T	9.3142
9.3142	DCB_se1_ag3_m_01 - phones	W	9.3542
9.3142	DCB_se1_ag3_m_01 - words	washington	9.6942
9.3542	DCB_se1_ag3_m_01 - phones	AA1	9.4742
9.4742	DCB_se1_ag3_m_01 - phones	SH	9.5442
9.5442	DCB_se1_ag3_m_01 - phones	IH0	9.5742
9.5742	DCB_se1_ag3_m_01 - phones	NG	9.6042
9.6042	DCB_se1_ag3_m_01 - phones	T	9.6342
9.6342	DCB_se1_ag3_m_01 - phones	AH0	9.6642
9.6642	DCB_se1_ag3_m_01 - phones	N	9.6942
9.6942	DCB_se1_ag3_m_01 - phones	D	9.7442
9.6942	DCB_se1_ag3_m_01 - words	dc	9.9542
9.7442	DCB_se1_ag3_m_01 - phones	IY1	9.8342
9.8342	DCB_se1_ag3_m_01 - phones	S	9.9242
9.9242	DCB_se1_ag3_m_01 - phones	IY1	9.9542
9.9542	DCB_se1_ag3_m_01 - phones	sp	36.2480
10.7608	DCB_se1_ag2_m_02 - phones	sil	10.8208
10.8208	DCB_se1_ag2_m_02 - phones	AH1	11.3208
10.8208	DCB_se1_ag2_m_02 - words	uh	11.3208
11.3208	DCB_se1_ag2_m_02 - phones	sp	11.3908
11.6488	DCB_se1_ag2_m_02 - words	i	11.8588
11.6488	DCB_se1_ag2_m_02 - phones	AY1	11.8588
11.8588	DCB_se1_ag2_m_02 - phones	sp	11.8888
11.8888	DCB_se1_ag2_m_02 - phones	M	11.9488
11.8888	DCB_se1_ag2_m_02 - words	mean	12.0688
11.9488	DCB_se1_ag2_m_02 - phones	IY1	12.0088
12.0088	DCB_se1_ag2_m_02 - phones	N	12.0688
12.0688	DCB_se1_ag2_m_02 - words	i	12.1488
12.0688	DCB_se1_ag2_m_02 - phones	AY1	12.1488
12.1488	DCB_se1_ag2_m_02 - phones	sp	12.1788
12.1788	DCB_se1_ag2_m_02 - phones	P	12.2688
12.1788	DCB_se1_ag2_m_02 - words	probably	12.4788
12.2688	DCB_se1_ag2_m_02 - phones	R	12.3088
12.3088	DCB_se1_ag2_m_02 - phones	AA1	12.3588
12.3588	DCB_se1_ag2_m_02 - phones	B	12.3888
12.3888	DCB_se1_ag2_m_02 - phones	L	12.4188
12.4188	DCB_se1_ag2_m_02 - phones	IY0	12.4788
12.4788	DCB_se1_ag2_m_02 - phones	sp	12.5088
12.5088	DCB_se1_ag2_m_02 - phones	G	12.5488
12.5088	DCB_se1_ag2_m_02 - words	gotta	12.7388
12.5488	DCB_se1_ag2_m_02 - phones	AA1	12.6288
12.6288	DCB_se1_ag2_m_02 - phones	T	12.6588
12.6588	DCB_se1_ag2_m_02 - phones	AH0	12.7388
12.7388	DCB_se1_ag2_m_02 - phones	S	12.8388
12.7388	DCB_se1_ag2_m_02 - words	say	12.9188
12.8388	DCB_se1_ag2_m_02 - phones	EY1	12.9188
12.9188	DCB_se1_ag2_m_02 - phones	sp	12.9688
12.9688	DCB_se1_ag2_m_02 - phones	JH	13.0288
12.9688	DCB_se1_ag2_m_02 - words	just	13.1788
13.0288	DCB_se1_ag2_m_02 - phones	IH0	13.0688
13.0688	DCB_se1_ag2_m_02 - phones	S	13.1788
13.1788	DCB_se1_ag2_m_02 - phones	sp	13.2288
13.2288	DCB_se1_ag2_m_02 - phones	DH	13.2688
13.2288	DCB_se1_ag2_m_02 - words	the	13.3488
13.2688	DCB_se1_ag2_m_02 - phones	AH0	13.3488
13.3488	DCB_se1_ag2_m_02 - phones	sp	13.3888
13.8699	DCB_se1_ag2_m_02 - phones	DH	13.9599
13.8699	DCB_se1_ag2_m_02 - words	the	14.0299
13.9599	DCB_se1_ag2_m_02 - phones	AH0	14.0299
14.0299	DCB_se1_ag2_m_02 - phones	K	14.1299
14.0299	DCB_se1_ag2_m_02 - words	culture	14.4399
14.1299	DCB_se1_ag2_m_02 - phones	AH1	14.2299
14.2299	DCB_se1_ag2_m_02 - phones	L	14.2999
14.2999	DCB_se1_ag2_m_02 - phones	CH	14.3799
14.3799	DCB_se1_ag2_m_02 - phones	ER0	14.4399
14.4399	DCB_se1_ag2_m_02 - phones	DH	14.4899
14.4399	DCB_se1_ag2_m_02 - words	that	14.6099
14.4899	DCB_se1_ag2_m_02 - phones	AE1	14.5499
14.5499	DCB_se1_ag2_m_02 - phones	T	14.6099
14.6099	DCB_se1_ag2_m_02 - phones	IH0	14.6499
14.6099	DCB_se1_ag2_m_02 - words	it	14.6799
14.6499	DCB_se1_ag2_m_02 - phones	T	14.6799
14.6799	DCB_se1_ag2_m_02 - phones	HH	14.7499
14.6799	DCB_se1_ag2_m_02 - words	has	15.1599
14.7499	DCB_se1_ag2_m_02 - phones	AE1	15.0499
15.0499	DCB_se1_ag2_m_02 - phones	Z	15.1599
15.1599	DCB_se1_ag2_m_02 - phones	AH0	15.1999
15.1599	DCB_se1_ag2_m_02 - words	and	15.3699
15.1999	DCB_se1_ag2_m_02 - phones	N	15.3699
15.3699	DCB_se1_ag2_m_02 - phones	sp	15.5099
16.2450	DCB_se1_ag2_m_02 - phones	HH	16.3850
16.2450	DCB_se1_ag2_m_02 - words	how	16.5950
16.3850	DCB_se1_ag2_m_02 - phones	AW1	16.5950
16.5950	DCB_se1_ag2_m_02 - phones	IH0	16.6250
16.5950	DCB_se1_ag2_m_02 - words	it	16.6550
16.6250	DCB_se1_ag2_m_02 - phones	T	16.6550
16.6550	DCB_se1_ag2_m_02 - words	s	16.7150
16.6550	DCB_se1_ag2_m_02 - phones	Z	16.7150
16.7150	DCB_se1_ag2_m_02 - phones	D	16.7850
16.7150	DCB_se1_ag2_m_02 - words	different	17.0850
16.7850	DCB_se1_ag2_m_02 - phones	IH1	16.8650
16.8650	DCB_se1_ag2_m_02 - phones	F	16.9650
16.9650	DCB_se1_ag2_m_02 - phones	R	16.9950
16.9950	DCB_se1_ag2_m_02 - phones	AH0	17.0250
17.0250	DCB_se1_ag2_m_02 - phones	N	17.0550
17.0550	DCB_se1_ag2_m_02 - phones	T	17.0850
17.0850	DCB_se1_ag2_m_02 - phones	F	17.1650
17.0850	DCB_se1_ag2_m_02 - words	from	17.2650
17.1650	DCB_se1_ag2_m_02 - phones	ER0	17.2150
17.2150	DCB_se1_ag2_m_02 - phones	M	17.2650
17.2650	DCB_se1_ag2_m_02 - phones	D	17.3250
17.2650	DCB_se1_ag2_m_02 - words	different	17.6150
17.3250	DCB_se1_ag2_m_02 - phones	IH1	17.4150
17.4150	DCB_se1_ag2_m_02 - phones	F	17.4950
17.4950	DCB_se1_ag2_m_02 - phones	R	17.5250
17.5250	DCB_se1_ag2_m_02 - phones	AH0	17.5550
17.5550	DCB_se1_ag2_m_02 - phones	N	17.5850
17.5850	DCB_se1_ag2_m_02 - phones	T	17.6150
17.6150	DCB_se1_ag2_m_02 - phones	sp	17.6650
17.6650	DCB_se1_ag2_m_02 - phones	P	17.6950
17.6650	DCB_se1_ag2_m_02 - words	places	18.2350
17.6950	DCB_se1_ag2_m_02 - phones	L	17.7350
17.7350	DCB_se1_ag2_m_02 - phones	EY1	17.8650
17.8650	DCB_se1_ag2_m_02 - phones	S	17.9750
17.9750	DCB_se1_ag2_m_02 - phones	IH0	18.1050
18.1050	DCB_se1_ag2_m_02 - phones	Z	18.2350
19.4153	DCB_se1_ag2_m_02 - phones	JH	19.5153
19.4153	DCB_se1_ag2_m_02 - words	just	19.7153
19.5153	DCB_se1_ag2_m_02 - phones	IH0	19.6353
19.6353	DCB_se1_ag2_m_02 - phones	S	19.7153
19.7153	DCB_se1_ag2_m_02 - words	uh	20.0353
19.7153	DCB_se1_ag2_m_02 - phones	AH1	20.0353
20.0353	DCB_se1_ag2_m_02 - phones	sp	20.7087
20.7087	DCB_se1_ag2_m_02 - phones	EH1	20.7387
20.7087	DCB_se1_ag2_m_02 - words	every	20.9187
20.7387	DCB_se1_ag2_m_02 - phones	V	20.7887
20.7887	DCB_se1_ag2_m_02 - phones	ER0	20.8687
20.8687	DCB_se1_ag2_m_02 - phones	IY0	20.9187
20.9187	DCB_se1_ag2_m_02 - phones	T	21.0287
20.9187	DCB_se1_ag2_m_02 - words	time	21.1687
21.0287	DCB_se1_ag2_m_02 - phones	AY1	21.0587
21.0587	DCB_se1_ag2_m_02 - phones	M	21.1687
21.1687	DCB_se1_ag2_m_02 - words	i	21.2787
21.1687	DCB_se1_ag2_m_02 - phones	AY1	21.2787
21.2787	DCB_se1_ag2_m_02 - phones	sp	21.3087
21.3087	DCB_se1_ag2_m_02 - phones	G	21.3487
21.3087	DCB_se1_ag2_m_02 - words	go	21.4087
21.3487	DCB_se1_ag2_m_02 - phones	OW1	21.4087
21.4087	DCB_se1_ag2_m_02 - phones	AW1	21.4987
21.4087	DCB_se1_ag2_m_02 - words	out	21.5487
21.4987	DCB_se1_ag2_m_02 - phones	T	21.5487
21.5487	DCB_se1_ag2_m_02 - phones	AH0	21.5787
21.5487	DCB_se1_ag2_m_02 - words	of	21.6187
21.5787	DCB_se1_ag2_m_02 - phones	V	21.6187
21.6187	DCB_se1_ag2_m_02 - phones	T	21.7387
21.6187	DCB_se1_ag2_m_02 - words	town	21.8987
21.7387	DCB_se1_ag2_m_02 - phones	AW1	21.8387
21.8387	DCB_se1_ag2_m_02 - phones	N	21.8987
21.8987	DCB_se1_ag2_m_02 - phones	AY1	21.9287
21.8987	DCB_se1_ag2_m_02 - words	i've	21.9687
21.9287	DCB_se1_ag2_m_02 - phones	V	21.9687
21.9687	DCB_se1_ag2_m_02 - phones	sp	21.9987
21.9987	DCB_se1_ag2_m_02 - phones	B	22.0387
21.9987	DCB_se1_ag2_m_02 - words	been	22.1387
22.0387	DCB_se1_ag2_m_02 - phones	AH0	22.0887
22.0887	DCB_se1_ag2_m_02 - phones	N	22.1387
22.1387	DCB_se1_ag2_m_02 - phones	AW1	22.2187
22.1387	DCB_se1_ag2_m_02 - words	out	22.2687
22.2187	DCB_se1_ag2_m_02 - phones	T	22.2687
22.2687	DCB_se1_ag2_m_02 - phones	AH0	22.3087
22.2687	DCB_se1_ag2_m_02 - words	of	22.3587
22.3087	DCB_se1_ag2_m_02 - phones	V	22.3587
22.3587	DCB_se1_ag2_m_02 - phones	T	22.4987
22.3587	DCB_se1_ag2_m_02 - words	town	22.7387
22.4987	DCB_se1_ag2_m_02 - phones	AW1	22.6087
22.6087	DCB_se1_ag2_m_02 - phones	N	22.7387
22.7387	DCB_se1_ag2_m_02 - phones	sp	22.7987
23.2803	DCB_se1_ag2_m_02 - phones	P	23.3803
23.2803	DCB_se1_ag2_m_02 - words	people	23.6203
23.3803	DCB_se1_ag2_m_02 - phones	IY1	23.4603
23.4603	DCB_se1_ag2_m_02 - phones	P	23.5103
23.5103	DCB_se1_ag2_m_02 - phones	AH0	23.5603
23.5603	DCB_se1_ag2_m_02 - phones	L	23.6203
23.6203	DCB_se1_ag2_m_02 - phones	AO1	23.7303
23.6203	DCB_se1_ag2_m_02 - words	always	24.0103
23.7303	DCB_se1_ag2_m_02 - phones	L	23.8003
23.8003	DCB_se1_ag2_m_02 - phones	W	23.8803
23.8803	DCB_se1_ag2_m_02 - phones	EY2	23.9703
23.9703	DCB_se1_ag2_m_02 - phones	Z	24.0103
24.0103	DCB_se1_ag2_m_02 - phones	SH	24.1603
24.0103	DCB_se1_ag2_m_02 - words	show	24.2903
24.1603	DCB_se1_ag2_m_02 - phones	OW1	24.2903
24.2903	DCB_se1_ag2_m_02 - phones	M	24.4303
24.2903	DCB_se1_ag2_m_02 - words	me	24.5503
24.4303	DCB_se1_ag2_m_02 - phones	IY1	24.5503
24.5503	DCB_se1_ag2_m_02 - words	a	24.5903
24.5503	DCB_se1_ag2_m_02 - phones	AH0	24.5903
24.5903	DCB_se1_ag2_m_02 - phones	L	24.6603
24.5903	DCB_se1_ag2_m_02 - words	lot	24.7903
24.6603	DCB_se1_ag2_m_02 - phones	AA1	24.7403
24.7403	DCB_se1_ag2_m_02 - phones	T	24.7903
24.7903	DCB_se1_ag2_m_02 - phones	AH1	24.8403
24.7903	DCB_se1_ag2_m_02 - words	of	24.8903
24.8403	DCB_se1_ag2_m_02 - phones	V	24.8903
24.8903	DCB_se1_ag2_m_02 - phones	L	24.9503
24.8903	DCB_se1_ag2_m_02 - words	love	25.1603
24.9503	DCB_se1_ag2_m_02 - phones	AH1	25.1203
25.1203	DCB_se1_ag2_m_02 - phones	V	25.1603
25.1603	DCB_se1_ag2_m_02 - phones	sp	25.1903
25.1903	DCB_se1_ag2_m_02 - phones	L	25.2703
25.1903	DCB_se1_ag2_m_02 - words	like	25.4503
25.2703	DCB_se1_ag2_m_02 - phones	AY1	25.4003
25.4003	DCB_se1_ag2_m_02 - phones	K	25.4503
25.4503	DCB_se1_ag2_m_02 - phones	sp	25.5303
26.0125	DCB_se1_ag2_m_02 - phones	F	26.1425
26.0125	DCB_se1_ag2_m_02 - words	from	26.3725
26.1425	DCB_se1_ag2_m_02 - phones	ER0	26.2125
26.2125	DCB_se1_ag2_m_02 - phones	M	26.3725
26.3725	DCB_se1_ag2_m_02 - phones	M	26.4225
26.3725	DCB_se1_ag2_m_02 - words	me	26.5725
26.4225	DCB_se1_ag2_m_02 - phones	IY1	26.5725
26.5725	DCB_se1_ag2_m_02 - phones	sp	26.6625
26.6625	DCB_se1_ag2_m_02 - phones	B	26.7025
26.6625	DCB_se1_ag2_m_02 - words	being	26.9325
26.7025	DCB_se1_ag2_m_02 - phones	IY1	26.8625
26.8625	DCB_se1_ag2_m_02 - phones	IH0	26.8925
26.8925	DCB_se1_ag2_m_02 - phones	NG	26.9325
26.9325	DCB_se1_ag2_m_02 - phones	sp	27.0325
27.0325	DCB_se1_ag2_m_02 - phones	F	27.0725
27.0325	DCB_se1_ag2_m_02 - words	from	27.4325
27.0725	DCB_se1_ag2_m_02 - phones	R	27.1025
27.1025	DCB_se1_ag2_m_02 - phones	AH1	27.2025
27.2025	DCB_se1_ag2_m_02 - phones	M	27.4325
27.6495	DCB_se1_ag2_m_02 - phones	W	27.7895
27.6495	DCB_se1_ag2_m_02 - words	washington	28.2895
27.7895	DCB_se1_ag2_m_02 - phones	AA1	27.9295
27.9295	DCB_se1_ag2_m_02 - phones	SH	28.0195
28.0195	DCB_se1_ag2_m_02 - phones	IH0	28.0495
28.0495	DCB_se1_ag2_m_02 - phones	NG	28.0895
28.0895	DCB_se1_ag2_m_02 - phones	T	28.1795
28.1795	DCB_se1_ag2_m_02 - phones	AH0	28.2095
28.2095	DCB_se1_ag2_m_02 - phones	N	28.2895
28.2895	DCB_se1_ag2_m_02 - phones	D	28.3395
28.2895	DCB_se1_ag2_m_02 - words	dc	28.7595
28.3395	DCB_se1_ag2_m_02 - phones	IY1	28.4895
28.4895	DCB_se1_ag2_m_02 - phones	S	28.6295
28.6295	DCB_se1_ag2_m_02 - phones	IY1	28.7595
28.7595	DCB_se1_ag2_m_02 - phones	sp	28.7895
28.7895	DCB_se1_ag2_m_02 - phones	L	28.8695
28.7895	DCB_se1_ag2_m_02 - words	like	29.0695
28.8695	DCB_se1_ag2_m_02 - phones	AY1	28.9995
28.9995	DCB_se1_ag2_m_02 - phones	K	29.0695
29.0695	DCB_se1_ag2_m_02 - phones	sp	29.1595
29.5894	DCB_se1_ag2_m_02 - phones	IH0	29.6494
29.5894	DCB_se1_ag2_m_02 - words	it	29.6794
29.6494	DCB_se1_ag2_m_02 - phones	T	29.6794
29.6794	DCB_se1_ag2_m_02 - phones	S	29.7394
29.6794	DCB_se1_ag2_m_02 - words	s	29.7394
29.7394	DCB_se1_ag2_m_02 - phones	AH0	29.8094
29.7394	DCB_se1_ag2_m_02 - words	a	29.8094
29.8094	DCB_se1_ag2_m_02 - phones	sp	29.8494
29.8494	DCB_se1_ag2_m_02 - phones	D	29.8894
29.8494	DCB_se1_ag2_m_02 - words	different	30.1694
29.8894	DCB_se1_ag2_m_02 - phones	IH1	29.9594
29.9594	DCB_se1_ag2_m_02 - phones	F	30.0494
30.0494	DCB_se1_ag2_m_02 - phones	R	30.0794
30.0794	DCB_se1_ag2_m_02 - phones	AH0	30.1094
30.1094	DCB_se1_ag2_m_02 - phones	N	30.1394
30.1394	DCB_se1_ag2_m_02 - phones	T	30.1694
30.1694	DCB_se1_ag2_m_02 - phones	R	30.1994
30.1694	DCB_se1_ag2_m_02 - words	re-	30.2594
30.1994	DCB_se1_ag2_m_02 - phones	AH0	30.2594
30.2594	DCB_se1_ag2_m_02 - phones	sp	30.3394
30.3394	DCB_se1_ag2_m_02 - phones	IH0	30.3994
30.3394	DCB_se1_ag2_m_02 - words	it	30.4294
30.3994	DCB_se1_ag2_m_02 - phones	T	30.4294
30.4294	DCB_se1_ag2_m_02 - words	s	30.5194
30.4294	DCB_se1_ag2_m_02 - phones	S	30.5194
30.5194	DCB_se1_ag2_m_02 - words	a	30.5594
30.5194	DCB_se1_ag2_m_02 - phones	AH0	30.5594
30.5594	DCB_se1_ag2_m_02 - phones	sp	30.5894
30.5894	DCB_se1_ag2_m_02 - phones	R	30.6394
30.5894	DCB_se1_ag2_m_02 - words	respect	31.0094
30.6394	DCB_se1_ag2_m_02 - phones	IH0	30.6794
30.6794	DCB_se1_ag2_m_02 - phones	S	30.7694
30.7694	DCB_se1_ag2_m_02 - phones	P	30.8594
30.8594	DCB_se1_ag2_m_02 - phones	EH1	30.9394
30.9394	DCB_se1_ag2_m_02 - phones	K	30.9794
30.9794	DCB_se1_ag2_m_02 - phones	T	31.0094
31.0094	DCB_se1_ag2_m_02 - phones	sp	31.0394
31.0394	DCB_se1_ag2_m_02 - phones	DH	31.0694
31.0394	DCB_se1_ag2_m_02 - words	that	31.1294
31.0694	DCB_se1_ag2_m_02 - phones	AH0	31.0994
31.0994	DCB_se1_ag2_m_02 - phones	T	31.1294
31.1294	DCB_se1_ag2_m_02 - phones	sp	31.2494
31.2494	DCB_se1_ag2_m_02 - phones	K	31.2794
31.2494	DCB_se1_ag2_m_02 - words	come	31.3894
31.2794	DCB_se1_ag2_m_02 - phones	AH1	31.3094
31.3094	DCB_se1_ag2_m_02 - phones	M	31.3894
31.3894	DCB_se1_ag2_m_02 - phones	W	31.4294
31.3894	DCB_se1_ag2_m_02 - words	with	31.5294
31.4294	DCB_se1_ag2_m_02 - phones	IH0	31.4994
31.4994	DCB_se1_ag2_m_02 - phones	DH	31.5294
31.5294	DCB_se1_ag2_m_02 - phones	IH0	31.5594
31.5294	DCB_se1_ag2_m_02 - words	it	31.6394
31.5594	DCB_se1_ag2_m_02 - phones	T	31.6394
31.6394	DCB_se1_ag2_m_02 - phones	sp	32.9247
32.9247	DCB_se1_ag2_m_02 - phones	JH	32.9847
32.9247	DCB_se1_ag2_m_02 - words	just	33.1647
32.9847	DCB_se1_ag2_m_02 - phones	IH0	33.0347
33.0347	DCB_se1_ag2_m_02 - phones	S	33.1647
33.1647	DCB_se1_ag2_m_02 - phones	sp	33.1947
33.1947	DCB_se1_ag2_m_02 - phones	DH	33.2247
33.1947	DCB_se1_ag2_m_02 - words	that	33.3447
33.2247	DCB_se1_ag2_m_02 - phones	AE1	33.2847
33.2847	DCB_se1_ag2_m_02 - phones	T	33.3447
33.3447	DCB_se1_ag2_m_02 - phones	S	33.4747
33.3447	DCB_se1_ag2_m_02 - words	s	33.4747
33.4747	DCB_se1_ag2_m_02 - phones	sp	33.5147
33.5147	DCB_se1_ag2_m_02 - phones	W	33.5947
33.5147	DCB_se1_ag2_m_02 - words	what	33.6847
33.5947	DCB_se1_ag2_m_02 - phones	AH1	33.6247
33.6247	DCB_se1_ag2_m_02 - phones	T	33.6847
33.6847	DCB_se1_ag2_m_02 - words	i	33.7947
33.6847	DCB_se1_ag2_m_02 - phones	AY1	33.7947
33.7947	DCB_se1_ag2_m_02 - phones	sp	33.8747
33.8747	DCB_se1_ag2_m_02 - phones	F	33.9547
33.8747	DCB_se1_ag2_m_02 - words	feel	34.0447
33.9547	DCB_se1_ag2_m_02 - phones	IY1	34.0147
34.0147	DCB_se1_ag2_m_02 - phones	L	34.0447
34.0447	DCB_se1_ag2_m_02 - phones	sp	34.2547
36.2480	DCB_se1_ag3_m_01 - phones	W	36.3080
36.2480	DCB_se1_ag3_m_01 - words	when	36.3880
36.3080	DCB_se1_ag3_m_01 - phones	IH1	36.3480
36.3480	DCB_se1_ag3_m_01 - phones	N	36.3880
36.3880	DCB_se1_ag3_m_01 - phones	Y	36.4380
36.3880	DCB_se1_ag3_m_01 - words	you	36.4980
36.4380	DCB_se1_ag3_m_01 - phones	UW1	36.4980
36.4980	DCB_se1_ag3_m_01 - phones	S	36.6080
36.4980	DCB_se1_ag3_m_01 - words	say	36.6880
36.6080	DCB_se1_ag3_m_01 - phones	EY1	36.6880
36.6880	DCB_se1_ag3_m_01 - phones	K	36.7680
36.6880	DCB_se1_ag3_m_01 - words	culture	37.0580
36.7680	DCB_se1_ag3_m_01 - phones	AH1	36.8080
36.8080	DCB_se1_ag3_m_01 - phones	L	36.9180
36.9180	DCB_se1_ag3_m_01 - phones	CH	36.9980
36.9980	DCB_se1_ag3_m_01 - phones	ER0	37.0580
37.0580	DCB_se1_ag3_m_01 - phones	W	37.1280
37.0580	DCB_se1_ag3_m_01 - words	what	37.1880
37.1280	DCB_se1_ag3_m_01 - phones	AH1	37.1580
37.1580	DCB_se1_ag3_m_01 - phones	T	37.1880
37.1880	DCB_se1_ag3_m_01 - phones	Z	37.2480
37.1880	DCB_se1_ag3_m_01 - words	s	37.2480
37.2480	DCB_se1_ag3_m_01 - phones	AH0	37.3380
37.2480	DCB_se1_ag3_m_01 - words	a	37.3380
37.3380	DCB_se1_ag3_m_01 - phones	G	37.3980
37.3380	DCB_se1_ag3_m_01 - words	give	37.4880
37.3980	DCB_se1_ag3_m_01 - phones	IH1	37.4380
37.4380	DCB_se1_ag3_m_01 - phones	V	37.4880
37.4880	DCB_se1_ag3_m_01 - phones	M	37.5380
37.4880	DCB_se1_ag3_m_01 - words	me	37.6780
37.5380	DCB_se1_ag3_m_01 - phones	IY1	37.6780
37.6780	DCB_se1_ag3_m_01 - phones	G	37.7380
37.6780	DCB_se1_ag3_m_01 - words	give	37.7980
37.7380	DCB_se1_ag3_m_01 - phones	IH1	37.7680
37.7680	DCB_se1_ag3_m_01 - phones	V	37.7980
37.7980	DCB_se1_ag3_m_01 - phones	M	37.8480
37.7980	DCB_se1_ag3_m_01 - words	me	37.8780
37.8480	DCB_se1_ag3_m_01 - phones	IY1	37.8780
37.8780	DCB_se1_ag3_m_01 - phones	AH0	37.9080
37.8780	DCB_se1_ag3_m_01 - words	an	37.9380
37.9080	DCB_se1_ag3_m_01 - phones	N	37.9380
37.9380	DCB_se1_ag3_m_01 - phones	IH0	37.9980
37.9380	DCB_se1_ag3_m_01 - words	example	38.3780
37.9980	DCB_se1_ag3_m_01 - phones	G	38.0280
38.0280	DCB_se1_ag3_m_01 - phones	Z	38.1280
38.1280	DCB_se1_ag3_m_01 - phones	AE1	38.2380
38.2380	DCB_se1_ag3_m_01 - phones	M	38.2680
38.2680	DCB_se1_ag3_m_01 - phones	P	38.3080
38.3080	DCB_se1_ag3_m_01 - phones	AH0	38.3380
38.3380	DCB_se1_ag3_m_01 - phones	L	38.3780
38.3780	DCB_se1_ag3_m_01 - phones	sp	38.4080
38.4080	DCB_se1_ag3_m_01 - phones	W	38.4380
38.4080	DCB_se1_ag3_m_01 - words	well	38.4980
38.4380	DCB_se1_ag3_m_01 - phones	EH1	38.4680
38.4680	DCB_se1_ag3_m_01 - phones	L	38.4980
38.4980	DCB_se1_ag3_m_01 - phones	Y	38.5380
38.4980	DCB_se1_ag3_m_01 - words	you	38.5980
38.5380	DCB_se1_ag3_m_01 - phones	UW1	38.5980
38.5980	DCB_se1_ag3_m_01 - phones	S	38.6980
38.5980	DCB_se1_ag3_m_01 - words	said	38.8080
38.6980	DCB_se1_ag3_m_01 - phones	EH1	38.7680
38.7680	DCB_se1_ag3_m_01 - phones	D	38.8080
38.8080	DCB_se1_ag3_m_01 - phones	D	38.8580
38.8080	DCB_se1_ag3_m_01 - words	dc	39.0980
38.8580	DCB_se1_ag3_m_01 - phones	IY1	38.9580
38.9580	DCB_se1_ag3_m_01 - phones	S	39.0480
39.0480	DCB_se1_ag3_m_01 - phones	IY1	39.0980
39.0980	DCB_se1_ag3_m_01 - phones	HH	39.1380
39.0980	DCB_se1_ag3_m_01 - words	has	39.2280
39.1380	DCB_se1_ag3_m_01 - phones	AE1	39.1880
39.1880	DCB_se1_ag3_m_01 - phones	Z	39.2280
39.2280	DCB_se1_ag3_m_01 - phones	IH0	39.2580
39.2280	DCB_se1_ag3_m_01 - words	its	39.3380
39.2580	DCB_se1_ag3_m_01 - phones	T	39.2880
39.2880	DCB_se1_ag3_m_01 - phones	S	39.3380
39.3380	DCB_se1_ag3_m_01 - phones	OW1	39.4380
39.3380	DCB_se1_ag3_m_01 - words	own	39.4980
39.4380	DCB_se1_ag3_m_01 - phones	N	39.4980
39.4851	DCB_se1_ag2_m_02 - words	uh	39.6651
39.4851	DCB_se1_ag2_m_02 - phones	AH1	39.6651
39.4980	DCB_se1_ag3_m_01 - phones	K	39.5580
39.4980	DCB_se1_ag3_m_01 - words	culture	39.7880
39.5580	DCB_se1_ag3_m_01 - phones	AH1	39.6380
39.6380	DCB_se1_ag3_m_01 - phones	L	39.6780
39.6651	DCB_se1_ag2_m_02 - words	i	40.0651
39.6651	DCB_se1_ag2_m_02 - phones	AY1	40.0651
39.6780	DCB_se1_ag3_m_01 - phones	CH	39.7080
39.7080	DCB_se1_ag3_m_01 - phones	ER0	39.7880
39.7880	DCB_se1_ag3_m_01 - phones	sp	39.8280
39.8280	DCB_se1_ag3_m_01 - phones	G	39.8580
39.8280	DCB_se1_ag3_m_01 - words	give	39.9180
39.8580	DCB_se1_ag3_m_01 - phones	IH1	39.8880
39.8880	DCB_se1_ag3_m_01 - phones	V	39.9180
39.9180	DCB_se1_ag3_m_01 - phones	M	39.9480
39.9180	DCB_se1_ag3_m_01 - words	me	39.9780
39.9480	DCB_se1_ag3_m_01 - phones	IY1	39.9780
39.9780	DCB_se1_ag3_m_01 - phones	AH0	40.0080
39.9780	DCB_se1_ag3_m_01 - words	an	40.0380
40.0080	DCB_se1_ag3_m_01 - phones	N	40.0380
40.0380	DCB_se1_ag3_m_01 - phones	IH0	40.0680
40.0380	DCB_se1_ag3_m_01 - words	example	40.4280
40.0651	DCB_se1_ag2_m_02 - phones	M	40.1751
40.0651	DCB_se1_ag2_m_02 - words	mean	40.3451
40.0680	DCB_se1_ag3_m_01 - phones	G	40.0980
40.0980	DCB_se1_ag3_m_01 - phones	Z	40.1680
40.1680	DCB_se1_ag3_m_01 - phones	AE1	40.2980
40.1751	DCB_se1_ag2_m_02 - phones	IY1	40.2951
40.2951	DCB_se1_ag2_m_02 - phones	N	40.3451
40.2980	DCB_se1_ag3_m_01 - phones	M	40.3380
40.3380	DCB_se1_ag3_m_01 - phones	P	40.3680
40.3451	DCB_se1_ag2_m_02 - phones	JH	40.3951
40.3451	DCB_se1_ag2_m_02 - words	just	40.5651
40.3680	DCB_se1_ag3_m_01 - phones	AH0	40.3980
40.3951	DCB_se1_ag2_m_02 - phones	AH1	40.4551
40.3980	DCB_se1_ag3_m_01 - phones	L	40.4280
40.4280	DCB_se1_ag3_m_01 - phones	sp	40.5380
40.4551	DCB_se1_ag2_m_02 - phones	S	40.5651
40.5651	DCB_se1_ag2_m_02 - phones	L	40.6351
40.5651	DCB_se1_ag2_m_02 - words	like	40.7651
40.6351	DCB_se1_ag2_m_02 - phones	AY1	40.7151
40.7151	DCB_se1_ag2_m_02 - phones	K	40.7651
40.9788	DCB_se1_ag2_m_02 - phones	JH	41.0388
40.9788	DCB_se1_ag2_m_02 - words	just	41.2588
41.0388	DCB_se1_ag2_m_02 - phones	IH0	41.1488
41.1488	DCB_se1_ag2_m_02 - phones	S	41.2588
41.2588	DCB_se1_ag2_m_02 - phones	sp	41.2888
41.5451	DCB_se1_ag2_m_02 - phones	DH	41.6051
41.5451	DCB_se1_ag2_m_02 - words	the	41.6651
41.6051	DCB_se1_ag2_m_02 - phones	AH0	41.6651
41.6651	DCB_se1_ag2_m_02 - phones	W	41.7451
41.6651	DCB_se1_ag2_m_02 - words	way	41.8451
41.7451	DCB_se1_ag2_m_02 - phones	EY1	41.8451
41.8451	DCB_se1_ag2_m_02 - phones	DH	41.8751
41.8451	DCB_se1_ag2_m_02 - words	they	42.0451
41.8751	DCB_se1_ag2_m_02 - phones	EY1	42.0451
42.0451	DCB_se1_ag2_m_02 - phones	AH1	42.3251
42.0451	DCB_se1_ag2_m_02 - words	uh	42.3251
42.3251	DCB_se1_ag2_m_02 - phones	sp	42.4251
42.4251	DCB_se1_ag2_m_02 - phones	K	42.4551
42.4251	DCB_se1_ag2_m_02 - words	carry	42.6551
42.4551	DCB_se1_ag2_m_02 - phones	EH1	42.4951
42.4951	DCB_se1_ag2_m_02 - phones	R	42.6051
42.6051	DCB_se1_ag2_m_02 - phones	IY0	42.6551
42.6551	DCB_se1_ag2_m_02 - phones	Y	42.6951
42.6551	DCB_se1_ag2_m_02 - words	yourselves	43.3251
42.6951	DCB_se1_ag2_m_02 - phones	UH0	42.7251
42.7251	DCB_se1_ag2_m_02 - phones	R	42.7651
42.7651	DCB_se1_ag2_m_02 - phones	S	42.8751
42.8751	DCB_se1_ag2_m_02 - phones	EH1	42.9551
42.9551	DCB_se1_ag2_m_02 - phones	L	43.0651
43.0651	DCB_se1_ag2_m_02 - phones	V	43.1651
43.1651	DCB_se1_ag2_m_02 - phones	Z	43.3251
43.7225	DCB_se1_ag2_m_02 - phones	sil	43.7525
43.7525	DCB_se1_ag2_m_02 - phones	AH1	44.1425
43.7525	DCB_se1_ag2_m_02 - words	um	44.3225
44.1425	DCB_se1_ag2_m_02 - phones	M	44.3225
44.7135	DCB_se1_ag2_m_02 - phones	M	44.8335
44.7135	DCB_se1_ag2_m_02 - words	most	45.0335
44.8335	DCB_se1_ag2_m_02 - phones	OW1	44.9535
44.9535	DCB_se1_ag2_m_02 - phones	S	45.0335
45.0335	DCB_se1_ag2_m_02 - phones	P	45.1035
45.0335	DCB_se1_ag2_m_02 - words	people	45.2935
45.1035	DCB_se1_ag2_m_02 - phones	IY1	45.1635
45.1635	DCB_se1_ag2_m_02 - phones	P	45.2135
45.2135	DCB_se1_ag2_m_02 - phones	AH0	45.2535
45.2535	DCB_se1_ag2_m_02 - phones	L	45.2935
45.2935	DCB_se1_ag2_m_02 - phones	F	45.3835
45.2935	DCB_se1_ag2_m_02 - words	from	45.5035
45.3835	DCB_se1_ag2_m_02 - phones	ER0	45.4335
45.4335	DCB_se1_ag2_m_02 - phones	M	45.5035
45.5035	DCB_se1_ag2_m_02 - phones	D	45.5635
45.5035	DCB_se1_ag2_m_02 - words	dc	45.9235
45.5635	DCB_se1_ag2_m_02 - phones	IY1	45.7135
45.7135	DCB_se1_ag2_m_02 - phones	S	45.8535
45.8535	DCB_se1_ag2_m_02 - phones	IY1	45.9235
45.9235	DCB_se1_ag2_m_02 - phones	DH	45.9735
45.9235	DCB_se1_ag2_m_02 - words	they	46.0535
45.9735	DCB_se1_ag2_m_02 - phones	EY1	46.0535
46.0535	DCB_se1_ag2_m_02 - phones	L	46.1435
46.0535	DCB_se1_ag2_m_02 - words	like	46.2435
46.1435	DCB_se1_ag2_m_02 - phones	AY1	46.2135
46.2135	DCB_se1_ag2_m_02 - phones	K	46.2435
46.2435	DCB_se1_ag2_m_02 - phones	sp	46.3135
46.3135	DCB_se1_ag2_m_02 - phones	T	46.3435
46.3135	DCB_se1_ag2_m_02 - words	to	46.3935
46.3435	DCB_se1_ag2_m_02 - phones	IH0	46.3935
46.3935	DCB_se1_ag2_m_02 - phones	sp	46.4535
47.0850	DCB_se1_ag2_m_02 - words	uh	47.3350
47.0850	DCB_se1_ag2_m_02 - phones	AH1	47.3350
47.3350	DCB_se1_ag2_m_02 - phones	sp	47.3750
47.3750	DCB_se1_ag2_m_02 - phones	B	47.4450
47.3750	DCB_se1_ag2_m_02 - words	be	47.6150
47.4450	DCB_se1_ag2_m_02 - phones	IY1	47.6150
47.6150	DCB_se1_ag2_m_02 - phones	sp	47.7850
47.7850	DCB_se1_ag2_m_02 - phones	D	47.8450
47.7850	DCB_se1_ag2_m_02 - words	dressed	48.1350
47.8450	DCB_se1_ag2_m_02 - phones	R	47.8950
47.8950	DCB_se1_ag2_m_02 - phones	EH1	48.0150
48.0150	DCB_se1_ag2_m_02 - phones	S	48.0850
48.0850	DCB_se1_ag2_m_02 - phones	T	48.1350
48.1350	DCB_se1_ag2_m_02 - phones	N	48.2050
48.1350	DCB_se1_ag2_m_02 - words	nice	48.5350
48.2050	DCB_se1_ag2_m_02 - phones	AY1	48.4650
48.4650	DCB_se1_ag2_m_02 - phones	S	48.5350
48.5350	DCB_se1_ag2_m_02 - phones	HH	48.6250
48.5350	DCB_se1_ag2_m_02 - words	have	48.8250
48.6250	DCB_se1_ag2_m_02 - phones	AE1	48.7450
48.7450	DCB_se1_ag2_m_02 - phones	V	48.8250
48.8250	DCB_se1_ag2_m_02 - phones	N	48.8850
48.8250	DCB_se1_ag2_m_02 - words	nice	49.1550
48.8850	DCB_se1_ag2_m_02 - phones	AY1	49.0450
49.0450	DCB_se1_ag2_m_02 - phones	S	49.1550
49.1550	DCB_se1_ag2_m_02 - phones	sp	49.1950
49.1950	DCB_se1_ag2_m_02 - phones	TH	49.2250
49.1950	DCB_se1_ag2_m_02 - words	things	49.6950
49.2250	DCB_se1_ag2_m_02 - phones	IH1	49.2750
49.2750	DCB_se1_ag2_m_02 - phones	NG	49.5550
49.5550	DCB_se1_ag2_m_02 - phones	Z	49.6950
50.3242	DCB_se1_ag2_m_02 - phones	L	50.4642
50.3242	DCB_se1_ag2_m_02 - words	like	50.7042
50.4642	DCB_se1_ag2_m_02 - phones	AY1	50.5642
50.5642	DCB_se1_ag2_m_02 - phones	K	50.7042
50.7042	DCB_se1_ag2_m_02 - phones	sp	50.7742
50.7742	DCB_se1_ag2_m_02 - phones	HH	50.8642
50.7742	DCB_se1_ag2_m_02 - words	hold	51.0342
50.8642	DCB_se1_ag2_m_02 - phones	OW1	50.9142
50.9142	DCB_se1_ag2_m_02 - phones	L	50.9942
50.9942	DCB_se1_ag2_m_02 - phones	D	51.0342
51.0342	DCB_se1_ag2_m_02 - phones	AH1	51.1042
51.0342	DCB_se1_ag2_m_02 - words	up	51.2142
51.1042	DCB_se1_ag2_m_02 - phones	P	51.2142
51.2142	DCB_se1_ag2_m_02 - words	a	51.2542
51.2142	DCB_se1_ag2_m_02 - phones	AH0	51.2542
51.2542	DCB_se1_ag2_m_02 - words	uh	51.8042
51.2542	DCB_se1_ag2_m_02 - phones	AH1	51.8042
52.7027	DCB_se1_ag2_m_02 - phones	sil	52.7727
52.7727	DCB_se1_ag2_m_02 - phones	AH0	52.9227
52.7727	DCB_se1_ag2_m_02 - words	a	52.9227
52.9227	DCB_se1_ag2_m_02 - phones	IH1	52.9827
52.9227	DCB_se1_ag2_m_02 - words	image	53.2227
52.9827	DCB_se1_ag2_m_02 - phones	M	53.0827
53.0827	DCB_se1_ag2_m_02 - phones	IH0	53.1527
53.1527	DCB_se1_ag2_m_02 - phones	JH	53.2227
53.2227	DCB_se1_ag2_m_02 - phones	AH0	53.2527
53.2227	DCB_se1_ag2_m_02 - words	of	53.2827
53.2527	DCB_se1_ag2_m_02 - phones	V	53.2827
53.2827	DCB_se1_ag2_m_02 - phones	B	53.3527
53.2827	DCB_se1_ag2_m_02 - words	being	53.5427
53.3527	DCB_se1_ag2_m_02 - phones	IY1	53.4627
53.4627	DCB_se1_ag2_m_02 - phones	IH0	53.4927
53.4927	DCB_se1_ag2_m_02 - phones	NG	53.5427
53.5427	DCB_se1_ag2_m_02 - phones	S	53.6527
53.5427	DCB_se1_ag2_m_02 - words	successful	54.2827
53.6527	DCB_se1_ag2_m_02 - phones	AH0	53.6827
53.6827	DCB_se1_ag2_m_02 - phones	K	53.7627
53.7627	DCB_se1_ag2_m_02 - phones	S	53.8727
53.8727	DCB_se1_ag2_m_02 - phones	EH1	54.0027
54.0027	DCB_se1_ag2_m_02 - phones	S	54.0527
54.0527	DCB_se1_ag2_m_02 - phones	F	54.1527
54.1527	DCB_se1_ag2_m_02 - phones	AH0	54.1827
54.1827	DCB_se1_ag2_m_02 - phones	L	54.2827
54.2827	DCB_se1_ag2_m_02 - phones	sp	54.3327
54.6111	DCB_se1_ag2_m_02 - phones	Y	54.7611
54.6111	DCB_se1_ag2_m_02 - words	you	54.7911
54.7611	DCB_se1_ag2_m_02 - phones	UW1	54.7911
54.7911	DCB_se1_ag2_m_02 - phones	sp	54.8211
54.8211	DCB_se1_ag2_m_02 - phones	N	54.8811
54.8211	DCB_se1_ag2_m_02 - words	know	55.0911
54.8811	DCB_se1_ag2_m_02 - phones	OW1	55.0911
55.0911	DCB_se1_ag2_m_02 - phones	sp	55.1311
55.2482	DCB_se1_ag2_m_02 - phones	S	55.3982
55.2482	DCB_se1_ag2_m_02 - words	so	55.6182
55.3982	DCB_se1_ag2_m_02 - phones	OW1	55.6182
55.6182	DCB_se1_ag2_m_02 - phones	sp	55.6482
55.8924	DCB_se1_ag3_m_01 - phones	HH	55.9524
55.8924	DCB_se1_ag3_m_01 - words	whether	56.1924
55.9524	DCB_se1_ag3_m_01 - phones	W	55.9824
55.9824	DCB_se1_ag3_m_01 - phones	EH1	56.0824
56.0824	DCB_se1_ag3_m_01 - phones	DH	56.1324
56.1324	DCB_se1_ag3_m_01 - phones	ER0	56.1924
56.1924	DCB_se1_ag3_m_01 - phones	DH	56.2324
56.1924	DCB_se1_ag3_m_01 - words	they're	56.3524
56.2324	DCB_se1_ag3_m_01 - phones	EH1	56.2724
56.2724	DCB_se1_ag3_m_01 - phones	R	56.3524
56.3524	DCB_se1_ag3_m_01 - phones	S	56.4424
56.3524	DCB_se1_ag3_m_01 - words	successful	56.8724
56.4424	DCB_se1_ag3_m_01 - phones	AH0	56.4824
56.4824	DCB_se1_ag3_m_01 - phones	K	56.5324
56.5324	DCB_se1_ag3_m_01 - phones	S	56.6024
56.6024	DCB_se1_ag3_m_01 - phones	EH1	56.6924
56.6924	DCB_se1_ag3_m_01 - phones	S	56.7424
56.7424	DCB_se1_ag3_m_01 - phones	F	56.8024
56.8024	DCB_se1_ag3_m_01 - phones	AH0	56.8424
56.8424	DCB_se1_ag3_m_01 - phones	L	56.8724
56.8724	DCB_se1_ag3_m_01 - words	or	56.9324
56.8724	DCB_se1_ag3_m_01 - phones	ER0	56.9324
56.9324	DCB_se1_ag3_m_01 - phones	sp	56.9624
56.9624	DCB_se1_ag3_m_01 - phones	N	57.0324
56.9624	DCB_se1_ag3_m_01 - words	not	57.2024
57.0324	DCB_se1_ag3_m_01 - phones	AA1	57.1024
57.1024	DCB_se1_ag3_m_01 - phones	T	57.2024
57.4214	DCB_se1_ag2_m_02 - phones	HH	57.4614
57.4214	DCB_se1_ag2_m_02 - words	whether	57.7114
57.4614	DCB_se1_ag2_m_02 - phones	W	57.4914
57.4914	DCB_se1_ag2_m_02 - phones	EH1	57.5814
57.5814	DCB_se1_ag2_m_02 - phones	DH	57.6414
57.6414	DCB_se1_ag2_m_02 - phones	ER0	57.7114
57.7114	DCB_se1_ag2_m_02 - phones	DH	57.7514
57.7114	DCB_se1_ag2_m_02 - words	they're	57.8614
57.7514	DCB_se1_ag2_m_02 - phones	EH1	57.8114
57.8114	DCB_se1_ag2_m_02 - phones	R	57.8614
57.8614	DCB_se1_ag2_m_02 - phones	S	57.9514
57.8614	DCB_se1_ag2_m_02 - words	successful	58.4714
57.9514	DCB_se1_ag2_m_02 - phones	AH0	57.9914
57.9914	DCB_se1_ag2_m_02 - phones	K	58.0214
58.0214	DCB_se1_ag2_m_02 - phones	S	58.1214
58.1214	DCB_se1_ag2_m_02 - phones	EH1	58.2114
58.2114	DCB_se1_ag2_m_02 - phones	S	58.2514
58.2514	DCB_se1_ag2_m_02 - phones	F	58.3514
58.3514	DCB_se1_ag2_m_02 - phones	AH0	58.3814
58.3814	DCB_se1_ag2_m_02 - phones	L	58.4714
58.4714	DCB_se1_ag2_m_02 - words	or	58.5014
58.4714	DCB_se1_ag2_m_02 - phones	ER0	58.5014
58.5014	DCB_se1_ag2_m_02 - phones	N	58.5914
58.5014	DCB_se1_ag2_m_02 - words	not	58.8014
58.5914	DCB_se1_ag2_m_02 - phones	AA1	58.7214
58.7214	DCB_se1_ag2_m_02 - phones	T	58.8014
59.1841	DCB_se1_ag2_m_02 - phones	sil	59.2241
59.2241	DCB_se1_ag2_m_02 - phones	AH1	59.3941
59.2241	DCB_se1_ag2_m_02 - words	uh	59.3941
59.3941	DCB_se1_ag2_m_02 - phones	sp	59.4841
59.4743	DCB_se1_ag3_m_01 - phones	sil	59.5443
59.4841	DCB_se1_ag2_m_02 - phones	DH	59.5241
59.4841	DCB_se1_ag2_m_02 - words	the	59.5541
59.5241	DCB_se1_ag2_m_02 - phones	AH0	59.5541
59.5443	DCB_se1_ag3_m_01 - phones	B	59.5743
59.5443	DCB_se1_ag3_m_01 - words	but	59.6743
59.5541	DCB_se1_ag2_m_02 - phones	IH1	59.5841
59.5541	DCB_se1_ag2_m_02 - words	image	59.6741
59.5743	DCB_se1_ag3_m_01 - phones	AH1	59.6243
59.5841	DCB_se1_ag2_m_02 - phones	M	59.6141
59.6141	DCB_se1_ag2_m_02 - phones	AH0	59.6441
59.6243	DCB_se1_ag3_m_01 - phones	T	59.6743
59.6441	DCB_se1_ag2_m_02 - phones	JH	59.6741
59.6741	DCB_se1_ag2_m_02 - phones	sp	60.0041
59.6743	DCB_se1_ag3_m_01 - phones	DH	59.7243
59.6743	DCB_se1_ag3_m_01 - words	they	59.7843
59.7243	DCB_se1_ag3_m_01 - phones	EY1	59.7843
59.7843	DCB_se1_ag3_m_01 - phones	G	59.8143
59.7843	DCB_se1_ag3_m_01 - words	gonna	59.9543
59.8143	DCB_se1_ag3_m_01 - phones	AH1	59.8943
59.8943	DCB_se1_ag3_m_01 - phones	N	59.9243
59.9243	DCB_se1_ag3_m_01 - phones	AH0	59.9543
59.9543	DCB_se1_ag3_m_01 - phones	L	60.0043
59.9543	DCB_se1_ag3_m_01 - words	look	60.1043
60.0043	DCB_se1_ag3_m_01 - phones	UH1	60.0743
60.0743	DCB_se1_ag3_m_01 - phones	K	60.1043
60.1043	DCB_se1_ag3_m_01 - phones	DH	60.1443
60.1043	DCB_se1_ag3_m_01 - words	the	60.2143
60.1443	DCB_se1_ag3_m_01 - phones	AH0	60.2143
60.2143	DCB_se1_ag3_m_01 - phones	P	60.2943
60.2143	DCB_se1_ag3_m_01 - words	part	60.4943
60.2943	DCB_se1_ag3_m_01 - phones	AA1	60.4043
60.4043	DCB_se1_ag3_m_01 - phones	R	60.4643
60.4643	DCB_se1_ag3_m_01 - phones	T	60.4943
60.4943	DCB_se1_ag3_m_01 - phones	sp	60.5243
60.6465	DCB_se1_ag2_m_02 - phones	DH	60.7265
60.6465	DCB_se1_ag2_m_02 - words	they	60.8065
60.7265	DCB_se1_ag2_m_02 - phones	EY1	60.8065
60.8065	DCB_se1_ag2_m_02 - phones	G	60.8465
60.8065	DCB_se1_ag2_m_02 - words	gonna	61.0265
60.8465	DCB_se1_ag2_m_02 - phones	AH1	60.9565
60.9565	DCB_se1_ag2_m_02 - phones	N	60.9865
60.9865	DCB_se1_ag2_m_02 - phones	AH0	61.0265
61.0265	DCB_se1_ag2_m_02 - phones	L	61.0765
61.0265	DCB_se1_ag2_m_02 - words	look	61.1965
61.0765	DCB_se1_ag2_m_02 - phones	UH1	61.1465
61.1465	DCB_se1_ag2_m_02 - phones	K	61.1965
61.1965	DCB_se1_ag2_m_02 - phones	DH	61.2465
61.1965	DCB_se1_ag2_m_02 - words	the	61.2865
61.2465	DCB_se1_ag2_m_02 - phones	AH0	61.2865
61.2865	DCB_se1_ag2_m_02 - phones	P	61.4165
61.2865	DCB_se1_ag2_m_02 - words	part	61.6565
61.4165	DCB_se1_ag2_m_02 - phones	AA1	61.5465
61.5465	DCB_se1_ag2_m_02 - phones	R	61.6065
61.6065	DCB_se1_ag2_m_02 - phones	T	61.6565
61.9419	DCB_se1_ag3_m_01 - words	<unk>	62.2619
61.9419	DCB_se1_ag3_m_01 - phones	spn	62.2619
62.0127	DCB_se1_ag2_m_02 - phones	sil	62.0927
62.0927	DCB_se1_ag2_m_02 - phones	DH	62.1427
62.0927	DCB_se1_ag2_m_02 - words	the	62.2127
62.1427	DCB_se1_ag2_m_02 - phones	AH0	62.2127
62.2127	DCB_se1_ag2_m_02 - phones	IH1	62.3327
62.2127	DCB_se1_ag2_m_02 - words	image	62.6327
62.3327	DCB_se1_ag2_m_02 - phones	M	62.4327
62.4327	DCB_se1_ag2_m_02 - phones	IH0	62.5327
62.5327	DCB_se1_ag2_m_02 - phones	JH	62.6327
62.6327	DCB_se1_ag2_m_02 - phones	sp	62.7127
62.7127	DCB_se1_ag2_m_02 - phones	DH	62.7727
62.7127	DCB_se1_ag2_m_02 - words	the	62.8127
62.7727	DCB_se1_ag2_m_02 - phones	AH0	62.8127
62.8127	DCB_se1_ag2_m_02 - phones	IH1	62.9827
62.8127	DCB_se1_ag2_m_02 - words	image	63.2627
62.9827	DCB_se1_ag2_m_02 - phones	M	63.0627
63.0627	DCB_se1_ag2_m_02 - phones	AH0	63.1427
63.1427	DCB_se1_ag2_m_02 - phones	JH	63.2627
63.2627	DCB_se1_ag2_m_02 - phones	AY1	63.3527
63.2627	DCB_se1_ag2_m_02 - words	i	63.3527
63.3011	DCB_se1_ag3_m_01 - words	<unk>	63.8411
63.3011	DCB_se1_ag3_m_01 - phones	spn	63.8411
63.3527	DCB_se1_ag2_m_02 - phones	sp	63.4227
63.4227	DCB_se1_ag2_m_02 - phones	TH	63.4627
63.4227	DCB_se1_ag2_m_02 - words	think	63.6327
63.4627	DCB_se1_ag2_m_02 - phones	IH1	63.5527
63.5527	DCB_se1_ag2_m_02 - phones	NG	63.5927
63.5927	DCB_se1_ag2_m_02 - phones	K	63.6327
63.6327	DCB_se1_ag2_m_02 - phones	sp	63.6727
63.6727	DCB_se1_ag2_m_02 - phones	IH1	63.8427
63.6727	DCB_se1_ag2_m_02 - words	is	63.8927
63.8411	DCB_se1_ag3_m_01 - phones	sp	63.9011
63.8427	DCB_se1_ag2_m_02 - phones	Z	63.8927
63.8927	DCB_se1_ag2_m_02 - phones	sp	63.9527
63.9527	DCB_se1_ag2_m_02 - phones	W	64.0227
63.9527	DCB_se1_ag2_m_02 - words	what	64.1127
64.0227	DCB_se1_ag2_m_02 - phones	AH1	64.0727
64.0727	DCB_se1_ag2_m_02 - phones	T	64.1127
64.1127	DCB_se1_ag2_m_02 - phones	IH0	64.2027
64.1127	DCB_se1_ag2_m_02 - words	it	64.2627
64.2027	DCB_se1_ag2_m_02 - phones	T	64.2627
64.2627	DCB_se1_ag2_m_02 - phones	IH1	64.5327
64.2627	DCB_se1_ag2_m_02 - words	is	64.6527
64.5327	DCB_se1_ag2_m_02 - phones	Z	64.6527
64.6527	DCB_se1_ag2_m_02 - phones	sp	64.7027
65.5239	DCB_se1_ag2_m_02 - phones	IH0	65.7039
65.5239	DCB_se1_ag2_m_02 - words	it	65.7539
65.7039	DCB_se1_ag2_m_02 - phones	T	65.7539
65.7539	DCB_se1_ag2_m_02 - phones	S	65.8639
65.7539	DCB_se1_ag2_m_02 - words	s	65.8639
65.8639	DCB_se1_ag2_m_02 - phones	sp	65.8939
65.8939	DCB_se1_ag2_m_02 - phones	IH0	66.0039
65.8939	DCB_se1_ag2_m_02 - words	it	66.0439
66.0039	DCB_se1_ag2_m_02 - phones	T	66.0439
66.0439	DCB_se1_ag2_m_02 - phones	Z	66.0839
66.0439	DCB_se1_ag2_m_02 - words	s	66.0839
66.0839	DCB_se1_ag2_m_02 - phones	sp	66.1139
66.1139	DCB_se1_ag2_m_02 - phones	M	66.2239
66.1139	DCB_se1_ag2_m_02 - words	more	66.3739
66.2239	DCB_se1_ag2_m_02 - phones	AO1	66.3139
66.3139	DCB_se1_ag2_m_02 - phones	R	66.3739
66.3739	DCB_se1_ag2_m_02 - phones	S	66.5039
66.3739	DCB_se1_ag2_m_02 - words	so	66.7139
66.5039	DCB_se1_ag2_m_02 - phones	OW1	66.7139
66.7139	DCB_se1_ag2_m_02 - phones	sp	66.7939
67.3048	DCB_se1_ag2_m_02 - phones	IH0	67.4448
67.3048	DCB_se1_ag2_m_02 - words	in	67.4948
67.4448	DCB_se1_ag2_m_02 - phones	N	67.4948
67.4948	DCB_se1_ag2_m_02 - phones	S	67.6448
67.4948	DCB_se1_ag2_m_02 - words	some	67.7948
67.6448	DCB_se1_ag2_m_02 - phones	AH1	67.7148
67.7148	DCB_se1_ag2_m_02 - phones	M	67.7948
67.7948	DCB_se1_ag2_m_02 - phones	S	67.9248
67.7948	DCB_se1_ag2_m_02 - words	situations	68.5248
67.9248	DCB_se1_ag2_m_02 - phones	IH2	67.9848
67.9848	DCB_se1_ag2_m_02 - phones	CH	68.0948
68.0948	DCB_se1_ag2_m_02 - phones	UW0	68.2148
68.2148	DCB_se1_ag2_m_02 - phones	EY1	68.3148
68.3148	DCB_se1_ag2_m_02 - phones	SH	68.4148
68.4148	DCB_se1_ag2_m_02 - phones	AH0	68.4548
68.4548	DCB_se1_ag2_m_02 - phones	N	68.4848
68.4848	DCB_se1_ag2_m_02 - phones	Z	68.5248
68.5248	DCB_se1_ag2_m_02 - words	i	68.6248
68.5248	DCB_se1_ag2_m_02 - phones	AY1	68.6248
68.6248	DCB_se1_ag2_m_02 - phones	sp	68.6648
68.6648	DCB_se1_ag2_m_02 - phones	TH	68.7148
68.6648	DCB_se1_ag2_m_02 - words	think	68.8148
68.7148	DCB_se1_ag2_m_02 - phones	IH1	68.7448
68.7448	DCB_se1_ag2_m_02 - phones	NG	68.7848
68.7848	DCB_se1_ag2_m_02 - phones	K	68.8148
68.8148	DCB_se1_ag2_m_02 - phones	sp	68.8448
68.8448	DCB_se1_ag2_m_02 - phones	IH0	68.8948
68.8448	DCB_se1_ag2_m_02 - words	it	68.9348
68.8948	DCB_se1_ag2_m_02 - phones	T	68.9348
68.9348	DCB_se1_ag2_m_02 - words	s	69.0148
68.9348	DCB_se1_ag2_m_02 - phones	S	69.0148
69.0148	DCB_se1_ag2_m_02 - phones	DH	69.0448
69.0148	DCB_se1_ag2_m_02 - words	the	69.0748
69.0448	DCB_se1_ag2_m_02 - phones	AH0	69.0748
69.0748	DCB_se1_ag2_m_02 - phones	sp	69.1148
69.1148	DCB_se1_ag2_m_02 - phones	IH1	69.2348
69.1148	DCB_se1_ag2_m_02 - words	image	69.4248
69.2348	DCB_se1_ag2_m_02 - phones	M	69.3348
69.3348	DCB_se1_ag2_m_02 - phones	IH0	69.3948
69.3948	DCB_se1_ag2_m_02 - phones	JH	69.4248
69.4248	DCB_se1_ag2_m_02 - phones	sp	69.4548
69.4548	DCB_se1_ag2_m_02 - phones	DH	69.4948
69.4548	DCB_se1_ag2_m_02 - words	that	69.5648
69.4948	DCB_se1_ag2_m_02 - phones	AH0	69.5348
69.5348	DCB_se1_ag2_m_02 - phones	T	69.5648
69.5648	DCB_se1_ag2_m_02 - phones	sp	69.6248
69.6248	DCB_se1_ag2_m_02 - phones	P	69.6748
69.6248	DCB_se1_ag2_m_02 - words	people	69.9248
69.6748	DCB_se1_ag2_m_02 - phones	IY1	69.7448
69.7448	DCB_se1_ag2_m_02 - phones	P	69.8348
69.8348	DCB_se1_ag2_m_02 - phones	AH0	69.8848
69.8848	DCB_se1_ag2_m_02 - phones	L	69.9248
69.9248	DCB_se1_ag2_m_02 - phones	T	69.9848
69.9248	DCB_se1_ag2_m_02 - words	try	70.1248
69.9848	DCB_se1_ag2_m_02 - phones	R	70.0248
70.0248	DCB_se1_ag2_m_02 - phones	AY1	70.1248
70.1248	DCB_se1_ag2_m_02 - phones	T	70.1648
70.1248	DCB_se1_ag2_m_02 - words	to	70.2548
70.1648	DCB_se1_ag2_m_02 - phones	AH0	70.2548
70.2548	DCB_se1_ag2_m_02 - phones	sp	70.3248
70.3248	DCB_se1_ag2_m_02 - phones	AH0	70.3548
70.3248	DCB_se1_ag2_m_02 - words	uphold	70.7148
70.3548	DCB_se1_ag2_m_02 - phones	P	70.3848
70.3848	DCB_se1_ag2_m_02 - phones	HH	70.4148
70.4148	DCB_se1_ag2_m_02 - phones	OW1	70.4548
70.4548	DCB_se1_ag2_m_02 - phones	L	70.4848
70.4848	DCB_se1_ag2_m_02 - phones	D	70.7148
71.4106	DCB_se1_ag2_m_02 - phones	IH0	71.5006
71.4106	DCB_se1_ag2_m_02 - words	it	71.5406
71.5006	DCB_se1_ag2_m_02 - phones	T	71.5406
71.5406	DCB_se1_ag2_m_02 - phones	S	71.6106
71.5406	DCB_se1_ag2_m_02 - words	s	71.6106
71.6106	DCB_se1_ag2_m_02 - phones	L	71.6706
71.6106	DCB_se1_ag2_m_02 - words	like	71.8406
71.6706	DCB_se1_ag2_m_02 - phones	AY1	71.7306
71.7306	DCB_se1_ag2_m_02 - phones	K	71.8406
71.8406	DCB_se1_ag2_m_02 - phones	AH0	71.9906
71.8406	DCB_se1_ag2_m_02 - words	a	71.9906
71.9906	DCB_se1_ag2_m_02 - phones	sp	72.0706
72.0706	DCB_se1_ag2_m_02 - phones	AH0	72.3206
72.0706	DCB_se1_ag2_m_02 - words	a	72.3206
72.3206	DCB_se1_ag2_m_02 - phones	EH1	72.4006
72.3206	DCB_se1_ag2_m_02 - words	area	72.7006
72.4006	DCB_se1_ag2_m_02 - phones	R	72.4806
72.4806	DCB_se1_ag2_m_02 - phones	IY0	72.6306
72.6306	DCB_se1_ag2_m_02 - phones	AH0	72.7006
72.7006	DCB_se1_ag2_m_02 - phones	W	72.7706
72.7006	DCB_se1_ag2_m_02 - words	where	72.9606
72.7706	DCB_se1_ag2_m_02 - phones	EH1	72.8606
72.8606	DCB_se1_ag2_m_02 - phones	R	72.9606
72.9606	DCB_se1_ag2_m_02 - phones	IH0	72.9906
72.9606	DCB_se1_ag2_m_02 - words	it	73.0506
72.9906	DCB_se1_ag2_m_02 - phones	T	73.0506
73.0506	DCB_se1_ag2_m_02 - words	s	73.1406
73.0506	DCB_se1_ag2_m_02 - phones	S	73.1406
73.1406	DCB_se1_ag2_m_02 - phones	sp	73.1706
73.1706	DCB_se1_ag2_m_02 - phones	D	73.2306
73.1706	DCB_se1_ag2_m_02 - words	dog	73.4606
73.2306	DCB_se1_ag2_m_02 - phones	AO1	73.4306
73.4306	DCB_se1_ag2_m_02 - phones	G	73.4606
73.4606	DCB_se1_ag2_m_02 - phones	sp	73.4906
73.4906	DCB_se1_ag2_m_02 - phones	IY1	73.6206
73.4906	DCB_se1_ag2_m_02 - words	eat	73.6806
73.6206	DCB_se1_ag2_m_02 - phones	T	73.6806
73.6806	DCB_se1_ag2_m_02 - phones	sp	73.7206
73.7206	DCB_se1_ag2_m_02 - phones	D	73.7906
73.7206	DCB_se1_ag2_m_02 - words	dog	74.1406
73.7906	DCB_se1_ag2_m_02 - phones	AO1	74.0906
74.0906	DCB_se1_ag2_m_02 - phones	G	74.1406
74.1406	DCB_se1_ag2_m_02 - phones	sp	74.1906
74.8905	DCB_se1_ag2_m_02 - phones	AH0	75.0705
74.8905	DCB_se1_ag2_m_02 - words	and	75.1405
75.0705	DCB_se1_ag2_m_02 - phones	N	75.1405
75.1405	DCB_se1_ag2_m_02 - phones	EH1	75.2405
75.1405	DCB_se1_ag2_m_02 - words	everybody	75.8405
75.2405	DCB_se1_ag2_m_02 - phones	V	75.3405
75.3405	DCB_se1_ag2_m_02 - phones	R	75.3705
75.3705	DCB_se1_ag2_m_02 - phones	IY0	75.4105
75.4105	DCB_se1_ag2_m_02 - phones	B	75.4805
75.4805	DCB_se1_ag2_m_02 - phones	AA2	75.6105
75.6105	DCB_se1_ag2_m_02 - phones	D	75.6705
75.6705	DCB_se1_ag2_m_02 - phones	IY0	75.8405
75.8405	DCB_se1_ag2_m_02 - phones	sp	75.9205
76.9717	DCB_se1_ag2_m_02 - phones	T	77.0917
76.9717	DCB_se1_ag2_m_02 - words	tryna	77.3317
77.0917	DCB_se1_ag2_m_02 - phones	R	77.1417
77.1417	DCB_se1_ag2_m_02 - phones	AY1	77.2317
77.2317	DCB_se1_ag2_m_02 - phones	N	77.2617
77.2617	DCB_se1_ag2_m_02 - phones	AH0	77.3317
77.3317	DCB_se1_ag2_m_02 - phones	B	77.3917
77.3317	DCB_se1_ag2_m_02 - words	be	77.4817
77.3917	DCB_se1_ag2_m_02 - phones	IY0	77.4817
77.4817	DCB_se1_ag2_m_02 - phones	AO1	77.5317
77.4817	DCB_se1_ag2_m_02 - words	on	77.5817
77.5317	DCB_se1_ag2_m_02 - phones	N	77.5817
77.5817	DCB_se1_ag2_m_02 - phones	DH	77.6217
77.5817	DCB_se1_ag2_m_02 - words	the	77.6817
77.6217	DCB_se1_ag2_m_02 - phones	AH0	77.6817
77.6817	DCB_se1_ag2_m_02 - phones	T	77.8017
77.6817	DCB_se1_ag2_m_02 - words	top	78.0217
77.8017	DCB_se1_ag2_m_02 - phones	AA1	77.9217
77.9217	DCB_se1_ag2_m_02 - phones	P	78.0217
78.0217	DCB_se1_ag2_m_02 - phones	sp	78.0717
78.3775	DCB_se1_ag2_m_02 - phones	B	78.4675
78.3775	DCB_se1_ag2_m_02 - words	but	78.5375
78.4675	DCB_se1_ag2_m_02 - phones	AH1	78.4975
78.4975	DCB_se1_ag2_m_02 - phones	T	78.5375
78.5375	DCB_se1_ag2_m_02 - phones	sp	78.7975
78.7975	DCB_se1_ag2_m_02 - phones	AY1	79.0075
78.7975	DCB_se1_ag2_m_02 - words	i	79.0075
79.0075	DCB_se1_ag2_m_02 - phones	sp	79.1475
79.1475	DCB_se1_ag2_m_02 - phones	DH	79.1975
79.1475	DCB_se1_ag2_m_02 - words	that	79.3275
79.1975	DCB_se1_ag2_m_02 - phones	AE1	79.2675
79.2675	DCB_se1_ag2_m_02 - phones	T	79.3275
79.3275	DCB_se1_ag2_m_02 - words	s	79.3975
79.3275	DCB_se1_ag2_m_02 - phones	S	79.3975
79.3975	DCB_se1_ag2_m_02 - phones	JH	79.4375
79.3975	DCB_se1_ag2_m_02 - words	just	79.6675
79.4375	DCB_se1_ag2_m_02 - phones	IH0	79.4875
79.4875	DCB_se1_ag2_m_02 - phones	S	79.5875
79.5875	DCB_se1_ag2_m_02 - phones	T	79.6675
79.6675	DCB_se1_ag2_m_02 - phones	M	79.7175
79.6675	DCB_se1_ag2_m_02 - words	my	79.8275
79.7175	DCB_se1_ag2_m_02 - phones	AY1	79.8275
79.8275	DCB_se1_ag2_m_02 - phones	AH0	79.8775
79.8275	DCB_se1_ag2_m_02 - words	opinion	80.2075
79.8775	DCB_se1_ag2_m_02 - phones	P	79.9975
79.9975	DCB_se1_ag2_m_02 - phones	IH1	80.0375
80.0375	DCB_se1_ag2_m_02 - phones	N	80.0775
80.0775	DCB_se1_ag2_m_02 - phones	Y	80.1275
80.1275	DCB_se1_ag2_m_02 - phones	AH0	80.1575
80.1575	DCB_se1_ag2_m_02 - phones	N	80.2075
80.2075	DCB_se1_ag2_m_02 - phones	AH0	80.2375
80.2075	DCB_se1_ag2_m_02 - words	of	80.2675
80.2375	DCB_se1_ag2_m_02 - phones	V	80.2675
80.2675	DCB_se1_ag2_m_02 - phones	IH0	80.2975
80.2675	DCB_se1_ag2_m_02 - words	it	80.3475
80.2975	DCB_se1_ag2_m_02 - phones	T	80.3475
80.3475	DCB_se1_ag2_m_02 - phones	sp	90.9201
80.7843	DCB_se1_ag3_m_01 - phones	HH	80.8743
80.7843	DCB_se1_ag3_m_01 - words	why	81.0343
80.8743	DCB_se1_ag3_m_01 - phones	W	80.9543
80.9543	DCB_se1_ag3_m_01 - phones	AY1	81.0343
81.0343	DCB_se1_ag3_m_01 - phones	D	81.0743
81.0343	DCB_se1_ag3_m_01 - words	do	81.1143
81.0743	DCB_se1_ag3_m_01 - phones	UW1	81.1143
81.1143	DCB_se1_ag3_m_01 - phones	Y	81.1943
81.1143	DCB_se1_ag3_m_01 - words	you	81.2543
81.1943	DCB_se1_ag3_m_01 - phones	UW1	81.2543
81.2543	DCB_se1_ag3_m_01 - phones	TH	81.3043
81.2543	DCB_se1_ag3_m_01 - words	think	81.4543
81.3043	DCB_se1_ag3_m_01 - phones	IH1	81.3743
81.3743	DCB_se1_ag3_m_01 - phones	NG	81.4043
81.4043	DCB_se1_ag3_m_01 - phones	K	81.4543
81.4543	DCB_se1_ag3_m_01 - phones	IH1	81.4843
81.4543	DCB_se1_ag3_m_01 - words	it	81.5243
81.4843	DCB_se1_ag3_m_01 - phones	T	81.5243
81.5243	DCB_se1_ag3_m_01 - words	s	81.5743
81.5243	DCB_se1_ag3_m_01 - phones	Z	81.5743
81.5743	DCB_se1_ag3_m_01 - phones	DH	81.6343
81.5743	DCB_se1_ag3_m_01 - words	that	81.7743
81.6343	DCB_se1_ag3_m_01 - phones	AE1	81.6843
81.6843	DCB_se1_ag3_m_01 - phones	T	81.7743
81.7743	DCB_se1_ag3_m_01 - phones	W	81.8843
81.7743	DCB_se1_ag3_m_01 - words	way	81.9443
81.8843	DCB_se1_ag3_m_01 - phones	EY1	81.9443
81.9443	DCB_se1_ag3_m_01 - phones	sp	81.9743
81.9743	DCB_se1_ag3_m_01 - phones	W	82.0843
81.9743	DCB_se1_ag3_m_01 - words	why	82.1743
82.0843	DCB_se1_ag3_m_01 - phones	AY1	82.1743
82.1743	DCB_se1_ag3_m_01 - phones	D	82.2143
82.1743	DCB_se1_ag3_m_01 - words	do	82.2743
82.2143	DCB_se1_ag3_m_01 - phones	UW1	82.2743
82.2743	DCB_se1_ag3_m_01 - phones	Y	82.4543
82.2743	DCB_se1_ag3_m_01 - words	you	82.5043
82.4543	DCB_se1_ag3_m_01 - phones	UW1	82.5043
82.5043	DCB_se1_ag3_m_01 - phones	sp	82.5343
82.5343	DCB_se1_ag3_m_01 - phones	W	82.6843
82.5343	DCB_se1_ag3_m_01 - words	why	82.7643
82.6843	DCB_se1_ag3_m_01 - phones	AY1	82.7643
82.7643	DCB_se1_ag3_m_01 - phones	D	82.8043
82.7643	DCB_se1_ag3_m_01 - words	do	82.8543
82.8043	DCB_se1_ag3_m_01 - phones	UW1	82.8543
82.8543	DCB_se1_ag3_m_01 - phones	Y	83.1443
82.8543	DCB_se1_ag3_m_01 - words	you	83.2143
83.1443	DCB_se1_ag3_m_01 - phones	UW1	83.2143
83.2143	DCB_se1_ag3_m_01 - phones	sp	83.3743
83.8424	DCB_se1_ag3_m_01 - phones	HH	83.9124
83.8424	DCB_se1_ag3_m_01 - words	why	84.0324
83.9124	DCB_se1_ag3_m_01 - phones	W	83.9724
83.9724	DCB_se1_ag3_m_01 - phones	AY1	84.0324
84.0324	DCB_se1_ag3_m_01 - phones	D	84.0724
84.0324	DCB_se1_ag3_m_01 - words	do	84.1024
84.0724	DCB_se1_ag3_m_01 - phones	UW1	84.1024
84.1024	DCB_se1_ag3_m_01 - phones	Y	84.1624
84.1024	DCB_se1_ag3_m_01 - words	you	84.2024
84.1624	DCB_se1_ag3_m_01 - phones	UW1	84.2024
84.2024	DCB_se1_ag3_m_01 - phones	TH	84.2724
84.2024	DCB_se1_ag3_m_01 - words	think	84.4224
84.2724	DCB_se1_ag3_m_01 - phones	IH1	84.3324
84.3324	DCB_se1_ag3_m_01 - phones	NG	84.3624
84.3624	DCB_se1_ag3_m_01 - phones	K	84.4224
84.4224	DCB_se1_ag3_m_01 - phones	IH1	84.4624
84.4224	DCB_se1_ag3_m_01 - words	it	84.5424
84.4624	DCB_se1_ag3_m_01 - phones	T	84.5424
84.5424	DCB_se1_ag3_m_01 - phones	S	84.7224
84.5424	DCB_se1_ag3_m_01 - words	s	84.7224
84.7224	DCB_se1_ag3_m_01 - phones	sp	84.7524
84.7524	DCB_se1_ag3_m_01 - phones	DH	84.8124
84.7524	DCB_se1_ag3_m_01 - words	that	84.9824
84.8124	DCB_se1_ag3_m_01 - phones	AE1	84.9124
84.9124	DCB_se1_ag3_m_01 - phones	T	84.9824
84.9824	DCB_se1_ag3_m_01 - phones	W	85.0724
84.9824	DCB_se1_ag3_m_01 - words	way	85.2024
85.0724	DCB_se1_ag3_m_01 - phones	EY1	85.2024
85.2024	DCB_se1_ag3_m_01 - phones	ER0	85.3624
85.2024	DCB_se1_ag3_m_01 - words	around	85.6224
85.3624	DCB_se1_ag3_m_01 - phones	AW1	85.5424
85.5424	DCB_se1_ag3_m_01 - phones	N	85.5924
85.5924	DCB_se1_ag3_m_01 - phones	D	85.6224
85.6224	DCB_se1_ag3_m_01 - phones	F	85.7224
85.6224	DCB_se1_ag3_m_01 - words	from	85.8824
85.7224	DCB_se1_ag3_m_01 - phones	R	85.7524
85.7524	DCB_se1_ag3_m_01 - phones	AH1	85.7824
85.7824	DCB_se1_ag3_m_01 - phones	M	85.8824
85.8824	DCB_se1_ag3_m_01 - phones	sp	85.9624
85.9624	DCB_se1_ag3_m_01 - phones	W	86.0024
85.9624	DCB_se1_ag3_m_01 - words	where	86.1224
86.0024	DCB_se1_ag3_m_01 - phones	EH1	86.0524
86.0524	DCB_se1_ag3_m_01 - phones	R	86.1224
86.1224	DCB_se1_ag3_m_01 - phones	sp	86.3024
86.3024	DCB_se1_ag3_m_01 - phones	Y	86.3624
86.3024	DCB_se1_ag3_m_01 - words	you're	86.5524
86.3624	DCB_se1_ag3_m_01 - phones	UW1	86.4224
86.4224	DCB_se1_ag3_m_01 - phones	R	86.5524
86.5524	DCB_se1_ag3_m_01 - phones	sp	86.9730
86.9730	DCB_se1_ag3_m_01 - phones	L	87.0130
86.9730	DCB_se1_ag3_m_01 - words	like	87.1030
87.0130	DCB_se1_ag3_m_01 - phones	AY1	87.0730
87.0730	DCB_se1_ag3_m_01 - phones	K	87.1030
87.1030	DCB_se1_ag3_m_01 - phones	sp	87.1530
87.1530	DCB_se1_ag3_m_01 - phones	F	87.2830
87.1530	DCB_se1_ag3_m_01 - words	from	87.3730
87.2830	DCB_se1_ag3_m_01 - phones	ER0	87.3130
87.3130	DCB_se1_ag3_m_01 - phones	M	87.3730
87.3730	DCB_se1_ag3_m_01 - phones	Y	87.4130
87.3730	DCB_se1_ag3_m_01 - words	your	87.5130
87.4130	DCB_se1_ag3_m_01 - phones	UH1	87.4630
87.4630	DCB_se1_ag3_m_01 - phones	R	87.5130
87.5130	DCB_se1_ag3_m_01 - phones	P	87.5730
87.5130	DCB_se1_ag3_m_01 - words	particular	87.9830
87.5730	DCB_se1_ag3_m_01 - phones	ER0	87.6130
87.6130	DCB_se1_ag3_m_01 - phones	T	87.7130
87.7130	DCB_se1_ag3_m_01 - phones	IH1	87.7630
87.7630	DCB_se1_ag3_m_01 - phones	K	87.8530
87.8530	DCB_se1_ag3_m_01 - phones	Y	87.8830
87.8830	DCB_se1_ag3_m_01 - phones	AH0	87.9130
87.9130	DCB_se1_ag3_m_01 - phones	L	87.9430
87.9430	DCB_se1_ag3_m_01 - phones	ER0	87.9830
87.9830	DCB_se1_ag3_m_01 - phones	N	88.0330
87.9830	DCB_se1_ag3_m_01 - words	neighborhood	88.2830
88.0330	DCB_se1_ag3_m_01 - phones	EY1	88.0930
88.0930	DCB_se1_ag3_m_01 - phones	B	88.1230
88.1230	DCB_se1_ag3_m_01 - phones	ER0	88.1530
88.1530	DCB_se1_ag3_m_01 - phones	HH	88.2230
88.2230	DCB_se1_ag3_m_01 - phones	UH2	88.2530
88.2530	DCB_se1_ag3_m_01 - phones	D	88.2830
88.2830	DCB_se1_ag3_m_01 - phones	sp	88.3130
88.3130	DCB_se1_ag3_m_01 - phones	W	88.4230
88.3130	DCB_se1_ag3_m_01 - words	why	88.4830
88.4230	DCB_se1_ag3_m_01 - phones	AY1	88.4830
88.4830	DCB_se1_ag3_m_01 - phones	D	88.5130
88.4830	DCB_se1_ag3_m_01 - words	do	88.5530
88.5130	DCB_se1_ag3_m_01 - phones	UW1	88.5530
88.5530	DCB_se1_ag3_m_01 - phones	Y	88.6330
88.5530	DCB_se1_ag3_m_01 - words	you	88.6830
88.6330	DCB_se1_ag3_m_01 - phones	UW1	88.6830
88.6830	DCB_se1_ag3_m_01 - phones	sp	88.7530
88.7530	DCB_se1_ag3_m_01 - phones	TH	88.7930
88.7530	DCB_se1_ag3_m_01 - words	think	88.9430
88.7930	DCB_se1_ag3_m_01 - phones	IH1	88.8330
88.8330	DCB_se1_ag3_m_01 - phones	NG	88.8830
88.8830	DCB_se1_ag3_m_01 - phones	K	88.9430
88.9430	DCB_se1_ag3_m_01 - phones	IH0	88.9730
88.9430	DCB_se1_ag3_m_01 - words	it	89.0030
88.9730	DCB_se1_ag3_m_01 - phones	T	89.0030
89.0030	DCB_se1_ag3_m_01 - phones	sp	89.0330
89.0330	DCB_se1_ag3_m_01 - words	s	89.1430
89.0330	DCB_se1_ag3_m_01 - phones	S	89.1430
89.1430	DCB_se1_ag3_m_01 - phones	DH	89.1830
89.1430	DCB_se1_ag3_m_01 - words	that	89.3030
89.1830	DCB_se1_ag3_m_01 - phones	AE1	89.2230
89.2230	DCB_se1_ag3_m_01 - phones	T	89.3030
89.3030	DCB_se1_ag3_m_01 - phones	sp	89.3630
89.3630	DCB_se1_ag3_m_01 - phones	W	89.4230
89.3630	DCB_se1_ag3_m_01 - words	way	89.5130
89.4230	DCB_se1_ag3_m_01 - phones	EY1	89.5130
89.5130	DCB_se1_ag3_m_01 - phones	sp	89.5730
90.9201	DCB_se1_ag2_m_02 - words	uh	91.4601
90.9201	DCB_se1_ag2_m_02 - phones	AH1	91.4601
91.4601	DCB_se1_ag2_m_02 - phones	sp	91.6201
91.6201	DCB_se1_ag2_m_02 - phones	AY1	91.7801
91.6201	DCB_se1_ag2_m_02 - words	i	91.7801
91.7801	DCB_se1_ag2_m_02 - phones	sp	91.8101
91.8101	DCB_se1_ag2_m_02 - phones	M	91.8601
91.8101	DCB_se1_ag2_m_02 - words	mean	92.1101
91.8601	DCB_se1_ag2_m_02 - phones	IY1	92.0601
92.0601	DCB_se1_ag2_m_02 - phones	N	92.1101
92.1101	DCB_se1_ag2_m_02 - phones	T	92.1901
92.1101	DCB_se1_ag2_m_02 - words	to	92.2401
92.1901	DCB_se1_ag2_m_02 - phones	IH0	92.2401
92.2401	DCB_se1_ag2_m_02 - phones	B	92.3101
92.2401	DCB_se1_ag2_m_02 - words	be	92.4001
92.3101	DCB_se1_ag2_m_02 - phones	IY0	92.4001
92.4001	DCB_se1_ag2_m_02 - phones	AA1	92.5301
92.4001	DCB_se1_ag2_m_02 - words	honest	92.7001
92.5301	DCB_se1_ag2_m_02 - phones	N	92.5601
92.5601	DCB_se1_ag2_m_02 - phones	AH0	92.6401
92.6401	DCB_se1_ag2_m_02 - phones	S	92.6701
92.6701	DCB_se1_ag2_m_02 - phones	T	92.7001
92.7001	DCB_se1_ag2_m_02 - phones	W	92.7301
92.7001	DCB_se1_ag2_m_02 - words	with	92.8101
92.7301	DCB_se1_ag2_m_02 - phones	IH0	92.7801
92.7801	DCB_se1_ag2_m_02 - phones	TH	92.8101
92.8101	DCB_se1_ag2_m_02 - phones	Y	92.8401
92.8101	DCB_se1_ag2_m_02 - words	you	92.8701
92.8401	DCB_se1_ag2_m_02 - phones	UW1	92.8701
92.8701	DCB_se1_ag2_m_02 - phones	AY1	92.9701
92.8701	DCB_se1_ag2_m_02 - words	i	92.9701
92.9701	DCB_se1_ag2_m_02 - phones	sp	93.0001
93.0001	DCB_se1_ag2_m_02 - phones	JH	93.0401
93.0001	DCB_se1_ag2_m_02 - words	just	93.1701
93.0401	DCB_se1_ag2_m_02 - phones	IH0	93.0901
93.0901	DCB_se1_ag2_m_02 - phones	S	93.1701
93.1701	DCB_se1_ag2_m_02 - phones	TH	93.2301
93.1701	DCB_se1_ag2_m_02 - words	think	93.3801
93.2301	DCB_se1_ag2_m_02 - phones	IH1	93.2701
93.2701	DCB_se1_ag2_m_02 - phones	NG	93.3001
93.3001	DCB_se1_ag2_m_02 - phones	K	93.3801
93.3801	DCB_se1_ag2_m_02 - phones	IH1	93.4301
93.3801	DCB_se1_ag2_m_02 - words	it	93.4801
93.4301	DCB_se1_ag2_m_02 - phones	T	93.4801
93.4801	DCB_se1_ag2_m_02 - phones	S	93.5901
93.4801	DCB_se1_ag2_m_02 - words	s	93.5901
94.2638	DCB_se1_ag2_m_02 - words	uh	94.3538
94.2638	DCB_se1_ag2_m_02 - phones	AH1	94.3538
94.3538	DCB_se1_ag2_m_02 - phones	sp	94.4138
94.8275	DCB_se1_ag2_m_02 - phones	IH0	95.0575
94.8275	DCB_se1_ag2_m_02 - words	it	95.1075
95.0575	DCB_se1_ag2_m_02 - phones	T	95.1075
95.1075	DCB_se1_ag2_m_02 - phones	S	95.2075
95.1075	DCB_se1_ag2_m_02 - words	s	95.2075
95.2075	DCB_se1_ag2_m_02 - words	a	95.2875
95.2075	DCB_se1_ag2_m_02 - phones	AH0	95.2875
95.2875	DCB_se1_ag2_m_02 - phones	L	95.3775
95.2875	DCB_se1_ag2_m_02 - words	lack	95.5575
95.3775	DCB_se1_ag2_m_02 - phones	AE1	95.4675
95.4675	DCB_se1_ag2_m_02 - phones	K	95.5575
95.5575	DCB_se1_ag2_m_02 - phones	AH0	95.6075
95.5575	DCB_se1_ag2_m_02 - words	of	95.6675
95.6075	DCB_se1_ag2_m_02 - phones	V	95.6675
95.6675	DCB_se1_ag2_m_02 - phones	K	95.7475
95.6675	DCB_se1_ag2_m_02 - words	communications	96.7175
95.7475	DCB_se1_ag2_m_02 - phones	AH0	95.8075
95.8075	DCB_se1_ag2_m_02 - phones	M	95.8675
95.8675	DCB_se1_ag2_m_02 - phones	Y	95.9275
95.9275	DCB_se1_ag2_m_02 - phones	UW2	95.9975
95.9975	DCB_se1_ag2_m_02 - phones	N	96.0575
96.0575	DCB_se1_ag2_m_02 - phones	AH0	96.1075
96.1075	DCB_se1_ag2_m_02 - phones	K	96.2475
96.2475	DCB_se1_ag2_m_02 - phones	EY1	96.3775
96.3775	DCB_se1_ag2_m_02 - phones	SH	96.4675
96.4675	DCB_se1_ag2_m_02 - phones	AH0	96.4975
96.4975	DCB_se1_ag2_m_02 - phones	N	96.6175
96.6175	DCB_se1_ag2_m_02 - phones	Z	96.7175
96.7175	DCB_se1_ag2_m_02 - phones	sp	96.7475
96.7475	DCB_se1_ag2_m_02 - phones	AH0	96.8875
96.7475	DCB_se1_ag2_m_02 - words	amongst	97.2475
96.8875	DCB_se1_ag2_m_02 - phones	M	97.0075
97.0075	DCB_se1_ag2_m_02 - phones	AH1	97.0675
97.0675	DCB_se1_ag2_m_02 - phones	NG	97.1675
97.1675	DCB_se1_ag2_m_02 - phones	S	97.2075
97.2075	DCB_se1_ag2_m_02 - phones	T	97.2475
97.2475	DCB_se1_ag2_m_02 - phones	sp	97.2775
97.2775	DCB_se1_ag2_m_02 - phones	P	97.3575
97.2775	DCB_se1_ag2_m_02 - words	people	97.7075
97.3575	DCB_se1_ag2_m_02 - phones	IY1	97.4575
97.4575	DCB_se1_ag2_m_02 - phones	P	97.5475
97.5475	DCB_se1_ag2_m_02 - phones	AH0	97.5975
97.5975	DCB_se1_ag2_m_02 - phones	L	97.7075
97.7075	DCB_se1_ag2_m_02 - phones	sp	97.7875
98.2251	DCB_se1_ag2_m_02 - phones	F	98.3351
98.2251	DCB_se1_ag2_m_02 - words	from	98.4551
98.3351	DCB_se1_ag2_m_02 - phones	R	98.3651
98.3651	DCB_se1_ag2_m_02 - phones	AH1	98.3951
98.3951	DCB_se1_ag2_m_02 - phones	M	98.4551
98.4551	DCB_se1_ag2_m_02 - phones	DH	98.4951
98.4551	DCB_se1_ag2_m_02 - words	the	98.5751
98.4951	DCB_se1_ag2_m_02 - phones	AH0	98.5751
98.5751	DCB_se1_ag2_m_02 - phones	S	98.7051
98.5751	DCB_se1_ag2_m_02 - words	same	98.9251
98.7051	DCB_se1_ag2_m_02 - phones	EY1	98.8751
98.8751	DCB_se1_ag2_m_02 - phones	M	98.9251
98.9251	DCB_se1_ag2_m_02 - phones	EH1	99.0451
98.9251	DCB_se1_ag2_m_02 - words	area	99.3351
99.0451	DCB_se1_ag2_m_02 - phones	R	99.1651
99.1651	DCB_se1_ag2_m_02 - phones	IY0	99.2651
99.2651	DCB_se1_ag2_m_02 - phones	AH0	99.3351
99.3351	DCB_se1_ag2_m_02 - phones	sp	99.3651
99.3651	DCB_se1_ag2_m_02 - phones	B	99.4151
99.3651	DCB_se1_ag2_m_02 - words	but	99.4951
99.4151	DCB_se1_ag2_m_02 - phones	AH1	99.4551
99.4551	DCB_se1_ag2_m_02 - phones	T	99.4951
99.4951	DCB_se1_ag2_m_02 - phones	sp	99.5251
99.5251	DCB_se1_ag2_m_02 - phones	JH	99.6151
99.5251	DCB_se1_ag2_m_02 - words	just	99.8351
99.6151	DCB_se1_ag2_m_02 - phones	IH0	99.7351
99.7351	DCB_se1_ag2_m_02 - phones	S	99.8351
99.8351	DCB_se1_ag2_m_02 - phones	D	99.8751
99.8351	DCB_se1_ag2_m_02 - words	different	100.1751
99.8751	DCB_se1_ag2_m_02 - phones	IH1	99.9751
99.9751	DCB_se1_ag2_m_02 - phones	F	100.0551
100.0551	DCB_se1_ag2_m_02 - phones	R	100.0851
100.0851	DCB_se1_ag2_m_02 - phones	AH0	100.1151
100.1151	DCB_se1_ag2_m_02 - phones	N	100.1451
100.1451	DCB_se1_ag2_m_02 - phones	T	100.1751
100.1751	DCB_se1_ag2_m_02 - phones	P	100.3151
100.1751	DCB_se1_ag2_m_02 - words	parts	100.5851
100.3151	DCB_se1_ag2_m_02 - phones	AA1	100.3551
100.3551	DCB_se1_ag2_m_02 - phones	R	100.4451
100.4451	DCB_se1_ag2_m_02 - phones	T	100.4851
100.4851	DCB_se1_ag2_m_02 - phones	S	100.5851
100.5851	DCB_se1_ag2_m_02 - phones	AH0	100.6151
100.5851	DCB_se1_ag2_m_02 - words	of	100.6451
100.6151	DCB_se1_ag2_m_02 - phones	V	100.6451
100.6451	DCB_se1_ag2_m_02 - phones	DH	100.6851
100.6451	DCB_se1_ag2_m_02 - words	the	100.7751
100.6851	DCB_se1_ag2_m_02 - phones	AH0	100.7751
100.7751	DCB_se1_ag2_m_02 - phones	EH1	100.8551
100.7751	DCB_se1_ag2_m_02 - words	area	101.1051
100.8551	DCB_se1_ag2_m_02 - phones	R	100.9951
100.9951	DCB_se1_ag2_m_02 - phones	IY0	101.0751
101.0751	DCB_se1_ag2_m_02 - phones	AH0	101.1051
101.1051	DCB_se1_ag2_m_02 - phones	sp	101.1651
101.5876	DCB_se1_ag2_m_02 - phones	L	101.6776
101.5876	DCB_se1_ag2_m_02 - words	like	101.7876
101.6776	DCB_se1_ag2_m_02 - phones	AY1	101.7476
101.7476	DCB_se1_ag2_m_02 - phones	K	101.7876
101.7876	DCB_se1_ag2_m_02 - phones	F	101.8776
101.7876	DCB_se1_ag2_m_02 - words	for	101.9376
101.8776	DCB_se1_ag2_m_02 - phones	R	101.9076
101.9076	DCB_se1_ag2_m_02 - phones	ER0	101.9376
101.9376	DCB_se1_ag2_m_02 - phones	IH1	102.0276
101.9376	DCB_se1_ag2_m_02 - words	instance	102.5176
102.0276	DCB_se1_ag2_m_02 - phones	N	102.1076
102.1076	DCB_se1_ag2_m_02 - phones	S	102.1676
102.1676	DCB_se1_ag2_m_02 - phones	T	102.2076
102.2076	DCB_se1_ag2_m_02 - phones	AH0	102.2376
102.2376	DCB_se1_ag2_m_02 - phones	N	102.3676
102.3676	DCB_se1_ag2_m_02 - phones	S	102.5176
102.8659	DCB_se1_ag2_m_02 - phones	IH0	102.9959
102.8659	DCB_se1_ag2_m_02 - words	it	103.0259
102.9959	DCB_se1_ag2_m_02 - phones	T	103.0259
103.0259	DCB_se1_ag2_m_02 - phones	K	103.0859
103.0259	DCB_se1_ag2_m_02 - words	can	103.1859
103.0859	DCB_se1_ag2_m_02 - phones	AH0	103.1359
103.1359	DCB_se1_ag2_m_02 - phones	N	103.1859
103.1859	DCB_se1_ag2_m_02 - phones	B	103.2559
103.1859	DCB_se1_ag2_m_02 - words	be	103.3959
103.2559	DCB_se1_ag2_m_02 - phones	IY0	103.3959
103.3959	DCB_se1_ag2_m_02 - phones	sp	103.4359
103.4359	DCB_se1_ag2_m_02 - phones	W	103.5259
103.4359	DCB_se1_ag2_m_02 - words	one	103.6859
103.5259	DCB_se1_ag2_m_02 - phones	AH1	103.6459
103.6459	DCB_se1_ag2_m_02 - phones	N	103.6859
103.6859	DCB_se1_ag2_m_02 - phones	N	103.7459
103.6859	DCB_se1_ag2_m_02 - words	neighborhood	104.2659
103.7459	DCB_se1_ag2_m_02 - phones	EY1	103.8759
103.8759	DCB_se1_ag2_m_02 - phones	B	103.9359
103.9359	DCB_se1_ag2_m_02 - phones	ER0	104.0259
104.0259	DCB_se1_ag2_m_02 - phones	HH	104.1159
104.1159	DCB_se1_ag2_m_02 - phones	UH2	104.2159
104.2159	DCB_se1_ag2_m_02 - phones	D	104.2659
104.2659	DCB_se1_ag2_m_02 - phones	OW1	104.3459
104.2659	DCB_se1_ag2_m_02 - words	over	104.5059
104.3459	DCB_se1_ag2_m_02 - phones	V	104.4259
104.4259	DCB_se1_ag2_m_02 - phones	ER0	104.5059
104.5059	DCB_se1_ag2_m_02 - phones	HH	104.5859
104.5059	DCB_se1_ag2_m_02 - words	here	104.9359
104.5859	DCB_se1_ag2_m_02 - phones	IY1	104.8159
104.8159	DCB_se1_ag2_m_02 - phones	R	104.9359
105.6196	DCB_se1_ag2_m_02 - phones	DH	105.7296
105.6196	DCB_se1_ag2_m_02 - words	that	105.9696
105.7296	DCB_se1_ag2_m_02 - phones	AE1	105.8496
105.8496	DCB_se1_ag2_m_02 - phones	T	105.9696
106.4620	DCB_se1_ag2_m_02 - phones	sil	106.5020
106.5020	DCB_se1_ag2_m_02 - phones	M	106.6020
106.5020	DCB_se1_ag2_m_02 - words	might	106.7420
106.6020	DCB_se1_ag2_m_02 - phones	AY1	106.7120
106.7120	DCB_se1_ag2_m_02 - phones	T	106.7420
106.7420	DCB_se1_ag2_m_02 - phones	N	106.8320
106.7420	DCB_se1_ag2_m_02 - words	not	107.0220
106.8320	DCB_se1_ag2_m_02 - phones	AA1	106.9620
106.9620	DCB_se1_ag2_m_02 - phones	T	107.0220
107.0220	DCB_se1_ag2_m_02 - phones	L	107.0920
107.0220	DCB_se1_ag2_m_02 - words	like	107.2620
107.0920	DCB_se1_ag2_m_02 - phones	AY1	107.2020
107.2020	DCB_se1_ag2_m_02 - phones	K	107.2620
107.2620	DCB_se1_ag2_m_02 - phones	sp	107.2920
107.2920	DCB_se1_ag2_m_02 - words	a	107.3820
107.2920	DCB_se1_ag2_m_02 - phones	AH0	107.3820
107.3820	DCB_se1_ag2_m_02 - phones	N	107.4620
107.3820	DCB_se1_ag2_m_02 - words	neighborhood	107.9120
107.4620	DCB_se1_ag2_m_02 - phones	EY1	107.5820
107.5820	DCB_se1_ag2_m_02 - phones	B	107.6620
107.6620	DCB_se1_ag2_m_02 - phones	ER0	107.7120
107.7120	DCB_se1_ag2_m_02 - phones	HH	107.7820
107.7820	DCB_se1_ag2_m_02 - phones	UH2	107.8620
107.8620	DCB_se1_ag2_m_02 - phones	D	107.9120
107.9120	DCB_se1_ag2_m_02 - phones	OW1	107.9720
107.9120	DCB_se1_ag2_m_02 - words	over	108.1120
107.9720	DCB_se1_ag2_m_02 - phones	V	108.0520
108.0520	DCB_se1_ag2_m_02 - phones	ER0	108.1120
108.1120	DCB_se1_ag2_m_02 - phones	HH	108.1420
108.1120	DCB_se1_ag2_m_02 - words	here	108.3420
108.1420	DCB_se1_ag2_m_02 - phones	IY1	108.2920
108.2920	DCB_se1_ag2_m_02 - phones	R	108.3420
108.3420	DCB_se1_ag2_m_02 - phones	F	108.4520
108.3420	DCB_se1_ag2_m_02 - words	for	108.5120
108.4520	DCB_se1_ag2_m_02 - phones	ER0	108.5120
108.5120	DCB_se1_ag2_m_02 - phones	N	108.6320
108.5120	DCB_se1_ag2_m_02 - words	no	108.8920
108.6320	DCB_se1_ag2_m_02 - phones	OW1	108.8920
108.8920	DCB_se1_ag2_m_02 - phones	sp	108.9220
108.9220	DCB_se1_ag2_m_02 - phones	R	109.0020
108.9220	DCB_se1_ag2_m_02 - words	reason	109.3320
109.0020	DCB_se1_ag2_m_02 - phones	IY1	109.1420
109.1420	DCB_se1_ag2_m_02 - phones	Z	109.2020
109.2020	DCB_se1_ag2_m_02 - phones	AH0	109.2520
109.2520	DCB_se1_ag2_m_02 - phones	N	109.3320
109.3320	DCB_se1_ag2_m_02 - phones	AE1	109.4020
109.3320	DCB_se1_ag2_m_02 - words	at	109.4920
109.4020	DCB_se1_ag2_m_02 - phones	T	109.4920
109.4920	DCB_se1_ag2_m_02 - phones	AO1	109.5420
109.4920	DCB_se1_ag2_m_02 - words	all	109.7020
109.5420	DCB_se1_ag2_m_02 - phones	L	109.7020
109.7020	DCB_se1_ag2_m_02 - phones	sp	109.7520
110.1755	DCB_se1_ag2_m_02 - phones	AH0	110.2755
110.1755	DCB_se1_ag2_m_02 - words	and	110.3355
110.2755	DCB_se1_ag2_m_02 - phones	N	110.3355
110.3355	DCB_se1_ag2_m_02 - phones	IH0	110.3855
110.3355	DCB_se1_ag2_m_02 - words	it	110.4555
110.3855	DCB_se1_ag2_m_02 - phones	T	110.4555
110.4555	DCB_se1_ag2_m_02 - phones	S	110.5755
110.4555	DCB_se1_ag2_m_02 - words	separates	111.1755
110.5755	DCB_se1_ag2_m_02 - phones	EH1	110.6455
110.6455	DCB_se1_ag2_m_02 - phones	P	110.7455
110.7455	DCB_se1_ag2_m_02 - phones	ER0	110.9155
110.9155	DCB_se1_ag2_m_02 - phones	EY2	111.0355
111.0355	DCB_se1_ag2_m_02 - phones	T	111.0855
111.0855	DCB_se1_ag2_m_02 - phones	S	111.1755
111.1755	DCB_se1_ag2_m_02 - phones	DH	111.2155
111.1755	DCB_se1_ag2_m_02 - words	them	111.4855
111.2155	DCB_se1_ag2_m_02 - phones	EH1	111.3155
111.3155	DCB_se1_ag2_m_02 - phones	M	111.4855
111.4855	DCB_se1_ag2_m_02 - phones	S	111.6155
111.4855	DCB_se1_ag2_m_02 - words	so	111.8555
111.6155	DCB_se1_ag2_m_02 - phones	OW1	111.8555
111.8555	DCB_se1_ag2_m_02 - phones	sp	112.5915
112.5915	DCB_se1_ag2_m_02 - words	i	112.6515
112.5915	DCB_se1_ag2_m_02 - phones	AY1	112.6515
112.6515	DCB_se1_ag2_m_02 - phones	M	112.7415
112.6515	DCB_se1_ag2_m_02 - words	mean	112.9715
112.7415	DCB_se1_ag2_m_02 - phones	IY1	112.9415
112.9415	DCB_se1_ag2_m_02 - phones	N	112.9715
112.9715	DCB_se1_ag2_m_02 - phones	IH0	113.0115
112.9715	DCB_se1_ag2_m_02 - words	it	113.0415
113.0115	DCB_se1_ag2_m_02 - phones	T	113.0415
113.0415	DCB_se1_ag2_m_02 - phones	M	113.1115
113.0415	DCB_se1_ag2_m_02 - words	makes	113.3815
113.1115	DCB_se1_ag2_m_02 - phones	EY1	113.2315
113.2315	DCB_se1_ag2_m_02 - phones	K	113.3015
113.3015	DCB_se1_ag2_m_02 - phones	S	113.3815
113.3815	DCB_se1_ag2_m_02 - phones	DH	113.4215
113.3815	DCB_se1_ag2_m_02 - words	them	113.6015
113.4215	DCB_se1_ag2_m_02 - phones	EH1	113.4815
113.4815	DCB_se1_ag2_m_02 - phones	M	113.6015
113.6015	DCB_se1_ag2_m_02 - phones	W	113.6415
113.6015	DCB_se1_ag2_m_02 - words	wanna	113.9315
113.6415	DCB_se1_ag2_m_02 - phones	AA1	113.7015
113.7015	DCB_se1_ag2_m_02 - phones	N	113.7715
113.7715	DCB_se1_ag2_m_02 - phones	AH0	113.9315
114.1471	DCB_se1_ag2_m_02 - phones	HH	114.2771
114.1471	DCB_se1_ag2_m_02 - words	have	114.4571
114.2771	DCB_se1_ag2_m_02 - phones	AE1	114.3671
114.3671	DCB_se1_ag2_m_02 - phones	V	114.4571
114.4571	DCB_se1_ag2_m_02 - words	a	114.5171
114.4571	DCB_se1_ag2_m_02 - phones	AH0	114.5171
114.5171	DCB_se1_ag2_m_02 - phones	sp	114.5471
114.5471	DCB_se1_ag2_m_02 - phones	L	114.5771
114.5471	DCB_se1_ag2_m_02 - words	little	114.7371
114.5771	DCB_se1_ag2_m_02 - phones	IH1	114.6071
114.6071	DCB_se1_ag2_m_02 - phones	T	114.6371
114.6371	DCB_se1_ag2_m_02 - phones	AH0	114.6671
114.6671	DCB_se1_ag2_m_02 - phones	L	114.7371
114.7371	DCB_se1_ag2_m_02 - phones	sp	114.7771
114.7771	DCB_se1_ag2_m_02 - phones	B	114.8271
114.7771	DCB_se1_ag2_m_02 - words	bit	114.9471
114.8271	DCB_se1_ag2_m_02 - phones	IH1	114.9071
114.9071	DCB_se1_ag2_m_02 - phones	T	114.9471
114.9471	DCB_se1_ag2_m_02 - phones	M	115.0771
114.9471	DCB_se1_ag2_m_02 - words	more	115.2171
115.0771	DCB_se1_ag2_m_02 - phones	AO1	115.1671
115.1671	DCB_se1_ag2_m_02 - phones	R	115.2171
115.2171	DCB_se1_ag2_m_02 - phones	DH	115.2571
115.2171	DCB_se1_ag2_m_02 - words	than	115.3771
115.2571	DCB_se1_ag2_m_02 - phones	AH0	115.3171
115.3171	DCB_se1_ag2_m_02 - phones	N	115.3771
115.3771	DCB_se1_ag2_m_02 - phones	DH	115.4171
115.3771	DCB_se1_ag2_m_02 - words	this	115.6071
115.4171	DCB_se1_ag2_m_02 - phones	IH1	115.5071
115.5071	DCB_se1_ag2_m_02 - phones	S	115.6071
115.6071	DCB_se1_ag2_m_02 - phones	N	115.6471
115.6071	DCB_se1_ag2_m_02 - words	neighborhood	116.2471
115.6471	DCB_se1_ag2_m_02 - phones	EY1	115.7471
115.7471	DCB_se1_ag2_m_02 - phones	B	115.8171
115.8171	DCB_se1_ag2_m_02 - phones	ER0	115.8871
115.8871	DCB_se1_ag2_m_02 - phones	HH	115.9171
115.9171	DCB_se1_ag2_m_02 - phones	UH2	116.1771
116.1771	DCB_se1_ag2_m_02 - phones	D	116.2471
116.5659	DCB_se1_ag2_m_02 - phones	B	116.6759
116.5659	DCB_se1_ag2_m_02 - words	be	116.7559
116.6759	DCB_se1_ag2_m_02 - phones	IY0	116.7559
116.7559	DCB_se1_ag2_m_02 - phones	S	116.8959
116.7559	DCB_se1_ag2_m_02 - words	seen	117.1659
116.8959	DCB_se1_ag2_m_02 - phones	IY1	117.0959
117.0959	DCB_se1_ag2_m_02 - phones	N	117.1659
117.1659	DCB_se1_ag2_m_02 - phones	B	117.2259
117.1659	DCB_se1_ag2_m_02 - words	better	117.5259
117.2259	DCB_se1_ag2_m_02 - phones	EH1	117.3559
117.3559	DCB_se1_ag2_m_02 - phones	T	117.3959
117.3959	DCB_se1_ag2_m_02 - phones	ER0	117.5259
117.5259	DCB_se1_ag2_m_02 - phones	sp	117.5859
118.0161	DCB_se1_ag2_m_02 - phones	W	118.1161
118.0161	DCB_se1_ag2_m_02 - words	well	118.3061
118.1161	DCB_se1_ag2_m_02 - phones	EH1	118.1461
118.1461	DCB_se1_ag2_m_02 - phones	L	118.3061
118.3061	DCB_se1_ag2_m_02 - phones	sp	118.4561
118.4561	DCB_se1_ag2_m_02 - phones	W	118.5161
118.4561	DCB_se1_ag2_m_02 - words	when	118.6861
118.5161	DCB_se1_ag2_m_02 - phones	EH1	118.5561
118.5561	DCB_se1_ag2_m_02 - phones	N	118.6861
118.6861	DCB_se1_ag2_m_02 - phones	sp	118.8361
118.8361	DCB_se1_ag2_m_02 - words	uh	119.0461
118.8361	DCB_se1_ag2_m_02 - phones	AH1	119.0461
119.0461	DCB_se1_ag2_m_02 - phones	sp	119.0761
119.0761	DCB_se1_ag2_m_02 - phones	N	119.1661
119.0761	DCB_se1_ag2_m_02 - words	nicer	119.4461
119.1661	DCB_se1_ag2_m_02 - phones	AY1	119.2961
119.2961	DCB_se1_ag2_m_02 - phones	S	119.4161
119.4161	DCB_se1_ag2_m_02 - phones	ER0	119.4461
119.4461	DCB_se1_ag2_m_02 - phones	sp	119.4961
119.4961	DCB_se1_ag2_m_02 - phones	K	119.6061
119.4961	DCB_se1_ag2_m_02 - words	cars	120.0461
119.6061	DCB_se1_ag2_m_02 - phones	AA1	119.8961
119.8961	DCB_se1_ag2_m_02 - phones	R	119.9661
119.9661	DCB_se1_ag2_m_02 - phones	Z	120.0461
120.0461	DCB_se1_ag2_m_02 - phones	AH0	120.0761
120.0461	DCB_se1_ag2_m_02 - words	and	120.1461
120.0761	DCB_se1_ag2_m_02 - phones	N	120.1461
120.1461	DCB_se1_ag2_m_02 - phones	sp	120.1761
120.1761	DCB_se1_ag2_m_02 - phones	N	120.2661
120.1761	DCB_se1_ag2_m_02 - words	nicer	120.5261
120.2661	DCB_se1_ag2_m_02 - phones	AY1	120.3861
120.3861	DCB_se1_ag2_m_02 - phones	S	120.4961
120.4961	DCB_se1_ag2_m_02 - phones	ER0	120.5261
120.5261	DCB_se1_ag2_m_02 - phones	sp	120.5661
120.5661	DCB_se1_ag2_m_02 - phones	K	120.6661
120.5661	DCB_se1_ag2_m_02 - words	clothes	121.1661
120.6661	DCB_se1_ag2_m_02 - phones	L	120.7061
120.7061	DCB_se1_ag2_m_02 - phones	OW1	120.9861
120.9861	DCB_se1_ag2_m_02 - phones	Z	121.1661
121.4818	DCB_se1_ag2_m_02 - phones	DH	121.5518
121.4818	DCB_se1_ag2_m_02 - words	than	121.6118
121.5518	DCB_se1_ag2_m_02 - phones	AH0	121.5818
121.5818	DCB_se1_ag2_m_02 - phones	N	121.6118
121.6118	DCB_se1_ag2_m_02 - phones	DH	121.6418
121.6118	DCB_se1_ag2_m_02 - words	the	121.6818
121.6418	DCB_se1_ag2_m_02 - phones	AH0	121.6818
121.6818	DCB_se1_ag2_m_02 - phones	sp	121.7318
121.7318	DCB_se1_ag2_m_02 - phones	P	121.8018
121.7318	DCB_se1_ag2_m_02 - words	people	122.0418
121.8018	DCB_se1_ag2_m_02 - phones	IY1	121.8818
121.8818	DCB_se1_ag2_m_02 - phones	P	121.9618
121.9618	DCB_se1_ag2_m_02 - phones	AH0	122.0018
122.0018	DCB_se1_ag2_m_02 - phones	L	122.0418
122.0418	DCB_se1_ag2_m_02 - phones	F	122.1618
122.0418	DCB_se1_ag2_m_02 - words	from	122.4418
122.1618	DCB_se1_ag2_m_02 - phones	R	122.1918
122.1918	DCB_se1_ag2_m_02 - phones	AH1	122.2818
122.2818	DCB_se1_ag2_m_02 - phones	M	122.4418
122.5949	DCB_se1_ag2_m_02 - phones	HH	122.7049
122.5949	DCB_se1_ag2_m_02 - words	where	122.7949
122.7049	DCB_se1_ag2_m_02 - phones	W	122.7349
122.7349	DCB_se1_ag2_m_02 - phones	EH1	122.7649
122.7649	DCB_se1_ag2_m_02 - phones	R	122.7949
122.7949	DCB_se1_ag2_m_02 - phones	Y	122.8949
122.7949	DCB_se1_ag2_m_02 - words	you	122.9949
122.8949	DCB_se1_ag2_m_02 - phones	UW1	122.9949
122.9949	DCB_se1_ag2_m_02 - phones	R	123.0949
122.9949	DCB_se1_ag2_m_02 - words	rival	123.4449
123.0949	DCB_se1_ag2_m_02 - phones	AY1	123.2549
123.2549	DCB_se1_ag2_m_02 - phones	V	123.3249
123.3249	DCB_se1_ag2_m_02 - phones	AH0	123.3649
123.3649	DCB_se1_ag2_m_02 - phones	L	123.4449
123.4449	DCB_se1_ag2_m_02 - phones	sp	123.4749
123.5984	DCB_se1_ag2_m_02 - phones	Y	123.6984
123.5984	DCB_se1_ag2_m_02 - words	you	123.7684
123.6984	DCB_se1_ag2_m_02 - phones	UW1	123.7684
123.7684	DCB_se1_ag2_m_02 - phones	N	123.8284
123.7684	DCB_se1_ag2_m_02 - words	know	123.9584
123.8284	DCB_se1_ag2_m_02 - phones	OW1	123.9584
123.9584	DCB_se1_ag2_m_02 - phones	S	124.0984
123.9584	DCB_se1_ag2_m_02 - words	so	124.2684
124.0984	DCB_se1_ag2_m_02 - phones	OW1	124.2684
124.2684	DCB_se1_ag2_m_02 - phones	IH0	124.2984
124.2684	DCB_se1_ag2_m_02 - words	it	124.3384
124.2984	DCB_se1_ag2_m_02 - phones	T	124.3384
124.3384	DCB_se1_ag2_m_02 - phones	S	124.3984
124.3384	DCB_se1_ag2_m_02 - words	s	124.3984
124.3984	DCB_se1_ag2_m_02 - phones	L	124.4384
124.3984	DCB_se1_ag2_m_02 - words	like	124.5884
124.4384	DCB_se1_ag2_m_02 - phones	AY1	124.4884
124.4884	DCB_se1_ag2_m_02 - phones	K	124.5884
124.5884	DCB_se1_ag2_m_02 - words	a	124.6884
124.5884	DCB_se1_ag2_m_02 - phones	AH0	124.6884
124.6884	DCB_se1_ag2_m_02 - phones	sp	124.7884
125.1321	DCB_se1_ag2_m_02 - words	i	125.3921
125.1321	DCB_se1_ag2_m_02 - phones	AY1	125.3921
125.3921	DCB_se1_ag2_m_02 - phones	sp	125.4221
125.4221	DCB_se1_ag2_m_02 - phones	G	125.4921
125.4221	DCB_se1_ag2_m_02 - words	guess	125.6921
125.4921	DCB_se1_ag2_m_02 - phones	EH1	125.5821
125.5821	DCB_se1_ag2_m_02 - phones	S	125.6921
125.6921	DCB_se1_ag2_m_02 - phones	L	125.7521
125.6921	DCB_se1_ag2_m_02 - words	like	125.8721
125.7521	DCB_se1_ag2_m_02 - phones	AY1	125.7921
125.7921	DCB_se1_ag2_m_02 - phones	K	125.8721
125.8721	DCB_se1_ag2_m_02 - phones	AH0	125.9521
125.8721	DCB_se1_ag2_m_02 - words	a	125.9521
125.9521	DCB_se1_ag2_m_02 - phones	K	126.0721
125.9521	DCB_se1_ag2_m_02 - words	competition	126.7121
126.0721	DCB_se1_ag2_m_02 - phones	AA2	126.1321
126.1321	DCB_se1_ag2_m_02 - phones	M	126.2021
126.2021	DCB_se1_ag2_m_02 - phones	P	126.2521
126.2521	DCB_se1_ag2_m_02 - phones	AH0	126.2821
126.2821	DCB_se1_ag2_m_02 - phones	T	126.4421
126.4421	DCB_se1_ag2_m_02 - phones	IH1	126.5121
126.5121	DCB_se1_ag2_m_02 - phones	SH	126.6121
126.6121	DCB_se1_ag2_m_02 - phones	AH0	126.6521
126.6521	DCB_se1_ag2_m_02 - phones	N	126.7121
126.7121	DCB_se1_ag2_m_02 - phones	sp	126.7721
126.7721	DCB_se1_ag2_m_02 - phones	TH	126.8221
126.7721	DCB_se1_ag2_m_02 - words	thing	127.0421
126.8221	DCB_se1_ag2_m_02 - phones	IH1	126.9221
126.9221	DCB_se1_ag2_m_02 - phones	NG	127.0421
127.0421	DCB_se1_ag2_m_02 - phones	sp	127.1021
128.0481	DCB_se1_ag2_m_02 - phones	AH0	128.1481
128.0481	DCB_se1_ag2_m_02 - words	and	128.2081
128.1481	DCB_se1_ag2_m_02 - phones	N	128.2081
128.2081	DCB_se1_ag2_m_02 - phones	EH1	128.2881
128.2081	DCB_se1_ag2_m_02 - words	everybody	128.7281
128.2881	DCB_se1_ag2_m_02 - phones	V	128.3281
128.3281	DCB_se1_ag2_m_02 - phones	R	128.3681
128.3681	DCB_se1_ag2_m_02 - phones	IY0	128.4481
128.4481	DCB_se1_ag2_m_02 - phones	B	128.5181
128.5181	DCB_se1_ag2_m_02 - phones	AA2	128.6481
128.6481	DCB_se1_ag2_m_02 - phones	D	128.6781
128.6781	DCB_se1_ag2_m_02 - phones	IY0	128.7281
128.7281	DCB_se1_ag2_m_02 - phones	T	128.8381
128.7281	DCB_se1_ag2_m_02 - words	trying	129.0481
128.8381	DCB_se1_ag2_m_02 - phones	R	128.8881
128.8881	DCB_se1_ag2_m_02 - phones	AY1	129.0181
129.0181	DCB_se1_ag2_m_02 - phones	NG	129.0481
129.0481	DCB_se1_ag2_m_02 - phones	T	129.0781
129.0481	DCB_se1_ag2_m_02 - words	to	129.1081
129.0781	DCB_se1_ag2_m_02 - phones	AH0	129.1081
129.1081	DCB_se1_ag2_m_02 - phones	sp	129.1381
129.1381	DCB_se1_ag2_m_02 - phones	JH	129.1781
129.1381	DCB_se1_ag2_m_02 - words	just	129.4781
129.1781	DCB_se1_ag2_m_02 - phones	IH0	129.3281
129.3281	DCB_se1_ag2_m_02 - phones	S	129.4781
130.4196	DCB_se1_ag2_m_02 - phones	sil	130.5096
130.5096	DCB_se1_ag2_m_02 - phones	HH	130.5996
130.5096	DCB_se1_ag2_m_02 - words	have	130.7296
130.5996	DCB_se1_ag2_m_02 - phones	AE1	130.6896
130.6896	DCB_se1_ag2_m_02 - phones	V	130.7296
130.7296	DCB_se1_ag2_m_02 - phones	sp	130.7596
130.7596	DCB_se1_ag2_m_02 - phones	DH	130.8196
130.7596	DCB_se1_ag2_m_02 - words	their	130.9196
130.8196	DCB_se1_ag2_m_02 - phones	EH1	130.8896
130.8896	DCB_se1_ag2_m_02 - phones	R	130.9196
130.9196	DCB_se1_ag2_m_02 - phones	IH1	131.0096
130.9196	DCB_se1_ag2_m_02 - words	image	131.3096
131.0096	DCB_se1_ag2_m_02 - phones	M	131.1196
131.1196	DCB_se1_ag2_m_02 - phones	IH0	131.2296
131.2296	DCB_se1_ag2_m_02 - phones	JH	131.3096
131.3096	DCB_se1_ag2_m_02 - phones	AH0	131.3696
131.3096	DCB_se1_ag2_m_02 - words	of	131.3996
131.3696	DCB_se1_ag2_m_02 - phones	V	131.3996
131.3996	DCB_se1_ag2_m_02 - phones	B	131.4896
131.3996	DCB_se1_ag2_m_02 - words	being	131.8696
131.4896	DCB_se1_ag2_m_02 - phones	IY1	131.7296
131.7296	DCB_se1_ag2_m_02 - phones	IH0	131.7596
131.7596	DCB_se1_ag2_m_02 - phones	NG	131.8696
131.8696	DCB_se1_ag2_m_02 - phones	sp	132.0606
132.0606	DCB_se1_ag2_m_02 - phones	AE1	132.1106
132.0606	DCB_se1_ag2_m_02 - words	at	132.1706
132.1106	DCB_se1_ag2_m_02 - phones	T	132.1706
132.1706	DCB_se1_ag2_m_02 - phones	DH	132.2206
132.1706	DCB_se1_ag2_m_02 - words	the	132.2906
132.2206	DCB_se1_ag2_m_02 - phones	AH0	132.2906
132.2906	DCB_se1_ag2_m_02 - phones	T	132.4206
132.2906	DCB_se1_ag2_m_02 - words	top	132.6106
132.4206	DCB_se1_ag2_m_02 - phones	AA1	132.5406
132.5406	DCB_se1_ag2_m_02 - phones	P	132.6106
133.5526	DCB_se1_ag3_m_01 - phones	HH	133.6026
133.5526	DCB_se1_ag3_m_01 - words	why	133.7526
133.6026	DCB_se1_ag3_m_01 - phones	W	133.6526
133.6526	DCB_se1_ag3_m_01 - phones	AY1	133.7526
133.7526	DCB_se1_ag3_m_01 - phones	D	133.7826
133.7526	DCB_se1_ag3_m_01 - words	do	133.8226
133.7826	DCB_se1_ag3_m_01 - phones	UW1	133.8226
133.8226	DCB_se1_ag3_m_01 - phones	Y	133.8726
133.8226	DCB_se1_ag3_m_01 - words	you	133.9126
133.8726	DCB_se1_ag3_m_01 - phones	UW1	133.9126
133.9126	DCB_se1_ag3_m_01 - phones	TH	133.9726
133.9126	DCB_se1_ag3_m_01 - words	think	134.1126
133.9726	DCB_se1_ag3_m_01 - phones	IH1	134.0426
134.0426	DCB_se1_ag3_m_01 - phones	NG	134.0826
134.0826	DCB_se1_ag3_m_01 - phones	K	134.1126
134.1126	DCB_se1_ag3_m_01 - phones	IH1	134.1626
134.1126	DCB_se1_ag3_m_01 - words	it	134.2226
134.1626	DCB_se1_ag3_m_01 - phones	T	134.2226
134.2226	DCB_se1_ag3_m_01 - words	s	134.2726
134.2226	DCB_se1_ag3_m_01 - phones	S	134.2726
134.2726	DCB_se1_ag3_m_01 - phones	IH0	134.3326
134.2726	DCB_se1_ag3_m_01 - words	important	134.7726
134.3326	DCB_se1_ag3_m_01 - phones	M	134.3926
134.3926	DCB_se1_ag3_m_01 - phones	P	134.4826
134.4826	DCB_se1_ag3_m_01 - phones	AO1	134.5826
134.5826	DCB_se1_ag3_m_01 - phones	R	134.6526
134.6526	DCB_se1_ag3_m_01 - phones	T	134.6826
134.6826	DCB_se1_ag3_m_01 - phones	AH0	134.7126
134.7126	DCB_se1_ag3_m_01 - phones	N	134.7426
134.7426	DCB_se1_ag3_m_01 - phones	T	134.7726
134.7726	DCB_se1_ag3_m_01 - phones	DH	134.8126
134.7726	DCB_se1_ag3_m_01 - words	that	134.9826
134.8126	DCB_se1_ag3_m_01 - phones	AE1	134.8926
134.8926	DCB_se1_ag3_m_01 - phones	T	134.9826
134.9826	DCB_se1_ag3_m_01 - words	s	135.0426
134.9826	DCB_se1_ag3_m_01 - phones	S	135.0426
135.0426	DCB_se1_ag3_m_01 - phones	IH0	135.1126
135.0426	DCB_se1_ag3_m_01 - words	important	135.4926
135.1126	DCB_se1_ag3_m_01 - phones	M	135.1626
135.1626	DCB_se1_ag3_m_01 - phones	P	135.2426
135.2426	DCB_se1_ag3_m_01 - phones	AO1	135.3426
135.3426	DCB_se1_ag3_m_01 - phones	R	135.3726
135.3726	DCB_se1_ag3_m_01 - phones	T	135.4026
135.4026	DCB_se1_ag3_m_01 - phones	AH0	135.4326
135.4326	DCB_se1_ag3_m_01 - phones	N	135.4626
135.4626	DCB_se1_ag3_m_01 - phones	T	135.4926
135.4926	DCB_se1_ag3_m_01 - phones	L	135.5226
135.4926	DCB_se1_ag3_m_01 - words	like	135.6326
135.5226	DCB_se1_ag3_m_01 - phones	AY1	135.6026
135.6026	DCB_se1_ag3_m_01 - phones	K	135.6326
135.6326	DCB_se1_ag3_m_01 - phones	sp	135.6626
135.6626	DCB_se1_ag3_m_01 - phones	W	135.7726
135.6626	DCB_se1_ag3_m_01 - words	why	135.8226
135.7726	DCB_se1_ag3_m_01 - phones	AY1	135.8226
135.8226	DCB_se1_ag3_m_01 - phones	D	135.8626
135.8226	DCB_se1_ag3_m_01 - words	do	135.9026
135.8626	DCB_se1_ag3_m_01 - phones	UW1	135.9026
135.9026	DCB_se1_ag3_m_01 - phones	Y	135.9926
135.9026	DCB_se1_ag3_m_01 - words	you	136.0326
135.9926	DCB_se1_ag3_m_01 - phones	UW1	136.0326
136.0326	DCB_se1_ag3_m_01 - phones	F	136.1526
136.0326	DCB_se1_ag3_m_01 - words	feel	136.2726
136.1526	DCB_se1_ag3_m_01 - phones	IY1	136.1826
136.1826	DCB_se1_ag3_m_01 - phones	L	136.2726
136.2726	DCB_se1_ag3_m_01 - phones	L	136.3226
136.2726	DCB_se1_ag3_m_01 - words	like	136.4426
136.3226	DCB_se1_ag3_m_01 - phones	AY1	136.4126
136.4126	DCB_se1_ag3_m_01 - phones	K	136.4426
136.4426	DCB_se1_ag3_m_01 - phones	sp	136.4826
136.4826	DCB_se1_ag3_m_01 - phones	P	136.5626
136.4826	DCB_se1_ag3_m_01 - words	people	136.8626
136.5626	DCB_se1_ag3_m_01 - phones	IY1	136.6126
136.6126	DCB_se1_ag3_m_01 - phones	P	136.7126
136.7126	DCB_se1_ag3_m_01 - phones	AH0	136.7426
136.7426	DCB_se1_ag3_m_01 - phones	L	136.8626
136.8626	DCB_se1_ag3_m_01 - phones	sp	136.9326
136.9326	DCB_se1_ag3_m_01 - phones	F	136.9726
136.9326	DCB_se1_ag3_m_01 - words	from	137.1326
136.9726	DCB_se1_ag3_m_01 - phones	ER0	137.0126
137.0126	DCB_se1_ag3_m_01 - phones	M	137.1326
137.1326	DCB_se1_ag3_m_01 - phones	Y	137.1626
137.1326	DCB_se1_ag3_m_01 - words	your	137.4126
137.1626	DCB_se1_ag3_m_01 - phones	UH1	137.1926
137.1926	DCB_se1_ag3_m_01 - phones	R	137.4126
137.4126	DCB_se1_ag3_m_01 - phones	sp	137.5426
137.5426	DCB_se1_ag3_m_01 - phones	F	137.5726
137.5426	DCB_se1_ag3_m_01 - words	from	137.6626
137.5726	DCB_se1_ag3_m_01 - phones	ER0	137.6026
137.6026	DCB_se1_ag3_m_01 - phones	M	137.6626
137.6626	DCB_se1_ag3_m_01 - phones	Y	137.6926
137.6626	DCB_se1_ag3_m_01 - words	your	137.8926
137.6926	DCB_se1_ag3_m_01 - phones	UH1	137.7226
137.7226	DCB_se1_ag3_m_01 - phones	R	137.8926
137.8926	DCB_se1_ag3_m_01 - phones	sp	137.9426
137.9426	DCB_se1_ag3_m_01 - phones	N	137.9826
137.9426	DCB_se1_ag3_m_01 - words	neighborhood	138.3226
137.9826	DCB_se1_ag3_m_01 - phones	EY1	138.0426
138.0426	DCB_se1_ag3_m_01 - phones	B	138.0726
138.0726	DCB_se1_ag3_m_01 - phones	ER0	138.1026
138.1026	DCB_se1_ag3_m_01 - phones	HH	138.2426
138.2426	DCB_se1_ag3_m_01 - phones	UH2	138.2926
138.2926	DCB_se1_ag3_m_01 - phones	D	138.3226
138.3226	DCB_se1_ag3_m_01 - phones	ER0	138.3626
138.3226	DCB_se1_ag3_m_01 - words	or	138.3626
138.3626	DCB_se1_ag3_m_01 - phones	F	138.4526
138.3626	DCB_se1_ag3_m_01 - words	from	138.6226
138.4526	DCB_se1_ag3_m_01 - phones	R	138.4826
138.4826	DCB_se1_ag3_m_01 - phones	AH1	138.5126
138.5126	DCB_se1_ag3_m_01 - phones	M	138.6226
138.6226	DCB_se1_ag3_m_01 - phones	Y	138.6526
138.6226	DCB_se1_ag3_m_01 - words	your	138.8326
138.6526	DCB_se1_ag3_m_01 - phones	UH1	138.6826
138.6826	DCB_se1_ag3_m_01 - phones	R	138.8326
138.8326	DCB_se1_ag3_m_01 - phones	sp	138.8726
138.8726	DCB_se1_ag3_m_01 - phones	AO1	138.9426
138.8726	DCB_se1_ag3_m_01 - words	or	139.0126
138.9426	DCB_se1_ag3_m_01 - phones	R	139.0126
139.0126	DCB_se1_ag3_m_01 - phones	sp	139.0426
139.0426	DCB_se1_ag3_m_01 - phones	IH1	139.1426
139.0426	DCB_se1_ag3_m_01 - words	is	139.2326
139.1426	DCB_se1_ag3_m_01 - phones	Z	139.2326
139.2326	DCB_se1_ag3_m_01 - phones	Y	139.2726
139.2326	DCB_se1_ag3_m_01 - words	your	139.3826
139.2726	DCB_se1_ag3_m_01 - phones	UH1	139.3226
139.3226	DCB_se1_ag3_m_01 - phones	R	139.3826
139.3826	DCB_se1_ag3_m_01 - phones	N	139.4326
139.3826	DCB_se1_ag3_m_01 - words	neighborhood	139.7626
139.4326	DCB_se1_ag3_m_01 - phones	EY1	139.5226
139.5226	DCB_se1_ag3_m_01 - phones	B	139.5826
139.5826	DCB_se1_ag3_m_01 - phones	ER0	139.6226
139.6226	DCB_se1_ag3_m_01 - phones	HH	139.6526
139.6526	DCB_se1_ag3_m_01 - phones	UH2	139.7326
139.7326	DCB_se1_ag3_m_01 - phones	D	139.7626
139.7626	DCB_se1_ag3_m_01 - phones	L	139.8126
139.7626	DCB_se1_ag3_m_01 - words	like	139.9526
139.8126	DCB_se1_ag3_m_01 - phones	AY1	139.8626
139.8626	DCB_se1_ag3_m_01 - phones	K	139.9526
139.9526	DCB_se1_ag3_m_01 - phones	AH0	140.0926
139.9526	DCB_se1_ag3_m_01 - words	a	140.0926
140.0926	DCB_se1_ag3_m_01 - phones	sp	140.4438
140.4438	DCB_se1_ag3_m_01 - phones	L	140.4938
140.4438	DCB_se1_ag3_m_01 - words	like	140.6038
140.4938	DCB_se1_ag3_m_01 - phones	AY1	140.5338
140.5338	DCB_se1_ag3_m_01 - phones	K	140.6038
140.6038	DCB_se1_ag3_m_01 - phones	AH0	140.6638
140.6038	DCB_se1_ag3_m_01 - words	a	140.6638
140.6638	DCB_se1_ag3_m_01 - phones	R	140.7638
140.6638	DCB_se1_ag3_m_01 - words	rich	140.8938
140.7638	DCB_se1_ag3_m_01 - phones	IH1	140.8338
140.8338	DCB_se1_ag3_m_01 - phones	CH	140.8938
140.8938	DCB_se1_ag3_m_01 - phones	K	140.9538
140.8938	DCB_se1_ag3_m_01 - words	community	141.6838
140.9538	DCB_se1_ag3_m_01 - phones	AH0	140.9838
140.9838	DCB_se1_ag3_m_01 - phones	M	141.0438
141.0438	DCB_se1_ag3_m_01 - phones	Y	141.1138
141.1138	DCB_se1_ag3_m_01 - phones	UW1	141.1638
141.1638	DCB_se1_ag3_m_01 - phones	N	141.2938
141.2938	DCB_se1_ag3_m_01 - phones	IH0	141.3438
141.3438	DCB_se1_ag3_m_01 - phones	T	141.3738
141.3738	DCB_se1_ag3_m_01 - phones	IY0	141.6838
141.6838	DCB_se1_ag3_m_01 - phones	sp	141.8438
141.8438	DCB_se1_ag3_m_01 - phones	AO1	142.0238
141.8438	DCB_se1_ag3_m_01 - words	or	142.0638
142.0238	DCB_se1_ag3_m_01 - phones	R	142.0638
142.0638	DCB_se1_ag3_m_01 - phones	sp	142.1738
142.1738	DCB_se1_ag3_m_01 - phones	M	142.2238
142.1738	DCB_se1_ag3_m_01 - words	mid	142.4838
142.2238	DCB_se1_ag3_m_01 - phones	IH1	142.4538
142.2921	DCB_se1_ag2_m_02 - phones	sil	142.3221
142.3221	DCB_se1_ag2_m_02 - phones	N	142.3521
142.3221	DCB_se1_ag2_m_02 - words	not	142.4921
142.3521	DCB_se1_ag2_m_02 - phones	AA1	142.4521
142.4521	DCB_se1_ag2_m_02 - phones	T	142.4921
142.4538	DCB_se1_ag3_m_01 - phones	D	142.4838
142.4838	DCB_se1_ag3_m_01 - phones	M	142.5238
142.4838	DCB_se1_ag3_m_01 - words	mid	142.6638
142.4921	DCB_se1_ag2_m_02 - phones	N	142.5321
142.4921	DCB_se1_ag2_m_02 - words	necessarily	142.9421
142.5238	DCB_se1_ag3_m_01 - phones	IH1	142.6138
142.5321	DCB_se1_ag2_m_02 - phones	EH2	142.5721
142.5721	DCB_se1_ag2_m_02 - phones	S	142.6021
142.6021	DCB_se1_ag2_m_02 - phones	AH0	142.6521
142.6138	DCB_se1_ag3_m_01 - phones	D	142.6638
142.6521	DCB_se1_ag2_m_02 - phones	S	142.7121
142.6638	DCB_se1_ag3_m_01 - phones	R	142.7738
142.6638	DCB_se1_ag3_m_01 - words	range	142.9038
142.7121	DCB_se1_ag2_m_02 - phones	EH1	142.7521
142.7521	DCB_se1_ag2_m_02 - phones	R	142.8321
142.7738	DCB_se1_ag3_m_01 - phones	EY1	142.8438
142.8321	DCB_se1_ag2_m_02 - phones	AH0	142.8621
142.8438	DCB_se1_ag3_m_01 - phones	N	142.8738
142.8621	DCB_se1_ag2_m_02 - phones	L	142.9121
142.8738	DCB_se1_ag3_m_01 - phones	JH	142.9038
142.9038	DCB_se1_ag3_m_01 - phones	AO1	143.1538
142.9038	DCB_se1_ag3_m_01 - words	or	143.1938
142.9121	DCB_se1_ag2_m_02 - phones	IY0	142.9421
142.9421	DCB_se1_ag2_m_02 - phones	sp	143.2621
143.1538	DCB_se1_ag3_m_01 - phones	R	143.1938
143.1938	DCB_se1_ag3_m_01 - phones	IH0	143.2338
143.1938	DCB_se1_ag3_m_01 - words	is	143.2838
143.2338	DCB_se1_ag3_m_01 - phones	Z	143.2838
143.2838	DCB_se1_ag3_m_01 - phones	IH0	143.3138
143.2838	DCB_se1_ag3_m_01 - words	it	143.3438
143.3138	DCB_se1_ag3_m_01 - phones	T	143.3438
143.3438	DCB_se1_ag3_m_01 - phones	W	143.3938
143.3438	DCB_se1_ag3_m_01 - words	was	143.4938
143.3938	DCB_se1_ag3_m_01 - phones	AH1	143.4338
143.4338	DCB_se1_ag3_m_01 - phones	Z	143.4938
143.4938	DCB_se1_ag3_m_01 - phones	IH0	143.5238
143.4938	DCB_se1_ag3_m_01 - words	it	143.5538
143.5238	DCB_se1_ag3_m_01 - phones	T	143.5538
143.5538	DCB_se1_ag3_m_01 - phones	sp	143.5838
143.5838	DCB_se1_ag3_m_01 - phones	AH0	143.6238
143.5838	DCB_se1_ag3_m_01 - words	a	143.6238
143.6238	DCB_se1_ag3_m_01 - phones	sp	143.7138
143.7138	DCB_se1_ag3_m_01 - phones	P	143.7538
143.7138	DCB_se1_ag3_m_01 - words	poor	143.9538
143.7538	DCB_se1_ag3_m_01 - phones	UW1	143.9238
143.9238	DCB_se1_ag3_m_01 - phones	R	143.9538
143.9538	DCB_se1_ag3_m_01 - phones	K	144.0338
143.9538	DCB_se1_ag3_m_01 - words	community	144.3338
144.0338	DCB_se1_ag3_m_01 - phones	AH0	144.0638
144.0638	DCB_se1_ag3_m_01 - phones	M	144.1038
144.1038	DCB_se1_ag3_m_01 - phones	Y	144.1438
144.1438	DCB_se1_ag3_m_01 - phones	UW1	144.1738
144.1738	DCB_se1_ag3_m_01 - phones	N	144.2038
144.2038	DCB_se1_ag3_m_01 - phones	IH0	144.2338
144.2338	DCB_se1_ag3_m_01 - phones	T	144.2638
144.2638	DCB_se1_ag3_m_01 - phones	IY0	144.3338
144.3338	DCB_se1_ag3_m_01 - words	i	144.4438
144.3338	DCB_se1_ag3_m_01 - phones	AY1	144.4438
144.4438	DCB_se1_ag3_m_01 - phones	W	144.5638
144.4438	DCB_se1_ag3_m_01 - words	what	144.6438
144.5638	DCB_se1_ag3_m_01 - phones	AH1	144.6138
144.6138	DCB_se1_ag3_m_01 - phones	T	144.6438
144.6438	DCB_se1_ag3_m_01 - phones	sp	144.7438
144.7438	DCB_se1_ag3_m_01 - phones	D	144.7938
144.7438	DCB_se1_ag3_m_01 - words	describe	145.1438
144.7938	DCB_se1_ag3_m_01 - phones	IH0	144.8438
144.8438	DCB_se1_ag3_m_01 - phones	S	144.9038
144.9013	DCB_se1_ag2_m_02 - phones	Y	144.9613
144.9013	DCB_se1_ag2_m_02 - words	yeah	145.4813
144.9038	DCB_se1_ag3_m_01 - phones	K	144.9638
144.9613	DCB_se1_ag2_m_02 - phones	AE1	145.4813
144.9638	DCB_se1_ag3_m_01 - phones	R	145.0138
145.0138	DCB_se1_ag3_m_01 - phones	AY1	145.1138
145.1138	DCB_se1_ag3_m_01 - phones	B	145.1438
145.1438	DCB_se1_ag3_m_01 - phones	Y	145.1838
145.1438	DCB_se1_ag3_m_01 - words	your	145.2638
145.1838	DCB_se1_ag3_m_01 - phones	UH1	145.2238
145.2238	DCB_se1_ag3_m_01 - phones	R	145.2638
145.2638	DCB_se1_ag3_m_01 - phones	N	145.3038
145.2638	DCB_se1_ag3_m_01 - words	neighborhood	145.5438
145.3038	DCB_se1_ag3_m_01 - phones	EY1	145.3838
145.3838	DCB_se1_ag3_m_01 - phones	B	145.4138
145.4138	DCB_se1_ag3_m_01 - phones	ER0	145.4438
145.4438	DCB_se1_ag3_m_01 - phones	HH	145.4838
145.4838	DCB_se1_ag3_m_01 - phones	UH2	145.5138
145.5138	DCB_se1_ag3_m_01 - phones	D	145.5438
145.6588	DCB_se1_ag2_m_02 - phones	Y	145.8288
145.6588	DCB_se1_ag2_m_02 - words	yeah	145.8588
145.8288	DCB_se1_ag2_m_02 - phones	AE1	145.8588
145.8588	DCB_se1_ag2_m_02 - phones	DH	145.8988
145.8588	DCB_se1_ag2_m_02 - words	the	145.9588
145.8988	DCB_se1_ag2_m_02 - phones	IY0	145.9588
[truncated: 16,918 more rows]
