# Supplementary material for: Considering Performance in the Automated and Manual Coding of Sociolinguistic Variables: Lessons From Variable (ING)
Source: Front Artif Intell. 2021 Apr 29;4:648543. doi: 10.3389/frai.2021.648543 (PMC8117961; doi:10.3389/frai.2021.648543)
Supplement: Supplementary file 4 [file Data_Sheet_4.ZIP › CORAAL_Aligned_as_Tables/DCB_se2_ag4_f_02_1_txout.txt]

tmin	tier	text	tmax
0.4892	DCB_int_01 - phones	sil	0.5192
0.5192	DCB_int_01 - phones	AE1	0.5792
0.5192	DCB_int_01 - words	and	1.1692
0.5792	DCB_int_01 - phones	N	1.1692
1.1692	DCB_int_01 - phones	sp	1.5554
1.5554	DCB_int_01 - phones	W	1.6254
1.5554	DCB_int_01 - words	were	1.6754
1.6254	DCB_int_01 - phones	ER0	1.6754
1.6754	DCB_int_01 - phones	Y	1.7354
1.6754	DCB_int_01 - words	you	1.7854
1.7354	DCB_int_01 - phones	UW1	1.7854
1.7854	DCB_int_01 - phones	B	1.9154
1.7854	DCB_int_01 - words	born	2.1454
1.9154	DCB_int_01 - phones	AO1	2.0154
2.0154	DCB_int_01 - phones	R	2.0854
2.0854	DCB_int_01 - phones	N	2.1454
2.1454	DCB_int_01 - phones	IH0	2.1854
2.1454	DCB_int_01 - words	in	2.2154
2.1854	DCB_int_01 - phones	N	2.2154
2.2154	DCB_int_01 - phones	D	2.2854
2.2154	DCB_int_01 - words	dc	2.5354
2.2854	DCB_int_01 - phones	IY1	2.3854
2.3854	DCB_int_01 - phones	S	2.4754
2.4754	DCB_int_01 - phones	IY1	2.5354
2.5354	DCB_int_01 - phones	sp	5.9612
2.7899	DCB_se2_ag4_f_02 - phones	AY1	2.9699
2.7899	DCB_se2_ag4_f_02 - words	i	2.9699
2.9699	DCB_se2_ag4_f_02 - phones	W	3.0699
2.9699	DCB_se2_ag4_f_02 - words	was	3.1899
3.0699	DCB_se2_ag4_f_02 - phones	AH0	3.0999
3.0999	DCB_se2_ag4_f_02 - phones	Z	3.1899
3.1899	DCB_se2_ag4_f_02 - phones	B	3.2599
3.1899	DCB_se2_ag4_f_02 - words	born	3.4299
3.2599	DCB_se2_ag4_f_02 - phones	AO1	3.3299
3.3299	DCB_se2_ag4_f_02 - phones	R	3.3899
3.3899	DCB_se2_ag4_f_02 - phones	N	3.4299
3.4299	DCB_se2_ag4_f_02 - phones	IH1	3.4799
3.4299	DCB_se2_ag4_f_02 - words	in	3.5199
3.4799	DCB_se2_ag4_f_02 - phones	N	3.5199
3.5199	DCB_se2_ag4_f_02 - phones	D	3.5999
3.5199	DCB_se2_ag4_f_02 - words	dc	3.9599
3.5999	DCB_se2_ag4_f_02 - phones	IY1	3.7099
3.7099	DCB_se2_ag4_f_02 - phones	S	3.8299
3.8299	DCB_se2_ag4_f_02 - phones	IY1	3.9599
3.9599	DCB_se2_ag4_f_02 - phones	AE1	4.0099
3.9599	DCB_se2_ag4_f_02 - words	at	4.0399
4.0099	DCB_se2_ag4_f_02 - phones	T	4.0399
4.0399	DCB_se2_ag4_f_02 - phones	sp	4.0799
4.0799	DCB_se2_ag4_f_02 - phones	JH	4.1499
4.0799	DCB_se2_ag4_f_02 - words	georgetown	4.5599
4.1499	DCB_se2_ag4_f_02 - phones	AO1	4.1899
4.1899	DCB_se2_ag4_f_02 - phones	R	4.2699
4.2699	DCB_se2_ag4_f_02 - phones	JH	4.3699
4.3699	DCB_se2_ag4_f_02 - phones	T	4.4599
4.4599	DCB_se2_ag4_f_02 - phones	AW2	4.4999
4.4999	DCB_se2_ag4_f_02 - phones	N	4.5599
4.5599	DCB_se2_ag4_f_02 - phones	Y	4.6199
4.5599	DCB_se2_ag4_f_02 - words	university	5.0599
4.6199	DCB_se2_ag4_f_02 - phones	UW2	4.6499
4.6499	DCB_se2_ag4_f_02 - phones	N	4.6899
4.6899	DCB_se2_ag4_f_02 - phones	AH0	4.7199
4.7199	DCB_se2_ag4_f_02 - phones	V	4.7799
4.7799	DCB_se2_ag4_f_02 - phones	ER1	4.8499
4.8499	DCB_se2_ag4_f_02 - phones	S	4.9499
4.9499	DCB_se2_ag4_f_02 - phones	AH0	4.9799
4.9799	DCB_se2_ag4_f_02 - phones	T	5.0099
5.0099	DCB_se2_ag4_f_02 - phones	IY0	5.0599
5.0599	DCB_se2_ag4_f_02 - phones	HH	5.1299
5.0599	DCB_se2_ag4_f_02 - words	hospital	5.5799
5.1299	DCB_se2_ag4_f_02 - phones	AA1	5.2299
5.2299	DCB_se2_ag4_f_02 - phones	S	5.3299
5.3299	DCB_se2_ag4_f_02 - phones	P	5.3899
5.3899	DCB_se2_ag4_f_02 - phones	IH2	5.4499
5.4499	DCB_se2_ag4_f_02 - phones	T	5.4899
5.4899	DCB_se2_ag4_f_02 - phones	AH0	5.5199
5.5199	DCB_se2_ag4_f_02 - phones	L	5.5799
5.9612	DCB_int_01 - words	oh	6.1312
5.9612	DCB_int_01 - phones	OW1	6.1312
6.1312	DCB_int_01 - phones	sp	6.3634
6.3634	DCB_int_01 - phones	W	6.4934
6.3634	DCB_int_01 - words	woop	6.6434
6.4934	DCB_int_01 - phones	UW1	6.5534
6.5534	DCB_int_01 - phones	P	6.6434
6.6434	DCB_int_01 - phones	W	6.7034
6.6434	DCB_int_01 - words	woop	6.8334
6.7034	DCB_int_01 - phones	UW1	6.8034
6.8034	DCB_int_01 - phones	P	6.8334
6.8334	DCB_int_01 - phones	sp	6.8934
6.8517	DCB_se2_ag4_f_02 - phones	sil	6.9117
6.9117	DCB_se2_ag4_f_02 - phones	M	7.1217
6.9117	DCB_se2_ag4_f_02 - words	mm-hm	7.6317
7.1118	DCB_int_01 - phones	G	7.1518
7.1118	DCB_int_01 - words	gu	7.4218
7.1217	DCB_se2_ag4_f_02 - phones	HH	7.1617
7.1518	DCB_int_01 - phones	UW1	7.4218
7.1617	DCB_se2_ag4_f_02 - phones	M	7.6317
7.4218	DCB_int_01 - phones	sp	7.7118
7.6317	DCB_se2_ag4_f_02 - phones	spn	8.8317
7.6317	DCB_se2_ag4_f_02 - words	<unk>	8.8317
8.8686	DCB_int_01 - phones	AH1	9.5286
8.8686	DCB_int_01 - words	um	9.6586
9.5286	DCB_int_01 - phones	M	9.6586
9.6586	DCB_int_01 - phones	sp	9.7286
9.8169	DCB_int_01 - phones	HH	9.8869
9.8169	DCB_int_01 - words	what	9.9769
9.8869	DCB_int_01 - phones	W	9.9169
9.9169	DCB_int_01 - phones	AH1	9.9469
9.9469	DCB_int_01 - phones	T	9.9769
9.9769	DCB_int_01 - phones	D	10.0069
9.9769	DCB_int_01 - words	do	10.0369
10.0069	DCB_int_01 - phones	UW1	10.0369
10.0369	DCB_int_01 - phones	Y	10.0769
10.0369	DCB_int_01 - words	you	10.1469
10.0769	DCB_int_01 - phones	UW1	10.1469
10.1469	DCB_int_01 - phones	K	10.2069
10.1469	DCB_int_01 - words	consider	10.4669
10.2069	DCB_int_01 - phones	AH0	10.2569
10.2569	DCB_int_01 - phones	N	10.3269
10.3269	DCB_int_01 - phones	S	10.3769
10.3769	DCB_int_01 - phones	IH1	10.4069
10.4069	DCB_int_01 - phones	D	10.4369
10.4369	DCB_int_01 - phones	ER0	10.4669
10.4669	DCB_int_01 - phones	Y	10.5869
10.4669	DCB_int_01 - words	your	10.6769
10.5869	DCB_int_01 - phones	UH1	10.6169
10.6169	DCB_int_01 - phones	R	10.6769
10.6769	DCB_int_01 - phones	N	10.7669
10.6769	DCB_int_01 - words	neighborhood	11.5869
10.7669	DCB_int_01 - phones	EY1	10.8769
10.8769	DCB_int_01 - phones	B	10.9769
10.9769	DCB_int_01 - phones	ER0	11.0469
11.0469	DCB_int_01 - phones	HH	11.1969
11.1969	DCB_int_01 - phones	UH2	11.5069
11.5069	DCB_int_01 - phones	D	11.5869
11.5869	DCB_int_01 - phones	DH	11.6269
11.5869	DCB_int_01 - words	that	11.7569
11.6269	DCB_int_01 - phones	AH0	11.7069
11.7069	DCB_int_01 - phones	T	11.7569
11.7569	DCB_int_01 - phones	Y	11.8069
11.7569	DCB_int_01 - words	you	11.8369
11.8069	DCB_int_01 - phones	UW1	11.8369
11.8369	DCB_int_01 - phones	sp	11.8669
11.8669	DCB_int_01 - phones	HH	11.9169
11.8669	DCB_int_01 - words	what	12.0169
11.9169	DCB_int_01 - phones	W	11.9469
11.9469	DCB_int_01 - phones	AH1	11.9869
11.9869	DCB_int_01 - phones	T	12.0169
12.0169	DCB_int_01 - phones	D	12.0469
12.0169	DCB_int_01 - words	do	12.0869
12.0469	DCB_int_01 - phones	UW1	12.0869
12.0869	DCB_int_01 - phones	Y	12.1269
12.0869	DCB_int_01 - words	you	12.1569
12.1269	DCB_int_01 - phones	UW1	12.1569
12.1569	DCB_int_01 - phones	K	12.2769
12.1569	DCB_int_01 - words	call	12.4169
12.2769	DCB_int_01 - phones	AO1	12.3669
12.3669	DCB_int_01 - phones	L	12.4169
12.4169	DCB_int_01 - phones	HH	12.5569
12.4169	DCB_int_01 - words	home	12.7869
12.5569	DCB_int_01 - phones	OW1	12.7269
12.7269	DCB_int_01 - phones	M	12.7869
12.7869	DCB_int_01 - phones	Y	12.8469
12.7869	DCB_int_01 - words	your	12.9269
12.8469	DCB_int_01 - phones	UH1	12.8869
12.8869	DCB_int_01 - phones	R	12.9269
12.9269	DCB_int_01 - phones	N	12.9769
12.9269	DCB_int_01 - words	neighborhood	13.2769
12.9769	DCB_int_01 - phones	EY1	13.0669
13.0669	DCB_int_01 - phones	B	13.1269
13.1269	DCB_int_01 - phones	ER0	13.1669
13.1669	DCB_int_01 - phones	HH	13.2069
13.2069	DCB_int_01 - phones	UH2	13.2469
13.2469	DCB_int_01 - phones	D	13.2769
13.2769	DCB_int_01 - phones	DH	13.3169
13.2769	DCB_int_01 - words	that	13.3969
13.3169	DCB_int_01 - phones	AH0	13.3469
13.3469	DCB_int_01 - phones	T	13.3969
13.3969	DCB_int_01 - phones	Y	13.4569
13.3969	DCB_int_01 - words	you	13.4869
13.4569	DCB_int_01 - phones	UW1	13.4869
13.4869	DCB_int_01 - phones	K	13.5669
13.4869	DCB_int_01 - words	call	13.7169
13.5669	DCB_int_01 - phones	AO1	13.6269
13.6269	DCB_int_01 - phones	L	13.7169
13.7169	DCB_int_01 - phones	HH	13.7869
13.7169	DCB_int_01 - words	home	14.0269
13.7869	DCB_int_01 - phones	OW1	13.9069
13.9069	DCB_int_01 - phones	M	14.0269
14.8350	DCB_se2_ag4_f_02 - phones	IH1	14.9550
14.8350	DCB_se2_ag4_f_02 - words	in	15.0250
14.9550	DCB_se2_ag4_f_02 - phones	N	15.0250
15.0250	DCB_se2_ag4_f_02 - phones	D	15.0750
15.0250	DCB_se2_ag4_f_02 - words	dc	15.5050
15.0750	DCB_se2_ag4_f_02 - phones	IY1	15.2150
15.2150	DCB_se2_ag4_f_02 - phones	S	15.3350
15.3350	DCB_se2_ag4_f_02 - phones	IY1	15.5050
15.4713	DCB_int_01 - phones	M	15.8113
15.4713	DCB_int_01 - words	mm	15.8113
15.5050	DCB_se2_ag4_f_02 - phones	DH	15.5350
15.5050	DCB_se2_ag4_f_02 - words	the	15.5650
15.5350	DCB_se2_ag4_f_02 - phones	AH0	15.5650
15.5650	DCB_se2_ag4_f_02 - phones	N	15.6150
15.5650	DCB_se2_ag4_f_02 - words	neighborhood	15.8850
15.6150	DCB_se2_ag4_f_02 - phones	EY1	15.7050
15.7050	DCB_se2_ag4_f_02 - phones	B	15.7450
15.7450	DCB_se2_ag4_f_02 - phones	ER0	15.7750
15.7750	DCB_se2_ag4_f_02 - phones	HH	15.8050
15.8050	DCB_se2_ag4_f_02 - phones	UH2	15.8350
15.8350	DCB_se2_ag4_f_02 - phones	D	15.8850
15.8850	DCB_se2_ag4_f_02 - words	i	15.9650
15.8850	DCB_se2_ag4_f_02 - phones	AY1	15.9650
15.9650	DCB_se2_ag4_f_02 - phones	K	16.0750
15.9650	DCB_se2_ag4_f_02 - words	call	16.1750
16.0750	DCB_se2_ag4_f_02 - phones	AO1	16.1450
16.1450	DCB_se2_ag4_f_02 - phones	L	16.1750
16.1750	DCB_se2_ag4_f_02 - phones	HH	16.2250
16.1750	DCB_se2_ag4_f_02 - words	home	16.4050
16.2250	DCB_se2_ag4_f_02 - phones	OW1	16.3350
16.3350	DCB_se2_ag4_f_02 - phones	M	16.4050
16.4050	DCB_se2_ag4_f_02 - phones	IH0	16.4350
16.4050	DCB_se2_ag4_f_02 - words	is	16.4950
16.4350	DCB_se2_ag4_f_02 - phones	Z	16.4950
16.4950	DCB_se2_ag4_f_02 - phones	D	16.5650
16.4950	DCB_se2_ag4_f_02 - words	deanwood	17.0150
16.5650	DCB_se2_ag4_f_02 - phones	IY1	16.6750
16.6750	DCB_se2_ag4_f_02 - phones	N	16.7650
16.7650	DCB_se2_ag4_f_02 - phones	W	16.8450
16.8450	DCB_se2_ag4_f_02 - phones	UH0	16.9450
16.9450	DCB_se2_ag4_f_02 - phones	D	17.0150
17.0150	DCB_se2_ag4_f_02 - phones	sp	21.1557
17.0560	DCB_int_01 - phones	D	17.1360
17.0560	DCB_int_01 - words	deanwood	17.6060
17.1360	DCB_int_01 - phones	IY1	17.2560
17.2560	DCB_int_01 - phones	N	17.4660
17.4660	DCB_int_01 - phones	W	17.4960
17.4960	DCB_int_01 - phones	UH0	17.5360
17.5360	DCB_int_01 - phones	D	17.6060
17.6060	DCB_int_01 - phones	sp	19.2209
19.2209	DCB_int_01 - phones	AE1	19.2709
19.2209	DCB_int_01 - words	and	19.3209
19.2709	DCB_int_01 - phones	N	19.3209
19.3209	DCB_int_01 - phones	HH	19.3709
19.3209	DCB_int_01 - words	have	19.4709
19.3709	DCB_int_01 - phones	AE1	19.4109
19.4109	DCB_int_01 - phones	V	19.4709
19.4709	DCB_int_01 - phones	Y	19.5109
19.4709	DCB_int_01 - words	you	19.5709
19.5109	DCB_int_01 - phones	UW1	19.5709
19.5709	DCB_int_01 - phones	L	19.6309
19.5709	DCB_int_01 - words	lived	19.7509
19.6309	DCB_int_01 - phones	IH1	19.6609
19.6609	DCB_int_01 - phones	V	19.6909
19.6909	DCB_int_01 - phones	D	19.7509
19.7509	DCB_int_01 - phones	HH	19.7809
19.7509	DCB_int_01 - words	here	19.8609
19.7809	DCB_int_01 - phones	IY1	19.8109
19.8109	DCB_int_01 - phones	R	19.8609
19.8609	DCB_int_01 - phones	AO1	19.8909
19.8609	DCB_int_01 - words	all	19.9509
19.8909	DCB_int_01 - phones	L	19.9509
19.9509	DCB_int_01 - phones	Y	19.9909
19.9509	DCB_int_01 - words	your	20.0809
19.9909	DCB_int_01 - phones	UH1	20.0309
20.0309	DCB_int_01 - phones	R	20.0809
20.0809	DCB_int_01 - phones	L	20.1509
20.0809	DCB_int_01 - words	life	20.4009
20.1509	DCB_int_01 - phones	AY1	20.2009
20.2009	DCB_int_01 - phones	F	20.4009
21.1557	DCB_se2_ag4_f_02 - phones	AY1	21.2957
21.1557	DCB_se2_ag4_f_02 - words	i've	21.3357
21.2957	DCB_se2_ag4_f_02 - phones	V	21.3357
21.3357	DCB_se2_ag4_f_02 - words	n-	21.7457
21.3357	DCB_se2_ag4_f_02 - phones	N	21.7457
21.7457	DCB_se2_ag4_f_02 - phones	sp	21.7857
21.8475	DCB_se2_ag4_f_02 - phones	AY1	22.0175
21.8475	DCB_se2_ag4_f_02 - words	i've	22.0775
22.0175	DCB_se2_ag4_f_02 - phones	V	22.0775
22.0775	DCB_se2_ag4_f_02 - phones	L	22.1375
22.0775	DCB_se2_ag4_f_02 - words	lived	22.2875
22.1375	DCB_se2_ag4_f_02 - phones	IH1	22.1875
22.1875	DCB_se2_ag4_f_02 - phones	V	22.2275
22.2275	DCB_se2_ag4_f_02 - phones	D	22.2875
22.2875	DCB_se2_ag4_f_02 - phones	HH	22.3675
22.2875	DCB_se2_ag4_f_02 - words	here	22.4775
22.3675	DCB_se2_ag4_f_02 - phones	IY1	22.4375
22.4375	DCB_se2_ag4_f_02 - phones	R	22.4775
22.4775	DCB_se2_ag4_f_02 - phones	DH	22.5275
22.4775	DCB_se2_ag4_f_02 - words	the	22.5675
22.5275	DCB_se2_ag4_f_02 - phones	AH0	22.5675
22.5675	DCB_se2_ag4_f_02 - phones	M	22.6275
22.5675	DCB_se2_ag4_f_02 - words	majority	22.9875
22.6275	DCB_se2_ag4_f_02 - phones	AH0	22.6575
22.6575	DCB_se2_ag4_f_02 - phones	JH	22.7575
22.7575	DCB_se2_ag4_f_02 - phones	AO1	22.8275
22.8275	DCB_se2_ag4_f_02 - phones	R	22.8775
22.8775	DCB_se2_ag4_f_02 - phones	AH0	22.9175
22.9175	DCB_se2_ag4_f_02 - phones	T	22.9475
22.9475	DCB_se2_ag4_f_02 - phones	IY0	22.9875
22.9875	DCB_se2_ag4_f_02 - phones	AH0	23.0175
22.9875	DCB_se2_ag4_f_02 - words	of	23.0475
23.0175	DCB_se2_ag4_f_02 - phones	V	23.0475
23.0475	DCB_se2_ag4_f_02 - phones	sp	23.0775
23.0775	DCB_se2_ag4_f_02 - phones	M	23.1375
23.0775	DCB_se2_ag4_f_02 - words	my	23.2275
23.1375	DCB_se2_ag4_f_02 - phones	AY1	23.2275
23.2275	DCB_se2_ag4_f_02 - phones	L	23.2875
23.2275	DCB_se2_ag4_f_02 - words	life	23.6275
23.2875	DCB_se2_ag4_f_02 - phones	AY1	23.3875
23.3875	DCB_se2_ag4_f_02 - phones	F	23.6275
23.4306	DCB_int_01 - phones	AH0	23.5906
23.4306	DCB_int_01 - words	and	23.9706
23.5906	DCB_int_01 - phones	N	23.8606
23.8606	DCB_int_01 - phones	D	23.9706
24.0829	DCB_int_01 - phones	HH	24.1629
24.0829	DCB_int_01 - words	where	24.3629
24.1629	DCB_int_01 - phones	W	24.1929
24.1929	DCB_int_01 - phones	EH1	24.2529
24.2529	DCB_int_01 - phones	R	24.3629
24.3629	DCB_int_01 - words	are	24.4329
24.3629	DCB_int_01 - phones	ER0	24.4329
24.4329	DCB_int_01 - phones	S	24.4729
24.4329	DCB_int_01 - words	some	24.5729
24.4729	DCB_int_01 - phones	AH1	24.5129
24.5129	DCB_int_01 - phones	M	24.5729
24.5729	DCB_int_01 - phones	AH1	24.6229
24.5729	DCB_int_01 - words	other	24.6929
24.6229	DCB_int_01 - phones	DH	24.6529
24.6529	DCB_int_01 - phones	ER0	24.6929
24.6929	DCB_int_01 - phones	P	24.7829
24.6929	DCB_int_01 - words	places	25.0229
24.7829	DCB_int_01 - phones	L	24.8129
24.8129	DCB_int_01 - phones	EY1	24.8729
24.8729	DCB_int_01 - phones	S	24.9329
24.9329	DCB_int_01 - phones	IH0	24.9629
24.9629	DCB_int_01 - phones	Z	25.0229
25.0229	DCB_int_01 - phones	Y	25.0729
25.0229	DCB_int_01 - words	you	25.1229
25.0729	DCB_int_01 - phones	UW1	25.1229
25.1229	DCB_int_01 - phones	sp	25.2629
25.2629	DCB_int_01 - phones	L	25.3029
25.2629	DCB_int_01 - words	lived	25.5129
25.3029	DCB_int_01 - phones	AY1	25.3329
25.3329	DCB_int_01 - phones	V	25.3629
25.3629	DCB_int_01 - phones	D	25.5129
25.5316	DCB_se2_ag4_f_02 - phones	sil	25.5616
25.5616	DCB_se2_ag4_f_02 - phones	AY1	25.6616
25.5616	DCB_se2_ag4_f_02 - words	i've	25.7216
25.6616	DCB_se2_ag4_f_02 - phones	V	25.7216
25.7216	DCB_se2_ag4_f_02 - phones	L	25.7816
25.7216	DCB_se2_ag4_f_02 - words	lived	25.9416
25.7816	DCB_se2_ag4_f_02 - phones	IH1	25.8216
25.8216	DCB_se2_ag4_f_02 - phones	V	25.8916
25.8916	DCB_se2_ag4_f_02 - phones	D	25.9416
25.9416	DCB_se2_ag4_f_02 - phones	IH0	25.9716
25.9416	DCB_se2_ag4_f_02 - words	in	26.0216
25.9716	DCB_se2_ag4_f_02 - phones	N	26.0216
26.0216	DCB_se2_ag4_f_02 - phones	R	26.0916
26.0216	DCB_se2_ag4_f_02 - words	richmond	26.4416
26.0916	DCB_se2_ag4_f_02 - phones	IH1	26.1516
26.1516	DCB_se2_ag4_f_02 - phones	CH	26.2716
26.2716	DCB_se2_ag4_f_02 - phones	M	26.3516
26.3516	DCB_se2_ag4_f_02 - phones	AH0	26.3816
26.3816	DCB_se2_ag4_f_02 - phones	N	26.4116
26.4116	DCB_se2_ag4_f_02 - phones	D	26.4416
26.4416	DCB_se2_ag4_f_02 - phones	V	26.4716
26.4416	DCB_se2_ag4_f_02 - words	virginia	27.0916
26.4716	DCB_se2_ag4_f_02 - phones	ER0	26.5316
26.5316	DCB_se2_ag4_f_02 - phones	JH	26.6316
26.6316	DCB_se2_ag4_f_02 - phones	IH1	26.6916
26.6916	DCB_se2_ag4_f_02 - phones	N	26.8016
26.8016	DCB_se2_ag4_f_02 - phones	Y	26.8916
26.8916	DCB_se2_ag4_f_02 - phones	AH0	27.0916
28.3127	DCB_int_01 - phones	sil	28.4327
28.4327	DCB_int_01 - phones	HH	28.4727
28.4327	DCB_int_01 - words	how	28.5627
28.4727	DCB_int_01 - phones	AW1	28.5627
28.5627	DCB_int_01 - phones	L	28.6227
28.5627	DCB_int_01 - words	long	28.7527
28.6227	DCB_int_01 - phones	AO1	28.6527
28.6527	DCB_int_01 - phones	NG	28.7527
28.7527	DCB_int_01 - phones	sp	35.0596
29.5213	DCB_se2_ag4_f_02 - phones	sil	29.5513
29.5513	DCB_se2_ag4_f_02 - phones	AY1	30.0713
29.5513	DCB_se2_ag4_f_02 - words	i	30.0713
30.0713	DCB_se2_ag4_f_02 - phones	sp	30.1013
30.1013	DCB_se2_ag4_f_02 - phones	L	30.1913
30.1013	DCB_se2_ag4_f_02 - words	lived	30.3613
30.1913	DCB_se2_ag4_f_02 - phones	IH1	30.2813
30.2813	DCB_se2_ag4_f_02 - phones	V	30.3213
30.3213	DCB_se2_ag4_f_02 - phones	D	30.3613
30.3613	DCB_se2_ag4_f_02 - phones	sp	30.4213
30.4213	DCB_se2_ag4_f_02 - phones	DH	30.4813
30.4213	DCB_se2_ag4_f_02 - words	there	31.0413
30.4813	DCB_se2_ag4_f_02 - phones	EH1	30.7713
30.7713	DCB_se2_ag4_f_02 - phones	R	31.0413
31.0413	DCB_se2_ag4_f_02 - phones	sp	31.0813
31.4896	DCB_se2_ag4_f_02 - phones	F	32.0296
31.4896	DCB_se2_ag4_f_02 - words	five	32.3596
32.0296	DCB_se2_ag4_f_02 - phones	AY1	32.2896
32.2896	DCB_se2_ag4_f_02 - phones	V	32.3596
32.3596	DCB_se2_ag4_f_02 - phones	sp	32.4296
32.4296	DCB_se2_ag4_f_02 - phones	S	33.1196
32.4296	DCB_se2_ag4_f_02 - words	six	33.4096
33.1196	DCB_se2_ag4_f_02 - phones	IH1	33.2196
33.2196	DCB_se2_ag4_f_02 - phones	K	33.3296
33.3296	DCB_se2_ag4_f_02 - phones	S	33.4096
33.4096	DCB_se2_ag4_f_02 - phones	Y	33.4896
33.4096	DCB_se2_ag4_f_02 - words	years	34.0396
33.4896	DCB_se2_ag4_f_02 - phones	IH1	33.7596
33.7596	DCB_se2_ag4_f_02 - phones	R	33.7896
33.7896	DCB_se2_ag4_f_02 - phones	Z	34.0396
35.0596	DCB_int_01 - phones	EH1	35.1296
35.0596	DCB_int_01 - words	anywhere	35.3496
35.1296	DCB_int_01 - phones	N	35.1696
35.1696	DCB_int_01 - phones	IY0	35.2296
35.2296	DCB_int_01 - phones	W	35.2896
35.2896	DCB_int_01 - phones	EH2	35.3196
35.3196	DCB_int_01 - phones	R	35.3496
35.3496	DCB_int_01 - phones	EH1	35.3996
35.3496	DCB_int_01 - words	else	35.6396
35.3996	DCB_int_01 - phones	L	35.4796
35.4796	DCB_int_01 - phones	S	35.6396
35.8198	DCB_se2_ag4_f_02 - phones	DH	35.8998
35.8198	DCB_se2_ag4_f_02 - words	that	35.9998
35.8998	DCB_se2_ag4_f_02 - phones	AE1	35.9298
35.9298	DCB_se2_ag4_f_02 - phones	T	35.9998
35.9998	DCB_se2_ag4_f_02 - words	s	36.0498
35.9998	DCB_se2_ag4_f_02 - phones	S	36.0498
36.0498	DCB_se2_ag4_f_02 - phones	IH0	36.1198
36.0498	DCB_se2_ag4_f_02 - words	it	36.1898
36.1198	DCB_se2_ag4_f_02 - phones	T	36.1898
36.9442	DCB_int_01 - phones	sil	36.9942
36.9942	DCB_int_01 - phones	S	37.0542
36.9942	DCB_int_01 - words	so	37.1742
37.0542	DCB_int_01 - phones	OW1	37.1742
37.1742	DCB_int_01 - phones	Y	37.2042
37.1742	DCB_int_01 - words	yeah	37.2842
37.2042	DCB_int_01 - phones	AE1	37.2842
37.2842	DCB_int_01 - phones	sp	37.3142
37.3142	DCB_int_01 - phones	DH	37.3542
37.3142	DCB_int_01 - words	the	37.3842
37.3542	DCB_int_01 - phones	AH0	37.3842
37.3842	DCB_int_01 - phones	sp	37.4142
37.4142	DCB_int_01 - phones	M	37.4642
37.4142	DCB_int_01 - words	majority	37.8742
37.4642	DCB_int_01 - phones	AH0	37.5242
37.5242	DCB_int_01 - phones	JH	37.6042
37.6042	DCB_int_01 - phones	AO1	37.6542
37.6542	DCB_int_01 - phones	R	37.6942
37.6942	DCB_int_01 - phones	AH0	37.7342
37.7342	DCB_int_01 - phones	T	37.7642
37.7642	DCB_int_01 - phones	IY0	37.8742
37.9687	DCB_se2_ag4_f_02 - phones	sil	38.0287
38.0287	DCB_se2_ag4_f_02 - phones	M	38.1187
38.0287	DCB_se2_ag4_f_02 - words	mm-hm	38.1987
38.1187	DCB_se2_ag4_f_02 - phones	HH	38.1487
38.1487	DCB_se2_ag4_f_02 - phones	M	38.1987
38.1987	DCB_se2_ag4_f_02 - phones	sp	43.0769
38.2608	DCB_int_01 - phones	AH1	38.8708
38.2608	DCB_int_01 - words	um	39.0808
38.8708	DCB_int_01 - phones	M	39.0808
39.0808	DCB_int_01 - phones	sp	39.4714
39.4714	DCB_int_01 - phones	EH1	39.5314
39.4714	DCB_int_01 - words	any	39.6614
39.5314	DCB_int_01 - phones	N	39.5814
39.5814	DCB_int_01 - phones	IY0	39.6614
39.6614	DCB_int_01 - phones	AH1	39.7014
39.6614	DCB_int_01 - words	other	39.7914
39.7014	DCB_int_01 - phones	DH	39.7414
39.7414	DCB_int_01 - phones	ER0	39.7914
39.7914	DCB_int_01 - phones	N	39.8614
39.7914	DCB_int_01 - words	neighborhoods	40.1614
39.8614	DCB_int_01 - phones	EY1	39.9414
39.9414	DCB_int_01 - phones	B	39.9714
39.9714	DCB_int_01 - phones	ER0	40.0014
40.0014	DCB_int_01 - phones	HH	40.0414
40.0414	DCB_int_01 - phones	UH2	40.0714
40.0714	DCB_int_01 - phones	D	40.1114
40.1114	DCB_int_01 - phones	Z	40.1614
40.1614	DCB_int_01 - phones	B	40.1914
40.1614	DCB_int_01 - words	besides	40.5314
40.1914	DCB_int_01 - phones	IH0	40.2314
40.2314	DCB_int_01 - phones	S	40.3414
40.3414	DCB_int_01 - phones	AY1	40.4214
40.4214	DCB_int_01 - phones	D	40.4614
40.4614	DCB_int_01 - phones	Z	40.5314
40.5314	DCB_int_01 - phones	D	40.5914
40.5314	DCB_int_01 - words	deanwood	41.1814
40.5914	DCB_int_01 - phones	IY1	40.7314
40.7314	DCB_int_01 - phones	N	40.8214
40.8214	DCB_int_01 - phones	W	40.8914
40.8914	DCB_int_01 - phones	UH0	41.0414
41.0414	DCB_int_01 - phones	D	41.1814
41.2981	DCB_int_01 - phones	sil	41.3581
41.3581	DCB_int_01 - phones	HH	41.3981
41.3581	DCB_int_01 - words	have	41.4681
41.3981	DCB_int_01 - phones	AE1	41.4281
41.4281	DCB_int_01 - phones	V	41.4681
41.4681	DCB_int_01 - phones	Y	41.5281
41.4681	DCB_int_01 - words	you	41.5681
41.5281	DCB_int_01 - phones	UW1	41.5681
41.5681	DCB_int_01 - phones	M	41.6281
41.5681	DCB_int_01 - words	moved	41.8181
41.6281	DCB_int_01 - phones	UW1	41.6881
41.6881	DCB_int_01 - phones	V	41.7581
41.7581	DCB_int_01 - phones	D	41.8181
41.8181	DCB_int_01 - phones	ER0	41.9581
41.8181	DCB_int_01 - words	around	42.1581
41.9581	DCB_int_01 - phones	AW1	42.0581
42.0581	DCB_int_01 - phones	N	42.1181
42.1181	DCB_int_01 - phones	D	42.1581
42.1581	DCB_int_01 - words	a	42.2481
42.1581	DCB_int_01 - phones	AH0	42.2481
42.2481	DCB_int_01 - phones	L	42.3181
42.2481	DCB_int_01 - words	lot	42.5081
42.3181	DCB_int_01 - phones	AA1	42.3581
42.3581	DCB_int_01 - phones	T	42.5081
43.0769	DCB_se2_ag4_f_02 - phones	AH1	43.1869
43.0769	DCB_se2_ag4_f_02 - words	um	43.2269
43.1869	DCB_se2_ag4_f_02 - phones	M	43.2269
43.2269	DCB_se2_ag4_f_02 - phones	sp	43.2569
43.2569	DCB_se2_ag4_f_02 - words	i	43.3869
43.2569	DCB_se2_ag4_f_02 - phones	AY1	43.3869
43.3869	DCB_se2_ag4_f_02 - phones	G	43.4669
43.3869	DCB_se2_ag4_f_02 - words	grew	43.5869
43.4669	DCB_se2_ag4_f_02 - phones	R	43.4969
43.4969	DCB_se2_ag4_f_02 - phones	UW1	43.5869
43.5869	DCB_se2_ag4_f_02 - phones	AH1	43.6769
43.5869	DCB_se2_ag4_f_02 - words	up	43.7269
43.6769	DCB_se2_ag4_f_02 - phones	P	43.7269
43.7269	DCB_se2_ag4_f_02 - phones	IH0	43.7969
43.7269	DCB_se2_ag4_f_02 - words	in	43.8369
43.7969	DCB_se2_ag4_f_02 - phones	N	43.8369
43.8369	DCB_se2_ag4_f_02 - phones	D	43.9069
43.8369	DCB_se2_ag4_f_02 - words	deanwood	44.3569
43.9069	DCB_se2_ag4_f_02 - phones	IY1	44.0269
44.0269	DCB_se2_ag4_f_02 - phones	N	44.0869
44.0869	DCB_se2_ag4_f_02 - phones	W	44.1469
44.1469	DCB_se2_ag4_f_02 - phones	UH0	44.2969
44.2969	DCB_se2_ag4_f_02 - phones	D	44.3569
44.3569	DCB_se2_ag4_f_02 - phones	sp	44.8516
44.3794	DCB_int_01 - phones	sil	44.4294
44.4294	DCB_int_01 - phones	M	44.5194
44.4294	DCB_int_01 - words	mm-hm	44.6594
44.5194	DCB_int_01 - phones	HH	44.5594
44.5594	DCB_int_01 - phones	M	44.6594
44.6594	DCB_int_01 - phones	sp	55.5181
44.8516	DCB_se2_ag4_f_02 - phones	IH1	44.9216
44.8516	DCB_se2_ag4_f_02 - words	in	44.9816
44.9216	DCB_se2_ag4_f_02 - phones	N	44.9816
44.9816	DCB_se2_ag4_f_02 - phones	D	45.0516
44.9816	DCB_se2_ag4_f_02 - words	dc	45.5516
45.0516	DCB_se2_ag4_f_02 - phones	IY1	45.1516
45.1516	DCB_se2_ag4_f_02 - phones	S	45.2716
45.2716	DCB_se2_ag4_f_02 - phones	IY1	45.5516
45.8721	DCB_se2_ag4_f_02 - phones	AH1	46.2421
45.8721	DCB_se2_ag4_f_02 - words	um	46.3621
46.2421	DCB_se2_ag4_f_02 - phones	M	46.3621
46.3621	DCB_se2_ag4_f_02 - phones	sp	46.5221
47.3527	DCB_se2_ag4_f_02 - phones	AE1	47.6227
47.3527	DCB_se2_ag4_f_02 - words	after	47.8927
47.6227	DCB_se2_ag4_f_02 - phones	F	47.7427
47.7427	DCB_se2_ag4_f_02 - phones	T	47.8027
47.8027	DCB_se2_ag4_f_02 - phones	ER0	47.8927
47.8927	DCB_se2_ag4_f_02 - words	i	47.9627
47.8927	DCB_se2_ag4_f_02 - phones	AY1	47.9627
47.9627	DCB_se2_ag4_f_02 - phones	K	48.1127
47.9627	DCB_se2_ag4_f_02 - words	came	48.3127
48.1127	DCB_se2_ag4_f_02 - phones	EY1	48.2227
48.2227	DCB_se2_ag4_f_02 - phones	M	48.3127
48.3127	DCB_se2_ag4_f_02 - phones	sp	48.4627
48.4627	DCB_se2_ag4_f_02 - phones	B	48.5427
48.4627	DCB_se2_ag4_f_02 - words	back	48.7627
48.5427	DCB_se2_ag4_f_02 - phones	AE1	48.7127
48.7127	DCB_se2_ag4_f_02 - phones	K	48.7627
48.7627	DCB_se2_ag4_f_02 - phones	sp	48.8227
48.8227	DCB_se2_ag4_f_02 - phones	T	48.9227
48.8227	DCB_se2_ag4_f_02 - words	to	48.9527
48.9227	DCB_se2_ag4_f_02 - phones	IH0	48.9527
48.9527	DCB_se2_ag4_f_02 - phones	D	49.0327
48.9527	DCB_se2_ag4_f_02 - words	dc-	49.5427
49.0327	DCB_se2_ag4_f_02 - phones	IY1	49.1627
49.1627	DCB_se2_ag4_f_02 - phones	S	49.2927
49.2927	DCB_se2_ag4_f_02 - phones	IY1	49.5427
49.8897	DCB_se2_ag4_f_02 - phones	AH1	49.9997
49.8897	DCB_se2_ag4_f_02 - words	um	50.1197
49.9997	DCB_se2_ag4_f_02 - phones	M	50.1197
50.1197	DCB_se2_ag4_f_02 - phones	DH	50.1797
50.1197	DCB_se2_ag4_f_02 - words	the	50.2297
50.1797	DCB_se2_ag4_f_02 - phones	IY0	50.2297
50.2297	DCB_se2_ag4_f_02 - phones	D	50.2797
50.2297	DCB_se2_ag4_f_02 - words	dc	50.6197
50.2797	DCB_se2_ag4_f_02 - phones	IY1	50.3897
50.3897	DCB_se2_ag4_f_02 - phones	S	50.4997
50.4997	DCB_se2_ag4_f_02 - phones	IY1	50.6197
50.6197	DCB_se2_ag4_f_02 - phones	EH1	50.7297
50.6197	DCB_se2_ag4_f_02 - words	area	50.9697
50.7297	DCB_se2_ag4_f_02 - phones	R	50.8197
50.8197	DCB_se2_ag4_f_02 - phones	IY0	50.8997
50.8997	DCB_se2_ag4_f_02 - phones	AH0	50.9697
50.9697	DCB_se2_ag4_f_02 - phones	AY1	51.0997
50.9697	DCB_se2_ag4_f_02 - words	i	51.0997
51.0997	DCB_se2_ag4_f_02 - phones	L	51.1497
51.0997	DCB_se2_ag4_f_02 - words	lived	51.3297
51.1497	DCB_se2_ag4_f_02 - phones	IH1	51.2597
51.2597	DCB_se2_ag4_f_02 - phones	V	51.2997
51.2997	DCB_se2_ag4_f_02 - phones	D	51.3297
51.3297	DCB_se2_ag4_f_02 - phones	sp	51.3997
51.3997	DCB_se2_ag4_f_02 - phones	IH0	51.4697
51.3997	DCB_se2_ag4_f_02 - words	in	51.9097
51.4697	DCB_se2_ag4_f_02 - phones	N	51.9097
52.0346	DCB_se2_ag4_f_02 - phones	sil	52.0846
52.0846	DCB_se2_ag4_f_02 - phones	R	52.1446
52.0846	DCB_se2_ag4_f_02 - words	riverdale	52.6446
52.1446	DCB_se2_ag4_f_02 - phones	IH1	52.1846
52.1846	DCB_se2_ag4_f_02 - phones	V	52.2446
52.2446	DCB_se2_ag4_f_02 - phones	ER0	52.2946
52.2946	DCB_se2_ag4_f_02 - phones	D	52.3546
52.3546	DCB_se2_ag4_f_02 - phones	EY2	52.4746
52.4746	DCB_se2_ag4_f_02 - phones	L	52.6446
52.6446	DCB_se2_ag4_f_02 - phones	sp	52.6946
53.9235	DCB_se2_ag4_f_02 - phones	B	53.9835
53.9235	DCB_se2_ag4_f_02 - words	bladensburg	54.7535
53.9835	DCB_se2_ag4_f_02 - phones	L	54.0435
54.0435	DCB_se2_ag4_f_02 - phones	EY1	54.1435
54.1435	DCB_se2_ag4_f_02 - phones	D	54.1935
54.1935	DCB_se2_ag4_f_02 - phones	EH0	54.2235
54.2235	DCB_se2_ag4_f_02 - phones	N	54.2735
54.2735	DCB_se2_ag4_f_02 - phones	S	54.3335
54.3335	DCB_se2_ag4_f_02 - phones	B	54.3935
54.3935	DCB_se2_ag4_f_02 - phones	ER0	54.7235
54.7235	DCB_se2_ag4_f_02 - phones	G	54.7535
54.7535	DCB_se2_ag4_f_02 - phones	sp	54.8735
55.5181	DCB_int_01 - phones	M	55.6381
55.5181	DCB_int_01 - words	mm-hm	55.8781
55.6381	DCB_int_01 - phones	HH	55.7181
55.7181	DCB_int_01 - phones	M	55.8781
55.8781	DCB_int_01 - phones	sp	55.9081
56.7887	DCB_se2_ag4_f_02 - phones	B	56.8687
56.7887	DCB_se2_ag4_f_02 - words	brentwood	57.4687
56.8687	DCB_se2_ag4_f_02 - phones	R	56.9287
56.9287	DCB_se2_ag4_f_02 - phones	EH1	57.0087
57.0087	DCB_se2_ag4_f_02 - phones	N	57.0387
57.0387	DCB_se2_ag4_f_02 - phones	T	57.0687
57.0687	DCB_se2_ag4_f_02 - phones	W	57.1787
57.1787	DCB_se2_ag4_f_02 - phones	UH2	57.3887
57.3887	DCB_se2_ag4_f_02 - phones	D	57.4687
57.4687	DCB_se2_ag4_f_02 - phones	sp	58.7336
58.7336	DCB_se2_ag4_f_02 - phones	AE1	58.7936
58.7336	DCB_se2_ag4_f_02 - words	and	58.8536
58.7936	DCB_se2_ag4_f_02 - phones	N	58.8536
58.8536	DCB_se2_ag4_f_02 - phones	N	58.9136
58.8536	DCB_se2_ag4_f_02 - words	now	59.0536
58.9136	DCB_se2_ag4_f_02 - phones	AW1	59.0536
59.0536	DCB_se2_ag4_f_02 - phones	CH	59.2036
59.0536	DCB_se2_ag4_f_02 - words	cheverly	59.6236
59.2036	DCB_se2_ag4_f_02 - phones	EH1	59.2736
59.2736	DCB_se2_ag4_f_02 - phones	V	59.3636
59.3636	DCB_se2_ag4_f_02 - phones	ER0	59.4336
59.4336	DCB_se2_ag4_f_02 - phones	L	59.5136
59.5136	DCB_se2_ag4_f_02 - phones	IY0	59.6236
62.0789	DCB_int_01 - phones	P	62.1889
62.0789	DCB_int_01 - words	perfect	62.6089
62.1889	DCB_int_01 - phones	ER1	62.2189
62.2189	DCB_int_01 - phones	F	62.2489
62.2489	DCB_int_01 - phones	IH2	62.2789
62.2789	DCB_int_01 - phones	K	62.3089
62.3089	DCB_int_01 - phones	T	62.6089
63.2914	DCB_int_01 - phones	sil	63.3414
63.3414	DCB_int_01 - phones	AE1	63.9714
63.3414	DCB_int_01 - words	and	64.2114
63.9714	DCB_int_01 - phones	N	64.0814
64.0814	DCB_int_01 - phones	D	64.2114
64.4158	DCB_int_01 - phones	sil	64.4758
64.4758	DCB_int_01 - phones	W	64.5158
64.4758	DCB_int_01 - words	where	64.5758
64.5158	DCB_int_01 - phones	EH1	64.5458
64.5458	DCB_int_01 - phones	R	64.5758
64.5758	DCB_int_01 - words	d	64.6158
64.5758	DCB_int_01 - phones	D	64.6158
64.6158	DCB_int_01 - phones	Y	64.6458
64.6158	DCB_int_01 - words	you	64.6758
64.6458	DCB_int_01 - phones	UW1	64.6758
64.6758	DCB_int_01 - phones	G	64.7258
64.6758	DCB_int_01 - words	go	64.7658
64.7258	DCB_int_01 - phones	OW1	64.7658
64.7658	DCB_int_01 - phones	T	64.8058
64.7658	DCB_int_01 - words	to	64.8558
64.8058	DCB_int_01 - phones	AH0	64.8558
64.8558	DCB_int_01 - phones	S	64.9658
64.8558	DCB_int_01 - words	school	65.2458
64.9658	DCB_int_01 - phones	K	65.0158
65.0158	DCB_int_01 - phones	UW1	65.0458
65.0458	DCB_int_01 - phones	L	65.2458
65.2458	DCB_int_01 - phones	sp	65.2858
66.0885	DCB_se2_ag4_f_02 - phones	sil	66.1785
66.1785	DCB_se2_ag4_f_02 - phones	HH	66.2785
66.1785	DCB_se2_ag4_f_02 - words	high	66.3585
66.2785	DCB_se2_ag4_f_02 - phones	AY1	66.3585
66.3585	DCB_se2_ag4_f_02 - phones	S	66.4585
66.3585	DCB_se2_ag4_f_02 - words	school	66.7185
66.4585	DCB_se2_ag4_f_02 - phones	K	66.4985
66.4985	DCB_se2_ag4_f_02 - phones	UW1	66.6585
66.6585	DCB_se2_ag4_f_02 - phones	L	66.7185
66.7185	DCB_se2_ag4_f_02 - phones	sp	66.7485
66.7485	DCB_se2_ag4_f_02 - phones	AO1	66.8285
66.7485	DCB_se2_ag4_f_02 - words	or	66.8785
66.8285	DCB_se2_ag4_f_02 - phones	R	66.8785
66.8785	DCB_se2_ag4_f_02 - phones	K	66.9685
66.8785	DCB_se2_ag4_f_02 - words	college	67.3485
66.9685	DCB_se2_ag4_f_02 - phones	AA1	67.0385
67.0385	DCB_se2_ag4_f_02 - phones	L	67.2385
67.0769	DCB_int_01 - phones	HH	67.2069
67.0769	DCB_int_01 - words	high	67.3269
67.2069	DCB_int_01 - phones	AY1	67.3269
67.2385	DCB_se2_ag4_f_02 - phones	IH0	67.3185
67.3185	DCB_se2_ag4_f_02 - phones	JH	67.3485
67.3269	DCB_int_01 - phones	S	67.4269
67.3269	DCB_int_01 - words	school	67.5969
67.4269	DCB_int_01 - phones	K	67.4669
67.4669	DCB_int_01 - phones	UW1	67.5269
67.5269	DCB_int_01 - phones	L	67.5969
67.5969	DCB_int_01 - phones	AH0	67.6369
67.5969	DCB_int_01 - words	and	67.6769
67.6369	DCB_int_01 - phones	N	67.6769
67.6769	DCB_int_01 - phones	K	67.7669
67.6769	DCB_int_01 - words	college	68.1369
67.7669	DCB_int_01 - phones	AA1	67.8569
67.8569	DCB_int_01 - phones	L	67.9469
67.9469	DCB_int_01 - phones	IH0	68.0469
68.0469	DCB_int_01 - phones	JH	68.1369
68.1369	DCB_int_01 - phones	sp	76.4839
68.3054	DCB_se2_ag4_f_02 - phones	sil	68.3554
68.3554	DCB_se2_ag4_f_02 - phones	HH	68.4154
68.3554	DCB_se2_ag4_f_02 - words	high	68.4854
68.4154	DCB_se2_ag4_f_02 - phones	AY1	68.4854
68.4854	DCB_se2_ag4_f_02 - phones	S	68.5854
68.4854	DCB_se2_ag4_f_02 - words	school	68.9054
68.5854	DCB_se2_ag4_f_02 - phones	K	68.6454
68.6454	DCB_se2_ag4_f_02 - phones	UW1	68.7954
68.7954	DCB_se2_ag4_f_02 - phones	L	68.9054
68.9054	DCB_se2_ag4_f_02 - words	i	69.0254
68.9054	DCB_se2_ag4_f_02 - phones	AY1	69.0254
69.0254	DCB_se2_ag4_f_02 - phones	AH0	69.0754
69.0254	DCB_se2_ag4_f_02 - words	attended	69.3654
69.0754	DCB_se2_ag4_f_02 - phones	T	69.1654
69.1654	DCB_se2_ag4_f_02 - phones	EH1	69.2054
69.2054	DCB_se2_ag4_f_02 - phones	N	69.2454
69.2454	DCB_se2_ag4_f_02 - phones	D	69.2954
69.2954	DCB_se2_ag4_f_02 - phones	AH0	69.3254
69.3254	DCB_se2_ag4_f_02 - phones	D	69.3654
69.3654	DCB_se2_ag4_f_02 - phones	S	69.4654
69.3654	DCB_se2_ag4_f_02 - words	st	69.5854
69.4654	DCB_se2_ag4_f_02 - phones	EY1	69.5254
69.5254	DCB_se2_ag4_f_02 - phones	N	69.5554
69.5554	DCB_se2_ag4_f_02 - phones	T	69.5854
69.5854	DCB_se2_ag4_f_02 - phones	P	69.6554
69.5854	DCB_se2_ag4_f_02 - words	patrick	69.9654
69.6554	DCB_se2_ag4_f_02 - phones	AE1	69.7454
69.7454	DCB_se2_ag4_f_02 - phones	T	69.8554
69.8554	DCB_se2_ag4_f_02 - phones	R	69.8854
69.8854	DCB_se2_ag4_f_02 - phones	IH0	69.9154
69.9154	DCB_se2_ag4_f_02 - phones	K	69.9654
69.9654	DCB_se2_ag4_f_02 - words	s	70.0254
69.9654	DCB_se2_ag4_f_02 - phones	S	70.0254
70.0254	DCB_se2_ag4_f_02 - phones	AH0	70.0854
70.0254	DCB_se2_ag4_f_02 - words	academy	70.6454
70.0854	DCB_se2_ag4_f_02 - phones	K	70.1754
70.1754	DCB_se2_ag4_f_02 - phones	AE1	70.2954
70.2954	DCB_se2_ag4_f_02 - phones	D	70.3354
70.3354	DCB_se2_ag4_f_02 - phones	AH0	70.3954
70.3954	DCB_se2_ag4_f_02 - phones	M	70.4754
70.4754	DCB_se2_ag4_f_02 - phones	IY0	70.6454
70.8506	DCB_se2_ag4_f_02 - phones	sil	70.8906
70.8906	DCB_se2_ag4_f_02 - phones	IH1	70.9906
70.8906	DCB_se2_ag4_f_02 - words	in	71.1306
70.9906	DCB_se2_ag4_f_02 - phones	N	71.1306
71.1306	DCB_se2_ag4_f_02 - phones	N	71.1706
71.1306	DCB_se2_ag4_f_02 - words	northwest	71.6006
71.1706	DCB_se2_ag4_f_02 - phones	AO2	71.2406
71.2406	DCB_se2_ag4_f_02 - phones	R	71.3006
71.3006	DCB_se2_ag4_f_02 - phones	TH	71.4006
71.4006	DCB_se2_ag4_f_02 - phones	W	71.4306
71.4306	DCB_se2_ag4_f_02 - phones	EH1	71.5206
71.5206	DCB_se2_ag4_f_02 - phones	S	71.5706
71.5706	DCB_se2_ag4_f_02 - phones	T	71.6006
71.6006	DCB_se2_ag4_f_02 - phones	D	71.6606
71.6006	DCB_se2_ag4_f_02 - words	dc	72.0906
71.6606	DCB_se2_ag4_f_02 - phones	IY1	71.7606
71.7606	DCB_se2_ag4_f_02 - phones	S	71.8806
71.8806	DCB_se2_ag4_f_02 - phones	IY1	72.0906
73.7118	DCB_se2_ag4_f_02 - phones	K	73.8418
73.7118	DCB_se2_ag4_f_02 - words	college	74.2118
73.8418	DCB_se2_ag4_f_02 - phones	AA1	73.9818
73.9818	DCB_se2_ag4_f_02 - phones	L	74.0318
74.0318	DCB_se2_ag4_f_02 - phones	IH0	74.0918
74.0918	DCB_se2_ag4_f_02 - phones	JH	74.2118
74.2118	DCB_se2_ag4_f_02 - phones	AY1	74.3218
74.2118	DCB_se2_ag4_f_02 - words	i	74.3218
74.3218	DCB_se2_ag4_f_02 - phones	AH0	74.3918
74.3218	DCB_se2_ag4_f_02 - words	attended	74.6918
74.3918	DCB_se2_ag4_f_02 - phones	T	74.4818
74.4818	DCB_se2_ag4_f_02 - phones	EH1	74.5218
74.5218	DCB_se2_ag4_f_02 - phones	N	74.5818
74.5818	DCB_se2_ag4_f_02 - phones	D	74.6218
74.6218	DCB_se2_ag4_f_02 - phones	AH0	74.6618
74.6618	DCB_se2_ag4_f_02 - phones	D	74.6918
74.6918	DCB_se2_ag4_f_02 - phones	V	74.7518
74.6918	DCB_se2_ag4_f_02 - words	virginia	75.0718
74.7518	DCB_se2_ag4_f_02 - phones	ER0	74.7818
74.7818	DCB_se2_ag4_f_02 - phones	JH	74.8518
74.8518	DCB_se2_ag4_f_02 - phones	IH1	74.8818
74.8818	DCB_se2_ag4_f_02 - phones	N	74.9618
74.9618	DCB_se2_ag4_f_02 - phones	Y	75.0218
75.0218	DCB_se2_ag4_f_02 - phones	AH0	75.0718
75.0718	DCB_se2_ag4_f_02 - phones	K	75.1718
75.0718	DCB_se2_ag4_f_02 - words	commonwealth	75.5518
75.1718	DCB_se2_ag4_f_02 - phones	AA1	75.2118
75.2118	DCB_se2_ag4_f_02 - phones	M	75.2718
75.2718	DCB_se2_ag4_f_02 - phones	AH0	75.3018
75.3018	DCB_se2_ag4_f_02 - phones	N	75.3618
75.3618	DCB_se2_ag4_f_02 - phones	W	75.4318
75.4318	DCB_se2_ag4_f_02 - phones	EH2	75.4618
75.4618	DCB_se2_ag4_f_02 - phones	L	75.5118
75.5118	DCB_se2_ag4_f_02 - phones	TH	75.5518
75.5518	DCB_se2_ag4_f_02 - phones	sp	75.5818
75.5818	DCB_se2_ag4_f_02 - phones	Y	75.6518
75.5818	DCB_se2_ag4_f_02 - words	university	76.3418
75.6518	DCB_se2_ag4_f_02 - phones	UW2	75.6818
75.6818	DCB_se2_ag4_f_02 - phones	N	75.7318
75.7318	DCB_se2_ag4_f_02 - phones	AH0	75.7618
75.7618	DCB_se2_ag4_f_02 - phones	V	75.8418
75.8418	DCB_se2_ag4_f_02 - phones	ER1	75.9418
75.9418	DCB_se2_ag4_f_02 - phones	S	76.0918
76.0918	DCB_se2_ag4_f_02 - phones	AH0	76.1318
76.1318	DCB_se2_ag4_f_02 - phones	T	76.1718
76.1718	DCB_se2_ag4_f_02 - phones	IY0	76.3418
76.4839	DCB_int_01 - words	<unk>	76.5239
76.4839	DCB_int_01 - phones	spn	76.5239
76.5239	DCB_int_01 - phones	sp	76.6750
76.6750	DCB_int_01 - phones	V	76.8450
76.6750	DCB_int_01 - words	vcu	77.6350
76.8450	DCB_int_01 - phones	IY1	76.9850
76.9850	DCB_int_01 - phones	S	77.1050
77.1050	DCB_int_01 - phones	IY1	77.2550
77.2550	DCB_int_01 - phones	Y	77.3550
77.3550	DCB_int_01 - phones	UW1	77.6350
77.4332	DCB_se2_ag4_f_02 - phones	M	77.6332
77.4332	DCB_se2_ag4_f_02 - words	mm	77.6332
77.6332	DCB_se2_ag4_f_02 - phones	sp	77.8774
77.6350	DCB_int_01 - phones	sp	77.9074
77.8774	DCB_se2_ag4_f_02 - phones	spn	78.1574
77.8774	DCB_se2_ag4_f_02 - words	<unk>	78.1574
77.9074	DCB_int_01 - phones	SH	78.0374
77.9074	DCB_int_01 - words	shaka	78.1674
78.0374	DCB_int_01 - phones	AA1	78.0874
78.0874	DCB_int_01 - phones	K	78.1274
78.1274	DCB_int_01 - phones	AH0	78.1674
78.1574	DCB_se2_ag4_f_02 - phones	sp	78.5637
78.1674	DCB_int_01 - phones	sp	78.2174
78.2174	DCB_int_01 - phones	S	78.3574
78.2174	DCB_int_01 - words	smart	78.5474
78.3574	DCB_int_01 - phones	M	78.4374
78.4374	DCB_int_01 - phones	AA1	78.4874
78.4874	DCB_int_01 - phones	R	78.5174
78.5174	DCB_int_01 - phones	T	78.5474
78.5474	DCB_int_01 - phones	sp	78.7700
78.5637	DCB_se2_ag4_f_02 - phones	spn	79.2237
78.5637	DCB_se2_ag4_f_02 - words	<unk>	79.2237
78.7700	DCB_int_01 - phones	L	78.8000
78.7700	DCB_int_01 - words	loved	78.8900
78.8000	DCB_int_01 - phones	AH1	78.8300
78.8300	DCB_int_01 - phones	V	78.8600
78.8600	DCB_int_01 - phones	D	78.8900
78.8900	DCB_int_01 - phones	sp	78.9200
78.9200	DCB_int_01 - phones	IH0	79.2200
78.9200	DCB_int_01 - words	him	79.2900
79.2200	DCB_int_01 - phones	M	79.2900
79.2237	DCB_se2_ag4_f_02 - phones	sp	79.4537
79.6343	DCB_int_01 - phones	B	79.6943
79.6343	DCB_int_01 - words	but	79.7643
79.6943	DCB_int_01 - phones	AH1	79.7343
79.7343	DCB_int_01 - phones	T	79.7643
79.7643	DCB_int_01 - phones	HH	79.8043
79.7643	DCB_int_01 - words	he	79.8743
79.8043	DCB_int_01 - phones	IY1	79.8743
79.8743	DCB_int_01 - phones	N	79.9443
79.8743	DCB_int_01 - words	now	80.0143
79.9443	DCB_int_01 - phones	AW1	80.0143
80.0143	DCB_int_01 - phones	HH	80.0843
80.0143	DCB_int_01 - words	he	80.1343
80.0843	DCB_int_01 - phones	IY1	80.1343
80.1343	DCB_int_01 - words	s	80.1643
80.1343	DCB_int_01 - phones	Z	80.1643
80.1643	DCB_int_01 - phones	sp	80.1943
80.1943	DCB_int_01 - phones	IH0	80.2443
80.1943	DCB_int_01 - words	in	80.2843
80.2443	DCB_int_01 - phones	N	80.2843
80.2843	DCB_int_01 - phones	sp	80.3343
80.3343	DCB_int_01 - phones	T	80.4043
80.3343	DCB_int_01 - words	texas	80.7143
80.4043	DCB_int_01 - phones	EH1	80.4643
80.4643	DCB_int_01 - phones	K	80.5843
80.5843	DCB_int_01 - phones	S	80.6543
80.6543	DCB_int_01 - phones	AH0	80.6843
80.6843	DCB_int_01 - phones	S	80.7143
80.7143	DCB_int_01 - phones	sp	80.8943
81.4950	DCB_int_01 - phones	AH1	82.0450
81.4950	DCB_int_01 - words	um	82.1750
82.0450	DCB_int_01 - phones	M	82.1750
82.1750	DCB_int_01 - phones	sp	82.2150
82.2150	DCB_int_01 - phones	AH0	82.2950
82.2150	DCB_int_01 - words	and	82.3350
82.2950	DCB_int_01 - phones	N	82.3350
82.3350	DCB_int_01 - phones	HH	82.3950
82.3350	DCB_int_01 - words	what	82.4950
82.3950	DCB_int_01 - phones	W	82.4250
82.4250	DCB_int_01 - phones	AH1	82.4550
82.4550	DCB_int_01 - phones	T	82.4950
82.4950	DCB_int_01 - phones	S	82.5850
82.4950	DCB_int_01 - words	s	82.5850
82.5850	DCB_int_01 - phones	Y	82.6150
82.5850	DCB_int_01 - words	your	82.7350
82.6150	DCB_int_01 - phones	UH1	82.6650
82.6650	DCB_int_01 - phones	R	82.7350
82.7350	DCB_int_01 - phones	AA2	82.7950
82.7350	DCB_int_01 - words	occupation	83.4550
82.7950	DCB_int_01 - phones	K	82.9250
82.9250	DCB_int_01 - phones	Y	82.9650
82.9650	DCB_int_01 - phones	AH0	83.0050
83.0050	DCB_int_01 - phones	P	83.0850
83.0850	DCB_int_01 - phones	EY1	83.2250
83.2250	DCB_int_01 - phones	SH	83.3250
83.3250	DCB_int_01 - phones	AH0	83.3850
83.3850	DCB_int_01 - phones	N	83.4550
83.4550	DCB_int_01 - phones	sp	92.6677
84.1281	DCB_se2_ag4_f_02 - phones	M	84.3081
84.1281	DCB_se2_ag4_f_02 - words	my	84.5181
84.3081	DCB_se2_ag4_f_02 - phones	AY1	84.5181
84.5181	DCB_se2_ag4_f_02 - phones	sp	84.5481
84.5481	DCB_se2_ag4_f_02 - phones	AA2	84.6581
84.5481	DCB_se2_ag4_f_02 - words	occupation	85.2881
84.6581	DCB_se2_ag4_f_02 - phones	K	84.7581
84.7581	DCB_se2_ag4_f_02 - phones	Y	84.8081
84.8081	DCB_se2_ag4_f_02 - phones	AH0	84.8381
84.8381	DCB_se2_ag4_f_02 - phones	P	84.9181
84.9181	DCB_se2_ag4_f_02 - phones	EY1	85.0581
85.0581	DCB_se2_ag4_f_02 - phones	SH	85.1581
85.1581	DCB_se2_ag4_f_02 - phones	AH0	85.1981
85.1981	DCB_se2_ag4_f_02 - phones	N	85.2881
85.2881	DCB_se2_ag4_f_02 - phones	sp	85.3581
85.3581	DCB_se2_ag4_f_02 - phones	IH1	85.9881
85.3581	DCB_se2_ag4_f_02 - words	is	86.0881
85.9881	DCB_se2_ag4_f_02 - phones	Z	86.0881
86.0881	DCB_se2_ag4_f_02 - phones	IH0	86.1681
86.0881	DCB_se2_ag4_f_02 - words	executive	86.7781
86.1681	DCB_se2_ag4_f_02 - phones	G	86.2481
86.2481	DCB_se2_ag4_f_02 - phones	Z	86.3181
86.3181	DCB_se2_ag4_f_02 - phones	EH1	86.3881
86.3881	DCB_se2_ag4_f_02 - phones	K	86.4781
86.4781	DCB_se2_ag4_f_02 - phones	Y	86.5181
86.5181	DCB_se2_ag4_f_02 - phones	AH0	86.5481
86.5481	DCB_se2_ag4_f_02 - phones	T	86.5881
86.5881	DCB_se2_ag4_f_02 - phones	IH0	86.7481
86.7481	DCB_se2_ag4_f_02 - phones	V	86.7781
86.7781	DCB_se2_ag4_f_02 - phones	sp	87.0893
87.0893	DCB_se2_ag4_f_02 - phones	AH0	87.1993
87.0893	DCB_se2_ag4_f_02 - words	assistant	87.6793
87.1993	DCB_se2_ag4_f_02 - phones	S	87.2793
87.2793	DCB_se2_ag4_f_02 - phones	IH1	87.3293
87.3293	DCB_se2_ag4_f_02 - phones	S	87.4193
87.4193	DCB_se2_ag4_f_02 - phones	T	87.4993
87.4993	DCB_se2_ag4_f_02 - phones	AH0	87.5793
87.5793	DCB_se2_ag4_f_02 - phones	N	87.6193
87.6193	DCB_se2_ag4_f_02 - phones	T	87.6793
88.0778	DCB_se2_ag4_f_02 - phones	sil	88.1278
88.1278	DCB_se2_ag4_f_02 - phones	AE1	88.2178
88.1278	DCB_se2_ag4_f_02 - words	at	88.2878
88.2178	DCB_se2_ag4_f_02 - phones	T	88.2878
88.2878	DCB_se2_ag4_f_02 - phones	B	88.3678
88.2878	DCB_se2_ag4_f_02 - words	boys	88.5278
88.3678	DCB_se2_ag4_f_02 - phones	OY1	88.4678
88.4678	DCB_se2_ag4_f_02 - phones	Z	88.5278
88.5278	DCB_se2_ag4_f_02 - phones	AH0	88.5678
88.5278	DCB_se2_ag4_f_02 - words	and	88.6178
88.5678	DCB_se2_ag4_f_02 - phones	N	88.6178
88.6178	DCB_se2_ag4_f_02 - phones	G	88.6778
88.6178	DCB_se2_ag4_f_02 - words	girls	88.8478
88.6778	DCB_se2_ag4_f_02 - phones	ER1	88.7278
88.7278	DCB_se2_ag4_f_02 - phones	L	88.7878
88.7878	DCB_se2_ag4_f_02 - phones	Z	88.8478
88.8478	DCB_se2_ag4_f_02 - phones	K	88.9378
88.8478	DCB_se2_ag4_f_02 - words	clubs	89.1478
88.9378	DCB_se2_ag4_f_02 - phones	L	88.9678
88.9678	DCB_se2_ag4_f_02 - phones	AH1	89.0178
89.0178	DCB_se2_ag4_f_02 - phones	B	89.0878
89.0878	DCB_se2_ag4_f_02 - phones	Z	89.1478
89.1478	DCB_se2_ag4_f_02 - phones	AH0	89.1978
89.1478	DCB_se2_ag4_f_02 - words	of	89.2278
89.1978	DCB_se2_ag4_f_02 - phones	V	89.2278
89.2278	DCB_se2_ag4_f_02 - phones	G	89.2778
89.2278	DCB_se2_ag4_f_02 - words	greater	89.4678
89.2778	DCB_se2_ag4_f_02 - phones	R	89.3278
89.3278	DCB_se2_ag4_f_02 - phones	EY1	89.3678
89.3678	DCB_se2_ag4_f_02 - phones	T	89.4078
89.4078	DCB_se2_ag4_f_02 - phones	ER0	89.4678
89.4678	DCB_se2_ag4_f_02 - phones	W	89.5278
89.4678	DCB_se2_ag4_f_02 - words	washington	90.0578
89.5278	DCB_se2_ag4_f_02 - phones	AA1	89.6278
89.6278	DCB_se2_ag4_f_02 - phones	SH	89.7578
89.7578	DCB_se2_ag4_f_02 - phones	IH0	89.7878
89.7878	DCB_se2_ag4_f_02 - phones	NG	89.8278
89.8278	DCB_se2_ag4_f_02 - phones	T	89.8878
89.8878	DCB_se2_ag4_f_02 - phones	AH0	89.9178
89.9178	DCB_se2_ag4_f_02 - phones	N	90.0578
92.6677	DCB_int_01 - phones	AE1	92.7077
92.6677	DCB_int_01 - words	and	92.9777
92.7077	DCB_int_01 - phones	N	92.9777
92.9777	DCB_int_01 - phones	sp	93.0077
93.0077	DCB_int_01 - phones	HH	93.0477
93.0077	DCB_int_01 - words	where	93.1777
93.0477	DCB_int_01 - phones	W	93.0877
93.0877	DCB_int_01 - phones	EH1	93.1277
93.1277	DCB_int_01 - phones	R	93.1777
93.1777	DCB_int_01 - phones	W	93.2077
93.1777	DCB_int_01 - words	was	93.2877
93.2077	DCB_int_01 - phones	AH0	93.2377
93.2377	DCB_int_01 - phones	Z	93.2877
93.2877	DCB_int_01 - phones	Y	93.3177
93.2877	DCB_int_01 - words	your	93.3977
93.3177	DCB_int_01 - phones	UH1	93.3577
93.3577	DCB_int_01 - phones	R	93.3977
93.3977	DCB_int_01 - phones	F	93.5577
93.3977	DCB_int_01 - words	father	93.8377
93.5577	DCB_int_01 - phones	AA1	93.6977
93.6977	DCB_int_01 - phones	DH	93.7577
93.7577	DCB_int_01 - phones	ER0	93.8377
93.8377	DCB_int_01 - phones	sp	94.0177
94.0177	DCB_int_01 - phones	B	94.0477
94.0177	DCB_int_01 - words	born	94.3277
94.0477	DCB_int_01 - phones	AO1	94.1377
94.1377	DCB_int_01 - phones	R	94.1677
94.1677	DCB_int_01 - phones	N	94.3277
94.3925	DCB_se2_ag4_f_02 - phones	sil	94.4625
94.4625	DCB_se2_ag4_f_02 - phones	M	94.4925
94.4625	DCB_se2_ag4_f_02 - words	my	94.5225
94.4925	DCB_se2_ag4_f_02 - phones	AY1	94.5225
94.5225	DCB_se2_ag4_f_02 - phones	F	94.6225
94.5225	DCB_se2_ag4_f_02 - words	father	94.8525
94.6225	DCB_se2_ag4_f_02 - phones	AA1	94.7625
94.7625	DCB_se2_ag4_f_02 - phones	DH	94.8125
94.8125	DCB_se2_ag4_f_02 - phones	ER0	94.8525
94.8525	DCB_se2_ag4_f_02 - phones	W	94.9325
94.8525	DCB_se2_ag4_f_02 - words	was	95.0625
94.9325	DCB_se2_ag4_f_02 - phones	AH0	94.9625
94.9625	DCB_se2_ag4_f_02 - phones	Z	95.0625
95.0625	DCB_se2_ag4_f_02 - phones	B	95.1325
95.0625	DCB_se2_ag4_f_02 - words	born	95.3525
95.1325	DCB_se2_ag4_f_02 - phones	AO1	95.2525
95.2525	DCB_se2_ag4_f_02 - phones	R	95.3225
95.3225	DCB_se2_ag4_f_02 - phones	N	95.3525
95.3525	DCB_se2_ag4_f_02 - phones	sp	95.4025
95.4025	DCB_se2_ag4_f_02 - phones	IH1	95.5025
95.4025	DCB_se2_ag4_f_02 - words	in	95.6525
95.5025	DCB_se2_ag4_f_02 - phones	N	95.6525
95.6525	DCB_se2_ag4_f_02 - phones	sp	95.6825
95.6825	DCB_se2_ag4_f_02 - phones	R	95.7725
95.6825	DCB_se2_ag4_f_02 - words	rich	96.0525
95.7725	DCB_se2_ag4_f_02 - phones	IH1	95.8525
95.8525	DCB_se2_ag4_f_02 - phones	CH	96.0525
96.1932	DCB_se2_ag4_f_02 - phones	S	96.3432
96.1932	DCB_se2_ag4_f_02 - words	square	96.7832
96.3432	DCB_se2_ag4_f_02 - phones	K	96.4332
96.4332	DCB_se2_ag4_f_02 - phones	W	96.4832
96.4832	DCB_se2_ag4_f_02 - phones	EH1	96.6732
96.6732	DCB_se2_ag4_f_02 - phones	R	96.7832
97.0296	DCB_se2_ag4_f_02 - phones	sil	97.0596
97.0596	DCB_se2_ag4_f_02 - phones	N	97.1196
97.0596	DCB_se2_ag4_f_02 - words	north	97.3196
97.1196	DCB_se2_ag4_f_02 - phones	AO1	97.1796
97.1796	DCB_se2_ag4_f_02 - phones	R	97.2396
97.2396	DCB_se2_ag4_f_02 - phones	TH	97.3196
97.3196	DCB_se2_ag4_f_02 - phones	K	97.3896
97.3196	DCB_se2_ag4_f_02 - words	carolina	97.8196
97.3896	DCB_se2_ag4_f_02 - phones	EH2	97.4296
97.4296	DCB_se2_ag4_f_02 - phones	R	97.4796
97.4796	DCB_se2_ag4_f_02 - phones	AH0	97.5096
97.5096	DCB_se2_ag4_f_02 - phones	L	97.5796
97.5796	DCB_se2_ag4_f_02 - phones	AY1	97.6896
97.6896	DCB_se2_ag4_f_02 - phones	N	97.7496
97.7496	DCB_se2_ag4_f_02 - phones	AH0	97.8196
97.8196	DCB_se2_ag4_f_02 - phones	sp	100.9411
99.3225	DCB_int_01 - phones	sil	99.4825
99.4825	DCB_int_01 - phones	R	99.5525
99.4825	DCB_int_01 - words	rich	99.9725
99.5525	DCB_int_01 - phones	IH1	99.6825
99.6825	DCB_int_01 - phones	CH	99.9725
100.1269	DCB_int_01 - phones	sil	100.1769
100.1769	DCB_int_01 - phones	S	100.3169
100.1769	DCB_int_01 - words	square	100.8669
100.3169	DCB_int_01 - phones	K	100.4369
100.4369	DCB_int_01 - phones	W	100.5269
100.5269	DCB_int_01 - phones	EH1	100.5969
100.5969	DCB_int_01 - phones	R	100.8669
100.9411	DCB_se2_ag4_f_02 - phones	Y	101.0211
100.9411	DCB_se2_ag4_f_02 - words	yes	101.4711
101.0211	DCB_se2_ag4_f_02 - phones	EH1	101.2211
101.2211	DCB_se2_ag4_f_02 - phones	S	101.4711
101.2873	DCB_int_01 - phones	sil	101.3373
101.3373	DCB_int_01 - phones	AH0	101.4073
101.3373	DCB_int_01 - words	and	101.4473
101.4073	DCB_int_01 - phones	N	101.4473
101.4473	DCB_int_01 - phones	D	101.4773
101.4473	DCB_int_01 - words	w	101.6573
101.4711	DCB_se2_ag4_f_02 - phones	sp	101.8595
101.4773	DCB_int_01 - phones	AH1	101.5073
101.5073	DCB_int_01 - phones	B	101.5373
101.5373	DCB_int_01 - phones	AH0	101.5673
101.5673	DCB_int_01 - phones	L	101.5973
101.5973	DCB_int_01 - phones	Y	101.6273
101.6273	DCB_int_01 - phones	UW0	101.6573
101.7835	DCB_int_01 - phones	sil	101.8235
101.8235	DCB_int_01 - phones	HH	101.8635
101.8235	DCB_int_01 - words	where	102.1135
101.8595	DCB_se2_ag4_f_02 - phones	IH0	101.8995
101.8595	DCB_se2_ag4_f_02 - words	it	101.9895
101.8635	DCB_int_01 - phones	W	101.9035
101.8995	DCB_se2_ag4_f_02 - phones	T	101.9895
101.9035	DCB_int_01 - phones	EH1	101.9535
101.9535	DCB_int_01 - phones	R	102.1135
101.9895	DCB_se2_ag4_f_02 - phones	EH1	102.0195
101.9895	DCB_se2_ag4_f_02 - words	s	102.1295
102.0195	DCB_se2_ag4_f_02 - phones	S	102.1295
102.1135	DCB_int_01 - phones	sp	102.1435
102.1295	DCB_se2_ag4_f_02 - phones	sp	102.3058
102.1861	DCB_int_01 - phones	IH0	102.2561
102.1861	DCB_int_01 - words	is	102.2861
102.2561	DCB_int_01 - phones	Z	102.2861
102.2861	DCB_int_01 - phones	DH	102.3361
102.2861	DCB_int_01 - words	that	102.4361
102.3058	DCB_se2_ag4_f_02 - phones	IH1	102.3958
102.3058	DCB_se2_ag4_f_02 - words	it	102.4358
102.3361	DCB_int_01 - phones	AE1	102.4061
102.3958	DCB_se2_ag4_f_02 - phones	T	102.4358
102.4061	DCB_int_01 - phones	T	102.4361
102.4358	DCB_se2_ag4_f_02 - words	s	102.4858
102.4358	DCB_se2_ag4_f_02 - phones	Z	102.4858
102.4361	DCB_int_01 - phones	sp	102.7661
102.4858	DCB_se2_ag4_f_02 - phones	AH0	102.5558
102.4858	DCB_se2_ag4_f_02 - words	about	102.7958
102.5558	DCB_se2_ag4_f_02 - phones	B	102.6158
102.6158	DCB_se2_ag4_f_02 - phones	AW1	102.7258
102.7258	DCB_se2_ag4_f_02 - phones	T	102.7958
102.7661	DCB_int_01 - phones	N	102.7961
102.7661	DCB_int_01 - words	near	102.8861
102.7958	DCB_se2_ag4_f_02 - phones	EH1	102.8758
102.7958	DCB_se2_ag4_f_02 - words	as	102.9658
102.7961	DCB_int_01 - phones	IH1	102.8261
102.8261	DCB_int_01 - phones	R	102.8861
102.8758	DCB_se2_ag4_f_02 - phones	Z	102.9658
102.9658	DCB_se2_ag4_f_02 - phones	B	103.0358
102.9658	DCB_se2_ag4_f_02 - words	big	103.1758
103.0358	DCB_se2_ag4_f_02 - phones	IH1	103.1258
103.1258	DCB_se2_ag4_f_02 - phones	G	103.1758
103.1758	DCB_se2_ag4_f_02 - phones	EH1	103.2258
103.1758	DCB_se2_ag4_f_02 - words	as	103.3058
103.2258	DCB_se2_ag4_f_02 - phones	Z	103.3058
103.3058	DCB_se2_ag4_f_02 - phones	DH	103.3358
103.3058	DCB_se2_ag4_f_02 - words	this	103.4958
103.3358	DCB_se2_ag4_f_02 - phones	IH0	103.4058
103.4058	DCB_se2_ag4_f_02 - phones	S	103.4958
103.4958	DCB_se2_ag4_f_02 - phones	R	103.6358
103.4958	DCB_se2_ag4_f_02 - words	room	103.8558
103.6358	DCB_se2_ag4_f_02 - phones	UW1	103.7858
103.7858	DCB_se2_ag4_f_02 - phones	M	103.8558
104.2365	DCB_se2_ag4_f_02 - phones	IH1	104.3665
104.2365	DCB_se2_ag4_f_02 - words	it	104.4065
104.3665	DCB_se2_ag4_f_02 - phones	T	104.4065
104.4065	DCB_se2_ag4_f_02 - phones	IH1	104.4665
104.4065	DCB_se2_ag4_f_02 - words	is	104.5965
104.4665	DCB_se2_ag4_f_02 - phones	Z	104.5965
104.5965	DCB_se2_ag4_f_02 - phones	V	104.8865
104.5965	DCB_se2_ag4_f_02 - words	very	105.2065
104.8865	DCB_se2_ag4_f_02 - phones	EH1	105.0165
105.0165	DCB_se2_ag4_f_02 - phones	R	105.0865
105.0865	DCB_se2_ag4_f_02 - phones	IY0	105.2065
105.2065	DCB_se2_ag4_f_02 - phones	N	105.4365
105.2065	DCB_se2_ag4_f_02 - words	north	105.9265
105.4365	DCB_se2_ag4_f_02 - phones	AO1	105.6465
105.6465	DCB_se2_ag4_f_02 - phones	R	105.7865
105.7865	DCB_se2_ag4_f_02 - phones	TH	105.9265
105.9645	DCB_se2_ag4_f_02 - phones	AE1	106.0245
105.9645	DCB_se2_ag4_f_02 - words	and	106.1245
106.0245	DCB_se2_ag4_f_02 - phones	N	106.1245
106.1245	DCB_se2_ag4_f_02 - phones	V	106.2045
106.1245	DCB_se2_ag4_f_02 - words	very	106.5045
106.2045	DCB_se2_ag4_f_02 - phones	EH1	106.3245
106.3245	DCB_se2_ag4_f_02 - phones	R	106.3945
106.3945	DCB_se2_ag4_f_02 - phones	IY0	106.5045
106.5045	DCB_se2_ag4_f_02 - phones	sp	106.5445
106.5445	DCB_se2_ag4_f_02 - phones	IY1	106.9645
106.5445	DCB_se2_ag4_f_02 - words	east	107.2545
106.9645	DCB_se2_ag4_f_02 - phones	S	107.1345
107.1345	DCB_se2_ag4_f_02 - phones	T	107.2545
107.8141	DCB_se2_ag4_f_02 - phones	sil	107.8541
107.8541	DCB_se2_ag4_f_02 - phones	AH1	108.0441
107.8541	DCB_se2_ag4_f_02 - words	um	108.1341
108.0441	DCB_se2_ag4_f_02 - phones	M	108.1341
108.1341	DCB_se2_ag4_f_02 - phones	sp	108.1941
108.1941	DCB_se2_ag4_f_02 - phones	IH1	108.2641
108.1941	DCB_se2_ag4_f_02 - words	in	108.3041
108.2641	DCB_se2_ag4_f_02 - phones	N	108.3041
108.3041	DCB_se2_ag4_f_02 - phones	DH	108.3641
108.3041	DCB_se2_ag4_f_02 - words	the	108.4441
108.3641	DCB_se2_ag4_f_02 - phones	AH0	108.4441
108.4441	DCB_se2_ag4_f_02 - phones	S	108.5541
108.4441	DCB_se2_ag4_f_02 - words	state	108.8241
108.5541	DCB_se2_ag4_f_02 - phones	T	108.6341
108.6341	DCB_se2_ag4_f_02 - phones	EY1	108.7741
108.7741	DCB_se2_ag4_f_02 - phones	T	108.8241
109.1187	DCB_se2_ag4_f_02 - phones	S	109.2487
109.1187	DCB_se2_ag4_f_02 - words	so	109.2987
109.2487	DCB_se2_ag4_f_02 - phones	OW1	109.2987
109.2987	DCB_se2_ag4_f_02 - phones	IH0	109.3887
109.2987	DCB_se2_ag4_f_02 - words	it	109.4787
109.3887	DCB_se2_ag4_f_02 - phones	T	109.4787
109.4787	DCB_se2_ag4_f_02 - words	s	109.5287
109.4787	DCB_se2_ag4_f_02 - phones	S	109.5287
109.5287	DCB_se2_ag4_f_02 - phones	AH0	109.6687
109.5287	DCB_se2_ag4_f_02 - words	about	110.1287
109.6687	DCB_se2_ag4_f_02 - phones	B	109.7387
109.7387	DCB_se2_ag4_f_02 - phones	AW1	109.9887
109.9887	DCB_se2_ag4_f_02 - phones	T	110.1287
110.1287	DCB_se2_ag4_f_02 - phones	sp	110.4151
110.4151	DCB_se2_ag4_f_02 - phones	AH0	110.5151
110.4151	DCB_se2_ag4_f_02 - words	an	110.5751
110.5151	DCB_se2_ag4_f_02 - phones	N	110.5751
110.6553	DCB_se2_ag4_f_02 - phones	sil	110.6953
110.6953	DCB_se2_ag4_f_02 - phones	AW1	111.0853
110.6953	DCB_se2_ag4_f_02 - words	hour	111.1653
111.0853	DCB_se2_ag4_f_02 - phones	ER0	111.1653
111.1653	DCB_se2_ag4_f_02 - phones	F	111.3053
111.1653	DCB_se2_ag4_f_02 - words	from	111.6053
111.3053	DCB_se2_ag4_f_02 - phones	R	111.3453
111.3453	DCB_se2_ag4_f_02 - phones	AH1	111.5453
111.5453	DCB_se2_ag4_f_02 - phones	M	111.6053
111.6053	DCB_se2_ag4_f_02 - phones	sp	111.6653
111.6653	DCB_se2_ag4_f_02 - phones	EH0	111.7253
111.6653	DCB_se2_ag4_f_02 - words	emporia	112.1553
111.7253	DCB_se2_ag4_f_02 - phones	M	111.7753
111.7753	DCB_se2_ag4_f_02 - phones	P	111.8753
111.8753	DCB_se2_ag4_f_02 - phones	AO1	111.9353
111.9353	DCB_se2_ag4_f_02 - phones	R	112.0253
112.0253	DCB_se2_ag4_f_02 - phones	IY0	112.1053
112.1053	DCB_se2_ag4_f_02 - phones	AH0	112.1553
112.1553	DCB_se2_ag4_f_02 - phones	V	112.1953
112.1553	DCB_se2_ag4_f_02 - words	virginia	112.6353
112.1953	DCB_se2_ag4_f_02 - phones	ER0	112.2553
112.2553	DCB_se2_ag4_f_02 - phones	JH	112.3453
112.3453	DCB_se2_ag4_f_02 - phones	IH1	112.3753
112.3753	DCB_se2_ag4_f_02 - phones	N	112.4753
112.4753	DCB_se2_ag4_f_02 - phones	Y	112.5353
112.5353	DCB_se2_ag4_f_02 - phones	AH0	112.6353
113.0322	DCB_int_01 - phones	sil	113.0622
113.0622	DCB_int_01 - phones	G	113.1122
113.0622	DCB_int_01 - words	gotcha	113.4122
113.1122	DCB_int_01 - phones	AA1	113.2322
113.2322	DCB_int_01 - phones	CH	113.3322
113.3322	DCB_int_01 - phones	AH0	113.4122
113.5285	DCB_int_01 - phones	sil	113.5685
113.5685	DCB_int_01 - phones	OW2	113.6785
113.5685	DCB_int_01 - words	okay	113.8585
113.6785	DCB_int_01 - phones	K	113.7385
113.7385	DCB_int_01 - phones	EY1	113.8585
113.8585	DCB_int_01 - phones	sp	113.8885
113.8885	DCB_int_01 - phones	S	113.9885
113.8885	DCB_int_01 - words	so	114.0285
113.9885	DCB_int_01 - phones	OW1	114.0285
114.0285	DCB_int_01 - phones	IH0	114.0685
114.0285	DCB_int_01 - words	it	114.1085
114.0685	DCB_int_01 - phones	T	114.1085
114.1085	DCB_int_01 - words	s	114.1785
114.1085	DCB_int_01 - phones	S	114.1785
114.1785	DCB_int_01 - phones	N	114.2185
114.1785	DCB_int_01 - words	not	114.3785
114.2185	DCB_int_01 - phones	AA1	114.3485
114.3485	DCB_int_01 - phones	T	114.3785
114.3785	DCB_int_01 - phones	IH0	114.4185
114.3785	DCB_int_01 - words	it	114.4585
114.4185	DCB_int_01 - phones	T	114.4585
114.4585	DCB_int_01 - words	s	114.5385
114.4585	DCB_int_01 - phones	S	114.5385
114.5385	DCB_int_01 - phones	Y	114.6985
114.5385	DCB_int_01 - words	yeah	114.9385
114.6985	DCB_int_01 - phones	AE1	114.9385
114.9385	DCB_int_01 - phones	Y	115.0985
114.9385	DCB_int_01 - words	yeah	115.1885
115.0985	DCB_int_01 - phones	AE1	115.1885
115.1885	DCB_int_01 - phones	Y	115.3185
115.1885	DCB_int_01 - words	yeah	115.4785
115.3185	DCB_int_01 - phones	AE1	115.4785
115.4785	DCB_int_01 - phones	sp	115.5185
115.5185	DCB_int_01 - phones	Y	115.6085
115.5185	DCB_int_01 - words	you're	115.6885
115.6085	DCB_int_01 - phones	UH1	115.6585
115.6585	DCB_int_01 - phones	R	115.6885
115.6885	DCB_int_01 - phones	AE1	115.7185
115.6885	DCB_int_01 - words	at	115.8085
115.7185	DCB_int_01 - phones	T	115.8085
115.8085	DCB_int_01 - phones	DH	115.8385
115.8085	DCB_int_01 - words	the	115.8885
115.8385	DCB_int_01 - phones	AH0	115.8885
115.8885	DCB_int_01 - phones	T	116.0385
115.8885	DCB_int_01 - words	top	116.2285
116.0385	DCB_int_01 - phones	AA1	116.1785
116.1785	DCB_int_01 - phones	P	116.2285
116.2616	DCB_se2_ag4_f_02 - phones	sil	116.3216
116.2952	DCB_int_01 - phones	K	116.3352
116.2952	DCB_int_01 - words	kind	116.4452
116.3216	DCB_se2_ag4_f_02 - phones	M	116.4116
116.3216	DCB_se2_ag4_f_02 - words	mm-hm	116.8516
116.3352	DCB_int_01 - phones	AY1	116.3952
116.3952	DCB_int_01 - phones	N	116.4452
116.4116	DCB_se2_ag4_f_02 - phones	HH	116.4416
116.4416	DCB_se2_ag4_f_02 - phones	M	116.8516
116.4452	DCB_int_01 - phones	AH1	116.4952
116.4452	DCB_int_01 - words	of	116.5252
116.4952	DCB_int_01 - phones	V	116.5252
116.5252	DCB_int_01 - phones	K	116.5552
116.5252	DCB_int_01 - words	close	116.8652
116.5552	DCB_int_01 - phones	L	116.6152
116.6152	DCB_int_01 - phones	OW1	116.7952
116.7952	DCB_int_01 - phones	S	116.8652
116.8652	DCB_int_01 - phones	T	116.9052
116.8652	DCB_int_01 - words	to	116.9552
116.9052	DCB_int_01 - phones	IH0	116.9552
116.9552	DCB_int_01 - phones	DH	116.9952
116.9552	DCB_int_01 - words	the	117.0552
116.9952	DCB_int_01 - phones	AH0	117.0552
117.0552	DCB_int_01 - phones	B	117.1352
117.0552	DCB_int_01 - words	border	117.3852
117.1352	DCB_int_01 - phones	AO1	117.2052
117.2052	DCB_int_01 - phones	R	117.2652
117.2652	DCB_int_01 - phones	D	117.2952
117.2952	DCB_int_01 - phones	ER0	117.3852
117.3852	DCB_int_01 - phones	OW2	117.5052
117.3852	DCB_int_01 - words	okay	117.7652
117.5052	DCB_int_01 - phones	K	117.5952
117.5952	DCB_int_01 - phones	EY1	117.7652
117.8103	DCB_se2_ag4_f_02 - phones	sil	117.8603
117.8603	DCB_se2_ag4_f_02 - phones	M	117.9903
117.8603	DCB_se2_ag4_f_02 - words	mm-hm	118.3503
117.9903	DCB_se2_ag4_f_02 - phones	HH	118.0903
118.0903	DCB_se2_ag4_f_02 - phones	M	118.3503
118.3503	DCB_se2_ag4_f_02 - phones	sp	119.2569
118.3986	DCB_int_01 - phones	sil	118.4286
118.4286	DCB_int_01 - phones	M	118.5386
118.4286	DCB_int_01 - words	mommy	118.8386
118.5386	DCB_int_01 - phones	AA1	118.6186
118.6186	DCB_int_01 - phones	M	118.7086
118.7086	DCB_int_01 - phones	IY0	118.8386
119.2569	DCB_se2_ag4_f_02 - phones	M	119.2869
119.2569	DCB_se2_ag4_f_02 - words	my	119.3169
119.2869	DCB_se2_ag4_f_02 - phones	AY1	119.3169
119.3169	DCB_se2_ag4_f_02 - phones	M	119.3969
119.3169	DCB_se2_ag4_f_02 - words	mother	119.5369
119.3969	DCB_se2_ag4_f_02 - phones	AH1	119.4569
119.4569	DCB_se2_ag4_f_02 - phones	DH	119.5069
119.5069	DCB_se2_ag4_f_02 - phones	ER0	119.5369
119.5369	DCB_se2_ag4_f_02 - phones	W	119.5869
119.5369	DCB_se2_ag4_f_02 - words	was	119.7469
119.5869	DCB_se2_ag4_f_02 - phones	AH0	119.6469
119.6469	DCB_se2_ag4_f_02 - phones	Z	119.7469
119.7469	DCB_se2_ag4_f_02 - phones	B	119.8069
119.7469	DCB_se2_ag4_f_02 - words	born	119.9669
119.8069	DCB_se2_ag4_f_02 - phones	AO1	119.8769
119.8769	DCB_se2_ag4_f_02 - phones	R	119.9369
119.9369	DCB_se2_ag4_f_02 - phones	N	119.9669
119.9669	DCB_se2_ag4_f_02 - phones	IH1	120.0369
119.9669	DCB_se2_ag4_f_02 - words	in	120.1169
120.0369	DCB_se2_ag4_f_02 - phones	N	120.1169
120.1169	DCB_se2_ag4_f_02 - phones	T	120.2269
120.1169	DCB_se2_ag4_f_02 - words	taylors	120.5969
120.2269	DCB_se2_ag4_f_02 - phones	EY1	120.3469
120.3469	DCB_se2_ag4_f_02 - phones	L	120.4469
120.4469	DCB_se2_ag4_f_02 - phones	ER0	120.5369
120.5369	DCB_se2_ag4_f_02 - phones	Z	120.5969
120.5969	DCB_se2_ag4_f_02 - phones	S	120.7169
120.5969	DCB_se2_ag4_f_02 - words	south	120.8769
120.7169	DCB_se2_ag4_f_02 - phones	AW1	120.7669
120.7669	DCB_se2_ag4_f_02 - phones	TH	120.8769
120.8769	DCB_se2_ag4_f_02 - phones	K	120.9369
120.8769	DCB_se2_ag4_f_02 - words	carolina	121.3769
120.9369	DCB_se2_ag4_f_02 - phones	EH2	120.9669
120.9669	DCB_se2_ag4_f_02 - phones	R	120.9969
120.9969	DCB_se2_ag4_f_02 - phones	AH0	121.0269
121.0269	DCB_se2_ag4_f_02 - phones	L	121.0969
121.0969	DCB_se2_ag4_f_02 - phones	AY1	121.1969
121.1969	DCB_se2_ag4_f_02 - phones	N	121.2569
121.2569	DCB_se2_ag4_f_02 - phones	AH0	121.3769
121.6439	DCB_int_01 - phones	sil	121.6939
121.6939	DCB_int_01 - phones	OW1	122.0139
121.6939	DCB_int_01 - words	oh	122.0139
122.0139	DCB_int_01 - phones	sp	122.0639
122.0639	DCB_int_01 - phones	OW2	122.1239
122.0639	DCB_int_01 - words	okay	122.2239
122.1239	DCB_int_01 - phones	K	122.1539
122.1539	DCB_int_01 - phones	EY1	122.2239
122.2239	DCB_int_01 - phones	sp	122.5039
123.0445	DCB_int_01 - phones	DH	123.1245
123.0445	DCB_int_01 - words	they	123.1845
123.1245	DCB_int_01 - phones	EY1	123.1845
123.1845	DCB_int_01 - phones	L	123.2645
123.1845	DCB_int_01 - words	liketa	123.4545
123.2645	DCB_int_01 - phones	AY1	123.3145
123.3145	DCB_int_01 - phones	K	123.3745
123.3745	DCB_int_01 - phones	T	123.4145
123.4145	DCB_int_01 - phones	AH0	123.4545
123.4545	DCB_int_01 - phones	B	123.5145
123.4545	DCB_int_01 - words	be	123.5645
123.5145	DCB_int_01 - phones	IY0	123.5645
123.5645	DCB_int_01 - phones	N	123.6445
123.5645	DCB_int_01 - words	neighbors	123.7945
123.6445	DCB_int_01 - phones	EY1	123.6745
123.6745	DCB_int_01 - phones	B	123.7245
123.7245	DCB_int_01 - phones	ER0	123.7545
123.7545	DCB_int_01 - phones	Z	123.7945
123.7945	DCB_int_01 - phones	sp	126.2018
124.3530	DCB_se2_ag4_f_02 - phones	sil	124.8830
124.8830	DCB_se2_ag4_f_02 - words	<unk>	125.3630
124.8830	DCB_se2_ag4_f_02 - phones	spn	125.3630
125.3630	DCB_se2_ag4_f_02 - phones	sp	125.4030
126.2018	DCB_int_01 - phones	AH1	126.4118
126.2018	DCB_int_01 - words	um	126.5018
126.4118	DCB_int_01 - phones	M	126.5018
126.5018	DCB_int_01 - phones	W	126.5318
126.5018	DCB_int_01 - words	what	126.6018
126.5318	DCB_int_01 - phones	AH1	126.5718
126.5718	DCB_int_01 - phones	T	126.6018
126.6018	DCB_int_01 - phones	D	126.6318
126.6018	DCB_int_01 - words	did	126.7018
126.6318	DCB_int_01 - phones	IH0	126.6618
126.6618	DCB_int_01 - phones	D	126.7018
126.7018	DCB_int_01 - phones	Y	126.7318
126.7018	DCB_int_01 - words	your	126.8218
126.7318	DCB_int_01 - phones	UH1	126.7618
126.7618	DCB_int_01 - phones	R	126.8218
126.8218	DCB_int_01 - phones	D	126.8918
126.8218	DCB_int_01 - words	dad	127.0518
126.8918	DCB_int_01 - phones	AE1	127.0218
127.0218	DCB_int_01 - phones	D	127.0518
127.0518	DCB_int_01 - phones	D	127.0918
127.0518	DCB_int_01 - words	do	127.2218
127.0918	DCB_int_01 - phones	UW1	127.2218
127.2218	DCB_int_01 - phones	sp	127.3218
128.4987	DCB_se2_ag4_f_02 - phones	M	128.6287
128.4987	DCB_se2_ag4_f_02 - words	my	128.8987
128.6287	DCB_se2_ag4_f_02 - phones	AY1	128.8987
128.8987	DCB_se2_ag4_f_02 - phones	sp	128.9487
128.9487	DCB_se2_ag4_f_02 - phones	F	129.2987
128.9487	DCB_se2_ag4_f_02 - words	father	129.9587
129.2987	DCB_se2_ag4_f_02 - phones	AA1	129.5087
129.5087	DCB_se2_ag4_f_02 - phones	DH	129.5887
129.5887	DCB_se2_ag4_f_02 - phones	ER0	129.9587
130.5236	DCB_se2_ag4_f_02 - phones	sil	130.5536
130.5536	DCB_se2_ag4_f_02 - phones	AH1	130.6936
130.5536	DCB_se2_ag4_f_02 - words	um	130.8036
130.6936	DCB_se2_ag4_f_02 - phones	M	130.8036
130.8036	DCB_se2_ag4_f_02 - phones	sp	130.8636
130.9718	DCB_se2_ag4_f_02 - phones	HH	131.0418
130.9718	DCB_se2_ag4_f_02 - words	who	131.0718
131.0418	DCB_se2_ag4_f_02 - phones	UW1	131.0718
131.0718	DCB_se2_ag4_f_02 - phones	Z	131.1518
131.0718	DCB_se2_ag4_f_02 - words	s	131.1518
131.1518	DCB_se2_ag4_f_02 - phones	N	131.2218
131.1518	DCB_se2_ag4_f_02 - words	now	131.3218
131.2218	DCB_se2_ag4_f_02 - phones	AW1	131.3218
131.3218	DCB_se2_ag4_f_02 - phones	R	131.3718
131.3218	DCB_se2_ag4_f_02 - words	retired	131.9618
131.3718	DCB_se2_ag4_f_02 - phones	IY0	131.4118
131.4118	DCB_se2_ag4_f_02 - phones	T	131.5318
131.5318	DCB_se2_ag4_f_02 - phones	AY1	131.7518
131.7518	DCB_se2_ag4_f_02 - phones	ER0	131.8918
131.8918	DCB_se2_ag4_f_02 - phones	D	131.9618
132.2444	DCB_se2_ag4_f_02 - phones	sil	132.3044
132.3044	DCB_se2_ag4_f_02 - phones	W	132.5544
132.3044	DCB_se2_ag4_f_02 - words	was	133.2244
132.5544	DCB_se2_ag4_f_02 - phones	AH1	133.0344
133.0344	DCB_se2_ag4_f_02 - phones	Z	133.2244
133.3489	DCB_se2_ag4_f_02 - phones	sil	133.3789
133.3789	DCB_se2_ag4_f_02 - words	a	133.9989
133.3789	DCB_se2_ag4_f_02 - phones	EY1	133.9989
133.9989	DCB_se2_ag4_f_02 - phones	sp	135.2055
135.2055	DCB_se2_ag4_f_02 - words	a	135.2355
135.2055	DCB_se2_ag4_f_02 - phones	AH0	135.2355
135.2355	DCB_se2_ag4_f_02 - phones	JH	135.3555
135.2355	DCB_se2_ag4_f_02 - words	janitorial	135.9155
135.3555	DCB_se2_ag4_f_02 - phones	AE2	135.4255
135.4255	DCB_se2_ag4_f_02 - phones	N	135.4855
135.4855	DCB_se2_ag4_f_02 - phones	IH0	135.5355
135.5355	DCB_se2_ag4_f_02 - phones	T	135.6455
135.6455	DCB_se2_ag4_f_02 - phones	AO1	135.7255
135.7255	DCB_se2_ag4_f_02 - phones	R	135.7855
135.7855	DCB_se2_ag4_f_02 - phones	IY0	135.8255
135.8255	DCB_se2_ag4_f_02 - phones	AH0	135.8655
135.8655	DCB_se2_ag4_f_02 - phones	L	135.9155
135.9155	DCB_se2_ag4_f_02 - phones	S	136.0055
135.9155	DCB_se2_ag4_f_02 - words	supervisor	136.7055
136.0055	DCB_se2_ag4_f_02 - phones	UW1	136.0655
136.0655	DCB_se2_ag4_f_02 - phones	P	136.1355
136.1355	DCB_se2_ag4_f_02 - phones	ER0	136.1855
136.1855	DCB_se2_ag4_f_02 - phones	V	136.2655
136.2655	DCB_se2_ag4_f_02 - phones	AY2	136.3955
136.3955	DCB_se2_ag4_f_02 - phones	Z	136.4955
136.4955	DCB_se2_ag4_f_02 - phones	ER0	136.7055
138.7031	DCB_int_01 - phones	HH	138.7831
138.7031	DCB_int_01 - words	where	139.0731
138.7831	DCB_int_01 - phones	W	138.8131
138.8131	DCB_int_01 - phones	EH1	138.8631
138.8631	DCB_int_01 - phones	R	139.0731
139.6113	DCB_int_01 - phones	sil	139.6613
139.6613	DCB_int_01 - phones	AE1	139.7213
139.6613	DCB_int_01 - words	at	139.7513
139.7213	DCB_int_01 - phones	T	139.7513
139.7513	DCB_int_01 - phones	D	139.8013
139.7513	DCB_int_01 - words	different	140.0413
139.8013	DCB_int_01 - phones	IH1	139.8613
139.8613	DCB_int_01 - phones	F	139.9213
139.9213	DCB_int_01 - phones	R	139.9513
139.9513	DCB_int_01 - phones	AH0	139.9813
139.9813	DCB_int_01 - phones	N	140.0113
140.0113	DCB_int_01 - phones	T	140.0413
140.0413	DCB_int_01 - phones	P	140.1113
140.0413	DCB_int_01 - words	places	140.5513
140.1113	DCB_int_01 - phones	L	140.1513
140.1513	DCB_int_01 - phones	EY1	140.2413
140.2413	DCB_int_01 - phones	S	140.3313
140.3313	DCB_int_01 - phones	IH0	140.4813
140.4813	DCB_int_01 - phones	Z	140.5513
140.5513	DCB_int_01 - phones	sp	140.6813
140.6813	DCB_int_01 - phones	W	140.7113
140.6813	DCB_int_01 - words	was	140.8713
140.7113	DCB_int_01 - phones	AH1	140.8013
140.8013	DCB_int_01 - phones	Z	140.8713
140.8713	DCB_int_01 - phones	IH0	140.9213
140.8713	DCB_int_01 - words	it	140.9613
140.9213	DCB_int_01 - phones	T	140.9613
140.9613	DCB_int_01 - phones	W	141.0513
140.9613	DCB_int_01 - words	one	141.2213
141.0513	DCB_int_01 - phones	AH1	141.1113
141.1113	DCB_int_01 - phones	N	141.2213
141.2213	DCB_int_01 - phones	sp	141.2813
141.2813	DCB_int_01 - phones	K	141.3613
141.2813	DCB_int_01 - words	company	141.6513
141.3613	DCB_int_01 - phones	AH1	141.4113
141.4113	DCB_int_01 - phones	M	141.4713
141.4713	DCB_int_01 - phones	P	141.5013
141.5013	DCB_int_01 - phones	AH0	141.5313
141.5313	DCB_int_01 - phones	N	141.5813
141.5813	DCB_int_01 - phones	IY0	141.6513
141.6513	DCB_int_01 - phones	DH	141.7013
141.6513	DCB_int_01 - words	that	141.7813
141.7013	DCB_int_01 - phones	AE1	141.7513
141.7513	DCB_int_01 - phones	T	141.7813
141.7813	DCB_int_01 - phones	HH	141.8513
141.7813	DCB_int_01 - words	he	141.9213
141.8513	DCB_int_01 - phones	IY1	141.9213
141.9213	DCB_int_01 - phones	W	141.9613
141.9213	DCB_int_01 - words	was	142.2113
141.9613	DCB_int_01 - phones	AO1	142.0113
142.0113	DCB_int_01 - phones	Z	142.2113
142.2781	DCB_int_01 - phones	F	142.3581
142.2781	DCB_int_01 - words	for	142.4581
142.3581	DCB_int_01 - phones	ER0	142.4581
142.4581	DCB_int_01 - phones	DH	142.4881
142.4581	DCB_int_01 - words	the	142.5481
142.4881	DCB_int_01 - phones	AH0	142.5481
142.5481	DCB_int_01 - phones	M	142.5881
142.5481	DCB_int_01 - words	most	142.7381
142.5881	DCB_int_01 - phones	OW1	142.6781
142.6781	DCB_int_01 - phones	S	142.7381
142.7381	DCB_int_01 - phones	P	142.8381
142.7381	DCB_int_01 - words	part	143.0581
142.8381	DCB_int_01 - phones	AA1	142.8881
142.8881	DCB_int_01 - phones	R	142.9781
142.9781	DCB_int_01 - phones	T	143.0581
143.2530	DCB_se2_ag4_f_02 - phones	AH1	143.5430
143.2530	DCB_se2_ag4_f_02 - words	um	143.7430
143.5430	DCB_se2_ag4_f_02 - phones	M	143.7430
143.7430	DCB_se2_ag4_f_02 - phones	sp	143.8230
145.2618	DCB_se2_ag4_f_02 - phones	T	145.4018
145.2618	DCB_se2_ag4_f_02 - words	two	145.5018
145.4018	DCB_se2_ag4_f_02 - phones	UW1	145.5018
145.5018	DCB_se2_ag4_f_02 - phones	M	145.5718
145.5018	DCB_se2_ag4_f_02 - words	major	145.7718
145.5718	DCB_se2_ag4_f_02 - phones	EY1	145.6518
145.6518	DCB_se2_ag4_f_02 - phones	JH	145.7318
145.7318	DCB_se2_ag4_f_02 - phones	ER0	145.7718
145.7718	DCB_se2_ag4_f_02 - phones	K	145.8318
145.7718	DCB_se2_ag4_f_02 - words	companies	146.1618
145.8318	DCB_se2_ag4_f_02 - phones	AH1	145.8818
145.8818	DCB_se2_ag4_f_02 - phones	M	145.9118
145.9118	DCB_se2_ag4_f_02 - phones	P	145.9418
145.9418	DCB_se2_ag4_f_02 - phones	AH0	145.9718
145.9718	DCB_se2_ag4_f_02 - phones	N	146.0018
146.0018	DCB_se2_ag4_f_02 - phones	IY0	146.0318
146.0318	DCB_se2_ag4_f_02 - phones	Z	146.1618
146.2181	DCB_se2_ag4_f_02 - phones	sil	146.2581
146.2581	DCB_se2_ag4_f_02 - phones	HH	146.3581
146.2581	DCB_se2_ag4_f_02 - words	one	146.5481
146.3581	DCB_se2_ag4_f_02 - phones	W	146.4081
146.4081	DCB_se2_ag4_f_02 - phones	AH1	146.4981
146.4981	DCB_se2_ag4_f_02 - phones	N	146.5481
146.5481	DCB_se2_ag4_f_02 - phones	HH	146.6181
146.5481	DCB_se2_ag4_f_02 - words	he	146.8481
146.6181	DCB_se2_ag4_f_02 - phones	IY1	146.8481
146.8481	DCB_se2_ag4_f_02 - phones	W	146.9781
146.8481	DCB_se2_ag4_f_02 - words	worked	147.1481
146.9781	DCB_se2_ag4_f_02 - phones	ER1	147.0581
147.0581	DCB_se2_ag4_f_02 - phones	K	147.1181
147.1181	DCB_se2_ag4_f_02 - phones	T	147.1481
147.1481	DCB_se2_ag4_f_02 - phones	F	147.2681
147.1481	DCB_se2_ag4_f_02 - words	for	147.7081
147.2681	DCB_se2_ag4_f_02 - phones	AO1	147.5181
147.5181	DCB_se2_ag4_f_02 - phones	R	147.7081
147.7081	DCB_se2_ag4_f_02 - phones	AH1	147.9781
147.7081	DCB_se2_ag4_f_02 - words	um	148.0781
147.9781	DCB_se2_ag4_f_02 - phones	M	148.0781
148.0781	DCB_se2_ag4_f_02 - phones	sp	148.6091
148.6091	DCB_se2_ag4_f_02 - phones	AA1	148.6691
148.6091	DCB_se2_ag4_f_02 - words	architect	148.9891
148.6691	DCB_se2_ag4_f_02 - phones	R	148.7091
148.7091	DCB_se2_ag4_f_02 - phones	K	148.7691
148.7691	DCB_se2_ag4_f_02 - phones	AH0	148.8091
148.8091	DCB_se2_ag4_f_02 - phones	T	148.8991
148.8991	DCB_se2_ag4_f_02 - phones	EH2	148.9291
148.9291	DCB_se2_ag4_f_02 - phones	K	148.9591
148.9591	DCB_se2_ag4_f_02 - phones	T	148.9891
148.9891	DCB_se2_ag4_f_02 - phones	AH0	149.0191
148.9891	DCB_se2_ag4_f_02 - words	of	149.0491
149.0191	DCB_se2_ag4_f_02 - phones	V	149.0491
149.0491	DCB_se2_ag4_f_02 - phones	sp	149.1091
149.1091	DCB_se2_ag4_f_02 - phones	DH	149.1391
149.1091	DCB_se2_ag4_f_02 - words	the	149.1891
149.1391	DCB_se2_ag4_f_02 - phones	AH0	149.1891
149.1891	DCB_se2_ag4_f_02 - phones	K	149.2991
149.1891	DCB_se2_ag4_f_02 - words	capitol	149.7591
149.2991	DCB_se2_ag4_f_02 - phones	AE1	149.3691
149.3691	DCB_se2_ag4_f_02 - phones	P	149.4891
149.4891	DCB_se2_ag4_f_02 - phones	IH0	149.5191
149.5191	DCB_se2_ag4_f_02 - phones	T	149.5591
149.5591	DCB_se2_ag4_f_02 - phones	AH0	149.6191
149.6191	DCB_se2_ag4_f_02 - phones	L	149.7591
150.1478	DCB_int_01 - phones	sil	150.2378
150.2378	DCB_int_01 - words	mm	150.3678
150.2378	DCB_int_01 - phones	M	150.3678
150.3678	DCB_int_01 - phones	sp	166.8588
151.0402	DCB_se2_ag4_f_02 - phones	S	151.2502
151.0402	DCB_se2_ag4_f_02 - words	so	151.3302
151.2502	DCB_se2_ag4_f_02 - phones	OW1	151.3302
151.3302	DCB_se2_ag4_f_02 - phones	HH	151.3902
151.3302	DCB_se2_ag4_f_02 - words	he	151.4702
151.3902	DCB_se2_ag4_f_02 - phones	IY1	151.4702
151.4702	DCB_se2_ag4_f_02 - phones	W	151.5002
151.4702	DCB_se2_ag4_f_02 - words	was	151.6202
151.5002	DCB_se2_ag4_f_02 - phones	AH0	151.5402
151.5402	DCB_se2_ag4_f_02 - phones	Z	151.6202
151.6202	DCB_se2_ag4_f_02 - phones	DH	151.6702
151.6202	DCB_se2_ag4_f_02 - words	the	151.9402
151.6702	DCB_se2_ag4_f_02 - phones	AH1	151.9402
151.9402	DCB_se2_ag4_f_02 - phones	sp	151.9702
151.9702	DCB_se2_ag4_f_02 - words	s	152.1402
151.9702	DCB_se2_ag4_f_02 - phones	Z	152.1402
152.4089	DCB_se2_ag4_f_02 - phones	JH	152.5389
152.4089	DCB_se2_ag4_f_02 - words	janitorial	152.9789
152.5389	DCB_se2_ag4_f_02 - phones	AE2	152.5989
152.5989	DCB_se2_ag4_f_02 - phones	N	152.6389
152.6389	DCB_se2_ag4_f_02 - phones	IH0	152.7089
152.7089	DCB_se2_ag4_f_02 - phones	T	152.7989
152.7989	DCB_se2_ag4_f_02 - phones	AO1	152.8289
152.8289	DCB_se2_ag4_f_02 - phones	R	152.8889
152.8889	DCB_se2_ag4_f_02 - phones	IY0	152.9189
152.9189	DCB_se2_ag4_f_02 - phones	AH0	152.9489
152.9489	DCB_se2_ag4_f_02 - phones	L	152.9789
152.9789	DCB_se2_ag4_f_02 - phones	S	153.0689
152.9789	DCB_se2_ag4_f_02 - words	supervisor	153.5789
153.0689	DCB_se2_ag4_f_02 - phones	UW1	153.1289
153.1289	DCB_se2_ag4_f_02 - phones	P	153.1989
153.1989	DCB_se2_ag4_f_02 - phones	ER0	153.2489
153.2489	DCB_se2_ag4_f_02 - phones	V	153.3189
153.3189	DCB_se2_ag4_f_02 - phones	AY2	153.4289
153.4289	DCB_se2_ag4_f_02 - phones	Z	153.5089
153.5089	DCB_se2_ag4_f_02 - phones	ER0	153.5789
153.5789	DCB_se2_ag4_f_02 - phones	F	153.6589
153.5789	DCB_se2_ag4_f_02 - words	for	153.8789
153.6589	DCB_se2_ag4_f_02 - phones	ER0	153.8789
153.8789	DCB_se2_ag4_f_02 - phones	sp	153.9189
153.9189	DCB_se2_ag4_f_02 - phones	DH	153.9689
153.9189	DCB_se2_ag4_f_02 - words	the	154.1389
153.9689	DCB_se2_ag4_f_02 - phones	AH1	154.1389
154.1389	DCB_se2_ag4_f_02 - phones	S	154.2789
154.1389	DCB_se2_ag4_f_02 - words	senate	154.4689
154.2789	DCB_se2_ag4_f_02 - phones	EH1	154.3089
154.3089	DCB_se2_ag4_f_02 - phones	N	154.3689
154.3689	DCB_se2_ag4_f_02 - phones	AH0	154.4089
154.4089	DCB_se2_ag4_f_02 - phones	T	154.4689
154.4689	DCB_se2_ag4_f_02 - phones	AO1	154.5689
154.4689	DCB_se2_ag4_f_02 - words	office	154.7589
154.5689	DCB_se2_ag4_f_02 - phones	F	154.6589
154.6589	DCB_se2_ag4_f_02 - phones	AH0	154.7089
154.7089	DCB_se2_ag4_f_02 - phones	S	154.7589
154.7589	DCB_se2_ag4_f_02 - phones	sp	154.7889
154.7889	DCB_se2_ag4_f_02 - phones	AO1	154.8789
154.7889	DCB_se2_ag4_f_02 - words	all	154.9389
154.8789	DCB_se2_ag4_f_02 - phones	L	154.9389
154.9389	DCB_se2_ag4_f_02 - phones	DH	154.9789
154.9389	DCB_se2_ag4_f_02 - words	the	155.0189
154.9789	DCB_se2_ag4_f_02 - phones	AH0	155.0189
155.0189	DCB_se2_ag4_f_02 - phones	S	155.1289
155.0189	DCB_se2_ag4_f_02 - words	senate	155.2789
155.1289	DCB_se2_ag4_f_02 - phones	EH1	155.1589
155.1589	DCB_se2_ag4_f_02 - phones	N	155.1989
155.1989	DCB_se2_ag4_f_02 - phones	AH0	155.2289
155.2289	DCB_se2_ag4_f_02 - phones	T	155.2789
155.2789	DCB_se2_ag4_f_02 - phones	AO1	155.3789
155.2789	DCB_se2_ag4_f_02 - words	office	155.5689
155.3789	DCB_se2_ag4_f_02 - phones	F	155.4389
155.4389	DCB_se2_ag4_f_02 - phones	AH0	155.4989
155.4989	DCB_se2_ag4_f_02 - phones	S	155.5689
155.5689	DCB_se2_ag4_f_02 - phones	B	155.6089
155.5689	DCB_se2_ag4_f_02 - words	buildings	156.1489
155.6089	DCB_se2_ag4_f_02 - phones	IH1	155.6689
155.6689	DCB_se2_ag4_f_02 - phones	L	155.7589
155.7589	DCB_se2_ag4_f_02 - phones	D	155.8089
155.8089	DCB_se2_ag4_f_02 - phones	IH0	155.8789
155.8789	DCB_se2_ag4_f_02 - phones	NG	155.9589
155.9589	DCB_se2_ag4_f_02 - phones	Z	156.1489
156.7226	DCB_se2_ag4_f_02 - phones	sil	156.7626
156.7626	DCB_se2_ag4_f_02 - phones	AE1	156.9126
156.7626	DCB_se2_ag4_f_02 - words	and	156.9926
156.9126	DCB_se2_ag4_f_02 - phones	N	156.9626
156.9626	DCB_se2_ag4_f_02 - phones	D	156.9926
156.9926	DCB_se2_ag4_f_02 - phones	HH	157.1026
156.9926	DCB_se2_ag4_f_02 - words	he	157.1926
157.1026	DCB_se2_ag4_f_02 - phones	IY1	157.1926
157.1926	DCB_se2_ag4_f_02 - phones	R	157.2426
157.1926	DCB_se2_ag4_f_02 - words	retired	157.9026
157.2426	DCB_se2_ag4_f_02 - phones	IY0	157.3126
157.3126	DCB_se2_ag4_f_02 - phones	T	157.4526
157.4526	DCB_se2_ag4_f_02 - phones	AY1	157.7326
157.7326	DCB_se2_ag4_f_02 - phones	ER0	157.8526
157.8526	DCB_se2_ag4_f_02 - phones	D	157.9026
157.9624	DCB_se2_ag4_f_02 - phones	sil	157.9924
157.9924	DCB_se2_ag4_f_02 - phones	AE1	158.2224
157.9924	DCB_se2_ag4_f_02 - words	as	158.4424
158.2224	DCB_se2_ag4_f_02 - phones	Z	158.4424
158.4424	DCB_se2_ag4_f_02 - phones	DH	158.5124
158.4424	DCB_se2_ag4_f_02 - words	the	158.8624
158.5124	DCB_se2_ag4_f_02 - phones	AH1	158.8624
158.8624	DCB_se2_ag4_f_02 - phones	sp	160.6343
160.6343	DCB_se2_ag4_f_02 - phones	AH1	160.7943
160.6343	DCB_se2_ag4_f_02 - words	um	160.9043
160.7943	DCB_se2_ag4_f_02 - phones	M	160.9043
160.9043	DCB_se2_ag4_f_02 - phones	JH	161.0043
160.9043	DCB_se2_ag4_f_02 - words	janitorial	161.4743
161.0043	DCB_se2_ag4_f_02 - phones	AE2	161.0643
161.0643	DCB_se2_ag4_f_02 - phones	N	161.0943
161.0943	DCB_se2_ag4_f_02 - phones	IH0	161.1743
161.1743	DCB_se2_ag4_f_02 - phones	T	161.2843
161.2843	DCB_se2_ag4_f_02 - phones	AO1	161.3143
161.3143	DCB_se2_ag4_f_02 - phones	R	161.3743
161.3743	DCB_se2_ag4_f_02 - phones	IY0	161.4043
161.4043	DCB_se2_ag4_f_02 - phones	AH0	161.4343
161.4343	DCB_se2_ag4_f_02 - phones	L	161.4743
161.4743	DCB_se2_ag4_f_02 - phones	S	161.5743
161.4743	DCB_se2_ag4_f_02 - words	supervisor	162.3043
161.5743	DCB_se2_ag4_f_02 - phones	UW1	161.6143
161.6143	DCB_se2_ag4_f_02 - phones	P	161.6943
161.6943	DCB_se2_ag4_f_02 - phones	ER0	161.7543
161.7543	DCB_se2_ag4_f_02 - phones	V	161.8143
161.8143	DCB_se2_ag4_f_02 - phones	AY2	161.9643
161.9643	DCB_se2_ag4_f_02 - phones	Z	162.1043
162.1043	DCB_se2_ag4_f_02 - phones	ER0	162.3043
162.3043	DCB_se2_ag4_f_02 - phones	sp	162.3343
162.3343	DCB_se2_ag4_f_02 - phones	AE1	162.7943
162.3343	DCB_se2_ag4_f_02 - words	and	162.9443
162.7943	DCB_se2_ag4_f_02 - phones	N	162.9043
162.9043	DCB_se2_ag4_f_02 - phones	D	162.9443
162.9443	DCB_se2_ag4_f_02 - phones	sp	162.9943
162.9943	DCB_se2_ag4_f_02 - phones	G	163.1243
162.9943	DCB_se2_ag4_f_02 - words	grounds	163.8443
163.1243	DCB_se2_ag4_f_02 - phones	R	163.1943
163.1943	DCB_se2_ag4_f_02 - phones	AW1	163.4843
163.4843	DCB_se2_ag4_f_02 - phones	N	163.5843
163.5843	DCB_se2_ag4_f_02 - phones	D	163.6443
163.6443	DCB_se2_ag4_f_02 - phones	Z	163.8443
164.0298	DCB_se2_ag4_f_02 - phones	sil	164.0598
164.0598	DCB_se2_ag4_f_02 - phones	K	164.1498
164.0598	DCB_se2_ag4_f_02 - words	keeper	164.4098
164.1498	DCB_se2_ag4_f_02 - phones	IY1	164.2098
164.2098	DCB_se2_ag4_f_02 - phones	P	164.2898
164.2898	DCB_se2_ag4_f_02 - phones	ER0	164.4098
164.4098	DCB_se2_ag4_f_02 - phones	S	164.5398
164.4098	DCB_se2_ag4_f_02 - words	supervisor	165.0498
164.5398	DCB_se2_ag4_f_02 - phones	UW1	164.5998
164.5998	DCB_se2_ag4_f_02 - phones	P	164.6798
164.6798	DCB_se2_ag4_f_02 - phones	ER0	164.7298
164.7298	DCB_se2_ag4_f_02 - phones	V	164.7698
164.7698	DCB_se2_ag4_f_02 - phones	AY2	164.8898
164.8898	DCB_se2_ag4_f_02 - phones	Z	165.0098
165.0098	DCB_se2_ag4_f_02 - phones	ER0	165.0498
165.0498	DCB_se2_ag4_f_02 - phones	AE1	165.1198
165.0498	DCB_se2_ag4_f_02 - words	at	165.1798
165.1198	DCB_se2_ag4_f_02 - phones	T	165.1798
165.1798	DCB_se2_ag4_f_02 - phones	G	165.2398
165.1798	DCB_se2_ag4_f_02 - words	gallaudet	165.6798
165.2398	DCB_se2_ag4_f_02 - phones	AE1	165.3098
165.3098	DCB_se2_ag4_f_02 - phones	L	165.3498
165.3498	DCB_se2_ag4_f_02 - phones	AH0	165.4898
165.4898	DCB_se2_ag4_f_02 - phones	D	165.5498
165.5498	DCB_se2_ag4_f_02 - phones	EH0	165.6498
165.6498	DCB_se2_ag4_f_02 - phones	T	165.6798
165.6798	DCB_se2_ag4_f_02 - phones	sp	165.7098
165.7098	DCB_se2_ag4_f_02 - phones	Y	165.7598
165.7098	DCB_se2_ag4_f_02 - words	university	166.2498
165.7598	DCB_se2_ag4_f_02 - phones	UW2	165.7898
165.7898	DCB_se2_ag4_f_02 - phones	N	165.8198
165.8198	DCB_se2_ag4_f_02 - phones	AH0	165.8498
165.8498	DCB_se2_ag4_f_02 - phones	V	165.9098
165.9098	DCB_se2_ag4_f_02 - phones	ER1	166.0198
166.0198	DCB_se2_ag4_f_02 - phones	S	166.1398
166.1398	DCB_se2_ag4_f_02 - phones	AH0	166.1698
166.1698	DCB_se2_ag4_f_02 - phones	T	166.2198
166.2198	DCB_se2_ag4_f_02 - phones	IY0	166.2498
166.2498	DCB_se2_ag4_f_02 - phones	sp	176.6229
166.8588	DCB_int_01 - phones	OW1	167.0188
166.8588	DCB_int_01 - words	oh	167.0188
167.0188	DCB_int_01 - phones	sp	167.5788
170.0121	DCB_int_01 - words	i	170.1821
170.0121	DCB_int_01 - phones	AY1	170.1821
170.1821	DCB_int_01 - phones	sp	170.2221
170.2221	DCB_int_01 - phones	L	170.2621
170.2221	DCB_int_01 - words	love	170.3221
170.2621	DCB_int_01 - phones	AH1	170.2921
170.2921	DCB_int_01 - phones	V	170.3221
170.3221	DCB_int_01 - phones	sp	170.4621
170.4621	DCB_int_01 - phones	DH	170.5021
170.4621	DCB_int_01 - words	them	170.7221
170.5021	DCB_int_01 - phones	AH0	170.5321
170.5321	DCB_int_01 - phones	M	170.7221
170.7965	DCB_int_01 - phones	AY1	170.9365
170.7965	DCB_int_01 - words	i've	171.0365
170.9365	DCB_int_01 - phones	V	171.0365
171.0365	DCB_int_01 - phones	sp	171.1765
171.1765	DCB_int_01 - phones	AY1	171.2965
171.1765	DCB_int_01 - words	i've	171.3565
171.2965	DCB_int_01 - phones	V	171.3565
171.3565	DCB_int_01 - phones	sp	171.4465
171.4465	DCB_int_01 - phones	T	171.5265
171.4465	DCB_int_01 - words	taken	171.7465
171.5265	DCB_int_01 - phones	EY1	171.6165
171.6165	DCB_int_01 - phones	K	171.6665
171.6665	DCB_int_01 - phones	AH0	171.6965
171.6965	DCB_int_01 - phones	N	171.7465
171.7465	DCB_int_01 - phones	K	171.8265
171.7465	DCB_int_01 - words	classes	172.0965
171.8265	DCB_int_01 - phones	L	171.8665
171.8665	DCB_int_01 - phones	AE1	171.9565
171.9565	DCB_int_01 - phones	S	172.0265
172.0265	DCB_int_01 - phones	IH0	172.0665
172.0665	DCB_int_01 - phones	Z	172.0965
172.0965	DCB_int_01 - phones	sp	172.1365
172.1365	DCB_int_01 - phones	DH	172.1965
172.1365	DCB_int_01 - words	there	172.3065
172.1965	DCB_int_01 - phones	EH1	172.2265
172.2265	DCB_int_01 - phones	R	172.3065
172.3065	DCB_int_01 - phones	sp	172.3365
172.3365	DCB_int_01 - phones	JH	172.3665
172.3365	DCB_int_01 - words	just	172.4565
172.3665	DCB_int_01 - phones	IH0	172.4065
172.4065	DCB_int_01 - phones	S	172.4565
172.4565	DCB_int_01 - phones	D	172.4865
172.4565	DCB_int_01 - words	did	172.5465
172.4865	DCB_int_01 - phones	IH0	172.5165
172.5165	DCB_int_01 - phones	D	172.5465
172.5465	DCB_int_01 - phones	AH0	172.5865
172.5465	DCB_int_01 - words	a	172.5865
172.5865	DCB_int_01 - phones	P	172.6765
172.5865	DCB_int_01 - words	presentation	173.1765
172.6765	DCB_int_01 - phones	R	172.7065
172.7065	DCB_int_01 - phones	EH2	172.7565
172.7565	DCB_int_01 - phones	Z	172.8165
172.8165	DCB_int_01 - phones	AH0	172.8565
172.8565	DCB_int_01 - phones	N	172.9065
172.9065	DCB_int_01 - phones	T	172.9665
172.9665	DCB_int_01 - phones	EY1	173.0465
173.0465	DCB_int_01 - phones	SH	173.1165
173.1165	DCB_int_01 - phones	AH0	173.1465
173.1465	DCB_int_01 - phones	N	173.1765
173.1765	DCB_int_01 - phones	DH	173.2165
173.1765	DCB_int_01 - words	there	173.2865
173.2165	DCB_int_01 - phones	EH1	173.2565
173.2565	DCB_int_01 - phones	R	173.2865
173.2865	DCB_int_01 - phones	N	173.3565
173.2865	DCB_int_01 - words	not	173.4565
173.3565	DCB_int_01 - phones	AA1	173.3865
173.3865	DCB_int_01 - phones	T	173.4565
173.4565	DCB_int_01 - phones	sp	173.5465
173.5465	DCB_int_01 - phones	T	173.5865
173.5465	DCB_int_01 - words	too	173.6165
173.5865	DCB_int_01 - phones	UW1	173.6165
173.6165	DCB_int_01 - phones	L	173.6665
173.6165	DCB_int_01 - words	long	173.8965
173.6665	DCB_int_01 - phones	AO1	173.6965
173.6965	DCB_int_01 - phones	NG	173.8965
173.8965	DCB_int_01 - phones	sp	173.9365
173.9365	DCB_int_01 - phones	AH0	173.9665
173.9365	DCB_int_01 - words	ago	174.1165
173.9665	DCB_int_01 - phones	G	173.9965
173.9965	DCB_int_01 - phones	OW1	174.1165
174.1165	DCB_int_01 - phones	sp	174.9022
174.9022	DCB_int_01 - phones	AH1	175.1522
174.9022	DCB_int_01 - words	um	175.2622
175.1522	DCB_int_01 - phones	M	175.2622
175.2622	DCB_int_01 - phones	sp	175.3222
175.3222	DCB_int_01 - phones	AH0	175.4222
175.3222	DCB_int_01 - words	and	175.5522
175.4222	DCB_int_01 - phones	N	175.5522
175.5522	DCB_int_01 - phones	sp	175.5922
175.5922	DCB_int_01 - phones	HH	175.6322
175.5922	DCB_int_01 - words	what	175.7322
175.6322	DCB_int_01 - phones	W	175.6622
175.6622	DCB_int_01 - phones	AH1	175.7022
175.7022	DCB_int_01 - phones	T	175.7322
175.7322	DCB_int_01 - phones	AH0	175.7622
175.7322	DCB_int_01 - words	about	175.9122
175.7622	DCB_int_01 - phones	B	175.8022
175.8022	DCB_int_01 - phones	AW1	175.8622
175.8622	DCB_int_01 - phones	T	175.9122
175.9122	DCB_int_01 - phones	M	176.0022
175.9122	DCB_int_01 - words	mom	176.1422
176.0022	DCB_int_01 - phones	AA1	176.0522
176.0522	DCB_int_01 - phones	M	176.1422
176.1422	DCB_int_01 - phones	sp	176.2222
176.6229	DCB_se2_ag4_f_02 - phones	M	176.6529
176.6229	DCB_se2_ag4_f_02 - words	my	176.6829
176.6529	DCB_se2_ag4_f_02 - phones	AY1	176.6829
176.6829	DCB_se2_ag4_f_02 - phones	M	176.8029
176.6829	DCB_se2_ag4_f_02 - words	mother	177.2629
176.8029	DCB_se2_ag4_f_02 - phones	AH1	176.8929
176.8929	DCB_se2_ag4_f_02 - phones	DH	176.9429
176.9429	DCB_se2_ag4_f_02 - phones	ER0	177.2629
177.2629	DCB_se2_ag4_f_02 - phones	sp	177.3329
177.3329	DCB_se2_ag4_f_02 - phones	AH1	177.5529
177.3329	DCB_se2_ag4_f_02 - words	uh	177.5529
177.5529	DCB_se2_ag4_f_02 - phones	R	177.6229
177.5529	DCB_se2_ag4_f_02 - words	retired	178.1829
177.6229	DCB_se2_ag4_f_02 - phones	IY0	177.6729
177.6729	DCB_se2_ag4_f_02 - phones	T	177.8229
177.8229	DCB_se2_ag4_f_02 - phones	AY1	178.0929
178.0929	DCB_se2_ag4_f_02 - phones	ER0	178.1429
178.1429	DCB_se2_ag4_f_02 - phones	D	178.1829
178.1829	DCB_se2_ag4_f_02 - phones	AO1	178.2929
178.1829	DCB_se2_ag4_f_02 - words	also	178.9429
178.2929	DCB_se2_ag4_f_02 - phones	L	178.3629
178.3629	DCB_se2_ag4_f_02 - phones	S	178.5229
178.5229	DCB_se2_ag4_f_02 - phones	OW0	178.9429
178.9429	DCB_se2_ag4_f_02 - phones	sp	179.0929
179.0929	DCB_se2_ag4_f_02 - phones	W	179.1829
179.0929	DCB_se2_ag4_f_02 - words	worked	179.4229
179.1829	DCB_se2_ag4_f_02 - phones	ER1	179.2829
179.2829	DCB_se2_ag4_f_02 - phones	K	179.3929
179.3929	DCB_se2_ag4_f_02 - phones	T	179.4229
179.4229	DCB_se2_ag4_f_02 - phones	F	179.4829
179.4229	DCB_se2_ag4_f_02 - words	for	179.5829
179.4829	DCB_se2_ag4_f_02 - phones	AO1	179.5129
179.5129	DCB_se2_ag4_f_02 - phones	R	179.5829
179.5829	DCB_se2_ag4_f_02 - phones	D	179.6429
179.5829	DCB_se2_ag4_f_02 - words	department	180.0729
179.6429	DCB_se2_ag4_f_02 - phones	IH0	179.6929
179.6929	DCB_se2_ag4_f_02 - phones	P	179.8129
179.8129	DCB_se2_ag4_f_02 - phones	AA1	179.8529
179.8529	DCB_se2_ag4_f_02 - phones	R	179.8829
179.8829	DCB_se2_ag4_f_02 - phones	T	179.9329
179.9329	DCB_se2_ag4_f_02 - phones	M	179.9829
179.9829	DCB_se2_ag4_f_02 - phones	AH0	180.0129
180.0129	DCB_se2_ag4_f_02 - phones	N	180.0429
180.0429	DCB_se2_ag4_f_02 - phones	T	180.0729
180.0729	DCB_se2_ag4_f_02 - phones	AH0	180.1029
180.0729	DCB_se2_ag4_f_02 - words	of	180.1529
180.1029	DCB_se2_ag4_f_02 - phones	V	180.1529
180.1529	DCB_se2_ag4_f_02 - phones	DH	180.2029
180.1529	DCB_se2_ag4_f_02 - words	the	180.2529
180.2029	DCB_se2_ag4_f_02 - phones	AH0	180.2529
180.2529	DCB_se2_ag4_f_02 - phones	sp	180.2829
180.2829	DCB_se2_ag4_f_02 - phones	AA1	180.4829
180.2829	DCB_se2_ag4_f_02 - words	army	180.7729
180.4829	DCB_se2_ag4_f_02 - phones	R	180.5529
180.5529	DCB_se2_ag4_f_02 - phones	M	180.6229
[truncated: 51,424 more rows]
