# Supplementary material for: Considering Performance in the Automated and Manual Coding of Sociolinguistic Variables: Lessons From Variable (ING)
Source: Front Artif Intell. 2021 Apr 29;4:648543. doi: 10.3389/frai.2021.648543 (PMC8117961; doi:10.3389/frai.2021.648543)
Supplement: Supplementary file 4 [file Data_Sheet_4.ZIP › CORAAL_Aligned_as_Tables/DCA_se1_ag1_m_01_1_txout.txt]

tmin	tier	text	tmax
0.4537	DCA_int_02 - phones	OW2	0.7237
0.4537	DCA_int_02 - words	okay	0.8537
0.7237	DCA_int_02 - phones	K	0.8237
0.8237	DCA_int_02 - phones	EY1	0.8537
0.8537	DCA_int_02 - phones	D	0.8837
0.8537	DCA_int_02 - words	dude	0.9437
0.8837	DCA_int_02 - phones	UW1	0.9137
0.9137	DCA_int_02 - phones	D	0.9437
0.9437	DCA_int_02 - phones	sp	1.8033
1.8033	DCA_int_02 - phones	AH1	2.0433
1.8033	DCA_int_02 - words	uh	2.0433
2.0433	DCA_int_02 - phones	W	2.0933
2.0433	DCA_int_02 - words	what	2.1833
2.0933	DCA_int_02 - phones	AH1	2.1333
2.1333	DCA_int_02 - phones	T	2.1833
2.1833	DCA_int_02 - phones	sp	2.2133
2.2133	DCA_int_02 - phones	K	2.2633
2.2133	DCA_int_02 - words	kinds	2.4633
2.2633	DCA_int_02 - phones	AY1	2.3633
2.3633	DCA_int_02 - phones	N	2.4033
2.4033	DCA_int_02 - phones	D	2.4333
2.4333	DCA_int_02 - phones	Z	2.4633
2.4633	DCA_int_02 - phones	AH0	2.5033
2.4633	DCA_int_02 - words	of	2.5433
2.5033	DCA_int_02 - phones	V	2.5433
2.5433	DCA_int_02 - phones	G	2.6033
2.5433	DCA_int_02 - words	games	2.9033
2.6033	DCA_int_02 - phones	EY1	2.7333
2.7333	DCA_int_02 - phones	M	2.8433
2.8433	DCA_int_02 - phones	Z	2.9033
2.9033	DCA_int_02 - phones	sp	2.9333
2.9333	DCA_int_02 - phones	D	3.0033
2.9333	DCA_int_02 - words	do	3.0333
3.0033	DCA_int_02 - phones	UW1	3.0333
3.0333	DCA_int_02 - phones	Y	3.0633
3.0333	DCA_int_02 - words	you	3.0933
3.0633	DCA_int_02 - phones	UW1	3.0933
3.0933	DCA_int_02 - phones	sp	3.1233
3.1233	DCA_int_02 - phones	P	3.1633
3.1233	DCA_int_02 - words	play	3.2933
3.1633	DCA_int_02 - phones	L	3.2133
3.2133	DCA_int_02 - phones	EY1	3.2933
3.2933	DCA_int_02 - phones	ER0	3.4133
3.2933	DCA_int_02 - words	around	3.5333
3.4133	DCA_int_02 - phones	AW1	3.4733
3.4733	DCA_int_02 - phones	N	3.5033
3.5033	DCA_int_02 - phones	D	3.5333
3.5333	DCA_int_02 - phones	DH	3.5733
3.5333	DCA_int_02 - words	the	3.6033
3.5733	DCA_int_02 - phones	AH1	3.6033
3.6033	DCA_int_02 - phones	N	3.7233
3.6033	DCA_int_02 - words	neighborhood	4.2433
3.7233	DCA_int_02 - phones	EY1	3.8533
3.8533	DCA_int_02 - phones	B	3.9133
3.9133	DCA_int_02 - phones	ER0	3.9933
3.9933	DCA_int_02 - phones	HH	4.1533
4.1533	DCA_int_02 - phones	UH2	4.2133
4.2133	DCA_int_02 - phones	D	4.2433
4.2433	DCA_int_02 - phones	sp	4.3133
5.2880	DCA_se1_ag1_m_01 - phones	T	5.4380
5.2880	DCA_se1_ag1_m_01 - words	tag	5.7880
5.4380	DCA_se1_ag1_m_01 - phones	AE1	5.7280
5.7280	DCA_se1_ag1_m_01 - phones	G	5.7880
5.7880	DCA_se1_ag1_m_01 - phones	sp	6.4991
6.4991	DCA_se1_ag1_m_01 - phones	AH0	6.7691
6.4991	DCA_se1_ag1_m_01 - words	and	6.8491
6.7691	DCA_se1_ag1_m_01 - phones	N	6.7991
6.7991	DCA_se1_ag1_m_01 - phones	D	6.8491
6.8491	DCA_se1_ag1_m_01 - phones	sp	6.9291
6.9291	DCA_se1_ag1_m_01 - phones	K	7.0691
6.9291	DCA_se1_ag1_m_01 - words	kickball	7.5791
7.0691	DCA_se1_ag1_m_01 - phones	IH1	7.1291
7.1291	DCA_se1_ag1_m_01 - phones	K	7.2291
7.2291	DCA_se1_ag1_m_01 - phones	B	7.2791
7.2791	DCA_se1_ag1_m_01 - phones	AH0	7.3091
7.3091	DCA_se1_ag1_m_01 - phones	L	7.5791
8.2163	DCA_se1_ag1_m_01 - phones	sil	8.2463
8.2463	DCA_se1_ag1_m_01 - phones	F	8.4263
8.2463	DCA_se1_ag1_m_01 - words	football	8.8963
8.4263	DCA_se1_ag1_m_01 - phones	UH1	8.4663
8.4663	DCA_se1_ag1_m_01 - phones	T	8.6163
8.6163	DCA_se1_ag1_m_01 - phones	B	8.6563
8.6563	DCA_se1_ag1_m_01 - phones	AO2	8.8563
8.8563	DCA_se1_ag1_m_01 - phones	L	8.8963
8.8963	DCA_se1_ag1_m_01 - phones	sp	10.1436
10.1436	DCA_se1_ag1_m_01 - phones	AH0	10.3436
10.1436	DCA_se1_ag1_m_01 - words	and	10.4736
10.3436	DCA_se1_ag1_m_01 - phones	N	10.3736
10.3736	DCA_se1_ag1_m_01 - phones	D	10.4736
10.9196	DCA_se1_ag1_m_01 - phones	sil	10.9496
10.9496	DCA_se1_ag1_m_01 - phones	F	11.0896
10.9496	DCA_se1_ag1_m_01 - words	freeze	11.4396
11.0896	DCA_se1_ag1_m_01 - phones	R	11.1596
11.1596	DCA_se1_ag1_m_01 - phones	IY1	11.3196
11.3196	DCA_se1_ag1_m_01 - phones	Z	11.4396
11.4396	DCA_se1_ag1_m_01 - phones	T	11.5296
11.4396	DCA_se1_ag1_m_01 - words	tag	11.8296
11.5296	DCA_se1_ag1_m_01 - phones	AE1	11.7696
11.7696	DCA_se1_ag1_m_01 - phones	G	11.8296
11.8296	DCA_se1_ag1_m_01 - phones	sp	12.9754
12.9754	DCA_se1_ag1_m_01 - phones	AH0	13.0054
12.9754	DCA_se1_ag1_m_01 - words	and	13.0854
13.0054	DCA_se1_ag1_m_01 - phones	N	13.0854
13.0854	DCA_se1_ag1_m_01 - phones	sp	14.4355
14.4355	DCA_se1_ag1_m_01 - phones	AH1	14.7755
14.4355	DCA_se1_ag1_m_01 - words	uh	14.7755
14.7755	DCA_se1_ag1_m_01 - phones	sp	15.2770
15.2770	DCA_se1_ag1_m_01 - phones	AE1	15.3570
15.2770	DCA_se1_ag1_m_01 - words	and	15.4370
15.3570	DCA_se1_ag1_m_01 - phones	N	15.4370
15.4370	DCA_se1_ag1_m_01 - phones	AH1	15.4970
15.4370	DCA_se1_ag1_m_01 - words	uh	15.4970
15.4970	DCA_se1_ag1_m_01 - phones	sp	19.3292
19.3292	DCA_se1_ag1_m_01 - phones	AH1	19.4992
19.3292	DCA_se1_ag1_m_01 - words	uh	19.4992
19.4992	DCA_se1_ag1_m_01 - phones	B	19.6592
19.4992	DCA_se1_ag1_m_01 - words	bas-	19.9892
19.6592	DCA_se1_ag1_m_01 - phones	AE1	19.8092
19.8092	DCA_se1_ag1_m_01 - phones	S	19.9892
20.5800	DCA_se1_ag1_m_01 - phones	S	20.8200
20.5800	DCA_se1_ag1_m_01 - words	s	20.8200
21.0079	DCA_se1_ag1_m_01 - phones	S	21.1279
21.0079	DCA_se1_ag1_m_01 - words	sometime	21.5779
21.1279	DCA_se1_ag1_m_01 - phones	AH1	21.2179
21.2179	DCA_se1_ag1_m_01 - phones	M	21.2879
21.2879	DCA_se1_ag1_m_01 - phones	T	21.3879
21.3879	DCA_se1_ag1_m_01 - phones	AY2	21.5179
21.5179	DCA_se1_ag1_m_01 - phones	M	21.5779
21.5779	DCA_se1_ag1_m_01 - phones	sp	21.6179
21.6179	DCA_se1_ag1_m_01 - phones	B	21.6979
21.6179	DCA_se1_ag1_m_01 - words	basketball	22.4479
21.6979	DCA_se1_ag1_m_01 - phones	AE1	21.8579
21.8579	DCA_se1_ag1_m_01 - phones	S	21.9579
21.9579	DCA_se1_ag1_m_01 - phones	K	22.0179
22.0179	DCA_se1_ag1_m_01 - phones	AH0	22.0479
22.0479	DCA_se1_ag1_m_01 - phones	T	22.1079
22.1079	DCA_se1_ag1_m_01 - phones	B	22.1679
22.1679	DCA_se1_ag1_m_01 - phones	AO2	22.1979
22.1979	DCA_se1_ag1_m_01 - phones	L	22.4479
22.8497	DCA_int_02 - phones	HH	22.9097
22.8497	DCA_int_02 - words	how	22.9397
22.9097	DCA_int_02 - phones	AW1	22.9397
22.9397	DCA_int_02 - phones	D	22.9697
22.9397	DCA_int_02 - words	do	22.9997
22.9697	DCA_int_02 - phones	UW1	22.9997
22.9997	DCA_int_02 - phones	Y	23.0297
22.9997	DCA_int_02 - words	you	23.0997
23.0297	DCA_int_02 - phones	UW1	23.0997
23.0997	DCA_int_02 - phones	sp	23.1497
23.1497	DCA_int_02 - phones	P	23.1897
23.1497	DCA_int_02 - words	play	23.3497
23.1897	DCA_int_02 - phones	L	23.2597
23.2597	DCA_int_02 - phones	EY1	23.3497
23.3497	DCA_int_02 - phones	sp	23.4797
23.4797	DCA_int_02 - phones	F	23.5097
23.4797	DCA_int_02 - words	freeze	23.8197
23.5097	DCA_int_02 - phones	R	23.5797
23.5797	DCA_int_02 - phones	IY1	23.6797
23.6797	DCA_int_02 - phones	Z	23.8197
23.8197	DCA_int_02 - phones	sp	23.8597
23.8597	DCA_int_02 - phones	T	23.9497
23.8597	DCA_int_02 - words	tag	24.1197
23.9497	DCA_int_02 - phones	AE1	24.0897
24.0897	DCA_int_02 - phones	G	24.1197
24.1197	DCA_int_02 - phones	sp	42.8754
24.9806	DCA_se1_ag1_m_01 - phones	HH	25.0206
24.9806	DCA_se1_ag1_m_01 - words	one	25.1806
25.0206	DCA_se1_ag1_m_01 - phones	W	25.0706
25.0706	DCA_se1_ag1_m_01 - phones	AH1	25.1106
25.1106	DCA_se1_ag1_m_01 - phones	N	25.1806
25.1806	DCA_se1_ag1_m_01 - phones	sp	25.2406
25.6334	DCA_se1_ag1_m_01 - phones	HH	25.7034
25.6334	DCA_se1_ag1_m_01 - words	one	25.8834
25.7034	DCA_se1_ag1_m_01 - phones	W	25.7434
25.7434	DCA_se1_ag1_m_01 - phones	AH1	25.8134
25.8134	DCA_se1_ag1_m_01 - phones	N	25.8834
25.8834	DCA_se1_ag1_m_01 - phones	P	26.0334
25.8834	DCA_se1_ag1_m_01 - words	person	26.3834
26.0334	DCA_se1_ag1_m_01 - phones	ER1	26.1534
26.1534	DCA_se1_ag1_m_01 - phones	S	26.2634
26.2634	DCA_se1_ag1_m_01 - phones	AH0	26.3034
26.3034	DCA_se1_ag1_m_01 - phones	N	26.3834
26.3834	DCA_se1_ag1_m_01 - phones	sp	26.4134
26.4134	DCA_se1_ag1_m_01 - phones	B	26.4434
26.4134	DCA_se1_ag1_m_01 - words	be	26.6234
26.4434	DCA_se1_ag1_m_01 - phones	IY0	26.6234
26.6234	DCA_se1_ag1_m_01 - phones	IH1	26.7534
26.6234	DCA_se1_ag1_m_01 - words	it	26.8834
26.7534	DCA_se1_ag1_m_01 - phones	T	26.8834
27.6653	DCA_se1_ag1_m_01 - phones	sil	27.7053
27.7053	DCA_se1_ag1_m_01 - phones	AH0	27.7553
27.7053	DCA_se1_ag1_m_01 - words	and	27.7853
27.7553	DCA_se1_ag1_m_01 - phones	N	27.7853
27.7853	DCA_se1_ag1_m_01 - phones	W	27.8153
27.7853	DCA_se1_ag1_m_01 - words	when	27.9453
27.8153	DCA_se1_ag1_m_01 - phones	IH1	27.8553
27.8553	DCA_se1_ag1_m_01 - phones	N	27.9453
27.9453	DCA_se1_ag1_m_01 - phones	DH	27.9753
27.9453	DCA_se1_ag1_m_01 - words	they	28.0353
27.9753	DCA_se1_ag1_m_01 - phones	EY1	28.0353
28.0353	DCA_se1_ag1_m_01 - phones	W	28.1553
28.0353	DCA_se1_ag1_m_01 - words	when	28.2453
28.1553	DCA_se1_ag1_m_01 - phones	EH1	28.1953
28.1953	DCA_se1_ag1_m_01 - phones	N	28.2453
28.2453	DCA_se1_ag1_m_01 - phones	DH	28.2753
28.2453	DCA_se1_ag1_m_01 - words	they	28.3053
28.2753	DCA_se1_ag1_m_01 - phones	EY1	28.3053
28.3053	DCA_se1_ag1_m_01 - phones	sp	28.3653
28.3653	DCA_se1_ag1_m_01 - phones	T	28.5053
28.3653	DCA_se1_ag1_m_01 - words	tags	28.8153
28.5053	DCA_se1_ag1_m_01 - phones	AE1	28.6753
28.6753	DCA_se1_ag1_m_01 - phones	G	28.7753
28.7753	DCA_se1_ag1_m_01 - phones	Z	28.8153
28.8153	DCA_se1_ag1_m_01 - phones	HH	28.9053
28.8153	DCA_se1_ag1_m_01 - words	her	28.9553
28.9053	DCA_se1_ag1_m_01 - phones	ER0	28.9553
28.9553	DCA_se1_ag1_m_01 - phones	sp	29.0553
30.0341	DCA_se1_ag1_m_01 - phones	Y	30.1441
30.0341	DCA_se1_ag1_m_01 - words	you	30.3241
30.1441	DCA_se1_ag1_m_01 - phones	UW1	30.3241
30.3241	DCA_se1_ag1_m_01 - phones	IH1	30.4441
30.3241	DCA_se1_ag1_m_01 - words	it	30.5741
30.4441	DCA_se1_ag1_m_01 - phones	T	30.5741
31.4143	DCA_se1_ag1_m_01 - phones	Y	31.5143
31.4143	DCA_se1_ag1_m_01 - words	you	31.5843
31.5143	DCA_se1_ag1_m_01 - phones	UW1	31.5843
31.5843	DCA_se1_ag1_m_01 - phones	F	31.7543
31.5843	DCA_se1_ag1_m_01 - words	frozened	32.3843
31.7543	DCA_se1_ag1_m_01 - phones	R	31.7943
31.7943	DCA_se1_ag1_m_01 - phones	OW1	31.9843
31.9843	DCA_se1_ag1_m_01 - phones	N	32.0443
32.0443	DCA_se1_ag1_m_01 - phones	AH0	32.0743
32.0743	DCA_se1_ag1_m_01 - phones	N	32.2343
32.2343	DCA_se1_ag1_m_01 - phones	D	32.3843
32.4299	DCA_se1_ag1_m_01 - phones	AE1	32.5399
32.4299	DCA_se1_ag1_m_01 - words	and	32.6399
32.5399	DCA_se1_ag1_m_01 - phones	N	32.6399
32.6399	DCA_se1_ag1_m_01 - phones	DH	32.6899
32.6399	DCA_se1_ag1_m_01 - words	then	32.8699
32.6899	DCA_se1_ag1_m_01 - phones	EH1	32.7799
32.7799	DCA_se1_ag1_m_01 - phones	N	32.8699
32.8699	DCA_se1_ag1_m_01 - phones	DH	32.9099
32.8699	DCA_se1_ag1_m_01 - words	the	33.0099
32.9099	DCA_se1_ag1_m_01 - phones	AH1	33.0099
33.0099	DCA_se1_ag1_m_01 - phones	AH1	33.0999
33.0099	DCA_se1_ag1_m_01 - words	other	33.2299
33.0999	DCA_se1_ag1_m_01 - phones	DH	33.1699
33.1699	DCA_se1_ag1_m_01 - phones	ER0	33.2299
33.2299	DCA_se1_ag1_m_01 - phones	P	33.3699
33.2299	DCA_se1_ag1_m_01 - words	person	33.6199
33.3699	DCA_se1_ag1_m_01 - phones	ER1	33.4399
33.4399	DCA_se1_ag1_m_01 - phones	S	33.5199
33.5199	DCA_se1_ag1_m_01 - phones	AH0	33.5899
33.5899	DCA_se1_ag1_m_01 - phones	N	33.6199
33.6199	DCA_se1_ag1_m_01 - phones	G	33.6799
33.6199	DCA_se1_ag1_m_01 - words	got	33.7899
33.6799	DCA_se1_ag1_m_01 - phones	AA1	33.7499
33.7499	DCA_se1_ag1_m_01 - phones	T	33.7899
33.7899	DCA_se1_ag1_m_01 - phones	T	33.8199
33.7899	DCA_se1_ag1_m_01 - words	to	33.9499
33.8199	DCA_se1_ag1_m_01 - phones	AH0	33.9499
34.2295	DCA_se1_ag1_m_01 - phones	sil	34.2795
34.2795	DCA_se1_ag1_m_01 - phones	AH0	34.3595
34.2795	DCA_se1_ag1_m_01 - words	unfroze	34.8795
34.3595	DCA_se1_ag1_m_01 - phones	N	34.4095
34.4095	DCA_se1_ag1_m_01 - phones	F	34.5295
34.5295	DCA_se1_ag1_m_01 - phones	R	34.5695
34.5695	DCA_se1_ag1_m_01 - phones	OW1	34.7695
34.7695	DCA_se1_ag1_m_01 - phones	Z	34.8795
34.8795	DCA_se1_ag1_m_01 - phones	Y	34.9395
34.8795	DCA_se1_ag1_m_01 - words	you	34.9795
34.9395	DCA_se1_ag1_m_01 - phones	UW1	34.9795
34.9795	DCA_se1_ag1_m_01 - phones	sp	35.0595
35.3906	DCA_se1_ag1_m_01 - phones	IH1	35.4806
35.3906	DCA_se1_ag1_m_01 - words	if	35.5606
35.4806	DCA_se1_ag1_m_01 - phones	F	35.5606
35.5606	DCA_se1_ag1_m_01 - phones	Y	35.6106
35.5606	DCA_se1_ag1_m_01 - words	you	35.6506
35.6106	DCA_se1_ag1_m_01 - phones	UW1	35.6506
35.6506	DCA_se1_ag1_m_01 - phones	F	35.7806
35.6506	DCA_se1_ag1_m_01 - words	frozen	36.1006
35.7806	DCA_se1_ag1_m_01 - phones	R	35.8106
35.8106	DCA_se1_ag1_m_01 - phones	OW1	35.8806
35.8806	DCA_se1_ag1_m_01 - phones	Z	36.0406
36.0406	DCA_se1_ag1_m_01 - phones	AH0	36.0706
36.0706	DCA_se1_ag1_m_01 - phones	N	36.1006
36.1006	DCA_se1_ag1_m_01 - phones	AH0	36.1906
36.1006	DCA_se1_ag1_m_01 - words	again	36.5906
36.1906	DCA_se1_ag1_m_01 - phones	G	36.2906
36.2906	DCA_se1_ag1_m_01 - phones	EH1	36.4806
36.4806	DCA_se1_ag1_m_01 - phones	N	36.5906
37.6987	DCA_se1_ag1_m_01 - phones	AE1	37.8187
37.6987	DCA_se1_ag1_m_01 - words	and	38.0187
37.8187	DCA_se1_ag1_m_01 - phones	N	37.9687
37.9687	DCA_se1_ag1_m_01 - phones	D	38.0187
38.0187	DCA_se1_ag1_m_01 - phones	AH1	38.0487
38.0187	DCA_se1_ag1_m_01 - words	uh	38.0487
38.0487	DCA_se1_ag1_m_01 - phones	sp	38.1287
38.1287	DCA_se1_ag1_m_01 - phones	DH	38.2487
38.1287	DCA_se1_ag1_m_01 - words	then	38.3987
38.2487	DCA_se1_ag1_m_01 - phones	EH1	38.3487
38.3487	DCA_se1_ag1_m_01 - phones	N	38.3987
38.3987	DCA_se1_ag1_m_01 - phones	DH	38.4587
38.3987	DCA_se1_ag1_m_01 - words	the	38.5187
38.4587	DCA_se1_ag1_m_01 - phones	AH1	38.5187
38.5187	DCA_se1_ag1_m_01 - phones	sp	38.5487
38.8458	DCA_se1_ag1_m_01 - phones	Y	38.8958
38.8458	DCA_se1_ag1_m_01 - words	you	38.9258
38.8958	DCA_se1_ag1_m_01 - phones	UW1	38.9258
38.9258	DCA_se1_ag1_m_01 - phones	G	38.9858
38.9258	DCA_se1_ag1_m_01 - words	got	39.1458
38.9858	DCA_se1_ag1_m_01 - phones	AA1	39.1158
39.1158	DCA_se1_ag1_m_01 - phones	T	39.1458
39.1458	DCA_se1_ag1_m_01 - phones	T	39.1758
39.1458	DCA_se1_ag1_m_01 - words	to	39.2158
39.1758	DCA_se1_ag1_m_01 - phones	AH0	39.2158
39.2158	DCA_se1_ag1_m_01 - phones	K	39.2958
39.2158	DCA_se1_ag1_m_01 - words	k	39.3258
39.2958	DCA_se1_ag1_m_01 - phones	EY1	39.3258
39.3837	DCA_se1_ag1_m_01 - phones	AH1	39.5837
39.3837	DCA_se1_ag1_m_01 - words	other	39.6937
39.5837	DCA_se1_ag1_m_01 - phones	DH	39.6537
39.6537	DCA_se1_ag1_m_01 - phones	ER0	39.6937
39.6937	DCA_se1_ag1_m_01 - phones	sp	39.7337
39.7337	DCA_se1_ag1_m_01 - phones	P	39.8137
39.7337	DCA_se1_ag1_m_01 - words	person	40.0837
39.8137	DCA_se1_ag1_m_01 - phones	ER1	39.8937
39.8937	DCA_se1_ag1_m_01 - phones	S	39.9837
39.9837	DCA_se1_ag1_m_01 - phones	AH0	40.0337
40.0337	DCA_se1_ag1_m_01 - phones	N	40.0837
40.0837	DCA_se1_ag1_m_01 - phones	G	40.1437
40.0837	DCA_se1_ag1_m_01 - words	got	40.2337
40.1437	DCA_se1_ag1_m_01 - phones	AA1	40.2037
40.2037	DCA_se1_ag1_m_01 - phones	T	40.2337
40.2337	DCA_se1_ag1_m_01 - phones	T	40.2637
40.2337	DCA_se1_ag1_m_01 - words	to	40.3037
40.2637	DCA_se1_ag1_m_01 - phones	AH0	40.3037
40.3037	DCA_se1_ag1_m_01 - phones	K	40.4337
40.3037	DCA_se1_ag1_m_01 - words	keep	40.5737
40.4337	DCA_se1_ag1_m_01 - phones	IY1	40.5137
40.5137	DCA_se1_ag1_m_01 - phones	P	40.5737
40.5737	DCA_se1_ag1_m_01 - phones	AH0	40.6937
40.5737	DCA_se1_ag1_m_01 - words	'em	40.7337
40.6937	DCA_se1_ag1_m_01 - phones	M	40.7337
40.7337	DCA_se1_ag1_m_01 - phones	F	40.8637
40.7337	DCA_se1_ag1_m_01 - words	frozen	41.2637
40.8637	DCA_se1_ag1_m_01 - phones	R	40.8937
40.8937	DCA_se1_ag1_m_01 - phones	OW1	40.9937
40.9937	DCA_se1_ag1_m_01 - phones	Z	41.1337
41.1337	DCA_se1_ag1_m_01 - phones	AH0	41.1737
41.1737	DCA_se1_ag1_m_01 - phones	N	41.2637
42.8754	DCA_int_02 - phones	G	42.9054
42.8754	DCA_int_02 - words	good	43.0854
42.9054	DCA_int_02 - phones	IH0	43.0554
43.0554	DCA_int_02 - phones	D	43.0854
43.0854	DCA_int_02 - phones	sp	43.2054
44.5707	DCA_int_02 - phones	HH	44.6207
44.5707	DCA_int_02 - words	how	44.7307
44.6207	DCA_int_02 - phones	AW1	44.7307
44.7307	DCA_int_02 - phones	AH0	44.7707
44.7307	DCA_int_02 - words	about	45.0407
44.7707	DCA_int_02 - phones	B	44.8107
44.8107	DCA_int_02 - phones	AW1	44.9907
44.9907	DCA_int_02 - phones	T	45.0407
45.0407	DCA_int_02 - phones	sp	45.0707
45.0707	DCA_int_02 - words	uh	45.2507
45.0707	DCA_int_02 - phones	AH1	45.2507
45.2507	DCA_int_02 - phones	F	45.3707
45.2507	DCA_int_02 - words	football	45.7307
45.3707	DCA_int_02 - phones	UH1	45.4107
45.4107	DCA_int_02 - phones	T	45.5307
45.5307	DCA_int_02 - phones	B	45.5807
45.5807	DCA_int_02 - phones	AO2	45.6207
45.6207	DCA_int_02 - phones	L	45.7307
45.7307	DCA_int_02 - phones	HH	45.8207
45.7307	DCA_int_02 - words	how	45.8607
45.8207	DCA_int_02 - phones	AW1	45.8607
45.8607	DCA_int_02 - phones	D	45.9107
45.8607	DCA_int_02 - words	do	45.9407
45.9107	DCA_int_02 - phones	UW1	45.9407
45.9407	DCA_int_02 - phones	Y	45.9707
45.9407	DCA_int_02 - words	you	46.0007
45.9707	DCA_int_02 - phones	UW1	46.0007
46.0007	DCA_int_02 - phones	sp	46.0707
46.0707	DCA_int_02 - phones	P	46.1107
46.0707	DCA_int_02 - words	play	46.2807
46.1107	DCA_int_02 - phones	L	46.2007
46.2007	DCA_int_02 - phones	EY1	46.2807
46.2807	DCA_int_02 - phones	DH	46.3407
46.2807	DCA_int_02 - words	that	46.5807
46.3407	DCA_int_02 - phones	AH0	46.5307
46.5307	DCA_int_02 - phones	T	46.5807
46.5807	DCA_int_02 - phones	sp	46.6107
46.7658	DCA_int_02 - phones	P	46.7958
46.7658	DCA_int_02 - words	pretend	47.1658
46.7958	DCA_int_02 - phones	R	46.8358
46.8358	DCA_int_02 - phones	IY0	46.8658
46.8658	DCA_int_02 - phones	T	46.9858
46.9858	DCA_int_02 - phones	EH1	47.0658
47.0658	DCA_int_02 - phones	N	47.1058
47.1058	DCA_int_02 - phones	D	47.1658
47.1658	DCA_int_02 - words	i	47.2558
47.1658	DCA_int_02 - phones	AY1	47.2558
47.2558	DCA_int_02 - phones	D	47.3058
47.2558	DCA_int_02 - words	don't	47.4558
47.3058	DCA_int_02 - phones	OW1	47.4058
47.4058	DCA_int_02 - phones	N	47.4558
47.4558	DCA_int_02 - phones	N	47.4958
47.4558	DCA_int_02 - words	know	47.5858
47.4958	DCA_int_02 - phones	OW1	47.5858
47.5858	DCA_int_02 - phones	HH	47.6758
47.5858	DCA_int_02 - words	how	47.7858
47.6758	DCA_int_02 - phones	AW1	47.7858
47.7858	DCA_int_02 - phones	T	47.8158
47.7858	DCA_int_02 - words	to	47.8458
47.8158	DCA_int_02 - phones	AH0	47.8458
47.8458	DCA_int_02 - phones	sp	47.9058
47.9058	DCA_int_02 - phones	P	47.9458
47.9058	DCA_int_02 - words	play	48.1058
47.9458	DCA_int_02 - phones	L	47.9958
47.9958	DCA_int_02 - phones	EY1	48.1058
48.1058	DCA_int_02 - phones	sp	48.1858
48.1858	DCA_int_02 - phones	F	48.2458
48.1858	DCA_int_02 - words	football	48.6558
48.2458	DCA_int_02 - phones	UH1	48.2758
48.2758	DCA_int_02 - phones	T	48.4158
48.4158	DCA_int_02 - phones	B	48.4658
48.4658	DCA_int_02 - phones	AO2	48.5558
48.5558	DCA_int_02 - phones	L	48.6558
48.6558	DCA_int_02 - phones	sp	48.6858
48.6858	DCA_int_02 - phones	AH0	48.7758
48.6858	DCA_int_02 - words	and	48.8258
48.7758	DCA_int_02 - phones	N	48.8258
48.8258	DCA_int_02 - phones	Y	48.9058
48.8258	DCA_int_02 - words	you're	48.9858
48.9058	DCA_int_02 - phones	UH1	48.9358
48.9358	DCA_int_02 - phones	R	48.9858
48.9858	DCA_int_02 - phones	G	49.0158
48.9858	DCA_int_02 - words	gonna	49.1158
49.0158	DCA_int_02 - phones	AH1	49.0458
49.0458	DCA_int_02 - phones	N	49.0758
49.0758	DCA_int_02 - phones	AH0	49.1158
49.1158	DCA_int_02 - phones	sp	49.1658
49.2250	DCA_int_02 - phones	T	49.2650
49.2250	DCA_int_02 - words	tell	49.4250
49.2650	DCA_int_02 - phones	EH1	49.3050
49.3050	DCA_int_02 - phones	L	49.4250
49.4250	DCA_int_02 - phones	sp	49.4550
49.4550	DCA_int_02 - phones	M	49.5050
49.4550	DCA_int_02 - words	me	49.5350
49.5050	DCA_int_02 - phones	IY1	49.5350
49.5350	DCA_int_02 - phones	HH	49.5950
49.5350	DCA_int_02 - words	how	49.7950
49.5950	DCA_int_02 - phones	AW1	49.7950
49.7950	DCA_int_02 - phones	sp	49.8350
49.8350	DCA_int_02 - phones	T	49.8650
49.8350	DCA_int_02 - words	to	49.8950
49.8650	DCA_int_02 - phones	AH0	49.8950
49.8950	DCA_int_02 - phones	P	49.9250
49.8950	DCA_int_02 - words	play	49.9850
49.9250	DCA_int_02 - phones	L	49.9550
49.9550	DCA_int_02 - phones	EY1	49.9850
49.9850	DCA_int_02 - phones	sp	50.1650
51.0731	DCA_se1_ag1_m_01 - phones	F	51.2231
51.0731	DCA_se1_ag1_m_01 - words	first	51.5431
51.2231	DCA_se1_ag1_m_01 - phones	ER1	51.3731
51.3731	DCA_se1_ag1_m_01 - phones	S	51.5131
51.5131	DCA_se1_ag1_m_01 - phones	T	51.5431
51.5431	DCA_se1_ag1_m_01 - phones	Y	51.5731
51.5431	DCA_se1_ag1_m_01 - words	you	51.6131
51.5731	DCA_se1_ag1_m_01 - phones	UW1	51.6131
51.6131	DCA_se1_ag1_m_01 - phones	sp	51.7231
52.2249	DCA_se1_ag1_m_01 - phones	HH	52.2949
52.2249	DCA_se1_ag1_m_01 - words	when	52.4749
52.2949	DCA_se1_ag1_m_01 - phones	W	52.3349
52.3349	DCA_se1_ag1_m_01 - phones	EH1	52.3949
52.3949	DCA_se1_ag1_m_01 - phones	N	52.4749
52.4749	DCA_se1_ag1_m_01 - phones	Y	52.5049
52.4749	DCA_se1_ag1_m_01 - words	you're	52.5849
52.5049	DCA_se1_ag1_m_01 - phones	UW1	52.5549
52.5549	DCA_se1_ag1_m_01 - phones	R	52.5849
52.5849	DCA_se1_ag1_m_01 - phones	R	52.6749
52.5849	DCA_se1_ag1_m_01 - words	ready	52.8249
52.6749	DCA_se1_ag1_m_01 - phones	EH1	52.7449
52.7449	DCA_se1_ag1_m_01 - phones	D	52.7949
52.7949	DCA_se1_ag1_m_01 - phones	IY0	52.8249
52.8249	DCA_se1_ag1_m_01 - phones	T	52.8549
52.8249	DCA_se1_ag1_m_01 - words	to	52.9049
52.8549	DCA_se1_ag1_m_01 - phones	AH0	52.9049
52.9049	DCA_se1_ag1_m_01 - phones	S	53.0849
52.9049	DCA_se1_ag1_m_01 - words	start	53.3649
53.0849	DCA_se1_ag1_m_01 - phones	T	53.1549
53.1549	DCA_se1_ag1_m_01 - phones	AA1	53.2749
53.2749	DCA_se1_ag1_m_01 - phones	R	53.3349
53.3349	DCA_se1_ag1_m_01 - phones	T	53.3649
54.3745	DCA_se1_ag1_m_01 - phones	sil	54.4545
54.4545	DCA_se1_ag1_m_01 - phones	DH	54.4945
54.4545	DCA_se1_ag1_m_01 - words	the	54.5645
54.4945	DCA_se1_ag1_m_01 - phones	AH0	54.5645
54.5645	DCA_se1_ag1_m_01 - phones	sp	54.7344
54.7344	DCA_se1_ag1_m_01 - phones	Y	54.8144
54.7344	DCA_se1_ag1_m_01 - words	you	54.8944
54.8144	DCA_se1_ag1_m_01 - phones	UW1	54.8944
54.8944	DCA_se1_ag1_m_01 - phones	G	54.9444
54.8944	DCA_se1_ag1_m_01 - words	got	55.0744
54.9444	DCA_se1_ag1_m_01 - phones	AA1	55.0444
55.0444	DCA_se1_ag1_m_01 - phones	T	55.0744
55.0744	DCA_se1_ag1_m_01 - phones	T	55.1044
55.0744	DCA_se1_ag1_m_01 - words	to	55.1544
55.1044	DCA_se1_ag1_m_01 - phones	AH0	55.1544
55.1544	DCA_se1_ag1_m_01 - phones	TH	55.2544
55.1544	DCA_se1_ag1_m_01 - words	throw	55.4144
55.2544	DCA_se1_ag1_m_01 - phones	R	55.2844
55.2844	DCA_se1_ag1_m_01 - phones	OW1	55.4144
55.4144	DCA_se1_ag1_m_01 - phones	AO1	55.5244
55.4144	DCA_se1_ag1_m_01 - words	off	55.6444
55.5244	DCA_se1_ag1_m_01 - phones	F	55.6444
55.6444	DCA_se1_ag1_m_01 - phones	T	55.7244
55.6444	DCA_se1_ag1_m_01 - words	to	55.7844
55.7244	DCA_se1_ag1_m_01 - phones	UW1	55.7844
55.7844	DCA_se1_ag1_m_01 - phones	DH	55.8444
55.7844	DCA_se1_ag1_m_01 - words	the	55.9044
55.8444	DCA_se1_ag1_m_01 - phones	AH0	55.9044
55.9044	DCA_se1_ag1_m_01 - phones	AH1	56.0544
55.9044	DCA_se1_ag1_m_01 - words	other	56.2244
56.0544	DCA_se1_ag1_m_01 - phones	DH	56.1344
56.1344	DCA_se1_ag1_m_01 - phones	ER0	56.2244
56.2244	DCA_se1_ag1_m_01 - phones	T	56.3244
56.2244	DCA_se1_ag1_m_01 - words	team	56.4844
56.3244	DCA_se1_ag1_m_01 - phones	IY1	56.4244
56.4244	DCA_se1_ag1_m_01 - phones	M	56.4844
56.4844	DCA_se1_ag1_m_01 - phones	DH	56.5344
56.4844	DCA_se1_ag1_m_01 - words	that	56.6944
56.5344	DCA_se1_ag1_m_01 - phones	AE1	56.5644
56.5644	DCA_se1_ag1_m_01 - phones	T	56.6944
56.6944	DCA_se1_ag1_m_01 - phones	sp	56.7644
57.1524	DCA_se1_ag1_m_01 - phones	AH0	57.2224
57.1524	DCA_se1_ag1_m_01 - words	and	57.2524
57.2224	DCA_se1_ag1_m_01 - phones	N	57.2524
57.2524	DCA_se1_ag1_m_01 - phones	DH	57.2924
57.2524	DCA_se1_ag1_m_01 - words	that	57.3524
57.2924	DCA_se1_ag1_m_01 - phones	AE1	57.3224
57.3224	DCA_se1_ag1_m_01 - phones	T	57.3524
57.3524	DCA_se1_ag1_m_01 - phones	AH1	57.4724
57.3524	DCA_se1_ag1_m_01 - words	other	57.6024
57.4724	DCA_se1_ag1_m_01 - phones	DH	57.5324
57.5324	DCA_se1_ag1_m_01 - phones	ER0	57.6024
57.6024	DCA_se1_ag1_m_01 - phones	T	57.7224
57.6024	DCA_se1_ag1_m_01 - words	team	57.8424
57.7224	DCA_se1_ag1_m_01 - phones	IY1	57.7924
57.7924	DCA_se1_ag1_m_01 - phones	M	57.8424
57.8424	DCA_se1_ag1_m_01 - phones	G	57.8824
57.8424	DCA_se1_ag1_m_01 - words	got	57.9924
57.8824	DCA_se1_ag1_m_01 - phones	AA1	57.9624
57.9624	DCA_se1_ag1_m_01 - phones	T	57.9924
57.9924	DCA_se1_ag1_m_01 - phones	T	58.0224
57.9924	DCA_se1_ag1_m_01 - words	to	58.0624
58.0224	DCA_se1_ag1_m_01 - phones	AH0	58.0624
58.0624	DCA_se1_ag1_m_01 - phones	K	58.2024
58.0624	DCA_se1_ag1_m_01 - words	catch	58.3924
58.2024	DCA_se1_ag1_m_01 - phones	AE1	58.2924
58.2924	DCA_se1_ag1_m_01 - phones	CH	58.3924
58.3924	DCA_se1_ag1_m_01 - phones	DH	58.4624
58.3924	DCA_se1_ag1_m_01 - words	the	58.5124
58.4624	DCA_se1_ag1_m_01 - phones	AH0	58.5124
58.5124	DCA_se1_ag1_m_01 - phones	B	58.5824
58.5124	DCA_se1_ag1_m_01 - words	ball	58.7724
58.5824	DCA_se1_ag1_m_01 - phones	AO1	58.6524
58.6524	DCA_se1_ag1_m_01 - phones	L	58.7724
58.7724	DCA_se1_ag1_m_01 - phones	sp	58.9224
59.2134	DCA_se1_ag1_m_01 - phones	AH0	59.2934
59.2134	DCA_se1_ag1_m_01 - words	and	59.4034
59.2934	DCA_se1_ag1_m_01 - phones	N	59.4034
59.4034	DCA_se1_ag1_m_01 - phones	R	59.5034
59.4034	DCA_se1_ag1_m_01 - words	run	59.6634
59.5034	DCA_se1_ag1_m_01 - phones	AH1	59.6034
59.6034	DCA_se1_ag1_m_01 - phones	N	59.6634
59.6634	DCA_se1_ag1_m_01 - phones	AH0	59.7034
59.6634	DCA_se1_ag1_m_01 - words	and	59.7534
59.7034	DCA_se1_ag1_m_01 - phones	N	59.7534
59.7534	DCA_se1_ag1_m_01 - phones	T	59.8534
59.7534	DCA_se1_ag1_m_01 - words	try	59.9434
59.8534	DCA_se1_ag1_m_01 - phones	R	59.8934
59.8934	DCA_se1_ag1_m_01 - phones	AY1	59.9434
59.9434	DCA_se1_ag1_m_01 - phones	T	59.9934
59.9434	DCA_se1_ag1_m_01 - words	to	60.0334
59.9934	DCA_se1_ag1_m_01 - phones	AH0	60.0334
60.0334	DCA_se1_ag1_m_01 - phones	M	60.1134
60.0334	DCA_se1_ag1_m_01 - words	make	60.2334
60.1134	DCA_se1_ag1_m_01 - phones	EY1	60.1634
60.1634	DCA_se1_ag1_m_01 - phones	K	60.2334
60.2334	DCA_se1_ag1_m_01 - words	a	60.3534
60.2334	DCA_se1_ag1_m_01 - phones	AH0	60.3534
60.3534	DCA_se1_ag1_m_01 - phones	T	60.4834
60.3534	DCA_se1_ag1_m_01 - words	touchdown	60.9234
60.4834	DCA_se1_ag1_m_01 - phones	AH1	60.5634
60.5634	DCA_se1_ag1_m_01 - phones	CH	60.6934
60.6934	DCA_se1_ag1_m_01 - phones	D	60.7834
60.7834	DCA_se1_ag1_m_01 - phones	AW2	60.8934
60.8934	DCA_se1_ag1_m_01 - phones	N	60.9234
60.9234	DCA_se1_ag1_m_01 - phones	sp	66.5357
64.3041	DCA_int_02 - phones	D	64.3441
64.3041	DCA_int_02 - words	do	64.3741
64.3441	DCA_int_02 - phones	UW1	64.3741
64.3741	DCA_int_02 - phones	Y	64.4041
64.3741	DCA_int_02 - words	you	64.4341
64.4041	DCA_int_02 - phones	UW1	64.4341
64.4341	DCA_int_02 - phones	L	64.5241
64.4341	DCA_int_02 - words	like	64.6041
64.5241	DCA_int_02 - phones	AY1	64.5741
64.5741	DCA_int_02 - phones	K	64.6041
64.6041	DCA_int_02 - phones	sp	64.6641
64.6641	DCA_int_02 - phones	DH	64.7041
64.6641	DCA_int_02 - words	the	64.7341
64.7041	DCA_int_02 - phones	AH1	64.7341
64.7341	DCA_int_02 - phones	R	64.8241
64.7341	DCA_int_02 - words	redskins	65.3941
64.8241	DCA_int_02 - phones	EH1	64.8841
64.8841	DCA_int_02 - phones	D	64.9541
64.9541	DCA_int_02 - phones	S	65.0241
65.0241	DCA_int_02 - phones	K	65.0841
65.0841	DCA_int_02 - phones	IH2	65.1141
65.1141	DCA_int_02 - phones	N	65.1441
65.1441	DCA_int_02 - phones	Z	65.3941
65.3941	DCA_int_02 - phones	sp	65.4241
66.5357	DCA_se1_ag1_m_01 - phones	M	66.6957
66.5357	DCA_se1_ag1_m_01 - words	mm-hm	66.8757
66.6957	DCA_se1_ag1_m_01 - phones	HH	66.7257
66.7257	DCA_se1_ag1_m_01 - phones	M	66.8757
66.8757	DCA_se1_ag1_m_01 - phones	sp	66.9257
67.3350	DCA_se1_ag1_m_01 - phones	TH	67.3950
67.3350	DCA_se1_ag1_m_01 - words	think	67.6750
67.3950	DCA_se1_ag1_m_01 - phones	IH1	67.4350
67.4350	DCA_se1_ag1_m_01 - phones	NG	67.5150
67.5150	DCA_se1_ag1_m_01 - phones	K	67.6750
68.0205	DCA_se1_ag1_m_01 - phones	sil	68.0605
68.0605	DCA_se1_ag1_m_01 - phones	Y	68.2305
68.0605	DCA_se1_ag1_m_01 - words	yeah	68.4105
68.2305	DCA_se1_ag1_m_01 - phones	AE1	68.4105
68.4105	DCA_se1_ag1_m_01 - phones	sp	70.7145
68.5474	DCA_int_02 - phones	D	68.5874
68.5474	DCA_int_02 - words	did	68.6974
68.5874	DCA_int_02 - phones	IH0	68.6174
68.6174	DCA_int_02 - phones	D	68.6974
68.6974	DCA_int_02 - phones	Y	68.7474
68.6974	DCA_int_02 - words	you	68.8074
68.7474	DCA_int_02 - phones	UW1	68.8074
68.8074	DCA_int_02 - phones	S	68.9374
68.8074	DCA_int_02 - words	see	69.0074
68.9374	DCA_int_02 - phones	IY1	69.0074
69.0074	DCA_int_02 - phones	DH	69.0474
69.0074	DCA_int_02 - words	the	69.0974
69.0474	DCA_int_02 - phones	IY0	69.0974
69.0974	DCA_int_02 - phones	G	69.1874
69.0974	DCA_int_02 - words	game	69.3774
69.1874	DCA_int_02 - phones	EY1	69.2974
69.2974	DCA_int_02 - phones	M	69.3774
69.3774	DCA_int_02 - phones	Y	69.4474
69.3774	DCA_int_02 - words	yesterday	69.9374
69.4474	DCA_int_02 - phones	EH1	69.5074
69.5074	DCA_int_02 - phones	S	69.5874
69.5874	DCA_int_02 - phones	T	69.6574
69.6574	DCA_int_02 - phones	ER0	69.7074
69.7074	DCA_int_02 - phones	D	69.7674
69.7674	DCA_int_02 - phones	EY2	69.9374
69.9374	DCA_int_02 - phones	AA1	69.9974
69.9374	DCA_int_02 - words	on	70.0474
69.9974	DCA_int_02 - phones	N	70.0474
70.0474	DCA_int_02 - phones	sp	70.1074
70.1074	DCA_int_02 - phones	T	70.1574
70.1074	DCA_int_02 - words	television	70.6774
70.1574	DCA_int_02 - phones	EH1	70.2174
70.2174	DCA_int_02 - phones	L	70.2974
70.2974	DCA_int_02 - phones	AH0	70.3274
70.3274	DCA_int_02 - phones	V	70.5474
70.5474	DCA_int_02 - phones	IH2	70.5774
70.5774	DCA_int_02 - phones	ZH	70.6174
70.6174	DCA_int_02 - phones	AH0	70.6474
70.6474	DCA_int_02 - phones	N	70.6774
70.7145	DCA_se1_ag1_m_01 - phones	M	70.9745
70.7145	DCA_se1_ag1_m_01 - words	mm-mm	71.0045
70.9745	DCA_se1_ag1_m_01 - phones	M	71.0045
71.0045	DCA_se1_ag1_m_01 - phones	sp	76.4487
73.2138	DCA_int_02 - phones	HH	73.2738
73.2138	DCA_int_02 - words	how	73.3438
73.2738	DCA_int_02 - phones	AW1	73.3438
73.3438	DCA_int_02 - phones	AH0	73.3838
73.3438	DCA_int_02 - words	about	73.5738
73.3838	DCA_int_02 - phones	B	73.4238
73.4238	DCA_int_02 - phones	AW1	73.5138
73.5138	DCA_int_02 - phones	T	73.5738
73.5738	DCA_int_02 - phones	EH1	73.6738
73.5738	DCA_int_02 - words	any	73.8138
73.6738	DCA_int_02 - phones	N	73.7238
73.7238	DCA_int_02 - phones	IY0	73.8138
73.8138	DCA_int_02 - phones	AH1	73.8838
73.8138	DCA_int_02 - words	other	74.0538
73.8838	DCA_int_02 - phones	DH	73.9138
73.9138	DCA_int_02 - phones	ER0	74.0538
74.0538	DCA_int_02 - phones	G	74.1138
74.0538	DCA_int_02 - words	games	74.3638
74.1138	DCA_int_02 - phones	EY1	74.2538
74.2538	DCA_int_02 - phones	M	74.3338
74.3338	DCA_int_02 - phones	Z	74.3638
74.3638	DCA_int_02 - phones	Y	74.4038
74.3638	DCA_int_02 - words	you	74.4638
74.4038	DCA_int_02 - phones	UW1	74.4638
74.4638	DCA_int_02 - phones	P	74.5338
74.4638	DCA_int_02 - words	play	74.7138
74.5338	DCA_int_02 - phones	L	74.6838
74.6838	DCA_int_02 - phones	EY1	74.7138
74.7138	DCA_int_02 - phones	Y	74.7438
74.7138	DCA_int_02 - words	you	74.8038
74.7438	DCA_int_02 - phones	UW1	74.8038
74.8038	DCA_int_02 - phones	sp	74.8338
74.8338	DCA_int_02 - phones	P	74.8638
74.8338	DCA_int_02 - words	play	74.9938
74.8638	DCA_int_02 - phones	L	74.9238
74.9238	DCA_int_02 - phones	EY1	74.9938
74.9938	DCA_int_02 - phones	sp	75.0538
75.0538	DCA_int_02 - phones	M	75.1538
75.0538	DCA_int_02 - words	marbles	75.6238
75.1538	DCA_int_02 - phones	AA1	75.2538
75.2538	DCA_int_02 - phones	R	75.3138
75.3138	DCA_int_02 - phones	B	75.3438
75.3438	DCA_int_02 - phones	AH0	75.3738
75.3738	DCA_int_02 - phones	L	75.4238
75.4238	DCA_int_02 - phones	Z	75.6238
75.6238	DCA_int_02 - phones	sp	75.6838
76.4487	DCA_se1_ag1_m_01 - phones	N	76.4987
76.4487	DCA_se1_ag1_m_01 - words	no	76.5687
76.4987	DCA_se1_ag1_m_01 - phones	OW1	76.5687
76.5687	DCA_se1_ag1_m_01 - phones	sp	79.1878
78.8967	DCA_int_02 - phones	HH	78.9367
78.8967	DCA_int_02 - words	how	79.0567
78.9367	DCA_int_02 - phones	AW1	79.0567
79.0567	DCA_int_02 - phones	AH0	79.0867
79.0567	DCA_int_02 - words	about	79.1767
79.0867	DCA_int_02 - phones	B	79.1167
79.1167	DCA_int_02 - phones	AW1	79.1467
79.1467	DCA_int_02 - phones	T	79.1767
79.1767	DCA_int_02 - phones	sp	79.4567
79.1878	DCA_se1_ag1_m_01 - phones	S	79.2878
79.1878	DCA_se1_ag1_m_01 - words	sometime	79.6978
79.2878	DCA_se1_ag1_m_01 - phones	AH1	79.3378
79.3378	DCA_se1_ag1_m_01 - phones	M	79.4578
79.4578	DCA_se1_ag1_m_01 - phones	T	79.5678
79.5678	DCA_se1_ag1_m_01 - phones	AY2	79.6478
79.6478	DCA_se1_ag1_m_01 - phones	M	79.6978
79.6978	DCA_se1_ag1_m_01 - phones	sp	79.7278
79.7278	DCA_se1_ag1_m_01 - words	i	79.7578
79.7278	DCA_se1_ag1_m_01 - phones	AY1	79.7578
79.7578	DCA_se1_ag1_m_01 - phones	sp	79.7878
79.7878	DCA_se1_ag1_m_01 - phones	P	79.8278
79.7878	DCA_se1_ag1_m_01 - words	play	79.9578
79.8278	DCA_se1_ag1_m_01 - phones	L	79.8878
79.8878	DCA_se1_ag1_m_01 - phones	EY1	79.9578
79.9578	DCA_se1_ag1_m_01 - phones	sp	80.0078
80.0078	DCA_se1_ag1_m_01 - phones	B	80.0978
80.0078	DCA_se1_ag1_m_01 - words	boxer	80.5178
80.0978	DCA_se1_ag1_m_01 - phones	AA1	80.2378
80.2378	DCA_se1_ag1_m_01 - phones	K	80.3478
80.3478	DCA_se1_ag1_m_01 - phones	S	80.4778
80.4778	DCA_se1_ag1_m_01 - phones	ER0	80.5178
80.5178	DCA_se1_ag1_m_01 - phones	sp	83.7623
81.0545	DCA_int_02 - phones	Y	81.1245
81.0545	DCA_int_02 - words	u	81.1645
81.1245	DCA_int_02 - phones	UW1	81.1645
81.1645	DCA_int_02 - phones	sp	81.3145
81.3145	DCA_int_02 - words	oh	81.5245
81.3145	DCA_int_02 - phones	OW1	81.5245
81.5245	DCA_int_02 - phones	HH	81.5545
81.5245	DCA_int_02 - words	how	81.6145
81.5545	DCA_int_02 - phones	AW1	81.6145
81.6145	DCA_int_02 - phones	D	81.7045
81.6145	DCA_int_02 - words	do	81.7345
81.7045	DCA_int_02 - phones	UW1	81.7345
81.7345	DCA_int_02 - phones	Y	81.7645
81.7345	DCA_int_02 - words	you	81.7945
81.7645	DCA_int_02 - phones	UW1	81.7945
81.7945	DCA_int_02 - phones	D	81.8445
81.7945	DCA_int_02 - words	do	81.9445
81.8445	DCA_int_02 - phones	UW1	81.9445
81.9445	DCA_int_02 - phones	DH	82.0045
81.9445	DCA_int_02 - words	that	82.2745
82.0045	DCA_int_02 - phones	AH0	82.1645
82.1645	DCA_int_02 - phones	T	82.2745
82.2745	DCA_int_02 - phones	sp	82.3245
83.7623	DCA_se1_ag1_m_01 - phones	AY1	83.8023
83.7623	DCA_se1_ag1_m_01 - words	i	83.8023
83.8023	DCA_se1_ag1_m_01 - phones	sp	83.8523
84.3651	DCA_se1_ag1_m_01 - phones	Y	84.4551
84.3651	DCA_se1_ag1_m_01 - words	you	84.5051
84.4551	DCA_se1_ag1_m_01 - phones	UW1	84.5051
84.5051	DCA_se1_ag1_m_01 - phones	G	84.5851
84.5051	DCA_se1_ag1_m_01 - words	got	84.7251
84.5851	DCA_se1_ag1_m_01 - phones	AA1	84.6751
84.6751	DCA_se1_ag1_m_01 - phones	T	84.7251
84.7251	DCA_se1_ag1_m_01 - phones	T	84.7551
84.7251	DCA_se1_ag1_m_01 - words	to	84.7851
84.7551	DCA_se1_ag1_m_01 - phones	AH0	84.7851
84.7851	DCA_se1_ag1_m_01 - phones	T	84.9051
84.7851	DCA_se1_ag1_m_01 - words	try	85.0051
84.9051	DCA_se1_ag1_m_01 - phones	R	84.9351
84.9351	DCA_se1_ag1_m_01 - phones	AY1	85.0051
85.0051	DCA_se1_ag1_m_01 - phones	AH0	85.0351
85.0051	DCA_se1_ag1_m_01 - words	and	85.0851
85.0351	DCA_se1_ag1_m_01 - phones	N	85.0851
85.0851	DCA_se1_ag1_m_01 - phones	N	85.1851
85.0851	DCA_se1_ag1_m_01 - words	knock	85.2951
85.1851	DCA_se1_ag1_m_01 - phones	AA1	85.2651
85.2651	DCA_se1_ag1_m_01 - phones	K	85.2951
85.2951	DCA_se1_ag1_m_01 - phones	sp	85.3651
85.3651	DCA_se1_ag1_m_01 - phones	AH0	85.4251
85.3651	DCA_se1_ag1_m_01 - words	a	85.4251
85.4251	DCA_se1_ag1_m_01 - phones	sp	85.4851
85.4851	DCA_se1_ag1_m_01 - phones	P	85.6051
85.4851	DCA_se1_ag1_m_01 - words	person	85.9151
85.6051	DCA_se1_ag1_m_01 - phones	ER1	85.6651
85.6651	DCA_se1_ag1_m_01 - phones	S	85.7951
85.7951	DCA_se1_ag1_m_01 - phones	AH0	85.8351
85.8351	DCA_se1_ag1_m_01 - phones	N	85.9151
85.9151	DCA_se1_ag1_m_01 - phones	D	86.0051
85.9151	DCA_se1_ag1_m_01 - words	down	86.2051
86.0051	DCA_se1_ag1_m_01 - phones	AW1	86.1751
86.1751	DCA_se1_ag1_m_01 - phones	N	86.2051
86.2051	DCA_se1_ag1_m_01 - phones	sp	89.0682
87.4601	DCA_int_02 - phones	Y	87.5401
87.4601	DCA_int_02 - words	you	87.6001
87.5401	DCA_int_02 - phones	UW1	87.6001
87.6001	DCA_int_02 - phones	sp	87.6301
87.6301	DCA_int_02 - phones	G	87.6801
87.6301	DCA_int_02 - words	get	87.8601
87.6801	DCA_int_02 - phones	EH1	87.8301
87.8301	DCA_int_02 - phones	T	87.8601
87.8601	DCA_int_02 - phones	IH0	87.8901
87.8601	DCA_int_02 - words	in	87.9301
87.8901	DCA_int_02 - phones	N	87.9301
87.9301	DCA_int_02 - phones	DH	87.9701
87.9301	DCA_int_02 - words	the	88.0301
87.9701	DCA_int_02 - phones	AH0	88.0301
88.0301	DCA_int_02 - phones	R	88.1001
88.0301	DCA_int_02 - words	ring	88.2801
88.1001	DCA_int_02 - phones	IH1	88.2101
88.2101	DCA_int_02 - phones	NG	88.2801
88.2801	DCA_int_02 - words	or	88.4401
88.2801	DCA_int_02 - phones	ER0	88.4401
88.4401	DCA_int_02 - phones	EH1	88.4801
88.4401	DCA_int_02 - words	anything	88.9601
88.4801	DCA_int_02 - phones	N	88.5901
88.5901	DCA_int_02 - phones	IY0	88.6501
88.6501	DCA_int_02 - phones	TH	88.7601
88.7601	DCA_int_02 - phones	IH2	88.8101
88.8101	DCA_int_02 - phones	NG	88.9601
88.9601	DCA_int_02 - phones	sp	89.0401
89.0682	DCA_se1_ag1_m_01 - phones	M	89.1982
89.0682	DCA_se1_ag1_m_01 - words	mm-mm	89.4582
89.1982	DCA_se1_ag1_m_01 - phones	M	89.4582
91.2418	DCA_int_02 - phones	OW1	91.3518
91.2418	DCA_int_02 - words	oh	91.3518
91.3518	DCA_int_02 - phones	DH	91.4418
91.3518	DCA_int_02 - words	that	91.5918
91.4418	DCA_int_02 - phones	AH0	91.5618
91.5618	DCA_int_02 - phones	T	91.5918
91.5918	DCA_int_02 - words	s	91.6718
91.5918	DCA_int_02 - phones	Z	91.6718
91.6718	DCA_int_02 - phones	sp	91.7518
91.7518	DCA_int_02 - phones	P	91.7818
91.7518	DCA_int_02 - words	pretty	91.9818
91.7818	DCA_int_02 - phones	R	91.8118
91.8118	DCA_int_02 - phones	IH1	91.8418
91.8418	DCA_int_02 - phones	T	91.8718
91.8718	DCA_int_02 - phones	IY0	91.9818
91.9818	DCA_int_02 - phones	sp	92.0118
92.0118	DCA_int_02 - phones	G	92.0518
92.0118	DCA_int_02 - words	good	92.2618
92.0518	DCA_int_02 - phones	IH0	92.2318
92.2318	DCA_int_02 - phones	D	92.2618
92.2618	DCA_int_02 - phones	sp	92.3218
95.6051	DCA_int_02 - phones	HH	95.6651
95.6051	DCA_int_02 - words	how	95.6951
95.6651	DCA_int_02 - phones	AW1	95.6951
95.6951	DCA_int_02 - phones	D	95.7851
95.6951	DCA_int_02 - words	do	95.8251
95.7851	DCA_int_02 - phones	UW1	95.8251
95.8251	DCA_int_02 - phones	Y	95.8551
95.8251	DCA_int_02 - words	you	95.8951
95.8551	DCA_int_02 - phones	UW1	95.8951
95.8951	DCA_int_02 - phones	D	95.9351
95.8951	DCA_int_02 - words	decide	96.3451
95.9351	DCA_int_02 - phones	IH2	95.9951
95.9951	DCA_int_02 - phones	S	96.1451
96.1451	DCA_int_02 - phones	AY1	96.2651
96.2651	DCA_int_02 - phones	D	96.3451
96.3451	DCA_int_02 - phones	HH	96.3951
96.3451	DCA_int_02 - words	who	96.4351
96.3951	DCA_int_02 - phones	UW1	96.4351
96.4351	DCA_int_02 - words	s	96.5351
96.4351	DCA_int_02 - phones	Z	96.5351
96.5351	DCA_int_02 - phones	sp	96.5651
96.5651	DCA_int_02 - phones	G	96.6151
96.5651	DCA_int_02 - words	gonna	96.7951
96.6151	DCA_int_02 - phones	AH1	96.6551
96.6551	DCA_int_02 - phones	N	96.7351
96.7351	DCA_int_02 - phones	AH0	96.7951
96.7951	DCA_int_02 - phones	sp	96.8751
96.8751	DCA_int_02 - phones	B	96.9251
96.8751	DCA_int_02 - words	be	96.9651
96.9251	DCA_int_02 - phones	IY0	96.9651
96.9651	DCA_int_02 - phones	IH0	96.9951
96.9651	DCA_int_02 - words	it	97.1051
96.9951	DCA_int_02 - phones	T	97.1051
97.1051	DCA_int_02 - phones	AE1	97.1451
97.1051	DCA_int_02 - words	at	97.1851
97.1451	DCA_int_02 - phones	T	97.1851
97.1851	DCA_int_02 - phones	DH	97.2451
97.1851	DCA_int_02 - words	the	97.3451
97.2451	DCA_int_02 - phones	AH0	97.3451
97.3451	DCA_int_02 - phones	sp	97.4951
97.4951	DCA_int_02 - phones	B	97.5351
97.4951	DCA_int_02 - words	beginning	97.9551
97.5351	DCA_int_02 - phones	IH0	97.6451
97.6451	DCA_int_02 - phones	G	97.6751
97.6751	DCA_int_02 - phones	IH1	97.7051
97.7051	DCA_int_02 - phones	N	97.7351
97.7351	DCA_int_02 - phones	IH0	97.8751
97.8751	DCA_int_02 - phones	NG	97.9551
97.9551	DCA_int_02 - phones	AH0	97.9951
97.9551	DCA_int_02 - words	of	98.0251
97.9951	DCA_int_02 - phones	V	98.0251
98.0251	DCA_int_02 - phones	DH	98.0551
98.0251	DCA_int_02 - words	the	98.1051
98.0551	DCA_int_02 - phones	IY0	98.1051
98.1051	DCA_int_02 - phones	sp	98.1751
98.1751	DCA_int_02 - phones	G	98.2151
98.1751	DCA_int_02 - words	game	98.3851
98.2151	DCA_int_02 - phones	EY1	98.3451
98.3451	DCA_int_02 - phones	M	98.3851
98.3851	DCA_int_02 - phones	sp	98.4451
98.4451	DCA_int_02 - phones	S	98.5651
98.4451	DCA_int_02 - words	say	98.6351
98.5651	DCA_int_02 - phones	EY1	98.6351
98.6351	DCA_int_02 - phones	Y	98.6751
98.6351	DCA_int_02 - words	you're	98.7351
98.6751	DCA_int_02 - phones	UW1	98.7051
98.7051	DCA_int_02 - phones	R	98.7351
98.7351	DCA_int_02 - phones	G	98.7751
98.7351	DCA_int_02 - words	gonna	98.8951
98.7751	DCA_int_02 - phones	AH1	98.8051
98.8051	DCA_int_02 - phones	N	98.8451
98.8451	DCA_int_02 - phones	AH0	98.8951
98.8951	DCA_int_02 - phones	sp	99.0051
99.0051	DCA_int_02 - phones	P	99.0351
99.0051	DCA_int_02 - words	play	99.1551
99.0351	DCA_int_02 - phones	L	99.0851
99.0851	DCA_int_02 - phones	EY1	99.1551
99.1551	DCA_int_02 - phones	sp	99.3051
99.3051	DCA_int_02 - phones	T	99.3751
99.3051	DCA_int_02 - words	tag	99.6751
99.3751	DCA_int_02 - phones	AE1	99.6451
99.6451	DCA_int_02 - phones	G	99.6751
99.6751	DCA_int_02 - phones	sp	99.7051
99.9498	DCA_int_02 - phones	HH	100.0298
99.9498	DCA_int_02 - words	how	100.0598
100.0298	DCA_int_02 - phones	AW1	100.0598
100.0598	DCA_int_02 - phones	D	100.1498
100.0598	DCA_int_02 - words	do	100.1798
100.1498	DCA_int_02 - phones	UW1	100.1798
100.1798	DCA_int_02 - phones	Y	100.2198
100.1798	DCA_int_02 - words	you	100.2498
100.2198	DCA_int_02 - phones	UW1	100.2498
100.2498	DCA_int_02 - phones	sp	100.2998
100.2998	DCA_int_02 - phones	D	100.3298
100.2998	DCA_int_02 - words	decide	100.7098
100.3298	DCA_int_02 - phones	IH2	100.4098
100.4098	DCA_int_02 - phones	S	100.5498
100.5498	DCA_int_02 - phones	AY1	100.6798
100.6798	DCA_int_02 - phones	D	100.7098
100.7098	DCA_int_02 - phones	HH	100.7398
100.7098	DCA_int_02 - words	who	100.7698
100.7398	DCA_int_02 - phones	UW1	100.7698
100.7698	DCA_int_02 - phones	Z	100.8098
100.7698	DCA_int_02 - words	s	100.8098
100.8098	DCA_int_02 - phones	sp	100.9298
100.9298	DCA_int_02 - phones	G	100.9698
100.9298	DCA_int_02 - words	gonna	101.1098
100.9698	DCA_int_02 - phones	AH1	100.9998
100.9998	DCA_int_02 - phones	N	101.0598
101.0598	DCA_int_02 - phones	AH0	101.1098
101.1098	DCA_int_02 - phones	sp	101.1798
101.1798	DCA_int_02 - phones	B	101.2198
101.1798	DCA_int_02 - words	be	101.3698
101.2198	DCA_int_02 - phones	IY0	101.3698
101.3698	DCA_int_02 - phones	IH0	101.3998
101.3698	DCA_int_02 - words	it	101.4798
101.3998	DCA_int_02 - phones	T	101.4798
101.4798	DCA_int_02 - phones	sp	101.5498
101.9361	DCA_se1_ag1_m_01 - phones	sil	101.9961
101.9961	DCA_se1_ag1_m_01 - words	m-	102.0761
101.9961	DCA_se1_ag1_m_01 - phones	M	102.0761
102.0761	DCA_se1_ag1_m_01 - phones	sp	102.3026
102.3026	DCA_se1_ag1_m_01 - phones	T	102.4026
102.3026	DCA_se1_ag1_m_01 - words	te-	102.4326
102.4026	DCA_se1_ag1_m_01 - phones	IY1	102.4326
102.4326	DCA_se1_ag1_m_01 - phones	sp	102.7635
102.7635	DCA_se1_ag1_m_01 - phones	T	102.8635
102.7635	DCA_se1_ag1_m_01 - words	tell	103.0235
102.8635	DCA_se1_ag1_m_01 - phones	EH1	102.9635
102.9635	DCA_se1_ag1_m_01 - phones	L	103.0235
103.0235	DCA_se1_ag1_m_01 - phones	AH0	103.0535
103.0235	DCA_se1_ag1_m_01 - words	'em	103.0935
103.0535	DCA_se1_ag1_m_01 - phones	M	103.0935
103.0935	DCA_se1_ag1_m_01 - phones	T	103.1235
103.0935	DCA_se1_ag1_m_01 - words	to	103.1635
103.1235	DCA_se1_ag1_m_01 - phones	AH0	103.1635
103.1635	DCA_se1_ag1_m_01 - phones	P	103.2735
103.1635	DCA_se1_ag1_m_01 - words	put	103.4135
103.2735	DCA_se1_ag1_m_01 - phones	UH1	103.3435
103.3435	DCA_se1_ag1_m_01 - phones	T	103.4135
103.4135	DCA_se1_ag1_m_01 - phones	DH	103.4735
103.4135	DCA_se1_ag1_m_01 - words	their	103.6135
103.4735	DCA_se1_ag1_m_01 - phones	EH1	103.5335
103.5335	DCA_se1_ag1_m_01 - phones	R	103.6135
103.6135	DCA_se1_ag1_m_01 - phones	F	103.7935
103.6135	DCA_se1_ag1_m_01 - words	feet	103.9635
103.7935	DCA_se1_ag1_m_01 - phones	IY1	103.9135
103.9135	DCA_se1_ag1_m_01 - phones	T	103.9635
103.9635	DCA_se1_ag1_m_01 - phones	IH1	103.9935
103.9635	DCA_se1_ag1_m_01 - words	in	104.0235
103.9935	DCA_se1_ag1_m_01 - phones	N	104.0235
104.0235	DCA_se1_ag1_m_01 - phones	sp	104.2235
105.2503	DCA_int_02 - phones	AH1	105.4003
105.2503	DCA_int_02 - words	uh-huh	105.6603
105.4003	DCA_int_02 - phones	HH	105.4303
105.4303	DCA_int_02 - phones	AH1	105.6603
105.6603	DCA_int_02 - phones	sp	105.7103
107.2321	DCA_se1_ag1_m_01 - phones	AH0	107.3421
107.2321	DCA_se1_ag1_m_01 - words	and	107.4121
107.3421	DCA_se1_ag1_m_01 - phones	N	107.3821
107.3821	DCA_se1_ag1_m_01 - phones	D	107.4121
107.4121	DCA_se1_ag1_m_01 - phones	DH	107.4821
107.4121	DCA_se1_ag1_m_01 - words	then	107.5621
107.4821	DCA_se1_ag1_m_01 - phones	EH1	107.5321
107.5321	DCA_se1_ag1_m_01 - phones	N	107.5621
107.5621	DCA_se1_ag1_m_01 - phones	D	107.5921
107.5621	DCA_se1_ag1_m_01 - words	w	107.7821
107.5921	DCA_se1_ag1_m_01 - phones	AH1	107.6221
107.6221	DCA_se1_ag1_m_01 - phones	B	107.6521
107.6521	DCA_se1_ag1_m_01 - phones	AH0	107.6821
107.6821	DCA_se1_ag1_m_01 - phones	L	107.7121
107.7121	DCA_se1_ag1_m_01 - phones	Y	107.7521
107.7521	DCA_se1_ag1_m_01 - phones	UW0	107.7821
108.2066	DCA_se1_ag1_m_01 - phones	DH	108.2766
108.2066	DCA_se1_ag1_m_01 - words	then	108.4566
108.2766	DCA_se1_ag1_m_01 - phones	EH1	108.3366
108.3366	DCA_se1_ag1_m_01 - phones	N	108.4566
108.4566	DCA_se1_ag1_m_01 - phones	W	108.5566
108.4566	DCA_se1_ag1_m_01 - words	we	108.5866
108.5566	DCA_se1_ag1_m_01 - phones	IY1	108.5866
108.5866	DCA_se1_ag1_m_01 - phones	sp	109.3417
109.3417	DCA_se1_ag1_m_01 - phones	S	109.8017
109.3417	DCA_se1_ag1_m_01 - words	say	109.9217
109.8017	DCA_se1_ag1_m_01 - phones	EY1	109.9217
109.9217	DCA_se1_ag1_m_01 - phones	S	110.0317
109.9217	DCA_se1_ag1_m_01 - words	some	110.1817
110.0317	DCA_se1_ag1_m_01 - phones	AH1	110.0717
110.0717	DCA_se1_ag1_m_01 - phones	M	110.1817
110.1817	DCA_se1_ag1_m_01 - phones	W	110.3017
110.1817	DCA_se1_ag1_m_01 - words	words	110.5617
110.3017	DCA_se1_ag1_m_01 - phones	ER1	110.4217
110.4217	DCA_se1_ag1_m_01 - phones	D	110.4817
110.4817	DCA_se1_ag1_m_01 - phones	Z	110.5617
110.9146	DCA_se1_ag1_m_01 - phones	AH0	110.9846
110.9146	DCA_se1_ag1_m_01 - words	and	111.0746
110.9846	DCA_se1_ag1_m_01 - phones	N	111.0446
111.0446	DCA_se1_ag1_m_01 - phones	D	111.0746
111.0746	DCA_se1_ag1_m_01 - phones	HH	111.1546
111.0746	DCA_se1_ag1_m_01 - words	whoever	111.5146
111.1546	DCA_se1_ag1_m_01 - phones	UW0	111.3146
111.3146	DCA_se1_ag1_m_01 - phones	EH1	111.3446
111.3446	DCA_se1_ag1_m_01 - phones	V	111.4346
111.4346	DCA_se1_ag1_m_01 - phones	ER0	111.5146
111.5146	DCA_se1_ag1_m_01 - phones	B	111.6046
111.5146	DCA_se1_ag1_m_01 - words	be	111.6646
111.6046	DCA_se1_ag1_m_01 - phones	IY1	111.6646
111.6646	DCA_se1_ag1_m_01 - phones	DH	111.7146
111.6646	DCA_se1_ag1_m_01 - words	the	111.8046
111.7146	DCA_se1_ag1_m_01 - phones	IY0	111.8046
111.8046	DCA_se1_ag1_m_01 - phones	L	111.9046
111.8046	DCA_se1_ag1_m_01 - words	last	112.1546
111.9046	DCA_se1_ag1_m_01 - phones	AE1	112.0846
112.0846	DCA_se1_ag1_m_01 - phones	S	112.1546
112.1546	DCA_se1_ag1_m_01 - phones	HH	112.2546
112.1546	DCA_se1_ag1_m_01 - words	one	112.4846
112.2546	DCA_se1_ag1_m_01 - phones	W	112.3046
112.3046	DCA_se1_ag1_m_01 - phones	AH1	112.4246
112.4246	DCA_se1_ag1_m_01 - phones	N	112.4846
112.4846	DCA_se1_ag1_m_01 - phones	sp	113.0949
113.0949	DCA_se1_ag1_m_01 - phones	DH	113.1849
113.0949	DCA_se1_ag1_m_01 - words	they	113.4849
113.1849	DCA_se1_ag1_m_01 - phones	EY1	113.4849
113.4849	DCA_se1_ag1_m_01 - phones	IH1	113.5149
113.4849	DCA_se1_ag1_m_01 - words	it	113.6349
113.5149	DCA_se1_ag1_m_01 - phones	T	113.6349
115.3677	DCA_int_02 - phones	AH1	115.3977
115.3677	DCA_int_02 - words	uh-huh	115.8877
115.3977	DCA_int_02 - phones	HH	115.4477
115.4477	DCA_int_02 - phones	AH1	115.8877
115.8877	DCA_int_02 - phones	sp	117.5421
117.5421	DCA_int_02 - phones	Y	117.6121
117.5421	DCA_int_02 - words	yeah	117.9421
117.6121	DCA_int_02 - phones	AE1	117.9421
118.0002	DCA_int_02 - phones	D	118.0402
118.0002	DCA_int_02 - words	do	118.0702
118.0402	DCA_int_02 - phones	UW1	118.0702
118.0702	DCA_int_02 - phones	Y	118.1002
118.0702	DCA_int_02 - words	you	118.1502
118.1002	DCA_int_02 - phones	UW1	118.1502
118.1502	DCA_int_02 - phones	S	118.2802
118.1502	DCA_int_02 - words	say	118.4602
118.2802	DCA_int_02 - phones	EY1	118.4602
118.4602	DCA_int_02 - phones	S	118.5102
118.4602	DCA_int_02 - words	s	118.5102
118.5102	DCA_int_02 - phones	sp	118.5602
118.5602	DCA_int_02 - phones	AH1	118.7502
118.5602	DCA_int_02 - words	uh	118.7502
118.7502	DCA_int_02 - phones	W	118.8102
118.7502	DCA_int_02 - words	what	118.8902
118.8102	DCA_int_02 - phones	AH1	118.8402
118.8402	DCA_int_02 - phones	T	118.8902
118.8902	DCA_int_02 - words	are	118.9402
118.8902	DCA_int_02 - phones	ER0	118.9402
118.9402	DCA_int_02 - phones	DH	118.9902
118.9402	DCA_int_02 - words	the	119.0502
118.9902	DCA_int_02 - phones	AH1	119.0502
119.0502	DCA_int_02 - phones	W	119.1602
119.0502	DCA_int_02 - words	words	119.4002
119.1602	DCA_int_02 - phones	ER1	119.3002
119.3002	DCA_int_02 - phones	D	119.3402
119.3402	DCA_int_02 - phones	Z	119.4002
119.4002	DCA_int_02 - phones	Y	119.4302
119.4002	DCA_int_02 - words	you	119.4802
119.4302	DCA_int_02 - phones	UW1	119.4802
119.4802	DCA_int_02 - phones	S	119.6602
119.4802	DCA_int_02 - words	say	119.9102
119.6602	DCA_int_02 - phones	EY1	119.9102
119.9102	DCA_int_02 - phones	sp	119.9602
119.9602	DCA_int_02 - phones	D	119.9902
119.9602	DCA_int_02 - words	do	120.0202
119.9902	DCA_int_02 - phones	UW1	120.0202
120.0202	DCA_int_02 - phones	Y	120.0502
120.0202	DCA_int_02 - words	you	120.1602
120.0502	DCA_int_02 - phones	UW1	120.1602
120.1602	DCA_int_02 - phones	sp	120.1902
120.1902	DCA_int_02 - phones	S	120.2702
120.1902	DCA_int_02 - words	say	120.4202
120.2702	DCA_int_02 - phones	EY1	120.4202
120.4202	DCA_int_02 - phones	sp	120.4502
120.4502	DCA_int_02 - phones	EH1	120.5602
120.4502	DCA_int_02 - words	anything	120.7902
120.5602	DCA_int_02 - phones	N	120.5902
120.5902	DCA_int_02 - phones	IY0	120.6202
120.6202	DCA_int_02 - phones	TH	120.6502
120.6502	DCA_int_02 - phones	IH2	120.6802
120.6802	DCA_int_02 - phones	NG	120.7902
120.7902	DCA_int_02 - phones	sp	120.8202
120.8202	DCA_int_02 - phones	L	120.9202
120.8202	DCA_int_02 - words	like	121.1102
120.9202	DCA_int_02 - phones	AY1	121.0102
121.0102	DCA_int_02 - phones	K	121.1102
121.1102	DCA_int_02 - phones	sp	121.1402
121.1402	DCA_int_02 - phones	IY1	121.2702
121.1402	DCA_int_02 - words	eenie	121.3902
121.2702	DCA_int_02 - phones	N	121.3502
121.3502	DCA_int_02 - phones	IY1	121.3902
121.3902	DCA_int_02 - phones	M	121.5002
121.3902	DCA_int_02 - words	meenie	121.7502
121.5002	DCA_int_02 - phones	IY1	121.5802
121.5802	DCA_int_02 - phones	N	121.6102
121.6102	DCA_int_02 - phones	IY1	121.7502
121.7502	DCA_int_02 - phones	sp	121.7902
121.7902	DCA_int_02 - phones	M	121.8602
121.7902	DCA_int_02 - words	miney	122.1202
121.8602	DCA_int_02 - phones	AY1	121.9502
121.9502	DCA_int_02 - phones	N	122.0802
122.0802	DCA_int_02 - phones	IY0	122.1202
122.1202	DCA_int_02 - phones	M	122.2102
122.1202	DCA_int_02 - words	moe	122.5502
122.2102	DCA_int_02 - phones	OW1	122.5502
122.5502	DCA_int_02 - words	or	122.5902
122.5502	DCA_int_02 - phones	ER0	122.5902
122.5902	DCA_int_02 - phones	sp	122.7202
122.6127	DCA_se1_ag1_m_01 - phones	sil	122.6527
122.6527	DCA_se1_ag1_m_01 - phones	M	122.9027
122.6527	DCA_se1_ag1_m_01 - words	mm-hm	123.1027
122.7202	DCA_int_02 - phones	W	122.7702
122.7202	DCA_int_02 - words	what	122.8702
122.7702	DCA_int_02 - phones	AH1	122.8302
122.8302	DCA_int_02 - phones	T	122.8702
122.8702	DCA_int_02 - phones	HH	122.9302
122.8702	DCA_int_02 - words	what	123.0302
122.9027	DCA_se1_ag1_m_01 - phones	HH	122.9627
122.9302	DCA_int_02 - phones	W	122.9602
122.9602	DCA_int_02 - phones	AH1	122.9902
122.9627	DCA_se1_ag1_m_01 - phones	M	123.1027
122.9902	DCA_int_02 - phones	T	123.0302
123.0302	DCA_int_02 - words	are	123.1302
123.0302	DCA_int_02 - phones	ER0	123.1302
123.1302	DCA_int_02 - phones	sp	123.1602
123.1602	DCA_int_02 - phones	S	123.2302
123.1602	DCA_int_02 - words	some	123.3502
123.2302	DCA_int_02 - phones	AH1	123.2702
123.2702	DCA_int_02 - phones	M	123.3502
123.3502	DCA_int_02 - phones	AH0	123.4102
123.3502	DCA_int_02 - words	of	123.4402
123.4102	DCA_int_02 - phones	V	123.4402
123.4402	DCA_int_02 - phones	DH	123.4702
123.4402	DCA_int_02 - words	the	123.5302
123.4702	DCA_int_02 - phones	AH0	123.5302
123.5302	DCA_int_02 - phones	sp	123.5802
123.5802	DCA_int_02 - phones	TH	123.6202
123.5802	DCA_int_02 - words	things	123.8002
123.6202	DCA_int_02 - phones	IH1	123.6502
123.6502	DCA_int_02 - phones	NG	123.6802
123.6802	DCA_int_02 - phones	Z	123.8002
123.8002	DCA_int_02 - phones	sp	123.8802
123.8802	DCA_int_02 - phones	Y	123.9202
123.8802	DCA_int_02 - words	you	123.9802
123.9202	DCA_int_02 - phones	UW1	123.9802
123.9802	DCA_int_02 - phones	sp	124.0102
124.0102	DCA_int_02 - phones	Y	124.0402
124.0102	DCA_int_02 - words	use	124.2802
124.0402	DCA_int_02 - phones	UW1	124.0702
124.0702	DCA_int_02 - phones	Z	124.2802
124.2802	DCA_int_02 - phones	sp	124.4002
124.5839	DCA_se1_ag1_m_01 - phones	T	124.7239
124.5839	DCA_se1_ag1_m_01 - words	tarzan	125.0239
124.7239	DCA_se1_ag1_m_01 - phones	AA1	124.8139
124.8139	DCA_se1_ag1_m_01 - phones	R	124.9039
124.9039	DCA_se1_ag1_m_01 - phones	Z	124.9439
124.9439	DCA_se1_ag1_m_01 - phones	AH0	124.9739
124.9739	DCA_se1_ag1_m_01 - phones	N	125.0239
125.0239	DCA_se1_ag1_m_01 - phones	W	125.0839
125.0239	DCA_se1_ag1_m_01 - words	was	125.2439
125.0839	DCA_se1_ag1_m_01 - phones	AH1	125.1439
125.1439	DCA_se1_ag1_m_01 - phones	Z	125.2439
125.2439	DCA_se1_ag1_m_01 - phones	IH0	125.3139
125.2439	DCA_se1_ag1_m_01 - words	in	125.3439
125.3139	DCA_se1_ag1_m_01 - phones	N	125.3439
125.3439	DCA_se1_ag1_m_01 - phones	DH	125.3739
125.3439	DCA_se1_ag1_m_01 - words	the	125.4439
125.3739	DCA_se1_ag1_m_01 - phones	AH0	125.4439
125.4439	DCA_se1_ag1_m_01 - phones	sp	125.5239
125.5239	DCA_se1_ag1_m_01 - phones	T	125.7139
125.5239	DCA_se1_ag1_m_01 - words	tree	125.9339
125.7139	DCA_se1_ag1_m_01 - phones	R	125.7539
125.7539	DCA_se1_ag1_m_01 - phones	IY1	125.9339
126.1740	DCA_int_02 - phones	HH	126.2340
126.1740	DCA_int_02 - words	how	126.2640
126.2340	DCA_int_02 - phones	AW1	126.2640
126.2640	DCA_int_02 - phones	D	126.3240
126.2640	DCA_int_02 - words	do	126.3540
126.3240	DCA_int_02 - phones	UW1	126.3540
126.3540	DCA_int_02 - phones	Y	126.3940
126.3540	DCA_int_02 - words	you	126.4840
126.3940	DCA_int_02 - phones	UW1	126.4840
126.4840	DCA_int_02 - phones	sp	126.5140
126.5140	DCA_int_02 - phones	HH	126.5840
126.5140	DCA_int_02 - words	how	126.6540
126.5840	DCA_int_02 - phones	AW1	126.6540
126.6540	DCA_int_02 - phones	D	126.6840
126.6540	DCA_int_02 - words	does	126.7540
126.6840	DCA_int_02 - phones	IH0	126.7140
126.7140	DCA_int_02 - phones	Z	126.7540
126.7540	DCA_int_02 - phones	DH	126.7940
126.7540	DCA_int_02 - words	that	126.9440
126.7940	DCA_int_02 - phones	AH0	126.9140
126.9140	DCA_int_02 - phones	T	126.9440
126.9440	DCA_int_02 - phones	sp	127.0140
127.0140	DCA_int_02 - phones	G	127.0640
127.0140	DCA_int_02 - words	go	127.2040
127.0640	DCA_int_02 - phones	OW1	127.2040
127.2040	DCA_int_02 - phones	sp	127.3540
127.4516	DCA_se1_ag1_m_01 - phones	T	127.5916
127.4516	DCA_se1_ag1_m_01 - words	tarzan	127.8516
127.5916	DCA_se1_ag1_m_01 - phones	AA1	127.6416
127.6416	DCA_se1_ag1_m_01 - phones	R	127.7116
127.7116	DCA_se1_ag1_m_01 - phones	Z	127.7716
127.7716	DCA_se1_ag1_m_01 - phones	AH0	127.8016
127.8016	DCA_se1_ag1_m_01 - phones	N	127.8516
127.8516	DCA_se1_ag1_m_01 - phones	W	127.8816
127.8516	DCA_se1_ag1_m_01 - words	was	128.0716
127.8816	DCA_se1_ag1_m_01 - phones	AH1	127.9516
127.9516	DCA_se1_ag1_m_01 - phones	Z	128.0716
128.0716	DCA_se1_ag1_m_01 - phones	IH0	128.1416
128.0716	DCA_se1_ag1_m_01 - words	in	128.2216
128.1416	DCA_se1_ag1_m_01 - phones	N	128.2216
128.2216	DCA_se1_ag1_m_01 - phones	DH	128.2616
128.2216	DCA_se1_ag1_m_01 - words	the	128.3516
128.2616	DCA_se1_ag1_m_01 - phones	AH0	128.3516
128.3516	DCA_se1_ag1_m_01 - phones	T	128.4716
128.3516	DCA_se1_ag1_m_01 - words	tree	128.6716
128.4716	DCA_se1_ag1_m_01 - phones	R	128.5116
128.5116	DCA_se1_ag1_m_01 - phones	IY1	128.6716
128.6716	DCA_se1_ag1_m_01 - phones	HH	128.8016
128.6716	DCA_se1_ag1_m_01 - words	he	128.9016
128.8016	DCA_se1_ag1_m_01 - phones	IY1	128.9016
128.9016	DCA_se1_ag1_m_01 - phones	F	129.0516
128.9016	DCA_se1_ag1_m_01 - words	fell	129.2116
129.0516	DCA_se1_ag1_m_01 - phones	EH1	129.1616
129.1616	DCA_se1_ag1_m_01 - phones	L	129.2116
129.2116	DCA_se1_ag1_m_01 - phones	D	129.2616
129.2116	DCA_se1_ag1_m_01 - words	down	129.4316
129.2616	DCA_se1_ag1_m_01 - phones	AW1	129.3816
129.3816	DCA_se1_ag1_m_01 - phones	N	129.4316
129.4316	DCA_se1_ag1_m_01 - phones	HH	129.4816
129.4316	DCA_se1_ag1_m_01 - words	what	129.5816
129.4816	DCA_se1_ag1_m_01 - phones	W	129.5216
129.5216	DCA_se1_ag1_m_01 - phones	AH1	129.5516
129.5516	DCA_se1_ag1_m_01 - phones	T	129.5816
129.5816	DCA_se1_ag1_m_01 - phones	sp	129.6116
129.6116	DCA_se1_ag1_m_01 - phones	K	129.7016
129.6116	DCA_se1_ag1_m_01 - words	color	129.9016
129.7016	DCA_se1_ag1_m_01 - phones	AH1	129.7616
129.7616	DCA_se1_ag1_m_01 - phones	L	129.8316
129.8316	DCA_se1_ag1_m_01 - phones	ER0	129.9016
129.9016	DCA_se1_ag1_m_01 - phones	W	129.9516
129.9016	DCA_se1_ag1_m_01 - words	was	130.1116
129.9516	DCA_se1_ag1_m_01 - phones	AH1	130.0016
130.0016	DCA_se1_ag1_m_01 - phones	Z	130.1116
130.1116	DCA_se1_ag1_m_01 - phones	HH	130.1416
130.1116	DCA_se1_ag1_m_01 - words	his	130.3316
130.1416	DCA_se1_ag1_m_01 - phones	IH0	130.1816
130.1816	DCA_se1_ag1_m_01 - phones	Z	130.3316
130.3316	DCA_se1_ag1_m_01 - phones	B	130.3916
130.3316	DCA_se1_ag1_m_01 - words	blood	130.7716
130.3916	DCA_se1_ag1_m_01 - phones	L	130.5016
130.5016	DCA_se1_ag1_m_01 - phones	AH1	130.6816
130.6816	DCA_se1_ag1_m_01 - phones	D	130.7716
135.4089	DCA_int_02 - phones	AH0	135.4989
135.4089	DCA_int_02 - words	and	135.5289
135.4989	DCA_int_02 - phones	N	135.5289
135.5289	DCA_int_02 - phones	DH	135.5589
135.5289	DCA_int_02 - words	then	135.7189
135.5589	DCA_int_02 - phones	EH1	135.6289
135.6289	DCA_int_02 - phones	N	135.7189
135.7189	DCA_int_02 - phones	W	135.7689
135.7189	DCA_int_02 - words	what	135.8289
135.7689	DCA_int_02 - phones	AH1	135.7989
135.7989	DCA_int_02 - phones	T	135.8289
135.8289	DCA_int_02 - phones	D	135.8589
135.8289	DCA_int_02 - words	do	135.8889
135.8589	DCA_int_02 - phones	UW1	135.8889
135.8889	DCA_int_02 - phones	Y	135.9189
135.8889	DCA_int_02 - words	you	135.9589
135.9189	DCA_int_02 - phones	UW1	135.9589
135.9589	DCA_int_02 - phones	sp	136.0089
136.0089	DCA_int_02 - phones	D	136.0489
136.0089	DCA_int_02 - words	do	136.1189
136.0489	DCA_int_02 - phones	UW1	136.1189
136.1189	DCA_int_02 - phones	sp	149.3320
137.6797	DCA_se1_ag1_m_01 - phones	AH0	137.7897
137.6797	DCA_se1_ag1_m_01 - words	and	137.9097
137.7897	DCA_se1_ag1_m_01 - phones	N	137.8197
137.8197	DCA_se1_ag1_m_01 - phones	D	137.9097
138.0993	DCA_se1_ag1_m_01 - phones	AE1	138.2293
138.0993	DCA_se1_ag1_m_01 - words	and	138.4093
138.2293	DCA_se1_ag1_m_01 - phones	N	138.3493
138.3493	DCA_se1_ag1_m_01 - phones	D	138.4093
138.4093	DCA_se1_ag1_m_01 - phones	DH	138.4793
138.4093	DCA_se1_ag1_m_01 - words	then	138.6193
138.4793	DCA_se1_ag1_m_01 - phones	EH1	138.5193
138.5193	DCA_se1_ag1_m_01 - phones	N	138.6193
138.6193	DCA_se1_ag1_m_01 - phones	sp	138.6993
138.9666	DCA_se1_ag1_m_01 - phones	DH	139.0366
138.9666	DCA_se1_ag1_m_01 - words	the	139.0866
139.0366	DCA_se1_ag1_m_01 - phones	AH0	139.0866
139.0866	DCA_se1_ag1_m_01 - phones	sp	139.1666
139.2511	DCA_se1_ag1_m_01 - phones	P	139.3811
139.2511	DCA_se1_ag1_m_01 - words	person	139.7011
139.3811	DCA_se1_ag1_m_01 - phones	ER1	139.4811
139.4811	DCA_se1_ag1_m_01 - phones	S	139.5811
139.5811	DCA_se1_ag1_m_01 - phones	AH0	139.6211
139.6211	DCA_se1_ag1_m_01 - phones	N	139.7011
139.7011	DCA_se1_ag1_m_01 - phones	S	139.8011
139.7011	DCA_se1_ag1_m_01 - words	say	140.0711
139.8011	DCA_se1_ag1_m_01 - phones	EY1	140.0711
140.5101	DCA_se1_ag1_m_01 - phones	sil	140.5601
140.5601	DCA_se1_ag1_m_01 - phones	R	140.6401
140.5601	DCA_se1_ag1_m_01 - words	red	140.9301
140.6401	DCA_se1_ag1_m_01 - phones	EH1	140.8401
140.8401	DCA_se1_ag1_m_01 - phones	D	140.9301
141.0918	DCA_se1_ag1_m_01 - phones	sil	141.1518
141.1518	DCA_se1_ag1_m_01 - words	or	141.4618
141.1518	DCA_se1_ag1_m_01 - phones	ER0	141.4618
141.4618	DCA_se1_ag1_m_01 - phones	sp	141.6580
141.6580	DCA_se1_ag1_m_01 - phones	S	141.7780
141.6580	DCA_se1_ag1_m_01 - words	some	141.9280
141.7780	DCA_se1_ag1_m_01 - phones	AH1	141.8180
141.8180	DCA_se1_ag1_m_01 - phones	M	141.9280
141.9280	DCA_se1_ag1_m_01 - phones	AH1	142.0580
141.9280	DCA_se1_ag1_m_01 - words	other	142.1480
142.0580	DCA_se1_ag1_m_01 - phones	DH	142.0880
142.0880	DCA_se1_ag1_m_01 - phones	ER0	142.1480
142.1480	DCA_se1_ag1_m_01 - phones	K	142.2680
142.1480	DCA_se1_ag1_m_01 - words	color	142.5280
142.2680	DCA_se1_ag1_m_01 - phones	AH1	142.3780
142.3780	DCA_se1_ag1_m_01 - phones	L	142.4280
142.4280	DCA_se1_ag1_m_01 - phones	ER0	142.5280
142.5280	DCA_se1_ag1_m_01 - phones	DH	142.5880
142.5280	DCA_se1_ag1_m_01 - words	then	142.7280
142.5880	DCA_se1_ag1_m_01 - phones	EH1	142.6480
142.6480	DCA_se1_ag1_m_01 - phones	N	142.7280
142.7280	DCA_se1_ag1_m_01 - phones	DH	142.7680
142.7280	DCA_se1_ag1_m_01 - words	they	142.8180
142.7680	DCA_se1_ag1_m_01 - phones	EY1	142.8180
142.8180	DCA_se1_ag1_m_01 - phones	S	142.9680
142.8180	DCA_se1_ag1_m_01 - words	spell	143.2680
142.9680	DCA_se1_ag1_m_01 - phones	P	143.0780
143.0780	DCA_se1_ag1_m_01 - phones	EH1	143.1980
143.1980	DCA_se1_ag1_m_01 - phones	L	143.2680
143.2680	DCA_se1_ag1_m_01 - phones	IH0	143.2980
143.2680	DCA_se1_ag1_m_01 - words	it	143.3580
143.2980	DCA_se1_ag1_m_01 - phones	T	143.3580
143.8009	DCA_se1_ag1_m_01 - phones	AH0	143.9209
143.8009	DCA_se1_ag1_m_01 - words	and	143.9609
143.9209	DCA_se1_ag1_m_01 - phones	N	143.9609
143.9609	DCA_se1_ag1_m_01 - phones	IH0	143.9909
143.9609	DCA_se1_ag1_m_01 - words	it	144.0209
143.9909	DCA_se1_ag1_m_01 - phones	T	144.0209
144.0209	DCA_se1_ag1_m_01 - phones	D	144.0509
144.0209	DCA_se1_ag1_m_01 - words	w	144.2409
144.0509	DCA_se1_ag1_m_01 - phones	AH1	144.0809
144.0809	DCA_se1_ag1_m_01 - phones	B	144.1109
144.1109	DCA_se1_ag1_m_01 - phones	AH0	144.1409
144.1409	DCA_se1_ag1_m_01 - phones	L	144.1709
144.1709	DCA_se1_ag1_m_01 - phones	Y	144.2109
144.2109	DCA_se1_ag1_m_01 - phones	UW0	144.2409
144.3605	DCA_se1_ag1_m_01 - phones	sil	144.3905
144.3905	DCA_se1_ag1_m_01 - phones	IH1	144.5005
144.3905	DCA_se1_ag1_m_01 - words	if	144.5805
144.5005	DCA_se1_ag1_m_01 - phones	F	144.5805
144.5805	DCA_se1_ag1_m_01 - phones	Y	144.6205
144.5805	DCA_se1_ag1_m_01 - words	you	144.6905
144.6205	DCA_se1_ag1_m_01 - phones	UW1	144.6905
144.6905	DCA_se1_ag1_m_01 - phones	G	144.7505
144.6905	DCA_se1_ag1_m_01 - words	get	144.8905
144.7505	DCA_se1_ag1_m_01 - phones	IH1	144.8305
144.8305	DCA_se1_ag1_m_01 - phones	T	144.8905
144.8905	DCA_se1_ag1_m_01 - phones	T	144.9805
144.8905	DCA_se1_ag1_m_01 - words	to	145.0505
144.9805	DCA_se1_ag1_m_01 - phones	UW1	145.0505
145.0505	DCA_se1_ag1_m_01 - phones	DH	145.1305
145.0505	DCA_se1_ag1_m_01 - words	them	145.3305
145.1305	DCA_se1_ag1_m_01 - phones	EH1	145.2105
145.2105	DCA_se1_ag1_m_01 - phones	M	145.3305
145.3305	DCA_se1_ag1_m_01 - phones	sp	145.9579
145.9579	DCA_se1_ag1_m_01 - phones	DH	146.0279
145.9579	DCA_se1_ag1_m_01 - words	they're	146.2079
146.0279	DCA_se1_ag1_m_01 - phones	EH1	146.1479
146.1479	DCA_se1_ag1_m_01 - phones	R	146.2079
146.2079	DCA_se1_ag1_m_01 - phones	AW1	146.3779
146.2079	DCA_se1_ag1_m_01 - words	out	146.4279
146.3779	DCA_se1_ag1_m_01 - phones	T	146.4279
146.4279	DCA_se1_ag1_m_01 - phones	sp	146.9238
146.9238	DCA_se1_ag1_m_01 - phones	DH	146.9638
146.9238	DCA_se1_ag1_m_01 - words	they're	147.1738
146.9638	DCA_se1_ag1_m_01 - phones	EH1	147.1338
147.1338	DCA_se1_ag1_m_01 - phones	R	147.1738
147.1738	DCA_se1_ag1_m_01 - phones	N	147.2538
147.1738	DCA_se1_ag1_m_01 - words	n-	147.2538
147.2538	DCA_se1_ag1_m_01 - phones	sp	147.3832
147.3832	DCA_se1_ag1_m_01 - phones	DH	147.4432
147.3832	DCA_se1_ag1_m_01 - words	they're	147.5832
147.4432	DCA_se1_ag1_m_01 - phones	EH1	147.5332
147.5332	DCA_se1_ag1_m_01 - phones	R	147.5832
147.5832	DCA_se1_ag1_m_01 - phones	N	147.6732
147.5832	DCA_se1_ag1_m_01 - words	not	147.8732
147.6732	DCA_se1_ag1_m_01 - phones	AA1	147.7632
147.7632	DCA_se1_ag1_m_01 - phones	T	147.8732
147.8732	DCA_se1_ag1_m_01 - phones	IH1	148.0232
147.8732	DCA_se1_ag1_m_01 - words	it	148.1332
148.0232	DCA_se1_ag1_m_01 - phones	T	148.1332
149.3320	DCA_int_02 - phones	G	149.3720
149.3320	DCA_int_02 - words	good	149.6120
149.3720	DCA_int_02 - phones	IH0	149.5520
149.5520	DCA_int_02 - phones	D	149.6120
149.6120	DCA_int_02 - phones	sp	149.6420
151.0646	DCA_int_02 - phones	OW2	151.2746
151.0646	DCA_int_02 - words	okay	151.4446
151.2746	DCA_int_02 - phones	K	151.3346
151.3346	DCA_int_02 - phones	EY1	151.4446
151.4446	DCA_int_02 - phones	HH	151.4846
151.4446	DCA_int_02 - words	how	151.5846
151.4846	DCA_int_02 - phones	AW1	151.5846
151.5846	DCA_int_02 - phones	AH0	151.6146
151.5846	DCA_int_02 - words	about	151.9046
151.6146	DCA_int_02 - phones	B	151.6646
151.6646	DCA_int_02 - phones	AW1	151.8046
151.8046	DCA_int_02 - phones	T	151.9046
151.9046	DCA_int_02 - phones	sp	151.9346
151.9346	DCA_int_02 - phones	AH1	152.1646
151.9346	DCA_int_02 - words	uh	152.1646
152.1646	DCA_int_02 - phones	D	152.1946
152.1646	DCA_int_02 - words	do	152.2346
152.1946	DCA_int_02 - phones	UW1	152.2346
152.2346	DCA_int_02 - phones	sp	152.2846
152.2846	DCA_int_02 - phones	Y	152.3146
152.2846	DCA_int_02 - words	you	152.3646
152.3146	DCA_int_02 - phones	UW1	152.3646
152.3646	DCA_int_02 - phones	W	152.4146
152.3646	DCA_int_02 - words	watch	152.5746
152.4146	DCA_int_02 - phones	AA1	152.5446
152.5446	DCA_int_02 - phones	CH	152.5746
152.5746	DCA_int_02 - phones	AH0	152.6046
152.5746	DCA_int_02 - words	a	152.6046
152.6046	DCA_int_02 - phones	sp	152.6346
152.6346	DCA_int_02 - phones	L	152.6746
152.6346	DCA_int_02 - words	little	152.8246
152.6746	DCA_int_02 - phones	IH1	152.7046
152.7046	DCA_int_02 - phones	T	152.7346
152.7346	DCA_int_02 - phones	AH0	152.7646
152.7646	DCA_int_02 - phones	L	152.8246
152.8246	DCA_int_02 - phones	sp	152.8746
152.8746	DCA_int_02 - phones	T	152.9546
152.8746	DCA_int_02 - words	tv	153.3046
152.9546	DCA_int_02 - phones	IY1	153.0746
153.0746	DCA_int_02 - phones	V	153.1746
153.1746	DCA_int_02 - phones	IY1	153.3046
153.3046	DCA_int_02 - phones	sp	153.3346
153.7866	DCA_se1_ag1_m_01 - phones	sil	153.8566
153.8566	DCA_se1_ag1_m_01 - phones	M	153.9966
153.8566	DCA_se1_ag1_m_01 - words	mm-hm	154.2066
153.9966	DCA_se1_ag1_m_01 - phones	HH	154.0766
154.0766	DCA_se1_ag1_m_01 - phones	M	154.2066
154.2066	DCA_se1_ag1_m_01 - phones	sp	154.2666
154.5140	DCA_int_02 - phones	HH	154.5740
154.5140	DCA_int_02 - words	what	154.6740
154.5740	DCA_int_02 - phones	W	154.6040
154.6040	DCA_int_02 - phones	AH1	154.6440
154.6440	DCA_int_02 - phones	T	154.6740
154.6740	DCA_int_02 - words	are	154.7440
154.6740	DCA_int_02 - phones	ER0	154.7440
154.7440	DCA_int_02 - phones	Y	154.7740
154.7440	DCA_int_02 - words	your	154.8340
154.7740	DCA_int_02 - phones	UH1	154.8040
154.8040	DCA_int_02 - phones	R	154.8340
154.8340	DCA_int_02 - phones	sp	154.8940
154.8940	DCA_int_02 - phones	F	154.9540
154.8940	DCA_int_02 - words	favorite	155.1940
154.9540	DCA_int_02 - phones	EY1	154.9940
154.9940	DCA_int_02 - phones	V	155.0940
155.0940	DCA_int_02 - phones	R	155.1340
155.1340	DCA_int_02 - phones	AH0	155.1640
155.1640	DCA_int_02 - phones	T	155.1940
155.1940	DCA_int_02 - phones	sp	155.2640
155.2640	DCA_int_02 - phones	P	155.3040
155.2640	DCA_int_02 - words	programs	155.6640
155.3040	DCA_int_02 - phones	R	155.4040
155.4040	DCA_int_02 - phones	OW1	155.4340
155.4340	DCA_int_02 - phones	G	155.5140
155.5140	DCA_int_02 - phones	R	155.5440
155.5440	DCA_int_02 - phones	AE2	155.5740
155.5740	DCA_int_02 - phones	M	155.6040
155.6040	DCA_int_02 - phones	Z	155.6640
155.6640	DCA_int_02 - phones	sp	155.8240
156.3791	DCA_se1_ag1_m_01 - phones	JH	156.5091
156.3791	DCA_se1_ag1_m_01 - words	jerry	156.7891
156.5091	DCA_se1_ag1_m_01 - phones	EH1	156.6691
156.6691	DCA_se1_ag1_m_01 - phones	R	156.7191
156.7191	DCA_se1_ag1_m_01 - phones	IY0	156.7891
156.7891	DCA_se1_ag1_m_01 - phones	L	156.8691
156.7891	DCA_se1_ag1_m_01 - words	lewis	157.3091
156.8691	DCA_se1_ag1_m_01 - phones	UW1	156.9591
156.9591	DCA_se1_ag1_m_01 - phones	IH0	157.1991
157.1991	DCA_se1_ag1_m_01 - phones	S	157.3091
157.6754	DCA_se1_ag1_m_01 - phones	D	157.7654
157.6754	DCA_se1_ag1_m_01 - words	dean	157.9754
157.7654	DCA_se1_ag1_m_01 - phones	IY1	157.9354
157.9354	DCA_se1_ag1_m_01 - phones	N	157.9754
157.9754	DCA_se1_ag1_m_01 - phones	M	158.1154
157.9754	DCA_se1_ag1_m_01 - words	martin	158.5654
158.1154	DCA_se1_ag1_m_01 - phones	AA1	158.2654
158.2654	DCA_se1_ag1_m_01 - phones	R	158.3254
158.3254	DCA_se1_ag1_m_01 - phones	T	158.3554
158.3554	DCA_se1_ag1_m_01 - phones	AH0	158.3954
158.3954	DCA_se1_ag1_m_01 - phones	N	158.5654
159.0603	DCA_se1_ag1_m_01 - phones	sil	159.1303
159.1303	DCA_se1_ag1_m_01 - phones	AH1	159.1603
159.1303	DCA_se1_ag1_m_01 - words	uh	159.1603
159.1603	DCA_se1_ag1_m_01 - phones	sp	160.9817
160.9817	DCA_se1_ag1_m_01 - phones	R	161.0917
160.9817	DCA_se1_ag1_m_01 - words	rowan	161.2917
161.0917	DCA_se1_ag1_m_01 - phones	OW1	161.2317
161.2317	DCA_se1_ag1_m_01 - phones	AH0	161.2617
161.2617	DCA_se1_ag1_m_01 - phones	N	161.2917
161.2917	DCA_se1_ag1_m_01 - phones	AH0	161.3217
161.2917	DCA_se1_ag1_m_01 - words	and	161.3917
161.3217	DCA_se1_ag1_m_01 - phones	N	161.3917
161.3917	DCA_se1_ag1_m_01 - phones	M	161.4617
161.3917	DCA_se1_ag1_m_01 - words	martin	161.7517
161.4617	DCA_se1_ag1_m_01 - phones	AA1	161.5817
161.5817	DCA_se1_ag1_m_01 - phones	R	161.6517
161.6517	DCA_se1_ag1_m_01 - phones	T	161.6917
161.6917	DCA_se1_ag1_m_01 - phones	AH0	161.7217
161.7217	DCA_se1_ag1_m_01 - phones	N	161.7517
161.7517	DCA_se1_ag1_m_01 - phones	L	161.8217
161.7517	DCA_se1_ag1_m_01 - words	laugh	162.1317
161.8217	DCA_se1_ag1_m_01 - phones	AE1	161.9717
161.9717	DCA_se1_ag1_m_01 - phones	F	162.1317
162.1317	DCA_se1_ag1_m_01 - phones	IH1	162.2017
162.1317	DCA_se1_ag1_m_01 - words	in	162.4317
162.2017	DCA_se1_ag1_m_01 - phones	N	162.4317
165.9078	DCA_int_02 - phones	HH	165.9578
165.9078	DCA_int_02 - words	how	166.0878
165.9578	DCA_int_02 - phones	AW1	166.0878
166.0878	DCA_int_02 - phones	AH0	166.1178
166.0878	DCA_int_02 - words	about	166.3878
166.1178	DCA_int_02 - phones	B	166.1678
166.1678	DCA_int_02 - phones	AW1	166.3078
166.3078	DCA_int_02 - phones	T	166.3878
166.3878	DCA_int_02 - phones	sp	166.4778
166.4778	DCA_int_02 - phones	AH1	166.6778
166.4778	DCA_int_02 - words	um	166.8178
166.6778	DCA_int_02 - phones	M	166.8178
166.8178	DCA_int_02 - phones	sp	166.8978
167.6331	DCA_int_02 - phones	HH	167.6831
167.6331	DCA_int_02 - words	what	167.7731
167.6831	DCA_int_02 - phones	W	167.7131
167.7131	DCA_int_02 - phones	AH1	167.7431
167.7431	DCA_int_02 - phones	T	167.7731
167.7731	DCA_int_02 - phones	D	167.8031
167.7731	DCA_int_02 - words	do	167.8331
167.8031	DCA_int_02 - phones	UW1	167.8331
167.8331	DCA_int_02 - phones	Y	167.8631
167.8331	DCA_int_02 - words	you	167.8931
167.8631	DCA_int_02 - phones	UW1	167.8931
167.8931	DCA_int_02 - phones	L	167.9531
167.8931	DCA_int_02 - words	like	168.1131
167.9531	DCA_int_02 - phones	AY1	168.0231
168.0231	DCA_int_02 - phones	K	168.1131
168.1131	DCA_int_02 - phones	AH0	168.2131
168.1131	DCA_int_02 - words	about	168.4331
168.2131	DCA_int_02 - phones	B	168.2531
168.2531	DCA_int_02 - phones	AW1	168.4031
168.4031	DCA_int_02 - phones	T	168.4331
168.4331	DCA_int_02 - phones	R	168.5031
168.4331	DCA_int_02 - words	rowan	168.8131
168.5031	DCA_int_02 - phones	OW1	168.6531
168.6531	DCA_int_02 - phones	AH0	168.7831
168.7831	DCA_int_02 - phones	N	168.8131
168.8131	DCA_int_02 - phones	AH0	168.8431
168.8131	DCA_int_02 - words	and	168.8731
168.8431	DCA_int_02 - phones	N	168.8731
168.8731	DCA_int_02 - phones	M	168.9331
168.8731	DCA_int_02 - words	martin	169.1931
168.9331	DCA_int_02 - phones	AA1	169.0231
169.0231	DCA_int_02 - phones	R	169.0931
169.0931	DCA_int_02 - phones	T	169.1231
169.1231	DCA_int_02 - phones	AH0	169.1531
169.1531	DCA_int_02 - phones	N	169.1931
169.1931	DCA_int_02 - phones	sp	169.2931
170.4634	DCA_se1_ag1_m_01 - phones	DH	170.5634
170.4634	DCA_se1_ag1_m_01 - words	they	170.6534
170.5634	DCA_se1_ag1_m_01 - phones	EY1	170.6534
170.6534	DCA_se1_ag1_m_01 - phones	AO1	170.7134
170.6534	DCA_se1_ag1_m_01 - words	always	170.9434
170.7134	DCA_se1_ag1_m_01 - phones	L	170.7834
170.7834	DCA_se1_ag1_m_01 - phones	W	170.8434
170.8434	DCA_se1_ag1_m_01 - phones	IY0	170.9034
170.9034	DCA_se1_ag1_m_01 - phones	Z	170.9434
170.9434	DCA_se1_ag1_m_01 - phones	S	171.0834
170.9434	DCA_se1_ag1_m_01 - words	say	171.2134
171.0834	DCA_se1_ag1_m_01 - phones	EY1	171.2134
171.2134	DCA_se1_ag1_m_01 - phones	S	171.4634
171.2134	DCA_se1_ag1_m_01 - words	sock	171.6634
171.4634	DCA_se1_ag1_m_01 - phones	AA1	171.5534
171.5534	DCA_se1_ag1_m_01 - phones	K	171.6634
171.6634	DCA_se1_ag1_m_01 - phones	IH0	171.7034
171.6634	DCA_se1_ag1_m_01 - words	it	171.7334
171.7034	DCA_se1_ag1_m_01 - phones	T	171.7334
171.7334	DCA_se1_ag1_m_01 - phones	sp	171.7634
171.7634	DCA_se1_ag1_m_01 - phones	T	171.8734
171.7634	DCA_se1_ag1_m_01 - words	to	171.9534
171.8734	DCA_se1_ag1_m_01 - phones	AH0	171.9534
171.9534	DCA_se1_ag1_m_01 - phones	M	172.0534
171.9534	DCA_se1_ag1_m_01 - words	me	172.0834
172.0534	DCA_se1_ag1_m_01 - phones	IY1	172.0834
172.0834	DCA_se1_ag1_m_01 - phones	sp	176.6260
172.7751	DCA_int_02 - phones	IH0	172.9151
172.7751	DCA_int_02 - words	is	172.9451
172.9151	DCA_int_02 - phones	Z	172.9451
172.9451	DCA_int_02 - phones	DH	172.9751
172.9451	DCA_int_02 - words	that	173.2051
172.9751	DCA_int_02 - phones	AH0	173.0551
173.0551	DCA_int_02 - phones	T	173.2051
173.2051	DCA_int_02 - phones	R	173.2351
173.2051	DCA_int_02 - words	right	173.3151
173.2351	DCA_int_02 - phones	AY1	173.2651
173.2651	DCA_int_02 - phones	T	173.3151
173.3151	DCA_int_02 - phones	sp	173.3751
174.2206	DCA_int_02 - phones	HH	174.2706
174.2206	DCA_int_02 - words	how	174.3306
174.2706	DCA_int_02 - phones	AW1	174.3306
174.3306	DCA_int_02 - phones	AH0	174.3606
174.3306	DCA_int_02 - words	about	174.4506
174.3606	DCA_int_02 - phones	B	174.3906
174.3906	DCA_int_02 - phones	AW1	174.4206
174.4206	DCA_int_02 - phones	T	174.4506
174.4506	DCA_int_02 - phones	D	174.4806
174.4506	DCA_int_02 - words	do	174.5106
174.4806	DCA_int_02 - phones	UW1	174.5106
174.5106	DCA_int_02 - phones	Y	174.5406
174.5106	DCA_int_02 - words	you	174.5706
174.5406	DCA_int_02 - phones	UW1	174.5706
174.5706	DCA_int_02 - phones	EH1	174.6006
174.5706	DCA_int_02 - words	ever	174.7506
174.6006	DCA_int_02 - phones	V	174.6606
174.6606	DCA_int_02 - phones	ER0	174.7506
174.7506	DCA_int_02 - phones	W	174.8006
174.7506	DCA_int_02 - words	watch	174.9406
174.8006	DCA_int_02 - phones	AA1	174.9106
174.9106	DCA_int_02 - phones	CH	174.9406
174.9406	DCA_int_02 - phones	sp	175.0106
175.0106	DCA_int_02 - phones	EH1	175.0406
175.0106	DCA_int_02 - words	any	175.1206
175.0406	DCA_int_02 - phones	N	175.0906
175.0906	DCA_int_02 - phones	IY0	175.1206
175.1206	DCA_int_02 - phones	sp	175.1506
175.1506	DCA_int_02 - phones	M	175.2306
175.1506	DCA_int_02 - words	movies	175.5906
175.2306	DCA_int_02 - phones	UW1	175.3206
175.3206	DCA_int_02 - phones	V	175.4406
175.4406	DCA_int_02 - phones	IY0	175.5306
175.5306	DCA_int_02 - phones	Z	175.5906
175.5906	DCA_int_02 - phones	AA1	175.6806
175.5906	DCA_int_02 - words	on	175.8006
175.6806	DCA_int_02 - phones	N	175.8006
175.8006	DCA_int_02 - phones	T	175.8406
175.8006	DCA_int_02 - words	television	176.3406
175.8406	DCA_int_02 - phones	EH1	175.8906
175.8906	DCA_int_02 - phones	L	176.0806
176.0806	DCA_int_02 - phones	AH0	176.1106
176.1106	DCA_int_02 - phones	V	176.1506
176.1506	DCA_int_02 - phones	IH2	176.1806
176.1806	DCA_int_02 - phones	ZH	176.2106
176.2106	DCA_int_02 - phones	AH0	176.2506
176.2506	DCA_int_02 - phones	N	176.3406
176.3406	DCA_int_02 - phones	sp	176.4306
176.6260	DCA_se1_ag1_m_01 - phones	M	176.7760
176.6260	DCA_se1_ag1_m_01 - words	mm-hm	176.9760
176.7760	DCA_se1_ag1_m_01 - phones	HH	176.8260
176.8260	DCA_se1_ag1_m_01 - phones	M	176.9760
176.9760	DCA_se1_ag1_m_01 - phones	sp	179.9522
177.0078	DCA_int_02 - phones	HH	177.0778
177.0078	DCA_int_02 - words	what	177.2278
177.0778	DCA_int_02 - phones	W	177.1078
177.1078	DCA_int_02 - phones	AH1	177.1478
177.1478	DCA_int_02 - phones	T	177.2278
177.2278	DCA_int_02 - words	s	177.2578
177.2278	DCA_int_02 - phones	S	177.2578
177.2578	DCA_int_02 - phones	HH	177.3178
177.2578	DCA_int_02 - words	one	177.4678
177.3178	DCA_int_02 - phones	W	177.3578
177.3578	DCA_int_02 - phones	AH1	177.4378
177.4378	DCA_int_02 - phones	N	177.4678
177.4678	DCA_int_02 - phones	AH0	177.4978
177.4678	DCA_int_02 - words	of	177.5278
177.4978	DCA_int_02 - phones	V	177.5278
177.5278	DCA_int_02 - phones	DH	177.5578
177.5278	DCA_int_02 - words	the	177.6278
177.5578	DCA_int_02 - phones	AH0	177.6278
177.6278	DCA_int_02 - phones	R	177.6978
177.6278	DCA_int_02 - words	real	177.8878
177.6978	DCA_int_02 - phones	IY1	177.8578
177.8578	DCA_int_02 - phones	L	177.8878
177.8878	DCA_int_02 - phones	sp	177.9478
177.9478	DCA_int_02 - phones	G	177.9978
177.9478	DCA_int_02 - words	good	178.1278
177.9978	DCA_int_02 - phones	IH0	178.0978
178.0978	DCA_int_02 - phones	D	178.1278
178.1278	DCA_int_02 - phones	sp	178.1578
178.1578	DCA_int_02 - phones	W	178.1978
178.1578	DCA_int_02 - words	ones	178.3678
178.1978	DCA_int_02 - phones	AH1	178.2278
178.2278	DCA_int_02 - phones	N	178.2678
178.2678	DCA_int_02 - phones	Z	178.3678
178.3678	DCA_int_02 - phones	sp	178.4378
178.4378	DCA_int_02 - phones	Y	178.4778
178.4378	DCA_int_02 - words	you	178.5478
178.4778	DCA_int_02 - phones	UW1	178.5478
178.5478	DCA_int_02 - phones	sp	178.5778
178.5778	DCA_int_02 - phones	W	178.6378
178.5778	DCA_int_02 - words	watched	178.8278
178.6378	DCA_int_02 - phones	AA1	178.7478
178.7478	DCA_int_02 - phones	CH	178.7778
178.7778	DCA_int_02 - phones	T	178.8278
178.8278	DCA_int_02 - phones	sp	178.9778
179.9522	DCA_se1_ag1_m_01 - phones	AH1	180.0522
179.9522	DCA_se1_ag1_m_01 - words	um	180.0822
180.0522	DCA_se1_ag1_m_01 - phones	M	180.0822
180.0822	DCA_se1_ag1_m_01 - phones	sp	180.3399
180.3399	DCA_se1_ag1_m_01 - words	i	180.3799
180.3399	DCA_se1_ag1_m_01 - phones	AY1	180.3799
180.3799	DCA_se1_ag1_m_01 - phones	sp	180.4199
180.4199	DCA_se1_ag1_m_01 - phones	K	180.5499
180.4199	DCA_se1_ag1_m_01 - words	can't	180.6799
180.5499	DCA_se1_ag1_m_01 - phones	AE1	180.6099
180.6099	DCA_se1_ag1_m_01 - phones	N	180.6499
180.6499	DCA_se1_ag1_m_01 - phones	T	180.6799
180.6799	DCA_se1_ag1_m_01 - phones	sp	180.7399
180.7399	DCA_se1_ag1_m_01 - phones	TH	180.7999
180.7399	DCA_se1_ag1_m_01 - words	think	180.9699
180.7999	DCA_se1_ag1_m_01 - phones	IH1	180.8299
180.8299	DCA_se1_ag1_m_01 - phones	NG	180.8699
180.8699	DCA_se1_ag1_m_01 - phones	K	180.9699
180.9699	DCA_se1_ag1_m_01 - phones	AH1	181.0199
180.9699	DCA_se1_ag1_m_01 - words	of	181.0699
181.0199	DCA_se1_ag1_m_01 - phones	V	181.0699
181.0699	DCA_se1_ag1_m_01 - phones	N	181.1399
181.0699	DCA_se1_ag1_m_01 - words	none	181.4099
181.1399	DCA_se1_ag1_m_01 - phones	AH1	181.1699
181.1699	DCA_se1_ag1_m_01 - phones	N	181.4099
183.1955	DCA_int_02 - phones	HH	183.2455
183.1955	DCA_int_02 - words	how	183.3955
183.2455	DCA_int_02 - phones	AW1	183.3955
183.3955	DCA_int_02 - phones	AH0	183.4455
183.3955	DCA_int_02 - words	about	183.7555
183.4455	DCA_int_02 - phones	B	183.4855
183.4855	DCA_int_02 - phones	AW1	183.6855
183.6855	DCA_int_02 - phones	T	183.7555
183.7555	DCA_int_02 - phones	sp	183.8555
183.8555	DCA_int_02 - words	uh	184.1455
183.8555	DCA_int_02 - phones	AH1	184.1455
184.1455	DCA_int_02 - phones	sp	184.2155
184.2155	DCA_int_02 - phones	D	184.2555
184.2155	DCA_int_02 - words	do	184.2855
184.2555	DCA_int_02 - phones	UW1	184.2855
184.2855	DCA_int_02 - phones	Y	184.3155
184.2855	DCA_int_02 - words	you	184.3555
184.3155	DCA_int_02 - phones	UW1	184.3555
184.3555	DCA_int_02 - phones	G	184.3955
184.3555	DCA_int_02 - words	go	184.4455
184.3955	DCA_int_02 - phones	OW1	184.4455
184.4455	DCA_int_02 - phones	T	184.4755
184.4455	DCA_int_02 - words	to	184.5055
184.4755	DCA_int_02 - phones	AH0	184.5055
184.5055	DCA_int_02 - phones	DH	184.5655
184.5055	DCA_int_02 - words	the	184.6155
184.5655	DCA_int_02 - phones	AH0	184.6155
184.6155	DCA_int_02 - phones	M	184.7155
184.6155	DCA_int_02 - words	movies	185.0855
184.7155	DCA_int_02 - phones	UW1	184.8055
184.8055	DCA_int_02 - phones	V	184.9255
184.9255	DCA_int_02 - phones	IY0	185.0255
185.0255	DCA_int_02 - phones	Z	185.0855
185.0855	DCA_int_02 - phones	S	185.1355
185.0855	DCA_int_02 - words	sometime	185.5855
185.1355	DCA_int_02 - phones	AH1	185.1655
185.1655	DCA_int_02 - phones	M	185.3055
185.3055	DCA_int_02 - phones	T	185.3755
185.3755	DCA_int_02 - phones	AY2	185.4555
185.4555	DCA_int_02 - phones	M	185.5855
185.5445	DCA_se1_ag1_m_01 - phones	sil	185.5745
185.5745	DCA_se1_ag1_m_01 - phones	M	185.7345
185.5745	DCA_se1_ag1_m_01 - words	mm-hm	185.9445
185.7345	DCA_se1_ag1_m_01 - phones	HH	185.7645
185.7645	DCA_se1_ag1_m_01 - phones	M	185.9445
185.9128	DCA_int_02 - phones	W	185.9928
185.9128	DCA_int_02 - words	what	186.1328
185.9445	DCA_se1_ag1_m_01 - phones	sp	185.9745
185.9928	DCA_int_02 - phones	AH1	186.0228
186.0228	DCA_int_02 - phones	T	186.1328
186.1328	DCA_int_02 - phones	Z	186.1828
186.1328	DCA_int_02 - words	s	186.1828
186.1828	DCA_int_02 - phones	DH	186.2128
186.1828	DCA_int_02 - words	the	186.2428
186.2128	DCA_int_02 - phones	AH0	186.2428
186.2428	DCA_int_02 - phones	sp	186.3028
186.3028	DCA_int_02 - phones	B	186.3428
186.3028	DCA_int_02 - words	best	186.5128
186.3428	DCA_int_02 - phones	EH1	186.4528
186.4528	DCA_int_02 - phones	S	186.4828
186.4828	DCA_int_02 - phones	T	186.5128
186.5128	DCA_int_02 - phones	sp	186.5528
186.5528	DCA_int_02 - phones	M	186.5828
186.5528	DCA_int_02 - words	movie	186.9128
186.5828	DCA_int_02 - phones	UW1	186.7328
186.7328	DCA_int_02 - phones	V	186.8528
186.8528	DCA_int_02 - phones	IY0	186.9128
186.9128	DCA_int_02 - phones	Y	186.9428
186.9128	DCA_int_02 - words	you've	187.0928
186.9428	DCA_int_02 - phones	UW1	186.9728
186.9728	DCA_int_02 - phones	V	187.0928
187.0928	DCA_int_02 - phones	S	187.1528
187.0928	DCA_int_02 - words	seen	187.2828
187.1528	DCA_int_02 - phones	IY1	187.2428
187.2428	DCA_int_02 - phones	N	187.2828
187.2828	DCA_int_02 - phones	sp	187.3128
187.3128	DCA_int_02 - phones	L	187.4228
187.3128	DCA_int_02 - words	lately	187.7328
187.4228	DCA_int_02 - phones	EY1	187.5128
187.5128	DCA_int_02 - phones	T	187.6428
187.6428	DCA_int_02 - phones	L	187.6728
187.6728	DCA_int_02 - phones	IY0	187.7328
187.7328	DCA_int_02 - phones	sp	187.7828
188.1417	DCA_se1_ag1_m_01 - phones	S	188.3717
188.1417	DCA_se1_ag1_m_01 - words	salt	188.5317
188.3717	DCA_se1_ag1_m_01 - phones	AO1	188.4517
188.4517	DCA_se1_ag1_m_01 - phones	L	188.5017
188.5017	DCA_se1_ag1_m_01 - phones	T	188.5317
188.5317	DCA_se1_ag1_m_01 - phones	AH0	188.5617
188.5317	DCA_se1_ag1_m_01 - words	and	188.6417
188.5617	DCA_se1_ag1_m_01 - phones	N	188.5917
188.5917	DCA_se1_ag1_m_01 - phones	D	188.6417
188.6417	DCA_se1_ag1_m_01 - phones	sp	188.6717
188.6717	DCA_se1_ag1_m_01 - phones	P	188.7917
188.6717	DCA_se1_ag1_m_01 - words	pepper	189.0917
188.7917	DCA_se1_ag1_m_01 - phones	EH1	188.9117
188.9117	DCA_se1_ag1_m_01 - phones	P	189.0417
189.0417	DCA_se1_ag1_m_01 - phones	ER0	189.0917
189.0917	DCA_se1_ag1_m_01 - phones	sp	191.5492
189.4275	DCA_int_02 - phones	W	189.4975
189.4275	DCA_int_02 - words	what	189.5975
189.4975	DCA_int_02 - phones	AH1	189.5275
189.5275	DCA_int_02 - phones	T	189.5975
189.5975	DCA_int_02 - phones	W	189.6475
189.5975	DCA_int_02 - words	was	189.7175
189.6475	DCA_int_02 - phones	AH0	189.6775
189.6775	DCA_int_02 - phones	Z	189.7175
189.7175	DCA_int_02 - phones	DH	189.7575
189.7175	DCA_int_02 - words	that	189.9875
189.7575	DCA_int_02 - phones	AH0	189.9475
189.9475	DCA_int_02 - phones	T	189.9875
189.9875	DCA_int_02 - phones	sp	190.0175
190.0175	DCA_int_02 - phones	AH0	190.1575
190.0175	DCA_int_02 - words	about	190.2975
190.1575	DCA_int_02 - phones	B	190.1875
190.1875	DCA_int_02 - phones	AW1	190.2175
190.2175	DCA_int_02 - phones	T	190.2975
191.5492	DCA_se1_ag1_m_01 - words	i	191.5792
191.5492	DCA_se1_ag1_m_01 - phones	AY1	191.5792
191.5792	DCA_se1_ag1_m_01 - phones	D	191.6192
191.5792	DCA_se1_ag1_m_01 - words	don't	191.7792
191.6192	DCA_se1_ag1_m_01 - phones	OW1	191.6592
191.6592	DCA_se1_ag1_m_01 - phones	N	191.7792
191.7792	DCA_se1_ag1_m_01 - phones	N	191.8192
191.7792	DCA_se1_ag1_m_01 - words	know	192.0492
191.8192	DCA_se1_ag1_m_01 - phones	OW1	192.0492
192.3511	DCA_se1_ag1_m_01 - phones	sil	192.4011
192.4011	DCA_se1_ag1_m_01 - phones	IH0	192.4311
192.4011	DCA_se1_ag1_m_01 - words	it	192.5011
192.4311	DCA_se1_ag1_m_01 - phones	T	192.5011
192.5011	DCA_se1_ag1_m_01 - phones	sp	192.5511
192.5511	DCA_se1_ag1_m_01 - phones	W	192.5811
192.5511	DCA_se1_ag1_m_01 - words	was	192.6711
192.5811	DCA_se1_ag1_m_01 - phones	AH0	192.6111
192.6111	DCA_se1_ag1_m_01 - phones	Z	192.6711
192.6711	DCA_se1_ag1_m_01 - phones	sp	192.7011
192.7011	DCA_se1_ag1_m_01 - phones	S	192.8911
192.7011	DCA_se1_ag1_m_01 - words	sammy	193.0911
192.8911	DCA_se1_ag1_m_01 - phones	AE1	192.9711
192.9711	DCA_se1_ag1_m_01 - phones	M	193.0611
193.0611	DCA_se1_ag1_m_01 - phones	IY0	193.0911
193.0911	DCA_se1_ag1_m_01 - phones	sp	193.1211
193.1211	DCA_se1_ag1_m_01 - phones	D	193.1811
193.1211	DCA_se1_ag1_m_01 - words	davis	193.4511
193.1811	DCA_se1_ag1_m_01 - phones	EY1	193.2611
193.2611	DCA_se1_ag1_m_01 - phones	V	193.3411
193.3411	DCA_se1_ag1_m_01 - phones	IH0	193.3811
193.3811	DCA_se1_ag1_m_01 - phones	S	193.4511
193.4511	DCA_se1_ag1_m_01 - phones	sp	193.4811
193.4811	DCA_se1_ag1_m_01 - phones	JH	193.5311
193.4811	DCA_se1_ag1_m_01 - words	junior	193.8211
193.5311	DCA_se1_ag1_m_01 - phones	UW1	193.6811
193.6811	DCA_se1_ag1_m_01 - phones	N	193.7211
193.7211	DCA_se1_ag1_m_01 - phones	Y	193.7611
193.7611	DCA_se1_ag1_m_01 - phones	ER0	193.8211
193.8211	DCA_se1_ag1_m_01 - phones	sp	193.8511
193.8511	DCA_se1_ag1_m_01 - phones	AH0	193.9111
193.8511	DCA_se1_ag1_m_01 - words	and	194.1411
193.9111	DCA_se1_ag1_m_01 - phones	N	193.9711
193.9711	DCA_se1_ag1_m_01 - phones	D	194.1411
194.5567	DCA_se1_ag1_m_01 - phones	sil	194.6167
194.6167	DCA_se1_ag1_m_01 - phones	R	194.6567
194.6167	DCA_se1_ag1_m_01 - words	robert	194.9167
194.6567	DCA_se1_ag1_m_01 - phones	AA1	194.7567
194.7567	DCA_se1_ag1_m_01 - phones	B	194.8367
194.8367	DCA_se1_ag1_m_01 - phones	ER0	194.8867
194.8867	DCA_se1_ag1_m_01 - phones	T	194.9167
194.9167	DCA_se1_ag1_m_01 - phones	M	194.9967
194.9167	DCA_se1_ag1_m_01 - words	mitchell	195.3367
194.9967	DCA_se1_ag1_m_01 - phones	IH1	195.0967
195.0967	DCA_se1_ag1_m_01 - phones	CH	195.2467
195.2467	DCA_se1_ag1_m_01 - phones	AH0	195.2867
195.2867	DCA_se1_ag1_m_01 - phones	L	195.3367
195.3367	DCA_se1_ag1_m_01 - phones	sp	195.3667
195.3667	DCA_se1_ag1_m_01 - phones	P	195.4967
195.3667	DCA_se1_ag1_m_01 - words	playing	195.6567
[truncated: 7,218 more rows]
