# Supplementary material for: Considering Performance in the Automated and Manual Coding of Sociolinguistic Variables: Lessons From Variable (ING)
Source: Front Artif Intell. 2021 Apr 29;4:648543. doi: 10.3389/frai.2021.648543 (PMC8117961; doi:10.3389/frai.2021.648543)
Supplement: Supplementary file 4 [file Data_Sheet_4.ZIP › CORAAL_Aligned_as_Tables/DCA_se3_ag2_m_02_1_txout.txt]

tmin	tier	text	tmax
0.3930	DCA_int_05 - phones	OW2	0.6730
0.3930	DCA_int_05 - words	okay	1.0430
0.6730	DCA_int_05 - phones	K	0.8130
0.8130	DCA_int_05 - phones	EY1	1.0430
1.0430	DCA_int_05 - phones	sp	1.3895
1.3895	DCA_int_05 - phones	K	1.4295
1.3895	DCA_int_05 - words	could	1.5195
1.4295	DCA_int_05 - phones	UH1	1.4695
1.4695	DCA_int_05 - phones	D	1.5195
1.5195	DCA_int_05 - phones	Y	1.5695
1.5195	DCA_int_05 - words	you	1.6095
1.5695	DCA_int_05 - phones	UW1	1.6095
1.6095	DCA_int_05 - phones	T	1.7095
1.6095	DCA_int_05 - words	tell	1.8695
1.7095	DCA_int_05 - phones	EH1	1.7795
1.7795	DCA_int_05 - phones	L	1.8695
1.8695	DCA_int_05 - phones	M	1.8995
1.8695	DCA_int_05 - words	me	1.9295
1.8995	DCA_int_05 - phones	IY1	1.9295
1.9295	DCA_int_05 - phones	W	1.9995
1.9295	DCA_int_05 - words	what	2.0795
1.9995	DCA_int_05 - phones	AH1	2.0295
2.0295	DCA_int_05 - phones	T	2.0795
2.0795	DCA_int_05 - phones	K	2.1695
2.0795	DCA_int_05 - words	kind	2.2695
2.1695	DCA_int_05 - phones	AY1	2.2395
2.2395	DCA_int_05 - phones	N	2.2695
2.2695	DCA_int_05 - phones	AH0	2.2995
2.2695	DCA_int_05 - words	of	2.3295
2.2995	DCA_int_05 - phones	V	2.3295
2.3295	DCA_int_05 - phones	G	2.3995
2.3295	DCA_int_05 - words	games	2.6495
2.3995	DCA_int_05 - phones	EY1	2.5095
2.5095	DCA_int_05 - phones	M	2.6095
2.6095	DCA_int_05 - phones	Z	2.6495
2.6495	DCA_int_05 - phones	Y	2.6895
2.6495	DCA_int_05 - words	you	2.7695
2.6895	DCA_int_05 - phones	UW1	2.7695
2.7695	DCA_int_05 - phones	P	2.8095
2.7695	DCA_int_05 - words	played	3.0295
2.8095	DCA_int_05 - phones	L	2.8695
2.8695	DCA_int_05 - phones	EY1	2.9895
2.9895	DCA_int_05 - phones	D	3.0295
3.0295	DCA_int_05 - phones	W	3.0595
3.0295	DCA_int_05 - words	when	3.1295
3.0595	DCA_int_05 - phones	EH1	3.0895
3.0895	DCA_int_05 - phones	N	3.1295
3.1295	DCA_int_05 - phones	Y	3.1895
3.1295	DCA_int_05 - words	you	3.2295
3.1895	DCA_int_05 - phones	UW1	3.2295
3.2295	DCA_int_05 - phones	W	3.2995
3.2295	DCA_int_05 - words	were	3.3295
3.2995	DCA_int_05 - phones	ER0	3.3295
3.3295	DCA_int_05 - phones	Y	3.4395
3.3295	DCA_int_05 - words	younger	3.7495
3.4395	DCA_int_05 - phones	AH1	3.5295
3.5295	DCA_int_05 - phones	NG	3.6295
3.6295	DCA_int_05 - phones	G	3.6695
3.6695	DCA_int_05 - phones	ER0	3.7495
3.7495	DCA_int_05 - phones	sp	27.6024
4.3591	DCA_se3_ag2_m_02 - phones	sil	4.4891
4.4891	DCA_se3_ag2_m_02 - words	<unk>	4.5191
4.4891	DCA_se3_ag2_m_02 - phones	spn	4.5191
5.0244	DCA_se3_ag2_m_02 - phones	HH	5.1944
5.0244	DCA_se3_ag2_m_02 - words	hopscotch	5.9844
5.1944	DCA_se3_ag2_m_02 - phones	AA1	5.2644
5.2644	DCA_se3_ag2_m_02 - phones	P	5.3644
5.3644	DCA_se3_ag2_m_02 - phones	S	5.4144
5.4144	DCA_se3_ag2_m_02 - phones	K	5.5144
5.5144	DCA_se3_ag2_m_02 - phones	AA2	5.7044
5.7044	DCA_se3_ag2_m_02 - phones	CH	5.9844
7.2993	DCA_se3_ag2_m_02 - phones	K	7.4293
7.2993	DCA_se3_ag2_m_02 - words	kick	7.5093
7.4293	DCA_se3_ag2_m_02 - phones	IH1	7.4693
7.4693	DCA_se3_ag2_m_02 - phones	K	7.5093
7.5093	DCA_se3_ag2_m_02 - phones	sp	7.5493
7.5493	DCA_se3_ag2_m_02 - phones	DH	7.5893
7.5493	DCA_se3_ag2_m_02 - words	the	7.6293
7.5893	DCA_se3_ag2_m_02 - phones	AH0	7.6293
7.6293	DCA_se3_ag2_m_02 - phones	K	7.7593
7.6293	DCA_se3_ag2_m_02 - words	can	8.2393
7.7593	DCA_se3_ag2_m_02 - phones	AE1	8.0493
8.0493	DCA_se3_ag2_m_02 - phones	N	8.2393
10.4627	DCA_se3_ag2_m_02 - phones	sil	10.5427
10.5427	DCA_se3_ag2_m_02 - words	<unk>	10.6227
10.5427	DCA_se3_ag2_m_02 - phones	spn	10.6227
11.2670	DCA_se3_ag2_m_02 - phones	AH1	12.0570
11.2670	DCA_se3_ag2_m_02 - words	uh	12.0570
12.0570	DCA_se3_ag2_m_02 - phones	sp	13.2805
13.2805	DCA_se3_ag2_m_02 - phones	HH	13.4005
13.2805	DCA_se3_ag2_m_02 - words	hide	13.5605
13.4005	DCA_se3_ag2_m_02 - phones	AY1	13.5305
13.5305	DCA_se3_ag2_m_02 - phones	D	13.5605
13.5605	DCA_se3_ag2_m_02 - phones	AE1	13.5905
13.5605	DCA_se3_ag2_m_02 - words	and	13.7705
13.5905	DCA_se3_ag2_m_02 - phones	N	13.6905
13.6905	DCA_se3_ag2_m_02 - phones	D	13.7705
13.7705	DCA_se3_ag2_m_02 - phones	S	13.9005
13.7705	DCA_se3_ag2_m_02 - words	seek	14.1105
13.9005	DCA_se3_ag2_m_02 - phones	IY1	14.0405
14.0405	DCA_se3_ag2_m_02 - phones	K	14.1105
14.1105	DCA_se3_ag2_m_02 - phones	sp	14.3105
15.8103	DCA_se3_ag2_m_02 - phones	D	15.9103
15.8103	DCA_se3_ag2_m_02 - words	devil	16.1503
15.9103	DCA_se3_ag2_m_02 - phones	EH1	16.0103
16.0103	DCA_se3_ag2_m_02 - phones	V	16.0903
16.0903	DCA_se3_ag2_m_02 - phones	AH0	16.1203
16.1203	DCA_se3_ag2_m_02 - phones	L	16.1503
16.1503	DCA_se3_ag2_m_02 - phones	AH0	16.1803
16.1503	DCA_se3_ag2_m_02 - words	and	16.2403
16.1803	DCA_se3_ag2_m_02 - phones	N	16.2403
16.2403	DCA_se3_ag2_m_02 - phones	DH	16.2703
16.2403	DCA_se3_ag2_m_02 - words	the	16.3003
16.2703	DCA_se3_ag2_m_02 - phones	AH0	16.3003
16.3003	DCA_se3_ag2_m_02 - phones	sp	16.3603
16.3603	DCA_se3_ag2_m_02 - phones	P	16.4503
16.3603	DCA_se3_ag2_m_02 - words	pitchfork	16.9803
16.4503	DCA_se3_ag2_m_02 - phones	IH1	16.5403
16.5403	DCA_se3_ag2_m_02 - phones	CH	16.6803
16.6803	DCA_se3_ag2_m_02 - phones	F	16.7803
16.7803	DCA_se3_ag2_m_02 - phones	AO2	16.9103
16.9103	DCA_se3_ag2_m_02 - phones	R	16.9503
16.9503	DCA_se3_ag2_m_02 - phones	K	16.9803
16.9803	DCA_se3_ag2_m_02 - phones	sp	23.0758
23.0758	DCA_se3_ag2_m_02 - phones	M	23.1458
23.0758	DCA_se3_ag2_m_02 - words	marbles	23.7558
23.1458	DCA_se3_ag2_m_02 - phones	AA1	23.3258
23.3258	DCA_se3_ag2_m_02 - phones	R	23.3758
23.3758	DCA_se3_ag2_m_02 - phones	B	23.4058
23.4058	DCA_se3_ag2_m_02 - phones	AH0	23.4558
23.4558	DCA_se3_ag2_m_02 - phones	L	23.5958
23.5958	DCA_se3_ag2_m_02 - phones	Z	23.7558
27.6024	DCA_int_05 - phones	M	27.9824
27.6024	DCA_int_05 - words	mm	27.9824
27.9824	DCA_int_05 - phones	sp	28.0124
28.0124	DCA_int_05 - phones	TH	28.0424
28.0124	DCA_int_05 - words	think	28.1524
28.0424	DCA_int_05 - phones	IH1	28.0724
28.0724	DCA_int_05 - phones	NG	28.1024
28.1024	DCA_int_05 - phones	K	28.1524
28.1524	DCA_int_05 - phones	DH	28.1924
28.1524	DCA_int_05 - words	that	28.3024
28.1924	DCA_int_05 - phones	AH0	28.2424
28.2424	DCA_int_05 - phones	T	28.3024
28.3024	DCA_int_05 - phones	sp	28.3324
28.3324	DCA_int_05 - words	s	28.4224
28.3324	DCA_int_05 - phones	S	28.4224
28.4224	DCA_int_05 - phones	IH0	28.4724
28.4224	DCA_int_05 - words	enough	28.8224
28.4724	DCA_int_05 - phones	N	28.5624
28.5624	DCA_int_05 - phones	AH1	28.6324
28.6324	DCA_int_05 - phones	F	28.8224
29.1031	DCA_int_05 - phones	sil	29.1431
29.1431	DCA_int_05 - phones	AH1	29.2731
29.1431	DCA_int_05 - words	um	29.4031
29.2731	DCA_int_05 - phones	M	29.4031
29.4031	DCA_int_05 - phones	HH	29.4431
29.4031	DCA_int_05 - words	how	29.4731
29.4431	DCA_int_05 - phones	AW1	29.4731
29.4731	DCA_int_05 - phones	D	29.5031
29.4731	DCA_int_05 - words	did	29.6031
29.5031	DCA_int_05 - phones	IH0	29.5431
29.5431	DCA_int_05 - phones	D	29.6031
29.6031	DCA_int_05 - phones	Y	29.6431
29.6031	DCA_int_05 - words	you	29.6731
29.6431	DCA_int_05 - phones	UW1	29.6731
29.6731	DCA_int_05 - phones	sp	29.7131
29.7131	DCA_int_05 - phones	P	29.7531
29.7131	DCA_int_05 - words	play	29.9031
29.7531	DCA_int_05 - phones	L	29.8131
29.8131	DCA_int_05 - phones	EY1	29.9031
29.9031	DCA_int_05 - phones	K	29.9931
29.9031	DCA_int_05 - words	kick	30.1131
29.9931	DCA_int_05 - phones	IH1	30.0331
30.0331	DCA_int_05 - phones	K	30.1131
30.1131	DCA_int_05 - phones	DH	30.1431
30.1131	DCA_int_05 - words	the	30.1731
30.1431	DCA_int_05 - phones	AH0	30.1731
30.1731	DCA_int_05 - phones	sp	30.2031
30.2031	DCA_int_05 - phones	K	30.3131
30.2031	DCA_int_05 - words	can	30.4731
30.3131	DCA_int_05 - phones	AE1	30.3431
30.3431	DCA_int_05 - phones	N	30.4731
30.4731	DCA_int_05 - phones	sp	127.7601
32.5705	DCA_se3_ag2_m_02 - phones	sil	32.6205
32.6205	DCA_se3_ag2_m_02 - phones	W	32.6905
32.6205	DCA_se3_ag2_m_02 - words	well	32.8905
32.6905	DCA_se3_ag2_m_02 - phones	EH1	32.8205
32.8205	DCA_se3_ag2_m_02 - phones	L	32.8905
32.8905	DCA_se3_ag2_m_02 - phones	IH0	32.9205
32.8905	DCA_se3_ag2_m_02 - words	it	32.9505
32.9205	DCA_se3_ag2_m_02 - phones	T	32.9505
32.9505	DCA_se3_ag2_m_02 - phones	W	32.9805
32.9505	DCA_se3_ag2_m_02 - words	was	33.0505
32.9805	DCA_se3_ag2_m_02 - phones	AH0	33.0105
33.0105	DCA_se3_ag2_m_02 - phones	Z	33.0505
33.0505	DCA_se3_ag2_m_02 - phones	N	33.1505
33.0505	DCA_se3_ag2_m_02 - words	not	33.3105
33.1505	DCA_se3_ag2_m_02 - phones	AA1	33.2705
33.2705	DCA_se3_ag2_m_02 - phones	T	33.3105
33.3105	DCA_se3_ag2_m_02 - phones	sp	33.3505
33.4127	DCA_se3_ag2_m_02 - phones	JH	33.5527
33.4127	DCA_se3_ag2_m_02 - words	generally	33.8627
33.5527	DCA_se3_ag2_m_02 - phones	EH1	33.5827
33.5827	DCA_se3_ag2_m_02 - phones	N	33.6327
33.6327	DCA_se3_ag2_m_02 - phones	ER0	33.6827
33.6827	DCA_se3_ag2_m_02 - phones	AH0	33.7527
33.7527	DCA_se3_ag2_m_02 - phones	L	33.8027
33.8027	DCA_se3_ag2_m_02 - phones	IY0	33.8627
33.8627	DCA_se3_ag2_m_02 - phones	P	33.9527
33.8627	DCA_se3_ag2_m_02 - words	played	34.2327
33.9527	DCA_se3_ag2_m_02 - phones	L	34.0127
34.0127	DCA_se3_ag2_m_02 - phones	EY1	34.1927
34.1927	DCA_se3_ag2_m_02 - phones	D	34.2327
34.2327	DCA_se3_ag2_m_02 - phones	W	34.2627
34.2327	DCA_se3_ag2_m_02 - words	with	34.4827
34.2627	DCA_se3_ag2_m_02 - phones	IH0	34.3627
34.3627	DCA_se3_ag2_m_02 - phones	TH	34.4827
34.8556	DCA_se3_ag2_m_02 - phones	sil	34.9056
34.9056	DCA_se3_ag2_m_02 - phones	G	35.0156
34.9056	DCA_se3_ag2_m_02 - words	girls	35.3556
35.0156	DCA_se3_ag2_m_02 - phones	ER1	35.1856
35.1856	DCA_se3_ag2_m_02 - phones	L	35.3156
35.3156	DCA_se3_ag2_m_02 - phones	Z	35.3556
35.3556	DCA_se3_ag2_m_02 - phones	AH0	35.5156
35.3556	DCA_se3_ag2_m_02 - words	and	35.6156
35.5156	DCA_se3_ag2_m_02 - phones	N	35.6156
35.6156	DCA_se3_ag2_m_02 - phones	B	35.6856
35.6156	DCA_se3_ag2_m_02 - words	boys	36.1656
35.6856	DCA_se3_ag2_m_02 - phones	OY1	36.0256
36.0256	DCA_se3_ag2_m_02 - phones	Z	36.1656
37.5726	DCA_se3_ag2_m_02 - phones	sil	37.6126
37.6126	DCA_se3_ag2_m_02 - phones	spn	37.7026
37.6126	DCA_se3_ag2_m_02 - words	<unk>	37.7026
38.2159	DCA_se3_ag2_m_02 - phones	sil	38.2559
38.2559	DCA_se3_ag2_m_02 - phones	AE1	38.4159
38.2559	DCA_se3_ag2_m_02 - words	and	38.6259
38.4159	DCA_se3_ag2_m_02 - phones	N	38.6259
38.6259	DCA_se3_ag2_m_02 - phones	W	38.6959
38.6259	DCA_se3_ag2_m_02 - words	one	38.8959
38.6959	DCA_se3_ag2_m_02 - phones	AH1	38.7759
38.7759	DCA_se3_ag2_m_02 - phones	N	38.8959
38.8959	DCA_se3_ag2_m_02 - phones	P	38.9859
38.8959	DCA_se3_ag2_m_02 - words	person	39.3359
38.9859	DCA_se3_ag2_m_02 - phones	ER1	39.0859
39.0859	DCA_se3_ag2_m_02 - phones	S	39.1959
39.1959	DCA_se3_ag2_m_02 - phones	AH0	39.2359
39.2359	DCA_se3_ag2_m_02 - phones	N	39.3359
39.3359	DCA_se3_ag2_m_02 - phones	sp	39.4159
40.6339	DCA_se3_ag2_m_02 - phones	W	40.7539
40.6339	DCA_se3_ag2_m_02 - words	was	40.8939
40.7539	DCA_se3_ag2_m_02 - phones	AH0	40.7939
40.7939	DCA_se3_ag2_m_02 - phones	Z	40.8939
40.8939	DCA_se3_ag2_m_02 - phones	K	40.9539
40.8939	DCA_se3_ag2_m_02 - words	considered	41.3839
40.9539	DCA_se3_ag2_m_02 - phones	AH0	40.9939
40.9939	DCA_se3_ag2_m_02 - phones	N	41.1139
41.1139	DCA_se3_ag2_m_02 - phones	S	41.2039
41.2039	DCA_se3_ag2_m_02 - phones	IH1	41.2439
41.2439	DCA_se3_ag2_m_02 - phones	D	41.3039
41.3039	DCA_se3_ag2_m_02 - phones	ER0	41.3339
41.3339	DCA_se3_ag2_m_02 - phones	D	41.3839
41.3839	DCA_se3_ag2_m_02 - phones	IH1	41.4639
41.3839	DCA_se3_ag2_m_02 - words	it	41.5839
41.4639	DCA_se3_ag2_m_02 - phones	T	41.5839
41.7704	DCA_se3_ag2_m_02 - phones	sil	41.8604
41.8604	DCA_se3_ag2_m_02 - phones	AY1	41.8904
41.8604	DCA_se3_ag2_m_02 - words	i	41.8904
41.8904	DCA_se3_ag2_m_02 - phones	sp	42.0404
42.0404	DCA_se3_ag2_m_02 - phones	D	42.0904
42.0404	DCA_se3_ag2_m_02 - words	don't	42.2304
42.0904	DCA_se3_ag2_m_02 - phones	OW1	42.1204
42.1204	DCA_se3_ag2_m_02 - phones	N	42.2004
42.2004	DCA_se3_ag2_m_02 - phones	T	42.2304
42.3147	DCA_se3_ag2_m_02 - phones	sil	42.3447
42.3447	DCA_se3_ag2_m_02 - phones	spn	42.4647
42.3447	DCA_se3_ag2_m_02 - words	<unk>	42.4647
42.4647	DCA_se3_ag2_m_02 - words	i	42.5547
42.4647	DCA_se3_ag2_m_02 - phones	AY1	42.5547
42.5547	DCA_se3_ag2_m_02 - phones	D	42.6247
42.5547	DCA_se3_ag2_m_02 - words	don't	42.7647
42.6247	DCA_se3_ag2_m_02 - phones	OW1	42.7147
42.7147	DCA_se3_ag2_m_02 - phones	N	42.7647
42.7647	DCA_se3_ag2_m_02 - phones	R	42.7947
42.7647	DCA_se3_ag2_m_02 - words	recall	43.1547
42.7947	DCA_se3_ag2_m_02 - phones	IH0	42.8447
42.8447	DCA_se3_ag2_m_02 - phones	K	42.9447
42.9447	DCA_se3_ag2_m_02 - phones	AO1	43.0947
43.0947	DCA_se3_ag2_m_02 - phones	L	43.1547
43.1547	DCA_se3_ag2_m_02 - phones	HH	43.2347
43.1547	DCA_se3_ag2_m_02 - words	how	43.4447
43.2347	DCA_se3_ag2_m_02 - phones	AW1	43.4447
43.4447	DCA_se3_ag2_m_02 - phones	sp	43.4847
44.1099	DCA_se3_ag2_m_02 - phones	HH	44.1999
44.1099	DCA_se3_ag2_m_02 - words	he	44.2699
44.1999	DCA_se3_ag2_m_02 - phones	IY1	44.2699
44.2699	DCA_se3_ag2_m_02 - phones	W	44.3499
44.2699	DCA_se3_ag2_m_02 - words	was	44.4299
44.3499	DCA_se3_ag2_m_02 - phones	AH0	44.3799
44.3799	DCA_se3_ag2_m_02 - phones	Z	44.4299
44.4299	DCA_se3_ag2_m_02 - phones	CH	44.5499
44.4299	DCA_se3_ag2_m_02 - words	chosen	44.8799
44.5499	DCA_se3_ag2_m_02 - phones	OW1	44.6899
44.6899	DCA_se3_ag2_m_02 - phones	Z	44.7699
44.7699	DCA_se3_ag2_m_02 - phones	AH0	44.8499
44.8499	DCA_se3_ag2_m_02 - phones	N	44.8799
44.8799	DCA_se3_ag2_m_02 - phones	T	44.9099
44.8799	DCA_se3_ag2_m_02 - words	to	44.9399
44.9099	DCA_se3_ag2_m_02 - phones	AH0	44.9399
44.9399	DCA_se3_ag2_m_02 - phones	B	44.9899
44.9399	DCA_se3_ag2_m_02 - words	be	45.1699
44.9899	DCA_se3_ag2_m_02 - phones	IY1	45.1699
45.1699	DCA_se3_ag2_m_02 - phones	IH1	45.2299
45.1699	DCA_se3_ag2_m_02 - words	it	45.3099
45.2299	DCA_se3_ag2_m_02 - phones	T	45.3099
47.1514	DCA_se3_ag2_m_02 - phones	sil	47.2014
47.2014	DCA_se3_ag2_m_02 - phones	B	47.2314
47.2014	DCA_se3_ag2_m_02 - words	but	47.3714
47.2314	DCA_se3_ag2_m_02 - phones	AH1	47.3214
47.3214	DCA_se3_ag2_m_02 - phones	T	47.3714
47.3714	DCA_se3_ag2_m_02 - phones	AE1	47.4514
47.3714	DCA_se3_ag2_m_02 - words	at	47.4814
47.4514	DCA_se3_ag2_m_02 - phones	T	47.4814
47.4814	DCA_se3_ag2_m_02 - phones	EH1	47.5614
47.4814	DCA_se3_ag2_m_02 - words	any	47.7414
47.5614	DCA_se3_ag2_m_02 - phones	N	47.6214
47.6214	DCA_se3_ag2_m_02 - phones	IY0	47.7414
47.7414	DCA_se3_ag2_m_02 - phones	R	47.7714
47.7414	DCA_se3_ag2_m_02 - words	rate	47.9014
47.7714	DCA_se3_ag2_m_02 - phones	EY1	47.8714
47.8714	DCA_se3_ag2_m_02 - phones	T	47.9014
49.1255	DCA_se3_ag2_m_02 - phones	sil	49.1655
49.1655	DCA_se3_ag2_m_02 - phones	DH	49.2355
49.1655	DCA_se3_ag2_m_02 - words	this	49.3555
49.2355	DCA_se3_ag2_m_02 - phones	IH0	49.2755
49.2755	DCA_se3_ag2_m_02 - phones	S	49.3555
49.3555	DCA_se3_ag2_m_02 - phones	P	49.4255
49.3555	DCA_se3_ag2_m_02 - words	person	49.6655
49.4255	DCA_se3_ag2_m_02 - phones	ER1	49.5355
49.5355	DCA_se3_ag2_m_02 - phones	S	49.6055
49.6055	DCA_se3_ag2_m_02 - phones	AH0	49.6355
49.6355	DCA_se3_ag2_m_02 - phones	N	49.6655
49.6655	DCA_se3_ag2_m_02 - phones	DH	49.7055
49.6655	DCA_se3_ag2_m_02 - words	that	49.8055
49.7055	DCA_se3_ag2_m_02 - phones	AH0	49.7755
49.7755	DCA_se3_ag2_m_02 - phones	T	49.8055
49.8055	DCA_se3_ag2_m_02 - phones	W	49.8855
49.8055	DCA_se3_ag2_m_02 - words	was	50.0155
49.8855	DCA_se3_ag2_m_02 - phones	AH0	49.9255
49.9255	DCA_se3_ag2_m_02 - phones	Z	50.0155
50.0155	DCA_se3_ag2_m_02 - phones	IH1	50.0855
50.0155	DCA_se3_ag2_m_02 - words	it	50.1855
50.0855	DCA_se3_ag2_m_02 - phones	T	50.1855
50.2620	DCA_se3_ag2_m_02 - phones	sil	50.3320
50.3320	DCA_se3_ag2_m_02 - phones	HH	50.3920
50.3320	DCA_se3_ag2_m_02 - words	his	50.5320
50.3920	DCA_se3_ag2_m_02 - phones	IH1	50.4420
50.4420	DCA_se3_ag2_m_02 - phones	Z	50.5320
50.5320	DCA_se3_ag2_m_02 - phones	JH	50.6420
50.5320	DCA_se3_ag2_m_02 - words	job	50.9920
50.6420	DCA_se3_ag2_m_02 - phones	OW1	50.8820
50.8820	DCA_se3_ag2_m_02 - phones	B	50.9920
52.5649	DCA_se3_ag2_m_02 - phones	W	52.6149
52.5649	DCA_se3_ag2_m_02 - words	was	52.7049
52.6149	DCA_se3_ag2_m_02 - phones	AH0	52.6449
52.6449	DCA_se3_ag2_m_02 - phones	Z	52.7049
52.7049	DCA_se3_ag2_m_02 - phones	T	52.7449
52.7049	DCA_se3_ag2_m_02 - words	to	52.7849
52.7449	DCA_se3_ag2_m_02 - phones	IH0	52.7849
52.7849	DCA_se3_ag2_m_02 - phones	G	52.8749
52.7849	DCA_se3_ag2_m_02 - words	go	52.9249
52.8749	DCA_se3_ag2_m_02 - phones	OW1	52.9249
52.9249	DCA_se3_ag2_m_02 - phones	AW1	53.0549
52.9249	DCA_se3_ag2_m_02 - words	out	53.1149
53.0549	DCA_se3_ag2_m_02 - phones	T	53.1149
53.1149	DCA_se3_ag2_m_02 - phones	AH0	53.1449
53.1149	DCA_se3_ag2_m_02 - words	and	53.1849
53.1449	DCA_se3_ag2_m_02 - phones	N	53.1849
53.1849	DCA_se3_ag2_m_02 - phones	T	53.2549
53.1849	DCA_se3_ag2_m_02 - words	try	53.3749
53.2549	DCA_se3_ag2_m_02 - phones	R	53.2949
53.2949	DCA_se3_ag2_m_02 - phones	AY1	53.3749
53.3749	DCA_se3_ag2_m_02 - phones	T	53.4149
53.3749	DCA_se3_ag2_m_02 - words	to	53.4849
53.4149	DCA_se3_ag2_m_02 - phones	AH0	53.4849
53.4849	DCA_se3_ag2_m_02 - phones	F	53.6249
53.4849	DCA_se3_ag2_m_02 - words	find	53.9149
53.6249	DCA_se3_ag2_m_02 - phones	AY1	53.8149
53.8149	DCA_se3_ag2_m_02 - phones	N	53.8649
53.8649	DCA_se3_ag2_m_02 - phones	D	53.9149
53.9149	DCA_se3_ag2_m_02 - phones	EH1	53.9549
53.9149	DCA_se3_ag2_m_02 - words	everybody	54.4749
53.9549	DCA_se3_ag2_m_02 - phones	V	54.0049
54.0049	DCA_se3_ag2_m_02 - phones	R	54.0949
54.0949	DCA_se3_ag2_m_02 - phones	IY0	54.1349
54.1349	DCA_se3_ag2_m_02 - phones	B	54.1949
54.1949	DCA_se3_ag2_m_02 - phones	AA2	54.2949
54.2949	DCA_se3_ag2_m_02 - phones	D	54.3649
54.3649	DCA_se3_ag2_m_02 - phones	IY0	54.4749
55.0679	DCA_se3_ag2_m_02 - phones	DH	55.1379
55.0679	DCA_se3_ag2_m_02 - words	the	55.1679
55.1379	DCA_se3_ag2_m_02 - phones	AH0	55.1679
55.1679	DCA_se3_ag2_m_02 - phones	G	55.2279
55.1679	DCA_se3_ag2_m_02 - words	game	55.4079
55.2279	DCA_se3_ag2_m_02 - phones	EY1	55.3679
55.3679	DCA_se3_ag2_m_02 - phones	M	55.4079
55.4079	DCA_se3_ag2_m_02 - phones	IH0	55.4479
55.4079	DCA_se3_ag2_m_02 - words	is	55.5179
55.4479	DCA_se3_ag2_m_02 - phones	Z	55.5179
55.5179	DCA_se3_ag2_m_02 - phones	B	55.5779
55.5179	DCA_se3_ag2_m_02 - words	basically	55.9979
55.5779	DCA_se3_ag2_m_02 - phones	EY1	55.6679
55.6679	DCA_se3_ag2_m_02 - phones	S	55.7779
55.7779	DCA_se3_ag2_m_02 - phones	IH0	55.8079
55.8079	DCA_se3_ag2_m_02 - phones	K	55.8479
55.8479	DCA_se3_ag2_m_02 - phones	L	55.9079
55.9079	DCA_se3_ag2_m_02 - phones	IY0	55.9979
55.9979	DCA_se3_ag2_m_02 - phones	L	56.0779
55.9979	DCA_se3_ag2_m_02 - words	like	56.1979
56.0779	DCA_se3_ag2_m_02 - phones	AY1	56.1379
56.1379	DCA_se3_ag2_m_02 - phones	K	56.1979
56.1979	DCA_se3_ag2_m_02 - phones	HH	56.3279
56.1979	DCA_se3_ag2_m_02 - words	hide	56.5079
56.3279	DCA_se3_ag2_m_02 - phones	AY1	56.4679
56.4679	DCA_se3_ag2_m_02 - phones	D	56.5079
56.5079	DCA_se3_ag2_m_02 - phones	AH0	56.5379
56.5079	DCA_se3_ag2_m_02 - words	and	56.6879
56.5379	DCA_se3_ag2_m_02 - phones	N	56.6179
56.6179	DCA_se3_ag2_m_02 - phones	D	56.6879
56.6879	DCA_se3_ag2_m_02 - phones	S	56.8379
56.6879	DCA_se3_ag2_m_02 - words	seek	57.0479
56.8379	DCA_se3_ag2_m_02 - phones	IY1	56.9279
56.9279	DCA_se3_ag2_m_02 - phones	K	57.0479
58.9355	DCA_se3_ag2_m_02 - phones	sil	59.0255
59.0255	DCA_se3_ag2_m_02 - phones	B	59.0855
59.0255	DCA_se3_ag2_m_02 - words	based	59.3455
59.0855	DCA_se3_ag2_m_02 - phones	EY1	59.1855
59.1855	DCA_se3_ag2_m_02 - phones	S	59.2555
59.2555	DCA_se3_ag2_m_02 - phones	T	59.3455
59.3455	DCA_se3_ag2_m_02 - phones	AO1	59.4355
59.3455	DCA_se3_ag2_m_02 - words	on	59.4955
59.4355	DCA_se3_ag2_m_02 - phones	N	59.4955
59.4955	DCA_se3_ag2_m_02 - phones	DH	59.5255
59.4955	DCA_se3_ag2_m_02 - words	that	59.7055
59.5255	DCA_se3_ag2_m_02 - phones	AE1	59.6255
59.6255	DCA_se3_ag2_m_02 - phones	T	59.7055
59.7055	DCA_se3_ag2_m_02 - phones	P	59.7555
59.7055	DCA_se3_ag2_m_02 - words	principle	60.1755
59.7555	DCA_se3_ag2_m_02 - phones	R	59.7855
59.7855	DCA_se3_ag2_m_02 - phones	IH1	59.8455
59.8455	DCA_se3_ag2_m_02 - phones	N	59.9255
59.9255	DCA_se3_ag2_m_02 - phones	S	59.9855
59.9855	DCA_se3_ag2_m_02 - phones	AH0	60.0355
60.0355	DCA_se3_ag2_m_02 - phones	P	60.0655
60.0655	DCA_se3_ag2_m_02 - phones	AH0	60.0955
60.0955	DCA_se3_ag2_m_02 - phones	L	60.1755
60.1755	DCA_se3_ag2_m_02 - phones	sp	61.1745
61.1745	DCA_se3_ag2_m_02 - phones	AH0	61.3845
61.1745	DCA_se3_ag2_m_02 - words	and	61.5545
61.3845	DCA_se3_ag2_m_02 - phones	N	61.4845
61.4845	DCA_se3_ag2_m_02 - phones	D	61.5545
61.5545	DCA_se3_ag2_m_02 - phones	AH1	61.7345
61.5545	DCA_se3_ag2_m_02 - words	um	61.8045
61.7345	DCA_se3_ag2_m_02 - phones	M	61.8045
61.8045	DCA_se3_ag2_m_02 - phones	sp	62.9391
62.9391	DCA_se3_ag2_m_02 - phones	DH	62.9691
62.9391	DCA_se3_ag2_m_02 - words	the	63.0191
62.9691	DCA_se3_ag2_m_02 - phones	AH0	63.0191
63.0191	DCA_se3_ag2_m_02 - phones	P	63.1091
63.0191	DCA_se3_ag2_m_02 - words	person	63.3391
63.1091	DCA_se3_ag2_m_02 - phones	ER1	63.1891
63.1891	DCA_se3_ag2_m_02 - phones	S	63.2791
63.2791	DCA_se3_ag2_m_02 - phones	AH0	63.3091
63.3091	DCA_se3_ag2_m_02 - phones	N	63.3391
63.3391	DCA_se3_ag2_m_02 - phones	HH	63.3691
63.3391	DCA_se3_ag2_m_02 - words	who	63.4591
63.3691	DCA_se3_ag2_m_02 - phones	UW1	63.4591
63.4591	DCA_se3_ag2_m_02 - phones	W	63.4991
63.4591	DCA_se3_ag2_m_02 - words	was	63.5891
63.4991	DCA_se3_ag2_m_02 - phones	AH0	63.5291
63.5291	DCA_se3_ag2_m_02 - phones	Z	63.5891
63.5891	DCA_se3_ag2_m_02 - phones	IH1	63.6591
63.5891	DCA_se3_ag2_m_02 - words	it	63.7091
63.6591	DCA_se3_ag2_m_02 - phones	T	63.7091
63.7091	DCA_se3_ag2_m_02 - phones	HH	63.7791
63.7091	DCA_se3_ag2_m_02 - words	he	63.8491
63.7791	DCA_se3_ag2_m_02 - phones	IY1	63.8491
63.8491	DCA_se3_ag2_m_02 - phones	W	63.8791
63.8491	DCA_se3_ag2_m_02 - words	would	63.9691
63.8791	DCA_se3_ag2_m_02 - phones	UH1	63.9091
63.9091	DCA_se3_ag2_m_02 - phones	D	63.9691
63.9691	DCA_se3_ag2_m_02 - phones	HH	64.0191
63.9691	DCA_se3_ag2_m_02 - words	have	64.1291
64.0191	DCA_se3_ag2_m_02 - phones	AE1	64.0691
64.0691	DCA_se3_ag2_m_02 - phones	V	64.1291
64.1291	DCA_se3_ag2_m_02 - phones	T	64.1691
64.1291	DCA_se3_ag2_m_02 - words	to	64.1991
64.1691	DCA_se3_ag2_m_02 - phones	AH0	64.1991
64.1991	DCA_se3_ag2_m_02 - phones	sp	64.2291
64.2291	DCA_se3_ag2_m_02 - phones	G	64.2791
64.2291	DCA_se3_ag2_m_02 - words	go	64.3091
64.2791	DCA_se3_ag2_m_02 - phones	OW1	64.3091
64.3091	DCA_se3_ag2_m_02 - phones	AW1	64.4191
64.3091	DCA_se3_ag2_m_02 - words	out	64.5191
64.4191	DCA_se3_ag2_m_02 - phones	T	64.5191
64.6039	DCA_se3_ag2_m_02 - phones	sil	64.6339
64.6339	DCA_se3_ag2_m_02 - phones	AH0	64.6639
64.6339	DCA_se3_ag2_m_02 - words	and	64.7439
64.6639	DCA_se3_ag2_m_02 - phones	N	64.7439
64.7439	DCA_se3_ag2_m_02 - phones	sp	64.7739
64.7739	DCA_se3_ag2_m_02 - phones	T	64.8539
64.7739	DCA_se3_ag2_m_02 - words	try	64.9539
64.8539	DCA_se3_ag2_m_02 - phones	R	64.8839
64.8839	DCA_se3_ag2_m_02 - phones	AY1	64.9539
64.9539	DCA_se3_ag2_m_02 - phones	T	65.0039
64.9539	DCA_se3_ag2_m_02 - words	to	65.0639
65.0039	DCA_se3_ag2_m_02 - phones	AH0	65.0639
65.0639	DCA_se3_ag2_m_02 - phones	F	65.2039
65.0639	DCA_se3_ag2_m_02 - words	find	65.3639
65.2039	DCA_se3_ag2_m_02 - phones	AY1	65.2939
65.2939	DCA_se3_ag2_m_02 - phones	N	65.3339
65.3339	DCA_se3_ag2_m_02 - phones	D	65.3639
65.3639	DCA_se3_ag2_m_02 - phones	DH	65.3939
65.3639	DCA_se3_ag2_m_02 - words	the	65.4239
65.3939	DCA_se3_ag2_m_02 - phones	AH0	65.4239
65.4239	DCA_se3_ag2_m_02 - phones	P	65.5139
65.4239	DCA_se3_ag2_m_02 - words	people	65.7039
65.5139	DCA_se3_ag2_m_02 - phones	IY1	65.5739
65.5739	DCA_se3_ag2_m_02 - phones	P	65.6439
65.6439	DCA_se3_ag2_m_02 - phones	AH0	65.6739
65.6739	DCA_se3_ag2_m_02 - phones	L	65.7039
65.7039	DCA_se3_ag2_m_02 - phones	HH	65.7439
65.7039	DCA_se3_ag2_m_02 - words	who	65.8239
65.7439	DCA_se3_ag2_m_02 - phones	UW1	65.8239
65.8239	DCA_se3_ag2_m_02 - phones	sp	65.8539
65.8539	DCA_se3_ag2_m_02 - phones	W	65.9239
65.8539	DCA_se3_ag2_m_02 - words	were	65.9739
65.9239	DCA_se3_ag2_m_02 - phones	ER0	65.9739
65.9739	DCA_se3_ag2_m_02 - phones	HH	66.0939
65.9739	DCA_se3_ag2_m_02 - words	hiding	66.3839
66.0939	DCA_se3_ag2_m_02 - phones	AY1	66.2039
66.2039	DCA_se3_ag2_m_02 - phones	D	66.2339
66.2339	DCA_se3_ag2_m_02 - phones	IH0	66.2639
66.2639	DCA_se3_ag2_m_02 - phones	NG	66.3839
68.1320	DCA_se3_ag2_m_02 - phones	AH0	68.2020
68.1320	DCA_se3_ag2_m_02 - words	upon	68.5820
68.2020	DCA_se3_ag2_m_02 - phones	P	68.3120
68.3120	DCA_se3_ag2_m_02 - phones	AA1	68.4720
68.4720	DCA_se3_ag2_m_02 - phones	N	68.5820
68.5820	DCA_se3_ag2_m_02 - phones	F	68.7120
68.5820	DCA_se3_ag2_m_02 - words	finding	69.0620
68.7120	DCA_se3_ag2_m_02 - phones	AY1	68.8620
68.8620	DCA_se3_ag2_m_02 - phones	N	68.9020
68.9020	DCA_se3_ag2_m_02 - phones	D	68.9320
68.9320	DCA_se3_ag2_m_02 - phones	IH0	68.9720
68.9720	DCA_se3_ag2_m_02 - phones	NG	69.0620
69.0620	DCA_se3_ag2_m_02 - phones	W	69.1220
69.0620	DCA_se3_ag2_m_02 - words	one	69.2220
69.1220	DCA_se3_ag2_m_02 - phones	AH1	69.1820
69.1820	DCA_se3_ag2_m_02 - phones	N	69.2220
69.2220	DCA_se3_ag2_m_02 - phones	AH0	69.2520
69.2220	DCA_se3_ag2_m_02 - words	of	69.3020
69.2520	DCA_se3_ag2_m_02 - phones	V	69.3020
69.3020	DCA_se3_ag2_m_02 - phones	DH	69.3520
69.3020	DCA_se3_ag2_m_02 - words	the	69.4020
69.3520	DCA_se3_ag2_m_02 - phones	AH0	69.4020
69.4020	DCA_se3_ag2_m_02 - phones	sp	69.4520
69.4520	DCA_se3_ag2_m_02 - phones	P	69.5520
69.4520	DCA_se3_ag2_m_02 - words	persons	69.9920
69.5520	DCA_se3_ag2_m_02 - phones	ER1	69.6520
69.6520	DCA_se3_ag2_m_02 - phones	S	69.7520
69.7520	DCA_se3_ag2_m_02 - phones	AH0	69.7820
69.7820	DCA_se3_ag2_m_02 - phones	N	69.8420
69.8420	DCA_se3_ag2_m_02 - phones	Z	69.9920
69.9920	DCA_se3_ag2_m_02 - phones	sp	70.0620
70.0620	DCA_se3_ag2_m_02 - phones	HH	70.0920
70.0620	DCA_se3_ag2_m_02 - words	who	70.1220
70.0920	DCA_se3_ag2_m_02 - phones	UW1	70.1220
70.1220	DCA_se3_ag2_m_02 - phones	sp	70.1520
70.1520	DCA_se3_ag2_m_02 - phones	W	70.1820
70.1520	DCA_se3_ag2_m_02 - words	was	70.5320
70.1820	DCA_se3_ag2_m_02 - phones	AO1	70.2120
70.2120	DCA_se3_ag2_m_02 - phones	Z	70.5320
70.5320	DCA_se3_ag2_m_02 - phones	sp	70.6420
70.6420	DCA_se3_ag2_m_02 - phones	HH	70.7220
70.6420	DCA_se3_ag2_m_02 - words	who	70.7820
70.7220	DCA_se3_ag2_m_02 - phones	UW1	70.7820
70.7820	DCA_se3_ag2_m_02 - phones	sp	70.8120
70.8120	DCA_se3_ag2_m_02 - phones	W	70.8620
70.8120	DCA_se3_ag2_m_02 - words	was	70.9320
70.8620	DCA_se3_ag2_m_02 - phones	AH0	70.8920
70.8920	DCA_se3_ag2_m_02 - phones	Z	70.9320
70.9320	DCA_se3_ag2_m_02 - phones	HH	71.0220
70.9320	DCA_se3_ag2_m_02 - words	hiding	71.3720
71.0220	DCA_se3_ag2_m_02 - phones	AY1	71.2520
71.2520	DCA_se3_ag2_m_02 - phones	D	71.2820
71.2820	DCA_se3_ag2_m_02 - phones	IH0	71.3120
71.3120	DCA_se3_ag2_m_02 - phones	NG	71.3720
71.3720	DCA_se3_ag2_m_02 - phones	sp	71.5020
72.2683	DCA_se3_ag2_m_02 - phones	Y	72.3183
72.2683	DCA_se3_ag2_m_02 - words	you	72.3483
72.3183	DCA_se3_ag2_m_02 - phones	UW1	72.3483
72.3483	DCA_se3_ag2_m_02 - phones	W	72.3783
72.3483	DCA_se3_ag2_m_02 - words	would	72.4783
72.3783	DCA_se3_ag2_m_02 - phones	UH1	72.4283
72.4283	DCA_se3_ag2_m_02 - phones	D	72.4783
72.4783	DCA_se3_ag2_m_02 - phones	HH	72.5483
72.4783	DCA_se3_ag2_m_02 - words	have	72.6083
72.5483	DCA_se3_ag2_m_02 - phones	AE1	72.5783
72.5783	DCA_se3_ag2_m_02 - phones	V	72.6083
72.6083	DCA_se3_ag2_m_02 - phones	T	72.7383
72.6083	DCA_se3_ag2_m_02 - words	to	72.7883
72.7383	DCA_se3_ag2_m_02 - phones	UW1	72.7883
72.7883	DCA_se3_ag2_m_02 - phones	sp	72.8183
72.8183	DCA_se3_ag2_m_02 - phones	R	72.9183
72.8183	DCA_se3_ag2_m_02 - words	run	73.0683
72.9183	DCA_se3_ag2_m_02 - phones	AH1	72.9883
72.9883	DCA_se3_ag2_m_02 - phones	N	73.0683
73.0683	DCA_se3_ag2_m_02 - phones	B	73.1283
73.0683	DCA_se3_ag2_m_02 - words	back	73.3783
73.1283	DCA_se3_ag2_m_02 - phones	AE1	73.2583
73.2583	DCA_se3_ag2_m_02 - phones	K	73.3783
73.3783	DCA_se3_ag2_m_02 - phones	T	73.4583
73.3783	DCA_se3_ag2_m_02 - words	to	73.4883
73.4583	DCA_se3_ag2_m_02 - phones	UW1	73.4883
73.4883	DCA_se3_ag2_m_02 - phones	DH	73.5183
73.4883	DCA_se3_ag2_m_02 - words	the	73.5983
73.5183	DCA_se3_ag2_m_02 - phones	AH0	73.5983
73.5983	DCA_se3_ag2_m_02 - phones	B	73.6783
73.5983	DCA_se3_ag2_m_02 - words	base	74.0583
73.6783	DCA_se3_ag2_m_02 - phones	EY1	73.8483
73.8483	DCA_se3_ag2_m_02 - phones	S	74.0583
75.4797	DCA_se3_ag2_m_02 - phones	AH0	75.5597
75.4797	DCA_se3_ag2_m_02 - words	and	75.5997
75.5597	DCA_se3_ag2_m_02 - phones	N	75.5997
75.5997	DCA_se3_ag2_m_02 - phones	DH	75.6397
75.5997	DCA_se3_ag2_m_02 - words	the	75.6897
75.6397	DCA_se3_ag2_m_02 - phones	AH0	75.6897
75.6897	DCA_se3_ag2_m_02 - phones	B	75.7797
75.6897	DCA_se3_ag2_m_02 - words	base	75.9897
75.7797	DCA_se3_ag2_m_02 - phones	EY1	75.9097
75.9097	DCA_se3_ag2_m_02 - phones	S	75.9897
75.9897	DCA_se3_ag2_m_02 - phones	W	76.0197
75.9897	DCA_se3_ag2_m_02 - words	was	76.1297
76.0197	DCA_se3_ag2_m_02 - phones	AH0	76.0497
76.0497	DCA_se3_ag2_m_02 - phones	Z	76.1297
76.1297	DCA_se3_ag2_m_02 - phones	W	76.1697
76.1297	DCA_se3_ag2_m_02 - words	where	76.2397
76.1697	DCA_se3_ag2_m_02 - phones	EH1	76.2097
76.2097	DCA_se3_ag2_m_02 - phones	R	76.2397
76.2397	DCA_se3_ag2_m_02 - phones	DH	76.2697
76.2397	DCA_se3_ag2_m_02 - words	the	76.3297
76.2697	DCA_se3_ag2_m_02 - phones	IY0	76.3297
76.3297	DCA_se3_ag2_m_02 - phones	K	76.4497
76.3297	DCA_se3_ag2_m_02 - words	can	76.7497
76.4497	DCA_se3_ag2_m_02 - phones	AE1	76.6197
76.6197	DCA_se3_ag2_m_02 - phones	N	76.7497
76.7497	DCA_se3_ag2_m_02 - phones	W	76.7997
76.7497	DCA_se3_ag2_m_02 - words	was	77.1097
76.7997	DCA_se3_ag2_m_02 - phones	AH1	76.9797
76.9797	DCA_se3_ag2_m_02 - phones	Z	77.1097
77.1097	DCA_se3_ag2_m_02 - phones	sp	77.1397
78.1169	DCA_se3_ag2_m_02 - phones	T	78.2169
78.1169	DCA_se3_ag2_m_02 - words	tap	78.3869
78.2169	DCA_se3_ag2_m_02 - phones	AE1	78.3269
78.3269	DCA_se3_ag2_m_02 - phones	P	78.3869
78.3869	DCA_se3_ag2_m_02 - phones	DH	78.4169
78.3869	DCA_se3_ag2_m_02 - words	the	78.4669
78.4169	DCA_se3_ag2_m_02 - phones	IY0	78.4669
78.4669	DCA_se3_ag2_m_02 - phones	K	78.5669
78.4669	DCA_se3_ag2_m_02 - words	can	78.7769
78.5669	DCA_se3_ag2_m_02 - phones	AE1	78.7169
78.7169	DCA_se3_ag2_m_02 - phones	N	78.7769
78.7769	DCA_se3_ag2_m_02 - phones	TH	78.8469
78.7769	DCA_se3_ag2_m_02 - words	three	79.0069
78.8469	DCA_se3_ag2_m_02 - phones	R	78.9269
78.9269	DCA_se3_ag2_m_02 - phones	IY1	79.0069
79.0069	DCA_se3_ag2_m_02 - phones	T	79.1369
79.0069	DCA_se3_ag2_m_02 - words	times	79.5369
79.1369	DCA_se3_ag2_m_02 - phones	AY1	79.3669
79.3669	DCA_se3_ag2_m_02 - phones	M	79.4669
79.4669	DCA_se3_ag2_m_02 - phones	Z	79.5369
80.8079	DCA_se3_ag2_m_02 - phones	sil	80.8479
80.8479	DCA_se3_ag2_m_02 - phones	AH0	80.9379
80.8479	DCA_se3_ag2_m_02 - words	until	81.3179
80.9379	DCA_se3_ag2_m_02 - phones	N	81.0379
81.0379	DCA_se3_ag2_m_02 - phones	T	81.1179
81.1179	DCA_se3_ag2_m_02 - phones	IH1	81.1879
81.1879	DCA_se3_ag2_m_02 - phones	L	81.3179
81.3179	DCA_se3_ag2_m_02 - phones	W	81.3779
81.3179	DCA_se3_ag2_m_02 - words	where	81.5079
81.3779	DCA_se3_ag2_m_02 - phones	EH1	81.4479
81.4479	DCA_se3_ag2_m_02 - phones	R	81.5079
81.5079	DCA_se3_ag2_m_02 - phones	HH	81.5679
81.5079	DCA_se3_ag2_m_02 - words	he	81.6979
81.5679	DCA_se3_ag2_m_02 - phones	IY1	81.6979
81.6979	DCA_se3_ag2_m_02 - words	s	81.7379
81.6979	DCA_se3_ag2_m_02 - phones	S	81.7379
81.7379	DCA_se3_ag2_m_02 - phones	sp	81.9464
81.9464	DCA_se3_ag2_m_02 - phones	IH1	82.0164
81.9464	DCA_se3_ag2_m_02 - words	it	82.0664
82.0164	DCA_se3_ag2_m_02 - phones	T	82.0664
82.0664	DCA_se3_ag2_m_02 - phones	S	82.2264
82.0664	DCA_se3_ag2_m_02 - words	seems	82.7264
82.2264	DCA_se3_ag2_m_02 - phones	IY1	82.4464
82.4464	DCA_se3_ag2_m_02 - phones	M	82.5064
82.5064	DCA_se3_ag2_m_02 - phones	Z	82.7264
82.7264	DCA_se3_ag2_m_02 - phones	sp	82.7764
82.7764	DCA_se3_ag2_m_02 - phones	DH	82.8364
82.7764	DCA_se3_ag2_m_02 - words	the	82.9064
82.8364	DCA_se3_ag2_m_02 - phones	AH0	82.9064
82.9064	DCA_se3_ag2_m_02 - phones	S	83.0264
82.9064	DCA_se3_ag2_m_02 - words	cert-	83.2164
83.0264	DCA_se3_ag2_m_02 - phones	ER1	83.1864
83.1864	DCA_se3_ag2_m_02 - phones	T	83.2164
83.6105	DCA_se3_ag2_m_02 - phones	sil	83.6505
83.6505	DCA_se3_ag2_m_02 - phones	DH	83.6805
83.6505	DCA_se3_ag2_m_02 - words	the	83.7205
83.6805	DCA_se3_ag2_m_02 - phones	AH0	83.7205
83.7205	DCA_se3_ag2_m_02 - phones	sp	83.7605
83.7605	DCA_se3_ag2_m_02 - phones	P	83.8305
83.7605	DCA_se3_ag2_m_02 - words	person	84.1905
83.8305	DCA_se3_ag2_m_02 - phones	ER1	83.9405
83.9405	DCA_se3_ag2_m_02 - phones	S	84.0405
84.0405	DCA_se3_ag2_m_02 - phones	AH0	84.1005
84.1005	DCA_se3_ag2_m_02 - phones	N	84.1905
84.1905	DCA_se3_ag2_m_02 - phones	sp	84.2505
84.2505	DCA_se3_ag2_m_02 - phones	AE1	84.4405
84.2505	DCA_se3_ag2_m_02 - words	and	84.6205
84.4405	DCA_se3_ag2_m_02 - phones	N	84.5005
84.5005	DCA_se3_ag2_m_02 - phones	D	84.6205
86.0676	DCA_se3_ag2_m_02 - phones	sil	86.1376
86.1376	DCA_se3_ag2_m_02 - phones	DH	86.2576
86.1376	DCA_se3_ag2_m_02 - words	that	86.3876
86.2576	DCA_se3_ag2_m_02 - phones	AH0	86.3276
86.3276	DCA_se3_ag2_m_02 - phones	T	86.3876
86.3876	DCA_se3_ag2_m_02 - phones	W	86.4776
86.3876	DCA_se3_ag2_m_02 - words	was	86.6176
86.4776	DCA_se3_ag2_m_02 - phones	AH0	86.5276
86.5276	DCA_se3_ag2_m_02 - phones	Z	86.6176
86.6176	DCA_se3_ag2_m_02 - phones	IH1	86.7376
86.6176	DCA_se3_ag2_m_02 - words	it	86.8276
86.7376	DCA_se3_ag2_m_02 - phones	T	86.8276
89.5956	DCA_se3_ag2_m_02 - phones	sil	89.6356
89.6356	DCA_se3_ag2_m_02 - phones	N	89.6856
89.6356	DCA_se3_ag2_m_02 - words	now	89.8456
89.6856	DCA_se3_ag2_m_02 - phones	AW1	89.8456
89.8456	DCA_se3_ag2_m_02 - phones	IH0	89.8856
89.8456	DCA_se3_ag2_m_02 - words	if	89.9356
89.8856	DCA_se3_ag2_m_02 - phones	F	89.9356
89.9356	DCA_se3_ag2_m_02 - phones	DH	89.9656
89.9356	DCA_se3_ag2_m_02 - words	the	90.0156
89.9656	DCA_se3_ag2_m_02 - phones	AH0	90.0156
90.0156	DCA_se3_ag2_m_02 - phones	P	90.1156
90.0156	DCA_se3_ag2_m_02 - words	person	90.4656
90.1156	DCA_se3_ag2_m_02 - phones	ER1	90.2156
90.2156	DCA_se3_ag2_m_02 - phones	S	90.3156
90.3156	DCA_se3_ag2_m_02 - phones	AH0	90.3656
90.3656	DCA_se3_ag2_m_02 - phones	N	90.4656
90.4656	DCA_se3_ag2_m_02 - phones	sp	91.8427
91.8427	DCA_se3_ag2_m_02 - phones	D	91.9427
91.8427	DCA_se3_ag2_m_02 - words	didn't	92.3527
91.9427	DCA_se3_ag2_m_02 - phones	IH1	92.0227
92.0227	DCA_se3_ag2_m_02 - phones	D	92.0927
92.0927	DCA_se3_ag2_m_02 - phones	N	92.3227
92.3227	DCA_se3_ag2_m_02 - phones	T	92.3527
92.3527	DCA_se3_ag2_m_02 - phones	B	92.4127
92.3527	DCA_se3_ag2_m_02 - words	beat	92.6027
92.4127	DCA_se3_ag2_m_02 - phones	IY1	92.5627
92.5627	DCA_se3_ag2_m_02 - phones	T	92.6027
93.3678	DCA_se3_ag2_m_02 - phones	sil	93.4178
93.4178	DCA_se3_ag2_m_02 - phones	DH	93.5478
93.4178	DCA_se3_ag2_m_02 - words	the	93.6178
93.5478	DCA_se3_ag2_m_02 - phones	IY0	93.6178
93.6178	DCA_se3_ag2_m_02 - phones	sp	93.6578
93.6578	DCA_se3_ag2_m_02 - phones	P	93.7478
93.6578	DCA_se3_ag2_m_02 - words	person	93.9978
93.7478	DCA_se3_ag2_m_02 - phones	ER1	93.8378
93.8378	DCA_se3_ag2_m_02 - phones	S	93.9178
93.9178	DCA_se3_ag2_m_02 - phones	AH0	93.9478
93.9478	DCA_se3_ag2_m_02 - phones	N	93.9978
93.9978	DCA_se3_ag2_m_02 - phones	HH	94.0678
93.9978	DCA_se3_ag2_m_02 - words	who	94.1578
94.0678	DCA_se3_ag2_m_02 - phones	UW1	94.1578
94.1578	DCA_se3_ag2_m_02 - phones	W	94.1878
94.1578	DCA_se3_ag2_m_02 - words	was	94.3178
94.1878	DCA_se3_ag2_m_02 - phones	AH0	94.2278
94.2278	DCA_se3_ag2_m_02 - phones	Z	94.3178
94.3178	DCA_se3_ag2_m_02 - phones	IH1	94.4578
94.3178	DCA_se3_ag2_m_02 - words	it	94.5878
94.4578	DCA_se3_ag2_m_02 - phones	T	94.5878
94.5878	DCA_se3_ag2_m_02 - phones	B	94.6478
94.5878	DCA_se3_ag2_m_02 - words	back	94.8778
94.6478	DCA_se3_ag2_m_02 - phones	AE1	94.7778
94.7778	DCA_se3_ag2_m_02 - phones	K	94.8778
94.8778	DCA_se3_ag2_m_02 - phones	T	94.9378
94.8778	DCA_se3_ag2_m_02 - words	to	94.9678
94.9378	DCA_se3_ag2_m_02 - phones	UW1	94.9678
94.9678	DCA_se3_ag2_m_02 - phones	DH	95.0078
94.9678	DCA_se3_ag2_m_02 - words	the	95.0778
95.0078	DCA_se3_ag2_m_02 - phones	IY0	95.0778
95.0778	DCA_se3_ag2_m_02 - phones	K	95.1978
95.0778	DCA_se3_ag2_m_02 - words	can	95.6178
95.1978	DCA_se3_ag2_m_02 - phones	AE1	95.4878
95.4878	DCA_se3_ag2_m_02 - phones	N	95.6178
97.3201	DCA_se3_ag2_m_02 - phones	sil	97.3601
97.3601	DCA_se3_ag2_m_02 - phones	DH	97.4401
97.3601	DCA_se3_ag2_m_02 - words	then	97.5401
97.4401	DCA_se3_ag2_m_02 - phones	EH1	97.4901
97.4901	DCA_se3_ag2_m_02 - phones	N	97.5401
97.5401	DCA_se3_ag2_m_02 - phones	HH	97.6001
97.5401	DCA_se3_ag2_m_02 - words	he	97.6801
97.6001	DCA_se3_ag2_m_02 - phones	IY1	97.6801
97.6801	DCA_se3_ag2_m_02 - phones	W	97.7401
97.6801	DCA_se3_ag2_m_02 - words	would	97.8501
97.7401	DCA_se3_ag2_m_02 - phones	UH1	97.7701
97.7701	DCA_se3_ag2_m_02 - phones	D	97.8501
97.8501	DCA_se3_ag2_m_02 - phones	B	97.9401
97.8501	DCA_se3_ag2_m_02 - words	be	98.0901
97.9401	DCA_se3_ag2_m_02 - phones	IY0	98.0901
98.0901	DCA_se3_ag2_m_02 - phones	IH0	98.1201
98.0901	DCA_se3_ag2_m_02 - words	in	98.2101
98.1201	DCA_se3_ag2_m_02 - phones	N	98.2101
98.2101	DCA_se3_ag2_m_02 - phones	JH	98.2801
98.2101	DCA_se3_ag2_m_02 - words	jail	98.6201
98.2801	DCA_se3_ag2_m_02 - phones	EY1	98.4801
98.4801	DCA_se3_ag2_m_02 - phones	L	98.6201
98.8088	DCA_se3_ag2_m_02 - phones	W	98.9088
98.8088	DCA_se3_ag2_m_02 - words	we	98.9788
98.9088	DCA_se3_ag2_m_02 - phones	IY1	98.9788
98.9788	DCA_se3_ag2_m_02 - phones	P	99.0788
98.9788	DCA_se3_ag2_m_02 - words	put	99.1688
99.0788	DCA_se3_ag2_m_02 - phones	UH1	99.1388
99.1388	DCA_se3_ag2_m_02 - phones	T	99.1688
99.1688	DCA_se3_ag2_m_02 - phones	IH0	99.2388
99.1688	DCA_se3_ag2_m_02 - words	him	99.2688
99.2388	DCA_se3_ag2_m_02 - phones	M	99.2688
99.2688	DCA_se3_ag2_m_02 - phones	IH0	99.2988
99.2688	DCA_se3_ag2_m_02 - words	in	99.3388
99.2988	DCA_se3_ag2_m_02 - phones	N	99.3388
99.3388	DCA_se3_ag2_m_02 - phones	JH	99.4088
99.3388	DCA_se3_ag2_m_02 - words	jail	99.6288
99.4088	DCA_se3_ag2_m_02 - phones	EY1	99.5588
99.5588	DCA_se3_ag2_m_02 - phones	L	99.6288
99.6288	DCA_se3_ag2_m_02 - phones	sp	102.2596
102.2596	DCA_se3_ag2_m_02 - phones	HH	102.3496
102.2596	DCA_se3_ag2_m_02 - words	however	102.7196
102.3496	DCA_se3_ag2_m_02 - phones	AW2	102.4496
102.4496	DCA_se3_ag2_m_02 - phones	EH1	102.5896
102.5896	DCA_se3_ag2_m_02 - phones	V	102.6496
102.6496	DCA_se3_ag2_m_02 - phones	ER0	102.7196
102.7196	DCA_se3_ag2_m_02 - phones	IH0	102.7596
102.7196	DCA_se3_ag2_m_02 - words	if	102.8296
102.7596	DCA_se3_ag2_m_02 - phones	F	102.8296
102.8296	DCA_se3_ag2_m_02 - phones	DH	102.8796
102.8296	DCA_se3_ag2_m_02 - words	the	102.9396
102.8796	DCA_se3_ag2_m_02 - phones	AH0	102.9396
102.9396	DCA_se3_ag2_m_02 - phones	P	103.0496
102.9396	DCA_se3_ag2_m_02 - words	person	103.3896
103.0496	DCA_se3_ag2_m_02 - phones	ER1	103.1396
103.1396	DCA_se3_ag2_m_02 - phones	S	103.2296
103.2296	DCA_se3_ag2_m_02 - phones	AH0	103.2696
103.2696	DCA_se3_ag2_m_02 - phones	N	103.3896
103.3896	DCA_se3_ag2_m_02 - phones	sp	104.3537
104.3537	DCA_se3_ag2_m_02 - phones	B	104.4837
104.3537	DCA_se3_ag2_m_02 - words	beat	104.6437
104.4837	DCA_se3_ag2_m_02 - phones	IY1	104.6037
104.6037	DCA_se3_ag2_m_02 - phones	T	104.6437
104.6437	DCA_se3_ag2_m_02 - phones	sp	104.6737
104.6737	DCA_se3_ag2_m_02 - phones	DH	104.7437
104.6737	DCA_se3_ag2_m_02 - words	the	104.7937
104.7437	DCA_se3_ag2_m_02 - phones	IY0	104.7937
104.7937	DCA_se3_ag2_m_02 - phones	sp	105.1801
105.1801	DCA_se3_ag2_m_02 - phones	DH	105.2201
105.1801	DCA_se3_ag2_m_02 - words	the	105.2701
105.2201	DCA_se3_ag2_m_02 - phones	AH0	105.2701
105.2701	DCA_se3_ag2_m_02 - phones	P	105.3701
105.2701	DCA_se3_ag2_m_02 - words	person	105.5901
105.3701	DCA_se3_ag2_m_02 - phones	ER1	105.4601
105.4601	DCA_se3_ag2_m_02 - phones	S	105.5301
105.5301	DCA_se3_ag2_m_02 - phones	AH0	105.5601
105.5601	DCA_se3_ag2_m_02 - phones	N	105.5901
105.5901	DCA_se3_ag2_m_02 - phones	HH	105.6201
105.5901	DCA_se3_ag2_m_02 - words	who	105.6601
105.6201	DCA_se3_ag2_m_02 - phones	UW1	105.6601
105.6601	DCA_se3_ag2_m_02 - phones	W	105.6901
105.6601	DCA_se3_ag2_m_02 - words	was	105.8201
105.6901	DCA_se3_ag2_m_02 - phones	AH0	105.7301
105.7301	DCA_se3_ag2_m_02 - phones	Z	105.8201
105.8201	DCA_se3_ag2_m_02 - phones	sp	105.8801
105.8801	DCA_se3_ag2_m_02 - phones	IH1	106.0001
105.8801	DCA_se3_ag2_m_02 - words	it	106.0701
106.0001	DCA_se3_ag2_m_02 - phones	T	106.0701
106.0701	DCA_se3_ag2_m_02 - phones	sp	106.2101
106.2101	DCA_se3_ag2_m_02 - phones	B	106.2601
106.2101	DCA_se3_ag2_m_02 - words	back	106.4801
106.2601	DCA_se3_ag2_m_02 - phones	AE1	106.4001
106.4001	DCA_se3_ag2_m_02 - phones	K	106.4801
106.4801	DCA_se3_ag2_m_02 - phones	T	106.5501
106.4801	DCA_se3_ag2_m_02 - words	to	106.5801
106.5501	DCA_se3_ag2_m_02 - phones	UW1	106.5801
106.5801	DCA_se3_ag2_m_02 - phones	DH	106.6201
106.5801	DCA_se3_ag2_m_02 - words	the	106.6601
106.6201	DCA_se3_ag2_m_02 - phones	IY0	106.6601
106.6601	DCA_se3_ag2_m_02 - phones	K	106.7501
106.6601	DCA_se3_ag2_m_02 - words	can	106.9801
106.7501	DCA_se3_ag2_m_02 - phones	AE1	106.9401
106.9401	DCA_se3_ag2_m_02 - phones	N	106.9801
106.9801	DCA_se3_ag2_m_02 - phones	HH	107.0301
106.9801	DCA_se3_ag2_m_02 - words	who	107.0701
107.0301	DCA_se3_ag2_m_02 - phones	UW1	107.0701
107.0701	DCA_se3_ag2_m_02 - phones	W	107.1001
107.0701	DCA_se3_ag2_m_02 - words	was	107.1901
107.1001	DCA_se3_ag2_m_02 - phones	AH0	107.1301
107.1301	DCA_se3_ag2_m_02 - phones	Z	107.1901
107.1901	DCA_se3_ag2_m_02 - phones	EY1	107.2901
107.1901	DCA_se3_ag2_m_02 - words	able	107.4301
107.2901	DCA_se3_ag2_m_02 - phones	B	107.3701
107.3701	DCA_se3_ag2_m_02 - phones	AH0	107.4001
107.4001	DCA_se3_ag2_m_02 - phones	L	107.4301
107.4301	DCA_se3_ag2_m_02 - phones	T	107.4601
107.4301	DCA_se3_ag2_m_02 - words	to	107.4901
107.4601	DCA_se3_ag2_m_02 - phones	AH0	107.4901
107.4901	DCA_se3_ag2_m_02 - phones	K	107.5601
107.4901	DCA_se3_ag2_m_02 - words	kick	107.6901
107.5601	DCA_se3_ag2_m_02 - phones	IH1	107.6201
107.6201	DCA_se3_ag2_m_02 - phones	K	107.6901
107.6901	DCA_se3_ag2_m_02 - phones	sp	107.7401
107.7401	DCA_se3_ag2_m_02 - phones	DH	107.7701
107.7401	DCA_se3_ag2_m_02 - words	the	107.8001
107.7701	DCA_se3_ag2_m_02 - phones	AH0	107.8001
107.8001	DCA_se3_ag2_m_02 - phones	K	107.8701
107.8001	DCA_se3_ag2_m_02 - words	can	108.1201
107.8701	DCA_se3_ag2_m_02 - phones	AE1	108.0401
108.0401	DCA_se3_ag2_m_02 - phones	N	108.1201
108.1201	DCA_se3_ag2_m_02 - phones	sp	109.0003
109.0003	DCA_se3_ag2_m_02 - phones	HH	109.1703
109.0003	DCA_se3_ag2_m_02 - words	he	109.2403
109.1703	DCA_se3_ag2_m_02 - phones	IY1	109.2403
109.2403	DCA_se3_ag2_m_02 - phones	K	109.2703
109.2403	DCA_se3_ag2_m_02 - words	could	109.3303
109.2703	DCA_se3_ag2_m_02 - phones	UH1	109.3003
109.3003	DCA_se3_ag2_m_02 - phones	D	109.3303
109.3303	DCA_se3_ag2_m_02 - phones	R	109.4203
109.3303	DCA_se3_ag2_m_02 - words	run	109.5403
109.4203	DCA_se3_ag2_m_02 - phones	AH1	109.4803
109.4803	DCA_se3_ag2_m_02 - phones	N	109.5403
109.5403	DCA_se3_ag2_m_02 - phones	AH0	109.5703
109.5403	DCA_se3_ag2_m_02 - words	and	109.6103
109.5703	DCA_se3_ag2_m_02 - phones	N	109.6103
109.6103	DCA_se3_ag2_m_02 - phones	HH	109.7303
109.6103	DCA_se3_ag2_m_02 - words	hide	109.8603
109.7303	DCA_se3_ag2_m_02 - phones	AY1	109.8203
109.8203	DCA_se3_ag2_m_02 - phones	D	109.8603
109.8603	DCA_se3_ag2_m_02 - phones	AH0	109.9303
109.8603	DCA_se3_ag2_m_02 - words	again	110.3103
109.9303	DCA_se3_ag2_m_02 - phones	G	110.0203
110.0203	DCA_se3_ag2_m_02 - phones	EH1	110.1603
110.1603	DCA_se3_ag2_m_02 - phones	N	110.3103
111.0393	DCA_se3_ag2_m_02 - phones	AH0	111.0993
111.0393	DCA_se3_ag2_m_02 - words	and	111.1693
111.0993	DCA_se3_ag2_m_02 - phones	N	111.1693
111.1693	DCA_se3_ag2_m_02 - phones	AO1	111.2593
111.1693	DCA_se3_ag2_m_02 - words	all	111.2993
111.2593	DCA_se3_ag2_m_02 - phones	L	111.2993
111.2993	DCA_se3_ag2_m_02 - phones	DH	111.3293
111.2993	DCA_se3_ag2_m_02 - words	those	111.4893
111.3293	DCA_se3_ag2_m_02 - phones	OW1	111.4193
111.4193	DCA_se3_ag2_m_02 - phones	Z	111.4893
111.4893	DCA_se3_ag2_m_02 - phones	P	111.5893
111.4893	DCA_se3_ag2_m_02 - words	persons	111.8493
111.5893	DCA_se3_ag2_m_02 - phones	ER1	111.6693
111.6693	DCA_se3_ag2_m_02 - phones	S	111.7193
111.7193	DCA_se3_ag2_m_02 - phones	AH0	111.7493
111.7493	DCA_se3_ag2_m_02 - phones	N	111.7993
111.7993	DCA_se3_ag2_m_02 - phones	Z	111.8493
111.8493	DCA_se3_ag2_m_02 - phones	HH	111.8893
111.8493	DCA_se3_ag2_m_02 - words	who	112.0193
111.8893	DCA_se3_ag2_m_02 - phones	UW1	112.0193
112.0193	DCA_se3_ag2_m_02 - phones	HH	112.0493
112.0193	DCA_se3_ag2_m_02 - words	had	112.2193
112.0493	DCA_se3_ag2_m_02 - phones	AE1	112.1193
112.1193	DCA_se3_ag2_m_02 - phones	D	112.2193
112.2193	DCA_se3_ag2_m_02 - phones	B	112.2493
112.2193	DCA_se3_ag2_m_02 - words	been	112.4093
112.2493	DCA_se3_ag2_m_02 - phones	AH0	112.3293
112.3293	DCA_se3_ag2_m_02 - phones	N	112.4093
112.4093	DCA_se3_ag2_m_02 - phones	P	112.4893
112.4093	DCA_se3_ag2_m_02 - words	put	112.5993
112.4893	DCA_se3_ag2_m_02 - phones	UH1	112.5593
112.5593	DCA_se3_ag2_m_02 - phones	T	112.5993
112.5993	DCA_se3_ag2_m_02 - phones	IH1	112.6693
112.5993	DCA_se3_ag2_m_02 - words	in	112.7893
112.6693	DCA_se3_ag2_m_02 - phones	N	112.7893
112.7893	DCA_se3_ag2_m_02 - phones	JH	112.8593
112.7893	DCA_se3_ag2_m_02 - words	jail	113.1793
112.8593	DCA_se3_ag2_m_02 - phones	EY1	113.0493
113.0493	DCA_se3_ag2_m_02 - phones	L	113.1793
113.1793	DCA_se3_ag2_m_02 - phones	sp	113.2593
114.5833	DCA_se3_ag2_m_02 - phones	AH1	115.2433
114.5833	DCA_se3_ag2_m_02 - words	uh	115.2433
115.2433	DCA_se3_ag2_m_02 - phones	sp	115.7319
115.7319	DCA_se3_ag2_m_02 - phones	W	115.8419
115.7319	DCA_se3_ag2_m_02 - words	were	115.9719
115.8419	DCA_se3_ag2_m_02 - phones	ER1	115.9719
115.9719	DCA_se3_ag2_m_02 - phones	sp	116.0019
116.0019	DCA_se3_ag2_m_02 - phones	EY1	116.1919
116.0019	DCA_se3_ag2_m_02 - words	able	116.3119
116.1919	DCA_se3_ag2_m_02 - phones	B	116.2419
116.2419	DCA_se3_ag2_m_02 - phones	AH0	116.2719
116.2719	DCA_se3_ag2_m_02 - phones	L	116.3119
116.3119	DCA_se3_ag2_m_02 - phones	T	116.4119
116.3119	DCA_se3_ag2_m_02 - words	to	116.5419
116.4119	DCA_se3_ag2_m_02 - phones	UW1	116.5419
116.5419	DCA_se3_ag2_m_02 - phones	sp	116.5719
116.6419	DCA_se3_ag2_m_02 - phones	R	116.8119
116.6419	DCA_se3_ag2_m_02 - words	run	116.9019
116.8119	DCA_se3_ag2_m_02 - phones	AH1	116.8619
116.8619	DCA_se3_ag2_m_02 - phones	N	116.9019
116.9019	DCA_se3_ag2_m_02 - phones	AW1	116.9919
116.9019	DCA_se3_ag2_m_02 - words	out	117.0319
116.9919	DCA_se3_ag2_m_02 - phones	T	117.0319
117.0319	DCA_se3_ag2_m_02 - phones	AH1	117.0719
117.0319	DCA_se3_ag2_m_02 - words	of	117.1419
117.0719	DCA_se3_ag2_m_02 - phones	V	117.1419
117.1419	DCA_se3_ag2_m_02 - phones	JH	117.2319
117.1419	DCA_se3_ag2_m_02 - words	jail	117.5319
117.2319	DCA_se3_ag2_m_02 - phones	EY1	117.4519
117.4519	DCA_se3_ag2_m_02 - phones	L	117.5319
117.5319	DCA_se3_ag2_m_02 - phones	sp	117.6219
117.7048	DCA_se3_ag2_m_02 - phones	AH0	117.7348
117.7048	DCA_se3_ag2_m_02 - words	and	117.8248
117.7348	DCA_se3_ag2_m_02 - phones	N	117.7948
117.7948	DCA_se3_ag2_m_02 - phones	D	117.8248
117.8248	DCA_se3_ag2_m_02 - phones	HH	117.9548
117.8248	DCA_se3_ag2_m_02 - words	hide	118.1448
117.9548	DCA_se3_ag2_m_02 - phones	AY1	118.1148
118.1148	DCA_se3_ag2_m_02 - phones	D	118.1448
118.1448	DCA_se3_ag2_m_02 - phones	AH0	118.2248
118.1448	DCA_se3_ag2_m_02 - words	again	118.4248
118.2248	DCA_se3_ag2_m_02 - phones	G	118.3048
118.3048	DCA_se3_ag2_m_02 - phones	EH1	118.3748
118.3748	DCA_se3_ag2_m_02 - phones	N	118.4248
118.4248	DCA_se3_ag2_m_02 - phones	AO1	118.5748
118.4248	DCA_se3_ag2_m_02 - words	all	118.6048
118.5748	DCA_se3_ag2_m_02 - phones	L	118.6048
118.6048	DCA_se3_ag2_m_02 - phones	OW1	118.6348
118.6048	DCA_se3_ag2_m_02 - words	over	118.9348
118.6348	DCA_se3_ag2_m_02 - phones	V	118.6748
118.6748	DCA_se3_ag2_m_02 - phones	ER0	118.9348
118.9348	DCA_se3_ag2_m_02 - phones	sp	118.9848
120.3919	DCA_se3_ag2_m_02 - phones	S	120.5219
120.3919	DCA_se3_ag2_m_02 - words	so	120.8419
120.5219	DCA_se3_ag2_m_02 - phones	OW1	120.8419
120.8419	DCA_se3_ag2_m_02 - phones	sp	120.9119
120.9657	DCA_se3_ag2_m_02 - phones	IH0	121.1657
120.9657	DCA_se3_ag2_m_02 - words	it	121.1957
121.1657	DCA_se3_ag2_m_02 - phones	T	121.1957
121.1957	DCA_se3_ag2_m_02 - phones	sp	121.2357
121.2357	DCA_se3_ag2_m_02 - phones	IH0	121.3257
121.2357	DCA_se3_ag2_m_02 - words	it	121.3557
121.3257	DCA_se3_ag2_m_02 - phones	T	121.3557
121.3557	DCA_se3_ag2_m_02 - phones	sp	121.5357
121.5357	DCA_se3_ag2_m_02 - phones	IH0	121.6557
121.5357	DCA_se3_ag2_m_02 - words	it	121.6957
121.6557	DCA_se3_ag2_m_02 - phones	T	121.6957
121.6957	DCA_se3_ag2_m_02 - phones	K	121.7657
121.6957	DCA_se3_ag2_m_02 - words	could	121.8657
121.7657	DCA_se3_ag2_m_02 - phones	UH1	121.8057
121.8057	DCA_se3_ag2_m_02 - phones	D	121.8657
121.8657	DCA_se3_ag2_m_02 - phones	B	122.0157
121.8657	DCA_se3_ag2_m_02 - words	be	122.1657
122.0157	DCA_se3_ag2_m_02 - phones	IY1	122.1657
122.1657	DCA_se3_ag2_m_02 - words	a	122.3057
122.1657	DCA_se3_ag2_m_02 - phones	AH0	122.3057
122.3057	DCA_se3_ag2_m_02 - phones	P	122.4657
122.3057	DCA_se3_ag2_m_02 - words	pretty	122.7657
122.4657	DCA_se3_ag2_m_02 - phones	R	122.4957
122.4957	DCA_se3_ag2_m_02 - phones	IH1	122.5257
122.5257	DCA_se3_ag2_m_02 - phones	T	122.5657
122.5657	DCA_se3_ag2_m_02 - phones	IY0	122.7657
124.2727	DCA_se3_ag2_m_02 - phones	sil	124.3327
124.3327	DCA_se3_ag2_m_02 - phones	R	124.4627
124.3327	DCA_se3_ag2_m_02 - words	rough	124.5627
124.4627	DCA_se3_ag2_m_02 - phones	AH1	124.5327
124.5327	DCA_se3_ag2_m_02 - phones	F	124.5627
124.5627	DCA_se3_ag2_m_02 - phones	S	124.7127
124.5627	DCA_se3_ag2_m_02 - words	spot	124.9727
124.7127	DCA_se3_ag2_m_02 - phones	P	124.7927
124.7927	DCA_se3_ag2_m_02 - phones	AA1	124.9127
124.9127	DCA_se3_ag2_m_02 - phones	T	124.9727
124.9727	DCA_se3_ag2_m_02 - phones	F	125.0427
124.9727	DCA_se3_ag2_m_02 - words	for	125.0827
125.0427	DCA_se3_ag2_m_02 - phones	ER0	125.0827
125.0827	DCA_se3_ag2_m_02 - words	a	125.1327
125.0827	DCA_se3_ag2_m_02 - phones	AH0	125.1327
125.1327	DCA_se3_ag2_m_02 - phones	P	125.2627
125.1327	DCA_se3_ag2_m_02 - words	person	125.4427
125.2627	DCA_se3_ag2_m_02 - phones	ER1	125.3227
125.3227	DCA_se3_ag2_m_02 - phones	S	125.3827
125.3827	DCA_se3_ag2_m_02 - phones	AH0	125.4127
125.4127	DCA_se3_ag2_m_02 - phones	N	125.4427
125.4427	DCA_se3_ag2_m_02 - phones	HH	125.4927
125.4427	DCA_se3_ag2_m_02 - words	who	125.5227
125.4927	DCA_se3_ag2_m_02 - phones	UW1	125.5227
125.5227	DCA_se3_ag2_m_02 - phones	W	125.5927
125.5227	DCA_se3_ag2_m_02 - words	was	125.6927
125.5927	DCA_se3_ag2_m_02 - phones	AH0	125.6227
125.6227	DCA_se3_ag2_m_02 - phones	Z	125.6927
125.6927	DCA_se3_ag2_m_02 - phones	IH1	125.7727
125.6927	DCA_se3_ag2_m_02 - words	it	125.9327
125.7727	DCA_se3_ag2_m_02 - phones	T	125.9327
125.9327	DCA_se3_ag2_m_02 - phones	sp	125.9627
125.9627	DCA_se3_ag2_m_02 - phones	HH	126.0027
125.9627	DCA_se3_ag2_m_02 - words	who	126.1627
126.0027	DCA_se3_ag2_m_02 - phones	UW1	126.1627
126.1627	DCA_se3_ag2_m_02 - phones	sp	126.1927
126.3176	DCA_se3_ag2_m_02 - phones	K	126.4176
126.3176	DCA_se3_ag2_m_02 - words	couldn't	126.6376
126.4176	DCA_se3_ag2_m_02 - phones	UH1	126.4776
126.4776	DCA_se3_ag2_m_02 - phones	D	126.5076
126.5076	DCA_se3_ag2_m_02 - phones	AH0	126.5776
126.5776	DCA_se3_ag2_m_02 - phones	N	126.6076
126.6076	DCA_se3_ag2_m_02 - phones	T	126.6376
126.6376	DCA_se3_ag2_m_02 - phones	R	126.6976
126.6376	DCA_se3_ag2_m_02 - words	run	126.8976
126.6976	DCA_se3_ag2_m_02 - phones	AH1	126.8076
126.8076	DCA_se3_ag2_m_02 - phones	N	126.8976
126.8976	DCA_se3_ag2_m_02 - phones	T	126.9876
126.8976	DCA_se3_ag2_m_02 - words	too	127.0876
126.9876	DCA_se3_ag2_m_02 - phones	UW1	127.0876
127.0876	DCA_se3_ag2_m_02 - phones	F	127.2376
127.0876	DCA_se3_ag2_m_02 - words	fast	127.6376
127.2376	DCA_se3_ag2_m_02 - phones	AE1	127.5376
127.5376	DCA_se3_ag2_m_02 - phones	S	127.6076
127.6076	DCA_se3_ag2_m_02 - phones	T	127.6376
127.7601	DCA_int_05 - words	<unk>	128.6901
127.7601	DCA_int_05 - phones	spn	128.6901
128.6901	DCA_int_05 - phones	sp	128.7701
129.1048	DCA_se3_ag2_m_02 - words	uh	129.7048
129.1048	DCA_se3_ag2_m_02 - phones	AH1	129.7048
130.6775	DCA_se3_ag2_m_02 - phones	AE1	130.7575
130.6775	DCA_se3_ag2_m_02 - words	and	130.8075
130.7575	DCA_se3_ag2_m_02 - phones	N	130.8075
130.8075	DCA_se3_ag2_m_02 - phones	Y	130.8675
130.8075	DCA_se3_ag2_m_02 - words	you	130.9175
130.8675	DCA_se3_ag2_m_02 - phones	UW1	130.9175
130.9175	DCA_se3_ag2_m_02 - phones	K	130.9975
130.9175	DCA_se3_ag2_m_02 - words	couldn't	131.3975
130.9975	DCA_se3_ag2_m_02 - phones	UH1	131.0575
131.0575	DCA_se3_ag2_m_02 - phones	D	131.0875
131.0875	DCA_se3_ag2_m_02 - phones	AH0	131.1175
131.1175	DCA_se3_ag2_m_02 - phones	N	131.2575
131.2575	DCA_se3_ag2_m_02 - phones	T	131.3975
131.3975	DCA_se3_ag2_m_02 - phones	G	131.4675
131.3975	DCA_se3_ag2_m_02 - words	go	131.5675
131.4675	DCA_se3_ag2_m_02 - phones	OW1	131.5675
131.5675	DCA_se3_ag2_m_02 - phones	T	131.6975
131.5675	DCA_se3_ag2_m_02 - words	too	131.7975
131.6975	DCA_se3_ag2_m_02 - phones	UW1	131.7975
131.7975	DCA_se3_ag2_m_02 - phones	F	131.9175
131.7975	DCA_se3_ag2_m_02 - words	far	132.2175
131.9175	DCA_se3_ag2_m_02 - phones	AA1	132.1875
132.1875	DCA_se3_ag2_m_02 - phones	R	132.2175
132.2175	DCA_se3_ag2_m_02 - phones	AO1	132.2875
132.2175	DCA_se3_ag2_m_02 - words	off	132.4275
132.2875	DCA_se3_ag2_m_02 - phones	F	132.4275
132.6316	DCA_se3_ag2_m_02 - phones	sil	132.6816
132.6816	DCA_se3_ag2_m_02 - phones	AO1	132.8716
132.6816	DCA_se3_ag2_m_02 - words	off	132.9616
132.8716	DCA_se3_ag2_m_02 - phones	F	132.9616
132.9616	DCA_se3_ag2_m_02 - phones	sp	132.9916
132.9916	DCA_se3_ag2_m_02 - phones	F	133.0316
132.9916	DCA_se3_ag2_m_02 - words	from	133.2216
133.0316	DCA_se3_ag2_m_02 - phones	ER0	133.1516
133.1516	DCA_se3_ag2_m_02 - phones	M	133.2216
133.2216	DCA_se3_ag2_m_02 - phones	Y	133.2516
133.2216	DCA_se3_ag2_m_02 - words	your	133.3116
133.2516	DCA_se3_ag2_m_02 - phones	UH1	133.2816
133.2816	DCA_se3_ag2_m_02 - phones	R	133.3116
133.3116	DCA_se3_ag2_m_02 - phones	sp	133.3616
133.3616	DCA_se3_ag2_m_02 - phones	P	133.4716
133.3616	DCA_se3_ag2_m_02 - words	post	133.8416
133.4716	DCA_se3_ag2_m_02 - phones	OW1	133.6616
133.6616	DCA_se3_ag2_m_02 - phones	S	133.7616
133.7616	DCA_se3_ag2_m_02 - phones	T	133.8416
134.6744	DCA_se3_ag2_m_02 - phones	sil	134.7344
134.7344	DCA_se3_ag2_m_02 - phones	B	134.7744
134.7344	DCA_se3_ag2_m_02 - words	because	135.1044
134.7744	DCA_se3_ag2_m_02 - phones	IH0	134.8344
134.8344	DCA_se3_ag2_m_02 - phones	K	134.9044
134.9044	DCA_se3_ag2_m_02 - phones	AO1	135.0044
135.0044	DCA_se3_ag2_m_02 - phones	Z	135.1044
135.1044	DCA_se3_ag2_m_02 - phones	IH0	135.1444
135.1044	DCA_se3_ag2_m_02 - words	if	135.2144
135.1444	DCA_se3_ag2_m_02 - phones	F	135.2144
135.2144	DCA_se3_ag2_m_02 - phones	Y	135.2544
135.2144	DCA_se3_ag2_m_02 - words	you	135.3044
135.2544	DCA_se3_ag2_m_02 - phones	UW1	135.3044
135.3044	DCA_se3_ag2_m_02 - phones	D	135.4044
135.3044	DCA_se3_ag2_m_02 - words	did	135.8044
135.4044	DCA_se3_ag2_m_02 - phones	IH1	135.6744
135.6744	DCA_se3_ag2_m_02 - phones	D	135.8044
136.0110	DCA_se3_ag2_m_02 - phones	M	136.1310
136.0110	DCA_se3_ag2_m_02 - words	maybe	136.3310
136.1310	DCA_se3_ag2_m_02 - phones	EY1	136.2310
136.2310	DCA_se3_ag2_m_02 - phones	B	136.2810
136.2810	DCA_se3_ag2_m_02 - phones	IY0	136.3310
136.3310	DCA_se3_ag2_m_02 - phones	S	136.4110
136.3310	DCA_se3_ag2_m_02 - words	somebody	136.7210
136.4110	DCA_se3_ag2_m_02 - phones	AH1	136.4610
136.4610	DCA_se3_ag2_m_02 - phones	M	136.5010
136.5010	DCA_se3_ag2_m_02 - phones	B	136.5510
136.5510	DCA_se3_ag2_m_02 - phones	AA2	136.6210
136.6210	DCA_se3_ag2_m_02 - phones	D	136.6810
136.6810	DCA_se3_ag2_m_02 - phones	IY0	136.7210
136.7210	DCA_se3_ag2_m_02 - phones	W	136.7510
136.7210	DCA_se3_ag2_m_02 - words	was	136.8510
136.7510	DCA_se3_ag2_m_02 - phones	AH0	136.7810
136.7810	DCA_se3_ag2_m_02 - phones	Z	136.8510
136.8510	DCA_se3_ag2_m_02 - phones	sp	136.9810
136.9810	DCA_se3_ag2_m_02 - phones	IH0	137.0310
136.9810	DCA_se3_ag2_m_02 - words	in	137.0810
137.0310	DCA_se3_ag2_m_02 - phones	N	137.0810
137.0810	DCA_se3_ag2_m_02 - phones	DH	137.1210
137.0810	DCA_se3_ag2_m_02 - words	the	137.2010
137.1210	DCA_se3_ag2_m_02 - phones	IY0	137.2010
137.2010	DCA_se3_ag2_m_02 - phones	AH1	137.2610
137.2010	DCA_se3_ag2_m_02 - words	other	137.3610
137.2610	DCA_se3_ag2_m_02 - phones	DH	137.3210
137.3210	DCA_se3_ag2_m_02 - phones	ER0	137.3610
137.3610	DCA_se3_ag2_m_02 - phones	D	137.4210
137.3610	DCA_se3_ag2_m_02 - words	direction	138.0010
137.4210	DCA_se3_ag2_m_02 - phones	IH0	137.5110
137.5110	DCA_se3_ag2_m_02 - phones	R	137.6010
137.6010	DCA_se3_ag2_m_02 - phones	EH1	137.7010
137.7010	DCA_se3_ag2_m_02 - phones	K	137.7810
137.7810	DCA_se3_ag2_m_02 - phones	SH	137.8410
137.8410	DCA_se3_ag2_m_02 - phones	IH0	137.8710
137.8710	DCA_se3_ag2_m_02 - phones	N	138.0010
138.6300	DCA_se3_ag2_m_02 - phones	sil	138.6700
138.6700	DCA_se3_ag2_m_02 - phones	DH	138.7500
138.6700	DCA_se3_ag2_m_02 - words	they	138.8600
138.7500	DCA_se3_ag2_m_02 - phones	EY1	138.8600
138.8600	DCA_se3_ag2_m_02 - phones	W	138.8900
138.8600	DCA_se3_ag2_m_02 - words	would	138.9500
138.8900	DCA_se3_ag2_m_02 - phones	UH1	138.9200
138.9200	DCA_se3_ag2_m_02 - phones	D	138.9500
138.9500	DCA_se3_ag2_m_02 - phones	K	139.0300
138.9500	DCA_se3_ag2_m_02 - words	come	139.1700
139.0300	DCA_se3_ag2_m_02 - phones	AH1	139.0800
139.0800	DCA_se3_ag2_m_02 - phones	M	139.1700
139.1700	DCA_se3_ag2_m_02 - phones	AH0	139.2000
139.1700	DCA_se3_ag2_m_02 - words	and	139.2300
139.2000	DCA_se3_ag2_m_02 - phones	N	139.2300
139.2300	DCA_se3_ag2_m_02 - phones	K	139.3200
139.2300	DCA_se3_ag2_m_02 - words	kick	139.4300
139.3200	DCA_se3_ag2_m_02 - phones	IH1	139.3800
139.3800	DCA_se3_ag2_m_02 - phones	K	139.4300
139.4300	DCA_se3_ag2_m_02 - phones	DH	139.4700
139.4300	DCA_se3_ag2_m_02 - words	the	139.5300
139.4700	DCA_se3_ag2_m_02 - phones	IY0	139.5300
139.5300	DCA_se3_ag2_m_02 - phones	K	139.6200
139.5300	DCA_se3_ag2_m_02 - words	can	140.0000
139.6200	DCA_se3_ag2_m_02 - phones	AE1	139.8100
139.8100	DCA_se3_ag2_m_02 - phones	N	140.0000
141.8974	DCA_se3_ag2_m_02 - phones	AE1	142.1374
141.8974	DCA_se3_ag2_m_02 - words	and	142.3374
142.1374	DCA_se3_ag2_m_02 - phones	N	142.2674
142.2674	DCA_se3_ag2_m_02 - phones	D	142.3374
142.3374	DCA_se3_ag2_m_02 - phones	AH1	142.5974
142.3374	DCA_se3_ag2_m_02 - words	uh	142.5974
142.5974	DCA_se3_ag2_m_02 - phones	sp	142.6674
142.6674	DCA_se3_ag2_m_02 - words	<unk>	142.9274
142.6674	DCA_se3_ag2_m_02 - phones	spn	142.9274
144.7147	DCA_se3_ag2_m_02 - phones	sil	144.7647
144.7647	DCA_se3_ag2_m_02 - phones	DH	144.8147
144.7647	DCA_se3_ag2_m_02 - words	the	144.8547
144.8147	DCA_se3_ag2_m_02 - phones	IY0	144.8547
144.8547	DCA_se3_ag2_m_02 - phones	G	144.9447
144.8547	DCA_se3_ag2_m_02 - words	game	145.2247
144.9447	DCA_se3_ag2_m_02 - phones	EY1	145.1147
145.1147	DCA_se3_ag2_m_02 - phones	M	145.2247
145.2247	DCA_se3_ag2_m_02 - phones	W	145.2647
145.2247	DCA_se3_ag2_m_02 - words	was	145.6047
145.2647	DCA_se3_ag2_m_02 - phones	AH1	145.4147
145.4147	DCA_se3_ag2_m_02 - phones	Z	145.6047
145.6047	DCA_se3_ag2_m_02 - phones	AH1	145.7847
145.6047	DCA_se3_ag2_m_02 - words	um	145.8747
145.7847	DCA_se3_ag2_m_02 - phones	M	145.8747
145.8747	DCA_se3_ag2_m_02 - phones	sp	147.3062
147.3062	DCA_se3_ag2_m_02 - phones	JH	147.4362
147.3062	DCA_se3_ag2_m_02 - words	generally	147.7962
147.4362	DCA_se3_ag2_m_02 - phones	EH1	147.4762
147.4762	DCA_se3_ag2_m_02 - phones	N	147.5762
147.5762	DCA_se3_ag2_m_02 - phones	ER0	147.6062
147.6062	DCA_se3_ag2_m_02 - phones	AH0	147.6462
147.6462	DCA_se3_ag2_m_02 - phones	L	147.7062
147.7062	DCA_se3_ag2_m_02 - phones	IY0	147.7962
147.7962	DCA_se3_ag2_m_02 - phones	P	147.8662
147.7962	DCA_se3_ag2_m_02 - words	played	148.0362
147.8662	DCA_se3_ag2_m_02 - phones	L	147.9062
147.9062	DCA_se3_ag2_m_02 - phones	EY1	147.9962
147.9962	DCA_se3_ag2_m_02 - phones	D	148.0362
148.0362	DCA_se3_ag2_m_02 - phones	AE1	148.1062
148.0362	DCA_se3_ag2_m_02 - words	at	148.1462
148.1062	DCA_se3_ag2_m_02 - phones	T	148.1462
148.1462	DCA_se3_ag2_m_02 - phones	N	148.2262
148.1462	DCA_se3_ag2_m_02 - words	night	148.4762
148.2262	DCA_se3_ag2_m_02 - phones	AY1	148.3262
148.3262	DCA_se3_ag2_m_02 - phones	T	148.4762
148.4762	DCA_se3_ag2_m_02 - phones	sp	148.5062
148.5062	DCA_se3_ag2_m_02 - words	a	148.5562
148.5062	DCA_se3_ag2_m_02 - phones	AH0	148.5562
148.5562	DCA_se3_ag2_m_02 - phones	sp	148.5862
148.5862	DCA_se3_ag2_m_02 - phones	EH1	148.6262
148.5862	DCA_se3_ag2_m_02 - words	as	148.8462
148.6262	DCA_se3_ag2_m_02 - phones	Z	148.8462
148.8462	DCA_se3_ag2_m_02 - phones	sp	148.9262
148.9262	DCA_se3_ag2_m_02 - phones	AY1	148.9962
148.9262	DCA_se3_ag2_m_02 - words	i	148.9962
148.9962	DCA_se3_ag2_m_02 - phones	sp	149.0362
149.0362	DCA_se3_ag2_m_02 - phones	R	149.1162
149.0362	DCA_se3_ag2_m_02 - words	remember	149.5562
149.1162	DCA_se3_ag2_m_02 - phones	IH0	149.1462
149.1462	DCA_se3_ag2_m_02 - phones	M	149.2562
149.2562	DCA_se3_ag2_m_02 - phones	EH1	149.2962
149.2962	DCA_se3_ag2_m_02 - phones	M	149.4062
149.4062	DCA_se3_ag2_m_02 - phones	B	149.4662
149.4662	DCA_se3_ag2_m_02 - phones	ER0	149.5562
149.5562	DCA_se3_ag2_m_02 - phones	sp	151.0032
150.2717	DCA_int_05 - words	mm	150.7817
150.2717	DCA_int_05 - phones	M	150.7817
150.7817	DCA_int_05 - phones	sp	155.7470
151.0032	DCA_se3_ag2_m_02 - words	uh	151.4632
151.0032	DCA_se3_ag2_m_02 - phones	AH1	151.4632
151.4632	DCA_se3_ag2_m_02 - phones	sp	153.3001
153.3001	DCA_se3_ag2_m_02 - phones	AH0	153.3301
153.3001	DCA_se3_ag2_m_02 - words	a	153.3301
153.3301	DCA_se3_ag2_m_02 - phones	L	153.3801
153.3301	DCA_se3_ag2_m_02 - words	lot	153.4801
153.3801	DCA_se3_ag2_m_02 - phones	AA1	153.4501
153.4501	DCA_se3_ag2_m_02 - phones	T	153.4801
153.4801	DCA_se3_ag2_m_02 - phones	AH0	153.5101
153.4801	DCA_se3_ag2_m_02 - words	of	153.5401
153.5101	DCA_se3_ag2_m_02 - phones	V	153.5401
153.5401	DCA_se3_ag2_m_02 - phones	T	153.6301
153.5401	DCA_se3_ag2_m_02 - words	times	153.8501
153.6301	DCA_se3_ag2_m_02 - phones	AY1	153.7401
153.7401	DCA_se3_ag2_m_02 - phones	M	153.8001
153.8001	DCA_se3_ag2_m_02 - phones	Z	153.8501
153.8501	DCA_se3_ag2_m_02 - phones	Y	153.9001
153.8501	DCA_se3_ag2_m_02 - words	you	153.9301
153.9001	DCA_se3_ag2_m_02 - phones	UW1	153.9301
153.9301	DCA_se3_ag2_m_02 - phones	sp	153.9601
153.9601	DCA_se3_ag2_m_02 - phones	N	154.0101
153.9601	DCA_se3_ag2_m_02 - words	never	154.2301
154.0101	DCA_se3_ag2_m_02 - phones	EH1	154.0701
154.0701	DCA_se3_ag2_m_02 - phones	V	154.1801
154.1801	DCA_se3_ag2_m_02 - phones	ER0	154.2301
154.2301	DCA_se3_ag2_m_02 - phones	F	154.3301
154.2301	DCA_se3_ag2_m_02 - words	found	154.5701
154.3301	DCA_se3_ag2_m_02 - phones	AW1	154.4801
154.4801	DCA_se3_ag2_m_02 - phones	N	154.5401
154.5401	DCA_se3_ag2_m_02 - phones	D	154.5701
154.5701	DCA_se3_ag2_m_02 - phones	P	154.6401
154.5701	DCA_se3_ag2_m_02 - words	people	154.9101
154.6401	DCA_se3_ag2_m_02 - phones	IY1	154.6701
154.6701	DCA_se3_ag2_m_02 - phones	P	154.7801
154.7801	DCA_se3_ag2_m_02 - phones	AH0	154.8301
154.8301	DCA_se3_ag2_m_02 - phones	L	154.9101
154.9101	DCA_se3_ag2_m_02 - phones	sp	156.9830
155.7470	DCA_int_05 - phones	spn	156.2170
155.7470	DCA_int_05 - words	<unk>	156.2170
156.9830	DCA_se3_ag2_m_02 - phones	AE1	157.0430
156.9830	DCA_se3_ag2_m_02 - words	as	157.1330
157.0430	DCA_se3_ag2_m_02 - phones	Z	157.1330
157.1330	DCA_se3_ag2_m_02 - words	i	157.2330
157.1330	DCA_se3_ag2_m_02 - phones	AY1	157.2330
157.2330	DCA_se3_ag2_m_02 - phones	S	157.3730
157.2330	DCA_se3_ag2_m_02 - words	said	157.5330
157.3730	DCA_se3_ag2_m_02 - phones	EH1	157.4830
157.4830	DCA_se3_ag2_m_02 - phones	D	157.5330
157.5330	DCA_se3_ag2_m_02 - phones	IH0	157.5630
157.5330	DCA_se3_ag2_m_02 - words	it	157.6430
157.5630	DCA_se3_ag2_m_02 - phones	T	157.6430
157.6430	DCA_se3_ag2_m_02 - phones	W	157.6930
157.6430	DCA_se3_ag2_m_02 - words	was	157.8230
157.6930	DCA_se3_ag2_m_02 - phones	AH0	157.7330
157.7330	DCA_se3_ag2_m_02 - phones	Z	157.8230
157.9835	DCA_se3_ag2_m_02 - phones	P	158.0635
157.9835	DCA_se3_ag2_m_02 - words	played	158.2535
158.0635	DCA_se3_ag2_m_02 - phones	L	158.0935
158.0935	DCA_se3_ag2_m_02 - phones	EY1	158.1835
158.1835	DCA_se3_ag2_m_02 - phones	D	158.2535
158.2535	DCA_se3_ag2_m_02 - phones	W	158.2835
158.2535	DCA_se3_ag2_m_02 - words	with	158.4035
158.2835	DCA_se3_ag2_m_02 - phones	IH0	158.3135
158.3135	DCA_se3_ag2_m_02 - phones	DH	158.4035
158.4035	DCA_se3_ag2_m_02 - phones	B	158.4835
158.4035	DCA_se3_ag2_m_02 - words	boys	158.6935
158.4835	DCA_se3_ag2_m_02 - phones	OY1	158.6635
158.6635	DCA_se3_ag2_m_02 - phones	Z	158.6935
158.6935	DCA_se3_ag2_m_02 - phones	AH0	158.7335
158.6935	DCA_se3_ag2_m_02 - words	and	158.8035
158.7335	DCA_se3_ag2_m_02 - phones	N	158.8035
158.8035	DCA_se3_ag2_m_02 - phones	sp	158.8335
158.8335	DCA_se3_ag2_m_02 - phones	G	158.9235
158.8335	DCA_se3_ag2_m_02 - words	girls	159.2935
158.9235	DCA_se3_ag2_m_02 - phones	ER1	159.0835
159.0835	DCA_se3_ag2_m_02 - phones	L	159.2235
159.2235	DCA_se3_ag2_m_02 - phones	Z	159.2935
159.2935	DCA_se3_ag2_m_02 - phones	sp	159.3235
159.9102	DCA_se3_ag2_m_02 - phones	B	159.9902
159.9102	DCA_se3_ag2_m_02 - words	but	160.2402
159.9902	DCA_se3_ag2_m_02 - phones	AH1	160.1102
160.1102	DCA_se3_ag2_m_02 - phones	T	160.2402
160.2402	DCA_se3_ag2_m_02 - phones	sp	160.2902
160.2902	DCA_se3_ag2_m_02 - phones	AH1	160.4902
160.2902	DCA_se3_ag2_m_02 - words	um	160.6002
160.4902	DCA_se3_ag2_m_02 - phones	M	160.6002
160.6002	DCA_se3_ag2_m_02 - phones	sp	162.5200
162.5200	DCA_se3_ag2_m_02 - phones	IH1	162.5700
162.5200	DCA_se3_ag2_m_02 - words	it	162.6000
162.5700	DCA_se3_ag2_m_02 - phones	T	162.6000
162.6000	DCA_se3_ag2_m_02 - phones	W	162.6300
162.6000	DCA_se3_ag2_m_02 - words	was	162.7300
162.6300	DCA_se3_ag2_m_02 - phones	AH0	162.6700
162.6700	DCA_se3_ag2_m_02 - phones	Z	162.7300
162.7300	DCA_se3_ag2_m_02 - words	a	162.7900
162.7300	DCA_se3_ag2_m_02 - phones	EY1	162.7900
162.7900	DCA_se3_ag2_m_02 - phones	G	162.8600
162.7900	DCA_se3_ag2_m_02 - words	game	163.1800
162.8600	DCA_se3_ag2_m_02 - phones	EY1	163.0900
163.0900	DCA_se3_ag2_m_02 - phones	M	163.1800
163.1800	DCA_se3_ag2_m_02 - phones	W	163.2300
163.1800	DCA_se3_ag2_m_02 - words	where	163.5600
163.2300	DCA_se3_ag2_m_02 - phones	EH1	163.3900
163.3900	DCA_se3_ag2_m_02 - phones	R	163.5600
163.7726	DCA_se3_ag2_m_02 - phones	M	163.9426
163.7726	DCA_se3_ag2_m_02 - words	most	164.1426
163.9426	DCA_se3_ag2_m_02 - phones	OW1	164.0426
164.0426	DCA_se3_ag2_m_02 - phones	S	164.1426
164.1426	DCA_se3_ag2_m_02 - phones	AH0	164.1726
164.1426	DCA_se3_ag2_m_02 - words	of	164.2026
164.1726	DCA_se3_ag2_m_02 - phones	V	164.2026
164.2026	DCA_se3_ag2_m_02 - phones	DH	164.2526
164.2026	DCA_se3_ag2_m_02 - words	the	164.3126
164.2526	DCA_se3_ag2_m_02 - phones	AH0	164.3126
164.3126	DCA_se3_ag2_m_02 - phones	T	164.4226
164.3126	DCA_se3_ag2_m_02 - words	time	164.7426
164.4226	DCA_se3_ag2_m_02 - phones	AY1	164.6326
164.6326	DCA_se3_ag2_m_02 - phones	M	164.7426
164.7426	DCA_se3_ag2_m_02 - phones	F	164.8426
164.7426	DCA_se3_ag2_m_02 - words	fellas	165.0826
164.8426	DCA_se3_ag2_m_02 - phones	EH1	164.8926
164.8926	DCA_se3_ag2_m_02 - phones	L	164.9826
164.9826	DCA_se3_ag2_m_02 - phones	AH0	165.0326
165.0326	DCA_se3_ag2_m_02 - phones	S	165.0826
165.0826	DCA_se3_ag2_m_02 - phones	W	165.1126
165.0826	DCA_se3_ag2_m_02 - words	would	165.1926
165.1126	DCA_se3_ag2_m_02 - phones	UH1	165.1426
165.1426	DCA_se3_ag2_m_02 - phones	D	165.1926
165.1926	DCA_se3_ag2_m_02 - phones	T	165.2826
165.1926	DCA_se3_ag2_m_02 - words	try	165.4026
165.2826	DCA_se3_ag2_m_02 - phones	R	165.3326
165.3326	DCA_se3_ag2_m_02 - phones	AY1	165.4026
165.4026	DCA_se3_ag2_m_02 - phones	T	165.4626
165.4026	DCA_se3_ag2_m_02 - words	to	165.5526
165.4626	DCA_se3_ag2_m_02 - phones	AH0	165.5526
165.5526	DCA_se3_ag2_m_02 - phones	G	165.6126
165.5526	DCA_se3_ag2_m_02 - words	grand	166.0826
165.6126	DCA_se3_ag2_m_02 - phones	R	165.6726
165.6726	DCA_se3_ag2_m_02 - phones	AE1	165.9426
165.9426	DCA_se3_ag2_m_02 - phones	N	165.9926
165.9926	DCA_se3_ag2_m_02 - phones	D	166.0826
167.1526	DCA_se3_ag2_m_02 - phones	IH0	167.2926
167.1526	DCA_se3_ag2_m_02 - words	in	167.3626
167.2926	DCA_se3_ag2_m_02 - phones	N	167.3626
167.3626	DCA_se3_ag2_m_02 - phones	DH	167.4026
167.3626	DCA_se3_ag2_m_02 - words	that	167.5726
167.4026	DCA_se3_ag2_m_02 - phones	AE1	167.5326
167.5326	DCA_se3_ag2_m_02 - phones	T	167.5726
167.5726	DCA_se3_ag2_m_02 - phones	sp	167.6526
168.0010	DCA_se3_ag2_m_02 - phones	DH	168.1110
168.0010	DCA_se3_ag2_m_02 - words	they	168.2110
168.1110	DCA_se3_ag2_m_02 - phones	EY1	168.2110
168.2110	DCA_se3_ag2_m_02 - phones	K	168.2610
168.2110	DCA_se3_ag2_m_02 - words	could	168.3510
168.2610	DCA_se3_ag2_m_02 - phones	UH1	168.2910
168.2910	DCA_se3_ag2_m_02 - phones	D	168.3510
168.3510	DCA_se3_ag2_m_02 - phones	B	168.4010
168.3510	DCA_se3_ag2_m_02 - words	become	168.7310
168.4010	DCA_se3_ag2_m_02 - phones	IH0	168.4710
168.4710	DCA_se3_ag2_m_02 - phones	K	168.5610
168.5610	DCA_se3_ag2_m_02 - phones	AH1	168.6210
168.6210	DCA_se3_ag2_m_02 - phones	M	168.7310
168.7310	DCA_se3_ag2_m_02 - phones	DH	168.7610
168.7310	DCA_se3_ag2_m_02 - words	the	168.7910
168.7610	DCA_se3_ag2_m_02 - phones	IY0	168.7910
168.7910	DCA_se3_ag2_m_02 - phones	HH	168.9210
168.7910	DCA_se3_ag2_m_02 - words	hero	169.2810
168.9210	DCA_se3_ag2_m_02 - phones	IY1	169.0010
169.0010	DCA_se3_ag2_m_02 - phones	R	169.1310
169.1310	DCA_se3_ag2_m_02 - phones	OW0	169.2810
169.2810	DCA_se3_ag2_m_02 - phones	AH0	169.3310
169.2810	DCA_se3_ag2_m_02 - words	and	169.4110
169.3310	DCA_se3_ag2_m_02 - phones	N	169.4110
169.4110	DCA_se3_ag2_m_02 - phones	S	169.5110
169.4110	DCA_se3_ag2_m_02 - words	save	169.7810
169.5110	DCA_se3_ag2_m_02 - phones	EY1	169.6910
169.6910	DCA_se3_ag2_m_02 - phones	V	169.7810
169.7810	DCA_se3_ag2_m_02 - phones	EH1	169.8410
169.7810	DCA_se3_ag2_m_02 - words	everybody	170.3910
169.8410	DCA_se3_ag2_m_02 - phones	V	169.8810
169.8810	DCA_se3_ag2_m_02 - phones	R	169.9310
169.9310	DCA_se3_ag2_m_02 - phones	IY0	170.0210
170.0210	DCA_se3_ag2_m_02 - phones	B	170.0710
170.0710	DCA_se3_ag2_m_02 - phones	AA2	170.1010
170.1010	DCA_se3_ag2_m_02 - phones	D	170.2410
170.2410	DCA_se3_ag2_m_02 - phones	IY0	170.3910
170.7561	DCA_se3_ag2_m_02 - phones	DH	170.8261
170.7561	DCA_se3_ag2_m_02 - words	that	170.8861
170.8261	DCA_se3_ag2_m_02 - phones	AH0	170.8561
170.8561	DCA_se3_ag2_m_02 - phones	T	170.8861
170.8861	DCA_se3_ag2_m_02 - phones	IH0	171.0661
170.8861	DCA_se3_ag2_m_02 - words	is	171.1361
171.0661	DCA_se3_ag2_m_02 - phones	Z	171.1361
171.1361	DCA_se3_ag2_m_02 - phones	G	171.1861
171.1361	DCA_se3_ag2_m_02 - words	give	171.2561
171.1861	DCA_se3_ag2_m_02 - phones	IH1	171.2161
171.2161	DCA_se3_ag2_m_02 - phones	V	171.2561
171.2561	DCA_se3_ag2_m_02 - phones	EH1	171.2861
171.2561	DCA_se3_ag2_m_02 - words	everybody	171.6261
171.2861	DCA_se3_ag2_m_02 - phones	V	171.3161
171.3161	DCA_se3_ag2_m_02 - phones	R	171.3461
171.3461	DCA_se3_ag2_m_02 - phones	IY0	171.4461
171.4461	DCA_se3_ag2_m_02 - phones	B	171.4861
171.4861	DCA_se3_ag2_m_02 - phones	AA2	171.5361
171.5361	DCA_se3_ag2_m_02 - phones	D	171.5961
171.5961	DCA_se3_ag2_m_02 - phones	IY0	171.6261
171.6261	DCA_se3_ag2_m_02 - words	a	171.6661
171.6261	DCA_se3_ag2_m_02 - phones	AH0	171.6661
171.6661	DCA_se3_ag2_m_02 - phones	CH	171.7961
171.6661	DCA_se3_ag2_m_02 - words	chance	172.0561
171.7961	DCA_se3_ag2_m_02 - phones	AE1	171.9061
171.9061	DCA_se3_ag2_m_02 - phones	N	172.0061
172.0061	DCA_se3_ag2_m_02 - phones	S	172.0561
172.0561	DCA_se3_ag2_m_02 - phones	T	172.1261
172.0561	DCA_se3_ag2_m_02 - words	to	172.1561
172.1261	DCA_se3_ag2_m_02 - phones	AH0	172.1561
172.1561	DCA_se3_ag2_m_02 - phones	sp	172.7768
172.7768	DCA_se3_ag2_m_02 - phones	R	172.8268
172.7768	DCA_se3_ag2_m_02 - words	run	172.9368
172.8268	DCA_se3_ag2_m_02 - phones	AH1	172.8968
172.8968	DCA_se3_ag2_m_02 - phones	N	172.9368
172.9368	DCA_se3_ag2_m_02 - phones	AH0	172.9668
172.9368	DCA_se3_ag2_m_02 - words	and	173.0168
172.9668	DCA_se3_ag2_m_02 - phones	N	173.0168
173.0168	DCA_se3_ag2_m_02 - phones	HH	173.0668
173.0168	DCA_se3_ag2_m_02 - words	hide	173.2668
173.0668	DCA_se3_ag2_m_02 - phones	AY1	173.2268
173.2268	DCA_se3_ag2_m_02 - phones	D	173.2668
173.2668	DCA_se3_ag2_m_02 - phones	AH0	173.3368
173.2668	DCA_se3_ag2_m_02 - words	again	173.6068
173.3368	DCA_se3_ag2_m_02 - phones	G	173.4168
173.4168	DCA_se3_ag2_m_02 - phones	EY1	173.4868
173.4868	DCA_se3_ag2_m_02 - phones	N	173.6068
175.0399	DCA_se3_ag2_m_02 - phones	AE1	175.3099
175.0399	DCA_se3_ag2_m_02 - words	and	175.5199
175.3099	DCA_se3_ag2_m_02 - phones	N	175.4599
175.4599	DCA_se3_ag2_m_02 - phones	D	175.5199
175.7802	DCA_se3_ag2_m_02 - phones	sil	175.8102
175.8102	DCA_se3_ag2_m_02 - phones	DH	175.8402
175.8102	DCA_se3_ag2_m_02 - words	the	175.9002
175.8402	DCA_se3_ag2_m_02 - phones	AH0	175.9002
175.9002	DCA_se3_ag2_m_02 - phones	W	176.0102
175.9002	DCA_se3_ag2_m_02 - words	way	176.1202
176.0102	DCA_se3_ag2_m_02 - phones	EY1	176.1202
176.1202	DCA_se3_ag2_m_02 - phones	DH	176.1502
176.1202	DCA_se3_ag2_m_02 - words	that	176.2602
176.1502	DCA_se3_ag2_m_02 - phones	AH0	176.2102
176.2102	DCA_se3_ag2_m_02 - phones	T	176.2602
176.2602	DCA_se3_ag2_m_02 - phones	sp	176.7725
176.7725	DCA_se3_ag2_m_02 - phones	AH1	177.0525
176.7725	DCA_se3_ag2_m_02 - words	um	177.3125
177.0525	DCA_se3_ag2_m_02 - phones	M	177.3125
178.7914	DCA_se3_ag2_m_02 - phones	sil	178.8414
178.8414	DCA_se3_ag2_m_02 - phones	AH0	178.9214
178.8414	DCA_se3_ag2_m_02 - words	another	179.2214
178.9214	DCA_se3_ag2_m_02 - phones	N	179.0314
179.0314	DCA_se3_ag2_m_02 - phones	AH1	179.1114
179.1114	DCA_se3_ag2_m_02 - phones	DH	179.1714
179.1714	DCA_se3_ag2_m_02 - phones	ER0	179.2214
179.2214	DCA_se3_ag2_m_02 - phones	P	179.3314
179.2214	DCA_se3_ag2_m_02 - words	person	179.5914
179.3314	DCA_se3_ag2_m_02 - phones	ER1	179.4114
179.4114	DCA_se3_ag2_m_02 - phones	S	179.4914
179.4914	DCA_se3_ag2_m_02 - phones	AH0	179.5214
179.5214	DCA_se3_ag2_m_02 - phones	N	179.5914
179.5914	DCA_se3_ag2_m_02 - phones	B	179.6314
179.5914	DCA_se3_ag2_m_02 - words	became	180.0114
179.6314	DCA_se3_ag2_m_02 - phones	IY0	179.6714
179.6714	DCA_se3_ag2_m_02 - phones	K	179.7814
179.7814	DCA_se3_ag2_m_02 - phones	EY1	179.9214
179.9214	DCA_se3_ag2_m_02 - phones	M	180.0114
180.0114	DCA_se3_ag2_m_02 - phones	IH1	180.1014
180.0114	DCA_se3_ag2_m_02 - words	it	180.1814
180.1014	DCA_se3_ag2_m_02 - phones	T	180.1814
181.3865	DCA_se3_ag2_m_02 - phones	W	181.4665
181.3865	DCA_se3_ag2_m_02 - words	was	181.5865
181.4665	DCA_se3_ag2_m_02 - phones	AH1	181.5365
181.5365	DCA_se3_ag2_m_02 - phones	Z	181.5865
181.5865	DCA_se3_ag2_m_02 - phones	DH	181.6265
181.5865	DCA_se3_ag2_m_02 - words	that	181.7665
181.6265	DCA_se3_ag2_m_02 - phones	AE1	181.6965
181.6965	DCA_se3_ag2_m_02 - phones	T	181.7665
181.7665	DCA_se3_ag2_m_02 - phones	IH1	181.8465
181.7665	DCA_se3_ag2_m_02 - words	if	182.0065
181.8465	DCA_se3_ag2_m_02 - phones	F	182.0065
182.0065	DCA_se3_ag2_m_02 - phones	DH	182.0665
182.0065	DCA_se3_ag2_m_02 - words	the	182.0965
182.0665	DCA_se3_ag2_m_02 - phones	AH0	182.0965
182.0965	DCA_se3_ag2_m_02 - phones	P	182.2165
182.0965	DCA_se3_ag2_m_02 - words	person	182.4565
182.2165	DCA_se3_ag2_m_02 - phones	ER1	182.2965
182.2965	DCA_se3_ag2_m_02 - phones	S	182.3865
182.3865	DCA_se3_ag2_m_02 - phones	AH0	182.4165
182.4165	DCA_se3_ag2_m_02 - phones	N	182.4565
182.4565	DCA_se3_ag2_m_02 - phones	HH	182.5365
182.4565	DCA_se3_ag2_m_02 - words	who	182.6465
182.5365	DCA_se3_ag2_m_02 - phones	UW1	182.6465
182.6465	DCA_se3_ag2_m_02 - phones	W	182.7065
182.6465	DCA_se3_ag2_m_02 - words	was	182.8565
182.7065	DCA_se3_ag2_m_02 - phones	AH0	182.7565
182.7565	DCA_se3_ag2_m_02 - phones	Z	182.8565
182.8565	DCA_se3_ag2_m_02 - phones	IH1	182.9965
182.8565	DCA_se3_ag2_m_02 - words	it	183.0465
182.9965	DCA_se3_ag2_m_02 - phones	T	183.0465
183.5595	DCA_se3_ag2_m_02 - phones	K	183.7295
183.5595	DCA_se3_ag2_m_02 - words	caught	183.8895
183.7295	DCA_se3_ag2_m_02 - phones	AO1	183.8495
183.8495	DCA_se3_ag2_m_02 - phones	T	183.8895
183.8895	DCA_se3_ag2_m_02 - phones	EH1	183.9595
183.8895	DCA_se3_ag2_m_02 - words	everybody	184.4195
183.9595	DCA_se3_ag2_m_02 - phones	V	183.9995
183.9995	DCA_se3_ag2_m_02 - phones	R	184.0295
184.0295	DCA_se3_ag2_m_02 - phones	IY0	184.1295
184.1295	DCA_se3_ag2_m_02 - phones	B	184.1895
184.1895	DCA_se3_ag2_m_02 - phones	AA2	184.2895
184.2895	DCA_se3_ag2_m_02 - phones	D	184.3495
184.3495	DCA_se3_ag2_m_02 - phones	IY0	184.4195
184.4195	DCA_se3_ag2_m_02 - phones	sp	185.4695
185.4695	DCA_se3_ag2_m_02 - phones	DH	185.4995
185.4695	DCA_se3_ag2_m_02 - words	the	185.5695
185.4995	DCA_se3_ag2_m_02 - phones	AH0	185.5695
185.5695	DCA_se3_ag2_m_02 - phones	F	185.6595
185.5695	DCA_se3_ag2_m_02 - words	first	185.8295
185.6595	DCA_se3_ag2_m_02 - phones	ER1	185.7495
185.7495	DCA_se3_ag2_m_02 - phones	S	185.7895
185.7895	DCA_se3_ag2_m_02 - phones	T	185.8295
185.8295	DCA_se3_ag2_m_02 - phones	P	185.9095
185.8295	DCA_se3_ag2_m_02 - words	person	186.1295
185.9095	DCA_se3_ag2_m_02 - phones	ER1	185.9895
185.9895	DCA_se3_ag2_m_02 - phones	S	186.0495
186.0495	DCA_se3_ag2_m_02 - phones	AH0	186.0795
186.0795	DCA_se3_ag2_m_02 - phones	N	186.1295
186.1295	DCA_se3_ag2_m_02 - phones	HH	186.1895
186.1295	DCA_se3_ag2_m_02 - words	who	186.2695
186.1895	DCA_se3_ag2_m_02 - phones	UW1	186.2695
186.2695	DCA_se3_ag2_m_02 - phones	HH	186.2995
186.2695	DCA_se3_ag2_m_02 - words	had	186.3795
186.2995	DCA_se3_ag2_m_02 - phones	AE1	186.3295
186.3295	DCA_se3_ag2_m_02 - phones	D	186.3795
186.3795	DCA_se3_ag2_m_02 - phones	G	186.4795
186.3795	DCA_se3_ag2_m_02 - words	gotten	186.7395
186.4795	DCA_se3_ag2_m_02 - phones	AA1	186.5995
186.5995	DCA_se3_ag2_m_02 - phones	T	186.6295
186.6295	DCA_se3_ag2_m_02 - phones	AH0	186.6995
186.6995	DCA_se3_ag2_m_02 - phones	N	186.7395
186.7395	DCA_se3_ag2_m_02 - phones	K	186.8295
186.7395	DCA_se3_ag2_m_02 - words	caught	187.0295
186.8295	DCA_se3_ag2_m_02 - phones	AO1	186.9895
186.9895	DCA_se3_ag2_m_02 - phones	T	187.0295
187.0295	DCA_se3_ag2_m_02 - phones	sp	187.5523
187.5523	DCA_se3_ag2_m_02 - phones	HH	187.5823
187.5523	DCA_se3_ag2_m_02 - words	he	187.6123
187.5823	DCA_se3_ag2_m_02 - phones	IY1	187.6123
187.6123	DCA_se3_ag2_m_02 - phones	W	187.6423
187.6123	DCA_se3_ag2_m_02 - words	would	187.7523
187.6423	DCA_se3_ag2_m_02 - phones	UH1	187.6723
187.6723	DCA_se3_ag2_m_02 - phones	D	187.7523
187.7523	DCA_se3_ag2_m_02 - phones	B	187.8323
187.7523	DCA_se3_ag2_m_02 - words	be	187.9023
187.8323	DCA_se3_ag2_m_02 - phones	IY0	187.9023
187.9023	DCA_se3_ag2_m_02 - phones	DH	187.9323
187.9023	DCA_se3_ag2_m_02 - words	the	187.9623
187.9323	DCA_se3_ag2_m_02 - phones	AH0	187.9623
187.9623	DCA_se3_ag2_m_02 - phones	P	188.0023
187.9623	DCA_se3_ag2_m_02 - words	person	188.2123
188.0023	DCA_se3_ag2_m_02 - phones	ER1	188.1023
188.1023	DCA_se3_ag2_m_02 - phones	S	188.1523
188.1523	DCA_se3_ag2_m_02 - phones	AH0	188.1823
188.1823	DCA_se3_ag2_m_02 - phones	N	188.2123
188.2123	DCA_se3_ag2_m_02 - phones	HH	188.2423
188.2123	DCA_se3_ag2_m_02 - words	who	188.2823
188.2423	DCA_se3_ag2_m_02 - phones	UW1	188.2823
188.2823	DCA_se3_ag2_m_02 - phones	sp	188.3123
188.3123	DCA_se3_ag2_m_02 - phones	W	188.3723
188.3123	DCA_se3_ag2_m_02 - words	was	188.4523
188.3723	DCA_se3_ag2_m_02 - phones	AH0	188.4023
188.4023	DCA_se3_ag2_m_02 - phones	Z	188.4523
188.4523	DCA_se3_ag2_m_02 - phones	IH1	188.5523
188.4523	DCA_se3_ag2_m_02 - words	it	188.6823
188.5523	DCA_se3_ag2_m_02 - phones	T	188.6823
189.2571	DCA_int_05 - phones	sil	189.2971
189.2971	DCA_int_05 - words	oh	189.4171
189.2971	DCA_int_05 - phones	OW1	189.4171
189.4171	DCA_int_05 - phones	B	189.4471
189.4171	DCA_int_05 - words	but	189.5071
189.4471	DCA_int_05 - phones	AH1	189.4771
189.4771	DCA_int_05 - phones	T	189.5071
189.5071	DCA_int_05 - phones	HH	189.5771
189.5071	DCA_int_05 - words	he	189.6571
189.5771	DCA_int_05 - phones	IY1	189.6571
189.6571	DCA_int_05 - phones	HH	189.6971
189.6571	DCA_int_05 - words	had	189.8071
189.6971	DCA_int_05 - phones	AE1	189.7271
189.7271	DCA_int_05 - phones	D	189.8071
189.8071	DCA_int_05 - phones	T	189.8371
189.8071	DCA_int_05 - words	to	189.8671
189.8371	DCA_int_05 - phones	AH0	189.8671
189.8671	DCA_int_05 - phones	K	189.9271
189.8671	DCA_int_05 - words	catch	190.1171
189.9271	DCA_int_05 - phones	AE1	190.0171
190.0171	DCA_int_05 - phones	CH	190.1171
190.1171	DCA_int_05 - phones	EH1	190.1671
190.1171	DCA_int_05 - words	everybody	190.6871
190.1671	DCA_int_05 - phones	V	190.2471
190.2471	DCA_int_05 - phones	R	190.2971
190.2971	DCA_int_05 - phones	IY0	190.3771
190.3771	DCA_int_05 - phones	B	190.4371
190.4371	DCA_int_05 - phones	AA2	190.5471
190.5471	DCA_int_05 - phones	D	190.6171
190.6171	DCA_int_05 - phones	IY0	190.6871
190.6871	DCA_int_05 - phones	EH1	190.7371
190.6871	DCA_int_05 - words	else	190.8071
190.7098	DCA_se3_ag2_m_02 - phones	sil	190.7398
190.7371	DCA_int_05 - phones	L	190.7771
190.7398	DCA_se3_ag2_m_02 - phones	HH	190.7898
190.7398	DCA_se3_ag2_m_02 - words	he	190.8198
190.7771	DCA_int_05 - phones	S	190.8071
190.7898	DCA_se3_ag2_m_02 - phones	IY1	190.8198
190.8071	DCA_int_05 - phones	F	190.8371
190.8071	DCA_int_05 - words	first	190.9571
190.8198	DCA_se3_ag2_m_02 - phones	HH	190.8498
190.8198	DCA_se3_ag2_m_02 - words	had	190.9098
190.8371	DCA_int_05 - phones	ER1	190.8671
190.8498	DCA_se3_ag2_m_02 - phones	AE1	190.8798
190.8671	DCA_int_05 - phones	S	190.9271
190.8798	DCA_se3_ag2_m_02 - phones	D	190.9098
190.9098	DCA_se3_ag2_m_02 - phones	T	190.9398
190.9098	DCA_se3_ag2_m_02 - words	to	190.9798
190.9271	DCA_int_05 - phones	T	190.9571
190.9398	DCA_se3_ag2_m_02 - phones	IH0	190.9798
190.9571	DCA_int_05 - phones	sp	192.5630
190.9798	DCA_se3_ag2_m_02 - phones	K	191.0798
190.9798	DCA_se3_ag2_m_02 - words	catch	191.2398
191.0798	DCA_se3_ag2_m_02 - phones	AE1	191.1398
191.1398	DCA_se3_ag2_m_02 - phones	CH	191.2398
191.2398	DCA_se3_ag2_m_02 - phones	EH1	191.2698
191.2398	DCA_se3_ag2_m_02 - words	everybody	191.6598
191.2698	DCA_se3_ag2_m_02 - phones	V	191.2998
191.2998	DCA_se3_ag2_m_02 - phones	R	191.3298
191.3298	DCA_se3_ag2_m_02 - phones	IY0	191.3998
191.3998	DCA_se3_ag2_m_02 - phones	B	191.4498
191.4498	DCA_se3_ag2_m_02 - phones	AA2	191.4898
191.4898	DCA_se3_ag2_m_02 - phones	D	191.5598
191.5598	DCA_se3_ag2_m_02 - phones	IY0	191.6598
191.6598	DCA_se3_ag2_m_02 - phones	F	191.7598
191.6598	DCA_se3_ag2_m_02 - words	first	191.9798
191.7598	DCA_se3_ag2_m_02 - phones	ER1	191.8898
191.8898	DCA_se3_ag2_m_02 - phones	S	191.9398
191.9398	DCA_se3_ag2_m_02 - phones	T	191.9798
192.5630	DCA_int_05 - phones	spn	193.5630
192.5630	DCA_int_05 - words	<unk>	193.5630
193.5630	DCA_int_05 - phones	sp	194.0030
194.0030	DCA_int_05 - phones	B	194.0530
194.0030	DCA_int_05 - words	beat	194.1230
194.0530	DCA_int_05 - phones	IY1	194.0830
194.0830	DCA_int_05 - phones	T	194.1230
194.1230	DCA_int_05 - phones	sp	194.1530
194.1530	DCA_int_05 - phones	Y	194.2130
194.1530	DCA_int_05 - words	you	194.3030
194.2130	DCA_int_05 - phones	UW1	194.3030
194.3030	DCA_int_05 - phones	sp	195.4044
195.4044	DCA_int_05 - phones	AH1	195.4744
195.4044	DCA_int_05 - words	um	195.6144
195.4744	DCA_int_05 - phones	M	195.6144
195.6144	DCA_int_05 - phones	HH	195.6444
195.6144	DCA_int_05 - words	how	195.6744
195.6444	DCA_int_05 - phones	AW1	195.6744
195.6744	DCA_int_05 - phones	AH0	195.7044
195.6744	DCA_int_05 - words	d	195.7644
195.7044	DCA_int_05 - phones	D	195.7644
195.7644	DCA_int_05 - phones	Y	195.8144
195.7644	DCA_int_05 - words	you	195.8444
195.8144	DCA_int_05 - phones	UW1	195.8444
195.8444	DCA_int_05 - phones	sp	195.8944
195.8944	DCA_int_05 - phones	P	195.9344
195.8944	DCA_int_05 - words	play	196.1344
195.9344	DCA_int_05 - phones	L	195.9844
195.9844	DCA_int_05 - phones	EY1	196.1344
196.1344	DCA_int_05 - phones	D	196.1944
196.1344	DCA_int_05 - words	devil	196.5344
196.1944	DCA_int_05 - phones	EH1	196.3044
196.3044	DCA_int_05 - phones	V	196.4044
196.4044	DCA_int_05 - phones	AH0	196.4344
196.4344	DCA_int_05 - phones	L	196.5344
196.5344	DCA_int_05 - phones	AH0	196.5644
196.5344	DCA_int_05 - words	and	196.6344
196.5644	DCA_int_05 - phones	N	196.6344
196.6344	DCA_int_05 - phones	DH	196.6644
196.6344	DCA_int_05 - words	the	196.6944
196.6644	DCA_int_05 - phones	AH0	196.6944
196.6944	DCA_int_05 - phones	sp	196.7444
196.7444	DCA_int_05 - phones	P	196.8144
196.7444	DCA_int_05 - words	pitchfork	197.3144
196.8144	DCA_int_05 - phones	IH1	196.9244
196.9244	DCA_int_05 - phones	CH	197.0044
197.0044	DCA_int_05 - phones	F	197.0944
197.0944	DCA_int_05 - phones	AO2	197.2344
197.2344	DCA_int_05 - phones	R	197.2744
197.2744	DCA_int_05 - phones	K	197.3144
197.3144	DCA_int_05 - phones	sp	222.5716
200.1430	DCA_se3_ag2_m_02 - phones	sil	200.1830
200.1830	DCA_se3_ag2_m_02 - phones	AH1	200.5930
200.1830	DCA_se3_ag2_m_02 - words	uh	200.5930
200.5930	DCA_se3_ag2_m_02 - phones	sp	202.5059
202.5059	DCA_se3_ag2_m_02 - phones	EH1	202.5559
202.5059	DCA_se3_ag2_m_02 - words	everybody	202.8859
202.5559	DCA_se3_ag2_m_02 - phones	V	202.5859
202.5859	DCA_se3_ag2_m_02 - phones	R	202.6159
202.6159	DCA_se3_ag2_m_02 - phones	IY0	202.6759
202.6759	DCA_se3_ag2_m_02 - phones	B	202.7259
202.7259	DCA_se3_ag2_m_02 - phones	AA2	202.7859
202.7859	DCA_se3_ag2_m_02 - phones	D	202.8259
202.8259	DCA_se3_ag2_m_02 - phones	IY0	202.8859
202.8859	DCA_se3_ag2_m_02 - phones	S	203.0259
202.8859	DCA_se3_ag2_m_02 - words	sat	203.1259
203.0259	DCA_se3_ag2_m_02 - phones	AE1	203.0959
203.0959	DCA_se3_ag2_m_02 - phones	T	203.1259
203.1259	DCA_se3_ag2_m_02 - phones	D	203.1559
203.1259	DCA_se3_ag2_m_02 - words	down	203.5259
203.1559	DCA_se3_ag2_m_02 - phones	AW1	203.4259
203.4259	DCA_se3_ag2_m_02 - phones	N	203.5259
203.5259	DCA_se3_ag2_m_02 - phones	sp	204.2339
204.2339	DCA_se3_ag2_m_02 - phones	AO1	204.2739
204.2339	DCA_se3_ag2_m_02 - words	on	204.3139
204.2739	DCA_se3_ag2_m_02 - phones	N	204.3139
204.3139	DCA_se3_ag2_m_02 - phones	sp	204.3839
204.3839	DCA_se3_ag2_m_02 - phones	DH	204.4139
204.3839	DCA_se3_ag2_m_02 - words	the	204.4739
204.4139	DCA_se3_ag2_m_02 - phones	AH0	204.4739
204.4739	DCA_se3_ag2_m_02 - phones	S	204.5839
204.4739	DCA_se3_ag2_m_02 - words	step	204.8039
204.5839	DCA_se3_ag2_m_02 - phones	T	204.6539
204.6539	DCA_se3_ag2_m_02 - phones	EH1	204.7039
204.7039	DCA_se3_ag2_m_02 - phones	P	204.8039
204.8039	DCA_se3_ag2_m_02 - phones	sp	204.8439
204.8439	DCA_se3_ag2_m_02 - phones	ER0	204.9139
204.8439	DCA_se3_ag2_m_02 - words	or	204.9139
204.9139	DCA_se3_ag2_m_02 - phones	S	205.0039
204.9139	DCA_se3_ag2_m_02 - words	something	205.3039
205.0039	DCA_se3_ag2_m_02 - phones	AH1	205.0439
205.0439	DCA_se3_ag2_m_02 - phones	M	205.0739
205.0739	DCA_se3_ag2_m_02 - phones	TH	205.1839
205.1839	DCA_se3_ag2_m_02 - phones	IH0	205.2139
205.2139	DCA_se3_ag2_m_02 - phones	NG	205.3039
205.3039	DCA_se3_ag2_m_02 - phones	sp	205.3739
206.7858	DCA_se3_ag2_m_02 - phones	AH0	206.8858
206.7858	DCA_se3_ag2_m_02 - words	and	206.9658
206.8858	DCA_se3_ag2_m_02 - phones	N	206.9658
206.9658	DCA_se3_ag2_m_02 - phones	W	207.0158
206.9658	DCA_se3_ag2_m_02 - words	one	207.1558
207.0158	DCA_se3_ag2_m_02 - phones	AH1	207.0758
207.0758	DCA_se3_ag2_m_02 - phones	N	207.1558
207.1558	DCA_se3_ag2_m_02 - phones	P	207.2258
207.1558	DCA_se3_ag2_m_02 - words	person	207.4858
207.2258	DCA_se3_ag2_m_02 - phones	ER1	207.3058
207.3058	DCA_se3_ag2_m_02 - phones	S	207.4258
207.4258	DCA_se3_ag2_m_02 - phones	AH0	207.4558
207.4558	DCA_se3_ag2_m_02 - phones	N	207.4858
207.4858	DCA_se3_ag2_m_02 - phones	W	207.5258
207.4858	DCA_se3_ag2_m_02 - words	would	207.6058
207.5258	DCA_se3_ag2_m_02 - phones	UH1	207.5558
207.5558	DCA_se3_ag2_m_02 - phones	D	207.6058
207.6058	DCA_se3_ag2_m_02 - phones	S	207.7558
207.6058	DCA_se3_ag2_m_02 - words	say	207.8858
207.7558	DCA_se3_ag2_m_02 - phones	EY1	207.8858
207.8858	DCA_se3_ag2_m_02 - phones	S	207.9958
207.8858	DCA_se3_ag2_m_02 - words	something	208.2458
207.9958	DCA_se3_ag2_m_02 - phones	AH1	208.0458
208.0458	DCA_se3_ag2_m_02 - phones	M	208.0958
208.0958	DCA_se3_ag2_m_02 - phones	TH	208.1558
208.1558	DCA_se3_ag2_m_02 - phones	IH0	208.1858
208.1858	DCA_se3_ag2_m_02 - phones	NG	208.2458
208.2458	DCA_se3_ag2_m_02 - phones	L	208.2958
208.2458	DCA_se3_ag2_m_02 - words	like	208.3958
208.2958	DCA_se3_ag2_m_02 - phones	AY1	208.3558
208.3558	DCA_se3_ag2_m_02 - phones	K	208.3958
208.3958	DCA_se3_ag2_m_02 - phones	sp	208.4658
208.4658	DCA_se3_ag2_m_02 - phones	AH1	208.7358
208.4658	DCA_se3_ag2_m_02 - words	uh	208.7358
208.7358	DCA_se3_ag2_m_02 - phones	sp	209.8664
209.8664	DCA_se3_ag2_m_02 - words	<unk>	210.0564
209.8664	DCA_se3_ag2_m_02 - phones	spn	210.0564
210.0564	DCA_se3_ag2_m_02 - phones	D	210.0964
210.0564	DCA_se3_ag2_m_02 - words	devil	210.4964
210.0964	DCA_se3_ag2_m_02 - phones	EH1	210.1964
210.1964	DCA_se3_ag2_m_02 - phones	V	210.2564
210.2564	DCA_se3_ag2_m_02 - phones	AH0	210.3464
210.3464	DCA_se3_ag2_m_02 - phones	L	210.4964
210.4964	DCA_se3_ag2_m_02 - phones	AH0	210.5264
210.4964	DCA_se3_ag2_m_02 - words	and	210.5564
210.5264	DCA_se3_ag2_m_02 - phones	N	210.5564
210.5564	DCA_se3_ag2_m_02 - phones	DH	210.5864
210.5564	DCA_se3_ag2_m_02 - words	the	210.6164
210.5864	DCA_se3_ag2_m_02 - phones	IY0	210.6164
210.6164	DCA_se3_ag2_m_02 - phones	P	210.6764
210.6164	DCA_se3_ag2_m_02 - words	pitchfork	211.1464
210.6764	DCA_se3_ag2_m_02 - phones	IH1	210.7364
210.7364	DCA_se3_ag2_m_02 - phones	CH	210.8464
210.8464	DCA_se3_ag2_m_02 - phones	F	210.9664
210.9664	DCA_se3_ag2_m_02 - phones	AO2	211.0564
211.0564	DCA_se3_ag2_m_02 - phones	R	211.1164
211.1164	DCA_se3_ag2_m_02 - phones	K	211.1464
211.1464	DCA_se3_ag2_m_02 - phones	sp	211.7072
211.7072	DCA_se3_ag2_m_02 - phones	F	211.8272
211.7072	DCA_se3_ag2_m_02 - words	fork	212.0172
211.8272	DCA_se3_ag2_m_02 - phones	AO1	211.9272
211.9272	DCA_se3_ag2_m_02 - phones	R	211.9872
211.9872	DCA_se3_ag2_m_02 - phones	K	212.0172
212.0172	DCA_se3_ag2_m_02 - phones	sp	212.1072
212.1072	DCA_se3_ag2_m_02 - phones	R	212.2672
212.1072	DCA_se3_ag2_m_02 - words	riding	212.5872
212.2672	DCA_se3_ag2_m_02 - phones	AY1	212.4072
212.4072	DCA_se3_ag2_m_02 - phones	D	212.4372
212.4372	DCA_se3_ag2_m_02 - phones	IH0	212.4772
212.4772	DCA_se3_ag2_m_02 - phones	NG	212.5872
212.5872	DCA_se3_ag2_m_02 - phones	TH	212.6772
212.5872	DCA_se3_ag2_m_02 - words	through	212.7772
212.6772	DCA_se3_ag2_m_02 - phones	R	212.7072
212.7072	DCA_se3_ag2_m_02 - phones	UW1	212.7772
212.7772	DCA_se3_ag2_m_02 - phones	DH	212.8272
212.7772	DCA_se3_ag2_m_02 - words	the	212.9672
212.8272	DCA_se3_ag2_m_02 - phones	IY0	212.9672
212.9672	DCA_se3_ag2_m_02 - phones	EH1	213.1972
212.9672	DCA_se3_ag2_m_02 - words	air	213.3672
213.1972	DCA_se3_ag2_m_02 - phones	R	213.3672
216.4018	DCA_se3_ag2_m_02 - phones	AH0	216.6318
216.4018	DCA_se3_ag2_m_02 - words	and	216.8318
216.6318	DCA_se3_ag2_m_02 - phones	N	216.7918
216.7918	DCA_se3_ag2_m_02 - phones	D	216.8318
216.8318	DCA_se3_ag2_m_02 - phones	HH	216.9318
216.8318	DCA_se3_ag2_m_02 - words	had	217.0418
216.9318	DCA_se3_ag2_m_02 - phones	AE1	216.9918
216.9918	DCA_se3_ag2_m_02 - phones	D	217.0418
217.0418	DCA_se3_ag2_m_02 - phones	S	217.1318
217.0418	DCA_se3_ag2_m_02 - words	something	217.3718
217.1318	DCA_se3_ag2_m_02 - phones	AH1	217.2018
217.2018	DCA_se3_ag2_m_02 - phones	M	217.2418
217.2418	DCA_se3_ag2_m_02 - phones	TH	217.2918
217.2918	DCA_se3_ag2_m_02 - phones	IH0	217.3218
217.3218	DCA_se3_ag2_m_02 - phones	NG	217.3718
217.3718	DCA_se3_ag2_m_02 - phones	T	217.4118
217.3718	DCA_se3_ag2_m_02 - words	to	217.4518
217.4118	DCA_se3_ag2_m_02 - phones	IH0	217.4518
217.4518	DCA_se3_ag2_m_02 - phones	D	217.4818
217.4518	DCA_se3_ag2_m_02 - words	do	217.5118
217.4818	DCA_se3_ag2_m_02 - phones	UW1	217.5118
217.5118	DCA_se3_ag2_m_02 - phones	W	217.5418
217.5118	DCA_se3_ag2_m_02 - words	with	217.6318
217.5418	DCA_se3_ag2_m_02 - phones	IH0	217.5718
217.5718	DCA_se3_ag2_m_02 - phones	TH	217.6318
217.6318	DCA_se3_ag2_m_02 - phones	K	217.7518
217.6318	DCA_se3_ag2_m_02 - words	colors	218.1818
217.7518	DCA_se3_ag2_m_02 - phones	AH1	217.8318
217.8318	DCA_se3_ag2_m_02 - phones	L	217.9318
217.9318	DCA_se3_ag2_m_02 - phones	ER0	218.0118
218.0118	DCA_se3_ag2_m_02 - phones	Z	218.1818
219.6898	DCA_se3_ag2_m_02 - phones	Y	219.7698
219.6898	DCA_se3_ag2_m_02 - words	you	219.7998
219.7698	DCA_se3_ag2_m_02 - phones	UW1	219.7998
219.7998	DCA_se3_ag2_m_02 - phones	HH	219.8598
219.7998	DCA_se3_ag2_m_02 - words	had	219.9398
219.8598	DCA_se3_ag2_m_02 - phones	AE1	219.9098
219.9098	DCA_se3_ag2_m_02 - phones	D	219.9398
219.9398	DCA_se3_ag2_m_02 - phones	T	219.9698
[truncated: 10,066 more rows]
