# Supplementary material for: Considering Performance in the Automated and Manual Coding of Sociolinguistic Variables: Lessons From Variable (ING)
Source: Front Artif Intell. 2021 Apr 29;4:648543. doi: 10.3389/frai.2021.648543 (PMC8117961; doi:10.3389/frai.2021.648543)
Supplement: Supplementary file 4 [file Data_Sheet_4.ZIP › CORAAL_Aligned_as_Tables/DCA_se3_ag3_m_04_1_txout.txt]

tmin	tier	text	tmax
0.1348	DCA_int_01 - phones	DH	0.2148
0.1348	DCA_int_01 - words	the	0.2448
0.2148	DCA_int_01 - phones	AH0	0.2448
0.2448	DCA_int_01 - phones	sp	0.3348
0.3348	DCA_int_01 - phones	F	0.3848
0.3348	DCA_int_01 - words	first	0.5348
0.3848	DCA_int_01 - phones	ER1	0.4548
0.4548	DCA_int_01 - phones	S	0.5048
0.5048	DCA_int_01 - phones	T	0.5348
0.5348	DCA_int_01 - phones	TH	0.5648
0.5348	DCA_int_01 - words	thing	0.6248
0.5648	DCA_int_01 - phones	IH1	0.5948
0.5948	DCA_int_01 - phones	NG	0.6248
0.6248	DCA_int_01 - phones	sp	0.6648
0.6648	DCA_int_01 - phones	AY1	0.8648
0.6648	DCA_int_01 - words	i	0.8648
0.8648	DCA_int_01 - phones	sp	0.9648
0.9648	DCA_int_01 - words	<unk>	1.4148
0.9648	DCA_int_01 - phones	spn	1.4148
1.4148	DCA_int_01 - phones	AE1	1.4448
1.4148	DCA_int_01 - words	ask	1.5148
1.4448	DCA_int_01 - phones	S	1.4748
1.4748	DCA_int_01 - phones	K	1.5148
1.5148	DCA_int_01 - phones	IH0	1.5748
1.5148	DCA_int_01 - words	is	1.7348
1.5748	DCA_int_01 - phones	Z	1.7348
1.7348	DCA_int_01 - phones	sp	1.7748
3.0341	DCA_int_01 - phones	W	3.1741
3.0341	DCA_int_01 - words	what	3.3641
3.1741	DCA_int_01 - phones	AH1	3.2641
3.2641	DCA_int_01 - phones	T	3.3641
3.3641	DCA_int_01 - phones	S	3.4841
3.3641	DCA_int_01 - words	sort	3.6341
3.4841	DCA_int_01 - phones	AO1	3.5241
3.5241	DCA_int_01 - phones	R	3.6041
3.6041	DCA_int_01 - phones	T	3.6341
3.6341	DCA_int_01 - phones	AH0	3.7141
3.6341	DCA_int_01 - words	of	3.7941
3.7141	DCA_int_01 - phones	V	3.7941
3.7941	DCA_int_01 - phones	G	3.8941
3.7941	DCA_int_01 - words	games	4.2941
3.8941	DCA_int_01 - phones	EY1	4.0741
4.0741	DCA_int_01 - phones	M	4.2541
4.2541	DCA_int_01 - phones	Z	4.2941
4.2941	DCA_int_01 - phones	Y	4.3441
4.2941	DCA_int_01 - words	you	4.4341
4.3441	DCA_int_01 - phones	UW1	4.4341
4.4341	DCA_int_01 - phones	sp	4.5241
4.5241	DCA_int_01 - phones	P	4.6141
4.5241	DCA_int_01 - words	played	4.8641
4.6141	DCA_int_01 - phones	L	4.6641
4.6641	DCA_int_01 - phones	EY1	4.7241
4.7241	DCA_int_01 - phones	D	4.8641
4.8641	DCA_int_01 - phones	sp	4.8941
4.8941	DCA_int_01 - phones	EH1	5.0241
4.8941	DCA_int_01 - words	as	5.1041
5.0241	DCA_int_01 - phones	Z	5.1041
5.1041	DCA_int_01 - words	a	5.1441
5.1041	DCA_int_01 - phones	EY1	5.1441
5.1441	DCA_int_01 - phones	sp	5.2041
5.2041	DCA_int_01 - phones	CH	5.3541
5.2041	DCA_int_01 - words	child	5.7341
5.3541	DCA_int_01 - phones	AY1	5.5541
5.5541	DCA_int_01 - phones	L	5.7041
5.7041	DCA_int_01 - phones	D	5.7341
5.7341	DCA_int_01 - phones	IH0	5.8141
5.7341	DCA_int_01 - words	if	5.8541
5.8141	DCA_int_01 - phones	F	5.8541
5.8541	DCA_int_01 - phones	sp	5.8841
5.8841	DCA_int_01 - phones	Y	5.9241
5.8841	DCA_int_01 - words	you	5.9741
5.9241	DCA_int_01 - phones	UW1	5.9741
5.9741	DCA_int_01 - phones	sp	6.0141
6.0141	DCA_int_01 - phones	K	6.0441
6.0141	DCA_int_01 - words	can	6.2041
6.0441	DCA_int_01 - phones	AH0	6.0741
6.0741	DCA_int_01 - phones	N	6.2041
6.2041	DCA_int_01 - phones	R	6.2441
6.2041	DCA_int_01 - words	remember	6.7141
6.2441	DCA_int_01 - phones	IH0	6.3041
6.3041	DCA_int_01 - phones	M	6.3341
6.3341	DCA_int_01 - phones	EH1	6.4341
6.4341	DCA_int_01 - phones	M	6.5641
6.5641	DCA_int_01 - phones	B	6.6041
6.6041	DCA_int_01 - phones	ER0	6.7141
6.7141	DCA_int_01 - phones	sp	14.6824
7.2202	DCA_se3_ag3_m_04 - phones	sil	7.2702
7.2702	DCA_se3_ag3_m_04 - phones	W	7.3002
7.2702	DCA_se3_ag3_m_04 - words	well	7.5402
7.3002	DCA_se3_ag3_m_04 - phones	EH1	7.4802
7.4802	DCA_se3_ag3_m_04 - phones	L	7.5402
7.5402	DCA_se3_ag3_m_04 - phones	AY1	7.6302
7.5402	DCA_se3_ag3_m_04 - words	i	7.6302
7.6302	DCA_se3_ag3_m_04 - phones	P	7.7502
7.6302	DCA_se3_ag3_m_04 - words	played	7.9802
7.7502	DCA_se3_ag3_m_04 - phones	L	7.7902
7.7902	DCA_se3_ag3_m_04 - phones	EY1	7.8702
7.8702	DCA_se3_ag3_m_04 - phones	D	7.9802
7.9802	DCA_se3_ag3_m_04 - phones	B	8.0402
7.9802	DCA_se3_ag3_m_04 - words	basketball	9.0702
8.0402	DCA_se3_ag3_m_04 - phones	AE1	8.2002
8.2002	DCA_se3_ag3_m_04 - phones	S	8.3002
8.3002	DCA_se3_ag3_m_04 - phones	K	8.3402
8.3402	DCA_se3_ag3_m_04 - phones	AH0	8.3702
8.3702	DCA_se3_ag3_m_04 - phones	T	8.4402
8.4402	DCA_se3_ag3_m_04 - phones	B	8.4902
8.4902	DCA_se3_ag3_m_04 - phones	AO2	8.7302
8.7302	DCA_se3_ag3_m_04 - phones	L	9.0702
9.0702	DCA_se3_ag3_m_04 - phones	sp	10.1047
10.1047	DCA_se3_ag3_m_04 - phones	AE1	10.1847
10.1047	DCA_se3_ag3_m_04 - words	and	10.2347
10.1847	DCA_se3_ag3_m_04 - phones	N	10.2347
10.2347	DCA_se3_ag3_m_04 - phones	sp	10.2947
10.2947	DCA_se3_ag3_m_04 - phones	EH1	10.3247
10.2947	DCA_se3_ag3_m_04 - words	f	10.4447
10.3247	DCA_se3_ag3_m_04 - phones	F	10.4447
10.4447	DCA_se3_ag3_m_04 - phones	sp	10.4947
10.4947	DCA_se3_ag3_m_04 - phones	AE1	10.6947
10.4947	DCA_se3_ag3_m_04 - words	and	10.8147
10.6947	DCA_se3_ag3_m_04 - phones	N	10.7647
10.7647	DCA_se3_ag3_m_04 - phones	D	10.8147
10.8147	DCA_se3_ag3_m_04 - words	uh	11.0547
10.8147	DCA_se3_ag3_m_04 - phones	AH1	11.0547
11.0547	DCA_se3_ag3_m_04 - phones	B	11.2147
11.0547	DCA_se3_ag3_m_04 - words	baseball	11.8947
11.2147	DCA_se3_ag3_m_04 - phones	EY1	11.3447
11.3447	DCA_se3_ag3_m_04 - phones	S	11.4947
11.4947	DCA_se3_ag3_m_04 - phones	B	11.5547
11.5547	DCA_se3_ag3_m_04 - phones	AO1	11.7247
11.7247	DCA_se3_ag3_m_04 - phones	L	11.8947
11.8947	DCA_se3_ag3_m_04 - phones	sp	11.9247
11.9247	DCA_se3_ag3_m_04 - phones	W	11.9647
11.9247	DCA_se3_ag3_m_04 - words	when	12.0847
11.9647	DCA_se3_ag3_m_04 - phones	EH1	12.0247
12.0247	DCA_se3_ag3_m_04 - phones	N	12.0847
12.0847	DCA_se3_ag3_m_04 - words	i	12.1447
12.0847	DCA_se3_ag3_m_04 - phones	AY1	12.1447
12.1447	DCA_se3_ag3_m_04 - phones	W	12.1847
12.1447	DCA_se3_ag3_m_04 - words	was	12.2647
12.1847	DCA_se3_ag3_m_04 - phones	AH0	12.2147
12.2147	DCA_se3_ag3_m_04 - phones	Z	12.2647
12.2647	DCA_se3_ag3_m_04 - words	a	12.3247
12.2647	DCA_se3_ag3_m_04 - phones	AH0	12.3247
12.3247	DCA_se3_ag3_m_04 - phones	CH	12.4647
12.3247	DCA_se3_ag3_m_04 - words	child	12.8547
12.4647	DCA_se3_ag3_m_04 - phones	AY1	12.7947
12.7947	DCA_se3_ag3_m_04 - phones	L	12.8247
12.8247	DCA_se3_ag3_m_04 - phones	D	12.8547
12.8547	DCA_se3_ag3_m_04 - phones	sp	12.9547
14.6824	DCA_int_01 - phones	AH1	15.0924
14.6824	DCA_int_01 - words	uh	15.0924
15.0924	DCA_int_01 - phones	sp	15.1924
17.6535	DCA_int_01 - phones	HH	17.8135
17.6535	DCA_int_01 - words	how	17.8435
17.8135	DCA_int_01 - phones	AW1	17.8435
17.8435	DCA_int_01 - phones	D	17.8935
17.8435	DCA_int_01 - words	do	17.9435
17.8935	DCA_int_01 - phones	UW1	17.9435
17.9435	DCA_int_01 - phones	Y	17.9735
17.9435	DCA_int_01 - words	you	18.0435
17.9735	DCA_int_01 - phones	UW1	18.0435
18.0435	DCA_int_01 - phones	P	18.1735
18.0435	DCA_int_01 - words	play	18.3435
18.1735	DCA_int_01 - phones	L	18.2235
18.2235	DCA_int_01 - phones	EY1	18.3435
18.3435	DCA_int_01 - phones	sp	18.3735
18.3735	DCA_int_01 - phones	B	18.4335
18.3735	DCA_int_01 - words	basketball	19.1635
18.4335	DCA_int_01 - phones	AE1	18.5835
18.5835	DCA_int_01 - phones	S	18.6535
18.6535	DCA_int_01 - phones	K	18.7235
18.7235	DCA_int_01 - phones	AH0	18.7735
18.7735	DCA_int_01 - phones	T	18.8435
18.8435	DCA_int_01 - phones	B	18.9035
18.9035	DCA_int_01 - phones	AO2	18.9335
18.9335	DCA_int_01 - phones	L	19.1635
19.1635	DCA_int_01 - phones	sp	19.5654
19.5654	DCA_int_01 - phones	HH	19.5954
19.5654	DCA_int_01 - words	how	19.6254
19.5954	DCA_int_01 - phones	AW1	19.6254
19.6254	DCA_int_01 - phones	M	19.6854
19.6254	DCA_int_01 - words	many	19.7954
19.6854	DCA_int_01 - phones	EH1	19.7154
19.7154	DCA_int_01 - phones	N	19.7654
19.7654	DCA_int_01 - phones	IY0	19.7954
19.7954	DCA_int_01 - phones	spn	21.3054
19.7954	DCA_int_01 - words	<unk>	21.3054
19.8941	DCA_se3_ag3_m_04 - phones	W	19.9441
19.8941	DCA_se3_ag3_m_04 - words	well	20.0941
19.9441	DCA_se3_ag3_m_04 - phones	EH1	20.0441
20.0441	DCA_se3_ag3_m_04 - phones	L	20.0941
20.0941	DCA_se3_ag3_m_04 - phones	Y	20.1541
20.0941	DCA_se3_ag3_m_04 - words	you	20.2341
20.1541	DCA_se3_ag3_m_04 - phones	UW1	20.2341
20.2341	DCA_se3_ag3_m_04 - phones	HH	20.3141
20.2341	DCA_se3_ag3_m_04 - words	have	20.4641
20.3141	DCA_se3_ag3_m_04 - phones	AE1	20.3941
20.3941	DCA_se3_ag3_m_04 - phones	V	20.4641
20.4641	DCA_se3_ag3_m_04 - phones	AH0	20.6341
20.4641	DCA_se3_ag3_m_04 - words	a	20.6341
20.6341	DCA_se3_ag3_m_04 - phones	sp	20.6941
21.2206	DCA_se3_ag3_m_04 - words	a	21.4406
21.2206	DCA_se3_ag3_m_04 - phones	AH0	21.4406
21.3054	DCA_int_01 - phones	sp	21.4054
21.4406	DCA_se3_ag3_m_04 - phones	B	21.5106
21.4406	DCA_se3_ag3_m_04 - words	basket	21.8706
21.5106	DCA_se3_ag3_m_04 - phones	AE1	21.6806
21.6806	DCA_se3_ag3_m_04 - phones	S	21.7806
21.7806	DCA_se3_ag3_m_04 - phones	K	21.8106
21.8106	DCA_se3_ag3_m_04 - phones	AH0	21.8406
21.8406	DCA_se3_ag3_m_04 - phones	T	21.8706
21.8706	DCA_se3_ag3_m_04 - phones	AO1	21.9806
21.8706	DCA_se3_ag3_m_04 - words	on	22.0406
21.9806	DCA_se3_ag3_m_04 - phones	N	22.0406
22.0406	DCA_se3_ag3_m_04 - phones	DH	22.0806
22.0406	DCA_se3_ag3_m_04 - words	the	22.1406
22.0806	DCA_se3_ag3_m_04 - phones	AH0	22.1406
22.1406	DCA_se3_ag3_m_04 - phones	P	22.3206
22.1406	DCA_se3_ag3_m_04 - words	post	22.8206
22.3206	DCA_se3_ag3_m_04 - phones	OW1	22.5306
22.5306	DCA_se3_ag3_m_04 - phones	S	22.7406
22.7406	DCA_se3_ag3_m_04 - phones	T	22.8206
22.8206	DCA_se3_ag3_m_04 - phones	sp	22.9006
23.3597	DCA_se3_ag3_m_04 - phones	AE1	23.5897
23.3597	DCA_se3_ag3_m_04 - words	and	23.8697
23.5897	DCA_se3_ag3_m_04 - phones	N	23.7997
23.7997	DCA_se3_ag3_m_04 - phones	D	23.8697
23.8697	DCA_se3_ag3_m_04 - phones	sp	24.0197
24.3436	DCA_se3_ag3_m_04 - phones	HH	24.4036
24.3436	DCA_se3_ag3_m_04 - words	when	24.5236
24.4036	DCA_se3_ag3_m_04 - phones	W	24.4336
24.4336	DCA_se3_ag3_m_04 - phones	EH1	24.4636
24.4636	DCA_se3_ag3_m_04 - phones	N	24.5236
24.5236	DCA_se3_ag3_m_04 - phones	Y	24.5836
24.5236	DCA_se3_ag3_m_04 - words	you	24.6236
24.5836	DCA_se3_ag3_m_04 - phones	UW1	24.6236
24.6236	DCA_se3_ag3_m_04 - phones	TH	24.7536
24.6236	DCA_se3_ag3_m_04 - words	throw	24.8636
24.7536	DCA_se3_ag3_m_04 - phones	R	24.7936
24.7936	DCA_se3_ag3_m_04 - phones	OW1	24.8636
24.8636	DCA_se3_ag3_m_04 - phones	DH	24.9036
24.8636	DCA_se3_ag3_m_04 - words	the	24.9636
24.9036	DCA_se3_ag3_m_04 - phones	IY0	24.9636
24.9636	DCA_se3_ag3_m_04 - phones	B	25.0536
24.9636	DCA_se3_ag3_m_04 - words	ball	25.5236
25.0536	DCA_se3_ag3_m_04 - phones	AO1	25.4736
25.4736	DCA_se3_ag3_m_04 - phones	L	25.5236
25.5236	DCA_se3_ag3_m_04 - phones	sp	25.5536
25.5536	DCA_se3_ag3_m_04 - phones	IH1	25.7036
25.5536	DCA_se3_ag3_m_04 - words	into	25.8536
25.7036	DCA_se3_ag3_m_04 - phones	N	25.7536
25.7536	DCA_se3_ag3_m_04 - phones	T	25.8236
25.8236	DCA_se3_ag3_m_04 - phones	UW0	25.8536
25.8536	DCA_se3_ag3_m_04 - phones	DH	25.8936
25.8536	DCA_se3_ag3_m_04 - words	the	25.9836
25.8936	DCA_se3_ag3_m_04 - phones	AH0	25.9836
25.9836	DCA_se3_ag3_m_04 - phones	B	26.0536
25.9836	DCA_se3_ag3_m_04 - words	bastet	26.5336
26.0536	DCA_se3_ag3_m_04 - phones	AE1	26.2536
26.2536	DCA_se3_ag3_m_04 - phones	S	26.3736
26.3736	DCA_se3_ag3_m_04 - phones	T	26.4436
26.4436	DCA_se3_ag3_m_04 - phones	EH0	26.5036
26.5036	DCA_se3_ag3_m_04 - phones	T	26.5336
26.5336	DCA_se3_ag3_m_04 - phones	sp	26.6136
26.6136	DCA_se3_ag3_m_04 - phones	Y	26.6836
26.6136	DCA_se3_ag3_m_04 - words	you	26.7436
26.6836	DCA_se3_ag3_m_04 - phones	UW1	26.7436
26.7436	DCA_se3_ag3_m_04 - phones	K	26.8936
26.7436	DCA_se3_ag3_m_04 - words	call	27.0536
26.8936	DCA_se3_ag3_m_04 - phones	AO1	26.9936
26.9936	DCA_se3_ag3_m_04 - phones	L	27.0536
27.0536	DCA_se3_ag3_m_04 - phones	AH0	27.2236
27.0536	DCA_se3_ag3_m_04 - words	a	27.2236
27.2236	DCA_se3_ag3_m_04 - phones	sp	27.2636
27.2636	DCA_se3_ag3_m_04 - phones	G	27.3336
27.2636	DCA_se3_ag3_m_04 - words	goal	27.6236
27.3336	DCA_se3_ag3_m_04 - phones	OW1	27.5136
27.5136	DCA_se3_ag3_m_04 - phones	L	27.6236
27.6236	DCA_se3_ag3_m_04 - phones	sp	27.8836
27.9107	DCA_int_01 - phones	M	27.9407
27.9107	DCA_int_01 - words	mm-hm	28.3407
27.9407	DCA_int_01 - phones	HH	27.9807
27.9807	DCA_int_01 - phones	M	28.3407
28.3407	DCA_int_01 - phones	sp	28.4607
29.1219	DCA_int_01 - phones	HH	29.2019
29.1219	DCA_int_01 - words	how	29.2719
29.2019	DCA_int_01 - phones	AW1	29.2719
29.2719	DCA_int_01 - phones	D	29.3219
29.2719	DCA_int_01 - words	do	29.3519
29.3219	DCA_int_01 - phones	UW1	29.3519
29.3519	DCA_int_01 - phones	Y	29.4019
29.3519	DCA_int_01 - words	you	29.5019
29.4019	DCA_int_01 - phones	UW1	29.5019
29.5019	DCA_int_01 - phones	S	29.6119
29.5019	DCA_int_01 - words	score	29.8319
29.6119	DCA_int_01 - phones	K	29.6619
29.6619	DCA_int_01 - phones	AO1	29.7619
29.7619	DCA_int_01 - phones	R	29.8319
29.8319	DCA_int_01 - phones	sp	29.9619
31.1130	DCA_se3_ag3_m_04 - phones	HH	31.2630
31.1130	DCA_se3_ag3_m_04 - words	how	31.3030
31.2630	DCA_se3_ag3_m_04 - phones	AW1	31.3030
31.3030	DCA_se3_ag3_m_04 - phones	HH	31.4430
31.3030	DCA_se3_ag3_m_04 - words	how	31.5330
31.4430	DCA_se3_ag3_m_04 - phones	AW1	31.5330
31.5330	DCA_se3_ag3_m_04 - phones	D	31.5930
31.5330	DCA_se3_ag3_m_04 - words	did	31.7030
31.5930	DCA_se3_ag3_m_04 - phones	IH1	31.6330
31.6330	DCA_se3_ag3_m_04 - phones	D	31.7030
31.7030	DCA_se3_ag3_m_04 - phones	AY1	31.8130
31.7030	DCA_se3_ag3_m_04 - words	i	31.8130
31.8130	DCA_se3_ag3_m_04 - phones	S	31.9330
31.8130	DCA_se3_ag3_m_04 - words	score	32.3030
31.9330	DCA_se3_ag3_m_04 - phones	K	31.9930
31.9930	DCA_se3_ag3_m_04 - phones	AO1	32.1830
32.0147	DCA_int_01 - phones	Y	32.2047
32.0147	DCA_int_01 - words	yeah	32.3647
32.1830	DCA_se3_ag3_m_04 - phones	R	32.3030
32.2047	DCA_int_01 - phones	AE1	32.3647
32.3030	DCA_se3_ag3_m_04 - phones	sp	35.6695
32.3647	DCA_int_01 - phones	sp	32.9855
32.9855	DCA_int_01 - words	i	33.0955
32.9855	DCA_int_01 - phones	AY1	33.0955
33.0955	DCA_int_01 - phones	M	33.1755
33.0955	DCA_int_01 - words	mean	33.4855
33.1755	DCA_int_01 - phones	IY1	33.2755
33.2755	DCA_int_01 - phones	N	33.4855
34.4190	DCA_int_01 - phones	HH	34.5390
34.4190	DCA_int_01 - words	how	34.5890
34.5390	DCA_int_01 - phones	AW1	34.5890
34.5890	DCA_int_01 - phones	D	34.6490
34.5890	DCA_int_01 - words	do	34.6890
34.6490	DCA_int_01 - phones	UW1	34.6890
34.6890	DCA_int_01 - phones	Y	34.7390
34.6890	DCA_int_01 - words	you	34.8190
34.7390	DCA_int_01 - phones	UW1	34.8190
34.8190	DCA_int_01 - phones	K	34.8990
34.8190	DCA_int_01 - words	count	35.0790
34.8990	DCA_int_01 - phones	AW1	34.9790
34.9790	DCA_int_01 - phones	N	35.0390
35.0390	DCA_int_01 - phones	T	35.0790
35.0790	DCA_int_01 - phones	DH	35.1190
35.0790	DCA_int_01 - words	the	35.1890
35.1190	DCA_int_01 - phones	AH0	35.1890
35.1890	DCA_int_01 - phones	sp	35.3290
35.3290	DCA_int_01 - phones	P	35.3690
35.3290	DCA_int_01 - words	points	35.6390
35.3690	DCA_int_01 - phones	OY1	35.4390
35.4390	DCA_int_01 - phones	N	35.5590
35.5590	DCA_int_01 - phones	T	35.6090
35.6090	DCA_int_01 - phones	S	35.6390
35.6695	DCA_se3_ag3_m_04 - words	uh	35.9195
35.6695	DCA_se3_ag3_m_04 - phones	AH1	35.9195
35.9195	DCA_se3_ag3_m_04 - phones	T	35.9695
35.9195	DCA_se3_ag3_m_04 - words	t	35.9995
35.9695	DCA_se3_ag3_m_04 - phones	IY1	35.9995
35.9995	DCA_se3_ag3_m_04 - phones	sp	36.2763
36.2763	DCA_se3_ag3_m_04 - phones	T	36.3563
36.2763	DCA_se3_ag3_m_04 - words	twenty	36.5363
36.3563	DCA_se3_ag3_m_04 - phones	W	36.3963
36.3963	DCA_se3_ag3_m_04 - phones	EH1	36.4363
36.4363	DCA_se3_ag3_m_04 - phones	N	36.4663
36.4663	DCA_se3_ag3_m_04 - phones	T	36.5063
36.5063	DCA_se3_ag3_m_04 - phones	IY0	36.5363
36.5363	DCA_se3_ag3_m_04 - phones	W	36.5663
36.5363	DCA_se3_ag3_m_04 - words	one	36.9963
36.5663	DCA_se3_ag3_m_04 - phones	AH1	36.8463
36.8463	DCA_se3_ag3_m_04 - phones	N	36.9963
36.9963	DCA_se3_ag3_m_04 - phones	sp	37.0663
37.0663	DCA_se3_ag3_m_04 - phones	W	37.1563
37.0663	DCA_se3_ag3_m_04 - words	was	37.2463
37.1563	DCA_se3_ag3_m_04 - phones	AH0	37.1963
37.1963	DCA_se3_ag3_m_04 - phones	Z	37.2463
37.2463	DCA_se3_ag3_m_04 - words	a	37.3263
37.2463	DCA_se3_ag3_m_04 - phones	AH0	37.3263
37.3263	DCA_se3_ag3_m_04 - phones	G	37.3863
37.3263	DCA_se3_ag3_m_04 - words	game	37.7663
37.3863	DCA_se3_ag3_m_04 - phones	EY1	37.6163
37.6163	DCA_se3_ag3_m_04 - phones	M	37.7663
37.7663	DCA_se3_ag3_m_04 - phones	sp	37.8963
37.8637	DCA_int_01 - phones	sil	37.9237
37.9237	DCA_int_01 - phones	AH1	37.9937
37.9237	DCA_int_01 - words	uh-huh	38.3637
37.9937	DCA_int_01 - phones	HH	38.0237
38.0237	DCA_int_01 - phones	AH1	38.3637
38.9315	DCA_int_01 - phones	HH	38.9915
38.9315	DCA_int_01 - words	how	39.0215
38.9915	DCA_int_01 - phones	AW1	39.0215
39.0215	DCA_int_01 - phones	D	39.0715
39.0215	DCA_int_01 - words	do	39.1015
39.0715	DCA_int_01 - phones	UW1	39.1015
39.1015	DCA_int_01 - phones	Y	39.1815
39.1015	DCA_int_01 - words	you	39.2215
39.1815	DCA_int_01 - phones	UW1	39.2215
39.2215	DCA_int_01 - phones	G	39.2715
39.2215	DCA_int_01 - words	get	39.3715
39.2715	DCA_int_01 - phones	EH1	39.3315
39.3315	DCA_int_01 - phones	T	39.3715
39.3715	DCA_int_01 - words	a	39.4515
39.3715	DCA_int_01 - phones	AH0	39.4515
39.4515	DCA_int_01 - phones	sp	39.5315
39.5315	DCA_int_01 - phones	P	39.5915
39.5315	DCA_int_01 - words	point	39.8815
39.5915	DCA_int_01 - phones	OY1	39.7015
39.7015	DCA_int_01 - phones	N	39.7315
39.7315	DCA_int_01 - phones	T	39.8815
39.8815	DCA_int_01 - phones	sp	39.9115
40.2651	DCA_se3_ag3_m_04 - phones	W	40.3751
40.2651	DCA_se3_ag3_m_04 - words	well	40.5951
40.3751	DCA_se3_ag3_m_04 - phones	EH1	40.5351
40.5351	DCA_se3_ag3_m_04 - phones	L	40.5951
40.5951	DCA_se3_ag3_m_04 - phones	sp	40.6251
40.6251	DCA_se3_ag3_m_04 - phones	EH1	40.7751
40.6251	DCA_se3_ag3_m_04 - words	every	40.9251
40.7751	DCA_se3_ag3_m_04 - phones	V	40.8151
40.8151	DCA_se3_ag3_m_04 - phones	R	40.8651
40.8651	DCA_se3_ag3_m_04 - phones	IY0	40.9251
40.9251	DCA_se3_ag3_m_04 - phones	T	41.0351
40.9251	DCA_se3_ag3_m_04 - words	time	41.2251
41.0351	DCA_se3_ag3_m_04 - phones	AY1	41.1751
41.1751	DCA_se3_ag3_m_04 - phones	M	41.2251
41.2251	DCA_se3_ag3_m_04 - phones	Y	41.2651
41.2251	DCA_se3_ag3_m_04 - words	you	41.3451
41.2651	DCA_se3_ag3_m_04 - phones	UW1	41.3451
41.3451	DCA_se3_ag3_m_04 - phones	TH	41.4251
41.3451	DCA_se3_ag3_m_04 - words	throw	41.5151
41.4251	DCA_se3_ag3_m_04 - phones	R	41.4551
41.4551	DCA_se3_ag3_m_04 - phones	OW1	41.5151
41.5151	DCA_se3_ag3_m_04 - phones	DH	41.5551
41.5151	DCA_se3_ag3_m_04 - words	the	41.6451
41.5551	DCA_se3_ag3_m_04 - phones	AH0	41.6451
41.6451	DCA_se3_ag3_m_04 - phones	B	41.7051
41.6451	DCA_se3_ag3_m_04 - words	ball	42.1151
41.7051	DCA_se3_ag3_m_04 - phones	AO1	41.9451
41.9451	DCA_se3_ag3_m_04 - phones	L	42.1151
42.1151	DCA_se3_ag3_m_04 - phones	sp	43.1050
43.1050	DCA_se3_ag3_m_04 - phones	IH1	43.1950
43.1050	DCA_se3_ag3_m_04 - words	into	43.3850
43.1950	DCA_se3_ag3_m_04 - phones	N	43.2950
43.2950	DCA_se3_ag3_m_04 - phones	T	43.3550
43.3550	DCA_se3_ag3_m_04 - phones	UW0	43.3850
43.3850	DCA_se3_ag3_m_04 - phones	DH	43.4250
43.3850	DCA_se3_ag3_m_04 - words	the	43.4650
43.4250	DCA_se3_ag3_m_04 - phones	AH0	43.4650
43.4650	DCA_se3_ag3_m_04 - phones	B	43.5450
43.4650	DCA_se3_ag3_m_04 - words	basket	44.1750
43.5450	DCA_se3_ag3_m_04 - phones	AE1	43.6950
43.6950	DCA_se3_ag3_m_04 - phones	S	43.8550
43.8550	DCA_se3_ag3_m_04 - phones	K	43.9050
43.9050	DCA_se3_ag3_m_04 - phones	AH0	43.9550
43.9550	DCA_se3_ag3_m_04 - phones	T	44.1750
44.6267	DCA_int_01 - phones	IH0	44.6567
44.6267	DCA_int_01 - words	is	44.6867
44.6567	DCA_int_01 - phones	Z	44.6867
44.6844	DCA_se3_ag3_m_04 - phones	sil	44.7244
44.6867	DCA_int_01 - phones	sp	44.7167
44.7167	DCA_int_01 - phones	DH	44.7567
44.7167	DCA_int_01 - words	that	44.9167
44.7244	DCA_se3_ag3_m_04 - phones	DH	44.7544
44.7244	DCA_se3_ag3_m_04 - words	that	44.9544
44.7544	DCA_se3_ag3_m_04 - phones	AE1	44.7844
44.7567	DCA_int_01 - phones	AE1	44.8767
44.7844	DCA_se3_ag3_m_04 - phones	T	44.9544
44.8767	DCA_int_01 - phones	T	44.9167
44.9167	DCA_int_01 - phones	W	44.9467
44.9167	DCA_int_01 - words	one	45.0067
44.9467	DCA_int_01 - phones	AH1	44.9767
44.9544	DCA_se3_ag3_m_04 - phones	sp	45.2844
44.9767	DCA_int_01 - phones	N	45.0067
45.0067	DCA_int_01 - phones	sp	45.3767
45.2844	DCA_se3_ag3_m_04 - words	th-	45.3644
45.2844	DCA_se3_ag3_m_04 - phones	TH	45.3644
45.3644	DCA_se3_ag3_m_04 - phones	sp	45.4844
45.3767	DCA_int_01 - phones	P	45.4067
45.3767	DCA_int_01 - words	point	45.5167
45.4067	DCA_int_01 - phones	OY1	45.4367
45.4367	DCA_int_01 - phones	N	45.4767
45.4767	DCA_int_01 - phones	T	45.5167
45.4844	DCA_se3_ag3_m_04 - phones	DH	45.5544
45.4844	DCA_se3_ag3_m_04 - words	that	45.6544
45.5167	DCA_int_01 - phones	sp	46.0022
45.5544	DCA_se3_ag3_m_04 - phones	AE1	45.5944
45.5944	DCA_se3_ag3_m_04 - phones	T	45.6544
45.6544	DCA_se3_ag3_m_04 - words	s	45.7344
45.6544	DCA_se3_ag3_m_04 - phones	S	45.7344
45.7344	DCA_se3_ag3_m_04 - phones	W	45.8244
45.7344	DCA_se3_ag3_m_04 - words	one	45.9844
45.8244	DCA_se3_ag3_m_04 - phones	AH1	45.8744
45.8744	DCA_se3_ag3_m_04 - phones	N	45.9844
45.9844	DCA_se3_ag3_m_04 - phones	P	46.0644
45.9844	DCA_se3_ag3_m_04 - words	point	46.3744
46.0022	DCA_int_01 - phones	Y	46.0522
46.0022	DCA_int_01 - words	yeah	46.3322
46.0522	DCA_int_01 - phones	AE1	46.3322
46.0644	DCA_se3_ag3_m_04 - phones	OY1	46.2144
46.2144	DCA_se3_ag3_m_04 - phones	N	46.2444
46.2444	DCA_se3_ag3_m_04 - phones	T	46.3744
46.4971	DCA_int_01 - phones	sil	46.5671
46.5671	DCA_int_01 - phones	JH	46.6171
46.5671	DCA_int_01 - words	gee	46.6471
46.6171	DCA_int_01 - phones	IY1	46.6471
46.6471	DCA_int_01 - phones	AH0	46.6771
46.6471	DCA_int_01 - words	i'm	46.7071
46.6771	DCA_int_01 - phones	M	46.7071
46.7071	DCA_int_01 - phones	N	46.7371
46.7071	DCA_int_01 - words	not	46.7971
46.7371	DCA_int_01 - phones	AA1	46.7671
46.7671	DCA_int_01 - phones	T	46.7971
46.7971	DCA_int_01 - phones	sp	46.9971
46.9971	DCA_int_01 - phones	AH0	47.0271
46.9971	DCA_int_01 - words	an	47.3371
47.0271	DCA_int_01 - phones	N	47.3371
47.3371	DCA_int_01 - phones	sp	47.4171
47.4171	DCA_int_01 - phones	AE1	47.5571
47.4171	DCA_int_01 - words	athlete	47.8571
47.5571	DCA_int_01 - phones	TH	47.7571
47.7571	DCA_int_01 - phones	L	47.7971
47.7971	DCA_int_01 - phones	IY2	47.8271
47.8271	DCA_int_01 - phones	T	47.8571
47.8571	DCA_int_01 - phones	sp	47.9171
47.9171	DCA_int_01 - phones	S	48.0471
47.9171	DCA_int_01 - words	so	48.0871
48.0471	DCA_int_01 - phones	OW1	48.0871
48.0871	DCA_int_01 - phones	sp	48.3071
48.3071	DCA_int_01 - phones	AY1	48.3871
48.3071	DCA_int_01 - words	i	48.3871
48.3871	DCA_int_01 - phones	sp	48.4171
48.4171	DCA_int_01 - phones	D	48.5471
48.4171	DCA_int_01 - words	don't	48.6071
48.5471	DCA_int_01 - phones	OW1	48.5771
48.5771	DCA_int_01 - phones	N	48.6071
48.6071	DCA_int_01 - phones	N	48.6371
48.6071	DCA_int_01 - words	know	48.7271
48.6371	DCA_int_01 - phones	OW1	48.7271
48.7271	DCA_int_01 - phones	sp	49.5233
48.7772	DCA_se3_ag3_m_04 - phones	sil	48.8872
48.8872	DCA_se3_ag3_m_04 - phones	AH1	49.1872
48.8872	DCA_se3_ag3_m_04 - words	uh-huh	49.2472
49.1872	DCA_se3_ag3_m_04 - phones	HH	49.2172
49.2172	DCA_se3_ag3_m_04 - phones	AH1	49.2472
49.2472	DCA_se3_ag3_m_04 - phones	sp	49.4772
49.5233	DCA_int_01 - phones	EH1	49.5833
49.5233	DCA_int_01 - words	any	49.6533
49.5833	DCA_int_01 - phones	N	49.6233
49.6233	DCA_int_01 - phones	IY0	49.6533
49.6533	DCA_int_01 - phones	AH0	49.6833
49.6533	DCA_int_01 - words	of	49.7233
49.6833	DCA_int_01 - phones	V	49.7233
49.7233	DCA_int_01 - phones	sp	49.8833
49.8833	DCA_int_01 - phones	DH	49.9133
49.8833	DCA_int_01 - words	these	49.9933
49.9133	DCA_int_01 - phones	IY1	49.9433
49.9433	DCA_int_01 - phones	Z	49.9933
49.9933	DCA_int_01 - phones	sp	50.0233
50.0233	DCA_int_01 - phones	TH	50.0533
50.0233	DCA_int_01 - words	things	50.2733
50.0533	DCA_int_01 - phones	IH1	50.0933
50.0933	DCA_int_01 - phones	NG	50.1733
50.1733	DCA_int_01 - phones	Z	50.2733
50.2733	DCA_int_01 - phones	sp	50.3933
51.4397	DCA_int_01 - phones	D	51.4997
51.4397	DCA_int_01 - words	did	51.5797
51.4997	DCA_int_01 - phones	IH0	51.5297
51.5297	DCA_int_01 - phones	D	51.5797
51.5797	DCA_int_01 - phones	Y	51.6197
51.5797	DCA_int_01 - words	you	51.6597
51.6197	DCA_int_01 - phones	UW1	51.6597
51.6597	DCA_int_01 - phones	EH1	51.6897
51.6597	DCA_int_01 - words	ever	51.8197
51.6897	DCA_int_01 - phones	V	51.7297
51.7297	DCA_int_01 - phones	ER0	51.8197
51.8197	DCA_int_01 - phones	P	51.9297
51.8197	DCA_int_01 - words	play	52.0997
51.9297	DCA_int_01 - phones	L	51.9897
51.9897	DCA_int_01 - phones	EY1	52.0997
52.0997	DCA_int_01 - phones	EH1	52.1397
52.0997	DCA_int_01 - words	any	52.2997
52.1397	DCA_int_01 - phones	N	52.2097
52.2097	DCA_int_01 - phones	IY0	52.2997
52.2997	DCA_int_01 - phones	L	52.3797
52.2997	DCA_int_01 - words	little	52.5797
52.3797	DCA_int_01 - phones	IH1	52.4097
52.4097	DCA_int_01 - phones	T	52.4497
52.4497	DCA_int_01 - phones	AH0	52.5097
52.5097	DCA_int_01 - phones	L	52.5797
52.5797	DCA_int_01 - phones	sp	52.6797
52.6797	DCA_int_01 - phones	K	52.7297
52.6797	DCA_int_01 - words	kid	52.8897
52.7297	DCA_int_01 - phones	IH1	52.7897
52.7897	DCA_int_01 - phones	D	52.8897
52.8897	DCA_int_01 - phones	sp	53.1572
53.1572	DCA_int_01 - phones	G	53.2172
53.1572	DCA_int_01 - words	games	53.5672
53.2172	DCA_int_01 - phones	EY1	53.2472
53.2472	DCA_int_01 - phones	M	53.5072
53.5072	DCA_int_01 - phones	Z	53.5672
53.5672	DCA_int_01 - phones	W	53.6372
53.5672	DCA_int_01 - words	where	53.7172
53.6372	DCA_int_01 - phones	EH1	53.6772
53.6772	DCA_int_01 - phones	R	53.7172
53.7172	DCA_int_01 - phones	sp	53.8972
53.8972	DCA_int_01 - phones	P	53.9472
53.8972	DCA_int_01 - words	people	54.1572
53.9472	DCA_int_01 - phones	IY1	54.0072
54.0072	DCA_int_01 - phones	P	54.0972
54.0972	DCA_int_01 - phones	AH0	54.1272
54.1272	DCA_int_01 - phones	L	54.1572
54.1572	DCA_int_01 - phones	sp	54.2172
54.2172	DCA_int_01 - phones	CH	54.3172
54.2172	DCA_int_01 - words	chased	54.5772
54.3172	DCA_int_01 - phones	EY1	54.4572
54.4572	DCA_int_01 - phones	S	54.5072
54.5072	DCA_int_01 - phones	T	54.5772
54.5772	DCA_int_01 - phones	IY1	54.7072
54.5772	DCA_int_01 - words	each	54.7972
54.7072	DCA_int_01 - phones	CH	54.7972
54.7972	DCA_int_01 - phones	AH1	54.8672
54.7972	DCA_int_01 - words	other	54.9472
54.8672	DCA_int_01 - phones	DH	54.9172
54.9172	DCA_int_01 - phones	ER0	54.9472
54.9472	DCA_int_01 - phones	ER0	55.1072
54.9472	DCA_int_01 - words	or	55.1072
55.1072	DCA_int_01 - phones	EH1	55.1472
55.1072	DCA_int_01 - words	anything	55.6172
55.1472	DCA_int_01 - phones	N	55.1972
55.1972	DCA_int_01 - phones	IY0	55.2272
55.2272	DCA_int_01 - phones	TH	55.3672
55.3672	DCA_int_01 - phones	IH2	55.3972
55.3972	DCA_int_01 - phones	NG	55.6172
55.6172	DCA_int_01 - phones	sp	55.6972
55.6972	DCA_int_01 - phones	L	55.7772
55.6972	DCA_int_01 - words	like	55.9572
55.7772	DCA_int_01 - phones	AY1	55.8072
55.8072	DCA_int_01 - phones	K	55.9572
55.9572	DCA_int_01 - phones	sp	55.9972
55.9972	DCA_int_01 - phones	DH	56.0272
55.9972	DCA_int_01 - words	that	56.1472
56.0272	DCA_int_01 - phones	AH0	56.0572
56.0572	DCA_int_01 - phones	T	56.1472
56.1472	DCA_int_01 - phones	sp	56.1772
56.3999	DCA_int_01 - phones	D	56.5199
56.3999	DCA_int_01 - words	do	56.5499
56.5199	DCA_int_01 - phones	UW1	56.5499
56.5499	DCA_int_01 - phones	Y	56.5799
56.5499	DCA_int_01 - words	you	56.6099
56.5799	DCA_int_01 - phones	UW1	56.6099
56.6099	DCA_int_01 - phones	R	56.6499
56.6099	DCA_int_01 - words	remember	57.0199
56.6499	DCA_int_01 - phones	IH0	56.7199
56.7199	DCA_int_01 - phones	M	56.7499
56.7499	DCA_int_01 - phones	EH1	56.7799
56.7799	DCA_int_01 - phones	M	56.8999
56.8999	DCA_int_01 - phones	B	56.9799
56.9799	DCA_int_01 - phones	ER0	57.0199
57.0199	DCA_int_01 - phones	sp	61.3182
58.2231	DCA_se3_ag3_m_04 - phones	W	58.5031
58.2231	DCA_se3_ag3_m_04 - words	well	58.9731
58.5031	DCA_se3_ag3_m_04 - phones	EH1	58.9431
58.9431	DCA_se3_ag3_m_04 - phones	L	58.9731
58.9731	DCA_se3_ag3_m_04 - phones	W	59.0231
58.9731	DCA_se3_ag3_m_04 - words	we	59.0831
59.0231	DCA_se3_ag3_m_04 - phones	IY1	59.0831
59.0831	DCA_se3_ag3_m_04 - phones	P	59.2231
59.0831	DCA_se3_ag3_m_04 - words	played	59.4431
59.2231	DCA_se3_ag3_m_04 - phones	L	59.2631
59.2631	DCA_se3_ag3_m_04 - phones	EY1	59.4131
59.4131	DCA_se3_ag3_m_04 - phones	D	59.4431
59.4431	DCA_se3_ag3_m_04 - phones	G	59.5531
59.4431	DCA_se3_ag3_m_04 - words	going	59.7731
59.5531	DCA_se3_ag3_m_04 - phones	OW1	59.6831
59.6831	DCA_se3_ag3_m_04 - phones	IH0	59.7431
59.7431	DCA_se3_ag3_m_04 - phones	N	59.7731
59.7731	DCA_se3_ag3_m_04 - phones	ER0	59.8431
59.7731	DCA_se3_ag3_m_04 - words	around	60.1031
59.8431	DCA_se3_ag3_m_04 - phones	AW1	60.0431
60.0431	DCA_se3_ag3_m_04 - phones	N	60.0731
60.0731	DCA_se3_ag3_m_04 - phones	D	60.1031
60.1031	DCA_se3_ag3_m_04 - phones	DH	60.1331
60.1031	DCA_se3_ag3_m_04 - words	the	60.1731
60.1331	DCA_se3_ag3_m_04 - phones	AH0	60.1731
60.1731	DCA_se3_ag3_m_04 - phones	M	60.2331
60.1731	DCA_se3_ag3_m_04 - words	merryberry	60.7231
60.2331	DCA_se3_ag3_m_04 - phones	EH1	60.2731
60.2731	DCA_se3_ag3_m_04 - phones	R	60.4031
60.4031	DCA_se3_ag3_m_04 - phones	IY0	60.4831
60.4831	DCA_se3_ag3_m_04 - phones	B	60.5331
60.5331	DCA_se3_ag3_m_04 - phones	EH1	60.5631
60.5631	DCA_se3_ag3_m_04 - phones	R	60.6331
60.6331	DCA_se3_ag3_m_04 - phones	IY0	60.7231
60.7231	DCA_se3_ag3_m_04 - phones	B	60.7931
60.7231	DCA_se3_ag3_m_04 - words	bush	61.2431
60.7931	DCA_se3_ag3_m_04 - phones	UH1	60.9931
60.9931	DCA_se3_ag3_m_04 - phones	SH	61.2431
61.3182	DCA_int_01 - words	oh	61.4482
61.3182	DCA_int_01 - phones	OW1	61.4482
61.4482	DCA_int_01 - phones	sp	61.4782
61.4782	DCA_int_01 - phones	HH	61.5482
61.4782	DCA_int_01 - words	how	61.6082
61.5482	DCA_int_01 - phones	AW1	61.6082
61.6082	DCA_int_01 - phones	D	61.6882
61.6082	DCA_int_01 - words	did	61.7482
61.6882	DCA_int_01 - phones	IH0	61.7182
61.7182	DCA_int_01 - phones	D	61.7482
61.7482	DCA_int_01 - phones	DH	61.7782
61.7482	DCA_int_01 - words	that	61.9482
61.7782	DCA_int_01 - phones	AH0	61.8982
61.8982	DCA_int_01 - phones	T	61.9482
61.9482	DCA_int_01 - phones	sp	62.0182
62.0182	DCA_int_01 - phones	W	62.0982
62.0182	DCA_int_01 - words	work	62.2282
62.0982	DCA_int_01 - phones	ER1	62.1382
62.1382	DCA_int_01 - phones	K	62.2282
62.2282	DCA_int_01 - phones	sp	62.4282
62.3719	DCA_se3_ag3_m_04 - phones	W	62.5219
62.3719	DCA_se3_ag3_m_04 - words	well	62.9719
62.5219	DCA_se3_ag3_m_04 - phones	EH1	62.7019
62.7019	DCA_se3_ag3_m_04 - phones	L	62.9719
63.5656	DCA_se3_ag3_m_04 - phones	sil	63.6556
63.6556	DCA_se3_ag3_m_04 - phones	Y	63.7656
63.6556	DCA_se3_ag3_m_04 - words	you	63.8056
63.7656	DCA_se3_ag3_m_04 - phones	UW1	63.8056
63.8056	DCA_se3_ag3_m_04 - phones	G	63.9356
63.8056	DCA_se3_ag3_m_04 - words	g-	63.9356
63.9356	DCA_se3_ag3_m_04 - phones	sp	64.0456
64.4423	DCA_se3_ag3_m_04 - phones	AH0	64.5123
64.4423	DCA_se3_ag3_m_04 - words	about	64.7523
64.5123	DCA_se3_ag3_m_04 - phones	B	64.5623
64.5623	DCA_se3_ag3_m_04 - phones	AW1	64.6423
64.6423	DCA_se3_ag3_m_04 - phones	T	64.7523
64.7523	DCA_se3_ag3_m_04 - phones	T	64.8723
64.7523	DCA_se3_ag3_m_04 - words	twelve	65.1523
64.8723	DCA_se3_ag3_m_04 - phones	W	64.9023
64.9023	DCA_se3_ag3_m_04 - phones	EH1	65.0323
65.0323	DCA_se3_ag3_m_04 - phones	L	65.0623
65.0623	DCA_se3_ag3_m_04 - phones	V	65.1523
65.1523	DCA_se3_ag3_m_04 - phones	K	65.3123
65.1523	DCA_se3_ag3_m_04 - words	kids	65.8023
65.3123	DCA_se3_ag3_m_04 - phones	IH1	65.5923
65.5923	DCA_se3_ag3_m_04 - phones	D	65.7023
65.7023	DCA_se3_ag3_m_04 - phones	Z	65.8023
65.8023	DCA_se3_ag3_m_04 - phones	HH	66.0323
65.8023	DCA_se3_ag3_m_04 - words	hold	66.2623
66.0323	DCA_se3_ag3_m_04 - phones	OW1	66.1423
66.1423	DCA_se3_ag3_m_04 - phones	L	66.2323
66.2323	DCA_se3_ag3_m_04 - phones	D	66.2623
66.2623	DCA_se3_ag3_m_04 - phones	HH	66.3723
66.2623	DCA_se3_ag3_m_04 - words	hands	66.7823
66.3723	DCA_se3_ag3_m_04 - phones	AE1	66.6623
66.6623	DCA_se3_ag3_m_04 - phones	N	66.7223
66.7223	DCA_se3_ag3_m_04 - phones	D	66.7523
66.7523	DCA_se3_ag3_m_04 - phones	Z	66.7823
66.7823	DCA_se3_ag3_m_04 - phones	AE1	66.8123
66.7823	DCA_se3_ag3_m_04 - words	and	66.9323
66.8123	DCA_se3_ag3_m_04 - phones	N	66.9023
66.9023	DCA_se3_ag3_m_04 - phones	D	66.9323
66.9323	DCA_se3_ag3_m_04 - phones	P	67.0423
66.9323	DCA_se3_ag3_m_04 - words	put	67.1623
67.0423	DCA_se3_ag3_m_04 - phones	UH1	67.0923
67.0923	DCA_se3_ag3_m_04 - phones	T	67.1623
67.1623	DCA_se3_ag3_m_04 - phones	sp	67.2123
67.2123	DCA_se3_ag3_m_04 - phones	T	67.3523
67.2123	DCA_se3_ag3_m_04 - words	two	67.4023
67.3523	DCA_se3_ag3_m_04 - phones	UW1	67.4023
67.4023	DCA_se3_ag3_m_04 - phones	IH1	67.4623
67.4023	DCA_se3_ag3_m_04 - words	in	67.5223
67.4623	DCA_se3_ag3_m_04 - phones	N	67.5223
67.5223	DCA_se3_ag3_m_04 - phones	DH	67.5523
67.5223	DCA_se3_ag3_m_04 - words	the	67.6023
67.5523	DCA_se3_ag3_m_04 - phones	AH1	67.6023
67.6023	DCA_se3_ag3_m_04 - phones	R	67.6823
67.6023	DCA_se3_ag3_m_04 - words	ring	68.1323
67.6823	DCA_se3_ag3_m_04 - phones	IH1	67.8323
67.8323	DCA_se3_ag3_m_04 - phones	NG	68.1323
68.1323	DCA_se3_ag3_m_04 - phones	AH0	68.1823
68.1323	DCA_se3_ag3_m_04 - words	and	68.2223
68.1823	DCA_se3_ag3_m_04 - phones	N	68.2223
68.2223	DCA_se3_ag3_m_04 - phones	DH	68.2523
68.2223	DCA_se3_ag3_m_04 - words	they	68.2923
68.2523	DCA_se3_ag3_m_04 - phones	EY1	68.2923
68.2923	DCA_se3_ag3_m_04 - phones	sp	68.3323
68.3323	DCA_se3_ag3_m_04 - phones	K	68.4223
68.3323	DCA_se3_ag3_m_04 - words	call	68.6323
68.4223	DCA_se3_ag3_m_04 - phones	AO1	68.5623
68.5623	DCA_se3_ag3_m_04 - phones	L	68.6323
68.6323	DCA_se3_ag3_m_04 - phones	DH	68.6723
68.6323	DCA_se3_ag3_m_04 - words	that	68.8323
68.6723	DCA_se3_ag3_m_04 - phones	AE1	68.7523
68.7523	DCA_se3_ag3_m_04 - phones	T	68.8323
68.8323	DCA_se3_ag3_m_04 - phones	G	68.9323
68.8323	DCA_se3_ag3_m_04 - words	going	69.1323
68.9323	DCA_se3_ag3_m_04 - phones	OW1	69.0223
69.0223	DCA_se3_ag3_m_04 - phones	IH0	69.0923
69.0923	DCA_se3_ag3_m_04 - phones	N	69.1323
69.1323	DCA_se3_ag3_m_04 - phones	ER0	69.2423
69.1323	DCA_se3_ag3_m_04 - words	around	69.4023
69.2423	DCA_se3_ag3_m_04 - phones	AW1	69.3323
69.3323	DCA_se3_ag3_m_04 - phones	N	69.3723
69.3723	DCA_se3_ag3_m_04 - phones	D	69.4023
69.4023	DCA_se3_ag3_m_04 - phones	DH	69.4323
69.4023	DCA_se3_ag3_m_04 - words	the	69.4723
69.4323	DCA_se3_ag3_m_04 - phones	AH0	69.4723
69.4723	DCA_se3_ag3_m_04 - phones	M	69.5423
69.4723	DCA_se3_ag3_m_04 - words	merryberry	69.9823
69.5423	DCA_se3_ag3_m_04 - phones	EH1	69.6623
69.6623	DCA_se3_ag3_m_04 - phones	R	69.6923
69.6923	DCA_se3_ag3_m_04 - phones	IY0	69.7723
69.7723	DCA_se3_ag3_m_04 - phones	B	69.8323
69.8323	DCA_se3_ag3_m_04 - phones	EH1	69.9023
69.9023	DCA_se3_ag3_m_04 - phones	R	69.9323
69.9323	DCA_se3_ag3_m_04 - phones	IY0	69.9823
69.9823	DCA_se3_ag3_m_04 - phones	B	70.0623
69.9823	DCA_se3_ag3_m_04 - words	bush	70.4023
70.0623	DCA_se3_ag3_m_04 - phones	UH1	70.2523
70.2523	DCA_se3_ag3_m_04 - phones	SH	70.4023
70.4003	DCA_int_01 - phones	M	70.4703
70.4003	DCA_int_01 - words	mm-hm	71.0203
70.4023	DCA_se3_ag3_m_04 - phones	sp	76.2298
70.4703	DCA_int_01 - phones	HH	70.5103
70.5103	DCA_int_01 - phones	M	71.0203
71.0203	DCA_int_01 - phones	sp	71.0503
72.1571	DCA_int_01 - phones	HH	72.2171
72.1571	DCA_int_01 - words	what	72.3571
72.2171	DCA_int_01 - phones	W	72.2571
72.2571	DCA_int_01 - phones	AH1	72.2871
72.2871	DCA_int_01 - phones	T	72.3571
72.3571	DCA_int_01 - phones	W	72.3871
72.3571	DCA_int_01 - words	was	72.5071
72.3871	DCA_int_01 - phones	AH1	72.4471
72.4471	DCA_int_01 - phones	Z	72.5071
72.5071	DCA_int_01 - phones	DH	72.5471
72.5071	DCA_int_01 - words	the	72.6471
72.5471	DCA_int_01 - phones	AH1	72.6471
72.6471	DCA_int_01 - phones	sp	72.6771
72.6771	DCA_int_01 - phones	W	72.7871
72.6771	DCA_int_01 - words	was	72.9071
72.7871	DCA_int_01 - phones	AH1	72.8371
72.8371	DCA_int_01 - phones	Z	72.9071
72.9071	DCA_int_01 - phones	DH	72.9471
72.9071	DCA_int_01 - words	there	73.1371
72.9471	DCA_int_01 - phones	EH1	72.9771
72.9771	DCA_int_01 - phones	R	73.1371
73.1371	DCA_int_01 - phones	AH0	73.2671
73.1371	DCA_int_01 - words	a	73.2671
73.2671	DCA_int_01 - phones	sp	73.9516
73.9516	DCA_int_01 - phones	EY1	73.9916
73.9516	DCA_int_01 - words	aim	74.3116
73.9916	DCA_int_01 - phones	M	74.3116
74.3116	DCA_int_01 - phones	IH0	74.3516
74.3116	DCA_int_01 - words	in	74.4316
74.3516	DCA_int_01 - phones	N	74.4316
74.4316	DCA_int_01 - phones	DH	74.4816
74.4316	DCA_int_01 - words	that	74.7716
74.4816	DCA_int_01 - phones	AE1	74.7416
74.7416	DCA_int_01 - phones	T	74.7716
74.7716	DCA_int_01 - words	or	74.8216
74.7716	DCA_int_01 - phones	ER0	74.8216
74.8216	DCA_int_01 - phones	S	74.9016
74.8216	DCA_int_01 - words	something	75.1316
74.9016	DCA_int_01 - phones	AH1	74.9316
74.9316	DCA_int_01 - phones	M	75.0316
75.0316	DCA_int_01 - phones	TH	75.0616
75.0616	DCA_int_01 - phones	IH0	75.1016
75.1016	DCA_int_01 - phones	NG	75.1316
75.1316	DCA_int_01 - phones	Y	75.1716
75.1316	DCA_int_01 - words	you	75.2616
75.1716	DCA_int_01 - phones	UW1	75.2616
75.2616	DCA_int_01 - phones	HH	75.2916
75.2616	DCA_int_01 - words	had	75.4016
75.2916	DCA_int_01 - phones	AE1	75.3216
75.3216	DCA_int_01 - phones	D	75.4016
75.4016	DCA_int_01 - phones	sp	75.4416
75.4416	DCA_int_01 - phones	T	75.4716
75.4416	DCA_int_01 - words	to	75.5516
75.4716	DCA_int_01 - phones	IH0	75.5516
75.5516	DCA_int_01 - phones	AH0	75.6116
75.5516	DCA_int_01 - words	accomplish	76.1516
75.6116	DCA_int_01 - phones	K	75.7316
75.7316	DCA_int_01 - phones	AA1	75.8116
75.8116	DCA_int_01 - phones	M	75.8716
75.8716	DCA_int_01 - phones	P	75.9816
75.9816	DCA_int_01 - phones	L	76.0116
76.0116	DCA_int_01 - phones	IH0	76.1216
76.1216	DCA_int_01 - phones	SH	76.1516
76.1516	DCA_int_01 - phones	sp	76.2716
76.2298	DCA_se3_ag3_m_04 - phones	W	76.4498
76.2298	DCA_se3_ag3_m_04 - words	well	76.7598
76.4498	DCA_se3_ag3_m_04 - phones	EH1	76.6598
76.6598	DCA_se3_ag3_m_04 - phones	L	76.7598
76.7598	DCA_se3_ag3_m_04 - phones	IH0	76.8098
76.7598	DCA_se3_ag3_m_04 - words	it	76.8498
76.8098	DCA_se3_ag3_m_04 - phones	T	76.8498
76.8498	DCA_se3_ag3_m_04 - phones	W	76.8798
76.8498	DCA_se3_ag3_m_04 - words	was	76.9998
76.8798	DCA_se3_ag3_m_04 - phones	AH0	76.9198
76.9198	DCA_se3_ag3_m_04 - phones	Z	76.9998
76.9998	DCA_se3_ag3_m_04 - phones	AW1	77.0498
76.9998	DCA_se3_ag3_m_04 - words	our	77.0798
77.0498	DCA_se3_ag3_m_04 - phones	R	77.0798
77.0798	DCA_se3_ag3_m_04 - phones	sp	77.1098
77.1098	DCA_se3_ag3_m_04 - phones	EY1	77.5998
77.1098	DCA_se3_ag3_m_04 - words	aim	77.6298
77.5998	DCA_se3_ag3_m_04 - phones	M	77.6298
77.6298	DCA_se3_ag3_m_04 - phones	sp	78.2217
78.2217	DCA_se3_ag3_m_04 - words	uh	78.6117
78.2217	DCA_se3_ag3_m_04 - phones	AH1	78.6117
78.6117	DCA_se3_ag3_m_04 - phones	sp	78.6417
78.6417	DCA_se3_ag3_m_04 - phones	AE1	78.7817
78.6417	DCA_se3_ag3_m_04 - words	at	78.8317
78.7817	DCA_se3_ag3_m_04 - phones	T	78.8317
78.8317	DCA_se3_ag3_m_04 - phones	DH	78.8917
78.8317	DCA_se3_ag3_m_04 - words	the	78.9917
78.8917	DCA_se3_ag3_m_04 - phones	IY0	78.9917
78.9917	DCA_se3_ag3_m_04 - phones	sp	79.0617
79.0617	DCA_se3_ag3_m_04 - phones	EH1	79.3117
79.0617	DCA_se3_ag3_m_04 - words	end	79.4517
79.3117	DCA_se3_ag3_m_04 - phones	N	79.4017
79.4017	DCA_se3_ag3_m_04 - phones	D	79.4517
79.4517	DCA_se3_ag3_m_04 - phones	AH1	79.5717
79.4517	DCA_se3_ag3_m_04 - words	of	79.6617
79.5717	DCA_se3_ag3_m_04 - phones	V	79.6617
79.6617	DCA_se3_ag3_m_04 - phones	IH0	79.6917
79.6617	DCA_se3_ag3_m_04 - words	it	79.8317
79.6917	DCA_se3_ag3_m_04 - phones	T	79.8317
80.0269	DCA_se3_ag3_m_04 - phones	sil	80.1069
80.1069	DCA_se3_ag3_m_04 - phones	AH0	80.2369
80.1069	DCA_se3_ag3_m_04 - words	a	80.2369
80.2369	DCA_se3_ag3_m_04 - phones	B	80.3669
80.2369	DCA_se3_ag3_m_04 - words	boy	80.5269
80.3669	DCA_se3_ag3_m_04 - phones	OY1	80.5269
80.5269	DCA_se3_ag3_m_04 - phones	AH0	80.5669
80.5269	DCA_se3_ag3_m_04 - words	and	80.6169
80.5669	DCA_se3_ag3_m_04 - phones	N	80.6169
80.6169	DCA_se3_ag3_m_04 - phones	AH0	80.7169
80.6169	DCA_se3_ag3_m_04 - words	a	80.7169
80.7169	DCA_se3_ag3_m_04 - phones	G	80.7969
80.7169	DCA_se3_ag3_m_04 - words	girl	81.0569
80.7969	DCA_se3_ag3_m_04 - phones	ER1	81.0269
81.0269	DCA_se3_ag3_m_04 - phones	L	81.0569
81.0569	DCA_se3_ag3_m_04 - phones	W	81.0869
81.0569	DCA_se3_ag3_m_04 - words	was	81.2169
81.0869	DCA_se3_ag3_m_04 - phones	AO1	81.1169
81.1169	DCA_se3_ag3_m_04 - phones	Z	81.2169
81.2169	DCA_se3_ag3_m_04 - phones	AO1	81.4169
81.2169	DCA_se3_ag3_m_04 - words	always	81.6069
81.4169	DCA_se3_ag3_m_04 - phones	L	81.4469
81.4469	DCA_se3_ag3_m_04 - phones	W	81.4769
81.4769	DCA_se3_ag3_m_04 - phones	EY2	81.5769
81.5769	DCA_se3_ag3_m_04 - phones	Z	81.6069
81.6069	DCA_se3_ag3_m_04 - phones	IH0	81.6469
81.6069	DCA_se3_ag3_m_04 - words	in	81.6769
81.6469	DCA_se3_ag3_m_04 - phones	N	81.6769
81.6769	DCA_se3_ag3_m_04 - phones	DH	81.7269
81.6769	DCA_se3_ag3_m_04 - words	the	81.8169
81.7269	DCA_se3_ag3_m_04 - phones	AH0	81.8169
81.8169	DCA_se3_ag3_m_04 - phones	R	81.8669
81.8169	DCA_se3_ag3_m_04 - words	ring	82.3269
81.8669	DCA_se3_ag3_m_04 - phones	IH1	82.0469
82.0469	DCA_se3_ag3_m_04 - phones	NG	82.3269
82.3816	DCA_int_01 - words	oh	82.7216
82.3816	DCA_int_01 - phones	OW1	82.7216
82.5961	DCA_se3_ag3_m_04 - phones	sil	82.6561
82.6561	DCA_se3_ag3_m_04 - phones	AE1	82.7661
82.6561	DCA_se3_ag3_m_04 - words	and	82.8261
82.7661	DCA_se3_ag3_m_04 - phones	N	82.8261
82.8261	DCA_se3_ag3_m_04 - phones	DH	82.8661
82.8261	DCA_se3_ag3_m_04 - words	the	82.9361
82.8661	DCA_se3_ag3_m_04 - phones	AH0	82.9361
82.9361	DCA_se3_ag3_m_04 - phones	B	83.0361
82.9361	DCA_se3_ag3_m_04 - words	boy	83.2161
83.0361	DCA_se3_ag3_m_04 - phones	OY1	83.2161
83.2161	DCA_se3_ag3_m_04 - phones	W	83.2461
83.2161	DCA_se3_ag3_m_04 - words	would	83.3161
83.2461	DCA_se3_ag3_m_04 - phones	UH1	83.2861
83.2861	DCA_se3_ag3_m_04 - phones	D	83.3161
83.3161	DCA_se3_ag3_m_04 - phones	G	83.3661
83.3161	DCA_se3_ag3_m_04 - words	get	83.4661
83.3661	DCA_se3_ag3_m_04 - phones	IH1	83.4161
83.4161	DCA_se3_ag3_m_04 - phones	T	83.4661
83.4661	DCA_se3_ag3_m_04 - phones	EY1	83.5261
83.4661	DCA_se3_ag3_m_04 - words	a	83.5261
83.5261	DCA_se3_ag3_m_04 - phones	K	83.6761
83.5261	DCA_se3_ag3_m_04 - words	kiss	83.8361
83.6761	DCA_se3_ag3_m_04 - phones	IH1	83.7861
83.7861	DCA_se3_ag3_m_04 - phones	S	83.8361
83.8361	DCA_se3_ag3_m_04 - phones	F	83.9261
83.8361	DCA_se3_ag3_m_04 - words	from	84.0361
83.9261	DCA_se3_ag3_m_04 - phones	ER0	83.9661
83.9661	DCA_se3_ag3_m_04 - phones	M	84.0361
84.0361	DCA_se3_ag3_m_04 - phones	AH0	84.0961
84.0361	DCA_se3_ag3_m_04 - words	a	84.0961
84.0961	DCA_se3_ag3_m_04 - phones	G	84.1761
84.0961	DCA_se3_ag3_m_04 - words	girl	84.3961
84.1384	DCA_int_01 - phones	spn	85.5984
84.1384	DCA_int_01 - words	<unk>	85.5984
84.1761	DCA_se3_ag3_m_04 - phones	ER1	84.3161
84.3161	DCA_se3_ag3_m_04 - phones	L	84.3961
84.3961	DCA_se3_ag3_m_04 - phones	Y	84.4661
84.3961	DCA_se3_ag3_m_04 - words	you	84.5561
84.4661	DCA_se3_ag3_m_04 - phones	UW1	84.5561
84.5561	DCA_se3_ag3_m_04 - phones	S	84.6561
84.5561	DCA_se3_ag3_m_04 - words	see	84.6861
84.6561	DCA_se3_ag3_m_04 - phones	IY1	84.6861
84.6861	DCA_se3_ag3_m_04 - phones	sp	89.4416
85.8450	DCA_int_01 - phones	sil	86.0350
86.0350	DCA_int_01 - phones	AA1	86.0750
86.0350	DCA_int_01 - words	ah	86.0750
86.0750	DCA_int_01 - phones	sp	86.1650
86.1650	DCA_int_01 - phones	DH	86.2050
86.1650	DCA_int_01 - words	that	86.3350
86.2050	DCA_int_01 - phones	AH0	86.2750
86.2750	DCA_int_01 - phones	T	86.3350
86.3350	DCA_int_01 - phones	sp	86.3950
86.3950	DCA_int_01 - phones	S	86.5650
86.3950	DCA_int_01 - words	sounds	86.7550
86.5650	DCA_int_01 - phones	AW1	86.6050
86.6050	DCA_int_01 - phones	N	86.7250
86.7250	DCA_int_01 - phones	Z	86.7550
86.7550	DCA_int_01 - phones	L	86.8650
86.7550	DCA_int_01 - words	like	87.0250
86.8650	DCA_int_01 - phones	AY1	86.9350
86.9350	DCA_int_01 - phones	K	87.0250
87.0250	DCA_int_01 - phones	sp	87.0650
87.0650	DCA_int_01 - phones	F	87.1350
87.0650	DCA_int_01 - words	fun	87.4050
87.1350	DCA_int_01 - phones	AH1	87.1950
87.1950	DCA_int_01 - phones	N	87.4050
87.4050	DCA_int_01 - phones	sp	87.4450
87.9060	DCA_int_01 - phones	HH	87.9760
87.9060	DCA_int_01 - words	what	88.1360
87.9760	DCA_int_01 - phones	W	88.0260
88.0260	DCA_int_01 - phones	AH1	88.0860
88.0860	DCA_int_01 - phones	T	88.1360
88.1360	DCA_int_01 - phones	EY1	88.2560
88.1360	DCA_int_01 - words	age	88.3860
88.2560	DCA_int_01 - phones	JH	88.3860
88.3860	DCA_int_01 - phones	sp	88.4160
88.4160	DCA_int_01 - phones	K	88.5060
88.4160	DCA_int_01 - words	kids	88.6760
88.5060	DCA_int_01 - phones	IH1	88.5560
88.5560	DCA_int_01 - phones	D	88.5860
88.5860	DCA_int_01 - phones	Z	88.6760
88.6760	DCA_int_01 - phones	sp	88.7060
88.7060	DCA_int_01 - phones	W	88.8060
88.7060	DCA_int_01 - words	would	88.8660
88.8060	DCA_int_01 - phones	UH1	88.8360
88.8360	DCA_int_01 - phones	D	88.8660
88.8660	DCA_int_01 - phones	P	88.9160
88.8660	DCA_int_01 - words	play	89.0360
88.9160	DCA_int_01 - phones	L	88.9960
88.9960	DCA_int_01 - phones	EY1	89.0360
89.0360	DCA_int_01 - phones	DH	89.0660
89.0360	DCA_int_01 - words	that	89.3460
89.0660	DCA_int_01 - phones	AH0	89.2260
89.2260	DCA_int_01 - phones	T	89.3460
89.3460	DCA_int_01 - phones	sp	89.4060
89.4060	DCA_int_01 - phones	G	89.4760
89.4060	DCA_int_01 - words	game	89.5360
89.4416	DCA_se3_ag3_m_04 - words	uh	89.7616
89.4416	DCA_se3_ag3_m_04 - phones	AH1	89.7616
89.4760	DCA_int_01 - phones	EY1	89.5060
89.5060	DCA_int_01 - phones	M	89.5360
89.7616	DCA_se3_ag3_m_04 - phones	W	89.8416
89.7616	DCA_se3_ag3_m_04 - words	well	90.1016
89.8416	DCA_se3_ag3_m_04 - phones	EH1	90.0216
90.0216	DCA_se3_ag3_m_04 - phones	L	90.1016
90.1016	DCA_se3_ag3_m_04 - phones	AY1	90.2316
90.1016	DCA_se3_ag3_m_04 - words	i	90.2316
90.2316	DCA_se3_ag3_m_04 - phones	M	90.2716
90.2316	DCA_se3_ag3_m_04 - words	myself	90.6216
90.2716	DCA_se3_ag3_m_04 - phones	AY2	90.3116
90.3116	DCA_se3_ag3_m_04 - phones	S	90.4616
90.4616	DCA_se3_ag3_m_04 - phones	EH1	90.5516
90.5516	DCA_se3_ag3_m_04 - phones	L	90.5916
90.5916	DCA_se3_ag3_m_04 - phones	F	90.6216
90.6216	DCA_se3_ag3_m_04 - phones	W	90.6516
90.6216	DCA_se3_ag3_m_04 - words	when	90.7616
90.6516	DCA_se3_ag3_m_04 - phones	EH1	90.6816
90.6816	DCA_se3_ag3_m_04 - phones	N	90.7616
90.7616	DCA_se3_ag3_m_04 - words	i	90.8516
90.7616	DCA_se3_ag3_m_04 - phones	AY1	90.8516
90.8516	DCA_se3_ag3_m_04 - phones	W	91.0016
90.8516	DCA_se3_ag3_m_04 - words	we	91.0516
91.0016	DCA_se3_ag3_m_04 - phones	IY1	91.0516
91.0516	DCA_se3_ag3_m_04 - phones	W	91.0916
91.0516	DCA_se3_ag3_m_04 - words	was	91.1816
91.0916	DCA_se3_ag3_m_04 - phones	AH0	91.1316
91.1316	DCA_se3_ag3_m_04 - phones	Z	91.1816
91.1816	DCA_se3_ag3_m_04 - phones	IH0	91.2616
91.1816	DCA_se3_ag3_m_04 - words	in	91.3316
91.2616	DCA_se3_ag3_m_04 - phones	N	91.3316
91.3316	DCA_se3_ag3_m_04 - phones	S	91.4416
91.3316	DCA_se3_ag3_m_04 - words	school	91.7216
91.4416	DCA_se3_ag3_m_04 - phones	K	91.4916
91.4916	DCA_se3_ag3_m_04 - phones	UW1	91.6016
91.6016	DCA_se3_ag3_m_04 - phones	L	91.7216
91.7216	DCA_se3_ag3_m_04 - phones	AE1	91.7716
91.7216	DCA_se3_ag3_m_04 - words	at	91.8316
91.7716	DCA_se3_ag3_m_04 - phones	T	91.8316
91.8316	DCA_se3_ag3_m_04 - phones	DH	91.8816
91.8316	DCA_se3_ag3_m_04 - words	that	92.0216
91.8816	DCA_se3_ag3_m_04 - phones	AE1	91.9516
91.9516	DCA_se3_ag3_m_04 - phones	T	92.0216
92.0216	DCA_se3_ag3_m_04 - phones	sp	92.0516
92.0516	DCA_se3_ag3_m_04 - phones	T	92.1816
92.0516	DCA_se3_ag3_m_04 - words	time	92.4616
92.1816	DCA_se3_ag3_m_04 - phones	AY1	92.4316
92.4316	DCA_se3_ag3_m_04 - phones	M	92.4616
92.4616	DCA_se3_ag3_m_04 - phones	sp	92.8829
92.8829	DCA_se3_ag3_m_04 - phones	IH1	92.9529
92.8829	DCA_se3_ag3_m_04 - words	it	92.9929
92.9529	DCA_se3_ag3_m_04 - phones	T	92.9929
92.9929	DCA_se3_ag3_m_04 - phones	W	93.0529
92.9929	DCA_se3_ag3_m_04 - words	was	93.1129
93.0529	DCA_se3_ag3_m_04 - phones	AH0	93.0829
93.0829	DCA_se3_ag3_m_04 - phones	Z	93.1129
93.1129	DCA_se3_ag3_m_04 - phones	ER0	93.2429
93.1129	DCA_se3_ag3_m_04 - words	around	93.8129
93.2429	DCA_se3_ag3_m_04 - phones	AW1	93.5729
93.5729	DCA_se3_ag3_m_04 - phones	N	93.6429
93.6429	DCA_se3_ag3_m_04 - phones	D	93.8129
94.2418	DCA_se3_ag3_m_04 - phones	sil	94.2918
94.2918	DCA_se3_ag3_m_04 - phones	EY1	94.5018
94.2918	DCA_se3_ag3_m_04 - words	eight	94.5518
94.5018	DCA_se3_ag3_m_04 - phones	T	94.5518
94.5518	DCA_se3_ag3_m_04 - phones	sp	94.5818
94.5818	DCA_se3_ag3_m_04 - phones	AE1	94.6418
94.5818	DCA_se3_ag3_m_04 - words	and	94.7518
94.6418	DCA_se3_ag3_m_04 - phones	N	94.7518
94.7518	DCA_se3_ag3_m_04 - phones	N	94.8218
94.7518	DCA_se3_ag3_m_04 - words	nine	95.1718
94.8218	DCA_se3_ag3_m_04 - phones	AY1	95.1218
95.1218	DCA_se3_ag3_m_04 - phones	N	95.1718
95.1718	DCA_se3_ag3_m_04 - phones	AH0	95.2118
95.1718	DCA_se3_ag3_m_04 - words	and	95.3318
95.2118	DCA_se3_ag3_m_04 - phones	N	95.3318
95.3318	DCA_se3_ag3_m_04 - phones	T	95.4518
95.3318	DCA_se3_ag3_m_04 - words	ten	96.0018
95.4518	DCA_se3_ag3_m_04 - phones	EH1	95.8118
95.8118	DCA_se3_ag3_m_04 - phones	N	96.0018
95.9379	DCA_int_01 - phones	AH1	95.9779
95.9379	DCA_int_01 - words	uh-huh	96.4179
95.9779	DCA_int_01 - phones	HH	96.0479
96.0479	DCA_int_01 - phones	AH1	96.4179
96.4179	DCA_int_01 - phones	sp	96.5179
98.5025	DCA_int_01 - phones	D	98.5925
98.5025	DCA_int_01 - words	did	98.7025
98.5925	DCA_int_01 - phones	IH0	98.6525
98.6525	DCA_int_01 - phones	D	98.7025
98.7025	DCA_int_01 - phones	Y	98.7325
98.7025	DCA_int_01 - words	you	98.7625
98.7325	DCA_int_01 - phones	UW1	98.7625
98.7625	DCA_int_01 - phones	EH1	98.8125
98.7625	DCA_int_01 - words	ever	98.9125
98.8125	DCA_int_01 - phones	V	98.8525
98.8525	DCA_int_01 - phones	ER0	98.9125
98.9125	DCA_int_01 - phones	sp	98.9825
98.9825	DCA_int_01 - phones	P	99.0325
98.9825	DCA_int_01 - words	play	99.2325
99.0325	DCA_int_01 - phones	L	99.0925
99.0925	DCA_int_01 - phones	EY1	99.2325
99.2325	DCA_int_01 - phones	sp	99.3325
99.3325	DCA_int_01 - phones	T	99.3825
99.3325	DCA_int_01 - words	tag	99.6225
99.3825	DCA_int_01 - phones	AE1	99.5525
99.5525	DCA_int_01 - phones	G	99.6225
99.6225	DCA_int_01 - phones	sp	103.6919
100.3443	DCA_se3_ag3_m_04 - phones	sil	100.4243
100.4243	DCA_se3_ag3_m_04 - phones	N	100.6143
100.4243	DCA_se3_ag3_m_04 - words	no	100.7543
100.6143	DCA_se3_ag3_m_04 - phones	OW1	100.7543
100.7543	DCA_se3_ag3_m_04 - words	uh	100.8743
100.7543	DCA_se3_ag3_m_04 - phones	AH1	100.8743
100.8743	DCA_se3_ag3_m_04 - phones	W	101.0143
100.8743	DCA_se3_ag3_m_04 - words	we	101.0543
101.0143	DCA_se3_ag3_m_04 - phones	IY1	101.0543
101.0543	DCA_se3_ag3_m_04 - phones	D	101.1243
101.0543	DCA_se3_ag3_m_04 - words	didn't	101.4443
101.1243	DCA_se3_ag3_m_04 - phones	IH1	101.2143
101.2143	DCA_se3_ag3_m_04 - phones	D	101.2543
101.2543	DCA_se3_ag3_m_04 - phones	N	101.4143
101.4143	DCA_se3_ag3_m_04 - phones	T	101.4443
101.4443	DCA_se3_ag3_m_04 - phones	sp	110.3347
103.6919	DCA_int_01 - phones	AH1	103.8619
103.6919	DCA_int_01 - words	um	104.0619
103.8619	DCA_int_01 - phones	M	104.0619
106.9944	DCA_int_01 - phones	D	107.0444
106.9944	DCA_int_01 - words	did	107.1644
107.0444	DCA_int_01 - phones	IH0	107.0744
107.0744	DCA_int_01 - phones	D	107.1644
107.1644	DCA_int_01 - phones	Y	107.1944
107.1644	DCA_int_01 - words	you	107.2344
107.1944	DCA_int_01 - phones	UW1	107.2344
107.2344	DCA_int_01 - phones	sp	107.2744
107.2744	DCA_int_01 - phones	P	107.3544
107.2744	DCA_int_01 - words	play	107.5544
107.3544	DCA_int_01 - phones	L	107.4544
107.4544	DCA_int_01 - phones	EY1	107.5544
107.5544	DCA_int_01 - phones	EH1	107.5844
107.5544	DCA_int_01 - words	anything	108.0044
107.5844	DCA_int_01 - phones	N	107.6344
107.6344	DCA_int_01 - phones	IY0	107.7244
107.7244	DCA_int_01 - phones	TH	107.7944
107.7944	DCA_int_01 - phones	IH2	107.8444
107.8444	DCA_int_01 - phones	NG	108.0044
108.0044	DCA_int_01 - phones	sp	108.0544
108.5536	DCA_int_01 - phones	K	108.6936
108.5536	DCA_int_01 - words	called	108.9536
108.6936	DCA_int_01 - phones	AO1	108.7936
108.7936	DCA_int_01 - phones	L	108.8536
108.8536	DCA_int_01 - phones	D	108.9536
108.9536	DCA_int_01 - phones	sp	108.9836
108.9836	DCA_int_01 - phones	K	109.0736
108.9836	DCA_int_01 - words	kick	109.1536
109.0736	DCA_int_01 - phones	IH1	109.1236
109.1236	DCA_int_01 - phones	K	109.1536
109.1536	DCA_int_01 - phones	sp	109.2036
109.2036	DCA_int_01 - phones	DH	109.2736
109.2036	DCA_int_01 - words	the	109.3036
109.2736	DCA_int_01 - phones	AH0	109.3036
109.3036	DCA_int_01 - phones	sp	109.4536
109.4536	DCA_int_01 - phones	K	109.4836
109.4536	DCA_int_01 - words	can	109.8136
109.4836	DCA_int_01 - phones	AH0	109.5236
109.5236	DCA_int_01 - phones	N	109.8136
110.3347	DCA_se3_ag3_m_04 - phones	N	110.4747
110.3347	DCA_se3_ag3_m_04 - words	no	110.8047
110.4747	DCA_se3_ag3_m_04 - phones	OW1	110.8047
110.6937	DCA_int_01 - phones	OW1	110.8037
110.6937	DCA_int_01 - words	oh	110.8037
110.8037	DCA_int_01 - phones	sp	110.8337
110.8047	DCA_se3_ag3_m_04 - phones	sp	115.9343
110.8337	DCA_int_01 - phones	Y	110.8637
110.8337	DCA_int_01 - words	you	110.8937
110.8637	DCA_int_01 - phones	UW1	110.8937
110.8937	DCA_int_01 - phones	D	110.9237
110.8937	DCA_int_01 - words	didn't	111.3437
110.9237	DCA_int_01 - phones	IH1	110.9537
110.9537	DCA_int_01 - phones	N	111.0337
111.0337	DCA_int_01 - phones	T	111.3437
111.3437	DCA_int_01 - phones	sp	111.4337
113.2618	DCA_int_01 - phones	HH	113.3518
113.2618	DCA_int_01 - words	how	113.3918
113.3518	DCA_int_01 - phones	AW1	113.3918
113.3918	DCA_int_01 - phones	AH0	113.4218
113.3918	DCA_int_01 - words	about	113.6618
113.4218	DCA_int_01 - phones	B	113.4918
113.4918	DCA_int_01 - phones	AW1	113.5918
113.5918	DCA_int_01 - phones	T	113.6618
113.6618	DCA_int_01 - phones	sp	113.7018
113.7018	DCA_int_01 - phones	B	113.7718
113.7018	DCA_int_01 - words	baseball	114.3018
113.7718	DCA_int_01 - phones	EY1	113.9318
113.9318	DCA_int_01 - phones	S	114.0518
114.0518	DCA_int_01 - phones	B	114.1118
114.1118	DCA_int_01 - phones	AO1	114.2718
114.2718	DCA_int_01 - phones	L	114.3018
114.3018	DCA_int_01 - phones	W	114.3518
114.3018	DCA_int_01 - words	were	114.4218
114.3518	DCA_int_01 - phones	ER1	114.4218
114.4218	DCA_int_01 - phones	Y	114.4518
114.4218	DCA_int_01 - words	you	114.4818
114.4518	DCA_int_01 - phones	UW1	114.4818
114.4818	DCA_int_01 - phones	EH1	114.5718
114.4818	DCA_int_01 - words	ever	114.7118
114.5718	DCA_int_01 - phones	V	114.6618
114.6618	DCA_int_01 - phones	ER0	114.7118
114.7118	DCA_int_01 - phones	IH0	114.7618
114.7118	DCA_int_01 - words	in	114.8418
114.7618	DCA_int_01 - phones	N	114.8418
114.8418	DCA_int_01 - phones	AH0	114.9318
114.8418	DCA_int_01 - words	a	114.9318
114.9318	DCA_int_01 - phones	B	114.9918
114.9318	DCA_int_01 - words	baseball	115.4918
114.9918	DCA_int_01 - phones	EY1	115.1218
115.1218	DCA_int_01 - phones	S	115.1818
115.1818	DCA_int_01 - phones	B	115.3018
115.3018	DCA_int_01 - phones	AO1	115.4018
115.4018	DCA_int_01 - phones	L	115.4918
115.4918	DCA_int_01 - phones	G	115.5818
115.4918	DCA_int_01 - words	game	115.8318
115.5818	DCA_int_01 - phones	EY1	115.6118
115.6118	DCA_int_01 - phones	M	115.8318
115.8318	DCA_int_01 - phones	sp	115.9018
115.9018	DCA_int_01 - words	<unk>	117.0218
115.9018	DCA_int_01 - phones	spn	117.0218
115.9343	DCA_se3_ag3_m_04 - words	oh	116.0843
115.9343	DCA_se3_ag3_m_04 - phones	OW1	116.0843
116.0843	DCA_se3_ag3_m_04 - phones	sp	116.1143
116.1143	DCA_se3_ag3_m_04 - phones	Y	116.4143
116.1143	DCA_se3_ag3_m_04 - words	yes	116.6843
116.4143	DCA_se3_ag3_m_04 - phones	EH1	116.4843
116.4843	DCA_se3_ag3_m_04 - phones	S	116.6843
116.6843	DCA_se3_ag3_m_04 - phones	HH	116.7543
116.6843	DCA_se3_ag3_m_04 - words	when	116.8943
116.7543	DCA_se3_ag3_m_04 - phones	W	116.7843
116.7843	DCA_se3_ag3_m_04 - phones	EH1	116.8243
116.8243	DCA_se3_ag3_m_04 - phones	N	116.8943
116.8943	DCA_se3_ag3_m_04 - words	i	117.0143
116.8943	DCA_se3_ag3_m_04 - phones	AY1	117.0143
117.0143	DCA_se3_ag3_m_04 - phones	W	117.0443
117.0143	DCA_se3_ag3_m_04 - words	was	117.1143
117.0443	DCA_se3_ag3_m_04 - phones	AH0	117.0743
117.0743	DCA_se3_ag3_m_04 - phones	Z	117.1143
117.1143	DCA_se3_ag3_m_04 - phones	IH0	117.1843
117.1143	DCA_se3_ag3_m_04 - words	in	117.2643
117.1843	DCA_se3_ag3_m_04 - phones	N	117.2643
117.2643	DCA_se3_ag3_m_04 - phones	S	117.3943
117.2643	DCA_se3_ag3_m_04 - words	school	117.7443
117.3943	DCA_se3_ag3_m_04 - phones	K	117.4343
117.4343	DCA_se3_ag3_m_04 - phones	UW1	117.7043
117.7043	DCA_se3_ag3_m_04 - phones	L	117.7443
117.7443	DCA_se3_ag3_m_04 - phones	W	117.8443
117.7443	DCA_se3_ag3_m_04 - words	we	117.8843
117.8443	DCA_se3_ag3_m_04 - phones	IY1	117.8843
117.8843	DCA_se3_ag3_m_04 - phones	HH	117.9843
117.8843	DCA_se3_ag3_m_04 - words	had	118.1143
117.9843	DCA_se3_ag3_m_04 - phones	AE1	118.0443
118.0443	DCA_se3_ag3_m_04 - phones	D	118.1143
118.1143	DCA_se3_ag3_m_04 - words	a	118.1843
118.1143	DCA_se3_ag3_m_04 - phones	AH0	118.1843
118.1843	DCA_se3_ag3_m_04 - phones	L	118.2543
118.1843	DCA_se3_ag3_m_04 - words	lot	118.4743
118.2543	DCA_se3_ag3_m_04 - phones	AA1	118.4143
118.4143	DCA_se3_ag3_m_04 - phones	T	118.4743
118.4743	DCA_se3_ag3_m_04 - phones	B	118.6143
118.4743	DCA_se3_ag3_m_04 - words	baseball	119.1843
118.6143	DCA_se3_ag3_m_04 - phones	EY1	118.7243
118.7243	DCA_se3_ag3_m_04 - phones	S	118.8343
118.8343	DCA_se3_ag3_m_04 - phones	B	118.8943
118.8943	DCA_se3_ag3_m_04 - phones	AO1	119.1143
119.1143	DCA_se3_ag3_m_04 - phones	L	119.1843
119.1843	DCA_se3_ag3_m_04 - phones	G	119.2343
119.1843	DCA_se3_ag3_m_04 - words	games	119.8443
119.2343	DCA_se3_ag3_m_04 - phones	EY1	119.5143
119.5143	DCA_se3_ag3_m_04 - phones	M	119.6843
119.6768	DCA_int_01 - phones	sil	119.8468
119.6843	DCA_se3_ag3_m_04 - phones	Z	119.8443
119.8468	DCA_int_01 - phones	AH1	119.9868
119.8468	DCA_int_01 - words	uh-huh	120.3068
119.9868	DCA_int_01 - phones	HH	120.0468
120.0468	DCA_int_01 - phones	AH1	120.3068
120.3068	DCA_int_01 - phones	sp	120.3868
120.6746	DCA_int_01 - phones	D	120.7346
120.6746	DCA_int_01 - words	did	120.8246
120.7346	DCA_int_01 - phones	IH0	120.7746
120.7746	DCA_int_01 - phones	D	120.8246
120.8246	DCA_int_01 - phones	Y	120.8646
120.8246	DCA_int_01 - words	you	120.9446
120.8646	DCA_int_01 - phones	UW1	120.9446
120.9446	DCA_int_01 - phones	P	120.9946
120.9446	DCA_int_01 - words	play	121.1446
120.9946	DCA_int_01 - phones	L	121.0846
121.0846	DCA_int_01 - phones	EY1	121.1446
121.1446	DCA_int_01 - phones	sp	121.1946
121.1946	DCA_int_01 - phones	F	121.2546
121.1946	DCA_int_01 - words	for	121.2946
121.2546	DCA_int_01 - phones	ER0	121.2946
121.2946	DCA_int_01 - phones	DH	121.3246
121.2946	DCA_int_01 - words	the	121.3646
121.3246	DCA_int_01 - phones	AH0	121.3646
121.3646	DCA_int_01 - phones	S	121.4646
121.3646	DCA_int_01 - words	school	121.7046
121.4646	DCA_int_01 - phones	K	121.5046
121.5046	DCA_int_01 - phones	UW1	121.5946
121.5946	DCA_int_01 - phones	L	121.7046
121.7046	DCA_int_01 - phones	sp	121.7746
121.7746	DCA_int_01 - phones	T	121.8046
121.7746	DCA_int_01 - words	team	122.0146
121.8046	DCA_int_01 - phones	IY1	121.8346
121.8346	DCA_int_01 - phones	M	122.0146
122.0146	DCA_int_01 - phones	sp	125.9632
122.2647	DCA_se3_ag3_m_04 - phones	sil	122.3547
122.3547	DCA_se3_ag3_m_04 - words	e	122.4847
122.3547	DCA_se3_ag3_m_04 - phones	IY1	122.4847
122.4847	DCA_se3_ag3_m_04 - phones	sp	122.5747
122.5747	DCA_se3_ag3_m_04 - phones	Y	122.9847
122.5747	DCA_se3_ag3_m_04 - words	yes	123.3847
122.9847	DCA_se3_ag3_m_04 - phones	EH1	123.0847
123.0847	DCA_se3_ag3_m_04 - phones	S	123.3847
125.9632	DCA_int_01 - phones	HH	126.1132
125.9632	DCA_int_01 - words	what	126.2632
126.1132	DCA_int_01 - phones	W	126.1532
126.1532	DCA_int_01 - phones	AH1	126.1832
126.1832	DCA_int_01 - phones	T	126.2632
126.2632	DCA_int_01 - phones	P	126.3232
126.2632	DCA_int_01 - words	position	126.7032
126.3232	DCA_int_01 - phones	AH0	126.3732
126.3732	DCA_int_01 - phones	Z	126.4332
126.4332	DCA_int_01 - phones	IH1	126.5432
126.5432	DCA_int_01 - phones	SH	126.6332
126.6332	DCA_int_01 - phones	AH0	126.6632
126.6632	DCA_int_01 - phones	N	126.7032
126.7032	DCA_int_01 - phones	sp	126.7432
126.7432	DCA_int_01 - phones	D	126.7732
126.7432	DCA_int_01 - words	did	126.8332
126.7732	DCA_int_01 - phones	IH0	126.8032
126.8032	DCA_int_01 - phones	D	126.8332
126.8332	DCA_int_01 - phones	Y	126.8632
126.8332	DCA_int_01 - words	you	126.9632
126.8632	DCA_int_01 - phones	UW1	126.9632
126.9632	DCA_int_01 - phones	sp	127.0732
127.0732	DCA_int_01 - phones	P	127.1132
127.0732	DCA_int_01 - words	play	127.2132
127.1132	DCA_int_01 - phones	L	127.1732
127.1732	DCA_int_01 - phones	EY1	127.2132
127.2132	DCA_int_01 - phones	sp	129.4132
127.3974	DCA_se3_ag3_m_04 - phones	sil	127.5174
127.5174	DCA_se3_ag3_m_04 - words	i	127.6874
127.5174	DCA_se3_ag3_m_04 - phones	AY1	127.6874
127.6874	DCA_se3_ag3_m_04 - phones	AO1	127.7374
127.6874	DCA_se3_ag3_m_04 - words	always	127.9474
127.7374	DCA_se3_ag3_m_04 - phones	L	127.7674
127.7674	DCA_se3_ag3_m_04 - phones	W	127.8174
127.8174	DCA_se3_ag3_m_04 - phones	IY0	127.8874
127.8874	DCA_se3_ag3_m_04 - phones	Z	127.9474
127.9474	DCA_se3_ag3_m_04 - phones	P	128.0374
127.9474	DCA_se3_ag3_m_04 - words	payed	128.2374
128.0374	DCA_se3_ag3_m_04 - phones	EY1	128.1674
128.1674	DCA_se3_ag3_m_04 - phones	D	128.2374
128.2374	DCA_se3_ag3_m_04 - phones	F	128.3974
128.2374	DCA_se3_ag3_m_04 - words	first	128.6774
128.3974	DCA_se3_ag3_m_04 - phones	ER1	128.5274
128.5274	DCA_se3_ag3_m_04 - phones	S	128.6174
128.6174	DCA_se3_ag3_m_04 - phones	T	128.6774
128.6774	DCA_se3_ag3_m_04 - phones	B	128.7374
128.6774	DCA_se3_ag3_m_04 - words	base	129.1874
128.7374	DCA_se3_ag3_m_04 - phones	EY1	128.9574
128.9574	DCA_se3_ag3_m_04 - phones	S	129.1874
129.4132	DCA_int_01 - words	oh	129.7732
129.4132	DCA_int_01 - phones	OW1	129.7732
129.7732	DCA_int_01 - phones	sp	130.1945
130.1945	DCA_int_01 - phones	G	130.2445
130.1945	DCA_int_01 - words	get	130.3045
130.2445	DCA_int_01 - phones	EH1	130.2745
130.2745	DCA_int_01 - phones	T	130.3045
130.3045	DCA_int_01 - words	a	130.3845
130.3045	DCA_int_01 - phones	AH0	130.3845
130.3845	DCA_int_01 - phones	L	130.4445
130.3845	DCA_int_01 - words	lot	130.5445
130.4445	DCA_int_01 - phones	AA1	130.5045
130.5045	DCA_int_01 - phones	T	130.5445
130.5445	DCA_int_01 - phones	AH0	130.5745
130.5445	DCA_int_01 - words	of	130.6445
130.5745	DCA_int_01 - phones	V	130.6445
130.6445	DCA_int_01 - phones	AE1	130.7645
130.6445	DCA_int_01 - words	action	130.9945
130.7645	DCA_int_01 - phones	K	130.9045
130.9045	DCA_int_01 - phones	SH	130.9345
130.9345	DCA_int_01 - phones	AH0	130.9645
130.9645	DCA_int_01 - phones	N	130.9945
130.9945	DCA_int_01 - phones	DH	131.0245
130.9945	DCA_int_01 - words	then	131.3145
131.0245	DCA_int_01 - phones	EH1	131.0645
131.0645	DCA_int_01 - phones	N	131.3145
131.3138	DCA_se3_ag3_m_04 - phones	sil	131.4138
131.3145	DCA_int_01 - phones	sp	142.1785
131.4138	DCA_se3_ag3_m_04 - words	oh	131.6538
131.4138	DCA_se3_ag3_m_04 - phones	OW1	131.6538
131.6538	DCA_se3_ag3_m_04 - words	y-	131.7538
131.6538	DCA_se3_ag3_m_04 - phones	Y	131.7538
131.7538	DCA_se3_ag3_m_04 - phones	sp	131.7838
131.7838	DCA_se3_ag3_m_04 - phones	Y	132.2438
131.7838	DCA_se3_ag3_m_04 - words	yes	132.5438
132.2438	DCA_se3_ag3_m_04 - phones	EH1	132.3638
132.3638	DCA_se3_ag3_m_04 - phones	S	132.5438
133.6165	DCA_se3_ag3_m_04 - phones	AE1	133.7965
133.6165	DCA_se3_ag3_m_04 - words	and	133.8965
133.7965	DCA_se3_ag3_m_04 - phones	N	133.8465
133.8465	DCA_se3_ag3_m_04 - phones	D	133.8965
133.8965	DCA_se3_ag3_m_04 - phones	AE1	134.0165
133.8965	DCA_se3_ag3_m_04 - words	and	134.1265
134.0165	DCA_se3_ag3_m_04 - phones	N	134.1265
134.1265	DCA_se3_ag3_m_04 - phones	D	134.2065
134.1265	DCA_se3_ag3_m_04 - words	during	134.4065
134.2065	DCA_se3_ag3_m_04 - phones	UH1	134.2365
134.2365	DCA_se3_ag3_m_04 - phones	R	134.3365
134.3365	DCA_se3_ag3_m_04 - phones	IH0	134.3665
134.3665	DCA_se3_ag3_m_04 - phones	NG	134.4065
134.4065	DCA_se3_ag3_m_04 - phones	DH	134.4465
134.4065	DCA_se3_ag3_m_04 - words	the	134.5265
134.4465	DCA_se3_ag3_m_04 - phones	AH0	134.5265
134.5265	DCA_se3_ag3_m_04 - phones	S	134.6765
134.5265	DCA_se3_ag3_m_04 - words	summers	135.1065
134.6765	DCA_se3_ag3_m_04 - phones	AH1	134.7765
134.7765	DCA_se3_ag3_m_04 - phones	M	134.9065
134.9065	DCA_se3_ag3_m_04 - phones	ER0	135.0265
135.0265	DCA_se3_ag3_m_04 - phones	Z	135.1065
135.1065	DCA_se3_ag3_m_04 - phones	Y	135.1665
135.1065	DCA_se3_ag3_m_04 - words	you	135.2265
135.1665	DCA_se3_ag3_m_04 - phones	UW1	135.2265
135.2265	DCA_se3_ag3_m_04 - phones	N	135.2965
135.2265	DCA_se3_ag3_m_04 - words	know	135.4565
135.2965	DCA_se3_ag3_m_04 - phones	OW1	135.4565
135.4565	DCA_se3_ag3_m_04 - phones	DH	135.5465
135.4565	DCA_se3_ag3_m_04 - words	the	135.6065
135.5465	DCA_se3_ag3_m_04 - phones	IY0	135.6065
135.6065	DCA_se3_ag3_m_04 - phones	K	135.6765
135.6065	DCA_se3_ag3_m_04 - words	community	136.0265
135.6765	DCA_se3_ag3_m_04 - phones	AH0	135.7165
135.7165	DCA_se3_ag3_m_04 - phones	M	135.8065
135.8065	DCA_se3_ag3_m_04 - phones	Y	135.8665
135.8665	DCA_se3_ag3_m_04 - phones	UW1	135.9065
135.9065	DCA_se3_ag3_m_04 - phones	N	135.9365
135.9365	DCA_se3_ag3_m_04 - phones	IH0	135.9665
135.9665	DCA_se3_ag3_m_04 - phones	T	135.9965
135.9965	DCA_se3_ag3_m_04 - phones	IY0	136.0265
136.0265	DCA_se3_ag3_m_04 - phones	sp	136.0565
136.0565	DCA_se3_ag3_m_04 - phones	W	136.0965
136.0565	DCA_se3_ag3_m_04 - words	would	136.1665
136.0965	DCA_se3_ag3_m_04 - phones	UH1	136.1265
136.1265	DCA_se3_ag3_m_04 - phones	D	136.1665
136.1665	DCA_se3_ag3_m_04 - phones	HH	136.2765
136.1665	DCA_se3_ag3_m_04 - words	have	136.3865
136.2765	DCA_se3_ag3_m_04 - phones	AE1	136.3365
136.3365	DCA_se3_ag3_m_04 - phones	V	136.3865
136.3865	DCA_se3_ag3_m_04 - words	a	136.4565
136.3865	DCA_se3_ag3_m_04 - phones	AH0	136.4565
136.4565	DCA_se3_ag3_m_04 - phones	sp	136.5065
136.5065	DCA_se3_ag3_m_04 - phones	T	136.6365
136.5065	DCA_se3_ag3_m_04 - words	team	136.8765
136.6365	DCA_se3_ag3_m_04 - phones	IY1	136.8365
136.8365	DCA_se3_ag3_m_04 - phones	M	136.8765
136.8765	DCA_se3_ag3_m_04 - phones	AE1	136.9365
136.8765	DCA_se3_ag3_m_04 - words	and	137.0065
136.9365	DCA_se3_ag3_m_04 - phones	N	136.9765
136.9765	DCA_se3_ag3_m_04 - phones	D	137.0065
137.0065	DCA_se3_ag3_m_04 - phones	W	137.0565
137.0065	DCA_se3_ag3_m_04 - words	we	137.1265
137.0565	DCA_se3_ag3_m_04 - phones	IY1	137.1265
137.1265	DCA_se3_ag3_m_04 - phones	W	137.1865
137.1265	DCA_se3_ag3_m_04 - words	would	137.2665
137.1865	DCA_se3_ag3_m_04 - phones	UH1	137.2165
137.2165	DCA_se3_ag3_m_04 - phones	D	137.2665
137.2665	DCA_se3_ag3_m_04 - phones	T	137.3865
137.2665	DCA_se3_ag3_m_04 - words	travel	137.7965
137.3865	DCA_se3_ag3_m_04 - phones	R	137.4465
137.4465	DCA_se3_ag3_m_04 - phones	AE1	137.5965
137.5965	DCA_se3_ag3_m_04 - phones	V	137.6265
137.6265	DCA_se3_ag3_m_04 - phones	AH0	137.6565
137.6565	DCA_se3_ag3_m_04 - phones	L	137.7965
138.0358	DCA_se3_ag3_m_04 - phones	sil	138.1058
138.1058	DCA_se3_ag3_m_04 - phones	T	138.1558
138.1058	DCA_se3_ag3_m_04 - words	to	138.1858
138.1558	DCA_se3_ag3_m_04 - phones	AH0	138.1858
138.1858	DCA_se3_ag3_m_04 - phones	V	138.3058
138.1858	DCA_se3_ag3_m_04 - words	various	138.6358
138.3058	DCA_se3_ag3_m_04 - phones	EH1	138.4158
138.4158	DCA_se3_ag3_m_04 - phones	R	138.4858
138.4858	DCA_se3_ag3_m_04 - phones	IY0	138.5158
138.5158	DCA_se3_ag3_m_04 - phones	AH0	138.5658
138.5658	DCA_se3_ag3_m_04 - phones	S	138.6358
138.6358	DCA_se3_ag3_m_04 - phones	K	138.7958
138.6358	DCA_se3_ag3_m_04 - words	counties	139.1358
138.7958	DCA_se3_ag3_m_04 - phones	AW1	138.9058
138.9058	DCA_se3_ag3_m_04 - phones	N	139.0358
139.0358	DCA_se3_ag3_m_04 - phones	IY0	139.0658
139.0658	DCA_se3_ag3_m_04 - phones	Z	139.1358
139.1358	DCA_se3_ag3_m_04 - phones	AH0	139.1858
139.1358	DCA_se3_ag3_m_04 - words	and	139.3158
139.1858	DCA_se3_ag3_m_04 - phones	N	139.2858
139.2858	DCA_se3_ag3_m_04 - phones	D	139.3158
139.3158	DCA_se3_ag3_m_04 - phones	V	139.3658
139.3158	DCA_se3_ag3_m_04 - words	various	139.6658
139.3658	DCA_se3_ag3_m_04 - phones	EH1	139.4758
139.4758	DCA_se3_ag3_m_04 - phones	R	139.5158
139.5158	DCA_se3_ag3_m_04 - phones	IY0	139.5458
139.5458	DCA_se3_ag3_m_04 - phones	AH0	139.5758
139.5758	DCA_se3_ag3_m_04 - phones	S	139.6658
139.6658	DCA_se3_ag3_m_04 - phones	L	139.6958
139.6658	DCA_se3_ag3_m_04 - words	little	139.8258
139.6958	DCA_se3_ag3_m_04 - phones	IH1	139.7358
139.7358	DCA_se3_ag3_m_04 - phones	T	139.7658
139.7658	DCA_se3_ag3_m_04 - phones	AH0	139.7958
139.7958	DCA_se3_ag3_m_04 - phones	L	139.8258
139.8258	DCA_se3_ag3_m_04 - phones	V	139.8858
139.8258	DCA_se3_ag3_m_04 - words	villages	140.2358
139.8858	DCA_se3_ag3_m_04 - phones	IH1	139.9158
139.9158	DCA_se3_ag3_m_04 - phones	L	139.9458
139.9458	DCA_se3_ag3_m_04 - phones	IH0	139.9758
139.9758	DCA_se3_ag3_m_04 - phones	JH	140.0058
140.0058	DCA_se3_ag3_m_04 - phones	IH0	140.1258
140.1258	DCA_se3_ag3_m_04 - phones	Z	140.2358
140.2358	DCA_se3_ag3_m_04 - phones	AH0	140.2758
140.2358	DCA_se3_ag3_m_04 - words	and	140.3658
140.2758	DCA_se3_ag3_m_04 - phones	N	140.3058
140.3058	DCA_se3_ag3_m_04 - phones	D	140.3658
140.3658	DCA_se3_ag3_m_04 - phones	sp	140.3958
140.3958	DCA_se3_ag3_m_04 - phones	P	140.4758
140.3958	DCA_se3_ag3_m_04 - words	play	140.7158
140.4758	DCA_se3_ag3_m_04 - phones	L	140.5458
140.5458	DCA_se3_ag3_m_04 - phones	EY1	140.7158
140.7158	DCA_se3_ag3_m_04 - phones	sp	141.1787
141.1787	DCA_se3_ag3_m_04 - phones	W	141.2087
141.1787	DCA_se3_ag3_m_04 - words	when	141.3187
141.2087	DCA_se3_ag3_m_04 - phones	EH1	141.2487
141.2487	DCA_se3_ag3_m_04 - phones	N	141.3187
141.3187	DCA_se3_ag3_m_04 - phones	S	141.4187
141.3187	DCA_se3_ag3_m_04 - words	school	141.6387
141.4187	DCA_se3_ag3_m_04 - phones	K	141.4787
141.4787	DCA_se3_ag3_m_04 - phones	UW1	141.6087
141.6087	DCA_se3_ag3_m_04 - phones	L	141.6387
141.6387	DCA_se3_ag3_m_04 - phones	sp	141.6687
141.6687	DCA_se3_ag3_m_04 - phones	W	141.7087
141.6687	DCA_se3_ag3_m_04 - words	was	141.8287
141.7087	DCA_se3_ag3_m_04 - phones	AH0	141.7387
141.7387	DCA_se3_ag3_m_04 - phones	Z	141.8287
141.8287	DCA_se3_ag3_m_04 - phones	AW1	141.9887
141.8287	DCA_se3_ag3_m_04 - words	out	142.0387
141.9887	DCA_se3_ag3_m_04 - phones	T	142.0387
142.0387	DCA_se3_ag3_m_04 - phones	sp	142.0687
142.1785	DCA_int_01 - phones	AH1	142.2085
142.1785	DCA_int_01 - words	uh-huh	142.7785
142.2085	DCA_int_01 - phones	HH	142.3085
142.3085	DCA_int_01 - phones	AH1	142.7785
142.7785	DCA_int_01 - phones	sp	142.8385
143.3410	DCA_int_01 - phones	W	143.5610
143.3410	DCA_int_01 - words	was	143.6210
143.5610	DCA_int_01 - phones	AA1	143.5910
143.5910	DCA_int_01 - phones	Z	143.6210
143.6210	DCA_int_01 - phones	Y	143.6510
143.6210	DCA_int_01 - words	your	143.7110
143.6510	DCA_int_01 - phones	UH1	143.6810
143.6810	DCA_int_01 - phones	R	143.7110
143.7110	DCA_int_01 - phones	sp	143.7810
143.7810	DCA_int_01 - phones	T	143.8310
143.7810	DCA_int_01 - words	team	143.9610
143.8310	DCA_int_01 - phones	IY1	143.9110
143.9110	DCA_int_01 - phones	M	143.9610
143.9610	DCA_int_01 - phones	sp	144.0110
144.0110	DCA_int_01 - phones	P	144.0610
144.0110	DCA_int_01 - words	pretty	144.2410
144.0610	DCA_int_01 - phones	R	144.1010
144.1010	DCA_int_01 - phones	IH1	144.1410
144.1410	DCA_int_01 - phones	T	144.1710
144.1710	DCA_int_01 - phones	IY0	144.2410
144.2410	DCA_int_01 - phones	G	144.2910
144.2410	DCA_int_01 - words	good	144.4810
144.2910	DCA_int_01 - phones	IH0	144.3910
144.3910	DCA_int_01 - phones	D	144.4810
144.4810	DCA_int_01 - phones	sp	144.6510
145.0617	DCA_se3_ag3_m_04 - phones	W	145.3917
145.0617	DCA_se3_ag3_m_04 - words	well	146.0117
145.3917	DCA_se3_ag3_m_04 - phones	EH1	145.6717
145.6717	DCA_se3_ag3_m_04 - phones	L	146.0117
146.1947	DCA_se3_ag3_m_04 - phones	sil	146.2647
146.2647	DCA_se3_ag3_m_04 - phones	S	146.4047
146.2647	DCA_se3_ag3_m_04 - words	sometime	146.7947
146.4047	DCA_se3_ag3_m_04 - phones	AH1	146.4447
146.4447	DCA_se3_ag3_m_04 - phones	M	146.5747
146.5747	DCA_se3_ag3_m_04 - phones	T	146.6747
146.6747	DCA_se3_ag3_m_04 - phones	AY2	146.7647
146.7647	DCA_se3_ag3_m_04 - phones	M	146.7947
146.7947	DCA_se3_ag3_m_04 - phones	IH0	146.8247
146.7947	DCA_se3_ag3_m_04 - words	it	146.8847
146.8247	DCA_se3_ag3_m_04 - phones	T	146.8847
146.8847	DCA_se3_ag3_m_04 - phones	W	146.9147
146.8847	DCA_se3_ag3_m_04 - words	was	147.0447
146.9147	DCA_se3_ag3_m_04 - phones	AH0	146.9447
146.9447	DCA_se3_ag3_m_04 - phones	Z	147.0447
147.0447	DCA_se3_ag3_m_04 - phones	G	147.1347
147.0447	DCA_se3_ag3_m_04 - words	good	147.3747
147.1347	DCA_se3_ag3_m_04 - phones	UH1	147.3447
147.3447	DCA_se3_ag3_m_04 - phones	D	147.3747
147.3747	DCA_se3_ag3_m_04 - phones	sp	147.4247
147.4247	DCA_se3_ag3_m_04 - phones	AH0	147.5147
147.4247	DCA_se3_ag3_m_04 - words	and	147.6447
147.5147	DCA_se3_ag3_m_04 - phones	N	147.5747
147.5747	DCA_se3_ag3_m_04 - phones	D	147.6447
147.6447	DCA_se3_ag3_m_04 - phones	S	147.7147
147.6447	DCA_se3_ag3_m_04 - words	sometime	148.1547
147.7147	DCA_se3_ag3_m_04 - phones	AH1	147.7447
147.7447	DCA_se3_ag3_m_04 - phones	M	147.8647
147.8647	DCA_se3_ag3_m_04 - phones	T	147.9447
147.9447	DCA_se3_ag3_m_04 - phones	AY2	148.1147
148.1147	DCA_se3_ag3_m_04 - phones	M	148.1547
148.1547	DCA_se3_ag3_m_04 - phones	IH0	148.1847
148.1547	DCA_se3_ag3_m_04 - words	it	148.2147
148.1847	DCA_se3_ag3_m_04 - phones	T	148.2147
148.2147	DCA_se3_ag3_m_04 - phones	W	148.2447
148.2147	DCA_se3_ag3_m_04 - words	was	148.3147
148.2447	DCA_se3_ag3_m_04 - phones	AH0	148.2747
148.2747	DCA_se3_ag3_m_04 - phones	Z	148.3147
148.3147	DCA_se3_ag3_m_04 - phones	K	148.4247
148.3147	DCA_se3_ag3_m_04 - words	kind	148.5247
148.4247	DCA_se3_ag3_m_04 - phones	AY1	148.4847
148.4847	DCA_se3_ag3_m_04 - phones	N	148.5247
148.5247	DCA_se3_ag3_m_04 - phones	AH0	148.5647
148.5247	DCA_se3_ag3_m_04 - words	of	148.6247
148.5647	DCA_se3_ag3_m_04 - phones	V	148.6247
148.6247	DCA_se3_ag3_m_04 - phones	B	148.7047
148.6247	DCA_se3_ag3_m_04 - words	bad	149.1247
148.7047	DCA_se3_ag3_m_04 - phones	AE1	149.0747
149.0747	DCA_se3_ag3_m_04 - phones	D	149.1247
149.1219	DCA_int_01 - phones	M	149.6319
149.1219	DCA_int_01 - words	mm-hm	149.6919
149.1247	DCA_se3_ag3_m_04 - phones	sp	149.7295
149.6319	DCA_int_01 - phones	HH	149.6619
149.6619	DCA_int_01 - phones	M	149.6919
149.6919	DCA_int_01 - phones	sp	149.7219
149.7295	DCA_se3_ag3_m_04 - phones	M	149.8495
149.7295	DCA_se3_ag3_m_04 - words	makes	150.0295
149.8495	DCA_se3_ag3_m_04 - phones	EY1	149.9095
149.9095	DCA_se3_ag3_m_04 - phones	K	149.9695
149.9695	DCA_se3_ag3_m_04 - phones	S	150.0295
150.0295	DCA_se3_ag3_m_04 - phones	M	150.0595
150.0295	DCA_se3_ag3_m_04 - words	me	150.0895
150.0595	DCA_se3_ag3_m_04 - phones	IY1	150.0895
150.0895	DCA_se3_ag3_m_04 - phones	TH	150.1795
150.0895	DCA_se3_ag3_m_04 - words	think	150.3595
150.1795	DCA_se3_ag3_m_04 - phones	IH1	150.2595
150.2595	DCA_se3_ag3_m_04 - phones	NG	150.2895
150.2895	DCA_se3_ag3_m_04 - phones	K	150.3595
150.3595	DCA_se3_ag3_m_04 - phones	AH1	150.3995
150.3595	DCA_se3_ag3_m_04 - words	of	150.4495
150.3995	DCA_se3_ag3_m_04 - phones	V	150.4495
150.4495	DCA_se3_ag3_m_04 - phones	DH	150.4795
150.4495	DCA_se3_ag3_m_04 - words	the	150.5095
150.4795	DCA_se3_ag3_m_04 - phones	AH1	150.5095
150.5095	DCA_se3_ag3_m_04 - phones	W	150.5395
150.5095	DCA_se3_ag3_m_04 - words	washington	150.8995
150.5395	DCA_se3_ag3_m_04 - phones	AA1	150.6495
150.6495	DCA_se3_ag3_m_04 - phones	SH	150.6795
150.6795	DCA_se3_ag3_m_04 - phones	IH0	150.7095
150.7095	DCA_se3_ag3_m_04 - phones	NG	150.7395
150.7395	DCA_se3_ag3_m_04 - phones	T	150.7695
150.7695	DCA_se3_ag3_m_04 - phones	AH0	150.7995
150.7995	DCA_se3_ag3_m_04 - phones	N	150.8995
150.8995	DCA_se3_ag3_m_04 - phones	S	151.0095
150.8995	DCA_se3_ag3_m_04 - words	senators	151.3495
151.0095	DCA_se3_ag3_m_04 - phones	EH1	151.0395
151.0395	DCA_se3_ag3_m_04 - phones	N	151.0695
151.0695	DCA_se3_ag3_m_04 - phones	AH0	151.0995
151.0995	DCA_se3_ag3_m_04 - phones	T	151.1395
151.1395	DCA_se3_ag3_m_04 - phones	ER0	151.1995
151.1995	DCA_se3_ag3_m_04 - phones	Z	151.3495
151.3495	DCA_se3_ag3_m_04 - phones	sp	151.3895
151.3895	DCA_se3_ag3_m_04 - phones	Y	151.4695
151.3895	DCA_se3_ag3_m_04 - words	you	151.4995
151.4695	DCA_se3_ag3_m_04 - phones	UW1	151.4995
151.4720	DCA_int_01 - phones	spn	152.0320
151.4720	DCA_int_01 - words	<unk>	152.0320
151.4995	DCA_se3_ag3_m_04 - phones	N	151.5295
151.4995	DCA_se3_ag3_m_04 - words	know	151.5795
151.5295	DCA_se3_ag3_m_04 - phones	OW1	151.5795
151.5795	DCA_se3_ag3_m_04 - phones	DH	151.6595
151.5795	DCA_se3_ag3_m_04 - words	they	151.8495
151.6595	DCA_se3_ag3_m_04 - phones	EY1	151.8495
151.8495	DCA_se3_ag3_m_04 - phones	W	152.0295
151.8495	DCA_se3_ag3_m_04 - words	win	152.3495
152.0295	DCA_se3_ag3_m_04 - phones	IH1	152.2195
152.2195	DCA_se3_ag3_m_04 - phones	N	152.3495
152.3495	DCA_se3_ag3_m_04 - phones	S	152.4395
152.3495	DCA_se3_ag3_m_04 - words	sometime	152.9195
152.4395	DCA_se3_ag3_m_04 - phones	AH1	152.4795
152.4795	DCA_se3_ag3_m_04 - phones	M	152.6095
152.6095	DCA_se3_ag3_m_04 - phones	T	152.6695
152.6695	DCA_se3_ag3_m_04 - phones	AY2	152.8495
152.8495	DCA_se3_ag3_m_04 - phones	M	152.9195
152.9195	DCA_se3_ag3_m_04 - phones	DH	152.9695
152.9195	DCA_se3_ag3_m_04 - words	then	153.0795
152.9695	DCA_se3_ag3_m_04 - phones	EH1	153.0195
153.0195	DCA_se3_ag3_m_04 - phones	N	153.0795
153.0795	DCA_se3_ag3_m_04 - phones	AH0	153.1595
153.0795	DCA_se3_ag3_m_04 - words	again	153.4195
153.1595	DCA_se3_ag3_m_04 - phones	G	153.2295
153.2295	DCA_se3_ag3_m_04 - phones	EY1	153.3595
153.3595	DCA_se3_ag3_m_04 - phones	N	153.4195
153.4195	DCA_se3_ag3_m_04 - phones	DH	153.4495
153.4195	DCA_se3_ag3_m_04 - words	they	153.4795
153.4495	DCA_se3_ag3_m_04 - phones	EY1	153.4795
153.4795	DCA_se3_ag3_m_04 - phones	sp	153.6195
153.6195	DCA_se3_ag3_m_04 - phones	D	153.6695
153.6195	DCA_se3_ag3_m_04 - words	down	154.0595
153.6695	DCA_se3_ag3_m_04 - phones	AW1	153.8995
153.8995	DCA_se3_ag3_m_04 - phones	N	154.0595
154.0595	DCA_se3_ag3_m_04 - phones	sp	156.5377
154.1147	DCA_int_01 - phones	M	154.5147
154.1147	DCA_int_01 - words	mm-hm	154.6147
154.5147	DCA_int_01 - phones	HH	154.5747
154.5747	DCA_int_01 - phones	M	154.6147
154.6147	DCA_int_01 - phones	sp	155.2759
155.2759	DCA_int_01 - phones	DH	155.3059
155.2759	DCA_int_01 - words	they're	155.3759
155.3059	DCA_int_01 - phones	EH1	155.3359
155.3359	DCA_int_01 - phones	R	155.3759
155.3759	DCA_int_01 - phones	N	155.4659
155.3759	DCA_int_01 - words	not	155.5459
155.4659	DCA_int_01 - phones	AA1	155.5059
155.5059	DCA_int_01 - phones	T	155.5459
155.5459	DCA_int_01 - phones	sp	155.6459
155.6459	DCA_int_01 - phones	D	155.6759
155.6459	DCA_int_01 - words	doing	155.8659
155.6759	DCA_int_01 - phones	UW1	155.7059
155.7059	DCA_int_01 - phones	IH0	155.7659
155.7659	DCA_int_01 - phones	NG	155.8659
155.8659	DCA_int_01 - phones	T	155.9159
155.8659	DCA_int_01 - words	too	156.0159
155.9159	DCA_int_01 - phones	UW1	156.0159
156.0159	DCA_int_01 - phones	B	156.0859
156.0159	DCA_int_01 - words	bad	156.2759
156.0859	DCA_int_01 - phones	AE1	156.2259
156.2259	DCA_int_01 - phones	D	156.2759
156.2759	DCA_int_01 - phones	N	156.3159
156.2759	DCA_int_01 - words	now	156.3659
156.3159	DCA_int_01 - phones	AW1	156.3659
156.3659	DCA_int_01 - phones	sp	156.5659
156.5377	DCA_se3_ag3_m_04 - phones	N	156.6477
156.5377	DCA_se3_ag3_m_04 - words	no	157.1777
156.6477	DCA_se3_ag3_m_04 - phones	OW1	157.1777
157.8031	DCA_se3_ag3_m_04 - phones	sil	157.8931
157.8931	DCA_se3_ag3_m_04 - phones	B	157.9931
157.8931	DCA_se3_ag3_m_04 - words	but	158.1631
157.9931	DCA_se3_ag3_m_04 - phones	AH1	158.0931
158.0931	DCA_se3_ag3_m_04 - phones	T	158.1631
158.1631	DCA_se3_ag3_m_04 - phones	sp	158.1931
158.1931	DCA_se3_ag3_m_04 - phones	W	158.2831
158.1931	DCA_se3_ag3_m_04 - words	when	158.3431
158.2831	DCA_se3_ag3_m_04 - phones	EH1	158.3131
158.3131	DCA_se3_ag3_m_04 - phones	N	158.3431
158.3431	DCA_se3_ag3_m_04 - phones	DH	158.3831
158.3431	DCA_se3_ag3_m_04 - words	they	158.4831
158.3831	DCA_se3_ag3_m_04 - phones	EY1	158.4831
158.4831	DCA_se3_ag3_m_04 - phones	F	158.6331
158.4831	DCA_se3_ag3_m_04 - words	first	158.8531
158.6331	DCA_se3_ag3_m_04 - phones	ER1	158.7731
158.7731	DCA_se3_ag3_m_04 - phones	S	158.8231
158.8231	DCA_se3_ag3_m_04 - phones	T	158.8531
158.8531	DCA_se3_ag3_m_04 - phones	S	158.8931
158.8531	DCA_se3_ag3_m_04 - words	started	159.3131
158.8931	DCA_se3_ag3_m_04 - phones	T	158.9531
158.9531	DCA_se3_ag3_m_04 - phones	AA1	159.0631
159.0631	DCA_se3_ag3_m_04 - phones	R	159.1031
159.1031	DCA_se3_ag3_m_04 - phones	T	159.2431
159.2431	DCA_se3_ag3_m_04 - phones	AH0	159.2831
159.2831	DCA_se3_ag3_m_04 - phones	D	159.3131
159.3131	DCA_se3_ag3_m_04 - phones	sp	159.3931
159.3931	DCA_se3_ag3_m_04 - words	i	159.5731
159.3931	DCA_se3_ag3_m_04 - phones	AY1	159.5731
159.5731	DCA_se3_ag3_m_04 - phones	D	159.6031
159.5731	DCA_se3_ag3_m_04 - words	w	159.8431
159.6031	DCA_se3_ag3_m_04 - phones	AH1	159.6331
159.6331	DCA_se3_ag3_m_04 - phones	B	159.6631
159.6631	DCA_se3_ag3_m_04 - phones	AH0	159.6931
159.6931	DCA_se3_ag3_m_04 - phones	L	159.7231
159.7231	DCA_se3_ag3_m_04 - phones	Y	159.8131
159.8131	DCA_se3_ag3_m_04 - phones	UW0	159.8431
159.8431	DCA_se3_ag3_m_04 - words	a	159.8931
159.8431	DCA_se3_ag3_m_04 - phones	AH0	159.8931
159.8931	DCA_se3_ag3_m_04 - phones	sp	159.9231
159.9231	DCA_se3_ag3_m_04 - phones	L	159.9531
159.9231	DCA_se3_ag3_m_04 - words	little	160.3131
159.9531	DCA_se3_ag3_m_04 - phones	IH1	160.0131
160.0131	DCA_se3_ag3_m_04 - phones	T	160.0631
160.0631	DCA_se3_ag3_m_04 - phones	AH0	160.1231
160.1231	DCA_se3_ag3_m_04 - phones	L	160.3131
160.3131	DCA_se3_ag3_m_04 - phones	D	160.4331
160.3131	DCA_se3_ag3_m_04 - words	dull	160.7731
160.4331	DCA_se3_ag3_m_04 - phones	AH1	160.6631
160.6631	DCA_se3_ag3_m_04 - phones	L	160.7731
160.7731	DCA_se3_ag3_m_04 - phones	AE1	160.8431
160.7731	DCA_se3_ag3_m_04 - words	after	160.9831
160.8431	DCA_se3_ag3_m_04 - phones	F	160.9031
160.9031	DCA_se3_ag3_m_04 - phones	T	160.9331
160.9331	DCA_se3_ag3_m_04 - phones	ER0	160.9831
160.9831	DCA_se3_ag3_m_04 - phones	TH	161.0831
160.9831	DCA_se3_ag3_m_04 - words	three	161.2231
161.0831	DCA_se3_ag3_m_04 - phones	R	161.1731
161.1731	DCA_se3_ag3_m_04 - phones	IY1	161.2231
161.2231	DCA_se3_ag3_m_04 - phones	G	161.3131
161.2231	DCA_se3_ag3_m_04 - words	games	161.6131
161.3131	DCA_se3_ag3_m_04 - phones	EY1	161.4031
161.4031	DCA_se3_ag3_m_04 - phones	M	161.5631
161.5631	DCA_se3_ag3_m_04 - phones	Z	161.6131
161.6131	DCA_se3_ag3_m_04 - phones	Y	161.6431
161.6131	DCA_se3_ag3_m_04 - words	you	161.6731
161.6431	DCA_se3_ag3_m_04 - phones	UW1	161.6731
161.6731	DCA_se3_ag3_m_04 - phones	N	161.7531
161.6731	DCA_se3_ag3_m_04 - words	know	161.9131
161.7531	DCA_se3_ag3_m_04 - phones	OW1	161.9131
161.9131	DCA_se3_ag3_m_04 - phones	sp	167.7041
161.9239	DCA_int_01 - phones	Y	162.1939
161.9239	DCA_int_01 - words	yeah	162.2439
162.1939	DCA_int_01 - phones	AE1	162.2439
162.2439	DCA_int_01 - phones	M	162.2839
162.2439	DCA_int_01 - words	mm-hm	162.9739
162.2839	DCA_int_01 - phones	HH	162.3139
162.3139	DCA_int_01 - phones	M	162.9739
162.9739	DCA_int_01 - phones	sp	163.0839
163.6725	DCA_int_01 - phones	N	163.8625
163.6725	DCA_int_01 - words	now	163.8925
163.8625	DCA_int_01 - phones	AW1	163.8925
163.8925	DCA_int_01 - phones	Y	163.9425
163.8925	DCA_int_01 - words	you	164.0525
163.9425	DCA_int_01 - phones	UW1	164.0525
164.0525	DCA_int_01 - phones	sp	164.0825
164.0825	DCA_int_01 - phones	TH	164.1125
164.0825	DCA_int_01 - words	think	164.2625
164.1125	DCA_int_01 - phones	IH1	164.1625
164.1625	DCA_int_01 - phones	NG	164.2125
164.2125	DCA_int_01 - phones	K	164.2625
164.2625	DCA_int_01 - phones	sp	164.2925
164.2925	DCA_int_01 - phones	Y	164.3425
164.2925	DCA_int_01 - words	you	164.4425
164.3425	DCA_int_01 - phones	UW1	164.4425
164.4425	DCA_int_01 - phones	G	164.5125
164.4425	DCA_int_01 - words	got	164.6125
164.5125	DCA_int_01 - phones	AA1	164.5825
164.5825	DCA_int_01 - phones	T	164.6125
164.6125	DCA_int_01 - phones	sp	164.6625
164.6625	DCA_int_01 - phones	T	164.7625
164.6625	DCA_int_01 - words	troubles	165.0825
164.7625	DCA_int_01 - phones	R	164.7925
164.7925	DCA_int_01 - phones	AH1	164.8525
164.8525	DCA_int_01 - phones	B	164.9025
164.9025	DCA_int_01 - phones	AH0	164.9325
164.9325	DCA_int_01 - phones	L	165.0025
165.0025	DCA_int_01 - phones	Z	165.0825
165.0825	DCA_int_01 - phones	AY1	165.1525
165.0825	DCA_int_01 - words	i'm	165.1925
165.1525	DCA_int_01 - phones	M	165.1925
165.1925	DCA_int_01 - phones	AH0	165.2825
165.1925	DCA_int_01 - words	a	165.2825
165.2825	DCA_int_01 - phones	W	165.3925
165.2825	DCA_int_01 - words	white	165.4925
165.3925	DCA_int_01 - phones	AY1	165.4625
165.4625	DCA_int_01 - phones	T	165.4925
165.4925	DCA_int_01 - phones	sp	165.5225
165.5225	DCA_int_01 - phones	S	165.6825
165.5225	DCA_int_01 - words	sox	165.9325
165.6825	DCA_int_01 - phones	AA1	165.7925
165.7925	DCA_int_01 - phones	K	165.8625
165.8625	DCA_int_01 - phones	S	165.9325
165.9325	DCA_int_01 - phones	sp	165.9625
165.9625	DCA_int_01 - phones	F	166.0125
165.9625	DCA_int_01 - words	fan	166.2625
166.0125	DCA_int_01 - phones	AE1	166.0425
166.0425	DCA_int_01 - phones	N	166.2625
167.2198	DCA_int_01 - phones	sil	167.3198
167.3198	DCA_int_01 - phones	spn	168.6098
167.3198	DCA_int_01 - words	<unk>	168.6098
167.7041	DCA_se3_ag3_m_04 - phones	Y	167.8241
167.7041	DCA_se3_ag3_m_04 - words	you	167.9341
167.8241	DCA_se3_ag3_m_04 - phones	UW1	167.9341
167.9341	DCA_se3_ag3_m_04 - phones	AA1	168.2941
167.9341	DCA_se3_ag3_m_04 - words	are	168.4341
168.2941	DCA_se3_ag3_m_04 - phones	R	168.4341
168.4341	DCA_se3_ag3_m_04 - phones	sp	168.5341
168.6098	DCA_int_01 - phones	AE1	168.6398
168.6098	DCA_int_01 - words	at	168.6698
168.6398	DCA_int_01 - phones	T	168.6698
168.6698	DCA_int_01 - phones	sp	169.3198
168.8938	DCA_se3_ag3_m_04 - words	<unk>	169.4738
168.8938	DCA_se3_ag3_m_04 - phones	spn	169.4738
169.3198	DCA_int_01 - phones	L	169.3498
169.3198	DCA_int_01 - words	least	169.5898
169.3498	DCA_int_01 - phones	IY1	169.4398
169.4398	DCA_int_01 - phones	S	169.4998
169.4998	DCA_int_01 - phones	T	169.5898
169.5898	DCA_int_01 - phones	AY1	169.6598
169.5898	DCA_int_01 - words	i	169.6598
169.6598	DCA_int_01 - phones	W	169.7898
169.6598	DCA_int_01 - words	was	169.8698
169.7898	DCA_int_01 - phones	AH1	169.8298
169.8228	DCA_se3_ag3_m_04 - phones	sil	169.8528
169.8298	DCA_int_01 - phones	Z	169.8698
169.8528	DCA_se3_ag3_m_04 - phones	spn	170.4328
169.8528	DCA_se3_ag3_m_04 - words	<unk>	170.4328
169.8698	DCA_int_01 - phones	L	169.8998
169.8698	DCA_int_01 - words	last	169.9598
169.8998	DCA_int_01 - phones	AE1	169.9298
169.9298	DCA_int_01 - phones	S	169.9598
169.9598	DCA_int_01 - phones	sp	170.3498
170.3498	DCA_int_01 - phones	Y	170.3898
170.3498	DCA_int_01 - words	year	170.6698
170.3898	DCA_int_01 - phones	IH1	170.4198
170.4198	DCA_int_01 - phones	R	170.6698
170.9759	DCA_se3_ag3_m_04 - phones	sil	171.0959
171.0959	DCA_se3_ag3_m_04 - phones	W	171.1359
171.0959	DCA_se3_ag3_m_04 - words	well	171.3859
171.1359	DCA_se3_ag3_m_04 - phones	EH1	171.2959
171.2959	DCA_se3_ag3_m_04 - phones	L	171.3859
171.3859	DCA_se3_ag3_m_04 - phones	S	171.5259
171.3859	DCA_se3_ag3_m_04 - words	since	171.7059
171.5259	DCA_se3_ag3_m_04 - phones	IH1	171.5559
171.5559	DCA_se3_ag3_m_04 - phones	N	171.6059
171.6059	DCA_se3_ag3_m_04 - phones	S	171.7059
171.7059	DCA_se3_ag3_m_04 - phones	AY1	171.8459
171.7059	DCA_se3_ag3_m_04 - words	i've	171.8859
171.8459	DCA_se3_ag3_m_04 - phones	V	171.8859
171.8859	DCA_se3_ag3_m_04 - phones	B	171.9959
171.8859	DCA_se3_ag3_m_04 - words	been	172.1859
171.9959	DCA_se3_ag3_m_04 - phones	IH1	172.0759
172.0759	DCA_se3_ag3_m_04 - phones	N	172.1859
172.1859	DCA_se3_ag3_m_04 - phones	HH	172.2259
172.1859	DCA_se3_ag3_m_04 - words	here	172.6459
172.2259	DCA_se3_ag3_m_04 - phones	IY1	172.4559
172.4559	DCA_se3_ag3_m_04 - phones	R	172.6459
173.5509	DCA_se3_ag3_m_04 - phones	sil	173.6409
173.6409	DCA_se3_ag3_m_04 - phones	AY1	173.8709
[truncated: 19,450 more rows]
