# Supplementary material for: Considering Performance in the Automated and Manual Coding of Sociolinguistic Variables: Lessons From Variable (ING)
Source: Front Artif Intell. 2021 Apr 29;4:648543. doi: 10.3389/frai.2021.648543 (PMC8117961; doi:10.3389/frai.2021.648543)
Supplement: Supplementary file 4 [file Data_Sheet_4.ZIP › CORAAL_Aligned_as_Tables/DCA_se1_ag4_m_02_1_txout.txt]

tmin	tier	text	tmax
0.1320	DCA_int_02 - phones	sil	0.1620
0.1620	DCA_int_02 - phones	AO2	0.3220
0.1620	DCA_int_02 - words	alright	0.7920
0.3220	DCA_int_02 - phones	L	0.4720
0.4720	DCA_int_02 - phones	R	0.5620
0.5620	DCA_int_02 - phones	AY1	0.7420
0.7420	DCA_int_02 - phones	T	0.7920
0.7920	DCA_int_02 - phones	sp	1.1372
1.1372	DCA_int_02 - phones	OW2	1.2972
1.1372	DCA_int_02 - words	okay	1.4872
1.2972	DCA_int_02 - phones	K	1.3872
1.3872	DCA_int_02 - phones	EY1	1.4872
1.4872	DCA_int_02 - phones	sp	1.5172
1.5172	DCA_int_02 - phones	HH	1.5572
1.5172	DCA_int_02 - words	how	1.6172
1.5572	DCA_int_02 - phones	AW1	1.6172
1.6172	DCA_int_02 - phones	AH0	1.6872
1.6172	DCA_int_02 - words	about	1.8872
1.6872	DCA_int_02 - phones	B	1.7172
1.7172	DCA_int_02 - phones	AW1	1.8572
1.8572	DCA_int_02 - phones	T	1.8872
1.8872	DCA_int_02 - phones	W	1.9272
1.8872	DCA_int_02 - words	when	2.0872
1.9272	DCA_int_02 - phones	EH1	2.0072
2.0072	DCA_int_02 - phones	N	2.0872
2.0872	DCA_int_02 - phones	Y	2.1672
2.0872	DCA_int_02 - words	you	2.1972
2.1672	DCA_int_02 - phones	UW1	2.1972
2.1972	DCA_int_02 - phones	W	2.3072
2.1972	DCA_int_02 - words	were	2.8072
2.3072	DCA_int_02 - phones	ER0	2.8072
2.8072	DCA_int_02 - words	a	2.8572
2.8072	DCA_int_02 - phones	AH0	2.8572
2.8572	DCA_int_02 - phones	Y	2.9672
2.8572	DCA_int_02 - words	youngster	3.2572
2.9672	DCA_int_02 - phones	AH1	3.0272
3.0272	DCA_int_02 - phones	NG	3.1572
3.1572	DCA_int_02 - phones	S	3.1872
3.1872	DCA_int_02 - phones	T	3.2172
3.2172	DCA_int_02 - phones	ER0	3.2572
3.2572	DCA_int_02 - phones	W	3.2872
3.2572	DCA_int_02 - words	what	3.3972
3.2872	DCA_int_02 - phones	AH1	3.3172
3.3172	DCA_int_02 - phones	T	3.3972
3.3972	DCA_int_02 - phones	K	3.4372
3.3972	DCA_int_02 - words	kind	3.5472
3.4372	DCA_int_02 - phones	AY1	3.4872
3.4872	DCA_int_02 - phones	N	3.5472
3.5472	DCA_int_02 - phones	AH0	3.5772
3.5472	DCA_int_02 - words	of	3.6072
3.5772	DCA_int_02 - phones	V	3.6072
3.6072	DCA_int_02 - phones	G	3.6672
3.6072	DCA_int_02 - words	games	3.8972
3.6672	DCA_int_02 - phones	EY1	3.7872
3.7872	DCA_int_02 - phones	M	3.8672
3.8672	DCA_int_02 - phones	Z	3.8972
3.8972	DCA_int_02 - phones	D	3.9272
3.8972	DCA_int_02 - words	did	3.9872
3.9272	DCA_int_02 - phones	IH0	3.9572
3.9572	DCA_int_02 - phones	D	3.9872
3.9872	DCA_int_02 - phones	Y	4.0672
3.9872	DCA_int_02 - words	you	4.1072
4.0672	DCA_int_02 - phones	UW1	4.1072
4.1072	DCA_int_02 - phones	sp	4.3172
4.3172	DCA_int_02 - phones	P	4.3772
4.3172	DCA_int_02 - words	play	4.5472
4.3772	DCA_int_02 - phones	L	4.4372
4.4372	DCA_int_02 - phones	EY1	4.5472
4.5472	DCA_int_02 - phones	sp	7.0439
5.3197	DCA_se1_ag4_m_02 - phones	W	5.4297
5.3197	DCA_se1_ag4_m_02 - words	well	5.8197
5.4297	DCA_se1_ag4_m_02 - phones	EH1	5.5797
5.5797	DCA_se1_ag4_m_02 - phones	L	5.8197
6.0714	DCA_se1_ag4_m_02 - phones	HH	6.1314
6.0714	DCA_se1_ag4_m_02 - words	when	6.2314
6.1314	DCA_se1_ag4_m_02 - phones	W	6.1614
6.1614	DCA_se1_ag4_m_02 - phones	EH1	6.1914
6.1914	DCA_se1_ag4_m_02 - phones	N	6.2314
6.2314	DCA_se1_ag4_m_02 - words	i	6.3014
6.2314	DCA_se1_ag4_m_02 - phones	AY1	6.3014
6.3014	DCA_se1_ag4_m_02 - phones	W	6.3814
6.3014	DCA_se1_ag4_m_02 - words	was	6.4714
6.3814	DCA_se1_ag4_m_02 - phones	AH0	6.4214
6.4214	DCA_se1_ag4_m_02 - phones	Z	6.4714
6.4714	DCA_se1_ag4_m_02 - phones	Y	6.5214
6.4714	DCA_se1_ag4_m_02 - words	youngster	6.8614
6.5214	DCA_se1_ag4_m_02 - phones	AH1	6.6014
6.6014	DCA_se1_ag4_m_02 - phones	NG	6.6714
6.6714	DCA_se1_ag4_m_02 - phones	S	6.7414
6.7414	DCA_se1_ag4_m_02 - phones	T	6.8214
6.8214	DCA_se1_ag4_m_02 - phones	ER0	6.8614
6.8614	DCA_se1_ag4_m_02 - phones	sp	7.7428
7.0439	DCA_int_02 - phones	Y	7.1739
7.0439	DCA_int_02 - words	yeah	7.3239
7.1739	DCA_int_02 - phones	AE1	7.3239
7.3239	DCA_int_02 - phones	sp	7.4539
7.7428	DCA_se1_ag4_m_02 - phones	W	7.8128
7.7428	DCA_se1_ag4_m_02 - words	well	7.9228
7.8128	DCA_se1_ag4_m_02 - phones	EH1	7.8628
7.8628	DCA_se1_ag4_m_02 - phones	L	7.9228
7.9228	DCA_se1_ag4_m_02 - phones	AY1	8.0028
7.9228	DCA_se1_ag4_m_02 - words	i	8.0028
8.0028	DCA_se1_ag4_m_02 - phones	Y	8.0428
8.0028	DCA_se1_ag4_m_02 - words	used	8.2328
8.0428	DCA_se1_ag4_m_02 - phones	UW1	8.1228
8.1228	DCA_se1_ag4_m_02 - phones	Z	8.2028
8.2028	DCA_se1_ag4_m_02 - phones	D	8.2328
8.2328	DCA_se1_ag4_m_02 - phones	T	8.2728
8.2328	DCA_se1_ag4_m_02 - words	to	8.5128
8.2728	DCA_se1_ag4_m_02 - phones	IH0	8.5128
8.5128	DCA_se1_ag4_m_02 - phones	AH1	8.6128
8.5128	DCA_se1_ag4_m_02 - words	uh	8.6128
8.6128	DCA_se1_ag4_m_02 - phones	sp	8.7328
9.6653	DCA_se1_ag4_m_02 - phones	P	9.7253
9.6653	DCA_se1_ag4_m_02 - words	play	9.8153
9.7253	DCA_se1_ag4_m_02 - phones	L	9.7653
9.7653	DCA_se1_ag4_m_02 - phones	EY1	9.8153
9.8153	DCA_se1_ag4_m_02 - phones	M	9.9653
9.8153	DCA_se1_ag4_m_02 - words	marbles	10.5453
9.9653	DCA_se1_ag4_m_02 - phones	AA1	10.0953
10.0953	DCA_se1_ag4_m_02 - phones	R	10.1453
10.1453	DCA_se1_ag4_m_02 - phones	B	10.1953
10.1953	DCA_se1_ag4_m_02 - phones	AH0	10.3053
10.3053	DCA_se1_ag4_m_02 - phones	L	10.3653
10.3653	DCA_se1_ag4_m_02 - phones	Z	10.5453
10.5453	DCA_se1_ag4_m_02 - phones	sp	10.5753
10.5753	DCA_se1_ag4_m_02 - phones	Y	10.6253
10.5753	DCA_se1_ag4_m_02 - words	you	10.6853
10.6253	DCA_se1_ag4_m_02 - phones	UW1	10.6853
10.6853	DCA_se1_ag4_m_02 - phones	N	10.7253
10.6853	DCA_se1_ag4_m_02 - words	know	11.0053
10.7253	DCA_se1_ag4_m_02 - phones	OW1	11.0053
11.0053	DCA_se1_ag4_m_02 - phones	sp	12.3812
11.0782	DCA_int_02 - phones	Y	11.1782
11.0782	DCA_int_02 - words	yeah	11.5882
11.1782	DCA_int_02 - phones	AE1	11.5882
11.5882	DCA_int_02 - phones	sp	11.6182
12.3812	DCA_se1_ag4_m_02 - phones	AH0	12.4912
12.3812	DCA_se1_ag4_m_02 - words	and	12.5912
12.4912	DCA_se1_ag4_m_02 - phones	N	12.5312
12.5312	DCA_se1_ag4_m_02 - phones	D	12.5912
12.5912	DCA_se1_ag4_m_02 - words	uh	12.8912
12.5912	DCA_se1_ag4_m_02 - phones	AH1	12.8912
12.8912	DCA_se1_ag4_m_02 - phones	sp	13.5023
13.5023	DCA_se1_ag4_m_02 - words	i	13.5823
13.5023	DCA_se1_ag4_m_02 - phones	AY1	13.5823
13.5823	DCA_se1_ag4_m_02 - phones	D	13.6723
13.5823	DCA_se1_ag4_m_02 - words	did	13.7723
13.6723	DCA_se1_ag4_m_02 - phones	IH0	13.7423
13.7423	DCA_se1_ag4_m_02 - phones	D	13.7723
13.7723	DCA_se1_ag4_m_02 - phones	sp	13.8323
13.8323	DCA_se1_ag4_m_02 - phones	P	13.8823
13.8323	DCA_se1_ag4_m_02 - words	play	13.9523
13.8823	DCA_se1_ag4_m_02 - phones	L	13.9223
13.9223	DCA_se1_ag4_m_02 - phones	EY1	13.9523
13.9523	DCA_se1_ag4_m_02 - phones	EY1	14.0423
13.9523	DCA_se1_ag4_m_02 - words	a	14.0423
14.0423	DCA_se1_ag4_m_02 - phones	L	14.0723
14.0423	DCA_se1_ag4_m_02 - words	little	14.2723
14.0723	DCA_se1_ag4_m_02 - phones	IH1	14.1223
14.1223	DCA_se1_ag4_m_02 - phones	T	14.1823
14.1823	DCA_se1_ag4_m_02 - phones	AH0	14.2123
14.2123	DCA_se1_ag4_m_02 - phones	L	14.2723
14.2723	DCA_se1_ag4_m_02 - phones	AH1	14.3923
14.2723	DCA_se1_ag4_m_02 - words	um	14.5623
14.3923	DCA_se1_ag4_m_02 - phones	M	14.5623
15.7259	DCA_se1_ag4_m_02 - phones	sil	15.7959
15.7959	DCA_se1_ag4_m_02 - phones	AH1	16.1359
15.7959	DCA_se1_ag4_m_02 - words	um	16.3959
16.1359	DCA_se1_ag4_m_02 - phones	M	16.3959
16.7425	DCA_se1_ag4_m_02 - phones	W	16.8925
16.7425	DCA_se1_ag4_m_02 - words	we	16.9325
16.8925	DCA_se1_ag4_m_02 - phones	IY1	16.9325
16.9325	DCA_se1_ag4_m_02 - phones	K	17.0325
16.9325	DCA_se1_ag4_m_02 - words	called	17.1425
17.0325	DCA_se1_ag4_m_02 - phones	AO1	17.0825
17.0825	DCA_se1_ag4_m_02 - phones	L	17.1125
17.1125	DCA_se1_ag4_m_02 - phones	D	17.1425
17.1425	DCA_se1_ag4_m_02 - phones	IH0	17.2825
17.1425	DCA_se1_ag4_m_02 - words	it	17.6325
17.2825	DCA_se1_ag4_m_02 - phones	T	17.6325
17.8242	DCA_se1_ag4_m_02 - phones	AH1	18.3242
17.8242	DCA_se1_ag4_m_02 - words	uh	18.3242
18.3242	DCA_se1_ag4_m_02 - phones	sp	18.3942
18.3942	DCA_se1_ag4_m_02 - phones	DH	18.4642
18.3942	DCA_se1_ag4_m_02 - words	the	18.5242
18.4642	DCA_se1_ag4_m_02 - phones	AH0	18.5242
18.5242	DCA_se1_ag4_m_02 - phones	TH	18.6342
18.5242	DCA_se1_ag4_m_02 - words	thing	18.7342
18.6342	DCA_se1_ag4_m_02 - phones	IH1	18.6642
18.6642	DCA_se1_ag4_m_02 - phones	NG	18.7342
18.7342	DCA_se1_ag4_m_02 - phones	Y	18.8042
18.7342	DCA_se1_ag4_m_02 - words	you	18.8442
18.8042	DCA_se1_ag4_m_02 - phones	UW1	18.8442
18.8442	DCA_se1_ag4_m_02 - phones	TH	18.9642
18.8442	DCA_se1_ag4_m_02 - words	throw	19.0942
18.9642	DCA_se1_ag4_m_02 - phones	R	19.0042
19.0042	DCA_se1_ag4_m_02 - phones	OW1	19.0942
19.0942	DCA_se1_ag4_m_02 - phones	sp	19.1542
19.1542	DCA_se1_ag4_m_02 - phones	JH	19.2642
19.1542	DCA_se1_ag4_m_02 - words	jacks	19.6742
19.2642	DCA_se1_ag4_m_02 - phones	AE1	19.3542
19.3542	DCA_se1_ag4_m_02 - phones	K	19.4742
19.4742	DCA_se1_ag4_m_02 - phones	S	19.6742
19.6742	DCA_se1_ag4_m_02 - phones	Y	19.7342
19.6742	DCA_se1_ag4_m_02 - words	you	19.7842
19.7342	DCA_se1_ag4_m_02 - phones	UW1	19.7842
19.7842	DCA_se1_ag4_m_02 - phones	N	19.8542
19.7842	DCA_se1_ag4_m_02 - words	know	20.0342
19.8542	DCA_se1_ag4_m_02 - phones	OW1	20.0342
20.0298	DCA_int_02 - phones	Y	20.1498
20.0298	DCA_int_02 - words	yeah	20.4598
20.0342	DCA_se1_ag4_m_02 - phones	sp	20.0642
20.0642	DCA_se1_ag4_m_02 - phones	W	20.1342
20.0642	DCA_se1_ag4_m_02 - words	with	20.2342
20.1342	DCA_se1_ag4_m_02 - phones	IH1	20.2042
20.1498	DCA_int_02 - phones	AE1	20.4598
20.2042	DCA_se1_ag4_m_02 - phones	DH	20.2342
20.2342	DCA_se1_ag4_m_02 - phones	AH0	20.4042
20.2342	DCA_se1_ag4_m_02 - words	a	20.4042
20.4042	DCA_se1_ag4_m_02 - phones	sp	20.4342
20.4342	DCA_se1_ag4_m_02 - phones	L	20.4742
20.4342	DCA_se1_ag4_m_02 - words	little	20.6242
20.4742	DCA_se1_ag4_m_02 - phones	IH1	20.5142
20.5142	DCA_se1_ag4_m_02 - phones	T	20.5542
20.5542	DCA_se1_ag4_m_02 - phones	AH0	20.5842
20.5842	DCA_se1_ag4_m_02 - phones	L	20.6242
20.6242	DCA_se1_ag4_m_02 - phones	B	20.6942
20.6242	DCA_se1_ag4_m_02 - words	ball	21.0542
20.6942	DCA_se1_ag4_m_02 - phones	AO1	20.9442
20.9442	DCA_se1_ag4_m_02 - phones	L	21.0542
21.0542	DCA_se1_ag4_m_02 - phones	AH0	21.0942
21.0542	DCA_se1_ag4_m_02 - words	and	21.2942
21.0942	DCA_se1_ag4_m_02 - phones	N	21.1842
21.1842	DCA_se1_ag4_m_02 - phones	D	21.2942
21.6420	DCA_se1_ag4_m_02 - phones	sil	21.7220
21.7220	DCA_se1_ag4_m_02 - phones	L	21.7620
21.7220	DCA_se1_ag4_m_02 - words	little	21.9120
21.7620	DCA_se1_ag4_m_02 - phones	IH1	21.8220
21.8220	DCA_se1_ag4_m_02 - phones	T	21.8520
21.8520	DCA_se1_ag4_m_02 - phones	AH0	21.8820
21.8820	DCA_se1_ag4_m_02 - phones	L	21.9120
21.9120	DCA_se1_ag4_m_02 - phones	JH	21.9820
21.9120	DCA_se1_ag4_m_02 - words	jack	22.1720
21.9820	DCA_se1_ag4_m_02 - phones	AE1	22.0220
22.0220	DCA_se1_ag4_m_02 - phones	K	22.1720
22.1720	DCA_se1_ag4_m_02 - phones	K	22.2420
22.1720	DCA_se1_ag4_m_02 - words	catch	22.3820
22.2420	DCA_se1_ag4_m_02 - phones	AE1	22.3020
22.3020	DCA_se1_ag4_m_02 - phones	CH	22.3820
22.3820	DCA_se1_ag4_m_02 - phones	AH0	22.4120
22.3820	DCA_se1_ag4_m_02 - words	'em	22.4420
22.4120	DCA_se1_ag4_m_02 - phones	M	22.4420
22.4420	DCA_se1_ag4_m_02 - phones	AH1	22.5020
22.4420	DCA_se1_ag4_m_02 - words	up	22.7220
22.5020	DCA_se1_ag4_m_02 - phones	P	22.7220
22.7220	DCA_se1_ag4_m_02 - phones	sp	22.9290
22.9290	DCA_se1_ag4_m_02 - phones	HH	23.0290
22.9290	DCA_se1_ag4_m_02 - words	one	23.1690
23.0290	DCA_se1_ag4_m_02 - phones	W	23.0890
23.0890	DCA_se1_ag4_m_02 - phones	AH1	23.1290
23.1290	DCA_se1_ag4_m_02 - phones	N	23.1690
23.1690	DCA_se1_ag4_m_02 - phones	AE1	23.1990
23.1690	DCA_se1_ag4_m_02 - words	at	23.2290
23.1990	DCA_se1_ag4_m_02 - phones	T	23.2290
23.2290	DCA_se1_ag4_m_02 - phones	AH0	23.3290
23.2290	DCA_se1_ag4_m_02 - words	a	23.3290
23.3290	DCA_se1_ag4_m_02 - phones	T	23.4290
23.3290	DCA_se1_ag4_m_02 - words	time	23.7490
23.4290	DCA_se1_ag4_m_02 - phones	AY1	23.6090
23.6090	DCA_se1_ag4_m_02 - phones	M	23.7490
23.7490	DCA_se1_ag4_m_02 - phones	DH	23.7790
23.7490	DCA_se1_ag4_m_02 - words	then	23.9490
23.7790	DCA_se1_ag4_m_02 - phones	EH1	23.8290
23.8290	DCA_se1_ag4_m_02 - phones	N	23.9490
23.9490	DCA_se1_ag4_m_02 - phones	sp	24.0890
24.3931	DCA_se1_ag4_m_02 - phones	DH	24.5431
24.3931	DCA_se1_ag4_m_02 - words	then	24.6331
24.5431	DCA_se1_ag4_m_02 - phones	EH1	24.5831
24.5831	DCA_se1_ag4_m_02 - phones	N	24.6331
24.6331	DCA_se1_ag4_m_02 - phones	IH1	24.7431
24.6331	DCA_se1_ag4_m_02 - words	if	24.8131
24.7431	DCA_se1_ag4_m_02 - phones	F	24.8131
24.8131	DCA_se1_ag4_m_02 - phones	Y	24.8431
24.8131	DCA_se1_ag4_m_02 - words	you	24.8731
24.8431	DCA_se1_ag4_m_02 - phones	UW1	24.8731
24.8731	DCA_se1_ag4_m_02 - phones	G	24.9431
24.8731	DCA_se1_ag4_m_02 - words	get	25.0131
24.9431	DCA_se1_ag4_m_02 - phones	IH1	24.9731
24.9731	DCA_se1_ag4_m_02 - phones	T	25.0131
25.0131	DCA_se1_ag4_m_02 - phones	DH	25.0631
25.0131	DCA_se1_ag4_m_02 - words	the	25.0931
25.0631	DCA_se1_ag4_m_02 - phones	AH0	25.0931
25.0931	DCA_se1_ag4_m_02 - phones	HH	25.1631
25.0931	DCA_se1_ag4_m_02 - words	whole	25.3231
25.1631	DCA_se1_ag4_m_02 - phones	OW1	25.2231
25.2231	DCA_se1_ag4_m_02 - phones	L	25.3231
25.3231	DCA_se1_ag4_m_02 - phones	B	25.3831
25.3231	DCA_se1_ag4_m_02 - words	bunch	25.6331
25.3831	DCA_se1_ag4_m_02 - phones	AH1	25.4431
25.4431	DCA_se1_ag4_m_02 - phones	N	25.5131
25.5131	DCA_se1_ag4_m_02 - phones	CH	25.6331
25.6331	DCA_se1_ag4_m_02 - phones	sp	25.9346
25.9346	DCA_se1_ag4_m_02 - phones	DH	25.9846
25.9346	DCA_se1_ag4_m_02 - words	then	26.0746
25.9846	DCA_se1_ag4_m_02 - phones	EH1	26.0346
26.0346	DCA_se1_ag4_m_02 - phones	N	26.0746
26.0746	DCA_se1_ag4_m_02 - phones	Y	26.1046
26.0746	DCA_se1_ag4_m_02 - words	you	26.1546
26.1046	DCA_se1_ag4_m_02 - phones	UW1	26.1546
26.1546	DCA_se1_ag4_m_02 - phones	W	26.2146
26.1546	DCA_se1_ag4_m_02 - words	went	26.3246
26.2146	DCA_se1_ag4_m_02 - phones	EH1	26.2646
26.2646	DCA_se1_ag4_m_02 - phones	N	26.2946
26.2946	DCA_se1_ag4_m_02 - phones	T	26.3246
26.3246	DCA_se1_ag4_m_02 - phones	AH0	26.3846
26.3246	DCA_se1_ag4_m_02 - words	again	26.7546
26.3846	DCA_se1_ag4_m_02 - phones	G	26.4646
26.4646	DCA_se1_ag4_m_02 - phones	EY1	26.6946
26.6946	DCA_se1_ag4_m_02 - phones	N	26.7546
26.7546	DCA_se1_ag4_m_02 - phones	sp	29.8130
27.1384	DCA_int_02 - phones	sil	27.2084
27.2084	DCA_int_02 - phones	IH1	27.2984
27.2084	DCA_int_02 - words	is	27.3284
27.2984	DCA_int_02 - phones	Z	27.3284
27.3284	DCA_int_02 - phones	DH	27.3684
27.3284	DCA_int_02 - words	that	27.5284
27.3684	DCA_int_02 - phones	AE1	27.4484
27.4484	DCA_int_02 - phones	T	27.5284
27.5284	DCA_int_02 - phones	R	27.5584
27.5284	DCA_int_02 - words	right	27.6984
27.5584	DCA_int_02 - phones	AY1	27.6384
27.6384	DCA_int_02 - phones	T	27.6984
27.6984	DCA_int_02 - phones	sp	27.7384
27.9264	DCA_int_02 - phones	HH	28.0364
27.9264	DCA_int_02 - words	how	28.1064
28.0364	DCA_int_02 - phones	AW1	28.1064
28.1064	DCA_int_02 - phones	AH0	28.1464
28.1064	DCA_int_02 - words	about	28.3764
28.1464	DCA_int_02 - phones	B	28.1764
28.1764	DCA_int_02 - phones	AW1	28.3164
28.3164	DCA_int_02 - phones	T	28.3764
28.3764	DCA_int_02 - phones	sp	28.4064
28.4064	DCA_int_02 - phones	T	28.4464
28.4064	DCA_int_02 - words	tag	28.7264
28.4464	DCA_int_02 - phones	AE1	28.6964
28.6964	DCA_int_02 - phones	G	28.7264
28.7264	DCA_int_02 - phones	D	28.7564
28.7264	DCA_int_02 - words	do	28.7864
28.7564	DCA_int_02 - phones	UW1	28.7864
28.7864	DCA_int_02 - phones	Y	28.8164
28.7864	DCA_int_02 - words	you	28.8864
28.8164	DCA_int_02 - phones	UW1	28.8864
28.8864	DCA_int_02 - phones	EH1	28.9164
28.8864	DCA_int_02 - words	ever	28.9964
28.9164	DCA_int_02 - phones	V	28.9564
28.9564	DCA_int_02 - phones	ER0	28.9964
28.9964	DCA_int_02 - phones	P	29.0964
28.9964	DCA_int_02 - words	play	29.2664
29.0964	DCA_int_02 - phones	L	29.1364
29.1364	DCA_int_02 - phones	EY1	29.2664
29.2664	DCA_int_02 - phones	DH	29.3064
29.2664	DCA_int_02 - words	that	29.6264
29.3064	DCA_int_02 - phones	AH0	29.5164
29.5164	DCA_int_02 - phones	T	29.6264
29.8130	DCA_se1_ag4_m_02 - phones	T	29.9030
29.8130	DCA_se1_ag4_m_02 - words	tag	30.2430
29.9030	DCA_se1_ag4_m_02 - phones	AE1	30.1330
30.1330	DCA_se1_ag4_m_02 - phones	G	30.2430
30.2430	DCA_se1_ag4_m_02 - phones	sp	30.4724
30.4724	DCA_se1_ag4_m_02 - phones	Y	30.5424
30.4724	DCA_se1_ag4_m_02 - words	yeah	30.5724
30.5424	DCA_se1_ag4_m_02 - phones	AE1	30.5724
30.5724	DCA_se1_ag4_m_02 - phones	Y	30.6424
30.5724	DCA_se1_ag4_m_02 - words	you	30.7824
30.6424	DCA_se1_ag4_m_02 - phones	UW1	30.7824
30.7824	DCA_se1_ag4_m_02 - phones	IH1	30.8824
30.7824	DCA_se1_ag4_m_02 - words	it	31.0424
30.8824	DCA_se1_ag4_m_02 - phones	T	31.0424
31.0424	DCA_se1_ag4_m_02 - phones	sp	31.0724
31.0724	DCA_se1_ag4_m_02 - phones	AE1	31.1224
31.0724	DCA_se1_ag4_m_02 - words	and	31.1524
31.1224	DCA_se1_ag4_m_02 - phones	N	31.1524
31.1524	DCA_se1_ag4_m_02 - phones	W	31.1924
31.1524	DCA_se1_ag4_m_02 - words	what	31.2724
31.1924	DCA_se1_ag4_m_02 - phones	AH1	31.2324
31.2324	DCA_se1_ag4_m_02 - phones	T	31.2724
31.2724	DCA_se1_ag4_m_02 - phones	N	31.3824
31.2724	DCA_se1_ag4_m_02 - words	not	31.5124
31.3824	DCA_se1_ag4_m_02 - phones	AA1	31.4124
31.4124	DCA_se1_ag4_m_02 - phones	T	31.5124
31.5124	DCA_se1_ag4_m_02 - phones	sp	31.5724
31.5724	DCA_se1_ag4_m_02 - phones	L	31.6424
31.5724	DCA_se1_ag4_m_02 - words	like	31.7324
31.6424	DCA_se1_ag4_m_02 - phones	AY1	31.6924
31.6924	DCA_se1_ag4_m_02 - phones	K	31.7324
31.6941	DCA_int_02 - phones	Y	31.9941
31.6941	DCA_int_02 - words	yeah	32.1141
31.7324	DCA_se1_ag4_m_02 - phones	DH	31.8124
31.7324	DCA_se1_ag4_m_02 - words	that	32.2324
31.8124	DCA_se1_ag4_m_02 - phones	AH0	31.8624
31.8624	DCA_se1_ag4_m_02 - phones	T	32.2324
31.9941	DCA_int_02 - phones	AE1	32.1141
32.1141	DCA_int_02 - phones	sp	32.1441
32.1441	DCA_int_02 - phones	HH	32.2041
32.1441	DCA_int_02 - words	how	32.2441
32.2041	DCA_int_02 - phones	AW1	32.2441
32.2441	DCA_int_02 - phones	D	32.3541
32.2441	DCA_int_02 - words	do	32.3841
32.3541	DCA_int_02 - phones	UW1	32.3841
32.3841	DCA_int_02 - phones	Y	32.4141
32.3841	DCA_int_02 - words	you	32.4441
32.4141	DCA_int_02 - phones	UW1	32.4441
32.4441	DCA_int_02 - phones	sp	32.4741
32.4741	DCA_int_02 - phones	P	32.5041
32.4741	DCA_int_02 - words	play	32.6841
32.5041	DCA_int_02 - phones	L	32.5341
32.5341	DCA_int_02 - phones	EY1	32.6841
32.6841	DCA_int_02 - phones	DH	32.7141
32.6841	DCA_int_02 - words	that	32.9441
32.7141	DCA_int_02 - phones	AE1	32.8141
32.8141	DCA_int_02 - phones	T	32.9441
33.2270	DCA_se1_ag4_m_02 - phones	sil	33.2870
33.2870	DCA_se1_ag4_m_02 - phones	OW1	33.7070
33.2870	DCA_se1_ag4_m_02 - words	oh	33.7070
33.7070	DCA_se1_ag4_m_02 - phones	Y	33.7370
33.7070	DCA_se1_ag4_m_02 - words	you	33.7770
33.7370	DCA_se1_ag4_m_02 - phones	UW1	33.7770
33.7770	DCA_se1_ag4_m_02 - phones	JH	33.8170
33.7770	DCA_se1_ag4_m_02 - words	just	33.9770
33.8170	DCA_se1_ag4_m_02 - phones	IH0	33.8470
33.8470	DCA_se1_ag4_m_02 - phones	S	33.9770
33.9770	DCA_se1_ag4_m_02 - phones	R	34.0770
33.9770	DCA_se1_ag4_m_02 - words	run	34.2670
34.0770	DCA_se1_ag4_m_02 - phones	AH1	34.2170
34.2170	DCA_se1_ag4_m_02 - phones	N	34.2670
34.2670	DCA_se1_ag4_m_02 - phones	AH0	34.2970
34.2670	DCA_se1_ag4_m_02 - words	and	34.7170
34.2970	DCA_se1_ag4_m_02 - phones	N	34.4670
34.4670	DCA_se1_ag4_m_02 - phones	D	34.7170
34.7891	DCA_se1_ag4_m_02 - phones	IH0	34.9091
34.7891	DCA_se1_ag4_m_02 - words	if	35.0091
34.9091	DCA_se1_ag4_m_02 - phones	F	35.0091
35.0091	DCA_se1_ag4_m_02 - words	i	35.3291
35.0091	DCA_se1_ag4_m_02 - phones	AY1	35.3291
35.3850	DCA_se1_ag4_m_02 - phones	T	35.4850
35.3850	DCA_se1_ag4_m_02 - words	touch	35.6550
35.4850	DCA_se1_ag4_m_02 - phones	AH1	35.5350
35.5350	DCA_se1_ag4_m_02 - phones	CH	35.6550
35.6550	DCA_se1_ag4_m_02 - phones	Y	35.6850
35.6550	DCA_se1_ag4_m_02 - words	you	35.7550
35.6850	DCA_se1_ag4_m_02 - phones	UW1	35.7550
35.7550	DCA_se1_ag4_m_02 - phones	L	35.8050
35.7550	DCA_se1_ag4_m_02 - words	like	35.9050
35.8050	DCA_se1_ag4_m_02 - phones	AY1	35.8550
35.8550	DCA_se1_ag4_m_02 - phones	K	35.9050
35.9050	DCA_se1_ag4_m_02 - phones	DH	35.9350
35.9050	DCA_se1_ag4_m_02 - words	this	36.0450
35.9350	DCA_se1_ag4_m_02 - phones	IH1	36.0150
36.0150	DCA_se1_ag4_m_02 - phones	S	36.0450
36.0450	DCA_se1_ag4_m_02 - phones	HH	36.1250
36.0450	DCA_se1_ag4_m_02 - words	here	36.3250
36.1250	DCA_se1_ag4_m_02 - phones	IY1	36.2050
36.2050	DCA_se1_ag4_m_02 - phones	R	36.3250
36.3250	DCA_se1_ag4_m_02 - phones	sp	36.9754
36.3278	DCA_int_02 - phones	AH1	36.4878
36.3278	DCA_int_02 - words	uh-huh	36.8078
36.4878	DCA_int_02 - phones	HH	36.5378
36.5378	DCA_int_02 - phones	AH1	36.8078
36.9754	DCA_se1_ag4_m_02 - phones	DH	37.0054
36.9754	DCA_se1_ag4_m_02 - words	then	37.0654
37.0054	DCA_se1_ag4_m_02 - phones	EH1	37.0354
37.0354	DCA_se1_ag4_m_02 - phones	N	37.0654
37.0654	DCA_se1_ag4_m_02 - phones	Y	37.1054
37.0654	DCA_se1_ag4_m_02 - words	you	37.1954
37.1054	DCA_se1_ag4_m_02 - phones	UW1	37.1954
37.1954	DCA_se1_ag4_m_02 - phones	IH1	37.3154
37.1954	DCA_se1_ag4_m_02 - words	it	37.5654
37.3154	DCA_se1_ag4_m_02 - phones	T	37.5654
37.5654	DCA_se1_ag4_m_02 - phones	sp	38.8125
38.3375	DCA_int_02 - phones	sil	38.3675
38.3675	DCA_int_02 - phones	Y	38.4175
38.3675	DCA_int_02 - words	yeah	38.6275
38.4175	DCA_int_02 - phones	AE1	38.6275
38.6275	DCA_int_02 - phones	sp	43.6082
38.8125	DCA_se1_ag4_m_02 - phones	DH	38.8725
38.8125	DCA_se1_ag4_m_02 - words	then	38.9725
38.8725	DCA_se1_ag4_m_02 - phones	EH1	38.9025
38.9025	DCA_se1_ag4_m_02 - phones	N	38.9725
38.9725	DCA_se1_ag4_m_02 - phones	Y	39.0225
38.9725	DCA_se1_ag4_m_02 - words	you	39.0625
39.0225	DCA_se1_ag4_m_02 - phones	UW1	39.0625
39.0625	DCA_se1_ag4_m_02 - phones	G	39.1225
39.0625	DCA_se1_ag4_m_02 - words	got	39.2025
39.1225	DCA_se1_ag4_m_02 - phones	AA1	39.1625
39.1625	DCA_se1_ag4_m_02 - phones	T	39.2025
39.2025	DCA_se1_ag4_m_02 - phones	T	39.2425
39.2025	DCA_se1_ag4_m_02 - words	to	39.3125
39.2425	DCA_se1_ag4_m_02 - phones	AH0	39.3125
39.3125	DCA_se1_ag4_m_02 - phones	R	39.3925
39.3125	DCA_se1_ag4_m_02 - words	run	39.5125
39.3925	DCA_se1_ag4_m_02 - phones	AH1	39.4225
39.4225	DCA_se1_ag4_m_02 - phones	N	39.5125
39.5125	DCA_se1_ag4_m_02 - phones	sp	39.5425
39.5425	DCA_se1_ag4_m_02 - phones	S	39.6425
39.5425	DCA_se1_ag4_m_02 - words	someplace	40.0425
39.6425	DCA_se1_ag4_m_02 - phones	AH1	39.6725
39.6725	DCA_se1_ag4_m_02 - phones	M	39.7025
39.7025	DCA_se1_ag4_m_02 - phones	P	39.8125
39.8125	DCA_se1_ag4_m_02 - phones	L	39.8525
39.8525	DCA_se1_ag4_m_02 - phones	EY2	39.9125
39.9125	DCA_se1_ag4_m_02 - phones	S	40.0425
40.0425	DCA_se1_ag4_m_02 - phones	sp	40.0825
40.0825	DCA_se1_ag4_m_02 - phones	ER0	40.1125
40.0825	DCA_se1_ag4_m_02 - words	or	40.1125
40.1125	DCA_se1_ag4_m_02 - phones	sp	40.1425
40.1425	DCA_se1_ag4_m_02 - phones	W	40.2025
40.1425	DCA_se1_ag4_m_02 - words	what	40.2625
40.2025	DCA_se1_ag4_m_02 - phones	AH1	40.2325
40.2325	DCA_se1_ag4_m_02 - phones	T	40.2625
40.2625	DCA_se1_ag4_m_02 - phones	sp	40.3625
40.3625	DCA_se1_ag4_m_02 - phones	N	40.4225
40.3625	DCA_se1_ag4_m_02 - words	not	40.5325
40.4225	DCA_se1_ag4_m_02 - phones	AA1	40.4525
40.4525	DCA_se1_ag4_m_02 - phones	T	40.5325
41.3440	DCA_se1_ag4_m_02 - phones	sil	41.4140
41.4140	DCA_se1_ag4_m_02 - phones	N	41.4940
41.4140	DCA_se1_ag4_m_02 - words	not	41.5840
41.4940	DCA_se1_ag4_m_02 - phones	AA1	41.5340
41.5340	DCA_se1_ag4_m_02 - phones	T	41.5840
41.5840	DCA_se1_ag4_m_02 - phones	AO1	41.7540
41.5840	DCA_se1_ag4_m_02 - words	all	41.7840
41.7540	DCA_se1_ag4_m_02 - phones	L	41.7840
41.7840	DCA_se1_ag4_m_02 - phones	OW1	41.8240
41.7840	DCA_se1_ag4_m_02 - words	over	41.9440
41.8240	DCA_se1_ag4_m_02 - phones	V	41.9140
41.9140	DCA_se1_ag4_m_02 - phones	ER0	41.9440
41.9440	DCA_se1_ag4_m_02 - phones	DH	41.9740
41.9440	DCA_se1_ag4_m_02 - words	the	42.0240
41.9740	DCA_se1_ag4_m_02 - phones	AH0	42.0240
42.0240	DCA_se1_ag4_m_02 - phones	P	42.1040
42.0240	DCA_se1_ag4_m_02 - words	place	42.2440
42.1040	DCA_se1_ag4_m_02 - phones	L	42.1440
42.1440	DCA_se1_ag4_m_02 - phones	EY1	42.2140
42.2140	DCA_se1_ag4_m_02 - phones	S	42.2440
42.2440	DCA_se1_ag4_m_02 - phones	JH	42.3140
42.2440	DCA_se1_ag4_m_02 - words	just	42.5740
42.3140	DCA_se1_ag4_m_02 - phones	IH0	42.3640
42.3640	DCA_se1_ag4_m_02 - phones	S	42.4940
42.4940	DCA_se1_ag4_m_02 - phones	T	42.5740
42.5740	DCA_se1_ag4_m_02 - phones	sp	42.7440
42.7440	DCA_se1_ag4_m_02 - phones	Y	42.8040
42.7440	DCA_se1_ag4_m_02 - words	you	42.8440
42.8040	DCA_se1_ag4_m_02 - phones	UW1	42.8440
42.8440	DCA_se1_ag4_m_02 - phones	N	42.8940
42.8440	DCA_se1_ag4_m_02 - words	know	43.1540
42.8940	DCA_se1_ag4_m_02 - phones	OW1	43.1540
43.5682	DCA_se1_ag4_m_02 - phones	sil	43.7582
43.6082	DCA_int_02 - phones	Y	43.6582
43.6082	DCA_int_02 - words	yeah	43.9182
43.6582	DCA_int_02 - phones	AE1	43.9182
43.7582	DCA_se1_ag4_m_02 - phones	AO1	43.8582
43.7582	DCA_se1_ag4_m_02 - words	ordinary	44.3982
43.8582	DCA_se1_ag4_m_02 - phones	R	43.9082
43.9082	DCA_se1_ag4_m_02 - phones	D	43.9382
43.9382	DCA_se1_ag4_m_02 - phones	AH0	43.9682
43.9682	DCA_se1_ag4_m_02 - phones	N	44.0182
44.0182	DCA_se1_ag4_m_02 - phones	EH2	44.0882
44.0882	DCA_se1_ag4_m_02 - phones	R	44.1682
44.1682	DCA_se1_ag4_m_02 - phones	IY0	44.3982
44.7654	DCA_se1_ag4_m_02 - phones	sil	44.8154
44.8154	DCA_se1_ag4_m_02 - phones	Y	44.8754
44.8154	DCA_se1_ag4_m_02 - words	usually	45.0754
44.8754	DCA_se1_ag4_m_02 - phones	UW1	44.9054
44.9054	DCA_se1_ag4_m_02 - phones	ZH	44.9354
44.9354	DCA_se1_ag4_m_02 - phones	AH0	44.9654
44.9654	DCA_se1_ag4_m_02 - phones	L	45.0154
45.0154	DCA_se1_ag4_m_02 - phones	IY0	45.0754
45.0754	DCA_se1_ag4_m_02 - phones	DH	45.1054
45.0754	DCA_se1_ag4_m_02 - words	there	45.1754
45.1054	DCA_se1_ag4_m_02 - phones	EH1	45.1454
45.1454	DCA_se1_ag4_m_02 - phones	R	45.1754
45.1754	DCA_se1_ag4_m_02 - phones	IH1	45.3454
45.1754	DCA_se1_ag4_m_02 - words	isn't	45.5654
45.3454	DCA_se1_ag4_m_02 - phones	Z	45.4154
45.4154	DCA_se1_ag4_m_02 - phones	AH0	45.4454
45.4454	DCA_se1_ag4_m_02 - phones	N	45.5354
45.5354	DCA_se1_ag4_m_02 - phones	T	45.5654
45.5654	DCA_se1_ag4_m_02 - phones	sp	45.6454
45.6454	DCA_se1_ag4_m_02 - phones	L	45.6754
45.6454	DCA_se1_ag4_m_02 - words	let	45.7454
45.6754	DCA_se1_ag4_m_02 - phones	EH1	45.7054
45.7054	DCA_se1_ag4_m_02 - phones	T	45.7454
45.7454	DCA_se1_ag4_m_02 - words	s	45.7854
45.7454	DCA_se1_ag4_m_02 - phones	S	45.7854
45.7854	DCA_se1_ag4_m_02 - phones	S	45.8454
45.7854	DCA_se1_ag4_m_02 - words	say	45.9054
45.8454	DCA_se1_ag4_m_02 - phones	EY1	45.9054
45.9054	DCA_se1_ag4_m_02 - phones	IH1	45.9354
45.9054	DCA_se1_ag4_m_02 - words	in	45.9754
45.9354	DCA_se1_ag4_m_02 - phones	N	45.9754
45.9754	DCA_se1_ag4_m_02 - phones	DH	46.0154
45.9754	DCA_se1_ag4_m_02 - words	the	46.0954
46.0154	DCA_se1_ag4_m_02 - phones	AH0	46.0954
46.0954	DCA_se1_ag4_m_02 - phones	B	46.1554
46.0954	DCA_se1_ag4_m_02 - words	block	46.4554
46.1554	DCA_se1_ag4_m_02 - phones	L	46.1954
46.1954	DCA_se1_ag4_m_02 - phones	AA1	46.3754
46.3754	DCA_se1_ag4_m_02 - phones	K	46.4554
46.4554	DCA_se1_ag4_m_02 - phones	sp	46.4854
46.4854	DCA_se1_ag4_m_02 - phones	L	46.5554
46.4854	DCA_se1_ag4_m_02 - words	like	46.6754
46.5554	DCA_se1_ag4_m_02 - phones	AY1	46.6154
46.6154	DCA_se1_ag4_m_02 - phones	K	46.6754
46.6754	DCA_se1_ag4_m_02 - phones	DH	46.7054
46.6754	DCA_se1_ag4_m_02 - words	that	46.8054
46.7054	DCA_se1_ag4_m_02 - phones	AH0	46.7754
46.7754	DCA_se1_ag4_m_02 - phones	T	46.8054
46.8054	DCA_se1_ag4_m_02 - phones	sp	46.8354
46.8354	DCA_se1_ag4_m_02 - phones	P	46.8954
46.8354	DCA_se1_ag4_m_02 - words	put	46.9654
46.8954	DCA_se1_ag4_m_02 - phones	UH1	46.9254
46.9254	DCA_se1_ag4_m_02 - phones	T	46.9654
46.9654	DCA_se1_ag4_m_02 - phones	IH0	47.0054
46.9654	DCA_se1_ag4_m_02 - words	it	47.0354
47.0054	DCA_se1_ag4_m_02 - phones	T	47.0354
47.0354	DCA_se1_ag4_m_02 - phones	sp	47.0754
47.0754	DCA_se1_ag4_m_02 - phones	L	47.1154
47.0754	DCA_se1_ag4_m_02 - words	like	47.1954
47.1154	DCA_se1_ag4_m_02 - phones	AY1	47.1554
47.1554	DCA_se1_ag4_m_02 - phones	K	47.1954
47.1954	DCA_se1_ag4_m_02 - phones	sp	47.2254
47.2254	DCA_se1_ag4_m_02 - phones	DH	47.2854
47.2254	DCA_se1_ag4_m_02 - words	that	47.4554
47.2854	DCA_se1_ag4_m_02 - phones	AH0	47.3354
47.3354	DCA_se1_ag4_m_02 - phones	T	47.4554
47.6610	DCA_int_02 - phones	sil	47.7310
47.7310	DCA_int_02 - phones	AH1	47.9210
47.7310	DCA_int_02 - words	uh-huh	48.1310
47.9210	DCA_int_02 - phones	HH	47.9510
47.9510	DCA_int_02 - phones	AH1	48.1310
48.1310	DCA_int_02 - phones	sp	48.2110
48.3092	DCA_int_02 - phones	DH	48.4292
48.3092	DCA_int_02 - words	that	48.4892
48.3800	DCA_se1_ag4_m_02 - phones	sil	48.4100
48.4100	DCA_se1_ag4_m_02 - phones	AH1	48.5100
48.4100	DCA_se1_ag4_m_02 - words	uh-huh	48.6600
48.4292	DCA_int_02 - phones	AH0	48.4592
48.4592	DCA_int_02 - phones	T	48.4892
48.4892	DCA_int_02 - phones	sp	48.5892
48.5100	DCA_se1_ag4_m_02 - phones	HH	48.6000
48.5892	DCA_int_02 - phones	S	48.6592
48.5892	DCA_int_02 - words	s	48.6592
48.6000	DCA_se1_ag4_m_02 - phones	AH1	48.6600
48.6592	DCA_int_02 - phones	sp	48.7192
48.6600	DCA_se1_ag4_m_02 - phones	sp	53.1235
48.7192	DCA_int_02 - phones	V	48.7592
48.7192	DCA_int_02 - words	very	48.9892
48.7592	DCA_int_02 - phones	EH1	48.8292
48.8292	DCA_int_02 - phones	R	48.8692
48.8692	DCA_int_02 - phones	IY0	48.9892
48.9892	DCA_int_02 - phones	G	49.0492
48.9892	DCA_int_02 - words	good	49.1892
49.0492	DCA_int_02 - phones	IH0	49.1592
49.1592	DCA_int_02 - phones	D	49.1892
49.1892	DCA_int_02 - phones	HH	49.2192
49.1892	DCA_int_02 - words	how	49.2992
49.2192	DCA_int_02 - phones	AW1	49.2992
49.2992	DCA_int_02 - phones	D	49.4092
49.2992	DCA_int_02 - words	did	49.4692
49.4092	DCA_int_02 - phones	IH0	49.4392
49.4392	DCA_int_02 - phones	D	49.4692
49.4692	DCA_int_02 - phones	DH	49.5392
49.4692	DCA_int_02 - words	they	49.6392
49.5392	DCA_int_02 - phones	EY1	49.6392
49.6392	DCA_int_02 - phones	D	49.6692
49.6392	DCA_int_02 - words	decide	50.0392
49.6692	DCA_int_02 - phones	IH2	49.7692
49.7692	DCA_int_02 - phones	S	49.8592
49.8592	DCA_int_02 - phones	AY1	50.0092
50.0092	DCA_int_02 - phones	D	50.0392
50.0392	DCA_int_02 - phones	HH	50.0692
50.0392	DCA_int_02 - words	who	50.1192
50.0692	DCA_int_02 - phones	UW1	50.1192
50.1192	DCA_int_02 - phones	Z	50.2092
50.1192	DCA_int_02 - words	s	50.2092
50.2092	DCA_int_02 - phones	G	50.2492
50.2092	DCA_int_02 - words	gonna	50.5492
50.2492	DCA_int_02 - phones	AH1	50.2892
50.2892	DCA_int_02 - phones	N	50.3492
50.3492	DCA_int_02 - phones	AH0	50.5492
50.5492	DCA_int_02 - phones	sp	50.5792
50.5792	DCA_int_02 - phones	B	50.6292
50.5792	DCA_int_02 - words	be	50.7692
50.6292	DCA_int_02 - phones	IY1	50.7692
50.7692	DCA_int_02 - phones	IH1	50.8392
50.7692	DCA_int_02 - words	it	50.8892
50.8392	DCA_int_02 - phones	T	50.8892
50.8892	DCA_int_02 - phones	HH	50.9292
50.8892	DCA_int_02 - words	when	51.0392
50.9292	DCA_int_02 - phones	W	50.9592
50.9592	DCA_int_02 - phones	EH1	50.9992
50.9992	DCA_int_02 - phones	N	51.0392
51.0392	DCA_int_02 - phones	DH	51.0792
51.0392	DCA_int_02 - words	they	51.1692
51.0792	DCA_int_02 - phones	EY1	51.1692
51.1692	DCA_int_02 - phones	S	51.2592
51.1692	DCA_int_02 - words	started	51.5892
51.2592	DCA_int_02 - phones	T	51.3192
51.3192	DCA_int_02 - phones	AA1	51.3792
51.3792	DCA_int_02 - phones	R	51.4492
51.4492	DCA_int_02 - phones	T	51.4792
51.4792	DCA_int_02 - phones	AH0	51.5392
51.5392	DCA_int_02 - phones	D	51.5892
51.5892	DCA_int_02 - phones	DH	51.6192
51.5892	DCA_int_02 - words	the	51.7092
51.6192	DCA_int_02 - phones	IY0	51.7092
51.7092	DCA_int_02 - phones	sp	51.7392
51.7392	DCA_int_02 - phones	G	51.7892
51.7392	DCA_int_02 - words	game	51.9292
51.7892	DCA_int_02 - phones	EY1	51.8292
51.8292	DCA_int_02 - phones	M	51.9292
51.9292	DCA_int_02 - phones	sp	55.7263
53.1235	DCA_se1_ag4_m_02 - phones	W	53.1835
53.1235	DCA_se1_ag4_m_02 - words	well	53.6035
53.1835	DCA_se1_ag4_m_02 - phones	EH1	53.4035
53.4035	DCA_se1_ag4_m_02 - phones	L	53.6035
53.6035	DCA_se1_ag4_m_02 - phones	sp	54.5710
54.5710	DCA_se1_ag4_m_02 - phones	W	54.6210
54.5710	DCA_se1_ag4_m_02 - words	when	54.6910
54.6210	DCA_se1_ag4_m_02 - phones	EH1	54.6610
54.6610	DCA_se1_ag4_m_02 - phones	N	54.6910
54.6910	DCA_se1_ag4_m_02 - phones	DH	54.7210
54.6910	DCA_se1_ag4_m_02 - words	they	54.7810
54.7210	DCA_se1_ag4_m_02 - phones	EY1	54.7810
54.7810	DCA_se1_ag4_m_02 - phones	S	54.8510
54.7810	DCA_se1_ag4_m_02 - words	started	55.1810
54.8510	DCA_se1_ag4_m_02 - phones	T	54.9110
54.9110	DCA_se1_ag4_m_02 - phones	AA1	55.0010
55.0010	DCA_se1_ag4_m_02 - phones	R	55.0310
55.0310	DCA_se1_ag4_m_02 - phones	T	55.0610
55.0610	DCA_se1_ag4_m_02 - phones	AH0	55.0910
55.0910	DCA_se1_ag4_m_02 - phones	D	55.1810
55.1810	DCA_se1_ag4_m_02 - phones	DH	55.2510
55.1810	DCA_se1_ag4_m_02 - words	the	55.2910
55.2510	DCA_se1_ag4_m_02 - phones	IY0	55.2910
55.2910	DCA_se1_ag4_m_02 - phones	G	55.3710
55.2910	DCA_se1_ag4_m_02 - words	game	55.6810
55.3710	DCA_se1_ag4_m_02 - phones	EY1	55.4410
55.4410	DCA_se1_ag4_m_02 - phones	M	55.6810
55.6810	DCA_se1_ag4_m_02 - phones	sp	57.4715
55.7263	DCA_int_02 - phones	Y	55.8563
55.7263	DCA_int_02 - words	yeah	56.0263
55.8563	DCA_int_02 - phones	AE1	56.0263
56.0263	DCA_int_02 - phones	sp	63.1058
57.4715	DCA_se1_ag4_m_02 - phones	AH1	57.9715
57.4715	DCA_se1_ag4_m_02 - words	uh	57.9715
57.9715	DCA_se1_ag4_m_02 - phones	sp	58.6952
58.6952	DCA_se1_ag4_m_02 - phones	W	58.7452
58.6952	DCA_se1_ag4_m_02 - words	well	58.8852
58.7452	DCA_se1_ag4_m_02 - phones	EH1	58.8152
58.8152	DCA_se1_ag4_m_02 - phones	L	58.8852
58.8852	DCA_se1_ag4_m_02 - phones	DH	58.9152
58.8852	DCA_se1_ag4_m_02 - words	the	58.9452
58.9152	DCA_se1_ag4_m_02 - phones	AH0	58.9452
58.9452	DCA_se1_ag4_m_02 - phones	sp	58.9752
58.9752	DCA_se1_ag4_m_02 - phones	K	59.1052
58.9752	DCA_se1_ag4_m_02 - words	kids	59.2752
59.1052	DCA_se1_ag4_m_02 - phones	IH1	59.1452
59.1452	DCA_se1_ag4_m_02 - phones	D	59.1952
59.1952	DCA_se1_ag4_m_02 - phones	Z	59.2752
59.2752	DCA_se1_ag4_m_02 - phones	Y	59.3352
59.2752	DCA_se1_ag4_m_02 - words	usually	59.6852
59.3352	DCA_se1_ag4_m_02 - phones	UW1	59.3752
59.3752	DCA_se1_ag4_m_02 - phones	ZH	59.4452
59.4452	DCA_se1_ag4_m_02 - phones	AH0	59.4952
59.4952	DCA_se1_ag4_m_02 - phones	L	59.5452
59.5452	DCA_se1_ag4_m_02 - phones	IY0	59.6852
59.6852	DCA_se1_ag4_m_02 - phones	sp	59.7152
59.7152	DCA_se1_ag4_m_02 - phones	DH	59.7552
59.7152	DCA_se1_ag4_m_02 - words	they	59.7952
59.7552	DCA_se1_ag4_m_02 - phones	EY1	59.7952
59.7952	DCA_se1_ag4_m_02 - phones	IH1	59.8452
59.7952	DCA_se1_ag4_m_02 - words	is	59.9352
59.8452	DCA_se1_ag4_m_02 - phones	Z	59.9352
59.9352	DCA_se1_ag4_m_02 - phones	M	60.0252
59.9352	DCA_se1_ag4_m_02 - words	making	60.1652
60.0252	DCA_se1_ag4_m_02 - phones	EY1	60.0652
60.0652	DCA_se1_ag4_m_02 - phones	K	60.0952
60.0952	DCA_se1_ag4_m_02 - phones	IH0	60.1252
60.1252	DCA_se1_ag4_m_02 - phones	NG	60.1652
60.1652	DCA_se1_ag4_m_02 - phones	AH1	60.1952
60.1652	DCA_se1_ag4_m_02 - words	up	60.3352
60.1952	DCA_se1_ag4_m_02 - phones	P	60.3352
60.3352	DCA_se1_ag4_m_02 - phones	S	60.3652
60.3352	DCA_se1_ag4_m_02 - words	stuff	60.5652
60.3652	DCA_se1_ag4_m_02 - phones	T	60.4152
60.4152	DCA_se1_ag4_m_02 - phones	AH1	60.4752
60.4752	DCA_se1_ag4_m_02 - phones	F	60.5652
60.5652	DCA_se1_ag4_m_02 - phones	sp	60.5952
60.5952	DCA_se1_ag4_m_02 - phones	DH	60.6552
60.5952	DCA_se1_ag4_m_02 - words	they	60.6952
60.6552	DCA_se1_ag4_m_02 - phones	EY1	60.6952
60.6952	DCA_se1_ag4_m_02 - phones	sp	60.7252
60.7252	DCA_se1_ag4_m_02 - phones	HH	60.7852
60.7252	DCA_se1_ag4_m_02 - words	hear	60.9852
60.7852	DCA_se1_ag4_m_02 - phones	IY1	60.9252
60.9252	DCA_se1_ag4_m_02 - phones	R	60.9852
60.9852	DCA_se1_ag4_m_02 - phones	sp	61.0752
61.0752	DCA_se1_ag4_m_02 - phones	S	61.1452
61.0752	DCA_se1_ag4_m_02 - words	somebody	61.4152
61.1452	DCA_se1_ag4_m_02 - phones	AH1	61.1752
61.1752	DCA_se1_ag4_m_02 - phones	M	61.2352
61.2352	DCA_se1_ag4_m_02 - phones	B	61.2752
61.2752	DCA_se1_ag4_m_02 - phones	AA2	61.3252
61.3252	DCA_se1_ag4_m_02 - phones	D	61.3852
61.3852	DCA_se1_ag4_m_02 - phones	IY0	61.4152
61.4152	DCA_se1_ag4_m_02 - phones	sp	61.4452
61.4452	DCA_se1_ag4_m_02 - phones	S	61.5852
61.4452	DCA_se1_ag4_m_02 - words	say	61.6852
61.5852	DCA_se1_ag4_m_02 - phones	EY1	61.6852
61.6852	DCA_se1_ag4_m_02 - phones	S	61.7652
61.6852	DCA_se1_ag4_m_02 - words	something	62.0052
61.7652	DCA_se1_ag4_m_02 - phones	AH1	61.8152
61.8152	DCA_se1_ag4_m_02 - phones	M	61.8552
61.8552	DCA_se1_ag4_m_02 - phones	TH	61.9152
61.9152	DCA_se1_ag4_m_02 - phones	IH0	61.9452
61.9452	DCA_se1_ag4_m_02 - phones	NG	62.0052
62.0052	DCA_se1_ag4_m_02 - phones	L	62.0452
62.0052	DCA_se1_ag4_m_02 - words	like	62.1752
62.0452	DCA_se1_ag4_m_02 - phones	AY1	62.1052
62.1052	DCA_se1_ag4_m_02 - phones	K	62.1752
62.1752	DCA_se1_ag4_m_02 - phones	sp	62.2052
62.2052	DCA_se1_ag4_m_02 - phones	DH	62.2652
62.2052	DCA_se1_ag4_m_02 - words	that	62.4052
62.2652	DCA_se1_ag4_m_02 - phones	AE1	62.3252
62.3252	DCA_se1_ag4_m_02 - phones	T	62.4052
62.4052	DCA_se1_ag4_m_02 - phones	sp	62.4352
62.4352	DCA_se1_ag4_m_02 - phones	AH0	62.4752
62.4352	DCA_se1_ag4_m_02 - words	and	62.6952
62.4752	DCA_se1_ag4_m_02 - phones	N	62.5152
62.5152	DCA_se1_ag4_m_02 - phones	D	62.6952
63.0358	DCA_se1_ag4_m_02 - phones	sil	63.2358
63.1058	DCA_int_02 - phones	M	63.2058
63.1058	DCA_int_02 - words	mm-hm	63.5058
63.2058	DCA_int_02 - phones	HH	63.2758
63.2358	DCA_se1_ag4_m_02 - phones	DH	63.2758
63.2358	DCA_se1_ag4_m_02 - words	then	63.3358
63.2758	DCA_se1_ag4_m_02 - phones	EH1	63.3058
63.2758	DCA_int_02 - phones	M	63.5058
63.3058	DCA_se1_ag4_m_02 - phones	N	63.3358
63.3358	DCA_se1_ag4_m_02 - phones	DH	63.3758
63.3358	DCA_se1_ag4_m_02 - words	they	63.4158
63.3758	DCA_se1_ag4_m_02 - phones	EY1	63.4158
63.4158	DCA_se1_ag4_m_02 - phones	P	63.5258
63.4158	DCA_se1_ag4_m_02 - words	pick	63.6358
63.5258	DCA_se1_ag4_m_02 - phones	IH1	63.5758
63.5758	DCA_se1_ag4_m_02 - phones	K	63.6358
63.6358	DCA_se1_ag4_m_02 - phones	IH1	63.6658
63.6358	DCA_se1_ag4_m_02 - words	it	63.7158
63.6658	DCA_se1_ag4_m_02 - phones	T	63.7158
63.7158	DCA_se1_ag4_m_02 - phones	AH1	63.7458
63.7158	DCA_se1_ag4_m_02 - words	up	63.8758
63.7458	DCA_se1_ag4_m_02 - phones	P	63.8758
64.2808	DCA_se1_ag4_m_02 - phones	IH0	64.3308
64.2808	DCA_se1_ag4_m_02 - words	it	64.3608
64.3308	DCA_se1_ag4_m_02 - phones	T	64.3608
64.3608	DCA_se1_ag4_m_02 - words	s	64.3908
64.3608	DCA_se1_ag4_m_02 - phones	S	64.3908
64.3908	DCA_se1_ag4_m_02 - phones	L	64.4308
64.3908	DCA_se1_ag4_m_02 - words	like	64.5608
64.4308	DCA_se1_ag4_m_02 - phones	AY1	64.4708
64.4708	DCA_se1_ag4_m_02 - phones	K	64.5608
64.5608	DCA_se1_ag4_m_02 - phones	M	64.6708
64.5608	DCA_se1_ag4_m_02 - words	marbles	65.0608
64.6708	DCA_se1_ag4_m_02 - phones	AA1	64.7608
64.7608	DCA_se1_ag4_m_02 - phones	R	64.8108
64.8108	DCA_se1_ag4_m_02 - phones	B	64.8408
64.8408	DCA_se1_ag4_m_02 - phones	AH0	64.8808
64.8808	DCA_se1_ag4_m_02 - phones	L	64.9808
64.9808	DCA_se1_ag4_m_02 - phones	Z	65.0608
65.4792	DCA_se1_ag4_m_02 - phones	sil	65.5292
65.5292	DCA_se1_ag4_m_02 - phones	S	65.6092
65.5292	DCA_se1_ag4_m_02 - words	see	65.6392
65.6092	DCA_se1_ag4_m_02 - phones	IY1	65.6392
65.6392	DCA_se1_ag4_m_02 - phones	DH	65.6892
65.6392	DCA_se1_ag4_m_02 - words	then	65.7692
65.6892	DCA_se1_ag4_m_02 - phones	EH1	65.7292
65.7292	DCA_se1_ag4_m_02 - phones	N	65.7692
65.7692	DCA_se1_ag4_m_02 - phones	Y	65.7992
65.7692	DCA_se1_ag4_m_02 - words	you	65.8792
65.7992	DCA_se1_ag4_m_02 - phones	UW1	65.8792
65.8792	DCA_se1_ag4_m_02 - phones	SH	65.9792
65.8792	DCA_se1_ag4_m_02 - words	shoot	66.0592
65.9792	DCA_se1_ag4_m_02 - phones	UW1	66.0292
66.0292	DCA_se1_ag4_m_02 - phones	T	66.0592
66.0592	DCA_se1_ag4_m_02 - phones	sp	66.0892
66.0892	DCA_se1_ag4_m_02 - phones	L	66.1292
66.0892	DCA_se1_ag4_m_02 - words	like	66.2492
66.1292	DCA_se1_ag4_m_02 - phones	AY1	66.1792
66.1792	DCA_se1_ag4_m_02 - phones	K	66.2492
66.2492	DCA_se1_ag4_m_02 - phones	AY1	66.3092
66.2492	DCA_se1_ag4_m_02 - words	i	66.3092
66.3092	DCA_se1_ag4_m_02 - phones	S	66.3692
66.3092	DCA_se1_ag4_m_02 - words	said	66.5092
66.3692	DCA_se1_ag4_m_02 - phones	EH1	66.4792
66.4792	DCA_se1_ag4_m_02 - phones	D	66.5092
66.5092	DCA_se1_ag4_m_02 - phones	IH1	66.5392
66.5092	DCA_se1_ag4_m_02 - words	it	66.5692
66.5392	DCA_se1_ag4_m_02 - phones	T	66.5692
66.5692	DCA_se1_ag4_m_02 - phones	Z	66.6192
66.5692	DCA_se1_ag4_m_02 - words	s	66.6192
66.6192	DCA_se1_ag4_m_02 - phones	K	66.7192
66.6192	DCA_se1_ag4_m_02 - words	color	66.8692
66.7192	DCA_se1_ag4_m_02 - phones	AH1	66.7492
66.7492	DCA_se1_ag4_m_02 - phones	L	66.8192
66.8192	DCA_se1_ag4_m_02 - phones	ER0	66.8692
66.8692	DCA_se1_ag4_m_02 - phones	T	66.9792
66.8692	DCA_se1_ag4_m_02 - words	to	67.0092
66.9792	DCA_se1_ag4_m_02 - phones	UW1	67.0092
67.0092	DCA_se1_ag4_m_02 - phones	AH0	67.0392
67.0092	DCA_se1_ag4_m_02 - words	'em	67.2292
67.0392	DCA_se1_ag4_m_02 - phones	M	67.2292
67.2292	DCA_se1_ag4_m_02 - phones	sp	67.3792
67.5811	DCA_int_02 - phones	Y	67.7411
67.5811	DCA_int_02 - words	yeah	67.9411
67.7411	DCA_int_02 - phones	AE1	67.9411
67.8842	DCA_se1_ag4_m_02 - words	eh	67.9642
67.8842	DCA_se1_ag4_m_02 - phones	EH1	67.9642
67.9642	DCA_se1_ag4_m_02 - phones	AE1	68.0442
67.9642	DCA_se1_ag4_m_02 - words	and	68.0742
68.0442	DCA_se1_ag4_m_02 - phones	N	68.0742
68.0742	DCA_se1_ag4_m_02 - phones	sp	68.1242
68.1242	DCA_se1_ag4_m_02 - phones	IH1	68.2442
68.1242	DCA_se1_ag4_m_02 - words	it	68.3242
68.2442	DCA_se1_ag4_m_02 - phones	T	68.3242
68.3242	DCA_se1_ag4_m_02 - words	s	68.4042
68.3242	DCA_se1_ag4_m_02 - phones	S	68.4042
68.4042	DCA_se1_ag4_m_02 - phones	W	68.4442
68.4042	DCA_se1_ag4_m_02 - words	where	68.5542
68.4442	DCA_se1_ag4_m_02 - phones	EH1	68.5042
68.5042	DCA_se1_ag4_m_02 - phones	R	68.5542
68.5542	DCA_se1_ag4_m_02 - phones	Y	68.6342
68.5542	DCA_se1_ag4_m_02 - words	you	68.6842
68.6342	DCA_se1_ag4_m_02 - phones	UW1	68.6842
68.6842	DCA_se1_ag4_m_02 - phones	P	68.7842
68.6842	DCA_se1_ag4_m_02 - words	play	69.1342
68.7842	DCA_se1_ag4_m_02 - phones	L	68.8242
68.8242	DCA_se1_ag4_m_02 - phones	EY1	69.1342
69.1342	DCA_se1_ag4_m_02 - phones	F	69.2042
69.1342	DCA_se1_ag4_m_02 - words	four	69.3042
69.2042	DCA_se1_ag4_m_02 - phones	AO1	69.2442
69.2442	DCA_se1_ag4_m_02 - phones	R	69.3042
69.3042	DCA_se1_ag4_m_02 - phones	K	69.4042
69.3042	DCA_se1_ag4_m_02 - words	corner	69.5642
69.4042	DCA_se1_ag4_m_02 - phones	AO1	69.4442
69.4442	DCA_se1_ag4_m_02 - phones	R	69.4742
69.4742	DCA_se1_ag4_m_02 - phones	N	69.5142
69.5142	DCA_se1_ag4_m_02 - phones	ER0	69.5642
69.5642	DCA_se1_ag4_m_02 - phones	N	69.7142
69.5642	DCA_se1_ag4_m_02 - words	knuckles	70.0742
69.7142	DCA_se1_ag4_m_02 - phones	AH1	69.7442
69.7442	DCA_se1_ag4_m_02 - phones	K	69.8742
69.8742	DCA_se1_ag4_m_02 - phones	AH0	69.9042
69.9042	DCA_se1_ag4_m_02 - phones	L	69.9742
69.9742	DCA_se1_ag4_m_02 - phones	Z	70.0742
70.0742	DCA_se1_ag4_m_02 - phones	sp	70.1042
70.1042	DCA_se1_ag4_m_02 - phones	Y	70.2242
70.1042	DCA_se1_ag4_m_02 - words	you	70.3142
70.2242	DCA_se1_ag4_m_02 - phones	UW1	70.3142
70.3142	DCA_se1_ag4_m_02 - phones	SH	70.4342
70.3142	DCA_se1_ag4_m_02 - words	shoot	70.4942
70.4220	DCA_int_02 - phones	Y	70.6020
70.4220	DCA_int_02 - words	yeah	70.9520
70.4342	DCA_se1_ag4_m_02 - phones	UW1	70.4642
70.4642	DCA_se1_ag4_m_02 - phones	T	70.4942
70.4942	DCA_se1_ag4_m_02 - phones	sp	70.5242
70.5242	DCA_se1_ag4_m_02 - phones	IH0	70.5842
70.5242	DCA_se1_ag4_m_02 - words	it	70.6142
70.5842	DCA_se1_ag4_m_02 - phones	T	70.6142
70.6020	DCA_int_02 - phones	AE1	70.9520
70.6142	DCA_se1_ag4_m_02 - phones	F	70.6442
70.6142	DCA_se1_ag4_m_02 - words	from	70.7442
70.6442	DCA_se1_ag4_m_02 - phones	ER0	70.6742
70.6742	DCA_se1_ag4_m_02 - phones	M	70.7442
70.7442	DCA_se1_ag4_m_02 - phones	HH	70.7842
70.7442	DCA_se1_ag4_m_02 - words	here	70.9242
70.7842	DCA_se1_ag4_m_02 - phones	IY1	70.8642
70.8642	DCA_se1_ag4_m_02 - phones	R	70.9242
70.9242	DCA_se1_ag4_m_02 - phones	sp	77.3976
72.5786	DCA_int_02 - phones	Y	72.6686
72.5786	DCA_int_02 - words	you	72.6986
72.6686	DCA_int_02 - phones	UW1	72.6986
72.6986	DCA_int_02 - phones	EH1	72.9086
72.6986	DCA_int_02 - words	ever	73.0286
72.9086	DCA_int_02 - phones	V	72.9786
72.9786	DCA_int_02 - phones	ER0	73.0286
73.0286	DCA_int_02 - phones	sp	73.6223
73.6223	DCA_int_02 - phones	HH	73.7523
73.6223	DCA_int_02 - words	have	73.8723
73.7523	DCA_int_02 - phones	AE1	73.8023
73.8023	DCA_int_02 - phones	V	73.8723
73.8723	DCA_int_02 - phones	EH1	73.9023
73.8723	DCA_int_02 - words	any	74.0923
73.9023	DCA_int_02 - phones	N	73.9723
73.9723	DCA_int_02 - phones	IY0	74.0923
74.0923	DCA_int_02 - phones	R	74.1823
74.0923	DCA_int_02 - words	rhymes	74.4923
74.1823	DCA_int_02 - phones	AY1	74.4223
74.4223	DCA_int_02 - phones	M	74.4623
74.4623	DCA_int_02 - phones	Z	74.4923
74.4923	DCA_int_02 - phones	DH	74.5423
74.4923	DCA_int_02 - words	that	74.6523
74.5423	DCA_int_02 - phones	AE1	74.5723
74.5723	DCA_int_02 - phones	T	74.6523
74.6523	DCA_int_02 - phones	Y	74.7023
74.6523	DCA_int_02 - words	you	74.7523
74.7023	DCA_int_02 - phones	UW1	74.7523
74.7523	DCA_int_02 - phones	Y	74.7823
74.7523	DCA_int_02 - words	use	74.8423
74.7823	DCA_int_02 - phones	UW1	74.8123
74.8123	DCA_int_02 - phones	Z	74.8423
74.8423	DCA_int_02 - phones	sp	74.9323
74.9323	DCA_int_02 - phones	L	75.0423
74.9323	DCA_int_02 - words	like	75.1923
75.0423	DCA_int_02 - phones	AY1	75.0923
75.0923	DCA_int_02 - phones	K	75.1923
75.1923	DCA_int_02 - phones	HH	75.2223
75.1923	DCA_int_02 - words	one	75.4023
75.2223	DCA_int_02 - phones	W	75.2523
75.2523	DCA_int_02 - phones	AH1	75.3123
75.3123	DCA_int_02 - phones	N	75.4023
75.4023	DCA_int_02 - phones	P	75.4323
75.4023	DCA_int_02 - words	potato	75.8923
75.4323	DCA_int_02 - phones	AH0	75.5323
75.5323	DCA_int_02 - phones	T	75.6123
75.6123	DCA_int_02 - phones	EY1	75.8323
75.8323	DCA_int_02 - phones	T	75.8623
75.8623	DCA_int_02 - phones	OW2	75.8923
75.8923	DCA_int_02 - phones	T	75.9423
75.8923	DCA_int_02 - words	two	76.0523
75.9423	DCA_int_02 - phones	UW1	76.0523
76.0523	DCA_int_02 - phones	P	76.1023
76.0523	DCA_int_02 - words	potato	76.4823
76.1023	DCA_int_02 - phones	AH0	76.2123
76.2123	DCA_int_02 - phones	T	76.2723
76.2723	DCA_int_02 - phones	EY1	76.4223
76.4223	DCA_int_02 - phones	T	76.4523
76.4523	DCA_int_02 - phones	OW2	76.4823
76.4823	DCA_int_02 - phones	EH1	76.5223
76.4823	DCA_int_02 - words	anything	76.9923
76.5223	DCA_int_02 - phones	N	76.5723
76.5723	DCA_int_02 - phones	IY0	76.7723
76.7723	DCA_int_02 - phones	TH	76.8523
76.8523	DCA_int_02 - phones	IH2	76.8923
76.8923	DCA_int_02 - phones	NG	76.9923
76.9923	DCA_int_02 - phones	L	77.0423
76.9923	DCA_int_02 - words	like	77.1023
77.0423	DCA_int_02 - phones	AY1	77.0723
77.0723	DCA_int_02 - phones	K	77.1023
77.1023	DCA_int_02 - phones	DH	77.1323
77.1023	DCA_int_02 - words	that	77.1923
77.1323	DCA_int_02 - phones	AH0	77.1623
77.1623	DCA_int_02 - phones	T	77.1923
77.1923	DCA_int_02 - phones	sp	77.2323
77.3976	DCA_se1_ag4_m_02 - phones	AO1	77.7276
77.3976	DCA_se1_ag4_m_02 - words	aw	77.7276
77.7276	DCA_se1_ag4_m_02 - phones	Y	77.8676
77.7276	DCA_se1_ag4_m_02 - words	you	77.9076
77.8676	DCA_se1_ag4_m_02 - phones	UW1	77.9076
77.9076	DCA_se1_ag4_m_02 - phones	W	77.9376
77.9076	DCA_se1_ag4_m_02 - words	would	78.0076
77.9376	DCA_se1_ag4_m_02 - phones	UH1	77.9676
77.9676	DCA_se1_ag4_m_02 - phones	D	78.0076
78.0076	DCA_se1_ag4_m_02 - phones	IH0	78.0576
78.0076	DCA_se1_ag4_m_02 - words	exactly	78.7576
78.0576	DCA_se1_ag4_m_02 - phones	G	78.0976
78.0976	DCA_se1_ag4_m_02 - phones	Z	78.2676
78.2676	DCA_se1_ag4_m_02 - phones	AE1	78.3276
78.3276	DCA_se1_ag4_m_02 - phones	K	78.4476
78.4476	DCA_se1_ag4_m_02 - phones	T	78.4776
78.4776	DCA_se1_ag4_m_02 - phones	L	78.5076
78.5076	DCA_se1_ag4_m_02 - phones	IY0	78.7576
78.7576	DCA_se1_ag4_m_02 - phones	DH	78.8376
78.7576	DCA_se1_ag4_m_02 - words	the	78.8876
78.8376	DCA_se1_ag4_m_02 - phones	IY0	78.8876
78.8876	DCA_se1_ag4_m_02 - phones	DH	78.9876
78.8876	DCA_se1_ag4_m_02 - words	the	79.3876
78.9101	DCA_int_02 - phones	Y	79.1001
78.9101	DCA_int_02 - words	yeah	79.1801
78.9876	DCA_se1_ag4_m_02 - phones	IY0	79.3876
79.1001	DCA_int_02 - phones	AE1	79.1801
79.1801	DCA_int_02 - phones	Y	79.2201
79.1801	DCA_int_02 - words	yeah	79.4501
79.2201	DCA_int_02 - phones	AE1	79.4501
79.3876	DCA_se1_ag4_m_02 - phones	B	79.4476
79.3876	DCA_se1_ag4_m_02 - words	bags	79.8776
79.4476	DCA_se1_ag4_m_02 - phones	AE1	79.6376
79.6376	DCA_se1_ag4_m_02 - phones	G	79.7376
79.7376	DCA_se1_ag4_m_02 - phones	Z	79.8776
79.8776	DCA_se1_ag4_m_02 - phones	sp	79.9476
79.9476	DCA_se1_ag4_m_02 - phones	DH	80.0476
79.9476	DCA_se1_ag4_m_02 - words	the	80.2376
80.0476	DCA_se1_ag4_m_02 - phones	IY0	80.2376
80.2376	DCA_se1_ag4_m_02 - phones	sp	80.2676
80.2676	DCA_se1_ag4_m_02 - phones	D	80.3576
80.2676	DCA_se1_ag4_m_02 - words	definite	80.7376
80.3576	DCA_se1_ag4_m_02 - phones	EH1	80.4276
80.4276	DCA_se1_ag4_m_02 - phones	F	80.4776
80.4776	DCA_se1_ag4_m_02 - phones	AH0	80.5476
80.5476	DCA_se1_ag4_m_02 - phones	N	80.6076
80.6076	DCA_se1_ag4_m_02 - phones	AH0	80.6976
80.6976	DCA_se1_ag4_m_02 - phones	T	80.7376
80.7376	DCA_se1_ag4_m_02 - phones	sp	80.7976
80.9073	DCA_se1_ag4_m_02 - phones	Y	81.0273
80.9073	DCA_se1_ag4_m_02 - words	yeah	81.7573
81.0273	DCA_se1_ag4_m_02 - phones	AE1	81.7573
81.7698	DCA_int_02 - phones	W	81.8698
81.7698	DCA_int_02 - words	what	81.9398
81.8698	DCA_int_02 - phones	AH1	81.9098
81.9098	DCA_int_02 - phones	T	81.9398
81.9398	DCA_int_02 - phones	AH0	81.9698
81.9398	DCA_int_02 - words	d	81.9998
81.9698	DCA_int_02 - phones	D	81.9998
81.9998	DCA_int_02 - phones	DH	82.0398
81.9998	DCA_int_02 - words	they	82.1298
82.0398	DCA_int_02 - phones	EY1	82.1298
82.1298	DCA_int_02 - phones	D	82.2198
82.1298	DCA_int_02 - words	do	82.4498
82.2198	DCA_int_02 - phones	UW1	82.4498
82.4498	DCA_int_02 - phones	sp	87.1055
83.1450	DCA_se1_ag4_m_02 - phones	sil	83.2550
83.2550	DCA_se1_ag4_m_02 - phones	OW1	83.3850
83.2550	DCA_se1_ag4_m_02 - words	oh	83.3850
83.3850	DCA_se1_ag4_m_02 - phones	Y	83.4350
83.3850	DCA_se1_ag4_m_02 - words	you	83.5150
83.4350	DCA_se1_ag4_m_02 - phones	UW1	83.5150
83.5150	DCA_se1_ag4_m_02 - phones	S	83.5450
83.5150	DCA_se1_ag4_m_02 - words	sposta	83.8250
83.5450	DCA_se1_ag4_m_02 - phones	P	83.6250
83.6250	DCA_se1_ag4_m_02 - phones	OW1	83.6850
83.6850	DCA_se1_ag4_m_02 - phones	S	83.7150
83.7150	DCA_se1_ag4_m_02 - phones	T	83.7450
83.7450	DCA_se1_ag4_m_02 - phones	AH0	83.8250
83.8250	DCA_se1_ag4_m_02 - phones	sp	83.9350
84.3127	DCA_se1_ag4_m_02 - phones	HH	84.4327
84.3127	DCA_se1_ag4_m_02 - words	hop	84.6827
84.4327	DCA_se1_ag4_m_02 - phones	AA1	84.5027
84.5027	DCA_se1_ag4_m_02 - phones	P	84.6827
84.6827	DCA_se1_ag4_m_02 - phones	S	84.7227
84.6827	DCA_se1_ag4_m_02 - words	skip	85.0827
84.7227	DCA_se1_ag4_m_02 - phones	K	84.7827
84.7827	DCA_se1_ag4_m_02 - phones	IH1	84.8427
84.8427	DCA_se1_ag4_m_02 - phones	P	85.0827
85.0827	DCA_se1_ag4_m_02 - phones	L	85.1727
85.0827	DCA_se1_ag4_m_02 - words	like	85.2727
85.1727	DCA_se1_ag4_m_02 - phones	AY1	85.2227
85.2227	DCA_se1_ag4_m_02 - phones	K	85.2727
85.2727	DCA_se1_ag4_m_02 - phones	DH	85.3027
85.2727	DCA_se1_ag4_m_02 - words	this	85.4727
85.3027	DCA_se1_ag4_m_02 - phones	IH1	85.3927
85.3927	DCA_se1_ag4_m_02 - phones	S	85.4727
85.4727	DCA_se1_ag4_m_02 - phones	Y	85.5327
85.4727	DCA_se1_ag4_m_02 - words	you	85.6127
85.5327	DCA_se1_ag4_m_02 - phones	UW1	85.6127
85.6127	DCA_se1_ag4_m_02 - phones	N	85.6727
85.6127	DCA_se1_ag4_m_02 - words	know	85.8327
85.6727	DCA_se1_ag4_m_02 - phones	OW1	85.8327
85.8327	DCA_se1_ag4_m_02 - phones	AH0	85.9227
85.8327	DCA_se1_ag4_m_02 - words	and	86.0727
85.9227	DCA_se1_ag4_m_02 - phones	N	86.0227
86.0227	DCA_se1_ag4_m_02 - phones	D	86.0727
86.0727	DCA_se1_ag4_m_02 - phones	AH1	86.2427
86.0727	DCA_se1_ag4_m_02 - words	uh	86.2427
86.2427	DCA_se1_ag4_m_02 - phones	sp	86.2827
87.1055	DCA_int_02 - phones	AH1	87.3755
87.1055	DCA_int_02 - words	uh-huh	87.4655
87.3755	DCA_int_02 - phones	HH	87.4055
87.4055	DCA_int_02 - phones	AH1	87.4655
87.4655	DCA_int_02 - phones	sp	87.5555
87.4828	DCA_se1_ag4_m_02 - phones	AH0	87.6028
87.4828	DCA_se1_ag4_m_02 - words	and	87.6928
87.6028	DCA_se1_ag4_m_02 - phones	N	87.6428
87.6428	DCA_se1_ag4_m_02 - phones	D	87.6928
87.6928	DCA_se1_ag4_m_02 - words	uh	87.8828
87.6928	DCA_se1_ag4_m_02 - phones	AH1	87.8828
87.8828	DCA_se1_ag4_m_02 - phones	sp	88.0828
88.7947	DCA_se1_ag4_m_02 - phones	HH	88.8547
88.7947	DCA_se1_ag4_m_02 - words	who	88.8947
88.8547	DCA_se1_ag4_m_02 - phones	UW1	88.8947
88.8947	DCA_se1_ag4_m_02 - phones	W	88.9247
88.8947	DCA_se1_ag4_m_02 - words	would	88.9947
88.9247	DCA_se1_ag4_m_02 - phones	UH1	88.9547
88.9547	DCA_se1_ag4_m_02 - phones	D	88.9947
88.9947	DCA_se1_ag4_m_02 - phones	G	89.0547
88.9947	DCA_se1_ag4_m_02 - words	get	89.1447
89.0547	DCA_se1_ag4_m_02 - phones	IH1	89.1047
89.1047	DCA_se1_ag4_m_02 - phones	T	89.1447
89.1447	DCA_se1_ag4_m_02 - phones	OW1	89.1747
89.1447	DCA_se1_ag4_m_02 - words	over	89.2747
89.1747	DCA_se1_ag4_m_02 - phones	V	89.2247
89.2247	DCA_se1_ag4_m_02 - phones	ER0	89.2747
89.2747	DCA_se1_ag4_m_02 - phones	DH	89.3047
89.2747	DCA_se1_ag4_m_02 - words	the	89.3947
89.3047	DCA_se1_ag4_m_02 - phones	AH0	89.3947
89.3947	DCA_se1_ag4_m_02 - phones	L	89.4447
89.3947	DCA_se1_ag4_m_02 - words	line	89.9547
89.4447	DCA_se1_ag4_m_02 - phones	AY1	89.7047
89.7047	DCA_se1_ag4_m_02 - phones	N	89.9547
90.0357	DCA_se1_ag4_m_02 - phones	sil	90.1157
90.1157	DCA_se1_ag4_m_02 - phones	W	90.1857
90.1157	DCA_se1_ag4_m_02 - words	would	90.3357
90.1857	DCA_se1_ag4_m_02 - phones	UH1	90.2257
90.2257	DCA_se1_ag4_m_02 - phones	D	90.3357
90.3357	DCA_se1_ag4_m_02 - phones	W	90.3957
90.3357	DCA_se1_ag4_m_02 - words	win	90.5657
90.3957	DCA_se1_ag4_m_02 - phones	IH1	90.4957
90.4957	DCA_se1_ag4_m_02 - phones	N	90.5657
90.5657	DCA_se1_ag4_m_02 - phones	sp	90.9457
91.2530	DCA_se1_ag4_m_02 - phones	DH	91.3930
91.2530	DCA_se1_ag4_m_02 - words	that	91.4630
91.3930	DCA_se1_ag4_m_02 - phones	AH0	91.4330
91.4330	DCA_se1_ag4_m_02 - phones	T	91.4630
91.4630	DCA_se1_ag4_m_02 - phones	sp	91.4930
91.4930	DCA_se1_ag4_m_02 - words	s	91.5730
91.4930	DCA_se1_ag4_m_02 - phones	S	91.5730
91.5730	DCA_se1_ag4_m_02 - phones	AO1	91.6130
91.5730	DCA_se1_ag4_m_02 - words	all	91.7130
91.6130	DCA_se1_ag4_m_02 - phones	L	91.7130
91.7130	DCA_se1_ag4_m_02 - phones	sp	92.5056
92.5056	DCA_se1_ag4_m_02 - phones	AY1	92.5756
92.5056	DCA_se1_ag4_m_02 - words	i'm	92.6156
92.5756	DCA_se1_ag4_m_02 - phones	M	92.6156
92.6156	DCA_se1_ag4_m_02 - phones	JH	92.6456
92.6156	DCA_se1_ag4_m_02 - words	just	92.7556
92.6456	DCA_se1_ag4_m_02 - phones	IH0	92.6756
92.6756	DCA_se1_ag4_m_02 - phones	S	92.7056
92.7056	DCA_se1_ag4_m_02 - phones	T	92.7556
92.7556	DCA_se1_ag4_m_02 - phones	AO1	92.8856
92.7556	DCA_se1_ag4_m_02 - words	ordinary	93.1856
92.8856	DCA_se1_ag4_m_02 - phones	R	92.9256
92.9256	DCA_se1_ag4_m_02 - phones	D	92.9956
92.9956	DCA_se1_ag4_m_02 - phones	AH0	93.0256
93.0256	DCA_se1_ag4_m_02 - phones	N	93.0556
93.0556	DCA_se1_ag4_m_02 - phones	EH2	93.0856
93.0856	DCA_se1_ag4_m_02 - phones	R	93.1556
93.1556	DCA_se1_ag4_m_02 - phones	IY0	93.1856
93.1856	DCA_se1_ag4_m_02 - phones	N	93.2156
93.1856	DCA_se1_ag4_m_02 - words	now	93.3356
93.2156	DCA_se1_ag4_m_02 - phones	AW1	93.3356
93.3356	DCA_se1_ag4_m_02 - words	i	93.3856
93.3356	DCA_se1_ag4_m_02 - phones	AY1	93.3856
93.3856	DCA_se1_ag4_m_02 - phones	D	93.4556
93.3856	DCA_se1_ag4_m_02 - words	don't	93.5156
93.4556	DCA_se1_ag4_m_02 - phones	OW1	93.4856
93.4856	DCA_se1_ag4_m_02 - phones	N	93.5156
93.5156	DCA_se1_ag4_m_02 - phones	N	93.5456
93.5156	DCA_se1_ag4_m_02 - words	know	93.7656
93.5456	DCA_se1_ag4_m_02 - phones	OW1	93.7656
93.7656	DCA_se1_ag4_m_02 - phones	sp	94.6077
94.4561	DCA_int_02 - phones	Y	94.5961
94.4561	DCA_int_02 - words	yeah	94.8161
94.5961	DCA_int_02 - phones	AE1	94.8161
94.6077	DCA_se1_ag4_m_02 - phones	AY1	94.6677
94.6077	DCA_se1_ag4_m_02 - words	i'm	94.6977
94.6677	DCA_se1_ag4_m_02 - phones	M	94.6977
94.6977	DCA_se1_ag4_m_02 - phones	N	94.7377
94.6977	DCA_se1_ag4_m_02 - words	not	94.8377
94.7377	DCA_se1_ag4_m_02 - phones	AA1	94.7777
94.7777	DCA_se1_ag4_m_02 - phones	T	94.8377
94.8377	DCA_se1_ag4_m_02 - phones	Y	94.8777
94.8377	DCA_se1_ag4_m_02 - words	using	95.0377
94.8777	DCA_se1_ag4_m_02 - phones	UW1	94.9477
94.9477	DCA_se1_ag4_m_02 - phones	Z	94.9777
94.9777	DCA_se1_ag4_m_02 - phones	IH0	95.0077
95.0077	DCA_se1_ag4_m_02 - phones	NG	95.0377
95.0377	DCA_se1_ag4_m_02 - phones	N	95.0677
95.0377	DCA_se1_ag4_m_02 - words	no	95.1477
95.0677	DCA_se1_ag4_m_02 - phones	OW1	95.1477
95.1477	DCA_se1_ag4_m_02 - phones	W	95.2777
95.1477	DCA_se1_ag4_m_02 - words	words	95.5477
95.2777	DCA_se1_ag4_m_02 - phones	ER1	95.4077
95.4077	DCA_se1_ag4_m_02 - phones	D	95.4377
95.4377	DCA_se1_ag4_m_02 - phones	Z	95.5477
95.5477	DCA_se1_ag4_m_02 - phones	N	95.5777
95.5477	DCA_se1_ag4_m_02 - words	know	95.6077
95.5777	DCA_se1_ag4_m_02 - phones	OW1	95.6077
95.6077	DCA_se1_ag4_m_02 - phones	W	95.6477
95.6077	DCA_se1_ag4_m_02 - words	what	95.7077
95.6477	DCA_se1_ag4_m_02 - phones	AH1	95.6777
95.6777	DCA_se1_ag4_m_02 - phones	T	95.7077
95.7077	DCA_se1_ag4_m_02 - phones	sp	95.7377
95.7377	DCA_se1_ag4_m_02 - words	i	95.7677
95.7377	DCA_se1_ag4_m_02 - phones	AY1	95.7677
95.7677	DCA_se1_ag4_m_02 - phones	M	95.7977
95.7677	DCA_se1_ag4_m_02 - words	mean	96.0377
95.7977	DCA_se1_ag4_m_02 - phones	IY1	95.9077
95.9077	DCA_se1_ag4_m_02 - phones	N	96.0377
96.0377	DCA_se1_ag4_m_02 - phones	sp	96.1177
96.1177	DCA_se1_ag4_m_02 - phones	L	96.1977
96.1177	DCA_se1_ag4_m_02 - words	like	96.3577
96.1977	DCA_se1_ag4_m_02 - phones	AY1	96.2377
96.2377	DCA_se1_ag4_m_02 - phones	K	96.3577
96.3577	DCA_se1_ag4_m_02 - words	i	96.4377
96.3577	DCA_se1_ag4_m_02 - phones	AY1	96.4377
96.4377	DCA_se1_ag4_m_02 - phones	sp	96.4677
96.4677	DCA_se1_ag4_m_02 - words	sh-	96.5777
96.4677	DCA_se1_ag4_m_02 - phones	SH	96.5777
96.6584	DCA_se1_ag4_m_02 - phones	SH	96.8284
96.6584	DCA_se1_ag4_m_02 - words	should	96.9284
96.8284	DCA_se1_ag4_m_02 - phones	UH1	96.8884
96.8884	DCA_se1_ag4_m_02 - phones	D	96.9284
96.9284	DCA_se1_ag4_m_02 - phones	sp	96.9584
96.9584	DCA_se1_ag4_m_02 - phones	DH	97.0384
96.9584	DCA_se1_ag4_m_02 - words	though	97.1084
97.0384	DCA_se1_ag4_m_02 - phones	OW1	97.1084
97.1084	DCA_se1_ag4_m_02 - phones	AY1	97.1384
97.1084	DCA_se1_ag4_m_02 - words	i	97.1384
97.1384	DCA_se1_ag4_m_02 - phones	sp	97.1684
97.1684	DCA_se1_ag4_m_02 - phones	M	97.2284
97.1684	DCA_se1_ag4_m_02 - words	mean	97.3284
97.2284	DCA_se1_ag4_m_02 - phones	IY1	97.2884
97.2884	DCA_se1_ag4_m_02 - phones	N	97.3284
97.3284	DCA_se1_ag4_m_02 - phones	M	97.4084
97.3284	DCA_se1_ag4_m_02 - words	maybe	97.5784
97.4084	DCA_se1_ag4_m_02 - phones	EY1	97.4684
97.4684	DCA_se1_ag4_m_02 - phones	B	97.5284
97.5284	DCA_se1_ag4_m_02 - phones	IY0	97.5784
97.5784	DCA_se1_ag4_m_02 - phones	AY1	97.6384
97.5784	DCA_se1_ag4_m_02 - words	i	97.6384
97.6384	DCA_se1_ag4_m_02 - phones	K	97.7484
97.6384	DCA_se1_ag4_m_02 - words	can	97.9184
97.7484	DCA_se1_ag4_m_02 - phones	AH0	97.8484
97.8484	DCA_se1_ag4_m_02 - phones	N	97.9184
97.9184	DCA_se1_ag4_m_02 - phones	B	97.9784
97.9184	DCA_se1_ag4_m_02 - words	but	98.0484
97.9784	DCA_se1_ag4_m_02 - phones	AH1	98.0084
97.9996	DCA_int_02 - phones	sil	98.1396
98.0084	DCA_se1_ag4_m_02 - phones	T	98.0484
98.1396	DCA_int_02 - phones	Y	98.2196
98.1396	DCA_int_02 - words	yeah	98.4396
98.2196	DCA_int_02 - phones	AE1	98.4396
98.2219	DCA_se1_ag4_m_02 - phones	AY1	98.2519
98.2219	DCA_se1_ag4_m_02 - words	i'm	98.4219
98.2519	DCA_se1_ag4_m_02 - phones	M	98.4219
98.4219	DCA_se1_ag4_m_02 - phones	sp	98.4519
98.4396	DCA_int_02 - phones	DH	98.5096
98.4396	DCA_int_02 - words	that	98.6196
98.4519	DCA_se1_ag4_m_02 - phones	N	98.5219
98.4519	DCA_se1_ag4_m_02 - words	not	98.6219
98.5096	DCA_int_02 - phones	AE1	98.5896
98.5219	DCA_se1_ag4_m_02 - phones	AA1	98.5719
98.5719	DCA_se1_ag4_m_02 - phones	T	98.6219
98.5896	DCA_int_02 - phones	T	98.6196
98.6196	DCA_int_02 - phones	DH	98.6496
98.6196	DCA_int_02 - words	that	98.7596
98.6219	DCA_se1_ag4_m_02 - phones	sp	98.6919
98.6496	DCA_int_02 - phones	AH0	98.6796
98.6796	DCA_int_02 - phones	T	98.7596
98.6919	DCA_se1_ag4_m_02 - phones	JH	98.7219
98.6919	DCA_se1_ag4_m_02 - words	just	99.0719
98.7219	DCA_se1_ag4_m_02 - phones	IH0	98.7519
98.7519	DCA_se1_ag4_m_02 - phones	S	98.8719
98.7596	DCA_int_02 - words	s	98.8696
98.7596	DCA_int_02 - phones	Z	98.8696
98.8696	DCA_int_02 - phones	G	98.9096
98.8696	DCA_int_02 - words	good	98.9696
98.8719	DCA_se1_ag4_m_02 - phones	T	99.0719
98.9096	DCA_int_02 - phones	IH0	98.9396
98.9396	DCA_int_02 - phones	D	98.9696
98.9696	DCA_int_02 - phones	sp	99.8236
99.0719	DCA_se1_ag4_m_02 - phones	AO1	99.1619
99.0719	DCA_se1_ag4_m_02 - words	ordinary	99.5419
99.1619	DCA_se1_ag4_m_02 - phones	R	99.1919
99.1919	DCA_se1_ag4_m_02 - phones	D	99.2219
99.2219	DCA_se1_ag4_m_02 - phones	AH0	99.2519
99.2519	DCA_se1_ag4_m_02 - phones	N	99.2819
99.2819	DCA_se1_ag4_m_02 - phones	EH2	99.3119
99.3119	DCA_se1_ag4_m_02 - phones	R	99.4819
99.4819	DCA_se1_ag4_m_02 - phones	IY0	99.5419
99.8236	DCA_int_02 - phones	Y	99.8736
99.8236	DCA_int_02 - words	yeah	100.0436
99.8736	DCA_int_02 - phones	AE1	100.0436
100.0436	DCA_int_02 - phones	DH	100.0936
100.0436	DCA_int_02 - words	that	100.2336
100.0936	DCA_int_02 - phones	AH0	100.2036
100.2036	DCA_int_02 - phones	T	100.2336
100.2336	DCA_int_02 - phones	Z	100.2636
100.2336	DCA_int_02 - words	s	100.2636
100.2636	DCA_int_02 - phones	sp	100.3436
100.3436	DCA_int_02 - phones	G	100.4036
100.3436	DCA_int_02 - words	good	100.9636
100.4036	DCA_int_02 - phones	IH0	100.9336
100.9336	DCA_int_02 - phones	D	100.9636
100.9636	DCA_int_02 - phones	DH	100.9936
100.9636	DCA_int_02 - words	that	101.1236
100.9936	DCA_int_02 - phones	AH0	101.0836
101.0836	DCA_int_02 - phones	T	101.1236
101.1236	DCA_int_02 - phones	Z	101.2036
101.1236	DCA_int_02 - words	s	101.2036
101.2036	DCA_int_02 - phones	G	101.2736
101.2036	DCA_int_02 - words	great	101.5336
101.2736	DCA_int_02 - phones	R	101.3236
101.3236	DCA_int_02 - phones	EY1	101.5036
101.5036	DCA_int_02 - phones	T	101.5336
101.5336	DCA_int_02 - phones	sp	101.6136
101.6136	DCA_int_02 - phones	DH	101.6436
101.6136	DCA_int_02 - words	that	101.7136
101.6436	DCA_int_02 - phones	AH0	101.6836
101.6836	DCA_int_02 - phones	T	101.7136
101.7136	DCA_int_02 - words	s	101.7836
101.7136	DCA_int_02 - phones	Z	101.7836
101.7836	DCA_int_02 - phones	sp	101.8536
101.8536	DCA_int_02 - phones	G	101.8836
101.8536	DCA_int_02 - words	great	102.0536
101.8836	DCA_int_02 - phones	R	101.9136
101.9136	DCA_int_02 - phones	EY1	102.0236
102.0236	DCA_int_02 - phones	T	102.0536
102.0536	DCA_int_02 - phones	sp	102.0836
102.0836	DCA_int_02 - phones	Y	102.1136
102.0836	DCA_int_02 - words	you	102.2136
102.1136	DCA_int_02 - phones	UW1	102.2136
102.2136	DCA_int_02 - phones	sp	102.3936
102.9524	DCA_int_02 - phones	HH	103.0424
102.9524	DCA_int_02 - words	how	103.1424
103.0424	DCA_int_02 - phones	AW1	103.1424
103.1424	DCA_int_02 - phones	AH0	103.1924
103.1424	DCA_int_02 - words	about	103.4624
103.1924	DCA_int_02 - phones	B	103.2524
103.2524	DCA_int_02 - phones	AW1	103.3424
103.3424	DCA_int_02 - phones	T	103.4624
103.4624	DCA_int_02 - phones	sp	103.5124
103.5124	DCA_int_02 - words	uh	103.9624
103.5124	DCA_int_02 - phones	AH1	103.9624
103.9624	DCA_int_02 - phones	D	104.0624
103.9624	DCA_int_02 - words	do	104.0924
104.0624	DCA_int_02 - phones	UW1	104.0924
104.0924	DCA_int_02 - phones	sp	104.1224
104.1224	DCA_int_02 - phones	Y	104.1624
104.1224	DCA_int_02 - words	you	104.1924
104.1624	DCA_int_02 - phones	UW1	104.1924
104.1924	DCA_int_02 - phones	W	104.2524
104.1924	DCA_int_02 - words	watch	104.4224
104.2524	DCA_int_02 - phones	AA1	104.3624
104.3624	DCA_int_02 - phones	CH	104.4224
104.4224	DCA_int_02 - phones	sp	104.4524
104.4524	DCA_int_02 - phones	AH0	104.5024
104.4524	DCA_int_02 - words	a	104.5024
104.5024	DCA_int_02 - phones	L	104.5324
104.5024	DCA_int_02 - words	lot	104.5924
104.5324	DCA_int_02 - phones	AO1	104.5624
104.5624	DCA_int_02 - phones	T	104.5924
104.5924	DCA_int_02 - phones	AH0	104.6224
104.5924	DCA_int_02 - words	of	104.6824
104.6224	DCA_int_02 - phones	V	104.6824
104.6824	DCA_int_02 - phones	T	104.7324
104.6824	DCA_int_02 - words	tv	105.0324
104.7324	DCA_int_02 - phones	IY1	104.8124
104.8124	DCA_int_02 - phones	V	104.8924
104.8924	DCA_int_02 - phones	IY1	105.0324
105.0324	DCA_int_02 - phones	sp	105.2324
106.2915	DCA_se1_ag4_m_02 - phones	sil	106.3915
106.3915	DCA_se1_ag4_m_02 - phones	N	106.5215
106.3915	DCA_se1_ag4_m_02 - words	not	106.6415
106.5215	DCA_se1_ag4_m_02 - phones	AA1	106.6115
106.6115	DCA_se1_ag4_m_02 - phones	T	106.6415
106.6415	DCA_se1_ag4_m_02 - phones	HH	106.6815
106.6415	DCA_se1_ag4_m_02 - words	here	106.8315
106.6815	DCA_se1_ag4_m_02 - phones	IY1	106.7515
106.7515	DCA_se1_ag4_m_02 - phones	R	106.8315
106.8315	DCA_se1_ag4_m_02 - phones	N	106.9115
106.8315	DCA_se1_ag4_m_02 - words	not	107.0015
106.9115	DCA_se1_ag4_m_02 - phones	AA1	106.9615
106.9615	DCA_se1_ag4_m_02 - phones	T	107.0015
107.0015	DCA_se1_ag4_m_02 - phones	sp	107.0815
107.0815	DCA_se1_ag4_m_02 - phones	L	107.1215
107.0815	DCA_se1_ag4_m_02 - words	lately	107.9715
107.1215	DCA_se1_ag4_m_02 - phones	EY1	107.2015
107.2015	DCA_se1_ag4_m_02 - phones	T	107.2715
107.2715	DCA_se1_ag4_m_02 - phones	L	107.3315
107.3315	DCA_se1_ag4_m_02 - phones	IY0	107.9715
108.4430	DCA_se1_ag4_m_02 - phones	AY1	108.6230
108.4430	DCA_se1_ag4_m_02 - words	i	108.6230
108.6230	DCA_se1_ag4_m_02 - phones	Y	108.7330
108.6230	DCA_se1_ag4_m_02 - words	used	108.9030
108.7330	DCA_se1_ag4_m_02 - phones	UW1	108.7730
108.7730	DCA_se1_ag4_m_02 - phones	Z	108.8730
108.8730	DCA_se1_ag4_m_02 - phones	D	108.9030
108.9030	DCA_se1_ag4_m_02 - phones	T	108.9530
108.9030	DCA_se1_ag4_m_02 - words	to	109.0230
108.9530	DCA_se1_ag4_m_02 - phones	IH0	109.0230
109.0230	DCA_se1_ag4_m_02 - phones	sp	109.1230
109.2020	DCA_se1_ag4_m_02 - phones	F	109.3020
109.2020	DCA_se1_ag4_m_02 - words	few	109.3920
109.3020	DCA_se1_ag4_m_02 - phones	Y	109.3620
109.3620	DCA_se1_ag4_m_02 - phones	UW1	109.3920
109.3920	DCA_se1_ag4_m_02 - phones	sp	109.4220
109.4220	DCA_se1_ag4_m_02 - phones	Y	109.5420
109.4220	DCA_se1_ag4_m_02 - words	years	109.7020
109.5420	DCA_se1_ag4_m_02 - phones	IH1	109.5820
109.5820	DCA_se1_ag4_m_02 - phones	R	109.6320
109.6320	DCA_se1_ag4_m_02 - phones	Z	109.7020
109.7020	DCA_se1_ag4_m_02 - phones	AH0	109.7720
109.7020	DCA_se1_ag4_m_02 - words	ago	109.9220
109.7720	DCA_se1_ag4_m_02 - phones	G	109.8120
109.8120	DCA_se1_ag4_m_02 - phones	OW1	109.9220
109.9220	DCA_se1_ag4_m_02 - phones	sp	109.9720
109.9720	DCA_se1_ag4_m_02 - phones	B	110.0020
109.9720	DCA_se1_ag4_m_02 - words	but	110.0620
110.0020	DCA_se1_ag4_m_02 - phones	AH1	110.0320
110.0320	DCA_se1_ag4_m_02 - phones	T	110.0620
110.0620	DCA_se1_ag4_m_02 - phones	sp	110.2320
110.3705	DCA_int_02 - phones	IH0	110.4705
110.3705	DCA_int_02 - words	is	110.5005
110.4705	DCA_int_02 - phones	Z	110.5005
110.5005	DCA_int_02 - phones	sp	110.5305
110.5305	DCA_int_02 - phones	DH	110.5905
110.5305	DCA_int_02 - words	that	110.7705
110.5905	DCA_int_02 - phones	AH0	110.6505
110.6505	DCA_int_02 - phones	T	110.7705
110.7705	DCA_int_02 - phones	sp	110.8005
110.8005	DCA_int_02 - phones	R	110.8305
110.8005	DCA_int_02 - words	right	110.9605
110.8305	DCA_int_02 - phones	AY1	110.8605
110.8605	DCA_int_02 - phones	T	110.9605
110.8998	DCA_se1_ag4_m_02 - phones	AY1	111.0298
110.8998	DCA_se1_ag4_m_02 - words	i	111.0298
111.0298	DCA_se1_ag4_m_02 - phones	HH	111.1198
111.0298	DCA_se1_ag4_m_02 - words	have	111.3498
111.1198	DCA_se1_ag4_m_02 - phones	AE1	111.2398
111.2398	DCA_se1_ag4_m_02 - phones	V	111.3498
111.3498	DCA_se1_ag4_m_02 - phones	sp	111.5527
111.5527	DCA_se1_ag4_m_02 - phones	HH	111.6327
111.5527	DCA_se1_ag4_m_02 - words	one	111.7527
111.6327	DCA_se1_ag4_m_02 - phones	W	111.6727
111.6727	DCA_se1_ag4_m_02 - phones	AH1	111.7027
111.7027	DCA_se1_ag4_m_02 - phones	N	111.7527
111.7527	DCA_se1_ag4_m_02 - phones	sp	111.8027
111.8027	DCA_se1_ag4_m_02 - phones	N	111.9127
111.8027	DCA_se1_ag4_m_02 - words	now	112.1127
111.9127	DCA_se1_ag4_m_02 - phones	AW1	112.1127
112.1127	DCA_se1_ag4_m_02 - phones	sp	112.1627
112.1627	DCA_se1_ag4_m_02 - phones	B	112.1927
112.1627	DCA_se1_ag4_m_02 - words	but	112.2527
112.1927	DCA_se1_ag4_m_02 - phones	AH1	112.2227
112.2227	DCA_se1_ag4_m_02 - phones	T	112.2527
112.2527	DCA_se1_ag4_m_02 - phones	sp	112.2827
112.2827	DCA_se1_ag4_m_02 - phones	AY1	112.3927
112.2827	DCA_se1_ag4_m_02 - words	i	112.3927
112.3927	DCA_se1_ag4_m_02 - phones	sp	112.4227
112.4227	DCA_se1_ag4_m_02 - phones	M	112.4627
112.4227	DCA_se1_ag4_m_02 - words	mean	112.5227
112.4627	DCA_se1_ag4_m_02 - phones	IY1	112.4927
112.4927	DCA_se1_ag4_m_02 - phones	N	112.5227
112.5227	DCA_se1_ag4_m_02 - phones	sp	112.5527
112.5527	DCA_se1_ag4_m_02 - phones	IH0	112.5927
112.5527	DCA_se1_ag4_m_02 - words	it	112.6527
112.5927	DCA_se1_ag4_m_02 - phones	T	112.6527
112.6527	DCA_se1_ag4_m_02 - phones	S	112.7527
112.6527	DCA_se1_ag4_m_02 - words	s	112.7527
112.8641	DCA_se1_ag4_m_02 - phones	sil	112.9241
112.9241	DCA_se1_ag4_m_02 - phones	B	112.9641
112.9241	DCA_se1_ag4_m_02 - words	broke	113.3541
112.9641	DCA_se1_ag4_m_02 - phones	R	112.9941
112.9941	DCA_se1_ag4_m_02 - phones	OW1	113.0241
113.0241	DCA_se1_ag4_m_02 - phones	K	113.3541
113.5846	DCA_se1_ag4_m_02 - phones	sil	114.0246
114.0246	DCA_se1_ag4_m_02 - phones	IH1	114.0646
114.0246	DCA_se1_ag4_m_02 - words	it	114.1746
114.0646	DCA_se1_ag4_m_02 - phones	T	114.1746
114.1746	DCA_se1_ag4_m_02 - words	s	114.2446
114.1746	DCA_se1_ag4_m_02 - phones	Z	114.2446
114.2446	DCA_se1_ag4_m_02 - phones	sp	114.2746
114.2746	DCA_se1_ag4_m_02 - phones	IH1	114.3746
114.2746	DCA_se1_ag4_m_02 - words	it	114.4446
114.3746	DCA_se1_ag4_m_02 - phones	T	114.4446
114.4446	DCA_se1_ag4_m_02 - phones	sp	114.4746
114.4746	DCA_se1_ag4_m_02 - phones	L	114.5246
114.4746	DCA_se1_ag4_m_02 - words	like	114.6546
114.5246	DCA_se1_ag4_m_02 - phones	AY1	114.5646
114.5646	DCA_se1_ag4_m_02 - phones	K	114.6546
114.6546	DCA_se1_ag4_m_02 - words	a	114.7146
114.6546	DCA_se1_ag4_m_02 - phones	AH0	114.7146
114.7146	DCA_se1_ag4_m_02 - phones	EH1	114.9846
114.7146	DCA_se1_ag4_m_02 - words	heirloom	115.3546
114.9846	DCA_se1_ag4_m_02 - phones	R	115.0746
115.0746	DCA_se1_ag4_m_02 - phones	L	115.1146
115.1146	DCA_se1_ag4_m_02 - phones	UW2	115.2546
115.2546	DCA_se1_ag4_m_02 - phones	M	115.3546
115.3546	DCA_se1_ag4_m_02 - phones	IH0	115.3846
115.3546	DCA_se1_ag4_m_02 - words	it	115.4146
115.3846	DCA_se1_ag4_m_02 - phones	T	115.4146
115.4146	DCA_se1_ag4_m_02 - words	s	115.4646
115.4146	DCA_se1_ag4_m_02 - phones	Z	115.4646
115.4646	DCA_se1_ag4_m_02 - phones	sp	115.5946
115.5946	DCA_se1_ag4_m_02 - phones	AH0	115.6346
115.5946	DCA_se1_ag4_m_02 - words	a	115.6346
115.6346	DCA_se1_ag4_m_02 - phones	sp	115.7746
115.9588	DCA_int_02 - phones	sil	115.9988
115.9988	DCA_int_02 - phones	AH1	116.1188
115.9988	DCA_int_02 - words	uh-huh	116.2888
116.1188	DCA_int_02 - phones	HH	116.1488
116.1334	DCA_se1_ag4_m_02 - phones	M	116.3634
116.1334	DCA_se1_ag4_m_02 - words	my	116.4234
116.1488	DCA_int_02 - phones	AH1	116.2888
116.2888	DCA_int_02 - phones	sp	125.1339
116.3634	DCA_se1_ag4_m_02 - phones	AY1	116.4234
116.4234	DCA_se1_ag4_m_02 - phones	S	116.5234
116.4234	DCA_se1_ag4_m_02 - words	sister	116.6834
116.5234	DCA_se1_ag4_m_02 - phones	IH1	116.5734
116.5734	DCA_se1_ag4_m_02 - phones	S	116.6234
116.6234	DCA_se1_ag4_m_02 - phones	T	116.6534
116.6534	DCA_se1_ag4_m_02 - phones	ER0	116.6834
116.6834	DCA_se1_ag4_m_02 - phones	sp	116.7334
116.7334	DCA_se1_ag4_m_02 - phones	SH	116.8934
116.7334	DCA_se1_ag4_m_02 - words	she	116.9234
116.8934	DCA_se1_ag4_m_02 - phones	IY1	116.9234
116.9234	DCA_se1_ag4_m_02 - phones	sp	117.0334
117.0334	DCA_se1_ag4_m_02 - phones	D	117.0634
117.0334	DCA_se1_ag4_m_02 - words	deceased	117.3834
117.0634	DCA_se1_ag4_m_02 - phones	IH0	117.0934
117.0934	DCA_se1_ag4_m_02 - phones	S	117.2134
117.2134	DCA_se1_ag4_m_02 - phones	IY1	117.3234
117.3234	DCA_se1_ag4_m_02 - phones	S	117.3534
117.3534	DCA_se1_ag4_m_02 - phones	T	117.3834
117.3834	DCA_se1_ag4_m_02 - phones	Y	117.5034
117.3834	DCA_se1_ag4_m_02 - words	you	117.6034
117.5034	DCA_se1_ag4_m_02 - phones	UW1	117.6034
117.6034	DCA_se1_ag4_m_02 - phones	N	117.6334
117.6034	DCA_se1_ag4_m_02 - words	know	117.7734
117.6334	DCA_se1_ag4_m_02 - phones	OW1	117.7734
117.7734	DCA_se1_ag4_m_02 - phones	sp	118.3534
118.6567	DCA_se1_ag4_m_02 - phones	W	118.6867
118.6567	DCA_se1_ag4_m_02 - words	we	118.7167
118.6867	DCA_se1_ag4_m_02 - phones	IY1	118.7167
118.7167	DCA_se1_ag4_m_02 - phones	D	118.7767
118.7167	DCA_se1_ag4_m_02 - words	don't	118.9167
118.7767	DCA_se1_ag4_m_02 - phones	OW1	118.8267
118.8267	DCA_se1_ag4_m_02 - phones	N	118.9167
118.9167	DCA_se1_ag4_m_02 - phones	G	118.9467
118.9167	DCA_se1_ag4_m_02 - words	get	119.0367
118.9467	DCA_se1_ag4_m_02 - phones	IH1	118.9867
118.9867	DCA_se1_ag4_m_02 - phones	T	119.0367
119.0367	DCA_se1_ag4_m_02 - phones	IH1	119.0867
119.0367	DCA_se1_ag4_m_02 - words	it	119.1167
119.0867	DCA_se1_ag4_m_02 - phones	T	119.1167
119.1167	DCA_se1_ag4_m_02 - phones	F	119.2267
119.1167	DCA_se1_ag4_m_02 - words	fixed	119.4167
119.2267	DCA_se1_ag4_m_02 - phones	IH1	119.2767
119.2767	DCA_se1_ag4_m_02 - phones	K	119.3467
119.3467	DCA_se1_ag4_m_02 - phones	S	119.3867
119.3867	DCA_se1_ag4_m_02 - phones	T	119.4167
119.4167	DCA_se1_ag4_m_02 - phones	AY1	119.4467
119.4167	DCA_se1_ag4_m_02 - words	i	119.4467
119.4467	DCA_se1_ag4_m_02 - phones	D	119.4767
119.4467	DCA_se1_ag4_m_02 - words	don't	119.5567
119.4767	DCA_se1_ag4_m_02 - phones	OW1	119.5067
119.5067	DCA_se1_ag4_m_02 - phones	N	119.5567
119.5567	DCA_se1_ag4_m_02 - phones	K	119.6367
119.5567	DCA_se1_ag4_m_02 - words	care	119.6967
119.6367	DCA_se1_ag4_m_02 - phones	EH1	119.6667
119.6667	DCA_se1_ag4_m_02 - phones	R	119.6967
119.6967	DCA_se1_ag4_m_02 - phones	IH0	119.7267
119.6967	DCA_se1_ag4_m_02 - words	if	119.7567
119.7267	DCA_se1_ag4_m_02 - phones	F	119.7567
119.7567	DCA_se1_ag4_m_02 - phones	IH0	119.7867
119.7567	DCA_se1_ag4_m_02 - words	it	119.8167
119.7867	DCA_se1_ag4_m_02 - phones	T	119.8167
119.8167	DCA_se1_ag4_m_02 - phones	K	119.8867
119.8167	DCA_se1_ag4_m_02 - words	cost	120.0867
119.8867	DCA_se1_ag4_m_02 - phones	AO1	120.0267
120.0267	DCA_se1_ag4_m_02 - phones	S	120.0567
120.0567	DCA_se1_ag4_m_02 - phones	T	120.0867
120.0867	DCA_se1_ag4_m_02 - phones	sp	120.1867
120.1867	DCA_se1_ag4_m_02 - phones	HH	120.2567
120.1867	DCA_se1_ag4_m_02 - words	one	120.4667
120.2567	DCA_se1_ag4_m_02 - phones	W	120.3167
120.3167	DCA_se1_ag4_m_02 - phones	AH1	120.3567
120.3567	DCA_se1_ag4_m_02 - phones	N	120.4667
120.4667	DCA_se1_ag4_m_02 - phones	D	120.4967
120.4667	DCA_se1_ag4_m_02 - words	dollar	120.7667
120.4967	DCA_se1_ag4_m_02 - phones	AA1	120.6367
120.6367	DCA_se1_ag4_m_02 - phones	L	120.7167
120.7167	DCA_se1_ag4_m_02 - phones	ER0	120.7667
120.7667	DCA_se1_ag4_m_02 - phones	sp	120.8667
120.8667	DCA_se1_ag4_m_02 - phones	T	120.9267
120.8667	DCA_se1_ag4_m_02 - words	two	120.9667
120.9267	DCA_se1_ag4_m_02 - phones	UW1	120.9667
120.9667	DCA_se1_ag4_m_02 - phones	sp	120.9967
120.9967	DCA_se1_ag4_m_02 - phones	D	121.0367
120.9967	DCA_se1_ag4_m_02 - words	dollar	121.2667
121.0367	DCA_se1_ag4_m_02 - phones	AO1	121.1867
121.1867	DCA_se1_ag4_m_02 - phones	L	121.2367
121.2367	DCA_se1_ag4_m_02 - phones	ER0	121.2667
121.2667	DCA_se1_ag4_m_02 - phones	W	121.3167
121.2667	DCA_se1_ag4_m_02 - words	whatever	121.4767
121.3167	DCA_se1_ag4_m_02 - phones	AH2	121.3467
121.3467	DCA_se1_ag4_m_02 - phones	T	121.3767
121.3767	DCA_se1_ag4_m_02 - phones	EH1	121.4067
121.4067	DCA_se1_ag4_m_02 - phones	V	121.4367
121.4367	DCA_se1_ag4_m_02 - phones	ER0	121.4767
121.4767	DCA_se1_ag4_m_02 - phones	IH1	121.5067
121.4767	DCA_se1_ag4_m_02 - words	it	121.5367
121.5067	DCA_se1_ag4_m_02 - phones	T	121.5367
121.5367	DCA_se1_ag4_m_02 - phones	K	121.5967
121.5367	DCA_se1_ag4_m_02 - words	cost	121.9367
121.5967	DCA_se1_ag4_m_02 - phones	AO1	121.7567
121.7567	DCA_se1_ag4_m_02 - phones	S	121.8567
121.8567	DCA_se1_ag4_m_02 - phones	T	121.9367
121.9367	DCA_se1_ag4_m_02 - phones	sp	122.7701
122.7701	DCA_se1_ag4_m_02 - phones	W	122.8001
122.7701	DCA_se1_ag4_m_02 - words	we	122.8501
122.8001	DCA_se1_ag4_m_02 - phones	IY1	122.8501
122.8501	DCA_se1_ag4_m_02 - phones	JH	122.9201
122.8501	DCA_se1_ag4_m_02 - words	just	123.2701
122.9201	DCA_se1_ag4_m_02 - phones	IH0	122.9901
122.9901	DCA_se1_ag4_m_02 - phones	S	123.2401
123.2401	DCA_se1_ag4_m_02 - phones	T	123.2701
123.2701	DCA_se1_ag4_m_02 - phones	Y	123.3301
123.2701	DCA_se1_ag4_m_02 - words	you	123.3901
123.3301	DCA_se1_ag4_m_02 - phones	UW1	123.3901
123.3901	DCA_se1_ag4_m_02 - phones	N	123.4401
123.3901	DCA_se1_ag4_m_02 - words	know	123.5901
123.4401	DCA_se1_ag4_m_02 - phones	OW1	123.5901
123.5901	DCA_se1_ag4_m_02 - phones	sp	123.6201
123.6201	DCA_se1_ag4_m_02 - phones	W	123.6701
123.6201	DCA_se1_ag4_m_02 - words	we	123.7001
123.6701	DCA_se1_ag4_m_02 - phones	IY1	123.7001
123.7001	DCA_se1_ag4_m_02 - phones	JH	123.7301
123.7001	DCA_se1_ag4_m_02 - words	just	123.9101
123.7301	DCA_se1_ag4_m_02 - phones	IH0	123.7901
123.7901	DCA_se1_ag4_m_02 - phones	S	123.9101
123.9101	DCA_se1_ag4_m_02 - words	uh	124.0301
123.9101	DCA_se1_ag4_m_02 - phones	AH1	124.0301
124.0301	DCA_se1_ag4_m_02 - phones	sp	125.6919
125.1339	DCA_int_02 - phones	AH1	125.2439
125.1339	DCA_int_02 - words	uh-huh	125.5539
125.2439	DCA_int_02 - phones	HH	125.2839
125.2839	DCA_int_02 - phones	AH1	125.5539
125.5539	DCA_int_02 - phones	sp	127.1265
125.6919	DCA_se1_ag4_m_02 - phones	L	125.7219
125.6919	DCA_se1_ag4_m_02 - words	let	125.7819
125.7219	DCA_se1_ag4_m_02 - phones	EH1	125.7519
125.7519	DCA_se1_ag4_m_02 - phones	T	125.7819
125.7819	DCA_se1_ag4_m_02 - phones	IH0	125.8119
125.7819	DCA_se1_ag4_m_02 - words	it	125.8519
125.8119	DCA_se1_ag4_m_02 - phones	T	125.8519
125.8519	DCA_se1_ag4_m_02 - phones	S	125.9619
125.8519	DCA_se1_ag4_m_02 - words	set	126.1219
125.9619	DCA_se1_ag4_m_02 - phones	EH1	126.0019
126.0019	DCA_se1_ag4_m_02 - phones	T	126.1219
126.1219	DCA_se1_ag4_m_02 - phones	sp	126.1519
126.1519	DCA_se1_ag4_m_02 - phones	DH	126.1819
126.1519	DCA_se1_ag4_m_02 - words	there	126.5019
126.1819	DCA_se1_ag4_m_02 - phones	EH1	126.2219
126.2219	DCA_se1_ag4_m_02 - phones	R	126.5019
127.1265	DCA_int_02 - phones	Y	127.1565
127.1265	DCA_int_02 - words	yeah	127.3465
127.1565	DCA_int_02 - phones	AE1	127.3465
127.3465	DCA_int_02 - phones	sp	127.3765
127.3765	DCA_int_02 - phones	V	127.4065
127.3765	DCA_int_02 - words	very	127.6165
127.4065	DCA_int_02 - phones	EH1	127.4365
127.4365	DCA_int_02 - phones	R	127.5365
127.5365	DCA_int_02 - phones	IY0	127.6165
127.6165	DCA_int_02 - phones	G	127.6865
127.6165	DCA_int_02 - words	good	127.9865
127.6865	DCA_int_02 - phones	IH0	127.9565
127.9565	DCA_int_02 - phones	D	127.9865
127.9865	DCA_int_02 - phones	HH	128.0165
127.9865	DCA_int_02 - words	how	128.1465
128.0165	DCA_int_02 - phones	AW1	128.1465
128.1465	DCA_int_02 - phones	AH0	128.1765
128.1465	DCA_int_02 - words	about	128.4265
128.1765	DCA_int_02 - phones	B	128.2065
128.2065	DCA_int_02 - phones	AW1	128.3965
128.3965	DCA_int_02 - phones	T	128.4265
128.4265	DCA_int_02 - phones	sp	128.4565
128.4565	DCA_int_02 - words	uh	128.8965
128.4565	DCA_int_02 - phones	AH1	128.8965
129.0367	DCA_int_02 - phones	sil	129.0967
129.0967	DCA_int_02 - phones	M	129.1567
129.0967	DCA_int_02 - words	movies	129.5667
129.1567	DCA_int_02 - phones	UW1	129.4767
129.4767	DCA_int_02 - phones	V	129.5067
129.5067	DCA_int_02 - phones	IY0	129.5367
129.5367	DCA_int_02 - phones	Z	129.5667
129.5667	DCA_int_02 - phones	Y	129.6267
129.5667	DCA_int_02 - words	you	129.6867
129.6267	DCA_int_02 - phones	UW1	129.6867
129.6867	DCA_int_02 - phones	G	129.7267
129.6867	DCA_int_02 - words	go	129.7567
129.7267	DCA_int_02 - phones	OW1	129.7567
129.7567	DCA_int_02 - phones	T	129.7867
129.7567	DCA_int_02 - words	to	129.8167
129.7867	DCA_int_02 - phones	AH0	129.8167
129.8167	DCA_int_02 - phones	DH	129.8467
129.8167	DCA_int_02 - words	the	129.8767
129.8467	DCA_int_02 - phones	AH0	129.8767
129.8767	DCA_int_02 - phones	M	129.9367
129.8767	DCA_int_02 - words	movies	130.2067
129.9367	DCA_int_02 - phones	UW1	129.9667
129.9667	DCA_int_02 - phones	V	130.0667
130.0667	DCA_int_02 - phones	IY0	130.1267
130.1267	DCA_int_02 - phones	Z	130.2067
130.2067	DCA_int_02 - phones	AE1	130.2367
130.2067	DCA_int_02 - words	at	130.2767
130.2367	DCA_int_02 - phones	T	130.2767
130.2767	DCA_int_02 - phones	AO1	130.3067
130.2767	DCA_int_02 - words	all	130.5467
130.3067	DCA_int_02 - phones	L	130.5467
130.5467	DCA_int_02 - phones	sp	145.6383
130.5697	DCA_se1_ag4_m_02 - phones	sil	130.6397
130.6397	DCA_se1_ag4_m_02 - phones	N	130.7197
130.6397	DCA_se1_ag4_m_02 - words	no	131.1097
130.7197	DCA_se1_ag4_m_02 - phones	OW1	131.1097
131.1097	DCA_se1_ag4_m_02 - phones	L	131.1397
131.1097	DCA_se1_ag4_m_02 - words	last	131.7797
131.1397	DCA_se1_ag4_m_02 - phones	AE1	131.7097
131.7097	DCA_se1_ag4_m_02 - phones	S	131.7497
131.7497	DCA_se1_ag4_m_02 - phones	T	131.7797
131.7797	DCA_se1_ag4_m_02 - phones	P	131.8297
131.7797	DCA_se1_ag4_m_02 - words	picture	132.0097
131.8297	DCA_se1_ag4_m_02 - phones	IH1	131.8697
131.8697	DCA_se1_ag4_m_02 - phones	K	131.9297
131.9297	DCA_se1_ag4_m_02 - phones	CH	131.9697
131.9697	DCA_se1_ag4_m_02 - phones	ER0	132.0097
132.0097	DCA_se1_ag4_m_02 - phones	AY1	132.0897
132.0097	DCA_se1_ag4_m_02 - words	i	132.0897
132.0897	DCA_se1_ag4_m_02 - phones	S	132.2197
132.0897	DCA_se1_ag4_m_02 - words	saw	132.4997
132.2197	DCA_se1_ag4_m_02 - phones	AO1	132.4997
132.4997	DCA_se1_ag4_m_02 - phones	spn	132.9797
132.4997	DCA_se1_ag4_m_02 - words	<unk>	132.9797
133.7935	DCA_se1_ag4_m_02 - phones	sil	133.8335
133.8335	DCA_se1_ag4_m_02 - words	<unk>	133.9535
133.8335	DCA_se1_ag4_m_02 - phones	spn	133.9535
134.8666	DCA_se1_ag4_m_02 - phones	sil	134.9266
134.9266	DCA_se1_ag4_m_02 - words	i	135.0666
134.9266	DCA_se1_ag4_m_02 - phones	AY1	135.0666
135.0666	DCA_se1_ag4_m_02 - phones	W	135.0966
135.0666	DCA_se1_ag4_m_02 - words	was	135.4066
135.0966	DCA_se1_ag4_m_02 - phones	AO1	135.2466
135.2466	DCA_se1_ag4_m_02 - phones	Z	135.4066
135.9530	DCA_se1_ag4_m_02 - phones	sil	136.0130
136.0130	DCA_se1_ag4_m_02 - phones	N	136.1030
136.0130	DCA_se1_ag4_m_02 - words	near	136.2430
136.1030	DCA_se1_ag4_m_02 - phones	IH1	136.1930
136.1930	DCA_se1_ag4_m_02 - phones	R	136.2430
136.2430	DCA_se1_ag4_m_02 - phones	M	136.3330
136.2430	DCA_se1_ag4_m_02 - words	maryland	136.8230
136.3330	DCA_se1_ag4_m_02 - phones	EH1	136.3730
136.3730	DCA_se1_ag4_m_02 - phones	R	136.4030
136.4030	DCA_se1_ag4_m_02 - phones	AH0	136.4530
136.4530	DCA_se1_ag4_m_02 - phones	L	136.5830
136.5830	DCA_se1_ag4_m_02 - phones	AH0	136.6630
136.6630	DCA_se1_ag4_m_02 - phones	N	136.6930
136.6930	DCA_se1_ag4_m_02 - phones	D	136.8230
136.8833	DCA_se1_ag4_m_02 - phones	sil	136.9333
136.9333	DCA_se1_ag4_m_02 - phones	EH1	136.9733
136.9333	DCA_se1_ag4_m_02 - words	anyways	137.4833
136.9733	DCA_se1_ag4_m_02 - phones	N	137.0333
137.0333	DCA_se1_ag4_m_02 - phones	IY0	137.0833
137.0833	DCA_se1_ag4_m_02 - phones	W	137.1433
137.1433	DCA_se1_ag4_m_02 - phones	EY2	137.3333
137.3333	DCA_se1_ag4_m_02 - phones	Z	137.4833
137.4833	DCA_se1_ag4_m_02 - phones	sp	137.5533
137.5533	DCA_se1_ag4_m_02 - phones	W	137.6433
137.5533	DCA_se1_ag4_m_02 - words	washington	137.9633
137.6433	DCA_se1_ag4_m_02 - phones	AA1	137.7333
137.7333	DCA_se1_ag4_m_02 - phones	SH	137.7633
137.7633	DCA_se1_ag4_m_02 - phones	IH0	137.7933
137.7933	DCA_se1_ag4_m_02 - phones	NG	137.8233
137.8233	DCA_se1_ag4_m_02 - phones	T	137.8533
137.8533	DCA_se1_ag4_m_02 - phones	AH0	137.8933
137.8933	DCA_se1_ag4_m_02 - phones	N	137.9633
137.9633	DCA_se1_ag4_m_02 - phones	EH1	138.0833
137.9633	DCA_se1_ag4_m_02 - words	area	138.3733
138.0833	DCA_se1_ag4_m_02 - phones	R	138.1933
138.1933	DCA_se1_ag4_m_02 - phones	IY0	138.2933
138.2933	DCA_se1_ag4_m_02 - phones	AH0	138.3733
138.3733	DCA_se1_ag4_m_02 - phones	B	138.4333
138.3733	DCA_se1_ag4_m_02 - words	but	138.5033
138.4333	DCA_se1_ag4_m_02 - phones	AH1	138.4733
138.4733	DCA_se1_ag4_m_02 - phones	T	138.5033
138.5033	DCA_se1_ag4_m_02 - phones	sp	138.6333
139.6019	DCA_se1_ag4_m_02 - phones	IH1	139.6719
139.6019	DCA_se1_ag4_m_02 - words	it	139.7019
139.6719	DCA_se1_ag4_m_02 - phones	T	139.7019
139.7019	DCA_se1_ag4_m_02 - phones	Z	139.7419
139.7019	DCA_se1_ag4_m_02 - words	s	139.7419
139.7419	DCA_se1_ag4_m_02 - phones	S	139.8019
139.7419	DCA_se1_ag4_m_02 - words	still	140.1419
139.8019	DCA_se1_ag4_m_02 - phones	T	139.8719
139.8719	DCA_se1_ag4_m_02 - phones	IH1	139.9519
139.9519	DCA_se1_ag4_m_02 - phones	L	140.1419
140.1419	DCA_se1_ag4_m_02 - phones	Y	140.1819
140.1419	DCA_se1_ag4_m_02 - words	you	140.2219
140.1819	DCA_se1_ag4_m_02 - phones	UW1	140.2219
140.2219	DCA_se1_ag4_m_02 - phones	N	140.2519
140.2219	DCA_se1_ag4_m_02 - words	know	140.4219
140.2519	DCA_se1_ag4_m_02 - phones	OW1	140.4219
140.4219	DCA_se1_ag4_m_02 - phones	IH0	140.4819
140.4219	DCA_se1_ag4_m_02 - words	it	140.5219
140.4819	DCA_se1_ag4_m_02 - phones	T	140.5219
140.5219	DCA_se1_ag4_m_02 - phones	S	140.6319
140.5219	DCA_se1_ag4_m_02 - words	s	140.6319
140.6319	DCA_se1_ag4_m_02 - phones	IH0	140.6719
140.6319	DCA_se1_ag4_m_02 - words	in	140.7319
140.6719	DCA_se1_ag4_m_02 - phones	N	140.7319
140.7319	DCA_se1_ag4_m_02 - phones	DH	140.7619
140.7319	DCA_se1_ag4_m_02 - words	the	140.8819
140.7619	DCA_se1_ag4_m_02 - phones	IY0	140.8819
140.8819	DCA_se1_ag4_m_02 - phones	sp	140.9119
140.9119	DCA_se1_ag4_m_02 - phones	IH0	140.9919
140.9119	DCA_se1_ag4_m_02 - words	it	141.0219
140.9919	DCA_se1_ag4_m_02 - phones	T	141.0219
141.0219	DCA_se1_ag4_m_02 - phones	Z	141.3019
141.0219	DCA_se1_ag4_m_02 - words	s	141.3019
141.3019	DCA_se1_ag4_m_02 - phones	sp	141.3319
141.3319	DCA_se1_ag4_m_02 - phones	IH0	141.3619
141.3319	DCA_se1_ag4_m_02 - words	in	141.3919
141.3619	DCA_se1_ag4_m_02 - phones	N	141.3919
141.3919	DCA_se1_ag4_m_02 - phones	DH	141.4219
141.3919	DCA_se1_ag4_m_02 - words	the	141.4519
141.4219	DCA_se1_ag4_m_02 - phones	AH0	141.4519
141.4519	DCA_se1_ag4_m_02 - phones	sp	141.4819
141.4819	DCA_se1_ag4_m_02 - phones	D	141.5319
141.4819	DCA_se1_ag4_m_02 - words	district	141.8819
141.5319	DCA_se1_ag4_m_02 - phones	IH1	141.5919
141.5919	DCA_se1_ag4_m_02 - phones	S	141.6519
141.6519	DCA_se1_ag4_m_02 - phones	T	141.7119
141.7119	DCA_se1_ag4_m_02 - phones	R	141.7419
141.7419	DCA_se1_ag4_m_02 - phones	IH0	141.7819
141.7819	DCA_se1_ag4_m_02 - phones	K	141.8519
141.8519	DCA_se1_ag4_m_02 - phones	T	141.8819
141.8819	DCA_se1_ag4_m_02 - phones	IH1	141.9119
141.8819	DCA_se1_ag4_m_02 - words	in	141.9519
141.9119	DCA_se1_ag4_m_02 - phones	N	141.9519
141.9519	DCA_se1_ag4_m_02 - phones	DH	142.0219
141.9519	DCA_se1_ag4_m_02 - words	the	142.0619
142.0219	DCA_se1_ag4_m_02 - phones	AH0	142.0619
142.0619	DCA_se1_ag4_m_02 - phones	M	142.1519
142.0619	DCA_se1_ag4_m_02 - words	maryland	142.3619
142.1519	DCA_se1_ag4_m_02 - phones	EH1	142.1819
142.1819	DCA_se1_ag4_m_02 - phones	R	142.2119
142.2119	DCA_se1_ag4_m_02 - phones	AH0	142.2419
142.2419	DCA_se1_ag4_m_02 - phones	L	142.2719
142.2719	DCA_se1_ag4_m_02 - phones	AH0	142.3019
142.3019	DCA_se1_ag4_m_02 - phones	N	142.3319
142.3319	DCA_se1_ag4_m_02 - phones	D	142.3619
142.3619	DCA_se1_ag4_m_02 - phones	S	142.4619
142.3619	DCA_se1_ag4_m_02 - words	side	142.6819
142.4619	DCA_se1_ag4_m_02 - phones	AY1	142.6019
142.6019	DCA_se1_ag4_m_02 - phones	D	142.6819
142.6819	DCA_se1_ag4_m_02 - phones	sp	143.3477
143.3477	DCA_se1_ag4_m_02 - phones	AH0	143.3877
143.3477	DCA_se1_ag4_m_02 - words	and	143.4277
143.3877	DCA_se1_ag4_m_02 - phones	N	143.4277
143.4277	DCA_se1_ag4_m_02 - phones	DH	143.4777
143.4277	DCA_se1_ag4_m_02 - words	that	143.5477
143.4777	DCA_se1_ag4_m_02 - phones	AE1	143.5177
143.5177	DCA_se1_ag4_m_02 - phones	T	143.5477
143.5477	DCA_se1_ag4_m_02 - phones	sp	143.5977
143.5977	DCA_se1_ag4_m_02 - phones	W	143.6677
143.5977	DCA_se1_ag4_m_02 - words	was	143.8877
143.6677	DCA_se1_ag4_m_02 - phones	AO1	143.7877
143.7877	DCA_se1_ag4_m_02 - phones	Z	143.8877
143.8877	DCA_se1_ag4_m_02 - phones	sp	143.9377
143.9377	DCA_se1_ag4_m_02 - phones	F	144.0877
143.9377	DCA_se1_ag4_m_02 - words	for	144.3377
144.0877	DCA_se1_ag4_m_02 - phones	AO1	144.1277
144.1277	DCA_se1_ag4_m_02 - phones	R	144.3377
144.3377	DCA_se1_ag4_m_02 - phones	AH0	144.3877
144.3377	DCA_se1_ag4_m_02 - words	adults	144.6977
144.3877	DCA_se1_ag4_m_02 - phones	D	144.4577
144.4577	DCA_se1_ag4_m_02 - phones	AH1	144.5377
144.5377	DCA_se1_ag4_m_02 - phones	L	144.6277
144.6277	DCA_se1_ag4_m_02 - phones	T	144.6577
144.6577	DCA_se1_ag4_m_02 - phones	S	144.6977
144.6977	DCA_se1_ag4_m_02 - phones	sp	144.7277
144.7277	DCA_se1_ag4_m_02 - phones	OW1	144.8977
144.7277	DCA_se1_ag4_m_02 - words	only	145.3577
144.8977	DCA_se1_ag4_m_02 - phones	N	144.9377
144.9377	DCA_se1_ag4_m_02 - phones	L	144.9977
144.9977	DCA_se1_ag4_m_02 - phones	IY0	145.3577
145.6383	DCA_int_02 - phones	AH1	145.7283
145.6383	DCA_int_02 - words	uh-huh	145.9883
145.7283	DCA_int_02 - phones	HH	145.7583
145.7583	DCA_int_02 - phones	AH1	145.9883
147.1524	DCA_se1_ag4_m_02 - phones	DH	147.1824
147.1524	DCA_se1_ag4_m_02 - words	the	147.2124
147.1824	DCA_se1_ag4_m_02 - phones	AH0	147.2124
147.2124	DCA_se1_ag4_m_02 - phones	N	147.2424
147.2124	DCA_se1_ag4_m_02 - words	name	147.3024
147.2424	DCA_se1_ag4_m_02 - phones	EY1	147.2724
147.2724	DCA_se1_ag4_m_02 - phones	M	147.3024
147.3024	DCA_se1_ag4_m_02 - phones	AH0	147.3424
147.3024	DCA_se1_ag4_m_02 - words	of	147.3724
[truncated: 30,648 more rows]
