# Supplementary material for: Considering Performance in the Automated and Manual Coding of Sociolinguistic Variables: Lessons From Variable (ING)
Source: Front Artif Intell. 2021 Apr 29;4:648543. doi: 10.3389/frai.2021.648543 (PMC8117961; doi:10.3389/frai.2021.648543)
Supplement: Supplementary file 4 [file Data_Sheet_4.ZIP › CORAAL_Aligned_as_Tables/DCB_se2_ag1_f_01_1_txout.txt]

tmin	tier	text	tmax
0.4516	DCB_int_01 - phones	sil	0.4816
0.4816	DCB_int_01 - phones	AE1	1.0816
0.4816	DCB_int_01 - words	and	1.3616
1.0816	DCB_int_01 - phones	N	1.2916
1.2916	DCB_int_01 - phones	D	1.3616
1.3616	DCB_int_01 - phones	sp	1.5016
2.1713	DCB_int_01 - phones	HH	2.2013
2.1713	DCB_int_01 - words	what	2.2913
2.2013	DCB_int_01 - phones	W	2.2313
2.2313	DCB_int_01 - phones	AH1	2.2613
2.2613	DCB_int_01 - phones	T	2.2913
2.2913	DCB_int_01 - words	s	2.3313
2.2913	DCB_int_01 - phones	S	2.3313
2.3313	DCB_int_01 - phones	Y	2.3613
2.3313	DCB_int_01 - words	your	2.4513
2.3613	DCB_int_01 - phones	UH1	2.4013
2.4013	DCB_int_01 - phones	R	2.4513
2.4513	DCB_int_01 - phones	HH	2.5013
2.4513	DCB_int_01 - words	hometown	2.8213
2.5013	DCB_int_01 - phones	OW1	2.5713
2.5713	DCB_int_01 - phones	M	2.6413
2.6413	DCB_int_01 - phones	T	2.7213
2.7213	DCB_int_01 - phones	AW2	2.7613
2.7613	DCB_int_01 - phones	N	2.8213
2.8213	DCB_int_01 - phones	W	2.8713
2.8213	DCB_int_01 - words	where	3.0213
2.8713	DCB_int_01 - phones	EH1	2.9913
2.9913	DCB_int_01 - phones	R	3.0213
3.0213	DCB_int_01 - phones	Y	3.0513
3.0213	DCB_int_01 - words	you	3.0813
3.0513	DCB_int_01 - phones	UW1	3.0813
3.0813	DCB_int_01 - phones	W	3.1113
3.0813	DCB_int_01 - words	were	3.1413
3.1113	DCB_int_01 - phones	ER0	3.1413
3.1413	DCB_int_01 - phones	B	3.1813
3.1413	DCB_int_01 - words	born	3.3913
3.1813	DCB_int_01 - phones	AO1	3.3013
3.3013	DCB_int_01 - phones	R	3.3613
3.3613	DCB_int_01 - phones	N	3.3913
3.3913	DCB_int_01 - phones	sp	3.5513
3.7136	DCB_se2_ag1_f_01 - phones	sil	3.7436
3.7436	DCB_se2_ag1_f_01 - phones	W	3.8136
3.7436	DCB_se2_ag1_f_01 - words	washington	4.2836
3.8136	DCB_se2_ag1_f_01 - phones	AA1	3.8736
3.8736	DCB_se2_ag1_f_01 - phones	SH	3.9936
3.9936	DCB_se2_ag1_f_01 - phones	IH0	4.0236
4.0236	DCB_se2_ag1_f_01 - phones	NG	4.0836
4.0836	DCB_se2_ag1_f_01 - phones	T	4.1736
4.1736	DCB_se2_ag1_f_01 - phones	AH0	4.2036
4.2036	DCB_se2_ag1_f_01 - phones	N	4.2836
4.2836	DCB_se2_ag1_f_01 - phones	D	4.3336
4.2836	DCB_se2_ag1_f_01 - words	dc	4.7436
4.3336	DCB_se2_ag1_f_01 - phones	IY1	4.4636
4.4636	DCB_se2_ag1_f_01 - phones	S	4.5836
4.5836	DCB_se2_ag1_f_01 - phones	IY1	4.7436
5.8495	DCB_int_01 - phones	HH	5.9095
5.8495	DCB_int_01 - words	what	6.0295
5.9095	DCB_int_01 - phones	W	5.9595
5.9595	DCB_int_01 - phones	AH1	5.9995
5.9995	DCB_int_01 - phones	T	6.0295
6.0295	DCB_int_01 - phones	N	6.0695
6.0295	DCB_int_01 - words	neighborhood	6.4895
6.0695	DCB_int_01 - phones	EY1	6.1695
6.1695	DCB_int_01 - phones	B	6.2495
6.2495	DCB_int_01 - phones	ER0	6.2895
6.2895	DCB_int_01 - phones	HH	6.3595
6.3595	DCB_int_01 - phones	UH2	6.4395
6.4395	DCB_int_01 - phones	D	6.4895
6.4895	DCB_int_01 - phones	D	6.5395
6.4895	DCB_int_01 - words	did	6.6395
6.5395	DCB_int_01 - phones	IH1	6.5695
6.5695	DCB_int_01 - phones	D	6.6395
6.6395	DCB_int_01 - phones	Y	6.6995
6.6395	DCB_int_01 - words	you	6.7495
6.6995	DCB_int_01 - phones	UW1	6.7495
6.7495	DCB_int_01 - phones	L	6.8295
6.7495	DCB_int_01 - words	live	6.9695
6.8295	DCB_int_01 - phones	IH1	6.8895
6.8895	DCB_int_01 - phones	V	6.9695
6.9695	DCB_int_01 - phones	IH1	7.0095
6.9695	DCB_int_01 - words	in	7.1495
7.0095	DCB_int_01 - phones	N	7.1495
7.1495	DCB_int_01 - phones	sp	7.2495
7.4616	DCB_int_01 - phones	F	7.5816
7.4616	DCB_int_01 - words	for	7.6816
7.5816	DCB_int_01 - phones	AO1	7.6116
7.6116	DCB_int_01 - phones	R	7.6816
7.6816	DCB_int_01 - phones	DH	7.7316
7.6816	DCB_int_01 - words	the	7.7716
7.7316	DCB_int_01 - phones	AH0	7.7716
7.7716	DCB_int_01 - phones	M	7.9016
7.7716	DCB_int_01 - words	most	8.1816
7.9016	DCB_int_01 - phones	OW1	8.0016
8.0016	DCB_int_01 - phones	S	8.1816
9.8453	DCB_int_01 - phones	sil	9.9953
9.9586	DCB_se2_ag1_f_01 - phones	sil	10.0086
9.9953	DCB_int_01 - phones	L	10.0653
9.9953	DCB_int_01 - words	like	10.1853
10.0086	DCB_se2_ag1_f_01 - words	i	10.2186
10.0086	DCB_se2_ag1_f_01 - phones	AY1	10.2186
10.0653	DCB_int_01 - phones	AY1	10.1553
10.1553	DCB_int_01 - phones	K	10.1853
10.1853	DCB_int_01 - phones	sp	10.2353
10.2186	DCB_se2_ag1_f_01 - phones	M	10.3086
10.2186	DCB_se2_ag1_f_01 - words	moved	10.5086
10.3086	DCB_se2_ag1_f_01 - phones	UW1	10.4086
10.4086	DCB_se2_ag1_f_01 - phones	V	10.4786
10.4786	DCB_se2_ag1_f_01 - phones	D	10.5086
10.5086	DCB_se2_ag1_f_01 - phones	ER0	10.6186
10.5086	DCB_se2_ag1_f_01 - words	around	10.7586
10.6186	DCB_se2_ag1_f_01 - phones	AW1	10.6986
10.6986	DCB_se2_ag1_f_01 - phones	N	10.7286
10.7286	DCB_se2_ag1_f_01 - phones	D	10.7586
10.7586	DCB_se2_ag1_f_01 - phones	T	10.8586
10.7586	DCB_se2_ag1_f_01 - words	to	10.9386
10.8586	DCB_se2_ag1_f_01 - phones	UW1	10.9386
10.9386	DCB_se2_ag1_f_01 - phones	AH0	10.9986
10.9386	DCB_se2_ag1_f_01 - words	a	10.9986
10.9986	DCB_se2_ag1_f_01 - phones	L	11.0686
10.9986	DCB_se2_ag1_f_01 - words	lot	11.1886
11.0686	DCB_se2_ag1_f_01 - phones	AA1	11.1486
11.1486	DCB_se2_ag1_f_01 - phones	T	11.1886
11.1886	DCB_se2_ag1_f_01 - phones	AH0	11.2386
11.1886	DCB_se2_ag1_f_01 - words	of	11.2686
11.2386	DCB_se2_ag1_f_01 - phones	V	11.2686
11.2686	DCB_se2_ag1_f_01 - phones	D	11.3186
11.2686	DCB_se2_ag1_f_01 - words	different	11.5986
11.3186	DCB_se2_ag1_f_01 - phones	IH1	11.3686
11.3686	DCB_se2_ag1_f_01 - phones	F	11.4786
11.4786	DCB_se2_ag1_f_01 - phones	R	11.5086
11.5086	DCB_se2_ag1_f_01 - phones	AH0	11.5386
11.5386	DCB_se2_ag1_f_01 - phones	N	11.5686
11.5686	DCB_se2_ag1_f_01 - phones	T	11.5986
11.5986	DCB_se2_ag1_f_01 - phones	N	11.6286
11.5986	DCB_se2_ag1_f_01 - words	neighborhoods	12.2686
11.6286	DCB_se2_ag1_f_01 - phones	EY1	11.7186
11.6714	DCB_int_01 - phones	Y	11.7014
11.6714	DCB_int_01 - words	you	11.7314
11.7014	DCB_int_01 - phones	UW1	11.7314
11.7186	DCB_se2_ag1_f_01 - phones	B	12.0086
11.7314	DCB_int_01 - phones	W	11.7614
11.7314	DCB_int_01 - words	were	11.8114
11.7614	DCB_int_01 - phones	ER0	11.8114
11.8114	DCB_int_01 - phones	IH0	11.8414
11.8114	DCB_int_01 - words	in	11.8914
11.8414	DCB_int_01 - phones	N	11.8914
11.8914	DCB_int_01 - words	a	11.9814
11.8914	DCB_int_01 - phones	AH0	11.9814
11.9814	DCB_int_01 - phones	L	12.0314
11.9814	DCB_int_01 - words	lot	12.1714
12.0086	DCB_se2_ag1_f_01 - phones	ER0	12.0886
12.0314	DCB_int_01 - phones	AA1	12.1114
12.0886	DCB_se2_ag1_f_01 - phones	HH	12.1186
12.1114	DCB_int_01 - phones	T	12.1714
12.1186	DCB_se2_ag1_f_01 - phones	UH2	12.1486
12.1486	DCB_se2_ag1_f_01 - phones	D	12.1786
12.1714	DCB_int_01 - phones	AH0	12.2414
12.1714	DCB_int_01 - words	of	12.2714
12.1786	DCB_se2_ag1_f_01 - phones	Z	12.2686
12.2414	DCB_int_01 - phones	V	12.2714
12.2686	DCB_se2_ag1_f_01 - phones	sp	12.2986
12.2714	DCB_int_01 - phones	sp	24.8517
12.5911	DCB_se2_ag1_f_01 - phones	S	12.7311
12.5911	DCB_se2_ag1_f_01 - words	so	13.0011
12.7311	DCB_se2_ag1_f_01 - phones	OW1	13.0011
13.0877	DCB_se2_ag1_f_01 - phones	sil	13.1177
13.1177	DCB_se2_ag1_f_01 - phones	AH1	13.2977
13.1177	DCB_se2_ag1_f_01 - words	um	13.3877
13.2977	DCB_se2_ag1_f_01 - phones	M	13.3877
13.3877	DCB_se2_ag1_f_01 - phones	D	13.4177
13.3877	DCB_se2_ag1_f_01 - words	w	13.5977
13.4177	DCB_se2_ag1_f_01 - phones	AH1	13.4477
13.4477	DCB_se2_ag1_f_01 - phones	B	13.4777
13.4777	DCB_se2_ag1_f_01 - phones	AH0	13.5077
13.5077	DCB_se2_ag1_f_01 - phones	L	13.5377
13.5377	DCB_se2_ag1_f_01 - phones	Y	13.5677
13.5677	DCB_se2_ag1_f_01 - phones	UW0	13.5977
13.5977	DCB_se2_ag1_f_01 - phones	sp	13.6277
13.6277	DCB_se2_ag1_f_01 - phones	AH0	13.7777
13.6277	DCB_se2_ag1_f_01 - words	a	13.7777
13.7777	DCB_se2_ag1_f_01 - phones	K	13.8477
13.7777	DCB_se2_ag1_f_01 - words	kind	14.0077
13.8477	DCB_se2_ag1_f_01 - phones	AY1	13.9477
13.9477	DCB_se2_ag1_f_01 - phones	N	14.0077
14.0077	DCB_se2_ag1_f_01 - phones	AH1	14.0577
14.0077	DCB_se2_ag1_f_01 - words	of	14.1377
14.0577	DCB_se2_ag1_f_01 - phones	V	14.1377
14.1377	DCB_se2_ag1_f_01 - phones	AH0	14.2377
14.1377	DCB_se2_ag1_f_01 - words	a	14.2377
14.2377	DCB_se2_ag1_f_01 - phones	JH	14.3377
14.2377	DCB_se2_ag1_f_01 - words	joke	14.5277
14.3377	DCB_se2_ag1_f_01 - phones	OW1	14.4477
14.4477	DCB_se2_ag1_f_01 - phones	K	14.5277
14.5277	DCB_se2_ag1_f_01 - phones	DH	14.5777
14.5277	DCB_se2_ag1_f_01 - words	that	14.6777
14.5777	DCB_se2_ag1_f_01 - phones	AE1	14.6177
14.6177	DCB_se2_ag1_f_01 - phones	T	14.6777
14.6777	DCB_se2_ag1_f_01 - phones	W	14.7277
14.6777	DCB_se2_ag1_f_01 - words	we	14.8077
14.7277	DCB_se2_ag1_f_01 - phones	IY1	14.8077
14.8077	DCB_se2_ag1_f_01 - phones	T	14.9277
14.8077	DCB_se2_ag1_f_01 - words	tell	15.0277
14.9277	DCB_se2_ag1_f_01 - phones	EH1	14.9777
14.9777	DCB_se2_ag1_f_01 - phones	L	15.0277
15.0277	DCB_se2_ag1_f_01 - phones	W	15.0677
15.0277	DCB_se2_ag1_f_01 - words	with	15.1977
15.0677	DCB_se2_ag1_f_01 - phones	IH0	15.1177
15.1177	DCB_se2_ag1_f_01 - phones	TH	15.1977
15.1977	DCB_se2_ag1_f_01 - phones	AW1	15.2877
15.1977	DCB_se2_ag1_f_01 - words	our	15.3277
15.2877	DCB_se2_ag1_f_01 - phones	R	15.3277
15.3277	DCB_se2_ag1_f_01 - phones	M	15.4077
15.3277	DCB_se2_ag1_f_01 - words	mother	15.5877
15.4077	DCB_se2_ag1_f_01 - phones	AH1	15.4977
15.4977	DCB_se2_ag1_f_01 - phones	DH	15.5377
15.5377	DCB_se2_ag1_f_01 - phones	ER0	15.5877
15.5877	DCB_se2_ag1_f_01 - phones	IH0	15.6277
15.5877	DCB_se2_ag1_f_01 - words	is	15.6777
15.6277	DCB_se2_ag1_f_01 - phones	Z	15.6777
15.6777	DCB_se2_ag1_f_01 - phones	L	15.7177
15.6777	DCB_se2_ag1_f_01 - words	like	15.8077
15.7177	DCB_se2_ag1_f_01 - phones	AY1	15.7777
15.7777	DCB_se2_ag1_f_01 - phones	K	15.8077
15.8077	DCB_se2_ag1_f_01 - phones	sp	16.1654
16.1654	DCB_se2_ag1_f_01 - phones	W	16.2054
16.1654	DCB_se2_ag1_f_01 - words	we	16.2754
16.2054	DCB_se2_ag1_f_01 - phones	IY1	16.2754
16.2754	DCB_se2_ag1_f_01 - phones	S	16.3254
16.2754	DCB_se2_ag1_f_01 - words	stay	16.4254
16.3254	DCB_se2_ag1_f_01 - phones	T	16.3954
16.3954	DCB_se2_ag1_f_01 - phones	EY1	16.4254
16.4254	DCB_se2_ag1_f_01 - phones	IH1	16.4954
16.4254	DCB_se2_ag1_f_01 - words	in	16.5654
16.4954	DCB_se2_ag1_f_01 - phones	N	16.5654
16.5654	DCB_se2_ag1_f_01 - words	a	16.6254
16.5654	DCB_se2_ag1_f_01 - phones	AH0	16.6254
16.6254	DCB_se2_ag1_f_01 - phones	P	16.7054
16.6254	DCB_se2_ag1_f_01 - words	place	16.8754
16.7054	DCB_se2_ag1_f_01 - phones	L	16.7454
16.7454	DCB_se2_ag1_f_01 - phones	EY1	16.8154
16.8154	DCB_se2_ag1_f_01 - phones	S	16.8754
16.8754	DCB_se2_ag1_f_01 - phones	F	16.9254
16.8754	DCB_se2_ag1_f_01 - words	for	16.9954
16.9254	DCB_se2_ag1_f_01 - phones	ER0	16.9954
16.9954	DCB_se2_ag1_f_01 - phones	F	17.1154
16.9954	DCB_se2_ag1_f_01 - words	four	17.2754
17.1154	DCB_se2_ag1_f_01 - phones	AO1	17.2054
17.2054	DCB_se2_ag1_f_01 - phones	R	17.2754
17.2754	DCB_se2_ag1_f_01 - phones	Y	17.4454
17.2754	DCB_se2_ag1_f_01 - words	years	17.7454
17.4454	DCB_se2_ag1_f_01 - phones	IH1	17.5654
17.5654	DCB_se2_ag1_f_01 - phones	R	17.6254
17.6254	DCB_se2_ag1_f_01 - phones	Z	17.7454
17.9479	DCB_se2_ag1_f_01 - phones	DH	18.0979
17.9479	DCB_se2_ag1_f_01 - words	that	18.2079
18.0979	DCB_se2_ag1_f_01 - phones	AH0	18.1779
18.1779	DCB_se2_ag1_f_01 - phones	T	18.2079
18.2079	DCB_se2_ag1_f_01 - words	s	18.2679
18.2079	DCB_se2_ag1_f_01 - phones	Z	18.2679
18.2679	DCB_se2_ag1_f_01 - phones	B	18.3579
18.2679	DCB_se2_ag1_f_01 - words	basically	18.8179
18.3579	DCB_se2_ag1_f_01 - phones	EY1	18.4379
18.4379	DCB_se2_ag1_f_01 - phones	S	18.5179
18.5179	DCB_se2_ag1_f_01 - phones	IH0	18.5679
18.5679	DCB_se2_ag1_f_01 - phones	K	18.6779
18.6779	DCB_se2_ag1_f_01 - phones	L	18.7279
18.7279	DCB_se2_ag1_f_01 - phones	IY0	18.8179
18.8179	DCB_se2_ag1_f_01 - phones	W	18.8979
18.8179	DCB_se2_ag1_f_01 - words	what	19.0379
18.8979	DCB_se2_ag1_f_01 - phones	AH1	18.9279
18.9279	DCB_se2_ag1_f_01 - phones	T	19.0379
19.0379	DCB_se2_ag1_f_01 - phones	W	19.1079
19.0379	DCB_se2_ag1_f_01 - words	we	19.1679
19.1079	DCB_se2_ag1_f_01 - phones	IY1	19.1679
19.1679	DCB_se2_ag1_f_01 - phones	D	19.2479
19.1679	DCB_se2_ag1_f_01 - words	do	19.4979
19.2479	DCB_se2_ag1_f_01 - phones	UW1	19.4979
20.0034	DCB_se2_ag1_f_01 - phones	S	20.1434
20.0034	DCB_se2_ag1_f_01 - words	so	20.3534
20.1434	DCB_se2_ag1_f_01 - phones	OW1	20.3534
20.3534	DCB_se2_ag1_f_01 - phones	AY1	20.4834
20.3534	DCB_se2_ag1_f_01 - words	i've	20.5234
20.4834	DCB_se2_ag1_f_01 - phones	V	20.5234
20.5234	DCB_se2_ag1_f_01 - phones	sp	20.5534
20.5534	DCB_se2_ag1_f_01 - phones	L	20.6934
20.5534	DCB_se2_ag1_f_01 - words	lived	21.0634
20.6934	DCB_se2_ag1_f_01 - phones	IH1	20.8234
20.8234	DCB_se2_ag1_f_01 - phones	V	20.8734
20.8734	DCB_se2_ag1_f_01 - phones	D	21.0634
21.0634	DCB_se2_ag1_f_01 - phones	IH1	21.2634
21.0634	DCB_se2_ag1_f_01 - words	in	21.3834
21.2634	DCB_se2_ag1_f_01 - phones	N	21.3834
21.3834	DCB_se2_ag1_f_01 - phones	sp	21.4534
21.4534	DCB_se2_ag1_f_01 - words	uh	21.7134
21.4534	DCB_se2_ag1_f_01 - phones	AH1	21.7134
21.7134	DCB_se2_ag1_f_01 - phones	S	21.9534
21.7134	DCB_se2_ag1_f_01 - words	s	21.9534
21.9534	DCB_se2_ag1_f_01 - phones	sp	22.0034
22.0034	DCB_se2_ag1_f_01 - phones	AO1	22.3134
22.0034	DCB_se2_ag1_f_01 - words	all	22.4834
22.3134	DCB_se2_ag1_f_01 - phones	L	22.4834
22.6438	DCB_se2_ag1_f_01 - phones	sil	22.6738
22.6738	DCB_se2_ag1_f_01 - phones	AO1	22.8338
22.6738	DCB_se2_ag1_f_01 - words	all	22.9038
22.8338	DCB_se2_ag1_f_01 - phones	L	22.9038
22.9038	DCB_se2_ag1_f_01 - phones	R	22.9638
22.9038	DCB_se2_ag1_f_01 - words	regions	23.2338
22.9638	DCB_se2_ag1_f_01 - phones	IY1	23.0338
23.0338	DCB_se2_ag1_f_01 - phones	JH	23.0938
23.0938	DCB_se2_ag1_f_01 - phones	AH0	23.1538
23.1538	DCB_se2_ag1_f_01 - phones	N	23.1838
23.1838	DCB_se2_ag1_f_01 - phones	Z	23.2338
23.2338	DCB_se2_ag1_f_01 - phones	AH1	23.2938
23.2338	DCB_se2_ag1_f_01 - words	of	23.3238
23.2938	DCB_se2_ag1_f_01 - phones	V	23.3238
23.3238	DCB_se2_ag1_f_01 - phones	sp	23.3538
23.3538	DCB_se2_ag1_f_01 - phones	DH	23.4038
23.3538	DCB_se2_ag1_f_01 - words	the	23.4938
23.4038	DCB_se2_ag1_f_01 - phones	AH0	23.4938
23.4938	DCB_se2_ag1_f_01 - phones	sp	23.7364
23.7364	DCB_se2_ag1_f_01 - phones	W	23.8064
23.7364	DCB_se2_ag1_f_01 - words	washington	24.1964
23.8064	DCB_se2_ag1_f_01 - phones	AA1	23.8664
23.8664	DCB_se2_ag1_f_01 - phones	SH	23.9664
23.9664	DCB_se2_ag1_f_01 - phones	IH0	23.9964
23.9964	DCB_se2_ag1_f_01 - phones	NG	24.0264
24.0264	DCB_se2_ag1_f_01 - phones	T	24.0964
24.0964	DCB_se2_ag1_f_01 - phones	AH0	24.1264
24.1264	DCB_se2_ag1_f_01 - phones	N	24.1964
24.1964	DCB_se2_ag1_f_01 - phones	EH1	24.2364
24.1964	DCB_se2_ag1_f_01 - words	area	24.4364
24.2364	DCB_se2_ag1_f_01 - phones	R	24.3264
24.3264	DCB_se2_ag1_f_01 - phones	IY0	24.4064
24.4064	DCB_se2_ag1_f_01 - phones	AH0	24.4364
24.4364	DCB_se2_ag1_f_01 - phones	sp	24.6064
24.6064	DCB_se2_ag1_f_01 - phones	W	24.6564
24.6064	DCB_se2_ag1_f_01 - words	washington	24.9764
24.6564	DCB_se2_ag1_f_01 - phones	AA1	24.6964
24.6964	DCB_se2_ag1_f_01 - phones	SH	24.7764
24.7764	DCB_se2_ag1_f_01 - phones	IH0	24.8064
24.8064	DCB_se2_ag1_f_01 - phones	NG	24.8364
24.8364	DCB_se2_ag1_f_01 - phones	T	24.8964
24.8517	DCB_int_01 - phones	Y	24.9217
24.8517	DCB_int_01 - words	you've	25.0117
24.8964	DCB_se2_ag1_f_01 - phones	AH0	24.9464
24.9217	DCB_int_01 - phones	UW1	24.9717
24.9464	DCB_se2_ag1_f_01 - phones	N	24.9764
24.9717	DCB_int_01 - phones	V	25.0117
24.9764	DCB_se2_ag1_f_01 - phones	D	25.0064
24.9764	DCB_se2_ag1_f_01 - words	dc	25.2264
25.0064	DCB_se2_ag1_f_01 - phones	IY1	25.1164
25.0117	DCB_int_01 - phones	L	25.0517
25.0117	DCB_int_01 - words	lived	25.1417
25.0517	DCB_int_01 - phones	IH1	25.0817
25.0817	DCB_int_01 - phones	V	25.1117
25.1117	DCB_int_01 - phones	D	25.1417
25.1164	DCB_se2_ag1_f_01 - phones	S	25.1764
25.1417	DCB_int_01 - phones	IH0	25.1717
25.1417	DCB_int_01 - words	in	25.2117
25.1717	DCB_int_01 - phones	N	25.2117
25.1764	DCB_se2_ag1_f_01 - phones	IY1	25.2264
25.2117	DCB_int_01 - phones	AO1	25.3617
25.2117	DCB_int_01 - words	all	25.4317
25.2264	DCB_se2_ag1_f_01 - phones	sp	25.3264
25.3617	DCB_int_01 - phones	L	25.4317
25.4317	DCB_int_01 - phones	F	25.4717
25.4317	DCB_int_01 - words	four	25.5717
25.4717	DCB_int_01 - phones	AO1	25.5117
25.5117	DCB_int_01 - phones	R	25.5717
25.5717	DCB_int_01 - phones	K	25.6117
25.5717	DCB_int_01 - words	quadrants	26.0817
25.6117	DCB_int_01 - phones	W	25.6417
25.6417	DCB_int_01 - phones	AA1	25.7117
25.7117	DCB_int_01 - phones	D	25.8117
25.8117	DCB_int_01 - phones	R	25.8417
25.8417	DCB_int_01 - phones	AH0	25.8717
25.8717	DCB_int_01 - phones	N	25.9117
25.8883	DCB_se2_ag1_f_01 - phones	AY1	26.0683
25.8883	DCB_se2_ag1_f_01 - words	i've	26.1083
25.9117	DCB_int_01 - phones	T	25.9717
25.9717	DCB_int_01 - phones	S	26.0817
26.0683	DCB_se2_ag1_f_01 - phones	V	26.1083
26.0817	DCB_int_01 - phones	sp	27.5620
26.1083	DCB_se2_ag1_f_01 - phones	L	26.1483
26.1083	DCB_se2_ag1_f_01 - words	lived	26.2783
26.1483	DCB_se2_ag1_f_01 - phones	IH1	26.2083
26.2083	DCB_se2_ag1_f_01 - phones	V	26.2383
26.2383	DCB_se2_ag1_f_01 - phones	D	26.2783
26.2783	DCB_se2_ag1_f_01 - phones	N	26.3583
26.2783	DCB_se2_ag1_f_01 - words	now	26.4683
26.3583	DCB_se2_ag1_f_01 - phones	AW1	26.4683
26.4683	DCB_se2_ag1_f_01 - phones	IH0	26.4983
26.4683	DCB_se2_ag1_f_01 - words	in	26.5283
26.4983	DCB_se2_ag1_f_01 - phones	N	26.5283
26.5283	DCB_se2_ag1_f_01 - phones	F	26.6883
26.5283	DCB_se2_ag1_f_01 - words	four	26.7483
26.6883	DCB_se2_ag1_f_01 - phones	AO1	26.7183
26.7183	DCB_se2_ag1_f_01 - phones	R	26.7483
26.7483	DCB_se2_ag1_f_01 - phones	K	26.8583
26.7483	DCB_se2_ag1_f_01 - words	quadrants	27.3883
26.8583	DCB_se2_ag1_f_01 - phones	W	26.8983
26.8983	DCB_se2_ag1_f_01 - phones	AA1	26.9783
26.9783	DCB_se2_ag1_f_01 - phones	D	27.0783
27.0783	DCB_se2_ag1_f_01 - phones	R	27.1183
27.1183	DCB_se2_ag1_f_01 - phones	AH0	27.1483
27.1483	DCB_se2_ag1_f_01 - phones	N	27.1783
27.1783	DCB_se2_ag1_f_01 - phones	T	27.2183
27.2183	DCB_se2_ag1_f_01 - phones	S	27.3883
27.5620	DCB_int_01 - words	oh	27.8720
27.5620	DCB_int_01 - phones	OW1	27.8720
27.9342	DCB_int_01 - phones	G	27.9942
27.9342	DCB_int_01 - words	good	28.1442
27.9942	DCB_int_01 - phones	UH1	28.0842
28.0842	DCB_int_01 - phones	D	28.1442
28.1442	DCB_int_01 - phones	W	28.1742
28.1442	DCB_int_01 - words	we	28.2042
28.1742	DCB_int_01 - phones	IY1	28.2042
28.2042	DCB_int_01 - phones	G	28.2342
28.2042	DCB_int_01 - words	gonna	28.3342
28.2342	DCB_int_01 - phones	AH1	28.2742
28.2742	DCB_int_01 - phones	N	28.3042
28.3042	DCB_int_01 - phones	AH0	28.3342
28.3342	DCB_int_01 - phones	T	28.3742
28.3342	DCB_int_01 - words	talk	28.4942
28.3742	DCB_int_01 - phones	AO1	28.4442
28.4442	DCB_int_01 - phones	K	28.4942
28.4942	DCB_int_01 - phones	AH0	28.5242
28.4942	DCB_int_01 - words	about	28.7042
28.5242	DCB_int_01 - phones	B	28.5542
28.5542	DCB_int_01 - phones	AW1	28.6242
28.6242	DCB_int_01 - phones	T	28.7042
28.7042	DCB_int_01 - phones	DH	28.7542
28.7042	DCB_int_01 - words	that	28.9642
28.7542	DCB_int_01 - phones	AE1	28.8842
28.7586	DCB_se2_ag1_f_01 - phones	sil	28.8786
28.8786	DCB_se2_ag1_f_01 - phones	OW2	28.9686
28.8786	DCB_se2_ag1_f_01 - words	okay	29.2686
28.8842	DCB_int_01 - phones	T	28.9642
28.9642	DCB_int_01 - phones	sp	28.9942
28.9686	DCB_se2_ag1_f_01 - phones	K	29.0386
28.9942	DCB_int_01 - phones	AE1	29.0742
28.9942	DCB_int_01 - words	and	29.1742
29.0386	DCB_se2_ag1_f_01 - phones	EY1	29.2686
29.0742	DCB_int_01 - phones	N	29.1742
29.1742	DCB_int_01 - phones	DH	29.2142
29.1742	DCB_int_01 - words	then	29.5242
29.2142	DCB_int_01 - phones	EH1	29.3942
29.3942	DCB_int_01 - phones	N	29.5242
29.5242	DCB_int_01 - phones	sp	29.5942
29.5942	DCB_int_01 - phones	AH1	30.0142
29.5942	DCB_int_01 - words	um	30.1042
30.0142	DCB_int_01 - phones	M	30.1042
30.1042	DCB_int_01 - phones	sp	30.1342
30.1342	DCB_int_01 - phones	AY1	30.2442
30.1342	DCB_int_01 - words	i	30.2442
30.2442	DCB_int_01 - phones	N	30.3342
30.2442	DCB_int_01 - words	know	30.3742
30.3342	DCB_int_01 - phones	OW1	30.3742
30.3742	DCB_int_01 - phones	Y	30.5042
30.3742	DCB_int_01 - words	you	30.5742
30.5042	DCB_int_01 - phones	UW1	30.5742
30.5742	DCB_int_01 - phones	R	30.6842
30.5742	DCB_int_01 - words	recently	31.0242
30.6842	DCB_int_01 - phones	IY1	30.7542
30.7542	DCB_int_01 - phones	S	30.8442
30.8442	DCB_int_01 - phones	AH0	30.8742
30.8742	DCB_int_01 - phones	N	30.9142
30.9142	DCB_int_01 - phones	L	30.9742
30.9742	DCB_int_01 - phones	IY0	31.0242
31.0242	DCB_int_01 - phones	M	31.1042
31.0242	DCB_int_01 - words	moved	31.2942
31.1042	DCB_int_01 - phones	UW1	31.1942
31.1942	DCB_int_01 - phones	V	31.2542
31.2542	DCB_int_01 - phones	D	31.2942
31.2942	DCB_int_01 - phones	T	31.4642
31.2942	DCB_int_01 - words	to	31.6042
31.4642	DCB_int_01 - phones	UW1	31.6042
31.6042	DCB_int_01 - phones	M	31.6842
31.6042	DCB_int_01 - words	maryland	32.0342
31.6842	DCB_int_01 - phones	EH1	31.8042
31.8042	DCB_int_01 - phones	R	31.8442
31.8442	DCB_int_01 - phones	AH0	31.8842
31.8842	DCB_int_01 - phones	L	31.9342
31.9342	DCB_int_01 - phones	AH0	31.9742
31.9742	DCB_int_01 - phones	N	32.0042
32.0042	DCB_int_01 - phones	D	32.0342
32.0342	DCB_int_01 - phones	W	32.1042
32.0342	DCB_int_01 - words	where	32.2242
32.1042	DCB_int_01 - phones	EH1	32.1642
32.1642	DCB_int_01 - phones	R	32.2242
32.2242	DCB_int_01 - phones	D	32.2642
32.2242	DCB_int_01 - words	do	32.2942
32.2642	DCB_int_01 - phones	UW1	32.2942
32.2942	DCB_int_01 - phones	Y	32.3342
32.2942	DCB_int_01 - words	you	32.4042
32.3342	DCB_int_01 - phones	UW1	32.4042
32.4042	DCB_int_01 - phones	L	32.4542
32.4042	DCB_int_01 - words	live	32.5242
32.4542	DCB_int_01 - phones	IH1	32.4842
32.4842	DCB_int_01 - phones	V	32.5242
32.5242	DCB_int_01 - phones	sp	32.5542
32.5286	DCB_se2_ag1_f_01 - phones	Y	32.6086
32.5286	DCB_se2_ag1_f_01 - words	yes	32.7486
32.5542	DCB_int_01 - phones	N	32.6242
32.5542	DCB_int_01 - words	now	32.7742
32.6086	DCB_se2_ag1_f_01 - phones	EH1	32.6886
32.6242	DCB_int_01 - phones	AW1	32.7742
32.6886	DCB_se2_ag1_f_01 - phones	S	32.7486
32.7486	DCB_se2_ag1_f_01 - phones	sp	32.9086
32.7742	DCB_int_01 - phones	sp	38.0709
32.9086	DCB_se2_ag1_f_01 - phones	S	33.0886
32.9086	DCB_se2_ag1_f_01 - words	suitland	33.3786
33.0886	DCB_se2_ag1_f_01 - phones	UW1	33.1986
33.1986	DCB_se2_ag1_f_01 - phones	T	33.2386
33.2386	DCB_se2_ag1_f_01 - phones	L	33.2886
33.2886	DCB_se2_ag1_f_01 - phones	AE2	33.3186
33.3186	DCB_se2_ag1_f_01 - phones	N	33.3486
33.3486	DCB_se2_ag1_f_01 - phones	D	33.3786
33.3786	DCB_se2_ag1_f_01 - phones	M	33.4386
33.3786	DCB_se2_ag1_f_01 - words	maryland	33.8186
33.4386	DCB_se2_ag1_f_01 - phones	EH1	33.4686
33.4686	DCB_se2_ag1_f_01 - phones	R	33.5686
33.5686	DCB_se2_ag1_f_01 - phones	AH0	33.5986
33.5986	DCB_se2_ag1_f_01 - phones	L	33.6586
33.6586	DCB_se2_ag1_f_01 - phones	AH0	33.6886
33.6886	DCB_se2_ag1_f_01 - phones	N	33.7186
33.7186	DCB_se2_ag1_f_01 - phones	D	33.8186
33.9196	DCB_se2_ag1_f_01 - phones	sil	33.9696
33.9696	DCB_se2_ag1_f_01 - phones	AH1	33.9996
33.9696	DCB_se2_ag1_f_01 - words	up	34.0496
33.9996	DCB_se2_ag1_f_01 - phones	P	34.0496
34.0496	DCB_se2_ag1_f_01 - phones	AE1	34.0796
34.0496	DCB_se2_ag1_f_01 - words	at	34.1096
34.0796	DCB_se2_ag1_f_01 - phones	T	34.1096
34.1096	DCB_se2_ag1_f_01 - phones	sp	34.2296
34.2296	DCB_se2_ag1_f_01 - phones	D	34.2896
34.2296	DCB_se2_ag1_f_01 - words	district	34.5696
34.2896	DCB_se2_ag1_f_01 - phones	IH1	34.3396
34.3396	DCB_se2_ag1_f_01 - phones	S	34.4096
34.4096	DCB_se2_ag1_f_01 - phones	T	34.4496
34.4496	DCB_se2_ag1_f_01 - phones	R	34.4796
34.4796	DCB_se2_ag1_f_01 - phones	IH0	34.5096
34.5096	DCB_se2_ag1_f_01 - phones	K	34.5396
34.5396	DCB_se2_ag1_f_01 - phones	T	34.5696
34.5696	DCB_se2_ag1_f_01 - phones	HH	34.6396
34.5696	DCB_se2_ag1_f_01 - words	heights	34.8396
34.6396	DCB_se2_ag1_f_01 - phones	AY1	34.7196
34.7196	DCB_se2_ag1_f_01 - phones	T	34.7896
34.7896	DCB_se2_ag1_f_01 - phones	S	34.8396
34.8396	DCB_se2_ag1_f_01 - phones	F	34.9396
34.8396	DCB_se2_ag1_f_01 - words	forestville	35.3196
34.9396	DCB_se2_ag1_f_01 - phones	AO1	34.9996
34.9996	DCB_se2_ag1_f_01 - phones	R	35.0396
35.0396	DCB_se2_ag1_f_01 - phones	EH0	35.0696
35.0696	DCB_se2_ag1_f_01 - phones	S	35.1096
35.1096	DCB_se2_ag1_f_01 - phones	T	35.1496
35.1496	DCB_se2_ag1_f_01 - phones	V	35.1796
35.1796	DCB_se2_ag1_f_01 - phones	IH2	35.2796
35.2796	DCB_se2_ag1_f_01 - phones	L	35.3196
35.3196	DCB_se2_ag1_f_01 - phones	sp	35.8021
35.8021	DCB_se2_ag1_f_01 - words	<unk>	36.1921
35.8021	DCB_se2_ag1_f_01 - phones	spn	36.1921
36.1921	DCB_se2_ag1_f_01 - phones	sp	36.2921
37.0391	DCB_se2_ag1_f_01 - phones	DH	37.0991
37.0391	DCB_se2_ag1_f_01 - words	that	37.1691
37.0991	DCB_se2_ag1_f_01 - phones	AH0	37.1291
37.1291	DCB_se2_ag1_f_01 - phones	T	37.1691
37.1691	DCB_se2_ag1_f_01 - phones	W	37.1991
37.1691	DCB_se2_ag1_f_01 - words	was	37.2991
37.1991	DCB_se2_ag1_f_01 - phones	AH0	37.2291
37.2291	DCB_se2_ag1_f_01 - phones	Z	37.2991
37.2991	DCB_se2_ag1_f_01 - phones	AH0	37.3991
37.2991	DCB_se2_ag1_f_01 - words	a	37.3991
37.3991	DCB_se2_ag1_f_01 - phones	L	37.4591
37.3991	DCB_se2_ag1_f_01 - words	lot	37.6591
37.4591	DCB_se2_ag1_f_01 - phones	AA1	37.5591
37.5591	DCB_se2_ag1_f_01 - phones	T	37.6591
37.6591	DCB_se2_ag1_f_01 - words	<unk>	37.8991
37.6591	DCB_se2_ag1_f_01 - phones	spn	37.8991
37.8991	DCB_se2_ag1_f_01 - phones	sp	45.0995
38.0709	DCB_int_01 - phones	M	38.1809
38.0709	DCB_int_01 - words	mm-mm	38.3609
38.1809	DCB_int_01 - phones	M	38.3609
38.3609	DCB_int_01 - phones	DH	38.4109
38.3609	DCB_int_01 - words	that	38.5109
38.4109	DCB_int_01 - phones	AE1	38.4609
38.4609	DCB_int_01 - phones	T	38.5109
38.5109	DCB_int_01 - phones	Z	38.5509
38.5109	DCB_int_01 - words	s	38.5509
38.5509	DCB_int_01 - phones	F	38.6109
38.5509	DCB_int_01 - words	fine	38.9609
38.6109	DCB_int_01 - phones	AY1	38.6409
38.6409	DCB_int_01 - phones	N	38.9609
42.6328	DCB_int_01 - phones	sil	42.6628
42.6628	DCB_int_01 - phones	AE1	43.0128
42.6628	DCB_int_01 - words	and	43.0828
43.0128	DCB_int_01 - phones	N	43.0428
43.0428	DCB_int_01 - phones	D	43.0828
43.0828	DCB_int_01 - phones	K	43.2028
43.0828	DCB_int_01 - words	currently	43.5428
43.2028	DCB_int_01 - phones	ER1	43.3528
43.3528	DCB_int_01 - phones	AH0	43.3828
43.3828	DCB_int_01 - phones	N	43.4128
43.4128	DCB_int_01 - phones	T	43.4428
43.4428	DCB_int_01 - phones	L	43.4828
43.4828	DCB_int_01 - phones	IY0	43.5428
43.5428	DCB_int_01 - phones	Y	43.6228
43.5428	DCB_int_01 - words	you	43.7828
43.6228	DCB_int_01 - phones	UW1	43.7828
43.7828	DCB_int_01 - phones	AA1	43.8928
43.7828	DCB_int_01 - words	are	43.9628
43.8928	DCB_int_01 - phones	R	43.9628
43.9628	DCB_int_01 - words	a	44.1428
43.9628	DCB_int_01 - phones	EY1	44.1428
44.1428	DCB_int_01 - phones	sp	44.1828
44.1828	DCB_int_01 - phones	JH	44.3228
44.1828	DCB_int_01 - words	junior	44.6128
44.3228	DCB_int_01 - phones	UW1	44.3828
44.3828	DCB_int_01 - phones	N	44.4628
44.4628	DCB_int_01 - phones	Y	44.5328
44.5328	DCB_int_01 - phones	ER0	44.6128
44.6128	DCB_int_01 - phones	sp	44.8725
44.8725	DCB_int_01 - phones	AH0	44.9025
44.8725	DCB_int_01 - words	i'm	44.9425
44.9025	DCB_int_01 - phones	M	44.9425
44.9425	DCB_int_01 - phones	sp	44.9825
44.9825	DCB_int_01 - phones	S	45.1225
44.9825	DCB_int_01 - words	sorry	45.4925
45.0995	DCB_se2_ag1_f_01 - phones	N	45.1295
45.0995	DCB_se2_ag1_f_01 - words	no	45.1895
45.1225	DCB_int_01 - phones	AA1	45.2925
45.1295	DCB_se2_ag1_f_01 - phones	OW1	45.1895
45.2925	DCB_int_01 - phones	R	45.4625
45.3466	DCB_se2_ag1_f_01 - phones	sil	45.3766
45.3766	DCB_se2_ag1_f_01 - phones	AY1	45.4366
45.3766	DCB_se2_ag1_f_01 - words	i'm	45.5866
45.4366	DCB_se2_ag1_f_01 - phones	M	45.5866
45.4625	DCB_int_01 - phones	IY0	45.4925
45.5866	DCB_se2_ag1_f_01 - words	a	45.6566
45.5866	DCB_se2_ag1_f_01 - phones	AH0	45.6566
45.6566	DCB_se2_ag1_f_01 - phones	S	45.7866
45.6566	DCB_se2_ag1_f_01 - words	senior	45.9066
45.6614	DCB_int_01 - phones	sil	45.7914
45.7866	DCB_se2_ag1_f_01 - phones	IY1	45.8166
45.7914	DCB_int_01 - phones	M	45.8814
45.7914	DCB_int_01 - words	my	46.0314
45.8166	DCB_se2_ag1_f_01 - phones	N	45.8466
45.8466	DCB_se2_ag1_f_01 - phones	Y	45.8766
45.8766	DCB_se2_ag1_f_01 - phones	ER0	45.9066
45.8814	DCB_int_01 - phones	AY1	46.0314
45.9066	DCB_se2_ag1_f_01 - phones	sp	47.5066
46.0314	DCB_int_01 - phones	B	46.1014
46.0314	DCB_int_01 - words	bad	46.2914
46.1014	DCB_int_01 - phones	AE1	46.2614
46.2614	DCB_int_01 - phones	D	46.2914
46.2914	DCB_int_01 - phones	AY1	46.4514
46.2914	DCB_int_01 - words	i'm	46.5414
46.4514	DCB_int_01 - phones	M	46.5414
46.5414	DCB_int_01 - phones	S	46.6414
46.5414	DCB_int_01 - words	sorry	47.0414
46.6414	DCB_int_01 - phones	AA1	46.8614
46.8614	DCB_int_01 - phones	R	46.9614
46.9614	DCB_int_01 - phones	IY0	47.0414
47.0414	DCB_int_01 - phones	K	47.0914
47.0414	DCB_int_01 - words	class	47.3014
47.0914	DCB_int_01 - phones	L	47.1614
47.1614	DCB_int_01 - phones	AE1	47.2514
47.2514	DCB_int_01 - phones	S	47.3014
47.3014	DCB_int_01 - phones	AH0	47.3314
47.3014	DCB_int_01 - words	of	47.3614
47.3314	DCB_int_01 - phones	V	47.3614
47.3614	DCB_int_01 - phones	T	47.4114
47.3614	DCB_int_01 - words	two	47.5014
47.4114	DCB_int_01 - phones	UW1	47.5014
47.5014	DCB_int_01 - phones	TH	47.5714
47.5014	DCB_int_01 - words	thousand	47.8914
47.5714	DCB_int_01 - phones	AW1	47.7114
47.7114	DCB_int_01 - phones	Z	47.7814
47.7814	DCB_int_01 - phones	AH0	47.8214
47.8214	DCB_int_01 - phones	N	47.8514
47.8514	DCB_int_01 - phones	D	47.8914
47.8914	DCB_int_01 - phones	S	47.9914
47.8914	DCB_int_01 - words	sixteen	48.7514
47.9914	DCB_int_01 - phones	IH1	48.0914
48.0914	DCB_int_01 - phones	K	48.1514
48.1514	DCB_int_01 - phones	S	48.2114
48.2114	DCB_int_01 - phones	T	48.3114
48.3114	DCB_int_01 - phones	IY1	48.4114
48.4114	DCB_int_01 - phones	N	48.7514
48.5072	DCB_se2_ag1_f_01 - phones	Y	48.6172
48.5072	DCB_se2_ag1_f_01 - words	yes	48.8872
48.6172	DCB_se2_ag1_f_01 - phones	EH1	48.7572
48.7514	DCB_int_01 - phones	sp	51.7078
48.7572	DCB_se2_ag1_f_01 - phones	S	48.8872
48.8872	DCB_se2_ag1_f_01 - phones	AH0	48.9172
48.8872	DCB_se2_ag1_f_01 - words	i'm	49.0972
48.9172	DCB_se2_ag1_f_01 - phones	M	49.0972
49.0972	DCB_se2_ag1_f_01 - phones	sp	49.1272
49.1272	DCB_se2_ag1_f_01 - phones	AH0	49.1872
49.1272	DCB_se2_ag1_f_01 - words	a	49.1872
49.1872	DCB_se2_ag1_f_01 - phones	S	49.3172
49.1872	DCB_se2_ag1_f_01 - words	senior	50.0672
49.3172	DCB_se2_ag1_f_01 - phones	IY1	49.4472
49.4472	DCB_se2_ag1_f_01 - phones	N	49.5372
49.5372	DCB_se2_ag1_f_01 - phones	Y	49.6272
49.6272	DCB_se2_ag1_f_01 - phones	ER0	50.0672
51.7078	DCB_int_01 - phones	AE1	51.7578
51.7078	DCB_int_01 - words	and	52.0478
51.7578	DCB_int_01 - phones	N	52.0478
52.0478	DCB_int_01 - phones	Y	52.0878
52.0478	DCB_int_01 - words	you	52.1378
52.0878	DCB_int_01 - phones	UW1	52.1378
52.1378	DCB_int_01 - phones	W	52.1878
52.1378	DCB_int_01 - words	wanna	52.3278
52.1878	DCB_int_01 - phones	AA1	52.2378
52.2378	DCB_int_01 - phones	N	52.2778
52.2778	DCB_int_01 - phones	AH0	52.3278
52.3278	DCB_int_01 - phones	B	52.3878
52.3278	DCB_int_01 - words	be	52.4578
52.3878	DCB_int_01 - phones	IY1	52.4578
52.4578	DCB_int_01 - words	a	52.5078
52.4578	DCB_int_01 - phones	AH0	52.5078
52.5078	DCB_int_01 - phones	S	52.6178
52.5078	DCB_int_01 - words	social	52.9378
52.6178	DCB_int_01 - phones	OW1	52.7278
52.7278	DCB_int_01 - phones	SH	52.8278
52.8278	DCB_int_01 - phones	AH0	52.8878
52.8878	DCB_int_01 - phones	L	52.9378
52.9378	DCB_int_01 - phones	W	53.0178
52.9378	DCB_int_01 - words	worker	53.4578
53.0178	DCB_int_01 - phones	ER1	53.1178
53.1178	DCB_int_01 - phones	K	53.2578
53.2578	DCB_int_01 - phones	ER0	53.4578
53.4339	DCB_se2_ag1_f_01 - phones	Y	53.5939
53.4339	DCB_se2_ag1_f_01 - words	yes	53.7939
53.4578	DCB_int_01 - phones	sp	53.5078
53.5939	DCB_se2_ag1_f_01 - phones	EH1	53.7039
53.7039	DCB_se2_ag1_f_01 - phones	S	53.7939
53.7939	DCB_se2_ag1_f_01 - phones	M	53.8439
53.7939	DCB_se2_ag1_f_01 - words	ma'am	53.9839
53.8439	DCB_se2_ag1_f_01 - phones	AE1	53.8739
53.8739	DCB_se2_ag1_f_01 - phones	M	53.9839
53.9839	DCB_se2_ag1_f_01 - phones	sp	54.0939
57.2729	DCB_int_01 - phones	K	57.4029
57.2729	DCB_int_01 - words	kay	57.5129
57.4029	DCB_int_01 - phones	EY1	57.5129
57.5129	DCB_int_01 - phones	sp	59.0305
59.0305	DCB_int_01 - phones	AE1	59.8705
59.0305	DCB_int_01 - words	and	59.9905
59.8705	DCB_int_01 - phones	N	59.9105
59.9105	DCB_int_01 - phones	D	59.9905
59.9905	DCB_int_01 - phones	sp	60.0205
60.3985	DCB_int_01 - phones	HH	60.4285
60.3985	DCB_int_01 - words	where	60.5185
60.4285	DCB_int_01 - phones	W	60.4585
60.4585	DCB_int_01 - phones	EH1	60.4885
60.4885	DCB_int_01 - phones	R	60.5185
60.5185	DCB_int_01 - phones	W	60.5485
60.5185	DCB_int_01 - words	was	60.6485
60.5485	DCB_int_01 - phones	AA1	60.5985
60.5985	DCB_int_01 - phones	Z	60.6485
60.6485	DCB_int_01 - phones	Y	60.6885
60.6485	DCB_int_01 - words	your	60.7785
60.6885	DCB_int_01 - phones	UH1	60.7185
60.7185	DCB_int_01 - phones	R	60.7785
60.7785	DCB_int_01 - phones	F	60.8485
60.7785	DCB_int_01 - words	father	61.1085
60.8485	DCB_int_01 - phones	AA1	60.9685
60.9685	DCB_int_01 - phones	DH	61.0185
61.0185	DCB_int_01 - phones	ER0	61.1085
61.1085	DCB_int_01 - phones	B	61.1785
61.1085	DCB_int_01 - words	born	61.4285
61.1785	DCB_int_01 - phones	AO1	61.3185
61.3185	DCB_int_01 - phones	R	61.3785
61.3785	DCB_int_01 - phones	N	61.4285
61.4285	DCB_int_01 - phones	sp	61.4885
61.8848	DCB_se2_ag1_f_01 - phones	M	61.9748
61.8848	DCB_se2_ag1_f_01 - words	my	62.0548
61.9748	DCB_se2_ag1_f_01 - phones	AY1	62.0548
62.0548	DCB_se2_ag1_f_01 - phones	F	62.1248
62.0548	DCB_se2_ag1_f_01 - words	father	62.2848
62.1248	DCB_se2_ag1_f_01 - phones	AA1	62.2148
62.2148	DCB_se2_ag1_f_01 - phones	DH	62.2548
62.2548	DCB_se2_ag1_f_01 - phones	ER0	62.2848
62.2848	DCB_se2_ag1_f_01 - phones	W	62.3448
62.2848	DCB_se2_ag1_f_01 - words	was	62.4148
62.3448	DCB_se2_ag1_f_01 - phones	AH0	62.3748
62.3748	DCB_se2_ag1_f_01 - phones	Z	62.4148
62.4148	DCB_se2_ag1_f_01 - phones	B	62.4548
62.4148	DCB_se2_ag1_f_01 - words	born	62.5848
62.4548	DCB_se2_ag1_f_01 - phones	AO1	62.5248
62.5248	DCB_se2_ag1_f_01 - phones	R	62.5548
62.5548	DCB_se2_ag1_f_01 - phones	N	62.5848
62.5848	DCB_se2_ag1_f_01 - phones	IH0	62.6448
62.5848	DCB_se2_ag1_f_01 - words	in	62.6848
62.6448	DCB_se2_ag1_f_01 - phones	N	62.6848
62.6848	DCB_se2_ag1_f_01 - phones	D	62.7448
62.6848	DCB_se2_ag1_f_01 - words	dc	63.1548
62.7448	DCB_se2_ag1_f_01 - phones	IY1	62.8548
62.8548	DCB_se2_ag1_f_01 - phones	S	62.9648
62.9648	DCB_se2_ag1_f_01 - phones	IY1	63.1548
64.0636	DCB_int_01 - phones	W	64.0936
64.0636	DCB_int_01 - words	what	64.1536
64.0936	DCB_int_01 - phones	AH1	64.1236
64.1236	DCB_int_01 - phones	T	64.1536
64.1536	DCB_int_01 - phones	AH0	64.1836
64.1536	DCB_int_01 - words	about	64.2736
64.1836	DCB_int_01 - phones	B	64.2136
64.2136	DCB_int_01 - phones	AW1	64.2436
64.2436	DCB_int_01 - phones	T	64.2736
64.2736	DCB_int_01 - phones	Y	64.3136
64.2736	DCB_int_01 - words	your	64.3736
64.3136	DCB_int_01 - phones	UH1	64.3436
64.3436	DCB_int_01 - phones	R	64.3736
64.3736	DCB_int_01 - phones	M	64.4436
64.3736	DCB_int_01 - words	mom	64.5536
64.4436	DCB_int_01 - phones	AA1	64.5036
64.5036	DCB_int_01 - phones	M	64.5536
64.5536	DCB_int_01 - phones	sp	66.3029
64.9685	DCB_se2_ag1_f_01 - phones	sil	65.0085
65.0085	DCB_se2_ag1_f_01 - phones	D	65.0985
65.0085	DCB_se2_ag1_f_01 - words	dc	65.5085
65.0985	DCB_se2_ag1_f_01 - phones	IY1	65.2185
65.2185	DCB_se2_ag1_f_01 - phones	S	65.3385
65.3385	DCB_se2_ag1_f_01 - phones	IY1	65.5085
66.3029	DCB_int_01 - words	oh	66.5129
66.3029	DCB_int_01 - phones	OW1	66.5129
66.5129	DCB_int_01 - phones	N	66.6129
66.5129	DCB_int_01 - words	need	66.6829
66.6129	DCB_int_01 - phones	IY1	66.6529
66.6529	DCB_int_01 - phones	D	66.6829
66.6829	DCB_int_01 - phones	T	66.7129
66.6829	DCB_int_01 - words	to	66.7429
66.7129	DCB_int_01 - phones	AH0	66.7429
66.7429	DCB_int_01 - phones	T	66.8029
66.7429	DCB_int_01 - words	talk	66.9429
66.8029	DCB_int_01 - phones	AO1	66.8929
66.8929	DCB_int_01 - phones	K	66.9429
66.9429	DCB_int_01 - phones	T	66.9729
66.9429	DCB_int_01 - words	to	67.0129
66.9729	DCB_int_01 - phones	AH0	67.0129
67.0129	DCB_int_01 - phones	HH	67.0629
67.0129	DCB_int_01 - words	her	67.2429
67.0629	DCB_int_01 - phones	ER0	67.2429
67.5913	DCB_int_01 - phones	AH1	67.9613
67.5913	DCB_int_01 - words	um	68.0113
67.9166	DCB_se2_ag1_f_01 - phones	spn	68.2666
67.9166	DCB_se2_ag1_f_01 - words	<unk>	68.2666
67.9613	DCB_int_01 - phones	M	68.0113
68.0113	DCB_int_01 - phones	W	68.0713
68.0113	DCB_int_01 - words	what	68.1313
68.0713	DCB_int_01 - phones	AH1	68.1013
68.1013	DCB_int_01 - phones	T	68.1313
68.1313	DCB_int_01 - phones	D	68.1613
68.1313	DCB_int_01 - words	does	68.2213
68.1613	DCB_int_01 - phones	IH0	68.1913
68.1913	DCB_int_01 - phones	Z	68.2213
68.2213	DCB_int_01 - phones	Y	68.2513
68.2213	DCB_int_01 - words	your	68.3213
68.2513	DCB_int_01 - phones	UH1	68.2813
68.2813	DCB_int_01 - phones	R	68.3213
68.3213	DCB_int_01 - phones	D	68.3813
68.3213	DCB_int_01 - words	dad	68.5413
68.3813	DCB_int_01 - phones	AE1	68.5013
68.5013	DCB_int_01 - phones	D	68.5413
68.5413	DCB_int_01 - phones	D	68.5713
68.5413	DCB_int_01 - words	do	68.7013
68.5713	DCB_int_01 - phones	UW1	68.7013
68.7013	DCB_int_01 - phones	sp	68.8013
69.2202	DCB_se2_ag1_f_01 - phones	sil	69.2502
69.2502	DCB_se2_ag1_f_01 - phones	W	69.3002
69.2502	DCB_se2_ag1_f_01 - words	which	69.5002
69.3002	DCB_se2_ag1_f_01 - phones	IH1	69.3702
69.3702	DCB_se2_ag1_f_01 - phones	CH	69.5002
69.5002	DCB_se2_ag1_f_01 - phones	sp	69.7702
69.7702	DCB_se2_ag1_f_01 - phones	AH1	69.8202
69.7702	DCB_se2_ag1_f_01 - words	um	69.9802
69.8202	DCB_se2_ag1_f_01 - phones	M	69.9802
69.9802	DCB_se2_ag1_f_01 - phones	sp	70.0302
70.2833	DCB_se2_ag1_f_01 - phones	S	70.4533
70.2833	DCB_se2_ag1_f_01 - words	so	70.6333
70.4533	DCB_se2_ag1_f_01 - phones	OW1	70.6333
70.6333	DCB_se2_ag1_f_01 - phones	sp	70.6833
70.9757	DCB_se2_ag1_f_01 - words	<unk>	71.4057
70.9757	DCB_se2_ag1_f_01 - phones	spn	71.4057
71.0772	DCB_int_01 - phones	R	71.2272
71.0772	DCB_int_01 - words	right	71.4472
71.2272	DCB_int_01 - phones	AY1	71.3872
71.3872	DCB_int_01 - phones	T	71.4472
71.4472	DCB_int_01 - phones	S	71.5172
71.4472	DCB_int_01 - words	so	71.6372
71.5172	DCB_int_01 - phones	OW1	71.6372
71.6372	DCB_int_01 - phones	OW2	71.6872
71.6372	DCB_int_01 - words	okay	71.8772
71.6872	DCB_int_01 - phones	K	71.7472
71.7472	DCB_int_01 - phones	EY1	71.8772
71.8772	DCB_int_01 - phones	sp	71.9072
71.9072	DCB_int_01 - phones	AH0	71.9372
71.9072	DCB_int_01 - words	and	71.9872
71.9200	DCB_se2_ag1_f_01 - phones	R	72.1100
71.9200	DCB_se2_ag1_f_01 - words	right	72.2200
71.9372	DCB_int_01 - phones	N	71.9872
71.9872	DCB_int_01 - phones	L	72.0172
71.9872	DCB_int_01 - words	let	72.0772
72.0172	DCB_int_01 - phones	EH1	72.0472
72.0472	DCB_int_01 - phones	T	72.0772
72.0772	DCB_int_01 - phones	EH1	72.1372
72.0772	DCB_int_01 - words	s	72.1672
72.1100	DCB_se2_ag1_f_01 - phones	AY1	72.1900
72.1372	DCB_int_01 - phones	S	72.1672
72.1672	DCB_int_01 - phones	T	72.1972
72.1672	DCB_int_01 - words	talk	72.2772
72.1900	DCB_se2_ag1_f_01 - phones	T	72.2200
72.1972	DCB_int_01 - phones	AO1	72.2372
72.2200	DCB_se2_ag1_f_01 - phones	spn	72.6800
72.2200	DCB_se2_ag1_f_01 - words	<unk>	72.6800
72.2372	DCB_int_01 - phones	K	72.2772
72.2772	DCB_int_01 - phones	AH0	72.3072
72.2772	DCB_int_01 - words	about	72.4872
72.3072	DCB_int_01 - phones	B	72.3472
72.3472	DCB_int_01 - phones	AW1	72.3972
72.3972	DCB_int_01 - phones	T	72.4872
72.4872	DCB_int_01 - phones	DH	72.5172
72.4872	DCB_int_01 - words	that	72.6572
72.5172	DCB_int_01 - phones	AE1	72.6272
72.6272	DCB_int_01 - phones	T	72.6572
72.6572	DCB_int_01 - phones	sp	72.7872
72.6800	DCB_se2_ag1_f_01 - phones	S	72.8100
72.6800	DCB_se2_ag1_f_01 - words	so	73.1000
72.8100	DCB_se2_ag1_f_01 - phones	OW1	73.1000
73.5033	DCB_se2_ag1_f_01 - phones	AY1	73.6733
73.5033	DCB_se2_ag1_f_01 - words	i	73.6733
73.6733	DCB_se2_ag1_f_01 - phones	HH	73.7233
73.6733	DCB_se2_ag1_f_01 - words	have	73.9833
73.7233	DCB_se2_ag1_f_01 - phones	AE1	73.9133
73.9133	DCB_se2_ag1_f_01 - phones	V	73.9833
73.9833	DCB_se2_ag1_f_01 - phones	sp	74.2493
74.2493	DCB_se2_ag1_f_01 - phones	W	74.3193
74.2493	DCB_se2_ag1_f_01 - words	well	74.5993
74.3193	DCB_se2_ag1_f_01 - phones	EH1	74.4293
74.4293	DCB_se2_ag1_f_01 - phones	L	74.5993
74.5993	DCB_se2_ag1_f_01 - phones	sp	74.6393
74.9022	DCB_se2_ag1_f_01 - phones	HH	74.9622
74.9022	DCB_se2_ag1_f_01 - words	when	75.1722
74.9622	DCB_se2_ag1_f_01 - phones	W	75.0122
75.0122	DCB_se2_ag1_f_01 - phones	IH1	75.1422
75.1422	DCB_se2_ag1_f_01 - phones	N	75.1722
75.1722	DCB_se2_ag1_f_01 - phones	Y	75.2322
75.1722	DCB_se2_ag1_f_01 - words	you	75.3022
75.2322	DCB_se2_ag1_f_01 - phones	UW1	75.3022
75.3022	DCB_se2_ag1_f_01 - phones	S	75.4222
75.3022	DCB_se2_ag1_f_01 - words	say	75.5622
75.4222	DCB_se2_ag1_f_01 - phones	EY1	75.5622
75.5622	DCB_se2_ag1_f_01 - phones	sp	75.6022
75.6022	DCB_se2_ag1_f_01 - phones	HH	75.6422
75.6022	DCB_se2_ag1_f_01 - words	when	75.7522
75.6422	DCB_se2_ag1_f_01 - phones	W	75.6722
75.6722	DCB_se2_ag1_f_01 - phones	EH1	75.7022
75.7022	DCB_se2_ag1_f_01 - phones	N	75.7522
75.7522	DCB_se2_ag1_f_01 - phones	P	75.8122
75.7522	DCB_se2_ag1_f_01 - words	people	75.9722
75.8122	DCB_se2_ag1_f_01 - phones	IY1	75.8522
75.8522	DCB_se2_ag1_f_01 - phones	P	75.9122
75.9122	DCB_se2_ag1_f_01 - phones	AH0	75.9422
75.9422	DCB_se2_ag1_f_01 - phones	L	75.9722
75.9722	DCB_se2_ag1_f_01 - phones	S	76.0722
75.9722	DCB_se2_ag1_f_01 - words	say	76.1622
76.0722	DCB_se2_ag1_f_01 - phones	EY1	76.1622
76.1622	DCB_se2_ag1_f_01 - phones	D	76.2922
76.1622	DCB_se2_ag1_f_01 - words	dad	76.3522
76.2922	DCB_se2_ag1_f_01 - phones	AE1	76.3222
76.3222	DCB_se2_ag1_f_01 - phones	D	76.3522
76.3522	DCB_se2_ag1_f_01 - words	i	76.4222
76.3522	DCB_se2_ag1_f_01 - phones	AY1	76.4222
76.4222	DCB_se2_ag1_f_01 - phones	Y	76.5022
76.4222	DCB_se2_ag1_f_01 - words	usually	76.7022
76.5022	DCB_se2_ag1_f_01 - phones	UW1	76.5722
76.5722	DCB_se2_ag1_f_01 - phones	ZH	76.6122
76.6122	DCB_se2_ag1_f_01 - phones	AH0	76.6422
76.6422	DCB_se2_ag1_f_01 - phones	L	76.6722
76.6722	DCB_se2_ag1_f_01 - phones	IY0	76.7022
76.7022	DCB_se2_ag1_f_01 - phones	G	76.7622
76.7022	DCB_se2_ag1_f_01 - words	go	76.8222
76.7622	DCB_se2_ag1_f_01 - phones	OW1	76.8222
76.8222	DCB_se2_ag1_f_01 - phones	T	76.9422
76.8222	DCB_se2_ag1_f_01 - words	to	77.0222
76.9422	DCB_se2_ag1_f_01 - phones	UW1	77.0222
77.0222	DCB_se2_ag1_f_01 - phones	HH	77.0922
77.0222	DCB_se2_ag1_f_01 - words	who	77.2722
77.0922	DCB_se2_ag1_f_01 - phones	UW1	77.2722
77.4726	DCB_se2_ag1_f_01 - phones	sil	77.5026
77.5026	DCB_se2_ag1_f_01 - phones	B	77.6326
77.5026	DCB_se2_ag1_f_01 - words	basically	77.9426
77.6326	DCB_se2_ag1_f_01 - phones	EY1	77.7026
77.7026	DCB_se2_ag1_f_01 - phones	S	77.7526
77.7526	DCB_se2_ag1_f_01 - phones	IH0	77.7826
77.7826	DCB_se2_ag1_f_01 - phones	K	77.8226
77.8226	DCB_se2_ag1_f_01 - phones	L	77.8826
77.8826	DCB_se2_ag1_f_01 - phones	IY0	77.9426
77.9426	DCB_se2_ag1_f_01 - phones	IH1	77.9826
77.9426	DCB_se2_ag1_f_01 - words	is	78.0626
77.9826	DCB_se2_ag1_f_01 - phones	Z	78.0626
78.0626	DCB_se2_ag1_f_01 - phones	M	78.1126
78.0626	DCB_se2_ag1_f_01 - words	my	78.1926
78.1126	DCB_se2_ag1_f_01 - phones	AY1	78.1926
78.1926	DCB_se2_ag1_f_01 - phones	S	78.2426
78.1926	DCB_se2_ag1_f_01 - words	step	78.4426
78.2426	DCB_se2_ag1_f_01 - phones	T	78.3026
78.3026	DCB_se2_ag1_f_01 - phones	EH1	78.3526
78.3526	DCB_se2_ag1_f_01 - phones	P	78.4426
78.4426	DCB_se2_ag1_f_01 - phones	F	78.5026
78.4426	DCB_se2_ag1_f_01 - words	father	78.8426
78.5026	DCB_se2_ag1_f_01 - phones	AA1	78.6326
78.6326	DCB_se2_ag1_f_01 - phones	DH	78.7026
78.7026	DCB_se2_ag1_f_01 - phones	ER0	78.8426
78.9126	DCB_int_01 - phones	M	79.0626
78.9126	DCB_int_01 - words	mm-hm	79.2626
79.0626	DCB_int_01 - phones	HH	79.2226
79.1784	DCB_se2_ag1_f_01 - phones	sil	79.2084
79.2084	DCB_se2_ag1_f_01 - phones	HH	79.2484
79.2084	DCB_se2_ag1_f_01 - words	who	79.2784
79.2226	DCB_int_01 - phones	M	79.2626
79.2484	DCB_se2_ag1_f_01 - phones	UW1	79.2784
79.2784	DCB_se2_ag1_f_01 - words	s	79.3584
79.2784	DCB_se2_ag1_f_01 - phones	Z	79.3584
79.3584	DCB_se2_ag1_f_01 - phones	B	79.3884
79.3584	DCB_se2_ag1_f_01 - words	been	79.4484
79.3884	DCB_se2_ag1_f_01 - phones	IH1	79.4184
79.4184	DCB_se2_ag1_f_01 - phones	N	79.4484
79.4484	DCB_se2_ag1_f_01 - phones	IH0	79.4784
79.4484	DCB_se2_ag1_f_01 - words	in	79.5084
79.4784	DCB_se2_ag1_f_01 - phones	N	79.5084
79.5084	DCB_se2_ag1_f_01 - phones	M	79.5484
79.5084	DCB_se2_ag1_f_01 - words	my	79.6484
79.5484	DCB_se2_ag1_f_01 - phones	AY1	79.6484
79.6484	DCB_se2_ag1_f_01 - phones	L	79.6984
79.6484	DCB_se2_ag1_f_01 - words	life	79.8484
79.6984	DCB_se2_ag1_f_01 - phones	AY1	79.7884
79.7884	DCB_se2_ag1_f_01 - phones	F	79.8484
79.8484	DCB_se2_ag1_f_01 - phones	F	79.9584
79.8484	DCB_se2_ag1_f_01 - words	for	80.1384
79.9584	DCB_se2_ag1_f_01 - phones	AO1	80.0884
80.0884	DCB_se2_ag1_f_01 - phones	R	80.1384
80.1384	DCB_se2_ag1_f_01 - phones	sp	80.1684
80.1684	DCB_se2_ag1_f_01 - phones	S	80.2884
80.1684	DCB_se2_ag1_f_01 - words	since	80.4384
80.2884	DCB_se2_ag1_f_01 - phones	IH1	80.3184
80.3184	DCB_se2_ag1_f_01 - phones	N	80.3684
80.3684	DCB_se2_ag1_f_01 - phones	S	80.4384
80.4384	DCB_se2_ag1_f_01 - phones	AY1	80.5184
80.4384	DCB_se2_ag1_f_01 - words	i	80.5184
80.5184	DCB_se2_ag1_f_01 - phones	W	80.6284
80.5184	DCB_se2_ag1_f_01 - words	was	80.8284
80.6284	DCB_se2_ag1_f_01 - phones	AH0	80.6684
80.6684	DCB_se2_ag1_f_01 - phones	Z	80.8284
80.8284	DCB_se2_ag1_f_01 - phones	T	80.9084
80.8284	DCB_se2_ag1_f_01 - words	two	80.9984
80.9084	DCB_se2_ag1_f_01 - phones	UW1	80.9984
80.9984	DCB_se2_ag1_f_01 - phones	Y	81.1284
80.9984	DCB_se2_ag1_f_01 - words	years	81.2584
81.1284	DCB_se2_ag1_f_01 - phones	ER0	81.1784
81.1784	DCB_se2_ag1_f_01 - phones	Z	81.2584
81.2584	DCB_se2_ag1_f_01 - phones	OW1	81.3984
81.2584	DCB_se2_ag1_f_01 - words	old	81.4784
81.3984	DCB_se2_ag1_f_01 - phones	L	81.4484
81.4484	DCB_se2_ag1_f_01 - phones	D	81.4784
81.8118	DCB_se2_ag1_f_01 - phones	S	81.9318
81.8118	DCB_se2_ag1_f_01 - words	so	81.9618
81.9318	DCB_se2_ag1_f_01 - phones	OW1	81.9618
81.9618	DCB_se2_ag1_f_01 - words	i	81.9918
81.9618	DCB_se2_ag1_f_01 - phones	AY1	81.9918
81.9918	DCB_se2_ag1_f_01 - phones	D	82.0218
81.9918	DCB_se2_ag1_f_01 - words	don't	82.1918
82.0218	DCB_se2_ag1_f_01 - phones	OW1	82.1018
82.1018	DCB_se2_ag1_f_01 - phones	N	82.1918
82.1918	DCB_se2_ag1_f_01 - phones	sp	82.2718
82.2718	DCB_se2_ag1_f_01 - phones	R	82.4018
82.2718	DCB_se2_ag1_f_01 - words	really	82.5618
82.4018	DCB_se2_ag1_f_01 - phones	IH1	82.4418
82.4418	DCB_se2_ag1_f_01 - phones	L	82.4918
82.4918	DCB_se2_ag1_f_01 - phones	IY0	82.5618
82.5618	DCB_se2_ag1_f_01 - phones	R	82.6518
82.5618	DCB_se2_ag1_f_01 - words	remember	82.9218
82.6518	DCB_se2_ag1_f_01 - phones	IH0	82.6918
82.6918	DCB_se2_ag1_f_01 - phones	M	82.7418
82.7418	DCB_se2_ag1_f_01 - phones	EH1	82.7918
82.7918	DCB_se2_ag1_f_01 - phones	M	82.8318
82.8318	DCB_se2_ag1_f_01 - phones	B	82.8718
82.8718	DCB_se2_ag1_f_01 - phones	ER0	82.9218
82.9218	DCB_se2_ag1_f_01 - phones	HH	82.9518
82.9218	DCB_se2_ag1_f_01 - words	him	83.0918
82.9518	DCB_se2_ag1_f_01 - phones	IH1	83.0118
83.0118	DCB_se2_ag1_f_01 - phones	M	83.0918
83.0918	DCB_se2_ag1_f_01 - phones	N	83.1418
83.0918	DCB_se2_ag1_f_01 - words	not	83.2818
83.1418	DCB_se2_ag1_f_01 - phones	AA1	83.2218
83.2218	DCB_se2_ag1_f_01 - phones	T	83.2818
83.2818	DCB_se2_ag1_f_01 - phones	B	83.3518
83.2818	DCB_se2_ag1_f_01 - words	being	83.5118
83.3518	DCB_se2_ag1_f_01 - phones	IY1	83.4318
83.4318	DCB_se2_ag1_f_01 - phones	IH0	83.4618
83.4618	DCB_se2_ag1_f_01 - phones	NG	83.5118
83.5118	DCB_se2_ag1_f_01 - phones	IH1	83.5518
83.5118	DCB_se2_ag1_f_01 - words	in	83.5918
83.5518	DCB_se2_ag1_f_01 - phones	N	83.5918
83.5918	DCB_se2_ag1_f_01 - phones	M	83.6618
83.5918	DCB_se2_ag1_f_01 - words	my	83.7318
83.6618	DCB_se2_ag1_f_01 - phones	AY1	83.7318
83.7318	DCB_se2_ag1_f_01 - phones	L	83.7918
83.7318	DCB_se2_ag1_f_01 - words	life	84.0018
83.7918	DCB_se2_ag1_f_01 - phones	AY1	83.9018
83.9018	DCB_se2_ag1_f_01 - phones	F	84.0018
84.0631	DCB_int_01 - phones	sil	84.0931
84.0931	DCB_int_01 - phones	OW2	84.1831
84.0931	DCB_int_01 - words	okay	84.3331
84.1831	DCB_int_01 - phones	K	84.2231
84.2231	DCB_int_01 - phones	EY1	84.3331
84.3331	DCB_int_01 - phones	sp	84.3631
84.3631	DCB_int_01 - phones	S	84.4331
84.3631	DCB_int_01 - words	so	84.6631
84.4331	DCB_int_01 - phones	OW1	84.6631
84.4373	DCB_se2_ag1_f_01 - phones	sil	84.4773
84.4773	DCB_se2_ag1_f_01 - phones	S	84.6073
84.4773	DCB_se2_ag1_f_01 - words	so	84.8573
84.6073	DCB_se2_ag1_f_01 - phones	OW1	84.8573
84.6631	DCB_int_01 - phones	W	84.6931
84.6631	DCB_int_01 - words	when	84.7531
84.6931	DCB_int_01 - phones	IH1	84.7231
84.7231	DCB_int_01 - phones	N	84.7531
84.7531	DCB_int_01 - phones	W	84.7831
84.7531	DCB_int_01 - words	we	84.8131
84.7831	DCB_int_01 - phones	IY1	84.8131
84.8131	DCB_int_01 - phones	T	84.8431
84.8131	DCB_int_01 - words	talk	84.9931
84.8431	DCB_int_01 - phones	AO1	84.9531
84.9531	DCB_int_01 - phones	K	84.9931
84.9931	DCB_int_01 - phones	AH0	85.0531
84.9931	DCB_int_01 - words	about	85.2131
85.0531	DCB_int_01 - phones	B	85.1031
85.1031	DCB_int_01 - phones	AW1	85.1731
85.1731	DCB_int_01 - phones	T	85.2131
85.2131	DCB_int_01 - phones	HH	85.2531
85.2131	DCB_int_01 - words	him	85.4631
85.2531	DCB_int_01 - phones	IH1	85.4031
85.4031	DCB_int_01 - phones	M	85.4631
85.4631	DCB_int_01 - phones	W	85.5031
85.4631	DCB_int_01 - words	when	85.5631
85.5031	DCB_int_01 - phones	EH1	85.5331
85.5331	DCB_int_01 - phones	N	85.5631
85.5631	DCB_int_01 - phones	W	85.6031
85.5631	DCB_int_01 - words	we	85.6431
85.6031	DCB_int_01 - phones	IY1	85.6431
85.6431	DCB_int_01 - phones	T	85.6931
85.6431	DCB_int_01 - words	talk	85.8131
85.6931	DCB_int_01 - phones	AO1	85.7731
85.7731	DCB_int_01 - phones	K	85.8131
85.8131	DCB_int_01 - phones	AH0	85.8531
85.8131	DCB_int_01 - words	about	86.0031
85.8531	DCB_int_01 - phones	B	85.8931
85.8931	DCB_int_01 - phones	AW1	85.9431
85.9431	DCB_int_01 - phones	T	86.0031
86.0031	DCB_int_01 - phones	D	86.0731
86.0031	DCB_int_01 - words	dad	86.2831
86.0731	DCB_int_01 - phones	AE1	86.1931
86.1931	DCB_int_01 - phones	D	86.2831
86.2831	DCB_int_01 - phones	W	86.3231
86.2831	DCB_int_01 - words	we	86.4231
86.3231	DCB_int_01 - phones	IY1	86.4231
86.4231	DCB_int_01 - phones	spn	86.4531
86.4231	DCB_int_01 - words	<unk>	86.4531
86.4531	DCB_int_01 - phones	T	86.4931
86.4531	DCB_int_01 - words	talk	86.6331
86.4931	DCB_int_01 - phones	AO1	86.5331
86.5331	DCB_int_01 - phones	K	86.6331
86.6331	DCB_int_01 - phones	sp	86.6731
86.6731	DCB_int_01 - phones	AY1	86.8431
86.6731	DCB_int_01 - words	i'm	86.9631
86.8431	DCB_int_01 - phones	M	86.9631
86.9631	DCB_int_01 - phones	W	87.0331
86.9631	DCB_int_01 - words	we're	87.1331
87.0331	DCB_int_01 - phones	ER1	87.1331
87.1331	DCB_int_01 - phones	TH	87.1731
87.1331	DCB_int_01 - words	thinking	87.6231
87.1731	DCB_int_01 - phones	IH1	87.2331
87.2331	DCB_int_01 - phones	NG	87.3331
87.3331	DCB_int_01 - phones	K	87.3731
87.3731	DCB_int_01 - phones	IH0	87.5631
87.5631	DCB_int_01 - phones	NG	87.6231
87.6231	DCB_int_01 - phones	sp	87.6531
87.6531	DCB_int_01 - phones	AY1	87.7331
87.6531	DCB_int_01 - words	i'm	87.8131
87.7331	DCB_int_01 - phones	M	87.8131
87.8131	DCB_int_01 - phones	TH	87.8431
87.8131	DCB_int_01 - words	thinking	88.0231
87.8431	DCB_int_01 - phones	IH1	87.8731
87.8731	DCB_int_01 - phones	NG	87.9331
87.9331	DCB_int_01 - phones	K	87.9631
87.9631	DCB_int_01 - phones	IH0	87.9931
87.9931	DCB_int_01 - phones	NG	88.0231
88.0231	DCB_int_01 - words	rdx	88.1231
88.0231	DCB_int_01 - phones	TN	88.1231
88.1231	DCB_int_01 - phones	sp	88.8374
88.3427	DCB_se2_ag1_f_01 - phones	sil	88.4527
88.4527	DCB_se2_ag1_f_01 - phones	Y	88.5127
88.4527	DCB_se2_ag1_f_01 - words	yeah	88.7627
88.5127	DCB_se2_ag1_f_01 - phones	AE1	88.7627
88.8374	DCB_int_01 - phones	OW2	88.9274
88.8374	DCB_int_01 - words	okay	89.1674
88.9274	DCB_int_01 - phones	K	88.9974
88.9974	DCB_int_01 - phones	EY1	89.1674
89.1226	DCB_se2_ag1_f_01 - phones	S	89.3226
89.1226	DCB_se2_ag1_f_01 - words	s	89.3226
89.3877	DCB_se2_ag1_f_01 - phones	Y	89.5677
89.3877	DCB_se2_ag1_f_01 - words	yes	89.8477
89.5677	DCB_se2_ag1_f_01 - phones	EH1	89.6877
89.6877	DCB_se2_ag1_f_01 - phones	S	89.8477
89.8941	DCB_se2_ag1_f_01 - phones	K	89.9541
89.8941	DCB_se2_ag1_f_01 - words	cause	90.1041
89.9541	DCB_se2_ag1_f_01 - phones	AA1	90.0141
90.0141	DCB_se2_ag1_f_01 - phones	Z	90.1041
90.1041	DCB_se2_ag1_f_01 - phones	HH	90.1741
90.1041	DCB_se2_ag1_f_01 - words	he	90.2241
90.1741	DCB_se2_ag1_f_01 - phones	IY1	90.2241
90.2241	DCB_se2_ag1_f_01 - phones	sp	90.3756
90.3756	DCB_se2_ag1_f_01 - phones	B	90.4656
90.3756	DCB_se2_ag1_f_01 - words	but	90.5256
90.4656	DCB_se2_ag1_f_01 - phones	AH1	90.4956
90.4956	DCB_se2_ag1_f_01 - phones	T	90.5256
90.5256	DCB_se2_ag1_f_01 - phones	HH	90.5756
90.5256	DCB_se2_ag1_f_01 - words	he	90.6256
90.5756	DCB_se2_ag1_f_01 - phones	IY1	90.6256
90.6256	DCB_se2_ag1_f_01 - phones	W	90.6556
90.6256	DCB_se2_ag1_f_01 - words	was	90.7356
90.6556	DCB_se2_ag1_f_01 - phones	AH0	90.6856
90.6856	DCB_se2_ag1_f_01 - phones	Z	90.7356
90.7356	DCB_se2_ag1_f_01 - phones	B	90.7756
90.7356	DCB_se2_ag1_f_01 - words	born	90.8856
90.7756	DCB_se2_ag1_f_01 - phones	AO1	90.8156
90.8156	DCB_se2_ag1_f_01 - phones	R	90.8556
90.8556	DCB_se2_ag1_f_01 - phones	N	90.8856
90.8856	DCB_se2_ag1_f_01 - phones	IH1	90.9256
90.8856	DCB_se2_ag1_f_01 - words	in	90.9656
90.9256	DCB_se2_ag1_f_01 - phones	N	90.9656
90.9656	DCB_se2_ag1_f_01 - phones	D	91.0156
90.9656	DCB_se2_ag1_f_01 - words	dc	91.2456
91.0156	DCB_se2_ag1_f_01 - phones	IY1	91.0956
91.0956	DCB_se2_ag1_f_01 - phones	S	91.1856
91.1856	DCB_se2_ag1_f_01 - phones	IY1	91.2456
91.2456	DCB_se2_ag1_f_01 - phones	T	91.3456
91.2456	DCB_se2_ag1_f_01 - words	too	91.4156
91.3456	DCB_se2_ag1_f_01 - phones	UW1	91.4156
91.4156	DCB_se2_ag1_f_01 - phones	sp	91.4456
91.4456	DCB_se2_ag1_f_01 - phones	S	91.5956
91.4456	DCB_se2_ag1_f_01 - words	so	91.8256
91.4893	DCB_int_01 - phones	sil	91.6293
91.5956	DCB_se2_ag1_f_01 - phones	OW1	91.8256
91.6293	DCB_int_01 - words	oh	91.7593
91.6293	DCB_int_01 - phones	OW1	91.7593
91.7593	DCB_int_01 - phones	OW2	91.7893
91.7593	DCB_int_01 - words	okay	91.9493
91.7893	DCB_int_01 - phones	K	91.8693
91.8256	DCB_se2_ag1_f_01 - words	<unk>	92.2256
91.8256	DCB_se2_ag1_f_01 - phones	spn	92.2256
91.8693	DCB_int_01 - phones	EY1	91.9493
91.9493	DCB_int_01 - phones	S	92.0293
91.9493	DCB_int_01 - words	so	92.0893
92.0293	DCB_int_01 - phones	OW1	92.0893
92.0893	DCB_int_01 - phones	IH0	92.1193
92.0893	DCB_int_01 - words	it	92.1493
92.1193	DCB_int_01 - phones	T	92.1493
92.1493	DCB_int_01 - phones	W	92.1993
92.1493	DCB_int_01 - words	works	92.3493
92.1993	DCB_int_01 - phones	ER1	92.2693
92.2256	DCB_se2_ag1_f_01 - phones	HH	92.2556
92.2256	DCB_se2_ag1_f_01 - words	he	92.2856
92.2556	DCB_se2_ag1_f_01 - phones	IY1	92.2856
92.2693	DCB_int_01 - phones	K	92.2993
92.2856	DCB_se2_ag1_f_01 - phones	sp	93.0607
92.2993	DCB_int_01 - phones	S	92.3493
92.3493	DCB_int_01 - phones	AW1	92.4993
92.3493	DCB_int_01 - words	out	92.5793
92.4993	DCB_int_01 - phones	T	92.5793
92.5793	DCB_int_01 - words	er	92.6093
92.5793	DCB_int_01 - phones	ER0	92.6093
92.6093	DCB_int_01 - phones	DH	92.6793
92.6093	DCB_int_01 - words	they	92.7493
92.6793	DCB_int_01 - phones	EY1	92.7493
92.7493	DCB_int_01 - phones	AO1	92.8693
92.7493	DCB_int_01 - words	all	92.9093
92.8693	DCB_int_01 - phones	L	92.9093
92.9093	DCB_int_01 - phones	W	92.9593
92.9093	DCB_int_01 - words	were	93.0093
92.9593	DCB_int_01 - phones	ER1	93.0093
93.0093	DCB_int_01 - phones	B	93.0393
93.0093	DCB_int_01 - words	born	93.2093
93.0393	DCB_int_01 - phones	AO1	93.0793
93.0607	DCB_se2_ag1_f_01 - phones	AY1	93.0907
93.0607	DCB_se2_ag1_f_01 - words	i	93.0907
93.0793	DCB_int_01 - phones	R	93.1493
93.1493	DCB_int_01 - phones	N	93.2093
93.1645	DCB_se2_ag1_f_01 - phones	spn	93.4545
93.1645	DCB_se2_ag1_f_01 - words	<unk>	93.4545
93.2093	DCB_int_01 - phones	IH1	93.2393
93.2093	DCB_int_01 - words	in	93.2693
93.2393	DCB_int_01 - phones	N	93.2693
93.2693	DCB_int_01 - phones	D	93.2993
93.2693	DCB_int_01 - words	dc	93.3893
93.2993	DCB_int_01 - phones	IY1	93.3293
93.3293	DCB_int_01 - phones	S	93.3593
93.3593	DCB_int_01 - phones	IY1	93.3893
93.3893	DCB_int_01 - phones	sp	93.6593
93.4545	DCB_se2_ag1_f_01 - phones	R	93.5045
93.4545	DCB_se2_ag1_f_01 - words	right	93.6245
93.5045	DCB_se2_ag1_f_01 - phones	AY1	93.5845
93.5845	DCB_se2_ag1_f_01 - phones	T	93.6245
93.6245	DCB_se2_ag1_f_01 - phones	EH1	93.7245
93.6245	DCB_se2_ag1_f_01 - words	everybody	93.9745
93.7245	DCB_se2_ag1_f_01 - phones	V	93.7545
93.7545	DCB_se2_ag1_f_01 - phones	R	93.7845
93.7845	DCB_se2_ag1_f_01 - phones	IY0	93.8145
93.8145	DCB_se2_ag1_f_01 - phones	B	93.8645
93.8645	DCB_se2_ag1_f_01 - phones	AA2	93.9145
93.9145	DCB_se2_ag1_f_01 - phones	D	93.9445
93.9234	DCB_int_01 - phones	EH1	94.0634
93.9234	DCB_int_01 - words	everybody	94.2834
93.9445	DCB_se2_ag1_f_01 - phones	IY0	93.9745
93.9745	DCB_se2_ag1_f_01 - words	<unk>	94.3945
93.9745	DCB_se2_ag1_f_01 - phones	spn	94.3945
94.0634	DCB_int_01 - phones	V	94.0934
94.0934	DCB_int_01 - phones	R	94.1234
94.1234	DCB_int_01 - phones	IY0	94.1534
94.1534	DCB_int_01 - phones	B	94.1834
94.1834	DCB_int_01 - phones	AA2	94.2234
94.2234	DCB_int_01 - phones	D	94.2534
94.2534	DCB_int_01 - phones	IY0	94.2834
94.2834	DCB_int_01 - phones	W	94.3134
94.2834	DCB_int_01 - words	was	94.3934
94.3134	DCB_int_01 - phones	AA1	94.3434
94.3434	DCB_int_01 - phones	Z	94.3934
94.3934	DCB_int_01 - phones	IH1	94.4334
94.3934	DCB_int_01 - words	in	94.4734
94.4334	DCB_int_01 - phones	N	94.4734
94.4734	DCB_int_01 - phones	D	94.5234
94.4734	DCB_int_01 - words	dc	94.7834
94.5234	DCB_int_01 - phones	IY1	94.6334
94.6334	DCB_int_01 - phones	S	94.7234
94.7137	DCB_se2_ag1_f_01 - phones	Y	94.8237
94.7137	DCB_se2_ag1_f_01 - words	yes	94.9437
94.7234	DCB_int_01 - phones	IY1	94.7834
94.7834	DCB_int_01 - phones	sp	94.8134
94.8237	DCB_se2_ag1_f_01 - phones	EH1	94.9137
94.9137	DCB_se2_ag1_f_01 - phones	S	94.9437
94.9437	DCB_se2_ag1_f_01 - phones	EH1	94.9737
94.9437	DCB_se2_ag1_f_01 - words	everybody	95.2137
94.9737	DCB_se2_ag1_f_01 - phones	V	95.0037
95.0037	DCB_se2_ag1_f_01 - phones	R	95.0337
95.0075	DCB_int_01 - phones	AH1	95.1675
95.0075	DCB_int_01 - words	um	95.2275
95.0337	DCB_se2_ag1_f_01 - phones	IY0	95.0637
95.0637	DCB_se2_ag1_f_01 - phones	B	95.0937
95.0937	DCB_se2_ag1_f_01 - phones	AA2	95.1537
95.1537	DCB_se2_ag1_f_01 - phones	D	95.1837
95.1675	DCB_int_01 - phones	M	95.2275
95.1837	DCB_se2_ag1_f_01 - phones	IY0	95.2137
95.2137	DCB_se2_ag1_f_01 - phones	sp	95.3037
95.2275	DCB_int_01 - phones	S	95.2875
95.2275	DCB_int_01 - words	so	95.3475
95.2875	DCB_int_01 - phones	OW1	95.3475
95.3475	DCB_int_01 - phones	W	95.3875
95.3475	DCB_int_01 - words	what	95.4475
95.3875	DCB_int_01 - phones	AH1	95.4175
95.4175	DCB_int_01 - phones	T	95.4475
95.4475	DCB_int_01 - phones	D	95.4775
95.4475	DCB_int_01 - words	does	95.5475
95.4775	DCB_int_01 - phones	IH0	95.5075
95.5075	DCB_int_01 - phones	Z	95.5475
95.5475	DCB_int_01 - phones	TN	95.7975
95.5475	DCB_int_01 - words	rdx	95.7975
95.7975	DCB_int_01 - phones	D	95.8375
95.7975	DCB_int_01 - words	do	95.9175
95.8375	DCB_int_01 - phones	UW1	95.9175
95.9175	DCB_int_01 - phones	sp	101.4031
96.3216	DCB_se2_ag1_f_01 - phones	HH	96.3816
96.3216	DCB_se2_ag1_f_01 - words	he	96.6516
96.3816	DCB_se2_ag1_f_01 - phones	IY1	96.6516
96.6516	DCB_se2_ag1_f_01 - phones	W	96.7916
96.6516	DCB_se2_ag1_f_01 - words	works	97.0216
96.7916	DCB_se2_ag1_f_01 - phones	ER1	96.8516
96.8516	DCB_se2_ag1_f_01 - phones	K	96.9016
96.9016	DCB_se2_ag1_f_01 - phones	S	97.0216
97.0216	DCB_se2_ag1_f_01 - phones	AE1	97.1416
97.0216	DCB_se2_ag1_f_01 - words	at	97.1916
97.1416	DCB_se2_ag1_f_01 - phones	T	97.1916
97.1916	DCB_se2_ag1_f_01 - words	rdx	97.8216
97.1916	DCB_se2_ag1_f_01 - phones	TN	97.8216
97.8216	DCB_se2_ag1_f_01 - phones	sp	97.8516
98.0911	DCB_se2_ag1_f_01 - phones	S	98.2111
98.0911	DCB_se2_ag1_f_01 - words	so	98.2811
98.2111	DCB_se2_ag1_f_01 - phones	OW1	98.2811
98.2811	DCB_se2_ag1_f_01 - phones	HH	98.3411
98.2811	DCB_se2_ag1_f_01 - words	he	98.4211
98.3411	DCB_se2_ag1_f_01 - phones	IY1	98.4211
98.4211	DCB_se2_ag1_f_01 - phones	Z	98.4711
98.4211	DCB_se2_ag1_f_01 - words	s	98.4711
98.4711	DCB_se2_ag1_f_01 - phones	B	98.5311
98.4711	DCB_se2_ag1_f_01 - words	basically	98.7511
98.5311	DCB_se2_ag1_f_01 - phones	EY1	98.6011
98.6011	DCB_se2_ag1_f_01 - phones	S	98.6311
98.6311	DCB_se2_ag1_f_01 - phones	IH0	98.6611
98.6611	DCB_se2_ag1_f_01 - phones	K	98.6911
98.6911	DCB_se2_ag1_f_01 - phones	L	98.7211
98.7211	DCB_se2_ag1_f_01 - phones	IY0	98.7511
98.7511	DCB_se2_ag1_f_01 - phones	L	98.8011
98.7511	DCB_se2_ag1_f_01 - words	like	98.9611
98.8011	DCB_se2_ag1_f_01 - phones	AY1	98.8711
98.8711	DCB_se2_ag1_f_01 - phones	K	98.9611
98.9611	DCB_se2_ag1_f_01 - words	a	99.0411
98.9611	DCB_se2_ag1_f_01 - phones	AH0	99.0411
99.0411	DCB_se2_ag1_f_01 - phones	AH1	99.3211
99.0411	DCB_se2_ag1_f_01 - words	um	99.5211
99.3211	DCB_se2_ag1_f_01 - phones	M	99.5211
99.5211	DCB_se2_ag1_f_01 - phones	sp	99.8687
99.8687	DCB_se2_ag1_f_01 - phones	G	100.0487
99.8687	DCB_se2_ag1_f_01 - words	gas	100.2587
100.0487	DCB_se2_ag1_f_01 - phones	AE1	100.1787
100.1787	DCB_se2_ag1_f_01 - phones	S	100.2587
100.2587	DCB_se2_ag1_f_01 - phones	T	100.3587
100.2587	DCB_se2_ag1_f_01 - words	technician	100.9187
100.3587	DCB_se2_ag1_f_01 - phones	EH0	100.4087
100.4087	DCB_se2_ag1_f_01 - phones	K	100.4687
100.4687	DCB_se2_ag1_f_01 - phones	N	100.5387
100.5387	DCB_se2_ag1_f_01 - phones	IH1	100.6287
100.6287	DCB_se2_ag1_f_01 - phones	SH	100.7287
100.7287	DCB_se2_ag1_f_01 - phones	AH0	100.7687
100.7687	DCB_se2_ag1_f_01 - phones	N	100.9187
101.4031	DCB_int_01 - words	mm	101.5831
101.4031	DCB_int_01 - phones	M	101.5831
101.4651	DCB_se2_ag1_f_01 - phones	sil	101.4951
101.4951	DCB_se2_ag1_f_01 - phones	S	101.5551
101.4951	DCB_se2_ag1_f_01 - words	so	101.5851
101.5551	DCB_se2_ag1_f_01 - phones	OW1	101.5851
101.5851	DCB_se2_ag1_f_01 - phones	HH	101.6951
101.5851	DCB_se2_ag1_f_01 - words	he	101.7751
101.6951	DCB_se2_ag1_f_01 - phones	IY1	101.7751
101.7751	DCB_se2_ag1_f_01 - phones	L	101.8351
101.7751	DCB_se2_ag1_f_01 - words	like	101.9651
101.8351	DCB_se2_ag1_f_01 - phones	AY1	101.9051
101.9051	DCB_se2_ag1_f_01 - phones	K	101.9651
101.9651	DCB_se2_ag1_f_01 - phones	M	102.0451
101.9651	DCB_se2_ag1_f_01 - words	mixes	102.3251
102.0451	DCB_se2_ag1_f_01 - phones	IH1	102.0851
102.0851	DCB_se2_ag1_f_01 - phones	K	102.1251
102.1251	DCB_se2_ag1_f_01 - phones	S	102.2051
102.2051	DCB_se2_ag1_f_01 - phones	IH0	102.2951
102.2951	DCB_se2_ag1_f_01 - phones	Z	102.3251
102.3251	DCB_se2_ag1_f_01 - phones	D	102.3851
102.3251	DCB_se2_ag1_f_01 - words	different	102.6651
102.3851	DCB_se2_ag1_f_01 - phones	IH1	102.4651
102.4651	DCB_se2_ag1_f_01 - phones	F	102.5351
102.5351	DCB_se2_ag1_f_01 - phones	R	102.5751
102.5751	DCB_se2_ag1_f_01 - phones	AH0	102.6051
102.6051	DCB_se2_ag1_f_01 - phones	N	102.6351
102.6351	DCB_se2_ag1_f_01 - phones	T	102.6651
102.6651	DCB_se2_ag1_f_01 - phones	G	102.7451
102.6651	DCB_se2_ag1_f_01 - words	gasses	103.0351
102.7451	DCB_se2_ag1_f_01 - phones	AE1	102.8551
102.8551	DCB_se2_ag1_f_01 - phones	S	102.9151
102.9151	DCB_se2_ag1_f_01 - phones	IH0	102.9851
102.9851	DCB_se2_ag1_f_01 - phones	Z	103.0351
103.0351	DCB_se2_ag1_f_01 - phones	S	103.0951
103.0351	DCB_se2_ag1_f_01 - words	so	103.1551
103.0951	DCB_se2_ag1_f_01 - phones	OW1	103.1551
103.1551	DCB_se2_ag1_f_01 - phones	DH	103.2251
103.1551	DCB_se2_ag1_f_01 - words	that	103.3551
103.2251	DCB_se2_ag1_f_01 - phones	AE1	103.2851
103.2851	DCB_se2_ag1_f_01 - phones	T	103.3551
103.3551	DCB_se2_ag1_f_01 - phones	sp	103.3851
103.3851	DCB_se2_ag1_f_01 - phones	L	103.4551
103.3851	DCB_se2_ag1_f_01 - words	like	103.5451
103.4551	DCB_se2_ag1_f_01 - phones	AY1	103.4951
103.4951	DCB_se2_ag1_f_01 - phones	K	103.5451
103.5451	DCB_se2_ag1_f_01 - phones	sp	103.5951
103.5951	DCB_se2_ag1_f_01 - phones	W	103.7451
103.5951	DCB_se2_ag1_f_01 - words	when	103.8051
103.7451	DCB_se2_ag1_f_01 - phones	IH1	103.7751
103.7751	DCB_se2_ag1_f_01 - phones	N	103.8051
103.8051	DCB_se2_ag1_f_01 - phones	Y	103.8551
103.8051	DCB_se2_ag1_f_01 - words	you	103.8951
103.8551	DCB_se2_ag1_f_01 - phones	UW1	103.8951
103.8951	DCB_se2_ag1_f_01 - phones	G	103.9451
103.8951	DCB_se2_ag1_f_01 - words	get	104.0651
103.9451	DCB_se2_ag1_f_01 - phones	EH1	104.0151
104.0151	DCB_se2_ag1_f_01 - phones	T	104.0651
104.0651	DCB_se2_ag1_f_01 - phones	AA1	104.1651
104.0651	DCB_se2_ag1_f_01 - words	oxygen	104.4451
104.1651	DCB_se2_ag1_f_01 - phones	K	104.1951
104.1951	DCB_se2_ag1_f_01 - phones	S	104.2651
104.2651	DCB_se2_ag1_f_01 - phones	AH0	104.2951
104.2951	DCB_se2_ag1_f_01 - phones	JH	104.3551
104.3551	DCB_se2_ag1_f_01 - phones	AH0	104.3951
104.3951	DCB_se2_ag1_f_01 - phones	N	104.4451
104.4451	DCB_se2_ag1_f_01 - phones	F	104.5051
104.4451	DCB_se2_ag1_f_01 - words	for	104.5751
104.5051	DCB_se2_ag1_f_01 - phones	AO1	104.5451
104.5451	DCB_se2_ag1_f_01 - phones	R	104.5751
104.5751	DCB_se2_ag1_f_01 - phones	HH	104.6051
104.5751	DCB_se2_ag1_f_01 - words	hospitals	105.0851
104.6051	DCB_se2_ag1_f_01 - phones	AA1	104.6951
104.6951	DCB_se2_ag1_f_01 - phones	S	104.7751
104.7751	DCB_se2_ag1_f_01 - phones	P	104.8251
104.8251	DCB_se2_ag1_f_01 - phones	IH2	104.8651
104.8651	DCB_se2_ag1_f_01 - phones	T	104.9151
104.9151	DCB_se2_ag1_f_01 - phones	AH0	104.9451
104.9451	DCB_se2_ag1_f_01 - phones	L	104.9951
104.9951	DCB_se2_ag1_f_01 - phones	Z	105.0851
105.2481	DCB_int_01 - phones	sil	105.2981
105.2981	DCB_int_01 - phones	M	105.4381
105.2981	DCB_int_01 - words	mm-hm	105.5881
105.3985	DCB_se2_ag1_f_01 - phones	sil	105.4385
105.4381	DCB_int_01 - phones	HH	105.4781
105.4385	DCB_se2_ag1_f_01 - phones	HH	105.4785
105.4385	DCB_se2_ag1_f_01 - words	he	105.5785
105.4781	DCB_int_01 - phones	M	105.5881
105.4785	DCB_se2_ag1_f_01 - phones	IY1	105.5785
105.5785	DCB_se2_ag1_f_01 - phones	F	105.6785
105.5785	DCB_se2_ag1_f_01 - words	fills	105.9285
105.6785	DCB_se2_ag1_f_01 - phones	IH1	105.7785
105.7785	DCB_se2_ag1_f_01 - phones	L	105.8485
105.8485	DCB_se2_ag1_f_01 - phones	Z	105.9285
105.9285	DCB_se2_ag1_f_01 - phones	DH	105.9685
105.9285	DCB_se2_ag1_f_01 - words	those	106.2385
105.9685	DCB_se2_ag1_f_01 - phones	OW1	106.1085
106.1085	DCB_se2_ag1_f_01 - phones	Z	106.2385
106.2385	DCB_se2_ag1_f_01 - phones	T	106.3085
106.2385	DCB_se2_ag1_f_01 - words	tanks	106.7185
106.3085	DCB_se2_ag1_f_01 - phones	AE1	106.3785
106.3785	DCB_se2_ag1_f_01 - phones	NG	106.4185
106.4185	DCB_se2_ag1_f_01 - phones	K	106.5685
106.5685	DCB_se2_ag1_f_01 - phones	S	106.7185
107.1401	DCB_se2_ag1_f_01 - phones	AE1	107.2601
107.1401	DCB_se2_ag1_f_01 - words	and	107.3001
107.1751	DCB_int_01 - phones	OW1	107.9151
107.1751	DCB_int_01 - words	oh	107.9151
107.2601	DCB_se2_ag1_f_01 - phones	N	107.3001
107.3001	DCB_se2_ag1_f_01 - phones	L	107.3501
107.3001	DCB_se2_ag1_f_01 - words	like	107.4501
107.3501	DCB_se2_ag1_f_01 - phones	AY1	107.4101
107.4101	DCB_se2_ag1_f_01 - phones	K	107.4501
107.4501	DCB_se2_ag1_f_01 - phones	sp	107.5001
107.5001	DCB_se2_ag1_f_01 - phones	HH	107.5901
107.5001	DCB_se2_ag1_f_01 - words	helium	108.0201
107.5901	DCB_se2_ag1_f_01 - phones	IY1	107.7101
107.7101	DCB_se2_ag1_f_01 - phones	L	107.7901
107.7901	DCB_se2_ag1_f_01 - phones	IY0	107.9001
107.9001	DCB_se2_ag1_f_01 - phones	AH0	107.9801
107.9151	DCB_int_01 - phones	OW2	107.9751
107.9151	DCB_int_01 - words	okay	108.0951
107.9751	DCB_int_01 - phones	K	108.0351
107.9801	DCB_se2_ag1_f_01 - phones	M	108.0201
108.0201	DCB_se2_ag1_f_01 - phones	AH0	108.0701
108.0201	DCB_se2_ag1_f_01 - words	and	108.1301
108.0351	DCB_int_01 - phones	EY1	108.0951
108.0701	DCB_se2_ag1_f_01 - phones	N	108.1301
108.0951	DCB_int_01 - phones	sp	108.8802
108.1301	DCB_se2_ag1_f_01 - phones	S	108.1901
108.1301	DCB_se2_ag1_f_01 - words	stuff	108.3901
108.1901	DCB_se2_ag1_f_01 - phones	T	108.2501
108.2501	DCB_se2_ag1_f_01 - phones	AH1	108.2901
108.2901	DCB_se2_ag1_f_01 - phones	F	108.3901
108.3901	DCB_se2_ag1_f_01 - phones	sp	108.4201
108.4201	DCB_se2_ag1_f_01 - phones	L	108.4601
108.4201	DCB_se2_ag1_f_01 - words	like	108.5401
108.4601	DCB_se2_ag1_f_01 - phones	AY1	108.4901
108.4901	DCB_se2_ag1_f_01 - phones	K	108.5401
108.5401	DCB_se2_ag1_f_01 - phones	sp	108.6301
108.6301	DCB_se2_ag1_f_01 - phones	DH	108.6701
108.6301	DCB_se2_ag1_f_01 - words	that	108.7501
108.6701	DCB_se2_ag1_f_01 - phones	AH0	108.7001
108.7001	DCB_se2_ag1_f_01 - phones	T	108.7501
108.8802	DCB_int_01 - phones	AH0	108.9202
108.8802	DCB_int_01 - words	and	108.9802
108.9202	DCB_int_01 - phones	N	108.9802
108.9802	DCB_int_01 - phones	W	109.0302
108.9802	DCB_int_01 - words	what	109.0902
109.0302	DCB_int_01 - phones	AH1	109.0602
109.0602	DCB_int_01 - phones	T	109.0902
109.0902	DCB_int_01 - phones	D	109.1202
109.0902	DCB_int_01 - words	does	109.2002
109.1202	DCB_int_01 - phones	IH0	109.1502
109.1502	DCB_int_01 - phones	Z	109.2002
109.2002	DCB_int_01 - phones	M	109.2702
109.2002	DCB_int_01 - words	mom	109.4002
109.2702	DCB_int_01 - phones	AA1	109.3302
109.3302	DCB_int_01 - phones	M	109.4002
109.4002	DCB_int_01 - phones	D	109.4402
109.4002	DCB_int_01 - words	do	109.5102
109.4402	DCB_int_01 - phones	UW1	109.5102
109.5102	DCB_int_01 - phones	sp	109.6002
109.7411	DCB_se2_ag1_f_01 - phones	M	109.8311
109.7411	DCB_se2_ag1_f_01 - words	my	109.8811
109.8311	DCB_se2_ag1_f_01 - phones	AY1	109.8811
109.8811	DCB_se2_ag1_f_01 - phones	M	110.0111
109.8811	DCB_se2_ag1_f_01 - words	mom	110.1711
110.0111	DCB_se2_ag1_f_01 - phones	AA1	110.1211
110.1211	DCB_se2_ag1_f_01 - phones	M	110.1711
110.1711	DCB_se2_ag1_f_01 - phones	W	110.2211
110.1711	DCB_se2_ag1_f_01 - words	works	110.4611
110.2211	DCB_se2_ag1_f_01 - phones	ER1	110.2811
110.2811	DCB_se2_ag1_f_01 - phones	K	110.3511
110.3511	DCB_se2_ag1_f_01 - phones	S	110.4611
110.4611	DCB_se2_ag1_f_01 - phones	AE1	110.5911
110.4611	DCB_se2_ag1_f_01 - words	at	110.6411
110.5911	DCB_se2_ag1_f_01 - phones	T	110.6411
110.6411	DCB_se2_ag1_f_01 - phones	AH1	110.7811
110.6411	DCB_se2_ag1_f_01 - words	um	110.8811
110.7811	DCB_se2_ag1_f_01 - phones	M	110.8811
110.8811	DCB_se2_ag1_f_01 - phones	sp	110.9111
110.9111	DCB_se2_ag1_f_01 - words	rdx	111.4111
110.9111	DCB_se2_ag1_f_01 - phones	TN	111.4111
111.4111	DCB_se2_ag1_f_01 - phones	sp	112.9536
112.9536	DCB_se2_ag1_f_01 - phones	SH	113.0436
112.9536	DCB_se2_ag1_f_01 - words	she	113.0836
113.0436	DCB_se2_ag1_f_01 - phones	IY1	113.0836
113.0836	DCB_se2_ag1_f_01 - phones	W	113.1336
113.0836	DCB_se2_ag1_f_01 - words	works	113.2736
113.1336	DCB_se2_ag1_f_01 - phones	ER1	113.1736
113.1736	DCB_se2_ag1_f_01 - phones	K	113.2136
113.2136	DCB_se2_ag1_f_01 - phones	S	113.2736
113.2736	DCB_se2_ag1_f_01 - phones	AE1	113.3036
113.2736	DCB_se2_ag1_f_01 - words	at	113.3336
113.3036	DCB_se2_ag1_f_01 - phones	T	113.3336
113.3336	DCB_se2_ag1_f_01 - phones	sp	113.3636
113.3636	DCB_se2_ag1_f_01 - phones	TN	114.2536
113.3636	DCB_se2_ag1_f_01 - words	rdx	114.2536
114.7028	DCB_se2_ag1_f_01 - phones	sil	114.7328
114.7328	DCB_se2_ag1_f_01 - phones	AE1	114.8428
114.7328	DCB_se2_ag1_f_01 - words	and	114.8928
114.8428	DCB_se2_ag1_f_01 - phones	N	114.8928
114.8928	DCB_se2_ag1_f_01 - phones	SH	114.9828
114.8928	DCB_se2_ag1_f_01 - words	she	115.0728
114.9828	DCB_se2_ag1_f_01 - phones	IY1	115.0728
115.0728	DCB_se2_ag1_f_01 - words	s	115.1328
115.0728	DCB_se2_ag1_f_01 - phones	Z	115.1328
115.1328	DCB_se2_ag1_f_01 - phones	DH	115.1628
115.1328	DCB_se2_ag1_f_01 - words	the	115.2128
115.1628	DCB_se2_ag1_f_01 - phones	AH0	115.2128
115.2128	DCB_se2_ag1_f_01 - phones	M	115.3128
115.2128	DCB_se2_ag1_f_01 - words	manager	115.7028
115.3128	DCB_se2_ag1_f_01 - phones	AE1	115.3928
115.3928	DCB_se2_ag1_f_01 - phones	N	115.4528
115.4528	DCB_se2_ag1_f_01 - phones	IH0	115.5128
115.5128	DCB_se2_ag1_f_01 - phones	JH	115.6028
115.6028	DCB_se2_ag1_f_01 - phones	ER0	115.7028
115.7028	DCB_se2_ag1_f_01 - phones	sp	115.8745
115.8745	DCB_se2_ag1_f_01 - phones	DH	115.9545
115.8745	DCB_se2_ag1_f_01 - words	there	116.1045
115.9545	DCB_se2_ag1_f_01 - phones	EH1	116.0445
116.0445	DCB_se2_ag1_f_01 - phones	R	116.1045
116.1045	DCB_se2_ag1_f_01 - phones	F	116.2145
116.1045	DCB_se2_ag1_f_01 - words	for	116.3145
116.2145	DCB_se2_ag1_f_01 - phones	AO1	116.2645
116.2645	DCB_se2_ag1_f_01 - phones	R	116.3145
116.3145	DCB_se2_ag1_f_01 - words	uh	116.5145
116.3145	DCB_se2_ag1_f_01 - phones	AH1	116.5145
116.5145	DCB_se2_ag1_f_01 - phones	K	116.6545
116.5145	DCB_se2_ag1_f_01 - words	car	116.7945
116.6545	DCB_se2_ag1_f_01 - phones	AA1	116.7045
116.7045	DCB_se2_ag1_f_01 - phones	R	116.7945
116.7945	DCB_se2_ag1_f_01 - phones	S	116.9445
116.7945	DCB_se2_ag1_f_01 - words	services	117.6845
116.9445	DCB_se2_ag1_f_01 - phones	ER1	116.9945
116.9945	DCB_se2_ag1_f_01 - phones	V	117.0945
117.0945	DCB_se2_ag1_f_01 - phones	IH0	117.1745
117.1745	DCB_se2_ag1_f_01 - phones	S	117.2745
117.2745	DCB_se2_ag1_f_01 - phones	IH0	117.3945
117.3945	DCB_se2_ag1_f_01 - phones	Z	117.6845
118.7341	DCB_int_01 - phones	P	118.8441
118.7341	DCB_int_01 - words	perfect	119.4341
118.8441	DCB_int_01 - phones	ER1	118.9341
118.9341	DCB_int_01 - phones	F	119.0241
119.0241	DCB_int_01 - phones	IH2	119.1341
119.1341	DCB_int_01 - phones	K	119.1841
119.1841	DCB_int_01 - phones	T	119.4341
119.8672	DCB_int_01 - phones	sil	119.9072
119.9072	DCB_int_01 - phones	AO2	119.9372
119.9072	DCB_int_01 - words	alright	120.3472
119.9372	DCB_int_01 - phones	L	119.9672
119.9672	DCB_int_01 - phones	R	120.0872
120.0872	DCB_int_01 - phones	AY1	120.2072
120.2072	DCB_int_01 - phones	T	120.3472
120.6996	DCB_int_01 - phones	S	120.8396
120.6996	DCB_int_01 - words	so	120.8696
120.8396	DCB_int_01 - phones	OW1	120.8696
120.8696	DCB_int_01 - phones	DH	120.9296
120.8696	DCB_int_01 - words	that	121.0096
120.9296	DCB_int_01 - phones	AE1	120.9596
120.9596	DCB_int_01 - phones	T	121.0096
121.0096	DCB_int_01 - words	s	121.0796
121.0096	DCB_int_01 - phones	S	121.0796
121.0796	DCB_int_01 - phones	AO1	121.1496
121.0796	DCB_int_01 - words	all	121.1996
121.1496	DCB_int_01 - phones	L	121.1996
121.1996	DCB_int_01 - phones	DH	121.2296
121.1996	DCB_int_01 - words	the	121.2796
121.2296	DCB_int_01 - phones	AH0	121.2796
121.2796	DCB_int_01 - phones	S	121.3296
121.2796	DCB_int_01 - words	stuff	121.4796
121.3296	DCB_int_01 - phones	T	121.3596
121.3596	DCB_int_01 - phones	AH1	121.3896
121.3896	DCB_int_01 - phones	F	121.4796
121.4796	DCB_int_01 - phones	AY1	121.5096
121.4796	DCB_int_01 - words	i	121.5096
121.5096	DCB_int_01 - words	m	121.5396
121.5096	DCB_int_01 - phones	M	121.5396
121.5396	DCB_int_01 - phones	sp	121.5696
121.5696	DCB_int_01 - words	a	121.5996
121.5696	DCB_int_01 - phones	AH0	121.5996
121.5996	DCB_int_01 - phones	sp	121.6296
121.6296	DCB_int_01 - phones	R	121.6796
121.6296	DCB_int_01 - words	write	121.7796
121.6796	DCB_int_01 - phones	AY1	121.7496
121.7496	DCB_int_01 - phones	T	121.7796
121.7796	DCB_int_01 - phones	sp	121.8096
121.8096	DCB_int_01 - phones	D	121.8796
121.8096	DCB_int_01 - words	down	122.0896
121.8796	DCB_int_01 - phones	AW1	122.0296
122.0296	DCB_int_01 - phones	N	122.0896
122.0896	DCB_int_01 - phones	sp	123.4870
123.4870	DCB_int_01 - phones	AH1	123.9470
123.4870	DCB_int_01 - words	um	124.1970
123.9470	DCB_int_01 - phones	M	124.1970
124.6575	DCB_int_01 - phones	S	124.8075
124.6575	DCB_int_01 - words	so	125.1075
124.8075	DCB_int_01 - phones	OW1	125.1075
125.1075	DCB_int_01 - phones	L	125.1875
125.1075	DCB_int_01 - words	let	125.2475
125.1875	DCB_int_01 - phones	EH1	125.2175
125.2175	DCB_int_01 - phones	T	125.2475
125.2475	DCB_int_01 - phones	Z	125.3075
125.2475	DCB_int_01 - words	s	125.3075
125.3075	DCB_int_01 - phones	T	125.3475
125.3075	DCB_int_01 - words	talk	125.4875
125.3475	DCB_int_01 - phones	AO1	125.4375
125.4375	DCB_int_01 - phones	K	125.4875
125.4875	DCB_int_01 - phones	AH0	125.5575
125.4875	DCB_int_01 - words	about	125.8675
125.5575	DCB_int_01 - phones	B	125.6075
125.6075	DCB_int_01 - phones	AW1	125.7575
125.7575	DCB_int_01 - phones	T	125.8675
125.9934	DCB_int_01 - phones	DH	126.0834
125.9934	DCB_int_01 - words	that	126.2434
126.0834	DCB_int_01 - phones	AE1	126.1334
126.1334	DCB_int_01 - phones	T	126.2434
126.5180	DCB_int_01 - phones	S	126.6480
126.5180	DCB_int_01 - words	so	126.6880
126.6480	DCB_int_01 - phones	OW1	126.6880
126.6880	DCB_int_01 - phones	T	126.7880
126.6880	DCB_int_01 - words	tell	126.9080
126.7880	DCB_int_01 - phones	EH1	126.8280
126.8280	DCB_int_01 - phones	L	126.9080
126.9080	DCB_int_01 - phones	M	126.9480
126.9080	DCB_int_01 - words	me	126.9880
126.9480	DCB_int_01 - phones	IY1	126.9880
126.9880	DCB_int_01 - words	a	127.0380
126.9880	DCB_int_01 - phones	AH0	127.0380
127.0380	DCB_int_01 - phones	L	127.0780
127.0380	DCB_int_01 - words	little	127.2180
127.0780	DCB_int_01 - phones	IH1	127.1180
127.1180	DCB_int_01 - phones	T	127.1480
127.1480	DCB_int_01 - phones	AH0	127.1780
127.1780	DCB_int_01 - phones	L	127.2180
127.2180	DCB_int_01 - phones	B	127.2580
127.2180	DCB_int_01 - words	bit	127.3280
127.2580	DCB_int_01 - phones	IH1	127.2880
127.2880	DCB_int_01 - phones	T	127.3280
127.3280	DCB_int_01 - phones	AH0	127.3780
127.3280	DCB_int_01 - words	about	127.5680
127.3780	DCB_int_01 - phones	B	127.4180
127.4180	DCB_int_01 - phones	AW1	127.5080
127.5080	DCB_int_01 - phones	T	127.5680
127.5680	DCB_int_01 - phones	Y	127.6180
127.5680	DCB_int_01 - words	your	127.6980
127.6180	DCB_int_01 - phones	UH1	127.6480
127.6480	DCB_int_01 - phones	R	127.6980
127.6980	DCB_int_01 - phones	F	127.8280
127.6980	DCB_int_01 - words	family	128.2880
127.8280	DCB_int_01 - phones	AE1	127.9680
127.9680	DCB_int_01 - phones	M	128.0780
128.0780	DCB_int_01 - phones	L	128.1380
128.1380	DCB_int_01 - phones	IY0	128.2880
128.2880	DCB_int_01 - phones	AH0	128.3580
128.2880	DCB_int_01 - words	especially	128.8780
128.3580	DCB_int_01 - phones	S	128.4180
128.4180	DCB_int_01 - phones	P	128.4780
128.4780	DCB_int_01 - phones	EH1	128.5380
128.5380	DCB_int_01 - phones	SH	128.6580
128.6580	DCB_int_01 - phones	L	128.7580
128.7580	DCB_int_01 - phones	IY0	128.8780
128.8780	DCB_int_01 - phones	L	128.9480
128.8780	DCB_int_01 - words	like	129.1780
128.9480	DCB_int_01 - phones	AY1	129.0180
129.0180	DCB_int_01 - phones	K	129.1780
129.1780	DCB_int_01 - phones	Y	129.2480
129.1780	DCB_int_01 - words	you	129.3180
129.2480	DCB_int_01 - phones	UW1	129.3180
129.3180	DCB_int_01 - phones	sp	129.3480
129.3480	DCB_int_01 - phones	IH1	129.5180
129.3480	DCB_int_01 - words	if	129.6080
129.5180	DCB_int_01 - phones	F	129.6080
129.6080	DCB_int_01 - phones	Y	129.6580
129.6080	DCB_int_01 - words	you	129.7280
129.6580	DCB_int_01 - phones	UW1	129.7280
129.7280	DCB_int_01 - phones	R	129.8080
129.7280	DCB_int_01 - words	remember	130.1680
129.8080	DCB_int_01 - phones	IH0	129.8880
129.8880	DCB_int_01 - phones	M	129.9280
129.9280	DCB_int_01 - phones	EH1	129.9780
129.9780	DCB_int_01 - phones	M	130.0380
130.0380	DCB_int_01 - phones	B	130.0980
130.0980	DCB_int_01 - phones	ER0	130.1680
130.1680	DCB_int_01 - phones	Y	130.2380
130.1680	DCB_int_01 - words	your	130.3780
130.2380	DCB_int_01 - phones	UH1	130.2980
130.2980	DCB_int_01 - phones	R	130.3780
130.3780	DCB_int_01 - phones	B	130.4480
130.3780	DCB_int_01 - words	biological	131.0380
130.4480	DCB_int_01 - phones	AY2	130.5680
130.5680	DCB_int_01 - phones	AH0	130.5980
130.5980	DCB_int_01 - phones	L	130.6680
130.6680	DCB_int_01 - phones	AA1	130.7780
130.7780	DCB_int_01 - phones	JH	130.8280
130.8280	DCB_int_01 - phones	IH0	130.8680
130.8680	DCB_int_01 - phones	K	130.9280
130.9280	DCB_int_01 - phones	AH0	130.9680
130.9680	DCB_int_01 - phones	L	131.0380
131.0380	DCB_int_01 - phones	F	131.0980
131.0380	DCB_int_01 - words	father	131.3580
131.0980	DCB_int_01 - phones	AA1	131.2480
131.2480	DCB_int_01 - phones	DH	131.3180
131.3180	DCB_int_01 - phones	ER0	131.3580
131.3292	DCB_se2_ag1_f_01 - phones	sil	131.3592
131.3580	DCB_int_01 - phones	sp	132.0613
131.3592	DCB_se2_ag1_f_01 - words	i	131.4492
131.3592	DCB_se2_ag1_f_01 - phones	AY1	131.4492
131.4492	DCB_se2_ag1_f_01 - phones	N	131.5392
131.4492	DCB_se2_ag1_f_01 - words	know	131.6192
131.5392	DCB_se2_ag1_f_01 - phones	OW1	131.6192
131.6192	DCB_se2_ag1_f_01 - phones	HH	131.6692
131.6192	DCB_se2_ag1_f_01 - words	who	131.7992
131.6692	DCB_se2_ag1_f_01 - phones	UW1	131.7992
131.7992	DCB_se2_ag1_f_01 - phones	HH	131.8492
131.7992	DCB_se2_ag1_f_01 - words	he	131.9792
131.8492	DCB_se2_ag1_f_01 - phones	IY1	131.9792
131.9792	DCB_se2_ag1_f_01 - phones	IH1	132.0192
131.9792	DCB_se2_ag1_f_01 - words	is	132.0492
132.0192	DCB_se2_ag1_f_01 - phones	Z	132.0492
132.0492	DCB_se2_ag1_f_01 - phones	sp	132.2092
132.0613	DCB_int_01 - words	oh	132.2313
132.0613	DCB_int_01 - phones	OW1	132.2313
132.2313	DCB_int_01 - phones	OW2	132.2713
132.2313	DCB_int_01 - words	okay	132.5213
132.2713	DCB_int_01 - phones	K	132.3513
132.2936	DCB_se2_ag1_f_01 - phones	Y	132.3636
132.2936	DCB_se2_ag1_f_01 - words	yeah	132.4636
132.3513	DCB_int_01 - phones	EY1	132.5213
132.3636	DCB_se2_ag1_f_01 - phones	AE1	132.4636
132.4636	DCB_se2_ag1_f_01 - phones	HH	132.5136
132.4636	DCB_se2_ag1_f_01 - words	he	132.6936
132.5136	DCB_se2_ag1_f_01 - phones	IY1	132.6936
132.7602	DCB_se2_ag1_f_01 - phones	sil	132.7902
132.7902	DCB_se2_ag1_f_01 - phones	HH	132.8502
132.7902	DCB_se2_ag1_f_01 - words	he	132.9302
132.8502	DCB_se2_ag1_f_01 - phones	IY1	132.9302
132.9302	DCB_se2_ag1_f_01 - words	s	133.0302
132.9302	DCB_se2_ag1_f_01 - phones	Z	133.0302
133.0302	DCB_se2_ag1_f_01 - phones	K	133.1302
133.0302	DCB_se2_ag1_f_01 - words	kind	133.3702
133.1302	DCB_se2_ag1_f_01 - phones	AY1	133.2602
133.2602	DCB_se2_ag1_f_01 - phones	N	133.3202
133.3202	DCB_se2_ag1_f_01 - phones	D	133.3702
133.3702	DCB_se2_ag1_f_01 - phones	AH0	133.4002
133.3702	DCB_se2_ag1_f_01 - words	of	133.4302
133.4002	DCB_se2_ag1_f_01 - phones	V	133.4302
133.4302	DCB_se2_ag1_f_01 - phones	IH1	133.5802
133.4302	DCB_se2_ag1_f_01 - words	in	133.6302
133.5802	DCB_se2_ag1_f_01 - phones	N	133.6302
133.6302	DCB_se2_ag1_f_01 - phones	M	133.7002
133.6302	DCB_se2_ag1_f_01 - words	my	133.8402
133.7002	DCB_se2_ag1_f_01 - phones	AY1	133.8402
133.8402	DCB_se2_ag1_f_01 - phones	L	133.9002
133.8402	DCB_se2_ag1_f_01 - words	life	134.2302
133.9002	DCB_se2_ag1_f_01 - phones	AY1	134.0102
134.0102	DCB_se2_ag1_f_01 - phones	F	134.2302
134.2170	DCB_int_01 - phones	sil	134.2470
134.2470	DCB_int_01 - phones	OW2	134.3570
134.2470	DCB_int_01 - words	okay	134.6670
134.3570	DCB_int_01 - phones	K	134.4070
134.4070	DCB_int_01 - phones	EY1	134.6670
134.7696	DCB_se2_ag1_f_01 - phones	sil	134.8296
134.8296	DCB_se2_ag1_f_01 - phones	K	134.8996
134.8296	DCB_se2_ag1_f_01 - words	kind	135.1496
134.8996	DCB_se2_ag1_f_01 - phones	AY1	135.0396
135.0396	DCB_se2_ag1_f_01 - phones	N	135.0996
135.0996	DCB_se2_ag1_f_01 - phones	D	135.1496
135.1496	DCB_se2_ag1_f_01 - phones	AH1	135.2396
135.1496	DCB_se2_ag1_f_01 - words	of	135.2796
135.2396	DCB_se2_ag1_f_01 - phones	V	135.2796
135.2796	DCB_se2_ag1_f_01 - phones	sp	135.3196
135.4760	DCB_se2_ag1_f_01 - phones	IH1	135.6060
135.4760	DCB_se2_ag1_f_01 - words	it	135.6860
135.6060	DCB_se2_ag1_f_01 - phones	T	135.6860
135.6860	DCB_se2_ag1_f_01 - phones	S	135.7260
135.6860	DCB_se2_ag1_f_01 - words	s	135.7260
135.7260	DCB_se2_ag1_f_01 - phones	L	135.7860
135.7260	DCB_se2_ag1_f_01 - words	like	135.9960
135.7860	DCB_se2_ag1_f_01 - phones	AY1	135.8860
135.8860	DCB_se2_ag1_f_01 - phones	K	135.9960
135.9960	DCB_se2_ag1_f_01 - phones	sp	136.1795
136.1795	DCB_se2_ag1_f_01 - words	uh	136.2795
136.1795	DCB_se2_ag1_f_01 - phones	AH1	136.2795
136.2795	DCB_se2_ag1_f_01 - phones	S	136.4095
136.2795	DCB_se2_ag1_f_01 - words	so	136.7495
136.4095	DCB_se2_ag1_f_01 - phones	OW1	136.7495
136.7495	DCB_se2_ag1_f_01 - phones	sp	136.9595
136.9595	DCB_se2_ag1_f_01 - phones	HH	137.0295
136.9595	DCB_se2_ag1_f_01 - words	when	137.1995
137.0295	DCB_se2_ag1_f_01 - phones	W	137.0695
137.0695	DCB_se2_ag1_f_01 - phones	IH1	137.1295
137.1295	DCB_se2_ag1_f_01 - phones	N	137.1995
137.1995	DCB_se2_ag1_f_01 - phones	S	137.2795
137.1995	DCB_se2_ag1_f_01 - words	since	137.4595
137.2795	DCB_se2_ag1_f_01 - phones	IH1	137.3195
137.3195	DCB_se2_ag1_f_01 - phones	N	137.3895
137.3895	DCB_se2_ag1_f_01 - phones	S	137.4595
137.4595	DCB_se2_ag1_f_01 - words	i	137.6095
137.4595	DCB_se2_ag1_f_01 - phones	AY1	137.6095
137.6095	DCB_se2_ag1_f_01 - phones	W	137.7195
137.6095	DCB_se2_ag1_f_01 - words	was	137.9995
137.7195	DCB_se2_ag1_f_01 - phones	AH1	137.8295
137.8295	DCB_se2_ag1_f_01 - phones	Z	137.9995
138.6366	DCB_se2_ag1_f_01 - phones	M	138.7166
138.6366	DCB_se2_ag1_f_01 - words	my	138.7466
138.7166	DCB_se2_ag1_f_01 - phones	AY1	138.7466
138.7466	DCB_se2_ag1_f_01 - phones	M	138.8366
138.7466	DCB_se2_ag1_f_01 - words	mom	138.9366
138.8366	DCB_se2_ag1_f_01 - phones	AA1	138.8966
138.8966	DCB_se2_ag1_f_01 - phones	M	138.9366
138.9366	DCB_se2_ag1_f_01 - phones	S	139.0166
138.9366	DCB_se2_ag1_f_01 - words	says	139.0966
139.0166	DCB_se2_ag1_f_01 - phones	IH1	139.0466
139.0466	DCB_se2_ag1_f_01 - phones	Z	139.0966
139.0966	DCB_se2_ag1_f_01 - phones	S	139.1366
139.0966	DCB_se2_ag1_f_01 - words	since	139.2566
139.1366	DCB_se2_ag1_f_01 - phones	IH1	139.1966
139.1966	DCB_se2_ag1_f_01 - phones	N	139.2266
139.2266	DCB_se2_ag1_f_01 - phones	S	139.2566
139.2566	DCB_se2_ag1_f_01 - phones	AY1	139.3466
139.2566	DCB_se2_ag1_f_01 - words	i	139.3466
139.3466	DCB_se2_ag1_f_01 - phones	W	139.4066
139.3466	DCB_se2_ag1_f_01 - words	was	139.5266
139.4066	DCB_se2_ag1_f_01 - phones	AH0	139.4366
139.4366	DCB_se2_ag1_f_01 - phones	Z	139.5266
139.5266	DCB_se2_ag1_f_01 - phones	T	139.5966
139.5266	DCB_se2_ag1_f_01 - words	two	139.6866
139.5966	DCB_se2_ag1_f_01 - phones	UW1	139.6866
139.6866	DCB_se2_ag1_f_01 - phones	W	139.7366
139.6866	DCB_se2_ag1_f_01 - words	weeks	139.9466
139.7366	DCB_se2_ag1_f_01 - phones	IY1	139.7966
139.7966	DCB_se2_ag1_f_01 - phones	K	139.8566
139.8566	DCB_se2_ag1_f_01 - phones	S	139.9466
139.9466	DCB_se2_ag1_f_01 - phones	OW1	140.1066
139.9466	DCB_se2_ag1_f_01 - words	old	140.1666
140.1066	DCB_se2_ag1_f_01 - phones	L	140.1366
140.1366	DCB_se2_ag1_f_01 - phones	D	140.1666
140.1666	DCB_se2_ag1_f_01 - phones	M	140.2266
140.1666	DCB_se2_ag1_f_01 - words	my	140.3066
140.2266	DCB_se2_ag1_f_01 - phones	AY1	140.3066
140.3066	DCB_se2_ag1_f_01 - phones	G	140.3666
140.3066	DCB_se2_ag1_f_01 - words	grandparents	140.7866
140.3666	DCB_se2_ag1_f_01 - phones	R	140.4366
140.4366	DCB_se2_ag1_f_01 - phones	AE1	140.4966
140.4966	DCB_se2_ag1_f_01 - phones	N	140.5566
140.5566	DCB_se2_ag1_f_01 - phones	P	140.5966
140.5966	DCB_se2_ag1_f_01 - phones	EH2	140.6266
140.6266	DCB_se2_ag1_f_01 - phones	R	140.6566
140.6566	DCB_se2_ag1_f_01 - phones	AH0	140.6966
140.6966	DCB_se2_ag1_f_01 - phones	N	140.7266
140.7266	DCB_se2_ag1_f_01 - phones	T	140.7566
140.7566	DCB_se2_ag1_f_01 - phones	S	140.7866
140.7866	DCB_se2_ag1_f_01 - phones	W	140.8166
140.7866	DCB_se2_ag1_f_01 - words	would	140.8766
140.8166	DCB_se2_ag1_f_01 - phones	UH1	140.8466
140.8466	DCB_se2_ag1_f_01 - phones	D	140.8766
140.8766	DCB_se2_ag1_f_01 - phones	P	140.9466
140.8766	DCB_se2_ag1_f_01 - words	pick	141.0266
140.9466	DCB_se2_ag1_f_01 - phones	IH1	140.9866
140.9866	DCB_se2_ag1_f_01 - phones	K	141.0266
141.0266	DCB_se2_ag1_f_01 - phones	M	141.1266
141.0266	DCB_se2_ag1_f_01 - words	me	141.2466
[truncated: 56,610 more rows]
