# Supplementary material for: Considering Performance in the Automated and Manual Coding of Sociolinguistic Variables: Lessons From Variable (ING)
Source: Front Artif Intell. 2021 Apr 29;4:648543. doi: 10.3389/frai.2021.648543 (PMC8117961; doi:10.3389/frai.2021.648543)
Supplement: Supplementary file 4 [file Data_Sheet_4.ZIP › CORAAL_Aligned_as_Tables/DCA_se2_ag1_m_06_1_txout.txt]

tmin	tier	text	tmax
0.2480	DCA_int_02 - phones	sil	0.2880
0.2880	DCA_int_02 - phones	OW2	0.4980
0.2880	DCA_int_02 - words	okay	0.7880
0.4980	DCA_int_02 - phones	K	0.5980
0.5980	DCA_int_02 - phones	EY1	0.7880
0.7880	DCA_int_02 - phones	sp	1.7375
1.7375	DCA_int_02 - phones	OW2	1.8775
1.7375	DCA_int_02 - words	okay	2.0975
1.8775	DCA_int_02 - phones	K	1.9875
1.9875	DCA_int_02 - phones	EY1	2.0975
2.0975	DCA_int_02 - phones	Y	2.1475
2.0975	DCA_int_02 - words	you	2.2375
2.1475	DCA_int_02 - phones	UW1	2.2375
2.2375	DCA_int_02 - phones	W	2.3575
2.2375	DCA_int_02 - words	were	2.3975
2.3575	DCA_int_02 - phones	ER1	2.3975
2.3975	DCA_int_02 - phones	sp	2.5675
2.5675	DCA_int_02 - words	uh	2.5975
2.5675	DCA_int_02 - phones	AH1	2.5975
2.5975	DCA_int_02 - phones	HH	2.6275
2.5975	DCA_int_02 - words	when	2.7575
2.6275	DCA_int_02 - phones	W	2.6675
2.6675	DCA_int_02 - phones	IH1	2.7075
2.7075	DCA_int_02 - phones	N	2.7575
2.7575	DCA_int_02 - phones	Y	2.8275
2.7575	DCA_int_02 - words	you	2.8975
2.8275	DCA_int_02 - phones	UW1	2.8975
2.8975	DCA_int_02 - phones	W	2.9475
2.8975	DCA_int_02 - words	were	3.1775
2.9475	DCA_int_02 - phones	ER1	3.1775
3.1775	DCA_int_02 - phones	Y	3.3075
3.1775	DCA_int_02 - words	younger	3.6475
3.3075	DCA_int_02 - phones	AH1	3.4575
3.4575	DCA_int_02 - phones	NG	3.4875
3.4875	DCA_int_02 - phones	G	3.5675
3.5675	DCA_int_02 - phones	ER0	3.6475
3.6475	DCA_int_02 - phones	W	3.7175
3.6475	DCA_int_02 - words	what	3.7775
3.7175	DCA_int_02 - phones	AH1	3.7475
3.7475	DCA_int_02 - phones	T	3.7775
3.7775	DCA_int_02 - phones	sp	3.8075
3.8075	DCA_int_02 - phones	K	3.9075
3.8075	DCA_int_02 - words	kinds	4.1075
3.9075	DCA_int_02 - phones	AY1	3.9575
3.9575	DCA_int_02 - phones	N	4.0075
4.0075	DCA_int_02 - phones	D	4.0575
4.0575	DCA_int_02 - phones	Z	4.1075
4.1075	DCA_int_02 - phones	AH0	4.1575
4.1075	DCA_int_02 - words	of	4.1875
4.1575	DCA_int_02 - phones	V	4.1875
4.1875	DCA_int_02 - phones	sp	4.2675
4.2675	DCA_int_02 - phones	G	4.3475
4.2675	DCA_int_02 - words	games	4.6775
4.3475	DCA_int_02 - phones	EY1	4.5175
4.5175	DCA_int_02 - phones	M	4.5875
4.5875	DCA_int_02 - phones	Z	4.6775
4.6775	DCA_int_02 - phones	D	4.7075
4.6775	DCA_int_02 - words	did	4.8075
4.7075	DCA_int_02 - phones	IH0	4.7375
4.7375	DCA_int_02 - phones	D	4.8075
4.8075	DCA_int_02 - phones	Y	4.8475
4.8075	DCA_int_02 - words	you	4.8875
4.8475	DCA_int_02 - phones	UW1	4.8875
4.8875	DCA_int_02 - phones	sp	4.9375
4.9375	DCA_int_02 - phones	P	5.0575
4.9375	DCA_int_02 - words	play	5.3475
5.0575	DCA_int_02 - phones	L	5.1675
5.1675	DCA_int_02 - phones	EY1	5.3475
5.4786	DCA_int_02 - phones	L	5.6086
5.4786	DCA_int_02 - words	like	5.8586
5.6086	DCA_int_02 - phones	AY1	5.6786
5.6786	DCA_int_02 - phones	K	5.8586
5.8586	DCA_int_02 - phones	sp	5.8886
5.8886	DCA_int_02 - phones	ER0	5.9186
5.8886	DCA_int_02 - words	around	6.0086
5.9186	DCA_int_02 - phones	AW1	5.9486
5.9486	DCA_int_02 - phones	N	5.9786
5.9786	DCA_int_02 - phones	D	6.0086
6.0086	DCA_int_02 - phones	sp	6.0386
6.0386	DCA_int_02 - phones	DH	6.0686
6.0386	DCA_int_02 - words	the	6.1186
6.0686	DCA_int_02 - phones	AH0	6.1186
6.1186	DCA_int_02 - phones	sp	6.1586
6.1586	DCA_int_02 - phones	N	6.2186
6.1586	DCA_int_02 - words	neighborhood	6.8286
6.2186	DCA_int_02 - phones	EY1	6.3086
6.3086	DCA_int_02 - phones	B	6.4186
6.4186	DCA_int_02 - phones	ER0	6.4686
6.4686	DCA_int_02 - phones	HH	6.5686
6.5686	DCA_int_02 - phones	UH2	6.5986
6.5986	DCA_int_02 - phones	D	6.8286
7.2599	DCA_int_02 - phones	sil	7.4199
7.4199	DCA_int_02 - phones	K	7.4499
7.4199	DCA_int_02 - words	can	7.5099
7.4499	DCA_int_02 - phones	AH0	7.4799
7.4799	DCA_int_02 - phones	N	7.5099
7.5099	DCA_int_02 - phones	Y	7.5399
7.5099	DCA_int_02 - words	you	7.5999
7.5399	DCA_int_02 - phones	UW1	7.5999
7.5999	DCA_int_02 - phones	sp	7.6299
7.6299	DCA_int_02 - phones	R	7.6599
7.6299	DCA_int_02 - words	remember	7.9899
7.6599	DCA_int_02 - phones	IH0	7.6899
7.6899	DCA_int_02 - phones	M	7.7199
7.7199	DCA_int_02 - phones	EH1	7.7499
7.7499	DCA_int_02 - phones	M	7.8499
7.8499	DCA_int_02 - phones	B	7.9099
7.9099	DCA_int_02 - phones	ER0	7.9899
7.9899	DCA_int_02 - phones	EH1	8.0299
7.9899	DCA_int_02 - words	any	8.2099
8.0299	DCA_int_02 - phones	N	8.0899
8.0899	DCA_int_02 - phones	IY0	8.2099
8.2099	DCA_int_02 - phones	sp	8.3099
8.3099	DCA_int_02 - phones	AH0	8.3799
8.3099	DCA_int_02 - words	of	8.4099
8.3799	DCA_int_02 - phones	V	8.4099
8.4099	DCA_int_02 - phones	DH	8.4399
8.4099	DCA_int_02 - words	those	8.6199
8.4399	DCA_int_02 - phones	OW1	8.4699
8.4699	DCA_int_02 - phones	Z	8.6199
8.6199	DCA_int_02 - phones	sp	12.5684
8.7228	DCA_se2_ag1_m_06 - phones	AH1	8.9928
8.7228	DCA_se2_ag1_m_06 - words	uh	8.9928
8.9928	DCA_se2_ag1_m_06 - words	i	9.0728
8.9928	DCA_se2_ag1_m_06 - phones	AY1	9.0728
9.0728	DCA_se2_ag1_m_06 - phones	G	9.1328
9.0728	DCA_se2_ag1_m_06 - words	guess	9.2428
9.1328	DCA_se2_ag1_m_06 - phones	EH1	9.1728
9.1728	DCA_se2_ag1_m_06 - phones	S	9.2428
9.2428	DCA_se2_ag1_m_06 - phones	JH	9.2928
9.2428	DCA_se2_ag1_m_06 - words	just	9.4428
9.2928	DCA_se2_ag1_m_06 - phones	AH1	9.3328
9.3328	DCA_se2_ag1_m_06 - phones	S	9.4428
9.4428	DCA_se2_ag1_m_06 - phones	DH	9.4828
9.4428	DCA_se2_ag1_m_06 - words	the	9.5228
9.4828	DCA_se2_ag1_m_06 - phones	IY0	9.5228
9.5228	DCA_se2_ag1_m_06 - phones	Y	9.5828
9.5228	DCA_se2_ag1_m_06 - words	usual	9.8528
9.5828	DCA_se2_ag1_m_06 - phones	UW1	9.6328
9.6328	DCA_se2_ag1_m_06 - phones	ZH	9.7128
9.7128	DCA_se2_ag1_m_06 - phones	UW0	9.7428
9.7428	DCA_se2_ag1_m_06 - phones	AH0	9.7928
9.7928	DCA_se2_ag1_m_06 - phones	L	9.8528
9.8528	DCA_se2_ag1_m_06 - phones	W	9.9528
9.8528	DCA_se2_ag1_m_06 - words	ones	10.3328
9.9528	DCA_se2_ag1_m_06 - phones	AH1	10.0028
10.0028	DCA_se2_ag1_m_06 - phones	N	10.1828
10.1828	DCA_se2_ag1_m_06 - phones	Z	10.3328
10.5367	DCA_se2_ag1_m_06 - phones	B	10.6067
10.5367	DCA_se2_ag1_m_06 - words	baseball	11.0667
10.6067	DCA_se2_ag1_m_06 - phones	EY1	10.7167
10.7167	DCA_se2_ag1_m_06 - phones	S	10.8367
10.8367	DCA_se2_ag1_m_06 - phones	B	10.8867
10.8867	DCA_se2_ag1_m_06 - phones	AO1	10.9567
10.9567	DCA_se2_ag1_m_06 - phones	L	11.0667
11.0667	DCA_se2_ag1_m_06 - phones	sp	11.0967
11.0967	DCA_se2_ag1_m_06 - phones	AH0	11.1267
11.0967	DCA_se2_ag1_m_06 - words	and	11.1567
11.1267	DCA_se2_ag1_m_06 - phones	N	11.1567
11.1567	DCA_se2_ag1_m_06 - phones	F	11.2667
11.1567	DCA_se2_ag1_m_06 - words	football	11.5467
11.2667	DCA_se2_ag1_m_06 - phones	UH1	11.2967
11.2967	DCA_se2_ag1_m_06 - phones	T	11.3367
11.3367	DCA_se2_ag1_m_06 - phones	B	11.4067
11.4067	DCA_se2_ag1_m_06 - phones	AO2	11.5167
11.5167	DCA_se2_ag1_m_06 - phones	L	11.5467
11.5467	DCA_se2_ag1_m_06 - phones	AH0	11.5767
11.5467	DCA_se2_ag1_m_06 - words	and	11.6067
11.5767	DCA_se2_ag1_m_06 - phones	N	11.6067
11.6067	DCA_se2_ag1_m_06 - phones	B	11.6667
11.6067	DCA_se2_ag1_m_06 - words	basketball	12.1767
11.6667	DCA_se2_ag1_m_06 - phones	AE1	11.7567
11.7567	DCA_se2_ag1_m_06 - phones	S	11.8267
11.8267	DCA_se2_ag1_m_06 - phones	K	11.8667
11.8667	DCA_se2_ag1_m_06 - phones	AH0	11.9067
11.9067	DCA_se2_ag1_m_06 - phones	T	11.9467
11.9467	DCA_se2_ag1_m_06 - phones	B	11.9867
11.9867	DCA_se2_ag1_m_06 - phones	AO2	12.0167
12.0167	DCA_se2_ag1_m_06 - phones	L	12.1767
12.5684	DCA_int_02 - phones	AH1	12.6984
12.5684	DCA_int_02 - words	uh-huh	12.8084
12.6984	DCA_int_02 - phones	HH	12.7784
12.7784	DCA_int_02 - phones	AH1	12.8084
12.8029	DCA_se2_ag1_m_06 - phones	sil	12.8429
12.8084	DCA_int_02 - phones	sp	14.3758
12.8429	DCA_se2_ag1_m_06 - phones	TH	12.8929
12.8429	DCA_se2_ag1_m_06 - words	things	13.0429
12.8929	DCA_se2_ag1_m_06 - phones	IH1	12.9229
12.9229	DCA_se2_ag1_m_06 - phones	NG	12.9729
12.9729	DCA_se2_ag1_m_06 - phones	Z	13.0429
13.0429	DCA_se2_ag1_m_06 - phones	AH1	13.0829
13.0429	DCA_se2_ag1_m_06 - words	of	13.1129
13.0829	DCA_se2_ag1_m_06 - phones	V	13.1129
13.1129	DCA_se2_ag1_m_06 - phones	DH	13.1429
13.1129	DCA_se2_ag1_m_06 - words	that	13.2029
13.1429	DCA_se2_ag1_m_06 - phones	AH0	13.1729
13.1729	DCA_se2_ag1_m_06 - phones	T	13.2029
13.2029	DCA_se2_ag1_m_06 - phones	sp	13.3375
13.3375	DCA_se2_ag1_m_06 - phones	N	13.3675
13.3375	DCA_se2_ag1_m_06 - words	nature	13.6975
13.3675	DCA_se2_ag1_m_06 - phones	EY1	13.4575
13.4575	DCA_se2_ag1_m_06 - phones	CH	13.5675
13.5675	DCA_se2_ag1_m_06 - phones	ER0	13.6975
14.3758	DCA_int_02 - phones	HH	14.5058
14.3758	DCA_int_02 - words	how	14.5758
14.5058	DCA_int_02 - phones	AW1	14.5758
14.5758	DCA_int_02 - phones	D	14.6658
14.5758	DCA_int_02 - words	did	14.8258
14.6658	DCA_int_02 - phones	IH1	14.7258
14.7258	DCA_int_02 - phones	D	14.8258
14.8258	DCA_int_02 - phones	Y	14.8858
14.8258	DCA_int_02 - words	you	15.0458
14.8858	DCA_int_02 - phones	UW1	15.0458
15.0458	DCA_int_02 - words	uh	15.3058
15.0458	DCA_int_02 - phones	AH1	15.3058
15.3058	DCA_int_02 - phones	sp	15.3858
16.2663	DCA_int_02 - phones	HH	16.3363
16.2663	DCA_int_02 - words	how	16.3963
16.3363	DCA_int_02 - phones	AW1	16.3963
16.3963	DCA_int_02 - phones	AH0	16.4263
16.3963	DCA_int_02 - words	about	16.6363
16.4263	DCA_int_02 - phones	B	16.4863
16.4863	DCA_int_02 - phones	AW1	16.6063
16.6063	DCA_int_02 - phones	T	16.6363
16.6363	DCA_int_02 - phones	sp	16.6663
16.6663	DCA_int_02 - words	uh	16.8063
16.6663	DCA_int_02 - phones	AH1	16.8063
16.8063	DCA_int_02 - phones	sp	16.8363
16.8363	DCA_int_02 - phones	HH	16.9263
16.8363	DCA_int_02 - words	hopscotch	17.4963
16.9263	DCA_int_02 - phones	AA1	17.0063
17.0063	DCA_int_02 - phones	P	17.0663
17.0663	DCA_int_02 - phones	S	17.1463
17.1463	DCA_int_02 - phones	K	17.2263
17.2263	DCA_int_02 - phones	AA2	17.3463
17.3463	DCA_int_02 - phones	CH	17.4963
17.4963	DCA_int_02 - phones	ER0	17.5463
17.4963	DCA_int_02 - words	or	17.5463
17.5463	DCA_int_02 - phones	EH1	17.5763
17.5463	DCA_int_02 - words	any	17.7063
17.5763	DCA_int_02 - phones	N	17.6063
17.6063	DCA_int_02 - phones	IY0	17.7063
17.7063	DCA_int_02 - phones	AH0	17.7563
17.7063	DCA_int_02 - words	of	17.7863
17.7563	DCA_int_02 - phones	V	17.7863
17.7863	DCA_int_02 - phones	DH	17.8363
17.7863	DCA_int_02 - words	those	18.0863
17.8363	DCA_int_02 - phones	OW1	17.9663
17.9663	DCA_int_02 - phones	Z	18.0863
18.0863	DCA_int_02 - phones	Y	18.1363
18.0863	DCA_int_02 - words	you	18.1663
18.1363	DCA_int_02 - phones	UW1	18.1663
18.1663	DCA_int_02 - phones	EH1	18.1963
18.1663	DCA_int_02 - words	ever	18.3563
18.1963	DCA_int_02 - phones	V	18.2263
18.2263	DCA_int_02 - phones	ER0	18.3563
18.3563	DCA_int_02 - phones	P	18.4363
18.3563	DCA_int_02 - words	play	18.5863
18.4363	DCA_int_02 - phones	L	18.4763
18.4763	DCA_int_02 - phones	EY1	18.5863
18.5863	DCA_int_02 - phones	DH	18.6163
18.5863	DCA_int_02 - words	those	18.9763
18.6163	DCA_int_02 - phones	OW1	18.7763
18.7763	DCA_int_02 - phones	Z	18.9763
18.9381	DCA_se2_ag1_m_06 - phones	sil	18.9781
18.9781	DCA_se2_ag1_m_06 - phones	Y	19.0681
18.9781	DCA_se2_ag1_m_06 - words	yes	19.2281
19.0681	DCA_se2_ag1_m_06 - phones	EH1	19.1181
19.1181	DCA_se2_ag1_m_06 - phones	S	19.2281
19.2281	DCA_se2_ag1_m_06 - phones	AY1	19.2581
19.2281	DCA_se2_ag1_m_06 - words	i	19.2581
19.2581	DCA_se2_ag1_m_06 - phones	P	19.3381
19.2581	DCA_se2_ag1_m_06 - words	played	19.4781
19.3381	DCA_se2_ag1_m_06 - phones	L	19.4181
19.4181	DCA_se2_ag1_m_06 - phones	EY1	19.4481
19.4481	DCA_se2_ag1_m_06 - phones	D	19.4781
19.4781	DCA_se2_ag1_m_06 - phones	HH	19.5081
19.4781	DCA_se2_ag1_m_06 - words	hopscotch	19.9281
19.5081	DCA_se2_ag1_m_06 - phones	AA1	19.5481
19.5481	DCA_se2_ag1_m_06 - phones	P	19.6081
19.6081	DCA_se2_ag1_m_06 - phones	S	19.6681
19.6681	DCA_se2_ag1_m_06 - phones	K	19.7181
19.7181	DCA_se2_ag1_m_06 - phones	AA2	19.7481
19.7481	DCA_se2_ag1_m_06 - phones	CH	19.9281
20.1913	DCA_int_02 - phones	sil	20.2213
20.2213	DCA_int_02 - phones	HH	20.3113
20.2213	DCA_int_02 - words	how	20.3413
20.3113	DCA_int_02 - phones	AW1	20.3413
20.3413	DCA_int_02 - phones	D	20.3913
20.3413	DCA_int_02 - words	do	20.4213
20.3913	DCA_int_02 - phones	UW1	20.4213
20.4213	DCA_int_02 - phones	Y	20.4513
20.4213	DCA_int_02 - words	you	20.5313
20.4513	DCA_int_02 - phones	UW1	20.5313
20.5313	DCA_int_02 - phones	P	20.6113
20.5313	DCA_int_02 - words	play	20.7813
20.6113	DCA_int_02 - phones	L	20.7013
20.7013	DCA_int_02 - phones	EY1	20.7813
20.7813	DCA_int_02 - phones	DH	20.8313
20.7813	DCA_int_02 - words	that	20.9913
20.8313	DCA_int_02 - phones	AH0	20.9413
20.9413	DCA_int_02 - phones	T	20.9913
20.9913	DCA_int_02 - phones	sp	21.0313
21.0313	DCA_int_02 - phones	D	21.1013
21.0313	DCA_int_02 - words	do	21.1413
21.1013	DCA_int_02 - phones	UW1	21.1413
21.1413	DCA_int_02 - phones	Y	21.1713
21.1413	DCA_int_02 - words	you	21.2213
21.1713	DCA_int_02 - phones	UW1	21.2213
21.2213	DCA_int_02 - phones	R	21.2513
21.2213	DCA_int_02 - words	remember	21.6213
21.2513	DCA_int_02 - phones	IY0	21.3313
21.3313	DCA_int_02 - phones	M	21.3613
21.3613	DCA_int_02 - phones	EH1	21.4013
21.4013	DCA_int_02 - phones	M	21.4913
21.4913	DCA_int_02 - phones	B	21.5513
21.5513	DCA_int_02 - phones	ER0	21.6213
21.6213	DCA_int_02 - phones	sp	31.6096
21.9632	DCA_se2_ag1_m_06 - phones	sil	22.0332
22.0332	DCA_se2_ag1_m_06 - words	<unk>	22.6032
22.0332	DCA_se2_ag1_m_06 - phones	spn	22.6032
22.6617	DCA_se2_ag1_m_06 - phones	sil	22.8017
22.8017	DCA_se2_ag1_m_06 - phones	Y	22.9417
22.8017	DCA_se2_ag1_m_06 - words	you	22.9917
22.9417	DCA_se2_ag1_m_06 - phones	UW1	22.9917
22.9917	DCA_se2_ag1_m_06 - phones	JH	23.0617
22.9917	DCA_se2_ag1_m_06 - words	just	23.3017
23.0617	DCA_se2_ag1_m_06 - phones	IH0	23.1417
23.1417	DCA_se2_ag1_m_06 - phones	S	23.2317
23.2317	DCA_se2_ag1_m_06 - phones	T	23.3017
23.3017	DCA_se2_ag1_m_06 - phones	AH1	23.4817
23.3017	DCA_se2_ag1_m_06 - words	uh	23.4817
23.4817	DCA_se2_ag1_m_06 - phones	sp	24.3300
24.3300	DCA_se2_ag1_m_06 - phones	T	24.3900
24.3300	DCA_se2_ag1_m_06 - words	take	24.4800
24.3900	DCA_se2_ag1_m_06 - phones	EY1	24.4400
24.4400	DCA_se2_ag1_m_06 - phones	K	24.4800
24.4800	DCA_se2_ag1_m_06 - phones	S	24.5100
24.4800	DCA_se2_ag1_m_06 - words	some	24.5900
24.5100	DCA_se2_ag1_m_06 - phones	AH1	24.5400
24.5400	DCA_se2_ag1_m_06 - phones	M	24.5900
24.5900	DCA_se2_ag1_m_06 - phones	CH	24.7400
24.5900	DCA_se2_ag1_m_06 - words	chalk	24.9900
24.7400	DCA_se2_ag1_m_06 - phones	AO1	24.9100
24.9100	DCA_se2_ag1_m_06 - phones	K	24.9900
24.9900	DCA_se2_ag1_m_06 - phones	AH0	25.0300
24.9900	DCA_se2_ag1_m_06 - words	and	25.0900
25.0300	DCA_se2_ag1_m_06 - phones	N	25.0900
25.0900	DCA_se2_ag1_m_06 - phones	Y	25.1500
25.0900	DCA_se2_ag1_m_06 - words	you	25.1900
25.1500	DCA_se2_ag1_m_06 - phones	UW1	25.1900
25.1900	DCA_se2_ag1_m_06 - phones	D	25.2700
25.1900	DCA_se2_ag1_m_06 - words	draw	25.3600
25.2700	DCA_se2_ag1_m_06 - phones	R	25.3300
25.3300	DCA_se2_ag1_m_06 - phones	AO1	25.3600
25.3600	DCA_se2_ag1_m_06 - phones	AO1	25.3900
25.3600	DCA_se2_ag1_m_06 - words	on	25.4300
25.3900	DCA_se2_ag1_m_06 - phones	N	25.4300
25.4300	DCA_se2_ag1_m_06 - phones	DH	25.4600
25.4300	DCA_se2_ag1_m_06 - words	the	25.5100
25.4600	DCA_se2_ag1_m_06 - phones	AH0	25.5100
25.5100	DCA_se2_ag1_m_06 - phones	S	25.6400
25.5100	DCA_se2_ag1_m_06 - words	sidewalk	26.1200
25.6400	DCA_se2_ag1_m_06 - phones	AY1	25.7400
25.7400	DCA_se2_ag1_m_06 - phones	D	25.8000
25.8000	DCA_se2_ag1_m_06 - phones	W	25.8400
25.8400	DCA_se2_ag1_m_06 - phones	AO2	25.9700
25.9700	DCA_se2_ag1_m_06 - phones	K	26.1200
26.1200	DCA_se2_ag1_m_06 - words	uh	26.3800
26.1200	DCA_se2_ag1_m_06 - phones	AH1	26.3800
26.4897	DCA_se2_ag1_m_06 - phones	sil	26.5197
26.5197	DCA_se2_ag1_m_06 - phones	S	26.6797
26.5197	DCA_se2_ag1_m_06 - words	squares	27.1097
26.6797	DCA_se2_ag1_m_06 - phones	K	26.7297
26.7297	DCA_se2_ag1_m_06 - phones	W	26.7697
26.7697	DCA_se2_ag1_m_06 - phones	EH1	26.9397
26.9397	DCA_se2_ag1_m_06 - phones	R	27.0497
27.0497	DCA_se2_ag1_m_06 - phones	Z	27.1097
27.1097	DCA_se2_ag1_m_06 - phones	AH0	27.1697
27.1097	DCA_se2_ag1_m_06 - words	and	27.3197
27.1697	DCA_se2_ag1_m_06 - phones	N	27.3197
27.9212	DCA_se2_ag1_m_06 - words	uh	28.2812
27.9212	DCA_se2_ag1_m_06 - phones	AH1	28.2812
29.7864	DCA_se2_ag1_m_06 - phones	AH1	30.0164
29.7864	DCA_se2_ag1_m_06 - words	uh	30.0164
30.0164	DCA_se2_ag1_m_06 - phones	V	30.1364
30.0164	DCA_se2_ag1_m_06 - words	various	30.3564
30.1364	DCA_se2_ag1_m_06 - phones	EH1	30.1864
30.1864	DCA_se2_ag1_m_06 - phones	R	30.2464
30.2464	DCA_se2_ag1_m_06 - phones	IY0	30.2764
30.2764	DCA_se2_ag1_m_06 - phones	AH0	30.3064
30.3064	DCA_se2_ag1_m_06 - phones	S	30.3564
30.3564	DCA_se2_ag1_m_06 - phones	N	30.4264
30.3564	DCA_se2_ag1_m_06 - words	numbers	30.6464
30.4264	DCA_se2_ag1_m_06 - phones	AH1	30.4664
30.4664	DCA_se2_ag1_m_06 - phones	M	30.5264
30.5264	DCA_se2_ag1_m_06 - phones	B	30.5564
30.5564	DCA_se2_ag1_m_06 - phones	ER0	30.5964
30.5964	DCA_se2_ag1_m_06 - phones	Z	30.6464
30.6464	DCA_se2_ag1_m_06 - phones	AH0	30.6864
30.6464	DCA_se2_ag1_m_06 - words	and	30.7264
30.6864	DCA_se2_ag1_m_06 - phones	N	30.7264
30.7264	DCA_se2_ag1_m_06 - phones	TH	30.7664
30.7264	DCA_se2_ag1_m_06 - words	things	30.9164
30.7664	DCA_se2_ag1_m_06 - phones	IH1	30.7964
30.7964	DCA_se2_ag1_m_06 - phones	NG	30.8464
30.8464	DCA_se2_ag1_m_06 - phones	Z	30.9164
30.9164	DCA_se2_ag1_m_06 - phones	L	30.9564
30.9164	DCA_se2_ag1_m_06 - words	like	31.0464
30.9564	DCA_se2_ag1_m_06 - phones	AY1	30.9964
30.9964	DCA_se2_ag1_m_06 - phones	K	31.0464
31.0464	DCA_se2_ag1_m_06 - phones	DH	31.0764
31.0464	DCA_se2_ag1_m_06 - words	that	31.2664
31.0764	DCA_se2_ag1_m_06 - phones	AH0	31.1964
31.1964	DCA_se2_ag1_m_06 - phones	T	31.2664
31.6096	DCA_int_02 - phones	AH1	31.7096
31.6096	DCA_int_02 - words	uh-huh	31.9396
31.7096	DCA_int_02 - phones	HH	31.7696
31.7696	DCA_int_02 - phones	AH1	31.9396
31.9396	DCA_int_02 - phones	sp	31.9896
32.7788	DCA_int_02 - phones	HH	32.8488
32.7788	DCA_int_02 - words	how	32.9088
32.8488	DCA_int_02 - phones	AW1	32.9088
32.9088	DCA_int_02 - phones	AH0	32.9688
32.9088	DCA_int_02 - words	about	33.1888
32.9688	DCA_int_02 - phones	B	33.0288
33.0288	DCA_int_02 - phones	AW1	33.1488
33.1488	DCA_int_02 - phones	T	33.1888
33.1888	DCA_int_02 - phones	sp	33.2188
33.2188	DCA_int_02 - words	uh	33.5088
33.2188	DCA_int_02 - phones	AH1	33.5088
33.5088	DCA_int_02 - phones	sp	34.2317
34.2317	DCA_int_02 - phones	HH	34.2617
34.2317	DCA_int_02 - words	hide	34.3717
34.2617	DCA_int_02 - phones	AY1	34.3217
34.3217	DCA_int_02 - phones	D	34.3717
34.3717	DCA_int_02 - phones	AH0	34.4017
34.3717	DCA_int_02 - words	and	34.5017
34.4017	DCA_int_02 - phones	N	34.4317
34.4317	DCA_int_02 - phones	D	34.5017
34.5017	DCA_int_02 - phones	S	34.6617
34.5017	DCA_int_02 - words	seek	34.9817
34.6617	DCA_int_02 - phones	IY1	34.8217
34.8217	DCA_int_02 - phones	K	34.9817
34.9817	DCA_int_02 - phones	sp	35.0117
35.0117	DCA_int_02 - phones	HH	35.0617
35.0117	DCA_int_02 - words	how	35.1017
35.0617	DCA_int_02 - phones	AW1	35.1017
35.1017	DCA_int_02 - phones	IH0	35.1517
35.1017	DCA_int_02 - words	d	35.2017
35.1517	DCA_int_02 - phones	D	35.2017
35.2017	DCA_int_02 - phones	Y	35.2417
35.2017	DCA_int_02 - words	you	35.2817
35.2417	DCA_int_02 - phones	UW1	35.2817
35.2817	DCA_int_02 - phones	P	35.4017
35.2817	DCA_int_02 - words	play	35.5717
35.4017	DCA_int_02 - phones	L	35.4717
35.4717	DCA_int_02 - phones	EY1	35.5717
35.5717	DCA_int_02 - phones	DH	35.6117
35.5717	DCA_int_02 - words	that	35.8517
35.6117	DCA_int_02 - phones	AH0	35.6417
35.6417	DCA_int_02 - phones	T	35.8517
35.8517	DCA_int_02 - phones	sp	46.6633
36.3459	DCA_se2_ag1_m_06 - phones	W	36.4359
36.3459	DCA_se2_ag1_m_06 - words	well	36.5559
36.4359	DCA_se2_ag1_m_06 - phones	EH1	36.4859
36.4859	DCA_se2_ag1_m_06 - phones	L	36.5559
36.5559	DCA_se2_ag1_m_06 - phones	W	36.5859
36.5559	DCA_se2_ag1_m_06 - words	well	36.6559
36.5859	DCA_se2_ag1_m_06 - phones	EH1	36.6159
36.6159	DCA_se2_ag1_m_06 - phones	L	36.6559
36.6559	DCA_se2_ag1_m_06 - words	uh	36.9159
36.6559	DCA_se2_ag1_m_06 - phones	AH1	36.9159
36.9159	DCA_se2_ag1_m_06 - phones	HH	36.9759
36.9159	DCA_se2_ag1_m_06 - words	one	37.1259
36.9759	DCA_se2_ag1_m_06 - phones	W	37.0059
37.0059	DCA_se2_ag1_m_06 - phones	AH1	37.0359
37.0359	DCA_se2_ag1_m_06 - phones	N	37.1259
37.1259	DCA_se2_ag1_m_06 - phones	P	37.2159
37.1259	DCA_se2_ag1_m_06 - words	person	37.5759
37.2159	DCA_se2_ag1_m_06 - phones	ER1	37.2959
37.2959	DCA_se2_ag1_m_06 - phones	S	37.4259
37.4259	DCA_se2_ag1_m_06 - phones	AH0	37.4559
37.4559	DCA_se2_ag1_m_06 - phones	N	37.5759
37.5759	DCA_se2_ag1_m_06 - phones	sp	38.2080
38.2080	DCA_se2_ag1_m_06 - phones	S	38.3280
38.2080	DCA_se2_ag1_m_06 - words	stands	38.5280
38.3280	DCA_se2_ag1_m_06 - phones	T	38.3880
38.3880	DCA_se2_ag1_m_06 - phones	AE1	38.4180
38.4180	DCA_se2_ag1_m_06 - phones	N	38.4480
38.4480	DCA_se2_ag1_m_06 - phones	D	38.4780
38.4780	DCA_se2_ag1_m_06 - phones	Z	38.5280
38.5280	DCA_se2_ag1_m_06 - phones	B	38.5980
38.5280	DCA_se2_ag1_m_06 - words	by	38.6680
38.5980	DCA_se2_ag1_m_06 - phones	AY1	38.6680
38.6680	DCA_se2_ag1_m_06 - phones	AH0	38.6980
38.6680	DCA_se2_ag1_m_06 - words	a	38.6980
38.6980	DCA_se2_ag1_m_06 - phones	T	38.8280
38.6980	DCA_se2_ag1_m_06 - words	tree	38.9380
38.8280	DCA_se2_ag1_m_06 - phones	R	38.8680
38.8680	DCA_se2_ag1_m_06 - phones	IY1	38.9380
38.9380	DCA_se2_ag1_m_06 - words	or	39.0080
38.9380	DCA_se2_ag1_m_06 - phones	ER0	39.0080
39.0080	DCA_se2_ag1_m_06 - phones	S	39.0680
39.0080	DCA_se2_ag1_m_06 - words	something	39.3380
39.0680	DCA_se2_ag1_m_06 - phones	AH1	39.1180
39.1180	DCA_se2_ag1_m_06 - phones	M	39.1780
39.1780	DCA_se2_ag1_m_06 - phones	TH	39.2180
39.2180	DCA_se2_ag1_m_06 - phones	IH0	39.2580
39.2580	DCA_se2_ag1_m_06 - phones	NG	39.3380
39.3380	DCA_se2_ag1_m_06 - phones	AH0	39.3680
39.3380	DCA_se2_ag1_m_06 - words	and	39.5180
39.3680	DCA_se2_ag1_m_06 - phones	N	39.4580
39.4580	DCA_se2_ag1_m_06 - phones	D	39.5180
39.5180	DCA_se2_ag1_m_06 - phones	K	39.6180
39.5180	DCA_se2_ag1_m_06 - words	covers	39.8180
39.6180	DCA_se2_ag1_m_06 - phones	AH1	39.6580
39.6580	DCA_se2_ag1_m_06 - phones	V	39.7280
39.7280	DCA_se2_ag1_m_06 - phones	ER0	39.7780
39.7780	DCA_se2_ag1_m_06 - phones	Z	39.8180
39.8180	DCA_se2_ag1_m_06 - phones	HH	39.8480
39.8180	DCA_se2_ag1_m_06 - words	his	39.9780
39.8480	DCA_se2_ag1_m_06 - phones	IH0	39.8780
39.8780	DCA_se2_ag1_m_06 - phones	Z	39.9780
39.9780	DCA_se2_ag1_m_06 - phones	AY1	40.2280
39.9780	DCA_se2_ag1_m_06 - words	eyes	40.3880
40.2280	DCA_se2_ag1_m_06 - phones	Z	40.3880
40.8585	DCA_se2_ag1_m_06 - phones	AH0	40.9185
40.8585	DCA_se2_ag1_m_06 - words	and	40.9585
40.9185	DCA_se2_ag1_m_06 - phones	N	40.9585
40.9585	DCA_se2_ag1_m_06 - phones	K	41.0785
40.9585	DCA_se2_ag1_m_06 - words	counts	41.3085
41.0785	DCA_se2_ag1_m_06 - phones	AW1	41.1385
41.1385	DCA_se2_ag1_m_06 - phones	N	41.1685
41.1685	DCA_se2_ag1_m_06 - phones	T	41.2085
41.2085	DCA_se2_ag1_m_06 - phones	S	41.3085
41.3085	DCA_se2_ag1_m_06 - words	a	41.3585
41.3085	DCA_se2_ag1_m_06 - phones	AH0	41.3585
41.3585	DCA_se2_ag1_m_06 - phones	S	41.4585
41.3585	DCA_se2_ag1_m_06 - words	certain	41.5785
41.4585	DCA_se2_ag1_m_06 - phones	ER1	41.4885
41.4885	DCA_se2_ag1_m_06 - phones	T	41.5185
41.5185	DCA_se2_ag1_m_06 - phones	AH0	41.5485
41.5485	DCA_se2_ag1_m_06 - phones	N	41.5785
41.5785	DCA_se2_ag1_m_06 - phones	N	41.6185
41.5785	DCA_se2_ag1_m_06 - words	number	41.9185
41.6185	DCA_se2_ag1_m_06 - phones	AH1	41.6585
41.6585	DCA_se2_ag1_m_06 - phones	M	41.7385
41.7385	DCA_se2_ag1_m_06 - phones	B	41.7885
41.7885	DCA_se2_ag1_m_06 - phones	ER0	41.9185
41.9185	DCA_se2_ag1_m_06 - phones	sp	41.9585
42.0941	DCA_se2_ag1_m_06 - phones	AH0	42.1541
42.0941	DCA_se2_ag1_m_06 - words	and	42.2541
42.1541	DCA_se2_ag1_m_06 - phones	N	42.2541
42.2541	DCA_se2_ag1_m_06 - words	uh	42.4841
42.2541	DCA_se2_ag1_m_06 - phones	AH1	42.4841
42.4841	DCA_se2_ag1_m_06 - phones	sp	42.5441
42.5441	DCA_se2_ag1_m_06 - phones	R	42.6341
42.5441	DCA_se2_ag1_m_06 - words	rest	42.8441
42.6341	DCA_se2_ag1_m_06 - phones	EH1	42.6741
42.6741	DCA_se2_ag1_m_06 - phones	S	42.8041
42.8041	DCA_se2_ag1_m_06 - phones	T	42.8441
42.8441	DCA_se2_ag1_m_06 - phones	AH0	42.8741
42.8441	DCA_se2_ag1_m_06 - words	of	42.9041
42.8741	DCA_se2_ag1_m_06 - phones	V	42.9041
42.9041	DCA_se2_ag1_m_06 - phones	DH	42.9341
42.9041	DCA_se2_ag1_m_06 - words	the	42.9641
42.9341	DCA_se2_ag1_m_06 - phones	AH0	42.9641
42.9641	DCA_se2_ag1_m_06 - phones	T	43.0441
42.9641	DCA_se2_ag1_m_06 - words	teammates	43.4041
43.0441	DCA_se2_ag1_m_06 - phones	IY1	43.0841
43.0841	DCA_se2_ag1_m_06 - phones	M	43.1241
43.1241	DCA_se2_ag1_m_06 - phones	M	43.1841
43.1841	DCA_se2_ag1_m_06 - phones	EY2	43.2441
43.2441	DCA_se2_ag1_m_06 - phones	T	43.3141
43.3141	DCA_se2_ag1_m_06 - phones	S	43.4041
43.4041	DCA_se2_ag1_m_06 - phones	G	43.4541
43.4041	DCA_se2_ag1_m_06 - words	go	43.4841
43.4541	DCA_se2_ag1_m_06 - phones	OW1	43.4841
43.4841	DCA_se2_ag1_m_06 - phones	AW1	43.5941
43.4841	DCA_se2_ag1_m_06 - words	out	43.6241
43.5941	DCA_se2_ag1_m_06 - phones	T	43.6241
43.6241	DCA_se2_ag1_m_06 - phones	AH0	43.6841
43.6241	DCA_se2_ag1_m_06 - words	and	43.9141
43.6841	DCA_se2_ag1_m_06 - phones	N	43.8341
43.8341	DCA_se2_ag1_m_06 - phones	D	43.9141
44.2204	DCA_se2_ag1_m_06 - phones	HH	44.3204
44.2204	DCA_se2_ag1_m_06 - words	hide	44.6204
44.3204	DCA_se2_ag1_m_06 - phones	AY1	44.5404
44.5404	DCA_se2_ag1_m_06 - phones	D	44.6204
44.6204	DCA_se2_ag1_m_06 - phones	sp	44.6504
45.1005	DCA_se2_ag1_m_06 - phones	DH	45.1705
45.1005	DCA_se2_ag1_m_06 - words	then	45.5105
45.1705	DCA_se2_ag1_m_06 - phones	EH1	45.2105
45.2105	DCA_se2_ag1_m_06 - phones	N	45.5105
45.5753	DCA_se2_ag1_m_06 - phones	sil	45.6053
45.6053	DCA_se2_ag1_m_06 - phones	AE1	45.6753
45.6053	DCA_se2_ag1_m_06 - words	at	45.7053
45.6753	DCA_se2_ag1_m_06 - phones	T	45.7053
45.7053	DCA_se2_ag1_m_06 - phones	DH	45.7553
45.7053	DCA_se2_ag1_m_06 - words	the	45.7853
45.7553	DCA_se2_ag1_m_06 - phones	IY0	45.7853
45.7853	DCA_se2_ag1_m_06 - phones	EH1	45.8153
45.7853	DCA_se2_ag1_m_06 - words	end	45.8753
45.8153	DCA_se2_ag1_m_06 - phones	N	45.8453
45.8453	DCA_se2_ag1_m_06 - phones	D	45.8753
45.8753	DCA_se2_ag1_m_06 - phones	AH0	45.9053
45.8753	DCA_se2_ag1_m_06 - words	of	45.9353
45.9053	DCA_se2_ag1_m_06 - phones	V	45.9353
45.9353	DCA_se2_ag1_m_06 - phones	DH	45.9953
45.9353	DCA_se2_ag1_m_06 - words	the	46.1053
45.9953	DCA_se2_ag1_m_06 - phones	IY0	46.1053
46.1053	DCA_se2_ag1_m_06 - phones	AH1	46.2953
46.1053	DCA_se2_ag1_m_06 - words	uh	46.2953
46.5694	DCA_se2_ag1_m_06 - phones	sil	46.6094
46.6094	DCA_se2_ag1_m_06 - phones	N	46.6494
46.6094	DCA_se2_ag1_m_06 - words	numbers	46.9094
46.6494	DCA_se2_ag1_m_06 - phones	AH1	46.6894
46.6633	DCA_int_02 - phones	M	46.7433
46.6633	DCA_int_02 - words	mm-hm	46.9433
46.6894	DCA_se2_ag1_m_06 - phones	M	46.7494
46.7433	DCA_int_02 - phones	HH	46.8733
46.7494	DCA_se2_ag1_m_06 - phones	B	46.7894
46.7894	DCA_se2_ag1_m_06 - phones	ER0	46.8394
46.8394	DCA_se2_ag1_m_06 - phones	Z	46.9094
46.8733	DCA_int_02 - phones	M	46.9433
46.9094	DCA_se2_ag1_m_06 - phones	HH	46.9594
46.9094	DCA_se2_ag1_m_06 - words	he	47.0394
46.9594	DCA_se2_ag1_m_06 - phones	IY1	47.0394
47.0394	DCA_se2_ag1_m_06 - phones	T	47.1194
47.0394	DCA_se2_ag1_m_06 - words	tries	47.2594
47.1194	DCA_se2_ag1_m_06 - phones	R	47.1694
47.1694	DCA_se2_ag1_m_06 - phones	AY1	47.1994
47.1994	DCA_se2_ag1_m_06 - phones	Z	47.2594
47.2594	DCA_se2_ag1_m_06 - phones	T	47.2894
47.2594	DCA_se2_ag1_m_06 - words	to	47.3194
47.2894	DCA_se2_ag1_m_06 - phones	AH0	47.3194
47.3194	DCA_se2_ag1_m_06 - phones	F	47.4294
47.3194	DCA_se2_ag1_m_06 - words	find	47.5594
47.4294	DCA_se2_ag1_m_06 - phones	AY1	47.4994
47.4994	DCA_se2_ag1_m_06 - phones	N	47.5294
47.5294	DCA_se2_ag1_m_06 - phones	D	47.5594
47.5594	DCA_se2_ag1_m_06 - phones	AH0	47.5894
47.5594	DCA_se2_ag1_m_06 - words	'em	47.6894
47.5894	DCA_se2_ag1_m_06 - phones	M	47.6894
47.9776	DCA_int_02 - phones	sil	48.0276
48.0276	DCA_int_02 - phones	AH1	48.1076
48.0276	DCA_int_02 - words	uh-huh	48.2576
48.1076	DCA_int_02 - phones	HH	48.1776
48.1776	DCA_int_02 - phones	AH1	48.2576
48.2576	DCA_int_02 - phones	IH1	48.3676
48.2576	DCA_int_02 - words	is	48.4676
48.3676	DCA_int_02 - phones	Z	48.4676
48.4676	DCA_int_02 - phones	DH	48.5376
48.4676	DCA_int_02 - words	there	48.5976
48.5376	DCA_int_02 - phones	EH1	48.5676
48.5676	DCA_int_02 - phones	R	48.5976
48.5976	DCA_int_02 - phones	EH1	48.6276
48.5976	DCA_int_02 - words	anyway	49.0076
48.6276	DCA_int_02 - phones	N	48.6976
48.6976	DCA_int_02 - phones	IY0	48.8076
48.8076	DCA_int_02 - phones	W	48.9176
48.9176	DCA_int_02 - phones	EY2	49.0076
49.0076	DCA_int_02 - phones	Y	49.1176
49.0076	DCA_int_02 - words	you	49.1676
49.1176	DCA_int_02 - phones	UW1	49.1676
49.1676	DCA_int_02 - phones	D	49.2276
49.1676	DCA_int_02 - words	decide	49.5976
49.2276	DCA_int_02 - phones	IH2	49.3076
49.3076	DCA_int_02 - phones	S	49.4376
49.4376	DCA_int_02 - phones	AY1	49.5476
49.5476	DCA_int_02 - phones	D	49.5976
49.5976	DCA_int_02 - phones	HH	49.6376
49.5976	DCA_int_02 - words	who	49.6976
49.6376	DCA_int_02 - phones	UW1	49.6976
49.6976	DCA_int_02 - phones	S	49.7876
49.6976	DCA_int_02 - words	s	49.7876
49.7876	DCA_int_02 - phones	G	49.8176
49.7876	DCA_int_02 - words	gonna	50.0176
49.8176	DCA_int_02 - phones	AH1	49.8576
49.8576	DCA_int_02 - phones	N	49.9076
49.9076	DCA_int_02 - phones	AH0	50.0176
50.0176	DCA_int_02 - phones	B	50.0876
50.0176	DCA_int_02 - words	be	50.1976
50.0876	DCA_int_02 - phones	IY1	50.1976
50.1976	DCA_int_02 - phones	IH1	50.2476
50.1976	DCA_int_02 - words	it	50.3076
50.2476	DCA_int_02 - phones	T	50.3076
50.3076	DCA_int_02 - phones	sp	50.3376
50.3376	DCA_int_02 - phones	W	50.3876
50.3376	DCA_int_02 - words	when	50.5076
50.3876	DCA_int_02 - phones	IH1	50.4376
50.4376	DCA_int_02 - phones	N	50.5076
50.5076	DCA_int_02 - phones	Y	50.5476
50.5076	DCA_int_02 - words	you	50.6176
50.5476	DCA_int_02 - phones	UW1	50.6176
50.6176	DCA_int_02 - phones	B	50.6776
50.6176	DCA_int_02 - words	begin	50.8876
50.6776	DCA_int_02 - phones	IH0	50.7276
50.7276	DCA_int_02 - phones	G	50.7876
50.7876	DCA_int_02 - phones	IH1	50.8476
50.8476	DCA_int_02 - phones	N	50.8876
50.8876	DCA_int_02 - phones	sp	50.9476
50.9476	DCA_int_02 - phones	DH	50.9876
50.9476	DCA_int_02 - words	the	51.0576
50.9876	DCA_int_02 - phones	IY0	51.0576
51.0576	DCA_int_02 - phones	G	51.1076
51.0576	DCA_int_02 - words	game	51.3976
51.1076	DCA_int_02 - phones	EY1	51.1576
51.1576	DCA_int_02 - phones	M	51.3976
52.1683	DCA_se2_ag1_m_06 - phones	AH1	52.4983
52.1683	DCA_se2_ag1_m_06 - words	uh	52.4983
52.4983	DCA_se2_ag1_m_06 - phones	Y	52.6383
52.4983	DCA_se2_ag1_m_06 - words	usually	52.9983
52.6383	DCA_se2_ag1_m_06 - phones	UW1	52.6783
52.6783	DCA_se2_ag1_m_06 - phones	ZH	52.7283
52.7283	DCA_se2_ag1_m_06 - phones	AH0	52.7683
52.7683	DCA_se2_ag1_m_06 - phones	L	52.8583
52.8583	DCA_se2_ag1_m_06 - phones	IY0	52.9983
52.9983	DCA_se2_ag1_m_06 - phones	JH	53.0283
52.9983	DCA_se2_ag1_m_06 - words	just	53.3183
53.0283	DCA_se2_ag1_m_06 - phones	IH0	53.0583
53.0583	DCA_se2_ag1_m_06 - phones	S	53.2483
53.2483	DCA_se2_ag1_m_06 - phones	T	53.3183
53.3183	DCA_se2_ag1_m_06 - phones	AH1	53.6383
53.3183	DCA_se2_ag1_m_06 - words	uh	53.6383
53.6383	DCA_se2_ag1_m_06 - phones	sp	54.5165
54.5165	DCA_se2_ag1_m_06 - phones	K	54.6165
54.5165	DCA_se2_ag1_m_06 - words	count	54.7765
54.6165	DCA_se2_ag1_m_06 - phones	AW1	54.6965
54.6965	DCA_se2_ag1_m_06 - phones	N	54.7365
54.7365	DCA_se2_ag1_m_06 - phones	T	54.7765
54.7765	DCA_se2_ag1_m_06 - phones	AW1	54.9165
54.7765	DCA_se2_ag1_m_06 - words	out	54.9565
54.9165	DCA_se2_ag1_m_06 - phones	T	54.9565
54.9565	DCA_se2_ag1_m_06 - words	or	55.0765
54.9565	DCA_se2_ag1_m_06 - phones	ER0	55.0765
55.0765	DCA_se2_ag1_m_06 - phones	F	55.1965
55.0765	DCA_se2_ag1_m_06 - words	flip	55.3065
55.1965	DCA_se2_ag1_m_06 - phones	L	55.2265
55.2265	DCA_se2_ag1_m_06 - phones	IH1	55.2565
55.2565	DCA_se2_ag1_m_06 - phones	P	55.3065
55.3065	DCA_se2_ag1_m_06 - words	a	55.3565
55.3065	DCA_se2_ag1_m_06 - phones	AH0	55.3565
55.3565	DCA_se2_ag1_m_06 - phones	K	55.4465
55.3565	DCA_se2_ag1_m_06 - words	coin	55.6365
55.4465	DCA_se2_ag1_m_06 - phones	OY1	55.5965
55.5965	DCA_se2_ag1_m_06 - phones	N	55.6365
55.6365	DCA_se2_ag1_m_06 - words	or	55.7065
55.6365	DCA_se2_ag1_m_06 - phones	ER0	55.7065
55.7065	DCA_se2_ag1_m_06 - phones	S	55.7565
55.7065	DCA_se2_ag1_m_06 - words	something	55.9465
55.7565	DCA_se2_ag1_m_06 - phones	AH1	55.7865
55.7865	DCA_se2_ag1_m_06 - phones	M	55.8165
55.8165	DCA_se2_ag1_m_06 - phones	TH	55.8465
55.8465	DCA_se2_ag1_m_06 - phones	IH0	55.8765
55.8765	DCA_se2_ag1_m_06 - phones	NG	55.9465
55.9465	DCA_se2_ag1_m_06 - phones	L	55.9765
55.9465	DCA_se2_ag1_m_06 - words	like	56.0465
55.9765	DCA_se2_ag1_m_06 - phones	AY1	56.0065
56.0065	DCA_se2_ag1_m_06 - phones	K	56.0465
56.0465	DCA_se2_ag1_m_06 - phones	DH	56.0765
56.0465	DCA_se2_ag1_m_06 - words	that	56.2565
56.0765	DCA_se2_ag1_m_06 - phones	AH0	56.1565
56.1565	DCA_se2_ag1_m_06 - phones	T	56.2565
56.4058	DCA_int_02 - phones	sil	56.4558
56.4558	DCA_int_02 - phones	AH1	56.5858
56.4558	DCA_int_02 - words	uh-huh	56.7558
56.5858	DCA_int_02 - phones	HH	56.6458
56.6458	DCA_int_02 - phones	AH1	56.7558
56.7558	DCA_int_02 - phones	sp	57.9339
57.9339	DCA_int_02 - phones	HH	57.9739
57.9339	DCA_int_02 - words	have	58.1139
57.9739	DCA_int_02 - phones	AE1	58.0239
58.0239	DCA_int_02 - phones	V	58.1139
58.1139	DCA_int_02 - phones	Y	58.1739
58.1139	DCA_int_02 - words	you	58.2039
58.1739	DCA_int_02 - phones	UW1	58.2039
58.2039	DCA_int_02 - phones	EH1	58.2339
58.2039	DCA_int_02 - words	ever	58.4539
58.2339	DCA_int_02 - phones	V	58.3039
58.3039	DCA_int_02 - phones	ER0	58.4539
58.4539	DCA_int_02 - phones	Y	58.7339
58.4539	DCA_int_02 - words	use	58.8539
58.7339	DCA_int_02 - phones	UW1	58.7839
58.7839	DCA_int_02 - phones	Z	58.8539
58.8539	DCA_int_02 - phones	EH1	58.8839
58.8539	DCA_int_02 - words	any	59.0339
58.8839	DCA_int_02 - phones	N	58.9339
58.9339	DCA_int_02 - phones	IY0	59.0339
59.0339	DCA_int_02 - phones	R	59.1639
59.0339	DCA_int_02 - words	rhymes	59.4439
59.1639	DCA_int_02 - phones	AY1	59.3239
59.3239	DCA_int_02 - phones	M	59.4039
59.4039	DCA_int_02 - phones	Z	59.4439
59.4439	DCA_int_02 - phones	ER0	59.5539
59.4439	DCA_int_02 - words	or	59.5539
59.5539	DCA_int_02 - phones	EH1	59.5839
59.5539	DCA_int_02 - words	anything	59.9239
59.5839	DCA_int_02 - phones	N	59.6539
59.6539	DCA_int_02 - phones	IY0	59.7039
59.7039	DCA_int_02 - phones	TH	59.8039
59.8039	DCA_int_02 - phones	IH2	59.8439
59.8439	DCA_int_02 - phones	NG	59.9239
59.9239	DCA_int_02 - phones	sp	60.0239
60.1874	DCA_se2_ag1_m_06 - phones	sil	60.2374
60.2374	DCA_se2_ag1_m_06 - phones	N	60.3074
60.2374	DCA_se2_ag1_m_06 - words	not	60.3974
60.3074	DCA_se2_ag1_m_06 - phones	AA1	60.3374
60.3374	DCA_se2_ag1_m_06 - phones	T	60.3974
60.3974	DCA_se2_ag1_m_06 - phones	DH	60.4274
60.3974	DCA_se2_ag1_m_06 - words	that	60.4874
60.4274	DCA_se2_ag1_m_06 - phones	AH0	60.4574
60.4574	DCA_se2_ag1_m_06 - phones	T	60.4874
60.4874	DCA_se2_ag1_m_06 - words	i	60.5674
60.4874	DCA_se2_ag1_m_06 - phones	AY1	60.5674
60.5674	DCA_se2_ag1_m_06 - phones	R	60.6174
60.5674	DCA_se2_ag1_m_06 - words	remember	60.8974
60.6174	DCA_se2_ag1_m_06 - phones	IH0	60.6674
60.6674	DCA_se2_ag1_m_06 - phones	M	60.6974
60.6974	DCA_se2_ag1_m_06 - phones	EH1	60.7474
60.7474	DCA_se2_ag1_m_06 - phones	M	60.8174
60.8174	DCA_se2_ag1_m_06 - phones	B	60.8674
60.8674	DCA_se2_ag1_m_06 - phones	ER0	60.8974
60.8974	DCA_se2_ag1_m_06 - phones	spn	61.1574
60.8974	DCA_se2_ag1_m_06 - words	<unk>	61.1574
61.1574	DCA_se2_ag1_m_06 - phones	sp	64.2130
62.4058	DCA_int_02 - phones	HH	62.4458
62.4058	DCA_int_02 - words	how	62.5158
62.4458	DCA_int_02 - phones	AW1	62.5158
62.5158	DCA_int_02 - phones	AH0	62.5758
62.5158	DCA_int_02 - words	about	62.7958
62.5758	DCA_int_02 - phones	B	62.6458
62.6458	DCA_int_02 - phones	AW1	62.7258
62.7258	DCA_int_02 - phones	T	62.7958
62.7958	DCA_int_02 - phones	sp	62.8558
62.8558	DCA_int_02 - phones	HH	62.8858
62.8558	DCA_int_02 - words	one	63.0658
62.8858	DCA_int_02 - phones	W	62.9258
62.9258	DCA_int_02 - phones	AH1	62.9858
62.9858	DCA_int_02 - phones	N	63.0658
63.0658	DCA_int_02 - phones	P	63.0958
63.0658	DCA_int_02 - words	potato	63.4258
63.0958	DCA_int_02 - phones	AH0	63.1658
63.1658	DCA_int_02 - phones	T	63.2558
63.2558	DCA_int_02 - phones	EY1	63.3358
63.3358	DCA_int_02 - phones	T	63.3758
63.3758	DCA_int_02 - phones	OW2	63.4258
63.4258	DCA_int_02 - phones	sp	63.4858
63.4858	DCA_int_02 - phones	T	63.5758
63.4858	DCA_int_02 - words	two	63.6758
63.5758	DCA_int_02 - phones	UW1	63.6758
63.6758	DCA_int_02 - phones	P	63.7158
63.6758	DCA_int_02 - words	potato	64.0658
63.7158	DCA_int_02 - phones	AH0	63.7958
63.7958	DCA_int_02 - phones	T	63.9058
63.9058	DCA_int_02 - phones	EY1	64.0058
64.0058	DCA_int_02 - phones	T	64.0358
64.0358	DCA_int_02 - phones	OW2	64.0658
64.0658	DCA_int_02 - phones	Y	64.0958
64.0658	DCA_int_02 - words	you	64.1758
64.0958	DCA_int_02 - phones	UW1	64.1758
64.1758	DCA_int_02 - phones	sp	64.5258
64.2130	DCA_se2_ag1_m_06 - phones	OW1	64.4330
64.2130	DCA_se2_ag1_m_06 - words	oh	64.4330
64.4330	DCA_se2_ag1_m_06 - phones	Y	64.5330
64.4330	DCA_se2_ag1_m_06 - words	yeah	64.6530
64.5258	DCA_int_02 - phones	R	64.5558
64.5258	DCA_int_02 - words	remember	64.7358
64.5330	DCA_se2_ag1_m_06 - phones	AE1	64.6530
64.5558	DCA_int_02 - phones	IH0	64.5858
64.5858	DCA_int_02 - phones	M	64.6158
64.6158	DCA_int_02 - phones	EH1	64.6458
64.6458	DCA_int_02 - phones	M	64.6758
64.6530	DCA_se2_ag1_m_06 - phones	V	64.7830
64.6530	DCA_se2_ag1_m_06 - words	vaguely	65.0730
64.6758	DCA_int_02 - phones	B	64.7058
64.7058	DCA_int_02 - phones	ER0	64.7358
64.7358	DCA_int_02 - phones	DH	64.7658
64.7358	DCA_int_02 - words	that	64.8258
64.7658	DCA_int_02 - phones	AE1	64.7958
64.7830	DCA_se2_ag1_m_06 - phones	EY1	64.9130
64.7958	DCA_int_02 - phones	T	64.8258
64.9130	DCA_se2_ag1_m_06 - phones	G	64.9530
64.9530	DCA_se2_ag1_m_06 - phones	L	65.0230
65.0230	DCA_se2_ag1_m_06 - phones	IY0	65.0730
65.0730	DCA_se2_ag1_m_06 - phones	Y	65.1130
65.0730	DCA_se2_ag1_m_06 - words	yeah	65.2330
65.1130	DCA_se2_ag1_m_06 - phones	AE1	65.2330
65.2330	DCA_se2_ag1_m_06 - phones	sp	65.2630
65.2630	DCA_se2_ag1_m_06 - words	<unk>	65.5430
65.2630	DCA_se2_ag1_m_06 - phones	spn	65.5430
65.5579	DCA_int_02 - phones	sil	65.5879
65.5879	DCA_int_02 - words	<unk>	65.9879
65.5879	DCA_int_02 - phones	spn	65.9879
65.9879	DCA_int_02 - phones	sp	66.4179
66.7143	DCA_int_02 - phones	HH	66.7743
66.7143	DCA_int_02 - words	how	66.8843
66.7743	DCA_int_02 - phones	AW1	66.8843
66.8843	DCA_int_02 - phones	AH0	66.9143
66.8843	DCA_int_02 - words	about	67.1643
66.9143	DCA_int_02 - phones	B	66.9743
66.9743	DCA_int_02 - phones	AW1	67.0943
67.0943	DCA_int_02 - phones	T	67.1643
67.1643	DCA_int_02 - phones	sp	67.1943
67.1943	DCA_int_02 - words	uh	67.5043
67.1943	DCA_int_02 - phones	AH1	67.5043
67.5043	DCA_int_02 - phones	sp	67.5443
67.7215	DCA_int_02 - phones	K	67.8315
67.7215	DCA_int_02 - words	kick	67.9615
67.8315	DCA_int_02 - phones	IH1	67.9115
67.9115	DCA_int_02 - phones	K	67.9615
67.9615	DCA_int_02 - phones	DH	68.0215
67.9615	DCA_int_02 - words	the	68.0815
68.0215	DCA_int_02 - phones	IY0	68.0815
68.0815	DCA_int_02 - phones	K	68.2015
68.0815	DCA_int_02 - words	can	68.4615
68.2015	DCA_int_02 - phones	AE1	68.4215
68.4215	DCA_int_02 - phones	N	68.4615
68.4615	DCA_int_02 - phones	sp	68.5015
68.5015	DCA_int_02 - words	or	68.6715
68.5015	DCA_int_02 - phones	ER0	68.6715
68.6715	DCA_int_02 - phones	EH1	68.7215
68.6715	DCA_int_02 - words	anything	68.9815
68.7215	DCA_int_02 - phones	N	68.7515
68.7515	DCA_int_02 - phones	IY0	68.8315
68.8315	DCA_int_02 - phones	TH	68.9015
68.9015	DCA_int_02 - phones	IH2	68.9315
68.9315	DCA_int_02 - phones	NG	68.9815
68.9815	DCA_int_02 - phones	W	69.0115
68.9815	DCA_int_02 - words	with	69.0915
69.0115	DCA_int_02 - phones	IH0	69.0415
69.0415	DCA_int_02 - phones	TH	69.0915
69.0915	DCA_int_02 - phones	sp	69.1515
69.1515	DCA_int_02 - phones	B	69.2215
69.1515	DCA_int_02 - words	bottle	69.4815
69.2215	DCA_int_02 - phones	AA1	69.3315
69.3315	DCA_int_02 - phones	T	69.3715
69.3715	DCA_int_02 - phones	AH0	69.4015
69.4015	DCA_int_02 - phones	L	69.4815
69.4815	DCA_int_02 - phones	K	69.6115
69.4815	DCA_int_02 - words	caps	70.0515
69.6115	DCA_int_02 - phones	AE1	69.7715
69.7715	DCA_int_02 - phones	P	69.9315
69.9315	DCA_int_02 - phones	S	70.0515
70.5507	DCA_se2_ag1_m_06 - words	uh	70.9007
70.5507	DCA_se2_ag1_m_06 - phones	AH1	70.9007
70.9007	DCA_se2_ag1_m_06 - words	i	70.9607
70.9007	DCA_se2_ag1_m_06 - phones	AY1	70.9607
70.9607	DCA_se2_ag1_m_06 - phones	N	71.0107
70.9607	DCA_se2_ag1_m_06 - words	never	71.1507
71.0107	DCA_se2_ag1_m_06 - phones	EH1	71.0507
71.0507	DCA_se2_ag1_m_06 - phones	V	71.1007
71.1007	DCA_se2_ag1_m_06 - phones	ER0	71.1507
71.1507	DCA_se2_ag1_m_06 - phones	D	71.1807
71.1507	DCA_se2_ag1_m_06 - words	did	71.2807
71.1807	DCA_se2_ag1_m_06 - phones	IH0	71.2407
71.2407	DCA_se2_ag1_m_06 - phones	D	71.2807
71.2807	DCA_se2_ag1_m_06 - phones	P	71.3407
71.2807	DCA_se2_ag1_m_06 - words	play	71.4207
71.3407	DCA_se2_ag1_m_06 - phones	L	71.3807
71.3807	DCA_se2_ag1_m_06 - phones	EY1	71.4207
71.4207	DCA_se2_ag1_m_06 - phones	K	71.5007
71.4207	DCA_se2_ag1_m_06 - words	kick	71.5707
71.5007	DCA_se2_ag1_m_06 - phones	IH1	71.5407
71.5407	DCA_se2_ag1_m_06 - phones	K	71.5707
71.5707	DCA_se2_ag1_m_06 - phones	DH	71.6007
71.5707	DCA_se2_ag1_m_06 - words	the	71.6407
71.6007	DCA_se2_ag1_m_06 - phones	IY0	71.6407
71.6407	DCA_se2_ag1_m_06 - phones	K	71.7407
71.6407	DCA_se2_ag1_m_06 - words	can	71.8907
71.7407	DCA_se2_ag1_m_06 - phones	AE1	71.8507
71.8507	DCA_se2_ag1_m_06 - phones	N	71.8907
71.8907	DCA_se2_ag1_m_06 - phones	N	71.9407
71.8907	DCA_se2_ag1_m_06 - words	no	71.9907
71.9407	DCA_se2_ag1_m_06 - phones	OW1	71.9907
71.9907	DCA_se2_ag1_m_06 - phones	sp	73.5756
72.3972	DCA_int_02 - phones	HH	72.4472
72.3972	DCA_int_02 - words	how	72.5772
72.4472	DCA_int_02 - phones	AW1	72.5772
72.5772	DCA_int_02 - phones	AH0	72.6272
72.5772	DCA_int_02 - words	about	72.7272
72.6272	DCA_int_02 - phones	B	72.6672
72.6672	DCA_int_02 - phones	AW1	72.6972
72.6972	DCA_int_02 - phones	T	72.7272
72.7272	DCA_int_02 - phones	M	72.7572
72.7272	DCA_int_02 - words	marbles	73.2972
72.7572	DCA_int_02 - phones	AA1	72.8572
72.8572	DCA_int_02 - phones	R	72.9272
72.9272	DCA_int_02 - phones	B	73.0072
73.0072	DCA_int_02 - phones	AH0	73.0372
73.0372	DCA_int_02 - phones	L	73.1072
73.1072	DCA_int_02 - phones	Z	73.2972
73.5756	DCA_se2_ag1_m_06 - phones	Y	73.6556
73.5756	DCA_se2_ag1_m_06 - words	yes	73.8156
73.6556	DCA_se2_ag1_m_06 - phones	EH1	73.7156
73.7156	DCA_se2_ag1_m_06 - phones	S	73.8156
73.8156	DCA_se2_ag1_m_06 - phones	AY1	73.8456
73.8156	DCA_se2_ag1_m_06 - words	i	73.8456
73.8456	DCA_se2_ag1_m_06 - phones	P	73.9156
73.8456	DCA_se2_ag1_m_06 - words	played	74.0556
73.9156	DCA_se2_ag1_m_06 - phones	L	73.9756
73.9756	DCA_se2_ag1_m_06 - phones	EY1	74.0256
74.0256	DCA_se2_ag1_m_06 - phones	D	74.0556
74.0556	DCA_se2_ag1_m_06 - phones	M	74.1156
74.0556	DCA_se2_ag1_m_06 - words	marbles	74.4556
74.1156	DCA_se2_ag1_m_06 - phones	AA1	74.1456
74.1456	DCA_se2_ag1_m_06 - phones	R	74.1756
74.1756	DCA_se2_ag1_m_06 - phones	B	74.2056
74.2056	DCA_se2_ag1_m_06 - phones	AH0	74.2356
74.2356	DCA_se2_ag1_m_06 - phones	L	74.2656
74.2656	DCA_se2_ag1_m_06 - phones	Z	74.4556
74.5736	DCA_int_02 - phones	sil	74.6136
74.6136	DCA_int_02 - phones	EY1	74.6536
74.6136	DCA_int_02 - words	h	74.6836
74.6536	DCA_int_02 - phones	CH	74.6836
74.6836	DCA_int_02 - phones	HH	74.7436
74.6836	DCA_int_02 - words	how	74.8436
74.7436	DCA_int_02 - phones	AW1	74.8436
74.8436	DCA_int_02 - phones	D	74.9136
74.8436	DCA_int_02 - words	did	75.0336
74.9136	DCA_int_02 - phones	IH0	74.9536
74.9536	DCA_int_02 - phones	D	75.0336
75.0336	DCA_int_02 - phones	Y	75.0636
75.0336	DCA_int_02 - words	you	75.1236
75.0636	DCA_int_02 - phones	UW1	75.1236
75.1236	DCA_int_02 - phones	P	75.2136
75.1236	DCA_int_02 - words	play	75.3436
75.2136	DCA_int_02 - phones	L	75.2836
75.2836	DCA_int_02 - phones	EY1	75.3436
75.3436	DCA_int_02 - phones	DH	75.3936
75.3436	DCA_int_02 - words	that	75.5736
75.3936	DCA_int_02 - phones	AH0	75.5136
75.5136	DCA_int_02 - phones	T	75.5736
75.5736	DCA_int_02 - words	i	75.6836
75.5736	DCA_int_02 - phones	AY1	75.6836
75.6836	DCA_int_02 - phones	N	75.7536
75.6836	DCA_int_02 - words	never	75.8936
75.7536	DCA_int_02 - phones	EH1	75.8036
75.8036	DCA_int_02 - phones	V	75.8436
75.8436	DCA_int_02 - phones	ER0	75.8936
75.8936	DCA_int_02 - phones	sp	75.9636
75.9636	DCA_int_02 - phones	P	76.0336
75.9636	DCA_int_02 - words	played	76.1736
76.0336	DCA_int_02 - phones	L	76.0736
76.0736	DCA_int_02 - phones	EY1	76.1236
76.1236	DCA_int_02 - phones	D	76.1736
76.1736	DCA_int_02 - phones	DH	76.2036
76.1736	DCA_int_02 - words	that	76.3136
76.2036	DCA_int_02 - phones	AH0	76.2736
76.2736	DCA_int_02 - phones	T	76.3136
76.3136	DCA_int_02 - phones	sp	76.3436
76.3436	DCA_int_02 - phones	M	76.4036
76.3436	DCA_int_02 - words	myself	76.7636
76.4036	DCA_int_02 - phones	AY2	76.4736
76.4736	DCA_int_02 - phones	S	76.6036
76.6036	DCA_int_02 - phones	EH1	76.6336
76.6336	DCA_int_02 - phones	L	76.7236
76.7236	DCA_int_02 - phones	F	76.7636
76.7636	DCA_int_02 - phones	sp	76.7936
76.7936	DCA_int_02 - phones	HH	76.8436
76.7936	DCA_int_02 - words	how	76.8736
76.8436	DCA_int_02 - phones	AW1	76.8736
76.8736	DCA_int_02 - phones	D	76.9536
76.8736	DCA_int_02 - words	do	76.9836
76.9536	DCA_int_02 - phones	UW1	76.9836
76.9836	DCA_int_02 - phones	Y	77.0136
76.9836	DCA_int_02 - words	you	77.0736
77.0136	DCA_int_02 - phones	UW1	77.0736
77.0736	DCA_int_02 - phones	sp	77.1136
77.1136	DCA_int_02 - phones	HH	77.1736
77.1136	DCA_int_02 - words	how	77.2536
77.1736	DCA_int_02 - phones	AW1	77.2536
77.2536	DCA_int_02 - phones	W	77.3036
77.2536	DCA_int_02 - words	would	77.4036
77.3036	DCA_int_02 - phones	UH1	77.3436
77.3436	DCA_int_02 - phones	D	77.4036
77.4036	DCA_int_02 - phones	Y	77.4436
77.4036	DCA_int_02 - words	you	77.5136
77.4436	DCA_int_02 - phones	UW1	77.5136
77.5136	DCA_int_02 - phones	P	77.6136
77.5136	DCA_int_02 - words	play	77.7636
77.6136	DCA_int_02 - phones	L	77.6636
77.6636	DCA_int_02 - phones	EY1	77.7636
77.7636	DCA_int_02 - phones	DH	77.8036
77.7636	DCA_int_02 - words	that	77.9836
77.8036	DCA_int_02 - phones	AH0	77.9436
77.9436	DCA_int_02 - phones	T	77.9836
77.9836	DCA_int_02 - phones	sp	78.0536
78.0148	DCA_se2_ag1_m_06 - words	uh	78.2948
78.0148	DCA_se2_ag1_m_06 - phones	AH1	78.2948
78.2948	DCA_se2_ag1_m_06 - phones	W	78.3848
78.2948	DCA_se2_ag1_m_06 - words	well	78.5148
78.3848	DCA_se2_ag1_m_06 - phones	EH1	78.4548
78.4548	DCA_se2_ag1_m_06 - phones	L	78.5148
78.5148	DCA_se2_ag1_m_06 - phones	Y	78.6248
78.5148	DCA_se2_ag1_m_06 - words	you	78.7248
78.6248	DCA_se2_ag1_m_06 - phones	UW1	78.7248
78.7248	DCA_se2_ag1_m_06 - phones	AH1	78.9648
78.7248	DCA_se2_ag1_m_06 - words	uh	78.9648
78.9648	DCA_se2_ag1_m_06 - phones	sp	79.4731
79.4731	DCA_se2_ag1_m_06 - phones	T	79.5431
79.4731	DCA_se2_ag1_m_06 - words	take	79.6431
79.5431	DCA_se2_ag1_m_06 - phones	EY1	79.6031
79.6031	DCA_se2_ag1_m_06 - phones	K	79.6431
79.6431	DCA_se2_ag1_m_06 - words	a	79.7031
79.6431	DCA_se2_ag1_m_06 - phones	AH0	79.7031
79.7031	DCA_se2_ag1_m_06 - phones	S	79.7931
79.7031	DCA_se2_ag1_m_06 - words	stick	80.0131
79.7931	DCA_se2_ag1_m_06 - phones	T	79.8431
79.8431	DCA_se2_ag1_m_06 - phones	IH1	79.9631
79.9631	DCA_se2_ag1_m_06 - phones	K	80.0131
80.0131	DCA_se2_ag1_m_06 - phones	sp	80.3299
80.3299	DCA_se2_ag1_m_06 - phones	AH0	80.4399
80.3299	DCA_se2_ag1_m_06 - words	and	80.5499
80.4399	DCA_se2_ag1_m_06 - phones	N	80.5499
80.5499	DCA_se2_ag1_m_06 - words	uh	80.6999
80.5499	DCA_se2_ag1_m_06 - phones	AH1	80.6999
80.6999	DCA_se2_ag1_m_06 - phones	D	80.8099
80.6999	DCA_se2_ag1_m_06 - words	draw	80.9699
80.8099	DCA_se2_ag1_m_06 - phones	R	80.8799
80.8799	DCA_se2_ag1_m_06 - phones	AO1	80.9699
80.9699	DCA_se2_ag1_m_06 - words	a	81.0499
80.9699	DCA_se2_ag1_m_06 - phones	AH0	81.0499
81.0499	DCA_se2_ag1_m_06 - phones	R	81.1199
81.0499	DCA_se2_ag1_m_06 - words	ring	81.2799
81.1199	DCA_se2_ag1_m_06 - phones	IH1	81.1899
81.1899	DCA_se2_ag1_m_06 - phones	NG	81.2799
81.2799	DCA_se2_ag1_m_06 - phones	IH0	81.3199
81.2799	DCA_se2_ag1_m_06 - words	in	81.3799
81.3199	DCA_se2_ag1_m_06 - phones	N	81.3799
81.3799	DCA_se2_ag1_m_06 - phones	DH	81.4199
81.3799	DCA_se2_ag1_m_06 - words	the	81.4699
81.4199	DCA_se2_ag1_m_06 - phones	AH0	81.4699
81.4699	DCA_se2_ag1_m_06 - phones	S	81.6299
81.4699	DCA_se2_ag1_m_06 - words	sand	81.9699
81.6299	DCA_se2_ag1_m_06 - phones	AE1	81.8399
81.8399	DCA_se2_ag1_m_06 - phones	N	81.8799
81.8799	DCA_se2_ag1_m_06 - phones	D	81.9699
82.4248	DCA_se2_ag1_m_06 - phones	AH0	82.6548
82.4248	DCA_se2_ag1_m_06 - words	a	82.6548
82.6548	DCA_se2_ag1_m_06 - phones	L	82.7148
82.6548	DCA_se2_ag1_m_06 - words	large	82.9348
82.7148	DCA_se2_ag1_m_06 - phones	AA1	82.8048
82.8048	DCA_se2_ag1_m_06 - phones	R	82.8648
82.8648	DCA_se2_ag1_m_06 - phones	JH	82.9348
82.9348	DCA_se2_ag1_m_06 - phones	R	82.9948
82.9348	DCA_se2_ag1_m_06 - words	ring	83.2448
82.9948	DCA_se2_ag1_m_06 - phones	IH1	83.1048
83.1048	DCA_se2_ag1_m_06 - phones	NG	83.2448
83.2448	DCA_se2_ag1_m_06 - phones	AH0	83.2848
83.2448	DCA_se2_ag1_m_06 - words	and	83.3348
83.2848	DCA_se2_ag1_m_06 - phones	N	83.3348
83.3348	DCA_se2_ag1_m_06 - phones	DH	83.3748
83.3348	DCA_se2_ag1_m_06 - words	then	83.5248
83.3748	DCA_se2_ag1_m_06 - phones	EH1	83.4348
83.4348	DCA_se2_ag1_m_06 - phones	N	83.5248
83.5248	DCA_se2_ag1_m_06 - words	uh	83.7448
83.5248	DCA_se2_ag1_m_06 - phones	AH1	83.7448
83.7448	DCA_se2_ag1_m_06 - phones	sp	83.7948
84.1687	DCA_se2_ag1_m_06 - phones	Y	84.2587
84.1687	DCA_se2_ag1_m_06 - words	you	84.2887
84.2587	DCA_se2_ag1_m_06 - phones	UW1	84.2887
84.2887	DCA_se2_ag1_m_06 - phones	T	84.3787
84.2887	DCA_se2_ag1_m_06 - words	take	84.4787
84.3787	DCA_se2_ag1_m_06 - phones	EY1	84.4187
84.4187	DCA_se2_ag1_m_06 - phones	K	84.4787
84.4787	DCA_se2_ag1_m_06 - phones	DH	84.5087
84.4787	DCA_se2_ag1_m_06 - words	the	84.5387
84.5087	DCA_se2_ag1_m_06 - phones	AH0	84.5387
84.5387	DCA_se2_ag1_m_06 - phones	M	84.6287
84.5387	DCA_se2_ag1_m_06 - words	marbles	85.0287
84.6287	DCA_se2_ag1_m_06 - phones	AA1	84.7387
84.7387	DCA_se2_ag1_m_06 - phones	R	84.7987
84.7987	DCA_se2_ag1_m_06 - phones	B	84.8387
84.8387	DCA_se2_ag1_m_06 - phones	AH0	84.8687
84.8687	DCA_se2_ag1_m_06 - phones	L	84.9487
84.9487	DCA_se2_ag1_m_06 - phones	Z	85.0287
85.0287	DCA_se2_ag1_m_06 - phones	AH0	85.0987
85.0287	DCA_se2_ag1_m_06 - words	and	85.1987
85.0987	DCA_se2_ag1_m_06 - phones	N	85.1987
85.1987	DCA_se2_ag1_m_06 - words	uh	85.4587
85.1987	DCA_se2_ag1_m_06 - phones	AH1	85.4587
85.4587	DCA_se2_ag1_m_06 - phones	sp	85.5187
85.5187	DCA_se2_ag1_m_06 - phones	Y	85.5887
85.5187	DCA_se2_ag1_m_06 - words	you	85.6287
85.5887	DCA_se2_ag1_m_06 - phones	UW1	85.6287
85.6287	DCA_se2_ag1_m_06 - phones	T	85.7387
85.6287	DCA_se2_ag1_m_06 - words	try	85.8687
85.7387	DCA_se2_ag1_m_06 - phones	R	85.7787
85.7787	DCA_se2_ag1_m_06 - phones	AY1	85.8687
85.8687	DCA_se2_ag1_m_06 - phones	T	85.9787
85.8687	DCA_se2_ag1_m_06 - words	to	86.1087
85.9787	DCA_se2_ag1_m_06 - phones	UW1	86.1087
86.1087	DCA_se2_ag1_m_06 - phones	AH1	86.3687
86.1087	DCA_se2_ag1_m_06 - words	uh	86.3687
86.6016	DCA_se2_ag1_m_06 - phones	K	86.7116
86.6016	DCA_se2_ag1_m_06 - words	can't	86.8016
86.7116	DCA_se2_ag1_m_06 - phones	AE1	86.7516
86.7516	DCA_se2_ag1_m_06 - phones	N	86.8016
86.8016	DCA_se2_ag1_m_06 - phones	G	86.8516
86.8016	DCA_se2_ag1_m_06 - words	go	86.9016
86.8516	DCA_se2_ag1_m_06 - phones	OW1	86.9016
86.9016	DCA_se2_ag1_m_06 - phones	B	86.9616
86.9016	DCA_se2_ag1_m_06 - words	beyond	87.1116
86.9616	DCA_se2_ag1_m_06 - phones	IY2	87.0116
87.0116	DCA_se2_ag1_m_06 - phones	AO1	87.0516
87.0516	DCA_se2_ag1_m_06 - phones	N	87.0816
87.0816	DCA_se2_ag1_m_06 - phones	D	87.1116
87.1116	DCA_se2_ag1_m_06 - phones	DH	87.1416
87.1116	DCA_se2_ag1_m_06 - words	the	87.1916
87.1416	DCA_se2_ag1_m_06 - phones	AH0	87.1916
87.1916	DCA_se2_ag1_m_06 - phones	L	87.2716
87.1916	DCA_se2_ag1_m_06 - words	line	87.5416
87.2716	DCA_se2_ag1_m_06 - phones	AY1	87.4616
87.4616	DCA_se2_ag1_m_06 - phones	N	87.5416
87.5416	DCA_se2_ag1_m_06 - phones	W	87.5716
87.5416	DCA_se2_ag1_m_06 - words	with	87.6516
87.5716	DCA_se2_ag1_m_06 - phones	IH0	87.6116
87.6116	DCA_se2_ag1_m_06 - phones	TH	87.6516
87.6516	DCA_se2_ag1_m_06 - phones	Y	87.7016
87.6516	DCA_se2_ag1_m_06 - words	your	87.7716
87.7016	DCA_se2_ag1_m_06 - phones	UH1	87.7416
87.7416	DCA_se2_ag1_m_06 - phones	R	87.7716
87.7716	DCA_se2_ag1_m_06 - phones	F	87.8716
87.7716	DCA_se2_ag1_m_06 - words	finger	88.0716
87.8716	DCA_se2_ag1_m_06 - phones	IH1	87.9216
87.9216	DCA_se2_ag1_m_06 - phones	NG	87.9716
87.9716	DCA_se2_ag1_m_06 - phones	G	88.0016
88.0016	DCA_se2_ag1_m_06 - phones	ER0	88.0716
88.0716	DCA_se2_ag1_m_06 - phones	Y	88.1116
88.0716	DCA_se2_ag1_m_06 - words	you	88.1416
88.1116	DCA_se2_ag1_m_06 - phones	UW1	88.1416
88.1416	DCA_se2_ag1_m_06 - phones	T	88.2116
88.1416	DCA_se2_ag1_m_06 - words	take	88.2916
88.1637	DCA_int_02 - phones	AH1	88.3437
88.1637	DCA_int_02 - words	uh-huh	88.6037
88.2116	DCA_se2_ag1_m_06 - phones	EY1	88.2516
88.2516	DCA_se2_ag1_m_06 - phones	K	88.2916
88.2916	DCA_se2_ag1_m_06 - phones	DH	88.3216
88.2916	DCA_se2_ag1_m_06 - words	the	88.3516
88.3216	DCA_se2_ag1_m_06 - phones	AH0	88.3516
88.3437	DCA_int_02 - phones	HH	88.4637
88.3516	DCA_se2_ag1_m_06 - phones	M	88.4516
88.3516	DCA_se2_ag1_m_06 - words	marble	88.6516
88.4516	DCA_se2_ag1_m_06 - phones	AA1	88.5116
88.4637	DCA_int_02 - phones	AH1	88.6037
88.5116	DCA_se2_ag1_m_06 - phones	R	88.5616
88.5616	DCA_se2_ag1_m_06 - phones	B	88.5916
88.5916	DCA_se2_ag1_m_06 - phones	AH0	88.6216
88.6216	DCA_se2_ag1_m_06 - phones	L	88.6516
88.6516	DCA_se2_ag1_m_06 - phones	T	88.7216
88.6516	DCA_se2_ag1_m_06 - words	try	88.7916
88.7216	DCA_se2_ag1_m_06 - phones	R	88.7616
88.7616	DCA_se2_ag1_m_06 - phones	AY1	88.7916
88.7916	DCA_se2_ag1_m_06 - phones	T	88.8216
88.7916	DCA_se2_ag1_m_06 - words	to	88.8516
88.8216	DCA_se2_ag1_m_06 - phones	AH0	88.8516
88.8516	DCA_se2_ag1_m_06 - phones	sp	88.9516
89.5672	DCA_se2_ag1_m_06 - phones	T	89.6872
89.5672	DCA_se2_ag1_m_06 - words	toss	89.8472
89.6872	DCA_se2_ag1_m_06 - phones	AO1	89.7372
89.7372	DCA_se2_ag1_m_06 - phones	S	89.8472
89.8472	DCA_se2_ag1_m_06 - phones	IH0	89.9072
89.8472	DCA_se2_ag1_m_06 - words	in	89.9372
89.9072	DCA_se2_ag1_m_06 - phones	N	89.9372
89.9372	DCA_se2_ag1_m_06 - phones	T	89.9772
89.9372	DCA_se2_ag1_m_06 - words	to	90.0072
89.9772	DCA_se2_ag1_m_06 - phones	AH0	90.0072
90.0072	DCA_se2_ag1_m_06 - phones	DH	90.0472
90.0072	DCA_se2_ag1_m_06 - words	the	90.1472
90.0472	DCA_se2_ag1_m_06 - phones	AH0	90.1472
90.1472	DCA_se2_ag1_m_06 - phones	sp	90.2272
90.2272	DCA_se2_ag1_m_06 - phones	S	90.3972
90.2272	DCA_se2_ag1_m_06 - words	center	90.5472
90.3972	DCA_se2_ag1_m_06 - phones	EH1	90.4372
90.4372	DCA_se2_ag1_m_06 - phones	N	90.4772
90.4772	DCA_se2_ag1_m_06 - phones	ER0	90.5472
90.5472	DCA_se2_ag1_m_06 - phones	AH0	90.5772
90.5472	DCA_se2_ag1_m_06 - words	of	90.6072
90.5772	DCA_se2_ag1_m_06 - phones	V	90.6072
90.6072	DCA_se2_ag1_m_06 - phones	DH	90.6672
90.6072	DCA_se2_ag1_m_06 - words	the	90.7972
90.6672	DCA_se2_ag1_m_06 - phones	IY0	90.7972
90.7972	DCA_se2_ag1_m_06 - words	uh	90.9572
90.7972	DCA_se2_ag1_m_06 - phones	AH1	90.9572
90.9572	DCA_se2_ag1_m_06 - phones	sp	91.0672
91.5723	DCA_se2_ag1_m_06 - words	uh	91.8923
91.5723	DCA_se2_ag1_m_06 - phones	AH1	91.8923
92.5550	DCA_se2_ag1_m_06 - phones	sil	92.5850
92.5850	DCA_se2_ag1_m_06 - phones	S	92.7450
92.5850	DCA_se2_ag1_m_06 - words	circle	93.0050
92.7450	DCA_se2_ag1_m_06 - phones	ER1	92.8050
92.8050	DCA_se2_ag1_m_06 - phones	K	92.8750
92.8750	DCA_se2_ag1_m_06 - phones	AH0	92.9150
92.9150	DCA_se2_ag1_m_06 - phones	L	93.0050
93.0050	DCA_se2_ag1_m_06 - phones	sp	93.0350
93.0350	DCA_se2_ag1_m_06 - phones	AH0	93.1050
93.0350	DCA_se2_ag1_m_06 - words	and	93.1450
93.1050	DCA_se2_ag1_m_06 - phones	N	93.1450
93.1450	DCA_se2_ag1_m_06 - phones	T	93.2250
93.1450	DCA_se2_ag1_m_06 - words	try	93.2850
93.2250	DCA_se2_ag1_m_06 - phones	R	93.2550
93.2550	DCA_se2_ag1_m_06 - phones	AY1	93.2850
93.2850	DCA_se2_ag1_m_06 - phones	T	93.3150
93.2850	DCA_se2_ag1_m_06 - words	to	93.3450
93.3150	DCA_se2_ag1_m_06 - phones	AH0	93.3450
93.3450	DCA_se2_ag1_m_06 - phones	N	93.4150
93.3450	DCA_se2_ag1_m_06 - words	knock	93.5650
93.4150	DCA_se2_ag1_m_06 - phones	AA1	93.4850
93.4850	DCA_se2_ag1_m_06 - phones	K	93.5650
93.5650	DCA_se2_ag1_m_06 - phones	AW1	93.5950
93.5650	DCA_se2_ag1_m_06 - words	out	93.6550
93.5950	DCA_se2_ag1_m_06 - phones	T	93.6550
93.6550	DCA_se2_ag1_m_06 - phones	S	93.7050
93.6550	DCA_se2_ag1_m_06 - words	some	93.7650
93.7050	DCA_se2_ag1_m_06 - phones	AH1	93.7350
93.7350	DCA_se2_ag1_m_06 - phones	M	93.7650
93.7650	DCA_se2_ag1_m_06 - phones	AH0	93.7950
93.7650	DCA_se2_ag1_m_06 - words	of	93.8250
93.7950	DCA_se2_ag1_m_06 - phones	V	93.8250
93.8250	DCA_se2_ag1_m_06 - phones	DH	93.8550
93.8250	DCA_se2_ag1_m_06 - words	the	93.8850
93.8550	DCA_se2_ag1_m_06 - phones	IY0	93.8850
93.8850	DCA_se2_ag1_m_06 - phones	AH1	93.9150
93.8850	DCA_se2_ag1_m_06 - words	other	93.9850
93.9150	DCA_se2_ag1_m_06 - phones	DH	93.9450
93.9450	DCA_se2_ag1_m_06 - phones	ER0	93.9850
93.9850	DCA_se2_ag1_m_06 - phones	M	94.0650
93.9850	DCA_se2_ag1_m_06 - words	marbles	94.3050
94.0650	DCA_se2_ag1_m_06 - phones	AA1	94.1050
94.1050	DCA_se2_ag1_m_06 - phones	R	94.1450
94.1450	DCA_se2_ag1_m_06 - phones	B	94.1750
94.1750	DCA_se2_ag1_m_06 - phones	AH0	94.2050
94.2050	DCA_se2_ag1_m_06 - phones	L	94.2550
94.2550	DCA_se2_ag1_m_06 - phones	Z	94.3050
94.3050	DCA_se2_ag1_m_06 - phones	IH0	94.3450
94.3050	DCA_se2_ag1_m_06 - words	into	94.4350
94.3450	DCA_se2_ag1_m_06 - phones	N	94.3750
94.3750	DCA_se2_ag1_m_06 - phones	T	94.4050
94.4050	DCA_se2_ag1_m_06 - phones	AH0	94.4350
94.4350	DCA_se2_ag1_m_06 - phones	DH	94.4850
94.4350	DCA_se2_ag1_m_06 - words	the	94.5950
94.4850	DCA_se2_ag1_m_06 - phones	IY0	94.5950
94.5950	DCA_se2_ag1_m_06 - phones	AW1	94.6450
94.5950	DCA_se2_ag1_m_06 - words	outer	94.7750
94.6450	DCA_se2_ag1_m_06 - phones	T	94.6950
94.6950	DCA_se2_ag1_m_06 - phones	ER0	94.7750
94.7750	DCA_se2_ag1_m_06 - phones	S	94.8750
94.7750	DCA_se2_ag1_m_06 - words	side	94.9350
94.8750	DCA_se2_ag1_m_06 - phones	AY1	94.9050
94.9050	DCA_se2_ag1_m_06 - phones	D	94.9350
94.9350	DCA_se2_ag1_m_06 - phones	AH0	94.9650
94.9350	DCA_se2_ag1_m_06 - words	of	94.9950
94.9650	DCA_se2_ag1_m_06 - phones	V	94.9950
94.9950	DCA_se2_ag1_m_06 - phones	DH	95.0250
94.9950	DCA_se2_ag1_m_06 - words	the	95.0550
95.0250	DCA_se2_ag1_m_06 - phones	AH0	95.0550
95.0550	DCA_se2_ag1_m_06 - phones	P	95.1250
95.0550	DCA_se2_ag1_m_06 - words	perimeter	95.4550
95.1250	DCA_se2_ag1_m_06 - phones	ER0	95.1750
95.1750	DCA_se2_ag1_m_06 - phones	IH1	95.2150
95.2150	DCA_se2_ag1_m_06 - phones	M	95.2750
95.2750	DCA_se2_ag1_m_06 - phones	AH0	95.3050
95.3050	DCA_se2_ag1_m_06 - phones	T	95.3350
95.3350	DCA_se2_ag1_m_06 - phones	ER0	95.4550
95.9123	DCA_int_02 - phones	sil	95.9623
95.9623	DCA_int_02 - phones	AH1	96.1123
95.9623	DCA_int_02 - words	uh-huh	96.3123
96.1123	DCA_int_02 - phones	HH	96.1623
96.1623	DCA_int_02 - phones	AH1	96.3123
96.3123	DCA_int_02 - phones	sp	97.0954
97.0954	DCA_int_02 - phones	G	97.1254
97.0954	DCA_int_02 - words	good	97.2354
97.1254	DCA_int_02 - phones	IH0	97.1954
97.1954	DCA_int_02 - phones	D	97.2354
97.2354	DCA_int_02 - phones	sp	97.3054
97.8334	DCA_int_02 - phones	HH	97.8934
97.8334	DCA_int_02 - words	how	97.9634
97.8934	DCA_int_02 - phones	AW1	97.9634
97.9634	DCA_int_02 - phones	AH0	97.9934
97.9634	DCA_int_02 - words	about	98.2634
97.9934	DCA_int_02 - phones	B	98.0634
98.0634	DCA_int_02 - phones	AW1	98.1834
98.1834	DCA_int_02 - phones	T	98.2634
98.2634	DCA_int_02 - phones	sp	98.3234
98.3234	DCA_int_02 - words	uh	98.7434
98.3234	DCA_int_02 - phones	AH1	98.7434
98.7434	DCA_int_02 - phones	N	98.8534
98.7434	DCA_int_02 - words	now	98.9534
98.8534	DCA_int_02 - phones	AW1	98.9534
98.9534	DCA_int_02 - phones	D	99.0334
98.9534	DCA_int_02 - words	do	99.0634
99.0334	DCA_int_02 - phones	UW1	99.0634
99.0634	DCA_int_02 - phones	Y	99.0934
99.0634	DCA_int_02 - words	you	99.1434
99.0934	DCA_int_02 - phones	UW1	99.1434
99.1434	DCA_int_02 - phones	W	99.2034
99.1434	DCA_int_02 - words	watch	99.3934
99.2034	DCA_int_02 - phones	AA1	99.2734
99.2734	DCA_int_02 - phones	CH	99.3934
99.3934	DCA_int_02 - phones	AH0	99.4234
99.3934	DCA_int_02 - words	a	99.4234
99.4234	DCA_int_02 - phones	L	99.4534
99.4234	DCA_int_02 - words	lot	99.5134
99.4534	DCA_int_02 - phones	AA1	99.4834
99.4834	DCA_int_02 - phones	T	99.5134
99.5134	DCA_int_02 - phones	AH0	99.5434
99.5134	DCA_int_02 - words	of	99.5834
99.5434	DCA_int_02 - phones	V	99.5834
99.5834	DCA_int_02 - phones	T	99.6534
99.5834	DCA_int_02 - words	television	100.1334
99.6534	DCA_int_02 - phones	EH1	99.7334
99.7334	DCA_int_02 - phones	L	99.8634
99.8634	DCA_int_02 - phones	AH0	99.8934
99.8934	DCA_int_02 - phones	V	99.9434
99.9434	DCA_int_02 - phones	IH2	99.9834
99.9834	DCA_int_02 - phones	ZH	100.0734
100.0734	DCA_int_02 - phones	AH0	100.1034
100.1034	DCA_int_02 - phones	N	100.1334
100.3922	DCA_int_02 - phones	sil	100.4622
100.4622	DCA_int_02 - phones	AE1	100.5022
100.4622	DCA_int_02 - words	at	100.5622
100.5022	DCA_int_02 - phones	T	100.5622
100.5622	DCA_int_02 - phones	AO1	100.6022
100.5622	DCA_int_02 - words	all	100.8022
100.6022	DCA_int_02 - phones	L	100.8022
100.9471	DCA_se2_ag1_m_06 - phones	sil	100.9871
100.9871	DCA_se2_ag1_m_06 - phones	AY1	101.0571
100.9871	DCA_se2_ag1_m_06 - words	i	101.0571
101.0571	DCA_se2_ag1_m_06 - phones	W	101.1171
101.0571	DCA_se2_ag1_m_06 - words	watch	101.2271
101.1171	DCA_se2_ag1_m_06 - phones	AA1	101.1871
101.1871	DCA_se2_ag1_m_06 - phones	CH	101.2271
101.2271	DCA_se2_ag1_m_06 - phones	S	101.3271
101.2271	DCA_se2_ag1_m_06 - words	some	101.4571
101.3271	DCA_se2_ag1_m_06 - phones	AH1	101.4071
101.4071	DCA_se2_ag1_m_06 - phones	M	101.4571
101.4571	DCA_se2_ag1_m_06 - phones	Y	101.5071
101.4571	DCA_se2_ag1_m_06 - words	yes	101.7271
101.5071	DCA_se2_ag1_m_06 - phones	EH1	101.5971
101.5971	DCA_se2_ag1_m_06 - phones	S	101.7271
101.7271	DCA_se2_ag1_m_06 - phones	sp	101.7571
102.2433	DCA_int_02 - phones	sil	102.2933
102.2933	DCA_int_02 - phones	OW2	102.3633
102.2933	DCA_int_02 - words	okay	102.5833
102.3633	DCA_int_02 - phones	K	102.4833
102.4833	DCA_int_02 - phones	EY1	102.5833
102.5833	DCA_int_02 - phones	W	102.6633
102.5833	DCA_int_02 - words	what	102.7333
102.6633	DCA_int_02 - phones	AH1	102.7033
102.7033	DCA_int_02 - phones	T	102.7333
102.7333	DCA_int_02 - phones	HH	102.8033
102.7333	DCA_int_02 - words	what	102.9933
102.8033	DCA_int_02 - phones	W	102.8533
102.8533	DCA_int_02 - phones	AH1	102.9133
102.9133	DCA_int_02 - phones	T	102.9933
102.9933	DCA_int_02 - phones	sp	103.0333
103.1573	DCA_int_02 - phones	P	103.2173
103.1573	DCA_int_02 - words	programs	103.5973
103.2173	DCA_int_02 - phones	R	103.2573
103.2573	DCA_int_02 - phones	OW1	103.3473
103.3473	DCA_int_02 - phones	G	103.4373
103.4373	DCA_int_02 - phones	R	103.4673
103.4673	DCA_int_02 - phones	AE2	103.5173
103.5173	DCA_int_02 - phones	M	103.5473
103.5473	DCA_int_02 - phones	Z	103.5973
103.5973	DCA_int_02 - phones	D	103.8173
103.5973	DCA_int_02 - words	do	103.8473
103.8173	DCA_int_02 - phones	UW1	103.8473
103.8473	DCA_int_02 - phones	Y	103.8773
103.8473	DCA_int_02 - words	you	104.0573
103.8773	DCA_int_02 - phones	UW1	104.0573
104.0573	DCA_int_02 - phones	sp	104.1273
104.4023	DCA_int_02 - phones	L	104.5223
104.4023	DCA_int_02 - words	like	104.6623
104.5223	DCA_int_02 - phones	AY1	104.5923
104.5923	DCA_int_02 - phones	K	104.6623
104.6623	DCA_int_02 - phones	sp	104.7023
104.7023	DCA_int_02 - phones	P	104.7823
104.7023	DCA_int_02 - words	particularly	105.3023
104.7823	DCA_int_02 - phones	ER0	104.8423
104.8423	DCA_int_02 - phones	T	104.9423
104.9423	DCA_int_02 - phones	IH1	105.0223
105.0223	DCA_int_02 - phones	K	105.1123
105.1123	DCA_int_02 - phones	Y	105.1423
105.1423	DCA_int_02 - phones	AH0	105.1723
105.1723	DCA_int_02 - phones	L	105.2023
105.2023	DCA_int_02 - phones	ER0	105.2323
105.2323	DCA_int_02 - phones	L	105.2623
105.2623	DCA_int_02 - phones	IY0	105.3023
105.3023	DCA_int_02 - phones	sp	111.3324
105.5015	DCA_se2_ag1_m_06 - words	uh	106.0715
105.5015	DCA_se2_ag1_m_06 - phones	AH1	106.0715
106.0715	DCA_se2_ag1_m_06 - phones	AY1	106.1015
106.0715	DCA_se2_ag1_m_06 - words	i	106.1015
106.1015	DCA_se2_ag1_m_06 - phones	L	106.1715
106.1015	DCA_se2_ag1_m_06 - words	like	106.2915
106.1715	DCA_se2_ag1_m_06 - phones	AY1	106.2115
106.2115	DCA_se2_ag1_m_06 - phones	K	106.2915
106.2915	DCA_se2_ag1_m_06 - phones	DH	106.3415
106.2915	DCA_se2_ag1_m_06 - words	the	106.4015
106.3415	DCA_se2_ag1_m_06 - phones	IY0	106.4015
106.4015	DCA_se2_ag1_m_06 - phones	AH0	106.4315
106.4015	DCA_se2_ag1_m_06 - words	avengers	107.1515
106.4315	DCA_se2_ag1_m_06 - phones	V	106.4915
106.4915	DCA_se2_ag1_m_06 - phones	EH1	106.6015
106.6015	DCA_se2_ag1_m_06 - phones	N	106.6415
106.6415	DCA_se2_ag1_m_06 - phones	JH	106.7315
106.7315	DCA_se2_ag1_m_06 - phones	ER0	106.9115
106.9115	DCA_se2_ag1_m_06 - phones	Z	107.1515
107.1515	DCA_se2_ag1_m_06 - phones	sp	107.2215
107.2215	DCA_se2_ag1_m_06 - phones	AH0	107.3815
107.2215	DCA_se2_ag1_m_06 - words	and	107.5415
107.3815	DCA_se2_ag1_m_06 - phones	N	107.4815
107.4815	DCA_se2_ag1_m_06 - phones	D	107.5415
107.5415	DCA_se2_ag1_m_06 - words	uh	107.9615
107.5415	DCA_se2_ag1_m_06 - phones	AH1	107.9615
109.2832	DCA_se2_ag1_m_06 - phones	AH1	109.7632
109.2832	DCA_se2_ag1_m_06 - words	uh	109.7632
109.7632	DCA_se2_ag1_m_06 - phones	sp	109.8032
109.8032	DCA_se2_ag1_m_06 - phones	JH	109.9132
109.8032	DCA_se2_ag1_m_06 - words	johnny	110.0732
109.9132	DCA_se2_ag1_m_06 - phones	AA1	109.9632
109.9632	DCA_se2_ag1_m_06 - phones	N	110.0332
110.0332	DCA_se2_ag1_m_06 - phones	IY0	110.0732
110.0732	DCA_se2_ag1_m_06 - phones	K	110.1732
110.0732	DCA_se2_ag1_m_06 - words	carson	110.6332
110.1732	DCA_se2_ag1_m_06 - phones	AA1	110.2632
110.2632	DCA_se2_ag1_m_06 - phones	R	110.3432
110.3432	DCA_se2_ag1_m_06 - phones	S	110.4332
110.4332	DCA_se2_ag1_m_06 - phones	AH0	110.4732
110.4732	DCA_se2_ag1_m_06 - phones	N	110.6332
110.6332	DCA_se2_ag1_m_06 - phones	sp	111.3131
111.3131	DCA_se2_ag1_m_06 - phones	AH1	111.8331
111.3131	DCA_se2_ag1_m_06 - words	uh	111.8331
111.3324	DCA_int_02 - phones	M	111.3624
111.3324	DCA_int_02 - words	mm-hm	111.9224
111.3624	DCA_int_02 - phones	HH	111.3924
111.3924	DCA_int_02 - phones	M	111.9224
111.8331	DCA_se2_ag1_m_06 - phones	sp	113.0304
113.0304	DCA_se2_ag1_m_06 - words	<unk>	113.1704
113.0304	DCA_se2_ag1_m_06 - phones	spn	113.1704
114.6723	DCA_se2_ag1_m_06 - phones	AH1	116.0723
114.6723	DCA_se2_ag1_m_06 - words	uh	116.0723
116.0723	DCA_se2_ag1_m_06 - phones	sp	117.1912
117.1912	DCA_se2_ag1_m_06 - phones	R	117.2712
117.1912	DCA_se2_ag1_m_06 - words	rowan	117.3812
117.2712	DCA_se2_ag1_m_06 - phones	OW1	117.3212
117.3212	DCA_se2_ag1_m_06 - phones	AH0	117.3512
117.3512	DCA_se2_ag1_m_06 - phones	N	117.3812
117.3812	DCA_se2_ag1_m_06 - phones	AH0	117.4112
117.3812	DCA_se2_ag1_m_06 - words	and	117.4612
117.4112	DCA_se2_ag1_m_06 - phones	N	117.4612
117.4612	DCA_se2_ag1_m_06 - phones	M	117.5412
117.4612	DCA_se2_ag1_m_06 - words	martin	117.7212
117.5412	DCA_se2_ag1_m_06 - phones	AA1	117.5912
117.5912	DCA_se2_ag1_m_06 - phones	R	117.6212
117.6212	DCA_se2_ag1_m_06 - phones	T	117.6512
117.6512	DCA_se2_ag1_m_06 - phones	AH0	117.6812
117.6812	DCA_se2_ag1_m_06 - phones	N	117.7212
117.7212	DCA_se2_ag1_m_06 - phones	L	117.8012
117.7212	DCA_se2_ag1_m_06 - words	laugh	118.0012
117.8012	DCA_se2_ag1_m_06 - phones	AE1	117.8912
117.8912	DCA_se2_ag1_m_06 - phones	F	118.0012
118.0012	DCA_se2_ag1_m_06 - phones	IH0	118.0312
118.0012	DCA_se2_ag1_m_06 - words	in	118.0712
118.0312	DCA_se2_ag1_m_06 - phones	N	118.0712
118.0712	DCA_se2_ag1_m_06 - words	i	118.1012
118.0712	DCA_se2_ag1_m_06 - phones	AY1	118.1012
118.1012	DCA_se2_ag1_m_06 - phones	L	118.1412
118.1012	DCA_se2_ag1_m_06 - words	like	118.2212
118.1412	DCA_se2_ag1_m_06 - phones	AY1	118.1812
118.1812	DCA_se2_ag1_m_06 - phones	K	118.2212
118.2212	DCA_se2_ag1_m_06 - phones	sp	118.2512
118.2512	DCA_se2_ag1_m_06 - phones	DH	118.3012
118.2512	DCA_se2_ag1_m_06 - words	that	118.3712
118.3012	DCA_se2_ag1_m_06 - phones	AH0	118.3412
118.3412	DCA_se2_ag1_m_06 - phones	T	118.3712
118.3712	DCA_se2_ag1_m_06 - words	a	118.4212
118.3712	DCA_se2_ag1_m_06 - phones	AH0	118.4212
118.4212	DCA_se2_ag1_m_06 - phones	L	118.4512
118.4212	DCA_se2_ag1_m_06 - words	lot	118.6312
118.4512	DCA_se2_ag1_m_06 - phones	AO1	118.5812
118.5812	DCA_se2_ag1_m_06 - phones	T	118.6312
118.6312	DCA_se2_ag1_m_06 - phones	sp	121.6029
118.8631	DCA_int_02 - phones	sil	118.9331
118.9331	DCA_int_02 - phones	AH1	119.0131
118.9331	DCA_int_02 - words	uh-huh	119.2031
119.0131	DCA_int_02 - phones	HH	119.0631
119.0631	DCA_int_02 - phones	AH1	119.2031
119.2031	DCA_int_02 - phones	K	119.2731
119.2031	DCA_int_02 - words	could	119.3831
119.2731	DCA_int_02 - phones	UH1	119.3131
119.3131	DCA_int_02 - phones	D	119.3831
119.3831	DCA_int_02 - phones	Y	119.4331
119.3831	DCA_int_02 - words	you	119.4631
119.4331	DCA_int_02 - phones	UW1	119.4631
119.4631	DCA_int_02 - phones	T	119.5431
119.4631	DCA_int_02 - words	tell	119.6531
119.5431	DCA_int_02 - phones	EH1	119.5831
119.5831	DCA_int_02 - phones	L	119.6531
119.6531	DCA_int_02 - phones	M	119.7131
119.6531	DCA_int_02 - words	me	119.7731
119.7131	DCA_int_02 - phones	IY1	119.7731
119.7731	DCA_int_02 - phones	AH0	119.8431
119.7731	DCA_int_02 - words	about	120.0731
119.8431	DCA_int_02 - phones	B	119.9031
119.9031	DCA_int_02 - phones	AW1	120.0231
120.0231	DCA_int_02 - phones	T	120.0731
120.1314	DCA_int_02 - phones	D	120.2014
120.1314	DCA_int_02 - words	did	120.3114
120.2014	DCA_int_02 - phones	IH0	120.2514
120.2514	DCA_int_02 - phones	D	120.3114
120.3114	DCA_int_02 - phones	Y	120.3414
120.3114	DCA_int_02 - words	you	120.3714
120.3414	DCA_int_02 - phones	UW1	120.3714
120.3714	DCA_int_02 - phones	S	120.4914
120.3714	DCA_int_02 - words	see	120.5314
120.4914	DCA_int_02 - phones	IY1	120.5314
120.5314	DCA_int_02 - phones	DH	120.5914
120.5314	DCA_int_02 - words	the	120.6214
120.5914	DCA_int_02 - phones	IY0	120.6214
120.6214	DCA_int_02 - phones	AH0	120.6614
120.6214	DCA_int_02 - words	avengers	121.0514
120.6614	DCA_int_02 - phones	V	120.7014
120.7014	DCA_int_02 - phones	EH1	120.8114
120.8114	DCA_int_02 - phones	N	120.8614
120.8614	DCA_int_02 - phones	JH	120.9414
120.9414	DCA_int_02 - phones	ER0	121.0114
121.0114	DCA_int_02 - phones	Z	121.0514
121.0514	DCA_int_02 - phones	DH	121.0814
121.0514	DCA_int_02 - words	this	121.2514
121.0814	DCA_int_02 - phones	IH0	121.1414
121.1414	DCA_int_02 - phones	S	121.2514
121.2514	DCA_int_02 - phones	W	121.3014
121.2514	DCA_int_02 - words	week	121.4514
121.3014	DCA_int_02 - phones	IY1	121.4214
121.4214	DCA_int_02 - phones	K	121.4514
121.4514	DCA_int_02 - phones	sp	121.5014
121.6029	DCA_se2_ag1_m_06 - phones	N	121.6529
121.6029	DCA_se2_ag1_m_06 - words	not	121.7429
121.6529	DCA_se2_ag1_m_06 - phones	AA1	121.6829
121.6829	DCA_se2_ag1_m_06 - phones	T	121.7429
121.7429	DCA_se2_ag1_m_06 - phones	DH	121.7829
121.7429	DCA_se2_ag1_m_06 - words	this	121.9229
121.7829	DCA_se2_ag1_m_06 - phones	IH0	121.8229
121.8229	DCA_se2_ag1_m_06 - phones	S	121.9229
121.9229	DCA_se2_ag1_m_06 - phones	W	121.9829
121.9229	DCA_se2_ag1_m_06 - words	week	122.0829
121.9829	DCA_se2_ag1_m_06 - phones	IY1	122.0529
122.0529	DCA_se2_ag1_m_06 - phones	K	122.0829
122.0829	DCA_se2_ag1_m_06 - phones	N	122.1529
122.0829	DCA_se2_ag1_m_06 - words	no	122.2529
122.1529	DCA_se2_ag1_m_06 - phones	OW1	122.2529
122.2529	DCA_se2_ag1_m_06 - phones	AY1	122.2829
122.2529	DCA_se2_ag1_m_06 - words	i	122.2829
122.2829	DCA_se2_ag1_m_06 - phones	D	122.3329
122.2829	DCA_se2_ag1_m_06 - words	didn't	122.6029
122.3329	DCA_se2_ag1_m_06 - phones	IH1	122.3629
122.3629	DCA_se2_ag1_m_06 - phones	D	122.4529
122.4529	DCA_se2_ag1_m_06 - phones	N	122.5029
122.5029	DCA_se2_ag1_m_06 - phones	T	122.6029
123.2777	DCA_int_02 - phones	K	123.3577
123.2777	DCA_int_02 - words	could	123.4577
123.3577	DCA_int_02 - phones	UH1	123.3977
123.3977	DCA_int_02 - phones	D	123.4577
123.4577	DCA_int_02 - phones	Y	123.4877
123.4577	DCA_int_02 - words	you	123.5477
123.4877	DCA_int_02 - phones	UW1	123.5477
123.5477	DCA_int_02 - phones	T	123.6377
123.5477	DCA_int_02 - words	tell	123.7977
123.6377	DCA_int_02 - phones	EH1	123.6977
123.6977	DCA_int_02 - phones	L	123.7977
123.7977	DCA_int_02 - phones	M	123.8477
123.7977	DCA_int_02 - words	me	124.4677
123.8477	DCA_int_02 - phones	IY1	124.4677
124.4677	DCA_int_02 - phones	sp	124.7499
124.7499	DCA_int_02 - phones	AH1	125.0499
124.7499	DCA_int_02 - words	uh	125.0499
125.0499	DCA_int_02 - phones	sp	125.2615
125.2615	DCA_int_02 - phones	EH1	125.3415
125.2615	DCA_int_02 - words	any	125.4815
125.3415	DCA_int_02 - phones	N	125.3915
125.3915	DCA_int_02 - phones	IY0	125.4815
125.4815	DCA_int_02 - phones	W	125.5515
125.4815	DCA_int_02 - words	one	125.7015
125.5515	DCA_int_02 - phones	AH1	125.6115
125.6115	DCA_int_02 - phones	N	125.7015
125.7015	DCA_int_02 - phones	P	125.7815
125.7015	DCA_int_02 - words	program	126.0715
125.7815	DCA_int_02 - phones	R	125.8215
125.8215	DCA_int_02 - phones	OW1	125.9215
125.9215	DCA_int_02 - phones	G	125.9715
125.9715	DCA_int_02 - phones	R	126.0015
126.0015	DCA_int_02 - phones	AE2	126.0315
126.0315	DCA_int_02 - phones	M	126.0715
126.0715	DCA_int_02 - phones	DH	126.1115
126.0715	DCA_int_02 - words	that	126.1715
126.1115	DCA_int_02 - phones	AH0	126.1415
126.1415	DCA_int_02 - phones	T	126.1715
126.1715	DCA_int_02 - phones	Y	126.2015
126.1715	DCA_int_02 - words	you	126.2315
126.2015	DCA_int_02 - phones	UW1	126.2315
126.2315	DCA_int_02 - phones	S	126.3215
126.2315	DCA_int_02 - words	saw	126.5015
126.3215	DCA_int_02 - phones	AO1	126.5015
126.5015	DCA_int_02 - phones	DH	126.5515
126.5015	DCA_int_02 - words	this	126.6815
126.5515	DCA_int_02 - phones	IH0	126.5815
126.5815	DCA_int_02 - phones	S	126.6815
126.6815	DCA_int_02 - phones	W	126.7315
126.6815	DCA_int_02 - words	week	126.8815
126.7315	DCA_int_02 - phones	IY1	126.8415
126.8415	DCA_int_02 - phones	K	126.8815
126.8815	DCA_int_02 - phones	DH	126.9115
126.8815	DCA_int_02 - words	that	127.0115
126.9115	DCA_int_02 - phones	AH0	126.9415
126.9415	DCA_int_02 - phones	T	127.0115
127.0115	DCA_int_02 - phones	Y	127.0515
127.0115	DCA_int_02 - words	you	127.0815
127.0515	DCA_int_02 - phones	UW1	127.0815
127.0815	DCA_int_02 - phones	K	127.1515
127.0815	DCA_int_02 - words	can	127.2115
127.1515	DCA_int_02 - phones	AH0	127.1815
127.1815	DCA_int_02 - phones	N	127.2115
127.2115	DCA_int_02 - phones	R	127.2415
127.2115	DCA_int_02 - words	remember	127.6815
127.2415	DCA_int_02 - phones	IY0	127.3515
127.3515	DCA_int_02 - phones	M	127.3915
127.3915	DCA_int_02 - phones	EH1	127.4615
127.4615	DCA_int_02 - phones	M	127.5715
127.5715	DCA_int_02 - phones	B	127.6215
127.6215	DCA_int_02 - phones	ER0	127.6815
127.6815	DCA_int_02 - phones	Y	127.7115
127.6815	DCA_int_02 - words	you	127.7415
127.7115	DCA_int_02 - phones	UW1	127.7415
127.7415	DCA_int_02 - phones	sp	127.8215
127.8215	DCA_int_02 - phones	K	127.8515
127.8215	DCA_int_02 - words	can	127.9115
127.8515	DCA_int_02 - phones	AH0	127.8815
127.8815	DCA_int_02 - phones	N	127.9115
127.9115	DCA_int_02 - phones	sp	128.0815
128.0815	DCA_int_02 - phones	R	128.1315
128.0815	DCA_int_02 - words	recall	128.5915
128.1315	DCA_int_02 - phones	IH0	128.2215
128.2215	DCA_int_02 - phones	K	128.3315
128.3315	DCA_int_02 - phones	AO1	128.4315
128.4315	DCA_int_02 - phones	L	128.5915
128.5915	DCA_int_02 - phones	sp	128.6215
128.6215	DCA_int_02 - phones	HH	128.6615
128.6215	DCA_int_02 - words	what	128.7615
128.6615	DCA_int_02 - phones	W	128.7015
128.7015	DCA_int_02 - phones	AH1	128.7315
128.7315	DCA_int_02 - phones	T	128.7615
128.7615	DCA_int_02 - phones	HH	128.8615
128.7615	DCA_int_02 - words	happened	129.3115
128.8615	DCA_int_02 - phones	AE1	128.9915
128.9915	DCA_int_02 - phones	P	129.1015
129.1015	DCA_int_02 - phones	AH0	129.1515
129.1515	DCA_int_02 - phones	N	129.2115
129.2115	DCA_int_02 - phones	D	129.3115
129.3115	DCA_int_02 - phones	sp	135.5842
131.0590	DCA_se2_ag1_m_06 - phones	sil	131.0890
131.0890	DCA_se2_ag1_m_06 - phones	M	131.3790
131.0890	DCA_se2_ag1_m_06 - words	mm	131.3790
131.3790	DCA_se2_ag1_m_06 - phones	sp	131.4890
131.4890	DCA_se2_ag1_m_06 - phones	JH	131.6290
131.4890	DCA_se2_ag1_m_06 - words	gee	131.6890
131.6290	DCA_se2_ag1_m_06 - phones	IY1	131.6890
131.6890	DCA_se2_ag1_m_06 - words	i	131.7490
131.6890	DCA_se2_ag1_m_06 - phones	AY1	131.7490
131.7490	DCA_se2_ag1_m_06 - phones	R	131.8790
131.7490	DCA_se2_ag1_m_06 - words	r-	131.8790
131.8790	DCA_se2_ag1_m_06 - phones	AY1	132.0890
131.8790	DCA_se2_ag1_m_06 - words	i	132.0890
132.0890	DCA_se2_ag1_m_06 - phones	sp	132.1190
132.1190	DCA_se2_ag1_m_06 - phones	R	132.1490
132.1190	DCA_se2_ag1_m_06 - words	really	132.2390
132.1490	DCA_se2_ag1_m_06 - phones	IH1	132.1790
132.1790	DCA_se2_ag1_m_06 - phones	L	132.2090
132.2090	DCA_se2_ag1_m_06 - phones	IY0	132.2390
132.2390	DCA_se2_ag1_m_06 - phones	D	132.2690
132.2390	DCA_se2_ag1_m_06 - words	don't	132.4090
132.2690	DCA_se2_ag1_m_06 - phones	OW1	132.2990
132.2990	DCA_se2_ag1_m_06 - phones	N	132.4090
132.4090	DCA_se2_ag1_m_06 - phones	TH	132.4390
132.4090	DCA_se2_ag1_m_06 - words	think	132.5290
132.4390	DCA_se2_ag1_m_06 - phones	IH1	132.4690
132.4690	DCA_se2_ag1_m_06 - phones	NG	132.4990
132.4990	DCA_se2_ag1_m_06 - phones	K	132.5290
132.5290	DCA_se2_ag1_m_06 - phones	AY1	132.5990
132.5290	DCA_se2_ag1_m_06 - words	i	132.5990
132.5990	DCA_se2_ag1_m_06 - phones	K	132.6690
132.5990	DCA_se2_ag1_m_06 - words	could	132.8290
132.6690	DCA_se2_ag1_m_06 - phones	UH1	132.7290
132.7290	DCA_se2_ag1_m_06 - phones	D	132.8290
132.8290	DCA_se2_ag1_m_06 - phones	K	132.8790
132.8290	DCA_se2_ag1_m_06 - words	cause	133.0190
132.8790	DCA_se2_ag1_m_06 - phones	AA1	132.9290
132.9290	DCA_se2_ag1_m_06 - phones	Z	133.0190
133.0190	DCA_se2_ag1_m_06 - phones	AY1	133.0490
133.0190	DCA_se2_ag1_m_06 - words	i	133.0490
133.0490	DCA_se2_ag1_m_06 - phones	HH	133.0890
133.0490	DCA_se2_ag1_m_06 - words	haven't	133.2090
133.0890	DCA_se2_ag1_m_06 - phones	AE1	133.1190
133.1190	DCA_se2_ag1_m_06 - phones	V	133.1490
133.1490	DCA_se2_ag1_m_06 - phones	AH0	133.1790
133.1790	DCA_se2_ag1_m_06 - phones	N	133.2090
133.2090	DCA_se2_ag1_m_06 - phones	B	133.2390
133.2090	DCA_se2_ag1_m_06 - words	been	133.3290
133.2390	DCA_se2_ag1_m_06 - phones	IH0	133.2790
133.2790	DCA_se2_ag1_m_06 - phones	N	133.3290
133.3290	DCA_se2_ag1_m_06 - phones	W	133.3590
133.3290	DCA_se2_ag1_m_06 - words	watching	133.5490
133.3590	DCA_se2_ag1_m_06 - phones	AA1	133.4190
133.4190	DCA_se2_ag1_m_06 - phones	CH	133.4890
133.4890	DCA_se2_ag1_m_06 - phones	IH0	133.5190
133.5190	DCA_se2_ag1_m_06 - phones	NG	133.5490
133.5490	DCA_se2_ag1_m_06 - phones	M	133.5790
133.5490	DCA_se2_ag1_m_06 - words	much	133.7090
133.5790	DCA_se2_ag1_m_06 - phones	AH1	133.6290
133.6290	DCA_se2_ag1_m_06 - phones	CH	133.7090
133.7090	DCA_se2_ag1_m_06 - phones	T	133.7490
133.7090	DCA_se2_ag1_m_06 - words	television	134.0390
133.7490	DCA_se2_ag1_m_06 - phones	EH1	133.7890
133.7890	DCA_se2_ag1_m_06 - phones	L	133.8190
133.8190	DCA_se2_ag1_m_06 - phones	AH0	133.8490
133.8490	DCA_se2_ag1_m_06 - phones	V	133.9090
133.9090	DCA_se2_ag1_m_06 - phones	IH2	133.9390
133.9390	DCA_se2_ag1_m_06 - phones	ZH	133.9790
133.9790	DCA_se2_ag1_m_06 - phones	AH0	134.0090
134.0090	DCA_se2_ag1_m_06 - phones	N	134.0390
134.0390	DCA_se2_ag1_m_06 - phones	DH	134.0690
134.0390	DCA_se2_ag1_m_06 - words	this	134.1690
134.0690	DCA_se2_ag1_m_06 - phones	IH0	134.0990
134.0990	DCA_se2_ag1_m_06 - phones	S	134.1690
134.1690	DCA_se2_ag1_m_06 - phones	W	134.2290
134.1690	DCA_se2_ag1_m_06 - words	week	134.3090
134.2290	DCA_se2_ag1_m_06 - phones	IY1	134.2690
134.2690	DCA_se2_ag1_m_06 - phones	K	134.3090
134.3090	DCA_se2_ag1_m_06 - phones	AH0	134.3390
134.3090	DCA_se2_ag1_m_06 - words	and	134.3990
134.3390	DCA_se2_ag1_m_06 - phones	N	134.3990
134.3990	DCA_se2_ag1_m_06 - phones	AY1	134.4490
134.3990	DCA_se2_ag1_m_06 - words	i	134.4490
134.4490	DCA_se2_ag1_m_06 - phones	W	134.5490
134.4490	DCA_se2_ag1_m_06 - words	wouldn't	134.6990
134.5490	DCA_se2_ag1_m_06 - phones	UH1	134.5790
134.5790	DCA_se2_ag1_m_06 - phones	D	134.6090
134.6090	DCA_se2_ag1_m_06 - phones	AH0	134.6390
134.6390	DCA_se2_ag1_m_06 - phones	N	134.6690
134.6690	DCA_se2_ag1_m_06 - phones	T	134.6990
134.6990	DCA_se2_ag1_m_06 - phones	R	134.7290
134.6990	DCA_se2_ag1_m_06 - words	remember	135.0090
134.7290	DCA_se2_ag1_m_06 - phones	IH0	134.7590
134.7590	DCA_se2_ag1_m_06 - phones	M	134.7990
134.7990	DCA_se2_ag1_m_06 - phones	EH1	134.8290
134.8290	DCA_se2_ag1_m_06 - phones	M	134.8990
134.8990	DCA_se2_ag1_m_06 - phones	B	134.9490
134.9490	DCA_se2_ag1_m_06 - phones	ER0	135.0090
135.0090	DCA_se2_ag1_m_06 - phones	sp	135.0490
135.0490	DCA_se2_ag1_m_06 - phones	EH1	135.0790
135.0490	DCA_se2_ag1_m_06 - words	any	135.2390
135.0790	DCA_se2_ag1_m_06 - phones	N	135.1090
135.1090	DCA_se2_ag1_m_06 - phones	IY0	135.2390
135.4083	DCA_se2_ag1_m_06 - phones	sil	135.4483
135.4483	DCA_se2_ag1_m_06 - phones	EH1	135.4983
135.4483	DCA_se2_ag1_m_06 - words	any	135.6183
135.4983	DCA_se2_ag1_m_06 - phones	N	135.5583
135.5583	DCA_se2_ag1_m_06 - phones	IY0	135.6183
135.5842	DCA_int_02 - phones	AA1	135.6642
135.5842	DCA_int_02 - words	are	135.7042
135.6183	DCA_se2_ag1_m_06 - phones	AH0	135.6783
135.6183	DCA_se2_ag1_m_06 - words	of	135.7483
135.6642	DCA_int_02 - phones	R	135.7042
135.6783	DCA_se2_ag1_m_06 - phones	V	135.7483
135.7042	DCA_int_02 - phones	sp	136.0731
135.7483	DCA_se2_ag1_m_06 - phones	IH0	135.7883
135.7483	DCA_se2_ag1_m_06 - words	it	135.8283
135.7883	DCA_se2_ag1_m_06 - phones	T	135.8283
136.0731	DCA_int_02 - phones	OW2	136.2031
136.0731	DCA_int_02 - words	okay	136.4631
136.2031	DCA_int_02 - phones	K	136.3231
136.3231	DCA_int_02 - phones	EY1	136.4631
136.4631	DCA_int_02 - phones	W	136.5031
136.4631	DCA_int_02 - words	well	136.5631
136.5031	DCA_int_02 - phones	EH1	136.5331
136.5331	DCA_int_02 - phones	L	136.5631
136.5631	DCA_int_02 - phones	W	136.7131
136.5631	DCA_int_02 - words	what	136.7731
136.7131	DCA_int_02 - phones	AH1	136.7431
136.7431	DCA_int_02 - phones	T	136.7731
136.7731	DCA_int_02 - phones	D	136.8031
136.7731	DCA_int_02 - words	do	136.8331
136.8031	DCA_int_02 - phones	UW1	136.8331
136.8331	DCA_int_02 - phones	Y	136.8631
136.8331	DCA_int_02 - words	you	136.9731
136.8631	DCA_int_02 - phones	UW1	136.9731
136.9731	DCA_int_02 - phones	L	137.0531
136.9731	DCA_int_02 - words	like	137.1931
137.0531	DCA_int_02 - phones	AY1	137.1131
137.1131	DCA_int_02 - phones	K	137.1931
137.1931	DCA_int_02 - phones	S	137.2831
137.1931	DCA_int_02 - words	so	137.3231
137.2831	DCA_int_02 - phones	OW1	137.3231
137.3231	DCA_int_02 - phones	M	137.3731
137.3231	DCA_int_02 - words	much	137.5631
137.3731	DCA_int_02 - phones	AH1	137.4531
137.4531	DCA_int_02 - phones	CH	137.5631
137.5631	DCA_int_02 - phones	AH0	137.5931
137.5631	DCA_int_02 - words	about	137.8331
137.5931	DCA_int_02 - phones	B	137.6531
137.6531	DCA_int_02 - phones	AW1	137.7731
137.7731	DCA_int_02 - phones	T	137.8331
137.8331	DCA_int_02 - phones	L	137.9331
137.8331	DCA_int_02 - words	laugh	138.2131
137.9331	DCA_int_02 - phones	AE1	138.0631
138.0631	DCA_int_02 - phones	F	138.2131
138.2131	DCA_int_02 - phones	IH0	138.2431
138.2131	DCA_int_02 - words	in	138.3531
138.2431	DCA_int_02 - phones	N	138.3531
138.6164	DCA_int_02 - phones	IH0	138.7164
138.6164	DCA_int_02 - words	is	138.7664
138.7164	DCA_int_02 - phones	Z	138.7664
138.7664	DCA_int_02 - phones	DH	138.8064
138.7664	DCA_int_02 - words	there	138.8664
138.8064	DCA_int_02 - phones	EH1	138.8364
138.8364	DCA_int_02 - phones	R	138.8664
138.8664	DCA_int_02 - phones	EH1	138.9064
138.8664	DCA_int_02 - words	anything	139.2564
138.9064	DCA_int_02 - phones	N	138.9664
138.9664	DCA_int_02 - phones	IY0	139.0564
139.0564	DCA_int_02 - phones	TH	139.1564
139.1564	DCA_int_02 - phones	IH2	139.1864
139.1864	DCA_int_02 - phones	NG	139.2564
139.2564	DCA_int_02 - phones	sp	139.2864
139.2864	DCA_int_02 - phones	P	139.3364
139.2864	DCA_int_02 - words	particular	139.8264
139.3364	DCA_int_02 - phones	ER0	139.4164
139.4164	DCA_int_02 - phones	T	139.4864
139.4864	DCA_int_02 - phones	IH1	139.5764
139.5764	DCA_int_02 - phones	K	139.6764
139.6764	DCA_int_02 - phones	Y	139.7064
139.7064	DCA_int_02 - phones	AH0	139.7364
139.7364	DCA_int_02 - phones	L	139.7664
139.7664	DCA_int_02 - phones	ER0	139.8264
139.8264	DCA_int_02 - phones	sp	147.1100
140.2531	DCA_se2_ag1_m_06 - phones	sil	140.2831
140.2831	DCA_se2_ag1_m_06 - phones	W	140.4131
140.2831	DCA_se2_ag1_m_06 - words	well	140.5631
140.4131	DCA_se2_ag1_m_06 - phones	EH1	140.4731
140.4731	DCA_se2_ag1_m_06 - phones	L	140.5631
140.5631	DCA_se2_ag1_m_06 - words	i	140.5931
140.5631	DCA_se2_ag1_m_06 - phones	AY1	140.5931
140.5931	DCA_se2_ag1_m_06 - phones	TH	140.6831
140.5931	DCA_se2_ag1_m_06 - words	think	140.8231
140.6831	DCA_se2_ag1_m_06 - phones	IH1	140.7331
140.7331	DCA_se2_ag1_m_06 - phones	NG	140.7831
140.7831	DCA_se2_ag1_m_06 - phones	K	140.8231
140.8231	DCA_se2_ag1_m_06 - phones	IH1	140.8531
140.8231	DCA_se2_ag1_m_06 - words	it	140.9231
140.8531	DCA_se2_ag1_m_06 - phones	T	140.9231
140.9231	DCA_se2_ag1_m_06 - phones	S	141.0431
140.9231	DCA_se2_ag1_m_06 - words	s	141.0431
141.0431	DCA_se2_ag1_m_06 - phones	AH1	141.3931
141.0431	DCA_se2_ag1_m_06 - words	uh	141.3931
141.5722	DCA_se2_ag1_m_06 - phones	IH0	141.6422
141.5722	DCA_se2_ag1_m_06 - words	it	141.6822
141.6422	DCA_se2_ag1_m_06 - phones	T	141.6822
141.6822	DCA_se2_ag1_m_06 - words	s	141.7222
141.6822	DCA_se2_ag1_m_06 - phones	S	141.7222
141.7222	DCA_se2_ag1_m_06 - words	a	141.7522
141.7222	DCA_se2_ag1_m_06 - phones	AH0	141.7522
141.7522	DCA_se2_ag1_m_06 - phones	L	141.7822
141.7522	DCA_se2_ag1_m_06 - words	lot	141.8722
141.7822	DCA_se2_ag1_m_06 - phones	AO1	141.8222
141.8222	DCA_se2_ag1_m_06 - phones	T	141.8722
141.8722	DCA_se2_ag1_m_06 - phones	B	141.9022
141.8722	DCA_se2_ag1_m_06 - words	better	142.0122
141.9022	DCA_se2_ag1_m_06 - phones	EH1	141.9322
141.9322	DCA_se2_ag1_m_06 - phones	T	141.9622
141.9622	DCA_se2_ag1_m_06 - phones	ER0	142.0122
142.0122	DCA_se2_ag1_m_06 - phones	DH	142.0422
142.0122	DCA_se2_ag1_m_06 - words	than	142.1022
142.0422	DCA_se2_ag1_m_06 - phones	AH0	142.0722
142.0722	DCA_se2_ag1_m_06 - phones	N	142.1022
142.1022	DCA_se2_ag1_m_06 - phones	M	142.1422
142.1022	DCA_se2_ag1_m_06 - words	most	142.3622
142.1422	DCA_se2_ag1_m_06 - phones	OW1	142.2122
142.2122	DCA_se2_ag1_m_06 - phones	S	142.3622
142.3622	DCA_se2_ag1_m_06 - phones	AH0	142.3922
142.3622	DCA_se2_ag1_m_06 - words	of	142.4222
142.3922	DCA_se2_ag1_m_06 - phones	V	142.4222
142.4222	DCA_se2_ag1_m_06 - phones	DH	142.4622
142.4222	DCA_se2_ag1_m_06 - words	the	142.5722
142.4622	DCA_se2_ag1_m_06 - phones	AH1	142.5722
142.5722	DCA_se2_ag1_m_06 - phones	sp	142.6222
142.7473	DCA_se2_ag1_m_06 - phones	K	142.8673
[truncated: 13,382 more rows]
