# Supplementary material for: Considering Performance in the Automated and Manual Coding of Sociolinguistic Variables: Lessons From Variable (ING)
Source: Front Artif Intell. 2021 Apr 29;4:648543. doi: 10.3389/frai.2021.648543 (PMC8117961; doi:10.3389/frai.2021.648543)
Supplement: Supplementary file 4 [file Data_Sheet_4.ZIP › CORAAL_Aligned_as_Tables/DCA_se3_ag2_f_04_1_txout.txt]

tmin	tier	text	tmax
0.4748	DCA_int_02 - phones	W	0.5748
0.4748	DCA_int_02 - words	when	0.6748
0.5748	DCA_int_02 - phones	EH1	0.6048
0.6048	DCA_int_02 - phones	N	0.6748
0.6748	DCA_int_02 - phones	Y	0.7248
0.6748	DCA_int_02 - words	you	0.7848
0.7248	DCA_int_02 - phones	UW1	0.7848
0.7848	DCA_int_02 - phones	W	0.8748
0.7848	DCA_int_02 - words	were	0.9548
0.8748	DCA_int_02 - phones	ER0	0.9548
0.9548	DCA_int_02 - phones	S	1.1348
0.9548	DCA_int_02 - words	smaller	1.5248
1.1348	DCA_int_02 - phones	M	1.2048
1.2048	DCA_int_02 - phones	AO1	1.3548
1.3548	DCA_int_02 - phones	L	1.4348
1.4348	DCA_int_02 - phones	ER0	1.5248
1.5248	DCA_int_02 - phones	sp	1.5748
1.5748	DCA_int_02 - phones	K	1.6048
1.5748	DCA_int_02 - words	can	1.6848
1.6048	DCA_int_02 - phones	AH0	1.6348
1.6348	DCA_int_02 - phones	N	1.6848
1.6848	DCA_int_02 - phones	Y	1.7348
1.6848	DCA_int_02 - words	you	1.8148
1.7348	DCA_int_02 - phones	UW1	1.8148
1.8148	DCA_int_02 - phones	sp	1.8648
1.8648	DCA_int_02 - phones	T	1.8948
1.8648	DCA_int_02 - words	tell	2.0048
1.8948	DCA_int_02 - phones	EH1	1.9448
1.9448	DCA_int_02 - phones	L	2.0048
2.0048	DCA_int_02 - phones	M	2.1048
2.0048	DCA_int_02 - words	me	2.2048
2.1048	DCA_int_02 - phones	IY1	2.2048
2.2048	DCA_int_02 - phones	sp	2.2848
2.6353	DCA_int_02 - phones	W	2.7153
2.6353	DCA_int_02 - words	what	2.7753
2.7153	DCA_int_02 - phones	AH1	2.7453
2.7453	DCA_int_02 - phones	T	2.7753
2.7753	DCA_int_02 - phones	sp	2.8353
2.8353	DCA_int_02 - phones	K	2.8753
2.8353	DCA_int_02 - words	kinds	3.1253
2.8753	DCA_int_02 - phones	AY1	2.9853
2.9853	DCA_int_02 - phones	N	3.0653
3.0653	DCA_int_02 - phones	Z	3.1253
3.1253	DCA_int_02 - phones	AH0	3.1553
3.1253	DCA_int_02 - words	of	3.1853
3.1553	DCA_int_02 - phones	V	3.1853
3.1853	DCA_int_02 - phones	sp	3.2353
3.2353	DCA_int_02 - phones	G	3.2953
3.2353	DCA_int_02 - words	games	3.6053
3.2953	DCA_int_02 - phones	EY1	3.4353
3.4353	DCA_int_02 - phones	M	3.4753
3.4753	DCA_int_02 - phones	Z	3.6053
3.6053	DCA_int_02 - phones	sp	3.6353
3.6353	DCA_int_02 - phones	Y	3.6653
3.6353	DCA_int_02 - words	you	3.7253
3.6653	DCA_int_02 - phones	UW1	3.7253
3.7253	DCA_int_02 - phones	sp	3.8453
3.8453	DCA_int_02 - phones	P	3.8853
3.8453	DCA_int_02 - words	played	4.1753
3.8853	DCA_int_02 - phones	L	3.9753
3.9753	DCA_int_02 - phones	EY1	4.0653
4.0653	DCA_int_02 - phones	D	4.1753
4.1753	DCA_int_02 - phones	sp	4.2853
4.9496	DCA_se3_ag2_f_04 - phones	W	5.1096
4.9496	DCA_se3_ag2_f_04 - words	well	5.5096
5.1096	DCA_se3_ag2_f_04 - phones	EH1	5.3596
5.3596	DCA_se3_ag2_f_04 - phones	L	5.5096
5.5096	DCA_se3_ag2_f_04 - phones	sp	5.6496
5.8861	DCA_se3_ag2_f_04 - phones	IH1	5.9961
5.8861	DCA_se3_ag2_f_04 - words	if	6.0361
5.9961	DCA_se3_ag2_f_04 - phones	F	6.0361
6.0361	DCA_se3_ag2_f_04 - phones	sp	6.0661
6.0661	DCA_se3_ag2_f_04 - phones	W	6.1161
6.0661	DCA_se3_ag2_f_04 - words	we	6.1761
6.1161	DCA_se3_ag2_f_04 - phones	IY1	6.1761
6.1761	DCA_se3_ag2_f_04 - phones	HH	6.2561
6.1761	DCA_se3_ag2_f_04 - words	had	6.4261
6.2561	DCA_se3_ag2_f_04 - phones	AE1	6.3661
6.3661	DCA_se3_ag2_f_04 - phones	D	6.4261
6.4261	DCA_se3_ag2_f_04 - phones	IH0	6.4961
6.4261	DCA_se3_ag2_f_04 - words	if	6.5461
6.4961	DCA_se3_ag2_f_04 - phones	F	6.5461
6.5461	DCA_se3_ag2_f_04 - phones	sp	6.5761
6.5761	DCA_se3_ag2_f_04 - words	i	6.7561
6.5761	DCA_se3_ag2_f_04 - phones	AY1	6.7561
6.7561	DCA_se3_ag2_f_04 - phones	W	6.7961
6.7561	DCA_se3_ag2_f_04 - words	was	6.9661
6.7961	DCA_se3_ag2_f_04 - phones	AH1	6.8461
6.8461	DCA_se3_ag2_f_04 - phones	Z	6.9661
6.9661	DCA_se3_ag2_f_04 - phones	AE1	7.0161
6.9661	DCA_se3_ag2_f_04 - words	at	7.0561
7.0161	DCA_se3_ag2_f_04 - phones	T	7.0561
7.0561	DCA_se3_ag2_f_04 - phones	AH0	7.1161
7.0561	DCA_se3_ag2_f_04 - words	a	7.1161
7.1161	DCA_se3_ag2_f_04 - phones	P	7.2861
7.1161	DCA_se3_ag2_f_04 - words	party	7.5561
7.2861	DCA_se3_ag2_f_04 - phones	AA1	7.4161
7.4161	DCA_se3_ag2_f_04 - phones	R	7.4561
7.4561	DCA_se3_ag2_f_04 - phones	T	7.4961
7.4961	DCA_se3_ag2_f_04 - phones	IY0	7.5561
7.5561	DCA_se3_ag2_f_04 - phones	W	7.5861
7.5561	DCA_se3_ag2_f_04 - words	we	7.6661
7.5861	DCA_se3_ag2_f_04 - phones	IY1	7.6661
7.6661	DCA_se3_ag2_f_04 - phones	P	7.7661
7.6661	DCA_se3_ag2_f_04 - words	played	8.0161
7.7661	DCA_se3_ag2_f_04 - phones	L	7.8161
7.8161	DCA_se3_ag2_f_04 - phones	EY1	7.9261
7.9261	DCA_se3_ag2_f_04 - phones	D	8.0161
8.0161	DCA_se3_ag2_f_04 - phones	S	8.1061
8.0161	DCA_se3_ag2_f_04 - words	spin	8.3061
8.1061	DCA_se3_ag2_f_04 - phones	P	8.1561
8.1561	DCA_se3_ag2_f_04 - phones	IH1	8.2161
8.2161	DCA_se3_ag2_f_04 - phones	N	8.3061
8.3061	DCA_se3_ag2_f_04 - phones	DH	8.3361
8.3061	DCA_se3_ag2_f_04 - words	the	8.3761
8.3361	DCA_se3_ag2_f_04 - phones	AH0	8.3761
8.3761	DCA_se3_ag2_f_04 - phones	B	8.4861
8.3761	DCA_se3_ag2_f_04 - words	bottle	8.9061
8.4861	DCA_se3_ag2_f_04 - phones	AA1	8.6661
8.6661	DCA_se3_ag2_f_04 - phones	T	8.7261
8.7261	DCA_se3_ag2_f_04 - phones	AH0	8.7661
8.7661	DCA_se3_ag2_f_04 - phones	L	8.9061
8.9061	DCA_se3_ag2_f_04 - phones	sp	8.9561
9.3512	DCA_int_02 - phones	M	9.3812
9.3512	DCA_int_02 - words	mm-hm	9.9312
9.3812	DCA_int_02 - phones	HH	9.4312
9.4312	DCA_int_02 - phones	M	9.9312
9.8594	DCA_se3_ag2_f_04 - phones	AH1	10.2994
9.8594	DCA_se3_ag2_f_04 - words	uh	10.2994
10.2994	DCA_se3_ag2_f_04 - phones	sp	10.3694
10.4517	DCA_se3_ag2_f_04 - phones	W	10.5517
10.4517	DCA_se3_ag2_f_04 - words	we	10.5917
10.5517	DCA_se3_ag2_f_04 - phones	IY1	10.5917
10.5917	DCA_se3_ag2_f_04 - phones	P	10.6817
10.5917	DCA_se3_ag2_f_04 - words	played	10.9217
10.6817	DCA_se3_ag2_f_04 - phones	L	10.7417
10.7417	DCA_se3_ag2_f_04 - phones	EY1	10.8617
10.8617	DCA_se3_ag2_f_04 - phones	D	10.9217
10.9217	DCA_se3_ag2_f_04 - phones	sp	10.9817
10.9817	DCA_se3_ag2_f_04 - phones	M	11.0117
10.9817	DCA_se3_ag2_f_04 - words	monopoly	11.9717
11.0117	DCA_se3_ag2_f_04 - phones	AH0	11.0417
11.0417	DCA_se3_ag2_f_04 - phones	N	11.1817
11.1817	DCA_se3_ag2_f_04 - phones	AA1	11.3417
11.3417	DCA_se3_ag2_f_04 - phones	P	11.4217
11.4217	DCA_se3_ag2_f_04 - phones	AH0	11.4617
11.4617	DCA_se3_ag2_f_04 - phones	L	11.5817
11.5817	DCA_se3_ag2_f_04 - phones	IY0	11.9717
13.5584	DCA_se3_ag2_f_04 - phones	CH	13.6984
13.5584	DCA_se3_ag2_f_04 - words	checkers	14.4884
13.6984	DCA_se3_ag2_f_04 - phones	EH1	13.7884
13.7884	DCA_se3_ag2_f_04 - phones	K	13.8784
13.8784	DCA_se3_ag2_f_04 - phones	ER0	14.0784
14.0784	DCA_se3_ag2_f_04 - phones	Z	14.4884
16.0235	DCA_se3_ag2_f_04 - phones	sil	16.0635
16.0635	DCA_se3_ag2_f_04 - phones	AH1	16.4535
16.0635	DCA_se3_ag2_f_04 - words	uh	16.4535
16.4535	DCA_se3_ag2_f_04 - phones	sp	16.5735
16.9074	DCA_se3_ag2_f_04 - phones	W	16.9674
16.9074	DCA_se3_ag2_f_04 - words	what	17.0474
16.9674	DCA_se3_ag2_f_04 - phones	AH1	16.9974
16.9974	DCA_se3_ag2_f_04 - phones	T	17.0474
17.0474	DCA_se3_ag2_f_04 - phones	EH1	17.1474
17.0474	DCA_se3_ag2_f_04 - words	else	17.3174
17.1474	DCA_se3_ag2_f_04 - phones	L	17.2474
17.2474	DCA_se3_ag2_f_04 - phones	S	17.3174
17.3174	DCA_se3_ag2_f_04 - phones	D	17.3674
17.3174	DCA_se3_ag2_f_04 - words	did	17.4274
17.3674	DCA_se3_ag2_f_04 - phones	IH0	17.3974
17.3974	DCA_se3_ag2_f_04 - phones	D	17.4274
17.4274	DCA_se3_ag2_f_04 - phones	sp	17.4774
17.4774	DCA_se3_ag2_f_04 - phones	W	17.5274
17.4774	DCA_se3_ag2_f_04 - words	we	17.5674
17.5274	DCA_se3_ag2_f_04 - phones	IY1	17.5674
17.5674	DCA_se3_ag2_f_04 - phones	sp	17.6674
17.6674	DCA_se3_ag2_f_04 - phones	P	17.7174
17.6674	DCA_se3_ag2_f_04 - words	play	17.8274
17.7174	DCA_se3_ag2_f_04 - phones	L	17.7774
17.7774	DCA_se3_ag2_f_04 - phones	EY1	17.8274
17.8274	DCA_se3_ag2_f_04 - phones	sp	17.9774
18.2440	DCA_int_02 - phones	HH	18.3040
18.2440	DCA_int_02 - words	how	18.3840
18.3040	DCA_int_02 - phones	AW1	18.3840
18.3840	DCA_int_02 - phones	AH0	18.4140
18.3840	DCA_int_02 - words	about	18.6040
18.4140	DCA_int_02 - phones	B	18.4640
18.4640	DCA_int_02 - phones	AW1	18.5340
18.5340	DCA_int_02 - phones	T	18.6040
18.6040	DCA_int_02 - phones	sp	18.6340
18.6340	DCA_int_02 - phones	DH	18.6640
18.6340	DCA_int_02 - words	the	18.7040
18.6640	DCA_int_02 - phones	AH0	18.7040
18.7040	DCA_int_02 - phones	L	18.7340
18.7040	DCA_int_02 - words	little	18.9640
18.7340	DCA_int_02 - phones	IH1	18.7740
18.7740	DCA_int_02 - phones	T	18.8240
18.8240	DCA_int_02 - phones	AH0	18.8940
18.8940	DCA_int_02 - phones	L	18.9640
18.9640	DCA_int_02 - phones	G	19.0340
18.9640	DCA_int_02 - words	girls	19.4940
19.0340	DCA_int_02 - phones	ER1	19.1940
19.1940	DCA_int_02 - phones	L	19.3240
19.3240	DCA_int_02 - phones	Z	19.4940
19.4940	DCA_int_02 - phones	sp	19.5240
19.5240	DCA_int_02 - phones	IH0	19.6240
19.5240	DCA_int_02 - words	in	19.6540
19.6240	DCA_int_02 - phones	N	19.6540
19.6540	DCA_int_02 - phones	sp	19.6940
19.6940	DCA_int_02 - phones	Y	19.7240
19.6940	DCA_int_02 - words	your	19.9540
19.7240	DCA_int_02 - phones	UH1	19.7540
19.7540	DCA_int_02 - phones	R	19.9540
19.9540	DCA_int_02 - phones	sp	20.0940
20.0940	DCA_int_02 - phones	N	20.1240
20.0940	DCA_int_02 - words	neighborhood	20.3140
20.1240	DCA_int_02 - phones	EY1	20.1540
20.1540	DCA_int_02 - phones	B	20.1840
20.1840	DCA_int_02 - phones	ER0	20.2140
20.2140	DCA_int_02 - phones	HH	20.2540
20.2540	DCA_int_02 - phones	UH2	20.2840
20.2840	DCA_int_02 - phones	D	20.3140
20.3140	DCA_int_02 - phones	sp	20.4540
20.4540	DCA_int_02 - phones	W	20.4940
20.4540	DCA_int_02 - words	what	20.5640
20.4940	DCA_int_02 - phones	AH1	20.5240
20.5240	DCA_int_02 - phones	T	20.5640
20.5640	DCA_int_02 - phones	sp	20.8740
20.8327	DCA_se3_ag2_f_04 - phones	W	20.9427
20.8327	DCA_se3_ag2_f_04 - words	well	21.0127
20.8740	DCA_int_02 - phones	K	20.9240
20.8740	DCA_int_02 - words	kind	21.0740
20.9240	DCA_int_02 - phones	AY1	20.9840
20.9427	DCA_se3_ag2_f_04 - phones	EH1	20.9727
20.9727	DCA_se3_ag2_f_04 - phones	L	21.0127
20.9840	DCA_int_02 - phones	N	21.0240
21.0127	DCA_se3_ag2_f_04 - phones	W	21.0927
21.0127	DCA_se3_ag2_f_04 - words	we	21.1527
21.0240	DCA_int_02 - phones	D	21.0740
21.0740	DCA_int_02 - phones	AH0	21.1040
21.0740	DCA_int_02 - words	of	21.1740
21.0927	DCA_se3_ag2_f_04 - phones	IY1	21.1527
21.1040	DCA_int_02 - phones	V	21.1740
21.1527	DCA_se3_ag2_f_04 - phones	Y	21.2327
21.1527	DCA_se3_ag2_f_04 - words	usually	21.5627
21.1740	DCA_int_02 - phones	G	21.2040
21.1740	DCA_int_02 - words	games	21.4040
21.2040	DCA_int_02 - phones	EY1	21.2540
21.2327	DCA_se3_ag2_f_04 - phones	UW1	21.3327
21.2540	DCA_int_02 - phones	M	21.3440
21.3327	DCA_se3_ag2_f_04 - phones	ZH	21.4427
21.3440	DCA_int_02 - phones	Z	21.4040
21.4040	DCA_int_02 - phones	D	21.4340
21.4040	DCA_int_02 - words	did	21.4940
21.4340	DCA_int_02 - phones	IH0	21.4640
21.4427	DCA_se3_ag2_f_04 - phones	AH0	21.4727
21.4640	DCA_int_02 - phones	D	21.4940
21.4727	DCA_se3_ag2_f_04 - phones	L	21.5027
21.4940	DCA_int_02 - phones	Y	21.5240
21.4940	DCA_int_02 - words	you	21.5640
21.5027	DCA_se3_ag2_f_04 - phones	IY0	21.5627
21.5240	DCA_int_02 - phones	UW1	21.5640
21.5627	DCA_se3_ag2_f_04 - phones	P	21.6427
21.5627	DCA_se3_ag2_f_04 - words	played	21.8727
21.5640	DCA_int_02 - phones	P	21.6040
21.5640	DCA_int_02 - words	play	21.6640
21.6040	DCA_int_02 - phones	L	21.6340
21.6340	DCA_int_02 - phones	EY1	21.6640
21.6427	DCA_se3_ag2_f_04 - phones	L	21.7027
21.7027	DCA_se3_ag2_f_04 - phones	EY1	21.8127
21.8127	DCA_se3_ag2_f_04 - phones	D	21.8727
21.8727	DCA_se3_ag2_f_04 - phones	K	21.9727
21.8727	DCA_se3_ag2_f_04 - words	cowboys	22.5427
21.9727	DCA_se3_ag2_f_04 - phones	AW1	22.1427
22.1427	DCA_se3_ag2_f_04 - phones	B	22.2527
22.2527	DCA_se3_ag2_f_04 - phones	OY2	22.4527
22.4527	DCA_se3_ag2_f_04 - phones	Z	22.5427
22.5427	DCA_se3_ag2_f_04 - phones	AH0	22.5727
22.5427	DCA_se3_ag2_f_04 - words	and	22.8227
22.5727	DCA_se3_ag2_f_04 - phones	N	22.8227
22.8227	DCA_se3_ag2_f_04 - phones	sp	22.8627
22.8627	DCA_se3_ag2_f_04 - phones	IH1	22.8927
22.8627	DCA_se3_ag2_f_04 - words	indians	23.3027
22.8927	DCA_se3_ag2_f_04 - phones	N	22.9227
22.9227	DCA_se3_ag2_f_04 - phones	D	22.9527
22.9527	DCA_se3_ag2_f_04 - phones	IY0	22.9927
22.9927	DCA_se3_ag2_f_04 - phones	AH0	23.0427
23.0427	DCA_se3_ag2_f_04 - phones	N	23.1027
23.1027	DCA_se3_ag2_f_04 - phones	Z	23.3027
23.3027	DCA_se3_ag2_f_04 - phones	sp	23.4227
23.4227	DCA_se3_ag2_f_04 - phones	spn	23.6327
23.4227	DCA_se3_ag2_f_04 - words	<unk>	23.6327
23.5569	DCA_int_02 - phones	EY1	23.5869
23.5569	DCA_int_02 - words	h	23.6169
23.5869	DCA_int_02 - phones	CH	23.6169
23.6169	DCA_int_02 - phones	sp	23.6569
23.6569	DCA_int_02 - phones	HH	23.8369
23.6569	DCA_int_02 - words	how	23.8669
23.8369	DCA_int_02 - phones	AW1	23.8669
23.8669	DCA_int_02 - phones	D	23.9269
23.8669	DCA_int_02 - words	do	23.9569
23.9269	DCA_int_02 - phones	UW1	23.9569
23.9569	DCA_int_02 - phones	Y	24.0169
23.9569	DCA_int_02 - words	you	24.0869
24.0169	DCA_int_02 - phones	UW1	24.0869
24.0869	DCA_int_02 - phones	sp	24.1669
24.1669	DCA_int_02 - phones	P	24.2069
24.1669	DCA_int_02 - words	play	24.4169
24.2069	DCA_int_02 - phones	L	24.2669
24.2669	DCA_int_02 - phones	EY1	24.4169
24.4169	DCA_int_02 - phones	DH	24.4669
24.4169	DCA_int_02 - words	that	24.7769
24.4669	DCA_int_02 - phones	AH0	24.5669
24.5669	DCA_int_02 - phones	T	24.7769
24.7769	DCA_int_02 - phones	sp	24.8569
25.6001	DCA_se3_ag2_f_04 - phones	sil	25.6301
25.6301	DCA_se3_ag2_f_04 - phones	AH1	25.9201
25.6301	DCA_se3_ag2_f_04 - words	um	26.1601
25.9201	DCA_se3_ag2_f_04 - phones	M	26.1601
26.5962	DCA_se3_ag2_f_04 - phones	sil	26.6362
26.6362	DCA_se3_ag2_f_04 - phones	spn	26.7162
26.6362	DCA_se3_ag2_f_04 - words	<unk>	26.7162
27.1083	DCA_se3_ag2_f_04 - phones	W	27.2083
27.1083	DCA_se3_ag2_f_04 - words	well	27.4683
27.2083	DCA_se3_ag2_f_04 - phones	EH1	27.3483
27.3483	DCA_se3_ag2_f_04 - phones	L	27.4683
27.4683	DCA_se3_ag2_f_04 - phones	Y	27.6283
27.4683	DCA_se3_ag2_f_04 - words	you	27.7383
27.6283	DCA_se3_ag2_f_04 - phones	UW1	27.7383
27.7383	DCA_se3_ag2_f_04 - phones	sp	27.7683
27.9847	DCA_se3_ag2_f_04 - phones	D	28.0647
27.9847	DCA_se3_ag2_f_04 - words	divide	28.5547
28.0647	DCA_se3_ag2_f_04 - phones	IH0	28.1247
28.1247	DCA_se3_ag2_f_04 - phones	V	28.2347
28.2347	DCA_se3_ag2_f_04 - phones	AY1	28.5147
28.5147	DCA_se3_ag2_f_04 - phones	D	28.5547
28.5547	DCA_se3_ag2_f_04 - phones	IH0	28.5847
28.5547	DCA_se3_ag2_f_04 - words	into	28.8147
28.5847	DCA_se3_ag2_f_04 - phones	N	28.6547
28.6547	DCA_se3_ag2_f_04 - phones	T	28.7247
28.7247	DCA_se3_ag2_f_04 - phones	AH0	28.8147
28.8147	DCA_se3_ag2_f_04 - phones	T	28.9147
28.8147	DCA_se3_ag2_f_04 - words	two	29.0547
28.9147	DCA_se3_ag2_f_04 - phones	UW1	29.0547
29.0547	DCA_se3_ag2_f_04 - phones	T	29.1847
29.0547	DCA_se3_ag2_f_04 - words	teams	29.9347
29.1847	DCA_se3_ag2_f_04 - phones	IY1	29.4147
29.4147	DCA_se3_ag2_f_04 - phones	M	29.6347
29.6347	DCA_se3_ag2_f_04 - phones	Z	29.9347
30.2430	DCA_se3_ag2_f_04 - phones	sil	30.2930
30.2930	DCA_se3_ag2_f_04 - phones	AH0	30.5530
30.2930	DCA_se3_ag2_f_04 - words	and	30.7030
30.2991	DCA_int_02 - phones	AH1	30.4791
30.2991	DCA_int_02 - words	uh-huh	30.6391
30.4791	DCA_int_02 - phones	HH	30.5491
30.5491	DCA_int_02 - phones	AH1	30.6391
30.5530	DCA_se3_ag2_f_04 - phones	N	30.6430
30.6391	DCA_int_02 - phones	sp	30.6691
30.6430	DCA_se3_ag2_f_04 - phones	D	30.7030
30.7030	DCA_se3_ag2_f_04 - phones	sp	30.8030
32.5809	DCA_se3_ag2_f_04 - phones	AE1	32.8609
32.5809	DCA_se3_ag2_f_04 - words	and	33.0809
32.8609	DCA_se3_ag2_f_04 - phones	N	33.0509
33.0509	DCA_se3_ag2_f_04 - phones	D	33.0809
33.0809	DCA_se3_ag2_f_04 - phones	sp	33.1109
33.1109	DCA_se3_ag2_f_04 - phones	HH	33.1709
33.1109	DCA_se3_ag2_f_04 - words	one	33.3709
33.1709	DCA_se3_ag2_f_04 - phones	W	33.2209
33.2209	DCA_se3_ag2_f_04 - phones	AH1	33.2909
33.2909	DCA_se3_ag2_f_04 - phones	N	33.3709
33.3709	DCA_se3_ag2_f_04 - phones	T	33.4609
33.3709	DCA_se3_ag2_f_04 - words	team	33.5909
33.4609	DCA_se3_ag2_f_04 - phones	IY1	33.5409
33.5409	DCA_se3_ag2_f_04 - phones	M	33.5909
33.5909	DCA_se3_ag2_f_04 - phones	W	33.6309
33.5909	DCA_se3_ag2_f_04 - words	would	33.6909
33.6309	DCA_se3_ag2_f_04 - phones	UH1	33.6609
33.6609	DCA_se3_ag2_f_04 - phones	D	33.6909
33.6909	DCA_se3_ag2_f_04 - phones	B	33.7609
33.6909	DCA_se3_ag2_f_04 - words	be	33.8209
33.7609	DCA_se3_ag2_f_04 - phones	IY1	33.8209
33.8209	DCA_se3_ag2_f_04 - phones	AH0	33.8709
33.8209	DCA_se3_ag2_f_04 - words	against	34.2209
33.8709	DCA_se3_ag2_f_04 - phones	G	33.9809
33.9809	DCA_se3_ag2_f_04 - phones	EH1	34.0509
34.0509	DCA_se3_ag2_f_04 - phones	N	34.1409
34.1409	DCA_se3_ag2_f_04 - phones	S	34.1909
34.1909	DCA_se3_ag2_f_04 - phones	T	34.2209
34.2209	DCA_se3_ag2_f_04 - phones	DH	34.2709
34.2209	DCA_se3_ag2_f_04 - words	the	34.3009
34.2709	DCA_se3_ag2_f_04 - phones	AH1	34.3009
34.3009	DCA_se3_ag2_f_04 - phones	AH1	34.3709
34.3009	DCA_se3_ag2_f_04 - words	other	34.5009
34.3709	DCA_se3_ag2_f_04 - phones	DH	34.4509
34.4509	DCA_se3_ag2_f_04 - phones	ER0	34.5009
34.5009	DCA_se3_ag2_f_04 - phones	T	34.6109
34.5009	DCA_se3_ag2_f_04 - words	team	34.8709
34.6109	DCA_se3_ag2_f_04 - phones	IY1	34.7909
34.7909	DCA_se3_ag2_f_04 - phones	M	34.8709
34.8709	DCA_se3_ag2_f_04 - phones	AH0	34.9009
34.8709	DCA_se3_ag2_f_04 - words	and	34.9309
34.9009	DCA_se3_ag2_f_04 - phones	N	34.9309
34.9309	DCA_se3_ag2_f_04 - phones	sp	34.9609
34.9609	DCA_se3_ag2_f_04 - phones	W	35.0209
34.9609	DCA_se3_ag2_f_04 - words	we	35.0909
35.0209	DCA_se3_ag2_f_04 - phones	IY1	35.0909
35.0909	DCA_se3_ag2_f_04 - phones	sp	35.3946
35.3946	DCA_se3_ag2_f_04 - phones	HH	35.4446
35.3946	DCA_se3_ag2_f_04 - words	had	35.5446
35.4446	DCA_se3_ag2_f_04 - phones	AE1	35.5146
35.5146	DCA_se3_ag2_f_04 - phones	D	35.5446
35.5446	DCA_se3_ag2_f_04 - words	a	35.5946
35.5446	DCA_se3_ag2_f_04 - phones	AH0	35.5946
35.5946	DCA_se3_ag2_f_04 - phones	P	35.7546
35.5946	DCA_se3_ag2_f_04 - words	park	36.1746
35.7546	DCA_se3_ag2_f_04 - phones	AA1	35.9146
35.9146	DCA_se3_ag2_f_04 - phones	R	36.0046
36.0046	DCA_se3_ag2_f_04 - phones	K	36.1746
36.6712	DCA_se3_ag2_f_04 - phones	sil	36.7112
36.7112	DCA_se3_ag2_f_04 - phones	R	36.7612
36.7112	DCA_se3_ag2_f_04 - words	right	36.8712
36.7612	DCA_se3_ag2_f_04 - phones	AY1	36.8312
36.8312	DCA_se3_ag2_f_04 - phones	T	36.8712
36.8712	DCA_se3_ag2_f_04 - phones	AH0	36.9412
36.8712	DCA_se3_ag2_f_04 - words	across	37.2912
36.9412	DCA_se3_ag2_f_04 - phones	K	36.9912
36.9912	DCA_se3_ag2_f_04 - phones	R	37.0512
37.0512	DCA_se3_ag2_f_04 - phones	AO1	37.1712
37.1712	DCA_se3_ag2_f_04 - phones	S	37.2912
37.2912	DCA_se3_ag2_f_04 - phones	DH	37.3212
37.2912	DCA_se3_ag2_f_04 - words	the	37.3712
37.3212	DCA_se3_ag2_f_04 - phones	AH0	37.3712
37.3712	DCA_se3_ag2_f_04 - phones	S	37.4412
37.3712	DCA_se3_ag2_f_04 - words	street	37.6012
37.4412	DCA_se3_ag2_f_04 - phones	T	37.4912
37.4912	DCA_se3_ag2_f_04 - phones	R	37.5312
37.5312	DCA_se3_ag2_f_04 - phones	IY1	37.5612
37.5612	DCA_se3_ag2_f_04 - phones	T	37.6012
37.6012	DCA_se3_ag2_f_04 - phones	F	37.6912
37.6012	DCA_se3_ag2_f_04 - words	from	37.8012
37.6912	DCA_se3_ag2_f_04 - phones	ER0	37.7312
37.7312	DCA_se3_ag2_f_04 - phones	M	37.8012
37.8012	DCA_se3_ag2_f_04 - phones	AW1	37.9412
37.8012	DCA_se3_ag2_f_04 - words	our	37.9712
37.9412	DCA_se3_ag2_f_04 - phones	R	37.9712
37.9712	DCA_se3_ag2_f_04 - phones	HH	38.0412
37.9712	DCA_se3_ag2_f_04 - words	houses	38.4612
38.0412	DCA_se3_ag2_f_04 - phones	AW1	38.2312
38.2312	DCA_se3_ag2_f_04 - phones	S	38.3312
38.3312	DCA_se3_ag2_f_04 - phones	IH0	38.3612
38.3612	DCA_se3_ag2_f_04 - phones	Z	38.4612
38.4612	DCA_se3_ag2_f_04 - phones	AH0	38.4912
38.4612	DCA_se3_ag2_f_04 - words	and	38.5212
38.4912	DCA_se3_ag2_f_04 - phones	N	38.5212
38.5212	DCA_se3_ag2_f_04 - phones	sp	38.5512
38.5512	DCA_se3_ag2_f_04 - phones	W	38.5912
38.5512	DCA_se3_ag2_f_04 - words	we	38.6212
38.5912	DCA_se3_ag2_f_04 - phones	IY1	38.6212
38.6212	DCA_se3_ag2_f_04 - phones	sp	38.6512
38.6512	DCA_se3_ag2_f_04 - phones	Y	38.7312
38.6512	DCA_se3_ag2_f_04 - words	usually	38.9512
38.7312	DCA_se3_ag2_f_04 - phones	UW1	38.7712
38.7712	DCA_se3_ag2_f_04 - phones	ZH	38.8512
38.8512	DCA_se3_ag2_f_04 - phones	AH0	38.8812
38.8812	DCA_se3_ag2_f_04 - phones	L	38.9112
38.9112	DCA_se3_ag2_f_04 - phones	IY0	38.9512
38.9512	DCA_se3_ag2_f_04 - phones	P	39.0312
38.9512	DCA_se3_ag2_f_04 - words	played	39.2412
39.0312	DCA_se3_ag2_f_04 - phones	L	39.0912
39.0912	DCA_se3_ag2_f_04 - phones	EY1	39.1912
39.1912	DCA_se3_ag2_f_04 - phones	D	39.2412
39.2412	DCA_se3_ag2_f_04 - phones	sp	39.2912
39.2912	DCA_se3_ag2_f_04 - phones	V	39.3312
39.2912	DCA_se3_ag2_f_04 - words	very	39.5312
39.3312	DCA_se3_ag2_f_04 - phones	EH1	39.3712
39.3712	DCA_se3_ag2_f_04 - phones	R	39.4612
39.4612	DCA_se3_ag2_f_04 - phones	IY0	39.5312
39.5312	DCA_se3_ag2_f_04 - phones	R	39.6512
39.5312	DCA_se3_ag2_f_04 - words	rough	39.8412
39.6512	DCA_se3_ag2_f_04 - phones	AH1	39.7012
39.7012	DCA_se3_ag2_f_04 - phones	F	39.8412
41.1300	DCA_int_02 - phones	HH	41.2200
41.1300	DCA_int_02 - words	how	41.3600
41.2200	DCA_int_02 - phones	AW1	41.3600
41.3600	DCA_int_02 - phones	AH0	41.3900
41.3600	DCA_int_02 - words	about	41.6700
41.3900	DCA_int_02 - phones	B	41.4300
41.4300	DCA_int_02 - phones	AW1	41.6100
41.6100	DCA_int_02 - phones	T	41.6700
41.6700	DCA_int_02 - phones	sp	41.7500
41.7500	DCA_int_02 - words	uh	42.2600
41.7500	DCA_int_02 - phones	AH1	42.2600
41.8429	DCA_se3_ag2_f_04 - phones	sil	41.9229
41.9229	DCA_se3_ag2_f_04 - phones	W	41.9829
41.9229	DCA_se3_ag2_f_04 - words	we	42.2429
41.9829	DCA_se3_ag2_f_04 - phones	IY1	42.2429
42.2429	DCA_se3_ag2_f_04 - phones	sp	43.9653
42.2600	DCA_int_02 - phones	sp	42.3400
42.6627	DCA_int_02 - phones	T	42.7927
42.6627	DCA_int_02 - words	tag	43.1327
42.7927	DCA_int_02 - phones	AE1	43.0727
43.0727	DCA_int_02 - phones	G	43.1327
43.1327	DCA_int_02 - phones	sp	43.1927
43.1927	DCA_int_02 - words	or	43.2927
43.1927	DCA_int_02 - phones	ER0	43.2927
43.2927	DCA_int_02 - phones	HH	43.3627
43.2927	DCA_int_02 - words	hide	43.5027
43.3627	DCA_int_02 - phones	AY1	43.4727
43.4727	DCA_int_02 - phones	D	43.5027
43.5027	DCA_int_02 - phones	AH0	43.5327
43.5027	DCA_int_02 - words	and	43.6827
43.5327	DCA_int_02 - phones	N	43.5827
43.5827	DCA_int_02 - phones	D	43.6827
43.6827	DCA_int_02 - phones	G	43.7227
43.6827	DCA_int_02 - words	go	43.7627
43.7227	DCA_int_02 - phones	OW1	43.7627
43.7627	DCA_int_02 - phones	S	43.8027
43.7627	DCA_int_02 - words	seek	43.8627
43.8027	DCA_int_02 - phones	IY1	43.8327
43.8327	DCA_int_02 - phones	K	43.8627
43.8627	DCA_int_02 - phones	ER0	43.8927
43.8627	DCA_int_02 - words	or	43.8927
43.8927	DCA_int_02 - phones	sp	44.4827
43.9653	DCA_se3_ag2_f_04 - phones	AY1	44.0053
43.9653	DCA_se3_ag2_f_04 - words	i	44.0053
44.0053	DCA_se3_ag2_f_04 - phones	AY1	44.1253
44.0053	DCA_se3_ag2_f_04 - words	i	44.1253
44.1253	DCA_se3_ag2_f_04 - phones	AY1	44.2753
44.1253	DCA_se3_ag2_f_04 - words	i	44.2753
44.2753	DCA_se3_ag2_f_04 - phones	W	44.3153
44.2753	DCA_se3_ag2_f_04 - words	was	44.5953
44.3153	DCA_se3_ag2_f_04 - phones	AA1	44.5153
44.5153	DCA_se3_ag2_f_04 - phones	Z	44.5953
44.5953	DCA_se3_ag2_f_04 - phones	G	44.6453
44.5953	DCA_se3_ag2_f_04 - words	going	44.7353
44.6453	DCA_se3_ag2_f_04 - phones	OW1	44.6753
44.6753	DCA_se3_ag2_f_04 - phones	IH0	44.7053
44.7053	DCA_se3_ag2_f_04 - phones	N	44.7353
44.7353	DCA_se3_ag2_f_04 - phones	T	44.7653
44.7353	DCA_se3_ag2_f_04 - words	to	44.8053
44.7653	DCA_se3_ag2_f_04 - phones	IH0	44.8053
44.8053	DCA_se3_ag2_f_04 - phones	T	44.8953
44.8053	DCA_se3_ag2_f_04 - words	tell	44.9853
44.8953	DCA_se3_ag2_f_04 - phones	EH1	44.9353
44.9353	DCA_se3_ag2_f_04 - phones	L	44.9853
44.9853	DCA_se3_ag2_f_04 - phones	Y	45.0453
44.9853	DCA_se3_ag2_f_04 - words	you	45.0753
45.0453	DCA_se3_ag2_f_04 - phones	UW1	45.0753
45.0753	DCA_se3_ag2_f_04 - phones	AH0	45.1153
45.0753	DCA_se3_ag2_f_04 - words	about	45.3353
45.1153	DCA_se3_ag2_f_04 - phones	B	45.1753
45.1753	DCA_se3_ag2_f_04 - phones	AW1	45.2453
45.2453	DCA_se3_ag2_f_04 - phones	T	45.3353
45.3353	DCA_se3_ag2_f_04 - phones	DH	45.3853
45.3353	DCA_se3_ag2_f_04 - words	that	45.5353
45.3853	DCA_se3_ag2_f_04 - phones	AE1	45.4653
45.4653	DCA_se3_ag2_f_04 - phones	T	45.5353
45.5353	DCA_se3_ag2_f_04 - phones	W	45.5853
45.5353	DCA_se3_ag2_f_04 - words	we	45.6553
45.5853	DCA_se3_ag2_f_04 - phones	IY1	45.6553
45.6553	DCA_se3_ag2_f_04 - phones	P	45.7653
45.6553	DCA_se3_ag2_f_04 - words	played	46.0953
45.7653	DCA_se3_ag2_f_04 - phones	L	45.8153
45.8153	DCA_se3_ag2_f_04 - phones	EY1	45.9853
45.9853	DCA_se3_ag2_f_04 - phones	D	46.0953
46.0953	DCA_se3_ag2_f_04 - phones	S	46.2053
46.0953	DCA_se3_ag2_f_04 - words	some	46.4053
46.2053	DCA_se3_ag2_f_04 - phones	AH1	46.2953
46.2953	DCA_se3_ag2_f_04 - phones	M	46.4053
46.4053	DCA_se3_ag2_f_04 - phones	G	46.4853
46.4053	DCA_se3_ag2_f_04 - words	game	46.8853
46.4853	DCA_se3_ag2_f_04 - phones	EY1	46.7353
46.7353	DCA_se3_ag2_f_04 - phones	M	46.8853
46.8853	DCA_se3_ag2_f_04 - phones	sp	46.9453
47.0303	DCA_se3_ag2_f_04 - words	<unk>	47.1403
47.0303	DCA_se3_ag2_f_04 - phones	spn	47.1403
47.5135	DCA_se3_ag2_f_04 - phones	sil	47.5735
47.5735	DCA_se3_ag2_f_04 - phones	AH1	48.0035
47.5735	DCA_se3_ag2_f_04 - words	uh	48.0035
48.0035	DCA_se3_ag2_f_04 - phones	sp	48.5567
48.5567	DCA_se3_ag2_f_04 - phones	DH	48.6267
48.5567	DCA_se3_ag2_f_04 - words	there	48.7067
48.6267	DCA_se3_ag2_f_04 - phones	EH1	48.6567
48.6567	DCA_se3_ag2_f_04 - phones	R	48.7067
48.7067	DCA_se3_ag2_f_04 - phones	W	48.7467
48.7067	DCA_se3_ag2_f_04 - words	was	48.8667
48.7467	DCA_se3_ag2_f_04 - phones	AH0	48.7867
48.7867	DCA_se3_ag2_f_04 - phones	Z	48.8667
48.8667	DCA_se3_ag2_f_04 - phones	AH0	48.9467
48.8667	DCA_se3_ag2_f_04 - words	a	48.9467
48.9467	DCA_se3_ag2_f_04 - phones	sp	49.0067
49.0067	DCA_se3_ag2_f_04 - phones	D	49.1067
49.0067	DCA_se3_ag2_f_04 - words	devil	49.5567
49.1067	DCA_se3_ag2_f_04 - phones	EH1	49.2367
49.2367	DCA_se3_ag2_f_04 - phones	V	49.3267
49.3267	DCA_se3_ag2_f_04 - phones	AH0	49.3567
49.3567	DCA_se3_ag2_f_04 - phones	L	49.5567
49.5567	DCA_se3_ag2_f_04 - phones	sp	49.7467
50.3230	DCA_se3_ag2_f_04 - phones	AE1	50.4430
50.3230	DCA_se3_ag2_f_04 - words	and	50.5030
50.4430	DCA_se3_ag2_f_04 - phones	N	50.4730
50.4730	DCA_se3_ag2_f_04 - phones	D	50.5030
50.5030	DCA_se3_ag2_f_04 - phones	DH	50.5430
50.5030	DCA_se3_ag2_f_04 - words	the	50.5830
50.5430	DCA_se3_ag2_f_04 - phones	IY0	50.5830
50.5830	DCA_se3_ag2_f_04 - phones	sp	50.6530
50.6530	DCA_se3_ag2_f_04 - phones	D	50.6930
50.6530	DCA_se3_ag2_f_04 - words	devil	51.0030
50.6930	DCA_se3_ag2_f_04 - phones	EH1	50.7930
50.7930	DCA_se3_ag2_f_04 - phones	V	50.8830
50.8830	DCA_se3_ag2_f_04 - phones	AH0	50.9230
50.9230	DCA_se3_ag2_f_04 - phones	L	51.0030
51.0030	DCA_se3_ag2_f_04 - phones	W	51.0830
51.0030	DCA_se3_ag2_f_04 - words	would	51.1730
51.0830	DCA_se3_ag2_f_04 - phones	UH1	51.1230
51.1230	DCA_se3_ag2_f_04 - phones	D	51.1730
51.1730	DCA_se3_ag2_f_04 - phones	sp	51.2030
51.2030	DCA_se3_ag2_f_04 - phones	T	51.3330
51.2030	DCA_se3_ag2_f_04 - words	tell	51.5730
51.3330	DCA_se3_ag2_f_04 - phones	EH1	51.4630
51.4630	DCA_se3_ag2_f_04 - phones	L	51.5730
51.5730	DCA_se3_ag2_f_04 - phones	W	51.6630
51.5730	DCA_se3_ag2_f_04 - words	what	51.8030
51.6630	DCA_se3_ag2_f_04 - phones	AH1	51.7030
51.7030	DCA_se3_ag2_f_04 - phones	T	51.8030
51.9117	DCA_se3_ag2_f_04 - phones	T	52.0817
51.9117	DCA_se3_ag2_f_04 - words	type	52.2617
52.0817	DCA_se3_ag2_f_04 - phones	AY1	52.1717
52.1717	DCA_se3_ag2_f_04 - phones	P	52.2617
52.2617	DCA_se3_ag2_f_04 - phones	AH0	52.3217
52.2617	DCA_se3_ag2_f_04 - words	of	52.4217
52.3217	DCA_se3_ag2_f_04 - phones	V	52.4217
52.6121	DCA_se3_ag2_f_04 - phones	sil	52.6621
52.6621	DCA_se3_ag2_f_04 - phones	AO1	52.7721
52.6621	DCA_se3_ag2_f_04 - words	or	52.8021
52.7721	DCA_se3_ag2_f_04 - phones	R	52.8021
52.8021	DCA_se3_ag2_f_04 - phones	HH	52.8421
52.8021	DCA_se3_ag2_f_04 - words	what	52.9721
52.8421	DCA_se3_ag2_f_04 - phones	W	52.8721
52.8721	DCA_se3_ag2_f_04 - phones	AH1	52.9021
52.9021	DCA_se3_ag2_f_04 - phones	T	52.9721
52.9721	DCA_se3_ag2_f_04 - phones	K	53.1021
52.9721	DCA_se3_ag2_f_04 - words	kind	53.3321
53.1021	DCA_se3_ag2_f_04 - phones	AY1	53.2521
53.2521	DCA_se3_ag2_f_04 - phones	N	53.2921
53.2921	DCA_se3_ag2_f_04 - phones	D	53.3321
53.3321	DCA_se3_ag2_f_04 - phones	AH0	53.3621
53.3321	DCA_se3_ag2_f_04 - words	of	53.4021
53.3621	DCA_se3_ag2_f_04 - phones	V	53.4021
53.4021	DCA_se3_ag2_f_04 - phones	sp	53.5021
53.5021	DCA_se3_ag2_f_04 - phones	P	53.6821
53.5021	DCA_se3_ag2_f_04 - words	pie	53.9521
53.6821	DCA_se3_ag2_f_04 - phones	AY1	53.9521
53.9521	DCA_se3_ag2_f_04 - phones	sp	53.9821
53.9821	DCA_se3_ag2_f_04 - phones	HH	54.0221
53.9821	DCA_se3_ag2_f_04 - words	he	54.1321
54.0221	DCA_se3_ag2_f_04 - phones	IY1	54.1321
54.1321	DCA_se3_ag2_f_04 - phones	sp	54.1621
54.1621	DCA_se3_ag2_f_04 - phones	W	54.2421
54.1621	DCA_se3_ag2_f_04 - words	wanted	54.5521
54.2421	DCA_se3_ag2_f_04 - phones	AO1	54.3821
54.3821	DCA_se3_ag2_f_04 - phones	N	54.4421
54.4421	DCA_se3_ag2_f_04 - phones	IH0	54.5121
54.5121	DCA_se3_ag2_f_04 - phones	D	54.5521
54.5521	DCA_se3_ag2_f_04 - phones	sp	54.6921
54.6921	DCA_se3_ag2_f_04 - phones	AE1	54.8821
54.6921	DCA_se3_ag2_f_04 - words	and	55.0721
54.8821	DCA_se3_ag2_f_04 - phones	N	55.0721
55.3443	DCA_se3_ag2_f_04 - phones	DH	55.4643
55.3443	DCA_se3_ag2_f_04 - words	that	55.5843
55.4643	DCA_se3_ag2_f_04 - phones	AE1	55.5243
55.5243	DCA_se3_ag2_f_04 - phones	T	55.5843
55.5843	DCA_se3_ag2_f_04 - phones	P	55.6143
55.5843	DCA_se3_ag2_f_04 - words	particular	56.0343
55.6143	DCA_se3_ag2_f_04 - phones	ER0	55.6543
55.6543	DCA_se3_ag2_f_04 - phones	T	55.7243
55.7243	DCA_se3_ag2_f_04 - phones	IH1	55.7943
55.7943	DCA_se3_ag2_f_04 - phones	K	55.8343
55.8343	DCA_se3_ag2_f_04 - phones	Y	55.8743
55.8743	DCA_se3_ag2_f_04 - phones	AH0	55.9143
55.9143	DCA_se3_ag2_f_04 - phones	L	55.9843
55.9843	DCA_se3_ag2_f_04 - phones	ER0	56.0343
56.0343	DCA_se3_ag2_f_04 - phones	P	56.1843
56.0343	DCA_se3_ag2_f_04 - words	pie	56.4543
56.1843	DCA_se3_ag2_f_04 - phones	AY1	56.4543
56.4543	DCA_se3_ag2_f_04 - phones	W	56.5243
56.4543	DCA_se3_ag2_f_04 - words	would	56.5943
56.5243	DCA_se3_ag2_f_04 - phones	UH1	56.5643
56.5643	DCA_se3_ag2_f_04 - phones	D	56.5943
56.5943	DCA_se3_ag2_f_04 - phones	R	56.8243
56.5943	DCA_se3_ag2_f_04 - words	run	57.1643
56.8243	DCA_se3_ag2_f_04 - phones	AH1	57.0043
57.0043	DCA_se3_ag2_f_04 - phones	N	57.1643
57.1643	DCA_se3_ag2_f_04 - phones	F	57.2443
57.1643	DCA_se3_ag2_f_04 - words	from	57.3943
57.2443	DCA_se3_ag2_f_04 - phones	ER0	57.3043
57.3043	DCA_se3_ag2_f_04 - phones	M	57.3943
57.3943	DCA_se3_ag2_f_04 - phones	DH	57.4443
57.3943	DCA_se3_ag2_f_04 - words	the	57.4843
57.4443	DCA_se3_ag2_f_04 - phones	AH0	57.4843
57.4843	DCA_se3_ag2_f_04 - phones	sp	57.5243
57.5243	DCA_se3_ag2_f_04 - phones	D	57.5843
57.5243	DCA_se3_ag2_f_04 - words	devil	57.9143
57.5843	DCA_se3_ag2_f_04 - phones	EH1	57.6843
57.6843	DCA_se3_ag2_f_04 - phones	V	57.7843
57.7843	DCA_se3_ag2_f_04 - phones	AH0	57.8243
57.8243	DCA_se3_ag2_f_04 - phones	L	57.9143
57.9143	DCA_se3_ag2_f_04 - phones	AH0	57.9443
57.9143	DCA_se3_ag2_f_04 - words	and	58.0843
57.9443	DCA_se3_ag2_f_04 - phones	N	58.0343
58.0343	DCA_se3_ag2_f_04 - phones	D	58.0843
58.0843	DCA_se3_ag2_f_04 - phones	DH	58.1243
58.0843	DCA_se3_ag2_f_04 - words	then	58.2643
58.1243	DCA_se3_ag2_f_04 - phones	EH1	58.1843
58.1843	DCA_se3_ag2_f_04 - phones	N	58.2643
58.2643	DCA_se3_ag2_f_04 - phones	IH0	58.3243
58.2643	DCA_se3_ag2_f_04 - words	if	58.4143
58.3243	DCA_se3_ag2_f_04 - phones	F	58.4143
58.4143	DCA_se3_ag2_f_04 - phones	DH	58.4543
58.4143	DCA_se3_ag2_f_04 - words	the	58.4943
58.4543	DCA_se3_ag2_f_04 - phones	AH0	58.4943
58.4943	DCA_se3_ag2_f_04 - phones	D	58.6143
58.4943	DCA_se3_ag2_f_04 - words	devil	59.0343
58.6143	DCA_se3_ag2_f_04 - phones	EH1	58.7443
58.7443	DCA_se3_ag2_f_04 - phones	V	58.8343
58.8343	DCA_se3_ag2_f_04 - phones	AH0	58.8743
58.8743	DCA_se3_ag2_f_04 - phones	L	59.0343
59.0343	DCA_se3_ag2_f_04 - phones	sp	59.0643
59.5217	DCA_se3_ag2_f_04 - phones	K	59.6917
59.5217	DCA_se3_ag2_f_04 - words	caught	59.9017
59.6917	DCA_se3_ag2_f_04 - phones	AO1	59.8617
59.8617	DCA_se3_ag2_f_04 - phones	T	59.9017
59.9017	DCA_se3_ag2_f_04 - phones	HH	59.9817
59.9017	DCA_se3_ag2_f_04 - words	him	60.2617
59.9817	DCA_se3_ag2_f_04 - phones	IH1	60.1417
60.1417	DCA_se3_ag2_f_04 - phones	M	60.2617
60.2617	DCA_se3_ag2_f_04 - phones	DH	60.3117
60.2617	DCA_se3_ag2_f_04 - words	then	60.4117
60.3117	DCA_se3_ag2_f_04 - phones	EH1	60.3517
60.3517	DCA_se3_ag2_f_04 - phones	N	60.4117
60.4117	DCA_se3_ag2_f_04 - phones	sp	60.4617
60.4617	DCA_se3_ag2_f_04 - phones	HH	60.5417
60.4617	DCA_se3_ag2_f_04 - words	he	60.6717
60.5417	DCA_se3_ag2_f_04 - phones	IY1	60.6717
60.6717	DCA_se3_ag2_f_04 - phones	D	60.7117
60.6717	DCA_se3_ag2_f_04 - words	d	60.7417
60.7117	DCA_se3_ag2_f_04 - phones	IY1	60.7417
60.7417	DCA_se3_ag2_f_04 - phones	HH	60.8017
60.7417	DCA_se3_ag2_f_04 - words	have	60.9417
60.8017	DCA_se3_ag2_f_04 - phones	AE1	60.9017
60.9017	DCA_se3_ag2_f_04 - phones	V	60.9417
60.9417	DCA_se3_ag2_f_04 - phones	sp	60.9717
60.9717	DCA_se3_ag2_f_04 - phones	T	61.0317
60.9717	DCA_se3_ag2_f_04 - words	to	61.0617
61.0317	DCA_se3_ag2_f_04 - phones	IH0	61.0617
61.0617	DCA_se3_ag2_f_04 - phones	sp	61.0917
61.0917	DCA_se3_ag2_f_04 - phones	B	61.1417
61.0917	DCA_se3_ag2_f_04 - words	be	61.2017
61.1417	DCA_se3_ag2_f_04 - phones	IY0	61.2017
61.2017	DCA_se3_ag2_f_04 - phones	sp	61.2417
61.2417	DCA_se3_ag2_f_04 - phones	DH	61.3017
61.2417	DCA_se3_ag2_f_04 - words	the	61.3317
61.3017	DCA_se3_ag2_f_04 - phones	AH0	61.3317
61.3317	DCA_se3_ag2_f_04 - phones	sp	61.3817
61.3817	DCA_se3_ag2_f_04 - phones	D	61.4517
61.3817	DCA_se3_ag2_f_04 - words	devil	61.7017
61.4517	DCA_se3_ag2_f_04 - phones	EH1	61.5417
61.5417	DCA_se3_ag2_f_04 - phones	V	61.6317
61.6317	DCA_se3_ag2_f_04 - phones	AH0	61.6617
61.6617	DCA_se3_ag2_f_04 - phones	L	61.7017
61.7017	DCA_se3_ag2_f_04 - phones	sp	61.7417
62.0847	DCA_se3_ag2_f_04 - phones	B	62.1447
62.0847	DCA_se3_ag2_f_04 - words	but	62.2347
62.1447	DCA_se3_ag2_f_04 - phones	AH1	62.1747
62.1747	DCA_se3_ag2_f_04 - phones	T	62.2347
62.2347	DCA_se3_ag2_f_04 - words	i	62.3347
62.2347	DCA_se3_ag2_f_04 - phones	AY1	62.3347
62.3347	DCA_se3_ag2_f_04 - phones	F	62.3947
62.3347	DCA_se3_ag2_f_04 - words	forget	62.6047
62.3947	DCA_se3_ag2_f_04 - phones	ER0	62.4347
62.4347	DCA_se3_ag2_f_04 - phones	G	62.5247
62.5247	DCA_se3_ag2_f_04 - phones	EH1	62.5747
62.5747	DCA_se3_ag2_f_04 - phones	T	62.6047
62.6047	DCA_se3_ag2_f_04 - phones	sp	62.6347
62.6347	DCA_se3_ag2_f_04 - phones	W	62.6747
62.6347	DCA_se3_ag2_f_04 - words	what	62.7347
62.6747	DCA_se3_ag2_f_04 - phones	AH1	62.7047
62.7047	DCA_se3_ag2_f_04 - phones	T	62.7347
62.7347	DCA_se3_ag2_f_04 - phones	sp	62.7747
62.7747	DCA_se3_ag2_f_04 - phones	Y	62.8247
62.7747	DCA_se3_ag2_f_04 - words	you	62.8547
62.8247	DCA_se3_ag2_f_04 - phones	UW1	62.8547
62.8547	DCA_se3_ag2_f_04 - phones	sp	62.8847
62.8847	DCA_se3_ag2_f_04 - phones	K	62.9647
62.8847	DCA_se3_ag2_f_04 - words	call	63.1947
62.9647	DCA_se3_ag2_f_04 - phones	AO1	63.1247
63.1247	DCA_se3_ag2_f_04 - phones	L	63.1947
63.1947	DCA_se3_ag2_f_04 - phones	IH0	63.2247
63.1947	DCA_se3_ag2_f_04 - words	it	63.2747
63.2247	DCA_se3_ag2_f_04 - phones	T	63.2747
64.0611	DCA_int_02 - phones	spn	65.0311
64.0611	DCA_int_02 - words	<unk>	65.0311
65.0311	DCA_int_02 - phones	sp	69.0646
65.1656	DCA_se3_ag2_f_04 - phones	sil	65.2256
65.2256	DCA_se3_ag2_f_04 - phones	OW1	65.3956
65.2256	DCA_se3_ag2_f_04 - words	oh	65.3956
65.3956	DCA_se3_ag2_f_04 - phones	IH0	65.4256
65.3956	DCA_se3_ag2_f_04 - words	it	65.4556
65.4256	DCA_se3_ag2_f_04 - phones	T	65.4556
65.4556	DCA_se3_ag2_f_04 - phones	W	65.5156
65.4556	DCA_se3_ag2_f_04 - words	was	65.6356
65.5156	DCA_se3_ag2_f_04 - phones	AH0	65.5556
65.5556	DCA_se3_ag2_f_04 - phones	Z	65.6356
65.6356	DCA_se3_ag2_f_04 - words	a	65.8556
65.6356	DCA_se3_ag2_f_04 - phones	AH0	65.8556
65.8556	DCA_se3_ag2_f_04 - phones	L	65.9356
65.8556	DCA_se3_ag2_f_04 - words	lot	66.1056
65.9356	DCA_se3_ag2_f_04 - phones	AA1	66.0556
66.0556	DCA_se3_ag2_f_04 - phones	T	66.1056
66.1056	DCA_se3_ag2_f_04 - phones	AH0	66.1456
66.1056	DCA_se3_ag2_f_04 - words	of	66.1956
66.1456	DCA_se3_ag2_f_04 - phones	V	66.1956
66.1956	DCA_se3_ag2_f_04 - phones	sp	66.2656
66.2656	DCA_se3_ag2_f_04 - phones	F	66.3256
66.2656	DCA_se3_ag2_f_04 - words	fun	66.5756
66.3256	DCA_se3_ag2_f_04 - phones	AH1	66.5156
66.5156	DCA_se3_ag2_f_04 - phones	N	66.5756
66.5756	DCA_se3_ag2_f_04 - phones	sp	66.6156
66.6156	DCA_se3_ag2_f_04 - phones	AY1	66.8056
66.6156	DCA_se3_ag2_f_04 - words	i	66.8056
66.8056	DCA_se3_ag2_f_04 - phones	TH	66.8656
66.8056	DCA_se3_ag2_f_04 - words	think	66.9856
66.8656	DCA_se3_ag2_f_04 - phones	IH1	66.9056
66.9056	DCA_se3_ag2_f_04 - phones	NG	66.9556
66.9556	DCA_se3_ag2_f_04 - phones	K	66.9856
66.9856	DCA_se3_ag2_f_04 - phones	DH	67.0356
66.9856	DCA_se3_ag2_f_04 - words	that	67.1556
67.0356	DCA_se3_ag2_f_04 - phones	AE1	67.0756
67.0756	DCA_se3_ag2_f_04 - phones	T	67.1556
67.1556	DCA_se3_ag2_f_04 - phones	W	67.2056
67.1556	DCA_se3_ag2_f_04 - words	was	67.2856
67.2056	DCA_se3_ag2_f_04 - phones	AH0	67.2456
67.2456	DCA_se3_ag2_f_04 - phones	Z	67.2856
67.2856	DCA_se3_ag2_f_04 - phones	HH	67.3156
67.2856	DCA_se3_ag2_f_04 - words	one	67.4356
67.3156	DCA_se3_ag2_f_04 - phones	W	67.3556
67.3556	DCA_se3_ag2_f_04 - phones	AH1	67.3956
67.3956	DCA_se3_ag2_f_04 - phones	N	67.4356
67.4356	DCA_se3_ag2_f_04 - phones	AH1	67.4656
67.4356	DCA_se3_ag2_f_04 - words	of	67.5356
67.4656	DCA_se3_ag2_f_04 - phones	V	67.5356
67.5356	DCA_se3_ag2_f_04 - phones	M	67.5956
67.5356	DCA_se3_ag2_f_04 - words	my	67.6856
67.5956	DCA_se3_ag2_f_04 - phones	AY1	67.6856
67.6856	DCA_se3_ag2_f_04 - phones	F	67.8056
67.6856	DCA_se3_ag2_f_04 - words	favorite	68.1456
67.8056	DCA_se3_ag2_f_04 - phones	EY1	67.9056
67.9056	DCA_se3_ag2_f_04 - phones	V	68.0056
68.0056	DCA_se3_ag2_f_04 - phones	R	68.0456
68.0456	DCA_se3_ag2_f_04 - phones	AH0	68.0756
68.0756	DCA_se3_ag2_f_04 - phones	T	68.1456
68.1456	DCA_se3_ag2_f_04 - phones	G	68.2056
68.1456	DCA_se3_ag2_f_04 - words	games	68.7256
68.2056	DCA_se3_ag2_f_04 - phones	EY1	68.3756
68.3756	DCA_se3_ag2_f_04 - phones	M	68.4956
68.4956	DCA_se3_ag2_f_04 - phones	Z	68.7256
69.0646	DCA_int_02 - words	<unk>	69.3046
69.0646	DCA_int_02 - phones	spn	69.3046
69.3046	DCA_int_02 - phones	sp	69.3746
69.3746	DCA_int_02 - words	i	69.4846
69.3746	DCA_int_02 - phones	AY1	69.4846
69.4846	DCA_int_02 - phones	HH	69.5446
69.4846	DCA_int_02 - words	have	69.6346
69.5446	DCA_int_02 - phones	AE1	69.5846
69.5846	DCA_int_02 - phones	V	69.6346
69.6346	DCA_int_02 - phones	sp	69.9970
69.9970	DCA_int_02 - phones	IH1	70.0570
69.9970	DCA_int_02 - words	interviewed	70.5870
70.0570	DCA_int_02 - phones	N	70.0870
70.0870	DCA_int_02 - phones	T	70.1470
70.1470	DCA_int_02 - phones	ER0	70.1770
70.1770	DCA_int_02 - phones	V	70.3470
70.3470	DCA_int_02 - phones	Y	70.3970
70.3970	DCA_int_02 - phones	UW2	70.5470
70.5470	DCA_int_02 - phones	D	70.5870
70.5870	DCA_int_02 - phones	sp	70.6370
70.6370	DCA_int_02 - phones	AH0	70.6770
70.6370	DCA_int_02 - words	about	70.8270
70.6770	DCA_int_02 - phones	B	70.7370
70.7370	DCA_int_02 - phones	AW1	70.7970
70.7970	DCA_int_02 - phones	T	70.8270
70.8270	DCA_int_02 - words	a	70.9070
70.8270	DCA_int_02 - phones	AH0	70.9070
70.9070	DCA_int_02 - phones	sp	70.9370
70.9370	DCA_int_02 - phones	HH	70.9970
70.9370	DCA_int_02 - words	hundred	71.2770
70.9970	DCA_int_02 - phones	AH1	71.0270
71.0270	DCA_int_02 - phones	N	71.1270
71.1270	DCA_int_02 - phones	D	71.1770
71.1770	DCA_int_02 - phones	R	71.2170
71.2170	DCA_int_02 - phones	IH0	71.2470
71.2470	DCA_int_02 - phones	D	71.2770
71.2770	DCA_int_02 - phones	sp	71.4470
71.4470	DCA_int_02 - phones	P	71.4870
71.4470	DCA_int_02 - words	people	71.7470
71.4870	DCA_int_02 - phones	IY1	71.5470
71.5470	DCA_int_02 - phones	P	71.6570
71.6570	DCA_int_02 - phones	AH0	71.6970
71.6970	DCA_int_02 - phones	L	71.7470
71.7470	DCA_int_02 - phones	AH0	71.7770
71.7470	DCA_int_02 - words	and	71.8370
71.7770	DCA_int_02 - phones	N	71.8070
71.8070	DCA_int_02 - phones	D	71.8370
71.8370	DCA_int_02 - phones	AY1	71.8770
71.8370	DCA_int_02 - words	i've	71.9270
71.8770	DCA_int_02 - phones	V	71.9270
71.9270	DCA_int_02 - phones	N	71.9570
71.9270	DCA_int_02 - words	never	72.1770
71.9570	DCA_int_02 - phones	EH1	72.0170
72.0170	DCA_int_02 - phones	V	72.0770
72.0770	DCA_int_02 - phones	ER0	72.1770
72.1770	DCA_int_02 - phones	HH	72.2370
72.1770	DCA_int_02 - words	heard	72.4470
72.2370	DCA_int_02 - phones	ER1	72.3570
72.3570	DCA_int_02 - phones	D	72.4470
72.4470	DCA_int_02 - phones	sp	72.4770
72.4770	DCA_int_02 - phones	AH1	72.6870
72.4770	DCA_int_02 - words	of	72.7170
72.6870	DCA_int_02 - phones	V	72.7170
72.7170	DCA_int_02 - phones	sp	72.9570
72.9570	DCA_int_02 - phones	DH	73.0070
72.9570	DCA_int_02 - words	that	73.1670
73.0070	DCA_int_02 - phones	AH0	73.1370
73.1370	DCA_int_02 - phones	T	73.1670
73.1670	DCA_int_02 - phones	G	73.2170
73.1670	DCA_int_02 - words	game	73.4270
73.2170	DCA_int_02 - phones	EY1	73.2970
73.2970	DCA_int_02 - phones	M	73.4270
73.4270	DCA_int_02 - phones	sp	73.6370
74.7195	DCA_se3_ag2_f_04 - phones	spn	74.8495
74.7195	DCA_se3_ag2_f_04 - words	<unk>	74.8495
75.0726	DCA_se3_ag2_f_04 - phones	sil	75.1126
75.1126	DCA_se3_ag2_f_04 - phones	Y	75.2226
75.1126	DCA_se3_ag2_f_04 - words	you	75.2526
75.2226	DCA_se3_ag2_f_04 - phones	UW1	75.2526
75.2526	DCA_se3_ag2_f_04 - words	d	75.2826
75.2526	DCA_se3_ag2_f_04 - phones	D	75.2826
75.2826	DCA_se3_ag2_f_04 - phones	B	75.3326
75.2826	DCA_se3_ag2_f_04 - words	be	75.4726
75.3326	DCA_se3_ag2_f_04 - phones	IY1	75.4726
75.4726	DCA_se3_ag2_f_04 - words	a	75.5426
75.4726	DCA_se3_ag2_f_04 - phones	AH0	75.5426
75.5426	DCA_se3_ag2_f_04 - phones	sp	75.6126
75.6126	DCA_se3_ag2_f_04 - phones	B	75.6726
75.6126	DCA_se3_ag2_f_04 - words	blueberry	76.2526
75.6726	DCA_se3_ag2_f_04 - phones	L	75.7326
75.7326	DCA_se3_ag2_f_04 - phones	UW1	75.8526
75.8526	DCA_se3_ag2_f_04 - phones	B	75.9426
75.9426	DCA_se3_ag2_f_04 - phones	EH2	75.9726
75.9726	DCA_se3_ag2_f_04 - phones	R	76.1626
76.1626	DCA_se3_ag2_f_04 - phones	IY0	76.2526
76.2526	DCA_se3_ag2_f_04 - phones	P	76.3926
76.2526	DCA_se3_ag2_f_04 - words	pie	76.7226
76.3926	DCA_se3_ag2_f_04 - phones	AY1	76.7226
76.7226	DCA_se3_ag2_f_04 - phones	Y	76.7926
76.7226	DCA_se3_ag2_f_04 - words	you	76.8426
76.7926	DCA_se3_ag2_f_04 - phones	UW1	76.8426
76.8426	DCA_se3_ag2_f_04 - phones	K	76.8926
76.8426	DCA_se3_ag2_f_04 - words	could	77.0026
76.8926	DCA_se3_ag2_f_04 - phones	UH1	76.9226
76.9226	DCA_se3_ag2_f_04 - phones	D	77.0026
77.0651	DCA_se3_ag2_f_04 - phones	S	77.2251
77.0651	DCA_se3_ag2_f_04 - words	select	77.4751
77.2251	DCA_se3_ag2_f_04 - phones	AH0	77.2551
77.2551	DCA_se3_ag2_f_04 - phones	L	77.3151
77.3151	DCA_se3_ag2_f_04 - phones	EH1	77.3851
77.3851	DCA_se3_ag2_f_04 - phones	K	77.4451
77.4451	DCA_se3_ag2_f_04 - phones	T	77.4751
77.4751	DCA_se3_ag2_f_04 - phones	DH	77.5251
77.4751	DCA_se3_ag2_f_04 - words	the	77.6051
77.5251	DCA_se3_ag2_f_04 - phones	AH0	77.6051
77.6051	DCA_se3_ag2_f_04 - phones	T	77.7051
77.6051	DCA_se3_ag2_f_04 - words	type	77.8651
77.7051	DCA_se3_ag2_f_04 - phones	AY1	77.8051
77.8051	DCA_se3_ag2_f_04 - phones	P	77.8651
77.8651	DCA_se3_ag2_f_04 - phones	sp	77.9051
77.9051	DCA_se3_ag2_f_04 - phones	Y	77.9651
77.9051	DCA_se3_ag2_f_04 - words	you	78.0351
77.9651	DCA_se3_ag2_f_04 - phones	UW1	78.0351
78.0351	DCA_se3_ag2_f_04 - phones	sp	78.0651
78.0651	DCA_se3_ag2_f_04 - phones	W	78.1551
78.0651	DCA_se3_ag2_f_04 - words	wanted	78.3551
78.1551	DCA_se3_ag2_f_04 - phones	AA1	78.2051
78.2051	DCA_se3_ag2_f_04 - phones	N	78.2651
78.2651	DCA_se3_ag2_f_04 - phones	T	78.2951
78.2951	DCA_se3_ag2_f_04 - phones	AH0	78.3251
78.3251	DCA_se3_ag2_f_04 - phones	D	78.3551
78.3551	DCA_se3_ag2_f_04 - phones	sp	78.4051
78.4051	DCA_se3_ag2_f_04 - phones	T	78.4751
78.4051	DCA_se3_ag2_f_04 - words	to	78.5151
78.4751	DCA_se3_ag2_f_04 - phones	IH0	78.5151
78.5151	DCA_se3_ag2_f_04 - phones	sp	78.5951
78.5951	DCA_se3_ag2_f_04 - phones	B	78.6351
78.5951	DCA_se3_ag2_f_04 - words	be	78.7151
78.6351	DCA_se3_ag2_f_04 - phones	IY0	78.7151
78.7151	DCA_se3_ag2_f_04 - phones	sp	88.8785
79.0615	DCA_int_02 - phones	AH1	79.3015
79.0615	DCA_int_02 - words	uh-huh	79.4915
79.3015	DCA_int_02 - phones	HH	79.3715
79.3715	DCA_int_02 - phones	AH1	79.4915
80.8783	DCA_int_02 - phones	sil	80.9183
80.9183	DCA_int_02 - phones	AA1	81.0083
80.9183	DCA_int_02 - words	ah	81.0083
81.0083	DCA_int_02 - phones	sp	81.1083
81.1083	DCA_int_02 - phones	V	81.1383
81.1083	DCA_int_02 - words	very	81.3583
81.1383	DCA_int_02 - phones	EH1	81.2383
81.2383	DCA_int_02 - phones	R	81.2683
81.2683	DCA_int_02 - phones	IY0	81.3583
81.3583	DCA_int_02 - phones	sp	81.3983
81.3983	DCA_int_02 - phones	G	81.4483
81.3983	DCA_int_02 - words	good	81.8483
81.4483	DCA_int_02 - phones	UH1	81.8183
81.8183	DCA_int_02 - phones	D	81.8483
81.8483	DCA_int_02 - phones	AH0	81.8783
81.8483	DCA_int_02 - words	and	81.9583
81.8783	DCA_int_02 - phones	N	81.9083
81.9083	DCA_int_02 - phones	D	81.9583
81.9583	DCA_int_02 - words	uh	82.1683
81.9583	DCA_int_02 - phones	AH1	82.1683
82.1683	DCA_int_02 - phones	sp	82.2283
83.1846	DCA_int_02 - phones	HH	83.2546
83.1846	DCA_int_02 - words	how	83.3946
83.2546	DCA_int_02 - phones	AW1	83.3946
83.3946	DCA_int_02 - phones	AH0	83.4246
83.3946	DCA_int_02 - words	about	83.7246
83.4246	DCA_int_02 - phones	B	83.4546
83.4546	DCA_int_02 - phones	AW1	83.6646
83.6646	DCA_int_02 - phones	T	83.7246
84.2811	DCA_int_02 - phones	sil	84.3211
84.3211	DCA_int_02 - phones	AE1	84.3611
84.3211	DCA_int_02 - words	at	84.4411
84.3611	DCA_int_02 - phones	T	84.4411
84.4411	DCA_int_02 - phones	DH	84.4811
84.4411	DCA_int_02 - words	the	84.5411
84.4811	DCA_int_02 - phones	IY0	84.5411
84.5411	DCA_int_02 - phones	B	84.5711
84.5411	DCA_int_02 - words	beginning	84.8611
84.5711	DCA_int_02 - phones	IH0	84.6411
84.6411	DCA_int_02 - phones	G	84.7211
84.7211	DCA_int_02 - phones	IH1	84.7711
84.7711	DCA_int_02 - phones	N	84.8011
84.8011	DCA_int_02 - phones	IH0	84.8311
84.8311	DCA_int_02 - phones	NG	84.8611
84.8611	DCA_int_02 - phones	AH0	84.9011
84.8611	DCA_int_02 - words	of	84.9411
84.9011	DCA_int_02 - phones	V	84.9411
84.9411	DCA_int_02 - phones	DH	85.0211
84.9411	DCA_int_02 - words	the	85.0511
85.0211	DCA_int_02 - phones	AH0	85.0511
85.0511	DCA_int_02 - phones	sp	85.1011
85.1011	DCA_int_02 - phones	G	85.1511
85.1011	DCA_int_02 - words	game	85.3011
85.1511	DCA_int_02 - phones	EY1	85.1911
85.1911	DCA_int_02 - phones	M	85.3011
85.3011	DCA_int_02 - phones	sp	85.3811
85.3811	DCA_int_02 - phones	HH	85.4411
85.3811	DCA_int_02 - words	how	85.4911
85.4411	DCA_int_02 - phones	AW1	85.4911
85.4911	DCA_int_02 - phones	D	85.5611
85.4911	DCA_int_02 - words	did	85.6611
85.5611	DCA_int_02 - phones	IH0	85.6211
85.6211	DCA_int_02 - phones	D	85.6611
85.6611	DCA_int_02 - phones	sp	85.6911
85.6911	DCA_int_02 - phones	Y	85.7211
85.6911	DCA_int_02 - words	you	85.7911
85.7211	DCA_int_02 - phones	UW1	85.7911
85.7911	DCA_int_02 - phones	sp	85.8211
85.8211	DCA_int_02 - phones	D	85.8511
85.8211	DCA_int_02 - words	decide	86.1911
85.8511	DCA_int_02 - phones	IH2	85.9011
85.9011	DCA_int_02 - phones	S	86.0811
86.0811	DCA_int_02 - phones	AY1	86.1611
86.1611	DCA_int_02 - phones	D	86.1911
86.1911	DCA_int_02 - phones	HH	86.2211
86.1911	DCA_int_02 - words	who	86.2511
86.2211	DCA_int_02 - phones	UW1	86.2511
86.2511	DCA_int_02 - phones	Z	86.3611
86.2511	DCA_int_02 - words	s	86.3611
86.3611	DCA_int_02 - phones	sp	86.3911
86.3911	DCA_int_02 - phones	G	86.4211
86.3911	DCA_int_02 - words	gonna	86.5911
86.4211	DCA_int_02 - phones	AH1	86.5011
86.5011	DCA_int_02 - phones	N	86.5311
86.5311	DCA_int_02 - phones	AH0	86.5911
86.5911	DCA_int_02 - phones	sp	86.6611
86.6611	DCA_int_02 - phones	B	86.7111
86.6611	DCA_int_02 - words	be	86.7711
86.7111	DCA_int_02 - phones	IY0	86.7711
86.7711	DCA_int_02 - phones	sp	86.8011
86.8011	DCA_int_02 - phones	IH0	86.9111
86.8011	DCA_int_02 - words	it	87.1011
86.9111	DCA_int_02 - phones	T	87.1011
87.1011	DCA_int_02 - phones	sp	87.1411
88.8785	DCA_se3_ag2_f_04 - phones	AY1	89.0085
88.8785	DCA_se3_ag2_f_04 - words	i	89.0085
89.0085	DCA_se3_ag2_f_04 - phones	F	89.0785
89.0085	DCA_se3_ag2_f_04 - words	forgot	89.3585
89.0785	DCA_se3_ag2_f_04 - phones	ER0	89.1385
89.1385	DCA_se3_ag2_f_04 - phones	G	89.2185
89.2185	DCA_se3_ag2_f_04 - phones	AA1	89.2685
89.2685	DCA_se3_ag2_f_04 - phones	T	89.3585
89.3585	DCA_se3_ag2_f_04 - phones	T	89.4085
89.3585	DCA_se3_ag2_f_04 - words	to	89.4385
89.4085	DCA_se3_ag2_f_04 - phones	AH0	89.4385
89.4385	DCA_se3_ag2_f_04 - phones	T	89.5085
89.4385	DCA_se3_ag2_f_04 - words	tell	89.6085
89.5085	DCA_se3_ag2_f_04 - phones	EH1	89.5685
89.5685	DCA_se3_ag2_f_04 - phones	L	89.6085
89.6085	DCA_se3_ag2_f_04 - phones	Y	89.6985
89.6085	DCA_se3_ag2_f_04 - words	you	89.7485
89.6985	DCA_se3_ag2_f_04 - phones	UW1	89.7485
89.7485	DCA_se3_ag2_f_04 - phones	AH0	89.8085
89.7485	DCA_se3_ag2_f_04 - words	about	90.0185
89.8085	DCA_se3_ag2_f_04 - phones	B	89.8485
89.8485	DCA_se3_ag2_f_04 - phones	AW1	89.9385
89.9385	DCA_se3_ag2_f_04 - phones	T	90.0185
90.0185	DCA_se3_ag2_f_04 - phones	DH	90.0585
90.0185	DCA_se3_ag2_f_04 - words	this	90.2285
90.0585	DCA_se3_ag2_f_04 - phones	IH0	90.1285
90.1285	DCA_se3_ag2_f_04 - phones	S	90.2285
90.2285	DCA_se3_ag2_f_04 - phones	G	90.2885
90.2285	DCA_se3_ag2_f_04 - words	game	90.5085
90.2885	DCA_se3_ag2_f_04 - phones	EY1	90.4185
90.4185	DCA_se3_ag2_f_04 - phones	M	90.5085
90.5085	DCA_se3_ag2_f_04 - phones	AY1	90.6285
90.5085	DCA_se3_ag2_f_04 - words	i	90.6285
90.6285	DCA_se3_ag2_f_04 - phones	AY1	90.7085
90.6285	DCA_se3_ag2_f_04 - words	i	90.7085
90.7085	DCA_se3_ag2_f_04 - phones	D	90.7585
90.7085	DCA_se3_ag2_f_04 - words	don't	90.8585
90.7585	DCA_se3_ag2_f_04 - phones	OW1	90.8285
90.8285	DCA_se3_ag2_f_04 - phones	N	90.8585
90.8585	DCA_se3_ag2_f_04 - phones	R	90.9185
90.8585	DCA_se3_ag2_f_04 - words	remember	91.3985
90.8934	DCA_int_02 - phones	OW2	90.9634
90.8934	DCA_int_02 - words	okay	91.2334
90.9185	DCA_se3_ag2_f_04 - phones	IY0	90.9585
90.9585	DCA_se3_ag2_f_04 - phones	M	91.0685
90.9634	DCA_int_02 - phones	K	90.9934
90.9934	DCA_int_02 - phones	EY1	91.2334
91.0685	DCA_se3_ag2_f_04 - phones	EH1	91.1685
91.1685	DCA_se3_ag2_f_04 - phones	M	91.2585
91.2334	DCA_int_02 - phones	sp	91.2634
91.2585	DCA_se3_ag2_f_04 - phones	B	91.2985
91.2634	DCA_int_02 - phones	G	91.2934
91.2634	DCA_int_02 - words	go	91.3334
91.2934	DCA_int_02 - phones	OW1	91.3334
91.2985	DCA_se3_ag2_f_04 - phones	ER0	91.3985
91.3334	DCA_int_02 - phones	AH0	91.4934
91.3334	DCA_int_02 - words	ahead	91.6334
91.3985	DCA_se3_ag2_f_04 - phones	AH0	91.4285
91.3985	DCA_se3_ag2_f_04 - words	about	91.6385
91.4285	DCA_se3_ag2_f_04 - phones	B	91.4585
91.4585	DCA_se3_ag2_f_04 - phones	AW1	91.5585
91.4934	DCA_int_02 - phones	HH	91.5234
91.5234	DCA_int_02 - phones	EH1	91.5734
91.5585	DCA_se3_ag2_f_04 - phones	T	91.6385
91.5734	DCA_int_02 - phones	D	91.6334
91.6334	DCA_int_02 - phones	sp	91.6734
91.6385	DCA_se3_ag2_f_04 - phones	DH	91.6785
91.6385	DCA_se3_ag2_f_04 - words	that	91.8285
91.6785	DCA_se3_ag2_f_04 - phones	AE1	91.7985
91.7985	DCA_se3_ag2_f_04 - phones	T	91.8285
91.8285	DCA_se3_ag2_f_04 - phones	sp	91.8585
91.8585	DCA_se3_ag2_f_04 - phones	W	91.9085
91.8585	DCA_se3_ag2_f_04 - words	one	92.0285
91.9085	DCA_se3_ag2_f_04 - phones	AH1	91.9385
91.9385	DCA_se3_ag2_f_04 - phones	N	92.0285
92.4434	DCA_se3_ag2_f_04 - words	uh	92.8034
92.4434	DCA_se3_ag2_f_04 - phones	AH1	92.8034
92.8034	DCA_se3_ag2_f_04 - phones	W	92.8934
92.8034	DCA_se3_ag2_f_04 - words	we	92.9534
92.8934	DCA_se3_ag2_f_04 - phones	IY1	92.9534
92.9534	DCA_se3_ag2_f_04 - phones	P	93.0334
92.9534	DCA_se3_ag2_f_04 - words	played	93.2234
93.0334	DCA_se3_ag2_f_04 - phones	L	93.0734
93.0734	DCA_se3_ag2_f_04 - phones	EY1	93.1734
93.1734	DCA_se3_ag2_f_04 - phones	D	93.2234
93.2234	DCA_se3_ag2_f_04 - phones	HH	93.3034
93.2234	DCA_se3_ag2_f_04 - words	hopsc-	93.7934
93.3034	DCA_se3_ag2_f_04 - phones	AA1	93.4034
93.4034	DCA_se3_ag2_f_04 - phones	P	93.4934
93.4934	DCA_se3_ag2_f_04 - phones	S	93.6234
93.6234	DCA_se3_ag2_f_04 - phones	K	93.7934
93.9881	DCA_se3_ag2_f_04 - phones	HH	94.0781
93.9881	DCA_se3_ag2_f_04 - words	hopscotch	94.8281
94.0781	DCA_se3_ag2_f_04 - phones	AA1	94.1581
94.1581	DCA_se3_ag2_f_04 - phones	P	94.2481
94.2481	DCA_se3_ag2_f_04 - phones	S	94.3381
94.3381	DCA_se3_ag2_f_04 - phones	K	94.4081
94.4081	DCA_se3_ag2_f_04 - phones	AA2	94.5781
94.5781	DCA_se3_ag2_f_04 - phones	CH	94.8281
95.3740	DCA_se3_ag2_f_04 - phones	AE1	95.5040
95.3740	DCA_se3_ag2_f_04 - words	and	95.5340
95.5040	DCA_se3_ag2_f_04 - phones	N	95.5340
95.5340	DCA_se3_ag2_f_04 - phones	Y	95.5940
95.5340	DCA_se3_ag2_f_04 - words	you	95.6640
95.5940	DCA_se3_ag2_f_04 - phones	UW1	95.6640
95.6640	DCA_se3_ag2_f_04 - phones	sp	95.7040
95.7040	DCA_se3_ag2_f_04 - phones	P	95.8140
95.7040	DCA_se3_ag2_f_04 - words	put	96.0140
95.8140	DCA_se3_ag2_f_04 - phones	UH1	95.9440
95.9440	DCA_se3_ag2_f_04 - phones	T	96.0140
96.0140	DCA_se3_ag2_f_04 - phones	sp	96.3240
96.3240	DCA_se3_ag2_f_04 - phones	AH1	96.3540
96.3240	DCA_se3_ag2_f_04 - words	um	96.5540
96.3540	DCA_se3_ag2_f_04 - phones	M	96.5540
96.7786	DCA_se3_ag2_f_04 - phones	sil	96.8386
96.8386	DCA_se3_ag2_f_04 - words	a	96.9286
96.8386	DCA_se3_ag2_f_04 - phones	AH0	96.9286
96.9286	DCA_se3_ag2_f_04 - phones	S	97.0986
96.9286	DCA_se3_ag2_f_04 - words	stone	97.5986
97.0986	DCA_se3_ag2_f_04 - phones	T	97.1986
97.1986	DCA_se3_ag2_f_04 - phones	OW1	97.4786
97.4786	DCA_se3_ag2_f_04 - phones	N	97.5986
97.5986	DCA_se3_ag2_f_04 - phones	sp	97.6586
97.6586	DCA_se3_ag2_f_04 - phones	IH1	97.7086
97.6586	DCA_se3_ag2_f_04 - words	in	97.7586
97.7086	DCA_se3_ag2_f_04 - phones	N	97.7586
97.7586	DCA_se3_ag2_f_04 - phones	Y	97.8386
97.7586	DCA_se3_ag2_f_04 - words	your	97.9186
97.8386	DCA_se3_ag2_f_04 - phones	AO1	97.8786
97.8786	DCA_se3_ag2_f_04 - phones	R	97.9186
97.9186	DCA_se3_ag2_f_04 - phones	B	97.9786
97.9186	DCA_se3_ag2_f_04 - words	block	98.3686
97.9786	DCA_se3_ag2_f_04 - phones	L	98.0586
98.0586	DCA_se3_ag2_f_04 - phones	AA1	98.2886
98.2886	DCA_se3_ag2_f_04 - phones	K	98.3686
98.3686	DCA_se3_ag2_f_04 - phones	sp	98.5386
98.5386	DCA_se3_ag2_f_04 - phones	AH0	98.5786
98.5386	DCA_se3_ag2_f_04 - words	and	98.6686
98.5786	DCA_se3_ag2_f_04 - phones	N	98.6686
98.6686	DCA_se3_ag2_f_04 - phones	Y	98.7086
98.6686	DCA_se3_ag2_f_04 - words	you	98.7586
98.7086	DCA_se3_ag2_f_04 - phones	UW1	98.7586
98.7586	DCA_se3_ag2_f_04 - phones	sp	98.7886
98.7886	DCA_se3_ag2_f_04 - phones	JH	98.8786
98.7886	DCA_se3_ag2_f_04 - words	jump	99.0686
98.8786	DCA_se3_ag2_f_04 - phones	AH1	98.9486
98.9486	DCA_se3_ag2_f_04 - phones	M	98.9986
98.9986	DCA_se3_ag2_f_04 - phones	P	99.0686
99.0686	DCA_se3_ag2_f_04 - phones	OW1	99.1286
99.0686	DCA_se3_ag2_f_04 - words	over	99.2586
99.1286	DCA_se3_ag2_f_04 - phones	V	99.2286
99.2286	DCA_se3_ag2_f_04 - phones	ER0	99.2586
99.2586	DCA_se3_ag2_f_04 - phones	AO1	99.4086
99.2586	DCA_se3_ag2_f_04 - words	all	99.4486
99.4086	DCA_se3_ag2_f_04 - phones	L	99.4486
99.4486	DCA_se3_ag2_f_04 - phones	DH	99.4986
99.4486	DCA_se3_ag2_f_04 - words	the	99.6186
99.4986	DCA_se3_ag2_f_04 - phones	AH1	99.6186
99.6186	DCA_se3_ag2_f_04 - phones	AH1	99.6586
99.6186	DCA_se3_ag2_f_04 - words	other	99.7786
99.6586	DCA_se3_ag2_f_04 - phones	DH	99.7386
99.7386	DCA_se3_ag2_f_04 - phones	ER0	99.7786
99.7786	DCA_se3_ag2_f_04 - phones	B	99.8786
99.7786	DCA_se3_ag2_f_04 - words	blocks	100.3886
99.8786	DCA_se3_ag2_f_04 - phones	L	99.9386
99.9386	DCA_se3_ag2_f_04 - phones	AA1	100.0986
100.0986	DCA_se3_ag2_f_04 - phones	K	100.2386
100.2386	DCA_se3_ag2_f_04 - phones	S	100.3886
100.4718	DCA_int_02 - phones	SH	100.6018
100.4718	DCA_int_02 - words	sure	100.9118
100.6018	DCA_int_02 - phones	UH1	100.8518
100.7480	DCA_se3_ag2_f_04 - phones	sil	100.7880
100.7880	DCA_se3_ag2_f_04 - phones	AH0	100.8480
100.7880	DCA_se3_ag2_f_04 - words	and	100.9280
100.8480	DCA_se3_ag2_f_04 - phones	N	100.8980
100.8518	DCA_int_02 - phones	R	100.9118
100.8980	DCA_se3_ag2_f_04 - phones	D	100.9280
100.9118	DCA_int_02 - phones	sp	107.2759
100.9280	DCA_se3_ag2_f_04 - phones	DH	100.9680
100.9280	DCA_se3_ag2_f_04 - words	then	101.1780
100.9680	DCA_se3_ag2_f_04 - phones	EH1	101.1180
101.1180	DCA_se3_ag2_f_04 - phones	N	101.1780
101.1780	DCA_se3_ag2_f_04 - phones	IH0	101.2080
101.1780	DCA_se3_ag2_f_04 - words	if	101.4180
101.2080	DCA_se3_ag2_f_04 - phones	F	101.4180
101.4180	DCA_se3_ag2_f_04 - phones	Y	101.4680
101.4180	DCA_se3_ag2_f_04 - words	you've	101.5780
101.4680	DCA_se3_ag2_f_04 - phones	UW1	101.5180
101.5180	DCA_se3_ag2_f_04 - phones	V	101.5780
101.5780	DCA_se3_ag2_f_04 - phones	M	101.6480
101.5780	DCA_se3_ag2_f_04 - words	made	101.8480
101.6480	DCA_se3_ag2_f_04 - phones	EY1	101.7880
101.7880	DCA_se3_ag2_f_04 - phones	D	101.8480
101.8480	DCA_se3_ag2_f_04 - phones	IH1	101.9180
101.8480	DCA_se3_ag2_f_04 - words	it	101.9780
101.9180	DCA_se3_ag2_f_04 - phones	T	101.9780
102.1103	DCA_se3_ag2_f_04 - phones	Y	102.2203
102.1103	DCA_se3_ag2_f_04 - words	you	102.2603
102.2203	DCA_se3_ag2_f_04 - phones	UW1	102.2603
102.2603	DCA_se3_ag2_f_04 - phones	sp	102.2903
102.2903	DCA_se3_ag2_f_04 - phones	N	102.3503
102.2903	DCA_se3_ag2_f_04 - words	know	102.4603
102.3503	DCA_se3_ag2_f_04 - phones	OW1	102.4603
102.4603	DCA_se3_ag2_f_04 - phones	Y	102.5703
102.4603	DCA_se3_ag2_f_04 - words	your	102.6603
102.5703	DCA_se3_ag2_f_04 - phones	UH1	102.6103
102.6103	DCA_se3_ag2_f_04 - phones	R	102.6603
102.6603	DCA_se3_ag2_f_04 - phones	S	102.7703
102.6603	DCA_se3_ag2_f_04 - words	stone	103.0703
102.7703	DCA_se3_ag2_f_04 - phones	T	102.8303
102.8303	DCA_se3_ag2_f_04 - phones	OW1	102.9603
102.9603	DCA_se3_ag2_f_04 - phones	N	103.0703
103.0703	DCA_se3_ag2_f_04 - phones	W	103.1003
103.0703	DCA_se3_ag2_f_04 - words	would	103.1603
103.1003	DCA_se3_ag2_f_04 - phones	UH1	103.1303
103.1303	DCA_se3_ag2_f_04 - phones	D	103.1603
103.1603	DCA_se3_ag2_f_04 - phones	sp	103.2003
103.2003	DCA_se3_ag2_f_04 - phones	G	103.2703
103.2003	DCA_se3_ag2_f_04 - words	go	103.3603
103.2703	DCA_se3_ag2_f_04 - phones	OW1	103.3603
103.3603	DCA_se3_ag2_f_04 - phones	T	103.4603
103.3603	DCA_se3_ag2_f_04 - words	to	103.4903
103.4603	DCA_se3_ag2_f_04 - phones	IH0	103.4903
103.4903	DCA_se3_ag2_f_04 - phones	sp	103.5703
103.5703	DCA_se3_ag2_f_04 - phones	T	103.7003
103.5703	DCA_se3_ag2_f_04 - words	two	104.0103
103.7003	DCA_se3_ag2_f_04 - phones	UW1	104.0103
104.0103	DCA_se3_ag2_f_04 - phones	sp	104.0603
104.3949	DCA_se3_ag2_f_04 - phones	AH0	104.4949
104.3949	DCA_se3_ag2_f_04 - words	and	104.5749
104.4949	DCA_se3_ag2_f_04 - phones	N	104.5249
104.5249	DCA_se3_ag2_f_04 - phones	D	104.5749
104.5749	DCA_se3_ag2_f_04 - phones	DH	104.6149
104.5749	DCA_se3_ag2_f_04 - words	then	104.7949
104.6149	DCA_se3_ag2_f_04 - phones	EH1	104.7249
104.7249	DCA_se3_ag2_f_04 - phones	N	104.7949
104.7949	DCA_se3_ag2_f_04 - phones	T	104.8549
104.7949	DCA_se3_ag2_f_04 - words	to	104.8949
104.8549	DCA_se3_ag2_f_04 - phones	IH0	104.8949
104.8949	DCA_se3_ag2_f_04 - phones	sp	104.9549
104.9549	DCA_se3_ag2_f_04 - phones	TH	105.0349
104.9549	DCA_se3_ag2_f_04 - words	three	105.2949
105.0349	DCA_se3_ag2_f_04 - phones	R	105.1149
105.1149	DCA_se3_ag2_f_04 - phones	IY1	105.2949
105.2949	DCA_se3_ag2_f_04 - phones	AH0	105.3249
105.2949	DCA_se3_ag2_f_04 - words	until	105.5549
105.3249	DCA_se3_ag2_f_04 - phones	N	105.4149
105.4149	DCA_se3_ag2_f_04 - phones	T	105.4949
105.4949	DCA_se3_ag2_f_04 - phones	IH1	105.5249
105.5249	DCA_se3_ag2_f_04 - phones	L	105.5549
105.5549	DCA_se3_ag2_f_04 - phones	Y	105.5849
105.5549	DCA_se3_ag2_f_04 - words	you	105.6149
105.5849	DCA_se3_ag2_f_04 - phones	UW1	105.6149
105.6149	DCA_se3_ag2_f_04 - phones	sp	105.6949
105.6949	DCA_se3_ag2_f_04 - phones	G	105.7849
105.6949	DCA_se3_ag2_f_04 - words	got	105.9049
105.7849	DCA_se3_ag2_f_04 - phones	AA1	105.8349
105.8349	DCA_se3_ag2_f_04 - phones	T	105.9049
105.9049	DCA_se3_ag2_f_04 - phones	T	105.9549
105.9049	DCA_se3_ag2_f_04 - words	to	105.9849
105.9549	DCA_se3_ag2_f_04 - phones	IH0	105.9849
105.9849	DCA_se3_ag2_f_04 - phones	sp	106.0149
106.0149	DCA_se3_ag2_f_04 - phones	T	106.1349
106.0149	DCA_se3_ag2_f_04 - words	ten	106.3349
106.1349	DCA_se3_ag2_f_04 - phones	EH1	106.2649
106.2649	DCA_se3_ag2_f_04 - phones	N	106.3349
106.3349	DCA_se3_ag2_f_04 - phones	sp	112.5796
107.2759	DCA_int_02 - phones	V	107.3059
107.2759	DCA_int_02 - words	very	107.4659
107.3059	DCA_int_02 - phones	EH1	107.3859
107.3859	DCA_int_02 - phones	R	107.4159
107.4159	DCA_int_02 - phones	IY0	107.4659
107.4659	DCA_int_02 - phones	sp	107.5859
107.5859	DCA_int_02 - phones	G	107.6259
107.5859	DCA_int_02 - words	good	107.8259
107.6259	DCA_int_02 - phones	IH0	107.7959
107.7959	DCA_int_02 - phones	D	107.8259
107.8259	DCA_int_02 - phones	sp	108.3662
108.3662	DCA_int_02 - phones	AH0	108.4762
108.3662	DCA_int_02 - words	and	108.5362
108.4762	DCA_int_02 - phones	N	108.5362
108.5362	DCA_int_02 - phones	HH	108.5662
108.5362	DCA_int_02 - words	how	108.6762
108.5662	DCA_int_02 - phones	AW1	108.6762
108.6762	DCA_int_02 - phones	D	108.7362
108.6762	DCA_int_02 - words	did	108.8162
108.7362	DCA_int_02 - phones	IH0	108.7662
108.7662	DCA_int_02 - phones	D	108.8162
108.8162	DCA_int_02 - phones	sp	108.9062
108.9062	DCA_int_02 - phones	Y	108.9862
108.9062	DCA_int_02 - words	you	109.1662
108.9862	DCA_int_02 - phones	UW1	109.1662
109.1662	DCA_int_02 - phones	sp	109.2062
109.2062	DCA_int_02 - phones	D	109.2462
109.2062	DCA_int_02 - words	did	109.3162
109.2462	DCA_int_02 - phones	IH0	109.2762
109.2762	DCA_int_02 - phones	D	109.3162
109.3162	DCA_int_02 - phones	Y	109.3462
109.3162	DCA_int_02 - words	you	109.3762
109.3462	DCA_int_02 - phones	UW1	109.3762
109.3762	DCA_int_02 - phones	EH1	109.4262
109.3762	DCA_int_02 - words	ever	109.5662
109.4262	DCA_int_02 - phones	V	109.4962
109.4962	DCA_int_02 - phones	ER0	109.5662
109.5662	DCA_int_02 - phones	Y	109.6062
109.5662	DCA_int_02 - words	use	109.7462
109.6062	DCA_int_02 - phones	UW1	109.6762
109.6762	DCA_int_02 - phones	Z	109.7462
109.7462	DCA_int_02 - phones	EH1	109.7762
109.7462	DCA_int_02 - words	any	109.9362
109.7762	DCA_int_02 - phones	N	109.8262
109.8262	DCA_int_02 - phones	IY0	109.9362
109.9362	DCA_int_02 - phones	R	110.0262
109.9362	DCA_int_02 - words	rhymes	110.5962
110.0262	DCA_int_02 - phones	AY1	110.3262
110.3262	DCA_int_02 - phones	M	110.4462
110.4462	DCA_int_02 - phones	Z	110.5962
110.5962	DCA_int_02 - phones	EH1	110.7262
110.5962	DCA_int_02 - words	as	110.8462
110.7262	DCA_int_02 - phones	Z	110.8462
110.8462	DCA_int_02 - phones	T	110.9162
110.8462	DCA_int_02 - words	to	111.0062
110.9162	DCA_int_02 - phones	IH0	111.0062
111.0062	DCA_int_02 - phones	sp	111.0362
111.0362	DCA_int_02 - phones	HH	111.0662
111.0362	DCA_int_02 - words	who	111.0962
111.0662	DCA_int_02 - phones	UW1	111.0962
111.0962	DCA_int_02 - phones	W	111.2062
111.0962	DCA_int_02 - words	was	111.3262
111.2062	DCA_int_02 - phones	AH0	111.2362
111.2362	DCA_int_02 - phones	Z	111.3262
111.3262	DCA_int_02 - phones	G	111.3662
111.3262	DCA_int_02 - words	going	111.4562
111.3662	DCA_int_02 - phones	OW1	111.3962
111.3962	DCA_int_02 - phones	IH0	111.4262
111.4262	DCA_int_02 - phones	N	111.4562
111.4562	DCA_int_02 - phones	T	111.4862
111.4562	DCA_int_02 - words	to	111.5562
111.4862	DCA_int_02 - phones	AH0	111.5562
111.5562	DCA_int_02 - phones	sp	111.5962
111.5962	DCA_int_02 - phones	B	111.6562
111.5962	DCA_int_02 - words	be	111.8462
111.6562	DCA_int_02 - phones	IY0	111.8462
111.8462	DCA_int_02 - phones	IH0	111.8762
111.8462	DCA_int_02 - words	it	111.9562
111.8762	DCA_int_02 - phones	T	111.9562
111.9562	DCA_int_02 - phones	sp	127.7936
112.5796	DCA_se3_ag2_f_04 - phones	N	113.3496
112.5796	DCA_se3_ag2_f_04 - words	no	113.7296
113.3496	DCA_se3_ag2_f_04 - phones	OW1	113.7296
113.7296	DCA_se3_ag2_f_04 - phones	sp	113.7796
114.5798	DCA_se3_ag2_f_04 - phones	B	114.6698
114.5798	DCA_se3_ag2_f_04 - words	but	114.7598
114.6698	DCA_se3_ag2_f_04 - phones	AH1	114.7098
114.7098	DCA_se3_ag2_f_04 - phones	T	114.7598
114.7598	DCA_se3_ag2_f_04 - phones	IH1	114.8198
114.7598	DCA_se3_ag2_f_04 - words	in	114.8798
114.8198	DCA_se3_ag2_f_04 - phones	N	114.8798
114.8798	DCA_se3_ag2_f_04 - phones	EH2	115.0298
114.8798	DCA_se3_ag2_f_04 - words	elementary	115.4598
115.0298	DCA_se3_ag2_f_04 - phones	L	115.0898
115.0898	DCA_se3_ag2_f_04 - phones	AH0	115.1398
115.1398	DCA_se3_ag2_f_04 - phones	M	115.2098
115.2098	DCA_se3_ag2_f_04 - phones	EH1	115.2598
115.2598	DCA_se3_ag2_f_04 - phones	N	115.2998
115.2998	DCA_se3_ag2_f_04 - phones	T	115.3698
115.3698	DCA_se3_ag2_f_04 - phones	R	115.4098
115.4098	DCA_se3_ag2_f_04 - phones	IY0	115.4598
115.4598	DCA_se3_ag2_f_04 - phones	S	115.5898
115.4598	DCA_se3_ag2_f_04 - words	school	115.8298
115.5898	DCA_se3_ag2_f_04 - phones	K	115.6298
115.6298	DCA_se3_ag2_f_04 - phones	UW1	115.7998
115.7998	DCA_se3_ag2_f_04 - phones	L	115.8298
115.8298	DCA_se3_ag2_f_04 - phones	DH	115.8998
115.8298	DCA_se3_ag2_f_04 - words	there	116.0198
115.8998	DCA_se3_ag2_f_04 - phones	EH1	115.9398
115.9398	DCA_se3_ag2_f_04 - phones	R	116.0198
116.0198	DCA_se3_ag2_f_04 - phones	W	116.0998
116.0198	DCA_se3_ag2_f_04 - words	was	116.1698
116.0998	DCA_se3_ag2_f_04 - phones	AH0	116.1398
116.1398	DCA_se3_ag2_f_04 - phones	Z	116.1698
116.1698	DCA_se3_ag2_f_04 - phones	S	116.5598
116.1698	DCA_se3_ag2_f_04 - words	some	116.6798
116.5598	DCA_se3_ag2_f_04 - phones	AH1	116.6398
116.6398	DCA_se3_ag2_f_04 - phones	M	116.6798
116.6798	DCA_se3_ag2_f_04 - phones	L	116.7898
116.6798	DCA_se3_ag2_f_04 - words	little	116.9898
116.7898	DCA_se3_ag2_f_04 - phones	IH1	116.8298
116.8298	DCA_se3_ag2_f_04 - phones	T	116.8698
116.8698	DCA_se3_ag2_f_04 - phones	AH0	116.9298
116.9298	DCA_se3_ag2_f_04 - phones	L	116.9898
116.9898	DCA_se3_ag2_f_04 - phones	S	117.1598
116.9898	DCA_se3_ag2_f_04 - words	silly	117.3698
117.1598	DCA_se3_ag2_f_04 - phones	IH1	117.1998
117.1998	DCA_se3_ag2_f_04 - phones	L	117.3298
117.3298	DCA_se3_ag2_f_04 - phones	IY0	117.3698
117.3698	DCA_se3_ag2_f_04 - phones	G	117.4498
117.3698	DCA_se3_ag2_f_04 - words	game	117.7198
117.4498	DCA_se3_ag2_f_04 - phones	EY1	117.6298
117.6298	DCA_se3_ag2_f_04 - phones	M	117.7198
117.7198	DCA_se3_ag2_f_04 - phones	HH	117.7498
117.7198	DCA_se3_ag2_f_04 - words	what	117.8898
117.7498	DCA_se3_ag2_f_04 - phones	W	117.7898
117.7898	DCA_se3_ag2_f_04 - phones	AH1	117.8198
117.8198	DCA_se3_ag2_f_04 - phones	T	117.8898
117.8898	DCA_se3_ag2_f_04 - phones	W	117.9398
117.8898	DCA_se3_ag2_f_04 - words	was	118.1398
117.9398	DCA_se3_ag2_f_04 - phones	AH1	118.0098
118.0098	DCA_se3_ag2_f_04 - phones	Z	118.1398
118.1398	DCA_se3_ag2_f_04 - phones	IH0	118.1698
118.1398	DCA_se3_ag2_f_04 - words	it	118.1998
118.1698	DCA_se3_ag2_f_04 - phones	T	118.1998
118.1998	DCA_se3_ag2_f_04 - phones	sp	118.3198
118.3198	DCA_se3_ag2_f_04 - phones	AH1	118.3998
118.3198	DCA_se3_ag2_f_04 - words	um	118.5998
118.3998	DCA_se3_ag2_f_04 - phones	M	118.5998
120.3157	DCA_se3_ag2_f_04 - phones	sil	120.3557
120.3557	DCA_se3_ag2_f_04 - phones	spn	120.4157
120.3557	DCA_se3_ag2_f_04 - words	<unk>	120.4157
120.4157	DCA_se3_ag2_f_04 - phones	sp	120.4457
120.4457	DCA_se3_ag2_f_04 - phones	OW1	120.6857
120.4457	DCA_se3_ag2_f_04 - words	oh	120.6857
120.6857	DCA_se3_ag2_f_04 - words	i	120.7857
120.6857	DCA_se3_ag2_f_04 - phones	AY1	120.7857
120.7857	DCA_se3_ag2_f_04 - phones	sp	120.8157
120.8157	DCA_se3_ag2_f_04 - phones	K	120.9357
120.8157	DCA_se3_ag2_f_04 - words	can't	121.0757
120.9357	DCA_se3_ag2_f_04 - phones	AE1	120.9757
120.9757	DCA_se3_ag2_f_04 - phones	N	121.0757
121.0757	DCA_se3_ag2_f_04 - phones	sp	121.1857
121.1857	DCA_se3_ag2_f_04 - phones	TH	121.2257
121.1857	DCA_se3_ag2_f_04 - words	think	121.4257
121.2257	DCA_se3_ag2_f_04 - phones	IH1	121.2757
121.2757	DCA_se3_ag2_f_04 - phones	NG	121.3557
121.3557	DCA_se3_ag2_f_04 - phones	K	121.4257
121.4257	DCA_se3_ag2_f_04 - phones	AH1	121.5057
121.4257	DCA_se3_ag2_f_04 - words	of	121.5357
121.5057	DCA_se3_ag2_f_04 - phones	V	121.5357
121.5357	DCA_se3_ag2_f_04 - phones	sp	121.5857
121.5857	DCA_se3_ag2_f_04 - phones	IH0	121.6357
121.5857	DCA_se3_ag2_f_04 - words	it	121.6757
121.6357	DCA_se3_ag2_f_04 - phones	T	121.6757
121.6757	DCA_se3_ag2_f_04 - phones	sp	121.8257
122.3081	DCA_se3_ag2_f_04 - phones	B	122.3881
122.3081	DCA_se3_ag2_f_04 - words	but	122.5581
122.3881	DCA_se3_ag2_f_04 - phones	AH1	122.4781
122.4781	DCA_se3_ag2_f_04 - phones	T	122.5581
122.5581	DCA_se3_ag2_f_04 - phones	sp	122.5881
122.5881	DCA_se3_ag2_f_04 - phones	AH1	122.8081
122.5881	DCA_se3_ag2_f_04 - words	uh	122.8081
122.8081	DCA_se3_ag2_f_04 - phones	sp	122.9781
124.0026	DCA_se3_ag2_f_04 - phones	W	124.2026
124.0026	DCA_se3_ag2_f_04 - words	when	124.3226
124.2026	DCA_se3_ag2_f_04 - phones	IH1	124.2426
124.2426	DCA_se3_ag2_f_04 - phones	N	124.3226
124.3226	DCA_se3_ag2_f_04 - phones	W	124.3826
124.3226	DCA_se3_ag2_f_04 - words	we	124.4526
124.3826	DCA_se3_ag2_f_04 - phones	IY1	124.4526
124.4526	DCA_se3_ag2_f_04 - phones	W	124.4926
124.4526	DCA_se3_ag2_f_04 - words	were	124.5226
124.4926	DCA_se3_ag2_f_04 - phones	ER0	124.5226
124.5226	DCA_se3_ag2_f_04 - phones	G	124.5826
124.5226	DCA_se3_ag2_f_04 - words	going	124.8526
124.5826	DCA_se3_ag2_f_04 - phones	OW1	124.6726
124.6726	DCA_se3_ag2_f_04 - phones	IH0	124.7926
124.7926	DCA_se3_ag2_f_04 - phones	N	124.8526
124.8526	DCA_se3_ag2_f_04 - phones	T	124.9226
124.8526	DCA_se3_ag2_f_04 - words	to	125.1226
124.9226	DCA_se3_ag2_f_04 - phones	UW1	125.1226
125.1226	DCA_se3_ag2_f_04 - phones	sp	125.1926
125.1926	DCA_se3_ag2_f_04 - phones	CH	125.3526
125.1926	DCA_se3_ag2_f_04 - words	church	125.7726
125.3526	DCA_se3_ag2_f_04 - phones	ER1	125.5726
125.5726	DCA_se3_ag2_f_04 - phones	CH	125.7726
125.8635	DCA_se3_ag2_f_04 - phones	AH0	126.0135
125.8635	DCA_se3_ag2_f_04 - words	and	126.1335
126.0135	DCA_se3_ag2_f_04 - phones	N	126.0735
126.0735	DCA_se3_ag2_f_04 - phones	D	126.1335
126.1335	DCA_se3_ag2_f_04 - phones	sp	126.2535
126.2535	DCA_se3_ag2_f_04 - phones	W	126.3135
126.2535	DCA_se3_ag2_f_04 - words	we	126.3835
126.3135	DCA_se3_ag2_f_04 - phones	IY1	126.3835
126.3835	DCA_se3_ag2_f_04 - phones	D	126.4135
126.3835	DCA_se3_ag2_f_04 - words	d	126.4435
126.4135	DCA_se3_ag2_f_04 - phones	IY1	126.4435
126.4435	DCA_se3_ag2_f_04 - phones	HH	126.4935
126.4435	DCA_se3_ag2_f_04 - words	have	126.6535
126.4935	DCA_se3_ag2_f_04 - phones	AE1	126.5535
126.5535	DCA_se3_ag2_f_04 - phones	V	126.6535
126.6535	DCA_se3_ag2_f_04 - phones	P	126.7235
126.6535	DCA_se3_ag2_f_04 - words	programs	127.4235
126.7235	DCA_se3_ag2_f_04 - phones	R	126.7835
126.7835	DCA_se3_ag2_f_04 - phones	OW1	126.9035
126.9035	DCA_se3_ag2_f_04 - phones	G	126.9735
126.9735	DCA_se3_ag2_f_04 - phones	R	127.0035
127.0035	DCA_se3_ag2_f_04 - phones	AE2	127.0335
127.0335	DCA_se3_ag2_f_04 - phones	M	127.1835
127.1835	DCA_se3_ag2_f_04 - phones	Z	127.4235
127.7936	DCA_int_02 - phones	AH1	127.8636
127.7936	DCA_int_02 - words	uh-huh	128.1336
127.8636	DCA_int_02 - phones	HH	127.8936
127.8936	DCA_int_02 - phones	AH1	128.1336
128.1336	DCA_int_02 - phones	sp	128.1636
128.1498	DCA_se3_ag2_f_04 - phones	sil	128.1898
128.1898	DCA_se3_ag2_f_04 - phones	AH0	128.5398
128.1898	DCA_se3_ag2_f_04 - words	and	128.8398
128.5398	DCA_se3_ag2_f_04 - phones	N	128.7298
128.7298	DCA_se3_ag2_f_04 - phones	D	128.8398
128.8398	DCA_se3_ag2_f_04 - phones	sp	128.9198
128.9775	DCA_se3_ag2_f_04 - phones	W	129.0575
128.9775	DCA_se3_ag2_f_04 - words	we	129.1775
129.0575	DCA_se3_ag2_f_04 - phones	IY1	129.1775
129.1775	DCA_se3_ag2_f_04 - phones	sp	129.2175
129.2175	DCA_se3_ag2_f_04 - phones	P	129.3475
129.2175	DCA_se3_ag2_f_04 - words	played	129.7175
129.3475	DCA_se3_ag2_f_04 - phones	L	129.4175
129.4175	DCA_se3_ag2_f_04 - phones	EY1	129.6475
129.6475	DCA_se3_ag2_f_04 - phones	D	129.7175
129.7175	DCA_se3_ag2_f_04 - phones	sp	129.8075
129.9546	DCA_se3_ag2_f_04 - phones	L	130.0346
129.9546	DCA_se3_ag2_f_04 - words	little	130.2146
130.0346	DCA_se3_ag2_f_04 - phones	IH1	130.0746
130.0746	DCA_se3_ag2_f_04 - phones	T	130.1146
130.1146	DCA_se3_ag2_f_04 - phones	AH0	130.1546
130.1546	DCA_se3_ag2_f_04 - phones	L	130.2146
130.2146	DCA_se3_ag2_f_04 - phones	M	130.2846
130.2146	DCA_se3_ag2_f_04 - words	miss	130.4746
130.2846	DCA_se3_ag2_f_04 - phones	IH1	130.3446
130.3446	DCA_se3_ag2_f_04 - phones	S	130.4746
130.4746	DCA_se3_ag2_f_04 - phones	M	130.5646
130.4746	DCA_se3_ag2_f_04 - words	muffin	130.9246
130.5646	DCA_se3_ag2_f_04 - phones	AH1	130.6146
130.6146	DCA_se3_ag2_f_04 - phones	F	130.7246
130.7246	DCA_se3_ag2_f_04 - phones	AH0	130.7546
130.7546	DCA_se3_ag2_f_04 - phones	N	130.9246
130.9246	DCA_se3_ag2_f_04 - phones	sp	131.0046
131.0832	DCA_se3_ag2_f_04 - phones	S	131.2432
131.0832	DCA_se3_ag2_f_04 - words	sit	131.3132
131.2432	DCA_se3_ag2_f_04 - phones	IH1	131.2732
131.2732	DCA_se3_ag2_f_04 - phones	T	131.3132
131.3132	DCA_se3_ag2_f_04 - phones	AO1	131.4232
131.3132	DCA_se3_ag2_f_04 - words	on	131.4832
131.4232	DCA_se3_ag2_f_04 - phones	N	131.4832
131.4832	DCA_se3_ag2_f_04 - phones	AH0	131.5632
131.4832	DCA_se3_ag2_f_04 - words	a	131.5632
131.5632	DCA_se3_ag2_f_04 - phones	T	131.6732
131.5632	DCA_se3_ag2_f_04 - words	tuffin	132.1532
131.6732	DCA_se3_ag2_f_04 - phones	AH1	131.7632
131.7632	DCA_se3_ag2_f_04 - phones	F	131.8732
131.8732	DCA_se3_ag2_f_04 - phones	IH0	131.9032
131.9032	DCA_se3_ag2_f_04 - phones	N	132.1532
132.2712	DCA_se3_ag2_f_04 - phones	sil	132.3112
132.3112	DCA_se3_ag2_f_04 - phones	IY1	132.4412
132.3112	DCA_se3_ag2_f_04 - words	eating	132.5912
132.4412	DCA_se3_ag2_f_04 - phones	T	132.5012
132.5012	DCA_se3_ag2_f_04 - phones	IH0	132.5412
132.5412	DCA_se3_ag2_f_04 - phones	NG	132.5912
132.5912	DCA_se3_ag2_f_04 - phones	HH	132.6512
132.5912	DCA_se3_ag2_f_04 - words	her	132.7912
132.6512	DCA_se3_ag2_f_04 - phones	ER0	132.7912
133.9680	DCA_se3_ag2_f_04 - phones	K	134.0580
133.9680	DCA_se3_ag2_f_04 - words	christmas	134.4180
134.0580	DCA_se3_ag2_f_04 - phones	R	134.0880
134.0880	DCA_se3_ag2_f_04 - phones	IH1	134.1280
134.1280	DCA_se3_ag2_f_04 - phones	S	134.2380
134.2380	DCA_se3_ag2_f_04 - phones	M	134.2780
134.2780	DCA_se3_ag2_f_04 - phones	AH0	134.3380
134.3380	DCA_se3_ag2_f_04 - phones	S	134.4180
134.4180	DCA_se3_ag2_f_04 - phones	P	134.5680
134.4180	DCA_se3_ag2_f_04 - words	pie	134.9880
134.5680	DCA_se3_ag2_f_04 - phones	AY1	134.9880
135.4539	DCA_se3_ag2_f_04 - phones	sil	135.4939
135.4939	DCA_se3_ag2_f_04 - phones	AH0	135.5339
135.4939	DCA_se3_ag2_f_04 - words	along	135.8939
135.5339	DCA_se3_ag2_f_04 - phones	L	135.6639
135.6639	DCA_se3_ag2_f_04 - phones	AO1	135.8339
135.8339	DCA_se3_ag2_f_04 - phones	NG	135.8939
135.8939	DCA_se3_ag2_f_04 - phones	K	135.9739
135.8939	DCA_se3_ag2_f_04 - words	came	136.2139
135.9739	DCA_se3_ag2_f_04 - phones	EY1	136.1339
136.1339	DCA_se3_ag2_f_04 - phones	M	136.2139
136.2139	DCA_se3_ag2_f_04 - phones	DH	136.2739
136.2139	DCA_se3_ag2_f_04 - words	the	136.3439
136.2739	DCA_se3_ag2_f_04 - phones	AH0	136.3439
136.3439	DCA_se3_ag2_f_04 - phones	S	136.5139
136.3439	DCA_se3_ag2_f_04 - words	spider	137.3539
136.5139	DCA_se3_ag2_f_04 - phones	P	136.6439
136.6439	DCA_se3_ag2_f_04 - phones	AY1	136.9539
136.9539	DCA_se3_ag2_f_04 - phones	D	137.0139
137.0139	DCA_se3_ag2_f_04 - phones	ER0	137.3539
137.3539	DCA_se3_ag2_f_04 - phones	AE1	137.5139
137.3539	DCA_se3_ag2_f_04 - words	and	137.6539
137.5139	DCA_se3_ag2_f_04 - phones	N	137.6539
137.6539	DCA_se3_ag2_f_04 - phones	sp	137.8639
137.8639	DCA_se3_ag2_f_04 - phones	S	138.0839
137.8639	DCA_se3_ag2_f_04 - words	sat	138.2339
138.0839	DCA_se3_ag2_f_04 - phones	AE1	138.1239
138.1239	DCA_se3_ag2_f_04 - phones	T	138.2339
138.2339	DCA_se3_ag2_f_04 - phones	D	138.3039
138.2339	DCA_se3_ag2_f_04 - words	down	138.5539
138.3039	DCA_se3_ag2_f_04 - phones	AW1	138.4539
138.4539	DCA_se3_ag2_f_04 - phones	N	138.5539
138.5539	DCA_se3_ag2_f_04 - phones	B	138.5939
138.5539	DCA_se3_ag2_f_04 - words	beside	139.0439
138.5939	DCA_se3_ag2_f_04 - phones	IH0	138.6539
138.6539	DCA_se3_ag2_f_04 - phones	S	138.8239
138.8239	DCA_se3_ag2_f_04 - phones	AY1	139.0139
139.0139	DCA_se3_ag2_f_04 - phones	D	139.0439
139.0439	DCA_se3_ag2_f_04 - phones	HH	139.0739
139.0439	DCA_se3_ag2_f_04 - words	her	139.3239
139.0739	DCA_se3_ag2_f_04 - phones	ER1	139.3239
139.3239	DCA_se3_ag2_f_04 - phones	AH0	139.3539
139.3239	DCA_se3_ag2_f_04 - words	and	139.3839
139.3539	DCA_se3_ag2_f_04 - phones	N	139.3839
139.3839	DCA_se3_ag2_f_04 - phones	sp	139.4539
139.5633	DCA_se3_ag2_f_04 - phones	F	139.6233
139.5633	DCA_se3_ag2_f_04 - words	frightened	139.9433
139.6233	DCA_se3_ag2_f_04 - phones	R	139.6633
139.6633	DCA_se3_ag2_f_04 - phones	AY1	139.8033
139.8033	DCA_se3_ag2_f_04 - phones	T	139.8533
139.8533	DCA_se3_ag2_f_04 - phones	AH0	139.8833
139.8833	DCA_se3_ag2_f_04 - phones	N	139.9133
139.9133	DCA_se3_ag2_f_04 - phones	D	139.9433
139.9433	DCA_se3_ag2_f_04 - phones	M	139.9833
139.9433	DCA_se3_ag2_f_04 - words	miss	140.1633
139.9833	DCA_se3_ag2_f_04 - phones	IH1	140.0333
140.0333	DCA_se3_ag2_f_04 - phones	S	140.1633
140.1633	DCA_se3_ag2_f_04 - phones	M	140.2233
140.1633	DCA_se3_ag2_f_04 - words	muffin	140.4533
140.2233	DCA_se3_ag2_f_04 - phones	AH1	140.2833
140.2833	DCA_se3_ag2_f_04 - phones	F	140.3733
140.3733	DCA_se3_ag2_f_04 - phones	AH0	140.4033
140.4033	DCA_se3_ag2_f_04 - phones	N	140.4533
140.4533	DCA_se3_ag2_f_04 - phones	AH0	140.5133
140.4533	DCA_se3_ag2_f_04 - words	away	140.7833
140.5133	DCA_se3_ag2_f_04 - phones	W	140.6133
140.6133	DCA_se3_ag2_f_04 - phones	EY1	140.7833
140.7833	DCA_se3_ag2_f_04 - phones	AE1	140.8233
140.7833	DCA_se3_ag2_f_04 - words	and	140.9133
140.8233	DCA_se3_ag2_f_04 - phones	N	140.9133
140.9133	DCA_se3_ag2_f_04 - words	i	141.0233
140.9133	DCA_se3_ag2_f_04 - phones	AY1	141.0233
141.0233	DCA_se3_ag2_f_04 - phones	Y	141.0533
141.0233	DCA_se3_ag2_f_04 - words	used	141.1433
141.0533	DCA_se3_ag2_f_04 - phones	UW1	141.0833
141.0833	DCA_se3_ag2_f_04 - phones	Z	141.1133
141.1133	DCA_se3_ag2_f_04 - phones	D	141.1433
141.1433	DCA_se3_ag2_f_04 - phones	T	141.1933
141.1433	DCA_se3_ag2_f_04 - words	to	141.2233
141.1933	DCA_se3_ag2_f_04 - phones	AH0	141.2233
141.2233	DCA_se3_ag2_f_04 - phones	B	141.2833
141.2233	DCA_se3_ag2_f_04 - words	be	141.3433
141.2833	DCA_se3_ag2_f_04 - phones	IY0	141.3433
141.3433	DCA_se3_ag2_f_04 - phones	L	141.3733
141.3433	DCA_se3_ag2_f_04 - words	little	141.5333
141.3733	DCA_se3_ag2_f_04 - phones	IH1	141.4033
141.4033	DCA_se3_ag2_f_04 - phones	T	141.4333
141.4333	DCA_se3_ag2_f_04 - phones	AH0	141.4633
141.4633	DCA_se3_ag2_f_04 - phones	L	141.5333
141.5333	DCA_se3_ag2_f_04 - phones	sp	141.5633
141.5633	DCA_se3_ag2_f_04 - phones	M	141.6533
141.5633	DCA_se3_ag2_f_04 - words	miss	141.8033
141.6533	DCA_se3_ag2_f_04 - phones	IH1	141.7033
141.7033	DCA_se3_ag2_f_04 - phones	S	141.8033
141.8033	DCA_se3_ag2_f_04 - phones	M	141.8733
141.8033	DCA_se3_ag2_f_04 - words	muffin	142.1233
141.8733	DCA_se3_ag2_f_04 - phones	AH1	141.9333
141.9333	DCA_se3_ag2_f_04 - phones	F	142.0233
142.0233	DCA_se3_ag2_f_04 - phones	AH0	142.0833
142.0833	DCA_se3_ag2_f_04 - phones	N	142.1233
142.1233	DCA_se3_ag2_f_04 - phones	AH0	142.1533
142.1233	DCA_se3_ag2_f_04 - words	and	142.1933
142.1533	DCA_se3_ag2_f_04 - phones	N	142.1933
142.1933	DCA_se3_ag2_f_04 - phones	W	142.2333
142.1933	DCA_se3_ag2_f_04 - words	when	142.3133
142.2333	DCA_se3_ag2_f_04 - phones	EH1	142.2633
142.2633	DCA_se3_ag2_f_04 - phones	N	142.3133
142.3133	DCA_se3_ag2_f_04 - phones	sp	142.3433
142.3433	DCA_se3_ag2_f_04 - phones	DH	142.3733
142.3433	DCA_se3_ag2_f_04 - words	the	142.4233
142.3733	DCA_se3_ag2_f_04 - phones	AH0	142.4233
142.4233	DCA_se3_ag2_f_04 - phones	S	142.5533
142.4233	DCA_se3_ag2_f_04 - words	spider	142.9533
142.5533	DCA_se3_ag2_f_04 - phones	P	142.6233
142.6233	DCA_se3_ag2_f_04 - phones	AY1	142.7833
142.7833	DCA_se3_ag2_f_04 - phones	D	142.8533
142.8533	DCA_se3_ag2_f_04 - phones	ER0	142.9533
142.9533	DCA_se3_ag2_f_04 - phones	sp	143.0533
143.0533	DCA_se3_ag2_f_04 - phones	K	143.1533
143.0533	DCA_se3_ag2_f_04 - words	came	143.3633
143.1533	DCA_se3_ag2_f_04 - phones	EY1	143.2933
143.2933	DCA_se3_ag2_f_04 - phones	M	143.3633
143.3165	DCA_int_02 - words	<unk>	143.3665
143.3165	DCA_int_02 - phones	spn	143.3665
143.3633	DCA_se3_ag2_f_04 - phones	D	143.4533
143.3633	DCA_se3_ag2_f_04 - words	down	143.6233
143.3665	DCA_int_02 - phones	sp	143.7665
143.4533	DCA_se3_ag2_f_04 - phones	AW1	143.5533
143.5533	DCA_se3_ag2_f_04 - phones	N	143.6233
143.6233	DCA_se3_ag2_f_04 - phones	AY1	143.6833
143.6233	DCA_se3_ag2_f_04 - words	i	143.6833
143.6833	DCA_se3_ag2_f_04 - phones	W	143.7233
143.6833	DCA_se3_ag2_f_04 - words	would	143.7833
143.7233	DCA_se3_ag2_f_04 - phones	UH1	143.7533
143.7533	DCA_se3_ag2_f_04 - phones	D	143.7833
143.7833	DCA_se3_ag2_f_04 - phones	HH	143.8233
143.7833	DCA_se3_ag2_f_04 - words	have	143.9333
143.8233	DCA_se3_ag2_f_04 - phones	AE1	143.8533
143.8533	DCA_se3_ag2_f_04 - phones	V	143.9333
143.9333	DCA_se3_ag2_f_04 - phones	T	143.9833
143.9333	DCA_se3_ag2_f_04 - words	to	144.0533
143.9833	DCA_se3_ag2_f_04 - phones	IH0	144.0533
144.0533	DCA_se3_ag2_f_04 - phones	sp	144.1533
144.1533	DCA_se3_ag2_f_04 - phones	JH	144.3133
144.1533	DCA_se3_ag2_f_04 - words	jump	144.5433
144.3133	DCA_se3_ag2_f_04 - phones	AH1	144.4133
144.4133	DCA_se3_ag2_f_04 - phones	M	144.4933
144.4933	DCA_se3_ag2_f_04 - phones	P	144.5433
144.5433	DCA_se3_ag2_f_04 - phones	AH1	144.6233
144.5433	DCA_se3_ag2_f_04 - words	up	144.7233
144.6233	DCA_se3_ag2_f_04 - phones	P	144.7233
144.7233	DCA_se3_ag2_f_04 - phones	AH0	144.7733
144.7233	DCA_se3_ag2_f_04 - words	and	144.8533
144.7733	DCA_se3_ag2_f_04 - phones	N	144.8533
144.8533	DCA_se3_ag2_f_04 - phones	S	145.0233
144.8533	DCA_se3_ag2_f_04 - words	scream	145.5033
145.0233	DCA_se3_ag2_f_04 - phones	K	145.0733
145.0733	DCA_se3_ag2_f_04 - phones	R	145.1833
145.1833	DCA_se3_ag2_f_04 - phones	IY1	145.4433
145.4433	DCA_se3_ag2_f_04 - phones	M	145.5033
145.5033	DCA_se3_ag2_f_04 - phones	AH0	145.5433
145.5033	DCA_se3_ag2_f_04 - words	and	145.6233
145.5433	DCA_se3_ag2_f_04 - phones	N	145.6233
145.6233	DCA_se3_ag2_f_04 - phones	R	145.7133
145.6233	DCA_se3_ag2_f_04 - words	run	145.7933
145.7133	DCA_se3_ag2_f_04 - phones	AH1	145.7633
145.7633	DCA_se3_ag2_f_04 - phones	N	145.7933
145.7933	DCA_se3_ag2_f_04 - phones	AH0	145.8533
145.7933	DCA_se3_ag2_f_04 - words	away	146.1733
145.8533	DCA_se3_ag2_f_04 - phones	W	145.9433
145.9433	DCA_se3_ag2_f_04 - phones	EY1	146.1733
146.1733	DCA_se3_ag2_f_04 - phones	sp	146.6670
146.6670	DCA_se3_ag2_f_04 - words	<unk>	146.8170
146.6670	DCA_se3_ag2_f_04 - phones	spn	146.8170
146.8170	DCA_se3_ag2_f_04 - phones	sp	150.6904
147.6935	DCA_int_02 - phones	P	147.7235
147.6935	DCA_int_02 - words	pretty	148.0335
147.7235	DCA_int_02 - phones	R	147.7535
147.7535	DCA_int_02 - phones	IH1	147.8235
147.8235	DCA_int_02 - phones	T	147.8535
147.8535	DCA_int_02 - phones	IY0	148.0335
148.0335	DCA_int_02 - phones	sp	148.1435
148.1435	DCA_int_02 - phones	G	148.1935
148.1435	DCA_int_02 - words	good	148.3935
148.1935	DCA_int_02 - phones	IH0	148.3635
148.3635	DCA_int_02 - phones	D	148.3935
148.3935	DCA_int_02 - phones	sp	148.4735
149.1537	DCA_int_02 - phones	AY1	149.1837
149.1537	DCA_int_02 - words	i've	149.2337
149.1837	DCA_int_02 - phones	V	149.2337
149.2337	DCA_int_02 - phones	sp	149.3837
149.3837	DCA_int_02 - phones	N	149.4437
149.3837	DCA_int_02 - words	never	149.7437
149.4437	DCA_int_02 - phones	EH1	149.5637
149.5637	DCA_int_02 - phones	V	149.6737
149.6737	DCA_int_02 - phones	ER0	149.7437
149.7437	DCA_int_02 - phones	sp	149.7937
149.7937	DCA_int_02 - phones	IY1	149.8237
149.7937	DCA_int_02 - words	even	150.0537
149.8237	DCA_int_02 - phones	V	149.8537
149.8537	DCA_int_02 - phones	IH0	149.8837
149.8837	DCA_int_02 - phones	N	150.0537
150.0537	DCA_int_02 - phones	sp	150.1837
150.1837	DCA_int_02 - phones	HH	150.2437
150.1837	DCA_int_02 - words	heard	150.4037
150.2437	DCA_int_02 - phones	ER1	150.3337
150.3337	DCA_int_02 - phones	D	150.4037
150.4037	DCA_int_02 - phones	sp	150.4737
150.4737	DCA_int_02 - phones	DH	150.5237
150.4737	DCA_int_02 - words	that	150.6937
150.5237	DCA_int_02 - phones	AE1	150.6637
150.6637	DCA_int_02 - phones	T	150.6937
150.6904	DCA_se3_ag2_f_04 - phones	AY1	150.9204
150.6904	DCA_se3_ag2_f_04 - words	i	150.9204
150.6937	DCA_int_02 - phones	sp	159.7273
150.9204	DCA_se3_ag2_f_04 - phones	D	150.9904
150.9204	DCA_se3_ag2_f_04 - words	didn't	151.2004
150.9904	DCA_se3_ag2_f_04 - phones	IH1	151.0604
151.0604	DCA_se3_ag2_f_04 - phones	N	151.1704
151.1704	DCA_se3_ag2_f_04 - phones	T	151.2004
151.2004	DCA_se3_ag2_f_04 - phones	R	151.2304
151.2004	DCA_se3_ag2_f_04 - words	remember	151.5804
151.2304	DCA_se3_ag2_f_04 - phones	IY0	151.3004
151.3004	DCA_se3_ag2_f_04 - phones	M	151.3504
151.3504	DCA_se3_ag2_f_04 - phones	EH1	151.4304
151.4304	DCA_se3_ag2_f_04 - phones	M	151.5004
151.5004	DCA_se3_ag2_f_04 - phones	B	151.5404
151.5404	DCA_se3_ag2_f_04 - phones	ER0	151.5804
151.5804	DCA_se3_ag2_f_04 - phones	AO1	151.7904
151.5804	DCA_se3_ag2_f_04 - words	all	151.8304
151.7904	DCA_se3_ag2_f_04 - phones	L	151.8304
151.8304	DCA_se3_ag2_f_04 - phones	DH	151.8904
151.8304	DCA_se3_ag2_f_04 - words	the	151.9304
151.8904	DCA_se3_ag2_f_04 - phones	IY0	151.9304
151.9304	DCA_se3_ag2_f_04 - phones	G	152.0004
151.9304	DCA_se3_ag2_f_04 - words	games	152.3604
152.0004	DCA_se3_ag2_f_04 - phones	EY1	152.2204
152.2204	DCA_se3_ag2_f_04 - phones	M	152.2604
152.2604	DCA_se3_ag2_f_04 - phones	Z	152.3604
152.3604	DCA_se3_ag2_f_04 - phones	AY1	152.4304
152.3604	DCA_se3_ag2_f_04 - words	i	152.4304
152.4304	DCA_se3_ag2_f_04 - phones	Y	152.4804
152.4304	DCA_se3_ag2_f_04 - words	used	152.5904
152.4804	DCA_se3_ag2_f_04 - phones	UW1	152.5204
152.5204	DCA_se3_ag2_f_04 - phones	Z	152.5604
152.5604	DCA_se3_ag2_f_04 - phones	D	152.5904
152.5904	DCA_se3_ag2_f_04 - phones	T	152.6304
152.5904	DCA_se3_ag2_f_04 - words	to	152.6804
152.6304	DCA_se3_ag2_f_04 - phones	AH0	152.6804
152.6804	DCA_se3_ag2_f_04 - phones	P	152.7304
152.6804	DCA_se3_ag2_f_04 - words	play	152.8504
152.7304	DCA_se3_ag2_f_04 - phones	L	152.7904
152.7904	DCA_se3_ag2_f_04 - phones	EY1	152.8504
152.8504	DCA_se3_ag2_f_04 - phones	AY1	152.9504
152.8504	DCA_se3_ag2_f_04 - words	i	152.9504
152.9504	DCA_se3_ag2_f_04 - phones	S	153.0304
152.9504	DCA_se3_ag2_f_04 - words	said	153.0904
153.0304	DCA_se3_ag2_f_04 - phones	EH1	153.0604
153.0604	DCA_se3_ag2_f_04 - phones	D	153.0904
153.0904	DCA_se3_ag2_f_04 - words	oh	153.1904
153.0904	DCA_se3_ag2_f_04 - phones	OW1	153.1904
153.1904	DCA_se3_ag2_f_04 - phones	M	153.2904
153.1904	DCA_se3_ag2_f_04 - words	my	153.4104
153.2904	DCA_se3_ag2_f_04 - phones	AY1	153.4104
153.4104	DCA_se3_ag2_f_04 - phones	sp	153.5404
153.5404	DCA_se3_ag2_f_04 - phones	G	153.6204
153.5404	DCA_se3_ag2_f_04 - words	goodness	153.9904
153.6204	DCA_se3_ag2_f_04 - phones	UH1	153.6704
153.6704	DCA_se3_ag2_f_04 - phones	D	153.7504
153.7504	DCA_se3_ag2_f_04 - phones	N	153.8104
153.8104	DCA_se3_ag2_f_04 - phones	IH0	153.8804
153.8804	DCA_se3_ag2_f_04 - phones	S	153.9904
153.9904	DCA_se3_ag2_f_04 - phones	AY1	154.0504
153.9904	DCA_se3_ag2_f_04 - words	i	154.0504
154.0504	DCA_se3_ag2_f_04 - phones	D	154.1004
154.0504	DCA_se3_ag2_f_04 - words	didn't	154.2404
154.1004	DCA_se3_ag2_f_04 - phones	IH1	154.1404
154.1404	DCA_se3_ag2_f_04 - phones	N	154.1704
154.1704	DCA_se3_ag2_f_04 - phones	T	154.2404
154.2404	DCA_se3_ag2_f_04 - phones	P	154.3204
154.2404	DCA_se3_ag2_f_04 - words	play	154.4404
154.3204	DCA_se3_ag2_f_04 - phones	L	154.3604
154.3604	DCA_se3_ag2_f_04 - phones	EY1	154.4404
154.4404	DCA_se3_ag2_f_04 - phones	EH1	154.4804
154.4404	DCA_se3_ag2_f_04 - words	any	154.5904
154.4804	DCA_se3_ag2_f_04 - phones	N	154.5404
154.5404	DCA_se3_ag2_f_04 - phones	IY0	154.5904
154.5904	DCA_se3_ag2_f_04 - phones	G	154.6904
154.5904	DCA_se3_ag2_f_04 - words	games	155.0704
154.6904	DCA_se3_ag2_f_04 - phones	EY1	154.8704
154.8704	DCA_se3_ag2_f_04 - phones	M	154.9604
154.9604	DCA_se3_ag2_f_04 - phones	Z	155.0704
155.0704	DCA_se3_ag2_f_04 - phones	B	155.1004
155.0704	DCA_se3_ag2_f_04 - words	but	155.1704
155.1004	DCA_se3_ag2_f_04 - phones	AH1	155.1404
155.1404	DCA_se3_ag2_f_04 - phones	T	155.1704
155.1704	DCA_se3_ag2_f_04 - phones	sp	155.2004
155.2004	DCA_se3_ag2_f_04 - phones	W	155.2904
155.2004	DCA_se3_ag2_f_04 - words	when	155.4004
155.2904	DCA_se3_ag2_f_04 - phones	EH1	155.3404
155.3404	DCA_se3_ag2_f_04 - phones	N	155.4004
155.4004	DCA_se3_ag2_f_04 - phones	AY1	155.5004
155.4004	DCA_se3_ag2_f_04 - words	i	155.5004
155.5004	DCA_se3_ag2_f_04 - phones	S	155.5604
155.5004	DCA_se3_ag2_f_04 - words	start	155.8204
155.5604	DCA_se3_ag2_f_04 - phones	T	155.6204
155.6204	DCA_se3_ag2_f_04 - phones	AA1	155.7404
155.7404	DCA_se3_ag2_f_04 - phones	R	155.7904
155.7904	DCA_se3_ag2_f_04 - phones	T	155.8204
155.8204	DCA_se3_ag2_f_04 - phones	T	155.9004
155.8204	DCA_se3_ag2_f_04 - words	talking	156.2404
155.9004	DCA_se3_ag2_f_04 - phones	AO1	156.0504
156.0504	DCA_se3_ag2_f_04 - phones	K	156.1404
156.1404	DCA_se3_ag2_f_04 - phones	IH0	156.1804
156.1804	DCA_se3_ag2_f_04 - phones	NG	156.2404
156.2404	DCA_se3_ag2_f_04 - phones	AH0	156.3304
156.2404	DCA_se3_ag2_f_04 - words	about	156.5504
156.3304	DCA_se3_ag2_f_04 - phones	B	156.3804
156.3804	DCA_se3_ag2_f_04 - phones	AW1	156.4704
156.4704	DCA_se3_ag2_f_04 - phones	T	156.5504
156.5504	DCA_se3_ag2_f_04 - phones	DH	156.5904
156.5504	DCA_se3_ag2_f_04 - words	them	156.7804
156.5904	DCA_se3_ag2_f_04 - phones	AH0	156.6304
156.6304	DCA_se3_ag2_f_04 - phones	M	156.7804
156.7804	DCA_se3_ag2_f_04 - words	i	156.9504
156.7804	DCA_se3_ag2_f_04 - phones	AY1	156.9504
[truncated: 19,935 more rows]
