# Supplementary material for: Considering Performance in the Automated and Manual Coding of Sociolinguistic Variables: Lessons From Variable (ING)
Source: Front Artif Intell. 2021 Apr 29;4:648543. doi: 10.3389/frai.2021.648543 (PMC8117961; doi:10.3389/frai.2021.648543)
Supplement: Supplementary file 4 [file Data_Sheet_4.ZIP › CORAAL_Aligned_as_Tables/DCA_se3_ag3_f_01_1_txout.txt]

tmin	tier	text	tmax
0.8640	DCA_int_01 - phones	D	0.9240
0.8640	DCA_int_01 - words	do	0.9540
0.9240	DCA_int_01 - phones	UW1	0.9540
0.9540	DCA_int_01 - phones	sp	0.9840
0.9840	DCA_int_01 - phones	Y	1.0140
0.9840	DCA_int_01 - words	you	1.0440
1.0140	DCA_int_01 - phones	UW1	1.0440
1.0440	DCA_int_01 - phones	R	1.0740
1.0440	DCA_int_01 - words	remember	1.2640
1.0740	DCA_int_01 - phones	IH0	1.1140
1.1140	DCA_int_01 - phones	M	1.1440
1.1440	DCA_int_01 - phones	EH1	1.1740
1.1740	DCA_int_01 - phones	M	1.2040
1.2040	DCA_int_01 - phones	B	1.2340
1.2340	DCA_int_01 - phones	ER0	1.2640
1.2640	DCA_int_01 - phones	W	1.3140
1.2640	DCA_int_01 - words	what	1.4540
1.3140	DCA_int_01 - phones	AH1	1.4140
1.4140	DCA_int_01 - phones	T	1.4540
1.4540	DCA_int_01 - phones	K	1.4940
1.4540	DCA_int_01 - words	kind	1.9940
1.4940	DCA_int_01 - phones	AY1	1.6140
1.6140	DCA_int_01 - phones	N	1.9940
1.9940	DCA_int_01 - phones	AH0	2.0240
1.9940	DCA_int_01 - words	of	2.0540
2.0240	DCA_int_01 - phones	V	2.0540
2.0540	DCA_int_01 - phones	G	2.0840
2.0540	DCA_int_01 - words	games	2.1740
2.0840	DCA_int_01 - phones	EY1	2.1140
2.1140	DCA_int_01 - phones	M	2.1440
2.1440	DCA_int_01 - phones	Z	2.1740
2.1740	DCA_int_01 - phones	Y	2.2040
2.1740	DCA_int_01 - words	you	2.3140
2.2040	DCA_int_01 - phones	UW1	2.3140
2.3140	DCA_int_01 - phones	Y	2.3440
2.3140	DCA_int_01 - words	used	2.4540
2.3440	DCA_int_01 - phones	UW1	2.3740
2.3740	DCA_int_01 - phones	Z	2.4240
2.4240	DCA_int_01 - phones	D	2.4540
2.4540	DCA_int_01 - phones	T	2.4840
2.4540	DCA_int_01 - words	to	2.6040
2.4840	DCA_int_01 - phones	AH0	2.6040
2.6040	DCA_int_01 - phones	sp	2.6340
2.6340	DCA_int_01 - phones	P	2.6640
2.6340	DCA_int_01 - words	play	2.8740
2.6640	DCA_int_01 - phones	L	2.7240
2.7240	DCA_int_01 - phones	EY1	2.8740
2.8740	DCA_int_01 - phones	W	2.9040
2.8740	DCA_int_01 - words	when	2.9840
2.9040	DCA_int_01 - phones	EH1	2.9540
2.9540	DCA_int_01 - phones	N	2.9840
2.9840	DCA_int_01 - phones	Y	3.0140
2.9840	DCA_int_01 - words	you	3.0840
3.0140	DCA_int_01 - phones	UW1	3.0840
3.0840	DCA_int_01 - phones	W	3.1140
3.0840	DCA_int_01 - words	were	3.1440
3.1140	DCA_int_01 - phones	ER0	3.1440
3.1440	DCA_int_01 - phones	sp	3.3640
4.5295	DCA_se3_ag3_f_01 - phones	sil	4.6495
4.6495	DCA_se3_ag3_f_01 - words	uh	5.0995
4.6495	DCA_se3_ag3_f_01 - phones	AH1	5.0995
4.6869	DCA_int_01 - phones	W	4.7169
4.6869	DCA_int_01 - words	when	4.7769
4.7169	DCA_int_01 - phones	EH1	4.7469
4.7469	DCA_int_01 - phones	N	4.7769
4.7769	DCA_int_01 - phones	Y	4.8069
4.7769	DCA_int_01 - words	you	4.8369
4.8069	DCA_int_01 - phones	UW1	4.8369
4.8369	DCA_int_01 - phones	W	4.8669
4.8369	DCA_int_01 - words	were	5.1269
4.8669	DCA_int_01 - phones	ER0	5.1269
5.0995	DCA_se3_ag3_f_01 - phones	sp	5.2095
5.1269	DCA_int_01 - phones	AH0	5.1569
5.1269	DCA_int_01 - words	a	5.1569
5.1569	DCA_int_01 - phones	CH	5.1969
5.1569	DCA_int_01 - words	child	5.5469
5.1969	DCA_int_01 - phones	AY1	5.4769
5.4769	DCA_int_01 - phones	L	5.5169
5.5169	DCA_int_01 - phones	D	5.5469
5.5469	DCA_int_01 - phones	sp	5.6669
5.8309	DCA_int_01 - phones	IH0	6.0309
5.8309	DCA_int_01 - words	in	6.1109
6.0309	DCA_int_01 - phones	N	6.1109
6.1109	DCA_int_01 - phones	S	6.1909
6.1109	DCA_int_01 - words	school	6.5309
6.1909	DCA_int_01 - phones	K	6.2509
6.2509	DCA_int_01 - phones	UW1	6.4509
6.4509	DCA_int_01 - phones	L	6.5309
6.5309	DCA_int_01 - phones	AH0	6.6009
6.5309	DCA_int_01 - words	about	6.9009
6.6009	DCA_int_01 - phones	B	6.6309
6.6309	DCA_int_01 - phones	AW1	6.8609
6.8609	DCA_int_01 - phones	T	6.9009
6.9009	DCA_int_01 - phones	sp	6.9609
7.5271	DCA_int_01 - phones	EY1	7.6571
7.5271	DCA_int_01 - words	eight	7.7271
7.6571	DCA_int_01 - phones	T	7.7271
7.7271	DCA_int_01 - phones	AO1	7.7571
7.7271	DCA_int_01 - words	or	7.8471
7.7571	DCA_int_01 - phones	R	7.8471
7.8471	DCA_int_01 - phones	N	7.9271
7.8471	DCA_int_01 - words	nine	8.1271
7.9271	DCA_int_01 - phones	AY1	8.0671
8.0671	DCA_int_01 - phones	N	8.1271
8.1271	DCA_int_01 - words	or	8.1571
8.1271	DCA_int_01 - phones	ER0	8.1571
8.1571	DCA_int_01 - phones	sp	8.5671
8.5671	DCA_int_01 - phones	S	8.5971
8.5671	DCA_int_01 - words	so	8.7171
8.5971	DCA_int_01 - phones	OW1	8.7171
9.3513	DCA_se3_ag3_f_01 - phones	HH	9.4213
9.3513	DCA_se3_ag3_f_01 - words	hopscotch	10.3913
9.4213	DCA_se3_ag3_f_01 - phones	AA1	9.5213
9.5213	DCA_se3_ag3_f_01 - phones	P	9.6513
9.6513	DCA_se3_ag3_f_01 - phones	S	9.7313
9.7313	DCA_se3_ag3_f_01 - phones	K	9.8113
9.8113	DCA_se3_ag3_f_01 - phones	AA2	10.0113
10.0113	DCA_se3_ag3_f_01 - phones	CH	10.3913
11.1229	DCA_se3_ag3_f_01 - phones	sil	11.1729
11.1729	DCA_se3_ag3_f_01 - phones	JH	11.2729
11.1729	DCA_se3_ag3_f_01 - words	jacks	12.0329
11.2729	DCA_se3_ag3_f_01 - phones	AE1	11.5129
11.5129	DCA_se3_ag3_f_01 - phones	K	11.6429
11.6429	DCA_se3_ag3_f_01 - phones	S	12.0329
12.2500	DCA_int_01 - words	<unk>	13.1100
12.2500	DCA_int_01 - phones	spn	13.1100
13.3481	DCA_se3_ag3_f_01 - phones	HH	13.4781
13.3481	DCA_se3_ag3_f_01 - words	hide	13.6981
13.4781	DCA_se3_ag3_f_01 - phones	AY1	13.6481
13.6481	DCA_se3_ag3_f_01 - phones	D	13.6981
13.6981	DCA_se3_ag3_f_01 - phones	AH0	13.7381
13.6981	DCA_se3_ag3_f_01 - words	and	13.8081
13.7381	DCA_se3_ag3_f_01 - phones	N	13.7681
13.7681	DCA_se3_ag3_f_01 - phones	D	13.8081
13.8081	DCA_se3_ag3_f_01 - phones	S	13.9581
13.8081	DCA_se3_ag3_f_01 - words	seek	14.1481
13.9581	DCA_se3_ag3_f_01 - phones	IY1	14.1181
14.1181	DCA_se3_ag3_f_01 - phones	K	14.1481
15.5642	DCA_se3_ag3_f_01 - phones	D	15.7142
15.5642	DCA_se3_ag3_f_01 - words	dodgeball	16.4842
15.7142	DCA_se3_ag3_f_01 - phones	AA1	15.9642
15.9642	DCA_se3_ag3_f_01 - phones	JH	16.1342
16.1342	DCA_se3_ag3_f_01 - phones	B	16.1742
16.1742	DCA_se3_ag3_f_01 - phones	AO2	16.4242
16.4242	DCA_se3_ag3_f_01 - phones	L	16.4842
16.4842	DCA_se3_ag3_f_01 - phones	sp	18.0408
18.0408	DCA_se3_ag3_f_01 - phones	JH	18.1308
18.0408	DCA_se3_ag3_f_01 - words	jump	18.3708
18.1308	DCA_se3_ag3_f_01 - phones	AH1	18.2308
18.2308	DCA_se3_ag3_f_01 - phones	M	18.3108
18.3108	DCA_se3_ag3_f_01 - phones	P	18.3708
18.3708	DCA_se3_ag3_f_01 - phones	sp	18.4008
18.4008	DCA_se3_ag3_f_01 - phones	R	18.5308
18.4008	DCA_se3_ag3_f_01 - words	rope	18.7008
18.5308	DCA_se3_ag3_f_01 - phones	OW1	18.6708
18.6708	DCA_se3_ag3_f_01 - phones	P	18.7008
18.7008	DCA_se3_ag3_f_01 - phones	sp	18.7508
19.7900	DCA_se3_ag3_f_01 - phones	AH0	19.8900
19.7900	DCA_se3_ag3_f_01 - words	a	19.8900
19.8900	DCA_se3_ag3_f_01 - phones	sp	20.0700
20.0700	DCA_se3_ag3_f_01 - phones	DH	20.1200
20.0700	DCA_se3_ag3_f_01 - words	that	20.1900
20.1200	DCA_se3_ag3_f_01 - phones	AH0	20.1500
20.1500	DCA_se3_ag3_f_01 - phones	T	20.1900
20.1900	DCA_se3_ag3_f_01 - phones	sp	20.3100
20.3100	DCA_se3_ag3_f_01 - words	s	20.3500
20.3100	DCA_se3_ag3_f_01 - phones	Z	20.3500
20.3500	DCA_se3_ag3_f_01 - phones	sp	20.3800
20.3800	DCA_se3_ag3_f_01 - phones	AH0	20.4100
20.3800	DCA_se3_ag3_f_01 - words	about	20.6500
20.4100	DCA_se3_ag3_f_01 - phones	B	20.4600
20.4600	DCA_se3_ag3_f_01 - phones	AW1	20.5900
20.5900	DCA_se3_ag3_f_01 - phones	T	20.6500
20.6500	DCA_se3_ag3_f_01 - phones	IH1	20.7900
20.6500	DCA_se3_ag3_f_01 - words	it	21.0400
20.7900	DCA_se3_ag3_f_01 - phones	T	21.0400
21.7645	DCA_int_01 - phones	HH	21.9045
21.7645	DCA_int_01 - words	how	22.0045
21.9045	DCA_int_01 - phones	AW1	22.0045
22.0045	DCA_int_01 - phones	D	22.0545
22.0045	DCA_int_01 - words	d	22.0545
22.0545	DCA_int_01 - phones	Y	22.0945
22.0545	DCA_int_01 - words	you	22.1345
22.0945	DCA_int_01 - phones	UW1	22.1345
22.1345	DCA_int_01 - phones	sp	22.1645
22.1645	DCA_int_01 - phones	P	22.2045
22.1645	DCA_int_01 - words	play	22.3545
22.2045	DCA_int_01 - phones	L	22.2745
22.2745	DCA_int_01 - phones	EY1	22.3545
22.3545	DCA_int_01 - phones	HH	22.4945
22.3545	DCA_int_01 - words	hide	22.5945
22.4945	DCA_int_01 - phones	AY1	22.5645
22.5645	DCA_int_01 - phones	D	22.5945
22.5945	DCA_int_01 - phones	AH0	22.6945
22.5945	DCA_int_01 - words	and	22.7645
22.6945	DCA_int_01 - phones	N	22.7645
22.7645	DCA_int_01 - phones	sp	22.7945
22.7945	DCA_int_01 - phones	S	22.8845
22.7945	DCA_int_01 - words	seek	22.9445
22.8845	DCA_int_01 - phones	IY1	22.9145
22.9145	DCA_int_01 - phones	K	22.9445
22.9445	DCA_int_01 - phones	sp	23.2345
24.1447	DCA_se3_ag3_f_01 - phones	sil	24.2547
24.2547	DCA_se3_ag3_f_01 - words	uh	24.3247
24.2547	DCA_se3_ag3_f_01 - phones	AH1	24.3247
24.3247	DCA_se3_ag3_f_01 - phones	W	24.4647
24.3247	DCA_se3_ag3_f_01 - words	well	24.9747
24.4647	DCA_se3_ag3_f_01 - phones	EH1	24.6847
24.6847	DCA_se3_ag3_f_01 - phones	L	24.9747
24.9747	DCA_se3_ag3_f_01 - phones	sp	25.0047
25.0047	DCA_se3_ag3_f_01 - phones	Y	25.1447
25.0047	DCA_se3_ag3_f_01 - words	you	25.2047
25.1447	DCA_se3_ag3_f_01 - phones	UW1	25.2047
25.2047	DCA_se3_ag3_f_01 - phones	HH	25.2347
25.2047	DCA_se3_ag3_f_01 - words	had	25.5847
25.2347	DCA_se3_ag3_f_01 - phones	AE1	25.4947
25.4947	DCA_se3_ag3_f_01 - phones	D	25.5847
25.5847	DCA_se3_ag3_f_01 - phones	sp	25.6247
25.6247	DCA_se3_ag3_f_01 - words	uh	25.9847
25.6247	DCA_se3_ag3_f_01 - phones	AH1	25.9847
25.9847	DCA_se3_ag3_f_01 - phones	sp	26.2447
26.2447	DCA_se3_ag3_f_01 - phones	DH	26.3047
26.2447	DCA_se3_ag3_f_01 - words	the	26.3947
26.3047	DCA_se3_ag3_f_01 - phones	AH0	26.3947
26.3947	DCA_se3_ag3_f_01 - phones	W	26.4847
26.3947	DCA_se3_ag3_f_01 - words	one	26.6647
26.4847	DCA_se3_ag3_f_01 - phones	AH1	26.5747
26.5747	DCA_se3_ag3_f_01 - phones	N	26.6647
26.6647	DCA_se3_ag3_f_01 - phones	P	26.7747
26.6647	DCA_se3_ag3_f_01 - words	person	27.2847
26.7747	DCA_se3_ag3_f_01 - phones	ER1	26.9347
26.9347	DCA_se3_ag3_f_01 - phones	S	27.1247
27.1247	DCA_se3_ag3_f_01 - phones	AH0	27.1647
27.1647	DCA_se3_ag3_f_01 - phones	N	27.2847
27.2847	DCA_se3_ag3_f_01 - phones	sp	27.3447
27.3447	DCA_se3_ag3_f_01 - phones	HH	27.4247
27.3447	DCA_se3_ag3_f_01 - words	who	27.5847
27.4247	DCA_se3_ag3_f_01 - phones	UW1	27.5847
27.5847	DCA_se3_ag3_f_01 - phones	W	27.6747
27.5847	DCA_se3_ag3_f_01 - words	was	27.8347
27.6747	DCA_se3_ag3_f_01 - phones	AH0	27.7247
27.7247	DCA_se3_ag3_f_01 - phones	Z	27.8347
27.8347	DCA_se3_ag3_f_01 - phones	sp	27.8647
27.8647	DCA_se3_ag3_f_01 - phones	IH1	28.1247
27.8647	DCA_se3_ag3_f_01 - words	it	28.2247
28.1247	DCA_se3_ag3_f_01 - phones	T	28.2247
28.2247	DCA_se3_ag3_f_01 - phones	sp	29.3696
29.3696	DCA_se3_ag3_f_01 - phones	AE1	29.4196
29.3696	DCA_se3_ag3_f_01 - words	and	29.7696
29.4196	DCA_se3_ag3_f_01 - phones	N	29.7696
29.7696	DCA_se3_ag3_f_01 - phones	sp	29.8096
29.8096	DCA_se3_ag3_f_01 - phones	AH1	30.2396
29.8096	DCA_se3_ag3_f_01 - words	uh	30.2396
30.2396	DCA_se3_ag3_f_01 - phones	sp	30.2796
31.6568	DCA_se3_ag3_f_01 - phones	DH	31.7368
31.6568	DCA_se3_ag3_f_01 - words	they	31.8868
31.7368	DCA_se3_ag3_f_01 - phones	EY1	31.8868
31.8868	DCA_se3_ag3_f_01 - phones	HH	31.9168
31.8868	DCA_se3_ag3_f_01 - words	hid	32.1468
31.9168	DCA_se3_ag3_f_01 - phones	IH1	32.0568
32.0568	DCA_se3_ag3_f_01 - phones	D	32.1468
32.1468	DCA_se3_ag3_f_01 - phones	DH	32.1868
32.1468	DCA_se3_ag3_f_01 - words	their	32.2568
32.1868	DCA_se3_ag3_f_01 - phones	EH1	32.2168
32.2168	DCA_se3_ag3_f_01 - phones	R	32.2568
32.2568	DCA_se3_ag3_f_01 - phones	sp	32.3268
32.3268	DCA_se3_ag3_f_01 - phones	F	32.3968
32.3268	DCA_se3_ag3_f_01 - words	face	32.7968
32.3968	DCA_se3_ag3_f_01 - phones	EY1	32.5468
32.5468	DCA_se3_ag3_f_01 - phones	S	32.7968
32.7968	DCA_se3_ag3_f_01 - phones	sp	32.8268
32.8268	DCA_se3_ag3_f_01 - phones	AH0	32.8568
32.8268	DCA_se3_ag3_f_01 - words	and	32.9568
32.8568	DCA_se3_ag3_f_01 - phones	N	32.9068
32.9068	DCA_se3_ag3_f_01 - phones	D	32.9568
32.9568	DCA_se3_ag3_f_01 - phones	K	33.0668
32.9568	DCA_se3_ag3_f_01 - words	counted	33.3368
33.0668	DCA_se3_ag3_f_01 - phones	AW1	33.1668
33.1668	DCA_se3_ag3_f_01 - phones	N	33.2368
33.2368	DCA_se3_ag3_f_01 - phones	IH0	33.2968
33.2968	DCA_se3_ag3_f_01 - phones	D	33.3368
33.3368	DCA_se3_ag3_f_01 - phones	T	33.4168
33.3368	DCA_se3_ag3_f_01 - words	to	33.4468
33.4168	DCA_se3_ag3_f_01 - phones	IH0	33.4468
33.4468	DCA_se3_ag3_f_01 - phones	sp	33.5268
33.5268	DCA_se3_ag3_f_01 - phones	T	33.6568
33.5268	DCA_se3_ag3_f_01 - words	ten	33.9368
33.6568	DCA_se3_ag3_f_01 - phones	EH1	33.8368
33.8368	DCA_se3_ag3_f_01 - phones	N	33.9368
33.9368	DCA_se3_ag3_f_01 - phones	sp	34.0168
34.0168	DCA_se3_ag3_f_01 - phones	W	34.1468
34.0168	DCA_se3_ag3_f_01 - words	while	34.2568
34.1468	DCA_se3_ag3_f_01 - phones	AY1	34.2268
34.2268	DCA_se3_ag3_f_01 - phones	L	34.2568
34.2568	DCA_se3_ag3_f_01 - phones	EH1	34.3568
34.2568	DCA_se3_ag3_f_01 - words	everybody	34.7668
34.3568	DCA_se3_ag3_f_01 - phones	V	34.3968
34.3968	DCA_se3_ag3_f_01 - phones	R	34.4268
34.4268	DCA_se3_ag3_f_01 - phones	IY0	34.4968
34.4968	DCA_se3_ag3_f_01 - phones	B	34.5468
34.5468	DCA_se3_ag3_f_01 - phones	AA2	34.6468
34.6468	DCA_se3_ag3_f_01 - phones	D	34.7068
34.7068	DCA_se3_ag3_f_01 - phones	IY0	34.7668
34.7668	DCA_se3_ag3_f_01 - phones	EH1	34.8368
34.7668	DCA_se3_ag3_f_01 - words	else	35.0068
34.8368	DCA_se3_ag3_f_01 - phones	L	34.9468
34.9468	DCA_se3_ag3_f_01 - phones	S	35.0068
35.0068	DCA_se3_ag3_f_01 - phones	HH	35.0868
35.0068	DCA_se3_ag3_f_01 - words	hid	35.4568
35.0868	DCA_se3_ag3_f_01 - phones	IH1	35.2768
35.2768	DCA_se3_ag3_f_01 - phones	D	35.4568
35.4568	DCA_se3_ag3_f_01 - phones	sp	36.1170
36.1170	DCA_se3_ag3_f_01 - phones	AE1	36.2870
36.1170	DCA_se3_ag3_f_01 - words	and	36.3670
36.2870	DCA_se3_ag3_f_01 - phones	N	36.3670
36.3670	DCA_se3_ag3_f_01 - phones	DH	36.3970
36.3670	DCA_se3_ag3_f_01 - words	then	36.5870
36.3970	DCA_se3_ag3_f_01 - phones	EH1	36.4970
36.4970	DCA_se3_ag3_f_01 - phones	N	36.5870
36.5870	DCA_se3_ag3_f_01 - phones	DH	36.6170
36.5870	DCA_se3_ag3_f_01 - words	the	36.6670
36.6170	DCA_se3_ag3_f_01 - phones	AH0	36.6670
36.6670	DCA_se3_ag3_f_01 - phones	sp	36.6970
36.6970	DCA_se3_ag3_f_01 - phones	P	36.7870
36.6970	DCA_se3_ag3_f_01 - words	person	37.1170
36.7870	DCA_se3_ag3_f_01 - phones	ER1	36.9170
36.9170	DCA_se3_ag3_f_01 - phones	S	37.0370
37.0370	DCA_se3_ag3_f_01 - phones	AH0	37.0870
37.0870	DCA_se3_ag3_f_01 - phones	N	37.1170
37.1170	DCA_se3_ag3_f_01 - phones	HH	37.1670
37.1170	DCA_se3_ag3_f_01 - words	who	37.2170
37.1670	DCA_se3_ag3_f_01 - phones	UW1	37.2170
37.2170	DCA_se3_ag3_f_01 - phones	W	37.3170
37.2170	DCA_se3_ag3_f_01 - words	was	37.4470
37.3170	DCA_se3_ag3_f_01 - phones	AH0	37.3470
37.3470	DCA_se3_ag3_f_01 - phones	Z	37.4470
37.4470	DCA_se3_ag3_f_01 - phones	IH1	37.5070
37.4470	DCA_se3_ag3_f_01 - words	it	37.6470
37.5070	DCA_se3_ag3_f_01 - phones	T	37.6470
37.6470	DCA_se3_ag3_f_01 - phones	sp	37.6970
37.6970	DCA_se3_ag3_f_01 - phones	HH	37.7970
37.6970	DCA_se3_ag3_f_01 - words	had	37.9970
37.7970	DCA_se3_ag3_f_01 - phones	AE1	37.9270
37.9270	DCA_se3_ag3_f_01 - phones	D	37.9970
37.9970	DCA_se3_ag3_f_01 - phones	T	38.0670
37.9970	DCA_se3_ag3_f_01 - words	to	38.1270
38.0670	DCA_se3_ag3_f_01 - phones	UW1	38.1270
38.1270	DCA_se3_ag3_f_01 - phones	F	38.2970
38.1270	DCA_se3_ag3_f_01 - words	find	38.6870
38.2970	DCA_se3_ag3_f_01 - phones	AY1	38.6070
38.6070	DCA_se3_ag3_f_01 - phones	N	38.6470
38.6470	DCA_se3_ag3_f_01 - phones	D	38.6870
38.6870	DCA_se3_ag3_f_01 - phones	sp	38.7970
39.2809	DCA_se3_ag3_f_01 - words	uh	39.3509
39.2809	DCA_se3_ag3_f_01 - phones	AH1	39.3509
39.3509	DCA_se3_ag3_f_01 - phones	sp	39.7109
39.7109	DCA_se3_ag3_f_01 - phones	P	39.8109
39.7109	DCA_se3_ag3_f_01 - words	people	40.0309
39.8109	DCA_se3_ag3_f_01 - phones	IY1	39.8809
39.8809	DCA_se3_ag3_f_01 - phones	P	39.9509
39.9509	DCA_se3_ag3_f_01 - phones	AH0	39.9909
39.9909	DCA_se3_ag3_f_01 - phones	L	40.0309
40.0309	DCA_se3_ag3_f_01 - phones	HH	40.0909
40.0309	DCA_se3_ag3_f_01 - words	who	40.2509
40.0909	DCA_se3_ag3_f_01 - phones	UW1	40.2509
40.2509	DCA_se3_ag3_f_01 - phones	sp	40.2809
40.2809	DCA_se3_ag3_f_01 - phones	W	40.3109
40.2809	DCA_se3_ag3_f_01 - words	were	40.3409
40.3109	DCA_se3_ag3_f_01 - phones	ER0	40.3409
40.3409	DCA_se3_ag3_f_01 - phones	HH	40.4309
40.3409	DCA_se3_ag3_f_01 - words	hiding	40.7409
40.4309	DCA_se3_ag3_f_01 - phones	AY1	40.6109
40.6109	DCA_se3_ag3_f_01 - phones	D	40.6409
40.6409	DCA_se3_ag3_f_01 - phones	IH0	40.6709
40.6709	DCA_se3_ag3_f_01 - phones	NG	40.7409
40.7409	DCA_se3_ag3_f_01 - phones	sp	40.9209
42.2408	DCA_int_01 - phones	HH	42.3108
42.2408	DCA_int_01 - words	how	42.4408
42.3108	DCA_int_01 - phones	AW1	42.4408
42.4408	DCA_int_01 - phones	IH0	42.4708
42.4408	DCA_int_01 - words	d	42.5008
42.4708	DCA_int_01 - phones	D	42.5008
42.5008	DCA_int_01 - phones	Y	42.5308
42.5008	DCA_int_01 - words	you	42.6208
42.5308	DCA_int_01 - phones	UW1	42.6208
42.6208	DCA_int_01 - phones	sp	42.6508
42.6508	DCA_int_01 - phones	P	42.6908
42.6508	DCA_int_01 - words	pick	42.8208
42.6908	DCA_int_01 - phones	IH1	42.7408
42.7408	DCA_int_01 - phones	K	42.8208
42.8208	DCA_int_01 - phones	DH	42.8608
42.8208	DCA_int_01 - words	the	42.9608
42.8608	DCA_int_01 - phones	AH1	42.9608
42.9608	DCA_int_01 - phones	P	43.0008
42.9608	DCA_int_01 - words	person	43.2408
43.0008	DCA_int_01 - phones	ER1	43.1508
43.1508	DCA_int_01 - phones	S	43.1808
43.1808	DCA_int_01 - phones	AH0	43.2108
43.2108	DCA_int_01 - phones	N	43.2408
43.2408	DCA_int_01 - phones	HH	43.2708
43.2408	DCA_int_01 - words	who	43.3008
43.2708	DCA_int_01 - phones	UW1	43.3008
43.3008	DCA_int_01 - phones	W	43.3308
43.3008	DCA_int_01 - words	was	43.5908
43.3308	DCA_int_01 - phones	AO1	43.5608
43.5608	DCA_int_01 - phones	Z	43.5908
43.5908	DCA_int_01 - phones	IH0	43.6208
43.5908	DCA_int_01 - words	it	43.6508
43.6208	DCA_int_01 - phones	T	43.6508
43.6508	DCA_int_01 - phones	DH	43.6808
43.6508	DCA_int_01 - words	the	44.0208
43.6808	DCA_int_01 - phones	AH1	44.0208
44.0208	DCA_int_01 - phones	F	44.0608
44.0208	DCA_int_01 - words	first	44.3008
44.0608	DCA_int_01 - phones	ER1	44.1908
44.1908	DCA_int_01 - phones	S	44.2708
44.2708	DCA_int_01 - phones	T	44.3008
44.3008	DCA_int_01 - phones	sp	44.3308
44.3308	DCA_int_01 - phones	T	44.3708
44.3308	DCA_int_01 - words	time	44.6208
44.3708	DCA_int_01 - phones	AY1	44.5908
44.5908	DCA_int_01 - phones	M	44.6208
45.4405	DCA_se3_ag3_f_01 - words	i	45.7205
45.4405	DCA_se3_ag3_f_01 - phones	AY1	45.7205
45.7205	DCA_se3_ag3_f_01 - phones	TH	45.8305
45.7205	DCA_se3_ag3_f_01 - words	think	46.0605
45.8305	DCA_se3_ag3_f_01 - phones	IH1	45.9105
45.9105	DCA_se3_ag3_f_01 - phones	NG	45.9905
45.9905	DCA_se3_ag3_f_01 - phones	K	46.0605
46.0605	DCA_se3_ag3_f_01 - phones	W	46.1505
46.0605	DCA_se3_ag3_f_01 - words	we	46.2905
46.1505	DCA_se3_ag3_f_01 - phones	IY1	46.2905
46.2905	DCA_se3_ag3_f_01 - phones	JH	46.3505
46.2905	DCA_se3_ag3_f_01 - words	just	46.5105
46.3505	DCA_se3_ag3_f_01 - phones	IH0	46.4705
46.4705	DCA_se3_ag3_f_01 - phones	S	46.5105
46.5105	DCA_se3_ag3_f_01 - phones	S	46.6105
46.5105	DCA_se3_ag3_f_01 - words	said	46.8305
46.6105	DCA_se3_ag3_f_01 - phones	EH1	46.7805
46.7805	DCA_se3_ag3_f_01 - phones	D	46.8305
46.8305	DCA_se3_ag3_f_01 - phones	Y	46.9105
46.8305	DCA_se3_ag3_f_01 - words	you're	47.0405
46.9105	DCA_se3_ag3_f_01 - phones	UW1	46.9805
46.9805	DCA_se3_ag3_f_01 - phones	R	47.0405
47.0405	DCA_se3_ag3_f_01 - phones	IH1	47.2305
47.0405	DCA_se3_ag3_f_01 - words	it	47.3705
47.2305	DCA_se3_ag3_f_01 - phones	T	47.3705
47.3705	DCA_se3_ag3_f_01 - words	<unk>	48.0005
47.3705	DCA_se3_ag3_f_01 - phones	spn	48.0005
47.5894	DCA_int_01 - phones	OW1	47.9394
47.5894	DCA_int_01 - words	oh	47.9394
47.9394	DCA_int_01 - phones	Y	47.9694
47.9394	DCA_int_01 - words	yeah	48.3294
47.9694	DCA_int_01 - phones	AE1	48.3294
48.0005	DCA_se3_ag3_f_01 - phones	sp	48.2605
48.8270	DCA_int_01 - phones	sil	48.9170
48.9170	DCA_int_01 - phones	D	48.9470
48.9170	DCA_int_01 - words	did	49.0070
48.9470	DCA_int_01 - phones	IH0	48.9770
48.9770	DCA_int_01 - phones	D	49.0070
49.0070	DCA_int_01 - phones	Y	49.0370
49.0070	DCA_int_01 - words	you	49.0670
49.0370	DCA_int_01 - phones	UW1	49.0670
49.0670	DCA_int_01 - phones	EH1	49.1070
49.0670	DCA_int_01 - words	ever	49.2370
49.1070	DCA_int_01 - phones	V	49.1870
49.1870	DCA_int_01 - phones	ER0	49.2370
49.2370	DCA_int_01 - phones	Y	49.3170
49.2370	DCA_int_01 - words	use	49.4970
49.3170	DCA_int_01 - phones	UW1	49.4570
49.4570	DCA_int_01 - phones	Z	49.4970
49.4970	DCA_int_01 - phones	EH1	49.5770
49.4970	DCA_int_01 - words	any	49.6370
49.5770	DCA_int_01 - phones	N	49.6070
49.6070	DCA_int_01 - phones	IY0	49.6370
49.6370	DCA_int_01 - phones	sp	49.6670
49.6670	DCA_int_01 - phones	R	49.8670
49.6670	DCA_int_01 - words	rhymes	50.3970
49.8670	DCA_int_01 - phones	AY1	50.0970
50.0970	DCA_int_01 - phones	M	50.3570
50.3570	DCA_int_01 - phones	Z	50.3970
50.3970	DCA_int_01 - phones	sp	50.4270
50.4270	DCA_int_01 - phones	L	50.4570
50.4270	DCA_int_01 - words	like	50.5670
50.4570	DCA_int_01 - phones	AY1	50.4970
50.4970	DCA_int_01 - phones	K	50.5670
50.5670	DCA_int_01 - phones	sp	50.8970
50.8970	DCA_int_01 - phones	W	50.9270
50.8970	DCA_int_01 - words	one	50.9870
50.9270	DCA_int_01 - phones	AH1	50.9570
50.9570	DCA_int_01 - phones	N	50.9870
50.9870	DCA_int_01 - phones	P	51.0270
50.9870	DCA_int_01 - words	potato	51.2070
51.0270	DCA_int_01 - phones	AH0	51.0570
51.0570	DCA_int_01 - phones	T	51.0870
51.0870	DCA_int_01 - phones	EY1	51.1470
51.1470	DCA_int_01 - phones	T	51.1770
51.1770	DCA_int_01 - phones	OW2	51.2070
51.2070	DCA_int_01 - phones	ER0	51.6070
51.2070	DCA_int_01 - words	or	51.6070
51.6070	DCA_int_01 - phones	sp	51.6370
51.6370	DCA_int_01 - phones	EH1	51.6970
51.6370	DCA_int_01 - words	anything	51.9570
51.6970	DCA_int_01 - phones	N	51.7370
51.7370	DCA_int_01 - phones	IY0	51.7670
51.7670	DCA_int_01 - phones	TH	51.8270
51.8270	DCA_int_01 - phones	IH2	51.8570
51.8570	DCA_int_01 - phones	NG	51.9570
51.9570	DCA_int_01 - phones	L	51.9870
51.9570	DCA_int_01 - words	like	52.0670
51.9870	DCA_int_01 - phones	AY1	52.0370
52.0370	DCA_int_01 - phones	K	52.0670
52.0670	DCA_int_01 - phones	sp	52.2870
52.2870	DCA_int_01 - phones	DH	52.3170
52.2870	DCA_int_01 - words	that	52.4070
52.3170	DCA_int_01 - phones	AH0	52.3470
52.3470	DCA_int_01 - phones	T	52.4070
52.4070	DCA_int_01 - phones	sp	52.4970
52.6450	DCA_se3_ag3_f_01 - phones	AH1	53.1050
52.6450	DCA_se3_ag3_f_01 - words	uh	53.1050
53.1050	DCA_se3_ag3_f_01 - phones	sp	53.1450
53.1450	DCA_se3_ag3_f_01 - phones	W	53.3250
53.1450	DCA_se3_ag3_f_01 - words	we	53.3850
53.3250	DCA_se3_ag3_f_01 - phones	IY1	53.3850
53.3850	DCA_se3_ag3_f_01 - phones	D	53.4550
53.3850	DCA_se3_ag3_f_01 - words	did	53.7050
53.4550	DCA_se3_ag3_f_01 - phones	IH1	53.6150
53.6150	DCA_se3_ag3_f_01 - phones	D	53.7050
53.7050	DCA_se3_ag3_f_01 - phones	B	53.7350
53.7050	DCA_se3_ag3_f_01 - words	but	53.8450
53.7350	DCA_se3_ag3_f_01 - phones	AH1	53.7650
53.7650	DCA_se3_ag3_f_01 - phones	T	53.8450
53.8450	DCA_se3_ag3_f_01 - words	i	53.9450
53.8450	DCA_se3_ag3_f_01 - phones	AY1	53.9450
53.9450	DCA_se3_ag3_f_01 - phones	D	53.9750
53.9450	DCA_se3_ag3_f_01 - words	don't	54.0350
53.9750	DCA_se3_ag3_f_01 - phones	OW1	54.0050
54.0050	DCA_se3_ag3_f_01 - phones	N	54.0350
54.0350	DCA_se3_ag3_f_01 - phones	R	54.0650
54.0350	DCA_se3_ag3_f_01 - words	remember	54.5050
54.0650	DCA_se3_ag3_f_01 - phones	IH0	54.1150
54.1150	DCA_se3_ag3_f_01 - phones	M	54.2550
54.2550	DCA_se3_ag3_f_01 - phones	EH1	54.3350
54.3350	DCA_se3_ag3_f_01 - phones	M	54.4250
54.4250	DCA_se3_ag3_f_01 - phones	B	54.4650
54.4650	DCA_se3_ag3_f_01 - phones	ER0	54.5050
54.5050	DCA_se3_ag3_f_01 - phones	sp	54.5350
54.5350	DCA_se3_ag3_f_01 - phones	DH	54.5650
54.5350	DCA_se3_ag3_f_01 - words	them	54.6750
54.5650	DCA_se3_ag3_f_01 - phones	AH0	54.6350
54.6350	DCA_se3_ag3_f_01 - phones	M	54.6750
54.6750	DCA_se3_ag3_f_01 - phones	sp	54.7050
54.7050	DCA_se3_ag3_f_01 - phones	N	54.7550
54.7050	DCA_se3_ag3_f_01 - words	now	54.9050
54.7550	DCA_se3_ag3_f_01 - phones	AW1	54.9050
54.9050	DCA_se3_ag3_f_01 - phones	sp	55.4801
55.4801	DCA_se3_ag3_f_01 - phones	W	55.5601
55.4801	DCA_se3_ag3_f_01 - words	we	55.6301
55.5601	DCA_se3_ag3_f_01 - phones	IY1	55.6301
55.6301	DCA_se3_ag3_f_01 - phones	D	55.7101
55.6301	DCA_se3_ag3_f_01 - words	did	56.0601
55.7101	DCA_se3_ag3_f_01 - phones	IH1	55.8701
55.8701	DCA_se3_ag3_f_01 - phones	D	56.0601
56.0601	DCA_se3_ag3_f_01 - phones	AH0	56.1901
56.0601	DCA_se3_ag3_f_01 - words	especially	56.6101
56.1901	DCA_se3_ag3_f_01 - phones	S	56.2701
56.2701	DCA_se3_ag3_f_01 - phones	P	56.3401
56.3401	DCA_se3_ag3_f_01 - phones	EH1	56.4401
56.4401	DCA_se3_ag3_f_01 - phones	SH	56.5101
56.5101	DCA_se3_ag3_f_01 - phones	L	56.5601
56.5601	DCA_se3_ag3_f_01 - phones	IY0	56.6101
56.6101	DCA_se3_ag3_f_01 - phones	JH	56.7301
56.6101	DCA_se3_ag3_f_01 - words	jumping	57.0601
56.7301	DCA_se3_ag3_f_01 - phones	AH1	56.8101
56.8101	DCA_se3_ag3_f_01 - phones	M	56.8801
56.8801	DCA_se3_ag3_f_01 - phones	P	56.9301
56.9301	DCA_se3_ag3_f_01 - phones	IH0	57.0101
57.0101	DCA_se3_ag3_f_01 - phones	NG	57.0601
57.0601	DCA_se3_ag3_f_01 - phones	R	57.1601
57.0601	DCA_se3_ag3_f_01 - words	rope	57.3101
57.1601	DCA_se3_ag3_f_01 - phones	OW1	57.2401
57.2401	DCA_se3_ag3_f_01 - phones	P	57.3101
57.3101	DCA_se3_ag3_f_01 - phones	sp	57.4601
57.4601	DCA_se3_ag3_f_01 - phones	B	57.5101
57.4601	DCA_se3_ag3_f_01 - words	but	57.5701
57.5101	DCA_se3_ag3_f_01 - phones	AH1	57.5401
57.5401	DCA_se3_ag3_f_01 - phones	T	57.5701
57.5701	DCA_se3_ag3_f_01 - phones	AY1	57.6301
57.5701	DCA_se3_ag3_f_01 - words	i	57.6301
57.6301	DCA_se3_ag3_f_01 - phones	D	57.6601
57.6301	DCA_se3_ag3_f_01 - words	don't	57.7901
57.6601	DCA_se3_ag3_f_01 - phones	OW1	57.6901
57.6901	DCA_se3_ag3_f_01 - phones	N	57.7901
57.7901	DCA_se3_ag3_f_01 - phones	sp	57.8201
57.8201	DCA_se3_ag3_f_01 - phones	R	57.8501
57.8201	DCA_se3_ag3_f_01 - words	remember	58.1601
57.8501	DCA_se3_ag3_f_01 - phones	IH0	57.8801
57.8801	DCA_se3_ag3_f_01 - phones	M	57.9101
57.9101	DCA_se3_ag3_f_01 - phones	EH1	57.9601
57.9601	DCA_se3_ag3_f_01 - phones	M	58.0701
58.0701	DCA_se3_ag3_f_01 - phones	B	58.1101
58.1101	DCA_se3_ag3_f_01 - phones	ER0	58.1601
58.1601	DCA_se3_ag3_f_01 - phones	sp	58.2201
58.2201	DCA_se3_ag3_f_01 - phones	DH	58.2601
58.2201	DCA_se3_ag3_f_01 - words	that	58.3201
58.2601	DCA_se3_ag3_f_01 - phones	AH0	58.2901
58.2901	DCA_se3_ag3_f_01 - phones	T	58.3201
58.3201	DCA_se3_ag3_f_01 - phones	sp	58.3501
58.3501	DCA_se3_ag3_f_01 - phones	N	58.3901
58.3501	DCA_se3_ag3_f_01 - words	now	58.6501
58.3901	DCA_se3_ag3_f_01 - phones	AW1	58.6501
58.4351	DCA_int_01 - phones	AO1	58.6151
58.4351	DCA_int_01 - words	all	58.6751
58.6151	DCA_int_01 - phones	L	58.6751
58.6501	DCA_se3_ag3_f_01 - phones	sp	60.1078
58.6751	DCA_int_01 - phones	DH	58.7351
58.6751	DCA_int_01 - words	those	58.9151
58.7351	DCA_int_01 - phones	OW1	58.8851
58.8851	DCA_int_01 - phones	Z	58.9151
58.9151	DCA_int_01 - phones	R	58.9651
58.9151	DCA_int_01 - words	rhymes	59.2351
58.9651	DCA_int_01 - phones	AY1	59.1551
59.1551	DCA_int_01 - phones	M	59.2051
59.2051	DCA_int_01 - phones	Z	59.2351
59.2351	DCA_int_01 - phones	F	59.2651
59.2351	DCA_int_01 - words	for	59.4351
59.2651	DCA_int_01 - phones	R	59.2951
59.2951	DCA_int_01 - phones	ER0	59.4351
59.4351	DCA_int_01 - phones	sp	59.4651
59.4651	DCA_int_01 - phones	JH	59.4951
59.4651	DCA_int_01 - words	jumping	59.7751
59.4951	DCA_int_01 - phones	AH1	59.6151
59.6151	DCA_int_01 - phones	M	59.6851
59.6851	DCA_int_01 - phones	P	59.7151
59.7151	DCA_int_01 - phones	IH0	59.7451
59.7451	DCA_int_01 - phones	NG	59.7751
59.7751	DCA_int_01 - phones	R	59.8651
59.7751	DCA_int_01 - words	rope	59.9751
59.8651	DCA_int_01 - phones	OW1	59.9251
59.9251	DCA_int_01 - phones	P	59.9751
59.9751	DCA_int_01 - phones	Y	60.0251
59.9751	DCA_int_01 - words	you	60.0951
60.0251	DCA_int_01 - phones	UW1	60.0951
60.0951	DCA_int_01 - phones	K	60.1351
60.0951	DCA_int_01 - words	can't	60.2251
60.1078	DCA_se3_ag3_f_01 - phones	M	60.3278
60.1078	DCA_se3_ag3_f_01 - words	mm-hm	60.5278
60.1351	DCA_int_01 - phones	AE1	60.1951
60.1951	DCA_int_01 - phones	N	60.2251
60.2251	DCA_int_01 - phones	R	60.2651
60.2251	DCA_int_01 - words	remember	60.8051
60.2651	DCA_int_01 - phones	IH0	60.3451
60.3278	DCA_se3_ag3_f_01 - phones	HH	60.3678
60.3451	DCA_int_01 - phones	M	60.3751
60.3678	DCA_se3_ag3_f_01 - phones	M	60.5278
60.3751	DCA_int_01 - phones	EH1	60.4251
60.4251	DCA_int_01 - phones	M	60.5551
60.5278	DCA_se3_ag3_f_01 - phones	sp	60.5778
60.5551	DCA_int_01 - phones	B	60.6151
60.6151	DCA_int_01 - phones	ER0	60.8051
60.8051	DCA_int_01 - phones	sp	60.8351
60.8351	DCA_int_01 - phones	EH1	60.8651
60.8351	DCA_int_01 - words	any	60.9251
60.8651	DCA_int_01 - phones	N	60.8951
60.8951	DCA_int_01 - phones	IY0	60.9251
60.9251	DCA_int_01 - phones	AH0	60.9551
60.9251	DCA_int_01 - words	of	60.9851
60.9373	DCA_se3_ag3_f_01 - phones	N	61.1273
60.9373	DCA_se3_ag3_f_01 - words	no	61.2273
60.9551	DCA_int_01 - phones	V	60.9851
60.9851	DCA_int_01 - phones	DH	61.0151
60.9851	DCA_int_01 - words	them	61.0851
61.0151	DCA_int_01 - phones	AH0	61.0451
61.0451	DCA_int_01 - phones	M	61.0851
61.0851	DCA_int_01 - phones	sp	61.3151
61.1273	DCA_se3_ag3_f_01 - phones	OW1	61.2273
61.2273	DCA_se3_ag3_f_01 - phones	sp	61.6173
61.6173	DCA_se3_ag3_f_01 - phones	M	61.6473
61.6173	DCA_se3_ag3_f_01 - words	mm-mm	61.6773
61.6473	DCA_se3_ag3_f_01 - phones	M	61.6773
61.6773	DCA_se3_ag3_f_01 - phones	sp	66.5564
62.8982	DCA_int_01 - phones	W	62.9882
62.8982	DCA_int_01 - words	was	63.0682
62.9882	DCA_int_01 - phones	AH1	63.0282
63.0282	DCA_int_01 - phones	Z	63.0682
63.0682	DCA_int_01 - phones	IH0	63.1282
63.0682	DCA_int_01 - words	it	63.1582
63.1282	DCA_int_01 - phones	T	63.1582
63.1582	DCA_int_01 - phones	M	63.2082
63.1582	DCA_int_01 - words	mostly	63.5282
63.2082	DCA_int_01 - phones	OW1	63.3182
63.3182	DCA_int_01 - phones	S	63.3582
63.3582	DCA_int_01 - phones	T	63.3982
63.3982	DCA_int_01 - phones	L	63.4582
63.4582	DCA_int_01 - phones	IY0	63.5282
63.5282	DCA_int_01 - phones	G	63.6082
63.5282	DCA_int_01 - words	girls	64.0082
63.6082	DCA_int_01 - phones	ER1	63.8282
63.8282	DCA_int_01 - phones	L	63.9382
63.9382	DCA_int_01 - phones	Z	64.0082
64.0082	DCA_int_01 - phones	DH	64.0382
64.0082	DCA_int_01 - words	that	64.2482
64.0382	DCA_int_01 - phones	AH0	64.2182
64.2182	DCA_int_01 - phones	T	64.2482
64.2482	DCA_int_01 - phones	JH	64.2782
64.2482	DCA_int_01 - words	jumped	64.5582
64.2782	DCA_int_01 - phones	AH1	64.3382
64.3382	DCA_int_01 - phones	M	64.4982
64.4982	DCA_int_01 - phones	P	64.5282
64.5282	DCA_int_01 - phones	T	64.5582
64.5582	DCA_int_01 - phones	R	64.5982
64.5582	DCA_int_01 - words	rope	64.7782
64.5982	DCA_int_01 - phones	OW1	64.7482
64.7482	DCA_int_01 - phones	P	64.7782
64.7782	DCA_int_01 - phones	sp	64.8082
64.8082	DCA_int_01 - words	or	64.9782
64.8082	DCA_int_01 - phones	ER0	64.9782
64.9782	DCA_int_01 - phones	sp	65.0082
65.0082	DCA_int_01 - phones	D	65.0382
65.0082	DCA_int_01 - words	did	65.1482
65.0382	DCA_int_01 - phones	IH0	65.0782
65.0782	DCA_int_01 - phones	D	65.1482
65.1482	DCA_int_01 - phones	DH	65.2382
65.1482	DCA_int_01 - words	the	65.2782
65.2382	DCA_int_01 - phones	IY0	65.2782
65.2782	DCA_int_01 - phones	B	65.3082
65.2782	DCA_int_01 - words	boys	65.6382
65.3082	DCA_int_01 - phones	OY1	65.5782
65.5782	DCA_int_01 - phones	Z	65.6382
65.6382	DCA_int_01 - phones	EH1	65.6882
65.6382	DCA_int_01 - words	ever	65.9482
65.6882	DCA_int_01 - phones	V	65.8082
65.8082	DCA_int_01 - phones	ER0	65.9482
65.9482	DCA_int_01 - phones	JH	65.9782
65.9482	DCA_int_01 - words	jump	66.2682
65.9782	DCA_int_01 - phones	AH1	66.1582
66.1582	DCA_int_01 - phones	M	66.1882
66.1882	DCA_int_01 - phones	P	66.2682
66.2682	DCA_int_01 - phones	R	66.3482
66.2682	DCA_int_01 - words	rope	66.4582
66.3482	DCA_int_01 - phones	OW1	66.4282
66.4282	DCA_int_01 - phones	P	66.4582
66.4582	DCA_int_01 - phones	sp	66.5482
66.5564	DCA_se3_ag3_f_01 - phones	AH1	66.7164
66.5564	DCA_se3_ag3_f_01 - words	uh	66.7164
66.7164	DCA_se3_ag3_f_01 - phones	G	66.8764
66.7164	DCA_se3_ag3_f_01 - words	girls	67.4164
66.8764	DCA_se3_ag3_f_01 - phones	ER1	67.0464
67.0464	DCA_se3_ag3_f_01 - phones	L	67.1964
67.1964	DCA_se3_ag3_f_01 - phones	Z	67.4164
67.6215	DCA_int_01 - phones	OW1	67.8315
67.6215	DCA_int_01 - words	only	68.0115
67.8315	DCA_int_01 - phones	N	67.8615
67.8615	DCA_int_01 - phones	L	67.9215
67.9215	DCA_int_01 - phones	IY0	68.0115
68.0115	DCA_int_01 - phones	G	68.0715
68.0115	DCA_int_01 - words	girls	68.3415
68.0715	DCA_int_01 - phones	ER1	68.2115
68.2115	DCA_int_01 - phones	L	68.3115
68.2525	DCA_se3_ag3_f_01 - phones	sil	68.3225
68.3115	DCA_int_01 - phones	Z	68.3415
68.3225	DCA_se3_ag3_f_01 - phones	M	68.4325
68.3225	DCA_se3_ag3_f_01 - words	mm-hm	68.7525
68.3415	DCA_int_01 - phones	sp	68.3715
68.4325	DCA_se3_ag3_f_01 - phones	HH	68.5825
68.5825	DCA_se3_ag3_f_01 - phones	M	68.7525
68.7525	DCA_se3_ag3_f_01 - phones	sp	72.0635
69.4709	DCA_int_01 - phones	HH	69.6109
69.4709	DCA_int_01 - words	how	69.6509
69.6109	DCA_int_01 - phones	AW1	69.6509
69.6509	DCA_int_01 - phones	AH0	69.6809
69.6509	DCA_int_01 - words	about	69.9209
69.6809	DCA_int_01 - phones	B	69.7209
69.7209	DCA_int_01 - phones	AW1	69.8909
69.8909	DCA_int_01 - phones	T	69.9209
69.9209	DCA_int_01 - phones	D	69.9909
69.9209	DCA_int_01 - words	dodgeball	70.6109
69.9909	DCA_int_01 - phones	AA1	70.2009
70.2009	DCA_int_01 - phones	JH	70.2709
70.2709	DCA_int_01 - phones	B	70.3609
70.3609	DCA_int_01 - phones	AO2	70.4409
70.4409	DCA_int_01 - phones	L	70.6109
70.6109	DCA_int_01 - phones	sp	70.6409
70.6409	DCA_int_01 - phones	HH	70.6709
70.6409	DCA_int_01 - words	who	70.7409
70.6709	DCA_int_01 - phones	UW1	70.7409
70.7409	DCA_int_01 - phones	sp	70.8309
70.8309	DCA_int_01 - phones	P	70.8809
70.8309	DCA_int_01 - words	played	70.9809
70.8809	DCA_int_01 - phones	L	70.9209
70.9209	DCA_int_01 - phones	EY1	70.9509
70.9509	DCA_int_01 - phones	D	70.9809
70.9809	DCA_int_01 - phones	DH	71.0109
70.9809	DCA_int_01 - words	that	71.3409
71.0109	DCA_int_01 - phones	AH0	71.0609
71.0609	DCA_int_01 - phones	T	71.3409
71.3409	DCA_int_01 - phones	sp	71.4009
72.0635	DCA_se3_ag3_f_01 - phones	AH1	72.4035
72.0635	DCA_se3_ag3_f_01 - words	uh	72.4035
72.4035	DCA_se3_ag3_f_01 - phones	W	72.5635
72.4035	DCA_se3_ag3_f_01 - words	well	72.8635
72.5635	DCA_se3_ag3_f_01 - phones	EH1	72.6135
72.6135	DCA_se3_ag3_f_01 - phones	L	72.8635
72.8635	DCA_se3_ag3_f_01 - phones	sp	72.9035
72.9035	DCA_se3_ag3_f_01 - phones	Y	72.9335
72.9035	DCA_se3_ag3_f_01 - words	y-	72.9335
72.9335	DCA_se3_ag3_f_01 - phones	sp	73.0035
73.3078	DCA_se3_ag3_f_01 - phones	IH1	73.4578
73.3078	DCA_se3_ag3_f_01 - words	in	73.5178
73.4578	DCA_se3_ag3_f_01 - phones	N	73.5178
73.5178	DCA_se3_ag3_f_01 - phones	D	73.6178
73.5178	DCA_se3_ag3_f_01 - words	dodgeball	74.2278
73.6178	DCA_se3_ag3_f_01 - phones	AA1	73.8378
73.8378	DCA_se3_ag3_f_01 - phones	JH	73.9378
73.9378	DCA_se3_ag3_f_01 - phones	B	73.9978
73.9978	DCA_se3_ag3_f_01 - phones	AO2	74.1478
74.1478	DCA_se3_ag3_f_01 - phones	L	74.2278
74.2278	DCA_se3_ag3_f_01 - phones	W	74.2978
74.2278	DCA_se3_ag3_f_01 - words	we	74.3878
74.2978	DCA_se3_ag3_f_01 - phones	IY1	74.3878
74.3878	DCA_se3_ag3_f_01 - phones	Y	74.4478
74.3878	DCA_se3_ag3_f_01 - words	usually	74.6978
74.4478	DCA_se3_ag3_f_01 - phones	UW1	74.4978
74.4978	DCA_se3_ag3_f_01 - phones	ZH	74.5878
74.5878	DCA_se3_ag3_f_01 - phones	AH0	74.6278
74.6278	DCA_se3_ag3_f_01 - phones	L	74.6678
74.6678	DCA_se3_ag3_f_01 - phones	IY0	74.6978
74.6978	DCA_se3_ag3_f_01 - phones	HH	74.7578
74.6978	DCA_se3_ag3_f_01 - words	had	74.8978
74.7578	DCA_se3_ag3_f_01 - phones	AE1	74.8278
74.8278	DCA_se3_ag3_f_01 - phones	D	74.8978
74.8978	DCA_se3_ag3_f_01 - phones	sp	74.9278
74.9278	DCA_se3_ag3_f_01 - phones	B	74.9978
74.9278	DCA_se3_ag3_f_01 - words	boys	75.3378
74.9978	DCA_se3_ag3_f_01 - phones	OY1	75.2378
75.2378	DCA_se3_ag3_f_01 - phones	Z	75.3378
75.3378	DCA_se3_ag3_f_01 - phones	AE1	75.4878
75.3378	DCA_se3_ag3_f_01 - words	and	75.6378
75.4878	DCA_se3_ag3_f_01 - phones	N	75.5778
75.5778	DCA_se3_ag3_f_01 - phones	D	75.6378
75.6378	DCA_se3_ag3_f_01 - phones	G	75.7178
75.6378	DCA_se3_ag3_f_01 - words	girls	76.1778
75.7178	DCA_se3_ag3_f_01 - phones	ER1	75.9178
75.9178	DCA_se3_ag3_f_01 - phones	L	76.0278
76.0278	DCA_se3_ag3_f_01 - phones	Z	76.1778
76.1630	DCA_int_01 - phones	M	76.2230
76.1630	DCA_int_01 - words	mm-hm	76.6530
76.2230	DCA_int_01 - phones	HH	76.2730
76.2730	DCA_int_01 - phones	M	76.6530
76.6530	DCA_int_01 - phones	sp	76.6830
76.8023	DCA_se3_ag3_f_01 - phones	sil	76.8623
76.8623	DCA_se3_ag3_f_01 - phones	AE1	76.9023
76.8623	DCA_se3_ag3_f_01 - words	and	77.1823
76.9023	DCA_se3_ag3_f_01 - phones	N	77.1823
77.1823	DCA_se3_ag3_f_01 - phones	sp	77.2223
77.2223	DCA_se3_ag3_f_01 - phones	AH1	77.5123
77.2223	DCA_se3_ag3_f_01 - words	uh	77.5123
77.5123	DCA_se3_ag3_f_01 - phones	sp	77.6723
77.6723	DCA_se3_ag3_f_01 - phones	Y	77.8223
77.6723	DCA_se3_ag3_f_01 - words	you	77.8923
77.8223	DCA_se3_ag3_f_01 - phones	UW1	77.8923
77.8923	DCA_se3_ag3_f_01 - phones	HH	77.9523
77.8923	DCA_se3_ag3_f_01 - words	had	78.1523
77.9523	DCA_se3_ag3_f_01 - phones	AE1	78.1223
78.1223	DCA_se3_ag3_f_01 - phones	D	78.1523
78.1523	DCA_se3_ag3_f_01 - phones	AE1	78.1823
78.1523	DCA_se3_ag3_f_01 - words	an	78.3023
78.1823	DCA_se3_ag3_f_01 - phones	N	78.3023
78.3023	DCA_se3_ag3_f_01 - phones	sp	78.7540
78.7540	DCA_se3_ag3_f_01 - phones	S	78.9140
78.7540	DCA_se3_ag3_f_01 - words	sort	79.0740
78.9140	DCA_se3_ag3_f_01 - phones	AO1	78.9840
78.9840	DCA_se3_ag3_f_01 - phones	R	79.0340
79.0340	DCA_se3_ag3_f_01 - phones	T	79.0740
79.0740	DCA_se3_ag3_f_01 - phones	AH1	79.1140
79.0740	DCA_se3_ag3_f_01 - words	of	79.2140
79.1140	DCA_se3_ag3_f_01 - phones	V	79.2140
79.2140	DCA_se3_ag3_f_01 - phones	L	79.2640
79.2140	DCA_se3_ag3_f_01 - words	like	79.4140
79.2640	DCA_se3_ag3_f_01 - phones	AY1	79.3540
79.3540	DCA_se3_ag3_f_01 - phones	K	79.4140
79.4140	DCA_se3_ag3_f_01 - phones	S	79.5140
79.4140	DCA_se3_ag3_f_01 - words	somebody	79.8440
79.5140	DCA_se3_ag3_f_01 - phones	AH1	79.5540
79.5540	DCA_se3_ag3_f_01 - phones	M	79.6440
79.6440	DCA_se3_ag3_f_01 - phones	B	79.6840
79.6840	DCA_se3_ag3_f_01 - phones	AA2	79.7740
79.7740	DCA_se3_ag3_f_01 - phones	D	79.8140
79.8140	DCA_se3_ag3_f_01 - phones	IY0	79.8440
79.8440	DCA_se3_ag3_f_01 - phones	HH	79.9540
79.8440	DCA_se3_ag3_f_01 - words	who	80.0040
79.9540	DCA_se3_ag3_f_01 - phones	UW1	80.0040
80.0040	DCA_se3_ag3_f_01 - phones	W	80.0540
80.0040	DCA_se3_ag3_f_01 - words	was	80.1740
80.0540	DCA_se3_ag3_f_01 - phones	AH0	80.1040
80.1040	DCA_se3_ag3_f_01 - phones	Z	80.1740
80.1740	DCA_se3_ag3_f_01 - phones	sp	80.2040
80.2040	DCA_se3_ag3_f_01 - phones	IH1	80.3140
80.2040	DCA_se3_ag3_f_01 - words	it	80.3540
80.3140	DCA_se3_ag3_f_01 - phones	T	80.3540
80.3540	DCA_se3_ag3_f_01 - phones	sp	80.9885
80.9885	DCA_se3_ag3_f_01 - phones	IH1	81.0385
80.9885	DCA_se3_ag3_f_01 - words	in	81.1185
81.0385	DCA_se3_ag3_f_01 - phones	N	81.1185
81.1185	DCA_se3_ag3_f_01 - phones	D	81.1885
81.1185	DCA_se3_ag3_f_01 - words	dodgeball	81.6785
81.1885	DCA_se3_ag3_f_01 - phones	AA1	81.3885
81.3885	DCA_se3_ag3_f_01 - phones	JH	81.5185
81.5185	DCA_se3_ag3_f_01 - phones	B	81.5585
81.5585	DCA_se3_ag3_f_01 - phones	AO2	81.6185
81.6185	DCA_se3_ag3_f_01 - phones	L	81.6785
81.6785	DCA_se3_ag3_f_01 - phones	ER0	81.7885
81.6785	DCA_se3_ag3_f_01 - words	or	81.7885
81.7885	DCA_se3_ag3_f_01 - phones	sp	81.8185
81.8185	DCA_se3_ag3_f_01 - phones	G	81.8785
81.8185	DCA_se3_ag3_f_01 - words	got	82.0185
81.8785	DCA_se3_ag3_f_01 - phones	AA1	81.9885
81.9885	DCA_se3_ag3_f_01 - phones	T	82.0185
82.0185	DCA_se3_ag3_f_01 - phones	sp	82.0485
82.0485	DCA_se3_ag3_f_01 - phones	IH0	82.0785
82.0485	DCA_se3_ag3_f_01 - words	in	82.1085
82.0785	DCA_se3_ag3_f_01 - phones	N	82.1085
82.1085	DCA_se3_ag3_f_01 - phones	DH	82.1385
82.1085	DCA_se3_ag3_f_01 - words	the	82.1685
82.1385	DCA_se3_ag3_f_01 - phones	AH0	82.1685
82.1685	DCA_se3_ag3_f_01 - phones	M	82.2785
82.1685	DCA_se3_ag3_f_01 - words	middle	82.4685
82.2785	DCA_se3_ag3_f_01 - phones	IH1	82.3285
82.3285	DCA_se3_ag3_f_01 - phones	D	82.3585
82.3585	DCA_se3_ag3_f_01 - phones	AH0	82.3885
82.3885	DCA_se3_ag3_f_01 - phones	L	82.4685
82.4685	DCA_se3_ag3_f_01 - phones	sp	82.4985
82.4985	DCA_se3_ag3_f_01 - phones	AH0	82.5285
82.4985	DCA_se3_ag3_f_01 - words	and	82.6485
82.5285	DCA_se3_ag3_f_01 - phones	N	82.5985
82.5985	DCA_se3_ag3_f_01 - phones	D	82.6485
82.6485	DCA_se3_ag3_f_01 - phones	T	82.7385
82.6485	DCA_se3_ag3_f_01 - words	two	82.8885
82.7385	DCA_se3_ag3_f_01 - phones	UW1	82.8885
82.8885	DCA_se3_ag3_f_01 - phones	P	82.9785
82.8885	DCA_se3_ag3_f_01 - words	people	83.2385
82.9785	DCA_se3_ag3_f_01 - phones	IY1	83.0585
83.0585	DCA_se3_ag3_f_01 - phones	P	83.1485
83.1485	DCA_se3_ag3_f_01 - phones	AH0	83.1985
83.1985	DCA_se3_ag3_f_01 - phones	L	83.2385
83.2385	DCA_se3_ag3_f_01 - phones	TH	83.3785
83.2385	DCA_se3_ag3_f_01 - words	threw	83.5485
83.3785	DCA_se3_ag3_f_01 - phones	R	83.4185
83.4185	DCA_se3_ag3_f_01 - phones	UW1	83.5485
83.5485	DCA_se3_ag3_f_01 - phones	DH	83.5785
83.5485	DCA_se3_ag3_f_01 - words	the	83.6585
83.5785	DCA_se3_ag3_f_01 - phones	AH0	83.6585
83.6585	DCA_se3_ag3_f_01 - phones	B	83.7185
83.6585	DCA_se3_ag3_f_01 - words	ball	84.0085
83.7185	DCA_se3_ag3_f_01 - phones	AO1	83.9185
83.9185	DCA_se3_ag3_f_01 - phones	L	84.0085
84.0085	DCA_se3_ag3_f_01 - phones	B	84.0885
84.0085	DCA_se3_ag3_f_01 - words	back	84.2985
84.0885	DCA_se3_ag3_f_01 - phones	AE1	84.1985
84.1985	DCA_se3_ag3_f_01 - phones	K	84.2985
84.2985	DCA_se3_ag3_f_01 - phones	AH0	84.3285
84.2985	DCA_se3_ag3_f_01 - words	and	84.3885
84.3285	DCA_se3_ag3_f_01 - phones	N	84.3885
84.3885	DCA_se3_ag3_f_01 - phones	sp	84.4585
84.4585	DCA_se3_ag3_f_01 - phones	F	84.5185
84.4585	DCA_se3_ag3_f_01 - words	forth	84.7185
84.5185	DCA_se3_ag3_f_01 - phones	AO1	84.6385
84.6385	DCA_se3_ag3_f_01 - phones	R	84.6885
84.6885	DCA_se3_ag3_f_01 - phones	TH	84.7185
84.7185	DCA_se3_ag3_f_01 - phones	sp	84.7785
84.7785	DCA_se3_ag3_f_01 - phones	AH0	84.8285
84.7785	DCA_se3_ag3_f_01 - words	and	84.8685
84.8285	DCA_se3_ag3_f_01 - phones	N	84.8685
84.8685	DCA_se3_ag3_f_01 - phones	Y	84.8985
84.8685	DCA_se3_ag3_f_01 - words	you	85.0485
84.8985	DCA_se3_ag3_f_01 - phones	UW1	85.0485
85.0485	DCA_se3_ag3_f_01 - phones	sp	85.0885
85.0885	DCA_se3_ag3_f_01 - words	d	85.1185
85.0885	DCA_se3_ag3_f_01 - phones	D	85.1185
85.3988	DCA_se3_ag3_f_01 - phones	sil	85.5288
85.5288	DCA_se3_ag3_f_01 - phones	T	85.5988
85.5288	DCA_se3_ag3_f_01 - words	try	85.7688
85.5988	DCA_se3_ag3_f_01 - phones	R	85.6488
85.6488	DCA_se3_ag3_f_01 - phones	AY1	85.7688
85.7688	DCA_se3_ag3_f_01 - phones	T	85.8388
85.7688	DCA_se3_ag3_f_01 - words	to	85.8688
85.8388	DCA_se3_ag3_f_01 - phones	IH0	85.8688
85.8688	DCA_se3_ag3_f_01 - phones	sp	85.8988
85.8988	DCA_se3_ag3_f_01 - phones	D	85.9688
85.8988	DCA_se3_ag3_f_01 - words	dodge	86.2888
85.9688	DCA_se3_ag3_f_01 - phones	AA1	86.1688
86.1688	DCA_se3_ag3_f_01 - phones	JH	86.2888
86.2888	DCA_se3_ag3_f_01 - phones	DH	86.3388
86.2888	DCA_se3_ag3_f_01 - words	the	86.3688
86.3388	DCA_se3_ag3_f_01 - phones	AH0	86.3688
86.3688	DCA_se3_ag3_f_01 - phones	sp	86.4188
86.4188	DCA_se3_ag3_f_01 - phones	B	86.4888
86.4188	DCA_se3_ag3_f_01 - words	ball	86.7888
86.4888	DCA_se3_ag3_f_01 - phones	AO1	86.5388
86.5388	DCA_se3_ag3_f_01 - phones	L	86.7888
86.7885	DCA_int_01 - phones	HH	86.8185
86.7885	DCA_int_01 - words	hm	87.1585
86.8185	DCA_int_01 - phones	M	87.1585
87.1585	DCA_int_01 - phones	sp	87.5259
87.5259	DCA_int_01 - phones	AA1	87.6359
87.5259	DCA_int_01 - words	are	87.7059
87.6359	DCA_int_01 - phones	R	87.7059
87.7059	DCA_int_01 - phones	Y	87.7359
87.7059	DCA_int_01 - words	you	87.7659
87.7359	DCA_int_01 - phones	UW1	87.7659
87.7659	DCA_int_01 - phones	S	87.7959
87.7659	DCA_int_01 - words	supposed	88.0959
87.7959	DCA_int_01 - phones	AH0	87.8259
87.8259	DCA_int_01 - phones	P	87.8559
87.8559	DCA_int_01 - phones	OW1	87.9959
87.9959	DCA_int_01 - phones	Z	88.0659
88.0659	DCA_int_01 - phones	D	88.0959
88.0959	DCA_int_01 - phones	T	88.1259
88.0959	DCA_int_01 - words	to	88.1859
88.1259	DCA_int_01 - phones	AH0	88.1859
88.1859	DCA_int_01 - phones	HH	88.2459
88.1859	DCA_int_01 - words	hit	88.3759
88.2459	DCA_int_01 - phones	IH1	88.3459
88.3459	DCA_int_01 - phones	T	88.3759
88.3759	DCA_int_01 - phones	DH	88.4059
88.3759	DCA_int_01 - words	the	88.4659
88.4059	DCA_int_01 - phones	AH0	88.4659
88.4659	DCA_int_01 - phones	sp	88.5459
88.5459	DCA_int_01 - phones	P	88.6059
88.5459	DCA_int_01 - words	person	88.7859
88.6059	DCA_int_01 - phones	ER1	88.6959
88.6959	DCA_int_01 - phones	S	88.7259
88.7259	DCA_int_01 - phones	AH0	88.7559
88.7559	DCA_int_01 - phones	N	88.7859
88.7859	DCA_int_01 - phones	IH0	88.8559
88.7859	DCA_int_01 - words	in	88.9159
88.8559	DCA_int_01 - phones	N	88.9159
88.9159	DCA_int_01 - phones	DH	88.9659
88.9159	DCA_int_01 - words	the	89.0759
88.9659	DCA_int_01 - phones	AH0	89.0759
89.0759	DCA_int_01 - phones	M	89.2759
89.0759	DCA_int_01 - words	middle	89.5759
89.2759	DCA_int_01 - phones	IH1	89.3059
89.3059	DCA_int_01 - phones	D	89.3359
89.3359	DCA_int_01 - phones	AH0	89.5459
89.5459	DCA_int_01 - phones	L	89.5759
89.5759	DCA_int_01 - phones	sp	89.6259
89.5990	DCA_se3_ag3_f_01 - phones	sil	89.6390
89.6390	DCA_se3_ag3_f_01 - phones	Y	89.7690
89.6390	DCA_se3_ag3_f_01 - words	you	89.7990
89.7690	DCA_se3_ag3_f_01 - phones	UW1	89.7990
89.7990	DCA_se3_ag3_f_01 - phones	T	89.9190
89.7990	DCA_se3_ag3_f_01 - words	try	90.2490
89.9190	DCA_se3_ag3_f_01 - phones	R	89.9790
89.9790	DCA_se3_ag3_f_01 - phones	AY1	90.2490
90.2490	DCA_se3_ag3_f_01 - phones	T	90.3490
90.2490	DCA_se3_ag3_f_01 - words	to	90.4090
90.3490	DCA_se3_ag3_f_01 - phones	IH0	90.4090
90.4090	DCA_se3_ag3_f_01 - phones	HH	90.4890
90.4090	DCA_se3_ag3_f_01 - words	hit	90.6290
90.4890	DCA_se3_ag3_f_01 - phones	IH1	90.5490
90.5490	DCA_se3_ag3_f_01 - phones	T	90.6290
90.6290	DCA_se3_ag3_f_01 - phones	DH	90.6590
90.6290	DCA_se3_ag3_f_01 - words	them	90.7390
90.6590	DCA_se3_ag3_f_01 - phones	AH0	90.7090
90.7090	DCA_se3_ag3_f_01 - phones	M	90.7390
90.7390	DCA_se3_ag3_f_01 - phones	sp	91.8644
90.9536	DCA_int_01 - phones	Y	90.9836
90.9536	DCA_int_01 - words	you	91.0136
90.9836	DCA_int_01 - phones	UW1	91.0136
91.0136	DCA_int_01 - phones	T	91.0436
91.0136	DCA_int_01 - words	try	91.4136
91.0436	DCA_int_01 - phones	R	91.0736
91.0736	DCA_int_01 - phones	AY1	91.4136
91.4136	DCA_int_01 - phones	T	91.5136
91.4136	DCA_int_01 - words	to	91.5836
91.5136	DCA_int_01 - phones	AH0	91.5836
91.5836	DCA_int_01 - phones	sp	91.6136
91.6136	DCA_int_01 - phones	T	91.6736
91.6136	DCA_int_01 - words	tag	91.8536
91.6736	DCA_int_01 - phones	AE1	91.8036
91.8036	DCA_int_01 - phones	G	91.8536
91.8536	DCA_int_01 - phones	DH	91.8836
91.8536	DCA_int_01 - words	them	92.6936
91.8644	DCA_se3_ag3_f_01 - phones	M	92.0744
91.8644	DCA_se3_ag3_f_01 - words	mm-hm	92.4144
91.8836	DCA_int_01 - phones	EH1	91.9136
91.9136	DCA_int_01 - phones	M	92.6936
92.0744	DCA_se3_ag3_f_01 - phones	HH	92.1944
92.1944	DCA_se3_ag3_f_01 - phones	M	92.4144
92.4144	DCA_se3_ag3_f_01 - phones	sp	96.3757
92.6936	DCA_int_01 - phones	sp	92.7236
92.7236	DCA_int_01 - phones	S	92.7536
92.7236	DCA_int_01 - words	so	92.7836
92.7536	DCA_int_01 - phones	OW1	92.7836
92.7836	DCA_int_01 - phones	sp	92.8136
92.8136	DCA_int_01 - phones	T	92.8436
92.8136	DCA_int_01 - words	to	92.8736
92.8436	DCA_int_01 - phones	AH0	92.8736
92.8736	DCA_int_01 - phones	sp	92.9036
92.9036	DCA_int_01 - phones	S	92.9336
92.9036	DCA_int_01 - words	speak	93.0236
92.9336	DCA_int_01 - phones	P	92.9636
92.9636	DCA_int_01 - phones	IY1	92.9936
92.9936	DCA_int_01 - phones	K	93.0236
93.8946	DCA_int_01 - phones	W	93.9746
93.8946	DCA_int_01 - words	what	94.0346
93.9746	DCA_int_01 - phones	AH1	94.0046
94.0046	DCA_int_01 - phones	T	94.0346
94.0346	DCA_int_01 - phones	AH0	94.0746
94.0346	DCA_int_01 - words	about	94.3746
94.0746	DCA_int_01 - phones	B	94.1246
94.1246	DCA_int_01 - phones	AW1	94.3446
94.3446	DCA_int_01 - phones	T	94.3746
94.3746	DCA_int_01 - phones	JH	94.4646
94.3746	DCA_int_01 - words	jacks	94.9446
94.4646	DCA_int_01 - phones	AE1	94.6146
94.6146	DCA_int_01 - phones	K	94.7646
94.7646	DCA_int_01 - phones	S	94.9446
94.9446	DCA_int_01 - phones	sp	94.9746
96.3757	DCA_se3_ag3_f_01 - words	uh	96.8157
96.3757	DCA_se3_ag3_f_01 - phones	AH1	96.8157
96.4866	DCA_int_01 - phones	IH0	96.5266
96.4866	DCA_int_01 - words	it	96.5566
96.5266	DCA_int_01 - phones	T	96.5566
96.5566	DCA_int_01 - phones	AO1	96.7366
96.5566	DCA_int_01 - words	always	96.9866
96.7366	DCA_int_01 - phones	L	96.8566
96.8566	DCA_int_01 - phones	W	96.9066
96.9066	DCA_int_01 - phones	IY0	96.9566
96.9566	DCA_int_01 - phones	Z	96.9866
96.9866	DCA_int_01 - phones	L	97.0766
96.9866	DCA_int_01 - words	looked	97.2466
97.0766	DCA_int_01 - phones	UH1	97.1866
97.1866	DCA_int_01 - phones	K	97.2166
97.2166	DCA_int_01 - phones	T	97.2466
97.2466	DCA_int_01 - phones	sp	97.3966
97.3966	DCA_int_01 - phones	K	97.4266
97.3966	DCA_int_01 - words	confusing	97.8766
97.4266	DCA_int_01 - phones	AH0	97.4566
97.4566	DCA_int_01 - phones	N	97.4866
97.4866	DCA_int_01 - phones	F	97.5366
97.5366	DCA_int_01 - phones	Y	97.5666
97.5666	DCA_int_01 - phones	UW1	97.7166
97.7166	DCA_int_01 - phones	Z	97.7466
97.7466	DCA_int_01 - phones	IH0	97.7966
97.7966	DCA_int_01 - phones	NG	97.8766
97.8766	DCA_int_01 - phones	sp	97.9066
97.9066	DCA_int_01 - phones	T	97.9566
97.9066	DCA_int_01 - words	to	97.9866
97.9566	DCA_int_01 - phones	AH0	97.9866
97.9866	DCA_int_01 - phones	M	98.1466
97.9866	DCA_int_01 - words	me	98.1866
98.1466	DCA_int_01 - phones	IY1	98.1866
98.1866	DCA_int_01 - phones	sp	98.2166
98.2166	DCA_int_01 - phones	EH1	98.2866
98.2166	DCA_int_01 - words	as	98.3666
98.2866	DCA_int_01 - phones	Z	98.3666
98.3666	DCA_int_01 - phones	sp	98.4166
98.4166	DCA_int_01 - words	a	98.4466
98.4166	DCA_int_01 - phones	AH0	98.4466
98.4466	DCA_int_01 - phones	L	98.4866
98.4466	DCA_int_01 - words	little	98.7366
98.4866	DCA_int_01 - phones	IH1	98.5266
98.5266	DCA_int_01 - phones	T	98.5666
98.5666	DCA_int_01 - phones	AH0	98.6566
98.6566	DCA_int_01 - phones	L	98.7366
98.7366	DCA_int_01 - phones	sp	98.7666
98.7666	DCA_int_01 - phones	K	98.7966
98.7666	DCA_int_01 - words	kid	98.9366
98.7966	DCA_int_01 - phones	IH1	98.8666
98.8666	DCA_int_01 - phones	D	98.9366
98.9366	DCA_int_01 - phones	T	99.0066
98.9366	DCA_int_01 - words	to	99.0666
99.0066	DCA_int_01 - phones	AH0	99.0666
99.0666	DCA_int_01 - phones	W	99.1266
99.0666	DCA_int_01 - words	watch	99.3166
99.1266	DCA_int_01 - phones	AO1	99.2766
99.2766	DCA_int_01 - phones	CH	99.3166
99.3166	DCA_int_01 - phones	sp	99.3566
99.3566	DCA_int_01 - phones	G	99.4066
99.3566	DCA_int_01 - words	girls	99.6766
99.4066	DCA_int_01 - phones	ER1	99.6166
99.6166	DCA_int_01 - phones	L	99.6466
99.6466	DCA_int_01 - phones	Z	99.6766
99.6766	DCA_int_01 - phones	sp	99.7066
99.7066	DCA_int_01 - phones	P	99.7366
99.7066	DCA_int_01 - words	play	99.8566
99.7366	DCA_int_01 - phones	L	99.7966
99.7966	DCA_int_01 - phones	EY1	99.8566
99.8566	DCA_int_01 - phones	sp	99.9566
99.9566	DCA_int_01 - phones	JH	100.0366
99.9566	DCA_int_01 - words	jacks	100.1766
100.0366	DCA_int_01 - phones	AE1	100.1166
100.1101	DCA_se3_ag3_f_01 - phones	spn	100.6401
100.1101	DCA_se3_ag3_f_01 - words	<unk>	100.6401
100.1166	DCA_int_01 - phones	K	100.1466
100.1466	DCA_int_01 - phones	S	100.1766
100.1766	DCA_int_01 - phones	sp	100.2566
100.2566	DCA_int_01 - words	<unk>	100.6366
100.2566	DCA_int_01 - phones	spn	100.6366
101.4616	DCA_se3_ag3_f_01 - phones	sil	101.5816
101.5816	DCA_se3_ag3_f_01 - phones	IH0	101.8016
101.5816	DCA_se3_ag3_f_01 - words	it	101.8616
101.8016	DCA_se3_ag3_f_01 - phones	T	101.8616
101.8616	DCA_se3_ag3_f_01 - words	s	101.8916
101.8616	DCA_se3_ag3_f_01 - phones	S	101.8916
101.8916	DCA_se3_ag3_f_01 - phones	JH	101.9316
101.8916	DCA_se3_ag3_f_01 - words	just	102.2116
101.9316	DCA_se3_ag3_f_01 - phones	AH1	102.0816
102.0816	DCA_se3_ag3_f_01 - phones	S	102.2116
102.2116	DCA_se3_ag3_f_01 - phones	sp	102.3516
102.3516	DCA_se3_ag3_f_01 - phones	DH	102.4216
102.3516	DCA_se3_ag3_f_01 - words	the	102.5316
102.4216	DCA_se3_ag3_f_01 - phones	IY0	102.5316
102.5316	DCA_se3_ag3_f_01 - phones	Y	102.6316
102.5316	DCA_se3_ag3_f_01 - words	usual	103.2316
102.6316	DCA_se3_ag3_f_01 - phones	UW1	102.7916
102.7916	DCA_se3_ag3_f_01 - phones	ZH	102.8716
102.8716	DCA_se3_ag3_f_01 - phones	UW0	102.9016
102.9016	DCA_se3_ag3_f_01 - phones	AH0	103.1616
103.1616	DCA_se3_ag3_f_01 - phones	L	103.2316
103.2316	DCA_se3_ag3_f_01 - phones	sp	103.5216
103.5216	DCA_se3_ag3_f_01 - phones	G	103.6116
103.5216	DCA_se3_ag3_f_01 - words	games	104.0316
103.6116	DCA_se3_ag3_f_01 - phones	EY1	103.8416
103.8416	DCA_se3_ag3_f_01 - phones	M	103.9316
103.9316	DCA_se3_ag3_f_01 - phones	Z	104.0316
104.0316	DCA_se3_ag3_f_01 - phones	W	104.1416
104.0316	DCA_se3_ag3_f_01 - words	oneses	104.6416
104.1416	DCA_se3_ag3_f_01 - phones	AH1	104.3616
104.3616	DCA_se3_ag3_f_01 - phones	B	104.4016
104.4016	DCA_se3_ag3_f_01 - phones	Z	104.4816
104.4816	DCA_se3_ag3_f_01 - phones	EH0	104.5116
104.5116	DCA_se3_ag3_f_01 - phones	Z	104.6416
104.6416	DCA_se3_ag3_f_01 - phones	sp	104.7316
104.7316	DCA_se3_ag3_f_01 - phones	T	104.8316
104.7316	DCA_se3_ag3_f_01 - words	twoses	105.5216
104.8316	DCA_se3_ag3_f_01 - phones	UW1	105.0916
105.0916	DCA_se3_ag3_f_01 - phones	Z	105.2216
105.2216	DCA_se3_ag3_f_01 - phones	EH0	105.2516
105.2516	DCA_se3_ag3_f_01 - phones	Z	105.5216
105.5216	DCA_se3_ag3_f_01 - phones	sp	105.5516
105.5516	DCA_se3_ag3_f_01 - phones	spn	105.9816
105.5516	DCA_se3_ag3_f_01 - words	<unk>	105.9816
105.9816	DCA_se3_ag3_f_01 - phones	AH0	106.0116
105.9816	DCA_se3_ag3_f_01 - words	and	106.0416
106.0116	DCA_se3_ag3_f_01 - phones	N	106.0416
106.0416	DCA_se3_ag3_f_01 - phones	TH	106.0716
106.0416	DCA_se3_ag3_f_01 - words	threeses	106.5516
106.0716	DCA_se3_ag3_f_01 - phones	R	106.2016
106.2016	DCA_se3_ag3_f_01 - phones	IY1	106.3816
106.3816	DCA_se3_ag3_f_01 - phones	Z	106.4316
106.4316	DCA_se3_ag3_f_01 - phones	IH0	106.4716
106.4716	DCA_se3_ag3_f_01 - phones	Z	106.5516
106.5516	DCA_se3_ag3_f_01 - phones	AO1	106.7216
106.5516	DCA_se3_ag3_f_01 - words	on	106.8416
106.7216	DCA_se3_ag3_f_01 - phones	N	106.8416
106.8416	DCA_se3_ag3_f_01 - phones	AH1	106.9216
106.8416	DCA_se3_ag3_f_01 - words	up	107.0116
106.9216	DCA_se3_ag3_f_01 - phones	P	107.0116
107.0116	DCA_se3_ag3_f_01 - phones	T	107.0816
107.0116	DCA_se3_ag3_f_01 - words	to	107.4116
107.0816	DCA_se3_ag3_f_01 - phones	UW1	107.4116
107.4116	DCA_se3_ag3_f_01 - phones	AH1	107.6016
107.4116	DCA_se3_ag3_f_01 - words	uh	107.6016
107.6016	DCA_se3_ag3_f_01 - phones	sp	107.6716
107.9731	DCA_se3_ag3_f_01 - phones	W	108.0631
107.9731	DCA_se3_ag3_f_01 - words	when	108.1731
108.0631	DCA_se3_ag3_f_01 - phones	IH1	108.1031
108.1031	DCA_se3_ag3_f_01 - phones	N	108.1731
108.1731	DCA_se3_ag3_f_01 - phones	Y	108.2231
108.1731	DCA_se3_ag3_f_01 - words	you	108.2731
108.2231	DCA_se3_ag3_f_01 - phones	UW1	108.2731
108.2731	DCA_se3_ag3_f_01 - phones	K	108.3331
108.2731	DCA_se3_ag3_f_01 - words	could	108.4131
108.3331	DCA_se3_ag3_f_01 - phones	UH1	108.3731
108.3731	DCA_se3_ag3_f_01 - phones	D	108.4131
108.4131	DCA_se3_ag3_f_01 - phones	sp	108.4431
108.4431	DCA_se3_ag3_f_01 - phones	P	108.5431
108.4431	DCA_se3_ag3_f_01 - words	pick	108.7231
108.5431	DCA_se3_ag3_f_01 - phones	IH1	108.6431
108.6431	DCA_se3_ag3_f_01 - phones	K	108.7231
108.7231	DCA_se3_ag3_f_01 - phones	AH1	108.8131
108.7231	DCA_se3_ag3_f_01 - words	up	108.9131
108.8131	DCA_se3_ag3_f_01 - phones	P	108.9131
109.1978	DCA_se3_ag3_f_01 - phones	sil	109.2378
109.2378	DCA_se3_ag3_f_01 - phones	T	109.3178
109.2378	DCA_se3_ag3_f_01 - words	ten	109.5178
109.3178	DCA_se3_ag3_f_01 - phones	EH1	109.4378
109.4378	DCA_se3_ag3_f_01 - phones	N	109.5178
109.5178	DCA_se3_ag3_f_01 - phones	AE1	109.5578
109.5178	DCA_se3_ag3_f_01 - words	at	109.6578
109.5578	DCA_se3_ag3_f_01 - phones	T	109.6578
109.6578	DCA_se3_ag3_f_01 - words	a	109.7278
109.6578	DCA_se3_ag3_f_01 - phones	AH0	109.7278
109.7278	DCA_se3_ag3_f_01 - phones	T	109.8578
109.7278	DCA_se3_ag3_f_01 - words	time	110.2678
109.8578	DCA_se3_ag3_f_01 - phones	AY1	110.0978
110.0978	DCA_se3_ag3_f_01 - phones	M	110.2678
110.4551	DCA_se3_ag3_f_01 - phones	AH0	110.6851
110.4551	DCA_se3_ag3_f_01 - words	and	110.9351
110.6851	DCA_se3_ag3_f_01 - phones	N	110.9351
110.9351	DCA_se3_ag3_f_01 - phones	sp	110.9651
110.9651	DCA_se3_ag3_f_01 - phones	AH1	111.1651
110.9651	DCA_se3_ag3_f_01 - words	um	111.2751
111.1651	DCA_se3_ag3_f_01 - phones	M	111.2751
111.2751	DCA_se3_ag3_f_01 - phones	sp	111.3451
112.5552	DCA_se3_ag3_f_01 - phones	DH	112.6752
112.5552	DCA_se3_ag3_f_01 - words	then	112.8852
112.6752	DCA_se3_ag3_f_01 - phones	EH1	112.7552
112.7552	DCA_se3_ag3_f_01 - phones	N	112.8852
112.8852	DCA_se3_ag3_f_01 - phones	W	112.9352
112.8852	DCA_se3_ag3_f_01 - words	we	113.0352
112.9352	DCA_se3_ag3_f_01 - phones	IY1	113.0352
113.0352	DCA_se3_ag3_f_01 - phones	HH	113.0652
113.0352	DCA_se3_ag3_f_01 - words	had	113.2752
113.0652	DCA_se3_ag3_f_01 - phones	AE1	113.1852
113.1852	DCA_se3_ag3_f_01 - phones	D	113.2752
113.2752	DCA_se3_ag3_f_01 - phones	S	113.3652
113.2752	DCA_se3_ag3_f_01 - words	something	113.7052
113.3652	DCA_se3_ag3_f_01 - phones	AH1	113.4452
113.4452	DCA_se3_ag3_f_01 - phones	M	113.5452
113.5452	DCA_se3_ag3_f_01 - phones	TH	113.5852
113.5852	DCA_se3_ag3_f_01 - phones	IH0	113.6652
113.6652	DCA_se3_ag3_f_01 - phones	NG	113.7052
113.7052	DCA_se3_ag3_f_01 - phones	K	113.7952
113.7052	DCA_se3_ag3_f_01 - words	called	114.0052
113.7952	DCA_se3_ag3_f_01 - phones	AO1	113.9252
113.9252	DCA_se3_ag3_f_01 - phones	L	113.9652
113.9652	DCA_se3_ag3_f_01 - phones	D	114.0052
114.0052	DCA_se3_ag3_f_01 - phones	S	114.1352
114.0052	DCA_se3_ag3_f_01 - words	slicing	114.5252
114.1352	DCA_se3_ag3_f_01 - phones	L	114.1952
114.1952	DCA_se3_ag3_f_01 - phones	AY1	114.3252
114.3252	DCA_se3_ag3_f_01 - phones	S	114.4652
114.4652	DCA_se3_ag3_f_01 - phones	IH0	114.4952
114.4952	DCA_se3_ag3_f_01 - phones	NG	114.5252
114.5252	DCA_se3_ag3_f_01 - words	a	114.6152
114.5252	DCA_se3_ag3_f_01 - phones	EY1	114.6152
114.6152	DCA_se3_ag3_f_01 - phones	K	114.7252
114.6152	DCA_se3_ag3_f_01 - words	cake	115.1152
114.7252	DCA_se3_ag3_f_01 - phones	EY1	114.9052
114.9052	DCA_se3_ag3_f_01 - phones	K	115.1152
115.9760	DCA_int_01 - phones	sil	116.0060
116.0060	DCA_int_01 - phones	HH	116.1360
116.0060	DCA_int_01 - words	how	116.2560
116.1360	DCA_int_01 - phones	AW1	116.2560
116.2560	DCA_int_01 - phones	D	116.3560
116.2560	DCA_int_01 - words	did	116.4260
116.3081	DCA_se3_ag3_f_01 - phones	AH0	116.8181
116.3081	DCA_se3_ag3_f_01 - words	and	116.8981
116.3560	DCA_int_01 - phones	IH0	116.3960
116.3960	DCA_int_01 - phones	D	116.4260
116.4260	DCA_int_01 - phones	DH	116.4560
116.4260	DCA_int_01 - words	that	116.5360
116.4560	DCA_int_01 - phones	AH0	116.5060
116.5060	DCA_int_01 - phones	T	116.5360
116.5360	DCA_int_01 - phones	W	116.6160
116.5360	DCA_int_01 - words	work	116.7760
116.6160	DCA_int_01 - phones	ER1	116.7360
116.7360	DCA_int_01 - phones	K	116.7760
116.7760	DCA_int_01 - phones	sp	116.8360
116.8181	DCA_se3_ag3_f_01 - phones	N	116.8981
116.8981	DCA_se3_ag3_f_01 - phones	AH1	117.4581
116.8981	DCA_se3_ag3_f_01 - words	uh	117.4581
118.9805	DCA_se3_ag3_f_01 - phones	DH	119.0505
118.9805	DCA_se3_ag3_f_01 - words	that	119.1605
119.0505	DCA_se3_ag3_f_01 - phones	AE1	119.1005
119.1005	DCA_se3_ag3_f_01 - phones	T	119.1605
119.1605	DCA_se3_ag3_f_01 - phones	W	119.2105
119.1605	DCA_se3_ag3_f_01 - words	was	119.2905
119.2105	DCA_se3_ag3_f_01 - phones	AH0	119.2505
119.2505	DCA_se3_ag3_f_01 - phones	Z	119.2905
119.2905	DCA_se3_ag3_f_01 - words	a	119.3405
119.2905	DCA_se3_ag3_f_01 - phones	AH0	119.3405
119.3405	DCA_se3_ag3_f_01 - phones	K	119.4305
119.3405	DCA_se3_ag3_f_01 - words	combination	120.0605
119.4305	DCA_se3_ag3_f_01 - phones	AA2	119.5505
119.5505	DCA_se3_ag3_f_01 - phones	M	119.6305
119.6305	DCA_se3_ag3_f_01 - phones	B	119.6605
119.6605	DCA_se3_ag3_f_01 - phones	AH0	119.6905
119.6905	DCA_se3_ag3_f_01 - phones	N	119.7705
119.7705	DCA_se3_ag3_f_01 - phones	EY1	119.9105
119.9105	DCA_se3_ag3_f_01 - phones	SH	120.0005
120.0005	DCA_se3_ag3_f_01 - phones	AH0	120.0305
120.0305	DCA_se3_ag3_f_01 - phones	N	120.0605
120.0605	DCA_se3_ag3_f_01 - phones	AH0	120.1005
120.0605	DCA_se3_ag3_f_01 - words	of	120.1305
120.1005	DCA_se3_ag3_f_01 - phones	V	120.1305
120.1305	DCA_se3_ag3_f_01 - phones	sp	120.1805
120.1805	DCA_se3_ag3_f_01 - phones	TH	120.2305
120.1805	DCA_se3_ag3_f_01 - words	things	120.6405
120.2305	DCA_se3_ag3_f_01 - phones	IH1	120.3205
120.3205	DCA_se3_ag3_f_01 - phones	NG	120.4205
120.4205	DCA_se3_ag3_f_01 - phones	Z	120.6405
120.6405	DCA_se3_ag3_f_01 - phones	T	120.6905
120.6405	DCA_se3_ag3_f_01 - words	to	120.7205
120.6905	DCA_se3_ag3_f_01 - phones	IH0	120.7205
120.7205	DCA_se3_ag3_f_01 - phones	D	120.7505
120.7205	DCA_se3_ag3_f_01 - words	do	120.8005
120.7505	DCA_se3_ag3_f_01 - phones	UW1	120.8005
120.8005	DCA_se3_ag3_f_01 - phones	sp	120.8305
120.8305	DCA_se3_ag3_f_01 - phones	W	120.9205
120.8305	DCA_se3_ag3_f_01 - words	with	120.9805
120.9205	DCA_se3_ag3_f_01 - phones	IH0	120.9505
120.9505	DCA_se3_ag3_f_01 - phones	DH	120.9805
120.9805	DCA_se3_ag3_f_01 - phones	sp	121.0205
121.0205	DCA_se3_ag3_f_01 - phones	DH	121.0505
121.0205	DCA_se3_ag3_f_01 - words	the	121.0805
121.0505	DCA_se3_ag3_f_01 - phones	AH0	121.0805
121.0805	DCA_se3_ag3_f_01 - phones	sp	121.1105
121.1105	DCA_se3_ag3_f_01 - phones	JH	121.2205
121.1105	DCA_se3_ag3_f_01 - words	jacks	121.5405
121.2205	DCA_se3_ag3_f_01 - phones	AE1	121.3705
121.3705	DCA_se3_ag3_f_01 - phones	K	121.4505
121.4505	DCA_se3_ag3_f_01 - phones	S	121.5405
121.5405	DCA_se3_ag3_f_01 - phones	sp	121.6005
121.6005	DCA_se3_ag3_f_01 - phones	AH0	121.6305
121.6005	DCA_se3_ag3_f_01 - words	and	121.6605
121.6305	DCA_se3_ag3_f_01 - phones	N	121.6605
121.6605	DCA_se3_ag3_f_01 - words	i	121.7905
121.6605	DCA_se3_ag3_f_01 - phones	AY1	121.7905
121.7905	DCA_se3_ag3_f_01 - phones	D	121.8305
121.7905	DCA_se3_ag3_f_01 - words	don't	122.0205
121.8305	DCA_se3_ag3_f_01 - phones	OW1	121.9205
121.9205	DCA_se3_ag3_f_01 - phones	N	122.0205
122.0205	DCA_se3_ag3_f_01 - phones	R	122.0805
122.0205	DCA_se3_ag3_f_01 - words	remember	122.3805
122.0805	DCA_se3_ag3_f_01 - phones	IH0	122.1105
122.1105	DCA_se3_ag3_f_01 - phones	M	122.1405
122.1405	DCA_se3_ag3_f_01 - phones	EH1	122.2305
122.2305	DCA_se3_ag3_f_01 - phones	M	122.2805
122.2805	DCA_se3_ag3_f_01 - phones	B	122.3205
122.3205	DCA_se3_ag3_f_01 - phones	ER0	122.3805
122.3805	DCA_se3_ag3_f_01 - phones	EH1	122.4505
122.3805	DCA_se3_ag3_f_01 - words	anything	122.8005
122.4505	DCA_se3_ag3_f_01 - phones	N	122.5805
122.5805	DCA_se3_ag3_f_01 - phones	IY0	122.6105
122.6105	DCA_se3_ag3_f_01 - phones	TH	122.6505
122.6505	DCA_se3_ag3_f_01 - phones	IH2	122.7505
122.7505	DCA_se3_ag3_f_01 - phones	NG	122.8005
122.8005	DCA_se3_ag3_f_01 - phones	sp	122.8305
122.8305	DCA_se3_ag3_f_01 - phones	AH0	122.8805
122.8305	DCA_se3_ag3_f_01 - words	about	123.1105
122.8805	DCA_se3_ag3_f_01 - phones	B	122.9505
122.9505	DCA_se3_ag3_f_01 - phones	AW1	123.0505
123.0505	DCA_se3_ag3_f_01 - phones	T	123.1105
123.1105	DCA_se3_ag3_f_01 - phones	sp	123.1805
123.1805	DCA_se3_ag3_f_01 - phones	DH	123.2305
123.1805	DCA_se3_ag3_f_01 - words	that	123.3905
123.2305	DCA_se3_ag3_f_01 - phones	AE1	123.3205
123.3205	DCA_se3_ag3_f_01 - phones	T	123.3905
123.3905	DCA_se3_ag3_f_01 - phones	sp	123.5705
124.9949	DCA_int_01 - phones	W	125.0749
124.9949	DCA_int_01 - words	well	125.1449
125.0749	DCA_int_01 - phones	EH1	125.1149
125.1149	DCA_int_01 - phones	L	125.1449
125.1449	DCA_int_01 - phones	W	125.2049
125.1449	DCA_int_01 - words	what	125.2949
125.2049	DCA_int_01 - phones	AH1	125.2649
125.2649	DCA_int_01 - phones	T	125.2949
125.2949	DCA_int_01 - phones	EH1	126.5449
125.2949	DCA_int_01 - words	s	126.5749
126.5449	DCA_int_01 - phones	S	126.5749
126.5749	DCA_int_01 - words	<unk>	126.6249
126.5749	DCA_int_01 - phones	spn	126.6249
126.6249	DCA_int_01 - phones	AH0	126.6549
126.6249	DCA_int_01 - words	and	126.6849
126.6549	DCA_int_01 - phones	N	126.6849
126.6849	DCA_int_01 - phones	T	126.7149
126.6849	DCA_int_01 - words	twosies	126.8349
126.7149	DCA_int_01 - phones	UW1	126.7449
126.7449	DCA_int_01 - phones	Z	126.7749
126.7749	DCA_int_01 - phones	IY1	126.8049
126.8049	DCA_int_01 - phones	Z	126.8349
126.8349	DCA_int_01 - phones	AH0	126.8649
126.8349	DCA_int_01 - words	and	126.9249
126.8649	DCA_int_01 - phones	N	126.9249
126.9249	DCA_int_01 - phones	AO1	127.0549
126.9249	DCA_int_01 - words	all	127.0849
127.0549	DCA_int_01 - phones	L	127.0849
127.0849	DCA_int_01 - phones	DH	127.1149
127.0849	DCA_int_01 - words	that	127.3549
127.1149	DCA_int_01 - phones	AE1	127.1449
127.1449	DCA_int_01 - phones	T	127.3549
127.2413	DCA_se3_ag3_f_01 - phones	D	127.2713
127.2413	DCA_se3_ag3_f_01 - words	w	127.5513
127.2713	DCA_se3_ag3_f_01 - phones	AH1	127.3013
127.3013	DCA_se3_ag3_f_01 - phones	B	127.3313
127.3313	DCA_se3_ag3_f_01 - phones	AH0	127.3613
127.3549	DCA_int_01 - phones	AH1	127.3949
127.3549	DCA_int_01 - words	other	127.4549
127.3613	DCA_se3_ag3_f_01 - phones	L	127.3913
127.3913	DCA_se3_ag3_f_01 - phones	Y	127.4513
127.3949	DCA_int_01 - phones	DH	127.4249
127.4249	DCA_int_01 - phones	ER0	127.4549
127.4513	DCA_se3_ag3_f_01 - phones	UW0	127.5513
127.4549	DCA_int_01 - phones	sp	127.6749
127.5513	DCA_se3_ag3_f_01 - phones	AH1	127.8313
127.5513	DCA_se3_ag3_f_01 - words	uh	127.8313
127.8313	DCA_se3_ag3_f_01 - phones	D	127.8613
127.8313	DCA_se3_ag3_f_01 - words	w	128.0913
127.8613	DCA_se3_ag3_f_01 - phones	AH1	127.8913
127.8913	DCA_se3_ag3_f_01 - phones	B	127.9513
127.9513	DCA_se3_ag3_f_01 - phones	AH0	128.0013
128.0013	DCA_se3_ag3_f_01 - phones	L	128.0313
128.0313	DCA_se3_ag3_f_01 - phones	Y	128.0613
128.0613	DCA_se3_ag3_f_01 - phones	UW0	128.0913
128.0913	DCA_se3_ag3_f_01 - phones	W	128.2113
128.0913	DCA_se3_ag3_f_01 - words	oneses	129.0513
128.2113	DCA_se3_ag3_f_01 - phones	AH1	128.4313
128.4313	DCA_se3_ag3_f_01 - phones	B	128.4613
128.4613	DCA_se3_ag3_f_01 - phones	Z	128.5413
128.5413	DCA_se3_ag3_f_01 - phones	EH0	128.7613
128.7613	DCA_se3_ag3_f_01 - phones	Z	129.0513
129.0513	DCA_se3_ag3_f_01 - phones	Y	129.0913
129.0513	DCA_se3_ag3_f_01 - words	you	129.1713
129.0913	DCA_se3_ag3_f_01 - phones	UW1	129.1713
129.1713	DCA_se3_ag3_f_01 - phones	P	129.2413
129.1713	DCA_se3_ag3_f_01 - words	pick	129.3713
129.2413	DCA_se3_ag3_f_01 - phones	IH1	129.2813
129.2813	DCA_se3_ag3_f_01 - phones	K	129.3713
129.3713	DCA_se3_ag3_f_01 - phones	AH1	129.4313
129.3713	DCA_se3_ag3_f_01 - words	up	129.4713
129.4313	DCA_se3_ag3_f_01 - phones	P	129.4713
129.4713	DCA_se3_ag3_f_01 - phones	W	129.6213
129.4713	DCA_se3_ag3_f_01 - words	one	129.8013
129.6213	DCA_se3_ag3_f_01 - phones	AH1	129.7113
129.7113	DCA_se3_ag3_f_01 - phones	N	129.8013
129.8013	DCA_se3_ag3_f_01 - phones	JH	129.8813
129.8013	DCA_se3_ag3_f_01 - words	jack	130.1613
129.8813	DCA_se3_ag3_f_01 - phones	AE1	130.0413
130.0413	DCA_se3_ag3_f_01 - phones	K	130.1613
130.1613	DCA_se3_ag3_f_01 - phones	AE1	130.1913
130.1613	DCA_se3_ag3_f_01 - words	at	130.2213
130.1913	DCA_se3_ag3_f_01 - phones	T	130.2213
130.2213	DCA_se3_ag3_f_01 - words	a	130.3013
130.2213	DCA_se3_ag3_f_01 - phones	AH0	130.3013
130.3013	DCA_se3_ag3_f_01 - phones	T	130.4313
130.3013	DCA_se3_ag3_f_01 - words	time	130.7213
130.4313	DCA_se3_ag3_f_01 - phones	AY1	130.6013
130.6013	DCA_se3_ag3_f_01 - phones	M	130.7213
130.7213	DCA_se3_ag3_f_01 - phones	AH0	130.7613
130.7213	DCA_se3_ag3_f_01 - words	until	130.9913
130.7613	DCA_se3_ag3_f_01 - phones	N	130.8113
130.8113	DCA_se3_ag3_f_01 - phones	T	130.9113
130.9113	DCA_se3_ag3_f_01 - phones	IH1	130.9513
130.9513	DCA_se3_ag3_f_01 - phones	L	130.9913
130.9913	DCA_se3_ag3_f_01 - phones	Y	131.1013
130.9913	DCA_se3_ag3_f_01 - words	you	131.1413
131.1013	DCA_se3_ag3_f_01 - phones	UW1	131.1413
131.1413	DCA_se3_ag3_f_01 - phones	HH	131.2513
131.1413	DCA_se3_ag3_f_01 - words	have	131.4613
131.2513	DCA_se3_ag3_f_01 - phones	AE1	131.4013
131.4013	DCA_se3_ag3_f_01 - phones	V	131.4613
131.4613	DCA_se3_ag3_f_01 - phones	sp	131.8971
131.8971	DCA_se3_ag3_f_01 - phones	AO1	132.0871
131.8971	DCA_se3_ag3_f_01 - words	all	132.1671
132.0871	DCA_se3_ag3_f_01 - phones	L	132.1671
132.1671	DCA_se3_ag3_f_01 - phones	T	132.2871
132.1671	DCA_se3_ag3_f_01 - words	ten	132.5671
132.2871	DCA_se3_ag3_f_01 - phones	EH1	132.4971
132.4971	DCA_se3_ag3_f_01 - phones	N	132.5671
132.5671	DCA_se3_ag3_f_01 - phones	sp	132.7993
132.7993	DCA_se3_ag3_f_01 - phones	T	132.8793
132.7993	DCA_se3_ag3_f_01 - words	twoses	133.3493
132.8793	DCA_se3_ag3_f_01 - phones	UW1	133.0693
133.0693	DCA_se3_ag3_f_01 - phones	Z	133.1893
133.1893	DCA_se3_ag3_f_01 - phones	EH0	133.2593
133.2593	DCA_se3_ag3_f_01 - phones	Z	133.3493
133.3493	DCA_se3_ag3_f_01 - phones	Y	133.4093
133.3493	DCA_se3_ag3_f_01 - words	you	133.5293
133.4093	DCA_se3_ag3_f_01 - phones	UW1	133.5293
133.5293	DCA_se3_ag3_f_01 - phones	P	133.5793
133.5293	DCA_se3_ag3_f_01 - words	pick	133.7293
133.5793	DCA_se3_ag3_f_01 - phones	IH1	133.6193
133.6193	DCA_se3_ag3_f_01 - phones	K	133.7293
133.7293	DCA_se3_ag3_f_01 - phones	AH1	133.7893
133.7293	DCA_se3_ag3_f_01 - words	up	133.8493
133.7893	DCA_se3_ag3_f_01 - phones	P	133.8493
133.8493	DCA_se3_ag3_f_01 - phones	sp	133.8793
133.8793	DCA_se3_ag3_f_01 - phones	T	134.0093
133.8793	DCA_se3_ag3_f_01 - words	two	134.1993
134.0093	DCA_se3_ag3_f_01 - phones	UW1	134.1993
134.1993	DCA_se3_ag3_f_01 - phones	AE1	134.2293
134.1993	DCA_se3_ag3_f_01 - words	at	134.2793
134.2293	DCA_se3_ag3_f_01 - phones	T	134.2793
134.2793	DCA_se3_ag3_f_01 - words	a	134.3593
134.2793	DCA_se3_ag3_f_01 - phones	AH0	134.3593
134.3593	DCA_se3_ag3_f_01 - phones	T	134.4993
134.3593	DCA_se3_ag3_f_01 - words	time	134.7293
134.4993	DCA_se3_ag3_f_01 - phones	AY1	134.6493
134.6493	DCA_se3_ag3_f_01 - phones	M	134.7293
134.7293	DCA_se3_ag3_f_01 - phones	AH0	134.7593
134.7293	DCA_se3_ag3_f_01 - words	until	134.9793
134.7593	DCA_se3_ag3_f_01 - phones	N	134.8093
134.8093	DCA_se3_ag3_f_01 - phones	T	134.9093
134.9093	DCA_se3_ag3_f_01 - phones	IH1	134.9493
134.9493	DCA_se3_ag3_f_01 - phones	L	134.9793
134.9793	DCA_se3_ag3_f_01 - phones	Y	135.0693
134.9793	DCA_se3_ag3_f_01 - words	you	135.1093
135.0693	DCA_se3_ag3_f_01 - phones	UW1	135.1093
135.1093	DCA_se3_ag3_f_01 - phones	sp	135.1393
135.1393	DCA_se3_ag3_f_01 - phones	HH	135.2293
135.1393	DCA_se3_ag3_f_01 - words	have	135.3693
135.2293	DCA_se3_ag3_f_01 - phones	AE1	135.3193
135.3193	DCA_se3_ag3_f_01 - phones	V	135.3693
135.3693	DCA_se3_ag3_f_01 - phones	sp	135.7393
135.7393	DCA_se3_ag3_f_01 - phones	AH0	135.7693
135.7393	DCA_se3_ag3_f_01 - words	and	135.8193
135.7693	DCA_se3_ag3_f_01 - phones	N	135.8193
135.8193	DCA_se3_ag3_f_01 - phones	S	135.9393
135.8193	DCA_se3_ag3_f_01 - words	so	136.0393
135.9393	DCA_se3_ag3_f_01 - phones	OW1	136.0393
136.0393	DCA_se3_ag3_f_01 - phones	sp	136.1493
136.1493	DCA_se3_ag3_f_01 - phones	F	136.1993
136.1493	DCA_se3_ag3_f_01 - words	forth	136.3993
136.1601	DCA_int_01 - words	oh	136.8401
136.1601	DCA_int_01 - phones	OW1	136.8401
136.1993	DCA_se3_ag3_f_01 - phones	AO1	136.3393
136.3393	DCA_se3_ag3_f_01 - phones	R	136.3693
136.3693	DCA_se3_ag3_f_01 - phones	TH	136.3993
136.3993	DCA_se3_ag3_f_01 - phones	sp	136.4693
136.8401	DCA_int_01 - phones	sp	136.8701
136.8701	DCA_int_01 - words	i	136.9001
136.8701	DCA_int_01 - phones	AY1	136.9001
136.9001	DCA_int_01 - phones	sp	136.9301
136.9301	DCA_int_01 - phones	S	136.9601
136.9301	DCA_int_01 - words	see	136.9901
136.9601	DCA_int_01 - phones	IY1	136.9901
136.9987	DCA_se3_ag3_f_01 - phones	M	137.0387
136.9987	DCA_se3_ag3_f_01 - words	mm-hm	137.2087
137.0387	DCA_se3_ag3_f_01 - phones	HH	137.0687
137.0687	DCA_se3_ag3_f_01 - phones	M	137.2087
137.2087	DCA_se3_ag3_f_01 - phones	sp	137.4887
137.5384	DCA_int_01 - phones	W	137.6784
137.5384	DCA_int_01 - words	well	137.8984
137.6784	DCA_int_01 - phones	EH1	137.8684
137.8684	DCA_int_01 - phones	L	137.8984
137.8984	DCA_int_01 - phones	HH	137.9984
137.8984	DCA_int_01 - words	how	138.0684
137.9984	DCA_int_01 - phones	AW1	138.0684
138.0684	DCA_int_01 - phones	D	138.1184
138.0684	DCA_int_01 - words	did	138.2184
138.1184	DCA_int_01 - phones	IH0	138.1884
138.1884	DCA_int_01 - phones	D	138.2184
138.2184	DCA_int_01 - phones	DH	138.2484
138.2184	DCA_int_01 - words	the	138.3484
138.2484	DCA_int_01 - phones	AH1	138.3484
138.3484	DCA_int_01 - phones	B	138.3884
138.3484	DCA_int_01 - words	ball	138.7084
138.3884	DCA_int_01 - phones	AO1	138.6384
138.6384	DCA_int_01 - phones	L	138.7084
138.7084	DCA_int_01 - phones	W	138.8184
138.7084	DCA_int_01 - words	work	139.1384
138.8184	DCA_int_01 - phones	ER1	138.8984
138.8984	DCA_int_01 - phones	K	139.1384
139.1384	DCA_int_01 - phones	sp	139.1784
139.4802	DCA_int_01 - phones	W	139.6002
139.4802	DCA_int_01 - words	was	139.7302
139.6002	DCA_int_01 - phones	AO1	139.7002
139.7002	DCA_int_01 - phones	Z	139.7302
139.7302	DCA_int_01 - phones	DH	139.7602
139.7302	DCA_int_01 - words	there	139.8502
139.7602	DCA_int_01 - phones	EH1	139.7902
139.7902	DCA_int_01 - phones	R	139.8502
139.8502	DCA_int_01 - phones	sp	139.8902
139.8902	DCA_int_01 - phones	S	139.9602
139.8902	DCA_int_01 - words	something	140.1202
139.9602	DCA_int_01 - phones	AH1	140.0002
140.0002	DCA_int_01 - phones	M	140.0302
140.0302	DCA_int_01 - phones	TH	140.0602
140.0602	DCA_int_01 - phones	IH0	140.0902
140.0902	DCA_int_01 - phones	NG	140.1202
140.1202	DCA_int_01 - phones	AH0	140.1602
140.1202	DCA_int_01 - words	about	140.3802
140.1602	DCA_int_01 - phones	B	140.1902
140.1902	DCA_int_01 - phones	AW1	140.3502
140.3502	DCA_int_01 - phones	T	140.3802
140.3802	DCA_int_01 - phones	B	140.4302
140.3802	DCA_int_01 - words	bouncing	140.7102
140.4302	DCA_int_01 - phones	AW1	140.5302
140.5302	DCA_int_01 - phones	N	140.6202
140.6202	DCA_int_01 - phones	S	140.6502
140.6502	DCA_int_01 - phones	IH0	140.6802
140.6802	DCA_int_01 - phones	NG	140.7102
140.7102	DCA_int_01 - phones	DH	140.7402
140.7102	DCA_int_01 - words	the	140.9602
140.7402	DCA_int_01 - phones	AH1	140.9602
140.8619	DCA_se3_ag3_f_01 - phones	W	141.2519
140.8619	DCA_se3_ag3_f_01 - words	well	141.3619
140.9602	DCA_int_01 - phones	B	141.0102
140.9602	DCA_int_01 - words	ball	141.1302
141.0102	DCA_int_01 - phones	AO1	141.0802
141.0802	DCA_int_01 - phones	L	141.1302
141.1302	DCA_int_01 - phones	AH1	141.1602
141.1302	DCA_int_01 - words	up	141.1902
141.1602	DCA_int_01 - phones	P	141.1902
141.1902	DCA_int_01 - phones	sp	141.6202
141.2519	DCA_se3_ag3_f_01 - phones	EH1	141.2919
141.2919	DCA_se3_ag3_f_01 - phones	L	141.3619
141.3619	DCA_se3_ag3_f_01 - phones	Y	141.4419
141.3619	DCA_se3_ag3_f_01 - words	you	141.5119
141.4419	DCA_se3_ag3_f_01 - phones	UW1	141.5119
141.5119	DCA_se3_ag3_f_01 - phones	B	141.5819
141.5119	DCA_se3_ag3_f_01 - words	bounced	141.9019
141.5819	DCA_se3_ag3_f_01 - phones	AW1	141.7419
141.7419	DCA_se3_ag3_f_01 - phones	N	141.8119
141.8119	DCA_se3_ag3_f_01 - phones	S	141.8619
141.8619	DCA_se3_ag3_f_01 - phones	T	141.9019
141.9019	DCA_se3_ag3_f_01 - phones	DH	141.9319
141.9019	DCA_se3_ag3_f_01 - words	the	141.9719
141.9319	DCA_se3_ag3_f_01 - phones	AH0	141.9719
141.9719	DCA_se3_ag3_f_01 - phones	B	142.0519
141.9719	DCA_se3_ag3_f_01 - words	ball	142.3619
142.0519	DCA_se3_ag3_f_01 - phones	AO1	142.3019
142.3019	DCA_se3_ag3_f_01 - phones	L	142.3619
142.3619	DCA_se3_ag3_f_01 - phones	AH1	142.5219
142.3619	DCA_se3_ag3_f_01 - words	up	142.6619
142.5219	DCA_se3_ag3_f_01 - phones	P	142.6619
142.6619	DCA_se3_ag3_f_01 - phones	sp	142.6919
142.6919	DCA_se3_ag3_f_01 - phones	AH0	142.7619
142.6919	DCA_se3_ag3_f_01 - words	and	142.8419
142.7619	DCA_se3_ag3_f_01 - phones	N	142.8419
142.8419	DCA_se3_ag3_f_01 - phones	HH	142.9419
142.8419	DCA_se3_ag3_f_01 - words	had	143.0319
142.9419	DCA_se3_ag3_f_01 - phones	AE1	143.0019
143.0019	DCA_se3_ag3_f_01 - phones	D	143.0319
143.0319	DCA_se3_ag3_f_01 - phones	T	143.0619
143.0319	DCA_se3_ag3_f_01 - words	to	143.1219
143.0619	DCA_se3_ag3_f_01 - phones	AH0	143.1219
143.1219	DCA_se3_ag3_f_01 - phones	P	143.2619
143.1219	DCA_se3_ag3_f_01 - words	pick	143.4219
143.2619	DCA_se3_ag3_f_01 - phones	IH1	143.3019
143.3019	DCA_se3_ag3_f_01 - phones	K	143.4219
143.4219	DCA_se3_ag3_f_01 - phones	AH1	143.4919
143.4219	DCA_se3_ag3_f_01 - words	up	143.6619
143.4919	DCA_se3_ag3_f_01 - phones	P	143.6619
143.6619	DCA_se3_ag3_f_01 - phones	sp	143.6919
143.6919	DCA_se3_ag3_f_01 - phones	DH	143.7419
143.6919	DCA_se3_ag3_f_01 - words	the	143.9519
143.7419	DCA_se3_ag3_f_01 - phones	IY0	143.9519
143.9519	DCA_se3_ag3_f_01 - phones	sp	144.0519
144.0519	DCA_se3_ag3_f_01 - phones	JH	144.1819
144.0519	DCA_se3_ag3_f_01 - words	jack	144.4919
144.1819	DCA_se3_ag3_f_01 - phones	AE1	144.3619
144.3619	DCA_se3_ag3_f_01 - phones	K	144.4919
144.4919	DCA_se3_ag3_f_01 - phones	sp	144.5219
144.5219	DCA_se3_ag3_f_01 - phones	B	144.5819
144.5219	DCA_se3_ag3_f_01 - words	before	144.9019
144.5819	DCA_se3_ag3_f_01 - phones	IH0	144.6619
144.6619	DCA_se3_ag3_f_01 - phones	F	144.7819
144.7819	DCA_se3_ag3_f_01 - phones	AO1	144.8719
144.8719	DCA_se3_ag3_f_01 - phones	R	144.9019
144.9019	DCA_se3_ag3_f_01 - phones	DH	144.9319
144.9019	DCA_se3_ag3_f_01 - words	the	144.9819
144.9319	DCA_se3_ag3_f_01 - phones	AH0	144.9819
144.9819	DCA_se3_ag3_f_01 - phones	B	145.0819
144.9819	DCA_se3_ag3_f_01 - words	ball	145.2919
145.0819	DCA_se3_ag3_f_01 - phones	AO1	145.2119
145.2119	DCA_se3_ag3_f_01 - phones	L	145.2919
145.2919	DCA_se3_ag3_f_01 - phones	sp	145.3319
145.3319	DCA_se3_ag3_f_01 - phones	B	145.3919
145.3319	DCA_se3_ag3_f_01 - words	bounced	145.7819
145.3919	DCA_se3_ag3_f_01 - phones	AW1	145.5219
145.5219	DCA_se3_ag3_f_01 - phones	N	145.6419
145.6419	DCA_se3_ag3_f_01 - phones	S	145.7019
145.7019	DCA_se3_ag3_f_01 - phones	T	145.7819
145.7819	DCA_se3_ag3_f_01 - phones	sp	145.8619
145.8619	DCA_se3_ag3_f_01 - phones	AH0	145.8919
145.8619	DCA_se3_ag3_f_01 - words	again	146.0519
145.8919	DCA_se3_ag3_f_01 - phones	G	145.9319
145.9319	DCA_se3_ag3_f_01 - phones	EH1	145.9819
145.9819	DCA_se3_ag3_f_01 - phones	N	146.0519
146.0519	DCA_se3_ag3_f_01 - phones	sp	146.3119
146.4599	DCA_se3_ag3_f_01 - phones	M	146.8299
146.4599	DCA_se3_ag3_f_01 - words	mm-hm	146.8899
146.8299	DCA_se3_ag3_f_01 - phones	HH	146.8599
146.8599	DCA_se3_ag3_f_01 - phones	M	146.8899
146.8899	DCA_se3_ag3_f_01 - phones	sp	151.3687
147.7487	DCA_int_01 - phones	S	147.8187
147.7487	DCA_int_01 - words	so	147.9887
147.8187	DCA_int_01 - phones	OW1	147.9887
147.9887	DCA_int_01 - phones	Y	148.0187
147.9887	DCA_int_01 - words	you	148.0487
148.0187	DCA_int_01 - phones	UW1	148.0487
148.0487	DCA_int_01 - words	d	148.0787
148.0487	DCA_int_01 - phones	D	148.0787
148.0787	DCA_int_01 - phones	HH	148.1187
148.0787	DCA_int_01 - words	have	148.2587
148.1187	DCA_int_01 - phones	AE1	148.2287
148.2287	DCA_int_01 - phones	V	148.2587
148.2587	DCA_int_01 - phones	T	148.2887
148.2587	DCA_int_01 - words	to	148.3187
148.2887	DCA_int_01 - phones	AH0	148.3187
148.3187	DCA_int_01 - phones	sp	148.3987
148.3987	DCA_int_01 - phones	B	148.4487
148.3987	DCA_int_01 - words	both	148.7187
148.4487	DCA_int_01 - phones	OW1	148.6587
148.6587	DCA_int_01 - phones	TH	148.7187
148.7187	DCA_int_01 - phones	P	148.7887
148.7187	DCA_int_01 - words	pick	148.9187
148.7887	DCA_int_01 - phones	IH1	148.8287
148.8287	DCA_int_01 - phones	K	148.9187
148.9187	DCA_int_01 - phones	AH1	149.1287
148.9187	DCA_int_01 - words	up	149.1587
149.1287	DCA_int_01 - phones	P	149.1587
149.1587	DCA_int_01 - phones	sp	149.6287
149.6287	DCA_int_01 - phones	spn	149.6587
149.6287	DCA_int_01 - words	<unk>	149.6587
149.6587	DCA_int_01 - phones	AE1	149.8487
149.6587	DCA_int_01 - words	and	149.8987
149.8487	DCA_int_01 - phones	N	149.8987
149.8987	DCA_int_01 - phones	T	149.9387
149.8987	DCA_int_01 - words	twosies	150.1787
149.9387	DCA_int_01 - phones	UW1	150.0887
150.0887	DCA_int_01 - phones	Z	150.1187
150.1187	DCA_int_01 - phones	IY1	150.1487
150.1487	DCA_int_01 - phones	Z	150.1787
150.1787	DCA_int_01 - phones	Y	150.2387
150.1787	DCA_int_01 - words	you	150.2987
150.2387	DCA_int_01 - phones	UW1	150.2987
150.2987	DCA_int_01 - phones	AH0	150.3687
150.2987	DCA_int_01 - words	d	150.3987
150.3687	DCA_int_01 - phones	D	150.3987
150.3987	DCA_int_01 - phones	HH	150.4487
150.3987	DCA_int_01 - words	have	150.5587
150.4487	DCA_int_01 - phones	AE1	150.4987
150.4987	DCA_int_01 - phones	V	150.5587
150.5587	DCA_int_01 - phones	T	150.6187
150.5587	DCA_int_01 - words	to	150.6487
150.6187	DCA_int_01 - phones	AH0	150.6487
150.6487	DCA_int_01 - phones	P	150.6887
150.6487	DCA_int_01 - words	pick	150.8787
150.6887	DCA_int_01 - phones	IH1	150.7887
150.7887	DCA_int_01 - phones	K	150.8787
150.8787	DCA_int_01 - phones	AH1	151.0887
150.8787	DCA_int_01 - words	up	151.1887
151.0887	DCA_int_01 - phones	P	151.1887
151.1887	DCA_int_01 - phones	T	151.2287
151.1887	DCA_int_01 - words	two	151.3387
151.2287	DCA_int_01 - phones	UW1	151.3387
151.3387	DCA_int_01 - phones	sp	152.1965
151.3687	DCA_se3_ag3_f_01 - phones	T	151.4787
151.3687	DCA_se3_ag3_f_01 - words	two	151.7587
151.4787	DCA_se3_ag3_f_01 - phones	UW1	151.7587
151.7587	DCA_se3_ag3_f_01 - phones	sp	151.9187
151.9187	DCA_se3_ag3_f_01 - phones	AH1	152.0487
151.9187	DCA_se3_ag3_f_01 - words	uh-huh	152.3687
152.0487	DCA_se3_ag3_f_01 - phones	HH	152.1687
152.1687	DCA_se3_ag3_f_01 - phones	AH1	152.3687
152.1965	DCA_int_01 - phones	B	152.3665
152.1965	DCA_int_01 - words	before	152.7465
152.3665	DCA_int_01 - phones	IH0	152.4765
152.3687	DCA_se3_ag3_f_01 - phones	sp	152.4087
152.4765	DCA_int_01 - phones	F	152.5165
152.5165	DCA_int_01 - phones	AO1	152.5565
152.5565	DCA_int_01 - phones	R	152.7465
152.7465	DCA_int_01 - phones	DH	152.7765
152.7465	DCA_int_01 - words	the	152.8065
152.7615	DCA_se3_ag3_f_01 - phones	F	152.8615
152.7615	DCA_se3_ag3_f_01 - words	fore	152.9715
152.7765	DCA_int_01 - phones	AH0	152.8065
152.8065	DCA_int_01 - phones	sp	152.8665
152.8615	DCA_se3_ag3_f_01 - phones	AO1	152.9415
152.9415	DCA_se3_ag3_f_01 - phones	R	152.9715
152.9715	DCA_se3_ag3_f_01 - phones	DH	153.0115
152.9715	DCA_se3_ag3_f_01 - words	the	153.0515
153.0115	DCA_se3_ag3_f_01 - phones	AH0	153.0515
153.0515	DCA_se3_ag3_f_01 - phones	B	153.1415
153.0515	DCA_se3_ag3_f_01 - words	ball	153.3915
153.1415	DCA_se3_ag3_f_01 - phones	AO1	153.3215
153.3215	DCA_se3_ag3_f_01 - phones	L	153.3915
153.3915	DCA_se3_ag3_f_01 - phones	B	153.4815
153.3915	DCA_se3_ag3_f_01 - words	bounced	153.9315
153.4815	DCA_se3_ag3_f_01 - phones	AW1	153.6215
153.6215	DCA_se3_ag3_f_01 - phones	N	153.7815
153.7815	DCA_se3_ag3_f_01 - phones	S	153.8915
153.8915	DCA_se3_ag3_f_01 - phones	T	153.9315
153.9315	DCA_se3_ag3_f_01 - phones	sp	154.0415
154.4402	DCA_int_01 - phones	M	154.5602
154.4402	DCA_int_01 - words	make	154.6802
154.5602	DCA_int_01 - phones	EY1	154.6002
154.6002	DCA_int_01 - phones	K	154.6802
154.6802	DCA_int_01 - phones	IH1	154.7202
154.6802	DCA_int_01 - words	it	154.7702
154.7202	DCA_int_01 - phones	T	154.7702
154.7702	DCA_int_01 - phones	HH	154.8802
154.7702	DCA_int_01 - words	hard	155.2202
154.8802	DCA_int_01 - phones	AA1	155.1302
155.1302	DCA_int_01 - phones	R	155.1702
155.1579	DCA_se3_ag3_f_01 - phones	spn	155.9279
155.1579	DCA_se3_ag3_f_01 - words	<unk>	155.9279
155.1702	DCA_int_01 - phones	D	155.2202
155.2202	DCA_int_01 - phones	sp	156.3776
156.3776	DCA_int_01 - phones	K	156.4076
156.3776	DCA_int_01 - words	could	156.4676
156.4076	DCA_int_01 - phones	UH1	156.4376
156.4376	DCA_int_01 - phones	D	156.4676
156.4676	DCA_int_01 - phones	EH1	156.5076
156.4676	DCA_int_01 - words	anyone	156.7876
156.5076	DCA_int_01 - phones	N	156.5776
156.5776	DCA_int_01 - phones	IY0	156.6476
156.6476	DCA_int_01 - phones	W	156.6776
156.6776	DCA_int_01 - phones	AH2	156.7376
156.7376	DCA_int_01 - phones	N	156.7876
156.7876	DCA_int_01 - phones	sp	156.8176
156.8176	DCA_int_01 - phones	P	156.8476
156.8176	DCA_int_01 - words	pick	156.9776
156.8476	DCA_int_01 - phones	IH1	156.8976
156.8976	DCA_int_01 - phones	K	156.9776
156.9776	DCA_int_01 - phones	AH1	157.1776
156.9776	DCA_int_01 - words	up	157.2176
157.1776	DCA_int_01 - phones	P	157.2176
157.2176	DCA_int_01 - phones	sp	157.2576
157.2576	DCA_int_01 - phones	T	157.2876
157.2576	DCA_int_01 - words	ten	157.6076
157.2876	DCA_int_01 - phones	EH1	157.3576
157.3576	DCA_int_01 - phones	N	157.6076
157.6076	DCA_int_01 - phones	sp	157.6376
157.6376	DCA_int_01 - phones	B	157.6676
157.6376	DCA_int_01 - words	before	157.9276
157.6676	DCA_int_01 - phones	IH0	157.6976
157.6976	DCA_int_01 - phones	F	157.7376
157.7376	DCA_int_01 - phones	AO1	157.8576
157.8576	DCA_int_01 - phones	R	157.9276
157.9276	DCA_int_01 - phones	IH0	157.9576
157.9276	DCA_int_01 - words	it	157.9876
157.9576	DCA_int_01 - phones	T	157.9876
157.9876	DCA_int_01 - phones	sp	158.0176
158.4863	DCA_se3_ag3_f_01 - phones	sil	158.5363
158.5363	DCA_se3_ag3_f_01 - phones	Y	158.6863
158.5363	DCA_se3_ag3_f_01 - words	yeah	158.8763
158.6863	DCA_se3_ag3_f_01 - phones	AE1	158.8763
158.8763	DCA_se3_ag3_f_01 - phones	sp	158.9763
159.2253	DCA_int_01 - phones	M	159.4253
159.2253	DCA_int_01 - words	mm-hm	159.8553
159.4253	DCA_int_01 - phones	HH	159.4553
159.4553	DCA_int_01 - phones	M	159.8553
159.8553	DCA_int_01 - phones	sp	159.9253
160.3410	DCA_int_01 - phones	IH0	160.4010
160.3410	DCA_int_01 - words	it	160.4310
160.4010	DCA_int_01 - phones	T	160.4310
160.4310	DCA_int_01 - phones	Z	160.4610
160.4310	DCA_int_01 - words	s	160.4610
160.4610	DCA_int_01 - phones	HH	160.5310
160.4610	DCA_int_01 - words	hard	160.7310
160.5310	DCA_int_01 - phones	AA1	160.6410
160.6410	DCA_int_01 - phones	R	160.7010
160.7010	DCA_int_01 - phones	D	160.7310
160.7310	DCA_int_01 - phones	T	160.7610
160.7310	DCA_int_01 - words	to	160.9310
160.7610	DCA_int_01 - phones	AH0	160.9310
160.9310	DCA_int_01 - phones	IH0	161.0410
160.9310	DCA_int_01 - words	imagine	161.2710
161.0410	DCA_int_01 - phones	M	161.0710
161.0710	DCA_int_01 - phones	AE1	161.1010
161.1010	DCA_int_01 - phones	JH	161.1310
161.1310	DCA_int_01 - phones	AH0	161.1610
161.1610	DCA_int_01 - phones	N	161.2710
161.2710	DCA_int_01 - phones	sp	161.3310
162.0721	DCA_se3_ag3_f_01 - phones	M	162.4121
162.0721	DCA_se3_ag3_f_01 - words	mm-hm	162.4921
162.4121	DCA_se3_ag3_f_01 - phones	HH	162.4421
162.4421	DCA_se3_ag3_f_01 - phones	M	162.4921
162.4921	DCA_se3_ag3_f_01 - phones	sp	164.0846
162.7748	DCA_int_01 - phones	D	162.8248
162.7748	DCA_int_01 - words	did	162.9148
162.8248	DCA_int_01 - phones	IH0	162.8648
162.8648	DCA_int_01 - phones	D	162.9148
162.9148	DCA_int_01 - phones	Y	162.9548
162.9148	DCA_int_01 - words	you	162.9848
162.9548	DCA_int_01 - phones	UW1	162.9848
162.9848	DCA_int_01 - phones	EH1	163.0448
162.9848	DCA_int_01 - words	ever	163.2148
163.0448	DCA_int_01 - phones	V	163.1148
163.1148	DCA_int_01 - phones	ER0	163.2148
163.2148	DCA_int_01 - phones	P	163.2448
163.2148	DCA_int_01 - words	play	163.4048
163.2448	DCA_int_01 - phones	L	163.3048
163.3048	DCA_int_01 - phones	EY1	163.4048
163.4048	DCA_int_01 - phones	sp	163.4548
163.4548	DCA_int_01 - phones	T	163.5648
163.4548	DCA_int_01 - words	tag	163.9448
163.5648	DCA_int_01 - phones	AE1	163.7648
163.7648	DCA_int_01 - phones	G	163.9448
163.9448	DCA_int_01 - phones	sp	164.0248
164.0846	DCA_se3_ag3_f_01 - phones	M	164.1146
164.0846	DCA_se3_ag3_f_01 - words	mm-hm	164.2146
164.1146	DCA_se3_ag3_f_01 - phones	HH	164.1446
164.1446	DCA_se3_ag3_f_01 - phones	M	164.2146
164.2146	DCA_se3_ag3_f_01 - phones	sp	164.5046
165.2313	DCA_se3_ag3_f_01 - phones	Y	165.7513
165.2313	DCA_se3_ag3_f_01 - words	yeah	165.9213
165.7513	DCA_se3_ag3_f_01 - phones	AE1	165.9213
165.9213	DCA_se3_ag3_f_01 - phones	AH1	166.2913
165.9213	DCA_se3_ag3_f_01 - words	um	166.3813
166.2913	DCA_se3_ag3_f_01 - phones	M	166.3813
[truncated: 13,203 more rows]
