# Supplementary material for: Considering Performance in the Automated and Manual Coding of Sociolinguistic Variables: Lessons From Variable (ING)
Source: Front Artif Intell. 2021 Apr 29;4:648543. doi: 10.3389/frai.2021.648543 (PMC8117961; doi:10.3389/frai.2021.648543)
Supplement: Supplementary file 4 [file Data_Sheet_4.ZIP › CORAAL_Aligned_as_Tables/DCB_se2_ag4_f_03_2_txout.txt]

tmin	tier	text	tmax
0.3508	DCB_se2_ag4_f_03 - phones	sil	0.4008
0.4008	DCB_se2_ag4_f_03 - phones	W	0.4308
0.4008	DCB_se2_ag4_f_03 - words	went	0.5308
0.4308	DCB_se2_ag4_f_03 - phones	EH1	0.4608
0.4608	DCB_se2_ag4_f_03 - phones	N	0.4908
0.4908	DCB_se2_ag4_f_03 - phones	T	0.5308
0.5308	DCB_se2_ag4_f_03 - phones	T	0.5808
0.5308	DCB_se2_ag4_f_03 - words	to	0.6308
0.5808	DCB_se2_ag4_f_03 - phones	IH0	0.6308
0.6308	DCB_se2_ag4_f_03 - phones	P	0.7408
0.6308	DCB_se2_ag4_f_03 - words	pick	0.8808
0.7408	DCB_se2_ag4_f_03 - phones	IH1	0.8108
0.8108	DCB_se2_ag4_f_03 - phones	K	0.8808
0.8808	DCB_se2_ag4_f_03 - phones	M	0.9308
0.8808	DCB_se2_ag4_f_03 - words	my	1.0008
0.9308	DCB_se2_ag4_f_03 - phones	AY1	1.0008
1.0008	DCB_se2_ag4_f_03 - phones	M	1.1208
1.0008	DCB_se2_ag4_f_03 - words	medicine	1.5708
1.1208	DCB_se2_ag4_f_03 - phones	EH1	1.2208
1.2208	DCB_se2_ag4_f_03 - phones	D	1.2508
1.2508	DCB_se2_ag4_f_03 - phones	AH0	1.3308
1.3308	DCB_se2_ag4_f_03 - phones	S	1.4308
1.4308	DCB_se2_ag4_f_03 - phones	AH0	1.4808
1.4808	DCB_se2_ag4_f_03 - phones	N	1.5708
1.5708	DCB_se2_ag4_f_03 - phones	AH1	1.7008
1.5708	DCB_se2_ag4_f_03 - words	up	1.7908
1.7008	DCB_se2_ag4_f_03 - phones	P	1.7908
1.7908	DCB_se2_ag4_f_03 - phones	AH0	1.8308
1.7908	DCB_se2_ag4_f_03 - words	and	1.8808
1.8308	DCB_se2_ag4_f_03 - phones	N	1.8808
1.8808	DCB_se2_ag4_f_03 - phones	DH	1.9208
1.8808	DCB_se2_ag4_f_03 - words	they	2.0208
1.9208	DCB_se2_ag4_f_03 - phones	EY1	2.0208
2.0208	DCB_se2_ag4_f_03 - phones	G	2.0908
2.0208	DCB_se2_ag4_f_03 - words	got	2.2408
2.0908	DCB_se2_ag4_f_03 - phones	AA1	2.1808
2.1808	DCB_se2_ag4_f_03 - phones	T	2.2408
2.2408	DCB_se2_ag4_f_03 - phones	IH1	2.2808
2.2408	DCB_se2_ag4_f_03 - words	it	2.3808
2.2808	DCB_se2_ag4_f_03 - phones	T	2.3808
2.3808	DCB_se2_ag4_f_03 - phones	AO1	2.4908
2.3808	DCB_se2_ag4_f_03 - words	all	2.5608
2.4908	DCB_se2_ag4_f_03 - phones	L	2.5608
2.5608	DCB_se2_ag4_f_03 - phones	M	2.6408
2.5608	DCB_se2_ag4_f_03 - words	mixed	2.9808
2.6408	DCB_se2_ag4_f_03 - phones	IH1	2.7008
2.7008	DCB_se2_ag4_f_03 - phones	K	2.7908
2.7908	DCB_se2_ag4_f_03 - phones	S	2.9208
2.9208	DCB_se2_ag4_f_03 - phones	T	2.9808
2.9808	DCB_se2_ag4_f_03 - phones	AH1	3.0508
2.9808	DCB_se2_ag4_f_03 - words	up	3.1308
3.0508	DCB_se2_ag4_f_03 - phones	P	3.1308
3.1308	DCB_se2_ag4_f_03 - phones	AH0	3.1808
3.1308	DCB_se2_ag4_f_03 - words	and	3.2108
3.1808	DCB_se2_ag4_f_03 - phones	N	3.2108
3.2108	DCB_se2_ag4_f_03 - phones	N	3.2808
3.2108	DCB_se2_ag4_f_03 - words	now	3.4108
3.2808	DCB_se2_ag4_f_03 - phones	AW1	3.4108
3.4108	DCB_se2_ag4_f_03 - phones	DH	3.4608
3.4108	DCB_se2_ag4_f_03 - words	they	3.5108
3.4608	DCB_se2_ag4_f_03 - phones	EY1	3.5108
3.5108	DCB_se2_ag4_f_03 - phones	D	3.5808
3.5108	DCB_se2_ag4_f_03 - words	don't	3.7608
3.5808	DCB_se2_ag4_f_03 - phones	OW1	3.6508
3.6508	DCB_se2_ag4_f_03 - phones	N	3.7608
3.7608	DCB_se2_ag4_f_03 - phones	W	3.8108
3.7608	DCB_se2_ag4_f_03 - words	wanna	3.9708
3.8108	DCB_se2_ag4_f_03 - phones	AA1	3.8508
3.8508	DCB_se2_ag4_f_03 - phones	N	3.9008
3.9008	DCB_se2_ag4_f_03 - phones	AH0	3.9708
3.9708	DCB_se2_ag4_f_03 - phones	F	4.1008
3.9708	DCB_se2_ag4_f_03 - words	fix	4.3208
4.1008	DCB_se2_ag4_f_03 - phones	IH1	4.1708
4.1708	DCB_se2_ag4_f_03 - phones	K	4.2308
4.2308	DCB_se2_ag4_f_03 - phones	S	4.3208
4.3208	DCB_se2_ag4_f_03 - phones	sp	4.3508
4.3508	DCB_se2_ag4_f_03 - phones	IH0	4.3908
4.3508	DCB_se2_ag4_f_03 - words	it	4.4308
4.3908	DCB_se2_ag4_f_03 - phones	T	4.4308
4.7421	DCB_se2_ag4_f_03 - phones	sil	4.8321
4.8321	DCB_se2_ag4_f_03 - phones	spn	4.8621
4.8321	DCB_se2_ag4_f_03 - words	<unk>	4.8621
4.8621	DCB_se2_ag4_f_03 - phones	sp	5.1421
5.0639	DCB_int_01 - phones	OW1	5.7139
5.0639	DCB_int_01 - words	oh	5.7139
5.7139	DCB_int_01 - phones	sp	5.7739
6.5093	DCB_se2_ag4_f_03 - phones	spn	6.9393
6.5093	DCB_se2_ag4_f_03 - words	<unk>	6.9393
9.2402	DCB_int_01 - phones	AY1	9.4202
9.2402	DCB_int_01 - words	i	9.4202
9.4202	DCB_int_01 - phones	sp	9.4502
9.4502	DCB_int_01 - phones	N	9.5302
9.4502	DCB_int_01 - words	know	9.5702
9.5302	DCB_int_01 - phones	OW1	9.5702
9.5702	DCB_int_01 - phones	sp	9.6002
9.6002	DCB_int_01 - phones	M	9.6802
9.6002	DCB_int_01 - words	my	9.7402
9.6802	DCB_int_01 - phones	AY1	9.7402
9.7402	DCB_int_01 - phones	D	9.8402
9.7402	DCB_int_01 - words	daughter	10.0402
9.8402	DCB_int_01 - phones	AO1	9.9302
9.9302	DCB_int_01 - phones	T	9.9702
9.9702	DCB_int_01 - phones	ER0	10.0402
10.0402	DCB_int_01 - phones	W	10.0702
10.0402	DCB_int_01 - words	was	10.2302
10.0702	DCB_int_01 - phones	AO1	10.1202
10.1202	DCB_int_01 - phones	Z	10.2302
10.2302	DCB_int_01 - phones	R	10.3002
10.2302	DCB_int_01 - words	really	10.4802
10.3002	DCB_int_01 - phones	IY1	10.3402
10.3402	DCB_int_01 - phones	L	10.4302
10.4302	DCB_int_01 - phones	IY0	10.4802
10.4802	DCB_int_01 - phones	S	10.6202
10.4802	DCB_int_01 - words	sick	10.7602
10.6202	DCB_int_01 - phones	IH1	10.6602
10.6602	DCB_int_01 - phones	K	10.7602
10.7602	DCB_int_01 - phones	sp	10.8002
11.0405	DCB_int_01 - phones	S	11.1805
11.0405	DCB_int_01 - words	so	11.4305
11.1805	DCB_int_01 - phones	OW1	11.4305
11.4305	DCB_int_01 - phones	sp	11.5305
12.0058	DCB_int_01 - phones	W	12.0558
12.0058	DCB_int_01 - words	we	12.1058
12.0558	DCB_int_01 - phones	IY1	12.1058
12.1058	DCB_int_01 - phones	HH	12.1858
12.1058	DCB_int_01 - words	had	12.3058
12.1858	DCB_int_01 - phones	AE1	12.2658
12.2658	DCB_int_01 - phones	D	12.3058
12.3058	DCB_int_01 - phones	AH0	12.4658
12.3058	DCB_int_01 - words	a	12.4658
12.4658	DCB_int_01 - phones	L	12.5358
12.4658	DCB_int_01 - words	lot	12.9158
12.5358	DCB_int_01 - phones	AA1	12.8758
12.8758	DCB_int_01 - phones	T	12.9158
12.9158	DCB_int_01 - phones	AH1	12.9558
12.9158	DCB_int_01 - words	of	13.0658
12.9558	DCB_int_01 - phones	V	13.0658
13.0658	DCB_int_01 - phones	W	13.0958
13.0658	DCB_int_01 - words	when	13.1858
13.0958	DCB_int_01 - phones	EH1	13.1358
13.1358	DCB_int_01 - phones	N	13.1858
13.1858	DCB_int_01 - phones	SH	13.2758
13.1858	DCB_int_01 - words	she	13.3058
13.2758	DCB_int_01 - phones	IY1	13.3058
13.3058	DCB_int_01 - phones	W	13.3558
13.3058	DCB_int_01 - words	was	13.4558
13.3558	DCB_int_01 - phones	AH0	13.3858
13.3858	DCB_int_01 - phones	Z	13.4558
13.4558	DCB_int_01 - phones	R	13.5658
13.4558	DCB_int_01 - words	real	13.7158
13.5658	DCB_int_01 - phones	IY1	13.6458
13.6458	DCB_int_01 - phones	L	13.7158
13.7158	DCB_int_01 - phones	L	13.7758
13.7158	DCB_int_01 - words	little	13.9658
13.7758	DCB_int_01 - phones	IH1	13.8558
13.8558	DCB_int_01 - phones	T	13.8958
13.8958	DCB_int_01 - phones	AH0	13.9258
13.9258	DCB_int_01 - phones	L	13.9658
13.9658	DCB_int_01 - phones	sp	13.9958
14.2055	DCB_se2_ag4_f_03 - phones	sil	14.2655
14.2655	DCB_se2_ag4_f_03 - phones	M	14.5955
14.2655	DCB_se2_ag4_f_03 - words	mm-hm	14.6855
14.4480	DCB_int_01 - phones	W	14.5780
14.4480	DCB_int_01 - words	we	14.6080
14.5780	DCB_int_01 - phones	IY1	14.6080
14.5955	DCB_se2_ag4_f_03 - phones	HH	14.6255
14.6080	DCB_int_01 - phones	HH	14.6580
14.6080	DCB_int_01 - words	had	14.7580
14.6255	DCB_se2_ag4_f_03 - phones	M	14.6855
14.6580	DCB_int_01 - phones	AE1	14.7080
14.7080	DCB_int_01 - phones	D	14.7580
14.7580	DCB_int_01 - words	a	14.8680
14.7580	DCB_int_01 - phones	AH0	14.8680
14.8680	DCB_int_01 - phones	L	14.9480
14.8680	DCB_int_01 - words	lot	15.2280
14.9480	DCB_int_01 - phones	AA1	15.1580
15.1580	DCB_int_01 - phones	T	15.2280
15.4505	DCB_int_01 - phones	sil	15.4805
15.4805	DCB_int_01 - phones	AY1	15.5205
15.4805	DCB_int_01 - words	i	15.5205
15.5205	DCB_int_01 - phones	TH	15.6105
15.5205	DCB_int_01 - words	think	15.7605
15.6105	DCB_int_01 - phones	IH1	15.6405
15.6405	DCB_int_01 - phones	NG	15.6805
15.6805	DCB_int_01 - phones	K	15.7605
15.7605	DCB_int_01 - phones	AE1	15.8105
15.7605	DCB_int_01 - words	at	15.8405
15.8105	DCB_int_01 - phones	T	15.8405
15.8405	DCB_int_01 - phones	HH	15.8805
15.8405	DCB_int_01 - words	one	16.0205
15.8805	DCB_int_01 - phones	W	15.9205
15.9205	DCB_int_01 - phones	AH1	15.9505
15.9505	DCB_int_01 - phones	N	16.0205
16.0205	DCB_int_01 - phones	P	16.0705
16.0205	DCB_int_01 - words	point	16.1605
16.0705	DCB_int_01 - phones	OY1	16.1005
16.1005	DCB_int_01 - phones	N	16.1305
16.1305	DCB_int_01 - phones	T	16.1605
16.1605	DCB_int_01 - phones	SH	16.1905
16.1605	DCB_int_01 - words	she	16.2205
16.1905	DCB_int_01 - phones	IY1	16.2205
16.2205	DCB_int_01 - phones	sp	16.2505
16.2505	DCB_int_01 - phones	W	16.2805
16.2505	DCB_int_01 - words	was	16.3405
16.2805	DCB_int_01 - phones	AA1	16.3105
16.3105	DCB_int_01 - phones	Z	16.3405
16.3405	DCB_int_01 - phones	L	16.3805
16.3405	DCB_int_01 - words	like	16.5305
16.3805	DCB_int_01 - phones	AY1	16.4205
16.4205	DCB_int_01 - phones	K	16.5305
16.5305	DCB_int_01 - phones	AO1	16.5705
16.5305	DCB_int_01 - words	on	16.6505
16.5705	DCB_int_01 - phones	N	16.6505
16.6505	DCB_int_01 - phones	sp	16.6805
16.6805	DCB_int_01 - phones	T	16.8305
16.6805	DCB_int_01 - words	ten	16.9405
16.8305	DCB_int_01 - phones	EH1	16.8805
16.8805	DCB_int_01 - phones	N	16.9405
16.9405	DCB_int_01 - phones	D	16.9905
16.9405	DCB_int_01 - words	different	17.2505
16.9905	DCB_int_01 - phones	IH1	17.0505
17.0505	DCB_int_01 - phones	F	17.1305
17.1305	DCB_int_01 - phones	R	17.1605
17.1605	DCB_int_01 - phones	AH0	17.1905
17.1905	DCB_int_01 - phones	N	17.2205
17.2205	DCB_int_01 - phones	T	17.2505
17.2505	DCB_int_01 - phones	M	17.2905
17.2505	DCB_int_01 - words	medicines	17.7005
17.2905	DCB_int_01 - phones	EH1	17.3705
17.3705	DCB_int_01 - phones	D	17.4005
17.4005	DCB_int_01 - phones	AH0	17.4605
17.4605	DCB_int_01 - phones	S	17.5405
17.5405	DCB_int_01 - phones	AH0	17.5905
17.5905	DCB_int_01 - phones	N	17.6505
17.6505	DCB_int_01 - phones	Z	17.7005
17.6933	DCB_se2_ag4_f_03 - phones	sil	17.7333
17.7005	DCB_int_01 - phones	sp	17.7305
17.7305	DCB_int_01 - phones	AY1	17.8805
17.7305	DCB_int_01 - words	i	17.8805
17.7333	DCB_se2_ag4_f_03 - words	mm	18.0933
17.7333	DCB_se2_ag4_f_03 - phones	M	18.0933
17.8805	DCB_int_01 - phones	sp	17.9105
17.9105	DCB_int_01 - phones	TH	17.9405
17.9105	DCB_int_01 - words	think	18.0305
17.9405	DCB_int_01 - phones	IH1	17.9705
17.9705	DCB_int_01 - phones	NG	18.0005
18.0005	DCB_int_01 - phones	K	18.0305
18.3974	DCB_se2_ag4_f_03 - phones	sil	18.4374
18.4374	DCB_se2_ag4_f_03 - phones	G	18.4674
18.4374	DCB_se2_ag4_f_03 - words	goodness	19.0174
18.4674	DCB_se2_ag4_f_03 - phones	UH1	18.5574
18.5574	DCB_se2_ag4_f_03 - phones	D	18.5974
18.5974	DCB_se2_ag4_f_03 - phones	N	18.8874
18.7611	DCB_int_01 - phones	sil	18.8311
18.8311	DCB_int_01 - phones	T	18.8811
18.8311	DCB_int_01 - words	to	18.9311
18.8811	DCB_int_01 - phones	AH0	18.9311
18.8874	DCB_se2_ag4_f_03 - phones	IH0	18.9474
18.9311	DCB_int_01 - phones	T	19.0111
18.9311	DCB_int_01 - words	try	19.1311
18.9474	DCB_se2_ag4_f_03 - phones	S	19.0174
19.0111	DCB_int_01 - phones	R	19.0511
19.0174	DCB_se2_ag4_f_03 - phones	sp	19.0474
19.0511	DCB_int_01 - phones	AY1	19.1311
19.1311	DCB_int_01 - phones	T	19.2211
19.1311	DCB_int_01 - words	to	19.2711
19.2211	DCB_int_01 - phones	AH0	19.2711
19.2711	DCB_int_01 - phones	sp	19.3611
19.8045	DCB_int_01 - phones	SH	19.9045
19.8045	DCB_int_01 - words	she	19.9845
19.9045	DCB_int_01 - phones	IY1	19.9845
19.9845	DCB_int_01 - phones	sp	20.0245
20.1169	DCB_int_01 - phones	W	20.1569
20.1169	DCB_int_01 - words	was	20.2169
20.1569	DCB_int_01 - phones	AA1	20.1869
20.1869	DCB_int_01 - phones	Z	20.2169
20.2169	DCB_int_01 - phones	OW1	20.3169
20.2169	DCB_int_01 - words	only	20.4469
20.3169	DCB_int_01 - phones	N	20.3469
20.3469	DCB_int_01 - phones	L	20.4069
20.4069	DCB_int_01 - phones	IY0	20.4469
20.4469	DCB_int_01 - phones	DH	20.4969
20.4469	DCB_int_01 - words	this	20.6669
20.4969	DCB_int_01 - phones	IH1	20.5669
20.5669	DCB_int_01 - phones	S	20.6669
20.6669	DCB_int_01 - phones	sp	20.6969
20.6969	DCB_int_01 - phones	B	20.7369
20.6969	DCB_int_01 - words	big	20.9969
20.7369	DCB_int_01 - phones	IH1	20.7769
20.7769	DCB_int_01 - phones	G	20.9969
20.9969	DCB_int_01 - phones	sp	21.0469
21.0469	DCB_int_01 - phones	DH	21.0869
21.0469	DCB_int_01 - words	they're	21.1569
21.0869	DCB_int_01 - phones	EH1	21.1169
21.1169	DCB_int_01 - phones	R	21.1569
21.1569	DCB_int_01 - phones	T	21.2269
21.1569	DCB_int_01 - words	tryna	21.4669
21.2269	DCB_int_01 - phones	R	21.2669
21.2669	DCB_int_01 - phones	AY1	21.3369
21.3369	DCB_int_01 - phones	N	21.3969
21.3969	DCB_int_01 - phones	AH0	21.4669
21.4669	DCB_int_01 - phones	sp	21.5169
21.8235	DCB_int_01 - phones	M	21.9035
21.8235	DCB_int_01 - words	manage	22.2235
21.9035	DCB_int_01 - phones	AE1	22.0135
22.0135	DCB_int_01 - phones	N	22.0435
22.0435	DCB_int_01 - phones	IH0	22.1435
22.1435	DCB_int_01 - phones	JH	22.2235
22.2235	DCB_int_01 - phones	AO1	22.3935
22.2235	DCB_int_01 - words	all	22.4535
22.3935	DCB_int_01 - phones	L	22.4535
22.4535	DCB_int_01 - phones	DH	22.5335
22.4535	DCB_int_01 - words	that	22.7735
22.5335	DCB_int_01 - phones	AE1	22.7335
22.7335	DCB_int_01 - phones	T	22.7735
22.7735	DCB_int_01 - phones	AE1	22.8535
22.7735	DCB_int_01 - words	and	22.9635
22.8535	DCB_int_01 - phones	N	22.9335
22.8773	DCB_se2_ag4_f_03 - phones	M	23.3573
22.8773	DCB_se2_ag4_f_03 - words	mm-hm	23.4273
22.9335	DCB_int_01 - phones	D	22.9635
23.3573	DCB_se2_ag4_f_03 - phones	HH	23.3873
23.3873	DCB_se2_ag4_f_03 - phones	M	23.4273
23.6560	DCB_se2_ag4_f_03 - phones	sil	23.7060
23.7060	DCB_se2_ag4_f_03 - words	mm	23.8360
23.7060	DCB_se2_ag4_f_03 - phones	M	23.8360
23.8360	DCB_se2_ag4_f_03 - phones	sp	27.0422
24.0104	DCB_int_01 - phones	AE1	24.1904
24.0104	DCB_int_01 - words	and	24.2904
24.1904	DCB_int_01 - phones	N	24.2904
24.2904	DCB_int_01 - phones	sp	24.3304
24.4720	DCB_int_01 - phones	D	24.5320
24.4720	DCB_int_01 - words	do	24.6920
24.5320	DCB_int_01 - phones	UW1	24.6920
24.6920	DCB_int_01 - phones	AO1	24.8420
24.6920	DCB_int_01 - words	all	24.9220
24.8420	DCB_int_01 - phones	L	24.9220
24.9220	DCB_int_01 - phones	DH	24.9820
24.9220	DCB_int_01 - words	that	25.2220
24.9820	DCB_int_01 - phones	AE1	25.1420
25.1420	DCB_int_01 - phones	T	25.2220
25.2220	DCB_int_01 - phones	sp	25.2520
25.2520	DCB_int_01 - phones	B	25.2820
25.2520	DCB_int_01 - words	but	25.3620
25.2820	DCB_int_01 - phones	AH1	25.3220
25.3220	DCB_int_01 - phones	T	25.3620
25.3620	DCB_int_01 - phones	AE1	25.4120
25.3620	DCB_int_01 - words	and	25.4820
25.4120	DCB_int_01 - phones	N	25.4820
25.4820	DCB_int_01 - phones	S	25.5420
25.4820	DCB_int_01 - words	so	25.6320
25.5420	DCB_int_01 - phones	OW1	25.6320
25.6320	DCB_int_01 - words	i	25.7520
25.6320	DCB_int_01 - phones	AY1	25.7520
25.7520	DCB_int_01 - phones	AH1	25.8220
25.7520	DCB_int_01 - words	under	25.9520
25.8220	DCB_int_01 - phones	N	25.8820
25.8820	DCB_int_01 - phones	D	25.9220
25.9220	DCB_int_01 - phones	ER0	25.9520
25.9520	DCB_int_01 - phones	sp	26.0420
26.0420	DCB_int_01 - words	i	26.2320
26.0420	DCB_int_01 - phones	AY1	26.2320
26.2320	DCB_int_01 - phones	N	26.3520
26.2320	DCB_int_01 - words	know	26.4320
26.3520	DCB_int_01 - phones	OW1	26.4320
26.4320	DCB_int_01 - phones	HH	26.5120
26.4320	DCB_int_01 - words	how	26.6220
26.5120	DCB_int_01 - phones	AW1	26.6220
26.6220	DCB_int_01 - phones	IH0	26.6520
26.6220	DCB_int_01 - words	it	26.6820
26.6520	DCB_int_01 - phones	T	26.6820
26.6820	DCB_int_01 - phones	IH0	26.7620
26.6820	DCB_int_01 - words	is	26.9520
26.7620	DCB_int_01 - phones	Z	26.9520
26.9520	DCB_int_01 - phones	sp	27.0220
27.0220	DCB_int_01 - words	i	27.2920
27.0220	DCB_int_01 - phones	AY1	27.2920
27.0422	DCB_se2_ag4_f_03 - phones	AY1	27.2822
27.0422	DCB_se2_ag4_f_03 - words	i	27.2822
27.2822	DCB_se2_ag4_f_03 - phones	T	27.3522
27.2822	DCB_se2_ag4_f_03 - words	tell	27.5422
27.2920	DCB_int_01 - phones	sp	27.3320
27.3320	DCB_int_01 - phones	R	27.3720
27.3320	DCB_int_01 - words	really	27.5720
27.3522	DCB_se2_ag4_f_03 - phones	EH1	27.4922
27.3720	DCB_int_01 - phones	IY1	27.4820
27.4820	DCB_int_01 - phones	L	27.5420
27.4922	DCB_se2_ag4_f_03 - phones	L	27.5422
27.5420	DCB_int_01 - phones	IY0	27.5720
27.5422	DCB_se2_ag4_f_03 - phones	Y	27.5722
27.5422	DCB_se2_ag4_f_03 - words	you	27.8522
27.5720	DCB_int_01 - phones	N	27.6120
27.5720	DCB_int_01 - words	know	27.6620
27.5722	DCB_se2_ag4_f_03 - phones	UW1	27.8522
27.6120	DCB_int_01 - phones	OW1	27.6620
27.6620	DCB_int_01 - phones	HH	27.7320
27.6620	DCB_int_01 - words	how	27.7720
27.7320	DCB_int_01 - phones	AW1	27.7720
27.7720	DCB_int_01 - phones	IH0	27.8020
27.7720	DCB_int_01 - words	it	27.8320
27.8020	DCB_int_01 - phones	T	27.8320
27.8320	DCB_int_01 - phones	IH0	27.8620
27.8320	DCB_int_01 - words	is	28.1620
27.8620	DCB_int_01 - phones	Z	28.1620
28.0613	DCB_se2_ag4_f_03 - phones	AY1	28.2413
28.0613	DCB_se2_ag4_f_03 - words	i	28.2413
28.1620	DCB_int_01 - phones	sp	38.9496
28.2413	DCB_se2_ag4_f_03 - phones	sp	28.2713
28.2713	DCB_se2_ag4_f_03 - phones	spn	28.3013
28.2713	DCB_se2_ag4_f_03 - words	<unk>	28.3013
28.3013	DCB_se2_ag4_f_03 - phones	T	28.4313
28.3013	DCB_se2_ag4_f_03 - words	tell	28.5913
28.4313	DCB_se2_ag4_f_03 - phones	EH1	28.5313
28.5313	DCB_se2_ag4_f_03 - phones	L	28.5913
28.5913	DCB_se2_ag4_f_03 - phones	Y	28.6613
28.5913	DCB_se2_ag4_f_03 - words	you	28.7513
28.6613	DCB_se2_ag4_f_03 - phones	UW1	28.7513
28.7513	DCB_se2_ag4_f_03 - phones	sp	29.6794
29.6794	DCB_se2_ag4_f_03 - phones	M	29.7894
29.6794	DCB_se2_ag4_f_03 - words	mm	29.7894
29.7894	DCB_se2_ag4_f_03 - phones	sp	29.8594
30.7098	DCB_se2_ag4_f_03 - phones	W	30.7498
30.7098	DCB_se2_ag4_f_03 - words	well	30.8098
30.7498	DCB_se2_ag4_f_03 - phones	EH1	30.7798
30.7798	DCB_se2_ag4_f_03 - phones	L	30.8098
30.8098	DCB_se2_ag4_f_03 - phones	HH	30.8698
30.8098	DCB_se2_ag4_f_03 - words	he	30.9898
30.8698	DCB_se2_ag4_f_03 - phones	IY1	30.9898
30.9898	DCB_se2_ag4_f_03 - phones	Z	31.0498
30.9898	DCB_se2_ag4_f_03 - words	s	31.0498
31.0498	DCB_se2_ag4_f_03 - words	a	31.1098
31.0498	DCB_se2_ag4_f_03 - phones	AH0	31.1098
31.1098	DCB_se2_ag4_f_03 - phones	B	31.1998
31.1098	DCB_se2_ag4_f_03 - words	big	31.3198
31.1998	DCB_se2_ag4_f_03 - phones	IH1	31.2798
31.2798	DCB_se2_ag4_f_03 - phones	G	31.3198
31.3198	DCB_se2_ag4_f_03 - phones	HH	31.4198
31.3198	DCB_se2_ag4_f_03 - words	help	31.5698
31.4198	DCB_se2_ag4_f_03 - phones	EH1	31.4698
31.4698	DCB_se2_ag4_f_03 - phones	L	31.5398
31.5398	DCB_se2_ag4_f_03 - phones	P	31.5698
31.5698	DCB_se2_ag4_f_03 - phones	T	31.6598
31.5698	DCB_se2_ag4_f_03 - words	to	31.7298
31.6598	DCB_se2_ag4_f_03 - phones	AH0	31.7298
31.7298	DCB_se2_ag4_f_03 - phones	M	31.7998
31.7298	DCB_se2_ag4_f_03 - words	me	31.8998
31.7998	DCB_se2_ag4_f_03 - phones	IY1	31.8998
31.8998	DCB_se2_ag4_f_03 - phones	S	32.0298
31.8998	DCB_se2_ag4_f_03 - words	so	32.2498
32.0298	DCB_se2_ag4_f_03 - phones	OW1	32.2498
32.2498	DCB_se2_ag4_f_03 - phones	sp	32.3198
32.3780	DCB_se2_ag4_f_03 - phones	K	32.4080
32.3780	DCB_se2_ag4_f_03 - words	cause	32.5580
32.4080	DCB_se2_ag4_f_03 - phones	AO1	32.4980
32.4980	DCB_se2_ag4_f_03 - phones	Z	32.5580
32.5580	DCB_se2_ag4_f_03 - phones	HH	32.6080
32.5580	DCB_se2_ag4_f_03 - words	he	32.7280
32.6080	DCB_se2_ag4_f_03 - phones	IY1	32.7280
32.7280	DCB_se2_ag4_f_03 - phones	B	32.8180
32.7280	DCB_se2_ag4_f_03 - words	brought	33.0280
32.8180	DCB_se2_ag4_f_03 - phones	R	32.8780
32.8780	DCB_se2_ag4_f_03 - phones	AO1	32.9480
32.9480	DCB_se2_ag4_f_03 - phones	T	33.0280
33.0280	DCB_se2_ag4_f_03 - phones	DH	33.0680
33.0280	DCB_se2_ag4_f_03 - words	the	33.1180
33.0680	DCB_se2_ag4_f_03 - phones	AH0	33.1180
33.1180	DCB_se2_ag4_f_03 - phones	M	33.1980
33.1180	DCB_se2_ag4_f_03 - words	medicine	33.5580
33.1980	DCB_se2_ag4_f_03 - phones	EH1	33.2980
33.2980	DCB_se2_ag4_f_03 - phones	D	33.3480
33.3480	DCB_se2_ag4_f_03 - phones	AH0	33.3980
33.3980	DCB_se2_ag4_f_03 - phones	S	33.4780
33.4780	DCB_se2_ag4_f_03 - phones	AH0	33.5280
33.5280	DCB_se2_ag4_f_03 - phones	N	33.5580
33.5580	DCB_se2_ag4_f_03 - phones	HH	33.6380
33.5580	DCB_se2_ag4_f_03 - words	home	33.9580
33.6380	DCB_se2_ag4_f_03 - phones	OW1	33.8780
33.8780	DCB_se2_ag4_f_03 - phones	M	33.9580
34.0287	DCB_se2_ag4_f_03 - phones	AE1	34.1687
34.0287	DCB_se2_ag4_f_03 - words	and	34.2087
34.1687	DCB_se2_ag4_f_03 - phones	N	34.2087
34.2087	DCB_se2_ag4_f_03 - phones	DH	34.2487
34.2087	DCB_se2_ag4_f_03 - words	they	34.3387
34.2487	DCB_se2_ag4_f_03 - phones	EY1	34.3387
34.3387	DCB_se2_ag4_f_03 - phones	M	34.4287
34.3387	DCB_se2_ag4_f_03 - words	mess	34.6487
34.4287	DCB_se2_ag4_f_03 - phones	EH1	34.5287
34.5287	DCB_se2_ag4_f_03 - phones	S	34.6487
34.6487	DCB_se2_ag4_f_03 - phones	AH1	34.7287
34.6487	DCB_se2_ag4_f_03 - words	up	34.7787
34.7287	DCB_se2_ag4_f_03 - phones	P	34.7787
34.7787	DCB_se2_ag4_f_03 - phones	HH	34.8287
34.7787	DCB_se2_ag4_f_03 - words	he	34.9187
34.8287	DCB_se2_ag4_f_03 - phones	IY1	34.9187
34.9187	DCB_se2_ag4_f_03 - phones	JH	34.9887
34.9187	DCB_se2_ag4_f_03 - words	just	35.1187
34.9887	DCB_se2_ag4_f_03 - phones	IH0	35.0487
35.0487	DCB_se2_ag4_f_03 - phones	S	35.1187
35.1187	DCB_se2_ag4_f_03 - phones	sp	35.1487
35.1487	DCB_se2_ag4_f_03 - phones	W	35.1887
35.1487	DCB_se2_ag4_f_03 - words	went	35.3387
35.1887	DCB_se2_ag4_f_03 - phones	EH1	35.2487
35.2487	DCB_se2_ag4_f_03 - phones	N	35.2987
35.2987	DCB_se2_ag4_f_03 - phones	T	35.3387
35.3387	DCB_se2_ag4_f_03 - phones	B	35.3987
35.3387	DCB_se2_ag4_f_03 - words	back	35.6087
35.3987	DCB_se2_ag4_f_03 - phones	AE1	35.5587
35.5587	DCB_se2_ag4_f_03 - phones	K	35.6087
36.1363	DCB_se2_ag4_f_03 - phones	T	36.1663
36.1363	DCB_se2_ag4_f_03 - words	to	36.1963
36.1663	DCB_se2_ag4_f_03 - phones	AH0	36.1963
36.1963	DCB_se2_ag4_f_03 - phones	T	36.2263
36.1963	DCB_se2_ag4_f_03 - words	try	36.3563
36.2263	DCB_se2_ag4_f_03 - phones	R	36.2663
36.2663	DCB_se2_ag4_f_03 - phones	AY1	36.3563
36.3563	DCB_se2_ag4_f_03 - phones	T	36.3963
36.3563	DCB_se2_ag4_f_03 - words	to	36.4863
36.3963	DCB_se2_ag4_f_03 - phones	AH0	36.4863
36.4863	DCB_se2_ag4_f_03 - phones	sp	36.5963
36.5963	DCB_se2_ag4_f_03 - phones	G	36.6563
36.5963	DCB_se2_ag4_f_03 - words	get	36.7363
36.6563	DCB_se2_ag4_f_03 - phones	IH1	36.7063
36.7063	DCB_se2_ag4_f_03 - phones	T	36.7363
36.7363	DCB_se2_ag4_f_03 - phones	sp	36.7663
36.7663	DCB_se2_ag4_f_03 - phones	IH0	36.8163
36.7663	DCB_se2_ag4_f_03 - words	it	36.8563
36.8163	DCB_se2_ag4_f_03 - phones	T	36.8563
36.8563	DCB_se2_ag4_f_03 - phones	F	36.9663
36.8563	DCB_se2_ag4_f_03 - words	fixed	37.1463
36.9663	DCB_se2_ag4_f_03 - phones	IH1	36.9963
36.9963	DCB_se2_ag4_f_03 - phones	K	37.0563
37.0563	DCB_se2_ag4_f_03 - phones	S	37.1063
37.1063	DCB_se2_ag4_f_03 - phones	T	37.1463
37.1463	DCB_se2_ag4_f_03 - phones	AH0	37.1763
37.1463	DCB_se2_ag4_f_03 - words	and	37.2363
37.1763	DCB_se2_ag4_f_03 - phones	N	37.2363
37.2363	DCB_se2_ag4_f_03 - phones	DH	37.2663
37.2363	DCB_se2_ag4_f_03 - words	they	37.3063
37.2663	DCB_se2_ag4_f_03 - phones	EY1	37.3063
37.3063	DCB_se2_ag4_f_03 - phones	S	37.4363
37.3063	DCB_se2_ag4_f_03 - words	still	37.6663
37.4363	DCB_se2_ag4_f_03 - phones	T	37.4863
37.4863	DCB_se2_ag4_f_03 - phones	IH1	37.5863
37.5863	DCB_se2_ag4_f_03 - phones	L	37.6663
37.6663	DCB_se2_ag4_f_03 - phones	D	37.7063
37.6663	DCB_se2_ag4_f_03 - words	don't	37.8763
37.7063	DCB_se2_ag4_f_03 - phones	OW1	37.7563
37.7563	DCB_se2_ag4_f_03 - phones	N	37.8763
37.8763	DCB_se2_ag4_f_03 - phones	W	37.9263
37.8763	DCB_se2_ag4_f_03 - words	wanna	38.0663
37.9263	DCB_se2_ag4_f_03 - phones	AA1	37.9663
37.9663	DCB_se2_ag4_f_03 - phones	N	38.0263
38.0263	DCB_se2_ag4_f_03 - phones	AH0	38.0663
38.0663	DCB_se2_ag4_f_03 - phones	sp	38.1263
38.1263	DCB_se2_ag4_f_03 - phones	D	38.1663
38.1263	DCB_se2_ag4_f_03 - words	do	38.2363
38.1663	DCB_se2_ag4_f_03 - phones	UW1	38.2363
38.2363	DCB_se2_ag4_f_03 - phones	sp	38.2663
38.2663	DCB_se2_ag4_f_03 - phones	IH0	38.2963
38.2663	DCB_se2_ag4_f_03 - words	it	38.3563
38.2963	DCB_se2_ag4_f_03 - phones	T	38.3563
38.3563	DCB_se2_ag4_f_03 - phones	sp	38.9796
38.9496	DCB_int_01 - phones	S	38.9996
38.9496	DCB_int_01 - words	so	39.0396
38.9796	DCB_se2_ag4_f_03 - phones	R	39.0096
38.9796	DCB_se2_ag4_f_03 - words	right	39.2396
38.9996	DCB_int_01 - phones	OW1	39.0396
39.0096	DCB_se2_ag4_f_03 - phones	AY1	39.0396
39.0396	DCB_int_01 - phones	D	39.0996
39.0396	DCB_int_01 - words	did	39.2096
39.0396	DCB_se2_ag4_f_03 - phones	T	39.2396
39.0996	DCB_int_01 - phones	IH0	39.1596
39.1596	DCB_int_01 - phones	D	39.2096
39.2096	DCB_int_01 - phones	Y	39.2696
39.2096	DCB_int_01 - words	you	39.2996
39.2696	DCB_int_01 - phones	UW1	39.2996
39.2996	DCB_int_01 - phones	M	39.3996
39.2996	DCB_int_01 - words	meet	39.5496
39.3996	DCB_int_01 - phones	IY1	39.5196
39.5196	DCB_int_01 - phones	T	39.5496
39.5496	DCB_int_01 - phones	HH	39.5896
39.5496	DCB_int_01 - words	him	39.7296
39.5896	DCB_int_01 - phones	IH1	39.6896
39.6896	DCB_int_01 - phones	M	39.7296
39.7296	DCB_int_01 - phones	HH	39.8196
39.7296	DCB_int_01 - words	here	40.0396
39.8196	DCB_int_01 - phones	IY1	40.0096
40.0096	DCB_int_01 - phones	R	40.0396
40.0396	DCB_int_01 - phones	sp	40.0696
40.0696	DCB_int_01 - words	i	40.1396
40.0696	DCB_int_01 - phones	AY1	40.1396
40.1396	DCB_int_01 - phones	M	40.2196
40.1396	DCB_int_01 - words	mean	40.3696
40.2196	DCB_int_01 - phones	IY1	40.3396
40.3396	DCB_int_01 - phones	N	40.3696
40.3696	DCB_int_01 - phones	D	40.4096
40.3696	DCB_int_01 - words	did	40.4996
40.4096	DCB_int_01 - phones	IH1	40.4396
40.4396	DCB_int_01 - phones	D	40.4996
40.4996	DCB_int_01 - phones	Y	40.5496
40.4996	DCB_int_01 - words	you	40.5896
40.5496	DCB_int_01 - phones	UW1	40.5896
40.5896	DCB_int_01 - phones	M	40.6796
40.5896	DCB_int_01 - words	meet	40.7796
40.6796	DCB_int_01 - phones	IY1	40.7496
40.7496	DCB_int_01 - phones	T	40.7796
40.7796	DCB_int_01 - phones	HH	40.8296
40.7796	DCB_int_01 - words	him	41.1296
40.8296	DCB_int_01 - phones	IH1	40.9096
40.9096	DCB_int_01 - phones	M	41.1296
41.1296	DCB_int_01 - phones	sp	41.4123
41.4123	DCB_int_01 - phones	EY1	41.4423
41.4123	DCB_int_01 - words	h	41.4723
41.4423	DCB_int_01 - phones	CH	41.4723
41.4723	DCB_int_01 - phones	sp	41.5023
41.5023	DCB_int_01 - phones	HH	41.6723
41.5023	DCB_int_01 - words	how	41.7323
41.6723	DCB_int_01 - phones	AW1	41.7323
41.7323	DCB_int_01 - phones	D	41.8123
41.7323	DCB_int_01 - words	did	41.9023
41.8123	DCB_int_01 - phones	IH0	41.8423
41.8423	DCB_int_01 - phones	D	41.9023
41.9023	DCB_int_01 - phones	Y	41.9523
41.9023	DCB_int_01 - words	you	41.9823
41.9523	DCB_int_01 - phones	UW1	41.9823
41.9823	DCB_int_01 - phones	sp	42.0123
42.0123	DCB_int_01 - phones	M	42.0823
42.0123	DCB_int_01 - words	meet	42.1723
42.0823	DCB_int_01 - phones	IY1	42.1423
42.1423	DCB_int_01 - phones	T	42.1723
42.1723	DCB_int_01 - phones	sp	42.2323
42.3974	DCB_int_01 - phones	HH	42.4574
42.3974	DCB_int_01 - words	how	42.5274
42.4574	DCB_int_01 - phones	AW1	42.5274
42.5274	DCB_int_01 - phones	D	42.5574
42.5274	DCB_int_01 - words	did	42.6274
42.5574	DCB_int_01 - phones	IH0	42.5874
42.5874	DCB_int_01 - phones	D	42.6274
42.6274	DCB_int_01 - phones	Y	42.6774
42.6274	DCB_int_01 - words	you	42.7074
42.6774	DCB_int_01 - phones	UW1	42.7074
42.7074	DCB_int_01 - phones	M	42.7574
42.7074	DCB_int_01 - words	meet	42.8474
42.7574	DCB_int_01 - phones	IY1	42.8074
42.8074	DCB_int_01 - phones	T	42.8474
42.8474	DCB_int_01 - phones	Y	42.8974
42.8474	DCB_int_01 - words	your	42.9574
42.8974	DCB_int_01 - phones	UH1	42.9274
42.9274	DCB_int_01 - phones	R	42.9574
42.9574	DCB_int_01 - phones	HH	43.0074
42.9574	DCB_int_01 - words	husband	43.2874
43.0074	DCB_int_01 - phones	AH1	43.0974
43.0974	DCB_int_01 - phones	Z	43.1674
43.1674	DCB_int_01 - phones	B	43.1974
43.1974	DCB_int_01 - phones	AH0	43.2274
43.2274	DCB_int_01 - phones	N	43.2574
43.2574	DCB_int_01 - phones	D	43.2874
43.4921	DCB_se2_ag4_f_03 - phones	sil	43.5221
43.5221	DCB_se2_ag4_f_03 - phones	OW2	43.6521
43.5221	DCB_se2_ag4_f_03 - words	okay	43.9921
43.6521	DCB_se2_ag4_f_03 - phones	K	43.7421
43.7421	DCB_se2_ag4_f_03 - phones	EY1	43.9921
43.9921	DCB_se2_ag4_f_03 - phones	AH1	44.1521
43.9921	DCB_se2_ag4_f_03 - words	um	44.3021
44.1521	DCB_se2_ag4_f_03 - phones	M	44.3021
44.3021	DCB_se2_ag4_f_03 - phones	sp	44.3321
44.5179	DCB_se2_ag4_f_03 - phones	spn	44.8779
44.5179	DCB_se2_ag4_f_03 - words	<unk>	44.8779
44.8779	DCB_se2_ag4_f_03 - phones	sp	44.9679
45.2733	DCB_se2_ag4_f_03 - phones	L	45.3033
45.2733	DCB_se2_ag4_f_03 - words	let	45.3633
45.3033	DCB_se2_ag4_f_03 - phones	EH1	45.3333
45.3333	DCB_se2_ag4_f_03 - phones	T	45.3633
45.3633	DCB_se2_ag4_f_03 - words	s	45.3933
45.3633	DCB_se2_ag4_f_03 - phones	S	45.3933
45.3933	DCB_se2_ag4_f_03 - phones	S	45.4833
45.3933	DCB_se2_ag4_f_03 - words	see	45.5633
45.4833	DCB_se2_ag4_f_03 - phones	IY1	45.5633
45.5633	DCB_se2_ag4_f_03 - phones	sp	47.1645
47.1645	DCB_se2_ag4_f_03 - phones	HH	47.2045
47.1645	DCB_se2_ag4_f_03 - words	one	47.3545
47.2045	DCB_se2_ag4_f_03 - phones	W	47.2445
47.2445	DCB_se2_ag4_f_03 - phones	AH1	47.2845
47.2845	DCB_se2_ag4_f_03 - phones	N	47.3545
47.3545	DCB_se2_ag4_f_03 - phones	AH0	47.3945
47.3545	DCB_se2_ag4_f_03 - words	of	47.4245
47.3945	DCB_se2_ag4_f_03 - phones	V	47.4245
47.4245	DCB_se2_ag4_f_03 - phones	DH	47.4745
47.4245	DCB_se2_ag4_f_03 - words	the	47.5645
47.4745	DCB_se2_ag4_f_03 - phones	IY0	47.5645
47.5645	DCB_se2_ag4_f_03 - phones	G	47.6245
47.5645	DCB_se2_ag4_f_03 - words	girls	47.8845
47.6245	DCB_se2_ag4_f_03 - phones	ER1	47.7345
47.7345	DCB_se2_ag4_f_03 - phones	L	47.8345
47.8345	DCB_se2_ag4_f_03 - phones	Z	47.8845
47.8845	DCB_se2_ag4_f_03 - phones	IH0	47.9245
47.8845	DCB_se2_ag4_f_03 - words	in	47.9645
47.9245	DCB_se2_ag4_f_03 - phones	N	47.9645
47.9645	DCB_se2_ag4_f_03 - phones	DH	48.0045
47.9645	DCB_se2_ag4_f_03 - words	the	48.1145
48.0045	DCB_se2_ag4_f_03 - phones	IY0	48.1145
48.1145	DCB_se2_ag4_f_03 - phones	G	48.1445
48.1145	DCB_se2_ag4_f_03 - words	group	48.2745
48.1445	DCB_se2_ag4_f_03 - phones	R	48.1845
48.1845	DCB_se2_ag4_f_03 - phones	UW1	48.2445
48.2445	DCB_se2_ag4_f_03 - phones	P	48.2745
48.2745	DCB_se2_ag4_f_03 - phones	sp	48.4045
48.4045	DCB_se2_ag4_f_03 - phones	DH	48.4645
48.4045	DCB_se2_ag4_f_03 - words	that	48.6045
48.4645	DCB_se2_ag4_f_03 - phones	AH0	48.5245
48.5245	DCB_se2_ag4_f_03 - phones	T	48.6045
48.6045	DCB_se2_ag4_f_03 - words	i	48.7445
48.6045	DCB_se2_ag4_f_03 - phones	AY1	48.7445
48.7445	DCB_se2_ag4_f_03 - phones	sp	48.7745
48.9337	DCB_se2_ag4_f_03 - phones	DH	48.9837
48.9337	DCB_se2_ag4_f_03 - words	that	49.0737
48.9837	DCB_se2_ag4_f_03 - phones	AH0	49.0237
49.0237	DCB_se2_ag4_f_03 - phones	T	49.0737
49.0737	DCB_se2_ag4_f_03 - phones	S	49.1737
49.0737	DCB_se2_ag4_f_03 - words	sing	49.3037
49.1737	DCB_se2_ag4_f_03 - phones	IH1	49.2737
49.2737	DCB_se2_ag4_f_03 - phones	NG	49.3037
49.3037	DCB_se2_ag4_f_03 - phones	D	49.3337
49.3037	DCB_se2_ag4_f_03 - words	w	49.5137
49.3337	DCB_se2_ag4_f_03 - phones	AH1	49.3637
49.3637	DCB_se2_ag4_f_03 - phones	B	49.3937
49.3937	DCB_se2_ag4_f_03 - phones	AH0	49.4237
49.4237	DCB_se2_ag4_f_03 - phones	L	49.4537
49.4537	DCB_se2_ag4_f_03 - phones	Y	49.4837
49.4837	DCB_se2_ag4_f_03 - phones	UW0	49.5137
49.5137	DCB_se2_ag4_f_03 - phones	IH1	49.5537
49.5137	DCB_se2_ag4_f_03 - words	in	49.5837
49.5537	DCB_se2_ag4_f_03 - phones	N	49.5837
49.5837	DCB_se2_ag4_f_03 - phones	DH	49.6137
49.5837	DCB_se2_ag4_f_03 - words	the	49.6437
49.6137	DCB_se2_ag4_f_03 - phones	IY0	49.6437
49.6437	DCB_se2_ag4_f_03 - phones	Y	49.7237
49.6437	DCB_se2_ag4_f_03 - words	uniques	50.1837
49.7237	DCB_se2_ag4_f_03 - phones	UW0	49.7837
49.7837	DCB_se2_ag4_f_03 - phones	N	49.8537
49.8537	DCB_se2_ag4_f_03 - phones	IY1	49.9937
49.9937	DCB_se2_ag4_f_03 - phones	K	50.0737
50.0737	DCB_se2_ag4_f_03 - phones	S	50.1837
50.2475	DCB_se2_ag4_f_03 - phones	HH	50.3375
50.2475	DCB_se2_ag4_f_03 - words	her	50.4475
50.3375	DCB_se2_ag4_f_03 - phones	ER1	50.4475
50.4475	DCB_se2_ag4_f_03 - phones	M	50.5575
50.4475	DCB_se2_ag4_f_03 - words	mother	51.0775
50.5575	DCB_se2_ag4_f_03 - phones	AH1	50.6775
50.6775	DCB_se2_ag4_f_03 - phones	DH	50.8075
50.8075	DCB_se2_ag4_f_03 - phones	ER0	51.0775
51.9914	DCB_se2_ag4_f_03 - phones	HH	52.0514
51.9914	DCB_se2_ag4_f_03 - words	her	52.1014
52.0514	DCB_se2_ag4_f_03 - phones	ER0	52.1014
52.1014	DCB_se2_ag4_f_03 - phones	N	52.1814
52.1014	DCB_se2_ag4_f_03 - words	name	52.3214
52.1814	DCB_se2_ag4_f_03 - phones	EY1	52.2714
52.2714	DCB_se2_ag4_f_03 - phones	M	52.3214
52.3214	DCB_se2_ag4_f_03 - phones	W	52.4014
52.3214	DCB_se2_ag4_f_03 - words	was	52.5314
52.4014	DCB_se2_ag4_f_03 - phones	AH0	52.4414
52.4414	DCB_se2_ag4_f_03 - phones	Z	52.5314
52.5314	DCB_se2_ag4_f_03 - phones	M	52.5814
52.5314	DCB_se2_ag4_f_03 - words	ms	52.7314
52.5814	DCB_se2_ag4_f_03 - phones	IH1	52.6314
52.6314	DCB_se2_ag4_f_03 - phones	Z	52.7314
52.7314	DCB_se2_ag4_f_03 - phones	TN	53.3414
52.7314	DCB_se2_ag4_f_03 - words	rdx	53.3414
53.3414	DCB_se2_ag4_f_03 - phones	sp	53.5088
53.5088	DCB_se2_ag4_f_03 - words	<unk>	53.7388
53.5088	DCB_se2_ag4_f_03 - phones	spn	53.7388
53.7388	DCB_se2_ag4_f_03 - phones	AE1	53.7988
53.7388	DCB_se2_ag4_f_03 - words	at	53.8788
53.7988	DCB_se2_ag4_f_03 - phones	T	53.8788
53.8788	DCB_se2_ag4_f_03 - phones	DH	53.9088
53.8788	DCB_se2_ag4_f_03 - words	the	53.9488
53.9088	DCB_se2_ag4_f_03 - phones	AH0	53.9488
53.9488	DCB_se2_ag4_f_03 - phones	sp	53.9788
53.9788	DCB_se2_ag4_f_03 - phones	T	54.0788
53.9788	DCB_se2_ag4_f_03 - words	time	54.3488
54.0788	DCB_se2_ag4_f_03 - phones	AY1	54.2688
54.2688	DCB_se2_ag4_f_03 - phones	M	54.3488
54.3488	DCB_se2_ag4_f_03 - phones	SH	54.4888
54.3488	DCB_se2_ag4_f_03 - words	she	54.5788
54.4888	DCB_se2_ag4_f_03 - phones	IY1	54.5788
54.5788	DCB_se2_ag4_f_03 - phones	sp	54.6788
54.6788	DCB_se2_ag4_f_03 - words	<unk>	54.9588
54.6788	DCB_se2_ag4_f_03 - phones	spn	54.9588
54.9588	DCB_se2_ag4_f_03 - phones	sp	54.9888
54.9888	DCB_se2_ag4_f_03 - phones	AW1	55.1788
54.9888	DCB_se2_ag4_f_03 - words	our	55.2188
55.1788	DCB_se2_ag4_f_03 - phones	R	55.2188
55.2188	DCB_se2_ag4_f_03 - phones	M	55.3488
55.2188	DCB_se2_ag4_f_03 - words	mothers	55.7688
55.3488	DCB_se2_ag4_f_03 - phones	AH1	55.4088
55.4088	DCB_se2_ag4_f_03 - phones	DH	55.5188
55.5188	DCB_se2_ag4_f_03 - phones	ER0	55.6088
55.6088	DCB_se2_ag4_f_03 - phones	Z	55.7688
56.2381	DCB_se2_ag4_f_03 - phones	AE1	56.4481
56.2381	DCB_se2_ag4_f_03 - words	and	56.6481
56.4481	DCB_se2_ag4_f_03 - phones	N	56.5981
56.5981	DCB_se2_ag4_f_03 - phones	D	56.6481
56.6481	DCB_se2_ag4_f_03 - phones	sp	57.5178
57.5178	DCB_se2_ag4_f_03 - phones	AH0	57.6178
57.5178	DCB_se2_ag4_f_03 - words	a	57.6178
57.6178	DCB_se2_ag4_f_03 - phones	F	57.7478
57.6178	DCB_se2_ag4_f_03 - words	friend	57.9378
57.7478	DCB_se2_ag4_f_03 - phones	R	57.7878
57.7878	DCB_se2_ag4_f_03 - phones	EH1	57.8478
57.8478	DCB_se2_ag4_f_03 - phones	N	57.9078
57.9078	DCB_se2_ag4_f_03 - phones	D	57.9378
57.9378	DCB_se2_ag4_f_03 - phones	AH0	57.9778
57.9378	DCB_se2_ag4_f_03 - words	of	58.0378
57.9778	DCB_se2_ag4_f_03 - phones	V	58.0378
58.0378	DCB_se2_ag4_f_03 - phones	HH	58.1078
58.0378	DCB_se2_ag4_f_03 - words	hers	58.2978
58.1078	DCB_se2_ag4_f_03 - phones	ER1	58.2378
58.2378	DCB_se2_ag4_f_03 - phones	Z	58.2978
58.2978	DCB_se2_ag4_f_03 - phones	DH	58.3278
58.2978	DCB_se2_ag4_f_03 - words	that	58.4178
58.3278	DCB_se2_ag4_f_03 - phones	AH0	58.3778
58.3778	DCB_se2_ag4_f_03 - phones	T	58.4178
58.4178	DCB_se2_ag4_f_03 - phones	SH	58.5378
58.4178	DCB_se2_ag4_f_03 - words	she	58.5878
58.5378	DCB_se2_ag4_f_03 - phones	IY1	58.5878
58.5878	DCB_se2_ag4_f_03 - phones	W	58.6878
58.5878	DCB_se2_ag4_f_03 - words	worked	58.9278
58.6878	DCB_se2_ag4_f_03 - phones	ER1	58.7778
58.7778	DCB_se2_ag4_f_03 - phones	K	58.8678
58.8678	DCB_se2_ag4_f_03 - phones	T	58.9278
58.9278	DCB_se2_ag4_f_03 - phones	W	58.9778
58.9278	DCB_se2_ag4_f_03 - words	with	59.0678
58.9778	DCB_se2_ag4_f_03 - phones	IH1	59.0278
59.0278	DCB_se2_ag4_f_03 - phones	DH	59.0678
59.0678	DCB_se2_ag4_f_03 - phones	sp	59.2078
59.2485	DCB_se2_ag4_f_03 - phones	W	59.2785
59.2485	DCB_se2_ag4_f_03 - words	was	59.3585
59.2785	DCB_se2_ag4_f_03 - phones	AH0	59.3085
59.3085	DCB_se2_ag4_f_03 - phones	Z	59.3585
59.3585	DCB_se2_ag4_f_03 - phones	sp	59.3885
59.3885	DCB_se2_ag4_f_03 - phones	G	59.4485
59.3885	DCB_se2_ag4_f_03 - words	getting	59.6485
59.4485	DCB_se2_ag4_f_03 - phones	IH1	59.5285
59.5285	DCB_se2_ag4_f_03 - phones	T	59.5785
59.5785	DCB_se2_ag4_f_03 - phones	IH0	59.6185
59.6185	DCB_se2_ag4_f_03 - phones	NG	59.6485
59.6485	DCB_se2_ag4_f_03 - phones	M	59.7485
59.6485	DCB_se2_ag4_f_03 - words	married	60.0985
59.7485	DCB_se2_ag4_f_03 - phones	EH1	59.9585
59.9585	DCB_se2_ag4_f_03 - phones	R	60.0385
60.0385	DCB_se2_ag4_f_03 - phones	IY0	60.0685
60.0685	DCB_se2_ag4_f_03 - phones	D	60.0985
60.6166	DCB_se2_ag4_f_03 - phones	AH0	60.7166
60.6166	DCB_se2_ag4_f_03 - words	and	60.7866
60.7166	DCB_se2_ag4_f_03 - phones	N	60.7866
60.7866	DCB_se2_ag4_f_03 - phones	S	60.9166
60.7866	DCB_se2_ag4_f_03 - words	so	61.0166
60.9166	DCB_se2_ag4_f_03 - phones	OW1	61.0166
61.0166	DCB_se2_ag4_f_03 - phones	DH	61.0766
61.0166	DCB_se2_ag4_f_03 - words	they	61.1566
61.0766	DCB_se2_ag4_f_03 - phones	EY1	61.1566
61.1566	DCB_se2_ag4_f_03 - phones	W	61.2266
61.1566	DCB_se2_ag4_f_03 - words	wanted	61.5066
61.2266	DCB_se2_ag4_f_03 - phones	AO1	61.3166
61.3166	DCB_se2_ag4_f_03 - phones	N	61.3866
61.3866	DCB_se2_ag4_f_03 - phones	IH0	61.4266
61.4266	DCB_se2_ag4_f_03 - phones	D	61.5066
61.5066	DCB_se2_ag4_f_03 - phones	sp	61.5466
61.5466	DCB_se2_ag4_f_03 - phones	SH	61.7066
61.5466	DCB_se2_ag4_f_03 - words	she	61.7366
61.7066	DCB_se2_ag4_f_03 - phones	IY1	61.7366
61.7366	DCB_se2_ag4_f_03 - phones	sp	61.8366
61.8366	DCB_se2_ag4_f_03 - phones	AH1	62.0566
61.8366	DCB_se2_ag4_f_03 - words	um	62.1866
62.0566	DCB_se2_ag4_f_03 - phones	M	62.1866
62.1866	DCB_se2_ag4_f_03 - phones	sp	62.2666
62.8210	DCB_se2_ag4_f_03 - phones	SH	62.9210
62.8210	DCB_se2_ag4_f_03 - words	she	62.9710
62.9210	DCB_se2_ag4_f_03 - phones	IY1	62.9710
62.9710	DCB_se2_ag4_f_03 - phones	N	63.0210
62.9710	DCB_se2_ag4_f_03 - words	needed	63.2110
63.0210	DCB_se2_ag4_f_03 - phones	IY1	63.1010
63.1010	DCB_se2_ag4_f_03 - phones	D	63.1510
63.1510	DCB_se2_ag4_f_03 - phones	IH0	63.1810
63.1810	DCB_se2_ag4_f_03 - phones	D	63.2110
63.2110	DCB_se2_ag4_f_03 - phones	S	63.2610
63.2110	DCB_se2_ag4_f_03 - words	somebody	63.5710
63.2610	DCB_se2_ag4_f_03 - phones	AH1	63.2910
63.2910	DCB_se2_ag4_f_03 - phones	M	63.3210
63.3210	DCB_se2_ag4_f_03 - phones	B	63.3710
63.3710	DCB_se2_ag4_f_03 - phones	AA2	63.4810
63.4810	DCB_se2_ag4_f_03 - phones	D	63.5410
63.5410	DCB_se2_ag4_f_03 - phones	IY0	63.5710
63.5710	DCB_se2_ag4_f_03 - phones	T	63.6010
63.5710	DCB_se2_ag4_f_03 - words	to	63.6310
63.6010	DCB_se2_ag4_f_03 - phones	AH0	63.6310
63.6310	DCB_se2_ag4_f_03 - phones	S	63.7410
63.6310	DCB_se2_ag4_f_03 - words	sing	63.9710
63.7410	DCB_se2_ag4_f_03 - phones	IH1	63.8310
63.8310	DCB_se2_ag4_f_03 - phones	NG	63.9710
63.9710	DCB_se2_ag4_f_03 - phones	sp	64.0210
64.2292	DCB_se2_ag4_f_03 - phones	S	64.3792
64.2292	DCB_se2_ag4_f_03 - words	so	64.5792
64.3792	DCB_se2_ag4_f_03 - phones	OW1	64.5792
64.5792	DCB_se2_ag4_f_03 - phones	sp	64.6292
64.8913	DCB_se2_ag4_f_03 - phones	M	64.9513
64.8913	DCB_se2_ag4_f_03 - words	ms	65.0513
64.9513	DCB_se2_ag4_f_03 - phones	IH1	64.9813
64.9813	DCB_se2_ag4_f_03 - phones	Z	65.0513
65.0513	DCB_se2_ag4_f_03 - phones	TN	65.4813
65.0513	DCB_se2_ag4_f_03 - words	rdx	65.4813
65.4813	DCB_se2_ag4_f_03 - phones	T	65.5113
65.4813	DCB_se2_ag4_f_03 - words	told	65.6813
65.5113	DCB_se2_ag4_f_03 - phones	OW1	65.6113
65.6113	DCB_se2_ag4_f_03 - phones	L	65.6513
65.6513	DCB_se2_ag4_f_03 - phones	D	65.6813
65.6813	DCB_se2_ag4_f_03 - phones	HH	65.7113
65.6813	DCB_se2_ag4_f_03 - words	her	65.7913
65.7113	DCB_se2_ag4_f_03 - phones	ER0	65.7913
65.7913	DCB_se2_ag4_f_03 - phones	AH0	65.8713
65.7913	DCB_se2_ag4_f_03 - words	about	66.0713
65.8713	DCB_se2_ag4_f_03 - phones	B	65.9113
65.9113	DCB_se2_ag4_f_03 - phones	AW1	66.0313
66.0313	DCB_se2_ag4_f_03 - phones	T	66.0713
66.0713	DCB_se2_ag4_f_03 - phones	M	66.1813
66.0713	DCB_se2_ag4_f_03 - words	me	66.3413
66.1813	DCB_se2_ag4_f_03 - phones	IY1	66.3413
66.3413	DCB_se2_ag4_f_03 - phones	sp	67.2388
67.2388	DCB_se2_ag4_f_03 - phones	AH0	67.3488
67.2388	DCB_se2_ag4_f_03 - words	and	67.4488
67.3488	DCB_se2_ag4_f_03 - phones	N	67.3988
67.3988	DCB_se2_ag4_f_03 - phones	D	67.4488
67.4488	DCB_se2_ag4_f_03 - phones	S	67.5688
67.4488	DCB_se2_ag4_f_03 - words	so	67.7988
67.5688	DCB_se2_ag4_f_03 - phones	OW1	67.7988
67.7988	DCB_se2_ag4_f_03 - phones	AH1	68.0188
67.7988	DCB_se2_ag4_f_03 - words	um	68.1488
68.0188	DCB_se2_ag4_f_03 - phones	M	68.1488
70.2245	DCB_se2_ag4_f_03 - words	i	70.3945
70.2245	DCB_se2_ag4_f_03 - phones	AY1	70.3945
70.3945	DCB_se2_ag4_f_03 - words	s	70.5745
70.3945	DCB_se2_ag4_f_03 - phones	S	70.5745
70.5745	DCB_se2_ag4_f_03 - words	i	70.7045
70.5745	DCB_se2_ag4_f_03 - phones	AY1	70.7045
70.7045	DCB_se2_ag4_f_03 - phones	S	70.8645
70.7045	DCB_se2_ag4_f_03 - words	sang	71.1245
70.8645	DCB_se2_ag4_f_03 - phones	AE1	71.0145
71.0145	DCB_se2_ag4_f_03 - phones	NG	71.1245
71.1245	DCB_se2_ag4_f_03 - phones	AE1	71.2745
71.1245	DCB_se2_ag4_f_03 - words	at	71.3145
71.2745	DCB_se2_ag4_f_03 - phones	T	71.3145
71.3145	DCB_se2_ag4_f_03 - phones	sp	71.3645
71.3645	DCB_se2_ag4_f_03 - phones	DH	71.4245
71.3645	DCB_se2_ag4_f_03 - words	their	71.6145
71.4245	DCB_se2_ag4_f_03 - phones	EH1	71.5345
71.5345	DCB_se2_ag4_f_03 - phones	R	71.6145
71.6145	DCB_se2_ag4_f_03 - phones	W	71.6745
71.6145	DCB_se2_ag4_f_03 - words	wedding	71.9045
71.6745	DCB_se2_ag4_f_03 - phones	EH1	71.7845
71.7845	DCB_se2_ag4_f_03 - phones	D	71.8345
71.8345	DCB_se2_ag4_f_03 - phones	IH0	71.8645
71.8645	DCB_se2_ag4_f_03 - phones	NG	71.9045
71.9045	DCB_se2_ag4_f_03 - phones	sp	72.2363
72.2363	DCB_se2_ag4_f_03 - phones	AE1	72.2663
72.2363	DCB_se2_ag4_f_03 - words	at	72.3163
72.2663	DCB_se2_ag4_f_03 - phones	T	72.3163
72.3163	DCB_se2_ag4_f_03 - phones	DH	72.3563
72.3163	DCB_se2_ag4_f_03 - words	this	72.5363
72.3563	DCB_se2_ag4_f_03 - phones	IH0	72.3963
72.3963	DCB_se2_ag4_f_03 - phones	S	72.5363
72.5363	DCB_se2_ag4_f_03 - phones	L	72.6363
72.5363	DCB_se2_ag4_f_03 - words	lady	72.8263
72.6363	DCB_se2_ag4_f_03 - phones	EY1	72.7363
72.7363	DCB_se2_ag4_f_03 - phones	D	72.7863
72.7863	DCB_se2_ag4_f_03 - phones	IY0	72.8263
72.8263	DCB_se2_ag4_f_03 - words	s	72.9663
72.8263	DCB_se2_ag4_f_03 - phones	Z	72.9663
72.9663	DCB_se2_ag4_f_03 - phones	W	73.0263
72.9663	DCB_se2_ag4_f_03 - words	wedding	73.3363
73.0263	DCB_se2_ag4_f_03 - phones	EH1	73.1463
73.1463	DCB_se2_ag4_f_03 - phones	D	73.2063
73.2063	DCB_se2_ag4_f_03 - phones	IH0	73.2363
73.2363	DCB_se2_ag4_f_03 - phones	NG	73.3363
73.3363	DCB_se2_ag4_f_03 - phones	sp	73.3963
73.5061	DCB_se2_ag4_f_03 - phones	spn	73.9061
73.5061	DCB_se2_ag4_f_03 - words	<unk>	73.9061
73.9061	DCB_se2_ag4_f_03 - phones	sp	74.3940
74.3940	DCB_se2_ag4_f_03 - phones	AH0	74.4640
74.3940	DCB_se2_ag4_f_03 - words	and	74.4940
74.4640	DCB_se2_ag4_f_03 - phones	N	74.4940
74.4940	DCB_se2_ag4_f_03 - phones	M	74.5340
74.4940	DCB_se2_ag4_f_03 - words	ms	74.7040
74.5340	DCB_se2_ag4_f_03 - phones	IH1	74.5640
74.5640	DCB_se2_ag4_f_03 - phones	Z	74.7040
74.7040	DCB_se2_ag4_f_03 - phones	TN	75.2240
74.7040	DCB_se2_ag4_f_03 - words	rdx-	75.2240
75.2240	DCB_se2_ag4_f_03 - phones	spn	75.4940
75.2240	DCB_se2_ag4_f_03 - words	<unk>	75.4940
75.7862	DCB_se2_ag4_f_03 - phones	sil	75.8162
75.8162	DCB_se2_ag4_f_03 - phones	OW1	75.8962
75.8162	DCB_se2_ag4_f_03 - words	oh	75.8962
75.8962	DCB_se2_ag4_f_03 - phones	IH0	76.0062
75.8962	DCB_se2_ag4_f_03 - words	it	76.0462
76.0062	DCB_se2_ag4_f_03 - phones	T	76.0462
76.0462	DCB_se2_ag4_f_03 - phones	W	76.0762
76.0462	DCB_se2_ag4_f_03 - words	was	76.1462
76.0762	DCB_se2_ag4_f_03 - phones	AH0	76.1062
76.1062	DCB_se2_ag4_f_03 - phones	Z	76.1462
76.1462	DCB_se2_ag4_f_03 - phones	sp	76.1762
76.1762	DCB_se2_ag4_f_03 - phones	HH	76.2362
76.1762	DCB_se2_ag4_f_03 - words	her	76.3662
76.2362	DCB_se2_ag4_f_03 - phones	ER1	76.3662
76.3662	DCB_se2_ag4_f_03 - phones	N	76.4262
76.3662	DCB_se2_ag4_f_03 - words	name	76.5762
76.4262	DCB_se2_ag4_f_03 - phones	EY1	76.5262
76.5262	DCB_se2_ag4_f_03 - phones	M	76.5762
76.5762	DCB_se2_ag4_f_03 - words	s	76.6162
76.5762	DCB_se2_ag4_f_03 - phones	Z	76.6162
76.6162	DCB_se2_ag4_f_03 - words	rdx	77.0262
76.6162	DCB_se2_ag4_f_03 - phones	TN	77.0262
77.0262	DCB_se2_ag4_f_03 - phones	sp	78.5262
78.9663	DCB_se2_ag4_f_03 - phones	AE1	79.0763
78.9663	DCB_se2_ag4_f_03 - words	and	79.2063
79.0763	DCB_se2_ag4_f_03 - phones	N	79.1563
79.1563	DCB_se2_ag4_f_03 - phones	D	79.2063
79.2063	DCB_se2_ag4_f_03 - phones	SH	79.4163
79.2063	DCB_se2_ag4_f_03 - words	she	79.6263
79.4163	DCB_se2_ag4_f_03 - phones	IY1	79.6263
79.6263	DCB_se2_ag4_f_03 - words	uh	79.8363
79.6263	DCB_se2_ag4_f_03 - phones	AH1	79.8363
79.8363	DCB_se2_ag4_f_03 - phones	W	79.9163
79.8363	DCB_se2_ag4_f_03 - words	was	80.0763
79.9163	DCB_se2_ag4_f_03 - phones	AH0	79.9563
79.9563	DCB_se2_ag4_f_03 - phones	Z	80.0763
80.0763	DCB_se2_ag4_f_03 - phones	T	80.1463
80.0763	DCB_se2_ag4_f_03 - words	telling	80.3763
80.1463	DCB_se2_ag4_f_03 - phones	EH1	80.2263
80.2263	DCB_se2_ag4_f_03 - phones	L	80.3163
80.3163	DCB_se2_ag4_f_03 - phones	IH0	80.3463
80.3463	DCB_se2_ag4_f_03 - phones	NG	80.3763
80.3763	DCB_se2_ag4_f_03 - phones	M	80.4663
80.3763	DCB_se2_ag4_f_03 - words	me	80.6463
80.4663	DCB_se2_ag4_f_03 - phones	IY1	80.6463
80.6463	DCB_se2_ag4_f_03 - phones	sp	81.4585
81.4585	DCB_se2_ag4_f_03 - phones	SH	81.5485
81.4585	DCB_se2_ag4_f_03 - words	she	81.5785
81.5485	DCB_se2_ag4_f_03 - phones	IY1	81.5785
81.5785	DCB_se2_ag4_f_03 - phones	sp	81.6085
81.6085	DCB_se2_ag4_f_03 - phones	N	81.6985
81.6085	DCB_se2_ag4_f_03 - words	knew	81.7985
81.6985	DCB_se2_ag4_f_03 - phones	UW1	81.7985
81.7985	DCB_se2_ag4_f_03 - phones	AY1	81.8985
81.7985	DCB_se2_ag4_f_03 - words	i	81.8985
81.8985	DCB_se2_ag4_f_03 - phones	W	82.0085
81.8985	DCB_se2_ag4_f_03 - words	was	82.1185
82.0085	DCB_se2_ag4_f_03 - phones	AH0	82.0485
82.0485	DCB_se2_ag4_f_03 - phones	Z	82.1185
82.1185	DCB_se2_ag4_f_03 - phones	AH0	82.1585
82.1185	DCB_se2_ag4_f_03 - words	available	82.6285
82.1585	DCB_se2_ag4_f_03 - phones	V	82.2685
82.2685	DCB_se2_ag4_f_03 - phones	EY1	82.3985
82.3985	DCB_se2_ag4_f_03 - phones	L	82.4585
82.4585	DCB_se2_ag4_f_03 - phones	AH0	82.5285
82.5285	DCB_se2_ag4_f_03 - phones	B	82.5585
82.5585	DCB_se2_ag4_f_03 - phones	AH0	82.5885
82.5885	DCB_se2_ag4_f_03 - phones	L	82.6285
82.6285	DCB_se2_ag4_f_03 - phones	sp	82.6785
82.6785	DCB_se2_ag4_f_03 - phones	DH	82.7385
82.6785	DCB_se2_ag4_f_03 - words	then	82.9485
82.7385	DCB_se2_ag4_f_03 - phones	EH1	82.7785
82.7785	DCB_se2_ag4_f_03 - phones	N	82.9485
82.9485	DCB_se2_ag4_f_03 - phones	sp	83.0785
83.0785	DCB_se2_ag4_f_03 - words	<unk>	83.2185
83.0785	DCB_se2_ag4_f_03 - phones	spn	83.2185
83.9032	DCB_se2_ag4_f_03 - phones	AH0	84.0332
83.9032	DCB_se2_ag4_f_03 - words	about	84.3632
84.0332	DCB_se2_ag4_f_03 - phones	B	84.0932
84.0932	DCB_se2_ag4_f_03 - phones	AW1	84.2432
84.2432	DCB_se2_ag4_f_03 - phones	T	84.3632
84.3632	DCB_se2_ag4_f_03 - phones	sp	84.3932
84.3932	DCB_se2_ag4_f_03 - words	uh	84.8332
84.3932	DCB_se2_ag4_f_03 - phones	AH1	84.8332
85.0129	DCB_se2_ag4_f_03 - phones	DH	85.1029
85.0129	DCB_se2_ag4_f_03 - words	this	85.3929
85.1029	DCB_se2_ag4_f_03 - phones	IH0	85.2229
85.2229	DCB_se2_ag4_f_03 - phones	S	85.3929
85.5900	DCB_se2_ag4_f_03 - phones	B	85.6600
85.5900	DCB_se2_ag4_f_03 - words	brother	85.9700
85.6600	DCB_se2_ag4_f_03 - phones	R	85.7100
85.7100	DCB_se2_ag4_f_03 - phones	AH1	85.8100
85.8100	DCB_se2_ag4_f_03 - phones	DH	85.9200
85.9200	DCB_se2_ag4_f_03 - phones	ER0	85.9700
85.9700	DCB_se2_ag4_f_03 - phones	sp	86.0000
86.0000	DCB_se2_ag4_f_03 - phones	DH	86.0600
86.0000	DCB_se2_ag4_f_03 - words	that	86.1500
86.0600	DCB_se2_ag4_f_03 - phones	AH0	86.1200
86.1200	DCB_se2_ag4_f_03 - phones	T	86.1500
86.1500	DCB_se2_ag4_f_03 - phones	sp	86.2300
86.2300	DCB_se2_ag4_f_03 - phones	DH	86.2900
86.2300	DCB_se2_ag4_f_03 - words	the	86.3300
86.2900	DCB_se2_ag4_f_03 - phones	AH0	86.3300
86.3300	DCB_se2_ag4_f_03 - phones	sp	86.4800
86.5357	DCB_se2_ag4_f_03 - phones	G	86.5757
86.5357	DCB_se2_ag4_f_03 - words	groom	87.0157
86.5757	DCB_se2_ag4_f_03 - phones	R	86.6657
86.6657	DCB_se2_ag4_f_03 - phones	UW1	86.8957
86.8957	DCB_se2_ag4_f_03 - phones	M	87.0157
87.0157	DCB_se2_ag4_f_03 - phones	sp	87.0757
87.2500	DCB_se2_ag4_f_03 - phones	T	87.3000
87.2500	DCB_se2_ag4_f_03 - words	to	87.3400
87.3000	DCB_se2_ag4_f_03 - phones	IH0	87.3400
87.3400	DCB_se2_ag4_f_03 - phones	sp	87.4200
87.4200	DCB_se2_ag4_f_03 - phones	B	87.4800
87.4200	DCB_se2_ag4_f_03 - words	be	87.6800
87.4800	DCB_se2_ag4_f_03 - phones	IY1	87.6800
87.6800	DCB_se2_ag4_f_03 - phones	HH	87.7800
87.6800	DCB_se2_ag4_f_03 - words	has	88.2200
87.7800	DCB_se2_ag4_f_03 - phones	AE1	88.0400
88.0400	DCB_se2_ag4_f_03 - phones	Z	88.2200
88.2200	DCB_se2_ag4_f_03 - phones	sp	88.2500
88.2500	DCB_se2_ag4_f_03 - phones	AH0	88.2900
88.2500	DCB_se2_ag4_f_03 - words	and	88.3200
88.2900	DCB_se2_ag4_f_03 - phones	N	88.3200
88.3200	DCB_se2_ag4_f_03 - phones	sp	88.4200
88.4200	DCB_se2_ag4_f_03 - phones	HH	88.4500
88.4200	DCB_se2_ag4_f_03 - words	he	88.5100
88.4500	DCB_se2_ag4_f_03 - phones	IY1	88.5100
88.5100	DCB_se2_ag4_f_03 - phones	sp	88.5400
88.5400	DCB_se2_ag4_f_03 - phones	W	88.5800
88.5400	DCB_se2_ag4_f_03 - words	was	88.6400
88.5800	DCB_se2_ag4_f_03 - phones	AH0	88.6100
88.6100	DCB_se2_ag4_f_03 - phones	Z	88.6400
88.6400	DCB_se2_ag4_f_03 - phones	sp	88.6700
88.6700	DCB_se2_ag4_f_03 - words	a	88.7700
88.6700	DCB_se2_ag4_f_03 - phones	AH0	88.7700
88.7700	DCB_se2_ag4_f_03 - phones	sp	88.8000
88.8000	DCB_se2_ag4_f_03 - phones	N	88.8800
88.8000	DCB_se2_ag4_f_03 - words	nice	89.1500
88.8800	DCB_se2_ag4_f_03 - phones	AY1	89.0200
89.0200	DCB_se2_ag4_f_03 - phones	S	89.1500
89.1500	DCB_se2_ag4_f_03 - phones	L	89.1800
89.1500	DCB_se2_ag4_f_03 - words	looking	89.3400
89.1800	DCB_se2_ag4_f_03 - phones	UH1	89.2100
89.2100	DCB_se2_ag4_f_03 - phones	K	89.2800
89.2800	DCB_se2_ag4_f_03 - phones	IH0	89.3100
89.3100	DCB_se2_ag4_f_03 - phones	NG	89.3400
89.3400	DCB_se2_ag4_f_03 - phones	sp	89.3700
89.3700	DCB_se2_ag4_f_03 - phones	Y	89.4400
89.3700	DCB_se2_ag4_f_03 - words	young	89.6000
89.4400	DCB_se2_ag4_f_03 - phones	AH1	89.5000
89.5000	DCB_se2_ag4_f_03 - phones	NG	89.6000
89.6000	DCB_se2_ag4_f_03 - phones	M	89.7000
89.6000	DCB_se2_ag4_f_03 - words	man	89.8800
89.7000	DCB_se2_ag4_f_03 - phones	AE1	89.8400
89.8400	DCB_se2_ag4_f_03 - phones	N	89.8800
89.8800	DCB_se2_ag4_f_03 - phones	sp	89.9600
89.9600	DCB_se2_ag4_f_03 - phones	S	90.1200
89.9600	DCB_se2_ag4_f_03 - words	so	90.1600
90.1200	DCB_se2_ag4_f_03 - phones	OW1	90.1600
90.1600	DCB_se2_ag4_f_03 - phones	Y	90.1900
90.1600	DCB_se2_ag4_f_03 - words	you	90.2200
90.1900	DCB_se2_ag4_f_03 - phones	UW1	90.2200
90.2200	DCB_se2_ag4_f_03 - phones	sp	90.3500
90.3500	DCB_se2_ag4_f_03 - phones	M	90.4300
90.3500	DCB_se2_ag4_f_03 - words	might	90.5500
90.4300	DCB_se2_ag4_f_03 - phones	AY1	90.5200
90.5200	DCB_se2_ag4_f_03 - phones	T	90.5500
90.5500	DCB_se2_ag4_f_03 - phones	sp	90.6000
90.6000	DCB_se2_ag4_f_03 - phones	B	90.6500
90.6000	DCB_se2_ag4_f_03 - words	be	90.7200
90.6500	DCB_se2_ag4_f_03 - phones	IY0	90.7200
90.7200	DCB_se2_ag4_f_03 - phones	sp	90.7800
91.0875	DCB_se2_ag4_f_03 - phones	T	91.1575
91.0875	DCB_se2_ag4_f_03 - words	take	91.2975
91.1575	DCB_se2_ag4_f_03 - phones	EY1	91.2375
91.2375	DCB_se2_ag4_f_03 - phones	K	91.2975
91.2975	DCB_se2_ag4_f_03 - words	a	91.3475
91.2975	DCB_se2_ag4_f_03 - phones	AH0	91.3475
91.3475	DCB_se2_ag4_f_03 - phones	IH1	91.4875
91.3475	DCB_se2_ag4_f_03 - words	interest	91.8075
91.4875	DCB_se2_ag4_f_03 - phones	N	91.5375
91.5375	DCB_se2_ag4_f_03 - phones	T	91.5975
91.5975	DCB_se2_ag4_f_03 - phones	R	91.6275
91.6275	DCB_se2_ag4_f_03 - phones	AH0	91.6975
91.6975	DCB_se2_ag4_f_03 - phones	S	91.7775
91.7775	DCB_se2_ag4_f_03 - phones	T	91.8075
91.8075	DCB_se2_ag4_f_03 - phones	CH	91.8675
91.8075	DCB_se2_ag4_f_03 - words	check	92.0375
91.8675	DCB_se2_ag4_f_03 - phones	EH1	91.9875
91.9875	DCB_se2_ag4_f_03 - phones	K	92.0375
92.0375	DCB_se2_ag4_f_03 - phones	IH0	92.0675
92.0375	DCB_se2_ag4_f_03 - words	him	92.1475
92.0675	DCB_se2_ag4_f_03 - phones	M	92.1475
92.1475	DCB_se2_ag4_f_03 - phones	AW1	92.2775
92.1475	DCB_se2_ag4_f_03 - words	out	92.3075
92.2775	DCB_se2_ag4_f_03 - phones	T	92.3075
92.3075	DCB_se2_ag4_f_03 - phones	sp	92.3575
92.3575	DCB_se2_ag4_f_03 - phones	W	92.3875
92.3575	DCB_se2_ag4_f_03 - words	when	92.4475
92.3875	DCB_se2_ag4_f_03 - phones	EH1	92.4175
92.4175	DCB_se2_ag4_f_03 - phones	N	92.4475
92.4475	DCB_se2_ag4_f_03 - phones	sp	92.4875
92.4875	DCB_se2_ag4_f_03 - phones	Y	92.5275
92.4875	DCB_se2_ag4_f_03 - words	you	92.5875
92.5275	DCB_se2_ag4_f_03 - phones	UW1	92.5875
92.5875	DCB_se2_ag4_f_03 - phones	sp	92.6475
92.6475	DCB_se2_ag4_f_03 - phones	W	92.7475
92.6475	DCB_se2_ag4_f_03 - words	when	92.8575
92.7475	DCB_se2_ag4_f_03 - phones	IH1	92.7775
92.7775	DCB_se2_ag4_f_03 - phones	N	92.8575
92.8575	DCB_se2_ag4_f_03 - phones	Y	92.9075
92.8575	DCB_se2_ag4_f_03 - words	you	92.9375
92.9075	DCB_se2_ag4_f_03 - phones	UW1	92.9375
92.9375	DCB_se2_ag4_f_03 - phones	M	93.0475
92.9375	DCB_se2_ag4_f_03 - words	meet	93.2075
93.0475	DCB_se2_ag4_f_03 - phones	IY1	93.1775
93.1775	DCB_se2_ag4_f_03 - phones	T	93.2075
93.2075	DCB_se2_ag4_f_03 - phones	IH0	93.2475
93.2075	DCB_se2_ag4_f_03 - words	him	93.3175
93.2475	DCB_se2_ag4_f_03 - phones	M	93.3175
93.3175	DCB_se2_ag4_f_03 - phones	sp	93.3675
93.9074	DCB_se2_ag4_f_03 - phones	spn	94.0774
93.9074	DCB_se2_ag4_f_03 - words	<unk>	94.0774
94.0774	DCB_se2_ag4_f_03 - phones	sp	94.1374
94.8260	DCB_se2_ag4_f_03 - phones	S	95.0160
94.8260	DCB_se2_ag4_f_03 - words	so	95.6460
95.0160	DCB_se2_ag4_f_03 - phones	OW1	95.6460
96.2249	DCB_se2_ag4_f_03 - phones	D	96.2749
96.2249	DCB_se2_ag4_f_03 - words	w	96.4949
96.2749	DCB_se2_ag4_f_03 - phones	AH1	96.3049
96.3049	DCB_se2_ag4_f_03 - phones	B	96.3349
96.3349	DCB_se2_ag4_f_03 - phones	AH0	96.3849
96.3849	DCB_se2_ag4_f_03 - phones	L	96.4349
96.4349	DCB_se2_ag4_f_03 - phones	Y	96.4649
96.4649	DCB_se2_ag4_f_03 - phones	UW0	96.4949
96.4949	DCB_se2_ag4_f_03 - phones	sp	96.5349
96.5349	DCB_se2_ag4_f_03 - phones	W	96.6649
96.5349	DCB_se2_ag4_f_03 - words	we	96.6949
96.6649	DCB_se2_ag4_f_03 - phones	IY1	96.6949
96.6949	DCB_se2_ag4_f_03 - phones	HH	96.8149
96.6949	DCB_se2_ag4_f_03 - words	had	96.9649
96.8149	DCB_se2_ag4_f_03 - phones	AE1	96.8849
96.8849	DCB_se2_ag4_f_03 - phones	D	96.9649
96.9649	DCB_se2_ag4_f_03 - phones	DH	97.0049
96.9649	DCB_se2_ag4_f_03 - words	the	97.0449
97.0049	DCB_se2_ag4_f_03 - phones	IY0	97.0449
97.0449	DCB_se2_ag4_f_03 - phones	D	97.0749
97.0449	DCB_se2_ag4_f_03 - words	w	97.3749
97.0749	DCB_se2_ag4_f_03 - phones	AH1	97.1049
97.1049	DCB_se2_ag4_f_03 - phones	B	97.1649
97.1649	DCB_se2_ag4_f_03 - phones	AH0	97.1949
97.1949	DCB_se2_ag4_f_03 - phones	L	97.2249
97.2249	DCB_se2_ag4_f_03 - phones	Y	97.3449
97.3449	DCB_se2_ag4_f_03 - phones	UW0	97.3749
97.3749	DCB_se2_ag4_f_03 - phones	DH	97.4249
97.3749	DCB_se2_ag4_f_03 - words	the	97.4849
97.4249	DCB_se2_ag4_f_03 - phones	AH0	97.4849
97.4849	DCB_se2_ag4_f_03 - phones	W	97.5449
97.4849	DCB_se2_ag4_f_03 - words	wedding	97.7749
97.5449	DCB_se2_ag4_f_03 - phones	EH1	97.6549
97.6549	DCB_se2_ag4_f_03 - phones	D	97.7149
97.7149	DCB_se2_ag4_f_03 - phones	IH0	97.7449
97.7449	DCB_se2_ag4_f_03 - phones	NG	97.7749
97.7749	DCB_se2_ag4_f_03 - phones	R	97.8349
97.7749	DCB_se2_ag4_f_03 - words	rehearsal	98.2849
97.8349	DCB_se2_ag4_f_03 - phones	IH0	97.8649
97.8649	DCB_se2_ag4_f_03 - phones	HH	97.9549
97.9549	DCB_se2_ag4_f_03 - phones	ER1	98.0749
98.0749	DCB_se2_ag4_f_03 - phones	S	98.1649
98.1649	DCB_se2_ag4_f_03 - phones	AH0	98.2349
98.2349	DCB_se2_ag4_f_03 - phones	L	98.2849
98.2849	DCB_se2_ag4_f_03 - phones	AH0	98.3149
98.2849	DCB_se2_ag4_f_03 - words	and	98.3949
98.3149	DCB_se2_ag4_f_03 - phones	N	98.3949
98.3949	DCB_se2_ag4_f_03 - phones	DH	98.4249
98.3949	DCB_se2_ag4_f_03 - words	then	98.5149
98.4249	DCB_se2_ag4_f_03 - phones	EH1	98.4549
98.4549	DCB_se2_ag4_f_03 - phones	N	98.5149
98.5149	DCB_se2_ag4_f_03 - phones	S	98.6249
98.5149	DCB_se2_ag4_f_03 - words	so	98.7249
98.6249	DCB_se2_ag4_f_03 - phones	OW1	98.7249
98.7249	DCB_se2_ag4_f_03 - phones	AE1	98.7549
98.7249	DCB_se2_ag4_f_03 - words	at	98.8349
98.7549	DCB_se2_ag4_f_03 - phones	T	98.8349
98.8349	DCB_se2_ag4_f_03 - phones	DH	98.8849
98.8349	DCB_se2_ag4_f_03 - words	that	98.9849
98.8849	DCB_se2_ag4_f_03 - phones	AE1	98.9449
98.9449	DCB_se2_ag4_f_03 - phones	T	98.9849
98.9849	DCB_se2_ag4_f_03 - phones	P	99.0349
98.9849	DCB_se2_ag4_f_03 - words	point	99.1649
99.0349	DCB_se2_ag4_f_03 - phones	OY1	99.1049
99.1049	DCB_se2_ag4_f_03 - phones	N	99.1349
99.1349	DCB_se2_ag4_f_03 - phones	T	99.1649
99.1649	DCB_se2_ag4_f_03 - phones	AY1	99.2049
99.1649	DCB_se2_ag4_f_03 - words	i	99.2049
99.2049	DCB_se2_ag4_f_03 - phones	D	99.2549
99.2049	DCB_se2_ag4_f_03 - words	didn't	99.3549
99.2549	DCB_se2_ag4_f_03 - phones	IH1	99.2949
99.2949	DCB_se2_ag4_f_03 - phones	N	99.3249
99.3249	DCB_se2_ag4_f_03 - phones	T	99.3549
99.3549	DCB_se2_ag4_f_03 - phones	IY1	99.3849
99.3549	DCB_se2_ag4_f_03 - words	even	99.6249
99.3849	DCB_se2_ag4_f_03 - phones	V	99.4649
99.4649	DCB_se2_ag4_f_03 - phones	IH0	99.5349
99.5349	DCB_se2_ag4_f_03 - phones	N	99.6249
99.6249	DCB_se2_ag4_f_03 - phones	AY1	99.7449
99.6249	DCB_se2_ag4_f_03 - words	i	99.7449
99.7449	DCB_se2_ag4_f_03 - phones	S	99.9149
99.7449	DCB_se2_ag4_f_03 - words	sang	100.1049
99.9149	DCB_se2_ag4_f_03 - phones	AE1	100.0449
100.0449	DCB_se2_ag4_f_03 - phones	NG	100.1049
100.1049	DCB_se2_ag4_f_03 - phones	AE1	100.1349
100.1049	DCB_se2_ag4_f_03 - words	and	100.2049
100.1349	DCB_se2_ag4_f_03 - phones	N	100.2049
100.2049	DCB_se2_ag4_f_03 - phones	EH1	100.2449
100.2049	DCB_se2_ag4_f_03 - words	everything	100.7649
100.2449	DCB_se2_ag4_f_03 - phones	V	100.2749
100.2749	DCB_se2_ag4_f_03 - phones	R	100.3049
100.3049	DCB_se2_ag4_f_03 - phones	IY0	100.3349
100.3349	DCB_se2_ag4_f_03 - phones	TH	100.4149
100.4149	DCB_se2_ag4_f_03 - phones	IH2	100.4649
100.4649	DCB_se2_ag4_f_03 - phones	NG	100.7649
100.7649	DCB_se2_ag4_f_03 - phones	W	100.8049
100.7649	DCB_se2_ag4_f_03 - words	went	100.9049
100.8049	DCB_se2_ag4_f_03 - phones	EH1	100.8449
100.8449	DCB_se2_ag4_f_03 - phones	N	100.8749
100.8749	DCB_se2_ag4_f_03 - phones	T	100.9049
100.9049	DCB_se2_ag4_f_03 - phones	sp	100.9749
100.9749	DCB_se2_ag4_f_03 - phones	OW2	101.0049
100.9749	DCB_se2_ag4_f_03 - words	okay	101.2349
101.0049	DCB_se2_ag4_f_03 - phones	K	101.0849
101.0849	DCB_se2_ag4_f_03 - phones	EY1	101.2349
101.2349	DCB_se2_ag4_f_03 - phones	sp	101.3349
101.8472	DCB_se2_ag4_f_03 - phones	AH0	101.9072
101.8472	DCB_se2_ag4_f_03 - words	and	101.9472
101.9072	DCB_se2_ag4_f_03 - phones	N	101.9472
101.9472	DCB_se2_ag4_f_03 - phones	SH	102.0672
101.9472	DCB_se2_ag4_f_03 - words	she	102.1672
102.0672	DCB_se2_ag4_f_03 - phones	IY1	102.1672
102.1672	DCB_se2_ag4_f_03 - phones	IH2	102.2272
102.1672	DCB_se2_ag4_f_03 - words	introduced	102.7672
102.2272	DCB_se2_ag4_f_03 - phones	N	102.2672
102.2672	DCB_se2_ag4_f_03 - phones	T	102.3372
102.3372	DCB_se2_ag4_f_03 - phones	R	102.3672
102.3672	DCB_se2_ag4_f_03 - phones	AH0	102.4072
102.4072	DCB_se2_ag4_f_03 - phones	D	102.4972
102.4972	DCB_se2_ag4_f_03 - phones	UW1	102.6372
102.6372	DCB_se2_ag4_f_03 - phones	S	102.7272
102.7272	DCB_se2_ag4_f_03 - phones	T	102.7672
102.7672	DCB_se2_ag4_f_03 - phones	AH1	102.8472
102.7672	DCB_se2_ag4_f_03 - words	us	102.9772
102.8472	DCB_se2_ag4_f_03 - phones	S	102.9772
102.9772	DCB_se2_ag4_f_03 - phones	AH0	103.0472
102.9772	DCB_se2_ag4_f_03 - words	and	103.1472
103.0472	DCB_se2_ag4_f_03 - phones	N	103.1472
103.1472	DCB_se2_ag4_f_03 - phones	sp	103.1772
103.1772	DCB_se2_ag4_f_03 - phones	HH	103.2172
103.1772	DCB_se2_ag4_f_03 - words	he	103.3072
103.2172	DCB_se2_ag4_f_03 - phones	IY1	103.3072
103.3072	DCB_se2_ag4_f_03 - phones	W	103.3872
103.3072	DCB_se2_ag4_f_03 - words	was	103.5172
103.3872	DCB_se2_ag4_f_03 - phones	AH0	103.4372
103.4372	DCB_se2_ag4_f_03 - phones	Z	103.5172
103.5172	DCB_se2_ag4_f_03 - phones	N	103.5972
103.5172	DCB_se2_ag4_f_03 - words	nice	103.9272
103.5972	DCB_se2_ag4_f_03 - phones	AY1	103.7972
103.7972	DCB_se2_ag4_f_03 - phones	S	103.9272
103.9272	DCB_se2_ag4_f_03 - phones	AH2	103.9572
103.9272	DCB_se2_ag4_f_03 - words	unintelligible	104.4772
103.9572	DCB_se2_ag4_f_03 - phones	N	103.9872
103.9872	DCB_se2_ag4_f_03 - phones	IH0	104.0172
104.0172	DCB_se2_ag4_f_03 - phones	N	104.0472
104.0472	DCB_se2_ag4_f_03 - phones	T	104.1372
104.1372	DCB_se2_ag4_f_03 - phones	EH1	104.1672
104.1672	DCB_se2_ag4_f_03 - phones	L	104.1972
104.1972	DCB_se2_ag4_f_03 - phones	AH0	104.2372
104.2372	DCB_se2_ag4_f_03 - phones	JH	104.2872
104.2872	DCB_se2_ag4_f_03 - phones	AH0	104.3872
104.3872	DCB_se2_ag4_f_03 - phones	B	104.4172
104.4172	DCB_se2_ag4_f_03 - phones	AH0	104.4472
104.4472	DCB_se2_ag4_f_03 - phones	L	104.4772
104.4772	DCB_se2_ag4_f_03 - phones	sp	104.9772
105.1754	DCB_se2_ag4_f_03 - phones	DH	105.2254
105.1754	DCB_se2_ag4_f_03 - words	that	105.3354
105.2254	DCB_se2_ag4_f_03 - phones	AE1	105.2554
105.2554	DCB_se2_ag4_f_03 - phones	T	105.3354
105.3354	DCB_se2_ag4_f_03 - phones	W	105.3954
105.3354	DCB_se2_ag4_f_03 - words	was	105.5354
105.3954	DCB_se2_ag4_f_03 - phones	AH0	105.4354
105.4354	DCB_se2_ag4_f_03 - phones	Z	105.5354
105.5354	DCB_se2_ag4_f_03 - phones	IH1	105.6454
105.5354	DCB_se2_ag4_f_03 - words	it	105.7454
105.6454	DCB_se2_ag4_f_03 - phones	T	105.7454
106.0940	DCB_se2_ag4_f_03 - phones	S	106.1840
106.0940	DCB_se2_ag4_f_03 - words	so	106.2440
106.1840	DCB_se2_ag4_f_03 - phones	OW1	106.2440
106.2440	DCB_se2_ag4_f_03 - phones	W	106.2740
106.2440	DCB_se2_ag4_f_03 - words	we	106.3040
106.2740	DCB_se2_ag4_f_03 - phones	IY1	106.3040
106.3040	DCB_se2_ag4_f_03 - phones	W	106.3640
106.3040	DCB_se2_ag4_f_03 - words	went	106.5040
106.3640	DCB_se2_ag4_f_03 - phones	EH1	106.4240
106.4240	DCB_se2_ag4_f_03 - phones	N	106.4540
106.4540	DCB_se2_ag4_f_03 - phones	T	106.5040
106.5040	DCB_se2_ag4_f_03 - phones	T	106.5740
106.5040	DCB_se2_ag4_f_03 - words	to	106.6740
106.5740	DCB_se2_ag4_f_03 - phones	IH0	106.6740
106.6740	DCB_se2_ag4_f_03 - phones	DH	106.7440
106.6740	DCB_se2_ag4_f_03 - words	the	106.9240
106.7440	DCB_se2_ag4_f_03 - phones	IY0	106.9240
106.9240	DCB_se2_ag4_f_03 - phones	sp	106.9540
106.9540	DCB_se2_ag4_f_03 - phones	R	107.0140
106.9540	DCB_se2_ag4_f_03 - words	reception	107.6040
107.0140	DCB_se2_ag4_f_03 - phones	IY0	107.0740
107.0740	DCB_se2_ag4_f_03 - phones	S	107.2040
107.2040	DCB_se2_ag4_f_03 - phones	EH1	107.3040
107.3040	DCB_se2_ag4_f_03 - phones	P	107.4040
107.4040	DCB_se2_ag4_f_03 - phones	SH	107.5240
107.5240	DCB_se2_ag4_f_03 - phones	AH0	107.5540
107.5540	DCB_se2_ag4_f_03 - phones	N	107.6040
107.6040	DCB_se2_ag4_f_03 - phones	sp	107.6640
108.8544	DCB_se2_ag4_f_03 - phones	AE1	109.1144
108.8544	DCB_se2_ag4_f_03 - words	and	109.2944
109.1144	DCB_se2_ag4_f_03 - phones	N	109.2444
109.2444	DCB_se2_ag4_f_03 - phones	D	109.2944
109.3941	DCB_se2_ag4_f_03 - phones	IH0	109.4241
109.3941	DCB_se2_ag4_f_03 - words	instead	109.7841
109.4241	DCB_se2_ag4_f_03 - phones	N	109.4541
109.4541	DCB_se2_ag4_f_03 - phones	S	109.5841
109.5841	DCB_se2_ag4_f_03 - phones	T	109.6541
109.6541	DCB_se2_ag4_f_03 - phones	EH1	109.7241
109.7241	DCB_se2_ag4_f_03 - phones	D	109.7841
109.7841	DCB_se2_ag4_f_03 - phones	AH1	109.8341
109.7841	DCB_se2_ag4_f_03 - words	of	109.9841
109.8341	DCB_se2_ag4_f_03 - phones	V	109.9841
109.9841	DCB_se2_ag4_f_03 - phones	sp	110.0841
110.0841	DCB_se2_ag4_f_03 - phones	HH	110.1941
110.0841	DCB_se2_ag4_f_03 - words	him	110.4141
110.1941	DCB_se2_ag4_f_03 - phones	IH1	110.3041
110.3041	DCB_se2_ag4_f_03 - phones	M	110.4141
110.4141	DCB_se2_ag4_f_03 - phones	P	110.4841
110.4141	DCB_se2_ag4_f_03 - words	paying	110.6941
110.4841	DCB_se2_ag4_f_03 - phones	EY1	110.6041
110.6041	DCB_se2_ag4_f_03 - phones	IH0	110.6341
110.6341	DCB_se2_ag4_f_03 - phones	NG	110.6941
110.6941	DCB_se2_ag4_f_03 - phones	M	110.7441
110.6941	DCB_se2_ag4_f_03 - words	me	110.7841
110.7441	DCB_se2_ag4_f_03 - phones	IY1	110.7841
110.7841	DCB_se2_ag4_f_03 - phones	AH0	110.8841
110.7841	DCB_se2_ag4_f_03 - words	attention	111.3141
110.8841	DCB_se2_ag4_f_03 - phones	T	110.9741
110.9741	DCB_se2_ag4_f_03 - phones	EH1	111.0341
111.0341	DCB_se2_ag4_f_03 - phones	N	111.1141
111.1141	DCB_se2_ag4_f_03 - phones	SH	111.1541
111.1541	DCB_se2_ag4_f_03 - phones	AH0	111.1841
111.1841	DCB_se2_ag4_f_03 - phones	N	111.3141
111.3141	DCB_se2_ag4_f_03 - phones	sp	111.6856
111.6856	DCB_se2_ag4_f_03 - phones	HH	111.7156
111.6856	DCB_se2_ag4_f_03 - words	his	111.8156
111.7156	DCB_se2_ag4_f_03 - phones	IH0	111.7656
111.7656	DCB_se2_ag4_f_03 - phones	Z	111.8156
111.8156	DCB_se2_ag4_f_03 - phones	sp	111.8856
111.8856	DCB_se2_ag4_f_03 - phones	B	111.9356
111.8856	DCB_se2_ag4_f_03 - words	brother	112.1656
111.9356	DCB_se2_ag4_f_03 - phones	R	111.9756
111.9756	DCB_se2_ag4_f_03 - phones	AH1	112.0656
112.0656	DCB_se2_ag4_f_03 - phones	DH	112.1256
112.1256	DCB_se2_ag4_f_03 - phones	ER0	112.1656
112.1656	DCB_se2_ag4_f_03 - phones	W	112.2456
112.1656	DCB_se2_ag4_f_03 - words	was	112.3756
112.2456	DCB_se2_ag4_f_03 - phones	AH0	112.2956
112.2956	DCB_se2_ag4_f_03 - phones	Z	112.3756
112.3756	DCB_se2_ag4_f_03 - phones	P	112.4456
112.3756	DCB_se2_ag4_f_03 - words	paying	112.6656
112.4456	DCB_se2_ag4_f_03 - phones	EY1	112.5556
112.5556	DCB_se2_ag4_f_03 - phones	IH0	112.5856
112.5856	DCB_se2_ag4_f_03 - phones	NG	112.6656
112.6656	DCB_se2_ag4_f_03 - phones	M	112.7056
112.6656	DCB_se2_ag4_f_03 - words	me	112.7556
112.7056	DCB_se2_ag4_f_03 - phones	IY1	112.7556
112.7556	DCB_se2_ag4_f_03 - phones	sp	112.8156
112.8156	DCB_se2_ag4_f_03 - phones	AH0	112.8456
112.8156	DCB_se2_ag4_f_03 - words	attention	113.1056
112.8456	DCB_se2_ag4_f_03 - phones	T	112.8756
112.8756	DCB_se2_ag4_f_03 - phones	EH1	112.9256
112.9256	DCB_se2_ag4_f_03 - phones	N	113.0056
113.0056	DCB_se2_ag4_f_03 - phones	SH	113.0456
113.0456	DCB_se2_ag4_f_03 - phones	AH0	113.0756
113.0756	DCB_se2_ag4_f_03 - phones	N	113.1056
113.1056	DCB_se2_ag4_f_03 - phones	sp	113.2356
113.2356	DCB_se2_ag4_f_03 - phones	spn	113.4256
113.2356	DCB_se2_ag4_f_03 - words	<unk>	113.4256
113.4256	DCB_se2_ag4_f_03 - phones	sp	113.6956
113.6956	DCB_se2_ag4_f_03 - phones	HH	113.7256
113.6956	DCB_se2_ag4_f_03 - words	who	113.8356
113.7256	DCB_se2_ag4_f_03 - phones	UW1	113.8356
113.8356	DCB_se2_ag4_f_03 - phones	W	113.8956
113.8356	DCB_se2_ag4_f_03 - words	was	114.0356
113.8956	DCB_se2_ag4_f_03 - phones	AH0	113.9456
113.9456	DCB_se2_ag4_f_03 - phones	Z	114.0356
114.0356	DCB_se2_ag4_f_03 - phones	sp	114.0756
114.0756	DCB_se2_ag4_f_03 - words	rdx	114.3756
114.0756	DCB_se2_ag4_f_03 - phones	TN	114.3756
114.3756	DCB_se2_ag4_f_03 - phones	sp	116.2588
116.2588	DCB_se2_ag4_f_03 - phones	AE1	116.3388
116.2588	DCB_se2_ag4_f_03 - words	and	116.4388
116.3388	DCB_se2_ag4_f_03 - phones	N	116.4388
116.4388	DCB_se2_ag4_f_03 - phones	W	116.4988
116.4388	DCB_se2_ag4_f_03 - words	we	116.7188
116.4988	DCB_se2_ag4_f_03 - phones	IY1	116.7188
116.7188	DCB_se2_ag4_f_03 - phones	S	116.8988
116.7188	DCB_se2_ag4_f_03 - words	sat	117.0288
116.8988	DCB_se2_ag4_f_03 - phones	AE1	116.9788
116.9788	DCB_se2_ag4_f_03 - phones	T	117.0288
117.0288	DCB_se2_ag4_f_03 - phones	AH0	117.1188
117.0288	DCB_se2_ag4_f_03 - words	across	117.3788
117.1188	DCB_se2_ag4_f_03 - phones	K	117.1588
117.1588	DCB_se2_ag4_f_03 - phones	R	117.2088
117.2088	DCB_se2_ag4_f_03 - phones	AO1	117.2788
117.2788	DCB_se2_ag4_f_03 - phones	S	117.3788
117.3788	DCB_se2_ag4_f_03 - phones	DH	117.4188
117.3788	DCB_se2_ag4_f_03 - words	the	117.4988
117.4188	DCB_se2_ag4_f_03 - phones	AH0	117.4988
117.4988	DCB_se2_ag4_f_03 - phones	R	117.5988
117.4988	DCB_se2_ag4_f_03 - words	room	117.8588
117.5988	DCB_se2_ag4_f_03 - phones	UW1	117.7688
117.7688	DCB_se2_ag4_f_03 - phones	M	117.8588
117.8588	DCB_se2_ag4_f_03 - phones	AY1	118.0588
117.8588	DCB_se2_ag4_f_03 - words	eyeballing	118.3588
118.0588	DCB_se2_ag4_f_03 - phones	B	118.1088
118.1088	DCB_se2_ag4_f_03 - phones	AO2	118.2088
118.2088	DCB_se2_ag4_f_03 - phones	L	118.2888
118.2888	DCB_se2_ag4_f_03 - phones	IH0	118.3188
118.3188	DCB_se2_ag4_f_03 - phones	NG	118.3588
118.3588	DCB_se2_ag4_f_03 - phones	IY1	118.4388
118.3588	DCB_se2_ag4_f_03 - words	each	118.5688
118.4388	DCB_se2_ag4_f_03 - phones	CH	118.5688
118.5688	DCB_se2_ag4_f_03 - phones	AH1	118.6588
118.5688	DCB_se2_ag4_f_03 - words	other	118.8488
118.6588	DCB_se2_ag4_f_03 - phones	DH	118.7388
118.7388	DCB_se2_ag4_f_03 - phones	ER0	118.8488
118.8488	DCB_se2_ag4_f_03 - phones	sp	118.8788
118.8788	DCB_se2_ag4_f_03 - phones	M	118.9788
118.8788	DCB_se2_ag4_f_03 - words	most	119.1788
118.9788	DCB_se2_ag4_f_03 - phones	OW1	119.0588
119.0588	DCB_se2_ag4_f_03 - phones	S	119.1788
119.1788	DCB_se2_ag4_f_03 - phones	AH0	119.2088
119.1788	DCB_se2_ag4_f_03 - words	of	119.2388
119.2088	DCB_se2_ag4_f_03 - phones	V	119.2388
119.2388	DCB_se2_ag4_f_03 - phones	DH	119.2988
119.2388	DCB_se2_ag4_f_03 - words	the	119.3288
119.2988	DCB_se2_ag4_f_03 - phones	AH0	119.3288
119.3288	DCB_se2_ag4_f_03 - phones	N	119.4588
119.3288	DCB_se2_ag4_f_03 - words	night	119.7188
119.4588	DCB_se2_ag4_f_03 - phones	AY1	119.5488
119.5488	DCB_se2_ag4_f_03 - phones	T	119.7188
119.7188	DCB_se2_ag4_f_03 - phones	spn	119.8988
119.7188	DCB_se2_ag4_f_03 - words	<unk>	119.8988
119.9489	DCB_se2_ag4_f_03 - phones	F	120.0989
119.9489	DCB_se2_ag4_f_03 - words	finally	120.4389
120.0989	DCB_se2_ag4_f_03 - phones	AY1	120.2489
120.2489	DCB_se2_ag4_f_03 - phones	N	120.2789
120.2789	DCB_se2_ag4_f_03 - phones	AH0	120.3289
120.3289	DCB_se2_ag4_f_03 - phones	L	120.4089
120.4089	DCB_se2_ag4_f_03 - phones	IY0	120.4389
120.4389	DCB_se2_ag4_f_03 - phones	HH	120.4689
120.4389	DCB_se2_ag4_f_03 - words	he	120.5889
120.4689	DCB_se2_ag4_f_03 - phones	IY1	120.5889
120.5889	DCB_se2_ag4_f_03 - phones	sp	120.6189
120.6189	DCB_se2_ag4_f_03 - phones	K	120.6889
120.6189	DCB_se2_ag4_f_03 - words	came	120.9589
120.6889	DCB_se2_ag4_f_03 - phones	EY1	120.8489
120.8489	DCB_se2_ag4_f_03 - phones	M	120.9589
120.9589	DCB_se2_ag4_f_03 - phones	OW1	121.0489
120.9589	DCB_se2_ag4_f_03 - words	over	121.1689
121.0489	DCB_se2_ag4_f_03 - phones	V	121.1389
121.1389	DCB_se2_ag4_f_03 - phones	ER0	121.1689
121.1689	DCB_se2_ag4_f_03 - phones	AH0	121.1989
121.1689	DCB_se2_ag4_f_03 - words	and	121.2889
121.1989	DCB_se2_ag4_f_03 - phones	N	121.2889
121.2889	DCB_se2_ag4_f_03 - phones	W	121.3389
121.2889	DCB_se2_ag4_f_03 - words	we	121.4189
121.3389	DCB_se2_ag4_f_03 - phones	IY1	121.4189
121.4189	DCB_se2_ag4_f_03 - phones	sp	121.4689
121.4689	DCB_se2_ag4_f_03 - phones	D	121.5589
121.4689	DCB_se2_ag4_f_03 - words	danced	122.0389
121.5589	DCB_se2_ag4_f_03 - phones	AE1	121.7889
121.7889	DCB_se2_ag4_f_03 - phones	N	121.8589
121.8589	DCB_se2_ag4_f_03 - phones	S	121.9689
121.9689	DCB_se2_ag4_f_03 - phones	T	122.0389
122.5272	DCB_se2_ag4_f_03 - phones	AH0	122.6472
122.5272	DCB_se2_ag4_f_03 - words	and	122.6772
122.6472	DCB_se2_ag4_f_03 - phones	N	122.6772
122.6772	DCB_se2_ag4_f_03 - phones	DH	122.7072
122.6772	DCB_se2_ag4_f_03 - words	then	122.7672
122.7072	DCB_se2_ag4_f_03 - phones	EH1	122.7372
122.7372	DCB_se2_ag4_f_03 - phones	N	122.7672
122.7672	DCB_se2_ag4_f_03 - phones	W	122.7972
122.7672	DCB_se2_ag4_f_03 - words	we	122.8472
122.7972	DCB_se2_ag4_f_03 - phones	IY1	122.8472
122.8472	DCB_se2_ag4_f_03 - phones	G	122.9172
122.8472	DCB_se2_ag4_f_03 - words	got	123.0572
122.9172	DCB_se2_ag4_f_03 - phones	AA1	122.9972
122.9972	DCB_se2_ag4_f_03 - phones	T	123.0572
123.0572	DCB_se2_ag4_f_03 - phones	T	123.1072
123.0572	DCB_se2_ag4_f_03 - words	to	123.1972
123.1072	DCB_se2_ag4_f_03 - phones	AH0	123.1972
123.1972	DCB_se2_ag4_f_03 - phones	T	123.2872
123.1972	DCB_se2_ag4_f_03 - words	talking	123.6272
123.2872	DCB_se2_ag4_f_03 - phones	AO1	123.4772
123.4772	DCB_se2_ag4_f_03 - phones	K	123.5472
123.5472	DCB_se2_ag4_f_03 - phones	IH0	123.5772
123.5772	DCB_se2_ag4_f_03 - phones	NG	123.6272
123.6272	DCB_se2_ag4_f_03 - phones	AH0	123.6872
123.6272	DCB_se2_ag4_f_03 - words	and	123.7572
123.6872	DCB_se2_ag4_f_03 - phones	N	123.7572
123.7572	DCB_se2_ag4_f_03 - phones	T	123.8172
123.7572	DCB_se2_ag4_f_03 - words	talking	124.1072
123.8172	DCB_se2_ag4_f_03 - phones	AO1	123.9672
123.9672	DCB_se2_ag4_f_03 - phones	K	124.0072
124.0072	DCB_se2_ag4_f_03 - phones	IH0	124.0572
124.0572	DCB_se2_ag4_f_03 - phones	NG	124.1072
124.1072	DCB_se2_ag4_f_03 - phones	T	124.1972
124.1072	DCB_se2_ag4_f_03 - words	talking	124.4372
124.1972	DCB_se2_ag4_f_03 - phones	AO1	124.3072
124.3072	DCB_se2_ag4_f_03 - phones	K	124.3672
124.3672	DCB_se2_ag4_f_03 - phones	IH0	124.4072
124.4072	DCB_se2_ag4_f_03 - phones	NG	124.4372
124.4372	DCB_se2_ag4_f_03 - phones	AH0	124.4672
124.4372	DCB_se2_ag4_f_03 - words	and	124.6672
124.4672	DCB_se2_ag4_f_03 - phones	N	124.6672
124.6672	DCB_se2_ag4_f_03 - phones	sp	124.7872
125.0825	DCB_se2_ag4_f_03 - phones	DH	125.1425
125.0825	DCB_se2_ag4_f_03 - words	the	125.1725
125.1425	DCB_se2_ag4_f_03 - phones	AH0	125.1725
125.1725	DCB_se2_ag4_f_03 - phones	R	125.2025
125.1725	DCB_se2_ag4_f_03 - words	rest	125.3825
125.2025	DCB_se2_ag4_f_03 - phones	EH1	125.2525
125.2525	DCB_se2_ag4_f_03 - phones	S	125.3525
125.3525	DCB_se2_ag4_f_03 - phones	T	125.3825
125.3825	DCB_se2_ag4_f_03 - phones	AH0	125.4125
125.3825	DCB_se2_ag4_f_03 - words	of	125.5225
125.4125	DCB_se2_ag4_f_03 - phones	V	125.5225
125.5225	DCB_se2_ag4_f_03 - phones	IH0	125.5525
125.5225	DCB_se2_ag4_f_03 - words	it	125.6225
125.5525	DCB_se2_ag4_f_03 - phones	T	125.6225
125.6225	DCB_se2_ag4_f_03 - phones	AO1	125.6925
125.6225	DCB_se2_ag4_f_03 - words	all	125.7425
125.6925	DCB_se2_ag4_f_03 - phones	L	125.7425
125.7425	DCB_se2_ag4_f_03 - phones	sp	125.8925
125.8925	DCB_se2_ag4_f_03 - phones	F	125.9225
125.8925	DCB_se2_ag4_f_03 - words	from	125.9825
125.9225	DCB_se2_ag4_f_03 - phones	ER0	125.9525
125.9525	DCB_se2_ag4_f_03 - phones	M	125.9825
125.9825	DCB_se2_ag4_f_03 - phones	DH	126.0325
125.9825	DCB_se2_ag4_f_03 - words	there	126.2025
126.0325	DCB_se2_ag4_f_03 - phones	EH1	126.1625
126.1625	DCB_se2_ag4_f_03 - phones	R	126.2025
126.2025	DCB_se2_ag4_f_03 - phones	sp	126.5460
126.5460	DCB_se2_ag4_f_03 - phones	spn	126.9060
126.5460	DCB_se2_ag4_f_03 - words	<unk>	126.9060
126.9060	DCB_se2_ag4_f_03 - phones	sp	126.9760
127.2030	DCB_int_01 - phones	S	127.2930
127.2030	DCB_int_01 - words	so	127.3730
127.2930	DCB_int_01 - phones	OW1	127.3730
127.3730	DCB_int_01 - phones	W	127.4230
127.3730	DCB_int_01 - words	when	127.5330
127.4230	DCB_int_01 - phones	IH1	127.4630
127.4630	DCB_int_01 - phones	N	127.5330
127.5330	DCB_int_01 - phones	Y	127.5630
127.5330	DCB_int_01 - words	you	127.6030
127.5630	DCB_int_01 - phones	UW1	127.6030
127.6030	DCB_int_01 - phones	M	127.6830
127.6030	DCB_int_01 - words	met	127.8330
127.6830	DCB_int_01 - phones	EH1	127.7830
127.7830	DCB_int_01 - phones	T	127.8330
127.8330	DCB_int_01 - words	or	127.8930
127.8330	DCB_int_01 - phones	ER0	127.8930
127.8930	DCB_int_01 - phones	HH	127.9630
127.8930	DCB_int_01 - words	how	128.1030
127.9630	DCB_int_01 - phones	AW1	128.1030
128.1030	DCB_int_01 - phones	L	128.1530
128.1030	DCB_int_01 - words	long	128.3430
128.1530	DCB_int_01 - phones	AO1	128.2230
128.2230	DCB_int_01 - phones	NG	128.3430
128.3430	DCB_int_01 - phones	B	128.3830
128.3430	DCB_int_01 - words	before	128.6930
128.3830	DCB_int_01 - phones	IH0	128.4430
128.4430	DCB_int_01 - phones	F	128.5430
128.5430	DCB_int_01 - phones	AO1	128.5830
128.5830	DCB_int_01 - phones	R	128.6930
128.6930	DCB_int_01 - phones	Y	128.7330
128.6930	DCB_int_01 - words	you	128.7630
128.7330	DCB_int_01 - phones	UW1	128.7630
128.7630	DCB_int_01 - phones	HH	128.9030
128.7630	DCB_int_01 - words	how	129.0030
128.9030	DCB_int_01 - phones	AW1	129.0030
129.0030	DCB_int_01 - phones	L	129.0430
129.0030	DCB_int_01 - words	long	129.1330
129.0430	DCB_int_01 - phones	AO1	129.0930
129.0930	DCB_int_01 - phones	NG	129.1330
129.1330	DCB_int_01 - phones	D	129.1730
129.1330	DCB_int_01 - words	did	129.2530
129.1730	DCB_int_01 - phones	IH0	129.2030
129.2030	DCB_int_01 - phones	D	129.2530
129.2530	DCB_int_01 - phones	Y	129.2930
129.2530	DCB_int_01 - words	y'all	129.5230
129.2930	DCB_int_01 - phones	AO2	129.3930
129.3930	DCB_int_01 - phones	L	129.5230
129.5230	DCB_int_01 - phones	sp	129.5530
129.7349	DCB_int_01 - phones	D	129.7749
129.7349	DCB_int_01 - words	did	129.8649
129.7749	DCB_int_01 - phones	IH0	129.8149
129.8149	DCB_int_01 - phones	D	129.8649
129.8649	DCB_int_01 - phones	Y	129.9049
129.8649	DCB_int_01 - words	y'all	130.0549
129.9049	DCB_int_01 - phones	AO2	129.9749
129.9749	DCB_int_01 - phones	L	130.0549
130.0549	DCB_int_01 - phones	K	130.1949
130.0549	DCB_int_01 - words	court	130.3849
130.1949	DCB_int_01 - phones	AO1	130.2949
130.2949	DCB_int_01 - phones	R	130.3549
130.3549	DCB_int_01 - phones	T	130.3849
130.3849	DCB_int_01 - words	or	130.5649
130.3849	DCB_int_01 - phones	ER0	130.5649
130.5649	DCB_int_01 - phones	D	130.6449
130.5649	DCB_int_01 - words	date	130.7749
130.6449	DCB_int_01 - phones	EY1	130.7449
130.7449	DCB_int_01 - phones	T	130.7749
130.7749	DCB_int_01 - phones	B	130.8049
130.7749	DCB_int_01 - words	before	130.9249
130.8049	DCB_int_01 - phones	IH0	130.8349
130.8349	DCB_int_01 - phones	F	130.8649
130.8649	DCB_int_01 - phones	AO1	130.8949
130.8680	DCB_se2_ag4_f_03 - phones	Y	130.9780
130.8680	DCB_se2_ag4_f_03 - words	yeah	131.4280
130.8949	DCB_int_01 - phones	R	130.9249
130.9249	DCB_int_01 - phones	Y	131.0349
130.9249	DCB_int_01 - words	you	131.2049
130.9780	DCB_se2_ag4_f_03 - phones	AE1	131.4280
131.0349	DCB_int_01 - phones	UW1	131.2049
131.2049	DCB_int_01 - phones	sp	131.2349
131.2349	DCB_int_01 - phones	G	131.2949
131.2349	DCB_int_01 - words	got	131.5549
131.2949	DCB_int_01 - phones	AA1	131.4049
131.4049	DCB_int_01 - phones	T	131.5549
131.4280	DCB_se2_ag4_f_03 - phones	W	131.4580
131.4280	DCB_se2_ag4_f_03 - words	we	131.4880
131.4580	DCB_se2_ag4_f_03 - phones	IY1	131.4880
131.6793	DCB_se2_ag4_f_03 - phones	W	131.7693
131.6793	DCB_se2_ag4_f_03 - words	we	131.8893
131.7693	DCB_se2_ag4_f_03 - phones	IY1	131.8893
131.8893	DCB_se2_ag4_f_03 - phones	sp	131.9293
131.9293	DCB_se2_ag4_f_03 - phones	D	131.9893
131.9293	DCB_se2_ag4_f_03 - words	dated	132.2493
131.9893	DCB_se2_ag4_f_03 - phones	EY1	132.1293
132.1293	DCB_se2_ag4_f_03 - phones	T	132.1693
132.1693	DCB_se2_ag4_f_03 - phones	IH0	132.2193
132.2193	DCB_se2_ag4_f_03 - phones	D	132.2493
132.2493	DCB_se2_ag4_f_03 - phones	F	132.3493
132.2493	DCB_se2_ag4_f_03 - words	for	132.3793
132.3493	DCB_se2_ag4_f_03 - phones	ER0	132.3793
132.3793	DCB_se2_ag4_f_03 - phones	EH1	132.4093
132.3793	DCB_se2_ag4_f_03 - words	f	132.4393
132.4093	DCB_se2_ag4_f_03 - phones	F	132.4393
132.4393	DCB_se2_ag4_f_03 - phones	F	132.4693
132.4393	DCB_se2_ag4_f_03 - words	for	132.5093
132.4693	DCB_se2_ag4_f_03 - phones	ER0	132.5093
132.5093	DCB_se2_ag4_f_03 - phones	L	132.5493
132.5093	DCB_se2_ag4_f_03 - words	like	132.6593
132.5493	DCB_se2_ag4_f_03 - phones	AY1	132.6093
132.6093	DCB_se2_ag4_f_03 - phones	K	132.6593
132.6593	DCB_se2_ag4_f_03 - phones	F	132.7993
132.6593	DCB_se2_ag4_f_03 - words	five	133.1293
132.7993	DCB_se2_ag4_f_03 - phones	AY1	132.9793
132.9793	DCB_se2_ag4_f_03 - phones	V	133.1293
133.1293	DCB_se2_ag4_f_03 - phones	Y	133.2893
133.1293	DCB_se2_ag4_f_03 - words	years	133.6793
133.2893	DCB_se2_ag4_f_03 - phones	ER0	133.4393
133.4393	DCB_se2_ag4_f_03 - phones	Z	133.6793
133.7264	DCB_int_01 - phones	sil	133.7564
133.7564	DCB_int_01 - words	oh	134.2264
133.7564	DCB_int_01 - phones	OW1	134.2264
134.2101	DCB_se2_ag4_f_03 - phones	M	134.2501
134.2101	DCB_se2_ag4_f_03 - words	mm-hm	134.8101
134.2501	DCB_se2_ag4_f_03 - phones	HH	134.2801
134.2801	DCB_se2_ag4_f_03 - phones	M	134.8101
134.8101	DCB_se2_ag4_f_03 - phones	sp	135.3886
135.3886	DCB_se2_ag4_f_03 - phones	AE1	135.6486
135.3886	DCB_se2_ag4_f_03 - words	and	135.9286
135.6486	DCB_se2_ag4_f_03 - phones	N	135.7786
135.7786	DCB_se2_ag4_f_03 - phones	D	135.9286
135.9286	DCB_se2_ag4_f_03 - phones	sp	135.9786
136.2945	DCB_se2_ag4_f_03 - phones	AY1	136.4045
136.2945	DCB_se2_ag4_f_03 - words	i	136.4045
136.4045	DCB_se2_ag4_f_03 - phones	TH	136.4745
136.4045	DCB_se2_ag4_f_03 - words	think	136.5745
136.4745	DCB_se2_ag4_f_03 - phones	IH1	136.5145
136.5145	DCB_se2_ag4_f_03 - phones	NG	136.5445
136.5445	DCB_se2_ag4_f_03 - phones	K	136.5745
136.5745	DCB_se2_ag4_f_03 - phones	HH	136.6645
136.5745	DCB_se2_ag4_f_03 - words	he	136.7645
136.6645	DCB_se2_ag4_f_03 - phones	IY1	136.7645
136.7645	DCB_se2_ag4_f_03 - phones	W	136.8445
136.7645	DCB_se2_ag4_f_03 - words	was	137.2745
136.8445	DCB_se2_ag4_f_03 - phones	AH0	136.8945
136.8945	DCB_se2_ag4_f_03 - phones	Z	137.2745
137.2745	DCB_se2_ag4_f_03 - phones	sp	137.3045
137.3045	DCB_se2_ag4_f_03 - phones	D	137.3545
137.3045	DCB_se2_ag4_f_03 - words	dragging	137.6545
137.3545	DCB_se2_ag4_f_03 - phones	R	137.4145
137.4145	DCB_se2_ag4_f_03 - phones	AE1	137.5245
137.5245	DCB_se2_ag4_f_03 - phones	G	137.5845
137.5845	DCB_se2_ag4_f_03 - phones	IH0	137.6245
137.6245	DCB_se2_ag4_f_03 - phones	NG	137.6545
137.6545	DCB_se2_ag4_f_03 - phones	HH	137.7045
137.6545	DCB_se2_ag4_f_03 - words	his	137.8845
137.7045	DCB_se2_ag4_f_03 - phones	IH1	137.7645
137.7645	DCB_se2_ag4_f_03 - phones	Z	137.8845
137.8845	DCB_se2_ag4_f_03 - phones	F	137.9345
137.8845	DCB_se2_ag4_f_03 - words	feet	138.0445
137.9345	DCB_se2_ag4_f_03 - phones	IY1	138.0045
138.0045	DCB_se2_ag4_f_03 - phones	T	138.0445
138.0445	DCB_se2_ag4_f_03 - phones	sp	138.2689
138.2689	DCB_se2_ag4_f_03 - words	<unk>	138.3589
138.2689	DCB_se2_ag4_f_03 - phones	spn	138.3589
138.3589	DCB_se2_ag4_f_03 - phones	sp	138.4389
138.5886	DCB_int_01 - phones	sil	138.6186
138.6186	DCB_int_01 - phones	M	139.1186
138.6186	DCB_int_01 - words	mm	139.1186
139.0502	DCB_se2_ag4_f_03 - phones	AE1	139.1902
139.0502	DCB_se2_ag4_f_03 - words	and	139.2902
139.1902	DCB_se2_ag4_f_03 - phones	N	139.2902
139.2902	DCB_se2_ag4_f_03 - phones	S	139.4802
139.2902	DCB_se2_ag4_f_03 - words	so	139.8302
139.4802	DCB_se2_ag4_f_03 - phones	OW1	139.8302
139.8302	DCB_se2_ag4_f_03 - words	<unk>	139.8602
139.8302	DCB_se2_ag4_f_03 - phones	spn	139.8602
140.4386	DCB_se2_ag4_f_03 - phones	sil	140.4786
140.4786	DCB_se2_ag4_f_03 - phones	B	140.5586
140.4786	DCB_se2_ag4_f_03 - words	by	140.6586
140.5586	DCB_se2_ag4_f_03 - phones	AY1	140.6586
140.6586	DCB_se2_ag4_f_03 - phones	DH	140.7086
140.6586	DCB_se2_ag4_f_03 - words	this	140.8486
140.7086	DCB_se2_ag4_f_03 - phones	IH1	140.7786
140.7786	DCB_se2_ag4_f_03 - phones	S	140.8486
140.8486	DCB_se2_ag4_f_03 - phones	sp	140.8786
140.8786	DCB_se2_ag4_f_03 - phones	T	140.9786
140.8786	DCB_se2_ag4_f_03 - words	time	141.4386
140.9786	DCB_se2_ag4_f_03 - phones	AY1	141.1786
141.1786	DCB_se2_ag4_f_03 - phones	M	141.4386
141.4386	DCB_se2_ag4_f_03 - phones	AY1	141.5086
141.4386	DCB_se2_ag4_f_03 - words	i	141.5086
141.5086	DCB_se2_ag4_f_03 - phones	W	141.6586
141.5086	DCB_se2_ag4_f_03 - words	was	141.8386
141.6586	DCB_se2_ag4_f_03 - phones	AH0	141.7086
141.7086	DCB_se2_ag4_f_03 - phones	Z	141.8386
141.8981	DCB_se2_ag4_f_03 - phones	T	142.0381
141.8981	DCB_se2_ag4_f_03 - words	twenty	142.3381
142.0381	DCB_se2_ag4_f_03 - phones	W	142.0781
142.0781	DCB_se2_ag4_f_03 - phones	EH1	142.1281
142.1281	DCB_se2_ag4_f_03 - phones	N	142.1681
142.1681	DCB_se2_ag4_f_03 - phones	IY0	142.3381
142.3381	DCB_se2_ag4_f_03 - phones	EY1	142.4481
142.3381	DCB_se2_ag4_f_03 - words	eight	142.4781
142.4481	DCB_se2_ag4_f_03 - phones	T	142.4781
142.4781	DCB_se2_ag4_f_03 - phones	sp	142.5081
143.7586	DCB_se2_ag4_f_03 - phones	M	143.8286
143.7586	DCB_se2_ag4_f_03 - words	mm-hm	144.3086
143.8286	DCB_se2_ag4_f_03 - phones	HH	143.8586
143.8586	DCB_se2_ag4_f_03 - phones	M	144.3086
144.3086	DCB_se2_ag4_f_03 - phones	sp	144.3586
145.1621	DCB_se2_ag4_f_03 - phones	W	145.2421
145.1621	DCB_se2_ag4_f_03 - words	when	145.3121
145.2421	DCB_se2_ag4_f_03 - phones	EH1	145.2721
145.2721	DCB_se2_ag4_f_03 - phones	N	145.3121
145.3121	DCB_se2_ag4_f_03 - phones	W	145.3521
145.3121	DCB_se2_ag4_f_03 - words	we	145.4121
145.3521	DCB_se2_ag4_f_03 - phones	IY1	145.4121
145.4121	DCB_se2_ag4_f_03 - phones	G	145.4921
145.4121	DCB_se2_ag4_f_03 - words	got	145.6421
145.4921	DCB_se2_ag4_f_03 - phones	AA1	145.5821
145.5821	DCB_se2_ag4_f_03 - phones	T	145.6421
145.6421	DCB_se2_ag4_f_03 - phones	M	145.7021
145.6421	DCB_se2_ag4_f_03 - words	married	146.0521
145.7021	DCB_se2_ag4_f_03 - phones	EH1	145.8821
145.8821	DCB_se2_ag4_f_03 - phones	R	145.9621
145.9621	DCB_se2_ag4_f_03 - phones	IY0	145.9921
145.9921	DCB_se2_ag4_f_03 - phones	D	146.0521
146.0521	DCB_se2_ag4_f_03 - words	i	146.1421
146.0521	DCB_se2_ag4_f_03 - phones	AY1	146.1421
146.1421	DCB_se2_ag4_f_03 - phones	W	146.2021
146.1421	DCB_se2_ag4_f_03 - words	was	146.3321
146.2021	DCB_se2_ag4_f_03 - phones	AH0	146.2421
146.2421	DCB_se2_ag4_f_03 - phones	Z	146.3321
146.3321	DCB_se2_ag4_f_03 - phones	T	146.3721
146.3321	DCB_se2_ag4_f_03 - words	twenty	146.6721
146.3721	DCB_se2_ag4_f_03 - phones	W	146.4321
146.4321	DCB_se2_ag4_f_03 - phones	EH1	146.4921
146.4921	DCB_se2_ag4_f_03 - phones	N	146.5321
146.5321	DCB_se2_ag4_f_03 - phones	IY0	146.6721
146.6721	DCB_se2_ag4_f_03 - phones	EY1	146.7721
146.6721	DCB_se2_ag4_f_03 - words	eight	146.8221
146.7721	DCB_se2_ag4_f_03 - phones	T	146.8221
147.4645	DCB_se2_ag4_f_03 - phones	AH0	147.5445
147.4645	DCB_se2_ag4_f_03 - words	and	147.6045
147.5445	DCB_se2_ag4_f_03 - phones	N	147.6045
147.6045	DCB_se2_ag4_f_03 - words	i	147.7145
147.6045	DCB_se2_ag4_f_03 - phones	AY1	147.7145
147.7145	DCB_se2_ag4_f_03 - phones	S	147.8145
147.7145	DCB_se2_ag4_f_03 - words	said	147.9145
147.8145	DCB_se2_ag4_f_03 - phones	EH1	147.8845
147.8845	DCB_se2_ag4_f_03 - phones	D	147.9145
147.9145	DCB_se2_ag4_f_03 - phones	T	147.9445
147.9145	DCB_se2_ag4_f_03 - words	to	147.9745
147.9445	DCB_se2_ag4_f_03 - phones	AH0	147.9745
147.9745	DCB_se2_ag4_f_03 - phones	sp	148.0045
148.0045	DCB_se2_ag4_f_03 - phones	HH	148.0445
148.0045	DCB_se2_ag4_f_03 - words	him	148.3145
148.0445	DCB_se2_ag4_f_03 - phones	IH1	148.1345
148.1345	DCB_se2_ag4_f_03 - phones	M	148.3145
148.3145	DCB_se2_ag4_f_03 - phones	L	148.3645
148.3145	DCB_se2_ag4_f_03 - words	look	148.5145
148.3645	DCB_se2_ag4_f_03 - phones	UH1	148.4845
148.4845	DCB_se2_ag4_f_03 - phones	K	148.5145
148.5145	DCB_se2_ag4_f_03 - phones	sp	148.5445
148.5445	DCB_se2_ag4_f_03 - phones	Y	148.6245
148.5445	DCB_se2_ag4_f_03 - words	you	148.6845
148.6245	DCB_se2_ag4_f_03 - phones	UW1	148.6845
148.6845	DCB_se2_ag4_f_03 - phones	N	148.7145
148.6845	DCB_se2_ag4_f_03 - words	know	148.8545
148.7145	DCB_se2_ag4_f_03 - phones	OW1	148.8545
148.8545	DCB_se2_ag4_f_03 - phones	sp	148.8845
148.8845	DCB_se2_ag4_f_03 - phones	W	148.9545
148.8845	DCB_se2_ag4_f_03 - words	we	149.0445
148.9545	DCB_se2_ag4_f_03 - phones	IY1	149.0445
149.0445	DCB_se2_ag4_f_03 - phones	EY1	149.1445
149.0445	DCB_se2_ag4_f_03 - words	ain't	149.2045
149.1445	DCB_se2_ag4_f_03 - phones	N	149.1745
149.1745	DCB_se2_ag4_f_03 - phones	T	149.2045
149.2045	DCB_se2_ag4_f_03 - phones	G	149.2345
149.2045	DCB_se2_ag4_f_03 - words	getting	149.3845
149.2345	DCB_se2_ag4_f_03 - phones	IH1	149.2945
149.2945	DCB_se2_ag4_f_03 - phones	T	149.3245
149.3245	DCB_se2_ag4_f_03 - phones	IH0	149.3545
149.3545	DCB_se2_ag4_f_03 - phones	NG	149.3845
149.3845	DCB_se2_ag4_f_03 - phones	N	149.4245
149.3845	DCB_se2_ag4_f_03 - words	no	149.5245
149.4245	DCB_se2_ag4_f_03 - phones	OW1	149.5245
149.5245	DCB_se2_ag4_f_03 - phones	sp	149.5645
149.5645	DCB_se2_ag4_f_03 - phones	Y	149.6445
149.5645	DCB_se2_ag4_f_03 - words	younger	150.0445
149.6445	DCB_se2_ag4_f_03 - phones	AH1	149.7445
149.7445	DCB_se2_ag4_f_03 - phones	NG	149.8245
149.8245	DCB_se2_ag4_f_03 - phones	G	149.8845
149.8845	DCB_se2_ag4_f_03 - phones	ER0	150.0445
150.0445	DCB_se2_ag4_f_03 - phones	AH0	150.0745
150.0445	DCB_se2_ag4_f_03 - words	and	150.1645
150.0745	DCB_se2_ag4_f_03 - phones	N	150.1645
150.1645	DCB_se2_ag4_f_03 - words	i	150.3745
150.1645	DCB_se2_ag4_f_03 - phones	AY1	150.3745
150.4580	DCB_se2_ag4_f_03 - phones	R	150.5180
150.4580	DCB_se2_ag4_f_03 - words	really	150.7480
150.5180	DCB_se2_ag4_f_03 - phones	IY1	150.6080
150.6080	DCB_se2_ag4_f_03 - phones	L	150.6780
150.6780	DCB_se2_ag4_f_03 - phones	IY0	150.7480
150.7480	DCB_se2_ag4_f_03 - phones	W	150.8180
150.7480	DCB_se2_ag4_f_03 - words	would	150.8880
150.8180	DCB_se2_ag4_f_03 - phones	UH1	150.8580
150.8580	DCB_se2_ag4_f_03 - phones	D	150.8880
150.8880	DCB_se2_ag4_f_03 - phones	sp	150.9380
150.9380	DCB_se2_ag4_f_03 - phones	L	150.9980
150.9380	DCB_se2_ag4_f_03 - words	like	151.1380
150.9980	DCB_se2_ag4_f_03 - phones	AY1	151.0880
151.0880	DCB_se2_ag4_f_03 - phones	K	151.1380
151.1380	DCB_se2_ag4_f_03 - phones	sp	151.1780
151.1780	DCB_se2_ag4_f_03 - phones	T	151.2180
151.1780	DCB_se2_ag4_f_03 - words	to	151.2480
151.2180	DCB_se2_ag4_f_03 - phones	IH0	151.2480
151.2480	DCB_se2_ag4_f_03 - phones	HH	151.3480
151.2480	DCB_se2_ag4_f_03 - words	have	151.5280
151.3480	DCB_se2_ag4_f_03 - phones	AE1	151.4480
151.4480	DCB_se2_ag4_f_03 - phones	V	151.5280
151.5280	DCB_se2_ag4_f_03 - words	a	151.5880
151.5280	DCB_se2_ag4_f_03 - phones	AH0	151.5880
151.5880	DCB_se2_ag4_f_03 - phones	CH	151.7080
151.5880	DCB_se2_ag4_f_03 - words	child	151.9280
151.7080	DCB_se2_ag4_f_03 - phones	AY1	151.8480
151.8480	DCB_se2_ag4_f_03 - phones	L	151.8980
151.8980	DCB_se2_ag4_f_03 - phones	D	151.9280
151.9280	DCB_se2_ag4_f_03 - phones	sp	151.9580
151.9580	DCB_se2_ag4_f_03 - phones	B	151.9880
151.9580	DCB_se2_ag4_f_03 - words	before	152.3480
151.9880	DCB_se2_ag4_f_03 - phones	IH0	152.0280
152.0280	DCB_se2_ag4_f_03 - phones	F	152.2280
152.2280	DCB_se2_ag4_f_03 - phones	AO1	152.3180
152.3180	DCB_se2_ag4_f_03 - phones	R	152.3480
152.3480	DCB_se2_ag4_f_03 - phones	AH0	152.3780
152.3480	DCB_se2_ag4_f_03 - words	i'm	152.4080
[truncated: 28,440 more rows]
