# Supplementary material for: Considering Performance in the Automated and Manual Coding of Sociolinguistic Variables: Lessons From Variable (ING)
Source: Front Artif Intell. 2021 Apr 29;4:648543. doi: 10.3389/frai.2021.648543 (PMC8117961; doi:10.3389/frai.2021.648543)
Supplement: Supplementary file 4 [file Data_Sheet_4.ZIP › CORAAL_Aligned_as_Tables/DCA_se1_ag1_f_04_1_txout.txt]

tmin	tier	text	tmax
0.3437	DCA_int_03 - phones	sil	0.3737
0.3737	DCA_int_03 - phones	OW2	0.4437
0.3737	DCA_int_03 - words	okay	0.6237
0.4437	DCA_int_03 - phones	K	0.5437
0.5437	DCA_int_03 - phones	EY1	0.6237
0.6237	DCA_int_03 - phones	sp	0.6837
0.8286	DCA_int_03 - phones	S	0.8986
0.8286	DCA_int_03 - words	say	0.9986
0.8986	DCA_int_03 - phones	EY1	0.9986
0.9986	DCA_int_03 - phones	Y	1.0586
0.9986	DCA_int_03 - words	your	1.1586
1.0586	DCA_int_03 - phones	UH1	1.0886
1.0886	DCA_int_03 - phones	R	1.1586
1.1586	DCA_int_03 - phones	N	1.2386
1.1586	DCA_int_03 - words	name	1.4486
1.2386	DCA_int_03 - phones	EY1	1.3786
1.3786	DCA_int_03 - phones	M	1.4486
1.4486	DCA_int_03 - phones	sp	1.5186
1.5186	DCA_int_03 - phones	AH0	1.5486
1.5186	DCA_int_03 - words	again	1.7286
1.5486	DCA_int_03 - phones	G	1.6186
1.6186	DCA_int_03 - phones	EH1	1.6486
1.6486	DCA_int_03 - phones	N	1.7286
1.9534	DCA_int_03 - phones	Y	2.0134
1.9534	DCA_int_03 - words	your	2.0734
2.0134	DCA_int_03 - phones	UH1	2.0434
2.0434	DCA_int_03 - phones	R	2.0734
2.0734	DCA_int_03 - phones	sp	2.1034
2.1034	DCA_int_03 - phones	HH	2.1534
2.1034	DCA_int_03 - words	whole	2.2434
2.1534	DCA_int_03 - phones	OW1	2.1834
2.1834	DCA_int_03 - phones	L	2.2434
2.2434	DCA_int_03 - phones	sp	2.4634
2.4634	DCA_int_03 - phones	N	2.4934
2.4634	DCA_int_03 - words	name	2.5534
2.4934	DCA_int_03 - phones	EY1	2.5234
2.5234	DCA_int_03 - phones	M	2.5534
2.6182	DCA_se1_ag1_f_04 - phones	M	2.7282
2.6182	DCA_se1_ag1_f_04 - words	my	2.7982
2.7282	DCA_se1_ag1_f_04 - phones	AY1	2.7982
2.7982	DCA_se1_ag1_f_04 - phones	N	2.8682
2.7982	DCA_se1_ag1_f_04 - words	name	3.0782
2.8682	DCA_se1_ag1_f_04 - phones	EY1	3.0082
3.0082	DCA_se1_ag1_f_04 - phones	M	3.0782
3.0782	DCA_se1_ag1_f_04 - phones	IH0	3.1182
3.0782	DCA_se1_ag1_f_04 - words	is	3.1682
3.1182	DCA_se1_ag1_f_04 - phones	Z	3.1682
3.1682	DCA_se1_ag1_f_04 - phones	sp	3.1982
3.1982	DCA_se1_ag1_f_04 - phones	TN	4.3782
3.1982	DCA_se1_ag1_f_04 - words	rdx	4.3782
4.3782	DCA_se1_ag1_f_04 - phones	sp	12.9733
4.5479	DCA_int_03 - phones	sil	4.5979
4.5979	DCA_int_03 - phones	OW2	4.6879
4.5979	DCA_int_03 - words	okay	4.9379
4.6879	DCA_int_03 - phones	K	4.8279
4.8279	DCA_int_03 - phones	EY1	4.9379
4.9379	DCA_int_03 - phones	sp	4.9679
5.3427	DCA_int_03 - words	rdx	5.7627
5.3427	DCA_int_03 - phones	TN	5.7627
5.7627	DCA_int_03 - phones	sp	5.7927
5.7927	DCA_int_03 - phones	AH1	5.9627
5.7927	DCA_int_03 - words	um	6.1327
5.9627	DCA_int_03 - phones	M	6.1327
6.1327	DCA_int_03 - phones	sp	6.3627
6.6625	DCA_int_03 - phones	HH	6.7225
6.6625	DCA_int_03 - words	what	6.8425
6.7225	DCA_int_03 - phones	W	6.7625
6.7625	DCA_int_03 - phones	AH1	6.7925
6.7925	DCA_int_03 - phones	T	6.8425
6.8425	DCA_int_03 - phones	K	6.9525
6.8425	DCA_int_03 - words	kind	7.0825
6.9525	DCA_int_03 - phones	AY1	6.9925
6.9925	DCA_int_03 - phones	N	7.0425
7.0425	DCA_int_03 - phones	D	7.0825
7.0825	DCA_int_03 - phones	AH0	7.1125
7.0825	DCA_int_03 - words	of	7.1525
7.1125	DCA_int_03 - phones	V	7.1525
7.1525	DCA_int_03 - phones	G	7.2325
7.1525	DCA_int_03 - words	games	7.5225
7.2325	DCA_int_03 - phones	EY1	7.3425
7.3425	DCA_int_03 - phones	M	7.4225
7.4225	DCA_int_03 - phones	Z	7.5225
7.5225	DCA_int_03 - phones	sp	7.5525
7.5525	DCA_int_03 - phones	D	7.5925
7.5525	DCA_int_03 - words	do	7.6425
7.5925	DCA_int_03 - phones	UW1	7.6425
7.6425	DCA_int_03 - phones	Y	7.7025
7.6425	DCA_int_03 - words	you	7.7525
7.7025	DCA_int_03 - phones	UW1	7.7525
7.7525	DCA_int_03 - phones	sp	7.7825
7.7825	DCA_int_03 - phones	P	7.9325
7.7825	DCA_int_03 - words	play	8.1825
7.9325	DCA_int_03 - phones	L	7.9925
7.9925	DCA_int_03 - phones	EY1	8.1825
8.3132	DCA_int_03 - phones	Y	8.3732
8.3132	DCA_int_03 - words	you	8.4332
8.3732	DCA_int_03 - phones	UW1	8.4332
8.4332	DCA_int_03 - phones	sp	8.4632
8.4632	DCA_int_03 - phones	N	8.4932
8.4632	DCA_int_03 - words	know	8.5232
8.4932	DCA_int_03 - phones	OW1	8.5232
8.5232	DCA_int_03 - phones	sp	8.7532
8.7532	DCA_int_03 - phones	W	8.7832
8.7532	DCA_int_03 - words	when	8.8932
8.7832	DCA_int_03 - phones	EH1	8.8132
8.8132	DCA_int_03 - phones	N	8.8932
8.8932	DCA_int_03 - phones	sp	9.0732
9.3080	DCA_int_03 - phones	S	9.3580
9.3080	DCA_int_03 - words	say	9.4780
9.3580	DCA_int_03 - phones	EY1	9.4780
9.4780	DCA_int_03 - phones	AE1	9.5680
9.4780	DCA_int_03 - words	after	9.7280
9.5680	DCA_int_03 - phones	F	9.6380
9.6380	DCA_int_03 - phones	T	9.6780
9.6780	DCA_int_03 - phones	ER0	9.7280
9.7280	DCA_int_03 - phones	S	9.8580
9.7280	DCA_int_03 - words	school	10.2480
9.8580	DCA_int_03 - phones	K	9.9180
9.9180	DCA_int_03 - phones	UW1	10.2180
10.2180	DCA_int_03 - phones	L	10.2480
10.2480	DCA_int_03 - phones	AO1	10.3780
10.2480	DCA_int_03 - words	or	10.5080
10.3780	DCA_int_03 - phones	R	10.5080
10.7677	DCA_int_03 - phones	sil	10.8077
10.8077	DCA_int_03 - words	uh	11.1777
10.8077	DCA_int_03 - phones	AH1	11.1777
11.1777	DCA_int_03 - phones	sp	11.2077
11.2077	DCA_int_03 - phones	S	11.3677
11.2077	DCA_int_03 - words	say	11.4677
11.3677	DCA_int_03 - phones	EY1	11.4677
11.4677	DCA_int_03 - phones	sp	11.4977
11.4977	DCA_int_03 - phones	L	11.5777
11.4977	DCA_int_03 - words	lunch	11.7977
11.5777	DCA_int_03 - phones	AH1	11.6177
11.6177	DCA_int_03 - phones	N	11.6677
11.6677	DCA_int_03 - phones	CH	11.7977
11.7977	DCA_int_03 - phones	B	11.8477
11.7977	DCA_int_03 - words	break	12.0377
11.8477	DCA_int_03 - phones	R	11.9077
11.9077	DCA_int_03 - phones	EY1	11.9777
11.9777	DCA_int_03 - phones	K	12.0377
12.0377	DCA_int_03 - words	or	12.1577
12.0377	DCA_int_03 - phones	ER0	12.1577
12.1577	DCA_int_03 - phones	S	12.2477
12.1577	DCA_int_03 - words	something	12.4677
12.2477	DCA_int_03 - phones	AH1	12.2777
12.2777	DCA_int_03 - phones	M	12.3277
12.3277	DCA_int_03 - phones	TH	12.4077
12.4077	DCA_int_03 - phones	IH0	12.4377
12.4377	DCA_int_03 - phones	NG	12.4677
12.4677	DCA_int_03 - phones	L	12.4977
12.4677	DCA_int_03 - words	like	12.5777
12.4977	DCA_int_03 - phones	AY1	12.5277
12.5277	DCA_int_03 - phones	K	12.5777
12.5777	DCA_int_03 - phones	sp	12.6777
12.6777	DCA_int_03 - phones	DH	12.7077
12.6777	DCA_int_03 - words	that	12.8177
12.7077	DCA_int_03 - phones	AH0	12.7377
12.7377	DCA_int_03 - phones	T	12.8177
12.9733	DCA_se1_ag1_f_04 - phones	K	13.1233
12.9733	DCA_se1_ag1_f_04 - words	kickball	13.7533
13.1233	DCA_se1_ag1_f_04 - phones	IH1	13.2333
13.2333	DCA_se1_ag1_f_04 - phones	K	13.3433
13.3433	DCA_se1_ag1_f_04 - phones	B	13.3833
13.3833	DCA_se1_ag1_f_04 - phones	AH0	13.4233
13.4233	DCA_se1_ag1_f_04 - phones	L	13.7533
13.8282	DCA_int_03 - phones	K	13.8782
13.8282	DCA_int_03 - words	kickball	14.2882
13.8782	DCA_int_03 - phones	IH1	13.9482
13.9482	DCA_int_03 - phones	K	14.0082
14.0082	DCA_int_03 - phones	B	14.0382
14.0382	DCA_int_03 - phones	AH0	14.0782
14.0782	DCA_int_03 - phones	L	14.2882
14.4031	DCA_int_03 - phones	W	14.4331
14.4031	DCA_int_03 - words	would	14.5231
14.4331	DCA_int_03 - phones	UH1	14.4631
14.4631	DCA_int_03 - phones	D	14.5231
14.5231	DCA_int_03 - phones	Y	14.5631
14.5231	DCA_int_03 - words	you	14.5931
14.5631	DCA_int_03 - phones	UW1	14.5931
14.5931	DCA_int_03 - phones	IH0	14.6231
14.5931	DCA_int_03 - words	explain	14.9031
14.6231	DCA_int_03 - phones	K	14.6531
14.6531	DCA_int_03 - phones	S	14.7231
14.7231	DCA_int_03 - phones	P	14.7631
14.7631	DCA_int_03 - phones	L	14.8131
14.8131	DCA_int_03 - phones	EY1	14.8731
14.8731	DCA_int_03 - phones	N	14.9031
14.9031	DCA_int_03 - phones	HH	14.9831
14.9031	DCA_int_03 - words	how	15.0131
14.9831	DCA_int_03 - phones	AW1	15.0131
15.0131	DCA_int_03 - phones	T	15.0431
15.0131	DCA_int_03 - words	to	15.0731
15.0431	DCA_int_03 - phones	AH0	15.0731
15.0731	DCA_int_03 - phones	P	15.1631
15.0731	DCA_int_03 - words	play	15.2631
15.1631	DCA_int_03 - phones	L	15.1931
15.1931	DCA_int_03 - phones	EY1	15.2631
15.2631	DCA_int_03 - phones	K	15.3631
15.2631	DCA_int_03 - words	kickball	15.7431
15.3631	DCA_int_03 - phones	IH1	15.3931
15.3931	DCA_int_03 - phones	K	15.4731
15.4731	DCA_int_03 - phones	B	15.5331
15.5331	DCA_int_03 - phones	AH0	15.5631
15.5631	DCA_int_03 - phones	L	15.7431
21.6127	DCA_int_03 - phones	sil	21.6527
21.6527	DCA_int_03 - phones	K	21.7627
21.6527	DCA_int_03 - words	kickball	22.2127
21.7627	DCA_int_03 - phones	IH1	21.8527
21.8527	DCA_int_03 - phones	K	21.8827
21.8827	DCA_int_03 - phones	B	21.9627
21.9627	DCA_int_03 - phones	AH0	21.9927
21.9927	DCA_int_03 - phones	L	22.2127
22.2127	DCA_int_03 - phones	sp	40.5273
23.1924	DCA_se1_ag1_f_04 - phones	sil	23.2624
23.2624	DCA_se1_ag1_f_04 - phones	W	23.4024
23.2624	DCA_se1_ag1_f_04 - words	we	23.5424
23.4024	DCA_se1_ag1_f_04 - phones	IY1	23.5424
23.5424	DCA_se1_ag1_f_04 - phones	sp	24.2312
24.2312	DCA_se1_ag1_f_04 - phones	DH	24.3212
24.2312	DCA_se1_ag1_f_04 - words	the	24.4112
24.3212	DCA_se1_ag1_f_04 - phones	AH0	24.4112
24.4112	DCA_se1_ag1_f_04 - phones	G	24.5512
24.4112	DCA_se1_ag1_f_04 - words	g-	24.5512
25.0771	DCA_se1_ag1_f_04 - phones	sil	25.1271
25.1271	DCA_se1_ag1_f_04 - phones	DH	25.2071
25.1271	DCA_se1_ag1_f_04 - words	the	25.2671
25.2071	DCA_se1_ag1_f_04 - phones	AH0	25.2671
25.2671	DCA_se1_ag1_f_04 - phones	W	25.3571
25.2671	DCA_se1_ag1_f_04 - words	way	25.4871
25.3571	DCA_se1_ag1_f_04 - phones	EY1	25.4871
25.4871	DCA_se1_ag1_f_04 - phones	W	25.5871
25.4871	DCA_se1_ag1_f_04 - words	we	25.6271
25.5871	DCA_se1_ag1_f_04 - phones	IY1	25.6271
25.6271	DCA_se1_ag1_f_04 - phones	W	25.6571
25.6271	DCA_se1_ag1_f_04 - words	we	25.6971
25.6571	DCA_se1_ag1_f_04 - phones	IY1	25.6971
25.6971	DCA_se1_ag1_f_04 - phones	P	25.8271
25.6971	DCA_se1_ag1_f_04 - words	play	26.0771
25.8271	DCA_se1_ag1_f_04 - phones	L	25.9171
25.9171	DCA_se1_ag1_f_04 - phones	EY1	26.0771
26.0771	DCA_se1_ag1_f_04 - phones	IH1	26.1071
26.0771	DCA_se1_ag1_f_04 - words	it	26.1771
26.1071	DCA_se1_ag1_f_04 - phones	T	26.1771
26.2189	DCA_se1_ag1_f_04 - phones	sil	26.2589
26.2589	DCA_se1_ag1_f_04 - phones	W	26.3289
26.2589	DCA_se1_ag1_f_04 - words	we	26.4189
26.3289	DCA_se1_ag1_f_04 - phones	IY1	26.4189
26.4189	DCA_se1_ag1_f_04 - phones	P	26.4889
26.4189	DCA_se1_ag1_f_04 - words	play	26.7689
26.4889	DCA_se1_ag1_f_04 - phones	L	26.5689
26.5689	DCA_se1_ag1_f_04 - phones	EY1	26.7689
26.7689	DCA_se1_ag1_f_04 - phones	sp	26.9728
26.9728	DCA_se1_ag1_f_04 - phones	G	27.0528
26.9728	DCA_se1_ag1_f_04 - words	girls	27.3128
27.0528	DCA_se1_ag1_f_04 - phones	ER1	27.1928
27.1928	DCA_se1_ag1_f_04 - phones	L	27.2528
27.2528	DCA_se1_ag1_f_04 - phones	Z	27.3128
27.3128	DCA_se1_ag1_f_04 - phones	AH0	27.4028
27.3128	DCA_se1_ag1_f_04 - words	against	27.7128
27.4028	DCA_se1_ag1_f_04 - phones	G	27.5128
27.5128	DCA_se1_ag1_f_04 - phones	EH1	27.5628
27.5628	DCA_se1_ag1_f_04 - phones	N	27.6128
27.6128	DCA_se1_ag1_f_04 - phones	S	27.6828
27.6828	DCA_se1_ag1_f_04 - phones	T	27.7128
27.7128	DCA_se1_ag1_f_04 - phones	DH	27.7528
27.7128	DCA_se1_ag1_f_04 - words	the	27.8328
27.7528	DCA_se1_ag1_f_04 - phones	AH0	27.8328
27.8328	DCA_se1_ag1_f_04 - phones	B	27.9628
27.8328	DCA_se1_ag1_f_04 - words	boys	28.3228
27.9628	DCA_se1_ag1_f_04 - phones	OY1	28.2928
28.2928	DCA_se1_ag1_f_04 - phones	Z	28.3228
28.3228	DCA_se1_ag1_f_04 - phones	sp	28.8424
28.8424	DCA_se1_ag1_f_04 - phones	AH0	28.9124
28.8424	DCA_se1_ag1_f_04 - words	and	29.0124
28.9124	DCA_se1_ag1_f_04 - phones	N	29.0124
29.0124	DCA_se1_ag1_f_04 - phones	W	29.0824
29.0124	DCA_se1_ag1_f_04 - words	we	29.1224
29.0824	DCA_se1_ag1_f_04 - phones	IY1	29.1224
29.1224	DCA_se1_ag1_f_04 - phones	HH	29.2024
29.1224	DCA_se1_ag1_f_04 - words	have	29.3624
29.2024	DCA_se1_ag1_f_04 - phones	AE1	29.2824
29.2824	DCA_se1_ag1_f_04 - phones	V	29.3624
29.3624	DCA_se1_ag1_f_04 - phones	TH	29.4424
29.3624	DCA_se1_ag1_f_04 - words	three	29.6624
29.4424	DCA_se1_ag1_f_04 - phones	R	29.5324
29.5324	DCA_se1_ag1_f_04 - phones	IY1	29.6624
29.6624	DCA_se1_ag1_f_04 - phones	B	29.7424
29.6624	DCA_se1_ag1_f_04 - words	bases	30.3024
29.7424	DCA_se1_ag1_f_04 - phones	EY1	29.9424
29.9424	DCA_se1_ag1_f_04 - phones	S	30.0924
30.0924	DCA_se1_ag1_f_04 - phones	IY0	30.1424
30.1424	DCA_se1_ag1_f_04 - phones	Z	30.3024
30.6121	DCA_se1_ag1_f_04 - phones	AE1	30.6921
30.6121	DCA_se1_ag1_f_04 - words	and	30.7621
30.6921	DCA_se1_ag1_f_04 - phones	N	30.7621
30.7621	DCA_se1_ag1_f_04 - phones	W	30.8421
30.7621	DCA_se1_ag1_f_04 - words	we	30.8921
30.8421	DCA_se1_ag1_f_04 - phones	IY1	30.8921
30.8921	DCA_se1_ag1_f_04 - phones	HH	30.9621
30.8921	DCA_se1_ag1_f_04 - words	have	31.1021
30.9621	DCA_se1_ag1_f_04 - phones	AE1	31.0321
31.0321	DCA_se1_ag1_f_04 - phones	V	31.1021
31.1021	DCA_se1_ag1_f_04 - phones	T	31.1621
31.1021	DCA_se1_ag1_f_04 - words	to	31.2321
31.1621	DCA_se1_ag1_f_04 - phones	AH0	31.2321
31.2321	DCA_se1_ag1_f_04 - phones	R	31.3221
31.2321	DCA_se1_ag1_f_04 - words	run	31.5021
31.3221	DCA_se1_ag1_f_04 - phones	AH1	31.4421
31.4421	DCA_se1_ag1_f_04 - phones	N	31.5021
31.5021	DCA_se1_ag1_f_04 - phones	T	31.5921
31.5021	DCA_se1_ag1_f_04 - words	to	31.7021
31.5921	DCA_se1_ag1_f_04 - phones	UW1	31.7021
31.7021	DCA_se1_ag1_f_04 - phones	IY1	31.8521
31.7021	DCA_se1_ag1_f_04 - words	each	31.9421
31.8521	DCA_se1_ag1_f_04 - phones	CH	31.9421
31.9421	DCA_se1_ag1_f_04 - phones	W	32.0321
31.9421	DCA_se1_ag1_f_04 - words	one	32.2121
32.0321	DCA_se1_ag1_f_04 - phones	AH1	32.1121
32.1121	DCA_se1_ag1_f_04 - phones	N	32.2121
32.2121	DCA_se1_ag1_f_04 - phones	AH0	32.2521
32.2121	DCA_se1_ag1_f_04 - words	of	32.2821
32.2521	DCA_se1_ag1_f_04 - phones	V	32.2821
32.2821	DCA_se1_ag1_f_04 - phones	DH	32.3521
32.2821	DCA_se1_ag1_f_04 - words	them	32.5421
32.3521	DCA_se1_ag1_f_04 - phones	EH1	32.4821
32.4821	DCA_se1_ag1_f_04 - phones	M	32.5421
32.5421	DCA_se1_ag1_f_04 - phones	sp	32.9726
32.9726	DCA_se1_ag1_f_04 - phones	AE1	33.1126
32.9726	DCA_se1_ag1_f_04 - words	and	33.1726
33.1126	DCA_se1_ag1_f_04 - phones	N	33.1726
33.1726	DCA_se1_ag1_f_04 - phones	DH	33.2126
33.1726	DCA_se1_ag1_f_04 - words	the	33.2826
33.2126	DCA_se1_ag1_f_04 - phones	AH0	33.2826
33.2826	DCA_se1_ag1_f_04 - phones	W	33.4026
33.2826	DCA_se1_ag1_f_04 - words	one	33.6926
33.4026	DCA_se1_ag1_f_04 - phones	AH1	33.5926
33.5926	DCA_se1_ag1_f_04 - phones	N	33.6926
33.6926	DCA_se1_ag1_f_04 - phones	sp	34.4324
34.4324	DCA_se1_ag1_f_04 - phones	AH1	34.6124
34.4324	DCA_se1_ag1_f_04 - words	um	34.8024
34.6124	DCA_se1_ag1_f_04 - phones	M	34.8024
34.8852	DCA_se1_ag1_f_04 - phones	sil	34.9552
34.9552	DCA_se1_ag1_f_04 - phones	spn	35.0652
34.9552	DCA_se1_ag1_f_04 - words	<unk>	35.0652
35.9221	DCA_se1_ag1_f_04 - phones	sil	35.9721
35.9721	DCA_se1_ag1_f_04 - phones	IH1	36.0421
35.9721	DCA_se1_ag1_f_04 - words	if	36.1121
36.0421	DCA_se1_ag1_f_04 - phones	F	36.1121
36.1121	DCA_se1_ag1_f_04 - phones	DH	36.1821
36.1121	DCA_se1_ag1_f_04 - words	they	36.3221
36.1821	DCA_se1_ag1_f_04 - phones	EY1	36.3221
36.3221	DCA_se1_ag1_f_04 - phones	K	36.4421
36.3221	DCA_se1_ag1_f_04 - words	catch	36.7221
36.4421	DCA_se1_ag1_f_04 - phones	AE1	36.5721
36.5721	DCA_se1_ag1_f_04 - phones	CH	36.7221
36.7221	DCA_se1_ag1_f_04 - phones	DH	36.7721
36.7221	DCA_se1_ag1_f_04 - words	the	36.8321
36.7721	DCA_se1_ag1_f_04 - phones	AH0	36.8321
36.8321	DCA_se1_ag1_f_04 - phones	B	36.9221
36.8321	DCA_se1_ag1_f_04 - words	ball	37.2821
36.9221	DCA_se1_ag1_f_04 - phones	AO1	37.1621
37.1621	DCA_se1_ag1_f_04 - phones	L	37.2821
37.5418	DCA_se1_ag1_f_04 - phones	sil	37.5718
37.5718	DCA_se1_ag1_f_04 - phones	W	37.6318
37.5718	DCA_se1_ag1_f_04 - words	well	37.7918
37.6318	DCA_se1_ag1_f_04 - phones	EH1	37.7118
37.7118	DCA_se1_ag1_f_04 - phones	L	37.7918
37.7918	DCA_se1_ag1_f_04 - phones	W	37.8518
37.7918	DCA_se1_ag1_f_04 - words	we	38.0118
37.8518	DCA_se1_ag1_f_04 - phones	IY1	38.0118
38.0118	DCA_se1_ag1_f_04 - phones	AW1	38.1718
38.0118	DCA_se1_ag1_f_04 - words	out	38.2518
38.1718	DCA_se1_ag1_f_04 - phones	T	38.2518
38.2518	DCA_se1_ag1_f_04 - phones	sp	38.2818
38.2818	DCA_se1_ag1_f_04 - phones	AO1	38.4118
38.2818	DCA_se1_ag1_f_04 - words	or	38.4718
38.4118	DCA_se1_ag1_f_04 - phones	R	38.4718
38.4718	DCA_se1_ag1_f_04 - phones	DH	38.5418
38.4718	DCA_se1_ag1_f_04 - words	they	38.6418
38.5418	DCA_se1_ag1_f_04 - phones	EY1	38.6418
38.6418	DCA_se1_ag1_f_04 - phones	HH	38.6918
38.6418	DCA_se1_ag1_f_04 - words	hit	38.8318
38.6918	DCA_se1_ag1_f_04 - phones	IH1	38.7718
38.7718	DCA_se1_ag1_f_04 - phones	T	38.8318
38.8318	DCA_se1_ag1_f_04 - phones	AH1	38.8918
38.8318	DCA_se1_ag1_f_04 - words	us	38.9718
38.8918	DCA_se1_ag1_f_04 - phones	S	38.9718
38.9718	DCA_se1_ag1_f_04 - phones	W	39.0018
38.9718	DCA_se1_ag1_f_04 - words	with	39.1018
39.0018	DCA_se1_ag1_f_04 - phones	IH0	39.0718
39.0718	DCA_se1_ag1_f_04 - phones	TH	39.1018
39.1018	DCA_se1_ag1_f_04 - phones	DH	39.1418
39.1018	DCA_se1_ag1_f_04 - words	the	39.2018
39.1418	DCA_se1_ag1_f_04 - phones	AH0	39.2018
39.2018	DCA_se1_ag1_f_04 - phones	B	39.3018
39.2018	DCA_se1_ag1_f_04 - words	ball	39.5118
39.3018	DCA_se1_ag1_f_04 - phones	AO1	39.4218
39.4218	DCA_se1_ag1_f_04 - phones	L	39.5118
39.5118	DCA_se1_ag1_f_04 - phones	W	39.5818
39.5118	DCA_se1_ag1_f_04 - words	we	39.7118
39.5818	DCA_se1_ag1_f_04 - phones	IY1	39.7118
39.7118	DCA_se1_ag1_f_04 - phones	AW1	39.8818
39.7118	DCA_se1_ag1_f_04 - words	out	39.9518
39.8818	DCA_se1_ag1_f_04 - phones	T	39.9518
40.5273	DCA_int_03 - phones	M	40.6573
40.5273	DCA_int_03 - words	mm-hm	40.8973
40.6573	DCA_int_03 - phones	HH	40.7773
40.7773	DCA_int_03 - phones	M	40.8973
40.8973	DCA_int_03 - phones	sp	41.7720
41.7720	DCA_int_03 - phones	S	41.9120
41.7720	DCA_int_03 - words	so	42.2120
41.9120	DCA_int_03 - phones	OW1	42.2120
42.5919	DCA_int_03 - phones	HH	42.6719
42.5919	DCA_int_03 - words	how	42.7119
42.6719	DCA_int_03 - phones	AW1	42.7119
42.7119	DCA_int_03 - phones	D	42.7719
42.7119	DCA_int_03 - words	do	42.8019
42.7719	DCA_int_03 - phones	UW1	42.8019
42.8019	DCA_int_03 - phones	Y	42.8819
42.8019	DCA_int_03 - words	you	43.1119
42.8819	DCA_int_03 - phones	UW1	43.1119
43.1119	DCA_int_03 - phones	AH1	43.2619
43.1119	DCA_int_03 - words	um	43.4719
43.2619	DCA_int_03 - phones	M	43.4719
43.4719	DCA_int_03 - phones	sp	44.9624
44.9624	DCA_int_03 - phones	HH	45.0824
44.9624	DCA_int_03 - words	how	45.1224
45.0824	DCA_int_03 - phones	AW1	45.1224
45.1224	DCA_int_03 - phones	D	45.1824
45.1224	DCA_int_03 - words	do	45.2124
45.1824	DCA_int_03 - phones	UW1	45.2124
45.2124	DCA_int_03 - phones	Y	45.2524
45.2124	DCA_int_03 - words	you	45.3124
45.2524	DCA_int_03 - phones	UW1	45.3124
45.3124	DCA_int_03 - phones	CH	45.4624
45.3124	DCA_int_03 - words	choose	45.7424
45.4624	DCA_int_03 - phones	UW1	45.6524
45.6524	DCA_int_03 - phones	Z	45.7424
45.7424	DCA_int_03 - phones	W	45.8024
45.7424	DCA_int_03 - words	which	45.9524
45.8024	DCA_int_03 - phones	IH1	45.8424
45.8424	DCA_int_03 - phones	CH	45.9524
45.9524	DCA_int_03 - phones	W	46.0024
45.9524	DCA_int_03 - words	one	46.1124
46.0024	DCA_int_03 - phones	AH1	46.0624
46.0624	DCA_int_03 - phones	N	46.1124
46.1124	DCA_int_03 - phones	IH0	46.1524
46.1124	DCA_int_03 - words	is	46.2724
46.1524	DCA_int_03 - phones	Z	46.2724
46.2724	DCA_int_03 - phones	sp	46.3024
46.3024	DCA_int_03 - phones	G	46.3324
46.3024	DCA_int_03 - words	gonna	46.5124
46.3324	DCA_int_03 - phones	AA1	46.4024
46.4024	DCA_int_03 - phones	N	46.4424
46.4424	DCA_int_03 - phones	AH0	46.5124
46.5124	DCA_int_03 - phones	sp	46.5524
46.5524	DCA_int_03 - phones	B	46.6324
46.5524	DCA_int_03 - words	be	46.8424
46.6324	DCA_int_03 - phones	IY0	46.8424
46.9471	DCA_int_03 - phones	sil	46.9971
46.9971	DCA_int_03 - phones	AH1	47.1971
46.9971	DCA_int_03 - words	uh	47.1971
47.1971	DCA_int_03 - phones	sp	47.2271
47.2271	DCA_int_03 - phones	AO1	47.3071
47.2271	DCA_int_03 - words	on	47.4371
47.3071	DCA_int_03 - phones	N	47.4371
47.4371	DCA_int_03 - phones	sp	47.4671
47.4671	DCA_int_03 - phones	DH	47.4971
47.4671	DCA_int_03 - words	the	47.5671
47.4971	DCA_int_03 - phones	AH0	47.5671
47.5671	DCA_int_03 - phones	T	47.7071
47.5671	DCA_int_03 - words	team	47.8671
47.7071	DCA_int_03 - phones	IY1	47.8271
47.8271	DCA_int_03 - phones	M	47.8671
47.8671	DCA_int_03 - phones	sp	47.9371
47.9371	DCA_int_03 - words	or	47.9671
47.9371	DCA_int_03 - phones	ER0	47.9671
47.9671	DCA_int_03 - phones	EH1	48.0071
47.9671	DCA_int_03 - words	anything	48.2371
48.0071	DCA_int_03 - phones	N	48.0371
48.0371	DCA_int_03 - phones	IY0	48.0971
48.0971	DCA_int_03 - phones	TH	48.1571
48.1571	DCA_int_03 - phones	IH2	48.1871
48.1871	DCA_int_03 - phones	NG	48.2371
48.2371	DCA_int_03 - phones	sp	48.2971
48.2971	DCA_int_03 - phones	L	48.3371
48.2971	DCA_int_03 - words	like	48.4171
48.3371	DCA_int_03 - phones	AY1	48.3671
48.3671	DCA_int_03 - phones	K	48.4171
48.4171	DCA_int_03 - phones	sp	48.4571
48.4571	DCA_int_03 - phones	DH	48.4971
48.4571	DCA_int_03 - words	that	48.6371
48.4971	DCA_int_03 - phones	AH0	48.5271
48.5271	DCA_int_03 - phones	T	48.6371
49.7066	DCA_int_03 - phones	sil	49.7466
49.7466	DCA_int_03 - phones	HH	49.8366
49.7466	DCA_int_03 - words	how	49.8666
49.8366	DCA_int_03 - phones	AW1	49.8666
49.8666	DCA_int_03 - phones	D	49.9066
49.8666	DCA_int_03 - words	do	49.9366
49.9066	DCA_int_03 - phones	UW1	49.9366
49.9366	DCA_int_03 - phones	Y	49.9766
49.9366	DCA_int_03 - words	you	50.0566
49.9766	DCA_int_03 - phones	UW1	50.0566
50.0566	DCA_int_03 - phones	TH	50.1066
50.0566	DCA_int_03 - words	think	50.1966
50.1066	DCA_int_03 - phones	IH1	50.1366
50.1366	DCA_int_03 - phones	NG	50.1666
50.1666	DCA_int_03 - phones	K	50.1966
50.1966	DCA_int_03 - words	y-	50.2266
50.1966	DCA_int_03 - phones	Y	50.2266
50.2266	DCA_int_03 - phones	Y	50.2566
50.2266	DCA_int_03 - words	you	50.2866
50.2566	DCA_int_03 - phones	UW1	50.2866
50.2866	DCA_int_03 - phones	HH	50.3366
50.2866	DCA_int_03 - words	have	50.3966
50.3366	DCA_int_03 - phones	AE1	50.3666
50.3666	DCA_int_03 - phones	V	50.3966
50.3966	DCA_int_03 - phones	HH	50.4266
50.3966	DCA_int_03 - words	have	50.4866
50.4266	DCA_int_03 - phones	AE1	50.4566
50.4566	DCA_int_03 - phones	V	50.4866
50.4866	DCA_int_03 - phones	T	50.6066
50.4866	DCA_int_03 - words	teams	50.8366
50.6066	DCA_int_03 - phones	IY1	50.7766
50.7766	DCA_int_03 - phones	M	50.8066
50.8066	DCA_int_03 - phones	Z	50.8366
50.8366	DCA_int_03 - phones	sp	50.8666
50.8666	DCA_int_03 - phones	Y	50.9166
50.8666	DCA_int_03 - words	you	50.9766
50.9166	DCA_int_03 - phones	UW1	50.9766
50.9766	DCA_int_03 - phones	S	51.0866
50.9766	DCA_int_03 - words	said	51.1966
51.0866	DCA_int_03 - phones	EH1	51.1266
51.1266	DCA_int_03 - phones	D	51.1966
51.1966	DCA_int_03 - phones	Y	51.2266
51.1966	DCA_int_03 - words	you	51.2566
51.2266	DCA_int_03 - phones	UW1	51.2566
51.2566	DCA_int_03 - phones	HH	51.2866
51.2566	DCA_int_03 - words	have	51.3566
51.2866	DCA_int_03 - phones	AE1	51.3266
51.3266	DCA_int_03 - phones	V	51.3566
51.3566	DCA_int_03 - phones	sp	51.3966
51.3966	DCA_int_03 - phones	T	51.4866
51.3966	DCA_int_03 - words	teams	51.6666
51.4866	DCA_int_03 - phones	IY1	51.5266
51.5266	DCA_int_03 - phones	M	51.6066
51.6066	DCA_int_03 - phones	Z	51.6666
52.3660	DCA_se1_ag1_f_04 - phones	sil	52.4560
52.4560	DCA_se1_ag1_f_04 - phones	B	52.6060
52.4560	DCA_se1_ag1_f_04 - words	boys	52.8760
52.6060	DCA_se1_ag1_f_04 - phones	OY1	52.8160
52.8160	DCA_se1_ag1_f_04 - phones	Z	52.8760
52.8760	DCA_se1_ag1_f_04 - phones	AH0	52.9060
52.8760	DCA_se1_ag1_f_04 - words	against	53.1160
52.9060	DCA_se1_ag1_f_04 - phones	G	52.9660
52.9660	DCA_se1_ag1_f_04 - phones	EH1	52.9960
52.9960	DCA_se1_ag1_f_04 - phones	N	53.0560
53.0560	DCA_se1_ag1_f_04 - phones	S	53.0860
53.0860	DCA_se1_ag1_f_04 - phones	T	53.1160
53.1160	DCA_se1_ag1_f_04 - phones	DH	53.1760
53.1160	DCA_se1_ag1_f_04 - words	the	53.2560
53.1760	DCA_se1_ag1_f_04 - phones	AH0	53.2560
53.2560	DCA_se1_ag1_f_04 - phones	G	53.3560
53.2560	DCA_se1_ag1_f_04 - words	girls	53.5160
53.3560	DCA_se1_ag1_f_04 - phones	ER1	53.4460
53.4460	DCA_se1_ag1_f_04 - phones	L	53.4860
53.4860	DCA_se1_ag1_f_04 - phones	Z	53.5160
53.5160	DCA_se1_ag1_f_04 - phones	sp	53.5560
53.5560	DCA_se1_ag1_f_04 - phones	W	53.6060
53.5560	DCA_se1_ag1_f_04 - words	we	53.6360
53.5881	DCA_int_03 - words	oh	54.2081
53.5881	DCA_int_03 - phones	OW1	54.2081
53.6060	DCA_se1_ag1_f_04 - phones	IY1	53.6360
53.6360	DCA_se1_ag1_f_04 - phones	D	53.6660
53.6360	DCA_se1_ag1_f_04 - words	don't	53.8860
53.6660	DCA_se1_ag1_f_04 - phones	OW1	53.7660
53.7660	DCA_se1_ag1_f_04 - phones	N	53.8860
53.9700	DCA_se1_ag1_f_04 - phones	W	54.0600
53.9700	DCA_se1_ag1_f_04 - words	we	54.0900
54.0600	DCA_se1_ag1_f_04 - phones	IY1	54.0900
54.0900	DCA_se1_ag1_f_04 - phones	D	54.1200
54.0900	DCA_se1_ag1_f_04 - words	don't	54.3400
54.1200	DCA_se1_ag1_f_04 - phones	OW1	54.2000
54.2000	DCA_se1_ag1_f_04 - phones	N	54.2700
54.2700	DCA_se1_ag1_f_04 - phones	T	54.3400
54.3400	DCA_se1_ag1_f_04 - phones	K	54.5100
54.3400	DCA_se1_ag1_f_04 - words	count	54.8000
54.5100	DCA_se1_ag1_f_04 - phones	AW1	54.7000
54.7000	DCA_se1_ag1_f_04 - phones	N	54.7600
54.7600	DCA_se1_ag1_f_04 - phones	T	54.8000
55.0116	DCA_int_03 - phones	sil	55.0516
55.0516	DCA_int_03 - phones	M	55.2716
55.0516	DCA_int_03 - words	mm-hm	55.4616
55.2716	DCA_int_03 - phones	HH	55.3016
55.3016	DCA_int_03 - phones	M	55.4616
55.4616	DCA_int_03 - phones	sp	55.6915
55.6915	DCA_int_03 - phones	M	55.8415
55.6915	DCA_int_03 - words	mm-hm	55.9815
55.8415	DCA_int_03 - phones	HH	55.8715
55.8715	DCA_int_03 - phones	M	55.9815
55.9815	DCA_int_03 - phones	sp	57.4021
57.4021	DCA_int_03 - phones	AH1	57.6221
57.4021	DCA_int_03 - words	um	57.7121
57.6221	DCA_int_03 - phones	M	57.7121
57.7121	DCA_int_03 - phones	D	57.7621
57.7121	DCA_int_03 - words	do	57.8021
57.7621	DCA_int_03 - phones	UW1	57.8021
57.8021	DCA_int_03 - phones	Y	57.8321
57.8021	DCA_int_03 - words	you	57.8721
57.8321	DCA_int_03 - phones	UW1	57.8721
57.8721	DCA_int_03 - phones	P	57.9621
57.8721	DCA_int_03 - words	play	58.0621
57.9621	DCA_int_03 - phones	L	58.0021
58.0021	DCA_int_03 - phones	EY1	58.0621
58.0621	DCA_int_03 - phones	EH1	58.0921
58.0621	DCA_int_03 - words	any	58.2321
58.0921	DCA_int_03 - phones	N	58.1221
58.1221	DCA_int_03 - phones	IY0	58.2321
58.2321	DCA_int_03 - phones	AH1	58.2721
58.2321	DCA_int_03 - words	other	58.3521
58.2721	DCA_int_03 - phones	DH	58.3021
58.3021	DCA_int_03 - phones	ER0	58.3521
58.3521	DCA_int_03 - phones	G	58.4221
58.3521	DCA_int_03 - words	games	58.8021
58.4221	DCA_int_03 - phones	EY1	58.5321
58.5321	DCA_int_03 - phones	M	58.6321
58.6321	DCA_int_03 - phones	Z	58.8021
60.3866	DCA_se1_ag1_f_04 - phones	sil	60.4666
60.4666	DCA_se1_ag1_f_04 - phones	DH	60.5866
60.4666	DCA_se1_ag1_f_04 - words	they	60.7566
60.5866	DCA_se1_ag1_f_04 - phones	EY1	60.7566
60.7566	DCA_se1_ag1_f_04 - phones	P	60.8266
60.7566	DCA_se1_ag1_f_04 - words	play	61.0266
60.8266	DCA_se1_ag1_f_04 - phones	L	60.8966
60.8966	DCA_se1_ag1_f_04 - phones	EY1	61.0266
61.0266	DCA_se1_ag1_f_04 - phones	S	61.1266
61.0266	DCA_se1_ag1_f_04 - words	some	61.2366
61.1266	DCA_se1_ag1_f_04 - phones	AH1	61.1766
61.1766	DCA_se1_ag1_f_04 - phones	M	61.2366
61.2366	DCA_se1_ag1_f_04 - phones	M	61.3366
61.2366	DCA_se1_ag1_f_04 - words	more	61.4666
61.3366	DCA_se1_ag1_f_04 - phones	AO1	61.4066
61.4066	DCA_se1_ag1_f_04 - phones	R	61.4666
61.4666	DCA_se1_ag1_f_04 - phones	B	61.5066
61.4666	DCA_se1_ag1_f_04 - words	but	61.6366
61.5066	DCA_se1_ag1_f_04 - phones	AH1	61.5666
61.5666	DCA_se1_ag1_f_04 - phones	T	61.6366
61.6366	DCA_se1_ag1_f_04 - words	i	61.6666
61.6366	DCA_se1_ag1_f_04 - phones	AY1	61.6666
61.6666	DCA_se1_ag1_f_04 - phones	D	61.6966
61.6666	DCA_se1_ag1_f_04 - words	don't	61.8166
61.6966	DCA_se1_ag1_f_04 - phones	OW1	61.7566
61.7566	DCA_se1_ag1_f_04 - phones	N	61.8166
61.8166	DCA_se1_ag1_f_04 - phones	P	61.9366
61.8166	DCA_se1_ag1_f_04 - words	play	62.0566
61.9366	DCA_se1_ag1_f_04 - phones	L	61.9766
61.9766	DCA_se1_ag1_f_04 - phones	EY1	62.0566
62.0566	DCA_se1_ag1_f_04 - phones	N	62.1366
62.0566	DCA_se1_ag1_f_04 - words	no	62.2266
62.1366	DCA_se1_ag1_f_04 - phones	OW1	62.2266
62.2266	DCA_se1_ag1_f_04 - phones	sp	62.2566
62.2566	DCA_se1_ag1_f_04 - phones	M	62.3266
62.2566	DCA_se1_ag1_f_04 - words	more	62.5466
62.3266	DCA_se1_ag1_f_04 - phones	AO1	62.3566
62.3566	DCA_se1_ag1_f_04 - phones	R	62.5466
62.8961	DCA_int_03 - phones	sil	62.9261
62.9261	DCA_int_03 - phones	Y	62.9761
62.9261	DCA_int_03 - words	you	63.0061
62.9761	DCA_int_03 - phones	UW1	63.0061
63.0061	DCA_int_03 - phones	D	63.0361
63.0061	DCA_int_03 - words	don't	63.0961
63.0361	DCA_int_03 - phones	OW1	63.0661
63.0661	DCA_int_03 - phones	N	63.0961
63.0961	DCA_int_03 - phones	P	63.1461
63.0961	DCA_int_03 - words	play	63.2561
63.1461	DCA_int_03 - phones	L	63.1861
63.1861	DCA_int_03 - phones	EY1	63.2561
63.2561	DCA_int_03 - phones	EH1	63.2961
63.2561	DCA_int_03 - words	anything	63.5761
63.2961	DCA_int_03 - phones	N	63.3661
63.3661	DCA_int_03 - phones	IY0	63.4161
63.4161	DCA_int_03 - phones	TH	63.4461
63.4461	DCA_int_03 - phones	IH2	63.4761
63.4761	DCA_int_03 - phones	NG	63.5761
63.5761	DCA_int_03 - phones	EH1	63.7161
63.5761	DCA_int_03 - words	else	63.7761
63.7161	DCA_int_03 - phones	L	63.7461
63.7461	DCA_int_03 - phones	S	63.7761
63.7761	DCA_int_03 - phones	sp	66.3965
64.9867	DCA_se1_ag1_f_04 - phones	DH	65.0767
64.9867	DCA_se1_ag1_f_04 - words	that	65.1667
65.0767	DCA_se1_ag1_f_04 - phones	AH0	65.1267
65.1267	DCA_se1_ag1_f_04 - phones	T	65.1667
65.1667	DCA_se1_ag1_f_04 - phones	S	65.2267
65.1667	DCA_se1_ag1_f_04 - words	s	65.2267
65.2267	DCA_se1_ag1_f_04 - phones	AO1	65.2767
65.2267	DCA_se1_ag1_f_04 - words	all	65.4367
65.2767	DCA_se1_ag1_f_04 - phones	L	65.4367
65.4367	DCA_se1_ag1_f_04 - phones	AY1	65.4967
65.4367	DCA_se1_ag1_f_04 - words	i	65.4967
65.4967	DCA_se1_ag1_f_04 - phones	L	65.5967
65.4967	DCA_se1_ag1_f_04 - words	like	65.7467
65.5967	DCA_se1_ag1_f_04 - phones	AY1	65.6867
65.6867	DCA_se1_ag1_f_04 - phones	K	65.7467
65.7467	DCA_se1_ag1_f_04 - phones	T	65.7967
65.7467	DCA_se1_ag1_f_04 - words	to	65.8767
65.7967	DCA_se1_ag1_f_04 - phones	AH0	65.8767
65.8767	DCA_se1_ag1_f_04 - phones	P	65.9567
65.8767	DCA_se1_ag1_f_04 - words	play	66.1767
65.9567	DCA_se1_ag1_f_04 - phones	L	66.0167
66.0167	DCA_se1_ag1_f_04 - phones	EY1	66.1767
66.1767	DCA_se1_ag1_f_04 - phones	sp	73.9561
66.3965	DCA_int_03 - phones	IH0	66.4365
66.3965	DCA_int_03 - words	is	66.4965
66.4365	DCA_int_03 - phones	Z	66.4965
66.4965	DCA_int_03 - phones	K	66.5865
66.4965	DCA_int_03 - words	kickball	66.9865
66.5865	DCA_int_03 - phones	IH1	66.6965
66.6965	DCA_int_03 - phones	K	66.7465
66.7465	DCA_int_03 - phones	B	66.7865
66.7865	DCA_int_03 - phones	AH0	66.8265
66.8265	DCA_int_03 - phones	L	66.9865
67.5863	DCA_int_03 - phones	HH	67.6563
67.5863	DCA_int_03 - words	have	67.7363
67.6563	DCA_int_03 - phones	AE1	67.6863
67.6863	DCA_int_03 - phones	V	67.7363
67.7363	DCA_int_03 - phones	Y	67.8063
67.7363	DCA_int_03 - words	you	67.8363
67.8063	DCA_int_03 - phones	UW1	67.8363
67.8363	DCA_int_03 - phones	EH1	67.8663
67.8363	DCA_int_03 - words	ever	67.9963
67.8663	DCA_int_03 - phones	V	67.9063
67.9063	DCA_int_03 - phones	ER0	67.9963
67.9963	DCA_int_03 - phones	P	68.0663
67.9963	DCA_int_03 - words	played	68.2663
68.0663	DCA_int_03 - phones	L	68.1363
68.1363	DCA_int_03 - phones	EY1	68.2363
68.2363	DCA_int_03 - phones	D	68.2663
68.2663	DCA_int_03 - phones	EH1	68.3263
68.2663	DCA_int_03 - words	any	68.4263
68.3263	DCA_int_03 - phones	N	68.3563
68.3563	DCA_int_03 - phones	IY0	68.4263
68.4263	DCA_int_03 - phones	G	68.5063
68.4263	DCA_int_03 - words	games	68.7063
68.5063	DCA_int_03 - phones	EY1	68.5863
68.5863	DCA_int_03 - phones	M	68.6463
68.6463	DCA_int_03 - phones	Z	68.7063
68.7063	DCA_int_03 - phones	AE1	68.7363
68.7063	DCA_int_03 - words	at	68.7663
68.7363	DCA_int_03 - phones	T	68.7663
68.7663	DCA_int_03 - phones	HH	68.8763
68.7663	DCA_int_03 - words	home	69.0763
68.8763	DCA_int_03 - phones	OW1	69.0263
69.0263	DCA_int_03 - phones	M	69.0763
69.0763	DCA_int_03 - phones	W	69.1163
69.0763	DCA_int_03 - words	with	69.2263
69.1163	DCA_int_03 - phones	IH0	69.1563
69.1563	DCA_int_03 - phones	TH	69.2263
69.2263	DCA_int_03 - phones	Y	69.2763
69.2263	DCA_int_03 - words	your	69.4163
69.2763	DCA_int_03 - phones	UH1	69.3263
69.3263	DCA_int_03 - phones	R	69.4163
69.4163	DCA_int_03 - phones	sp	69.4463
69.4463	DCA_int_03 - words	uh	69.6663
69.4463	DCA_int_03 - phones	AH1	69.6663
69.6663	DCA_int_03 - phones	sp	69.9908
69.9908	DCA_int_03 - phones	G	70.0508
69.9908	DCA_int_03 - words	girlfriends	70.4008
70.0508	DCA_int_03 - phones	ER1	70.0808
70.0808	DCA_int_03 - phones	L	70.1708
70.1708	DCA_int_03 - phones	F	70.2308
70.2308	DCA_int_03 - phones	R	70.2808
70.2808	DCA_int_03 - phones	EH2	70.3108
70.3108	DCA_int_03 - phones	N	70.3408
70.3408	DCA_int_03 - phones	D	70.3708
70.3708	DCA_int_03 - phones	Z	70.4008
73.9561	DCA_se1_ag1_f_04 - phones	N	74.1561
73.9561	DCA_se1_ag1_f_04 - words	no	74.3161
74.1561	DCA_se1_ag1_f_04 - phones	OW1	74.3161
74.3161	DCA_se1_ag1_f_04 - phones	W	74.3761
74.3161	DCA_se1_ag1_f_04 - words	we	74.4461
74.3761	DCA_se1_ag1_f_04 - phones	IY1	74.4461
74.4461	DCA_se1_ag1_f_04 - phones	JH	74.5061
74.4461	DCA_se1_ag1_f_04 - words	just	74.6361
74.5061	DCA_se1_ag1_f_04 - phones	IH0	74.5661
74.5661	DCA_se1_ag1_f_04 - phones	S	74.6361
74.6361	DCA_se1_ag1_f_04 - phones	P	74.7761
74.6361	DCA_se1_ag1_f_04 - words	play	74.9761
74.7761	DCA_se1_ag1_f_04 - phones	L	74.8061
74.8061	DCA_se1_ag1_f_04 - phones	EY1	74.9761
74.9761	DCA_se1_ag1_f_04 - phones	R	75.0861
74.9761	DCA_se1_ag1_f_04 - words	records	75.7461
75.0861	DCA_se1_ag1_f_04 - phones	EH1	75.1861
75.1861	DCA_se1_ag1_f_04 - phones	K	75.3361
75.3361	DCA_se1_ag1_f_04 - phones	ER0	75.3761
75.3761	DCA_se1_ag1_f_04 - phones	D	75.4061
75.4061	DCA_se1_ag1_f_04 - phones	Z	75.7461
75.7807	DCA_int_03 - phones	sil	75.8107
75.8107	DCA_int_03 - words	oh	75.9607
75.8107	DCA_int_03 - phones	OW1	75.9607
75.9607	DCA_int_03 - phones	Y	76.0607
75.9607	DCA_int_03 - words	you	76.1007
76.0607	DCA_int_03 - phones	UW1	76.1007
76.1007	DCA_int_03 - phones	sp	76.1307
76.1307	DCA_int_03 - phones	D	76.2307
76.1307	DCA_int_03 - words	do	76.3507
76.2307	DCA_int_03 - phones	UW1	76.3507
76.3507	DCA_int_03 - phones	sp	76.4007
76.4007	DCA_int_03 - phones	W	76.4807
76.4007	DCA_int_03 - words	what	76.5407
76.4807	DCA_int_03 - phones	AH1	76.5107
76.5107	DCA_int_03 - phones	T	76.5407
76.5407	DCA_int_03 - phones	R	76.6007
76.5407	DCA_int_03 - words	records	76.8307
76.6007	DCA_int_03 - phones	EH1	76.6407
76.6407	DCA_int_03 - phones	K	76.7207
76.7207	DCA_int_03 - phones	ER0	76.7507
76.7507	DCA_int_03 - phones	D	76.7907
76.7907	DCA_int_03 - phones	Z	76.8307
76.8307	DCA_int_03 - phones	sp	76.8607
76.8607	DCA_int_03 - phones	D	76.9207
76.8607	DCA_int_03 - words	do	76.9607
76.9207	DCA_int_03 - phones	UW1	76.9607
76.9607	DCA_int_03 - phones	Y	76.9907
76.9607	DCA_int_03 - words	you	77.0607
76.9907	DCA_int_03 - phones	UW1	77.0607
77.0607	DCA_int_03 - phones	sp	77.0907
77.0907	DCA_int_03 - phones	L	77.1807
77.0907	DCA_int_03 - words	like	77.2507
77.1807	DCA_int_03 - phones	AY1	77.2107
77.2107	DCA_int_03 - phones	K	77.2507
77.2507	DCA_int_03 - phones	sp	84.1562
78.0505	DCA_se1_ag1_f_04 - phones	sil	78.1305
78.1305	DCA_se1_ag1_f_04 - phones	spn	78.2505
78.1305	DCA_se1_ag1_f_04 - words	<unk>	78.2505
78.2505	DCA_se1_ag1_f_04 - phones	sp	78.3005
78.3913	DCA_se1_ag1_f_04 - phones	AH1	78.6413
78.3913	DCA_se1_ag1_f_04 - words	um	79.0213
78.6413	DCA_se1_ag1_f_04 - phones	M	79.0213
81.0458	DCA_se1_ag1_f_04 - phones	sil	81.0958
81.0958	DCA_se1_ag1_f_04 - phones	AO1	81.2758
81.0958	DCA_se1_ag1_f_04 - words	always	81.6658
81.2758	DCA_se1_ag1_f_04 - phones	L	81.3458
81.3458	DCA_se1_ag1_f_04 - phones	W	81.4258
81.4258	DCA_se1_ag1_f_04 - phones	EY2	81.5658
81.5658	DCA_se1_ag1_f_04 - phones	Z	81.6658
81.6658	DCA_se1_ag1_f_04 - phones	T	81.7158
81.6658	DCA_se1_ag1_f_04 - words	together	82.2558
81.7158	DCA_se1_ag1_f_04 - phones	AH0	81.8158
81.8158	DCA_se1_ag1_f_04 - phones	G	81.9158
81.9158	DCA_se1_ag1_f_04 - phones	EH1	82.1258
82.1258	DCA_se1_ag1_f_04 - phones	DH	82.2158
82.2158	DCA_se1_ag1_f_04 - phones	ER0	82.2558
82.2558	DCA_se1_ag1_f_04 - phones	sp	82.3758
82.3758	DCA_se1_ag1_f_04 - phones	S	82.5758
82.3758	DCA_se1_ag1_f_04 - words	say	82.7358
82.5758	DCA_se1_ag1_f_04 - phones	EY1	82.7358
82.7358	DCA_se1_ag1_f_04 - phones	IH0	82.7758
82.7358	DCA_se1_ag1_f_04 - words	it	82.8058
82.7758	DCA_se1_ag1_f_04 - phones	T	82.8058
82.8058	DCA_se1_ag1_f_04 - phones	L	82.9058
82.8058	DCA_se1_ag1_f_04 - words	loud	82.9858
82.9058	DCA_se1_ag1_f_04 - phones	AW1	82.9558
82.9558	DCA_se1_ag1_f_04 - phones	D	82.9858
82.9858	DCA_se1_ag1_f_04 - phones	AY1	83.0358
82.9858	DCA_se1_ag1_f_04 - words	i'm	83.0958
83.0358	DCA_se1_ag1_f_04 - phones	M	83.0958
83.0958	DCA_se1_ag1_f_04 - phones	sp	83.1458
83.1458	DCA_se1_ag1_f_04 - phones	B	83.2158
83.1458	DCA_se1_ag1_f_04 - words	black	83.4258
83.2158	DCA_se1_ag1_f_04 - phones	L	83.2658
83.2658	DCA_se1_ag1_f_04 - phones	AE1	83.3358
83.3358	DCA_se1_ag1_f_04 - phones	K	83.4258
83.4258	DCA_se1_ag1_f_04 - phones	AH0	83.4558
83.4258	DCA_se1_ag1_f_04 - words	and	83.4858
83.4558	DCA_se1_ag1_f_04 - phones	N	83.4858
83.4858	DCA_se1_ag1_f_04 - phones	AH0	83.5258
83.4858	DCA_se1_ag1_f_04 - words	i'm	83.5758
83.5258	DCA_se1_ag1_f_04 - phones	M	83.5758
83.5758	DCA_se1_ag1_f_04 - phones	sp	83.6358
83.6358	DCA_se1_ag1_f_04 - phones	P	83.7558
83.6358	DCA_se1_ag1_f_04 - words	proud	84.0958
83.7558	DCA_se1_ag1_f_04 - phones	R	83.8358
83.8358	DCA_se1_ag1_f_04 - phones	AW1	84.0658
84.0658	DCA_se1_ag1_f_04 - phones	D	84.0958
84.0958	DCA_se1_ag1_f_04 - phones	sp	84.1558
84.1562	DCA_int_03 - phones	M	84.2762
84.1562	DCA_int_03 - words	mm-hm	84.5862
84.2762	DCA_int_03 - phones	HH	84.3862
84.3862	DCA_int_03 - phones	M	84.5862
84.5862	DCA_int_03 - phones	sp	95.0292
85.2310	DCA_se1_ag1_f_04 - phones	AE1	85.6610
85.2310	DCA_se1_ag1_f_04 - words	and	85.7810
85.6610	DCA_se1_ag1_f_04 - phones	N	85.7810
86.9168	DCA_se1_ag1_f_04 - phones	sil	86.9768
86.9768	DCA_se1_ag1_f_04 - phones	spn	87.0868
86.9768	DCA_se1_ag1_f_04 - words	<unk>	87.0868
91.0009	DCA_se1_ag1_f_04 - phones	P	91.1109
91.0009	DCA_se1_ag1_f_04 - words	private	91.5309
91.1109	DCA_se1_ag1_f_04 - phones	R	91.1809
91.1809	DCA_se1_ag1_f_04 - phones	AY1	91.3609
91.3609	DCA_se1_ag1_f_04 - phones	V	91.4609
91.4609	DCA_se1_ag1_f_04 - phones	AH0	91.5009
91.5009	DCA_se1_ag1_f_04 - phones	T	91.5309
91.5309	DCA_se1_ag1_f_04 - phones	N	91.6509
91.5309	DCA_se1_ag1_f_04 - words	number	92.0609
91.6509	DCA_se1_ag1_f_04 - phones	AH1	91.7509
91.7509	DCA_se1_ag1_f_04 - phones	M	91.8709
91.8709	DCA_se1_ag1_f_04 - phones	B	91.9209
91.9209	DCA_se1_ag1_f_04 - phones	ER0	92.0609
92.0609	DCA_se1_ag1_f_04 - phones	sp	92.1527
92.1527	DCA_se1_ag1_f_04 - phones	AE1	92.4227
92.1527	DCA_se1_ag1_f_04 - words	and	92.5927
92.4227	DCA_se1_ag1_f_04 - phones	N	92.4627
92.4627	DCA_se1_ag1_f_04 - phones	D	92.5927
93.7254	DCA_se1_ag1_f_04 - phones	D	93.7954
93.7254	DCA_se1_ag1_f_04 - words	don't	93.9854
93.7954	DCA_se1_ag1_f_04 - phones	OW1	93.8554
93.8554	DCA_se1_ag1_f_04 - phones	N	93.9854
93.9854	DCA_se1_ag1_f_04 - phones	B	94.0554
93.9854	DCA_se1_ag1_f_04 - words	be	94.2254
94.0554	DCA_se1_ag1_f_04 - phones	IY1	94.2254
94.2254	DCA_se1_ag1_f_04 - phones	AH0	94.2954
94.2254	DCA_se1_ag1_f_04 - words	afraid	94.8454
94.2954	DCA_se1_ag1_f_04 - phones	F	94.4354
94.4354	DCA_se1_ag1_f_04 - phones	R	94.5154
94.5154	DCA_se1_ag1_f_04 - phones	EY1	94.7454
94.7454	DCA_se1_ag1_f_04 - phones	D	94.8454
95.0292	DCA_int_03 - phones	M	95.1992
95.0292	DCA_int_03 - words	mm-hm	95.5992
95.1992	DCA_int_03 - phones	HH	95.4092
95.4092	DCA_int_03 - phones	M	95.5992
95.5992	DCA_int_03 - phones	sp	97.1558
97.1558	DCA_int_03 - phones	AH1	97.3658
97.1558	DCA_int_03 - words	um	97.5058
97.3658	DCA_int_03 - phones	M	97.5058
97.5058	DCA_int_03 - phones	sp	97.5358
97.5947	DCA_int_03 - phones	D	97.6447
97.5947	DCA_int_03 - words	did	97.7447
97.6447	DCA_int_03 - phones	IH1	97.6847
97.6847	DCA_int_03 - phones	D	97.7447
97.7447	DCA_int_03 - phones	Y	97.8147
97.7447	DCA_int_03 - words	you	97.8747
97.8147	DCA_int_03 - phones	UW1	97.8747
97.8747	DCA_int_03 - phones	EH1	97.9347
97.8747	DCA_int_03 - words	ever	98.0647
97.9347	DCA_int_03 - phones	V	97.9947
97.9947	DCA_int_03 - phones	ER0	98.0647
98.0647	DCA_int_03 - phones	P	98.1647
98.0647	DCA_int_03 - words	play	98.3147
98.1647	DCA_int_03 - phones	L	98.2047
98.2047	DCA_int_03 - phones	EY1	98.3147
98.3147	DCA_int_03 - phones	EH1	98.3447
98.3147	DCA_int_03 - words	any	98.6747
98.3447	DCA_int_03 - phones	N	98.4047
98.4047	DCA_int_03 - phones	IY0	98.6747
98.6747	DCA_int_03 - words	uh	98.8847
98.6747	DCA_int_03 - phones	AH1	98.8847
98.8847	DCA_int_03 - phones	sp	98.9147
98.9147	DCA_int_03 - phones	G	98.9947
98.9147	DCA_int_03 - words	games	99.2247
98.9947	DCA_int_03 - phones	EY1	99.0847
99.0847	DCA_int_03 - phones	M	99.1247
99.1247	DCA_int_03 - phones	Z	99.2247
99.2247	DCA_int_03 - phones	W	99.2547
99.2247	DCA_int_03 - words	when	99.3347
99.2547	DCA_int_03 - phones	EH1	99.2847
99.2847	DCA_int_03 - phones	N	99.3347
99.3347	DCA_int_03 - phones	Y	99.3747
99.3347	DCA_int_03 - words	you	99.4547
99.3747	DCA_int_03 - phones	UW1	99.4547
99.4547	DCA_int_03 - phones	W	99.4847
99.4547	DCA_int_03 - words	were	99.5647
99.4847	DCA_int_03 - phones	ER0	99.5647
99.5647	DCA_int_03 - phones	L	99.6247
99.5647	DCA_int_03 - words	little	99.7647
99.6247	DCA_int_03 - phones	IH1	99.6547
99.6547	DCA_int_03 - phones	T	99.7047
99.7047	DCA_int_03 - phones	AH0	99.7347
99.7347	DCA_int_03 - phones	L	99.7647
101.5614	DCA_se1_ag1_f_04 - phones	sil	101.6014
101.6014	DCA_se1_ag1_f_04 - words	<unk>	101.7114
101.6014	DCA_se1_ag1_f_04 - phones	spn	101.7114
101.7114	DCA_se1_ag1_f_04 - phones	sp	102.0509
102.0509	DCA_se1_ag1_f_04 - phones	P	102.2109
102.0509	DCA_se1_ag1_f_04 - words	play	102.4009
102.2109	DCA_se1_ag1_f_04 - phones	L	102.2809
102.2809	DCA_se1_ag1_f_04 - phones	EY1	102.4009
102.4009	DCA_se1_ag1_f_04 - phones	S	102.4909
102.4009	DCA_se1_ag1_f_04 - words	some	102.5609
102.4909	DCA_se1_ag1_f_04 - phones	AH1	102.5309
102.5309	DCA_se1_ag1_f_04 - phones	M	102.5609
102.5609	DCA_se1_ag1_f_04 - phones	sp	102.7109
102.7668	DCA_se1_ag1_f_04 - phones	CH	102.9368
102.7668	DCA_se1_ag1_f_04 - words	chasing	103.3268
102.9368	DCA_se1_ag1_f_04 - phones	EY1	103.0868
103.0868	DCA_se1_ag1_f_04 - phones	S	103.1968
103.1968	DCA_se1_ag1_f_04 - phones	IH0	103.2368
103.2368	DCA_se1_ag1_f_04 - phones	NG	103.3268
103.3268	DCA_se1_ag1_f_04 - phones	AE1	103.3568
103.3268	DCA_se1_ag1_f_04 - words	and	103.3868
103.3568	DCA_se1_ag1_f_04 - phones	N	103.3868
103.3868	DCA_se1_ag1_f_04 - phones	sp	103.4668
103.4668	DCA_se1_ag1_f_04 - phones	T	103.5668
103.4668	DCA_se1_ag1_f_04 - words	tag	103.9368
103.5668	DCA_se1_ag1_f_04 - phones	AE1	103.8768
103.8768	DCA_se1_ag1_f_04 - phones	G	103.9368
103.9368	DCA_se1_ag1_f_04 - phones	sp	107.8808
104.1205	DCA_int_03 - phones	CH	104.2605
104.1205	DCA_int_03 - words	chasing	104.5205
104.2605	DCA_int_03 - phones	EY1	104.3605
104.3605	DCA_int_03 - phones	S	104.4405
104.4405	DCA_int_03 - phones	IH0	104.4705
104.4705	DCA_int_03 - phones	NG	104.5205
104.5205	DCA_int_03 - phones	AE1	104.5505
104.5205	DCA_int_03 - words	and	104.6305
104.5505	DCA_int_03 - phones	N	104.6305
104.6305	DCA_int_03 - phones	T	104.7205
104.6305	DCA_int_03 - words	tag	105.0605
104.7205	DCA_int_03 - phones	AE1	104.9905
104.9905	DCA_int_03 - phones	G	105.0605
105.2553	DCA_int_03 - phones	W	105.3153
105.2553	DCA_int_03 - words	what	105.4153
105.3153	DCA_int_03 - phones	AH1	105.3553
105.3553	DCA_int_03 - phones	T	105.4153
105.4153	DCA_int_03 - words	s	105.4453
105.4153	DCA_int_03 - phones	S	105.4453
105.4453	DCA_int_03 - phones	sp	105.4753
105.4753	DCA_int_03 - phones	DH	105.5253
105.4753	DCA_int_03 - words	that	105.6953
105.5253	DCA_int_03 - phones	AE1	105.6353
105.6353	DCA_int_03 - phones	T	105.6953
106.7750	DCA_int_03 - phones	HH	106.9950
106.7750	DCA_int_03 - words	how	107.0250
106.9950	DCA_int_03 - phones	AW1	107.0250
107.0250	DCA_int_03 - phones	D	107.0550
107.0250	DCA_int_03 - words	do	107.0850
107.0550	DCA_int_03 - phones	UW1	107.0850
107.0850	DCA_int_03 - phones	Y	107.1150
107.0850	DCA_int_03 - words	you	107.1450
107.1150	DCA_int_03 - phones	UW1	107.1450
107.1450	DCA_int_03 - phones	P	107.1850
107.1450	DCA_int_03 - words	play	107.2550
107.1850	DCA_int_03 - phones	L	107.2250
107.2250	DCA_int_03 - phones	EY1	107.2550
107.2550	DCA_int_03 - phones	sp	107.3950
107.3950	DCA_int_03 - phones	DH	107.4250
107.3950	DCA_int_03 - words	that	107.4850
107.4250	DCA_int_03 - phones	AE1	107.4550
107.4550	DCA_int_03 - phones	T	107.4850
107.8808	DCA_se1_ag1_f_04 - phones	W	107.9308
107.8808	DCA_se1_ag1_f_04 - words	we	108.0408
107.9308	DCA_se1_ag1_f_04 - phones	IY1	108.0408
108.0408	DCA_se1_ag1_f_04 - phones	sp	108.0708
108.5807	DCA_se1_ag1_f_04 - phones	IH1	108.7607
108.5807	DCA_se1_ag1_f_04 - words	if	108.9507
108.7607	DCA_se1_ag1_f_04 - phones	F	108.9507
109.2606	DCA_se1_ag1_f_04 - phones	sil	109.3106
109.3106	DCA_se1_ag1_f_04 - phones	W	109.3906
109.3106	DCA_se1_ag1_f_04 - words	we	109.5006
109.3906	DCA_se1_ag1_f_04 - phones	IY1	109.5006
109.5006	DCA_se1_ag1_f_04 - phones	CH	109.6206
109.5006	DCA_se1_ag1_f_04 - words	chase	109.8406
109.6206	DCA_se1_ag1_f_04 - phones	EY1	109.7606
109.7606	DCA_se1_ag1_f_04 - phones	S	109.8406
109.8406	DCA_se1_ag1_f_04 - words	a	109.8906
109.8406	DCA_se1_ag1_f_04 - phones	AH0	109.8906
109.8906	DCA_se1_ag1_f_04 - phones	sp	109.9506
109.9506	DCA_se1_ag1_f_04 - phones	P	110.0606
109.9506	DCA_se1_ag1_f_04 - words	person	110.5306
110.0606	DCA_se1_ag1_f_04 - phones	ER1	110.2206
110.2206	DCA_se1_ag1_f_04 - phones	S	110.3806
110.3806	DCA_se1_ag1_f_04 - phones	AH0	110.4206
110.4206	DCA_se1_ag1_f_04 - phones	N	110.5306
110.6203	DCA_se1_ag1_f_04 - phones	sil	110.6503
110.6503	DCA_se1_ag1_f_04 - phones	AH0	110.7203
110.6503	DCA_se1_ag1_f_04 - words	and	110.7903
110.7203	DCA_se1_ag1_f_04 - phones	N	110.7903
110.7903	DCA_se1_ag1_f_04 - phones	IH0	110.8603
110.7903	DCA_se1_ag1_f_04 - words	if	110.9003
110.8603	DCA_se1_ag1_f_04 - phones	F	110.9003
110.9003	DCA_se1_ag1_f_04 - phones	W	110.9503
110.9003	DCA_se1_ag1_f_04 - words	we	111.0703
110.9503	DCA_se1_ag1_f_04 - phones	IY1	111.0703
111.0703	DCA_se1_ag1_f_04 - phones	K	111.2003
111.0703	DCA_se1_ag1_f_04 - words	catch	111.4903
111.2003	DCA_se1_ag1_f_04 - phones	AE1	111.3603
111.3603	DCA_se1_ag1_f_04 - phones	CH	111.4903
111.4903	DCA_se1_ag1_f_04 - phones	AH0	111.5203
111.4903	DCA_se1_ag1_f_04 - words	'em	111.5903
111.5203	DCA_se1_ag1_f_04 - phones	M	111.5903
111.9251	DCA_se1_ag1_f_04 - phones	sil	111.9651
111.9651	DCA_se1_ag1_f_04 - phones	W	111.9951
111.9651	DCA_se1_ag1_f_04 - words	we	112.0751
111.9951	DCA_se1_ag1_f_04 - phones	IY1	112.0751
112.0751	DCA_se1_ag1_f_04 - phones	T	112.1651
112.0751	DCA_se1_ag1_f_04 - words	take	112.3651
112.1651	DCA_se1_ag1_f_04 - phones	EY1	112.2951
112.2951	DCA_se1_ag1_f_04 - phones	K	112.3651
112.3651	DCA_se1_ag1_f_04 - phones	sp	112.4151
112.4151	DCA_se1_ag1_f_04 - phones	AH0	112.4451
112.4151	DCA_se1_ag1_f_04 - words	'em	112.5051
112.4451	DCA_se1_ag1_f_04 - phones	M	112.5051
112.5720	DCA_se1_ag1_f_04 - phones	TH	112.6020
112.5720	DCA_se1_ag1_f_04 - words	throw	112.6620
112.6020	DCA_se1_ag1_f_04 - phones	R	112.6320
112.6320	DCA_se1_ag1_f_04 - phones	OW1	112.6620
112.6620	DCA_se1_ag1_f_04 - phones	EH1	112.7620
112.6620	DCA_se1_ag1_f_04 - words	'em	112.9020
112.7620	DCA_se1_ag1_f_04 - phones	M	112.9020
112.9020	DCA_se1_ag1_f_04 - phones	sp	112.9420
112.9829	DCA_se1_ag1_f_04 - phones	M	113.1029
112.9829	DCA_se1_ag1_f_04 - words	make	113.1629
113.1029	DCA_se1_ag1_f_04 - phones	EY1	113.1329
113.1329	DCA_se1_ag1_f_04 - phones	K	113.1629
113.1629	DCA_se1_ag1_f_04 - phones	L	113.2129
113.1629	DCA_se1_ag1_f_04 - words	like	113.3929
113.2129	DCA_se1_ag1_f_04 - phones	AY1	113.3129
113.3129	DCA_se1_ag1_f_04 - phones	K	113.3929
113.3929	DCA_se1_ag1_f_04 - phones	W	113.4329
113.3929	DCA_se1_ag1_f_04 - words	we	113.4929
113.4329	DCA_se1_ag1_f_04 - phones	IY1	113.4929
113.4929	DCA_se1_ag1_f_04 - phones	G	113.5329
113.4929	DCA_se1_ag1_f_04 - words	gonna	113.6429
113.5329	DCA_se1_ag1_f_04 - phones	AH1	113.5729
113.5729	DCA_se1_ag1_f_04 - phones	N	113.6029
113.6029	DCA_se1_ag1_f_04 - phones	AH0	113.6429
113.6429	DCA_se1_ag1_f_04 - phones	sp	114.1829
114.1829	DCA_se1_ag1_f_04 - phones	DH	114.2229
114.1829	DCA_se1_ag1_f_04 - words	the	114.4729
114.2229	DCA_se1_ag1_f_04 - phones	AH1	114.4729
114.4729	DCA_se1_ag1_f_04 - phones	sp	114.5229
114.5229	DCA_se1_ag1_f_04 - phones	AH1	114.8629
114.5229	DCA_se1_ag1_f_04 - words	uh	114.8629
114.8629	DCA_se1_ag1_f_04 - phones	sp	114.9129
114.9535	DCA_se1_ag1_f_04 - phones	T	115.0635
114.9535	DCA_se1_ag1_f_04 - words	trash	115.3735
115.0635	DCA_se1_ag1_f_04 - phones	R	115.1135
115.1135	DCA_se1_ag1_f_04 - phones	AE1	115.2635
115.2635	DCA_se1_ag1_f_04 - phones	SH	115.3735
115.3735	DCA_se1_ag1_f_04 - phones	K	115.5235
115.3735	DCA_se1_ag1_f_04 - words	can	115.7735
115.5235	DCA_se1_ag1_f_04 - phones	AE1	115.7135
115.7135	DCA_se1_ag1_f_04 - phones	N	115.7735
116.4252	DCA_int_03 - phones	sil	116.4552
116.4552	DCA_int_03 - phones	Y	116.4852
116.4552	DCA_int_03 - words	you	116.5852
116.4852	DCA_int_03 - phones	UW1	116.5852
116.5852	DCA_int_03 - phones	D	116.6552
116.5852	DCA_int_03 - words	do	116.9952
116.6552	DCA_int_03 - phones	UW1	116.9952
118.6498	DCA_int_03 - words	<unk>	119.1598
118.6498	DCA_int_03 - phones	spn	119.1598
119.7196	DCA_int_03 - phones	W	119.7896
119.7196	DCA_int_03 - words	well	119.8696
119.7896	DCA_int_03 - phones	EH1	119.8396
119.8396	DCA_int_03 - phones	L	119.8696
119.8696	DCA_int_03 - phones	HH	119.9096
119.8696	DCA_int_03 - words	how	119.9396
119.9096	DCA_int_03 - phones	AW1	119.9396
119.9396	DCA_int_03 - phones	D	120.0096
119.9396	DCA_int_03 - words	do	120.0396
120.0096	DCA_int_03 - phones	UW1	120.0396
120.0396	DCA_int_03 - phones	Y	120.0896
120.0396	DCA_int_03 - words	you	120.1396
120.0896	DCA_int_03 - phones	UW1	120.1396
120.1396	DCA_int_03 - phones	N	120.1996
120.1396	DCA_int_03 - words	know	120.2896
120.1996	DCA_int_03 - phones	OW1	120.2896
120.2896	DCA_int_03 - phones	W	120.3296
120.2896	DCA_int_03 - words	which	120.4396
120.3296	DCA_int_03 - phones	IH1	120.3696
120.3696	DCA_int_03 - phones	CH	120.4396
120.4396	DCA_int_03 - phones	W	120.5096
120.4396	DCA_int_03 - words	one	120.6096
120.5096	DCA_int_03 - phones	AH1	120.5596
120.5596	DCA_int_03 - phones	N	120.6096
120.6096	DCA_int_03 - phones	D	120.6496
120.6096	DCA_int_03 - words	do	120.6996
120.6496	DCA_int_03 - phones	UW1	120.6996
120.6996	DCA_int_03 - phones	Y	120.7396
120.6996	DCA_int_03 - words	you	120.7996
120.7396	DCA_int_03 - phones	UW1	120.7996
120.7996	DCA_int_03 - phones	P	120.8696
120.7996	DCA_int_03 - words	pick	121.0996
120.8696	DCA_int_03 - phones	IH1	120.9596
120.9596	DCA_int_03 - phones	K	121.0996
121.0996	DCA_int_03 - phones	sp	121.1896
121.1896	DCA_int_03 - phones	HH	121.2396
121.1896	DCA_int_03 - words	how	121.4196
121.2396	DCA_int_03 - phones	AW1	121.4196
121.4196	DCA_int_03 - phones	D	121.4696
121.4196	DCA_int_03 - words	do	121.4996
121.4696	DCA_int_03 - phones	UW1	121.4996
121.4996	DCA_int_03 - phones	Y	121.5496
121.4996	DCA_int_03 - words	you	121.5996
121.5496	DCA_int_03 - phones	UW1	121.5996
121.5996	DCA_int_03 - phones	N	121.6496
121.5996	DCA_int_03 - words	know	121.7796
121.6496	DCA_int_03 - phones	OW1	121.7796
121.7796	DCA_int_03 - phones	W	121.8296
121.7796	DCA_int_03 - words	which	121.9596
121.8296	DCA_int_03 - phones	IH1	121.8696
121.8696	DCA_int_03 - phones	CH	121.9596
121.9596	DCA_int_03 - phones	W	122.0196
121.9596	DCA_int_03 - words	one	122.1296
122.0196	DCA_int_03 - phones	AH1	122.0696
122.0696	DCA_int_03 - phones	N	122.1296
122.1296	DCA_int_03 - phones	T	122.1796
122.1296	DCA_int_03 - words	to	122.3396
122.1796	DCA_int_03 - phones	AH0	122.3396
122.3396	DCA_int_03 - phones	sp	122.3696
122.3696	DCA_int_03 - phones	CH	122.5096
122.3696	DCA_int_03 - words	chase	122.5696
122.5096	DCA_int_03 - phones	EY1	122.5396
122.5396	DCA_int_03 - phones	S	122.5696
122.5696	DCA_int_03 - phones	sp	122.5996
124.0248	DCA_se1_ag1_f_04 - phones	sil	124.1148
124.1148	DCA_se1_ag1_f_04 - phones	L	124.2248
124.1148	DCA_se1_ag1_f_04 - words	like	124.4748
124.2248	DCA_se1_ag1_f_04 - phones	AY1	124.3748
124.3748	DCA_se1_ag1_f_04 - phones	K	124.4748
124.4748	DCA_se1_ag1_f_04 - phones	IH1	124.5348
124.4748	DCA_se1_ag1_f_04 - words	it	124.6048
124.5348	DCA_se1_ag1_f_04 - phones	T	124.6048
124.6048	DCA_se1_ag1_f_04 - phones	S	124.7548
124.6048	DCA_se1_ag1_f_04 - words	s	124.7548
124.8247	DCA_se1_ag1_f_04 - phones	IH1	124.9147
124.8247	DCA_se1_ag1_f_04 - words	it	124.9647
124.9147	DCA_se1_ag1_f_04 - phones	T	124.9647
124.9647	DCA_se1_ag1_f_04 - words	s	124.9947
124.9647	DCA_se1_ag1_f_04 - phones	S	124.9947
124.9947	DCA_se1_ag1_f_04 - phones	S	125.0747
124.9947	DCA_se1_ag1_f_04 - words	something	125.2647
125.0747	DCA_se1_ag1_f_04 - phones	AH1	125.1447
125.1447	DCA_se1_ag1_f_04 - phones	M	125.1747
125.1747	DCA_se1_ag1_f_04 - phones	TH	125.2047
125.2047	DCA_se1_ag1_f_04 - phones	IH0	125.2347
125.2347	DCA_se1_ag1_f_04 - phones	NG	125.2647
125.2647	DCA_se1_ag1_f_04 - phones	L	125.3147
125.2647	DCA_se1_ag1_f_04 - words	like	125.4547
125.3147	DCA_se1_ag1_f_04 - phones	AY1	125.4147
125.4147	DCA_se1_ag1_f_04 - phones	K	125.4547
125.4547	DCA_se1_ag1_f_04 - phones	sp	125.4947
125.9045	DCA_se1_ag1_f_04 - phones	AH1	126.2645
125.9045	DCA_se1_ag1_f_04 - words	uh	126.2645
126.2645	DCA_se1_ag1_f_04 - phones	sp	126.4654
126.4654	DCA_se1_ag1_f_04 - phones	DH	126.5554
126.4654	DCA_se1_ag1_f_04 - words	the	126.6054
126.5554	DCA_se1_ag1_f_04 - phones	AH0	126.6054
126.6054	DCA_se1_ag1_f_04 - phones	D	126.7554
126.6054	DCA_se1_ag1_f_04 - words	devil	127.2154
126.7554	DCA_se1_ag1_f_04 - phones	EH1	126.9454
126.9454	DCA_se1_ag1_f_04 - phones	V	127.0654
127.0654	DCA_se1_ag1_f_04 - phones	AH0	127.1054
127.1054	DCA_se1_ag1_f_04 - phones	L	127.2154
127.5552	DCA_se1_ag1_f_04 - phones	sil	127.6052
127.6052	DCA_se1_ag1_f_04 - phones	W	127.7052
127.6052	DCA_se1_ag1_f_04 - words	we	127.7352
127.7052	DCA_se1_ag1_f_04 - phones	IY1	127.7352
127.7352	DCA_se1_ag1_f_04 - phones	HH	127.7752
127.7352	DCA_se1_ag1_f_04 - words	have	127.9152
127.7752	DCA_se1_ag1_f_04 - phones	AE1	127.8552
127.8552	DCA_se1_ag1_f_04 - phones	V	127.9152
127.9152	DCA_se1_ag1_f_04 - phones	sp	127.9652
127.9652	DCA_se1_ag1_f_04 - phones	DH	128.0252
127.9652	DCA_se1_ag1_f_04 - words	the	128.1852
128.0252	DCA_se1_ag1_f_04 - phones	AH1	128.1852
128.1852	DCA_se1_ag1_f_04 - phones	sp	128.2152
128.2152	DCA_se1_ag1_f_04 - phones	AH1	128.3952
128.2152	DCA_se1_ag1_f_04 - words	um	128.5752
128.3952	DCA_se1_ag1_f_04 - phones	M	128.5752
128.8899	DCA_se1_ag1_f_04 - phones	IH1	128.9899
128.8899	DCA_se1_ag1_f_04 - words	it	129.0199
128.9899	DCA_se1_ag1_f_04 - phones	T	129.0199
129.0199	DCA_se1_ag1_f_04 - phones	HH	129.0899
129.0199	DCA_se1_ag1_f_04 - words	have	129.2099
129.0899	DCA_se1_ag1_f_04 - phones	AE1	129.1499
129.1499	DCA_se1_ag1_f_04 - phones	V	129.2099
129.2099	DCA_se1_ag1_f_04 - phones	T	129.2599
129.2099	DCA_se1_ag1_f_04 - words	to	129.2999
129.2599	DCA_se1_ag1_f_04 - phones	AH0	129.2999
129.2999	DCA_se1_ag1_f_04 - phones	B	129.3899
129.2999	DCA_se1_ag1_f_04 - words	be	129.4999
129.3899	DCA_se1_ag1_f_04 - phones	IY1	129.4999
129.4999	DCA_se1_ag1_f_04 - words	a	129.6299
129.4999	DCA_se1_ag1_f_04 - phones	AH0	129.6299
129.6299	DCA_se1_ag1_f_04 - phones	D	129.7699
129.6299	DCA_se1_ag1_f_04 - words	door	130.1199
129.7699	DCA_se1_ag1_f_04 - phones	AO1	130.0399
130.0399	DCA_se1_ag1_f_04 - phones	R	130.1199
130.5946	DCA_se1_ag1_f_04 - phones	sil	130.6546
130.6546	DCA_se1_ag1_f_04 - phones	AH0	130.7746
130.6546	DCA_se1_ag1_f_04 - words	and	130.8246
130.7746	DCA_se1_ag1_f_04 - phones	N	130.8246
130.8246	DCA_se1_ag1_f_04 - phones	AH0	130.9146
130.8246	DCA_se1_ag1_f_04 - words	a	130.9146
130.9146	DCA_se1_ag1_f_04 - phones	sp	130.9546
130.9546	DCA_se1_ag1_f_04 - phones	P	131.0846
130.9546	DCA_se1_ag1_f_04 - words	person	131.4646
131.0846	DCA_se1_ag1_f_04 - phones	ER1	131.2346
131.2346	DCA_se1_ag1_f_04 - phones	S	131.3646
131.3646	DCA_se1_ag1_f_04 - phones	AH0	131.4046
131.4046	DCA_se1_ag1_f_04 - phones	N	131.4646
131.4646	DCA_se1_ag1_f_04 - phones	sp	131.9944
131.9944	DCA_se1_ag1_f_04 - phones	AH0	132.0544
131.9944	DCA_se1_ag1_f_04 - words	and	132.1144
132.0544	DCA_se1_ag1_f_04 - phones	N	132.1144
132.1144	DCA_se1_ag1_f_04 - phones	W	132.1644
132.1144	DCA_se1_ag1_f_04 - words	we	132.2644
132.1644	DCA_se1_ag1_f_04 - phones	IY1	132.2644
132.2644	DCA_se1_ag1_f_04 - phones	T	132.3644
132.2644	DCA_se1_ag1_f_04 - words	take	132.5344
132.3644	DCA_se1_ag1_f_04 - phones	EY1	132.4844
132.4844	DCA_se1_ag1_f_04 - phones	K	132.5344
132.5344	DCA_se1_ag1_f_04 - words	a	132.6144
132.5344	DCA_se1_ag1_f_04 - phones	AH0	132.6144
132.6144	DCA_se1_ag1_f_04 - phones	P	132.7344
132.6144	DCA_se1_ag1_f_04 - words	person	133.0144
132.7344	DCA_se1_ag1_f_04 - phones	ER1	132.8444
132.8444	DCA_se1_ag1_f_04 - phones	S	132.9544
132.9544	DCA_se1_ag1_f_04 - phones	AH0	132.9844
132.9844	DCA_se1_ag1_f_04 - phones	N	133.0144
133.0144	DCA_se1_ag1_f_04 - phones	T	133.0444
133.0144	DCA_se1_ag1_f_04 - words	to	133.0944
133.0444	DCA_se1_ag1_f_04 - phones	AH0	133.0944
133.0944	DCA_se1_ag1_f_04 - phones	B	133.1844
133.0944	DCA_se1_ag1_f_04 - words	be	133.2844
133.1844	DCA_se1_ag1_f_04 - phones	IY1	133.2844
133.2844	DCA_se1_ag1_f_04 - phones	DH	133.3344
133.2844	DCA_se1_ag1_f_04 - words	the	133.3844
133.3344	DCA_se1_ag1_f_04 - phones	AH0	133.3844
133.3844	DCA_se1_ag1_f_04 - phones	D	133.5244
133.3844	DCA_se1_ag1_f_04 - words	door	133.8144
133.5244	DCA_se1_ag1_f_04 - phones	AO1	133.7044
133.7044	DCA_se1_ag1_f_04 - phones	R	133.8144
133.8144	DCA_se1_ag1_f_04 - phones	sp	134.1500
134.1500	DCA_se1_ag1_f_04 - phones	AH0	134.1900
134.1500	DCA_se1_ag1_f_04 - words	and	134.2300
134.1900	DCA_se1_ag1_f_04 - phones	N	134.2300
134.2300	DCA_se1_ag1_f_04 - phones	DH	134.2800
134.2300	DCA_se1_ag1_f_04 - words	the	134.3400
134.2800	DCA_se1_ag1_f_04 - phones	AH0	134.3400
134.3400	DCA_se1_ag1_f_04 - phones	D	134.4900
134.3400	DCA_se1_ag1_f_04 - words	devil	134.7600
134.4900	DCA_se1_ag1_f_04 - phones	EH1	134.6600
134.6600	DCA_se1_ag1_f_04 - phones	V	134.7000
134.7000	DCA_se1_ag1_f_04 - phones	AH0	134.7300
134.7300	DCA_se1_ag1_f_04 - phones	L	134.7600
135.0598	DCA_se1_ag1_f_04 - phones	S	135.1398
135.0598	DCA_se1_ag1_f_04 - words	so	135.1998
135.1398	DCA_se1_ag1_f_04 - phones	OW1	135.1998
135.1998	DCA_se1_ag1_f_04 - phones	W	135.2698
135.1998	DCA_se1_ag1_f_04 - words	we	135.3298
135.2698	DCA_se1_ag1_f_04 - phones	IY1	135.3298
135.3298	DCA_se1_ag1_f_04 - phones	N	135.4398
135.3298	DCA_se1_ag1_f_04 - words	knock	135.6498
135.4398	DCA_se1_ag1_f_04 - phones	AA1	135.5598
135.5598	DCA_se1_ag1_f_04 - phones	K	135.6498
135.6498	DCA_se1_ag1_f_04 - phones	AO1	135.6898
135.6498	DCA_se1_ag1_f_04 - words	on	135.7298
135.6898	DCA_se1_ag1_f_04 - phones	N	135.7298
135.7298	DCA_se1_ag1_f_04 - phones	DH	135.7698
135.7298	DCA_se1_ag1_f_04 - words	the	135.8398
135.7698	DCA_se1_ag1_f_04 - phones	AH0	135.8398
135.8398	DCA_se1_ag1_f_04 - phones	D	135.9598
135.8398	DCA_se1_ag1_f_04 - words	door	136.0498
135.9598	DCA_se1_ag1_f_04 - phones	AO1	136.0198
136.0198	DCA_se1_ag1_f_04 - phones	R	136.0498
136.0498	DCA_se1_ag1_f_04 - phones	AH0	136.0798
136.0498	DCA_se1_ag1_f_04 - words	and	136.1098
136.0798	DCA_se1_ag1_f_04 - phones	N	136.1098
136.1098	DCA_se1_ag1_f_04 - phones	DH	136.1498
136.1098	DCA_se1_ag1_f_04 - words	they	136.2398
136.1498	DCA_se1_ag1_f_04 - phones	EY1	136.2398
136.2398	DCA_se1_ag1_f_04 - phones	AE1	136.3498
136.2398	DCA_se1_ag1_f_04 - words	aks	136.4998
136.3498	DCA_se1_ag1_f_04 - phones	K	136.3998
136.3998	DCA_se1_ag1_f_04 - phones	S	136.4998
136.4998	DCA_se1_ag1_f_04 - phones	AH1	136.5298
136.4998	DCA_se1_ag1_f_04 - words	us	136.5598
136.5298	DCA_se1_ag1_f_04 - phones	S	136.5598
136.5598	DCA_se1_ag1_f_04 - phones	W	136.6498
136.5598	DCA_se1_ag1_f_04 - words	what	136.7398
136.6498	DCA_se1_ag1_f_04 - phones	AH1	136.6898
136.6898	DCA_se1_ag1_f_04 - phones	T	136.7398
136.7398	DCA_se1_ag1_f_04 - phones	K	136.8198
136.7398	DCA_se1_ag1_f_04 - words	kind	136.9598
136.8198	DCA_se1_ag1_f_04 - phones	AY1	136.9198
136.9198	DCA_se1_ag1_f_04 - phones	N	136.9598
136.9598	DCA_se1_ag1_f_04 - phones	AH0	136.9998
136.9598	DCA_se1_ag1_f_04 - words	of	137.0398
136.9998	DCA_se1_ag1_f_04 - phones	V	137.0398
137.0398	DCA_se1_ag1_f_04 - phones	sp	137.0698
137.0698	DCA_se1_ag1_f_04 - phones	P	137.1898
137.0698	DCA_se1_ag1_f_04 - words	pie	137.3598
137.1898	DCA_se1_ag1_f_04 - phones	AY1	137.3598
137.3598	DCA_se1_ag1_f_04 - phones	W	137.4198
137.3598	DCA_se1_ag1_f_04 - words	we	137.4598
137.4198	DCA_se1_ag1_f_04 - phones	IY1	137.4598
137.4598	DCA_se1_ag1_f_04 - phones	W	137.5598
137.4598	DCA_se1_ag1_f_04 - words	want	137.7498
137.5598	DCA_se1_ag1_f_04 - phones	AO1	137.6898
137.6898	DCA_se1_ag1_f_04 - phones	N	137.7198
137.7198	DCA_se1_ag1_f_04 - phones	T	137.7498
138.3192	DCA_se1_ag1_f_04 - phones	sil	138.3592
138.3592	DCA_se1_ag1_f_04 - phones	AH0	138.4492
138.3592	DCA_se1_ag1_f_04 - words	and	138.4792
138.4492	DCA_se1_ag1_f_04 - phones	N	138.4792
138.4792	DCA_se1_ag1_f_04 - phones	DH	138.5092
138.4792	DCA_se1_ag1_f_04 - words	the	138.5792
138.5092	DCA_se1_ag1_f_04 - phones	AH0	138.5792
138.5792	DCA_se1_ag1_f_04 - phones	P	138.6992
138.5792	DCA_se1_ag1_f_04 - words	people	138.9692
138.6992	DCA_se1_ag1_f_04 - phones	IY1	138.8292
138.8292	DCA_se1_ag1_f_04 - phones	P	138.8692
138.8692	DCA_se1_ag1_f_04 - phones	AH0	138.9292
138.9292	DCA_se1_ag1_f_04 - phones	L	138.9692
138.9692	DCA_se1_ag1_f_04 - phones	HH	139.0092
138.9692	DCA_se1_ag1_f_04 - words	who	139.1992
139.0092	DCA_se1_ag1_f_04 - phones	UW1	139.1992
139.4700	DCA_se1_ag1_f_04 - phones	sil	139.5200
139.5200	DCA_se1_ag1_f_04 - phones	DH	139.5800
139.5200	DCA_se1_ag1_f_04 - words	they	139.9300
139.5800	DCA_se1_ag1_f_04 - phones	EY1	139.9300
139.9300	DCA_se1_ag1_f_04 - phones	AO0	140.1200
139.9300	DCA_se1_ag1_f_04 - words	already	140.4400
140.1200	DCA_se1_ag1_f_04 - phones	L	140.1700
140.1700	DCA_se1_ag1_f_04 - phones	R	140.2400
140.2400	DCA_se1_ag1_f_04 - phones	EH1	140.3200
140.3200	DCA_se1_ag1_f_04 - phones	D	140.3700
140.3700	DCA_se1_ag1_f_04 - phones	IY0	140.4400
140.4400	DCA_se1_ag1_f_04 - phones	N	140.5500
140.4400	DCA_se1_ag1_f_04 - words	named	140.8300
140.5500	DCA_se1_ag1_f_04 - phones	EY1	140.7700
140.7700	DCA_se1_ag1_f_04 - phones	M	140.8000
140.8000	DCA_se1_ag1_f_04 - phones	D	140.8300
140.8300	DCA_se1_ag1_f_04 - phones	DH	140.8600
140.8300	DCA_se1_ag1_f_04 - words	the	140.9000
140.8600	DCA_se1_ag1_f_04 - phones	AH0	140.9000
140.9000	DCA_se1_ag1_f_04 - phones	P	141.1000
140.9000	DCA_se1_ag1_f_04 - words	pie	141.6600
141.1000	DCA_se1_ag1_f_04 - phones	AY1	141.6600
142.0245	DCA_se1_ag1_f_04 - phones	sil	142.0545
142.0545	DCA_se1_ag1_f_04 - phones	DH	142.1745
142.0545	DCA_se1_ag1_f_04 - words	they	142.3145
142.1745	DCA_se1_ag1_f_04 - phones	EY1	142.3145
142.3145	DCA_se1_ag1_f_04 - phones	R	142.4045
142.3145	DCA_se1_ag1_f_04 - words	run	142.5845
142.4045	DCA_se1_ag1_f_04 - phones	AH1	142.4945
142.4945	DCA_se1_ag1_f_04 - phones	N	142.5845
142.5845	DCA_se1_ag1_f_04 - phones	AE1	142.7045
142.5845	DCA_se1_ag1_f_04 - words	after	142.9445
142.7045	DCA_se1_ag1_f_04 - phones	F	142.8145
142.8145	DCA_se1_ag1_f_04 - phones	T	142.9045
142.9045	DCA_se1_ag1_f_04 - phones	ER0	142.9445
142.9445	DCA_se1_ag1_f_04 - phones	IH0	143.0345
142.9445	DCA_se1_ag1_f_04 - words	him	143.0945
143.0345	DCA_se1_ag1_f_04 - phones	M	143.0945
143.3593	DCA_se1_ag1_f_04 - phones	DH	143.4193
143.3593	DCA_se1_ag1_f_04 - words	they	143.4693
143.4193	DCA_se1_ag1_f_04 - phones	EY1	143.4693
143.4693	DCA_se1_ag1_f_04 - phones	HH	143.5093
143.4693	DCA_se1_ag1_f_04 - words	have	143.6093
143.5093	DCA_se1_ag1_f_04 - phones	AE1	143.5493
143.5493	DCA_se1_ag1_f_04 - phones	V	143.6093
143.6093	DCA_se1_ag1_f_04 - phones	T	143.6693
143.6093	DCA_se1_ag1_f_04 - words	to	143.7193
143.6693	DCA_se1_ag1_f_04 - phones	AH0	143.7193
143.7193	DCA_se1_ag1_f_04 - phones	P	143.8693
143.7193	DCA_se1_ag1_f_04 - words	pay	143.9493
143.8693	DCA_se1_ag1_f_04 - phones	EY1	143.9493
143.9493	DCA_se1_ag1_f_04 - phones	F	144.0593
143.9493	DCA_se1_ag1_f_04 - words	for	144.1493
144.0593	DCA_se1_ag1_f_04 - phones	ER0	144.1493
144.1493	DCA_se1_ag1_f_04 - phones	DH	144.1793
144.1493	DCA_se1_ag1_f_04 - words	the	144.2093
144.1793	DCA_se1_ag1_f_04 - phones	AH0	144.2093
144.2093	DCA_se1_ag1_f_04 - phones	sp	144.2693
144.2693	DCA_se1_ag1_f_04 - phones	P	144.3893
144.2693	DCA_se1_ag1_f_04 - words	pie	144.5093
144.3893	DCA_se1_ag1_f_04 - phones	AY1	144.5093
144.5093	DCA_se1_ag1_f_04 - phones	sp	144.5393
144.5393	DCA_se1_ag1_f_04 - phones	F	144.7093
144.5393	DCA_se1_ag1_f_04 - words	first	145.0993
144.7093	DCA_se1_ag1_f_04 - phones	ER1	144.8793
144.8793	DCA_se1_ag1_f_04 - phones	S	144.9593
144.9593	DCA_se1_ag1_f_04 - phones	T	145.0993
146.7696	DCA_int_03 - phones	W	146.8296
146.7696	DCA_int_03 - words	well	146.9296
146.8296	DCA_int_03 - phones	EH1	146.8596
146.8596	DCA_int_03 - phones	L	146.9296
146.9296	DCA_int_03 - phones	W	147.0596
146.9296	DCA_int_03 - words	wait	147.1496
147.0596	DCA_int_03 - phones	EY1	147.1196
147.1196	DCA_int_03 - phones	T	147.1496
147.1496	DCA_int_03 - words	a	147.2096
147.1496	DCA_int_03 - phones	AH0	147.2096
147.2096	DCA_int_03 - phones	M	147.2596
147.2096	DCA_int_03 - words	minute	147.4296
147.2596	DCA_int_03 - phones	IH1	147.2896
147.2896	DCA_int_03 - phones	N	147.3196
147.3196	DCA_int_03 - phones	AH0	147.3996
147.3996	DCA_int_03 - phones	T	147.4296
147.4296	DCA_int_03 - phones	N	147.5196
147.4296	DCA_int_03 - words	now	147.6296
147.5196	DCA_int_03 - phones	AW1	147.6296
147.6296	DCA_int_03 - phones	AY1	147.6896
147.6296	DCA_int_03 - words	i'm	147.7496
147.6896	DCA_int_03 - phones	M	147.7496
147.7496	DCA_int_03 - phones	K	147.7896
147.7496	DCA_int_03 - words	confused	148.3296
147.7896	DCA_int_03 - phones	AH0	147.8396
147.8396	DCA_int_03 - phones	N	147.8996
147.8996	DCA_int_03 - phones	F	147.9896
147.9896	DCA_int_03 - phones	Y	148.0696
148.0696	DCA_int_03 - phones	UW1	148.1996
148.1996	DCA_int_03 - phones	Z	148.2796
148.2796	DCA_int_03 - phones	D	148.3296
148.3296	DCA_int_03 - phones	HH	148.3896
148.3296	DCA_int_03 - words	here	148.5396
148.3896	DCA_int_03 - phones	IY1	148.4696
148.4696	DCA_int_03 - phones	R	148.5396
148.5396	DCA_int_03 - phones	sp	148.6096
148.6096	DCA_int_03 - phones	Y	148.6396
148.6096	DCA_int_03 - words	you	148.6996
148.6396	DCA_int_03 - phones	UW1	148.6996
148.6996	DCA_int_03 - phones	P	148.7796
148.6996	DCA_int_03 - words	pay	148.9196
148.7796	DCA_int_03 - phones	EY1	148.9196
148.9196	DCA_int_03 - phones	F	148.9896
148.9196	DCA_int_03 - words	for	149.0696
148.9896	DCA_int_03 - phones	ER0	149.0696
149.0696	DCA_int_03 - phones	DH	149.1096
149.0696	DCA_int_03 - words	the	149.1696
149.1096	DCA_int_03 - phones	AH0	149.1696
149.1696	DCA_int_03 - phones	P	149.2896
149.1696	DCA_int_03 - words	pie	149.5196
149.2896	DCA_int_03 - phones	AY1	149.5196
149.8941	DCA_se1_ag1_f_04 - phones	sil	149.9741
149.9741	DCA_se1_ag1_f_04 - phones	M	150.3141
149.9741	DCA_se1_ag1_f_04 - words	mm-hm	150.3841
150.3141	DCA_se1_ag1_f_04 - phones	HH	150.3441
150.3441	DCA_se1_ag1_f_04 - phones	M	150.3841
150.3841	DCA_se1_ag1_f_04 - phones	sp	150.4141
150.4141	DCA_se1_ag1_f_04 - phones	IH1	150.5241
150.4141	DCA_se1_ag1_f_04 - words	in	150.6041
150.5241	DCA_se1_ag1_f_04 - phones	N	150.6041
150.6041	DCA_se1_ag1_f_04 - phones	DH	150.6341
150.6041	DCA_se1_ag1_f_04 - words	the	150.7041
150.6341	DCA_se1_ag1_f_04 - phones	IY0	150.7041
150.7041	DCA_se1_ag1_f_04 - phones	HH	150.7941
150.7041	DCA_se1_ag1_f_04 - words	hand	151.0041
150.7941	DCA_se1_ag1_f_04 - phones	AE1	150.9441
150.9441	DCA_se1_ag1_f_04 - phones	N	150.9741
150.9741	DCA_se1_ag1_f_04 - phones	D	151.0041
151.0041	DCA_se1_ag1_f_04 - phones	L	151.0441
151.0041	DCA_se1_ag1_f_04 - words	like	151.2141
151.0441	DCA_se1_ag1_f_04 - phones	AY1	151.1641
151.1641	DCA_se1_ag1_f_04 - phones	K	151.2141
151.5997	DCA_se1_ag1_f_04 - phones	sil	151.6397
151.6397	DCA_se1_ag1_f_04 - phones	L	151.6997
151.6397	DCA_se1_ag1_f_04 - words	like	151.8797
151.6997	DCA_se1_ag1_f_04 - phones	AY1	151.7897
151.7897	DCA_se1_ag1_f_04 - phones	K	151.8797
151.8797	DCA_se1_ag1_f_04 - phones	IH1	151.9297
151.8797	DCA_se1_ag1_f_04 - words	if	152.0697
151.9297	DCA_se1_ag1_f_04 - phones	F	152.0697
152.0697	DCA_se1_ag1_f_04 - phones	IH1	152.0997
152.0697	DCA_se1_ag1_f_04 - words	it	152.1297
152.0997	DCA_se1_ag1_f_04 - phones	T	152.1297
152.1297	DCA_se1_ag1_f_04 - phones	HH	152.1597
152.1297	DCA_se1_ag1_f_04 - words	had	152.2297
152.1597	DCA_se1_ag1_f_04 - phones	AE1	152.1897
152.1897	DCA_se1_ag1_f_04 - phones	D	152.2297
152.2297	DCA_se1_ag1_f_04 - phones	T	152.3197
152.2297	DCA_se1_ag1_f_04 - words	twenty	152.5297
152.3197	DCA_se1_ag1_f_04 - phones	W	152.3497
152.3497	DCA_se1_ag1_f_04 - phones	EH1	152.4097
152.4097	DCA_se1_ag1_f_04 - phones	N	152.4597
152.4597	DCA_se1_ag1_f_04 - phones	IY0	152.5297
152.5297	DCA_se1_ag1_f_04 - phones	F	152.6397
152.5297	DCA_se1_ag1_f_04 - words	five	152.7897
152.6397	DCA_se1_ag1_f_04 - phones	AY1	152.7297
152.7297	DCA_se1_ag1_f_04 - phones	V	152.7897
152.7897	DCA_se1_ag1_f_04 - phones	S	152.8597
152.7897	DCA_se1_ag1_f_04 - words	cent	153.0297
152.8597	DCA_se1_ag1_f_04 - phones	EH1	152.9497
152.9497	DCA_se1_ag1_f_04 - phones	N	152.9897
152.9897	DCA_se1_ag1_f_04 - phones	T	153.0297
153.0297	DCA_se1_ag1_f_04 - phones	P	153.1097
153.0297	DCA_se1_ag1_f_04 - words	put	153.2197
153.1097	DCA_se1_ag1_f_04 - phones	UH1	153.1897
153.1897	DCA_se1_ag1_f_04 - phones	T	153.2197
153.2197	DCA_se1_ag1_f_04 - phones	F	153.3997
153.2197	DCA_se1_ag1_f_04 - words	five	153.6197
153.3997	DCA_se1_ag1_f_04 - phones	AY1	153.5197
153.5197	DCA_se1_ag1_f_04 - phones	V	153.6197
153.6197	DCA_se1_ag1_f_04 - phones	T	153.6997
153.6197	DCA_se1_ag1_f_04 - words	ten	153.8197
153.6997	DCA_se1_ag1_f_04 - phones	EH1	153.7697
153.7697	DCA_se1_ag1_f_04 - phones	N	153.8197
153.8197	DCA_se1_ag1_f_04 - phones	F	153.9497
153.8197	DCA_se1_ag1_f_04 - words	fifteen	154.2997
153.9497	DCA_se1_ag1_f_04 - phones	IH0	154.0297
154.0297	DCA_se1_ag1_f_04 - phones	F	154.0597
154.0597	DCA_se1_ag1_f_04 - phones	T	154.1197
154.1197	DCA_se1_ag1_f_04 - phones	IY1	154.2097
154.2097	DCA_se1_ag1_f_04 - phones	N	154.2997
154.2997	DCA_se1_ag1_f_04 - phones	T	154.4097
154.2997	DCA_se1_ag1_f_04 - words	twenty	154.5997
154.4097	DCA_se1_ag1_f_04 - phones	W	154.4397
154.4397	DCA_se1_ag1_f_04 - phones	EH1	154.4897
154.4897	DCA_se1_ag1_f_04 - phones	N	154.5697
154.5697	DCA_se1_ag1_f_04 - phones	IY0	154.5997
154.5997	DCA_se1_ag1_f_04 - phones	IH0	154.6297
154.5997	DCA_se1_ag1_f_04 - words	in	154.6997
154.6297	DCA_se1_ag1_f_04 - phones	N	154.6997
154.6997	DCA_se1_ag1_f_04 - phones	HH	154.7297
154.6997	DCA_se1_ag1_f_04 - words	his	154.8497
154.7297	DCA_se1_ag1_f_04 - phones	IH0	154.7597
154.7597	DCA_se1_ag1_f_04 - phones	Z	154.8497
154.8497	DCA_se1_ag1_f_04 - phones	HH	154.9197
154.8497	DCA_se1_ag1_f_04 - words	hand	155.2197
154.9197	DCA_se1_ag1_f_04 - phones	AE1	155.1197
155.1197	DCA_se1_ag1_f_04 - phones	N	155.1497
155.1497	DCA_se1_ag1_f_04 - phones	D	155.2197
155.3940	DCA_int_03 - phones	sil	155.4740
155.4740	DCA_int_03 - phones	M	155.8140
155.4740	DCA_int_03 - words	mm-hm	155.9340
155.8140	DCA_int_03 - phones	HH	155.8440
155.8440	DCA_int_03 - phones	M	155.9340
156.1077	DCA_se1_ag1_f_04 - phones	sil	156.1577
156.1577	DCA_se1_ag1_f_04 - phones	AH0	156.1877
156.1577	DCA_se1_ag1_f_04 - words	and	156.2177
156.1877	DCA_se1_ag1_f_04 - phones	N	156.2177
156.2177	DCA_se1_ag1_f_04 - phones	sp	156.2677
156.2677	DCA_se1_ag1_f_04 - phones	DH	156.3377
156.2677	DCA_se1_ag1_f_04 - words	then	156.5177
156.3377	DCA_se1_ag1_f_04 - phones	EH1	156.4177
156.4177	DCA_se1_ag1_f_04 - phones	N	156.5177
156.5177	DCA_se1_ag1_f_04 - phones	IH1	156.5577
156.5177	DCA_se1_ag1_f_04 - words	if	156.7377
156.5577	DCA_se1_ag1_f_04 - phones	F	156.7377
156.8338	DCA_se1_ag1_f_04 - phones	sil	156.8638
156.8638	DCA_se1_ag1_f_04 - phones	AH0	156.9338
156.8638	DCA_se1_ag1_f_04 - words	and	157.0138
156.9338	DCA_se1_ag1_f_04 - phones	N	156.9638
156.9638	DCA_se1_ag1_f_04 - phones	D	157.0138
157.0138	DCA_se1_ag1_f_04 - phones	DH	157.0638
157.0138	DCA_se1_ag1_f_04 - words	then	157.1838
157.0638	DCA_se1_ag1_f_04 - phones	EH1	157.1238
157.1238	DCA_se1_ag1_f_04 - phones	N	157.1838
157.1838	DCA_se1_ag1_f_04 - phones	DH	157.2138
157.1838	DCA_se1_ag1_f_04 - words	the	157.2838
157.2138	DCA_se1_ag1_f_04 - phones	AH0	157.2838
157.2838	DCA_se1_ag1_f_04 - phones	P	157.4338
157.2838	DCA_se1_ag1_f_04 - words	pie	157.5638
157.4338	DCA_se1_ag1_f_04 - phones	AY1	157.5638
157.5638	DCA_se1_ag1_f_04 - phones	T	157.6838
157.5638	DCA_se1_ag1_f_04 - words	take	157.8938
157.6838	DCA_se1_ag1_f_04 - phones	EY1	157.8138
157.8138	DCA_se1_ag1_f_04 - phones	K	157.8938
157.8938	DCA_se1_ag1_f_04 - phones	IH0	157.9338
157.8938	DCA_se1_ag1_f_04 - words	him	158.0438
157.9338	DCA_se1_ag1_f_04 - phones	M	158.0438
158.0438	DCA_se1_ag1_f_04 - phones	R	158.0838
158.0438	DCA_se1_ag1_f_04 - words	running	158.3338
158.0838	DCA_se1_ag1_f_04 - phones	AH1	158.1738
158.1738	DCA_se1_ag1_f_04 - phones	N	158.2238
158.2238	DCA_se1_ag1_f_04 - phones	IH0	158.2838
158.2838	DCA_se1_ag1_f_04 - phones	NG	158.3338
158.3338	DCA_se1_ag1_f_04 - phones	DH	158.3738
158.3338	DCA_se1_ag1_f_04 - words	the	158.4338
158.3738	DCA_se1_ag1_f_04 - phones	IY0	158.4338
158.4338	DCA_se1_ag1_f_04 - phones	D	158.5238
158.4338	DCA_se1_ag1_f_04 - words	devil	158.7538
158.5238	DCA_se1_ag1_f_04 - phones	EH1	158.6138
158.6138	DCA_se1_ag1_f_04 - phones	V	158.6638
158.6638	DCA_se1_ag1_f_04 - phones	AH0	158.6938
158.6938	DCA_se1_ag1_f_04 - phones	L	158.7538
158.7538	DCA_se1_ag1_f_04 - phones	CH	158.9338
158.7538	DCA_se1_ag1_f_04 - words	chase	159.1838
158.9338	DCA_se1_ag1_f_04 - phones	EY1	159.0438
159.0438	DCA_se1_ag1_f_04 - phones	S	159.1838
159.1838	DCA_se1_ag1_f_04 - phones	AE1	159.2838
159.1838	DCA_se1_ag1_f_04 - words	after	159.5538
159.2838	DCA_se1_ag1_f_04 - phones	F	159.4338
159.4338	DCA_se1_ag1_f_04 - phones	T	159.5038
159.5038	DCA_se1_ag1_f_04 - phones	ER0	159.5538
159.8492	DCA_se1_ag1_f_04 - phones	sil	159.8892
159.8892	DCA_se1_ag1_f_04 - phones	AH0	159.9492
159.8892	DCA_se1_ag1_f_04 - words	and	159.9792
159.9492	DCA_se1_ag1_f_04 - phones	N	159.9792
159.9792	DCA_se1_ag1_f_04 - phones	IH0	160.0092
159.9792	DCA_se1_ag1_f_04 - words	if	160.0492
160.0092	DCA_se1_ag1_f_04 - phones	F	160.0492
160.0492	DCA_se1_ag1_f_04 - phones	Y	160.0892
160.0492	DCA_se1_ag1_f_04 - words	you	160.1492
160.0892	DCA_se1_ag1_f_04 - phones	UW1	160.1492
160.1492	DCA_se1_ag1_f_04 - phones	D	160.1992
160.1492	DCA_se1_ag1_f_04 - words	don't	160.3492
160.1992	DCA_se1_ag1_f_04 - phones	OW1	160.2492
160.2492	DCA_se1_ag1_f_04 - phones	N	160.3092
160.3092	DCA_se1_ag1_f_04 - phones	T	160.3492
160.3492	DCA_se1_ag1_f_04 - phones	CH	160.4892
160.3492	DCA_se1_ag1_f_04 - words	chase	160.6692
160.4892	DCA_se1_ag1_f_04 - phones	EY1	160.6392
160.6392	DCA_se1_ag1_f_04 - phones	S	160.6692
160.6692	DCA_se1_ag1_f_04 - phones	sp	160.6992
160.6992	DCA_se1_ag1_f_04 - phones	IH1	160.8092
160.6992	DCA_se1_ag1_f_04 - words	if	160.9192
160.8092	DCA_se1_ag1_f_04 - phones	F	160.9192
160.9192	DCA_se1_ag1_f_04 - phones	Y	160.9592
160.9192	DCA_se1_ag1_f_04 - words	you	160.9892
160.9592	DCA_se1_ag1_f_04 - phones	UW1	160.9892
160.9892	DCA_se1_ag1_f_04 - phones	D	161.0592
160.9892	DCA_se1_ag1_f_04 - words	don't	161.2292
161.0592	DCA_se1_ag1_f_04 - phones	OW1	161.1292
161.1292	DCA_se1_ag1_f_04 - phones	N	161.2292
161.2292	DCA_se1_ag1_f_04 - phones	K	161.3592
161.2292	DCA_se1_ag1_f_04 - words	catch	161.6392
161.3592	DCA_se1_ag1_f_04 - phones	AE1	161.4892
161.4892	DCA_se1_ag1_f_04 - phones	CH	161.6392
161.6392	DCA_se1_ag1_f_04 - phones	AH0	161.7092
161.6392	DCA_se1_ag1_f_04 - words	'em	161.8092
161.7092	DCA_se1_ag1_f_04 - phones	M	161.8092
162.1788	DCA_se1_ag1_f_04 - phones	sil	162.2488
162.2488	DCA_se1_ag1_f_04 - phones	W	162.2988
162.2488	DCA_se1_ag1_f_04 - words	well	162.4688
162.2988	DCA_se1_ag1_f_04 - phones	EH1	162.4188
162.4188	DCA_se1_ag1_f_04 - phones	L	162.4688
162.4688	DCA_se1_ag1_f_04 - phones	DH	162.5288
162.4688	DCA_se1_ag1_f_04 - words	they	162.6688
162.5288	DCA_se1_ag1_f_04 - phones	EY1	162.6688
162.6688	DCA_se1_ag1_f_04 - phones	B	162.7088
162.6688	DCA_se1_ag1_f_04 - words	be	162.7588
162.7088	DCA_se1_ag1_f_04 - phones	IY0	162.7588
162.7588	DCA_se1_ag1_f_04 - phones	TH	162.8388
162.7588	DCA_se1_ag1_f_04 - words	throwing	163.0888
162.8388	DCA_se1_ag1_f_04 - phones	R	162.8788
162.8788	DCA_se1_ag1_f_04 - phones	OW1	162.9788
162.9788	DCA_se1_ag1_f_04 - phones	IH0	163.0488
163.0488	DCA_se1_ag1_f_04 - phones	NG	163.0888
163.0888	DCA_se1_ag1_f_04 - phones	IH0	163.1288
163.0888	DCA_se1_ag1_f_04 - words	it	163.1588
163.1288	DCA_se1_ag1_f_04 - phones	T	163.1588
163.1588	DCA_se1_ag1_f_04 - phones	sp	163.2088
163.2088	DCA_se1_ag1_f_04 - phones	T	163.2888
163.2088	DCA_se1_ag1_f_04 - words	to	163.4488
163.2888	DCA_se1_ag1_f_04 - phones	UW1	163.4488
163.4488	DCA_se1_ag1_f_04 - phones	DH	163.4988
163.4488	DCA_se1_ag1_f_04 - words	the	163.5588
163.4988	DCA_se1_ag1_f_04 - phones	AH0	163.5588
163.5588	DCA_se1_ag1_f_04 - phones	sp	163.5988
163.5988	DCA_se1_ag1_f_04 - phones	S	163.7988
163.5988	DCA_se1_ag1_f_04 - words	su-	163.9188
163.7988	DCA_se1_ag1_f_04 - phones	AH1	163.9188
163.9188	DCA_se1_ag1_f_04 - phones	sp	163.9488
163.9488	DCA_se1_ag1_f_04 - phones	S	163.9788
163.9488	DCA_se1_ag1_f_04 - words	su-	164.0088
163.9788	DCA_se1_ag1_f_04 - phones	AH1	164.0088
164.0088	DCA_se1_ag1_f_04 - words	a	164.0488
164.0088	DCA_se1_ag1_f_04 - phones	AH0	164.0488
164.0488	DCA_se1_ag1_f_04 - phones	SH	164.2388
164.0488	DCA_se1_ag1_f_04 - words	sugar	164.4488
164.2388	DCA_se1_ag1_f_04 - phones	UH1	164.3188
164.3188	DCA_se1_ag1_f_04 - phones	G	164.3788
164.3788	DCA_se1_ag1_f_04 - phones	ER0	164.4488
164.4488	DCA_se1_ag1_f_04 - phones	B	164.5688
164.4488	DCA_se1_ag1_f_04 - words	ball	164.6988
164.5688	DCA_se1_ag1_f_04 - phones	AO1	164.6588
164.6588	DCA_se1_ag1_f_04 - phones	L	164.6988
164.6988	DCA_se1_ag1_f_04 - phones	AH0	164.7288
164.6988	DCA_se1_ag1_f_04 - words	and	164.7788
164.7288	DCA_se1_ag1_f_04 - phones	N	164.7788
164.7788	DCA_se1_ag1_f_04 - phones	IH0	164.8388
164.7788	DCA_se1_ag1_f_04 - words	if	164.9188
164.8388	DCA_se1_ag1_f_04 - phones	F	164.9188
164.9188	DCA_se1_ag1_f_04 - phones	Y	164.9488
164.9188	DCA_se1_ag1_f_04 - words	you	164.9988
164.9488	DCA_se1_ag1_f_04 - phones	UW1	164.9988
164.9988	DCA_se1_ag1_f_04 - phones	B	165.0788
164.9988	DCA_se1_ag1_f_04 - words	be	165.1488
165.0788	DCA_se1_ag1_f_04 - phones	IY1	165.1488
165.1488	DCA_se1_ag1_f_04 - phones	sp	165.1888
165.1888	DCA_se1_ag1_f_04 - phones	K	165.3088
165.1888	DCA_se1_ag1_f_04 - words	k	165.3388
165.3088	DCA_se1_ag1_f_04 - phones	EY1	165.3388
165.3388	DCA_se1_ag1_f_04 - phones	sp	165.4088
165.4088	DCA_se1_ag1_f_04 - phones	K	165.5688
165.4088	DCA_se1_ag1_f_04 - words	caught	165.7688
165.5688	DCA_se1_ag1_f_04 - phones	AO1	165.7188
165.7188	DCA_se1_ag1_f_04 - phones	T	165.7688
166.4490	DCA_se1_ag1_f_04 - phones	DH	166.5290
166.4490	DCA_se1_ag1_f_04 - words	they	166.6190
166.5290	DCA_se1_ag1_f_04 - phones	EY1	166.6190
166.6190	DCA_se1_ag1_f_04 - phones	B	166.6990
166.6190	DCA_se1_ag1_f_04 - words	be	166.7690
166.6990	DCA_se1_ag1_f_04 - phones	IY1	166.7690
166.7690	DCA_se1_ag1_f_04 - phones	TH	166.8490
166.7690	DCA_se1_ag1_f_04 - words	throwing	167.0190
166.8490	DCA_se1_ag1_f_04 - phones	R	166.8790
166.8790	DCA_se1_ag1_f_04 - phones	OW1	166.9490
166.9490	DCA_se1_ag1_f_04 - phones	IH0	166.9890
166.9890	DCA_se1_ag1_f_04 - phones	NG	167.0190
167.0190	DCA_se1_ag1_f_04 - phones	Y	167.0490
167.0190	DCA_se1_ag1_f_04 - words	you	167.0890
167.0490	DCA_se1_ag1_f_04 - phones	UW1	167.0890
167.0890	DCA_se1_ag1_f_04 - phones	T	167.1890
167.0890	DCA_se1_ag1_f_04 - words	to	167.2490
167.1890	DCA_se1_ag1_f_04 - phones	UW1	167.2490
167.2490	DCA_se1_ag1_f_04 - phones	DH	167.2790
167.2490	DCA_se1_ag1_f_04 - words	the	167.3290
167.2790	DCA_se1_ag1_f_04 - phones	IY0	167.3290
167.3290	DCA_se1_ag1_f_04 - phones	T	167.4890
167.3290	DCA_se1_ag1_f_04 - words	trash	167.7690
167.4890	DCA_se1_ag1_f_04 - phones	R	167.5290
167.5290	DCA_se1_ag1_f_04 - phones	AE1	167.6690
167.6690	DCA_se1_ag1_f_04 - phones	SH	167.7690
167.7690	DCA_se1_ag1_f_04 - phones	K	167.8890
167.7690	DCA_se1_ag1_f_04 - words	can	168.1890
167.8890	DCA_se1_ag1_f_04 - phones	AE1	168.1090
168.1090	DCA_se1_ag1_f_04 - phones	N	168.1890
168.9635	DCA_int_03 - phones	sil	168.9935
168.9935	DCA_int_03 - phones	OW1	169.7035
168.9935	DCA_int_03 - words	oh	169.7035
169.7035	DCA_int_03 - phones	DH	169.7635
169.7035	DCA_int_03 - words	that	169.8635
169.7635	DCA_int_03 - phones	AE1	169.8035
169.8035	DCA_int_03 - phones	T	169.8635
169.8635	DCA_int_03 - phones	sp	169.8935
169.8935	DCA_int_03 - phones	S	169.9635
169.8935	DCA_int_03 - words	sounds	170.1435
169.9635	DCA_int_03 - phones	AW1	170.0535
170.0535	DCA_int_03 - phones	N	170.0935
170.0935	DCA_int_03 - phones	Z	170.1435
170.1435	DCA_int_03 - phones	L	170.1935
170.1435	DCA_int_03 - words	like	170.3335
170.1935	DCA_int_03 - phones	AY1	170.2335
170.2335	DCA_int_03 - phones	K	170.3335
170.3335	DCA_int_03 - words	a	170.3735
170.3335	DCA_int_03 - phones	AH0	170.3735
170.3735	DCA_int_03 - phones	L	170.4435
170.3735	DCA_int_03 - words	lot	170.5535
170.4435	DCA_int_03 - phones	AA1	170.4835
170.4835	DCA_int_03 - phones	T	170.5535
170.5535	DCA_int_03 - phones	sp	170.5935
170.5935	DCA_int_03 - phones	AH0	170.6235
170.5935	DCA_int_03 - words	of	170.6535
170.6235	DCA_int_03 - phones	V	170.6535
170.6535	DCA_int_03 - phones	F	170.7035
170.6535	DCA_int_03 - words	fun	170.8835
170.7035	DCA_int_03 - phones	AH1	170.7735
170.7735	DCA_int_03 - phones	N	170.8835
171.1641	DCA_int_03 - phones	D	171.1941
171.1641	DCA_int_03 - words	did	171.2541
171.1941	DCA_int_03 - phones	IH0	171.2241
171.2241	DCA_int_03 - phones	D	171.2541
171.2541	DCA_int_03 - phones	Y	171.2841
171.2541	DCA_int_03 - words	you	171.3441
171.2841	DCA_int_03 - phones	UW1	171.3441
171.3441	DCA_int_03 - phones	P	171.3941
171.3441	DCA_int_03 - words	play	171.5041
171.3941	DCA_int_03 - phones	L	171.4641
171.4641	DCA_int_03 - phones	EY1	171.5041
171.5041	DCA_int_03 - phones	EH1	171.5441
171.5041	DCA_int_03 - words	any	171.7241
171.5441	DCA_int_03 - phones	N	171.6041
171.6041	DCA_int_03 - phones	IY0	171.7241
171.7241	DCA_int_03 - phones	AH1	171.7641
171.7241	DCA_int_03 - words	other	171.8541
171.7641	DCA_int_03 - phones	DH	171.8041
171.8041	DCA_int_03 - phones	ER0	171.8541
171.8541	DCA_int_03 - phones	G	171.9341
171.8541	DCA_int_03 - words	games	172.1541
171.9341	DCA_int_03 - phones	EY1	172.0041
172.0041	DCA_int_03 - phones	M	172.0541
172.0541	DCA_int_03 - phones	Z	172.1541
172.1541	DCA_int_03 - phones	L	172.1941
172.1541	DCA_int_03 - words	like	172.3041
172.1941	DCA_int_03 - phones	AY1	172.2541
172.2541	DCA_int_03 - phones	K	172.3041
172.3041	DCA_int_03 - phones	DH	172.3541
172.3041	DCA_int_03 - words	that	172.5041
172.3541	DCA_int_03 - phones	AE1	172.4141
172.4141	DCA_int_03 - phones	T	172.5041
172.5789	DCA_int_03 - phones	W	172.6389
172.5789	DCA_int_03 - words	when	172.6989
172.6389	DCA_int_03 - phones	EH1	172.6689
172.6689	DCA_int_03 - phones	N	172.6989
172.6989	DCA_int_03 - phones	sp	172.7289
172.7289	DCA_int_03 - phones	Y	172.7589
172.7289	DCA_int_03 - words	you	172.7889
172.7589	DCA_int_03 - phones	UW1	172.7889
172.7889	DCA_int_03 - phones	W	172.8189
172.7889	DCA_int_03 - words	were	172.8689
172.8189	DCA_int_03 - phones	ER0	172.8689
172.8689	DCA_int_03 - phones	sp	172.8989
172.8989	DCA_int_03 - phones	L	172.9289
172.8989	DCA_int_03 - words	little	173.0589
172.9289	DCA_int_03 - phones	IH1	172.9589
172.9589	DCA_int_03 - phones	T	172.9889
172.9889	DCA_int_03 - phones	AH0	173.0189
173.0189	DCA_int_03 - phones	L	173.0589
173.0589	DCA_int_03 - phones	sp	177.9239
174.7288	DCA_se1_ag1_f_04 - phones	sil	174.7588
174.7588	DCA_se1_ag1_f_04 - words	<unk>	174.9388
174.7588	DCA_se1_ag1_f_04 - phones	spn	174.9388
175.0084	DCA_se1_ag1_f_04 - phones	sil	175.1284
175.1284	DCA_se1_ag1_f_04 - phones	R	175.2184
175.1284	DCA_se1_ag1_f_04 - words	racing	175.7684
175.2184	DCA_se1_ag1_f_04 - phones	EY1	175.3784
175.3784	DCA_se1_ag1_f_04 - phones	S	175.5384
175.5384	DCA_se1_ag1_f_04 - phones	IH0	175.5984
175.5984	DCA_se1_ag1_f_04 - phones	NG	175.7684
176.2982	DCA_se1_ag1_f_04 - phones	sil	176.3482
176.3482	DCA_se1_ag1_f_04 - phones	W	176.3982
176.3482	DCA_se1_ag1_f_04 - words	with	176.4582
176.3982	DCA_se1_ag1_f_04 - phones	IH0	176.4282
176.4282	DCA_se1_ag1_f_04 - phones	DH	176.4582
176.4582	DCA_se1_ag1_f_04 - phones	B	176.5882
176.4582	DCA_se1_ag1_f_04 - words	beer	176.8082
176.5882	DCA_se1_ag1_f_04 - phones	IH1	176.7482
176.7482	DCA_se1_ag1_f_04 - phones	R	176.8082
176.8082	DCA_se1_ag1_f_04 - phones	K	176.9482
176.8082	DCA_se1_ag1_f_04 - words	cans	177.3782
176.9482	DCA_se1_ag1_f_04 - phones	AE1	177.2482
177.2482	DCA_se1_ag1_f_04 - phones	N	177.2982
177.2982	DCA_se1_ag1_f_04 - phones	Z	177.3782
177.3782	DCA_se1_ag1_f_04 - phones	sp	183.0263
177.9239	DCA_int_03 - phones	R	177.9739
177.9239	DCA_int_03 - words	really	178.3139
177.9739	DCA_int_03 - phones	IH1	178.2539
178.2539	DCA_int_03 - phones	L	178.2839
178.2839	DCA_int_03 - phones	IY0	178.3139
178.8687	DCA_int_03 - phones	sil	178.9087
178.9087	DCA_int_03 - phones	AH0	179.1287
178.9087	DCA_int_03 - words	and	179.1987
179.1287	DCA_int_03 - phones	N	179.1587
179.1587	DCA_int_03 - phones	D	179.1987
179.1987	DCA_int_03 - phones	sp	179.3687
179.3687	DCA_int_03 - phones	W	179.5287
179.3687	DCA_int_03 - words	what	179.5987
179.5287	DCA_int_03 - phones	AH1	179.5687
179.5687	DCA_int_03 - phones	T	179.5987
179.5987	DCA_int_03 - phones	D	179.6287
179.5987	DCA_int_03 - words	do	179.6587
179.6287	DCA_int_03 - phones	UW1	179.6587
179.6587	DCA_int_03 - phones	Y	179.6887
179.6587	DCA_int_03 - words	you	179.7187
179.6887	DCA_int_03 - phones	UW1	179.7187
179.7187	DCA_int_03 - phones	K	179.8287
179.7187	DCA_int_03 - words	call	179.9787
179.8287	DCA_int_03 - phones	AO1	179.9187
179.9187	DCA_int_03 - phones	L	179.9787
179.9787	DCA_int_03 - phones	DH	180.0487
179.9787	DCA_int_03 - words	that	180.2287
180.0487	DCA_int_03 - phones	AE1	180.1787
180.1787	DCA_int_03 - phones	T	180.2287
180.2287	DCA_int_03 - phones	JH	180.2687
180.2287	DCA_int_03 - words	just	180.3787
180.2687	DCA_int_03 - phones	AH1	180.3087
180.3087	DCA_int_03 - phones	S	180.3487
180.3487	DCA_int_03 - phones	T	180.3787
180.5834	DCA_int_03 - phones	R	180.7234
180.5834	DCA_int_03 - words	racing	181.0434
180.7234	DCA_int_03 - phones	EY1	180.8334
180.8334	DCA_int_03 - phones	S	180.9134
180.9134	DCA_int_03 - phones	IH0	180.9734
180.9734	DCA_int_03 - phones	NG	181.0434
181.0434	DCA_int_03 - phones	sp	181.7732
181.7732	DCA_int_03 - phones	OW2	181.8532
181.7732	DCA_int_03 - words	okay	182.0232
181.8532	DCA_int_03 - phones	K	181.9432
181.9432	DCA_int_03 - phones	EY1	182.0232
182.0232	DCA_int_03 - phones	HH	182.0532
182.0232	DCA_int_03 - words	how	182.0932
182.0532	DCA_int_03 - phones	AW1	182.0932
182.0932	DCA_int_03 - phones	D	182.1632
182.0932	DCA_int_03 - words	did	182.2432
182.1632	DCA_int_03 - phones	IH0	182.1932
182.1932	DCA_int_03 - phones	D	182.2432
182.2432	DCA_int_03 - phones	Y	182.2932
182.2432	DCA_int_03 - words	you	182.3332
182.2932	DCA_int_03 - phones	UW1	182.3332
182.3332	DCA_int_03 - phones	D	182.4032
182.3332	DCA_int_03 - words	do	182.4932
182.4032	DCA_int_03 - phones	UW1	182.4932
182.4932	DCA_int_03 - phones	DH	182.5832
182.4932	DCA_int_03 - words	that	182.7532
182.5832	DCA_int_03 - phones	AE1	182.6232
182.6232	DCA_int_03 - phones	T	182.7532
183.0263	DCA_se1_ag1_f_04 - phones	spn	183.1363
183.0263	DCA_se1_ag1_f_04 - words	<unk>	183.1363
183.5788	DCA_se1_ag1_f_04 - phones	sil	183.6288
183.6288	DCA_se1_ag1_f_04 - phones	W	183.6788
[truncated: 24,487 more rows]
