# Supplementary material for: Considering Performance in the Automated and Manual Coding of Sociolinguistic Variables: Lessons From Variable (ING)
Source: Front Artif Intell. 2021 Apr 29;4:648543. doi: 10.3389/frai.2021.648543 (PMC8117961; doi:10.3389/frai.2021.648543)
Supplement: Supplementary file 4 [file Data_Sheet_4.ZIP › CORAAL_Aligned_as_Tables/DCB_se1_ag1_m_03_1_txout.txt]

tmin	tier	text	tmax
0.4731	DCB_int_01 - phones	AH1	1.1831
0.4731	DCB_int_01 - words	um	1.3331
1.1831	DCB_int_01 - phones	M	1.3331
1.3331	DCB_int_01 - phones	sp	1.3731
1.5922	DCB_int_01 - phones	W	1.6522
1.5922	DCB_int_01 - words	what	1.7122
1.6522	DCB_int_01 - phones	AH1	1.6822
1.6822	DCB_int_01 - phones	T	1.7122
1.7122	DCB_int_01 - words	s	1.7422
1.7122	DCB_int_01 - phones	S	1.7422
1.7422	DCB_int_01 - phones	Y	1.7722
1.7422	DCB_int_01 - words	your	1.8322
1.7722	DCB_int_01 - phones	UH1	1.8022
1.8022	DCB_int_01 - phones	R	1.8322
1.8322	DCB_int_01 - phones	B	1.8822
1.8322	DCB_int_01 - words	birthday	2.2022
1.8822	DCB_int_01 - phones	ER1	1.9922
1.9922	DCB_int_01 - phones	TH	2.0222
2.0222	DCB_int_01 - phones	D	2.0622
2.0622	DCB_int_01 - phones	EY2	2.2022
2.9340	DCB_se1_ag1_m_03 - phones	sil	2.9640
2.9640	DCB_se1_ag1_m_03 - phones	N	3.0240
2.9640	DCB_se1_ag1_m_03 - words	november	3.3440
3.0240	DCB_se1_ag1_m_03 - phones	OW0	3.0840
3.0840	DCB_se1_ag1_m_03 - phones	V	3.1440
3.1440	DCB_se1_ag1_m_03 - phones	EH1	3.2040
3.2040	DCB_se1_ag1_m_03 - phones	M	3.2440
3.2440	DCB_se1_ag1_m_03 - phones	B	3.2740
3.2740	DCB_se1_ag1_m_03 - phones	ER0	3.3440
3.3440	DCB_se1_ag1_m_03 - phones	F	3.4440
3.3440	DCB_se1_ag1_m_03 - words	fourteen	3.7340
3.4440	DCB_se1_ag1_m_03 - phones	AO1	3.4740
3.4740	DCB_se1_ag1_m_03 - phones	R	3.5240
3.5240	DCB_se1_ag1_m_03 - phones	T	3.6340
3.6340	DCB_se1_ag1_m_03 - phones	IY1	3.7040
3.7040	DCB_se1_ag1_m_03 - phones	N	3.7340
3.7340	DCB_se1_ag1_m_03 - phones	sp	3.8240
5.8017	DCB_int_01 - phones	HH	5.8517
5.8017	DCB_int_01 - words	what	5.9917
5.8517	DCB_int_01 - phones	W	5.8817
5.8817	DCB_int_01 - phones	AH1	5.9217
5.9217	DCB_int_01 - phones	T	5.9917
5.9917	DCB_int_01 - phones	Y	6.0317
5.9917	DCB_int_01 - words	year	6.2217
6.0317	DCB_int_01 - phones	IH1	6.0817
6.0817	DCB_int_01 - phones	R	6.2217
6.7762	DCB_se1_ag1_m_03 - phones	T	6.8762
6.7762	DCB_se1_ag1_m_03 - words	two	6.9662
6.8762	DCB_se1_ag1_m_03 - phones	UW1	6.9662
6.9662	DCB_se1_ag1_m_03 - phones	TH	7.0262
6.9662	DCB_se1_ag1_m_03 - words	thousand	7.3662
7.0262	DCB_se1_ag1_m_03 - phones	AW1	7.1562
7.1562	DCB_se1_ag1_m_03 - phones	Z	7.1962
7.1962	DCB_se1_ag1_m_03 - phones	AH0	7.2362
7.2362	DCB_se1_ag1_m_03 - phones	N	7.2662
7.2662	DCB_se1_ag1_m_03 - phones	D	7.3662
7.3662	DCB_se1_ag1_m_03 - phones	W	7.4262
7.3662	DCB_se1_ag1_m_03 - words	one	7.5162
7.4262	DCB_se1_ag1_m_03 - phones	AH1	7.4862
7.4862	DCB_se1_ag1_m_03 - phones	N	7.5162
7.5162	DCB_se1_ag1_m_03 - phones	sp	7.5562
8.8174	DCB_int_01 - phones	OW2	8.8574
8.8174	DCB_int_01 - words	okay	9.0374
8.8574	DCB_int_01 - phones	K	8.9574
8.9574	DCB_int_01 - phones	EY1	9.0374
9.0374	DCB_int_01 - phones	S	9.1474
9.0374	DCB_int_01 - words	somebody	9.4474
9.1474	DCB_int_01 - phones	AH1	9.1774
9.1774	DCB_int_01 - phones	M	9.2274
9.2274	DCB_int_01 - phones	B	9.2774
9.2774	DCB_int_01 - phones	AA2	9.3374
9.3374	DCB_int_01 - phones	D	9.3974
9.3974	DCB_int_01 - phones	IY0	9.4474
9.4474	DCB_int_01 - phones	Z	9.4774
9.4474	DCB_int_01 - words	s	9.4774
9.4774	DCB_int_01 - phones	AH0	9.5074
9.4774	DCB_int_01 - words	about	9.6574
9.5074	DCB_int_01 - phones	B	9.5574
9.5574	DCB_int_01 - phones	AW1	9.6174
9.6174	DCB_int_01 - phones	T	9.6574
9.6574	DCB_int_01 - phones	T	9.6874
9.6574	DCB_int_01 - words	to	9.7174
9.6874	DCB_int_01 - phones	AH0	9.7174
9.7174	DCB_int_01 - phones	HH	9.7474
9.7174	DCB_int_01 - words	have	9.8574
9.7474	DCB_int_01 - phones	AE1	9.7974
9.7974	DCB_int_01 - phones	V	9.8574
9.8574	DCB_int_01 - words	a	9.9074
9.8574	DCB_int_01 - phones	AH0	9.9074
9.9074	DCB_int_01 - phones	sp	9.9374
9.9374	DCB_int_01 - phones	B	9.9874
9.9374	DCB_int_01 - words	birthday	10.3274
9.9874	DCB_int_01 - phones	ER1	10.1074
10.1074	DCB_int_01 - phones	TH	10.1574
10.1574	DCB_int_01 - phones	D	10.1874
10.1874	DCB_int_01 - phones	EY2	10.3274
10.3274	DCB_int_01 - phones	IH1	10.3974
10.3274	DCB_int_01 - words	in	10.5074
10.3974	DCB_int_01 - phones	N	10.5074
10.5074	DCB_int_01 - phones	L	10.5474
10.5074	DCB_int_01 - words	like	10.6674
10.5474	DCB_int_01 - phones	AY1	10.6074
10.6074	DCB_int_01 - phones	K	10.6674
10.6674	DCB_int_01 - phones	sp	10.9464
10.9464	DCB_int_01 - words	a	11.0364
10.9464	DCB_int_01 - phones	AH0	11.0364
11.0364	DCB_int_01 - phones	M	11.1264
11.0364	DCB_int_01 - words	month	11.2664
11.1264	DCB_int_01 - phones	AH1	11.1764
11.1764	DCB_int_01 - phones	N	11.2364
11.2364	DCB_int_01 - phones	TH	11.2664
11.2664	DCB_int_01 - phones	sp	11.4664
11.6478	DCB_se1_ag1_m_03 - phones	Y	11.8078
11.6478	DCB_se1_ag1_m_03 - words	yeah	11.8878
11.8078	DCB_se1_ag1_m_03 - phones	AE1	11.8878
11.8878	DCB_se1_ag1_m_03 - phones	sp	11.9178
12.6223	DCB_int_01 - phones	AH1	12.8123
12.6223	DCB_int_01 - words	um	12.8823
12.8123	DCB_int_01 - phones	M	12.8823
12.8823	DCB_int_01 - phones	W	12.9223
12.8823	DCB_int_01 - words	where	12.9823
12.9223	DCB_int_01 - phones	EH1	12.9523
12.9523	DCB_int_01 - phones	R	12.9823
12.9823	DCB_int_01 - phones	W	13.0223
12.9823	DCB_int_01 - words	were	13.0823
13.0223	DCB_int_01 - phones	ER0	13.0823
13.0823	DCB_int_01 - phones	Y	13.1423
13.0823	DCB_int_01 - words	you	13.1923
13.1423	DCB_int_01 - phones	UW1	13.1923
13.1923	DCB_int_01 - phones	B	13.2623
13.1923	DCB_int_01 - words	born	13.5223
13.2623	DCB_int_01 - phones	AO1	13.3623
13.3623	DCB_int_01 - phones	R	13.4123
13.4123	DCB_int_01 - phones	N	13.5223
14.0573	DCB_se1_ag1_m_03 - phones	AY1	14.1373
14.0573	DCB_se1_ag1_m_03 - words	i	14.1373
14.1373	DCB_se1_ag1_m_03 - phones	W	14.2173
14.1373	DCB_se1_ag1_m_03 - words	was	14.3773
14.2173	DCB_se1_ag1_m_03 - phones	AH0	14.2473
14.2473	DCB_se1_ag1_m_03 - phones	Z	14.3773
14.3773	DCB_se1_ag1_m_03 - phones	B	14.4373
14.3773	DCB_se1_ag1_m_03 - words	born	14.6773
14.4373	DCB_se1_ag1_m_03 - phones	AO1	14.6173
14.6173	DCB_se1_ag1_m_03 - phones	R	14.6473
14.6473	DCB_se1_ag1_m_03 - phones	N	14.6773
14.6773	DCB_se1_ag1_m_03 - phones	sp	14.7073
14.7073	DCB_se1_ag1_m_03 - phones	IH0	14.7673
14.7073	DCB_se1_ag1_m_03 - words	in	15.0573
14.7673	DCB_se1_ag1_m_03 - phones	N	15.0573
15.3523	DCB_se1_ag1_m_03 - phones	sil	15.4023
15.4023	DCB_se1_ag1_m_03 - phones	N	15.4823
15.4023	DCB_se1_ag1_m_03 - words	naturally	15.8523
15.4823	DCB_se1_ag1_m_03 - phones	AE1	15.5823
15.5823	DCB_se1_ag1_m_03 - phones	CH	15.6823
15.6823	DCB_se1_ag1_m_03 - phones	R	15.7123
15.7123	DCB_se1_ag1_m_03 - phones	AH0	15.7423
15.7423	DCB_se1_ag1_m_03 - phones	L	15.7823
15.7823	DCB_se1_ag1_m_03 - phones	IY0	15.8523
15.8523	DCB_se1_ag1_m_03 - phones	D	15.9723
15.8523	DCB_se1_ag1_m_03 - words	dc	16.3923
15.9723	DCB_se1_ag1_m_03 - phones	IY1	16.0923
16.0923	DCB_se1_ag1_m_03 - phones	S	16.2323
16.2323	DCB_se1_ag1_m_03 - phones	IY1	16.3923
16.4821	DCB_se1_ag1_m_03 - phones	sil	16.5121
16.5121	DCB_se1_ag1_m_03 - phones	B	16.5921
16.5121	DCB_se1_ag1_m_03 - words	but	16.7021
16.5921	DCB_se1_ag1_m_03 - phones	AH1	16.6521
16.6521	DCB_se1_ag1_m_03 - phones	T	16.7021
16.7021	DCB_se1_ag1_m_03 - phones	sp	16.7321
16.7321	DCB_se1_ag1_m_03 - words	i	16.8821
16.7321	DCB_se1_ag1_m_03 - phones	AY1	16.8821
16.8821	DCB_se1_ag1_m_03 - phones	HH	16.9721
16.8821	DCB_se1_ag1_m_03 - words	have	17.1421
16.9721	DCB_se1_ag1_m_03 - phones	AE1	17.0421
17.0421	DCB_se1_ag1_m_03 - phones	V	17.1421
17.1421	DCB_se1_ag1_m_03 - phones	L	17.2021
17.1421	DCB_se1_ag1_m_03 - words	like	17.3821
17.2021	DCB_se1_ag1_m_03 - phones	AY1	17.2721
17.2721	DCB_se1_ag1_m_03 - phones	K	17.3821
17.3821	DCB_se1_ag1_m_03 - phones	EY1	17.4521
17.3821	DCB_se1_ag1_m_03 - words	a	17.4521
17.4521	DCB_se1_ag1_m_03 - phones	HH	17.5421
17.4521	DCB_se1_ag1_m_03 - words	history	17.9521
17.5421	DCB_se1_ag1_m_03 - phones	IH1	17.6121
17.6121	DCB_se1_ag1_m_03 - phones	S	17.6821
17.6821	DCB_se1_ag1_m_03 - phones	T	17.7621
17.7621	DCB_se1_ag1_m_03 - phones	ER0	17.8721
17.8721	DCB_se1_ag1_m_03 - phones	IY0	17.9521
17.9521	DCB_se1_ag1_m_03 - phones	sp	18.0521
18.0521	DCB_se1_ag1_m_03 - phones	AH1	18.1521
18.0521	DCB_se1_ag1_m_03 - words	of	18.2221
18.1521	DCB_se1_ag1_m_03 - phones	V	18.2221
18.2221	DCB_se1_ag1_m_03 - phones	L	18.2821
18.2221	DCB_se1_ag1_m_03 - words	like	18.3821
18.2821	DCB_se1_ag1_m_03 - phones	AY1	18.3521
18.3521	DCB_se1_ag1_m_03 - phones	K	18.3821
19.0327	DCB_se1_ag1_m_03 - phones	sil	19.0627
19.0627	DCB_se1_ag1_m_03 - phones	F	19.1427
19.0627	DCB_se1_ag1_m_03 - words	from	19.2327
19.1427	DCB_se1_ag1_m_03 - phones	ER0	19.2027
19.2027	DCB_se1_ag1_m_03 - phones	M	19.2327
19.2327	DCB_se1_ag1_m_03 - phones	L	19.3027
19.2327	DCB_se1_ag1_m_03 - words	like	19.4427
19.3027	DCB_se1_ag1_m_03 - phones	AY1	19.3927
19.3927	DCB_se1_ag1_m_03 - phones	K	19.4427
20.2252	DCB_se1_ag1_m_03 - phones	sil	20.2552
20.2552	DCB_se1_ag1_m_03 - phones	IH0	20.3152
20.2552	DCB_se1_ag1_m_03 - words	in	20.3752
20.3152	DCB_se1_ag1_m_03 - phones	N	20.3752
20.3752	DCB_se1_ag1_m_03 - phones	L	20.4352
20.3752	DCB_se1_ag1_m_03 - words	like	20.5952
20.4352	DCB_se1_ag1_m_03 - phones	AY1	20.5252
20.5252	DCB_se1_ag1_m_03 - phones	K	20.5952
20.5952	DCB_se1_ag1_m_03 - phones	K	20.7152
20.5952	DCB_se1_ag1_m_03 - words	cultural	21.0052
20.7152	DCB_se1_ag1_m_03 - phones	AH1	20.7552
20.7552	DCB_se1_ag1_m_03 - phones	L	20.8452
20.8452	DCB_se1_ag1_m_03 - phones	CH	20.9152
20.9152	DCB_se1_ag1_m_03 - phones	ER0	20.9452
20.9452	DCB_se1_ag1_m_03 - phones	AH0	20.9752
20.9752	DCB_se1_ag1_m_03 - phones	L	21.0052
21.0052	DCB_se1_ag1_m_03 - phones	W	21.0852
21.0052	DCB_se1_ag1_m_03 - words	wise	21.2952
21.0852	DCB_se1_ag1_m_03 - phones	AY1	21.1952
21.1952	DCB_se1_ag1_m_03 - phones	Z	21.2952
21.2952	DCB_se1_ag1_m_03 - phones	AY1	21.4252
21.2952	DCB_se1_ag1_m_03 - words	i	21.4252
21.4252	DCB_se1_ag1_m_03 - phones	HH	21.5352
21.4252	DCB_se1_ag1_m_03 - words	have	21.7152
21.5352	DCB_se1_ag1_m_03 - phones	AE1	21.6752
21.6752	DCB_se1_ag1_m_03 - phones	V	21.7152
21.7152	DCB_se1_ag1_m_03 - phones	sp	21.7852
21.7852	DCB_se1_ag1_m_03 - phones	L	21.8652
21.7852	DCB_se1_ag1_m_03 - words	like	21.9552
21.8652	DCB_se1_ag1_m_03 - phones	AY1	21.9152
21.9152	DCB_se1_ag1_m_03 - phones	K	21.9552
21.9552	DCB_se1_ag1_m_03 - phones	sp	21.9852
22.1883	DCB_se1_ag1_m_03 - phones	P	22.2783
22.1883	DCB_se1_ag1_m_03 - words	people	22.4883
22.2783	DCB_se1_ag1_m_03 - phones	IY1	22.3383
22.3383	DCB_se1_ag1_m_03 - phones	P	22.3783
22.3783	DCB_se1_ag1_m_03 - phones	AH0	22.4283
22.4283	DCB_se1_ag1_m_03 - phones	L	22.4883
22.4883	DCB_se1_ag1_m_03 - phones	F	22.5583
22.4883	DCB_se1_ag1_m_03 - words	from	22.6483
22.5583	DCB_se1_ag1_m_03 - phones	ER0	22.5983
22.5983	DCB_se1_ag1_m_03 - phones	M	22.6483
22.6483	DCB_se1_ag1_m_03 - phones	sp	22.6783
22.6783	DCB_se1_ag1_m_03 - phones	L	22.7183
22.6783	DCB_se1_ag1_m_03 - words	like	22.7983
22.7183	DCB_se1_ag1_m_03 - phones	AY1	22.7483
22.7483	DCB_se1_ag1_m_03 - phones	K	22.7983
22.7983	DCB_se1_ag1_m_03 - phones	D	22.9283
22.7983	DCB_se1_ag1_m_03 - words	different	23.1283
22.9283	DCB_se1_ag1_m_03 - phones	IH1	22.9783
22.9783	DCB_se1_ag1_m_03 - phones	F	23.0083
23.0083	DCB_se1_ag1_m_03 - phones	R	23.0383
23.0383	DCB_se1_ag1_m_03 - phones	AH0	23.0683
23.0683	DCB_se1_ag1_m_03 - phones	N	23.0983
23.0983	DCB_se1_ag1_m_03 - phones	T	23.1283
23.1283	DCB_se1_ag1_m_03 - phones	P	23.1883
23.1283	DCB_se1_ag1_m_03 - words	places	23.4683
23.1883	DCB_se1_ag1_m_03 - phones	L	23.2183
23.2183	DCB_se1_ag1_m_03 - phones	EY1	23.2983
23.2983	DCB_se1_ag1_m_03 - phones	S	23.3283
23.3283	DCB_se1_ag1_m_03 - phones	IH0	23.3883
23.3883	DCB_se1_ag1_m_03 - phones	Z	23.4683
23.4683	DCB_se1_ag1_m_03 - phones	L	23.5083
23.4683	DCB_se1_ag1_m_03 - words	like	23.6283
23.5083	DCB_se1_ag1_m_03 - phones	AY1	23.5683
23.5683	DCB_se1_ag1_m_03 - phones	K	23.6283
23.6283	DCB_se1_ag1_m_03 - words	i	23.7183
23.6283	DCB_se1_ag1_m_03 - phones	AY1	23.7183
23.7183	DCB_se1_ag1_m_03 - phones	G	23.7483
23.7183	DCB_se1_ag1_m_03 - words	got	23.8883
23.7483	DCB_se1_ag1_m_03 - phones	AA1	23.8383
23.8383	DCB_se1_ag1_m_03 - phones	T	23.8883
24.3612	DCB_se1_ag1_m_03 - phones	sil	24.4012
24.4012	DCB_se1_ag1_m_03 - phones	IH0	24.4812
24.4012	DCB_se1_ag1_m_03 - words	italian	24.8812
24.4812	DCB_se1_ag1_m_03 - phones	T	24.6512
24.6512	DCB_se1_ag1_m_03 - phones	AE1	24.7212
24.7212	DCB_se1_ag1_m_03 - phones	L	24.7712
24.7712	DCB_se1_ag1_m_03 - phones	Y	24.8212
24.8212	DCB_se1_ag1_m_03 - phones	AH0	24.8512
24.8512	DCB_se1_ag1_m_03 - phones	N	24.8812
24.8812	DCB_se1_ag1_m_03 - phones	IH0	24.9112
24.8812	DCB_se1_ag1_m_03 - words	in	24.9412
24.9112	DCB_se1_ag1_m_03 - phones	N	24.9412
24.9412	DCB_se1_ag1_m_03 - phones	M	25.0012
24.9412	DCB_se1_ag1_m_03 - words	my	25.1012
25.0012	DCB_se1_ag1_m_03 - phones	AY1	25.1012
25.1012	DCB_se1_ag1_m_03 - phones	F	25.2012
25.1012	DCB_se1_ag1_m_03 - words	family	25.4312
25.2012	DCB_se1_ag1_m_03 - phones	AE1	25.3212
25.3212	DCB_se1_ag1_m_03 - phones	M	25.3612
25.3612	DCB_se1_ag1_m_03 - phones	L	25.3912
25.3912	DCB_se1_ag1_m_03 - phones	IY0	25.4312
25.4312	DCB_se1_ag1_m_03 - phones	sp	26.3251
26.3251	DCB_se1_ag1_m_03 - phones	B	26.4451
26.3251	DCB_se1_ag1_m_03 - words	bahamian	27.1151
26.4451	DCB_se1_ag1_m_03 - phones	AH0	26.4951
26.4951	DCB_se1_ag1_m_03 - phones	HH	26.6551
26.6551	DCB_se1_ag1_m_03 - phones	EY1	26.7951
26.7951	DCB_se1_ag1_m_03 - phones	M	26.9151
26.9151	DCB_se1_ag1_m_03 - phones	IY0	27.0151
27.0151	DCB_se1_ag1_m_03 - phones	AH0	27.0451
27.0451	DCB_se1_ag1_m_03 - phones	N	27.1151
27.3909	DCB_se1_ag1_m_03 - phones	AH0	27.4609
27.3909	DCB_se1_ag1_m_03 - words	and	27.5109
27.4609	DCB_se1_ag1_m_03 - phones	N	27.5109
27.5109	DCB_se1_ag1_m_03 - phones	L	27.5509
27.5109	DCB_se1_ag1_m_03 - words	like	27.7009
27.5509	DCB_se1_ag1_m_03 - phones	AY1	27.6209
27.6209	DCB_se1_ag1_m_03 - phones	K	27.7009
27.7009	DCB_se1_ag1_m_03 - words	i	27.7509
27.7009	DCB_se1_ag1_m_03 - phones	AY1	27.7509
27.7509	DCB_se1_ag1_m_03 - phones	HH	27.8009
27.7509	DCB_se1_ag1_m_03 - words	have	27.9409
27.8009	DCB_se1_ag1_m_03 - phones	AE1	27.9009
27.9009	DCB_se1_ag1_m_03 - phones	V	27.9409
27.9409	DCB_se1_ag1_m_03 - phones	sp	27.9709
27.9709	DCB_se1_ag1_m_03 - phones	AY1	28.0409
27.9709	DCB_se1_ag1_m_03 - words	i	28.0409
28.0409	DCB_se1_ag1_m_03 - phones	JH	28.1009
28.0409	DCB_se1_ag1_m_03 - words	just	28.2109
28.1009	DCB_se1_ag1_m_03 - phones	IH0	28.1609
28.1609	DCB_se1_ag1_m_03 - phones	S	28.2109
28.2109	DCB_se1_ag1_m_03 - phones	AH0	28.2409
28.2109	DCB_se1_ag1_m_03 - words	a	28.2409
28.2409	DCB_se1_ag1_m_03 - phones	HH	28.2709
28.2409	DCB_se1_ag1_m_03 - words	have	28.3809
28.2709	DCB_se1_ag1_m_03 - phones	AE1	28.3009
28.3009	DCB_se1_ag1_m_03 - phones	V	28.3809
28.3809	DCB_se1_ag1_m_03 - words	a	28.4509
28.3809	DCB_se1_ag1_m_03 - phones	AH0	28.4509
28.4509	DCB_se1_ag1_m_03 - phones	L	28.5009
28.4509	DCB_se1_ag1_m_03 - words	lot	28.6209
28.5009	DCB_se1_ag1_m_03 - phones	AA1	28.5309
28.5309	DCB_se1_ag1_m_03 - phones	T	28.6209
29.6478	DCB_int_01 - phones	S	29.7478
29.6478	DCB_int_01 - words	so	29.9178
29.7478	DCB_int_01 - phones	OW1	29.9178
29.9178	DCB_int_01 - phones	T	30.0178
29.9178	DCB_int_01 - words	tell	30.1178
30.0178	DCB_int_01 - phones	EH1	30.0578
30.0578	DCB_int_01 - phones	L	30.1178
30.1178	DCB_int_01 - phones	M	30.1678
30.1178	DCB_int_01 - words	me	30.2278
30.1678	DCB_int_01 - phones	IY1	30.2278
30.2278	DCB_int_01 - words	a	30.2778
30.2278	DCB_int_01 - phones	AH0	30.2778
30.2778	DCB_int_01 - phones	L	30.3078
30.2778	DCB_int_01 - words	little	30.4378
30.3078	DCB_int_01 - phones	IH1	30.3378
30.3378	DCB_int_01 - phones	T	30.3678
30.3678	DCB_int_01 - phones	AH0	30.3978
30.3978	DCB_int_01 - phones	L	30.4378
30.4378	DCB_int_01 - phones	B	30.4778
30.4378	DCB_int_01 - words	bit	30.5478
30.4778	DCB_int_01 - phones	IH1	30.5078
30.5078	DCB_int_01 - phones	T	30.5478
30.5478	DCB_int_01 - phones	AH0	30.5778
30.5478	DCB_int_01 - words	about	30.8378
30.5778	DCB_int_01 - phones	B	30.6278
30.6278	DCB_int_01 - phones	AW1	30.7378
30.7378	DCB_int_01 - phones	T	30.8378
31.0886	DCB_int_01 - phones	DH	31.1486
31.0886	DCB_int_01 - words	that	31.3386
31.1486	DCB_int_01 - phones	AH0	31.2786
31.2786	DCB_int_01 - phones	T	31.3386
32.1424	DCB_se1_ag1_m_03 - phones	sil	32.1724
32.1724	DCB_se1_ag1_m_03 - phones	L	32.2624
32.1724	DCB_se1_ag1_m_03 - words	like	32.4724
32.2624	DCB_se1_ag1_m_03 - phones	AY1	32.4024
32.4024	DCB_se1_ag1_m_03 - phones	K	32.4724
32.4724	DCB_se1_ag1_m_03 - phones	sp	33.0346
33.0346	DCB_se1_ag1_m_03 - words	<unk>	33.1946
33.0346	DCB_se1_ag1_m_03 - phones	spn	33.1946
34.0204	DCB_se1_ag1_m_03 - phones	sil	34.0504
34.0504	DCB_se1_ag1_m_03 - phones	L	34.1004
34.0504	DCB_se1_ag1_m_03 - words	like	34.4104
34.1004	DCB_se1_ag1_m_03 - phones	AY1	34.2004
34.2004	DCB_se1_ag1_m_03 - phones	K	34.4104
34.4104	DCB_se1_ag1_m_03 - phones	W	34.5104
34.4104	DCB_se1_ag1_m_03 - words	one	34.6604
34.5104	DCB_se1_ag1_m_03 - phones	AH1	34.6004
34.6004	DCB_se1_ag1_m_03 - phones	N	34.6604
34.6604	DCB_se1_ag1_m_03 - phones	D	34.7104
34.6604	DCB_se1_ag1_m_03 - words	day	34.8204
34.7104	DCB_se1_ag1_m_03 - phones	EY1	34.8204
34.8204	DCB_se1_ag1_m_03 - words	i	34.9004
34.8204	DCB_se1_ag1_m_03 - phones	AY1	34.9004
34.9004	DCB_se1_ag1_m_03 - phones	AE1	35.0704
34.9004	DCB_se1_ag1_m_03 - words	asked	35.1504
35.0704	DCB_se1_ag1_m_03 - phones	S	35.1204
35.1204	DCB_se1_ag1_m_03 - phones	T	35.1504
35.1504	DCB_se1_ag1_m_03 - phones	M	35.1904
35.1504	DCB_se1_ag1_m_03 - words	my	35.2804
35.1904	DCB_se1_ag1_m_03 - phones	AY1	35.2804
35.2804	DCB_se1_ag1_m_03 - phones	sp	35.3104
35.3104	DCB_se1_ag1_m_03 - phones	G	35.3604
35.3104	DCB_se1_ag1_m_03 - words	grandmother	35.7004
35.3604	DCB_se1_ag1_m_03 - phones	R	35.4204
35.4204	DCB_se1_ag1_m_03 - phones	AE1	35.4804
35.4804	DCB_se1_ag1_m_03 - phones	M	35.5304
35.5304	DCB_se1_ag1_m_03 - phones	AH2	35.6104
35.6104	DCB_se1_ag1_m_03 - phones	DH	35.6604
35.6604	DCB_se1_ag1_m_03 - phones	ER0	35.7004
35.7004	DCB_se1_ag1_m_03 - phones	DH	35.7504
35.7004	DCB_se1_ag1_m_03 - words	this	35.8904
35.7504	DCB_se1_ag1_m_03 - phones	IH1	35.8204
35.8204	DCB_se1_ag1_m_03 - phones	S	35.8904
35.8904	DCB_se1_ag1_m_03 - phones	W	35.9404
35.8904	DCB_se1_ag1_m_03 - words	when	36.0404
35.9404	DCB_se1_ag1_m_03 - phones	EH1	35.9804
35.9804	DCB_se1_ag1_m_03 - phones	N	36.0404
36.0404	DCB_se1_ag1_m_03 - phones	AY1	36.1404
36.0404	DCB_se1_ag1_m_03 - words	i	36.1404
36.1404	DCB_se1_ag1_m_03 - phones	HH	36.2804
36.1404	DCB_se1_ag1_m_03 - words	had	36.4104
36.2804	DCB_se1_ag1_m_03 - phones	AE1	36.3704
36.3704	DCB_se1_ag1_m_03 - phones	D	36.4104
36.4104	DCB_se1_ag1_m_03 - phones	L	36.4704
36.4104	DCB_se1_ag1_m_03 - words	like	36.5704
36.4704	DCB_se1_ag1_m_03 - phones	AY1	36.5204
36.5204	DCB_se1_ag1_m_03 - phones	K	36.5704
36.5704	DCB_se1_ag1_m_03 - phones	L	36.7004
36.5704	DCB_se1_ag1_m_03 - words	long	36.9304
36.7004	DCB_se1_ag1_m_03 - phones	AO1	36.8504
36.8504	DCB_se1_ag1_m_03 - phones	NG	36.9304
37.0327	DCB_se1_ag1_m_03 - phones	P	37.1227
37.0327	DCB_se1_ag1_m_03 - words	plaits	37.4727
37.1227	DCB_se1_ag1_m_03 - phones	L	37.2027
37.2027	DCB_se1_ag1_m_03 - phones	EY1	37.2427
37.2427	DCB_se1_ag1_m_03 - phones	T	37.3827
37.3827	DCB_se1_ag1_m_03 - phones	S	37.4727
37.4727	DCB_se1_ag1_m_03 - phones	sp	37.5027
37.5027	DCB_se1_ag1_m_03 - phones	AH0	37.5527
37.5027	DCB_se1_ag1_m_03 - words	and	37.6127
37.5527	DCB_se1_ag1_m_03 - phones	N	37.5827
37.5827	DCB_se1_ag1_m_03 - phones	D	37.6127
37.6127	DCB_se1_ag1_m_03 - phones	L	37.6527
37.6127	DCB_se1_ag1_m_03 - words	like	37.7627
37.6527	DCB_se1_ag1_m_03 - phones	AY1	37.7027
37.7027	DCB_se1_ag1_m_03 - phones	K	37.7627
37.9932	DCB_se1_ag1_m_03 - phones	AY1	38.0832
37.9932	DCB_se1_ag1_m_03 - words	i	38.0832
38.0832	DCB_se1_ag1_m_03 - phones	W	38.1232
38.0832	DCB_se1_ag1_m_03 - words	was	38.1932
38.1232	DCB_se1_ag1_m_03 - phones	AH0	38.1532
38.1532	DCB_se1_ag1_m_03 - phones	Z	38.1932
38.1932	DCB_se1_ag1_m_03 - phones	L	38.2232
38.1932	DCB_se1_ag1_m_03 - words	like	38.3532
38.2232	DCB_se1_ag1_m_03 - phones	AY1	38.2632
38.2632	DCB_se1_ag1_m_03 - phones	K	38.3532
38.3532	DCB_se1_ag1_m_03 - phones	S	38.4532
38.3532	DCB_se1_ag1_m_03 - words	seven	38.6932
38.4532	DCB_se1_ag1_m_03 - phones	EH1	38.5432
38.5432	DCB_se1_ag1_m_03 - phones	V	38.5932
38.5932	DCB_se1_ag1_m_03 - phones	AH0	38.6232
38.6232	DCB_se1_ag1_m_03 - phones	N	38.6932
39.5215	DCB_se1_ag1_m_03 - phones	sil	39.5515
39.5515	DCB_se1_ag1_m_03 - phones	AH0	39.7415
39.5515	DCB_se1_ag1_m_03 - words	and	39.8015
39.7415	DCB_se1_ag1_m_03 - phones	N	39.7715
39.7715	DCB_se1_ag1_m_03 - phones	D	39.8015
39.8015	DCB_se1_ag1_m_03 - phones	L	39.8515
39.8015	DCB_se1_ag1_m_03 - words	like	40.1315
39.8515	DCB_se1_ag1_m_03 - phones	AY1	40.0215
40.0215	DCB_se1_ag1_m_03 - phones	K	40.1315
41.0463	DCB_se1_ag1_m_03 - phones	sil	41.0763
41.0763	DCB_se1_ag1_m_03 - phones	IH1	41.1263
41.0763	DCB_se1_ag1_m_03 - words	it	41.2063
41.1263	DCB_se1_ag1_m_03 - phones	T	41.2063
41.2063	DCB_se1_ag1_m_03 - phones	W	41.3163
41.2063	DCB_se1_ag1_m_03 - words	was	41.4063
41.3163	DCB_se1_ag1_m_03 - phones	AH0	41.3563
41.3563	DCB_se1_ag1_m_03 - phones	Z	41.4063
41.4063	DCB_se1_ag1_m_03 - phones	JH	41.4463
41.4063	DCB_se1_ag1_m_03 - words	just	41.6463
41.4463	DCB_se1_ag1_m_03 - phones	IH0	41.5463
41.5463	DCB_se1_ag1_m_03 - phones	S	41.5963
41.5963	DCB_se1_ag1_m_03 - phones	T	41.6463
41.6463	DCB_se1_ag1_m_03 - phones	DH	41.7063
41.6463	DCB_se1_ag1_m_03 - words	that	41.8563
41.7063	DCB_se1_ag1_m_03 - phones	AH0	41.8263
41.8263	DCB_se1_ag1_m_03 - phones	T	41.8563
41.8563	DCB_se1_ag1_m_03 - phones	L	41.9163
41.8563	DCB_se1_ag1_m_03 - words	like	42.0363
41.9163	DCB_se1_ag1_m_03 - phones	AY1	42.0063
42.0063	DCB_se1_ag1_m_03 - phones	K	42.0363
42.0824	DCB_se1_ag1_m_03 - phones	AY1	42.1224
42.0824	DCB_se1_ag1_m_03 - words	i	42.1224
42.1224	DCB_se1_ag1_m_03 - phones	AE1	42.3524
42.1224	DCB_se1_ag1_m_03 - words	asked	42.4624
42.3524	DCB_se1_ag1_m_03 - phones	S	42.4124
42.4124	DCB_se1_ag1_m_03 - phones	T	42.4624
42.4624	DCB_se1_ag1_m_03 - phones	M	42.4924
42.4624	DCB_se1_ag1_m_03 - words	my	42.5524
42.4924	DCB_se1_ag1_m_03 - phones	AY1	42.5524
42.5524	DCB_se1_ag1_m_03 - phones	sp	42.5824
42.5824	DCB_se1_ag1_m_03 - phones	G	42.6324
42.5824	DCB_se1_ag1_m_03 - words	grandmother	43.0024
42.6324	DCB_se1_ag1_m_03 - phones	R	42.6924
42.6924	DCB_se1_ag1_m_03 - phones	AE1	42.7524
42.7524	DCB_se1_ag1_m_03 - phones	M	42.8224
42.8224	DCB_se1_ag1_m_03 - phones	AH2	42.8824
42.8824	DCB_se1_ag1_m_03 - phones	DH	42.9624
42.9624	DCB_se1_ag1_m_03 - phones	ER0	43.0024
43.0024	DCB_se1_ag1_m_03 - phones	sp	43.0624
43.0624	DCB_se1_ag1_m_03 - phones	HH	43.1524
43.0624	DCB_se1_ag1_m_03 - words	how	43.2224
43.1524	DCB_se1_ag1_m_03 - phones	AW1	43.2224
43.2224	DCB_se1_ag1_m_03 - phones	K	43.3624
43.2224	DCB_se1_ag1_m_03 - words	come	43.5824
43.3624	DCB_se1_ag1_m_03 - phones	AH1	43.4324
43.4324	DCB_se1_ag1_m_03 - phones	M	43.5824
44.2683	DCB_se1_ag1_m_03 - phones	M	44.3783
44.2683	DCB_se1_ag1_m_03 - words	my	44.5083
44.3783	DCB_se1_ag1_m_03 - phones	AY1	44.5083
44.5083	DCB_se1_ag1_m_03 - phones	HH	44.6783
44.5083	DCB_se1_ag1_m_03 - words	hair	44.9283
44.6783	DCB_se1_ag1_m_03 - phones	EH1	44.7983
44.7983	DCB_se1_ag1_m_03 - phones	R	44.9283
44.9899	DCB_se1_ag1_m_03 - phones	L	45.1199
44.9899	DCB_se1_ag1_m_03 - words	looks	45.2299
45.1199	DCB_se1_ag1_m_03 - phones	UH1	45.1499
45.1499	DCB_se1_ag1_m_03 - phones	K	45.1999
45.1999	DCB_se1_ag1_m_03 - phones	S	45.2299
45.2299	DCB_se1_ag1_m_03 - phones	D	45.2899
45.2299	DCB_se1_ag1_m_03 - words	different	45.4799
45.2899	DCB_se1_ag1_m_03 - phones	IH1	45.3299
45.3299	DCB_se1_ag1_m_03 - phones	F	45.3599
45.3599	DCB_se1_ag1_m_03 - phones	ER0	45.3899
45.3899	DCB_se1_ag1_m_03 - phones	AH0	45.4199
45.4199	DCB_se1_ag1_m_03 - phones	N	45.4499
45.4499	DCB_se1_ag1_m_03 - phones	T	45.4799
45.4799	DCB_se1_ag1_m_03 - phones	F	45.5199
45.4799	DCB_se1_ag1_m_03 - words	from	45.6299
45.5199	DCB_se1_ag1_m_03 - phones	ER0	45.5999
45.5999	DCB_se1_ag1_m_03 - phones	M	45.6299
45.6299	DCB_se1_ag1_m_03 - phones	EH1	45.6599
45.6299	DCB_se1_ag1_m_03 - words	everybody	45.9799
45.6599	DCB_se1_ag1_m_03 - phones	V	45.6899
45.6899	DCB_se1_ag1_m_03 - phones	R	45.7399
45.7399	DCB_se1_ag1_m_03 - phones	IY0	45.7799
45.7799	DCB_se1_ag1_m_03 - phones	B	45.8399
45.8399	DCB_se1_ag1_m_03 - phones	AA2	45.8899
45.8899	DCB_se1_ag1_m_03 - phones	D	45.9299
45.9299	DCB_se1_ag1_m_03 - phones	IY0	45.9799
45.9799	DCB_se1_ag1_m_03 - phones	EH1	46.0499
45.9799	DCB_se1_ag1_m_03 - words	else	46.1399
46.0499	DCB_se1_ag1_m_03 - phones	L	46.1099
46.1099	DCB_se1_ag1_m_03 - phones	S	46.1399
46.1399	DCB_se1_ag1_m_03 - words	s	46.2299
46.1399	DCB_se1_ag1_m_03 - phones	S	46.2299
46.2299	DCB_se1_ag1_m_03 - phones	sp	46.2599
46.2599	DCB_se1_ag1_m_03 - phones	DH	46.3199
46.2599	DCB_se1_ag1_m_03 - words	they	46.3899
46.3199	DCB_se1_ag1_m_03 - phones	EY1	46.3899
46.3899	DCB_se1_ag1_m_03 - phones	W	46.4299
46.3899	DCB_se1_ag1_m_03 - words	was	46.4899
46.4299	DCB_se1_ag1_m_03 - phones	AH0	46.4599
46.4599	DCB_se1_ag1_m_03 - phones	Z	46.4899
46.4899	DCB_se1_ag1_m_03 - phones	L	46.5399
46.4899	DCB_se1_ag1_m_03 - words	like	46.6199
46.5399	DCB_se1_ag1_m_03 - phones	AY1	46.5899
46.5899	DCB_se1_ag1_m_03 - phones	K	46.6199
47.2188	DCB_se1_ag1_m_03 - phones	sil	47.2488
47.2488	DCB_se1_ag1_m_03 - phones	B	47.3288
47.2488	DCB_se1_ag1_m_03 - words	because	47.8988
47.3288	DCB_se1_ag1_m_03 - phones	IH0	47.4088
47.4088	DCB_se1_ag1_m_03 - phones	K	47.4888
47.4888	DCB_se1_ag1_m_03 - phones	AO1	47.7388
47.7388	DCB_se1_ag1_m_03 - phones	Z	47.8988
48.0814	DCB_se1_ag1_m_03 - phones	Y	48.2314
48.0814	DCB_se1_ag1_m_03 - words	you	48.3114
48.2314	DCB_se1_ag1_m_03 - phones	UW1	48.3114
48.3114	DCB_se1_ag1_m_03 - phones	HH	48.4314
48.3114	DCB_se1_ag1_m_03 - words	have	48.6614
48.4314	DCB_se1_ag1_m_03 - phones	AE1	48.6014
48.6014	DCB_se1_ag1_m_03 - phones	V	48.6614
48.6614	DCB_se1_ag1_m_03 - phones	sp	48.9841
48.9841	DCB_se1_ag1_m_03 - phones	D	49.0841
48.9841	DCB_se1_ag1_m_03 - words	different	49.4041
49.0841	DCB_se1_ag1_m_03 - phones	IH1	49.1841
49.1841	DCB_se1_ag1_m_03 - phones	F	49.2541
49.2541	DCB_se1_ag1_m_03 - phones	R	49.3141
49.3141	DCB_se1_ag1_m_03 - phones	AH0	49.3441
49.3441	DCB_se1_ag1_m_03 - phones	N	49.3741
49.3741	DCB_se1_ag1_m_03 - phones	T	49.4041
50.0725	DCB_se1_ag1_m_03 - phones	sil	50.1125
50.1125	DCB_se1_ag1_m_03 - phones	L	50.1525
50.1125	DCB_se1_ag1_m_03 - words	like	50.3425
50.1525	DCB_se1_ag1_m_03 - phones	AY1	50.2625
50.2625	DCB_se1_ag1_m_03 - phones	K	50.3425
50.5143	DCB_se1_ag1_m_03 - phones	K	50.6243
50.5143	DCB_se1_ag1_m_03 - words	culture	50.8643
50.6243	DCB_se1_ag1_m_03 - phones	AH1	50.6643
50.6643	DCB_se1_ag1_m_03 - phones	L	50.7443
50.7443	DCB_se1_ag1_m_03 - phones	CH	50.8343
50.8343	DCB_se1_ag1_m_03 - phones	ER0	50.8643
50.8643	DCB_se1_ag1_m_03 - phones	IH1	50.9043
50.8643	DCB_se1_ag1_m_03 - words	in	50.9543
50.9043	DCB_se1_ag1_m_03 - phones	N	50.9543
50.9543	DCB_se1_ag1_m_03 - phones	Y	51.0143
50.9543	DCB_se1_ag1_m_03 - words	your	51.1043
51.0143	DCB_se1_ag1_m_03 - phones	AO1	51.0543
51.0543	DCB_se1_ag1_m_03 - phones	R	51.1043
51.1043	DCB_se1_ag1_m_03 - phones	F	51.1943
51.1043	DCB_se1_ag1_m_03 - words	family	51.4743
51.1943	DCB_se1_ag1_m_03 - phones	AE1	51.3343
51.3343	DCB_se1_ag1_m_03 - phones	M	51.3943
51.3943	DCB_se1_ag1_m_03 - phones	L	51.4443
51.4443	DCB_se1_ag1_m_03 - phones	IY0	51.4743
51.4743	DCB_se1_ag1_m_03 - phones	sp	51.5043
51.5043	DCB_se1_ag1_m_03 - phones	L	51.5743
51.5043	DCB_se1_ag1_m_03 - words	like	51.6643
51.5743	DCB_se1_ag1_m_03 - phones	AY1	51.6243
51.6243	DCB_se1_ag1_m_03 - phones	K	51.6643
51.6643	DCB_se1_ag1_m_03 - phones	sp	51.6943
51.6943	DCB_se1_ag1_m_03 - phones	Y	51.7543
51.6943	DCB_se1_ag1_m_03 - words	you	51.7843
51.7543	DCB_se1_ag1_m_03 - phones	UW1	51.7843
51.7843	DCB_se1_ag1_m_03 - phones	HH	51.8243
51.7843	DCB_se1_ag1_m_03 - words	have	51.9743
51.8243	DCB_se1_ag1_m_03 - phones	AE1	51.8943
51.8943	DCB_se1_ag1_m_03 - phones	V	51.9743
51.9743	DCB_se1_ag1_m_03 - phones	IH0	52.0443
51.9743	DCB_se1_ag1_m_03 - words	italian	52.6343
52.0443	DCB_se1_ag1_m_03 - phones	T	52.2343
52.2343	DCB_se1_ag1_m_03 - phones	AE1	52.3343
52.3343	DCB_se1_ag1_m_03 - phones	L	52.4043
52.4043	DCB_se1_ag1_m_03 - phones	Y	52.4743
52.4743	DCB_se1_ag1_m_03 - phones	AH0	52.5243
52.5243	DCB_se1_ag1_m_03 - phones	N	52.6343
53.2794	DCB_se1_ag1_m_03 - phones	B	53.3494
53.2794	DCB_se1_ag1_m_03 - words	bahamian	53.9094
53.3494	DCB_se1_ag1_m_03 - phones	AH0	53.3894
53.3894	DCB_se1_ag1_m_03 - phones	HH	53.5094
53.5094	DCB_se1_ag1_m_03 - phones	EY1	53.6094
53.6094	DCB_se1_ag1_m_03 - phones	M	53.6894
53.6894	DCB_se1_ag1_m_03 - phones	IY0	53.7494
53.7494	DCB_se1_ag1_m_03 - phones	AH0	53.7994
53.7994	DCB_se1_ag1_m_03 - phones	N	53.9094
53.9094	DCB_se1_ag1_m_03 - phones	Y	53.9694
53.9094	DCB_se1_ag1_m_03 - words	you	54.0194
53.9694	DCB_se1_ag1_m_03 - phones	UW1	54.0194
54.0194	DCB_se1_ag1_m_03 - phones	HH	54.0894
54.0194	DCB_se1_ag1_m_03 - words	have	54.2594
54.0894	DCB_se1_ag1_m_03 - phones	AE1	54.1894
54.1894	DCB_se1_ag1_m_03 - phones	V	54.2594
54.2594	DCB_se1_ag1_m_03 - phones	L	54.3194
54.2594	DCB_se1_ag1_m_03 - words	like	54.4894
54.3194	DCB_se1_ag1_m_03 - phones	AY1	54.4194
54.4194	DCB_se1_ag1_m_03 - phones	K	54.4894
55.3497	DCB_se1_ag1_m_03 - phones	sil	55.3797
55.3797	DCB_se1_ag1_m_03 - phones	Y	55.4197
55.3797	DCB_se1_ag1_m_03 - words	you	55.4497
55.4197	DCB_se1_ag1_m_03 - phones	UW1	55.4497
55.4497	DCB_se1_ag1_m_03 - phones	HH	55.4897
55.4497	DCB_se1_ag1_m_03 - words	have	55.5997
55.4897	DCB_se1_ag1_m_03 - phones	AE1	55.5297
55.5297	DCB_se1_ag1_m_03 - phones	V	55.5997
55.5997	DCB_se1_ag1_m_03 - phones	L	55.6697
55.5997	DCB_se1_ag1_m_03 - words	like	55.7797
55.6697	DCB_se1_ag1_m_03 - phones	AY1	55.7197
55.7197	DCB_se1_ag1_m_03 - phones	K	55.7797
55.7797	DCB_se1_ag1_m_03 - words	a	55.8697
55.7797	DCB_se1_ag1_m_03 - phones	AH0	55.8697
55.8697	DCB_se1_ag1_m_03 - phones	HH	55.9797
55.8697	DCB_se1_ag1_m_03 - words	history	56.2597
55.9797	DCB_se1_ag1_m_03 - phones	IH1	56.0597
56.0597	DCB_se1_ag1_m_03 - phones	S	56.1097
56.1097	DCB_se1_ag1_m_03 - phones	T	56.1797
56.1797	DCB_se1_ag1_m_03 - phones	ER0	56.2297
56.2297	DCB_se1_ag1_m_03 - phones	IY0	56.2597
56.2597	DCB_se1_ag1_m_03 - phones	AH0	56.2997
56.2597	DCB_se1_ag1_m_03 - words	of	56.3597
56.2997	DCB_se1_ag1_m_03 - phones	V	56.3597
56.3597	DCB_se1_ag1_m_03 - phones	L	56.4197
56.3597	DCB_se1_ag1_m_03 - words	like	56.5397
56.4197	DCB_se1_ag1_m_03 - phones	AY1	56.4897
56.4897	DCB_se1_ag1_m_03 - phones	K	56.5397
56.5397	DCB_se1_ag1_m_03 - phones	sp	56.5697
56.5697	DCB_se1_ag1_m_03 - phones	P	56.6497
56.5697	DCB_se1_ag1_m_03 - words	people	56.8397
56.6497	DCB_se1_ag1_m_03 - phones	IY1	56.6897
56.6897	DCB_se1_ag1_m_03 - phones	P	56.7197
56.7197	DCB_se1_ag1_m_03 - phones	AH0	56.7497
56.7497	DCB_se1_ag1_m_03 - phones	L	56.8397
56.8397	DCB_se1_ag1_m_03 - phones	W	56.9097
56.8397	DCB_se1_ag1_m_03 - words	with	56.9697
56.9097	DCB_se1_ag1_m_03 - phones	IH0	56.9397
56.9397	DCB_se1_ag1_m_03 - phones	DH	56.9697
56.9697	DCB_se1_ag1_m_03 - phones	G	57.0397
56.9697	DCB_se1_ag1_m_03 - words	good	57.1497
57.0397	DCB_se1_ag1_m_03 - phones	UH1	57.1197
57.1197	DCB_se1_ag1_m_03 - phones	D	57.1497
57.1497	DCB_se1_ag1_m_03 - phones	HH	57.2397
57.1497	DCB_se1_ag1_m_03 - words	hair	57.3497
57.2397	DCB_se1_ag1_m_03 - phones	EH1	57.2997
57.2997	DCB_se1_ag1_m_03 - phones	R	57.3497
58.8784	DCB_int_01 - phones	K	59.0484
58.8784	DCB_int_01 - words	cool	59.4584
59.0484	DCB_int_01 - phones	UW1	59.0884
59.0884	DCB_int_01 - phones	L	59.4584
59.4584	DCB_int_01 - phones	sp	59.5184
60.0068	DCB_int_01 - phones	AE1	60.1468
60.0068	DCB_int_01 - words	and	60.2268
60.1468	DCB_int_01 - phones	N	60.2268
60.2268	DCB_int_01 - phones	S	60.3368
60.2268	DCB_int_01 - words	so	60.8768
60.3368	DCB_int_01 - phones	OW1	60.8768
60.8768	DCB_int_01 - phones	sp	60.9068
61.2845	DCB_int_01 - phones	HH	61.3245
61.2845	DCB_int_01 - words	what	61.4545
61.3245	DCB_int_01 - phones	W	61.3645
61.3645	DCB_int_01 - phones	AH1	61.4145
61.4145	DCB_int_01 - phones	T	61.4545
61.4545	DCB_int_01 - phones	N	61.5345
61.4545	DCB_int_01 - words	neighborhood	62.0245
61.5345	DCB_int_01 - phones	EY1	61.6545
61.6545	DCB_int_01 - phones	B	61.7245
61.7245	DCB_int_01 - phones	ER0	61.8245
61.8245	DCB_int_01 - phones	HH	61.8845
61.8845	DCB_int_01 - phones	UH2	61.9845
61.9845	DCB_int_01 - phones	D	62.0245
62.0245	DCB_int_01 - phones	D	62.0545
62.0245	DCB_int_01 - words	do	62.1045
62.0545	DCB_int_01 - phones	UW1	62.1045
62.1045	DCB_int_01 - phones	Y	62.2445
62.1045	DCB_int_01 - words	you	62.3145
62.2445	DCB_int_01 - phones	UW1	62.3145
62.3145	DCB_int_01 - phones	K	62.4745
62.3145	DCB_int_01 - words	claim	62.8745
62.4745	DCB_int_01 - phones	L	62.5745
62.5745	DCB_int_01 - phones	EY1	62.7345
62.7345	DCB_int_01 - phones	M	62.8745
62.8745	DCB_int_01 - phones	sp	62.9045
62.9045	DCB_int_01 - phones	N	62.9545
62.9045	DCB_int_01 - words	now	63.2245
62.9545	DCB_int_01 - phones	AW1	63.2245
63.2245	DCB_int_01 - phones	sp	63.6454
63.6454	DCB_int_01 - phones	L	63.6954
63.6454	DCB_int_01 - words	like	63.8554
63.6954	DCB_int_01 - phones	AY1	63.7654
63.7654	DCB_int_01 - phones	K	63.8554
65.1115	DCB_se1_ag1_m_03 - phones	sil	65.1715
65.1715	DCB_se1_ag1_m_03 - phones	spn	65.2715
65.1715	DCB_se1_ag1_m_03 - words	<unk>	65.2715
65.4380	DCB_se1_ag1_m_03 - phones	AY1	65.5280
65.4380	DCB_se1_ag1_m_03 - words	i	65.5280
65.5280	DCB_se1_ag1_m_03 - phones	M	65.6280
65.5280	DCB_se1_ag1_m_03 - words	mean	65.7880
65.6280	DCB_se1_ag1_m_03 - phones	IY1	65.7280
65.7280	DCB_se1_ag1_m_03 - phones	N	65.7880
65.7880	DCB_se1_ag1_m_03 - phones	L	65.8380
65.7880	DCB_se1_ag1_m_03 - words	like	66.0980
65.8380	DCB_se1_ag1_m_03 - phones	AY1	65.9980
65.9980	DCB_se1_ag1_m_03 - phones	K	66.0980
66.0980	DCB_se1_ag1_m_03 - phones	sp	66.5305
66.5305	DCB_se1_ag1_m_03 - words	<unk>	66.6505
66.5305	DCB_se1_ag1_m_03 - phones	spn	66.6505
67.2938	DCB_se1_ag1_m_03 - phones	sil	67.3338
67.3338	DCB_se1_ag1_m_03 - words	i	67.4038
67.3338	DCB_se1_ag1_m_03 - phones	AY1	67.4038
67.4038	DCB_se1_ag1_m_03 - phones	D	67.4638
67.4038	DCB_se1_ag1_m_03 - words	don't	67.5338
67.4638	DCB_se1_ag1_m_03 - phones	OW1	67.4938
67.4938	DCB_se1_ag1_m_03 - phones	N	67.5338
67.5338	DCB_se1_ag1_m_03 - phones	R	67.5938
67.5338	DCB_se1_ag1_m_03 - words	really	67.7538
67.5938	DCB_se1_ag1_m_03 - phones	IH1	67.6238
67.6238	DCB_se1_ag1_m_03 - phones	L	67.6838
67.6838	DCB_se1_ag1_m_03 - phones	IY0	67.7538
67.7538	DCB_se1_ag1_m_03 - phones	K	67.8638
67.7538	DCB_se1_ag1_m_03 - words	claim	68.0438
67.8638	DCB_se1_ag1_m_03 - phones	L	67.9138
67.9138	DCB_se1_ag1_m_03 - phones	EY1	68.0038
68.0038	DCB_se1_ag1_m_03 - phones	M	68.0438
68.0438	DCB_se1_ag1_m_03 - phones	N	68.0838
68.0438	DCB_se1_ag1_m_03 - words	neighborhoods	68.4538
68.0838	DCB_se1_ag1_m_03 - phones	EY1	68.1638
68.1638	DCB_se1_ag1_m_03 - phones	B	68.2038
68.2038	DCB_se1_ag1_m_03 - phones	ER0	68.2538
68.2538	DCB_se1_ag1_m_03 - phones	HH	68.3138
68.3138	DCB_se1_ag1_m_03 - phones	UH2	68.3838
68.3838	DCB_se1_ag1_m_03 - phones	D	68.4138
68.4138	DCB_se1_ag1_m_03 - phones	Z	68.4538
68.4538	DCB_se1_ag1_m_03 - phones	L	68.4838
68.4538	DCB_se1_ag1_m_03 - words	like	68.6138
68.4838	DCB_se1_ag1_m_03 - phones	AY1	68.5338
68.5338	DCB_se1_ag1_m_03 - phones	K	68.6138
68.6138	DCB_se1_ag1_m_03 - phones	DH	68.6738
68.6138	DCB_se1_ag1_m_03 - words	that	68.7838
68.6738	DCB_se1_ag1_m_03 - phones	AE1	68.7338
68.7338	DCB_se1_ag1_m_03 - phones	T	68.7838
68.7838	DCB_se1_ag1_m_03 - phones	B	68.8638
68.7838	DCB_se1_ag1_m_03 - words	but	68.9238
68.8638	DCB_se1_ag1_m_03 - phones	AH1	68.8938
68.8938	DCB_se1_ag1_m_03 - phones	T	68.9238
68.9238	DCB_se1_ag1_m_03 - phones	L	68.9838
68.9238	DCB_se1_ag1_m_03 - words	like	69.1838
68.9838	DCB_se1_ag1_m_03 - phones	AY1	69.1238
69.1238	DCB_se1_ag1_m_03 - phones	K	69.1838
69.9318	DCB_se1_ag1_m_03 - phones	M	70.1718
69.9318	DCB_se1_ag1_m_03 - words	me	70.2618
70.1718	DCB_se1_ag1_m_03 - phones	IY1	70.2618
70.2618	DCB_se1_ag1_m_03 - phones	spn	70.2918
70.2618	DCB_se1_ag1_m_03 - words	<unk>	70.2918
70.2918	DCB_se1_ag1_m_03 - phones	L	70.4118
70.2918	DCB_se1_ag1_m_03 - words	like	70.5918
70.4118	DCB_se1_ag1_m_03 - phones	AY1	70.5218
70.5218	DCB_se1_ag1_m_03 - phones	K	70.5918
70.5918	DCB_se1_ag1_m_03 - phones	sp	70.6418
70.6418	DCB_se1_ag1_m_03 - phones	M	70.7218
70.6418	DCB_se1_ag1_m_03 - words	my	70.7918
70.7218	DCB_se1_ag1_m_03 - phones	AY1	70.7918
70.7918	DCB_se1_ag1_m_03 - phones	B	70.8518
70.7918	DCB_se1_ag1_m_03 - words	brother	71.4418
70.8518	DCB_se1_ag1_m_03 - phones	R	70.9118
70.9118	DCB_se1_ag1_m_03 - phones	AH1	70.9918
70.9918	DCB_se1_ag1_m_03 - phones	DH	71.2518
71.2518	DCB_se1_ag1_m_03 - phones	ER0	71.4418
71.9042	DCB_se1_ag1_m_03 - phones	HH	72.0342
71.9042	DCB_se1_ag1_m_03 - words	he	72.1442
72.0342	DCB_se1_ag1_m_03 - phones	IY1	72.1442
72.1442	DCB_se1_ag1_m_03 - phones	B	72.1742
72.1442	DCB_se1_ag1_m_03 - words	be	72.2642
72.1742	DCB_se1_ag1_m_03 - phones	IY0	72.2642
72.2642	DCB_se1_ag1_m_03 - phones	ER0	72.3642
72.2642	DCB_se1_ag1_m_03 - words	around	72.5242
72.3642	DCB_se1_ag1_m_03 - phones	AW1	72.4642
72.4642	DCB_se1_ag1_m_03 - phones	N	72.4942
72.4942	DCB_se1_ag1_m_03 - phones	D	72.5242
72.5242	DCB_se1_ag1_m_03 - phones	L	72.5542
72.5242	DCB_se1_ag1_m_03 - words	like	72.6442
72.5542	DCB_se1_ag1_m_03 - phones	AY1	72.6142
72.6142	DCB_se1_ag1_m_03 - phones	K	72.6442
72.7109	DCB_se1_ag1_m_03 - phones	TH	72.7909
72.7109	DCB_se1_ag1_m_03 - words	thirty	72.9609
72.7909	DCB_se1_ag1_m_03 - phones	ER1	72.8509
72.8509	DCB_se1_ag1_m_03 - phones	D	72.8809
72.8809	DCB_se1_ag1_m_03 - phones	IY0	72.9609
72.9609	DCB_se1_ag1_m_03 - phones	S	73.0309
72.9609	DCB_se1_ag1_m_03 - words	seven	73.2909
73.0309	DCB_se1_ag1_m_03 - phones	EH1	73.1109
73.1109	DCB_se1_ag1_m_03 - phones	V	73.2209
73.2209	DCB_se1_ag1_m_03 - phones	AH0	73.2609
73.2609	DCB_se1_ag1_m_03 - phones	N	73.2909
73.2909	DCB_se1_ag1_m_03 - phones	L	73.3409
73.2909	DCB_se1_ag1_m_03 - words	like	73.4809
73.3409	DCB_se1_ag1_m_03 - phones	AY1	73.4309
73.4309	DCB_se1_ag1_m_03 - phones	K	73.4809
73.4809	DCB_se1_ag1_m_03 - phones	sp	73.5209
73.5848	DCB_se1_ag1_m_03 - words	i	73.7048
73.5848	DCB_se1_ag1_m_03 - phones	AY1	73.7048
73.7048	DCB_se1_ag1_m_03 - phones	JH	73.7648
73.7048	DCB_se1_ag1_m_03 - words	just	73.8748
73.7648	DCB_se1_ag1_m_03 - phones	IH0	73.8248
73.8248	DCB_se1_ag1_m_03 - phones	S	73.8748
73.8748	DCB_se1_ag1_m_03 - phones	K	73.9748
73.8748	DCB_se1_ag1_m_03 - words	claimed	74.1748
73.9748	DCB_se1_ag1_m_03 - phones	L	74.0148
74.0148	DCB_se1_ag1_m_03 - phones	EY1	74.1048
74.1048	DCB_se1_ag1_m_03 - phones	M	74.1448
74.1448	DCB_se1_ag1_m_03 - phones	D	74.1748
74.1748	DCB_se1_ag1_m_03 - phones	DH	74.2048
74.1748	DCB_se1_ag1_m_03 - words	this	74.3348
74.2048	DCB_se1_ag1_m_03 - phones	IH0	74.2648
74.2648	DCB_se1_ag1_m_03 - phones	S	74.3348
74.3348	DCB_se1_ag1_m_03 - phones	L	74.3748
74.3348	DCB_se1_ag1_m_03 - words	like	74.4548
74.3748	DCB_se1_ag1_m_03 - phones	AY1	74.4248
74.4248	DCB_se1_ag1_m_03 - phones	K	74.4548
74.4548	DCB_se1_ag1_m_03 - phones	sp	75.2531
75.2531	DCB_se1_ag1_m_03 - phones	L	75.2931
75.2531	DCB_se1_ag1_m_03 - words	like	75.4631
75.2931	DCB_se1_ag1_m_03 - phones	AY1	75.3931
75.3931	DCB_se1_ag1_m_03 - phones	K	75.4631
75.4631	DCB_se1_ag1_m_03 - phones	W	75.5331
75.4631	DCB_se1_ag1_m_03 - words	where	75.6431
75.5331	DCB_se1_ag1_m_03 - phones	EH1	75.6031
75.6031	DCB_se1_ag1_m_03 - phones	R	75.6431
75.6431	DCB_se1_ag1_m_03 - phones	M	75.7031
75.6431	DCB_se1_ag1_m_03 - words	my	75.8131
75.7031	DCB_se1_ag1_m_03 - phones	AY1	75.8131
75.8131	DCB_se1_ag1_m_03 - phones	B	75.8931
75.8131	DCB_se1_ag1_m_03 - words	brother	76.1431
75.8931	DCB_se1_ag1_m_03 - phones	R	75.9231
75.9231	DCB_se1_ag1_m_03 - phones	AH1	75.9831
75.9831	DCB_se1_ag1_m_03 - phones	DH	76.0331
76.0331	DCB_se1_ag1_m_03 - phones	ER0	76.1431
76.1431	DCB_se1_ag1_m_03 - phones	B	76.2231
76.1431	DCB_se1_ag1_m_03 - words	be	76.3231
76.2231	DCB_se1_ag1_m_03 - phones	IY1	76.3231
76.3231	DCB_se1_ag1_m_03 - phones	AE1	76.4231
76.3231	DCB_se1_ag1_m_03 - words	at	76.4731
76.4231	DCB_se1_ag1_m_03 - phones	T	76.4731
76.4731	DCB_se1_ag1_m_03 - phones	L	76.5031
76.4731	DCB_se1_ag1_m_03 - words	like	76.6531
76.5031	DCB_se1_ag1_m_03 - phones	AY1	76.5931
76.5931	DCB_se1_ag1_m_03 - phones	K	76.6531
76.7105	DCB_se1_ag1_m_03 - phones	DH	76.7505
76.7105	DCB_se1_ag1_m_03 - words	that	76.8605
76.7505	DCB_se1_ag1_m_03 - phones	AH0	76.8105
76.8105	DCB_se1_ag1_m_03 - phones	T	76.8605
76.8605	DCB_se1_ag1_m_03 - words	s	76.9305
76.8605	DCB_se1_ag1_m_03 - phones	S	76.9305
76.9305	DCB_se1_ag1_m_03 - phones	W	76.9705
76.9305	DCB_se1_ag1_m_03 - words	where	77.1205
76.9705	DCB_se1_ag1_m_03 - phones	EH1	77.0205
77.0205	DCB_se1_ag1_m_03 - phones	R	77.1205
77.1205	DCB_se1_ag1_m_03 - words	i	77.2105
77.1205	DCB_se1_ag1_m_03 - phones	AY1	77.2105
77.2105	DCB_se1_ag1_m_03 - phones	N	77.3105
77.2105	DCB_se1_ag1_m_03 - words	need	77.3805
77.3105	DCB_se1_ag1_m_03 - phones	IY1	77.3405
77.3405	DCB_se1_ag1_m_03 - phones	D	77.3805
77.3805	DCB_se1_ag1_m_03 - phones	T	77.4105
77.3805	DCB_se1_ag1_m_03 - words	to	77.4605
77.4105	DCB_se1_ag1_m_03 - phones	IH0	77.4605
77.4605	DCB_se1_ag1_m_03 - phones	B	77.5605
77.4605	DCB_se1_ag1_m_03 - words	be	77.6705
77.5605	DCB_se1_ag1_m_03 - phones	IY0	77.6705
77.6705	DCB_se1_ag1_m_03 - phones	AE1	77.7105
77.6705	DCB_se1_ag1_m_03 - words	at	77.7705
77.7105	DCB_se1_ag1_m_03 - phones	T	77.7705
77.8576	DCB_se1_ag1_m_03 - phones	K	77.9276
77.8576	DCB_se1_ag1_m_03 - words	cause	78.0076
77.9276	DCB_se1_ag1_m_03 - phones	AA1	77.9676
77.9676	DCB_se1_ag1_m_03 - phones	Z	78.0076
78.0076	DCB_se1_ag1_m_03 - phones	L	78.0476
78.0076	DCB_se1_ag1_m_03 - words	like	78.1576
78.0476	DCB_se1_ag1_m_03 - phones	AY1	78.0876
78.0876	DCB_se1_ag1_m_03 - phones	K	78.1576
78.1576	DCB_se1_ag1_m_03 - phones	DH	78.1976
78.1576	DCB_se1_ag1_m_03 - words	that	78.2676
78.1976	DCB_se1_ag1_m_03 - phones	AE1	78.2376
78.2376	DCB_se1_ag1_m_03 - phones	T	78.2676
78.2676	DCB_se1_ag1_m_03 - words	s	78.3276
78.2676	DCB_se1_ag1_m_03 - phones	Z	78.3276
78.3276	DCB_se1_ag1_m_03 - phones	W	78.3876
78.3276	DCB_se1_ag1_m_03 - words	where	78.4576
78.3876	DCB_se1_ag1_m_03 - phones	EH1	78.4276
78.4276	DCB_se1_ag1_m_03 - phones	R	78.4576
78.4576	DCB_se1_ag1_m_03 - words	i	78.5576
78.4576	DCB_se1_ag1_m_03 - phones	AY1	78.5576
78.5576	DCB_se1_ag1_m_03 - phones	F	78.6276
78.5576	DCB_se1_ag1_m_03 - words	feel	78.7476
78.6276	DCB_se1_ag1_m_03 - phones	IY1	78.6576
78.6576	DCB_se1_ag1_m_03 - phones	L	78.7476
78.7476	DCB_se1_ag1_m_03 - phones	S	78.8276
78.7476	DCB_se1_ag1_m_03 - words	safe	78.9776
78.8276	DCB_se1_ag1_m_03 - phones	EY1	78.9176
78.9176	DCB_se1_ag1_m_03 - phones	F	78.9776
78.9776	DCB_se1_ag1_m_03 - phones	AE1	79.0376
78.9776	DCB_se1_ag1_m_03 - words	at	79.0976
79.0376	DCB_se1_ag1_m_03 - phones	T	79.0976
79.4523	DCB_int_01 - phones	S	79.5523
79.4523	DCB_int_01 - words	so	79.8223
79.5523	DCB_int_01 - phones	OW1	79.8223
79.8223	DCB_int_01 - phones	sp	79.8723
79.9606	DCB_int_01 - phones	HH	80.0406
79.9606	DCB_int_01 - words	where	80.1706
80.0406	DCB_int_01 - phones	W	80.0706
80.0706	DCB_int_01 - phones	EH1	80.1406
80.1406	DCB_int_01 - phones	R	80.1706
80.1706	DCB_int_01 - phones	IH0	80.2206
80.1706	DCB_int_01 - words	is	80.2506
80.2206	DCB_int_01 - phones	Z	80.2506
80.2506	DCB_int_01 - phones	DH	80.3006
80.2506	DCB_int_01 - words	that	80.5006
80.3006	DCB_int_01 - phones	AE1	80.3506
80.3506	DCB_int_01 - phones	T	80.5006
80.9853	DCB_se1_ag1_m_03 - phones	TH	81.0653
80.9853	DCB_se1_ag1_m_03 - words	thirty	81.2653
81.0653	DCB_se1_ag1_m_03 - phones	ER1	81.1653
81.1653	DCB_se1_ag1_m_03 - phones	D	81.1953
81.1953	DCB_se1_ag1_m_03 - phones	IY0	81.2653
81.2653	DCB_se1_ag1_m_03 - phones	S	81.3453
81.2653	DCB_se1_ag1_m_03 - words	seven	81.5653
81.3453	DCB_se1_ag1_m_03 - phones	EH1	81.4353
81.4353	DCB_se1_ag1_m_03 - phones	V	81.4953
81.4953	DCB_se1_ag1_m_03 - phones	AH0	81.5253
81.5253	DCB_se1_ag1_m_03 - phones	N	81.5653
81.5653	DCB_se1_ag1_m_03 - phones	sp	84.7916
81.8852	DCB_int_01 - phones	TH	81.9552
81.8852	DCB_int_01 - words	thirty	82.1352
81.9552	DCB_int_01 - phones	ER1	82.0252
82.0252	DCB_int_01 - phones	D	82.0652
82.0652	DCB_int_01 - phones	IY0	82.1352
82.1352	DCB_int_01 - phones	S	82.2152
82.1352	DCB_int_01 - words	seven	82.4952
82.2152	DCB_int_01 - phones	EH1	82.2952
82.2952	DCB_int_01 - phones	V	82.3652
82.3652	DCB_int_01 - phones	AH0	82.4052
82.4052	DCB_int_01 - phones	N	82.4952
83.2514	DCB_int_01 - phones	sil	83.2914
83.2914	DCB_int_01 - phones	IH0	83.3314
83.2914	DCB_int_01 - words	is	83.3614
83.3314	DCB_int_01 - phones	Z	83.3614
83.3614	DCB_int_01 - phones	DH	83.4014
83.3614	DCB_int_01 - words	that	83.5114
83.4014	DCB_int_01 - phones	AE1	83.4714
83.4714	DCB_int_01 - phones	T	83.5114
83.5114	DCB_int_01 - phones	N	83.5614
83.5114	DCB_int_01 - words	northeast	84.0414
83.5614	DCB_int_01 - phones	AO2	83.6014
83.6014	DCB_int_01 - phones	R	83.7014
83.7014	DCB_int_01 - phones	TH	83.7814
83.7814	DCB_int_01 - phones	IY1	83.9114
83.9114	DCB_int_01 - phones	S	83.9914
83.9914	DCB_int_01 - phones	T	84.0414
84.7916	DCB_se1_ag1_m_03 - words	n-	84.8216
84.7916	DCB_se1_ag1_m_03 - phones	N	84.8216
84.8216	DCB_se1_ag1_m_03 - phones	sp	84.8716
84.8716	DCB_se1_ag1_m_03 - phones	Y	85.0716
84.8716	DCB_se1_ag1_m_03 - words	yeah	85.1016
85.0716	DCB_se1_ag1_m_03 - phones	AE1	85.1016
85.1016	DCB_se1_ag1_m_03 - phones	DH	85.1416
85.1016	DCB_se1_ag1_m_03 - words	that	85.2216
85.1416	DCB_se1_ag1_m_03 - phones	AE1	85.1816
85.1816	DCB_se1_ag1_m_03 - phones	T	85.2216
85.2216	DCB_se1_ag1_m_03 - phones	Z	85.2616
85.2216	DCB_se1_ag1_m_03 - words	s	85.2616
85.2616	DCB_se1_ag1_m_03 - phones	N	85.3216
85.2616	DCB_se1_ag1_m_03 - words	northeast	85.6816
85.3216	DCB_se1_ag1_m_03 - phones	AO2	85.4216
85.4216	DCB_se1_ag1_m_03 - phones	R	85.4516
85.4516	DCB_se1_ag1_m_03 - phones	TH	85.4816
85.4816	DCB_se1_ag1_m_03 - phones	IY1	85.6116
85.6116	DCB_se1_ag1_m_03 - phones	S	85.6416
85.6416	DCB_se1_ag1_m_03 - phones	T	85.6816
87.0226	DCB_int_01 - phones	HH	87.0826
87.0226	DCB_int_01 - words	what	87.2126
87.0826	DCB_int_01 - phones	W	87.1426
87.1426	DCB_int_01 - phones	AH1	87.1726
87.1726	DCB_int_01 - phones	T	87.2126
87.2126	DCB_int_01 - phones	D	87.2426
87.2126	DCB_int_01 - words	do	87.2726
87.2426	DCB_int_01 - phones	UW1	87.2726
87.2726	DCB_int_01 - phones	Y	87.3426
87.2726	DCB_int_01 - words	you	87.4126
87.3426	DCB_int_01 - phones	UW1	87.4126
87.4126	DCB_int_01 - phones	sp	87.4726
87.4726	DCB_int_01 - phones	AH0	87.5026
87.4726	DCB_int_01 - words	and	87.5326
87.5026	DCB_int_01 - phones	N	87.5326
87.5326	DCB_int_01 - phones	DH	87.5726
87.5326	DCB_int_01 - words	that	87.6526
87.5726	DCB_int_01 - phones	AE1	87.6026
87.6026	DCB_int_01 - phones	T	87.6526
87.6526	DCB_int_01 - phones	S	87.7026
87.6526	DCB_int_01 - words	s	87.7026
87.7026	DCB_int_01 - phones	W	87.7326
87.7026	DCB_int_01 - words	where	87.7926
87.7326	DCB_int_01 - phones	EH1	87.7626
87.7626	DCB_int_01 - phones	R	87.7926
87.7926	DCB_int_01 - phones	Y	87.8826
87.7926	DCB_int_01 - words	you	87.9426
87.8826	DCB_int_01 - phones	UW1	87.9426
87.9426	DCB_int_01 - phones	L	87.9926
87.9426	DCB_int_01 - words	live	88.2126
87.9926	DCB_int_01 - phones	IH1	88.0726
88.0726	DCB_int_01 - phones	V	88.2126
88.2126	DCB_int_01 - phones	sp	91.7021
88.6592	DCB_se1_ag1_m_03 - phones	sil	88.6992
88.6992	DCB_se1_ag1_m_03 - words	n-	88.9492
88.6992	DCB_se1_ag1_m_03 - phones	N	88.9492
88.9492	DCB_se1_ag1_m_03 - words	i	89.0192
88.9492	DCB_se1_ag1_m_03 - phones	AY1	89.0192
89.0192	DCB_se1_ag1_m_03 - phones	L	89.0992
89.0192	DCB_se1_ag1_m_03 - words	live	89.2192
89.0992	DCB_se1_ag1_m_03 - phones	IH1	89.1792
89.1792	DCB_se1_ag1_m_03 - phones	V	89.2192
89.2192	DCB_se1_ag1_m_03 - phones	K	89.3392
89.2192	DCB_se1_ag1_m_03 - words	close	89.5192
89.3392	DCB_se1_ag1_m_03 - phones	L	89.3892
89.3892	DCB_se1_ag1_m_03 - phones	OW1	89.4592
89.4592	DCB_se1_ag1_m_03 - phones	S	89.5192
89.5192	DCB_se1_ag1_m_03 - phones	T	89.5592
89.5192	DCB_se1_ag1_m_03 - words	to	89.6092
89.5592	DCB_se1_ag1_m_03 - phones	IH0	89.6092
89.6092	DCB_se1_ag1_m_03 - phones	DH	89.6392
89.6092	DCB_se1_ag1_m_03 - words	there	89.7892
89.6392	DCB_se1_ag1_m_03 - phones	EH1	89.6892
89.6892	DCB_se1_ag1_m_03 - phones	R	89.7892
90.2027	DCB_se1_ag1_m_03 - phones	sil	90.2427
90.2427	DCB_se1_ag1_m_03 - phones	L	90.3327
90.2427	DCB_se1_ag1_m_03 - words	like	90.4427
90.3327	DCB_se1_ag1_m_03 - phones	AY1	90.3827
90.3827	DCB_se1_ag1_m_03 - phones	K	90.4427
90.4427	DCB_se1_ag1_m_03 - phones	R	90.5327
90.4427	DCB_se1_ag1_m_03 - words	right	90.6227
90.5327	DCB_se1_ag1_m_03 - phones	AY1	90.5927
90.5927	DCB_se1_ag1_m_03 - phones	T	90.6227
90.6227	DCB_se1_ag1_m_03 - phones	D	90.6727
90.6227	DCB_se1_ag1_m_03 - words	down	90.7727
90.6727	DCB_se1_ag1_m_03 - phones	AW1	90.7427
90.7427	DCB_se1_ag1_m_03 - phones	N	90.7727
90.7727	DCB_se1_ag1_m_03 - phones	DH	90.8027
90.7727	DCB_se1_ag1_m_03 - words	the	90.8327
90.8027	DCB_se1_ag1_m_03 - phones	AH0	90.8327
90.8327	DCB_se1_ag1_m_03 - phones	S	90.8627
90.8327	DCB_se1_ag1_m_03 - words	street	91.0927
90.8627	DCB_se1_ag1_m_03 - phones	T	90.9327
90.9327	DCB_se1_ag1_m_03 - phones	R	90.9727
90.9727	DCB_se1_ag1_m_03 - phones	IY1	91.0427
91.0427	DCB_se1_ag1_m_03 - phones	T	91.0927
91.7021	DCB_int_01 - phones	D	91.7921
91.7021	DCB_int_01 - words	do	91.8521
91.7921	DCB_int_01 - phones	UW1	91.8521
91.8521	DCB_int_01 - phones	DH	91.9421
91.8521	DCB_int_01 - words	that	92.0821
91.9421	DCB_int_01 - phones	AE1	92.0121
92.0121	DCB_int_01 - phones	T	92.0821
92.1427	DCB_int_01 - phones	D	92.1827
92.1427	DCB_int_01 - words	does	92.2527
92.1827	DCB_int_01 - phones	IH0	92.2227
92.2227	DCB_int_01 - phones	Z	92.2527
92.2527	DCB_int_01 - phones	DH	92.3027
92.2527	DCB_int_01 - words	that	92.3827
92.3027	DCB_int_01 - phones	AE1	92.3427
92.3427	DCB_int_01 - phones	T	92.3827
92.3827	DCB_int_01 - phones	N	92.4327
92.3827	DCB_int_01 - words	neighborhood	92.7027
92.4327	DCB_int_01 - phones	EY1	92.5027
92.5027	DCB_int_01 - phones	B	92.5327
92.5327	DCB_int_01 - phones	ER0	92.6027
92.6027	DCB_int_01 - phones	HH	92.6427
92.6427	DCB_int_01 - phones	UH2	92.6727
92.6727	DCB_int_01 - phones	D	92.7027
92.7027	DCB_int_01 - phones	HH	92.7627
92.7027	DCB_int_01 - words	have	92.8627
92.7627	DCB_int_01 - phones	AE1	92.8027
92.8027	DCB_int_01 - phones	V	92.8627
92.8627	DCB_int_01 - phones	AH0	92.9127
92.8627	DCB_int_01 - words	a	92.9127
92.9127	DCB_int_01 - phones	N	92.9927
92.9127	DCB_int_01 - words	name	93.2527
92.9927	DCB_int_01 - phones	EY1	93.1727
93.1727	DCB_int_01 - phones	M	93.2527
93.2527	DCB_int_01 - phones	AO1	93.3227
93.2527	DCB_int_01 - words	or	93.4027
93.3227	DCB_int_01 - phones	R	93.4027
93.4027	DCB_int_01 - phones	IH0	93.4527
93.4027	DCB_int_01 - words	is	93.5127
93.4527	DCB_int_01 - phones	Z	93.5127
93.5127	DCB_int_01 - phones	IH1	93.5627
93.5127	DCB_int_01 - words	it	93.6327
93.5627	DCB_int_01 - phones	T	93.6327
93.9691	DCB_int_01 - phones	TH	94.0391
93.9691	DCB_int_01 - words	thir-	94.1691
94.0391	DCB_int_01 - phones	ER1	94.1691
94.1691	DCB_int_01 - phones	sp	94.1991
94.1991	DCB_int_01 - phones	JH	94.2491
94.1991	DCB_int_01 - words	just	94.4491
94.2491	DCB_int_01 - phones	IH0	94.3291
94.3291	DCB_int_01 - phones	S	94.3791
94.3791	DCB_int_01 - phones	T	94.4491
94.5054	DCB_se1_ag1_m_03 - phones	TH	94.5854
94.5054	DCB_se1_ag1_m_03 - words	thirty	94.9254
94.5854	DCB_se1_ag1_m_03 - phones	ER1	94.7254
94.6453	DCB_int_01 - phones	TH	94.6753
94.6453	DCB_int_01 - words	thirty	94.9153
94.6753	DCB_int_01 - phones	ER1	94.7253
94.7253	DCB_int_01 - phones	T	94.8853
94.7254	DCB_se1_ag1_m_03 - phones	T	94.8854
94.8853	DCB_int_01 - phones	IY2	94.9153
94.8854	DCB_se1_ag1_m_03 - phones	IY2	94.9254
94.9153	DCB_int_01 - phones	S	95.0053
94.9153	DCB_int_01 - words	seven	95.2153
94.9254	DCB_se1_ag1_m_03 - phones	S	95.0054
94.9254	DCB_se1_ag1_m_03 - words	seven	95.2254
95.0053	DCB_int_01 - phones	EH1	95.0753
95.0054	DCB_se1_ag1_m_03 - phones	EH1	95.0754
95.0753	DCB_int_01 - phones	V	95.1353
95.0754	DCB_se1_ag1_m_03 - phones	V	95.1454
95.1353	DCB_int_01 - phones	AH0	95.1853
95.1454	DCB_se1_ag1_m_03 - phones	AH0	95.1854
95.1853	DCB_int_01 - phones	N	95.2153
95.1854	DCB_se1_ag1_m_03 - phones	N	95.2254
95.2153	DCB_int_01 - phones	sp	95.3747
95.2254	DCB_se1_ag1_m_03 - phones	sp	96.3959
95.3747	DCB_int_01 - phones	OW1	95.6047
95.3747	DCB_int_01 - words	oh	95.6047
95.6758	DCB_int_01 - phones	sil	95.7058
95.7058	DCB_int_01 - phones	OW2	95.8558
95.7058	DCB_int_01 - words	okay	96.1058
95.8558	DCB_int_01 - phones	K	95.9558
95.9558	DCB_int_01 - phones	EY1	96.1058
96.1058	DCB_int_01 - phones	sp	96.1558
96.3959	DCB_se1_ag1_m_03 - phones	W	96.4859
96.3959	DCB_se1_ag1_m_03 - words	well	96.7059
96.4859	DCB_se1_ag1_m_03 - phones	EH1	96.5359
96.5359	DCB_se1_ag1_m_03 - phones	L	96.7059
96.7059	DCB_se1_ag1_m_03 - phones	sp	96.7659
96.7659	DCB_se1_ag1_m_03 - phones	S	96.9059
96.7659	DCB_se1_ag1_m_03 - words	some	97.0159
96.9059	DCB_se1_ag1_m_03 - phones	AH1	96.9659
96.9659	DCB_se1_ag1_m_03 - phones	M	97.0159
97.0159	DCB_se1_ag1_m_03 - phones	P	97.0559
97.0159	DCB_se1_ag1_m_03 - words	people	97.2359
97.0559	DCB_se1_ag1_m_03 - phones	IY1	97.1259
97.1259	DCB_se1_ag1_m_03 - phones	P	97.1559
97.1559	DCB_se1_ag1_m_03 - phones	AH0	97.1959
97.1959	DCB_se1_ag1_m_03 - phones	L	97.2359
97.2359	DCB_se1_ag1_m_03 - phones	K	97.3259
97.2359	DCB_se1_ag1_m_03 - words	call	97.4559
97.3259	DCB_se1_ag1_m_03 - phones	AO1	97.3559
97.3559	DCB_se1_ag1_m_03 - phones	L	97.4559
97.4559	DCB_se1_ag1_m_03 - phones	IH0	97.5059
97.4559	DCB_se1_ag1_m_03 - words	it	97.5759
97.5059	DCB_se1_ag1_m_03 - phones	T	97.5759
97.5759	DCB_se1_ag1_m_03 - phones	DH	97.6259
97.5759	DCB_se1_ag1_m_03 - words	the	97.7059
97.6259	DCB_se1_ag1_m_03 - phones	IY0	97.7059
97.7059	DCB_se1_ag1_m_03 - phones	Y	97.8159
97.7059	DCB_se1_ag1_m_03 - words	yo	97.9159
97.8159	DCB_se1_ag1_m_03 - phones	OW1	97.9159
97.9159	DCB_se1_ag1_m_03 - phones	sp	99.0866
98.6076	DCB_int_01 - phones	DH	98.6676
98.6076	DCB_int_01 - words	the	98.7976
98.6676	DCB_int_01 - phones	AH1	98.7976
98.7976	DCB_int_01 - phones	W	98.8676
98.7976	DCB_int_01 - words	what	99.0476
98.8676	DCB_int_01 - phones	AH1	98.9276
98.9276	DCB_int_01 - phones	T	99.0476
99.0866	DCB_se1_ag1_m_03 - phones	DH	99.1866
99.0866	DCB_se1_ag1_m_03 - words	the	99.2666
99.1866	DCB_se1_ag1_m_03 - phones	IY0	99.2666
99.2666	DCB_se1_ag1_m_03 - phones	Y	99.4066
99.2666	DCB_se1_ag1_m_03 - words	yo	99.5866
99.4066	DCB_se1_ag1_m_03 - phones	OW1	99.5866
99.5866	DCB_se1_ag1_m_03 - phones	sp	100.4981
99.8712	DCB_int_01 - phones	DH	99.9512
99.8712	DCB_int_01 - words	the	100.0112
99.9512	DCB_int_01 - phones	IY0	100.0112
100.0112	DCB_int_01 - phones	Y	100.1412
100.0112	DCB_int_01 - words	yo	100.3512
100.1412	DCB_int_01 - phones	OW1	100.3512
100.4981	DCB_se1_ag1_m_03 - phones	Y	100.6481
100.4981	DCB_se1_ag1_m_03 - words	yeah	100.7981
100.6481	DCB_se1_ag1_m_03 - phones	AE1	100.7981
100.7981	DCB_se1_ag1_m_03 - phones	sp	100.8281
100.8784	DCB_int_01 - phones	HH	100.9184
100.8784	DCB_int_01 - words	what	101.0184
100.9184	DCB_int_01 - phones	W	100.9584
100.9584	DCB_int_01 - phones	AH1	100.9884
100.9884	DCB_int_01 - phones	T	101.0184
101.0184	DCB_int_01 - phones	D	101.0484
101.0184	DCB_int_01 - words	does	101.1084
101.0484	DCB_int_01 - phones	IH0	101.0784
101.0784	DCB_int_01 - phones	Z	101.1084
101.1084	DCB_int_01 - phones	DH	101.1584
101.1084	DCB_int_01 - words	that	101.2884
101.1584	DCB_int_01 - phones	AE1	101.2384
101.2384	DCB_int_01 - phones	T	101.2884
101.2884	DCB_int_01 - phones	M	101.3384
101.2884	DCB_int_01 - words	mean	101.5784
101.3384	DCB_int_01 - phones	IY1	101.4984
101.4984	DCB_int_01 - phones	N	101.5784
101.9229	DCB_se1_ag1_m_03 - phones	IH1	102.0229
101.9229	DCB_se1_ag1_m_03 - words	it	102.0729
102.0229	DCB_se1_ag1_m_03 - phones	T	102.0729
102.0729	DCB_se1_ag1_m_03 - phones	Z	102.1029
102.0729	DCB_se1_ag1_m_03 - words	s	102.1029
102.1029	DCB_se1_ag1_m_03 - phones	JH	102.1529
102.1029	DCB_se1_ag1_m_03 - words	just	102.2829
102.1529	DCB_se1_ag1_m_03 - phones	IH0	102.2229
102.2229	DCB_se1_ag1_m_03 - phones	S	102.2829
102.2829	DCB_se1_ag1_m_03 - phones	DH	102.3529
102.2829	DCB_se1_ag1_m_03 - words	the	102.4229
102.3529	DCB_se1_ag1_m_03 - phones	IY0	102.4229
102.4229	DCB_se1_ag1_m_03 - phones	Y	102.5429
102.4229	DCB_se1_ag1_m_03 - words	yo	102.7129
102.5429	DCB_se1_ag1_m_03 - phones	OW1	102.7129
102.7129	DCB_se1_ag1_m_03 - phones	sp	102.7529
103.0047	DCB_se1_ag1_m_03 - phones	DH	103.1247
103.0047	DCB_se1_ag1_m_03 - words	that	103.2147
103.1247	DCB_se1_ag1_m_03 - phones	AH0	103.1747
103.1747	DCB_se1_ag1_m_03 - phones	T	103.2147
103.2147	DCB_se1_ag1_m_03 - words	s	103.2647
103.2147	DCB_se1_ag1_m_03 - phones	S	103.2647
103.2647	DCB_se1_ag1_m_03 - phones	W	103.2947
103.2647	DCB_se1_ag1_m_03 - words	what	103.3547
103.2947	DCB_se1_ag1_m_03 - phones	AH1	103.3247
103.3247	DCB_se1_ag1_m_03 - phones	T	103.3547
103.3547	DCB_se1_ag1_m_03 - phones	IH0	103.4047
103.3547	DCB_se1_ag1_m_03 - words	it	103.4347
103.4047	DCB_se1_ag1_m_03 - phones	T	103.4347
103.4347	DCB_se1_ag1_m_03 - phones	M	103.4847
103.4347	DCB_se1_ag1_m_03 - words	mean	103.6247
103.4847	DCB_se1_ag1_m_03 - phones	IY1	103.5647
103.5647	DCB_se1_ag1_m_03 - phones	N	103.6247
103.6948	DCB_se1_ag1_m_03 - phones	TH	103.7448
103.6948	DCB_se1_ag1_m_03 - words	thirty	103.9048
103.7448	DCB_se1_ag1_m_03 - phones	ER1	103.8048
103.8048	DCB_se1_ag1_m_03 - phones	D	103.8348
103.8348	DCB_se1_ag1_m_03 - phones	IY0	103.9048
103.9048	DCB_se1_ag1_m_03 - phones	S	103.9848
103.9048	DCB_se1_ag1_m_03 - words	seven	104.1248
103.9848	DCB_se1_ag1_m_03 - phones	EH1	104.0348
104.0348	DCB_se1_ag1_m_03 - phones	V	104.0648
104.0648	DCB_se1_ag1_m_03 - phones	AH0	104.0948
104.0948	DCB_se1_ag1_m_03 - phones	N	104.1248
104.1248	DCB_se1_ag1_m_03 - phones	sp	104.2248
105.7826	DCB_int_01 - phones	Y	105.9126
105.7826	DCB_int_01 - words	you	105.9426
105.9126	DCB_int_01 - phones	UW1	105.9426
105.9426	DCB_int_01 - phones	N	105.9926
105.9426	DCB_int_01 - words	know	106.1026
105.9926	DCB_int_01 - phones	OW1	106.1026
106.1026	DCB_int_01 - phones	HH	106.1726
106.1026	DCB_int_01 - words	how	106.2526
106.1726	DCB_int_01 - phones	AW1	106.2526
106.2526	DCB_int_01 - phones	IH0	106.2926
106.2526	DCB_int_01 - words	it	106.3226
106.2926	DCB_int_01 - phones	T	106.3226
106.3226	DCB_int_01 - phones	G	106.3726
106.3226	DCB_int_01 - words	got	106.5026
106.3726	DCB_int_01 - phones	AA1	106.4326
106.4326	DCB_int_01 - phones	T	106.5026
106.5026	DCB_int_01 - phones	DH	106.5526
106.5026	DCB_int_01 - words	that	106.6526
106.5526	DCB_int_01 - phones	AE1	106.6126
106.6126	DCB_int_01 - phones	T	106.6526
106.6526	DCB_int_01 - phones	N	106.6926
106.6526	DCB_int_01 - words	name	106.9026
106.6926	DCB_int_01 - phones	EY1	106.7826
106.7826	DCB_int_01 - phones	M	106.9026
106.9026	DCB_int_01 - phones	sp	112.7359
108.6923	DCB_se1_ag1_m_03 - phones	DH	108.7523
108.6923	DCB_se1_ag1_m_03 - words	they	108.8623
108.7523	DCB_se1_ag1_m_03 - phones	EY1	108.8623
108.8623	DCB_se1_ag1_m_03 - phones	W	108.9323
108.8623	DCB_se1_ag1_m_03 - words	well	109.1723
108.9323	DCB_se1_ag1_m_03 - phones	EH1	108.9623
108.9623	DCB_se1_ag1_m_03 - phones	L	109.1723
110.0667	DCB_se1_ag1_m_03 - phones	sil	110.0967
110.0967	DCB_se1_ag1_m_03 - phones	DH	110.1467
110.0967	DCB_se1_ag1_m_03 - words	they	110.1967
110.1467	DCB_se1_ag1_m_03 - phones	EY1	110.1967
110.1967	DCB_se1_ag1_m_03 - phones	JH	110.2267
110.1967	DCB_se1_ag1_m_03 - words	just	110.3267
110.2267	DCB_se1_ag1_m_03 - phones	IH0	110.2667
110.2667	DCB_se1_ag1_m_03 - phones	S	110.3267
110.3267	DCB_se1_ag1_m_03 - phones	K	110.4067
110.3267	DCB_se1_ag1_m_03 - words	came	110.5067
110.4067	DCB_se1_ag1_m_03 - phones	EY1	110.4567
110.4567	DCB_se1_ag1_m_03 - phones	M	110.5067
110.5067	DCB_se1_ag1_m_03 - phones	AH1	110.5367
110.5067	DCB_se1_ag1_m_03 - words	up	110.5667
110.5367	DCB_se1_ag1_m_03 - phones	P	110.5667
110.5667	DCB_se1_ag1_m_03 - phones	W	110.6067
110.5667	DCB_se1_ag1_m_03 - words	with	110.6867
110.6067	DCB_se1_ag1_m_03 - phones	IH0	110.6567
110.6567	DCB_se1_ag1_m_03 - phones	DH	110.6867
110.6867	DCB_se1_ag1_m_03 - phones	DH	110.7167
110.6867	DCB_se1_ag1_m_03 - words	the	110.7567
110.7167	DCB_se1_ag1_m_03 - phones	AH0	110.7567
110.7567	DCB_se1_ag1_m_03 - phones	N	110.8467
110.7567	DCB_se1_ag1_m_03 - words	name	111.0267
110.8467	DCB_se1_ag1_m_03 - phones	EY1	110.9567
110.9567	DCB_se1_ag1_m_03 - phones	M	111.0267
111.0267	DCB_se1_ag1_m_03 - phones	DH	111.0567
111.0267	DCB_se1_ag1_m_03 - words	the	111.1167
111.0567	DCB_se1_ag1_m_03 - phones	IY0	111.1167
111.1167	DCB_se1_ag1_m_03 - phones	Y	111.2367
111.1167	DCB_se1_ag1_m_03 - words	yo	111.3467
111.2367	DCB_se1_ag1_m_03 - phones	OW1	111.3467
111.3467	DCB_se1_ag1_m_03 - phones	sp	111.4367
111.4367	DCB_se1_ag1_m_03 - phones	K	111.5267
111.4367	DCB_se1_ag1_m_03 - words	cause	111.7367
111.5267	DCB_se1_ag1_m_03 - phones	AA1	111.5967
111.5967	DCB_se1_ag1_m_03 - phones	Z	111.7367
112.7359	DCB_int_01 - phones	OW2	112.8859
112.7359	DCB_int_01 - words	okay	113.1559
112.8859	DCB_int_01 - phones	K	112.9759
112.9759	DCB_int_01 - phones	EY1	113.1559
113.1559	DCB_int_01 - phones	sp	113.1859
113.1859	DCB_int_01 - phones	S	113.2459
113.1859	DCB_int_01 - words	so	113.3059
113.2459	DCB_int_01 - phones	OW1	113.3059
113.3059	DCB_int_01 - phones	Y	113.4159
113.3059	DCB_int_01 - words	you've	113.5259
113.4159	DCB_int_01 - phones	UW1	113.4759
113.4759	DCB_int_01 - phones	V	113.5259
113.5259	DCB_int_01 - phones	L	113.5759
113.5259	DCB_int_01 - words	lived	113.7259
113.5759	DCB_int_01 - phones	IH1	113.6359
113.6359	DCB_int_01 - phones	V	113.6959
113.6959	DCB_int_01 - phones	D	113.7259
113.7259	DCB_int_01 - phones	IH1	113.7759
113.7259	DCB_int_01 - words	in	113.8259
113.7759	DCB_int_01 - phones	N	113.8259
113.8259	DCB_int_01 - phones	D	113.8659
113.8259	DCB_int_01 - words	dc	114.1159
113.8659	DCB_int_01 - phones	IY1	113.9659
113.9659	DCB_int_01 - phones	S	114.0459
114.0459	DCB_int_01 - phones	IY1	114.1159
114.1159	DCB_int_01 - phones	AO1	114.1759
114.1159	DCB_int_01 - words	all	114.2459
114.1759	DCB_int_01 - phones	L	114.2459
114.2459	DCB_int_01 - phones	Y	114.2859
114.2459	DCB_int_01 - words	your	114.3659
114.2859	DCB_int_01 - phones	UH1	114.3259
114.3259	DCB_int_01 - phones	R	114.3659
114.3659	DCB_int_01 - phones	L	114.4359
114.3659	DCB_int_01 - words	life	114.6959
114.4359	DCB_int_01 - phones	AY1	114.5359
114.5359	DCB_int_01 - phones	F	114.6959
114.9674	DCB_se1_ag1_m_03 - phones	sil	115.0174
115.0174	DCB_se1_ag1_m_03 - phones	Y	115.1774
115.0174	DCB_se1_ag1_m_03 - words	yeah	115.2674
115.1774	DCB_se1_ag1_m_03 - phones	AE1	115.2674
115.2674	DCB_se1_ag1_m_03 - phones	B	115.3374
115.2674	DCB_se1_ag1_m_03 - words	basically	115.8774
115.3374	DCB_se1_ag1_m_03 - phones	EY1	115.4574
115.4574	DCB_se1_ag1_m_03 - phones	S	115.5074
115.5074	DCB_se1_ag1_m_03 - phones	IH0	115.5574
115.5574	DCB_se1_ag1_m_03 - phones	K	115.6074
115.6074	DCB_se1_ag1_m_03 - phones	L	115.6474
115.6474	DCB_se1_ag1_m_03 - phones	IY0	115.8774
116.1926	DCB_se1_ag1_m_03 - phones	sil	116.2326
116.2326	DCB_se1_ag1_m_03 - phones	B	116.3026
116.2326	DCB_se1_ag1_m_03 - words	but	116.4126
116.3026	DCB_se1_ag1_m_03 - phones	AH1	116.3326
116.3326	DCB_se1_ag1_m_03 - phones	T	116.4126
116.4126	DCB_se1_ag1_m_03 - phones	AY1	116.4526
116.4126	DCB_se1_ag1_m_03 - words	i've	116.5126
116.4526	DCB_se1_ag1_m_03 - phones	V	116.5126
116.5126	DCB_se1_ag1_m_03 - phones	B	116.5726
116.5126	DCB_se1_ag1_m_03 - words	been	116.6626
116.5726	DCB_se1_ag1_m_03 - phones	IH1	116.6126
116.6126	DCB_se1_ag1_m_03 - phones	N	116.6626
116.6626	DCB_se1_ag1_m_03 - phones	T	116.6926
116.6626	DCB_se1_ag1_m_03 - words	to	116.7326
116.6926	DCB_se1_ag1_m_03 - phones	AH0	116.7326
116.7326	DCB_se1_ag1_m_03 - phones	D	116.7826
116.7326	DCB_se1_ag1_m_03 - words	different	117.0126
116.7826	DCB_se1_ag1_m_03 - phones	IH1	116.8626
116.8626	DCB_se1_ag1_m_03 - phones	F	116.8926
116.8926	DCB_se1_ag1_m_03 - phones	R	116.9226
116.9226	DCB_se1_ag1_m_03 - phones	AH0	116.9526
116.9526	DCB_se1_ag1_m_03 - phones	N	116.9826
116.9826	DCB_se1_ag1_m_03 - phones	T	117.0126
117.0126	DCB_se1_ag1_m_03 - phones	P	117.0826
117.0126	DCB_se1_ag1_m_03 - words	places	117.4426
117.0826	DCB_se1_ag1_m_03 - phones	L	117.1226
117.1226	DCB_se1_ag1_m_03 - phones	EY1	117.2226
117.2226	DCB_se1_ag1_m_03 - phones	S	117.2926
117.2926	DCB_se1_ag1_m_03 - phones	IH0	117.3326
117.3326	DCB_se1_ag1_m_03 - phones	Z	117.4426
117.7966	DCB_int_01 - phones	HH	117.8466
117.7966	DCB_int_01 - words	where	117.9466
117.8466	DCB_int_01 - phones	W	117.8766
117.8766	DCB_int_01 - phones	EH1	117.9166
117.9166	DCB_int_01 - phones	R	117.9466
117.9466	DCB_int_01 - phones	ER0	118.0066
117.9466	DCB_int_01 - words	are	118.0066
118.0066	DCB_int_01 - phones	S	118.0566
118.0066	DCB_int_01 - words	some	118.1266
118.0566	DCB_int_01 - phones	AH1	118.0866
118.0866	DCB_int_01 - phones	M	118.1266
118.1266	DCB_int_01 - phones	AH1	118.1866
118.1266	DCB_int_01 - words	other	118.2866
118.1866	DCB_int_01 - phones	DH	118.2266
118.2266	DCB_int_01 - phones	ER0	118.2866
118.2866	DCB_int_01 - phones	P	118.3366
118.2866	DCB_int_01 - words	places	118.5766
118.3366	DCB_int_01 - phones	L	118.3866
118.3866	DCB_int_01 - phones	EY1	118.4366
118.4366	DCB_int_01 - phones	S	118.4866
118.4866	DCB_int_01 - phones	IH0	118.5266
118.5266	DCB_int_01 - phones	Z	118.5766
118.5766	DCB_int_01 - phones	Y	118.6166
118.5766	DCB_int_01 - words	you've	118.6966
118.6166	DCB_int_01 - phones	UW1	118.6566
118.6566	DCB_int_01 - phones	V	118.6966
118.6966	DCB_int_01 - phones	B	118.7466
118.6966	DCB_int_01 - words	been	118.9166
118.7466	DCB_int_01 - phones	AH0	118.7966
118.7966	DCB_int_01 - phones	N	118.9166
119.0836	DCB_se1_ag1_m_03 - phones	sil	119.1136
119.1136	DCB_se1_ag1_m_03 - phones	L	119.1936
119.1136	DCB_se1_ag1_m_03 - words	like	119.3036
119.1936	DCB_se1_ag1_m_03 - phones	AY1	119.2436
119.2436	DCB_se1_ag1_m_03 - phones	K	119.3036
119.3036	DCB_se1_ag1_m_03 - words	i	119.4036
119.3036	DCB_se1_ag1_m_03 - phones	AY1	119.4036
119.4036	DCB_se1_ag1_m_03 - phones	B	119.4536
119.4036	DCB_se1_ag1_m_03 - words	been	119.5236
119.4536	DCB_se1_ag1_m_03 - phones	AH0	119.4936
119.4936	DCB_se1_ag1_m_03 - phones	N	119.5236
119.5236	DCB_se1_ag1_m_03 - phones	T	119.5536
119.5236	DCB_se1_ag1_m_03 - words	to	119.6136
119.5536	DCB_se1_ag1_m_03 - phones	AH0	119.6136
119.6136	DCB_se1_ag1_m_03 - phones	F	119.7936
119.6136	DCB_se1_ag1_m_03 - words	florida	120.3936
119.7936	DCB_se1_ag1_m_03 - phones	L	119.8736
119.8736	DCB_se1_ag1_m_03 - phones	AO1	120.1136
120.1136	DCB_se1_ag1_m_03 - phones	R	120.1536
120.1536	DCB_se1_ag1_m_03 - phones	IH0	120.1836
120.1836	DCB_se1_ag1_m_03 - phones	D	120.2336
120.2336	DCB_se1_ag1_m_03 - phones	AH0	120.3936
120.3936	DCB_se1_ag1_m_03 - phones	sp	120.4736
120.8555	DCB_se1_ag1_m_03 - phones	AY1	120.9755
120.8555	DCB_se1_ag1_m_03 - words	i've	121.0455
120.9755	DCB_se1_ag1_m_03 - phones	V	121.0455
121.0455	DCB_se1_ag1_m_03 - phones	B	121.0955
121.0455	DCB_se1_ag1_m_03 - words	been	121.3755
121.0955	DCB_se1_ag1_m_03 - phones	IH1	121.2155
121.2155	DCB_se1_ag1_m_03 - phones	N	121.3755
121.3755	DCB_se1_ag1_m_03 - phones	sp	121.4055
121.4055	DCB_se1_ag1_m_03 - phones	T	121.4355
121.4055	DCB_se1_ag1_m_03 - words	to	121.4755
121.4355	DCB_se1_ag1_m_03 - phones	AH0	121.4755
121.4755	DCB_se1_ag1_m_03 - phones	DH	121.5255
121.4755	DCB_se1_ag1_m_03 - words	the	121.5755
121.5255	DCB_se1_ag1_m_03 - phones	AH0	121.5755
121.5755	DCB_se1_ag1_m_03 - phones	B	121.6555
121.5755	DCB_se1_ag1_m_03 - words	bahamas	122.3155
121.6555	DCB_se1_ag1_m_03 - phones	AH0	121.7155
121.7155	DCB_se1_ag1_m_03 - phones	HH	121.8155
121.8155	DCB_se1_ag1_m_03 - phones	AA1	122.0055
122.0055	DCB_se1_ag1_m_03 - phones	M	122.1255
122.1255	DCB_se1_ag1_m_03 - phones	AH0	122.2155
122.2155	DCB_se1_ag1_m_03 - phones	Z	122.3155
122.9526	DCB_se1_ag1_m_03 - phones	AY1	123.0726
122.9526	DCB_se1_ag1_m_03 - words	i've	123.1326
123.0726	DCB_se1_ag1_m_03 - phones	V	123.1326
123.1326	DCB_se1_ag1_m_03 - phones	B	123.1826
123.1326	DCB_se1_ag1_m_03 - words	been	123.2826
123.1826	DCB_se1_ag1_m_03 - phones	AH0	123.2426
123.2426	DCB_se1_ag1_m_03 - phones	N	123.2826
123.2826	DCB_se1_ag1_m_03 - phones	T	123.3226
123.2826	DCB_se1_ag1_m_03 - words	to	123.3526
123.3226	DCB_se1_ag1_m_03 - phones	AH0	123.3526
123.3526	DCB_se1_ag1_m_03 - phones	AH1	124.0126
123.3526	DCB_se1_ag1_m_03 - words	uh	124.0126
124.0126	DCB_se1_ag1_m_03 - phones	sp	124.1670
124.1670	DCB_se1_ag1_m_03 - phones	M	124.3170
124.1670	DCB_se1_ag1_m_03 - words	mexico	124.8270
124.3170	DCB_se1_ag1_m_03 - phones	EH1	124.4070
124.4070	DCB_se1_ag1_m_03 - phones	K	124.4470
124.4470	DCB_se1_ag1_m_03 - phones	S	124.5370
124.5370	DCB_se1_ag1_m_03 - phones	AH0	124.6070
124.6070	DCB_se1_ag1_m_03 - phones	K	124.6870
124.6870	DCB_se1_ag1_m_03 - phones	OW2	124.8270
124.8270	DCB_se1_ag1_m_03 - phones	sp	124.8870
125.7550	DCB_se1_ag1_m_03 - phones	AY1	125.8550
125.7550	DCB_se1_ag1_m_03 - words	i've	125.9150
125.8550	DCB_se1_ag1_m_03 - phones	V	125.9150
125.9150	DCB_se1_ag1_m_03 - phones	B	125.9650
125.9150	DCB_se1_ag1_m_03 - words	been	126.0950
125.9650	DCB_se1_ag1_m_03 - phones	AH0	126.0250
126.0250	DCB_se1_ag1_m_03 - phones	N	126.0950
126.0950	DCB_se1_ag1_m_03 - phones	T	126.1350
126.0950	DCB_se1_ag1_m_03 - words	to	126.2650
126.1350	DCB_se1_ag1_m_03 - phones	AH0	126.2650
126.2650	DCB_se1_ag1_m_03 - phones	AH1	126.5250
126.2650	DCB_se1_ag1_m_03 - words	uh	126.5250
126.5250	DCB_se1_ag1_m_03 - phones	sp	126.5550
126.5550	DCB_se1_ag1_m_03 - phones	N	126.6350
126.5550	DCB_se1_ag1_m_03 - words	new	126.7350
126.6350	DCB_se1_ag1_m_03 - phones	UW1	126.7350
126.7350	DCB_se1_ag1_m_03 - phones	Y	126.8050
126.7350	DCB_se1_ag1_m_03 - words	york	126.9750
126.8050	DCB_se1_ag1_m_03 - phones	AO1	126.9050
126.9050	DCB_se1_ag1_m_03 - phones	R	126.9450
126.9450	DCB_se1_ag1_m_03 - phones	K	126.9750
127.4663	DCB_int_01 - phones	sil	127.4963
127.4963	DCB_int_01 - phones	B	127.5263
127.4963	DCB_int_01 - words	but	127.5963
127.5263	DCB_int_01 - phones	AH1	127.5563
127.5563	DCB_int_01 - phones	T	127.5963
127.5963	DCB_int_01 - phones	Y	127.6663
127.5963	DCB_int_01 - words	you	127.6963
127.6663	DCB_int_01 - phones	UW1	127.6963
127.6963	DCB_int_01 - phones	D	127.7463
127.6963	DCB_int_01 - words	didn't	127.8863
127.7463	DCB_int_01 - phones	IH1	127.8063
127.8063	DCB_int_01 - phones	N	127.8563
127.8563	DCB_int_01 - phones	T	127.8863
127.8863	DCB_int_01 - phones	sp	127.9563
127.9563	DCB_int_01 - phones	L	127.9963
127.9563	DCB_int_01 - words	live	128.1663
127.9963	DCB_int_01 - phones	IH1	128.0663
128.0663	DCB_int_01 - phones	V	128.1663
128.1663	DCB_int_01 - phones	DH	128.2163
128.1663	DCB_int_01 - words	there	128.3463
128.2163	DCB_int_01 - phones	EH1	128.3163
128.3163	DCB_int_01 - phones	R	128.3463
128.3463	DCB_int_01 - phones	R	128.3763
128.3463	DCB_int_01 - words	right	128.5763
128.3763	DCB_int_01 - phones	AY1	128.5263
128.5263	DCB_int_01 - phones	T	128.5763
128.6262	DCB_se1_ag1_m_03 - phones	sil	128.6762
128.6762	DCB_se1_ag1_m_03 - phones	N	128.8362
128.6762	DCB_se1_ag1_m_03 - words	nah	129.0762
128.8362	DCB_se1_ag1_m_03 - phones	AA1	129.0762
129.0762	DCB_se1_ag1_m_03 - phones	sp	130.2416
129.2977	DCB_int_01 - phones	sil	129.3277
129.3277	DCB_int_01 - phones	Y	129.3677
129.3277	DCB_int_01 - words	you	129.4077
129.3677	DCB_int_01 - phones	UW1	129.4077
129.4077	DCB_int_01 - phones	JH	129.4477
129.4077	DCB_int_01 - words	just	129.5877
129.4477	DCB_int_01 - phones	IH0	129.5177
129.5177	DCB_int_01 - phones	S	129.5877
129.5877	DCB_int_01 - phones	V	129.6377
129.5877	DCB_int_01 - words	visited	130.0377
129.6377	DCB_int_01 - phones	IH1	129.7077
129.7077	DCB_int_01 - phones	Z	129.7777
129.7777	DCB_int_01 - phones	IH0	129.8377
129.8377	DCB_int_01 - phones	T	129.8677
129.8677	DCB_int_01 - phones	IH0	129.9077
129.9077	DCB_int_01 - phones	D	130.0377
130.2416	DCB_se1_ag1_m_03 - phones	Y	130.4716
130.2416	DCB_se1_ag1_m_03 - words	yeah	130.5916
130.4716	DCB_se1_ag1_m_03 - phones	AE1	130.5916
130.5916	DCB_se1_ag1_m_03 - phones	sp	130.6416
130.9950	DCB_int_01 - phones	sil	131.0450
131.0450	DCB_int_01 - phones	M	131.1450
131.0450	DCB_int_01 - words	mkay	131.4550
131.1450	DCB_int_01 - phones	K	131.2550
131.2550	DCB_int_01 - phones	EY1	131.4550
131.8250	DCB_int_01 - words	uh	132.2150
131.8250	DCB_int_01 - phones	AH1	132.2150
132.2150	DCB_int_01 - phones	T	132.2950
132.2150	DCB_int_01 - words	tell	132.3750
132.2950	DCB_int_01 - phones	EH1	132.3350
132.3350	DCB_int_01 - phones	L	132.3750
132.3750	DCB_int_01 - phones	M	132.4250
132.3750	DCB_int_01 - words	me	132.4550
132.4250	DCB_int_01 - phones	IY1	132.4550
132.4550	DCB_int_01 - phones	AH0	132.5050
132.4550	DCB_int_01 - words	about	132.7750
132.5050	DCB_int_01 - phones	B	132.5450
132.5450	DCB_int_01 - phones	AW1	132.7350
132.7350	DCB_int_01 - phones	T	132.7750
132.7750	DCB_int_01 - phones	W	132.8350
132.7750	DCB_int_01 - words	what	132.9650
132.8350	DCB_int_01 - phones	AH1	132.8850
132.8850	DCB_int_01 - phones	T	132.9650
132.9650	DCB_int_01 - phones	sp	132.9950
132.9950	DCB_int_01 - phones	S	133.1050
132.9950	DCB_int_01 - words	schools	133.2850
133.1050	DCB_int_01 - phones	K	133.1450
133.1450	DCB_int_01 - phones	UW1	133.1950
133.1950	DCB_int_01 - phones	L	133.2550
133.2550	DCB_int_01 - phones	Z	133.2850
133.2850	DCB_int_01 - phones	D	133.3250
133.2850	DCB_int_01 - words	did	133.3950
133.3250	DCB_int_01 - phones	IH0	133.3550
133.3550	DCB_int_01 - phones	D	133.3950
133.3950	DCB_int_01 - phones	Y	133.4450
133.3950	DCB_int_01 - words	you	133.4750
133.4450	DCB_int_01 - phones	UW1	133.4750
133.4750	DCB_int_01 - phones	G	133.5250
133.4750	DCB_int_01 - words	go	133.5950
133.5250	DCB_int_01 - phones	OW1	133.5950
133.5950	DCB_int_01 - phones	T	133.6750
133.5950	DCB_int_01 - words	to	133.7550
133.6750	DCB_int_01 - phones	UW1	133.7550
133.7550	DCB_int_01 - phones	sp	170.6849
134.6868	DCB_se1_ag1_m_03 - phones	W	134.7468
134.6868	DCB_se1_ag1_m_03 - words	well	134.9968
134.7468	DCB_se1_ag1_m_03 - phones	EH1	134.7768
134.7768	DCB_se1_ag1_m_03 - phones	L	134.9968
134.9968	DCB_se1_ag1_m_03 - phones	sp	135.0268
135.0268	DCB_se1_ag1_m_03 - phones	M	135.0568
135.0268	DCB_se1_ag1_m_03 - words	my	135.1868
135.0568	DCB_se1_ag1_m_03 - phones	AY1	135.1868
135.1868	DCB_se1_ag1_m_03 - phones	F	135.4268
135.1868	DCB_se1_ag1_m_03 - words	first	135.7268
135.4268	DCB_se1_ag1_m_03 - phones	ER1	135.5468
135.5468	DCB_se1_ag1_m_03 - phones	S	135.6868
135.6868	DCB_se1_ag1_m_03 - phones	T	135.7268
135.7268	DCB_se1_ag1_m_03 - phones	EH2	135.8168
135.7268	DCB_se1_ag1_m_03 - words	elementary	136.3068
135.8168	DCB_se1_ag1_m_03 - phones	L	135.8668
135.8668	DCB_se1_ag1_m_03 - phones	AH0	135.9268
135.9268	DCB_se1_ag1_m_03 - phones	M	135.9868
135.9868	DCB_se1_ag1_m_03 - phones	EH1	136.0468
136.0468	DCB_se1_ag1_m_03 - phones	N	136.1168
136.1168	DCB_se1_ag1_m_03 - phones	T	136.1868
136.1868	DCB_se1_ag1_m_03 - phones	R	136.2368
136.2368	DCB_se1_ag1_m_03 - phones	IY0	136.3068
136.3068	DCB_se1_ag1_m_03 - phones	S	136.3868
136.3068	DCB_se1_ag1_m_03 - words	school	136.6868
136.3868	DCB_se1_ag1_m_03 - phones	K	136.4468
136.4468	DCB_se1_ag1_m_03 - phones	UW1	136.6068
136.6068	DCB_se1_ag1_m_03 - phones	L	136.6868
136.6868	DCB_se1_ag1_m_03 - phones	W	136.7768
136.6868	DCB_se1_ag1_m_03 - words	was	136.9468
136.7768	DCB_se1_ag1_m_03 - phones	AH0	136.8168
136.8168	DCB_se1_ag1_m_03 - phones	Z	136.9468
136.9468	DCB_se1_ag1_m_03 - words	rdx	137.5868
136.9468	DCB_se1_ag1_m_03 - phones	TN	137.5868
138.7902	DCB_se1_ag1_m_03 - phones	AE1	138.8802
138.7902	DCB_se1_ag1_m_03 - words	and	138.9602
138.8802	DCB_se1_ag1_m_03 - phones	N	138.9202
138.9202	DCB_se1_ag1_m_03 - phones	D	138.9602
138.9602	DCB_se1_ag1_m_03 - phones	DH	139.0002
138.9602	DCB_se1_ag1_m_03 - words	then	139.1102
139.0002	DCB_se1_ag1_m_03 - phones	EH1	139.0402
139.0402	DCB_se1_ag1_m_03 - phones	N	139.1102
139.1102	DCB_se1_ag1_m_03 - phones	AY1	139.2402
139.1102	DCB_se1_ag1_m_03 - words	i	139.2402
139.2402	DCB_se1_ag1_m_03 - phones	HH	139.3702
139.2402	DCB_se1_ag1_m_03 - words	had	139.5402
139.3702	DCB_se1_ag1_m_03 - phones	AE1	139.5002
139.5002	DCB_se1_ag1_m_03 - phones	D	139.5402
139.5402	DCB_se1_ag1_m_03 - phones	L	139.6002
139.5402	DCB_se1_ag1_m_03 - words	like	139.8702
139.6002	DCB_se1_ag1_m_03 - phones	AY1	139.7302
139.7302	DCB_se1_ag1_m_03 - phones	K	139.8702
140.3278	DCB_se1_ag1_m_03 - phones	sil	140.3578
140.3578	DCB_se1_ag1_m_03 - words	a	140.4678
140.3578	DCB_se1_ag1_m_03 - phones	AH0	140.4678
140.4678	DCB_se1_ag1_m_03 - phones	P	140.6078
140.4678	DCB_se1_ag1_m_03 - words	person	140.8978
140.6078	DCB_se1_ag1_m_03 - phones	ER1	140.6978
140.6978	DCB_se1_ag1_m_03 - phones	S	140.7978
140.7978	DCB_se1_ag1_m_03 - phones	AH0	140.8678
140.8678	DCB_se1_ag1_m_03 - phones	N	140.8978
140.8978	DCB_se1_ag1_m_03 - phones	sp	140.9278
140.9278	DCB_se1_ag1_m_03 - phones	L	141.0378
140.9278	DCB_se1_ag1_m_03 - words	like	141.3378
141.0378	DCB_se1_ag1_m_03 - phones	AY1	141.1378
141.1378	DCB_se1_ag1_m_03 - phones	K	141.3378
141.9318	DCB_se1_ag1_m_03 - phones	sil	141.9618
141.9618	DCB_se1_ag1_m_03 - words	a	142.1018
141.9618	DCB_se1_ag1_m_03 - phones	AH0	142.1018
142.1018	DCB_se1_ag1_m_03 - phones	sp	142.1318
142.1318	DCB_se1_ag1_m_03 - phones	G	142.2018
142.1318	DCB_se1_ag1_m_03 - words	guardian	142.5018
142.2018	DCB_se1_ag1_m_03 - phones	AA1	142.2918
142.2918	DCB_se1_ag1_m_03 - phones	R	142.3518
142.3518	DCB_se1_ag1_m_03 - phones	D	142.3918
142.3918	DCB_se1_ag1_m_03 - phones	IY0	142.4418
142.4418	DCB_se1_ag1_m_03 - phones	AH0	142.4718
142.4718	DCB_se1_ag1_m_03 - phones	N	142.5018
142.5018	DCB_se1_ag1_m_03 - phones	AH0	142.5518
142.5018	DCB_se1_ag1_m_03 - words	across	142.7918
142.5518	DCB_se1_ag1_m_03 - phones	K	142.6418
142.6418	DCB_se1_ag1_m_03 - phones	R	142.6818
142.6818	DCB_se1_ag1_m_03 - phones	AO1	142.7318
142.7318	DCB_se1_ag1_m_03 - phones	S	142.7918
142.7918	DCB_se1_ag1_m_03 - phones	DH	142.8218
142.7918	DCB_se1_ag1_m_03 - words	the	142.8518
142.8218	DCB_se1_ag1_m_03 - phones	AH0	142.8518
142.8518	DCB_se1_ag1_m_03 - phones	S	142.8818
142.8518	DCB_se1_ag1_m_03 - words	street	143.0618
142.8818	DCB_se1_ag1_m_03 - phones	T	142.9418
142.9418	DCB_se1_ag1_m_03 - phones	R	142.9818
142.9818	DCB_se1_ag1_m_03 - phones	IY1	143.0318
143.0318	DCB_se1_ag1_m_03 - phones	T	143.0618
143.0618	DCB_se1_ag1_m_03 - phones	DH	143.0918
143.0618	DCB_se1_ag1_m_03 - words	that	143.1518
143.0918	DCB_se1_ag1_m_03 - phones	AH0	143.1218
143.1218	DCB_se1_ag1_m_03 - phones	T	143.1518
143.1518	DCB_se1_ag1_m_03 - phones	Y	143.1818
143.1518	DCB_se1_ag1_m_03 - words	used	143.2818
143.1818	DCB_se1_ag1_m_03 - phones	UW1	143.2218
143.2218	DCB_se1_ag1_m_03 - phones	Z	143.2518
143.2518	DCB_se1_ag1_m_03 - phones	D	143.2818
143.2818	DCB_se1_ag1_m_03 - phones	T	143.3118
143.2818	DCB_se1_ag1_m_03 - words	to	143.4018
143.3118	DCB_se1_ag1_m_03 - phones	AH0	143.4018
143.4018	DCB_se1_ag1_m_03 - phones	W	143.4518
143.4018	DCB_se1_ag1_m_03 - words	walk	143.6718
143.4518	DCB_se1_ag1_m_03 - phones	AO1	143.6218
143.6218	DCB_se1_ag1_m_03 - phones	K	143.6718
143.6718	DCB_se1_ag1_m_03 - phones	M	143.7618
143.6718	DCB_se1_ag1_m_03 - words	me	143.9018
143.7618	DCB_se1_ag1_m_03 - phones	IY1	143.9018
143.9882	DCB_se1_ag1_m_03 - phones	T	144.1082
143.9882	DCB_se1_ag1_m_03 - words	to	144.1682
144.1082	DCB_se1_ag1_m_03 - phones	AH0	144.1682
144.1682	DCB_se1_ag1_m_03 - phones	S	144.2382
144.1682	DCB_se1_ag1_m_03 - words	school	144.5182
144.2382	DCB_se1_ag1_m_03 - phones	K	144.3082
144.3082	DCB_se1_ag1_m_03 - phones	UW1	144.3782
144.3782	DCB_se1_ag1_m_03 - phones	L	144.5182
144.6130	DCB_se1_ag1_m_03 - phones	sil	144.6430
144.6430	DCB_se1_ag1_m_03 - phones	AH0	144.7330
144.6430	DCB_se1_ag1_m_03 - words	and	144.7930
144.7330	DCB_se1_ag1_m_03 - phones	N	144.7630
144.7630	DCB_se1_ag1_m_03 - phones	D	144.7930
144.7930	DCB_se1_ag1_m_03 - phones	HH	144.9230
144.7930	DCB_se1_ag1_m_03 - words	home	145.1730
144.9230	DCB_se1_ag1_m_03 - phones	OW1	145.0630
145.0630	DCB_se1_ag1_m_03 - phones	M	145.1730
145.1730	DCB_se1_ag1_m_03 - phones	sp	145.2230
145.6528	DCB_se1_ag1_m_03 - phones	K	145.7228
145.6528	DCB_se1_ag1_m_03 - words	cause	145.7828
145.7228	DCB_se1_ag1_m_03 - phones	AA1	145.7528
145.7528	DCB_se1_ag1_m_03 - phones	Z	145.7828
145.7828	DCB_se1_ag1_m_03 - phones	L	145.8328
145.7828	DCB_se1_ag1_m_03 - words	like	145.9328
145.8328	DCB_se1_ag1_m_03 - phones	AY1	145.8928
145.8928	DCB_se1_ag1_m_03 - phones	K	145.9328
145.9328	DCB_se1_ag1_m_03 - words	i	146.0228
145.9328	DCB_se1_ag1_m_03 - phones	AY1	146.0228
146.0228	DCB_se1_ag1_m_03 - phones	W	146.0928
146.0228	DCB_se1_ag1_m_03 - words	was	146.1628
146.0928	DCB_se1_ag1_m_03 - phones	AH0	146.1228
146.1228	DCB_se1_ag1_m_03 - phones	Z	146.1628
146.1628	DCB_se1_ag1_m_03 - phones	sp	146.1928
146.1928	DCB_se1_ag1_m_03 - phones	Y	146.2528
146.1928	DCB_se1_ag1_m_03 - words	young	146.4028
146.2528	DCB_se1_ag1_m_03 - phones	AH1	146.3728
146.3728	DCB_se1_ag1_m_03 - phones	NG	146.4028
146.4028	DCB_se1_ag1_m_03 - phones	sp	146.4728
146.4728	DCB_se1_ag1_m_03 - words	i	146.5928
146.4728	DCB_se1_ag1_m_03 - phones	AY1	146.5928
146.5928	DCB_se1_ag1_m_03 - phones	EY1	146.6228
146.5928	DCB_se1_ag1_m_03 - words	ain't	146.6828
146.6228	DCB_se1_ag1_m_03 - phones	N	146.6528
146.6528	DCB_se1_ag1_m_03 - phones	T	146.6828
146.6828	DCB_se1_ag1_m_03 - phones	HH	146.7328
146.6828	DCB_se1_ag1_m_03 - words	had	146.8028
146.7328	DCB_se1_ag1_m_03 - phones	AE1	146.7728
146.7728	DCB_se1_ag1_m_03 - phones	D	146.8028
146.8028	DCB_se1_ag1_m_03 - phones	N	146.8328
146.8028	DCB_se1_ag1_m_03 - words	no	146.9128
146.8328	DCB_se1_ag1_m_03 - phones	OW1	146.9128
146.9128	DCB_se1_ag1_m_03 - phones	D	146.9828
146.9128	DCB_se1_ag1_m_03 - words	direction	147.3628
146.9828	DCB_se1_ag1_m_03 - phones	IH0	147.0128
147.0128	DCB_se1_ag1_m_03 - phones	R	147.1028
147.1028	DCB_se1_ag1_m_03 - phones	EH1	147.1628
147.1628	DCB_se1_ag1_m_03 - phones	K	147.2428
147.2428	DCB_se1_ag1_m_03 - phones	SH	147.2828
147.2828	DCB_se1_ag1_m_03 - phones	IH0	147.3128
147.3128	DCB_se1_ag1_m_03 - phones	N	147.3628
147.6940	DCB_se1_ag1_m_03 - phones	sil	147.7340
147.7340	DCB_se1_ag1_m_03 - phones	AE1	147.7740
147.7340	DCB_se1_ag1_m_03 - words	and	147.8040
147.7740	DCB_se1_ag1_m_03 - phones	N	147.8040
147.8040	DCB_se1_ag1_m_03 - phones	IH0	147.8340
147.8040	DCB_se1_ag1_m_03 - words	it	147.8740
147.8340	DCB_se1_ag1_m_03 - phones	T	147.8740
147.8740	DCB_se1_ag1_m_03 - phones	W	147.9140
147.8740	DCB_se1_ag1_m_03 - words	was	147.9840
147.9140	DCB_se1_ag1_m_03 - phones	AH0	147.9440
147.9440	DCB_se1_ag1_m_03 - phones	Z	147.9840
147.9840	DCB_se1_ag1_m_03 - phones	R	148.0240
147.9840	DCB_se1_ag1_m_03 - words	right	148.1140
148.0240	DCB_se1_ag1_m_03 - phones	AY1	148.0840
148.0840	DCB_se1_ag1_m_03 - phones	T	148.1140
148.1140	DCB_se1_ag1_m_03 - phones	D	148.1640
148.1140	DCB_se1_ag1_m_03 - words	down	148.2840
148.1640	DCB_se1_ag1_m_03 - phones	AW1	148.2340
148.2340	DCB_se1_ag1_m_03 - phones	N	148.2840
148.2840	DCB_se1_ag1_m_03 - phones	DH	148.3140
148.2840	DCB_se1_ag1_m_03 - words	the	148.3440
148.3140	DCB_se1_ag1_m_03 - phones	IY0	148.3440
148.3440	DCB_se1_ag1_m_03 - phones	HH	148.4240
148.3440	DCB_se1_ag1_m_03 - words	hill	148.6140
148.4240	DCB_se1_ag1_m_03 - phones	IH1	148.5340
148.5340	DCB_se1_ag1_m_03 - phones	L	148.6140
149.4193	DCB_se1_ag1_m_03 - phones	AH0	149.4993
149.4193	DCB_se1_ag1_m_03 - words	and	149.5593
149.4993	DCB_se1_ag1_m_03 - phones	N	149.5293
149.5293	DCB_se1_ag1_m_03 - phones	D	149.5593
149.5593	DCB_se1_ag1_m_03 - phones	DH	149.5993
149.5593	DCB_se1_ag1_m_03 - words	then	149.7193
149.5993	DCB_se1_ag1_m_03 - phones	EH1	149.6893
149.6893	DCB_se1_ag1_m_03 - phones	N	149.7193
149.7193	DCB_se1_ag1_m_03 - phones	L	149.7793
149.7193	DCB_se1_ag1_m_03 - words	like	149.9293
149.7793	DCB_se1_ag1_m_03 - phones	AY1	149.8993
149.8993	DCB_se1_ag1_m_03 - phones	K	149.9293
149.9891	DCB_se1_ag1_m_03 - phones	M	150.0991
149.9891	DCB_se1_ag1_m_03 - words	my	150.2391
150.0991	DCB_se1_ag1_m_03 - phones	AY1	150.2391
150.2391	DCB_se1_ag1_m_03 - phones	AH1	150.3191
150.2391	DCB_se1_ag1_m_03 - words	other	150.4791
150.3191	DCB_se1_ag1_m_03 - phones	DH	150.3991
150.3991	DCB_se1_ag1_m_03 - phones	ER0	150.4791
150.4791	DCB_se1_ag1_m_03 - phones	S	150.5491
150.4791	DCB_se1_ag1_m_03 - words	school	150.7891
150.5491	DCB_se1_ag1_m_03 - phones	K	150.6091
150.6091	DCB_se1_ag1_m_03 - phones	UW1	150.7591
150.7591	DCB_se1_ag1_m_03 - phones	L	150.7891
150.7891	DCB_se1_ag1_m_03 - phones	W	150.8191
150.7891	DCB_se1_ag1_m_03 - words	was	150.9291
150.8191	DCB_se1_ag1_m_03 - phones	AH0	150.8591
150.8591	DCB_se1_ag1_m_03 - phones	Z	150.9291
150.9291	DCB_se1_ag1_m_03 - phones	L	150.9991
150.9291	DCB_se1_ag1_m_03 - words	like	151.1491
150.9991	DCB_se1_ag1_m_03 - phones	AY1	151.0991
151.0991	DCB_se1_ag1_m_03 - phones	K	151.1491
151.1491	DCB_se1_ag1_m_03 - phones	sp	151.4564
151.4564	DCB_se1_ag1_m_03 - phones	spn	151.5564
151.4564	DCB_se1_ag1_m_03 - words	<unk>	151.5564
151.6528	DCB_se1_ag1_m_03 - phones	sil	151.6928
151.6928	DCB_se1_ag1_m_03 - phones	AE1	151.7328
151.6928	DCB_se1_ag1_m_03 - words	and	151.7728
151.7328	DCB_se1_ag1_m_03 - phones	N	151.7728
151.7728	DCB_se1_ag1_m_03 - phones	DH	151.8128
151.7728	DCB_se1_ag1_m_03 - words	then	151.9028
151.8128	DCB_se1_ag1_m_03 - phones	EH1	151.8528
151.8528	DCB_se1_ag1_m_03 - phones	N	151.9028
151.9028	DCB_se1_ag1_m_03 - words	i	151.9428
151.9028	DCB_se1_ag1_m_03 - phones	AY1	151.9428
151.9428	DCB_se1_ag1_m_03 - phones	S	151.9928
151.9428	DCB_se1_ag1_m_03 - words	started	152.1828
151.9928	DCB_se1_ag1_m_03 - phones	T	152.0328
152.0328	DCB_se1_ag1_m_03 - phones	AA1	152.0628
152.0628	DCB_se1_ag1_m_03 - phones	R	152.0928
152.0928	DCB_se1_ag1_m_03 - phones	T	152.1228
152.1228	DCB_se1_ag1_m_03 - phones	AH0	152.1528
152.1528	DCB_se1_ag1_m_03 - phones	D	152.1828
152.1828	DCB_se1_ag1_m_03 - phones	T	152.2128
152.1828	DCB_se1_ag1_m_03 - words	to	152.2528
152.2128	DCB_se1_ag1_m_03 - phones	AH0	152.2528
152.2528	DCB_se1_ag1_m_03 - phones	G	152.2928
152.2528	DCB_se1_ag1_m_03 - words	go	152.3428
152.2928	DCB_se1_ag1_m_03 - phones	OW1	152.3428
152.3428	DCB_se1_ag1_m_03 - phones	T	152.4628
152.3428	DCB_se1_ag1_m_03 - words	to	152.5328
152.4628	DCB_se1_ag1_m_03 - phones	AH0	152.5328
152.5328	DCB_se1_ag1_m_03 - phones	AY1	152.5628
152.5328	DCB_se1_ag1_m_03 - words	i	152.5628
152.5628	DCB_se1_ag1_m_03 - phones	D	152.6128
152.5628	DCB_se1_ag1_m_03 - words	different	152.8128
152.6128	DCB_se1_ag1_m_03 - phones	IH1	152.6628
152.6628	DCB_se1_ag1_m_03 - phones	F	152.6928
152.6928	DCB_se1_ag1_m_03 - phones	R	152.7228
152.7228	DCB_se1_ag1_m_03 - phones	AH0	152.7528
152.7528	DCB_se1_ag1_m_03 - phones	N	152.7828
152.7828	DCB_se1_ag1_m_03 - phones	T	152.8128
152.8128	DCB_se1_ag1_m_03 - phones	S	152.8428
152.8128	DCB_se1_ag1_m_03 - words	schools	153.0428
152.8428	DCB_se1_ag1_m_03 - phones	K	152.8928
152.8928	DCB_se1_ag1_m_03 - phones	UW1	152.9428
152.9428	DCB_se1_ag1_m_03 - phones	L	153.0128
153.0128	DCB_se1_ag1_m_03 - phones	Z	153.0428
153.0428	DCB_se1_ag1_m_03 - phones	L	153.1128
153.0428	DCB_se1_ag1_m_03 - words	like	153.2228
153.1128	DCB_se1_ag1_m_03 - phones	AY1	153.1728
153.1728	DCB_se1_ag1_m_03 - phones	K	153.2228
153.2228	DCB_se1_ag1_m_03 - phones	sp	153.2728
153.6894	DCB_se1_ag1_m_03 - words	rdx	154.3494
153.6894	DCB_se1_ag1_m_03 - phones	TN	154.3494
154.3494	DCB_se1_ag1_m_03 - phones	DH	154.3794
154.3494	DCB_se1_ag1_m_03 - words	that	154.4594
154.3794	DCB_se1_ag1_m_03 - phones	AH0	154.4094
154.4094	DCB_se1_ag1_m_03 - phones	T	154.4594
154.4594	DCB_se1_ag1_m_03 - phones	W	154.5094
154.4594	DCB_se1_ag1_m_03 - words	was	154.6094
154.5094	DCB_se1_ag1_m_03 - phones	AH0	154.5494
154.5494	DCB_se1_ag1_m_03 - phones	Z	154.6094
154.6094	DCB_se1_ag1_m_03 - phones	L	154.6594
154.6094	DCB_se1_ag1_m_03 - words	like	154.8394
154.6594	DCB_se1_ag1_m_03 - phones	AY1	154.7594
154.7594	DCB_se1_ag1_m_03 - phones	K	154.8394
154.9343	DCB_se1_ag1_m_03 - phones	sil	154.9643
154.9643	DCB_se1_ag1_m_03 - phones	DH	155.0243
154.9643	DCB_se1_ag1_m_03 - words	the	155.0643
155.0243	DCB_se1_ag1_m_03 - phones	AH0	155.0643
155.0643	DCB_se1_ag1_m_03 - phones	S	155.1243
155.0643	DCB_se1_ag1_m_03 - words	start	155.3043
155.1243	DCB_se1_ag1_m_03 - phones	T	155.1743
155.1743	DCB_se1_ag1_m_03 - phones	AA1	155.2443
155.2443	DCB_se1_ag1_m_03 - phones	R	155.2743
155.2743	DCB_se1_ag1_m_03 - phones	T	155.3043
155.3043	DCB_se1_ag1_m_03 - phones	AH0	155.3343
155.3043	DCB_se1_ag1_m_03 - words	of	155.3643
155.3343	DCB_se1_ag1_m_03 - phones	V	155.3643
155.3643	DCB_se1_ag1_m_03 - phones	M	155.3943
155.3643	DCB_se1_ag1_m_03 - words	my	155.4643
155.3943	DCB_se1_ag1_m_03 - phones	AY1	155.4643
155.4643	DCB_se1_ag1_m_03 - phones	M	155.5443
155.4643	DCB_se1_ag1_m_03 - words	middle	155.6843
155.5443	DCB_se1_ag1_m_03 - phones	IH1	155.5743
155.5743	DCB_se1_ag1_m_03 - phones	D	155.6243
155.6243	DCB_se1_ag1_m_03 - phones	AH0	155.6543
155.6543	DCB_se1_ag1_m_03 - phones	L	155.6843
155.6843	DCB_se1_ag1_m_03 - phones	S	155.7543
155.6843	DCB_se1_ag1_m_03 - words	school	155.9843
155.7543	DCB_se1_ag1_m_03 - phones	K	155.8243
155.8243	DCB_se1_ag1_m_03 - phones	UW1	155.8543
155.8543	DCB_se1_ag1_m_03 - phones	L	155.9843
156.0534	DCB_se1_ag1_m_03 - phones	AH0	156.1334
156.0534	DCB_se1_ag1_m_03 - words	and	156.1934
156.1334	DCB_se1_ag1_m_03 - phones	N	156.1934
156.1934	DCB_se1_ag1_m_03 - phones	AY1	156.2634
156.1934	DCB_se1_ag1_m_03 - words	i	156.2634
156.2634	DCB_se1_ag1_m_03 - phones	M	156.3234
156.2634	DCB_se1_ag1_m_03 - words	met	156.4334
[truncated: 32,030 more rows]
