# Supplementary material for: Considering Performance in the Automated and Manual Coding of Sociolinguistic Variables: Lessons From Variable (ING)
Source: Front Artif Intell. 2021 Apr 29;4:648543. doi: 10.3389/frai.2021.648543 (PMC8117961; doi:10.3389/frai.2021.648543)
Supplement: Supplementary file 4 [file Data_Sheet_4.ZIP › CORAAL_Aligned_as_Tables/DCA_se1_ag4_m_01_1_txout.txt]

tmin	tier	text	tmax
0	DCA_int_01 - phones	W	0.0300
0	DCA_int_01 - words	what	0.1400
0.0300	DCA_int_01 - phones	AH1	0.0600
0.0600	DCA_int_01 - phones	T	0.1400
0.1400	DCA_int_01 - phones	K	0.2300
0.1400	DCA_int_01 - words	kind	0.4000
0.2300	DCA_int_01 - phones	AY1	0.3200
0.3200	DCA_int_01 - phones	N	0.4000
0.4000	DCA_int_01 - phones	AH0	0.4400
0.4000	DCA_int_01 - words	of	0.4700
0.4400	DCA_int_01 - phones	V	0.4700
0.4700	DCA_int_01 - phones	G	0.5500
0.4700	DCA_int_01 - words	games	0.8800
0.5500	DCA_int_01 - phones	EY1	0.7500
0.7500	DCA_int_01 - phones	M	0.8200
0.8200	DCA_int_01 - phones	Z	0.8800
0.8800	DCA_int_01 - phones	Y	0.9400
0.8800	DCA_int_01 - words	you	1.0300
0.9400	DCA_int_01 - phones	UW1	1.0300
1.0300	DCA_int_01 - phones	P	1.1200
1.0300	DCA_int_01 - words	played	1.4600
1.1200	DCA_int_01 - phones	L	1.1900
1.1900	DCA_int_01 - phones	EY1	1.4000
1.4000	DCA_int_01 - phones	D	1.4600
1.4600	DCA_int_01 - phones	W	1.5300
1.4600	DCA_int_01 - words	when	1.6200
1.5300	DCA_int_01 - phones	IH1	1.5700
1.5700	DCA_int_01 - phones	N	1.6200
1.6200	DCA_int_01 - phones	Y	1.6600
1.6200	DCA_int_01 - words	you	1.7200
1.6600	DCA_int_01 - phones	UW1	1.7200
1.7200	DCA_int_01 - phones	W	1.7500
1.7200	DCA_int_01 - words	were	1.9000
1.7500	DCA_int_01 - phones	ER1	1.9000
1.9000	DCA_int_01 - words	a	1.9400
1.9000	DCA_int_01 - phones	AH0	1.9400
1.9400	DCA_int_01 - phones	L	1.9900
1.9400	DCA_int_01 - words	little	2.2800
1.9900	DCA_int_01 - phones	IH1	2.0800
2.0800	DCA_int_01 - phones	T	2.1100
2.1100	DCA_int_01 - phones	AH0	2.1400
2.1400	DCA_int_01 - phones	L	2.2800
2.2800	DCA_int_01 - phones	K	2.3500
2.2800	DCA_int_01 - words	kid	2.4800
2.3500	DCA_int_01 - phones	IH1	2.4300
2.4300	DCA_int_01 - phones	D	2.4800
2.8950	DCA_int_01 - words	rdx	3.6150
2.8950	DCA_int_01 - phones	TN	3.6150
4.0826	DCA_se1_ag4_m_01 - phones	W	4.2326
4.0826	DCA_se1_ag4_m_01 - words	well	4.5526
4.2326	DCA_se1_ag4_m_01 - phones	EH1	4.4026
4.4026	DCA_se1_ag4_m_01 - phones	L	4.5526
4.5526	DCA_se1_ag4_m_01 - phones	AH1	5.0226
4.5526	DCA_se1_ag4_m_01 - words	um	5.1326
5.0226	DCA_se1_ag4_m_01 - phones	M	5.1326
5.1326	DCA_se1_ag4_m_01 - phones	sp	8.1366
8.1366	DCA_se1_ag4_m_01 - phones	AY1	8.2466
8.1366	DCA_se1_ag4_m_01 - words	i	8.2466
8.2466	DCA_se1_ag4_m_01 - phones	P	8.3966
8.2466	DCA_se1_ag4_m_01 - words	played	8.7166
8.3966	DCA_se1_ag4_m_01 - phones	L	8.4766
8.4766	DCA_se1_ag4_m_01 - phones	EY1	8.6466
8.6466	DCA_se1_ag4_m_01 - phones	D	8.7166
8.7166	DCA_se1_ag4_m_01 - words	uh	9.0466
8.7166	DCA_se1_ag4_m_01 - phones	AH1	9.0466
9.0466	DCA_se1_ag4_m_01 - phones	B	9.1766
9.0466	DCA_se1_ag4_m_01 - words	baseball	9.9066
9.1766	DCA_se1_ag4_m_01 - phones	EY1	9.3266
9.3266	DCA_se1_ag4_m_01 - phones	S	9.4466
9.4466	DCA_se1_ag4_m_01 - phones	B	9.5066
9.5066	DCA_se1_ag4_m_01 - phones	AO1	9.7366
9.7366	DCA_se1_ag4_m_01 - phones	L	9.9066
10.0527	DCA_se1_ag4_m_01 - phones	W	10.2627
10.0527	DCA_se1_ag4_m_01 - words	when	10.3327
10.2627	DCA_se1_ag4_m_01 - phones	EH1	10.2927
10.2927	DCA_se1_ag4_m_01 - phones	N	10.3327
10.3327	DCA_se1_ag4_m_01 - phones	AY1	10.4127
10.3327	DCA_se1_ag4_m_01 - words	i	10.4127
10.4127	DCA_se1_ag4_m_01 - phones	W	10.4827
10.4127	DCA_se1_ag4_m_01 - words	was	10.5927
10.4827	DCA_se1_ag4_m_01 - phones	AA1	10.5227
10.5227	DCA_se1_ag4_m_01 - phones	Z	10.5927
10.5927	DCA_se1_ag4_m_01 - words	a	10.6827
10.5927	DCA_se1_ag4_m_01 - phones	AH0	10.6827
10.6827	DCA_se1_ag4_m_01 - phones	K	10.7927
10.6827	DCA_se1_ag4_m_01 - words	kid	11.0227
10.7927	DCA_se1_ag4_m_01 - phones	IH1	10.9127
10.9127	DCA_se1_ag4_m_01 - phones	D	11.0227
11.0227	DCA_se1_ag4_m_01 - phones	W	11.1327
11.0227	DCA_se1_ag4_m_01 - words	we	11.1827
11.1327	DCA_se1_ag4_m_01 - phones	IY1	11.1827
11.1827	DCA_se1_ag4_m_01 - phones	D	11.2127
11.1827	DCA_se1_ag4_m_01 - words	d	11.2127
11.2127	DCA_se1_ag4_m_01 - phones	sp	11.2727
11.2727	DCA_se1_ag4_m_01 - phones	K	11.3627
11.2727	DCA_se1_ag4_m_01 - words	call	11.5327
11.3627	DCA_se1_ag4_m_01 - phones	AO1	11.4127
11.4127	DCA_se1_ag4_m_01 - phones	L	11.5327
11.5327	DCA_se1_ag4_m_01 - phones	IH0	11.5627
11.5327	DCA_se1_ag4_m_01 - words	it	11.6027
11.5627	DCA_se1_ag4_m_01 - phones	T	11.6027
11.6027	DCA_se1_ag4_m_01 - phones	S	11.7027
11.6027	DCA_se1_ag4_m_01 - words	stickball	12.3127
11.7027	DCA_se1_ag4_m_01 - phones	T	11.7627
11.7627	DCA_se1_ag4_m_01 - phones	IH1	11.8427
11.8427	DCA_se1_ag4_m_01 - phones	K	11.9227
11.9227	DCA_se1_ag4_m_01 - phones	B	12.0027
12.0027	DCA_se1_ag4_m_01 - phones	AO2	12.2327
12.2327	DCA_se1_ag4_m_01 - phones	L	12.3127
12.3127	DCA_se1_ag4_m_01 - phones	sp	12.6223
12.6223	DCA_se1_ag4_m_01 - phones	AH0	12.6523
12.6223	DCA_se1_ag4_m_01 - words	atlanta	12.9323
12.6523	DCA_se1_ag4_m_01 - phones	T	12.7023
12.7023	DCA_se1_ag4_m_01 - phones	L	12.7523
12.7523	DCA_se1_ag4_m_01 - phones	AE1	12.8323
12.8323	DCA_se1_ag4_m_01 - phones	N	12.8923
12.8923	DCA_se1_ag4_m_01 - phones	AH0	12.9323
12.9323	DCA_se1_ag4_m_01 - phones	sp	13.0523
15.0215	DCA_int_01 - phones	sil	15.1115
15.1115	DCA_int_01 - phones	EH1	15.1615
15.1115	DCA_int_01 - words	anything	15.4615
15.1615	DCA_int_01 - phones	N	15.2215
15.2215	DCA_int_01 - phones	IY0	15.2915
15.2915	DCA_int_01 - phones	TH	15.3415
15.3415	DCA_int_01 - phones	IH2	15.3915
15.3915	DCA_int_01 - phones	NG	15.4615
15.4615	DCA_int_01 - phones	EH1	15.5615
15.4615	DCA_int_01 - words	else	15.7815
15.5615	DCA_int_01 - phones	L	15.6715
15.6715	DCA_int_01 - phones	S	15.7815
15.7815	DCA_int_01 - phones	sp	15.8315
16.8855	DCA_se1_ag4_m_01 - phones	M	17.4855
16.8855	DCA_se1_ag4_m_01 - words	mm-mm	17.5155
17.4855	DCA_se1_ag4_m_01 - phones	M	17.5155
17.5155	DCA_se1_ag4_m_01 - phones	sp	19.5896
19.5896	DCA_se1_ag4_m_01 - phones	W	19.6596
19.5896	DCA_se1_ag4_m_01 - words	one	19.8596
19.6596	DCA_se1_ag4_m_01 - phones	AH1	19.7196
19.7196	DCA_se1_ag4_m_01 - phones	N	19.8596
19.8596	DCA_se1_ag4_m_01 - phones	AH1	19.9396
19.8596	DCA_se1_ag4_m_01 - words	other	20.1596
19.9396	DCA_se1_ag4_m_01 - phones	DH	20.0396
20.0396	DCA_se1_ag4_m_01 - phones	ER0	20.1596
20.1596	DCA_se1_ag4_m_01 - phones	G	20.2396
20.1596	DCA_se1_ag4_m_01 - words	game	20.7396
20.2396	DCA_se1_ag4_m_01 - phones	EY1	20.3996
20.3996	DCA_se1_ag4_m_01 - phones	M	20.7396
20.7396	DCA_se1_ag4_m_01 - phones	W	20.7996
20.7396	DCA_se1_ag4_m_01 - words	we	20.8696
20.7996	DCA_se1_ag4_m_01 - phones	IY1	20.8696
20.8696	DCA_se1_ag4_m_01 - phones	P	20.9996
20.8696	DCA_se1_ag4_m_01 - words	played	21.3196
20.9996	DCA_se1_ag4_m_01 - phones	L	21.0996
21.0996	DCA_se1_ag4_m_01 - phones	EY1	21.2696
21.2696	DCA_se1_ag4_m_01 - phones	D	21.3196
21.3196	DCA_se1_ag4_m_01 - phones	sp	21.3996
21.3996	DCA_se1_ag4_m_01 - phones	AY1	21.5496
21.3996	DCA_se1_ag4_m_01 - words	i	21.5496
21.5496	DCA_se1_ag4_m_01 - phones	sp	21.5796
21.5796	DCA_se1_ag4_m_01 - phones	D	21.6096
21.5796	DCA_se1_ag4_m_01 - words	done	21.7096
21.6096	DCA_se1_ag4_m_01 - phones	AH1	21.6396
21.6396	DCA_se1_ag4_m_01 - phones	N	21.7096
21.7096	DCA_se1_ag4_m_01 - phones	F	21.7696
21.7096	DCA_se1_ag4_m_01 - words	forgot	22.0596
21.7696	DCA_se1_ag4_m_01 - phones	ER0	21.8596
21.8596	DCA_se1_ag4_m_01 - phones	G	21.9296
21.9296	DCA_se1_ag4_m_01 - phones	AA1	21.9996
21.9996	DCA_se1_ag4_m_01 - phones	T	22.0596
22.0596	DCA_se1_ag4_m_01 - phones	sp	22.1796
22.1796	DCA_se1_ag4_m_01 - phones	DH	22.2196
22.1796	DCA_se1_ag4_m_01 - words	the	22.2596
22.2196	DCA_se1_ag4_m_01 - phones	AH0	22.2596
22.2596	DCA_se1_ag4_m_01 - phones	N	22.3496
22.2596	DCA_se1_ag4_m_01 - words	name	22.5796
22.3496	DCA_se1_ag4_m_01 - phones	EY1	22.4996
22.4996	DCA_se1_ag4_m_01 - phones	M	22.5796
22.5796	DCA_se1_ag4_m_01 - phones	AH1	22.6596
22.5796	DCA_se1_ag4_m_01 - words	of	22.7696
22.6596	DCA_se1_ag4_m_01 - phones	V	22.7696
22.7696	DCA_se1_ag4_m_01 - phones	IH0	22.8196
22.7696	DCA_se1_ag4_m_01 - words	it	22.8496
22.8196	DCA_se1_ag4_m_01 - phones	T	22.8496
22.8496	DCA_se1_ag4_m_01 - phones	sp	22.8796
22.8796	DCA_se1_ag4_m_01 - phones	N	22.9296
22.8796	DCA_se1_ag4_m_01 - words	now	24.1296
22.9296	DCA_se1_ag4_m_01 - phones	AW1	24.1296
24.1296	DCA_se1_ag4_m_01 - phones	sp	24.1596
24.1596	DCA_se1_ag4_m_01 - phones	AH1	24.1896
24.1596	DCA_se1_ag4_m_01 - words	uh	24.1896
27.1018	DCA_int_01 - phones	HH	27.1718
27.1018	DCA_int_01 - words	how	27.2518
27.1718	DCA_int_01 - phones	AW1	27.2518
27.2518	DCA_int_01 - phones	D	27.3018
27.2518	DCA_int_01 - words	did	27.3718
27.3018	DCA_int_01 - phones	IH0	27.3318
27.3318	DCA_int_01 - phones	D	27.3718
27.3718	DCA_int_01 - phones	Y	27.4118
27.3718	DCA_int_01 - words	you	27.4518
27.4118	DCA_int_01 - phones	UW1	27.4518
27.4518	DCA_int_01 - phones	P	27.5518
27.4518	DCA_int_01 - words	play	27.7118
27.5518	DCA_int_01 - phones	L	27.6118
27.6118	DCA_int_01 - phones	EY1	27.7118
27.7118	DCA_int_01 - phones	S	27.8518
27.7118	DCA_int_01 - words	stickball	28.4318
27.8518	DCA_int_01 - phones	T	27.8818
27.8818	DCA_int_01 - phones	IH1	27.9518
27.9518	DCA_int_01 - phones	K	28.0518
28.0518	DCA_int_01 - phones	B	28.1418
28.1418	DCA_int_01 - phones	AO2	28.3318
28.3318	DCA_int_01 - phones	L	28.4318
28.4318	DCA_int_01 - phones	sp	28.5518
29.1297	DCA_int_01 - phones	W	29.2597
29.1297	DCA_int_01 - words	what	29.3397
29.2597	DCA_int_01 - phones	AH1	29.2997
29.2997	DCA_int_01 - phones	T	29.3397
29.3397	DCA_int_01 - phones	AO1	29.4997
29.3397	DCA_int_01 - words	all	29.5697
29.4997	DCA_int_01 - phones	L	29.5697
29.5697	DCA_int_01 - phones	D	29.5997
29.5697	DCA_int_01 - words	did	29.6897
29.5997	DCA_int_01 - phones	IH0	29.6397
29.6397	DCA_int_01 - phones	D	29.6897
29.6897	DCA_int_01 - phones	Y	29.7397
29.6897	DCA_int_01 - words	you	29.8097
29.7397	DCA_int_01 - phones	UW1	29.8097
29.8097	DCA_int_01 - phones	D	29.8797
29.8097	DCA_int_01 - words	do	30.0197
29.8797	DCA_int_01 - phones	UW1	30.0197
30.0197	DCA_int_01 - phones	IH0	30.0897
30.0197	DCA_int_01 - words	in	30.1597
30.0897	DCA_int_01 - phones	N	30.1597
30.1597	DCA_int_01 - phones	S	30.2497
30.1597	DCA_int_01 - words	stickball	30.8197
30.2497	DCA_int_01 - phones	T	30.2997
30.2997	DCA_int_01 - phones	IH1	30.3897
30.3897	DCA_int_01 - phones	K	30.5197
30.5197	DCA_int_01 - phones	B	30.5697
30.5697	DCA_int_01 - phones	AO2	30.6697
30.6697	DCA_int_01 - phones	L	30.8197
31.5146	DCA_se1_ag4_m_01 - phones	sil	31.5446
31.5446	DCA_se1_ag4_m_01 - phones	B	31.6146
31.5446	DCA_se1_ag4_m_01 - words	beg	31.6846
31.6146	DCA_se1_ag4_m_01 - phones	EH1	31.6546
31.6546	DCA_se1_ag4_m_01 - phones	G	31.6846
31.6846	DCA_se1_ag4_m_01 - phones	Y	31.7146
31.6846	DCA_se1_ag4_m_01 - words	your	31.7746
31.7146	DCA_se1_ag4_m_01 - phones	UH1	31.7446
31.7446	DCA_se1_ag4_m_01 - phones	R	31.7746
31.7746	DCA_se1_ag4_m_01 - phones	P	31.8446
31.7746	DCA_se1_ag4_m_01 - words	pardon	32.0946
31.8446	DCA_se1_ag4_m_01 - phones	AA1	31.9146
31.9146	DCA_se1_ag4_m_01 - phones	R	31.9646
31.9646	DCA_se1_ag4_m_01 - phones	D	32.0046
32.0046	DCA_se1_ag4_m_01 - phones	AH0	32.0346
32.0346	DCA_se1_ag4_m_01 - phones	N	32.0946
32.0946	DCA_se1_ag4_m_01 - phones	sp	33.8794
32.2092	DCA_int_01 - phones	W	32.3392
32.2092	DCA_int_01 - words	what	32.4392
32.3392	DCA_int_01 - phones	AH1	32.3892
32.3892	DCA_int_01 - phones	T	32.4392
32.4392	DCA_int_01 - phones	AO1	32.5792
32.4392	DCA_int_01 - words	all	32.6192
32.5792	DCA_int_01 - phones	L	32.6192
32.6192	DCA_int_01 - phones	D	32.6492
32.6192	DCA_int_01 - words	did	32.7192
32.6492	DCA_int_01 - phones	IH0	32.6792
32.6792	DCA_int_01 - phones	D	32.7192
32.7192	DCA_int_01 - phones	Y	32.7692
32.7192	DCA_int_01 - words	you	32.8292
32.7692	DCA_int_01 - phones	UW1	32.8292
32.8292	DCA_int_01 - phones	D	32.8792
32.8292	DCA_int_01 - words	do	33.1392
32.8792	DCA_int_01 - phones	UW1	33.1392
33.1392	DCA_int_01 - phones	P	33.2492
33.1392	DCA_int_01 - words	playing	33.5492
33.2492	DCA_int_01 - phones	L	33.3092
33.3092	DCA_int_01 - phones	EY1	33.4392
33.4392	DCA_int_01 - phones	IH0	33.4792
33.4792	DCA_int_01 - phones	NG	33.5492
33.5492	DCA_int_01 - phones	S	33.6292
33.5492	DCA_int_01 - words	stickball	34.0692
33.6292	DCA_int_01 - phones	T	33.6692
33.6692	DCA_int_01 - phones	IH1	33.7592
33.7592	DCA_int_01 - phones	K	33.8492
33.8492	DCA_int_01 - phones	B	33.8992
33.8794	DCA_se1_ag4_m_01 - words	oh	34.0994
33.8794	DCA_se1_ag4_m_01 - phones	OW1	34.0994
33.8992	DCA_int_01 - phones	AO2	33.9292
33.9292	DCA_int_01 - phones	L	34.0692
34.0994	DCA_se1_ag4_m_01 - phones	W	34.1394
34.0994	DCA_se1_ag4_m_01 - words	well	34.3994
34.1394	DCA_se1_ag4_m_01 - phones	EH1	34.2794
34.2794	DCA_se1_ag4_m_01 - phones	L	34.3994
34.3994	DCA_se1_ag4_m_01 - words	uh	34.7594
34.3994	DCA_se1_ag4_m_01 - phones	AH1	34.7594
34.7594	DCA_se1_ag4_m_01 - phones	Y	35.0794
34.7594	DCA_se1_ag4_m_01 - words	you	35.1094
35.0794	DCA_se1_ag4_m_01 - phones	UW1	35.1094
35.1094	DCA_se1_ag4_m_01 - phones	JH	35.1394
35.1094	DCA_se1_ag4_m_01 - words	just	35.3494
35.1394	DCA_se1_ag4_m_01 - phones	IH0	35.2294
35.2294	DCA_se1_ag4_m_01 - phones	S	35.3494
35.3494	DCA_se1_ag4_m_01 - phones	G	35.3994
35.3494	DCA_se1_ag4_m_01 - words	get	35.5294
35.3994	DCA_se1_ag4_m_01 - phones	IH1	35.4594
35.4594	DCA_se1_ag4_m_01 - phones	T	35.5294
35.5294	DCA_se1_ag4_m_01 - phones	AH0	35.5794
35.5294	DCA_se1_ag4_m_01 - words	a	35.5794
35.5794	DCA_se1_ag4_m_01 - phones	sp	36.4702
36.4702	DCA_se1_ag4_m_01 - words	a	36.5202
36.4702	DCA_se1_ag4_m_01 - phones	AH0	36.5202
36.5202	DCA_se1_ag4_m_01 - phones	B	36.6402
36.5202	DCA_se1_ag4_m_01 - words	ball	36.9302
36.6402	DCA_se1_ag4_m_01 - phones	AO1	36.8202
36.8202	DCA_se1_ag4_m_01 - phones	L	36.9302
36.9302	DCA_se1_ag4_m_01 - phones	AH0	36.9702
36.9302	DCA_se1_ag4_m_01 - words	and	37.0302
36.9702	DCA_se1_ag4_m_01 - phones	N	37.0302
37.0302	DCA_se1_ag4_m_01 - phones	AH0	37.1102
37.0302	DCA_se1_ag4_m_01 - words	a	37.1102
37.1102	DCA_se1_ag4_m_01 - phones	B	37.2002
37.1102	DCA_se1_ag4_m_01 - words	bat	37.4602
37.2002	DCA_se1_ag4_m_01 - phones	AE1	37.3402
37.3402	DCA_se1_ag4_m_01 - phones	T	37.4602
38.7956	DCA_se1_ag4_m_01 - phones	sil	38.8356
38.8356	DCA_se1_ag4_m_01 - phones	AE1	38.9156
38.8356	DCA_se1_ag4_m_01 - words	and	38.9556
38.9156	DCA_se1_ag4_m_01 - phones	N	38.9556
38.9556	DCA_se1_ag4_m_01 - phones	HH	39.0056
38.9556	DCA_se1_ag4_m_01 - words	hit	39.1256
39.0056	DCA_se1_ag4_m_01 - phones	IH1	39.0456
39.0456	DCA_se1_ag4_m_01 - phones	T	39.1256
39.1256	DCA_se1_ag4_m_01 - phones	DH	39.1656
39.1256	DCA_se1_ag4_m_01 - words	the	39.2256
39.1656	DCA_se1_ag4_m_01 - phones	AH0	39.2256
39.2256	DCA_se1_ag4_m_01 - phones	B	39.2856
39.2256	DCA_se1_ag4_m_01 - words	ball	39.5356
39.2856	DCA_se1_ag4_m_01 - phones	AO1	39.4656
39.4656	DCA_se1_ag4_m_01 - phones	L	39.5356
39.5356	DCA_se1_ag4_m_01 - phones	T	39.6056
39.5356	DCA_se1_ag4_m_01 - words	to	39.6856
39.6056	DCA_se1_ag4_m_01 - phones	AH0	39.6856
39.6856	DCA_se1_ag4_m_01 - phones	sp	39.8556
39.8556	DCA_se1_ag4_m_01 - phones	S	40.0356
39.8556	DCA_se1_ag4_m_01 - words	someone	40.4056
40.0356	DCA_se1_ag4_m_01 - phones	AH1	40.0956
40.0956	DCA_se1_ag4_m_01 - phones	M	40.2356
40.2356	DCA_se1_ag4_m_01 - phones	W	40.2656
40.2656	DCA_se1_ag4_m_01 - phones	AH2	40.3256
40.3256	DCA_se1_ag4_m_01 - phones	N	40.4056
40.4056	DCA_se1_ag4_m_01 - phones	EH1	40.5356
40.4056	DCA_se1_ag4_m_01 - words	else	40.7656
40.5356	DCA_se1_ag4_m_01 - phones	L	40.6056
40.6056	DCA_se1_ag4_m_01 - phones	S	40.7656
40.7656	DCA_se1_ag4_m_01 - phones	sp	40.7956
40.7956	DCA_se1_ag4_m_01 - phones	Y	40.8256
40.7956	DCA_se1_ag4_m_01 - words	you	40.9356
40.8256	DCA_se1_ag4_m_01 - phones	UW1	40.9356
40.9356	DCA_se1_ag4_m_01 - phones	N	40.9856
40.9356	DCA_se1_ag4_m_01 - words	know	41.1356
40.9856	DCA_se1_ag4_m_01 - phones	OW1	41.1356
41.1356	DCA_se1_ag4_m_01 - phones	sp	45.5615
41.3164	DCA_int_01 - phones	M	41.6164
41.3164	DCA_int_01 - words	mm-hm	41.6964
41.6164	DCA_int_01 - phones	HH	41.6464
41.6464	DCA_int_01 - phones	M	41.6964
41.6964	DCA_int_01 - phones	sp	41.8364
42.7897	DCA_int_01 - phones	W	42.8397
42.7897	DCA_int_01 - words	what	42.9497
42.8397	DCA_int_01 - phones	AH1	42.8897
42.8897	DCA_int_01 - phones	T	42.9497
42.9497	DCA_int_01 - phones	S	42.9797
42.9497	DCA_int_01 - words	s	42.9797
42.9797	DCA_int_01 - phones	DH	43.0097
42.9797	DCA_int_01 - words	the	43.0397
43.0097	DCA_int_01 - phones	IY0	43.0397
43.0397	DCA_int_01 - phones	D	43.0897
43.0397	DCA_int_01 - words	difference	43.4097
43.0897	DCA_int_01 - phones	IH1	43.1597
43.1597	DCA_int_01 - phones	F	43.1997
43.1997	DCA_int_01 - phones	R	43.2297
43.2297	DCA_int_01 - phones	AH0	43.2697
43.2697	DCA_int_01 - phones	N	43.3297
43.3297	DCA_int_01 - phones	S	43.4097
43.4097	DCA_int_01 - phones	B	43.4397
43.4097	DCA_int_01 - words	between	43.7897
43.4397	DCA_int_01 - phones	IY0	43.4997
43.4997	DCA_int_01 - phones	T	43.5497
43.5497	DCA_int_01 - phones	W	43.5897
43.5897	DCA_int_01 - phones	IY1	43.7597
43.7597	DCA_int_01 - phones	N	43.7897
43.7897	DCA_int_01 - phones	B	43.8497
43.7897	DCA_int_01 - words	baseball	44.4597
43.8497	DCA_int_01 - phones	EY1	43.9797
43.9797	DCA_int_01 - phones	S	44.1097
44.1097	DCA_int_01 - phones	B	44.1697
44.1697	DCA_int_01 - phones	AO1	44.3797
44.3797	DCA_int_01 - phones	L	44.4597
44.4597	DCA_int_01 - phones	AH0	44.4897
44.4597	DCA_int_01 - words	and	44.5497
44.4897	DCA_int_01 - phones	N	44.5497
44.5497	DCA_int_01 - phones	S	44.6197
44.5497	DCA_int_01 - words	stickball	45.3497
44.6197	DCA_int_01 - phones	T	44.6797
44.6797	DCA_int_01 - phones	IH1	44.7497
44.7497	DCA_int_01 - phones	K	44.8897
44.8897	DCA_int_01 - phones	B	44.9397
44.9397	DCA_int_01 - phones	AO2	44.9997
44.9997	DCA_int_01 - phones	L	45.3497
45.5615	DCA_se1_ag4_m_01 - words	uh	45.7415
45.5615	DCA_se1_ag4_m_01 - phones	AH1	45.7415
45.7415	DCA_se1_ag4_m_01 - phones	DH	45.7715
45.7415	DCA_se1_ag4_m_01 - words	there	45.8415
45.7715	DCA_se1_ag4_m_01 - phones	EH1	45.8015
45.8015	DCA_se1_ag4_m_01 - phones	R	45.8415
45.8415	DCA_se1_ag4_m_01 - words	s	45.9115
45.8415	DCA_se1_ag4_m_01 - phones	Z	45.9115
45.9115	DCA_se1_ag4_m_01 - words	a	45.9415
45.9115	DCA_se1_ag4_m_01 - phones	AH0	45.9415
45.9415	DCA_se1_ag4_m_01 - phones	V	46.0615
45.9415	DCA_se1_ag4_m_01 - words	vast	46.3315
46.0615	DCA_se1_ag4_m_01 - phones	AE1	46.2315
46.2315	DCA_se1_ag4_m_01 - phones	S	46.3015
46.3015	DCA_se1_ag4_m_01 - phones	T	46.3315
46.3315	DCA_se1_ag4_m_01 - phones	D	46.3715
46.3315	DCA_se1_ag4_m_01 - words	difference	46.6415
46.3715	DCA_se1_ag4_m_01 - phones	IH1	46.4515
46.4515	DCA_se1_ag4_m_01 - phones	F	46.5215
46.5215	DCA_se1_ag4_m_01 - phones	R	46.5515
46.5515	DCA_se1_ag4_m_01 - phones	AH0	46.5815
46.5815	DCA_se1_ag4_m_01 - phones	N	46.6115
46.6115	DCA_se1_ag4_m_01 - phones	S	46.6415
46.6415	DCA_se1_ag4_m_01 - phones	B	46.6715
46.6415	DCA_se1_ag4_m_01 - words	between	47.0215
46.6715	DCA_se1_ag4_m_01 - phones	IH0	46.7615
46.7615	DCA_se1_ag4_m_01 - phones	T	46.8215
46.8215	DCA_se1_ag4_m_01 - phones	W	46.9015
46.9015	DCA_se1_ag4_m_01 - phones	IY1	46.9815
46.9815	DCA_se1_ag4_m_01 - phones	N	47.0215
47.0215	DCA_se1_ag4_m_01 - phones	IH1	47.1115
47.0215	DCA_se1_ag4_m_01 - words	it	47.1515
47.1115	DCA_se1_ag4_m_01 - phones	T	47.1515
47.1515	DCA_se1_ag4_m_01 - phones	sp	49.5704
49.5704	DCA_se1_ag4_m_01 - phones	Y	49.6404
49.5704	DCA_se1_ag4_m_01 - words	you	49.7004
49.6404	DCA_se1_ag4_m_01 - phones	UW1	49.7004
49.7004	DCA_se1_ag4_m_01 - phones	JH	49.7504
49.7004	DCA_se1_ag4_m_01 - words	just	49.8904
49.7504	DCA_se1_ag4_m_01 - phones	IH0	49.8304
49.8304	DCA_se1_ag4_m_01 - phones	S	49.8904
49.8904	DCA_se1_ag4_m_01 - phones	TH	49.9304
49.8904	DCA_se1_ag4_m_01 - words	throw	50.0404
49.9304	DCA_se1_ag4_m_01 - phones	R	49.9704
49.9704	DCA_se1_ag4_m_01 - phones	OW1	50.0404
50.0404	DCA_se1_ag4_m_01 - phones	DH	50.0904
50.0404	DCA_se1_ag4_m_01 - words	the	50.1304
50.0904	DCA_se1_ag4_m_01 - phones	AH1	50.1304
50.1304	DCA_se1_ag4_m_01 - phones	B	50.2104
50.1304	DCA_se1_ag4_m_01 - words	ball	50.4904
50.2104	DCA_se1_ag4_m_01 - phones	AO1	50.4004
50.4004	DCA_se1_ag4_m_01 - phones	L	50.4904
50.4904	DCA_se1_ag4_m_01 - phones	AH1	50.5504
50.4904	DCA_se1_ag4_m_01 - words	up	50.6504
50.5504	DCA_se1_ag4_m_01 - phones	P	50.6504
50.6504	DCA_se1_ag4_m_01 - phones	AH0	50.6804
50.6504	DCA_se1_ag4_m_01 - words	and	50.7704
50.6804	DCA_se1_ag4_m_01 - phones	N	50.7704
50.7704	DCA_se1_ag4_m_01 - phones	HH	50.8404
50.7704	DCA_se1_ag4_m_01 - words	hit	50.9504
50.8404	DCA_se1_ag4_m_01 - phones	IH1	50.9004
50.9004	DCA_se1_ag4_m_01 - phones	T	50.9504
50.9504	DCA_se1_ag4_m_01 - phones	IH1	51.0204
50.9504	DCA_se1_ag4_m_01 - words	it	51.1104
51.0204	DCA_se1_ag4_m_01 - phones	T	51.1104
51.1104	DCA_se1_ag4_m_01 - phones	sp	51.1904
51.3030	DCA_se1_ag4_m_01 - phones	S	51.4330
51.3030	DCA_se1_ag4_m_01 - words	see	51.5630
51.4330	DCA_se1_ag4_m_01 - phones	IY1	51.5630
51.5630	DCA_se1_ag4_m_01 - phones	sp	51.6630
52.2371	DCA_se1_ag4_m_01 - phones	HH	52.3171
52.2371	DCA_se1_ag4_m_01 - words	hit	52.4071
52.3171	DCA_se1_ag4_m_01 - phones	IH1	52.3471
52.3471	DCA_se1_ag4_m_01 - phones	T	52.4071
52.4071	DCA_se1_ag4_m_01 - phones	DH	52.4471
52.4071	DCA_se1_ag4_m_01 - words	the	52.5071
52.4471	DCA_se1_ag4_m_01 - phones	AH0	52.5071
52.5071	DCA_se1_ag4_m_01 - phones	B	52.5671
52.5071	DCA_se1_ag4_m_01 - words	ball	52.8171
52.5671	DCA_se1_ag4_m_01 - phones	AO1	52.7371
52.7371	DCA_se1_ag4_m_01 - phones	L	52.8171
52.8171	DCA_se1_ag4_m_01 - phones	EH1	52.9271
52.8171	DCA_se1_ag4_m_01 - words	as	52.9671
52.9271	DCA_se1_ag4_m_01 - phones	Z	52.9671
52.9671	DCA_se1_ag4_m_01 - phones	IH0	53.0071
52.9671	DCA_se1_ag4_m_01 - words	it	53.0371
53.0071	DCA_se1_ag4_m_01 - phones	T	53.0371
53.0371	DCA_se1_ag4_m_01 - phones	K	53.1071
53.0371	DCA_se1_ag4_m_01 - words	come	53.2671
53.1071	DCA_se1_ag4_m_01 - phones	AH1	53.1571
53.1571	DCA_se1_ag4_m_01 - phones	M	53.2671
53.2671	DCA_se1_ag4_m_01 - phones	D	53.3471
53.2671	DCA_se1_ag4_m_01 - words	down	53.6271
53.3471	DCA_se1_ag4_m_01 - phones	AW1	53.5471
53.5471	DCA_se1_ag4_m_01 - phones	N	53.6271
53.6271	DCA_se1_ag4_m_01 - phones	sp	60.0250
55.5702	DCA_int_01 - phones	sil	55.6202
55.6202	DCA_int_01 - phones	DH	55.6502
55.6202	DCA_int_01 - words	then	55.7702
55.6502	DCA_int_01 - phones	EH1	55.7102
55.7102	DCA_int_01 - phones	N	55.7702
55.7702	DCA_int_01 - phones	W	55.8202
55.7702	DCA_int_01 - words	what	55.9202
55.8202	DCA_int_01 - phones	AH1	55.8802
55.8802	DCA_int_01 - phones	T	55.9202
55.9202	DCA_int_01 - phones	HH	55.9902
55.9202	DCA_int_01 - words	happens	56.3002
55.9902	DCA_int_01 - phones	AE1	56.0702
56.0702	DCA_int_01 - phones	P	56.1802
56.1802	DCA_int_01 - phones	AH0	56.2102
56.2102	DCA_int_01 - phones	N	56.2702
56.2702	DCA_int_01 - phones	Z	56.3002
56.3002	DCA_int_01 - phones	Y	56.3502
56.3002	DCA_int_01 - words	you	56.3802
56.3502	DCA_int_01 - phones	UW1	56.3802
56.3802	DCA_int_01 - phones	HH	56.4102
56.3802	DCA_int_01 - words	have	56.5202
56.4102	DCA_int_01 - phones	AE1	56.4502
56.4502	DCA_int_01 - phones	V	56.5202
56.5202	DCA_int_01 - phones	T	56.5802
56.5202	DCA_int_01 - words	to	56.6302
56.5802	DCA_int_01 - phones	AH0	56.6302
56.6302	DCA_int_01 - phones	R	56.7202
56.6302	DCA_int_01 - words	run	56.8302
56.7202	DCA_int_01 - phones	AH1	56.7602
56.7602	DCA_int_01 - phones	N	56.8302
56.8302	DCA_int_01 - phones	ER0	56.9302
56.8302	DCA_int_01 - words	around	57.1702
56.9302	DCA_int_01 - phones	AW1	57.0302
57.0302	DCA_int_01 - phones	N	57.1302
57.1302	DCA_int_01 - phones	D	57.1702
57.1702	DCA_int_01 - phones	B	57.2202
57.1702	DCA_int_01 - words	bases	57.6102
57.2202	DCA_int_01 - phones	EY1	57.3602
57.3602	DCA_int_01 - phones	S	57.4902
57.4902	DCA_int_01 - phones	AH0	57.5402
57.5402	DCA_int_01 - phones	Z	57.6102
57.6102	DCA_int_01 - phones	ER0	57.7402
57.6102	DCA_int_01 - words	or	57.7402
57.7402	DCA_int_01 - phones	S	57.8002
57.7402	DCA_int_01 - words	something	57.9702
57.8002	DCA_int_01 - phones	AH1	57.8502
57.8502	DCA_int_01 - phones	M	57.8802
57.8802	DCA_int_01 - phones	TH	57.9102
57.9102	DCA_int_01 - phones	IH0	57.9402
57.9402	DCA_int_01 - phones	NG	57.9702
60.0250	DCA_se1_ag4_m_01 - phones	N	60.2150
60.0250	DCA_se1_ag4_m_01 - words	no	60.5550
60.2150	DCA_se1_ag4_m_01 - phones	OW1	60.5550
60.5550	DCA_se1_ag4_m_01 - words	uh	61.0750
60.5550	DCA_se1_ag4_m_01 - phones	AH1	61.0750
61.0750	DCA_se1_ag4_m_01 - phones	sp	61.2150
61.3684	DCA_se1_ag4_m_01 - phones	IH0	61.4584
61.3684	DCA_se1_ag4_m_01 - words	it	61.4984
61.4584	DCA_se1_ag4_m_01 - phones	T	61.4984
61.4984	DCA_se1_ag4_m_01 - words	d	61.5684
61.4984	DCA_se1_ag4_m_01 - phones	D	61.5684
61.5684	DCA_se1_ag4_m_01 - phones	B	61.6184
61.5684	DCA_se1_ag4_m_01 - words	be	61.7284
61.6184	DCA_se1_ag4_m_01 - phones	IY1	61.7284
61.7284	DCA_se1_ag4_m_01 - phones	S	61.7784
61.7284	DCA_se1_ag4_m_01 - words	some	61.8584
61.7784	DCA_se1_ag4_m_01 - phones	AH1	61.8284
61.8284	DCA_se1_ag4_m_01 - phones	M	61.8584
61.8584	DCA_se1_ag4_m_01 - phones	M	61.9484
61.8584	DCA_se1_ag4_m_01 - words	more	62.1684
61.9484	DCA_se1_ag4_m_01 - phones	AO1	62.0884
62.0884	DCA_se1_ag4_m_01 - phones	R	62.1684
62.1684	DCA_se1_ag4_m_01 - phones	K	62.2584
62.1684	DCA_se1_ag4_m_01 - words	kids	62.4184
62.2584	DCA_se1_ag4_m_01 - phones	IH1	62.3384
62.3384	DCA_se1_ag4_m_01 - phones	D	62.3684
62.3684	DCA_se1_ag4_m_01 - phones	Z	62.4184
62.4184	DCA_se1_ag4_m_01 - phones	T	62.4484
62.4184	DCA_se1_ag4_m_01 - words	to	62.4884
62.4484	DCA_se1_ag4_m_01 - phones	IH0	62.4884
62.4884	DCA_se1_ag4_m_01 - phones	K	62.6084
62.4884	DCA_se1_ag4_m_01 - words	catch	62.7884
62.6084	DCA_se1_ag4_m_01 - phones	AE1	62.6884
62.6884	DCA_se1_ag4_m_01 - phones	CH	62.7884
62.7884	DCA_se1_ag4_m_01 - phones	DH	62.8184
62.7884	DCA_se1_ag4_m_01 - words	the	62.8684
62.8184	DCA_se1_ag4_m_01 - phones	AH0	62.8684
62.8684	DCA_se1_ag4_m_01 - phones	B	62.9384
62.8684	DCA_se1_ag4_m_01 - words	ball	63.2884
62.9384	DCA_se1_ag4_m_01 - phones	AO1	63.0584
63.0584	DCA_se1_ag4_m_01 - phones	L	63.2884
63.4842	DCA_se1_ag4_m_01 - phones	AH0	63.6042
63.4842	DCA_se1_ag4_m_01 - words	and	63.6742
63.6042	DCA_se1_ag4_m_01 - phones	N	63.6742
63.6742	DCA_se1_ag4_m_01 - phones	DH	63.7342
63.6742	DCA_se1_ag4_m_01 - words	they	63.8142
63.7342	DCA_se1_ag4_m_01 - phones	EY1	63.8142
63.8142	DCA_se1_ag4_m_01 - phones	W	63.8642
63.8142	DCA_se1_ag4_m_01 - words	would	63.9242
63.8642	DCA_se1_ag4_m_01 - phones	UH1	63.8942
63.8942	DCA_se1_ag4_m_01 - phones	D	63.9242
63.9242	DCA_se1_ag4_m_01 - phones	TH	64.0042
63.9242	DCA_se1_ag4_m_01 - words	throw	64.0942
64.0042	DCA_se1_ag4_m_01 - phones	R	64.0342
64.0342	DCA_se1_ag4_m_01 - phones	OW1	64.0942
64.0942	DCA_se1_ag4_m_01 - phones	IH0	64.1642
64.0942	DCA_se1_ag4_m_01 - words	it	64.2342
64.1642	DCA_se1_ag4_m_01 - phones	T	64.2342
64.2342	DCA_se1_ag4_m_01 - phones	B	64.3042
64.2342	DCA_se1_ag4_m_01 - words	back	64.4842
64.3042	DCA_se1_ag4_m_01 - phones	AE1	64.3842
64.3842	DCA_se1_ag4_m_01 - phones	K	64.4842
64.4842	DCA_se1_ag4_m_01 - phones	T	64.5242
64.4842	DCA_se1_ag4_m_01 - words	to	64.5542
64.5242	DCA_se1_ag4_m_01 - phones	UW1	64.5542
64.5542	DCA_se1_ag4_m_01 - phones	Y	64.6642
64.5542	DCA_se1_ag4_m_01 - words	you	64.8142
64.6642	DCA_se1_ag4_m_01 - phones	UW1	64.8142
64.8142	DCA_se1_ag4_m_01 - phones	sp	64.9642
65.5554	DCA_int_01 - phones	sil	65.6554
65.6554	DCA_int_01 - phones	OW1	65.9554
65.6554	DCA_int_01 - words	oh	65.9554
66.4125	DCA_se1_ag4_m_01 - phones	AH0	66.4625
66.4125	DCA_se1_ag4_m_01 - words	and	66.4925
66.4625	DCA_se1_ag4_m_01 - phones	N	66.4925
66.4925	DCA_se1_ag4_m_01 - phones	DH	66.5425
66.4925	DCA_se1_ag4_m_01 - words	then	66.6425
66.5425	DCA_se1_ag4_m_01 - phones	EH1	66.6025
66.6025	DCA_se1_ag4_m_01 - phones	N	66.6425
66.6425	DCA_se1_ag4_m_01 - phones	Y	66.7025
66.6425	DCA_se1_ag4_m_01 - words	you	66.7425
66.7025	DCA_se1_ag4_m_01 - phones	UW1	66.7425
66.7425	DCA_se1_ag4_m_01 - phones	HH	66.8225
66.7425	DCA_se1_ag4_m_01 - words	hit	66.9425
66.8225	DCA_se1_ag4_m_01 - phones	IH1	66.8825
66.8825	DCA_se1_ag4_m_01 - phones	T	66.9425
66.9425	DCA_se1_ag4_m_01 - phones	IH1	66.9925
66.9425	DCA_se1_ag4_m_01 - words	it	67.0625
66.9925	DCA_se1_ag4_m_01 - phones	T	67.0625
67.0625	DCA_se1_ag4_m_01 - phones	AH0	67.1725
67.0625	DCA_se1_ag4_m_01 - words	again	67.5525
67.1725	DCA_se1_ag4_m_01 - phones	G	67.2525
67.2525	DCA_se1_ag4_m_01 - phones	EH1	67.4125
67.4125	DCA_se1_ag4_m_01 - phones	N	67.5525
67.5525	DCA_se1_ag4_m_01 - phones	sp	67.6125
67.7121	DCA_se1_ag4_m_01 - phones	S	67.9121
67.7121	DCA_se1_ag4_m_01 - words	so	67.9621
67.9121	DCA_se1_ag4_m_01 - phones	OW1	67.9621
67.9621	DCA_se1_ag4_m_01 - phones	M	68.0321
67.9621	DCA_se1_ag4_m_01 - words	many	68.2221
68.0321	DCA_se1_ag4_m_01 - phones	EH1	68.0921
68.0921	DCA_se1_ag4_m_01 - phones	N	68.1621
68.1621	DCA_se1_ag4_m_01 - phones	IY0	68.2221
68.2221	DCA_se1_ag4_m_01 - phones	S	68.3021
68.2221	DCA_se1_ag4_m_01 - words	strikes	68.6221
68.3021	DCA_se1_ag4_m_01 - phones	T	68.3521
68.3521	DCA_se1_ag4_m_01 - phones	R	68.4021
68.4021	DCA_se1_ag4_m_01 - phones	AY1	68.4721
68.4721	DCA_se1_ag4_m_01 - phones	K	68.5521
68.5521	DCA_se1_ag4_m_01 - phones	S	68.6221
68.6221	DCA_se1_ag4_m_01 - phones	IH0	68.6821
68.6221	DCA_se1_ag4_m_01 - words	is	68.7421
68.6821	DCA_se1_ag4_m_01 - phones	Z	68.7421
68.7421	DCA_se1_ag4_m_01 - phones	AW1	68.7921
68.7421	DCA_se1_ag4_m_01 - words	out	68.9121
68.7921	DCA_se1_ag4_m_01 - phones	T	68.9121
68.9121	DCA_se1_ag4_m_01 - phones	IH1	68.9821
68.9121	DCA_se1_ag4_m_01 - words	it	69.0221
68.9821	DCA_se1_ag4_m_01 - phones	T	69.0221
69.0221	DCA_se1_ag4_m_01 - phones	sp	69.0821
69.0821	DCA_se1_ag4_m_01 - words	s	69.1621
69.0821	DCA_se1_ag4_m_01 - phones	S	69.1621
69.1621	DCA_se1_ag4_m_01 - phones	sp	69.1921
69.1921	DCA_se1_ag4_m_01 - phones	IH1	69.2621
69.1921	DCA_se1_ag4_m_01 - words	it	69.3121
69.2621	DCA_se1_ag4_m_01 - phones	T	69.3121
69.3121	DCA_se1_ag4_m_01 - words	s	69.4021
69.3121	DCA_se1_ag4_m_01 - phones	Z	69.4021
69.4021	DCA_se1_ag4_m_01 - phones	AO1	69.5021
69.4021	DCA_se1_ag4_m_01 - words	on	69.5521
69.5021	DCA_se1_ag4_m_01 - phones	N	69.5521
69.5521	DCA_se1_ag4_m_01 - phones	DH	69.5821
69.5521	DCA_se1_ag4_m_01 - words	the	69.6221
69.5821	DCA_se1_ag4_m_01 - phones	AH0	69.6221
69.6221	DCA_se1_ag4_m_01 - phones	S	69.7521
69.6221	DCA_se1_ag4_m_01 - words	same	69.9621
69.7521	DCA_se1_ag4_m_01 - phones	EY1	69.8821
69.8821	DCA_se1_ag4_m_01 - phones	M	69.9621
69.9621	DCA_se1_ag4_m_01 - phones	S	70.0521
69.9621	DCA_se1_ag4_m_01 - words	similar	70.3221
70.0521	DCA_se1_ag4_m_01 - phones	IH1	70.1021
70.1021	DCA_se1_ag4_m_01 - phones	M	70.1821
70.1821	DCA_se1_ag4_m_01 - phones	AH0	70.2121
70.2121	DCA_se1_ag4_m_01 - phones	L	70.2421
70.2421	DCA_se1_ag4_m_01 - phones	ER0	70.3221
70.3221	DCA_se1_ag4_m_01 - phones	B	70.4121
70.3221	DCA_se1_ag4_m_01 - words	basis	71.0021
70.4121	DCA_se1_ag4_m_01 - phones	EY1	70.5621
70.5621	DCA_se1_ag4_m_01 - phones	S	70.6621
70.6621	DCA_se1_ag4_m_01 - phones	IH0	70.9621
70.9621	DCA_se1_ag4_m_01 - phones	S	71.0021
71.0021	DCA_se1_ag4_m_01 - phones	AH0	71.0321
71.0021	DCA_se1_ag4_m_01 - words	a	71.0321
71.0321	DCA_se1_ag4_m_01 - phones	B	71.0821
71.0321	DCA_se1_ag4_m_01 - words	baseball	71.7121
71.0821	DCA_se1_ag4_m_01 - phones	EY1	71.2121
71.2121	DCA_se1_ag4_m_01 - phones	S	71.3521
71.3521	DCA_se1_ag4_m_01 - phones	B	71.4021
71.4021	DCA_se1_ag4_m_01 - phones	AO1	71.6521
71.6521	DCA_se1_ag4_m_01 - phones	L	71.7121
71.7121	DCA_se1_ag4_m_01 - words	uh	71.9021
71.7121	DCA_se1_ag4_m_01 - phones	AH1	71.9021
71.9021	DCA_se1_ag4_m_01 - phones	sp	71.9721
73.2355	DCA_se1_ag4_m_01 - phones	B	73.2755
73.2355	DCA_se1_ag4_m_01 - words	but	73.3555
73.2755	DCA_se1_ag4_m_01 - phones	AH1	73.3055
73.3055	DCA_se1_ag4_m_01 - phones	T	73.3555
73.3555	DCA_se1_ag4_m_01 - phones	AE1	73.4355
73.3555	DCA_se1_ag4_m_01 - words	after	73.5255
73.4355	DCA_se1_ag4_m_01 - phones	F	73.4655
73.4655	DCA_se1_ag4_m_01 - phones	T	73.4955
73.4955	DCA_se1_ag4_m_01 - phones	ER0	73.5255
73.5255	DCA_se1_ag4_m_01 - phones	S	73.6855
73.5255	DCA_se1_ag4_m_01 - words	so	73.7355
73.6855	DCA_se1_ag4_m_01 - phones	OW1	73.7355
73.7355	DCA_se1_ag4_m_01 - phones	M	73.8055
73.7355	DCA_se1_ag4_m_01 - words	many	73.9955
73.8055	DCA_se1_ag4_m_01 - phones	EH1	73.8555
73.8555	DCA_se1_ag4_m_01 - phones	N	73.9055
73.9055	DCA_se1_ag4_m_01 - phones	IY0	73.9955
73.9955	DCA_se1_ag4_m_01 - phones	S	74.0755
73.9955	DCA_se1_ag4_m_01 - words	strikes	74.4255
74.0755	DCA_se1_ag4_m_01 - phones	T	74.1355
74.1355	DCA_se1_ag4_m_01 - phones	R	74.1955
74.1955	DCA_se1_ag4_m_01 - phones	AY1	74.2555
74.2555	DCA_se1_ag4_m_01 - phones	K	74.3155
74.3155	DCA_se1_ag4_m_01 - phones	S	74.4255
74.4255	DCA_se1_ag4_m_01 - phones	Y	74.4755
74.4255	DCA_se1_ag4_m_01 - words	you	74.5755
74.4755	DCA_se1_ag4_m_01 - phones	UW1	74.5755
74.5755	DCA_se1_ag4_m_01 - phones	AW1	74.7155
74.5755	DCA_se1_ag4_m_01 - words	out	74.7755
74.7155	DCA_se1_ag4_m_01 - phones	T	74.7755
74.7755	DCA_se1_ag4_m_01 - phones	sp	79.0060
75.2844	DCA_int_01 - phones	sil	75.3944
75.3944	DCA_int_01 - phones	M	75.5944
75.3944	DCA_int_01 - words	mm-hm	75.7244
75.5944	DCA_int_01 - phones	HH	75.6544
75.6544	DCA_int_01 - phones	M	75.7244
76.8585	DCA_int_01 - phones	HH	76.9585
76.8585	DCA_int_01 - words	how	77.0085
76.9585	DCA_int_01 - phones	AW1	77.0085
77.0085	DCA_int_01 - phones	D	77.0685
77.0085	DCA_int_01 - words	do	77.0985
77.0685	DCA_int_01 - phones	UW1	77.0985
77.0985	DCA_int_01 - phones	Y	77.1385
77.0985	DCA_int_01 - words	you	77.1985
77.1385	DCA_int_01 - phones	UW1	77.1985
77.1985	DCA_int_01 - phones	S	77.2885
77.1985	DCA_int_01 - words	score	77.5285
77.2885	DCA_int_01 - phones	K	77.3385
77.3385	DCA_int_01 - phones	AO1	77.4085
77.4085	DCA_int_01 - phones	R	77.5285
77.5285	DCA_int_01 - phones	P	77.6385
77.5285	DCA_int_01 - words	points	78.0285
77.6385	DCA_int_01 - phones	OY1	77.8185
77.8185	DCA_int_01 - phones	N	77.8485
77.8485	DCA_int_01 - phones	T	77.9185
77.9185	DCA_int_01 - phones	S	78.0285
78.0285	DCA_int_01 - phones	sp	78.0785
79.0060	DCA_se1_ag4_m_01 - phones	W	79.0860
79.0060	DCA_se1_ag4_m_01 - words	well	79.2360
79.0860	DCA_se1_ag4_m_01 - phones	EH1	79.1560
79.1560	DCA_se1_ag4_m_01 - phones	L	79.2360
79.2360	DCA_se1_ag4_m_01 - phones	W	79.3360
79.2360	DCA_se1_ag4_m_01 - words	we	79.4160
79.3360	DCA_se1_ag4_m_01 - phones	IY1	79.4160
79.4160	DCA_se1_ag4_m_01 - phones	S	79.5260
79.4160	DCA_se1_ag4_m_01 - words	scored	79.7860
79.5260	DCA_se1_ag4_m_01 - phones	K	79.5860
79.5860	DCA_se1_ag4_m_01 - phones	AO1	79.7160
79.7160	DCA_se1_ag4_m_01 - phones	R	79.7460
79.7460	DCA_se1_ag4_m_01 - phones	D	79.7860
79.7860	DCA_se1_ag4_m_01 - phones	AH0	79.8360
79.7860	DCA_se1_ag4_m_01 - words	'em	79.8960
79.8360	DCA_se1_ag4_m_01 - phones	M	79.8960
79.8960	DCA_se1_ag4_m_01 - phones	IH0	79.9860
79.8960	DCA_se1_ag4_m_01 - words	in	80.0560
79.9860	DCA_se1_ag4_m_01 - phones	N	80.0560
80.0560	DCA_se1_ag4_m_01 - words	uh	80.5960
80.0560	DCA_se1_ag4_m_01 - phones	AH1	80.5960
80.8232	DCA_se1_ag4_m_01 - phones	sil	80.9132
80.9132	DCA_se1_ag4_m_01 - phones	IH0	80.9732
80.9132	DCA_se1_ag4_m_01 - words	in	81.0232
80.9732	DCA_se1_ag4_m_01 - phones	N	81.0232
81.0232	DCA_se1_ag4_m_01 - words	a	81.1132
81.0232	DCA_se1_ag4_m_01 - phones	AH0	81.1132
81.1132	DCA_se1_ag4_m_01 - phones	W	81.2232
81.1132	DCA_se1_ag4_m_01 - words	way	81.3532
81.2232	DCA_se1_ag4_m_01 - phones	EY1	81.3532
81.3532	DCA_se1_ag4_m_01 - phones	L	81.4432
81.3532	DCA_se1_ag4_m_01 - words	like	81.6532
81.4432	DCA_se1_ag4_m_01 - phones	AY1	81.5132
81.5132	DCA_se1_ag4_m_01 - phones	K	81.6532
81.6532	DCA_se1_ag4_m_01 - phones	AH1	82.0932
81.6532	DCA_se1_ag4_m_01 - words	uh	82.0932
82.0932	DCA_se1_ag4_m_01 - phones	sp	86.0480
86.0480	DCA_se1_ag4_m_01 - phones	TH	86.1180
86.0480	DCA_se1_ag4_m_01 - words	three	86.2880
86.1180	DCA_se1_ag4_m_01 - phones	R	86.1880
86.1880	DCA_se1_ag4_m_01 - phones	IY1	86.2880
86.2880	DCA_se1_ag4_m_01 - phones	S	86.3680
86.2880	DCA_se1_ag4_m_01 - words	strikes	86.7180
86.3680	DCA_se1_ag4_m_01 - phones	T	86.4180
86.4180	DCA_se1_ag4_m_01 - phones	R	86.4780
86.4780	DCA_se1_ag4_m_01 - phones	AY1	86.5380
86.5380	DCA_se1_ag4_m_01 - phones	K	86.6180
86.6180	DCA_se1_ag4_m_01 - phones	S	86.7180
86.7180	DCA_se1_ag4_m_01 - phones	Y	86.7580
86.7180	DCA_se1_ag4_m_01 - words	you're	86.8980
86.7580	DCA_se1_ag4_m_01 - phones	UH1	86.8280
86.8280	DCA_se1_ag4_m_01 - phones	R	86.8980
86.8980	DCA_se1_ag4_m_01 - phones	AW1	86.9780
86.8980	DCA_se1_ag4_m_01 - words	out	87.0780
86.9780	DCA_se1_ag4_m_01 - phones	T	87.0780
87.0780	DCA_se1_ag4_m_01 - phones	sp	88.3886
88.3886	DCA_se1_ag4_m_01 - phones	AE1	88.4386
88.3886	DCA_se1_ag4_m_01 - words	and	88.4686
88.4386	DCA_se1_ag4_m_01 - phones	N	88.4686
88.4686	DCA_se1_ag4_m_01 - phones	IH1	88.5386
88.4686	DCA_se1_ag4_m_01 - words	if	88.5986
88.5386	DCA_se1_ag4_m_01 - phones	F	88.5986
88.5986	DCA_se1_ag4_m_01 - phones	Y	88.6386
88.5986	DCA_se1_ag4_m_01 - words	you	88.6886
88.6386	DCA_se1_ag4_m_01 - phones	UW1	88.6886
88.6886	DCA_se1_ag4_m_01 - phones	HH	88.7586
88.6886	DCA_se1_ag4_m_01 - words	hit	88.8486
88.7586	DCA_se1_ag4_m_01 - phones	IH1	88.8086
88.8086	DCA_se1_ag4_m_01 - phones	T	88.8486
88.8486	DCA_se1_ag4_m_01 - phones	IH1	88.8986
88.8486	DCA_se1_ag4_m_01 - words	it	88.9786
88.8986	DCA_se1_ag4_m_01 - phones	T	88.9786
88.9786	DCA_se1_ag4_m_01 - phones	T	89.0386
88.9786	DCA_se1_ag4_m_01 - words	two	89.1586
89.0386	DCA_se1_ag4_m_01 - phones	UW1	89.1586
89.1586	DCA_se1_ag4_m_01 - phones	T	89.2986
89.1586	DCA_se1_ag4_m_01 - words	times	90.0586
89.2986	DCA_se1_ag4_m_01 - phones	AY1	89.5486
89.5486	DCA_se1_ag4_m_01 - phones	M	89.6686
89.6686	DCA_se1_ag4_m_01 - phones	Z	90.0586
90.9554	DCA_se1_ag4_m_01 - phones	sil	91.0354
91.0354	DCA_se1_ag4_m_01 - phones	W	91.1154
91.0354	DCA_se1_ag4_m_01 - words	well	91.4054
91.1154	DCA_se1_ag4_m_01 - phones	EH1	91.2654
91.2654	DCA_se1_ag4_m_01 - phones	L	91.4054
91.4054	DCA_se1_ag4_m_01 - phones	sp	94.2377
94.2377	DCA_se1_ag4_m_01 - phones	Y	94.3377
94.2377	DCA_se1_ag4_m_01 - words	you	94.3777
94.3377	DCA_se1_ag4_m_01 - phones	UW1	94.3777
94.3777	DCA_se1_ag4_m_01 - phones	D	94.4177
94.3777	DCA_se1_ag4_m_01 - words	done	94.5577
94.4177	DCA_se1_ag4_m_01 - phones	AH1	94.4777
94.4777	DCA_se1_ag4_m_01 - phones	N	94.5577
94.5577	DCA_se1_ag4_m_01 - phones	AO2	94.6877
94.5577	DCA_se1_ag4_m_01 - words	automatically	95.1777
94.6877	DCA_se1_ag4_m_01 - phones	T	94.7377
94.7377	DCA_se1_ag4_m_01 - phones	AH0	94.7877
94.7877	DCA_se1_ag4_m_01 - phones	M	94.8677
94.8677	DCA_se1_ag4_m_01 - phones	AE1	94.9877
94.9877	DCA_se1_ag4_m_01 - phones	T	95.0177
95.0177	DCA_se1_ag4_m_01 - phones	IH0	95.0777
95.0777	DCA_se1_ag4_m_01 - phones	K	95.1077
95.1077	DCA_se1_ag4_m_01 - phones	L	95.1377
95.1377	DCA_se1_ag4_m_01 - phones	IY0	95.1777
95.1777	DCA_se1_ag4_m_01 - phones	W	95.3077
95.1777	DCA_se1_ag4_m_01 - words	won	95.4377
95.3077	DCA_se1_ag4_m_01 - phones	AH1	95.3877
95.3877	DCA_se1_ag4_m_01 - phones	N	95.4377
95.4377	DCA_se1_ag4_m_01 - phones	Y	95.4877
95.4377	DCA_se1_ag4_m_01 - words	your	95.5877
95.4877	DCA_se1_ag4_m_01 - phones	UH1	95.5277
95.5277	DCA_se1_ag4_m_01 - phones	R	95.5877
95.5877	DCA_se1_ag4_m_01 - phones	P	95.7277
95.5877	DCA_se1_ag4_m_01 - words	points	96.0977
95.7277	DCA_se1_ag4_m_01 - phones	OY1	95.8977
95.8977	DCA_se1_ag4_m_01 - phones	N	95.9377
95.9377	DCA_se1_ag4_m_01 - phones	T	95.9677
95.9677	DCA_se1_ag4_m_01 - phones	S	96.0977
96.0977	DCA_se1_ag4_m_01 - phones	DH	96.1577
96.0977	DCA_se1_ag4_m_01 - words	then	96.4277
96.1577	DCA_se1_ag4_m_01 - phones	EH1	96.1977
96.1977	DCA_se1_ag4_m_01 - phones	N	96.4277
96.4979	DCA_int_01 - phones	M	96.7279
96.4979	DCA_int_01 - words	mm-hm	96.8379
96.7279	DCA_int_01 - phones	HH	96.7879
96.7879	DCA_int_01 - phones	M	96.8379
96.8379	DCA_int_01 - phones	sp	99.4180
97.6146	DCA_se1_ag4_m_01 - phones	sil	97.7246
97.7246	DCA_se1_ag4_m_01 - phones	Y	97.8046
97.7246	DCA_se1_ag4_m_01 - words	you	97.8446
97.8046	DCA_se1_ag4_m_01 - phones	UW1	97.8446
97.8446	DCA_se1_ag4_m_01 - phones	N	97.8746
97.8446	DCA_se1_ag4_m_01 - words	never	98.1046
97.8746	DCA_se1_ag4_m_01 - phones	EH1	97.9546
97.9546	DCA_se1_ag4_m_01 - phones	V	98.0346
98.0346	DCA_se1_ag4_m_01 - phones	ER0	98.1046
98.1046	DCA_se1_ag4_m_01 - phones	P	98.1646
98.1046	DCA_se1_ag4_m_01 - words	played	98.4146
98.1646	DCA_se1_ag4_m_01 - phones	L	98.2346
98.2346	DCA_se1_ag4_m_01 - phones	EY1	98.3546
98.3546	DCA_se1_ag4_m_01 - phones	D	98.4146
98.4146	DCA_se1_ag4_m_01 - phones	IH0	98.4546
98.4146	DCA_se1_ag4_m_01 - words	it	98.5746
98.4546	DCA_se1_ag4_m_01 - phones	T	98.5746
99.4180	DCA_int_01 - words	i	99.4680
99.4180	DCA_int_01 - phones	AY1	99.4680
99.4680	DCA_int_01 - phones	D	99.5180
99.4680	DCA_int_01 - words	don't	99.6980
99.5180	DCA_int_01 - phones	OW1	99.5880
99.5880	DCA_int_01 - phones	N	99.6680
99.6680	DCA_int_01 - phones	T	99.6980
99.6980	DCA_int_01 - phones	sp	99.7280
99.7280	DCA_int_01 - phones	TH	99.7980
99.7280	DCA_int_01 - words	think	99.9880
99.7980	DCA_int_01 - phones	IH1	99.8380
99.8380	DCA_int_01 - phones	NG	99.8980
99.8980	DCA_int_01 - phones	K	99.9880
99.9880	DCA_int_01 - phones	S	100.0580
99.9880	DCA_int_01 - words	so	100.1980
100.0580	DCA_int_01 - phones	OW1	100.1980
100.8804	DCA_se1_ag4_m_01 - phones	sil	101.0204
101.0204	DCA_se1_ag4_m_01 - phones	HH	101.0504
101.0204	DCA_se1_ag4_m_01 - words	huh	101.2704
101.0504	DCA_se1_ag4_m_01 - phones	AH1	101.2704
101.2704	DCA_se1_ag4_m_01 - phones	sp	102.6408
101.4294	DCA_int_01 - phones	sil	101.4694
101.4694	DCA_int_01 - words	i	101.5494
101.4694	DCA_int_01 - phones	AY1	101.5494
101.5494	DCA_int_01 - phones	D	101.6094
101.5494	DCA_int_01 - words	don't	101.7594
101.6094	DCA_int_01 - phones	OW1	101.6794
101.6794	DCA_int_01 - phones	N	101.7594
101.7594	DCA_int_01 - phones	TH	101.7994
101.7594	DCA_int_01 - words	think	101.9794
101.7994	DCA_int_01 - phones	IH1	101.8394
101.8394	DCA_int_01 - phones	NG	101.9094
101.9094	DCA_int_01 - phones	K	101.9794
101.9794	DCA_int_01 - phones	S	102.0894
101.9794	DCA_int_01 - words	so	102.2694
102.0894	DCA_int_01 - phones	OW1	102.2694
102.6408	DCA_se1_ag4_m_01 - words	<unk>	103.7208
102.6408	DCA_se1_ag4_m_01 - phones	spn	103.7208
103.2878	DCA_int_01 - phones	sil	103.3978
103.3978	DCA_int_01 - phones	N	103.4278
103.3978	DCA_int_01 - words	not	103.5078
103.4278	DCA_int_01 - phones	AA1	103.4778
103.4778	DCA_int_01 - phones	T	103.5078
103.5078	DCA_int_01 - phones	sp	103.6078
103.6078	DCA_int_01 - phones	L	103.6378
103.6078	DCA_int_01 - words	like	103.7878
103.6378	DCA_int_01 - phones	AY1	103.7278
103.7208	DCA_se1_ag4_m_01 - phones	sp	104.4454
103.7278	DCA_int_01 - phones	K	103.7878
103.7878	DCA_int_01 - phones	sp	103.8778
103.8778	DCA_int_01 - phones	DH	103.9078
103.8778	DCA_int_01 - words	that	104.0878
103.9078	DCA_int_01 - phones	AE1	104.0278
104.0278	DCA_int_01 - phones	T	104.0878
104.0878	DCA_int_01 - phones	sp	107.8137
104.4454	DCA_se1_ag4_m_01 - phones	Y	104.5054
104.4454	DCA_se1_ag4_m_01 - words	you	104.5454
104.5054	DCA_se1_ag4_m_01 - phones	UW1	104.5454
104.5454	DCA_se1_ag4_m_01 - phones	N	104.5854
104.5454	DCA_se1_ag4_m_01 - words	never	104.8154
104.5854	DCA_se1_ag4_m_01 - phones	EH1	104.6554
104.6554	DCA_se1_ag4_m_01 - phones	V	104.7154
104.7154	DCA_se1_ag4_m_01 - phones	ER0	104.8154
104.8154	DCA_se1_ag4_m_01 - phones	P	104.8654
104.8154	DCA_se1_ag4_m_01 - words	played	105.2454
104.8654	DCA_se1_ag4_m_01 - phones	L	104.9354
104.9354	DCA_se1_ag4_m_01 - phones	EY1	105.0554
105.0554	DCA_se1_ag4_m_01 - phones	D	105.2454
105.2454	DCA_se1_ag4_m_01 - phones	AH1	105.4654
105.2454	DCA_se1_ag4_m_01 - words	uh	105.4654
105.4654	DCA_se1_ag4_m_01 - phones	S	105.5754
105.4654	DCA_se1_ag4_m_01 - words	stick	105.7854
105.5754	DCA_se1_ag4_m_01 - phones	T	105.6154
105.6154	DCA_se1_ag4_m_01 - phones	IH1	105.7054
105.7054	DCA_se1_ag4_m_01 - phones	K	105.7854
105.7854	DCA_se1_ag4_m_01 - phones	B	105.8254
105.7854	DCA_se1_ag4_m_01 - words	ball	106.1454
105.8254	DCA_se1_ag4_m_01 - phones	AO1	105.9254
105.9254	DCA_se1_ag4_m_01 - phones	L	106.1454
107.8137	DCA_int_01 - phones	AH1	108.1537
107.8137	DCA_int_01 - words	uh	108.1537
108.1537	DCA_int_01 - phones	sp	110.5367
110.5367	DCA_int_01 - phones	W	110.6467
110.5367	DCA_int_01 - words	was	110.7567
110.6467	DCA_int_01 - phones	AA1	110.7067
110.7067	DCA_int_01 - phones	Z	110.7567
110.7567	DCA_int_01 - phones	DH	110.7967
110.7567	DCA_int_01 - words	there	110.9567
110.7967	DCA_int_01 - phones	EH1	110.8367
110.8367	DCA_int_01 - phones	R	110.9567
110.9567	DCA_int_01 - phones	AH0	111.0267
110.9567	DCA_int_01 - words	a	111.0267
111.0267	DCA_int_01 - phones	W	111.1167
111.0267	DCA_int_01 - words	winner	111.3767
111.1167	DCA_int_01 - phones	IH1	111.2767
111.2767	DCA_int_01 - phones	N	111.3267
111.3267	DCA_int_01 - phones	ER0	111.3767
111.3767	DCA_int_01 - phones	sp	111.7972
111.7972	DCA_int_01 - phones	AO1	111.8372
111.7972	DCA_int_01 - words	or	112.0472
111.8372	DCA_int_01 - phones	R	112.0472
112.5518	DCA_int_01 - phones	D	112.6718
112.5518	DCA_int_01 - words	did	112.7818
112.6718	DCA_int_01 - phones	IH0	112.7418
112.7418	DCA_int_01 - phones	D	112.7818
112.7818	DCA_int_01 - phones	Y	112.8118
112.7818	DCA_int_01 - words	you	112.8818
112.8118	DCA_int_01 - phones	UW1	112.8818
112.8818	DCA_int_01 - phones	JH	112.9118
112.8818	DCA_int_01 - words	just	113.0818
112.9118	DCA_int_01 - phones	AH1	113.0018
113.0018	DCA_int_01 - phones	S	113.0818
113.0818	DCA_int_01 - phones	P	113.1418
113.0818	DCA_int_01 - words	play	113.3618
113.1418	DCA_int_01 - phones	L	113.2418
113.2418	DCA_int_01 - phones	EY1	113.3618
113.3618	DCA_int_01 - phones	F	113.4218
113.3618	DCA_int_01 - words	for	113.5018
113.4218	DCA_int_01 - phones	R	113.4518
113.4518	DCA_int_01 - phones	ER0	113.5018
113.5018	DCA_int_01 - phones	F	113.5318
113.5018	DCA_int_01 - words	fun	113.5918
113.5318	DCA_int_01 - phones	AH1	113.5618
113.5618	DCA_int_01 - phones	N	113.5918
113.5769	DCA_se1_ag4_m_01 - phones	sil	113.6269
113.5918	DCA_int_01 - phones	sp	115.2303
113.6269	DCA_se1_ag4_m_01 - phones	S	113.7369
113.6269	DCA_se1_ag4_m_01 - words	sometime	114.1669
113.7369	DCA_se1_ag4_m_01 - phones	AH1	113.8169
113.8169	DCA_se1_ag4_m_01 - phones	M	113.8969
113.8969	DCA_se1_ag4_m_01 - phones	T	113.9769
113.9769	DCA_se1_ag4_m_01 - phones	AY2	114.0769
114.0769	DCA_se1_ag4_m_01 - phones	M	114.1669
114.1669	DCA_se1_ag4_m_01 - words	a	114.2269
114.1669	DCA_se1_ag4_m_01 - phones	AH0	114.2269
114.2269	DCA_se1_ag4_m_01 - phones	L	114.3269
114.2269	DCA_se1_ag4_m_01 - words	loser	114.6569
114.3269	DCA_se1_ag4_m_01 - phones	UW1	114.4569
114.4569	DCA_se1_ag4_m_01 - phones	Z	114.5569
114.5569	DCA_se1_ag4_m_01 - phones	ER0	114.6569
114.6569	DCA_se1_ag4_m_01 - phones	sp	116.1005
115.2303	DCA_int_01 - phones	OW1	115.4203
115.2303	DCA_int_01 - words	oh	115.4203
115.4203	DCA_int_01 - phones	AH0	115.4603
115.4203	DCA_int_01 - words	a	115.4603
115.4603	DCA_int_01 - phones	L	115.5503
115.4603	DCA_int_01 - words	loser	115.8303
115.5503	DCA_int_01 - phones	UW1	115.6503
115.6503	DCA_int_01 - phones	Z	115.7703
115.7703	DCA_int_01 - phones	ER0	115.8303
115.8303	DCA_int_01 - words	<unk>	117.7203
115.8303	DCA_int_01 - phones	spn	117.7203
116.1005	DCA_se1_ag4_m_01 - phones	spn	117.2705
116.1005	DCA_se1_ag4_m_01 - words	<unk>	117.2705
117.2705	DCA_se1_ag4_m_01 - phones	sp	126.0342
117.7203	DCA_int_01 - phones	sp	118.0003
118.1298	DCA_int_01 - phones	K	118.1698
118.1298	DCA_int_01 - words	couldn't	118.4398
118.1698	DCA_int_01 - phones	UH1	118.2598
118.2598	DCA_int_01 - phones	D	118.3298
118.3298	DCA_int_01 - phones	AH0	118.3698
118.3698	DCA_int_01 - phones	N	118.4098
118.4098	DCA_int_01 - phones	T	118.4398
118.4398	DCA_int_01 - phones	W	118.4798
118.4398	DCA_int_01 - words	win	118.5898
118.4798	DCA_int_01 - phones	IH1	118.5598
118.5598	DCA_int_01 - phones	N	118.5898
118.5898	DCA_int_01 - phones	Y	118.6198
118.5898	DCA_int_01 - words	you	118.6598
118.6198	DCA_int_01 - phones	UW1	118.6598
118.6598	DCA_int_01 - phones	JH	118.6898
118.6598	DCA_int_01 - words	just	118.9398
118.6898	DCA_int_01 - phones	AH1	118.8498
118.8498	DCA_int_01 - phones	S	118.9398
118.9398	DCA_int_01 - phones	L	119.0298
118.9398	DCA_int_01 - words	lose	119.1098
119.0298	DCA_int_01 - phones	UW1	119.0798
119.0798	DCA_int_01 - phones	Z	119.1098
119.1098	DCA_int_01 - phones	sp	119.5598
119.5598	DCA_int_01 - phones	HH	119.7798
119.5598	DCA_int_01 - words	huh	119.8098
119.7798	DCA_int_01 - phones	AH1	119.8098
119.8098	DCA_int_01 - phones	sp	119.9298
121.1156	DCA_int_01 - phones	HH	121.1456
121.1156	DCA_int_01 - words	what	121.2956
121.1456	DCA_int_01 - phones	W	121.1756
121.1756	DCA_int_01 - phones	AH1	121.2456
121.2456	DCA_int_01 - phones	T	121.2956
121.2956	DCA_int_01 - words	s	121.3356
121.2956	DCA_int_01 - phones	S	121.3356
121.3356	DCA_int_01 - phones	Y	121.3656
121.3356	DCA_int_01 - words	your	121.4256
121.3656	DCA_int_01 - phones	UH1	121.3956
121.3956	DCA_int_01 - phones	R	121.4256
121.4256	DCA_int_01 - phones	F	121.5256
121.4256	DCA_int_01 - words	favorite	121.8056
121.5256	DCA_int_01 - phones	EY1	121.6356
121.6356	DCA_int_01 - phones	V	121.6856
121.6856	DCA_int_01 - phones	R	121.7156
121.7156	DCA_int_01 - phones	AH0	121.7556
121.7556	DCA_int_01 - phones	T	121.8056
121.8056	DCA_int_01 - phones	T	121.9056
121.8056	DCA_int_01 - words	tv	122.2056
121.9056	DCA_int_01 - phones	IY1	121.9956
121.9956	DCA_int_01 - phones	V	122.0556
122.0556	DCA_int_01 - phones	IY1	122.2056
122.2056	DCA_int_01 - phones	P	122.2756
122.2056	DCA_int_01 - words	program	122.7256
122.2756	DCA_int_01 - phones	R	122.3256
122.3256	DCA_int_01 - phones	OW1	122.4256
122.4256	DCA_int_01 - phones	G	122.5056
122.5056	DCA_int_01 - phones	R	122.5556
122.5556	DCA_int_01 - phones	AE2	122.6656
122.6656	DCA_int_01 - phones	M	122.7256
126.0342	DCA_se1_ag4_m_01 - phones	HH	126.0942
126.0342	DCA_se1_ag4_m_01 - words	what	126.1842
126.0942	DCA_se1_ag4_m_01 - phones	W	126.1242
126.1242	DCA_se1_ag4_m_01 - phones	AH1	126.1542
126.1542	DCA_se1_ag4_m_01 - phones	T	126.1842
126.1842	DCA_se1_ag4_m_01 - phones	D	126.2142
126.1842	DCA_se1_ag4_m_01 - words	do	126.2442
126.2142	DCA_se1_ag4_m_01 - phones	UW1	126.2442
126.2442	DCA_se1_ag4_m_01 - phones	Y	126.2742
126.2442	DCA_se1_ag4_m_01 - words	you	126.3142
126.2742	DCA_se1_ag4_m_01 - phones	UW1	126.3142
126.3142	DCA_se1_ag4_m_01 - phones	S	126.4042
126.3142	DCA_se1_ag4_m_01 - words	say	126.5342
126.4042	DCA_se1_ag4_m_01 - phones	EY1	126.5342
126.5342	DCA_se1_ag4_m_01 - phones	sp	126.7042
126.7664	DCA_int_01 - phones	sil	126.8264
126.8264	DCA_int_01 - phones	W	126.8564
126.8264	DCA_int_01 - words	what	126.9464
126.8564	DCA_int_01 - phones	AH1	126.8964
126.8964	DCA_int_01 - phones	T	126.9464
126.9464	DCA_int_01 - words	s	126.9764
126.9464	DCA_int_01 - phones	S	126.9764
126.9764	DCA_int_01 - phones	Y	127.0164
126.9764	DCA_int_01 - words	your	127.1064
127.0164	DCA_int_01 - phones	UH1	127.0464
127.0464	DCA_int_01 - phones	R	127.1064
127.1064	DCA_int_01 - phones	F	127.1764
127.1064	DCA_int_01 - words	favorite	127.4864
127.1764	DCA_int_01 - phones	EY1	127.2664
127.2664	DCA_int_01 - phones	V	127.3164
127.3164	DCA_int_01 - phones	R	127.3664
127.3664	DCA_int_01 - phones	AH0	127.4464
127.4464	DCA_int_01 - phones	T	127.4864
127.4864	DCA_int_01 - phones	T	127.5864
127.4864	DCA_int_01 - words	tv	127.9364
127.5864	DCA_int_01 - phones	IY1	127.6864
127.6864	DCA_int_01 - phones	V	127.7564
127.7564	DCA_int_01 - phones	IY1	127.9364
127.9364	DCA_int_01 - phones	P	128.0064
127.9364	DCA_int_01 - words	program	128.4064
128.0064	DCA_int_01 - phones	R	128.0464
128.0464	DCA_int_01 - phones	OW1	128.1464
128.1464	DCA_int_01 - phones	G	128.2164
128.2164	DCA_int_01 - phones	R	128.2764
128.2764	DCA_int_01 - phones	AE2	128.3764
128.3764	DCA_int_01 - phones	M	128.4064
128.4064	DCA_int_01 - phones	sp	128.5064
129.4329	DCA_se1_ag4_m_01 - phones	W	129.5929
129.4329	DCA_se1_ag4_m_01 - words	well	129.7429
129.5929	DCA_se1_ag4_m_01 - phones	EH1	129.6929
129.6929	DCA_se1_ag4_m_01 - phones	L	129.7429
129.7429	DCA_se1_ag4_m_01 - phones	M	129.8229
129.7429	DCA_se1_ag4_m_01 - words	my	129.9329
129.8229	DCA_se1_ag4_m_01 - phones	AY1	129.9329
129.9329	DCA_se1_ag4_m_01 - phones	F	130.0629
129.9329	DCA_se1_ag4_m_01 - words	favorite	130.3229
130.0629	DCA_se1_ag4_m_01 - phones	EY1	130.1629
130.1629	DCA_se1_ag4_m_01 - phones	V	130.2229
130.2229	DCA_se1_ag4_m_01 - phones	ER0	130.2529
130.2529	DCA_se1_ag4_m_01 - phones	IH0	130.2829
130.2829	DCA_se1_ag4_m_01 - phones	T	130.3229
130.3229	DCA_se1_ag4_m_01 - phones	T	130.4029
130.3229	DCA_se1_ag4_m_01 - words	tv	130.6629
130.4029	DCA_se1_ag4_m_01 - phones	IY1	130.4829
130.4829	DCA_se1_ag4_m_01 - phones	V	130.5629
130.5629	DCA_se1_ag4_m_01 - phones	IY1	130.6629
130.6629	DCA_se1_ag4_m_01 - phones	P	130.7629
130.6629	DCA_se1_ag4_m_01 - words	program	131.2829
130.7629	DCA_se1_ag4_m_01 - phones	R	130.8129
130.8129	DCA_se1_ag4_m_01 - phones	OW1	130.9229
130.9229	DCA_se1_ag4_m_01 - phones	G	130.9629
130.9629	DCA_se1_ag4_m_01 - phones	R	131.0729
131.0729	DCA_se1_ag4_m_01 - phones	AE2	131.1829
131.1829	DCA_se1_ag4_m_01 - phones	M	131.2829
131.2829	DCA_se1_ag4_m_01 - words	uh	131.6929
131.2829	DCA_se1_ag4_m_01 - phones	AH1	131.6929
131.6929	DCA_se1_ag4_m_01 - phones	AY1	131.7229
131.6929	DCA_se1_ag4_m_01 - words	i	131.7229
131.7229	DCA_se1_ag4_m_01 - words	uh	131.7529
131.7229	DCA_se1_ag4_m_01 - phones	AH1	131.7529
131.7529	DCA_se1_ag4_m_01 - phones	AY1	131.8829
131.7529	DCA_se1_ag4_m_01 - words	i	131.8829
131.8829	DCA_se1_ag4_m_01 - phones	TH	131.9729
131.8829	DCA_se1_ag4_m_01 - words	think	132.1429
131.9729	DCA_se1_ag4_m_01 - phones	IH1	132.0429
132.0429	DCA_se1_ag4_m_01 - phones	NG	132.0929
132.0929	DCA_se1_ag4_m_01 - phones	K	132.1429
132.1429	DCA_se1_ag4_m_01 - phones	DH	132.1929
132.1429	DCA_se1_ag4_m_01 - words	they're	132.3729
132.1929	DCA_se1_ag4_m_01 - phones	EH1	132.2929
132.2929	DCA_se1_ag4_m_01 - phones	R	132.3729
132.3729	DCA_se1_ag4_m_01 - phones	AO1	132.5929
132.3729	DCA_se1_ag4_m_01 - words	off	132.6829
132.5929	DCA_se1_ag4_m_01 - phones	F	132.6829
132.6829	DCA_se1_ag4_m_01 - phones	DH	132.7229
132.6829	DCA_se1_ag4_m_01 - words	the	132.7529
132.7229	DCA_se1_ag4_m_01 - phones	AH0	132.7529
132.7529	DCA_se1_ag4_m_01 - phones	EH1	133.0029
132.7529	DCA_se1_ag4_m_01 - words	air	133.0429
133.0029	DCA_se1_ag4_m_01 - phones	R	133.0429
133.0429	DCA_se1_ag4_m_01 - phones	N	133.1329
133.0429	DCA_se1_ag4_m_01 - words	now	133.3329
133.1329	DCA_se1_ag4_m_01 - phones	AW1	133.3329
133.3329	DCA_se1_ag4_m_01 - phones	IH1	133.4229
133.3329	DCA_se1_ag4_m_01 - words	it	133.4629
133.4229	DCA_se1_ag4_m_01 - phones	T	133.4629
133.4629	DCA_se1_ag4_m_01 - words	s	133.5429
133.4629	DCA_se1_ag4_m_01 - phones	Z	133.5429
133.5429	DCA_se1_ag4_m_01 - phones	DH	133.5929
133.5429	DCA_se1_ag4_m_01 - words	this	133.8329
133.5929	DCA_se1_ag4_m_01 - phones	IH0	133.6529
133.6529	DCA_se1_ag4_m_01 - phones	S	133.8329
133.8329	DCA_se1_ag4_m_01 - words	uh	134.2829
133.8329	DCA_se1_ag4_m_01 - phones	AH1	134.2829
136.0080	DCA_se1_ag4_m_01 - phones	AH1	136.7880
136.0080	DCA_se1_ag4_m_01 - words	uh	136.7880
136.7880	DCA_se1_ag4_m_01 - phones	sp	141.3094
141.3094	DCA_se1_ag4_m_01 - phones	W	141.3594
141.3094	DCA_se1_ag4_m_01 - words	what	141.4194
141.3594	DCA_se1_ag4_m_01 - phones	AH1	141.3894
141.3894	DCA_se1_ag4_m_01 - phones	T	141.4194
141.4194	DCA_se1_ag4_m_01 - phones	IH0	141.4494
141.4194	DCA_se1_ag4_m_01 - words	is	141.5294
141.4494	DCA_se1_ag4_m_01 - phones	Z	141.5294
141.5294	DCA_se1_ag4_m_01 - phones	HH	141.6094
141.5294	DCA_se1_ag4_m_01 - words	his	141.7194
141.6094	DCA_se1_ag4_m_01 - phones	IH0	141.6394
141.6394	DCA_se1_ag4_m_01 - phones	Z	141.7194
141.7194	DCA_se1_ag4_m_01 - phones	N	141.8194
141.7194	DCA_se1_ag4_m_01 - words	name	142.1394
141.8194	DCA_se1_ag4_m_01 - phones	EY1	142.0494
142.0494	DCA_se1_ag4_m_01 - phones	M	142.1394
142.1394	DCA_se1_ag4_m_01 - phones	HH	142.1994
142.1394	DCA_se1_ag4_m_01 - words	he	142.3394
142.1994	DCA_se1_ag4_m_01 - phones	IY1	142.3394
142.3394	DCA_se1_ag4_m_01 - phones	Y	142.4094
142.3394	DCA_se1_ag4_m_01 - words	used	142.5794
142.4094	DCA_se1_ag4_m_01 - phones	UW1	142.4494
142.4494	DCA_se1_ag4_m_01 - phones	Z	142.5194
142.5194	DCA_se1_ag4_m_01 - phones	D	142.5794
142.5794	DCA_se1_ag4_m_01 - phones	T	142.6094
142.5794	DCA_se1_ag4_m_01 - words	to	142.6594
142.6094	DCA_se1_ag4_m_01 - phones	AH0	142.6594
142.6594	DCA_se1_ag4_m_01 - phones	P	142.7594
142.6594	DCA_se1_ag4_m_01 - words	play	142.9294
142.7594	DCA_se1_ag4_m_01 - phones	L	142.8194
142.8194	DCA_se1_ag4_m_01 - phones	EY1	142.9294
142.9294	DCA_se1_ag4_m_01 - phones	AO1	143.0094
142.9294	DCA_se1_ag4_m_01 - words	on	143.0494
143.0094	DCA_se1_ag4_m_01 - phones	N	143.0494
143.0494	DCA_se1_ag4_m_01 - phones	AH0	143.1294
143.0494	DCA_se1_ag4_m_01 - words	another	143.4494
143.1294	DCA_se1_ag4_m_01 - phones	N	143.2294
143.2294	DCA_se1_ag4_m_01 - phones	AH1	143.3194
143.3194	DCA_se1_ag4_m_01 - phones	DH	143.3894
143.3894	DCA_se1_ag4_m_01 - phones	ER0	143.4494
143.4494	DCA_se1_ag4_m_01 - phones	SH	143.6494
143.4494	DCA_se1_ag4_m_01 - words	show	143.8294
143.6494	DCA_se1_ag4_m_01 - phones	OW1	143.8294
143.8294	DCA_se1_ag4_m_01 - phones	sp	146.5462
146.5462	DCA_se1_ag4_m_01 - phones	HH	146.5962
146.5462	DCA_se1_ag4_m_01 - words	he	146.6762
146.5962	DCA_se1_ag4_m_01 - phones	IY1	146.6762
146.6762	DCA_se1_ag4_m_01 - phones	R	146.8362
146.6762	DCA_se1_ag4_m_01 - words	rides	147.0862
146.8362	DCA_se1_ag4_m_01 - phones	AY1	146.9662
146.9662	DCA_se1_ag4_m_01 - phones	D	147.0262
147.0262	DCA_se1_ag4_m_01 - phones	Z	147.0862
147.0862	DCA_se1_ag4_m_01 - phones	AA1	147.1262
147.0862	DCA_se1_ag4_m_01 - words	on	147.1862
147.1262	DCA_se1_ag4_m_01 - phones	N	147.1862
147.1862	DCA_se1_ag4_m_01 - phones	AH0	147.2762
147.1862	DCA_se1_ag4_m_01 - words	a	147.2762
147.2762	DCA_se1_ag4_m_01 - phones	K	147.4062
147.2762	DCA_se1_ag4_m_01 - words	car	147.7762
147.4062	DCA_se1_ag4_m_01 - phones	AA1	147.7162
147.7162	DCA_se1_ag4_m_01 - phones	R	147.7762
147.7762	DCA_se1_ag4_m_01 - phones	sp	147.9062
149.9929	DCA_se1_ag4_m_01 - phones	HH	150.0729
149.9929	DCA_se1_ag4_m_01 - words	what	150.2429
150.0729	DCA_se1_ag4_m_01 - phones	W	150.1329
150.1329	DCA_se1_ag4_m_01 - phones	AH1	150.1629
150.1629	DCA_se1_ag4_m_01 - phones	T	150.2429
150.2429	DCA_se1_ag4_m_01 - words	s	150.2729
150.2429	DCA_se1_ag4_m_01 - phones	S	150.2729
150.2729	DCA_se1_ag4_m_01 - phones	HH	150.3129
150.2729	DCA_se1_ag4_m_01 - words	his	150.4329
150.3129	DCA_se1_ag4_m_01 - phones	IH0	150.3629
150.3629	DCA_se1_ag4_m_01 - phones	Z	150.4329
150.4329	DCA_se1_ag4_m_01 - phones	N	150.4829
150.4329	DCA_se1_ag4_m_01 - words	name	150.7229
150.4829	DCA_se1_ag4_m_01 - phones	EY1	150.6129
150.6129	DCA_se1_ag4_m_01 - phones	M	150.7229
150.7229	DCA_se1_ag4_m_01 - phones	sp	150.8029
151.5502	DCA_se1_ag4_m_01 - words	i	151.7802
151.5502	DCA_se1_ag4_m_01 - phones	AY1	151.7802
151.7802	DCA_se1_ag4_m_01 - phones	W	151.8302
151.7802	DCA_se1_ag4_m_01 - words	will	151.9102
151.8302	DCA_se1_ag4_m_01 - phones	AH0	151.8602
151.8602	DCA_se1_ag4_m_01 - phones	L	151.9102
151.9102	DCA_se1_ag4_m_01 - phones	AE1	152.0702
151.9102	DCA_se1_ag4_m_01 - words	ask	152.1602
152.0702	DCA_se1_ag4_m_01 - phones	S	152.1302
152.1302	DCA_se1_ag4_m_01 - phones	K	152.1602
152.1602	DCA_se1_ag4_m_01 - phones	Y	152.2202
152.1602	DCA_se1_ag4_m_01 - words	you	152.3102
152.2202	DCA_se1_ag4_m_01 - phones	UW1	152.3102
152.3102	DCA_se1_ag4_m_01 - phones	AH0	152.3602
152.3102	DCA_se1_ag4_m_01 - words	about	152.6102
152.3602	DCA_se1_ag4_m_01 - phones	B	152.4202
152.4202	DCA_se1_ag4_m_01 - phones	AW1	152.5602
152.5602	DCA_se1_ag4_m_01 - phones	T	152.6102
152.6102	DCA_se1_ag4_m_01 - phones	IH1	152.6502
152.6102	DCA_se1_ag4_m_01 - words	it	152.7402
152.6502	DCA_se1_ag4_m_01 - phones	T	152.7402
156.8313	DCA_int_01 - phones	W	156.8813
156.8313	DCA_int_01 - words	what	157.0113
156.8813	DCA_int_01 - phones	AH1	156.9113
156.9113	DCA_int_01 - phones	T	157.0113
157.0113	DCA_int_01 - words	s	157.0713
157.0113	DCA_int_01 - phones	S	157.0713
157.0713	DCA_int_01 - phones	IH1	157.1013
157.0713	DCA_int_01 - words	it	157.1613
157.1013	DCA_int_01 - phones	T	157.1613
157.1613	DCA_int_01 - phones	AH0	157.2513
157.1613	DCA_int_01 - words	about	157.6113
157.2513	DCA_int_01 - phones	B	157.3013
157.3013	DCA_int_01 - phones	AW1	157.4413
157.4413	DCA_int_01 - phones	T	157.6113
158.5623	DCA_se1_ag4_m_01 - phones	sil	158.6723
158.6723	DCA_se1_ag4_m_01 - phones	OW1	158.8623
158.6723	DCA_se1_ag4_m_01 - words	oh	158.8623
158.8623	DCA_se1_ag4_m_01 - phones	IH1	158.9123
158.8623	DCA_se1_ag4_m_01 - words	it	158.9723
158.9123	DCA_se1_ag4_m_01 - phones	T	158.9723
158.9723	DCA_se1_ag4_m_01 - words	s	159.0223
158.9723	DCA_se1_ag4_m_01 - phones	S	159.0223
159.0223	DCA_se1_ag4_m_01 - phones	AH0	159.1123
159.0223	DCA_se1_ag4_m_01 - words	about	159.2523
159.1123	DCA_se1_ag4_m_01 - phones	B	159.1623
159.1623	DCA_se1_ag4_m_01 - phones	AW1	159.2223
159.2223	DCA_se1_ag4_m_01 - phones	T	159.2523
159.2523	DCA_se1_ag4_m_01 - phones	sp	159.3223
159.3223	DCA_se1_ag4_m_01 - phones	K	159.4323
159.3223	DCA_se1_ag4_m_01 - words	crime	159.7223
159.4323	DCA_se1_ag4_m_01 - phones	R	159.4723
159.4723	DCA_se1_ag4_m_01 - phones	AY1	159.6723
159.6723	DCA_se1_ag4_m_01 - phones	M	159.7223
159.7223	DCA_se1_ag4_m_01 - phones	M	159.8123
159.7223	DCA_se1_ag4_m_01 - words	mostly	160.1423
159.8123	DCA_se1_ag4_m_01 - phones	OW1	159.9423
159.9423	DCA_se1_ag4_m_01 - phones	S	160.0423
160.0423	DCA_se1_ag4_m_01 - phones	L	160.0823
160.0823	DCA_se1_ag4_m_01 - phones	IY0	160.1423
160.1423	DCA_se1_ag4_m_01 - phones	sp	161.5082
161.5082	DCA_se1_ag4_m_01 - phones	B	161.5382
161.5082	DCA_se1_ag4_m_01 - words	but	161.6482
161.5382	DCA_se1_ag4_m_01 - phones	AH1	161.5982
161.5982	DCA_se1_ag4_m_01 - phones	T	161.6482
161.6482	DCA_se1_ag4_m_01 - phones	M	161.7182
161.6482	DCA_se1_ag4_m_01 - words	musically	162.2782
161.7182	DCA_se1_ag4_m_01 - phones	Y	161.7982
161.7982	DCA_se1_ag4_m_01 - phones	UW1	161.8982
161.8982	DCA_se1_ag4_m_01 - phones	Z	161.9482
161.9482	DCA_se1_ag4_m_01 - phones	IH0	161.9882
161.9882	DCA_se1_ag4_m_01 - phones	K	162.0482
162.0482	DCA_se1_ag4_m_01 - phones	L	162.1882
162.1882	DCA_se1_ag4_m_01 - phones	IY0	162.2782
162.2782	DCA_se1_ag4_m_01 - phones	AH1	162.9182
162.2782	DCA_se1_ag4_m_01 - words	uh	162.9182
162.9182	DCA_se1_ag4_m_01 - phones	sp	163.0582
163.8378	DCA_se1_ag4_m_01 - phones	AY1	164.0678
163.8378	DCA_se1_ag4_m_01 - words	i	164.0678
164.0678	DCA_se1_ag4_m_01 - phones	W	164.1178
164.0678	DCA_se1_ag4_m_01 - words	would	164.2378
164.1178	DCA_se1_ag4_m_01 - phones	UH1	164.1778
164.1778	DCA_se1_ag4_m_01 - phones	D	164.2378
164.2378	DCA_se1_ag4_m_01 - phones	P	164.2978
164.2378	DCA_se1_ag4_m_01 - words	prefer	164.7778
164.2978	DCA_se1_ag4_m_01 - phones	R	164.3378
164.3378	DCA_se1_ag4_m_01 - phones	AH0	164.3978
164.3978	DCA_se1_ag4_m_01 - phones	F	164.5378
164.5378	DCA_se1_ag4_m_01 - phones	ER1	164.7778
164.7778	DCA_se1_ag4_m_01 - phones	AH1	165.0678
164.7778	DCA_se1_ag4_m_01 - words	uh	165.0678
165.0678	DCA_se1_ag4_m_01 - phones	L	165.1978
165.0678	DCA_se1_ag4_m_01 - words	listen	165.4978
165.1978	DCA_se1_ag4_m_01 - phones	IH1	165.2778
165.2778	DCA_se1_ag4_m_01 - phones	S	165.3578
165.3578	DCA_se1_ag4_m_01 - phones	AH0	165.3978
165.3978	DCA_se1_ag4_m_01 - phones	N	165.4978
165.4978	DCA_se1_ag4_m_01 - phones	T	165.5578
165.4978	DCA_se1_ag4_m_01 - words	to	165.6378
165.5578	DCA_se1_ag4_m_01 - phones	AH0	165.6378
165.6378	DCA_se1_ag4_m_01 - phones	F	165.7078
165.6378	DCA_se1_ag4_m_01 - words	frank	165.9178
165.7078	DCA_se1_ag4_m_01 - phones	R	165.7778
165.7778	DCA_se1_ag4_m_01 - phones	AE1	165.8278
165.8278	DCA_se1_ag4_m_01 - phones	NG	165.8578
165.8578	DCA_se1_ag4_m_01 - phones	K	165.9178
165.9178	DCA_se1_ag4_m_01 - phones	S	166.0078
165.9178	DCA_se1_ag4_m_01 - words	sinatra	166.5778
166.0078	DCA_se1_ag4_m_01 - phones	AH0	166.0578
166.0578	DCA_se1_ag4_m_01 - phones	N	166.1278
166.1278	DCA_se1_ag4_m_01 - phones	AA1	166.2778
166.2778	DCA_se1_ag4_m_01 - phones	T	166.3878
166.3878	DCA_se1_ag4_m_01 - phones	R	166.4278
166.4278	DCA_se1_ag4_m_01 - phones	AH0	166.5778
166.5778	DCA_se1_ag4_m_01 - phones	sp	166.6678
167.0798	DCA_se1_ag4_m_01 - phones	S	167.1698
167.0798	DCA_se1_ag4_m_01 - words	somebody	167.5398
167.1698	DCA_se1_ag4_m_01 - phones	AH1	167.1998
167.1998	DCA_se1_ag4_m_01 - phones	M	167.2598
167.2598	DCA_se1_ag4_m_01 - phones	B	167.2998
167.2998	DCA_se1_ag4_m_01 - phones	AA2	167.3798
167.3798	DCA_se1_ag4_m_01 - phones	D	167.5098
167.5098	DCA_se1_ag4_m_01 - phones	IY0	167.5398
167.5398	DCA_se1_ag4_m_01 - phones	L	167.5898
167.5398	DCA_se1_ag4_m_01 - words	like	167.7098
167.5898	DCA_se1_ag4_m_01 - phones	AY1	167.6698
167.6698	DCA_se1_ag4_m_01 - phones	K	167.7098
167.7098	DCA_se1_ag4_m_01 - phones	sp	167.7398
167.7398	DCA_se1_ag4_m_01 - phones	DH	167.7998
167.7398	DCA_se1_ag4_m_01 - words	that	167.9498
167.7998	DCA_se1_ag4_m_01 - phones	AE1	167.8298
167.8298	DCA_se1_ag4_m_01 - phones	T	167.9498
169.7351	DCA_int_01 - phones	sil	169.8051
169.8051	DCA_int_01 - phones	K	169.8351
169.8051	DCA_int_01 - words	can	169.8951
169.8351	DCA_int_01 - phones	AH0	169.8651
169.8651	DCA_int_01 - phones	N	169.8951
169.8951	DCA_int_01 - phones	Y	169.9551
169.8951	DCA_int_01 - words	you	170.0551
169.9551	DCA_int_01 - phones	UW1	170.0551
170.0551	DCA_int_01 - phones	R	170.0851
170.0551	DCA_int_01 - words	remember	170.4451
170.0851	DCA_int_01 - phones	IH0	170.1151
170.1151	DCA_int_01 - phones	M	170.1451
170.1451	DCA_int_01 - phones	EH1	170.2151
170.2151	DCA_int_01 - phones	M	170.2851
170.2851	DCA_int_01 - phones	B	170.3451
170.3451	DCA_int_01 - phones	ER0	170.4451
170.4451	DCA_int_01 - phones	AH0	170.5051
170.4451	DCA_int_01 - words	a	170.5051
170.5051	DCA_int_01 - phones	S	170.6051
170.5051	DCA_int_01 - words	story	170.9951
170.6051	DCA_int_01 - phones	T	170.6851
170.6851	DCA_int_01 - phones	AO1	170.7651
170.7651	DCA_int_01 - phones	R	170.9451
170.9451	DCA_int_01 - phones	IY0	170.9951
170.9951	DCA_int_01 - phones	Y	171.0351
170.9951	DCA_int_01 - words	you	171.1051
171.0351	DCA_int_01 - phones	UW1	171.1051
171.1051	DCA_int_01 - phones	S	171.2451
171.1051	DCA_int_01 - words	saw	171.3151
171.2451	DCA_int_01 - phones	AO1	171.3151
171.3151	DCA_int_01 - phones	AA1	171.4951
171.3151	DCA_int_01 - words	on	171.6051
171.4951	DCA_int_01 - phones	N	171.6051
171.6051	DCA_int_01 - phones	T	171.7251
171.6051	DCA_int_01 - words	tv	172.1851
171.7251	DCA_int_01 - phones	IY1	171.8451
171.8451	DCA_int_01 - phones	V	171.9551
171.9551	DCA_int_01 - phones	IY1	172.1851
172.1851	DCA_int_01 - phones	EY1	172.2551
172.1851	DCA_int_01 - words	a	172.2551
172.2551	DCA_int_01 - phones	sp	172.2851
172.2851	DCA_int_01 - phones	K	172.3751
172.2851	DCA_int_01 - words	crime	172.6951
172.3751	DCA_int_01 - phones	R	172.4251
172.4251	DCA_int_01 - phones	AY1	172.5551
172.5551	DCA_int_01 - phones	M	172.6951
172.6951	DCA_int_01 - phones	S	172.7551
172.6951	DCA_int_01 - words	story	173.0951
172.7551	DCA_int_01 - phones	T	172.8351
172.8351	DCA_int_01 - phones	AO1	172.9051
172.9051	DCA_int_01 - phones	R	173.0051
173.0051	DCA_int_01 - phones	IY0	173.0951
173.0951	DCA_int_01 - phones	ER0	173.1851
173.0951	DCA_int_01 - words	or	173.1851
173.1851	DCA_int_01 - phones	S	173.2551
173.1851	DCA_int_01 - words	something	173.4851
173.2551	DCA_int_01 - phones	AH1	173.3151
173.3151	DCA_int_01 - phones	M	173.3451
173.3451	DCA_int_01 - phones	TH	173.4251
173.4251	DCA_int_01 - phones	IH0	173.4551
173.4551	DCA_int_01 - phones	NG	173.4851
173.4851	DCA_int_01 - phones	Y	173.5451
173.4851	DCA_int_01 - words	you	173.5851
173.5451	DCA_int_01 - phones	UW1	173.5851
173.5851	DCA_int_01 - phones	K	173.6651
173.5851	DCA_int_01 - words	could	173.7651
173.6651	DCA_int_01 - phones	UH1	173.7051
173.7051	DCA_int_01 - phones	D	173.7651
173.7651	DCA_int_01 - phones	T	173.8451
173.7651	DCA_int_01 - words	tell	174.0151
173.8451	DCA_int_01 - phones	EH1	173.9051
173.9051	DCA_int_01 - phones	L	174.0151
174.0151	DCA_int_01 - phones	AH0	174.0951
174.0151	DCA_int_01 - words	about	174.3351
174.0951	DCA_int_01 - phones	B	174.1351
174.1351	DCA_int_01 - phones	AW1	174.2251
174.2251	DCA_int_01 - phones	T	174.3351
176.3999	DCA_se1_ag4_m_01 - phones	sil	176.4499
176.4499	DCA_se1_ag4_m_01 - phones	Y	176.6599
176.4499	DCA_se1_ag4_m_01 - words	yeah	176.7399
176.6599	DCA_se1_ag4_m_01 - phones	AE1	176.7399
176.7399	DCA_se1_ag4_m_01 - words	uh	177.1099
176.7399	DCA_se1_ag4_m_01 - phones	AH1	177.1099
177.1099	DCA_se1_ag4_m_01 - phones	DH	177.1899
177.1099	DCA_se1_ag4_m_01 - words	that	177.2899
177.1899	DCA_se1_ag4_m_01 - phones	AE1	177.2499
177.2499	DCA_se1_ag4_m_01 - phones	T	177.2899
177.2899	DCA_se1_ag4_m_01 - words	s	177.3199
177.2899	DCA_se1_ag4_m_01 - phones	S	177.3199
177.3199	DCA_se1_ag4_m_01 - phones	HH	177.3599
177.3199	DCA_se1_ag4_m_01 - words	what	177.5199
177.3599	DCA_se1_ag4_m_01 - phones	W	177.4199
177.4199	DCA_se1_ag4_m_01 - phones	AH1	177.4499
177.4499	DCA_se1_ag4_m_01 - phones	T	177.5199
177.5199	DCA_se1_ag4_m_01 - words	i	177.6299
177.5199	DCA_se1_ag4_m_01 - phones	AY1	177.6299
177.6299	DCA_se1_ag4_m_01 - phones	W	177.6999
177.6299	DCA_se1_ag4_m_01 - words	was	177.7899
177.6999	DCA_se1_ag4_m_01 - phones	AH0	177.7299
177.7299	DCA_se1_ag4_m_01 - phones	Z	177.7899
177.7899	DCA_se1_ag4_m_01 - phones	T	177.8499
177.7899	DCA_se1_ag4_m_01 - words	tryna	178.1099
177.8499	DCA_se1_ag4_m_01 - phones	R	177.9099
177.9099	DCA_se1_ag4_m_01 - phones	AY1	177.9899
177.9899	DCA_se1_ag4_m_01 - phones	N	178.0299
178.0299	DCA_se1_ag4_m_01 - phones	AH0	178.1099
178.1099	DCA_se1_ag4_m_01 - phones	B	178.1699
178.1099	DCA_se1_ag4_m_01 - words	bring	178.3899
178.1699	DCA_se1_ag4_m_01 - phones	R	178.2199
178.2199	DCA_se1_ag4_m_01 - phones	IH1	178.2599
178.2599	DCA_se1_ag4_m_01 - phones	NG	178.3899
178.3899	DCA_se1_ag4_m_01 - phones	T	178.4599
178.3899	DCA_se1_ag4_m_01 - words	to	178.5099
178.4599	DCA_se1_ag4_m_01 - phones	IH0	178.5099
178.5099	DCA_se1_ag4_m_01 - phones	Y	178.6599
178.5099	DCA_se1_ag4_m_01 - words	you	178.7599
178.6599	DCA_se1_ag4_m_01 - phones	UW1	178.7599
178.7599	DCA_se1_ag4_m_01 - words	uh	179.2099
178.7599	DCA_se1_ag4_m_01 - phones	AH1	179.2099
179.2099	DCA_se1_ag4_m_01 - phones	sp	179.8234
179.8234	DCA_se1_ag4_m_01 - phones	DH	179.8934
179.8234	DCA_se1_ag4_m_01 - words	this	180.0334
179.8934	DCA_se1_ag4_m_01 - phones	IH0	179.9434
179.9434	DCA_se1_ag4_m_01 - phones	S	180.0334
180.0334	DCA_se1_ag4_m_01 - phones	K	180.1434
180.0334	DCA_se1_ag4_m_01 - words	crime	180.4234
180.1434	DCA_se1_ag4_m_01 - phones	R	180.1934
180.1934	DCA_se1_ag4_m_01 - phones	AY1	180.3334
180.3334	DCA_se1_ag4_m_01 - phones	M	180.4234
180.4234	DCA_se1_ag4_m_01 - phones	S	180.5034
180.4234	DCA_se1_ag4_m_01 - words	story	180.6834
180.5034	DCA_se1_ag4_m_01 - phones	T	180.5634
180.5634	DCA_se1_ag4_m_01 - phones	AO1	180.6234
180.6234	DCA_se1_ag4_m_01 - phones	R	180.6534
180.6534	DCA_se1_ag4_m_01 - phones	IY0	180.6834
180.6834	DCA_se1_ag4_m_01 - phones	B	180.7234
180.6834	DCA_se1_ag4_m_01 - words	but	180.8134
180.7234	DCA_se1_ag4_m_01 - phones	AH1	180.7834
180.7834	DCA_se1_ag4_m_01 - phones	T	180.8134
180.8134	DCA_se1_ag4_m_01 - phones	AY1	180.8434
180.8134	DCA_se1_ag4_m_01 - words	i	180.8434
180.8434	DCA_se1_ag4_m_01 - phones	D	180.8934
180.8434	DCA_se1_ag4_m_01 - words	done	180.9734
180.8934	DCA_se1_ag4_m_01 - phones	AH1	180.9234
180.9234	DCA_se1_ag4_m_01 - phones	N	180.9734
180.9734	DCA_se1_ag4_m_01 - phones	F	181.0534
180.9734	DCA_se1_ag4_m_01 - words	forgot	181.3134
181.0534	DCA_se1_ag4_m_01 - phones	ER0	181.1134
181.1134	DCA_se1_ag4_m_01 - phones	G	181.1934
181.1934	DCA_se1_ag4_m_01 - phones	AA1	181.2534
181.2534	DCA_se1_ag4_m_01 - phones	T	181.3134
181.3134	DCA_se1_ag4_m_01 - phones	sp	181.3434
181.3434	DCA_se1_ag4_m_01 - phones	DH	181.4334
181.3434	DCA_se1_ag4_m_01 - words	the	181.4834
181.4334	DCA_se1_ag4_m_01 - phones	AH1	181.4834
181.4834	DCA_se1_ag4_m_01 - phones	N	181.5234
181.4834	DCA_se1_ag4_m_01 - words	name	181.7334
181.5234	DCA_se1_ag4_m_01 - phones	EY1	181.6834
181.6834	DCA_se1_ag4_m_01 - phones	M	181.7334
181.7334	DCA_se1_ag4_m_01 - phones	AH1	181.8434
181.7334	DCA_se1_ag4_m_01 - words	of	181.9334
181.8434	DCA_se1_ag4_m_01 - phones	V	181.9334
181.9334	DCA_se1_ag4_m_01 - phones	IH0	181.9934
181.9334	DCA_se1_ag4_m_01 - words	it	182.1734
181.9934	DCA_se1_ag4_m_01 - phones	T	182.1734
183.2159	DCA_int_01 - phones	K	183.2659
183.2159	DCA_int_01 - words	can	183.3259
183.2659	DCA_int_01 - phones	AH0	183.2959
183.2959	DCA_int_01 - phones	N	183.3259
183.3259	DCA_int_01 - phones	Y	183.3559
183.3259	DCA_int_01 - words	you	183.3959
183.3559	DCA_int_01 - phones	UW1	183.3959
183.3959	DCA_int_01 - phones	R	183.4859
183.3959	DCA_int_01 - words	remember	183.8059
183.4859	DCA_int_01 - phones	IH0	183.5159
183.5159	DCA_int_01 - phones	M	183.5459
183.5459	DCA_int_01 - phones	EH1	183.6059
183.6059	DCA_int_01 - phones	M	183.6859
183.6859	DCA_int_01 - phones	B	183.7359
183.7359	DCA_int_01 - phones	ER0	183.8059
183.8059	DCA_int_01 - phones	W	183.9259
183.8059	DCA_int_01 - words	one	184.1259
183.9259	DCA_int_01 - phones	AH1	183.9859
183.9859	DCA_int_01 - phones	N	184.1259
184.1259	DCA_int_01 - phones	sp	184.2259
184.5659	DCA_int_01 - phones	P	184.6159
184.5659	DCA_int_01 - words	program	185.0759
184.6159	DCA_int_01 - phones	R	184.6559
184.6559	DCA_int_01 - phones	OW1	184.7759
184.7759	DCA_int_01 - phones	G	184.8159
184.8159	DCA_int_01 - phones	R	184.8959
184.8959	DCA_int_01 - phones	AE2	185.0059
185.0059	DCA_int_01 - phones	M	185.0759
185.0759	DCA_int_01 - phones	DH	185.1059
185.0759	DCA_int_01 - words	that	185.2359
185.1059	DCA_int_01 - phones	AE1	185.1559
185.1559	DCA_int_01 - phones	T	185.2359
185.2359	DCA_int_01 - phones	Y	185.3059
185.2359	DCA_int_01 - words	you	185.3559
185.3059	DCA_int_01 - phones	UW1	185.3559
185.3559	DCA_int_01 - phones	S	185.4959
185.3559	DCA_int_01 - words	saw	185.8159
185.4959	DCA_int_01 - phones	AO1	185.8159
185.8159	DCA_int_01 - phones	W	185.8559
185.8159	DCA_int_01 - words	what	185.9659
185.8559	DCA_int_01 - phones	AH1	185.9359
185.9359	DCA_int_01 - phones	T	185.9659
185.9659	DCA_int_01 - phones	HH	186.0059
185.9659	DCA_int_01 - words	happened	186.3659
186.0059	DCA_int_01 - phones	AE1	186.1459
186.1459	DCA_int_01 - phones	P	186.2759
186.2759	DCA_int_01 - phones	AH0	186.3059
186.3059	DCA_int_01 - phones	N	186.3359
186.3359	DCA_int_01 - phones	D	186.3659
186.3659	DCA_int_01 - phones	sp	186.4959
187.5012	DCA_int_01 - phones	W	187.5812
187.5012	DCA_int_01 - words	what	187.6812
187.5812	DCA_int_01 - phones	AH1	187.6212
187.6212	DCA_int_01 - phones	T	187.6812
187.6812	DCA_int_01 - phones	DH	187.7312
187.6812	DCA_int_01 - words	the	187.8012
187.7312	DCA_int_01 - phones	IY0	187.8012
187.8012	DCA_int_01 - phones	AE0	187.8312
187.8012	DCA_int_01 - words	adventure	188.3212
187.8312	DCA_int_01 - phones	D	187.8912
187.8912	DCA_int_01 - phones	V	187.9312
187.9312	DCA_int_01 - phones	EH1	188.0412
188.0412	DCA_int_01 - phones	N	188.1012
188.1012	DCA_int_01 - phones	CH	188.2112
188.2112	DCA_int_01 - phones	ER0	188.3212
188.3212	DCA_int_01 - phones	W	188.4012
188.3212	DCA_int_01 - words	was	188.6512
188.4012	DCA_int_01 - phones	AH1	188.5312
188.5312	DCA_int_01 - phones	Z	188.6512
188.6512	DCA_int_01 - phones	sp	188.7212
189.8358	DCA_se1_ag4_m_01 - phones	sil	189.8658
189.8658	DCA_se1_ag4_m_01 - phones	DH	189.9458
189.8658	DCA_se1_ag4_m_01 - words	the	189.9758
189.9458	DCA_se1_ag4_m_01 - phones	IY0	189.9758
189.9758	DCA_se1_ag4_m_01 - phones	AH0	190.0458
189.9758	DCA_se1_ag4_m_01 - words	adventure	190.4458
190.0458	DCA_se1_ag4_m_01 - phones	D	190.0758
190.0758	DCA_se1_ag4_m_01 - phones	V	190.1858
190.1858	DCA_se1_ag4_m_01 - phones	EH1	190.2858
190.2858	DCA_se1_ag4_m_01 - phones	N	190.3358
190.3358	DCA_se1_ag4_m_01 - phones	CH	190.3958
190.3958	DCA_se1_ag4_m_01 - phones	ER0	190.4458
190.4458	DCA_se1_ag4_m_01 - phones	AH0	190.4758
190.4458	DCA_se1_ag4_m_01 - words	of	190.5258
190.4758	DCA_se1_ag4_m_01 - phones	V	190.5258
190.5258	DCA_se1_ag4_m_01 - phones	DH	190.5958
190.5258	DCA_se1_ag4_m_01 - words	this	190.7158
190.5958	DCA_se1_ag4_m_01 - phones	IH0	190.6358
190.6358	DCA_se1_ag4_m_01 - phones	S	190.7158
190.7158	DCA_se1_ag4_m_01 - phones	K	190.8058
190.7158	DCA_se1_ag4_m_01 - words	crime	191.0958
190.8058	DCA_se1_ag4_m_01 - phones	R	190.8558
190.8558	DCA_se1_ag4_m_01 - phones	AY1	191.0058
191.0058	DCA_se1_ag4_m_01 - phones	M	191.0958
191.0958	DCA_se1_ag4_m_01 - phones	S	191.1858
191.0958	DCA_se1_ag4_m_01 - words	story	191.4458
191.1858	DCA_se1_ag4_m_01 - phones	T	191.2458
191.2458	DCA_se1_ag4_m_01 - phones	AO1	191.3658
191.3658	DCA_se1_ag4_m_01 - phones	R	191.3958
191.3958	DCA_se1_ag4_m_01 - phones	IY0	191.4458
191.4458	DCA_se1_ag4_m_01 - phones	W	191.5558
191.4458	DCA_se1_ag4_m_01 - words	was	191.8158
191.5558	DCA_se1_ag4_m_01 - phones	AH1	191.6558
191.6558	DCA_se1_ag4_m_01 - phones	Z	191.8158
191.8158	DCA_se1_ag4_m_01 - words	uh	192.2658
191.8158	DCA_se1_ag4_m_01 - phones	AH1	192.2658
192.2658	DCA_se1_ag4_m_01 - phones	sp	194.1800
194.1800	DCA_se1_ag4_m_01 - phones	F	194.3100
194.1800	DCA_se1_ag4_m_01 - words	fella	194.4900
194.3100	DCA_se1_ag4_m_01 - phones	EH1	194.3700
194.3700	DCA_se1_ag4_m_01 - phones	L	194.4500
194.4500	DCA_se1_ag4_m_01 - phones	AH0	194.4900
194.4900	DCA_se1_ag4_m_01 - phones	W	194.5700
194.4900	DCA_se1_ag4_m_01 - words	was	194.6700
194.5700	DCA_se1_ag4_m_01 - phones	AH0	194.6100
194.6100	DCA_se1_ag4_m_01 - phones	Z	194.6700
194.6700	DCA_se1_ag4_m_01 - phones	T	194.7300
194.6700	DCA_se1_ag4_m_01 - words	trying	194.9400
194.7300	DCA_se1_ag4_m_01 - phones	R	194.7700
194.7700	DCA_se1_ag4_m_01 - phones	AY1	194.9000
194.9000	DCA_se1_ag4_m_01 - phones	NG	194.9400
194.9400	DCA_se1_ag4_m_01 - phones	T	194.9800
194.9400	DCA_se1_ag4_m_01 - words	to	195.0200
194.9800	DCA_se1_ag4_m_01 - phones	AH0	195.0200
195.0200	DCA_se1_ag4_m_01 - phones	SH	195.1700
195.0200	DCA_se1_ag4_m_01 - words	ship	195.3300
195.1700	DCA_se1_ag4_m_01 - phones	IH1	195.2100
195.2100	DCA_se1_ag4_m_01 - phones	P	195.3300
195.3300	DCA_se1_ag4_m_01 - phones	AW1	195.4000
195.3300	DCA_se1_ag4_m_01 - words	out	195.4600
195.4000	DCA_se1_ag4_m_01 - phones	T	195.4600
195.4600	DCA_se1_ag4_m_01 - phones	sp	195.8863
195.8863	DCA_se1_ag4_m_01 - phones	DH	195.9763
195.8863	DCA_se1_ag4_m_01 - words	the	196.0363
195.9763	DCA_se1_ag4_m_01 - phones	AH0	196.0363
196.0363	DCA_se1_ag4_m_01 - phones	Y	196.1963
196.0363	DCA_se1_ag4_m_01 - words	united	196.5363
196.1963	DCA_se1_ag4_m_01 - phones	UW0	196.2263
196.2263	DCA_se1_ag4_m_01 - phones	N	196.2663
196.2663	DCA_se1_ag4_m_01 - phones	AY1	196.3963
196.3963	DCA_se1_ag4_m_01 - phones	T	196.4663
196.4663	DCA_se1_ag4_m_01 - phones	AH0	196.4963
196.4963	DCA_se1_ag4_m_01 - phones	D	196.5363
196.5363	DCA_se1_ag4_m_01 - phones	S	196.6363
196.5363	DCA_se1_ag4_m_01 - words	states	197.1363
196.6363	DCA_se1_ag4_m_01 - phones	T	196.7063
196.7063	DCA_se1_ag4_m_01 - phones	EY1	196.8763
196.8763	DCA_se1_ag4_m_01 - phones	T	196.9463
196.9463	DCA_se1_ag4_m_01 - phones	S	197.1363
197.5537	DCA_se1_ag4_m_01 - phones	sil	197.7037
197.7037	DCA_se1_ag4_m_01 - phones	IH0	197.7937
197.7037	DCA_se1_ag4_m_01 - words	into	197.9837
197.7937	DCA_se1_ag4_m_01 - phones	N	197.8737
197.8737	DCA_se1_ag4_m_01 - phones	T	197.9337
197.9337	DCA_se1_ag4_m_01 - phones	AH0	197.9837
197.9837	DCA_se1_ag4_m_01 - phones	AA2	198.1537
197.9837	DCA_se1_ag4_m_01 - words	argentina	198.7537
198.1537	DCA_se1_ag4_m_01 - phones	R	198.2037
198.2037	DCA_se1_ag4_m_01 - phones	JH	198.2337
198.2337	DCA_se1_ag4_m_01 - phones	AH0	198.2637
198.2637	DCA_se1_ag4_m_01 - phones	N	198.3837
198.3837	DCA_se1_ag4_m_01 - phones	T	198.4737
198.4737	DCA_se1_ag4_m_01 - phones	IY1	198.5937
198.5937	DCA_se1_ag4_m_01 - phones	N	198.6537
198.6537	DCA_se1_ag4_m_01 - phones	AH0	198.7537
198.7537	DCA_se1_ag4_m_01 - phones	sp	200.0281
200.0281	DCA_se1_ag4_m_01 - phones	AE1	200.1381
200.0281	DCA_se1_ag4_m_01 - words	and	200.2781
200.1381	DCA_se1_ag4_m_01 - phones	N	200.2781
200.2781	DCA_se1_ag4_m_01 - phones	AH1	200.8881
200.2781	DCA_se1_ag4_m_01 - words	uh	200.8881
200.8881	DCA_se1_ag4_m_01 - phones	sp	203.6258
203.6258	DCA_se1_ag4_m_01 - phones	DH	203.6758
203.6258	DCA_se1_ag4_m_01 - words	this	203.8558
203.6758	DCA_se1_ag4_m_01 - phones	IH0	203.7358
203.7358	DCA_se1_ag4_m_01 - phones	S	203.8558
203.8558	DCA_se1_ag4_m_01 - phones	K	203.9858
203.8558	DCA_se1_ag4_m_01 - words	crippled	204.2358
203.9858	DCA_se1_ag4_m_01 - phones	R	204.0158
204.0158	DCA_se1_ag4_m_01 - phones	IH1	204.0458
204.0458	DCA_se1_ag4_m_01 - phones	P	204.1358
204.1358	DCA_se1_ag4_m_01 - phones	AH0	204.1758
204.1758	DCA_se1_ag4_m_01 - phones	L	204.2058
204.2058	DCA_se1_ag4_m_01 - phones	D	204.2358
204.2358	DCA_se1_ag4_m_01 - phones	F	204.3758
204.2358	DCA_se1_ag4_m_01 - words	fella	204.6058
204.3758	DCA_se1_ag4_m_01 - phones	EH1	204.4458
204.4458	DCA_se1_ag4_m_01 - phones	L	204.5458
204.5458	DCA_se1_ag4_m_01 - phones	AH0	204.6058
204.6058	DCA_se1_ag4_m_01 - phones	sp	208.9523
208.9523	DCA_se1_ag4_m_01 - phones	Y	209.0623
208.9523	DCA_se1_ag4_m_01 - words	you	209.1123
209.0623	DCA_se1_ag4_m_01 - phones	UW1	209.1123
209.1123	DCA_se1_ag4_m_01 - phones	N	209.1723
209.1123	DCA_se1_ag4_m_01 - words	know	209.2423
209.1723	DCA_se1_ag4_m_01 - phones	OW1	209.2423
209.2423	DCA_se1_ag4_m_01 - phones	HH	209.3323
209.2423	DCA_se1_ag4_m_01 - words	his	209.4723
209.3323	DCA_se1_ag4_m_01 - phones	IH0	209.3923
209.3923	DCA_se1_ag4_m_01 - phones	Z	209.4723
209.4723	DCA_se1_ag4_m_01 - phones	N	209.5323
209.4723	DCA_se1_ag4_m_01 - words	name	209.7923
209.5323	DCA_se1_ag4_m_01 - phones	EY1	209.7223
209.7223	DCA_se1_ag4_m_01 - phones	M	209.7923
209.7923	DCA_se1_ag4_m_01 - phones	AY1	209.9123
209.7923	DCA_se1_ag4_m_01 - words	i	209.9123
209.9123	DCA_se1_ag4_m_01 - phones	T	210.0223
209.9123	DCA_se1_ag4_m_01 - words	told	210.2123
210.0223	DCA_se1_ag4_m_01 - phones	OW1	210.0723
210.0723	DCA_se1_ag4_m_01 - phones	L	210.1523
210.1523	DCA_se1_ag4_m_01 - phones	D	210.2123
210.2123	DCA_se1_ag4_m_01 - phones	Y	210.2623
210.2123	DCA_se1_ag4_m_01 - words	you	210.3223
210.2623	DCA_se1_ag4_m_01 - phones	UW1	210.3223
210.3223	DCA_se1_ag4_m_01 - phones	AH0	210.3823
210.3223	DCA_se1_ag4_m_01 - words	about	210.5723
210.3823	DCA_se1_ag4_m_01 - phones	B	210.4423
210.4423	DCA_se1_ag4_m_01 - phones	AW1	210.5123
210.5123	DCA_se1_ag4_m_01 - phones	T	210.5723
210.5723	DCA_se1_ag4_m_01 - phones	IH0	210.7223
210.5723	DCA_se1_ag4_m_01 - words	him	210.7523
210.7223	DCA_se1_ag4_m_01 - phones	M	210.7523
212.5918	DCA_int_01 - phones	F	212.7518
212.5918	DCA_int_01 - words	forgot	213.1218
212.7518	DCA_int_01 - phones	ER0	212.8518
212.8518	DCA_int_01 - phones	G	212.9218
212.9218	DCA_int_01 - phones	AA1	213.0618
213.0618	DCA_int_01 - phones	T	213.1218
213.1218	DCA_int_01 - phones	sp	213.2418
213.1968	DCA_se1_ag4_m_01 - phones	sil	213.2268
213.2268	DCA_se1_ag4_m_01 - phones	DH	213.2968
213.2268	DCA_se1_ag4_m_01 - words	this	213.5068
213.2968	DCA_se1_ag4_m_01 - phones	IH0	213.3668
213.3668	DCA_se1_ag4_m_01 - phones	S	213.5068
213.5068	DCA_se1_ag4_m_01 - phones	G	213.6368
213.5068	DCA_se1_ag4_m_01 - words	guy	213.7868
213.6368	DCA_se1_ag4_m_01 - phones	AY1	213.7868
213.7868	DCA_se1_ag4_m_01 - words	s	213.8668
213.7868	DCA_se1_ag4_m_01 - phones	Z	213.8668
213.8668	DCA_se1_ag4_m_01 - phones	sp	213.8968
213.8968	DCA_se1_ag4_m_01 - phones	N	213.9768
213.8968	DCA_se1_ag4_m_01 - words	no	214.1068
213.9768	DCA_se1_ag4_m_01 - phones	OW1	214.1068
214.1068	DCA_se1_ag4_m_01 - phones	HH	214.1768
214.1068	DCA_se1_ag4_m_01 - words	help	214.2868
214.1768	DCA_se1_ag4_m_01 - phones	EH1	214.2268
214.2268	DCA_se1_ag4_m_01 - phones	L	214.2568
214.2568	DCA_se1_ag4_m_01 - phones	P	214.2868
214.2868	DCA_se1_ag4_m_01 - phones	sp	214.3168
214.3168	DCA_se1_ag4_m_01 - phones	T	214.4568
214.3168	DCA_se1_ag4_m_01 - words	to	214.5168
214.4568	DCA_se1_ag4_m_01 - phones	IH0	214.5168
214.5168	DCA_se1_ag4_m_01 - phones	sp	214.5468
214.5468	DCA_se1_ag4_m_01 - phones	M	214.6168
214.5468	DCA_se1_ag4_m_01 - words	me	214.6768
214.6168	DCA_se1_ag4_m_01 - phones	IY1	214.6768
214.6768	DCA_se1_ag4_m_01 - phones	sp	214.7168
214.7821	DCA_int_01 - phones	spn	215.4721
214.7821	DCA_int_01 - words	<unk>	215.4721
219.1109	DCA_int_01 - phones	sil	219.1509
219.1509	DCA_int_01 - phones	W	219.1809
219.1509	DCA_int_01 - words	what	219.2909
219.1809	DCA_int_01 - phones	AH1	219.2209
219.2209	DCA_int_01 - phones	T	219.2909
219.2909	DCA_int_01 - phones	D	219.3709
219.2909	DCA_int_01 - words	did	219.5209
219.3709	DCA_int_01 - phones	IH1	219.4709
219.4709	DCA_int_01 - phones	D	219.5209
219.5209	DCA_int_01 - phones	HH	219.5509
219.5209	DCA_int_01 - words	he	219.6509
219.5509	DCA_int_01 - phones	IY1	219.6509
219.6509	DCA_int_01 - phones	D	219.7309
219.6509	DCA_int_01 - words	do	219.8609
219.7309	DCA_int_01 - phones	UW1	219.8609
219.8609	DCA_int_01 - phones	sp	236.5884
221.8333	DCA_se1_ag4_m_01 - phones	HH	221.9233
221.8333	DCA_se1_ag4_m_01 - words	he	222.0433
221.9233	DCA_se1_ag4_m_01 - phones	IY1	222.0433
222.0433	DCA_se1_ag4_m_01 - phones	W	222.0733
222.0433	DCA_se1_ag4_m_01 - words	was	222.2233
222.0733	DCA_se1_ag4_m_01 - phones	AH0	222.1333
222.1333	DCA_se1_ag4_m_01 - phones	Z	222.2233
222.2233	DCA_se1_ag4_m_01 - phones	AH0	222.2933
222.2233	DCA_se1_ag4_m_01 - words	a	222.2933
222.2933	DCA_se1_ag4_m_01 - phones	D	222.4033
222.2933	DCA_se1_ag4_m_01 - words	detective	223.1433
222.4033	DCA_se1_ag4_m_01 - phones	IH0	222.4333
222.4333	DCA_se1_ag4_m_01 - phones	T	222.5133
222.5133	DCA_se1_ag4_m_01 - phones	EH1	222.6133
222.6133	DCA_se1_ag4_m_01 - phones	K	222.7133
222.7133	DCA_se1_ag4_m_01 - phones	T	222.7633
222.7633	DCA_se1_ag4_m_01 - phones	IH0	222.9033
222.9033	DCA_se1_ag4_m_01 - phones	V	223.1433
225.1986	DCA_se1_ag4_m_01 - phones	sil	225.3586
225.3586	DCA_se1_ag4_m_01 - phones	HH	225.4686
225.3586	DCA_se1_ag4_m_01 - words	his	225.6886
225.4686	DCA_se1_ag4_m_01 - phones	IH0	225.5086
225.5086	DCA_se1_ag4_m_01 - phones	Z	225.6886
225.6886	DCA_se1_ag4_m_01 - phones	sp	225.7186
225.7186	DCA_se1_ag4_m_01 - phones	N	225.8386
225.7186	DCA_se1_ag4_m_01 - words	name	226.1986
225.8386	DCA_se1_ag4_m_01 - phones	EY1	226.0986
226.0986	DCA_se1_ag4_m_01 - phones	M	226.1986
226.1986	DCA_se1_ag4_m_01 - phones	IH0	226.3886
226.1986	DCA_se1_ag4_m_01 - words	is	226.8586
226.3886	DCA_se1_ag4_m_01 - phones	Z	226.8586
229.4336	DCA_se1_ag4_m_01 - phones	AY1	229.6236
229.4336	DCA_se1_ag4_m_01 - words	i	229.6236
229.6236	DCA_se1_ag4_m_01 - phones	K	229.7336
229.6236	DCA_se1_ag4_m_01 - words	can't	229.8936
229.7336	DCA_se1_ag4_m_01 - phones	AE1	229.8336
229.8336	DCA_se1_ag4_m_01 - phones	N	229.8636
229.8636	DCA_se1_ag4_m_01 - phones	T	229.8936
229.8936	DCA_se1_ag4_m_01 - phones	sp	229.9336
229.9336	DCA_se1_ag4_m_01 - phones	P	230.0236
229.9336	DCA_se1_ag4_m_01 - words	picture	230.2836
230.0236	DCA_se1_ag4_m_01 - phones	IH1	230.0936
230.0936	DCA_se1_ag4_m_01 - phones	K	230.1736
230.1736	DCA_se1_ag4_m_01 - phones	CH	230.2336
230.2336	DCA_se1_ag4_m_01 - phones	ER0	230.2836
230.2836	DCA_se1_ag4_m_01 - phones	sp	230.3136
230.3136	DCA_se1_ag4_m_01 - phones	HH	230.3436
230.3136	DCA_se1_ag4_m_01 - words	his	230.4336
230.3436	DCA_se1_ag4_m_01 - phones	IH0	230.3936
230.3936	DCA_se1_ag4_m_01 - phones	Z	230.4336
230.4336	DCA_se1_ag4_m_01 - phones	N	230.4836
230.4336	DCA_se1_ag4_m_01 - words	name	230.8036
230.4836	DCA_se1_ag4_m_01 - phones	EY1	230.7236
230.7236	DCA_se1_ag4_m_01 - phones	M	230.8036
230.8036	DCA_se1_ag4_m_01 - phones	N	230.8936
230.8036	DCA_se1_ag4_m_01 - words	now	231.1336
230.8936	DCA_se1_ag4_m_01 - phones	AW1	231.1336
231.1336	DCA_se1_ag4_m_01 - phones	sp	231.1636
231.1636	DCA_se1_ag4_m_01 - phones	P	231.2736
231.1636	DCA_se1_ag4_m_01 - words	period	231.6536
231.2736	DCA_se1_ag4_m_01 - phones	IH1	231.3336
231.3336	DCA_se1_ag4_m_01 - phones	R	231.4436
231.4436	DCA_se1_ag4_m_01 - phones	IY0	231.5536
231.5536	DCA_se1_ag4_m_01 - phones	AH0	231.5836
231.5836	DCA_se1_ag4_m_01 - phones	D	231.6536
232.7765	DCA_se1_ag4_m_01 - phones	sil	232.8465
232.8465	DCA_se1_ag4_m_01 - phones	AH1	233.5465
232.8465	DCA_se1_ag4_m_01 - words	um	233.6965
233.5465	DCA_se1_ag4_m_01 - phones	M	233.6965
236.5884	DCA_int_01 - words	eh	236.7384
236.5884	DCA_int_01 - phones	EH1	236.7384
236.7384	DCA_int_01 - phones	sp	236.7684
236.7684	DCA_int_01 - phones	D	236.8184
236.7684	DCA_int_01 - words	doesn't	237.0484
236.8184	DCA_int_01 - phones	AH1	236.9084
236.9084	DCA_int_01 - phones	Z	236.9584
236.9584	DCA_int_01 - phones	AH0	236.9884
236.9884	DCA_int_01 - phones	N	237.0184
237.0184	DCA_int_01 - phones	T	237.0484
237.0484	DCA_int_01 - phones	M	237.1084
237.0484	DCA_int_01 - words	matter	237.3084
237.1084	DCA_int_01 - phones	AE1	237.1884
237.1884	DCA_int_01 - phones	T	237.2384
237.2384	DCA_int_01 - phones	ER0	237.3084
237.3084	DCA_int_01 - phones	W	237.3684
237.3084	DCA_int_01 - words	what	237.4684
237.3684	DCA_int_01 - phones	AH1	237.4184
237.4184	DCA_int_01 - phones	T	237.4684
237.4684	DCA_int_01 - phones	IH0	237.5284
237.4684	DCA_int_01 - words	is	237.6184
237.5284	DCA_int_01 - phones	Z	237.6184
237.6184	DCA_int_01 - phones	N	237.6784
237.6184	DCA_int_01 - words	name	237.8784
237.6784	DCA_int_01 - phones	EY1	237.8384
237.8384	DCA_int_01 - phones	M	237.8784
237.8784	DCA_int_01 - phones	sp	237.9084
237.9084	DCA_int_01 - phones	W	237.9584
237.9084	DCA_int_01 - words	was	238.2684
[truncated: 6,647 more rows]
