# Supplementary material for: Considering Performance in the Automated and Manual Coding of Sociolinguistic Variables: Lessons From Variable (ING)
Source: Front Artif Intell. 2021 Apr 29;4:648543. doi: 10.3389/frai.2021.648543 (PMC8117961; doi:10.3389/frai.2021.648543)
Supplement: Supplementary file 4 [file Data_Sheet_4.ZIP › CORAAL_Aligned_as_Tables/DCA_se2_ag1_m_05_1_txout.txt]

tmin	tier	text	tmax
0.3352	DCA_int_01 - phones	K	0.3652
0.3352	DCA_int_01 - words	can	0.4652
0.3652	DCA_int_01 - phones	AH0	0.3952
0.3952	DCA_int_01 - phones	N	0.4652
0.4652	DCA_int_01 - phones	Y	0.5152
0.4652	DCA_int_01 - words	you	0.6152
0.5152	DCA_int_01 - phones	UW1	0.6152
0.6152	DCA_int_01 - phones	R	0.6652
0.6152	DCA_int_01 - words	remember	0.9852
0.6652	DCA_int_01 - phones	IH0	0.7252
0.7252	DCA_int_01 - phones	M	0.7752
0.7752	DCA_int_01 - phones	EH1	0.8152
0.8152	DCA_int_01 - phones	M	0.8552
0.8552	DCA_int_01 - phones	B	0.9152
0.9152	DCA_int_01 - phones	ER0	0.9852
0.9852	DCA_int_01 - phones	W	1.0752
0.9852	DCA_int_01 - words	what	1.1952
1.0752	DCA_int_01 - phones	AH1	1.1252
1.1252	DCA_int_01 - phones	T	1.1952
1.1952	DCA_int_01 - phones	sp	1.2252
1.2252	DCA_int_01 - phones	K	1.2552
1.2252	DCA_int_01 - words	kind	1.3352
1.2552	DCA_int_01 - phones	AY1	1.2852
1.2852	DCA_int_01 - phones	N	1.3352
1.3352	DCA_int_01 - phones	AH0	1.3652
1.3352	DCA_int_01 - words	of	1.3952
1.3652	DCA_int_01 - phones	V	1.3952
1.3952	DCA_int_01 - phones	G	1.4252
1.3952	DCA_int_01 - words	games	1.7252
1.4252	DCA_int_01 - phones	EY1	1.6552
1.6552	DCA_int_01 - phones	M	1.6952
1.6952	DCA_int_01 - phones	Z	1.7252
1.7252	DCA_int_01 - phones	Y	1.7552
1.7252	DCA_int_01 - words	you	1.9352
1.7552	DCA_int_01 - phones	UW1	1.9352
1.9352	DCA_int_01 - phones	Y	2.1352
1.9352	DCA_int_01 - words	used	2.2552
2.1352	DCA_int_01 - phones	UW1	2.1952
2.1952	DCA_int_01 - phones	Z	2.2252
2.2252	DCA_int_01 - phones	D	2.2552
2.2552	DCA_int_01 - phones	T	2.2852
2.2552	DCA_int_01 - words	to	2.4752
2.2852	DCA_int_01 - phones	IH0	2.4752
2.4752	DCA_int_01 - phones	sp	2.5052
2.5052	DCA_int_01 - phones	P	2.5352
2.5052	DCA_int_01 - words	play	2.8352
2.5352	DCA_int_01 - phones	L	2.6152
2.6152	DCA_int_01 - phones	EY1	2.8352
2.8352	DCA_int_01 - phones	W	2.8752
2.8352	DCA_int_01 - words	when	3.0452
2.8752	DCA_int_01 - phones	EH1	2.9352
2.9352	DCA_int_01 - phones	N	3.0452
3.0452	DCA_int_01 - phones	Y	3.0752
3.0452	DCA_int_01 - words	you	3.1952
3.0752	DCA_int_01 - phones	UW1	3.1952
3.1952	DCA_int_01 - phones	W	3.2852
3.1952	DCA_int_01 - words	were	3.4552
3.2852	DCA_int_01 - phones	ER0	3.4552
3.4552	DCA_int_01 - phones	sp	3.4852
3.4852	DCA_int_01 - words	a	3.8552
3.4852	DCA_int_01 - phones	EY1	3.8552
3.8552	DCA_int_01 - phones	sp	3.8852
3.8852	DCA_int_01 - phones	K	3.9152
3.8852	DCA_int_01 - words	kid	4.0552
3.9152	DCA_int_01 - phones	IH1	3.9752
3.9752	DCA_int_01 - phones	D	4.0552
4.0552	DCA_int_01 - phones	sp	4.9163
4.2560	DCA_se2_ag1_m_05 - phones	sil	4.4260
4.4260	DCA_se2_ag1_m_05 - phones	Y	4.5060
4.4260	DCA_se2_ag1_m_05 - words	yes	5.0160
4.5060	DCA_se2_ag1_m_05 - phones	EH1	4.6260
4.6260	DCA_se2_ag1_m_05 - phones	S	5.0160
4.9163	DCA_int_01 - phones	ER0	4.9663
4.9163	DCA_int_01 - words	around	5.2463
4.9663	DCA_int_01 - phones	AW1	5.1563
5.0160	DCA_se2_ag1_m_05 - phones	sp	6.8632
5.1563	DCA_int_01 - phones	N	5.1963
5.1963	DCA_int_01 - phones	D	5.2463
5.2463	DCA_int_01 - phones	AH0	5.2763
5.2463	DCA_int_01 - words	about	5.5363
5.2763	DCA_int_01 - phones	B	5.3163
5.3163	DCA_int_01 - phones	AW1	5.4463
5.4463	DCA_int_01 - phones	T	5.5363
5.5363	DCA_int_01 - phones	sp	5.5763
5.5763	DCA_int_01 - phones	T	5.6063
5.5763	DCA_int_01 - words	ten	5.7263
5.6063	DCA_int_01 - phones	EH1	5.6763
5.6763	DCA_int_01 - phones	N	5.7263
5.7263	DCA_int_01 - phones	Y	5.8063
5.7263	DCA_int_01 - words	years	5.9763
5.8063	DCA_int_01 - phones	ER0	5.9263
5.9263	DCA_int_01 - phones	Z	5.9763
5.9763	DCA_int_01 - phones	OW1	6.1863
5.9763	DCA_int_01 - words	old	6.2663
6.1863	DCA_int_01 - phones	L	6.2163
6.2163	DCA_int_01 - phones	D	6.2663
6.2663	DCA_int_01 - phones	ER0	6.3663
6.2663	DCA_int_01 - words	or	6.3663
6.3663	DCA_int_01 - phones	sp	6.4063
6.4063	DCA_int_01 - phones	S	6.4363
6.4063	DCA_int_01 - words	so	6.5763
6.4363	DCA_int_01 - phones	OW1	6.5763
6.5763	DCA_int_01 - phones	sp	6.7763
6.8632	DCA_se2_ag1_m_05 - phones	Y	6.9432
6.8632	DCA_se2_ag1_m_05 - words	yes	7.2732
6.9432	DCA_se2_ag1_m_05 - phones	EH1	7.0332
7.0332	DCA_se2_ag1_m_05 - phones	S	7.2732
7.2732	DCA_se2_ag1_m_05 - phones	sp	7.5032
7.6816	DCA_int_01 - phones	W	7.7516
7.6816	DCA_int_01 - words	what	7.8116
7.7516	DCA_int_01 - phones	AH1	7.7816
7.7816	DCA_int_01 - phones	T	7.8116
7.8116	DCA_int_01 - phones	sp	7.8616
7.8616	DCA_int_01 - phones	W	8.1616
7.8616	DCA_int_01 - words	were	8.1916
8.1616	DCA_int_01 - phones	ER1	8.1916
8.1916	DCA_int_01 - phones	DH	8.2216
8.1916	DCA_int_01 - words	they	8.4616
8.2216	DCA_int_01 - phones	EY1	8.4616
8.4616	DCA_int_01 - phones	sp	20.7928
8.5300	DCA_se2_ag1_m_05 - phones	HH	8.7400
8.5300	DCA_se2_ag1_m_05 - words	hide	8.8700
8.7400	DCA_se2_ag1_m_05 - phones	AY1	8.8400
8.8400	DCA_se2_ag1_m_05 - phones	D	8.8700
8.8700	DCA_se2_ag1_m_05 - phones	AH0	8.9200
8.8700	DCA_se2_ag1_m_05 - words	and	8.9900
8.9200	DCA_se2_ag1_m_05 - phones	N	8.9500
8.9500	DCA_se2_ag1_m_05 - phones	D	8.9900
8.9900	DCA_se2_ag1_m_05 - phones	G	9.0400
8.9900	DCA_se2_ag1_m_05 - words	go	9.1700
9.0400	DCA_se2_ag1_m_05 - phones	OW1	9.1700
9.1700	DCA_se2_ag1_m_05 - phones	S	9.3800
9.1700	DCA_se2_ag1_m_05 - words	seek	9.9700
9.3800	DCA_se2_ag1_m_05 - phones	IY1	9.5900
9.5900	DCA_se2_ag1_m_05 - phones	K	9.9700
10.7470	DCA_se2_ag1_m_05 - phones	W	10.7770
10.7470	DCA_se2_ag1_m_05 - words	we	10.8070
10.7770	DCA_se2_ag1_m_05 - phones	IY1	10.8070
10.8070	DCA_se2_ag1_m_05 - phones	sp	10.8470
10.8470	DCA_se2_ag1_m_05 - phones	AH1	11.1170
10.8470	DCA_se2_ag1_m_05 - words	um	11.3270
11.1170	DCA_se2_ag1_m_05 - phones	M	11.3270
11.3270	DCA_se2_ag1_m_05 - phones	sp	11.5570
11.5570	DCA_se2_ag1_m_05 - phones	Y	11.5870
11.5570	DCA_se2_ag1_m_05 - words	used	11.7070
11.5870	DCA_se2_ag1_m_05 - phones	UW1	11.6170
11.6170	DCA_se2_ag1_m_05 - phones	Z	11.6770
11.6770	DCA_se2_ag1_m_05 - phones	D	11.7070
11.7070	DCA_se2_ag1_m_05 - phones	T	11.7570
11.7070	DCA_se2_ag1_m_05 - words	to	11.7970
11.7570	DCA_se2_ag1_m_05 - phones	AH0	11.7970
11.7970	DCA_se2_ag1_m_05 - phones	P	11.8970
11.7970	DCA_se2_ag1_m_05 - words	play	12.0170
11.8970	DCA_se2_ag1_m_05 - phones	L	11.9370
11.9370	DCA_se2_ag1_m_05 - phones	EY1	12.0170
12.0170	DCA_se2_ag1_m_05 - phones	K	12.1470
12.0170	DCA_se2_ag1_m_05 - words	kickball	12.8470
12.1470	DCA_se2_ag1_m_05 - phones	IH1	12.2670
12.2670	DCA_se2_ag1_m_05 - phones	K	12.3270
12.3270	DCA_se2_ag1_m_05 - phones	B	12.3670
12.3670	DCA_se2_ag1_m_05 - phones	AH0	12.4870
12.4870	DCA_se2_ag1_m_05 - phones	L	12.8470
12.8470	DCA_se2_ag1_m_05 - phones	sp	13.0737
13.0737	DCA_se2_ag1_m_05 - phones	B	13.1337
13.0737	DCA_se2_ag1_m_05 - words	baseball	13.8437
13.1337	DCA_se2_ag1_m_05 - phones	EY1	13.2837
13.2837	DCA_se2_ag1_m_05 - phones	S	13.4337
13.4337	DCA_se2_ag1_m_05 - phones	B	13.4837
13.4837	DCA_se2_ag1_m_05 - phones	AO1	13.5537
13.5537	DCA_se2_ag1_m_05 - phones	L	13.8437
13.8437	DCA_se2_ag1_m_05 - phones	sp	14.1308
14.1308	DCA_se2_ag1_m_05 - phones	F	14.2308
14.1308	DCA_se2_ag1_m_05 - words	football	14.8908
14.2308	DCA_se2_ag1_m_05 - phones	UH1	14.2908
14.2908	DCA_se2_ag1_m_05 - phones	T	14.4008
14.4008	DCA_se2_ag1_m_05 - phones	B	14.4408
14.4408	DCA_se2_ag1_m_05 - phones	AO2	14.5208
14.5208	DCA_se2_ag1_m_05 - phones	L	14.8908
14.8908	DCA_se2_ag1_m_05 - phones	sp	15.0842
15.0842	DCA_se2_ag1_m_05 - phones	IY1	15.1842
15.0842	DCA_se2_ag1_m_05 - words	eat	15.2342
15.1842	DCA_se2_ag1_m_05 - phones	T	15.2342
15.2342	DCA_se2_ag1_m_05 - phones	sp	15.2842
15.2842	DCA_se2_ag1_m_05 - phones	DH	15.3342
15.2842	DCA_se2_ag1_m_05 - words	the	15.3942
15.3342	DCA_se2_ag1_m_05 - phones	AH0	15.3942
15.3942	DCA_se2_ag1_m_05 - phones	P	15.5442
15.3942	DCA_se2_ag1_m_05 - words	peg	15.8442
15.5442	DCA_se2_ag1_m_05 - phones	EH1	15.8042
15.8042	DCA_se2_ag1_m_05 - phones	G	15.8442
15.8442	DCA_se2_ag1_m_05 - phones	sp	17.4211
17.4211	DCA_se2_ag1_m_05 - phones	L	17.4511
17.4211	DCA_se2_ag1_m_05 - words	let	17.5511
17.4511	DCA_se2_ag1_m_05 - phones	EH1	17.5011
17.5011	DCA_se2_ag1_m_05 - phones	T	17.5511
17.5511	DCA_se2_ag1_m_05 - phones	sp	17.5811
17.5811	DCA_se2_ag1_m_05 - phones	M	17.6711
17.5811	DCA_se2_ag1_m_05 - words	me	17.7411
17.6711	DCA_se2_ag1_m_05 - phones	IY1	17.7411
17.7411	DCA_se2_ag1_m_05 - phones	S	17.9111
17.7411	DCA_se2_ag1_m_05 - words	see	18.0511
17.9111	DCA_se2_ag1_m_05 - phones	IY1	18.0511
18.0511	DCA_se2_ag1_m_05 - phones	sp	18.0811
18.0811	DCA_se2_ag1_m_05 - phones	N	18.1411
18.0811	DCA_se2_ag1_m_05 - words	now	18.5211
18.1411	DCA_se2_ag1_m_05 - phones	AW1	18.5211
18.5211	DCA_se2_ag1_m_05 - phones	sp	18.5511
18.5511	DCA_se2_ag1_m_05 - phones	AH1	18.7311
18.5511	DCA_se2_ag1_m_05 - words	um	19.4311
18.7311	DCA_se2_ag1_m_05 - phones	M	19.4311
20.7928	DCA_int_01 - phones	IY1	20.8628
20.7928	DCA_int_01 - words	eat	20.9028
20.8628	DCA_int_01 - phones	T	20.9028
20.9028	DCA_int_01 - phones	sp	21.1328
21.1328	DCA_int_01 - phones	DH	21.1628
21.1328	DCA_int_01 - words	the	21.1928
21.1628	DCA_int_01 - phones	AH0	21.1928
21.1928	DCA_int_01 - phones	sp	21.3328
21.3328	DCA_int_01 - phones	P	21.3628
21.3328	DCA_int_01 - words	peg	21.4428
21.3628	DCA_int_01 - phones	EH1	21.4128
21.4128	DCA_int_01 - phones	G	21.4428
21.4428	DCA_int_01 - phones	sp	22.1680
21.5740	DCA_se2_ag1_m_05 - phones	Y	21.8040
21.5740	DCA_se2_ag1_m_05 - words	yes	22.1340
21.8040	DCA_se2_ag1_m_05 - phones	EH1	21.9940
21.9940	DCA_se2_ag1_m_05 - phones	S	22.1340
22.1340	DCA_se2_ag1_m_05 - phones	sp	22.1640
22.1640	DCA_se2_ag1_m_05 - phones	DH	22.1940
22.1640	DCA_se2_ag1_m_05 - words	that	22.2840
22.1680	DCA_int_01 - phones	HH	22.1980
22.1680	DCA_int_01 - words	how	22.2680
22.1940	DCA_se2_ag1_m_05 - phones	AE1	22.2540
22.1980	DCA_int_01 - phones	AW1	22.2680
22.2540	DCA_se2_ag1_m_05 - phones	T	22.2840
22.2680	DCA_int_01 - phones	D	22.6780
22.2680	DCA_int_01 - words	do	22.8580
22.2840	DCA_se2_ag1_m_05 - phones	EH1	22.6240
22.2840	DCA_se2_ag1_m_05 - words	s	22.6540
22.6240	DCA_se2_ag1_m_05 - phones	S	22.6540
22.6540	DCA_se2_ag1_m_05 - phones	AH0	22.6940
22.6540	DCA_se2_ag1_m_05 - words	a	22.6940
22.6780	DCA_int_01 - phones	UW1	22.8580
22.7684	DCA_se2_ag1_m_05 - phones	DH	22.7984
22.7684	DCA_se2_ag1_m_05 - words	that	22.9284
22.7984	DCA_se2_ag1_m_05 - phones	AH0	22.8984
22.8580	DCA_int_01 - phones	sp	23.5480
22.8984	DCA_se2_ag1_m_05 - phones	T	22.9284
22.9284	DCA_se2_ag1_m_05 - phones	EH1	22.9984
22.9284	DCA_se2_ag1_m_05 - words	s	23.1184
22.9984	DCA_se2_ag1_m_05 - phones	S	23.1184
23.1184	DCA_se2_ag1_m_05 - words	a	23.1884
23.1184	DCA_se2_ag1_m_05 - phones	EY1	23.1884
23.1884	DCA_se2_ag1_m_05 - phones	G	23.2584
23.1884	DCA_se2_ag1_m_05 - words	game	23.4984
23.2584	DCA_se2_ag1_m_05 - phones	EY1	23.4284
23.4284	DCA_se2_ag1_m_05 - phones	M	23.4984
23.4984	DCA_se2_ag1_m_05 - phones	Y	23.5384
23.4984	DCA_se2_ag1_m_05 - words	you	23.5684
23.5384	DCA_se2_ag1_m_05 - phones	UW1	23.5684
23.5480	DCA_int_01 - phones	Y	23.5780
23.5480	DCA_int_01 - words	you	23.6080
23.5684	DCA_se2_ag1_m_05 - phones	sp	23.6284
23.5780	DCA_int_01 - phones	UW1	23.6080
23.6080	DCA_int_01 - phones	sp	23.6380
23.6284	DCA_se2_ag1_m_05 - phones	P	23.6684
23.6284	DCA_se2_ag1_m_05 - words	play	23.8984
23.6380	DCA_int_01 - phones	P	23.6680
23.6380	DCA_int_01 - words	play	23.8980
23.6680	DCA_int_01 - phones	L	23.7280
23.6684	DCA_se2_ag1_m_05 - phones	L	23.7384
23.7280	DCA_int_01 - phones	EY1	23.8980
23.7384	DCA_se2_ag1_m_05 - phones	EY1	23.8984
23.8980	DCA_int_01 - phones	sp	23.9280
23.8984	DCA_se2_ag1_m_05 - phones	sp	23.9284
23.9280	DCA_int_01 - phones	DH	23.9680
23.9280	DCA_int_01 - words	that	24.0280
23.9284	DCA_se2_ag1_m_05 - phones	W	24.0084
23.9284	DCA_se2_ag1_m_05 - words	with	24.1884
23.9680	DCA_int_01 - phones	AH0	23.9980
23.9980	DCA_int_01 - phones	T	24.0280
24.0084	DCA_se2_ag1_m_05 - phones	IH0	24.0684
24.0280	DCA_int_01 - phones	sp	24.0580
24.0580	DCA_int_01 - words	<unk>	24.0980
24.0580	DCA_int_01 - phones	spn	24.0980
24.0684	DCA_se2_ag1_m_05 - phones	TH	24.1884
24.1884	DCA_se2_ag1_m_05 - words	uh	24.5584
24.1884	DCA_se2_ag1_m_05 - phones	AH1	24.5584
24.5584	DCA_se2_ag1_m_05 - phones	SH	24.7484
24.5584	DCA_se2_ag1_m_05 - words	sharp	25.0384
24.7484	DCA_se2_ag1_m_05 - phones	AA1	24.8684
24.8684	DCA_se2_ag1_m_05 - phones	R	24.9784
24.9784	DCA_se2_ag1_m_05 - phones	P	25.0384
25.0384	DCA_se2_ag1_m_05 - phones	AA1	25.1984
25.0384	DCA_se2_ag1_m_05 - words	objects	25.5284
25.1984	DCA_se2_ag1_m_05 - phones	B	25.2984
25.2984	DCA_se2_ag1_m_05 - phones	JH	25.3584
25.3584	DCA_se2_ag1_m_05 - phones	EH0	25.3884
25.3884	DCA_se2_ag1_m_05 - phones	K	25.4484
25.4484	DCA_se2_ag1_m_05 - phones	T	25.4884
25.4884	DCA_se2_ag1_m_05 - phones	S	25.5284
25.5284	DCA_se2_ag1_m_05 - phones	S	25.6384
25.5284	DCA_se2_ag1_m_05 - words	such	25.8484
25.6384	DCA_se2_ag1_m_05 - phones	AH1	25.7284
25.7284	DCA_se2_ag1_m_05 - phones	CH	25.8484
25.8484	DCA_se2_ag1_m_05 - phones	AE1	26.0084
25.8484	DCA_se2_ag1_m_05 - words	as	26.1084
26.0084	DCA_se2_ag1_m_05 - phones	Z	26.1084
26.1084	DCA_se2_ag1_m_05 - phones	AH0	26.2184
26.1084	DCA_se2_ag1_m_05 - words	a	26.2184
26.2184	DCA_se2_ag1_m_05 - phones	S	26.3284
26.2184	DCA_se2_ag1_m_05 - words	screwdriver	26.8584
26.3284	DCA_se2_ag1_m_05 - phones	K	26.3684
26.3684	DCA_se2_ag1_m_05 - phones	R	26.4084
26.4084	DCA_se2_ag1_m_05 - phones	UW1	26.4684
26.4684	DCA_se2_ag1_m_05 - phones	D	26.5684
26.5684	DCA_se2_ag1_m_05 - phones	R	26.6184
26.6184	DCA_se2_ag1_m_05 - phones	AY2	26.7484
26.7484	DCA_se2_ag1_m_05 - phones	V	26.8284
26.8284	DCA_se2_ag1_m_05 - phones	ER0	26.8584
26.8584	DCA_se2_ag1_m_05 - phones	sp	28.7229
28.7229	DCA_se2_ag1_m_05 - phones	AO1	28.8229
28.7229	DCA_se2_ag1_m_05 - words	or	28.8629
28.8229	DCA_se2_ag1_m_05 - phones	R	28.8629
28.8629	DCA_se2_ag1_m_05 - words	a	28.9029
28.8629	DCA_se2_ag1_m_05 - phones	AH0	28.9029
28.9029	DCA_se2_ag1_m_05 - phones	N	28.9729
28.9029	DCA_se2_ag1_m_05 - words	knife	29.6229
28.9729	DCA_se2_ag1_m_05 - phones	AY1	29.2029
29.2029	DCA_se2_ag1_m_05 - phones	F	29.6229
30.8879	DCA_se2_ag1_m_05 - phones	AH0	31.0679
30.8879	DCA_se2_ag1_m_05 - words	and	31.3279
31.0679	DCA_se2_ag1_m_05 - phones	N	31.2879
31.2879	DCA_se2_ag1_m_05 - phones	D	31.3279
31.3279	DCA_se2_ag1_m_05 - phones	AH1	31.4879
31.3279	DCA_se2_ag1_m_05 - words	uh	31.4879
31.4879	DCA_se2_ag1_m_05 - phones	Y	31.6479
31.4879	DCA_se2_ag1_m_05 - words	you	31.6979
31.6479	DCA_se2_ag1_m_05 - phones	UW1	31.6979
31.6979	DCA_se2_ag1_m_05 - phones	W	31.8279
31.6979	DCA_se2_ag1_m_05 - words	would	31.9979
31.8279	DCA_se2_ag1_m_05 - phones	UH1	31.8879
31.8879	DCA_se2_ag1_m_05 - phones	D	31.9979
31.9979	DCA_se2_ag1_m_05 - words	uh	32.3979
31.9979	DCA_se2_ag1_m_05 - phones	AH1	32.3979
32.3979	DCA_se2_ag1_m_05 - phones	sp	32.6279
33.0081	DCA_se2_ag1_m_05 - phones	IH0	33.0981
33.0081	DCA_se2_ag1_m_05 - words	it	33.1381
33.0981	DCA_se2_ag1_m_05 - phones	T	33.1381
33.1381	DCA_se2_ag1_m_05 - phones	W	33.1981
33.1381	DCA_se2_ag1_m_05 - words	was	33.2881
33.1981	DCA_se2_ag1_m_05 - phones	AH0	33.2481
33.2481	DCA_se2_ag1_m_05 - phones	Z	33.2881
33.2881	DCA_se2_ag1_m_05 - phones	AH0	33.3581
33.2881	DCA_se2_ag1_m_05 - words	a	33.3581
33.3581	DCA_se2_ag1_m_05 - phones	S	33.5081
33.3581	DCA_se2_ag1_m_05 - words	sort	33.5981
33.5081	DCA_se2_ag1_m_05 - phones	AO1	33.5381
33.5381	DCA_se2_ag1_m_05 - phones	R	33.5681
33.5681	DCA_se2_ag1_m_05 - phones	T	33.5981
33.5981	DCA_se2_ag1_m_05 - phones	AH0	33.6281
33.5981	DCA_se2_ag1_m_05 - words	of	33.6881
33.6281	DCA_se2_ag1_m_05 - phones	V	33.6881
33.6881	DCA_se2_ag1_m_05 - phones	ER0	33.8781
33.6881	DCA_se2_ag1_m_05 - words	around	34.0281
33.8781	DCA_se2_ag1_m_05 - phones	AW1	33.9581
33.9581	DCA_se2_ag1_m_05 - phones	N	33.9981
33.9981	DCA_se2_ag1_m_05 - phones	D	34.0281
34.0281	DCA_se2_ag1_m_05 - phones	DH	34.0581
34.0281	DCA_se2_ag1_m_05 - words	the	34.0981
34.0581	DCA_se2_ag1_m_05 - phones	AH0	34.0981
34.0981	DCA_se2_ag1_m_05 - phones	W	34.2081
34.0981	DCA_se2_ag1_m_05 - words	world	34.3781
34.2081	DCA_se2_ag1_m_05 - phones	ER1	34.2881
34.2881	DCA_se2_ag1_m_05 - phones	L	34.3481
34.3481	DCA_se2_ag1_m_05 - phones	D	34.3781
34.3781	DCA_se2_ag1_m_05 - phones	G	34.4181
34.3781	DCA_se2_ag1_m_05 - words	game	34.7481
34.4181	DCA_se2_ag1_m_05 - phones	EY1	34.6281
34.6281	DCA_se2_ag1_m_05 - phones	M	34.7481
34.7481	DCA_se2_ag1_m_05 - phones	Y	34.8081
34.7481	DCA_se2_ag1_m_05 - words	you	34.8381
34.8081	DCA_se2_ag1_m_05 - phones	UW1	34.8381
34.8381	DCA_se2_ag1_m_05 - phones	N	34.8881
34.8381	DCA_se2_ag1_m_05 - words	know	34.9481
34.8881	DCA_se2_ag1_m_05 - phones	OW1	34.9481
34.9481	DCA_se2_ag1_m_05 - phones	Y	35.0081
34.9481	DCA_se2_ag1_m_05 - words	you	35.1081
35.0081	DCA_se2_ag1_m_05 - phones	UW1	35.1081
35.1081	DCA_se2_ag1_m_05 - phones	sp	35.1481
35.1481	DCA_se2_ag1_m_05 - phones	S	35.2781
35.1481	DCA_se2_ag1_m_05 - words	start	35.4881
35.2781	DCA_se2_ag1_m_05 - phones	T	35.3381
35.3381	DCA_se2_ag1_m_05 - phones	AA1	35.4281
35.4281	DCA_se2_ag1_m_05 - phones	R	35.4581
35.4581	DCA_se2_ag1_m_05 - phones	T	35.4881
35.4881	DCA_se2_ag1_m_05 - phones	AE1	35.5181
35.4881	DCA_se2_ag1_m_05 - words	at	35.5981
35.5181	DCA_se2_ag1_m_05 - phones	T	35.5981
35.5981	DCA_se2_ag1_m_05 - phones	W	35.6581
35.5981	DCA_se2_ag1_m_05 - words	one	35.8281
35.6581	DCA_se2_ag1_m_05 - phones	AH1	35.7181
35.7181	DCA_se2_ag1_m_05 - phones	N	35.8281
35.8281	DCA_se2_ag1_m_05 - phones	P	35.9381
35.8281	DCA_se2_ag1_m_05 - words	point	36.1881
35.9381	DCA_se2_ag1_m_05 - phones	OY1	36.1281
36.1281	DCA_se2_ag1_m_05 - phones	N	36.1581
36.1581	DCA_se2_ag1_m_05 - phones	T	36.1881
36.1881	DCA_se2_ag1_m_05 - phones	sp	36.7902
36.7902	DCA_se2_ag1_m_05 - words	s	36.9402
36.7902	DCA_se2_ag1_m_05 - phones	S	36.9402
36.9402	DCA_se2_ag1_m_05 - phones	sp	36.9702
36.9702	DCA_se2_ag1_m_05 - phones	S	37.1402
36.9702	DCA_se2_ag1_m_05 - words	sticking	37.4602
37.1402	DCA_se2_ag1_m_05 - phones	T	37.1902
37.1902	DCA_se2_ag1_m_05 - phones	IH1	37.2502
37.2502	DCA_se2_ag1_m_05 - phones	K	37.3302
37.3302	DCA_se2_ag1_m_05 - phones	IH0	37.4002
37.4002	DCA_se2_ag1_m_05 - phones	NG	37.4602
37.4602	DCA_se2_ag1_m_05 - phones	DH	37.4902
37.4602	DCA_se2_ag1_m_05 - words	the	37.5402
37.4902	DCA_se2_ag1_m_05 - phones	IY0	37.5402
37.5402	DCA_se2_ag1_m_05 - phones	S	37.6202
37.5402	DCA_se2_ag1_m_05 - words	screwdriver	38.0902
37.6202	DCA_se2_ag1_m_05 - phones	K	37.6602
37.6602	DCA_se2_ag1_m_05 - phones	R	37.7002
37.7002	DCA_se2_ag1_m_05 - phones	UW1	37.7502
37.7502	DCA_se2_ag1_m_05 - phones	D	37.8102
37.8102	DCA_se2_ag1_m_05 - phones	R	37.8702
37.8702	DCA_se2_ag1_m_05 - phones	AY2	37.9802
37.9802	DCA_se2_ag1_m_05 - phones	V	38.0602
38.0602	DCA_se2_ag1_m_05 - phones	ER0	38.0902
38.0902	DCA_se2_ag1_m_05 - phones	IH1	38.1502
38.0902	DCA_se2_ag1_m_05 - words	into	38.3202
38.1502	DCA_se2_ag1_m_05 - phones	N	38.2302
38.2302	DCA_se2_ag1_m_05 - phones	T	38.2902
38.2902	DCA_se2_ag1_m_05 - phones	UW0	38.3202
38.3202	DCA_se2_ag1_m_05 - phones	DH	38.3502
38.3202	DCA_se2_ag1_m_05 - words	the	38.4102
38.3502	DCA_se2_ag1_m_05 - phones	IY0	38.4102
38.4102	DCA_se2_ag1_m_05 - phones	G	38.4702
38.4102	DCA_se2_ag1_m_05 - words	ground	38.8502
38.4702	DCA_se2_ag1_m_05 - phones	R	38.5402
38.5402	DCA_se2_ag1_m_05 - phones	AW1	38.7602
38.7602	DCA_se2_ag1_m_05 - phones	N	38.8102
38.8102	DCA_se2_ag1_m_05 - phones	D	38.8502
38.8502	DCA_se2_ag1_m_05 - phones	sp	39.5586
39.5586	DCA_se2_ag1_m_05 - phones	IH1	39.6486
39.5586	DCA_se2_ag1_m_05 - words	if	39.7086
39.6486	DCA_se2_ag1_m_05 - phones	F	39.7086
39.7086	DCA_se2_ag1_m_05 - phones	Y	39.7686
39.7086	DCA_se2_ag1_m_05 - words	you	39.8386
39.7686	DCA_se2_ag1_m_05 - phones	UW1	39.8386
39.8386	DCA_se2_ag1_m_05 - phones	F	39.9386
39.8386	DCA_se2_ag1_m_05 - words	fail	40.2486
39.9386	DCA_se2_ag1_m_05 - phones	EY1	40.0486
40.0486	DCA_se2_ag1_m_05 - phones	L	40.2486
40.2486	DCA_se2_ag1_m_05 - phones	T	40.3486
40.2486	DCA_se2_ag1_m_05 - words	to	40.5486
40.3486	DCA_se2_ag1_m_05 - phones	UW1	40.5486
40.5486	DCA_se2_ag1_m_05 - phones	S	40.6086
40.5486	DCA_se2_ag1_m_05 - words	stick	40.7986
40.6086	DCA_se2_ag1_m_05 - phones	T	40.6686
40.6686	DCA_se2_ag1_m_05 - phones	IH1	40.7486
40.7486	DCA_se2_ag1_m_05 - phones	K	40.7986
40.7986	DCA_se2_ag1_m_05 - phones	DH	40.8286
40.7986	DCA_se2_ag1_m_05 - words	the	40.8686
40.8286	DCA_se2_ag1_m_05 - phones	IY0	40.8686
40.8686	DCA_se2_ag1_m_05 - phones	S	40.9486
40.8686	DCA_se2_ag1_m_05 - words	screw	41.1286
40.9486	DCA_se2_ag1_m_05 - phones	K	40.9886
40.9886	DCA_se2_ag1_m_05 - phones	R	41.0186
41.0186	DCA_se2_ag1_m_05 - phones	UW1	41.1286
41.1286	DCA_se2_ag1_m_05 - phones	sp	41.2786
41.2786	DCA_se2_ag1_m_05 - phones	S	41.4486
41.2786	DCA_se2_ag1_m_05 - words	screwdriver	41.8886
41.4486	DCA_se2_ag1_m_05 - phones	K	41.4886
41.4886	DCA_se2_ag1_m_05 - phones	R	41.5286
41.5286	DCA_se2_ag1_m_05 - phones	UW1	41.5986
41.5986	DCA_se2_ag1_m_05 - phones	D	41.6586
41.6586	DCA_se2_ag1_m_05 - phones	R	41.7286
41.7286	DCA_se2_ag1_m_05 - phones	AY2	41.7986
41.7986	DCA_se2_ag1_m_05 - phones	V	41.8586
41.8586	DCA_se2_ag1_m_05 - phones	ER0	41.8886
41.8886	DCA_se2_ag1_m_05 - phones	IH0	41.9386
41.8886	DCA_se2_ag1_m_05 - words	into	42.1086
41.9386	DCA_se2_ag1_m_05 - phones	N	41.9986
41.9986	DCA_se2_ag1_m_05 - phones	T	42.0786
42.0786	DCA_se2_ag1_m_05 - phones	UW1	42.1086
42.1086	DCA_se2_ag1_m_05 - phones	DH	42.1386
42.1086	DCA_se2_ag1_m_05 - words	the	42.1886
42.1386	DCA_se2_ag1_m_05 - phones	IY0	42.1886
42.1886	DCA_se2_ag1_m_05 - phones	G	42.2586
42.1886	DCA_se2_ag1_m_05 - words	ground	42.6986
42.2586	DCA_se2_ag1_m_05 - phones	R	42.3086
42.3086	DCA_se2_ag1_m_05 - phones	AW1	42.5086
42.5086	DCA_se2_ag1_m_05 - phones	N	42.5686
42.5686	DCA_se2_ag1_m_05 - phones	D	42.6986
43.2644	DCA_se2_ag1_m_05 - phones	sil	43.3344
43.3344	DCA_se2_ag1_m_05 - phones	DH	43.4344
43.3344	DCA_se2_ag1_m_05 - words	then	43.6444
43.4344	DCA_se2_ag1_m_05 - phones	EH1	43.5844
43.5844	DCA_se2_ag1_m_05 - phones	N	43.6444
43.6444	DCA_se2_ag1_m_05 - phones	IH1	43.7244
43.6444	DCA_se2_ag1_m_05 - words	it	43.7844
43.7244	DCA_se2_ag1_m_05 - phones	T	43.7844
43.7844	DCA_se2_ag1_m_05 - phones	W	43.8544
43.7844	DCA_se2_ag1_m_05 - words	was	43.9244
43.8544	DCA_se2_ag1_m_05 - phones	AH0	43.8944
43.8944	DCA_se2_ag1_m_05 - phones	Z	43.9244
43.9244	DCA_se2_ag1_m_05 - phones	DH	43.9544
43.9244	DCA_se2_ag1_m_05 - words	the	43.9944
43.9544	DCA_se2_ag1_m_05 - phones	AH0	43.9944
43.9944	DCA_se2_ag1_m_05 - phones	AH1	44.1044
43.9944	DCA_se2_ag1_m_05 - words	other	44.2544
44.1044	DCA_se2_ag1_m_05 - phones	DH	44.1844
44.1844	DCA_se2_ag1_m_05 - phones	ER0	44.2544
44.2544	DCA_se2_ag1_m_05 - phones	P	44.3644
44.2544	DCA_se2_ag1_m_05 - words	person	44.6444
44.3644	DCA_se2_ag1_m_05 - phones	ER1	44.4644
44.4644	DCA_se2_ag1_m_05 - phones	S	44.5744
44.5744	DCA_se2_ag1_m_05 - phones	AH0	44.6144
44.6144	DCA_se2_ag1_m_05 - phones	N	44.6444
44.6444	DCA_se2_ag1_m_05 - words	s	44.7944
44.6444	DCA_se2_ag1_m_05 - phones	Z	44.7944
44.7944	DCA_se2_ag1_m_05 - phones	T	44.8844
44.7944	DCA_se2_ag1_m_05 - words	turn	45.1844
44.8844	DCA_se2_ag1_m_05 - phones	ER1	45.1144
45.1144	DCA_se2_ag1_m_05 - phones	N	45.1844
45.1844	DCA_se2_ag1_m_05 - phones	sp	45.4957
45.4957	DCA_se2_ag1_m_05 - phones	AH0	45.5257
45.4957	DCA_se2_ag1_m_05 - words	and	45.5557
45.5257	DCA_se2_ag1_m_05 - phones	N	45.5557
45.5557	DCA_se2_ag1_m_05 - phones	HH	45.6057
45.5557	DCA_se2_ag1_m_05 - words	he	45.6557
45.6057	DCA_se2_ag1_m_05 - phones	IY1	45.6557
45.6557	DCA_se2_ag1_m_05 - phones	W	45.7257
45.6557	DCA_se2_ag1_m_05 - words	would	45.8057
45.7257	DCA_se2_ag1_m_05 - phones	UH1	45.7557
45.7557	DCA_se2_ag1_m_05 - phones	D	45.8057
45.8057	DCA_se2_ag1_m_05 - phones	S	45.8957
45.8057	DCA_se2_ag1_m_05 - words	start	46.3957
45.8957	DCA_se2_ag1_m_05 - phones	T	45.9757
45.9757	DCA_se2_ag1_m_05 - phones	AA1	46.1957
46.1957	DCA_se2_ag1_m_05 - phones	R	46.3657
46.3657	DCA_se2_ag1_m_05 - phones	T	46.3957
46.3957	DCA_se2_ag1_m_05 - phones	sp	46.4457
46.7028	DCA_se2_ag1_m_05 - phones	F	46.8028
46.7028	DCA_se2_ag1_m_05 - words	from	47.0128
46.8028	DCA_se2_ag1_m_05 - phones	R	46.8528
46.8528	DCA_se2_ag1_m_05 - phones	AH1	46.9128
46.9128	DCA_se2_ag1_m_05 - phones	M	47.0128
47.0128	DCA_se2_ag1_m_05 - phones	HH	47.0728
47.0128	DCA_se2_ag1_m_05 - words	his	47.3728
47.0728	DCA_se2_ag1_m_05 - phones	IH1	47.2328
47.2328	DCA_se2_ag1_m_05 - phones	Z	47.3728
47.3728	DCA_se2_ag1_m_05 - words	uh	47.7228
47.3728	DCA_se2_ag1_m_05 - phones	AH1	47.7228
47.7228	DCA_se2_ag1_m_05 - phones	sp	49.0619
49.0619	DCA_se2_ag1_m_05 - phones	AH0	49.1219
49.0619	DCA_se2_ag1_m_05 - words	and	49.1519
49.1219	DCA_se2_ag1_m_05 - phones	N	49.1519
49.1519	DCA_se2_ag1_m_05 - phones	JH	49.1819
49.1519	DCA_se2_ag1_m_05 - words	just	49.5119
49.1819	DCA_se2_ag1_m_05 - phones	IH0	49.3019
49.3019	DCA_se2_ag1_m_05 - phones	S	49.5119
49.5119	DCA_se2_ag1_m_05 - phones	sp	49.5419
49.5419	DCA_se2_ag1_m_05 - phones	TH	49.6619
49.5419	DCA_se2_ag1_m_05 - words	throwing	49.9019
49.6619	DCA_se2_ag1_m_05 - phones	R	49.6919
49.6919	DCA_se2_ag1_m_05 - phones	OW1	49.7919
49.7919	DCA_se2_ag1_m_05 - phones	IH0	49.8619
49.8619	DCA_se2_ag1_m_05 - phones	NG	49.9019
49.9019	DCA_se2_ag1_m_05 - phones	IH1	49.9619
49.9019	DCA_se2_ag1_m_05 - words	it	49.9919
49.9619	DCA_se2_ag1_m_05 - phones	T	49.9919
49.9919	DCA_se2_ag1_m_05 - phones	IH1	50.0419
49.9919	DCA_se2_ag1_m_05 - words	into	50.1819
50.0419	DCA_se2_ag1_m_05 - phones	N	50.0919
50.0919	DCA_se2_ag1_m_05 - phones	T	50.1519
50.1519	DCA_se2_ag1_m_05 - phones	UW0	50.1819
50.1819	DCA_se2_ag1_m_05 - phones	DH	50.2119
50.1819	DCA_se2_ag1_m_05 - words	the	50.3019
50.2119	DCA_se2_ag1_m_05 - phones	AH1	50.3019
50.3019	DCA_se2_ag1_m_05 - phones	G	50.3719
50.3019	DCA_se2_ag1_m_05 - words	ground	50.7819
50.3719	DCA_se2_ag1_m_05 - phones	R	50.4319
50.4319	DCA_se2_ag1_m_05 - phones	AW1	50.6919
50.6919	DCA_se2_ag1_m_05 - phones	N	50.7519
50.7519	DCA_se2_ag1_m_05 - phones	D	50.7819
50.7819	DCA_se2_ag1_m_05 - phones	sp	51.3994
51.3994	DCA_se2_ag1_m_05 - phones	JH	51.4294
51.3994	DCA_se2_ag1_m_05 - words	just	51.7394
51.4294	DCA_se2_ag1_m_05 - phones	IH0	51.4994
51.4994	DCA_se2_ag1_m_05 - phones	S	51.5594
51.5594	DCA_se2_ag1_m_05 - phones	T	51.7394
51.7394	DCA_se2_ag1_m_05 - phones	sp	51.9775
51.9775	DCA_se2_ag1_m_05 - phones	TH	52.0275
51.9775	DCA_se2_ag1_m_05 - words	throwing	52.1875
52.0275	DCA_se2_ag1_m_05 - phones	R	52.0675
52.0675	DCA_se2_ag1_m_05 - phones	OW1	52.0975
52.0975	DCA_se2_ag1_m_05 - phones	IH0	52.1575
52.1575	DCA_se2_ag1_m_05 - phones	NG	52.1875
52.1875	DCA_se2_ag1_m_05 - phones	IH0	52.2175
52.1875	DCA_se2_ag1_m_05 - words	it	52.2675
52.2175	DCA_se2_ag1_m_05 - phones	T	52.2675
52.2675	DCA_se2_ag1_m_05 - phones	AO1	52.3075
52.2675	DCA_se2_ag1_m_05 - words	on	52.3775
52.3075	DCA_se2_ag1_m_05 - phones	N	52.3775
52.3775	DCA_se2_ag1_m_05 - phones	DH	52.4075
52.3775	DCA_se2_ag1_m_05 - words	the	52.4375
52.4075	DCA_se2_ag1_m_05 - phones	AH0	52.4375
52.4375	DCA_se2_ag1_m_05 - phones	SH	52.6275
52.4375	DCA_se2_ag1_m_05 - words	shoulder	53.1375
52.6275	DCA_se2_ag1_m_05 - phones	OW1	52.7675
52.7675	DCA_se2_ag1_m_05 - phones	L	52.8375
52.8375	DCA_se2_ag1_m_05 - phones	D	52.9075
52.9075	DCA_se2_ag1_m_05 - phones	ER0	53.1375
53.1375	DCA_se2_ag1_m_05 - phones	sp	53.7745
53.7745	DCA_se2_ag1_m_05 - phones	N	53.8645
53.7745	DCA_se2_ag1_m_05 - words	knee	54.2045
53.8645	DCA_se2_ag1_m_05 - phones	IY1	54.2045
54.2045	DCA_se2_ag1_m_05 - phones	sp	54.3545
54.4693	DCA_se2_ag1_m_05 - phones	F	54.5693
54.4693	DCA_se2_ag1_m_05 - words	foot	54.7193
54.5693	DCA_se2_ag1_m_05 - phones	UH1	54.6893
54.6893	DCA_se2_ag1_m_05 - phones	T	54.7193
54.7193	DCA_se2_ag1_m_05 - phones	sp	55.1193
55.4224	DCA_se2_ag1_m_05 - phones	HH	55.5224
55.4224	DCA_se2_ag1_m_05 - words	head	55.7924
55.5224	DCA_se2_ag1_m_05 - phones	EH1	55.7624
55.7624	DCA_se2_ag1_m_05 - phones	D	55.7924
55.7924	DCA_se2_ag1_m_05 - phones	sp	56.5049
56.5049	DCA_se2_ag1_m_05 - phones	AH0	56.7349
56.5049	DCA_se2_ag1_m_05 - words	and	56.7749
56.7349	DCA_se2_ag1_m_05 - phones	N	56.7749
56.7749	DCA_se2_ag1_m_05 - phones	CH	56.9049
56.7749	DCA_se2_ag1_m_05 - words	chin	57.1949
56.9049	DCA_se2_ag1_m_05 - phones	IH1	57.1049
57.1049	DCA_se2_ag1_m_05 - phones	N	57.1949
57.1949	DCA_se2_ag1_m_05 - phones	sp	57.6348
57.6348	DCA_se2_ag1_m_05 - phones	AH0	57.6848
57.6348	DCA_se2_ag1_m_05 - words	and	57.7148
57.6848	DCA_se2_ag1_m_05 - phones	N	57.7148
57.7148	DCA_se2_ag1_m_05 - phones	W	57.7748
57.7148	DCA_se2_ag1_m_05 - words	what	57.8548
57.7748	DCA_se2_ag1_m_05 - phones	AH1	57.8148
57.8148	DCA_se2_ag1_m_05 - phones	T	57.8548
57.8548	DCA_se2_ag1_m_05 - phones	HH	57.9348
57.8548	DCA_se2_ag1_m_05 - words	have	58.0748
57.9348	DCA_se2_ag1_m_05 - phones	AE1	58.0448
58.0448	DCA_se2_ag1_m_05 - phones	V	58.0748
58.0748	DCA_se2_ag1_m_05 - phones	sp	58.5948
58.5948	DCA_se2_ag1_m_05 - phones	Y	58.6248
58.5948	DCA_se2_ag1_m_05 - words	you	58.6548
58.6248	DCA_se2_ag1_m_05 - phones	UW1	58.6548
58.7996	DCA_se2_ag1_m_05 - phones	DH	58.9496
58.7996	DCA_se2_ag1_m_05 - words	the	58.9896
58.9496	DCA_se2_ag1_m_05 - phones	AH0	58.9896
58.9896	DCA_se2_ag1_m_05 - phones	F	59.0896
58.9896	DCA_se2_ag1_m_05 - words	first	59.2696
59.0896	DCA_se2_ag1_m_05 - phones	ER1	59.1696
59.1696	DCA_se2_ag1_m_05 - phones	S	59.2296
59.2296	DCA_se2_ag1_m_05 - phones	T	59.2696
59.2696	DCA_se2_ag1_m_05 - phones	W	59.3096
59.2696	DCA_se2_ag1_m_05 - words	one	59.4096
59.3096	DCA_se2_ag1_m_05 - phones	AH1	59.3596
59.3596	DCA_se2_ag1_m_05 - phones	N	59.4096
59.4096	DCA_se2_ag1_m_05 - phones	HH	59.4496
59.4096	DCA_se2_ag1_m_05 - words	who	59.5896
59.4496	DCA_se2_ag1_m_05 - phones	UW1	59.5896
59.5896	DCA_se2_ag1_m_05 - phones	K	59.6596
59.5896	DCA_se2_ag1_m_05 - words	completed	59.9996
59.6596	DCA_se2_ag1_m_05 - phones	AH0	59.6996
59.6996	DCA_se2_ag1_m_05 - phones	M	59.7396
59.7396	DCA_se2_ag1_m_05 - phones	P	59.7896
59.7896	DCA_se2_ag1_m_05 - phones	L	59.8296
59.8296	DCA_se2_ag1_m_05 - phones	IY1	59.9096
59.9096	DCA_se2_ag1_m_05 - phones	T	59.9396
59.9396	DCA_se2_ag1_m_05 - phones	IH0	59.9696
59.9696	DCA_se2_ag1_m_05 - phones	D	59.9996
59.9996	DCA_se2_ag1_m_05 - phones	DH	60.0296
59.9996	DCA_se2_ag1_m_05 - words	the	60.0596
60.0296	DCA_se2_ag1_m_05 - phones	IY0	60.0596
60.0596	DCA_se2_ag1_m_05 - phones	G	60.1496
60.0596	DCA_se2_ag1_m_05 - words	game	60.5296
60.1496	DCA_se2_ag1_m_05 - phones	EY1	60.4296
60.4296	DCA_se2_ag1_m_05 - phones	M	60.5296
60.5296	DCA_se2_ag1_m_05 - phones	sp	61.2101
61.2101	DCA_se2_ag1_m_05 - phones	W	61.2501
61.2101	DCA_se2_ag1_m_05 - words	well	61.7401
61.2501	DCA_se2_ag1_m_05 - phones	EH1	61.6101
61.6101	DCA_se2_ag1_m_05 - phones	L	61.7401
61.7401	DCA_se2_ag1_m_05 - phones	sp	62.4207
62.4207	DCA_se2_ag1_m_05 - phones	DH	62.5407
62.4207	DCA_se2_ag1_m_05 - words	the	62.6407
62.5407	DCA_se2_ag1_m_05 - phones	AH1	62.6407
62.6407	DCA_se2_ag1_m_05 - phones	AH1	62.7107
62.6407	DCA_se2_ag1_m_05 - words	other	62.8307
62.7107	DCA_se2_ag1_m_05 - phones	DH	62.7807
62.7807	DCA_se2_ag1_m_05 - phones	ER0	62.8307
62.8307	DCA_se2_ag1_m_05 - phones	W	62.8807
62.8307	DCA_se2_ag1_m_05 - words	one	63.0207
62.8807	DCA_se2_ag1_m_05 - phones	AH1	62.9207
62.9207	DCA_se2_ag1_m_05 - phones	N	63.0207
63.0207	DCA_se2_ag1_m_05 - phones	W	63.0707
63.0207	DCA_se2_ag1_m_05 - words	would	63.1407
63.0707	DCA_se2_ag1_m_05 - phones	UH1	63.1107
63.1107	DCA_se2_ag1_m_05 - phones	D	63.1407
63.1407	DCA_se2_ag1_m_05 - phones	sp	63.1907
63.1907	DCA_se2_ag1_m_05 - phones	IY1	63.3007
63.1907	DCA_se2_ag1_m_05 - words	eat	63.3607
63.3007	DCA_se2_ag1_m_05 - phones	T	63.3607
63.3607	DCA_se2_ag1_m_05 - phones	sp	63.3907
63.3907	DCA_se2_ag1_m_05 - phones	DH	63.4407
63.3907	DCA_se2_ag1_m_05 - words	the	63.4807
63.4407	DCA_se2_ag1_m_05 - phones	AH0	63.4807
63.4807	DCA_se2_ag1_m_05 - phones	P	63.6007
63.4807	DCA_se2_ag1_m_05 - words	peg	63.9107
63.6007	DCA_se2_ag1_m_05 - phones	EH1	63.7907
63.7907	DCA_se2_ag1_m_05 - phones	G	63.9107
63.9107	DCA_se2_ag1_m_05 - phones	sp	64.0707
64.1925	DCA_se2_ag1_m_05 - phones	AH1	64.4625
64.1925	DCA_se2_ag1_m_05 - words	other	64.5825
64.4625	DCA_se2_ag1_m_05 - phones	DH	64.5025
64.5025	DCA_se2_ag1_m_05 - phones	ER0	64.5825
64.5825	DCA_se2_ag1_m_05 - phones	W	64.6625
64.5825	DCA_se2_ag1_m_05 - words	words	64.8625
64.6625	DCA_se2_ag1_m_05 - phones	ER1	64.7625
64.7625	DCA_se2_ag1_m_05 - phones	D	64.8125
64.8125	DCA_se2_ag1_m_05 - phones	Z	64.8625
64.8625	DCA_se2_ag1_m_05 - phones	DH	64.9125
64.8625	DCA_se2_ag1_m_05 - words	they	65.0025
64.9125	DCA_se2_ag1_m_05 - phones	EY1	65.0025
65.0025	DCA_se2_ag1_m_05 - phones	W	65.1025
65.0025	DCA_se2_ag1_m_05 - words	would	65.1925
65.1025	DCA_se2_ag1_m_05 - phones	UH1	65.1425
65.1425	DCA_se2_ag1_m_05 - phones	D	65.1925
65.1925	DCA_se2_ag1_m_05 - words	uh	65.5425
65.1925	DCA_se2_ag1_m_05 - phones	AH1	65.5425
65.5425	DCA_se2_ag1_m_05 - phones	sp	65.6425
66.7997	DCA_se2_ag1_m_05 - phones	S	66.8597
66.7997	DCA_se2_ag1_m_05 - words	stick	66.9697
66.8597	DCA_se2_ag1_m_05 - phones	T	66.9097
66.9097	DCA_se2_ag1_m_05 - phones	IH1	66.9397
66.9397	DCA_se2_ag1_m_05 - phones	K	66.9697
66.9697	DCA_se2_ag1_m_05 - phones	DH	66.9997
66.9697	DCA_se2_ag1_m_05 - words	the	67.0697
66.9997	DCA_se2_ag1_m_05 - phones	AH0	67.0697
67.0697	DCA_se2_ag1_m_05 - phones	S	67.1597
67.0697	DCA_se2_ag1_m_05 - words	screwdriver	67.7597
67.1597	DCA_se2_ag1_m_05 - phones	K	67.1897
67.1897	DCA_se2_ag1_m_05 - phones	R	67.2297
67.2297	DCA_se2_ag1_m_05 - phones	UW1	67.2797
67.2797	DCA_se2_ag1_m_05 - phones	D	67.3297
67.3297	DCA_se2_ag1_m_05 - phones	R	67.3897
67.3897	DCA_se2_ag1_m_05 - phones	AY2	67.4697
67.4697	DCA_se2_ag1_m_05 - phones	V	67.5597
67.5597	DCA_se2_ag1_m_05 - phones	ER0	67.7597
67.8059	DCA_se2_ag1_m_05 - phones	EH1	67.8659
67.8059	DCA_se2_ag1_m_05 - words	as	67.9659
67.8659	DCA_se2_ag1_m_05 - phones	Z	67.9659
67.9659	DCA_se2_ag1_m_05 - phones	F	68.0459
67.9659	DCA_se2_ag1_m_05 - words	far	68.1859
68.0459	DCA_se2_ag1_m_05 - phones	AA1	68.1559
68.1559	DCA_se2_ag1_m_05 - phones	R	68.1859
68.1859	DCA_se2_ag1_m_05 - phones	D	68.2359
68.1859	DCA_se2_ag1_m_05 - words	down	68.3359
68.2359	DCA_se2_ag1_m_05 - phones	AW1	68.3059
68.3059	DCA_se2_ag1_m_05 - phones	N	68.3359
68.3359	DCA_se2_ag1_m_05 - phones	IH0	68.3659
68.3359	DCA_se2_ag1_m_05 - words	in	68.4059
68.3659	DCA_se2_ag1_m_05 - phones	N	68.4059
68.4059	DCA_se2_ag1_m_05 - phones	DH	68.4359
68.4059	DCA_se2_ag1_m_05 - words	the	68.4859
68.4359	DCA_se2_ag1_m_05 - phones	AH0	68.4859
68.4859	DCA_se2_ag1_m_05 - phones	G	68.5359
68.4859	DCA_se2_ag1_m_05 - words	ground	68.7359
68.5359	DCA_se2_ag1_m_05 - phones	R	68.5859
68.5859	DCA_se2_ag1_m_05 - phones	AW1	68.6759
68.6759	DCA_se2_ag1_m_05 - phones	N	68.7059
68.7059	DCA_se2_ag1_m_05 - phones	D	68.7359
68.7359	DCA_se2_ag1_m_05 - phones	AE1	68.7959
68.7359	DCA_se2_ag1_m_05 - words	as	68.8759
68.7959	DCA_se2_ag1_m_05 - phones	Z	68.8759
68.8759	DCA_se2_ag1_m_05 - phones	DH	68.9259
68.8759	DCA_se2_ag1_m_05 - words	they	69.0059
68.9259	DCA_se2_ag1_m_05 - phones	EY1	69.0059
69.0059	DCA_se2_ag1_m_05 - phones	K	69.0359
69.0059	DCA_se2_ag1_m_05 - words	could	69.3059
69.0359	DCA_se2_ag1_m_05 - phones	UH1	69.0959
69.0959	DCA_se2_ag1_m_05 - phones	D	69.3059
69.3469	DCA_se2_ag1_m_05 - phones	EH1	69.4269
69.3469	DCA_se2_ag1_m_05 - words	as	69.5169
69.4269	DCA_se2_ag1_m_05 - phones	Z	69.5169
69.5169	DCA_se2_ag1_m_05 - phones	IH1	69.5469
69.5169	DCA_se2_ag1_m_05 - words	it	69.5969
69.5469	DCA_se2_ag1_m_05 - phones	T	69.5969
69.5969	DCA_se2_ag1_m_05 - phones	W	69.6469
69.5969	DCA_se2_ag1_m_05 - words	would	69.7269
69.6469	DCA_se2_ag1_m_05 - phones	UH1	69.6869
69.6869	DCA_se2_ag1_m_05 - phones	D	69.7269
69.7269	DCA_se2_ag1_m_05 - phones	G	69.8069
69.7269	DCA_se2_ag1_m_05 - words	go	70.0469
69.8069	DCA_se2_ag1_m_05 - phones	OW1	70.0469
70.0469	DCA_se2_ag1_m_05 - phones	sp	70.1869
70.2313	DCA_se2_ag1_m_05 - phones	AH0	70.4113
70.2313	DCA_se2_ag1_m_05 - words	and	70.4713
70.4113	DCA_se2_ag1_m_05 - phones	N	70.4713
70.4713	DCA_se2_ag1_m_05 - phones	AH1	70.5513
70.4713	DCA_se2_ag1_m_05 - words	um	70.6813
70.5513	DCA_se2_ag1_m_05 - phones	M	70.6813
70.6813	DCA_se2_ag1_m_05 - phones	sp	70.9913
71.0749	DCA_se2_ag1_m_05 - phones	HH	71.1349
71.0749	DCA_se2_ag1_m_05 - words	he	71.1649
71.1349	DCA_se2_ag1_m_05 - phones	IY1	71.1649
71.1649	DCA_se2_ag1_m_05 - phones	W	71.2049
71.1649	DCA_se2_ag1_m_05 - words	would	71.2849
71.2049	DCA_se2_ag1_m_05 - phones	UH1	71.2449
71.2449	DCA_se2_ag1_m_05 - phones	D	71.2849
71.2849	DCA_se2_ag1_m_05 - phones	T	71.3449
71.2849	DCA_se2_ag1_m_05 - words	try	71.4249
71.3449	DCA_se2_ag1_m_05 - phones	R	71.3849
71.3849	DCA_se2_ag1_m_05 - phones	AY1	71.4249
71.4249	DCA_se2_ag1_m_05 - phones	T	71.4549
71.4249	DCA_se2_ag1_m_05 - words	to	71.5149
71.4549	DCA_se2_ag1_m_05 - phones	AH0	71.5149
71.5149	DCA_se2_ag1_m_05 - phones	G	71.5749
71.5149	DCA_se2_ag1_m_05 - words	get	71.6549
71.5749	DCA_se2_ag1_m_05 - phones	IH1	71.6249
71.6249	DCA_se2_ag1_m_05 - phones	T	71.6549
71.6549	DCA_se2_ag1_m_05 - phones	IH0	71.6849
71.6549	DCA_se2_ag1_m_05 - words	it	71.7549
71.6849	DCA_se2_ag1_m_05 - phones	T	71.7549
71.7549	DCA_se2_ag1_m_05 - phones	AW1	71.8549
71.7549	DCA_se2_ag1_m_05 - words	out	71.9449
71.8549	DCA_se2_ag1_m_05 - phones	T	71.9449
71.9449	DCA_se2_ag1_m_05 - phones	sp	71.9949
71.9949	DCA_se2_ag1_m_05 - phones	W	72.0549
71.9949	DCA_se2_ag1_m_05 - words	with	72.1449
72.0549	DCA_se2_ag1_m_05 - phones	IH0	72.0849
72.0849	DCA_se2_ag1_m_05 - phones	TH	72.1449
72.1449	DCA_se2_ag1_m_05 - phones	HH	72.1749
72.1449	DCA_se2_ag1_m_05 - words	his	72.3349
72.1749	DCA_se2_ag1_m_05 - phones	IH0	72.2149
72.2149	DCA_se2_ag1_m_05 - phones	Z	72.3349
72.3349	DCA_se2_ag1_m_05 - phones	T	72.4149
72.3349	DCA_se2_ag1_m_05 - words	teeth	72.7249
72.4149	DCA_se2_ag1_m_05 - phones	IY1	72.5449
72.5449	DCA_se2_ag1_m_05 - phones	TH	72.7249
72.6756	DCA_int_01 - phones	sil	72.7956
72.7956	DCA_int_01 - phones	OW1	73.2756
72.7956	DCA_int_01 - words	oh	73.2756
73.2756	DCA_int_01 - phones	sp	78.2190
74.3767	DCA_se2_ag1_m_05 - phones	sil	74.5467
74.5467	DCA_se2_ag1_m_05 - phones	S	74.6367
74.5467	DCA_se2_ag1_m_05 - words	so	74.6767
74.6367	DCA_se2_ag1_m_05 - phones	OW1	74.6767
74.6767	DCA_se2_ag1_m_05 - phones	IH0	74.7067
74.6767	DCA_se2_ag1_m_05 - words	in	74.7367
74.7067	DCA_se2_ag1_m_05 - phones	N	74.7367
74.7367	DCA_se2_ag1_m_05 - phones	DH	74.7767
74.7367	DCA_se2_ag1_m_05 - words	that	74.8867
74.7767	DCA_se2_ag1_m_05 - phones	AE1	74.8067
74.8067	DCA_se2_ag1_m_05 - phones	T	74.8867
74.8867	DCA_se2_ag1_m_05 - phones	W	74.9567
74.8867	DCA_se2_ag1_m_05 - words	way	74.9967
74.9567	DCA_se2_ag1_m_05 - phones	EY1	74.9967
74.9967	DCA_se2_ag1_m_05 - phones	HH	75.0267
74.9967	DCA_se2_ag1_m_05 - words	he	75.0967
75.0267	DCA_se2_ag1_m_05 - phones	IY1	75.0967
75.0967	DCA_se2_ag1_m_05 - phones	W	75.1267
75.0967	DCA_se2_ag1_m_05 - words	would	75.1867
75.1267	DCA_se2_ag1_m_05 - phones	UH1	75.1567
75.1567	DCA_se2_ag1_m_05 - phones	D	75.1867
75.1867	DCA_se2_ag1_m_05 - phones	IY1	75.3067
75.1867	DCA_se2_ag1_m_05 - words	eat	75.3367
75.3067	DCA_se2_ag1_m_05 - phones	T	75.3367
75.3367	DCA_se2_ag1_m_05 - phones	sp	75.3767
75.3767	DCA_se2_ag1_m_05 - phones	DH	75.4167
75.3767	DCA_se2_ag1_m_05 - words	the	75.4667
75.4167	DCA_se2_ag1_m_05 - phones	AH0	75.4667
75.4667	DCA_se2_ag1_m_05 - phones	P	75.5467
75.4667	DCA_se2_ag1_m_05 - words	peg	75.7767
75.5467	DCA_se2_ag1_m_05 - phones	EH1	75.6967
75.6967	DCA_se2_ag1_m_05 - phones	G	75.7767
75.7767	DCA_se2_ag1_m_05 - phones	sp	75.9267
78.2190	DCA_int_01 - phones	HH	78.2990
78.2190	DCA_int_01 - words	how	78.3690
78.2990	DCA_int_01 - phones	AW1	78.3690
78.3690	DCA_int_01 - phones	D	78.4990
78.3690	DCA_int_01 - words	did	78.5990
78.4990	DCA_int_01 - phones	IH0	78.5290
78.5290	DCA_int_01 - phones	D	78.5990
78.5990	DCA_int_01 - phones	sp	78.6290
78.6290	DCA_int_01 - phones	Y	78.6890
78.6290	DCA_int_01 - words	you	78.8590
78.6890	DCA_int_01 - phones	UW1	78.8590
78.8590	DCA_int_01 - words	uh	79.0590
78.8590	DCA_int_01 - phones	AH1	79.0590
79.0590	DCA_int_01 - phones	P	79.0890
79.0590	DCA_int_01 - words	play	79.3690
79.0890	DCA_int_01 - phones	L	79.1290
79.1290	DCA_int_01 - phones	EY1	79.3690
79.3690	DCA_int_01 - phones	HH	79.4090
79.3690	DCA_int_01 - words	hide	79.6390
79.4090	DCA_int_01 - phones	AY1	79.5490
79.5490	DCA_int_01 - phones	D	79.6390
79.6390	DCA_int_01 - phones	AH0	79.6790
79.6390	DCA_int_01 - words	and	79.7690
79.6790	DCA_int_01 - phones	N	79.7090
79.7090	DCA_int_01 - phones	D	79.7690
79.7690	DCA_int_01 - phones	S	79.8290
79.7690	DCA_int_01 - words	seek	80.0290
79.8290	DCA_int_01 - phones	IY1	79.9090
79.9090	DCA_int_01 - phones	K	80.0290
80.0290	DCA_int_01 - phones	sp	80.1590
80.6886	DCA_se2_ag1_m_05 - phones	HH	80.7786
80.6886	DCA_se2_ag1_m_05 - words	hide	80.9186
80.7786	DCA_se2_ag1_m_05 - phones	AY1	80.8886
80.8886	DCA_se2_ag1_m_05 - phones	D	80.9186
80.9186	DCA_se2_ag1_m_05 - phones	AH0	80.9786
80.9186	DCA_se2_ag1_m_05 - words	and	81.0486
80.9786	DCA_se2_ag1_m_05 - phones	N	81.0486
81.0486	DCA_se2_ag1_m_05 - phones	S	81.2086
81.0486	DCA_se2_ag1_m_05 - words	seek	81.4086
81.2086	DCA_se2_ag1_m_05 - phones	IY1	81.3086
81.3086	DCA_se2_ag1_m_05 - phones	K	81.4086
81.4086	DCA_se2_ag1_m_05 - phones	sp	81.4486
81.4486	DCA_se2_ag1_m_05 - phones	Y	81.5486
81.4486	DCA_se2_ag1_m_05 - words	you	81.6286
81.5486	DCA_se2_ag1_m_05 - phones	UW1	81.6286
81.6286	DCA_se2_ag1_m_05 - phones	W	81.7286
81.6286	DCA_se2_ag1_m_05 - words	would	81.8286
81.7286	DCA_se2_ag1_m_05 - phones	UH1	81.7786
81.7786	DCA_se2_ag1_m_05 - phones	D	81.8286
81.8286	DCA_se2_ag1_m_05 - phones	AH1	81.8586
81.8286	DCA_se2_ag1_m_05 - words	uh	81.8586
81.8586	DCA_se2_ag1_m_05 - phones	sp	83.6308
83.6308	DCA_se2_ag1_m_05 - phones	S	83.7808
83.6308	DCA_se2_ag1_m_05 - words	select	84.0108
83.7808	DCA_se2_ag1_m_05 - phones	AH0	83.8108
83.8108	DCA_se2_ag1_m_05 - phones	L	83.8508
83.8508	DCA_se2_ag1_m_05 - phones	EH1	83.9408
83.9408	DCA_se2_ag1_m_05 - phones	K	83.9808
83.9808	DCA_se2_ag1_m_05 - phones	T	84.0108
84.0108	DCA_se2_ag1_m_05 - phones	EY1	84.0608
84.0108	DCA_se2_ag1_m_05 - words	a	84.0608
84.0608	DCA_se2_ag1_m_05 - phones	K	84.1808
84.0608	DCA_se2_ag1_m_05 - words	candidate	84.8208
84.1808	DCA_se2_ag1_m_05 - phones	AE1	84.2708
84.2708	DCA_se2_ag1_m_05 - phones	N	84.3108
84.3108	DCA_se2_ag1_m_05 - phones	D	84.3508
84.3508	DCA_se2_ag1_m_05 - phones	AH0	84.3908
84.3908	DCA_se2_ag1_m_05 - phones	D	84.4808
84.4808	DCA_se2_ag1_m_05 - phones	EY0	84.7508
84.7508	DCA_se2_ag1_m_05 - phones	T	84.8208
84.8550	DCA_se2_ag1_m_05 - phones	sil	85.9250
85.9250	DCA_se2_ag1_m_05 - phones	T	85.9550
85.9250	DCA_se2_ag1_m_05 - words	to	85.9850
85.9550	DCA_se2_ag1_m_05 - phones	AH0	85.9850
85.9850	DCA_se2_ag1_m_05 - phones	sp	86.0550
86.0550	DCA_se2_ag1_m_05 - phones	AH1	86.0850
86.0550	DCA_se2_ag1_m_05 - words	uh	86.0850
87.8900	DCA_se2_ag1_m_05 - phones	sil	88.0000
88.0000	DCA_se2_ag1_m_05 - phones	S	88.1800
88.0000	DCA_se2_ag1_m_05 - words	select	88.4200
88.1800	DCA_se2_ag1_m_05 - phones	AH0	88.2200
88.2200	DCA_se2_ag1_m_05 - phones	L	88.2700
88.2700	DCA_se2_ag1_m_05 - phones	EH1	88.3300
88.3300	DCA_se2_ag1_m_05 - phones	K	88.3900
88.3900	DCA_se2_ag1_m_05 - phones	T	88.4200
88.4200	DCA_se2_ag1_m_05 - words	a	88.4600
88.4200	DCA_se2_ag1_m_05 - phones	EY1	88.4600
88.4600	DCA_se2_ag1_m_05 - phones	K	88.6100
88.4600	DCA_se2_ag1_m_05 - words	candidate	89.2500
88.6100	DCA_se2_ag1_m_05 - phones	AE1	88.7200
88.7200	DCA_se2_ag1_m_05 - phones	N	88.8000
88.8000	DCA_se2_ag1_m_05 - phones	AH0	88.8300
88.8300	DCA_se2_ag1_m_05 - phones	D	88.8600
88.8600	DCA_se2_ag1_m_05 - phones	IH0	88.9500
88.9500	DCA_se2_ag1_m_05 - phones	T	89.2500
90.1449	DCA_se2_ag1_m_05 - phones	sil	90.3149
90.3149	DCA_se2_ag1_m_05 - phones	T	90.4349
90.3149	DCA_se2_ag1_m_05 - words	to	90.6149
90.4349	DCA_se2_ag1_m_05 - phones	UW1	90.6149
90.6149	DCA_se2_ag1_m_05 - phones	sp	90.8349
91.0135	DCA_se2_ag1_m_05 - phones	K	91.1235
91.0135	DCA_se2_ag1_m_05 - words	cover	91.3235
91.1235	DCA_se2_ag1_m_05 - phones	AH1	91.1835
91.1835	DCA_se2_ag1_m_05 - phones	V	91.2835
91.2835	DCA_se2_ag1_m_05 - phones	ER0	91.3235
91.3235	DCA_se2_ag1_m_05 - phones	HH	91.3535
91.3235	DCA_se2_ag1_m_05 - words	himself	91.9335
91.3535	DCA_se2_ag1_m_05 - phones	IH0	91.4235
91.4235	DCA_se2_ag1_m_05 - phones	M	91.4935
91.4935	DCA_se2_ag1_m_05 - phones	S	91.6035
91.6035	DCA_se2_ag1_m_05 - phones	EH1	91.6835
91.6835	DCA_se2_ag1_m_05 - phones	L	91.8035
91.8035	DCA_se2_ag1_m_05 - phones	F	91.9335
92.3527	DCA_se2_ag1_m_05 - phones	B	92.5127
92.3527	DCA_se2_ag1_m_05 - words	by	92.6627
92.5127	DCA_se2_ag1_m_05 - phones	AY1	92.6627
92.6627	DCA_se2_ag1_m_05 - phones	AH1	92.9427
92.6627	DCA_se2_ag1_m_05 - words	uh	92.9427
92.9427	DCA_se2_ag1_m_05 - phones	W	92.9927
92.9427	DCA_se2_ag1_m_05 - words	well	93.1527
92.9927	DCA_se2_ag1_m_05 - phones	EH1	93.0627
93.0627	DCA_se2_ag1_m_05 - phones	L	93.1527
93.1527	DCA_se2_ag1_m_05 - phones	sp	93.1827
93.1827	DCA_se2_ag1_m_05 - phones	P	93.2727
93.1827	DCA_se2_ag1_m_05 - words	placing	93.5927
93.2727	DCA_se2_ag1_m_05 - phones	L	93.3127
93.3127	DCA_se2_ag1_m_05 - phones	EY1	93.3727
93.3727	DCA_se2_ag1_m_05 - phones	S	93.5027
93.5027	DCA_se2_ag1_m_05 - phones	IH0	93.5427
93.5427	DCA_se2_ag1_m_05 - phones	NG	93.5927
93.5927	DCA_se2_ag1_m_05 - phones	HH	93.6627
93.5927	DCA_se2_ag1_m_05 - words	his	93.9627
93.6627	DCA_se2_ag1_m_05 - phones	IH0	93.7327
93.7327	DCA_se2_ag1_m_05 - phones	Z	93.9627
93.9627	DCA_se2_ag1_m_05 - phones	sp	94.6064
94.6064	DCA_se2_ag1_m_05 - phones	F	94.7164
94.6064	DCA_se2_ag1_m_05 - words	forearms	95.2064
94.7164	DCA_se2_ag1_m_05 - phones	AO1	94.8464
94.8464	DCA_se2_ag1_m_05 - phones	R	94.8764
94.8764	DCA_se2_ag1_m_05 - phones	AA2	95.0364
95.0364	DCA_se2_ag1_m_05 - phones	R	95.0664
95.0664	DCA_se2_ag1_m_05 - phones	M	95.1364
95.1364	DCA_se2_ag1_m_05 - phones	Z	95.2064
95.2064	DCA_se2_ag1_m_05 - phones	OW1	95.2764
95.2064	DCA_se2_ag1_m_05 - words	over	95.3764
95.2764	DCA_se2_ag1_m_05 - phones	V	95.3464
95.3464	DCA_se2_ag1_m_05 - phones	ER0	95.3764
95.3764	DCA_se2_ag1_m_05 - phones	HH	95.4064
95.3764	DCA_se2_ag1_m_05 - words	his	95.5264
95.4064	DCA_se2_ag1_m_05 - phones	IH0	95.4364
95.4364	DCA_se2_ag1_m_05 - phones	Z	95.5264
95.5264	DCA_se2_ag1_m_05 - phones	AY1	95.9964
95.5264	DCA_se2_ag1_m_05 - words	eyes	96.3964
95.9964	DCA_se2_ag1_m_05 - phones	Z	96.3964
97.0446	DCA_se2_ag1_m_05 - phones	sil	97.1246
97.1246	DCA_se2_ag1_m_05 - phones	AE1	97.2646
97.1246	DCA_se2_ag1_m_05 - words	and	97.3346
97.2646	DCA_se2_ag1_m_05 - phones	N	97.3346
97.3346	DCA_se2_ag1_m_05 - phones	AH1	97.6846
97.3346	DCA_se2_ag1_m_05 - words	uh	97.6846
97.6846	DCA_se2_ag1_m_05 - phones	sp	98.0776
98.0776	DCA_se2_ag1_m_05 - phones	AH0	98.1276
98.0776	DCA_se2_ag1_m_05 - words	against	98.3376
98.1276	DCA_se2_ag1_m_05 - phones	G	98.1676
98.1676	DCA_se2_ag1_m_05 - phones	EH1	98.1976
98.1976	DCA_se2_ag1_m_05 - phones	N	98.2476
98.2476	DCA_se2_ag1_m_05 - phones	S	98.3076
98.3076	DCA_se2_ag1_m_05 - phones	T	98.3376
98.3376	DCA_se2_ag1_m_05 - phones	DH	98.3676
98.3376	DCA_se2_ag1_m_05 - words	the	98.3976
98.3676	DCA_se2_ag1_m_05 - phones	AH0	98.3976
98.3976	DCA_se2_ag1_m_05 - phones	L	98.4476
98.3976	DCA_se2_ag1_m_05 - words	lamp	98.6576
98.4476	DCA_se2_ag1_m_05 - phones	AE1	98.5676
98.5676	DCA_se2_ag1_m_05 - phones	M	98.6176
98.6176	DCA_se2_ag1_m_05 - phones	P	98.6576
98.6576	DCA_se2_ag1_m_05 - phones	P	98.6876
98.6576	DCA_se2_ag1_m_05 - words	post	98.9576
98.6876	DCA_se2_ag1_m_05 - phones	OW1	98.8476
98.8476	DCA_se2_ag1_m_05 - phones	S	98.9176
98.9176	DCA_se2_ag1_m_05 - phones	T	98.9576
98.9576	DCA_se2_ag1_m_05 - phones	AH1	98.9976
98.9576	DCA_se2_ag1_m_05 - words	up	99.0776
98.9976	DCA_se2_ag1_m_05 - phones	P	99.0776
99.0776	DCA_se2_ag1_m_05 - phones	AH0	99.1076
99.0776	DCA_se2_ag1_m_05 - words	against	99.2976
99.1076	DCA_se2_ag1_m_05 - phones	G	99.1376
99.1376	DCA_se2_ag1_m_05 - phones	EH1	99.1776
99.1776	DCA_se2_ag1_m_05 - phones	N	99.2176
99.2176	DCA_se2_ag1_m_05 - phones	S	99.2676
99.2676	DCA_se2_ag1_m_05 - phones	T	99.2976
99.2976	DCA_se2_ag1_m_05 - phones	DH	99.3276
99.2976	DCA_se2_ag1_m_05 - words	the	99.3576
99.3276	DCA_se2_ag1_m_05 - phones	AH0	99.3576
99.3576	DCA_se2_ag1_m_05 - phones	L	99.3976
99.3576	DCA_se2_ag1_m_05 - words	lamp	99.5576
99.3976	DCA_se2_ag1_m_05 - phones	AE1	99.4976
99.4976	DCA_se2_ag1_m_05 - phones	M	99.5276
99.5276	DCA_se2_ag1_m_05 - phones	P	99.5576
99.5576	DCA_se2_ag1_m_05 - phones	P	99.6076
99.5576	DCA_se2_ag1_m_05 - words	post	100.1076
99.6076	DCA_se2_ag1_m_05 - phones	OW1	99.7576
99.7576	DCA_se2_ag1_m_05 - phones	S	99.8776
99.8776	DCA_se2_ag1_m_05 - phones	T	100.1076
100.9657	DCA_se2_ag1_m_05 - phones	sil	101.0657
101.0657	DCA_se2_ag1_m_05 - phones	AH0	101.1057
101.0657	DCA_se2_ag1_m_05 - words	and	101.1457
101.1057	DCA_se2_ag1_m_05 - phones	N	101.1457
101.1457	DCA_se2_ag1_m_05 - phones	AO1	101.2657
101.1457	DCA_se2_ag1_m_05 - words	all	101.3157
101.2657	DCA_se2_ag1_m_05 - phones	L	101.3157
101.3157	DCA_se2_ag1_m_05 - phones	DH	101.3657
101.3157	DCA_se2_ag1_m_05 - words	the	101.3957
101.3657	DCA_se2_ag1_m_05 - phones	AH1	101.3957
101.3957	DCA_se2_ag1_m_05 - phones	AH1	101.5057
101.3957	DCA_se2_ag1_m_05 - words	others	101.8457
101.5057	DCA_se2_ag1_m_05 - phones	DH	101.6057
101.6057	DCA_se2_ag1_m_05 - phones	ER0	101.7157
101.7157	DCA_se2_ag1_m_05 - phones	Z	101.8457
101.8457	DCA_se2_ag1_m_05 - phones	W	101.9057
101.8457	DCA_se2_ag1_m_05 - words	would	102.0357
101.9057	DCA_se2_ag1_m_05 - phones	UH1	101.9557
101.9557	DCA_se2_ag1_m_05 - phones	D	102.0357
102.0937	DCA_se2_ag1_m_05 - phones	W	102.2737
102.0937	DCA_se2_ag1_m_05 - words	well	102.5337
102.2737	DCA_se2_ag1_m_05 - phones	EH1	102.3137
102.3137	DCA_se2_ag1_m_05 - phones	L	102.5337
102.5337	DCA_se2_ag1_m_05 - phones	sp	103.1308
103.1308	DCA_se2_ag1_m_05 - phones	R	103.2108
103.1308	DCA_se2_ag1_m_05 - words	run	103.2908
103.2108	DCA_se2_ag1_m_05 - phones	AH1	103.2408
103.2408	DCA_se2_ag1_m_05 - phones	N	103.2908
103.2908	DCA_se2_ag1_m_05 - phones	AH0	103.3408
103.2908	DCA_se2_ag1_m_05 - words	and	103.3908
103.3408	DCA_se2_ag1_m_05 - phones	N	103.3908
103.3908	DCA_se2_ag1_m_05 - phones	HH	103.5108
103.3908	DCA_se2_ag1_m_05 - words	hide	103.8208
103.5108	DCA_se2_ag1_m_05 - phones	AY1	103.7508
103.7508	DCA_se2_ag1_m_05 - phones	D	103.8208
103.8208	DCA_se2_ag1_m_05 - phones	sp	103.9908
103.9350	DCA_int_01 - phones	M	104.4150
103.9350	DCA_int_01 - words	mm-hm	104.4750
104.4150	DCA_int_01 - phones	HH	104.4450
104.4450	DCA_int_01 - phones	M	104.4750
104.4750	DCA_int_01 - phones	sp	105.2915
105.2915	DCA_int_01 - phones	HH	105.3215
105.2915	DCA_int_01 - words	how	105.3515
105.3215	DCA_int_01 - phones	AW1	105.3515
105.3515	DCA_int_01 - phones	D	105.4815
105.3515	DCA_int_01 - words	did	105.5415
105.4815	DCA_int_01 - phones	IH0	105.5115
105.5115	DCA_int_01 - phones	D	105.5415
105.5415	DCA_int_01 - phones	Y	105.5715
105.5415	DCA_int_01 - words	you	105.6615
105.5715	DCA_int_01 - phones	UW1	105.6615
105.6615	DCA_int_01 - phones	sp	105.6915
105.6915	DCA_int_01 - phones	P	105.7315
105.6915	DCA_int_01 - words	pick	105.8415
105.7315	DCA_int_01 - phones	IH1	105.7915
105.7915	DCA_int_01 - phones	K	105.8415
105.8415	DCA_int_01 - phones	sp	105.9015
105.9015	DCA_int_01 - phones	DH	105.9415
105.9015	DCA_int_01 - words	the	106.0715
105.9415	DCA_int_01 - phones	AH0	106.0715
106.0715	DCA_int_01 - phones	sp	106.1015
106.1015	DCA_int_01 - phones	G	106.1315
106.1015	DCA_int_01 - words	guy	106.3115
106.1315	DCA_int_01 - phones	AY1	106.3115
106.3115	DCA_int_01 - phones	sp	106.3415
106.3415	DCA_int_01 - phones	T	106.3715
106.3415	DCA_int_01 - words	to	106.4215
106.3715	DCA_int_01 - phones	AH0	106.4215
106.4215	DCA_int_01 - phones	sp	107.5302
107.5302	DCA_int_01 - phones	F	107.6802
107.5302	DCA_int_01 - words	face	107.8702
107.6802	DCA_int_01 - phones	EY1	107.8302
107.8302	DCA_int_01 - phones	S	107.8702
107.8702	DCA_int_01 - phones	AH0	107.9402
107.8702	DCA_int_01 - words	against	108.2002
107.9402	DCA_int_01 - phones	G	108.0002
108.0002	DCA_int_01 - phones	EH1	108.0802
108.0802	DCA_int_01 - phones	N	108.1402
108.1402	DCA_int_01 - phones	S	108.1702
108.1702	DCA_int_01 - phones	T	108.2002
108.2002	DCA_int_01 - phones	DH	108.2302
108.2002	DCA_int_01 - words	the	108.3002
108.2302	DCA_int_01 - phones	AH0	108.3002
108.3002	DCA_int_01 - phones	L	108.3502
108.3002	DCA_int_01 - words	lamp	108.5802
108.3502	DCA_int_01 - phones	AE1	108.4402
108.4402	DCA_int_01 - phones	M	108.5502
108.5502	DCA_int_01 - phones	P	108.5802
108.5802	DCA_int_01 - phones	P	108.6102
108.5802	DCA_int_01 - words	post	108.8802
108.6102	DCA_int_01 - phones	OW1	108.8202
108.8202	DCA_int_01 - phones	S	108.8502
108.8502	DCA_int_01 - phones	T	108.8802
108.8802	DCA_int_01 - phones	HH	108.9202
108.8802	DCA_int_01 - words	how	109.1902
108.9202	DCA_int_01 - phones	AW1	109.1902
109.0867	DCA_se2_ag1_m_05 - phones	IH0	109.1567
109.0867	DCA_se2_ag1_m_05 - words	it	109.1867
109.1567	DCA_se2_ag1_m_05 - phones	T	109.1867
109.1867	DCA_se2_ag1_m_05 - phones	W	109.2167
109.1867	DCA_se2_ag1_m_05 - words	was	109.3067
109.2167	DCA_se2_ag1_m_05 - phones	AH0	109.2567
109.2567	DCA_se2_ag1_m_05 - phones	Z	109.3067
109.3067	DCA_se2_ag1_m_05 - phones	AH0	109.3467
109.3067	DCA_se2_ag1_m_05 - words	a	109.3467
109.3467	DCA_se2_ag1_m_05 - phones	HH	109.4467
109.3467	DCA_se2_ag1_m_05 - words	hot	109.5467
109.4467	DCA_se2_ag1_m_05 - phones	AA1	109.4767
109.4767	DCA_se2_ag1_m_05 - phones	T	109.5467
109.5467	DCA_se2_ag1_m_05 - phones	P	109.5767
109.5467	DCA_se2_ag1_m_05 - words	potato	109.8567
109.5767	DCA_se2_ag1_m_05 - phones	AH0	109.6367
109.6367	DCA_se2_ag1_m_05 - phones	T	109.7167
109.7167	DCA_se2_ag1_m_05 - phones	EY1	109.7667
109.7667	DCA_se2_ag1_m_05 - phones	T	109.8267
109.8267	DCA_se2_ag1_m_05 - phones	OW2	109.8567
109.8567	DCA_se2_ag1_m_05 - phones	sp	109.9167
109.9167	DCA_se2_ag1_m_05 - phones	TH	109.9567
109.9167	DCA_se2_ag1_m_05 - words	thing	110.1867
109.9567	DCA_se2_ag1_m_05 - phones	IH1	110.0467
110.0467	DCA_se2_ag1_m_05 - phones	NG	110.1867
110.1867	DCA_se2_ag1_m_05 - phones	sp	110.2167
110.2167	DCA_se2_ag1_m_05 - phones	Y	110.2767
110.2167	DCA_se2_ag1_m_05 - words	you	110.4367
110.2767	DCA_se2_ag1_m_05 - phones	UW1	110.4367
110.4367	DCA_se2_ag1_m_05 - phones	sp	110.4867
110.4867	DCA_se2_ag1_m_05 - phones	N	110.6167
110.4867	DCA_se2_ag1_m_05 - words	know	110.6467
110.6167	DCA_se2_ag1_m_05 - phones	OW1	110.6467
110.6467	DCA_se2_ag1_m_05 - phones	sp	112.4818
111.2845	DCA_int_01 - phones	sil	111.4745
111.4745	DCA_int_01 - phones	HH	111.5045
111.4745	DCA_int_01 - words	how	111.5745
111.5045	DCA_int_01 - phones	AW1	111.5745
111.5745	DCA_int_01 - phones	D	111.6145
111.5745	DCA_int_01 - words	does	111.6945
111.6145	DCA_int_01 - phones	IH0	111.6445
111.6445	DCA_int_01 - phones	Z	111.6945
111.6945	DCA_int_01 - phones	DH	111.7245
111.6945	DCA_int_01 - words	that	111.8445
111.7245	DCA_int_01 - phones	AH0	111.8145
111.8145	DCA_int_01 - phones	T	111.8445
111.8445	DCA_int_01 - phones	W	111.9045
111.8445	DCA_int_01 - words	work	111.9745
111.9045	DCA_int_01 - phones	ER1	111.9345
111.9345	DCA_int_01 - phones	K	111.9745
111.9745	DCA_int_01 - phones	sp	135.7445
112.4818	DCA_se2_ag1_m_05 - phones	W	112.5118
112.4818	DCA_se2_ag1_m_05 - words	well	112.6618
112.5118	DCA_se2_ag1_m_05 - phones	EH1	112.6018
112.6018	DCA_se2_ag1_m_05 - phones	L	112.6618
112.6618	DCA_se2_ag1_m_05 - phones	Y	112.7718
112.6618	DCA_se2_ag1_m_05 - words	you	112.8118
112.7718	DCA_se2_ag1_m_05 - phones	UW1	112.8118
112.8118	DCA_se2_ag1_m_05 - phones	N	112.8518
112.8118	DCA_se2_ag1_m_05 - words	know	112.8918
112.8518	DCA_se2_ag1_m_05 - phones	OW1	112.8918
112.8918	DCA_se2_ag1_m_05 - phones	Y	112.9918
112.8918	DCA_se2_ag1_m_05 - words	you	113.1718
112.9918	DCA_se2_ag1_m_05 - phones	UW1	113.1718
113.1718	DCA_se2_ag1_m_05 - phones	sp	113.4718
114.8919	DCA_se2_ag1_m_05 - phones	Y	115.0019
114.8919	DCA_se2_ag1_m_05 - words	you	115.0319
115.0019	DCA_se2_ag1_m_05 - phones	UW1	115.0319
115.0319	DCA_se2_ag1_m_05 - phones	P	115.1119
115.0319	DCA_se2_ag1_m_05 - words	put	115.2219
115.1119	DCA_se2_ag1_m_05 - phones	UH1	115.1519
115.1519	DCA_se2_ag1_m_05 - phones	T	115.2219
115.2219	DCA_se2_ag1_m_05 - phones	Y	115.2519
115.2219	DCA_se2_ag1_m_05 - words	your	115.3119
115.2519	DCA_se2_ag1_m_05 - phones	UH1	115.2819
115.2819	DCA_se2_ag1_m_05 - phones	R	115.3119
115.3119	DCA_se2_ag1_m_05 - phones	sp	115.3419
115.3419	DCA_se2_ag1_m_05 - phones	AO1	115.6119
115.3419	DCA_se2_ag1_m_05 - words	all	115.6619
115.6119	DCA_se2_ag1_m_05 - phones	L	115.6619
115.6619	DCA_se2_ag1_m_05 - phones	sp	115.8631
115.8631	DCA_se2_ag1_m_05 - phones	AO1	116.0631
115.8631	DCA_se2_ag1_m_05 - words	all	116.2231
116.0631	DCA_se2_ag1_m_05 - phones	L	116.2231
116.2581	DCA_se2_ag1_m_05 - phones	sil	116.2981
116.2981	DCA_se2_ag1_m_05 - phones	IY1	116.4381
116.2981	DCA_se2_ag1_m_05 - words	ea-	116.4381
116.4381	DCA_se2_ag1_m_05 - phones	sp	116.4781
116.4781	DCA_se2_ag1_m_05 - phones	N	116.5481
116.4781	DCA_se2_ag1_m_05 - words	no	116.6381
116.5481	DCA_se2_ag1_m_05 - phones	OW1	116.6381
116.6381	DCA_se2_ag1_m_05 - phones	EH1	116.7081
116.6381	DCA_se2_ag1_m_05 - words	everyone	116.9981
116.7081	DCA_se2_ag1_m_05 - phones	V	116.7481
116.7481	DCA_se2_ag1_m_05 - phones	R	116.7781
116.7781	DCA_se2_ag1_m_05 - phones	IY0	116.8281
116.8281	DCA_se2_ag1_m_05 - phones	W	116.8981
116.8981	DCA_se2_ag1_m_05 - phones	AH2	116.9481
116.9481	DCA_se2_ag1_m_05 - phones	N	116.9981
116.9981	DCA_se2_ag1_m_05 - phones	IH1	117.0481
116.9981	DCA_se2_ag1_m_05 - words	in	117.1281
117.0481	DCA_se2_ag1_m_05 - phones	N	117.1281
117.1281	DCA_se2_ag1_m_05 - phones	DH	117.1581
117.1281	DCA_se2_ag1_m_05 - words	the	117.1981
117.1581	DCA_se2_ag1_m_05 - phones	IY0	117.1981
117.1981	DCA_se2_ag1_m_05 - phones	G	117.2581
117.1981	DCA_se2_ag1_m_05 - words	games	117.5781
117.2581	DCA_se2_ag1_m_05 - phones	EY1	117.4381
117.4381	DCA_se2_ag1_m_05 - phones	M	117.5481
117.5481	DCA_se2_ag1_m_05 - phones	Z	117.5781
117.5781	DCA_se2_ag1_m_05 - phones	W	117.6081
117.5781	DCA_se2_ag1_m_05 - words	would	117.6881
117.6081	DCA_se2_ag1_m_05 - phones	UH1	117.6581
117.6581	DCA_se2_ag1_m_05 - phones	D	117.6881
117.6881	DCA_se2_ag1_m_05 - phones	sp	117.7681
117.8156	DCA_se2_ag1_m_05 - phones	P	117.8556
117.8156	DCA_se2_ag1_m_05 - words	put	117.9456
117.8556	DCA_se2_ag1_m_05 - phones	UH1	117.9156
117.9156	DCA_se2_ag1_m_05 - phones	T	117.9456
117.9456	DCA_se2_ag1_m_05 - phones	DH	117.9956
117.9456	DCA_se2_ag1_m_05 - words	their	118.0956
117.9956	DCA_se2_ag1_m_05 - phones	EH1	118.0456
118.0456	DCA_se2_ag1_m_05 - phones	R	118.0956
118.0956	DCA_se2_ag1_m_05 - phones	HH	118.1456
118.0956	DCA_se2_ag1_m_05 - words	hands	118.3656
118.1456	DCA_se2_ag1_m_05 - phones	AE1	118.2456
118.2456	DCA_se2_ag1_m_05 - phones	N	118.2856
118.2856	DCA_se2_ag1_m_05 - phones	Z	118.3656
118.3656	DCA_se2_ag1_m_05 - phones	T	118.4056
118.3656	DCA_se2_ag1_m_05 - words	together	118.8156
118.4056	DCA_se2_ag1_m_05 - phones	AH0	118.4356
118.4356	DCA_se2_ag1_m_05 - phones	G	118.5056
118.5056	DCA_se2_ag1_m_05 - phones	EH1	118.6556
118.6556	DCA_se2_ag1_m_05 - phones	DH	118.7156
118.7156	DCA_se2_ag1_m_05 - phones	ER0	118.8156
118.8156	DCA_se2_ag1_m_05 - phones	sp	119.0156
119.1280	DCA_se2_ag1_m_05 - phones	Y	119.2080
119.1280	DCA_se2_ag1_m_05 - words	you	119.2580
119.2080	DCA_se2_ag1_m_05 - phones	UW1	119.2580
119.2580	DCA_se2_ag1_m_05 - phones	N	119.2880
119.2580	DCA_se2_ag1_m_05 - words	know	119.3980
119.2880	DCA_se2_ag1_m_05 - phones	OW1	119.3980
119.3980	DCA_se2_ag1_m_05 - phones	sp	119.4680
119.4680	DCA_se2_ag1_m_05 - phones	HH	119.5880
119.4680	DCA_se2_ag1_m_05 - words	one	119.7080
119.5880	DCA_se2_ag1_m_05 - phones	W	119.6280
119.6280	DCA_se2_ag1_m_05 - phones	AH1	119.6580
119.6580	DCA_se2_ag1_m_05 - phones	N	119.7080
119.7080	DCA_se2_ag1_m_05 - phones	AA1	119.7480
119.7080	DCA_se2_ag1_m_05 - words	on	119.7880
119.7480	DCA_se2_ag1_m_05 - phones	N	119.7880
119.7880	DCA_se2_ag1_m_05 - phones	T	119.8880
119.7880	DCA_se2_ag1_m_05 - words	top	120.0280
119.8880	DCA_se2_ag1_m_05 - phones	AA1	119.9780
119.9780	DCA_se2_ag1_m_05 - phones	P	120.0280
120.0280	DCA_se2_ag1_m_05 - phones	AH0	120.0580
120.0280	DCA_se2_ag1_m_05 - words	of	120.0880
120.0580	DCA_se2_ag1_m_05 - phones	V	120.0880
120.0880	DCA_se2_ag1_m_05 - phones	DH	120.1280
120.0880	DCA_se2_ag1_m_05 - words	the	120.1580
120.1280	DCA_se2_ag1_m_05 - phones	AH1	120.1580
120.1580	DCA_se2_ag1_m_05 - phones	AH1	120.2680
120.1580	DCA_se2_ag1_m_05 - words	other	120.7480
120.2680	DCA_se2_ag1_m_05 - phones	DH	120.3180
120.3180	DCA_se2_ag1_m_05 - phones	ER0	120.7480
120.7480	DCA_se2_ag1_m_05 - phones	sp	121.8399
121.8399	DCA_se2_ag1_m_05 - phones	AH0	121.9299
121.8399	DCA_se2_ag1_m_05 - words	and	121.9999
121.9299	DCA_se2_ag1_m_05 - phones	N	121.9699
121.9699	DCA_se2_ag1_m_05 - phones	D	121.9999
121.9999	DCA_se2_ag1_m_05 - phones	DH	122.0499
121.9999	DCA_se2_ag1_m_05 - words	they	122.1499
122.0499	DCA_se2_ag1_m_05 - phones	EY1	122.1499
122.1499	DCA_se2_ag1_m_05 - phones	W	122.2399
122.1499	DCA_se2_ag1_m_05 - words	would	122.3099
122.2399	DCA_se2_ag1_m_05 - phones	UH1	122.2799
122.2799	DCA_se2_ag1_m_05 - phones	D	122.3099
122.3099	DCA_se2_ag1_m_05 - phones	JH	122.3599
122.3099	DCA_se2_ag1_m_05 - words	just	122.4699
122.3599	DCA_se2_ag1_m_05 - phones	IH0	122.4299
122.4299	DCA_se2_ag1_m_05 - phones	S	122.4699
122.4699	DCA_se2_ag1_m_05 - phones	S	122.6099
122.4699	DCA_se2_ag1_m_05 - words	sing	122.8899
122.6099	DCA_se2_ag1_m_05 - phones	IH1	122.7099
122.7099	DCA_se2_ag1_m_05 - phones	NG	122.8899
122.8899	DCA_se2_ag1_m_05 - phones	sp	122.9799
123.0023	DCA_se2_ag1_m_05 - phones	HH	123.0723
123.0023	DCA_se2_ag1_m_05 - words	hot	123.2223
123.0723	DCA_se2_ag1_m_05 - phones	AA1	123.1423
123.1423	DCA_se2_ag1_m_05 - phones	T	123.2223
123.2223	DCA_se2_ag1_m_05 - phones	sp	123.3423
123.3423	DCA_se2_ag1_m_05 - phones	P	123.3723
123.3423	DCA_se2_ag1_m_05 - words	potato	123.6623
123.3723	DCA_se2_ag1_m_05 - phones	AH0	123.4023
123.4023	DCA_se2_ag1_m_05 - phones	T	123.4423
123.4423	DCA_se2_ag1_m_05 - phones	EY1	123.5623
123.5623	DCA_se2_ag1_m_05 - phones	T	123.6323
123.6323	DCA_se2_ag1_m_05 - phones	OW2	123.6623
123.6623	DCA_se2_ag1_m_05 - phones	HH	123.7923
123.6623	DCA_se2_ag1_m_05 - words	hot	123.9223
123.7923	DCA_se2_ag1_m_05 - phones	AA1	123.8823
123.8823	DCA_se2_ag1_m_05 - phones	T	123.9223
123.9223	DCA_se2_ag1_m_05 - phones	P	123.9723
123.9223	DCA_se2_ag1_m_05 - words	potato	124.5423
123.9723	DCA_se2_ag1_m_05 - phones	AH0	124.0523
124.0523	DCA_se2_ag1_m_05 - phones	T	124.1623
124.1623	DCA_se2_ag1_m_05 - phones	EY1	124.2923
124.2923	DCA_se2_ag1_m_05 - phones	T	124.4123
124.4123	DCA_se2_ag1_m_05 - phones	OW2	124.5423
124.5423	DCA_se2_ag1_m_05 - phones	sp	125.0893
125.0893	DCA_se2_ag1_m_05 - phones	AY1	125.2193
125.0893	DCA_se2_ag1_m_05 - words	i	125.2193
125.2193	DCA_se2_ag1_m_05 - phones	F	125.2793
125.2193	DCA_se2_ag1_m_05 - words	forget	125.4893
125.2793	DCA_se2_ag1_m_05 - phones	ER0	125.3293
125.3293	DCA_se2_ag1_m_05 - phones	G	125.3893
125.3893	DCA_se2_ag1_m_05 - phones	EH1	125.4293
125.4293	DCA_se2_ag1_m_05 - phones	T	125.4893
125.4893	DCA_se2_ag1_m_05 - phones	DH	125.5293
125.4893	DCA_se2_ag1_m_05 - words	the	125.5593
125.5293	DCA_se2_ag1_m_05 - phones	IY0	125.5593
125.5593	DCA_se2_ag1_m_05 - phones	L	125.6093
125.5593	DCA_se2_ag1_m_05 - words	lyrics	125.9993
125.6093	DCA_se2_ag1_m_05 - phones	IH1	125.6493
125.6493	DCA_se2_ag1_m_05 - phones	R	125.8093
125.8093	DCA_se2_ag1_m_05 - phones	IH0	125.8493
125.8493	DCA_se2_ag1_m_05 - phones	K	125.9193
125.9193	DCA_se2_ag1_m_05 - phones	S	125.9993
125.9993	DCA_se2_ag1_m_05 - phones	B	126.0393
125.9993	DCA_se2_ag1_m_05 - words	behind	126.2793
126.0393	DCA_se2_ag1_m_05 - phones	IH0	126.0893
126.0893	DCA_se2_ag1_m_05 - phones	HH	126.1493
126.1493	DCA_se2_ag1_m_05 - phones	AY1	126.2093
126.2093	DCA_se2_ag1_m_05 - phones	N	126.2493
126.2493	DCA_se2_ag1_m_05 - phones	D	126.2793
126.2793	DCA_se2_ag1_m_05 - phones	IH0	126.3093
126.2793	DCA_se2_ag1_m_05 - words	it	126.3593
126.3093	DCA_se2_ag1_m_05 - phones	T	126.3593
126.3593	DCA_se2_ag1_m_05 - phones	sp	126.3893
126.3893	DCA_se2_ag1_m_05 - phones	B	126.4193
126.3893	DCA_se2_ag1_m_05 - words	but	126.5493
126.4193	DCA_se2_ag1_m_05 - phones	AH1	126.4793
126.4793	DCA_se2_ag1_m_05 - phones	T	126.5493
126.5493	DCA_se2_ag1_m_05 - phones	Y	126.6093
126.5493	DCA_se2_ag1_m_05 - words	you	126.6693
126.6093	DCA_se2_ag1_m_05 - phones	UW1	126.6693
126.6693	DCA_se2_ag1_m_05 - phones	N	126.7193
126.6693	DCA_se2_ag1_m_05 - words	know	127.0893
126.7193	DCA_se2_ag1_m_05 - phones	OW1	127.0893
127.2403	DCA_se2_ag1_m_05 - phones	sil	127.3503
127.3503	DCA_se2_ag1_m_05 - phones	IH0	127.3803
127.3503	DCA_se2_ag1_m_05 - words	it	127.4103
127.3803	DCA_se2_ag1_m_05 - phones	T	127.4103
127.4103	DCA_se2_ag1_m_05 - phones	W	127.4403
127.4103	DCA_se2_ag1_m_05 - words	was	127.5003
127.4403	DCA_se2_ag1_m_05 - phones	AH0	127.4703
127.4703	DCA_se2_ag1_m_05 - phones	Z	127.5003
127.5003	DCA_se2_ag1_m_05 - phones	DH	127.5303
127.5003	DCA_se2_ag1_m_05 - words	this	127.6203
127.5303	DCA_se2_ag1_m_05 - phones	IH0	127.5703
127.5703	DCA_se2_ag1_m_05 - phones	S	127.6203
127.6203	DCA_se2_ag1_m_05 - phones	S	127.7103
127.6203	DCA_se2_ag1_m_05 - words	sort	127.8203
127.7103	DCA_se2_ag1_m_05 - phones	AO1	127.7503
127.7503	DCA_se2_ag1_m_05 - phones	R	127.7903
127.7903	DCA_se2_ag1_m_05 - phones	T	127.8203
127.8203	DCA_se2_ag1_m_05 - phones	AH0	127.8603
127.8203	DCA_se2_ag1_m_05 - words	of	127.8903
127.8603	DCA_se2_ag1_m_05 - phones	V	127.8903
127.8903	DCA_se2_ag1_m_05 - phones	TH	127.9703
127.8903	DCA_se2_ag1_m_05 - words	thing	128.2103
127.9703	DCA_se2_ag1_m_05 - phones	IH1	128.0803
128.0803	DCA_se2_ag1_m_05 - phones	NG	128.2103
128.2103	DCA_se2_ag1_m_05 - phones	sp	128.2603
128.4468	DCA_se2_ag1_m_05 - phones	AH0	128.5068
128.4468	DCA_se2_ag1_m_05 - words	and	128.5368
128.5068	DCA_se2_ag1_m_05 - phones	N	128.5368
128.5368	DCA_se2_ag1_m_05 - phones	DH	128.5668
128.5368	DCA_se2_ag1_m_05 - words	the	128.6168
128.5668	DCA_se2_ag1_m_05 - phones	AH0	128.6168
128.6168	DCA_se2_ag1_m_05 - phones	L	128.7068
128.6168	DCA_se2_ag1_m_05 - words	last	128.9768
128.7068	DCA_se2_ag1_m_05 - phones	AE1	128.8568
128.8568	DCA_se2_ag1_m_05 - phones	S	128.9768
128.9768	DCA_se2_ag1_m_05 - phones	W	129.0268
128.9768	DCA_se2_ag1_m_05 - words	one	129.1168
129.0268	DCA_se2_ag1_m_05 - phones	AH1	129.0568
129.0568	DCA_se2_ag1_m_05 - phones	N	129.1168
129.1168	DCA_se2_ag1_m_05 - phones	AW1	129.3168
129.1168	DCA_se2_ag1_m_05 - words	out	129.4868
129.3168	DCA_se2_ag1_m_05 - phones	T	129.4868
129.4868	DCA_se2_ag1_m_05 - phones	sp	129.7033
129.7033	DCA_se2_ag1_m_05 - phones	W	129.7333
129.7033	DCA_se2_ag1_m_05 - words	would	129.8333
129.7333	DCA_se2_ag1_m_05 - phones	UH1	129.7733
129.7733	DCA_se2_ag1_m_05 - phones	D	129.8333
129.8333	DCA_se2_ag1_m_05 - phones	B	129.8833
129.8333	DCA_se2_ag1_m_05 - words	be	129.9533
129.8833	DCA_se2_ag1_m_05 - phones	IY1	129.9533
129.9533	DCA_se2_ag1_m_05 - phones	sp	129.9833
129.9833	DCA_se2_ag1_m_05 - phones	IH1	130.1033
129.9833	DCA_se2_ag1_m_05 - words	it	130.2033
130.1033	DCA_se2_ag1_m_05 - phones	T	130.2033
130.2033	DCA_se2_ag1_m_05 - phones	sp	130.7991
130.7991	DCA_se2_ag1_m_05 - phones	AE1	130.8691
130.7991	DCA_se2_ag1_m_05 - words	and	130.9191
130.8691	DCA_se2_ag1_m_05 - phones	N	130.9191
130.9191	DCA_se2_ag1_m_05 - phones	IH1	131.0591
130.9191	DCA_se2_ag1_m_05 - words	it	131.3791
131.0591	DCA_se2_ag1_m_05 - phones	T	131.3791
131.4182	DCA_se2_ag1_m_05 - phones	HH	131.5282
131.4182	DCA_se2_ag1_m_05 - words	he	131.5682
131.5282	DCA_se2_ag1_m_05 - phones	IY1	131.5682
131.5682	DCA_se2_ag1_m_05 - phones	W	131.6082
131.5682	DCA_se2_ag1_m_05 - words	would	131.6782
131.6082	DCA_se2_ag1_m_05 - phones	UH1	131.6382
131.6382	DCA_se2_ag1_m_05 - phones	D	131.6782
131.6782	DCA_se2_ag1_m_05 - phones	B	131.7382
131.6782	DCA_se2_ag1_m_05 - words	be	131.7982
131.7382	DCA_se2_ag1_m_05 - phones	IY0	131.7982
131.7982	DCA_se2_ag1_m_05 - phones	DH	131.8482
131.7982	DCA_se2_ag1_m_05 - words	the	131.8982
131.8482	DCA_se2_ag1_m_05 - phones	IY0	131.8982
131.8982	DCA_se2_ag1_m_05 - phones	K	132.0182
131.8982	DCA_se2_ag1_m_05 - words	candidate	132.4382
132.0182	DCA_se2_ag1_m_05 - phones	AE1	132.0682
132.0682	DCA_se2_ag1_m_05 - phones	N	132.0982
132.0982	DCA_se2_ag1_m_05 - phones	D	132.1282
132.1282	DCA_se2_ag1_m_05 - phones	AH0	132.1582
132.1582	DCA_se2_ag1_m_05 - phones	D	132.2682
132.2682	DCA_se2_ag1_m_05 - phones	EY0	132.3882
132.3882	DCA_se2_ag1_m_05 - phones	T	132.4382
132.4382	DCA_se2_ag1_m_05 - phones	sp	133.1384
133.1384	DCA_se2_ag1_m_05 - phones	F	133.2184
133.1384	DCA_se2_ag1_m_05 - words	for	133.5084
133.2184	DCA_se2_ag1_m_05 - phones	AO1	133.3784
133.3784	DCA_se2_ag1_m_05 - phones	R	133.5084
133.5084	DCA_se2_ag1_m_05 - phones	sp	133.6228
133.6228	DCA_se2_ag1_m_05 - phones	Y	133.6728
133.6228	DCA_se2_ag1_m_05 - words	you	133.7128
133.6728	DCA_se2_ag1_m_05 - phones	UW1	133.7128
133.7128	DCA_se2_ag1_m_05 - phones	N	133.7728
133.7128	DCA_se2_ag1_m_05 - words	know	133.9328
133.7728	DCA_se2_ag1_m_05 - phones	OW1	133.9328
133.9328	DCA_se2_ag1_m_05 - phones	sp	134.2028
134.4115	DCA_se2_ag1_m_05 - phones	K	134.5015
134.4115	DCA_se2_ag1_m_05 - words	covering	134.7215
134.5015	DCA_se2_ag1_m_05 - phones	AH1	134.5715
134.5715	DCA_se2_ag1_m_05 - phones	V	134.6315
134.6315	DCA_se2_ag1_m_05 - phones	ER0	134.6615
134.6615	DCA_se2_ag1_m_05 - phones	IH0	134.6915
134.6915	DCA_se2_ag1_m_05 - phones	NG	134.7215
134.7215	DCA_se2_ag1_m_05 - phones	HH	134.7515
134.7215	DCA_se2_ag1_m_05 - words	his	134.8915
134.7515	DCA_se2_ag1_m_05 - phones	IH0	134.8115
134.8115	DCA_se2_ag1_m_05 - phones	Z	134.8915
134.8915	DCA_se2_ag1_m_05 - phones	F	134.9615
134.8915	DCA_se2_ag1_m_05 - words	face	135.3215
134.9615	DCA_se2_ag1_m_05 - phones	EY1	135.1715
135.1715	DCA_se2_ag1_m_05 - phones	S	135.3215
135.3215	DCA_se2_ag1_m_05 - phones	sp	135.4715
135.7445	DCA_int_01 - phones	HH	135.8045
135.7445	DCA_int_01 - words	how	135.8645
135.8045	DCA_int_01 - phones	AW1	135.8645
135.8645	DCA_int_01 - phones	D	135.9645
135.8645	DCA_int_01 - words	did	136.0345
135.9645	DCA_int_01 - phones	IH0	135.9945
135.9945	DCA_int_01 - phones	D	136.0345
136.0345	DCA_int_01 - phones	HH	136.0745
136.0345	DCA_int_01 - words	he	136.1145
136.0745	DCA_int_01 - phones	IY1	136.1145
136.1145	DCA_int_01 - phones	G	136.1645
136.1145	DCA_int_01 - words	get	136.3345
136.1645	DCA_int_01 - phones	EH1	136.2445
136.2445	DCA_int_01 - phones	T	136.3345
136.3345	DCA_int_01 - phones	AW1	136.4545
136.3345	DCA_int_01 - words	out	136.7545
136.4545	DCA_int_01 - phones	T	136.7545
136.7545	DCA_int_01 - phones	sp	136.9350
136.9350	DCA_int_01 - words	i	136.9650
136.9350	DCA_int_01 - phones	AY1	136.9650
136.9650	DCA_int_01 - phones	M	137.0550
136.9650	DCA_int_01 - words	mean	137.1750
137.0550	DCA_int_01 - phones	IY1	137.1350
137.1350	DCA_int_01 - phones	N	137.1750
137.1750	DCA_int_01 - phones	HH	137.2350
137.1750	DCA_int_01 - words	how	137.2750
137.2350	DCA_int_01 - phones	AW1	137.2750
137.2750	DCA_int_01 - phones	D	137.5350
137.2750	DCA_int_01 - words	did	137.5950
137.5350	DCA_int_01 - phones	IH0	137.5650
137.5650	DCA_int_01 - phones	D	137.5950
137.5950	DCA_int_01 - phones	DH	137.6250
137.5950	DCA_int_01 - words	the	137.6550
137.6250	DCA_int_01 - phones	AH0	137.6550
137.6550	DCA_int_01 - phones	F	137.7050
137.6550	DCA_int_01 - words	first	137.8450
137.7050	DCA_int_01 - phones	ER1	137.7850
137.7850	DCA_int_01 - phones	S	137.8150
137.8150	DCA_int_01 - phones	T	137.8450
137.8450	DCA_int_01 - phones	sp	137.8750
137.8750	DCA_int_01 - phones	W	137.9750
137.8750	DCA_int_01 - words	one	138.0350
137.9750	DCA_int_01 - phones	AH1	138.0050
138.0050	DCA_int_01 - phones	N	138.0350
138.0350	DCA_int_01 - phones	G	138.0650
138.0350	DCA_int_01 - words	get	138.2050
138.0650	DCA_int_01 - phones	EH1	138.1050
138.1050	DCA_int_01 - phones	T	138.2050
138.2050	DCA_int_01 - phones	AW1	138.2750
138.2050	DCA_int_01 - words	out	138.3050
138.2750	DCA_int_01 - phones	T	138.3050
138.3050	DCA_int_01 - phones	AH1	138.3350
138.3050	DCA_int_01 - words	of	138.4550
138.3350	DCA_int_01 - phones	V	138.4550
138.4550	DCA_int_01 - phones	IH0	138.4850
138.4550	DCA_int_01 - words	it	138.7750
138.4850	DCA_int_01 - phones	T	138.7750
138.7750	DCA_int_01 - phones	sp	138.8050
138.9620	DCA_int_01 - words	<unk>	140.2020
138.9620	DCA_int_01 - phones	spn	140.2020
140.5907	DCA_int_01 - phones	HH	140.8607
140.5907	DCA_int_01 - words	how	141.3707
140.5968	DCA_se2_ag1_m_05 - phones	W	140.8468
140.5968	DCA_se2_ag1_m_05 - words	well	141.0568
140.8468	DCA_se2_ag1_m_05 - phones	EH1	140.9768
140.8607	DCA_int_01 - phones	AW1	141.3707
140.9768	DCA_se2_ag1_m_05 - phones	L	141.0568
141.0568	DCA_se2_ag1_m_05 - words	uh	141.3668
141.0568	DCA_se2_ag1_m_05 - phones	AH1	141.3668
141.3668	DCA_se2_ag1_m_05 - phones	sp	143.0577
141.3707	DCA_int_01 - phones	sp	141.4507
141.4507	DCA_int_01 - phones	D	141.4807
141.4507	DCA_int_01 - words	did	141.5507
141.4807	DCA_int_01 - phones	IH0	141.5107
141.5107	DCA_int_01 - phones	D	141.5507
141.5507	DCA_int_01 - phones	sp	141.5807
141.5807	DCA_int_01 - phones	DH	141.6107
141.5807	DCA_int_01 - words	they	141.6607
141.6107	DCA_int_01 - phones	EY1	141.6607
141.6607	DCA_int_01 - phones	sp	141.7207
141.9260	DCA_int_01 - phones	D	141.9760
141.9260	DCA_int_01 - words	do	142.0560
141.9760	DCA_int_01 - phones	UW1	142.0560
142.0560	DCA_int_01 - phones	sp	142.0860
142.0860	DCA_int_01 - phones	Y	142.1160
142.0860	DCA_int_01 - words	you	142.1460
142.1160	DCA_int_01 - phones	UW1	142.1460
142.1460	DCA_int_01 - phones	R	142.1760
142.1460	DCA_int_01 - words	remember	142.5360
142.1760	DCA_int_01 - phones	IH0	142.2260
142.2260	DCA_int_01 - phones	M	142.2560
142.2560	DCA_int_01 - phones	EH1	142.2860
142.2860	DCA_int_01 - phones	M	142.3260
142.3260	DCA_int_01 - phones	B	142.3560
142.3560	DCA_int_01 - phones	ER0	142.5360
142.5360	DCA_int_01 - phones	sp	142.5660
142.5660	DCA_int_01 - phones	HH	142.5960
142.5660	DCA_int_01 - words	how	142.6960
142.5960	DCA_int_01 - phones	AW1	142.6960
142.6960	DCA_int_01 - phones	sp	142.8560
142.8560	DCA_int_01 - phones	DH	142.8860
142.8560	DCA_int_01 - words	they	142.9160
142.8860	DCA_int_01 - phones	EY1	142.9160
142.9160	DCA_int_01 - phones	sp	143.0660
143.0577	DCA_se2_ag1_m_05 - phones	Y	143.1677
143.0577	DCA_se2_ag1_m_05 - words	yeah	143.4077
143.1677	DCA_se2_ag1_m_05 - phones	AE1	143.4077
143.4077	DCA_se2_ag1_m_05 - phones	sp	143.5777
143.6392	DCA_se2_ag1_m_05 - phones	IH1	143.6892
143.6392	DCA_se2_ag1_m_05 - words	it	143.7292
143.6892	DCA_se2_ag1_m_05 - phones	T	143.7292
143.7292	DCA_se2_ag1_m_05 - phones	W	143.8092
143.7292	DCA_se2_ag1_m_05 - words	was	143.9192
143.8092	DCA_se2_ag1_m_05 - phones	AH0	143.8392
143.8392	DCA_se2_ag1_m_05 - phones	Z	143.9192
143.9192	DCA_se2_ag1_m_05 - words	a	144.0192
143.9192	DCA_se2_ag1_m_05 - phones	AH0	144.0192
144.0192	DCA_se2_ag1_m_05 - phones	L	144.0592
144.0192	DCA_se2_ag1_m_05 - words	lyric	144.4192
144.0592	DCA_se2_ag1_m_05 - phones	IH1	144.0992
144.0992	DCA_se2_ag1_m_05 - phones	R	144.2692
144.2692	DCA_se2_ag1_m_05 - phones	IH0	144.3392
144.3392	DCA_se2_ag1_m_05 - phones	K	144.4192
144.4192	DCA_se2_ag1_m_05 - phones	sp	144.6702
144.6702	DCA_se2_ag1_m_05 - phones	DH	144.7002
144.6702	DCA_se2_ag1_m_05 - words	they	144.8402
144.7002	DCA_se2_ag1_m_05 - phones	EY1	144.8402
144.8402	DCA_se2_ag1_m_05 - phones	sp	144.8702
144.8702	DCA_se2_ag1_m_05 - phones	DH	144.9302
144.8702	DCA_se2_ag1_m_05 - words	they	145.0102
144.9302	DCA_se2_ag1_m_05 - phones	EY1	145.0102
145.0102	DCA_se2_ag1_m_05 - phones	W	145.0902
145.0102	DCA_se2_ag1_m_05 - words	went	145.2402
145.0902	DCA_se2_ag1_m_05 - phones	EH1	145.1302
145.1302	DCA_se2_ag1_m_05 - phones	N	145.1702
145.1702	DCA_se2_ag1_m_05 - phones	T	145.2402
145.2402	DCA_se2_ag1_m_05 - phones	sp	145.3402
145.3613	DCA_se2_ag1_m_05 - phones	HH	145.4913
145.3613	DCA_se2_ag1_m_05 - words	hot	145.6213
145.4913	DCA_se2_ag1_m_05 - phones	AA1	145.5613
145.5613	DCA_se2_ag1_m_05 - phones	T	145.6213
145.6213	DCA_se2_ag1_m_05 - phones	sp	145.6513
145.6513	DCA_se2_ag1_m_05 - phones	P	145.6913
145.6513	DCA_se2_ag1_m_05 - words	potato	146.2213
145.6913	DCA_se2_ag1_m_05 - phones	AH0	145.7713
145.7713	DCA_se2_ag1_m_05 - phones	T	145.8813
145.8813	DCA_se2_ag1_m_05 - phones	EY1	146.0413
146.0413	DCA_se2_ag1_m_05 - phones	T	146.0713
146.0713	DCA_se2_ag1_m_05 - phones	OW2	146.2213
146.2213	DCA_se2_ag1_m_05 - phones	sp	146.2813
146.2813	DCA_se2_ag1_m_05 - phones	HH	146.4213
146.2813	DCA_se2_ag1_m_05 - words	hot	146.5913
146.4213	DCA_se2_ag1_m_05 - phones	AA1	146.5113
146.5113	DCA_se2_ag1_m_05 - phones	T	146.5913
146.5913	DCA_se2_ag1_m_05 - phones	P	146.6613
146.5913	DCA_se2_ag1_m_05 - words	potato	147.1813
146.6613	DCA_se2_ag1_m_05 - phones	AH0	146.7613
146.7613	DCA_se2_ag1_m_05 - phones	T	146.8713
146.8713	DCA_se2_ag1_m_05 - phones	EY1	147.0113
147.0113	DCA_se2_ag1_m_05 - phones	T	147.0513
147.0513	DCA_se2_ag1_m_05 - phones	OW2	147.1813
147.1813	DCA_se2_ag1_m_05 - phones	sp	148.4725
148.4725	DCA_se2_ag1_m_05 - words	i	148.5725
148.4725	DCA_se2_ag1_m_05 - phones	AY1	148.5725
148.5725	DCA_se2_ag1_m_05 - phones	JH	148.6125
148.5725	DCA_se2_ag1_m_05 - words	just	148.7625
148.6125	DCA_se2_ag1_m_05 - phones	IH0	148.6525
148.6525	DCA_se2_ag1_m_05 - phones	S	148.7625
148.7625	DCA_se2_ag1_m_05 - phones	K	148.8525
148.7625	DCA_se2_ag1_m_05 - words	can't	148.9725
148.8525	DCA_se2_ag1_m_05 - phones	AE1	148.8825
148.8825	DCA_se2_ag1_m_05 - phones	N	148.9725
148.9725	DCA_se2_ag1_m_05 - phones	G	149.0125
148.9725	DCA_se2_ag1_m_05 - words	get	149.1125
149.0125	DCA_se2_ag1_m_05 - phones	IH1	149.0425
149.0425	DCA_se2_ag1_m_05 - phones	T	149.1125
149.1125	DCA_se2_ag1_m_05 - phones	DH	149.1525
149.1125	DCA_se2_ag1_m_05 - words	the	149.2125
149.1525	DCA_se2_ag1_m_05 - phones	IY0	149.2125
149.2125	DCA_se2_ag1_m_05 - phones	R	149.2725
149.2125	DCA_se2_ag1_m_05 - words	rest	149.4925
149.2725	DCA_se2_ag1_m_05 - phones	EH1	149.3725
149.3725	DCA_se2_ag1_m_05 - phones	S	149.4525
149.4525	DCA_se2_ag1_m_05 - phones	T	149.4925
149.4925	DCA_se2_ag1_m_05 - phones	AH1	149.5825
149.4925	DCA_se2_ag1_m_05 - words	of	149.6625
149.5825	DCA_se2_ag1_m_05 - phones	V	149.6625
149.6625	DCA_se2_ag1_m_05 - phones	IH0	149.6925
149.6625	DCA_se2_ag1_m_05 - words	it	149.7325
149.6925	DCA_se2_ag1_m_05 - phones	T	149.7325
149.7325	DCA_se2_ag1_m_05 - phones	EH1	149.8825
149.7325	DCA_se2_ag1_m_05 - words	anyway	150.2325
149.8825	DCA_se2_ag1_m_05 - phones	N	149.9625
149.9625	DCA_se2_ag1_m_05 - phones	IY0	149.9925
149.9925	DCA_se2_ag1_m_05 - phones	W	150.0725
150.0725	DCA_se2_ag1_m_05 - phones	EY2	150.2325
150.2325	DCA_se2_ag1_m_05 - phones	sp	150.4625
150.5314	DCA_se2_ag1_m_05 - phones	IH0	150.6214
150.5314	DCA_se2_ag1_m_05 - words	it	150.6614
150.6214	DCA_se2_ag1_m_05 - phones	T	150.6614
150.6614	DCA_se2_ag1_m_05 - phones	W	150.6914
150.6614	DCA_se2_ag1_m_05 - words	would	150.7614
150.6914	DCA_se2_ag1_m_05 - phones	UH1	150.7214
150.7214	DCA_se2_ag1_m_05 - phones	D	150.7614
150.7614	DCA_se2_ag1_m_05 - phones	G	150.8514
150.7614	DCA_se2_ag1_m_05 - words	go	150.8914
150.8514	DCA_se2_ag1_m_05 - phones	OW1	150.8914
150.8914	DCA_se2_ag1_m_05 - phones	AO1	150.9614
150.8914	DCA_se2_ag1_m_05 - words	all	150.9914
150.9614	DCA_se2_ag1_m_05 - phones	L	150.9914
150.9914	DCA_se2_ag1_m_05 - phones	DH	151.0214
150.9914	DCA_se2_ag1_m_05 - words	the	151.0514
151.0214	DCA_se2_ag1_m_05 - phones	AH1	151.0514
151.0514	DCA_se2_ag1_m_05 - phones	W	151.1214
151.0514	DCA_se2_ag1_m_05 - words	way	151.1514
151.1214	DCA_se2_ag1_m_05 - phones	EY1	151.1514
151.1514	DCA_se2_ag1_m_05 - phones	ER0	151.3314
151.1514	DCA_se2_ag1_m_05 - words	around	151.7214
151.3314	DCA_se2_ag1_m_05 - phones	AW1	151.6114
151.6114	DCA_se2_ag1_m_05 - phones	N	151.6914
151.6914	DCA_se2_ag1_m_05 - phones	D	151.7214
151.6971	DCA_int_01 - phones	AH1	151.8671
151.6971	DCA_int_01 - words	uh-huh	151.9871
151.7214	DCA_se2_ag1_m_05 - phones	sp	151.8014
151.8671	DCA_int_01 - phones	HH	151.9571
151.9571	DCA_int_01 - phones	AH1	151.9871
151.9871	DCA_int_01 - phones	sp	159.0430
152.1737	DCA_se2_ag1_m_05 - phones	AE1	152.2937
152.1737	DCA_se2_ag1_m_05 - words	and	152.3537
152.2937	DCA_se2_ag1_m_05 - phones	N	152.3537
152.3537	DCA_se2_ag1_m_05 - phones	W	152.4337
152.3537	DCA_se2_ag1_m_05 - words	wherever	152.6037
152.4337	DCA_se2_ag1_m_05 - phones	EH0	152.4637
152.4637	DCA_se2_ag1_m_05 - phones	R	152.4937
152.4937	DCA_se2_ag1_m_05 - phones	EH1	152.5237
152.5237	DCA_se2_ag1_m_05 - phones	V	152.5737
152.5737	DCA_se2_ag1_m_05 - phones	ER0	152.6037
152.6037	DCA_se2_ag1_m_05 - phones	IH0	152.6337
152.6037	DCA_se2_ag1_m_05 - words	it	152.6837
152.6337	DCA_se2_ag1_m_05 - phones	T	152.6837
152.6837	DCA_se2_ag1_m_05 - phones	S	152.7737
152.6837	DCA_se2_ag1_m_05 - words	stopped	153.2737
152.7737	DCA_se2_ag1_m_05 - phones	T	152.8437
152.8437	DCA_se2_ag1_m_05 - phones	AA1	153.0237
153.0237	DCA_se2_ag1_m_05 - phones	P	153.2437
153.2437	DCA_se2_ag1_m_05 - phones	T	153.2737
153.2737	DCA_se2_ag1_m_05 - phones	HH	153.3237
153.2737	DCA_se2_ag1_m_05 - words	he	153.3737
153.3237	DCA_se2_ag1_m_05 - phones	IY1	153.3737
153.3737	DCA_se2_ag1_m_05 - phones	W	153.4337
153.3737	DCA_se2_ag1_m_05 - words	was	153.5137
153.4337	DCA_se2_ag1_m_05 - phones	AH0	153.4637
153.4637	DCA_se2_ag1_m_05 - phones	Z	153.5137
153.5137	DCA_se2_ag1_m_05 - phones	IH0	153.5837
153.5137	DCA_se2_ag1_m_05 - words	eliminated	154.2037
153.5837	DCA_se2_ag1_m_05 - phones	L	153.6337
153.6337	DCA_se2_ag1_m_05 - phones	IH1	153.6837
153.6837	DCA_se2_ag1_m_05 - phones	M	153.7337
153.7337	DCA_se2_ag1_m_05 - phones	AH0	153.7737
153.7737	DCA_se2_ag1_m_05 - phones	N	153.8337
153.8337	DCA_se2_ag1_m_05 - phones	EY2	153.9637
153.9637	DCA_se2_ag1_m_05 - phones	T	154.0137
154.0137	DCA_se2_ag1_m_05 - phones	IH0	154.0437
154.0437	DCA_se2_ag1_m_05 - phones	D	154.2037
154.4681	DCA_se2_ag1_m_05 - phones	AO1	154.6981
154.4681	DCA_se2_ag1_m_05 - words	all	154.7281
154.6981	DCA_se2_ag1_m_05 - phones	L	154.7281
154.7281	DCA_se2_ag1_m_05 - phones	DH	154.7581
154.7281	DCA_se2_ag1_m_05 - words	the	154.8181
154.7581	DCA_se2_ag1_m_05 - phones	AH1	154.8181
154.8181	DCA_se2_ag1_m_05 - phones	W	154.8881
154.8181	DCA_se2_ag1_m_05 - words	way	154.9581
154.8881	DCA_se2_ag1_m_05 - phones	EY1	154.9581
154.9581	DCA_se2_ag1_m_05 - phones	ER0	155.0881
154.9581	DCA_se2_ag1_m_05 - words	around	155.3481
155.0881	DCA_se2_ag1_m_05 - phones	AW1	155.2381
155.2381	DCA_se2_ag1_m_05 - phones	N	155.3181
155.3181	DCA_se2_ag1_m_05 - phones	D	155.3481
155.3481	DCA_se2_ag1_m_05 - phones	sp	155.4081
155.4081	DCA_se2_ag1_m_05 - phones	IY1	155.5381
155.4081	DCA_se2_ag1_m_05 - words	each	155.6481
155.5381	DCA_se2_ag1_m_05 - phones	CH	155.6481
155.6481	DCA_se2_ag1_m_05 - phones	K	155.7481
155.6481	DCA_se2_ag1_m_05 - words	candidate	156.0781
155.7481	DCA_se2_ag1_m_05 - phones	AE1	155.8281
155.8281	DCA_se2_ag1_m_05 - phones	N	155.8781
155.8781	DCA_se2_ag1_m_05 - phones	D	155.9181
155.9181	DCA_se2_ag1_m_05 - phones	AH0	155.9481
155.9481	DCA_se2_ag1_m_05 - phones	D	155.9781
155.9781	DCA_se2_ag1_m_05 - phones	EY0	156.0081
156.0081	DCA_se2_ag1_m_05 - phones	T	156.0781
156.0781	DCA_se2_ag1_m_05 - phones	T	156.1681
156.0781	DCA_se2_ag1_m_05 - words	til	156.2881
156.1681	DCA_se2_ag1_m_05 - phones	IH1	156.2181
156.2181	DCA_se2_ag1_m_05 - phones	L	156.2881
156.2881	DCA_se2_ag1_m_05 - phones	sp	156.3681
156.3902	DCA_se2_ag1_m_05 - phones	DH	156.4502
156.3902	DCA_se2_ag1_m_05 - words	they	156.5002
156.4502	DCA_se2_ag1_m_05 - phones	EY1	156.5002
156.5002	DCA_se2_ag1_m_05 - phones	G	156.5402
156.5002	DCA_se2_ag1_m_05 - words	got	156.6402
156.5402	DCA_se2_ag1_m_05 - phones	AA1	156.5902
156.5902	DCA_se2_ag1_m_05 - phones	T	156.6402
156.6402	DCA_se2_ag1_m_05 - phones	T	156.6902
156.6402	DCA_se2_ag1_m_05 - words	to	156.7202
156.6902	DCA_se2_ag1_m_05 - phones	IH0	156.7202
156.7202	DCA_se2_ag1_m_05 - phones	DH	156.7502
156.7202	DCA_se2_ag1_m_05 - words	the	156.7802
156.7502	DCA_se2_ag1_m_05 - phones	AH0	156.7802
156.7802	DCA_se2_ag1_m_05 - phones	L	156.8802
156.7802	DCA_se2_ag1_m_05 - words	last	157.1602
156.8802	DCA_se2_ag1_m_05 - phones	AE1	157.0502
157.0502	DCA_se2_ag1_m_05 - phones	S	157.1302
157.1302	DCA_se2_ag1_m_05 - phones	T	157.1602
157.1602	DCA_se2_ag1_m_05 - phones	HH	157.1902
157.1602	DCA_se2_ag1_m_05 - words	one	157.3102
157.1902	DCA_se2_ag1_m_05 - phones	W	157.2402
157.2402	DCA_se2_ag1_m_05 - phones	AH1	157.2702
157.2702	DCA_se2_ag1_m_05 - phones	N	157.3102
157.3102	DCA_se2_ag1_m_05 - phones	DH	157.3502
157.3102	DCA_se2_ag1_m_05 - words	the	157.3902
157.3502	DCA_se2_ag1_m_05 - phones	AH0	157.3902
157.3902	DCA_se2_ag1_m_05 - phones	L	157.4702
157.3902	DCA_se2_ag1_m_05 - words	last	157.6802
157.4702	DCA_se2_ag1_m_05 - phones	AE1	157.5902
157.5902	DCA_se2_ag1_m_05 - phones	S	157.6402
157.6402	DCA_se2_ag1_m_05 - phones	T	157.6802
157.6802	DCA_se2_ag1_m_05 - phones	HH	157.7102
157.6802	DCA_se2_ag1_m_05 - words	one	157.9302
157.7102	DCA_se2_ag1_m_05 - phones	W	157.7502
157.7502	DCA_se2_ag1_m_05 - phones	AH1	157.8002
157.8002	DCA_se2_ag1_m_05 - phones	N	157.9302
157.9302	DCA_se2_ag1_m_05 - phones	W	157.9902
157.9302	DCA_se2_ag1_m_05 - words	was	158.1002
157.9902	DCA_se2_ag1_m_05 - phones	AH0	158.0202
158.0202	DCA_se2_ag1_m_05 - phones	Z	158.1002
158.1002	DCA_se2_ag1_m_05 - phones	sp	158.1302
158.1302	DCA_se2_ag1_m_05 - phones	IH1	158.2302
158.1302	DCA_se2_ag1_m_05 - words	it	158.3302
158.2302	DCA_se2_ag1_m_05 - phones	T	158.3302
158.3302	DCA_se2_ag1_m_05 - phones	sp	158.3602
158.3602	DCA_se2_ag1_m_05 - phones	AO2	158.4602
158.3602	DCA_se2_ag1_m_05 - words	automatically	158.9602
158.4602	DCA_se2_ag1_m_05 - phones	T	158.5002
158.5002	DCA_se2_ag1_m_05 - phones	AH0	158.5302
158.5302	DCA_se2_ag1_m_05 - phones	M	158.6202
158.6202	DCA_se2_ag1_m_05 - phones	AE1	158.7102
158.7102	DCA_se2_ag1_m_05 - phones	T	158.7402
158.7402	DCA_se2_ag1_m_05 - phones	IH0	158.7702
158.7702	DCA_se2_ag1_m_05 - phones	K	158.8102
158.8102	DCA_se2_ag1_m_05 - phones	L	158.8402
158.8402	DCA_se2_ag1_m_05 - phones	IY0	158.9602
158.9602	DCA_se2_ag1_m_05 - phones	IH1	158.9902
158.9602	DCA_se2_ag1_m_05 - words	it	159.0302
158.9902	DCA_se2_ag1_m_05 - phones	T	159.0302
159.0302	DCA_se2_ag1_m_05 - phones	sp	163.0894
159.0430	DCA_int_01 - phones	AY1	159.2830
159.0430	DCA_int_01 - words	i	159.2830
159.2830	DCA_int_01 - phones	sp	159.3130
159.3130	DCA_int_01 - phones	S	159.3530
159.3130	DCA_int_01 - words	see	159.5130
159.3530	DCA_int_01 - phones	IY1	159.5130
159.5130	DCA_int_01 - phones	sp	159.8130
160.3584	DCA_int_01 - phones	AH0	160.4884
160.3584	DCA_int_01 - words	and	160.5584
160.4884	DCA_int_01 - phones	N	160.5584
160.5584	DCA_int_01 - phones	W	160.6284
160.5584	DCA_int_01 - words	what	160.6984
160.6284	DCA_int_01 - phones	AH1	160.6684
160.6684	DCA_int_01 - phones	T	160.6984
160.6984	DCA_int_01 - phones	D	160.7284
160.6984	DCA_int_01 - words	did	160.8184
160.7284	DCA_int_01 - phones	IH0	160.7884
160.7884	DCA_int_01 - phones	D	160.8184
160.8184	DCA_int_01 - phones	Y	160.8784
160.8184	DCA_int_01 - words	you	160.9384
160.8784	DCA_int_01 - phones	UW1	160.9384
160.9384	DCA_int_01 - phones	D	160.9884
160.9384	DCA_int_01 - words	do	161.0784
160.9884	DCA_int_01 - phones	UW1	161.0784
161.0784	DCA_int_01 - phones	W	161.1084
161.0784	DCA_int_01 - words	when	161.3584
161.1084	DCA_int_01 - phones	EH1	161.2284
161.2284	DCA_int_01 - phones	N	161.3584
161.3584	DCA_int_01 - phones	sp	161.3884
161.3884	DCA_int_01 - phones	W	161.4384
161.3884	DCA_int_01 - words	when	161.4984
161.4384	DCA_int_01 - phones	EH1	161.4684
161.4684	DCA_int_01 - phones	N	161.4984
161.4984	DCA_int_01 - phones	EH1	161.5484
161.4984	DCA_int_01 - words	everyone	161.8584
161.5484	DCA_int_01 - phones	V	161.5984
161.5984	DCA_int_01 - phones	R	161.6584
161.6584	DCA_int_01 - phones	IY0	161.7284
161.7284	DCA_int_01 - phones	W	161.7884
161.7884	DCA_int_01 - phones	AH2	161.8184
161.8184	DCA_int_01 - phones	N	161.8584
161.8584	DCA_int_01 - phones	sp	161.9584
161.9584	DCA_int_01 - phones	HH	162.0384
161.9584	DCA_int_01 - words	hid	162.2084
162.0384	DCA_int_01 - phones	IH1	162.0684
162.0684	DCA_int_01 - phones	D	162.2084
162.2084	DCA_int_01 - phones	sp	162.4184
163.0894	DCA_se2_ag1_m_05 - phones	W	163.1294
163.0894	DCA_se2_ag1_m_05 - words	well	163.3794
163.1294	DCA_se2_ag1_m_05 - phones	EH1	163.1894
163.1894	DCA_se2_ag1_m_05 - phones	L	163.3794
163.3794	DCA_se2_ag1_m_05 - phones	sp	163.7094
163.7774	DCA_se2_ag1_m_05 - phones	Y	163.8874
163.7774	DCA_se2_ag1_m_05 - words	you	163.9274
163.8874	DCA_se2_ag1_m_05 - phones	UW1	163.9274
163.9274	DCA_se2_ag1_m_05 - phones	T	164.0274
163.9274	DCA_se2_ag1_m_05 - words	tried	164.1874
164.0274	DCA_se2_ag1_m_05 - phones	R	164.0574
164.0574	DCA_se2_ag1_m_05 - phones	AY1	164.1374
164.1374	DCA_se2_ag1_m_05 - phones	D	164.1874
164.1874	DCA_se2_ag1_m_05 - phones	T	164.2274
164.1874	DCA_se2_ag1_m_05 - words	to	164.2574
164.2274	DCA_se2_ag1_m_05 - phones	AH0	164.2574
164.2574	DCA_se2_ag1_m_05 - phones	sp	164.3174
164.3174	DCA_se2_ag1_m_05 - phones	F	164.3974
164.3174	DCA_se2_ag1_m_05 - words	find	164.7074
164.3974	DCA_se2_ag1_m_05 - phones	AY1	164.6074
164.6074	DCA_se2_ag1_m_05 - phones	N	164.6474
164.6474	DCA_se2_ag1_m_05 - phones	D	164.7074
164.7074	DCA_se2_ag1_m_05 - phones	sp	164.7774
164.7774	DCA_se2_ag1_m_05 - phones	DH	164.8074
164.7774	DCA_se2_ag1_m_05 - words	them	164.8774
164.8074	DCA_se2_ag1_m_05 - phones	AH0	164.8474
164.8474	DCA_se2_ag1_m_05 - phones	M	164.8774
164.8774	DCA_se2_ag1_m_05 - phones	sp	165.1074
166.3533	DCA_int_01 - phones	HH	166.4333
166.3533	DCA_int_01 - words	how	166.4733
166.4333	DCA_int_01 - phones	AW1	166.4733
166.4733	DCA_int_01 - phones	D	166.5033
166.4733	DCA_int_01 - words	does	166.7033
166.5033	DCA_int_01 - phones	AH1	166.5733
166.5733	DCA_int_01 - phones	Z	166.7033
166.7033	DCA_int_01 - phones	IH0	166.7333
166.7033	DCA_int_01 - words	it	166.7833
166.7333	DCA_int_01 - phones	T	166.7833
166.7833	DCA_int_01 - phones	sp	166.8133
166.8133	DCA_int_01 - phones	W	166.9333
166.8133	DCA_int_01 - words	work	167.0733
166.9333	DCA_int_01 - phones	ER1	167.0033
167.0033	DCA_int_01 - phones	K	167.0733
167.0733	DCA_int_01 - phones	sp	167.1733
167.1733	DCA_int_01 - phones	DH	167.2133
167.1733	DCA_int_01 - words	though	167.3933
167.2133	DCA_int_01 - phones	OW1	167.3933
167.3933	DCA_int_01 - phones	W	167.4533
[truncated: 31,952 more rows]
