# Supplementary material for: Considering Performance in the Automated and Manual Coding of Sociolinguistic Variables: Lessons From Variable (ING)
Source: Front Artif Intell. 2021 Apr 29;4:648543. doi: 10.3389/frai.2021.648543 (PMC8117961; doi:10.3389/frai.2021.648543)
Supplement: Supplementary file 4 [file Data_Sheet_4.ZIP › CORAAL_Aligned_as_Tables/DCA_se2_ag1_f_03_1_txout.txt]

tmin	tier	text	tmax
0.5360	DCA_int_03 - phones	F	0.6460
0.5360	DCA_int_03 - words	first	0.8560
0.6460	DCA_int_03 - phones	ER1	0.7460
0.7460	DCA_int_03 - phones	S	0.8060
0.8060	DCA_int_03 - phones	T	0.8560
0.8560	DCA_int_03 - phones	sp	0.8860
0.8860	DCA_int_03 - phones	TH	0.9260
0.8860	DCA_int_03 - words	thing	1.0860
0.9260	DCA_int_03 - phones	IH1	0.9760
0.9760	DCA_int_03 - phones	NG	1.0860
1.0860	DCA_int_03 - phones	AY1	1.1360
1.0860	DCA_int_03 - words	i	1.1360
1.1360	DCA_int_03 - phones	W	1.2760
1.1360	DCA_int_03 - words	wanna	1.4360
1.2760	DCA_int_03 - phones	AA1	1.3060
1.3060	DCA_int_03 - phones	N	1.3460
1.3460	DCA_int_03 - phones	AH0	1.4360
1.4360	DCA_int_03 - phones	sp	1.4760
1.4760	DCA_int_03 - phones	N	1.5360
1.4760	DCA_int_03 - words	know	1.6160
1.5360	DCA_int_03 - phones	OW1	1.6160
1.6160	DCA_int_03 - phones	AH0	1.7760
1.6160	DCA_int_03 - words	about	2.0460
1.7760	DCA_int_03 - phones	B	1.8260
1.8260	DCA_int_03 - phones	AW1	1.9660
1.9660	DCA_int_03 - phones	T	2.0460
2.0460	DCA_int_03 - phones	Y	2.1660
2.0460	DCA_int_03 - words	you	2.3260
2.1660	DCA_int_03 - phones	UW1	2.3260
2.3260	DCA_int_03 - phones	sp	2.3660
2.3660	DCA_int_03 - phones	IH0	2.4060
2.3660	DCA_int_03 - words	is	2.4460
2.4060	DCA_int_03 - phones	Z	2.4460
2.4460	DCA_int_03 - phones	W	2.5060
2.4460	DCA_int_03 - words	what	2.6260
2.5060	DCA_int_03 - phones	AH1	2.5460
2.5460	DCA_int_03 - phones	T	2.6260
2.6260	DCA_int_03 - phones	sp	2.6560
2.6560	DCA_int_03 - phones	Y	2.7060
2.6560	DCA_int_03 - words	you	2.8660
2.7060	DCA_int_03 - phones	UW1	2.8660
2.8660	DCA_int_03 - phones	sp	2.8960
2.8960	DCA_int_03 - phones	D	2.9760
2.8960	DCA_int_03 - words	do	3.0360
2.9760	DCA_int_03 - phones	UW1	3.0360
3.0360	DCA_int_03 - phones	sp	3.2660
4.5742	DCA_int_03 - phones	S	4.6842
4.5742	DCA_int_03 - words	say	4.8842
4.6842	DCA_int_03 - phones	EY1	4.8842
4.8842	DCA_int_03 - phones	AE1	4.9942
4.8842	DCA_int_03 - words	after	5.1542
4.9942	DCA_int_03 - phones	F	5.0742
5.0742	DCA_int_03 - phones	T	5.1242
5.1242	DCA_int_03 - phones	ER0	5.1542
5.1542	DCA_int_03 - phones	sp	5.1842
5.1842	DCA_int_03 - phones	S	5.3242
5.1842	DCA_int_03 - words	school	5.7242
5.3242	DCA_int_03 - phones	K	5.3742
5.3742	DCA_int_03 - phones	UW1	5.6042
5.6042	DCA_int_03 - phones	L	5.7242
5.7242	DCA_int_03 - words	or	5.7742
5.7242	DCA_int_03 - phones	ER0	5.7742
5.7742	DCA_int_03 - phones	D	5.8542
5.7742	DCA_int_03 - words	during	6.0442
5.8542	DCA_int_03 - phones	UH1	5.9142
5.9142	DCA_int_03 - phones	R	5.9442
5.9442	DCA_int_03 - phones	IH0	5.9742
5.9742	DCA_int_03 - phones	NG	6.0442
6.0442	DCA_int_03 - phones	DH	6.0742
6.0442	DCA_int_03 - words	the	6.1542
6.0742	DCA_int_03 - phones	AH0	6.1542
6.1542	DCA_int_03 - phones	sp	6.2242
6.2242	DCA_int_03 - phones	S	6.2742
6.2242	DCA_int_03 - words	summer	6.5542
6.2742	DCA_int_03 - phones	AH1	6.3342
6.3342	DCA_int_03 - phones	M	6.4942
6.4942	DCA_int_03 - phones	ER0	6.5542
6.5542	DCA_int_03 - phones	Y	6.6542
6.5542	DCA_int_03 - words	you	6.7042
6.6542	DCA_int_03 - phones	UW1	6.7042
6.7042	DCA_int_03 - phones	N	6.7542
6.7042	DCA_int_03 - words	know	6.8842
6.7542	DCA_int_03 - phones	OW1	6.8842
6.8842	DCA_int_03 - phones	sp	6.9142
6.9142	DCA_int_03 - phones	W	6.9442
6.9142	DCA_int_03 - words	when	7.0542
6.9442	DCA_int_03 - phones	EH1	6.9942
6.9942	DCA_int_03 - phones	N	7.0542
7.0542	DCA_int_03 - phones	Y	7.1242
7.0542	DCA_int_03 - words	you	7.1542
7.1242	DCA_int_03 - phones	UW1	7.1542
7.1542	DCA_int_03 - phones	HH	7.2042
7.1542	DCA_int_03 - words	have	7.3242
7.2042	DCA_int_03 - phones	AE1	7.2542
7.2542	DCA_int_03 - phones	V	7.3242
7.3242	DCA_int_03 - phones	sp	7.4042
7.4042	DCA_int_03 - phones	F	7.4442
7.4042	DCA_int_03 - words	free	7.5842
7.4442	DCA_int_03 - phones	R	7.5042
7.5042	DCA_int_03 - phones	IY1	7.5842
7.5842	DCA_int_03 - phones	sp	7.6142
7.6142	DCA_int_03 - phones	T	7.7142
7.6142	DCA_int_03 - words	time	7.8742
7.7142	DCA_int_03 - phones	AY1	7.8142
7.8142	DCA_int_03 - phones	M	7.8742
7.8742	DCA_int_03 - phones	sp	7.9042
7.9042	DCA_int_03 - phones	W	7.9442
7.9042	DCA_int_03 - words	what	8.0042
7.9442	DCA_int_03 - phones	AH1	7.9742
7.9742	DCA_int_03 - phones	T	8.0042
8.0042	DCA_int_03 - phones	K	8.0742
8.0042	DCA_int_03 - words	kind	8.1642
8.0742	DCA_int_03 - phones	AY1	8.1242
8.1242	DCA_int_03 - phones	N	8.1642
8.1642	DCA_int_03 - phones	AH0	8.1942
8.1642	DCA_int_03 - words	of	8.2342
8.1942	DCA_int_03 - phones	V	8.2342
8.2342	DCA_int_03 - phones	sp	8.2642
8.2642	DCA_int_03 - phones	G	8.3442
8.2642	DCA_int_03 - words	games	8.5842
8.3442	DCA_int_03 - phones	EY1	8.4042
8.4042	DCA_int_03 - phones	M	8.4942
8.4942	DCA_int_03 - phones	Z	8.5842
8.5842	DCA_int_03 - phones	sp	8.6342
8.6342	DCA_int_03 - phones	D	8.6642
8.6342	DCA_int_03 - words	do	8.6942
8.6642	DCA_int_03 - phones	UW1	8.6942
8.6942	DCA_int_03 - phones	Y	8.7342
8.6942	DCA_int_03 - words	you	8.7742
8.7342	DCA_int_03 - phones	UW1	8.7742
8.7742	DCA_int_03 - phones	sp	8.8342
8.8342	DCA_int_03 - phones	P	8.9442
8.8342	DCA_int_03 - words	play	9.0942
8.9442	DCA_int_03 - phones	L	9.0042
9.0042	DCA_int_03 - phones	EY1	9.0942
9.0942	DCA_int_03 - phones	sp	9.1342
10.0823	DCA_se2_ag1_f_03 - phones	sil	10.1823
10.1823	DCA_se2_ag1_f_03 - phones	AH1	10.3123
10.1823	DCA_se2_ag1_f_03 - words	uh	10.3123
10.3123	DCA_se2_ag1_f_03 - phones	sp	10.3423
10.3423	DCA_se2_ag1_f_03 - phones	W	10.4523
10.3423	DCA_se2_ag1_f_03 - words	we	10.4923
10.4523	DCA_se2_ag1_f_03 - phones	IY1	10.4923
10.4923	DCA_se2_ag1_f_03 - phones	sp	10.9023
10.9023	DCA_se2_ag1_f_03 - phones	W	10.9523
10.9023	DCA_se2_ag1_f_03 - words	we	11.0323
10.9523	DCA_se2_ag1_f_03 - phones	IY1	11.0323
11.0323	DCA_se2_ag1_f_03 - phones	sp	11.1523
11.1523	DCA_se2_ag1_f_03 - phones	AH1	11.3023
11.1523	DCA_se2_ag1_f_03 - words	um	11.3823
11.3023	DCA_se2_ag1_f_03 - phones	M	11.3823
11.3823	DCA_se2_ag1_f_03 - phones	sp	11.4723
11.4723	DCA_se2_ag1_f_03 - phones	AE1	11.5723
11.4723	DCA_se2_ag1_f_03 - words	at	11.6123
11.5723	DCA_se2_ag1_f_03 - phones	T	11.6123
11.6123	DCA_se2_ag1_f_03 - phones	N	11.7123
11.6123	DCA_se2_ag1_f_03 - words	night	11.9023
11.7123	DCA_se2_ag1_f_03 - phones	AY1	11.8423
11.8423	DCA_se2_ag1_f_03 - phones	T	11.9023
11.9023	DCA_se2_ag1_f_03 - phones	T	12.0123
11.9023	DCA_se2_ag1_f_03 - words	time	12.1723
12.0123	DCA_se2_ag1_f_03 - phones	AY1	12.1223
12.1223	DCA_se2_ag1_f_03 - phones	M	12.1723
12.1723	DCA_se2_ag1_f_03 - phones	W	12.2323
12.1723	DCA_se2_ag1_f_03 - words	we	12.3823
12.2323	DCA_se2_ag1_f_03 - phones	IY1	12.3823
12.9756	DCA_se2_ag1_f_03 - phones	sil	13.0256
13.0256	DCA_se2_ag1_f_03 - phones	W	13.0656
13.0256	DCA_se2_ag1_f_03 - words	we	13.1156
13.0656	DCA_se2_ag1_f_03 - phones	IY1	13.1156
13.1156	DCA_se2_ag1_f_03 - phones	P	13.2056
13.1156	DCA_se2_ag1_f_03 - words	play	13.3856
13.2056	DCA_se2_ag1_f_03 - phones	L	13.2556
13.2556	DCA_se2_ag1_f_03 - phones	EY1	13.3856
13.3856	DCA_se2_ag1_f_03 - phones	G	13.4956
13.3856	DCA_se2_ag1_f_03 - words	girls	13.8256
13.4956	DCA_se2_ag1_f_03 - phones	ER1	13.6456
13.6456	DCA_se2_ag1_f_03 - phones	L	13.7456
13.7456	DCA_se2_ag1_f_03 - phones	Z	13.8256
13.8256	DCA_se2_ag1_f_03 - phones	CH	13.9456
13.8256	DCA_se2_ag1_f_03 - words	chase	14.1356
13.9456	DCA_se2_ag1_f_03 - phones	EY1	14.0456
14.0456	DCA_se2_ag1_f_03 - phones	S	14.1356
14.1356	DCA_se2_ag1_f_03 - phones	DH	14.1856
14.1356	DCA_se2_ag1_f_03 - words	the	14.2156
14.1856	DCA_se2_ag1_f_03 - phones	AH0	14.2156
14.2156	DCA_se2_ag1_f_03 - phones	sp	14.2456
14.2456	DCA_se2_ag1_f_03 - phones	B	14.3656
14.2456	DCA_se2_ag1_f_03 - words	boys	14.7756
14.3656	DCA_se2_ag1_f_03 - phones	OY1	14.6356
14.6356	DCA_se2_ag1_f_03 - phones	Z	14.7756
15.1515	DCA_int_03 - phones	HH	15.2315
15.1515	DCA_int_03 - words	huh	15.3315
15.2315	DCA_int_03 - phones	AH1	15.3315
15.3315	DCA_int_03 - phones	sp	17.1390
16.4081	DCA_se2_ag1_f_03 - phones	sil	16.4481
16.4481	DCA_se2_ag1_f_03 - phones	Y	16.6481
16.4481	DCA_se2_ag1_f_03 - words	yeah	16.7381
16.6481	DCA_se2_ag1_f_03 - phones	AE1	16.7381
17.1044	DCA_se2_ag1_f_03 - phones	sil	17.4344
17.1390	DCA_int_03 - phones	W	17.2290
17.1390	DCA_int_03 - words	wait	17.3290
17.2290	DCA_int_03 - phones	EY1	17.2690
17.2690	DCA_int_03 - phones	T	17.3290
17.3290	DCA_int_03 - words	a	17.3790
17.3290	DCA_int_03 - phones	EY1	17.3790
17.3790	DCA_int_03 - phones	M	17.4090
17.3790	DCA_int_03 - words	minute	17.5290
17.4090	DCA_int_03 - phones	IH1	17.4390
17.4344	DCA_se2_ag1_f_03 - phones	M	17.4644
17.4344	DCA_se2_ag1_f_03 - words	my	17.5144
17.4390	DCA_int_03 - phones	N	17.4690
17.4644	DCA_se2_ag1_f_03 - phones	AY1	17.5144
17.4690	DCA_int_03 - phones	AH0	17.4990
17.4990	DCA_int_03 - phones	T	17.5290
17.5144	DCA_se2_ag1_f_03 - phones	B	17.5444
17.5144	DCA_se2_ag1_f_03 - words	brothers	17.8744
17.5290	DCA_int_03 - words	<unk>	18.3290
17.5290	DCA_int_03 - phones	spn	18.3290
17.5444	DCA_se2_ag1_f_03 - phones	R	17.6544
17.6544	DCA_se2_ag1_f_03 - phones	AH1	17.7244
17.7244	DCA_se2_ag1_f_03 - phones	DH	17.7544
17.7544	DCA_se2_ag1_f_03 - phones	ER0	17.8444
17.8444	DCA_se2_ag1_f_03 - phones	Z	17.8744
17.8744	DCA_se2_ag1_f_03 - phones	sp	18.2244
18.8122	DCA_int_03 - phones	HH	18.9022
18.8122	DCA_int_03 - words	huh	19.1822
18.9022	DCA_int_03 - phones	AH1	19.1822
19.1820	DCA_se2_ag1_f_03 - phones	M	19.2820
19.1820	DCA_se2_ag1_f_03 - words	my	19.3720
19.2820	DCA_se2_ag1_f_03 - phones	AY1	19.3720
19.3720	DCA_se2_ag1_f_03 - phones	B	19.5020
19.3720	DCA_se2_ag1_f_03 - words	brothers	19.8220
19.5020	DCA_se2_ag1_f_03 - phones	R	19.5420
19.5420	DCA_se2_ag1_f_03 - phones	AH1	19.6220
19.6220	DCA_se2_ag1_f_03 - phones	DH	19.6820
19.6820	DCA_se2_ag1_f_03 - phones	ER0	19.7220
19.7220	DCA_se2_ag1_f_03 - phones	Z	19.8220
19.8220	DCA_se2_ag1_f_03 - phones	AH0	19.8720
19.8220	DCA_se2_ag1_f_03 - words	and	19.9020
19.8720	DCA_se2_ag1_f_03 - phones	N	19.9020
19.9020	DCA_se2_ag1_f_03 - phones	M	19.9520
19.9020	DCA_se2_ag1_f_03 - words	my	20.0320
19.9520	DCA_se2_ag1_f_03 - phones	AY1	20.0320
20.0320	DCA_se2_ag1_f_03 - phones	sp	20.1020
20.1020	DCA_se2_ag1_f_03 - phones	K	20.1720
20.1020	DCA_se2_ag1_f_03 - words	cousins	20.4820
20.1720	DCA_se2_ag1_f_03 - phones	AH1	20.2420
20.2420	DCA_se2_ag1_f_03 - phones	Z	20.3020
20.3020	DCA_se2_ag1_f_03 - phones	AH0	20.3320
20.3320	DCA_se2_ag1_f_03 - phones	N	20.3920
20.3920	DCA_se2_ag1_f_03 - phones	Z	20.4820
20.4820	DCA_se2_ag1_f_03 - phones	sp	20.5620
20.5620	DCA_se2_ag1_f_03 - phones	P	20.6020
20.5620	DCA_se2_ag1_f_03 - words	played	20.7520
20.6020	DCA_se2_ag1_f_03 - phones	L	20.6320
20.6320	DCA_se2_ag1_f_03 - phones	EY1	20.7020
20.7020	DCA_se2_ag1_f_03 - phones	D	20.7520
20.7520	DCA_se2_ag1_f_03 - phones	sp	20.7920
20.7920	DCA_se2_ag1_f_03 - phones	G	20.8620
20.7920	DCA_se2_ag1_f_03 - words	girls	21.2020
20.8620	DCA_se2_ag1_f_03 - phones	ER1	21.0020
21.0020	DCA_se2_ag1_f_03 - phones	L	21.1020
21.1020	DCA_se2_ag1_f_03 - phones	Z	21.2020
21.2020	DCA_se2_ag1_f_03 - phones	sp	21.2320
21.2320	DCA_se2_ag1_f_03 - phones	CH	21.3320
21.2320	DCA_se2_ag1_f_03 - words	chase	21.5220
21.3320	DCA_se2_ag1_f_03 - phones	EY1	21.4420
21.4420	DCA_se2_ag1_f_03 - phones	S	21.5220
21.5220	DCA_se2_ag1_f_03 - phones	sp	21.6420
21.6420	DCA_se2_ag1_f_03 - phones	B	21.7320
21.6420	DCA_se2_ag1_f_03 - words	boys	22.0020
21.7320	DCA_se2_ag1_f_03 - phones	OY1	21.9020
21.9020	DCA_se2_ag1_f_03 - phones	Z	22.0020
22.0020	DCA_se2_ag1_f_03 - phones	AH0	22.0620
22.0020	DCA_se2_ag1_f_03 - words	and	22.1220
22.0508	DCA_int_03 - phones	AH1	22.4608
22.0508	DCA_int_03 - words	uh-huh	22.5308
22.0620	DCA_se2_ag1_f_03 - phones	N	22.0920
22.0920	DCA_se2_ag1_f_03 - phones	D	22.1220
22.4608	DCA_int_03 - phones	HH	22.4908
22.4908	DCA_int_03 - phones	AH1	22.5308
22.6540	DCA_se2_ag1_f_03 - phones	M	22.8240
22.6540	DCA_se2_ag1_f_03 - words	my	23.0340
22.8240	DCA_se2_ag1_f_03 - phones	AY1	23.0340
23.1353	DCA_se2_ag1_f_03 - phones	F	23.2953
23.1353	DCA_se2_ag1_f_03 - words	friends	23.7053
23.2953	DCA_se2_ag1_f_03 - phones	R	23.3853
23.3853	DCA_se2_ag1_f_03 - phones	EH1	23.6053
23.6053	DCA_se2_ag1_f_03 - phones	N	23.6553
23.6553	DCA_se2_ag1_f_03 - phones	Z	23.7053
23.7053	DCA_se2_ag1_f_03 - phones	sp	23.9953
24.1204	DCA_se2_ag1_f_03 - phones	AH0	24.2204
24.1204	DCA_se2_ag1_f_03 - words	and	24.2904
24.2204	DCA_se2_ag1_f_03 - phones	N	24.2504
24.2504	DCA_se2_ag1_f_03 - phones	D	24.2904
24.2904	DCA_se2_ag1_f_03 - phones	DH	24.3204
24.2904	DCA_se2_ag1_f_03 - words	then	24.4704
24.3204	DCA_se2_ag1_f_03 - phones	EH1	24.3704
24.3704	DCA_se2_ag1_f_03 - phones	N	24.4704
24.4704	DCA_se2_ag1_f_03 - phones	Y	24.5204
24.4704	DCA_se2_ag1_f_03 - words	you	24.5604
24.5204	DCA_se2_ag1_f_03 - phones	UW1	24.5604
24.5604	DCA_se2_ag1_f_03 - phones	N	24.6204
24.5604	DCA_se2_ag1_f_03 - words	know	24.7204
24.6204	DCA_se2_ag1_f_03 - phones	OW1	24.7204
24.7204	DCA_se2_ag1_f_03 - phones	W	24.7904
24.7204	DCA_se2_ag1_f_03 - words	we	24.8404
24.7904	DCA_se2_ag1_f_03 - phones	IY1	24.8404
24.8404	DCA_se2_ag1_f_03 - phones	sp	24.8804
24.8804	DCA_se2_ag1_f_03 - phones	R	24.9504
24.8804	DCA_se2_ag1_f_03 - words	run	25.1304
24.9504	DCA_se2_ag1_f_03 - phones	AH1	25.0304
25.0304	DCA_se2_ag1_f_03 - phones	N	25.1304
25.1304	DCA_se2_ag1_f_03 - phones	sp	25.1604
25.1604	DCA_se2_ag1_f_03 - phones	ER0	25.2204
25.1604	DCA_se2_ag1_f_03 - words	around	25.3304
25.2204	DCA_se2_ag1_f_03 - phones	AW1	25.2704
25.2704	DCA_se2_ag1_f_03 - phones	N	25.3004
25.3004	DCA_se2_ag1_f_03 - phones	D	25.3304
25.3304	DCA_se2_ag1_f_03 - phones	DH	25.3604
25.3304	DCA_se2_ag1_f_03 - words	the	25.3904
25.3604	DCA_se2_ag1_f_03 - phones	AH0	25.3904
25.3904	DCA_se2_ag1_f_03 - phones	sp	25.4804
25.4804	DCA_se2_ag1_f_03 - phones	B	25.5504
25.4804	DCA_se2_ag1_f_03 - words	block	25.8804
25.5504	DCA_se2_ag1_f_03 - phones	L	25.6104
25.6104	DCA_se2_ag1_f_03 - phones	AA1	25.7704
25.7704	DCA_se2_ag1_f_03 - phones	K	25.8804
25.8804	DCA_se2_ag1_f_03 - phones	AH0	25.9104
25.8804	DCA_se2_ag1_f_03 - words	and	25.9504
25.9104	DCA_se2_ag1_f_03 - phones	N	25.9504
25.9504	DCA_se2_ag1_f_03 - phones	DH	26.0104
25.9504	DCA_se2_ag1_f_03 - words	they	26.0804
26.0104	DCA_se2_ag1_f_03 - phones	EY1	26.0804
26.0804	DCA_se2_ag1_f_03 - phones	G	26.1404
26.0804	DCA_se2_ag1_f_03 - words	got	26.2304
26.1404	DCA_se2_ag1_f_03 - phones	AA1	26.1804
26.1804	DCA_se2_ag1_f_03 - phones	T	26.2304
26.2304	DCA_se2_ag1_f_03 - phones	sp	26.2804
26.2804	DCA_se2_ag1_f_03 - phones	CH	26.4004
26.2804	DCA_se2_ag1_f_03 - words	chased	26.6304
26.4004	DCA_se2_ag1_f_03 - phones	EY1	26.5204
26.5204	DCA_se2_ag1_f_03 - phones	S	26.6004
26.6004	DCA_se2_ag1_f_03 - phones	T	26.6304
26.6304	DCA_se2_ag1_f_03 - phones	T	26.7304
26.6304	DCA_se2_ag1_f_03 - words	too	26.7704
26.7304	DCA_se2_ag1_f_03 - phones	UW1	26.7704
26.7704	DCA_se2_ag1_f_03 - phones	sp	26.9404
27.3059	DCA_se2_ag1_f_03 - phones	AH0	27.3859
27.3059	DCA_se2_ag1_f_03 - words	and	27.4859
27.3859	DCA_se2_ag1_f_03 - phones	N	27.4859
27.4859	DCA_se2_ag1_f_03 - phones	Y	27.5159
27.4859	DCA_se2_ag1_f_03 - words	you	27.5659
27.5159	DCA_se2_ag1_f_03 - phones	UW1	27.5659
27.5659	DCA_se2_ag1_f_03 - phones	N	27.6259
27.5659	DCA_se2_ag1_f_03 - words	know	27.6559
27.6259	DCA_se2_ag1_f_03 - phones	OW1	27.6559
27.6559	DCA_se2_ag1_f_03 - phones	IH0	27.6859
27.6559	DCA_se2_ag1_f_03 - words	if	27.7259
27.6859	DCA_se2_ag1_f_03 - phones	F	27.7259
27.7259	DCA_se2_ag1_f_03 - phones	DH	27.7859
27.7259	DCA_se2_ag1_f_03 - words	they	27.9059
27.7859	DCA_se2_ag1_f_03 - phones	EY1	27.9059
27.9059	DCA_se2_ag1_f_03 - phones	K	28.0259
27.9059	DCA_se2_ag1_f_03 - words	catch	28.2059
28.0259	DCA_se2_ag1_f_03 - phones	AE1	28.1359
28.1359	DCA_se2_ag1_f_03 - phones	CH	28.2059
28.2059	DCA_se2_ag1_f_03 - phones	AH1	28.2359
28.2059	DCA_se2_ag1_f_03 - words	us	28.3059
28.2359	DCA_se2_ag1_f_03 - phones	S	28.3059
28.3059	DCA_se2_ag1_f_03 - phones	DH	28.3559
28.3059	DCA_se2_ag1_f_03 - words	they	28.4159
28.3559	DCA_se2_ag1_f_03 - phones	EY1	28.4159
28.4159	DCA_se2_ag1_f_03 - phones	HH	28.4459
28.4159	DCA_se2_ag1_f_03 - words	had	28.5259
28.4459	DCA_se2_ag1_f_03 - phones	AE1	28.4859
28.4859	DCA_se2_ag1_f_03 - phones	D	28.5259
28.5259	DCA_se2_ag1_f_03 - phones	T	28.5759
28.5259	DCA_se2_ag1_f_03 - words	to	28.6159
28.5759	DCA_se2_ag1_f_03 - phones	IH0	28.6159
28.6159	DCA_se2_ag1_f_03 - phones	sp	28.6659
28.6659	DCA_se2_ag1_f_03 - phones	B	28.7059
28.6659	DCA_se2_ag1_f_03 - words	bring	28.8859
28.7059	DCA_se2_ag1_f_03 - phones	R	28.7359
28.7359	DCA_se2_ag1_f_03 - phones	IH1	28.8359
28.8359	DCA_se2_ag1_f_03 - phones	NG	28.8859
28.8859	DCA_se2_ag1_f_03 - phones	AH1	28.9359
28.8859	DCA_se2_ag1_f_03 - words	us	29.0159
28.9359	DCA_se2_ag1_f_03 - phones	S	29.0159
29.0159	DCA_se2_ag1_f_03 - phones	sp	29.0659
29.0659	DCA_se2_ag1_f_03 - phones	B	29.1359
29.0659	DCA_se2_ag1_f_03 - words	back	29.3559
29.1359	DCA_se2_ag1_f_03 - phones	AE1	29.2859
29.2859	DCA_se2_ag1_f_03 - phones	K	29.3559
29.3559	DCA_se2_ag1_f_03 - phones	sp	29.8322
29.8322	DCA_se2_ag1_f_03 - phones	T	29.9222
29.8322	DCA_se2_ag1_f_03 - words	to	29.9822
29.9222	DCA_se2_ag1_f_03 - phones	IH0	29.9822
29.9822	DCA_se2_ag1_f_03 - phones	DH	30.0322
29.9822	DCA_se2_ag1_f_03 - words	the	30.1022
30.0322	DCA_se2_ag1_f_03 - phones	AH0	30.1022
30.1022	DCA_se2_ag1_f_03 - phones	sp	30.8767
30.8767	DCA_se2_ag1_f_03 - phones	T	30.9267
30.8767	DCA_se2_ag1_f_03 - words	to	31.0167
30.9267	DCA_se2_ag1_f_03 - phones	UW1	31.0167
31.0167	DCA_se2_ag1_f_03 - phones	DH	31.0667
31.0167	DCA_se2_ag1_f_03 - words	the	31.1367
31.0667	DCA_se2_ag1_f_03 - phones	AH0	31.1367
31.1367	DCA_se2_ag1_f_03 - phones	HH	31.3067
31.1367	DCA_se2_ag1_f_03 - words	house	31.6067
31.3067	DCA_se2_ag1_f_03 - phones	AW1	31.4867
31.4867	DCA_se2_ag1_f_03 - phones	S	31.6067
31.6067	DCA_se2_ag1_f_03 - phones	sp	31.6367
31.6367	DCA_se2_ag1_f_03 - phones	AH0	31.6967
31.6367	DCA_se2_ag1_f_03 - words	and	31.7467
31.6967	DCA_se2_ag1_f_03 - phones	N	31.7467
31.7467	DCA_se2_ag1_f_03 - phones	sp	31.7767
31.7767	DCA_se2_ag1_f_03 - phones	DH	31.8267
31.7767	DCA_se2_ag1_f_03 - words	then	32.0467
31.8267	DCA_se2_ag1_f_03 - phones	EH1	31.8967
31.8967	DCA_se2_ag1_f_03 - phones	N	32.0467
32.4775	DCA_se2_ag1_f_03 - phones	AH0	32.5875
32.4775	DCA_se2_ag1_f_03 - words	and	32.6175
32.5875	DCA_se2_ag1_f_03 - phones	N	32.6175
32.6175	DCA_se2_ag1_f_03 - phones	sp	32.6575
32.6575	DCA_se2_ag1_f_03 - phones	DH	32.7075
32.6575	DCA_se2_ag1_f_03 - words	then	32.8375
32.7075	DCA_se2_ag1_f_03 - phones	EH1	32.7675
32.7675	DCA_se2_ag1_f_03 - phones	N	32.8375
32.8375	DCA_se2_ag1_f_03 - phones	W	32.8875
32.8375	DCA_se2_ag1_f_03 - words	we	32.9675
32.8875	DCA_se2_ag1_f_03 - phones	IY1	32.9675
32.9675	DCA_se2_ag1_f_03 - phones	HH	33.0275
32.9675	DCA_se2_ag1_f_03 - words	had	33.1075
33.0275	DCA_se2_ag1_f_03 - phones	AE1	33.0675
33.0675	DCA_se2_ag1_f_03 - phones	D	33.1075
33.1075	DCA_se2_ag1_f_03 - phones	T	33.1375
33.1075	DCA_se2_ag1_f_03 - words	to	33.1675
33.1375	DCA_se2_ag1_f_03 - phones	AH0	33.1675
33.1675	DCA_se2_ag1_f_03 - phones	sp	33.2075
33.2075	DCA_se2_ag1_f_03 - phones	CH	33.3475
33.2075	DCA_se2_ag1_f_03 - words	chase	33.5675
33.3475	DCA_se2_ag1_f_03 - phones	EY1	33.4975
33.4975	DCA_se2_ag1_f_03 - phones	S	33.5675
33.5675	DCA_se2_ag1_f_03 - phones	sp	33.6275
33.6275	DCA_se2_ag1_f_03 - phones	DH	33.6875
33.6275	DCA_se2_ag1_f_03 - words	them	33.9175
33.6875	DCA_se2_ag1_f_03 - phones	EH1	33.7975
33.7975	DCA_se2_ag1_f_03 - phones	M	33.9175
36.1204	DCA_se2_ag1_f_03 - phones	sil	36.1704
36.1704	DCA_se2_ag1_f_03 - phones	AH0	36.3004
36.1704	DCA_se2_ag1_f_03 - words	a	36.3004
36.4245	DCA_se2_ag1_f_03 - phones	sil	36.4645
36.4645	DCA_se2_ag1_f_03 - phones	AE1	36.5245
36.4645	DCA_se2_ag1_f_03 - words	and	36.6045
36.5245	DCA_se2_ag1_f_03 - phones	N	36.6045
36.6045	DCA_se2_ag1_f_03 - phones	S	36.7245
36.6045	DCA_se2_ag1_f_03 - words	sometimes	37.5745
36.7245	DCA_se2_ag1_f_03 - phones	AH1	36.7845
36.7845	DCA_se2_ag1_f_03 - phones	M	36.8745
36.8745	DCA_se2_ag1_f_03 - phones	T	36.9845
36.9845	DCA_se2_ag1_f_03 - phones	AY2	37.2745
37.2745	DCA_se2_ag1_f_03 - phones	M	37.4445
37.4445	DCA_se2_ag1_f_03 - phones	Z	37.5745
37.5745	DCA_se2_ag1_f_03 - phones	L	37.6045
37.5745	DCA_se2_ag1_f_03 - words	let	37.6845
37.6045	DCA_se2_ag1_f_03 - phones	EH1	37.6345
37.6345	DCA_se2_ag1_f_03 - phones	T	37.6845
37.6845	DCA_se2_ag1_f_03 - phones	sp	37.7245
37.7245	DCA_se2_ag1_f_03 - phones	M	37.7545
37.7245	DCA_se2_ag1_f_03 - words	me	37.7845
37.7545	DCA_se2_ag1_f_03 - phones	IY1	37.7845
37.7845	DCA_se2_ag1_f_03 - phones	sp	37.8645
37.8645	DCA_se2_ag1_f_03 - phones	S	37.9145
37.8645	DCA_se2_ag1_f_03 - words	see	38.0345
37.9145	DCA_se2_ag1_f_03 - phones	IY1	38.0345
39.2110	DCA_se2_ag1_f_03 - phones	IH1	39.3010
39.2110	DCA_se2_ag1_f_03 - words	its	39.4010
39.3010	DCA_se2_ag1_f_03 - phones	T	39.3510
39.3510	DCA_se2_ag1_f_03 - phones	S	39.4010
39.4010	DCA_se2_ag1_f_03 - phones	AH0	39.4810
39.4010	DCA_se2_ag1_f_03 - words	a	39.4810
39.4810	DCA_se2_ag1_f_03 - phones	D	39.6010
39.4810	DCA_se2_ag1_f_03 - words	day	39.7510
39.6010	DCA_se2_ag1_f_03 - phones	EY1	39.7510
39.7510	DCA_se2_ag1_f_03 - phones	K	39.8610
39.7510	DCA_se2_ag1_f_03 - words	camp	40.0810
39.8610	DCA_se2_ag1_f_03 - phones	AE1	39.9710
39.9710	DCA_se2_ag1_f_03 - phones	M	40.0410
40.0410	DCA_se2_ag1_f_03 - phones	P	40.0810
40.0810	DCA_se2_ag1_f_03 - phones	AE1	40.1710
40.0810	DCA_se2_ag1_f_03 - words	at	40.2910
40.1710	DCA_se2_ag1_f_03 - phones	T	40.2910
40.2910	DCA_se2_ag1_f_03 - phones	sp	40.3210
40.3210	DCA_se2_ag1_f_03 - phones	OW1	40.4710
40.3210	DCA_se2_ag1_f_03 - words	over	40.6010
40.4710	DCA_se2_ag1_f_03 - phones	V	40.5710
40.5710	DCA_se2_ag1_f_03 - phones	ER0	40.6010
40.6010	DCA_se2_ag1_f_03 - phones	AE1	40.6510
40.6010	DCA_se2_ag1_f_03 - words	at	40.6810
40.6510	DCA_se2_ag1_f_03 - phones	T	40.6810
40.6810	DCA_se2_ag1_f_03 - phones	sp	40.8010
40.8010	DCA_se2_ag1_f_03 - phones	DH	40.8310
40.8010	DCA_se2_ag1_f_03 - words	the	40.8610
40.8310	DCA_se2_ag1_f_03 - phones	AH0	40.8610
40.8610	DCA_se2_ag1_f_03 - phones	sp	40.9610
40.9610	DCA_se2_ag1_f_03 - phones	CH	41.0910
40.9610	DCA_se2_ag1_f_03 - words	church	41.4510
41.0910	DCA_se2_ag1_f_03 - phones	ER1	41.2710
41.2710	DCA_se2_ag1_f_03 - phones	CH	41.4510
41.4074	DCA_int_03 - phones	sil	41.4974
41.4974	DCA_int_03 - phones	M	41.6174
41.4974	DCA_int_03 - words	mm-hm	41.8774
41.6174	DCA_int_03 - phones	HH	41.6674
41.6674	DCA_int_03 - phones	M	41.8774
41.8774	DCA_int_03 - phones	sp	46.0394
42.3199	DCA_se2_ag1_f_03 - phones	AH0	42.4099
42.3199	DCA_se2_ag1_f_03 - words	and	42.4899
42.4099	DCA_se2_ag1_f_03 - phones	N	42.4899
42.4899	DCA_se2_ag1_f_03 - phones	W	42.5399
42.4899	DCA_se2_ag1_f_03 - words	we	42.6199
42.5399	DCA_se2_ag1_f_03 - phones	IY1	42.6199
42.6199	DCA_se2_ag1_f_03 - phones	G	42.7099
42.6199	DCA_se2_ag1_f_03 - words	go	42.7899
42.7099	DCA_se2_ag1_f_03 - phones	OW1	42.7899
42.7899	DCA_se2_ag1_f_03 - phones	OW1	42.8499
42.7899	DCA_se2_ag1_f_03 - words	over	42.9999
42.8499	DCA_se2_ag1_f_03 - phones	V	42.9499
42.9499	DCA_se2_ag1_f_03 - phones	ER0	42.9999
42.9999	DCA_se2_ag1_f_03 - phones	DH	43.0499
42.9999	DCA_se2_ag1_f_03 - words	there	43.3499
43.0499	DCA_se2_ag1_f_03 - phones	EH1	43.1999
43.1999	DCA_se2_ag1_f_03 - phones	R	43.3499
46.0394	DCA_int_03 - phones	W	46.1394
46.0394	DCA_int_03 - words	well	46.1994
46.1394	DCA_int_03 - phones	EH1	46.1694
46.1694	DCA_int_03 - phones	L	46.1994
46.1994	DCA_int_03 - phones	DH	46.2494
46.1994	DCA_int_03 - words	that	46.3594
46.2494	DCA_int_03 - phones	AH0	46.3294
46.3294	DCA_int_03 - phones	T	46.3594
46.3594	DCA_int_03 - phones	sp	46.3894
46.3894	DCA_int_03 - words	s	46.4194
46.3894	DCA_int_03 - phones	Z	46.4194
46.4194	DCA_int_03 - phones	sp	46.4494
46.4494	DCA_int_03 - phones	S	46.5494
46.4494	DCA_int_03 - words	something	46.8494
46.5494	DCA_int_03 - phones	AH1	46.6494
46.6494	DCA_int_03 - phones	M	46.6994
46.6994	DCA_int_03 - phones	TH	46.7294
46.7294	DCA_int_03 - phones	IH0	46.7994
46.7994	DCA_int_03 - phones	NG	46.8494
46.8494	DCA_int_03 - phones	AY1	46.9494
46.8494	DCA_int_03 - words	i've	47.0194
46.9494	DCA_int_03 - phones	V	47.0194
47.0194	DCA_int_03 - phones	N	47.0594
47.0194	DCA_int_03 - words	never	47.2394
47.0594	DCA_int_03 - phones	EH1	47.1194
47.1194	DCA_int_03 - phones	V	47.1994
47.1994	DCA_int_03 - phones	ER0	47.2394
47.2394	DCA_int_03 - phones	IY1	47.2694
47.2394	DCA_int_03 - words	even	47.4194
47.2694	DCA_int_03 - phones	V	47.3594
47.3594	DCA_int_03 - phones	IH0	47.3894
47.3894	DCA_int_03 - phones	N	47.4194
47.4194	DCA_int_03 - phones	HH	47.5094
47.4194	DCA_int_03 - words	heard	47.6794
47.5094	DCA_int_03 - phones	ER1	47.6494
47.6494	DCA_int_03 - phones	D	47.6794
47.6794	DCA_int_03 - phones	AH0	47.7094
47.6794	DCA_int_03 - words	of	47.7594
47.7094	DCA_int_03 - phones	V	47.7594
47.7594	DCA_int_03 - phones	DH	47.8194
47.7594	DCA_int_03 - words	that	47.9994
47.8194	DCA_int_03 - phones	AE1	47.8994
47.8994	DCA_int_03 - phones	T	47.9994
47.9994	DCA_int_03 - phones	sp	48.0294
48.0294	DCA_int_03 - phones	B	48.0594
48.0294	DCA_int_03 - words	before	48.4094
48.0594	DCA_int_03 - phones	IH0	48.1794
48.1794	DCA_int_03 - phones	F	48.2594
48.2594	DCA_int_03 - phones	AO1	48.3594
48.3594	DCA_int_03 - phones	R	48.4094
48.4094	DCA_int_03 - phones	sp	49.5342
49.5342	DCA_int_03 - words	i	49.5642
49.5342	DCA_int_03 - phones	AY1	49.5642
49.5642	DCA_int_03 - phones	IH1	49.8442
49.5642	DCA_int_03 - words	is	49.9442
49.8442	DCA_int_03 - phones	Z	49.9442
49.9442	DCA_int_03 - phones	DH	49.9842
49.9442	DCA_int_03 - words	there	50.0842
49.9842	DCA_int_03 - phones	EH1	50.0242
50.0242	DCA_int_03 - phones	R	50.0842
50.0842	DCA_int_03 - phones	EH1	50.1242
50.0842	DCA_int_03 - words	anything	50.4442
50.1242	DCA_int_03 - phones	N	50.2142
50.2142	DCA_int_03 - phones	IY0	50.2442
50.2442	DCA_int_03 - phones	TH	50.3142
50.3142	DCA_int_03 - phones	IH2	50.3442
50.3442	DCA_int_03 - phones	NG	50.4442
50.4442	DCA_int_03 - phones	sp	50.4742
50.4742	DCA_int_03 - phones	EH1	50.5142
50.4742	DCA_int_03 - words	else	50.6042
50.5142	DCA_int_03 - phones	L	50.5742
50.5742	DCA_int_03 - phones	S	50.6042
50.6042	DCA_int_03 - phones	sp	50.6642
50.6642	DCA_int_03 - phones	DH	50.6942
50.6642	DCA_int_03 - words	that	50.8042
50.6942	DCA_int_03 - phones	AH0	50.7542
50.7542	DCA_int_03 - phones	T	50.8042
50.8042	DCA_int_03 - phones	Y	50.8342
50.8042	DCA_int_03 - words	you	50.8942
50.8342	DCA_int_03 - phones	UW1	50.8942
50.8942	DCA_int_03 - phones	sp	50.9842
50.9842	DCA_int_03 - phones	P	51.0242
50.9842	DCA_int_03 - words	play	51.1942
51.0242	DCA_int_03 - phones	L	51.1142
51.1142	DCA_int_03 - phones	EY1	51.1942
51.1942	DCA_int_03 - phones	sp	52.2575
51.5232	DCA_se2_ag1_f_03 - phones	Y	51.7032
51.5232	DCA_se2_ag1_f_03 - words	yeah	51.8232
51.7032	DCA_se2_ag1_f_03 - phones	AE1	51.8232
51.8232	DCA_se2_ag1_f_03 - phones	sp	52.9598
52.2575	DCA_int_03 - phones	L	52.3075
52.2575	DCA_int_03 - words	like	52.4875
52.3075	DCA_int_03 - phones	AY1	52.3575
52.3575	DCA_int_03 - phones	K	52.4875
52.4875	DCA_int_03 - phones	W	52.5275
52.4875	DCA_int_03 - words	what	52.6475
52.5275	DCA_int_03 - phones	AH1	52.5675
52.5675	DCA_int_03 - phones	T	52.6475
52.6475	DCA_int_03 - phones	sp	52.6875
52.9598	DCA_se2_ag1_f_03 - phones	W	52.9898
52.9598	DCA_se2_ag1_f_03 - words	we	53.0298
52.9898	DCA_se2_ag1_f_03 - phones	IY1	53.0298
53.0298	DCA_se2_ag1_f_03 - phones	P	53.1498
53.0298	DCA_se2_ag1_f_03 - words	play	53.3798
53.1498	DCA_se2_ag1_f_03 - phones	L	53.2098
53.2098	DCA_se2_ag1_f_03 - phones	EY1	53.3798
53.3798	DCA_se2_ag1_f_03 - phones	sp	53.4898
53.4898	DCA_se2_ag1_f_03 - phones	JH	53.6198
53.4898	DCA_se2_ag1_f_03 - words	jump	53.7998
53.6198	DCA_se2_ag1_f_03 - phones	AH1	53.7198
53.7198	DCA_se2_ag1_f_03 - phones	M	53.7598
53.7598	DCA_se2_ag1_f_03 - phones	P	53.7998
53.7998	DCA_se2_ag1_f_03 - phones	R	53.9898
53.7998	DCA_se2_ag1_f_03 - words	rope	54.2498
53.9898	DCA_se2_ag1_f_03 - phones	OW1	54.1898
54.1898	DCA_se2_ag1_f_03 - phones	P	54.2498
54.7750	DCA_se2_ag1_f_03 - phones	AH1	55.0350
54.7750	DCA_se2_ag1_f_03 - words	um	55.3350
55.0350	DCA_se2_ag1_f_03 - phones	M	55.3350
55.6560	DCA_se2_ag1_f_03 - phones	sil	55.7060
55.7060	DCA_se2_ag1_f_03 - phones	K	55.8060
55.7060	DCA_se2_ag1_f_03 - words	kickball	56.3060
55.8060	DCA_se2_ag1_f_03 - phones	IH1	55.8860
55.8860	DCA_se2_ag1_f_03 - phones	K	56.0460
56.0460	DCA_se2_ag1_f_03 - phones	B	56.0760
56.0760	DCA_se2_ag1_f_03 - phones	AH0	56.1160
56.1160	DCA_se2_ag1_f_03 - phones	L	56.3060
56.3060	DCA_se2_ag1_f_03 - phones	sp	56.4660
56.4660	DCA_se2_ag1_f_03 - phones	F	56.5160
56.4660	DCA_se2_ag1_f_03 - words	football	57.1660
56.5160	DCA_se2_ag1_f_03 - phones	UH1	56.5860
56.5860	DCA_se2_ag1_f_03 - phones	T	56.7060
56.7060	DCA_se2_ag1_f_03 - phones	B	56.7460
56.7460	DCA_se2_ag1_f_03 - phones	AO2	56.8560
56.8560	DCA_se2_ag1_f_03 - phones	L	57.1660
57.2527	DCA_int_03 - phones	M	57.3227
57.2527	DCA_int_03 - words	mm-hm	57.6527
57.3227	DCA_int_03 - phones	HH	57.3527
57.3527	DCA_int_03 - phones	M	57.6527
57.6527	DCA_int_03 - phones	sp	57.7427
59.0004	DCA_se2_ag1_f_03 - phones	sil	59.0504
59.0504	DCA_se2_ag1_f_03 - phones	V	59.1204
59.0504	DCA_se2_ag1_f_03 - words	volleyball	59.9904
59.1204	DCA_se2_ag1_f_03 - phones	AA1	59.2604
59.2604	DCA_se2_ag1_f_03 - phones	L	59.3204
59.3204	DCA_se2_ag1_f_03 - phones	IY0	59.4504
59.4504	DCA_se2_ag1_f_03 - phones	B	59.4904
59.4904	DCA_se2_ag1_f_03 - phones	AO2	59.5604
59.5604	DCA_se2_ag1_f_03 - phones	L	59.9904
60.0483	DCA_int_03 - phones	M	60.0883
60.0483	DCA_int_03 - words	mm-hm	60.4883
60.0883	DCA_int_03 - phones	HH	60.1283
60.1283	DCA_int_03 - phones	M	60.4883
60.4883	DCA_int_03 - phones	sp	60.5583
61.3524	DCA_se2_ag1_f_03 - phones	W	61.5124
61.3524	DCA_se2_ag1_f_03 - words	we	61.5824
61.5124	DCA_se2_ag1_f_03 - phones	IY1	61.5824
61.5824	DCA_se2_ag1_f_03 - phones	G	61.6724
61.5824	DCA_se2_ag1_f_03 - words	go	61.7124
61.6724	DCA_se2_ag1_f_03 - phones	OW1	61.7124
61.7124	DCA_se2_ag1_f_03 - phones	T	61.7424
61.7124	DCA_se2_ag1_f_03 - words	to	61.8324
61.7424	DCA_se2_ag1_f_03 - phones	AH0	61.8324
61.8324	DCA_se2_ag1_f_03 - phones	sp	61.8724
61.8724	DCA_se2_ag1_f_03 - phones	R	61.9424
61.8724	DCA_se2_ag1_f_03 - words	rock	62.0624
61.9424	DCA_se2_ag1_f_03 - phones	AA1	62.0324
62.0324	DCA_se2_ag1_f_03 - phones	K	62.0624
62.0624	DCA_se2_ag1_f_03 - phones	K	62.1324
62.0624	DCA_se2_ag1_f_03 - words	creek	62.2224
62.1324	DCA_se2_ag1_f_03 - phones	R	62.1624
62.1624	DCA_se2_ag1_f_03 - phones	IY1	62.1924
62.1924	DCA_se2_ag1_f_03 - phones	K	62.2224
62.2224	DCA_se2_ag1_f_03 - phones	sp	62.2724
62.2724	DCA_se2_ag1_f_03 - phones	P	62.3924
62.2724	DCA_se2_ag1_f_03 - words	park	62.5124
62.3924	DCA_se2_ag1_f_03 - phones	AA1	62.4424
62.4424	DCA_se2_ag1_f_03 - phones	R	62.4824
62.4824	DCA_se2_ag1_f_03 - phones	K	62.5124
62.5124	DCA_se2_ag1_f_03 - phones	sp	62.6224
62.6224	DCA_se2_ag1_f_03 - phones	AH0	62.6524
62.6224	DCA_se2_ag1_f_03 - words	and	62.6824
62.6524	DCA_se2_ag1_f_03 - phones	N	62.6824
62.6824	DCA_se2_ag1_f_03 - phones	sp	62.7524
62.7524	DCA_se2_ag1_f_03 - phones	P	62.8624
62.7524	DCA_se2_ag1_f_03 - words	play	62.9224
62.8624	DCA_se2_ag1_f_03 - phones	L	62.8924
62.8924	DCA_se2_ag1_f_03 - phones	EY1	62.9224
62.9224	DCA_se2_ag1_f_03 - words	a	62.9924
62.9224	DCA_se2_ag1_f_03 - phones	EY1	62.9924
62.9924	DCA_se2_ag1_f_03 - phones	sp	63.0224
63.0224	DCA_se2_ag1_f_03 - phones	L	63.1124
63.0224	DCA_se2_ag1_f_03 - words	lot	63.2424
63.1124	DCA_se2_ag1_f_03 - phones	AA1	63.2124
63.2124	DCA_se2_ag1_f_03 - phones	T	63.2424
63.2424	DCA_se2_ag1_f_03 - phones	AH0	63.2724
63.2424	DCA_se2_ag1_f_03 - words	of	63.3024
63.2724	DCA_se2_ag1_f_03 - phones	V	63.3024
63.3024	DCA_se2_ag1_f_03 - phones	sp	63.3724
63.3724	DCA_se2_ag1_f_03 - phones	G	63.4524
63.3724	DCA_se2_ag1_f_03 - words	games	63.7724
63.4524	DCA_se2_ag1_f_03 - phones	EY1	63.6624
63.6624	DCA_se2_ag1_f_03 - phones	M	63.7324
63.7324	DCA_se2_ag1_f_03 - phones	Z	63.7724
63.7724	DCA_se2_ag1_f_03 - phones	sp	64.9201
63.9701	DCA_int_03 - phones	M	64.4101
63.9701	DCA_int_03 - words	mm-hm	64.4701
64.4101	DCA_int_03 - phones	HH	64.4401
64.4401	DCA_int_03 - phones	M	64.4701
64.9201	DCA_se2_ag1_f_03 - phones	AE1	65.1001
64.9201	DCA_se2_ag1_f_03 - words	and	65.4101
65.1001	DCA_se2_ag1_f_03 - phones	N	65.4101
65.4101	DCA_se2_ag1_f_03 - phones	sp	65.4401
65.4401	DCA_se2_ag1_f_03 - phones	DH	65.5101
65.4401	DCA_se2_ag1_f_03 - words	then	65.6301
65.5101	DCA_se2_ag1_f_03 - phones	EH1	65.5601
65.5601	DCA_se2_ag1_f_03 - phones	N	65.6301
65.6301	DCA_se2_ag1_f_03 - phones	M	65.6801
65.6301	DCA_se2_ag1_f_03 - words	my	65.7701
65.6801	DCA_se2_ag1_f_03 - phones	AY1	65.7701
65.7701	DCA_se2_ag1_f_03 - phones	sp	65.8001
65.8001	DCA_se2_ag1_f_03 - phones	K	65.9101
65.8001	DCA_se2_ag1_f_03 - words	cousins	66.2801
65.9101	DCA_se2_ag1_f_03 - phones	AH1	66.0201
66.0201	DCA_se2_ag1_f_03 - phones	Z	66.1101
66.1101	DCA_se2_ag1_f_03 - phones	AH0	66.1501
66.1501	DCA_se2_ag1_f_03 - phones	N	66.1801
66.1801	DCA_se2_ag1_f_03 - phones	Z	66.2801
66.2801	DCA_se2_ag1_f_03 - phones	K	66.3801
66.2801	DCA_se2_ag1_f_03 - words	come	66.5201
66.3801	DCA_se2_ag1_f_03 - phones	AH1	66.4101
66.4101	DCA_se2_ag1_f_03 - phones	M	66.5201
66.5201	DCA_se2_ag1_f_03 - phones	OW1	66.5501
66.5201	DCA_se2_ag1_f_03 - words	over	66.6101
66.5501	DCA_se2_ag1_f_03 - phones	V	66.5801
66.5801	DCA_se2_ag1_f_03 - phones	ER0	66.6101
66.6101	DCA_se2_ag1_f_03 - phones	sp	66.7301
66.7301	DCA_se2_ag1_f_03 - phones	AH0	66.7701
66.7301	DCA_se2_ag1_f_03 - words	and	66.8401
66.7701	DCA_se2_ag1_f_03 - phones	N	66.8401
66.8401	DCA_se2_ag1_f_03 - phones	sp	66.8701
66.8701	DCA_se2_ag1_f_03 - phones	W	66.9001
66.8701	DCA_se2_ag1_f_03 - words	we	66.9301
66.9001	DCA_se2_ag1_f_03 - phones	IY1	66.9301
66.9301	DCA_se2_ag1_f_03 - phones	sp	66.9601
66.9601	DCA_se2_ag1_f_03 - phones	P	67.0501
66.9601	DCA_se2_ag1_f_03 - words	play	67.2301
67.0501	DCA_se2_ag1_f_03 - phones	L	67.1001
67.1001	DCA_se2_ag1_f_03 - phones	EY1	67.2301
67.2301	DCA_se2_ag1_f_03 - phones	R	67.3301
67.2301	DCA_se2_ag1_f_03 - words	records	67.8901
67.3301	DCA_se2_ag1_f_03 - phones	EH1	67.4301
67.4301	DCA_se2_ag1_f_03 - phones	K	67.5601
67.5601	DCA_se2_ag1_f_03 - phones	ER0	67.6401
67.6401	DCA_se2_ag1_f_03 - phones	D	67.6701
67.6701	DCA_se2_ag1_f_03 - phones	Z	67.8901
69.0029	DCA_se2_ag1_f_03 - phones	AH0	69.0829
69.0029	DCA_se2_ag1_f_03 - words	and	69.6429
69.0829	DCA_se2_ag1_f_03 - phones	N	69.6429
71.1571	DCA_int_03 - phones	sil	71.1971
71.1971	DCA_int_03 - phones	OW2	71.2971
71.1971	DCA_int_03 - words	okay	71.5471
71.2971	DCA_int_03 - phones	K	71.3971
71.3971	DCA_int_03 - phones	EY1	71.5471
71.5471	DCA_int_03 - phones	L	71.5771
71.5471	DCA_int_03 - words	let	71.6471
71.5771	DCA_int_03 - phones	EH1	71.6071
71.6071	DCA_int_03 - phones	T	71.6471
71.6471	DCA_int_03 - phones	Z	71.6771
71.6471	DCA_int_03 - words	s	71.6771
71.6771	DCA_int_03 - phones	G	71.7671
71.6771	DCA_int_03 - words	go	71.8771
71.7671	DCA_int_03 - phones	OW1	71.8771
71.8771	DCA_int_03 - phones	B	71.9571
71.8771	DCA_int_03 - words	back	72.1671
71.9571	DCA_int_03 - phones	AE1	72.0671
72.0671	DCA_int_03 - phones	K	72.1671
72.1671	DCA_int_03 - phones	sp	72.1971
72.1971	DCA_int_03 - phones	N	72.2571
72.1971	DCA_int_03 - words	now	72.3171
72.2571	DCA_int_03 - phones	AW1	72.3171
72.3171	DCA_int_03 - phones	Y	72.4071
72.3171	DCA_int_03 - words	you	72.4671
72.4071	DCA_int_03 - phones	UW1	72.4671
72.4671	DCA_int_03 - phones	S	72.5971
72.4671	DCA_int_03 - words	said	72.8071
72.5971	DCA_int_03 - phones	EH1	72.7271
72.7271	DCA_int_03 - phones	D	72.8071
72.8071	DCA_int_03 - phones	Y	72.8371
72.8071	DCA_int_03 - words	you	72.8871
72.8371	DCA_int_03 - phones	UW1	72.8871
72.8871	DCA_int_03 - phones	sp	72.9571
72.9571	DCA_int_03 - phones	P	73.0071
72.9571	DCA_int_03 - words	play	73.3171
73.0071	DCA_int_03 - phones	L	73.0871
73.0871	DCA_int_03 - phones	EY1	73.3171
73.3171	DCA_int_03 - phones	AH1	73.5071
73.3171	DCA_int_03 - words	um	73.7671
73.5071	DCA_int_03 - phones	M	73.7671
74.3272	DCA_int_03 - phones	K	74.4172
74.3272	DCA_int_03 - words	kickball	75.0072
74.4172	DCA_int_03 - phones	IH1	74.5372
74.5372	DCA_int_03 - phones	K	74.5872
74.5872	DCA_int_03 - phones	B	74.6272
74.6272	DCA_int_03 - phones	AH0	74.6572
74.6572	DCA_int_03 - phones	L	75.0072
75.2036	DCA_se2_ag1_f_03 - phones	sil	75.2436
75.2436	DCA_se2_ag1_f_03 - phones	AH1	75.3336
75.2436	DCA_se2_ag1_f_03 - words	uh-huh	75.5336
75.3336	DCA_se2_ag1_f_03 - phones	HH	75.4336
75.4336	DCA_se2_ag1_f_03 - phones	AH1	75.5336
75.5336	DCA_se2_ag1_f_03 - phones	sp	75.6236
75.5877	DCA_int_03 - phones	HH	75.6877
75.5877	DCA_int_03 - words	how	75.7577
75.6877	DCA_int_03 - phones	AW1	75.7577
75.7577	DCA_int_03 - phones	D	75.8177
75.7577	DCA_int_03 - words	do	75.8477
75.8177	DCA_int_03 - phones	UW1	75.8477
75.8477	DCA_int_03 - phones	Y	75.8777
75.8477	DCA_int_03 - words	you	75.9077
75.8777	DCA_int_03 - phones	UW1	75.9077
75.9077	DCA_int_03 - phones	sp	75.9377
75.9377	DCA_int_03 - phones	P	75.9877
75.9377	DCA_int_03 - words	play	76.1477
75.9877	DCA_int_03 - phones	L	76.0277
76.0277	DCA_int_03 - phones	EY1	76.1477
76.1477	DCA_int_03 - phones	DH	76.1877
76.1477	DCA_int_03 - words	that	76.3777
76.1877	DCA_int_03 - phones	AE1	76.2777
76.2777	DCA_int_03 - phones	T	76.3777
76.3777	DCA_int_03 - phones	sp	83.2917
77.3131	DCA_se2_ag1_f_03 - phones	DH	77.4131
77.3131	DCA_se2_ag1_f_03 - words	they	77.4831
77.4131	DCA_se2_ag1_f_03 - phones	EY1	77.4831
77.4831	DCA_se2_ag1_f_03 - phones	JH	77.5631
77.4831	DCA_se2_ag1_f_03 - words	just	77.7831
77.5631	DCA_se2_ag1_f_03 - phones	IH0	77.6231
77.6231	DCA_se2_ag1_f_03 - phones	S	77.7831
77.7831	DCA_se2_ag1_f_03 - phones	R	77.8931
77.7831	DCA_se2_ag1_f_03 - words	roll	78.1131
77.8931	DCA_se2_ag1_f_03 - phones	OW1	78.0231
78.0231	DCA_se2_ag1_f_03 - phones	L	78.1131
78.1131	DCA_se2_ag1_f_03 - phones	sp	78.7961
78.7961	DCA_se2_ag1_f_03 - phones	Y	78.8561
78.7961	DCA_se2_ag1_f_03 - words	you	78.9361
78.8561	DCA_se2_ag1_f_03 - phones	UW1	78.9361
78.9361	DCA_se2_ag1_f_03 - phones	S	79.0661
78.9361	DCA_se2_ag1_f_03 - words	see	79.1261
79.0661	DCA_se2_ag1_f_03 - phones	IY1	79.1261
79.1261	DCA_se2_ag1_f_03 - phones	DH	79.1661
79.1261	DCA_se2_ag1_f_03 - words	they	79.2561
79.1661	DCA_se2_ag1_f_03 - phones	EY1	79.2561
79.2561	DCA_se2_ag1_f_03 - phones	R	79.3561
79.2561	DCA_se2_ag1_f_03 - words	roll	79.4961
79.3561	DCA_se2_ag1_f_03 - phones	OW1	79.4461
79.4461	DCA_se2_ag1_f_03 - phones	L	79.4961
79.4961	DCA_se2_ag1_f_03 - phones	DH	79.5461
79.4961	DCA_se2_ag1_f_03 - words	the	79.6161
79.5461	DCA_se2_ag1_f_03 - phones	AH0	79.6161
79.6161	DCA_se2_ag1_f_03 - phones	B	79.6961
79.6161	DCA_se2_ag1_f_03 - words	ball	79.9561
79.6961	DCA_se2_ag1_f_03 - phones	AO1	79.8461
79.8461	DCA_se2_ag1_f_03 - phones	L	79.9561
79.9561	DCA_se2_ag1_f_03 - phones	AH1	79.9861
79.9561	DCA_se2_ag1_f_03 - words	up	80.0761
79.9861	DCA_se2_ag1_f_03 - phones	P	80.0761
80.0761	DCA_se2_ag1_f_03 - phones	sp	80.1061
80.1061	DCA_se2_ag1_f_03 - phones	T	80.1961
80.1061	DCA_se2_ag1_f_03 - words	to	80.2461
80.1961	DCA_se2_ag1_f_03 - phones	UW1	80.2461
80.2461	DCA_se2_ag1_f_03 - phones	Y	80.2761
80.2461	DCA_se2_ag1_f_03 - words	you	80.4661
80.2761	DCA_se2_ag1_f_03 - phones	UW1	80.4661
80.4661	DCA_se2_ag1_f_03 - phones	sp	80.5161
80.9114	DCA_se2_ag1_f_03 - phones	AH0	80.9914
80.9114	DCA_se2_ag1_f_03 - words	and	81.0214
80.9914	DCA_se2_ag1_f_03 - phones	N	81.0214
81.0214	DCA_se2_ag1_f_03 - phones	DH	81.0514
81.0214	DCA_se2_ag1_f_03 - words	then	81.1114
81.0514	DCA_se2_ag1_f_03 - phones	EH1	81.0814
81.0814	DCA_se2_ag1_f_03 - phones	N	81.1114
81.1114	DCA_se2_ag1_f_03 - phones	Y	81.1914
81.1114	DCA_se2_ag1_f_03 - words	you	81.2314
81.1914	DCA_se2_ag1_f_03 - phones	UW1	81.2314
81.2314	DCA_se2_ag1_f_03 - phones	JH	81.3014
81.2314	DCA_se2_ag1_f_03 - words	just	81.4614
81.3014	DCA_se2_ag1_f_03 - phones	IH0	81.3614
81.3614	DCA_se2_ag1_f_03 - phones	S	81.4614
81.4614	DCA_se2_ag1_f_03 - phones	sp	81.4914
81.4914	DCA_se2_ag1_f_03 - phones	K	81.6014
81.4914	DCA_se2_ag1_f_03 - words	kick	81.7714
81.6014	DCA_se2_ag1_f_03 - phones	IH1	81.6614
81.6614	DCA_se2_ag1_f_03 - phones	K	81.7714
81.7714	DCA_se2_ag1_f_03 - phones	IH1	81.8014
81.7714	DCA_se2_ag1_f_03 - words	it	81.8714
81.8014	DCA_se2_ag1_f_03 - phones	T	81.8714
81.8714	DCA_se2_ag1_f_03 - phones	AH0	81.9014
81.8714	DCA_se2_ag1_f_03 - words	and	82.0014
81.9014	DCA_se2_ag1_f_03 - phones	N	82.0014
82.0014	DCA_se2_ag1_f_03 - phones	R	82.0614
82.0014	DCA_se2_ag1_f_03 - words	run	82.1714
82.0614	DCA_se2_ag1_f_03 - phones	AH1	82.1014
82.1014	DCA_se2_ag1_f_03 - phones	N	82.1714
82.1714	DCA_se2_ag1_f_03 - phones	sp	82.2214
82.2214	DCA_se2_ag1_f_03 - phones	DH	82.2514
82.2214	DCA_se2_ag1_f_03 - words	the	82.3214
82.2514	DCA_se2_ag1_f_03 - phones	AH0	82.3214
82.3214	DCA_se2_ag1_f_03 - phones	B	82.4014
82.3214	DCA_se2_ag1_f_03 - words	base	82.8514
82.4014	DCA_se2_ag1_f_03 - phones	EY1	82.6514
82.6514	DCA_se2_ag1_f_03 - phones	S	82.8514
83.2917	DCA_int_03 - words	oh	83.5717
83.2917	DCA_int_03 - phones	OW1	83.5717
83.5717	DCA_int_03 - phones	IH0	83.6317
83.5717	DCA_int_03 - words	it	83.7017
83.6317	DCA_int_03 - phones	T	83.7017
83.7017	DCA_int_03 - words	s	83.7317
83.7017	DCA_int_03 - phones	Z	83.7317
83.7317	DCA_int_03 - phones	S	83.7717
83.7317	DCA_int_03 - words	something	84.0017
83.7717	DCA_int_03 - phones	AH1	83.8317
83.8317	DCA_int_03 - phones	M	83.9117
83.9117	DCA_int_03 - phones	TH	83.9417
83.9417	DCA_int_03 - phones	IH0	83.9717
83.9717	DCA_int_03 - phones	NG	84.0017
84.0017	DCA_int_03 - phones	DH	84.0317
84.0017	DCA_int_03 - words	that	84.0917
84.0317	DCA_int_03 - phones	AH0	84.0617
84.0617	DCA_int_03 - phones	T	84.0917
84.0917	DCA_int_03 - phones	sp	84.1217
84.1217	DCA_int_03 - words	s	84.1517
84.1217	DCA_int_03 - phones	Z	84.1517
84.1517	DCA_int_03 - phones	L	84.2417
84.1517	DCA_int_03 - words	like	84.3917
84.2417	DCA_int_03 - phones	AY1	84.2917
84.2917	DCA_int_03 - phones	K	84.3917
84.3917	DCA_int_03 - phones	B	84.4417
84.3917	DCA_int_03 - words	baseball	85.0217
84.4417	DCA_int_03 - phones	EY1	84.5917
84.5917	DCA_int_03 - phones	S	84.6617
84.6617	DCA_int_03 - phones	B	84.7217
84.7217	DCA_int_03 - phones	AO1	84.9617
84.9617	DCA_int_03 - phones	L	85.0217
85.0217	DCA_int_03 - phones	AH0	85.0517
85.0217	DCA_int_03 - words	and	85.1317
85.0517	DCA_int_03 - phones	N	85.1317
85.1317	DCA_int_03 - phones	Y	85.1817
85.1317	DCA_int_03 - words	you	85.2417
85.1817	DCA_int_03 - phones	UW1	85.2417
85.2417	DCA_int_03 - phones	K	85.3217
85.2417	DCA_int_03 - words	kick	85.5117
85.3217	DCA_int_03 - phones	IH1	85.4117
85.3787	DCA_se2_ag1_f_03 - phones	Y	85.6487
85.3787	DCA_se2_ag1_f_03 - words	yeah	85.8387
85.4117	DCA_int_03 - phones	K	85.5117
85.5117	DCA_int_03 - phones	DH	85.5617
85.5117	DCA_int_03 - words	the	85.6117
85.5617	DCA_int_03 - phones	IY0	85.6117
85.6117	DCA_int_03 - phones	B	85.6517
85.6117	DCA_int_03 - words	ball	85.8817
85.6487	DCA_se2_ag1_f_03 - phones	AE1	85.8387
85.6517	DCA_int_03 - phones	AO1	85.8117
85.8117	DCA_int_03 - phones	L	85.8817
85.8387	DCA_se2_ag1_f_03 - phones	sp	91.0325
85.8817	DCA_int_03 - phones	sp	86.5467
86.5467	DCA_int_03 - phones	AH1	86.6667
86.5467	DCA_int_03 - words	uh-huh	86.8867
86.6667	DCA_int_03 - phones	HH	86.7467
86.7467	DCA_int_03 - phones	AH1	86.8867
86.8867	DCA_int_03 - phones	sp	87.7410
87.7410	DCA_int_03 - phones	AH1	87.9610
87.7410	DCA_int_03 - words	um	88.0610
87.9610	DCA_int_03 - phones	M	88.0610
88.0610	DCA_int_03 - phones	sp	88.0910
88.0910	DCA_int_03 - phones	W	88.1810
88.0910	DCA_int_03 - words	well	88.2410
88.1810	DCA_int_03 - phones	EH1	88.2110
88.2110	DCA_int_03 - phones	L	88.2410
88.2410	DCA_int_03 - phones	HH	88.3010
88.2410	DCA_int_03 - words	how	88.3510
88.3010	DCA_int_03 - phones	AW1	88.3510
88.3510	DCA_int_03 - phones	D	88.4210
88.3510	DCA_int_03 - words	do	88.4510
88.4210	DCA_int_03 - phones	UW1	88.4510
88.4510	DCA_int_03 - phones	Y	88.4810
88.4510	DCA_int_03 - words	you	88.5110
88.4810	DCA_int_03 - phones	UW1	88.5110
88.5110	DCA_int_03 - phones	D	88.5810
88.5110	DCA_int_03 - words	decide	88.9810
88.5810	DCA_int_03 - phones	IH2	88.7010
88.7010	DCA_int_03 - phones	S	88.7810
88.7810	DCA_int_03 - phones	AY1	88.9310
88.9310	DCA_int_03 - phones	D	88.9810
88.9810	DCA_int_03 - phones	D	89.0110
88.9810	DCA_int_03 - words	do	89.0610
89.0110	DCA_int_03 - phones	UW1	89.0610
89.0610	DCA_int_03 - phones	Y	89.0910
89.0610	DCA_int_03 - words	you	89.1410
89.0910	DCA_int_03 - phones	UW1	89.1410
89.1410	DCA_int_03 - phones	sp	89.1810
89.1810	DCA_int_03 - phones	CH	89.2510
89.1810	DCA_int_03 - words	choose	89.4210
89.2510	DCA_int_03 - phones	UW1	89.3410
89.3410	DCA_int_03 - phones	Z	89.4210
89.4210	DCA_int_03 - phones	AH1	89.4910
89.4210	DCA_int_03 - words	up	89.5610
89.4910	DCA_int_03 - phones	P	89.5610
89.5610	DCA_int_03 - phones	sp	89.6410
89.6410	DCA_int_03 - phones	S	89.7110
89.6410	DCA_int_03 - words	sides	90.0110
89.7110	DCA_int_03 - phones	AY1	89.9510
89.9510	DCA_int_03 - phones	D	89.9810
89.9810	DCA_int_03 - phones	Z	90.0110
90.0110	DCA_int_03 - phones	sp	90.0810
90.0810	DCA_int_03 - phones	ER0	90.1110
90.0810	DCA_int_03 - words	or	90.1110
90.1110	DCA_int_03 - phones	sp	90.1510
90.1510	DCA_int_03 - phones	S	90.2010
90.1510	DCA_int_03 - words	something	90.3810
90.2010	DCA_int_03 - phones	AH1	90.2410
90.2410	DCA_int_03 - phones	M	90.2710
90.2710	DCA_int_03 - phones	TH	90.3010
90.3010	DCA_int_03 - phones	IH0	90.3310
90.3310	DCA_int_03 - phones	NG	90.3810
90.3810	DCA_int_03 - phones	sp	90.5210
91.0325	DCA_se2_ag1_f_03 - phones	Y	91.2925
91.0325	DCA_se2_ag1_f_03 - words	yeah	91.4325
91.2925	DCA_se2_ag1_f_03 - phones	AE1	91.4325
91.5148	DCA_int_03 - phones	HH	91.5648
91.5148	DCA_int_03 - words	how	91.5948
91.5648	DCA_int_03 - phones	AW1	91.5948
91.5948	DCA_int_03 - phones	M	91.6448
91.5948	DCA_int_03 - words	many	91.7348
91.6448	DCA_int_03 - phones	EH1	91.6748
91.6748	DCA_int_03 - phones	N	91.7048
91.7048	DCA_int_03 - phones	IY0	91.7348
91.7348	DCA_int_03 - phones	sp	91.7748
91.7748	DCA_int_03 - phones	P	91.8648
91.7748	DCA_int_03 - words	people	92.0148
91.8648	DCA_int_03 - phones	IY1	91.9148
91.9148	DCA_int_03 - phones	P	91.9548
91.9548	DCA_int_03 - phones	AH0	91.9848
91.9848	DCA_int_03 - phones	L	92.0148
92.0148	DCA_int_03 - phones	ER0	92.0448
92.0148	DCA_int_03 - words	are	92.0448
92.0448	DCA_int_03 - phones	sp	92.0748
92.0748	DCA_int_03 - phones	AO1	92.1048
92.0748	DCA_int_03 - words	on	92.1348
92.1048	DCA_int_03 - phones	N	92.1348
92.1348	DCA_int_03 - phones	AH0	92.1748
92.1348	DCA_int_03 - words	a	92.1748
92.1748	DCA_int_03 - phones	sp	92.3248
92.3248	DCA_int_03 - phones	T	92.3548
92.3248	DCA_int_03 - words	team	92.5748
92.3548	DCA_int_03 - phones	IY1	92.3848
92.3848	DCA_int_03 - phones	M	92.5748
93.1767	DCA_se2_ag1_f_03 - phones	sil	93.2367
93.2367	DCA_se2_ag1_f_03 - phones	EH1	93.2967
93.2367	DCA_se2_ag1_f_03 - words	as	93.3867
93.2967	DCA_se2_ag1_f_03 - phones	Z	93.3867
93.3867	DCA_se2_ag1_f_03 - phones	M	93.4767
93.3867	DCA_se2_ag1_f_03 - words	many	93.6767
93.4767	DCA_se2_ag1_f_03 - phones	EH1	93.5367
93.5367	DCA_se2_ag1_f_03 - phones	N	93.6467
93.6467	DCA_se2_ag1_f_03 - phones	IY0	93.6767
93.6767	DCA_se2_ag1_f_03 - phones	EH1	93.7267
93.6767	DCA_se2_ag1_f_03 - words	as	93.7867
93.7267	DCA_se2_ag1_f_03 - phones	Z	93.7867
93.7867	DCA_se2_ag1_f_03 - phones	Y	93.8367
93.7867	DCA_se2_ag1_f_03 - words	you	93.8867
93.8367	DCA_se2_ag1_f_03 - phones	UW1	93.8867
93.8867	DCA_se2_ag1_f_03 - phones	sp	94.0767
94.0767	DCA_se2_ag1_f_03 - phones	W	94.1067
94.0767	DCA_se2_ag1_f_03 - words	want	94.2367
94.1067	DCA_se2_ag1_f_03 - phones	AA1	94.1367
94.1367	DCA_se2_ag1_f_03 - phones	N	94.2067
94.2067	DCA_se2_ag1_f_03 - phones	T	94.2367
94.2367	DCA_se2_ag1_f_03 - phones	sp	97.3372
94.5374	DCA_int_03 - phones	M	94.9674
94.5374	DCA_int_03 - words	mm-hm	95.1774
94.9674	DCA_int_03 - phones	HH	95.0174
95.0174	DCA_int_03 - phones	M	95.1774
95.1774	DCA_int_03 - phones	sp	95.2174
95.4498	DCA_int_03 - phones	HH	95.5398
95.4498	DCA_int_03 - words	how	95.5898
95.5398	DCA_int_03 - phones	AW1	95.5898
95.5898	DCA_int_03 - phones	D	95.6898
95.5898	DCA_int_03 - words	do	95.7198
95.6898	DCA_int_03 - phones	UW1	95.7198
95.7198	DCA_int_03 - phones	Y	95.7498
95.7198	DCA_int_03 - words	you	95.7998
95.7498	DCA_int_03 - phones	UW1	95.7998
95.7998	DCA_int_03 - phones	sp	95.8698
95.8698	DCA_int_03 - phones	CH	95.9098
95.8698	DCA_int_03 - words	choose	96.0898
95.9098	DCA_int_03 - phones	UW1	96.0198
96.0198	DCA_int_03 - phones	Z	96.0898
96.0898	DCA_int_03 - phones	AH1	96.1498
96.0898	DCA_int_03 - words	up	96.2298
96.1498	DCA_int_03 - phones	P	96.2298
96.2298	DCA_int_03 - phones	S	96.3298
96.2298	DCA_int_03 - words	sides	96.4298
96.3298	DCA_int_03 - phones	AY1	96.3698
96.3698	DCA_int_03 - phones	D	96.3998
96.3998	DCA_int_03 - phones	Z	96.4298
96.4298	DCA_int_03 - phones	sp	105.2690
97.3372	DCA_se2_ag1_f_03 - phones	IH1	97.3972
97.3372	DCA_se2_ag1_f_03 - words	it	97.4772
97.3972	DCA_se2_ag1_f_03 - phones	T	97.4772
97.4772	DCA_se2_ag1_f_03 - phones	B	97.5372
97.4772	DCA_se2_ag1_f_03 - words	be	97.6472
97.5372	DCA_se2_ag1_f_03 - phones	IY1	97.6472
97.6472	DCA_se2_ag1_f_03 - phones	T	97.7672
97.6472	DCA_se2_ag1_f_03 - words	two	97.8672
97.7672	DCA_se2_ag1_f_03 - phones	UW1	97.8672
97.8672	DCA_se2_ag1_f_03 - phones	K	97.9972
97.8672	DCA_se2_ag1_f_03 - words	captains	98.7572
97.9972	DCA_se2_ag1_f_03 - phones	AE1	98.1372
98.1372	DCA_se2_ag1_f_03 - phones	P	98.2872
98.2872	DCA_se2_ag1_f_03 - phones	T	98.3372
98.3372	DCA_se2_ag1_f_03 - phones	AH0	98.3672
98.3672	DCA_se2_ag1_f_03 - phones	N	98.4472
98.4472	DCA_se2_ag1_f_03 - phones	Z	98.7572
98.8175	DCA_se2_ag1_f_03 - phones	sil	98.8475
98.8475	DCA_se2_ag1_f_03 - phones	AE1	99.0575
98.8475	DCA_se2_ag1_f_03 - words	and	99.2775
99.0575	DCA_se2_ag1_f_03 - phones	N	99.2775
99.6089	DCA_se2_ag1_f_03 - phones	AH0	99.6689
99.6089	DCA_se2_ag1_f_03 - words	and	99.6989
99.6689	DCA_se2_ag1_f_03 - phones	N	99.6989
99.6989	DCA_se2_ag1_f_03 - phones	DH	99.7289
99.6989	DCA_se2_ag1_f_03 - words	then	99.8189
99.7289	DCA_se2_ag1_f_03 - phones	EH1	99.7689
99.7689	DCA_se2_ag1_f_03 - phones	N	99.8189
99.8189	DCA_se2_ag1_f_03 - phones	DH	99.8889
99.8189	DCA_se2_ag1_f_03 - words	they	99.9889
99.8889	DCA_se2_ag1_f_03 - phones	EY1	99.9889
99.9889	DCA_se2_ag1_f_03 - phones	S	100.1189
99.9889	DCA_se2_ag1_f_03 - words	say	100.1789
100.1189	DCA_se2_ag1_f_03 - phones	EY1	100.1789
100.1789	DCA_se2_ag1_f_03 - words	i	100.2889
100.1789	DCA_se2_ag1_f_03 - phones	AY1	100.2889
100.2889	DCA_se2_ag1_f_03 - phones	W	100.3989
100.2889	DCA_se2_ag1_f_03 - words	want	100.5289
100.3989	DCA_se2_ag1_f_03 - phones	AO1	100.4589
100.4589	DCA_se2_ag1_f_03 - phones	N	100.4889
100.4889	DCA_se2_ag1_f_03 - phones	T	100.5289
100.5289	DCA_se2_ag1_f_03 - phones	sp	100.5589
100.8055	DCA_se2_ag1_f_03 - phones	DH	100.8955
100.8055	DCA_se2_ag1_f_03 - words	this	101.0455
100.8955	DCA_se2_ag1_f_03 - phones	IH0	100.9455
100.9455	DCA_se2_ag1_f_03 - phones	S	101.0455
101.0455	DCA_se2_ag1_f_03 - phones	P	101.1755
101.0455	DCA_se2_ag1_f_03 - words	person	101.4155
101.1755	DCA_se2_ag1_f_03 - phones	ER1	101.2455
101.2455	DCA_se2_ag1_f_03 - phones	S	101.3355
101.3355	DCA_se2_ag1_f_03 - phones	AH0	101.3655
101.3655	DCA_se2_ag1_f_03 - phones	N	101.4155
101.4155	DCA_se2_ag1_f_03 - words	i	101.4855
101.4155	DCA_se2_ag1_f_03 - phones	AY1	101.4855
101.4855	DCA_se2_ag1_f_03 - phones	W	101.5455
101.4855	DCA_se2_ag1_f_03 - words	want	101.6755
101.5455	DCA_se2_ag1_f_03 - phones	AO1	101.6155
101.6155	DCA_se2_ag1_f_03 - phones	N	101.6455
101.6455	DCA_se2_ag1_f_03 - phones	T	101.6755
101.6755	DCA_se2_ag1_f_03 - phones	sp	101.7055
101.7055	DCA_se2_ag1_f_03 - phones	DH	101.7655
101.7055	DCA_se2_ag1_f_03 - words	that	101.9355
101.7655	DCA_se2_ag1_f_03 - phones	AE1	101.8255
101.8255	DCA_se2_ag1_f_03 - phones	T	101.9355
101.9355	DCA_se2_ag1_f_03 - phones	P	102.0255
101.9355	DCA_se2_ag1_f_03 - words	person	102.3655
102.0255	DCA_se2_ag1_f_03 - phones	ER1	102.1255
102.1255	DCA_se2_ag1_f_03 - phones	S	102.2755
102.2755	DCA_se2_ag1_f_03 - phones	AH0	102.3055
102.3055	DCA_se2_ag1_f_03 - phones	N	102.3655
102.7973	DCA_se2_ag1_f_03 - phones	AH0	102.8873
102.7973	DCA_se2_ag1_f_03 - words	and	102.9573
102.8873	DCA_se2_ag1_f_03 - phones	N	102.9573
102.9573	DCA_se2_ag1_f_03 - phones	HH	103.0073
102.9573	DCA_se2_ag1_f_03 - words	whoever	103.2773
103.0073	DCA_se2_ag1_f_03 - phones	UW0	103.0673
103.0673	DCA_se2_ag1_f_03 - phones	EH1	103.1073
103.1073	DCA_se2_ag1_f_03 - phones	V	103.2273
103.2273	DCA_se2_ag1_f_03 - phones	ER0	103.2773
103.2773	DCA_se2_ag1_f_03 - phones	DH	103.3173
103.2773	DCA_se2_ag1_f_03 - words	they	103.3573
103.3173	DCA_se2_ag1_f_03 - phones	EY1	103.3573
103.3573	DCA_se2_ag1_f_03 - phones	S	103.4873
103.3573	DCA_se2_ag1_f_03 - words	say	103.5373
103.4873	DCA_se2_ag1_f_03 - phones	EY1	103.5373
103.5373	DCA_se2_ag1_f_03 - phones	DH	103.5773
103.5373	DCA_se2_ag1_f_03 - words	they	103.6573
103.5773	DCA_se2_ag1_f_03 - phones	EY1	103.6573
103.6573	DCA_se2_ag1_f_03 - phones	W	103.7673
103.6573	DCA_se2_ag1_f_03 - words	want	103.8873
103.7673	DCA_se2_ag1_f_03 - phones	AO1	103.8073
103.8073	DCA_se2_ag1_f_03 - phones	N	103.8473
103.8473	DCA_se2_ag1_f_03 - phones	T	103.8873
103.8873	DCA_se2_ag1_f_03 - phones	DH	103.9473
103.8873	DCA_se2_ag1_f_03 - words	they	103.9873
103.9473	DCA_se2_ag1_f_03 - phones	EY1	103.9873
103.9873	DCA_se2_ag1_f_03 - phones	HH	104.0173
103.9873	DCA_se2_ag1_f_03 - words	have	104.0773
104.0173	DCA_se2_ag1_f_03 - phones	AE1	104.0473
104.0473	DCA_se2_ag1_f_03 - phones	V	104.0773
104.0773	DCA_se2_ag1_f_03 - phones	sp	104.1173
104.1173	DCA_se2_ag1_f_03 - phones	T	104.1573
104.1173	DCA_se2_ag1_f_03 - words	to	104.1873
104.1573	DCA_se2_ag1_f_03 - phones	IH0	104.1873
104.1873	DCA_se2_ag1_f_03 - phones	sp	104.2373
104.2373	DCA_se2_ag1_f_03 - phones	B	104.2973
104.2373	DCA_se2_ag1_f_03 - words	be	104.3673
104.2973	DCA_se2_ag1_f_03 - phones	IY0	104.3673
104.3673	DCA_se2_ag1_f_03 - phones	AA1	104.3973
104.3673	DCA_se2_ag1_f_03 - words	on	104.4573
104.3973	DCA_se2_ag1_f_03 - phones	N	104.4573
104.4573	DCA_se2_ag1_f_03 - phones	sp	104.4873
104.4873	DCA_se2_ag1_f_03 - phones	DH	104.5173
104.4873	DCA_se2_ag1_f_03 - words	their	104.5773
104.5173	DCA_se2_ag1_f_03 - phones	EH1	104.5473
104.5473	DCA_se2_ag1_f_03 - phones	R	104.5773
104.5773	DCA_se2_ag1_f_03 - phones	sp	104.6073
104.6073	DCA_se2_ag1_f_03 - phones	S	104.7273
104.6073	DCA_se2_ag1_f_03 - words	side	105.0473
104.7273	DCA_se2_ag1_f_03 - phones	AY1	104.9673
104.9673	DCA_se2_ag1_f_03 - phones	D	105.0473
105.2690	DCA_int_03 - phones	M	105.3390
105.2690	DCA_int_03 - words	mm-hm	105.5690
105.3390	DCA_int_03 - phones	HH	105.4790
105.4790	DCA_int_03 - phones	M	105.5690
105.5690	DCA_int_03 - phones	sp	105.6990
105.7993	DCA_int_03 - phones	HH	105.8593
105.7993	DCA_int_03 - words	how	105.9693
105.8593	DCA_int_03 - phones	AW1	105.9693
105.9693	DCA_int_03 - phones	D	105.9993
105.9693	DCA_int_03 - words	do	106.0693
105.9993	DCA_int_03 - phones	UW1	106.0693
106.0693	DCA_int_03 - phones	Y	106.1093
106.0693	DCA_int_03 - words	you	106.2193
106.1093	DCA_int_03 - phones	UW1	106.2193
106.2193	DCA_int_03 - phones	HH	106.3693
106.2193	DCA_int_03 - words	how	106.5193
106.3693	DCA_int_03 - phones	AW1	106.5193
106.5193	DCA_int_03 - phones	D	106.5493
106.5193	DCA_int_03 - words	do	106.5793
106.5493	DCA_int_03 - phones	UW1	106.5793
106.5793	DCA_int_03 - phones	W	106.6593
106.5793	DCA_int_03 - words	well	106.9093
106.6593	DCA_int_03 - phones	EH1	106.7293
106.7293	DCA_int_03 - phones	L	106.9093
106.9093	DCA_int_03 - phones	sp	106.9393
106.9393	DCA_int_03 - phones	HH	106.9793
106.9393	DCA_int_03 - words	who	107.1793
106.9793	DCA_int_03 - phones	UW1	107.1793
107.1793	DCA_int_03 - phones	sp	107.2793
107.2793	DCA_int_03 - phones	G	107.3393
107.2793	DCA_int_03 - words	gets	107.4693
107.3393	DCA_int_03 - phones	EH1	107.4093
107.4093	DCA_int_03 - phones	T	107.4393
107.4393	DCA_int_03 - phones	S	107.4693
107.4693	DCA_int_03 - phones	sp	107.5093
107.5093	DCA_int_03 - phones	T	107.5393
107.5093	DCA_int_03 - words	to	107.5793
107.5393	DCA_int_03 - phones	IH0	107.5793
107.5793	DCA_int_03 - phones	D	107.6493
107.5793	DCA_int_03 - words	determine	108.0993
107.6493	DCA_int_03 - phones	IH0	107.7593
107.7593	DCA_int_03 - phones	T	107.8593
107.8593	DCA_int_03 - phones	ER1	107.9593
107.9593	DCA_int_03 - phones	M	107.9993
107.9993	DCA_int_03 - phones	AH0	108.0693
108.0693	DCA_int_03 - phones	N	108.0993
108.0993	DCA_int_03 - phones	HH	108.1793
108.0993	DCA_int_03 - words	who	108.2793
108.1793	DCA_int_03 - phones	UW1	108.2793
108.2793	DCA_int_03 - words	s	108.3293
108.2793	DCA_int_03 - phones	Z	108.3293
108.3293	DCA_int_03 - phones	sp	108.3893
108.3893	DCA_int_03 - phones	HH	108.4293
108.3893	DCA_int_03 - words	whose	108.5793
108.4293	DCA_int_03 - phones	UW1	108.5393
108.5393	DCA_int_03 - phones	Z	108.5793
108.5793	DCA_int_03 - phones	sp	108.6193
108.6193	DCA_int_03 - words	s	108.6593
108.6193	DCA_int_03 - phones	Z	108.6593
108.6593	DCA_int_03 - phones	sp	108.7393
108.7393	DCA_int_03 - phones	K	108.8593
108.7393	DCA_int_03 - words	captain	109.2093
108.8593	DCA_int_03 - phones	AE1	108.9693
108.9693	DCA_int_03 - phones	P	109.0693
109.0693	DCA_int_03 - phones	T	109.0993
109.0993	DCA_int_03 - phones	AH0	109.1293
109.1293	DCA_int_03 - phones	N	109.2093
110.0442	DCA_se2_ag1_f_03 - phones	sil	110.1342
110.1342	DCA_se2_ag1_f_03 - phones	S	110.1942
110.1342	DCA_se2_ag1_f_03 - words	see	110.3142
110.1942	DCA_se2_ag1_f_03 - phones	IY1	110.3142
110.3142	DCA_se2_ag1_f_03 - phones	DH	110.3842
110.3142	DCA_se2_ag1_f_03 - words	they	110.5342
110.3842	DCA_se2_ag1_f_03 - phones	EY1	110.5342
110.5342	DCA_se2_ag1_f_03 - phones	sp	110.9275
110.9275	DCA_se2_ag1_f_03 - phones	DH	110.9775
110.9275	DCA_se2_ag1_f_03 - words	the	111.0875
110.9775	DCA_se2_ag1_f_03 - phones	AH0	111.0875
111.0875	DCA_se2_ag1_f_03 - phones	B	111.1375
111.0875	DCA_se2_ag1_f_03 - words	big	111.2875
111.1375	DCA_se2_ag1_f_03 - phones	IH1	111.2075
111.2075	DCA_se2_ag1_f_03 - phones	G	111.2875
111.2875	DCA_se2_ag1_f_03 - phones	CH	111.3975
111.2875	DCA_se2_ag1_f_03 - words	children	111.6375
111.3975	DCA_se2_ag1_f_03 - phones	IH1	111.4275
111.4275	DCA_se2_ag1_f_03 - phones	L	111.4675
111.4675	DCA_se2_ag1_f_03 - phones	D	111.5475
111.5475	DCA_se2_ag1_f_03 - phones	R	111.5775
111.5775	DCA_se2_ag1_f_03 - phones	AH0	111.6075
111.6075	DCA_se2_ag1_f_03 - phones	N	111.6375
111.6375	DCA_se2_ag1_f_03 - phones	L	111.6975
111.6375	DCA_se2_ag1_f_03 - words	let	111.8075
111.6975	DCA_se2_ag1_f_03 - phones	EH1	111.7575
111.7575	DCA_se2_ag1_f_03 - phones	T	111.8075
111.8075	DCA_se2_ag1_f_03 - phones	sp	111.8375
111.8375	DCA_se2_ag1_f_03 - phones	DH	111.8675
111.8375	DCA_se2_ag1_f_03 - words	the	111.9075
111.8675	DCA_se2_ag1_f_03 - phones	AH0	111.9075
111.9075	DCA_se2_ag1_f_03 - phones	S	112.0375
111.9075	DCA_se2_ag1_f_03 - words	smaller	112.2975
112.0375	DCA_se2_ag1_f_03 - phones	M	112.0775
112.0775	DCA_se2_ag1_f_03 - phones	AO1	112.2175
112.2175	DCA_se2_ag1_f_03 - phones	L	112.2575
112.2575	DCA_se2_ag1_f_03 - phones	ER0	112.2975
112.2975	DCA_se2_ag1_f_03 - phones	sp	112.3275
112.3275	DCA_se2_ag1_f_03 - phones	CH	112.4475
112.3275	DCA_se2_ag1_f_03 - words	children	112.6575
112.4475	DCA_se2_ag1_f_03 - phones	IH1	112.4775
112.4775	DCA_se2_ag1_f_03 - phones	L	112.5075
112.5075	DCA_se2_ag1_f_03 - phones	D	112.5675
112.5675	DCA_se2_ag1_f_03 - phones	R	112.5975
112.5975	DCA_se2_ag1_f_03 - phones	AH0	112.6275
112.6275	DCA_se2_ag1_f_03 - phones	N	112.6575
112.6575	DCA_se2_ag1_f_03 - phones	sp	112.6875
112.6875	DCA_se2_ag1_f_03 - phones	B	112.7475
112.6875	DCA_se2_ag1_f_03 - words	be	112.7775
112.7475	DCA_se2_ag1_f_03 - phones	IY0	112.7775
112.7775	DCA_se2_ag1_f_03 - phones	DH	112.8075
112.7775	DCA_se2_ag1_f_03 - words	the	112.8375
112.8075	DCA_se2_ag1_f_03 - phones	AH0	112.8375
112.8375	DCA_se2_ag1_f_03 - phones	sp	112.8775
112.8775	DCA_se2_ag1_f_03 - phones	K	113.0175
112.8775	DCA_se2_ag1_f_03 - words	captain	113.3175
113.0175	DCA_se2_ag1_f_03 - phones	AE1	113.0875
113.0875	DCA_se2_ag1_f_03 - phones	P	113.2175
113.2175	DCA_se2_ag1_f_03 - phones	T	113.2575
113.2575	DCA_se2_ag1_f_03 - phones	AH0	113.2875
113.2875	DCA_se2_ag1_f_03 - phones	N	113.3175
113.3175	DCA_se2_ag1_f_03 - phones	sp	113.4775
113.9409	DCA_int_03 - phones	sil	113.9809
113.9809	DCA_int_03 - words	oh	114.2609
113.9809	DCA_int_03 - phones	OW1	114.2609
114.2609	DCA_int_03 - phones	sp	114.3109
114.9294	DCA_int_03 - phones	W	115.0194
114.9294	DCA_int_03 - words	well	115.0994
115.0194	DCA_int_03 - phones	EH1	115.0494
115.0494	DCA_int_03 - phones	L	115.0994
115.0994	DCA_int_03 - phones	DH	115.1394
115.0994	DCA_int_03 - words	that	115.2594
115.1394	DCA_int_03 - phones	AH0	115.1894
115.1894	DCA_int_03 - phones	T	115.2594
115.2594	DCA_int_03 - phones	sp	115.2894
115.2894	DCA_int_03 - words	s	115.3794
115.2894	DCA_int_03 - phones	S	115.3794
115.3794	DCA_int_03 - phones	F	115.5094
115.3794	DCA_int_03 - words	fair	115.8094
115.5094	DCA_int_03 - phones	EH1	115.7094
115.7094	DCA_int_03 - phones	R	115.8094
115.8094	DCA_int_03 - phones	sp	115.8894
115.9709	DCA_int_03 - phones	W	116.1009
115.9709	DCA_int_03 - words	we	116.1609
116.1009	DCA_int_03 - phones	IY1	116.1609
116.1609	DCA_int_03 - phones	N	116.2109
116.1609	DCA_int_03 - words	never	116.3909
116.2109	DCA_int_03 - phones	EH1	116.2609
116.2609	DCA_int_03 - phones	V	116.3309
116.3309	DCA_int_03 - phones	ER0	116.3909
116.3909	DCA_int_03 - phones	sp	116.4209
116.4209	DCA_int_03 - phones	D	116.4609
116.4209	DCA_int_03 - words	did	116.5809
116.4609	DCA_int_03 - phones	IH0	116.5509
116.5509	DCA_int_03 - phones	D	116.5809
116.5809	DCA_int_03 - phones	sp	116.6109
116.6109	DCA_int_03 - phones	EH1	116.6409
116.6109	DCA_int_03 - words	anything	116.8709
116.6409	DCA_int_03 - phones	N	116.6709
116.6709	DCA_int_03 - phones	IY0	116.7209
116.7209	DCA_int_03 - phones	TH	116.7809
116.7809	DCA_int_03 - phones	IH2	116.8309
116.8309	DCA_int_03 - phones	NG	116.8709
116.8709	DCA_int_03 - phones	sp	116.9009
116.9009	DCA_int_03 - phones	L	116.9709
116.9009	DCA_int_03 - words	like	117.0809
116.9709	DCA_int_03 - phones	AY1	117.0409
117.0409	DCA_int_03 - phones	K	117.0809
117.0809	DCA_int_03 - phones	sp	117.1309
117.1309	DCA_int_03 - phones	DH	117.1909
117.1309	DCA_int_03 - words	that	117.4009
117.1909	DCA_int_03 - phones	AE1	117.3309
117.3309	DCA_int_03 - phones	T	117.4009
117.4009	DCA_int_03 - phones	spn	117.6009
117.4009	DCA_int_03 - words	<unk>	117.6009
117.6009	DCA_int_03 - phones	sp	125.1385
120.2387	DCA_se2_ag1_f_03 - words	mm	120.5787
120.2387	DCA_se2_ag1_f_03 - phones	M	120.5787
120.5787	DCA_se2_ag1_f_03 - phones	sp	120.6187
120.6187	DCA_se2_ag1_f_03 - phones	L	120.6487
120.6187	DCA_se2_ag1_f_03 - words	let	120.7087
120.6487	DCA_se2_ag1_f_03 - phones	EH1	120.6787
120.6787	DCA_se2_ag1_f_03 - phones	T	120.7087
120.7087	DCA_se2_ag1_f_03 - phones	sp	120.7387
120.7387	DCA_se2_ag1_f_03 - phones	M	120.8387
120.7387	DCA_se2_ag1_f_03 - words	me	120.8787
120.8387	DCA_se2_ag1_f_03 - phones	IY1	120.8787
120.8787	DCA_se2_ag1_f_03 - phones	sp	120.9387
120.9387	DCA_se2_ag1_f_03 - phones	S	121.1287
120.9387	DCA_se2_ag1_f_03 - words	see	121.3587
121.1287	DCA_se2_ag1_f_03 - phones	IY1	121.3587
122.0711	DCA_se2_ag1_f_03 - phones	AE1	122.1811
122.0711	DCA_se2_ag1_f_03 - words	and	122.4211
122.1811	DCA_se2_ag1_f_03 - phones	N	122.3911
122.3911	DCA_se2_ag1_f_03 - phones	D	122.4211
122.4211	DCA_se2_ag1_f_03 - phones	sp	122.5611
122.5611	DCA_se2_ag1_f_03 - phones	AH1	122.6911
122.5611	DCA_se2_ag1_f_03 - words	um	122.7711
122.6911	DCA_se2_ag1_f_03 - phones	M	122.7711
122.7711	DCA_se2_ag1_f_03 - phones	sp	122.8311
123.1716	DCA_se2_ag1_f_03 - phones	W	123.2016
123.1716	DCA_se2_ag1_f_03 - words	we	123.2316
123.2016	DCA_se2_ag1_f_03 - phones	IY1	123.2316
123.2316	DCA_se2_ag1_f_03 - phones	sp	123.4416
123.4416	DCA_se2_ag1_f_03 - phones	P	123.4816
123.4416	DCA_se2_ag1_f_03 - words	played	123.5916
123.4816	DCA_se2_ag1_f_03 - phones	L	123.5116
123.5116	DCA_se2_ag1_f_03 - phones	EY1	123.5416
123.5416	DCA_se2_ag1_f_03 - phones	D	123.5916
123.5916	DCA_se2_ag1_f_03 - phones	sp	123.6616
123.6616	DCA_se2_ag1_f_03 - phones	F	123.7416
123.6616	DCA_se2_ag1_f_03 - words	football	124.2116
123.7416	DCA_se2_ag1_f_03 - phones	UH1	123.8016
123.8016	DCA_se2_ag1_f_03 - phones	T	123.8916
123.8916	DCA_se2_ag1_f_03 - phones	B	123.9316
123.9316	DCA_se2_ag1_f_03 - phones	AO2	124.0416
124.0416	DCA_se2_ag1_f_03 - phones	L	124.2116
124.2116	DCA_se2_ag1_f_03 - phones	sp	124.2516
124.6043	DCA_se2_ag1_f_03 - phones	Y	124.6643
124.6043	DCA_se2_ag1_f_03 - words	you	124.7043
124.6643	DCA_se2_ag1_f_03 - phones	UW1	124.7043
124.7043	DCA_se2_ag1_f_03 - phones	N	124.7543
124.7043	DCA_se2_ag1_f_03 - words	know	124.7843
124.7543	DCA_se2_ag1_f_03 - phones	OW1	124.7843
124.7843	DCA_se2_ag1_f_03 - phones	HH	124.8143
124.7843	DCA_se2_ag1_f_03 - words	how	124.8543
124.8143	DCA_se2_ag1_f_03 - phones	AW1	124.8543
124.8543	DCA_se2_ag1_f_03 - phones	T	124.8843
124.8543	DCA_se2_ag1_f_03 - words	to	124.9143
124.8843	DCA_se2_ag1_f_03 - phones	AH0	124.9143
124.9143	DCA_se2_ag1_f_03 - phones	P	124.9443
124.9143	DCA_se2_ag1_f_03 - words	play	125.0343
124.9443	DCA_se2_ag1_f_03 - phones	L	124.9843
124.9843	DCA_se2_ag1_f_03 - phones	EY1	125.0343
125.0343	DCA_se2_ag1_f_03 - phones	F	125.1443
125.0343	DCA_se2_ag1_f_03 - words	football	125.5243
125.1385	DCA_int_03 - phones	M	125.2385
125.1385	DCA_int_03 - words	mm-mm	125.5285
125.1443	DCA_se2_ag1_f_03 - phones	UH1	125.1743
125.1743	DCA_se2_ag1_f_03 - phones	T	125.2343
125.2343	DCA_se2_ag1_f_03 - phones	B	125.2843
125.2385	DCA_int_03 - phones	M	125.5285
125.2843	DCA_se2_ag1_f_03 - phones	AO2	125.3243
125.3243	DCA_se2_ag1_f_03 - phones	L	125.5243
127.0346	DCA_se2_ag1_f_03 - phones	sil	127.1146
127.1146	DCA_se2_ag1_f_03 - phones	S	127.2446
127.1146	DCA_se2_ag1_f_03 - words	see	127.4146
127.2446	DCA_se2_ag1_f_03 - phones	IY1	127.4146
127.4146	DCA_se2_ag1_f_03 - phones	IH1	127.5046
127.4146	DCA_se2_ag1_f_03 - words	it	127.5646
127.5046	DCA_se2_ag1_f_03 - phones	T	127.5646
127.5646	DCA_se2_ag1_f_03 - phones	B	127.6346
127.5646	DCA_se2_ag1_f_03 - words	be	127.7646
127.6346	DCA_se2_ag1_f_03 - phones	IY1	127.7646
127.7646	DCA_se2_ag1_f_03 - phones	S	127.8646
127.7646	DCA_se2_ag1_f_03 - words	some	128.0446
127.8646	DCA_se2_ag1_f_03 - phones	AH1	127.9146
127.9146	DCA_se2_ag1_f_03 - phones	M	128.0446
128.0446	DCA_se2_ag1_f_03 - phones	sp	128.1546
128.1546	DCA_se2_ag1_f_03 - phones	AH1	128.3046
128.1546	DCA_se2_ag1_f_03 - words	um	128.5646
128.3046	DCA_se2_ag1_f_03 - phones	M	128.5646
128.5646	DCA_se2_ag1_f_03 - phones	sp	129.3116
129.3116	DCA_se2_ag1_f_03 - phones	W	129.3616
129.3116	DCA_se2_ag1_f_03 - words	we	129.4916
129.3616	DCA_se2_ag1_f_03 - phones	IY1	129.4916
129.4916	DCA_se2_ag1_f_03 - phones	sp	129.5416
129.5416	DCA_se2_ag1_f_03 - phones	HH	129.6716
129.5416	DCA_se2_ag1_f_03 - words	had	129.7916
129.6716	DCA_se2_ag1_f_03 - phones	AE1	129.7416
129.7416	DCA_se2_ag1_f_03 - phones	D	129.7916
129.7916	DCA_se2_ag1_f_03 - phones	T	129.8216
129.7916	DCA_se2_ag1_f_03 - words	to	129.8516
129.8216	DCA_se2_ag1_f_03 - phones	AH0	129.8516
129.8516	DCA_se2_ag1_f_03 - phones	sp	129.8916
129.8916	DCA_se2_ag1_f_03 - phones	P	129.9716
129.8916	DCA_se2_ag1_f_03 - words	play	130.1716
129.9716	DCA_se2_ag1_f_03 - phones	L	130.0216
130.0216	DCA_se2_ag1_f_03 - phones	EY1	130.1716
130.1716	DCA_se2_ag1_f_03 - phones	AW1	130.2116
130.1716	DCA_se2_ag1_f_03 - words	out	130.2416
130.2116	DCA_se2_ag1_f_03 - phones	T	130.2416
130.2416	DCA_se2_ag1_f_03 - phones	AO1	130.2716
130.2416	DCA_se2_ag1_f_03 - words	on	130.3216
130.2716	DCA_se2_ag1_f_03 - phones	N	130.3216
130.3216	DCA_se2_ag1_f_03 - phones	sp	130.3516
130.3516	DCA_se2_ag1_f_03 - phones	AH0	130.4016
130.3516	DCA_se2_ag1_f_03 - words	a	130.4016
130.4016	DCA_se2_ag1_f_03 - phones	F	130.5916
130.4016	DCA_se2_ag1_f_03 - words	field	130.8616
130.5916	DCA_se2_ag1_f_03 - phones	IY1	130.7816
130.7816	DCA_se2_ag1_f_03 - phones	L	130.8316
130.8316	DCA_se2_ag1_f_03 - phones	D	130.8616
130.8616	DCA_se2_ag1_f_03 - phones	sp	130.9016
130.9936	DCA_int_03 - phones	M	131.3136
130.9936	DCA_int_03 - words	mm-hm	131.4736
131.3136	DCA_int_03 - phones	HH	131.3636
131.3636	DCA_int_03 - phones	M	131.4736
131.4736	DCA_int_03 - phones	sp	131.5736
131.5619	DCA_se2_ag1_f_03 - phones	AH0	131.6819
131.5619	DCA_se2_ag1_f_03 - words	and	131.7519
131.6819	DCA_se2_ag1_f_03 - phones	N	131.7219
131.7219	DCA_se2_ag1_f_03 - phones	D	131.7519
131.7519	DCA_se2_ag1_f_03 - phones	DH	131.8019
131.7519	DCA_se2_ag1_f_03 - words	then	131.9419
131.8019	DCA_se2_ag1_f_03 - phones	EH1	131.8519
131.8519	DCA_se2_ag1_f_03 - phones	N	131.9419
131.9419	DCA_se2_ag1_f_03 - phones	Y	131.9719
131.9419	DCA_se2_ag1_f_03 - words	you	132.0419
131.9719	DCA_se2_ag1_f_03 - phones	UW1	132.0419
132.0419	DCA_se2_ag1_f_03 - phones	N	132.1219
132.0419	DCA_se2_ag1_f_03 - words	know	132.2319
132.1219	DCA_se2_ag1_f_03 - phones	OW1	132.2319
132.2319	DCA_se2_ag1_f_03 - phones	DH	132.3119
132.2319	DCA_se2_ag1_f_03 - words	they	132.4119
132.3119	DCA_se2_ag1_f_03 - phones	EY1	132.4119
132.4119	DCA_se2_ag1_f_03 - phones	TH	132.5019
132.4119	DCA_se2_ag1_f_03 - words	throw	132.5919
132.5019	DCA_se2_ag1_f_03 - phones	R	132.5319
132.5319	DCA_se2_ag1_f_03 - phones	OW1	132.5919
132.5919	DCA_se2_ag1_f_03 - phones	DH	132.6319
132.5919	DCA_se2_ag1_f_03 - words	the	132.7419
132.6319	DCA_se2_ag1_f_03 - phones	AH0	132.7419
132.7419	DCA_se2_ag1_f_03 - phones	B	132.8019
132.7419	DCA_se2_ag1_f_03 - words	ball	133.0819
132.8019	DCA_se2_ag1_f_03 - phones	AO1	132.9419
132.9419	DCA_se2_ag1_f_03 - phones	L	133.0819
133.0819	DCA_se2_ag1_f_03 - phones	T	133.1519
133.0819	DCA_se2_ag1_f_03 - words	to	133.2219
133.1519	DCA_se2_ag1_f_03 - phones	UW1	133.2219
133.2219	DCA_se2_ag1_f_03 - phones	Y	133.4019
133.2219	DCA_se2_ag1_f_03 - words	you	133.4719
133.4019	DCA_se2_ag1_f_03 - phones	UW1	133.4719
133.4719	DCA_se2_ag1_f_03 - phones	T	133.5419
133.4719	DCA_se2_ag1_f_03 - words	tr-	133.5719
133.5419	DCA_se2_ag1_f_03 - phones	R	133.5719
133.5719	DCA_se2_ag1_f_03 - phones	sp	133.6019
133.6019	DCA_se2_ag1_f_03 - phones	Y	133.6619
133.6019	DCA_se2_ag1_f_03 - words	you	133.7419
133.6619	DCA_se2_ag1_f_03 - phones	UW1	133.7419
133.7419	DCA_se2_ag1_f_03 - phones	T	133.8219
133.7419	DCA_se2_ag1_f_03 - words	try	133.9419
133.8219	DCA_se2_ag1_f_03 - phones	R	133.8819
133.8819	DCA_se2_ag1_f_03 - phones	AY1	133.9419
133.9419	DCA_se2_ag1_f_03 - phones	T	133.9819
133.9419	DCA_se2_ag1_f_03 - words	to	134.0419
133.9819	DCA_se2_ag1_f_03 - phones	AH0	134.0419
134.0419	DCA_se2_ag1_f_03 - phones	sp	134.1519
134.1519	DCA_se2_ag1_f_03 - phones	R	134.2119
134.1519	DCA_se2_ag1_f_03 - words	run	134.3519
134.2119	DCA_se2_ag1_f_03 - phones	AH1	134.2519
134.2519	DCA_se2_ag1_f_03 - phones	N	134.3519
134.3519	DCA_se2_ag1_f_03 - phones	T	134.4119
134.3519	DCA_se2_ag1_f_03 - words	to	134.4719
134.4119	DCA_se2_ag1_f_03 - phones	UW1	134.4719
134.4719	DCA_se2_ag1_f_03 - phones	AH0	134.5019
134.4719	DCA_se2_ag1_f_03 - words	another	134.8119
134.5019	DCA_se2_ag1_f_03 - phones	N	134.6019
134.6019	DCA_se2_ag1_f_03 - phones	AH1	134.6919
134.6919	DCA_se2_ag1_f_03 - phones	DH	134.7719
134.7719	DCA_se2_ag1_f_03 - phones	ER0	134.8119
134.8119	DCA_se2_ag1_f_03 - phones	sp	135.0875
135.0875	DCA_se2_ag1_f_03 - phones	AH1	135.1175
135.0875	DCA_se2_ag1_f_03 - words	um	135.2775
135.1175	DCA_se2_ag1_f_03 - phones	M	135.2775
135.2775	DCA_se2_ag1_f_03 - phones	sp	135.4575
135.4575	DCA_se2_ag1_f_03 - phones	G	135.5475
135.4575	DCA_se2_ag1_f_03 - words	goal	135.8275
135.5475	DCA_se2_ag1_f_03 - phones	OW1	135.6575
135.6575	DCA_se2_ag1_f_03 - phones	L	135.8275
136.0480	DCA_se2_ag1_f_03 - phones	S	136.1680
136.0480	DCA_se2_ag1_f_03 - words	so	136.1980
136.1680	DCA_se2_ag1_f_03 - phones	OW1	136.1980
136.1980	DCA_se2_ag1_f_03 - phones	DH	136.2480
136.1980	DCA_se2_ag1_f_03 - words	they	136.3580
136.2480	DCA_se2_ag1_f_03 - phones	EY1	136.3580
136.3580	DCA_se2_ag1_f_03 - phones	K	136.4580
136.3580	DCA_se2_ag1_f_03 - words	can't	136.6180
136.4580	DCA_se2_ag1_f_03 - phones	AE1	136.5380
136.5380	DCA_se2_ag1_f_03 - phones	N	136.5680
136.5680	DCA_se2_ag1_f_03 - phones	T	136.6180
136.6180	DCA_se2_ag1_f_03 - phones	T	136.7480
136.6180	DCA_se2_ag1_f_03 - words	tackle	136.8980
136.7480	DCA_se2_ag1_f_03 - phones	AE1	136.8080
136.8080	DCA_se2_ag1_f_03 - phones	K	136.8380
136.8380	DCA_se2_ag1_f_03 - phones	AH0	136.8680
136.8680	DCA_se2_ag1_f_03 - phones	L	136.8980
136.8980	DCA_se2_ag1_f_03 - phones	sp	136.9780
136.9780	DCA_se2_ag1_f_03 - phones	Y	137.0380
136.9780	DCA_se2_ag1_f_03 - words	you	137.1880
137.0380	DCA_se2_ag1_f_03 - phones	UW1	137.1880
137.1880	DCA_se2_ag1_f_03 - phones	sp	139.9356
138.4229	DCA_int_03 - phones	Y	138.4929
138.4229	DCA_int_03 - words	you	138.5229
138.4929	DCA_int_03 - phones	UW1	138.5229
138.5229	DCA_int_03 - phones	M	138.5929
138.5229	DCA_int_03 - words	mean	138.6529
138.5929	DCA_int_03 - phones	IY1	138.6229
138.6229	DCA_int_03 - phones	N	138.6529
138.6529	DCA_int_03 - phones	Y	138.7529
138.6529	DCA_int_03 - words	you	138.8229
138.7529	DCA_int_03 - phones	UW1	138.8229
138.8229	DCA_int_03 - phones	G	138.8529
138.8229	DCA_int_03 - words	get	138.9529
138.8529	DCA_int_03 - phones	IH1	138.9029
138.9029	DCA_int_03 - phones	T	138.9529
138.9529	DCA_int_03 - phones	sp	138.9829
138.9829	DCA_int_03 - phones	T	139.1029
138.9829	DCA_int_03 - words	tackled	139.5229
139.1029	DCA_int_03 - phones	AE1	139.2429
139.2429	DCA_int_03 - phones	K	139.3029
139.3029	DCA_int_03 - phones	AH0	139.3329
139.3329	DCA_int_03 - phones	L	139.4429
139.4429	DCA_int_03 - phones	D	139.5229
139.5229	DCA_int_03 - phones	sp	139.5629
139.9356	DCA_se2_ag1_f_03 - phones	Y	140.2456
139.9356	DCA_se2_ag1_f_03 - words	yeah	140.2756
140.2456	DCA_se2_ag1_f_03 - phones	AE1	140.2756
140.2756	DCA_se2_ag1_f_03 - phones	sp	140.3156
141.6404	DCA_int_03 - phones	Y	141.7104
141.6404	DCA_int_03 - words	you	141.7404
141.7104	DCA_int_03 - phones	UW1	141.7404
141.7404	DCA_int_03 - phones	M	141.8004
141.7404	DCA_int_03 - words	mean	141.9004
141.8004	DCA_int_03 - phones	IY1	141.8704
141.8704	DCA_int_03 - phones	N	141.9004
141.9004	DCA_int_03 - phones	P	141.9804
141.9004	DCA_int_03 - words	people	142.2404
141.9804	DCA_int_03 - phones	IY1	142.0404
142.0404	DCA_int_03 - phones	P	142.1304
142.1304	DCA_int_03 - phones	AH0	142.1704
142.1704	DCA_int_03 - phones	L	142.2404
142.2404	DCA_int_03 - phones	AE1	142.3104
142.2404	DCA_int_03 - words	actually	142.5504
142.3104	DCA_int_03 - phones	K	142.4004
142.4004	DCA_int_03 - phones	CH	142.4604
142.4604	DCA_int_03 - phones	L	142.5004
142.5004	DCA_int_03 - phones	IY0	142.5504
142.5504	DCA_int_03 - phones	sp	142.6004
142.6004	DCA_int_03 - phones	T	142.6904
142.6004	DCA_int_03 - words	try	142.7704
142.6904	DCA_int_03 - phones	R	142.7304
142.7304	DCA_int_03 - phones	AY1	142.7704
142.7704	DCA_int_03 - phones	T	142.8104
142.7704	DCA_int_03 - words	to	142.8604
142.8104	DCA_int_03 - phones	AH0	142.8604
142.8604	DCA_int_03 - phones	N	142.9704
142.8604	DCA_int_03 - words	knock	143.1704
142.9704	DCA_int_03 - phones	AA1	143.0504
143.0504	DCA_int_03 - phones	K	143.1704
143.1704	DCA_int_03 - phones	Y	143.2004
143.1704	DCA_int_03 - words	you	143.2304
143.2004	DCA_int_03 - phones	UW1	143.2304
143.2304	DCA_int_03 - phones	D	143.3204
143.2304	DCA_int_03 - words	down	143.5804
143.3204	DCA_int_03 - phones	AW1	143.5304
143.5304	DCA_int_03 - phones	N	143.5804
143.5804	DCA_int_03 - phones	sp	144.6470
144.6470	DCA_int_03 - words	oh	144.8270
144.6470	DCA_int_03 - phones	OW1	144.8270
144.8270	DCA_int_03 - phones	sp	144.9070
144.9070	DCA_int_03 - phones	M	144.9470
144.9070	DCA_int_03 - words	my	144.9770
144.9470	DCA_int_03 - phones	AY1	144.9770
144.9770	DCA_int_03 - phones	sp	145.0770
145.0770	DCA_int_03 - phones	G	145.1670
145.0770	DCA_int_03 - words	goodness	145.3370
145.1670	DCA_int_03 - phones	UH1	145.1970
145.1970	DCA_int_03 - phones	D	145.2270
145.2270	DCA_int_03 - phones	N	145.2570
145.2570	DCA_int_03 - phones	IH0	145.3070
145.3070	DCA_int_03 - phones	S	145.3370
145.3370	DCA_int_03 - phones	sp	145.5370
145.5370	DCA_int_03 - phones	HH	145.5770
145.5370	DCA_int_03 - words	have	145.6770
145.5770	DCA_int_03 - phones	AE1	145.6070
145.6070	DCA_int_03 - phones	V	145.6770
145.6770	DCA_int_03 - phones	sp	145.7070
145.7070	DCA_int_03 - phones	Y	145.7570
145.7070	DCA_int_03 - words	you	145.7970
145.7570	DCA_int_03 - phones	UW1	145.7970
145.7970	DCA_int_03 - phones	EH1	145.8270
145.7970	DCA_int_03 - words	ever	145.9270
145.8270	DCA_int_03 - phones	V	145.8570
145.8570	DCA_int_03 - phones	ER0	145.9270
145.9270	DCA_int_03 - phones	G	146.0070
145.9270	DCA_int_03 - words	gotten	146.1970
146.0070	DCA_int_03 - phones	AA1	146.0470
146.0470	DCA_int_03 - phones	T	146.0970
146.0970	DCA_int_03 - phones	AH0	146.1270
146.1270	DCA_int_03 - phones	N	146.1970
146.1970	DCA_int_03 - phones	HH	146.3170
146.1970	DCA_int_03 - words	hurt	146.4470
146.3170	DCA_int_03 - phones	ER1	146.4170
146.4170	DCA_int_03 - phones	T	146.4470
146.4470	DCA_int_03 - phones	sp	147.5883
146.8080	DCA_se2_ag1_f_03 - phones	N	147.0080
146.8080	DCA_se2_ag1_f_03 - words	no	147.2780
147.0080	DCA_se2_ag1_f_03 - phones	OW1	147.2780
147.5883	DCA_int_03 - words	oh	147.6983
147.5883	DCA_int_03 - phones	OW1	147.6983
147.6983	DCA_int_03 - phones	sp	147.8683
147.8683	DCA_int_03 - phones	B	147.9083
147.8683	DCA_int_03 - words	boy	147.9383
147.9083	DCA_int_03 - phones	OY1	147.9383
147.9383	DCA_int_03 - phones	sp	149.1263
149.1263	DCA_int_03 - phones	AH1	149.2363
149.1263	DCA_int_03 - words	um	149.6963
149.2363	DCA_int_03 - phones	M	149.6963
150.9951	DCA_int_03 - phones	sil	151.0351
151.0351	DCA_int_03 - phones	IH0	151.0951
151.0351	DCA_int_03 - words	is	151.1351
151.0951	DCA_int_03 - phones	Z	151.1351
151.1351	DCA_int_03 - phones	sp	151.1651
151.1651	DCA_int_03 - phones	DH	151.2451
151.1651	DCA_int_03 - words	there	151.3951
151.2451	DCA_int_03 - phones	EH1	151.3251
151.3251	DCA_int_03 - phones	R	151.3951
151.3951	DCA_int_03 - phones	EH1	151.4351
151.3951	DCA_int_03 - words	any	151.5851
151.4351	DCA_int_03 - phones	N	151.4851
151.4851	DCA_int_03 - phones	IY0	151.5851
151.5851	DCA_int_03 - phones	K	151.6951
151.5851	DCA_int_03 - words	kind	151.8251
151.6951	DCA_int_03 - phones	AY1	151.7751
151.7751	DCA_int_03 - phones	N	151.8251
151.8251	DCA_int_03 - phones	AH1	151.8751
151.8251	DCA_int_03 - words	of	151.9551
151.8751	DCA_int_03 - phones	V	151.9551
152.3518	DCA_int_03 - phones	S	152.4318
152.3518	DCA_int_03 - words	say	152.6418
152.4318	DCA_int_03 - phones	EY1	152.6418
152.6418	DCA_int_03 - phones	sp	152.6818
152.6818	DCA_int_03 - phones	R	152.8318
152.6818	DCA_int_03 - words	rhymes	153.2418
152.8318	DCA_int_03 - phones	AY1	153.1118
153.1118	DCA_int_03 - phones	M	153.1918
153.1918	DCA_int_03 - phones	Z	153.2418
153.2418	DCA_int_03 - phones	sp	153.2718
153.2718	DCA_int_03 - phones	DH	153.3218
153.2718	DCA_int_03 - words	that	153.4418
153.3218	DCA_int_03 - phones	AH0	153.3918
153.3918	DCA_int_03 - phones	T	153.4418
153.4418	DCA_int_03 - phones	Y	153.5318
153.4418	DCA_int_03 - words	you	153.6318
153.5318	DCA_int_03 - phones	UW1	153.6318
153.6318	DCA_int_03 - phones	sp	153.6718
153.6718	DCA_int_03 - phones	S	153.7518
153.6718	DCA_int_03 - words	say	153.9418
153.7518	DCA_int_03 - phones	EY1	153.9418
153.9418	DCA_int_03 - phones	sp	153.9718
153.9718	DCA_int_03 - phones	W	154.0218
153.9718	DCA_int_03 - words	when	154.1118
154.0218	DCA_int_03 - phones	EH1	154.0518
154.0518	DCA_int_03 - phones	N	154.1118
154.1118	DCA_int_03 - phones	Y	154.1418
154.1118	DCA_int_03 - words	you	154.2118
154.1418	DCA_int_03 - phones	UW1	154.2118
154.2118	DCA_int_03 - phones	sp	154.2518
154.2518	DCA_int_03 - phones	P	154.3518
154.2518	DCA_int_03 - words	play	154.5418
154.3518	DCA_int_03 - phones	L	154.4318
154.4318	DCA_int_03 - phones	EY1	154.5418
154.5418	DCA_int_03 - phones	sp	154.5718
156.0850	DCA_int_03 - phones	EH1	156.1650
156.0850	DCA_int_03 - words	anything	156.5350
156.1650	DCA_int_03 - phones	N	156.2350
156.2350	DCA_int_03 - phones	IY0	156.2750
156.2750	DCA_int_03 - phones	TH	156.4250
156.4250	DCA_int_03 - phones	IH2	156.4850
156.4850	DCA_int_03 - phones	NG	156.5350
156.5350	DCA_int_03 - phones	EH1	156.5850
156.5350	DCA_int_03 - words	any	156.7150
156.5850	DCA_int_03 - phones	N	156.6150
156.6150	DCA_int_03 - phones	IY0	156.7150
156.7150	DCA_int_03 - phones	sp	156.7550
156.7550	DCA_int_03 - phones	T	156.8350
156.7550	DCA_int_03 - words	type	156.9750
156.8350	DCA_int_03 - phones	AY1	156.8650
156.8650	DCA_int_03 - phones	P	156.9750
156.9750	DCA_int_03 - phones	AH0	157.0050
156.9750	DCA_int_03 - words	of	157.0350
157.0050	DCA_int_03 - phones	V	157.0350
157.0350	DCA_int_03 - phones	sp	157.0650
157.0650	DCA_int_03 - phones	R	157.2150
157.0650	DCA_int_03 - words	rhymes	157.3950
157.2150	DCA_int_03 - phones	AY1	157.2850
157.2850	DCA_int_03 - phones	M	157.3350
157.3350	DCA_int_03 - phones	Z	157.3950
157.3950	DCA_int_03 - phones	sp	157.4250
157.4250	DCA_int_03 - phones	DH	157.4550
157.4250	DCA_int_03 - words	that	157.5150
157.4550	DCA_int_03 - phones	AH0	157.4850
157.4850	DCA_int_03 - phones	T	157.5150
157.5150	DCA_int_03 - phones	sp	157.5850
157.5850	DCA_int_03 - phones	Y	157.6150
157.5850	DCA_int_03 - words	you	157.6550
157.6150	DCA_int_03 - phones	UW1	157.6550
157.6550	DCA_int_03 - phones	K	157.6850
157.6550	DCA_int_03 - words	can	157.7450
157.6850	DCA_int_03 - phones	AH0	157.7150
157.7150	DCA_int_03 - phones	N	157.7450
157.7450	DCA_int_03 - phones	sp	157.8650
157.8650	DCA_int_03 - phones	TH	157.8950
157.8650	DCA_int_03 - words	think	157.9850
157.8950	DCA_int_03 - phones	IH1	157.9250
157.9250	DCA_int_03 - phones	NG	157.9550
157.9550	DCA_int_03 - phones	K	157.9850
157.9850	DCA_int_03 - phones	sp	158.0650
158.0299	DCA_se2_ag1_f_03 - phones	sil	158.0799
158.0650	DCA_int_03 - phones	AH0	158.1450
158.0650	DCA_int_03 - words	of	158.1750
158.0799	DCA_se2_ag1_f_03 - phones	DH	158.1199
158.0799	DCA_se2_ag1_f_03 - words	they	158.1499
158.1199	DCA_se2_ag1_f_03 - phones	EY1	158.1499
158.1450	DCA_int_03 - phones	V	158.1750
158.1499	DCA_se2_ag1_f_03 - phones	JH	158.2299
158.1499	DCA_se2_ag1_f_03 - words	just	158.3499
158.2299	DCA_se2_ag1_f_03 - phones	IH0	158.2999
158.2999	DCA_se2_ag1_f_03 - phones	S	158.3499
158.3499	DCA_se2_ag1_f_03 - phones	S	158.4299
158.3499	DCA_se2_ag1_f_03 - words	say	158.5099
158.4299	DCA_se2_ag1_f_03 - phones	EY1	158.5099
158.5099	DCA_se2_ag1_f_03 - phones	W	158.6399
158.5099	DCA_se2_ag1_f_03 - words	one	158.7799
158.6399	DCA_se2_ag1_f_03 - phones	AH1	158.7299
158.7299	DCA_se2_ag1_f_03 - phones	N	158.7799
158.7799	DCA_se2_ag1_f_03 - phones	sp	158.8199
158.8199	DCA_se2_ag1_f_03 - phones	T	158.8999
158.8199	DCA_se2_ag1_f_03 - words	two	159.0199
158.8999	DCA_se2_ag1_f_03 - phones	UW1	159.0199
159.0199	DCA_se2_ag1_f_03 - phones	TH	159.1099
159.0199	DCA_se2_ag1_f_03 - words	three	159.2799
159.1099	DCA_se2_ag1_f_03 - phones	R	159.2199
159.2199	DCA_se2_ag1_f_03 - phones	IY1	159.2799
159.2799	DCA_se2_ag1_f_03 - phones	HH	159.3999
159.2799	DCA_se2_ag1_f_03 - words	hike	159.5999
159.3999	DCA_se2_ag1_f_03 - phones	AY1	159.5199
159.5199	DCA_se2_ag1_f_03 - phones	K	159.5999
159.5999	DCA_se2_ag1_f_03 - phones	sp	159.6499
159.6499	DCA_se2_ag1_f_03 - phones	DH	159.6899
159.6499	DCA_se2_ag1_f_03 - words	that	159.7999
159.6899	DCA_se2_ag1_f_03 - phones	AH0	159.7499
159.7499	DCA_se2_ag1_f_03 - phones	T	159.7999
159.7999	DCA_se2_ag1_f_03 - words	s	159.8999
159.7999	DCA_se2_ag1_f_03 - phones	S	159.8999
159.8999	DCA_se2_ag1_f_03 - phones	AO1	159.9699
159.8999	DCA_se2_ag1_f_03 - words	all	160.1699
159.9699	DCA_se2_ag1_f_03 - phones	L	160.1699
160.3682	DCA_int_03 - phones	sil	160.4082
160.4082	DCA_int_03 - phones	OW1	160.6982
160.4082	DCA_int_03 - words	oh	160.6982
160.6982	DCA_int_03 - phones	M	160.7482
160.6982	DCA_int_03 - words	mm-hm	161.1682
160.7482	DCA_int_03 - phones	HH	160.8582
160.8582	DCA_int_03 - phones	M	161.1682
161.1682	DCA_int_03 - phones	sp	161.1982
161.5481	DCA_int_03 - phones	HH	161.5781
161.5481	DCA_int_03 - words	what	161.7081
161.5781	DCA_int_03 - phones	W	161.6281
161.6281	DCA_int_03 - phones	AH1	161.6681
161.6681	DCA_int_03 - phones	T	161.7081
161.7081	DCA_int_03 - phones	AH0	161.7581
161.7081	DCA_int_03 - words	about	161.9581
161.7581	DCA_int_03 - phones	B	161.8081
161.8081	DCA_int_03 - phones	AW1	161.9281
161.9281	DCA_int_03 - phones	T	161.9581
161.9581	DCA_int_03 - phones	R	162.0781
161.9581	DCA_int_03 - words	rhymes	162.3581
162.0781	DCA_int_03 - phones	AY1	162.2081
162.2081	DCA_int_03 - phones	M	162.2981
162.2981	DCA_int_03 - phones	Z	162.3581
162.3581	DCA_int_03 - phones	sp	162.4181
162.4181	DCA_int_03 - phones	AH1	162.7481
162.4181	DCA_int_03 - words	uh	162.7481
162.7481	DCA_int_03 - phones	F	162.8881
162.7481	DCA_int_03 - words	for	163.3481
162.8881	DCA_int_03 - phones	AO1	163.0681
163.0681	DCA_int_03 - phones	R	163.3481
163.3481	DCA_int_03 - phones	AH1	163.6181
163.3481	DCA_int_03 - words	um	163.7381
163.6181	DCA_int_03 - phones	M	163.7381
163.7381	DCA_int_03 - phones	sp	163.7981
164.8777	DCA_int_03 - phones	F	164.9577
164.8777	DCA_int_03 - words	for	165.3677
164.9577	DCA_int_03 - phones	AO1	165.0877
165.0877	DCA_int_03 - phones	R	165.3677
165.3677	DCA_int_03 - phones	sp	165.3977
165.3977	DCA_int_03 - phones	AH1	165.5177
165.3977	DCA_int_03 - words	um	165.9677
165.5177	DCA_int_03 - phones	M	165.9677
166.8604	DCA_int_03 - phones	JH	166.9804
166.8604	DCA_int_03 - words	jump	167.1204
166.9804	DCA_int_03 - phones	AH1	167.0304
167.0304	DCA_int_03 - phones	M	167.0804
167.0804	DCA_int_03 - phones	P	167.1204
167.1204	DCA_int_03 - phones	sp	167.1904
167.1904	DCA_int_03 - phones	R	167.2704
167.1904	DCA_int_03 - words	rope	167.3904
167.2704	DCA_int_03 - phones	OW1	167.3504
167.3504	DCA_int_03 - phones	P	167.3904
167.3904	DCA_int_03 - phones	sp	167.4404
169.3757	DCA_se2_ag1_f_03 - phones	sil	169.4557
169.4557	DCA_se2_ag1_f_03 - phones	L	169.4857
169.4557	DCA_se2_ag1_f_03 - words	let	169.5457
169.4857	DCA_se2_ag1_f_03 - phones	EH1	169.5157
169.5157	DCA_se2_ag1_f_03 - phones	T	169.5457
169.5457	DCA_se2_ag1_f_03 - phones	M	169.5957
169.5457	DCA_se2_ag1_f_03 - words	me	169.6257
169.5957	DCA_se2_ag1_f_03 - phones	IY1	169.6257
169.6257	DCA_se2_ag1_f_03 - phones	sp	169.6557
169.6557	DCA_se2_ag1_f_03 - phones	S	169.8357
169.6557	DCA_se2_ag1_f_03 - words	see	169.8857
169.8357	DCA_se2_ag1_f_03 - phones	IY1	169.8857
169.8857	DCA_se2_ag1_f_03 - phones	sp	170.0857
170.0857	DCA_se2_ag1_f_03 - phones	Y	170.1457
170.0857	DCA_se2_ag1_f_03 - words	you	170.1857
170.1457	DCA_se2_ag1_f_03 - phones	UW1	170.1857
170.1857	DCA_se2_ag1_f_03 - phones	S	170.3057
170.1857	DCA_se2_ag1_f_03 - words	say	170.4257
170.3057	DCA_se2_ag1_f_03 - phones	EY1	170.4257
170.4257	DCA_se2_ag1_f_03 - phones	sp	170.5257
170.5994	DCA_se2_ag1_f_03 - phones	T	170.6294
170.5994	DCA_se2_ag1_f_03 - words	teddy	170.9694
170.6294	DCA_se2_ag1_f_03 - phones	EH1	170.7994
170.7994	DCA_se2_ag1_f_03 - phones	D	170.8494
170.8494	DCA_se2_ag1_f_03 - phones	IY0	170.9694
170.9694	DCA_se2_ag1_f_03 - phones	B	171.0394
170.9694	DCA_se2_ag1_f_03 - words	bear	171.2594
171.0394	DCA_se2_ag1_f_03 - phones	EH1	171.1494
171.1494	DCA_se2_ag1_f_03 - phones	R	171.2594
[truncated: 22,389 more rows]
