# Supplementary material for: Considering Performance in the Automated and Manual Coding of Sociolinguistic Variables: Lessons From Variable (ING)
Source: Front Artif Intell. 2021 Apr 29;4:648543. doi: 10.3389/frai.2021.648543 (PMC8117961; doi:10.3389/frai.2021.648543)
Supplement: Supplementary file 4 [file Data_Sheet_4.ZIP › CORAAL_Aligned_as_Tables/DCA_se3_ag2_m_01_1_txout.txt]

tmin	tier	text	tmax
0.5018	DCA_int_02 - phones	sil	0.5818
0.5818	DCA_int_02 - phones	OW2	0.7518
0.5818	DCA_int_02 - words	okay	0.9718
0.7518	DCA_int_02 - phones	K	0.8718
0.8718	DCA_int_02 - phones	EY1	0.9718
0.9718	DCA_int_02 - phones	TN	1.3818
0.9718	DCA_int_02 - words	rdx	1.3818
1.3818	DCA_int_02 - phones	sp	1.4118
1.4118	DCA_int_02 - phones	W	1.4818
1.4118	DCA_int_02 - words	what	1.6018
1.4818	DCA_int_02 - phones	AH1	1.5418
1.5418	DCA_int_02 - phones	T	1.6018
1.6018	DCA_int_02 - phones	K	1.6818
1.6018	DCA_int_02 - words	kinds	1.9018
1.6818	DCA_int_02 - phones	AY1	1.7618
1.7618	DCA_int_02 - phones	N	1.8118
1.8118	DCA_int_02 - phones	D	1.8418
1.8418	DCA_int_02 - phones	Z	1.9018
1.9018	DCA_int_02 - phones	AH0	1.9818
1.9018	DCA_int_02 - words	of	2.0518
1.9818	DCA_int_02 - phones	V	2.0518
2.0518	DCA_int_02 - phones	sp	2.2018
2.2018	DCA_int_02 - words	<unk>	3.0918
2.2018	DCA_int_02 - phones	spn	3.0918
3.0918	DCA_int_02 - phones	sp	3.9836
3.9836	DCA_int_02 - phones	G	4.0436
3.9836	DCA_int_02 - words	games	4.3736
4.0436	DCA_int_02 - phones	EY1	4.2336
4.2336	DCA_int_02 - phones	M	4.2836
4.2836	DCA_int_02 - phones	Z	4.3736
4.3736	DCA_int_02 - phones	D	4.4536
4.3736	DCA_int_02 - words	did	4.5236
4.4536	DCA_int_02 - phones	IH0	4.4936
4.4936	DCA_int_02 - phones	D	4.5236
4.5236	DCA_int_02 - phones	sp	4.6236
4.6236	DCA_int_02 - phones	Y	4.6536
4.6236	DCA_int_02 - words	you	4.7136
4.6536	DCA_int_02 - phones	UW1	4.7136
4.7136	DCA_int_02 - phones	P	4.8436
4.7136	DCA_int_02 - words	play	5.0436
4.8436	DCA_int_02 - phones	L	4.9436
4.9436	DCA_int_02 - phones	EY1	5.0436
5.0436	DCA_int_02 - phones	W	5.0936
5.0436	DCA_int_02 - words	when	5.2036
5.0936	DCA_int_02 - phones	IH1	5.1336
5.1336	DCA_int_02 - phones	N	5.2036
5.2036	DCA_int_02 - phones	Y	5.2636
5.2036	DCA_int_02 - words	you	5.2936
5.2636	DCA_int_02 - phones	UW1	5.2936
5.2936	DCA_int_02 - phones	W	5.3436
5.2936	DCA_int_02 - words	were	5.4236
5.3436	DCA_int_02 - phones	ER0	5.4236
5.4236	DCA_int_02 - phones	Y	5.5736
5.4236	DCA_int_02 - words	younger	6.0236
5.5736	DCA_int_02 - phones	AH1	5.7036
5.7036	DCA_int_02 - phones	NG	5.7736
5.7736	DCA_int_02 - phones	G	5.8936
5.8936	DCA_int_02 - phones	ER0	6.0236
6.8974	DCA_se3_ag2_m_01 - phones	sil	6.9374
6.9374	DCA_se3_ag2_m_01 - phones	W	6.9674
6.9374	DCA_se3_ag2_m_01 - words	well	7.1574
6.9674	DCA_se3_ag2_m_01 - phones	EH1	7.0874
7.0874	DCA_se3_ag2_m_01 - phones	L	7.1574
7.1574	DCA_se3_ag2_m_01 - phones	M	7.2774
7.1574	DCA_se3_ag2_m_01 - words	most	7.5074
7.2774	DCA_se3_ag2_m_01 - phones	OW1	7.3974
7.3974	DCA_se3_ag2_m_01 - phones	S	7.5074
7.5074	DCA_se3_ag2_m_01 - phones	AH0	7.5374
7.5074	DCA_se3_ag2_m_01 - words	of	7.5674
7.5374	DCA_se3_ag2_m_01 - phones	V	7.5674
7.5674	DCA_se3_ag2_m_01 - phones	DH	7.5974
7.5674	DCA_se3_ag2_m_01 - words	the	7.6274
7.5974	DCA_se3_ag2_m_01 - phones	AH0	7.6274
7.6274	DCA_se3_ag2_m_01 - phones	T	7.7074
7.6274	DCA_se3_ag2_m_01 - words	time	7.8874
7.7074	DCA_se3_ag2_m_01 - phones	AY1	7.8274
7.8274	DCA_se3_ag2_m_01 - phones	M	7.8874
7.8874	DCA_se3_ag2_m_01 - phones	W	7.9474
7.8874	DCA_se3_ag2_m_01 - words	we	7.9874
7.9474	DCA_se3_ag2_m_01 - phones	IY1	7.9874
7.9874	DCA_se3_ag2_m_01 - phones	Y	8.0274
7.9874	DCA_se3_ag2_m_01 - words	used	8.1674
8.0274	DCA_se3_ag2_m_01 - phones	UW1	8.0874
8.0874	DCA_se3_ag2_m_01 - phones	Z	8.1274
8.1274	DCA_se3_ag2_m_01 - phones	D	8.1674
8.1674	DCA_se3_ag2_m_01 - phones	T	8.2074
8.1674	DCA_se3_ag2_m_01 - words	to	8.2674
8.2074	DCA_se3_ag2_m_01 - phones	AH0	8.2674
8.2674	DCA_se3_ag2_m_01 - phones	P	8.3374
8.2674	DCA_se3_ag2_m_01 - words	play	8.5474
8.3374	DCA_se3_ag2_m_01 - phones	L	8.4274
8.4274	DCA_se3_ag2_m_01 - phones	EY1	8.5474
8.5474	DCA_se3_ag2_m_01 - phones	T	8.6274
8.5474	DCA_se3_ag2_m_01 - words	touch	8.8074
8.6274	DCA_se3_ag2_m_01 - phones	AH1	8.7474
8.7474	DCA_se3_ag2_m_01 - phones	CH	8.8074
8.8074	DCA_se3_ag2_m_01 - phones	F	8.9474
8.8074	DCA_se3_ag2_m_01 - words	football	9.3974
8.9474	DCA_se3_ag2_m_01 - phones	UH1	9.0274
9.0274	DCA_se3_ag2_m_01 - phones	T	9.1074
9.1074	DCA_se3_ag2_m_01 - phones	B	9.1574
9.1574	DCA_se3_ag2_m_01 - phones	AO2	9.2974
9.2974	DCA_se3_ag2_m_01 - phones	L	9.3974
9.3974	DCA_se3_ag2_m_01 - phones	IH0	9.4274
9.3974	DCA_se3_ag2_m_01 - words	in	9.4774
9.4274	DCA_se3_ag2_m_01 - phones	N	9.4774
9.4774	DCA_se3_ag2_m_01 - phones	DH	9.5274
9.4774	DCA_se3_ag2_m_01 - words	the	9.5574
9.5274	DCA_se3_ag2_m_01 - phones	AH0	9.5574
9.5574	DCA_se3_ag2_m_01 - phones	AE1	9.8374
9.5574	DCA_se3_ag2_m_01 - words	alley	9.9874
9.8374	DCA_se3_ag2_m_01 - phones	L	9.9274
9.9274	DCA_se3_ag2_m_01 - phones	IY0	9.9874
9.9874	DCA_se3_ag2_m_01 - phones	sp	10.9671
10.5065	DCA_int_02 - phones	sil	10.7765
10.7765	DCA_int_02 - words	uh	10.8065
10.7765	DCA_int_02 - phones	AH1	10.8065
10.8065	DCA_int_02 - phones	sp	10.8565
10.9671	DCA_se3_ag2_m_01 - phones	IH1	11.0171
10.9671	DCA_se3_ag2_m_01 - words	it	11.0471
11.0171	DCA_se3_ag2_m_01 - phones	T	11.0471
11.0471	DCA_se3_ag2_m_01 - phones	IH0	11.0771
11.0471	DCA_se3_ag2_m_01 - words	it	11.1571
11.0771	DCA_se3_ag2_m_01 - phones	T	11.1571
11.1571	DCA_se3_ag2_m_01 - phones	W	11.2771
11.1571	DCA_se3_ag2_m_01 - words	was	11.4171
11.2771	DCA_se3_ag2_m_01 - phones	AH0	11.3071
11.3071	DCA_se3_ag2_m_01 - phones	Z	11.4171
11.4171	DCA_se3_ag2_m_01 - phones	M	11.5371
11.4171	DCA_se3_ag2_m_01 - words	me	11.7971
11.5371	DCA_se3_ag2_m_01 - phones	IY1	11.7971
11.7971	DCA_se3_ag2_m_01 - phones	AH0	11.8571
11.7971	DCA_se3_ag2_m_01 - words	and	11.9471
11.8571	DCA_se3_ag2_m_01 - phones	N	11.8971
11.8971	DCA_se3_ag2_m_01 - phones	D	11.9471
11.9471	DCA_se3_ag2_m_01 - phones	sp	12.1371
12.1371	DCA_se3_ag2_m_01 - phones	TH	12.2071
12.1371	DCA_se3_ag2_m_01 - words	three	12.3571
12.2071	DCA_se3_ag2_m_01 - phones	R	12.3071
12.3071	DCA_se3_ag2_m_01 - phones	IY1	12.3571
12.3571	DCA_se3_ag2_m_01 - phones	AH1	12.4671
12.3571	DCA_se3_ag2_m_01 - words	other	12.6171
12.4671	DCA_se3_ag2_m_01 - phones	DH	12.5271
12.5271	DCA_se3_ag2_m_01 - phones	ER0	12.6171
12.6171	DCA_se3_ag2_m_01 - phones	G	12.7671
12.6171	DCA_se3_ag2_m_01 - words	guys	12.9071
12.7671	DCA_se3_ag2_m_01 - phones	AY1	12.8771
12.8771	DCA_se3_ag2_m_01 - phones	Z	12.9071
12.9071	DCA_se3_ag2_m_01 - phones	sp	16.1022
13.8253	DCA_int_02 - phones	HH	14.0453
13.8253	DCA_int_02 - words	how	14.1453
14.0453	DCA_int_02 - phones	AW1	14.1453
14.1453	DCA_int_02 - phones	AH0	14.1753
14.1453	DCA_int_02 - words	d	14.2153
14.1753	DCA_int_02 - phones	D	14.2153
14.2153	DCA_int_02 - phones	Y	14.2653
14.2153	DCA_int_02 - words	you	14.3253
14.2653	DCA_int_02 - phones	UW1	14.3253
14.3253	DCA_int_02 - phones	P	14.4053
14.3253	DCA_int_02 - words	play	14.5653
14.4053	DCA_int_02 - phones	L	14.4753
14.4753	DCA_int_02 - phones	EY1	14.5653
14.5653	DCA_int_02 - phones	DH	14.6353
14.5653	DCA_int_02 - words	that	14.7853
14.6353	DCA_int_02 - phones	AE1	14.6853
14.6853	DCA_int_02 - phones	T	14.7853
14.7853	DCA_int_02 - phones	sp	14.8253
14.8253	DCA_int_02 - phones	HH	14.9553
14.8253	DCA_int_02 - words	how	15.0053
14.9553	DCA_int_02 - phones	AW1	15.0053
15.0053	DCA_int_02 - phones	IH0	15.0553
15.0053	DCA_int_02 - words	d	15.1253
15.0553	DCA_int_02 - phones	D	15.1253
15.1253	DCA_int_02 - phones	Y	15.1953
15.1253	DCA_int_02 - words	you	15.2753
15.1953	DCA_int_02 - phones	UW1	15.2753
15.2753	DCA_int_02 - phones	sp	26.9172
16.1022	DCA_se3_ag2_m_01 - phones	OW1	16.3922
16.1022	DCA_se3_ag2_m_01 - words	oh	16.3922
16.3922	DCA_se3_ag2_m_01 - phones	sp	16.4322
16.4322	DCA_se3_ag2_m_01 - phones	W	16.5222
16.4322	DCA_se3_ag2_m_01 - words	well	16.7722
16.5222	DCA_se3_ag2_m_01 - phones	EH1	16.6822
16.6822	DCA_se3_ag2_m_01 - phones	L	16.7722
16.7722	DCA_se3_ag2_m_01 - phones	AH1	17.1022
16.7722	DCA_se3_ag2_m_01 - words	uh	17.1022
17.1022	DCA_se3_ag2_m_01 - phones	sp	17.6558
17.6558	DCA_se3_ag2_m_01 - phones	IH0	17.6858
17.6558	DCA_se3_ag2_m_01 - words	it	17.7158
17.6858	DCA_se3_ag2_m_01 - phones	T	17.7158
17.7158	DCA_se3_ag2_m_01 - phones	W	17.7458
17.7158	DCA_se3_ag2_m_01 - words	was	17.8658
17.7458	DCA_se3_ag2_m_01 - phones	AA1	17.7858
17.7858	DCA_se3_ag2_m_01 - phones	Z	17.8658
17.8658	DCA_se3_ag2_m_01 - phones	Y	17.9058
17.8658	DCA_se3_ag2_m_01 - words	usually	18.2458
17.9058	DCA_se3_ag2_m_01 - phones	UW1	18.0158
18.0158	DCA_se3_ag2_m_01 - phones	ZH	18.0958
18.0958	DCA_se3_ag2_m_01 - phones	AH0	18.1358
18.1358	DCA_se3_ag2_m_01 - phones	L	18.1658
18.1658	DCA_se3_ag2_m_01 - phones	IY0	18.2458
18.2458	DCA_se3_ag2_m_01 - phones	R	18.3258
18.2458	DCA_se3_ag2_m_01 - words	reds	18.6458
18.3258	DCA_se3_ag2_m_01 - phones	EH1	18.5258
18.5258	DCA_se3_ag2_m_01 - phones	D	18.5958
18.5958	DCA_se3_ag2_m_01 - phones	Z	18.6458
18.6458	DCA_se3_ag2_m_01 - phones	AH0	18.6958
18.6458	DCA_se3_ag2_m_01 - words	and	18.7758
18.6958	DCA_se3_ag2_m_01 - phones	N	18.7758
18.7758	DCA_se3_ag2_m_01 - phones	AY1	19.0958
18.7758	DCA_se3_ag2_m_01 - words	i	19.0958
19.0958	DCA_se3_ag2_m_01 - phones	AO1	19.2058
19.0958	DCA_se3_ag2_m_01 - words	on	19.2958
19.2058	DCA_se3_ag2_m_01 - phones	N	19.2958
19.2958	DCA_se3_ag2_m_01 - phones	S	19.4058
19.2958	DCA_se3_ag2_m_01 - words	sides	19.6658
19.4058	DCA_se3_ag2_m_01 - phones	AY1	19.5758
19.5758	DCA_se3_ag2_m_01 - phones	D	19.6358
19.6358	DCA_se3_ag2_m_01 - phones	Z	19.6658
19.6658	DCA_se3_ag2_m_01 - phones	AH0	19.7358
19.6658	DCA_se3_ag2_m_01 - words	against	20.1958
19.7358	DCA_se3_ag2_m_01 - phones	G	19.8058
19.8058	DCA_se3_ag2_m_01 - phones	EH1	19.9258
19.9258	DCA_se3_ag2_m_01 - phones	N	20.0158
20.0158	DCA_se3_ag2_m_01 - phones	S	20.1358
20.1358	DCA_se3_ag2_m_01 - phones	T	20.1958
20.4734	DCA_se3_ag2_m_01 - phones	sil	20.5134
20.5134	DCA_se3_ag2_m_01 - words	uh	20.9834
20.5134	DCA_se3_ag2_m_01 - phones	AH1	20.9834
20.9834	DCA_se3_ag2_m_01 - phones	sp	21.2036
21.2036	DCA_se3_ag2_m_01 - phones	B	21.2936
21.2036	DCA_se3_ag2_m_01 - words	boy	21.3936
21.2936	DCA_se3_ag2_m_01 - phones	OY1	21.3936
21.3936	DCA_se3_ag2_m_01 - phones	N	21.4636
21.3936	DCA_se3_ag2_m_01 - words	named	21.6536
21.4636	DCA_se3_ag2_m_01 - phones	EY1	21.5836
21.5836	DCA_se3_ag2_m_01 - phones	M	21.6236
21.6236	DCA_se3_ag2_m_01 - phones	D	21.6536
21.6536	DCA_se3_ag2_m_01 - phones	P	21.7436
21.6536	DCA_se3_ag2_m_01 - words	pooji	22.1236
21.7436	DCA_se3_ag2_m_01 - phones	UW1	21.9036
21.9036	DCA_se3_ag2_m_01 - phones	JH	22.0336
22.0336	DCA_se3_ag2_m_01 - phones	IY0	22.1236
22.1236	DCA_se3_ag2_m_01 - phones	AH0	22.1536
22.1236	DCA_se3_ag2_m_01 - words	an	22.2136
22.1536	DCA_se3_ag2_m_01 - phones	N	22.2136
22.2136	DCA_se3_ag2_m_01 - phones	EY1	22.4236
22.2136	DCA_se3_ag2_m_01 - words	asian	22.6036
22.4236	DCA_se3_ag2_m_01 - phones	ZH	22.4636
22.4636	DCA_se3_ag2_m_01 - phones	AH0	22.5136
22.5136	DCA_se3_ag2_m_01 - phones	N	22.6036
23.4099	DCA_se3_ag2_m_01 - phones	AE1	23.5099
23.4099	DCA_se3_ag2_m_01 - words	and	23.5399
23.5099	DCA_se3_ag2_m_01 - phones	N	23.5399
23.5399	DCA_se3_ag2_m_01 - phones	W	23.5699
23.5399	DCA_se3_ag2_m_01 - words	we	23.5999
23.5699	DCA_se3_ag2_m_01 - phones	IY1	23.5999
23.5999	DCA_se3_ag2_m_01 - phones	Y	23.6299
23.5999	DCA_se3_ag2_m_01 - words	used	23.7199
23.6299	DCA_se3_ag2_m_01 - phones	UW1	23.6599
23.6599	DCA_se3_ag2_m_01 - phones	Z	23.6899
23.6899	DCA_se3_ag2_m_01 - phones	D	23.7199
23.7199	DCA_se3_ag2_m_01 - phones	T	23.7499
23.7199	DCA_se3_ag2_m_01 - words	to	23.7799
23.7499	DCA_se3_ag2_m_01 - phones	AH0	23.7799
23.7799	DCA_se3_ag2_m_01 - phones	P	23.8299
23.7799	DCA_se3_ag2_m_01 - words	play	23.9399
23.8299	DCA_se3_ag2_m_01 - phones	L	23.8799
23.8799	DCA_se3_ag2_m_01 - phones	EY1	23.9399
23.9399	DCA_se3_ag2_m_01 - phones	IH1	23.9799
23.9399	DCA_se3_ag2_m_01 - words	in	24.0099
23.9799	DCA_se3_ag2_m_01 - phones	N	24.0099
24.0099	DCA_se3_ag2_m_01 - phones	DH	24.0499
24.0099	DCA_se3_ag2_m_01 - words	the	24.0799
24.0499	DCA_se3_ag2_m_01 - phones	AH1	24.0799
24.0799	DCA_se3_ag2_m_01 - phones	AE1	24.3299
24.0799	DCA_se3_ag2_m_01 - words	alley	24.4299
24.3299	DCA_se3_ag2_m_01 - phones	L	24.3999
24.3999	DCA_se3_ag2_m_01 - phones	IY0	24.4299
24.4299	DCA_se3_ag2_m_01 - phones	AH0	24.5099
24.4299	DCA_se3_ag2_m_01 - words	about	24.7799
24.5099	DCA_se3_ag2_m_01 - phones	B	24.5699
24.5699	DCA_se3_ag2_m_01 - phones	AW1	24.6899
24.6899	DCA_se3_ag2_m_01 - phones	T	24.7799
24.7799	DCA_se3_ag2_m_01 - phones	sp	24.8799
25.0559	DCA_se3_ag2_m_01 - phones	F	25.2759
25.0559	DCA_se3_ag2_m_01 - words	forty	25.4459
25.2759	DCA_se3_ag2_m_01 - phones	AO1	25.3359
25.3359	DCA_se3_ag2_m_01 - phones	R	25.3859
25.3859	DCA_se3_ag2_m_01 - phones	T	25.4159
25.4159	DCA_se3_ag2_m_01 - phones	IY0	25.4459
25.4459	DCA_se3_ag2_m_01 - phones	Y	25.6359
25.4459	DCA_se3_ag2_m_01 - words	yards	25.8959
25.6359	DCA_se3_ag2_m_01 - phones	AA1	25.7259
25.7259	DCA_se3_ag2_m_01 - phones	R	25.7859
25.7859	DCA_se3_ag2_m_01 - phones	D	25.8359
25.8359	DCA_se3_ag2_m_01 - phones	Z	25.8959
25.8959	DCA_se3_ag2_m_01 - phones	L	25.9759
25.8959	DCA_se3_ag2_m_01 - words	long	26.2459
25.9759	DCA_se3_ag2_m_01 - phones	AO1	26.1659
26.1659	DCA_se3_ag2_m_01 - phones	NG	26.2459
26.2459	DCA_se3_ag2_m_01 - phones	sp	27.3907
26.9172	DCA_int_02 - phones	AH1	27.0472
26.9172	DCA_int_02 - words	uh-huh	27.2472
27.0472	DCA_int_02 - phones	HH	27.0872
27.0872	DCA_int_02 - phones	AH1	27.2472
27.2472	DCA_int_02 - phones	sp	27.4272
27.3907	DCA_se3_ag2_m_01 - phones	AH0	27.4407
27.3907	DCA_se3_ag2_m_01 - words	and	27.5207
27.4407	DCA_se3_ag2_m_01 - phones	N	27.5207
27.5207	DCA_se3_ag2_m_01 - phones	W	27.5807
27.5207	DCA_se3_ag2_m_01 - words	we	27.6507
27.5807	DCA_se3_ag2_m_01 - phones	IY1	27.6507
27.6507	DCA_se3_ag2_m_01 - phones	P	27.7307
27.6507	DCA_se3_ag2_m_01 - words	played	27.9207
27.7307	DCA_se3_ag2_m_01 - phones	L	27.7907
27.7907	DCA_se3_ag2_m_01 - phones	EY1	27.8907
27.8907	DCA_se3_ag2_m_01 - phones	D	27.9207
27.9207	DCA_se3_ag2_m_01 - phones	AH0	27.9607
27.9207	DCA_se3_ag2_m_01 - words	until	28.2107
27.9607	DCA_se3_ag2_m_01 - phones	N	28.0407
28.0407	DCA_se3_ag2_m_01 - phones	T	28.0807
28.0807	DCA_se3_ag2_m_01 - phones	IH1	28.1507
28.1507	DCA_se3_ag2_m_01 - phones	L	28.2107
28.2107	DCA_se3_ag2_m_01 - phones	DH	28.3707
28.2107	DCA_se3_ag2_m_01 - words	the	28.4507
28.3707	DCA_se3_ag2_m_01 - phones	AH0	28.4507
28.4507	DCA_se3_ag2_m_01 - phones	S	28.5807
28.4507	DCA_se3_ag2_m_01 - words	sun	28.7807
28.5807	DCA_se3_ag2_m_01 - phones	AH1	28.6507
28.6507	DCA_se3_ag2_m_01 - phones	N	28.7807
28.7807	DCA_se3_ag2_m_01 - phones	W	28.8307
28.7807	DCA_se3_ag2_m_01 - words	went	28.9807
28.8307	DCA_se3_ag2_m_01 - phones	EH1	28.9107
28.9107	DCA_se3_ag2_m_01 - phones	N	28.9507
28.9507	DCA_se3_ag2_m_01 - phones	T	28.9807
28.9807	DCA_se3_ag2_m_01 - phones	D	29.0607
28.9807	DCA_se3_ag2_m_01 - words	down	29.2607
29.0607	DCA_se3_ag2_m_01 - phones	AW1	29.2007
29.2007	DCA_se3_ag2_m_01 - phones	N	29.2607
29.4519	DCA_se3_ag2_m_01 - phones	sil	29.4919
29.4919	DCA_se3_ag2_m_01 - phones	spn	29.8819
29.4919	DCA_se3_ag2_m_01 - words	<unk>	29.8819
29.8819	DCA_se3_ag2_m_01 - phones	sp	30.2419
31.0979	DCA_int_02 - phones	D	31.1379
31.0979	DCA_int_02 - words	did	31.1979
31.1379	DCA_int_02 - phones	IH1	31.1679
31.1679	DCA_int_02 - phones	D	31.1979
31.1979	DCA_int_02 - phones	Y	31.2279
31.1979	DCA_int_02 - words	you	31.2579
31.2279	DCA_int_02 - phones	UW1	31.2579
31.2579	DCA_int_02 - phones	EH1	31.2879
31.2579	DCA_int_02 - words	ever	31.3479
31.2879	DCA_int_02 - phones	V	31.3179
31.3179	DCA_int_02 - phones	ER0	31.3479
31.3479	DCA_int_02 - phones	G	31.3879
31.3479	DCA_int_02 - words	get	31.4779
31.3879	DCA_int_02 - phones	EH1	31.4479
31.4479	DCA_int_02 - phones	T	31.4779
31.4779	DCA_int_02 - words	a	31.5779
31.4779	DCA_int_02 - phones	AH0	31.5779
31.5779	DCA_int_02 - phones	F	31.6479
31.5779	DCA_int_02 - words	first	31.8579
31.6479	DCA_int_02 - phones	ER1	31.7679
31.7679	DCA_int_02 - phones	S	31.8179
31.8179	DCA_int_02 - phones	T	31.8579
31.8579	DCA_int_02 - phones	D	31.9379
31.8579	DCA_int_02 - words	down	32.2179
31.9379	DCA_int_02 - phones	AW1	32.0279
32.0279	DCA_int_02 - phones	N	32.2179
32.2179	DCA_int_02 - phones	ER0	32.2879
32.2179	DCA_int_02 - words	or	32.2879
32.2879	DCA_int_02 - phones	EH1	32.3379
32.2879	DCA_int_02 - words	anything	32.6879
32.3379	DCA_int_02 - phones	N	32.4279
32.4279	DCA_int_02 - phones	IY0	32.4779
32.4779	DCA_int_02 - phones	TH	32.5779
32.5779	DCA_int_02 - phones	IH2	32.6279
32.6279	DCA_int_02 - phones	NG	32.6879
32.6879	DCA_int_02 - phones	sp	32.7279
32.7279	DCA_int_02 - phones	HH	32.7879
32.7279	DCA_int_02 - words	how	32.8379
32.7879	DCA_int_02 - phones	AW1	32.8379
32.8379	DCA_int_02 - phones	sp	32.8679
32.8679	DCA_int_02 - phones	HH	32.9679
32.8679	DCA_int_02 - words	how	33.0079
32.9679	DCA_int_02 - phones	AW1	33.0079
33.0079	DCA_int_02 - phones	D	33.0779
33.0079	DCA_int_02 - words	did	33.1379
33.0779	DCA_int_02 - phones	IH1	33.1079
33.1079	DCA_int_02 - phones	D	33.1379
33.1216	DCA_se3_ag2_m_01 - phones	N	33.1816
33.1216	DCA_se3_ag2_m_01 - words	no	33.3416
33.1379	DCA_int_02 - phones	DH	33.1779
33.1379	DCA_int_02 - words	that	33.2379
33.1779	DCA_int_02 - phones	AE1	33.2079
33.1816	DCA_se3_ag2_m_01 - phones	OW1	33.3416
33.2079	DCA_int_02 - phones	T	33.2379
33.2379	DCA_int_02 - phones	sp	38.2550
33.3416	DCA_se3_ag2_m_01 - phones	W	33.4116
33.3416	DCA_se3_ag2_m_01 - words	we	33.4516
33.4116	DCA_se3_ag2_m_01 - phones	IY1	33.4516
33.4516	DCA_se3_ag2_m_01 - phones	HH	33.5216
33.4516	DCA_se3_ag2_m_01 - words	had	33.6516
33.5216	DCA_se3_ag2_m_01 - phones	AE1	33.6116
33.6116	DCA_se3_ag2_m_01 - phones	D	33.6516
33.6516	DCA_se3_ag2_m_01 - phones	F	33.7816
33.6516	DCA_se3_ag2_m_01 - words	four	33.9516
33.7816	DCA_se3_ag2_m_01 - phones	AO1	33.8816
33.8816	DCA_se3_ag2_m_01 - phones	R	33.9516
33.9516	DCA_se3_ag2_m_01 - phones	D	34.0316
33.9516	DCA_se3_ag2_m_01 - words	downs	34.3316
34.0316	DCA_se3_ag2_m_01 - phones	AW1	34.2016
34.2016	DCA_se3_ag2_m_01 - phones	N	34.2616
34.2616	DCA_se3_ag2_m_01 - phones	Z	34.3316
34.3316	DCA_se3_ag2_m_01 - phones	T	34.3816
34.3316	DCA_se3_ag2_m_01 - words	to	34.4316
34.3816	DCA_se3_ag2_m_01 - phones	AH0	34.4316
34.4316	DCA_se3_ag2_m_01 - phones	M	34.5216
34.4316	DCA_se3_ag2_m_01 - words	make	34.6416
34.5216	DCA_se3_ag2_m_01 - phones	EY1	34.6116
34.6116	DCA_se3_ag2_m_01 - phones	K	34.6416
34.6416	DCA_se3_ag2_m_01 - words	a	34.7416
34.6416	DCA_se3_ag2_m_01 - phones	EY1	34.7416
34.7416	DCA_se3_ag2_m_01 - phones	sp	34.7716
34.7716	DCA_se3_ag2_m_01 - phones	T	34.8616
34.7716	DCA_se3_ag2_m_01 - words	t	34.8916
34.8616	DCA_se3_ag2_m_01 - phones	IY1	34.8916
34.8916	DCA_se3_ag2_m_01 - phones	sp	34.9516
34.9516	DCA_se3_ag2_m_01 - phones	M	35.0816
34.9516	DCA_se3_ag2_m_01 - words	make	35.2116
35.0816	DCA_se3_ag2_m_01 - phones	EY1	35.1616
35.1616	DCA_se3_ag2_m_01 - phones	K	35.2116
35.2116	DCA_se3_ag2_m_01 - words	a	35.3116
35.2116	DCA_se3_ag2_m_01 - phones	AH0	35.3116
35.3116	DCA_se3_ag2_m_01 - phones	T	35.3716
35.3116	DCA_se3_ag2_m_01 - words	touch	35.6116
35.3716	DCA_se3_ag2_m_01 - phones	AH1	35.5016
35.5016	DCA_se3_ag2_m_01 - phones	CH	35.6116
35.6116	DCA_se3_ag2_m_01 - phones	D	35.6816
35.6116	DCA_se3_ag2_m_01 - words	down	35.9416
35.6816	DCA_se3_ag2_m_01 - phones	AW1	35.8216
35.8216	DCA_se3_ag2_m_01 - phones	N	35.9416
35.9416	DCA_se3_ag2_m_01 - phones	sp	36.0316
36.0316	DCA_se3_ag2_m_01 - phones	IH0	36.1816
36.0316	DCA_se3_ag2_m_01 - words	if	36.2216
36.1816	DCA_se3_ag2_m_01 - phones	F	36.2216
36.2216	DCA_se3_ag2_m_01 - phones	W	36.2816
36.2216	DCA_se3_ag2_m_01 - words	we	36.3316
36.2816	DCA_se3_ag2_m_01 - phones	IY1	36.3316
36.3316	DCA_se3_ag2_m_01 - phones	D	36.3916
36.3316	DCA_se3_ag2_m_01 - words	didn't	36.6516
36.3916	DCA_se3_ag2_m_01 - phones	IH1	36.4716
36.4716	DCA_se3_ag2_m_01 - phones	D	36.5616
36.5616	DCA_se3_ag2_m_01 - phones	N	36.6216
36.6216	DCA_se3_ag2_m_01 - phones	T	36.6516
36.6516	DCA_se3_ag2_m_01 - phones	DH	36.6816
36.6516	DCA_se3_ag2_m_01 - words	the	36.7416
36.6816	DCA_se3_ag2_m_01 - phones	AH1	36.7416
36.7416	DCA_se3_ag2_m_01 - phones	AH1	36.8316
36.7416	DCA_se3_ag2_m_01 - words	other	36.9616
36.8316	DCA_se3_ag2_m_01 - phones	DH	36.8816
36.8816	DCA_se3_ag2_m_01 - phones	ER0	36.9616
36.9616	DCA_se3_ag2_m_01 - phones	T	37.0316
36.9616	DCA_se3_ag2_m_01 - words	team	37.2016
37.0316	DCA_se3_ag2_m_01 - phones	IY1	37.1516
37.1516	DCA_se3_ag2_m_01 - phones	M	37.2016
37.2016	DCA_se3_ag2_m_01 - phones	G	37.2816
37.2016	DCA_se3_ag2_m_01 - words	got	37.3916
37.2816	DCA_se3_ag2_m_01 - phones	AA1	37.3416
37.3416	DCA_se3_ag2_m_01 - phones	T	37.3916
37.3916	DCA_se3_ag2_m_01 - phones	DH	37.4216
37.3916	DCA_se3_ag2_m_01 - words	the	37.5716
37.4216	DCA_se3_ag2_m_01 - phones	AH1	37.5716
37.5716	DCA_se3_ag2_m_01 - phones	B	37.6216
37.5716	DCA_se3_ag2_m_01 - words	ball	37.8716
37.6216	DCA_se3_ag2_m_01 - phones	AO1	37.6616
37.6616	DCA_se3_ag2_m_01 - phones	L	37.8716
38.2550	DCA_int_02 - phones	AH1	38.4050
38.2550	DCA_int_02 - words	uh-huh	38.6150
38.4050	DCA_int_02 - phones	HH	38.5550
38.5550	DCA_int_02 - phones	AH1	38.6150
38.6150	DCA_int_02 - phones	HH	38.6950
38.6150	DCA_int_02 - words	how	38.7450
38.6950	DCA_int_02 - phones	AW1	38.7450
38.7450	DCA_int_02 - phones	AH0	38.7750
38.7450	DCA_int_02 - words	about	39.0550
38.7750	DCA_int_02 - phones	B	38.8250
38.8250	DCA_int_02 - phones	AW1	39.0150
39.0150	DCA_int_02 - phones	T	39.0550
39.0550	DCA_int_02 - phones	sp	39.1650
39.1650	DCA_int_02 - phones	IH1	39.2350
39.1650	DCA_int_02 - words	if	39.2650
39.2350	DCA_int_02 - phones	F	39.2650
39.2650	DCA_int_02 - phones	Y	39.2950
39.2650	DCA_int_02 - words	you	39.3550
39.2950	DCA_int_02 - phones	UW1	39.3550
39.3550	DCA_int_02 - phones	K	39.4250
39.3550	DCA_int_02 - words	completed	39.8550
39.4250	DCA_int_02 - phones	AH0	39.4550
39.4550	DCA_int_02 - phones	M	39.5350
39.5350	DCA_int_02 - phones	P	39.5950
39.5950	DCA_int_02 - phones	L	39.6650
39.6650	DCA_int_02 - phones	IY1	39.6950
39.6950	DCA_int_02 - phones	T	39.7250
39.7250	DCA_int_02 - phones	IH0	39.8250
39.8250	DCA_int_02 - phones	D	39.8550
39.8550	DCA_int_02 - phones	TH	39.9650
39.8550	DCA_int_02 - words	three	40.1150
39.9650	DCA_int_02 - phones	R	40.0150
40.0150	DCA_int_02 - phones	IY1	40.1150
40.1150	DCA_int_02 - phones	S	40.2250
40.1150	DCA_int_02 - words	straight	40.4850
40.2250	DCA_int_02 - phones	T	40.2750
40.2750	DCA_int_02 - phones	R	40.3250
40.3250	DCA_int_02 - phones	EY1	40.4150
40.4150	DCA_int_02 - phones	T	40.4850
40.4850	DCA_int_02 - phones	P	40.5650
40.4850	DCA_int_02 - words	passes	40.8350
40.5650	DCA_int_02 - phones	AE1	40.6750
40.6750	DCA_int_02 - phones	S	40.7050
40.7050	DCA_int_02 - phones	AH0	40.7350
40.7350	DCA_int_02 - phones	Z	40.8350
40.8350	DCA_int_02 - phones	sp	40.8650
40.8650	DCA_int_02 - words	or	40.8950
40.8650	DCA_int_02 - phones	ER0	40.8950
40.8950	DCA_int_02 - phones	EH1	40.9250
40.8950	DCA_int_02 - words	anything	41.1050
40.9250	DCA_int_02 - phones	N	40.9550
40.9550	DCA_int_02 - phones	IY0	40.9850
40.9850	DCA_int_02 - phones	TH	41.0450
41.0450	DCA_int_02 - phones	IH2	41.0750
41.0474	DCA_se3_ag2_m_01 - phones	Y	41.1874
41.0474	DCA_se3_ag2_m_01 - words	yes	41.3574
41.0750	DCA_int_02 - phones	NG	41.1050
41.1050	DCA_int_02 - phones	sp	44.4782
41.1874	DCA_se3_ag2_m_01 - phones	EH1	41.2774
41.2774	DCA_se3_ag2_m_01 - phones	S	41.3574
41.3574	DCA_se3_ag2_m_01 - phones	IH0	41.4474
41.3574	DCA_se3_ag2_m_01 - words	if	41.4774
41.4474	DCA_se3_ag2_m_01 - phones	F	41.4774
41.4774	DCA_se3_ag2_m_01 - phones	W	41.5174
41.4774	DCA_se3_ag2_m_01 - words	we	41.6374
41.5174	DCA_se3_ag2_m_01 - phones	IY1	41.6374
41.6374	DCA_se3_ag2_m_01 - phones	K	41.6974
41.6374	DCA_se3_ag2_m_01 - words	completed	42.0774
41.6974	DCA_se3_ag2_m_01 - phones	AH0	41.7274
41.7274	DCA_se3_ag2_m_01 - phones	M	41.7774
41.7774	DCA_se3_ag2_m_01 - phones	P	41.8074
41.8074	DCA_se3_ag2_m_01 - phones	L	41.8974
41.8974	DCA_se3_ag2_m_01 - phones	IY1	41.9874
41.9874	DCA_se3_ag2_m_01 - phones	T	42.0174
42.0174	DCA_se3_ag2_m_01 - phones	IH0	42.0474
42.0474	DCA_se3_ag2_m_01 - phones	D	42.0774
42.0774	DCA_se3_ag2_m_01 - phones	sp	42.1674
42.1674	DCA_se3_ag2_m_01 - phones	TH	42.2474
42.1674	DCA_se3_ag2_m_01 - words	three	42.3774
42.2474	DCA_se3_ag2_m_01 - phones	R	42.3174
42.3174	DCA_se3_ag2_m_01 - phones	IY1	42.3774
42.3774	DCA_se3_ag2_m_01 - phones	S	42.4074
42.3774	DCA_se3_ag2_m_01 - words	straight	42.6374
42.4074	DCA_se3_ag2_m_01 - phones	T	42.4674
42.4674	DCA_se3_ag2_m_01 - phones	R	42.5174
42.5174	DCA_se3_ag2_m_01 - phones	EY1	42.5874
42.5874	DCA_se3_ag2_m_01 - phones	T	42.6374
42.6374	DCA_se3_ag2_m_01 - phones	P	42.7274
42.6374	DCA_se3_ag2_m_01 - words	passes	43.0574
42.7274	DCA_se3_ag2_m_01 - phones	AE1	42.8974
42.8974	DCA_se3_ag2_m_01 - phones	S	42.9774
42.9774	DCA_se3_ag2_m_01 - phones	IH0	43.0074
43.0074	DCA_se3_ag2_m_01 - phones	Z	43.0574
43.0574	DCA_se3_ag2_m_01 - phones	W	43.1174
43.0574	DCA_se3_ag2_m_01 - words	we	43.2074
43.1174	DCA_se3_ag2_m_01 - phones	IY1	43.2074
43.2074	DCA_se3_ag2_m_01 - phones	G	43.2574
43.2074	DCA_se3_ag2_m_01 - words	got	43.3974
43.2574	DCA_se3_ag2_m_01 - phones	AA1	43.3474
43.3474	DCA_se3_ag2_m_01 - phones	T	43.3974
43.3974	DCA_se3_ag2_m_01 - phones	AH0	43.4574
43.3974	DCA_se3_ag2_m_01 - words	a	43.4574
43.4574	DCA_se3_ag2_m_01 - phones	F	43.5574
43.4574	DCA_se3_ag2_m_01 - words	first	43.8074
43.5574	DCA_se3_ag2_m_01 - phones	ER1	43.7174
43.7174	DCA_se3_ag2_m_01 - phones	S	43.7774
43.7774	DCA_se3_ag2_m_01 - phones	T	43.8074
43.8074	DCA_se3_ag2_m_01 - phones	D	43.8874
43.8074	DCA_se3_ag2_m_01 - words	down	44.0474
43.8874	DCA_se3_ag2_m_01 - phones	AW1	44.0074
44.0074	DCA_se3_ag2_m_01 - phones	N	44.0474
44.0474	DCA_se3_ag2_m_01 - phones	sp	52.3706
44.4782	DCA_int_02 - phones	AH1	44.5982
44.4782	DCA_int_02 - words	uh-huh	44.7582
44.5982	DCA_int_02 - phones	HH	44.6682
44.6682	DCA_int_02 - phones	AH1	44.7582
44.7582	DCA_int_02 - phones	sp	44.8482
45.3081	DCA_int_02 - phones	HH	45.3681
45.3081	DCA_int_02 - words	how	45.4981
45.3681	DCA_int_02 - phones	AW1	45.4981
45.4981	DCA_int_02 - phones	AH0	45.5281
45.4981	DCA_int_02 - words	about	45.7281
45.5281	DCA_int_02 - phones	B	45.5881
45.5881	DCA_int_02 - phones	AW1	45.6581
45.6581	DCA_int_02 - phones	T	45.7281
45.7281	DCA_int_02 - phones	AH1	45.7681
45.7281	DCA_int_02 - words	other	45.9381
45.7681	DCA_int_02 - phones	DH	45.8281
45.8281	DCA_int_02 - phones	ER0	45.9381
45.9381	DCA_int_02 - phones	G	46.0281
45.9381	DCA_int_02 - words	games	46.2581
46.0281	DCA_int_02 - phones	EY1	46.1381
46.1381	DCA_int_02 - phones	M	46.1781
46.1781	DCA_int_02 - phones	Z	46.2581
46.2581	DCA_int_02 - phones	L	46.3281
46.2581	DCA_int_02 - words	like	46.4781
46.3281	DCA_int_02 - phones	AY1	46.3881
46.3881	DCA_int_02 - phones	K	46.4781
46.4781	DCA_int_02 - phones	K	46.5481
46.4781	DCA_int_02 - words	kids	46.7881
46.5481	DCA_int_02 - phones	IH1	46.6281
46.6281	DCA_int_02 - phones	D	46.7081
46.7081	DCA_int_02 - phones	Z	46.7881
46.7881	DCA_int_02 - phones	sp	46.8581
46.8581	DCA_int_02 - phones	P	46.8881
46.8581	DCA_int_02 - words	play	47.1281
46.8881	DCA_int_02 - phones	L	47.0181
47.0181	DCA_int_02 - phones	EY1	47.1281
47.1281	DCA_int_02 - phones	Y	47.1881
47.1281	DCA_int_02 - words	you	47.2681
47.1881	DCA_int_02 - phones	UW1	47.2681
47.2681	DCA_int_02 - phones	L	47.3281
47.2681	DCA_int_02 - words	like	47.4281
47.3281	DCA_int_02 - phones	AY1	47.3881
47.3881	DCA_int_02 - phones	K	47.4281
47.4281	DCA_int_02 - phones	sp	47.4581
47.4581	DCA_int_02 - phones	Y	47.5081
47.4581	DCA_int_02 - words	you	47.5381
47.5081	DCA_int_02 - phones	UW1	47.5381
47.5381	DCA_int_02 - phones	EH1	47.5781
47.5381	DCA_int_02 - words	ever	47.6981
47.5781	DCA_int_02 - phones	V	47.6381
47.6381	DCA_int_02 - phones	ER0	47.6981
47.6981	DCA_int_02 - phones	sp	47.7981
47.7981	DCA_int_02 - phones	P	47.8781
47.7981	DCA_int_02 - words	play	48.0981
47.8781	DCA_int_02 - phones	L	47.9681
47.9681	DCA_int_02 - phones	EY1	48.0981
48.0981	DCA_int_02 - phones	sp	48.2181
48.2181	DCA_int_02 - words	uh	48.2481
48.2181	DCA_int_02 - phones	AH1	48.2481
48.2481	DCA_int_02 - phones	sp	49.2572
49.2572	DCA_int_02 - phones	L	49.2972
49.2572	DCA_int_02 - words	like	49.5372
49.2972	DCA_int_02 - phones	AY1	49.4872
49.4872	DCA_int_02 - phones	K	49.5372
49.5372	DCA_int_02 - phones	sp	49.8673
49.8673	DCA_int_02 - phones	K	49.9373
49.8673	DCA_int_02 - words	kick	50.0873
49.9373	DCA_int_02 - phones	IH1	50.0173
50.0173	DCA_int_02 - phones	K	50.0873
50.0873	DCA_int_02 - phones	DH	50.1273
50.0873	DCA_int_02 - words	the	50.2073
50.1273	DCA_int_02 - phones	IY0	50.2073
50.2073	DCA_int_02 - phones	K	50.3273
50.2073	DCA_int_02 - words	can	50.7673
50.3273	DCA_int_02 - phones	AE1	50.6273
50.6273	DCA_int_02 - phones	N	50.7673
50.7673	DCA_int_02 - phones	sp	50.9573
50.9573	DCA_int_02 - phones	M	51.0873
50.9573	DCA_int_02 - words	marbles	51.5673
51.0873	DCA_int_02 - phones	AA1	51.1773
51.1773	DCA_int_02 - phones	R	51.2873
51.2873	DCA_int_02 - phones	B	51.3373
51.3373	DCA_int_02 - phones	AH0	51.3773
51.3773	DCA_int_02 - phones	L	51.4773
51.4773	DCA_int_02 - phones	Z	51.5673
51.5673	DCA_int_02 - phones	EH1	51.6373
51.5673	DCA_int_02 - words	any	51.7473
51.6373	DCA_int_02 - phones	N	51.6773
51.6773	DCA_int_02 - phones	IY0	51.7473
51.7473	DCA_int_02 - phones	sp	51.7773
51.7773	DCA_int_02 - phones	AH0	51.8073
51.7773	DCA_int_02 - words	of	51.8373
51.8073	DCA_int_02 - phones	V	51.8373
51.8373	DCA_int_02 - phones	DH	51.8673
51.8373	DCA_int_02 - words	those	52.0373
51.8673	DCA_int_02 - phones	OW1	51.9573
51.9573	DCA_int_02 - phones	Z	52.0373
52.0373	DCA_int_02 - phones	sp	52.2773
52.3706	DCA_se3_ag2_m_01 - phones	Y	52.4206
52.3706	DCA_se3_ag2_m_01 - words	used	52.5906
52.4206	DCA_se3_ag2_m_01 - phones	UW1	52.4906
52.4906	DCA_se3_ag2_m_01 - phones	Z	52.5606
52.5606	DCA_se3_ag2_m_01 - phones	D	52.5906
52.5906	DCA_se3_ag2_m_01 - phones	T	52.6206
52.5906	DCA_se3_ag2_m_01 - words	to	52.6706
52.6206	DCA_se3_ag2_m_01 - phones	AH0	52.6706
52.6706	DCA_se3_ag2_m_01 - phones	P	52.7306
52.6706	DCA_se3_ag2_m_01 - words	play	52.9006
52.7306	DCA_se3_ag2_m_01 - phones	L	52.8206
52.8206	DCA_se3_ag2_m_01 - phones	EY1	52.9006
52.9006	DCA_se3_ag2_m_01 - phones	M	53.0306
52.9006	DCA_se3_ag2_m_01 - words	marbles	53.4806
53.0306	DCA_se3_ag2_m_01 - phones	AA1	53.2006
53.2006	DCA_se3_ag2_m_01 - phones	R	53.2306
53.2306	DCA_se3_ag2_m_01 - phones	B	53.2606
53.2606	DCA_se3_ag2_m_01 - phones	AH0	53.2906
53.2906	DCA_se3_ag2_m_01 - phones	L	53.3906
53.3906	DCA_se3_ag2_m_01 - phones	Z	53.4806
53.4806	DCA_se3_ag2_m_01 - words	i	53.6306
53.4806	DCA_se3_ag2_m_01 - phones	AY1	53.6306
53.6306	DCA_se3_ag2_m_01 - words	i	53.6706
53.6306	DCA_se3_ag2_m_01 - phones	AY1	53.6706
53.6706	DCA_se3_ag2_m_01 - phones	sp	53.7006
53.7006	DCA_se3_ag2_m_01 - phones	HH	53.9506
53.7006	DCA_se3_ag2_m_01 - words	had	54.0706
53.9506	DCA_se3_ag2_m_01 - phones	AE1	54.0306
54.0306	DCA_se3_ag2_m_01 - phones	D	54.0706
54.0706	DCA_se3_ag2_m_01 - words	a	54.1406
54.0706	DCA_se3_ag2_m_01 - phones	AH0	54.1406
54.1406	DCA_se3_ag2_m_01 - phones	HH	54.1806
54.1406	DCA_se3_ag2_m_01 - words	hundred	54.4806
54.1806	DCA_se3_ag2_m_01 - phones	AH1	54.2606
54.2606	DCA_se3_ag2_m_01 - phones	N	54.2906
54.2906	DCA_se3_ag2_m_01 - phones	D	54.3306
54.3306	DCA_se3_ag2_m_01 - phones	ER0	54.4006
54.4006	DCA_se3_ag2_m_01 - phones	D	54.4806
54.4806	DCA_se3_ag2_m_01 - phones	S	54.5606
54.4806	DCA_se3_ag2_m_01 - words	something	54.7206
54.5606	DCA_se3_ag2_m_01 - phones	AH1	54.6006
54.6006	DCA_se3_ag2_m_01 - phones	M	54.6306
54.6306	DCA_se3_ag2_m_01 - phones	TH	54.6606
54.6606	DCA_se3_ag2_m_01 - phones	IH0	54.6906
54.6906	DCA_se3_ag2_m_01 - phones	NG	54.7206
54.7206	DCA_se3_ag2_m_01 - phones	M	54.7906
54.7206	DCA_se3_ag2_m_01 - words	marbles	55.2106
54.7906	DCA_se3_ag2_m_01 - phones	AA1	54.9606
54.9606	DCA_se3_ag2_m_01 - phones	R	55.0106
55.0106	DCA_se3_ag2_m_01 - phones	B	55.0506
55.0506	DCA_se3_ag2_m_01 - phones	AH0	55.0806
55.0806	DCA_se3_ag2_m_01 - phones	L	55.1606
55.1606	DCA_se3_ag2_m_01 - phones	Z	55.2106
55.2106	DCA_se3_ag2_m_01 - phones	AH0	55.2506
55.2106	DCA_se3_ag2_m_01 - words	and	55.2806
55.2506	DCA_se3_ag2_m_01 - phones	N	55.2806
55.2806	DCA_se3_ag2_m_01 - phones	L	55.4006
55.2806	DCA_se3_ag2_m_01 - words	lost	55.7706
55.4006	DCA_se3_ag2_m_01 - phones	AO1	55.5906
55.5906	DCA_se3_ag2_m_01 - phones	S	55.7106
55.7106	DCA_se3_ag2_m_01 - phones	T	55.7706
55.7706	DCA_se3_ag2_m_01 - phones	AH0	55.8206
55.7706	DCA_se3_ag2_m_01 - words	'em	55.9006
55.8206	DCA_se3_ag2_m_01 - phones	M	55.9006
55.9006	DCA_se3_ag2_m_01 - phones	AO1	56.0906
55.9006	DCA_se3_ag2_m_01 - words	all	56.1906
56.0906	DCA_se3_ag2_m_01 - phones	L	56.1906
56.1906	DCA_se3_ag2_m_01 - phones	W	56.2606
56.1906	DCA_se3_ag2_m_01 - words	one	56.3206
56.2606	DCA_se3_ag2_m_01 - phones	AH1	56.2906
56.2906	DCA_se3_ag2_m_01 - phones	N	56.3206
56.3206	DCA_se3_ag2_m_01 - phones	sp	56.4206
56.4206	DCA_se3_ag2_m_01 - phones	D	56.5506
56.4206	DCA_se3_ag2_m_01 - words	day	56.7006
56.5506	DCA_se3_ag2_m_01 - phones	EY1	56.7006
56.7006	DCA_se3_ag2_m_01 - phones	sp	57.4806
57.4806	DCA_se3_ag2_m_01 - phones	spn	57.6506
57.4806	DCA_se3_ag2_m_01 - words	<unk>	57.6506
57.6506	DCA_se3_ag2_m_01 - phones	sp	64.6991
60.1980	DCA_int_02 - phones	HH	60.2980
60.1980	DCA_int_02 - words	how	60.3780
60.2980	DCA_int_02 - phones	AW1	60.3780
60.3780	DCA_int_02 - phones	D	60.4380
60.3780	DCA_int_02 - words	did	60.6180
60.4380	DCA_int_02 - phones	IH1	60.5080
60.5080	DCA_int_02 - phones	D	60.6180
60.6180	DCA_int_02 - phones	Y	60.6880
60.6180	DCA_int_02 - words	you	60.7980
60.6880	DCA_int_02 - phones	UW1	60.7980
60.7980	DCA_int_02 - phones	AH1	61.0480
60.7980	DCA_int_02 - words	uh	61.0480
61.0480	DCA_int_02 - phones	sp	61.7401
61.7401	DCA_int_02 - phones	W	61.7701
61.7401	DCA_int_02 - words	well	61.8301
61.7701	DCA_int_02 - phones	EH1	61.8001
61.8001	DCA_int_02 - phones	L	61.8301
61.8301	DCA_int_02 - phones	HH	61.8601
61.8301	DCA_int_02 - words	how	61.9201
61.8601	DCA_int_02 - phones	AW1	61.9201
61.9201	DCA_int_02 - phones	AH0	61.9501
61.9201	DCA_int_02 - words	about	62.1201
61.9501	DCA_int_02 - phones	B	62.0001
62.0001	DCA_int_02 - phones	AW1	62.0501
62.0501	DCA_int_02 - phones	T	62.1201
62.1201	DCA_int_02 - phones	HH	62.1901
62.1201	DCA_int_02 - words	hide	62.3301
62.1901	DCA_int_02 - phones	AY1	62.2801
62.2801	DCA_int_02 - phones	D	62.3301
62.3301	DCA_int_02 - phones	AH0	62.3601
62.3301	DCA_int_02 - words	and	62.4001
62.3601	DCA_int_02 - phones	N	62.4001
62.4001	DCA_int_02 - phones	G	62.4501
62.4001	DCA_int_02 - words	go	62.5101
62.4501	DCA_int_02 - phones	OW1	62.5101
62.5101	DCA_int_02 - phones	S	62.7001
62.5101	DCA_int_02 - words	seek	62.8801
62.7001	DCA_int_02 - phones	IY1	62.7901
62.7901	DCA_int_02 - phones	K	62.8801
62.8801	DCA_int_02 - words	or	62.9601
62.8801	DCA_int_02 - phones	ER0	62.9601
62.9601	DCA_int_02 - phones	EH1	62.9901
62.9601	DCA_int_02 - words	any	63.1101
62.9901	DCA_int_02 - phones	N	63.0301
63.0301	DCA_int_02 - phones	IY0	63.1101
63.1101	DCA_int_02 - phones	AH0	63.1501
63.1101	DCA_int_02 - words	of	63.1901
63.1501	DCA_int_02 - phones	V	63.1901
63.1901	DCA_int_02 - phones	DH	63.2401
63.1901	DCA_int_02 - words	those	63.4401
63.2401	DCA_int_02 - phones	OW1	63.3301
63.3301	DCA_int_02 - phones	Z	63.4401
63.4401	DCA_int_02 - phones	Y	63.4701
63.4401	DCA_int_02 - words	you	63.5001
63.4701	DCA_int_02 - phones	UW1	63.5001
63.5001	DCA_int_02 - phones	sp	63.5301
63.5301	DCA_int_02 - phones	P	63.5901
63.5301	DCA_int_02 - words	play	63.7701
63.5901	DCA_int_02 - phones	L	63.6401
63.6401	DCA_int_02 - phones	EY1	63.7701
63.7701	DCA_int_02 - phones	EH1	63.8001
63.7701	DCA_int_02 - words	any	63.9001
63.8001	DCA_int_02 - phones	N	63.8301
63.8301	DCA_int_02 - phones	IY0	63.9001
63.9001	DCA_int_02 - phones	AH0	63.9401
63.9001	DCA_int_02 - words	of	63.9701
63.9401	DCA_int_02 - phones	V	63.9701
63.9701	DCA_int_02 - phones	DH	64.0201
63.9701	DCA_int_02 - words	those	64.3101
64.0201	DCA_int_02 - phones	OW1	64.1701
64.1701	DCA_int_02 - phones	Z	64.3101
64.6991	DCA_se3_ag2_m_01 - phones	W	64.8291
64.6991	DCA_se3_ag2_m_01 - words	we	64.8891
64.8291	DCA_se3_ag2_m_01 - phones	IY1	64.8891
64.8891	DCA_se3_ag2_m_01 - phones	sp	65.0091
65.2048	DCA_se3_ag2_m_01 - phones	P	65.2848
65.2048	DCA_se3_ag2_m_01 - words	played	65.5348
65.2848	DCA_se3_ag2_m_01 - phones	L	65.3448
65.3448	DCA_se3_ag2_m_01 - phones	EY1	65.4548
65.4548	DCA_se3_ag2_m_01 - phones	D	65.5348
65.5348	DCA_se3_ag2_m_01 - phones	HH	65.6948
65.5348	DCA_se3_ag2_m_01 - words	hide	65.8448
65.6948	DCA_se3_ag2_m_01 - phones	AY1	65.8148
65.8148	DCA_se3_ag2_m_01 - phones	D	65.8448
65.8448	DCA_se3_ag2_m_01 - phones	AH0	65.8748
65.8448	DCA_se3_ag2_m_01 - words	and	65.9648
65.8748	DCA_se3_ag2_m_01 - phones	N	65.9648
65.9648	DCA_se3_ag2_m_01 - phones	G	66.0148
65.9648	DCA_se3_ag2_m_01 - words	go	66.1548
66.0148	DCA_se3_ag2_m_01 - phones	OW1	66.1548
66.1548	DCA_se3_ag2_m_01 - phones	S	66.3248
66.1548	DCA_se3_ag2_m_01 - words	seek	66.5748
66.3248	DCA_se3_ag2_m_01 - phones	IY1	66.5248
66.5248	DCA_se3_ag2_m_01 - phones	K	66.5748
66.5748	DCA_se3_ag2_m_01 - phones	sp	66.6548
66.6548	DCA_se3_ag2_m_01 - phones	B	66.7048
66.6548	DCA_se3_ag2_m_01 - words	but	66.8748
66.7048	DCA_se3_ag2_m_01 - phones	AH1	66.8348
66.8348	DCA_se3_ag2_m_01 - phones	T	66.8748
66.8748	DCA_se3_ag2_m_01 - phones	AH1	67.1148
66.8748	DCA_se3_ag2_m_01 - words	um	67.3448
67.1148	DCA_se3_ag2_m_01 - phones	M	67.3448
68.2683	DCA_se3_ag2_m_01 - phones	sil	68.3283
68.3283	DCA_se3_ag2_m_01 - phones	W	68.3883
68.3283	DCA_se3_ag2_m_01 - words	wasn't	68.6183
68.3883	DCA_se3_ag2_m_01 - phones	AH1	68.4483
68.4483	DCA_se3_ag2_m_01 - phones	Z	68.5083
68.5083	DCA_se3_ag2_m_01 - phones	AH0	68.5383
68.5383	DCA_se3_ag2_m_01 - phones	N	68.5683
68.5683	DCA_se3_ag2_m_01 - phones	T	68.6183
68.6183	DCA_se3_ag2_m_01 - phones	T	68.6783
68.6183	DCA_se3_ag2_m_01 - words	too	68.7783
68.6783	DCA_se3_ag2_m_01 - phones	UW1	68.7783
68.7783	DCA_se3_ag2_m_01 - phones	M	68.8583
68.7783	DCA_se3_ag2_m_01 - words	much	69.0683
68.8583	DCA_se3_ag2_m_01 - phones	AH1	69.0083
69.0083	DCA_se3_ag2_m_01 - phones	CH	69.0683
69.0683	DCA_se3_ag2_m_01 - phones	F	69.2083
69.0683	DCA_se3_ag2_m_01 - words	fun	69.4783
69.2083	DCA_se3_ag2_m_01 - phones	AH1	69.3483
69.3483	DCA_se3_ag2_m_01 - phones	N	69.4783
69.4783	DCA_se3_ag2_m_01 - phones	sp	69.5383
69.5383	DCA_se3_ag2_m_01 - phones	S	69.6783
69.5383	DCA_se3_ag2_m_01 - words	so	69.8183
69.6783	DCA_se3_ag2_m_01 - phones	OW1	69.8183
69.8183	DCA_se3_ag2_m_01 - phones	sp	69.9383
70.0821	DCA_se3_ag2_m_01 - phones	W	70.2321
70.0821	DCA_se3_ag2_m_01 - words	we	70.2621
70.2321	DCA_se3_ag2_m_01 - phones	IY1	70.2621
70.2621	DCA_se3_ag2_m_01 - phones	D	70.2921
70.2621	DCA_se3_ag2_m_01 - words	didn't	70.4521
70.2921	DCA_se3_ag2_m_01 - phones	IH1	70.3421
70.3421	DCA_se3_ag2_m_01 - phones	N	70.4221
70.4221	DCA_se3_ag2_m_01 - phones	T	70.4521
70.4521	DCA_se3_ag2_m_01 - phones	P	70.5021
70.4521	DCA_se3_ag2_m_01 - words	play	70.6921
70.5021	DCA_se3_ag2_m_01 - phones	L	70.5721
70.5721	DCA_se3_ag2_m_01 - phones	EY1	70.6921
70.6921	DCA_se3_ag2_m_01 - phones	IH0	70.7321
70.6921	DCA_se3_ag2_m_01 - words	it	70.7921
70.7321	DCA_se3_ag2_m_01 - phones	T	70.7921
70.7921	DCA_se3_ag2_m_01 - phones	T	70.8721
70.7921	DCA_se3_ag2_m_01 - words	too	70.9721
70.8721	DCA_se3_ag2_m_01 - phones	UW1	70.9721
70.9721	DCA_se3_ag2_m_01 - phones	AO1	71.2021
70.9721	DCA_se3_ag2_m_01 - words	often	71.4621
71.2021	DCA_se3_ag2_m_01 - phones	F	71.2821
71.2821	DCA_se3_ag2_m_01 - phones	T	71.3221
71.3221	DCA_se3_ag2_m_01 - phones	AH0	71.3521
71.3521	DCA_se3_ag2_m_01 - phones	N	71.4621
71.8296	DCA_int_02 - phones	sil	71.9896
71.9896	DCA_int_02 - phones	HH	72.0396
71.9896	DCA_int_02 - words	how	72.1296
72.0396	DCA_int_02 - phones	AW1	72.1296
72.1296	DCA_int_02 - phones	AH0	72.1596
72.1296	DCA_int_02 - words	about	72.2896
72.1596	DCA_int_02 - phones	B	72.2096
72.2096	DCA_int_02 - phones	AW1	72.2496
72.2496	DCA_int_02 - phones	T	72.2896
72.2896	DCA_int_02 - phones	AE1	72.3396
72.2896	DCA_int_02 - words	at	72.4096
72.3396	DCA_int_02 - phones	T	72.4096
72.4096	DCA_int_02 - phones	sp	72.4396
72.4396	DCA_int_02 - phones	DH	72.4896
72.4396	DCA_int_02 - words	the	72.5396
72.4896	DCA_int_02 - phones	AH0	72.5396
72.5396	DCA_int_02 - phones	sp	72.5696
72.5696	DCA_int_02 - phones	DH	72.6296
72.5696	DCA_int_02 - words	the	72.6796
72.6296	DCA_int_02 - phones	IY0	72.6796
72.6796	DCA_int_02 - phones	sp	72.8096
72.8096	DCA_int_02 - phones	B	72.8696
72.8096	DCA_int_02 - words	beginning	73.2596
72.8696	DCA_int_02 - phones	IH0	72.9196
72.9196	DCA_int_02 - phones	G	72.9896
72.9896	DCA_int_02 - phones	IH1	73.0596
73.0596	DCA_int_02 - phones	N	73.0996
73.0996	DCA_int_02 - phones	IH0	73.1796
73.1796	DCA_int_02 - phones	NG	73.2596
73.2596	DCA_int_02 - phones	AH0	73.2896
73.2596	DCA_int_02 - words	of	73.3196
73.2896	DCA_int_02 - phones	V	73.3196
73.3196	DCA_int_02 - phones	DH	73.3696
73.3196	DCA_int_02 - words	the	73.4196
73.3696	DCA_int_02 - phones	IY0	73.4196
73.4196	DCA_int_02 - phones	G	73.5096
73.4196	DCA_int_02 - words	game	73.7496
73.5096	DCA_int_02 - phones	EY1	73.6796
73.6796	DCA_int_02 - phones	M	73.7496
73.7496	DCA_int_02 - phones	sp	73.7796
73.7796	DCA_int_02 - phones	HH	73.8596
73.7796	DCA_int_02 - words	how	73.9296
73.8596	DCA_int_02 - phones	AW1	73.9296
73.9296	DCA_int_02 - phones	sp	73.9596
73.9596	DCA_int_02 - phones	D	74.0096
73.9596	DCA_int_02 - words	did	74.1296
74.0096	DCA_int_02 - phones	IH0	74.0496
74.0496	DCA_int_02 - phones	D	74.1296
74.1296	DCA_int_02 - phones	Y	74.1996
74.1296	DCA_int_02 - words	you	74.2296
74.1996	DCA_int_02 - phones	UW1	74.2296
74.2296	DCA_int_02 - phones	D	74.3296
74.2296	DCA_int_02 - words	decide	74.7096
74.3296	DCA_int_02 - phones	IH2	74.4096
74.4096	DCA_int_02 - phones	S	74.5496
74.5496	DCA_int_02 - phones	AY1	74.6796
74.6796	DCA_int_02 - phones	D	74.7096
74.7096	DCA_int_02 - phones	sp	74.7696
74.7696	DCA_int_02 - phones	HH	74.7996
74.7696	DCA_int_02 - words	who	74.8396
74.7996	DCA_int_02 - phones	UW1	74.8396
74.8396	DCA_int_02 - phones	sp	74.9096
74.9096	DCA_int_02 - phones	W	74.9396
74.9096	DCA_int_02 - words	was	75.0696
74.9396	DCA_int_02 - phones	AH0	74.9896
74.9896	DCA_int_02 - phones	Z	75.0696
75.0696	DCA_int_02 - phones	G	75.1096
75.0696	DCA_int_02 - words	going	75.1996
75.1096	DCA_int_02 - phones	OW1	75.1396
75.1396	DCA_int_02 - phones	IH0	75.1696
75.1696	DCA_int_02 - phones	NG	75.1996
75.1996	DCA_int_02 - phones	T	75.2296
75.1996	DCA_int_02 - words	to	75.2596
75.2296	DCA_int_02 - phones	AH0	75.2596
75.2596	DCA_int_02 - phones	sp	75.3496
75.3496	DCA_int_02 - phones	B	75.4096
75.3496	DCA_int_02 - words	be	75.5696
75.4096	DCA_int_02 - phones	IY0	75.5696
75.5696	DCA_int_02 - phones	sp	75.5996
75.5996	DCA_int_02 - phones	IH0	75.6496
75.5996	DCA_int_02 - words	it	75.6896
75.6496	DCA_int_02 - phones	T	75.6896
75.6896	DCA_int_02 - phones	sp	82.9588
76.7583	DCA_se3_ag2_m_01 - phones	W	76.8583
76.7583	DCA_se3_ag2_m_01 - words	well	77.0783
76.8583	DCA_se3_ag2_m_01 - phones	EH1	76.9783
76.9783	DCA_se3_ag2_m_01 - phones	L	77.0783
77.0783	DCA_se3_ag2_m_01 - phones	W	77.1583
77.0783	DCA_se3_ag2_m_01 - words	we	77.2183
77.1583	DCA_se3_ag2_m_01 - phones	IY1	77.2183
77.2183	DCA_se3_ag2_m_01 - phones	Y	77.2583
77.2183	DCA_se3_ag2_m_01 - words	used	77.4183
77.2583	DCA_se3_ag2_m_01 - phones	UW1	77.3383
77.3383	DCA_se3_ag2_m_01 - phones	Z	77.3783
77.3783	DCA_se3_ag2_m_01 - phones	D	77.4183
77.4183	DCA_se3_ag2_m_01 - phones	T	77.4683
77.4183	DCA_se3_ag2_m_01 - words	to	77.5183
77.4683	DCA_se3_ag2_m_01 - phones	AH0	77.5183
77.5183	DCA_se3_ag2_m_01 - phones	R	77.5983
77.5183	DCA_se3_ag2_m_01 - words	run	77.7583
77.5983	DCA_se3_ag2_m_01 - phones	AH1	77.7083
77.7083	DCA_se3_ag2_m_01 - phones	N	77.7583
77.7583	DCA_se3_ag2_m_01 - phones	AH0	77.8583
77.7583	DCA_se3_ag2_m_01 - words	about	78.1883
77.8583	DCA_se3_ag2_m_01 - phones	B	77.9083
77.9083	DCA_se3_ag2_m_01 - phones	AW1	78.0183
78.0183	DCA_se3_ag2_m_01 - phones	T	78.1883
78.3752	DCA_se3_ag2_m_01 - phones	TH	78.4552
78.3752	DCA_se3_ag2_m_01 - words	thirty	78.6352
78.4552	DCA_se3_ag2_m_01 - phones	ER1	78.5452
78.5452	DCA_se3_ag2_m_01 - phones	D	78.5952
78.5952	DCA_se3_ag2_m_01 - phones	IY0	78.6352
78.6352	DCA_se3_ag2_m_01 - phones	Y	78.7952
78.6352	DCA_se3_ag2_m_01 - words	yards	79.0652
78.7952	DCA_se3_ag2_m_01 - phones	AA1	78.9252
78.9252	DCA_se3_ag2_m_01 - phones	R	78.9652
78.9652	DCA_se3_ag2_m_01 - phones	D	78.9952
78.9952	DCA_se3_ag2_m_01 - phones	Z	79.0652
79.0652	DCA_se3_ag2_m_01 - phones	T	79.1252
79.0652	DCA_se3_ag2_m_01 - words	to	79.1652
79.1252	DCA_se3_ag2_m_01 - phones	IH0	79.1652
79.1652	DCA_se3_ag2_m_01 - phones	DH	79.2152
79.1652	DCA_se3_ag2_m_01 - words	the	79.2852
79.2152	DCA_se3_ag2_m_01 - phones	AH0	79.2852
79.2852	DCA_se3_ag2_m_01 - phones	T	79.3952
79.2852	DCA_se3_ag2_m_01 - words	tree	79.5452
79.3952	DCA_se3_ag2_m_01 - phones	R	79.4452
79.4452	DCA_se3_ag2_m_01 - phones	IY1	79.5452
79.5452	DCA_se3_ag2_m_01 - phones	AH0	79.5852
79.5452	DCA_se3_ag2_m_01 - words	and	79.6152
79.5852	DCA_se3_ag2_m_01 - phones	N	79.6152
79.6152	DCA_se3_ag2_m_01 - phones	DH	79.6452
79.6152	DCA_se3_ag2_m_01 - words	the	79.7152
79.6452	DCA_se3_ag2_m_01 - phones	AH0	79.7152
79.7152	DCA_se3_ag2_m_01 - phones	L	79.8052
79.7152	DCA_se3_ag2_m_01 - words	last	80.0852
79.8052	DCA_se3_ag2_m_01 - phones	AE1	80.0052
80.0052	DCA_se3_ag2_m_01 - phones	S	80.0852
80.0852	DCA_se3_ag2_m_01 - phones	M	80.1752
80.0852	DCA_se3_ag2_m_01 - words	man	80.4052
80.1752	DCA_se3_ag2_m_01 - phones	AE1	80.3452
80.3452	DCA_se3_ag2_m_01 - phones	N	80.4052
80.4052	DCA_se3_ag2_m_01 - phones	DH	80.4452
80.4052	DCA_se3_ag2_m_01 - words	there	80.6452
80.4452	DCA_se3_ag2_m_01 - phones	EH1	80.5452
80.5452	DCA_se3_ag2_m_01 - phones	R	80.6452
80.6452	DCA_se3_ag2_m_01 - phones	W	80.7752
80.6452	DCA_se3_ag2_m_01 - words	was	80.8952
80.7752	DCA_se3_ag2_m_01 - phones	AH0	80.8152
80.8152	DCA_se3_ag2_m_01 - phones	Z	80.8952
80.8952	DCA_se3_ag2_m_01 - phones	IH0	81.0752
80.8952	DCA_se3_ag2_m_01 - words	it	81.2052
81.0752	DCA_se3_ag2_m_01 - phones	T	81.2052
82.9588	DCA_int_02 - phones	G	82.9988
82.9588	DCA_int_02 - words	good	83.1488
82.9988	DCA_int_02 - phones	UH1	83.0988
83.0988	DCA_int_02 - phones	D	83.1488
83.1488	DCA_int_02 - phones	sp	83.3388
83.7876	DCA_int_02 - phones	HH	83.8576
83.7876	DCA_int_02 - words	how	83.9776
83.8576	DCA_int_02 - phones	AW1	83.9776
83.9776	DCA_int_02 - phones	AH0	84.0176
83.9776	DCA_int_02 - words	about	84.2776
84.0176	DCA_int_02 - phones	B	84.0776
84.0776	DCA_int_02 - phones	AW1	84.2276
84.2276	DCA_int_02 - phones	T	84.2776
84.2776	DCA_int_02 - phones	sp	84.4076
84.4076	DCA_int_02 - words	uh	84.7376
84.4076	DCA_int_02 - phones	AH1	84.7376
84.7376	DCA_int_02 - phones	sp	85.4123
85.4123	DCA_int_02 - phones	HH	85.4523
85.4123	DCA_int_02 - words	have	85.5123
85.4523	DCA_int_02 - phones	AE1	85.4823
85.4823	DCA_int_02 - phones	V	85.5123
85.5123	DCA_int_02 - phones	Y	85.5423
85.5123	DCA_int_02 - words	you	85.5723
85.5423	DCA_int_02 - phones	UW1	85.5723
85.5723	DCA_int_02 - phones	EH1	85.6323
85.5723	DCA_int_02 - words	ever	85.7823
85.6323	DCA_int_02 - phones	V	85.6823
85.6823	DCA_int_02 - phones	ER0	85.7823
85.7823	DCA_int_02 - phones	P	85.8223
85.7823	DCA_int_02 - words	played	85.9623
85.8223	DCA_int_02 - phones	L	85.8723
85.8723	DCA_int_02 - phones	EY1	85.9323
85.9323	DCA_int_02 - phones	D	85.9623
85.9623	DCA_int_02 - phones	EH1	85.9923
85.9623	DCA_int_02 - words	anything	86.2023
85.9923	DCA_int_02 - phones	N	86.0223
86.0223	DCA_int_02 - phones	IY0	86.0523
86.0523	DCA_int_02 - phones	TH	86.0923
86.0923	DCA_int_02 - phones	IH2	86.1323
86.1323	DCA_int_02 - phones	NG	86.2023
86.2023	DCA_int_02 - phones	W	86.2323
86.2023	DCA_int_02 - words	with	86.3123
86.2323	DCA_int_02 - phones	IH0	86.2623
86.2623	DCA_int_02 - phones	DH	86.3123
86.3123	DCA_int_02 - phones	B	86.3923
86.3123	DCA_int_02 - words	bottle	86.6123
86.3923	DCA_int_02 - phones	AA1	86.5123
86.5123	DCA_int_02 - phones	T	86.5423
86.5423	DCA_int_02 - phones	AH0	86.5823
86.5823	DCA_int_02 - phones	L	86.6123
86.6123	DCA_int_02 - phones	sp	86.6523
86.6523	DCA_int_02 - phones	K	86.7723
86.6523	DCA_int_02 - words	caps	87.2023
86.7723	DCA_int_02 - phones	AE1	86.9323
86.9323	DCA_int_02 - phones	P	87.0923
87.0923	DCA_int_02 - phones	S	87.2023
87.6065	DCA_se3_ag2_m_01 - phones	sil	87.6665
87.6665	DCA_se3_ag2_m_01 - phones	N	87.7665
87.6665	DCA_se3_ag2_m_01 - words	no	88.0965
87.7665	DCA_se3_ag2_m_01 - phones	OW1	88.0965
88.5391	DCA_int_02 - phones	HH	88.5791
88.5391	DCA_int_02 - words	how	88.6591
88.5791	DCA_int_02 - phones	AW1	88.6591
88.6591	DCA_int_02 - phones	AH0	88.6991
88.6591	DCA_int_02 - words	about	88.7991
88.6991	DCA_int_02 - phones	B	88.7391
88.7391	DCA_int_02 - phones	AW1	88.7691
88.7691	DCA_int_02 - phones	T	88.7991
88.7991	DCA_int_02 - phones	sp	88.8891
88.8891	DCA_int_02 - phones	W	88.9191
88.8891	DCA_int_02 - words	with	89.1591
88.9191	DCA_int_02 - phones	IH1	89.0191
89.0191	DCA_int_02 - phones	TH	89.1591
89.1591	DCA_int_02 - phones	K	89.2791
89.1591	DCA_int_02 - words	cards	89.5491
89.2791	DCA_int_02 - phones	AA1	89.3991
89.3991	DCA_int_02 - phones	R	89.4691
89.4691	DCA_int_02 - phones	D	89.5091
89.5091	DCA_int_02 - phones	Z	89.5491
89.5491	DCA_int_02 - phones	Y	89.5891
89.5491	DCA_int_02 - words	you	89.6691
89.5891	DCA_int_02 - phones	UW1	89.6691
89.6691	DCA_int_02 - phones	EH1	89.7591
89.6691	DCA_int_02 - words	ever	90.0691
89.7591	DCA_int_02 - phones	V	89.8791
89.8791	DCA_int_02 - phones	ER0	90.0691
90.0691	DCA_int_02 - phones	sp	90.1391
90.1391	DCA_int_02 - phones	AH1	90.1791
90.1391	DCA_int_02 - words	uh	90.1791
90.1791	DCA_int_02 - phones	sp	90.3091
90.4498	DCA_int_02 - phones	F	90.5798
90.4498	DCA_int_02 - words	flip	90.7498
90.5798	DCA_int_02 - phones	L	90.6098
90.6098	DCA_int_02 - phones	IH1	90.6398
90.6398	DCA_int_02 - phones	P	90.7498
90.7498	DCA_int_02 - phones	K	90.8798
90.7498	DCA_int_02 - words	cards	91.0098
90.8798	DCA_int_02 - phones	AA1	90.9198
90.9198	DCA_int_02 - phones	R	90.9498
90.9498	DCA_int_02 - phones	D	90.9798
90.9798	DCA_int_02 - phones	Z	91.0098
91.0098	DCA_int_02 - phones	ER0	91.0398
91.0098	DCA_int_02 - words	or	91.0398
91.0398	DCA_int_02 - phones	EH1	91.0698
91.0398	DCA_int_02 - words	anything	91.2498
91.0698	DCA_int_02 - phones	N	91.0998
91.0998	DCA_int_02 - phones	IY0	91.1298
91.1212	DCA_se3_ag2_m_01 - phones	sil	91.1612
91.1298	DCA_int_02 - phones	TH	91.1898
91.1612	DCA_se3_ag2_m_01 - phones	OW1	91.3412
91.1612	DCA_se3_ag2_m_01 - words	oh	91.3412
91.1898	DCA_int_02 - phones	IH2	91.2198
91.2198	DCA_int_02 - phones	NG	91.2498
91.2498	DCA_int_02 - phones	sp	99.7505
91.3412	DCA_se3_ag2_m_01 - phones	Y	91.4112
91.3412	DCA_se3_ag2_m_01 - words	yes	91.6112
91.4112	DCA_se3_ag2_m_01 - phones	EH1	91.5212
91.5212	DCA_se3_ag2_m_01 - phones	S	91.6112
91.6112	DCA_se3_ag2_m_01 - phones	W	91.6412
91.6112	DCA_se3_ag2_m_01 - words	we	91.6712
91.6412	DCA_se3_ag2_m_01 - phones	IY1	91.6712
91.6712	DCA_se3_ag2_m_01 - phones	Y	91.7012
91.6712	DCA_se3_ag2_m_01 - words	used	91.8012
91.7012	DCA_se3_ag2_m_01 - phones	UW1	91.7312
91.7312	DCA_se3_ag2_m_01 - phones	Z	91.7712
91.7712	DCA_se3_ag2_m_01 - phones	D	91.8012
91.8012	DCA_se3_ag2_m_01 - phones	T	91.8312
91.8012	DCA_se3_ag2_m_01 - words	to	91.9012
91.8312	DCA_se3_ag2_m_01 - phones	AH0	91.9012
91.9012	DCA_se3_ag2_m_01 - phones	F	92.0212
91.9012	DCA_se3_ag2_m_01 - words	flip	92.2112
92.0212	DCA_se3_ag2_m_01 - phones	L	92.0612
92.0612	DCA_se3_ag2_m_01 - phones	IH1	92.1312
92.1312	DCA_se3_ag2_m_01 - phones	P	92.2112
92.2112	DCA_se3_ag2_m_01 - phones	K	92.3112
92.2112	DCA_se3_ag2_m_01 - words	cards	92.7212
92.3112	DCA_se3_ag2_m_01 - phones	AA1	92.5012
92.5012	DCA_se3_ag2_m_01 - phones	R	92.5912
92.5912	DCA_se3_ag2_m_01 - phones	D	92.6512
92.6512	DCA_se3_ag2_m_01 - phones	Z	92.7212
92.7212	DCA_se3_ag2_m_01 - phones	AH1	93.0112
92.7212	DCA_se3_ag2_m_01 - words	um	93.1612
93.0112	DCA_se3_ag2_m_01 - phones	M	93.1612
94.3106	DCA_se3_ag2_m_01 - phones	sil	94.3706
94.3706	DCA_se3_ag2_m_01 - phones	IH1	94.4406
94.3706	DCA_se3_ag2_m_01 - words	it	94.5006
94.4406	DCA_se3_ag2_m_01 - phones	T	94.5006
94.5006	DCA_se3_ag2_m_01 - phones	Y	94.5306
94.5006	DCA_se3_ag2_m_01 - words	used	94.6306
94.5306	DCA_se3_ag2_m_01 - phones	UW1	94.5706
94.5706	DCA_se3_ag2_m_01 - phones	Z	94.6006
94.6006	DCA_se3_ag2_m_01 - phones	D	94.6306
94.6306	DCA_se3_ag2_m_01 - phones	T	94.6606
94.6306	DCA_se3_ag2_m_01 - words	to	94.6906
94.6606	DCA_se3_ag2_m_01 - phones	AH0	94.6906
94.6906	DCA_se3_ag2_m_01 - phones	B	94.7506
94.6906	DCA_se3_ag2_m_01 - words	be	94.8006
94.7506	DCA_se3_ag2_m_01 - phones	IY1	94.8006
94.8006	DCA_se3_ag2_m_01 - phones	AH0	94.8706
94.8006	DCA_se3_ag2_m_01 - words	about	95.0806
94.8706	DCA_se3_ag2_m_01 - phones	B	94.9206
94.9206	DCA_se3_ag2_m_01 - phones	AW1	95.0206
95.0206	DCA_se3_ag2_m_01 - phones	T	95.0806
95.0806	DCA_se3_ag2_m_01 - phones	F	95.2306
95.0806	DCA_se3_ag2_m_01 - words	five	95.4806
95.2306	DCA_se3_ag2_m_01 - phones	AY1	95.4406
95.4406	DCA_se3_ag2_m_01 - phones	V	95.4806
95.4806	DCA_se3_ag2_m_01 - phones	AH0	95.5106
95.4806	DCA_se3_ag2_m_01 - words	of	95.5906
95.5106	DCA_se3_ag2_m_01 - phones	V	95.5906
95.5906	DCA_se3_ag2_m_01 - phones	AH1	95.6806
95.5906	DCA_se3_ag2_m_01 - words	us	95.7806
95.6806	DCA_se3_ag2_m_01 - phones	S	95.7806
95.7806	DCA_se3_ag2_m_01 - phones	IH0	95.8406
95.7806	DCA_se3_ag2_m_01 - words	in	95.9006
95.8406	DCA_se3_ag2_m_01 - phones	N	95.9006
95.9006	DCA_se3_ag2_m_01 - words	a	95.9806
95.9006	DCA_se3_ag2_m_01 - phones	EY1	95.9806
95.9806	DCA_se3_ag2_m_01 - phones	G	96.0806
95.9806	DCA_se3_ag2_m_01 - words	game	96.5006
96.0806	DCA_se3_ag2_m_01 - phones	EY1	96.4006
96.4006	DCA_se3_ag2_m_01 - phones	M	96.5006
96.7948	DCA_se3_ag2_m_01 - phones	sil	96.8548
96.8548	DCA_se3_ag2_m_01 - phones	AH0	96.9048
96.8548	DCA_se3_ag2_m_01 - words	and	96.9548
96.9048	DCA_se3_ag2_m_01 - phones	N	96.9548
96.9548	DCA_se3_ag2_m_01 - phones	W	97.0148
96.9548	DCA_se3_ag2_m_01 - words	we	97.0648
97.0148	DCA_se3_ag2_m_01 - phones	IY1	97.0648
97.0648	DCA_se3_ag2_m_01 - words	d	97.1048
97.0648	DCA_se3_ag2_m_01 - phones	D	97.1048
97.1048	DCA_se3_ag2_m_01 - phones	T	97.1748
97.1048	DCA_se3_ag2_m_01 - words	try	97.3248
97.1748	DCA_se3_ag2_m_01 - phones	R	97.2348
97.2348	DCA_se3_ag2_m_01 - phones	AY1	97.3248
97.3248	DCA_se3_ag2_m_01 - phones	T	97.3948
97.3248	DCA_se3_ag2_m_01 - words	to	97.4648
97.3948	DCA_se3_ag2_m_01 - phones	AH0	97.4648
97.4648	DCA_se3_ag2_m_01 - phones	S	97.5848
97.4648	DCA_se3_ag2_m_01 - words	see	97.6748
97.5848	DCA_se3_ag2_m_01 - phones	IY1	97.6748
97.6748	DCA_se3_ag2_m_01 - phones	HH	97.7048
97.6748	DCA_se3_ag2_m_01 - words	who	97.7348
97.7048	DCA_se3_ag2_m_01 - phones	UW1	97.7348
97.7348	DCA_se3_ag2_m_01 - phones	G	97.7848
97.7348	DCA_se3_ag2_m_01 - words	get	97.8848
97.7848	DCA_se3_ag2_m_01 - phones	IH1	97.8348
97.8348	DCA_se3_ag2_m_01 - phones	T	97.8848
97.8848	DCA_se3_ag2_m_01 - phones	DH	97.9348
97.8848	DCA_se3_ag2_m_01 - words	the	97.9848
97.9348	DCA_se3_ag2_m_01 - phones	AH0	97.9848
97.9848	DCA_se3_ag2_m_01 - phones	M	98.0748
97.9848	DCA_se3_ag2_m_01 - words	most	98.2548
98.0748	DCA_se3_ag2_m_01 - phones	OW1	98.1948
98.1948	DCA_se3_ag2_m_01 - phones	S	98.2548
98.2548	DCA_se3_ag2_m_01 - phones	K	98.3548
98.2548	DCA_se3_ag2_m_01 - words	cards	98.6248
98.3548	DCA_se3_ag2_m_01 - phones	AA1	98.4748
98.4748	DCA_se3_ag2_m_01 - phones	R	98.5448
98.5448	DCA_se3_ag2_m_01 - phones	D	98.5848
98.5848	DCA_se3_ag2_m_01 - phones	Z	98.6248
98.6248	DCA_se3_ag2_m_01 - phones	IH0	98.6548
98.6248	DCA_se3_ag2_m_01 - words	in	98.7048
98.6548	DCA_se3_ag2_m_01 - phones	N	98.7048
98.7048	DCA_se3_ag2_m_01 - phones	DH	98.7348
98.7048	DCA_se3_ag2_m_01 - words	the	98.7648
98.7348	DCA_se3_ag2_m_01 - phones	AH0	98.7648
98.7648	DCA_se3_ag2_m_01 - phones	HH	98.8648
98.7648	DCA_se3_ag2_m_01 - words	hat	99.1248
98.8648	DCA_se3_ag2_m_01 - phones	AE1	99.0048
99.0048	DCA_se3_ag2_m_01 - phones	T	99.1248
99.7505	DCA_int_02 - phones	AH1	99.9005
99.7505	DCA_int_02 - words	uh-huh	100.0805
99.9005	DCA_int_02 - phones	HH	99.9505
99.9505	DCA_int_02 - phones	AH1	100.0805
100.0805	DCA_int_02 - phones	sp	105.2415
101.8855	DCA_se3_ag2_m_01 - words	<unk>	102.4755
101.8855	DCA_se3_ag2_m_01 - phones	spn	102.4755
102.4755	DCA_se3_ag2_m_01 - phones	sp	109.8227
105.2415	DCA_int_02 - phones	G	105.2715
105.2415	DCA_int_02 - words	good	105.5015
105.2715	DCA_int_02 - phones	UH1	105.4315
105.4315	DCA_int_02 - phones	D	105.5015
105.5015	DCA_int_02 - phones	sp	105.9150
105.9150	DCA_int_02 - words	uh	106.2050
105.9150	DCA_int_02 - phones	AH1	106.2050
106.2050	DCA_int_02 - phones	sp	106.2650
108.3285	DCA_int_02 - phones	HH	108.4085
108.3285	DCA_int_02 - words	how	108.4585
108.4085	DCA_int_02 - phones	AW1	108.4585
108.4585	DCA_int_02 - phones	AH0	108.4885
108.4585	DCA_int_02 - words	about	108.6585
108.4885	DCA_int_02 - phones	B	108.5285
108.5285	DCA_int_02 - phones	AW1	108.6085
108.6085	DCA_int_02 - phones	T	108.6585
108.6585	DCA_int_02 - phones	B	108.7185
108.6585	DCA_int_02 - words	basketball	109.2285
108.7185	DCA_int_02 - phones	AE1	108.8485
108.8485	DCA_int_02 - phones	S	108.9385
108.9385	DCA_int_02 - phones	K	108.9885
108.9885	DCA_int_02 - phones	AH0	109.0285
109.0285	DCA_int_02 - phones	T	109.0685
109.0685	DCA_int_02 - phones	B	109.1085
109.1085	DCA_int_02 - phones	AO2	109.1685
109.1685	DCA_int_02 - phones	L	109.2285
109.2285	DCA_int_02 - phones	Y	109.2985
109.2285	DCA_int_02 - words	you	109.3385
109.2985	DCA_int_02 - phones	UW1	109.3385
109.3385	DCA_int_02 - phones	P	109.4285
109.3385	DCA_int_02 - words	play	109.5385
109.4285	DCA_int_02 - phones	L	109.4685
109.4685	DCA_int_02 - phones	EY1	109.5385
109.5385	DCA_int_02 - phones	B	109.5685
109.5385	DCA_int_02 - words	basketball	109.8885
109.5685	DCA_int_02 - phones	AE1	109.5985
109.5985	DCA_int_02 - phones	S	109.6785
109.6785	DCA_int_02 - phones	K	109.7085
109.7085	DCA_int_02 - phones	AH0	109.7385
109.7385	DCA_int_02 - phones	T	109.7985
109.7985	DCA_int_02 - phones	B	109.8285
109.8227	DCA_se3_ag2_m_01 - words	i	109.9527
109.8227	DCA_se3_ag2_m_01 - phones	AY1	109.9527
109.8285	DCA_int_02 - phones	AO2	109.8585
109.8585	DCA_int_02 - phones	L	109.8885
109.8885	DCA_int_02 - phones	sp	110.3585
109.9527	DCA_se3_ag2_m_01 - phones	P	110.0427
109.9527	DCA_se3_ag2_m_01 - words	played	110.4227
110.0427	DCA_se3_ag2_m_01 - phones	L	110.1227
110.1227	DCA_se3_ag2_m_01 - phones	EY1	110.3027
110.3027	DCA_se3_ag2_m_01 - phones	D	110.4227
110.4227	DCA_se3_ag2_m_01 - phones	B	110.4927
110.4227	DCA_se3_ag2_m_01 - words	basketball	111.0027
110.4927	DCA_se3_ag2_m_01 - phones	AE1	110.6627
110.6627	DCA_se3_ag2_m_01 - phones	S	110.7627
110.7627	DCA_se3_ag2_m_01 - phones	K	110.7927
110.7927	DCA_se3_ag2_m_01 - phones	AH0	110.8227
110.8227	DCA_se3_ag2_m_01 - phones	T	110.8527
110.8527	DCA_se3_ag2_m_01 - phones	B	110.8927
110.8927	DCA_se3_ag2_m_01 - phones	AO2	110.9727
110.9727	DCA_se3_ag2_m_01 - phones	L	111.0027
111.0027	DCA_se3_ag2_m_01 - phones	IH0	111.0327
111.0027	DCA_se3_ag2_m_01 - words	it	111.0627
111.0327	DCA_se3_ag2_m_01 - phones	T	111.0627
111.0627	DCA_se3_ag2_m_01 - words	s	111.1027
111.0627	DCA_se3_ag2_m_01 - phones	S	111.1027
111.1027	DCA_se3_ag2_m_01 - phones	N	111.1727
111.1027	DCA_se3_ag2_m_01 - words	not	111.3327
111.1727	DCA_se3_ag2_m_01 - phones	AA1	111.2627
111.2627	DCA_se3_ag2_m_01 - phones	T	111.3327
111.3327	DCA_se3_ag2_m_01 - phones	M	111.4327
111.3327	DCA_se3_ag2_m_01 - words	my	111.6427
111.4327	DCA_se3_ag2_m_01 - phones	AY1	111.6427
111.6427	DCA_se3_ag2_m_01 - phones	sp	111.7327
112.0262	DCA_se3_ag2_m_01 - phones	B	112.0862
112.0262	DCA_se3_ag2_m_01 - words	best	112.2662
112.0862	DCA_se3_ag2_m_01 - phones	EH1	112.2062
112.2062	DCA_se3_ag2_m_01 - phones	S	112.2362
112.2362	DCA_se3_ag2_m_01 - phones	T	112.2662
112.2662	DCA_se3_ag2_m_01 - phones	S	112.3762
112.2662	DCA_se3_ag2_m_01 - words	sport	112.6662
112.3762	DCA_se3_ag2_m_01 - phones	P	112.4662
112.4662	DCA_se3_ag2_m_01 - phones	AO1	112.5562
112.5562	DCA_se3_ag2_m_01 - phones	R	112.6362
112.6362	DCA_se3_ag2_m_01 - phones	T	112.6662
112.6662	DCA_se3_ag2_m_01 - phones	B	112.7062
112.6662	DCA_se3_ag2_m_01 - words	but	112.7662
112.7062	DCA_se3_ag2_m_01 - phones	AH1	112.7362
112.7362	DCA_se3_ag2_m_01 - phones	T	112.7662
112.7662	DCA_se3_ag2_m_01 - phones	AY1	112.8262
112.7662	DCA_se3_ag2_m_01 - words	i	112.8262
112.8262	DCA_se3_ag2_m_01 - phones	Y	112.8862
112.8262	DCA_se3_ag2_m_01 - words	used	113.0362
112.8862	DCA_se3_ag2_m_01 - phones	UW1	112.9462
112.9462	DCA_se3_ag2_m_01 - phones	Z	112.9962
112.9962	DCA_se3_ag2_m_01 - phones	D	113.0362
113.0362	DCA_se3_ag2_m_01 - phones	T	113.0862
113.0362	DCA_se3_ag2_m_01 - words	to	113.1362
113.0862	DCA_se3_ag2_m_01 - phones	IH0	113.1362
113.1362	DCA_se3_ag2_m_01 - phones	sp	113.1762
113.1762	DCA_se3_ag2_m_01 - phones	T	113.3062
113.1762	DCA_se3_ag2_m_01 - words	try	113.6362
113.3062	DCA_se3_ag2_m_01 - phones	R	113.4062
113.4062	DCA_se3_ag2_m_01 - phones	AY1	113.6362
113.6362	DCA_se3_ag2_m_01 - phones	AY1	113.6962
113.6362	DCA_se3_ag2_m_01 - words	i	113.6962
113.6962	DCA_se3_ag2_m_01 - phones	HH	113.7662
113.6962	DCA_se3_ag2_m_01 - words	had	113.9062
113.7662	DCA_se3_ag2_m_01 - phones	AE1	113.8562
113.8562	DCA_se3_ag2_m_01 - phones	D	113.9062
113.9062	DCA_se3_ag2_m_01 - words	uh	114.1862
113.9062	DCA_se3_ag2_m_01 - phones	AH1	114.1862
114.9813	DCA_se3_ag2_m_01 - phones	L	115.0713
114.9813	DCA_se3_ag2_m_01 - words	little	115.2913
115.0713	DCA_se3_ag2_m_01 - phones	IH1	115.1113
115.1113	DCA_se3_ag2_m_01 - phones	T	115.1713
115.1713	DCA_se3_ag2_m_01 - phones	AH0	115.2013
115.2013	DCA_se3_ag2_m_01 - phones	L	115.2913
115.2913	DCA_se3_ag2_m_01 - phones	T	115.3513
115.2913	DCA_se3_ag2_m_01 - words	trouble	115.5913
115.3513	DCA_se3_ag2_m_01 - phones	R	115.4013
115.4013	DCA_se3_ag2_m_01 - phones	AH1	115.4813
115.4813	DCA_se3_ag2_m_01 - phones	B	115.5313
115.5313	DCA_se3_ag2_m_01 - phones	AH0	115.5613
115.5613	DCA_se3_ag2_m_01 - phones	L	115.5913
115.5913	DCA_se3_ag2_m_01 - phones	W	115.6213
115.5913	DCA_se3_ag2_m_01 - words	with	115.6813
115.6213	DCA_se3_ag2_m_01 - phones	IH0	115.6513
115.6513	DCA_se3_ag2_m_01 - phones	TH	115.6813
115.6813	DCA_se3_ag2_m_01 - phones	SH	115.7913
115.6813	DCA_se3_ag2_m_01 - words	shooting	116.0113
115.7913	DCA_se3_ag2_m_01 - phones	UW1	115.8813
115.8813	DCA_se3_ag2_m_01 - phones	T	115.9113
115.9113	DCA_se3_ag2_m_01 - phones	IH0	115.9413
115.9413	DCA_se3_ag2_m_01 - phones	NG	116.0113
116.0113	DCA_se3_ag2_m_01 - phones	F	116.0713
116.0113	DCA_se3_ag2_m_01 - words	from	116.1413
116.0713	DCA_se3_ag2_m_01 - phones	ER0	116.1113
116.1113	DCA_se3_ag2_m_01 - phones	M	116.1413
116.1413	DCA_se3_ag2_m_01 - phones	DH	116.1813
116.1413	DCA_se3_ag2_m_01 - words	the	116.2113
116.1813	DCA_se3_ag2_m_01 - phones	AH1	116.2113
116.2113	DCA_se3_ag2_m_01 - phones	AW1	116.3813
116.2113	DCA_se3_ag2_m_01 - words	outside	116.9613
116.3813	DCA_se3_ag2_m_01 - phones	T	116.4513
116.4513	DCA_se3_ag2_m_01 - phones	S	116.5813
116.5813	DCA_se3_ag2_m_01 - phones	AY1	116.8613
116.8613	DCA_se3_ag2_m_01 - phones	D	116.9613
117.2661	DCA_int_02 - phones	M	117.4861
117.2661	DCA_int_02 - words	mm-hm	117.7461
117.3174	DCA_se3_ag2_m_01 - phones	sil	117.3574
117.3574	DCA_se3_ag2_m_01 - phones	B	117.4274
117.3574	DCA_se3_ag2_m_01 - words	but	117.4974
117.4274	DCA_se3_ag2_m_01 - phones	AH1	117.4574
117.4574	DCA_se3_ag2_m_01 - phones	T	117.4974
117.4861	DCA_int_02 - phones	HH	117.5361
117.4974	DCA_se3_ag2_m_01 - phones	M	117.6474
117.4974	DCA_se3_ag2_m_01 - words	most	118.0174
117.5361	DCA_int_02 - phones	M	117.7461
117.6474	DCA_se3_ag2_m_01 - phones	OW1	117.7574
117.7574	DCA_se3_ag2_m_01 - phones	S	117.9174
117.9174	DCA_se3_ag2_m_01 - phones	T	118.0174
118.0174	DCA_se3_ag2_m_01 - phones	AH1	118.0874
118.0174	DCA_se3_ag2_m_01 - words	of	118.1474
118.0874	DCA_se3_ag2_m_01 - phones	V	118.1474
118.1474	DCA_se3_ag2_m_01 - phones	DH	118.1774
118.1474	DCA_se3_ag2_m_01 - words	the	118.2074
118.1774	DCA_se3_ag2_m_01 - phones	AH1	118.2074
118.2074	DCA_se3_ag2_m_01 - phones	T	118.2374
118.2074	DCA_se3_ag2_m_01 - words	time	118.3174
118.2374	DCA_se3_ag2_m_01 - phones	AY1	118.2674
118.2674	DCA_se3_ag2_m_01 - phones	M	118.3174
118.3174	DCA_se3_ag2_m_01 - phones	sp	118.3674
118.3674	DCA_se3_ag2_m_01 - phones	AY1	118.4474
118.3674	DCA_se3_ag2_m_01 - words	i	118.4474
118.4474	DCA_se3_ag2_m_01 - words	d	118.4774
118.4474	DCA_se3_ag2_m_01 - phones	D	118.4774
118.4774	DCA_se3_ag2_m_01 - phones	P	118.5074
118.4774	DCA_se3_ag2_m_01 - words	pass	118.7674
118.5074	DCA_se3_ag2_m_01 - phones	AE1	118.6574
118.6574	DCA_se3_ag2_m_01 - phones	S	118.7674
118.7674	DCA_se3_ag2_m_01 - phones	AO1	119.0274
118.7674	DCA_se3_ag2_m_01 - words	off	119.1574
119.0274	DCA_se3_ag2_m_01 - phones	F	119.1574
119.1574	DCA_se3_ag2_m_01 - phones	AH0	119.1874
119.1574	DCA_se3_ag2_m_01 - words	and	119.4074
119.1874	DCA_se3_ag2_m_01 - phones	N	119.2674
119.2674	DCA_se3_ag2_m_01 - phones	D	119.4074
119.7596	DCA_se3_ag2_m_01 - phones	P	119.8396
119.7596	DCA_se3_ag2_m_01 - words	play	119.9596
119.8396	DCA_se3_ag2_m_01 - phones	L	119.8796
119.8796	DCA_se3_ag2_m_01 - phones	EY1	119.9596
119.9596	DCA_se3_ag2_m_01 - phones	DH	119.9996
119.9596	DCA_se3_ag2_m_01 - words	the	120.0696
119.9996	DCA_se3_ag2_m_01 - phones	AH0	120.0696
120.0696	DCA_se3_ag2_m_01 - phones	P	120.1596
120.0696	DCA_se3_ag2_m_01 - words	pivot	120.5496
120.1596	DCA_se3_ag2_m_01 - phones	IH1	120.2596
120.2596	DCA_se3_ag2_m_01 - phones	V	120.3696
120.3696	DCA_se3_ag2_m_01 - phones	AH0	120.4096
120.4096	DCA_se3_ag2_m_01 - phones	T	120.5496
121.2798	DCA_int_02 - phones	sil	121.3098
121.3098	DCA_int_02 - phones	W	121.3398
121.3098	DCA_int_02 - words	well	121.3998
121.3398	DCA_int_02 - phones	EH1	121.3698
121.3698	DCA_int_02 - phones	L	121.3998
121.3998	DCA_int_02 - phones	Y	121.4598
121.3998	DCA_int_02 - words	you	121.5498
121.4598	DCA_int_02 - phones	UW1	121.5498
121.5498	DCA_int_02 - phones	P	121.6098
121.5498	DCA_int_02 - words	played	121.7798
121.6098	DCA_int_02 - phones	L	121.6598
121.6598	DCA_int_02 - phones	EY1	121.7198
121.7198	DCA_int_02 - phones	D	121.7798
121.7798	DCA_int_02 - phones	F	121.8998
121.7798	DCA_int_02 - words	football	122.2598
121.8998	DCA_int_02 - phones	UH1	121.9498
121.9498	DCA_int_02 - phones	T	122.0398
122.0398	DCA_int_02 - phones	B	122.0998
122.0998	DCA_int_02 - phones	AO2	122.1698
122.1698	DCA_int_02 - phones	L	122.2598
122.2598	DCA_int_02 - phones	S	122.3698
122.2598	DCA_int_02 - words	some	122.5098
122.3698	DCA_int_02 - phones	AH1	122.4398
122.4398	DCA_int_02 - phones	M	122.5098
122.5098	DCA_int_02 - phones	sp	122.6898
122.6898	DCA_int_02 - phones	D	122.8098
122.6898	DCA_int_02 - words	didn't	122.9698
122.7392	DCA_se3_ag2_m_01 - phones	AY1	122.8992
122.7392	DCA_se3_ag2_m_01 - words	i	122.8992
122.8098	DCA_int_02 - phones	IH1	122.8698
122.8698	DCA_int_02 - phones	N	122.8998
122.8992	DCA_se3_ag2_m_01 - phones	sp	122.9392
122.8998	DCA_int_02 - phones	T	122.9698
122.9392	DCA_se3_ag2_m_01 - phones	P	122.9892
122.9392	DCA_se3_ag2_m_01 - words	played	123.2692
122.9698	DCA_int_02 - phones	Y	123.0098
122.9698	DCA_int_02 - words	you	123.0498
122.9892	DCA_se3_ag2_m_01 - phones	L	123.0792
123.0098	DCA_int_02 - phones	UW1	123.0498
123.0792	DCA_se3_ag2_m_01 - phones	EY1	123.2092
123.2092	DCA_se3_ag2_m_01 - phones	D	123.2692
123.2692	DCA_se3_ag2_m_01 - phones	F	123.3892
123.2692	DCA_se3_ag2_m_01 - words	football	123.8492
123.3892	DCA_se3_ag2_m_01 - phones	UH1	123.4492
123.4492	DCA_se3_ag2_m_01 - phones	T	123.5192
123.5192	DCA_se3_ag2_m_01 - phones	B	123.5692
123.5692	DCA_se3_ag2_m_01 - phones	AO2	123.7292
123.6159	DCA_int_02 - phones	sil	123.7259
123.7259	DCA_int_02 - phones	T	123.7559
123.7259	DCA_int_02 - words	tell	123.8159
123.7292	DCA_se3_ag2_m_01 - phones	L	123.8492
123.7559	DCA_int_02 - phones	EH1	123.7859
123.7859	DCA_int_02 - phones	L	123.8159
123.8159	DCA_int_02 - phones	M	123.8459
123.8159	DCA_int_02 - words	me	123.8759
123.8459	DCA_int_02 - phones	IY1	123.8759
123.8492	DCA_se3_ag2_m_01 - phones	M	123.9192
123.8492	DCA_se3_ag2_m_01 - words	mostly	124.1492
123.8759	DCA_int_02 - phones	sp	124.1459
123.9192	DCA_se3_ag2_m_01 - phones	OW1	124.0192
124.0192	DCA_se3_ag2_m_01 - phones	S	124.0492
124.0492	DCA_se3_ag2_m_01 - phones	T	124.0792
124.0792	DCA_se3_ag2_m_01 - phones	L	124.1092
124.1092	DCA_se3_ag2_m_01 - phones	IY0	124.1492
124.1459	DCA_int_02 - phones	AH0	124.1759
124.1459	DCA_int_02 - words	about	124.2659
124.1492	DCA_se3_ag2_m_01 - phones	sp	124.2192
124.1759	DCA_int_02 - phones	B	124.2059
124.2059	DCA_int_02 - phones	AW1	124.2359
124.2359	DCA_int_02 - phones	T	124.2659
124.2659	DCA_int_02 - phones	Y	124.3359
124.2659	DCA_int_02 - words	your	124.4659
124.3359	DCA_int_02 - phones	UH1	124.3959
124.3959	DCA_int_02 - phones	R	124.4659
124.4659	DCA_int_02 - phones	F	124.5559
124.4659	DCA_int_02 - words	football	124.9459
124.5559	DCA_int_02 - phones	UH1	124.6059
124.6059	DCA_int_02 - phones	T	124.7159
124.7159	DCA_int_02 - phones	B	124.7659
124.7659	DCA_int_02 - phones	AO2	124.7959
124.7959	DCA_int_02 - phones	L	124.9459
124.9459	DCA_int_02 - phones	sp	124.9759
124.9759	DCA_int_02 - phones	D	125.0459
124.9759	DCA_int_02 - words	days	125.2659
125.0459	DCA_int_02 - phones	EY1	125.2159
125.2159	DCA_int_02 - phones	Z	125.2659
125.2659	DCA_int_02 - phones	sp	125.2959
125.2959	DCA_int_02 - phones	Y	125.3359
125.2959	DCA_int_02 - words	you	125.3659
125.3359	DCA_int_02 - phones	UW1	125.3659
125.3659	DCA_int_02 - phones	sp	125.3959
125.3959	DCA_int_02 - phones	N	125.4359
125.3959	DCA_int_02 - words	know	125.4959
125.4359	DCA_int_02 - phones	OW1	125.4959
125.4959	DCA_int_02 - phones	sp	126.4012
126.0021	DCA_se3_ag2_m_01 - phones	W	126.1321
126.0021	DCA_se3_ag2_m_01 - words	well	126.4621
126.1321	DCA_se3_ag2_m_01 - phones	EH1	126.2721
126.2721	DCA_se3_ag2_m_01 - phones	L	126.4621
126.4012	DCA_int_02 - phones	W	126.5212
126.4012	DCA_int_02 - words	what	126.6112
126.5212	DCA_int_02 - phones	AH1	126.5612
126.5612	DCA_int_02 - phones	T	126.6112
126.6112	DCA_int_02 - phones	D	126.6712
126.6112	DCA_int_02 - words	did	126.7812
126.6712	DCA_int_02 - phones	IH0	126.7312
126.7312	DCA_int_02 - phones	D	126.7812
126.7812	DCA_int_02 - phones	Y	126.8212
126.7812	DCA_int_02 - words	you	126.9112
126.8212	DCA_int_02 - phones	UW1	126.9112
126.9112	DCA_int_02 - phones	P	126.9912
126.9112	DCA_int_02 - words	play	127.6112
126.9912	DCA_int_02 - phones	L	127.0912
127.0912	DCA_int_02 - phones	EY1	127.6112
127.6112	DCA_int_02 - phones	sp	171.7059
128.1471	DCA_se3_ag2_m_01 - words	i	128.3371
128.1471	DCA_se3_ag2_m_01 - phones	AY1	128.3371
128.3371	DCA_se3_ag2_m_01 - phones	P	128.4171
128.3371	DCA_se3_ag2_m_01 - words	played	128.7971
128.4171	DCA_se3_ag2_m_01 - phones	L	128.5071
128.5071	DCA_se3_ag2_m_01 - phones	EY1	128.7171
128.7171	DCA_se3_ag2_m_01 - phones	D	128.7971
128.9451	DCA_se3_ag2_m_01 - phones	sil	128.9951
128.9951	DCA_se3_ag2_m_01 - phones	JH	129.1151
128.9951	DCA_se3_ag2_m_01 - words	just	129.2451
129.1151	DCA_se3_ag2_m_01 - phones	AH1	129.1751
129.1751	DCA_se3_ag2_m_01 - phones	S	129.2451
129.2451	DCA_se3_ag2_m_01 - phones	AH0	129.3051
129.2451	DCA_se3_ag2_m_01 - words	about	129.5251
129.3051	DCA_se3_ag2_m_01 - phones	B	129.3651
129.3651	DCA_se3_ag2_m_01 - phones	AW1	129.4751
129.4751	DCA_se3_ag2_m_01 - phones	T	129.5251
129.5251	DCA_se3_ag2_m_01 - phones	EH1	129.5851
129.5251	DCA_se3_ag2_m_01 - words	every	129.7651
129.5851	DCA_se3_ag2_m_01 - phones	V	129.6651
129.6651	DCA_se3_ag2_m_01 - phones	R	129.6951
129.6951	DCA_se3_ag2_m_01 - phones	IY0	129.7651
129.7651	DCA_se3_ag2_m_01 - phones	P	129.8751
129.7651	DCA_se3_ag2_m_01 - words	position	130.3551
129.8751	DCA_se3_ag2_m_01 - phones	AH0	129.9651
129.9651	DCA_se3_ag2_m_01 - phones	Z	130.0751
130.0751	DCA_se3_ag2_m_01 - phones	IH1	130.1851
130.1851	DCA_se3_ag2_m_01 - phones	SH	130.2751
130.2751	DCA_se3_ag2_m_01 - phones	AH0	130.3151
130.3151	DCA_se3_ag2_m_01 - phones	N	130.3551
130.3551	DCA_se3_ag2_m_01 - phones	AO1	130.4551
130.3551	DCA_se3_ag2_m_01 - words	on	130.4951
130.4551	DCA_se3_ag2_m_01 - phones	N	130.4951
130.4951	DCA_se3_ag2_m_01 - phones	DH	130.5351
130.4951	DCA_se3_ag2_m_01 - words	the	130.5851
130.5351	DCA_se3_ag2_m_01 - phones	AH0	130.5851
130.5851	DCA_se3_ag2_m_01 - phones	sp	130.6251
130.6251	DCA_se3_ag2_m_01 - phones	T	130.7351
130.6251	DCA_se3_ag2_m_01 - words	team	130.9251
130.7351	DCA_se3_ag2_m_01 - phones	IY1	130.8451
130.8451	DCA_se3_ag2_m_01 - phones	M	130.9251
130.9251	DCA_se3_ag2_m_01 - phones	IH0	130.9651
130.9251	DCA_se3_ag2_m_01 - words	except	131.2151
130.9651	DCA_se3_ag2_m_01 - phones	K	131.0051
131.0051	DCA_se3_ag2_m_01 - phones	S	131.0851
131.0851	DCA_se3_ag2_m_01 - phones	EH1	131.1551
131.1551	DCA_se3_ag2_m_01 - phones	P	131.1851
131.1851	DCA_se3_ag2_m_01 - phones	T	131.2151
131.2151	DCA_se3_ag2_m_01 - phones	F	131.2751
131.2151	DCA_se3_ag2_m_01 - words	for	131.4351
131.2751	DCA_se3_ag2_m_01 - phones	AO1	131.3551
131.3551	DCA_se3_ag2_m_01 - phones	R	131.4351
131.4351	DCA_se3_ag2_m_01 - phones	sp	131.4751
131.4751	DCA_se3_ag2_m_01 - phones	K	131.5851
131.4751	DCA_se3_ag2_m_01 - words	quarterback	132.0451
131.5851	DCA_se3_ag2_m_01 - phones	AO1	131.6651
131.6651	DCA_se3_ag2_m_01 - phones	R	131.7051
131.7051	DCA_se3_ag2_m_01 - phones	T	131.7351
131.7351	DCA_se3_ag2_m_01 - phones	ER0	131.8151
131.8151	DCA_se3_ag2_m_01 - phones	B	131.8951
131.8951	DCA_se3_ag2_m_01 - phones	AE2	132.0051
132.0051	DCA_se3_ag2_m_01 - phones	K	132.0451
132.0451	DCA_se3_ag2_m_01 - phones	AH0	132.0751
132.0451	DCA_se3_ag2_m_01 - words	and	132.1351
132.0751	DCA_se3_ag2_m_01 - phones	N	132.1351
132.1351	DCA_se3_ag2_m_01 - phones	HH	132.2251
132.1351	DCA_se3_ag2_m_01 - words	halfback	132.7651
132.2251	DCA_se3_ag2_m_01 - phones	AE1	132.4051
132.4051	DCA_se3_ag2_m_01 - phones	F	132.5151
132.5151	DCA_se3_ag2_m_01 - phones	B	132.5751
132.5751	DCA_se3_ag2_m_01 - phones	AE2	132.7351
132.7351	DCA_se3_ag2_m_01 - phones	K	132.7651
132.7651	DCA_se3_ag2_m_01 - phones	K	132.7951
132.7651	DCA_se3_ag2_m_01 - words	cause	132.8551
132.7951	DCA_se3_ag2_m_01 - phones	AA1	132.8251
132.8251	DCA_se3_ag2_m_01 - phones	Z	132.8551
132.8551	DCA_se3_ag2_m_01 - words	i	132.9751
132.8551	DCA_se3_ag2_m_01 - phones	AY1	132.9751
132.9751	DCA_se3_ag2_m_01 - phones	W	133.0351
132.9751	DCA_se3_ag2_m_01 - words	wasn't	133.2951
133.0351	DCA_se3_ag2_m_01 - phones	AH1	133.0951
133.0951	DCA_se3_ag2_m_01 - phones	Z	133.1451
133.1451	DCA_se3_ag2_m_01 - phones	AH0	133.1951
133.1951	DCA_se3_ag2_m_01 - phones	N	133.2651
133.2651	DCA_se3_ag2_m_01 - phones	T	133.2951
133.2951	DCA_se3_ag2_m_01 - phones	F	133.4351
133.2951	DCA_se3_ag2_m_01 - words	fast	133.7951
133.4351	DCA_se3_ag2_m_01 - phones	AE1	133.6451
133.6451	DCA_se3_ag2_m_01 - phones	S	133.7551
133.7551	DCA_se3_ag2_m_01 - phones	T	133.7951
133.7951	DCA_se3_ag2_m_01 - phones	IH0	133.8251
133.7951	DCA_se3_ag2_m_01 - words	enough	134.0451
133.8251	DCA_se3_ag2_m_01 - phones	N	133.8851
133.8851	DCA_se3_ag2_m_01 - phones	AH1	133.9951
133.9951	DCA_se3_ag2_m_01 - phones	F	134.0451
134.0451	DCA_se3_ag2_m_01 - phones	F	134.1451
134.0451	DCA_se3_ag2_m_01 - words	for	134.2651
134.1451	DCA_se3_ag2_m_01 - phones	AO1	134.1951
134.1951	DCA_se3_ag2_m_01 - phones	R	134.2651
134.2651	DCA_se3_ag2_m_01 - phones	HH	134.3451
134.2651	DCA_se3_ag2_m_01 - words	halfback	134.9951
134.3451	DCA_se3_ag2_m_01 - phones	AE1	134.5451
134.5451	DCA_se3_ag2_m_01 - phones	F	134.6551
134.6551	DCA_se3_ag2_m_01 - phones	B	134.7251
134.7251	DCA_se3_ag2_m_01 - phones	AE2	134.8951
134.8951	DCA_se3_ag2_m_01 - phones	K	134.9951
134.9951	DCA_se3_ag2_m_01 - phones	AH0	135.0551
134.9951	DCA_se3_ag2_m_01 - words	and	135.2751
135.0551	DCA_se3_ag2_m_01 - phones	N	135.2751
135.4247	DCA_se3_ag2_m_01 - words	i	135.5847
135.4247	DCA_se3_ag2_m_01 - phones	AY1	135.5847
135.5847	DCA_se3_ag2_m_01 - phones	D	135.6247
135.5847	DCA_se3_ag2_m_01 - words	didn't	135.7347
135.6247	DCA_se3_ag2_m_01 - phones	IH1	135.6647
135.6647	DCA_se3_ag2_m_01 - phones	N	135.6947
135.6947	DCA_se3_ag2_m_01 - phones	T	135.7347
135.7347	DCA_se3_ag2_m_01 - phones	W	135.7847
135.7347	DCA_se3_ag2_m_01 - words	want	135.9147
135.7847	DCA_se3_ag2_m_01 - phones	AO1	135.8547
135.8547	DCA_se3_ag2_m_01 - phones	N	135.8847
135.8847	DCA_se3_ag2_m_01 - phones	T	135.9147
135.9147	DCA_se3_ag2_m_01 - phones	DH	135.9447
135.9147	DCA_se3_ag2_m_01 - words	the	135.9847
135.9447	DCA_se3_ag2_m_01 - phones	AH0	135.9847
135.9847	DCA_se3_ag2_m_01 - phones	R	136.0447
135.9847	DCA_se3_ag2_m_01 - words	responsibility	136.9747
136.0447	DCA_se3_ag2_m_01 - phones	IY0	136.1147
136.1147	DCA_se3_ag2_m_01 - phones	S	136.1747
136.1747	DCA_se3_ag2_m_01 - phones	P	136.2547
136.2547	DCA_se3_ag2_m_01 - phones	AA2	136.3947
136.3947	DCA_se3_ag2_m_01 - phones	N	136.4547
136.4547	DCA_se3_ag2_m_01 - phones	S	136.5247
136.5247	DCA_se3_ag2_m_01 - phones	AH0	136.5747
136.5747	DCA_se3_ag2_m_01 - phones	B	136.6447
136.6447	DCA_se3_ag2_m_01 - phones	IH1	136.7247
136.7247	DCA_se3_ag2_m_01 - phones	L	136.7947
136.7947	DCA_se3_ag2_m_01 - phones	AH0	136.8647
136.8647	DCA_se3_ag2_m_01 - phones	T	136.9247
136.9247	DCA_se3_ag2_m_01 - phones	IY0	136.9747
136.9747	DCA_se3_ag2_m_01 - phones	AH0	137.0247
136.9747	DCA_se3_ag2_m_01 - words	of	137.0747
137.0247	DCA_se3_ag2_m_01 - phones	V	137.0747
137.0747	DCA_se3_ag2_m_01 - phones	DH	137.1247
137.0747	DCA_se3_ag2_m_01 - words	the	137.1747
137.1247	DCA_se3_ag2_m_01 - phones	AH0	137.1747
137.1747	DCA_se3_ag2_m_01 - phones	K	137.2747
137.1747	DCA_se3_ag2_m_01 - words	quarterback	137.9247
137.2747	DCA_se3_ag2_m_01 - phones	AO1	137.3747
137.3747	DCA_se3_ag2_m_01 - phones	R	137.4347
137.4347	DCA_se3_ag2_m_01 - phones	T	137.4647
137.4647	DCA_se3_ag2_m_01 - phones	ER0	137.5447
137.5447	DCA_se3_ag2_m_01 - phones	B	137.6247
137.6247	DCA_se3_ag2_m_01 - phones	AE2	137.7747
137.7747	DCA_se3_ag2_m_01 - phones	K	137.9247
138.4917	DCA_se3_ag2_m_01 - phones	B	138.5917
138.4917	DCA_se3_ag2_m_01 - words	but	138.6817
138.5917	DCA_se3_ag2_m_01 - phones	AH1	138.6217
138.6217	DCA_se3_ag2_m_01 - phones	T	138.6817
138.6817	DCA_se3_ag2_m_01 - phones	M	138.7717
138.6817	DCA_se3_ag2_m_01 - words	most	138.9717
138.7717	DCA_se3_ag2_m_01 - phones	OW1	138.8717
138.8717	DCA_se3_ag2_m_01 - phones	S	138.9717
138.9717	DCA_se3_ag2_m_01 - phones	AH0	139.0017
138.9717	DCA_se3_ag2_m_01 - words	of	139.0317
139.0017	DCA_se3_ag2_m_01 - phones	V	139.0317
139.0317	DCA_se3_ag2_m_01 - phones	DH	139.0617
139.0317	DCA_se3_ag2_m_01 - words	the	139.0917
139.0617	DCA_se3_ag2_m_01 - phones	AH0	139.0917
139.0917	DCA_se3_ag2_m_01 - phones	T	139.1417
139.0917	DCA_se3_ag2_m_01 - words	time	139.3117
139.1417	DCA_se3_ag2_m_01 - phones	AY1	139.2417
139.2417	DCA_se3_ag2_m_01 - phones	M	139.3117
139.3117	DCA_se3_ag2_m_01 - phones	AY1	139.3517
139.3117	DCA_se3_ag2_m_01 - words	i	139.3517
139.3517	DCA_se3_ag2_m_01 - phones	Y	139.4317
139.3517	DCA_se3_ag2_m_01 - words	used	139.6117
139.4317	DCA_se3_ag2_m_01 - phones	UW1	139.5117
139.5117	DCA_se3_ag2_m_01 - phones	Z	139.5817
139.5817	DCA_se3_ag2_m_01 - phones	D	139.6117
139.6117	DCA_se3_ag2_m_01 - phones	T	139.6517
139.6117	DCA_se3_ag2_m_01 - words	to	139.6917
139.6517	DCA_se3_ag2_m_01 - phones	AH0	139.6917
139.6917	DCA_se3_ag2_m_01 - phones	P	139.7917
139.6917	DCA_se3_ag2_m_01 - words	play	140.0517
139.7917	DCA_se3_ag2_m_01 - phones	L	139.8717
139.8717	DCA_se3_ag2_m_01 - phones	EY1	140.0517
140.0517	DCA_se3_ag2_m_01 - phones	sp	140.0817
140.0817	DCA_se3_ag2_m_01 - phones	T	140.2017
140.0817	DCA_se3_ag2_m_01 - words	tight	140.4017
140.2017	DCA_se3_ag2_m_01 - phones	AY1	140.3517
140.3517	DCA_se3_ag2_m_01 - phones	T	140.4017
140.4017	DCA_se3_ag2_m_01 - phones	EH1	140.5517
140.4017	DCA_se3_ag2_m_01 - words	end	140.7017
140.5517	DCA_se3_ag2_m_01 - phones	N	140.5917
140.5917	DCA_se3_ag2_m_01 - phones	D	140.7017
140.7017	DCA_se3_ag2_m_01 - phones	W	140.7617
140.7017	DCA_se3_ag2_m_01 - words	we	140.8017
140.7617	DCA_se3_ag2_m_01 - phones	IY1	140.8017
140.8017	DCA_se3_ag2_m_01 - phones	Y	140.8417
140.8017	DCA_se3_ag2_m_01 - words	used	141.0217
140.8417	DCA_se3_ag2_m_01 - phones	UW1	140.9117
140.9117	DCA_se3_ag2_m_01 - phones	Z	140.9917
140.9917	DCA_se3_ag2_m_01 - phones	D	141.0217
141.0217	DCA_se3_ag2_m_01 - phones	T	141.0717
141.0217	DCA_se3_ag2_m_01 - words	to	141.1217
141.0717	DCA_se3_ag2_m_01 - phones	IH0	141.1217
141.1217	DCA_se3_ag2_m_01 - phones	G	141.2417
141.1217	DCA_se3_ag2_m_01 - words	go	141.3117
141.2417	DCA_se3_ag2_m_01 - phones	OW1	141.3117
141.3117	DCA_se3_ag2_m_01 - phones	AH1	141.3517
141.3117	DCA_se3_ag2_m_01 - words	up	141.4217
141.3517	DCA_se3_ag2_m_01 - phones	P	141.4217
141.4217	DCA_se3_ag2_m_01 - phones	T	141.4817
141.4217	DCA_se3_ag2_m_01 - words	to	141.5117
141.4817	DCA_se3_ag2_m_01 - phones	IH0	141.5117
141.5117	DCA_se3_ag2_m_01 - phones	DH	141.5617
141.5117	DCA_se3_ag2_m_01 - words	the	141.6017
141.5617	DCA_se3_ag2_m_01 - phones	AH0	141.6017
141.6017	DCA_se3_ag2_m_01 - phones	sp	141.6317
141.6317	DCA_se3_ag2_m_01 - phones	K	141.7517
141.6317	DCA_se3_ag2_m_01 - words	carter	142.0017
141.7517	DCA_se3_ag2_m_01 - phones	AA1	141.8617
141.8617	DCA_se3_ag2_m_01 - phones	R	141.9017
141.9017	DCA_se3_ag2_m_01 - phones	T	141.9317
141.9317	DCA_se3_ag2_m_01 - phones	ER0	142.0017
142.0017	DCA_se3_ag2_m_01 - phones	B	142.0517
142.0017	DCA_se3_ag2_m_01 - words	brown	142.5617
142.0517	DCA_se3_ag2_m_01 - phones	R	142.1217
142.1217	DCA_se3_ag2_m_01 - phones	AW1	142.3617
142.3617	DCA_se3_ag2_m_01 - phones	N	142.5617
143.2386	DCA_se3_ag2_m_01 - phones	sil	143.2786
143.2786	DCA_se3_ag2_m_01 - phones	EH1	143.3586
143.2786	DCA_se3_ag2_m_01 - words	every	143.5986
143.3586	DCA_se3_ag2_m_01 - phones	V	143.4686
143.4686	DCA_se3_ag2_m_01 - phones	R	143.5186
143.5186	DCA_se3_ag2_m_01 - phones	IY0	143.5986
143.5986	DCA_se3_ag2_m_01 - phones	S	143.7586
143.5986	DCA_se3_ag2_m_01 - words	saturday	144.2086
143.7586	DCA_se3_ag2_m_01 - phones	AE1	143.9086
143.9086	DCA_se3_ag2_m_01 - phones	T	143.9586
143.9586	DCA_se3_ag2_m_01 - phones	ER0	144.0286
144.0286	DCA_se3_ag2_m_01 - phones	D	144.1686
144.1686	DCA_se3_ag2_m_01 - phones	IY0	144.2086
144.2086	DCA_se3_ag2_m_01 - phones	sp	144.9008
144.9008	DCA_se3_ag2_m_01 - phones	AE1	145.0108
144.9008	DCA_se3_ag2_m_01 - words	and	145.0808
145.0108	DCA_se3_ag2_m_01 - phones	N	145.0808
145.0808	DCA_se3_ag2_m_01 - phones	P	145.1808
145.0808	DCA_se3_ag2_m_01 - words	play	145.3608
145.1808	DCA_se3_ag2_m_01 - phones	L	145.2608
145.2608	DCA_se3_ag2_m_01 - phones	EY1	145.3608
145.3608	DCA_se3_ag2_m_01 - phones	W	145.4108
145.3608	DCA_se3_ag2_m_01 - words	we	145.4508
145.4108	DCA_se3_ag2_m_01 - phones	IY1	145.4508
145.4508	DCA_se3_ag2_m_01 - phones	S	145.5308
145.4508	DCA_se3_ag2_m_01 - words	started	145.8808
145.5308	DCA_se3_ag2_m_01 - phones	T	145.6008
145.6008	DCA_se3_ag2_m_01 - phones	AA1	145.7308
145.7308	DCA_se3_ag2_m_01 - phones	R	145.7708
145.7708	DCA_se3_ag2_m_01 - phones	T	145.8208
145.8208	DCA_se3_ag2_m_01 - phones	AH0	145.8508
145.8508	DCA_se3_ag2_m_01 - phones	D	145.8808
145.8808	DCA_se3_ag2_m_01 - phones	AE1	145.9108
145.8808	DCA_se3_ag2_m_01 - words	at	145.9408
145.9108	DCA_se3_ag2_m_01 - phones	T	145.9408
145.9408	DCA_se3_ag2_m_01 - phones	AH0	145.9808
145.9408	DCA_se3_ag2_m_01 - words	about	146.2408
145.9808	DCA_se3_ag2_m_01 - phones	B	146.0308
146.0308	DCA_se3_ag2_m_01 - phones	AW1	146.1008
146.1008	DCA_se3_ag2_m_01 - phones	T	146.2408
146.2408	DCA_se3_ag2_m_01 - phones	sp	146.3108
146.3108	DCA_se3_ag2_m_01 - phones	N	146.4608
146.3108	DCA_se3_ag2_m_01 - words	noon	146.9508
146.4608	DCA_se3_ag2_m_01 - phones	UW1	146.8008
146.8008	DCA_se3_ag2_m_01 - phones	N	146.9508
146.9508	DCA_se3_ag2_m_01 - phones	sp	147.0208
147.0208	DCA_se3_ag2_m_01 - phones	AH0	147.1808
147.0208	DCA_se3_ag2_m_01 - words	and	147.3608
147.1808	DCA_se3_ag2_m_01 - phones	N	147.3608
147.3608	DCA_se3_ag2_m_01 - phones	sp	147.4508
147.4508	DCA_se3_ag2_m_01 - phones	P	147.5408
147.4508	DCA_se3_ag2_m_01 - words	play	147.7208
147.5408	DCA_se3_ag2_m_01 - phones	L	147.5808
147.5808	DCA_se3_ag2_m_01 - phones	EY1	147.7208
147.7208	DCA_se3_ag2_m_01 - phones	AH0	147.7608
147.7208	DCA_se3_ag2_m_01 - words	until	148.0008
147.7608	DCA_se3_ag2_m_01 - phones	N	147.8108
147.8108	DCA_se3_ag2_m_01 - phones	T	147.8908
147.8908	DCA_se3_ag2_m_01 - phones	IH1	147.9208
147.9208	DCA_se3_ag2_m_01 - phones	L	148.0008
148.0008	DCA_se3_ag2_m_01 - phones	sp	148.0608
148.0608	DCA_se3_ag2_m_01 - phones	D	148.1308
148.0608	DCA_se3_ag2_m_01 - words	dark	148.4508
148.1308	DCA_se3_ag2_m_01 - phones	AA1	148.3308
148.3308	DCA_se3_ag2_m_01 - phones	R	148.4208
148.4208	DCA_se3_ag2_m_01 - phones	K	148.4508
149.3831	DCA_se3_ag2_m_01 - phones	sil	149.4231
149.4231	DCA_se3_ag2_m_01 - phones	Y	149.5831
149.4231	DCA_se3_ag2_m_01 - words	usually	149.9031
149.5831	DCA_se3_ag2_m_01 - phones	UW1	149.6731
149.6731	DCA_se3_ag2_m_01 - phones	ZH	149.7331
149.7331	DCA_se3_ag2_m_01 - phones	AH0	149.7831
149.7831	DCA_se3_ag2_m_01 - phones	L	149.8331
149.8331	DCA_se3_ag2_m_01 - phones	IY0	149.9031
149.9031	DCA_se3_ag2_m_01 - phones	DH	149.9531
149.9031	DCA_se3_ag2_m_01 - words	the	149.9831
149.9531	DCA_se3_ag2_m_01 - phones	IY0	149.9831
149.9831	DCA_se3_ag2_m_01 - phones	G	150.0731
149.9831	DCA_se3_ag2_m_01 - words	game	150.2631
150.0731	DCA_se3_ag2_m_01 - phones	EY1	150.2131
150.2131	DCA_se3_ag2_m_01 - phones	M	150.2631
150.2631	DCA_se3_ag2_m_01 - phones	S	150.3331
150.2631	DCA_se3_ag2_m_01 - words	started	150.6731
150.3331	DCA_se3_ag2_m_01 - phones	T	150.3931
150.3931	DCA_se3_ag2_m_01 - phones	AA1	150.5031
150.5031	DCA_se3_ag2_m_01 - phones	R	150.5531
150.5531	DCA_se3_ag2_m_01 - phones	T	150.5931
150.5931	DCA_se3_ag2_m_01 - phones	AH0	150.6231
150.6231	DCA_se3_ag2_m_01 - phones	D	150.6731
150.6731	DCA_se3_ag2_m_01 - phones	AW1	150.7731
150.6731	DCA_se3_ag2_m_01 - words	out	150.8231
150.7731	DCA_se3_ag2_m_01 - phones	T	150.8231
150.8231	DCA_se3_ag2_m_01 - phones	EH1	150.9431
150.8231	DCA_se3_ag2_m_01 - words	as	150.9731
150.9431	DCA_se3_ag2_m_01 - phones	Z	150.9731
150.9731	DCA_se3_ag2_m_01 - phones	sp	151.0331
151.0331	DCA_se3_ag2_m_01 - phones	T	151.1331
151.0331	DCA_se3_ag2_m_01 - words	two	151.2531
151.1331	DCA_se3_ag2_m_01 - phones	UW1	151.2531
151.2531	DCA_se3_ag2_m_01 - phones	HH	151.2831
151.2531	DCA_se3_ag2_m_01 - words	hand	151.5531
151.2831	DCA_se3_ag2_m_01 - phones	AE1	151.4731
151.4731	DCA_se3_ag2_m_01 - phones	N	151.5131
151.5131	DCA_se3_ag2_m_01 - phones	D	151.5531
151.5531	DCA_se3_ag2_m_01 - phones	T	151.6631
151.5531	DCA_se3_ag2_m_01 - words	touch	151.9931
151.6631	DCA_se3_ag2_m_01 - phones	AH1	151.8031
151.8031	DCA_se3_ag2_m_01 - phones	CH	151.9931
152.9118	DCA_se3_ag2_m_01 - phones	sil	152.9418
152.9418	DCA_se3_ag2_m_01 - phones	DH	153.0318
152.9418	DCA_se3_ag2_m_01 - words	then	153.2018
153.0318	DCA_se3_ag2_m_01 - phones	EH1	153.1218
153.1218	DCA_se3_ag2_m_01 - phones	N	153.2018
153.2018	DCA_se3_ag2_m_01 - phones	sp	153.5953
153.5953	DCA_se3_ag2_m_01 - phones	HH	153.6553
153.5953	DCA_se3_ag2_m_01 - words	one	153.7853
153.6553	DCA_se3_ag2_m_01 - phones	W	153.7253
153.7253	DCA_se3_ag2_m_01 - phones	AH1	153.7553
153.7553	DCA_se3_ag2_m_01 - phones	N	153.7853
153.7853	DCA_se3_ag2_m_01 - phones	AH0	153.8153
153.7853	DCA_se3_ag2_m_01 - words	of	153.8453
153.8153	DCA_se3_ag2_m_01 - phones	V	153.8453
153.8453	DCA_se3_ag2_m_01 - phones	DH	153.8753
153.8453	DCA_se3_ag2_m_01 - words	the	153.9153
153.8753	DCA_se3_ag2_m_01 - phones	IY0	153.9153
153.9153	DCA_se3_ag2_m_01 - phones	G	154.0653
153.9153	DCA_se3_ag2_m_01 - words	guys	154.2153
154.0653	DCA_se3_ag2_m_01 - phones	AY1	154.1453
154.1453	DCA_se3_ag2_m_01 - phones	Z	154.2153
154.2153	DCA_se3_ag2_m_01 - phones	W	154.2453
154.2153	DCA_se3_ag2_m_01 - words	would	154.3053
154.2453	DCA_se3_ag2_m_01 - phones	UH1	154.2753
154.2753	DCA_se3_ag2_m_01 - phones	D	154.3053
154.3053	DCA_se3_ag2_m_01 - phones	S	154.4153
154.3053	DCA_se3_ag2_m_01 - words	say	154.4453
154.4153	DCA_se3_ag2_m_01 - phones	EY1	154.4453
154.4453	DCA_se3_ag2_m_01 - words	oh	154.4953
154.4453	DCA_se3_ag2_m_01 - phones	OW1	154.4953
154.4953	DCA_se3_ag2_m_01 - words	i	154.6653
154.4953	DCA_se3_ag2_m_01 - phones	AY1	154.6653
154.6653	DCA_se3_ag2_m_01 - phones	W	154.7153
154.6653	DCA_se3_ag2_m_01 - words	would	154.7753
154.7153	DCA_se3_ag2_m_01 - phones	UH1	154.7453
154.7453	DCA_se3_ag2_m_01 - phones	D	154.7753
[truncated: 22,672 more rows]
