# Supplementary material for: Considering Performance in the Automated and Manual Coding of Sociolinguistic Variables: Lessons From Variable (ING)
Source: Front Artif Intell. 2021 Apr 29;4:648543. doi: 10.3389/frai.2021.648543 (PMC8117961; doi:10.3389/frai.2021.648543)
Supplement: Supplementary file 4 [file Data_Sheet_4.ZIP › CORAAL_Aligned_as_Tables/DCB_se2_ag4_f_01_1_txout.txt]

tmin	tier	text	tmax
0.2113	DCB_int_01 - phones	AE1	0.2813
0.2113	DCB_int_01 - words	and	0.3813
0.2813	DCB_int_01 - phones	N	0.3813
0.3813	DCB_int_01 - phones	W	0.4313
0.3813	DCB_int_01 - words	when	0.5013
0.4313	DCB_int_01 - phones	IH1	0.4713
0.4713	DCB_int_01 - phones	N	0.5013
0.5013	DCB_int_01 - phones	IH1	0.5513
0.5013	DCB_int_01 - words	is	0.6513
0.5513	DCB_int_01 - phones	Z	0.6513
0.6513	DCB_int_01 - phones	Y	0.7113
0.6513	DCB_int_01 - words	your	0.7813
0.7113	DCB_int_01 - phones	UH1	0.7413
0.7413	DCB_int_01 - phones	R	0.7813
0.7813	DCB_int_01 - phones	sp	0.8513
0.8513	DCB_int_01 - phones	B	0.9013
0.8513	DCB_int_01 - words	birthday	1.4313
0.9013	DCB_int_01 - phones	ER1	1.0913
1.0913	DCB_int_01 - phones	TH	1.1413
1.1413	DCB_int_01 - phones	D	1.1913
1.1913	DCB_int_01 - phones	EY2	1.4313
1.4313	DCB_int_01 - phones	sp	1.4713
2.4961	DCB_se2_ag4_f_01 - phones	sil	2.5461
2.5461	DCB_se2_ag4_f_01 - phones	F	2.6861
2.5461	DCB_se2_ag4_f_01 - words	four	2.8361
2.6861	DCB_se2_ag4_f_01 - phones	AO1	2.7361
2.7361	DCB_se2_ag4_f_01 - phones	R	2.8361
2.8361	DCB_se2_ag4_f_01 - phones	T	2.9261
2.8361	DCB_se2_ag4_f_01 - words	two	3.0061
2.9261	DCB_se2_ag4_f_01 - phones	UW1	3.0061
3.0061	DCB_se2_ag4_f_01 - phones	F	3.0761
3.0061	DCB_se2_ag4_f_01 - words	fifty	3.3061
3.0761	DCB_se2_ag4_f_01 - phones	IH1	3.1361
3.1361	DCB_se2_ag4_f_01 - phones	F	3.2061
3.2061	DCB_se2_ag4_f_01 - phones	T	3.2561
3.2561	DCB_se2_ag4_f_01 - phones	IY0	3.3061
3.3061	DCB_se2_ag4_f_01 - phones	S	3.4161
3.3061	DCB_se2_ag4_f_01 - words	seven	3.6861
3.4161	DCB_se2_ag4_f_01 - phones	EH1	3.4961
3.4961	DCB_se2_ag4_f_01 - phones	V	3.5561
3.5561	DCB_se2_ag4_f_01 - phones	AH0	3.6161
3.6161	DCB_se2_ag4_f_01 - phones	N	3.6861
3.6861	DCB_se2_ag4_f_01 - phones	sp	3.9061
5.8103	DCB_int_01 - phones	AH0	5.8703
5.8103	DCB_int_01 - words	and	5.9003
5.8703	DCB_int_01 - phones	N	5.9003
5.9003	DCB_int_01 - phones	HH	5.9603
5.9003	DCB_int_01 - words	where	6.0803
5.9603	DCB_int_01 - phones	W	5.9903
5.9903	DCB_int_01 - phones	EH1	6.0203
6.0203	DCB_int_01 - phones	R	6.0803
6.0803	DCB_int_01 - phones	W	6.1103
6.0803	DCB_int_01 - words	were	6.1603
6.1103	DCB_int_01 - phones	ER0	6.1603
6.1603	DCB_int_01 - phones	Y	6.2403
6.1603	DCB_int_01 - words	you	6.2803
6.2403	DCB_int_01 - phones	UW1	6.2803
6.2803	DCB_int_01 - phones	sp	6.3303
6.3303	DCB_int_01 - phones	B	6.3803
6.3303	DCB_int_01 - words	born	6.6203
6.3803	DCB_int_01 - phones	AO1	6.5203
6.5203	DCB_int_01 - phones	R	6.5603
6.5603	DCB_int_01 - phones	N	6.6203
6.6203	DCB_int_01 - phones	sp	6.7203
7.2885	DCB_se2_ag4_f_01 - phones	D	7.3485
7.2885	DCB_se2_ag4_f_01 - words	dc	7.7285
7.3485	DCB_se2_ag4_f_01 - phones	IY1	7.4785
7.4785	DCB_se2_ag4_f_01 - phones	S	7.6085
7.6085	DCB_se2_ag4_f_01 - phones	IY1	7.7285
7.7285	DCB_se2_ag4_f_01 - phones	JH	7.8085
7.7285	DCB_se2_ag4_f_01 - words	general	8.1085
7.8085	DCB_se2_ag4_f_01 - phones	EH1	7.8385
7.8385	DCB_se2_ag4_f_01 - phones	N	7.9685
7.9685	DCB_se2_ag4_f_01 - phones	R	7.9985
7.9985	DCB_se2_ag4_f_01 - phones	AH0	8.0585
8.0585	DCB_se2_ag4_f_01 - phones	L	8.1085
8.1085	DCB_se2_ag4_f_01 - phones	HH	8.2985
8.1085	DCB_se2_ag4_f_01 - words	hospital	8.9785
8.2985	DCB_se2_ag4_f_01 - phones	AA1	8.3485
8.3485	DCB_se2_ag4_f_01 - phones	S	8.5385
8.5385	DCB_se2_ag4_f_01 - phones	P	8.6185
8.6185	DCB_se2_ag4_f_01 - phones	IH2	8.6885
8.6885	DCB_se2_ag4_f_01 - phones	T	8.7285
8.7285	DCB_se2_ag4_f_01 - phones	AH0	8.8085
8.8085	DCB_se2_ag4_f_01 - phones	L	8.9785
8.9785	DCB_se2_ag4_f_01 - phones	sp	9.0085
9.0085	DCB_se2_ag4_f_01 - phones	W	9.0885
9.0085	DCB_se2_ag4_f_01 - words	washington	9.6185
9.0885	DCB_se2_ag4_f_01 - phones	AA1	9.1685
9.1685	DCB_se2_ag4_f_01 - phones	SH	9.3285
9.3285	DCB_se2_ag4_f_01 - phones	IH0	9.3585
9.3585	DCB_se2_ag4_f_01 - phones	NG	9.4385
9.4385	DCB_se2_ag4_f_01 - phones	T	9.5385
9.5385	DCB_se2_ag4_f_01 - phones	AH0	9.5685
9.5685	DCB_se2_ag4_f_01 - phones	N	9.6185
9.6185	DCB_se2_ag4_f_01 - phones	D	9.6985
9.6185	DCB_se2_ag4_f_01 - words	dc	10.3785
9.6985	DCB_se2_ag4_f_01 - phones	IY1	9.8385
9.8385	DCB_se2_ag4_f_01 - phones	S	10.0485
10.0485	DCB_se2_ag4_f_01 - phones	IY1	10.3785
10.3785	DCB_se2_ag4_f_01 - phones	sp	10.4685
10.4685	DCB_se2_ag4_f_01 - phones	D	10.5285
10.4685	DCB_se2_ag4_f_01 - words	district	10.8685
10.5285	DCB_se2_ag4_f_01 - phones	IH1	10.5885
10.5885	DCB_se2_ag4_f_01 - phones	S	10.6285
10.6285	DCB_se2_ag4_f_01 - phones	T	10.7185
10.7185	DCB_se2_ag4_f_01 - phones	R	10.7485
10.7485	DCB_se2_ag4_f_01 - phones	IH0	10.7885
10.7885	DCB_se2_ag4_f_01 - phones	K	10.8285
10.8285	DCB_se2_ag4_f_01 - phones	T	10.8685
10.8685	DCB_se2_ag4_f_01 - phones	sp	10.8985
10.8985	DCB_se2_ag4_f_01 - phones	AH0	10.9785
10.8985	DCB_se2_ag4_f_01 - words	of	11.0285
10.9785	DCB_se2_ag4_f_01 - phones	V	11.0285
11.0285	DCB_se2_ag4_f_01 - phones	sp	11.0785
11.0785	DCB_se2_ag4_f_01 - phones	K	11.1985
11.0785	DCB_se2_ag4_f_01 - words	columbia	11.8085
11.1985	DCB_se2_ag4_f_01 - phones	AH0	11.2385
11.2385	DCB_se2_ag4_f_01 - phones	L	11.3485
11.3485	DCB_se2_ag4_f_01 - phones	AH1	11.3985
11.3985	DCB_se2_ag4_f_01 - phones	M	11.4685
11.4685	DCB_se2_ag4_f_01 - phones	B	11.5385
11.5385	DCB_se2_ag4_f_01 - phones	IY0	11.6485
11.6485	DCB_se2_ag4_f_01 - phones	AH0	11.8085
11.8085	DCB_se2_ag4_f_01 - phones	sp	14.1884
11.9068	DCB_int_01 - phones	AE1	12.0268
11.9068	DCB_int_01 - words	and	12.1768
12.0268	DCB_int_01 - phones	N	12.1768
12.1768	DCB_int_01 - phones	W	12.2268
12.1768	DCB_int_01 - words	what	12.3468
12.2268	DCB_int_01 - phones	AH1	12.2968
12.2968	DCB_int_01 - phones	T	12.3468
12.3468	DCB_int_01 - phones	N	12.4568
12.3468	DCB_int_01 - words	neighborhood	12.8068
12.4568	DCB_int_01 - phones	EY1	12.5668
12.5668	DCB_int_01 - phones	B	12.6368
12.6368	DCB_int_01 - phones	ER0	12.6868
12.6868	DCB_int_01 - phones	HH	12.7468
12.7468	DCB_int_01 - phones	UH2	12.7768
12.7768	DCB_int_01 - phones	D	12.8068
12.8068	DCB_int_01 - phones	D	12.8368
12.8068	DCB_int_01 - words	did	12.8968
12.8368	DCB_int_01 - phones	IH0	12.8668
12.8668	DCB_int_01 - phones	D	12.8968
12.8968	DCB_int_01 - phones	Y	12.9368
12.8968	DCB_int_01 - words	you	12.9868
12.9368	DCB_int_01 - phones	UW1	12.9868
12.9868	DCB_int_01 - phones	G	13.0168
12.9868	DCB_int_01 - words	grow	13.1168
13.0168	DCB_int_01 - phones	R	13.0768
13.0768	DCB_int_01 - phones	OW1	13.1168
13.1168	DCB_int_01 - phones	AH1	13.2068
13.1168	DCB_int_01 - words	up	13.2468
13.2068	DCB_int_01 - phones	P	13.2468
13.2468	DCB_int_01 - phones	sp	13.2768
13.2768	DCB_int_01 - phones	IH0	13.4068
13.2768	DCB_int_01 - words	in	13.5468
13.4068	DCB_int_01 - phones	N	13.5468
14.1884	DCB_se2_ag4_f_01 - phones	W	14.2884
14.1884	DCB_se2_ag4_f_01 - words	well	14.4184
14.2884	DCB_se2_ag4_f_01 - phones	EH1	14.3884
14.3884	DCB_se2_ag4_f_01 - phones	L	14.4184
14.4184	DCB_se2_ag4_f_01 - phones	sp	14.8784
14.8784	DCB_se2_ag4_f_01 - phones	AY1	15.0284
14.8784	DCB_se2_ag4_f_01 - words	i	15.0284
15.0284	DCB_se2_ag4_f_01 - phones	G	15.1384
15.0284	DCB_se2_ag4_f_01 - words	grew	15.2084
15.1384	DCB_se2_ag4_f_01 - phones	R	15.1684
15.1684	DCB_se2_ag4_f_01 - phones	UW1	15.2084
15.2084	DCB_se2_ag4_f_01 - phones	AH1	15.2984
15.2084	DCB_se2_ag4_f_01 - words	up	15.4384
15.2984	DCB_se2_ag4_f_01 - phones	P	15.4384
15.4384	DCB_se2_ag4_f_01 - phones	IH1	15.5284
15.4384	DCB_se2_ag4_f_01 - words	in	15.6084
15.5284	DCB_se2_ag4_f_01 - phones	N	15.6084
15.6084	DCB_se2_ag4_f_01 - phones	sp	15.9805
15.9805	DCB_se2_ag4_f_01 - phones	AH0	16.0705
15.9805	DCB_se2_ag4_f_01 - words	a	16.0705
16.0705	DCB_se2_ag4_f_01 - phones	K	16.2305
16.0705	DCB_se2_ag4_f_01 - words	couple	16.4905
16.2305	DCB_se2_ag4_f_01 - phones	AH1	16.3005
16.3005	DCB_se2_ag4_f_01 - phones	P	16.4205
16.4205	DCB_se2_ag4_f_01 - phones	AH0	16.4505
16.4505	DCB_se2_ag4_f_01 - phones	L	16.4905
16.4905	DCB_se2_ag4_f_01 - phones	AH0	16.5205
16.4905	DCB_se2_ag4_f_01 - words	of	16.5505
16.5205	DCB_se2_ag4_f_01 - phones	V	16.5505
16.5505	DCB_se2_ag4_f_01 - phones	N	16.6405
16.5505	DCB_se2_ag4_f_01 - words	neighborhoods	17.5105
16.6405	DCB_se2_ag4_f_01 - phones	EY1	16.7705
16.7705	DCB_se2_ag4_f_01 - phones	B	16.8805
16.8805	DCB_se2_ag4_f_01 - phones	ER0	16.9305
16.9305	DCB_se2_ag4_f_01 - phones	HH	17.0605
17.0605	DCB_se2_ag4_f_01 - phones	UH2	17.2205
17.2205	DCB_se2_ag4_f_01 - phones	D	17.3705
17.3705	DCB_se2_ag4_f_01 - phones	Z	17.5105
17.5105	DCB_se2_ag4_f_01 - phones	DH	17.5505
17.5105	DCB_se2_ag4_f_01 - words	the	17.6005
17.5505	DCB_se2_ag4_f_01 - phones	AH0	17.6005
17.6005	DCB_se2_ag4_f_01 - phones	F	17.7305
17.6005	DCB_se2_ag4_f_01 - words	first	17.9805
17.7305	DCB_se2_ag4_f_01 - phones	ER1	17.8205
17.8205	DCB_se2_ag4_f_01 - phones	S	17.9505
17.9505	DCB_se2_ag4_f_01 - phones	T	17.9805
17.9805	DCB_se2_ag4_f_01 - phones	N	18.0105
17.9805	DCB_se2_ag4_f_01 - words	neighborhood	18.4205
18.0105	DCB_se2_ag4_f_01 - phones	EY1	18.1105
18.1105	DCB_se2_ag4_f_01 - phones	B	18.1905
18.1905	DCB_se2_ag4_f_01 - phones	ER0	18.2305
18.2305	DCB_se2_ag4_f_01 - phones	HH	18.3205
18.3205	DCB_se2_ag4_f_01 - phones	UH2	18.3905
18.3905	DCB_se2_ag4_f_01 - phones	D	18.4205
18.4205	DCB_se2_ag4_f_01 - phones	DH	18.4605
18.4205	DCB_se2_ag4_f_01 - words	that	18.5905
18.4605	DCB_se2_ag4_f_01 - phones	AH0	18.5105
18.5105	DCB_se2_ag4_f_01 - phones	T	18.5905
18.5905	DCB_se2_ag4_f_01 - phones	AY1	18.8205
18.5905	DCB_se2_ag4_f_01 - words	i	18.8205
18.8205	DCB_se2_ag4_f_01 - phones	sp	18.8505
19.5123	DCB_se2_ag4_f_01 - phones	AH1	19.7923
19.5123	DCB_se2_ag4_f_01 - words	um	19.9123
19.7923	DCB_se2_ag4_f_01 - phones	M	19.9123
19.9123	DCB_se2_ag4_f_01 - phones	sp	21.9259
21.9259	DCB_se2_ag4_f_01 - phones	ER0	22.1159
21.9259	DCB_se2_ag4_f_01 - words	around	22.4559
22.1159	DCB_se2_ag4_f_01 - phones	AW1	22.3159
22.3159	DCB_se2_ag4_f_01 - phones	N	22.3959
22.3959	DCB_se2_ag4_f_01 - phones	D	22.4559
22.4559	DCB_se2_ag4_f_01 - phones	AH1	22.7459
22.4559	DCB_se2_ag4_f_01 - words	um	23.0259
22.7459	DCB_se2_ag4_f_01 - phones	M	23.0259
23.6611	DCB_se2_ag4_f_01 - phones	sil	23.7011
23.7011	DCB_se2_ag4_f_01 - phones	F	23.8211
23.7011	DCB_se2_ag4_f_01 - words	fifth	23.9711
23.8211	DCB_se2_ag4_f_01 - phones	IH1	23.8611
23.8611	DCB_se2_ag4_f_01 - phones	F	23.9411
23.9411	DCB_se2_ag4_f_01 - phones	TH	23.9711
23.9711	DCB_se2_ag4_f_01 - phones	AH0	24.0011
23.9711	DCB_se2_ag4_f_01 - words	and	24.0911
24.0011	DCB_se2_ag4_f_01 - phones	N	24.0911
24.0911	DCB_se2_ag4_f_01 - phones	P	24.2011
24.0911	DCB_se2_ag4_f_01 - words	p	24.4311
24.2011	DCB_se2_ag4_f_01 - phones	IY1	24.4311
24.4311	DCB_se2_ag4_f_01 - phones	sp	24.4711
25.2325	DCB_se2_ag4_f_01 - phones	AH1	25.6325
25.2325	DCB_se2_ag4_f_01 - words	um	25.8725
25.6325	DCB_se2_ag4_f_01 - phones	M	25.8725
26.1138	DCB_se2_ag4_f_01 - phones	SH	26.3038
26.1138	DCB_se2_ag4_f_01 - words	shaw	26.4538
26.3038	DCB_se2_ag4_f_01 - phones	AO1	26.4538
26.4538	DCB_se2_ag4_f_01 - phones	EH1	26.6238
26.4538	DCB_se2_ag4_f_01 - words	area	26.7438
26.6238	DCB_se2_ag4_f_01 - phones	R	26.6838
26.6838	DCB_se2_ag4_f_01 - phones	IY0	26.7138
26.7138	DCB_se2_ag4_f_01 - phones	AH0	26.7438
26.7438	DCB_se2_ag4_f_01 - phones	sp	27.3282
27.3282	DCB_se2_ag4_f_01 - phones	AH1	27.5982
27.3282	DCB_se2_ag4_f_01 - words	um	27.6982
27.5982	DCB_se2_ag4_f_01 - phones	M	27.6982
28.6166	DCB_se2_ag4_f_01 - phones	W	28.6866
28.6166	DCB_se2_ag4_f_01 - words	went	28.7866
28.6866	DCB_se2_ag4_f_01 - phones	EH1	28.7166
28.7166	DCB_se2_ag4_f_01 - phones	N	28.7466
28.7466	DCB_se2_ag4_f_01 - phones	T	28.7866
28.7866	DCB_se2_ag4_f_01 - phones	T	28.8266
28.7866	DCB_se2_ag4_f_01 - words	to	28.8766
28.8266	DCB_se2_ag4_f_01 - phones	AH0	28.8766
28.8766	DCB_se2_ag4_f_01 - words	rdx	29.6266
28.8766	DCB_se2_ag4_f_01 - phones	TN	29.6266
29.6266	DCB_se2_ag4_f_01 - phones	EH2	29.6666
29.6266	DCB_se2_ag4_f_01 - words	elementary	30.1366
29.6666	DCB_se2_ag4_f_01 - phones	L	29.7466
29.7466	DCB_se2_ag4_f_01 - phones	AH0	29.7866
29.7866	DCB_se2_ag4_f_01 - phones	M	29.8566
29.8566	DCB_se2_ag4_f_01 - phones	EH1	29.9066
29.9066	DCB_se2_ag4_f_01 - phones	N	29.9366
29.9366	DCB_se2_ag4_f_01 - phones	T	30.0366
30.0366	DCB_se2_ag4_f_01 - phones	R	30.0766
30.0766	DCB_se2_ag4_f_01 - phones	IY0	30.1366
30.1366	DCB_se2_ag4_f_01 - phones	S	30.2566
30.1366	DCB_se2_ag4_f_01 - words	school	30.4966
30.2566	DCB_se2_ag4_f_01 - phones	K	30.3066
30.3066	DCB_se2_ag4_f_01 - phones	UW1	30.3966
30.3966	DCB_se2_ag4_f_01 - phones	L	30.4966
30.4966	DCB_se2_ag4_f_01 - phones	sp	30.5566
31.3257	DCB_se2_ag4_f_01 - phones	AH0	31.4357
31.3257	DCB_se2_ag4_f_01 - words	and	31.5157
31.4357	DCB_se2_ag4_f_01 - phones	N	31.4857
31.4857	DCB_se2_ag4_f_01 - phones	D	31.5157
31.5157	DCB_se2_ag4_f_01 - phones	DH	31.5657
31.5157	DCB_se2_ag4_f_01 - words	then	31.7157
31.5657	DCB_se2_ag4_f_01 - phones	EH1	31.6357
31.6357	DCB_se2_ag4_f_01 - phones	N	31.7157
31.7157	DCB_se2_ag4_f_01 - phones	AH0	31.8057
31.7157	DCB_se2_ag4_f_01 - words	attend	32.2057
31.8057	DCB_se2_ag4_f_01 - phones	T	31.9257
31.9257	DCB_se2_ag4_f_01 - phones	EH1	31.9657
31.9657	DCB_se2_ag4_f_01 - phones	N	32.1757
32.1757	DCB_se2_ag4_f_01 - phones	D	32.2057
32.4262	DCB_se2_ag4_f_01 - words	i	32.6762
32.4262	DCB_se2_ag4_f_01 - phones	AY1	32.6762
32.6762	DCB_se2_ag4_f_01 - phones	AH0	32.7562
32.6762	DCB_se2_ag4_f_01 - words	attended	33.1162
32.7562	DCB_se2_ag4_f_01 - phones	T	32.8662
32.8662	DCB_se2_ag4_f_01 - phones	EH1	32.9062
32.9062	DCB_se2_ag4_f_01 - phones	N	32.9562
32.9562	DCB_se2_ag4_f_01 - phones	D	33.0062
33.0062	DCB_se2_ag4_f_01 - phones	AH0	33.0562
33.0562	DCB_se2_ag4_f_01 - phones	D	33.1162
33.1162	DCB_se2_ag4_f_01 - phones	DH	33.1762
33.1162	DCB_se2_ag4_f_01 - words	the	33.2062
33.1762	DCB_se2_ag4_f_01 - phones	AH0	33.2062
33.2062	DCB_se2_ag4_f_01 - phones	ER0	33.4462
33.2062	DCB_se2_ag4_f_01 - words	original	33.7462
33.4462	DCB_se2_ag4_f_01 - phones	IH1	33.4962
33.4962	DCB_se2_ag4_f_01 - phones	JH	33.5862
33.5862	DCB_se2_ag4_f_01 - phones	AH0	33.6362
33.6362	DCB_se2_ag4_f_01 - phones	N	33.6862
33.6862	DCB_se2_ag4_f_01 - phones	AH0	33.7162
33.7162	DCB_se2_ag4_f_01 - phones	L	33.7462
33.7462	DCB_se2_ag4_f_01 - phones	TN	34.1262
33.7462	DCB_se2_ag4_f_01 - words	rdx	34.1262
34.1262	DCB_se2_ag4_f_01 - phones	JH	34.1862
34.1262	DCB_se2_ag4_f_01 - words	junior	34.3662
34.1862	DCB_se2_ag4_f_01 - phones	UW1	34.2162
34.2162	DCB_se2_ag4_f_01 - phones	N	34.2762
34.2762	DCB_se2_ag4_f_01 - phones	Y	34.3262
34.3262	DCB_se2_ag4_f_01 - phones	ER0	34.3662
34.3662	DCB_se2_ag4_f_01 - phones	HH	34.4562
34.3662	DCB_se2_ag4_f_01 - words	high	34.6362
34.4562	DCB_se2_ag4_f_01 - phones	AY1	34.6362
34.6362	DCB_se2_ag4_f_01 - phones	S	34.7862
34.6362	DCB_se2_ag4_f_01 - words	school	35.0262
34.7862	DCB_se2_ag4_f_01 - phones	K	34.8362
34.8362	DCB_se2_ag4_f_01 - phones	UW1	34.8762
34.8762	DCB_se2_ag4_f_01 - phones	L	35.0262
35.0262	DCB_se2_ag4_f_01 - phones	sp	35.0562
35.4373	DCB_se2_ag4_f_01 - phones	AO1	35.7573
35.4373	DCB_se2_ag4_f_01 - words	on	35.8773
35.7573	DCB_se2_ag4_f_01 - phones	N	35.8773
35.8773	DCB_se2_ag4_f_01 - phones	AH1	36.2173
35.8773	DCB_se2_ag4_f_01 - words	um	36.3473
36.2173	DCB_se2_ag4_f_01 - phones	M	36.3473
36.3473	DCB_se2_ag4_f_01 - phones	S	36.4973
36.3473	DCB_se2_ag4_f_01 - words	seventh	36.7873
36.4973	DCB_se2_ag4_f_01 - phones	EH1	36.5673
36.5673	DCB_se2_ag4_f_01 - phones	V	36.6073
36.6073	DCB_se2_ag4_f_01 - phones	AH0	36.6373
36.6373	DCB_se2_ag4_f_01 - phones	N	36.6873
36.6873	DCB_se2_ag4_f_01 - phones	TH	36.7873
36.7873	DCB_se2_ag4_f_01 - phones	AH0	36.8173
36.7873	DCB_se2_ag4_f_01 - words	and	36.8973
36.8173	DCB_se2_ag4_f_01 - phones	N	36.8673
36.8673	DCB_se2_ag4_f_01 - phones	D	36.8973
36.8973	DCB_se2_ag4_f_01 - words	rdx	37.2473
36.8973	DCB_se2_ag4_f_01 - phones	TN	37.2473
37.2473	DCB_se2_ag4_f_01 - phones	sp	37.2773
37.2773	DCB_se2_ag4_f_01 - phones	AE1	37.4073
37.2773	DCB_se2_ag4_f_01 - words	avenue	37.6673
37.4073	DCB_se2_ag4_f_01 - phones	V	37.4873
37.4873	DCB_se2_ag4_f_01 - phones	AH0	37.5173
37.5173	DCB_se2_ag4_f_01 - phones	N	37.5973
37.5973	DCB_se2_ag4_f_01 - phones	UW2	37.6673
37.6673	DCB_se2_ag4_f_01 - phones	sp	37.6973
37.6973	DCB_se2_ag4_f_01 - phones	W	37.7473
37.6973	DCB_se2_ag4_f_01 - words	which	37.8973
37.7473	DCB_se2_ag4_f_01 - phones	IH1	37.8073
37.8073	DCB_se2_ag4_f_01 - phones	CH	37.8973
37.8973	DCB_se2_ag4_f_01 - phones	IH0	37.9373
37.8973	DCB_se2_ag4_f_01 - words	is	38.0473
37.9373	DCB_se2_ag4_f_01 - phones	Z	38.0473
38.0473	DCB_se2_ag4_f_01 - phones	N	38.1473
38.0473	DCB_se2_ag4_f_01 - words	now	38.4673
38.1473	DCB_se2_ag4_f_01 - phones	AW1	38.4673
38.4673	DCB_se2_ag4_f_01 - phones	sp	38.9831
38.9831	DCB_se2_ag4_f_01 - phones	AH1	39.2831
38.9831	DCB_se2_ag4_f_01 - words	um	39.3731
39.2831	DCB_se2_ag4_f_01 - phones	M	39.3731
39.3731	DCB_se2_ag4_f_01 - phones	sp	39.4431
39.4431	DCB_se2_ag4_f_01 - phones	AH0	39.5331
39.4431	DCB_se2_ag4_f_01 - words	a	39.5331
39.5331	DCB_se2_ag4_f_01 - phones	S	39.6731
39.5331	DCB_se2_ag4_f_01 - words	senior	39.9231
39.6731	DCB_se2_ag4_f_01 - phones	IY1	39.7031
39.7031	DCB_se2_ag4_f_01 - phones	N	39.7631
39.7631	DCB_se2_ag4_f_01 - phones	Y	39.8431
39.8431	DCB_se2_ag4_f_01 - phones	ER0	39.9231
39.9231	DCB_se2_ag4_f_01 - phones	S	40.0331
39.9231	DCB_se2_ag4_f_01 - words	citizen	40.4131
40.0331	DCB_se2_ag4_f_01 - phones	IH1	40.0831
40.0831	DCB_se2_ag4_f_01 - phones	T	40.1131
40.1131	DCB_se2_ag4_f_01 - phones	IH0	40.1731
40.1731	DCB_se2_ag4_f_01 - phones	Z	40.2931
40.2931	DCB_se2_ag4_f_01 - phones	AH0	40.3331
40.3331	DCB_se2_ag4_f_01 - phones	N	40.4131
40.4131	DCB_se2_ag4_f_01 - phones	HH	40.5031
40.4131	DCB_se2_ag4_f_01 - words	home	40.7331
40.5031	DCB_se2_ag4_f_01 - phones	OW1	40.6731
40.6731	DCB_se2_ag4_f_01 - phones	M	40.7331
40.7331	DCB_se2_ag4_f_01 - phones	AH0	40.7931
40.7331	DCB_se2_ag4_f_01 - words	and	40.8331
40.7931	DCB_se2_ag4_f_01 - phones	N	40.8331
40.8331	DCB_se2_ag4_f_01 - phones	DH	40.8731
40.8331	DCB_se2_ag4_f_01 - words	they	41.0731
40.8731	DCB_se2_ag4_f_01 - phones	EY1	41.0731
41.3067	DCB_se2_ag4_f_01 - phones	B	41.3667
41.3067	DCB_se2_ag4_f_01 - words	built	41.5767
41.3667	DCB_se2_ag4_f_01 - phones	IH1	41.4267
41.4267	DCB_se2_ag4_f_01 - phones	L	41.5467
41.5467	DCB_se2_ag4_f_01 - phones	T	41.5767
41.5767	DCB_se2_ag4_f_01 - phones	AH0	41.6267
41.5767	DCB_se2_ag4_f_01 - words	a	41.6267
41.6267	DCB_se2_ag4_f_01 - phones	N	41.7567
41.6267	DCB_se2_ag4_f_01 - words	new	41.9267
41.7567	DCB_se2_ag4_f_01 - phones	UW1	41.9267
41.9267	DCB_se2_ag4_f_01 - phones	SH	42.1067
41.9267	DCB_se2_ag4_f_01 - words	shaw	42.4067
42.1067	DCB_se2_ag4_f_01 - phones	AO1	42.4067
42.4067	DCB_se2_ag4_f_01 - phones	sp	42.4467
42.9760	DCB_se2_ag4_f_01 - words	uh	43.2860
42.9760	DCB_se2_ag4_f_01 - phones	AH1	43.2860
43.2860	DCB_se2_ag4_f_01 - phones	sp	43.3260
43.3260	DCB_se2_ag4_f_01 - phones	F	43.5260
43.3260	DCB_se2_ag4_f_01 - words	further	43.7460
43.5260	DCB_se2_ag4_f_01 - phones	ER1	43.6260
43.6260	DCB_se2_ag4_f_01 - phones	DH	43.7060
43.7060	DCB_se2_ag4_f_01 - phones	ER0	43.7460
43.7460	DCB_se2_ag4_f_01 - phones	D	43.8460
43.7460	DCB_se2_ag4_f_01 - words	down	44.1060
43.8460	DCB_se2_ag4_f_01 - phones	AW1	44.0660
44.0660	DCB_se2_ag4_f_01 - phones	N	44.1060
44.1060	DCB_se2_ag4_f_01 - phones	sp	49.2625
45.0697	DCB_int_01 - phones	sil	45.0997
45.0997	DCB_int_01 - phones	OW2	45.1997
45.0997	DCB_int_01 - words	okay	45.4797
45.1997	DCB_int_01 - phones	K	45.3097
45.3097	DCB_int_01 - phones	EY1	45.4797
45.4797	DCB_int_01 - phones	AE1	45.5497
45.4797	DCB_int_01 - words	and	45.6297
45.5497	DCB_int_01 - phones	N	45.6297
45.6297	DCB_int_01 - phones	S	45.7397
45.6297	DCB_int_01 - words	so	46.1797
45.7397	DCB_int_01 - phones	OW1	46.1797
46.1797	DCB_int_01 - phones	sp	46.2297
47.1668	DCB_int_01 - phones	DH	47.2368
47.1668	DCB_int_01 - words	this	47.3768
47.2368	DCB_int_01 - phones	IH1	47.2868
47.2868	DCB_int_01 - phones	S	47.3768
47.3768	DCB_int_01 - phones	W	47.4268
47.3768	DCB_int_01 - words	was	47.5268
47.4268	DCB_int_01 - phones	AH0	47.4668
47.4668	DCB_int_01 - phones	Z	47.5268
47.5268	DCB_int_01 - phones	N	47.5868
47.5268	DCB_int_01 - words	north	48.2168
47.5868	DCB_int_01 - phones	AO1	47.6968
47.6968	DCB_int_01 - phones	R	47.8068
47.8068	DCB_int_01 - phones	TH	48.2168
48.5657	DCB_int_01 - phones	sil	48.6457
48.6457	DCB_int_01 - phones	W	48.8757
48.6457	DCB_int_01 - words	west	49.3057
48.8757	DCB_int_01 - phones	EH1	49.0557
49.0557	DCB_int_01 - phones	S	49.2357
49.2357	DCB_int_01 - phones	T	49.3057
49.2625	DCB_se2_ag4_f_01 - phones	DH	49.3025
49.2625	DCB_se2_ag4_f_01 - words	this	49.4425
49.3025	DCB_se2_ag4_f_01 - phones	IH0	49.3625
49.3057	DCB_int_01 - phones	sp	50.1624
49.3625	DCB_se2_ag4_f_01 - phones	S	49.4425
49.4425	DCB_se2_ag4_f_01 - phones	IH0	49.4925
49.4425	DCB_se2_ag4_f_01 - words	is	49.5625
49.4925	DCB_se2_ag4_f_01 - phones	Z	49.5625
49.5625	DCB_se2_ag4_f_01 - phones	N	49.6325
49.5625	DCB_se2_ag4_f_01 - words	northwest	50.5925
49.6325	DCB_se2_ag4_f_01 - phones	AO2	49.7025
49.7025	DCB_se2_ag4_f_01 - phones	R	49.7725
49.7725	DCB_se2_ag4_f_01 - phones	TH	49.9125
49.9125	DCB_se2_ag4_f_01 - phones	W	49.9525
49.9525	DCB_se2_ag4_f_01 - phones	EH1	50.2725
50.1624	DCB_int_01 - phones	OW2	50.2924
50.1624	DCB_int_01 - words	okay	50.4924
50.2725	DCB_se2_ag4_f_01 - phones	S	50.5625
50.2924	DCB_int_01 - phones	K	50.3924
50.3924	DCB_int_01 - phones	EY1	50.4924
50.4924	DCB_int_01 - phones	sp	50.5924
50.5625	DCB_se2_ag4_f_01 - phones	T	50.5925
50.7619	DCB_se2_ag4_f_01 - phones	sil	50.8119
50.8119	DCB_se2_ag4_f_01 - phones	M	50.9319
50.8119	DCB_se2_ag4_f_01 - words	mm-hm	51.2119
50.9319	DCB_se2_ag4_f_01 - phones	HH	51.0419
51.0419	DCB_se2_ag4_f_01 - phones	M	51.2119
51.2119	DCB_se2_ag4_f_01 - phones	sp	51.2619
51.2189	DCB_int_01 - phones	SH	51.4489
51.2189	DCB_int_01 - words	shaw	51.6289
51.4489	DCB_int_01 - phones	AO1	51.6289
51.6289	DCB_int_01 - phones	IH1	51.8089
51.6289	DCB_int_01 - words	is	51.9689
51.8089	DCB_int_01 - phones	Z	51.9689
51.9689	DCB_int_01 - phones	sp	51.9989
51.9989	DCB_int_01 - phones	AY1	52.0989
51.9989	DCB_int_01 - words	i'm	52.1989
52.0989	DCB_int_01 - phones	M	52.1989
52.1989	DCB_int_01 - phones	S	52.2589
52.1989	DCB_int_01 - words	still	52.4289
52.2589	DCB_int_01 - phones	T	52.3189
52.3189	DCB_int_01 - phones	IH1	52.3789
52.3789	DCB_int_01 - phones	L	52.4289
52.4289	DCB_int_01 - phones	T	52.5389
52.4289	DCB_int_01 - words	tryna	52.7589
52.5389	DCB_int_01 - phones	R	52.5789
52.5789	DCB_int_01 - phones	AY1	52.6389
52.6389	DCB_int_01 - phones	N	52.6989
52.6989	DCB_int_01 - phones	AH0	52.7589
52.7589	DCB_int_01 - phones	G	52.8389
52.7589	DCB_int_01 - words	get	52.9689
52.8389	DCB_int_01 - phones	IH1	52.8889
52.8889	DCB_int_01 - phones	T	52.9689
52.9689	DCB_int_01 - phones	DH	53.0089
52.9689	DCB_int_01 - words	that	53.1389
53.0089	DCB_int_01 - phones	AE1	53.0989
53.0989	DCB_int_01 - phones	T	53.1389
53.1389	DCB_int_01 - phones	N	53.1889
53.1389	DCB_int_01 - words	neighborhood	53.3689
53.1889	DCB_int_01 - phones	EY1	53.2189
53.2189	DCB_int_01 - phones	B	53.2489
53.2489	DCB_int_01 - phones	ER0	53.2789
53.2789	DCB_int_01 - phones	HH	53.3089
53.3089	DCB_int_01 - phones	UH2	53.3389
53.3389	DCB_int_01 - phones	D	53.3689
53.3689	DCB_int_01 - phones	K	53.3989
53.3689	DCB_int_01 - words	cause	53.4789
53.3989	DCB_int_01 - phones	AA1	53.4289
53.4289	DCB_int_01 - phones	Z	53.4789
53.4789	DCB_int_01 - phones	AY1	53.5089
53.4789	DCB_int_01 - words	i	53.5089
53.5089	DCB_int_01 - phones	D	53.5489
53.5089	DCB_int_01 - words	don't	53.6789
53.5489	DCB_int_01 - phones	OW1	53.5889
53.5889	DCB_int_01 - phones	N	53.6789
53.6789	DCB_int_01 - phones	N	53.7289
53.6789	DCB_int_01 - words	know	53.7989
53.7289	DCB_int_01 - phones	OW1	53.7989
53.7989	DCB_int_01 - phones	DH	53.8589
53.7989	DCB_int_01 - words	that	53.9789
53.8589	DCB_int_01 - phones	AE1	53.9289
53.9289	DCB_int_01 - phones	T	53.9789
53.9789	DCB_int_01 - phones	N	54.0189
53.9789	DCB_int_01 - words	neighborhood	54.3889
54.0189	DCB_int_01 - phones	EY1	54.0689
54.0689	DCB_int_01 - phones	B	54.1689
54.1689	DCB_int_01 - phones	ER0	54.2189
54.2189	DCB_int_01 - phones	HH	54.3089
54.3089	DCB_int_01 - phones	UH2	54.3389
54.3389	DCB_int_01 - phones	D	54.3889
54.3605	DCB_se2_ag4_f_01 - phones	SH	54.5205
54.3605	DCB_se2_ag4_f_01 - words	shaw	54.6205
54.3889	DCB_int_01 - phones	sp	54.6289
54.5205	DCB_se2_ag4_f_01 - phones	AO1	54.6205
54.6205	DCB_se2_ag4_f_01 - phones	EH1	54.7705
54.6205	DCB_se2_ag4_f_01 - words	area	54.8905
54.6289	DCB_int_01 - phones	V	54.6589
54.6289	DCB_int_01 - words	very	54.9089
54.6589	DCB_int_01 - phones	EH1	54.7589
54.7589	DCB_int_01 - phones	R	54.8789
54.7705	DCB_se2_ag4_f_01 - phones	R	54.8305
54.8305	DCB_se2_ag4_f_01 - phones	IY0	54.8605
54.8605	DCB_se2_ag4_f_01 - phones	AH0	54.8905
54.8789	DCB_int_01 - phones	IY0	54.9089
54.8905	DCB_se2_ag4_f_01 - phones	IH0	54.9205
54.8905	DCB_se2_ag4_f_01 - words	is	54.9905
54.9089	DCB_int_01 - phones	sp	54.9789
54.9205	DCB_se2_ag4_f_01 - phones	Z	54.9905
54.9789	DCB_int_01 - phones	W	55.0089
54.9789	DCB_int_01 - words	well	55.0689
54.9905	DCB_se2_ag4_f_01 - phones	DH	55.0205
54.9905	DCB_se2_ag4_f_01 - words	the	55.0705
55.0089	DCB_int_01 - phones	EH1	55.0389
55.0205	DCB_se2_ag4_f_01 - phones	AH0	55.0705
55.0389	DCB_int_01 - phones	L	55.0689
55.0705	DCB_se2_ag4_f_01 - phones	HH	55.1905
55.0705	DCB_se2_ag4_f_01 - words	howard	55.4105
55.1905	DCB_se2_ag4_f_01 - phones	AW1	55.3505
55.3505	DCB_se2_ag4_f_01 - phones	ER0	55.3805
55.3805	DCB_se2_ag4_f_01 - phones	D	55.4105
55.4105	DCB_se2_ag4_f_01 - phones	Y	55.4605
55.4105	DCB_se2_ag4_f_01 - words	u	55.5405
55.4605	DCB_se2_ag4_f_01 - phones	UW1	55.5405
55.5405	DCB_se2_ag4_f_01 - phones	N	55.7105
55.5405	DCB_se2_ag4_f_01 - words	near	55.9105
55.6941	DCB_int_01 - phones	spn	56.0141
55.6941	DCB_int_01 - words	<unk>	56.0141
55.7105	DCB_se2_ag4_f_01 - phones	IH1	55.8205
55.8205	DCB_se2_ag4_f_01 - phones	R	55.9105
55.9105	DCB_se2_ag4_f_01 - phones	HH	56.0605
55.9105	DCB_se2_ag4_f_01 - words	howard	56.3305
56.0605	DCB_se2_ag4_f_01 - phones	AW1	56.2205
56.2205	DCB_se2_ag4_f_01 - phones	ER0	56.2805
56.2805	DCB_se2_ag4_f_01 - phones	D	56.3305
56.3305	DCB_se2_ag4_f_01 - phones	Y	56.4005
56.3305	DCB_se2_ag4_f_01 - words	university	57.1505
56.4005	DCB_se2_ag4_f_01 - phones	UW2	56.4305
56.4305	DCB_se2_ag4_f_01 - phones	N	56.4805
56.4805	DCB_se2_ag4_f_01 - phones	AH0	56.5205
56.5205	DCB_se2_ag4_f_01 - phones	V	56.6205
56.6205	DCB_se2_ag4_f_01 - phones	ER1	56.7505
56.7505	DCB_se2_ag4_f_01 - phones	S	56.8605
56.8605	DCB_se2_ag4_f_01 - phones	AH0	56.8905
56.8905	DCB_se2_ag4_f_01 - phones	T	56.9405
56.9405	DCB_se2_ag4_f_01 - phones	IY0	57.1505
57.1505	DCB_se2_ag4_f_01 - phones	AH1	57.4405
57.1505	DCB_se2_ag4_f_01 - words	um	57.6205
57.4405	DCB_se2_ag4_f_01 - phones	M	57.6205
57.6205	DCB_se2_ag4_f_01 - phones	sp	58.3582
58.3582	DCB_se2_ag4_f_01 - phones	L	58.3982
58.3582	DCB_se2_ag4_f_01 - words	ledroit	58.7682
58.3982	DCB_se2_ag4_f_01 - phones	IY1	58.4882
58.4882	DCB_se2_ag4_f_01 - phones	D	58.5382
58.5382	DCB_se2_ag4_f_01 - phones	R	58.5782
58.5782	DCB_se2_ag4_f_01 - phones	OY1	58.6982
58.6982	DCB_se2_ag4_f_01 - phones	T	58.7682
58.7682	DCB_se2_ag4_f_01 - phones	P	58.9382
58.7682	DCB_se2_ag4_f_01 - words	park	59.1982
58.9382	DCB_se2_ag4_f_01 - phones	AA1	59.0182
59.0182	DCB_se2_ag4_f_01 - phones	R	59.1082
59.1082	DCB_se2_ag4_f_01 - phones	K	59.1982
59.1982	DCB_se2_ag4_f_01 - phones	EH1	59.3582
59.1982	DCB_se2_ag4_f_01 - words	area	59.7682
59.3582	DCB_se2_ag4_f_01 - phones	R	59.4582
59.4582	DCB_se2_ag4_f_01 - phones	IY0	59.5982
59.5982	DCB_se2_ag4_f_01 - phones	AH0	59.7682
59.7682	DCB_se2_ag4_f_01 - phones	sp	60.3259
60.3259	DCB_se2_ag4_f_01 - phones	Y	60.5059
60.3259	DCB_se2_ag4_f_01 - words	yeah	60.6159
60.5059	DCB_se2_ag4_f_01 - phones	AE1	60.6159
60.6159	DCB_se2_ag4_f_01 - phones	sp	60.6459
61.1392	DCB_int_01 - phones	sil	61.1692
61.1692	DCB_int_01 - phones	AE1	61.6692
61.1692	DCB_int_01 - words	and	61.8392
61.6692	DCB_int_01 - phones	N	61.7592
61.7592	DCB_int_01 - phones	D	61.8392
61.8392	DCB_int_01 - phones	sp	61.8992
61.8992	DCB_int_01 - phones	AH1	62.2792
61.8992	DCB_int_01 - words	um	62.3792
62.2792	DCB_int_01 - phones	M	62.3792
62.3792	DCB_int_01 - phones	HH	62.4592
62.3792	DCB_int_01 - words	have	62.5292
62.4592	DCB_int_01 - phones	AE1	62.4892
62.4892	DCB_int_01 - phones	V	62.5292
62.5292	DCB_int_01 - phones	Y	62.5892
62.5292	DCB_int_01 - words	you	62.6592
62.5892	DCB_int_01 - phones	UW1	62.6592
62.6592	DCB_int_01 - phones	L	62.7192
62.6592	DCB_int_01 - words	lived	62.8892
62.7192	DCB_int_01 - phones	IH1	62.7792
62.7792	DCB_int_01 - phones	V	62.8292
62.8292	DCB_int_01 - phones	D	62.8892
62.8892	DCB_int_01 - phones	IH1	62.9192
62.8892	DCB_int_01 - words	in	62.9692
62.9192	DCB_int_01 - phones	N	62.9692
62.9692	DCB_int_01 - phones	sp	62.9992
62.9992	DCB_int_01 - phones	AH1	63.0892
62.9992	DCB_int_01 - words	other	63.1992
63.0892	DCB_int_01 - phones	DH	63.1392
63.1392	DCB_int_01 - phones	ER0	63.1992
63.1992	DCB_int_01 - phones	P	63.2892
63.1992	DCB_int_01 - words	places	63.5492
63.2892	DCB_int_01 - phones	L	63.3192
63.3192	DCB_int_01 - phones	EY1	63.3592
63.3592	DCB_int_01 - phones	S	63.4492
63.4492	DCB_int_01 - phones	IH0	63.4792
63.4792	DCB_int_01 - phones	Z	63.5492
63.5492	DCB_int_01 - phones	AW1	63.6192
63.5492	DCB_int_01 - words	outside	63.9992
63.6192	DCB_int_01 - phones	T	63.6892
63.6892	DCB_int_01 - phones	S	63.8292
63.8292	DCB_int_01 - phones	AY1	63.9492
63.9492	DCB_int_01 - phones	D	63.9992
63.9992	DCB_int_01 - phones	AH1	64.0692
63.9992	DCB_int_01 - words	of	64.1492
64.0692	DCB_int_01 - phones	V	64.1492
64.1492	DCB_int_01 - phones	sp	64.2992
64.4394	DCB_int_01 - phones	D	64.5094
64.4394	DCB_int_01 - words	dc	64.8294
64.5094	DCB_int_01 - phones	IY1	64.6094
64.6094	DCB_int_01 - phones	S	64.7194
64.7194	DCB_int_01 - phones	IY1	64.8294
64.8294	DCB_int_01 - phones	sp	69.6734
64.8731	DCB_se2_ag4_f_01 - phones	AY1	65.0031
64.8731	DCB_se2_ag4_f_01 - words	i	65.0031
65.0031	DCB_se2_ag4_f_01 - phones	HH	65.1131
65.0031	DCB_se2_ag4_f_01 - words	have	65.2431
65.1131	DCB_se2_ag4_f_01 - phones	AE1	65.1431
65.1431	DCB_se2_ag4_f_01 - phones	V	65.2431
65.2431	DCB_se2_ag4_f_01 - phones	N	65.3531
65.2431	DCB_se2_ag4_f_01 - words	never	65.8131
65.3531	DCB_se2_ag4_f_01 - phones	EH1	65.4431
65.4431	DCB_se2_ag4_f_01 - phones	V	65.5531
65.5531	DCB_se2_ag4_f_01 - phones	ER0	65.8131
65.8131	DCB_se2_ag4_f_01 - phones	sp	65.8431
65.8431	DCB_se2_ag4_f_01 - phones	L	65.9431
65.8431	DCB_se2_ag4_f_01 - words	lived	66.1931
65.9431	DCB_se2_ag4_f_01 - phones	IH1	66.0531
66.0531	DCB_se2_ag4_f_01 - phones	V	66.1331
66.1331	DCB_se2_ag4_f_01 - phones	D	66.1931
66.1931	DCB_se2_ag4_f_01 - phones	sp	66.2231
66.2231	DCB_se2_ag4_f_01 - phones	IH1	66.3231
66.2231	DCB_se2_ag4_f_01 - words	in	66.4431
66.3231	DCB_se2_ag4_f_01 - phones	N	66.4431
66.4431	DCB_se2_ag4_f_01 - phones	sp	66.4831
66.4831	DCB_se2_ag4_f_01 - phones	EH1	66.5831
66.4831	DCB_se2_ag4_f_01 - words	any	66.7331
66.5831	DCB_se2_ag4_f_01 - phones	N	66.6331
66.6331	DCB_se2_ag4_f_01 - phones	IY0	66.7331
66.7331	DCB_se2_ag4_f_01 - phones	P	66.8431
66.7331	DCB_se2_ag4_f_01 - words	place	67.1031
66.8431	DCB_se2_ag4_f_01 - phones	L	66.8931
66.8931	DCB_se2_ag4_f_01 - phones	EY1	67.0031
67.0031	DCB_se2_ag4_f_01 - phones	S	67.1031
67.1031	DCB_se2_ag4_f_01 - phones	EH1	67.2831
67.1031	DCB_se2_ag4_f_01 - words	else	67.5931
67.2831	DCB_se2_ag4_f_01 - phones	L	67.4331
67.4331	DCB_se2_ag4_f_01 - phones	S	67.5931
67.5931	DCB_se2_ag4_f_01 - phones	sp	67.6231
67.7034	DCB_se2_ag4_f_01 - phones	AH1	67.8134
67.7034	DCB_se2_ag4_f_01 - words	other	67.9834
67.8134	DCB_se2_ag4_f_01 - phones	DH	67.9234
67.9234	DCB_se2_ag4_f_01 - phones	ER0	67.9834
67.9834	DCB_se2_ag4_f_01 - phones	DH	68.0434
67.9834	DCB_se2_ag4_f_01 - words	than	68.1334
68.0434	DCB_se2_ag4_f_01 - phones	AH0	68.0734
68.0734	DCB_se2_ag4_f_01 - phones	N	68.1334
68.1334	DCB_se2_ag4_f_01 - phones	DH	68.1634
68.1334	DCB_se2_ag4_f_01 - words	the	68.2034
68.1634	DCB_se2_ag4_f_01 - phones	AH0	68.2034
68.2034	DCB_se2_ag4_f_01 - phones	D	68.2834
68.2034	DCB_se2_ag4_f_01 - words	district	68.5634
68.2834	DCB_se2_ag4_f_01 - phones	IH1	68.3334
68.3334	DCB_se2_ag4_f_01 - phones	S	68.3734
68.3734	DCB_se2_ag4_f_01 - phones	T	68.4434
68.4434	DCB_se2_ag4_f_01 - phones	R	68.4734
68.4734	DCB_se2_ag4_f_01 - phones	IH0	68.5034
68.5034	DCB_se2_ag4_f_01 - phones	K	68.5334
68.5334	DCB_se2_ag4_f_01 - phones	T	68.5634
68.5634	DCB_se2_ag4_f_01 - phones	AH0	68.5934
68.5634	DCB_se2_ag4_f_01 - words	of	68.6634
68.5934	DCB_se2_ag4_f_01 - phones	V	68.6634
68.6634	DCB_se2_ag4_f_01 - phones	K	68.7034
68.6634	DCB_se2_ag4_f_01 - words	columbia	69.0734
68.7034	DCB_se2_ag4_f_01 - phones	AH0	68.7634
68.7634	DCB_se2_ag4_f_01 - phones	L	68.8134
68.8134	DCB_se2_ag4_f_01 - phones	AH1	68.8734
68.8734	DCB_se2_ag4_f_01 - phones	M	68.9434
68.9434	DCB_se2_ag4_f_01 - phones	B	68.9934
68.9934	DCB_se2_ag4_f_01 - phones	IY0	69.0434
69.0434	DCB_se2_ag4_f_01 - phones	AH0	69.0734
69.0734	DCB_se2_ag4_f_01 - phones	sp	72.1674
69.6734	DCB_int_01 - words	mm	69.9834
69.6734	DCB_int_01 - phones	M	69.9834
70.0477	DCB_int_01 - phones	DH	70.1077
70.0477	DCB_int_01 - words	that	70.2577
70.1077	DCB_int_01 - phones	AE1	70.1677
70.1677	DCB_int_01 - phones	T	70.2577
70.2577	DCB_int_01 - phones	IH1	70.2977
70.2577	DCB_int_01 - words	is	70.4277
70.2977	DCB_int_01 - phones	Z	70.4277
70.4277	DCB_int_01 - phones	sp	70.5777
70.5777	DCB_int_01 - phones	G	70.6077
70.5777	DCB_int_01 - words	great	70.8677
70.6077	DCB_int_01 - phones	R	70.6877
70.6877	DCB_int_01 - phones	EY1	70.8177
70.8177	DCB_int_01 - phones	T	70.8677
70.8677	DCB_int_01 - phones	W	70.9277
70.8677	DCB_int_01 - words	we	70.9677
70.9277	DCB_int_01 - phones	IY1	70.9677
70.9677	DCB_int_01 - phones	D	71.0177
70.9677	DCB_int_01 - words	don't	71.1477
71.0177	DCB_int_01 - phones	OW1	71.0977
71.0977	DCB_int_01 - phones	N	71.1477
71.1477	DCB_int_01 - phones	HH	71.2677
71.1477	DCB_int_01 - words	have	71.6777
71.2677	DCB_int_01 - phones	AE1	71.5777
71.5777	DCB_int_01 - phones	V	71.6777
71.6777	DCB_int_01 - phones	sp	73.1925
72.1674	DCB_se2_ag4_f_01 - phones	AH0	72.2574
72.1674	DCB_se2_ag4_f_01 - words	a	72.2574
72.2574	DCB_se2_ag4_f_01 - phones	T	72.3774
72.2574	DCB_se2_ag4_f_01 - words	true	72.4574
72.3774	DCB_se2_ag4_f_01 - phones	R	72.4174
72.4174	DCB_se2_ag4_f_01 - phones	UW1	72.4574
72.4574	DCB_se2_ag4_f_01 - phones	W	72.5874
72.4574	DCB_se2_ag4_f_01 - words	washingtonian	73.1974
72.5874	DCB_se2_ag4_f_01 - phones	AA2	72.6374
72.6374	DCB_se2_ag4_f_01 - phones	SH	72.7274
72.7274	DCB_se2_ag4_f_01 - phones	IH0	72.7574
72.7574	DCB_se2_ag4_f_01 - phones	NG	72.7874
72.7874	DCB_se2_ag4_f_01 - phones	T	72.8574
72.8574	DCB_se2_ag4_f_01 - phones	OW1	72.9574
72.9574	DCB_se2_ag4_f_01 - phones	N	73.0374
73.0374	DCB_se2_ag4_f_01 - phones	IY0	73.1174
73.1174	DCB_se2_ag4_f_01 - phones	AH0	73.1674
73.1674	DCB_se2_ag4_f_01 - phones	N	73.1974
73.1925	DCB_int_01 - phones	W	73.3125
73.1925	DCB_int_01 - words	we	73.4225
73.1974	DCB_se2_ag4_f_01 - phones	sp	98.2018
73.3125	DCB_int_01 - phones	IY1	73.4225
73.4225	DCB_int_01 - phones	HH	73.5825
73.4225	DCB_int_01 - words	have	73.7325
73.5825	DCB_int_01 - phones	AE1	73.6125
73.6125	DCB_int_01 - phones	V	73.7325
73.7325	DCB_int_01 - phones	S	73.9225
73.7325	DCB_int_01 - words	some	74.4325
73.9225	DCB_int_01 - phones	AH1	74.0825
74.0825	DCB_int_01 - phones	M	74.4325
74.4325	DCB_int_01 - phones	sp	74.4625
74.5195	DCB_int_01 - phones	B	74.5695
74.5195	DCB_int_01 - words	but	74.7895
74.5695	DCB_int_01 - phones	AH1	74.6695
74.6695	DCB_int_01 - phones	T	74.7895
74.7895	DCB_int_01 - phones	Y	74.8695
74.7895	DCB_int_01 - words	usually	75.2195
74.8695	DCB_int_01 - phones	UW1	74.9595
74.9595	DCB_int_01 - phones	ZH	75.0595
75.0595	DCB_int_01 - phones	AH0	75.0995
75.0995	DCB_int_01 - phones	L	75.1395
75.1395	DCB_int_01 - phones	IY0	75.2195
75.2195	DCB_int_01 - phones	L	75.3095
75.2195	DCB_int_01 - words	like	75.4695
75.3095	DCB_int_01 - phones	AY1	75.3695
75.3695	DCB_int_01 - phones	K	75.4695
75.4695	DCB_int_01 - phones	DH	75.4995
75.4695	DCB_int_01 - words	the	75.5695
75.4995	DCB_int_01 - phones	AH0	75.5695
75.5695	DCB_int_01 - phones	W	75.6395
75.5695	DCB_int_01 - words	one	75.7795
75.6395	DCB_int_01 - phones	AH1	75.6995
75.6995	DCB_int_01 - phones	N	75.7795
75.7795	DCB_int_01 - words	i	75.8695
75.7795	DCB_int_01 - phones	AY1	75.8695
75.8695	DCB_int_01 - phones	IH1	75.8995
75.8695	DCB_int_01 - words	interviewed	76.1595
75.8995	DCB_int_01 - phones	N	75.9495
75.9495	DCB_int_01 - phones	ER0	75.9795
75.9795	DCB_int_01 - phones	V	76.0295
76.0295	DCB_int_01 - phones	Y	76.0895
76.0895	DCB_int_01 - phones	UW2	76.1195
76.1195	DCB_int_01 - phones	D	76.1595
76.1595	DCB_int_01 - phones	DH	76.1995
76.1595	DCB_int_01 - words	the	76.2895
76.1995	DCB_int_01 - phones	IY0	76.2895
76.2895	DCB_int_01 - phones	AH1	76.3395
76.2895	DCB_int_01 - words	other	76.4395
76.3395	DCB_int_01 - phones	DH	76.3795
76.3795	DCB_int_01 - phones	ER0	76.4395
76.4395	DCB_int_01 - phones	D	76.4995
76.4395	DCB_int_01 - words	day	76.6195
76.4995	DCB_int_01 - phones	EY1	76.6195
76.6195	DCB_int_01 - phones	sp	76.6495
76.6495	DCB_int_01 - phones	HH	76.6995
76.6495	DCB_int_01 - words	he	76.7995
76.6995	DCB_int_01 - phones	IY1	76.7995
76.7995	DCB_int_01 - phones	HH	76.8595
76.7995	DCB_int_01 - words	had	76.9795
76.8595	DCB_int_01 - phones	AE1	76.8995
76.8995	DCB_int_01 - phones	D	76.9795
76.9795	DCB_int_01 - phones	L	77.0495
76.9795	DCB_int_01 - words	lived	77.6295
77.0495	DCB_int_01 - phones	IH1	77.3995
77.3995	DCB_int_01 - phones	V	77.4795
77.4795	DCB_int_01 - phones	D	77.6295
77.6295	DCB_int_01 - phones	IH1	78.1495
77.6295	DCB_int_01 - words	in	78.2395
78.1495	DCB_int_01 - phones	N	78.2395
78.2395	DCB_int_01 - phones	sp	78.2695
78.7942	DCB_int_01 - phones	AH1	79.0842
78.7942	DCB_int_01 - words	um	79.2642
79.0842	DCB_int_01 - phones	M	79.2642
79.2642	DCB_int_01 - phones	sp	79.3142
79.3864	DCB_int_01 - phones	HH	79.4164
79.3864	DCB_int_01 - words	he	79.4764
79.4164	DCB_int_01 - phones	IY1	79.4764
79.4764	DCB_int_01 - phones	L	79.5364
79.4764	DCB_int_01 - words	lived	79.6764
79.5364	DCB_int_01 - phones	IH1	79.5864
79.5864	DCB_int_01 - phones	V	79.6364
79.6364	DCB_int_01 - phones	D	79.6764
79.6764	DCB_int_01 - phones	IH0	79.7064
79.6764	DCB_int_01 - words	in	79.7564
79.7064	DCB_int_01 - phones	N	79.7564
79.7564	DCB_int_01 - phones	D	79.8164
79.7564	DCB_int_01 - words	dc	80.0464
79.8164	DCB_int_01 - phones	IY1	79.9064
79.9064	DCB_int_01 - phones	S	79.9764
79.9764	DCB_int_01 - phones	IY1	80.0464
80.0464	DCB_int_01 - phones	AO1	80.1364
80.0464	DCB_int_01 - words	all	80.1664
80.1364	DCB_int_01 - phones	L	80.1664
80.1664	DCB_int_01 - phones	HH	80.1964
80.1664	DCB_int_01 - words	his	80.2964
80.1964	DCB_int_01 - phones	IH0	80.2264
80.2264	DCB_int_01 - phones	Z	80.2964
80.2964	DCB_int_01 - phones	L	80.3564
80.2964	DCB_int_01 - words	life	80.4864
80.3564	DCB_int_01 - phones	AY1	80.4064
80.4064	DCB_int_01 - phones	F	80.4864
80.4864	DCB_int_01 - phones	F	80.5364
80.4864	DCB_int_01 - words	for	80.6064
80.5364	DCB_int_01 - phones	AO1	80.5664
80.5664	DCB_int_01 - phones	R	80.6064
80.6064	DCB_int_01 - phones	IH0	80.6464
80.6064	DCB_int_01 - words	except	80.8864
80.6464	DCB_int_01 - phones	K	80.6764
80.6764	DCB_int_01 - phones	S	80.7564
80.7564	DCB_int_01 - phones	EH1	80.8064
80.8064	DCB_int_01 - phones	P	80.8564
80.8564	DCB_int_01 - phones	T	80.8864
80.8864	DCB_int_01 - phones	L	80.9264
80.8864	DCB_int_01 - words	like	81.0764
80.9264	DCB_int_01 - phones	AY1	80.9764
80.9764	DCB_int_01 - phones	K	81.0764
81.0764	DCB_int_01 - phones	TH	81.1464
81.0764	DCB_int_01 - words	three	81.2964
81.1464	DCB_int_01 - phones	R	81.2264
81.2264	DCB_int_01 - phones	IY1	81.2964
81.2964	DCB_int_01 - phones	Y	81.3664
81.2964	DCB_int_01 - words	years	81.5264
81.3664	DCB_int_01 - phones	IH1	81.4364
81.4364	DCB_int_01 - phones	R	81.4964
81.4964	DCB_int_01 - phones	Z	81.5264
81.5264	DCB_int_01 - phones	HH	81.5964
81.5264	DCB_int_01 - words	he	81.6364
81.5964	DCB_int_01 - phones	IY1	81.6364
81.6364	DCB_int_01 - phones	L	81.6964
81.6364	DCB_int_01 - words	lived	81.8164
81.6964	DCB_int_01 - phones	IH1	81.7264
81.7264	DCB_int_01 - phones	V	81.7564
81.7564	DCB_int_01 - phones	D	81.8164
81.8164	DCB_int_01 - phones	IH0	81.8564
81.8164	DCB_int_01 - words	in	81.9064
81.8564	DCB_int_01 - phones	N	81.9064
81.9064	DCB_int_01 - phones	B	81.9564
81.9064	DCB_int_01 - words	baltimore	82.5464
81.9564	DCB_int_01 - phones	AO1	82.0264
82.0264	DCB_int_01 - phones	L	82.0964
82.0964	DCB_int_01 - phones	T	82.1564
82.1564	DCB_int_01 - phones	AH0	82.1864
82.1864	DCB_int_01 - phones	M	82.2764
82.2764	DCB_int_01 - phones	AO2	82.3064
82.3064	DCB_int_01 - phones	R	82.5464
82.8824	DCB_int_01 - phones	AO1	83.2124
82.8824	DCB_int_01 - words	or	83.3424
83.2124	DCB_int_01 - phones	R	83.3424
83.3424	DCB_int_01 - phones	sp	83.3724
83.3724	DCB_int_01 - phones	Y	83.4524
83.3724	DCB_int_01 - words	you	83.4924
83.4524	DCB_int_01 - phones	UW1	83.4924
83.4924	DCB_int_01 - phones	N	83.5524
83.4924	DCB_int_01 - words	know	83.6424
83.5524	DCB_int_01 - phones	OW1	83.6424
83.6424	DCB_int_01 - phones	S	83.7324
83.6424	DCB_int_01 - words	so	83.7724
83.7324	DCB_int_01 - phones	OW1	83.7724
83.7724	DCB_int_01 - phones	M	83.8524
83.7724	DCB_int_01 - words	most	84.0124
83.8524	DCB_int_01 - phones	OW1	83.9624
83.9624	DCB_int_01 - phones	S	84.0124
84.0124	DCB_int_01 - phones	P	84.0824
84.0124	DCB_int_01 - words	people	84.4824
84.0824	DCB_int_01 - phones	IY1	84.1524
84.1524	DCB_int_01 - phones	P	84.2224
84.2224	DCB_int_01 - phones	AH0	84.2724
84.2724	DCB_int_01 - phones	L	84.4824
84.7196	DCB_int_01 - phones	AY1	84.8296
84.7196	DCB_int_01 - words	i	84.8296
84.8296	DCB_int_01 - phones	HH	84.8996
84.8296	DCB_int_01 - words	had	85.0296
84.8996	DCB_int_01 - phones	AE1	84.9396
84.9396	DCB_int_01 - phones	D	85.0296
85.0296	DCB_int_01 - phones	W	85.0896
85.0296	DCB_int_01 - words	one	85.2196
85.0896	DCB_int_01 - phones	AH1	85.1496
85.1496	DCB_int_01 - phones	N	85.2196
85.2196	DCB_int_01 - phones	L	85.2796
85.2196	DCB_int_01 - words	lady	85.4196
85.2796	DCB_int_01 - phones	EY1	85.3296
85.3296	DCB_int_01 - phones	D	85.3596
85.3596	DCB_int_01 - phones	IY0	85.4196
85.4196	DCB_int_01 - phones	SH	85.5496
85.4196	DCB_int_01 - words	she	85.5996
85.5496	DCB_int_01 - phones	IY1	85.5996
85.5996	DCB_int_01 - phones	L	85.6596
85.5996	DCB_int_01 - words	lived	85.7896
85.6596	DCB_int_01 - phones	IH1	85.6996
85.6996	DCB_int_01 - phones	V	85.7396
85.7396	DCB_int_01 - phones	D	85.7896
85.7896	DCB_int_01 - phones	AO1	85.8796
85.7896	DCB_int_01 - words	all	85.9196
85.8796	DCB_int_01 - phones	L	85.9196
85.9196	DCB_int_01 - phones	HH	85.9896
85.9196	DCB_int_01 - words	her	86.0496
85.9896	DCB_int_01 - phones	ER0	86.0496
86.0496	DCB_int_01 - phones	L	86.1296
86.0496	DCB_int_01 - words	life	86.2596
86.1296	DCB_int_01 - phones	AY1	86.1696
86.1696	DCB_int_01 - phones	F	86.2596
86.2596	DCB_int_01 - phones	AE1	86.2896
86.2596	DCB_int_01 - words	and	86.3696
86.2896	DCB_int_01 - phones	N	86.3696
86.3696	DCB_int_01 - phones	DH	86.4096
86.3696	DCB_int_01 - words	then	86.5896
86.4096	DCB_int_01 - phones	EH1	86.5196
86.5196	DCB_int_01 - phones	N	86.5896
86.5896	DCB_int_01 - phones	SH	86.6996
86.5896	DCB_int_01 - words	she	86.8496
86.6996	DCB_int_01 - phones	IY1	86.8496
86.9718	DCB_int_01 - phones	L	87.0818
86.9718	DCB_int_01 - words	left	87.2118
87.0818	DCB_int_01 - phones	EH1	87.1318
87.1318	DCB_int_01 - phones	F	87.1818
87.1818	DCB_int_01 - phones	T	87.2118
87.2118	DCB_int_01 - phones	T	87.2418
87.2118	DCB_int_01 - words	to	87.2818
87.2418	DCB_int_01 - phones	IH0	87.2818
87.2818	DCB_int_01 - phones	G	87.3418
87.2818	DCB_int_01 - words	go	87.3818
87.3418	DCB_int_01 - phones	OW1	87.3818
87.3818	DCB_int_01 - phones	T	87.4218
87.3818	DCB_int_01 - words	to	87.4618
87.4218	DCB_int_01 - phones	AH0	87.4618
87.4618	DCB_int_01 - phones	K	87.5918
87.4618	DCB_int_01 - words	college	87.9118
87.5918	DCB_int_01 - phones	AA1	87.6918
87.6918	DCB_int_01 - phones	L	87.7518
87.7518	DCB_int_01 - phones	IH0	87.8318
87.8318	DCB_int_01 - phones	JH	87.9118
87.9118	DCB_int_01 - phones	AH0	87.9618
87.9118	DCB_int_01 - words	and	88.0118
87.9618	DCB_int_01 - phones	N	88.0118
88.0118	DCB_int_01 - phones	SH	88.1018
88.0118	DCB_int_01 - words	she	88.1518
88.1018	DCB_int_01 - phones	IY1	88.1518
88.1518	DCB_int_01 - phones	sp	88.1918
88.3228	DCB_int_01 - phones	AE1	88.4328
88.3228	DCB_int_01 - words	after	88.6028
88.4328	DCB_int_01 - phones	F	88.5128
88.5128	DCB_int_01 - phones	T	88.5528
88.5528	DCB_int_01 - phones	ER0	88.6028
88.6028	DCB_int_01 - phones	S	88.6728
88.6028	DCB_int_01 - words	six	88.8028
88.6728	DCB_int_01 - phones	IH1	88.7128
88.7128	DCB_int_01 - phones	K	88.7528
88.7528	DCB_int_01 - phones	S	88.8028
88.8028	DCB_int_01 - phones	M	88.8328
88.8028	DCB_int_01 - words	months	88.9528
88.8328	DCB_int_01 - phones	AH1	88.8628
88.8628	DCB_int_01 - phones	N	88.8928
88.8928	DCB_int_01 - phones	TH	88.9228
88.9228	DCB_int_01 - phones	S	88.9528
88.9528	DCB_int_01 - phones	SH	89.0028
88.9528	DCB_int_01 - words	she	89.0428
89.0028	DCB_int_01 - phones	IY1	89.0428
89.0428	DCB_int_01 - phones	K	89.1328
89.0428	DCB_int_01 - words	came	89.2528
89.1328	DCB_int_01 - phones	EY1	89.2028
89.2028	DCB_int_01 - phones	M	89.2528
89.2528	DCB_int_01 - phones	B	89.3128
89.2528	DCB_int_01 - words	back	89.4728
89.3128	DCB_int_01 - phones	AE1	89.3928
89.3928	DCB_int_01 - phones	K	89.4728
89.4728	DCB_int_01 - phones	AH0	89.5028
89.4728	DCB_int_01 - words	and	89.5428
89.5028	DCB_int_01 - phones	N	89.5428
89.5428	DCB_int_01 - phones	DH	89.5828
89.5428	DCB_int_01 - words	then	89.6628
89.5828	DCB_int_01 - phones	EH1	89.6128
89.6128	DCB_int_01 - phones	N	89.6628
89.6628	DCB_int_01 - phones	SH	89.7628
89.6628	DCB_int_01 - words	she	89.8028
89.7628	DCB_int_01 - phones	IY1	89.8028
89.8028	DCB_int_01 - phones	W	89.8728
89.8028	DCB_int_01 - words	went	89.9928
89.8728	DCB_int_01 - phones	EH1	89.9228
89.9228	DCB_int_01 - phones	N	89.9628
89.9628	DCB_int_01 - phones	T	89.9928
89.9928	DCB_int_01 - phones	T	90.0728
89.9928	DCB_int_01 - words	to	90.1128
90.0728	DCB_int_01 - phones	UW1	90.1128
90.1128	DCB_int_01 - phones	Y	90.2128
90.1128	DCB_int_01 - words	udc	90.6728
90.2128	DCB_int_01 - phones	UW1	90.2728
90.2728	DCB_int_01 - phones	D	90.3228
90.3228	DCB_int_01 - phones	IY1	90.4428
90.4428	DCB_int_01 - phones	S	90.5628
90.5628	DCB_int_01 - phones	IY1	90.6728
90.6728	DCB_int_01 - phones	S	90.7628
90.6728	DCB_int_01 - words	so	91.0128
90.7628	DCB_int_01 - phones	OW1	91.0128
91.7734	DCB_int_01 - phones	IY1	92.0234
91.7734	DCB_int_01 - words	e	92.0234
92.0234	DCB_int_01 - phones	IH1	92.2434
92.0234	DCB_int_01 - words	it	92.3734
92.2434	DCB_int_01 - phones	T	92.3734
92.3734	DCB_int_01 - phones	S	92.6334
92.3734	DCB_int_01 - words	s	92.6334
92.8458	DCB_int_01 - phones	sil	92.8758
92.8758	DCB_int_01 - phones	AY1	92.9658
92.8758	DCB_int_01 - words	i've	93.0358
92.9658	DCB_int_01 - phones	V	93.0358
93.0358	DCB_int_01 - phones	G	93.0958
93.0358	DCB_int_01 - words	gotten	93.3158
93.0958	DCB_int_01 - phones	AA1	93.1858
93.1858	DCB_int_01 - phones	T	93.2258
93.2258	DCB_int_01 - phones	AH0	93.2558
93.2558	DCB_int_01 - phones	N	93.3158
93.3158	DCB_int_01 - phones	S	93.3658
93.3158	DCB_int_01 - words	some	93.5158
93.3658	DCB_int_01 - phones	AH1	93.3958
93.3958	DCB_int_01 - phones	M	93.5158
93.5158	DCB_int_01 - phones	L	93.5858
93.5158	DCB_int_01 - words	luck	93.6958
93.5858	DCB_int_01 - phones	AH1	93.6658
93.6658	DCB_int_01 - phones	K	93.6958
93.6958	DCB_int_01 - phones	sp	93.7258
93.7258	DCB_int_01 - phones	AY1	93.8058
93.7258	DCB_int_01 - words	i've	93.8458
93.8058	DCB_int_01 - phones	V	93.8458
93.8458	DCB_int_01 - phones	G	93.9058
93.8458	DCB_int_01 - words	gotten	94.1158
93.9058	DCB_int_01 - phones	AA1	93.9658
93.9658	DCB_int_01 - phones	T	94.0158
94.0158	DCB_int_01 - phones	AH0	94.0458
94.0458	DCB_int_01 - phones	N	94.1158
94.1158	DCB_int_01 - phones	L	94.1758
94.1158	DCB_int_01 - words	lucky	94.3958
94.1758	DCB_int_01 - phones	AH1	94.2658
94.2658	DCB_int_01 - phones	K	94.3458
94.3458	DCB_int_01 - phones	IY0	94.3958
94.3958	DCB_int_01 - phones	W	94.4658
94.3958	DCB_int_01 - words	with	94.5658
94.4658	DCB_int_01 - phones	IH1	94.5258
94.5258	DCB_int_01 - phones	TH	94.5658
94.5658	DCB_int_01 - phones	S	94.6858
94.5658	DCB_int_01 - words	some	94.9558
94.6858	DCB_int_01 - phones	AH1	94.8458
94.8458	DCB_int_01 - phones	M	94.9558
94.9558	DCB_int_01 - phones	B	95.0058
94.9558	DCB_int_01 - words	but	95.2058
95.0058	DCB_int_01 - phones	AH1	95.1058
95.1058	DCB_int_01 - phones	T	95.2058
95.2058	DCB_int_01 - phones	S	95.2958
95.2058	DCB_int_01 - words	sometimes	95.6258
95.2958	DCB_int_01 - phones	AH1	95.3358
95.3358	DCB_int_01 - phones	M	95.4058
95.4058	DCB_int_01 - phones	T	95.4558
95.4558	DCB_int_01 - phones	AY2	95.5058
95.5058	DCB_int_01 - phones	M	95.5658
95.5658	DCB_int_01 - phones	Z	95.6258
95.6258	DCB_int_01 - phones	Y	95.6558
95.6258	DCB_int_01 - words	you	95.6858
95.6558	DCB_int_01 - phones	UW1	95.6858
95.6858	DCB_int_01 - phones	D	95.7258
95.6858	DCB_int_01 - words	don't	95.8758
95.7258	DCB_int_01 - phones	OW1	95.8158
95.8158	DCB_int_01 - phones	N	95.8758
95.8758	DCB_int_01 - phones	S	96.0258
95.8758	DCB_int_01 - words	see	96.2258
96.0258	DCB_int_01 - phones	IY1	96.2258
96.2258	DCB_int_01 - words	a	96.3358
96.2258	DCB_int_01 - phones	AH0	96.3358
96.3358	DCB_int_01 - phones	L	96.4058
96.3358	DCB_int_01 - words	lot	96.5858
96.4058	DCB_int_01 - phones	AA1	96.4958
96.4958	DCB_int_01 - phones	T	96.5858
96.5858	DCB_int_01 - phones	DH	96.6258
96.5858	DCB_int_01 - words	that	96.7458
96.6258	DCB_int_01 - phones	AH0	96.7158
96.7158	DCB_int_01 - phones	T	96.7458
96.7458	DCB_int_01 - phones	sp	96.9335
96.9335	DCB_int_01 - phones	D	96.9935
96.9335	DCB_int_01 - words	done	97.0535
96.9935	DCB_int_01 - phones	AH1	97.0235
97.0235	DCB_int_01 - phones	N	97.0535
97.0535	DCB_int_01 - phones	sp	97.1735
97.1735	DCB_int_01 - phones	EH1	97.2935
97.1735	DCB_int_01 - words	everything	97.6535
97.2935	DCB_int_01 - phones	V	97.3735
97.3735	DCB_int_01 - phones	R	97.4335
97.4335	DCB_int_01 - phones	IY0	97.4935
97.4935	DCB_int_01 - phones	TH	97.5735
97.5735	DCB_int_01 - phones	IH2	97.6235
97.6235	DCB_int_01 - phones	NG	97.6535
97.6535	DCB_int_01 - phones	sp	98.7879
98.2018	DCB_se2_ag4_f_01 - phones	R	98.2918
98.2018	DCB_se2_ag4_f_01 - words	right	98.3818
98.2918	DCB_se2_ag4_f_01 - phones	AY1	98.3518
98.3518	DCB_se2_ag4_f_01 - phones	T	98.3818
98.3818	DCB_se2_ag4_f_01 - phones	HH	98.4618
98.3818	DCB_se2_ag4_f_01 - words	here	98.6018
98.4618	DCB_se2_ag4_f_01 - phones	IY1	98.5718
98.5718	DCB_se2_ag4_f_01 - phones	R	98.6018
98.6018	DCB_se2_ag4_f_01 - phones	sp	98.7518
98.7879	DCB_int_01 - phones	M	98.9679
98.7879	DCB_int_01 - words	mm-hm	99.1579
98.9679	DCB_int_01 - phones	HH	99.0179
99.0179	DCB_int_01 - phones	M	99.1579
99.0650	DCB_se2_ag4_f_01 - phones	Y	99.3250
99.0650	DCB_se2_ag4_f_01 - words	yeah	99.5450
99.3250	DCB_se2_ag4_f_01 - phones	AE1	99.5450
99.7458	DCB_se2_ag4_f_01 - phones	sil	99.7758
99.7758	DCB_se2_ag4_f_01 - phones	Y	99.9758
99.7758	DCB_se2_ag4_f_01 - words	yeah	100.2258
99.9758	DCB_se2_ag4_f_01 - phones	AE1	100.2258
100.2258	DCB_se2_ag4_f_01 - phones	sp	100.3358
100.3358	DCB_se2_ag4_f_01 - phones	Y	100.6358
100.3358	DCB_se2_ag4_f_01 - words	yeah	100.8858
100.6358	DCB_se2_ag4_f_01 - phones	AE1	100.8858
100.8858	DCB_se2_ag4_f_01 - phones	sp	100.9658
100.9658	DCB_se2_ag4_f_01 - phones	DH	101.0158
100.9658	DCB_se2_ag4_f_01 - words	this	101.1558
101.0158	DCB_se2_ag4_f_01 - phones	IH1	101.0858
101.0858	DCB_se2_ag4_f_01 - phones	S	101.1558
101.1558	DCB_se2_ag4_f_01 - phones	IH0	101.2158
101.1558	DCB_se2_ag4_f_01 - words	is	101.2858
101.2158	DCB_se2_ag4_f_01 - phones	Z	101.2858
101.2858	DCB_se2_ag4_f_01 - phones	HH	101.4158
101.2858	DCB_se2_ag4_f_01 - words	home	101.7258
101.4158	DCB_se2_ag4_f_01 - phones	OW1	101.6258
101.6258	DCB_se2_ag4_f_01 - phones	M	101.7258
101.7258	DCB_se2_ag4_f_01 - phones	AH1	101.9858
101.7258	DCB_se2_ag4_f_01 - words	um	102.1658
101.9858	DCB_se2_ag4_f_01 - phones	M	102.1658
102.1658	DCB_se2_ag4_f_01 - phones	sp	102.1958
103.3351	DCB_se2_ag4_f_01 - phones	M	103.4351
103.3351	DCB_se2_ag4_f_01 - words	my	103.4851
103.4351	DCB_se2_ag4_f_01 - phones	AY1	103.4851
103.4851	DCB_se2_ag4_f_01 - phones	M	103.6051
103.4851	DCB_se2_ag4_f_01 - words	mom	103.8251
103.6051	DCB_se2_ag4_f_01 - phones	AA1	103.7551
103.7551	DCB_se2_ag4_f_01 - phones	M	103.8251
103.8251	DCB_se2_ag4_f_01 - phones	IH0	103.8651
103.8251	DCB_se2_ag4_f_01 - words	is	103.9451
103.8651	DCB_se2_ag4_f_01 - phones	Z	103.9451
103.9451	DCB_se2_ag4_f_01 - phones	N	104.0051
103.9451	DCB_se2_ag4_f_01 - words	not	104.1251
104.0051	DCB_se2_ag4_f_01 - phones	AA1	104.0751
104.0751	DCB_se2_ag4_f_01 - phones	T	104.1251
104.1251	DCB_se2_ag4_f_01 - phones	ER0	104.2451
104.1251	DCB_se2_ag4_f_01 - words	originally	104.5551
104.2451	DCB_se2_ag4_f_01 - phones	IH1	104.2951
104.2951	DCB_se2_ag4_f_01 - phones	JH	104.3551
104.3551	DCB_se2_ag4_f_01 - phones	N	104.3851
104.3851	DCB_se2_ag4_f_01 - phones	AH0	104.4251
104.4251	DCB_se2_ag4_f_01 - phones	L	104.4851
104.4851	DCB_se2_ag4_f_01 - phones	IY0	104.5551
104.5551	DCB_se2_ag4_f_01 - phones	F	104.6351
104.5551	DCB_se2_ag4_f_01 - words	from	104.7551
104.6351	DCB_se2_ag4_f_01 - phones	ER0	104.7051
104.7051	DCB_se2_ag4_f_01 - phones	M	104.7551
104.7551	DCB_se2_ag4_f_01 - phones	D	104.8051
104.7551	DCB_se2_ag4_f_01 - words	dc	105.1051
104.8051	DCB_se2_ag4_f_01 - phones	IY1	104.9251
104.9251	DCB_se2_ag4_f_01 - phones	S	105.0451
105.0451	DCB_se2_ag4_f_01 - phones	IY1	105.1051
105.1051	DCB_se2_ag4_f_01 - phones	B	105.1551
105.1051	DCB_se2_ag4_f_01 - words	but	105.2351
105.1551	DCB_se2_ag4_f_01 - phones	AH1	105.1851
105.1851	DCB_se2_ag4_f_01 - phones	T	105.2351
105.2351	DCB_se2_ag4_f_01 - phones	M	105.2951
105.2351	DCB_se2_ag4_f_01 - words	my	105.3751
105.2951	DCB_se2_ag4_f_01 - phones	AY1	105.3751
105.3751	DCB_se2_ag4_f_01 - phones	D	105.5051
105.3751	DCB_se2_ag4_f_01 - words	dad	105.7851
105.5051	DCB_se2_ag4_f_01 - phones	AE1	105.7351
105.7351	DCB_se2_ag4_f_01 - phones	D	105.7851
105.7851	DCB_se2_ag4_f_01 - phones	IH1	105.8451
105.7851	DCB_se2_ag4_f_01 - words	is	105.9851
105.8451	DCB_se2_ag4_f_01 - phones	Z	105.9851
105.9851	DCB_se2_ag4_f_01 - phones	sp	108.1294
105.9871	DCB_int_01 - phones	sil	106.0171
106.0171	DCB_int_01 - phones	OW2	106.1171
106.0171	DCB_int_01 - words	okay	106.2771
106.1171	DCB_int_01 - phones	K	106.2071
106.2071	DCB_int_01 - phones	EY1	106.2771
106.2771	DCB_int_01 - phones	W	106.3271
106.2771	DCB_int_01 - words	where	106.4671
106.3271	DCB_int_01 - phones	EH1	106.3871
106.3871	DCB_int_01 - phones	R	106.4671
106.4671	DCB_int_01 - phones	S	106.5371
106.4671	DCB_int_01 - words	s	106.5371
106.5371	DCB_int_01 - phones	sp	106.5671
106.5671	DCB_int_01 - phones	OW2	106.6771
106.5671	DCB_int_01 - words	okay	106.8071
106.6771	DCB_int_01 - phones	K	106.7671
106.7671	DCB_int_01 - phones	EY1	106.8071
106.8071	DCB_int_01 - phones	DH	106.8571
106.8071	DCB_int_01 - words	that	106.9771
106.8571	DCB_int_01 - phones	AE1	106.8971
106.8971	DCB_int_01 - phones	T	106.9771
106.9771	DCB_int_01 - words	s	107.0171
106.9771	DCB_int_01 - phones	S	107.0171
107.0171	DCB_int_01 - phones	AH0	107.0871
107.0171	DCB_int_01 - words	a	107.0871
107.0871	DCB_int_01 - phones	G	107.1371
107.0871	DCB_int_01 - words	good	107.1971
107.1371	DCB_int_01 - phones	UH1	107.1671
107.1671	DCB_int_01 - phones	D	107.1971
107.1971	DCB_int_01 - phones	W	107.2671
107.1971	DCB_int_01 - words	where	107.3771
107.2671	DCB_int_01 - phones	EH1	107.3271
107.3271	DCB_int_01 - phones	R	107.3771
107.3771	DCB_int_01 - words	s	107.4171
107.3771	DCB_int_01 - phones	S	107.4171
107.4171	DCB_int_01 - phones	M	107.5071
107.4171	DCB_int_01 - words	mom	107.6471
107.5071	DCB_int_01 - phones	AA1	107.5771
107.5771	DCB_int_01 - phones	M	107.6471
107.6471	DCB_int_01 - phones	F	107.7271
107.6471	DCB_int_01 - words	from	107.8871
107.7271	DCB_int_01 - phones	R	107.7671
107.7671	DCB_int_01 - phones	AH1	107.8371
107.8371	DCB_int_01 - phones	M	107.8871
107.8871	DCB_int_01 - phones	sp	107.9371
108.1294	DCB_se2_ag4_f_01 - phones	M	108.1594
108.1294	DCB_se2_ag4_f_01 - words	my	108.2094
108.1594	DCB_se2_ag4_f_01 - phones	AY1	108.2094
108.2094	DCB_se2_ag4_f_01 - phones	M	108.2994
108.2094	DCB_se2_ag4_f_01 - words	mother	108.4694
108.2994	DCB_se2_ag4_f_01 - phones	AH1	108.3494
108.3494	DCB_se2_ag4_f_01 - phones	DH	108.4094
108.4094	DCB_se2_ag4_f_01 - phones	ER0	108.4694
108.4694	DCB_se2_ag4_f_01 - phones	IH0	108.5094
108.4694	DCB_se2_ag4_f_01 - words	is	108.5594
108.5094	DCB_se2_ag4_f_01 - phones	Z	108.5594
108.5594	DCB_se2_ag4_f_01 - phones	F	108.6294
108.5594	DCB_se2_ag4_f_01 - words	from	108.7494
108.6294	DCB_se2_ag4_f_01 - phones	R	108.6594
108.6594	DCB_se2_ag4_f_01 - phones	AH1	108.6894
108.6894	DCB_se2_ag4_f_01 - phones	M	108.7494
108.7494	DCB_se2_ag4_f_01 - phones	AH0	108.8194
108.7494	DCB_se2_ag4_f_01 - words	augusta	109.1394
108.8194	DCB_se2_ag4_f_01 - phones	G	108.8894
108.8894	DCB_se2_ag4_f_01 - phones	AH1	108.9594
108.9594	DCB_se2_ag4_f_01 - phones	S	109.0094
109.0094	DCB_se2_ag4_f_01 - phones	T	109.0894
109.0894	DCB_se2_ag4_f_01 - phones	AH0	109.1394
109.1394	DCB_se2_ag4_f_01 - phones	JH	109.2594
109.1394	DCB_se2_ag4_f_01 - words	georgia	109.6094
109.2594	DCB_se2_ag4_f_01 - phones	AO1	109.3594
109.3594	DCB_se2_ag4_f_01 - phones	R	109.4394
109.4394	DCB_se2_ag4_f_01 - phones	JH	109.5194
109.5194	DCB_se2_ag4_f_01 - phones	AH0	109.6094
109.6094	DCB_se2_ag4_f_01 - phones	sp	112.5167
109.9739	DCB_int_01 - phones	OW1	110.6939
109.9739	DCB_int_01 - words	oh	110.6939
110.7517	DCB_int_01 - words	i	110.8617
110.7517	DCB_int_01 - phones	AY1	110.8617
110.8617	DCB_int_01 - phones	sp	110.8917
110.8917	DCB_int_01 - phones	L	110.9617
110.8917	DCB_int_01 - words	lived	111.0717
110.9617	DCB_int_01 - phones	IH1	111.0117
111.0117	DCB_int_01 - phones	V	111.0417
111.0417	DCB_int_01 - phones	D	111.0717
111.0717	DCB_int_01 - phones	sp	111.1017
111.1017	DCB_int_01 - phones	DH	111.1617
111.1017	DCB_int_01 - words	there	111.2217
111.1617	DCB_int_01 - phones	EH1	111.1917
111.1917	DCB_int_01 - phones	R	111.2217
111.2217	DCB_int_01 - phones	sp	111.2917
111.2917	DCB_int_01 - phones	F	111.3217
111.2917	DCB_int_01 - words	for	111.4817
111.3217	DCB_int_01 - phones	ER0	111.4817
111.4817	DCB_int_01 - phones	sp	111.5117
111.5117	DCB_int_01 - words	a	111.5417
111.5117	DCB_int_01 - phones	AH0	111.5417
111.5417	DCB_int_01 - phones	F	111.5717
111.5417	DCB_int_01 - words	few	111.7617
111.5717	DCB_int_01 - phones	Y	111.6017
111.6017	DCB_int_01 - phones	UW1	111.7617
111.7617	DCB_int_01 - phones	sp	111.9317
111.9317	DCB_int_01 - phones	M	111.9617
111.9317	DCB_int_01 - words	months	112.1917
111.9617	DCB_int_01 - phones	AH1	111.9917
111.9917	DCB_int_01 - phones	N	112.0217
112.0217	DCB_int_01 - phones	TH	112.0517
112.0517	DCB_int_01 - phones	S	112.1917
112.5167	DCB_se2_ag4_f_01 - phones	AH1	112.6467
112.5167	DCB_se2_ag4_f_01 - words	uh-huh	112.9867
112.6467	DCB_se2_ag4_f_01 - phones	HH	112.8167
112.8167	DCB_se2_ag4_f_01 - phones	AH1	112.9867
112.9867	DCB_se2_ag4_f_01 - phones	sp	113.0567
113.5445	DCB_int_01 - phones	sil	113.5745
113.5745	DCB_int_01 - phones	AE1	113.6645
113.5745	DCB_int_01 - words	and	113.7645
113.6645	DCB_int_01 - phones	N	113.7645
113.7645	DCB_int_01 - phones	D	113.8645
113.7645	DCB_int_01 - words	dad	114.0245
113.8645	DCB_int_01 - phones	AE1	113.9945
113.9945	DCB_int_01 - phones	D	114.0245
114.0245	DCB_int_01 - phones	IH1	114.0645
114.0245	DCB_int_01 - words	is	114.1245
114.0645	DCB_int_01 - phones	Z	114.1245
114.1245	DCB_int_01 - phones	F	114.1945
114.1245	DCB_int_01 - words	from	114.2845
114.1945	DCB_int_01 - phones	ER0	114.2545
114.2545	DCB_int_01 - phones	M	114.2845
114.2845	DCB_int_01 - phones	D	114.3245
114.2845	DCB_int_01 - words	dc	114.7445
114.3245	DCB_int_01 - phones	IY1	114.4445
114.4445	DCB_int_01 - phones	S	114.5345
114.5345	DCB_int_01 - phones	IY1	114.7445
114.8221	DCB_se2_ag4_f_01 - phones	M	114.9121
114.8221	DCB_se2_ag4_f_01 - words	my	115.0021
114.9121	DCB_se2_ag4_f_01 - phones	AY1	115.0021
115.0021	DCB_se2_ag4_f_01 - phones	F	115.1021
115.0021	DCB_se2_ag4_f_01 - words	father	115.3021
115.1021	DCB_se2_ag4_f_01 - phones	AA1	115.2021
115.2021	DCB_se2_ag4_f_01 - phones	DH	115.2621
115.2621	DCB_se2_ag4_f_01 - phones	ER0	115.3021
115.3021	DCB_se2_ag4_f_01 - phones	Z	115.3821
115.3021	DCB_se2_ag4_f_01 - words	s	115.3821
115.3821	DCB_se2_ag4_f_01 - phones	F	115.4221
115.3821	DCB_se2_ag4_f_01 - words	from	115.5021
115.4221	DCB_se2_ag4_f_01 - phones	ER0	115.4621
115.4621	DCB_se2_ag4_f_01 - phones	M	115.5021
115.5021	DCB_se2_ag4_f_01 - phones	D	115.5821
115.5021	DCB_se2_ag4_f_01 - words	dc	116.0121
115.5821	DCB_se2_ag4_f_01 - phones	IY1	115.6921
115.6921	DCB_se2_ag4_f_01 - phones	S	115.8721
115.8721	DCB_se2_ag4_f_01 - phones	IY1	116.0121
116.0121	DCB_se2_ag4_f_01 - phones	M	116.1021
116.0121	DCB_se2_ag4_f_01 - words	my	116.1621
116.1021	DCB_se2_ag4_f_01 - phones	AY1	116.1621
116.1621	DCB_se2_ag4_f_01 - phones	M	116.2421
116.1621	DCB_se2_ag4_f_01 - words	mother	116.4221
116.2421	DCB_se2_ag4_f_01 - phones	AH1	116.2821
116.2821	DCB_se2_ag4_f_01 - phones	DH	116.3521
116.3521	DCB_se2_ag4_f_01 - phones	ER0	116.4221
116.4221	DCB_se2_ag4_f_01 - phones	K	116.5221
116.4221	DCB_se2_ag4_f_01 - words	came	116.6721
116.5221	DCB_se2_ag4_f_01 - phones	EY1	116.5921
116.5921	DCB_se2_ag4_f_01 - phones	M	116.6721
116.6721	DCB_se2_ag4_f_01 - phones	T	116.7221
116.6721	DCB_se2_ag4_f_01 - words	to	116.7521
116.7221	DCB_se2_ag4_f_01 - phones	IH0	116.7521
116.7521	DCB_se2_ag4_f_01 - phones	D	116.8221
116.7521	DCB_se2_ag4_f_01 - words	dc	117.1121
116.8221	DCB_se2_ag4_f_01 - phones	IY1	116.9321
116.9321	DCB_se2_ag4_f_01 - phones	S	117.0521
117.0521	DCB_se2_ag4_f_01 - phones	IY1	117.1121
117.1121	DCB_se2_ag4_f_01 - phones	W	117.1721
117.1121	DCB_se2_ag4_f_01 - words	when	117.2521
117.1721	DCB_se2_ag4_f_01 - phones	IH1	117.2021
117.2021	DCB_se2_ag4_f_01 - phones	N	117.2521
117.2521	DCB_se2_ag4_f_01 - phones	SH	117.3521
117.2521	DCB_se2_ag4_f_01 - words	she	117.3821
117.3521	DCB_se2_ag4_f_01 - phones	IY1	117.3821
117.3821	DCB_se2_ag4_f_01 - phones	sp	117.4121
117.4121	DCB_se2_ag4_f_01 - phones	W	117.4421
117.4121	DCB_se2_ag4_f_01 - words	was	117.5821
117.4421	DCB_se2_ag4_f_01 - phones	AH0	117.4721
117.4721	DCB_se2_ag4_f_01 - phones	Z	117.5821
117.5821	DCB_se2_ag4_f_01 - phones	TH	117.6621
117.5821	DCB_se2_ag4_f_01 - words	thirteen	118.3221
117.6621	DCB_se2_ag4_f_01 - phones	ER1	117.8121
117.8121	DCB_se2_ag4_f_01 - phones	T	117.9521
117.9521	DCB_se2_ag4_f_01 - phones	IY1	118.0621
118.0621	DCB_se2_ag4_f_01 - phones	N	118.3221
118.3221	DCB_se2_ag4_f_01 - phones	sp	118.3521
118.3521	DCB_se2_ag4_f_01 - phones	AH0	118.4121
118.3521	DCB_se2_ag4_f_01 - words	and	118.4821
118.4121	DCB_se2_ag4_f_01 - phones	N	118.4521
118.4521	DCB_se2_ag4_f_01 - phones	D	118.4821
118.4821	DCB_se2_ag4_f_01 - phones	N	118.5521
118.4821	DCB_se2_ag4_f_01 - words	never	118.7921
118.5521	DCB_se2_ag4_f_01 - phones	EH1	118.6121
118.6121	DCB_se2_ag4_f_01 - phones	V	118.7021
118.7021	DCB_se2_ag4_f_01 - phones	ER0	118.7921
118.7921	DCB_se2_ag4_f_01 - phones	W	118.8621
118.7921	DCB_se2_ag4_f_01 - words	went	118.9621
118.8621	DCB_se2_ag4_f_01 - phones	EH1	118.9021
118.9021	DCB_se2_ag4_f_01 - phones	N	118.9321
118.9321	DCB_se2_ag4_f_01 - phones	T	118.9621
118.9621	DCB_se2_ag4_f_01 - phones	sp	119.0421
119.0421	DCB_se2_ag4_f_01 - phones	B	119.1021
119.0421	DCB_se2_ag4_f_01 - words	back	119.5321
119.1021	DCB_se2_ag4_f_01 - phones	AE1	119.3821
119.3821	DCB_se2_ag4_f_01 - phones	K	119.5321
120.1087	DCB_int_01 - phones	S	120.2187
120.1087	DCB_int_01 - words	so	120.2687
120.2187	DCB_int_01 - phones	OW1	120.2687
120.2687	DCB_int_01 - phones	SH	120.3587
120.2687	DCB_int_01 - words	she	120.3987
120.3587	DCB_int_01 - phones	IY1	120.3987
120.3987	DCB_int_01 - phones	Z	120.4587
120.3987	DCB_int_01 - words	s	120.4587
120.4587	DCB_int_01 - phones	K	120.5387
120.4587	DCB_int_01 - words	kind	120.6487
120.5387	DCB_int_01 - phones	AY1	120.5987
120.5987	DCB_int_01 - phones	N	120.6487
120.6487	DCB_int_01 - phones	AH0	120.6787
120.6487	DCB_int_01 - words	of	120.7287
120.6787	DCB_int_01 - phones	V	120.7287
120.7287	DCB_int_01 - phones	F	120.7887
120.7287	DCB_int_01 - words	from	120.8987
120.7887	DCB_int_01 - phones	ER0	120.8487
120.8487	DCB_int_01 - phones	M	120.8987
120.8987	DCB_int_01 - phones	sp	120.9887
120.9887	DCB_int_01 - phones	D	121.0187
120.9887	DCB_int_01 - words	dc	121.2387
121.0187	DCB_int_01 - phones	IY1	121.0987
121.0987	DCB_int_01 - phones	S	121.2087
121.2087	DCB_int_01 - phones	IY1	121.2387
121.2387	DCB_int_01 - phones	sp	121.3987
121.4703	DCB_se2_ag4_f_01 - phones	sil	121.5103
121.5103	DCB_se2_ag4_f_01 - phones	N	121.6203
121.5103	DCB_se2_ag4_f_01 - words	no	121.8003
121.6203	DCB_se2_ag4_f_01 - phones	OW1	121.8003
121.8003	DCB_se2_ag4_f_01 - phones	SH	121.9403
121.8003	DCB_se2_ag4_f_01 - words	she	122.0103
121.9403	DCB_se2_ag4_f_01 - phones	IY1	122.0103
122.0103	DCB_se2_ag4_f_01 - phones	IH0	122.0503
122.0103	DCB_se2_ag4_f_01 - words	is	122.1703
122.0503	DCB_se2_ag4_f_01 - phones	Z	122.1703
122.1703	DCB_se2_ag4_f_01 - phones	N	122.2303
122.1703	DCB_se2_ag4_f_01 - words	not	122.3803
122.2303	DCB_se2_ag4_f_01 - phones	AA1	122.3403
122.3403	DCB_se2_ag4_f_01 - phones	T	122.3803
122.3656	DCB_int_01 - phones	SH	122.4856
122.3656	DCB_int_01 - words	she	122.5156
122.3803	DCB_se2_ag4_f_01 - phones	sp	122.4103
122.4103	DCB_se2_ag4_f_01 - phones	K	122.5203
122.4103	DCB_se2_ag4_f_01 - words	kind	122.6203
122.4856	DCB_int_01 - phones	IY1	122.5156
122.5156	DCB_int_01 - phones	EH1	123.1656
122.5156	DCB_int_01 - words	s	123.2856
122.5203	DCB_se2_ag4_f_01 - phones	AY1	122.5803
122.5803	DCB_se2_ag4_f_01 - phones	N	122.6203
122.6203	DCB_se2_ag4_f_01 - phones	AH0	122.7103
122.6203	DCB_se2_ag4_f_01 - words	of	122.7403
122.7103	DCB_se2_ag4_f_01 - phones	V	122.7403
122.7403	DCB_se2_ag4_f_01 - phones	sp	123.0303
123.0303	DCB_se2_ag4_f_01 - phones	DH	123.0903
123.0303	DCB_se2_ag4_f_01 - words	that	123.2003
123.0903	DCB_se2_ag4_f_01 - phones	AE1	123.1303
123.1303	DCB_se2_ag4_f_01 - phones	T	123.2003
123.1656	DCB_int_01 - phones	S	123.2856
123.2003	DCB_se2_ag4_f_01 - words	s	123.2803
123.2003	DCB_se2_ag4_f_01 - phones	S	123.2803
123.2803	DCB_se2_ag4_f_01 - phones	N	123.3403
123.2803	DCB_se2_ag4_f_01 - words	not	123.4803
123.2856	DCB_int_01 - phones	N	123.3456
123.2856	DCB_int_01 - words	not	123.4556
123.3403	DCB_se2_ag4_f_01 - phones	AA1	123.4203
123.3456	DCB_int_01 - phones	AA1	123.4156
123.4156	DCB_int_01 - phones	T	123.4556
123.4203	DCB_se2_ag4_f_01 - phones	T	123.4803
123.4556	DCB_int_01 - phones	spn	123.5756
123.4556	DCB_int_01 - words	<unk>	123.5756
123.4803	DCB_se2_ag4_f_01 - phones	K	123.5403
123.4803	DCB_se2_ag4_f_01 - words	considered	123.9403
123.5403	DCB_se2_ag4_f_01 - phones	AH0	123.5803
123.5756	DCB_int_01 - phones	sp	123.6156
123.5803	DCB_se2_ag4_f_01 - phones	N	123.6403
123.6156	DCB_int_01 - phones	D	123.6956
123.6156	DCB_int_01 - words	do	123.9156
123.6403	DCB_se2_ag4_f_01 - phones	S	123.6903
123.6903	DCB_se2_ag4_f_01 - phones	IH1	123.7703
123.6956	DCB_int_01 - phones	UW1	123.9156
123.7703	DCB_se2_ag4_f_01 - phones	D	123.8503
123.8503	DCB_se2_ag4_f_01 - phones	ER0	123.9103
123.9103	DCB_se2_ag4_f_01 - phones	D	123.9403
123.9156	DCB_int_01 - phones	sp	123.9456
123.9403	DCB_se2_ag4_f_01 - phones	D	124.0103
123.9403	DCB_se2_ag4_f_01 - words	dc	124.3203
124.0103	DCB_se2_ag4_f_01 - phones	IY1	124.1103
124.1103	DCB_se2_ag4_f_01 - phones	S	124.2403
124.1783	DCB_int_01 - phones	DH	124.2583
124.1783	DCB_int_01 - words	that	124.3583
124.2403	DCB_se2_ag4_f_01 - phones	IY1	124.3203
124.2583	DCB_int_01 - phones	AE1	124.2983
124.2983	DCB_int_01 - phones	T	124.3583
124.3203	DCB_se2_ag4_f_01 - phones	sp	124.4103
124.3583	DCB_int_01 - phones	Z	124.3883
124.3583	DCB_int_01 - words	s	124.3883
124.3883	DCB_int_01 - phones	N	124.4583
124.3883	DCB_int_01 - words	not	124.5883
124.4583	DCB_int_01 - phones	AA1	124.5383
124.5383	DCB_int_01 - phones	T	124.5883
124.5883	DCB_int_01 - phones	F	124.6183
124.5883	DCB_int_01 - words	from	124.7583
124.6183	DCB_int_01 - phones	R	124.6583
124.6583	DCB_int_01 - phones	AH1	124.6983
124.6983	DCB_int_01 - phones	M	124.7583
124.7583	DCB_int_01 - phones	D	124.8083
124.7583	DCB_int_01 - words	dc	124.9583
124.8083	DCB_int_01 - phones	IY1	124.8983
124.8983	DCB_int_01 - phones	S	124.9283
124.9283	DCB_int_01 - phones	IY1	124.9583
124.9383	DCB_se2_ag4_f_01 - phones	N	124.9983
124.9383	DCB_se2_ag4_f_01 - words	no	125.1983
124.9583	DCB_int_01 - phones	sp	126.2946
124.9983	DCB_se2_ag4_f_01 - phones	OW1	125.1983
125.1983	DCB_se2_ag4_f_01 - phones	Y	125.2783
125.1983	DCB_se2_ag4_f_01 - words	you're	125.3383
125.2783	DCB_se2_ag4_f_01 - phones	UH1	125.3083
125.3083	DCB_se2_ag4_f_01 - phones	R	125.3383
125.3383	DCB_se2_ag4_f_01 - phones	N	125.3783
125.3383	DCB_se2_ag4_f_01 - words	not	125.4983
125.3783	DCB_se2_ag4_f_01 - phones	AA1	125.4683
125.4683	DCB_se2_ag4_f_01 - phones	T	125.4983
125.4983	DCB_se2_ag4_f_01 - phones	W	125.5283
125.4983	DCB_se2_ag4_f_01 - words	when	125.6483
125.5283	DCB_se2_ag4_f_01 - phones	EH1	125.6183
125.6183	DCB_se2_ag4_f_01 - phones	N	125.6483
125.6483	DCB_se2_ag4_f_01 - phones	Y	125.7283
125.6483	DCB_se2_ag4_f_01 - words	you	125.7783
125.7283	DCB_se2_ag4_f_01 - phones	UW1	125.7783
125.7783	DCB_se2_ag4_f_01 - phones	N	125.8583
125.7783	DCB_se2_ag4_f_01 - words	not	126.0183
125.8583	DCB_se2_ag4_f_01 - phones	AA1	125.9783
125.9783	DCB_se2_ag4_f_01 - phones	T	126.0183
126.0183	DCB_se2_ag4_f_01 - phones	sp	126.0483
126.0483	DCB_se2_ag4_f_01 - phones	Y	126.1783
126.0483	DCB_se2_ag4_f_01 - words	you	126.2183
126.1783	DCB_se2_ag4_f_01 - phones	UW1	126.2183
126.2183	DCB_se2_ag4_f_01 - phones	HH	126.2683
126.2183	DCB_se2_ag4_f_01 - words	have	126.5183
126.2683	DCB_se2_ag4_f_01 - phones	AE1	126.3083
126.2946	DCB_int_01 - phones	Y	126.3346
126.2946	DCB_int_01 - words	you	126.3646
126.3083	DCB_se2_ag4_f_01 - phones	V	126.5183
126.3346	DCB_int_01 - phones	UW1	126.3646
126.3646	DCB_int_01 - phones	D	126.3946
126.3646	DCB_int_01 - words	didn't	126.5146
126.3946	DCB_int_01 - phones	IH1	126.4546
126.4546	DCB_int_01 - phones	N	126.4846
126.4846	DCB_int_01 - phones	T	126.5146
126.5146	DCB_int_01 - phones	sp	137.0569
126.5183	DCB_se2_ag4_f_01 - phones	G	126.5783
126.5183	DCB_se2_ag4_f_01 - words	got	126.8083
126.5783	DCB_se2_ag4_f_01 - phones	AA1	126.6783
126.6783	DCB_se2_ag4_f_01 - phones	T	126.8083
126.8083	DCB_se2_ag4_f_01 - phones	T	126.8883
126.8083	DCB_se2_ag4_f_01 - words	to	126.9883
126.8883	DCB_se2_ag4_f_01 - phones	IH0	126.9883
126.9883	DCB_se2_ag4_f_01 - phones	sp	127.0183
127.3491	DCB_se2_ag4_f_01 - phones	W	127.4191
127.3491	DCB_se2_ag4_f_01 - words	well	127.4991
127.4191	DCB_se2_ag4_f_01 - phones	EH1	127.4691
127.4691	DCB_se2_ag4_f_01 - phones	L	127.4991
127.4991	DCB_se2_ag4_f_01 - phones	AE1	127.5291
127.4991	DCB_se2_ag4_f_01 - words	at	127.6291
127.5291	DCB_se2_ag4_f_01 - phones	T	127.6291
127.6291	DCB_se2_ag4_f_01 - phones	W	127.7291
127.6291	DCB_se2_ag4_f_01 - words	one	127.9291
127.7291	DCB_se2_ag4_f_01 - phones	AH1	127.8191
127.8191	DCB_se2_ag4_f_01 - phones	N	127.9291
127.9291	DCB_se2_ag4_f_01 - phones	T	128.0791
127.9291	DCB_se2_ag4_f_01 - words	time	128.3191
128.0791	DCB_se2_ag4_f_01 - phones	AY1	128.2591
128.2591	DCB_se2_ag4_f_01 - phones	M	128.3191
128.3191	DCB_se2_ag4_f_01 - phones	W	128.3491
128.3191	DCB_se2_ag4_f_01 - words	when	128.4591
128.3491	DCB_se2_ag4_f_01 - phones	EH1	128.3991
128.3991	DCB_se2_ag4_f_01 - phones	N	128.4591
128.4591	DCB_se2_ag4_f_01 - phones	AY1	128.5891
128.4591	DCB_se2_ag4_f_01 - words	i	128.5891
128.5891	DCB_se2_ag4_f_01 - phones	W	128.6591
128.5891	DCB_se2_ag4_f_01 - words	was	128.7891
128.6591	DCB_se2_ag4_f_01 - phones	AH0	128.6991
128.6991	DCB_se2_ag4_f_01 - phones	Z	128.7891
128.7891	DCB_se2_ag4_f_01 - phones	K	128.8791
128.7891	DCB_se2_ag4_f_01 - words	coming	129.1491
128.8791	DCB_se2_ag4_f_01 - phones	AH1	128.9291
128.9291	DCB_se2_ag4_f_01 - phones	M	129.0191
129.0191	DCB_se2_ag4_f_01 - phones	IH0	129.0591
129.0591	DCB_se2_ag4_f_01 - phones	NG	129.1491
129.1491	DCB_se2_ag4_f_01 - phones	AH1	129.1891
129.1491	DCB_se2_ag4_f_01 - words	up	129.2791
129.1891	DCB_se2_ag4_f_01 - phones	P	129.2791
129.2791	DCB_se2_ag4_f_01 - phones	sp	129.3091
129.3091	DCB_se2_ag4_f_01 - phones	M	129.4091
129.3091	DCB_se2_ag4_f_01 - words	m-	129.4091
129.4091	DCB_se2_ag4_f_01 - phones	sp	129.5566
129.5566	DCB_se2_ag4_f_01 - phones	ER0	129.7866
129.5566	DCB_se2_ag4_f_01 - words	around	129.9966
129.7866	DCB_se2_ag4_f_01 - phones	AW1	129.9366
129.9366	DCB_se2_ag4_f_01 - phones	N	129.9666
129.9666	DCB_se2_ag4_f_01 - phones	D	129.9966
129.9966	DCB_se2_ag4_f_01 - phones	DH	130.0266
129.9966	DCB_se2_ag4_f_01 - words	the	130.0866
130.0266	DCB_se2_ag4_f_01 - phones	AH0	130.0866
130.0866	DCB_se2_ag4_f_01 - phones	T	130.2066
130.0866	DCB_se2_ag4_f_01 - words	time	130.3966
130.2066	DCB_se2_ag4_f_01 - phones	AY1	130.3266
130.3266	DCB_se2_ag4_f_01 - phones	M	130.3966
130.3966	DCB_se2_ag4_f_01 - phones	DH	130.4366
130.3966	DCB_se2_ag4_f_01 - words	they	130.5266
130.4366	DCB_se2_ag4_f_01 - phones	EY1	130.5266
130.5266	DCB_se2_ag4_f_01 - phones	W	130.5966
130.5266	DCB_se2_ag4_f_01 - words	would	130.6866
130.5966	DCB_se2_ag4_f_01 - phones	UH1	130.6366
130.6366	DCB_se2_ag4_f_01 - phones	D	130.6866
130.6866	DCB_se2_ag4_f_01 - phones	S	130.8066
130.6866	DCB_se2_ag4_f_01 - words	say	131.0066
130.8066	DCB_se2_ag4_f_01 - phones	EY1	131.0066
131.0066	DCB_se2_ag4_f_01 - phones	sp	131.0366
131.3021	DCB_se2_ag4_f_01 - phones	Y	131.3721
131.3021	DCB_se2_ag4_f_01 - words	you	131.4421
131.3721	DCB_se2_ag4_f_01 - phones	UW1	131.4421
131.4421	DCB_se2_ag4_f_01 - phones	W	131.5221
131.4421	DCB_se2_ag4_f_01 - words	would	131.6121
131.5221	DCB_se2_ag4_f_01 - phones	UH1	131.5721
131.5721	DCB_se2_ag4_f_01 - phones	D	131.6121
131.6121	DCB_se2_ag4_f_01 - phones	HH	131.8021
131.6121	DCB_se2_ag4_f_01 - words	have	131.9821
131.8021	DCB_se2_ag4_f_01 - phones	AE1	131.8621
131.8621	DCB_se2_ag4_f_01 - phones	V	131.9821
131.9821	DCB_se2_ag4_f_01 - phones	T	132.0221
131.9821	DCB_se2_ag4_f_01 - words	to	132.0821
132.0221	DCB_se2_ag4_f_01 - phones	AH0	132.0821
132.0821	DCB_se2_ag4_f_01 - phones	HH	132.1921
132.0821	DCB_se2_ag4_f_01 - words	have	132.3621
132.1921	DCB_se2_ag4_f_01 - phones	AE1	132.2821
132.2821	DCB_se2_ag4_f_01 - phones	V	132.3621
132.3621	DCB_se2_ag4_f_01 - phones	sp	132.5421
132.5421	DCB_se2_ag4_f_01 - phones	B	132.6321
132.5421	DCB_se2_ag4_f_01 - words	been	132.8421
132.6321	DCB_se2_ag4_f_01 - phones	IH1	132.6921
132.6921	DCB_se2_ag4_f_01 - phones	N	132.8421
132.8421	DCB_se2_ag4_f_01 - phones	sp	132.9121
132.9121	DCB_se2_ag4_f_01 - phones	AE1	132.9721
132.9121	DCB_se2_ag4_f_01 - words	at	133.0021
132.9721	DCB_se2_ag4_f_01 - phones	T	133.0021
133.0021	DCB_se2_ag4_f_01 - phones	L	133.1321
133.0021	DCB_se2_ag4_f_01 - words	least	133.4721
133.1321	DCB_se2_ag4_f_01 - phones	IY1	133.2621
133.2621	DCB_se2_ag4_f_01 - phones	S	133.4121
133.4121	DCB_se2_ag4_f_01 - phones	T	133.4721
133.4721	DCB_se2_ag4_f_01 - phones	sp	133.8787
133.8787	DCB_se2_ag4_f_01 - phones	M	134.0387
133.8787	DCB_se2_ag4_f_01 - words	minimum	134.4287
134.0387	DCB_se2_ag4_f_01 - phones	IH1	134.1087
134.1087	DCB_se2_ag4_f_01 - phones	N	134.1787
134.1787	DCB_se2_ag4_f_01 - phones	AH0	134.2187
134.2187	DCB_se2_ag4_f_01 - phones	M	134.2687
134.2687	DCB_se2_ag4_f_01 - phones	AH0	134.3587
134.3587	DCB_se2_ag4_f_01 - phones	M	134.4287
134.4287	DCB_se2_ag4_f_01 - phones	DH	134.4687
134.4287	DCB_se2_ag4_f_01 - words	the	134.5287
134.4687	DCB_se2_ag4_f_01 - phones	AH0	134.5287
134.5287	DCB_se2_ag4_f_01 - phones	S	134.6487
134.5287	DCB_se2_ag4_f_01 - words	second	134.9387
134.6487	DCB_se2_ag4_f_01 - phones	EH1	134.7287
134.7287	DCB_se2_ag4_f_01 - phones	K	134.8187
134.8187	DCB_se2_ag4_f_01 - phones	AH0	134.8587
134.8587	DCB_se2_ag4_f_01 - phones	N	134.9087
134.9087	DCB_se2_ag4_f_01 - phones	D	134.9387
134.9387	DCB_se2_ag4_f_01 - phones	JH	135.0187
134.9387	DCB_se2_ag4_f_01 - words	generation	135.5987
135.0187	DCB_se2_ag4_f_01 - phones	EH2	135.0587
135.0587	DCB_se2_ag4_f_01 - phones	N	135.1087
135.1087	DCB_se2_ag4_f_01 - phones	ER0	135.2987
135.2987	DCB_se2_ag4_f_01 - phones	EY1	135.3887
135.3887	DCB_se2_ag4_f_01 - phones	SH	135.4787
135.4787	DCB_se2_ag4_f_01 - phones	AH0	135.5387
135.5387	DCB_se2_ag4_f_01 - phones	N	135.5987
135.5987	DCB_se2_ag4_f_01 - phones	IH0	135.6787
135.5987	DCB_se2_ag4_f_01 - words	if	135.7487
135.6787	DCB_se2_ag4_f_01 - phones	F	135.7487
135.7487	DCB_se2_ag4_f_01 - phones	N	135.8387
135.7487	DCB_se2_ag4_f_01 - words	not	135.9687
135.8387	DCB_se2_ag4_f_01 - phones	AA1	135.9387
135.9387	DCB_se2_ag4_f_01 - phones	T	135.9687
135.9687	DCB_se2_ag4_f_01 - phones	sp	135.9987
135.9987	DCB_se2_ag4_f_01 - phones	DH	136.0387
135.9987	DCB_se2_ag4_f_01 - words	the	136.0687
136.0387	DCB_se2_ag4_f_01 - phones	AH0	136.0687
136.0687	DCB_se2_ag4_f_01 - phones	sp	136.1687
136.1687	DCB_se2_ag4_f_01 - phones	TH	136.2187
136.1687	DCB_se2_ag4_f_01 - words	third	136.3187
136.2187	DCB_se2_ag4_f_01 - phones	ER1	136.2887
136.2887	DCB_se2_ag4_f_01 - phones	D	136.3187
136.3187	DCB_se2_ag4_f_01 - phones	sp	138.3319
137.0569	DCB_int_01 - phones	B	137.1369
137.0569	DCB_int_01 - words	before	137.3569
137.1369	DCB_int_01 - phones	IY2	137.1969
137.1969	DCB_int_01 - phones	F	137.2569
137.2569	DCB_int_01 - phones	AO1	137.2869
137.2869	DCB_int_01 - phones	R	137.3569
137.3569	DCB_int_01 - phones	Y	137.3869
137.3569	DCB_int_01 - words	you	137.4269
137.3869	DCB_int_01 - phones	UW1	137.4269
137.4269	DCB_int_01 - phones	K	137.4669
137.4269	DCB_int_01 - words	could	137.5269
137.4669	DCB_int_01 - phones	UH1	137.4969
137.4969	DCB_int_01 - phones	D	137.5269
137.5269	DCB_int_01 - phones	S	137.6169
137.5269	DCB_int_01 - words	say	137.6969
137.6169	DCB_int_01 - phones	EY1	137.6969
137.6969	DCB_int_01 - phones	Y	137.7269
137.6969	DCB_int_01 - words	you	137.7769
137.7269	DCB_int_01 - phones	UW1	137.7769
137.7769	DCB_int_01 - phones	W	137.8069
137.7769	DCB_int_01 - words	were	137.8769
137.8069	DCB_int_01 - phones	ER0	137.8769
137.8769	DCB_int_01 - phones	F	137.9369
137.8769	DCB_int_01 - words	from	138.0469
137.9369	DCB_int_01 - phones	ER0	137.9969
137.9969	DCB_int_01 - phones	M	138.0469
138.0469	DCB_int_01 - phones	D	138.1069
138.0469	DCB_int_01 - words	dc	138.4969
138.1069	DCB_int_01 - phones	IY1	138.2069
138.2069	DCB_int_01 - phones	S	138.3469
138.3319	DCB_se2_ag4_f_01 - phones	M	138.5319
138.3319	DCB_se2_ag4_f_01 - words	mm-hm	138.7419
138.3469	DCB_int_01 - phones	IY1	138.4969
138.4969	DCB_int_01 - phones	sp	138.5869
138.5319	DCB_se2_ag4_f_01 - phones	HH	138.6219
138.6219	DCB_se2_ag4_f_01 - phones	M	138.7419
138.7336	DCB_int_01 - phones	W	138.8736
138.7336	DCB_int_01 - words	wow	139.0936
138.7419	DCB_se2_ag4_f_01 - phones	sp	138.7819
138.8736	DCB_int_01 - phones	AW1	139.0936
139.3024	DCB_int_01 - phones	sil	139.3324
139.3324	DCB_int_01 - phones	AH0	139.3724
139.3324	DCB_int_01 - words	and	139.4224
139.3724	DCB_int_01 - phones	N	139.4224
139.4224	DCB_int_01 - phones	W	139.4824
139.4224	DCB_int_01 - words	what	139.6024
139.4824	DCB_int_01 - phones	AH1	139.5324
139.5324	DCB_int_01 - phones	T	139.6024
139.6024	DCB_int_01 - phones	D	139.6424
139.6024	DCB_int_01 - words	did	139.7024
139.6424	DCB_int_01 - phones	IH0	139.6724
139.6724	DCB_int_01 - phones	D	139.7024
139.7024	DCB_int_01 - phones	Y	139.7324
139.7024	DCB_int_01 - words	your	139.7924
139.7324	DCB_int_01 - phones	AO1	139.7624
139.7624	DCB_int_01 - phones	R	139.7924
139.7924	DCB_int_01 - phones	M	139.8324
139.7924	DCB_int_01 - words	m-	139.8324
139.8881	DCB_int_01 - phones	F	139.9581
139.8881	DCB_int_01 - words	fath-	140.1581
139.9581	DCB_int_01 - phones	AA1	140.0081
140.0081	DCB_int_01 - phones	DH	140.1581
140.1581	DCB_int_01 - phones	F	140.2481
140.1581	DCB_int_01 - words	father	140.4781
140.2481	DCB_int_01 - phones	AA1	140.3481
140.3481	DCB_int_01 - phones	DH	140.3981
140.3981	DCB_int_01 - phones	ER0	140.4781
140.4781	DCB_int_01 - phones	D	140.5181
140.4781	DCB_int_01 - words	do	140.6381
140.5181	DCB_int_01 - phones	UW1	140.6381
140.6381	DCB_int_01 - phones	sp	140.6981
141.0883	DCB_se2_ag4_f_01 - phones	M	141.1883
141.0883	DCB_se2_ag4_f_01 - words	my	141.3083
141.1883	DCB_se2_ag4_f_01 - phones	AY1	141.3083
141.3083	DCB_se2_ag4_f_01 - phones	F	141.5883
141.3083	DCB_se2_ag4_f_01 - words	father	141.9483
141.5883	DCB_se2_ag4_f_01 - phones	AA1	141.8083
141.8083	DCB_se2_ag4_f_01 - phones	DH	141.9183
141.9183	DCB_se2_ag4_f_01 - phones	ER0	141.9483
141.9483	DCB_se2_ag4_f_01 - phones	sp	142.4321
142.4321	DCB_se2_ag4_f_01 - words	uh	142.8921
142.4321	DCB_se2_ag4_f_01 - phones	AH1	142.8921
142.8921	DCB_se2_ag4_f_01 - phones	sp	142.9421
143.1435	DCB_se2_ag4_f_01 - phones	AY1	143.3835
143.1435	DCB_se2_ag4_f_01 - words	i	143.3835
143.3835	DCB_se2_ag4_f_01 - phones	TH	143.4835
143.3835	DCB_se2_ag4_f_01 - words	think	143.6435
143.4835	DCB_se2_ag4_f_01 - phones	IH1	143.5435
143.5435	DCB_se2_ag4_f_01 - phones	NG	143.5935
143.5935	DCB_se2_ag4_f_01 - phones	K	143.6435
143.6435	DCB_se2_ag4_f_01 - phones	IH0	143.6835
143.6435	DCB_se2_ag4_f_01 - words	initially	144.5035
143.6835	DCB_se2_ag4_f_01 - phones	N	143.8135
143.8135	DCB_se2_ag4_f_01 - phones	IH1	143.9235
143.9235	DCB_se2_ag4_f_01 - phones	SH	144.0335
144.0335	DCB_se2_ag4_f_01 - phones	AH0	144.1535
144.1535	DCB_se2_ag4_f_01 - phones	L	144.2435
144.2435	DCB_se2_ag4_f_01 - phones	IY0	144.5035
144.6823	DCB_se2_ag4_f_01 - phones	AH1	144.9823
144.6823	DCB_se2_ag4_f_01 - words	uh	144.9823
144.9823	DCB_se2_ag4_f_01 - phones	sp	145.0123
145.0123	DCB_se2_ag4_f_01 - phones	HH	145.0623
145.0123	DCB_se2_ag4_f_01 - words	what	145.1823
145.0623	DCB_se2_ag4_f_01 - phones	W	145.1023
145.1023	DCB_se2_ag4_f_01 - phones	AH1	145.1323
145.1323	DCB_se2_ag4_f_01 - phones	T	145.1823
145.1823	DCB_se2_ag4_f_01 - words	i	145.2723
145.1823	DCB_se2_ag4_f_01 - phones	AY1	145.2723
145.2723	DCB_se2_ag4_f_01 - phones	R	145.3523
145.2723	DCB_se2_ag4_f_01 - words	recall	145.7423
145.3523	DCB_se2_ag4_f_01 - phones	IY1	145.4023
145.4023	DCB_se2_ag4_f_01 - phones	K	145.5623
145.5623	DCB_se2_ag4_f_01 - phones	AO2	145.6823
145.6823	DCB_se2_ag4_f_01 - phones	L	145.7423
145.7423	DCB_se2_ag4_f_01 - phones	M	145.8523
145.7423	DCB_se2_ag4_f_01 - words	most	146.1023
145.8523	DCB_se2_ag4_f_01 - phones	OW1	145.9823
145.9823	DCB_se2_ag4_f_01 - phones	S	146.1023
146.1023	DCB_se2_ag4_f_01 - phones	AY1	146.1923
146.1023	DCB_se2_ag4_f_01 - words	i	146.1923
146.1923	DCB_se2_ag4_f_01 - phones	D	146.2423
146.1923	DCB_se2_ag4_f_01 - words	didn't	146.4523
146.2423	DCB_se2_ag4_f_01 - phones	IH1	146.3023
146.3023	DCB_se2_ag4_f_01 - phones	D	146.3623
146.3623	DCB_se2_ag4_f_01 - phones	N	146.4223
146.4223	DCB_se2_ag4_f_01 - phones	T	146.4523
146.4523	DCB_se2_ag4_f_01 - phones	sp	146.7366
146.7366	DCB_se2_ag4_f_01 - phones	L	146.7966
146.7366	DCB_se2_ag4_f_01 - words	live	146.9066
146.7966	DCB_se2_ag4_f_01 - phones	IH1	146.8666
146.8666	DCB_se2_ag4_f_01 - phones	V	146.9066
146.9066	DCB_se2_ag4_f_01 - phones	W	146.9566
146.9066	DCB_se2_ag4_f_01 - words	with	147.1066
146.9566	DCB_se2_ag4_f_01 - phones	IH0	146.9966
146.9966	DCB_se2_ag4_f_01 - phones	TH	147.1066
147.1066	DCB_se2_ag4_f_01 - phones	M	147.1566
147.1066	DCB_se2_ag4_f_01 - words	my	147.2166
147.1566	DCB_se2_ag4_f_01 - phones	AY1	147.2166
147.2166	DCB_se2_ag4_f_01 - phones	D	147.3266
147.2166	DCB_se2_ag4_f_01 - words	dad	147.6066
147.3266	DCB_se2_ag4_f_01 - phones	AE1	147.5666
147.5666	DCB_se2_ag4_f_01 - phones	D	147.6066
147.7458	DCB_se2_ag4_f_01 - phones	sil	147.7758
147.7758	DCB_se2_ag4_f_01 - phones	M	147.8358
147.7758	DCB_se2_ag4_f_01 - words	my	147.8858
147.8358	DCB_se2_ag4_f_01 - phones	AY1	147.8858
147.8858	DCB_se2_ag4_f_01 - phones	M	148.0058
147.8858	DCB_se2_ag4_f_01 - words	mom	148.1758
148.0058	DCB_se2_ag4_f_01 - phones	AA1	148.1158
148.1158	DCB_se2_ag4_f_01 - phones	M	148.1758
148.1758	DCB_se2_ag4_f_01 - phones	AH0	148.2058
148.1758	DCB_se2_ag4_f_01 - words	and	148.2358
148.2058	DCB_se2_ag4_f_01 - phones	N	148.2358
148.2358	DCB_se2_ag4_f_01 - phones	D	148.3358
148.2358	DCB_se2_ag4_f_01 - words	dad	148.4858
148.3358	DCB_se2_ag4_f_01 - phones	AE1	148.4158
148.4158	DCB_se2_ag4_f_01 - phones	D	148.4858
148.4858	DCB_se2_ag4_f_01 - phones	W	148.5358
148.4858	DCB_se2_ag4_f_01 - words	were	148.5858
148.5358	DCB_se2_ag4_f_01 - phones	ER0	148.5858
148.5858	DCB_se2_ag4_f_01 - phones	N	148.6558
148.5858	DCB_se2_ag4_f_01 - words	not	148.8058
148.6558	DCB_se2_ag4_f_01 - phones	AA1	148.7758
148.7758	DCB_se2_ag4_f_01 - phones	T	148.8058
148.8058	DCB_se2_ag4_f_01 - phones	M	148.8958
148.8058	DCB_se2_ag4_f_01 - words	married	149.3758
148.8958	DCB_se2_ag4_f_01 - phones	EH1	149.1058
149.1058	DCB_se2_ag4_f_01 - phones	R	149.1858
149.1858	DCB_se2_ag4_f_01 - phones	IY0	149.2958
149.2958	DCB_se2_ag4_f_01 - phones	D	149.3758
149.3758	DCB_se2_ag4_f_01 - phones	sp	149.4058
149.7917	DCB_se2_ag4_f_01 - phones	AH1	149.9017
149.7917	DCB_se2_ag4_f_01 - words	uh	149.9017
149.9017	DCB_se2_ag4_f_01 - phones	M	150.0117
149.9017	DCB_se2_ag4_f_01 - words	my	150.0917
150.0117	DCB_se2_ag4_f_01 - phones	AY1	150.0917
150.0917	DCB_se2_ag4_f_01 - phones	F	150.2117
150.0917	DCB_se2_ag4_f_01 - words	father	150.4417
150.2117	DCB_se2_ag4_f_01 - phones	AA1	150.3317
150.3317	DCB_se2_ag4_f_01 - phones	DH	150.3817
150.3817	DCB_se2_ag4_f_01 - phones	ER0	150.4417
150.4417	DCB_se2_ag4_f_01 - phones	R	150.5117
150.4417	DCB_se2_ag4_f_01 - words	remarried	150.9117
150.5117	DCB_se2_ag4_f_01 - phones	IY0	150.5817
150.5817	DCB_se2_ag4_f_01 - phones	M	150.6517
150.6517	DCB_se2_ag4_f_01 - phones	EH1	150.7817
150.7817	DCB_se2_ag4_f_01 - phones	R	150.8417
150.8417	DCB_se2_ag4_f_01 - phones	IY0	150.8717
150.8717	DCB_se2_ag4_f_01 - phones	D	150.9117
150.9117	DCB_se2_ag4_f_01 - phones	AE1	151.0217
150.9117	DCB_se2_ag4_f_01 - words	and	151.1217
151.0217	DCB_se2_ag4_f_01 - phones	N	151.1217
151.1217	DCB_se2_ag4_f_01 - phones	L	151.1817
151.1217	DCB_se2_ag4_f_01 - words	left	151.3817
151.1817	DCB_se2_ag4_f_01 - phones	EH1	151.2617
151.2617	DCB_se2_ag4_f_01 - phones	F	151.3517
151.3517	DCB_se2_ag4_f_01 - phones	T	151.3817
151.3817	DCB_se2_ag4_f_01 - phones	D	151.4417
151.3817	DCB_se2_ag4_f_01 - words	dc	151.9617
151.4417	DCB_se2_ag4_f_01 - phones	IY1	151.5617
151.5617	DCB_se2_ag4_f_01 - phones	S	151.7317
151.7317	DCB_se2_ag4_f_01 - phones	IY1	151.9617
152.3469	DCB_se2_ag4_f_01 - phones	B	152.4069
152.3469	DCB_se2_ag4_f_01 - words	but	152.5369
152.4069	DCB_se2_ag4_f_01 - phones	AH1	152.4569
152.4569	DCB_se2_ag4_f_01 - phones	T	152.5369
152.5369	DCB_se2_ag4_f_01 - phones	W	152.6169
152.5369	DCB_se2_ag4_f_01 - words	what	152.7269
152.6169	DCB_se2_ag4_f_01 - phones	AH1	152.6569
152.6569	DCB_se2_ag4_f_01 - phones	T	152.7269
152.7269	DCB_se2_ag4_f_01 - phones	AY1	152.8269
152.7269	DCB_se2_ag4_f_01 - words	i	152.8269
152.8269	DCB_se2_ag4_f_01 - phones	sp	152.8569
152.8569	DCB_se2_ag4_f_01 - phones	R	152.8969
152.8569	DCB_se2_ag4_f_01 - words	recall	153.5169
152.8969	DCB_se2_ag4_f_01 - phones	IH0	152.9769
152.9769	DCB_se2_ag4_f_01 - phones	K	153.2069
[truncated: 50,807 more rows]
