# Supplementary material for: Considering Performance in the Automated and Manual Coding of Sociolinguistic Variables: Lessons From Variable (ING)
Source: Front Artif Intell. 2021 Apr 29;4:648543. doi: 10.3389/frai.2021.648543 (PMC8117961; doi:10.3389/frai.2021.648543)
Supplement: Supplementary file 4 [file Data_Sheet_4.ZIP › CORAAL_Aligned_as_Tables/DCA_se1_ag1_m_02_1_txout.txt]

tmin	tier	text	tmax
0.5228	DCA_int_01 - phones	W	0.6328
0.5228	DCA_int_01 - words	what	0.6928
0.6328	DCA_int_01 - phones	AH1	0.6628
0.6628	DCA_int_01 - phones	T	0.6928
0.6928	DCA_int_01 - phones	sp	0.8328
0.8328	DCA_int_01 - phones	K	0.8628
0.8328	DCA_int_01 - words	kind	0.9628
0.8628	DCA_int_01 - phones	AY1	0.9028
0.9028	DCA_int_01 - phones	N	0.9628
0.9628	DCA_int_01 - phones	sp	1.0228
1.0228	DCA_int_01 - phones	AH0	1.0628
1.0228	DCA_int_01 - words	of	1.0928
1.0628	DCA_int_01 - phones	V	1.0928
1.0928	DCA_int_01 - phones	sp	1.1228
1.1228	DCA_int_01 - phones	G	1.2128
1.1228	DCA_int_01 - words	games	1.4928
1.2128	DCA_int_01 - phones	EY1	1.3528
1.3528	DCA_int_01 - phones	M	1.4428
1.4428	DCA_int_01 - phones	Z	1.4928
1.4928	DCA_int_01 - phones	D	1.5728
1.4928	DCA_int_01 - words	did	1.6828
1.5728	DCA_int_01 - phones	IH1	1.6228
1.6228	DCA_int_01 - phones	D	1.6828
1.6828	DCA_int_01 - phones	K	1.7928
1.6828	DCA_int_01 - words	kids	1.9828
1.7928	DCA_int_01 - phones	IH1	1.8328
1.8328	DCA_int_01 - phones	D	1.9328
1.9328	DCA_int_01 - phones	Z	1.9828
1.9828	DCA_int_01 - phones	P	2.0928
1.9828	DCA_int_01 - words	play	2.2928
2.0928	DCA_int_01 - phones	L	2.1828
2.1828	DCA_int_01 - phones	EY1	2.2928
2.2928	DCA_int_01 - phones	ER0	2.3828
2.2928	DCA_int_01 - words	around	2.7028
2.3828	DCA_int_01 - phones	AW1	2.4728
2.4728	DCA_int_01 - phones	N	2.6228
2.6228	DCA_int_01 - phones	D	2.7028
3.0325	DCA_int_01 - phones	Y	3.1625
3.0325	DCA_int_01 - words	your	3.2225
3.1625	DCA_int_01 - phones	UH1	3.1925
3.1925	DCA_int_01 - phones	R	3.2225
3.2225	DCA_int_01 - phones	N	3.2825
3.2225	DCA_int_01 - words	neighborhood	3.7925
3.2825	DCA_int_01 - phones	EY1	3.4225
3.4225	DCA_int_01 - phones	B	3.5125
3.5125	DCA_int_01 - phones	ER0	3.5525
3.5525	DCA_int_01 - phones	HH	3.6925
3.6925	DCA_int_01 - phones	UH2	3.7425
3.7425	DCA_int_01 - phones	D	3.7925
3.7925	DCA_int_01 - phones	sp	3.8325
4.0723	DCA_int_01 - phones	K	4.1723
4.0723	DCA_int_01 - words	kids	4.3523
4.1723	DCA_int_01 - phones	IH1	4.2023
4.2023	DCA_int_01 - phones	D	4.3023
4.3023	DCA_int_01 - phones	Z	4.3523
4.3523	DCA_int_01 - phones	Y	4.3923
4.3523	DCA_int_01 - words	your	4.6523
4.3923	DCA_int_01 - phones	UH1	4.4623
4.4623	DCA_int_01 - phones	R	4.6523
4.6523	DCA_int_01 - phones	sp	4.8023
4.8023	DCA_int_01 - phones	EY1	4.8323
4.8023	DCA_int_01 - words	age	4.9623
4.8323	DCA_int_01 - phones	JH	4.9623
6.1089	DCA_se1_ag1_m_02 - phones	sil	6.1489
6.1489	DCA_se1_ag1_m_02 - phones	AY1	6.4189
6.1489	DCA_se1_ag1_m_02 - words	i	6.4189
6.4189	DCA_se1_ag1_m_02 - phones	sp	6.4489
6.4489	DCA_se1_ag1_m_02 - phones	S	6.6789
6.4489	DCA_se1_ag1_m_02 - words	spy	7.3889
6.6789	DCA_se1_ag1_m_02 - phones	P	6.7989
6.7989	DCA_se1_ag1_m_02 - phones	AY1	7.3889
7.3889	DCA_se1_ag1_m_02 - phones	AE1	7.5989
7.3889	DCA_se1_ag1_m_02 - words	and	7.6889
7.5989	DCA_se1_ag1_m_02 - phones	N	7.6889
7.6889	DCA_se1_ag1_m_02 - phones	AH1	7.8289
7.6889	DCA_se1_ag1_m_02 - words	um	8.0289
7.8289	DCA_se1_ag1_m_02 - phones	M	8.0289
9.3496	DCA_se1_ag1_m_02 - phones	sil	9.3796
9.3796	DCA_se1_ag1_m_02 - phones	AE1	9.4896
9.3796	DCA_se1_ag1_m_02 - words	and	9.5796
9.4896	DCA_se1_ag1_m_02 - phones	N	9.5796
9.5796	DCA_se1_ag1_m_02 - phones	AH1	9.8996
9.5796	DCA_se1_ag1_m_02 - words	um	10.0896
9.8996	DCA_se1_ag1_m_02 - phones	M	10.0896
10.8604	DCA_se1_ag1_m_02 - phones	sil	10.8904
10.8904	DCA_se1_ag1_m_02 - words	uh	11.2504
10.8904	DCA_se1_ag1_m_02 - phones	AH1	11.2504
11.2504	DCA_se1_ag1_m_02 - phones	sp	11.9804
11.9804	DCA_se1_ag1_m_02 - phones	T	12.2104
11.9804	DCA_se1_ag1_m_02 - words	tag	12.9204
12.2104	DCA_se1_ag1_m_02 - phones	AE1	12.7004
12.7004	DCA_se1_ag1_m_02 - phones	G	12.9204
13.6803	DCA_se1_ag1_m_02 - phones	sil	13.7203
13.7203	DCA_se1_ag1_m_02 - words	uh	14.0403
13.7203	DCA_se1_ag1_m_02 - phones	AH1	14.0403
14.0403	DCA_se1_ag1_m_02 - phones	sp	14.5449
14.5449	DCA_se1_ag1_m_02 - phones	M	14.6649
14.5449	DCA_se1_ag1_m_02 - words	mother	14.9449
14.6649	DCA_se1_ag1_m_02 - phones	AH1	14.7749
14.7749	DCA_se1_ag1_m_02 - phones	DH	14.8749
14.8749	DCA_se1_ag1_m_02 - phones	ER0	14.9449
14.9449	DCA_se1_ag1_m_02 - phones	M	15.0449
14.9449	DCA_se1_ag1_m_02 - words	may	15.2749
15.0449	DCA_se1_ag1_m_02 - phones	EY1	15.2749
15.2749	DCA_se1_ag1_m_02 - phones	AY1	15.8049
15.2749	DCA_se1_ag1_m_02 - words	i	15.8049
17.9223	DCA_se1_ag1_m_02 - phones	sil	17.9523
17.9523	DCA_se1_ag1_m_02 - phones	AE1	18.3723
17.9523	DCA_se1_ag1_m_02 - words	and	18.5623
18.3723	DCA_se1_ag1_m_02 - phones	N	18.5623
18.5623	DCA_se1_ag1_m_02 - phones	sp	20.6855
19.5031	DCA_int_01 - phones	sil	19.6731
19.6731	DCA_int_01 - phones	EH1	19.7031
19.6731	DCA_int_01 - words	any	19.7631
19.7031	DCA_int_01 - phones	N	19.7331
19.7331	DCA_int_01 - phones	IY0	19.7631
19.7631	DCA_int_01 - phones	sp	19.8631
19.8631	DCA_int_01 - phones	AH1	19.9131
19.8631	DCA_int_01 - words	others	20.1531
19.9131	DCA_int_01 - phones	DH	19.9631
19.9631	DCA_int_01 - phones	ER0	20.0831
20.0831	DCA_int_01 - phones	Z	20.1531
20.1531	DCA_int_01 - phones	sp	20.1831
20.6855	DCA_se1_ag1_m_02 - phones	S	20.8455
20.6855	DCA_se1_ag1_m_02 - words	speen	21.2055
20.8455	DCA_se1_ag1_m_02 - phones	P	20.9455
20.9455	DCA_se1_ag1_m_02 - phones	IY1	21.1755
21.1755	DCA_se1_ag1_m_02 - phones	N	21.2055
21.2055	DCA_se1_ag1_m_02 - phones	DH	21.2455
21.2055	DCA_se1_ag1_m_02 - words	the	21.3055
21.2455	DCA_se1_ag1_m_02 - phones	AH0	21.3055
21.3055	DCA_se1_ag1_m_02 - phones	B	21.4055
21.3055	DCA_se1_ag1_m_02 - words	bills	21.9155
21.4055	DCA_se1_ag1_m_02 - phones	IH1	21.6055
21.6055	DCA_se1_ag1_m_02 - phones	L	21.7355
21.7355	DCA_se1_ag1_m_02 - phones	Z	21.9155
22.0444	DCA_se1_ag1_m_02 - phones	S	22.2444
22.0444	DCA_se1_ag1_m_02 - words	sping-	22.6744
22.2444	DCA_se1_ag1_m_02 - phones	P	22.3844
22.3844	DCA_se1_ag1_m_02 - phones	IH1	22.4144
22.4144	DCA_se1_ag1_m_02 - phones	NG	22.6744
22.6744	DCA_se1_ag1_m_02 - phones	sp	23.2967
23.2967	DCA_se1_ag1_m_02 - phones	S	23.4867
23.2967	DCA_se1_ag1_m_02 - words	spill	23.8567
23.4867	DCA_se1_ag1_m_02 - phones	P	23.5967
23.5967	DCA_se1_ag1_m_02 - phones	IH1	23.7267
23.7267	DCA_se1_ag1_m_02 - phones	L	23.8567
23.8567	DCA_se1_ag1_m_02 - phones	DH	23.9267
23.8567	DCA_se1_ag1_m_02 - words	the	24.0467
23.9267	DCA_se1_ag1_m_02 - phones	AH0	24.0467
24.0467	DCA_se1_ag1_m_02 - phones	B	24.1167
24.0467	DCA_se1_ag1_m_02 - words	beans	24.7567
24.1167	DCA_se1_ag1_m_02 - phones	IY1	24.3567
24.3567	DCA_se1_ag1_m_02 - phones	N	24.5367
24.5367	DCA_se1_ag1_m_02 - phones	Z	24.7567
26.1745	DCA_int_01 - phones	HH	26.2245
26.1745	DCA_int_01 - words	how	26.2545
26.2245	DCA_int_01 - phones	AW1	26.2545
26.2545	DCA_int_01 - phones	D	26.2845
26.2545	DCA_int_01 - words	do	26.3145
26.2845	DCA_int_01 - phones	UW1	26.3145
26.3145	DCA_int_01 - phones	Y	26.3445
26.3145	DCA_int_01 - words	you	26.3845
26.3445	DCA_int_01 - phones	UW1	26.3845
26.3845	DCA_int_01 - phones	S	26.4745
26.3845	DCA_int_01 - words	sp-	26.5245
26.4745	DCA_int_01 - phones	P	26.5245
26.5245	DCA_int_01 - phones	HH	26.8245
26.5245	DCA_int_01 - words	how	26.8745
26.8245	DCA_int_01 - phones	AW1	26.8745
26.8745	DCA_int_01 - phones	D	26.9545
26.8745	DCA_int_01 - words	do	26.9845
26.9545	DCA_int_01 - phones	UW1	26.9845
26.9845	DCA_int_01 - phones	Y	27.0345
26.9845	DCA_int_01 - words	you	27.1545
27.0345	DCA_int_01 - phones	UW1	27.1545
27.1545	DCA_int_01 - phones	sp	27.2145
27.2145	DCA_int_01 - phones	P	27.2545
27.2145	DCA_int_01 - words	play	27.5345
27.2545	DCA_int_01 - phones	L	27.3045
27.3045	DCA_int_01 - phones	EY1	27.5345
27.5345	DCA_int_01 - words	uh	27.7645
27.5345	DCA_int_01 - phones	AH1	27.7645
27.7645	DCA_int_01 - words	i	27.9245
27.7645	DCA_int_01 - phones	AY1	27.9245
27.9245	DCA_int_01 - phones	sp	27.9545
27.9545	DCA_int_01 - phones	S	28.0745
27.9545	DCA_int_01 - words	spy	28.5145
28.0745	DCA_int_01 - phones	P	28.2145
28.2145	DCA_int_01 - phones	AY1	28.5145
29.4432	DCA_se1_ag1_m_02 - phones	IH1	29.5332
29.4432	DCA_se1_ag1_m_02 - words	it	29.5632
29.5332	DCA_se1_ag1_m_02 - phones	T	29.5632
29.5632	DCA_se1_ag1_m_02 - phones	Z	29.6032
29.5632	DCA_se1_ag1_m_02 - words	s	29.6032
29.6032	DCA_se1_ag1_m_02 - phones	sp	29.8832
29.8832	DCA_se1_ag1_m_02 - phones	Y	30.0132
29.8832	DCA_se1_ag1_m_02 - words	you	30.0632
30.0132	DCA_se1_ag1_m_02 - phones	UW1	30.0632
30.0632	DCA_se1_ag1_m_02 - phones	P	30.2132
30.0632	DCA_se1_ag1_m_02 - words	put	30.3232
30.2132	DCA_se1_ag1_m_02 - phones	UH1	30.2632
30.2632	DCA_se1_ag1_m_02 - phones	T	30.3232
30.3232	DCA_se1_ag1_m_02 - phones	Y	30.3732
30.3232	DCA_se1_ag1_m_02 - words	your	30.4332
30.3732	DCA_se1_ag1_m_02 - phones	UH1	30.4032
30.4032	DCA_se1_ag1_m_02 - phones	R	30.4332
30.4332	DCA_se1_ag1_m_02 - phones	HH	30.5432
30.4332	DCA_se1_ag1_m_02 - words	hands	30.9032
30.5432	DCA_se1_ag1_m_02 - phones	AE1	30.7632
30.7632	DCA_se1_ag1_m_02 - phones	N	30.7932
30.7932	DCA_se1_ag1_m_02 - phones	Z	30.9032
30.9032	DCA_se1_ag1_m_02 - phones	OW1	30.9832
30.9032	DCA_se1_ag1_m_02 - words	over	31.0832
30.9832	DCA_se1_ag1_m_02 - phones	V	31.0532
31.0532	DCA_se1_ag1_m_02 - phones	ER0	31.0832
31.0832	DCA_se1_ag1_m_02 - phones	Y	31.1532
31.0832	DCA_se1_ag1_m_02 - words	your	31.3232
31.1532	DCA_se1_ag1_m_02 - phones	UH1	31.1832
31.1832	DCA_se1_ag1_m_02 - phones	R	31.3232
31.3232	DCA_se1_ag1_m_02 - phones	AY1	31.5032
31.3232	DCA_se1_ag1_m_02 - words	eyes	31.6432
31.5032	DCA_se1_ag1_m_02 - phones	Z	31.6432
31.6432	DCA_se1_ag1_m_02 - phones	AH0	31.6732
31.6432	DCA_se1_ag1_m_02 - words	and	31.7932
31.6732	DCA_se1_ag1_m_02 - phones	N	31.7432
31.7432	DCA_se1_ag1_m_02 - phones	D	31.7932
31.7932	DCA_se1_ag1_m_02 - phones	K	31.9132
31.7932	DCA_se1_ag1_m_02 - words	count	32.0632
31.9132	DCA_se1_ag1_m_02 - phones	AW1	31.9932
31.9932	DCA_se1_ag1_m_02 - phones	N	32.0332
32.0332	DCA_se1_ag1_m_02 - phones	T	32.0632
32.0632	DCA_se1_ag1_m_02 - phones	sp	32.0932
32.0932	DCA_se1_ag1_m_02 - phones	T	32.1832
32.0932	DCA_se1_ag1_m_02 - words	to	32.3032
32.1832	DCA_se1_ag1_m_02 - phones	IH0	32.3032
32.3032	DCA_se1_ag1_m_02 - phones	sp	32.3832
32.8413	DCA_se1_ag1_m_02 - phones	T	33.0213
32.8413	DCA_se1_ag1_m_02 - words	ten	33.3813
33.0213	DCA_se1_ag1_m_02 - phones	EH1	33.2613
33.2613	DCA_se1_ag1_m_02 - phones	N	33.3813
34.2822	DCA_se1_ag1_m_02 - phones	AH0	34.4022
34.2822	DCA_se1_ag1_m_02 - words	and	34.5022
34.4022	DCA_se1_ag1_m_02 - phones	N	34.4422
34.4422	DCA_se1_ag1_m_02 - phones	D	34.5022
34.5022	DCA_se1_ag1_m_02 - phones	DH	34.5622
34.5022	DCA_se1_ag1_m_02 - words	then	34.7522
34.5622	DCA_se1_ag1_m_02 - phones	EH1	34.6822
34.6822	DCA_se1_ag1_m_02 - phones	N	34.7522
34.7522	DCA_se1_ag1_m_02 - phones	Y	34.8222
34.7522	DCA_se1_ag1_m_02 - words	you	34.9122
34.8222	DCA_se1_ag1_m_02 - phones	UW1	34.9122
34.9122	DCA_se1_ag1_m_02 - phones	G	35.0122
34.9122	DCA_se1_ag1_m_02 - words	go	35.1222
35.0122	DCA_se1_ag1_m_02 - phones	OW1	35.1222
35.1222	DCA_se1_ag1_m_02 - phones	AW1	35.2822
35.1222	DCA_se1_ag1_m_02 - words	out	35.3122
35.2822	DCA_se1_ag1_m_02 - phones	T	35.3122
35.3122	DCA_se1_ag1_m_02 - phones	AH0	35.3622
35.3122	DCA_se1_ag1_m_02 - words	and	35.5422
35.3622	DCA_se1_ag1_m_02 - phones	N	35.4922
35.4922	DCA_se1_ag1_m_02 - phones	D	35.5422
35.5422	DCA_se1_ag1_m_02 - phones	L	35.6022
35.5422	DCA_se1_ag1_m_02 - words	look	35.6822
35.6022	DCA_se1_ag1_m_02 - phones	UH1	35.6522
35.6522	DCA_se1_ag1_m_02 - phones	K	35.6822
35.6822	DCA_se1_ag1_m_02 - phones	F	35.8322
35.6822	DCA_se1_ag1_m_02 - words	for	36.1722
35.8322	DCA_se1_ag1_m_02 - phones	AO1	35.8922
35.8922	DCA_se1_ag1_m_02 - phones	R	36.1722
36.9155	DCA_se1_ag1_m_02 - phones	AH0	36.9855
36.9155	DCA_se1_ag1_m_02 - words	and	37.0155
36.9855	DCA_se1_ag1_m_02 - phones	N	37.0155
37.0155	DCA_se1_ag1_m_02 - phones	Y	37.0855
37.0155	DCA_se1_ag1_m_02 - words	you	37.1355
37.0855	DCA_se1_ag1_m_02 - phones	UW1	37.1355
37.1355	DCA_se1_ag1_m_02 - phones	T	37.2455
37.1355	DCA_se1_ag1_m_02 - words	try	37.3755
37.2455	DCA_se1_ag1_m_02 - phones	R	37.2955
37.2955	DCA_se1_ag1_m_02 - phones	AY1	37.3755
37.3755	DCA_se1_ag1_m_02 - phones	T	37.4055
37.3755	DCA_se1_ag1_m_02 - words	to	37.4755
37.4055	DCA_se1_ag1_m_02 - phones	AH0	37.4755
37.4755	DCA_se1_ag1_m_02 - phones	G	37.5455
37.4755	DCA_se1_ag1_m_02 - words	get	37.6755
37.5455	DCA_se1_ag1_m_02 - phones	IH1	37.5755
37.5755	DCA_se1_ag1_m_02 - phones	T	37.6755
37.6755	DCA_se1_ag1_m_02 - phones	T	37.7555
37.6755	DCA_se1_ag1_m_02 - words	to	37.7855
37.7555	DCA_se1_ag1_m_02 - phones	UW1	37.7855
37.7855	DCA_se1_ag1_m_02 - phones	DH	37.8355
37.7855	DCA_se1_ag1_m_02 - words	the	37.9255
37.8355	DCA_se1_ag1_m_02 - phones	IY0	37.9255
37.9255	DCA_se1_ag1_m_02 - phones	B	38.0155
37.9255	DCA_se1_ag1_m_02 - words	base	38.1555
38.0155	DCA_se1_ag1_m_02 - phones	EY1	38.1155
38.1155	DCA_se1_ag1_m_02 - phones	S	38.1555
38.1555	DCA_se1_ag1_m_02 - phones	B	38.1855
38.1555	DCA_se1_ag1_m_02 - words	before	38.3755
38.1855	DCA_se1_ag1_m_02 - phones	IH0	38.2155
38.2155	DCA_se1_ag1_m_02 - phones	F	38.2955
38.2955	DCA_se1_ag1_m_02 - phones	AO1	38.3255
38.3255	DCA_se1_ag1_m_02 - phones	R	38.3755
38.3755	DCA_se1_ag1_m_02 - phones	DH	38.4055
38.3755	DCA_se1_ag1_m_02 - words	they	38.7555
38.4055	DCA_se1_ag1_m_02 - phones	EY1	38.7555
38.8227	DCA_se1_ag1_m_02 - phones	D	38.9127
38.8227	DCA_se1_ag1_m_02 - words	do	39.1427
38.9127	DCA_se1_ag1_m_02 - phones	UW1	39.1427
39.2936	DCA_se1_ag1_m_02 - phones	AE1	39.4436
39.2936	DCA_se1_ag1_m_02 - words	and	39.5436
39.4436	DCA_se1_ag1_m_02 - phones	N	39.5436
39.5436	DCA_se1_ag1_m_02 - phones	T	39.6536
39.5436	DCA_se1_ag1_m_02 - words	tag	39.9036
39.6536	DCA_se1_ag1_m_02 - phones	AE1	39.8036
39.8036	DCA_se1_ag1_m_02 - phones	G	39.9036
39.9036	DCA_se1_ag1_m_02 - phones	AH0	39.9736
39.9036	DCA_se1_ag1_m_02 - words	'em	40.0336
39.9736	DCA_se1_ag1_m_02 - phones	M	40.0336
40.0336	DCA_se1_ag1_m_02 - phones	AW1	40.1136
40.0336	DCA_se1_ag1_m_02 - words	out	40.2136
40.1136	DCA_se1_ag1_m_02 - phones	T	40.2136
40.5946	DCA_se1_ag1_m_02 - phones	AE1	40.7346
40.5946	DCA_se1_ag1_m_02 - words	and	40.8146
40.7346	DCA_se1_ag1_m_02 - phones	N	40.8146
40.8146	DCA_se1_ag1_m_02 - phones	DH	40.8646
40.8146	DCA_se1_ag1_m_02 - words	the	41.0146
40.8646	DCA_se1_ag1_m_02 - phones	AH0	41.0146
41.0146	DCA_se1_ag1_m_02 - phones	sp	41.0546
41.0546	DCA_se1_ag1_m_02 - phones	L	41.1646
41.0546	DCA_se1_ag1_m_02 - words	last	41.4346
41.1646	DCA_se1_ag1_m_02 - phones	AE1	41.3146
41.3146	DCA_se1_ag1_m_02 - phones	S	41.4346
41.4346	DCA_se1_ag1_m_02 - phones	W	41.4746
41.4346	DCA_se1_ag1_m_02 - words	one	41.5946
41.4746	DCA_se1_ag1_m_02 - phones	AH1	41.5446
41.5446	DCA_se1_ag1_m_02 - phones	N	41.5946
41.5946	DCA_se1_ag1_m_02 - phones	Y	41.6646
41.5946	DCA_se1_ag1_m_02 - words	you	41.7146
41.6646	DCA_se1_ag1_m_02 - phones	UW1	41.7146
41.7146	DCA_se1_ag1_m_02 - phones	F	41.8946
41.7146	DCA_se1_ag1_m_02 - words	find	42.1546
41.8946	DCA_se1_ag1_m_02 - phones	AY1	42.0646
42.0646	DCA_se1_ag1_m_02 - phones	N	42.1146
42.1146	DCA_se1_ag1_m_02 - phones	D	42.1546
42.1546	DCA_se1_ag1_m_02 - phones	DH	42.2046
42.1546	DCA_se1_ag1_m_02 - words	they	42.5946
42.2046	DCA_se1_ag1_m_02 - phones	EY1	42.5946
42.5946	DCA_se1_ag1_m_02 - phones	IH1	42.6546
42.5946	DCA_se1_ag1_m_02 - words	it	42.7146
42.6546	DCA_se1_ag1_m_02 - phones	T	42.7146
43.2475	DCA_int_01 - phones	M	43.5575
43.2475	DCA_int_01 - words	mkay	43.6975
43.5575	DCA_int_01 - phones	K	43.6075
43.6075	DCA_int_01 - phones	EY1	43.6975
43.6975	DCA_int_01 - phones	sp	44.3864
44.3864	DCA_int_01 - phones	HH	44.4264
44.3864	DCA_int_01 - words	how	44.4864
44.4264	DCA_int_01 - phones	AW1	44.4864
44.4864	DCA_int_01 - phones	AH0	44.5164
44.4864	DCA_int_01 - words	about	44.6664
44.5164	DCA_int_01 - phones	B	44.5464
44.5464	DCA_int_01 - phones	AW1	44.5964
44.5964	DCA_int_01 - phones	T	44.6664
44.6664	DCA_int_01 - phones	DH	44.7164
44.6664	DCA_int_01 - words	the	44.7864
44.7164	DCA_int_01 - phones	AH1	44.7864
44.7864	DCA_int_01 - phones	F	44.8964
44.7864	DCA_int_01 - words	first	45.1064
44.8964	DCA_int_01 - phones	ER1	45.0164
45.0164	DCA_int_01 - phones	S	45.0764
45.0764	DCA_int_01 - phones	T	45.1064
45.1064	DCA_int_01 - phones	T	45.2164
45.1064	DCA_int_01 - words	time	45.4864
45.2164	DCA_int_01 - phones	AY1	45.4264
45.4264	DCA_int_01 - phones	M	45.4864
45.4864	DCA_int_01 - phones	Y	45.5264
45.4864	DCA_int_01 - words	you're	45.6364
45.5264	DCA_int_01 - phones	UW1	45.6064
45.6064	DCA_int_01 - phones	R	45.6364
45.6364	DCA_int_01 - phones	S	45.7264
45.6364	DCA_int_01 - words	starting	46.1364
45.7264	DCA_int_01 - phones	T	45.7764
45.7764	DCA_int_01 - phones	AA1	45.9064
45.9064	DCA_int_01 - phones	R	45.9364
45.9364	DCA_int_01 - phones	T	46.0364
46.0364	DCA_int_01 - phones	IH0	46.0764
46.0764	DCA_int_01 - phones	NG	46.1364
46.1364	DCA_int_01 - phones	AW1	46.1664
46.1364	DCA_int_01 - words	out	46.1964
46.1664	DCA_int_01 - phones	T	46.1964
46.1964	DCA_int_01 - phones	HH	46.3464
46.1964	DCA_int_01 - words	how	46.3764
46.3464	DCA_int_01 - phones	AW1	46.3764
46.3764	DCA_int_01 - phones	D	46.4164
46.3764	DCA_int_01 - words	do	46.4664
46.4164	DCA_int_01 - phones	UW1	46.4664
46.4664	DCA_int_01 - phones	Y	46.4964
46.4664	DCA_int_01 - words	you	46.5564
46.4964	DCA_int_01 - phones	UW1	46.5564
46.5564	DCA_int_01 - phones	sp	46.5964
46.5964	DCA_int_01 - phones	P	46.6764
46.5964	DCA_int_01 - words	pick	46.8264
46.6764	DCA_int_01 - phones	IH1	46.7464
46.7464	DCA_int_01 - phones	K	46.8264
46.8264	DCA_int_01 - phones	DH	46.8664
46.8264	DCA_int_01 - words	the	46.9264
46.8664	DCA_int_01 - phones	IY0	46.9264
46.9264	DCA_int_01 - phones	K	47.0564
46.9264	DCA_int_01 - words	kid	47.1764
47.0564	DCA_int_01 - phones	IH1	47.1064
47.1064	DCA_int_01 - phones	D	47.1764
47.1764	DCA_int_01 - phones	DH	47.2164
47.1764	DCA_int_01 - words	that	47.3564
47.2164	DCA_int_01 - phones	AH0	47.2664
47.2664	DCA_int_01 - phones	T	47.3564
47.3564	DCA_int_01 - phones	Z	47.4364
47.3564	DCA_int_01 - words	s	47.4364
47.4364	DCA_int_01 - phones	IH1	47.5364
47.4364	DCA_int_01 - words	it	47.5764
47.5364	DCA_int_01 - phones	T	47.5764
48.6311	DCA_se1_ag1_m_02 - phones	S	48.8411
48.6311	DCA_se1_ag1_m_02 - words	see	48.9011
48.8411	DCA_se1_ag1_m_02 - phones	IY1	48.9011
48.9011	DCA_se1_ag1_m_02 - phones	Y	49.0411
48.9011	DCA_se1_ag1_m_02 - words	you	49.0811
49.0411	DCA_se1_ag1_m_02 - phones	UW1	49.0811
49.0811	DCA_se1_ag1_m_02 - phones	P	49.2011
49.0811	DCA_se1_ag1_m_02 - words	put	49.3211
49.2011	DCA_se1_ag1_m_02 - phones	UH1	49.2511
49.2511	DCA_se1_ag1_m_02 - phones	T	49.3211
49.3211	DCA_se1_ag1_m_02 - phones	Y	49.3511
49.3211	DCA_se1_ag1_m_02 - words	your	49.4111
49.3511	DCA_se1_ag1_m_02 - phones	UH1	49.3811
49.3811	DCA_se1_ag1_m_02 - phones	R	49.4111
49.4111	DCA_se1_ag1_m_02 - phones	SH	49.5311
49.4111	DCA_se1_ag1_m_02 - words	shoes	49.7111
49.5311	DCA_se1_ag1_m_02 - phones	UW1	49.6811
49.6811	DCA_se1_ag1_m_02 - phones	Z	49.7111
49.7111	DCA_se1_ag1_m_02 - phones	AE1	49.7411
49.7111	DCA_se1_ag1_m_02 - words	and	49.8111
49.7411	DCA_se1_ag1_m_02 - phones	N	49.8111
49.8111	DCA_se1_ag1_m_02 - phones	S	49.9311
49.8111	DCA_se1_ag1_m_02 - words	say	50.1611
49.9311	DCA_se1_ag1_m_02 - phones	EY1	50.1611
50.9719	DCA_se1_ag1_m_02 - phones	sil	51.0019
51.0019	DCA_se1_ag1_m_02 - phones	AH1	51.2919
51.0019	DCA_se1_ag1_m_02 - words	um	51.3919
51.2919	DCA_se1_ag1_m_02 - phones	M	51.3919
51.3919	DCA_se1_ag1_m_02 - phones	sp	51.5919
52.0956	DCA_se1_ag1_m_02 - phones	T	52.2156
52.0956	DCA_se1_ag1_m_02 - words	tarzan	52.8456
52.2156	DCA_se1_ag1_m_02 - phones	AA1	52.3956
52.3956	DCA_se1_ag1_m_02 - phones	R	52.4556
52.4556	DCA_se1_ag1_m_02 - phones	Z	52.5856
52.5856	DCA_se1_ag1_m_02 - phones	AE2	52.7256
52.7256	DCA_se1_ag1_m_02 - phones	N	52.8456
52.8456	DCA_se1_ag1_m_02 - phones	W	52.8956
52.8456	DCA_se1_ag1_m_02 - words	was	53.1356
52.8956	DCA_se1_ag1_m_02 - phones	AH1	52.9956
52.9956	DCA_se1_ag1_m_02 - phones	Z	53.1356
53.1356	DCA_se1_ag1_m_02 - phones	sp	53.2256
53.2256	DCA_se1_ag1_m_02 - phones	IH1	53.3956
53.2256	DCA_se1_ag1_m_02 - words	in	53.4556
53.3956	DCA_se1_ag1_m_02 - phones	N	53.4556
53.4556	DCA_se1_ag1_m_02 - phones	sp	53.4856
53.4856	DCA_se1_ag1_m_02 - phones	EY1	53.8556
53.4856	DCA_se1_ag1_m_02 - words	a	53.8556
53.8556	DCA_se1_ag1_m_02 - phones	T	53.9756
53.8556	DCA_se1_ag1_m_02 - words	tree	54.2356
53.9756	DCA_se1_ag1_m_02 - phones	R	54.0256
54.0256	DCA_se1_ag1_m_02 - phones	IY1	54.2356
54.4446	DCA_se1_ag1_m_02 - phones	Y	54.4946
54.4446	DCA_se1_ag1_m_02 - words	you	54.5346
54.4946	DCA_se1_ag1_m_02 - phones	UW1	54.5346
54.5346	DCA_se1_ag1_m_02 - phones	P	54.6446
54.5346	DCA_se1_ag1_m_02 - words	put	54.7746
54.6446	DCA_se1_ag1_m_02 - phones	UH1	54.6846
54.6846	DCA_se1_ag1_m_02 - phones	T	54.7746
54.7746	DCA_se1_ag1_m_02 - phones	Y	54.8046
54.7746	DCA_se1_ag1_m_02 - words	your	54.8746
54.8046	DCA_se1_ag1_m_02 - phones	UH1	54.8346
54.8346	DCA_se1_ag1_m_02 - phones	R	54.8746
54.8746	DCA_se1_ag1_m_02 - phones	F	55.0046
54.8746	DCA_se1_ag1_m_02 - words	feets	55.2246
55.0046	DCA_se1_ag1_m_02 - phones	IY1	55.0846
55.0846	DCA_se1_ag1_m_02 - phones	T	55.1246
55.1246	DCA_se1_ag1_m_02 - phones	S	55.2246
55.2246	DCA_se1_ag1_m_02 - phones	IH1	55.3046
55.2246	DCA_se1_ag1_m_02 - words	in	55.3646
55.3046	DCA_se1_ag1_m_02 - phones	N	55.3646
55.3646	DCA_se1_ag1_m_02 - phones	EH1	55.4046
55.3646	DCA_se1_ag1_m_02 - words	everybody	55.7346
55.4046	DCA_se1_ag1_m_02 - phones	V	55.4746
55.4746	DCA_se1_ag1_m_02 - phones	R	55.5046
55.5046	DCA_se1_ag1_m_02 - phones	IY0	55.5446
55.5446	DCA_se1_ag1_m_02 - phones	B	55.5846
55.5846	DCA_se1_ag1_m_02 - phones	AA2	55.6746
55.6746	DCA_se1_ag1_m_02 - phones	D	55.7046
55.7046	DCA_se1_ag1_m_02 - phones	IY0	55.7346
55.7346	DCA_se1_ag1_m_02 - phones	P	55.7846
55.7346	DCA_se1_ag1_m_02 - words	put	55.8546
55.7846	DCA_se1_ag1_m_02 - phones	UH1	55.8146
55.8146	DCA_se1_ag1_m_02 - phones	T	55.8546
55.8546	DCA_se1_ag1_m_02 - phones	DH	55.9046
55.8546	DCA_se1_ag1_m_02 - words	their	55.9646
55.9046	DCA_se1_ag1_m_02 - phones	EH1	55.9346
55.9346	DCA_se1_ag1_m_02 - phones	R	55.9646
55.9646	DCA_se1_ag1_m_02 - phones	sp	56.0046
56.0046	DCA_se1_ag1_m_02 - phones	EH1	56.0646
56.0046	DCA_se1_ag1_m_02 - words	f	56.0946
56.0646	DCA_se1_ag1_m_02 - phones	F	56.0946
56.3610	DCA_se1_ag1_m_02 - phones	T	56.4910
56.3610	DCA_se1_ag1_m_02 - words	tarzan	57.0810
56.4910	DCA_se1_ag1_m_02 - phones	AA1	56.6310
56.6310	DCA_se1_ag1_m_02 - phones	R	56.6910
56.6910	DCA_se1_ag1_m_02 - phones	Z	56.8310
56.8310	DCA_se1_ag1_m_02 - phones	AE2	56.9010
56.9010	DCA_se1_ag1_m_02 - phones	N	57.0810
57.0810	DCA_se1_ag1_m_02 - phones	W	57.1310
57.0810	DCA_se1_ag1_m_02 - words	was	57.3310
57.1310	DCA_se1_ag1_m_02 - phones	AH1	57.2010
57.2010	DCA_se1_ag1_m_02 - phones	Z	57.3310
57.3310	DCA_se1_ag1_m_02 - phones	sp	57.3610
57.3610	DCA_se1_ag1_m_02 - phones	IH1	57.6010
57.3610	DCA_se1_ag1_m_02 - words	in	57.6910
57.6010	DCA_se1_ag1_m_02 - phones	N	57.6910
57.6910	DCA_se1_ag1_m_02 - phones	AH0	57.8910
57.6910	DCA_se1_ag1_m_02 - words	a	57.8910
57.8910	DCA_se1_ag1_m_02 - phones	sp	57.9510
57.9510	DCA_se1_ag1_m_02 - phones	T	58.0710
57.9510	DCA_se1_ag1_m_02 - words	tree	58.3210
58.0710	DCA_se1_ag1_m_02 - phones	R	58.1110
58.1110	DCA_se1_ag1_m_02 - phones	IY1	58.3210
58.3210	DCA_se1_ag1_m_02 - phones	sp	58.3510
58.3510	DCA_se1_ag1_m_02 - phones	AE1	58.5610
58.3510	DCA_se1_ag1_m_02 - words	and	58.6110
58.5610	DCA_se1_ag1_m_02 - phones	N	58.6110
58.6110	DCA_se1_ag1_m_02 - phones	HH	58.7610
58.6110	DCA_se1_ag1_m_02 - words	he	58.9310
58.7610	DCA_se1_ag1_m_02 - phones	IY1	58.9310
58.9310	DCA_se1_ag1_m_02 - phones	F	59.1210
58.9310	DCA_se1_ag1_m_02 - words	fell	59.3210
59.1210	DCA_se1_ag1_m_02 - phones	EH1	59.2610
59.2610	DCA_se1_ag1_m_02 - phones	L	59.3210
59.3210	DCA_se1_ag1_m_02 - phones	sp	59.3810
59.3810	DCA_se1_ag1_m_02 - phones	AW1	59.6010
59.3810	DCA_se1_ag1_m_02 - words	out	59.7310
59.6010	DCA_se1_ag1_m_02 - phones	T	59.7310
60.1648	DCA_se1_ag1_m_02 - phones	W	60.2148
60.1648	DCA_se1_ag1_m_02 - words	what	60.3648
60.2148	DCA_se1_ag1_m_02 - phones	AH1	60.3248
60.3248	DCA_se1_ag1_m_02 - phones	T	60.3648
60.3648	DCA_se1_ag1_m_02 - phones	sp	60.4448
60.4448	DCA_se1_ag1_m_02 - phones	K	60.5948
60.4448	DCA_se1_ag1_m_02 - words	color	60.8548
60.5948	DCA_se1_ag1_m_02 - phones	AH1	60.7348
60.7348	DCA_se1_ag1_m_02 - phones	L	60.7848
60.7848	DCA_se1_ag1_m_02 - phones	ER0	60.8548
60.8548	DCA_se1_ag1_m_02 - phones	W	60.9248
60.8548	DCA_se1_ag1_m_02 - words	was	61.1848
60.9248	DCA_se1_ag1_m_02 - phones	AH1	61.0248
61.0248	DCA_se1_ag1_m_02 - phones	Z	61.1848
61.1848	DCA_se1_ag1_m_02 - phones	HH	61.3648
61.1848	DCA_se1_ag1_m_02 - words	his	61.5648
61.3648	DCA_se1_ag1_m_02 - phones	IH1	61.4648
61.4648	DCA_se1_ag1_m_02 - phones	Z	61.5648
61.5648	DCA_se1_ag1_m_02 - phones	sp	61.6448
61.6448	DCA_se1_ag1_m_02 - phones	B	61.7348
61.6448	DCA_se1_ag1_m_02 - words	blood	62.1648
61.7348	DCA_se1_ag1_m_02 - phones	L	61.7748
61.7748	DCA_se1_ag1_m_02 - phones	AH1	62.0648
62.0648	DCA_se1_ag1_m_02 - phones	D	62.1648
63.2750	DCA_se1_ag1_m_02 - phones	sil	63.3250
63.3250	DCA_se1_ag1_m_02 - phones	R	63.3650
63.3250	DCA_se1_ag1_m_02 - words	red	63.7750
63.3650	DCA_se1_ag1_m_02 - phones	EH1	63.7050
63.7050	DCA_se1_ag1_m_02 - phones	D	63.7750
63.7750	DCA_se1_ag1_m_02 - phones	sp	63.9784
63.9784	DCA_se1_ag1_m_02 - words	r-	64.1684
63.9784	DCA_se1_ag1_m_02 - phones	R	64.1684
64.1684	DCA_se1_ag1_m_02 - phones	sp	64.1984
64.1984	DCA_se1_ag1_m_02 - phones	IY1	64.5184
64.1984	DCA_se1_ag1_m_02 - words	e	64.5184
64.5184	DCA_se1_ag1_m_02 - phones	D	64.6284
64.5184	DCA_se1_ag1_m_02 - words	d	64.7884
64.6284	DCA_se1_ag1_m_02 - phones	IY1	64.7884
64.7884	DCA_se1_ag1_m_02 - phones	S	64.8984
64.7884	DCA_se1_ag1_m_02 - words	spells	65.2684
64.8984	DCA_se1_ag1_m_02 - phones	P	64.9984
64.9984	DCA_se1_ag1_m_02 - phones	EH1	65.1184
65.1184	DCA_se1_ag1_m_02 - phones	L	65.1584
65.1584	DCA_se1_ag1_m_02 - phones	Z	65.2684
65.2684	DCA_se1_ag1_m_02 - phones	DH	65.3584
65.2684	DCA_se1_ag1_m_02 - words	the	65.5284
65.3584	DCA_se1_ag1_m_02 - phones	IY0	65.5284
65.5284	DCA_se1_ag1_m_02 - phones	W	65.6784
65.5284	DCA_se1_ag1_m_02 - words	word	65.9184
65.6784	DCA_se1_ag1_m_02 - phones	ER1	65.8684
65.8684	DCA_se1_ag1_m_02 - phones	D	65.9184
65.9184	DCA_se1_ag1_m_02 - phones	sp	65.9484
65.9484	DCA_se1_ag1_m_02 - phones	R	65.9784
65.9484	DCA_se1_ag1_m_02 - words	red	66.2384
65.9784	DCA_se1_ag1_m_02 - phones	EH1	66.1784
66.1784	DCA_se1_ag1_m_02 - phones	D	66.2384
66.2384	DCA_se1_ag1_m_02 - phones	S	66.3984
66.2384	DCA_se1_ag1_m_02 - words	so	66.5884
66.3984	DCA_se1_ag1_m_02 - phones	OW1	66.5884
66.5884	DCA_se1_ag1_m_02 - phones	Y	66.7484
66.5884	DCA_se1_ag1_m_02 - words	you	66.9884
66.7484	DCA_se1_ag1_m_02 - phones	UW1	66.9884
66.9884	DCA_se1_ag1_m_02 - phones	sp	67.0584
67.0584	DCA_se1_ag1_m_02 - phones	AA1	67.3284
67.0584	DCA_se1_ag1_m_02 - words	are	67.3784
67.3284	DCA_se1_ag1_m_02 - phones	R	67.3784
67.3784	DCA_se1_ag1_m_02 - phones	N	67.5484
67.3784	DCA_se1_ag1_m_02 - words	not	67.7684
67.5484	DCA_se1_ag1_m_02 - phones	AA1	67.7284
67.7284	DCA_se1_ag1_m_02 - phones	T	67.7684
67.9087	DCA_se1_ag1_m_02 - phones	IH1	68.0887
67.9087	DCA_se1_ag1_m_02 - words	it	68.1687
68.0887	DCA_se1_ag1_m_02 - phones	T	68.1687
68.8646	DCA_int_01 - phones	M	68.9046
68.8646	DCA_int_01 - words	mm-hm	69.2546
68.9046	DCA_int_01 - phones	HH	68.9546
68.9546	DCA_int_01 - phones	M	69.2546
69.2546	DCA_int_01 - phones	sp	70.6070
69.8205	DCA_se1_ag1_m_02 - phones	AH0	69.9005
69.8205	DCA_se1_ag1_m_02 - words	and	70.0005
69.9005	DCA_se1_ag1_m_02 - phones	N	69.9305
69.9305	DCA_se1_ag1_m_02 - phones	D	70.0005
70.0005	DCA_se1_ag1_m_02 - phones	DH	70.0405
70.0005	DCA_se1_ag1_m_02 - words	then	70.3305
70.0405	DCA_se1_ag1_m_02 - phones	EH1	70.1205
70.1205	DCA_se1_ag1_m_02 - phones	N	70.3305
70.3305	DCA_se1_ag1_m_02 - phones	Y	70.4005
70.3305	DCA_se1_ag1_m_02 - words	you	70.4805
70.4005	DCA_se1_ag1_m_02 - phones	UW1	70.4805
70.4805	DCA_se1_ag1_m_02 - phones	G	70.5105
70.4805	DCA_se1_ag1_m_02 - words	gonna	70.6105
70.5105	DCA_se1_ag1_m_02 - phones	AH1	70.5405
70.5405	DCA_se1_ag1_m_02 - phones	N	70.5705
70.5705	DCA_se1_ag1_m_02 - phones	AH0	70.6105
70.6070	DCA_int_01 - phones	spn	70.6370
70.6070	DCA_int_01 - words	<unk>	70.6370
70.6105	DCA_se1_ag1_m_02 - phones	S	70.7305
70.6105	DCA_se1_ag1_m_02 - words	say	70.9005
70.7305	DCA_se1_ag1_m_02 - phones	EY1	70.9005
70.9005	DCA_se1_ag1_m_02 - phones	R	71.0505
70.9005	DCA_se1_ag1_m_02 - words	red	71.4005
71.0505	DCA_se1_ag1_m_02 - phones	EH1	71.3105
71.3105	DCA_se1_ag1_m_02 - phones	D	71.4005
71.4005	DCA_se1_ag1_m_02 - phones	AO1	71.5105
71.4005	DCA_se1_ag1_m_02 - words	or	71.5605
71.5105	DCA_se1_ag1_m_02 - phones	R	71.5605
71.5605	DCA_se1_ag1_m_02 - phones	B	71.6705
71.5605	DCA_se1_ag1_m_02 - words	blue	72.0805
71.6705	DCA_se1_ag1_m_02 - phones	L	71.7505
71.7505	DCA_se1_ag1_m_02 - phones	UW1	72.0805
72.0805	DCA_se1_ag1_m_02 - words	or	72.1305
72.0805	DCA_se1_ag1_m_02 - phones	ER0	72.1305
72.1305	DCA_se1_ag1_m_02 - phones	EH1	72.2705
72.1305	DCA_se1_ag1_m_02 - words	any	72.3805
72.2705	DCA_se1_ag1_m_02 - phones	N	72.3505
72.3505	DCA_se1_ag1_m_02 - phones	IY0	72.3805
72.3805	DCA_se1_ag1_m_02 - phones	sp	72.4305
72.4305	DCA_se1_ag1_m_02 - phones	K	72.5805
72.4305	DCA_se1_ag1_m_02 - words	color	72.6805
72.5805	DCA_se1_ag1_m_02 - phones	AH1	72.6205
72.6205	DCA_se1_ag1_m_02 - phones	L	72.6505
72.6505	DCA_se1_ag1_m_02 - phones	ER0	72.6805
72.6805	DCA_se1_ag1_m_02 - phones	sp	76.7292
72.7057	DCA_int_01 - phones	sil	72.7357
72.7357	DCA_int_01 - phones	EH1	72.8157
72.7357	DCA_int_01 - words	any	72.9957
72.8157	DCA_int_01 - phones	N	72.8957
72.8957	DCA_int_01 - phones	IY0	72.9957
72.9957	DCA_int_01 - phones	K	73.0457
72.9957	DCA_int_01 - words	color	73.1357
73.0457	DCA_int_01 - phones	AH1	73.0757
73.0757	DCA_int_01 - phones	L	73.1057
73.1057	DCA_int_01 - phones	ER0	73.1357
73.1357	DCA_int_01 - phones	M	73.1657
73.1357	DCA_int_01 - words	mm-hm	73.6257
73.1657	DCA_int_01 - phones	HH	73.1957
73.1957	DCA_int_01 - phones	M	73.6257
73.6257	DCA_int_01 - phones	sp	74.5829
74.5829	DCA_int_01 - phones	AE1	74.6429
74.5829	DCA_int_01 - words	and	74.7029
74.6429	DCA_int_01 - phones	N	74.7029
74.7029	DCA_int_01 - phones	Y	74.7529
74.7029	DCA_int_01 - words	you	74.7929
74.7529	DCA_int_01 - phones	UW1	74.7929
74.7929	DCA_int_01 - phones	K	74.8829
74.7929	DCA_int_01 - words	keep	75.0429
74.8829	DCA_int_01 - phones	IY1	75.0029
75.0029	DCA_int_01 - phones	P	75.0429
75.0429	DCA_int_01 - phones	D	75.0829
75.0429	DCA_int_01 - words	doing	75.2729
75.0829	DCA_int_01 - phones	UW1	75.2029
75.2029	DCA_int_01 - phones	IH0	75.2429
75.2429	DCA_int_01 - phones	NG	75.2729
75.2729	DCA_int_01 - phones	IH0	75.3329
75.2729	DCA_int_01 - words	it	75.3929
75.3329	DCA_int_01 - phones	T	75.3929
75.3929	DCA_int_01 - phones	T	75.4729
75.3929	DCA_int_01 - words	til	75.5529
75.4729	DCA_int_01 - phones	IH1	75.5029
75.5029	DCA_int_01 - phones	L	75.5529
75.5529	DCA_int_01 - phones	DH	75.5829
75.5529	DCA_int_01 - words	there	75.6429
75.5829	DCA_int_01 - phones	EH1	75.6129
75.6129	DCA_int_01 - phones	R	75.6429
75.6429	DCA_int_01 - phones	S	75.6829
75.6429	DCA_int_01 - words	s	75.6829
75.6829	DCA_int_01 - phones	OW1	75.7929
75.6829	DCA_int_01 - words	only	75.8929
75.7929	DCA_int_01 - phones	N	75.8229
75.8229	DCA_int_01 - phones	L	75.8529
75.8529	DCA_int_01 - phones	IY0	75.8929
75.8929	DCA_int_01 - phones	W	75.9929
75.8929	DCA_int_01 - words	one	76.0729
75.9929	DCA_int_01 - phones	AH1	76.0429
76.0429	DCA_int_01 - phones	N	76.0729
76.0729	DCA_int_01 - phones	sp	76.1329
76.1329	DCA_int_01 - phones	L	76.2129
76.1329	DCA_int_01 - words	left	76.3429
76.2129	DCA_int_01 - phones	EH1	76.2829
76.2829	DCA_int_01 - phones	F	76.3129
76.3129	DCA_int_01 - phones	T	76.3429
76.3429	DCA_int_01 - phones	sp	81.2224
76.7292	DCA_se1_ag1_m_02 - phones	M	76.7792
76.7292	DCA_se1_ag1_m_02 - words	mm-hm	76.8692
76.7792	DCA_se1_ag1_m_02 - phones	HH	76.8092
76.8092	DCA_se1_ag1_m_02 - phones	M	76.8692
76.8692	DCA_se1_ag1_m_02 - phones	sp	77.5667
77.5667	DCA_se1_ag1_m_02 - phones	AH1	77.6067
77.5667	DCA_se1_ag1_m_02 - words	uh-huh	77.6667
77.6067	DCA_se1_ag1_m_02 - phones	HH	77.6367
77.6367	DCA_se1_ag1_m_02 - phones	AH1	77.6667
77.6667	DCA_se1_ag1_m_02 - phones	AH0	77.7167
77.6667	DCA_se1_ag1_m_02 - words	and	77.7967
77.7167	DCA_se1_ag1_m_02 - phones	N	77.7967
77.7967	DCA_se1_ag1_m_02 - phones	DH	77.8467
77.7967	DCA_se1_ag1_m_02 - words	they	77.9467
77.8467	DCA_se1_ag1_m_02 - phones	EY1	77.9467
77.9467	DCA_se1_ag1_m_02 - phones	B	78.0367
77.9467	DCA_se1_ag1_m_02 - words	be	78.2767
78.0367	DCA_se1_ag1_m_02 - phones	IY1	78.2767
78.2767	DCA_se1_ag1_m_02 - phones	IH0	78.3767
78.2767	DCA_se1_ag1_m_02 - words	it	78.4767
78.3767	DCA_se1_ag1_m_02 - phones	T	78.4767
81.2224	DCA_int_01 - phones	AH1	81.3624
81.2224	DCA_int_01 - words	um	81.6424
81.3624	DCA_int_01 - phones	M	81.6424
82.7951	DCA_int_01 - phones	sil	82.8551
82.8551	DCA_int_01 - phones	D	82.8851
82.8551	DCA_int_01 - words	do	82.9251
82.8851	DCA_int_01 - phones	UW1	82.9251
82.9251	DCA_int_01 - phones	Y	82.9951
82.9251	DCA_int_01 - words	you	83.0451
82.9951	DCA_int_01 - phones	UW1	83.0451
83.0451	DCA_int_01 - phones	N	83.0851
83.0451	DCA_int_01 - words	know	83.2051
83.0851	DCA_int_01 - phones	OW1	83.2051
83.2051	DCA_int_01 - phones	EH1	83.2851
83.2051	DCA_int_01 - words	any	83.3751
83.2851	DCA_int_01 - phones	N	83.3151
83.3151	DCA_int_01 - phones	IY0	83.3751
83.3751	DCA_int_01 - phones	AH1	83.4551
83.3751	DCA_int_01 - words	other	83.5951
83.4551	DCA_int_01 - phones	DH	83.5251
83.5251	DCA_int_01 - phones	ER0	83.5951
83.5951	DCA_int_01 - phones	R	83.6751
83.5951	DCA_int_01 - words	rhymes	84.0051
83.6751	DCA_int_01 - phones	AY1	83.8151
83.8151	DCA_int_01 - phones	M	83.9251
83.9251	DCA_int_01 - phones	Z	84.0051
84.0051	DCA_int_01 - phones	L	84.0751
84.0051	DCA_int_01 - words	like	84.1751
84.0751	DCA_int_01 - phones	AY1	84.1051
84.1051	DCA_int_01 - phones	K	84.1751
84.1751	DCA_int_01 - phones	sp	84.2151
84.2151	DCA_int_01 - phones	DH	84.2751
84.2151	DCA_int_01 - words	that	84.4551
84.2751	DCA_int_01 - phones	AE1	84.3951
84.3951	DCA_int_01 - phones	T	84.4551
84.4551	DCA_int_01 - words	or	84.4951
84.4551	DCA_int_01 - phones	ER0	84.4951
84.4951	DCA_int_01 - phones	IH0	84.5451
84.4951	DCA_int_01 - words	is	84.5951
84.5451	DCA_int_01 - phones	Z	84.5951
84.5951	DCA_int_01 - phones	DH	84.6351
84.5951	DCA_int_01 - words	that	84.7551
84.6351	DCA_int_01 - phones	AH0	84.7251
84.7251	DCA_int_01 - phones	T	84.7551
84.7551	DCA_int_01 - phones	sp	84.7851
84.7851	DCA_int_01 - phones	DH	84.8651
84.7851	DCA_int_01 - words	the	84.9251
84.8651	DCA_int_01 - phones	IY0	84.9251
84.9251	DCA_int_01 - phones	OW1	85.0051
84.9251	DCA_int_01 - words	only	85.1551
85.0051	DCA_int_01 - phones	N	85.0351
85.0351	DCA_int_01 - phones	L	85.0951
85.0951	DCA_int_01 - phones	IY0	85.1551
85.1551	DCA_int_01 - phones	W	85.2451
85.1551	DCA_int_01 - words	one	85.3951
85.2451	DCA_int_01 - phones	AH1	85.3051
85.3051	DCA_int_01 - phones	N	85.3951
85.3951	DCA_int_01 - phones	sp	85.4251
85.4251	DCA_int_01 - phones	Y	85.4951
85.4251	DCA_int_01 - words	you	85.5251
85.4951	DCA_int_01 - phones	UW1	85.5251
85.5251	DCA_int_01 - phones	Y	85.6551
85.5251	DCA_int_01 - words	use	85.9451
85.6551	DCA_int_01 - phones	UW1	85.6951
85.6951	DCA_int_01 - phones	Z	85.9451
85.9451	DCA_int_01 - phones	sp	85.9751
86.9532	DCA_se1_ag1_m_02 - phones	sil	86.9832
86.9832	DCA_se1_ag1_m_02 - phones	EH1	87.1632
86.9832	DCA_se1_ag1_m_02 - words	engine	87.5232
87.1632	DCA_se1_ag1_m_02 - phones	N	87.2132
87.2132	DCA_se1_ag1_m_02 - phones	JH	87.2832
87.2832	DCA_se1_ag1_m_02 - phones	AH0	87.3832
87.3832	DCA_se1_ag1_m_02 - phones	N	87.5232
87.5232	DCA_se1_ag1_m_02 - phones	IH1	87.6232
87.5232	DCA_se1_ag1_m_02 - words	eminick	88.1432
87.6232	DCA_se1_ag1_m_02 - phones	M	87.7732
87.7732	DCA_se1_ag1_m_02 - phones	IH0	87.8532
87.8532	DCA_se1_ag1_m_02 - phones	N	88.0332
88.0332	DCA_se1_ag1_m_02 - phones	IH0	88.1132
88.1132	DCA_se1_ag1_m_02 - phones	K	88.1432
88.1432	DCA_se1_ag1_m_02 - phones	sp	88.2632
88.2632	DCA_se1_ag1_m_02 - phones	IH0	88.3132
88.2632	DCA_se1_ag1_m_02 - words	in	88.5032
88.3132	DCA_se1_ag1_m_02 - phones	N	88.5032
88.5032	DCA_se1_ag1_m_02 - phones	N	88.5532
88.5032	DCA_se1_ag1_m_02 - words	nine	88.8732
88.5532	DCA_se1_ag1_m_02 - phones	AY1	88.8232
88.8232	DCA_se1_ag1_m_02 - phones	N	88.8732
88.8732	DCA_se1_ag1_m_02 - phones	S	88.9832
88.8732	DCA_se1_ag1_m_02 - words	speeding	89.4632
88.9832	DCA_se1_ag1_m_02 - phones	P	89.0932
89.0932	DCA_se1_ag1_m_02 - phones	IY1	89.2432
89.2432	DCA_se1_ag1_m_02 - phones	D	89.2932
89.2932	DCA_se1_ag1_m_02 - phones	IH0	89.3732
89.3732	DCA_se1_ag1_m_02 - phones	NG	89.4632
89.4632	DCA_se1_ag1_m_02 - phones	D	89.5732
89.4632	DCA_se1_ag1_m_02 - words	down	89.8132
89.5732	DCA_se1_ag1_m_02 - phones	AW1	89.7232
89.7232	DCA_se1_ag1_m_02 - phones	N	89.8132
89.8132	DCA_se1_ag1_m_02 - phones	AH0	89.9532
89.8132	DCA_se1_ag1_m_02 - words	a	89.9532
89.9532	DCA_se1_ag1_m_02 - phones	K	90.0932
89.9532	DCA_se1_ag1_m_02 - words	cargo	90.5032
90.0932	DCA_se1_ag1_m_02 - phones	AA1	90.1432
90.1432	DCA_se1_ag1_m_02 - phones	R	90.2032
90.2032	DCA_se1_ag1_m_02 - phones	G	90.3232
90.3232	DCA_se1_ag1_m_02 - phones	OW2	90.5032
90.5032	DCA_se1_ag1_m_02 - phones	L	90.5432
90.5032	DCA_se1_ag1_m_02 - words	line	90.6932
90.5432	DCA_se1_ag1_m_02 - phones	AY1	90.5932
90.5932	DCA_se1_ag1_m_02 - phones	N	90.6932
91.1627	DCA_se1_ag1_m_02 - phones	IH1	91.3127
91.1627	DCA_se1_ag1_m_02 - words	if	91.4527
91.3127	DCA_se1_ag1_m_02 - phones	F	91.4527
91.4527	DCA_se1_ag1_m_02 - phones	DH	91.5327
91.4527	DCA_se1_ag1_m_02 - words	the	91.6427
91.5327	DCA_se1_ag1_m_02 - phones	IY0	91.6427
91.6427	DCA_se1_ag1_m_02 - phones	sp	91.6727
91.6727	DCA_se1_ag1_m_02 - phones	JH	91.7827
91.6727	DCA_se1_ag1_m_02 - words	jain-	92.1727
91.7827	DCA_se1_ag1_m_02 - phones	EY1	92.1227
92.1227	DCA_se1_ag1_m_02 - phones	N	92.1727
92.1727	DCA_se1_ag1_m_02 - phones	sp	92.2327
92.4496	DCA_se1_ag1_m_02 - phones	T	92.6096
92.4496	DCA_se1_ag1_m_02 - words	train	92.9596
92.6096	DCA_se1_ag1_m_02 - phones	R	92.6396
92.6396	DCA_se1_ag1_m_02 - phones	EY1	92.9096
92.9096	DCA_se1_ag1_m_02 - phones	N	92.9596
92.9596	DCA_se1_ag1_m_02 - phones	SH	93.0796
92.9596	DCA_se1_ag1_m_02 - words	should	93.2296
93.0796	DCA_se1_ag1_m_02 - phones	UH1	93.1596
93.1596	DCA_se1_ag1_m_02 - phones	D	93.2296
93.2296	DCA_se1_ag1_m_02 - phones	JH	93.3396
93.2296	DCA_se1_ag1_m_02 - words	jump	93.5496
93.3396	DCA_se1_ag1_m_02 - phones	AH1	93.4096
93.4096	DCA_se1_ag1_m_02 - phones	M	93.4696
93.4696	DCA_se1_ag1_m_02 - phones	P	93.5496
93.5496	DCA_se1_ag1_m_02 - phones	Y	93.6196
93.5496	DCA_se1_ag1_m_02 - words	your	93.7596
93.6196	DCA_se1_ag1_m_02 - phones	AO1	93.7296
93.7296	DCA_se1_ag1_m_02 - phones	R	93.7596
93.7596	DCA_se1_ag1_m_02 - phones	sp	93.8096
94.1189	DCA_se1_ag1_m_02 - phones	T	94.2689
94.1189	DCA_se1_ag1_m_02 - words	track	94.6289
94.2689	DCA_se1_ag1_m_02 - phones	R	94.3089
94.3089	DCA_se1_ag1_m_02 - phones	AE1	94.4489
94.4489	DCA_se1_ag1_m_02 - phones	K	94.6289
94.9489	DCA_se1_ag1_m_02 - phones	D	95.0089
94.9489	DCA_se1_ag1_m_02 - words	do	95.0589
95.0089	DCA_se1_ag1_m_02 - phones	UW1	95.0589
95.0589	DCA_se1_ag1_m_02 - phones	Y	95.2789
95.0589	DCA_se1_ag1_m_02 - words	you	95.3689
95.2789	DCA_se1_ag1_m_02 - phones	UW1	95.3689
95.3689	DCA_se1_ag1_m_02 - phones	W	95.4989
95.3689	DCA_se1_ag1_m_02 - words	want	95.6889
95.4989	DCA_se1_ag1_m_02 - phones	AO1	95.5689
95.5689	DCA_se1_ag1_m_02 - phones	N	95.6089
95.6089	DCA_se1_ag1_m_02 - phones	T	95.6889
95.6889	DCA_se1_ag1_m_02 - phones	Y	95.7889
95.6889	DCA_se1_ag1_m_02 - words	your	95.8989
95.7889	DCA_se1_ag1_m_02 - phones	AO1	95.8489
95.8489	DCA_se1_ag1_m_02 - phones	R	95.8989
95.8989	DCA_se1_ag1_m_02 - phones	M	96.0089
95.8989	DCA_se1_ag1_m_02 - words	money	96.3589
96.0089	DCA_se1_ag1_m_02 - phones	AH1	96.1489
96.1489	DCA_se1_ag1_m_02 - phones	N	96.2189
96.2189	DCA_se1_ag1_m_02 - phones	IY0	96.3589
96.3589	DCA_se1_ag1_m_02 - phones	sp	96.3989
96.3989	DCA_se1_ag1_m_02 - phones	B	96.4789
96.3989	DCA_se1_ag1_m_02 - words	back	96.7089
96.4789	DCA_se1_ag1_m_02 - phones	AE1	96.6589
96.6589	DCA_se1_ag1_m_02 - phones	K	96.7089
97.7036	DCA_se1_ag1_m_02 - phones	sil	97.8936
97.8936	DCA_se1_ag1_m_02 - phones	DH	97.9236
97.8936	DCA_se1_ag1_m_02 - words	they	97.9836
97.9236	DCA_se1_ag1_m_02 - phones	EY1	97.9836
97.9836	DCA_se1_ag1_m_02 - phones	S	98.1336
97.9836	DCA_se1_ag1_m_02 - words	say	98.2436
98.1336	DCA_se1_ag1_m_02 - phones	EY1	98.2436
98.2436	DCA_se1_ag1_m_02 - phones	Y	98.3836
98.2436	DCA_se1_ag1_m_02 - words	yes	98.6336
98.3836	DCA_se1_ag1_m_02 - phones	EH1	98.4936
98.4936	DCA_se1_ag1_m_02 - phones	S	98.6336
98.6336	DCA_se1_ag1_m_02 - words	or	98.7336
98.6336	DCA_se1_ag1_m_02 - phones	ER0	98.7336
98.7336	DCA_se1_ag1_m_02 - phones	N	98.9036
98.7336	DCA_se1_ag1_m_02 - words	no	99.1836
98.9036	DCA_se1_ag1_m_02 - phones	OW1	99.1836
99.4428	DCA_int_01 - phones	M	99.6328
99.4428	DCA_int_01 - words	mm-hm	99.8928
99.6328	DCA_int_01 - phones	HH	99.6928
99.6928	DCA_int_01 - phones	M	99.8928
100.4220	DCA_int_01 - phones	sil	100.5120
100.5120	DCA_int_01 - phones	EH1	100.5520
100.5120	DCA_int_01 - words	any	100.7520
100.5520	DCA_int_01 - phones	N	100.6520
100.6520	DCA_int_01 - phones	IY0	100.7520
100.7520	DCA_int_01 - phones	AH1	100.8220
100.7520	DCA_int_01 - words	others	101.0420
100.8220	DCA_int_01 - phones	DH	100.8720
100.8720	DCA_int_01 - phones	ER0	100.9020
100.9020	DCA_int_01 - phones	Z	101.0420
101.0420	DCA_int_01 - phones	sp	105.0299
101.7312	DCA_se1_ag1_m_02 - phones	AE1	101.8312
101.7312	DCA_se1_ag1_m_02 - words	and	101.9312
101.8312	DCA_se1_ag1_m_02 - phones	N	101.9312
101.9312	DCA_se1_ag1_m_02 - phones	AH1	102.2212
101.9312	DCA_se1_ag1_m_02 - words	um	102.2512
102.2212	DCA_se1_ag1_m_02 - phones	M	102.2512
102.2512	DCA_se1_ag1_m_02 - phones	sp	107.6957
105.0299	DCA_int_01 - phones	D	105.0599
105.0299	DCA_int_01 - words	do	105.0899
105.0599	DCA_int_01 - phones	UW1	105.0899
105.0899	DCA_int_01 - phones	Y	105.1199
105.0899	DCA_int_01 - words	you	105.1499
105.1199	DCA_int_01 - phones	UW1	105.1499
105.1499	DCA_int_01 - phones	EH1	105.1799
105.1499	DCA_int_01 - words	ever	105.3299
105.1799	DCA_int_01 - phones	V	105.2599
105.2599	DCA_int_01 - phones	ER0	105.3299
105.3299	DCA_int_01 - phones	Y	105.4099
105.3299	DCA_int_01 - words	use	105.5699
105.4099	DCA_int_01 - phones	UW1	105.4799
105.4799	DCA_int_01 - phones	Z	105.5699
105.5699	DCA_int_01 - phones	HH	105.6699
105.5699	DCA_int_01 - words	high	105.8399
105.6699	DCA_int_01 - phones	AY1	105.8399
105.8399	DCA_int_01 - phones	S	105.9399
105.8399	DCA_int_01 - words	spy	106.2199
105.9399	DCA_int_01 - phones	P	106.0499
106.0499	DCA_int_01 - phones	AY1	106.2199
106.2199	DCA_int_01 - phones	S	106.3399
106.2199	DCA_int_01 - words	stick	106.4999
106.3399	DCA_int_01 - phones	T	106.3999
106.3999	DCA_int_01 - phones	IH1	106.4599
106.4599	DCA_int_01 - phones	K	106.4999
106.4999	DCA_int_01 - phones	sp	106.5299
106.5299	DCA_int_01 - phones	AH0	106.5799
106.5299	DCA_int_01 - words	'em	106.6099
106.5799	DCA_int_01 - phones	M	106.6099
106.6099	DCA_int_01 - phones	sp	106.6699
106.6699	DCA_int_01 - phones	IH0	106.6999
106.6699	DCA_int_01 - words	in	106.7299
106.6999	DCA_int_01 - phones	N	106.7299
106.7299	DCA_int_01 - phones	DH	106.7799
106.7299	DCA_int_01 - words	the	106.9099
106.7799	DCA_int_01 - phones	IY0	106.9099
106.9099	DCA_int_01 - words	eye	107.1499
106.9099	DCA_int_01 - phones	AY1	107.1499
107.6957	DCA_se1_ag1_m_02 - phones	spn	108.0257
107.6957	DCA_se1_ag1_m_02 - words	<unk>	108.0257
108.0257	DCA_se1_ag1_m_02 - phones	sp	109.3186
108.8829	DCA_int_01 - phones	spn	109.2329
108.8829	DCA_int_01 - words	<unk>	109.2329
109.3186	DCA_se1_ag1_m_02 - words	oh	109.4786
109.3186	DCA_se1_ag1_m_02 - phones	OW1	109.4786
109.4786	DCA_se1_ag1_m_02 - phones	Y	109.6186
109.4786	DCA_se1_ag1_m_02 - words	yeah	109.6986
109.4814	DCA_int_01 - phones	Y	109.5114
109.4814	DCA_int_01 - words	you	109.5414
109.5114	DCA_int_01 - phones	UW1	109.5414
109.5414	DCA_int_01 - phones	N	109.5714
109.5414	DCA_int_01 - words	know	109.6014
109.5714	DCA_int_01 - phones	OW1	109.6014
109.6014	DCA_int_01 - phones	DH	109.6414
109.6014	DCA_int_01 - words	that	109.7014
109.6186	DCA_se1_ag1_m_02 - phones	AE1	109.6986
109.6414	DCA_int_01 - phones	AE1	109.6714
109.6714	DCA_int_01 - phones	T	109.7014
109.6986	DCA_se1_ag1_m_02 - phones	W	109.7986
109.6986	DCA_se1_ag1_m_02 - words	we	109.8786
109.7014	DCA_int_01 - phones	W	109.7314
109.7014	DCA_int_01 - words	one	109.7914
109.7314	DCA_int_01 - phones	AH1	109.7614
109.7614	DCA_int_01 - phones	N	109.7914
109.7914	DCA_int_01 - phones	sp	109.9514
109.7986	DCA_se1_ag1_m_02 - phones	IY1	109.8786
109.8786	DCA_se1_ag1_m_02 - phones	P	109.9886
109.8786	DCA_se1_ag1_m_02 - words	played	110.1786
109.9886	DCA_se1_ag1_m_02 - phones	L	110.0486
110.0486	DCA_se1_ag1_m_02 - phones	EY1	110.1486
110.1486	DCA_se1_ag1_m_02 - phones	D	110.1786
110.1786	DCA_se1_ag1_m_02 - phones	AH0	110.2686
110.1786	DCA_se1_ag1_m_02 - words	a	110.2686
110.2686	DCA_se1_ag1_m_02 - phones	P	110.4286
110.2686	DCA_se1_ag1_m_02 - words	pie	110.5786
110.4286	DCA_se1_ag1_m_02 - phones	AY1	110.5786
110.5786	DCA_se1_ag1_m_02 - phones	AH0	110.6086
110.5786	DCA_se1_ag1_m_02 - words	and	110.6886
110.6086	DCA_se1_ag1_m_02 - phones	N	110.6886
110.6886	DCA_se1_ag1_m_02 - phones	DH	110.7186
110.6886	DCA_se1_ag1_m_02 - words	the	110.7886
110.7186	DCA_se1_ag1_m_02 - phones	AH1	110.7886
110.7886	DCA_se1_ag1_m_02 - phones	D	110.9486
110.7886	DCA_se1_ag1_m_02 - words	devil	111.3286
110.9486	DCA_se1_ag1_m_02 - phones	EH1	111.0586
111.0586	DCA_se1_ag1_m_02 - phones	V	111.1786
111.1786	DCA_se1_ag1_m_02 - phones	AH0	111.2086
111.2086	DCA_se1_ag1_m_02 - phones	L	111.3286
111.8532	DCA_int_01 - phones	HH	111.9132
111.8532	DCA_int_01 - words	how	112.0232
111.9132	DCA_int_01 - phones	AW1	112.0232
112.0232	DCA_int_01 - words	s	112.1032
112.0232	DCA_int_01 - phones	S	112.1032
112.1032	DCA_int_01 - phones	DH	112.1332
112.1032	DCA_int_01 - words	that	112.2932
112.1332	DCA_int_01 - phones	AH0	112.2632
112.2632	DCA_int_01 - phones	T	112.2932
112.2932	DCA_int_01 - phones	sp	112.3232
112.3232	DCA_int_01 - phones	G	112.4032
112.3232	DCA_int_01 - words	go	112.5932
112.4032	DCA_int_01 - phones	OW1	112.5932
112.9478	DCA_se1_ag1_m_02 - phones	AH1	113.1078
112.9478	DCA_se1_ag1_m_02 - words	um	113.4078
113.1078	DCA_se1_ag1_m_02 - phones	M	113.4078
113.9969	DCA_se1_ag1_m_02 - phones	sil	114.0469
114.0469	DCA_se1_ag1_m_02 - phones	N	114.1469
114.0469	DCA_se1_ag1_m_02 - words	knock	114.3769
114.1469	DCA_se1_ag1_m_02 - phones	AA1	114.2669
114.2669	DCA_se1_ag1_m_02 - phones	K	114.3769
114.3769	DCA_se1_ag1_m_02 - phones	N	114.4269
114.3769	DCA_se1_ag1_m_02 - words	knock	114.6869
114.4269	DCA_se1_ag1_m_02 - phones	AA1	114.5869
114.5869	DCA_se1_ag1_m_02 - phones	K	114.6869
114.6869	DCA_se1_ag1_m_02 - phones	N	114.7369
114.6869	DCA_se1_ag1_m_02 - words	knock	114.9469
114.7369	DCA_se1_ag1_m_02 - phones	AA1	114.8869
114.8869	DCA_se1_ag1_m_02 - phones	K	114.9469
115.3445	DCA_se1_ag1_m_02 - phones	sil	115.3845
115.3845	DCA_se1_ag1_m_02 - phones	HH	115.4845
115.3845	DCA_se1_ag1_m_02 - words	who	115.5145
115.4845	DCA_se1_ag1_m_02 - phones	UW1	115.5145
115.5145	DCA_se1_ag1_m_02 - phones	IH1	115.7345
115.5145	DCA_se1_ag1_m_02 - words	is	115.8945
115.7345	DCA_se1_ag1_m_02 - phones	Z	115.8945
115.8945	DCA_se1_ag1_m_02 - phones	IH1	115.9445
115.8945	DCA_se1_ag1_m_02 - words	it	116.0145
115.9445	DCA_se1_ag1_m_02 - phones	T	116.0145
116.4123	DCA_se1_ag1_m_02 - phones	sil	116.4623
116.4623	DCA_se1_ag1_m_02 - phones	DH	116.5023
116.4623	DCA_se1_ag1_m_02 - words	the	116.5623
116.5023	DCA_se1_ag1_m_02 - phones	AH0	116.5623
116.5623	DCA_se1_ag1_m_02 - phones	P	116.8223
116.5623	DCA_se1_ag1_m_02 - words	p-	116.8223
116.8926	DCA_se1_ag1_m_02 - phones	sil	116.9726
116.9726	DCA_se1_ag1_m_02 - phones	DH	117.0526
116.9726	DCA_se1_ag1_m_02 - words	the	117.1126
117.0526	DCA_se1_ag1_m_02 - phones	AH0	117.1126
117.1126	DCA_se1_ag1_m_02 - phones	D	117.2226
117.1126	DCA_se1_ag1_m_02 - words	devil	117.5526
117.2226	DCA_se1_ag1_m_02 - phones	EH1	117.3226
117.3226	DCA_se1_ag1_m_02 - phones	V	117.4226
117.4226	DCA_se1_ag1_m_02 - phones	AH0	117.4526
117.4526	DCA_se1_ag1_m_02 - phones	L	117.5526
117.7739	DCA_se1_ag1_m_02 - phones	W	117.8439
117.7739	DCA_se1_ag1_m_02 - words	what	117.9339
117.8439	DCA_se1_ag1_m_02 - phones	AH1	117.8839
117.8839	DCA_se1_ag1_m_02 - phones	T	117.9339
117.9339	DCA_se1_ag1_m_02 - phones	D	117.9839
117.9339	DCA_se1_ag1_m_02 - words	do	118.0139
117.9839	DCA_se1_ag1_m_02 - phones	UW1	118.0139
118.0139	DCA_se1_ag1_m_02 - phones	Y	118.0439
118.0139	DCA_se1_ag1_m_02 - words	you	118.0939
118.0439	DCA_se1_ag1_m_02 - phones	UW1	118.0939
118.0939	DCA_se1_ag1_m_02 - phones	W	118.1339
118.0939	DCA_se1_ag1_m_02 - words	want	118.3039
118.1339	DCA_se1_ag1_m_02 - phones	AO1	118.2239
118.2239	DCA_se1_ag1_m_02 - phones	N	118.2739
118.2739	DCA_se1_ag1_m_02 - phones	T	118.3039
118.3680	DCA_se1_ag1_m_02 - phones	AH0	118.5280
118.3680	DCA_se1_ag1_m_02 - words	a	118.5280
118.5280	DCA_se1_ag1_m_02 - phones	P	118.6680
118.5280	DCA_se1_ag1_m_02 - words	pie	118.9180
118.6680	DCA_se1_ag1_m_02 - phones	AY1	118.9180
119.2381	DCA_se1_ag1_m_02 - phones	HH	119.2881
119.2381	DCA_se1_ag1_m_02 - words	what	119.4181
119.2881	DCA_se1_ag1_m_02 - phones	W	119.3281
119.3281	DCA_se1_ag1_m_02 - phones	AH1	119.3681
119.3681	DCA_se1_ag1_m_02 - phones	T	119.4181
119.4181	DCA_se1_ag1_m_02 - phones	K	119.5481
119.4181	DCA_se1_ag1_m_02 - words	kind	119.8981
119.5481	DCA_se1_ag1_m_02 - phones	AY1	119.6781
119.6781	DCA_se1_ag1_m_02 - phones	N	119.8981
120.5565	DCA_se1_ag1_m_02 - phones	sil	120.5865
120.5865	DCA_se1_ag1_m_02 - phones	S	120.7865
120.5865	DCA_se1_ag1_m_02 - words	strawberry	121.4865
120.7865	DCA_se1_ag1_m_02 - phones	T	120.8965
120.8965	DCA_se1_ag1_m_02 - phones	R	120.9665
120.9665	DCA_se1_ag1_m_02 - phones	AO1	121.0965
121.0965	DCA_se1_ag1_m_02 - phones	B	121.1765
121.1765	DCA_se1_ag1_m_02 - phones	EH2	121.2765
121.2765	DCA_se1_ag1_m_02 - phones	R	121.3565
121.3565	DCA_se1_ag1_m_02 - phones	IY0	121.4865
122.0626	DCA_se1_ag1_m_02 - phones	sil	122.1226
122.1226	DCA_se1_ag1_m_02 - phones	AH0	122.2126
122.1226	DCA_se1_ag1_m_02 - words	and	122.3726
122.2126	DCA_se1_ag1_m_02 - phones	N	122.3226
122.3226	DCA_se1_ag1_m_02 - phones	D	122.3726
122.3726	DCA_se1_ag1_m_02 - phones	DH	122.4226
122.3726	DCA_se1_ag1_m_02 - words	then	122.6826
122.4226	DCA_se1_ag1_m_02 - phones	EH1	122.5926
122.5926	DCA_se1_ag1_m_02 - phones	N	122.6826
122.9446	DCA_se1_ag1_m_02 - phones	IH1	123.1746
122.9446	DCA_se1_ag1_m_02 - words	if	123.2846
123.1746	DCA_se1_ag1_m_02 - phones	F	123.2846
123.2846	DCA_se1_ag1_m_02 - phones	HH	123.3446
123.2846	DCA_se1_ag1_m_02 - words	he	123.4346
123.3446	DCA_se1_ag1_m_02 - phones	IY1	123.4346
123.4346	DCA_se1_ag1_m_02 - phones	B	123.5046
123.4346	DCA_se1_ag1_m_02 - words	be	123.6146
123.5046	DCA_se1_ag1_m_02 - phones	IY1	123.6146
123.6146	DCA_se1_ag1_m_02 - phones	K	123.7446
123.6146	DCA_se1_ag1_m_02 - words	king	123.9646
123.7446	DCA_se1_ag1_m_02 - phones	IH1	123.7946
123.7946	DCA_se1_ag1_m_02 - phones	NG	123.9646
123.9646	DCA_se1_ag1_m_02 - phones	Y	124.0646
123.9646	DCA_se1_ag1_m_02 - words	you	124.1146
124.0646	DCA_se1_ag1_m_02 - phones	UW1	124.1146
124.1146	DCA_se1_ag1_m_02 - phones	G	124.1846
124.1146	DCA_se1_ag1_m_02 - words	got	124.3246
124.1846	DCA_se1_ag1_m_02 - phones	AA1	124.2946
124.2946	DCA_se1_ag1_m_02 - phones	T	124.3246
124.3246	DCA_se1_ag1_m_02 - phones	T	124.3546
124.3246	DCA_se1_ag1_m_02 - words	to	124.3946
124.3546	DCA_se1_ag1_m_02 - phones	AH0	124.3946
124.3946	DCA_se1_ag1_m_02 - phones	G	124.4746
124.3946	DCA_se1_ag1_m_02 - words	give	124.5746
124.4746	DCA_se1_ag1_m_02 - phones	IH1	124.5146
124.5146	DCA_se1_ag1_m_02 - phones	V	124.5746
124.5746	DCA_se1_ag1_m_02 - phones	IH0	124.6146
124.5746	DCA_se1_ag1_m_02 - words	it	124.6546
124.6146	DCA_se1_ag1_m_02 - phones	T	124.6546
124.6546	DCA_se1_ag1_m_02 - phones	sp	124.6946
124.6946	DCA_se1_ag1_m_02 - phones	T	124.8246
124.6946	DCA_se1_ag1_m_02 - words	ten	124.9846
124.8246	DCA_se1_ag1_m_02 - phones	EH1	124.9246
124.9246	DCA_se1_ag1_m_02 - phones	N	124.9846
124.9846	DCA_se1_ag1_m_02 - phones	D	125.0346
124.9846	DCA_se1_ag1_m_02 - words	dollars	125.3646
125.0346	DCA_se1_ag1_m_02 - phones	AA1	125.1946
125.1946	DCA_se1_ag1_m_02 - phones	L	125.3046
125.3046	DCA_se1_ag1_m_02 - phones	ER0	125.3346
125.3346	DCA_se1_ag1_m_02 - phones	Z	125.3646
125.3646	DCA_se1_ag1_m_02 - phones	sp	125.3946
125.3946	DCA_se1_ag1_m_02 - phones	HH	125.4246
125.3946	DCA_se1_ag1_m_02 - words	one	125.6346
125.4246	DCA_se1_ag1_m_02 - phones	W	125.4746
125.4746	DCA_se1_ag1_m_02 - phones	AH1	125.5646
125.5646	DCA_se1_ag1_m_02 - phones	N	125.6346
125.6346	DCA_se1_ag1_m_02 - phones	sp	125.6846
125.6846	DCA_se1_ag1_m_02 - phones	T	125.7946
125.6846	DCA_se1_ag1_m_02 - words	two	125.9046
125.7946	DCA_se1_ag1_m_02 - phones	UW1	125.9046
125.9046	DCA_se1_ag1_m_02 - phones	TH	126.0246
125.9046	DCA_se1_ag1_m_02 - words	three	126.1846
126.0246	DCA_se1_ag1_m_02 - phones	R	126.0646
126.0646	DCA_se1_ag1_m_02 - phones	IY1	126.1846
126.1846	DCA_se1_ag1_m_02 - phones	F	126.3346
126.1846	DCA_se1_ag1_m_02 - words	four	126.4546
126.3346	DCA_se1_ag1_m_02 - phones	AO1	126.3746
126.3746	DCA_se1_ag1_m_02 - phones	R	126.4546
126.4546	DCA_se1_ag1_m_02 - phones	F	126.6346
126.4546	DCA_se1_ag1_m_02 - words	five	126.8246
126.6346	DCA_se1_ag1_m_02 - phones	AY1	126.7746
126.7746	DCA_se1_ag1_m_02 - phones	V	126.8246
126.8246	DCA_se1_ag1_m_02 - phones	S	126.9446
126.8246	DCA_se1_ag1_m_02 - words	six	127.0846
126.9446	DCA_se1_ag1_m_02 - phones	IH1	126.9946
126.9946	DCA_se1_ag1_m_02 - phones	K	127.0546
127.0546	DCA_se1_ag1_m_02 - phones	S	127.0846
127.0846	DCA_se1_ag1_m_02 - phones	S	127.1846
127.0846	DCA_se1_ag1_m_02 - words	seven	127.5046
127.1846	DCA_se1_ag1_m_02 - phones	EH1	127.2646
127.2646	DCA_se1_ag1_m_02 - phones	V	127.2946
127.2946	DCA_se1_ag1_m_02 - phones	AH0	127.3646
127.3646	DCA_se1_ag1_m_02 - phones	N	127.5046
127.5046	DCA_se1_ag1_m_02 - phones	EY1	127.6346
127.5046	DCA_se1_ag1_m_02 - words	eight	127.7046
127.6346	DCA_se1_ag1_m_02 - phones	T	127.7046
127.7046	DCA_se1_ag1_m_02 - phones	sp	127.7446
127.7446	DCA_se1_ag1_m_02 - phones	N	127.8346
127.7446	DCA_se1_ag1_m_02 - words	nine	128.0146
127.8346	DCA_se1_ag1_m_02 - phones	AY1	127.9646
127.9646	DCA_se1_ag1_m_02 - phones	N	128.0146
128.0146	DCA_se1_ag1_m_02 - phones	sp	128.0446
128.0446	DCA_se1_ag1_m_02 - phones	T	128.1746
128.0446	DCA_se1_ag1_m_02 - words	ten	128.3146
128.1746	DCA_se1_ag1_m_02 - phones	EH1	128.2346
128.2346	DCA_se1_ag1_m_02 - phones	N	128.3146
128.5203	DCA_se1_ag1_m_02 - phones	AE1	128.6603
128.5203	DCA_se1_ag1_m_02 - words	and	128.8203
128.6603	DCA_se1_ag1_m_02 - phones	N	128.7403
128.7403	DCA_se1_ag1_m_02 - phones	D	128.8203
128.8203	DCA_se1_ag1_m_02 - phones	R	128.8703
128.8203	DCA_se1_ag1_m_02 - words	running	129.1503
128.8703	DCA_se1_ag1_m_02 - phones	AH1	128.9803
128.9803	DCA_se1_ag1_m_02 - phones	N	129.0403
129.0403	DCA_se1_ag1_m_02 - phones	IH0	129.1103
129.1103	DCA_se1_ag1_m_02 - phones	NG	129.1503
129.1503	DCA_se1_ag1_m_02 - phones	F	129.2903
129.1503	DCA_se1_ag1_m_02 - words	from	129.4503
129.2903	DCA_se1_ag1_m_02 - phones	ER0	129.3403
129.3403	DCA_se1_ag1_m_02 - phones	M	129.4503
129.4503	DCA_se1_ag1_m_02 - phones	T	129.5403
129.4503	DCA_se1_ag1_m_02 - words	try	129.6603
129.5403	DCA_se1_ag1_m_02 - phones	R	129.5803
129.5803	DCA_se1_ag1_m_02 - phones	AY1	129.6603
129.6603	DCA_se1_ag1_m_02 - phones	T	129.6903
129.6603	DCA_se1_ag1_m_02 - words	to	129.7203
129.6903	DCA_se1_ag1_m_02 - phones	AH0	129.7203
129.7203	DCA_se1_ag1_m_02 - phones	sp	129.7503
129.7503	DCA_se1_ag1_m_02 - phones	K	129.8903
129.7503	DCA_se1_ag1_m_02 - words	catch	130.0903
129.8903	DCA_se1_ag1_m_02 - phones	AE1	129.9803
129.9803	DCA_se1_ag1_m_02 - phones	CH	130.0903
130.0903	DCA_se1_ag1_m_02 - phones	AH0	130.1203
130.0903	DCA_se1_ag1_m_02 - words	'em	130.1603
130.1203	DCA_se1_ag1_m_02 - phones	M	130.1603
130.4927	DCA_se1_ag1_m_02 - phones	IH1	130.6127
130.4927	DCA_se1_ag1_m_02 - words	if	130.7327
130.6127	DCA_se1_ag1_m_02 - phones	F	130.7327
130.7327	DCA_se1_ag1_m_02 - phones	Y	130.8027
130.7327	DCA_se1_ag1_m_02 - words	you	130.8327
130.8027	DCA_se1_ag1_m_02 - phones	UW1	130.8327
130.8327	DCA_se1_ag1_m_02 - phones	D	130.8927
130.8327	DCA_se1_ag1_m_02 - words	don't	131.0527
130.8927	DCA_se1_ag1_m_02 - phones	OW1	130.9727
130.9727	DCA_se1_ag1_m_02 - phones	N	131.0527
131.0527	DCA_se1_ag1_m_02 - phones	K	131.1627
131.0527	DCA_se1_ag1_m_02 - words	catch	131.3127
131.1627	DCA_se1_ag1_m_02 - phones	AE1	131.2427
131.2427	DCA_se1_ag1_m_02 - phones	CH	131.3127
131.3127	DCA_se1_ag1_m_02 - phones	IH0	131.3527
131.3127	DCA_se1_ag1_m_02 - words	him	131.3827
131.3527	DCA_se1_ag1_m_02 - phones	M	131.3827
131.3827	DCA_se1_ag1_m_02 - phones	HH	131.5627
131.3827	DCA_se1_ag1_m_02 - words	he	131.6727
131.5627	DCA_se1_ag1_m_02 - phones	IY1	131.6727
131.6727	DCA_se1_ag1_m_02 - phones	G	131.7327
131.6727	DCA_se1_ag1_m_02 - words	goes	132.0627
131.7327	DCA_se1_ag1_m_02 - phones	OW1	131.9127
131.9127	DCA_se1_ag1_m_02 - phones	Z	132.0627
132.0627	DCA_se1_ag1_m_02 - phones	IH1	132.0927
132.0627	DCA_se1_ag1_m_02 - words	in	132.1627
132.0927	DCA_se1_ag1_m_02 - phones	N	132.1627
132.1627	DCA_se1_ag1_m_02 - phones	DH	132.2127
132.1627	DCA_se1_ag1_m_02 - words	the	132.2427
132.2127	DCA_se1_ag1_m_02 - phones	AH0	132.2427
132.2427	DCA_se1_ag1_m_02 - phones	SH	132.4227
132.2427	DCA_se1_ag1_m_02 - words	sugar	132.6927
132.4227	DCA_se1_ag1_m_02 - phones	UH1	132.5527
132.5527	DCA_se1_ag1_m_02 - phones	G	132.5927
132.5927	DCA_se1_ag1_m_02 - phones	ER0	132.6927
132.6927	DCA_se1_ag1_m_02 - phones	B	132.7627
132.6927	DCA_se1_ag1_m_02 - words	bowl	132.9027
132.7627	DCA_se1_ag1_m_02 - phones	OW1	132.8127
132.8127	DCA_se1_ag1_m_02 - phones	L	132.9027
133.0935	DCA_se1_ag1_m_02 - phones	sil	133.1335
133.1335	DCA_se1_ag1_m_02 - phones	IH0	133.2135
133.1335	DCA_se1_ag1_m_02 - words	if	133.2735
133.2135	DCA_se1_ag1_m_02 - phones	F	133.2735
133.2735	DCA_se1_ag1_m_02 - phones	Y	133.3335
133.2735	DCA_se1_ag1_m_02 - words	you	133.4235
133.3335	DCA_se1_ag1_m_02 - phones	UW1	133.4235
133.4235	DCA_se1_ag1_m_02 - phones	D	133.5035
133.4235	DCA_se1_ag1_m_02 - words	don't	133.7135
133.5035	DCA_se1_ag1_m_02 - phones	OW1	133.6135
133.6135	DCA_se1_ag1_m_02 - phones	N	133.6835
133.6835	DCA_se1_ag1_m_02 - phones	T	133.7135
133.9001	DCA_se1_ag1_m_02 - phones	HH	134.0001
133.9001	DCA_se1_ag1_m_02 - words	he	134.0701
134.0001	DCA_se1_ag1_m_02 - phones	IY1	134.0701
134.0701	DCA_se1_ag1_m_02 - phones	G	134.1501
134.0701	DCA_se1_ag1_m_02 - words	goes	134.3701
134.1501	DCA_se1_ag1_m_02 - phones	OW1	134.2701
134.2701	DCA_se1_ag1_m_02 - phones	Z	134.3701
134.3701	DCA_se1_ag1_m_02 - phones	IH0	134.4401
134.3701	DCA_se1_ag1_m_02 - words	in	134.4801
134.4401	DCA_se1_ag1_m_02 - phones	N	134.4801
134.4801	DCA_se1_ag1_m_02 - phones	DH	134.5101
134.4801	DCA_se1_ag1_m_02 - words	the	134.5601
134.5101	DCA_se1_ag1_m_02 - phones	AH0	134.5601
134.5601	DCA_se1_ag1_m_02 - phones	G	134.6601
134.5601	DCA_se1_ag1_m_02 - words	garbage	135.0201
134.6601	DCA_se1_ag1_m_02 - phones	AA1	134.7801
134.7801	DCA_se1_ag1_m_02 - phones	R	134.8401
134.8401	DCA_se1_ag1_m_02 - phones	B	134.8701
134.8701	DCA_se1_ag1_m_02 - phones	IH0	134.9201
134.9201	DCA_se1_ag1_m_02 - phones	JH	135.0201
135.0201	DCA_se1_ag1_m_02 - phones	K	135.1701
135.0201	DCA_se1_ag1_m_02 - words	can	135.4301
135.1701	DCA_se1_ag1_m_02 - phones	AE1	135.3601
135.3601	DCA_se1_ag1_m_02 - phones	N	135.4301
135.8632	DCA_int_01 - phones	HH	135.9532
135.8632	DCA_int_01 - words	hm	136.1432
135.9532	DCA_int_01 - phones	M	136.1432
136.1432	DCA_int_01 - phones	sp	136.1732
137.2796	DCA_int_01 - phones	HH	137.3596
137.2796	DCA_int_01 - words	how	137.3996
137.3596	DCA_int_01 - phones	AW1	137.3996
137.3996	DCA_int_01 - phones	D	137.4796
137.3996	DCA_int_01 - words	do	137.5096
137.4796	DCA_int_01 - phones	UW1	137.5096
137.5096	DCA_int_01 - phones	Y	137.5496
137.5096	DCA_int_01 - words	you	137.5896
137.5496	DCA_int_01 - phones	UW1	137.5896
137.5896	DCA_int_01 - phones	sp	137.6396
137.6396	DCA_int_01 - phones	P	137.7096
137.6396	DCA_int_01 - words	play	137.8396
137.7096	DCA_int_01 - phones	L	137.7696
137.7696	DCA_int_01 - phones	EY1	137.8396
137.8396	DCA_int_01 - phones	M	137.9896
137.8396	DCA_int_01 - words	mother	138.1596
137.9896	DCA_int_01 - phones	AH1	138.0396
138.0396	DCA_int_01 - phones	DH	138.1096
138.1096	DCA_int_01 - phones	ER0	138.1596
138.1596	DCA_int_01 - phones	M	138.2496
138.1596	DCA_int_01 - words	may	138.4496
138.2496	DCA_int_01 - phones	EY1	138.4496
138.4496	DCA_int_01 - phones	AY1	138.5896
138.4496	DCA_int_01 - words	i	138.5896
139.6437	DCA_se1_ag1_m_02 - phones	sil	139.6837
139.6837	DCA_se1_ag1_m_02 - phones	Y	139.7137
139.6837	DCA_se1_ag1_m_02 - words	you	139.7637
139.7137	DCA_se1_ag1_m_02 - phones	UW1	139.7637
139.7637	DCA_se1_ag1_m_02 - phones	AH1	139.9237
139.7637	DCA_se1_ag1_m_02 - words	um	140.0637
139.9237	DCA_se1_ag1_m_02 - phones	M	140.0637
140.0637	DCA_se1_ag1_m_02 - phones	sp	140.1337
140.1337	DCA_se1_ag1_m_02 - phones	T	140.2837
140.1337	DCA_se1_ag1_m_02 - words	turn	140.3937
140.2837	DCA_se1_ag1_m_02 - phones	ER1	140.3437
140.3437	DCA_se1_ag1_m_02 - phones	N	140.3937
140.3937	DCA_se1_ag1_m_02 - phones	ER0	140.5037
140.3937	DCA_se1_ag1_m_02 - words	around	140.8037
140.5037	DCA_se1_ag1_m_02 - phones	AW1	140.7137
140.7137	DCA_se1_ag1_m_02 - phones	N	140.7437
140.7437	DCA_se1_ag1_m_02 - phones	D	140.8037
141.0426	DCA_se1_ag1_m_02 - phones	HH	141.1126
141.0426	DCA_se1_ag1_m_02 - words	one	141.4026
141.1126	DCA_se1_ag1_m_02 - phones	W	141.1626
141.1626	DCA_se1_ag1_m_02 - phones	AH1	141.2826
141.2826	DCA_se1_ag1_m_02 - phones	N	141.4026
141.4026	DCA_se1_ag1_m_02 - phones	sp	141.4526
141.4526	DCA_se1_ag1_m_02 - phones	T	141.5826
141.4526	DCA_se1_ag1_m_02 - words	two	141.8326
141.5826	DCA_se1_ag1_m_02 - phones	UW1	141.8326
141.8326	DCA_se1_ag1_m_02 - phones	sp	142.3650
142.3650	DCA_se1_ag1_m_02 - phones	T	142.4250
142.3650	DCA_se1_ag1_m_02 - words	t	142.4650
142.4250	DCA_se1_ag1_m_02 - phones	IY1	142.4650
142.4650	DCA_se1_ag1_m_02 - phones	sp	142.8526
142.8526	DCA_se1_ag1_m_02 - phones	S	143.0526
142.8526	DCA_se1_ag1_m_02 - words	say	143.1226
143.0526	DCA_se1_ag1_m_02 - phones	EY1	143.1226
143.1226	DCA_se1_ag1_m_02 - phones	M	143.3226
143.1226	DCA_se1_ag1_m_02 - words	mother	143.5526
143.3226	DCA_se1_ag1_m_02 - phones	AH1	143.4126
143.4126	DCA_se1_ag1_m_02 - phones	DH	143.4926
143.4926	DCA_se1_ag1_m_02 - phones	ER0	143.5526
143.5526	DCA_se1_ag1_m_02 - phones	M	143.6526
143.5526	DCA_se1_ag1_m_02 - words	may	143.8226
143.6526	DCA_se1_ag1_m_02 - phones	EY1	143.8226
143.8226	DCA_se1_ag1_m_02 - words	i	144.0326
143.8226	DCA_se1_ag1_m_02 - phones	AY1	144.0326
144.0326	DCA_se1_ag1_m_02 - phones	sp	144.0626
144.0626	DCA_se1_ag1_m_02 - phones	T	144.1626
144.0626	DCA_se1_ag1_m_02 - words	take	144.4726
144.1626	DCA_se1_ag1_m_02 - phones	EY1	144.3026
144.3026	DCA_se1_ag1_m_02 - phones	K	144.4726
145.0095	DCA_se1_ag1_m_02 - phones	TH	145.0895
145.0095	DCA_se1_ag1_m_02 - words	three	145.2995
145.0895	DCA_se1_ag1_m_02 - phones	R	145.1495
145.1495	DCA_se1_ag1_m_02 - phones	IY1	145.2995
145.2995	DCA_se1_ag1_m_02 - phones	JH	145.4495
145.2995	DCA_se1_ag1_m_02 - words	giant	145.6995
145.4495	DCA_se1_ag1_m_02 - phones	AY1	145.6095
145.6095	DCA_se1_ag1_m_02 - phones	AH0	145.6395
145.6395	DCA_se1_ag1_m_02 - phones	N	145.6695
145.6695	DCA_se1_ag1_m_02 - phones	T	145.6995
145.6995	DCA_se1_ag1_m_02 - phones	S	145.8595
145.6995	DCA_se1_ag1_m_02 - words	steps	146.2095
145.8595	DCA_se1_ag1_m_02 - phones	T	145.9195
145.9195	DCA_se1_ag1_m_02 - phones	EH1	146.0295
146.0295	DCA_se1_ag1_m_02 - phones	P	146.1695
146.1695	DCA_se1_ag1_m_02 - phones	S	146.2095
146.2095	DCA_se1_ag1_m_02 - phones	AH0	146.2395
146.2095	DCA_se1_ag1_m_02 - words	and	146.3095
146.2395	DCA_se1_ag1_m_02 - phones	N	146.3095
146.3095	DCA_se1_ag1_m_02 - phones	Y	146.3895
146.3095	DCA_se1_ag1_m_02 - words	you	146.4795
146.3895	DCA_se1_ag1_m_02 - phones	UW1	146.4795
146.4795	DCA_se1_ag1_m_02 - phones	T	146.5895
146.4795	DCA_se1_ag1_m_02 - words	take	146.7295
146.5895	DCA_se1_ag1_m_02 - phones	EY1	146.6995
146.6995	DCA_se1_ag1_m_02 - phones	K	146.7295
146.7295	DCA_se1_ag1_m_02 - phones	sp	146.7795
146.7795	DCA_se1_ag1_m_02 - phones	TH	146.8495
146.7795	DCA_se1_ag1_m_02 - words	three	147.0195
146.8495	DCA_se1_ag1_m_02 - phones	R	146.8895
146.8895	DCA_se1_ag1_m_02 - phones	IY1	147.0195
147.0195	DCA_se1_ag1_m_02 - phones	JH	147.1495
147.0195	DCA_se1_ag1_m_02 - words	giant	147.3495
147.1495	DCA_se1_ag1_m_02 - phones	AY1	147.2595
147.2595	DCA_se1_ag1_m_02 - phones	AH0	147.2895
147.2895	DCA_se1_ag1_m_02 - phones	N	147.3195
147.3195	DCA_se1_ag1_m_02 - phones	T	147.3495
147.3495	DCA_se1_ag1_m_02 - phones	S	147.5195
147.3495	DCA_se1_ag1_m_02 - words	step	147.7195
147.5195	DCA_se1_ag1_m_02 - phones	T	147.5495
147.5495	DCA_se1_ag1_m_02 - phones	EH1	147.6895
147.6895	DCA_se1_ag1_m_02 - phones	P	147.7195
147.9984	DCA_se1_ag1_m_02 - phones	sil	148.0484
148.0484	DCA_se1_ag1_m_02 - phones	IH0	148.0984
148.0484	DCA_se1_ag1_m_02 - words	if	148.1884
148.0984	DCA_se1_ag1_m_02 - phones	F	148.1884
148.1884	DCA_se1_ag1_m_02 - phones	Y	148.2384
148.1884	DCA_se1_ag1_m_02 - words	you	148.3184
148.2384	DCA_se1_ag1_m_02 - phones	UW1	148.3184
148.3184	DCA_se1_ag1_m_02 - phones	T	148.4184
148.3184	DCA_se1_ag1_m_02 - words	take	148.5984
148.4184	DCA_se1_ag1_m_02 - phones	EY1	148.5584
148.5584	DCA_se1_ag1_m_02 - phones	K	148.5984
148.5984	DCA_se1_ag1_m_02 - phones	sp	148.6484
148.6484	DCA_se1_ag1_m_02 - phones	TH	148.7484
148.6484	DCA_se1_ag1_m_02 - words	three	148.8984
148.7484	DCA_se1_ag1_m_02 - phones	R	148.8184
148.8184	DCA_se1_ag1_m_02 - phones	IY1	148.8984
148.8984	DCA_se1_ag1_m_02 - phones	JH	149.0384
148.8984	DCA_se1_ag1_m_02 - words	giant	149.2884
149.0384	DCA_se1_ag1_m_02 - phones	AY1	149.1684
149.1684	DCA_se1_ag1_m_02 - phones	AH0	149.1984
149.1984	DCA_se1_ag1_m_02 - phones	N	149.2284
149.2284	DCA_se1_ag1_m_02 - phones	T	149.2884
149.2884	DCA_se1_ag1_m_02 - phones	S	149.3484
149.2884	DCA_se1_ag1_m_02 - words	steps	149.6084
149.3484	DCA_se1_ag1_m_02 - phones	T	149.4084
149.4084	DCA_se1_ag1_m_02 - phones	EH1	149.4984
149.4984	DCA_se1_ag1_m_02 - phones	P	149.5384
149.5384	DCA_se1_ag1_m_02 - phones	S	149.6084
149.6084	DCA_se1_ag1_m_02 - phones	sp	149.8578
149.8578	DCA_se1_ag1_m_02 - phones	W	149.9078
149.8578	DCA_se1_ag1_m_02 - words	without	150.2178
149.9078	DCA_se1_ag1_m_02 - phones	IH0	149.9378
149.9378	DCA_se1_ag1_m_02 - phones	TH	150.0578
150.0578	DCA_se1_ag1_m_02 - phones	AW1	150.1778
150.1778	DCA_se1_ag1_m_02 - phones	T	150.2178
150.2178	DCA_se1_ag1_m_02 - phones	HH	150.2778
150.2178	DCA_se1_ag1_m_02 - words	her	150.4378
150.2778	DCA_se1_ag1_m_02 - phones	ER0	150.4378
150.4378	DCA_se1_ag1_m_02 - phones	T	150.5578
150.4378	DCA_se1_ag1_m_02 - words	telling	150.8578
150.5578	DCA_se1_ag1_m_02 - phones	EH1	150.6178
150.6178	DCA_se1_ag1_m_02 - phones	L	150.7078
150.7078	DCA_se1_ag1_m_02 - phones	IH0	150.7478
150.7478	DCA_se1_ag1_m_02 - phones	NG	150.8578
151.0282	DCA_se1_ag1_m_02 - phones	sil	151.0582
151.0582	DCA_se1_ag1_m_02 - phones	SH	151.1682
151.0582	DCA_se1_ag1_m_02 - words	she	151.2182
151.1682	DCA_se1_ag1_m_02 - phones	IY1	151.2182
151.2182	DCA_se1_ag1_m_02 - phones	G	151.2882
151.2182	DCA_se1_ag1_m_02 - words	got	151.4482
151.2882	DCA_se1_ag1_m_02 - phones	AA1	151.4182
151.4182	DCA_se1_ag1_m_02 - phones	T	151.4482
151.4482	DCA_se1_ag1_m_02 - phones	T	151.4882
151.4482	DCA_se1_ag1_m_02 - words	to	151.5182
151.4882	DCA_se1_ag1_m_02 - phones	AH0	151.5182
151.5182	DCA_se1_ag1_m_02 - phones	sp	151.6082
151.6082	DCA_se1_ag1_m_02 - phones	CH	151.6582
151.6082	DCA_se1_ag1_m_02 - words	chase	151.8882
151.6582	DCA_se1_ag1_m_02 - phones	EY1	151.7682
151.7682	DCA_se1_ag1_m_02 - phones	S	151.8882
151.8882	DCA_se1_ag1_m_02 - phones	sp	151.9182
151.9182	DCA_se1_ag1_m_02 - phones	Y	151.9482
151.9182	DCA_se1_ag1_m_02 - words	you	152.0282
151.9482	DCA_se1_ag1_m_02 - phones	UW1	152.0282
152.0282	DCA_se1_ag1_m_02 - phones	sp	152.1182
152.3245	DCA_int_01 - words	<unk>	152.7145
152.3245	DCA_int_01 - phones	spn	152.7145
152.7145	DCA_int_01 - phones	sp	159.6166
153.8865	DCA_se1_ag1_m_02 - phones	AE1	154.0765
153.8865	DCA_se1_ag1_m_02 - words	and	154.1265
154.0765	DCA_se1_ag1_m_02 - phones	N	154.1265
154.1265	DCA_se1_ag1_m_02 - phones	AH1	154.3265
154.1265	DCA_se1_ag1_m_02 - words	um	154.5465
154.3265	DCA_se1_ag1_m_02 - phones	M	154.5465
154.5465	DCA_se1_ag1_m_02 - phones	sp	154.6265
154.6265	DCA_se1_ag1_m_02 - phones	R	154.7065
154.6265	DCA_se1_ag1_m_02 - words	red	154.9665
154.7065	DCA_se1_ag1_m_02 - phones	EH1	154.8665
154.8665	DCA_se1_ag1_m_02 - phones	D	154.9665
154.9665	DCA_se1_ag1_m_02 - phones	W	155.1265
154.9665	DCA_se1_ag1_m_02 - words	one	155.2665
155.1265	DCA_se1_ag1_m_02 - phones	AH1	155.1865
155.1865	DCA_se1_ag1_m_02 - phones	N	155.2665
155.2665	DCA_se1_ag1_m_02 - phones	T	155.3465
155.2665	DCA_se1_ag1_m_02 - words	two	155.4765
155.3465	DCA_se1_ag1_m_02 - phones	UW1	155.4765
155.4765	DCA_se1_ag1_m_02 - phones	TH	155.5365
155.4765	DCA_se1_ag1_m_02 - words	three	155.5965
155.5365	DCA_se1_ag1_m_02 - phones	R	155.5665
155.5665	DCA_se1_ag1_m_02 - phones	IY1	155.5965
155.5965	DCA_se1_ag1_m_02 - phones	R	155.6265
155.5965	DCA_se1_ag1_m_02 - words	red	155.9965
155.6265	DCA_se1_ag1_m_02 - phones	EH1	155.9365
155.9365	DCA_se1_ag1_m_02 - phones	D	155.9965
155.9965	DCA_se1_ag1_m_02 - phones	L	156.0465
155.9965	DCA_se1_ag1_m_02 - words	light	156.1665
156.0465	DCA_se1_ag1_m_02 - phones	AY1	156.1365
156.1365	DCA_se1_ag1_m_02 - phones	T	156.1665
156.4313	DCA_se1_ag1_m_02 - phones	sil	156.4613
156.4613	DCA_se1_ag1_m_02 - phones	Y	156.5113
156.4613	DCA_se1_ag1_m_02 - words	you	156.5413
156.5113	DCA_se1_ag1_m_02 - phones	UW1	156.5413
156.5413	DCA_se1_ag1_m_02 - phones	G	156.5713
156.5413	DCA_se1_ag1_m_02 - words	got	156.7113
156.5713	DCA_se1_ag1_m_02 - phones	AA1	156.6813
156.6813	DCA_se1_ag1_m_02 - phones	T	156.7113
156.7113	DCA_se1_ag1_m_02 - phones	T	156.7413
156.7113	DCA_se1_ag1_m_02 - words	to	156.7713
156.7413	DCA_se1_ag1_m_02 - phones	AH0	156.7713
156.7713	DCA_se1_ag1_m_02 - phones	S	156.8413
156.7713	DCA_se1_ag1_m_02 - words	s	156.8413
157.1401	DCA_se1_ag1_m_02 - phones	HH	157.1801
157.1401	DCA_se1_ag1_m_02 - words	one	157.3301
157.1801	DCA_se1_ag1_m_02 - phones	W	157.2101
157.2101	DCA_se1_ag1_m_02 - phones	AH1	157.2701
157.2701	DCA_se1_ag1_m_02 - phones	N	157.3301
157.3301	DCA_se1_ag1_m_02 - phones	T	157.3901
157.3301	DCA_se1_ag1_m_02 - words	two	157.4801
157.3901	DCA_se1_ag1_m_02 - phones	UW1	157.4801
157.4801	DCA_se1_ag1_m_02 - phones	TH	157.5701
157.4801	DCA_se1_ag1_m_02 - words	three	157.7101
157.5701	DCA_se1_ag1_m_02 - phones	R	157.6001
157.6001	DCA_se1_ag1_m_02 - phones	IY1	157.7101
157.7101	DCA_se1_ag1_m_02 - phones	R	157.7701
157.7101	DCA_se1_ag1_m_02 - words	red	157.9701
157.7701	DCA_se1_ag1_m_02 - phones	EH1	157.9101
157.9101	DCA_se1_ag1_m_02 - phones	D	157.9701
157.9701	DCA_se1_ag1_m_02 - phones	L	158.0201
157.9701	DCA_se1_ag1_m_02 - words	light	158.1701
158.0201	DCA_se1_ag1_m_02 - phones	AY1	158.1301
158.1301	DCA_se1_ag1_m_02 - phones	T	158.1701
158.1701	DCA_se1_ag1_m_02 - phones	AH0	158.2001
158.1701	DCA_se1_ag1_m_02 - words	and	158.2701
158.2001	DCA_se1_ag1_m_02 - phones	N	158.2701
158.2701	DCA_se1_ag1_m_02 - phones	G	158.3501
158.2701	DCA_se1_ag1_m_02 - words	got	158.6201
158.3501	DCA_se1_ag1_m_02 - phones	AA1	158.5001
158.5001	DCA_se1_ag1_m_02 - phones	T	158.6201
158.6201	DCA_se1_ag1_m_02 - phones	T	158.6501
158.6201	DCA_se1_ag1_m_02 - words	to	158.6801
158.6501	DCA_se1_ag1_m_02 - phones	AH0	158.6801
158.6801	DCA_se1_ag1_m_02 - phones	T	158.7201
158.6801	DCA_se1_ag1_m_02 - words	try	158.8401
158.7201	DCA_se1_ag1_m_02 - phones	R	158.7501
158.7501	DCA_se1_ag1_m_02 - phones	AY1	158.8401
158.8401	DCA_se1_ag1_m_02 - phones	T	158.8801
158.8401	DCA_se1_ag1_m_02 - words	to	158.9801
158.8801	DCA_se1_ag1_m_02 - phones	AH0	158.9801
158.9801	DCA_se1_ag1_m_02 - phones	K	159.1001
158.9801	DCA_se1_ag1_m_02 - words	catch	159.2801
159.1001	DCA_se1_ag1_m_02 - phones	AE1	159.2201
159.2201	DCA_se1_ag1_m_02 - phones	CH	159.2801
159.2801	DCA_se1_ag1_m_02 - phones	sp	159.3201
159.3201	DCA_se1_ag1_m_02 - phones	EH1	159.3701
159.3201	DCA_se1_ag1_m_02 - words	'em	159.4001
159.3701	DCA_se1_ag1_m_02 - phones	M	159.4001
159.6166	DCA_int_01 - phones	M	159.7966
159.6166	DCA_int_01 - words	mm	159.7966
159.6674	DCA_se1_ag1_m_02 - phones	sil	159.7074
159.7074	DCA_se1_ag1_m_02 - phones	T	159.8174
159.7074	DCA_se1_ag1_m_02 - words	turn	159.9574
159.8174	DCA_se1_ag1_m_02 - phones	ER1	159.8874
159.8874	DCA_se1_ag1_m_02 - phones	N	159.9574
159.9574	DCA_se1_ag1_m_02 - phones	AO1	160.0774
159.9574	DCA_se1_ag1_m_02 - words	all	160.1074
160.0774	DCA_se1_ag1_m_02 - phones	L	160.1074
160.1074	DCA_se1_ag1_m_02 - phones	DH	160.1374
160.1074	DCA_se1_ag1_m_02 - words	the	160.1674
160.1374	DCA_se1_ag1_m_02 - phones	AH0	160.1674
160.1674	DCA_se1_ag1_m_02 - phones	W	160.1974
160.1674	DCA_se1_ag1_m_02 - words	way	160.3074
160.1974	DCA_se1_ag1_m_02 - phones	EY1	160.3074
160.3074	DCA_se1_ag1_m_02 - phones	ER0	160.3974
160.3074	DCA_se1_ag1_m_02 - words	around	160.6174
160.3974	DCA_se1_ag1_m_02 - phones	AW1	160.5274
160.5274	DCA_se1_ag1_m_02 - phones	N	160.5674
160.5674	DCA_se1_ag1_m_02 - phones	D	160.6174
160.6174	DCA_se1_ag1_m_02 - phones	T	160.6974
160.6174	DCA_se1_ag1_m_02 - words	two	160.7774
160.6974	DCA_se1_ag1_m_02 - phones	UW1	160.7774
160.7774	DCA_se1_ag1_m_02 - phones	TH	160.9274
160.7774	DCA_se1_ag1_m_02 - words	three	161.0874
160.9274	DCA_se1_ag1_m_02 - phones	R	160.9774
160.9774	DCA_se1_ag1_m_02 - phones	IY1	161.0874
161.0874	DCA_se1_ag1_m_02 - phones	F	161.2174
161.0874	DCA_se1_ag1_m_02 - words	four	161.3374
161.2174	DCA_se1_ag1_m_02 - phones	AO1	161.2574
161.2574	DCA_se1_ag1_m_02 - phones	R	161.3374
161.3374	DCA_se1_ag1_m_02 - phones	sp	161.4074
161.4074	DCA_se1_ag1_m_02 - phones	F	161.4474
161.4074	DCA_se1_ag1_m_02 - words	five	161.5074
161.4474	DCA_se1_ag1_m_02 - phones	AY1	161.4774
161.4774	DCA_se1_ag1_m_02 - phones	V	161.5074
161.5074	DCA_se1_ag1_m_02 - phones	sp	162.4581
162.4581	DCA_se1_ag1_m_02 - phones	L	162.4881
162.4581	DCA_se1_ag1_m_02 - words	like	162.5881
162.4881	DCA_se1_ag1_m_02 - phones	AY1	162.5181
162.5181	DCA_se1_ag1_m_02 - phones	K	162.5881
162.5881	DCA_se1_ag1_m_02 - phones	sp	162.6181
162.6181	DCA_se1_ag1_m_02 - phones	DH	162.6981
162.6181	DCA_se1_ag1_m_02 - words	that	162.9481
162.6981	DCA_se1_ag1_m_02 - phones	AE1	162.8081
162.8081	DCA_se1_ag1_m_02 - phones	T	162.9481
163.0188	DCA_int_01 - phones	HH	163.0888
163.0188	DCA_int_01 - words	hm	163.2588
163.0888	DCA_int_01 - phones	M	163.2588
163.2588	DCA_int_01 - phones	sp	163.3288
163.3288	DCA_int_01 - phones	DH	163.3588
163.3288	DCA_int_01 - words	that	163.4588
163.3588	DCA_int_01 - phones	AH0	163.3888
163.3888	DCA_int_01 - phones	T	163.4588
163.4588	DCA_int_01 - phones	sp	163.4988
163.4988	DCA_int_01 - phones	Z	163.6188
163.4988	DCA_int_01 - words	s	163.6188
163.6188	DCA_int_01 - phones	sp	163.6488
163.6488	DCA_int_01 - phones	G	163.7688
163.6488	DCA_int_01 - words	good	163.8888
163.7688	DCA_int_01 - phones	IH0	163.8188
163.8188	DCA_int_01 - phones	D	163.8888
163.8888	DCA_int_01 - phones	sp	163.9788
164.8094	DCA_int_01 - phones	HH	164.8694
164.8094	DCA_int_01 - words	how	164.9394
164.8694	DCA_int_01 - phones	AW1	164.9394
164.9394	DCA_int_01 - phones	AH0	164.9694
164.9394	DCA_int_01 - words	about	165.2094
164.9694	DCA_int_01 - phones	B	165.0094
165.0094	DCA_int_01 - phones	AW1	165.1394
165.1394	DCA_int_01 - phones	T	165.2094
165.2094	DCA_int_01 - phones	T	165.3594
165.2094	DCA_int_01 - words	tag	165.6194
165.3594	DCA_int_01 - phones	AE1	165.5294
165.5294	DCA_int_01 - phones	G	165.6194
165.6194	DCA_int_01 - phones	sp	165.6594
165.6594	DCA_int_01 - phones	HH	165.7094
165.6594	DCA_int_01 - words	how	165.7394
165.7094	DCA_int_01 - phones	AW1	165.7394
165.7394	DCA_int_01 - phones	D	165.8094
165.7394	DCA_int_01 - words	does	165.8794
165.8094	DCA_int_01 - phones	IH0	165.8394
165.8394	DCA_int_01 - phones	Z	165.8794
165.8794	DCA_int_01 - phones	sp	165.9094
165.9094	DCA_int_01 - phones	DH	165.9494
165.9094	DCA_int_01 - words	that	166.0994
165.9494	DCA_int_01 - phones	AH0	166.0694
166.0694	DCA_int_01 - phones	T	166.0994
166.0994	DCA_int_01 - phones	sp	166.1594
166.1594	DCA_int_01 - phones	G	166.2294
166.1594	DCA_int_01 - words	go	166.3394
166.2294	DCA_int_01 - phones	OW1	166.3394
166.3394	DCA_int_01 - phones	sp	166.4494
167.0702	DCA_se1_ag1_m_02 - phones	S	167.2602
167.0702	DCA_se1_ag1_m_02 - words	see	167.5402
167.2602	DCA_se1_ag1_m_02 - phones	IY1	167.5402
167.5402	DCA_se1_ag1_m_02 - phones	AH1	167.7402
167.5402	DCA_se1_ag1_m_02 - words	um	167.8502
167.7402	DCA_se1_ag1_m_02 - phones	M	167.8502
167.8502	DCA_se1_ag1_m_02 - phones	sp	167.9602
168.3000	DCA_se1_ag1_m_02 - phones	IH1	168.3700
168.3000	DCA_se1_ag1_m_02 - words	it	168.4400
168.3700	DCA_se1_ag1_m_02 - phones	T	168.4400
168.4400	DCA_se1_ag1_m_02 - words	s	168.5400
168.4400	DCA_se1_ag1_m_02 - phones	S	168.5400
168.5400	DCA_se1_ag1_m_02 - phones	AH0	168.5800
168.5400	DCA_se1_ag1_m_02 - words	a	168.5800
168.5800	DCA_se1_ag1_m_02 - phones	sp	169.1134
169.1134	DCA_se1_ag1_m_02 - phones	Y	169.2334
169.1134	DCA_se1_ag1_m_02 - words	you	169.2834
169.2334	DCA_se1_ag1_m_02 - phones	UW1	169.2834
169.2834	DCA_se1_ag1_m_02 - phones	G	169.3634
169.2834	DCA_se1_ag1_m_02 - words	got	169.5034
169.3634	DCA_se1_ag1_m_02 - phones	AA1	169.4734
169.4734	DCA_se1_ag1_m_02 - phones	T	169.5034
169.5034	DCA_se1_ag1_m_02 - phones	T	169.5334
169.5034	DCA_se1_ag1_m_02 - words	to	169.5634
169.5334	DCA_se1_ag1_m_02 - phones	AH0	169.5634
169.5634	DCA_se1_ag1_m_02 - phones	AH1	169.7834
169.5634	DCA_se1_ag1_m_02 - words	um	169.9534
169.7834	DCA_se1_ag1_m_02 - phones	M	169.9534
169.9534	DCA_se1_ag1_m_02 - phones	sp	170.0334
170.0972	DCA_se1_ag1_m_02 - phones	P	170.1972
170.0972	DCA_se1_ag1_m_02 - words	put	170.3072
170.1972	DCA_se1_ag1_m_02 - phones	UH1	170.2272
170.2272	DCA_se1_ag1_m_02 - phones	T	170.3072
170.3072	DCA_se1_ag1_m_02 - phones	Y	170.3472
170.3072	DCA_se1_ag1_m_02 - words	your	170.4072
170.3472	DCA_se1_ag1_m_02 - phones	UH1	170.3772
170.3772	DCA_se1_ag1_m_02 - phones	R	170.4072
170.4072	DCA_se1_ag1_m_02 - phones	F	170.5372
170.4072	DCA_se1_ag1_m_02 - words	feets	170.7872
170.5372	DCA_se1_ag1_m_02 - phones	IY1	170.5972
170.5972	DCA_se1_ag1_m_02 - phones	T	170.6472
170.6472	DCA_se1_ag1_m_02 - phones	S	170.7872
170.7872	DCA_se1_ag1_m_02 - phones	IH1	171.0172
170.7872	DCA_se1_ag1_m_02 - words	in	171.1672
171.0172	DCA_se1_ag1_m_02 - phones	N	171.1672
171.6527	DCA_se1_ag1_m_02 - phones	AH0	171.7527
171.6527	DCA_se1_ag1_m_02 - words	and	171.8827
171.7527	DCA_se1_ag1_m_02 - phones	N	171.8827
171.8827	DCA_se1_ag1_m_02 - phones	G	171.9327
171.8827	DCA_se1_ag1_m_02 - words	go	172.2227
171.9327	DCA_se1_ag1_m_02 - phones	OW1	172.2227
172.4966	DCA_se1_ag1_m_02 - phones	AY1	172.7866
172.4966	DCA_se1_ag1_m_02 - words	i	172.7866
172.7866	DCA_se1_ag1_m_02 - phones	sp	172.8166
172.8166	DCA_se1_ag1_m_02 - phones	Z	173.0266
172.8166	DCA_se1_ag1_m_02 - words	s	173.0266
173.3686	DCA_se1_ag1_m_02 - phones	sil	173.4086
173.4086	DCA_se1_ag1_m_02 - phones	N	173.4386
173.4086	DCA_se1_ag1_m_02 - words	no	173.4686
173.4386	DCA_se1_ag1_m_02 - phones	OW1	173.4686
173.4686	DCA_se1_ag1_m_02 - phones	G	173.4986
173.4686	DCA_se1_ag1_m_02 - words	go	173.7386
173.4986	DCA_se1_ag1_m_02 - phones	OW1	173.7386
174.9295	DCA_se1_ag1_m_02 - phones	T	175.0495
174.9295	DCA_se1_ag1_m_02 - words	tarzan	175.5795
175.0495	DCA_se1_ag1_m_02 - phones	AA1	175.1795
175.1795	DCA_se1_ag1_m_02 - phones	R	175.2395
175.2395	DCA_se1_ag1_m_02 - phones	Z	175.3595
175.3595	DCA_se1_ag1_m_02 - phones	AE2	175.4195
175.4195	DCA_se1_ag1_m_02 - phones	N	175.5795
175.5795	DCA_se1_ag1_m_02 - phones	W	175.6795
175.5795	DCA_se1_ag1_m_02 - words	was	175.8295
175.6795	DCA_se1_ag1_m_02 - phones	AH0	175.7095
175.7095	DCA_se1_ag1_m_02 - phones	Z	175.8295
175.8295	DCA_se1_ag1_m_02 - phones	sp	175.8595
175.8595	DCA_se1_ag1_m_02 - phones	IH1	176.0695
175.8595	DCA_se1_ag1_m_02 - words	in	176.2295
176.0695	DCA_se1_ag1_m_02 - phones	N	176.2295
176.2295	DCA_se1_ag1_m_02 - phones	sp	176.3295
176.3295	DCA_se1_ag1_m_02 - phones	EY1	176.5695
176.3295	DCA_se1_ag1_m_02 - words	a	176.5695
176.5695	DCA_se1_ag1_m_02 - phones	sp	176.5995
176.5995	DCA_se1_ag1_m_02 - phones	T	176.7595
176.5995	DCA_se1_ag1_m_02 - words	tree	177.0295
176.7595	DCA_se1_ag1_m_02 - phones	R	176.7995
176.7995	DCA_se1_ag1_m_02 - phones	IY1	177.0295
177.0295	DCA_se1_ag1_m_02 - phones	AE1	177.2195
177.0295	DCA_se1_ag1_m_02 - words	and	177.2795
177.2195	DCA_se1_ag1_m_02 - phones	N	177.2795
177.2795	DCA_se1_ag1_m_02 - phones	sp	177.3095
177.3095	DCA_se1_ag1_m_02 - phones	HH	177.5095
177.3095	DCA_se1_ag1_m_02 - words	he	177.6395
177.5095	DCA_se1_ag1_m_02 - phones	IY1	177.6395
177.6395	DCA_se1_ag1_m_02 - phones	F	177.7895
177.6395	DCA_se1_ag1_m_02 - words	fell	178.0295
177.7895	DCA_se1_ag1_m_02 - phones	EH1	177.9595
177.9595	DCA_se1_ag1_m_02 - phones	L	178.0295
178.0295	DCA_se1_ag1_m_02 - phones	sp	178.0695
178.0695	DCA_se1_ag1_m_02 - phones	AW1	178.2295
178.0695	DCA_se1_ag1_m_02 - words	out	178.3595
178.2295	DCA_se1_ag1_m_02 - phones	T	178.3595
178.7624	DCA_se1_ag1_m_02 - phones	HH	178.7924
178.7624	DCA_se1_ag1_m_02 - words	what	178.9824
178.7924	DCA_se1_ag1_m_02 - phones	W	178.8224
178.8224	DCA_se1_ag1_m_02 - phones	AH1	178.8924
178.8924	DCA_se1_ag1_m_02 - phones	T	178.9824
178.9824	DCA_se1_ag1_m_02 - phones	K	179.1324
178.9824	DCA_se1_ag1_m_02 - words	color	179.4024
179.1324	DCA_se1_ag1_m_02 - phones	AH1	179.2924
179.2924	DCA_se1_ag1_m_02 - phones	L	179.3324
179.3324	DCA_se1_ag1_m_02 - phones	ER0	179.4024
179.4024	DCA_se1_ag1_m_02 - phones	W	179.4824
179.4024	DCA_se1_ag1_m_02 - words	was	179.7224
179.4824	DCA_se1_ag1_m_02 - phones	AH1	179.5824
179.5824	DCA_se1_ag1_m_02 - phones	Z	179.7224
179.7224	DCA_se1_ag1_m_02 - phones	HH	179.7824
179.7224	DCA_se1_ag1_m_02 - words	his	180.0324
179.7824	DCA_se1_ag1_m_02 - phones	IH1	179.8924
179.8924	DCA_se1_ag1_m_02 - phones	Z	180.0324
180.0324	DCA_se1_ag1_m_02 - phones	sp	180.1024
180.1024	DCA_se1_ag1_m_02 - phones	B	180.1724
180.1024	DCA_se1_ag1_m_02 - words	blood	180.5324
180.1724	DCA_se1_ag1_m_02 - phones	L	180.2224
180.2224	DCA_se1_ag1_m_02 - phones	AH1	180.4624
180.4624	DCA_se1_ag1_m_02 - phones	D	180.5324
180.7943	DCA_se1_ag1_m_02 - phones	sil	180.8343
180.8343	DCA_se1_ag1_m_02 - phones	R	180.8743
180.8343	DCA_se1_ag1_m_02 - words	red	181.1543
180.8743	DCA_se1_ag1_m_02 - phones	EH1	181.1143
181.1143	DCA_se1_ag1_m_02 - phones	D	181.1543
181.1543	DCA_se1_ag1_m_02 - phones	sp	181.4265
181.4265	DCA_se1_ag1_m_02 - phones	R	181.6065
181.4265	DCA_se1_ag1_m_02 - words	r-	181.6065
181.6065	DCA_se1_ag1_m_02 - phones	sp	181.7065
181.7065	DCA_se1_ag1_m_02 - phones	IY1	181.9065
181.7065	DCA_se1_ag1_m_02 - words	e	181.9065
181.9065	DCA_se1_ag1_m_02 - phones	sp	181.9665
181.9665	DCA_se1_ag1_m_02 - phones	T	182.1065
181.9665	DCA_se1_ag1_m_02 - words	t	182.4965
182.1065	DCA_se1_ag1_m_02 - phones	IY1	182.4965
182.8600	DCA_se1_ag1_m_02 - phones	sil	182.9200
182.9200	DCA_se1_ag1_m_02 - phones	R	183.1700
182.9200	DCA_se1_ag1_m_02 - words	r-	183.1700
183.1700	DCA_se1_ag1_m_02 - phones	sp	183.2000
183.2000	DCA_se1_ag1_m_02 - phones	IY1	183.4900
183.2000	DCA_se1_ag1_m_02 - words	e	183.4900
183.4900	DCA_se1_ag1_m_02 - phones	D	183.6200
183.4900	DCA_se1_ag1_m_02 - words	d	183.8000
183.6200	DCA_se1_ag1_m_02 - phones	IY1	183.8000
183.8000	DCA_se1_ag1_m_02 - phones	S	183.9000
183.8000	DCA_se1_ag1_m_02 - words	spells	184.2600
183.9000	DCA_se1_ag1_m_02 - phones	P	183.9900
183.9900	DCA_se1_ag1_m_02 - phones	EH1	184.1100
184.1100	DCA_se1_ag1_m_02 - phones	L	184.1700
184.1700	DCA_se1_ag1_m_02 - phones	Z	184.2600
184.2600	DCA_se1_ag1_m_02 - phones	sp	184.2900
184.2900	DCA_se1_ag1_m_02 - phones	DH	184.3700
184.2900	DCA_se1_ag1_m_02 - words	the	184.5700
184.3700	DCA_se1_ag1_m_02 - phones	IY0	184.5700
184.5700	DCA_se1_ag1_m_02 - phones	sp	184.6400
184.6400	DCA_se1_ag1_m_02 - phones	W	184.6800
184.6400	DCA_se1_ag1_m_02 - words	word	184.9500
184.6800	DCA_se1_ag1_m_02 - phones	ER1	184.8600
184.8600	DCA_se1_ag1_m_02 - phones	D	184.9500
184.9500	DCA_se1_ag1_m_02 - phones	R	184.9800
184.9500	DCA_se1_ag1_m_02 - words	red	185.2400
184.9800	DCA_se1_ag1_m_02 - phones	EH1	185.2100
185.2100	DCA_se1_ag1_m_02 - phones	D	185.2400
185.2400	DCA_se1_ag1_m_02 - phones	sp	185.2700
185.2700	DCA_se1_ag1_m_02 - phones	AE1	185.4100
185.2700	DCA_se1_ag1_m_02 - words	and	185.5800
185.4100	DCA_se1_ag1_m_02 - phones	N	185.5800
185.5800	DCA_se1_ag1_m_02 - phones	Y	185.6600
185.5800	DCA_se1_ag1_m_02 - words	you	185.9100
185.6600	DCA_se1_ag1_m_02 - phones	UW1	185.9100
185.9100	DCA_se1_ag1_m_02 - phones	sp	185.9900
185.9900	DCA_se1_ag1_m_02 - phones	AA1	186.2800
185.9900	DCA_se1_ag1_m_02 - words	are	186.3300
186.2800	DCA_se1_ag1_m_02 - phones	R	186.3300
186.3300	DCA_se1_ag1_m_02 - phones	N	186.4700
186.3300	DCA_se1_ag1_m_02 - words	not	186.7000
186.4700	DCA_se1_ag1_m_02 - phones	AA1	186.6000
186.6000	DCA_se1_ag1_m_02 - phones	T	186.7000
186.7000	DCA_se1_ag1_m_02 - phones	sp	186.7700
186.7700	DCA_se1_ag1_m_02 - phones	IH1	186.9700
186.7700	DCA_se1_ag1_m_02 - words	in	187.0600
186.9700	DCA_se1_ag1_m_02 - phones	N	187.0600
187.5450	DCA_int_01 - phones	M	187.6650
187.5450	DCA_int_01 - words	mm-hm	187.9050
187.6650	DCA_int_01 - phones	HH	187.8350
187.7549	DCA_se1_ag1_m_02 - phones	AE1	187.8649
187.7549	DCA_se1_ag1_m_02 - words	and	187.9649
187.8350	DCA_int_01 - phones	M	187.9050
187.8649	DCA_se1_ag1_m_02 - phones	N	187.9149
187.9149	DCA_se1_ag1_m_02 - phones	D	187.9649
187.9649	DCA_se1_ag1_m_02 - phones	DH	188.0249
187.9649	DCA_se1_ag1_m_02 - words	then	188.3049
188.0249	DCA_se1_ag1_m_02 - phones	EH1	188.2149
188.2149	DCA_se1_ag1_m_02 - phones	N	188.3049
188.4590	DCA_se1_ag1_m_02 - phones	DH	188.5590
188.4590	DCA_se1_ag1_m_02 - words	the	188.5890
188.5590	DCA_se1_ag1_m_02 - phones	IY0	188.5890
188.5890	DCA_se1_ag1_m_02 - phones	L	188.6890
188.5890	DCA_se1_ag1_m_02 - words	last	188.9090
188.6890	DCA_se1_ag1_m_02 - phones	AE1	188.8190
188.8190	DCA_se1_ag1_m_02 - phones	S	188.9090
188.9090	DCA_se1_ag1_m_02 - phones	W	188.9790
188.9090	DCA_se1_ag1_m_02 - words	one	189.0990
188.9790	DCA_se1_ag1_m_02 - phones	AH1	189.0190
189.0190	DCA_se1_ag1_m_02 - phones	N	189.0990
189.0990	DCA_se1_ag1_m_02 - phones	B	189.1790
189.0990	DCA_se1_ag1_m_02 - words	be	189.3790
189.1790	DCA_se1_ag1_m_02 - phones	IY1	189.3790
189.3790	DCA_se1_ag1_m_02 - phones	IH0	189.4090
189.3790	DCA_se1_ag1_m_02 - words	it	189.4890
189.4090	DCA_se1_ag1_m_02 - phones	T	189.4890
189.8252	DCA_se1_ag1_m_02 - phones	DH	189.8952
189.8252	DCA_se1_ag1_m_02 - words	they	189.9952
189.8952	DCA_se1_ag1_m_02 - phones	EY1	189.9952
189.9952	DCA_se1_ag1_m_02 - phones	G	190.0652
189.9952	DCA_se1_ag1_m_02 - words	got	190.1752
190.0652	DCA_se1_ag1_m_02 - phones	AA1	190.1452
190.1452	DCA_se1_ag1_m_02 - phones	T	190.1752
190.1752	DCA_se1_ag1_m_02 - phones	T	190.2052
190.1752	DCA_se1_ag1_m_02 - words	to	190.2852
190.2052	DCA_se1_ag1_m_02 - phones	AH0	190.2852
190.2852	DCA_se1_ag1_m_02 - phones	B	190.3652
190.2852	DCA_se1_ag1_m_02 - words	be	190.5752
190.3652	DCA_se1_ag1_m_02 - phones	IY1	190.5752
191.1903	DCA_se1_ag1_m_02 - phones	DH	191.2803
191.1903	DCA_se1_ag1_m_02 - words	they	191.3703
191.2803	DCA_se1_ag1_m_02 - phones	EY1	191.3703
191.3703	DCA_se1_ag1_m_02 - phones	G	191.4203
191.3703	DCA_se1_ag1_m_02 - words	got	191.6003
191.4203	DCA_se1_ag1_m_02 - phones	AA1	191.5703
191.5703	DCA_se1_ag1_m_02 - phones	T	191.6003
191.6003	DCA_se1_ag1_m_02 - phones	T	191.6303
191.6003	DCA_se1_ag1_m_02 - words	to	191.6603
191.6303	DCA_se1_ag1_m_02 - phones	AH0	191.6603
191.6603	DCA_se1_ag1_m_02 - phones	B	191.7203
191.6603	DCA_se1_ag1_m_02 - words	be	191.9203
191.7203	DCA_se1_ag1_m_02 - phones	IY1	191.9203
191.9203	DCA_se1_ag1_m_02 - phones	IH1	192.0703
191.9203	DCA_se1_ag1_m_02 - words	in	192.1103
192.0703	DCA_se1_ag1_m_02 - phones	N	192.1103
192.1103	DCA_se1_ag1_m_02 - phones	sp	192.1603
192.1603	DCA_se1_ag1_m_02 - phones	T	192.2403
192.1603	DCA_se1_ag1_m_02 - words	to	192.3503
192.2403	DCA_se1_ag1_m_02 - phones	IH0	192.3503
192.3503	DCA_se1_ag1_m_02 - phones	T	192.4603
192.3503	DCA_se1_ag1_m_02 - words	tag	192.7003
192.4603	DCA_se1_ag1_m_02 - phones	AE1	192.6103
192.6103	DCA_se1_ag1_m_02 - phones	G	192.7003
192.7003	DCA_se1_ag1_m_02 - phones	sp	192.7903
192.7903	DCA_se1_ag1_m_02 - phones	F	192.8203
192.7903	DCA_se1_ag1_m_02 - words	from	192.9003
192.8203	DCA_se1_ag1_m_02 - phones	ER0	192.8503
192.8503	DCA_se1_ag1_m_02 - phones	M	192.9003
192.9003	DCA_se1_ag1_m_02 - phones	T	193.0103
192.9003	DCA_se1_ag1_m_02 - words	try	193.1103
193.0103	DCA_se1_ag1_m_02 - phones	R	193.0503
193.0503	DCA_se1_ag1_m_02 - phones	AY1	193.1103
193.1103	DCA_se1_ag1_m_02 - phones	T	193.1703
193.1103	DCA_se1_ag1_m_02 - words	to	193.2803
193.1703	DCA_se1_ag1_m_02 - phones	AH0	193.2803
193.2803	DCA_se1_ag1_m_02 - phones	T	193.4103
193.2803	DCA_se1_ag1_m_02 - words	tag	193.6603
193.4103	DCA_se1_ag1_m_02 - phones	AE1	193.5503
193.5503	DCA_se1_ag1_m_02 - phones	G	193.6603
193.6603	DCA_se1_ag1_m_02 - phones	Y	193.6903
193.6603	DCA_se1_ag1_m_02 - words	you	193.7603
193.6903	DCA_se1_ag1_m_02 - phones	UW1	193.7603
193.7603	DCA_se1_ag1_m_02 - phones	sp	194.8300
194.1885	DCA_int_01 - phones	M	194.3685
194.1885	DCA_int_01 - words	mm-hm	194.7685
194.3685	DCA_int_01 - phones	HH	194.5185
194.5185	DCA_int_01 - phones	M	194.7685
194.8300	DCA_se1_ag1_m_02 - phones	AE1	194.9000
194.8300	DCA_se1_ag1_m_02 - words	and	194.9400
194.9000	DCA_se1_ag1_m_02 - phones	N	194.9400
194.9400	DCA_se1_ag1_m_02 - phones	M	195.0200
194.9400	DCA_se1_ag1_m_02 - words	mr	195.2700
195.0200	DCA_se1_ag1_m_02 - phones	IH1	195.0800
195.0800	DCA_se1_ag1_m_02 - phones	S	195.1600
195.1600	DCA_se1_ag1_m_02 - phones	T	195.2100
[truncated: 17,569 more rows]
