# Supplementary material for: Considering Performance in the Automated and Manual Coding of Sociolinguistic Variables: Lessons From Variable (ING)
Source: Front Artif Intell. 2021 Apr 29;4:648543. doi: 10.3389/frai.2021.648543 (PMC8117961; doi:10.3389/frai.2021.648543)
Supplement: Supplementary file 4 [file Data_Sheet_4.ZIP › CORAAL_Aligned_as_Tables/DCB_se1_ag2_m_01_1_txout.txt]

tmin	tier	text	tmax
0.1583	DCB_int_01 - phones	sil	0.1883
0.1883	DCB_int_01 - phones	HH	0.3283
0.1883	DCB_int_01 - words	where	0.5783
0.3283	DCB_int_01 - phones	W	0.3683
0.3683	DCB_int_01 - phones	EH1	0.4383
0.4383	DCB_int_01 - phones	R	0.5783
0.5783	DCB_int_01 - phones	sp	0.7583
0.7583	DCB_int_01 - phones	HH	0.8083
0.7583	DCB_int_01 - words	where	0.9583
0.8083	DCB_int_01 - phones	W	0.8483
0.8483	DCB_int_01 - phones	EH1	0.8983
0.8983	DCB_int_01 - phones	R	0.9583
0.9583	DCB_int_01 - phones	W	0.9883
0.9583	DCB_int_01 - words	were	1.0383
0.9883	DCB_int_01 - phones	ER0	1.0383
1.0383	DCB_int_01 - phones	Y	1.0983
1.0383	DCB_int_01 - words	you	1.1483
1.0983	DCB_int_01 - phones	UW1	1.1483
1.1483	DCB_int_01 - phones	sp	1.1883
1.1883	DCB_int_01 - phones	B	1.2283
1.1883	DCB_int_01 - words	born	1.5583
1.2283	DCB_int_01 - phones	AO1	1.3083
1.3083	DCB_int_01 - phones	R	1.4183
1.4183	DCB_int_01 - phones	N	1.5583
2.0621	DCB_se1_ag2_m_01 - phones	sil	2.0921
2.0921	DCB_se1_ag2_m_01 - phones	AH1	2.3921
2.0921	DCB_se1_ag2_m_01 - words	uh	2.3921
2.3921	DCB_se1_ag2_m_01 - phones	AY1	2.4321
2.3921	DCB_se1_ag2_m_01 - words	i	2.4321
2.4321	DCB_se1_ag2_m_01 - phones	W	2.5021
2.4321	DCB_se1_ag2_m_01 - words	was	2.6121
2.5021	DCB_se1_ag2_m_01 - phones	AH0	2.5421
2.5421	DCB_se1_ag2_m_01 - phones	Z	2.6121
2.6121	DCB_se1_ag2_m_01 - phones	B	2.6721
2.6121	DCB_se1_ag2_m_01 - words	born	2.8821
2.6721	DCB_se1_ag2_m_01 - phones	AO1	2.7521
2.7521	DCB_se1_ag2_m_01 - phones	R	2.8121
2.8121	DCB_se1_ag2_m_01 - phones	N	2.8821
2.8821	DCB_se1_ag2_m_01 - phones	IH0	2.9421
2.8821	DCB_se1_ag2_m_01 - words	in	3.1721
2.9421	DCB_se1_ag2_m_01 - phones	N	3.1721
3.1721	DCB_se1_ag2_m_01 - phones	sp	3.2121
3.2121	DCB_se1_ag2_m_01 - phones	AH1	3.4421
3.2121	DCB_se1_ag2_m_01 - words	uh	3.4421
3.4421	DCB_se1_ag2_m_01 - phones	L	3.5321
3.4421	DCB_se1_ag2_m_01 - words	landover	3.9121
3.5321	DCB_se1_ag2_m_01 - phones	AE1	3.6221
3.6221	DCB_se1_ag2_m_01 - phones	N	3.6521
3.6521	DCB_se1_ag2_m_01 - phones	D	3.7121
3.7121	DCB_se1_ag2_m_01 - phones	OW2	3.7721
3.7721	DCB_se1_ag2_m_01 - phones	V	3.8221
3.8221	DCB_se1_ag2_m_01 - phones	ER0	3.9121
3.9121	DCB_se1_ag2_m_01 - phones	M	3.9721
3.9121	DCB_se1_ag2_m_01 - words	maryland	4.2621
3.9721	DCB_se1_ag2_m_01 - phones	EH1	4.0221
4.0221	DCB_se1_ag2_m_01 - phones	R	4.0921
4.0921	DCB_se1_ag2_m_01 - phones	AH0	4.1221
4.1221	DCB_se1_ag2_m_01 - phones	L	4.1521
4.1521	DCB_se1_ag2_m_01 - phones	AH0	4.1821
4.1821	DCB_se1_ag2_m_01 - phones	N	4.2121
4.2121	DCB_se1_ag2_m_01 - phones	D	4.2621
4.2224	DCB_int_01 - phones	sil	4.2724
4.2621	DCB_se1_ag2_m_01 - phones	sp	4.2921
4.2724	DCB_int_01 - phones	OW1	4.3624
4.2724	DCB_int_01 - words	oh	4.3624
4.3624	DCB_int_01 - phones	sp	4.3924
4.3924	DCB_int_01 - phones	OW2	4.4724
4.3924	DCB_int_01 - words	okay	4.6824
4.4724	DCB_int_01 - phones	K	4.5324
4.5324	DCB_int_01 - phones	EY1	4.6824
4.6824	DCB_int_01 - phones	sp	4.7124
4.7993	DCB_se1_ag2_m_01 - phones	P	4.9093
4.7993	DCB_se1_ag2_m_01 - words	pg	5.1293
4.9093	DCB_se1_ag2_m_01 - phones	IY1	4.9693
4.9693	DCB_se1_ag2_m_01 - phones	JH	5.0493
5.0493	DCB_se1_ag2_m_01 - phones	IY1	5.1293
5.1293	DCB_se1_ag2_m_01 - phones	HH	5.1693
5.1293	DCB_se1_ag2_m_01 - words	hospital	5.5893
5.1693	DCB_se1_ag2_m_01 - phones	AA1	5.2893
5.2893	DCB_se1_ag2_m_01 - phones	S	5.3593
5.3593	DCB_se1_ag2_m_01 - phones	P	5.4293
5.4293	DCB_se1_ag2_m_01 - phones	IH2	5.4993
5.4993	DCB_se1_ag2_m_01 - phones	T	5.5293
5.5293	DCB_se1_ag2_m_01 - phones	AH0	5.5593
5.5593	DCB_se1_ag2_m_01 - phones	L	5.5893
5.5893	DCB_se1_ag2_m_01 - phones	sp	5.6393
8.3762	DCB_int_01 - phones	AE1	8.7962
8.3762	DCB_int_01 - words	and	8.8962
8.7962	DCB_int_01 - phones	N	8.8262
8.8262	DCB_int_01 - phones	D	8.8962
8.8962	DCB_int_01 - phones	W	8.9562
8.8962	DCB_int_01 - words	what	9.0462
8.9562	DCB_int_01 - phones	AH1	9.0062
9.0062	DCB_int_01 - phones	T	9.0462
9.0462	DCB_int_01 - phones	N	9.0962
9.0462	DCB_int_01 - words	neighborhoods	9.4262
9.0962	DCB_int_01 - phones	EY1	9.1862
9.1862	DCB_int_01 - phones	B	9.2362
9.2362	DCB_int_01 - phones	ER0	9.2962
9.2962	DCB_int_01 - phones	HH	9.3262
9.3262	DCB_int_01 - phones	UH2	9.3662
9.3662	DCB_int_01 - phones	D	9.3962
9.3962	DCB_int_01 - phones	Z	9.4262
9.4262	DCB_int_01 - phones	D	9.4762
9.4262	DCB_int_01 - words	did	9.5762
9.4762	DCB_int_01 - phones	IH0	9.5162
9.5162	DCB_int_01 - phones	D	9.5762
9.5762	DCB_int_01 - phones	Y	9.6162
9.5762	DCB_int_01 - words	you	9.6462
9.6162	DCB_int_01 - phones	UW1	9.6462
9.6462	DCB_int_01 - phones	sp	9.6762
9.6762	DCB_int_01 - phones	G	9.7062
9.6762	DCB_int_01 - words	grow	9.8362
9.7062	DCB_int_01 - phones	R	9.7362
9.7362	DCB_int_01 - phones	OW1	9.8362
9.8362	DCB_int_01 - phones	AH1	9.8662
9.8362	DCB_int_01 - words	up	9.9562
9.8662	DCB_int_01 - phones	P	9.9562
9.9562	DCB_int_01 - phones	IH0	9.9962
9.9562	DCB_int_01 - words	in	10.1162
9.9962	DCB_int_01 - phones	N	10.1162
10.9577	DCB_se1_ag2_m_01 - phones	IH0	11.0877
10.9577	DCB_se1_ag2_m_01 - words	in	11.1377
11.0877	DCB_se1_ag2_m_01 - phones	N	11.1377
11.1377	DCB_se1_ag2_m_01 - phones	L	11.2077
11.1377	DCB_se1_ag2_m_01 - words	landover	11.7177
11.2077	DCB_se1_ag2_m_01 - phones	AE1	11.3377
11.3377	DCB_se1_ag2_m_01 - phones	N	11.3777
11.3777	DCB_se1_ag2_m_01 - phones	D	11.4377
11.4377	DCB_se1_ag2_m_01 - phones	OW2	11.5577
11.5577	DCB_se1_ag2_m_01 - phones	V	11.6677
11.6677	DCB_se1_ag2_m_01 - phones	ER0	11.7177
11.7177	DCB_se1_ag2_m_01 - phones	sp	11.7977
11.8000	DCB_int_01 - phones	L	11.9700
11.8000	DCB_int_01 - words	landover	12.4200
11.9700	DCB_int_01 - phones	AE1	12.0100
12.0100	DCB_int_01 - phones	N	12.0500
12.0500	DCB_int_01 - phones	D	12.1000
12.1000	DCB_int_01 - phones	OW2	12.1500
12.1500	DCB_int_01 - phones	V	12.2000
12.2000	DCB_int_01 - phones	ER0	12.4200
12.3913	DCB_se1_ag2_m_01 - phones	IH0	12.4813
12.3913	DCB_se1_ag2_m_01 - words	in	12.5213
12.4813	DCB_se1_ag2_m_01 - phones	N	12.5213
12.5213	DCB_se1_ag2_m_01 - phones	S	12.6513
12.5213	DCB_se1_ag2_m_01 - words	seat	12.7313
12.6513	DCB_se1_ag2_m_01 - phones	IY1	12.7013
12.7013	DCB_se1_ag2_m_01 - phones	T	12.7313
12.7313	DCB_se1_ag2_m_01 - phones	P	12.7813
12.7313	DCB_se1_ag2_m_01 - words	pleasant	13.1313
12.7813	DCB_se1_ag2_m_01 - phones	L	12.8313
12.8313	DCB_se1_ag2_m_01 - phones	EH1	12.9513
12.9513	DCB_se1_ag2_m_01 - phones	Z	13.0013
13.0013	DCB_se1_ag2_m_01 - phones	AH0	13.0313
13.0313	DCB_se1_ag2_m_01 - phones	N	13.0613
13.0613	DCB_se1_ag2_m_01 - phones	T	13.1313
13.7440	DCB_int_01 - phones	sil	13.7840
13.7840	DCB_int_01 - words	oh	14.0540
13.7840	DCB_int_01 - phones	OW1	14.0540
14.0540	DCB_int_01 - phones	AY1	14.1240
14.0540	DCB_int_01 - words	i	14.1240
14.1240	DCB_int_01 - phones	N	14.1940
14.1240	DCB_int_01 - words	know	14.3140
14.1940	DCB_int_01 - phones	OW1	14.3140
14.3140	DCB_int_01 - phones	S	14.4340
14.3140	DCB_int_01 - words	seat	14.5640
14.4340	DCB_int_01 - phones	IY1	14.5240
14.5240	DCB_int_01 - phones	T	14.5640
14.5640	DCB_int_01 - phones	sp	14.6040
14.6040	DCB_int_01 - phones	P	14.6440
14.6040	DCB_int_01 - words	pleasant	14.9840
14.6440	DCB_int_01 - phones	L	14.6840
14.6840	DCB_int_01 - phones	EH1	14.8240
14.8240	DCB_int_01 - phones	Z	14.8940
14.8940	DCB_int_01 - phones	AH0	14.9240
14.9240	DCB_int_01 - phones	N	14.9540
14.9540	DCB_int_01 - phones	T	14.9840
14.9840	DCB_int_01 - phones	sp	15.0840
15.0840	DCB_int_01 - phones	Y	15.1540
15.0840	DCB_int_01 - words	yeah	15.4640
15.1540	DCB_int_01 - phones	AE1	15.4640
15.4640	DCB_int_01 - phones	sp	15.9540
16.8103	DCB_se1_ag2_m_01 - phones	sil	16.8603
16.8603	DCB_se1_ag2_m_01 - words	i	16.9503
16.8603	DCB_se1_ag2_m_01 - phones	AY1	16.9503
16.9503	DCB_se1_ag2_m_01 - phones	sp	16.9803
16.9803	DCB_se1_ag2_m_01 - phones	G	17.0903
16.9803	DCB_se1_ag2_m_01 - words	grew	17.1603
17.0903	DCB_se1_ag2_m_01 - phones	R	17.1303
17.1303	DCB_se1_ag2_m_01 - phones	UW1	17.1603
17.1603	DCB_se1_ag2_m_01 - phones	AH1	17.2203
17.1603	DCB_se1_ag2_m_01 - words	up	17.3003
17.2203	DCB_se1_ag2_m_01 - phones	P	17.3003
17.3003	DCB_se1_ag2_m_01 - phones	IH0	17.3503
17.3003	DCB_se1_ag2_m_01 - words	in	17.4203
17.3503	DCB_se1_ag2_m_01 - phones	N	17.4203
17.4203	DCB_se1_ag2_m_01 - phones	K	17.5103
17.4203	DCB_se1_ag2_m_01 - words	kentland	17.9203
17.5103	DCB_se1_ag2_m_01 - phones	EH0	17.5903
17.5903	DCB_se1_ag2_m_01 - phones	N	17.6203
17.6203	DCB_se1_ag2_m_01 - phones	T	17.6603
17.6603	DCB_se1_ag2_m_01 - phones	L	17.7103
17.7103	DCB_se1_ag2_m_01 - phones	AE1	17.8503
17.8503	DCB_se1_ag2_m_01 - phones	N	17.8803
17.8803	DCB_se1_ag2_m_01 - phones	D	17.9203
17.9203	DCB_se1_ag2_m_01 - phones	DH	17.9803
17.9203	DCB_se1_ag2_m_01 - words	though	18.0603
17.9803	DCB_se1_ag2_m_01 - phones	OW1	18.0603
18.0603	DCB_se1_ag2_m_01 - phones	sp	18.2803
18.2803	DCB_se1_ag2_m_01 - phones	DH	18.3403
18.2803	DCB_se1_ag2_m_01 - words	that	18.4503
18.3403	DCB_se1_ag2_m_01 - phones	AE1	18.3803
18.3803	DCB_se1_ag2_m_01 - phones	T	18.4503
18.4503	DCB_se1_ag2_m_01 - words	s	18.4903
18.4503	DCB_se1_ag2_m_01 - phones	S	18.4903
18.4903	DCB_se1_ag2_m_01 - words	a	18.5403
18.4903	DCB_se1_ag2_m_01 - phones	AH0	18.5403
18.5403	DCB_se1_ag2_m_01 - phones	P	18.6603
18.5403	DCB_se1_ag2_m_01 - words	part	18.8103
18.6603	DCB_se1_ag2_m_01 - phones	AA1	18.7403
18.7403	DCB_se1_ag2_m_01 - phones	R	18.7703
18.7703	DCB_se1_ag2_m_01 - phones	T	18.8103
18.8103	DCB_se1_ag2_m_01 - phones	AH0	18.8403
18.8103	DCB_se1_ag2_m_01 - words	of	18.8703
18.8403	DCB_se1_ag2_m_01 - phones	V	18.8703
18.8703	DCB_se1_ag2_m_01 - phones	L	18.9703
18.8703	DCB_se1_ag2_m_01 - words	landover	19.4303
18.9703	DCB_se1_ag2_m_01 - phones	AE1	19.1103
19.1103	DCB_se1_ag2_m_01 - phones	N	19.1603
19.1603	DCB_se1_ag2_m_01 - phones	D	19.2303
19.2303	DCB_se1_ag2_m_01 - phones	OW2	19.3003
19.3003	DCB_se1_ag2_m_01 - phones	V	19.3803
19.3803	DCB_se1_ag2_m_01 - phones	ER0	19.4303
19.4303	DCB_se1_ag2_m_01 - phones	sp	19.4803
19.4803	DCB_se1_ag2_m_01 - phones	B	19.5403
19.4803	DCB_se1_ag2_m_01 - words	but	19.7603
19.5403	DCB_se1_ag2_m_01 - phones	AH1	19.6103
19.6103	DCB_se1_ag2_m_01 - phones	T	19.7603
19.8504	DCB_se1_ag2_m_01 - phones	AY1	19.9604
19.8504	DCB_se1_ag2_m_01 - words	i	19.9604
19.9604	DCB_se1_ag2_m_01 - phones	L	20.0404
19.9604	DCB_se1_ag2_m_01 - words	lived	20.2704
20.0404	DCB_se1_ag2_m_01 - phones	IH1	20.1804
20.1804	DCB_se1_ag2_m_01 - phones	V	20.2404
20.2404	DCB_se1_ag2_m_01 - phones	D	20.2704
20.2704	DCB_se1_ag2_m_01 - phones	L	20.3204
20.2704	DCB_se1_ag2_m_01 - words	like	20.3904
20.3204	DCB_se1_ag2_m_01 - phones	AY1	20.3604
20.3604	DCB_se1_ag2_m_01 - phones	K	20.3904
20.3904	DCB_se1_ag2_m_01 - phones	Y	20.4204
20.3904	DCB_se1_ag2_m_01 - words	you	20.4504
20.4204	DCB_se1_ag2_m_01 - phones	UW1	20.4504
20.4504	DCB_se1_ag2_m_01 - phones	N	20.4804
20.4504	DCB_se1_ag2_m_01 - words	know	20.5104
20.4804	DCB_se1_ag2_m_01 - phones	OW1	20.5104
20.5104	DCB_se1_ag2_m_01 - phones	W	20.5404
20.5104	DCB_se1_ag2_m_01 - words	what	20.6004
20.5404	DCB_se1_ag2_m_01 - phones	AH1	20.5704
20.5704	DCB_se1_ag2_m_01 - phones	T	20.6004
20.6004	DCB_se1_ag2_m_01 - phones	AH0	20.6304
20.6004	DCB_se1_ag2_m_01 - words	i'm	20.6604
20.6304	DCB_se1_ag2_m_01 - phones	M	20.6604
20.6604	DCB_se1_ag2_m_01 - phones	S	20.7004
20.6604	DCB_se1_ag2_m_01 - words	saying	20.7904
20.7004	DCB_se1_ag2_m_01 - phones	EY1	20.7304
20.7304	DCB_se1_ag2_m_01 - phones	IH0	20.7604
20.7604	DCB_se1_ag2_m_01 - phones	NG	20.7904
20.7904	DCB_se1_ag2_m_01 - words	i	20.8604
20.7904	DCB_se1_ag2_m_01 - phones	AY1	20.8604
20.8604	DCB_se1_ag2_m_01 - phones	L	20.9104
20.8604	DCB_se1_ag2_m_01 - words	lived	21.0604
20.9104	DCB_se1_ag2_m_01 - phones	IH1	21.0004
21.0004	DCB_se1_ag2_m_01 - phones	V	21.0304
21.0304	DCB_se1_ag2_m_01 - phones	D	21.0604
21.0604	DCB_se1_ag2_m_01 - phones	L	21.1004
21.0604	DCB_se1_ag2_m_01 - words	like	21.2104
21.1004	DCB_se1_ag2_m_01 - phones	AY1	21.1804
21.1804	DCB_se1_ag2_m_01 - phones	K	21.2104
21.2104	DCB_se1_ag2_m_01 - phones	sp	21.2404
21.2404	DCB_se1_ag2_m_01 - phones	AO1	21.3304
21.2404	DCB_se1_ag2_m_01 - words	all	21.3904
21.3304	DCB_se1_ag2_m_01 - phones	L	21.3904
21.3904	DCB_se1_ag2_m_01 - phones	L	21.4804
21.3904	DCB_se1_ag2_m_01 - words	landover	21.7604
21.4804	DCB_se1_ag2_m_01 - phones	AE1	21.5404
21.5404	DCB_se1_ag2_m_01 - phones	N	21.5904
21.5904	DCB_se1_ag2_m_01 - phones	D	21.6404
21.6404	DCB_se1_ag2_m_01 - phones	OW2	21.6904
21.6904	DCB_se1_ag2_m_01 - phones	V	21.7204
21.7204	DCB_se1_ag2_m_01 - phones	ER0	21.7604
21.7604	DCB_se1_ag2_m_01 - phones	sp	21.7904
21.7904	DCB_se1_ag2_m_01 - phones	B	21.8304
21.7904	DCB_se1_ag2_m_01 - words	but	21.9104
21.8304	DCB_se1_ag2_m_01 - phones	AH1	21.8704
21.8704	DCB_se1_ag2_m_01 - phones	T	21.9104
21.9104	DCB_se1_ag2_m_01 - phones	L	21.9604
21.9104	DCB_se1_ag2_m_01 - words	like	22.1004
21.9604	DCB_se1_ag2_m_01 - phones	AY1	22.0404
22.0404	DCB_se1_ag2_m_01 - phones	K	22.1004
22.1004	DCB_se1_ag2_m_01 - phones	sp	23.1469
23.1469	DCB_se1_ag2_m_01 - phones	L	23.2069
23.1469	DCB_se1_ag2_m_01 - words	like	23.3169
23.2069	DCB_se1_ag2_m_01 - phones	AY1	23.2669
23.2669	DCB_se1_ag2_m_01 - phones	K	23.3169
23.3169	DCB_se1_ag2_m_01 - phones	AY1	23.4169
23.3169	DCB_se1_ag2_m_01 - words	i	23.4169
23.4169	DCB_se1_ag2_m_01 - phones	sp	23.4969
23.4969	DCB_se1_ag2_m_01 - phones	G	23.5669
23.4969	DCB_se1_ag2_m_01 - words	got	23.6869
23.5669	DCB_se1_ag2_m_01 - phones	AA1	23.6169
23.6169	DCB_se1_ag2_m_01 - phones	T	23.6869
23.6869	DCB_se1_ag2_m_01 - phones	AO1	23.7469
23.6869	DCB_se1_ag2_m_01 - words	all	23.8369
23.7469	DCB_se1_ag2_m_01 - phones	L	23.8369
23.8369	DCB_se1_ag2_m_01 - phones	M	23.8769
23.8369	DCB_se1_ag2_m_01 - words	my	23.9069
23.8769	DCB_se1_ag2_m_01 - phones	AY1	23.9069
23.9069	DCB_se1_ag2_m_01 - phones	sp	23.9869
23.9869	DCB_se1_ag2_m_01 - phones	B	24.0469
23.9869	DCB_se1_ag2_m_01 - words	bones	24.4369
24.0469	DCB_se1_ag2_m_01 - phones	OW1	24.2469
24.2469	DCB_se1_ag2_m_01 - phones	N	24.3269
24.3269	DCB_se1_ag2_m_01 - phones	Z	24.4369
24.4369	DCB_se1_ag2_m_01 - phones	IH0	24.4869
24.4369	DCB_se1_ag2_m_01 - words	in	24.5969
24.4869	DCB_se1_ag2_m_01 - phones	N	24.5969
24.5969	DCB_se1_ag2_m_01 - phones	sp	24.6269
24.6269	DCB_se1_ag2_m_01 - phones	IH0	24.6569
24.6269	DCB_se1_ag2_m_01 - words	in	24.6869
24.6569	DCB_se1_ag2_m_01 - phones	N	24.6869
24.6869	DCB_se1_ag2_m_01 - phones	sp	25.1069
25.1069	DCB_se1_ag2_m_01 - phones	IH0	25.1369
25.1069	DCB_se1_ag2_m_01 - words	in	25.1769
25.1369	DCB_se1_ag2_m_01 - phones	N	25.1769
25.1769	DCB_se1_ag2_m_01 - phones	sp	25.2369
25.2369	DCB_se1_ag2_m_01 - phones	K	25.3069
25.2369	DCB_se1_ag2_m_01 - words	kentland	25.6969
25.3069	DCB_se1_ag2_m_01 - phones	EH0	25.3569
25.3569	DCB_se1_ag2_m_01 - phones	N	25.3869
25.3869	DCB_se1_ag2_m_01 - phones	T	25.4169
25.4169	DCB_se1_ag2_m_01 - phones	L	25.4569
25.4569	DCB_se1_ag2_m_01 - phones	AE1	25.6069
25.6069	DCB_se1_ag2_m_01 - phones	N	25.6569
25.6569	DCB_se1_ag2_m_01 - phones	D	25.6969
25.6969	DCB_se1_ag2_m_01 - phones	sp	25.7569
25.7569	DCB_se1_ag2_m_01 - phones	L	25.8369
25.7569	DCB_se1_ag2_m_01 - words	like	25.9669
25.8369	DCB_se1_ag2_m_01 - phones	AY1	25.9069
25.9069	DCB_se1_ag2_m_01 - phones	K	25.9669
25.9669	DCB_se1_ag2_m_01 - phones	sp	26.0169
26.4530	DCB_se1_ag2_m_01 - phones	AY1	26.5730
26.4530	DCB_se1_ag2_m_01 - words	i	26.5730
26.5730	DCB_se1_ag2_m_01 - phones	sp	26.6030
26.6030	DCB_se1_ag2_m_01 - phones	L	26.6730
26.6030	DCB_se1_ag2_m_01 - words	learned	26.8330
26.6730	DCB_se1_ag2_m_01 - phones	ER1	26.7130
26.7130	DCB_se1_ag2_m_01 - phones	N	26.8030
26.8030	DCB_se1_ag2_m_01 - phones	D	26.8330
26.8330	DCB_se1_ag2_m_01 - phones	HH	26.8730
26.8330	DCB_se1_ag2_m_01 - words	how	26.9430
26.8730	DCB_se1_ag2_m_01 - phones	AW1	26.9430
26.9430	DCB_se1_ag2_m_01 - phones	T	26.9830
26.9430	DCB_se1_ag2_m_01 - words	to	27.0330
26.9830	DCB_se1_ag2_m_01 - phones	AH0	27.0330
27.0330	DCB_se1_ag2_m_01 - phones	sp	27.0630
27.0630	DCB_se1_ag2_m_01 - phones	D	27.0930
27.0630	DCB_se1_ag2_m_01 - words	do	27.2630
27.0930	DCB_se1_ag2_m_01 - phones	UW1	27.2630
27.2630	DCB_se1_ag2_m_01 - phones	EH1	27.3030
27.2630	DCB_se1_ag2_m_01 - words	everything	27.6130
27.3030	DCB_se1_ag2_m_01 - phones	V	27.3330
27.3330	DCB_se1_ag2_m_01 - phones	R	27.4130
27.4130	DCB_se1_ag2_m_01 - phones	IY0	27.4730
27.4730	DCB_se1_ag2_m_01 - phones	TH	27.5030
27.5030	DCB_se1_ag2_m_01 - phones	IH2	27.5830
27.5830	DCB_se1_ag2_m_01 - phones	NG	27.6130
27.6130	DCB_se1_ag2_m_01 - phones	IH1	27.6430
27.6130	DCB_se1_ag2_m_01 - words	in	27.6730
27.6430	DCB_se1_ag2_m_01 - phones	N	27.6730
27.6730	DCB_se1_ag2_m_01 - phones	sp	27.7530
27.7530	DCB_se1_ag2_m_01 - phones	K	27.8230
27.7530	DCB_se1_ag2_m_01 - words	kentland	28.1230
27.8230	DCB_se1_ag2_m_01 - phones	EH0	27.8630
27.8630	DCB_se1_ag2_m_01 - phones	N	27.8930
27.8930	DCB_se1_ag2_m_01 - phones	T	27.9730
27.9730	DCB_se1_ag2_m_01 - phones	L	28.0130
28.0130	DCB_se1_ag2_m_01 - phones	AE1	28.0430
28.0430	DCB_se1_ag2_m_01 - phones	N	28.0730
28.0730	DCB_se1_ag2_m_01 - phones	D	28.1230
28.1720	DCB_int_01 - phones	K	28.3020
28.1720	DCB_int_01 - words	kentland	28.8420
28.3020	DCB_int_01 - phones	EH0	28.3820
28.3820	DCB_int_01 - phones	N	28.4120
28.4120	DCB_int_01 - phones	T	28.4420
28.4420	DCB_int_01 - phones	L	28.5220
28.5220	DCB_int_01 - phones	AE1	28.7320
28.7320	DCB_int_01 - phones	N	28.7920
28.7374	DCB_se1_ag2_m_01 - phones	sil	28.8074
28.7920	DCB_int_01 - phones	D	28.8420
28.8074	DCB_se1_ag2_m_01 - phones	K	28.8574
28.8074	DCB_se1_ag2_m_01 - words	kentland	29.1874
28.8574	DCB_se1_ag2_m_01 - phones	EH0	28.9174
28.9174	DCB_se1_ag2_m_01 - phones	N	28.9774
28.9774	DCB_se1_ag2_m_01 - phones	T	29.0074
29.0074	DCB_se1_ag2_m_01 - phones	L	29.0574
29.0574	DCB_se1_ag2_m_01 - phones	AE1	29.1074
29.1074	DCB_se1_ag2_m_01 - phones	N	29.1574
29.1574	DCB_se1_ag2_m_01 - phones	D	29.1874
29.1874	DCB_se1_ag2_m_01 - phones	sp	29.2174
29.2174	DCB_se1_ag2_m_01 - phones	Y	29.3174
29.2174	DCB_se1_ag2_m_01 - words	yup	29.4674
29.3174	DCB_se1_ag2_m_01 - phones	AH1	29.4374
29.4374	DCB_se1_ag2_m_01 - phones	P	29.4674
29.4674	DCB_se1_ag2_m_01 - phones	sp	29.5074
29.9028	DCB_se1_ag2_m_01 - phones	DH	29.9828
29.9028	DCB_se1_ag2_m_01 - words	that	30.0528
29.9828	DCB_se1_ag2_m_01 - phones	AH0	30.0228
30.0228	DCB_se1_ag2_m_01 - phones	T	30.0528
30.0528	DCB_se1_ag2_m_01 - words	s	30.1228
30.0528	DCB_se1_ag2_m_01 - phones	S	30.1228
30.1228	DCB_se1_ag2_m_01 - phones	DH	30.1528
30.1228	DCB_se1_ag2_m_01 - words	the	30.1828
30.1528	DCB_se1_ag2_m_01 - phones	AH0	30.1828
30.1828	DCB_se1_ag2_m_01 - phones	sp	30.2128
30.2128	DCB_se1_ag2_m_01 - phones	N	30.2628
30.2128	DCB_se1_ag2_m_01 - words	neighborhood	30.7828
30.2628	DCB_se1_ag2_m_01 - phones	EY1	30.3928
30.3928	DCB_se1_ag2_m_01 - phones	B	30.4428
30.4428	DCB_se1_ag2_m_01 - phones	ER0	30.4828
30.4828	DCB_se1_ag2_m_01 - phones	HH	30.5228
30.5228	DCB_se1_ag2_m_01 - phones	UH2	30.7228
30.7228	DCB_se1_ag2_m_01 - phones	D	30.7828
30.9210	DCB_se1_ag2_m_01 - phones	S	31.0810
30.9210	DCB_se1_ag2_m_01 - words	see	31.1510
31.0810	DCB_se1_ag2_m_01 - phones	IY1	31.1510
31.1510	DCB_se1_ag2_m_01 - phones	sp	31.1810
31.1810	DCB_se1_ag2_m_01 - phones	L	31.2510
31.1810	DCB_se1_ag2_m_01 - words	landover	31.5410
31.2510	DCB_se1_ag2_m_01 - phones	AE1	31.3310
31.3310	DCB_se1_ag2_m_01 - phones	N	31.3610
31.3610	DCB_se1_ag2_m_01 - phones	D	31.4110
31.4110	DCB_se1_ag2_m_01 - phones	OW2	31.4510
31.4510	DCB_se1_ag2_m_01 - phones	V	31.4910
31.4910	DCB_se1_ag2_m_01 - phones	ER0	31.5410
31.5410	DCB_se1_ag2_m_01 - words	s	31.8410
31.5410	DCB_se1_ag2_m_01 - phones	Z	31.8410
31.8410	DCB_se1_ag2_m_01 - phones	JH	31.8910
31.8410	DCB_se1_ag2_m_01 - words	just	32.0110
31.8910	DCB_se1_ag2_m_01 - phones	IH0	31.9510
31.9510	DCB_se1_ag2_m_01 - phones	S	31.9810
31.9810	DCB_se1_ag2_m_01 - phones	T	32.0110
32.0110	DCB_se1_ag2_m_01 - words	a	32.1110
32.0110	DCB_se1_ag2_m_01 - phones	EY1	32.1110
32.1110	DCB_se1_ag2_m_01 - phones	sp	32.1410
32.1410	DCB_se1_ag2_m_01 - phones	S	32.1710
32.1410	DCB_se1_ag2_m_01 - words	city	32.2910
32.1710	DCB_se1_ag2_m_01 - phones	IH1	32.2010
32.2010	DCB_se1_ag2_m_01 - phones	T	32.2310
32.2310	DCB_se1_ag2_m_01 - phones	IY0	32.2910
32.2910	DCB_se1_ag2_m_01 - phones	B	32.3210
32.2910	DCB_se1_ag2_m_01 - words	but	32.3810
32.3210	DCB_se1_ag2_m_01 - phones	AH1	32.3510
32.3510	DCB_se1_ag2_m_01 - phones	T	32.3810
32.3810	DCB_se1_ag2_m_01 - phones	DH	32.4110
32.3810	DCB_se1_ag2_m_01 - words	the	32.4410
32.4110	DCB_se1_ag2_m_01 - phones	AH0	32.4410
32.4410	DCB_se1_ag2_m_01 - phones	AE1	32.4710
32.4410	DCB_se1_ag2_m_01 - words	actual	32.6210
32.4710	DCB_se1_ag2_m_01 - phones	K	32.5110
32.5110	DCB_se1_ag2_m_01 - phones	SH	32.5510
32.5510	DCB_se1_ag2_m_01 - phones	AH0	32.5910
32.5910	DCB_se1_ag2_m_01 - phones	L	32.6210
32.6210	DCB_se1_ag2_m_01 - phones	N	32.6710
32.6210	DCB_se1_ag2_m_01 - words	neighborhood	33.0010
32.6710	DCB_se1_ag2_m_01 - phones	EY1	32.7810
32.7810	DCB_se1_ag2_m_01 - phones	B	32.8610
32.8610	DCB_se1_ag2_m_01 - phones	ER0	32.8910
32.8910	DCB_se1_ag2_m_01 - phones	HH	32.9210
32.9210	DCB_se1_ag2_m_01 - phones	UH2	32.9710
32.9710	DCB_se1_ag2_m_01 - phones	D	33.0010
33.0010	DCB_se1_ag2_m_01 - phones	W	33.0310
33.0010	DCB_se1_ag2_m_01 - words	was	33.1310
33.0310	DCB_se1_ag2_m_01 - phones	AH0	33.0610
33.0610	DCB_se1_ag2_m_01 - phones	Z	33.1310
33.1310	DCB_se1_ag2_m_01 - phones	K	33.2110
33.1310	DCB_se1_ag2_m_01 - words	kentland	33.5310
33.2110	DCB_se1_ag2_m_01 - phones	EH0	33.2610
33.2610	DCB_se1_ag2_m_01 - phones	N	33.2910
33.2910	DCB_se1_ag2_m_01 - phones	T	33.3210
33.3210	DCB_se1_ag2_m_01 - phones	L	33.3710
33.3710	DCB_se1_ag2_m_01 - phones	AE1	33.4010
33.4010	DCB_se1_ag2_m_01 - phones	N	33.4310
33.4310	DCB_se1_ag2_m_01 - phones	D	33.5310
34.0592	DCB_se1_ag2_m_01 - phones	B	34.1392
34.0592	DCB_se1_ag2_m_01 - words	but	34.2092
34.1392	DCB_se1_ag2_m_01 - phones	AH1	34.1692
34.1692	DCB_se1_ag2_m_01 - phones	T	34.2092
34.2092	DCB_se1_ag2_m_01 - words	i	34.2592
34.2092	DCB_se1_ag2_m_01 - phones	AY1	34.2592
34.2592	DCB_se1_ag2_m_01 - phones	L	34.3392
34.2592	DCB_se1_ag2_m_01 - words	lived	34.6792
34.3392	DCB_se1_ag2_m_01 - phones	IH1	34.5292
34.5292	DCB_se1_ag2_m_01 - phones	V	34.6492
34.6492	DCB_se1_ag2_m_01 - phones	D	34.6792
34.6792	DCB_se1_ag2_m_01 - phones	sp	34.7892
34.7892	DCB_se1_ag2_m_01 - phones	IH1	34.8792
34.7892	DCB_se1_ag2_m_01 - words	in	34.9092
34.8792	DCB_se1_ag2_m_01 - phones	N	34.9092
34.9092	DCB_se1_ag2_m_01 - phones	D	34.9592
34.9092	DCB_se1_ag2_m_01 - words	different	35.1692
34.9592	DCB_se1_ag2_m_01 - phones	IH1	35.0192
35.0192	DCB_se1_ag2_m_01 - phones	F	35.0492
35.0492	DCB_se1_ag2_m_01 - phones	R	35.0792
35.0792	DCB_se1_ag2_m_01 - phones	AH0	35.1092
35.1092	DCB_se1_ag2_m_01 - phones	N	35.1392
35.1392	DCB_se1_ag2_m_01 - phones	T	35.1692
35.1692	DCB_se1_ag2_m_01 - phones	P	35.1992
35.1692	DCB_se1_ag2_m_01 - words	parts	35.3492
35.1992	DCB_se1_ag2_m_01 - phones	AA1	35.2492
35.2492	DCB_se1_ag2_m_01 - phones	R	35.2792
35.2792	DCB_se1_ag2_m_01 - phones	T	35.3092
35.3092	DCB_se1_ag2_m_01 - phones	S	35.3492
35.3492	DCB_se1_ag2_m_01 - phones	AH0	35.3792
35.3492	DCB_se1_ag2_m_01 - words	of	35.4092
35.3792	DCB_se1_ag2_m_01 - phones	V	35.4092
35.4092	DCB_se1_ag2_m_01 - phones	L	35.4792
35.4092	DCB_se1_ag2_m_01 - words	landover	35.7192
35.4792	DCB_se1_ag2_m_01 - phones	AE1	35.5592
35.5592	DCB_se1_ag2_m_01 - phones	N	35.5992
35.5992	DCB_se1_ag2_m_01 - phones	D	35.6292
35.6292	DCB_se1_ag2_m_01 - phones	OW2	35.6592
35.6592	DCB_se1_ag2_m_01 - phones	V	35.6892
35.6892	DCB_se1_ag2_m_01 - phones	ER0	35.7192
35.7192	DCB_se1_ag2_m_01 - phones	sp	36.0292
36.3121	DCB_int_01 - phones	sil	36.4121
36.4121	DCB_int_01 - phones	OW2	36.5621
36.4121	DCB_int_01 - words	okay	36.8221
36.5621	DCB_int_01 - phones	K	36.6021
36.6021	DCB_int_01 - phones	EY1	36.8221
37.1457	DCB_int_01 - phones	sil	37.2057
37.2057	DCB_int_01 - phones	AH0	37.2557
37.2057	DCB_int_01 - words	and	37.2857
37.2557	DCB_int_01 - phones	N	37.2857
37.2857	DCB_int_01 - phones	HH	37.3657
37.2857	DCB_int_01 - words	how	37.4657
37.3657	DCB_int_01 - phones	AW1	37.4657
37.4657	DCB_int_01 - phones	L	37.5157
37.4657	DCB_int_01 - words	long	37.6257
37.5157	DCB_int_01 - phones	AO1	37.5857
37.5857	DCB_int_01 - phones	NG	37.6257
37.6257	DCB_int_01 - phones	HH	37.6657
37.6257	DCB_int_01 - words	have	37.7357
37.6657	DCB_int_01 - phones	AE1	37.6957
37.6957	DCB_int_01 - phones	V	37.7357
37.7357	DCB_int_01 - phones	Y	37.7957
37.7357	DCB_int_01 - words	you	37.8357
37.7957	DCB_int_01 - phones	UW1	37.8357
37.8357	DCB_int_01 - phones	B	37.8857
37.8357	DCB_int_01 - words	been	37.9757
37.8857	DCB_int_01 - phones	IH1	37.9257
37.9257	DCB_int_01 - phones	N	37.9757
37.9757	DCB_int_01 - phones	IH1	38.0357
37.9757	DCB_int_01 - words	in	38.0757
38.0357	DCB_int_01 - phones	N	38.0757
38.0757	DCB_int_01 - phones	DH	38.1157
38.0757	DCB_int_01 - words	the	38.1957
38.1157	DCB_int_01 - phones	IY0	38.1957
38.1957	DCB_int_01 - phones	D	38.2457
38.1957	DCB_int_01 - words	district	38.5657
38.2457	DCB_int_01 - phones	IH1	38.3057
38.3057	DCB_int_01 - phones	S	38.3457
38.3457	DCB_int_01 - phones	T	38.4257
38.4257	DCB_int_01 - phones	R	38.4557
38.4557	DCB_int_01 - phones	IH0	38.5057
38.5057	DCB_int_01 - phones	K	38.5357
38.5357	DCB_int_01 - phones	T	38.5657
38.5657	DCB_int_01 - phones	sp	41.5985
39.8801	DCB_se1_ag2_m_01 - phones	F	40.0401
39.8801	DCB_se1_ag2_m_01 - words	for	40.1201
40.0401	DCB_se1_ag2_m_01 - phones	AO1	40.0901
40.0901	DCB_se1_ag2_m_01 - phones	R	40.1201
40.1201	DCB_se1_ag2_m_01 - phones	W	40.1801
40.1201	DCB_se1_ag2_m_01 - words	what	40.4401
40.1801	DCB_se1_ag2_m_01 - phones	AH1	40.2301
40.2301	DCB_se1_ag2_m_01 - phones	T	40.4401
40.5436	DCB_se1_ag2_m_01 - words	uh	40.8236
40.5436	DCB_se1_ag2_m_01 - phones	AH1	40.8236
40.8236	DCB_se1_ag2_m_01 - phones	sp	40.8736
40.8736	DCB_se1_ag2_m_01 - phones	T	40.9836
40.8736	DCB_se1_ag2_m_01 - words	two	41.0736
40.9836	DCB_se1_ag2_m_01 - phones	UW1	41.0736
41.0736	DCB_se1_ag2_m_01 - phones	Y	41.1736
41.0736	DCB_se1_ag2_m_01 - words	years	41.2736
41.1736	DCB_se1_ag2_m_01 - phones	ER0	41.2336
41.2336	DCB_se1_ag2_m_01 - phones	Z	41.2736
41.2736	DCB_se1_ag2_m_01 - phones	sp	41.3036
41.3036	DCB_se1_ag2_m_01 - phones	N	41.3536
41.3036	DCB_se1_ag2_m_01 - words	now	41.4736
41.3536	DCB_se1_ag2_m_01 - phones	AW1	41.4736
41.4736	DCB_se1_ag2_m_01 - phones	sp	41.5036
41.5036	DCB_se1_ag2_m_01 - words	a	41.5336
41.5036	DCB_se1_ag2_m_01 - phones	AH0	41.5336
41.5336	DCB_se1_ag2_m_01 - phones	sp	41.5636
41.5636	DCB_se1_ag2_m_01 - phones	Y	41.7836
41.5636	DCB_se1_ag2_m_01 - words	year	41.9436
41.5985	DCB_int_01 - phones	T	41.6585
41.5985	DCB_int_01 - words	two	41.7585
41.6585	DCB_int_01 - phones	UW1	41.7585
41.7585	DCB_int_01 - phones	Y	41.7885
41.7585	DCB_int_01 - words	years	42.0085
41.7836	DCB_se1_ag2_m_01 - phones	IH1	41.9036
41.7885	DCB_int_01 - phones	ER0	41.9585
41.9036	DCB_se1_ag2_m_01 - phones	R	41.9436
41.9436	DCB_se1_ag2_m_01 - phones	sp	41.9836
41.9585	DCB_int_01 - phones	Z	42.0085
42.0085	DCB_int_01 - phones	sp	45.2981
43.3587	DCB_se1_ag2_m_01 - words	a	43.3887
43.3587	DCB_se1_ag2_m_01 - phones	AH0	43.3887
43.3887	DCB_se1_ag2_m_01 - phones	sp	43.4187
43.4187	DCB_se1_ag2_m_01 - phones	Y	43.4687
43.4187	DCB_se1_ag2_m_01 - words	year	43.5287
43.4687	DCB_se1_ag2_m_01 - phones	IH1	43.4987
43.4987	DCB_se1_ag2_m_01 - phones	R	43.5287
43.5287	DCB_se1_ag2_m_01 - phones	sp	43.5587
43.5587	DCB_se1_ag2_m_01 - phones	AH0	43.5887
43.5587	DCB_se1_ag2_m_01 - words	and	43.6287
43.5887	DCB_se1_ag2_m_01 - phones	N	43.6287
43.6287	DCB_se1_ag2_m_01 - phones	S	43.6687
43.6287	DCB_se1_ag2_m_01 - words	some	43.7387
43.6687	DCB_se1_ag2_m_01 - phones	AH1	43.6987
43.6987	DCB_se1_ag2_m_01 - phones	M	43.7387
43.7387	DCB_se1_ag2_m_01 - phones	CH	43.8587
43.7387	DCB_se1_ag2_m_01 - words	change	44.3187
43.8587	DCB_se1_ag2_m_01 - phones	EY1	44.0287
44.0287	DCB_se1_ag2_m_01 - phones	N	44.1287
44.1287	DCB_se1_ag2_m_01 - phones	JH	44.3187
44.3534	DCB_se1_ag2_m_01 - phones	sil	44.4034
44.4034	DCB_se1_ag2_m_01 - phones	M	44.4434
44.4034	DCB_se1_ag2_m_01 - words	might	44.5034
44.4434	DCB_se1_ag2_m_01 - phones	AY1	44.4734
44.4734	DCB_se1_ag2_m_01 - phones	T	44.5034
44.5034	DCB_se1_ag2_m_01 - phones	EH1	44.5334
44.5034	DCB_se1_ag2_m_01 - words	as	44.5634
44.5334	DCB_se1_ag2_m_01 - phones	Z	44.5634
44.5634	DCB_se1_ag2_m_01 - phones	W	44.5934
44.5634	DCB_se1_ag2_m_01 - words	well	44.6634
44.5934	DCB_se1_ag2_m_01 - phones	EH1	44.6234
44.6234	DCB_se1_ag2_m_01 - phones	L	44.6634
44.6634	DCB_se1_ag2_m_01 - phones	S	44.7634
44.6634	DCB_se1_ag2_m_01 - words	say	44.8334
44.7634	DCB_se1_ag2_m_01 - phones	EY1	44.8334
44.8334	DCB_se1_ag2_m_01 - phones	sp	44.8634
44.8634	DCB_se1_ag2_m_01 - phones	T	44.9834
44.8634	DCB_se1_ag2_m_01 - words	two	45.1034
44.9834	DCB_se1_ag2_m_01 - phones	UW1	45.1034
45.1034	DCB_se1_ag2_m_01 - phones	sp	48.7884
45.2981	DCB_int_01 - phones	AH0	45.3481
45.2981	DCB_int_01 - words	and	45.4181
45.3481	DCB_int_01 - phones	N	45.4181
45.4181	DCB_int_01 - phones	S	45.4781
45.4181	DCB_int_01 - words	so	45.6381
45.4781	DCB_int_01 - phones	OW1	45.6381
45.6381	DCB_int_01 - phones	sp	46.0490
46.0490	DCB_int_01 - phones	HH	46.0990
46.0490	DCB_int_01 - words	have	46.1990
46.0990	DCB_int_01 - phones	AE1	46.1290
46.1290	DCB_int_01 - phones	V	46.1990
46.1990	DCB_int_01 - phones	Y	46.2290
46.1990	DCB_int_01 - words	you	46.2790
46.2290	DCB_int_01 - phones	UW1	46.2790
46.2790	DCB_int_01 - phones	L	46.3390
46.2790	DCB_int_01 - words	lived	46.4790
46.3390	DCB_int_01 - phones	IH1	46.3790
46.3790	DCB_int_01 - phones	V	46.4390
46.4390	DCB_int_01 - phones	D	46.4790
46.4790	DCB_int_01 - phones	EH1	46.5190
46.4790	DCB_int_01 - words	any	46.6390
46.5190	DCB_int_01 - phones	N	46.5690
46.5690	DCB_int_01 - phones	IY0	46.6390
46.6390	DCB_int_01 - phones	AH1	46.6890
46.6390	DCB_int_01 - words	other	46.7890
46.6890	DCB_int_01 - phones	DH	46.7290
46.7290	DCB_int_01 - phones	ER0	46.7890
46.7890	DCB_int_01 - phones	P	46.8290
46.7890	DCB_int_01 - words	place	46.9990
46.8290	DCB_int_01 - phones	L	46.8890
46.8890	DCB_int_01 - phones	EY1	46.9390
46.9390	DCB_int_01 - phones	S	46.9990
46.9990	DCB_int_01 - phones	B	47.0290
46.9990	DCB_int_01 - words	besides	47.3290
47.0290	DCB_int_01 - phones	IH0	47.0590
47.0590	DCB_int_01 - phones	S	47.1590
47.1590	DCB_int_01 - phones	AY1	47.2290
47.2290	DCB_int_01 - phones	D	47.2790
47.2790	DCB_int_01 - phones	Z	47.3290
47.3290	DCB_int_01 - phones	L	47.3690
47.3290	DCB_int_01 - words	like	47.5390
47.3690	DCB_int_01 - phones	AY1	47.4390
47.4390	DCB_int_01 - phones	K	47.5390
47.5390	DCB_int_01 - phones	L	47.5990
47.5390	DCB_int_01 - words	landover	48.1090
47.5990	DCB_int_01 - phones	AE1	47.6690
47.6690	DCB_int_01 - phones	N	47.7090
47.7090	DCB_int_01 - phones	D	47.7790
47.7790	DCB_int_01 - phones	OW2	47.8390
47.8390	DCB_int_01 - phones	V	47.9190
47.9190	DCB_int_01 - phones	ER0	48.1090
48.1090	DCB_int_01 - phones	AH0	48.1390
48.1090	DCB_int_01 - words	and	48.2190
48.1390	DCB_int_01 - phones	N	48.2190
48.2190	DCB_int_01 - phones	DH	48.2490
48.2190	DCB_int_01 - words	the	48.2790
48.2490	DCB_int_01 - phones	AH0	48.2790
48.2790	DCB_int_01 - phones	D	48.3390
48.2790	DCB_int_01 - words	district	48.6790
48.3390	DCB_int_01 - phones	IH1	48.3990
48.3990	DCB_int_01 - phones	S	48.4390
48.4390	DCB_int_01 - phones	T	48.4990
48.4990	DCB_int_01 - phones	R	48.5290
48.5290	DCB_int_01 - phones	IH0	48.5990
48.5990	DCB_int_01 - phones	K	48.6390
48.6390	DCB_int_01 - phones	T	48.6790
48.6790	DCB_int_01 - phones	sp	48.7090
48.7884	DCB_se1_ag2_m_01 - phones	M	48.8584
48.7884	DCB_se1_ag2_m_01 - words	mississippi	49.3384
48.8584	DCB_se1_ag2_m_01 - phones	IH2	48.8984
48.8984	DCB_se1_ag2_m_01 - phones	S	48.9884
48.9884	DCB_se1_ag2_m_01 - phones	IH0	49.0184
49.0184	DCB_se1_ag2_m_01 - phones	S	49.1384
49.1384	DCB_se1_ag2_m_01 - phones	IH1	49.2284
49.2284	DCB_se1_ag2_m_01 - phones	P	49.2984
49.2984	DCB_se1_ag2_m_01 - phones	IY0	49.3384
49.3384	DCB_se1_ag2_m_01 - phones	sp	49.4384
49.7017	DCB_int_01 - phones	HH	49.8417
49.7017	DCB_int_01 - words	how	49.8817
49.8417	DCB_int_01 - phones	AW1	49.8817
49.8817	DCB_int_01 - phones	L	49.9117
49.8817	DCB_int_01 - words	long	50.0117
49.9117	DCB_int_01 - phones	AO1	49.9417
49.9417	DCB_int_01 - phones	NG	50.0117
50.0117	DCB_int_01 - phones	D	50.0417
50.0117	DCB_int_01 - words	did	50.1017
50.0417	DCB_int_01 - phones	IH0	50.0717
50.0717	DCB_int_01 - phones	D	50.1017
50.1017	DCB_int_01 - phones	Y	50.1317
50.1017	DCB_int_01 - words	you	50.1617
50.1317	DCB_int_01 - phones	UW1	50.1617
50.1617	DCB_int_01 - phones	L	50.1917
50.1617	DCB_int_01 - words	live	50.2617
50.1917	DCB_int_01 - phones	IH1	50.2217
50.2217	DCB_int_01 - phones	V	50.2617
50.2617	DCB_int_01 - phones	IH0	50.2917
50.2617	DCB_int_01 - words	in	50.3217
50.2917	DCB_int_01 - phones	N	50.3217
50.3217	DCB_int_01 - phones	M	50.3517
50.3217	DCB_int_01 - words	mississippi	50.7017
50.3517	DCB_int_01 - phones	IH2	50.3917
50.3917	DCB_int_01 - phones	S	50.4717
50.4717	DCB_int_01 - phones	IH0	50.5017
50.5017	DCB_int_01 - phones	S	50.6117
50.6117	DCB_int_01 - phones	IH1	50.6417
50.6417	DCB_int_01 - phones	P	50.6717
50.6717	DCB_int_01 - phones	IY0	50.7017
50.7017	DCB_int_01 - phones	sp	58.8435
51.2247	DCB_se1_ag2_m_01 - phones	F	51.3247
51.2247	DCB_se1_ag2_m_01 - words	for	51.3547
51.3247	DCB_se1_ag2_m_01 - phones	ER0	51.3547
51.3547	DCB_se1_ag2_m_01 - phones	AH0	51.3847
51.3547	DCB_se1_ag2_m_01 - words	about	51.5747
51.3847	DCB_se1_ag2_m_01 - phones	B	51.4447
51.4447	DCB_se1_ag2_m_01 - phones	AW1	51.5047
51.5047	DCB_se1_ag2_m_01 - phones	T	51.5747
51.5747	DCB_se1_ag2_m_01 - phones	S	51.6747
51.5747	DCB_se1_ag2_m_01 - words	six	51.8647
51.6747	DCB_se1_ag2_m_01 - phones	IH1	51.7347
51.7347	DCB_se1_ag2_m_01 - phones	K	51.7747
51.7747	DCB_se1_ag2_m_01 - phones	S	51.8647
51.8647	DCB_se1_ag2_m_01 - phones	M	51.9247
51.8647	DCB_se1_ag2_m_01 - words	months	52.3047
51.9247	DCB_se1_ag2_m_01 - phones	AH1	52.0347
52.0347	DCB_se1_ag2_m_01 - phones	N	52.0847
52.0847	DCB_se1_ag2_m_01 - phones	TH	52.1247
52.1247	DCB_se1_ag2_m_01 - phones	S	52.3047
53.2582	DCB_se1_ag2_m_01 - phones	sil	53.3382
53.3382	DCB_se1_ag2_m_01 - phones	L	53.3682
53.3382	DCB_se1_ag2_m_01 - words	like	53.4582
53.3682	DCB_se1_ag2_m_01 - phones	AY1	53.3982
53.3982	DCB_se1_ag2_m_01 - phones	K	53.4582
53.4582	DCB_se1_ag2_m_01 - phones	S	53.5482
53.4582	DCB_se1_ag2_m_01 - words	six	53.6982
53.5482	DCB_se1_ag2_m_01 - phones	IH1	53.5882
53.5882	DCB_se1_ag2_m_01 - phones	K	53.6482
53.6482	DCB_se1_ag2_m_01 - phones	S	53.6982
53.6982	DCB_se1_ag2_m_01 - phones	sp	53.7482
53.7482	DCB_se1_ag2_m_01 - phones	M	53.7782
53.7482	DCB_se1_ag2_m_01 - words	months	53.9882
53.7782	DCB_se1_ag2_m_01 - phones	AH1	53.8182
53.8182	DCB_se1_ag2_m_01 - phones	N	53.8482
53.8482	DCB_se1_ag2_m_01 - phones	TH	53.9182
53.9182	DCB_se1_ag2_m_01 - phones	S	53.9882
53.9882	DCB_se1_ag2_m_01 - phones	sp	54.0182
57.5329	DCB_se1_ag2_m_01 - phones	HH	57.5729
57.5329	DCB_se1_ag2_m_01 - words	what	57.6629
57.5729	DCB_se1_ag2_m_01 - phones	W	57.6029
57.6029	DCB_se1_ag2_m_01 - phones	AH1	57.6329
57.6329	DCB_se1_ag2_m_01 - phones	T	57.6629
57.6629	DCB_se1_ag2_m_01 - phones	F	57.7329
57.6629	DCB_se1_ag2_m_01 - words	flavor	57.9929
57.7329	DCB_se1_ag2_m_01 - phones	L	57.7929
57.7929	DCB_se1_ag2_m_01 - phones	EY1	57.8629
57.8629	DCB_se1_ag2_m_01 - phones	V	57.9429
57.9429	DCB_se1_ag2_m_01 - phones	ER0	57.9929
57.9929	DCB_se1_ag2_m_01 - phones	W	58.0229
57.9929	DCB_se1_ag2_m_01 - words	would	58.0929
58.0229	DCB_se1_ag2_m_01 - phones	UH1	58.0529
58.0529	DCB_se1_ag2_m_01 - phones	D	58.0929
58.0929	DCB_se1_ag2_m_01 - phones	Y	58.1429
58.0929	DCB_se1_ag2_m_01 - words	you	58.1729
58.1429	DCB_se1_ag2_m_01 - phones	UW1	58.1729
58.1729	DCB_se1_ag2_m_01 - phones	sp	58.2229
58.2229	DCB_se1_ag2_m_01 - phones	L	58.2829
58.2229	DCB_se1_ag2_m_01 - words	like	58.3829
58.2829	DCB_se1_ag2_m_01 - phones	AY1	58.3129
58.3129	DCB_se1_ag2_m_01 - phones	K	58.3829
58.3829	DCB_se1_ag2_m_01 - phones	sp	58.4429
58.8435	DCB_int_01 - words	<unk>	58.9435
58.8435	DCB_int_01 - phones	spn	58.9435
59.1137	DCB_int_01 - phones	AH1	59.7837
59.1137	DCB_int_01 - words	um	59.9137
59.7837	DCB_int_01 - phones	M	59.9137
59.9137	DCB_int_01 - phones	AY1	59.9637
59.9137	DCB_int_01 - words	i'm	60.0337
59.9637	DCB_int_01 - phones	M	60.0337
60.0337	DCB_int_01 - words	a	60.1037
60.0337	DCB_int_01 - phones	AH0	60.1037
60.1037	DCB_int_01 - phones	L	60.1837
60.1037	DCB_int_01 - words	lime	60.3737
60.1837	DCB_int_01 - phones	AY1	60.2737
60.2737	DCB_int_01 - phones	M	60.3737
60.3737	DCB_int_01 - phones	G	60.4337
60.3737	DCB_int_01 - words	girl	60.7437
60.4337	DCB_int_01 - phones	ER1	60.6837
60.6837	DCB_int_01 - phones	L	60.7437
60.7437	DCB_int_01 - phones	sp	60.7937
60.8559	DCB_se1_ag2_m_01 - phones	AH0	60.9659
60.8559	DCB_se1_ag2_m_01 - words	a	60.9659
60.9659	DCB_se1_ag2_m_01 - phones	sp	61.0159
61.0159	DCB_se1_ag2_m_01 - phones	L	61.1359
61.0159	DCB_se1_ag2_m_01 - words	lime	61.4159
61.1359	DCB_se1_ag2_m_01 - phones	AY1	61.3559
61.3559	DCB_se1_ag2_m_01 - phones	M	61.4159
61.4159	DCB_se1_ag2_m_01 - phones	sp	61.4659
61.4659	DCB_se1_ag2_m_01 - phones	G	61.5559
61.4659	DCB_se1_ag2_m_01 - words	girl	61.6159
61.5559	DCB_se1_ag2_m_01 - phones	ER1	61.5859
61.5859	DCB_se1_ag2_m_01 - phones	L	61.6159
61.6159	DCB_se1_ag2_m_01 - phones	DH	61.6459
61.6159	DCB_se1_ag2_m_01 - words	there	61.7459
61.6459	DCB_se1_ag2_m_01 - phones	EH1	61.6759
61.6759	DCB_se1_ag2_m_01 - phones	R	61.7459
61.7459	DCB_se1_ag2_m_01 - phones	sp	61.8659
61.8659	DCB_se1_ag2_m_01 - phones	Y	62.0359
61.8659	DCB_se1_ag2_m_01 - words	you	62.0759
61.8682	DCB_int_01 - phones	Y	61.9982
61.8682	DCB_int_01 - words	yes	62.2282
61.9982	DCB_int_01 - phones	EH1	62.1982
62.0359	DCB_se1_ag2_m_01 - phones	UW1	62.0759
62.0759	DCB_se1_ag2_m_01 - phones	G	62.1059
62.0759	DCB_se1_ag2_m_01 - words	go	62.1359
62.1059	DCB_se1_ag2_m_01 - phones	OW1	62.1359
62.1359	DCB_se1_ag2_m_01 - phones	sp	62.6259
62.1982	DCB_int_01 - phones	S	62.2282
62.2282	DCB_int_01 - phones	sp	62.8782
62.6259	DCB_se1_ag2_m_01 - phones	DH	62.6659
62.6259	DCB_se1_ag2_m_01 - words	there	62.7259
62.6659	DCB_se1_ag2_m_01 - phones	EH1	62.6959
62.6959	DCB_se1_ag2_m_01 - phones	R	62.7259
62.7259	DCB_se1_ag2_m_01 - phones	Y	62.8059
62.7259	DCB_se1_ag2_m_01 - words	you	62.8559
62.8059	DCB_se1_ag2_m_01 - phones	UW1	62.8559
62.8559	DCB_se1_ag2_m_01 - phones	G	62.9359
62.8559	DCB_se1_ag2_m_01 - words	go	63.0359
62.8782	DCB_int_01 - phones	AH0	62.9082
62.8782	DCB_int_01 - words	i'm	62.9882
62.9082	DCB_int_01 - phones	M	62.9882
62.9359	DCB_se1_ag2_m_01 - phones	OW1	63.0359
62.9882	DCB_int_01 - phones	AH0	63.0282
62.9882	DCB_int_01 - words	a	63.0282
63.0282	DCB_int_01 - phones	L	63.0982
63.0282	DCB_int_01 - words	lime	63.2582
63.0359	DCB_se1_ag2_m_01 - phones	L	63.0959
63.0359	DCB_se1_ag2_m_01 - words	lime	63.5159
63.0959	DCB_se1_ag2_m_01 - phones	AY1	63.4859
63.0982	DCB_int_01 - phones	AY1	63.1882
63.1882	DCB_int_01 - phones	M	63.2582
63.2582	DCB_int_01 - phones	G	63.2882
63.2582	DCB_int_01 - words	girl	63.3882
63.2882	DCB_int_01 - phones	ER1	63.3582
63.3582	DCB_int_01 - phones	L	63.3882
63.3882	DCB_int_01 - phones	AO1	63.4582
63.3882	DCB_int_01 - words	all	63.5082
63.4582	DCB_int_01 - phones	L	63.5082
63.4859	DCB_se1_ag2_m_01 - phones	M	63.5159
63.5082	DCB_int_01 - phones	DH	63.5482
63.5082	DCB_int_01 - words	the	63.5882
63.5159	DCB_se1_ag2_m_01 - phones	G	63.5459
63.5159	DCB_se1_ag2_m_01 - words	girl	63.9159
63.5459	DCB_se1_ag2_m_01 - phones	ER1	63.5759
63.5482	DCB_int_01 - phones	AH0	63.5882
63.5759	DCB_se1_ag2_m_01 - phones	L	63.9159
63.5882	DCB_int_01 - phones	W	63.6982
63.5882	DCB_int_01 - words	way	63.8682
63.6982	DCB_int_01 - phones	EY1	63.8682
63.8682	DCB_int_01 - phones	sp	64.8026
64.8026	DCB_int_01 - phones	EH2	64.8926
64.8026	DCB_int_01 - words	education	65.6326
64.8926	DCB_int_01 - phones	JH	64.9526
64.9526	DCB_int_01 - phones	AH0	64.9826
64.9826	DCB_int_01 - phones	K	65.0726
65.0726	DCB_int_01 - phones	EY1	65.2126
65.2126	DCB_int_01 - phones	SH	65.2826
65.2826	DCB_int_01 - phones	AH0	65.3726
65.3726	DCB_int_01 - phones	N	65.6326
65.6326	DCB_int_01 - phones	sp	65.6626
65.6626	DCB_int_01 - phones	HH	65.7026
65.6626	DCB_int_01 - words	where	65.8526
65.7026	DCB_int_01 - phones	W	65.7426
65.7426	DCB_int_01 - phones	EH1	65.8226
65.8226	DCB_int_01 - phones	R	65.8526
65.8526	DCB_int_01 - phones	D	65.8826
65.8526	DCB_int_01 - words	d	65.8826
65.8826	DCB_int_01 - phones	Y	65.9226
65.8826	DCB_int_01 - words	you	65.9526
65.9226	DCB_int_01 - phones	UW1	65.9526
65.9526	DCB_int_01 - phones	G	66.0026
65.9526	DCB_int_01 - words	go	66.0726
66.0026	DCB_int_01 - phones	OW1	66.0726
66.0726	DCB_int_01 - phones	T	66.1026
66.0726	DCB_int_01 - words	to	66.1526
66.1026	DCB_int_01 - phones	AH0	66.1526
66.1526	DCB_int_01 - phones	S	66.2526
66.1526	DCB_int_01 - words	school	66.6526
66.2526	DCB_int_01 - phones	K	66.2926
66.2926	DCB_int_01 - phones	UW1	66.3226
66.3226	DCB_int_01 - phones	L	66.6526
66.6526	DCB_int_01 - phones	sp	66.6826
67.0199	DCB_se1_ag2_m_01 - phones	AH1	67.3499
67.0199	DCB_se1_ag2_m_01 - words	um	67.6699
67.3499	DCB_se1_ag2_m_01 - phones	M	67.6699
67.6699	DCB_se1_ag2_m_01 - words	i	67.7499
67.6699	DCB_se1_ag2_m_01 - phones	AY1	67.7499
67.7499	DCB_se1_ag2_m_01 - phones	W	67.8299
67.7499	DCB_se1_ag2_m_01 - words	went	67.9799
67.8299	DCB_se1_ag2_m_01 - phones	EH1	67.8599
67.8599	DCB_se1_ag2_m_01 - phones	N	67.8899
67.8899	DCB_se1_ag2_m_01 - phones	T	67.9799
67.9799	DCB_se1_ag2_m_01 - phones	T	68.0599
67.9799	DCB_se1_ag2_m_01 - words	to	68.8799
68.0599	DCB_se1_ag2_m_01 - phones	UW1	68.8799
68.8799	DCB_se1_ag2_m_01 - phones	TN	69.5899
68.8799	DCB_se1_ag2_m_01 - words	rdx	69.5899
70.3775	DCB_int_01 - phones	TN	71.0875
70.3775	DCB_int_01 - words	rdx	71.0875
71.0900	DCB_se1_ag2_m_01 - phones	DH	71.1600
71.0900	DCB_se1_ag2_m_01 - words	that	71.2500
71.1600	DCB_se1_ag2_m_01 - phones	AE1	71.1900
71.1900	DCB_se1_ag2_m_01 - phones	T	71.2500
71.2500	DCB_se1_ag2_m_01 - phones	W	71.2800
71.2500	DCB_se1_ag2_m_01 - words	was	71.3600
71.2800	DCB_se1_ag2_m_01 - phones	AH0	71.3100
71.3100	DCB_se1_ag2_m_01 - phones	Z	71.3600
71.3600	DCB_se1_ag2_m_01 - phones	EH2	71.4300
71.3600	DCB_se1_ag2_m_01 - words	elementary	71.7900
71.4300	DCB_se1_ag2_m_01 - phones	L	71.4800
71.4800	DCB_se1_ag2_m_01 - phones	AH0	71.5300
71.5300	DCB_se1_ag2_m_01 - phones	M	71.6100
71.6100	DCB_se1_ag2_m_01 - phones	EH1	71.6600
71.6600	DCB_se1_ag2_m_01 - phones	N	71.7000
71.7000	DCB_se1_ag2_m_01 - phones	CH	71.7300
71.7300	DCB_se1_ag2_m_01 - phones	R	71.7600
71.7600	DCB_se1_ag2_m_01 - phones	IY0	71.7900
71.7900	DCB_se1_ag2_m_01 - phones	S	71.8500
71.7900	DCB_se1_ag2_m_01 - words	school	72.0200
71.8500	DCB_se1_ag2_m_01 - phones	K	71.8900
71.8860	DCB_int_01 - phones	M	71.9160
71.8860	DCB_int_01 - words	mm-hm	72.2860
71.8900	DCB_se1_ag2_m_01 - phones	UW1	71.9300
71.9160	DCB_int_01 - phones	HH	71.9460
71.9300	DCB_se1_ag2_m_01 - phones	L	72.0200
71.9460	DCB_int_01 - phones	M	72.2860
72.0200	DCB_se1_ag2_m_01 - words	i	72.0700
72.0200	DCB_se1_ag2_m_01 - phones	AY1	72.0700
72.0700	DCB_se1_ag2_m_01 - phones	W	72.1500
72.0700	DCB_se1_ag2_m_01 - words	went	72.2500
72.1500	DCB_se1_ag2_m_01 - phones	EH1	72.1900
72.1900	DCB_se1_ag2_m_01 - phones	N	72.2200
72.2200	DCB_se1_ag2_m_01 - phones	T	72.2500
72.2500	DCB_se1_ag2_m_01 - phones	T	72.3500
72.2500	DCB_se1_ag2_m_01 - words	to	72.5700
72.3500	DCB_se1_ag2_m_01 - phones	UW1	72.5700
73.3225	DCB_se1_ag2_m_01 - phones	sil	73.3725
73.3725	DCB_se1_ag2_m_01 - phones	AH1	73.7625
73.3725	DCB_se1_ag2_m_01 - words	um	74.1625
73.7625	DCB_se1_ag2_m_01 - phones	M	74.1625
74.5571	DCB_se1_ag2_m_01 - phones	DH	74.6971
74.5571	DCB_se1_ag2_m_01 - words	then	74.8371
74.6971	DCB_se1_ag2_m_01 - phones	EH1	74.7471
74.7471	DCB_se1_ag2_m_01 - phones	N	74.8371
74.8371	DCB_se1_ag2_m_01 - words	i	74.9171
74.8371	DCB_se1_ag2_m_01 - phones	AY1	74.9171
74.9171	DCB_se1_ag2_m_01 - phones	W	74.9771
74.9171	DCB_se1_ag2_m_01 - words	went	75.0871
74.9771	DCB_se1_ag2_m_01 - phones	EH1	75.0071
75.0071	DCB_se1_ag2_m_01 - phones	N	75.0371
75.0371	DCB_se1_ag2_m_01 - phones	T	75.0871
75.0871	DCB_se1_ag2_m_01 - phones	T	75.1471
75.0871	DCB_se1_ag2_m_01 - words	to	75.1871
75.1471	DCB_se1_ag2_m_01 - phones	AH0	75.1871
75.1871	DCB_se1_ag2_m_01 - phones	TN	75.8671
75.1871	DCB_se1_ag2_m_01 - words	rdx	75.8671
75.8671	DCB_se1_ag2_m_01 - phones	DH	75.8971
75.8671	DCB_se1_ag2_m_01 - words	that	75.9971
75.8971	DCB_se1_ag2_m_01 - phones	AH0	75.9471
75.9471	DCB_se1_ag2_m_01 - phones	T	75.9971
75.9971	DCB_se1_ag2_m_01 - phones	W	76.0271
75.9971	DCB_se1_ag2_m_01 - words	was	76.1071
76.0271	DCB_se1_ag2_m_01 - phones	AH0	76.0671
76.0671	DCB_se1_ag2_m_01 - phones	Z	76.1071
76.1071	DCB_se1_ag2_m_01 - phones	AH0	76.1571
76.1071	DCB_se1_ag2_m_01 - words	another	76.4071
76.1571	DCB_se1_ag2_m_01 - phones	N	76.2271
76.2271	DCB_se1_ag2_m_01 - phones	AH1	76.3071
76.3071	DCB_se1_ag2_m_01 - phones	DH	76.3771
76.3771	DCB_se1_ag2_m_01 - phones	ER0	76.4071
76.4071	DCB_se1_ag2_m_01 - phones	EH2	76.4471
76.4071	DCB_se1_ag2_m_01 - words	elementary	76.8171
76.4471	DCB_se1_ag2_m_01 - phones	L	76.5171
76.5171	DCB_se1_ag2_m_01 - phones	AH0	76.5671
76.5671	DCB_se1_ag2_m_01 - phones	M	76.6471
76.6471	DCB_se1_ag2_m_01 - phones	EH1	76.6771
76.6771	DCB_se1_ag2_m_01 - phones	N	76.7171
76.7171	DCB_se1_ag2_m_01 - phones	CH	76.7571
76.7571	DCB_se1_ag2_m_01 - phones	R	76.7871
76.7871	DCB_se1_ag2_m_01 - phones	IY0	76.8171
76.8171	DCB_se1_ag2_m_01 - phones	S	76.9371
76.8171	DCB_se1_ag2_m_01 - words	school	77.2271
76.9371	DCB_se1_ag2_m_01 - phones	K	76.9871
76.9871	DCB_se1_ag2_m_01 - phones	UW1	77.1471
77.1471	DCB_se1_ag2_m_01 - phones	L	77.2271
77.2271	DCB_se1_ag2_m_01 - phones	sp	77.3071
77.6203	DCB_se1_ag2_m_01 - phones	DH	77.7403
77.6203	DCB_se1_ag2_m_01 - words	they	77.8003
77.7403	DCB_se1_ag2_m_01 - phones	EY1	77.8003
77.8003	DCB_se1_ag2_m_01 - phones	CH	77.9403
77.8003	DCB_se1_ag2_m_01 - words	changed	78.2103
77.9403	DCB_se1_ag2_m_01 - phones	EY1	78.0603
78.0603	DCB_se1_ag2_m_01 - phones	N	78.1103
78.1103	DCB_se1_ag2_m_01 - phones	JH	78.1603
78.1603	DCB_se1_ag2_m_01 - phones	D	78.2103
78.2103	DCB_se1_ag2_m_01 - phones	AE1	78.2803
78.2103	DCB_se1_ag2_m_01 - words	after	78.4103
78.2803	DCB_se1_ag2_m_01 - phones	F	78.3303
78.3303	DCB_se1_ag2_m_01 - phones	T	78.3803
78.3803	DCB_se1_ag2_m_01 - phones	ER0	78.4103
78.4103	DCB_se1_ag2_m_01 - phones	DH	78.4403
78.4103	DCB_se1_ag2_m_01 - words	they	78.4703
78.4403	DCB_se1_ag2_m_01 - phones	EY1	78.4703
78.4703	DCB_se1_ag2_m_01 - phones	T	78.5203
78.4703	DCB_se1_ag2_m_01 - words	transferred	79.0003
78.5203	DCB_se1_ag2_m_01 - phones	R	78.5603
78.5603	DCB_se1_ag2_m_01 - phones	AE0	78.6103
78.6103	DCB_se1_ag2_m_01 - phones	N	78.6603
78.6603	DCB_se1_ag2_m_01 - phones	S	78.6903
78.6903	DCB_se1_ag2_m_01 - phones	F	78.7603
78.7603	DCB_se1_ag2_m_01 - phones	ER1	78.8403
78.8403	DCB_se1_ag2_m_01 - phones	D	79.0003
79.0003	DCB_se1_ag2_m_01 - phones	sp	79.5603
79.5603	DCB_se1_ag2_m_01 - phones	Y	79.6503
79.5603	DCB_se1_ag2_m_01 - words	us	79.8103
79.6503	DCB_se1_ag2_m_01 - phones	UW1	79.7503
79.7503	DCB_se1_ag2_m_01 - phones	EH1	79.7803
79.7803	DCB_se1_ag2_m_01 - phones	S	79.8103
79.8103	DCB_se1_ag2_m_01 - phones	sp	80.0303
80.0303	DCB_se1_ag2_m_01 - phones	F	80.0703
80.0303	DCB_se1_ag2_m_01 - words	from	80.2203
80.0703	DCB_se1_ag2_m_01 - phones	ER0	80.1003
80.1003	DCB_se1_ag2_m_01 - phones	M	80.2203
80.2203	DCB_se1_ag2_m_01 - phones	sp	80.2503
80.2503	DCB_se1_ag2_m_01 - words	rdx	80.6603
80.2503	DCB_se1_ag2_m_01 - phones	TN	80.6603
80.6603	DCB_se1_ag2_m_01 - phones	sp	81.4903
82.1489	DCB_se1_ag2_m_01 - phones	AH0	82.3189
82.1489	DCB_se1_ag2_m_01 - words	and	82.4289
82.3189	DCB_se1_ag2_m_01 - phones	N	82.3989
82.3989	DCB_se1_ag2_m_01 - phones	D	82.4289
82.4289	DCB_se1_ag2_m_01 - phones	M	82.4589
82.4289	DCB_se1_ag2_m_01 - words	middle	82.5889
82.4589	DCB_se1_ag2_m_01 - phones	IH1	82.4889
82.4889	DCB_se1_ag2_m_01 - phones	D	82.5289
82.5289	DCB_se1_ag2_m_01 - phones	AH0	82.5589
82.5589	DCB_se1_ag2_m_01 - phones	L	82.5889
82.5889	DCB_se1_ag2_m_01 - phones	S	82.6989
82.5889	DCB_se1_ag2_m_01 - words	school	82.8989
82.6989	DCB_se1_ag2_m_01 - phones	K	82.7489
82.7489	DCB_se1_ag2_m_01 - phones	UW1	82.8689
82.8689	DCB_se1_ag2_m_01 - phones	L	82.8989
82.8989	DCB_se1_ag2_m_01 - phones	DH	82.9289
82.8989	DCB_se1_ag2_m_01 - words	that	83.0089
82.9289	DCB_se1_ag2_m_01 - phones	AH0	82.9589
82.9589	DCB_se1_ag2_m_01 - phones	T	83.0089
83.0089	DCB_se1_ag2_m_01 - phones	AY1	83.0589
83.0089	DCB_se1_ag2_m_01 - words	i	83.0589
83.0589	DCB_se1_ag2_m_01 - phones	W	83.1389
83.0589	DCB_se1_ag2_m_01 - words	went	83.2289
83.1389	DCB_se1_ag2_m_01 - phones	EH1	83.1689
83.1689	DCB_se1_ag2_m_01 - phones	N	83.1989
83.1989	DCB_se1_ag2_m_01 - phones	T	83.2289
83.2289	DCB_se1_ag2_m_01 - phones	T	83.2689
83.2289	DCB_se1_ag2_m_01 - words	to	83.7989
83.2689	DCB_se1_ag2_m_01 - phones	AH0	83.7989
83.7989	DCB_se1_ag2_m_01 - phones	sp	83.8289
83.8289	DCB_se1_ag2_m_01 - phones	AH1	83.8689
83.8289	DCB_se1_ag2_m_01 - words	uh	83.8689
83.8689	DCB_se1_ag2_m_01 - phones	sp	84.0189
84.7133	DCB_se1_ag2_m_01 - phones	TN	85.7133
84.7133	DCB_se1_ag2_m_01 - words	rdx	85.7133
85.9852	DCB_int_01 - phones	TN	87.3552
85.9852	DCB_int_01 - words	rdx	87.3552
87.2788	DCB_se1_ag2_m_01 - phones	TN	88.1888
87.2788	DCB_se1_ag2_m_01 - words	rdx	88.1888
88.8784	DCB_se1_ag2_m_01 - phones	HH	88.9684
88.8784	DCB_se1_ag2_m_01 - words	he	89.0984
88.9684	DCB_se1_ag2_m_01 - phones	IY1	89.0984
89.0984	DCB_se1_ag2_m_01 - phones	sp	89.3884
89.3884	DCB_se1_ag2_m_01 - phones	W	89.4184
89.3884	DCB_se1_ag2_m_01 - words	was	89.6284
89.4184	DCB_se1_ag2_m_01 - phones	AO1	89.4884
89.4884	DCB_se1_ag2_m_01 - phones	Z	89.6284
89.6284	DCB_se1_ag2_m_01 - phones	sp	89.6584
89.6584	DCB_se1_ag2_m_01 - phones	AH0	89.6884
89.6584	DCB_se1_ag2_m_01 - words	a	89.6884
89.6884	DCB_se1_ag2_m_01 - phones	sp	89.7184
89.7184	DCB_se1_ag2_m_01 - phones	JH	89.7484
89.7184	DCB_se1_ag2_m_01 - words	judge	90.0084
89.7484	DCB_se1_ag2_m_01 - phones	AH1	89.7784
89.7784	DCB_se1_ag2_m_01 - phones	JH	90.0084
90.0084	DCB_se1_ag2_m_01 - phones	sp	90.1684
90.1684	DCB_se1_ag2_m_01 - words	i	90.2084
90.1684	DCB_se1_ag2_m_01 - phones	AY1	90.2084
90.2084	DCB_se1_ag2_m_01 - phones	sp	90.2584
90.2584	DCB_se1_ag2_m_01 - phones	TH	90.3284
90.2584	DCB_se1_ag2_m_01 - words	think	90.4384
90.3284	DCB_se1_ag2_m_01 - phones	IH1	90.3784
90.3784	DCB_se1_ag2_m_01 - phones	NG	90.4084
90.4084	DCB_se1_ag2_m_01 - phones	K	90.4384
90.4384	DCB_se1_ag2_m_01 - phones	sp	91.0887
91.0887	DCB_se1_ag2_m_01 - phones	N	91.1387
91.0887	DCB_se1_ag2_m_01 - words	no	91.2187
91.1387	DCB_se1_ag2_m_01 - phones	OW1	91.2187
91.2187	DCB_se1_ag2_m_01 - phones	sp	91.3187
91.3187	DCB_se1_ag2_m_01 - phones	TN	91.8687
91.3187	DCB_se1_ag2_m_01 - words	rdx	91.8687
91.8687	DCB_se1_ag2_m_01 - phones	W	91.9087
91.8687	DCB_se1_ag2_m_01 - words	was	91.9787
91.9087	DCB_se1_ag2_m_01 - phones	AH0	91.9387
91.9387	DCB_se1_ag2_m_01 - phones	Z	91.9787
91.9787	DCB_se1_ag2_m_01 - words	a	92.0587
91.9787	DCB_se1_ag2_m_01 - phones	AH0	92.0587
92.0587	DCB_se1_ag2_m_01 - phones	JH	92.1687
92.0587	DCB_se1_ag2_m_01 - words	judge	92.5387
92.1687	DCB_se1_ag2_m_01 - phones	AH1	92.3687
92.3687	DCB_se1_ag2_m_01 - phones	JH	92.5387
93.1012	DCB_se1_ag2_m_01 - phones	AY1	93.1312
93.1012	DCB_se1_ag2_m_01 - words	i	93.1312
93.1312	DCB_se1_ag2_m_01 - phones	D	93.1612
93.1312	DCB_se1_ag2_m_01 - words	don't	93.2412
93.1612	DCB_se1_ag2_m_01 - phones	OW1	93.1912
93.1912	DCB_se1_ag2_m_01 - phones	N	93.2412
93.2412	DCB_se1_ag2_m_01 - phones	sp	93.3812
93.3812	DCB_se1_ag2_m_01 - phones	N	93.4112
93.3812	DCB_se1_ag2_m_01 - words	know	93.4412
93.4112	DCB_se1_ag2_m_01 - phones	OW1	93.4412
93.4412	DCB_se1_ag2_m_01 - phones	sp	93.4912
93.4912	DCB_se1_ag2_m_01 - phones	HH	93.5312
93.4912	DCB_se1_ag2_m_01 - words	who	93.5612
93.5312	DCB_se1_ag2_m_01 - phones	UW1	93.5612
93.5612	DCB_se1_ag2_m_01 - phones	JH	93.6712
93.5612	DCB_se1_ag2_m_01 - words	james	93.7712
93.6712	DCB_se1_ag2_m_01 - phones	EY1	93.7112
93.7112	DCB_se1_ag2_m_01 - phones	M	93.7412
93.7412	DCB_se1_ag2_m_01 - phones	Z	93.7712
93.7712	DCB_se1_ag2_m_01 - phones	sp	93.8712
93.8712	DCB_se1_ag2_m_01 - phones	W	93.9312
93.8712	DCB_se1_ag2_m_01 - words	was	94.2112
93.9312	DCB_se1_ag2_m_01 - phones	AO1	94.0512
94.0512	DCB_se1_ag2_m_01 - phones	Z	94.2112
95.5010	DCB_se1_ag2_m_01 - phones	AH0	95.5810
95.5010	DCB_se1_ag2_m_01 - words	and	95.6110
95.5615	DCB_int_01 - phones	sil	95.6215
95.5810	DCB_se1_ag2_m_01 - phones	N	95.6110
95.6110	DCB_se1_ag2_m_01 - phones	DH	95.6410
95.6110	DCB_se1_ag2_m_01 - words	the	95.6710
95.6215	DCB_int_01 - phones	AH0	95.6515
95.6215	DCB_int_01 - words	and	95.6815
95.6410	DCB_se1_ag2_m_01 - phones	AH1	95.6710
95.6515	DCB_int_01 - phones	N	95.6815
95.6710	DCB_se1_ag2_m_01 - phones	HH	95.7210
95.6710	DCB_se1_ag2_m_01 - words	high	95.8410
95.6815	DCB_int_01 - phones	DH	95.7115
95.6815	DCB_int_01 - words	the	95.8315
95.7115	DCB_int_01 - phones	AH1	95.8315
95.7210	DCB_se1_ag2_m_01 - phones	AY1	95.8410
95.8315	DCB_int_01 - phones	sp	98.3503
95.8410	DCB_se1_ag2_m_01 - phones	S	95.9310
95.8410	DCB_se1_ag2_m_01 - words	school	96.0910
95.9310	DCB_se1_ag2_m_01 - phones	K	95.9710
95.9710	DCB_se1_ag2_m_01 - phones	UW1	96.0210
96.0210	DCB_se1_ag2_m_01 - phones	L	96.0910
96.0910	DCB_se1_ag2_m_01 - words	i	96.1410
96.0910	DCB_se1_ag2_m_01 - phones	AY1	96.1410
96.1410	DCB_se1_ag2_m_01 - phones	W	96.2110
96.1410	DCB_se1_ag2_m_01 - words	went	96.3010
96.2110	DCB_se1_ag2_m_01 - phones	EH1	96.2410
96.2410	DCB_se1_ag2_m_01 - phones	N	96.2710
96.2710	DCB_se1_ag2_m_01 - phones	T	96.3010
96.3010	DCB_se1_ag2_m_01 - phones	T	96.3710
96.3010	DCB_se1_ag2_m_01 - words	to	96.4010
96.3710	DCB_se1_ag2_m_01 - phones	UW1	96.4010
96.4010	DCB_se1_ag2_m_01 - phones	W	96.4310
96.4010	DCB_se1_ag2_m_01 - words	was	96.5010
96.4310	DCB_se1_ag2_m_01 - phones	AO1	96.4610
96.4610	DCB_se1_ag2_m_01 - phones	Z	96.5010
96.5010	DCB_se1_ag2_m_01 - words	rdx	97.3310
96.5010	DCB_se1_ag2_m_01 - phones	TN	97.3310
98.3503	DCB_int_01 - phones	AH0	98.4003
98.3503	DCB_int_01 - words	of	98.4403
98.4003	DCB_int_01 - phones	V	98.4403
98.4403	DCB_int_01 - phones	sp	98.4703
98.4703	DCB_int_01 - phones	HH	98.5103
98.4703	DCB_int_01 - words	who	98.6803
98.5103	DCB_int_01 - phones	UW1	98.6803
98.8788	DCB_se1_ag2_m_01 - phones	TN	99.6288
98.8788	DCB_se1_ag2_m_01 - words	rdx	99.6288
102.1266	DCB_int_01 - phones	HH	102.2466
102.1266	DCB_int_01 - words	where	102.3466
102.2466	DCB_int_01 - phones	W	102.2866
102.2866	DCB_int_01 - phones	EH1	102.3166
102.3166	DCB_int_01 - phones	R	102.3466
102.3466	DCB_int_01 - phones	W	102.3966
102.3466	DCB_int_01 - words	was	102.4566
102.3966	DCB_int_01 - phones	AH0	102.4266
102.4266	DCB_int_01 - phones	Z	102.4566
102.4566	DCB_int_01 - phones	DH	102.4866
102.4566	DCB_int_01 - words	that	102.6366
102.4866	DCB_int_01 - phones	AE1	102.5166
102.5166	DCB_int_01 - phones	T	102.6366
102.6366	DCB_int_01 - phones	sp	103.3795
103.3795	DCB_int_01 - phones	L	103.4495
103.3795	DCB_int_01 - words	landover	103.8695
103.4495	DCB_int_01 - phones	AE1	103.4895
103.4895	DCB_int_01 - phones	N	103.5195
103.5195	DCB_int_01 - phones	D	103.5895
103.5895	DCB_int_01 - phones	OW2	103.6495
103.6495	DCB_int_01 - phones	V	103.6895
103.6895	DCB_int_01 - phones	ER0	103.8695
104.1574	DCB_se1_ag2_m_01 - phones	sil	104.1974
104.1974	DCB_se1_ag2_m_01 - phones	AH1	104.4774
104.1974	DCB_se1_ag2_m_01 - words	um	104.5874
104.4774	DCB_se1_ag2_m_01 - phones	M	104.5874
104.5874	DCB_se1_ag2_m_01 - phones	IH0	104.6174
104.5874	DCB_se1_ag2_m_01 - words	in	104.8674
104.6174	DCB_se1_ag2_m_01 - phones	N	104.8674
104.8674	DCB_se1_ag2_m_01 - phones	sp	104.8974
104.8974	DCB_se1_ag2_m_01 - phones	S	105.0374
104.8974	DCB_se1_ag2_m_01 - words	seat	105.1074
105.0374	DCB_se1_ag2_m_01 - phones	IY1	105.0774
105.0774	DCB_se1_ag2_m_01 - phones	T	105.1074
105.1074	DCB_se1_ag2_m_01 - phones	P	105.1574
105.1074	DCB_se1_ag2_m_01 - words	pleasant	105.4874
105.1574	DCB_se1_ag2_m_01 - phones	L	105.2074
105.2074	DCB_se1_ag2_m_01 - phones	EH1	105.3174
105.3174	DCB_se1_ag2_m_01 - phones	Z	105.3574
105.3574	DCB_se1_ag2_m_01 - phones	AH0	105.3874
105.3874	DCB_se1_ag2_m_01 - phones	N	105.4174
105.4174	DCB_se1_ag2_m_01 - phones	T	105.4874
105.4956	DCB_int_01 - phones	S	105.6356
105.4956	DCB_int_01 - words	seat	105.7356
105.6356	DCB_int_01 - phones	IY1	105.7056
105.7056	DCB_int_01 - phones	T	105.7356
105.7356	DCB_int_01 - phones	P	105.7656
105.7356	DCB_int_01 - words	pleasant	106.0656
105.7656	DCB_int_01 - phones	L	105.8056
105.8056	DCB_int_01 - phones	EH1	105.8656
105.8656	DCB_int_01 - phones	Z	105.9256
105.8735	DCB_se1_ag2_m_01 - phones	sil	105.9135
105.9135	DCB_se1_ag2_m_01 - phones	W	105.9735
105.9135	DCB_se1_ag2_m_01 - words	well	106.0335
105.9256	DCB_int_01 - phones	AH0	105.9756
105.9735	DCB_se1_ag2_m_01 - phones	EH1	106.0035
105.9756	DCB_int_01 - phones	N	106.0356
106.0035	DCB_se1_ag2_m_01 - phones	L	106.0335
106.0335	DCB_se1_ag2_m_01 - phones	IH0	106.0635
106.0335	DCB_se1_ag2_m_01 - words	it	106.0935
106.0356	DCB_int_01 - phones	T	106.0656
106.0635	DCB_se1_ag2_m_01 - phones	T	106.0935
106.0656	DCB_int_01 - phones	sp	106.0956
106.0935	DCB_se1_ag2_m_01 - words	s	106.1435
106.0935	DCB_se1_ag2_m_01 - phones	Z	106.1435
106.0956	DCB_int_01 - phones	spn	106.2056
106.0956	DCB_int_01 - words	<unk>	106.2056
106.1435	DCB_se1_ag2_m_01 - phones	IH0	106.1835
106.1435	DCB_se1_ag2_m_01 - words	in	106.2235
106.1835	DCB_se1_ag2_m_01 - phones	N	106.2235
106.2056	DCB_int_01 - phones	sp	108.1502
106.2235	DCB_se1_ag2_m_01 - phones	F	106.2735
106.2235	DCB_se1_ag2_m_01 - words	fairmount	106.4635
106.2735	DCB_se1_ag2_m_01 - phones	EH1	106.3135
106.3135	DCB_se1_ag2_m_01 - phones	R	106.3435
106.3435	DCB_se1_ag2_m_01 - phones	M	106.3735
106.3735	DCB_se1_ag2_m_01 - phones	AH0	106.4035
106.4035	DCB_se1_ag2_m_01 - phones	N	106.4335
106.4335	DCB_se1_ag2_m_01 - phones	T	106.4635
106.4635	DCB_se1_ag2_m_01 - phones	HH	106.4935
106.4635	DCB_se1_ag2_m_01 - words	heights	106.6335
106.4935	DCB_se1_ag2_m_01 - phones	AY1	106.5435
106.5435	DCB_se1_ag2_m_01 - phones	T	106.5935
106.5935	DCB_se1_ag2_m_01 - phones	S	106.6335
106.6335	DCB_se1_ag2_m_01 - phones	N	106.7035
106.6335	DCB_se1_ag2_m_01 - words	nah	106.7635
106.7035	DCB_se1_ag2_m_01 - phones	AA1	106.7635
106.7635	DCB_se1_ag2_m_01 - phones	IH0	106.7935
106.7635	DCB_se1_ag2_m_01 - words	it	106.8235
106.7935	DCB_se1_ag2_m_01 - phones	T	106.8235
106.8235	DCB_se1_ag2_m_01 - phones	Z	106.8635
106.8235	DCB_se1_ag2_m_01 - words	s	106.8635
106.8635	DCB_se1_ag2_m_01 - phones	IH0	106.8935
106.8635	DCB_se1_ag2_m_01 - words	in	106.9235
106.8935	DCB_se1_ag2_m_01 - phones	N	106.9235
106.9235	DCB_se1_ag2_m_01 - phones	F	106.9735
106.9235	DCB_se1_ag2_m_01 - words	fairmount	107.1635
106.9735	DCB_se1_ag2_m_01 - phones	EH1	107.0135
107.0135	DCB_se1_ag2_m_01 - phones	R	107.0435
107.0435	DCB_se1_ag2_m_01 - phones	M	107.0735
107.0735	DCB_se1_ag2_m_01 - phones	AH0	107.1035
107.1035	DCB_se1_ag2_m_01 - phones	N	107.1335
107.1335	DCB_se1_ag2_m_01 - phones	T	107.1635
107.1635	DCB_se1_ag2_m_01 - phones	HH	107.1935
107.1635	DCB_se1_ag2_m_01 - words	heights	107.3335
107.1935	DCB_se1_ag2_m_01 - phones	AY1	107.2535
107.2535	DCB_se1_ag2_m_01 - phones	T	107.3035
107.3035	DCB_se1_ag2_m_01 - phones	S	107.3335
107.3335	DCB_se1_ag2_m_01 - phones	F	107.3835
107.3335	DCB_se1_ag2_m_01 - words	fairmount	107.5635
107.3835	DCB_se1_ag2_m_01 - phones	EH1	107.4135
107.4135	DCB_se1_ag2_m_01 - phones	R	107.4435
107.4435	DCB_se1_ag2_m_01 - phones	M	107.4735
107.4735	DCB_se1_ag2_m_01 - phones	AH0	107.5035
107.5035	DCB_se1_ag2_m_01 - phones	N	107.5335
107.5335	DCB_se1_ag2_m_01 - phones	T	107.5635
107.5635	DCB_se1_ag2_m_01 - phones	HH	107.5935
107.5635	DCB_se1_ag2_m_01 - words	heights	107.6835
107.5935	DCB_se1_ag2_m_01 - phones	AY1	107.6235
107.6235	DCB_se1_ag2_m_01 - phones	T	107.6535
107.6535	DCB_se1_ag2_m_01 - phones	S	107.6835
107.6835	DCB_se1_ag2_m_01 - phones	IH0	107.7235
107.6835	DCB_se1_ag2_m_01 - words	is	107.7735
107.7235	DCB_se1_ag2_m_01 - phones	Z	107.7735
107.7735	DCB_se1_ag2_m_01 - phones	IH0	107.8235
107.7735	DCB_se1_ag2_m_01 - words	it	107.8535
107.8235	DCB_se1_ag2_m_01 - phones	T	107.8535
107.8535	DCB_se1_ag2_m_01 - words	s	107.8835
107.8535	DCB_se1_ag2_m_01 - phones	Z	107.8835
107.8835	DCB_se1_ag2_m_01 - phones	sp	107.9135
107.9135	DCB_se1_ag2_m_01 - phones	OW1	107.9435
107.9135	DCB_se1_ag2_m_01 - words	own	107.9735
107.9435	DCB_se1_ag2_m_01 - phones	N	107.9735
107.9735	DCB_se1_ag2_m_01 - phones	sp	108.0035
108.0035	DCB_se1_ag2_m_01 - phones	S	108.1335
108.0035	DCB_se1_ag2_m_01 - words	city	108.2735
108.1335	DCB_se1_ag2_m_01 - phones	IH1	108.1735
108.1502	DCB_int_01 - words	mm	108.5402
108.1502	DCB_int_01 - phones	M	108.5402
108.1735	DCB_se1_ag2_m_01 - phones	T	108.2235
108.2235	DCB_se1_ag2_m_01 - phones	IY0	108.2735
108.2735	DCB_se1_ag2_m_01 - phones	M	108.3435
108.2735	DCB_se1_ag2_m_01 - words	matter	108.4435
108.3435	DCB_se1_ag2_m_01 - phones	AE1	108.3735
108.3735	DCB_se1_ag2_m_01 - phones	T	108.4135
108.4135	DCB_se1_ag2_m_01 - phones	ER0	108.4435
108.4435	DCB_se1_ag2_m_01 - phones	sp	108.5235
108.5235	DCB_se1_ag2_m_01 - phones	AH0	108.5635
108.5235	DCB_se1_ag2_m_01 - words	of	108.6135
108.5402	DCB_int_01 - phones	sp	108.5702
108.5635	DCB_se1_ag2_m_01 - phones	V	108.6135
108.5702	DCB_int_01 - phones	OW2	108.6002
108.5702	DCB_int_01 - words	okay	108.7802
108.6002	DCB_int_01 - phones	K	108.6502
108.6135	DCB_se1_ag2_m_01 - phones	F	108.6435
108.6135	DCB_se1_ag2_m_01 - words	fact	108.7335
108.6435	DCB_se1_ag2_m_01 - phones	AE1	108.6735
108.6502	DCB_int_01 - phones	EY1	108.7802
108.6735	DCB_se1_ag2_m_01 - phones	K	108.7035
108.7035	DCB_se1_ag2_m_01 - phones	T	108.7335
108.7335	DCB_se1_ag2_m_01 - phones	sp	108.7635
108.8504	DCB_int_01 - phones	M	109.0404
108.8504	DCB_int_01 - words	mm	109.0404
109.0404	DCB_int_01 - phones	sp	109.1804
109.1273	DCB_se1_ag2_m_01 - phones	Y	109.2173
109.1273	DCB_se1_ag2_m_01 - words	yeah	109.3573
109.2173	DCB_se1_ag2_m_01 - phones	AE1	109.3573
109.3573	DCB_se1_ag2_m_01 - phones	sp	109.5073
109.8109	DCB_se1_ag2_m_01 - phones	IH0	109.9209
109.8109	DCB_se1_ag2_m_01 - words	it	109.9709
109.9209	DCB_se1_ag2_m_01 - phones	T	109.9709
109.9709	DCB_se1_ag2_m_01 - words	s	110.0509
109.9709	DCB_se1_ag2_m_01 - phones	S	110.0509
110.0509	DCB_se1_ag2_m_01 - phones	IH0	110.0809
110.0509	DCB_se1_ag2_m_01 - words	in	110.1309
110.0809	DCB_se1_ag2_m_01 - phones	N	110.1309
110.1309	DCB_se1_ag2_m_01 - phones	sp	110.1909
110.1909	DCB_se1_ag2_m_01 - phones	F	110.2309
110.1909	DCB_se1_ag2_m_01 - words	fairmount	110.4109
110.2309	DCB_se1_ag2_m_01 - phones	EH1	110.2609
110.2609	DCB_se1_ag2_m_01 - phones	R	110.2909
110.2909	DCB_se1_ag2_m_01 - phones	M	110.3209
110.3209	DCB_se1_ag2_m_01 - phones	AH0	110.3509
110.3509	DCB_se1_ag2_m_01 - phones	N	110.3809
110.3809	DCB_se1_ag2_m_01 - phones	T	110.4109
110.4109	DCB_se1_ag2_m_01 - phones	sp	110.4409
110.4409	DCB_se1_ag2_m_01 - phones	HH	110.4709
110.4409	DCB_se1_ag2_m_01 - words	heights	110.7509
110.4709	DCB_se1_ag2_m_01 - phones	AY1	110.5409
110.5409	DCB_se1_ag2_m_01 - phones	T	110.6409
110.6409	DCB_se1_ag2_m_01 - phones	S	110.7509
111.0194	DCB_int_01 - phones	DH	111.1094
111.0194	DCB_int_01 - words	that	111.1794
111.1094	DCB_int_01 - phones	AH0	111.1494
111.1494	DCB_int_01 - phones	T	111.1794
111.1794	DCB_int_01 - phones	M	111.2194
111.1794	DCB_int_01 - words	makes	111.3694
111.2194	DCB_int_01 - phones	EY1	111.2994
111.2994	DCB_int_01 - phones	K	111.3394
111.3394	DCB_int_01 - phones	S	111.3694
111.3694	DCB_int_01 - phones	S	111.4094
111.3694	DCB_int_01 - words	sense	111.8894
111.4094	DCB_int_01 - phones	EH1	111.4394
111.4394	DCB_int_01 - phones	N	111.4694
111.4694	DCB_int_01 - phones	S	111.8894
112.1559	DCB_se1_ag2_m_01 - phones	Y	112.2459
112.1559	DCB_se1_ag2_m_01 - words	yeah	112.3759
112.2459	DCB_se1_ag2_m_01 - phones	AE1	112.3759
112.3759	DCB_se1_ag2_m_01 - phones	sp	116.5789
115.1933	DCB_int_01 - phones	S	115.3233
115.1933	DCB_int_01 - words	so	115.3633
115.3233	DCB_int_01 - phones	OW1	115.3633
115.3633	DCB_int_01 - phones	W	115.3933
115.3633	DCB_int_01 - words	what	115.4533
115.3933	DCB_int_01 - phones	AH1	115.4233
115.4233	DCB_int_01 - phones	T	115.4533
115.4533	DCB_int_01 - phones	D	115.4833
115.4533	DCB_int_01 - words	do	115.5133
115.4833	DCB_int_01 - phones	UW1	115.5133
115.5133	DCB_int_01 - phones	Y	115.5433
115.5133	DCB_int_01 - words	you	115.5733
115.5433	DCB_int_01 - phones	UW1	115.5733
115.5733	DCB_int_01 - phones	D	115.6133
115.5733	DCB_int_01 - words	do	115.6733
115.6133	DCB_int_01 - phones	UW1	115.6733
115.6733	DCB_int_01 - phones	N	115.7533
115.6733	DCB_int_01 - words	now	115.8533
115.7533	DCB_int_01 - phones	AW1	115.8533
115.8533	DCB_int_01 - phones	sp	123.0151
116.5789	DCB_se1_ag2_m_01 - phones	AH1	116.9189
116.5789	DCB_se1_ag2_m_01 - words	um	117.1389
116.9189	DCB_se1_ag2_m_01 - phones	M	117.1389
117.1389	DCB_se1_ag2_m_01 - phones	sp	117.1689
117.1689	DCB_se1_ag2_m_01 - phones	R	117.2189
117.1689	DCB_se1_ag2_m_01 - words	right	117.3189
117.2189	DCB_se1_ag2_m_01 - phones	AY1	117.2889
117.2889	DCB_se1_ag2_m_01 - phones	T	117.3189
117.3189	DCB_se1_ag2_m_01 - phones	N	117.3789
117.3189	DCB_se1_ag2_m_01 - words	now	117.5789
117.3789	DCB_se1_ag2_m_01 - phones	AW1	117.5789
117.5789	DCB_se1_ag2_m_01 - phones	sp	118.8877
118.8877	DCB_se1_ag2_m_01 - phones	AH1	120.3877
118.8877	DCB_se1_ag2_m_01 - words	uh	120.3877
120.3877	DCB_se1_ag2_m_01 - phones	sp	120.5077
121.0775	DCB_se1_ag2_m_01 - phones	W	121.1575
121.0775	DCB_se1_ag2_m_01 - words	what	121.2575
121.1575	DCB_se1_ag2_m_01 - phones	AH1	121.1875
121.1875	DCB_se1_ag2_m_01 - phones	T	121.2575
121.2575	DCB_se1_ag2_m_01 - phones	K	121.3075
121.2575	DCB_se1_ag2_m_01 - words	can	121.4575
121.3075	DCB_se1_ag2_m_01 - phones	AH0	121.3575
121.3575	DCB_se1_ag2_m_01 - phones	N	121.4575
121.4575	DCB_se1_ag2_m_01 - words	i	121.5275
121.4575	DCB_se1_ag2_m_01 - phones	AY1	121.5275
121.5275	DCB_se1_ag2_m_01 - phones	S	121.6475
121.5275	DCB_se1_ag2_m_01 - words	say	121.7475
121.6475	DCB_se1_ag2_m_01 - phones	EY1	121.7475
121.7475	DCB_se1_ag2_m_01 - phones	sp	121.9798
121.9798	DCB_se1_ag2_m_01 - phones	AY1	122.0398
121.9798	DCB_se1_ag2_m_01 - words	i'm	122.1198
122.0398	DCB_se1_ag2_m_01 - phones	M	122.1198
122.1198	DCB_se1_ag2_m_01 - words	a	122.1498
122.1198	DCB_se1_ag2_m_01 - phones	AH0	122.1498
122.1498	DCB_se1_ag2_m_01 - phones	sp	122.1798
122.1798	DCB_se1_ag2_m_01 - phones	AA2	122.2598
122.1798	DCB_se1_ag2_m_01 - words	entrepreneur	122.7698
122.2598	DCB_se1_ag2_m_01 - phones	N	122.3198
122.3198	DCB_se1_ag2_m_01 - phones	T	122.3698
122.3698	DCB_se1_ag2_m_01 - phones	R	122.3998
122.3998	DCB_se1_ag2_m_01 - phones	AH0	122.4298
122.4298	DCB_se1_ag2_m_01 - phones	P	122.5098
122.5098	DCB_se1_ag2_m_01 - phones	R	122.5398
122.5398	DCB_se1_ag2_m_01 - phones	AH0	122.5698
122.5698	DCB_se1_ag2_m_01 - phones	N	122.6298
122.6298	DCB_se1_ag2_m_01 - phones	UH1	122.7398
122.7398	DCB_se1_ag2_m_01 - phones	R	122.7698
122.7698	DCB_se1_ag2_m_01 - phones	sp	124.4817
123.0151	DCB_int_01 - phones	OW2	123.1651
123.0151	DCB_int_01 - words	okay	123.3951
123.1651	DCB_int_01 - phones	K	123.2351
123.2351	DCB_int_01 - phones	EY1	123.3951
123.3951	DCB_int_01 - phones	sp	123.4251
124.4817	DCB_se1_ag2_m_01 - phones	AH0	124.5117
124.4817	DCB_se1_ag2_m_01 - words	i'm	124.5417
124.5117	DCB_se1_ag2_m_01 - phones	M	124.5417
124.5417	DCB_se1_ag2_m_01 - phones	sp	124.5817
124.5817	DCB_se1_ag2_m_01 - phones	AH0	124.6117
124.5817	DCB_se1_ag2_m_01 - words	an	124.6417
124.6117	DCB_se1_ag2_m_01 - phones	N	124.6417
124.6417	DCB_se1_ag2_m_01 - phones	sp	124.6717
124.6717	DCB_se1_ag2_m_01 - phones	AA2	124.7017
124.6717	DCB_se1_ag2_m_01 - words	entrepreneur	125.0217
124.7017	DCB_se1_ag2_m_01 - phones	N	124.7317
124.7317	DCB_se1_ag2_m_01 - phones	T	124.8017
124.8017	DCB_se1_ag2_m_01 - phones	R	124.8317
124.8317	DCB_se1_ag2_m_01 - phones	AH0	124.8617
124.8617	DCB_se1_ag2_m_01 - phones	P	124.8917
124.8917	DCB_se1_ag2_m_01 - phones	R	124.9317
124.9317	DCB_se1_ag2_m_01 - phones	AH0	124.9617
124.9617	DCB_se1_ag2_m_01 - phones	N	124.9917
124.9917	DCB_se1_ag2_m_01 - phones	ER1	125.0217
125.0217	DCB_se1_ag2_m_01 - phones	sp	125.2317
127.5849	DCB_int_01 - phones	W	127.6449
127.5849	DCB_int_01 - words	what	127.7049
127.6449	DCB_int_01 - phones	AH1	127.6749
127.6749	DCB_int_01 - phones	T	127.7049
127.7049	DCB_int_01 - phones	AH0	127.7349
127.7049	DCB_int_01 - words	about	127.8549
127.7349	DCB_int_01 - phones	B	127.7649
127.7649	DCB_int_01 - phones	AW1	127.7949
127.7949	DCB_int_01 - phones	T	127.8549
127.8549	DCB_int_01 - phones	Y	127.9049
127.8549	DCB_int_01 - words	your	127.9749
127.9049	DCB_int_01 - phones	UH1	127.9349
127.9349	DCB_int_01 - phones	R	127.9749
127.9749	DCB_int_01 - phones	P	128.0549
127.9749	DCB_int_01 - words	parents	128.3049
128.0549	DCB_int_01 - phones	EH1	128.1449
128.1449	DCB_int_01 - phones	R	128.1749
128.1749	DCB_int_01 - phones	AH0	128.2049
128.2049	DCB_int_01 - phones	N	128.2449
128.2449	DCB_int_01 - phones	T	128.2749
128.2749	DCB_int_01 - phones	S	128.3049
128.3049	DCB_int_01 - phones	W	128.3349
128.3049	DCB_int_01 - words	where	128.4049
128.3349	DCB_int_01 - phones	EH1	128.3649
128.3649	DCB_int_01 - phones	R	128.4049
128.4049	DCB_int_01 - phones	W	128.4549
128.4049	DCB_int_01 - words	were	128.5049
128.4549	DCB_int_01 - phones	ER0	128.5049
128.5049	DCB_int_01 - phones	DH	128.5449
128.5049	DCB_int_01 - words	they	128.6349
128.5449	DCB_int_01 - phones	EY1	128.6349
128.6349	DCB_int_01 - phones	B	128.7149
128.6349	DCB_int_01 - words	born	128.9349
128.7149	DCB_int_01 - phones	AO1	128.8249
128.8249	DCB_int_01 - phones	R	128.8949
128.8949	DCB_int_01 - phones	N	128.9349
128.9349	DCB_int_01 - phones	sp	129.0049
129.6156	DCB_se1_ag2_m_01 - phones	M	129.7056
129.6156	DCB_se1_ag2_m_01 - words	my	129.7356
129.7056	DCB_se1_ag2_m_01 - phones	AY1	129.7356
129.7356	DCB_se1_ag2_m_01 - phones	M	129.8756
129.7356	DCB_se1_ag2_m_01 - words	mom	130.0456
129.8756	DCB_se1_ag2_m_01 - phones	AA1	129.9956
129.9956	DCB_se1_ag2_m_01 - phones	M	130.0456
130.0456	DCB_se1_ag2_m_01 - phones	W	130.1056
130.0456	DCB_se1_ag2_m_01 - words	was	130.1656
130.1056	DCB_se1_ag2_m_01 - phones	AH0	130.1356
130.1356	DCB_se1_ag2_m_01 - phones	Z	130.1656
130.1656	DCB_se1_ag2_m_01 - phones	sp	130.1956
130.1956	DCB_se1_ag2_m_01 - phones	B	130.2556
130.1956	DCB_se1_ag2_m_01 - words	born	130.4056
130.2556	DCB_se1_ag2_m_01 - phones	AO1	130.3156
130.3156	DCB_se1_ag2_m_01 - phones	R	130.3756
130.3756	DCB_se1_ag2_m_01 - phones	N	130.4056
130.4056	DCB_se1_ag2_m_01 - phones	IH0	130.4356
130.4056	DCB_se1_ag2_m_01 - words	in	130.4656
130.4356	DCB_se1_ag2_m_01 - phones	N	130.4656
130.4656	DCB_se1_ag2_m_01 - phones	sp	130.6156
130.6156	DCB_se1_ag2_m_01 - phones	P	130.7056
130.6156	DCB_se1_ag2_m_01 - words	pg	130.9056
130.7056	DCB_se1_ag2_m_01 - phones	IY1	130.7756
130.7756	DCB_se1_ag2_m_01 - phones	JH	130.8556
130.8556	DCB_se1_ag2_m_01 - phones	IY1	130.9056
130.9056	DCB_se1_ag2_m_01 - phones	HH	131.0056
130.9056	DCB_se1_ag2_m_01 - words	hospital	131.4756
131.0056	DCB_se1_ag2_m_01 - phones	AA1	131.0656
131.0656	DCB_se1_ag2_m_01 - phones	S	131.1656
131.1656	DCB_se1_ag2_m_01 - phones	P	131.2456
131.2456	DCB_se1_ag2_m_01 - phones	IH2	131.3856
131.3856	DCB_se1_ag2_m_01 - phones	T	131.4156
131.4156	DCB_se1_ag2_m_01 - phones	AH0	131.4456
131.4456	DCB_se1_ag2_m_01 - phones	L	131.4756
131.4756	DCB_se1_ag2_m_01 - phones	sp	131.5556
132.0904	DCB_se1_ag2_m_01 - words	i	132.1604
132.0904	DCB_se1_ag2_m_01 - phones	AY1	132.1604
132.1604	DCB_se1_ag2_m_01 - phones	D	132.2004
132.1604	DCB_se1_ag2_m_01 - words	don't	132.3204
132.2004	DCB_se1_ag2_m_01 - phones	OW1	132.2904
132.2904	DCB_se1_ag2_m_01 - phones	N	132.3204
132.3204	DCB_se1_ag2_m_01 - phones	N	132.3504
132.3204	DCB_se1_ag2_m_01 - words	know	132.4204
132.3504	DCB_se1_ag2_m_01 - phones	OW1	132.4204
132.4204	DCB_se1_ag2_m_01 - phones	W	132.4704
132.4204	DCB_se1_ag2_m_01 - words	where	132.5304
132.4704	DCB_se1_ag2_m_01 - phones	EH1	132.5004
132.5004	DCB_se1_ag2_m_01 - phones	R	132.5304
132.5304	DCB_se1_ag2_m_01 - phones	M	132.6104
132.5304	DCB_se1_ag2_m_01 - words	my	132.6504
132.6104	DCB_se1_ag2_m_01 - phones	AY1	132.6504
132.6504	DCB_se1_ag2_m_01 - phones	D	132.7604
132.6504	DCB_se1_ag2_m_01 - words	daddy	132.9104
132.7604	DCB_se1_ag2_m_01 - phones	AE1	132.8304
132.8304	DCB_se1_ag2_m_01 - phones	D	132.8804
132.8804	DCB_se1_ag2_m_01 - phones	IY0	132.9104
132.9104	DCB_se1_ag2_m_01 - phones	W	132.9604
132.9104	DCB_se1_ag2_m_01 - words	was	133.0304
132.9604	DCB_se1_ag2_m_01 - phones	AH0	132.9904
132.9904	DCB_se1_ag2_m_01 - phones	Z	133.0304
133.0304	DCB_se1_ag2_m_01 - phones	sp	133.0904
133.0904	DCB_se1_ag2_m_01 - phones	B	133.1404
133.0904	DCB_se1_ag2_m_01 - words	born	133.3004
133.1404	DCB_se1_ag2_m_01 - phones	AO1	133.1704
133.1704	DCB_se1_ag2_m_01 - phones	R	133.2004
133.2004	DCB_se1_ag2_m_01 - phones	N	133.3004
135.0209	DCB_se1_ag2_m_01 - phones	sil	135.0809
135.0809	DCB_se1_ag2_m_01 - phones	IY1	135.2509
135.0809	DCB_se1_ag2_m_01 - words	either	135.3109
135.2509	DCB_se1_ag2_m_01 - phones	DH	135.2809
135.2809	DCB_se1_ag2_m_01 - phones	ER0	135.3109
135.3109	DCB_se1_ag2_m_01 - phones	V	135.3509
135.3109	DCB_se1_ag2_m_01 - words	virginia	135.7209
135.3509	DCB_se1_ag2_m_01 - phones	ER0	135.4109
135.4109	DCB_se1_ag2_m_01 - phones	JH	135.5409
135.5409	DCB_se1_ag2_m_01 - phones	IH1	135.5709
135.5709	DCB_se1_ag2_m_01 - phones	N	135.6109
135.6109	DCB_se1_ag2_m_01 - phones	Y	135.6909
135.6909	DCB_se1_ag2_m_01 - phones	AH0	135.7209
135.7209	DCB_se1_ag2_m_01 - phones	AO1	135.8009
135.7209	DCB_se1_ag2_m_01 - words	or	135.8509
135.8009	DCB_se1_ag2_m_01 - phones	R	135.8509
135.8509	DCB_se1_ag2_m_01 - phones	N	135.8909
135.8509	DCB_se1_ag2_m_01 - words	north	136.0309
135.8909	DCB_se1_ag2_m_01 - phones	AO1	135.9509
135.9509	DCB_se1_ag2_m_01 - phones	R	136.0009
136.0009	DCB_se1_ag2_m_01 - phones	TH	136.0309
136.0309	DCB_se1_ag2_m_01 - phones	K	136.0809
136.0309	DCB_se1_ag2_m_01 - words	carolina	136.4309
136.0809	DCB_se1_ag2_m_01 - phones	EH2	136.1109
136.1109	DCB_se1_ag2_m_01 - phones	R	136.1409
136.1409	DCB_se1_ag2_m_01 - phones	AH0	136.1809
136.1809	DCB_se1_ag2_m_01 - phones	L	136.2209
136.2209	DCB_se1_ag2_m_01 - phones	AY1	136.3209
136.3209	DCB_se1_ag2_m_01 - phones	N	136.3909
136.3909	DCB_se1_ag2_m_01 - phones	AH0	136.4309
136.4309	DCB_se1_ag2_m_01 - phones	HH	136.4809
136.4309	DCB_se1_ag2_m_01 - words	one	136.6109
136.4809	DCB_se1_ag2_m_01 - phones	W	136.5209
136.5209	DCB_se1_ag2_m_01 - phones	AH1	136.5609
136.5609	DCB_se1_ag2_m_01 - phones	N	136.6109
136.6109	DCB_se1_ag2_m_01 - phones	AH0	136.6509
136.6109	DCB_se1_ag2_m_01 - words	of	136.6809
136.6509	DCB_se1_ag2_m_01 - phones	V	136.6809
136.6809	DCB_se1_ag2_m_01 - phones	DH	136.7109
136.6809	DCB_se1_ag2_m_01 - words	the	136.7509
136.7109	DCB_se1_ag2_m_01 - phones	AH0	136.7509
136.7509	DCB_se1_ag2_m_01 - phones	sp	136.7809
136.7809	DCB_se1_ag2_m_01 - phones	T	136.9109
136.7809	DCB_se1_ag2_m_01 - words	two	137.0009
136.9109	DCB_se1_ag2_m_01 - phones	UW1	137.0009
137.0009	DCB_se1_ag2_m_01 - phones	sp	143.8573
142.0533	DCB_int_01 - phones	AH0	142.1333
142.0533	DCB_int_01 - words	and	142.2133
142.1333	DCB_int_01 - phones	N	142.2133
142.2133	DCB_int_01 - phones	W	142.2533
142.2133	DCB_int_01 - words	what	142.3133
142.2533	DCB_int_01 - phones	AH1	142.2833
142.2833	DCB_int_01 - phones	T	142.3133
142.3133	DCB_int_01 - phones	D	142.3433
142.3133	DCB_int_01 - words	did	142.4133
142.3433	DCB_int_01 - phones	IH0	142.3733
142.3733	DCB_int_01 - phones	D	142.4133
142.4133	DCB_int_01 - phones	Y	142.4433
142.4133	DCB_int_01 - words	your	142.5133
142.4433	DCB_int_01 - phones	UH1	142.4733
142.4733	DCB_int_01 - phones	R	142.5133
142.5133	DCB_int_01 - phones	P	142.5933
142.5133	DCB_int_01 - words	parents	142.8333
142.5933	DCB_int_01 - phones	EH1	142.6533
142.6533	DCB_int_01 - phones	R	142.7033
142.7033	DCB_int_01 - phones	AH0	142.7333
142.7333	DCB_int_01 - phones	N	142.7633
142.7633	DCB_int_01 - phones	T	142.7933
142.7933	DCB_int_01 - phones	S	142.8333
142.8333	DCB_int_01 - phones	D	142.8933
142.8333	DCB_int_01 - words	do	142.9933
142.8933	DCB_int_01 - phones	UW1	142.9933
142.9933	DCB_int_01 - phones	sp	156.4188
143.8573	DCB_se1_ag2_m_01 - words	uh	144.0873
143.8573	DCB_se1_ag2_m_01 - phones	AH1	144.0873
144.0873	DCB_se1_ag2_m_01 - phones	M	144.2073
144.0873	DCB_se1_ag2_m_01 - words	my	144.2373
144.2073	DCB_se1_ag2_m_01 - phones	AY1	144.2373
144.2373	DCB_se1_ag2_m_01 - phones	M	144.3773
144.2373	DCB_se1_ag2_m_01 - words	mom	144.7773
144.3773	DCB_se1_ag2_m_01 - phones	AA1	144.4873
144.4873	DCB_se1_ag2_m_01 - phones	M	144.7773
144.8598	DCB_se1_ag2_m_01 - phones	M	144.9498
144.8598	DCB_se1_ag2_m_01 - words	my	144.9798
144.9498	DCB_se1_ag2_m_01 - phones	AY1	144.9798
144.9798	DCB_se1_ag2_m_01 - phones	F	145.1198
144.9798	DCB_se1_ag2_m_01 - words	father	145.4198
145.1198	DCB_se1_ag2_m_01 - phones	AA1	145.2798
145.2798	DCB_se1_ag2_m_01 - phones	DH	145.3798
145.3798	DCB_se1_ag2_m_01 - phones	ER0	145.4198
145.4198	DCB_se1_ag2_m_01 - phones	HH	145.4898
145.4198	DCB_se1_ag2_m_01 - words	he	145.7398
145.4898	DCB_se1_ag2_m_01 - phones	IY1	145.7398
145.7398	DCB_se1_ag2_m_01 - phones	sp	145.7698
145.7698	DCB_se1_ag2_m_01 - words	a	145.7998
145.7698	DCB_se1_ag2_m_01 - phones	AH0	145.7998
145.7998	DCB_se1_ag2_m_01 - phones	R	145.8398
145.7998	DCB_se1_ag2_m_01 - words	ret-	145.9398
145.8398	DCB_se1_ag2_m_01 - phones	IH0	145.9098
145.9098	DCB_se1_ag2_m_01 - phones	T	145.9398
145.9398	DCB_se1_ag2_m_01 - phones	sp	145.9798
146.1059	DCB_se1_ag2_m_01 - phones	V	146.1759
146.1059	DCB_se1_ag2_m_01 - words	ve-	146.6359
146.1759	DCB_se1_ag2_m_01 - phones	AH1	146.6359
146.6359	DCB_se1_ag2_m_01 - phones	sp	146.6659
146.6659	DCB_se1_ag2_m_01 - phones	AH1	146.7459
146.6659	DCB_se1_ag2_m_01 - words	uh	146.7459
146.7459	DCB_se1_ag2_m_01 - phones	sp	146.7859
146.9655	DCB_se1_ag2_m_01 - phones	R	147.0655
146.9655	DCB_se1_ag2_m_01 - words	retired	147.4455
147.0655	DCB_se1_ag2_m_01 - phones	IH0	147.0955
147.0955	DCB_se1_ag2_m_01 - phones	T	147.2455
147.2455	DCB_se1_ag2_m_01 - phones	AY1	147.3555
147.3555	DCB_se1_ag2_m_01 - phones	R	147.4155
147.4155	DCB_se1_ag2_m_01 - phones	D	147.4455
147.4455	DCB_se1_ag2_m_01 - phones	M	147.4855
147.4455	DCB_se1_ag2_m_01 - words	military	147.9455
147.4855	DCB_se1_ag2_m_01 - phones	IH1	147.5355
147.5355	DCB_se1_ag2_m_01 - phones	L	147.5955
147.5955	DCB_se1_ag2_m_01 - phones	AH0	147.6255
147.6255	DCB_se1_ag2_m_01 - phones	T	147.7755
147.7755	DCB_se1_ag2_m_01 - phones	EH2	147.8055
147.8055	DCB_se1_ag2_m_01 - phones	R	147.8855
147.8855	DCB_se1_ag2_m_01 - phones	IY0	147.9455
147.9455	DCB_se1_ag2_m_01 - phones	V	148.0055
147.9455	DCB_se1_ag2_m_01 - words	vet	148.2255
148.0055	DCB_se1_ag2_m_01 - phones	EH1	148.1355
148.1355	DCB_se1_ag2_m_01 - phones	T	148.2255
148.2255	DCB_se1_ag2_m_01 - phones	sp	148.3055
148.3055	DCB_se1_ag2_m_01 - phones	AH0	148.3655
148.3055	DCB_se1_ag2_m_01 - words	and	148.4255
148.3655	DCB_se1_ag2_m_01 - phones	N	148.3955
148.3955	DCB_se1_ag2_m_01 - phones	D	148.4255
148.4255	DCB_se1_ag2_m_01 - phones	M	148.4855
148.4255	DCB_se1_ag2_m_01 - words	my	148.5355
148.4855	DCB_se1_ag2_m_01 - phones	AY1	148.5355
148.5355	DCB_se1_ag2_m_01 - phones	M	148.6755
148.5355	DCB_se1_ag2_m_01 - words	mom	148.8655
148.6755	DCB_se1_ag2_m_01 - phones	AA1	148.8055
148.8055	DCB_se1_ag2_m_01 - phones	M	148.8655
148.8655	DCB_se1_ag2_m_01 - phones	SH	148.9455
148.8655	DCB_se1_ag2_m_01 - words	she	148.9955
148.9455	DCB_se1_ag2_m_01 - phones	IY1	148.9955
148.9955	DCB_se1_ag2_m_01 - phones	S	149.0955
148.9955	DCB_se1_ag2_m_01 - words	still	149.2555
149.0955	DCB_se1_ag2_m_01 - phones	T	149.1455
149.1455	DCB_se1_ag2_m_01 - phones	IH1	149.1955
149.1955	DCB_se1_ag2_m_01 - phones	L	149.2555
149.2555	DCB_se1_ag2_m_01 - phones	sp	149.3355
149.3355	DCB_se1_ag2_m_01 - phones	K	149.4155
149.3355	DCB_se1_ag2_m_01 - words	currently	149.6455
149.4155	DCB_se1_ag2_m_01 - phones	ER1	149.4755
149.4755	DCB_se1_ag2_m_01 - phones	AH0	149.5055
149.5055	DCB_se1_ag2_m_01 - phones	N	149.5355
149.5355	DCB_se1_ag2_m_01 - phones	T	149.5655
149.5655	DCB_se1_ag2_m_01 - phones	L	149.5955
149.5955	DCB_se1_ag2_m_01 - phones	IY0	149.6455
149.6455	DCB_se1_ag2_m_01 - phones	W	149.7155
149.6455	DCB_se1_ag2_m_01 - words	working	150.0255
149.7155	DCB_se1_ag2_m_01 - phones	ER1	149.8155
149.8155	DCB_se1_ag2_m_01 - phones	K	149.8555
149.8555	DCB_se1_ag2_m_01 - phones	IH0	149.8855
149.8855	DCB_se1_ag2_m_01 - phones	NG	150.0255
150.0255	DCB_se1_ag2_m_01 - phones	sp	150.0955
150.1816	DCB_se1_ag2_m_01 - phones	F	150.4216
150.1816	DCB_se1_ag2_m_01 - words	for	150.5916
150.4216	DCB_se1_ag2_m_01 - phones	ER0	150.5916
150.5916	DCB_se1_ag2_m_01 - phones	sp	150.6716
150.6716	DCB_se1_ag2_m_01 - phones	AH0	150.7616
150.6716	DCB_se1_ag2_m_01 - words	a	150.7616
150.7616	DCB_se1_ag2_m_01 - phones	HH	150.8016
150.7616	DCB_se1_ag2_m_01 - words	hotel	151.1816
150.8016	DCB_se1_ag2_m_01 - phones	OW0	150.8916
150.8916	DCB_se1_ag2_m_01 - phones	T	151.0116
151.0116	DCB_se1_ag2_m_01 - phones	EH1	151.0516
151.0516	DCB_se1_ag2_m_01 - phones	L	151.1816
151.1816	DCB_se1_ag2_m_01 - phones	sp	164.4397
156.4188	DCB_int_01 - phones	OW2	156.4488
156.4188	DCB_int_01 - words	okay	156.6188
156.4488	DCB_int_01 - phones	K	156.5588
156.5588	DCB_int_01 - phones	EY1	156.6188
156.6188	DCB_int_01 - phones	sp	156.8088
157.4477	DCB_int_01 - phones	B	157.5477
157.4477	DCB_int_01 - words	bam	157.8477
157.5477	DCB_int_01 - phones	AE1	157.7277
157.7277	DCB_int_01 - phones	M	157.8477
158.2206	DCB_int_01 - phones	S	158.3206
158.2206	DCB_int_01 - words	so	158.3506
158.3206	DCB_int_01 - phones	OW1	158.3506
158.3506	DCB_int_01 - phones	sp	158.3806
158.3806	DCB_int_01 - phones	T	158.4206
158.3806	DCB_int_01 - words	tell	158.5506
158.4206	DCB_int_01 - phones	EH1	158.4706
158.4706	DCB_int_01 - phones	L	158.5506
158.5506	DCB_int_01 - phones	M	158.5806
158.5506	DCB_int_01 - words	me	158.6106
158.5806	DCB_int_01 - phones	IY1	158.6106
158.6106	DCB_int_01 - phones	AH0	158.6706
158.6106	DCB_int_01 - words	a	158.6706
158.6706	DCB_int_01 - phones	L	158.7206
158.6706	DCB_int_01 - words	little	158.8706
158.7206	DCB_int_01 - phones	IH1	158.7606
158.7606	DCB_int_01 - phones	T	158.7906
158.7906	DCB_int_01 - phones	AH0	158.8206
158.8206	DCB_int_01 - phones	L	158.8706
158.8706	DCB_int_01 - phones	B	158.9106
158.8706	DCB_int_01 - words	bit	159.0006
158.9106	DCB_int_01 - phones	IH1	158.9506
158.9506	DCB_int_01 - phones	T	159.0006
159.0006	DCB_int_01 - phones	AH0	159.0706
159.0006	DCB_int_01 - words	about	159.3606
159.0706	DCB_int_01 - phones	B	159.1206
159.1206	DCB_int_01 - phones	AW1	159.2506
159.2506	DCB_int_01 - phones	T	159.3606
159.3606	DCB_int_01 - phones	G	159.3906
159.3606	DCB_int_01 - words	growing	159.6306
159.3906	DCB_int_01 - phones	R	159.4206
159.4206	DCB_int_01 - phones	OW1	159.4906
159.4906	DCB_int_01 - phones	IH0	159.5806
159.5806	DCB_int_01 - phones	NG	159.6306
159.6306	DCB_int_01 - phones	AH1	159.7106
159.6306	DCB_int_01 - words	up	159.8006
159.7106	DCB_int_01 - phones	P	159.8006
159.8006	DCB_int_01 - phones	sp	159.8506
161.0243	DCB_int_01 - phones	D	161.0543
161.0243	DCB_int_01 - words	w	161.2343
161.0543	DCB_int_01 - phones	AH1	161.0843
161.0843	DCB_int_01 - phones	B	161.1143
161.1143	DCB_int_01 - phones	AH0	161.1443
161.1443	DCB_int_01 - phones	L	161.1743
161.1743	DCB_int_01 - phones	Y	161.2043
161.2043	DCB_int_01 - phones	UW0	161.2343
161.2343	DCB_int_01 - phones	HH	161.3143
161.2343	DCB_int_01 - words	how	161.5743
161.3143	DCB_int_01 - phones	AW1	161.5743
161.5743	DCB_int_01 - phones	sp	161.6443
161.6443	DCB_int_01 - phones	D	161.6743
161.6443	DCB_int_01 - words	do	161.7143
161.6743	DCB_int_01 - phones	UW1	161.7143
161.7143	DCB_int_01 - phones	Y	161.7843
161.7143	DCB_int_01 - words	you	161.8143
161.7843	DCB_int_01 - phones	UW1	161.8143
161.8143	DCB_int_01 - phones	R	161.8443
161.8143	DCB_int_01 - words	remember	162.0343
161.8443	DCB_int_01 - phones	IH0	161.8843
161.8843	DCB_int_01 - phones	M	161.9143
161.9143	DCB_int_01 - phones	EH1	161.9443
161.9443	DCB_int_01 - phones	M	161.9743
161.9743	DCB_int_01 - phones	B	162.0043
162.0043	DCB_int_01 - phones	ER0	162.0343
162.0343	DCB_int_01 - phones	Y	162.0743
162.0343	DCB_int_01 - words	your	162.1743
162.0743	DCB_int_01 - phones	UH1	162.1343
162.1343	DCB_int_01 - phones	R	162.1743
162.1743	DCB_int_01 - phones	sp	162.2043
162.2043	DCB_int_01 - phones	N	162.2543
162.2043	DCB_int_01 - words	neighborhood	162.7443
162.2543	DCB_int_01 - phones	EY1	162.3443
162.3443	DCB_int_01 - phones	B	162.4243
162.4243	DCB_int_01 - phones	ER0	162.4743
162.4743	DCB_int_01 - phones	HH	162.5643
162.5643	DCB_int_01 - phones	UH2	162.7043
162.7043	DCB_int_01 - phones	D	162.7443
162.7443	DCB_int_01 - phones	sp	162.7743
162.7743	DCB_int_01 - phones	W	162.8243
162.7743	DCB_int_01 - words	when	162.9043
162.8243	DCB_int_01 - phones	IH1	162.8743
162.8743	DCB_int_01 - phones	N	162.9043
162.9043	DCB_int_01 - phones	Y	162.9543
162.9043	DCB_int_01 - words	you	163.0043
162.9543	DCB_int_01 - phones	UW1	163.0043
163.0043	DCB_int_01 - phones	W	163.0343
163.0043	DCB_int_01 - words	were	163.1043
163.0343	DCB_int_01 - phones	ER0	163.1043
163.1043	DCB_int_01 - phones	Y	163.1743
163.1043	DCB_int_01 - words	younger	163.4943
163.1743	DCB_int_01 - phones	AH1	163.2343
163.2343	DCB_int_01 - phones	NG	163.2943
163.2943	DCB_int_01 - phones	G	163.3643
163.3643	DCB_int_01 - phones	ER0	163.4943
163.4943	DCB_int_01 - phones	sp	167.0452
164.4397	DCB_se1_ag2_m_01 - phones	R	164.5697
164.4397	DCB_se1_ag2_m_01 - words	rough	164.8897
164.5697	DCB_se1_ag2_m_01 - phones	AH1	164.5997
164.5997	DCB_se1_ag2_m_01 - phones	F	164.8897
164.8897	DCB_se1_ag2_m_01 - phones	sp	164.9597
164.9597	DCB_se1_ag2_m_01 - phones	IH0	165.0497
164.9597	DCB_se1_ag2_m_01 - words	it	165.0797
165.0497	DCB_se1_ag2_m_01 - phones	T	165.0797
165.0797	DCB_se1_ag2_m_01 - phones	sp	165.1097
165.1097	DCB_se1_ag2_m_01 - phones	W	165.1397
165.1097	DCB_se1_ag2_m_01 - words	was	165.2297
165.1397	DCB_se1_ag2_m_01 - phones	AH0	165.1697
165.1697	DCB_se1_ag2_m_01 - phones	Z	165.2297
165.2297	DCB_se1_ag2_m_01 - phones	sp	165.2597
165.2597	DCB_se1_ag2_m_01 - phones	R	165.3397
165.2597	DCB_se1_ag2_m_01 - words	rough	165.6197
165.3397	DCB_se1_ag2_m_01 - phones	AH1	165.4097
165.4097	DCB_se1_ag2_m_01 - phones	F	165.6197
165.6197	DCB_se1_ag2_m_01 - phones	sp	165.6897
165.6897	DCB_se1_ag2_m_01 - phones	IH0	165.8297
165.6897	DCB_se1_ag2_m_01 - words	it	165.8697
165.8297	DCB_se1_ag2_m_01 - phones	T	165.8697
165.8697	DCB_se1_ag2_m_01 - phones	W	165.9397
165.8697	DCB_se1_ag2_m_01 - words	was	166.0497
165.9397	DCB_se1_ag2_m_01 - phones	AH0	165.9697
165.9697	DCB_se1_ag2_m_01 - phones	Z	166.0497
166.0497	DCB_se1_ag2_m_01 - phones	R	166.1397
166.0497	DCB_se1_ag2_m_01 - words	rough	166.3497
166.1397	DCB_se1_ag2_m_01 - phones	AH1	166.1797
166.1797	DCB_se1_ag2_m_01 - phones	F	166.3497
167.0452	DCB_int_01 - phones	L	167.0752
167.0452	DCB_int_01 - words	like	167.1552
167.0752	DCB_int_01 - phones	AY1	167.1052
167.1052	DCB_int_01 - phones	K	167.1552
167.1552	DCB_int_01 - phones	sp	167.2152
167.1798	DCB_se1_ag2_m_01 - phones	DH	167.2798
167.1798	DCB_se1_ag2_m_01 - words	the	167.4198
167.2152	DCB_int_01 - phones	W	167.2852
167.2152	DCB_int_01 - words	what	167.4652
167.2798	DCB_se1_ag2_m_01 - phones	AH0	167.4198
167.2852	DCB_int_01 - phones	AH1	167.3152
167.3152	DCB_int_01 - phones	T	167.4652
167.4198	DCB_se1_ag2_m_01 - phones	N	167.4598
167.4198	DCB_se1_ag2_m_01 - words	neighborhood	167.7098
167.4598	DCB_se1_ag2_m_01 - phones	EY1	167.5098
167.5098	DCB_se1_ag2_m_01 - phones	B	167.5398
167.5398	DCB_se1_ag2_m_01 - phones	ER0	167.5698
167.5698	DCB_se1_ag2_m_01 - phones	HH	167.6498
167.6498	DCB_se1_ag2_m_01 - phones	UH2	167.6798
167.6798	DCB_se1_ag2_m_01 - phones	D	167.7098
167.7098	DCB_se1_ag2_m_01 - words	i	167.8598
167.7098	DCB_se1_ag2_m_01 - phones	AY1	167.8598
167.8598	DCB_se1_ag2_m_01 - phones	sp	167.8898
167.8898	DCB_se1_ag2_m_01 - phones	L	167.9498
167.8898	DCB_se1_ag2_m_01 - words	lived	168.1198
167.9498	DCB_se1_ag2_m_01 - phones	IH1	168.0398
168.0398	DCB_se1_ag2_m_01 - phones	V	168.0698
168.0698	DCB_se1_ag2_m_01 - phones	D	168.1198
168.1198	DCB_se1_ag2_m_01 - phones	IH0	168.1498
168.1198	DCB_se1_ag2_m_01 - words	in	168.2598
168.1498	DCB_se1_ag2_m_01 - phones	N	168.2598
168.2598	DCB_se1_ag2_m_01 - phones	sp	168.2998
168.2998	DCB_se1_ag2_m_01 - phones	DH	168.3398
168.2998	DCB_se1_ag2_m_01 - words	they	168.4198
168.3398	DCB_se1_ag2_m_01 - phones	EY1	168.4198
168.4198	DCB_se1_ag2_m_01 - phones	sp	168.4498
168.4498	DCB_se1_ag2_m_01 - phones	W	168.4898
168.4498	DCB_se1_ag2_m_01 - words	was	168.5898
168.4898	DCB_se1_ag2_m_01 - phones	AH0	168.5198
[truncated: 74,627 more rows]
