# Supplementary material for: Considering Performance in the Automated and Manual Coding of Sociolinguistic Variables: Lessons From Variable (ING)
Source: Front Artif Intell. 2021 Apr 29;4:648543. doi: 10.3389/frai.2021.648543 (PMC8117961; doi:10.3389/frai.2021.648543)
Supplement: Supplementary file 4 [file Data_Sheet_4.ZIP › CORAAL_Aligned_as_Tables/DCA_se3_ag1_f_05_1_txout.txt]

tmin	tier	text	tmax
0.4780	DCA_int_02 - phones	sil	0.5480
0.5480	DCA_int_02 - phones	OW2	0.7480
0.5480	DCA_int_02 - words	okay	1.0480
0.7480	DCA_int_02 - phones	K	0.8480
0.8480	DCA_int_02 - phones	EY1	1.0480
1.0480	DCA_int_02 - phones	sp	1.1080
1.2273	DCA_int_02 - words	rdx	1.8973
1.2273	DCA_int_02 - phones	TN	1.8973
1.8973	DCA_int_02 - phones	sp	1.9273
1.9812	DCA_int_02 - phones	HH	2.0512
1.9812	DCA_int_02 - words	when	2.2012
2.0512	DCA_int_02 - phones	W	2.0912
2.0912	DCA_int_02 - phones	IH1	2.1212
2.1212	DCA_int_02 - phones	N	2.2012
2.2012	DCA_int_02 - phones	Y	2.2612
2.2012	DCA_int_02 - words	you	2.3512
2.2612	DCA_int_02 - phones	UW1	2.3512
2.3512	DCA_int_02 - phones	W	2.4012
2.3512	DCA_int_02 - words	were	2.4512
2.4012	DCA_int_02 - phones	ER0	2.4512
2.4512	DCA_int_02 - phones	Y	2.5912
2.4512	DCA_int_02 - words	younger	2.9012
2.5912	DCA_int_02 - phones	AH1	2.7012
2.7012	DCA_int_02 - phones	NG	2.7712
2.7712	DCA_int_02 - phones	G	2.8212
2.8212	DCA_int_02 - phones	ER0	2.9012
2.9012	DCA_int_02 - phones	W	2.9612
2.9012	DCA_int_02 - words	what	3.0312
2.9612	DCA_int_02 - phones	AH1	3.0012
3.0012	DCA_int_02 - phones	T	3.0312
3.0312	DCA_int_02 - phones	sp	3.0812
3.0812	DCA_int_02 - phones	K	3.1612
3.0812	DCA_int_02 - words	kinds	3.4012
3.1612	DCA_int_02 - phones	AY1	3.2512
3.2512	DCA_int_02 - phones	N	3.3112
3.3112	DCA_int_02 - phones	D	3.3512
3.3512	DCA_int_02 - phones	Z	3.4012
3.4012	DCA_int_02 - phones	AH0	3.4412
3.4012	DCA_int_02 - words	of	3.4712
3.4412	DCA_int_02 - phones	V	3.4712
3.4712	DCA_int_02 - phones	sp	3.5712
3.5712	DCA_int_02 - phones	G	3.6412
3.5712	DCA_int_02 - words	games	3.9712
3.6412	DCA_int_02 - phones	EY1	3.8512
3.8512	DCA_int_02 - phones	M	3.9112
3.9112	DCA_int_02 - phones	Z	3.9712
3.9712	DCA_int_02 - phones	sp	4.0312
4.0312	DCA_int_02 - phones	D	4.0612
4.0312	DCA_int_02 - words	did	4.1912
4.0612	DCA_int_02 - phones	IH0	4.1312
4.1312	DCA_int_02 - phones	D	4.1912
4.1912	DCA_int_02 - phones	Y	4.2312
4.1912	DCA_int_02 - words	you	4.3112
4.2312	DCA_int_02 - phones	UW1	4.3112
4.3112	DCA_int_02 - phones	sp	4.3612
4.3612	DCA_int_02 - phones	P	4.4412
4.3612	DCA_int_02 - words	play	4.5412
4.4412	DCA_int_02 - phones	L	4.5112
4.5112	DCA_int_02 - phones	EY1	4.5412
4.5412	DCA_int_02 - phones	sp	4.6812
4.6812	DCA_int_02 - phones	ER0	4.7612
4.6812	DCA_int_02 - words	around	4.9712
4.7612	DCA_int_02 - phones	AW1	4.8212
4.8212	DCA_int_02 - phones	N	4.9412
4.9412	DCA_int_02 - phones	D	4.9712
4.9712	DCA_int_02 - phones	DH	5.0012
4.9712	DCA_int_02 - words	the	5.0312
5.0012	DCA_int_02 - phones	AH0	5.0312
5.0312	DCA_int_02 - phones	sp	5.0612
5.0612	DCA_int_02 - phones	N	5.1712
5.0612	DCA_int_02 - words	neighborhood	5.4912
5.1712	DCA_int_02 - phones	EY1	5.2012
5.2012	DCA_int_02 - phones	B	5.2312
5.2312	DCA_int_02 - phones	ER0	5.2612
5.2612	DCA_int_02 - phones	HH	5.4212
5.4212	DCA_int_02 - phones	UH2	5.4512
5.4512	DCA_int_02 - phones	D	5.4912
5.4912	DCA_int_02 - phones	sp	9.7973
5.6734	DCA_se3_ag1_f_05 - phones	W	5.7734
5.6734	DCA_se3_ag1_f_05 - words	well	6.1734
5.7734	DCA_se3_ag1_f_05 - phones	EH1	5.8934
5.8934	DCA_se3_ag1_f_05 - phones	L	6.1734
6.1734	DCA_se3_ag1_f_05 - phones	sp	6.2034
6.2034	DCA_se3_ag1_f_05 - phones	AH1	6.2634
6.2034	DCA_se3_ag1_f_05 - words	um	6.5934
6.2634	DCA_se3_ag1_f_05 - phones	M	6.5934
6.8860	DCA_se3_ag1_f_05 - phones	Y	6.9560
6.8860	DCA_se3_ag1_f_05 - words	used	7.0460
6.9560	DCA_se3_ag1_f_05 - phones	UW1	6.9860
6.9860	DCA_se3_ag1_f_05 - phones	Z	7.0160
7.0160	DCA_se3_ag1_f_05 - phones	D	7.0460
7.0460	DCA_se3_ag1_f_05 - phones	T	7.0760
7.0460	DCA_se3_ag1_f_05 - words	to	7.1060
7.0760	DCA_se3_ag1_f_05 - phones	AH0	7.1060
7.1060	DCA_se3_ag1_f_05 - phones	P	7.1360
7.1060	DCA_se3_ag1_f_05 - words	play	7.2660
7.1360	DCA_se3_ag1_f_05 - phones	L	7.1960
7.1960	DCA_se3_ag1_f_05 - phones	EY1	7.2660
7.2660	DCA_se3_ag1_f_05 - phones	HH	7.3460
7.2660	DCA_se3_ag1_f_05 - words	hide	7.4860
7.3460	DCA_se3_ag1_f_05 - phones	AY1	7.4560
7.4560	DCA_se3_ag1_f_05 - phones	D	7.4860
7.4860	DCA_se3_ag1_f_05 - phones	AH0	7.5160
7.4860	DCA_se3_ag1_f_05 - words	and	7.5460
7.5160	DCA_se3_ag1_f_05 - phones	N	7.5460
7.5460	DCA_se3_ag1_f_05 - phones	G	7.5760
7.5460	DCA_se3_ag1_f_05 - words	go	7.6560
7.5760	DCA_se3_ag1_f_05 - phones	OW1	7.6560
7.6560	DCA_se3_ag1_f_05 - phones	S	7.7860
7.6560	DCA_se3_ag1_f_05 - words	seek	7.9660
7.7860	DCA_se3_ag1_f_05 - phones	IY1	7.8360
7.8360	DCA_se3_ag1_f_05 - phones	K	7.9660
7.9660	DCA_se3_ag1_f_05 - phones	AO1	8.0960
7.9660	DCA_se3_ag1_f_05 - words	all	8.1360
8.0960	DCA_se3_ag1_f_05 - phones	L	8.1360
8.1360	DCA_se3_ag1_f_05 - phones	DH	8.1660
8.1360	DCA_se3_ag1_f_05 - words	the	8.2360
8.1660	DCA_se3_ag1_f_05 - phones	AH0	8.2360
8.2360	DCA_se3_ag1_f_05 - phones	T	8.3560
8.2360	DCA_se3_ag1_f_05 - words	time	8.7160
8.3560	DCA_se3_ag1_f_05 - phones	AY1	8.4060
8.4060	DCA_se3_ag1_f_05 - phones	M	8.7160
8.7160	DCA_se3_ag1_f_05 - phones	sp	8.7460
8.7460	DCA_se3_ag1_f_05 - phones	AH0	8.7760
8.7460	DCA_se3_ag1_f_05 - words	and	8.9860
8.7760	DCA_se3_ag1_f_05 - phones	N	8.9860
9.0453	DCA_se3_ag1_f_05 - phones	Y	9.0953
9.0453	DCA_se3_ag1_f_05 - words	you	9.1453
9.0953	DCA_se3_ag1_f_05 - phones	UW1	9.1453
9.1453	DCA_se3_ag1_f_05 - phones	N	9.1853
9.1453	DCA_se3_ag1_f_05 - words	know	9.3753
9.1853	DCA_se3_ag1_f_05 - phones	OW1	9.3753
9.3753	DCA_se3_ag1_f_05 - phones	sp	9.8613
9.7973	DCA_int_02 - phones	AH1	9.8673
9.7973	DCA_int_02 - words	uh-huh	10.1473
9.8613	DCA_se3_ag1_f_05 - phones	G	9.9313
9.8613	DCA_se3_ag1_f_05 - words	get	10.0013
9.8673	DCA_int_02 - phones	HH	9.9473
9.9313	DCA_se3_ag1_f_05 - phones	EH1	9.9613
9.9473	DCA_int_02 - phones	AH1	10.1473
9.9613	DCA_se3_ag1_f_05 - phones	T	10.0013
10.0013	DCA_se3_ag1_f_05 - phones	AO1	10.1013
10.0013	DCA_se3_ag1_f_05 - words	all	10.1613
10.1013	DCA_se3_ag1_f_05 - phones	L	10.1613
10.1613	DCA_se3_ag1_f_05 - phones	AH0	10.2113
10.1613	DCA_se3_ag1_f_05 - words	a	10.2113
10.2113	DCA_se3_ag1_f_05 - phones	B	10.2813
10.2113	DCA_se3_ag1_f_05 - words	bunch	10.5613
10.2813	DCA_se3_ag1_f_05 - phones	AH1	10.3413
10.3413	DCA_se3_ag1_f_05 - phones	N	10.4213
10.4213	DCA_se3_ag1_f_05 - phones	CH	10.5613
10.5613	DCA_se3_ag1_f_05 - phones	AH0	10.5913
10.5613	DCA_se3_ag1_f_05 - words	of	10.6213
10.5913	DCA_se3_ag1_f_05 - phones	V	10.6213
10.6213	DCA_se3_ag1_f_05 - phones	K	10.7513
10.6213	DCA_se3_ag1_f_05 - words	kids	10.9213
10.7513	DCA_se3_ag1_f_05 - phones	IH1	10.8213
10.8213	DCA_se3_ag1_f_05 - phones	D	10.8913
10.8913	DCA_se3_ag1_f_05 - phones	Z	10.9213
10.9213	DCA_se3_ag1_f_05 - phones	sp	10.9513
10.9513	DCA_se3_ag1_f_05 - phones	T	11.0013
10.9513	DCA_se3_ag1_f_05 - words	together	11.3013
11.0013	DCA_se3_ag1_f_05 - phones	AH0	11.0313
11.0313	DCA_se3_ag1_f_05 - phones	G	11.1113
11.1113	DCA_se3_ag1_f_05 - phones	EH1	11.2413
11.2413	DCA_se3_ag1_f_05 - phones	DH	11.2713
11.2713	DCA_se3_ag1_f_05 - phones	ER0	11.3013
11.3013	DCA_se3_ag1_f_05 - phones	sp	11.3313
11.3313	DCA_se3_ag1_f_05 - phones	AH0	11.4113
11.3313	DCA_se3_ag1_f_05 - words	and	11.6613
11.4113	DCA_se3_ag1_f_05 - phones	N	11.6613
11.6613	DCA_se3_ag1_f_05 - phones	W	11.7013
11.6613	DCA_se3_ag1_f_05 - words	we	11.8013
11.7013	DCA_se3_ag1_f_05 - phones	IY1	11.8013
11.8013	DCA_se3_ag1_f_05 - phones	sp	12.8057
12.8057	DCA_se3_ag1_f_05 - phones	G	12.8557
12.8057	DCA_se3_ag1_f_05 - words	go	13.0457
12.8557	DCA_se3_ag1_f_05 - phones	OW1	13.0457
13.0457	DCA_se3_ag1_f_05 - phones	IH1	13.2057
13.0457	DCA_se3_ag1_f_05 - words	in	13.3557
13.2057	DCA_se3_ag1_f_05 - phones	N	13.3557
13.3557	DCA_se3_ag1_f_05 - phones	sp	13.7282
13.7282	DCA_se3_ag1_f_05 - phones	TH	13.7782
13.7282	DCA_se3_ag1_f_05 - words	through	13.8482
13.7782	DCA_se3_ag1_f_05 - phones	R	13.8082
13.8082	DCA_se3_ag1_f_05 - phones	UW1	13.8482
13.8482	DCA_se3_ag1_f_05 - phones	sp	13.8782
13.8782	DCA_se3_ag1_f_05 - phones	AH0	13.9082
13.8782	DCA_se3_ag1_f_05 - words	apartment	14.2982
13.9082	DCA_se3_ag1_f_05 - phones	P	14.0382
14.0382	DCA_se3_ag1_f_05 - phones	AA1	14.0882
14.0882	DCA_se3_ag1_f_05 - phones	R	14.1482
14.1482	DCA_se3_ag1_f_05 - phones	T	14.1782
14.1782	DCA_se3_ag1_f_05 - phones	M	14.2082
14.2082	DCA_se3_ag1_f_05 - phones	AH0	14.2382
14.2382	DCA_se3_ag1_f_05 - phones	N	14.2682
14.2682	DCA_se3_ag1_f_05 - phones	T	14.2982
14.2982	DCA_se3_ag1_f_05 - phones	B	14.3282
14.2982	DCA_se3_ag1_f_05 - words	buildings	14.7282
14.3282	DCA_se3_ag1_f_05 - phones	IH1	14.4282
14.4282	DCA_se3_ag1_f_05 - phones	L	14.4982
14.4982	DCA_se3_ag1_f_05 - phones	D	14.5382
14.5382	DCA_se3_ag1_f_05 - phones	IH0	14.5782
14.5782	DCA_se3_ag1_f_05 - phones	NG	14.6882
14.6882	DCA_se3_ag1_f_05 - phones	Z	14.7282
14.7282	DCA_se3_ag1_f_05 - phones	AH0	14.7682
14.7282	DCA_se3_ag1_f_05 - words	and	14.8482
14.7682	DCA_se3_ag1_f_05 - phones	N	14.8482
14.8482	DCA_se3_ag1_f_05 - phones	EH1	14.9082
14.8482	DCA_se3_ag1_f_05 - words	everything	15.2482
14.9082	DCA_se3_ag1_f_05 - phones	V	14.9382
14.9382	DCA_se3_ag1_f_05 - phones	R	14.9682
14.9682	DCA_se3_ag1_f_05 - phones	IY0	15.0082
15.0082	DCA_se3_ag1_f_05 - phones	TH	15.0682
15.0682	DCA_se3_ag1_f_05 - phones	IH2	15.1682
15.1682	DCA_se3_ag1_f_05 - phones	NG	15.2482
15.2482	DCA_se3_ag1_f_05 - phones	AH0	15.2782
15.2482	DCA_se3_ag1_f_05 - words	and	15.3082
15.2782	DCA_se3_ag1_f_05 - phones	N	15.3082
15.3082	DCA_se3_ag1_f_05 - phones	sp	15.3682
15.3682	DCA_se3_ag1_f_05 - phones	P	15.4782
15.3682	DCA_se3_ag1_f_05 - words	play	15.8582
15.4782	DCA_se3_ag1_f_05 - phones	L	15.5482
15.5482	DCA_se3_ag1_f_05 - phones	EY1	15.8582
15.8582	DCA_se3_ag1_f_05 - phones	sp	16.2741
16.2741	DCA_se3_ag1_f_05 - words	<unk>	16.3941
16.2741	DCA_se3_ag1_f_05 - phones	spn	16.3941
16.9178	DCA_se3_ag1_f_05 - phones	AH0	17.0378
16.9178	DCA_se3_ag1_f_05 - words	and	17.0878
17.0378	DCA_se3_ag1_f_05 - phones	N	17.0878
17.0878	DCA_se3_ag1_f_05 - phones	W	17.1178
17.0878	DCA_se3_ag1_f_05 - words	we	17.1478
17.1178	DCA_se3_ag1_f_05 - phones	IY1	17.1478
17.1478	DCA_se3_ag1_f_05 - phones	P	17.2478
17.1478	DCA_se3_ag1_f_05 - words	played	17.4178
17.2478	DCA_se3_ag1_f_05 - phones	L	17.2978
17.2978	DCA_se3_ag1_f_05 - phones	EY1	17.3578
17.3578	DCA_se3_ag1_f_05 - phones	D	17.4178
17.4178	DCA_se3_ag1_f_05 - phones	R	17.4778
17.4178	DCA_se3_ag1_f_05 - words	rope	17.6978
17.4778	DCA_se3_ag1_f_05 - phones	OW1	17.5878
17.5878	DCA_se3_ag1_f_05 - phones	P	17.6978
17.6978	DCA_se3_ag1_f_05 - phones	AO1	17.8478
17.6978	DCA_se3_ag1_f_05 - words	all	17.8878
17.8478	DCA_se3_ag1_f_05 - phones	L	17.8878
17.8878	DCA_se3_ag1_f_05 - phones	DH	17.9378
17.8878	DCA_se3_ag1_f_05 - words	the	17.9878
17.9378	DCA_se3_ag1_f_05 - phones	AH0	17.9878
17.9878	DCA_se3_ag1_f_05 - phones	T	18.1178
17.9878	DCA_se3_ag1_f_05 - words	time	18.4678
18.1178	DCA_se3_ag1_f_05 - phones	AY1	18.3178
18.3178	DCA_se3_ag1_f_05 - phones	M	18.4678
18.7506	DCA_int_02 - phones	HH	18.8506
18.7506	DCA_int_02 - words	how	18.9106
18.8506	DCA_int_02 - phones	AW1	18.9106
18.9106	DCA_int_02 - phones	D	18.9806
18.9106	DCA_int_02 - words	d	18.9806
18.9806	DCA_int_02 - phones	sp	19.0106
19.0106	DCA_int_02 - phones	Y	19.0406
19.0106	DCA_int_02 - words	you	19.0706
19.0406	DCA_int_02 - phones	UW1	19.0706
19.0706	DCA_int_02 - phones	sp	19.1006
19.1006	DCA_int_02 - phones	P	19.1506
19.1006	DCA_int_02 - words	play	19.3506
19.1506	DCA_int_02 - phones	L	19.2006
19.2006	DCA_int_02 - phones	EY1	19.3506
19.3506	DCA_int_02 - phones	DH	19.3806
19.3506	DCA_int_02 - words	that	19.6206
19.3806	DCA_int_02 - phones	AH0	19.5206
19.5206	DCA_int_02 - phones	T	19.6206
19.9702	DCA_se3_ag1_f_05 - phones	sil	20.0002
20.0002	DCA_se3_ag1_f_05 - phones	W	20.0402
20.0002	DCA_se3_ag1_f_05 - words	well	20.1302
20.0402	DCA_se3_ag1_f_05 - phones	EH1	20.0802
20.0802	DCA_se3_ag1_f_05 - phones	L	20.1302
20.1302	DCA_se3_ag1_f_05 - phones	IH0	20.1602
20.1302	DCA_se3_ag1_f_05 - words	it	20.2302
20.1602	DCA_se3_ag1_f_05 - phones	T	20.2302
20.2302	DCA_se3_ag1_f_05 - phones	W	20.2602
20.2302	DCA_se3_ag1_f_05 - words	was	20.3502
20.2602	DCA_se3_ag1_f_05 - phones	AH0	20.3002
20.3002	DCA_se3_ag1_f_05 - phones	Z	20.3502
20.3502	DCA_se3_ag1_f_05 - phones	sp	20.3802
20.8186	DCA_se3_ag1_f_05 - phones	IH1	20.8986
20.8186	DCA_se3_ag1_f_05 - words	it	20.9386
20.8986	DCA_se3_ag1_f_05 - phones	T	20.9386
20.9386	DCA_se3_ag1_f_05 - phones	HH	21.0286
20.9386	DCA_se3_ag1_f_05 - words	had	21.1286
21.0286	DCA_se3_ag1_f_05 - phones	AE1	21.0786
21.0786	DCA_se3_ag1_f_05 - phones	D	21.1286
21.1286	DCA_se3_ag1_f_05 - phones	T	21.1686
21.1286	DCA_se3_ag1_f_05 - words	to	21.1986
21.1686	DCA_se3_ag1_f_05 - phones	AH0	21.1986
21.1986	DCA_se3_ag1_f_05 - phones	D	21.2486
21.1986	DCA_se3_ag1_f_05 - words	do	21.3086
21.2486	DCA_se3_ag1_f_05 - phones	UW1	21.3086
21.3086	DCA_se3_ag1_f_05 - phones	W	21.3686
21.3086	DCA_se3_ag1_f_05 - words	with	21.5286
21.3686	DCA_se3_ag1_f_05 - phones	IH0	21.4186
21.4186	DCA_se3_ag1_f_05 - phones	TH	21.5286
21.5286	DCA_se3_ag1_f_05 - phones	sp	21.5586
21.5586	DCA_se3_ag1_f_05 - phones	T	21.6786
21.5586	DCA_se3_ag1_f_05 - words	two	21.7586
21.6786	DCA_se3_ag1_f_05 - phones	UW1	21.7586
21.7586	DCA_se3_ag1_f_05 - phones	R	21.8586
21.7586	DCA_se3_ag1_f_05 - words	ropes	22.4886
21.8586	DCA_se3_ag1_f_05 - phones	OW1	22.0086
22.0086	DCA_se3_ag1_f_05 - phones	P	22.1486
22.1486	DCA_se3_ag1_f_05 - phones	S	22.4886
22.4274	DCA_int_02 - phones	sil	22.5474
22.4886	DCA_se3_ag1_f_05 - phones	sp	22.5186
22.5186	DCA_se3_ag1_f_05 - phones	Y	22.5486
22.5186	DCA_se3_ag1_f_05 - words	you	22.5786
22.5474	DCA_int_02 - words	mm	22.7974
22.5474	DCA_int_02 - phones	M	22.7974
22.5486	DCA_se3_ag1_f_05 - phones	UW1	22.5786
22.5786	DCA_se3_ag1_f_05 - phones	N	22.6386
22.5786	DCA_se3_ag1_f_05 - words	know	22.7586
22.6386	DCA_se3_ag1_f_05 - phones	OW1	22.7586
22.7586	DCA_se3_ag1_f_05 - phones	DH	22.8186
22.7586	DCA_se3_ag1_f_05 - words	that	22.9086
22.8186	DCA_se3_ag1_f_05 - phones	AH0	22.8586
22.8586	DCA_se3_ag1_f_05 - phones	T	22.9086
22.9086	DCA_se3_ag1_f_05 - phones	W	22.9586
22.9086	DCA_se3_ag1_f_05 - words	we	23.0186
22.9586	DCA_se3_ag1_f_05 - phones	IY1	23.0186
23.0186	DCA_se3_ag1_f_05 - phones	K	23.1586
23.0186	DCA_se3_ag1_f_05 - words	called	23.3286
23.1586	DCA_se3_ag1_f_05 - phones	AO1	23.2386
23.2386	DCA_se3_ag1_f_05 - phones	L	23.2986
23.2986	DCA_se3_ag1_f_05 - phones	D	23.3286
23.3286	DCA_se3_ag1_f_05 - phones	D	23.3986
23.3286	DCA_se3_ag1_f_05 - words	double	23.5786
23.3986	DCA_se3_ag1_f_05 - phones	AH1	23.4486
23.4486	DCA_se3_ag1_f_05 - phones	B	23.5186
23.5186	DCA_se3_ag1_f_05 - phones	AH0	23.5486
23.5486	DCA_se3_ag1_f_05 - phones	L	23.5786
23.5786	DCA_se3_ag1_f_05 - phones	D	23.6286
23.5786	DCA_se3_ag1_f_05 - words	dutch	23.9886
23.6286	DCA_se3_ag1_f_05 - phones	AH1	23.7386
23.7386	DCA_se3_ag1_f_05 - phones	CH	23.9886
24.3463	DCA_se3_ag1_f_05 - phones	AH0	24.4363
24.3463	DCA_se3_ag1_f_05 - words	and	24.5963
24.4363	DCA_se3_ag1_f_05 - phones	N	24.5963
24.5963	DCA_se3_ag1_f_05 - phones	sp	24.6263
24.6263	DCA_se3_ag1_f_05 - phones	DH	24.6563
24.6263	DCA_se3_ag1_f_05 - words	then	24.7463
24.6563	DCA_se3_ag1_f_05 - phones	EH1	24.6863
24.6863	DCA_se3_ag1_f_05 - phones	N	24.7463
24.7463	DCA_se3_ag1_f_05 - phones	Y	24.7963
24.7463	DCA_se3_ag1_f_05 - words	you	24.8363
24.7963	DCA_se3_ag1_f_05 - phones	UW1	24.8363
24.8363	DCA_se3_ag1_f_05 - phones	N	24.8863
24.8363	DCA_se3_ag1_f_05 - words	know	25.0763
24.8863	DCA_se3_ag1_f_05 - phones	OW1	25.0763
25.0763	DCA_se3_ag1_f_05 - phones	sp	25.1463
26.0711	DCA_se3_ag1_f_05 - phones	W	26.1611
26.0711	DCA_se3_ag1_f_05 - words	we	26.1911
26.1611	DCA_se3_ag1_f_05 - phones	IY1	26.1911
26.1911	DCA_se3_ag1_f_05 - phones	D	26.2311
26.1911	DCA_se3_ag1_f_05 - words	d	26.2311
26.2311	DCA_se3_ag1_f_05 - phones	sp	26.2811
26.2811	DCA_se3_ag1_f_05 - phones	S	26.3311
26.2811	DCA_se3_ag1_f_05 - words	say	26.5311
26.3311	DCA_se3_ag1_f_05 - phones	EY1	26.5311
26.5311	DCA_se3_ag1_f_05 - phones	sp	26.5811
26.5811	DCA_se3_ag1_f_05 - phones	D	26.6511
26.5811	DCA_se3_ag1_f_05 - words	d	26.7711
26.6511	DCA_se3_ag1_f_05 - phones	IY1	26.7711
26.7711	DCA_se3_ag1_f_05 - words	i	27.0411
26.7711	DCA_se3_ag1_f_05 - phones	AY1	27.0411
27.0411	DCA_se3_ag1_f_05 - phones	EH1	27.1111
27.0411	DCA_se3_ag1_f_05 - words	s	27.2411
27.1111	DCA_se3_ag1_f_05 - phones	S	27.2411
27.2411	DCA_se3_ag1_f_05 - phones	EY1	27.3411
27.2411	DCA_se3_ag1_f_05 - words	h	27.4811
27.3411	DCA_se3_ag1_f_05 - phones	CH	27.4811
27.4811	DCA_se3_ag1_f_05 - phones	D	27.5211
27.4811	DCA_se3_ag1_f_05 - words	dish	27.8811
27.5211	DCA_se3_ag1_f_05 - phones	IH1	27.6311
27.6311	DCA_se3_ag1_f_05 - phones	SH	27.8811
27.8811	DCA_se3_ag1_f_05 - phones	sp	27.9811
27.9811	DCA_se3_ag1_f_05 - phones	AE1	28.0111
27.9811	DCA_se3_ag1_f_05 - words	and	28.1911
28.0111	DCA_se3_ag1_f_05 - phones	N	28.1911
28.2625	DCA_se3_ag1_f_05 - phones	T	28.3825
28.2625	DCA_se3_ag1_f_05 - words	terms	28.6825
28.3825	DCA_se3_ag1_f_05 - phones	ER1	28.5425
28.5425	DCA_se3_ag1_f_05 - phones	M	28.5925
28.5925	DCA_se3_ag1_f_05 - phones	Z	28.6825
28.6825	DCA_se3_ag1_f_05 - phones	W	28.7225
28.6825	DCA_se3_ag1_f_05 - words	which	28.9425
28.7225	DCA_se3_ag1_f_05 - phones	IH1	28.8625
28.8625	DCA_se3_ag1_f_05 - phones	CH	28.9425
28.9425	DCA_se3_ag1_f_05 - phones	sp	29.1325
29.1325	DCA_se3_ag1_f_05 - phones	W	29.1625
29.1325	DCA_se3_ag1_f_05 - words	we	29.1925
29.1625	DCA_se3_ag1_f_05 - phones	IY1	29.1925
29.1925	DCA_se3_ag1_f_05 - phones	Y	29.2225
29.1925	DCA_se3_ag1_f_05 - words	used	29.3725
29.2225	DCA_se3_ag1_f_05 - phones	UW1	29.2725
29.2725	DCA_se3_ag1_f_05 - phones	Z	29.3425
29.3425	DCA_se3_ag1_f_05 - phones	D	29.3725
29.8269	DCA_se3_ag1_f_05 - phones	AH0	29.8969
29.8269	DCA_se3_ag1_f_05 - words	and	29.9269
29.8969	DCA_se3_ag1_f_05 - phones	N	29.9269
29.9269	DCA_se3_ag1_f_05 - phones	DH	29.9669
29.9269	DCA_se3_ag1_f_05 - words	then	30.0769
29.9669	DCA_se3_ag1_f_05 - phones	EH1	30.0069
30.0069	DCA_se3_ag1_f_05 - phones	N	30.0769
30.0769	DCA_se3_ag1_f_05 - phones	W	30.1269
30.0769	DCA_se3_ag1_f_05 - words	we	30.2569
30.1269	DCA_se3_ag1_f_05 - phones	IY1	30.2569
30.2569	DCA_se3_ag1_f_05 - words	d	30.3169
30.2569	DCA_se3_ag1_f_05 - phones	D	30.3169
30.3169	DCA_se3_ag1_f_05 - phones	sp	31.1225
31.1225	DCA_se3_ag1_f_05 - phones	Y	31.1825
31.1225	DCA_se3_ag1_f_05 - words	use	31.4525
31.1825	DCA_se3_ag1_f_05 - phones	UW1	31.3125
31.3125	DCA_se3_ag1_f_05 - phones	S	31.4525
31.4525	DCA_se3_ag1_f_05 - phones	AH1	31.5825
31.4525	DCA_se3_ag1_f_05 - words	um	31.6825
31.5825	DCA_se3_ag1_f_05 - phones	M	31.6825
31.6825	DCA_se3_ag1_f_05 - phones	sp	31.7325
31.9069	DCA_se3_ag1_f_05 - phones	HH	31.9569
31.9069	DCA_se3_ag1_f_05 - words	one	32.1669
31.9569	DCA_se3_ag1_f_05 - phones	W	32.0169
32.0169	DCA_se3_ag1_f_05 - phones	AH1	32.0869
32.0869	DCA_se3_ag1_f_05 - phones	N	32.1669
32.1669	DCA_se3_ag1_f_05 - phones	T	32.2669
32.1669	DCA_se3_ag1_f_05 - words	two	32.3569
32.2669	DCA_se3_ag1_f_05 - phones	UW1	32.3569
32.3569	DCA_se3_ag1_f_05 - phones	TH	32.4769
32.3569	DCA_se3_ag1_f_05 - words	threes	32.9469
32.4769	DCA_se3_ag1_f_05 - phones	R	32.5369
32.5369	DCA_se3_ag1_f_05 - phones	IY1	32.6869
32.6869	DCA_se3_ag1_f_05 - phones	Z	32.9469
33.0354	DCA_se3_ag1_f_05 - phones	sil	33.0854
33.0854	DCA_se3_ag1_f_05 - phones	B	33.2154
33.0854	DCA_se3_ag1_f_05 - words	beating	33.6354
33.2154	DCA_se3_ag1_f_05 - phones	IY1	33.3654
33.3654	DCA_se3_ag1_f_05 - phones	T	33.4054
33.4054	DCA_se3_ag1_f_05 - phones	IH0	33.5154
33.5154	DCA_se3_ag1_f_05 - phones	NG	33.6354
33.6354	DCA_se3_ag1_f_05 - phones	AO1	33.8054
33.6354	DCA_se3_ag1_f_05 - words	or	33.8754
33.8054	DCA_se3_ag1_f_05 - phones	R	33.8754
33.8754	DCA_se3_ag1_f_05 - phones	sp	34.3699
34.1439	DCA_int_02 - phones	sil	34.2439
34.2439	DCA_int_02 - phones	M	34.3039
34.2439	DCA_int_02 - words	mm-hm	34.7639
34.3039	DCA_int_02 - phones	HH	34.4539
34.3699	DCA_se3_ag1_f_05 - phones	AE1	34.5399
34.3699	DCA_se3_ag1_f_05 - words	adding	34.6899
34.4539	DCA_int_02 - phones	M	34.7639
34.5399	DCA_se3_ag1_f_05 - phones	D	34.5699
34.5699	DCA_se3_ag1_f_05 - phones	IH0	34.6199
34.6199	DCA_se3_ag1_f_05 - phones	NG	34.6899
34.6899	DCA_se3_ag1_f_05 - phones	AO1	34.8899
34.6899	DCA_se3_ag1_f_05 - words	on	34.9399
34.8899	DCA_se3_ag1_f_05 - phones	N	34.9399
34.9399	DCA_se3_ag1_f_05 - words	or	35.0199
34.9399	DCA_se3_ag1_f_05 - phones	ER0	35.0199
35.0199	DCA_se3_ag1_f_05 - phones	sp	35.0499
35.0499	DCA_se3_ag1_f_05 - phones	S	35.1599
35.0499	DCA_se3_ag1_f_05 - words	something	35.3099
35.1599	DCA_se3_ag1_f_05 - phones	AH1	35.1899
35.1899	DCA_se3_ag1_f_05 - phones	M	35.2199
35.2199	DCA_se3_ag1_f_05 - phones	TH	35.2499
35.2499	DCA_se3_ag1_f_05 - phones	IH0	35.2799
35.2799	DCA_se3_ag1_f_05 - phones	NG	35.3099
35.3099	DCA_se3_ag1_f_05 - phones	L	35.3599
35.3099	DCA_se3_ag1_f_05 - words	like	35.4899
35.3599	DCA_se3_ag1_f_05 - phones	AY1	35.4299
35.4299	DCA_se3_ag1_f_05 - phones	K	35.4899
35.4899	DCA_se3_ag1_f_05 - phones	DH	35.5399
35.4899	DCA_se3_ag1_f_05 - words	that	35.6899
35.5399	DCA_se3_ag1_f_05 - phones	AH0	35.6399
35.6399	DCA_se3_ag1_f_05 - phones	T	35.6899
35.6899	DCA_se3_ag1_f_05 - phones	sp	35.7699
36.6321	DCA_int_02 - phones	sil	36.6921
36.6921	DCA_int_02 - phones	G	36.7421
36.6921	DCA_int_02 - words	good	36.8821
36.7421	DCA_int_02 - phones	UH1	36.8021
36.8021	DCA_int_02 - phones	D	36.8821
36.8821	DCA_int_02 - phones	HH	36.9521
36.8821	DCA_int_02 - words	how	36.9821
36.9521	DCA_int_02 - phones	AW1	36.9821
36.9821	DCA_int_02 - phones	sp	37.0421
37.0421	DCA_int_02 - phones	AH0	37.0721
37.0421	DCA_int_02 - words	about	37.2621
37.0721	DCA_int_02 - phones	B	37.1021
37.1021	DCA_int_02 - phones	AW1	37.2321
37.2321	DCA_int_02 - phones	T	37.2621
37.2621	DCA_int_02 - phones	W	37.3121
37.2621	DCA_int_02 - words	when	37.4221
37.3121	DCA_int_02 - phones	IH1	37.3721
37.3721	DCA_int_02 - phones	N	37.4221
37.4221	DCA_int_02 - phones	Y	37.4921
37.4221	DCA_int_02 - words	you	37.5721
37.4921	DCA_int_02 - phones	UW1	37.5721
37.5721	DCA_int_02 - phones	P	37.6721
37.5721	DCA_int_02 - words	played	38.0421
37.6721	DCA_int_02 - phones	L	37.7521
37.7521	DCA_int_02 - phones	EY1	37.8721
37.8721	DCA_int_02 - phones	D	38.0421
38.0421	DCA_int_02 - phones	AH1	38.2721
38.0421	DCA_int_02 - words	uh	38.2721
38.2721	DCA_int_02 - phones	sp	38.3021
38.3021	DCA_int_02 - phones	HH	38.3821
38.3021	DCA_int_02 - words	hide	38.4721
38.3821	DCA_int_02 - phones	AY1	38.4421
38.4421	DCA_int_02 - phones	D	38.4721
38.4721	DCA_int_02 - phones	AE1	38.5021
38.4721	DCA_int_02 - words	and	38.5721
38.5021	DCA_int_02 - phones	N	38.5721
38.5721	DCA_int_02 - phones	sp	38.6021
38.6021	DCA_int_02 - phones	G	38.6321
38.6021	DCA_int_02 - words	go	38.7121
38.6321	DCA_int_02 - phones	OW1	38.7121
38.7121	DCA_int_02 - phones	S	38.9121
38.7121	DCA_int_02 - words	seek	39.0521
38.9121	DCA_int_02 - phones	IY1	39.0221
39.0221	DCA_int_02 - phones	K	39.0521
39.0521	DCA_int_02 - phones	sp	39.0821
39.0821	DCA_int_02 - phones	HH	39.1321
39.0821	DCA_int_02 - words	how	39.2021
39.1321	DCA_int_02 - phones	AW1	39.2021
39.2021	DCA_int_02 - phones	D	39.2921
39.2021	DCA_int_02 - words	did	39.4021
39.2921	DCA_int_02 - phones	IH0	39.3521
39.3521	DCA_int_02 - phones	D	39.4021
39.4021	DCA_int_02 - phones	sp	39.4321
39.4321	DCA_int_02 - phones	Y	39.5021
39.4321	DCA_int_02 - words	you	39.5321
39.5021	DCA_int_02 - phones	UW1	39.5321
39.5321	DCA_int_02 - phones	D	39.5621
39.5321	DCA_int_02 - words	decide	40.0021
39.5621	DCA_int_02 - phones	IH2	39.6121
39.6121	DCA_int_02 - phones	S	39.7721
39.7721	DCA_int_02 - phones	AY1	39.9721
39.9721	DCA_int_02 - phones	D	40.0021
40.0021	DCA_int_02 - phones	HH	40.0321
40.0021	DCA_int_02 - words	who	40.1121
40.0321	DCA_int_02 - phones	UW1	40.1121
40.1121	DCA_int_02 - phones	W	40.1421
40.1121	DCA_int_02 - words	was	40.2721
40.1421	DCA_int_02 - phones	AH0	40.1821
40.1821	DCA_int_02 - phones	Z	40.2721
40.2721	DCA_int_02 - phones	G	40.3121
40.2721	DCA_int_02 - words	gonna	40.5321
40.3121	DCA_int_02 - phones	AH1	40.3821
40.3821	DCA_int_02 - phones	N	40.4321
40.4321	DCA_int_02 - phones	AH0	40.5321
40.5321	DCA_int_02 - phones	B	40.7521
40.5321	DCA_int_02 - words	be	40.8021
40.7521	DCA_int_02 - phones	IY0	40.8021
40.8021	DCA_int_02 - phones	IH1	40.8421
40.8021	DCA_int_02 - words	it	40.9621
40.8421	DCA_int_02 - phones	T	40.9621
40.9621	DCA_int_02 - phones	sp	52.0735
42.1037	DCA_se3_ag1_f_05 - phones	W	42.1737
42.1037	DCA_se3_ag1_f_05 - words	well	42.3137
42.1737	DCA_se3_ag1_f_05 - phones	EH1	42.2537
42.2537	DCA_se3_ag1_f_05 - phones	L	42.3137
42.3137	DCA_se3_ag1_f_05 - phones	W	42.3637
42.3137	DCA_se3_ag1_f_05 - words	we	42.4137
42.3637	DCA_se3_ag1_f_05 - phones	IY1	42.4137
42.4137	DCA_se3_ag1_f_05 - phones	AO1	42.5337
42.4137	DCA_se3_ag1_f_05 - words	all	42.5937
42.5337	DCA_se3_ag1_f_05 - phones	L	42.5937
42.5937	DCA_se3_ag1_f_05 - phones	P	42.6737
42.5937	DCA_se3_ag1_f_05 - words	put	42.7537
42.6737	DCA_se3_ag1_f_05 - phones	UH1	42.7037
42.7037	DCA_se3_ag1_f_05 - phones	T	42.7537
42.7537	DCA_se3_ag1_f_05 - phones	AW1	42.8037
42.7537	DCA_se3_ag1_f_05 - words	out	42.8537
42.8037	DCA_se3_ag1_f_05 - phones	T	42.8537
42.8537	DCA_se3_ag1_f_05 - phones	F	42.9737
42.8537	DCA_se3_ag1_f_05 - words	feet	43.1137
42.9737	DCA_se3_ag1_f_05 - phones	IY1	43.0837
43.0837	DCA_se3_ag1_f_05 - phones	T	43.1137
43.1137	DCA_se3_ag1_f_05 - phones	T	43.1637
43.1137	DCA_se3_ag1_f_05 - words	together	43.5237
43.1637	DCA_se3_ag1_f_05 - phones	AH0	43.2037
43.2037	DCA_se3_ag1_f_05 - phones	G	43.2937
43.2937	DCA_se3_ag1_f_05 - phones	EH1	43.4437
43.4437	DCA_se3_ag1_f_05 - phones	DH	43.4837
43.4837	DCA_se3_ag1_f_05 - phones	ER0	43.5237
43.5237	DCA_se3_ag1_f_05 - phones	AH0	43.5637
43.5237	DCA_se3_ag1_f_05 - words	and	43.6037
43.5637	DCA_se3_ag1_f_05 - phones	N	43.6037
43.6037	DCA_se3_ag1_f_05 - phones	DH	43.6437
43.6037	DCA_se3_ag1_f_05 - words	then	43.7437
43.6437	DCA_se3_ag1_f_05 - phones	EH1	43.6737
43.6737	DCA_se3_ag1_f_05 - phones	N	43.7437
43.7437	DCA_se3_ag1_f_05 - phones	W	43.8037
43.7437	DCA_se3_ag1_f_05 - words	we	43.8837
43.8037	DCA_se3_ag1_f_05 - phones	IY1	43.8837
43.8837	DCA_se3_ag1_f_05 - phones	sp	43.9737
44.4288	DCA_se3_ag1_f_05 - phones	S	44.5588
44.4288	DCA_se3_ag1_f_05 - words	sort	44.6588
44.5588	DCA_se3_ag1_f_05 - phones	AO1	44.5988
44.5988	DCA_se3_ag1_f_05 - phones	R	44.6288
44.6288	DCA_se3_ag1_f_05 - phones	T	44.6588
44.6588	DCA_se3_ag1_f_05 - phones	AH1	44.7688
44.6588	DCA_se3_ag1_f_05 - words	of	44.8188
44.7688	DCA_se3_ag1_f_05 - phones	V	44.8188
44.8188	DCA_se3_ag1_f_05 - phones	sp	45.0123
45.0123	DCA_se3_ag1_f_05 - phones	Y	45.0923
45.0123	DCA_se3_ag1_f_05 - words	used	45.2523
45.0923	DCA_se3_ag1_f_05 - phones	UW1	45.1923
45.1923	DCA_se3_ag1_f_05 - phones	Z	45.2223
45.2223	DCA_se3_ag1_f_05 - phones	D	45.2523
45.2523	DCA_se3_ag1_f_05 - phones	DH	45.2823
45.2523	DCA_se3_ag1_f_05 - words	this	45.4723
45.2823	DCA_se3_ag1_f_05 - phones	IH0	45.3523
45.3523	DCA_se3_ag1_f_05 - phones	S	45.4723
45.4723	DCA_se3_ag1_f_05 - phones	L	45.5423
45.4723	DCA_se3_ag1_f_05 - words	little	45.6823
45.5423	DCA_se3_ag1_f_05 - phones	IH1	45.5723
45.5723	DCA_se3_ag1_f_05 - phones	T	45.6023
45.6023	DCA_se3_ag1_f_05 - phones	AH0	45.6323
45.6323	DCA_se3_ag1_f_05 - phones	L	45.6823
45.6823	DCA_se3_ag1_f_05 - phones	sp	46.0646
46.0646	DCA_se3_ag1_f_05 - phones	R	46.1646
46.0646	DCA_se3_ag1_f_05 - words	rhyme	46.4846
46.1646	DCA_se3_ag1_f_05 - phones	AY1	46.4046
46.4046	DCA_se3_ag1_f_05 - phones	M	46.4846
46.4846	DCA_se3_ag1_f_05 - phones	AE1	46.5346
46.4846	DCA_se3_ag1_f_05 - words	and	46.6846
46.5346	DCA_se3_ag1_f_05 - phones	N	46.6846
46.6846	DCA_se3_ag1_f_05 - phones	EH1	46.8146
46.6846	DCA_se3_ag1_f_05 - words	everything	47.1446
46.8146	DCA_se3_ag1_f_05 - phones	V	46.8546
46.8546	DCA_se3_ag1_f_05 - phones	R	46.8846
46.8846	DCA_se3_ag1_f_05 - phones	IY0	46.9246
46.9246	DCA_se3_ag1_f_05 - phones	TH	46.9746
46.9746	DCA_se3_ag1_f_05 - phones	IH2	47.0346
47.0346	DCA_se3_ag1_f_05 - phones	NG	47.1446
47.1446	DCA_se3_ag1_f_05 - phones	DH	47.1746
47.1446	DCA_se3_ag1_f_05 - words	then	47.2346
47.1746	DCA_se3_ag1_f_05 - phones	EH1	47.2046
47.2046	DCA_se3_ag1_f_05 - phones	N	47.2346
47.2346	DCA_se3_ag1_f_05 - phones	W	47.2746
47.2346	DCA_se3_ag1_f_05 - words	we	47.3246
47.2746	DCA_se3_ag1_f_05 - phones	IY1	47.3246
47.3246	DCA_se3_ag1_f_05 - phones	G	47.4046
47.3246	DCA_se3_ag1_f_05 - words	go	47.5146
47.4046	DCA_se3_ag1_f_05 - phones	OW1	47.5146
47.5146	DCA_se3_ag1_f_05 - phones	ER0	47.6546
47.5146	DCA_se3_ag1_f_05 - words	around	48.1146
47.6546	DCA_se3_ag1_f_05 - phones	AW1	47.8446
47.8446	DCA_se3_ag1_f_05 - phones	N	47.9846
47.9846	DCA_se3_ag1_f_05 - phones	D	48.1146
48.3257	DCA_se3_ag1_f_05 - phones	HH	48.4157
48.3257	DCA_se3_ag1_f_05 - words	whoever	48.6557
48.4157	DCA_se3_ag1_f_05 - phones	UW0	48.4657
48.4657	DCA_se3_ag1_f_05 - phones	EH1	48.5057
48.5057	DCA_se3_ag1_f_05 - phones	V	48.5857
48.5857	DCA_se3_ag1_f_05 - phones	ER0	48.6557
48.6557	DCA_se3_ag1_f_05 - phones	L	48.7657
48.6557	DCA_se3_ag1_f_05 - words	last	49.0957
48.7657	DCA_se3_ag1_f_05 - phones	AE1	49.0257
49.0257	DCA_se3_ag1_f_05 - phones	S	49.0957
49.0957	DCA_se3_ag1_f_05 - phones	sp	49.1257
49.1257	DCA_se3_ag1_f_05 - phones	HH	49.2257
49.1257	DCA_se3_ag1_f_05 - words	has	49.4057
49.2257	DCA_se3_ag1_f_05 - phones	AE1	49.2657
49.2657	DCA_se3_ag1_f_05 - phones	Z	49.4057
49.4057	DCA_se3_ag1_f_05 - phones	T	49.4657
49.4057	DCA_se3_ag1_f_05 - words	to	49.5257
49.4657	DCA_se3_ag1_f_05 - phones	IH0	49.5257
49.5257	DCA_se3_ag1_f_05 - phones	sp	49.5957
49.7484	DCA_se3_ag1_f_05 - phones	B	49.8384
49.7484	DCA_se3_ag1_f_05 - words	be	50.0084
49.8384	DCA_se3_ag1_f_05 - phones	IY0	50.0084
50.0084	DCA_se3_ag1_f_05 - phones	IH0	50.0384
50.0084	DCA_se3_ag1_f_05 - words	it	50.1184
50.0384	DCA_se3_ag1_f_05 - phones	T	50.1184
50.3247	DCA_se3_ag1_f_05 - phones	sil	50.3947
50.3947	DCA_se3_ag1_f_05 - words	i	50.4747
50.3947	DCA_se3_ag1_f_05 - phones	AY1	50.4747
50.4747	DCA_se3_ag1_f_05 - phones	M	50.5147
50.4747	DCA_se3_ag1_f_05 - words	mean	50.6547
50.5147	DCA_se3_ag1_f_05 - phones	IY1	50.5547
50.5547	DCA_se3_ag1_f_05 - phones	N	50.6547
50.6547	DCA_se3_ag1_f_05 - phones	HH	50.6847
50.6547	DCA_se3_ag1_f_05 - words	has	50.7447
50.6847	DCA_se3_ag1_f_05 - phones	AH0	50.7147
50.7147	DCA_se3_ag1_f_05 - phones	Z	50.7447
50.7447	DCA_se3_ag1_f_05 - phones	sp	50.8547
50.8547	DCA_se3_ag1_f_05 - phones	T	50.9647
50.8547	DCA_se3_ag1_f_05 - words	to	50.9947
50.9647	DCA_se3_ag1_f_05 - phones	AH0	50.9947
50.9947	DCA_se3_ag1_f_05 - phones	sp	51.0947
51.3611	DCA_se3_ag1_f_05 - phones	Y	51.4111
51.3611	DCA_se3_ag1_f_05 - words	you	51.4411
51.4111	DCA_se3_ag1_f_05 - phones	UW1	51.4411
51.4411	DCA_se3_ag1_f_05 - phones	sp	51.4711
51.4711	DCA_se3_ag1_f_05 - phones	N	51.5211
51.4711	DCA_se3_ag1_f_05 - words	know	51.6011
51.5211	DCA_se3_ag1_f_05 - phones	OW1	51.6011
51.6011	DCA_se3_ag1_f_05 - phones	sp	58.8056
52.0735	DCA_int_02 - phones	M	52.2835
52.0735	DCA_int_02 - words	mm-hm	52.3735
52.2835	DCA_int_02 - phones	HH	52.3135
52.3135	DCA_int_02 - phones	M	52.3735
52.3735	DCA_int_02 - phones	sp	53.2811
53.2811	DCA_int_02 - words	uh	53.6011
53.2811	DCA_int_02 - phones	AH1	53.6011
53.6011	DCA_int_02 - phones	AA1	53.6311
53.6011	DCA_int_02 - words	are	53.6611
53.6311	DCA_int_02 - phones	R	53.6611
53.6611	DCA_int_02 - phones	DH	53.7111
53.6611	DCA_int_02 - words	there	53.8911
53.7111	DCA_int_02 - phones	EH1	53.8111
53.8111	DCA_int_02 - phones	R	53.8911
53.8911	DCA_int_02 - phones	EH1	53.9311
53.8911	DCA_int_02 - words	any	54.1911
53.9311	DCA_int_02 - phones	N	53.9711
53.9711	DCA_int_02 - phones	IY0	54.1911
54.1911	DCA_int_02 - words	uh	54.3411
54.1911	DCA_int_02 - phones	AH1	54.3411
54.3411	DCA_int_02 - phones	R	54.4711
54.3411	DCA_int_02 - words	rhymes	54.8011
54.4711	DCA_int_02 - phones	AY1	54.6411
54.6411	DCA_int_02 - phones	M	54.7211
54.7211	DCA_int_02 - phones	Z	54.8011
54.8011	DCA_int_02 - phones	Y	54.8411
54.8011	DCA_int_02 - words	you	54.8711
54.8411	DCA_int_02 - phones	UW1	54.8711
54.8711	DCA_int_02 - phones	sp	54.9011
54.9011	DCA_int_02 - phones	Y	54.9811
54.9011	DCA_int_02 - words	used	55.2511
54.9811	DCA_int_02 - phones	UW1	55.1811
55.1811	DCA_int_02 - phones	Z	55.2211
55.2211	DCA_int_02 - phones	D	55.2511
55.2511	DCA_int_02 - phones	sp	55.2811
55.2811	DCA_int_02 - phones	DH	55.3211
55.2811	DCA_int_02 - words	that	55.3811
55.3211	DCA_int_02 - phones	AH0	55.3511
55.3511	DCA_int_02 - phones	T	55.3811
55.3811	DCA_int_02 - phones	Y	55.4111
55.3811	DCA_int_02 - words	you	55.4411
55.4111	DCA_int_02 - phones	UW1	55.4411
55.4411	DCA_int_02 - phones	sp	55.4711
55.4711	DCA_int_02 - phones	K	55.5411
55.4711	DCA_int_02 - words	can	55.6211
55.5411	DCA_int_02 - phones	AH0	55.5911
55.5911	DCA_int_02 - phones	N	55.6211
55.6211	DCA_int_02 - phones	R	55.6511
55.6211	DCA_int_02 - words	remember	56.1311
55.6511	DCA_int_02 - phones	IY0	55.6811
55.6811	DCA_int_02 - phones	M	55.7511
55.7511	DCA_int_02 - phones	EH1	55.8111
55.8111	DCA_int_02 - phones	M	55.9111
55.9111	DCA_int_02 - phones	B	55.9711
55.9711	DCA_int_02 - phones	ER0	56.1311
56.4345	DCA_int_02 - phones	sil	56.4745
56.4745	DCA_int_02 - phones	L	56.5145
56.4745	DCA_int_02 - words	like	56.6445
56.5145	DCA_int_02 - phones	AY1	56.5545
56.5545	DCA_int_02 - phones	K	56.6445
56.6445	DCA_int_02 - phones	AY1	56.7645
56.6445	DCA_int_02 - words	i	56.7645
56.7645	DCA_int_02 - phones	Y	56.8145
56.7645	DCA_int_02 - words	used	56.9145
56.8145	DCA_int_02 - phones	UW1	56.8445
56.8445	DCA_int_02 - phones	Z	56.8745
56.8745	DCA_int_02 - phones	D	56.9145
56.9145	DCA_int_02 - phones	sp	56.9545
56.9545	DCA_int_02 - phones	T	56.9845
56.9545	DCA_int_02 - words	to	57.0145
56.9845	DCA_int_02 - phones	AH0	57.0145
57.0145	DCA_int_02 - phones	S	57.1245
57.0145	DCA_int_02 - words	say	57.2245
57.1245	DCA_int_02 - phones	EY1	57.2245
57.2245	DCA_int_02 - phones	W	57.2945
57.2245	DCA_int_02 - words	one	57.4345
57.2945	DCA_int_02 - phones	AH1	57.3545
57.3545	DCA_int_02 - phones	N	57.4345
57.4345	DCA_int_02 - phones	P	57.4845
57.4345	DCA_int_02 - words	potato	57.8245
57.4845	DCA_int_02 - phones	AH0	57.5945
57.5945	DCA_int_02 - phones	T	57.6645
57.6645	DCA_int_02 - phones	EY1	57.7545
57.7545	DCA_int_02 - phones	T	57.7945
57.7945	DCA_int_02 - phones	OW2	57.8245
57.8245	DCA_int_02 - phones	sp	57.9245
57.9245	DCA_int_02 - phones	T	57.9945
57.9245	DCA_int_02 - words	two	58.1045
57.9945	DCA_int_02 - phones	UW1	58.1045
58.1045	DCA_int_02 - phones	sp	58.1345
58.1345	DCA_int_02 - phones	P	58.1745
58.1345	DCA_int_02 - words	potato	58.5945
58.1745	DCA_int_02 - phones	AH0	58.3245
58.3245	DCA_int_02 - phones	T	58.3645
58.3645	DCA_int_02 - phones	EY1	58.5345
58.5345	DCA_int_02 - phones	T	58.5645
58.5645	DCA_int_02 - phones	OW2	58.5945
58.5945	DCA_int_02 - phones	sp	58.8045
58.8056	DCA_se3_ag1_f_05 - phones	N	58.9056
58.8056	DCA_se3_ag1_f_05 - words	no	59.0656
58.9056	DCA_se3_ag1_f_05 - phones	OW1	59.0656
59.0656	DCA_se3_ag1_f_05 - phones	W	59.1256
59.0656	DCA_se3_ag1_f_05 - words	we	59.1956
59.1256	DCA_se3_ag1_f_05 - phones	IY1	59.1956
59.1956	DCA_se3_ag1_f_05 - phones	P	59.2856
59.1956	DCA_se3_ag1_f_05 - words	play	59.5656
59.2856	DCA_se3_ag1_f_05 - phones	L	59.3756
59.3756	DCA_se3_ag1_f_05 - phones	EY1	59.5656
59.5656	DCA_se3_ag1_f_05 - phones	AH1	59.7856
59.5656	DCA_se3_ag1_f_05 - words	uh	59.7856
59.7856	DCA_se3_ag1_f_05 - phones	sp	59.8756
59.9211	DCA_se3_ag1_f_05 - phones	W	59.9511
59.9211	DCA_se3_ag1_f_05 - words	we	59.9811
59.9511	DCA_se3_ag1_f_05 - phones	IY1	59.9811
59.9811	DCA_se3_ag1_f_05 - phones	S	60.0711
59.9811	DCA_se3_ag1_f_05 - words	say	60.2311
60.0711	DCA_se3_ag1_f_05 - phones	EY1	60.2311
60.2311	DCA_se3_ag1_f_05 - phones	T	60.3611
60.2311	DCA_se3_ag1_f_05 - words	tarzan	60.6911
60.3611	DCA_se3_ag1_f_05 - phones	AA1	60.4611
60.4611	DCA_se3_ag1_f_05 - phones	R	60.5311
60.5311	DCA_se3_ag1_f_05 - phones	Z	60.6111
60.6111	DCA_se3_ag1_f_05 - phones	AH0	60.6411
60.6411	DCA_se3_ag1_f_05 - phones	N	60.6911
60.6911	DCA_se3_ag1_f_05 - phones	W	60.7211
60.6911	DCA_se3_ag1_f_05 - words	was	60.8511
60.7211	DCA_se3_ag1_f_05 - phones	AH1	60.7811
60.7811	DCA_se3_ag1_f_05 - phones	Z	60.8511
60.8511	DCA_se3_ag1_f_05 - phones	IH0	60.8911
60.8511	DCA_se3_ag1_f_05 - words	in	60.9411
60.8911	DCA_se3_ag1_f_05 - phones	N	60.9411
60.9411	DCA_se3_ag1_f_05 - phones	AH0	61.0311
60.9411	DCA_se3_ag1_f_05 - words	a	61.0311
61.0311	DCA_se3_ag1_f_05 - phones	T	61.1511
61.0311	DCA_se3_ag1_f_05 - words	tree	61.3211
61.1511	DCA_se3_ag1_f_05 - phones	R	61.1911
61.1911	DCA_se3_ag1_f_05 - phones	IY1	61.3211
61.3211	DCA_se3_ag1_f_05 - phones	sp	61.3511
61.3511	DCA_se3_ag1_f_05 - phones	HH	61.3811
61.3511	DCA_se3_ag1_f_05 - words	he	61.4511
61.3811	DCA_se3_ag1_f_05 - phones	IY1	61.4511
61.4511	DCA_se3_ag1_f_05 - phones	F	61.5711
61.4511	DCA_se3_ag1_f_05 - words	fell	61.7311
61.5711	DCA_se3_ag1_f_05 - phones	EH1	61.6611
61.6611	DCA_se3_ag1_f_05 - phones	L	61.7311
61.7311	DCA_se3_ag1_f_05 - phones	AW1	61.8311
61.7311	DCA_se3_ag1_f_05 - words	out	61.9011
61.8311	DCA_se3_ag1_f_05 - phones	T	61.9011
61.9011	DCA_se3_ag1_f_05 - phones	W	61.9611
61.9011	DCA_se3_ag1_f_05 - words	what	62.0711
61.9611	DCA_se3_ag1_f_05 - phones	AH1	61.9911
61.9911	DCA_se3_ag1_f_05 - phones	T	62.0711
62.0711	DCA_se3_ag1_f_05 - phones	K	62.1911
62.0711	DCA_se3_ag1_f_05 - words	color	62.3511
62.1911	DCA_se3_ag1_f_05 - phones	AH1	62.2511
62.2511	DCA_se3_ag1_f_05 - phones	L	62.2911
62.2911	DCA_se3_ag1_f_05 - phones	ER0	62.3511
62.3511	DCA_se3_ag1_f_05 - phones	W	62.4111
62.3511	DCA_se3_ag1_f_05 - words	was	62.5511
62.4111	DCA_se3_ag1_f_05 - phones	AH1	62.4811
62.4811	DCA_se3_ag1_f_05 - phones	Z	62.5511
62.5511	DCA_se3_ag1_f_05 - phones	HH	62.5811
62.5511	DCA_se3_ag1_f_05 - words	his	62.7811
62.5811	DCA_se3_ag1_f_05 - phones	IH0	62.6411
62.6411	DCA_se3_ag1_f_05 - phones	Z	62.7811
62.7811	DCA_se3_ag1_f_05 - phones	B	62.8411
62.7811	DCA_se3_ag1_f_05 - words	blood	63.1211
62.8411	DCA_se3_ag1_f_05 - phones	L	62.9211
62.9211	DCA_se3_ag1_f_05 - phones	AH1	63.0811
63.0811	DCA_se3_ag1_f_05 - phones	D	63.1211
63.1211	DCA_se3_ag1_f_05 - phones	AH0	63.1611
63.1211	DCA_se3_ag1_f_05 - words	and	63.2811
63.1611	DCA_se3_ag1_f_05 - phones	N	63.2811
63.2811	DCA_se3_ag1_f_05 - phones	DH	63.3311
63.2811	DCA_se3_ag1_f_05 - words	they	63.4511
63.3311	DCA_se3_ag1_f_05 - phones	EY1	63.4511
63.4511	DCA_se3_ag1_f_05 - phones	Y	63.5811
63.4511	DCA_se3_ag1_f_05 - words	use	63.7911
63.5811	DCA_se3_ag1_f_05 - phones	UW1	63.6611
63.6611	DCA_se3_ag1_f_05 - phones	Z	63.7911
63.9732	DCA_se3_ag1_f_05 - phones	sil	64.0832
64.0832	DCA_se3_ag1_f_05 - phones	R	64.1132
64.0832	DCA_se3_ag1_f_05 - words	red	64.3832
64.1132	DCA_se3_ag1_f_05 - phones	EH1	64.3232
64.3232	DCA_se3_ag1_f_05 - phones	D	64.3832
64.3832	DCA_se3_ag1_f_05 - phones	AO1	64.4532
64.3832	DCA_se3_ag1_f_05 - words	or	64.4932
64.4532	DCA_se3_ag1_f_05 - phones	R	64.4932
64.4932	DCA_se3_ag1_f_05 - phones	HH	64.5432
64.4932	DCA_se3_ag1_f_05 - words	white	64.7632
64.5432	DCA_se3_ag1_f_05 - phones	W	64.6232
64.6232	DCA_se3_ag1_f_05 - phones	AY1	64.7332
64.7332	DCA_se3_ag1_f_05 - phones	T	64.7632
64.7632	DCA_se3_ag1_f_05 - phones	sp	65.4878
64.9176	DCA_int_02 - phones	W	64.9776
64.9176	DCA_int_02 - words	well	65.0976
64.9776	DCA_int_02 - phones	EH1	65.0176
65.0176	DCA_int_02 - phones	L	65.0976
65.0976	DCA_int_02 - phones	HH	65.1376
65.0976	DCA_int_02 - words	how	65.2376
65.1376	DCA_int_02 - phones	AW1	65.2376
65.2376	DCA_int_02 - words	s	65.3076
65.2376	DCA_int_02 - phones	S	65.3076
65.3076	DCA_int_02 - phones	DH	65.3576
65.3076	DCA_int_02 - words	that	65.4976
65.3576	DCA_int_02 - phones	AE1	65.4076
65.4076	DCA_int_02 - phones	T	65.4976
65.4878	DCA_se3_ag1_f_05 - phones	DH	65.5178
65.4878	DCA_se3_ag1_f_05 - words	then	65.5978
65.4976	DCA_int_02 - phones	W	65.6576
65.4976	DCA_int_02 - words	one	65.7276
65.5178	DCA_se3_ag1_f_05 - phones	EH1	65.5478
65.5478	DCA_se3_ag1_f_05 - phones	N	65.5978
65.5978	DCA_se3_ag1_f_05 - phones	W	65.6378
65.5978	DCA_se3_ag1_f_05 - words	we	65.7478
65.6378	DCA_se3_ag1_f_05 - phones	IY1	65.7478
65.6576	DCA_int_02 - phones	AH1	65.6876
65.6876	DCA_int_02 - phones	N	65.7276
65.7276	DCA_int_02 - phones	G	65.7576
65.7276	DCA_int_02 - words	go	65.7876
65.7478	DCA_se3_ag1_f_05 - phones	sp	66.3523
65.7576	DCA_int_02 - phones	OW1	65.7876
65.7876	DCA_int_02 - phones	sp	65.9876
66.3523	DCA_se3_ag1_f_05 - phones	T	66.4223
66.3523	DCA_se3_ag1_f_05 - words	tarzan	66.8323
66.4223	DCA_se3_ag1_f_05 - phones	AA1	66.5723
66.5723	DCA_se3_ag1_f_05 - phones	R	66.6423
66.6423	DCA_se3_ag1_f_05 - phones	Z	66.7123
66.7123	DCA_se3_ag1_f_05 - phones	AH0	66.7423
66.7423	DCA_se3_ag1_f_05 - phones	N	66.8323
66.8323	DCA_se3_ag1_f_05 - phones	W	66.8923
66.8323	DCA_se3_ag1_f_05 - words	was	67.0023
66.8923	DCA_se3_ag1_f_05 - phones	AH0	66.9423
66.9423	DCA_se3_ag1_f_05 - phones	Z	67.0023
67.0023	DCA_se3_ag1_f_05 - phones	IH0	67.0423
67.0023	DCA_se3_ag1_f_05 - words	in	67.1023
67.0423	DCA_se3_ag1_f_05 - phones	N	67.1023
67.1023	DCA_se3_ag1_f_05 - words	a	67.1823
67.1023	DCA_se3_ag1_f_05 - phones	AH0	67.1823
67.1823	DCA_se3_ag1_f_05 - phones	T	67.3223
67.1823	DCA_se3_ag1_f_05 - words	tree	67.3923
67.3223	DCA_se3_ag1_f_05 - phones	R	67.3623
67.3623	DCA_se3_ag1_f_05 - phones	IY1	67.3923
67.3923	DCA_se3_ag1_f_05 - phones	AE1	67.4623
67.3923	DCA_se3_ag1_f_05 - words	and	67.5523
67.4623	DCA_se3_ag1_f_05 - phones	N	67.5523
67.5523	DCA_se3_ag1_f_05 - phones	HH	67.5923
67.5523	DCA_se3_ag1_f_05 - words	he	67.6623
67.5923	DCA_se3_ag1_f_05 - phones	IY1	67.6623
67.6623	DCA_se3_ag1_f_05 - phones	F	67.7823
67.6623	DCA_se3_ag1_f_05 - words	fell	67.9523
67.7823	DCA_se3_ag1_f_05 - phones	EH1	67.8523
67.8523	DCA_se3_ag1_f_05 - phones	L	67.9523
67.9523	DCA_se3_ag1_f_05 - phones	AW1	68.0323
67.9523	DCA_se3_ag1_f_05 - words	out	68.1223
68.0323	DCA_se3_ag1_f_05 - phones	T	68.1223
68.1223	DCA_se3_ag1_f_05 - phones	W	68.1923
68.1223	DCA_se3_ag1_f_05 - words	what	68.2523
68.1923	DCA_se3_ag1_f_05 - phones	AH1	68.2223
68.2223	DCA_se3_ag1_f_05 - phones	T	68.2523
68.2523	DCA_se3_ag1_f_05 - phones	K	68.3923
68.2523	DCA_se3_ag1_f_05 - words	color	68.5323
68.3923	DCA_se3_ag1_f_05 - phones	AO1	68.4723
68.4723	DCA_se3_ag1_f_05 - phones	L	68.5023
68.5023	DCA_se3_ag1_f_05 - phones	ER0	68.5323
68.5323	DCA_se3_ag1_f_05 - phones	W	68.6123
68.5323	DCA_se3_ag1_f_05 - words	was	68.6823
68.6123	DCA_se3_ag1_f_05 - phones	AH0	68.6423
68.6423	DCA_se3_ag1_f_05 - phones	Z	68.6823
68.6823	DCA_se3_ag1_f_05 - phones	HH	68.7123
68.6823	DCA_se3_ag1_f_05 - words	his	68.8323
68.7123	DCA_se3_ag1_f_05 - phones	IH0	68.7423
68.7423	DCA_se3_ag1_f_05 - phones	Z	68.8323
69.0336	DCA_se3_ag1_f_05 - phones	sil	69.1536
69.1536	DCA_se3_ag1_f_05 - phones	B	69.2236
69.1536	DCA_se3_ag1_f_05 - words	b	69.2536
69.2236	DCA_se3_ag1_f_05 - phones	IY1	69.2536
69.2536	DCA_se3_ag1_f_05 - phones	sp	69.3036
69.3036	DCA_se3_ag1_f_05 - phones	AH1	69.4636
69.3036	DCA_se3_ag1_f_05 - words	um	69.5736
69.4636	DCA_se3_ag1_f_05 - phones	M	69.5736
69.5736	DCA_se3_ag1_f_05 - phones	sp	69.6536
69.6536	DCA_se3_ag1_f_05 - phones	B	69.7036
69.6536	DCA_se3_ag1_f_05 - words	blood	69.9936
69.7036	DCA_se3_ag1_f_05 - phones	L	69.7736
69.7736	DCA_se3_ag1_f_05 - phones	AH1	69.8936
69.8936	DCA_se3_ag1_f_05 - phones	D	69.9936
69.9936	DCA_se3_ag1_f_05 - phones	sp	70.0236
70.0236	DCA_se3_ag1_f_05 - phones	R	70.0836
70.0236	DCA_se3_ag1_f_05 - words	red	70.3936
70.0836	DCA_se3_ag1_f_05 - phones	EH1	70.2736
70.2736	DCA_se3_ag1_f_05 - phones	D	70.3936
70.3936	DCA_se3_ag1_f_05 - phones	sp	70.4836
70.4836	DCA_se3_ag1_f_05 - phones	R	70.6036
70.4836	DCA_se3_ag1_f_05 - words	r-	70.6036
70.6036	DCA_se3_ag1_f_05 - words	e	70.6536
70.6036	DCA_se3_ag1_f_05 - phones	IY1	70.6536
70.6536	DCA_se3_ag1_f_05 - phones	D	70.7436
70.6536	DCA_se3_ag1_f_05 - words	d	70.8336
70.7436	DCA_se3_ag1_f_05 - phones	IY1	70.8336
70.8336	DCA_se3_ag1_f_05 - phones	S	70.9136
70.8336	DCA_se3_ag1_f_05 - words	spells	71.1336
70.9136	DCA_se3_ag1_f_05 - phones	P	70.9736
70.9736	DCA_se3_ag1_f_05 - phones	EH1	71.0036
71.0036	DCA_se3_ag1_f_05 - phones	L	71.0636
71.0636	DCA_se3_ag1_f_05 - phones	Z	71.1336
71.1336	DCA_se3_ag1_f_05 - phones	sp	71.1636
71.1636	DCA_se3_ag1_f_05 - phones	DH	71.2136
71.1636	DCA_se3_ag1_f_05 - words	the	71.2936
71.2136	DCA_se3_ag1_f_05 - phones	IY0	71.2936
71.2936	DCA_se3_ag1_f_05 - phones	W	71.4036
71.2936	DCA_se3_ag1_f_05 - words	word	71.4936
71.4036	DCA_se3_ag1_f_05 - phones	ER1	71.4636
71.4636	DCA_se3_ag1_f_05 - phones	D	71.4936
71.4936	DCA_se3_ag1_f_05 - phones	sp	71.5336
71.5336	DCA_se3_ag1_f_05 - phones	R	71.6236
71.5336	DCA_se3_ag1_f_05 - words	red	71.8036
71.6236	DCA_se3_ag1_f_05 - phones	EH1	71.7436
71.7436	DCA_se3_ag1_f_05 - phones	D	71.8036
71.8036	DCA_se3_ag1_f_05 - phones	sp	71.8436
71.8436	DCA_se3_ag1_f_05 - phones	AH0	71.8836
71.8436	DCA_se3_ag1_f_05 - words	and	71.9836
71.8836	DCA_se3_ag1_f_05 - phones	N	71.9836
71.9836	DCA_se3_ag1_f_05 - phones	sp	72.0136
72.0136	DCA_se3_ag1_f_05 - phones	Y	72.0436
72.0136	DCA_se3_ag1_f_05 - words	you	72.1136
72.0436	DCA_se3_ag1_f_05 - phones	UW1	72.1136
72.1136	DCA_se3_ag1_f_05 - phones	AA1	72.2736
72.1136	DCA_se3_ag1_f_05 - words	are	72.3936
72.2736	DCA_se3_ag1_f_05 - phones	R	72.3936
73.1305	DCA_se3_ag1_f_05 - phones	sil	73.2005
73.2005	DCA_se3_ag1_f_05 - phones	IH0	73.2505
73.2005	DCA_se3_ag1_f_05 - words	it	73.2905
73.2505	DCA_se3_ag1_f_05 - phones	T	73.2905
73.2905	DCA_se3_ag1_f_05 - phones	sp	73.4905
73.4905	DCA_se3_ag1_f_05 - phones	AH0	73.5605
73.4905	DCA_se3_ag1_f_05 - words	and	73.6905
73.5605	DCA_se3_ag1_f_05 - phones	N	73.6605
73.6605	DCA_se3_ag1_f_05 - phones	D	73.6905
73.6905	DCA_se3_ag1_f_05 - phones	DH	73.7205
73.6905	DCA_se3_ag1_f_05 - words	then	73.8605
73.7205	DCA_se3_ag1_f_05 - phones	EH1	73.7505
73.7505	DCA_se3_ag1_f_05 - phones	N	73.8605
73.8605	DCA_se3_ag1_f_05 - phones	sp	80.3179
74.5472	DCA_int_02 - phones	OW2	74.6972
74.5472	DCA_int_02 - words	okay	74.9172
74.6972	DCA_int_02 - phones	K	74.8072
74.8072	DCA_int_02 - phones	EY1	74.9172
74.9172	DCA_int_02 - phones	sp	75.0172
75.0172	DCA_int_02 - phones	G	75.0772
75.0172	DCA_int_02 - words	good	75.1972
75.0772	DCA_int_02 - phones	IH0	75.1672
75.1672	DCA_int_02 - phones	D	75.1972
75.1972	DCA_int_02 - phones	sp	75.2272
75.2272	DCA_int_02 - phones	HH	75.2672
75.2272	DCA_int_02 - words	how	75.4072
75.2672	DCA_int_02 - phones	AW1	75.4072
75.4072	DCA_int_02 - phones	AH0	75.4572
75.4072	DCA_int_02 - words	about	75.7672
75.4572	DCA_int_02 - phones	B	75.4972
75.4972	DCA_int_02 - phones	AW1	75.6672
75.6672	DCA_int_02 - phones	T	75.7672
75.7672	DCA_int_02 - phones	sp	75.7972
75.7972	DCA_int_02 - words	uh	76.0872
75.7972	DCA_int_02 - phones	AH1	76.0872
76.0872	DCA_int_02 - phones	sp	77.8717
77.8717	DCA_int_02 - phones	EH1	77.9317
77.8717	DCA_int_02 - words	any	78.0917
77.9317	DCA_int_02 - phones	N	77.9817
77.9817	DCA_int_02 - phones	IY0	78.0917
78.0917	DCA_int_02 - phones	AH1	78.1817
78.0917	DCA_int_02 - words	others	78.4117
78.1817	DCA_int_02 - phones	DH	78.2617
78.2617	DCA_int_02 - phones	ER0	78.3417
78.3417	DCA_int_02 - phones	Z	78.4117
78.4117	DCA_int_02 - phones	sp	78.4417
78.4417	DCA_int_02 - phones	Y	78.4917
78.4417	DCA_int_02 - words	you	78.5217
78.4917	DCA_int_02 - phones	UW1	78.5217
78.5217	DCA_int_02 - phones	K	78.5517
78.5217	DCA_int_02 - words	can	78.6617
78.5517	DCA_int_02 - phones	AH0	78.5817
78.5817	DCA_int_02 - phones	N	78.6617
78.6617	DCA_int_02 - phones	sp	78.7217
78.7217	DCA_int_02 - phones	TH	78.7617
78.7217	DCA_int_02 - words	think	78.9717
78.7617	DCA_int_02 - phones	IH1	78.8017
78.8017	DCA_int_02 - phones	NG	78.8517
78.8517	DCA_int_02 - phones	K	78.9717
78.9717	DCA_int_02 - phones	AH1	79.0517
78.9717	DCA_int_02 - words	of	79.1317
79.0517	DCA_int_02 - phones	V	79.1317
79.1317	DCA_int_02 - phones	sp	85.1712
80.3179	DCA_se3_ag1_f_05 - phones	AH1	80.4279
80.3179	DCA_se3_ag1_f_05 - words	um	80.6579
80.4279	DCA_se3_ag1_f_05 - phones	M	80.6579
82.5290	DCA_se3_ag1_f_05 - phones	N	82.6490
82.5290	DCA_se3_ag1_f_05 - words	no	82.9790
82.6490	DCA_se3_ag1_f_05 - phones	OW1	82.9790
82.9790	DCA_se3_ag1_f_05 - phones	sp	87.2862
85.1712	DCA_int_02 - phones	Y	85.2112
85.1712	DCA_int_02 - words	you	85.2412
85.2112	DCA_int_02 - phones	UW1	85.2412
85.2412	DCA_int_02 - phones	D	85.2712
85.2412	DCA_int_02 - words	didn't	85.3912
85.2712	DCA_int_02 - phones	IH1	85.3012
85.3012	DCA_int_02 - phones	N	85.3612
85.3612	DCA_int_02 - phones	T	85.3912
85.3912	DCA_int_02 - phones	EH1	85.4312
85.3912	DCA_int_02 - words	ever	85.5612
85.4312	DCA_int_02 - phones	V	85.5012
85.5012	DCA_int_02 - phones	ER0	85.5612
85.5612	DCA_int_02 - phones	sp	85.6412
85.6412	DCA_int_02 - phones	P	85.6712
85.6412	DCA_int_02 - words	play	85.7512
85.6712	DCA_int_02 - phones	L	85.7112
85.7112	DCA_int_02 - phones	EY1	85.7512
85.7512	DCA_int_02 - phones	M	85.8712
85.7512	DCA_int_02 - words	marbles	86.2312
85.8712	DCA_int_02 - phones	AA1	85.9712
85.9712	DCA_int_02 - phones	R	86.0612
86.0612	DCA_int_02 - phones	B	86.1112
86.1112	DCA_int_02 - phones	AH0	86.1412
86.1412	DCA_int_02 - phones	L	86.2012
86.2012	DCA_int_02 - phones	Z	86.2312
86.2312	DCA_int_02 - phones	sp	86.2912
86.2912	DCA_int_02 - phones	W	86.3512
86.2912	DCA_int_02 - words	when	86.4512
86.3512	DCA_int_02 - phones	EH1	86.3812
86.3812	DCA_int_02 - phones	N	86.4512
86.4512	DCA_int_02 - phones	Y	86.4912
86.4512	DCA_int_02 - words	you	86.5212
86.4912	DCA_int_02 - phones	UW1	86.5212
86.5212	DCA_int_02 - phones	W	86.5512
86.5212	DCA_int_02 - words	were	86.5812
86.5512	DCA_int_02 - phones	ER0	86.5812
86.5812	DCA_int_02 - phones	AH0	86.6112
86.5812	DCA_int_02 - words	a	86.6112
86.6112	DCA_int_02 - phones	L	86.6412
86.6112	DCA_int_02 - words	little	86.7712
86.6412	DCA_int_02 - phones	IH1	86.6712
86.6712	DCA_int_02 - phones	T	86.7012
86.7012	DCA_int_02 - phones	AH0	86.7412
86.7412	DCA_int_02 - phones	L	86.7712
86.7712	DCA_int_02 - phones	sp	86.9412
86.9412	DCA_int_02 - phones	K	86.9712
86.9412	DCA_int_02 - words	kid	87.0912
86.9712	DCA_int_02 - phones	IH1	87.0012
87.0012	DCA_int_02 - phones	D	87.0912
87.0912	DCA_int_02 - phones	sp	89.9883
87.2862	DCA_se3_ag1_f_05 - words	<unk>	87.4962
87.2862	DCA_se3_ag1_f_05 - phones	spn	87.4962
87.4962	DCA_se3_ag1_f_05 - phones	N	87.6862
87.4962	DCA_se3_ag1_f_05 - words	no	87.8062
87.6862	DCA_se3_ag1_f_05 - phones	OW1	87.8062
87.8062	DCA_se3_ag1_f_05 - phones	AY1	87.9062
87.8062	DCA_se3_ag1_f_05 - words	i	87.9062
87.9062	DCA_se3_ag1_f_05 - phones	N	87.9862
87.9062	DCA_se3_ag1_f_05 - words	never	88.1662
87.9862	DCA_se3_ag1_f_05 - phones	EH1	88.0662
88.0662	DCA_se3_ag1_f_05 - phones	V	88.1162
88.1162	DCA_se3_ag1_f_05 - phones	ER0	88.1662
88.1662	DCA_se3_ag1_f_05 - phones	N	88.2162
88.1662	DCA_se3_ag1_f_05 - words	knew	88.3262
88.2162	DCA_se3_ag1_f_05 - phones	UW1	88.3262
88.3262	DCA_se3_ag1_f_05 - phones	HH	88.3862
88.3262	DCA_se3_ag1_f_05 - words	how	88.6862
88.3862	DCA_se3_ag1_f_05 - phones	AW1	88.6862
88.6862	DCA_se3_ag1_f_05 - words	<unk>	89.2562
88.6862	DCA_se3_ag1_f_05 - phones	spn	89.2562
89.2562	DCA_se3_ag1_f_05 - phones	sp	90.4453
89.9883	DCA_int_02 - words	<unk>	90.1483
89.9883	DCA_int_02 - phones	spn	90.1483
90.4453	DCA_se3_ag1_f_05 - words	<unk>	91.1653
90.4453	DCA_se3_ag1_f_05 - phones	spn	91.1653
91.1653	DCA_se3_ag1_f_05 - phones	sp	94.8028
91.9605	DCA_int_02 - phones	sil	92.0005
92.0005	DCA_int_02 - phones	OW2	92.1505
92.0005	DCA_int_02 - words	okay	92.5505
92.1505	DCA_int_02 - phones	K	92.3105
92.3105	DCA_int_02 - phones	EY1	92.5505
92.5505	DCA_int_02 - phones	sp	92.6105
93.1601	DCA_int_02 - phones	HH	93.2201
93.1601	DCA_int_02 - words	how	93.2801
93.2201	DCA_int_02 - phones	AW1	93.2801
93.2801	DCA_int_02 - phones	AH0	93.3101
93.2801	DCA_int_02 - words	about	93.5501
93.3101	DCA_int_02 - phones	B	93.3501
93.3501	DCA_int_02 - phones	AW1	93.4601
93.4601	DCA_int_02 - phones	T	93.5501
93.5501	DCA_int_02 - phones	R	93.5801
93.5501	DCA_int_02 - words	red	93.7601
93.5801	DCA_int_02 - phones	EH1	93.6501
93.6501	DCA_int_02 - phones	D	93.7601
93.7601	DCA_int_02 - phones	R	93.8201
93.7601	DCA_int_02 - words	rover	94.1301
93.8201	DCA_int_02 - phones	OW1	93.9101
93.9101	DCA_int_02 - phones	V	94.0301
94.0301	DCA_int_02 - phones	ER0	94.1301
94.1301	DCA_int_02 - phones	sp	94.1901
94.8028	DCA_se3_ag1_f_05 - phones	Y	94.8828
94.8028	DCA_se3_ag1_f_05 - words	yeah	95.1728
94.8828	DCA_se3_ag1_f_05 - phones	AE1	95.1728
95.1728	DCA_se3_ag1_f_05 - phones	sp	97.0259
95.2971	DCA_int_02 - phones	HH	95.3671
95.2971	DCA_int_02 - words	how	95.4071
95.3671	DCA_int_02 - phones	AW1	95.4071
95.4071	DCA_int_02 - phones	IH0	95.4671
95.4071	DCA_int_02 - words	d	95.5071
95.4671	DCA_int_02 - phones	D	95.5071
95.5071	DCA_int_02 - phones	Y	95.5371
95.5071	DCA_int_02 - words	you	95.5971
95.5371	DCA_int_02 - phones	UW1	95.5971
95.5971	DCA_int_02 - phones	sp	95.6871
95.6871	DCA_int_02 - phones	P	95.7171
95.6871	DCA_int_02 - words	play	95.8771
95.7171	DCA_int_02 - phones	L	95.7571
95.7571	DCA_int_02 - phones	EY1	95.8771
95.8771	DCA_int_02 - phones	DH	95.9271
95.8771	DCA_int_02 - words	that	96.1371
95.9271	DCA_int_02 - phones	AH0	95.9571
95.9571	DCA_int_02 - phones	T	96.1371
96.1371	DCA_int_02 - phones	sp	96.1671
96.1671	DCA_int_02 - phones	AY1	96.2371
96.1671	DCA_int_02 - words	i	96.2371
96.2371	DCA_int_02 - phones	sp	96.2671
96.2671	DCA_int_02 - phones	N	96.3071
96.2671	DCA_int_02 - words	never	96.4771
96.3071	DCA_int_02 - phones	EH1	96.3371
96.3371	DCA_int_02 - phones	V	96.3671
96.3671	DCA_int_02 - phones	ER0	96.4771
96.4771	DCA_int_02 - phones	sp	96.5671
96.5671	DCA_int_02 - phones	P	96.5971
96.5671	DCA_int_02 - words	played	96.7871
96.5971	DCA_int_02 - phones	L	96.6371
96.6371	DCA_int_02 - phones	EY1	96.6971
96.6971	DCA_int_02 - phones	D	96.7871
96.7871	DCA_int_02 - phones	sp	96.8271
96.8271	DCA_int_02 - phones	DH	96.8571
96.8271	DCA_int_02 - words	that	96.9371
96.8571	DCA_int_02 - phones	AH0	96.8871
96.8871	DCA_int_02 - phones	T	96.9371
96.9371	DCA_int_02 - phones	sp	97.0071
97.0259	DCA_se3_ag1_f_05 - phones	R	97.0759
97.0259	DCA_se3_ag1_f_05 - words	red	97.2059
97.0759	DCA_se3_ag1_f_05 - phones	EH1	97.1359
97.1359	DCA_se3_ag1_f_05 - phones	D	97.2059
97.2059	DCA_se3_ag1_f_05 - phones	R	97.2559
97.2059	DCA_se3_ag1_f_05 - words	rov-	97.3159
97.2559	DCA_se3_ag1_f_05 - phones	OW1	97.2859
97.2859	DCA_se3_ag1_f_05 - phones	V	97.3159
97.3159	DCA_se3_ag1_f_05 - phones	sp	97.7322
97.7322	DCA_se3_ag1_f_05 - phones	AH1	97.8922
97.7322	DCA_se3_ag1_f_05 - words	um	98.2422
97.8922	DCA_se3_ag1_f_05 - phones	M	98.2422
98.2422	DCA_se3_ag1_f_05 - phones	sp	98.2722
98.2722	DCA_se3_ag1_f_05 - phones	G	98.3822
98.2722	DCA_se3_ag1_f_05 - words	get	98.4722
98.3822	DCA_se3_ag1_f_05 - phones	IH1	98.4322
98.4322	DCA_se3_ag1_f_05 - phones	T	98.4722
98.4722	DCA_se3_ag1_f_05 - phones	AH0	98.6222
98.4722	DCA_se3_ag1_f_05 - words	a	98.6222
98.6222	DCA_se3_ag1_f_05 - phones	sp	99.2069
99.2069	DCA_se3_ag1_f_05 - phones	G	99.3169
99.2069	DCA_se3_ag1_f_05 - words	gang	99.5269
99.3169	DCA_se3_ag1_f_05 - phones	AE1	99.4169
99.4169	DCA_se3_ag1_f_05 - phones	NG	99.5269
99.5269	DCA_se3_ag1_f_05 - phones	AH0	99.5569
99.5269	DCA_se3_ag1_f_05 - words	of	99.6369
99.5569	DCA_se3_ag1_f_05 - phones	V	99.6369
99.6369	DCA_se3_ag1_f_05 - phones	sp	99.6769
99.6769	DCA_se3_ag1_f_05 - phones	CH	99.9069
99.6769	DCA_se3_ag1_f_05 - words	ch-	99.9069
99.9069	DCA_se3_ag1_f_05 - phones	K	100.0269
99.9069	DCA_se3_ag1_f_05 - words	kids	100.2369
100.0269	DCA_se3_ag1_f_05 - phones	IH1	100.0969
100.0969	DCA_se3_ag1_f_05 - phones	D	100.1469
100.1469	DCA_se3_ag1_f_05 - phones	Z	100.2369
100.2369	DCA_se3_ag1_f_05 - phones	T	100.2669
100.2369	DCA_se3_ag1_f_05 - words	together	100.6269
100.2669	DCA_se3_ag1_f_05 - phones	AH0	100.2969
100.2969	DCA_se3_ag1_f_05 - phones	G	100.3869
100.3869	DCA_se3_ag1_f_05 - phones	EH1	100.5069
100.5069	DCA_se3_ag1_f_05 - phones	DH	100.5669
100.5669	DCA_se3_ag1_f_05 - phones	ER0	100.6269
100.6269	DCA_se3_ag1_f_05 - phones	DH	100.6669
100.6269	DCA_se3_ag1_f_05 - words	then	100.7469
100.6669	DCA_se3_ag1_f_05 - phones	EH1	100.6969
100.6969	DCA_se3_ag1_f_05 - phones	N	100.7469
100.7469	DCA_se3_ag1_f_05 - phones	W	100.7969
100.7469	DCA_se3_ag1_f_05 - words	we	100.8969
100.7969	DCA_se3_ag1_f_05 - phones	IY1	100.8969
100.8969	DCA_se3_ag1_f_05 - phones	sp	101.2599
101.2599	DCA_se3_ag1_f_05 - phones	L	101.3699
101.2599	DCA_se3_ag1_f_05 - words	line	101.4799
101.3699	DCA_se3_ag1_f_05 - phones	AY1	101.4499
101.4499	DCA_se3_ag1_f_05 - phones	N	101.4799
101.4799	DCA_se3_ag1_f_05 - phones	AH1	101.5499
101.4799	DCA_se3_ag1_f_05 - words	up	101.6399
101.5499	DCA_se3_ag1_f_05 - phones	P	101.6399
101.6399	DCA_se3_ag1_f_05 - phones	IH0	101.6699
101.6399	DCA_se3_ag1_f_05 - words	in	101.7199
101.6699	DCA_se3_ag1_f_05 - phones	N	101.7199
101.7199	DCA_se3_ag1_f_05 - phones	AH0	101.8099
101.7199	DCA_se3_ag1_f_05 - words	a	101.8099
101.8099	DCA_se3_ag1_f_05 - phones	S	101.9699
101.8099	DCA_se3_ag1_f_05 - words	circle	102.3099
101.9699	DCA_se3_ag1_f_05 - phones	ER1	102.0499
102.0499	DCA_se3_ag1_f_05 - phones	K	102.1399
102.1399	DCA_se3_ag1_f_05 - phones	AH0	102.1799
102.1799	DCA_se3_ag1_f_05 - phones	L	102.3099
102.3099	DCA_se3_ag1_f_05 - phones	sp	102.4470
102.4470	DCA_se3_ag1_f_05 - phones	G	102.4970
102.4470	DCA_se3_ag1_f_05 - words	get	102.5970
102.4970	DCA_se3_ag1_f_05 - phones	IH1	102.5370
102.5370	DCA_se3_ag1_f_05 - phones	T	102.5970
102.5970	DCA_se3_ag1_f_05 - phones	ER0	102.6970
102.5970	DCA_se3_ag1_f_05 - words	around	102.8770
102.6970	DCA_se3_ag1_f_05 - phones	AW1	102.8070
102.8070	DCA_se3_ag1_f_05 - phones	N	102.8470
102.8470	DCA_se3_ag1_f_05 - phones	D	102.8770
102.8770	DCA_se3_ag1_f_05 - phones	IH0	102.9070
102.8770	DCA_se3_ag1_f_05 - words	in	102.9370
102.9070	DCA_se3_ag1_f_05 - phones	N	102.9370
102.9370	DCA_se3_ag1_f_05 - phones	AH0	102.9870
102.9370	DCA_se3_ag1_f_05 - words	a	102.9870
102.9870	DCA_se3_ag1_f_05 - phones	S	103.1170
102.9870	DCA_se3_ag1_f_05 - words	circle	103.3970
103.1170	DCA_se3_ag1_f_05 - phones	ER1	103.1870
103.1870	DCA_se3_ag1_f_05 - phones	K	103.2670
103.2670	DCA_se3_ag1_f_05 - phones	AH0	103.3070
103.3070	DCA_se3_ag1_f_05 - phones	L	103.3970
103.3970	DCA_se3_ag1_f_05 - phones	AH0	103.4270
103.3970	DCA_se3_ag1_f_05 - words	and	103.4670
103.4270	DCA_se3_ag1_f_05 - phones	N	103.4670
103.4670	DCA_se3_ag1_f_05 - phones	EH1	103.5270
103.4670	DCA_se3_ag1_f_05 - words	everything	103.8170
103.5270	DCA_se3_ag1_f_05 - phones	V	103.5570
103.5570	DCA_se3_ag1_f_05 - phones	R	103.5870
103.5870	DCA_se3_ag1_f_05 - phones	IY0	103.6270
103.6270	DCA_se3_ag1_f_05 - phones	TH	103.7070
103.7070	DCA_se3_ag1_f_05 - phones	IH2	103.7870
103.7870	DCA_se3_ag1_f_05 - phones	NG	103.8170
103.8170	DCA_se3_ag1_f_05 - phones	DH	103.8470
103.8170	DCA_se3_ag1_f_05 - words	then	104.0870
103.8470	DCA_se3_ag1_f_05 - phones	EH1	103.8770
103.8770	DCA_se3_ag1_f_05 - phones	N	104.0870
104.0870	DCA_se3_ag1_f_05 - phones	W	104.1270
104.0870	DCA_se3_ag1_f_05 - words	we	104.2070
104.1270	DCA_se3_ag1_f_05 - phones	IY1	104.2070
104.2070	DCA_se3_ag1_f_05 - phones	sp	104.2470
104.2470	DCA_se3_ag1_f_05 - phones	P	104.3070
104.2470	DCA_se3_ag1_f_05 - words	play	104.4670
104.3070	DCA_se3_ag1_f_05 - phones	L	104.3670
104.3670	DCA_se3_ag1_f_05 - phones	EY1	104.4670
104.4670	DCA_se3_ag1_f_05 - phones	sp	104.9456
104.9456	DCA_se3_ag1_f_05 - phones	R	104.9856
104.9456	DCA_se3_ag1_f_05 - words	red	105.0756
104.9856	DCA_se3_ag1_f_05 - phones	EH1	105.0356
105.0356	DCA_se3_ag1_f_05 - phones	D	105.0756
105.0756	DCA_se3_ag1_f_05 - phones	R	105.1056
105.0756	DCA_se3_ag1_f_05 - words	rover	105.4256
105.1056	DCA_se3_ag1_f_05 - phones	OW1	105.2356
105.2356	DCA_se3_ag1_f_05 - phones	V	105.3456
105.3456	DCA_se3_ag1_f_05 - phones	ER0	105.4256
105.4256	DCA_se3_ag1_f_05 - phones	R	105.5056
105.4256	DCA_se3_ag1_f_05 - words	red	105.6156
105.5056	DCA_se3_ag1_f_05 - phones	EH1	105.5556
105.5556	DCA_se3_ag1_f_05 - phones	D	105.6156
105.6156	DCA_se3_ag1_f_05 - phones	R	105.6756
105.6156	DCA_se3_ag1_f_05 - words	rover	106.0056
105.6756	DCA_se3_ag1_f_05 - phones	OW1	105.7656
105.7656	DCA_se3_ag1_f_05 - phones	V	105.8756
105.8756	DCA_se3_ag1_f_05 - phones	ER0	106.0056
106.0056	DCA_se3_ag1_f_05 - phones	sp	106.0656
106.5785	DCA_se3_ag1_f_05 - phones	S	106.7585
106.5785	DCA_se3_ag1_f_05 - words	send	107.1285
106.7585	DCA_se3_ag1_f_05 - phones	EH1	106.8585
106.8585	DCA_se3_ag1_f_05 - phones	N	107.0385
107.0385	DCA_se3_ag1_f_05 - phones	D	107.1285
107.1285	DCA_se3_ag1_f_05 - phones	S	107.2385
107.1285	DCA_se3_ag1_f_05 - words	someone	107.5185
107.2385	DCA_se3_ag1_f_05 - phones	AH1	107.2785
107.2785	DCA_se3_ag1_f_05 - phones	M	107.3485
107.3485	DCA_se3_ag1_f_05 - phones	W	107.4185
107.4185	DCA_se3_ag1_f_05 - phones	AH2	107.4585
107.4585	DCA_se3_ag1_f_05 - phones	N	107.5185
107.5185	DCA_se3_ag1_f_05 - phones	R	107.5985
107.5185	DCA_se3_ag1_f_05 - words	right	107.7885
107.5985	DCA_se3_ag1_f_05 - phones	AY1	107.6785
107.6785	DCA_se3_ag1_f_05 - phones	T	107.7885
107.7885	DCA_se3_ag1_f_05 - phones	OW1	107.8685
107.7885	DCA_se3_ag1_f_05 - words	over	107.9985
107.8685	DCA_se3_ag1_f_05 - phones	V	107.9485
107.9485	DCA_se3_ag1_f_05 - phones	ER0	107.9985
107.9985	DCA_se3_ag1_f_05 - phones	Y	108.0585
107.9985	DCA_se3_ag1_f_05 - words	you	108.1085
108.0585	DCA_se3_ag1_f_05 - phones	UW1	108.1085
108.1085	DCA_se3_ag1_f_05 - phones	N	108.1485
108.1085	DCA_se3_ag1_f_05 - words	know	108.2785
108.1485	DCA_se3_ag1_f_05 - phones	OW1	108.2785
108.2573	DCA_int_02 - phones	M	108.3573
108.2573	DCA_int_02 - words	mm-hm	108.7073
108.2785	DCA_se3_ag1_f_05 - phones	sp	108.3085
108.3573	DCA_int_02 - phones	HH	108.3973
108.3973	DCA_int_02 - phones	M	108.7073
108.6655	DCA_se3_ag1_f_05 - phones	P	108.7455
108.6655	DCA_se3_ag1_f_05 - words	pick	108.8555
108.7073	DCA_int_02 - phones	sp	108.7373
108.7455	DCA_se3_ag1_f_05 - phones	IH1	108.7955
108.7955	DCA_se3_ag1_f_05 - phones	K	108.8555
108.8555	DCA_se3_ag1_f_05 - words	a	108.8955
108.8555	DCA_se3_ag1_f_05 - phones	AH0	108.8955
108.8955	DCA_se3_ag1_f_05 - phones	N	108.9655
108.8955	DCA_se3_ag1_f_05 - words	name	109.1955
108.9655	DCA_se3_ag1_f_05 - phones	EY1	109.1055
109.1055	DCA_se3_ag1_f_05 - phones	M	109.1955
109.1955	DCA_se3_ag1_f_05 - phones	AW1	109.3555
109.1955	DCA_se3_ag1_f_05 - words	out	109.3855
109.3555	DCA_se3_ag1_f_05 - phones	T	109.3855
110.3582	DCA_se3_ag1_f_05 - phones	AH0	110.4282
110.3582	DCA_se3_ag1_f_05 - words	and	110.5282
110.4282	DCA_se3_ag1_f_05 - phones	N	110.5282
110.5282	DCA_se3_ag1_f_05 - phones	DH	110.5682
110.5282	DCA_se3_ag1_f_05 - words	they	110.6382
110.5682	DCA_se3_ag1_f_05 - phones	EY1	110.6382
110.6382	DCA_se3_ag1_f_05 - phones	G	110.6882
110.6382	DCA_se3_ag1_f_05 - words	go	110.7882
110.6882	DCA_se3_ag1_f_05 - phones	OW1	110.7882
110.7882	DCA_se3_ag1_f_05 - phones	B	110.9082
110.7882	DCA_se3_ag1_f_05 - words	busting	111.2682
110.9082	DCA_se3_ag1_f_05 - phones	AH1	111.0082
111.0082	DCA_se3_ag1_f_05 - phones	S	111.0882
111.0882	DCA_se3_ag1_f_05 - phones	T	111.1382
111.1382	DCA_se3_ag1_f_05 - phones	IH0	111.1682
111.1682	DCA_se3_ag1_f_05 - phones	NG	111.2682
111.2682	DCA_se3_ag1_f_05 - phones	TH	111.3082
111.2682	DCA_se3_ag1_f_05 - words	through	111.4082
111.3082	DCA_se3_ag1_f_05 - phones	R	111.3382
111.3382	DCA_se3_ag1_f_05 - phones	UW1	111.4082
111.4082	DCA_se3_ag1_f_05 - phones	DH	111.4582
111.4082	DCA_se3_ag1_f_05 - words	the	111.5882
111.4582	DCA_se3_ag1_f_05 - phones	AH0	111.5882
111.5882	DCA_se3_ag1_f_05 - phones	L	111.6382
111.5882	DCA_se3_ag1_f_05 - words	line	112.0082
111.6382	DCA_se3_ag1_f_05 - phones	AY1	111.7082
111.7082	DCA_se3_ag1_f_05 - phones	N	112.0082
112.0082	DCA_se3_ag1_f_05 - phones	sp	112.0382
112.0382	DCA_se3_ag1_f_05 - phones	AH0	112.0782
112.0382	DCA_se3_ag1_f_05 - words	and	112.1082
112.0782	DCA_se3_ag1_f_05 - phones	N	112.1082
112.1082	DCA_se3_ag1_f_05 - phones	EH1	112.1382
112.1082	DCA_se3_ag1_f_05 - words	everything	112.5382
112.1382	DCA_se3_ag1_f_05 - phones	V	112.2382
112.2382	DCA_se3_ag1_f_05 - phones	R	112.2682
112.2682	DCA_se3_ag1_f_05 - phones	IY0	112.2982
112.2982	DCA_se3_ag1_f_05 - phones	TH	112.3682
112.3682	DCA_se3_ag1_f_05 - phones	IH2	112.3982
112.3982	DCA_se3_ag1_f_05 - phones	NG	112.5382
112.5382	DCA_se3_ag1_f_05 - phones	sp	112.9173
112.9173	DCA_se3_ag1_f_05 - phones	spn	113.0173
112.9173	DCA_se3_ag1_f_05 - words	<unk>	113.0173
113.4627	DCA_se3_ag1_f_05 - phones	JH	113.4927
113.4627	DCA_se3_ag1_f_05 - words	just	113.7127
113.4927	DCA_se3_ag1_f_05 - phones	IH0	113.5227
113.5227	DCA_se3_ag1_f_05 - phones	S	113.7127
113.7127	DCA_se3_ag1_f_05 - phones	sp	113.7427
113.7427	DCA_se3_ag1_f_05 - phones	L	113.7727
113.7427	DCA_se3_ag1_f_05 - words	like	113.8327
113.7727	DCA_se3_ag1_f_05 - phones	AY1	113.8027
113.8027	DCA_se3_ag1_f_05 - phones	K	113.8327
113.8327	DCA_se3_ag1_f_05 - phones	sp	113.9127
113.9127	DCA_se3_ag1_f_05 - phones	DH	113.9427
113.9127	DCA_se3_ag1_f_05 - words	that	114.0627
113.9427	DCA_se3_ag1_f_05 - phones	AH0	113.9727
113.9727	DCA_se3_ag1_f_05 - phones	T	114.0627
114.0627	DCA_se3_ag1_f_05 - phones	sp	114.1627
114.2557	DCA_int_02 - phones	AH1	114.2957
114.2557	DCA_int_02 - words	uh-huh	114.6757
114.2957	DCA_int_02 - phones	HH	114.3357
114.3357	DCA_int_02 - phones	AH1	114.6757
115.0114	DCA_int_02 - phones	sil	115.0914
115.0914	DCA_int_02 - phones	G	115.1514
115.0914	DCA_int_02 - words	good	115.4214
115.1514	DCA_int_02 - phones	IH0	115.3914
115.3914	DCA_int_02 - phones	D	115.4214
115.9339	DCA_int_02 - phones	sil	115.9939
115.9939	DCA_int_02 - phones	AH1	116.3339
115.9939	DCA_int_02 - words	um	116.5039
116.3339	DCA_int_02 - phones	M	116.5039
117.0824	DCA_int_02 - phones	D	117.1424
117.0824	DCA_int_02 - words	do	117.1724
117.1424	DCA_int_02 - phones	UW1	117.1724
117.1724	DCA_int_02 - phones	Y	117.2024
117.1724	DCA_int_02 - words	you	117.2324
117.2024	DCA_int_02 - phones	UW1	117.2324
117.2324	DCA_int_02 - phones	L	117.2824
117.2324	DCA_int_02 - words	like	117.4724
117.2824	DCA_int_02 - phones	AY1	117.4224
117.4224	DCA_int_02 - phones	K	117.4724
117.4724	DCA_int_02 - phones	T	117.5024
117.4724	DCA_int_02 - words	to	117.5424
117.5024	DCA_int_02 - phones	AH0	117.5424
117.5424	DCA_int_02 - phones	W	117.6224
117.5424	DCA_int_02 - words	watch	117.7824
117.6224	DCA_int_02 - phones	AA1	117.7324
117.7324	DCA_int_02 - phones	CH	117.7824
117.7824	DCA_int_02 - words	a	117.8124
117.7824	DCA_int_02 - phones	AH0	117.8124
117.8124	DCA_int_02 - phones	L	117.8624
117.8124	DCA_int_02 - words	lot	117.9624
117.8624	DCA_int_02 - phones	AA1	117.9324
117.9324	DCA_int_02 - phones	T	117.9624
117.9624	DCA_int_02 - phones	AH0	117.9924
117.9624	DCA_int_02 - words	of	118.0524
117.9924	DCA_int_02 - phones	V	118.0524
118.0524	DCA_int_02 - phones	T	118.0824
118.0524	DCA_int_02 - words	television	118.4224
118.0824	DCA_int_02 - phones	EH1	118.1124
118.1124	DCA_int_02 - phones	L	118.2424
118.2424	DCA_int_02 - phones	AH0	118.2724
118.2724	DCA_int_02 - phones	V	118.3024
118.3024	DCA_int_02 - phones	IH2	118.3324
118.3324	DCA_int_02 - phones	ZH	118.3624
118.3624	DCA_int_02 - phones	AH0	118.3924
118.3924	DCA_int_02 - phones	N	118.4224
118.4224	DCA_int_02 - phones	sp	118.4524
118.4524	DCA_int_02 - phones	N	118.4824
118.4524	DCA_int_02 - words	now	118.7924
118.4824	DCA_int_02 - phones	AW1	118.7924
119.0504	DCA_se3_ag1_f_05 - phones	M	119.2204
119.0504	DCA_se3_ag1_f_05 - words	mm-hm	119.4104
119.2204	DCA_se3_ag1_f_05 - phones	HH	119.2804
119.2804	DCA_se3_ag1_f_05 - phones	M	119.4104
119.4104	DCA_se3_ag1_f_05 - phones	sp	119.4504
119.5587	DCA_int_02 - phones	OW2	119.6287
119.5587	DCA_int_02 - words	okay	119.8787
119.6287	DCA_int_02 - phones	K	119.8087
119.8087	DCA_int_02 - phones	EY1	119.8787
119.8787	DCA_int_02 - phones	W	119.9387
119.8787	DCA_int_02 - words	what	120.0787
119.9387	DCA_int_02 - phones	AH1	120.0487
120.0487	DCA_int_02 - phones	T	120.0787
120.0787	DCA_int_02 - phones	P	120.1387
120.0787	DCA_int_02 - words	programs	120.7287
120.1387	DCA_int_02 - phones	R	120.1687
120.1687	DCA_int_02 - phones	OW1	120.3287
120.3287	DCA_int_02 - phones	G	120.3587
120.3587	DCA_int_02 - phones	R	120.4087
120.4087	DCA_int_02 - phones	AE2	120.5487
120.5487	DCA_int_02 - phones	M	120.6187
120.6187	DCA_int_02 - phones	Z	120.7287
120.7287	DCA_int_02 - phones	D	120.7587
120.7287	DCA_int_02 - words	do	120.7887
120.7587	DCA_int_02 - phones	UW1	120.7887
120.7887	DCA_int_02 - phones	Y	120.8187
120.7887	DCA_int_02 - words	you	120.8787
120.8187	DCA_int_02 - phones	UW1	120.8787
120.8787	DCA_int_02 - phones	W	120.9487
120.8787	DCA_int_02 - words	watch	121.1587
120.9487	DCA_int_02 - phones	AA1	121.1087
121.1087	DCA_int_02 - phones	CH	121.1587
121.1587	DCA_int_02 - phones	sp	121.1887
121.1887	DCA_int_02 - phones	AO1	121.2387
121.1887	DCA_int_02 - words	on	121.3287
121.2387	DCA_int_02 - phones	N	121.3287
121.3287	DCA_int_02 - phones	sp	121.3587
121.3587	DCA_int_02 - phones	T	121.3887
121.3587	DCA_int_02 - words	television	121.7987
121.3887	DCA_int_02 - phones	EH1	121.4287
121.4287	DCA_int_02 - phones	L	121.4987
121.4987	DCA_int_02 - phones	AH0	121.5287
121.5287	DCA_int_02 - phones	V	121.5587
121.5587	DCA_int_02 - phones	IH2	121.5887
121.5887	DCA_int_02 - phones	ZH	121.6187
121.6187	DCA_int_02 - phones	AH0	121.6487
121.6487	DCA_int_02 - phones	N	121.7987
121.7987	DCA_int_02 - phones	sp	121.8287
122.9682	DCA_se3_ag1_f_05 - phones	S	123.0982
122.9682	DCA_se3_ag1_f_05 - words	sometime	123.6382
123.0982	DCA_se3_ag1_f_05 - phones	AH1	123.1482
123.1482	DCA_se3_ag1_f_05 - phones	M	123.2282
123.2282	DCA_se3_ag1_f_05 - phones	T	123.2882
123.2882	DCA_se3_ag1_f_05 - phones	AY2	123.4882
123.4882	DCA_se3_ag1_f_05 - phones	M	123.6382
123.6382	DCA_se3_ag1_f_05 - phones	sp	123.6882
123.6882	DCA_se3_ag1_f_05 - phones	AH1	123.8682
123.6882	DCA_se3_ag1_f_05 - words	um	124.0082
123.8682	DCA_se3_ag1_f_05 - phones	M	124.0082
124.0082	DCA_se3_ag1_f_05 - phones	sp	124.0982
124.3970	DCA_se3_ag1_f_05 - phones	W	124.4870
124.3970	DCA_se3_ag1_f_05 - words	when	124.5870
124.4870	DCA_se3_ag1_f_05 - phones	IH1	124.5270
124.5270	DCA_se3_ag1_f_05 - phones	N	124.5870
124.5870	DCA_se3_ag1_f_05 - phones	AY1	124.6370
124.5870	DCA_se3_ag1_f_05 - words	i'm	124.6970
124.6370	DCA_se3_ag1_f_05 - phones	M	124.6970
124.6970	DCA_se3_ag1_f_05 - phones	IH0	124.7370
124.6970	DCA_se3_ag1_f_05 - words	in	124.7770
124.7370	DCA_se3_ag1_f_05 - phones	N	124.7770
124.7770	DCA_se3_ag1_f_05 - phones	DH	124.8070
124.7770	DCA_se3_ag1_f_05 - words	the	124.8470
124.8070	DCA_se3_ag1_f_05 - phones	AH0	124.8470
124.8470	DCA_se3_ag1_f_05 - phones	HH	124.9670
124.8470	DCA_se3_ag1_f_05 - words	house	125.1970
124.9670	DCA_se3_ag1_f_05 - phones	AW1	125.0870
125.0870	DCA_se3_ag1_f_05 - phones	S	125.1970
125.1970	DCA_se3_ag1_f_05 - phones	N	125.2770
125.1970	DCA_se3_ag1_f_05 - words	now	125.3970
125.2770	DCA_se3_ag1_f_05 - phones	AW1	125.3970
125.3970	DCA_se3_ag1_f_05 - phones	AY1	125.4370
125.3970	DCA_se3_ag1_f_05 - words	i'm	125.4770
125.4370	DCA_se3_ag1_f_05 - phones	M	125.4770
125.4770	DCA_se3_ag1_f_05 - phones	N	125.5370
125.4770	DCA_se3_ag1_f_05 - words	not	125.6570
125.5370	DCA_se3_ag1_f_05 - phones	AA1	125.6270
125.6270	DCA_se3_ag1_f_05 - phones	T	125.6570
125.6570	DCA_se3_ag1_f_05 - phones	IH0	125.6870
125.6570	DCA_se3_ag1_f_05 - words	in	125.7270
125.6870	DCA_se3_ag1_f_05 - phones	N	125.7270
125.7270	DCA_se3_ag1_f_05 - phones	DH	125.7570
125.7270	DCA_se3_ag1_f_05 - words	the	125.7970
125.7570	DCA_se3_ag1_f_05 - phones	AH1	125.7970
125.7970	DCA_se3_ag1_f_05 - phones	HH	125.8470
125.7970	DCA_se3_ag1_f_05 - words	house	126.1270
125.8470	DCA_se3_ag1_f_05 - phones	AW1	125.9870
125.9870	DCA_se3_ag1_f_05 - phones	S	126.1270
126.1270	DCA_se3_ag1_f_05 - phones	EH2	126.1570
126.1270	DCA_se3_ag1_f_05 - words	anymore	126.3570
126.1570	DCA_se3_ag1_f_05 - phones	N	126.1970
126.1970	DCA_se3_ag1_f_05 - phones	IY0	126.2270
126.2270	DCA_se3_ag1_f_05 - phones	M	126.2670
126.2670	DCA_se3_ag1_f_05 - phones	AO1	126.2970
126.2970	DCA_se3_ag1_f_05 - phones	R	126.3570
126.3570	DCA_se3_ag1_f_05 - phones	L	126.4070
126.3570	DCA_se3_ag1_f_05 - words	like	126.5170
126.4070	DCA_se3_ag1_f_05 - phones	AY1	126.4770
126.4770	DCA_se3_ag1_f_05 - phones	K	126.5170
126.5170	DCA_se3_ag1_f_05 - phones	sp	126.5470
126.5470	DCA_se3_ag1_f_05 - words	i	126.5770
126.5470	DCA_se3_ag1_f_05 - phones	AY1	126.5770
126.5770	DCA_se3_ag1_f_05 - phones	Y	126.7070
126.5770	DCA_se3_ag1_f_05 - words	used	126.8770
126.7070	DCA_se3_ag1_f_05 - phones	UW1	126.7570
126.7570	DCA_se3_ag1_f_05 - phones	Z	126.8370
126.8370	DCA_se3_ag1_f_05 - phones	D	126.8770
126.8770	DCA_se3_ag1_f_05 - phones	T	126.9570
126.8770	DCA_se3_ag1_f_05 - words	to	127.0170
126.9570	DCA_se3_ag1_f_05 - phones	UW1	127.0170
127.0170	DCA_se3_ag1_f_05 - phones	sp	127.0670
127.4704	DCA_se3_ag1_f_05 - phones	B	127.5704
127.4704	DCA_se3_ag1_f_05 - words	but	127.7104
127.5704	DCA_se3_ag1_f_05 - phones	AH1	127.6504
127.6504	DCA_se3_ag1_f_05 - phones	T	127.7104
127.7104	DCA_se3_ag1_f_05 - phones	sp	128.5269
128.5269	DCA_se3_ag1_f_05 - phones	AH1	128.5769
128.5269	DCA_se3_ag1_f_05 - words	um	128.8569
128.5769	DCA_se3_ag1_f_05 - phones	M	128.8569
129.0511	DCA_se3_ag1_f_05 - phones	M	129.1911
129.0511	DCA_se3_ag1_f_05 - words	mickey	129.4411
129.1911	DCA_se3_ag1_f_05 - phones	IH1	129.2711
129.2711	DCA_se3_ag1_f_05 - phones	K	129.4011
129.4011	DCA_se3_ag1_f_05 - phones	IY0	129.4411
129.4411	DCA_se3_ag1_f_05 - phones	M	129.4811
129.4411	DCA_se3_ag1_f_05 - words	mouse	129.8411
129.4811	DCA_se3_ag1_f_05 - phones	AW1	129.7111
129.7111	DCA_se3_ag1_f_05 - phones	S	129.8411
129.8411	DCA_se3_ag1_f_05 - phones	AH0	129.8811
129.8411	DCA_se3_ag1_f_05 - words	and	129.9311
129.8811	DCA_se3_ag1_f_05 - phones	N	129.9311
129.9311	DCA_se3_ag1_f_05 - phones	AO1	130.1311
129.9311	DCA_se3_ag1_f_05 - words	all	130.1611
130.1311	DCA_se3_ag1_f_05 - phones	L	130.1611
130.1611	DCA_se3_ag1_f_05 - phones	DH	130.1911
130.1611	DCA_se3_ag1_f_05 - words	that	130.2611
130.1911	DCA_se3_ag1_f_05 - phones	AH0	130.2211
130.2211	DCA_se3_ag1_f_05 - phones	T	130.2611
130.2611	DCA_se3_ag1_f_05 - phones	sp	130.5349
130.5349	DCA_se3_ag1_f_05 - phones	Y	130.5849
130.5349	DCA_se3_ag1_f_05 - words	you	130.6149
130.5849	DCA_se3_ag1_f_05 - phones	UW1	130.6149
130.6149	DCA_se3_ag1_f_05 - phones	M	130.6649
130.6149	DCA_se3_ag1_f_05 - words	mean	130.7949
130.6649	DCA_se3_ag1_f_05 - phones	IY1	130.7649
130.7649	DCA_se3_ag1_f_05 - phones	N	130.7949
130.7949	DCA_se3_ag1_f_05 - phones	W	130.8349
130.7949	DCA_se3_ag1_f_05 - words	when	130.9049
130.8349	DCA_se3_ag1_f_05 - phones	IH1	130.8649
130.8649	DCA_se3_ag1_f_05 - phones	N	130.9049
130.9049	DCA_se3_ag1_f_05 - words	i	130.9849
130.9049	DCA_se3_ag1_f_05 - phones	AY1	130.9849
130.9849	DCA_se3_ag1_f_05 - phones	W	131.0349
130.9849	DCA_se3_ag1_f_05 - words	was	131.1449
131.0349	DCA_se3_ag1_f_05 - phones	AH0	131.0749
131.0749	DCA_se3_ag1_f_05 - phones	Z	131.1449
131.1449	DCA_se3_ag1_f_05 - phones	Y	131.2249
131.1449	DCA_se3_ag1_f_05 - words	younger	131.5649
131.2249	DCA_se3_ag1_f_05 - phones	AH1	131.3249
131.3249	DCA_se3_ag1_f_05 - phones	NG	131.4049
131.4049	DCA_se3_ag1_f_05 - phones	G	131.4349
131.4349	DCA_se3_ag1_f_05 - phones	ER0	131.5649
131.5393	DCA_int_02 - phones	Y	131.6693
131.5393	DCA_int_02 - words	yeah	131.7893
131.6693	DCA_int_02 - phones	AE1	131.7893
131.7893	DCA_int_02 - phones	N	131.8593
131.7893	DCA_int_02 - words	now	132.1993
131.8593	DCA_int_02 - phones	AW1	132.1993
132.4238	DCA_se3_ag1_f_05 - phones	sil	132.4638
132.4638	DCA_se3_ag1_f_05 - words	oh	132.6438
132.4638	DCA_se3_ag1_f_05 - phones	OW1	132.6438
132.6438	DCA_se3_ag1_f_05 - phones	sp	132.6838
132.6838	DCA_se3_ag1_f_05 - phones	N	132.8538
132.6838	DCA_se3_ag1_f_05 - words	now	133.0838
132.8538	DCA_se3_ag1_f_05 - phones	AW1	133.0838
133.0838	DCA_se3_ag1_f_05 - phones	OW1	133.5238
133.0838	DCA_se3_ag1_f_05 - words	oh	133.5238
133.0901	DCA_int_02 - phones	sil	133.5701
133.5701	DCA_int_02 - phones	Y	133.6001
133.5701	DCA_int_02 - words	you	133.6301
133.6001	DCA_int_02 - phones	UW1	133.6301
133.6301	DCA_int_02 - phones	S	133.6601
133.6301	DCA_int_02 - words	still	133.7501
133.6601	DCA_int_02 - phones	T	133.6901
133.6901	DCA_int_02 - phones	IH1	133.7201
133.7201	DCA_int_02 - phones	L	133.7501
133.7501	DCA_int_02 - phones	W	133.7801
133.7501	DCA_int_02 - words	watch	133.8401
133.7801	DCA_int_02 - phones	AO1	133.8101
133.8101	DCA_int_02 - phones	CH	133.8401
133.8401	DCA_int_02 - phones	M	133.8701
133.8401	DCA_int_02 - words	mickey	133.9901
133.8701	DCA_int_02 - phones	IH1	133.9301
133.9301	DCA_int_02 - phones	K	133.9601
133.9601	DCA_int_02 - phones	IY0	133.9901
133.9901	DCA_int_02 - phones	M	134.0501
133.9901	DCA_int_02 - words	mouse	134.1401
134.0501	DCA_int_02 - phones	AW1	134.1101
134.0666	DCA_se3_ag1_f_05 - phones	sil	134.0966
134.0966	DCA_se3_ag1_f_05 - phones	N	134.2866
134.0966	DCA_se3_ag1_f_05 - words	no	134.7666
134.1101	DCA_int_02 - phones	S	134.1401
134.1401	DCA_int_02 - phones	sp	134.2801
134.2866	DCA_se3_ag1_f_05 - phones	OW1	134.7666
134.7666	DCA_se3_ag1_f_05 - words	i	134.9066
134.7666	DCA_se3_ag1_f_05 - phones	AY1	134.9066
134.9066	DCA_se3_ag1_f_05 - phones	Y	134.9566
134.9066	DCA_se3_ag1_f_05 - words	used	135.0966
134.9566	DCA_se3_ag1_f_05 - phones	UW1	135.0266
135.0266	DCA_se3_ag1_f_05 - phones	Z	135.0666
135.0666	DCA_se3_ag1_f_05 - phones	D	135.0966
135.0966	DCA_se3_ag1_f_05 - phones	T	135.1266
135.0966	DCA_se3_ag1_f_05 - words	to	135.1766
135.1266	DCA_se3_ag1_f_05 - phones	AH0	135.1766
135.1766	DCA_se3_ag1_f_05 - phones	sp	135.2066
135.2066	DCA_se3_ag1_f_05 - phones	AY1	135.3766
135.2066	DCA_se3_ag1_f_05 - words	i	135.3766
135.3766	DCA_se3_ag1_f_05 - phones	W	135.4566
135.3766	DCA_se3_ag1_f_05 - words	watch	135.6466
135.4566	DCA_se3_ag1_f_05 - phones	AA1	135.5766
135.5766	DCA_se3_ag1_f_05 - phones	CH	135.6466
135.6466	DCA_se3_ag1_f_05 - phones	K	135.7366
135.6466	DCA_se3_ag1_f_05 - words	cartoons	136.1566
135.7366	DCA_se3_ag1_f_05 - phones	AA0	135.7966
135.7966	DCA_se3_ag1_f_05 - phones	R	135.8766
135.8766	DCA_se3_ag1_f_05 - phones	T	135.9666
135.9666	DCA_se3_ag1_f_05 - phones	UW1	136.0266
136.0266	DCA_se3_ag1_f_05 - phones	N	136.0666
136.0666	DCA_se3_ag1_f_05 - phones	Z	136.1566
136.1566	DCA_se3_ag1_f_05 - phones	IH0	136.1866
136.1566	DCA_se3_ag1_f_05 - words	in	136.2166
136.1866	DCA_se3_ag1_f_05 - phones	N	136.2166
136.2166	DCA_se3_ag1_f_05 - phones	DH	136.2466
136.2166	DCA_se3_ag1_f_05 - words	the	136.2766
136.2466	DCA_se3_ag1_f_05 - phones	AH0	136.2766
136.2766	DCA_se3_ag1_f_05 - phones	M	136.3766
136.2766	DCA_se3_ag1_f_05 - words	morning	136.7766
136.3766	DCA_se3_ag1_f_05 - phones	AO1	136.5066
136.5066	DCA_se3_ag1_f_05 - phones	R	136.6066
136.6066	DCA_se3_ag1_f_05 - phones	N	136.6366
136.6366	DCA_se3_ag1_f_05 - phones	IH0	136.6666
136.6666	DCA_se3_ag1_f_05 - phones	NG	136.7766
136.7766	DCA_se3_ag1_f_05 - phones	sp	136.8066
136.9186	DCA_se3_ag1_f_05 - phones	DH	136.9786
136.9186	DCA_se3_ag1_f_05 - words	the	137.0086
136.9786	DCA_se3_ag1_f_05 - phones	AH0	137.0086
137.0086	DCA_se3_ag1_f_05 - phones	K	137.0886
137.0086	DCA_se3_ag1_f_05 - words	kids	137.3086
137.0886	DCA_se3_ag1_f_05 - phones	IH1	137.1786
137.1786	DCA_se3_ag1_f_05 - phones	D	137.2186
137.2186	DCA_se3_ag1_f_05 - phones	Z	137.3086
137.3086	DCA_se3_ag1_f_05 - phones	AO1	137.3986
137.3086	DCA_se3_ag1_f_05 - words	all	137.4386
137.3986	DCA_se3_ag1_f_05 - phones	L	137.4386
137.4386	DCA_se3_ag1_f_05 - phones	W	137.4986
137.4386	DCA_se3_ag1_f_05 - words	wake	137.6686
137.4986	DCA_se3_ag1_f_05 - phones	EY1	137.5686
137.5686	DCA_se3_ag1_f_05 - phones	K	137.6686
137.6686	DCA_se3_ag1_f_05 - phones	AH1	137.7386
137.6686	DCA_se3_ag1_f_05 - words	up	137.7686
137.7386	DCA_se3_ag1_f_05 - phones	P	137.7686
137.7686	DCA_se3_ag1_f_05 - phones	sp	138.0434
138.0434	DCA_se3_ag1_f_05 - phones	AE1	138.1834
138.0434	DCA_se3_ag1_f_05 - words	and	138.2734
138.1834	DCA_se3_ag1_f_05 - phones	N	138.2734
138.2734	DCA_se3_ag1_f_05 - phones	AH1	138.3434
138.2734	DCA_se3_ag1_f_05 - words	um	138.4534
138.3434	DCA_se3_ag1_f_05 - phones	M	138.4534
138.4534	DCA_se3_ag1_f_05 - phones	sp	138.5234
138.7478	DCA_se3_ag1_f_05 - phones	AE1	138.8578
138.7478	DCA_se3_ag1_f_05 - words	at	138.8978
138.8578	DCA_se3_ag1_f_05 - phones	T	138.8978
138.8978	DCA_se3_ag1_f_05 - phones	N	138.9878
138.8978	DCA_se3_ag1_f_05 - words	night	139.2078
138.9878	DCA_se3_ag1_f_05 - phones	AY1	139.1678
139.1678	DCA_se3_ag1_f_05 - phones	T	139.2078
139.2078	DCA_se3_ag1_f_05 - phones	sp	139.2378
139.2378	DCA_se3_ag1_f_05 - phones	AY1	139.3978
139.2378	DCA_se3_ag1_f_05 - words	i	139.3978
139.3978	DCA_se3_ag1_f_05 - phones	Y	139.4578
139.3978	DCA_se3_ag1_f_05 - words	usually	139.6978
139.4578	DCA_se3_ag1_f_05 - phones	UW1	139.5078
139.5078	DCA_se3_ag1_f_05 - phones	ZH	139.6078
139.6078	DCA_se3_ag1_f_05 - phones	AH0	139.6378
139.6378	DCA_se3_ag1_f_05 - phones	L	139.6678
139.6678	DCA_se3_ag1_f_05 - phones	IY0	139.6978
139.6978	DCA_se3_ag1_f_05 - phones	W	139.7578
139.6978	DCA_se3_ag1_f_05 - words	watch	139.9678
139.7578	DCA_se3_ag1_f_05 - phones	AA1	139.8478
139.8478	DCA_se3_ag1_f_05 - phones	CH	139.9678
139.9678	DCA_se3_ag1_f_05 - phones	P	140.0478
139.9678	DCA_se3_ag1_f_05 - words	peyton	140.2678
140.0478	DCA_se3_ag1_f_05 - phones	EY1	140.1478
140.1478	DCA_se3_ag1_f_05 - phones	T	140.1778
140.1778	DCA_se3_ag1_f_05 - phones	AH0	140.2078
140.2078	DCA_se3_ag1_f_05 - phones	N	140.2678
140.2678	DCA_se3_ag1_f_05 - phones	P	140.3078
140.2678	DCA_se3_ag1_f_05 - words	place	140.5778
140.3078	DCA_se3_ag1_f_05 - phones	L	140.3678
140.3678	DCA_se3_ag1_f_05 - phones	EY1	140.4878
140.4878	DCA_se3_ag1_f_05 - phones	S	140.5778
140.5778	DCA_se3_ag1_f_05 - phones	AO1	140.6478
140.5778	DCA_se3_ag1_f_05 - words	on	140.7378
140.6478	DCA_se3_ag1_f_05 - phones	N	140.7378
140.7378	DCA_se3_ag1_f_05 - phones	T	140.8178
140.7378	DCA_se3_ag1_f_05 - words	tuesday	141.0678
140.8178	DCA_se3_ag1_f_05 - phones	UW1	140.8978
140.8978	DCA_se3_ag1_f_05 - phones	Z	141.0078
141.0078	DCA_se3_ag1_f_05 - phones	D	141.0378
141.0378	DCA_se3_ag1_f_05 - phones	IY0	141.0678
141.0678	DCA_se3_ag1_f_05 - phones	sp	141.0978
141.0978	DCA_se3_ag1_f_05 - phones	AH0	141.1278
141.0978	DCA_se3_ag1_f_05 - words	and	141.1578
141.1278	DCA_se3_ag1_f_05 - phones	N	141.1578
141.1578	DCA_se3_ag1_f_05 - phones	TH	141.2278
141.1578	DCA_se3_ag1_f_05 - words	thursday	141.5078
141.2278	DCA_se3_ag1_f_05 - phones	ER1	141.3378
141.3378	DCA_se3_ag1_f_05 - phones	Z	141.4478
141.4478	DCA_se3_ag1_f_05 - phones	D	141.4778
141.4778	DCA_se3_ag1_f_05 - phones	IY0	141.5078
141.5078	DCA_se3_ag1_f_05 - phones	N	141.5478
141.5078	DCA_se3_ag1_f_05 - words	nights	141.8178
141.5478	DCA_se3_ag1_f_05 - phones	AY1	141.6978
141.6978	DCA_se3_ag1_f_05 - phones	T	141.7878
141.7878	DCA_se3_ag1_f_05 - phones	S	141.8178
141.8178	DCA_se3_ag1_f_05 - phones	AH0	141.8878
141.8178	DCA_se3_ag1_f_05 - words	and	141.9778
141.8878	DCA_se3_ag1_f_05 - phones	N	141.9378
141.9378	DCA_se3_ag1_f_05 - phones	D	141.9778
141.9778	DCA_se3_ag1_f_05 - phones	sp	142.0378
142.6276	DCA_se3_ag1_f_05 - phones	S	142.7576
142.6276	DCA_se3_ag1_f_05 - words	saturday	143.0476
142.7576	DCA_se3_ag1_f_05 - phones	AE1	142.9276
142.9276	DCA_se3_ag1_f_05 - phones	T	142.9576
142.9576	DCA_se3_ag1_f_05 - phones	ER0	142.9876
142.9876	DCA_se3_ag1_f_05 - phones	D	143.0176
143.0176	DCA_se3_ag1_f_05 - phones	IY0	143.0476
143.0476	DCA_se3_ag1_f_05 - phones	AE1	143.0976
143.0476	DCA_se3_ag1_f_05 - words	and	143.1876
143.0976	DCA_se3_ag1_f_05 - phones	N	143.1376
143.1376	DCA_se3_ag1_f_05 - phones	D	143.1876
143.1876	DCA_se3_ag1_f_05 - phones	S	143.2676
143.1876	DCA_se3_ag1_f_05 - words	sunday	143.4276
143.2676	DCA_se3_ag1_f_05 - phones	AH1	143.3076
143.3076	DCA_se3_ag1_f_05 - phones	N	143.3376
143.3376	DCA_se3_ag1_f_05 - phones	D	143.3676
143.3676	DCA_se3_ag1_f_05 - phones	IY2	143.4276
143.4276	DCA_se3_ag1_f_05 - phones	N	143.4876
143.4276	DCA_se3_ag1_f_05 - words	night	143.6576
143.4876	DCA_se3_ag1_f_05 - phones	AY1	143.5976
143.5976	DCA_se3_ag1_f_05 - phones	T	143.6576
143.6576	DCA_se3_ag1_f_05 - phones	DH	143.6876
143.6576	DCA_se3_ag1_f_05 - words	the	143.7176
143.6876	DCA_se3_ag1_f_05 - phones	AH0	143.7176
143.7176	DCA_se3_ag1_f_05 - phones	M	143.8176
143.7176	DCA_se3_ag1_f_05 - words	movies	144.1476
143.8176	DCA_se3_ag1_f_05 - phones	UW1	143.9376
143.9376	DCA_se3_ag1_f_05 - phones	V	144.0276
144.0276	DCA_se3_ag1_f_05 - phones	IY0	144.0776
144.0776	DCA_se3_ag1_f_05 - phones	Z	144.1476
144.1476	DCA_se3_ag1_f_05 - phones	AH0	144.1776
144.1476	DCA_se3_ag1_f_05 - words	and	144.3676
144.1776	DCA_se3_ag1_f_05 - phones	N	144.3676
144.3676	DCA_se3_ag1_f_05 - phones	W	144.3976
144.3676	DCA_se3_ag1_f_05 - words	wednesday	144.5776
144.3976	DCA_se3_ag1_f_05 - phones	EH1	144.4276
144.4276	DCA_se3_ag1_f_05 - phones	N	144.4776
144.4776	DCA_se3_ag1_f_05 - phones	Z	144.5176
144.5176	DCA_se3_ag1_f_05 - phones	D	144.5476
144.5476	DCA_se3_ag1_f_05 - phones	IY0	144.5776
144.5776	DCA_se3_ag1_f_05 - phones	N	144.6176
144.5776	DCA_se3_ag1_f_05 - words	night	144.7576
144.6176	DCA_se3_ag1_f_05 - phones	AY1	144.7276
144.7276	DCA_se3_ag1_f_05 - phones	T	144.7576
144.7576	DCA_se3_ag1_f_05 - phones	sp	144.7876
144.7876	DCA_se3_ag1_f_05 - phones	DH	144.8276
144.7876	DCA_se3_ag1_f_05 - words	the	144.8676
144.8276	DCA_se3_ag1_f_05 - phones	AH0	144.8676
144.8676	DCA_se3_ag1_f_05 - phones	M	144.9276
144.8676	DCA_se3_ag1_f_05 - words	movies	145.3476
144.9276	DCA_se3_ag1_f_05 - phones	UW1	145.0476
145.0476	DCA_se3_ag1_f_05 - phones	V	145.0976
145.0976	DCA_se3_ag1_f_05 - phones	IY0	145.1276
145.1276	DCA_se3_ag1_f_05 - phones	Z	145.3476
145.2729	DCA_int_02 - phones	OW1	145.8129
145.2729	DCA_int_02 - words	oh	145.8129
145.3476	DCA_se3_ag1_f_05 - phones	sp	145.5590
145.5590	DCA_se3_ag1_f_05 - phones	TH	145.5890
145.5590	DCA_se3_ag1_f_05 - words	things	145.7290
145.5890	DCA_se3_ag1_f_05 - phones	IH1	145.6190
145.6190	DCA_se3_ag1_f_05 - phones	NG	145.6490
145.6490	DCA_se3_ag1_f_05 - phones	Z	145.7290
145.7290	DCA_se3_ag1_f_05 - phones	L	145.7590
145.7290	DCA_se3_ag1_f_05 - words	like	145.8290
145.7590	DCA_se3_ag1_f_05 - phones	AY1	145.7890
145.7890	DCA_se3_ag1_f_05 - phones	K	145.8290
145.8290	DCA_se3_ag1_f_05 - phones	sp	145.8690
145.8690	DCA_se3_ag1_f_05 - phones	DH	145.9490
145.8690	DCA_se3_ag1_f_05 - words	that	146.0990
145.9490	DCA_se3_ag1_f_05 - phones	AH0	146.0690
146.0690	DCA_se3_ag1_f_05 - phones	T	146.0990
146.0990	DCA_se3_ag1_f_05 - phones	sp	146.1290
146.1053	DCA_int_02 - phones	HH	146.1453
146.1053	DCA_int_02 - words	what	146.3153
146.1453	DCA_int_02 - phones	W	146.1753
146.1753	DCA_int_02 - phones	AH1	146.2453
146.2453	DCA_int_02 - phones	T	146.3153
146.3153	DCA_int_02 - words	s	146.3553
146.3153	DCA_int_02 - phones	S	146.3553
146.3553	DCA_int_02 - phones	HH	146.4053
146.3553	DCA_int_02 - words	happening	146.7953
146.4053	DCA_int_02 - phones	AE1	146.5953
146.5953	DCA_int_02 - phones	P	146.6253
146.6253	DCA_int_02 - phones	N	146.6953
146.6953	DCA_int_02 - phones	IH0	146.7553
146.7553	DCA_int_02 - phones	NG	146.7953
146.7953	DCA_int_02 - phones	AO1	146.8653
146.7953	DCA_int_02 - words	on	146.9953
146.8653	DCA_int_02 - phones	N	146.9953
146.9953	DCA_int_02 - phones	sp	147.0253
147.0253	DCA_int_02 - phones	P	147.0653
147.0253	DCA_int_02 - words	peyton	147.3753
147.0653	DCA_int_02 - phones	EY1	147.1653
147.1653	DCA_int_02 - phones	T	147.1953
147.1953	DCA_int_02 - phones	AH0	147.2253
147.2253	DCA_int_02 - phones	N	147.3753
147.3753	DCA_int_02 - phones	sp	147.4053
147.4053	DCA_int_02 - phones	P	147.4353
147.4053	DCA_int_02 - words	place	147.6953
147.4353	DCA_int_02 - phones	L	147.4953
147.4953	DCA_int_02 - phones	EY1	147.5953
147.5953	DCA_int_02 - phones	S	147.6953
147.6953	DCA_int_02 - phones	sp	147.7253
147.7253	DCA_int_02 - phones	N	147.7653
147.7253	DCA_int_02 - words	now	148.0753
147.7653	DCA_int_02 - phones	AW1	148.0753
148.5784	DCA_se3_ag1_f_05 - phones	AY1	148.6884
148.5784	DCA_se3_ag1_f_05 - words	i	148.6884
148.6884	DCA_se3_ag1_f_05 - phones	HH	148.7584
148.6884	DCA_se3_ag1_f_05 - words	haven't	148.9484
148.7584	DCA_se3_ag1_f_05 - phones	AE1	148.7984
148.7984	DCA_se3_ag1_f_05 - phones	V	148.8284
148.8284	DCA_se3_ag1_f_05 - phones	AH0	148.8584
148.8584	DCA_se3_ag1_f_05 - phones	N	148.9484
148.9484	DCA_se3_ag1_f_05 - phones	K	148.9984
148.9484	DCA_se3_ag1_f_05 - words	kept	149.2184
148.9984	DCA_se3_ag1_f_05 - phones	EH1	149.0684
149.0684	DCA_se3_ag1_f_05 - phones	P	149.1884
149.1884	DCA_se3_ag1_f_05 - phones	T	149.2184
149.2128	DCA_int_02 - words	i	149.2428
149.2128	DCA_int_02 - phones	AY1	149.2428
149.2184	DCA_se3_ag1_f_05 - phones	AH1	149.3484
149.2184	DCA_se3_ag1_f_05 - words	up	149.4184
149.2428	DCA_int_02 - phones	HH	149.2928
149.2428	DCA_int_02 - words	haven't	149.5628
149.2928	DCA_int_02 - phones	AE1	149.3228
[truncated: 16,932 more rows]
