# Supplementary material for: Considering Performance in the Automated and Manual Coding of Sociolinguistic Variables: Lessons From Variable (ING)
Source: Front Artif Intell. 2021 Apr 29;4:648543. doi: 10.3389/frai.2021.648543 (PMC8117961; doi:10.3389/frai.2021.648543)
Supplement: Supplementary file 4 [file Data_Sheet_4.ZIP › CORAAL_Aligned_as_Tables/DCB_se2_ag3_m_02_2_txout.txt]

tmin	tier	text	tmax
0.3179	DCB_int_01 - phones	sil	0.3479
0.3479	DCB_int_01 - phones	OW2	0.4679
0.3479	DCB_int_01 - words	okay	0.6579
0.4679	DCB_int_01 - phones	K	0.5479
0.5479	DCB_int_01 - phones	EY1	0.6579
0.6579	DCB_int_01 - phones	AY1	0.6979
0.6579	DCB_int_01 - words	i'm	0.7479
0.6979	DCB_int_01 - phones	M	0.7479
0.7479	DCB_int_01 - phones	sp	0.9179
0.9179	DCB_int_01 - words	i	1.0479
0.9179	DCB_int_01 - phones	AY1	1.0479
1.0479	DCB_int_01 - phones	N	1.1479
1.0479	DCB_int_01 - words	know	1.3079
1.1479	DCB_int_01 - phones	OW1	1.3079
1.3079	DCB_int_01 - phones	W	1.3779
1.3079	DCB_int_01 - words	we	1.5779
1.3779	DCB_int_01 - phones	IY1	1.5779
1.5779	DCB_int_01 - phones	sp	1.6379
1.7016	DCB_int_01 - phones	B	1.7616
1.7016	DCB_int_01 - words	been	1.8716
1.7616	DCB_int_01 - phones	IH1	1.8016
1.8016	DCB_int_01 - phones	N	1.8716
1.8716	DCB_int_01 - phones	T	1.9216
1.8716	DCB_int_01 - words	talking	2.1916
1.9216	DCB_int_01 - phones	AO1	2.0116
2.0116	DCB_int_01 - phones	K	2.0916
2.0916	DCB_int_01 - phones	IH0	2.1416
2.1416	DCB_int_01 - phones	NG	2.1916
2.1916	DCB_int_01 - phones	AH0	2.2416
2.1916	DCB_int_01 - words	a	2.2416
2.2416	DCB_int_01 - phones	L	2.3216
2.2416	DCB_int_01 - words	long	2.4716
2.3216	DCB_int_01 - phones	AO1	2.3816
2.3816	DCB_int_01 - phones	NG	2.4716
2.4716	DCB_int_01 - phones	T	2.5716
2.4716	DCB_int_01 - words	time	2.6716
2.5716	DCB_int_01 - phones	AY1	2.6116
2.6116	DCB_int_01 - phones	M	2.6716
2.6716	DCB_int_01 - phones	B	2.7016
2.6716	DCB_int_01 - words	but	2.7816
2.7016	DCB_int_01 - phones	AH1	2.7316
2.7316	DCB_int_01 - phones	T	2.7816
2.7816	DCB_int_01 - words	i	2.8116
2.7816	DCB_int_01 - phones	AY1	2.8116
2.7834	DCB_se2_ag3_m_02 - phones	sil	2.8234
2.8116	DCB_int_01 - phones	HH	2.8416
2.8116	DCB_int_01 - words	have	2.9016
2.8234	DCB_se2_ag3_m_02 - phones	W	2.8934
2.8234	DCB_se2_ag3_m_02 - words	we	2.9734
2.8416	DCB_int_01 - phones	AE1	2.8716
2.8716	DCB_int_01 - phones	V	2.9016
2.8934	DCB_se2_ag3_m_02 - phones	IY1	2.9734
2.9016	DCB_int_01 - words	a	2.9616
2.9016	DCB_int_01 - phones	EY1	2.9616
2.9616	DCB_int_01 - phones	K	3.0316
2.9616	DCB_int_01 - words	couple	3.5416
2.9734	DCB_se2_ag3_m_02 - phones	G	3.0234
2.9734	DCB_se2_ag3_m_02 - words	good	3.2834
3.0234	DCB_se2_ag3_m_02 - phones	UH1	3.2434
3.0316	DCB_int_01 - phones	AH1	3.2516
3.2434	DCB_se2_ag3_m_02 - phones	D	3.2834
3.2516	DCB_int_01 - phones	P	3.2916
3.2916	DCB_int_01 - phones	AH0	3.3316
3.3316	DCB_int_01 - phones	L	3.5416
3.5416	DCB_int_01 - phones	sp	3.6667
3.6667	DCB_int_01 - words	a	3.7967
3.6667	DCB_int_01 - phones	AH0	3.7967
3.7967	DCB_int_01 - phones	K	3.8867
3.7967	DCB_int_01 - words	couple	4.1467
3.8867	DCB_int_01 - phones	AH1	3.9367
3.9367	DCB_int_01 - phones	P	4.0367
4.0367	DCB_int_01 - phones	AH0	4.0767
4.0767	DCB_int_01 - phones	L	4.1467
4.1467	DCB_int_01 - phones	sp	4.1767
4.1767	DCB_int_01 - phones	AH1	4.2767
4.1767	DCB_int_01 - words	other	4.4667
4.2767	DCB_int_01 - phones	DH	4.3467
4.3467	DCB_int_01 - phones	ER0	4.4667
4.4667	DCB_int_01 - phones	sp	4.5067
4.5067	DCB_int_01 - phones	TH	4.5567
4.5067	DCB_int_01 - words	things	4.9467
4.5567	DCB_int_01 - phones	IH1	4.6367
4.6367	DCB_int_01 - phones	NG	4.8367
4.8367	DCB_int_01 - phones	Z	4.9467
4.9467	DCB_int_01 - phones	sp	5.1267
5.9542	DCB_int_01 - phones	AH1	6.3642
5.9542	DCB_int_01 - words	um	6.5742
6.3642	DCB_int_01 - phones	M	6.5742
6.9276	DCB_int_01 - phones	sil	6.9576
6.9576	DCB_int_01 - phones	K	7.0176
6.9576	DCB_int_01 - words	kind	7.1076
7.0176	DCB_int_01 - phones	AY1	7.0576
7.0576	DCB_int_01 - phones	N	7.1076
7.1076	DCB_int_01 - phones	AH0	7.1476
7.1076	DCB_int_01 - words	of	7.1776
7.1476	DCB_int_01 - phones	V	7.1776
7.1776	DCB_int_01 - phones	G	7.2376
7.1776	DCB_int_01 - words	go	7.3176
7.2376	DCB_int_01 - phones	OW1	7.3176
7.3176	DCB_int_01 - phones	B	7.3876
7.3176	DCB_int_01 - words	back	7.5676
7.3876	DCB_int_01 - phones	AE1	7.4776
7.4776	DCB_int_01 - phones	K	7.5676
7.5676	DCB_int_01 - phones	T	7.7276
7.5676	DCB_int_01 - words	to	8.0976
7.7276	DCB_int_01 - phones	UW1	8.0976
8.0976	DCB_int_01 - phones	sp	8.2076
8.2752	DCB_int_01 - phones	TH	8.3252
8.2752	DCB_int_01 - words	thinking	8.5852
8.3252	DCB_int_01 - phones	IH1	8.3552
8.3552	DCB_int_01 - phones	NG	8.4152
8.4152	DCB_int_01 - phones	K	8.4852
8.4852	DCB_int_01 - phones	IH0	8.5152
8.5152	DCB_int_01 - phones	NG	8.5852
8.5852	DCB_int_01 - phones	AH0	8.6552
8.5852	DCB_int_01 - words	about	8.8952
8.6552	DCB_int_01 - phones	B	8.7052
8.7052	DCB_int_01 - phones	AW1	8.8252
8.8252	DCB_int_01 - phones	T	8.8952
8.8952	DCB_int_01 - phones	sp	8.9352
9.5481	DCB_int_01 - phones	D	9.6281
9.5481	DCB_int_01 - words	dc	10.0581
9.6281	DCB_int_01 - phones	IY1	9.7281
9.7281	DCB_int_01 - phones	S	9.9281
9.9281	DCB_int_01 - phones	IY1	10.0581
10.0581	DCB_int_01 - phones	sp	10.0881
10.0881	DCB_int_01 - phones	AH0	10.1181
10.0881	DCB_int_01 - words	and	10.1881
10.1181	DCB_int_01 - phones	N	10.1881
10.1881	DCB_int_01 - phones	Y	10.2381
10.1881	DCB_int_01 - words	your	10.3681
10.2381	DCB_int_01 - phones	UH1	10.2781
10.2781	DCB_int_01 - phones	R	10.3681
10.3681	DCB_int_01 - phones	IH0	10.4281
10.3681	DCB_int_01 - words	experience	11.0281
10.4281	DCB_int_01 - phones	K	10.4981
10.4981	DCB_int_01 - phones	S	10.5681
10.5681	DCB_int_01 - phones	P	10.6481
10.6481	DCB_int_01 - phones	IH1	10.6981
10.6981	DCB_int_01 - phones	R	10.7281
10.7281	DCB_int_01 - phones	IY0	10.8781
10.8781	DCB_int_01 - phones	AH0	10.9181
10.9181	DCB_int_01 - phones	N	10.9881
10.9881	DCB_int_01 - phones	S	11.0281
11.0281	DCB_int_01 - phones	IH0	11.0581
11.0281	DCB_int_01 - words	in	11.0881
11.0581	DCB_int_01 - phones	N	11.0881
11.0881	DCB_int_01 - phones	sp	11.1481
11.1481	DCB_int_01 - phones	D	11.1981
11.1481	DCB_int_01 - words	dc	11.4281
11.1981	DCB_int_01 - phones	IY1	11.3581
11.3581	DCB_int_01 - phones	S	11.3981
11.3981	DCB_int_01 - phones	IY1	11.4281
11.4281	DCB_int_01 - phones	sp	11.4581
11.4581	DCB_int_01 - phones	AH0	11.4881
11.4581	DCB_int_01 - words	and	11.6681
11.4881	DCB_int_01 - phones	N	11.6681
11.6681	DCB_int_01 - phones	sp	11.9881
11.9881	DCB_int_01 - phones	AH0	12.0681
11.9881	DCB_int_01 - words	and	12.3981
12.0681	DCB_int_01 - phones	N	12.3981
12.3981	DCB_int_01 - phones	sp	12.4281
12.4281	DCB_int_01 - phones	G	12.5081
12.4281	DCB_int_01 - words	growing	12.7981
12.5081	DCB_int_01 - phones	R	12.5681
12.5681	DCB_int_01 - phones	OW1	12.6081
12.6081	DCB_int_01 - phones	IH0	12.6981
12.6981	DCB_int_01 - phones	NG	12.7981
12.7981	DCB_int_01 - phones	AH1	12.9281
12.7981	DCB_int_01 - words	up	13.0781
12.9281	DCB_int_01 - phones	P	13.0781
14.2612	DCB_int_01 - phones	HH	14.3812
14.2612	DCB_int_01 - words	how	14.4312
14.3812	DCB_int_01 - phones	AW1	14.4312
14.4312	DCB_int_01 - phones	D	14.4812
14.4312	DCB_int_01 - words	do	14.5212
14.4812	DCB_int_01 - phones	UW1	14.5212
14.5212	DCB_int_01 - phones	Y	14.5912
14.5212	DCB_int_01 - words	you	14.6312
14.5912	DCB_int_01 - phones	UW1	14.6312
14.6312	DCB_int_01 - phones	S	14.7812
14.6312	DCB_int_01 - words	see	14.8612
14.7812	DCB_int_01 - phones	IY1	14.8612
14.8612	DCB_int_01 - phones	sp	14.8912
14.8912	DCB_int_01 - phones	DH	14.9312
14.8912	DCB_int_01 - words	the	14.9812
14.9312	DCB_int_01 - phones	AH0	14.9812
14.9812	DCB_int_01 - phones	S	15.1112
14.9812	DCB_int_01 - words	city	15.5612
15.1112	DCB_int_01 - phones	IH1	15.1512
15.1512	DCB_int_01 - phones	T	15.2012
15.2012	DCB_int_01 - phones	IY0	15.5612
15.5612	DCB_int_01 - phones	sp	15.6412
15.7906	DCB_int_01 - phones	AH0	15.8506
15.7906	DCB_int_01 - words	and	15.9506
15.8506	DCB_int_01 - phones	N	15.9006
15.9006	DCB_int_01 - phones	D	15.9506
15.9506	DCB_int_01 - phones	HH	16.0406
15.9506	DCB_int_01 - words	how	16.2406
16.0406	DCB_int_01 - phones	AW1	16.2406
16.2406	DCB_int_01 - phones	sp	16.2706
16.2706	DCB_int_01 - phones	HH	16.4006
16.2706	DCB_int_01 - words	how	16.5006
16.4006	DCB_int_01 - phones	AW1	16.5006
16.5006	DCB_int_01 - phones	IH0	16.5306
16.5006	DCB_int_01 - words	it	16.5606
16.5306	DCB_int_01 - phones	T	16.5606
16.5606	DCB_int_01 - words	s	16.7206
16.5606	DCB_int_01 - phones	Z	16.7206
16.7206	DCB_int_01 - phones	CH	16.8706
16.7206	DCB_int_01 - words	changed	17.2806
16.8706	DCB_int_01 - phones	EY1	17.0206
17.0206	DCB_int_01 - phones	N	17.1706
17.1706	DCB_int_01 - phones	JH	17.2506
17.2506	DCB_int_01 - phones	D	17.2806
17.2806	DCB_int_01 - phones	HH	17.3706
17.2806	DCB_int_01 - words	how	17.4006
17.3706	DCB_int_01 - phones	AW1	17.4006
17.4006	DCB_int_01 - phones	D	17.4506
17.4006	DCB_int_01 - words	do	17.5006
17.4506	DCB_int_01 - phones	UW1	17.5006
17.5006	DCB_int_01 - phones	Y	17.5306
17.5006	DCB_int_01 - words	you	17.5606
17.5306	DCB_int_01 - phones	UW1	17.5606
17.5606	DCB_int_01 - phones	F	17.7306
17.5606	DCB_int_01 - words	feel	17.8706
17.7306	DCB_int_01 - phones	IY1	17.7706
17.7706	DCB_int_01 - phones	L	17.8706
17.8706	DCB_int_01 - phones	AH0	17.9306
17.8706	DCB_int_01 - words	about	18.1006
17.9306	DCB_int_01 - phones	B	17.9706
17.9706	DCB_int_01 - phones	AW1	18.0406
18.0406	DCB_int_01 - phones	T	18.1006
18.1006	DCB_int_01 - phones	sp	18.1306
18.1306	DCB_int_01 - phones	DH	18.1806
18.1306	DCB_int_01 - words	the	18.2206
18.1806	DCB_int_01 - phones	AH0	18.2206
18.2206	DCB_int_01 - phones	CH	18.3906
18.2206	DCB_int_01 - words	change	19.1406
18.3906	DCB_int_01 - phones	EY1	18.6006
18.6006	DCB_int_01 - phones	N	18.9006
18.9006	DCB_int_01 - phones	JH	19.1406
19.4731	DCB_se2_ag3_m_02 - phones	sil	19.5031
19.5031	DCB_se2_ag3_m_02 - phones	M	19.7231
19.5031	DCB_se2_ag3_m_02 - words	mm	19.7231
19.7231	DCB_se2_ag3_m_02 - phones	sp	19.9531
20.8254	DCB_se2_ag3_m_02 - phones	IH0	20.8554
20.8254	DCB_se2_ag3_m_02 - words	it	20.8854
20.8554	DCB_se2_ag3_m_02 - phones	T	20.8854
20.8854	DCB_se2_ag3_m_02 - words	s	20.9754
20.8854	DCB_se2_ag3_m_02 - phones	S	20.9754
20.9754	DCB_se2_ag3_m_02 - phones	sp	21.0054
21.0054	DCB_se2_ag3_m_02 - phones	IH1	21.1154
21.0054	DCB_se2_ag3_m_02 - words	interesting	21.7854
21.1154	DCB_se2_ag3_m_02 - phones	N	21.1554
21.1554	DCB_se2_ag3_m_02 - phones	T	21.2854
21.2854	DCB_se2_ag3_m_02 - phones	ER0	21.4154
21.4154	DCB_se2_ag3_m_02 - phones	AH0	21.4854
21.4854	DCB_se2_ag3_m_02 - phones	S	21.5754
21.5754	DCB_se2_ag3_m_02 - phones	T	21.6154
21.6154	DCB_se2_ag3_m_02 - phones	IH0	21.6554
21.6554	DCB_se2_ag3_m_02 - phones	NG	21.7854
21.8745	DCB_se2_ag3_m_02 - phones	AH1	22.4245
21.8745	DCB_se2_ag3_m_02 - words	um	22.5745
22.4245	DCB_se2_ag3_m_02 - phones	M	22.5745
22.5745	DCB_se2_ag3_m_02 - phones	sp	22.6745
23.1288	DCB_se2_ag3_m_02 - phones	L	23.3588
23.1288	DCB_se2_ag3_m_02 - words	l-	23.3588
23.3588	DCB_se2_ag3_m_02 - phones	AY1	23.5588
23.3588	DCB_se2_ag3_m_02 - words	i've	23.6288
23.5588	DCB_se2_ag3_m_02 - phones	V	23.6288
23.6288	DCB_se2_ag3_m_02 - phones	Y	23.7088
23.6288	DCB_se2_ag3_m_02 - words	used	23.8888
23.7088	DCB_se2_ag3_m_02 - phones	UW1	23.7988
23.7988	DCB_se2_ag3_m_02 - phones	Z	23.8588
23.8588	DCB_se2_ag3_m_02 - phones	D	23.8888
23.8888	DCB_se2_ag3_m_02 - phones	DH	23.9288
23.8888	DCB_se2_ag3_m_02 - words	that	24.0788
23.9288	DCB_se2_ag3_m_02 - phones	AE1	23.9988
23.9988	DCB_se2_ag3_m_02 - phones	T	24.0788
24.0788	DCB_se2_ag3_m_02 - phones	W	24.1788
24.0788	DCB_se2_ag3_m_02 - words	word	24.3088
24.1788	DCB_se2_ag3_m_02 - phones	ER1	24.2588
24.2588	DCB_se2_ag3_m_02 - phones	D	24.3088
24.3088	DCB_se2_ag3_m_02 - phones	AH0	24.4088
24.3088	DCB_se2_ag3_m_02 - words	a	24.4088
24.4088	DCB_se2_ag3_m_02 - phones	L	24.4988
24.4088	DCB_se2_ag3_m_02 - words	lot	24.7088
24.4988	DCB_se2_ag3_m_02 - phones	AA1	24.6488
24.6488	DCB_se2_ag3_m_02 - phones	T	24.7088
24.9940	DCB_se2_ag3_m_02 - phones	sil	25.0340
25.0340	DCB_se2_ag3_m_02 - words	<unk>	25.1140
25.0340	DCB_se2_ag3_m_02 - phones	spn	25.1140
25.1140	DCB_se2_ag3_m_02 - phones	AH1	25.6640
25.1140	DCB_se2_ag3_m_02 - words	uh	25.6640
25.6640	DCB_se2_ag3_m_02 - phones	sp	25.6940
25.7855	DCB_se2_ag3_m_02 - phones	D	25.8655
25.7855	DCB_se2_ag3_m_02 - words	during	26.1355
25.8655	DCB_se2_ag3_m_02 - phones	UH1	25.9055
25.9055	DCB_se2_ag3_m_02 - phones	R	26.0055
26.0055	DCB_se2_ag3_m_02 - phones	IH0	26.0455
26.0455	DCB_se2_ag3_m_02 - phones	NG	26.1355
26.1355	DCB_se2_ag3_m_02 - phones	DH	26.1855
26.1355	DCB_se2_ag3_m_02 - words	this	26.4655
26.1855	DCB_se2_ag3_m_02 - phones	IH1	26.2755
26.2755	DCB_se2_ag3_m_02 - phones	S	26.4655
26.9046	DCB_se2_ag3_m_02 - phones	IH1	26.9746
26.9046	DCB_se2_ag3_m_02 - words	interview	27.3946
26.9746	DCB_se2_ag3_m_02 - phones	N	27.0346
27.0346	DCB_se2_ag3_m_02 - phones	ER0	27.1246
27.1246	DCB_se2_ag3_m_02 - phones	V	27.1946
27.1946	DCB_se2_ag3_m_02 - phones	Y	27.3146
27.3146	DCB_se2_ag3_m_02 - phones	UW2	27.3946
27.3946	DCB_se2_ag3_m_02 - phones	sp	27.4346
27.6041	DCB_se2_ag3_m_02 - words	m-	27.7841
27.6041	DCB_se2_ag3_m_02 - phones	M	27.7841
27.7841	DCB_se2_ag3_m_02 - phones	sp	27.9651
27.9651	DCB_se2_ag3_m_02 - phones	S	28.1051
27.9651	DCB_se2_ag3_m_02 - words	session	28.4151
28.1051	DCB_se2_ag3_m_02 - phones	EH1	28.1551
28.1551	DCB_se2_ag3_m_02 - phones	SH	28.2851
28.2851	DCB_se2_ag3_m_02 - phones	AH0	28.3251
28.3251	DCB_se2_ag3_m_02 - phones	N	28.4151
28.9423	DCB_se2_ag3_m_02 - phones	B	29.0123
28.9423	DCB_se2_ag3_m_02 - words	but	29.2323
29.0123	DCB_se2_ag3_m_02 - phones	AH1	29.0823
29.0823	DCB_se2_ag3_m_02 - phones	T	29.2323
29.4133	DCB_se2_ag3_m_02 - phones	IH1	29.4933
29.4133	DCB_se2_ag3_m_02 - words	it	29.5533
29.4933	DCB_se2_ag3_m_02 - phones	T	29.5533
29.5533	DCB_se2_ag3_m_02 - phones	Z	29.6733
29.5533	DCB_se2_ag3_m_02 - words	s	29.6733
29.6733	DCB_se2_ag3_m_02 - phones	T	29.8533
29.6733	DCB_se2_ag3_m_02 - words	true	30.1033
29.8533	DCB_se2_ag3_m_02 - phones	R	29.8933
29.8933	DCB_se2_ag3_m_02 - phones	UW1	30.1033
30.5930	DCB_se2_ag3_m_02 - phones	AH1	31.0230
30.5930	DCB_se2_ag3_m_02 - words	um	31.1730
31.0230	DCB_se2_ag3_m_02 - phones	M	31.1730
31.1730	DCB_se2_ag3_m_02 - phones	sp	32.8840
32.8840	DCB_se2_ag3_m_02 - words	i	32.9840
32.8840	DCB_se2_ag3_m_02 - phones	AY1	32.9840
32.9840	DCB_se2_ag3_m_02 - phones	R	33.1040
32.9840	DCB_se2_ag3_m_02 - words	remember	33.8740
33.1040	DCB_se2_ag3_m_02 - phones	IH0	33.1640
33.1640	DCB_se2_ag3_m_02 - phones	M	33.3040
33.3040	DCB_se2_ag3_m_02 - phones	EH1	33.4040
33.4040	DCB_se2_ag3_m_02 - phones	M	33.5040
33.5040	DCB_se2_ag3_m_02 - phones	B	33.5440
33.5440	DCB_se2_ag3_m_02 - phones	ER0	33.8740
33.8892	DCB_se2_ag3_m_02 - phones	HH	33.9792
33.8892	DCB_se2_ag3_m_02 - words	when	34.1492
33.9792	DCB_se2_ag3_m_02 - phones	W	34.0292
34.0292	DCB_se2_ag3_m_02 - phones	IH1	34.0592
34.0592	DCB_se2_ag3_m_02 - phones	N	34.1492
34.1492	DCB_se2_ag3_m_02 - phones	DH	34.2092
34.1492	DCB_se2_ag3_m_02 - words	they	34.3092
34.2092	DCB_se2_ag3_m_02 - phones	EY1	34.3092
34.3092	DCB_se2_ag3_m_02 - phones	sp	34.4792
34.4792	DCB_se2_ag3_m_02 - phones	F	34.5592
34.4792	DCB_se2_ag3_m_02 - words	first	34.7892
34.5592	DCB_se2_ag3_m_02 - phones	ER1	34.7092
34.7092	DCB_se2_ag3_m_02 - phones	S	34.7592
34.7592	DCB_se2_ag3_m_02 - phones	T	34.7892
34.7892	DCB_se2_ag3_m_02 - phones	SH	34.9692
34.7892	DCB_se2_ag3_m_02 - words	shut	35.1092
34.9692	DCB_se2_ag3_m_02 - phones	AH1	35.0592
35.0592	DCB_se2_ag3_m_02 - phones	T	35.1092
35.1092	DCB_se2_ag3_m_02 - phones	D	35.1992
35.1092	DCB_se2_ag3_m_02 - words	down	35.4392
35.1992	DCB_se2_ag3_m_02 - phones	AW1	35.3692
35.3692	DCB_se2_ag3_m_02 - phones	N	35.4392
35.4392	DCB_se2_ag3_m_02 - phones	DH	35.4792
35.4392	DCB_se2_ag3_m_02 - words	that	35.6092
35.4792	DCB_se2_ag3_m_02 - phones	AE1	35.5692
35.5692	DCB_se2_ag3_m_02 - phones	T	35.6092
35.6092	DCB_se2_ag3_m_02 - phones	N	35.6992
35.6092	DCB_se2_ag3_m_02 - words	neighborhood	36.4292
35.6992	DCB_se2_ag3_m_02 - phones	EY1	35.8192
35.8192	DCB_se2_ag3_m_02 - phones	B	35.8892
35.8892	DCB_se2_ag3_m_02 - phones	ER0	35.9892
35.9892	DCB_se2_ag3_m_02 - phones	HH	36.0692
36.0692	DCB_se2_ag3_m_02 - phones	UH2	36.3892
36.3892	DCB_se2_ag3_m_02 - phones	D	36.4292
36.8681	DCB_se2_ag3_m_02 - phones	HH	36.9081
36.8681	DCB_se2_ag3_m_02 - words	where	37.4881
36.9081	DCB_se2_ag3_m_02 - phones	W	36.9481
36.9481	DCB_se2_ag3_m_02 - phones	EH1	37.1381
37.1381	DCB_se2_ag3_m_02 - phones	R	37.4881
37.4881	DCB_se2_ag3_m_02 - phones	sp	37.7383
37.7383	DCB_se2_ag3_m_02 - words	<unk>	37.8283
37.7383	DCB_se2_ag3_m_02 - phones	spn	37.8283
37.8283	DCB_se2_ag3_m_02 - phones	AH1	37.9383
37.8283	DCB_se2_ag3_m_02 - words	um	38.0583
37.9383	DCB_se2_ag3_m_02 - phones	M	38.0583
38.0583	DCB_se2_ag3_m_02 - phones	sp	38.0983
39.6973	DCB_se2_ag3_m_02 - phones	DH	39.7673
39.6973	DCB_se2_ag3_m_02 - words	there	39.9473
39.7673	DCB_se2_ag3_m_02 - phones	EH1	39.9173
39.9173	DCB_se2_ag3_m_02 - phones	R	39.9473
39.9473	DCB_se2_ag3_m_02 - phones	ER0	39.9773
39.9473	DCB_se2_ag3_m_02 - words	are	39.9773
39.9773	DCB_se2_ag3_m_02 - words	a	40.0573
39.9773	DCB_se2_ag3_m_02 - phones	AH0	40.0573
40.0573	DCB_se2_ag3_m_02 - phones	B	40.1273
40.0573	DCB_se2_ag3_m_02 - words	bunch	40.2773
40.1273	DCB_se2_ag3_m_02 - phones	AH1	40.1773
40.1773	DCB_se2_ag3_m_02 - phones	N	40.2173
40.2173	DCB_se2_ag3_m_02 - phones	CH	40.2773
40.2773	DCB_se2_ag3_m_02 - phones	AH0	40.3073
40.2773	DCB_se2_ag3_m_02 - words	of	40.3373
40.3073	DCB_se2_ag3_m_02 - phones	V	40.3373
40.3373	DCB_se2_ag3_m_02 - phones	S	40.3973
40.3373	DCB_se2_ag3_m_02 - words	stories	40.6973
40.3973	DCB_se2_ag3_m_02 - phones	T	40.4573
40.4573	DCB_se2_ag3_m_02 - phones	AO1	40.5173
40.5173	DCB_se2_ag3_m_02 - phones	R	40.5873
40.5873	DCB_se2_ag3_m_02 - phones	IY0	40.6373
40.6373	DCB_se2_ag3_m_02 - phones	Z	40.6973
40.6973	DCB_se2_ag3_m_02 - phones	DH	40.7273
40.6973	DCB_se2_ag3_m_02 - words	that	40.7873
40.7273	DCB_se2_ag3_m_02 - phones	AE1	40.7573
40.7573	DCB_se2_ag3_m_02 - phones	T	40.7873
40.7873	DCB_se2_ag3_m_02 - phones	AY1	40.8473
40.7873	DCB_se2_ag3_m_02 - words	i	40.8473
40.8473	DCB_se2_ag3_m_02 - phones	L	40.9073
40.8473	DCB_se2_ag3_m_02 - words	left	41.1373
40.9073	DCB_se2_ag3_m_02 - phones	EH1	40.9873
40.9873	DCB_se2_ag3_m_02 - phones	F	41.0673
41.0673	DCB_se2_ag3_m_02 - phones	T	41.1373
41.1373	DCB_se2_ag3_m_02 - phones	AW1	41.2773
41.1373	DCB_se2_ag3_m_02 - words	out	41.3773
41.2773	DCB_se2_ag3_m_02 - phones	T	41.3773
41.4460	DCB_se2_ag3_m_02 - phones	AH1	41.7360
41.4460	DCB_se2_ag3_m_02 - words	um	41.8760
41.7360	DCB_se2_ag3_m_02 - phones	M	41.8760
41.8760	DCB_se2_ag3_m_02 - phones	DH	41.9260
41.8760	DCB_se2_ag3_m_02 - words	there	42.0060
41.9260	DCB_se2_ag3_m_02 - phones	EH1	41.9560
41.9560	DCB_se2_ag3_m_02 - phones	R	42.0060
42.0060	DCB_se2_ag3_m_02 - phones	W	42.0360
42.0060	DCB_se2_ag3_m_02 - words	was	42.1060
42.0360	DCB_se2_ag3_m_02 - phones	AH0	42.0660
42.0660	DCB_se2_ag3_m_02 - phones	Z	42.1060
42.1060	DCB_se2_ag3_m_02 - words	a	42.1560
42.1060	DCB_se2_ag3_m_02 - phones	AH0	42.1560
42.1560	DCB_se2_ag3_m_02 - phones	T	42.2760
42.1560	DCB_se2_ag3_m_02 - words	time	42.5060
42.2760	DCB_se2_ag3_m_02 - phones	AY1	42.4460
42.4460	DCB_se2_ag3_m_02 - phones	M	42.5060
42.5060	DCB_se2_ag3_m_02 - phones	DH	42.5660
42.5060	DCB_se2_ag3_m_02 - words	that	42.6660
42.5660	DCB_se2_ag3_m_02 - phones	AE1	42.6360
42.6360	DCB_se2_ag3_m_02 - phones	T	42.6660
42.6660	DCB_se2_ag3_m_02 - phones	AY1	42.7560
42.6660	DCB_se2_ag3_m_02 - words	i	42.7560
42.7560	DCB_se2_ag3_m_02 - phones	W	42.8660
42.7560	DCB_se2_ag3_m_02 - words	walked	43.1260
42.8660	DCB_se2_ag3_m_02 - phones	AO1	42.9760
42.9760	DCB_se2_ag3_m_02 - phones	K	43.0960
43.0960	DCB_se2_ag3_m_02 - phones	T	43.1260
43.1260	DCB_se2_ag3_m_02 - phones	TH	43.1960
43.1260	DCB_se2_ag3_m_02 - words	through	43.3760
43.1960	DCB_se2_ag3_m_02 - phones	R	43.2360
43.2360	DCB_se2_ag3_m_02 - phones	UW1	43.3760
43.3760	DCB_se2_ag3_m_02 - phones	DH	43.4360
43.3760	DCB_se2_ag3_m_02 - words	this	43.5860
43.4360	DCB_se2_ag3_m_02 - phones	IH1	43.4860
43.4860	DCB_se2_ag3_m_02 - phones	S	43.5860
43.5860	DCB_se2_ag3_m_02 - phones	P	43.6660
43.5860	DCB_se2_ag3_m_02 - words	particular	44.0960
43.6660	DCB_se2_ag3_m_02 - phones	ER0	43.7060
43.7060	DCB_se2_ag3_m_02 - phones	T	43.7960
43.7960	DCB_se2_ag3_m_02 - phones	IH1	43.8460
43.8460	DCB_se2_ag3_m_02 - phones	K	43.9360
43.9360	DCB_se2_ag3_m_02 - phones	Y	43.9760
43.9760	DCB_se2_ag3_m_02 - phones	AH0	44.0060
44.0060	DCB_se2_ag3_m_02 - phones	L	44.0660
44.0660	DCB_se2_ag3_m_02 - phones	ER0	44.0960
44.0960	DCB_se2_ag3_m_02 - phones	N	44.1560
44.0960	DCB_se2_ag3_m_02 - words	neighborhood	44.7760
44.1560	DCB_se2_ag3_m_02 - phones	EY1	44.2560
44.2560	DCB_se2_ag3_m_02 - phones	B	44.3160
44.3160	DCB_se2_ag3_m_02 - phones	ER0	44.4060
44.4060	DCB_se2_ag3_m_02 - phones	HH	44.4760
44.4760	DCB_se2_ag3_m_02 - phones	UH2	44.7360
44.7360	DCB_se2_ag3_m_02 - phones	D	44.7760
45.2544	DCB_se2_ag3_m_02 - phones	sil	45.2944
45.2944	DCB_se2_ag3_m_02 - phones	AE1	45.4144
45.2944	DCB_se2_ag3_m_02 - words	and	45.5044
45.4144	DCB_se2_ag3_m_02 - phones	N	45.4544
45.4544	DCB_se2_ag3_m_02 - phones	D	45.5044
45.5044	DCB_se2_ag3_m_02 - phones	AH1	46.0244
45.5044	DCB_se2_ag3_m_02 - words	uh	46.0244
46.0244	DCB_se2_ag3_m_02 - phones	sp	46.5014
46.5014	DCB_se2_ag3_m_02 - phones	AY1	46.5914
46.5014	DCB_se2_ag3_m_02 - words	i	46.5914
46.5914	DCB_se2_ag3_m_02 - phones	W	46.6414
46.5914	DCB_se2_ag3_m_02 - words	was	46.7414
46.6414	DCB_se2_ag3_m_02 - phones	AH0	46.6814
46.6814	DCB_se2_ag3_m_02 - phones	Z	46.7414
46.7414	DCB_se2_ag3_m_02 - phones	K	46.8414
46.7414	DCB_se2_ag3_m_02 - words	carrying	47.1614
46.8414	DCB_se2_ag3_m_02 - phones	EH1	46.9014
46.9014	DCB_se2_ag3_m_02 - phones	R	46.9614
46.9614	DCB_se2_ag3_m_02 - phones	IY0	47.0514
47.0514	DCB_se2_ag3_m_02 - phones	IH0	47.0914
47.0914	DCB_se2_ag3_m_02 - phones	NG	47.1614
47.1614	DCB_se2_ag3_m_02 - phones	P	47.2914
47.1614	DCB_se2_ag3_m_02 - words	pizza	47.6814
47.2914	DCB_se2_ag3_m_02 - phones	IY1	47.3614
47.3614	DCB_se2_ag3_m_02 - phones	T	47.4214
47.4214	DCB_se2_ag3_m_02 - phones	S	47.5914
47.5914	DCB_se2_ag3_m_02 - phones	AH0	47.6814
47.6814	DCB_se2_ag3_m_02 - phones	W	47.7514
47.6814	DCB_se2_ag3_m_02 - words	with	47.8814
47.7514	DCB_se2_ag3_m_02 - phones	IH0	47.8014
47.8014	DCB_se2_ag3_m_02 - phones	TH	47.8814
47.8814	DCB_se2_ag3_m_02 - phones	M	47.9514
47.8814	DCB_se2_ag3_m_02 - words	my	48.0414
47.9514	DCB_se2_ag3_m_02 - phones	AY1	48.0414
48.0414	DCB_se2_ag3_m_02 - phones	F	48.1914
48.0414	DCB_se2_ag3_m_02 - words	family	48.6614
48.1914	DCB_se2_ag3_m_02 - phones	AE1	48.3414
48.3414	DCB_se2_ag3_m_02 - phones	M	48.4214
48.4214	DCB_se2_ag3_m_02 - phones	L	48.4814
48.4814	DCB_se2_ag3_m_02 - phones	IY0	48.6614
49.0675	DCB_se2_ag3_m_02 - phones	AH1	49.6575
49.0675	DCB_se2_ag3_m_02 - words	um	49.8375
49.6575	DCB_se2_ag3_m_02 - phones	M	49.8375
49.8375	DCB_se2_ag3_m_02 - phones	sp	51.3830
51.3830	DCB_se2_ag3_m_02 - phones	AE1	51.9330
51.3830	DCB_se2_ag3_m_02 - words	and	52.2430
51.9330	DCB_se2_ag3_m_02 - phones	N	52.0630
52.0630	DCB_se2_ag3_m_02 - phones	D	52.2430
53.6651	DCB_se2_ag3_m_02 - phones	sil	53.6951
53.6951	DCB_se2_ag3_m_02 - words	oh	53.7651
53.6951	DCB_se2_ag3_m_02 - phones	OW1	53.7651
53.7651	DCB_se2_ag3_m_02 - phones	W	53.8251
53.7651	DCB_se2_ag3_m_02 - words	wait	53.8851
53.8251	DCB_se2_ag3_m_02 - phones	EY1	53.8551
53.8551	DCB_se2_ag3_m_02 - phones	T	53.8851
53.8851	DCB_se2_ag3_m_02 - phones	AY1	53.9551
53.8851	DCB_se2_ag3_m_02 - words	i	53.9551
53.9551	DCB_se2_ag3_m_02 - phones	W	54.0051
53.9551	DCB_se2_ag3_m_02 - words	was	54.1151
54.0051	DCB_se2_ag3_m_02 - phones	AH0	54.0451
54.0451	DCB_se2_ag3_m_02 - phones	Z	54.1151
54.1151	DCB_se2_ag3_m_02 - phones	K	54.2051
54.1151	DCB_se2_ag3_m_02 - words	carrying	54.4251
54.2051	DCB_se2_ag3_m_02 - phones	EH1	54.2551
54.2551	DCB_se2_ag3_m_02 - phones	R	54.3151
54.3151	DCB_se2_ag3_m_02 - phones	IY0	54.3451
54.3451	DCB_se2_ag3_m_02 - phones	IH0	54.3751
54.3751	DCB_se2_ag3_m_02 - phones	NG	54.4251
54.4251	DCB_se2_ag3_m_02 - phones	P	54.5151
54.4251	DCB_se2_ag3_m_02 - words	pizza	54.7451
54.5151	DCB_se2_ag3_m_02 - phones	IY1	54.5451
54.5451	DCB_se2_ag3_m_02 - phones	T	54.6051
54.6051	DCB_se2_ag3_m_02 - phones	S	54.6751
54.6751	DCB_se2_ag3_m_02 - phones	AH0	54.7451
54.7451	DCB_se2_ag3_m_02 - phones	F	54.8551
54.7451	DCB_se2_ag3_m_02 - words	for	54.9851
54.8551	DCB_se2_ag3_m_02 - phones	AO1	54.9251
54.9251	DCB_se2_ag3_m_02 - phones	R	54.9851
54.9851	DCB_se2_ag3_m_02 - phones	M	55.0451
54.9851	DCB_se2_ag3_m_02 - words	my	55.1151
55.0451	DCB_se2_ag3_m_02 - phones	AY1	55.1151
55.1151	DCB_se2_ag3_m_02 - phones	F	55.2151
55.1151	DCB_se2_ag3_m_02 - words	family	55.4651
55.2151	DCB_se2_ag3_m_02 - phones	AE1	55.3051
55.3051	DCB_se2_ag3_m_02 - phones	M	55.3451
55.3451	DCB_se2_ag3_m_02 - phones	L	55.4151
55.4151	DCB_se2_ag3_m_02 - phones	IY0	55.4651
55.4651	DCB_se2_ag3_m_02 - phones	AY1	55.4951
55.4651	DCB_se2_ag3_m_02 - words	i	55.4951
55.4951	DCB_se2_ag3_m_02 - phones	W	55.5351
55.4951	DCB_se2_ag3_m_02 - words	was	55.6451
55.5351	DCB_se2_ag3_m_02 - phones	AH0	55.5651
55.5651	DCB_se2_ag3_m_02 - phones	Z	55.6451
55.6451	DCB_se2_ag3_m_02 - phones	W	55.6851
55.6451	DCB_se2_ag3_m_02 - words	walking	55.8851
55.6851	DCB_se2_ag3_m_02 - phones	AO1	55.7651
55.7651	DCB_se2_ag3_m_02 - phones	K	55.8151
55.8151	DCB_se2_ag3_m_02 - phones	IH0	55.8451
55.8451	DCB_se2_ag3_m_02 - phones	NG	55.8851
55.8851	DCB_se2_ag3_m_02 - phones	B	55.9351
55.8851	DCB_se2_ag3_m_02 - words	by	55.9651
55.9351	DCB_se2_ag3_m_02 - phones	AY1	55.9651
55.9651	DCB_se2_ag3_m_02 - phones	M	56.0351
55.9651	DCB_se2_ag3_m_02 - words	myself	56.4351
56.0351	DCB_se2_ag3_m_02 - phones	AY2	56.1151
56.1151	DCB_se2_ag3_m_02 - phones	S	56.2351
56.2351	DCB_se2_ag3_m_02 - phones	EH1	56.2851
56.2851	DCB_se2_ag3_m_02 - phones	L	56.3651
56.3651	DCB_se2_ag3_m_02 - phones	F	56.4351
56.4351	DCB_se2_ag3_m_02 - words	i	56.4651
56.4351	DCB_se2_ag3_m_02 - phones	AY1	56.4651
56.4651	DCB_se2_ag3_m_02 - phones	W	56.5051
56.4651	DCB_se2_ag3_m_02 - words	was	56.6151
56.5051	DCB_se2_ag3_m_02 - phones	AH0	56.5451
56.5451	DCB_se2_ag3_m_02 - phones	Z	56.6151
56.6151	DCB_se2_ag3_m_02 - phones	M	56.6751
56.6151	DCB_se2_ag3_m_02 - words	maybe	56.9651
56.6751	DCB_se2_ag3_m_02 - phones	EY1	56.7751
56.7751	DCB_se2_ag3_m_02 - phones	B	56.8551
56.8551	DCB_se2_ag3_m_02 - phones	IY0	56.9651
56.9651	DCB_se2_ag3_m_02 - phones	sp	57.0351
57.4782	DCB_se2_ag3_m_02 - phones	T	57.6482
57.4782	DCB_se2_ag3_m_02 - words	twelve	58.1282
57.6482	DCB_se2_ag3_m_02 - phones	W	57.6882
57.6882	DCB_se2_ag3_m_02 - phones	EH1	57.8182
57.8182	DCB_se2_ag3_m_02 - phones	L	57.9582
57.9582	DCB_se2_ag3_m_02 - phones	V	58.1282
58.5087	DCB_se2_ag3_m_02 - phones	AH1	59.0087
58.5087	DCB_se2_ag3_m_02 - words	um	59.2287
59.0087	DCB_se2_ag3_m_02 - phones	M	59.2287
59.4506	DCB_se2_ag3_m_02 - phones	sil	59.4806
59.4806	DCB_se2_ag3_m_02 - phones	AE1	59.9206
59.4806	DCB_se2_ag3_m_02 - words	and	59.9906
59.9206	DCB_se2_ag3_m_02 - phones	N	59.9506
59.9506	DCB_se2_ag3_m_02 - phones	D	59.9906
60.9147	DCB_se2_ag3_m_02 - words	i	61.0247
60.9147	DCB_se2_ag3_m_02 - phones	AY1	61.0247
61.0247	DCB_se2_ag3_m_02 - phones	W	61.0847
61.0247	DCB_se2_ag3_m_02 - words	was	61.1647
61.0847	DCB_se2_ag3_m_02 - phones	AH0	61.1147
61.1147	DCB_se2_ag3_m_02 - phones	Z	61.1647
61.1647	DCB_se2_ag3_m_02 - phones	HH	61.2447
61.1647	DCB_se2_ag3_m_02 - words	holding	61.4847
61.2447	DCB_se2_ag3_m_02 - phones	OW1	61.2947
61.2947	DCB_se2_ag3_m_02 - phones	L	61.3947
61.3947	DCB_se2_ag3_m_02 - phones	D	61.4247
61.4247	DCB_se2_ag3_m_02 - phones	IH0	61.4547
61.4547	DCB_se2_ag3_m_02 - phones	NG	61.4847
61.4847	DCB_se2_ag3_m_02 - phones	AO1	61.5547
61.4847	DCB_se2_ag3_m_02 - words	onto	61.6747
61.5547	DCB_se2_ag3_m_02 - phones	N	61.5947
61.5947	DCB_se2_ag3_m_02 - phones	T	61.6447
61.6447	DCB_se2_ag3_m_02 - phones	UW0	61.6747
61.6747	DCB_se2_ag3_m_02 - phones	DH	61.7047
61.6747	DCB_se2_ag3_m_02 - words	the	61.7647
61.7047	DCB_se2_ag3_m_02 - phones	AH0	61.7647
61.7647	DCB_se2_ag3_m_02 - phones	P	61.8347
61.7647	DCB_se2_ag3_m_02 - words	pizzas	62.3147
61.8347	DCB_se2_ag3_m_02 - phones	IY1	61.9047
61.9047	DCB_se2_ag3_m_02 - phones	T	61.9547
61.9547	DCB_se2_ag3_m_02 - phones	S	62.0347
62.0347	DCB_se2_ag3_m_02 - phones	AH0	62.1947
62.1947	DCB_se2_ag3_m_02 - phones	Z	62.3147
62.4010	DCB_se2_ag3_m_02 - phones	AE1	62.5510
62.4010	DCB_se2_ag3_m_02 - words	and	62.6210
62.5510	DCB_se2_ag3_m_02 - phones	N	62.6210
62.6210	DCB_se2_ag3_m_02 - phones	T	62.7210
62.6210	DCB_se2_ag3_m_02 - words	two	62.8310
62.7210	DCB_se2_ag3_m_02 - phones	UW1	62.8310
62.8310	DCB_se2_ag3_m_02 - phones	D	62.8710
62.8310	DCB_se2_ag3_m_02 - words	dudes	63.1610
62.8710	DCB_se2_ag3_m_02 - phones	Y	62.9010
62.9010	DCB_se2_ag3_m_02 - phones	UW1	63.0610
63.0610	DCB_se2_ag3_m_02 - phones	D	63.1010
63.1010	DCB_se2_ag3_m_02 - phones	Z	63.1610
63.1610	DCB_se2_ag3_m_02 - phones	W	63.2010
63.1610	DCB_se2_ag3_m_02 - words	walked	63.3910
63.2010	DCB_se2_ag3_m_02 - phones	AO1	63.3310
63.3310	DCB_se2_ag3_m_02 - phones	K	63.3610
63.3610	DCB_se2_ag3_m_02 - phones	T	63.3910
63.3910	DCB_se2_ag3_m_02 - phones	B	63.4510
63.3910	DCB_se2_ag3_m_02 - words	by	63.7210
63.4510	DCB_se2_ag3_m_02 - phones	AY1	63.7210
64.2103	DCB_se2_ag3_m_02 - phones	AE1	64.3003
64.2103	DCB_se2_ag3_m_02 - words	and	64.3403
64.3003	DCB_se2_ag3_m_02 - phones	N	64.3403
64.3403	DCB_se2_ag3_m_02 - phones	DH	64.3903
64.3403	DCB_se2_ag3_m_02 - words	they	64.4703
64.3903	DCB_se2_ag3_m_02 - phones	EY1	64.4703
64.4703	DCB_se2_ag3_m_02 - phones	L	64.5403
64.4703	DCB_se2_ag3_m_02 - words	like	64.6803
64.5403	DCB_se2_ag3_m_02 - phones	AY1	64.6303
64.6303	DCB_se2_ag3_m_02 - phones	K	64.6803
64.6803	DCB_se2_ag3_m_02 - phones	F	64.8703
64.6803	DCB_se2_ag3_m_02 - words	faked	65.0403
64.8703	DCB_se2_ag3_m_02 - phones	EY1	64.9703
64.9703	DCB_se2_ag3_m_02 - phones	K	65.0003
65.0003	DCB_se2_ag3_m_02 - phones	T	65.0403
65.0403	DCB_se2_ag3_m_02 - phones	L	65.1003
65.0403	DCB_se2_ag3_m_02 - words	like	65.2103
65.1003	DCB_se2_ag3_m_02 - phones	AY1	65.1603
65.1603	DCB_se2_ag3_m_02 - phones	K	65.2103
65.2103	DCB_se2_ag3_m_02 - phones	DH	65.2503
65.2103	DCB_se2_ag3_m_02 - words	they	65.3303
65.2503	DCB_se2_ag3_m_02 - phones	EY1	65.3303
65.3303	DCB_se2_ag3_m_02 - phones	W	65.3803
65.3303	DCB_se2_ag3_m_02 - words	were	65.4203
65.3803	DCB_se2_ag3_m_02 - phones	ER0	65.4203
65.4203	DCB_se2_ag3_m_02 - phones	G	65.4603
65.4203	DCB_se2_ag3_m_02 - words	gonna	65.5703
65.4603	DCB_se2_ag3_m_02 - phones	AH1	65.5103
65.5103	DCB_se2_ag3_m_02 - phones	N	65.5403
65.5403	DCB_se2_ag3_m_02 - phones	AH0	65.5703
65.5703	DCB_se2_ag3_m_02 - phones	T	65.6303
65.5703	DCB_se2_ag3_m_02 - words	try	65.7103
65.6303	DCB_se2_ag3_m_02 - phones	R	65.6803
65.6803	DCB_se2_ag3_m_02 - phones	AY1	65.7103
65.7103	DCB_se2_ag3_m_02 - phones	T	65.7403
65.7103	DCB_se2_ag3_m_02 - words	to	65.7703
65.7403	DCB_se2_ag3_m_02 - phones	AH0	65.7703
65.7703	DCB_se2_ag3_m_02 - phones	S	65.8403
65.7703	DCB_se2_ag3_m_02 - words	snatch	66.0003
65.8403	DCB_se2_ag3_m_02 - phones	N	65.8803
65.8803	DCB_se2_ag3_m_02 - phones	AE1	65.9403
65.9403	DCB_se2_ag3_m_02 - phones	CH	66.0003
66.0003	DCB_se2_ag3_m_02 - phones	M	66.0503
66.0003	DCB_se2_ag3_m_02 - words	my	66.1003
66.0503	DCB_se2_ag3_m_02 - phones	AY1	66.1003
66.1003	DCB_se2_ag3_m_02 - phones	P	66.2103
66.1003	DCB_se2_ag3_m_02 - words	pizza	66.4803
66.2103	DCB_se2_ag3_m_02 - phones	IY1	66.2603
66.2603	DCB_se2_ag3_m_02 - phones	T	66.3103
66.3103	DCB_se2_ag3_m_02 - phones	S	66.4103
66.4103	DCB_se2_ag3_m_02 - phones	AH0	66.4803
66.7935	DCB_se2_ag3_m_02 - phones	B	66.8435
66.7935	DCB_se2_ag3_m_02 - words	but	66.9035
66.8435	DCB_se2_ag3_m_02 - phones	AH1	66.8735
66.8735	DCB_se2_ag3_m_02 - phones	T	66.9035
66.9035	DCB_se2_ag3_m_02 - words	i	66.9435
66.9035	DCB_se2_ag3_m_02 - phones	AY1	66.9435
66.9435	DCB_se2_ag3_m_02 - phones	HH	66.9935
66.9435	DCB_se2_ag3_m_02 - words	had	67.0735
66.9935	DCB_se2_ag3_m_02 - phones	AE1	67.0435
67.0435	DCB_se2_ag3_m_02 - phones	D	67.0735
67.0735	DCB_se2_ag3_m_02 - words	a	67.1035
67.0735	DCB_se2_ag3_m_02 - phones	AH0	67.1035
67.1035	DCB_se2_ag3_m_02 - phones	T	67.2135
67.1035	DCB_se2_ag3_m_02 - words	tight	67.3435
67.2135	DCB_se2_ag3_m_02 - phones	AY1	67.2935
67.2935	DCB_se2_ag3_m_02 - phones	T	67.3435
67.3435	DCB_se2_ag3_m_02 - phones	G	67.4135
67.3435	DCB_se2_ag3_m_02 - words	grip	67.5735
67.4135	DCB_se2_ag3_m_02 - phones	R	67.4535
67.4535	DCB_se2_ag3_m_02 - phones	IH1	67.5335
67.5335	DCB_se2_ag3_m_02 - phones	P	67.5735
68.2985	DCB_se2_ag3_m_02 - phones	AE1	68.3985
68.2985	DCB_se2_ag3_m_02 - words	and	68.4985
68.3985	DCB_se2_ag3_m_02 - phones	N	68.4485
68.4485	DCB_se2_ag3_m_02 - phones	D	68.4985
68.4985	DCB_se2_ag3_m_02 - phones	DH	68.5385
68.4985	DCB_se2_ag3_m_02 - words	then	68.9585
68.5385	DCB_se2_ag3_m_02 - phones	EH1	68.8185
68.8185	DCB_se2_ag3_m_02 - phones	N	68.9585
68.9585	DCB_se2_ag3_m_02 - phones	S	69.0685
68.9585	DCB_se2_ag3_m_02 - words	somebody	69.3785
69.0685	DCB_se2_ag3_m_02 - phones	AH1	69.0985
69.0985	DCB_se2_ag3_m_02 - phones	M	69.1385
69.1385	DCB_se2_ag3_m_02 - phones	B	69.1985
69.1985	DCB_se2_ag3_m_02 - phones	AA2	69.2685
69.2685	DCB_se2_ag3_m_02 - phones	D	69.3285
69.3285	DCB_se2_ag3_m_02 - phones	IY0	69.3785
69.3785	DCB_se2_ag3_m_02 - phones	AH0	69.4185
69.3785	DCB_se2_ag3_m_02 - words	across	69.6485
69.4185	DCB_se2_ag3_m_02 - phones	K	69.4985
69.4985	DCB_se2_ag3_m_02 - phones	R	69.5485
69.5485	DCB_se2_ag3_m_02 - phones	AO1	69.6085
69.6085	DCB_se2_ag3_m_02 - phones	S	69.6485
69.6485	DCB_se2_ag3_m_02 - phones	DH	69.6785
69.6485	DCB_se2_ag3_m_02 - words	the	69.7085
69.6785	DCB_se2_ag3_m_02 - phones	AH0	69.7085
69.7085	DCB_se2_ag3_m_02 - phones	S	69.7385
69.7085	DCB_se2_ag3_m_02 - words	street	69.9885
69.7385	DCB_se2_ag3_m_02 - phones	T	69.8185
69.8185	DCB_se2_ag3_m_02 - phones	R	69.8685
69.8685	DCB_se2_ag3_m_02 - phones	IY1	69.9585
69.9585	DCB_se2_ag3_m_02 - phones	T	69.9885
69.9885	DCB_se2_ag3_m_02 - phones	Y	70.0385
69.9885	DCB_se2_ag3_m_02 - words	yelled	70.2785
70.0385	DCB_se2_ag3_m_02 - phones	EH1	70.1985
70.1985	DCB_se2_ag3_m_02 - phones	L	70.2485
70.2485	DCB_se2_ag3_m_02 - phones	D	70.2785
70.2785	DCB_se2_ag3_m_02 - phones	HH	70.3185
70.2785	DCB_se2_ag3_m_02 - words	hey	70.4085
70.3185	DCB_se2_ag3_m_02 - phones	EY1	70.4085
70.4085	DCB_se2_ag3_m_02 - phones	Y	70.4785
70.4085	DCB_se2_ag3_m_02 - words	you	70.5285
70.4785	DCB_se2_ag3_m_02 - phones	UW1	70.5285
70.5285	DCB_se2_ag3_m_02 - phones	B	70.5785
70.5285	DCB_se2_ag3_m_02 - words	better	70.7285
70.5785	DCB_se2_ag3_m_02 - phones	EH1	70.6185
70.6185	DCB_se2_ag3_m_02 - phones	T	70.6685
70.6685	DCB_se2_ag3_m_02 - phones	ER0	70.7285
70.7285	DCB_se2_ag3_m_02 - phones	R	70.8785
70.7285	DCB_se2_ag3_m_02 - words	run	71.0785
70.8785	DCB_se2_ag3_m_02 - phones	AH1	71.0285
71.0285	DCB_se2_ag3_m_02 - phones	N	71.0785
71.4646	DCB_se2_ag3_m_02 - phones	AE1	71.5646
71.4646	DCB_se2_ag3_m_02 - words	and	71.6446
71.5646	DCB_se2_ag3_m_02 - phones	N	71.6446
71.6446	DCB_se2_ag3_m_02 - phones	DH	71.6946
71.6446	DCB_se2_ag3_m_02 - words	then	71.9446
71.6946	DCB_se2_ag3_m_02 - phones	EH1	71.8446
71.8446	DCB_se2_ag3_m_02 - phones	N	71.9446
71.9446	DCB_se2_ag3_m_02 - phones	L	72.0446
71.9446	DCB_se2_ag3_m_02 - words	like	72.2846
72.0446	DCB_se2_ag3_m_02 - phones	AY1	72.1346
72.1346	DCB_se2_ag3_m_02 - phones	K	72.2846
72.6256	DCB_se2_ag3_m_02 - phones	sil	72.6556
72.6556	DCB_se2_ag3_m_02 - phones	HH	72.7756
72.6556	DCB_se2_ag3_m_02 - words	he	72.9556
72.7756	DCB_se2_ag3_m_02 - phones	IY1	72.9556
72.9556	DCB_se2_ag3_m_02 - phones	AH1	73.1956
72.9556	DCB_se2_ag3_m_02 - words	uh	73.1956
73.1956	DCB_se2_ag3_m_02 - phones	sp	73.2256
73.2256	DCB_se2_ag3_m_02 - phones	AY1	73.3556
73.2256	DCB_se2_ag3_m_02 - words	i	73.3556
73.3556	DCB_se2_ag3_m_02 - phones	L	73.4156
73.3556	DCB_se2_ag3_m_02 - words	looked	73.5356
73.4156	DCB_se2_ag3_m_02 - phones	UH1	73.4756
73.4756	DCB_se2_ag3_m_02 - phones	K	73.5056
73.5056	DCB_se2_ag3_m_02 - phones	T	73.5356
73.5356	DCB_se2_ag3_m_02 - phones	B	73.6056
73.5356	DCB_se2_ag3_m_02 - words	back	73.8156
73.6056	DCB_se2_ag3_m_02 - phones	AE1	73.7456
73.7456	DCB_se2_ag3_m_02 - phones	K	73.8156
73.8156	DCB_se2_ag3_m_02 - phones	AE1	73.8756
73.8156	DCB_se2_ag3_m_02 - words	and	73.9356
73.8756	DCB_se2_ag3_m_02 - phones	N	73.9356
73.9356	DCB_se2_ag3_m_02 - phones	DH	73.9756
73.9356	DCB_se2_ag3_m_02 - words	they	74.0456
73.9756	DCB_se2_ag3_m_02 - phones	EY1	74.0456
74.0456	DCB_se2_ag3_m_02 - phones	W	74.1556
74.0456	DCB_se2_ag3_m_02 - words	were	74.1956
74.1556	DCB_se2_ag3_m_02 - phones	ER1	74.1956
74.1956	DCB_se2_ag3_m_02 - phones	S	74.2756
74.1956	DCB_se2_ag3_m_02 - words	starting	74.4856
74.2756	DCB_se2_ag3_m_02 - phones	T	74.3256
74.3256	DCB_se2_ag3_m_02 - phones	AA1	74.3656
74.3656	DCB_se2_ag3_m_02 - phones	R	74.3956
74.3956	DCB_se2_ag3_m_02 - phones	T	74.4256
74.4256	DCB_se2_ag3_m_02 - phones	IH0	74.4556
74.4556	DCB_se2_ag3_m_02 - phones	NG	74.4856
74.4856	DCB_se2_ag3_m_02 - phones	T	74.5256
74.4856	DCB_se2_ag3_m_02 - words	to	74.5656
74.5256	DCB_se2_ag3_m_02 - phones	AH0	74.5656
74.5656	DCB_se2_ag3_m_02 - phones	CH	74.6856
74.5656	DCB_se2_ag3_m_02 - words	chase	74.8956
74.6856	DCB_se2_ag3_m_02 - phones	EY1	74.7856
74.7856	DCB_se2_ag3_m_02 - phones	S	74.8956
74.8956	DCB_se2_ag3_m_02 - phones	M	74.9656
74.8956	DCB_se2_ag3_m_02 - words	me	75.1156
74.9656	DCB_se2_ag3_m_02 - phones	IY1	75.1156
75.1156	DCB_se2_ag3_m_02 - phones	sp	75.1456
75.3803	DCB_se2_ag3_m_02 - phones	AH1	75.8703
75.3803	DCB_se2_ag3_m_02 - words	um	75.9803
75.8703	DCB_se2_ag3_m_02 - phones	M	75.9803
75.9803	DCB_se2_ag3_m_02 - phones	sp	76.0203
76.2755	DCB_se2_ag3_m_02 - phones	AE1	76.3555
76.2755	DCB_se2_ag3_m_02 - words	and	76.4055
76.3555	DCB_se2_ag3_m_02 - phones	N	76.4055
76.4055	DCB_se2_ag3_m_02 - phones	S	76.4755
76.4055	DCB_se2_ag3_m_02 - words	so	76.5255
76.4755	DCB_se2_ag3_m_02 - phones	OW1	76.5255
76.5255	DCB_se2_ag3_m_02 - words	i	76.6255
76.5255	DCB_se2_ag3_m_02 - phones	AY1	76.6255
76.6255	DCB_se2_ag3_m_02 - phones	R	76.7755
76.6255	DCB_se2_ag3_m_02 - words	ran	77.1255
76.7755	DCB_se2_ag3_m_02 - phones	AE1	77.0655
77.0655	DCB_se2_ag3_m_02 - phones	N	77.1255
77.1255	DCB_se2_ag3_m_02 - phones	sp	77.6318
77.6318	DCB_se2_ag3_m_02 - phones	spn	77.7018
77.6318	DCB_se2_ag3_m_02 - words	<unk>	77.7018
77.7369	DCB_se2_ag3_m_02 - phones	AH1	77.8869
77.7369	DCB_se2_ag3_m_02 - words	um	77.9269
77.8869	DCB_se2_ag3_m_02 - phones	M	77.9269
77.9269	DCB_se2_ag3_m_02 - phones	AH0	77.9569
77.9269	DCB_se2_ag3_m_02 - words	and	77.9969
77.9569	DCB_se2_ag3_m_02 - phones	N	77.9969
77.9969	DCB_se2_ag3_m_02 - words	i	78.0469
77.9969	DCB_se2_ag3_m_02 - phones	AY1	78.0469
78.0469	DCB_se2_ag3_m_02 - phones	W	78.0869
78.0469	DCB_se2_ag3_m_02 - words	was	78.1469
78.0869	DCB_se2_ag3_m_02 - phones	AH0	78.1169
78.1169	DCB_se2_ag3_m_02 - phones	Z	78.1469
78.1469	DCB_se2_ag3_m_02 - phones	JH	78.1769
78.1469	DCB_se2_ag3_m_02 - words	just	78.2869
78.1769	DCB_se2_ag3_m_02 - phones	IH0	78.2069
78.2069	DCB_se2_ag3_m_02 - phones	S	78.2869
78.2869	DCB_se2_ag3_m_02 - phones	L	78.3369
78.2869	DCB_se2_ag3_m_02 - words	like	78.4469
78.3369	DCB_se2_ag3_m_02 - phones	AY1	78.4069
78.4069	DCB_se2_ag3_m_02 - phones	K	78.4469
78.4469	DCB_se2_ag3_m_02 - phones	AY1	78.5269
78.4469	DCB_se2_ag3_m_02 - words	i	78.5269
78.5269	DCB_se2_ag3_m_02 - phones	sp	78.5669
78.5669	DCB_se2_ag3_m_02 - phones	N	78.5969
78.5669	DCB_se2_ag3_m_02 - words	never	78.7769
78.5969	DCB_se2_ag3_m_02 - phones	EH1	78.6469
78.6469	DCB_se2_ag3_m_02 - phones	V	78.6969
78.6969	DCB_se2_ag3_m_02 - phones	ER0	78.7769
78.7769	DCB_se2_ag3_m_02 - phones	W	78.8469
78.7769	DCB_se2_ag3_m_02 - words	wanna	78.9369
78.8469	DCB_se2_ag3_m_02 - phones	AA1	78.8769
78.8769	DCB_se2_ag3_m_02 - phones	N	78.9069
78.9069	DCB_se2_ag3_m_02 - phones	AH0	78.9369
78.9369	DCB_se2_ag3_m_02 - phones	W	78.9669
78.9369	DCB_se2_ag3_m_02 - words	walk	79.1169
78.9669	DCB_se2_ag3_m_02 - phones	AO1	79.0569
79.0569	DCB_se2_ag3_m_02 - phones	K	79.1169
79.1169	DCB_se2_ag3_m_02 - phones	D	79.1669
79.1169	DCB_se2_ag3_m_02 - words	down	79.2269
79.1669	DCB_se2_ag3_m_02 - phones	AW1	79.1969
79.1969	DCB_se2_ag3_m_02 - phones	N	79.2269
79.2269	DCB_se2_ag3_m_02 - phones	DH	79.2569
79.2269	DCB_se2_ag3_m_02 - words	this	79.3169
79.2569	DCB_se2_ag3_m_02 - phones	IH0	79.2869
79.2869	DCB_se2_ag3_m_02 - phones	S	79.3169
79.3169	DCB_se2_ag3_m_02 - phones	S	79.3469
79.3169	DCB_se2_ag3_m_02 - words	street	79.5969
79.3469	DCB_se2_ag3_m_02 - phones	T	79.4169
79.4169	DCB_se2_ag3_m_02 - phones	R	79.4669
79.4669	DCB_se2_ag3_m_02 - phones	IY1	79.5669
79.5669	DCB_se2_ag3_m_02 - phones	T	79.5969
79.5969	DCB_se2_ag3_m_02 - phones	sp	79.6269
79.6269	DCB_se2_ag3_m_02 - phones	AH0	79.6569
79.6269	DCB_se2_ag3_m_02 - words	again	79.9969
79.6569	DCB_se2_ag3_m_02 - phones	G	79.7569
79.7569	DCB_se2_ag3_m_02 - phones	EY1	79.8769
79.8769	DCB_se2_ag3_m_02 - phones	N	79.9969
80.2332	DCB_se2_ag3_m_02 - phones	D	80.3432
80.2332	DCB_se2_ag3_m_02 - words	dang	80.5632
80.3432	DCB_se2_ag3_m_02 - phones	AE1	80.4932
80.4932	DCB_se2_ag3_m_02 - phones	NG	80.5632
80.7834	DCB_se2_ag3_m_02 - phones	K	80.8934
80.7834	DCB_se2_ag3_m_02 - words	can't	81.0034
80.8934	DCB_se2_ag3_m_02 - phones	AE1	80.9634
80.9634	DCB_se2_ag3_m_02 - phones	N	81.0034
81.0034	DCB_se2_ag3_m_02 - phones	IY1	81.0434
81.0034	DCB_se2_ag3_m_02 - words	even	81.1434
81.0434	DCB_se2_ag3_m_02 - phones	V	81.0734
81.0734	DCB_se2_ag3_m_02 - phones	IH0	81.1034
81.1034	DCB_se2_ag3_m_02 - phones	N	81.1434
81.1434	DCB_se2_ag3_m_02 - phones	K	81.2234
81.1434	DCB_se2_ag3_m_02 - words	carry	81.4134
81.2234	DCB_se2_ag3_m_02 - phones	EH1	81.2634
81.2634	DCB_se2_ag3_m_02 - phones	R	81.3434
81.3434	DCB_se2_ag3_m_02 - phones	IY0	81.4134
81.4134	DCB_se2_ag3_m_02 - phones	F	81.5234
81.4134	DCB_se2_ag3_m_02 - words	food	81.6834
81.5234	DCB_se2_ag3_m_02 - phones	UW1	81.6234
81.6234	DCB_se2_ag3_m_02 - phones	D	81.6834
81.6834	DCB_se2_ag3_m_02 - phones	T	81.7134
81.6834	DCB_se2_ag3_m_02 - words	to	81.7634
81.7134	DCB_se2_ag3_m_02 - phones	AH0	81.7634
81.7634	DCB_se2_ag3_m_02 - phones	M	81.8234
81.7634	DCB_se2_ag3_m_02 - words	my	81.8734
81.8234	DCB_se2_ag3_m_02 - phones	AY1	81.8734
81.8734	DCB_se2_ag3_m_02 - phones	F	81.9634
81.8734	DCB_se2_ag3_m_02 - words	family	82.2134
81.9634	DCB_se2_ag3_m_02 - phones	AE1	82.0934
82.0934	DCB_se2_ag3_m_02 - phones	M	82.1534
82.1534	DCB_se2_ag3_m_02 - phones	L	82.1834
82.1834	DCB_se2_ag3_m_02 - phones	IY0	82.2134
82.2134	DCB_se2_ag3_m_02 - phones	B	82.2634
82.2134	DCB_se2_ag3_m_02 - words	blah	82.3734
82.2634	DCB_se2_ag3_m_02 - phones	L	82.2934
82.2934	DCB_se2_ag3_m_02 - phones	AA1	82.3734
82.3734	DCB_se2_ag3_m_02 - phones	B	82.4034
82.3734	DCB_se2_ag3_m_02 - words	blah	82.5334
82.4034	DCB_se2_ag3_m_02 - phones	L	82.4334
82.4334	DCB_se2_ag3_m_02 - phones	AA1	82.5334
82.5334	DCB_se2_ag3_m_02 - phones	B	82.6134
82.5334	DCB_se2_ag3_m_02 - words	blah	82.7234
82.6134	DCB_se2_ag3_m_02 - phones	L	82.6634
82.6634	DCB_se2_ag3_m_02 - phones	AA1	82.7234
82.7234	DCB_se2_ag3_m_02 - phones	B	82.7534
82.7234	DCB_se2_ag3_m_02 - words	blah	82.8234
82.7534	DCB_se2_ag3_m_02 - phones	L	82.7834
82.7834	DCB_se2_ag3_m_02 - phones	AA1	82.8234
83.2454	DCB_se2_ag3_m_02 - phones	AH1	83.5554
83.2454	DCB_se2_ag3_m_02 - words	um	83.6254
83.5554	DCB_se2_ag3_m_02 - phones	M	83.6254
83.6254	DCB_se2_ag3_m_02 - phones	sp	83.6554
83.7117	DCB_se2_ag3_m_02 - phones	AE1	83.8217
83.7117	DCB_se2_ag3_m_02 - words	and	83.9817
83.8217	DCB_se2_ag3_m_02 - phones	N	83.9317
83.9317	DCB_se2_ag3_m_02 - phones	D	83.9817
83.9817	DCB_se2_ag3_m_02 - phones	DH	84.0317
83.9817	DCB_se2_ag3_m_02 - words	then	84.5017
84.0317	DCB_se2_ag3_m_02 - phones	EH1	84.2417
84.2417	DCB_se2_ag3_m_02 - phones	N	84.5017
84.5017	DCB_se2_ag3_m_02 - phones	sp	84.7083
84.7083	DCB_se2_ag3_m_02 - phones	L	84.7583
84.7083	DCB_se2_ag3_m_02 - words	like	84.8683
84.7583	DCB_se2_ag3_m_02 - phones	AY1	84.8283
84.8283	DCB_se2_ag3_m_02 - phones	K	84.8683
84.8683	DCB_se2_ag3_m_02 - phones	sp	84.8983
84.8983	DCB_se2_ag3_m_02 - phones	T	85.0083
84.8983	DCB_se2_ag3_m_02 - words	two	85.0883
85.0083	DCB_se2_ag3_m_02 - phones	UW1	85.0883
85.0883	DCB_se2_ag3_m_02 - phones	Y	85.1783
85.0883	DCB_se2_ag3_m_02 - words	years	85.3383
85.1783	DCB_se2_ag3_m_02 - phones	IH1	85.2083
85.2083	DCB_se2_ag3_m_02 - phones	R	85.2683
85.2683	DCB_se2_ag3_m_02 - phones	Z	85.3383
85.3383	DCB_se2_ag3_m_02 - phones	L	85.3883
85.3383	DCB_se2_ag3_m_02 - words	later	85.6983
85.3883	DCB_se2_ag3_m_02 - phones	EY1	85.4583
85.4583	DCB_se2_ag3_m_02 - phones	T	85.4983
85.4983	DCB_se2_ag3_m_02 - phones	ER0	85.6983
85.9394	DCB_se2_ag3_m_02 - phones	DH	86.0094
85.9394	DCB_se2_ag3_m_02 - words	that	86.0994
86.0094	DCB_se2_ag3_m_02 - phones	AE1	86.0694
86.0694	DCB_se2_ag3_m_02 - phones	T	86.0994
86.0994	DCB_se2_ag3_m_02 - phones	HH	86.1494
86.0994	DCB_se2_ag3_m_02 - words	whole	86.2994
86.1494	DCB_se2_ag3_m_02 - phones	OW1	86.2194
86.2194	DCB_se2_ag3_m_02 - phones	L	86.2994
86.2994	DCB_se2_ag3_m_02 - phones	N	86.3394
86.2994	DCB_se2_ag3_m_02 - words	neighborhood	86.6494
86.3394	DCB_se2_ag3_m_02 - phones	EY1	86.4094
86.4094	DCB_se2_ag3_m_02 - phones	B	86.4594
86.4594	DCB_se2_ag3_m_02 - phones	ER0	86.5094
86.5094	DCB_se2_ag3_m_02 - phones	HH	86.5394
86.5394	DCB_se2_ag3_m_02 - phones	UH2	86.6194
86.6194	DCB_se2_ag3_m_02 - phones	D	86.6494
86.6494	DCB_se2_ag3_m_02 - phones	G	86.6994
86.6494	DCB_se2_ag3_m_02 - words	got	86.7994
86.6994	DCB_se2_ag3_m_02 - phones	AA1	86.7594
86.7594	DCB_se2_ag3_m_02 - phones	T	86.7994
86.7994	DCB_se2_ag3_m_02 - phones	SH	86.9094
86.7994	DCB_se2_ag3_m_02 - words	shut	86.9894
86.9094	DCB_se2_ag3_m_02 - phones	AH1	86.9594
86.9594	DCB_se2_ag3_m_02 - phones	T	86.9894
86.9894	DCB_se2_ag3_m_02 - phones	D	87.0794
86.9894	DCB_se2_ag3_m_02 - words	down	87.3794
87.0794	DCB_se2_ag3_m_02 - phones	AW1	87.2894
87.2894	DCB_se2_ag3_m_02 - phones	N	87.3794
87.9864	DCB_se2_ag3_m_02 - phones	sil	88.0264
88.0264	DCB_se2_ag3_m_02 - phones	AE1	88.4064
88.0264	DCB_se2_ag3_m_02 - words	and	88.5564
88.4064	DCB_se2_ag3_m_02 - phones	N	88.4764
88.4764	DCB_se2_ag3_m_02 - phones	D	88.5564
88.6579	DCB_se2_ag3_m_02 - words	i	88.7879
88.6579	DCB_se2_ag3_m_02 - phones	AY1	88.7879
88.7879	DCB_se2_ag3_m_02 - phones	TH	88.8679
88.7879	DCB_se2_ag3_m_02 - words	thought	88.9879
88.8679	DCB_se2_ag3_m_02 - phones	AO1	88.9379
88.9379	DCB_se2_ag3_m_02 - phones	T	88.9879
88.9879	DCB_se2_ag3_m_02 - phones	T	89.0479
88.9879	DCB_se2_ag3_m_02 - words	to	89.0779
89.0479	DCB_se2_ag3_m_02 - phones	UW1	89.0779
89.0779	DCB_se2_ag3_m_02 - phones	M	89.1079
89.0779	DCB_se2_ag3_m_02 - words	myself	89.5379
89.1079	DCB_se2_ag3_m_02 - phones	AY2	89.1779
89.1779	DCB_se2_ag3_m_02 - phones	S	89.2779
89.2779	DCB_se2_ag3_m_02 - phones	EH1	89.3279
89.3279	DCB_se2_ag3_m_02 - phones	L	89.4479
89.4479	DCB_se2_ag3_m_02 - phones	F	89.5379
89.6045	DCB_se2_ag3_m_02 - phones	W	89.7145
89.6045	DCB_se2_ag3_m_02 - words	word	90.0145
89.7145	DCB_se2_ag3_m_02 - phones	ER1	89.9845
89.9845	DCB_se2_ag3_m_02 - phones	D	90.0145
90.1454	DCB_se2_ag3_m_02 - phones	DH	90.2554
90.1454	DCB_se2_ag3_m_02 - words	that	90.3354
90.2554	DCB_se2_ag3_m_02 - phones	AH0	90.2954
90.2954	DCB_se2_ag3_m_02 - phones	T	90.3354
90.3354	DCB_se2_ag3_m_02 - phones	S	90.3954
90.3354	DCB_se2_ag3_m_02 - words	s	90.3954
90.3954	DCB_se2_ag3_m_02 - phones	W	90.4254
90.3954	DCB_se2_ag3_m_02 - words	what	90.4954
90.4254	DCB_se2_ag3_m_02 - phones	AH1	90.4554
90.4554	DCB_se2_ag3_m_02 - phones	T	90.4954
90.4954	DCB_se2_ag3_m_02 - phones	S	90.6254
90.4954	DCB_se2_ag3_m_02 - words	s	90.6254
90.6254	DCB_se2_ag3_m_02 - phones	AH1	90.7354
90.6254	DCB_se2_ag3_m_02 - words	up	90.7754
90.7354	DCB_se2_ag3_m_02 - phones	P	90.7754
91.2307	DCB_se2_ag3_m_02 - phones	L	91.3307
91.2307	DCB_se2_ag3_m_02 - words	like	91.5107
91.3307	DCB_se2_ag3_m_02 - phones	AY1	91.4107
91.4107	DCB_se2_ag3_m_02 - phones	K	91.5107
91.9767	DCB_se2_ag3_m_02 - phones	sil	92.0067
92.0067	DCB_se2_ag3_m_02 - phones	SH	92.1367
92.0067	DCB_se2_ag3_m_02 - words	shut	92.2267
92.1367	DCB_se2_ag3_m_02 - phones	AH1	92.1667
92.1667	DCB_se2_ag3_m_02 - phones	T	92.2267
92.2267	DCB_se2_ag3_m_02 - phones	AO1	92.3867
92.2267	DCB_se2_ag3_m_02 - words	all	92.4167
92.3867	DCB_se2_ag3_m_02 - phones	L	92.4167
92.4167	DCB_se2_ag3_m_02 - phones	DH	92.4567
92.4167	DCB_se2_ag3_m_02 - words	that	92.5567
92.4567	DCB_se2_ag3_m_02 - phones	AE1	92.5167
92.5167	DCB_se2_ag3_m_02 - phones	T	92.5567
92.5567	DCB_se2_ag3_m_02 - phones	SH	92.6567
92.5567	DCB_se2_ag3_m_02 - words	shit	92.7567
92.6567	DCB_se2_ag3_m_02 - phones	IH1	92.7067
92.7067	DCB_se2_ag3_m_02 - phones	T	92.7567
92.7567	DCB_se2_ag3_m_02 - phones	D	92.8467
92.7567	DCB_se2_ag3_m_02 - words	down	93.0867
92.8467	DCB_se2_ag3_m_02 - phones	AW1	93.0467
93.0467	DCB_se2_ag3_m_02 - phones	N	93.0867
93.0867	DCB_se2_ag3_m_02 - phones	sp	93.1567
93.2917	DCB_se2_ag3_m_02 - phones	AY1	93.6017
93.2917	DCB_se2_ag3_m_02 - words	i	93.6017
93.6017	DCB_se2_ag3_m_02 - words	<unk>	93.6617
93.6017	DCB_se2_ag3_m_02 - phones	spn	93.6617
93.6617	DCB_se2_ag3_m_02 - phones	N	93.7117
93.6617	DCB_se2_ag3_m_02 - words	never	93.8717
93.7117	DCB_se2_ag3_m_02 - phones	EH1	93.7617
93.7617	DCB_se2_ag3_m_02 - phones	V	93.8217
93.8217	DCB_se2_ag3_m_02 - phones	ER0	93.8717
93.8717	DCB_se2_ag3_m_02 - phones	HH	93.9017
93.8717	DCB_se2_ag3_m_02 - words	have	93.9817
93.9017	DCB_se2_ag3_m_02 - phones	AE1	93.9417
93.9417	DCB_se2_ag3_m_02 - phones	V	93.9817
93.9817	DCB_se2_ag3_m_02 - phones	T	94.0117
93.9817	DCB_se2_ag3_m_02 - words	to	94.0517
94.0117	DCB_se2_ag3_m_02 - phones	IH0	94.0517
94.0517	DCB_se2_ag3_m_02 - phones	D	94.1417
94.0517	DCB_se2_ag3_m_02 - words	deal	94.2617
94.1417	DCB_se2_ag3_m_02 - phones	IY1	94.2117
94.2117	DCB_se2_ag3_m_02 - phones	L	94.2617
94.2617	DCB_se2_ag3_m_02 - phones	W	94.3017
94.2617	DCB_se2_ag3_m_02 - words	with	94.3617
94.3017	DCB_se2_ag3_m_02 - phones	IH0	94.3317
94.3317	DCB_se2_ag3_m_02 - phones	DH	94.3617
94.3617	DCB_se2_ag3_m_02 - phones	IH1	94.4217
94.3617	DCB_se2_ag3_m_02 - words	it	94.4517
94.4217	DCB_se2_ag3_m_02 - phones	T	94.4517
94.4517	DCB_se2_ag3_m_02 - phones	EH2	94.4817
94.4517	DCB_se2_ag3_m_02 - words	anymore	94.8917
94.4817	DCB_se2_ag3_m_02 - phones	N	94.5117
94.5117	DCB_se2_ag3_m_02 - phones	IY0	94.5917
94.5917	DCB_se2_ag3_m_02 - phones	M	94.6617
94.6617	DCB_se2_ag3_m_02 - phones	AO1	94.8317
94.8317	DCB_se2_ag3_m_02 - phones	R	94.8917
94.8917	DCB_se2_ag3_m_02 - phones	B	94.9317
94.8917	DCB_se2_ag3_m_02 - words	but	95.0217
94.9317	DCB_se2_ag3_m_02 - phones	AH1	94.9917
94.9917	DCB_se2_ag3_m_02 - phones	T	95.0217
95.0217	DCB_se2_ag3_m_02 - phones	Y	95.0517
95.0217	DCB_se2_ag3_m_02 - words	you	95.1217
95.0517	DCB_se2_ag3_m_02 - phones	UW1	95.1217
95.1217	DCB_se2_ag3_m_02 - phones	N	95.1917
95.1217	DCB_se2_ag3_m_02 - words	know	95.3217
95.1917	DCB_se2_ag3_m_02 - phones	OW1	95.3217
95.3217	DCB_se2_ag3_m_02 - phones	sp	95.3517
95.8329	DCB_se2_ag3_m_02 - phones	AH1	96.3329
95.8329	DCB_se2_ag3_m_02 - words	um	96.5629
96.3329	DCB_se2_ag3_m_02 - phones	M	96.5629
96.5629	DCB_se2_ag3_m_02 - phones	sp	96.5929
97.9721	DCB_se2_ag3_m_02 - phones	B	98.0621
97.9721	DCB_se2_ag3_m_02 - words	but	98.2421
98.0621	DCB_se2_ag3_m_02 - phones	AH1	98.1621
98.1621	DCB_se2_ag3_m_02 - phones	T	98.2421
98.2901	DCB_se2_ag3_m_02 - phones	N	98.7001
98.2901	DCB_se2_ag3_m_02 - words	now	99.2201
98.7001	DCB_se2_ag3_m_02 - phones	AW1	99.2201
100.4574	DCB_se2_ag3_m_02 - phones	AY1	100.6074
100.4574	DCB_se2_ag3_m_02 - words	i	100.6074
100.6074	DCB_se2_ag3_m_02 - phones	K	100.7174
100.6074	DCB_se2_ag3_m_02 - words	can	100.8374
100.7174	DCB_se2_ag3_m_02 - phones	AH0	100.7774
100.7774	DCB_se2_ag3_m_02 - phones	N	100.8374
100.8374	DCB_se2_ag3_m_02 - phones	S	101.0474
100.8374	DCB_se2_ag3_m_02 - words	see	101.2174
101.0474	DCB_se2_ag3_m_02 - phones	IY1	101.2174
101.2174	DCB_se2_ag3_m_02 - phones	DH	101.2674
101.2174	DCB_se2_ag3_m_02 - words	that	101.3674
101.2674	DCB_se2_ag3_m_02 - phones	AH0	101.2974
101.2974	DCB_se2_ag3_m_02 - phones	T	101.3674
101.3674	DCB_se2_ag3_m_02 - phones	DH	101.4274
101.3674	DCB_se2_ag3_m_02 - words	that	101.5574
101.4274	DCB_se2_ag3_m_02 - phones	AE1	101.4774
101.4774	DCB_se2_ag3_m_02 - phones	T	101.5574
101.5574	DCB_se2_ag3_m_02 - phones	W	101.6074
101.5574	DCB_se2_ag3_m_02 - words	was	101.7274
101.6074	DCB_se2_ag3_m_02 - phones	AH0	101.6474
101.6474	DCB_se2_ag3_m_02 - phones	Z	101.7274
101.7274	DCB_se2_ag3_m_02 - phones	DH	101.7674
101.7274	DCB_se2_ag3_m_02 - words	the	101.8274
101.7674	DCB_se2_ag3_m_02 - phones	AH0	101.8274
101.8274	DCB_se2_ag3_m_02 - phones	B	101.8674
101.8274	DCB_se2_ag3_m_02 - words	beginning	102.5574
101.8674	DCB_se2_ag3_m_02 - phones	IH0	101.9874
101.9874	DCB_se2_ag3_m_02 - phones	G	102.1274
102.1274	DCB_se2_ag3_m_02 - phones	IH1	102.2074
102.2074	DCB_se2_ag3_m_02 - phones	N	102.2474
102.2474	DCB_se2_ag3_m_02 - phones	IH0	102.2774
102.2774	DCB_se2_ag3_m_02 - phones	NG	102.5574
103.0313	DCB_se2_ag3_m_02 - phones	AH1	103.2013
103.0313	DCB_se2_ag3_m_02 - words	of	103.3413
103.2013	DCB_se2_ag3_m_02 - phones	V	103.3413
103.3413	DCB_se2_ag3_m_02 - phones	L	103.4513
103.3413	DCB_se2_ag3_m_02 - words	like	103.8513
103.4513	DCB_se2_ag3_m_02 - phones	AY1	103.6013
103.6013	DCB_se2_ag3_m_02 - phones	K	103.8513
104.6902	DCB_se2_ag3_m_02 - phones	DH	104.7702
104.6902	DCB_se2_ag3_m_02 - words	the	104.9002
104.7702	DCB_se2_ag3_m_02 - phones	AH0	104.9002
104.9002	DCB_se2_ag3_m_02 - phones	R	104.9902
104.9002	DCB_se2_ag3_m_02 - words	redistribution	106.0502
104.9902	DCB_se2_ag3_m_02 - phones	IY2	105.1502
105.1502	DCB_se2_ag3_m_02 - phones	D	105.1802
105.1802	DCB_se2_ag3_m_02 - phones	IH0	105.2402
105.2402	DCB_se2_ag3_m_02 - phones	S	105.2702
105.2702	DCB_se2_ag3_m_02 - phones	T	105.4002
105.4002	DCB_se2_ag3_m_02 - phones	R	105.4302
105.4302	DCB_se2_ag3_m_02 - phones	AH0	105.5102
105.5102	DCB_se2_ag3_m_02 - phones	B	105.5402
105.5402	DCB_se2_ag3_m_02 - phones	Y	105.6202
105.6202	DCB_se2_ag3_m_02 - phones	UW1	105.7002
105.7002	DCB_se2_ag3_m_02 - phones	SH	105.8202
105.8202	DCB_se2_ag3_m_02 - phones	AH0	105.8802
105.8802	DCB_se2_ag3_m_02 - phones	N	106.0502
106.0502	DCB_se2_ag3_m_02 - phones	sp	106.0802
106.1441	DCB_se2_ag3_m_02 - phones	AH1	106.6641
106.1441	DCB_se2_ag3_m_02 - words	of	106.8741
106.6641	DCB_se2_ag3_m_02 - phones	V	106.8741
107.7350	DCB_se2_ag3_m_02 - phones	sil	107.7950
107.7950	DCB_se2_ag3_m_02 - words	m-	107.8350
107.7950	DCB_se2_ag3_m_02 - phones	M	107.8350
107.8350	DCB_se2_ag3_m_02 - phones	sp	108.2500
108.2500	DCB_se2_ag3_m_02 - phones	M	108.3000
108.2500	DCB_se2_ag3_m_02 - words	members	108.6300
108.3000	DCB_se2_ag3_m_02 - phones	EH1	108.3700
108.3700	DCB_se2_ag3_m_02 - phones	M	108.4200
108.4200	DCB_se2_ag3_m_02 - phones	B	108.4800
108.4800	DCB_se2_ag3_m_02 - phones	ER0	108.5500
108.5500	DCB_se2_ag3_m_02 - phones	Z	108.6300
108.6300	DCB_se2_ag3_m_02 - phones	AH0	108.6900
108.6300	DCB_se2_ag3_m_02 - words	of	108.7700
108.6900	DCB_se2_ag3_m_02 - phones	V	108.7700
108.7700	DCB_se2_ag3_m_02 - phones	sp	108.8400
109.0954	DCB_se2_ag3_m_02 - phones	D	109.1754
109.0954	DCB_se2_ag3_m_02 - words	dc	109.6954
109.1754	DCB_se2_ag3_m_02 - phones	IY1	109.3154
109.3154	DCB_se2_ag3_m_02 - phones	S	109.4454
109.4454	DCB_se2_ag3_m_02 - phones	IY1	109.6954
109.6954	DCB_se2_ag3_m_02 - phones	L	109.7854
109.6954	DCB_se2_ag3_m_02 - words	like	109.9254
109.7854	DCB_se2_ag3_m_02 - phones	AY1	109.8754
109.8754	DCB_se2_ag3_m_02 - phones	K	109.9254
109.9254	DCB_se2_ag3_m_02 - phones	L	109.9954
109.9254	DCB_se2_ag3_m_02 - words	like	110.1254
109.9954	DCB_se2_ag3_m_02 - phones	AY1	110.0754
110.0754	DCB_se2_ag3_m_02 - phones	K	110.1254
110.1254	DCB_se2_ag3_m_02 - phones	sp	110.1554
110.1554	DCB_se2_ag3_m_02 - phones	D	110.2154
110.1554	DCB_se2_ag3_m_02 - words	dc	110.7354
110.2154	DCB_se2_ag3_m_02 - phones	IY1	110.3354
110.3354	DCB_se2_ag3_m_02 - phones	S	110.4654
110.4654	DCB_se2_ag3_m_02 - phones	IY1	110.7354
110.7354	DCB_se2_ag3_m_02 - words	s	110.8354
110.7354	DCB_se2_ag3_m_02 - phones	S	110.8354
110.8354	DCB_se2_ag3_m_02 - words	uh	111.1954
110.8354	DCB_se2_ag3_m_02 - phones	AH1	111.1954
111.1954	DCB_se2_ag3_m_02 - phones	sp	111.2254
111.6367	DCB_se2_ag3_m_02 - phones	B	111.6967
111.6367	DCB_se2_ag3_m_02 - words	black	111.9167
111.6967	DCB_se2_ag3_m_02 - phones	L	111.7667
111.7667	DCB_se2_ag3_m_02 - phones	AE1	111.8567
111.8567	DCB_se2_ag3_m_02 - phones	K	111.9167
111.9167	DCB_se2_ag3_m_02 - phones	K	111.9867
111.9167	DCB_se2_ag3_m_02 - words	community	112.5767
111.9867	DCB_se2_ag3_m_02 - phones	AH0	112.0267
112.0267	DCB_se2_ag3_m_02 - phones	M	112.0667
112.0667	DCB_se2_ag3_m_02 - phones	Y	112.1467
112.1467	DCB_se2_ag3_m_02 - phones	UW1	112.1967
112.1967	DCB_se2_ag3_m_02 - phones	N	112.2567
112.2567	DCB_se2_ag3_m_02 - phones	IH0	112.3067
112.3067	DCB_se2_ag3_m_02 - phones	T	112.3667
112.3667	DCB_se2_ag3_m_02 - phones	IY0	112.5767
113.2408	DCB_se2_ag3_m_02 - phones	AH1	113.7508
113.2408	DCB_se2_ag3_m_02 - words	um	113.9708
113.7508	DCB_se2_ag3_m_02 - phones	M	113.9708
113.9708	DCB_se2_ag3_m_02 - phones	sp	114.0008
115.6270	DCB_se2_ag3_m_02 - phones	AE1	115.7070
115.6270	DCB_se2_ag3_m_02 - words	and	115.8270
115.7070	DCB_se2_ag3_m_02 - phones	N	115.8270
115.8270	DCB_se2_ag3_m_02 - phones	W	115.9570
115.8270	DCB_se2_ag3_m_02 - words	while	116.4570
115.9570	DCB_se2_ag3_m_02 - phones	AY1	116.2770
116.2770	DCB_se2_ag3_m_02 - phones	L	116.4570
117.4082	DCB_se2_ag3_m_02 - phones	sil	117.4882
117.4882	DCB_se2_ag3_m_02 - phones	D	117.5182
117.4882	DCB_se2_ag3_m_02 - words	damn	117.6782
117.5182	DCB_se2_ag3_m_02 - phones	AE1	117.6182
117.6182	DCB_se2_ag3_m_02 - phones	M	117.6782
117.6782	DCB_se2_ag3_m_02 - words	i	117.7382
117.6782	DCB_se2_ag3_m_02 - phones	AY1	117.7382
117.7382	DCB_se2_ag3_m_02 - phones	G	117.7782
117.7382	DCB_se2_ag3_m_02 - words	got	117.9082
117.7782	DCB_se2_ag3_m_02 - phones	AA1	117.8782
117.8782	DCB_se2_ag3_m_02 - phones	T	117.9082
117.9082	DCB_se2_ag3_m_02 - words	a	117.9382
117.9082	DCB_se2_ag3_m_02 - phones	AH0	117.9382
117.9382	DCB_se2_ag3_m_02 - phones	sp	117.9682
117.9682	DCB_se2_ag3_m_02 - phones	P	118.1182
117.9682	DCB_se2_ag3_m_02 - words	piece	118.3082
118.1182	DCB_se2_ag3_m_02 - phones	IY1	118.2282
118.2282	DCB_se2_ag3_m_02 - phones	S	118.3082
118.3082	DCB_se2_ag3_m_02 - phones	F	118.3682
118.3082	DCB_se2_ag3_m_02 - words	for	118.4482
118.3682	DCB_se2_ag3_m_02 - phones	R	118.4082
118.4082	DCB_se2_ag3_m_02 - phones	ER0	118.4482
118.4482	DCB_se2_ag3_m_02 - phones	DH	118.4982
118.4482	DCB_se2_ag3_m_02 - words	this	118.6982
118.4982	DCB_se2_ag3_m_02 - phones	IH0	118.5882
118.5882	DCB_se2_ag3_m_02 - phones	S	118.6982
118.6982	DCB_se2_ag3_m_02 - phones	T	118.8282
118.6982	DCB_se2_ag3_m_02 - words	too	118.9782
118.8282	DCB_se2_ag3_m_02 - phones	UW1	118.9782
118.9782	DCB_se2_ag3_m_02 - phones	sp	119.0082
119.5019	DCB_se2_ag3_m_02 - phones	AH1	119.9519
119.5019	DCB_se2_ag3_m_02 - words	um	120.0819
119.9519	DCB_se2_ag3_m_02 - phones	M	120.0819
120.0819	DCB_se2_ag3_m_02 - phones	sp	120.2127
120.2127	DCB_se2_ag3_m_02 - phones	AY1	120.3127
120.2127	DCB_se2_ag3_m_02 - words	i	120.3127
120.3127	DCB_se2_ag3_m_02 - phones	G	120.3727
120.3127	DCB_se2_ag3_m_02 - words	got	120.4627
120.3727	DCB_se2_ag3_m_02 - phones	AA1	120.4227
120.4227	DCB_se2_ag3_m_02 - phones	T	120.4627
120.4627	DCB_se2_ag3_m_02 - phones	AH0	120.5127
120.4627	DCB_se2_ag3_m_02 - words	a	120.5127
120.5127	DCB_se2_ag3_m_02 - phones	P	120.5927
120.5127	DCB_se2_ag3_m_02 - words	piece	120.7327
120.5927	DCB_se2_ag3_m_02 - phones	IY1	120.6827
120.6827	DCB_se2_ag3_m_02 - phones	S	120.7327
120.7327	DCB_se2_ag3_m_02 - phones	DH	120.7727
120.7327	DCB_se2_ag3_m_02 - words	that	120.8327
120.7727	DCB_se2_ag3_m_02 - phones	AH0	120.8027
120.8027	DCB_se2_ag3_m_02 - phones	T	120.8327
120.8327	DCB_se2_ag3_m_02 - phones	S	120.9027
120.8327	DCB_se2_ag3_m_02 - words	speaks	121.1127
120.9027	DCB_se2_ag3_m_02 - phones	P	120.9727
120.9727	DCB_se2_ag3_m_02 - phones	IY1	121.0227
121.0227	DCB_se2_ag3_m_02 - phones	K	121.0727
121.0727	DCB_se2_ag3_m_02 - phones	S	121.1127
121.1127	DCB_se2_ag3_m_02 - phones	D	121.1927
121.1127	DCB_se2_ag3_m_02 - words	directly	121.6527
121.1927	DCB_se2_ag3_m_02 - phones	AY0	121.2627
121.2627	DCB_se2_ag3_m_02 - phones	R	121.3827
121.3827	DCB_se2_ag3_m_02 - phones	EH1	121.4427
121.4427	DCB_se2_ag3_m_02 - phones	K	121.5227
121.5227	DCB_se2_ag3_m_02 - phones	L	121.5727
121.5727	DCB_se2_ag3_m_02 - phones	IY0	121.6527
121.6527	DCB_se2_ag3_m_02 - phones	T	121.7827
121.6527	DCB_se2_ag3_m_02 - words	to	122.0127
121.7827	DCB_se2_ag3_m_02 - phones	UW1	122.0127
122.0127	DCB_se2_ag3_m_02 - phones	sp	122.0527
122.6249	DCB_se2_ag3_m_02 - phones	JH	122.7249
122.6249	DCB_se2_ag3_m_02 - words	gentrification	123.8249
122.7249	DCB_se2_ag3_m_02 - phones	EH2	122.7549
122.7549	DCB_se2_ag3_m_02 - phones	N	122.7849
122.7849	DCB_se2_ag3_m_02 - phones	T	122.8549
122.8549	DCB_se2_ag3_m_02 - phones	R	122.8849
122.8849	DCB_se2_ag3_m_02 - phones	IH0	122.9449
122.9449	DCB_se2_ag3_m_02 - phones	F	122.9849
122.9849	DCB_se2_ag3_m_02 - phones	IH0	123.0449
123.0449	DCB_se2_ag3_m_02 - phones	K	123.1549
123.1549	DCB_se2_ag3_m_02 - phones	EY1	123.2949
123.2949	DCB_se2_ag3_m_02 - phones	SH	123.4349
123.4349	DCB_se2_ag3_m_02 - phones	AH0	123.4749
123.4749	DCB_se2_ag3_m_02 - phones	N	123.8249
123.8249	DCB_se2_ag3_m_02 - phones	sp	123.8749
123.8749	DCB_se2_ag3_m_02 - phones	AE1	124.4149
123.8749	DCB_se2_ag3_m_02 - words	and	124.5049
124.4149	DCB_se2_ag3_m_02 - phones	N	124.4449
124.4449	DCB_se2_ag3_m_02 - phones	D	124.5049
124.6579	DCB_se2_ag3_m_02 - phones	sil	124.6879
124.6879	DCB_se2_ag3_m_02 - phones	HH	124.7379
124.6879	DCB_se2_ag3_m_02 - words	what	124.8979
124.7379	DCB_se2_ag3_m_02 - phones	W	124.7879
124.7879	DCB_se2_ag3_m_02 - phones	AH1	124.8479
124.8479	DCB_se2_ag3_m_02 - phones	T	124.8979
124.8979	DCB_se2_ag3_m_02 - phones	sp	124.9579
124.9579	DCB_se2_ag3_m_02 - phones	D	125.0279
124.9579	DCB_se2_ag3_m_02 - words	dc	125.5079
125.0279	DCB_se2_ag3_m_02 - phones	IY1	125.1579
125.1579	DCB_se2_ag3_m_02 - phones	S	125.2879
125.2879	DCB_se2_ag3_m_02 - phones	IY1	125.5079
125.5079	DCB_se2_ag3_m_02 - phones	sp	125.5379
125.6138	DCB_se2_ag3_m_02 - phones	L	125.7038
125.6138	DCB_se2_ag3_m_02 - words	looks	125.8838
125.7038	DCB_se2_ag3_m_02 - phones	UH1	125.7438
125.7438	DCB_se2_ag3_m_02 - phones	K	125.7938
125.7938	DCB_se2_ag3_m_02 - phones	S	125.8838
125.8838	DCB_se2_ag3_m_02 - phones	L	125.9638
125.8838	DCB_se2_ag3_m_02 - words	like	126.1338
125.9638	DCB_se2_ag3_m_02 - phones	AY1	126.0438
126.0438	DCB_se2_ag3_m_02 - phones	K	126.1338
126.1338	DCB_se2_ag3_m_02 - phones	sp	126.1638
126.5837	DCB_se2_ag3_m_02 - phones	AH1	127.1337
126.5837	DCB_se2_ag3_m_02 - words	um	127.2737
127.1337	DCB_se2_ag3_m_02 - phones	M	127.2737
127.2737	DCB_se2_ag3_m_02 - phones	sp	128.9273
128.9273	DCB_se2_ag3_m_02 - words	<unk>	128.9973
128.9273	DCB_se2_ag3_m_02 - phones	spn	128.9973
130.3222	DCB_se2_ag3_m_02 - phones	IH1	130.3922
130.3222	DCB_se2_ag3_m_02 - words	it	130.4422
130.3922	DCB_se2_ag3_m_02 - phones	T	130.4422
130.4422	DCB_se2_ag3_m_02 - words	s	130.5322
130.4422	DCB_se2_ag3_m_02 - phones	S	130.5322
130.5322	DCB_se2_ag3_m_02 - words	a	130.5822
130.5322	DCB_se2_ag3_m_02 - phones	AH0	130.5822
130.5822	DCB_se2_ag3_m_02 - phones	D	130.7222
130.5822	DCB_se2_ag3_m_02 - words	double	131.0122
130.7222	DCB_se2_ag3_m_02 - phones	AH1	130.7822
130.7822	DCB_se2_ag3_m_02 - phones	B	130.8322
130.8322	DCB_se2_ag3_m_02 - phones	AH0	130.8722
130.8722	DCB_se2_ag3_m_02 - phones	L	131.0122
131.0122	DCB_se2_ag3_m_02 - phones	EH1	131.1922
131.0122	DCB_se2_ag3_m_02 - words	edged	131.2522
131.1922	DCB_se2_ag3_m_02 - phones	JH	131.2222
131.2222	DCB_se2_ag3_m_02 - phones	D	131.2522
131.2522	DCB_se2_ag3_m_02 - phones	S	131.4122
131.2522	DCB_se2_ag3_m_02 - words	sword	131.8322
131.4122	DCB_se2_ag3_m_02 - phones	AO1	131.6322
131.6322	DCB_se2_ag3_m_02 - phones	R	131.7222
131.7222	DCB_se2_ag3_m_02 - phones	D	131.8322
133.3530	DCB_se2_ag3_m_02 - phones	P	133.4930
133.3530	DCB_se2_ag3_m_02 - words	part	133.6430
133.4930	DCB_se2_ag3_m_02 - phones	AA1	133.5530
133.5530	DCB_se2_ag3_m_02 - phones	R	133.6030
133.6030	DCB_se2_ag3_m_02 - phones	T	133.6430
133.6430	DCB_se2_ag3_m_02 - phones	AH0	133.6830
133.6430	DCB_se2_ag3_m_02 - words	of	133.7630
133.6830	DCB_se2_ag3_m_02 - phones	V	133.7630
133.7630	DCB_se2_ag3_m_02 - phones	M	133.8130
133.7630	DCB_se2_ag3_m_02 - words	me	133.9330
133.8130	DCB_se2_ag3_m_02 - phones	IY1	133.9330
133.9330	DCB_se2_ag3_m_02 - phones	F	134.0330
133.9330	DCB_se2_ag3_m_02 - words	feels	134.3330
134.0330	DCB_se2_ag3_m_02 - phones	IY1	134.1330
134.1330	DCB_se2_ag3_m_02 - phones	L	134.2430
134.2430	DCB_se2_ag3_m_02 - phones	Z	134.3330
134.3330	DCB_se2_ag3_m_02 - phones	L	134.3930
134.3330	DCB_se2_ag3_m_02 - words	like	134.7130
134.3930	DCB_se2_ag3_m_02 - phones	AY1	134.5030
134.5030	DCB_se2_ag3_m_02 - phones	K	134.7130
135.4176	DCB_se2_ag3_m_02 - phones	IH1	135.6276
135.4176	DCB_se2_ag3_m_02 - words	if	135.9376
135.6276	DCB_se2_ag3_m_02 - phones	F	135.9376
136.7978	DCB_se2_ag3_m_02 - phones	W	137.0278
136.7978	DCB_se2_ag3_m_02 - words	we	137.6978
137.0278	DCB_se2_ag3_m_02 - phones	IY1	137.6978
137.9029	DCB_se2_ag3_m_02 - phones	sil	137.9329
137.9329	DCB_se2_ag3_m_02 - phones	N	138.0829
137.9329	DCB_se2_ag3_m_02 - words	knew	138.2429
138.0829	DCB_se2_ag3_m_02 - phones	UW1	138.2429
138.2429	DCB_se2_ag3_m_02 - phones	DH	138.3329
138.2429	DCB_se2_ag3_m_02 - words	the	138.4529
138.3329	DCB_se2_ag3_m_02 - phones	AH0	138.4529
138.4529	DCB_se2_ag3_m_02 - phones	sp	138.4829
138.4829	DCB_se2_ag3_m_02 - phones	V	138.5729
138.4829	DCB_se2_ag3_m_02 - words	value	139.1029
138.5729	DCB_se2_ag3_m_02 - phones	AE1	138.7629
138.7629	DCB_se2_ag3_m_02 - phones	L	138.8629
138.8629	DCB_se2_ag3_m_02 - phones	Y	138.9929
138.9929	DCB_se2_ag3_m_02 - phones	UW0	139.1029
139.1029	DCB_se2_ag3_m_02 - phones	sp	139.1329
139.1329	DCB_se2_ag3_m_02 - phones	AH1	139.2029
139.1329	DCB_se2_ag3_m_02 - words	of	139.2629
139.2029	DCB_se2_ag3_m_02 - phones	V	139.2629
139.2629	DCB_se2_ag3_m_02 - phones	DH	139.2929
139.2629	DCB_se2_ag3_m_02 - words	the	139.4729
139.2929	DCB_se2_ag3_m_02 - phones	AH0	139.4729
139.4729	DCB_se2_ag3_m_02 - phones	L	139.5629
139.4729	DCB_se2_ag3_m_02 - words	land	139.9329
139.5629	DCB_se2_ag3_m_02 - phones	AE1	139.8029
139.8029	DCB_se2_ag3_m_02 - phones	N	139.8829
139.8829	DCB_se2_ag3_m_02 - phones	D	139.9329
139.9329	DCB_se2_ag3_m_02 - phones	DH	139.9929
139.9329	DCB_se2_ag3_m_02 - words	that	140.0829
139.9929	DCB_se2_ag3_m_02 - phones	AE1	140.0229
140.0229	DCB_se2_ag3_m_02 - phones	T	140.0829
140.0829	DCB_se2_ag3_m_02 - phones	W	140.1629
140.0829	DCB_se2_ag3_m_02 - words	we	140.2729
140.1629	DCB_se2_ag3_m_02 - phones	IY1	140.2729
140.2729	DCB_se2_ag3_m_02 - words	are	140.3829
140.2729	DCB_se2_ag3_m_02 - phones	ER0	140.3829
140.4523	DCB_se2_ag3_m_02 - phones	K	140.6023
140.4523	DCB_se2_ag3_m_02 - words	currently	140.9923
140.6023	DCB_se2_ag3_m_02 - phones	ER1	140.6923
140.6923	DCB_se2_ag3_m_02 - phones	AH0	140.7423
140.7423	DCB_se2_ag3_m_02 - phones	N	140.7923
140.7923	DCB_se2_ag3_m_02 - phones	T	140.8523
140.8523	DCB_se2_ag3_m_02 - phones	L	140.9123
140.9123	DCB_se2_ag3_m_02 - phones	IY0	140.9923
140.9923	DCB_se2_ag3_m_02 - phones	sp	141.0223
141.0223	DCB_se2_ag3_m_02 - phones	R	141.0723
141.0223	DCB_se2_ag3_m_02 - words	residing	141.6323
141.0723	DCB_se2_ag3_m_02 - phones	IH0	141.1323
141.1323	DCB_se2_ag3_m_02 - phones	Z	141.3023
141.3023	DCB_se2_ag3_m_02 - phones	AY1	141.4523
141.4523	DCB_se2_ag3_m_02 - phones	D	141.4923
141.4923	DCB_se2_ag3_m_02 - phones	IH0	141.5523
141.5523	DCB_se2_ag3_m_02 - phones	NG	141.6323
141.6323	DCB_se2_ag3_m_02 - phones	AO1	141.7023
141.6323	DCB_se2_ag3_m_02 - words	on	142.1023
141.7023	DCB_se2_ag3_m_02 - phones	N	142.1023
142.7232	DCB_se2_ag3_m_02 - phones	DH	142.8532
142.7232	DCB_se2_ag3_m_02 - words	then	143.3032
142.8532	DCB_se2_ag3_m_02 - phones	EH1	143.1332
143.1332	DCB_se2_ag3_m_02 - phones	N	143.3032
143.3032	DCB_se2_ag3_m_02 - phones	sp	143.3532
143.3532	DCB_se2_ag3_m_02 - phones	W	143.4532
143.3532	DCB_se2_ag3_m_02 - words	we	143.5432
143.4532	DCB_se2_ag3_m_02 - phones	IY1	143.5432
143.5432	DCB_se2_ag3_m_02 - phones	sp	143.5732
143.5732	DCB_se2_ag3_m_02 - phones	W	143.6532
143.5732	DCB_se2_ag3_m_02 - words	wouldn't	143.8632
143.6532	DCB_se2_ag3_m_02 - phones	UH1	143.7032
143.7032	DCB_se2_ag3_m_02 - phones	D	143.7732
143.7732	DCB_se2_ag3_m_02 - phones	AH0	143.8032
143.8032	DCB_se2_ag3_m_02 - phones	N	143.8332
143.8332	DCB_se2_ag3_m_02 - phones	T	143.8632
143.8632	DCB_se2_ag3_m_02 - phones	sp	143.8932
143.8932	DCB_se2_ag3_m_02 - phones	L	144.0932
143.8932	DCB_se2_ag3_m_02 - words	litter	144.3332
144.0932	DCB_se2_ag3_m_02 - phones	IH1	144.1632
144.1632	DCB_se2_ag3_m_02 - phones	T	144.2132
144.2132	DCB_se2_ag3_m_02 - phones	ER0	144.3332
144.3332	DCB_se2_ag3_m_02 - phones	IH1	144.4432
144.3332	DCB_se2_ag3_m_02 - words	in	144.5332
144.4432	DCB_se2_ag3_m_02 - phones	N	144.5332
144.5332	DCB_se2_ag3_m_02 - phones	DH	144.5732
144.5332	DCB_se2_ag3_m_02 - words	the	144.6332
144.5732	DCB_se2_ag3_m_02 - phones	IY0	144.6332
144.6332	DCB_se2_ag3_m_02 - phones	K	144.7132
144.6332	DCB_se2_ag3_m_02 - words	communities	145.3932
144.7132	DCB_se2_ag3_m_02 - phones	AH0	144.7532
144.7532	DCB_se2_ag3_m_02 - phones	M	144.8232
144.8232	DCB_se2_ag3_m_02 - phones	Y	144.9132
144.9132	DCB_se2_ag3_m_02 - phones	UW1	144.9532
144.9532	DCB_se2_ag3_m_02 - phones	N	144.9832
144.9832	DCB_se2_ag3_m_02 - phones	AH0	145.0232
145.0232	DCB_se2_ag3_m_02 - phones	T	145.0632
145.0632	DCB_se2_ag3_m_02 - phones	IY0	145.3032
145.3032	DCB_se2_ag3_m_02 - phones	Z	145.3932
145.3932	DCB_se2_ag3_m_02 - phones	DH	145.4332
145.3932	DCB_se2_ag3_m_02 - words	that	145.5232
145.4332	DCB_se2_ag3_m_02 - phones	AH0	145.4632
145.4632	DCB_se2_ag3_m_02 - phones	T	145.5232
145.5232	DCB_se2_ag3_m_02 - phones	W	145.6232
145.5232	DCB_se2_ag3_m_02 - words	we're	145.6832
145.6232	DCB_se2_ag3_m_02 - phones	ER1	145.6832
145.6832	DCB_se2_ag3_m_02 - phones	AO0	145.8432
145.6832	DCB_se2_ag3_m_02 - words	already	146.2932
145.8432	DCB_se2_ag3_m_02 - phones	R	146.0032
146.0032	DCB_se2_ag3_m_02 - phones	EH1	146.0532
146.0532	DCB_se2_ag3_m_02 - phones	D	146.1032
146.1032	DCB_se2_ag3_m_02 - phones	IY0	146.2932
146.2932	DCB_se2_ag3_m_02 - phones	IH1	146.5432
146.2932	DCB_se2_ag3_m_02 - words	in	146.6432
146.5432	DCB_se2_ag3_m_02 - phones	N	146.6432
146.6432	DCB_se2_ag3_m_02 - phones	sp	146.6732
146.8860	DCB_se2_ag3_m_02 - phones	B	146.9260
146.8860	DCB_se2_ag3_m_02 - words	bringing	147.1860
146.9260	DCB_se2_ag3_m_02 - phones	R	146.9560
146.9560	DCB_se2_ag3_m_02 - phones	IH1	146.9860
146.9860	DCB_se2_ag3_m_02 - phones	NG	147.0360
147.0360	DCB_se2_ag3_m_02 - phones	IH0	147.1060
147.1060	DCB_se2_ag3_m_02 - phones	NG	147.1860
147.1860	DCB_se2_ag3_m_02 - phones	D	147.2860
147.1860	DCB_se2_ag3_m_02 - words	down	147.5160
147.2860	DCB_se2_ag3_m_02 - phones	AW1	147.4460
147.4460	DCB_se2_ag3_m_02 - phones	N	147.5160
147.5160	DCB_se2_ag3_m_02 - phones	DH	147.5460
147.5160	DCB_se2_ag3_m_02 - words	the	147.5860
147.5460	DCB_se2_ag3_m_02 - phones	AH1	147.5860
147.5860	DCB_se2_ag3_m_02 - phones	P	147.7260
147.5860	DCB_se2_ag3_m_02 - words	property	148.1260
147.7260	DCB_se2_ag3_m_02 - phones	R	147.7660
147.7660	DCB_se2_ag3_m_02 - phones	AA1	147.8460
147.8460	DCB_se2_ag3_m_02 - phones	P	147.9160
147.9160	DCB_se2_ag3_m_02 - phones	ER0	147.9760
147.9760	DCB_se2_ag3_m_02 - phones	T	148.0560
148.0560	DCB_se2_ag3_m_02 - phones	IY0	148.1260
148.1260	DCB_se2_ag3_m_02 - phones	V	148.2060
148.1260	DCB_se2_ag3_m_02 - words	value	148.5660
148.2060	DCB_se2_ag3_m_02 - phones	AE1	148.3360
148.3360	DCB_se2_ag3_m_02 - phones	L	148.4160
148.4160	DCB_se2_ag3_m_02 - phones	Y	148.4760
148.4760	DCB_se2_ag3_m_02 - phones	UW0	148.5660
148.5660	DCB_se2_ag3_m_02 - phones	T	148.6960
148.5660	DCB_se2_ag3_m_02 - words	to	148.7360
148.6960	DCB_se2_ag3_m_02 - phones	UW1	148.7360
148.7360	DCB_se2_ag3_m_02 - phones	AH0	148.7960
148.7360	DCB_se2_ag3_m_02 - words	a	148.7960
148.7960	DCB_se2_ag3_m_02 - phones	S	148.9260
148.7960	DCB_se2_ag3_m_02 - words	certain	149.1160
148.9260	DCB_se2_ag3_m_02 - phones	ER1	149.0260
149.0260	DCB_se2_ag3_m_02 - phones	T	149.0560
149.0560	DCB_se2_ag3_m_02 - phones	AH0	149.0860
149.0860	DCB_se2_ag3_m_02 - phones	N	149.1160
149.1160	DCB_se2_ag3_m_02 - phones	sp	149.1860
149.1860	DCB_se2_ag3_m_02 - phones	P	149.3360
149.1860	DCB_se2_ag3_m_02 - words	point	149.5460
149.3360	DCB_se2_ag3_m_02 - phones	OY1	149.4860
149.4860	DCB_se2_ag3_m_02 - phones	N	149.5160
149.5160	DCB_se2_ag3_m_02 - phones	T	149.5460
149.5460	DCB_se2_ag3_m_02 - phones	sp	149.7160
150.2619	DCB_se2_ag3_m_02 - phones	AH1	150.5719
150.2619	DCB_se2_ag3_m_02 - words	um	150.8719
150.5719	DCB_se2_ag3_m_02 - phones	M	150.8719
151.0208	DCB_se2_ag3_m_02 - phones	W	151.1008
151.0208	DCB_se2_ag3_m_02 - words	which	151.4208
151.1008	DCB_se2_ag3_m_02 - phones	IH1	151.1508
151.1508	DCB_se2_ag3_m_02 - phones	CH	151.4208
151.4208	DCB_se2_ag3_m_02 - phones	sp	151.5208
151.5208	DCB_se2_ag3_m_02 - phones	DH	151.6008
151.5208	DCB_se2_ag3_m_02 - words	then	151.9408
151.6008	DCB_se2_ag3_m_02 - phones	EH1	151.8308
151.8308	DCB_se2_ag3_m_02 - phones	N	151.9408
151.9408	DCB_se2_ag3_m_02 - phones	sp	151.9808
151.9808	DCB_se2_ag3_m_02 - phones	AH0	152.2208
151.9808	DCB_se2_ag3_m_02 - words	allows	152.8108
152.2208	DCB_se2_ag3_m_02 - phones	L	152.3108
152.3108	DCB_se2_ag3_m_02 - phones	AW1	152.6908
152.6908	DCB_se2_ag3_m_02 - phones	Z	152.8108
152.8108	DCB_se2_ag3_m_02 - phones	F	152.9808
152.8108	DCB_se2_ag3_m_02 - words	for	153.1008
152.9808	DCB_se2_ag3_m_02 - phones	AO1	153.0108
153.0108	DCB_se2_ag3_m_02 - phones	R	153.1008
153.2077	DCB_se2_ag3_m_02 - phones	AH1	153.3277
153.2077	DCB_se2_ag3_m_02 - words	others	153.6677
153.3277	DCB_se2_ag3_m_02 - phones	DH	153.4177
153.4177	DCB_se2_ag3_m_02 - phones	ER0	153.5677
153.5677	DCB_se2_ag3_m_02 - phones	Z	153.6677
153.6677	DCB_se2_ag3_m_02 - phones	T	153.7377
153.6677	DCB_se2_ag3_m_02 - words	to	153.7877
153.7377	DCB_se2_ag3_m_02 - phones	UW1	153.7877
153.7877	DCB_se2_ag3_m_02 - phones	M	153.8277
153.7877	DCB_se2_ag3_m_02 - words	move	154.0077
153.8277	DCB_se2_ag3_m_02 - phones	UW1	153.9077
153.9077	DCB_se2_ag3_m_02 - phones	V	154.0077
154.0077	DCB_se2_ag3_m_02 - phones	sp	154.0377
154.0377	DCB_se2_ag3_m_02 - phones	IH1	154.1577
154.0377	DCB_se2_ag3_m_02 - words	into	154.3777
154.1577	DCB_se2_ag3_m_02 - phones	N	154.2577
154.2577	DCB_se2_ag3_m_02 - phones	T	154.3477
154.3477	DCB_se2_ag3_m_02 - phones	UW0	154.3777
154.3777	DCB_se2_ag3_m_02 - phones	DH	154.4377
154.3777	DCB_se2_ag3_m_02 - words	the	154.4877
154.4377	DCB_se2_ag3_m_02 - phones	AH0	154.4877
154.4877	DCB_se2_ag3_m_02 - phones	K	154.5577
154.4877	DCB_se2_ag3_m_02 - words	communities	155.4077
154.5577	DCB_se2_ag3_m_02 - phones	AH0	154.6277
154.6277	DCB_se2_ag3_m_02 - phones	M	154.6577
154.6577	DCB_se2_ag3_m_02 - phones	Y	154.7477
154.7477	DCB_se2_ag3_m_02 - phones	UW1	154.8177
154.8177	DCB_se2_ag3_m_02 - phones	N	154.8577
154.8577	DCB_se2_ag3_m_02 - phones	IH0	154.9277
154.9277	DCB_se2_ag3_m_02 - phones	T	154.9877
154.9877	DCB_se2_ag3_m_02 - phones	IY0	155.2677
155.2677	DCB_se2_ag3_m_02 - phones	Z	155.4077
155.9402	DCB_se2_ag3_m_02 - phones	sil	155.9702
155.9702	DCB_se2_ag3_m_02 - phones	AE1	156.0702
155.9702	DCB_se2_ag3_m_02 - words	and	156.2202
156.0702	DCB_se2_ag3_m_02 - phones	N	156.1602
156.1602	DCB_se2_ag3_m_02 - phones	D	156.2202
156.2202	DCB_se2_ag3_m_02 - phones	sp	156.4402
156.4402	DCB_se2_ag3_m_02 - phones	DH	156.5002
156.4402	DCB_se2_ag3_m_02 - words	then	157.0002
156.5002	DCB_se2_ag3_m_02 - phones	EH1	156.7702
156.7702	DCB_se2_ag3_m_02 - phones	N	157.0002
157.0002	DCB_se2_ag3_m_02 - phones	sp	157.4257
157.4257	DCB_se2_ag3_m_02 - words	<unk>	157.4957
157.4257	DCB_se2_ag3_m_02 - phones	spn	157.4957
157.5265	DCB_se2_ag3_m_02 - words	uh	157.9765
157.5265	DCB_se2_ag3_m_02 - phones	AH1	157.9765
157.9765	DCB_se2_ag3_m_02 - phones	sp	158.0065
158.0065	DCB_se2_ag3_m_02 - phones	F	158.2065
158.0065	DCB_se2_ag3_m_02 - words	for	158.6665
158.2065	DCB_se2_ag3_m_02 - phones	AO1	158.4265
158.4265	DCB_se2_ag3_m_02 - phones	R	158.6665
158.6665	DCB_se2_ag3_m_02 - phones	sp	159.0799
159.0799	DCB_se2_ag3_m_02 - phones	HH	159.2399
159.0799	DCB_se2_ag3_m_02 - words	houses	159.5799
159.2399	DCB_se2_ag3_m_02 - phones	AW1	159.3599
159.3599	DCB_se2_ag3_m_02 - phones	S	159.4199
159.4199	DCB_se2_ag3_m_02 - phones	IH0	159.4999
159.4999	DCB_se2_ag3_m_02 - phones	Z	159.5799
159.5799	DCB_se2_ag3_m_02 - phones	T	159.6199
159.5799	DCB_se2_ag3_m_02 - words	to	159.6599
159.6199	DCB_se2_ag3_m_02 - phones	IH0	159.6599
159.6599	DCB_se2_ag3_m_02 - phones	G	159.7099
159.6599	DCB_se2_ag3_m_02 - words	get	159.8599
159.7099	DCB_se2_ag3_m_02 - phones	IH1	159.7699
159.7699	DCB_se2_ag3_m_02 - phones	T	159.8599
159.8599	DCB_se2_ag3_m_02 - phones	B	159.9299
159.8599	DCB_se2_ag3_m_02 - words	boarded	160.2799
159.9299	DCB_se2_ag3_m_02 - phones	AO1	160.0099
160.0099	DCB_se2_ag3_m_02 - phones	R	160.0599
160.0599	DCB_se2_ag3_m_02 - phones	D	160.0899
160.0899	DCB_se2_ag3_m_02 - phones	IH0	160.1899
160.1899	DCB_se2_ag3_m_02 - phones	D	160.2799
160.2799	DCB_se2_ag3_m_02 - phones	AH1	160.4299
160.2799	DCB_se2_ag3_m_02 - words	up	160.5699
160.4299	DCB_se2_ag3_m_02 - phones	P	160.5699
160.7325	DCB_se2_ag3_m_02 - phones	AE1	160.8325
160.7325	DCB_se2_ag3_m_02 - words	and	160.9725
160.8325	DCB_se2_ag3_m_02 - phones	N	160.9425
160.9425	DCB_se2_ag3_m_02 - phones	D	160.9725
160.9725	DCB_se2_ag3_m_02 - phones	DH	161.0125
160.9725	DCB_se2_ag3_m_02 - words	then	161.3625
161.0125	DCB_se2_ag3_m_02 - phones	EH1	161.2325
161.2325	DCB_se2_ag3_m_02 - phones	N	161.3625
161.3625	DCB_se2_ag3_m_02 - phones	sp	162.1074
162.1074	DCB_se2_ag3_m_02 - words	uh	162.3074
162.1074	DCB_se2_ag3_m_02 - phones	AH1	162.3074
162.3074	DCB_se2_ag3_m_02 - phones	B	162.3774
162.3074	DCB_se2_ag3_m_02 - words	businesses	163.1274
162.3774	DCB_se2_ag3_m_02 - phones	IH1	162.4274
162.4274	DCB_se2_ag3_m_02 - phones	Z	162.5174
162.5174	DCB_se2_ag3_m_02 - phones	N	162.5674
162.5674	DCB_se2_ag3_m_02 - phones	IH0	162.6174
162.6174	DCB_se2_ag3_m_02 - phones	S	162.7174
162.7174	DCB_se2_ag3_m_02 - phones	IH0	162.9374
162.9374	DCB_se2_ag3_m_02 - phones	Z	163.1274
163.1274	DCB_se2_ag3_m_02 - phones	T	163.2074
163.1274	DCB_se2_ag3_m_02 - words	to	163.2974
163.2074	DCB_se2_ag3_m_02 - phones	UW1	163.2974
163.2974	DCB_se2_ag3_m_02 - phones	N	163.3574
163.2974	DCB_se2_ag3_m_02 - words	no	163.4874
163.3574	DCB_se2_ag3_m_02 - phones	OW1	163.4874
163.4874	DCB_se2_ag3_m_02 - phones	L	163.5574
163.4874	DCB_se2_ag3_m_02 - words	longer	163.8474
163.5574	DCB_se2_ag3_m_02 - phones	AO1	163.6674
163.6674	DCB_se2_ag3_m_02 - phones	NG	163.6974
163.6974	DCB_se2_ag3_m_02 - phones	G	163.7374
163.7374	DCB_se2_ag3_m_02 - phones	ER0	163.8474
163.8474	DCB_se2_ag3_m_02 - phones	W	163.8974
163.8474	DCB_se2_ag3_m_02 - words	want	164.0274
163.8974	DCB_se2_ag3_m_02 - phones	AO1	163.9574
163.9574	DCB_se2_ag3_m_02 - phones	N	163.9874
163.9874	DCB_se2_ag3_m_02 - phones	T	164.0274
164.0274	DCB_se2_ag3_m_02 - phones	T	164.0974
164.0274	DCB_se2_ag3_m_02 - words	to	164.1274
164.0974	DCB_se2_ag3_m_02 - phones	AH0	164.1274
164.1274	DCB_se2_ag3_m_02 - phones	K	164.2174
164.1274	DCB_se2_ag3_m_02 - words	come	164.3074
164.2174	DCB_se2_ag3_m_02 - phones	AH1	164.2574
164.2574	DCB_se2_ag3_m_02 - phones	M	164.3074
164.3074	DCB_se2_ag3_m_02 - phones	sp	164.3474
164.4197	DCB_se2_ag3_m_02 - phones	IH1	164.5397
164.4197	DCB_se2_ag3_m_02 - words	into	164.6997
164.5397	DCB_se2_ag3_m_02 - phones	N	164.5897
164.5897	DCB_se2_ag3_m_02 - phones	T	164.6697
164.6697	DCB_se2_ag3_m_02 - phones	UW0	164.6997
164.6997	DCB_se2_ag3_m_02 - phones	DH	164.7497
164.6997	DCB_se2_ag3_m_02 - words	the	164.7897
164.7497	DCB_se2_ag3_m_02 - phones	IY0	164.7897
164.7897	DCB_se2_ag3_m_02 - phones	K	164.8697
164.7897	DCB_se2_ag3_m_02 - words	community	165.4297
164.8697	DCB_se2_ag3_m_02 - phones	AH0	164.9097
164.9097	DCB_se2_ag3_m_02 - phones	M	164.9497
164.9497	DCB_se2_ag3_m_02 - phones	Y	165.0497
165.0497	DCB_se2_ag3_m_02 - phones	UW1	165.1097
165.1097	DCB_se2_ag3_m_02 - phones	N	165.1497
165.1497	DCB_se2_ag3_m_02 - phones	IH0	165.1797
165.1797	DCB_se2_ag3_m_02 - phones	T	165.2497
165.2497	DCB_se2_ag3_m_02 - phones	IY0	165.4297
166.0004	DCB_se2_ag3_m_02 - phones	sil	166.0304
166.0304	DCB_se2_ag3_m_02 - phones	DH	166.2804
166.0304	DCB_se2_ag3_m_02 - words	then	166.7004
166.2804	DCB_se2_ag3_m_02 - phones	EH1	166.5404
166.5404	DCB_se2_ag3_m_02 - phones	N	166.7004
166.7004	DCB_se2_ag3_m_02 - phones	sp	167.5752
167.5752	DCB_se2_ag3_m_02 - phones	Y	167.6552
167.5752	DCB_se2_ag3_m_02 - words	you	167.6952
167.6552	DCB_se2_ag3_m_02 - phones	UW1	167.6952
167.6952	DCB_se2_ag3_m_02 - phones	N	167.7652
167.6952	DCB_se2_ag3_m_02 - words	know	168.0852
167.7652	DCB_se2_ag3_m_02 - phones	OW1	168.0852
168.0852	DCB_se2_ag3_m_02 - phones	sp	168.1152
169.0593	DCB_se2_ag3_m_02 - phones	TH	169.1193
169.0593	DCB_se2_ag3_m_02 - words	things	169.4093
169.1193	DCB_se2_ag3_m_02 - phones	IH1	169.1593
169.1593	DCB_se2_ag3_m_02 - phones	NG	169.3293
169.3293	DCB_se2_ag3_m_02 - phones	Z	169.4093
169.4093	DCB_se2_ag3_m_02 - phones	K	169.4693
169.4093	DCB_se2_ag3_m_02 - words	can	169.5593
169.4693	DCB_se2_ag3_m_02 - phones	AH0	169.5093
169.5093	DCB_se2_ag3_m_02 - phones	N	169.5593
169.5593	DCB_se2_ag3_m_02 - phones	G	169.6093
169.5593	DCB_se2_ag3_m_02 - words	get	169.7693
169.6093	DCB_se2_ag3_m_02 - phones	IH1	169.7193
169.7193	DCB_se2_ag3_m_02 - phones	T	169.7693
170.5223	DCB_se2_ag3_m_02 - phones	B	170.5823
170.5223	DCB_se2_ag3_m_02 - words	boarded	170.9323
170.5823	DCB_se2_ag3_m_02 - phones	AO1	170.6923
170.6923	DCB_se2_ag3_m_02 - phones	R	170.7423
170.7423	DCB_se2_ag3_m_02 - phones	D	170.7823
170.7823	DCB_se2_ag3_m_02 - phones	IH0	170.8523
170.8523	DCB_se2_ag3_m_02 - phones	D	170.9323
170.9323	DCB_se2_ag3_m_02 - phones	AH1	171.0523
170.9323	DCB_se2_ag3_m_02 - words	up	171.1523
171.0523	DCB_se2_ag3_m_02 - phones	P	171.1523
171.1523	DCB_se2_ag3_m_02 - phones	sp	171.1923
171.1923	DCB_se2_ag3_m_02 - phones	L	171.3123
171.1923	DCB_se2_ag3_m_02 - words	like	171.4723
171.3123	DCB_se2_ag3_m_02 - phones	AY1	171.3923
171.3923	DCB_se2_ag3_m_02 - phones	K	171.4723
171.4723	DCB_se2_ag3_m_02 - phones	DH	171.5223
171.4723	DCB_se2_ag3_m_02 - words	the	171.5523
171.5223	DCB_se2_ag3_m_02 - phones	AH1	171.5523
171.5523	DCB_se2_ag3_m_02 - phones	OW1	171.7723
171.5523	DCB_se2_ag3_m_02 - words	old	171.8723
171.7723	DCB_se2_ag3_m_02 - phones	L	171.8323
171.8323	DCB_se2_ag3_m_02 - phones	D	171.8723
171.8723	DCB_se2_ag3_m_02 - phones	B	171.9323
171.8723	DCB_se2_ag3_m_02 - words	businesses	172.3223
171.9323	DCB_se2_ag3_m_02 - phones	IH1	171.9723
171.9723	DCB_se2_ag3_m_02 - phones	Z	172.0423
172.0423	DCB_se2_ag3_m_02 - phones	N	172.0723
172.0723	DCB_se2_ag3_m_02 - phones	IH0	172.1023
172.1023	DCB_se2_ag3_m_02 - phones	S	172.1723
172.1723	DCB_se2_ag3_m_02 - phones	IH0	172.2523
172.2523	DCB_se2_ag3_m_02 - phones	Z	172.3223
172.3223	DCB_se2_ag3_m_02 - phones	G	172.3523
172.3223	DCB_se2_ag3_m_02 - words	get	172.4423
172.3523	DCB_se2_ag3_m_02 - phones	IH1	172.3923
172.3923	DCB_se2_ag3_m_02 - phones	T	172.4423
172.4423	DCB_se2_ag3_m_02 - phones	B	172.5023
172.4423	DCB_se2_ag3_m_02 - words	boarded	172.8023
172.5023	DCB_se2_ag3_m_02 - phones	AO1	172.5823
172.5823	DCB_se2_ag3_m_02 - phones	R	172.6223
172.6223	DCB_se2_ag3_m_02 - phones	D	172.6623
172.6623	DCB_se2_ag3_m_02 - phones	IH0	172.7223
172.7223	DCB_se2_ag3_m_02 - phones	D	172.8023
172.8023	DCB_se2_ag3_m_02 - phones	AH1	172.9523
172.8023	DCB_se2_ag3_m_02 - words	up	173.0923
172.9523	DCB_se2_ag3_m_02 - phones	P	173.0923
173.1429	DCB_se2_ag3_m_02 - phones	AE1	173.2129
173.1429	DCB_se2_ag3_m_02 - words	and	173.3329
173.2129	DCB_se2_ag3_m_02 - phones	N	173.2929
173.2929	DCB_se2_ag3_m_02 - phones	D	173.3329
173.3329	DCB_se2_ag3_m_02 - phones	DH	173.4029
173.3329	DCB_se2_ag3_m_02 - words	then	173.6829
173.4029	DCB_se2_ag3_m_02 - phones	EH1	173.5729
173.5729	DCB_se2_ag3_m_02 - phones	N	173.6829
173.8423	DCB_se2_ag3_m_02 - words	a	174.2023
173.8423	DCB_se2_ag3_m_02 - phones	EY1	174.2023
174.2023	DCB_se2_ag3_m_02 - phones	L	174.2623
174.2023	DCB_se2_ag3_m_02 - words	large	174.7323
174.2623	DCB_se2_ag3_m_02 - phones	AA1	174.5223
174.5223	DCB_se2_ag3_m_02 - phones	R	174.6223
174.6223	DCB_se2_ag3_m_02 - phones	JH	174.7323
174.7323	DCB_se2_ag3_m_02 - phones	B	174.8023
174.7323	DCB_se2_ag3_m_02 - words	business	175.1823
174.8023	DCB_se2_ag3_m_02 - phones	IH1	174.8623
174.8623	DCB_se2_ag3_m_02 - phones	Z	174.9523
174.9523	DCB_se2_ag3_m_02 - phones	N	175.0323
175.0323	DCB_se2_ag3_m_02 - phones	IH0	175.1023
175.1023	DCB_se2_ag3_m_02 - phones	S	175.1823
175.1823	DCB_se2_ag3_m_02 - phones	DH	175.2223
175.1823	DCB_se2_ag3_m_02 - words	that	175.3123
175.2223	DCB_se2_ag3_m_02 - phones	AH0	175.2623
175.2623	DCB_se2_ag3_m_02 - phones	T	175.3123
175.3123	DCB_se2_ag3_m_02 - phones	D	175.3723
175.3123	DCB_se2_ag3_m_02 - words	doesn't	175.5723
175.3723	DCB_se2_ag3_m_02 - phones	AH1	175.4123
175.4123	DCB_se2_ag3_m_02 - phones	Z	175.4823
175.4823	DCB_se2_ag3_m_02 - phones	AH0	175.5123
175.5123	DCB_se2_ag3_m_02 - phones	N	175.5423
175.5423	DCB_se2_ag3_m_02 - phones	T	175.5723
175.6596	DCB_se2_ag3_m_02 - phones	sil	175.6896
175.6896	DCB_se2_ag3_m_02 - phones	K	175.8196
175.6896	DCB_se2_ag3_m_02 - words	care	175.9596
175.8196	DCB_se2_ag3_m_02 - phones	EH1	175.8996
175.8996	DCB_se2_ag3_m_02 - phones	R	175.9596
175.9596	DCB_se2_ag3_m_02 - phones	AH0	176.0096
175.9596	DCB_se2_ag3_m_02 - words	about	176.1596
176.0096	DCB_se2_ag3_m_02 - phones	B	176.0596
176.0596	DCB_se2_ag3_m_02 - phones	AW1	176.0896
176.0896	DCB_se2_ag3_m_02 - phones	T	176.1596
176.1596	DCB_se2_ag3_m_02 - phones	DH	176.1996
176.1596	DCB_se2_ag3_m_02 - words	the	176.2296
176.1996	DCB_se2_ag3_m_02 - phones	IY0	176.2296
176.2296	DCB_se2_ag3_m_02 - phones	K	176.2896
176.2296	DCB_se2_ag3_m_02 - words	community	176.8396
176.2896	DCB_se2_ag3_m_02 - phones	AH0	176.3296
176.3296	DCB_se2_ag3_m_02 - phones	M	176.3596
176.3596	DCB_se2_ag3_m_02 - phones	Y	176.4496
176.4496	DCB_se2_ag3_m_02 - phones	UW1	176.4996
176.4996	DCB_se2_ag3_m_02 - phones	N	176.5396
176.5396	DCB_se2_ag3_m_02 - phones	IH0	176.5896
176.5896	DCB_se2_ag3_m_02 - phones	T	176.6596
176.6596	DCB_se2_ag3_m_02 - phones	IY0	176.8396
176.9000	DCB_se2_ag3_m_02 - phones	L	176.9900
176.9000	DCB_se2_ag3_m_02 - words	like	177.1400
176.9900	DCB_se2_ag3_m_02 - phones	AY1	177.0600
177.0600	DCB_se2_ag3_m_02 - phones	K	177.1400
177.1400	DCB_se2_ag3_m_02 - phones	S	177.2600
177.1400	DCB_se2_ag3_m_02 - words	say	177.3600
177.2600	DCB_se2_ag3_m_02 - phones	EY1	177.3600
177.3600	DCB_se2_ag3_m_02 - words	a	177.4800
177.3600	DCB_se2_ag3_m_02 - phones	AH0	177.4800
177.4800	DCB_se2_ag3_m_02 - phones	W	177.5600
177.4800	DCB_se2_ag3_m_02 - words	walmart	178.0300
177.5600	DCB_se2_ag3_m_02 - phones	AO1	177.6900
177.6900	DCB_se2_ag3_m_02 - phones	L	177.7400
177.7400	DCB_se2_ag3_m_02 - phones	M	177.8300
177.8300	DCB_se2_ag3_m_02 - phones	AA2	177.9200
177.9200	DCB_se2_ag3_m_02 - phones	R	178.0000
178.0000	DCB_se2_ag3_m_02 - phones	T	178.0300
178.5087	DCB_se2_ag3_m_02 - phones	sil	178.5487
178.5487	DCB_se2_ag3_m_02 - phones	K	178.6287
178.5487	DCB_se2_ag3_m_02 - words	can	178.6887
178.6287	DCB_se2_ag3_m_02 - phones	AH0	178.6587
178.6587	DCB_se2_ag3_m_02 - phones	N	178.6887
178.6887	DCB_se2_ag3_m_02 - phones	M	178.7587
178.6887	DCB_se2_ag3_m_02 - words	move	179.0587
178.7587	DCB_se2_ag3_m_02 - phones	UW1	178.8887
178.8887	DCB_se2_ag3_m_02 - phones	V	179.0587
179.0587	DCB_se2_ag3_m_02 - phones	IH1	179.2687
179.0587	DCB_se2_ag3_m_02 - words	in	179.3787
179.2687	DCB_se2_ag3_m_02 - phones	N	179.3787
179.3787	DCB_se2_ag3_m_02 - phones	sp	179.8277
179.8277	DCB_se2_ag3_m_02 - phones	spn	179.8977
179.8277	DCB_se2_ag3_m_02 - words	<unk>	179.8977
179.9337	DCB_se2_ag3_m_02 - phones	AH1	180.2937
179.9337	DCB_se2_ag3_m_02 - words	um	180.4437
180.2937	DCB_se2_ag3_m_02 - phones	M	180.4437
180.4437	DCB_se2_ag3_m_02 - phones	sp	180.5957
180.5957	DCB_se2_ag3_m_02 - phones	W	180.6757
180.5957	DCB_se2_ag3_m_02 - words	which	180.8457
180.6757	DCB_se2_ag3_m_02 - phones	IH1	180.7157
180.7157	DCB_se2_ag3_m_02 - phones	CH	180.8457
180.8457	DCB_se2_ag3_m_02 - phones	DH	180.9157
180.8457	DCB_se2_ag3_m_02 - words	then	181.0957
180.9157	DCB_se2_ag3_m_02 - phones	EH1	181.0157
181.0157	DCB_se2_ag3_m_02 - phones	N	181.0957
181.0957	DCB_se2_ag3_m_02 - phones	R	181.1857
181.0957	DCB_se2_ag3_m_02 - words	rises	181.4557
181.1857	DCB_se2_ag3_m_02 - phones	AY1	181.2657
181.2657	DCB_se2_ag3_m_02 - phones	Z	181.3457
181.3457	DCB_se2_ag3_m_02 - phones	IH0	181.4057
181.4057	DCB_se2_ag3_m_02 - phones	Z	181.4557
181.4557	DCB_se2_ag3_m_02 - phones	DH	181.4857
181.4557	DCB_se2_ag3_m_02 - words	the	181.5357
181.4857	DCB_se2_ag3_m_02 - phones	AH0	181.5357
181.5357	DCB_se2_ag3_m_02 - phones	P	181.6457
181.5357	DCB_se2_ag3_m_02 - words	property	182.1257
181.6457	DCB_se2_ag3_m_02 - phones	R	181.6857
181.6857	DCB_se2_ag3_m_02 - phones	AA1	181.7557
181.7557	DCB_se2_ag3_m_02 - phones	P	181.8357
181.8357	DCB_se2_ag3_m_02 - phones	ER0	181.8957
181.8957	DCB_se2_ag3_m_02 - phones	T	181.9557
181.9557	DCB_se2_ag3_m_02 - phones	IY0	182.1257
182.3591	DCB_se2_ag3_m_02 - phones	sil	182.3891
182.3891	DCB_se2_ag3_m_02 - phones	R	182.4591
182.3891	DCB_se2_ag3_m_02 - words	raises	182.7091
182.4591	DCB_se2_ag3_m_02 - phones	EY1	182.5391
182.5391	DCB_se2_ag3_m_02 - phones	Z	182.5891
182.5891	DCB_se2_ag3_m_02 - phones	IH0	182.6591
182.6591	DCB_se2_ag3_m_02 - phones	Z	182.7091
182.7091	DCB_se2_ag3_m_02 - phones	DH	182.7391
182.7091	DCB_se2_ag3_m_02 - words	the	182.7691
182.7391	DCB_se2_ag3_m_02 - phones	AH0	182.7691
182.7691	DCB_se2_ag3_m_02 - phones	P	182.8391
182.7691	DCB_se2_ag3_m_02 - words	property	183.1691
182.8391	DCB_se2_ag3_m_02 - phones	R	182.8791
182.8791	DCB_se2_ag3_m_02 - phones	AA1	182.9391
182.9391	DCB_se2_ag3_m_02 - phones	P	183.0191
183.0191	DCB_se2_ag3_m_02 - phones	ER0	183.0691
183.0691	DCB_se2_ag3_m_02 - phones	T	183.1291
183.1291	DCB_se2_ag3_m_02 - phones	IY0	183.1691
183.1691	DCB_se2_ag3_m_02 - phones	V	183.2791
183.1691	DCB_se2_ag3_m_02 - words	value	183.7791
183.2791	DCB_se2_ag3_m_02 - phones	AE1	183.4191
183.4191	DCB_se2_ag3_m_02 - phones	L	183.5091
183.5091	DCB_se2_ag3_m_02 - phones	Y	183.6091
183.6091	DCB_se2_ag3_m_02 - phones	UW0	183.7791
183.7791	DCB_se2_ag3_m_02 - phones	sp	183.8391
184.5320	DCB_se2_ag3_m_02 - phones	T	184.6520
184.5320	DCB_se2_ag3_m_02 - words	to	184.7420
184.6520	DCB_se2_ag3_m_02 - phones	UW1	184.7420
184.7420	DCB_se2_ag3_m_02 - phones	AH0	184.8020
184.7420	DCB_se2_ag3_m_02 - words	a	184.8020
184.8020	DCB_se2_ag3_m_02 - phones	P	184.9220
184.8020	DCB_se2_ag3_m_02 - words	point	185.1520
184.9220	DCB_se2_ag3_m_02 - phones	OY1	185.0420
185.0420	DCB_se2_ag3_m_02 - phones	N	185.0720
185.0720	DCB_se2_ag3_m_02 - phones	T	185.1520
185.1520	DCB_se2_ag3_m_02 - phones	B	185.2220
185.1520	DCB_se2_ag3_m_02 - words	beyond	185.5820
185.2220	DCB_se2_ag3_m_02 - phones	IY2	185.3320
185.3320	DCB_se2_ag3_m_02 - phones	AO1	185.5020
185.5020	DCB_se2_ag3_m_02 - phones	N	185.5520
185.5520	DCB_se2_ag3_m_02 - phones	D	185.5820
185.5820	DCB_se2_ag3_m_02 - phones	W	185.6320
185.5820	DCB_se2_ag3_m_02 - words	where	185.7520
185.6320	DCB_se2_ag3_m_02 - phones	EH1	185.7020
185.7020	DCB_se2_ag3_m_02 - phones	R	185.7520
185.7520	DCB_se2_ag3_m_02 - phones	DH	185.7820
185.7520	DCB_se2_ag3_m_02 - words	the	185.8420
[truncated: 9,045 more rows]
