# Supplementary material for: Considering Performance in the Automated and Manual Coding of Sociolinguistic Variables: Lessons From Variable (ING)
Source: Front Artif Intell. 2021 Apr 29;4:648543. doi: 10.3389/frai.2021.648543 (PMC8117961; doi:10.3389/frai.2021.648543)
Supplement: Supplementary file 4 [file Data_Sheet_4.ZIP › CORAAL_Aligned_as_Tables/DCA_se2_ag3_m_01_1_txout.txt]

tmin	tier	text	tmax
0.0430	DCA_int_01 - phones	sil	0.0830
0.0830	DCA_int_01 - phones	OW2	0.2230
0.0830	DCA_int_01 - words	okay	0.5030
0.2230	DCA_int_01 - phones	K	0.3230
0.3230	DCA_int_01 - phones	EY1	0.5030
0.8997	DCA_int_01 - phones	sil	0.9597
0.9597	DCA_int_01 - phones	F	1.0397
0.9597	DCA_int_01 - words	first	1.2497
1.0397	DCA_int_01 - phones	ER1	1.1097
1.1097	DCA_int_01 - phones	S	1.2197
1.2197	DCA_int_01 - phones	T	1.2497
1.2497	DCA_int_01 - phones	K	1.3097
1.2497	DCA_int_01 - words	question	1.7497
1.3097	DCA_int_01 - phones	W	1.3397
1.3397	DCA_int_01 - phones	EH1	1.4197
1.4197	DCA_int_01 - phones	S	1.4997
1.4997	DCA_int_01 - phones	CH	1.5797
1.5797	DCA_int_01 - phones	AH0	1.7097
1.7097	DCA_int_01 - phones	N	1.7497
1.7497	DCA_int_01 - phones	IH0	1.8897
1.7497	DCA_int_01 - words	is	2.1097
1.8897	DCA_int_01 - phones	Z	2.1097
2.1097	DCA_int_01 - phones	AH1	2.3197
2.1097	DCA_int_01 - words	um	2.4497
2.3197	DCA_int_01 - phones	M	2.4497
2.4497	DCA_int_01 - phones	sp	2.5097
3.4984	DCA_int_01 - phones	HH	3.5384
3.4984	DCA_int_01 - words	what	3.7284
3.5384	DCA_int_01 - phones	W	3.5684
3.5684	DCA_int_01 - phones	AH1	3.6284
3.6284	DCA_int_01 - phones	T	3.7284
3.7284	DCA_int_01 - phones	K	3.8184
3.7284	DCA_int_01 - words	kind	3.9684
3.8184	DCA_int_01 - phones	AY1	3.9184
3.9184	DCA_int_01 - phones	N	3.9684
3.9684	DCA_int_01 - phones	AH1	4.0284
3.9684	DCA_int_01 - words	of	4.1084
4.0284	DCA_int_01 - phones	V	4.1084
4.1084	DCA_int_01 - phones	G	4.1984
4.1084	DCA_int_01 - words	games	4.7984
4.1984	DCA_int_01 - phones	EY1	4.3984
4.3984	DCA_int_01 - phones	M	4.5484
4.5484	DCA_int_01 - phones	Z	4.7984
4.9799	DCA_int_01 - phones	D	5.0399
4.9799	DCA_int_01 - words	do	5.0699
5.0399	DCA_int_01 - phones	UW1	5.0699
5.0699	DCA_int_01 - phones	Y	5.0999
5.0699	DCA_int_01 - words	you	5.2199
5.0999	DCA_int_01 - phones	UW1	5.2199
5.2199	DCA_int_01 - phones	R	5.2499
5.2199	DCA_int_01 - words	remember	5.6199
5.2499	DCA_int_01 - phones	IH0	5.2799
5.2799	DCA_int_01 - phones	M	5.3199
5.3199	DCA_int_01 - phones	EH1	5.3799
5.3799	DCA_int_01 - phones	M	5.4499
5.4499	DCA_int_01 - phones	B	5.4999
5.4999	DCA_int_01 - phones	ER0	5.6199
5.6199	DCA_int_01 - phones	P	5.6899
5.6199	DCA_int_01 - words	playing	5.9999
5.6899	DCA_int_01 - phones	L	5.7799
5.7799	DCA_int_01 - phones	EY1	5.8999
5.8999	DCA_int_01 - phones	IH0	5.9299
5.9299	DCA_int_01 - phones	NG	5.9999
5.9999	DCA_int_01 - phones	sp	6.8171
6.8171	DCA_int_01 - phones	W	6.8471
6.8171	DCA_int_01 - words	when	6.9371
6.8471	DCA_int_01 - phones	EH1	6.8771
6.8771	DCA_int_01 - phones	N	6.9371
6.9371	DCA_int_01 - phones	Y	7.0071
6.9371	DCA_int_01 - words	you	7.0671
7.0071	DCA_int_01 - phones	UW1	7.0671
7.0671	DCA_int_01 - phones	W	7.1971
7.0671	DCA_int_01 - words	were	7.2471
7.1971	DCA_int_01 - phones	ER0	7.2471
7.2471	DCA_int_01 - phones	EY1	7.2971
7.2471	DCA_int_01 - words	a	7.2971
7.2971	DCA_int_01 - phones	K	7.4071
7.2971	DCA_int_01 - words	kid	7.5971
7.4071	DCA_int_01 - phones	IH1	7.4771
7.4771	DCA_int_01 - phones	D	7.5971
7.5971	DCA_int_01 - phones	ER0	7.6771
7.5971	DCA_int_01 - words	around	7.8971
7.6771	DCA_int_01 - phones	AW1	7.7571
7.7571	DCA_int_01 - phones	N	7.8471
7.8471	DCA_int_01 - phones	D	7.8971
7.8971	DCA_int_01 - phones	T	8.0071
7.8971	DCA_int_01 - words	ten	8.1771
8.0071	DCA_int_01 - phones	EH1	8.0671
8.0671	DCA_int_01 - phones	N	8.1771
8.1771	DCA_int_01 - words	or	8.2371
8.1771	DCA_int_01 - phones	ER0	8.2371
8.2371	DCA_int_01 - phones	sp	8.2771
8.2771	DCA_int_01 - phones	S	8.4671
8.2771	DCA_int_01 - words	so	8.6171
8.4671	DCA_int_01 - phones	OW1	8.6171
8.6171	DCA_int_01 - phones	sp	8.7471
9.5930	DCA_int_01 - phones	Y	9.6230
9.5930	DCA_int_01 - words	you	9.6530
9.6230	DCA_int_01 - phones	UW1	9.6530
9.6530	DCA_int_01 - phones	R	9.6830
9.6530	DCA_int_01 - words	remember	9.8630
9.6830	DCA_int_01 - phones	IH0	9.7130
9.7130	DCA_int_01 - phones	M	9.7430
9.7430	DCA_int_01 - phones	EH1	9.7730
9.7730	DCA_int_01 - phones	M	9.8030
9.8030	DCA_int_01 - phones	B	9.8330
9.8330	DCA_int_01 - phones	ER0	9.8630
9.8630	DCA_int_01 - phones	W	9.8930
9.8630	DCA_int_01 - words	what	9.9530
9.8930	DCA_int_01 - phones	AH1	9.9230
9.9230	DCA_int_01 - phones	T	9.9530
9.9530	DCA_int_01 - phones	K	10.0430
9.9530	DCA_int_01 - words	kinds	10.2130
10.0430	DCA_int_01 - phones	AY1	10.1130
10.1130	DCA_int_01 - phones	N	10.1530
10.1530	DCA_int_01 - phones	D	10.1830
10.1830	DCA_int_01 - phones	Z	10.2130
10.2130	DCA_int_01 - phones	AH0	10.2430
10.2130	DCA_int_01 - words	of	10.2730
10.2430	DCA_int_01 - phones	V	10.2730
10.2730	DCA_int_01 - phones	sp	10.3030
10.3030	DCA_int_01 - phones	G	10.3330
10.3030	DCA_int_01 - words	games	10.5730
10.3330	DCA_int_01 - phones	EY1	10.4830
10.4830	DCA_int_01 - phones	M	10.5230
10.5230	DCA_int_01 - phones	Z	10.5730
10.5730	DCA_int_01 - phones	DH	10.6030
10.5730	DCA_int_01 - words	the	10.6530
10.6030	DCA_int_01 - phones	AH0	10.6530
10.6530	DCA_int_01 - phones	K	10.7430
10.6530	DCA_int_01 - words	kids	10.9430
10.7430	DCA_int_01 - phones	IH1	10.7930
10.7930	DCA_int_01 - phones	D	10.8730
10.8730	DCA_int_01 - phones	Z	10.9430
10.9430	DCA_int_01 - phones	P	11.0530
10.9430	DCA_int_01 - words	played	11.4130
11.0530	DCA_int_01 - phones	L	11.1430
11.1430	DCA_int_01 - phones	EY1	11.2330
11.2330	DCA_int_01 - phones	D	11.4130
11.4130	DCA_int_01 - phones	sp	11.4430
11.6284	DCA_se2_ag3_m_01 - phones	sil	11.6984
11.6984	DCA_se2_ag3_m_01 - phones	W	11.7284
11.6984	DCA_se2_ag3_m_01 - words	well	11.8084
11.7284	DCA_se2_ag3_m_01 - phones	EH1	11.7584
11.7584	DCA_se2_ag3_m_01 - phones	L	11.8084
11.8084	DCA_se2_ag3_m_01 - phones	AY1	12.0084
11.8084	DCA_se2_ag3_m_01 - words	i	12.0084
12.0084	DCA_se2_ag3_m_01 - phones	P	12.0984
12.0084	DCA_se2_ag3_m_01 - words	played	12.4184
12.0984	DCA_se2_ag3_m_01 - phones	L	12.1384
12.1384	DCA_se2_ag3_m_01 - phones	EY1	12.2084
12.2084	DCA_se2_ag3_m_01 - phones	D	12.4184
12.4184	DCA_se2_ag3_m_01 - phones	sp	12.4484
12.4484	DCA_se2_ag3_m_01 - phones	AH1	12.7584
12.4484	DCA_se2_ag3_m_01 - words	um	12.9884
12.7584	DCA_se2_ag3_m_01 - phones	M	12.9884
14.3387	DCA_se2_ag3_m_01 - phones	sil	14.3787
14.3787	DCA_se2_ag3_m_01 - phones	Y	14.5287
14.3787	DCA_se2_ag3_m_01 - words	usual	14.9087
14.5287	DCA_se2_ag3_m_01 - phones	UW1	14.7887
14.7887	DCA_se2_ag3_m_01 - phones	ZH	14.8187
14.8187	DCA_se2_ag3_m_01 - phones	UW0	14.8487
14.8487	DCA_se2_ag3_m_01 - phones	AH0	14.8787
14.8787	DCA_se2_ag3_m_01 - phones	L	14.9087
14.9087	DCA_se2_ag3_m_01 - phones	G	14.9687
14.9087	DCA_se2_ag3_m_01 - words	games	15.2887
14.9687	DCA_se2_ag3_m_01 - phones	EY1	15.1487
15.1487	DCA_se2_ag3_m_01 - phones	M	15.2487
15.2487	DCA_se2_ag3_m_01 - phones	Z	15.2887
15.2887	DCA_se2_ag3_m_01 - phones	L	15.3287
15.2887	DCA_se2_ag3_m_01 - words	like	15.4687
15.3287	DCA_se2_ag3_m_01 - phones	AY1	15.3887
15.3887	DCA_se2_ag3_m_01 - phones	K	15.4687
15.5788	DCA_se2_ag3_m_01 - phones	sil	15.6188
15.6188	DCA_se2_ag3_m_01 - phones	K	15.6988
15.6188	DCA_se2_ag3_m_01 - words	kicking	15.8988
15.6988	DCA_se2_ag3_m_01 - phones	IH1	15.7488
15.7488	DCA_se2_ag3_m_01 - phones	K	15.8288
15.8288	DCA_se2_ag3_m_01 - phones	IH0	15.8588
15.8588	DCA_se2_ag3_m_01 - phones	NG	15.8988
15.8988	DCA_se2_ag3_m_01 - phones	DH	15.9388
15.8988	DCA_se2_ag3_m_01 - words	the	16.0188
15.9388	DCA_se2_ag3_m_01 - phones	IY0	16.0188
16.0188	DCA_se2_ag3_m_01 - phones	K	16.1388
16.0188	DCA_se2_ag3_m_01 - words	can	16.6288
16.1388	DCA_se2_ag3_m_01 - phones	AE1	16.4488
16.4488	DCA_se2_ag3_m_01 - phones	N	16.6288
17.0793	DCA_int_01 - phones	M	17.1093
17.0793	DCA_int_01 - words	mm-hm	17.4793
17.1093	DCA_int_01 - phones	HH	17.1993
17.1993	DCA_int_01 - phones	M	17.4793
17.4793	DCA_int_01 - phones	sp	28.5393
17.6757	DCA_se2_ag3_m_01 - phones	AH1	18.1757
17.6757	DCA_se2_ag3_m_01 - words	uh	18.1757
18.5420	DCA_se2_ag3_m_01 - phones	sil	18.5820
18.5820	DCA_se2_ag3_m_01 - phones	S	18.7420
18.5820	DCA_se2_ag3_m_01 - words	stickball	19.4720
18.7420	DCA_se2_ag3_m_01 - phones	T	18.8320
18.8320	DCA_se2_ag3_m_01 - phones	IH1	18.9120
18.9120	DCA_se2_ag3_m_01 - phones	K	19.0320
19.0320	DCA_se2_ag3_m_01 - phones	B	19.0820
19.0820	DCA_se2_ag3_m_01 - phones	AO2	19.3320
19.3320	DCA_se2_ag3_m_01 - phones	L	19.4720
19.4720	DCA_se2_ag3_m_01 - phones	sp	19.5220
21.5031	DCA_se2_ag3_m_01 - phones	AH0	21.5731
21.5031	DCA_se2_ag3_m_01 - words	and	22.0631
21.5731	DCA_se2_ag3_m_01 - phones	N	21.9231
21.9231	DCA_se2_ag3_m_01 - phones	D	22.0631
22.5587	DCA_se2_ag3_m_01 - phones	sil	22.6787
22.6787	DCA_se2_ag3_m_01 - phones	HH	22.7987
22.6787	DCA_se2_ag3_m_01 - words	hide	22.9887
22.7987	DCA_se2_ag3_m_01 - phones	AY1	22.9587
22.9587	DCA_se2_ag3_m_01 - phones	D	22.9887
22.9887	DCA_se2_ag3_m_01 - phones	AH0	23.0187
22.9887	DCA_se2_ag3_m_01 - words	and	23.0887
23.0187	DCA_se2_ag3_m_01 - phones	N	23.0887
23.0887	DCA_se2_ag3_m_01 - phones	S	23.2487
23.0887	DCA_se2_ag3_m_01 - words	seek	23.3887
23.2487	DCA_se2_ag3_m_01 - phones	IY1	23.3587
23.3587	DCA_se2_ag3_m_01 - phones	K	23.3887
23.3887	DCA_se2_ag3_m_01 - phones	sp	23.4287
27.0345	DCA_se2_ag3_m_01 - phones	S	27.1645
27.0345	DCA_se2_ag3_m_01 - words	sometime	27.5345
27.1645	DCA_se2_ag3_m_01 - phones	AH1	27.2145
27.2145	DCA_se2_ag3_m_01 - phones	M	27.2845
27.2845	DCA_se2_ag3_m_01 - phones	T	27.3645
27.3645	DCA_se2_ag3_m_01 - phones	AY2	27.4445
27.4445	DCA_se2_ag3_m_01 - phones	M	27.5345
27.5345	DCA_se2_ag3_m_01 - phones	B	27.6145
27.5345	DCA_se2_ag3_m_01 - words	baseball	28.0545
27.6145	DCA_se2_ag3_m_01 - phones	EY1	27.7045
27.7045	DCA_se2_ag3_m_01 - phones	S	27.8245
27.8245	DCA_se2_ag3_m_01 - phones	B	27.8745
27.8745	DCA_se2_ag3_m_01 - phones	AO1	27.9845
27.9845	DCA_se2_ag3_m_01 - phones	L	28.0545
28.0545	DCA_se2_ag3_m_01 - phones	Y	28.1045
28.0545	DCA_se2_ag3_m_01 - words	you	28.1745
28.1045	DCA_se2_ag3_m_01 - phones	UW1	28.1745
28.1745	DCA_se2_ag3_m_01 - phones	N	28.2145
28.1745	DCA_se2_ag3_m_01 - words	know	28.3645
28.2145	DCA_se2_ag3_m_01 - phones	OW1	28.3645
28.3645	DCA_se2_ag3_m_01 - phones	sp	29.6221
28.5393	DCA_int_01 - phones	M	28.6193
28.5393	DCA_int_01 - words	mm-hm	28.7693
28.6193	DCA_int_01 - phones	HH	28.6893
28.6893	DCA_int_01 - phones	M	28.7693
28.7693	DCA_int_01 - phones	sp	28.9193
28.9193	DCA_int_01 - phones	TH	28.9493
28.9193	DCA_int_01 - words	things	29.0993
28.9493	DCA_int_01 - phones	IH1	28.9993
28.9993	DCA_int_01 - phones	NG	29.0493
29.0493	DCA_int_01 - phones	Z	29.0993
29.0993	DCA_int_01 - phones	sp	29.1293
29.1293	DCA_int_01 - phones	L	29.1993
29.1293	DCA_int_01 - words	like	29.2593
29.1993	DCA_int_01 - phones	AY1	29.2293
29.2293	DCA_int_01 - phones	K	29.2593
29.2593	DCA_int_01 - phones	sp	29.4093
29.4093	DCA_int_01 - phones	DH	29.4493
29.4093	DCA_int_01 - words	that	29.5093
29.4493	DCA_int_01 - phones	AH0	29.4793
29.4793	DCA_int_01 - phones	T	29.5093
29.5093	DCA_int_01 - phones	sp	31.8397
29.6221	DCA_se2_ag3_m_01 - phones	Y	29.6721
29.6221	DCA_se2_ag3_m_01 - words	yes	29.8521
29.6721	DCA_se2_ag3_m_01 - phones	EH1	29.7921
29.7921	DCA_se2_ag3_m_01 - phones	S	29.8521
29.8521	DCA_se2_ag3_m_01 - phones	sp	32.6101
31.8397	DCA_int_01 - phones	HH	31.8697
31.8397	DCA_int_01 - words	how	31.8997
31.8697	DCA_int_01 - phones	AW1	31.8997
31.8997	DCA_int_01 - phones	D	31.9297
31.8997	DCA_int_01 - words	does	32.0097
31.9297	DCA_int_01 - phones	IH0	31.9597
31.9597	DCA_int_01 - phones	Z	32.0097
32.0097	DCA_int_01 - phones	DH	32.0497
32.0097	DCA_int_01 - words	that	32.2097
32.0497	DCA_int_01 - phones	AE1	32.1097
32.1097	DCA_int_01 - phones	T	32.2097
32.2097	DCA_int_01 - phones	G	32.2897
32.2097	DCA_int_01 - words	go	32.4597
32.2897	DCA_int_01 - phones	OW1	32.4597
32.4597	DCA_int_01 - phones	sp	32.4897
32.6101	DCA_se2_ag3_m_01 - phones	W	32.6401
32.6101	DCA_se2_ag3_m_01 - words	well	32.8601
32.6401	DCA_se2_ag3_m_01 - phones	EH1	32.7201
32.7201	DCA_se2_ag3_m_01 - phones	L	32.8601
32.8601	DCA_se2_ag3_m_01 - phones	sp	33.4553
33.4553	DCA_se2_ag3_m_01 - words	<unk>	33.6753
33.4553	DCA_se2_ag3_m_01 - phones	spn	33.6753
34.4592	DCA_se2_ag3_m_01 - phones	sil	34.5092
34.5092	DCA_se2_ag3_m_01 - phones	AE1	34.6392
34.5092	DCA_se2_ag3_m_01 - words	as	34.7192
34.6392	DCA_se2_ag3_m_01 - phones	Z	34.7192
34.7192	DCA_se2_ag3_m_01 - phones	AY1	34.8092
34.7192	DCA_se2_ag3_m_01 - words	i	34.8092
34.8092	DCA_se2_ag3_m_01 - phones	R	34.8992
34.8092	DCA_se2_ag3_m_01 - words	remember	35.2192
34.8992	DCA_se2_ag3_m_01 - phones	IH0	34.9392
34.9392	DCA_se2_ag3_m_01 - phones	M	35.0192
35.0192	DCA_se2_ag3_m_01 - phones	EH1	35.0792
35.0792	DCA_se2_ag3_m_01 - phones	M	35.1492
35.1492	DCA_se2_ag3_m_01 - phones	B	35.1892
35.1892	DCA_se2_ag3_m_01 - phones	ER0	35.2192
35.2192	DCA_se2_ag3_m_01 - phones	IH0	35.2492
35.2192	DCA_se2_ag3_m_01 - words	it	35.2792
35.2492	DCA_se2_ag3_m_01 - phones	T	35.2792
35.2792	DCA_se2_ag3_m_01 - phones	sp	35.3092
35.3092	DCA_se2_ag3_m_01 - phones	Y	35.3792
35.3092	DCA_se2_ag3_m_01 - words	you	35.4092
35.3792	DCA_se2_ag3_m_01 - phones	UW1	35.4092
35.4092	DCA_se2_ag3_m_01 - phones	sp	35.4892
35.4892	DCA_se2_ag3_m_01 - phones	K	35.5892
35.4892	DCA_se2_ag3_m_01 - words	kick	35.6992
35.5892	DCA_se2_ag3_m_01 - phones	IH1	35.6592
35.6592	DCA_se2_ag3_m_01 - phones	K	35.6992
35.6992	DCA_se2_ag3_m_01 - phones	DH	35.7492
35.6992	DCA_se2_ag3_m_01 - words	the	35.7992
35.7492	DCA_se2_ag3_m_01 - phones	IY0	35.7992
35.7992	DCA_se2_ag3_m_01 - phones	K	35.9092
35.7992	DCA_se2_ag3_m_01 - words	can	36.2892
35.9092	DCA_se2_ag3_m_01 - phones	AE1	36.1092
36.1092	DCA_se2_ag3_m_01 - phones	N	36.2892
37.7233	DCA_se2_ag3_m_01 - phones	DH	37.7833
37.7233	DCA_se2_ag3_m_01 - words	then	37.8933
37.7833	DCA_se2_ag3_m_01 - phones	EH1	37.8433
37.8433	DCA_se2_ag3_m_01 - phones	N	37.8933
37.8933	DCA_se2_ag3_m_01 - phones	DH	37.9333
37.8933	DCA_se2_ag3_m_01 - words	the	38.0333
37.9333	DCA_se2_ag3_m_01 - phones	AH0	38.0333
38.0333	DCA_se2_ag3_m_01 - phones	AO1	38.2033
38.0333	DCA_se2_ag3_m_01 - words	all	38.2533
38.2033	DCA_se2_ag3_m_01 - phones	L	38.2533
38.2533	DCA_se2_ag3_m_01 - phones	DH	38.2933
38.2533	DCA_se2_ag3_m_01 - words	the	38.3533
38.2933	DCA_se2_ag3_m_01 - phones	AH1	38.3533
38.3533	DCA_se2_ag3_m_01 - phones	AH1	38.3933
38.3533	DCA_se2_ag3_m_01 - words	other	38.5233
38.3933	DCA_se2_ag3_m_01 - phones	DH	38.4733
38.4733	DCA_se2_ag3_m_01 - phones	ER0	38.5233
38.5233	DCA_se2_ag3_m_01 - phones	K	38.6133
38.5233	DCA_se2_ag3_m_01 - words	kids	38.7533
38.6133	DCA_se2_ag3_m_01 - phones	IH1	38.6533
38.6533	DCA_se2_ag3_m_01 - phones	D	38.7133
38.7133	DCA_se2_ag3_m_01 - phones	Z	38.7533
38.7533	DCA_se2_ag3_m_01 - phones	DH	38.7933
38.7533	DCA_se2_ag3_m_01 - words	they	38.8733
38.7933	DCA_se2_ag3_m_01 - phones	EY1	38.8733
38.8733	DCA_se2_ag3_m_01 - phones	R	38.9533
38.8733	DCA_se2_ag3_m_01 - words	run	39.0533
38.9533	DCA_se2_ag3_m_01 - phones	AH1	39.0033
39.0033	DCA_se2_ag3_m_01 - phones	N	39.0533
39.0533	DCA_se2_ag3_m_01 - phones	AH0	39.0833
39.0533	DCA_se2_ag3_m_01 - words	and	39.1433
39.0833	DCA_se2_ag3_m_01 - phones	N	39.1433
39.1433	DCA_se2_ag3_m_01 - phones	G	39.2033
39.1433	DCA_se2_ag3_m_01 - words	go	39.3333
39.2033	DCA_se2_ag3_m_01 - phones	OW1	39.3333
39.3333	DCA_se2_ag3_m_01 - phones	HH	39.4333
39.3333	DCA_se2_ag3_m_01 - words	hide	39.7333
39.4333	DCA_se2_ag3_m_01 - phones	AY1	39.6933
39.6933	DCA_se2_ag3_m_01 - phones	D	39.7333
40.6817	DCA_se2_ag3_m_01 - phones	AH0	40.7617
40.6817	DCA_se2_ag3_m_01 - words	and	40.8017
40.7617	DCA_se2_ag3_m_01 - phones	N	40.8017
40.8017	DCA_se2_ag3_m_01 - phones	DH	40.8417
40.8017	DCA_se2_ag3_m_01 - words	then	40.9517
40.8417	DCA_se2_ag3_m_01 - phones	EH1	40.8817
40.8817	DCA_se2_ag3_m_01 - phones	N	40.9517
40.9517	DCA_se2_ag3_m_01 - phones	W	40.9917
40.9517	DCA_se2_ag3_m_01 - words	when	41.0517
40.9917	DCA_se2_ag3_m_01 - phones	EH1	41.0217
41.0217	DCA_se2_ag3_m_01 - phones	N	41.0517
41.0517	DCA_se2_ag3_m_01 - phones	DH	41.1017
41.0517	DCA_se2_ag3_m_01 - words	they	41.1617
41.1017	DCA_se2_ag3_m_01 - phones	EY1	41.1617
41.1617	DCA_se2_ag3_m_01 - phones	K	41.2517
41.1617	DCA_se2_ag3_m_01 - words	come	41.4317
41.2517	DCA_se2_ag3_m_01 - phones	AH1	41.3117
41.3117	DCA_se2_ag3_m_01 - phones	M	41.4317
41.4317	DCA_se2_ag3_m_01 - phones	B	41.4917
41.4317	DCA_se2_ag3_m_01 - words	back	41.7217
41.4917	DCA_se2_ag3_m_01 - phones	AE1	41.6717
41.6717	DCA_se2_ag3_m_01 - phones	K	41.7217
42.5136	DCA_se2_ag3_m_01 - phones	Y	42.5836
42.5136	DCA_se2_ag3_m_01 - words	you	42.6336
42.5836	DCA_se2_ag3_m_01 - phones	UW1	42.6336
42.6336	DCA_se2_ag3_m_01 - phones	N	42.6836
42.6336	DCA_se2_ag3_m_01 - words	know	42.7836
42.6836	DCA_se2_ag3_m_01 - phones	OW1	42.7836
42.7836	DCA_se2_ag3_m_01 - phones	W	42.8636
42.7836	DCA_se2_ag3_m_01 - words	when	42.9436
42.8636	DCA_se2_ag3_m_01 - phones	EH1	42.9036
42.9036	DCA_se2_ag3_m_01 - phones	N	42.9436
42.9436	DCA_se2_ag3_m_01 - phones	DH	42.9736
42.9436	DCA_se2_ag3_m_01 - words	the	43.0236
42.9736	DCA_se2_ag3_m_01 - phones	AH0	43.0236
43.0236	DCA_se2_ag3_m_01 - phones	P	43.1036
43.0236	DCA_se2_ag3_m_01 - words	person	43.4236
43.1036	DCA_se2_ag3_m_01 - phones	ER1	43.2136
43.2136	DCA_se2_ag3_m_01 - phones	S	43.3236
43.3236	DCA_se2_ag3_m_01 - phones	AH0	43.3736
43.3736	DCA_se2_ag3_m_01 - phones	N	43.4236
43.4236	DCA_se2_ag3_m_01 - phones	AH1	43.8336
43.4236	DCA_se2_ag3_m_01 - words	uh	43.8336
44.0641	DCA_se2_ag3_m_01 - phones	sil	44.0941
44.0941	DCA_se2_ag3_m_01 - phones	W	44.1541
44.0941	DCA_se2_ag3_m_01 - words	was	44.3941
44.1541	DCA_se2_ag3_m_01 - phones	AH1	44.2141
44.2141	DCA_se2_ag3_m_01 - phones	Z	44.3941
44.7694	DCA_se2_ag3_m_01 - phones	sil	44.8194
44.8194	DCA_se2_ag3_m_01 - phones	IH1	44.9394
44.8194	DCA_se2_ag3_m_01 - words	it	45.0794
44.9394	DCA_se2_ag3_m_01 - phones	T	45.0794
45.0794	DCA_se2_ag3_m_01 - phones	sp	45.1194
45.4251	DCA_int_01 - phones	M	45.4551
45.4251	DCA_int_01 - words	mm-hm	45.7951
45.4551	DCA_int_01 - phones	HH	45.5351
45.5351	DCA_int_01 - phones	M	45.7951
45.8297	DCA_se2_ag3_m_01 - phones	HH	45.8897
45.8297	DCA_se2_ag3_m_01 - words	he	45.9297
45.8897	DCA_se2_ag3_m_01 - phones	IY1	45.9297
45.9297	DCA_se2_ag3_m_01 - phones	HH	45.9597
45.9297	DCA_se2_ag3_m_01 - words	had	46.0497
45.9597	DCA_se2_ag3_m_01 - phones	AE1	45.9897
45.9897	DCA_se2_ag3_m_01 - phones	D	46.0497
46.0497	DCA_se2_ag3_m_01 - phones	T	46.0897
46.0497	DCA_se2_ag3_m_01 - words	to	46.1197
46.0897	DCA_se2_ag3_m_01 - phones	IH0	46.1197
46.1197	DCA_se2_ag3_m_01 - phones	R	46.1897
46.1197	DCA_se2_ag3_m_01 - words	run	46.2697
46.1897	DCA_se2_ag3_m_01 - phones	AH1	46.2297
46.2297	DCA_se2_ag3_m_01 - phones	N	46.2697
46.2697	DCA_se2_ag3_m_01 - phones	AH0	46.2997
46.2697	DCA_se2_ag3_m_01 - words	and	46.3297
46.2997	DCA_se2_ag3_m_01 - phones	N	46.3297
46.3297	DCA_se2_ag3_m_01 - phones	F	46.4497
46.3297	DCA_se2_ag3_m_01 - words	find	46.6197
46.4497	DCA_se2_ag3_m_01 - phones	AY1	46.5597
46.5597	DCA_se2_ag3_m_01 - phones	N	46.5897
46.5897	DCA_se2_ag3_m_01 - phones	D	46.6197
46.6197	DCA_se2_ag3_m_01 - phones	DH	46.6497
46.6197	DCA_se2_ag3_m_01 - words	the	46.6797
46.6497	DCA_se2_ag3_m_01 - phones	AH1	46.6797
46.6797	DCA_se2_ag3_m_01 - phones	AH1	46.7397
46.6797	DCA_se2_ag3_m_01 - words	other	46.8397
46.7397	DCA_se2_ag3_m_01 - phones	DH	46.7897
46.7897	DCA_se2_ag3_m_01 - phones	ER0	46.8397
46.8397	DCA_se2_ag3_m_01 - phones	K	46.9397
46.8397	DCA_se2_ag3_m_01 - words	kids	47.1597
46.9397	DCA_se2_ag3_m_01 - phones	IH1	47.0197
47.0197	DCA_se2_ag3_m_01 - phones	D	47.0697
47.0697	DCA_se2_ag3_m_01 - phones	Z	47.1597
47.1597	DCA_se2_ag3_m_01 - phones	DH	47.1997
47.1597	DCA_se2_ag3_m_01 - words	then	47.2997
47.1997	DCA_se2_ag3_m_01 - phones	EH1	47.2597
47.2597	DCA_se2_ag3_m_01 - phones	N	47.2997
47.2997	DCA_se2_ag3_m_01 - phones	HH	47.3597
47.2997	DCA_se2_ag3_m_01 - words	when	47.4697
47.3597	DCA_se2_ag3_m_01 - phones	W	47.3897
47.3897	DCA_se2_ag3_m_01 - phones	EH1	47.4197
47.4197	DCA_se2_ag3_m_01 - phones	N	47.4697
47.4697	DCA_se2_ag3_m_01 - phones	HH	47.4997
47.4697	DCA_se2_ag3_m_01 - words	he	47.5797
47.4997	DCA_se2_ag3_m_01 - phones	IY1	47.5797
47.5797	DCA_se2_ag3_m_01 - phones	K	47.6797
47.5797	DCA_se2_ag3_m_01 - words	come	47.8697
47.6797	DCA_se2_ag3_m_01 - phones	AH1	47.7497
47.7497	DCA_se2_ag3_m_01 - phones	M	47.8697
47.8697	DCA_se2_ag3_m_01 - phones	B	47.9297
47.8697	DCA_se2_ag3_m_01 - words	back	48.1497
47.9297	DCA_se2_ag3_m_01 - phones	AE1	48.0897
48.0897	DCA_se2_ag3_m_01 - phones	K	48.1497
48.1497	DCA_se2_ag3_m_01 - phones	sp	48.1797
48.3574	DCA_se2_ag3_m_01 - phones	HH	48.3874
48.3574	DCA_se2_ag3_m_01 - words	he	48.4174
48.3874	DCA_se2_ag3_m_01 - phones	IY1	48.4174
48.4174	DCA_se2_ag3_m_01 - phones	HH	48.4474
48.4174	DCA_se2_ag3_m_01 - words	had	48.5074
48.4474	DCA_se2_ag3_m_01 - phones	AE1	48.4774
48.4774	DCA_se2_ag3_m_01 - phones	D	48.5074
48.5074	DCA_se2_ag3_m_01 - phones	T	48.5574
48.5074	DCA_se2_ag3_m_01 - words	to	48.6074
48.5574	DCA_se2_ag3_m_01 - phones	AH0	48.6074
48.6074	DCA_se2_ag3_m_01 - phones	JH	48.7174
48.6074	DCA_se2_ag3_m_01 - words	jump	48.8674
48.7174	DCA_se2_ag3_m_01 - phones	AH1	48.7774
48.7774	DCA_se2_ag3_m_01 - phones	M	48.8274
48.8274	DCA_se2_ag3_m_01 - phones	P	48.8674
48.8674	DCA_se2_ag3_m_01 - phones	OW1	48.9274
48.8674	DCA_se2_ag3_m_01 - words	over	49.0074
48.9274	DCA_se2_ag3_m_01 - phones	V	48.9774
48.9774	DCA_se2_ag3_m_01 - phones	ER0	49.0074
49.0074	DCA_se2_ag3_m_01 - phones	DH	49.0374
49.0074	DCA_se2_ag3_m_01 - words	the	49.0774
49.0374	DCA_se2_ag3_m_01 - phones	AH0	49.0774
49.0774	DCA_se2_ag3_m_01 - phones	K	49.1774
49.0774	DCA_se2_ag3_m_01 - words	can	49.3574
49.1774	DCA_se2_ag3_m_01 - phones	AE1	49.3074
49.3074	DCA_se2_ag3_m_01 - phones	N	49.3574
49.3574	DCA_se2_ag3_m_01 - phones	IH0	49.3874
49.3574	DCA_se2_ag3_m_01 - words	in	49.4174
49.3874	DCA_se2_ag3_m_01 - phones	N	49.4174
49.4174	DCA_se2_ag3_m_01 - phones	sp	49.4674
49.4674	DCA_se2_ag3_m_01 - phones	AO1	49.5874
49.4674	DCA_se2_ag3_m_01 - words	order	49.6974
49.5874	DCA_se2_ag3_m_01 - phones	R	49.6174
49.6174	DCA_se2_ag3_m_01 - phones	D	49.6474
49.6474	DCA_se2_ag3_m_01 - phones	ER0	49.6974
49.6974	DCA_se2_ag3_m_01 - phones	sp	49.8174
49.8174	DCA_se2_ag3_m_01 - phones	T	49.8974
49.8174	DCA_se2_ag3_m_01 - words	to	49.9274
49.8974	DCA_se2_ag3_m_01 - phones	AH0	49.9274
49.9274	DCA_se2_ag3_m_01 - phones	EH1	49.9574
49.9274	DCA_se2_ag3_m_01 - words	f	49.9874
49.9574	DCA_se2_ag3_m_01 - phones	F	49.9874
49.9874	DCA_se2_ag3_m_01 - phones	T	50.0174
49.9874	DCA_se2_ag3_m_01 - words	to	50.0474
50.0174	DCA_se2_ag3_m_01 - phones	AH0	50.0474
50.0474	DCA_se2_ag3_m_01 - phones	sp	50.0774
50.0774	DCA_se2_ag3_m_01 - phones	P	50.2174
50.0774	DCA_se2_ag3_m_01 - words	put	50.3174
50.2174	DCA_se2_ag3_m_01 - phones	UH1	50.2574
50.2574	DCA_se2_ag3_m_01 - phones	T	50.3174
50.3174	DCA_se2_ag3_m_01 - phones	DH	50.3674
50.3174	DCA_se2_ag3_m_01 - words	them	50.4874
50.3674	DCA_se2_ag3_m_01 - phones	EH1	50.4274
50.4274	DCA_se2_ag3_m_01 - phones	M	50.4874
50.4874	DCA_se2_ag3_m_01 - phones	sp	50.5174
50.5174	DCA_se2_ag3_m_01 - phones	AW1	50.6774
50.5174	DCA_se2_ag3_m_01 - words	out	50.7574
50.6774	DCA_se2_ag3_m_01 - phones	T	50.7574
50.7574	DCA_se2_ag3_m_01 - phones	sp	51.8129
51.1292	DCA_int_01 - phones	M	51.2392
51.1292	DCA_int_01 - words	mm-hm	51.5392
51.2392	DCA_int_01 - phones	HH	51.4492
51.4492	DCA_int_01 - phones	M	51.5392
51.5392	DCA_int_01 - phones	sp	53.1320
51.8129	DCA_se2_ag3_m_01 - phones	AH0	51.8629
51.8129	DCA_se2_ag3_m_01 - words	and	51.8929
51.8629	DCA_se2_ag3_m_01 - phones	N	51.8929
51.8929	DCA_se2_ag3_m_01 - phones	sp	51.9229
51.9229	DCA_se2_ag3_m_01 - phones	DH	51.9629
51.9229	DCA_se2_ag3_m_01 - words	that	52.0829
51.9629	DCA_se2_ag3_m_01 - phones	AE1	52.0229
52.0229	DCA_se2_ag3_m_01 - phones	T	52.0829
52.0829	DCA_se2_ag3_m_01 - phones	S	52.1929
52.0829	DCA_se2_ag3_m_01 - words	s	52.1929
52.1929	DCA_se2_ag3_m_01 - phones	W	52.2329
52.1929	DCA_se2_ag3_m_01 - words	where	52.3029
52.2329	DCA_se2_ag3_m_01 - phones	EH1	52.2729
52.2729	DCA_se2_ag3_m_01 - phones	R	52.3029
52.3029	DCA_se2_ag3_m_01 - phones	DH	52.3329
52.3029	DCA_se2_ag3_m_01 - words	that	52.4529
52.3329	DCA_se2_ag3_m_01 - phones	AE1	52.4029
52.4029	DCA_se2_ag3_m_01 - phones	T	52.4529
52.4529	DCA_se2_ag3_m_01 - phones	K	52.5329
52.4529	DCA_se2_ag3_m_01 - words	came	52.7229
52.5329	DCA_se2_ag3_m_01 - phones	EY1	52.6629
52.6629	DCA_se2_ag3_m_01 - phones	M	52.7229
52.7229	DCA_se2_ag3_m_01 - phones	F	52.7529
52.7229	DCA_se2_ag3_m_01 - words	from	52.8129
52.7529	DCA_se2_ag3_m_01 - phones	ER0	52.7829
52.7829	DCA_se2_ag3_m_01 - phones	M	52.8129
52.8129	DCA_se2_ag3_m_01 - phones	sp	52.9829
53.1320	DCA_int_01 - phones	G	53.1620
53.1320	DCA_int_01 - words	good	53.2620
53.1620	DCA_int_01 - phones	IH0	53.2220
53.2220	DCA_int_01 - phones	D	53.2620
53.2620	DCA_int_01 - phones	sp	54.2943
54.2943	DCA_int_01 - phones	AH1	54.3743
54.2943	DCA_int_01 - words	uh	54.3743
54.3743	DCA_int_01 - phones	HH	54.4143
54.3743	DCA_int_01 - words	how	54.5743
54.4143	DCA_int_01 - phones	AW1	54.5743
54.5743	DCA_int_01 - phones	AH0	54.6043
54.5743	DCA_int_01 - words	about	54.7943
54.6043	DCA_int_01 - phones	B	54.6543
54.6543	DCA_int_01 - phones	AW1	54.7343
54.7343	DCA_int_01 - phones	T	54.7943
54.7943	DCA_int_01 - phones	DH	54.8443
54.7943	DCA_int_01 - words	the	54.8943
54.8443	DCA_int_01 - phones	AH0	54.8943
54.8943	DCA_int_01 - phones	F	55.0243
54.8943	DCA_int_01 - words	first	55.3143
55.0243	DCA_int_01 - phones	ER1	55.1343
55.1343	DCA_int_01 - phones	S	55.2443
55.2443	DCA_int_01 - phones	T	55.3143
55.3143	DCA_int_01 - phones	sp	55.3543
55.3543	DCA_int_01 - phones	K	55.4643
55.3543	DCA_int_01 - words	kid	55.6443
55.4643	DCA_int_01 - phones	IH1	55.5343
55.5343	DCA_int_01 - phones	D	55.6443
55.6443	DCA_int_01 - phones	DH	55.6843
55.6443	DCA_int_01 - words	that	55.7743
55.6843	DCA_int_01 - phones	AH0	55.7443
55.7443	DCA_int_01 - phones	T	55.7743
55.7743	DCA_int_01 - phones	sp	56.0069
56.0069	DCA_int_01 - phones	T	56.0569
56.0069	DCA_int_01 - words	to	56.1469
56.0569	DCA_int_01 - phones	IH0	56.1469
56.1469	DCA_int_01 - phones	B	56.2269
56.1469	DCA_int_01 - words	be	56.4069
56.2269	DCA_int_01 - phones	IY1	56.4069
56.4069	DCA_int_01 - phones	IH1	56.5369
56.4069	DCA_int_01 - words	it	56.5969
56.5369	DCA_int_01 - phones	T	56.5969
57.0581	DCA_int_01 - phones	HH	57.1481
57.0581	DCA_int_01 - words	how	57.1781
57.1481	DCA_int_01 - phones	AW1	57.1781
57.1781	DCA_int_01 - phones	sp	57.2781
57.2781	DCA_int_01 - phones	D	57.3081
57.2781	DCA_int_01 - words	did	57.3681
57.3081	DCA_int_01 - phones	IH0	57.3381
57.3381	DCA_int_01 - phones	D	57.3681
57.3681	DCA_int_01 - phones	Y	57.3981
57.3681	DCA_int_01 - words	you	57.4281
57.3981	DCA_int_01 - phones	UW1	57.4281
57.4281	DCA_int_01 - phones	sp	57.5081
57.5081	DCA_int_01 - phones	P	57.5781
57.5081	DCA_int_01 - words	pick	57.6881
57.5781	DCA_int_01 - phones	IH1	57.6481
57.6481	DCA_int_01 - phones	K	57.6881
57.6881	DCA_int_01 - phones	HH	57.7981
57.6881	DCA_int_01 - words	him	58.0181
57.7981	DCA_int_01 - phones	IH1	57.8981
57.8981	DCA_int_01 - phones	M	58.0181
58.4025	DCA_se2_ag3_m_01 - phones	W	58.5025
58.4025	DCA_se2_ag3_m_01 - words	well	58.7425
58.5025	DCA_se2_ag3_m_01 - phones	EH1	58.5725
58.5725	DCA_se2_ag3_m_01 - phones	L	58.7425
58.7425	DCA_se2_ag3_m_01 - phones	sp	60.1696
60.1696	DCA_se2_ag3_m_01 - phones	Y	60.2896
60.1696	DCA_se2_ag3_m_01 - words	usually	60.5396
60.2896	DCA_se2_ag3_m_01 - phones	UW1	60.4196
60.4196	DCA_se2_ag3_m_01 - phones	ZH	60.4496
60.4496	DCA_se2_ag3_m_01 - phones	AH0	60.4796
60.4796	DCA_se2_ag3_m_01 - phones	L	60.5096
60.5096	DCA_se2_ag3_m_01 - phones	IY0	60.5396
60.5396	DCA_se2_ag3_m_01 - phones	DH	60.5796
60.5396	DCA_se2_ag3_m_01 - words	the	60.6396
60.5796	DCA_se2_ag3_m_01 - phones	AH0	60.6396
60.6396	DCA_se2_ag3_m_01 - phones	W	60.7496
60.6396	DCA_se2_ag3_m_01 - words	ones	61.1096
60.7496	DCA_se2_ag3_m_01 - phones	AH1	60.8396
60.8396	DCA_se2_ag3_m_01 - phones	N	60.9496
60.9496	DCA_se2_ag3_m_01 - phones	Z	61.1096
61.1096	DCA_se2_ag3_m_01 - phones	L	61.1596
61.1096	DCA_se2_ag3_m_01 - words	like	61.3696
61.1596	DCA_se2_ag3_m_01 - phones	AY1	61.2396
61.2396	DCA_se2_ag3_m_01 - phones	K	61.3696
61.3696	DCA_se2_ag3_m_01 - phones	AH1	61.6996
61.3696	DCA_se2_ag3_m_01 - words	uh	61.6996
61.6996	DCA_se2_ag3_m_01 - phones	Y	61.8896
61.6996	DCA_se2_ag3_m_01 - words	usually	62.1896
61.8896	DCA_se2_ag3_m_01 - phones	UW1	61.9596
61.9596	DCA_se2_ag3_m_01 - phones	ZH	62.0696
62.0696	DCA_se2_ag3_m_01 - phones	AH0	62.0996
62.0996	DCA_se2_ag3_m_01 - phones	L	62.1296
62.1296	DCA_se2_ag3_m_01 - phones	IY0	62.1896
62.1896	DCA_se2_ag3_m_01 - phones	R	62.2896
62.1896	DCA_se2_ag3_m_01 - words	run	62.5196
62.2896	DCA_se2_ag3_m_01 - phones	AH1	62.3996
62.3996	DCA_se2_ag3_m_01 - phones	N	62.5196
62.5196	DCA_se2_ag3_m_01 - phones	sp	62.7763
62.7763	DCA_se2_ag3_m_01 - phones	L	62.8263
62.7763	DCA_se2_ag3_m_01 - words	like	62.9463
62.8263	DCA_se2_ag3_m_01 - phones	AY1	62.8963
62.8963	DCA_se2_ag3_m_01 - phones	K	62.9463
62.9463	DCA_se2_ag3_m_01 - phones	sp	62.9763
62.9763	DCA_se2_ag3_m_01 - phones	T	63.0863
62.9763	DCA_se2_ag3_m_01 - words	to	63.1363
63.0863	DCA_se2_ag3_m_01 - phones	UW1	63.1363
63.1363	DCA_se2_ag3_m_01 - phones	AH0	63.2263
63.1363	DCA_se2_ag3_m_01 - words	a	63.2263
63.2263	DCA_se2_ag3_m_01 - phones	W	63.3663
63.2263	DCA_se2_ag3_m_01 - words	wall	63.7663
63.3663	DCA_se2_ag3_m_01 - phones	AO1	63.5963
63.5963	DCA_se2_ag3_m_01 - phones	L	63.7663
63.7663	DCA_se2_ag3_m_01 - phones	sp	64.3630
64.1800	DCA_int_01 - phones	M	64.2900
64.1800	DCA_int_01 - words	mm-hm	64.4600
64.2900	DCA_int_01 - phones	HH	64.4100
64.3630	DCA_se2_ag3_m_01 - phones	AO1	64.5130
64.3630	DCA_se2_ag3_m_01 - words	or	64.6130
64.4100	DCA_int_01 - phones	M	64.4600
64.5130	DCA_se2_ag3_m_01 - phones	R	64.6130
64.7338	DCA_se2_ag3_m_01 - phones	sil	64.7938
64.7938	DCA_se2_ag3_m_01 - phones	D	64.9138
64.7938	DCA_se2_ag3_m_01 - words	distant	65.2438
64.9138	DCA_se2_ag3_m_01 - phones	IH1	64.9738
64.9738	DCA_se2_ag3_m_01 - phones	S	65.1038
65.1038	DCA_se2_ag3_m_01 - phones	T	65.1538
65.1538	DCA_se2_ag3_m_01 - phones	AH0	65.1838
65.1838	DCA_se2_ag3_m_01 - phones	N	65.2138
65.2138	DCA_se2_ag3_m_01 - phones	T	65.2438
65.2438	DCA_se2_ag3_m_01 - phones	AH0	65.3338
65.2438	DCA_se2_ag3_m_01 - words	and	65.3638
65.3338	DCA_se2_ag3_m_01 - phones	N	65.3638
65.3638	DCA_se2_ag3_m_01 - phones	DH	65.3938
65.3638	DCA_se2_ag3_m_01 - words	the	65.4938
65.3938	DCA_se2_ag3_m_01 - phones	AH0	65.4938
65.4938	DCA_se2_ag3_m_01 - phones	L	65.5638
65.4938	DCA_se2_ag3_m_01 - words	last	65.8838
65.5638	DCA_se2_ag3_m_01 - phones	AE1	65.7338
65.7338	DCA_se2_ag3_m_01 - phones	S	65.8138
65.8138	DCA_se2_ag3_m_01 - phones	T	65.8838
65.8838	DCA_se2_ag3_m_01 - phones	W	65.9338
65.8838	DCA_se2_ag3_m_01 - words	one	66.0438
65.9338	DCA_se2_ag3_m_01 - phones	AH1	65.9838
65.9838	DCA_se2_ag3_m_01 - phones	N	66.0438
66.0438	DCA_se2_ag3_m_01 - phones	DH	66.0838
66.0438	DCA_se2_ag3_m_01 - words	that	66.1738
66.0838	DCA_se2_ag3_m_01 - phones	AH0	66.1238
66.1238	DCA_se2_ag3_m_01 - phones	T	66.1738
66.2769	DCA_se2_ag3_m_01 - phones	sil	66.3069
66.3069	DCA_se2_ag3_m_01 - phones	G	66.3469
66.3069	DCA_se2_ag3_m_01 - words	get	66.5069
66.3469	DCA_se2_ag3_m_01 - phones	IH1	66.4169
66.4169	DCA_se2_ag3_m_01 - phones	T	66.5069
66.5069	DCA_se2_ag3_m_01 - phones	sp	66.5369
66.5369	DCA_se2_ag3_m_01 - phones	DH	66.5869
66.5369	DCA_se2_ag3_m_01 - words	there	66.8269
66.5869	DCA_se2_ag3_m_01 - phones	EH1	66.7269
66.7269	DCA_se2_ag3_m_01 - phones	R	66.8269
66.8269	DCA_se2_ag3_m_01 - phones	HH	66.9169
66.8269	DCA_se2_ag3_m_01 - words	he	66.9969
66.9169	DCA_se2_ag3_m_01 - phones	IY1	66.9969
66.9969	DCA_se2_ag3_m_01 - phones	Z	67.0369
66.9969	DCA_se2_ag3_m_01 - words	s	67.0369
67.0369	DCA_se2_ag3_m_01 - phones	DH	67.0669
67.0369	DCA_se2_ag3_m_01 - words	the	67.0969
67.0669	DCA_se2_ag3_m_01 - phones	AH0	67.0969
67.0969	DCA_se2_ag3_m_01 - phones	sp	67.1269
67.1269	DCA_se2_ag3_m_01 - phones	HH	67.1669
67.1269	DCA_se2_ag3_m_01 - words	one	67.3069
67.1669	DCA_se2_ag3_m_01 - phones	W	67.2269
67.2269	DCA_se2_ag3_m_01 - phones	AH1	67.2769
67.2769	DCA_se2_ag3_m_01 - phones	N	67.3069
67.3069	DCA_se2_ag3_m_01 - phones	T	67.3369
67.3069	DCA_se2_ag3_m_01 - words	to	67.3769
67.3369	DCA_se2_ag3_m_01 - phones	AH0	67.3769
67.3769	DCA_se2_ag3_m_01 - phones	B	67.4469
67.3769	DCA_se2_ag3_m_01 - words	be	67.5869
67.4469	DCA_se2_ag3_m_01 - phones	IY1	67.5869
67.5869	DCA_se2_ag3_m_01 - phones	IH1	67.6769
67.5869	DCA_se2_ag3_m_01 - words	it	67.7469
67.6769	DCA_se2_ag3_m_01 - phones	T	67.7469
68.1588	DCA_int_01 - phones	M	68.1988
68.1588	DCA_int_01 - words	mm-hm	68.5388
68.1988	DCA_int_01 - phones	HH	68.2588
68.2588	DCA_int_01 - phones	M	68.5388
68.5388	DCA_int_01 - phones	sp	69.1218
69.1218	DCA_int_01 - phones	G	69.1718
69.1218	DCA_int_01 - words	good	69.3718
69.1718	DCA_int_01 - phones	UH1	69.2418
69.2418	DCA_int_01 - phones	D	69.3718
70.2131	DCA_int_01 - phones	D	70.2631
70.2131	DCA_int_01 - words	did	70.3631
70.2631	DCA_int_01 - phones	IH1	70.3031
70.3031	DCA_int_01 - phones	D	70.3631
70.3631	DCA_int_01 - phones	Y	70.4231
70.3631	DCA_int_01 - words	you	70.4531
70.4231	DCA_int_01 - phones	UW1	70.4531
70.4531	DCA_int_01 - phones	EH1	70.4831
70.4531	DCA_int_01 - words	ever	70.6231
70.4831	DCA_int_01 - phones	V	70.5231
70.5231	DCA_int_01 - phones	ER0	70.6231
70.6231	DCA_int_01 - phones	Y	70.6531
70.6231	DCA_int_01 - words	use	70.8031
70.6531	DCA_int_01 - phones	UW1	70.7231
70.7231	DCA_int_01 - phones	Z	70.8031
70.8031	DCA_int_01 - phones	EH1	70.8531
70.8031	DCA_int_01 - words	any	71.0431
70.8531	DCA_int_01 - phones	N	70.9231
70.9231	DCA_int_01 - phones	IY0	71.0431
71.0431	DCA_int_01 - phones	sp	71.1031
71.1031	DCA_int_01 - phones	R	71.1631
71.1031	DCA_int_01 - words	rhymes	71.6531
71.1631	DCA_int_01 - phones	AY1	71.3431
71.3431	DCA_int_01 - phones	M	71.5431
71.5431	DCA_int_01 - phones	Z	71.6531
71.6531	DCA_int_01 - phones	F	71.6831
71.6531	DCA_int_01 - words	for	71.7131
71.6831	DCA_int_01 - phones	ER0	71.7131
71.7131	DCA_int_01 - phones	sp	71.7431
71.7431	DCA_int_01 - phones	DH	71.7831
71.7431	DCA_int_01 - words	that	72.0831
71.7831	DCA_int_01 - phones	AH0	72.0531
72.0531	DCA_int_01 - phones	T	72.0831
73.0370	DCA_int_01 - phones	sil	73.0970
73.0970	DCA_int_01 - phones	L	73.1770
73.0970	DCA_int_01 - words	like	73.2770
73.1770	DCA_int_01 - phones	AY1	73.2370
73.2370	DCA_int_01 - phones	K	73.2770
73.2770	DCA_int_01 - phones	sp	73.3270
73.3270	DCA_int_01 - phones	T	73.4170
73.3270	DCA_int_01 - words	tarzan	73.7370
73.4170	DCA_int_01 - phones	AA1	73.4970
73.4970	DCA_int_01 - phones	R	73.6070
73.6070	DCA_int_01 - phones	Z	73.6770
73.6770	DCA_int_01 - phones	AH0	73.7070
73.7070	DCA_int_01 - phones	N	73.7370
73.7370	DCA_int_01 - phones	W	73.8070
73.7370	DCA_int_01 - words	was	73.9170
73.8070	DCA_int_01 - phones	AH0	73.8470
73.8470	DCA_int_01 - phones	Z	73.9170
73.9170	DCA_int_01 - phones	IH0	73.9670
73.9170	DCA_int_01 - words	in	74.0270
73.9670	DCA_int_01 - phones	N	74.0270
74.0270	DCA_int_01 - words	a	74.1370
74.0270	DCA_int_01 - phones	AH0	74.1370
74.1370	DCA_int_01 - phones	T	74.2770
74.1370	DCA_int_01 - words	tree	74.3770
74.2770	DCA_int_01 - phones	R	74.3470
74.3470	DCA_int_01 - phones	IY1	74.3770
74.3770	DCA_int_01 - phones	ER0	74.4070
74.3770	DCA_int_01 - words	or	74.4070
74.4070	DCA_int_01 - phones	EH1	74.4370
74.4070	DCA_int_01 - words	anything	74.6870
74.4370	DCA_int_01 - phones	N	74.4670
74.4670	DCA_int_01 - phones	IY0	74.5270
74.5270	DCA_int_01 - phones	TH	74.5570
74.5570	DCA_int_01 - phones	IH2	74.5870
74.5870	DCA_int_01 - phones	NG	74.6870
74.6870	DCA_int_01 - phones	sp	74.7770
74.7770	DCA_int_01 - phones	L	74.8070
74.7770	DCA_int_01 - words	like	74.8670
74.8070	DCA_int_01 - phones	AY1	74.8370
74.8370	DCA_int_01 - phones	K	74.8670
74.8670	DCA_int_01 - phones	sp	74.9670
74.9670	DCA_int_01 - phones	DH	74.9970
74.9670	DCA_int_01 - words	that	75.2170
74.9970	DCA_int_01 - phones	AE1	75.0770
75.0770	DCA_int_01 - phones	T	75.2170
75.2522	DCA_se2_ag3_m_01 - phones	sil	75.2822
75.2822	DCA_se2_ag3_m_01 - phones	N	75.5322
75.2822	DCA_se2_ag3_m_01 - words	no	75.5722
75.5322	DCA_se2_ag3_m_01 - phones	OW1	75.5722
75.5722	DCA_se2_ag3_m_01 - phones	AH1	75.8222
75.5722	DCA_se2_ag3_m_01 - words	um	75.9622
75.8222	DCA_se2_ag3_m_01 - phones	M	75.9622
75.9622	DCA_se2_ag3_m_01 - phones	sp	78.2475
78.2475	DCA_se2_ag3_m_01 - phones	OW1	78.2875
78.2475	DCA_se2_ag3_m_01 - words	onliest	78.6575
78.2875	DCA_se2_ag3_m_01 - phones	N	78.3675
78.3675	DCA_se2_ag3_m_01 - phones	L	78.4175
78.4175	DCA_se2_ag3_m_01 - phones	IY1	78.4475
78.4475	DCA_se2_ag3_m_01 - phones	IH0	78.5075
78.5075	DCA_se2_ag3_m_01 - phones	S	78.6175
78.6175	DCA_se2_ag3_m_01 - phones	T	78.6575
78.6575	DCA_se2_ag3_m_01 - phones	W	78.7275
78.6575	DCA_se2_ag3_m_01 - words	one	78.8875
78.7275	DCA_se2_ag3_m_01 - phones	AH1	78.7975
78.7975	DCA_se2_ag3_m_01 - phones	N	78.8875
78.8875	DCA_se2_ag3_m_01 - phones	L	78.9375
78.8875	DCA_se2_ag3_m_01 - words	like	79.0975
78.9375	DCA_se2_ag3_m_01 - phones	AY1	79.0475
79.0475	DCA_se2_ag3_m_01 - phones	K	79.0975
79.1591	DCA_se2_ag3_m_01 - phones	DH	79.2091
79.1591	DCA_se2_ag3_m_01 - words	this	79.3591
79.2091	DCA_se2_ag3_m_01 - phones	IH0	79.2691
79.2691	DCA_se2_ag3_m_01 - phones	S	79.3591
79.3591	DCA_se2_ag3_m_01 - phones	AH1	79.4791
79.3591	DCA_se2_ag3_m_01 - words	other	79.6091
79.4791	DCA_se2_ag3_m_01 - phones	DH	79.5491
79.5491	DCA_se2_ag3_m_01 - phones	ER0	79.6091
79.6091	DCA_se2_ag3_m_01 - phones	G	79.6791
79.6091	DCA_se2_ag3_m_01 - words	game	79.8391
79.6791	DCA_se2_ag3_m_01 - phones	EY1	79.7991
79.7991	DCA_se2_ag3_m_01 - phones	M	79.8391
79.8391	DCA_se2_ag3_m_01 - phones	W	79.8991
79.8391	DCA_se2_ag3_m_01 - words	we	79.9291
79.8991	DCA_se2_ag3_m_01 - phones	IY1	79.9291
79.9291	DCA_se2_ag3_m_01 - phones	P	80.0191
79.9291	DCA_se2_ag3_m_01 - words	played	80.1391
80.0191	DCA_se2_ag3_m_01 - phones	L	80.0491
80.0491	DCA_se2_ag3_m_01 - phones	EY1	80.0791
80.0791	DCA_se2_ag3_m_01 - phones	D	80.1391
80.1391	DCA_se2_ag3_m_01 - phones	W	80.1691
80.1391	DCA_se2_ag3_m_01 - words	we	80.2091
80.1691	DCA_se2_ag3_m_01 - phones	IY1	80.2091
80.2091	DCA_se2_ag3_m_01 - phones	N	80.2691
80.2091	DCA_se2_ag3_m_01 - words	never	80.4391
80.2691	DCA_se2_ag3_m_01 - phones	EH1	80.3391
80.3391	DCA_se2_ag3_m_01 - phones	V	80.3891
80.3891	DCA_se2_ag3_m_01 - phones	ER0	80.4391
80.4391	DCA_se2_ag3_m_01 - phones	Y	80.5091
80.4391	DCA_se2_ag3_m_01 - words	used	80.6691
80.5091	DCA_se2_ag3_m_01 - phones	UW1	80.5791
80.5791	DCA_se2_ag3_m_01 - phones	Z	80.6391
80.6391	DCA_se2_ag3_m_01 - phones	D	80.6691
80.6691	DCA_se2_ag3_m_01 - phones	N	80.7191
80.6691	DCA_se2_ag3_m_01 - words	no	80.7491
80.7191	DCA_se2_ag3_m_01 - phones	OW1	80.7491
80.7491	DCA_se2_ag3_m_01 - phones	R	80.8991
80.7491	DCA_se2_ag3_m_01 - words	rhymes	81.1391
80.8991	DCA_se2_ag3_m_01 - phones	AY1	81.0391
81.0391	DCA_se2_ag3_m_01 - phones	M	81.0991
81.0991	DCA_se2_ag3_m_01 - phones	Z	81.1391
81.1391	DCA_se2_ag3_m_01 - phones	F	81.3191
81.1391	DCA_se2_ag3_m_01 - words	for	81.4591
81.3191	DCA_se2_ag3_m_01 - phones	AO1	81.4191
81.4191	DCA_se2_ag3_m_01 - phones	R	81.4591
81.4591	DCA_se2_ag3_m_01 - phones	DH	81.4991
81.4591	DCA_se2_ag3_m_01 - words	the	81.5691
81.4991	DCA_se2_ag3_m_01 - phones	AH0	81.5691
81.5691	DCA_se2_ag3_m_01 - phones	K	81.6591
81.5691	DCA_se2_ag3_m_01 - words	kicking	81.8191
81.6591	DCA_se2_ag3_m_01 - phones	IH1	81.7091
81.7091	DCA_se2_ag3_m_01 - phones	K	81.7591
81.7591	DCA_se2_ag3_m_01 - phones	IH0	81.7891
81.7891	DCA_se2_ag3_m_01 - phones	NG	81.8191
81.8191	DCA_se2_ag3_m_01 - phones	DH	81.8591
81.8191	DCA_se2_ag3_m_01 - words	the	81.9291
81.8591	DCA_se2_ag3_m_01 - phones	IY0	81.9291
81.9291	DCA_se2_ag3_m_01 - phones	K	82.0291
81.9291	DCA_se2_ag3_m_01 - words	can	82.2791
82.0291	DCA_se2_ag3_m_01 - phones	AE1	82.1991
82.1991	DCA_se2_ag3_m_01 - phones	N	82.2791
82.4640	DCA_int_01 - phones	M	82.7940
82.4640	DCA_int_01 - words	mm	82.7940
82.6675	DCA_se2_ag3_m_01 - phones	sil	82.7175
82.7175	DCA_se2_ag3_m_01 - phones	JH	82.7575
82.7175	DCA_se2_ag3_m_01 - words	just	82.8775
82.7575	DCA_se2_ag3_m_01 - phones	IH0	82.7975
82.7975	DCA_se2_ag3_m_01 - phones	S	82.8775
82.8775	DCA_se2_ag3_m_01 - phones	HH	82.9475
82.8775	DCA_se2_ag3_m_01 - words	hide	83.1375
82.9475	DCA_se2_ag3_m_01 - phones	AY1	83.1075
83.1075	DCA_se2_ag3_m_01 - phones	D	83.1375
83.1375	DCA_se2_ag3_m_01 - phones	AH0	83.1675
83.1375	DCA_se2_ag3_m_01 - words	and	83.2375
83.1675	DCA_se2_ag3_m_01 - phones	N	83.2375
83.2375	DCA_se2_ag3_m_01 - phones	S	83.4375
83.2375	DCA_se2_ag3_m_01 - words	seek	83.5875
83.4375	DCA_se2_ag3_m_01 - phones	IY1	83.5575
83.5575	DCA_se2_ag3_m_01 - phones	K	83.5875
83.5875	DCA_se2_ag3_m_01 - phones	sp	84.6505
84.3033	DCA_int_01 - phones	M	84.3433
84.3033	DCA_int_01 - words	mm-hm	84.6633
84.3433	DCA_int_01 - phones	HH	84.4233
84.4233	DCA_int_01 - phones	M	84.6633
84.6505	DCA_se2_ag3_m_01 - phones	L	84.7305
84.6505	DCA_se2_ag3_m_01 - words	like	84.8905
84.7305	DCA_se2_ag3_m_01 - phones	AY1	84.8105
84.8105	DCA_se2_ag3_m_01 - phones	K	84.8905
84.8905	DCA_se2_ag3_m_01 - phones	Y	84.9305
84.8905	DCA_se2_ag3_m_01 - words	you	84.9805
84.9305	DCA_se2_ag3_m_01 - phones	UW1	84.9805
84.9805	DCA_se2_ag3_m_01 - phones	S	85.1205
84.9805	DCA_se2_ag3_m_01 - words	say	85.2605
85.1205	DCA_se2_ag3_m_01 - phones	EY1	85.2605
85.2605	DCA_se2_ag3_m_01 - phones	sp	85.3405
85.3405	DCA_se2_ag3_m_01 - phones	T	85.4705
85.3405	DCA_se2_ag3_m_01 - words	ten	85.6905
85.4705	DCA_se2_ag3_m_01 - phones	EH1	85.5905
85.5905	DCA_se2_ag3_m_01 - phones	N	85.6905
85.6905	DCA_se2_ag3_m_01 - phones	sp	85.7505
85.7505	DCA_se2_ag3_m_01 - phones	T	85.8705
85.7505	DCA_se2_ag3_m_01 - words	twenty	86.1105
85.8705	DCA_se2_ag3_m_01 - phones	W	85.9005
85.9005	DCA_se2_ag3_m_01 - phones	EH1	85.9605
85.9605	DCA_se2_ag3_m_01 - phones	N	86.0105
86.0105	DCA_se2_ag3_m_01 - phones	IY0	86.1105
86.1105	DCA_se2_ag3_m_01 - phones	TH	86.2705
86.1105	DCA_se2_ag3_m_01 - words	thirty	86.3905
86.2705	DCA_se2_ag3_m_01 - phones	ER1	86.3205
86.3205	DCA_se2_ag3_m_01 - phones	D	86.3505
86.3505	DCA_se2_ag3_m_01 - phones	IY0	86.3905
86.3905	DCA_se2_ag3_m_01 - phones	F	86.5005
86.3905	DCA_se2_ag3_m_01 - words	five	86.6305
86.5005	DCA_se2_ag3_m_01 - phones	AY1	86.5905
86.5905	DCA_se2_ag3_m_01 - phones	V	86.6305
86.6305	DCA_se2_ag3_m_01 - phones	F	86.7905
86.6305	DCA_se2_ag3_m_01 - words	forty	87.0805
86.7905	DCA_se2_ag3_m_01 - phones	AO1	86.8905
86.8905	DCA_se2_ag3_m_01 - phones	R	86.9205
86.9205	DCA_se2_ag3_m_01 - phones	T	87.0405
87.0405	DCA_se2_ag3_m_01 - phones	IY0	87.0805
87.0805	DCA_se2_ag3_m_01 - phones	sp	87.3390
87.3390	DCA_se2_ag3_m_01 - phones	Y	87.3990
87.3390	DCA_se2_ag3_m_01 - words	you	87.4390
87.3990	DCA_se2_ag3_m_01 - phones	UW1	87.4390
87.4390	DCA_se2_ag3_m_01 - phones	N	87.4690
87.4390	DCA_se2_ag3_m_01 - words	know	87.5290
87.4690	DCA_se2_ag3_m_01 - phones	OW1	87.5290
87.5290	DCA_se2_ag3_m_01 - phones	sp	87.5590
87.8392	DCA_int_01 - phones	M	87.8692
87.8392	DCA_int_01 - words	mm-hm	88.1492
87.8692	DCA_int_01 - phones	HH	88.0692
87.9906	DCA_se2_ag3_m_01 - phones	TH	88.0506
87.9906	DCA_se2_ag3_m_01 - words	things	88.3106
88.0506	DCA_se2_ag3_m_01 - phones	IH1	88.1406
88.0692	DCA_int_01 - phones	M	88.1492
88.1406	DCA_se2_ag3_m_01 - phones	NG	88.2006
88.2006	DCA_se2_ag3_m_01 - phones	Z	88.3106
88.3106	DCA_se2_ag3_m_01 - phones	L	88.3706
88.3106	DCA_se2_ag3_m_01 - words	like	88.5306
88.3706	DCA_se2_ag3_m_01 - phones	AY1	88.4706
88.4706	DCA_se2_ag3_m_01 - phones	K	88.5306
88.5306	DCA_se2_ag3_m_01 - phones	DH	88.5806
88.5306	DCA_se2_ag3_m_01 - words	this	88.7906
88.5806	DCA_se2_ag3_m_01 - phones	IH1	88.6706
88.6706	DCA_se2_ag3_m_01 - phones	S	88.7906
88.7906	DCA_se2_ag3_m_01 - phones	AH0	88.8506
88.7906	DCA_se2_ag3_m_01 - words	and	88.9306
88.8506	DCA_se2_ag3_m_01 - phones	N	88.9306
88.9306	DCA_se2_ag3_m_01 - phones	DH	88.9806
88.9306	DCA_se2_ag3_m_01 - words	then	89.0906
88.9806	DCA_se2_ag3_m_01 - phones	EH1	89.0406
89.0406	DCA_se2_ag3_m_01 - phones	N	89.0906
89.0906	DCA_se2_ag3_m_01 - phones	AH1	89.3606
89.0906	DCA_se2_ag3_m_01 - words	uh	89.3606
89.3606	DCA_se2_ag3_m_01 - phones	sp	89.4006
89.6284	DCA_se2_ag3_m_01 - phones	HH	89.6784
89.6284	DCA_se2_ag3_m_01 - words	when	89.7784
89.6784	DCA_se2_ag3_m_01 - phones	W	89.7084
89.7084	DCA_se2_ag3_m_01 - phones	EH1	89.7484
89.7484	DCA_se2_ag3_m_01 - phones	N	89.7784
89.7784	DCA_se2_ag3_m_01 - phones	HH	89.8084
89.7784	DCA_se2_ag3_m_01 - words	he	89.8484
89.8084	DCA_se2_ag3_m_01 - phones	IY1	89.8484
89.8484	DCA_se2_ag3_m_01 - phones	K	89.9484
89.8484	DCA_se2_ag3_m_01 - words	count	90.0984
89.9484	DCA_se2_ag3_m_01 - phones	AW1	90.0084
90.0084	DCA_se2_ag3_m_01 - phones	N	90.0684
90.0684	DCA_se2_ag3_m_01 - phones	T	90.0984
90.0984	DCA_se2_ag3_m_01 - phones	T	90.1384
90.0984	DCA_se2_ag3_m_01 - words	to	90.1984
90.1384	DCA_se2_ag3_m_01 - phones	UW1	90.1984
90.1984	DCA_se2_ag3_m_01 - words	a	90.2584
90.1984	DCA_se2_ag3_m_01 - phones	AH0	90.2584
90.2584	DCA_se2_ag3_m_01 - phones	HH	90.3484
90.2584	DCA_se2_ag3_m_01 - words	hundred	90.6284
90.3484	DCA_se2_ag3_m_01 - phones	AH1	90.4084
90.4084	DCA_se2_ag3_m_01 - phones	N	90.4784
90.4784	DCA_se2_ag3_m_01 - phones	D	90.5284
90.5284	DCA_se2_ag3_m_01 - phones	R	90.5684
90.5684	DCA_se2_ag3_m_01 - phones	AH0	90.5984
90.5984	DCA_se2_ag3_m_01 - phones	D	90.6284
90.6284	DCA_se2_ag3_m_01 - phones	sp	91.1543
91.1543	DCA_se2_ag3_m_01 - phones	EH1	91.2543
91.1543	DCA_se2_ag3_m_01 - words	everybody	91.5743
91.2543	DCA_se2_ag3_m_01 - phones	V	91.2943
91.2943	DCA_se2_ag3_m_01 - phones	R	91.3243
91.3243	DCA_se2_ag3_m_01 - phones	IY0	91.3543
91.3543	DCA_se2_ag3_m_01 - phones	B	91.4043
91.4043	DCA_se2_ag3_m_01 - phones	AA2	91.4743
91.4743	DCA_se2_ag3_m_01 - phones	D	91.5143
91.5143	DCA_se2_ag3_m_01 - phones	IY0	91.5743
91.5743	DCA_se2_ag3_m_01 - phones	S	91.6243
91.5743	DCA_se2_ag3_m_01 - words	supposed	91.8643
91.6243	DCA_se2_ag3_m_01 - phones	AH0	91.6643
91.6643	DCA_se2_ag3_m_01 - phones	P	91.7143
91.7143	DCA_se2_ag3_m_01 - phones	OW1	91.7943
91.7943	DCA_se2_ag3_m_01 - phones	Z	91.8343
91.8343	DCA_se2_ag3_m_01 - phones	D	91.8643
91.8643	DCA_se2_ag3_m_01 - phones	T	91.8943
91.8643	DCA_se2_ag3_m_01 - words	to	91.9743
91.8943	DCA_se2_ag3_m_01 - phones	IH0	91.9743
91.9743	DCA_se2_ag3_m_01 - phones	B	92.0143
91.9743	DCA_se2_ag3_m_01 - words	be	92.0443
92.0143	DCA_se2_ag3_m_01 - phones	IY1	92.0443
92.0443	DCA_se2_ag3_m_01 - phones	G	92.0743
92.0443	DCA_se2_ag3_m_01 - words	gone	92.3043
92.0743	DCA_se2_ag3_m_01 - phones	AO1	92.1543
92.1543	DCA_se2_ag3_m_01 - phones	N	92.3043
92.3043	DCA_se2_ag3_m_01 - phones	sp	92.3743
92.5138	DCA_se2_ag3_m_01 - phones	AH0	92.6538
92.5138	DCA_se2_ag3_m_01 - words	and	92.7438
92.6538	DCA_se2_ag3_m_01 - phones	N	92.7438
92.6889	DCA_int_01 - phones	M	92.7189
92.6889	DCA_int_01 - words	mm-hm	93.1989
92.7189	DCA_int_01 - phones	HH	92.7589
92.7438	DCA_se2_ag3_m_01 - phones	W	92.7938
92.7438	DCA_se2_ag3_m_01 - words	when	92.8638
92.7589	DCA_int_01 - phones	M	93.1989
92.7938	DCA_se2_ag3_m_01 - phones	EH1	92.8338
92.8338	DCA_se2_ag3_m_01 - phones	N	92.8638
92.8638	DCA_se2_ag3_m_01 - phones	DH	92.9138
92.8638	DCA_se2_ag3_m_01 - words	they	92.9738
92.9138	DCA_se2_ag3_m_01 - phones	EY1	92.9738
92.9738	DCA_se2_ag3_m_01 - phones	K	93.0538
92.9738	DCA_se2_ag3_m_01 - words	come	93.1738
93.0538	DCA_se2_ag3_m_01 - phones	AH1	93.0938
93.0938	DCA_se2_ag3_m_01 - phones	M	93.1738
93.1738	DCA_se2_ag3_m_01 - phones	B	93.2438
93.1738	DCA_se2_ag3_m_01 - words	back	93.4638
93.2438	DCA_se2_ag3_m_01 - phones	AE1	93.4038
93.4038	DCA_se2_ag3_m_01 - phones	K	93.4638
93.5694	DCA_se2_ag3_m_01 - phones	sil	93.6094
93.6094	DCA_se2_ag3_m_01 - phones	Y	93.6994
93.6094	DCA_se2_ag3_m_01 - words	you	93.7294
93.6994	DCA_se2_ag3_m_01 - phones	UW1	93.7294
93.7294	DCA_se2_ag3_m_01 - phones	N	93.7594
93.7294	DCA_se2_ag3_m_01 - words	know	93.8094
93.7594	DCA_se2_ag3_m_01 - phones	OW1	93.8094
93.8094	DCA_se2_ag3_m_01 - phones	sp	93.9094
94.0853	DCA_se2_ag3_m_01 - phones	Y	94.1853
94.0853	DCA_se2_ag3_m_01 - words	you	94.2253
94.1853	DCA_se2_ag3_m_01 - phones	UW1	94.2253
94.2253	DCA_se2_ag3_m_01 - phones	HH	94.2553
94.2253	DCA_se2_ag3_m_01 - words	have	94.3153
94.2553	DCA_se2_ag3_m_01 - phones	AE1	94.2853
94.2853	DCA_se2_ag3_m_01 - phones	V	94.3153
94.3153	DCA_se2_ag3_m_01 - phones	T	94.3653
94.3153	DCA_se2_ag3_m_01 - words	to	94.4253
94.3653	DCA_se2_ag3_m_01 - phones	IH0	94.4253
94.4253	DCA_se2_ag3_m_01 - phones	F	94.5353
94.4253	DCA_se2_ag3_m_01 - words	full	94.6853
94.5353	DCA_se2_ag3_m_01 - phones	UH1	94.5953
94.5953	DCA_se2_ag3_m_01 - phones	L	94.6853
94.6853	DCA_se2_ag3_m_01 - phones	R	94.7853
94.6853	DCA_se2_ag3_m_01 - words	run	94.8653
94.7853	DCA_se2_ag3_m_01 - phones	AH1	94.8253
94.8253	DCA_se2_ag3_m_01 - phones	N	94.8653
94.8653	DCA_se2_ag3_m_01 - phones	AH0	94.8953
94.8653	DCA_se2_ag3_m_01 - words	and	94.9353
94.8953	DCA_se2_ag3_m_01 - phones	N	94.9353
94.9353	DCA_se2_ag3_m_01 - phones	F	95.0553
94.9353	DCA_se2_ag3_m_01 - words	find	95.2553
95.0553	DCA_se2_ag3_m_01 - phones	AY1	95.1953
95.1953	DCA_se2_ag3_m_01 - phones	N	95.2253
95.2253	DCA_se2_ag3_m_01 - phones	D	95.2553
95.2553	DCA_se2_ag3_m_01 - phones	AH0	95.2853
95.2553	DCA_se2_ag3_m_01 - words	'em	95.3253
95.2853	DCA_se2_ag3_m_01 - phones	M	95.3253
95.3253	DCA_se2_ag3_m_01 - phones	sp	96.3926
95.7089	DCA_int_01 - phones	M	95.7389
95.7089	DCA_int_01 - words	mm-hm	96.0389
95.7389	DCA_int_01 - phones	HH	95.9889
95.9889	DCA_int_01 - phones	M	96.0389
96.0389	DCA_int_01 - phones	sp	96.0889
96.3926	DCA_se2_ag3_m_01 - phones	W	96.4326
96.3926	DCA_se2_ag3_m_01 - words	well	96.5026
96.4326	DCA_se2_ag3_m_01 - phones	EH1	96.4626
96.4626	DCA_se2_ag3_m_01 - phones	L	96.5026
96.5026	DCA_se2_ag3_m_01 - phones	IH1	96.5326
96.5026	DCA_se2_ag3_m_01 - words	in	96.5826
96.5326	DCA_se2_ag3_m_01 - phones	N	96.5826
96.5826	DCA_se2_ag3_m_01 - phones	DH	96.6126
96.5826	DCA_se2_ag3_m_01 - words	this	96.7826
96.6126	DCA_se2_ag3_m_01 - phones	IH0	96.7026
96.7026	DCA_se2_ag3_m_01 - phones	S	96.7826
96.7826	DCA_se2_ag3_m_01 - phones	P	96.8226
96.7826	DCA_se2_ag3_m_01 - words	particular	97.1026
96.8226	DCA_se2_ag3_m_01 - phones	ER0	96.8526
96.8526	DCA_se2_ag3_m_01 - phones	T	96.9126
96.9126	DCA_se2_ag3_m_01 - phones	IH1	96.9426
96.9426	DCA_se2_ag3_m_01 - phones	K	96.9726
96.9726	DCA_se2_ag3_m_01 - phones	Y	97.0026
97.0026	DCA_se2_ag3_m_01 - phones	AH0	97.0326
97.0326	DCA_se2_ag3_m_01 - phones	L	97.0626
97.0626	DCA_se2_ag3_m_01 - phones	ER0	97.1026
97.1026	DCA_se2_ag3_m_01 - phones	G	97.1626
97.1026	DCA_se2_ag3_m_01 - words	game	97.3426
97.1626	DCA_se2_ag3_m_01 - phones	EY1	97.2726
97.2726	DCA_se2_ag3_m_01 - phones	M	97.3426
97.3426	DCA_se2_ag3_m_01 - words	i	97.3726
97.3426	DCA_se2_ag3_m_01 - phones	AY1	97.3726
97.3726	DCA_se2_ag3_m_01 - phones	M	97.4626
97.3726	DCA_se2_ag3_m_01 - words	mean	97.5826
97.4626	DCA_se2_ag3_m_01 - phones	IY1	97.5326
97.5326	DCA_se2_ag3_m_01 - phones	N	97.5826
97.5826	DCA_se2_ag3_m_01 - phones	IH0	97.6126
97.5826	DCA_se2_ag3_m_01 - words	instead	97.8526
97.6126	DCA_se2_ag3_m_01 - phones	N	97.6526
97.6526	DCA_se2_ag3_m_01 - phones	S	97.7226
97.7226	DCA_se2_ag3_m_01 - phones	T	97.7726
97.7726	DCA_se2_ag3_m_01 - phones	EH1	97.8026
97.8026	DCA_se2_ag3_m_01 - phones	D	97.8526
97.8526	DCA_se2_ag3_m_01 - phones	AH0	97.9026
97.8526	DCA_se2_ag3_m_01 - words	of	97.9426
97.9026	DCA_se2_ag3_m_01 - phones	V	97.9426
97.9426	DCA_se2_ag3_m_01 - phones	JH	98.0426
97.9426	DCA_se2_ag3_m_01 - words	jumping	98.2426
98.0426	DCA_se2_ag3_m_01 - phones	AH1	98.0926
98.0926	DCA_se2_ag3_m_01 - phones	M	98.1526
98.1526	DCA_se2_ag3_m_01 - phones	P	98.1826
98.1826	DCA_se2_ag3_m_01 - phones	IH0	98.2126
98.2126	DCA_se2_ag3_m_01 - phones	NG	98.2426
98.2426	DCA_se2_ag3_m_01 - phones	OW1	98.3026
98.2426	DCA_se2_ag3_m_01 - words	over	98.4026
98.3026	DCA_se2_ag3_m_01 - phones	V	98.3626
98.3626	DCA_se2_ag3_m_01 - phones	ER0	98.4026
98.4026	DCA_se2_ag3_m_01 - phones	K	98.4926
98.4026	DCA_se2_ag3_m_01 - words	can	98.6926
98.4926	DCA_se2_ag3_m_01 - phones	AE1	98.6426
98.6426	DCA_se2_ag3_m_01 - phones	N	98.6926
98.6926	DCA_se2_ag3_m_01 - phones	Y	98.7626
98.6926	DCA_se2_ag3_m_01 - words	you	98.7926
98.7626	DCA_se2_ag3_m_01 - phones	UW1	98.7926
98.7926	DCA_se2_ag3_m_01 - phones	JH	98.8226
98.7926	DCA_se2_ag3_m_01 - words	just	98.9526
98.8226	DCA_se2_ag3_m_01 - phones	IH0	98.8626
98.8626	DCA_se2_ag3_m_01 - phones	S	98.9526
98.9526	DCA_se2_ag3_m_01 - phones	R	99.0226
98.9526	DCA_se2_ag3_m_01 - words	run	99.1426
99.0226	DCA_se2_ag3_m_01 - phones	AH1	99.0726
99.0726	DCA_se2_ag3_m_01 - phones	N	99.1426
99.1426	DCA_se2_ag3_m_01 - phones	T	99.2026
99.1426	DCA_se2_ag3_m_01 - words	to	99.2426
99.2026	DCA_se2_ag3_m_01 - phones	AH0	99.2426
99.2426	DCA_se2_ag3_m_01 - words	a	99.3426
99.2426	DCA_se2_ag3_m_01 - phones	AH0	99.3426
99.3426	DCA_se2_ag3_m_01 - phones	L	99.4226
99.3426	DCA_se2_ag3_m_01 - words	lamp	99.6026
99.4226	DCA_se2_ag3_m_01 - phones	AE1	99.5326
99.5326	DCA_se2_ag3_m_01 - phones	M	99.5726
99.5726	DCA_se2_ag3_m_01 - phones	P	99.6026
99.6026	DCA_se2_ag3_m_01 - phones	P	99.6626
99.6026	DCA_se2_ag3_m_01 - words	post	99.8926
99.6626	DCA_se2_ag3_m_01 - phones	OW1	99.7626
99.7626	DCA_se2_ag3_m_01 - phones	S	99.8626
99.8626	DCA_se2_ag3_m_01 - phones	T	99.8926
99.8926	DCA_se2_ag3_m_01 - phones	T	99.9826
99.8926	DCA_se2_ag3_m_01 - words	tag	100.2226
99.9826	DCA_se2_ag3_m_01 - phones	AE1	100.1326
100.1326	DCA_se2_ag3_m_01 - phones	G	100.2226
100.2226	DCA_se2_ag3_m_01 - phones	DH	100.2526
100.2226	DCA_se2_ag3_m_01 - words	the	100.3026
100.2526	DCA_se2_ag3_m_01 - phones	AH0	100.3026
100.3026	DCA_se2_ag3_m_01 - phones	L	100.3726
100.3026	DCA_se2_ag3_m_01 - words	lamp	100.5626
100.3726	DCA_se2_ag3_m_01 - phones	AE1	100.5026
100.5026	DCA_se2_ag3_m_01 - phones	M	100.5326
100.5326	DCA_se2_ag3_m_01 - phones	P	100.5626
100.5626	DCA_se2_ag3_m_01 - phones	P	100.6226
100.5626	DCA_se2_ag3_m_01 - words	post	100.8326
100.6226	DCA_se2_ag3_m_01 - phones	OW1	100.7426
100.7426	DCA_se2_ag3_m_01 - phones	S	100.8026
100.8026	DCA_se2_ag3_m_01 - phones	T	100.8326
100.8326	DCA_se2_ag3_m_01 - phones	AH0	100.8626
100.8326	DCA_se2_ag3_m_01 - words	and	100.9226
100.8626	DCA_se2_ag3_m_01 - phones	N	100.8926
100.8926	DCA_se2_ag3_m_01 - phones	D	100.9226
100.9226	DCA_se2_ag3_m_01 - phones	DH	100.9726
100.9226	DCA_se2_ag3_m_01 - words	they	101.1526
100.9726	DCA_se2_ag3_m_01 - phones	EY1	101.1526
101.1526	DCA_se2_ag3_m_01 - phones	sp	101.1826
101.1826	DCA_se2_ag3_m_01 - phones	IH0	101.2826
101.1826	DCA_se2_ag3_m_01 - words	it	101.3326
101.2826	DCA_se2_ag3_m_01 - phones	T	101.3326
101.3326	DCA_se2_ag3_m_01 - phones	sp	107.1472
101.7089	DCA_int_01 - phones	M	101.7589
101.7089	DCA_int_01 - words	mm-hm	102.0189
101.7589	DCA_int_01 - phones	HH	101.8089
101.8089	DCA_int_01 - phones	M	102.0189
102.0189	DCA_int_01 - phones	sp	102.4168
102.4168	DCA_int_01 - phones	G	102.4668
102.4168	DCA_int_01 - words	good	102.5868
102.4668	DCA_int_01 - phones	IH0	102.5368
102.5368	DCA_int_01 - phones	D	102.5868
102.5868	DCA_int_01 - phones	sp	103.8927
103.8927	DCA_int_01 - words	uh	104.0827
103.8927	DCA_int_01 - phones	AH1	104.0827
104.0827	DCA_int_01 - phones	HH	104.1627
104.0827	DCA_int_01 - words	how	104.2427
104.1627	DCA_int_01 - phones	AW1	104.2427
104.2427	DCA_int_01 - phones	AH0	104.3027
104.2427	DCA_int_01 - words	about	104.5627
104.3027	DCA_int_01 - phones	B	104.3527
104.3527	DCA_int_01 - phones	AW1	104.4927
104.4927	DCA_int_01 - phones	T	104.5627
104.5627	DCA_int_01 - phones	sp	104.5927
104.5927	DCA_int_01 - phones	AH1	104.9527
104.5927	DCA_int_01 - words	uh	104.9527
104.9527	DCA_int_01 - phones	sp	105.2360
105.2360	DCA_int_01 - phones	K	105.3160
105.2360	DCA_int_01 - words	kick	105.4160
105.3160	DCA_int_01 - phones	IH1	105.3860
105.3860	DCA_int_01 - phones	K	105.4160
105.5646	DCA_int_01 - phones	sil	105.6246
105.6246	DCA_int_01 - phones	S	105.7646
105.6246	DCA_int_01 - words	stickball	106.1846
105.7646	DCA_int_01 - phones	T	105.8146
105.8146	DCA_int_01 - phones	IH1	105.9146
105.9146	DCA_int_01 - phones	K	105.9746
105.9746	DCA_int_01 - phones	B	106.0346
106.0346	DCA_int_01 - phones	AO2	106.1346
106.1346	DCA_int_01 - phones	L	106.1846
106.1846	DCA_int_01 - phones	D	106.2346
106.1846	DCA_int_01 - words	did	106.2946
106.2346	DCA_int_01 - phones	IH0	106.2646
106.2646	DCA_int_01 - phones	D	106.2946
106.2946	DCA_int_01 - phones	Y	106.3246
106.2946	DCA_int_01 - words	you	106.4146
106.3246	DCA_int_01 - phones	UW1	106.4146
106.4146	DCA_int_01 - phones	S	106.5546
106.4146	DCA_int_01 - words	say	106.6646
106.5546	DCA_int_01 - phones	EY1	106.6646
106.6646	DCA_int_01 - phones	sp	106.7446
107.1472	DCA_se2_ag3_m_01 - phones	W	107.1872
107.1472	DCA_se2_ag3_m_01 - words	well	107.2672
107.1872	DCA_se2_ag3_m_01 - phones	EH1	107.2172
107.2172	DCA_se2_ag3_m_01 - phones	L	107.2672
107.2672	DCA_se2_ag3_m_01 - phones	S	107.3672
107.2672	DCA_se2_ag3_m_01 - words	stickball	107.8072
107.3672	DCA_se2_ag3_m_01 - phones	T	107.4172
107.4172	DCA_se2_ag3_m_01 - phones	IH1	107.5272
107.5272	DCA_se2_ag3_m_01 - phones	K	107.5672
107.5672	DCA_se2_ag3_m_01 - phones	B	107.6272
107.6272	DCA_se2_ag3_m_01 - phones	AO2	107.7172
107.7172	DCA_se2_ag3_m_01 - phones	L	107.8072
107.8072	DCA_se2_ag3_m_01 - words	i	107.8472
107.8072	DCA_se2_ag3_m_01 - phones	AY1	107.8472
107.8472	DCA_se2_ag3_m_01 - phones	M	107.9172
107.8472	DCA_se2_ag3_m_01 - words	mean	108.0272
107.9172	DCA_se2_ag3_m_01 - phones	IY1	107.9872
107.9872	DCA_se2_ag3_m_01 - phones	N	108.0272
108.0272	DCA_se2_ag3_m_01 - phones	DH	108.0572
108.0272	DCA_se2_ag3_m_01 - words	that	108.1672
108.0572	DCA_se2_ag3_m_01 - phones	AE1	108.0872
108.0872	DCA_se2_ag3_m_01 - phones	T	108.1672
108.1672	DCA_se2_ag3_m_01 - phones	W	108.2272
108.1672	DCA_se2_ag3_m_01 - words	was	108.3172
108.2272	DCA_se2_ag3_m_01 - phones	AH0	108.2572
108.2572	DCA_se2_ag3_m_01 - phones	Z	108.3172
108.3172	DCA_se2_ag3_m_01 - phones	JH	108.3472
108.3172	DCA_se2_ag3_m_01 - words	just	108.5672
108.3472	DCA_se2_ag3_m_01 - phones	IH0	108.4072
108.4072	DCA_se2_ag3_m_01 - phones	S	108.4972
108.4972	DCA_se2_ag3_m_01 - phones	T	108.5672
108.5672	DCA_se2_ag3_m_01 - words	uh	108.8372
108.5672	DCA_se2_ag3_m_01 - phones	AH1	108.8372
108.8372	DCA_se2_ag3_m_01 - phones	sp	109.3137
109.3137	DCA_se2_ag3_m_01 - phones	AH0	109.3537
109.3137	DCA_se2_ag3_m_01 - words	an	109.3837
109.3537	DCA_se2_ag3_m_01 - phones	N	109.3837
109.3837	DCA_se2_ag3_m_01 - phones	AO1	109.4937
109.3837	DCA_se2_ag3_m_01 - words	ordinary	109.7837
109.4937	DCA_se2_ag3_m_01 - phones	R	109.5237
109.5237	DCA_se2_ag3_m_01 - phones	D	109.5537
109.5537	DCA_se2_ag3_m_01 - phones	AH0	109.5837
109.5837	DCA_se2_ag3_m_01 - phones	N	109.6137
109.6137	DCA_se2_ag3_m_01 - phones	EH2	109.6437
109.6437	DCA_se2_ag3_m_01 - phones	R	109.7037
109.7037	DCA_se2_ag3_m_01 - phones	IY0	109.7837
109.7837	DCA_se2_ag3_m_01 - phones	G	109.8537
109.7837	DCA_se2_ag3_m_01 - words	game	110.1437
109.8537	DCA_se2_ag3_m_01 - phones	EY1	110.0637
110.0637	DCA_se2_ag3_m_01 - phones	M	110.1437
110.1437	DCA_se2_ag3_m_01 - phones	sp	110.1937
110.1937	DCA_se2_ag3_m_01 - phones	W	110.2737
110.1937	DCA_se2_ag3_m_01 - words	we	110.3237
110.2737	DCA_se2_ag3_m_01 - phones	IY1	110.3237
110.3237	DCA_se2_ag3_m_01 - phones	D	110.3537
110.3237	DCA_se2_ag3_m_01 - words	d	110.3537
110.3537	DCA_se2_ag3_m_01 - phones	JH	110.3937
110.3537	DCA_se2_ag3_m_01 - words	just	110.5837
110.3937	DCA_se2_ag3_m_01 - phones	IH0	110.5037
110.5037	DCA_se2_ag3_m_01 - phones	S	110.5537
110.5537	DCA_se2_ag3_m_01 - phones	T	110.5837
110.5837	DCA_se2_ag3_m_01 - phones	P	110.6437
110.5837	DCA_se2_ag3_m_01 - words	play	110.7537
110.6437	DCA_se2_ag3_m_01 - phones	L	110.6837
110.6837	DCA_se2_ag3_m_01 - phones	EY1	110.7537
110.7537	DCA_se2_ag3_m_01 - phones	IH1	110.7837
110.7537	DCA_se2_ag3_m_01 - words	in	110.8337
110.7837	DCA_se2_ag3_m_01 - phones	N	110.8337
110.8337	DCA_se2_ag3_m_01 - phones	DH	110.8637
110.8337	DCA_se2_ag3_m_01 - words	the	110.9137
110.8637	DCA_se2_ag3_m_01 - phones	IY0	110.9137
110.9137	DCA_se2_ag3_m_01 - phones	F	111.0437
110.9137	DCA_se2_ag3_m_01 - words	field	111.2937
111.0437	DCA_se2_ag3_m_01 - phones	IY1	111.2037
111.2037	DCA_se2_ag3_m_01 - phones	L	111.2437
111.2437	DCA_se2_ag3_m_01 - phones	D	111.2937
111.8108	DCA_se2_ag3_m_01 - phones	Y	111.8608
111.8108	DCA_se2_ag3_m_01 - words	you	111.8908
111.8608	DCA_se2_ag3_m_01 - phones	UW1	111.8908
111.8908	DCA_se2_ag3_m_01 - phones	N	111.9308
111.8908	DCA_se2_ag3_m_01 - words	know	112.0808
111.9308	DCA_se2_ag3_m_01 - phones	OW1	112.0808
112.0808	DCA_se2_ag3_m_01 - phones	L	112.1508
112.0808	DCA_se2_ag3_m_01 - words	like	112.3208
112.1508	DCA_se2_ag3_m_01 - phones	AY1	112.2308
112.2308	DCA_se2_ag3_m_01 - phones	K	112.3208
112.3208	DCA_se2_ag3_m_01 - phones	IH0	112.4208
112.3208	DCA_se2_ag3_m_01 - words	in	112.5608
112.4208	DCA_se2_ag3_m_01 - phones	N	112.5608
112.6912	DCA_se2_ag3_m_01 - phones	W	112.7412
112.6912	DCA_se2_ag3_m_01 - words	when	112.8412
112.7412	DCA_se2_ag3_m_01 - phones	EH1	112.7812
112.7812	DCA_se2_ag3_m_01 - phones	N	112.8412
112.8412	DCA_se2_ag3_m_01 - phones	AH1	113.1412
112.8412	DCA_se2_ag3_m_01 - words	uh	113.1412
113.1412	DCA_se2_ag3_m_01 - phones	sp	113.1912
113.3586	DCA_se2_ag3_m_01 - phones	HH	113.3986
113.3586	DCA_se2_ag3_m_01 - words	where	113.4986
113.3986	DCA_se2_ag3_m_01 - phones	W	113.4286
113.4286	DCA_se2_ag3_m_01 - phones	EH1	113.4686
113.4686	DCA_se2_ag3_m_01 - phones	R	113.4986
113.4986	DCA_se2_ag3_m_01 - words	i	113.6086
113.4986	DCA_se2_ag3_m_01 - phones	AY1	113.6086
113.6086	DCA_se2_ag3_m_01 - phones	K	113.6786
113.6086	DCA_se2_ag3_m_01 - words	come	113.7586
113.6786	DCA_se2_ag3_m_01 - phones	AH1	113.7186
113.7186	DCA_se2_ag3_m_01 - phones	M	113.7586
113.7586	DCA_se2_ag3_m_01 - phones	F	113.8686
113.7586	DCA_se2_ag3_m_01 - words	from	113.9586
113.8686	DCA_se2_ag3_m_01 - phones	ER0	113.9086
113.9086	DCA_se2_ag3_m_01 - phones	M	113.9586
113.9586	DCA_se2_ag3_m_01 - phones	IH0	114.0086
113.9586	DCA_se2_ag3_m_01 - words	in	114.0886
114.0086	DCA_se2_ag3_m_01 - phones	N	114.0886
114.0886	DCA_se2_ag3_m_01 - phones	JH	114.1886
114.0886	DCA_se2_ag3_m_01 - words	georgetown	114.6286
114.1886	DCA_se2_ag3_m_01 - phones	AO1	114.2886
114.2886	DCA_se2_ag3_m_01 - phones	R	114.3586
114.3586	DCA_se2_ag3_m_01 - phones	JH	114.4486
114.4486	DCA_se2_ag3_m_01 - phones	T	114.4886
114.4886	DCA_se2_ag3_m_01 - phones	AW2	114.5986
114.5986	DCA_se2_ag3_m_01 - phones	N	114.6286
114.6286	DCA_se2_ag3_m_01 - phones	sp	114.6886
114.6745	DCA_int_01 - phones	M	114.7045
114.6745	DCA_int_01 - words	mm-hm	115.0945
114.7045	DCA_int_01 - phones	HH	114.7545
114.7545	DCA_int_01 - phones	M	115.0945
115.1885	DCA_se2_ag3_m_01 - phones	W	115.2685
115.1885	DCA_se2_ag3_m_01 - words	well	115.3285
115.2685	DCA_se2_ag3_m_01 - phones	EH1	115.2985
115.2985	DCA_se2_ag3_m_01 - phones	L	115.3285
115.3285	DCA_se2_ag3_m_01 - phones	DH	115.3585
115.3285	DCA_se2_ag3_m_01 - words	they	115.4385
115.3585	DCA_se2_ag3_m_01 - phones	EY1	115.4385
115.4385	DCA_se2_ag3_m_01 - phones	HH	115.4685
115.4385	DCA_se2_ag3_m_01 - words	had	115.6185
115.4685	DCA_se2_ag3_m_01 - phones	AE1	115.5685
115.5685	DCA_se2_ag3_m_01 - phones	D	115.6185
115.6185	DCA_se2_ag3_m_01 - words	uh	115.9585
115.6185	DCA_se2_ag3_m_01 - phones	AH1	115.9585
116.2582	DCA_se2_ag3_m_01 - phones	sil	116.3082
116.3082	DCA_se2_ag3_m_01 - words	a	116.3882
116.3082	DCA_se2_ag3_m_01 - phones	AH0	116.3882
116.3882	DCA_se2_ag3_m_01 - phones	L	116.4582
116.3882	DCA_se2_ag3_m_01 - words	lot	116.6582
116.4582	DCA_se2_ag3_m_01 - phones	AA1	116.5582
116.5582	DCA_se2_ag3_m_01 - phones	T	116.6582
117.0913	DCA_se2_ag3_m_01 - phones	Y	117.1513
117.0913	DCA_se2_ag3_m_01 - words	you	117.1813
117.1513	DCA_se2_ag3_m_01 - phones	UW1	117.1813
117.1813	DCA_se2_ag3_m_01 - phones	N	117.2313
117.1813	DCA_se2_ag3_m_01 - words	know	117.3413
117.2313	DCA_se2_ag3_m_01 - phones	OW1	117.3413
117.3413	DCA_se2_ag3_m_01 - phones	sp	117.3713
117.3713	DCA_se2_ag3_m_01 - phones	R	117.4513
117.3713	DCA_se2_ag3_m_01 - words	regular	117.7213
117.4513	DCA_se2_ag3_m_01 - phones	EH1	117.5113
117.5113	DCA_se2_ag3_m_01 - phones	G	117.5413
117.5413	DCA_se2_ag3_m_01 - phones	Y	117.5713
117.5713	DCA_se2_ag3_m_01 - phones	AH0	117.6013
117.6013	DCA_se2_ag3_m_01 - phones	L	117.6313
117.6313	DCA_se2_ag3_m_01 - phones	ER0	117.7213
117.7213	DCA_se2_ag3_m_01 - phones	B	117.7913
117.7213	DCA_se2_ag3_m_01 - words	baseball	118.2513
117.7913	DCA_se2_ag3_m_01 - phones	EY1	117.8813
117.8813	DCA_se2_ag3_m_01 - phones	S	117.9813
117.9813	DCA_se2_ag3_m_01 - phones	B	118.0313
118.0313	DCA_se2_ag3_m_01 - phones	AO1	118.1713
118.1713	DCA_se2_ag3_m_01 - phones	L	118.2513
118.2513	DCA_se2_ag3_m_01 - words	a	118.2813
118.2513	DCA_se2_ag3_m_01 - phones	AH0	118.2813
118.2813	DCA_se2_ag3_m_01 - phones	L	118.3413
118.2813	DCA_se2_ag3_m_01 - words	lot	118.5013
118.3413	DCA_se2_ag3_m_01 - phones	AA1	118.4413
118.4413	DCA_se2_ag3_m_01 - phones	T	118.5013
119.2687	DCA_se2_ag3_m_01 - phones	Y	119.3287
119.2687	DCA_se2_ag3_m_01 - words	you	119.3587
119.3287	DCA_se2_ag3_m_01 - phones	UW1	119.3587
119.3587	DCA_se2_ag3_m_01 - phones	N	119.3887
119.3587	DCA_se2_ag3_m_01 - words	know	119.4187
119.3887	DCA_se2_ag3_m_01 - phones	OW1	119.4187
119.4187	DCA_se2_ag3_m_01 - phones	DH	119.4487
119.4187	DCA_se2_ag3_m_01 - words	this	119.5287
119.4487	DCA_se2_ag3_m_01 - phones	IH0	119.4787
119.4787	DCA_se2_ag3_m_01 - phones	S	119.5287
119.5287	DCA_se2_ag3_m_01 - phones	TH	119.5587
119.5287	DCA_se2_ag3_m_01 - words	thing	119.6887
119.5587	DCA_se2_ag3_m_01 - phones	IH1	119.6087
119.6087	DCA_se2_ag3_m_01 - phones	NG	119.6887
119.6887	DCA_se2_ag3_m_01 - phones	W	119.7287
119.6887	DCA_se2_ag3_m_01 - words	where	119.7987
119.7287	DCA_se2_ag3_m_01 - phones	EH1	119.7587
119.7587	DCA_se2_ag3_m_01 - phones	R	119.7987
119.7987	DCA_se2_ag3_m_01 - phones	D	119.8387
119.7987	DCA_se2_ag3_m_01 - words	do	119.9187
119.8387	DCA_se2_ag3_m_01 - phones	UW1	119.9187
119.9187	DCA_se2_ag3_m_01 - phones	W	119.9687
119.9187	DCA_se2_ag3_m_01 - words	we	120.0287
119.9687	DCA_se2_ag3_m_01 - phones	IY1	120.0287
120.0287	DCA_se2_ag3_m_01 - phones	HH	120.0987
120.0287	DCA_se2_ag3_m_01 - words	have	120.2287
120.0987	DCA_se2_ag3_m_01 - phones	AE1	120.1987
120.1987	DCA_se2_ag3_m_01 - phones	V	120.2287
120.2287	DCA_se2_ag3_m_01 - phones	DH	120.2887
120.2287	DCA_se2_ag3_m_01 - words	these	120.4487
120.2887	DCA_se2_ag3_m_01 - phones	IY1	120.3987
120.3987	DCA_se2_ag3_m_01 - phones	Z	120.4487
120.4487	DCA_se2_ag3_m_01 - phones	S	120.5887
120.4487	DCA_se2_ag3_m_01 - words	sticks	120.9387
120.5887	DCA_se2_ag3_m_01 - phones	T	120.6487
120.6487	DCA_se2_ag3_m_01 - phones	IH1	120.7487
120.7487	DCA_se2_ag3_m_01 - phones	K	120.7987
120.7987	DCA_se2_ag3_m_01 - phones	S	120.9387
121.1080	DCA_se2_ag3_m_01 - phones	AH0	121.2280
121.1080	DCA_se2_ag3_m_01 - words	and	121.2980
121.2280	DCA_se2_ag3_m_01 - phones	N	121.2980
121.2980	DCA_se2_ag3_m_01 - phones	W	121.3480
121.2980	DCA_se2_ag3_m_01 - words	we	121.3780
121.3480	DCA_se2_ag3_m_01 - phones	IY1	121.3780
121.3780	DCA_se2_ag3_m_01 - phones	HH	121.4180
121.3780	DCA_se2_ag3_m_01 - words	have	121.5680
121.4180	DCA_se2_ag3_m_01 - phones	AE1	121.4980
121.4980	DCA_se2_ag3_m_01 - phones	V	121.5680
121.5680	DCA_se2_ag3_m_01 - words	a	121.6280
121.5680	DCA_se2_ag3_m_01 - phones	AH0	121.6280
121.6280	DCA_se2_ag3_m_01 - phones	B	121.7080
121.6280	DCA_se2_ag3_m_01 - words	ball	121.9880
121.7080	DCA_se2_ag3_m_01 - phones	AO1	121.8080
121.8080	DCA_se2_ag3_m_01 - phones	L	121.9880
121.9880	DCA_se2_ag3_m_01 - phones	sp	122.0380
122.2487	DCA_se2_ag3_m_01 - phones	S	122.3787
122.2487	DCA_se2_ag3_m_01 - words	something	122.5687
122.3787	DCA_se2_ag3_m_01 - phones	AH1	122.4187
122.4187	DCA_se2_ag3_m_01 - phones	M	122.4687
122.4687	DCA_se2_ag3_m_01 - phones	TH	122.5087
122.5087	DCA_se2_ag3_m_01 - phones	IH0	122.5387
122.5387	DCA_se2_ag3_m_01 - phones	NG	122.5687
122.5687	DCA_se2_ag3_m_01 - phones	L	122.6087
122.5687	DCA_se2_ag3_m_01 - words	like	122.7787
122.6087	DCA_se2_ag3_m_01 - phones	AY1	122.6987
122.6987	DCA_se2_ag3_m_01 - phones	K	122.7787
122.7787	DCA_se2_ag3_m_01 - phones	S	122.9487
122.7787	DCA_se2_ag3_m_01 - words	soccer	123.1887
122.9487	DCA_se2_ag3_m_01 - phones	AA1	123.0887
123.0887	DCA_se2_ag3_m_01 - phones	K	123.1487
123.1487	DCA_se2_ag3_m_01 - phones	ER0	123.1887
123.1887	DCA_se2_ag3_m_01 - phones	AO1	123.2287
123.1887	DCA_se2_ag3_m_01 - words	or	123.2687
123.2287	DCA_se2_ag3_m_01 - phones	R	123.2687
123.2687	DCA_se2_ag3_m_01 - phones	sp	123.2987
123.2987	DCA_se2_ag3_m_01 - phones	S	123.4187
123.2987	DCA_se2_ag3_m_01 - words	something	123.5987
123.4187	DCA_se2_ag3_m_01 - phones	AH1	123.4487
123.4487	DCA_se2_ag3_m_01 - phones	M	123.4987
123.4987	DCA_se2_ag3_m_01 - phones	TH	123.5387
123.5387	DCA_se2_ag3_m_01 - phones	IH0	123.5687
123.5687	DCA_se2_ag3_m_01 - phones	NG	123.5987
123.5987	DCA_se2_ag3_m_01 - phones	sp	123.6287
123.6287	DCA_se2_ag3_m_01 - phones	L	123.6787
123.6287	DCA_se2_ag3_m_01 - words	like	123.8087
123.6787	DCA_se2_ag3_m_01 - phones	AY1	123.7387
123.7387	DCA_se2_ag3_m_01 - phones	K	123.8087
123.7776	DCA_int_01 - phones	M	123.8076
123.7776	DCA_int_01 - words	mm-hm	124.4276
123.8076	DCA_int_01 - phones	HH	124.1676
123.8087	DCA_se2_ag3_m_01 - phones	DH	123.8487
123.8087	DCA_se2_ag3_m_01 - words	this	124.0187
123.8487	DCA_se2_ag3_m_01 - phones	IH1	123.9287
123.9287	DCA_se2_ag3_m_01 - phones	S	124.0187
124.0187	DCA_se2_ag3_m_01 - phones	Y	124.0587
124.0187	DCA_se2_ag3_m_01 - words	you	124.1187
124.0587	DCA_se2_ag3_m_01 - phones	UW1	124.1187
124.1187	DCA_se2_ag3_m_01 - phones	N	124.1587
124.1187	DCA_se2_ag3_m_01 - words	know	124.1987
124.1587	DCA_se2_ag3_m_01 - phones	OW1	124.1987
124.1676	DCA_int_01 - phones	M	124.4276
124.1987	DCA_se2_ag3_m_01 - phones	sp	124.2287
124.7054	DCA_se2_ag3_m_01 - phones	AH0	124.7754
124.7054	DCA_se2_ag3_m_01 - words	and	124.8254
124.7754	DCA_se2_ag3_m_01 - phones	N	124.8254
124.8254	DCA_se2_ag3_m_01 - phones	W	124.8754
124.8254	DCA_se2_ag3_m_01 - words	we	124.9154
124.8754	DCA_se2_ag3_m_01 - phones	IY1	124.9154
124.9154	DCA_se2_ag3_m_01 - phones	JH	124.9554
124.9154	DCA_se2_ag3_m_01 - words	just	125.1454
124.9554	DCA_se2_ag3_m_01 - phones	IH0	125.0054
125.0054	DCA_se2_ag3_m_01 - phones	S	125.1154
125.1154	DCA_se2_ag3_m_01 - phones	T	125.1454
125.1454	DCA_se2_ag3_m_01 - phones	T	125.2154
125.1454	DCA_se2_ag3_m_01 - words	take	125.3554
125.2154	DCA_se2_ag3_m_01 - phones	EY1	125.2954
125.2954	DCA_se2_ag3_m_01 - phones	K	125.3554
125.3554	DCA_se2_ag3_m_01 - phones	DH	125.3954
125.3554	DCA_se2_ag3_m_01 - words	the	125.4454
125.3954	DCA_se2_ag3_m_01 - phones	AH0	125.4454
125.4454	DCA_se2_ag3_m_01 - phones	S	125.5254
125.4454	DCA_se2_ag3_m_01 - words	stick	125.7054
125.5254	DCA_se2_ag3_m_01 - phones	T	125.5854
125.5854	DCA_se2_ag3_m_01 - phones	IH1	125.6554
125.6554	DCA_se2_ag3_m_01 - phones	K	125.7054
125.7054	DCA_se2_ag3_m_01 - phones	sp	125.7354
125.7354	DCA_se2_ag3_m_01 - phones	AH0	125.7654
125.7354	DCA_se2_ag3_m_01 - words	and	125.8054
125.7654	DCA_se2_ag3_m_01 - phones	N	125.8054
125.8054	DCA_se2_ag3_m_01 - phones	G	125.8454
125.8054	DCA_se2_ag3_m_01 - words	get	125.9454
125.8454	DCA_se2_ag3_m_01 - phones	IH1	125.8754
125.8754	DCA_se2_ag3_m_01 - phones	T	125.9454
125.9454	DCA_se2_ag3_m_01 - phones	T	125.9854
125.9454	DCA_se2_ag3_m_01 - words	to	126.0254
125.9854	DCA_se2_ag3_m_01 - phones	IH0	126.0254
126.0254	DCA_se2_ag3_m_01 - phones	HH	126.0754
126.0254	DCA_se2_ag3_m_01 - words	hit	126.1854
126.0754	DCA_se2_ag3_m_01 - phones	IH1	126.1054
126.1054	DCA_se2_ag3_m_01 - phones	T	126.1854
126.1854	DCA_se2_ag3_m_01 - phones	DH	126.2654
126.1854	DCA_se2_ag3_m_01 - words	the	126.2954
126.2654	DCA_se2_ag3_m_01 - phones	AH0	126.2954
126.2954	DCA_se2_ag3_m_01 - phones	B	126.3454
126.2954	DCA_se2_ag3_m_01 - words	ball	126.6254
126.3454	DCA_se2_ag3_m_01 - phones	AO1	126.5154
126.5154	DCA_se2_ag3_m_01 - phones	L	126.6254
126.6254	DCA_se2_ag3_m_01 - phones	sp	126.9138
126.9138	DCA_se2_ag3_m_01 - phones	T	126.9538
126.9138	DCA_se2_ag3_m_01 - words	to	127.0338
126.9538	DCA_se2_ag3_m_01 - phones	AH0	127.0338
127.0338	DCA_se2_ag3_m_01 - phones	W	127.1438
127.0338	DCA_se2_ag3_m_01 - words	one	127.3138
127.1438	DCA_se2_ag3_m_01 - phones	AH1	127.1938
127.1938	DCA_se2_ag3_m_01 - phones	N	127.3138
127.3138	DCA_se2_ag3_m_01 - phones	sp	127.4138
127.4138	DCA_se2_ag3_m_01 - phones	EH1	127.4838
127.4138	DCA_se2_ag3_m_01 - words	end	127.5638
127.4838	DCA_se2_ag3_m_01 - phones	N	127.5238
127.5238	DCA_se2_ag3_m_01 - phones	D	127.5638
127.5638	DCA_se2_ag3_m_01 - phones	AH0	127.5938
127.5638	DCA_se2_ag3_m_01 - words	of	127.6238
127.5938	DCA_se2_ag3_m_01 - phones	V	127.6238
127.6238	DCA_se2_ag3_m_01 - phones	DH	127.6538
127.6238	DCA_se2_ag3_m_01 - words	the	127.7038
127.6538	DCA_se2_ag3_m_01 - phones	IY0	127.7038
127.7038	DCA_se2_ag3_m_01 - phones	F	127.7938
127.7038	DCA_se2_ag3_m_01 - words	field	127.9538
127.7938	DCA_se2_ag3_m_01 - phones	IY1	127.8938
127.8938	DCA_se2_ag3_m_01 - phones	L	127.9238
127.9238	DCA_se2_ag3_m_01 - phones	D	127.9538
127.9538	DCA_se2_ag3_m_01 - phones	T	128.0038
127.9538	DCA_se2_ag3_m_01 - words	to	128.0338
128.0038	DCA_se2_ag3_m_01 - phones	AH0	128.0338
128.0338	DCA_se2_ag3_m_01 - phones	DH	128.0638
128.0338	DCA_se2_ag3_m_01 - words	the	128.0938
128.0638	DCA_se2_ag3_m_01 - phones	AH1	128.0938
128.0938	DCA_se2_ag3_m_01 - phones	AH1	128.2138
128.0938	DCA_se2_ag3_m_01 - words	other	128.2738
128.2138	DCA_se2_ag3_m_01 - phones	DH	128.2438
128.2438	DCA_se2_ag3_m_01 - phones	ER0	128.2738
128.2738	DCA_se2_ag3_m_01 - phones	sp	128.3738
128.5706	DCA_se2_ag3_m_01 - phones	W	128.6306
128.5706	DCA_se2_ag3_m_01 - words	well	128.6906
128.6306	DCA_se2_ag3_m_01 - phones	EH1	128.6606
128.6606	DCA_se2_ag3_m_01 - phones	L	128.6906
128.6906	DCA_se2_ag3_m_01 - phones	W	128.7506
128.6906	DCA_se2_ag3_m_01 - words	we	128.7806
128.7506	DCA_se2_ag3_m_01 - phones	IY1	128.7806
128.7806	DCA_se2_ag3_m_01 - phones	HH	128.8506
128.7806	DCA_se2_ag3_m_01 - words	had	129.0506
128.8506	DCA_se2_ag3_m_01 - phones	AE1	128.9906
128.9906	DCA_se2_ag3_m_01 - phones	D	129.0506
129.0506	DCA_se2_ag3_m_01 - phones	sp	129.1006
129.1006	DCA_se2_ag3_m_01 - phones	T	129.2206
129.1006	DCA_se2_ag3_m_01 - words	two	129.3406
129.2206	DCA_se2_ag3_m_01 - phones	UW1	129.3406
129.3406	DCA_se2_ag3_m_01 - phones	T	129.4506
129.3406	DCA_se2_ag3_m_01 - words	teams	129.8506
129.4506	DCA_se2_ag3_m_01 - phones	IY1	129.6606
129.6606	DCA_se2_ag3_m_01 - phones	M	129.6906
129.6906	DCA_se2_ag3_m_01 - phones	Z	129.8506
130.2652	DCA_se2_ag3_m_01 - phones	sil	130.3052
130.3052	DCA_se2_ag3_m_01 - phones	W	130.4452
130.3052	DCA_se2_ag3_m_01 - words	one	130.6452
130.4452	DCA_se2_ag3_m_01 - phones	AH1	130.5252
130.5252	DCA_se2_ag3_m_01 - phones	N	130.6452
130.6452	DCA_se2_ag3_m_01 - phones	B	130.7052
130.6452	DCA_se2_ag3_m_01 - words	be	130.7652
130.7052	DCA_se2_ag3_m_01 - phones	IY0	130.7652
130.7652	DCA_se2_ag3_m_01 - phones	AO1	130.8552
130.7652	DCA_se2_ag3_m_01 - words	on	130.9152
130.8552	DCA_se2_ag3_m_01 - phones	N	130.9152
130.9152	DCA_se2_ag3_m_01 - phones	DH	130.9452
130.9152	DCA_se2_ag3_m_01 - words	the	130.9752
130.9452	DCA_se2_ag3_m_01 - phones	AH0	130.9752
130.9752	DCA_se2_ag3_m_01 - phones	W	131.0152
130.9752	DCA_se2_ag3_m_01 - words	one	131.1452
131.0152	DCA_se2_ag3_m_01 - phones	AH1	131.0452
131.0452	DCA_se2_ag3_m_01 - phones	N	131.1452
131.1452	DCA_se2_ag3_m_01 - phones	S	131.2652
131.1452	DCA_se2_ag3_m_01 - words	side	131.4152
131.2652	DCA_se2_ag3_m_01 - phones	AY1	131.3852
131.3852	DCA_se2_ag3_m_01 - phones	D	131.4152
131.4152	DCA_se2_ag3_m_01 - phones	AH0	131.4452
131.4152	DCA_se2_ag3_m_01 - words	and	131.4752
131.4452	DCA_se2_ag3_m_01 - phones	N	131.4752
131.4752	DCA_se2_ag3_m_01 - phones	W	131.5252
131.4752	DCA_se2_ag3_m_01 - words	one	131.6052
131.5252	DCA_se2_ag3_m_01 - phones	AH1	131.5652
131.5652	DCA_se2_ag3_m_01 - phones	N	131.6052
131.6052	DCA_se2_ag3_m_01 - phones	B	131.6652
131.6052	DCA_se2_ag3_m_01 - words	be	131.7152
131.6652	DCA_se2_ag3_m_01 - phones	IY0	131.7152
131.7152	DCA_se2_ag3_m_01 - phones	AO1	131.7652
131.7152	DCA_se2_ag3_m_01 - words	on	131.8052
131.7652	DCA_se2_ag3_m_01 - phones	N	131.8052
131.8052	DCA_se2_ag3_m_01 - phones	DH	131.8452
131.8052	DCA_se2_ag3_m_01 - words	the	131.8752
131.8452	DCA_se2_ag3_m_01 - phones	AH1	131.8752
131.8752	DCA_se2_ag3_m_01 - phones	AH1	131.9452
131.8752	DCA_se2_ag3_m_01 - words	other	132.0452
131.9452	DCA_se2_ag3_m_01 - phones	DH	131.9952
131.9952	DCA_se2_ag3_m_01 - phones	ER0	132.0452
132.0452	DCA_se2_ag3_m_01 - phones	S	132.1852
132.0452	DCA_se2_ag3_m_01 - words	side	132.2852
132.1852	DCA_se2_ag3_m_01 - phones	AY1	132.2552
132.2552	DCA_se2_ag3_m_01 - phones	D	132.2852
132.2852	DCA_se2_ag3_m_01 - phones	AH0	132.3152
132.2852	DCA_se2_ag3_m_01 - words	and	132.3452
132.3152	DCA_se2_ag3_m_01 - phones	N	132.3452
132.3452	DCA_se2_ag3_m_01 - phones	W	132.3952
132.3452	DCA_se2_ag3_m_01 - words	we	132.4252
132.3952	DCA_se2_ag3_m_01 - phones	IY1	132.4252
132.4252	DCA_se2_ag3_m_01 - phones	JH	132.4552
132.4252	DCA_se2_ag3_m_01 - words	just	132.5752
132.4552	DCA_se2_ag3_m_01 - phones	IH0	132.4952
132.4952	DCA_se2_ag3_m_01 - phones	S	132.5452
132.5452	DCA_se2_ag3_m_01 - phones	T	132.5752
132.5752	DCA_se2_ag3_m_01 - phones	T	132.6252
132.5752	DCA_se2_ag3_m_01 - words	try	132.7252
132.6252	DCA_se2_ag3_m_01 - phones	R	132.6752
132.6752	DCA_se2_ag3_m_01 - phones	AY1	132.7252
132.7252	DCA_se2_ag3_m_01 - phones	T	132.7652
132.7252	DCA_se2_ag3_m_01 - words	to	132.8052
132.7652	DCA_se2_ag3_m_01 - phones	AH0	132.8052
132.8052	DCA_se2_ag3_m_01 - phones	G	132.8452
132.8052	DCA_se2_ag3_m_01 - words	get	132.9152
132.8452	DCA_se2_ag3_m_01 - phones	IH1	132.8752
132.8752	DCA_se2_ag3_m_01 - phones	T	132.9152
132.9152	DCA_se2_ag3_m_01 - phones	DH	132.9552
132.9152	DCA_se2_ag3_m_01 - words	the	133.0152
132.9552	DCA_se2_ag3_m_01 - phones	AH0	133.0152
133.0152	DCA_se2_ag3_m_01 - phones	B	133.0852
133.0152	DCA_se2_ag3_m_01 - words	ball	133.3452
133.0852	DCA_se2_ag3_m_01 - phones	AO1	133.2752
133.2752	DCA_se2_ag3_m_01 - phones	L	133.3452
133.7754	DCA_se2_ag3_m_01 - phones	Y	133.8554
133.7754	DCA_se2_ag3_m_01 - words	you	133.8854
133.8554	DCA_se2_ag3_m_01 - phones	UW1	133.8854
133.8854	DCA_se2_ag3_m_01 - phones	N	133.9354
133.8854	DCA_se2_ag3_m_01 - words	know	134.0754
133.9354	DCA_se2_ag3_m_01 - phones	OW1	134.0754
134.0754	DCA_se2_ag3_m_01 - phones	sp	134.1054
134.1054	DCA_se2_ag3_m_01 - phones	S	134.2754
134.1054	DCA_se2_ag3_m_01 - words	see	134.3654
134.2754	DCA_se2_ag3_m_01 - phones	IY1	134.3654
134.3654	DCA_se2_ag3_m_01 - phones	HH	134.4354
134.3654	DCA_se2_ag3_m_01 - words	who	134.4954
134.4354	DCA_se2_ag3_m_01 - phones	UW1	134.4954
134.4954	DCA_se2_ag3_m_01 - phones	sp	134.5454
134.5454	DCA_se2_ag3_m_01 - phones	K	134.5754
134.5454	DCA_se2_ag3_m_01 - words	can	134.6354
134.5754	DCA_se2_ag3_m_01 - phones	AH0	134.6054
134.6054	DCA_se2_ag3_m_01 - phones	N	134.6354
134.6354	DCA_se2_ag3_m_01 - phones	G	134.6754
134.6354	DCA_se2_ag3_m_01 - words	get	134.7454
134.6754	DCA_se2_ag3_m_01 - phones	IH1	134.7154
134.7154	DCA_se2_ag3_m_01 - phones	T	134.7454
134.7454	DCA_se2_ag3_m_01 - phones	DH	134.7754
134.7454	DCA_se2_ag3_m_01 - words	the	134.8154
134.7754	DCA_se2_ag3_m_01 - phones	AH0	134.8154
134.8154	DCA_se2_ag3_m_01 - phones	B	134.8754
134.8154	DCA_se2_ag3_m_01 - words	ball	135.1854
134.8754	DCA_se2_ag3_m_01 - phones	AO1	135.0554
135.0554	DCA_se2_ag3_m_01 - phones	L	135.1854
135.1854	DCA_se2_ag3_m_01 - phones	B	135.2554
135.1854	DCA_se2_ag3_m_01 - words	back	135.4154
135.2554	DCA_se2_ag3_m_01 - phones	AE1	135.3154
135.3154	DCA_se2_ag3_m_01 - phones	K	135.4154
135.4154	DCA_se2_ag3_m_01 - phones	OW1	135.4454
135.4154	DCA_se2_ag3_m_01 - words	over	135.5354
135.4454	DCA_se2_ag3_m_01 - phones	V	135.5054
135.5054	DCA_se2_ag3_m_01 - phones	ER0	135.5354
135.5354	DCA_se2_ag3_m_01 - phones	DH	135.5654
135.5354	DCA_se2_ag3_m_01 - words	the	135.6454
135.5654	DCA_se2_ag3_m_01 - phones	AH1	135.6454
135.6454	DCA_se2_ag3_m_01 - phones	AH1	135.7254
135.6454	DCA_se2_ag3_m_01 - words	other	135.8754
135.7254	DCA_se2_ag3_m_01 - phones	DH	135.7954
135.7954	DCA_se2_ag3_m_01 - phones	ER0	135.8754
135.8754	DCA_se2_ag3_m_01 - phones	G	135.9454
135.8754	DCA_se2_ag3_m_01 - words	goal	136.2154
135.9454	DCA_se2_ag3_m_01 - phones	OW1	136.0554
136.0554	DCA_se2_ag3_m_01 - phones	L	136.2154
136.2154	DCA_se2_ag3_m_01 - phones	sp	136.2954
136.2954	DCA_se2_ag3_m_01 - phones	B	136.3654
136.2954	DCA_se2_ag3_m_01 - words	before	136.6154
136.3654	DCA_se2_ag3_m_01 - phones	IH0	136.4154
136.4154	DCA_se2_ag3_m_01 - phones	F	136.5254
136.5254	DCA_se2_ag3_m_01 - phones	AO1	136.5854
136.5854	DCA_se2_ag3_m_01 - phones	R	136.6154
136.6154	DCA_se2_ag3_m_01 - phones	DH	136.6454
136.6154	DCA_se2_ag3_m_01 - words	the	136.6954
136.6454	DCA_se2_ag3_m_01 - phones	AH1	136.6954
136.6954	DCA_se2_ag3_m_01 - phones	AH1	136.7654
136.6954	DCA_se2_ag3_m_01 - words	other	136.9454
136.7654	DCA_se2_ag3_m_01 - phones	DH	136.8954
136.8954	DCA_se2_ag3_m_01 - phones	ER0	136.9454
136.9454	DCA_se2_ag3_m_01 - phones	sp	136.9754
136.9754	DCA_se2_ag3_m_01 - phones	W	137.0054
136.9754	DCA_se2_ag3_m_01 - words	one	137.0954
137.0054	DCA_se2_ag3_m_01 - phones	AH1	137.0354
137.0354	DCA_se2_ag3_m_01 - phones	N	137.0954
137.0954	DCA_se2_ag3_m_01 - phones	sp	137.1254
137.1254	DCA_se2_ag3_m_01 - phones	W	137.1654
137.1254	DCA_se2_ag3_m_01 - words	would	137.3654
137.1654	DCA_se2_ag3_m_01 - phones	UH1	137.2054
137.2054	DCA_se2_ag3_m_01 - phones	D	137.3654
137.5243	DCA_int_01 - phones	M	137.6543
137.5243	DCA_int_01 - words	mm-hm	137.9543
137.6543	DCA_int_01 - phones	HH	137.8343
137.8343	DCA_int_01 - phones	M	137.9543
137.9543	DCA_int_01 - phones	sp	139.3032
139.3032	DCA_int_01 - phones	G	139.3332
139.3032	DCA_int_01 - words	good	139.4532
139.3332	DCA_int_01 - phones	IH0	139.3632
139.3632	DCA_int_01 - phones	D	139.4532
139.4532	DCA_int_01 - phones	sp	139.7207
139.7207	DCA_int_01 - phones	G	139.7707
139.7207	DCA_int_01 - words	good	139.8307
139.7707	DCA_int_01 - phones	IH0	139.8007
139.8007	DCA_int_01 - phones	D	139.8307
139.8307	DCA_int_01 - phones	sp	140.0107
141.2948	DCA_int_01 - phones	D	141.3248
141.2948	DCA_int_01 - words	did	141.3848
141.3248	DCA_int_01 - phones	IH0	141.3548
141.3548	DCA_int_01 - phones	D	141.3848
141.3848	DCA_int_01 - phones	Y	141.4148
141.3848	DCA_int_01 - words	you	141.4648
141.4148	DCA_int_01 - phones	UW1	141.4648
141.4648	DCA_int_01 - phones	EH1	141.4948
141.4648	DCA_int_01 - words	ever	141.5848
141.4948	DCA_int_01 - phones	V	141.5248
141.5248	DCA_int_01 - phones	ER0	141.5848
141.5848	DCA_int_01 - phones	P	141.6148
141.5848	DCA_int_01 - words	play	141.7648
141.6148	DCA_int_01 - phones	L	141.6748
141.6748	DCA_int_01 - phones	EY1	141.7648
141.7648	DCA_int_01 - phones	DH	141.8048
141.7648	DCA_int_01 - words	that	141.9748
141.8048	DCA_int_01 - phones	AE1	141.8848
141.8848	DCA_int_01 - phones	T	141.9748
141.9748	DCA_int_01 - phones	G	142.0348
141.9748	DCA_int_01 - words	game	142.2348
142.0348	DCA_int_01 - phones	EY1	142.2048
142.2048	DCA_int_01 - phones	M	142.2348
142.2348	DCA_int_01 - phones	W	142.2748
142.2348	DCA_int_01 - words	where	142.3948
142.2748	DCA_int_01 - phones	EH1	142.3348
142.3348	DCA_int_01 - phones	R	142.3948
142.3948	DCA_int_01 - phones	W	142.4848
142.3948	DCA_int_01 - words	one	142.5948
142.4848	DCA_int_01 - phones	AH1	142.5448
142.5448	DCA_int_01 - phones	N	142.5948
142.5948	DCA_int_01 - phones	sp	142.6548
142.6548	DCA_int_01 - phones	K	142.7448
142.6548	DCA_int_01 - words	kid	142.8448
142.7448	DCA_int_01 - phones	IH1	142.7948
142.7948	DCA_int_01 - phones	D	142.8448
142.8448	DCA_int_01 - phones	HH	142.8748
142.8448	DCA_int_01 - words	has	143.0248
142.8748	DCA_int_01 - phones	AE1	142.9248
142.9248	DCA_int_01 - phones	Z	143.0248
143.0248	DCA_int_01 - phones	T	143.0848
143.0248	DCA_int_01 - words	to	143.1348
143.0848	DCA_int_01 - phones	AH0	143.1348
143.1348	DCA_int_01 - phones	CH	143.2748
143.1348	DCA_int_01 - words	chase	143.5048
143.2748	DCA_int_01 - phones	EY1	143.3948
143.3948	DCA_int_01 - phones	S	143.5048
143.5048	DCA_int_01 - phones	EH1	143.5348
143.5048	DCA_int_01 - words	everybody	143.9648
143.5348	DCA_int_01 - phones	V	143.5648
143.5648	DCA_int_01 - phones	R	143.6048
143.6048	DCA_int_01 - phones	IY0	143.6848
143.6848	DCA_int_01 - phones	B	143.7448
143.7448	DCA_int_01 - phones	AA2	143.7848
143.7848	DCA_int_01 - phones	D	143.8548
143.8548	DCA_int_01 - phones	IY0	143.9648
143.9648	DCA_int_01 - phones	EH1	144.0348
143.9648	DCA_int_01 - words	else	144.3248
144.0348	DCA_int_01 - phones	L	144.1748
144.1748	DCA_int_01 - phones	S	144.3248
146.4949	DCA_se2_ag3_m_01 - phones	sil	146.5349
146.5349	DCA_se2_ag3_m_01 - phones	W	146.6149
146.5349	DCA_se2_ag3_m_01 - words	well	146.8449
146.6149	DCA_se2_ag3_m_01 - phones	EH1	146.6949
146.6949	DCA_se2_ag3_m_01 - phones	L	146.8449
146.8449	DCA_se2_ag3_m_01 - phones	sp	150.1701
150.1701	DCA_se2_ag3_m_01 - phones	W	150.2601
150.1701	DCA_se2_ag3_m_01 - words	we	150.3001
150.2601	DCA_se2_ag3_m_01 - phones	IY1	150.3001
150.3001	DCA_se2_ag3_m_01 - phones	Y	150.3401
150.3001	DCA_se2_ag3_m_01 - words	used	150.4701
150.3401	DCA_se2_ag3_m_01 - phones	UW1	150.3801
150.3801	DCA_se2_ag3_m_01 - phones	Z	150.4401
150.4401	DCA_se2_ag3_m_01 - phones	D	150.4701
150.4701	DCA_se2_ag3_m_01 - phones	T	150.5101
150.4701	DCA_se2_ag3_m_01 - words	to	150.5401
150.5101	DCA_se2_ag3_m_01 - phones	AH0	150.5401
150.5401	DCA_se2_ag3_m_01 - phones	HH	150.6001
150.5401	DCA_se2_ag3_m_01 - words	have	150.7501
150.6001	DCA_se2_ag3_m_01 - phones	AE1	150.6701
150.6701	DCA_se2_ag3_m_01 - phones	V	150.7501
150.7501	DCA_se2_ag3_m_01 - phones	AH0	150.8001
150.7501	DCA_se2_ag3_m_01 - words	a	150.8001
150.8001	DCA_se2_ag3_m_01 - phones	sp	150.8401
150.8401	DCA_se2_ag3_m_01 - phones	S	151.1101
150.8401	DCA_se2_ag3_m_01 - words	something	151.4101
151.1101	DCA_se2_ag3_m_01 - phones	AH1	151.1801
151.1801	DCA_se2_ag3_m_01 - phones	M	151.2801
151.2801	DCA_se2_ag3_m_01 - phones	TH	151.3101
151.3101	DCA_se2_ag3_m_01 - phones	IH0	151.3401
151.3401	DCA_se2_ag3_m_01 - phones	NG	151.4101
151.4101	DCA_se2_ag3_m_01 - phones	L	151.4601
151.4101	DCA_se2_ag3_m_01 - words	like	151.6301
151.4601	DCA_se2_ag3_m_01 - phones	AY1	151.5601
151.5601	DCA_se2_ag3_m_01 - phones	K	151.6301
151.6301	DCA_se2_ag3_m_01 - phones	DH	151.6701
151.6301	DCA_se2_ag3_m_01 - words	this	151.8901
151.6701	DCA_se2_ag3_m_01 - phones	IH1	151.7601
151.7601	DCA_se2_ag3_m_01 - phones	S	151.8901
151.8901	DCA_se2_ag3_m_01 - phones	AY1	151.9201
151.8901	DCA_se2_ag3_m_01 - words	i	151.9201
151.9201	DCA_se2_ag3_m_01 - phones	M	152.0101
151.9201	DCA_se2_ag3_m_01 - words	mean	152.1601
152.0101	DCA_se2_ag3_m_01 - phones	IY1	152.1101
152.1101	DCA_se2_ag3_m_01 - phones	N	152.1601
152.1601	DCA_se2_ag3_m_01 - phones	IH0	152.3101
152.1601	DCA_se2_ag3_m_01 - words	it	152.3401
152.3101	DCA_se2_ag3_m_01 - phones	T	152.3401
152.3401	DCA_se2_ag3_m_01 - phones	sp	152.3701
152.3701	DCA_se2_ag3_m_01 - phones	W	152.4601
152.3701	DCA_se2_ag3_m_01 - words	was	152.5501
152.4601	DCA_se2_ag3_m_01 - phones	AH0	152.5101
152.5101	DCA_se2_ag3_m_01 - phones	Z	152.5501
152.5501	DCA_se2_ag3_m_01 - phones	S	152.8001
152.5501	DCA_se2_ag3_m_01 - words	similar	153.0701
152.8001	DCA_se2_ag3_m_01 - phones	IH1	152.8701
152.8701	DCA_se2_ag3_m_01 - phones	M	152.9801
152.9801	DCA_se2_ag3_m_01 - phones	AH0	153.0101
153.0101	DCA_se2_ag3_m_01 - phones	L	153.0401
153.0401	DCA_se2_ag3_m_01 - phones	ER0	153.0701
153.0701	DCA_se2_ag3_m_01 - phones	sp	153.1201
153.7256	DCA_se2_ag3_m_01 - phones	HH	153.7756
153.7256	DCA_se2_ag3_m_01 - words	where	154.2256
153.7756	DCA_se2_ag3_m_01 - phones	W	153.8256
153.8256	DCA_se2_ag3_m_01 - phones	EH1	153.9056
153.9056	DCA_se2_ag3_m_01 - phones	R	154.2256
154.2256	DCA_se2_ag3_m_01 - phones	sp	154.2956
154.8616	DCA_se2_ag3_m_01 - phones	HH	154.9016
154.8616	DCA_se2_ag3_m_01 - words	one	155.0916
154.9016	DCA_se2_ag3_m_01 - phones	W	154.9416
154.9416	DCA_se2_ag3_m_01 - phones	AH1	154.9916
154.9916	DCA_se2_ag3_m_01 - phones	N	155.0916
155.0916	DCA_se2_ag3_m_01 - phones	K	155.1716
155.0916	DCA_se2_ag3_m_01 - words	kid	155.3416
155.1716	DCA_se2_ag3_m_01 - phones	IH1	155.2516
155.2516	DCA_se2_ag3_m_01 - phones	D	155.3416
155.3416	DCA_se2_ag3_m_01 - phones	HH	155.4016
155.3416	DCA_se2_ag3_m_01 - words	had	155.5316
155.4016	DCA_se2_ag3_m_01 - phones	AE1	155.4616
155.4616	DCA_se2_ag3_m_01 - phones	D	155.5316
155.5316	DCA_se2_ag3_m_01 - phones	T	155.5716
155.5316	DCA_se2_ag3_m_01 - words	to	155.6116
155.5716	DCA_se2_ag3_m_01 - phones	IH0	155.6116
155.6116	DCA_se2_ag3_m_01 - phones	CH	155.7616
155.6116	DCA_se2_ag3_m_01 - words	chase	155.9516
155.7616	DCA_se2_ag3_m_01 - phones	EY1	155.8716
155.8716	DCA_se2_ag3_m_01 - phones	S	155.9516
155.9516	DCA_se2_ag3_m_01 - phones	AO1	156.0716
155.9516	DCA_se2_ag3_m_01 - words	all	156.1216
156.0716	DCA_se2_ag3_m_01 - phones	L	156.1216
156.1216	DCA_se2_ag3_m_01 - phones	DH	156.1516
156.1216	DCA_se2_ag3_m_01 - words	the	156.1816
156.1516	DCA_se2_ag3_m_01 - phones	AH1	156.1816
156.1816	DCA_se2_ag3_m_01 - phones	AH1	156.2316
156.1816	DCA_se2_ag3_m_01 - words	other	156.3616
156.2316	DCA_se2_ag3_m_01 - phones	DH	156.2916
156.2916	DCA_se2_ag3_m_01 - phones	ER0	156.3616
156.3616	DCA_se2_ag3_m_01 - phones	K	156.4516
156.3616	DCA_se2_ag3_m_01 - words	kids	156.7116
156.4516	DCA_se2_ag3_m_01 - phones	IH1	156.5316
156.5316	DCA_se2_ag3_m_01 - phones	D	156.5816
156.5816	DCA_se2_ag3_m_01 - phones	Z	156.7116
156.7116	DCA_se2_ag3_m_01 - phones	AH0	156.7416
156.7116	DCA_se2_ag3_m_01 - words	and	156.8416
156.7416	DCA_se2_ag3_m_01 - phones	N	156.8416
156.8416	DCA_se2_ag3_m_01 - phones	W	156.8816
156.8416	DCA_se2_ag3_m_01 - words	once	157.0416
[truncated: 37,605 more rows]
