# Supplementary material for: Considering Performance in the Automated and Manual Coding of Sociolinguistic Variables: Lessons From Variable (ING)
Source: Front Artif Intell. 2021 Apr 29;4:648543. doi: 10.3389/frai.2021.648543 (PMC8117961; doi:10.3389/frai.2021.648543)
Supplement: Supplementary file 4 [file Data_Sheet_4.ZIP › CORAAL_Aligned_as_Tables/DCB_se1_ag2_m_03_2_txout.txt]

tmin	tier	text	tmax
0.9020	DCB_se1_ag3_m_01 - phones	sil	0.9520
0.9520	DCB_se1_ag3_m_01 - phones	AA1	1.0120
0.9520	DCB_se1_ag3_m_01 - words	are	1.0820
1.0120	DCB_se1_ag3_m_01 - phones	R	1.0820
1.0820	DCB_se1_ag3_m_01 - phones	Y	1.1320
1.0820	DCB_se1_ag3_m_01 - words	you	1.2220
1.1320	DCB_se1_ag3_m_01 - phones	UW1	1.2220
1.2220	DCB_se1_ag3_m_01 - phones	AH1	1.5420
1.2220	DCB_se1_ag3_m_01 - words	um	1.6620
1.5420	DCB_se1_ag3_m_01 - phones	M	1.6620
1.6620	DCB_se1_ag3_m_01 - phones	sp	1.6920
1.6920	DCB_se1_ag3_m_01 - phones	AA1	1.7520
1.6920	DCB_se1_ag3_m_01 - words	are	1.8020
1.7520	DCB_se1_ag3_m_01 - phones	R	1.8020
1.8020	DCB_se1_ag3_m_01 - phones	Y	1.8420
1.8020	DCB_se1_ag3_m_01 - words	you	1.9120
1.8420	DCB_se1_ag3_m_01 - phones	UW1	1.9120
1.9120	DCB_se1_ag3_m_01 - phones	AH0	1.9720
1.9120	DCB_se1_ag3_m_01 - words	a	1.9720
1.9720	DCB_se1_ag3_m_01 - phones	M	2.0320
1.9720	DCB_se1_ag3_m_01 - words	movie	2.2520
2.0320	DCB_se1_ag3_m_01 - phones	UW1	2.1020
2.1020	DCB_se1_ag3_m_01 - phones	V	2.2020
2.2020	DCB_se1_ag3_m_01 - phones	IY0	2.2520
2.2520	DCB_se1_ag3_m_01 - phones	P	2.3420
2.2520	DCB_se1_ag3_m_01 - words	person	2.6420
2.3420	DCB_se1_ag3_m_01 - phones	ER1	2.4320
2.4320	DCB_se1_ag3_m_01 - phones	S	2.5220
2.5220	DCB_se1_ag3_m_01 - phones	AH0	2.5520
2.5520	DCB_se1_ag3_m_01 - phones	N	2.6420
3.6130	DCB_se1_ag2_m_03 - phones	sil	3.6830
3.6830	DCB_se1_ag2_m_03 - words	uh	3.7230
3.6830	DCB_se1_ag2_m_03 - phones	AH1	3.7230
3.7230	DCB_se1_ag2_m_03 - phones	Y	3.7530
3.7230	DCB_se1_ag2_m_03 - words	yeah	4.3930
3.7530	DCB_se1_ag2_m_03 - phones	AE1	4.3930
4.3930	DCB_se1_ag2_m_03 - phones	sp	4.4730
4.5939	DCB_se1_ag2_m_03 - phones	AY1	4.8439
4.5939	DCB_se1_ag2_m_03 - words	i	4.8439
4.8439	DCB_se1_ag2_m_03 - phones	sp	4.8739
4.8739	DCB_se1_ag2_m_03 - words	s	4.9839
4.8739	DCB_se1_ag2_m_03 - phones	S	4.9839
4.9839	DCB_se1_ag2_m_03 - phones	sp	5.0139
5.0139	DCB_se1_ag2_m_03 - phones	Y	5.1439
5.0139	DCB_se1_ag2_m_03 - words	yeah	5.2539
5.1439	DCB_se1_ag2_m_03 - phones	AE1	5.2539
5.2539	DCB_se1_ag2_m_03 - phones	sp	5.3839
5.3839	DCB_se1_ag2_m_03 - words	i	5.5039
5.3839	DCB_se1_ag2_m_03 - phones	AY1	5.5039
5.5039	DCB_se1_ag2_m_03 - phones	S	5.6339
5.5039	DCB_se1_ag2_m_03 - words	say	5.7239
5.6339	DCB_se1_ag2_m_03 - phones	EY1	5.7239
5.7239	DCB_se1_ag2_m_03 - phones	S	5.7939
5.7239	DCB_se1_ag2_m_03 - words	so	5.9039
5.7939	DCB_se1_ag2_m_03 - phones	OW1	5.9039
5.9039	DCB_se1_ag2_m_03 - phones	Y	5.9839
5.9039	DCB_se1_ag2_m_03 - words	yeah	6.1039
5.9839	DCB_se1_ag2_m_03 - phones	AE1	6.1039
6.1039	DCB_se1_ag2_m_03 - phones	sp	7.8671
6.2055	DCB_se1_ag3_m_01 - phones	sil	6.2355
6.2355	DCB_se1_ag3_m_01 - phones	W	6.2755
6.2355	DCB_se1_ag3_m_01 - words	what	6.3455
6.2755	DCB_se1_ag3_m_01 - phones	AH1	6.3055
6.3055	DCB_se1_ag3_m_01 - phones	T	6.3455
6.3455	DCB_se1_ag3_m_01 - words	s	6.3755
6.3455	DCB_se1_ag3_m_01 - phones	S	6.3755
6.3755	DCB_se1_ag3_m_01 - phones	Y	6.4155
6.3755	DCB_se1_ag3_m_01 - words	your	6.4755
6.4155	DCB_se1_ag3_m_01 - phones	UH1	6.4455
6.4455	DCB_se1_ag3_m_01 - phones	R	6.4755
6.4755	DCB_se1_ag3_m_01 - phones	T	6.5755
6.4755	DCB_se1_ag3_m_01 - words	top	6.7055
6.5755	DCB_se1_ag3_m_01 - phones	AA1	6.6655
6.6655	DCB_se1_ag3_m_01 - phones	P	6.7055
6.7055	DCB_se1_ag3_m_01 - phones	F	6.8255
6.7055	DCB_se1_ag3_m_01 - words	five	7.0255
6.8255	DCB_se1_ag3_m_01 - phones	AY1	6.9755
6.9755	DCB_se1_ag3_m_01 - phones	V	7.0255
7.0255	DCB_se1_ag3_m_01 - phones	sp	27.7931
7.8671	DCB_se1_ag2_m_03 - phones	M	7.8971
7.8671	DCB_se1_ag2_m_03 - words	movies	8.3571
7.8971	DCB_se1_ag2_m_03 - phones	UW1	7.9971
7.9971	DCB_se1_ag2_m_03 - phones	V	8.0971
8.0971	DCB_se1_ag2_m_03 - phones	IY0	8.1371
8.1371	DCB_se1_ag2_m_03 - phones	Z	8.3571
8.9190	DCB_se1_ag2_m_03 - phones	sil	8.9590
8.9590	DCB_se1_ag2_m_03 - phones	AH1	9.2790
8.9590	DCB_se1_ag2_m_03 - words	uh	9.2790
9.2790	DCB_se1_ag2_m_03 - phones	sp	9.6363
9.6363	DCB_se1_ag2_m_03 - phones	AY1	9.8063
9.6363	DCB_se1_ag2_m_03 - words	i've	9.8363
9.8063	DCB_se1_ag2_m_03 - phones	V	9.8363
9.8363	DCB_se1_ag2_m_03 - phones	sp	9.8663
9.8663	DCB_se1_ag2_m_03 - phones	HH	9.9163
9.8663	DCB_se1_ag2_m_03 - words	have	10.0363
9.9163	DCB_se1_ag2_m_03 - phones	AE1	9.9763
9.9763	DCB_se1_ag2_m_03 - phones	V	10.0363
10.0363	DCB_se1_ag2_m_03 - phones	T	10.0663
10.0363	DCB_se1_ag2_m_03 - words	to	10.1363
10.0663	DCB_se1_ag2_m_03 - phones	AH0	10.1363
10.1363	DCB_se1_ag2_m_03 - phones	S	10.2063
10.1363	DCB_se1_ag2_m_03 - words	say	10.4863
10.2063	DCB_se1_ag2_m_03 - phones	EY1	10.4863
10.4863	DCB_se1_ag2_m_03 - phones	sp	10.5163
10.5163	DCB_se1_ag2_m_03 - phones	G	10.5763
10.5163	DCB_se1_ag2_m_03 - words	godfather	11.4363
10.5763	DCB_se1_ag2_m_03 - phones	AA1	10.7663
10.7663	DCB_se1_ag2_m_03 - phones	D	10.8163
10.8163	DCB_se1_ag2_m_03 - phones	F	10.9263
10.9263	DCB_se1_ag2_m_03 - phones	AA2	11.1063
11.1063	DCB_se1_ag2_m_03 - phones	DH	11.2463
11.2463	DCB_se1_ag2_m_03 - phones	ER0	11.4363
11.4363	DCB_se1_ag2_m_03 - phones	sp	11.4763
12.3456	DCB_se1_ag2_m_03 - phones	G	12.4356
12.3456	DCB_se1_ag2_m_03 - words	goodfellas	13.5156
12.4356	DCB_se1_ag2_m_03 - phones	UH1	12.5656
12.5656	DCB_se1_ag2_m_03 - phones	D	12.5956
12.5956	DCB_se1_ag2_m_03 - phones	F	12.7156
12.7156	DCB_se1_ag2_m_03 - phones	EH2	12.8356
12.8356	DCB_se1_ag2_m_03 - phones	L	13.1556
13.1556	DCB_se1_ag2_m_03 - phones	AH0	13.2056
13.2056	DCB_se1_ag2_m_03 - phones	Z	13.5156
14.1186	DCB_se1_ag2_m_03 - phones	W	14.2286
14.1186	DCB_se1_ag2_m_03 - words	well	14.2886
14.2286	DCB_se1_ag2_m_03 - phones	EH1	14.2586
14.2586	DCB_se1_ag2_m_03 - phones	L	14.2886
14.2886	DCB_se1_ag2_m_03 - phones	AH0	14.3186
14.2886	DCB_se1_ag2_m_03 - words	i'm	14.3686
14.3186	DCB_se1_ag2_m_03 - phones	M	14.3686
14.3686	DCB_se1_ag2_m_03 - phones	JH	14.4386
14.3686	DCB_se1_ag2_m_03 - words	just	14.6486
14.4386	DCB_se1_ag2_m_03 - phones	AH1	14.4986
14.4986	DCB_se1_ag2_m_03 - phones	S	14.6486
14.6486	DCB_se1_ag2_m_03 - phones	sp	14.6786
14.6786	DCB_se1_ag2_m_03 - phones	G	14.7286
14.6786	DCB_se1_ag2_m_03 - words	gonna	15.0086
14.7286	DCB_se1_ag2_m_03 - phones	AA1	14.9086
14.9086	DCB_se1_ag2_m_03 - phones	N	14.9586
14.9586	DCB_se1_ag2_m_03 - phones	AH0	15.0086
15.0086	DCB_se1_ag2_m_03 - phones	S	15.0586
15.0086	DCB_se1_ag2_m_03 - words	say	15.0886
15.0586	DCB_se1_ag2_m_03 - phones	EY1	15.0886
15.0886	DCB_se1_ag2_m_03 - phones	AO1	15.2186
15.0886	DCB_se1_ag2_m_03 - words	all	15.2786
15.2186	DCB_se1_ag2_m_03 - phones	L	15.2786
15.2786	DCB_se1_ag2_m_03 - phones	DH	15.3086
15.2786	DCB_se1_ag2_m_03 - words	the	15.3386
15.3086	DCB_se1_ag2_m_03 - phones	AH0	15.3386
15.3386	DCB_se1_ag2_m_03 - phones	G	15.3886
15.3386	DCB_se1_ag2_m_03 - words	godfellas-	15.7986
15.3886	DCB_se1_ag2_m_03 - phones	AA1	15.4886
15.4886	DCB_se1_ag2_m_03 - phones	D	15.5186
15.5186	DCB_se1_ag2_m_03 - phones	F	15.5486
15.5486	DCB_se1_ag2_m_03 - phones	EH2	15.5786
15.5786	DCB_se1_ag2_m_03 - phones	L	15.6086
15.6086	DCB_se1_ag2_m_03 - phones	AH0	15.6486
15.6486	DCB_se1_ag2_m_03 - phones	Z	15.7986
15.9032	DCB_se1_ag2_m_03 - phones	sil	15.9432
15.9432	DCB_se1_ag2_m_03 - phones	G	15.9932
15.9432	DCB_se1_ag2_m_03 - words	goodfellows	16.7932
15.9932	DCB_se1_ag2_m_03 - phones	UH1	16.0732
16.0732	DCB_se1_ag2_m_03 - phones	D	16.1032
16.1032	DCB_se1_ag2_m_03 - phones	F	16.2232
16.2232	DCB_se1_ag2_m_03 - phones	EH2	16.3332
16.3332	DCB_se1_ag2_m_03 - phones	L	16.4132
16.4132	DCB_se1_ag2_m_03 - phones	OW0	16.6032
16.6032	DCB_se1_ag2_m_03 - phones	Z	16.7932
17.4147	DCB_se1_ag2_m_03 - phones	sil	17.4447
17.4447	DCB_se1_ag2_m_03 - phones	AH1	17.8247
17.4447	DCB_se1_ag2_m_03 - words	um	17.9847
17.8247	DCB_se1_ag2_m_03 - phones	M	17.9847
17.9847	DCB_se1_ag2_m_03 - phones	sp	18.0747
19.7036	DCB_se1_ag2_m_03 - phones	P	19.8236
19.7036	DCB_se1_ag2_m_03 - words	probably	20.2136
19.8236	DCB_se1_ag2_m_03 - phones	R	19.8536
19.8536	DCB_se1_ag2_m_03 - phones	AA1	20.0036
20.0036	DCB_se1_ag2_m_03 - phones	B	20.0536
20.0536	DCB_se1_ag2_m_03 - phones	L	20.1336
20.1336	DCB_se1_ag2_m_03 - phones	IY0	20.2136
20.2136	DCB_se1_ag2_m_03 - phones	P	20.3236
20.2136	DCB_se1_ag2_m_03 - words	paid	20.4736
20.3236	DCB_se1_ag2_m_03 - phones	EY1	20.4236
20.4236	DCB_se1_ag2_m_03 - phones	D	20.4736
20.4736	DCB_se1_ag2_m_03 - phones	IH0	20.5336
20.4736	DCB_se1_ag2_m_03 - words	in	20.5736
20.5336	DCB_se1_ag2_m_03 - phones	N	20.5736
20.5736	DCB_se1_ag2_m_03 - phones	F	20.7136
20.5736	DCB_se1_ag2_m_03 - words	full	21.2136
20.7136	DCB_se1_ag2_m_03 - phones	UH1	21.0436
21.0436	DCB_se1_ag2_m_03 - phones	L	21.2136
22.8175	DCB_se1_ag2_m_03 - phones	sil	23.0775
23.0775	DCB_se1_ag2_m_03 - phones	IH1	23.2375
23.0775	DCB_se1_ag2_m_03 - words	in	23.2775
23.2375	DCB_se1_ag2_m_03 - phones	N	23.2775
23.2775	DCB_se1_ag2_m_03 - phones	P	23.3775
23.2775	DCB_se1_ag2_m_03 - words	paid	23.5075
23.3775	DCB_se1_ag2_m_03 - phones	EY1	23.4575
23.4575	DCB_se1_ag2_m_03 - phones	D	23.5075
23.5075	DCB_se1_ag2_m_03 - phones	IH0	23.5375
23.5075	DCB_se1_ag2_m_03 - words	in	23.5775
23.5375	DCB_se1_ag2_m_03 - phones	N	23.5775
23.5775	DCB_se1_ag2_m_03 - phones	F	23.6975
23.5775	DCB_se1_ag2_m_03 - words	full	23.9875
23.6975	DCB_se1_ag2_m_03 - phones	UH1	23.7575
23.7575	DCB_se1_ag2_m_03 - phones	L	23.9875
23.9875	DCB_se1_ag2_m_03 - phones	sp	24.0575
24.0575	DCB_se1_ag2_m_03 - phones	AH0	24.1775
24.0575	DCB_se1_ag2_m_03 - words	and	24.2575
24.1775	DCB_se1_ag2_m_03 - phones	N	24.2075
24.2075	DCB_se1_ag2_m_03 - phones	D	24.2575
24.2575	DCB_se1_ag2_m_03 - phones	AH1	24.3875
24.2575	DCB_se1_ag2_m_03 - words	um	24.7075
24.3875	DCB_se1_ag2_m_03 - phones	M	24.7075
24.9829	DCB_se1_ag2_m_03 - phones	sil	25.0429
25.0429	DCB_se1_ag2_m_03 - phones	S	25.1129
25.0429	DCB_se1_ag2_m_03 - words	scarface	25.6029
25.1129	DCB_se1_ag2_m_03 - phones	K	25.1829
25.1829	DCB_se1_ag2_m_03 - phones	AA1	25.2729
25.2729	DCB_se1_ag2_m_03 - phones	R	25.3329
25.3329	DCB_se1_ag2_m_03 - phones	F	25.4029
25.4029	DCB_se1_ag2_m_03 - phones	EY2	25.5229
25.5229	DCB_se1_ag2_m_03 - phones	S	25.6029
25.6029	DCB_se1_ag2_m_03 - phones	sp	30.1352
27.7931	DCB_se1_ag3_m_01 - phones	W	27.8431
27.7931	DCB_se1_ag3_m_01 - words	what	27.9131
27.8431	DCB_se1_ag3_m_01 - phones	AH1	27.8731
27.8731	DCB_se1_ag3_m_01 - phones	T	27.9131
27.9131	DCB_se1_ag3_m_01 - words	s	27.9431
27.9131	DCB_se1_ag3_m_01 - phones	S	27.9431
27.9431	DCB_se1_ag3_m_01 - phones	DH	27.9831
27.9431	DCB_se1_ag3_m_01 - words	the	28.0431
27.9831	DCB_se1_ag3_m_01 - phones	AH0	28.0431
28.0431	DCB_se1_ag3_m_01 - phones	F	28.1131
28.0431	DCB_se1_ag3_m_01 - words	fifth	28.2331
28.1131	DCB_se1_ag3_m_01 - phones	IH1	28.1931
28.1931	DCB_se1_ag3_m_01 - phones	TH	28.2331
28.2331	DCB_se1_ag3_m_01 - phones	HH	28.2631
28.2331	DCB_se1_ag3_m_01 - words	one	28.3531
28.2631	DCB_se1_ag3_m_01 - phones	W	28.2931
28.2931	DCB_se1_ag3_m_01 - phones	AH1	28.3231
28.3231	DCB_se1_ag3_m_01 - phones	N	28.3531
28.3531	DCB_se1_ag3_m_01 - phones	sp	36.0253
30.1352	DCB_se1_ag2_m_03 - phones	AH1	30.1852
30.1352	DCB_se1_ag2_m_03 - words	um	30.3452
30.1852	DCB_se1_ag2_m_03 - phones	M	30.3452
30.3452	DCB_se1_ag2_m_03 - phones	W	30.3852
30.3452	DCB_se1_ag2_m_03 - words	well	30.7152
30.3852	DCB_se1_ag2_m_03 - phones	EH1	30.5152
30.5152	DCB_se1_ag2_m_03 - phones	L	30.7152
30.7152	DCB_se1_ag2_m_03 - phones	sp	30.9629
30.9629	DCB_se1_ag2_m_03 - words	i	31.0329
30.9629	DCB_se1_ag2_m_03 - phones	AY1	31.0329
31.0329	DCB_se1_ag2_m_03 - phones	sp	31.0629
31.0629	DCB_se1_ag2_m_03 - phones	G	31.1029
31.0629	DCB_se1_ag2_m_03 - words	guess	31.5229
31.1029	DCB_se1_ag2_m_03 - phones	EH1	31.2729
31.2729	DCB_se1_ag2_m_03 - phones	S	31.5229
33.8432	DCB_se1_ag2_m_03 - phones	DH	33.8932
33.8432	DCB_se1_ag2_m_03 - words	the	33.9332
33.8932	DCB_se1_ag2_m_03 - phones	AH0	33.9332
33.9332	DCB_se1_ag2_m_03 - phones	F	34.0332
33.9332	DCB_se1_ag2_m_03 - words	fifth	34.1432
34.0332	DCB_se1_ag2_m_03 - phones	IH1	34.1132
34.1132	DCB_se1_ag2_m_03 - phones	TH	34.1432
34.1432	DCB_se1_ag2_m_03 - phones	W	34.1732
34.1432	DCB_se1_ag2_m_03 - words	one	34.2532
34.1732	DCB_se1_ag2_m_03 - phones	AH1	34.2032
34.2032	DCB_se1_ag2_m_03 - phones	N	34.2532
34.2532	DCB_se1_ag2_m_03 - phones	HH	34.3332
34.2532	DCB_se1_ag2_m_03 - words	have	34.4032
34.3332	DCB_se1_ag2_m_03 - phones	AE1	34.3732
34.3732	DCB_se1_ag2_m_03 - phones	V	34.4032
34.4032	DCB_se1_ag2_m_03 - phones	T	34.4432
34.4032	DCB_se1_ag2_m_03 - words	to	34.4832
34.4432	DCB_se1_ag2_m_03 - phones	AH0	34.4832
34.4832	DCB_se1_ag2_m_03 - phones	B	34.5832
34.4832	DCB_se1_ag2_m_03 - words	be	34.7932
34.5832	DCB_se1_ag2_m_03 - phones	IY0	34.7932
34.7932	DCB_se1_ag2_m_03 - words	uh	35.2232
34.7932	DCB_se1_ag2_m_03 - phones	AH1	35.2232
35.2232	DCB_se1_ag2_m_03 - phones	sp	38.4317
36.0253	DCB_se1_ag3_m_01 - phones	K	36.0753
36.0253	DCB_se1_ag3_m_01 - words	cause	36.1753
36.0753	DCB_se1_ag3_m_01 - phones	AA1	36.1053
36.1053	DCB_se1_ag3_m_01 - phones	Z	36.1753
36.1753	DCB_se1_ag3_m_01 - phones	Y	36.2053
36.1753	DCB_se1_ag3_m_01 - words	you	36.2453
36.2053	DCB_se1_ag3_m_01 - phones	UW1	36.2453
36.2453	DCB_se1_ag3_m_01 - phones	S	36.3553
36.2453	DCB_se1_ag3_m_01 - words	said	36.6353
36.3553	DCB_se1_ag3_m_01 - phones	EH1	36.5953
36.5953	DCB_se1_ag3_m_01 - phones	D	36.6353
36.6353	DCB_se1_ag3_m_01 - phones	sp	36.8794
36.8794	DCB_se1_ag3_m_01 - phones	DH	36.9594
36.8794	DCB_se1_ag3_m_01 - words	the	37.0194
36.9594	DCB_se1_ag3_m_01 - phones	IY0	37.0194
37.0194	DCB_se1_ag3_m_01 - words	g-	37.2294
37.0194	DCB_se1_ag3_m_01 - phones	G	37.2294
37.2294	DCB_se1_ag3_m_01 - phones	Y	37.2594
37.2294	DCB_se1_ag3_m_01 - words	you	37.3094
37.2594	DCB_se1_ag3_m_01 - phones	UW1	37.3094
37.3094	DCB_se1_ag3_m_01 - phones	S	37.3794
37.3094	DCB_se1_ag3_m_01 - words	said	37.4694
37.3794	DCB_se1_ag3_m_01 - phones	EH1	37.4294
37.4294	DCB_se1_ag3_m_01 - phones	D	37.4694
37.4694	DCB_se1_ag3_m_01 - phones	G	37.5394
37.4694	DCB_se1_ag3_m_01 - words	godfather	38.1794
37.5394	DCB_se1_ag3_m_01 - phones	AA1	37.7094
37.7094	DCB_se1_ag3_m_01 - phones	D	37.7494
37.7494	DCB_se1_ag3_m_01 - phones	F	37.8294
37.8294	DCB_se1_ag3_m_01 - phones	AA2	37.9894
37.9894	DCB_se1_ag3_m_01 - phones	DH	38.1194
38.1194	DCB_se1_ag3_m_01 - phones	ER0	38.1794
38.1794	DCB_se1_ag3_m_01 - phones	sp	39.5529
38.4317	DCB_se1_ag2_m_03 - phones	Y	38.5317
38.4317	DCB_se1_ag2_m_03 - words	yeah	38.6017
38.5317	DCB_se1_ag2_m_03 - phones	AE1	38.6017
38.6017	DCB_se1_ag2_m_03 - phones	AY1	38.6617
38.6017	DCB_se1_ag2_m_03 - words	i	38.6617
38.6617	DCB_se1_ag2_m_03 - phones	S	38.7217
38.6617	DCB_se1_ag2_m_03 - words	said	38.7917
38.7217	DCB_se1_ag2_m_03 - phones	EH1	38.7617
38.7617	DCB_se1_ag2_m_03 - phones	D	38.7917
38.7917	DCB_se1_ag2_m_03 - phones	AO1	39.0017
38.7917	DCB_se1_ag2_m_03 - words	all	39.1317
39.0017	DCB_se1_ag2_m_03 - phones	L	39.1317
39.1317	DCB_se1_ag2_m_03 - phones	AH1	39.1817
39.1317	DCB_se1_ag2_m_03 - words	of	39.2117
39.1817	DCB_se1_ag2_m_03 - phones	V	39.2117
39.2117	DCB_se1_ag2_m_03 - phones	AH0	39.2617
39.2117	DCB_se1_ag2_m_03 - words	'em	39.3117
39.2617	DCB_se1_ag2_m_03 - phones	M	39.3117
39.3117	DCB_se1_ag2_m_03 - phones	DH	39.3717
39.3117	DCB_se1_ag2_m_03 - words	though	39.4417
39.3717	DCB_se1_ag2_m_03 - phones	OW1	39.4417
39.4417	DCB_se1_ag2_m_03 - phones	sp	39.5317
39.5529	DCB_se1_ag3_m_01 - phones	R	39.6329
39.5529	DCB_se1_ag3_m_01 - words	right	39.7329
39.6329	DCB_se1_ag3_m_01 - phones	AY1	39.6829
39.6829	DCB_se1_ag3_m_01 - phones	T	39.7329
39.7329	DCB_se1_ag3_m_01 - phones	R	39.8029
39.7329	DCB_se1_ag3_m_01 - words	right	39.8829
39.8029	DCB_se1_ag3_m_01 - phones	AY1	39.8329
39.8329	DCB_se1_ag3_m_01 - phones	T	39.8829
39.8829	DCB_se1_ag3_m_01 - phones	AO1	39.9829
39.8829	DCB_se1_ag3_m_01 - words	all	40.0529
39.9829	DCB_se1_ag3_m_01 - phones	L	40.0529
40.0529	DCB_se1_ag3_m_01 - phones	DH	40.0829
40.0529	DCB_se1_ag3_m_01 - words	the	40.1329
40.0829	DCB_se1_ag3_m_01 - phones	AH0	40.1329
40.1329	DCB_se1_ag3_m_01 - phones	G	40.1729
40.1329	DCB_se1_ag3_m_01 - words	godfather	40.6629
40.1729	DCB_se1_ag3_m_01 - phones	AA1	40.3129
40.3129	DCB_se1_ag3_m_01 - phones	D	40.3429
40.3429	DCB_se1_ag3_m_01 - phones	F	40.4229
40.4229	DCB_se1_ag3_m_01 - phones	AA2	40.5429
40.5429	DCB_se1_ag3_m_01 - phones	DH	40.6129
40.6129	DCB_se1_ag3_m_01 - phones	ER0	40.6629
40.6573	DCB_se1_ag2_m_03 - phones	Y	40.7073
40.6573	DCB_se1_ag2_m_03 - words	yeah	41.0073
40.6629	DCB_se1_ag3_m_01 - phones	G	40.7229
40.6629	DCB_se1_ag3_m_01 - words	godfather	41.1129
40.7073	DCB_se1_ag2_m_03 - phones	AE1	41.0073
40.7229	DCB_se1_ag3_m_01 - phones	AA1	40.8529
40.8529	DCB_se1_ag3_m_01 - phones	D	40.8929
40.8929	DCB_se1_ag3_m_01 - phones	F	40.9529
40.9529	DCB_se1_ag3_m_01 - phones	AA2	41.0529
41.0529	DCB_se1_ag3_m_01 - phones	DH	41.0829
41.0829	DCB_se1_ag3_m_01 - phones	ER0	41.1129
41.1129	DCB_se1_ag3_m_01 - phones	DH	41.1429
41.1129	DCB_se1_ag3_m_01 - words	the	41.1729
41.1429	DCB_se1_ag3_m_01 - phones	AH0	41.1729
41.1729	DCB_se1_ag3_m_01 - phones	HH	41.2029
41.1729	DCB_se1_ag3_m_01 - words	whole	41.3529
41.2029	DCB_se1_ag3_m_01 - phones	OW1	41.2529
41.2529	DCB_se1_ag3_m_01 - phones	L	41.3529
41.3529	DCB_se1_ag3_m_01 - phones	S	41.4429
41.3529	DCB_se1_ag3_m_01 - words	series	41.8129
41.4429	DCB_se1_ag3_m_01 - phones	IH1	41.4829
41.4829	DCB_se1_ag3_m_01 - phones	R	41.6829
41.6829	DCB_se1_ag3_m_01 - phones	IY0	41.7329
41.7250	DCB_se1_ag2_m_03 - phones	sil	41.7650
41.7329	DCB_se1_ag3_m_01 - phones	Z	41.8129
41.7650	DCB_se1_ag2_m_03 - phones	AA1	41.9550
41.7650	DCB_se1_ag2_m_03 - words	ah	41.9550
41.8129	DCB_se1_ag3_m_01 - phones	sp	52.4337
41.9550	DCB_se1_ag2_m_03 - phones	Y	42.0350
41.9550	DCB_se1_ag2_m_03 - words	yeah	42.1550
42.0350	DCB_se1_ag2_m_03 - phones	AE1	42.1550
42.1550	DCB_se1_ag2_m_03 - phones	S	42.1950
42.1550	DCB_se1_ag2_m_03 - words	so	42.2250
42.1950	DCB_se1_ag2_m_03 - phones	OW1	42.2250
42.2250	DCB_se1_ag2_m_03 - words	i	42.2850
42.2250	DCB_se1_ag2_m_03 - phones	AY1	42.2850
42.2850	DCB_se1_ag2_m_03 - phones	G	42.3250
42.2850	DCB_se1_ag2_m_03 - words	guess	42.4450
42.3250	DCB_se1_ag2_m_03 - phones	EH1	42.4050
42.4050	DCB_se1_ag2_m_03 - phones	S	42.4450
42.4450	DCB_se1_ag2_m_03 - phones	DH	42.4750
42.4450	DCB_se1_ag2_m_03 - words	the	42.5050
42.4750	DCB_se1_ag2_m_03 - phones	AH0	42.5050
42.5050	DCB_se1_ag2_m_03 - phones	G	42.5750
42.5050	DCB_se1_ag2_m_03 - words	godfathers	43.4950
42.5750	DCB_se1_ag2_m_03 - phones	AA1	42.7650
42.7650	DCB_se1_ag2_m_03 - phones	D	42.7950
42.7950	DCB_se1_ag2_m_03 - phones	F	42.8850
42.8850	DCB_se1_ag2_m_03 - phones	AA2	43.0250
43.0250	DCB_se1_ag2_m_03 - phones	DH	43.0850
43.0850	DCB_se1_ag2_m_03 - phones	ER0	43.2150
43.2150	DCB_se1_ag2_m_03 - phones	Z	43.4950
43.4950	DCB_se1_ag2_m_03 - phones	sp	43.5250
43.5250	DCB_se1_ag2_m_03 - words	uh	43.9050
43.5250	DCB_se1_ag2_m_03 - phones	AH1	43.9050
43.9050	DCB_se1_ag2_m_03 - phones	S	44.0350
43.9050	DCB_se1_ag2_m_03 - words	scarface	44.7950
44.0350	DCB_se1_ag2_m_03 - phones	K	44.1050
44.1050	DCB_se1_ag2_m_03 - phones	AA1	44.2550
44.2550	DCB_se1_ag2_m_03 - phones	R	44.3150
44.3150	DCB_se1_ag2_m_03 - phones	F	44.4150
44.4150	DCB_se1_ag2_m_03 - phones	EY2	44.6150
44.6150	DCB_se1_ag2_m_03 - phones	S	44.7950
45.4228	DCB_se1_ag2_m_03 - phones	sil	45.4528
45.4528	DCB_se1_ag2_m_03 - phones	AH1	45.6428
45.4528	DCB_se1_ag2_m_03 - words	uh	45.6428
45.6428	DCB_se1_ag2_m_03 - phones	sp	45.7028
45.7028	DCB_se1_ag2_m_03 - phones	P	45.8128
45.7028	DCB_se1_ag2_m_03 - words	paid	45.9928
45.8128	DCB_se1_ag2_m_03 - phones	EY1	45.9428
45.9428	DCB_se1_ag2_m_03 - phones	D	45.9928
45.9928	DCB_se1_ag2_m_03 - phones	IH0	46.0228
45.9928	DCB_se1_ag2_m_03 - words	in	46.0628
46.0228	DCB_se1_ag2_m_03 - phones	N	46.0628
46.0628	DCB_se1_ag2_m_03 - phones	F	46.2028
46.0628	DCB_se1_ag2_m_03 - words	full	46.6328
46.2028	DCB_se1_ag2_m_03 - phones	UH1	46.2328
46.2328	DCB_se1_ag2_m_03 - phones	L	46.6328
47.6182	DCB_se1_ag2_m_03 - phones	sil	47.6682
47.6682	DCB_se1_ag2_m_03 - phones	AH1	48.1882
47.6682	DCB_se1_ag2_m_03 - words	uh	48.1882
48.1882	DCB_se1_ag2_m_03 - phones	sp	48.3382
48.6626	DCB_se1_ag2_m_03 - words	uh	49.1826
48.6626	DCB_se1_ag2_m_03 - phones	AH1	49.1826
49.1826	DCB_se1_ag2_m_03 - phones	sp	49.4726
49.4726	DCB_se1_ag2_m_03 - words	uh	49.9426
49.4726	DCB_se1_ag2_m_03 - phones	AH1	49.9426
49.9426	DCB_se1_ag2_m_03 - phones	sp	50.0226
50.3909	DCB_se1_ag2_m_03 - phones	B	50.4809
50.3909	DCB_se1_ag2_m_03 - words	belly	50.9609
50.4809	DCB_se1_ag2_m_03 - phones	EH1	50.6109
50.6109	DCB_se1_ag2_m_03 - phones	L	50.7209
50.7209	DCB_se1_ag2_m_03 - phones	IY0	50.9609
51.3661	DCB_se1_ag2_m_03 - phones	sil	51.4061
51.4061	DCB_se1_ag2_m_03 - phones	AE1	51.7061
51.4061	DCB_se1_ag2_m_03 - words	and	51.9161
51.7061	DCB_se1_ag2_m_03 - phones	N	51.8361
51.8361	DCB_se1_ag2_m_03 - phones	D	51.9161
51.9161	DCB_se1_ag2_m_03 - phones	sp	51.9461
51.9461	DCB_se1_ag2_m_03 - words	uh	52.3361
51.9461	DCB_se1_ag2_m_03 - phones	AH1	52.3361
52.3361	DCB_se1_ag2_m_03 - phones	sp	52.4661
52.4337	DCB_se1_ag3_m_01 - words	oh	52.5637
52.4337	DCB_se1_ag3_m_01 - phones	OW1	52.5637
52.5637	DCB_se1_ag3_m_01 - phones	sp	52.6237
52.6237	DCB_se1_ag3_m_01 - phones	B	52.6837
52.6237	DCB_se1_ag3_m_01 - words	belly	52.9537
52.6837	DCB_se1_ag3_m_01 - phones	EH1	52.8337
52.8337	DCB_se1_ag3_m_01 - phones	L	52.9137
52.9137	DCB_se1_ag3_m_01 - phones	IY0	52.9537
52.9537	DCB_se1_ag3_m_01 - phones	sp	52.9837
52.9837	DCB_se1_ag3_m_01 - phones	Y	53.0337
52.9837	DCB_se1_ag3_m_01 - words	yeah	53.3537
53.0337	DCB_se1_ag3_m_01 - phones	AE1	53.3537
53.3537	DCB_se1_ag3_m_01 - phones	sp	64.0500
54.1988	DCB_se1_ag2_m_03 - phones	HH	54.3688
54.1988	DCB_se1_ag2_m_03 - words	hold	54.4588
54.3688	DCB_se1_ag2_m_03 - phones	OW1	54.3988
54.3988	DCB_se1_ag2_m_03 - phones	L	54.4288
54.4288	DCB_se1_ag2_m_03 - phones	D	54.4588
54.4588	DCB_se1_ag2_m_03 - phones	AO1	54.4888
54.4588	DCB_se1_ag2_m_03 - words	on	54.5188
54.4888	DCB_se1_ag2_m_03 - phones	N	54.5188
54.5188	DCB_se1_ag2_m_03 - phones	AY1	54.5588
54.5188	DCB_se1_ag2_m_03 - words	i	54.5588
54.5588	DCB_se1_ag2_m_03 - phones	S	54.6288
54.5588	DCB_se1_ag2_m_03 - words	said	54.7388
54.6288	DCB_se1_ag2_m_03 - phones	EH1	54.6788
54.6788	DCB_se1_ag2_m_03 - phones	D	54.7388
54.7388	DCB_se1_ag2_m_03 - phones	G	54.7988
54.7388	DCB_se1_ag2_m_03 - words	godfather	55.1888
54.7988	DCB_se1_ag2_m_03 - phones	AA1	54.9488
54.9488	DCB_se1_ag2_m_03 - phones	D	54.9788
54.9788	DCB_se1_ag2_m_03 - phones	F	55.0488
55.0488	DCB_se1_ag2_m_03 - phones	AA2	55.1288
55.1288	DCB_se1_ag2_m_03 - phones	DH	55.1588
55.1588	DCB_se1_ag2_m_03 - phones	ER0	55.1888
55.1888	DCB_se1_ag2_m_03 - phones	sp	55.2288
55.2288	DCB_se1_ag2_m_03 - phones	P	55.3388
55.2288	DCB_se1_ag2_m_03 - words	paid	55.4788
55.3388	DCB_se1_ag2_m_03 - phones	EY1	55.4188
55.4188	DCB_se1_ag2_m_03 - phones	D	55.4788
55.4788	DCB_se1_ag2_m_03 - phones	IH0	55.5088
55.4788	DCB_se1_ag2_m_03 - words	in	55.5388
55.5088	DCB_se1_ag2_m_03 - phones	N	55.5388
55.5388	DCB_se1_ag2_m_03 - phones	F	55.6588
55.5388	DCB_se1_ag2_m_03 - words	full	55.9588
55.6588	DCB_se1_ag2_m_03 - phones	UH1	55.6888
55.6888	DCB_se1_ag2_m_03 - phones	L	55.9588
55.9588	DCB_se1_ag2_m_03 - phones	sp	56.3942
56.3942	DCB_se1_ag2_m_03 - phones	G	56.5242
56.3942	DCB_se1_ag2_m_03 - words	goodfellas	57.3542
56.5242	DCB_se1_ag2_m_03 - phones	UH1	56.6342
56.6342	DCB_se1_ag2_m_03 - phones	D	56.6842
56.6842	DCB_se1_ag2_m_03 - phones	F	56.8042
56.8042	DCB_se1_ag2_m_03 - phones	EH2	56.9042
56.9042	DCB_se1_ag2_m_03 - phones	L	57.0042
57.0042	DCB_se1_ag2_m_03 - phones	AH0	57.0942
57.0942	DCB_se1_ag2_m_03 - phones	Z	57.3542
58.4104	DCB_se1_ag2_m_03 - phones	sil	58.4804
58.4804	DCB_se1_ag2_m_03 - phones	AH1	59.0404
58.4804	DCB_se1_ag2_m_03 - words	uh	59.0404
59.0404	DCB_se1_ag2_m_03 - phones	sp	59.0904
59.0904	DCB_se1_ag2_m_03 - phones	S	59.2404
59.0904	DCB_se1_ag2_m_03 - words	scarface	60.1304
59.2404	DCB_se1_ag2_m_03 - phones	K	59.3004
59.3004	DCB_se1_ag2_m_03 - phones	AA1	59.4604
59.4604	DCB_se1_ag2_m_03 - phones	R	59.5104
59.5104	DCB_se1_ag2_m_03 - phones	F	59.6204
59.6204	DCB_se1_ag2_m_03 - phones	EY2	59.8404
59.8404	DCB_se1_ag2_m_03 - phones	S	60.1304
61.3499	DCB_se1_ag2_m_03 - phones	AE1	61.4599
61.3499	DCB_se1_ag2_m_03 - words	and	61.4899
61.4599	DCB_se1_ag2_m_03 - phones	N	61.4899
61.4899	DCB_se1_ag2_m_03 - phones	Y	61.5199
61.4899	DCB_se1_ag2_m_03 - words	yeah	62.0099
61.5199	DCB_se1_ag2_m_03 - phones	AE1	62.0099
62.0099	DCB_se1_ag2_m_03 - phones	Y	62.1499
62.0099	DCB_se1_ag2_m_03 - words	yeah	62.3299
62.1499	DCB_se1_ag2_m_03 - phones	AE1	62.3299
62.3299	DCB_se1_ag2_m_03 - phones	sp	62.3599
62.3599	DCB_se1_ag2_m_03 - phones	B	62.4199
62.3599	DCB_se1_ag2_m_03 - words	belly	62.7099
62.4199	DCB_se1_ag2_m_03 - phones	EH1	62.5199
62.5199	DCB_se1_ag2_m_03 - phones	L	62.5799
62.5799	DCB_se1_ag2_m_03 - phones	IY0	62.7099
64.0500	DCB_se1_ag3_m_01 - phones	AH0	64.0800
64.0500	DCB_se1_ag3_m_01 - words	and	64.1600
64.0800	DCB_se1_ag3_m_01 - phones	N	64.1600
64.1600	DCB_se1_ag3_m_01 - phones	B	64.2100
64.1600	DCB_se1_ag3_m_01 - words	belly	64.4400
64.2100	DCB_se1_ag3_m_01 - phones	EH1	64.2800
64.2800	DCB_se1_ag3_m_01 - phones	L	64.3800
64.3800	DCB_se1_ag3_m_01 - phones	IY0	64.4400
64.4400	DCB_se1_ag3_m_01 - phones	sp	64.5700
64.5700	DCB_se1_ag3_m_01 - words	ah	64.6200
64.5700	DCB_se1_ag3_m_01 - phones	AA1	64.6200
64.6200	DCB_se1_ag3_m_01 - phones	sp	64.7100
64.7100	DCB_se1_ag3_m_01 - phones	OW2	64.9000
64.7100	DCB_se1_ag3_m_01 - words	okay	65.1600
64.9000	DCB_se1_ag3_m_01 - phones	K	65.0300
65.0300	DCB_se1_ag3_m_01 - phones	EY1	65.1600
65.1600	DCB_se1_ag3_m_01 - phones	sp	67.5868
67.5868	DCB_se1_ag3_m_01 - phones	W	67.6768
67.5868	DCB_se1_ag3_m_01 - words	what	67.7668
67.6768	DCB_se1_ag3_m_01 - phones	AH1	67.7168
67.7168	DCB_se1_ag3_m_01 - phones	T	67.7668
67.7668	DCB_se1_ag3_m_01 - words	s	67.8168
67.7668	DCB_se1_ag3_m_01 - phones	S	67.8168
67.8168	DCB_se1_ag3_m_01 - phones	DH	67.8468
67.8168	DCB_se1_ag3_m_01 - words	the	67.8968
67.8468	DCB_se1_ag3_m_01 - phones	AH0	67.8968
67.8968	DCB_se1_ag3_m_01 - phones	M	67.9468
67.8968	DCB_se1_ag3_m_01 - words	most	68.1368
67.9468	DCB_se1_ag3_m_01 - phones	OW1	68.0568
68.0568	DCB_se1_ag3_m_01 - phones	S	68.1368
68.1368	DCB_se1_ag3_m_01 - phones	IH2	68.2268
68.1368	DCB_se1_ag3_m_01 - words	inspirational	68.7868
68.2268	DCB_se1_ag3_m_01 - phones	N	68.2668
68.2668	DCB_se1_ag3_m_01 - phones	S	68.3168
68.3168	DCB_se1_ag3_m_01 - phones	P	68.3568
68.3568	DCB_se1_ag3_m_01 - phones	ER0	68.5268
68.5268	DCB_se1_ag3_m_01 - phones	EY1	68.5868
68.5868	DCB_se1_ag3_m_01 - phones	SH	68.6668
68.6668	DCB_se1_ag3_m_01 - phones	AH0	68.6968
68.6968	DCB_se1_ag3_m_01 - phones	N	68.7268
68.7268	DCB_se1_ag3_m_01 - phones	AH0	68.7568
68.7568	DCB_se1_ag3_m_01 - phones	L	68.7868
68.7868	DCB_se1_ag3_m_01 - phones	M	68.8468
68.7868	DCB_se1_ag3_m_01 - words	movie	69.1068
68.8468	DCB_se1_ag3_m_01 - phones	UW1	68.9668
68.9668	DCB_se1_ag3_m_01 - phones	V	69.0668
69.0668	DCB_se1_ag3_m_01 - phones	IY0	69.1068
69.1068	DCB_se1_ag3_m_01 - phones	DH	69.1468
69.1068	DCB_se1_ag3_m_01 - words	that	69.2768
69.1468	DCB_se1_ag3_m_01 - phones	AH0	69.2068
69.2068	DCB_se1_ag3_m_01 - phones	T	69.2768
69.2768	DCB_se1_ag3_m_01 - phones	Y	69.3668
69.2768	DCB_se1_ag3_m_01 - words	you've	69.4868
69.3668	DCB_se1_ag3_m_01 - phones	UW1	69.4168
69.4168	DCB_se1_ag3_m_01 - phones	V	69.4868
69.4868	DCB_se1_ag3_m_01 - phones	S	69.5368
69.4868	DCB_se1_ag3_m_01 - words	seen	69.7968
69.5368	DCB_se1_ag3_m_01 - phones	IY1	69.5668
69.5668	DCB_se1_ag3_m_01 - phones	N	69.7968
70.7674	DCB_se1_ag2_m_03 - phones	AW1	70.9074
70.7674	DCB_se1_ag2_m_03 - words	out	70.9474
70.9074	DCB_se1_ag2_m_03 - phones	T	70.9474
70.9474	DCB_se1_ag2_m_03 - phones	AH1	70.9974
70.9474	DCB_se1_ag2_m_03 - words	of	71.0374
70.9974	DCB_se1_ag2_m_03 - phones	V	71.0374
71.0374	DCB_se1_ag2_m_03 - phones	W	71.0774
71.0374	DCB_se1_ag2_m_03 - words	what	71.1974
71.0774	DCB_se1_ag2_m_03 - phones	AH1	71.1374
71.1374	DCB_se1_ag2_m_03 - phones	T	71.1974
71.1974	DCB_se1_ag2_m_03 - phones	DH	71.2574
71.1974	DCB_se1_ag2_m_03 - words	those	71.4274
71.2574	DCB_se1_ag2_m_03 - phones	OW1	71.3574
71.3574	DCB_se1_ag2_m_03 - phones	Z	71.4274
71.4274	DCB_se1_ag2_m_03 - phones	F	71.5074
71.4274	DCB_se1_ag2_m_03 - words	five	71.6874
71.5074	DCB_se1_ag2_m_03 - phones	AY1	71.6474
71.6474	DCB_se1_ag2_m_03 - phones	V	71.6874
71.6916	DCB_se1_ag3_m_01 - phones	sil	71.7416
71.7416	DCB_se1_ag3_m_01 - phones	N	71.8116
71.7416	DCB_se1_ag3_m_01 - words	no	71.9516
71.8116	DCB_se1_ag3_m_01 - phones	OW1	71.9516
71.9516	DCB_se1_ag3_m_01 - phones	JH	72.0216
71.9516	DCB_se1_ag3_m_01 - words	just	72.2616
72.0216	DCB_se1_ag3_m_01 - phones	AH1	72.0916
72.0916	DCB_se1_ag3_m_01 - phones	S	72.1716
72.1716	DCB_se1_ag3_m_01 - phones	T	72.2616
72.2616	DCB_se1_ag3_m_01 - phones	sp	72.3016
72.3016	DCB_se1_ag3_m_01 - phones	P	72.3816
72.3016	DCB_se1_ag3_m_01 - words	period	72.6916
72.3816	DCB_se1_ag3_m_01 - phones	IH1	72.4116
72.4116	DCB_se1_ag3_m_01 - phones	R	72.5416
72.5416	DCB_se1_ag3_m_01 - phones	IY0	72.6016
72.6016	DCB_se1_ag3_m_01 - phones	AH0	72.6616
72.6616	DCB_se1_ag3_m_01 - phones	D	72.6916
72.6916	DCB_se1_ag3_m_01 - phones	L	72.7616
72.6916	DCB_se1_ag3_m_01 - words	like	72.9016
72.7616	DCB_se1_ag3_m_01 - phones	AY1	72.8516
72.8516	DCB_se1_ag3_m_01 - phones	K	72.9016
72.9016	DCB_se1_ag3_m_01 - phones	L	72.9516
72.9016	DCB_se1_ag3_m_01 - words	like	73.0316
72.9516	DCB_se1_ag3_m_01 - phones	AY1	73.0016
73.0016	DCB_se1_ag3_m_01 - phones	K	73.0316
73.0316	DCB_se1_ag3_m_01 - phones	sp	73.0616
73.0616	DCB_se1_ag3_m_01 - words	a	73.2316
73.0616	DCB_se1_ag3_m_01 - phones	AH0	73.2316
73.2316	DCB_se1_ag3_m_01 - phones	M	73.3616
73.2316	DCB_se1_ag3_m_01 - words	movie	73.5716
73.3616	DCB_se1_ag3_m_01 - phones	UW1	73.4416
73.4416	DCB_se1_ag3_m_01 - phones	V	73.5416
73.5416	DCB_se1_ag3_m_01 - phones	IY0	73.5716
73.5716	DCB_se1_ag3_m_01 - phones	DH	73.6216
73.5716	DCB_se1_ag3_m_01 - words	that	73.7116
73.6216	DCB_se1_ag3_m_01 - phones	AE1	73.6516
73.6516	DCB_se1_ag3_m_01 - phones	T	73.7116
73.7116	DCB_se1_ag3_m_01 - phones	S	73.7916
73.7116	DCB_se1_ag3_m_01 - words	s	73.7916
73.7916	DCB_se1_ag3_m_01 - phones	M	73.8516
73.7916	DCB_se1_ag3_m_01 - words	made	74.0716
73.8516	DCB_se1_ag3_m_01 - phones	EY1	74.0116
74.0116	DCB_se1_ag3_m_01 - phones	D	74.0716
74.0716	DCB_se1_ag3_m_01 - phones	Y	74.2216
74.0716	DCB_se1_ag3_m_01 - words	you	74.3016
74.2216	DCB_se1_ag3_m_01 - phones	UW1	74.3016
74.3016	DCB_se1_ag3_m_01 - phones	L	74.4016
74.3016	DCB_se1_ag3_m_01 - words	like	74.6116
74.4016	DCB_se1_ag3_m_01 - phones	AY1	74.5316
74.5316	DCB_se1_ag3_m_01 - phones	K	74.6116
75.3994	DCB_se1_ag3_m_01 - phones	TH	75.4694
75.3994	DCB_se1_ag3_m_01 - words	think	75.7594
75.4694	DCB_se1_ag3_m_01 - phones	IH1	75.5494
75.5494	DCB_se1_ag3_m_01 - phones	NG	75.6494
75.6494	DCB_se1_ag3_m_01 - phones	K	75.7594
75.7594	DCB_se1_ag3_m_01 - phones	sp	75.8094
75.8094	DCB_se1_ag3_m_01 - phones	Y	75.9094
75.8094	DCB_se1_ag3_m_01 - words	you	75.9894
75.9094	DCB_se1_ag3_m_01 - phones	UW1	75.9894
75.9894	DCB_se1_ag3_m_01 - phones	N	76.0494
75.9894	DCB_se1_ag3_m_01 - words	know	76.1394
76.0494	DCB_se1_ag3_m_01 - phones	OW1	76.1394
76.1394	DCB_se1_ag3_m_01 - phones	L	76.1994
76.1394	DCB_se1_ag3_m_01 - words	like	76.3594
76.1994	DCB_se1_ag3_m_01 - phones	AY1	76.2994
76.2994	DCB_se1_ag3_m_01 - phones	K	76.3594
76.3594	DCB_se1_ag3_m_01 - phones	sp	76.3894
76.3894	DCB_se1_ag3_m_01 - phones	L	76.4694
76.3894	DCB_se1_ag3_m_01 - words	like	76.5894
76.4694	DCB_se1_ag3_m_01 - phones	AY1	76.5194
76.5194	DCB_se1_ag3_m_01 - phones	K	76.5894
76.5894	DCB_se1_ag3_m_01 - phones	W	76.6894
76.5894	DCB_se1_ag3_m_01 - words	wow	77.0494
76.6894	DCB_se1_ag3_m_01 - phones	AW1	77.0494
77.0494	DCB_se1_ag3_m_01 - phones	DH	77.0894
77.0494	DCB_se1_ag3_m_01 - words	that	77.1794
77.0894	DCB_se1_ag3_m_01 - phones	AE1	77.1194
77.1194	DCB_se1_ag3_m_01 - phones	T	77.1794
77.1794	DCB_se1_ag3_m_01 - phones	W	77.2194
77.1794	DCB_se1_ag3_m_01 - words	was	77.2794
77.2194	DCB_se1_ag3_m_01 - phones	AH0	77.2494
77.2494	DCB_se1_ag3_m_01 - phones	Z	77.2794
77.2794	DCB_se1_ag3_m_01 - words	a	77.3194
77.2794	DCB_se1_ag3_m_01 - phones	AH0	77.3194
77.3194	DCB_se1_ag3_m_01 - phones	P	77.4294
77.3194	DCB_se1_ag3_m_01 - words	powerful	77.7694
77.4294	DCB_se1_ag3_m_01 - phones	AW1	77.5894
77.5894	DCB_se1_ag3_m_01 - phones	ER0	77.6494
77.6494	DCB_se1_ag3_m_01 - phones	F	77.7094
77.7094	DCB_se1_ag3_m_01 - phones	AH0	77.7394
77.7394	DCB_se1_ag3_m_01 - phones	L	77.7694
77.7694	DCB_se1_ag3_m_01 - phones	M	77.8294
77.7694	DCB_se1_ag3_m_01 - words	movie	78.1994
77.8294	DCB_se1_ag3_m_01 - phones	UW1	77.9494
77.9494	DCB_se1_ag3_m_01 - phones	V	78.0894
78.0894	DCB_se1_ag3_m_01 - phones	IY0	78.1994
78.1994	DCB_se1_ag3_m_01 - words	or	78.2494
78.1994	DCB_se1_ag3_m_01 - phones	ER0	78.2494
78.2494	DCB_se1_ag3_m_01 - phones	sp	78.3494
78.3494	DCB_se1_ag3_m_01 - phones	HH	78.4794
78.3494	DCB_se1_ag3_m_01 - words	whatever	78.8194
78.4794	DCB_se1_ag3_m_01 - phones	W	78.5194
78.5194	DCB_se1_ag3_m_01 - phones	AH2	78.5494
78.5494	DCB_se1_ag3_m_01 - phones	T	78.5994
78.5994	DCB_se1_ag3_m_01 - phones	EH1	78.6894
78.6894	DCB_se1_ag3_m_01 - phones	V	78.7394
78.7394	DCB_se1_ag3_m_01 - phones	ER0	78.8194
78.8194	DCB_se1_ag3_m_01 - phones	sp	102.6058
79.6035	DCB_se1_ag2_m_03 - phones	sil	79.6635
79.6635	DCB_se1_ag2_m_03 - words	uh	80.1335
79.6635	DCB_se1_ag2_m_03 - phones	AH1	80.1335
80.1335	DCB_se1_ag2_m_03 - phones	AY1	80.1935
80.1335	DCB_se1_ag2_m_03 - words	i	80.1935
80.1935	DCB_se1_ag2_m_03 - phones	sp	80.2235
80.2235	DCB_se1_ag2_m_03 - phones	TH	80.2635
80.2235	DCB_se1_ag2_m_03 - words	think	80.3835
80.2635	DCB_se1_ag2_m_03 - phones	IH1	80.3235
80.3235	DCB_se1_ag2_m_03 - phones	NG	80.3535
80.3535	DCB_se1_ag2_m_03 - phones	K	80.3835
80.3835	DCB_se1_ag2_m_03 - phones	DH	80.4135
80.3835	DCB_se1_ag2_m_03 - words	the	80.4635
80.4135	DCB_se1_ag2_m_03 - phones	AH0	80.4635
80.4635	DCB_se1_ag2_m_03 - phones	P	80.5935
80.4635	DCB_se1_ag2_m_03 - words	powerful	80.8635
80.5935	DCB_se1_ag2_m_03 - phones	AW1	80.7135
80.7135	DCB_se1_ag2_m_03 - phones	ER0	80.7635
80.7635	DCB_se1_ag2_m_03 - phones	F	80.8035
80.8035	DCB_se1_ag2_m_03 - phones	AH0	80.8335
80.8335	DCB_se1_ag2_m_03 - phones	L	80.8635
80.8635	DCB_se1_ag2_m_03 - phones	M	80.9135
80.8635	DCB_se1_ag2_m_03 - words	movie	81.0935
80.9135	DCB_se1_ag2_m_03 - phones	UW1	81.0335
81.0335	DCB_se1_ag2_m_03 - phones	V	81.0635
81.0635	DCB_se1_ag2_m_03 - phones	IY0	81.0935
81.0935	DCB_se1_ag2_m_03 - phones	DH	81.1235
81.0935	DCB_se1_ag2_m_03 - words	that	81.2735
81.1235	DCB_se1_ag2_m_03 - phones	AH0	81.1535
81.1535	DCB_se1_ag2_m_03 - phones	T	81.2735
81.2735	DCB_se1_ag2_m_03 - phones	AY1	81.3335
81.2735	DCB_se1_ag2_m_03 - words	i	81.3335
81.3335	DCB_se1_ag2_m_03 - phones	S	81.4635
81.3335	DCB_se1_ag2_m_03 - words	seen	81.8235
81.4635	DCB_se1_ag2_m_03 - phones	IY1	81.7435
81.7435	DCB_se1_ag2_m_03 - phones	N	81.8235
81.8235	DCB_se1_ag2_m_03 - phones	AH1	82.0235
81.8235	DCB_se1_ag2_m_03 - words	um	82.2935
82.0235	DCB_se1_ag2_m_03 - phones	M	82.2935
87.6597	DCB_se1_ag2_m_03 - phones	sil	87.6997
87.6997	DCB_se1_ag2_m_03 - phones	W	87.8297
87.6997	DCB_se1_ag2_m_03 - words	would	87.8897
87.8297	DCB_se1_ag2_m_03 - phones	UH1	87.8597
87.8597	DCB_se1_ag2_m_03 - phones	D	87.8897
87.8897	DCB_se1_ag2_m_03 - phones	HH	87.9897
87.8897	DCB_se1_ag2_m_03 - words	have	88.1897
87.9897	DCB_se1_ag2_m_03 - phones	AE1	88.0797
88.0797	DCB_se1_ag2_m_03 - phones	V	88.1897
88.1897	DCB_se1_ag2_m_03 - phones	T	88.2597
88.1897	DCB_se1_ag2_m_03 - words	to	88.3297
88.2597	DCB_se1_ag2_m_03 - phones	IH0	88.3297
88.3297	DCB_se1_ag2_m_03 - phones	B	88.4597
88.3297	DCB_se1_ag2_m_03 - words	be	89.4697
88.4597	DCB_se1_ag2_m_03 - phones	IY1	89.4697
93.5929	DCB_se1_ag2_m_03 - phones	sil	93.6329
93.6329	DCB_se1_ag2_m_03 - phones	AH1	94.0929
93.6329	DCB_se1_ag2_m_03 - words	um	94.3229
94.0929	DCB_se1_ag2_m_03 - phones	M	94.3229
94.3229	DCB_se1_ag2_m_03 - phones	sp	94.4429
94.4429	DCB_se1_ag2_m_03 - words	i	94.5729
94.4429	DCB_se1_ag2_m_03 - phones	AY1	94.5729
94.5729	DCB_se1_ag2_m_03 - phones	K	94.7129
94.5729	DCB_se1_ag2_m_03 - words	can't	94.8729
94.7129	DCB_se1_ag2_m_03 - phones	AE1	94.8029
94.8029	DCB_se1_ag2_m_03 - phones	N	94.8729
94.8729	DCB_se1_ag2_m_03 - phones	IY1	94.9529
94.8729	DCB_se1_ag2_m_03 - words	even	95.1029
94.9529	DCB_se1_ag2_m_03 - phones	V	94.9829
94.9829	DCB_se1_ag2_m_03 - phones	IH0	95.0129
95.0129	DCB_se1_ag2_m_03 - phones	N	95.1029
95.1029	DCB_se1_ag2_m_03 - phones	W	95.1529
95.1029	DCB_se1_ag2_m_03 - words	what	95.2529
95.1529	DCB_se1_ag2_m_03 - phones	AH1	95.1829
95.1829	DCB_se1_ag2_m_03 - phones	T	95.2529
95.2529	DCB_se1_ag2_m_03 - phones	W	95.3029
95.2529	DCB_se1_ag2_m_03 - words	was	95.4829
95.3029	DCB_se1_ag2_m_03 - phones	AA1	95.3729
95.3729	DCB_se1_ag2_m_03 - phones	Z	95.4829
95.4829	DCB_se1_ag2_m_03 - phones	IH0	95.5129
95.4829	DCB_se1_ag2_m_03 - words	it	95.5829
95.5129	DCB_se1_ag2_m_03 - phones	T	95.5829
95.5829	DCB_se1_ag2_m_03 - words	i	95.6429
95.5829	DCB_se1_ag2_m_03 - phones	AY1	95.6429
95.6429	DCB_se1_ag2_m_03 - phones	K	95.7329
95.6429	DCB_se1_ag2_m_03 - words	can't	95.8929
95.7329	DCB_se1_ag2_m_03 - phones	AE1	95.8329
95.8329	DCB_se1_ag2_m_03 - phones	N	95.8929
95.8929	DCB_se1_ag2_m_03 - phones	IY1	95.9829
95.8929	DCB_se1_ag2_m_03 - words	even	96.1329
95.9829	DCB_se1_ag2_m_03 - phones	V	96.0429
96.0429	DCB_se1_ag2_m_03 - phones	IH0	96.0729
96.0729	DCB_se1_ag2_m_03 - phones	N	96.1329
96.1329	DCB_se1_ag2_m_03 - phones	IH2	96.2729
96.1329	DCB_se1_ag2_m_03 - words	inspirational	96.9429
96.2729	DCB_se1_ag2_m_03 - phones	N	96.3229
96.3229	DCB_se1_ag2_m_03 - phones	S	96.3929
96.3929	DCB_se1_ag2_m_03 - phones	P	96.4329
96.4329	DCB_se1_ag2_m_03 - phones	ER0	96.5929
96.5929	DCB_se1_ag2_m_03 - phones	EY1	96.6729
96.6729	DCB_se1_ag2_m_03 - phones	SH	96.7629
96.7629	DCB_se1_ag2_m_03 - phones	AH0	96.8029
96.8029	DCB_se1_ag2_m_03 - phones	N	96.8329
96.8329	DCB_se1_ag2_m_03 - phones	AH0	96.8729
96.8729	DCB_se1_ag2_m_03 - phones	L	96.9429
96.9429	DCB_se1_ag2_m_03 - phones	AY1	96.9729
96.9429	DCB_se1_ag2_m_03 - words	i	96.9729
96.9729	DCB_se1_ag2_m_03 - words	d	97.0029
96.9729	DCB_se1_ag2_m_03 - phones	D	97.0029
97.0029	DCB_se1_ag2_m_03 - phones	HH	97.0329
97.0029	DCB_se1_ag2_m_03 - words	have	97.1329
97.0329	DCB_se1_ag2_m_03 - phones	AE1	97.0829
97.0829	DCB_se1_ag2_m_03 - phones	V	97.1329
97.1329	DCB_se1_ag2_m_03 - phones	T	97.1829
97.1329	DCB_se1_ag2_m_03 - words	to	97.2129
97.1829	DCB_se1_ag2_m_03 - phones	AH0	97.2129
97.2129	DCB_se1_ag2_m_03 - phones	sp	97.2429
97.2429	DCB_se1_ag2_m_03 - phones	S	97.4129
97.2429	DCB_se1_ag2_m_03 - words	say	97.6029
97.4129	DCB_se1_ag2_m_03 - phones	EY1	97.6029
97.6029	DCB_se1_ag2_m_03 - phones	AH1	98.0829
97.6029	DCB_se1_ag2_m_03 - words	uh	98.0829
98.0829	DCB_se1_ag2_m_03 - phones	sp	99.0791
99.0791	DCB_se1_ag2_m_03 - phones	R	99.1191
99.0791	DCB_se1_ag2_m_03 - words	remember	99.4091
99.1191	DCB_se1_ag2_m_03 - phones	IH0	99.1491
99.1491	DCB_se1_ag2_m_03 - phones	M	99.2191
99.2191	DCB_se1_ag2_m_03 - phones	EH1	99.2591
99.2591	DCB_se1_ag2_m_03 - phones	M	99.3291
99.3291	DCB_se1_ag2_m_03 - phones	B	99.3691
99.3691	DCB_se1_ag2_m_03 - phones	ER0	99.4091
99.4091	DCB_se1_ag2_m_03 - phones	DH	99.4591
99.4091	DCB_se1_ag2_m_03 - words	the	99.5291
99.4591	DCB_se1_ag2_m_03 - phones	AH0	99.5291
99.5291	DCB_se1_ag2_m_03 - phones	T	99.6491
99.5291	DCB_se1_ag2_m_03 - words	titans	99.9191
99.6491	DCB_se1_ag2_m_03 - phones	AY1	99.7591
99.7591	DCB_se1_ag2_m_03 - phones	T	99.7891
99.7891	DCB_se1_ag2_m_03 - phones	AH0	99.8191
99.8191	DCB_se1_ag2_m_03 - phones	N	99.8491
99.8491	DCB_se1_ag2_m_03 - phones	Z	99.9191
99.9191	DCB_se1_ag2_m_03 - phones	AY1	99.9891
99.9191	DCB_se1_ag2_m_03 - words	i	99.9891
99.9891	DCB_se1_ag2_m_03 - phones	G	100.0491
99.9891	DCB_se1_ag2_m_03 - words	guess	100.4891
100.0491	DCB_se1_ag2_m_03 - phones	EH1	100.2191
100.2191	DCB_se1_ag2_m_03 - phones	S	100.4891
102.6058	DCB_se1_ag3_m_01 - phones	Y	102.6558
102.6058	DCB_se1_ag3_m_01 - words	you	102.7258
102.6558	DCB_se1_ag3_m_01 - phones	UW1	102.7258
102.7258	DCB_se1_ag3_m_01 - phones	S	102.8058
102.7258	DCB_se1_ag3_m_01 - words	said	102.8858
102.8058	DCB_se1_ag3_m_01 - phones	EH1	102.8558
102.8558	DCB_se1_ag3_m_01 - phones	D	102.8858
102.8858	DCB_se1_ag3_m_01 - phones	R	102.9158
102.8858	DCB_se1_ag3_m_01 - words	remember	103.4758
102.9158	DCB_se1_ag3_m_01 - phones	IH0	103.0258
103.0029	DCB_se1_ag2_m_03 - phones	spn	103.3329
103.0029	DCB_se1_ag2_m_03 - words	<unk>	103.3329
103.0258	DCB_se1_ag3_m_01 - phones	M	103.1558
103.1558	DCB_se1_ag3_m_01 - phones	EH1	103.2758
103.2758	DCB_se1_ag3_m_01 - phones	M	103.3058
103.3058	DCB_se1_ag3_m_01 - phones	B	103.3858
103.3858	DCB_se1_ag3_m_01 - phones	ER0	103.4758
103.4758	DCB_se1_ag3_m_01 - phones	DH	103.5558
103.4758	DCB_se1_ag3_m_01 - words	the	103.6458
103.5558	DCB_se1_ag3_m_01 - phones	AH0	103.6458
103.6458	DCB_se1_ag3_m_01 - phones	T	103.7358
103.6458	DCB_se1_ag3_m_01 - words	titans	104.2258
103.7358	DCB_se1_ag3_m_01 - phones	AY1	103.9558
103.7503	DCB_se1_ag2_m_03 - phones	spn	104.0703
103.7503	DCB_se1_ag2_m_03 - words	<unk>	104.0703
103.9558	DCB_se1_ag3_m_01 - phones	T	103.9858
103.9858	DCB_se1_ag3_m_01 - phones	AH0	104.0658
104.0658	DCB_se1_ag3_m_01 - phones	N	104.0958
104.0703	DCB_se1_ag2_m_03 - phones	sp	104.1003
104.0958	DCB_se1_ag3_m_01 - phones	Z	104.2258
104.2258	DCB_se1_ag3_m_01 - phones	sp	104.2758
104.2758	DCB_se1_ag3_m_01 - words	oh	104.6358
104.2758	DCB_se1_ag3_m_01 - phones	OW1	104.6358
104.6358	DCB_se1_ag3_m_01 - phones	sp	104.8558
104.8558	DCB_se1_ag3_m_01 - phones	M	104.8858
104.8558	DCB_se1_ag3_m_01 - words	man	104.9558
104.8858	DCB_se1_ag3_m_01 - phones	AE1	104.9158
104.9158	DCB_se1_ag3_m_01 - phones	N	104.9558
104.9558	DCB_se1_ag3_m_01 - phones	sp	105.4127
105.0558	DCB_se1_ag2_m_03 - words	<unk>	105.3558
105.0558	DCB_se1_ag2_m_03 - phones	spn	105.3558
105.4127	DCB_se1_ag3_m_01 - phones	OW1	105.5227
105.4127	DCB_se1_ag3_m_01 - words	oh	105.5227
105.5227	DCB_se1_ag3_m_01 - phones	Y	105.5527
105.5227	DCB_se1_ag3_m_01 - words	you	105.5927
105.5527	DCB_se1_ag3_m_01 - phones	UW1	105.5927
105.5927	DCB_se1_ag3_m_01 - phones	T	105.6627
105.5927	DCB_se1_ag3_m_01 - words	talking	105.7827
105.6627	DCB_se1_ag3_m_01 - phones	AO1	105.6927
105.6927	DCB_se1_ag3_m_01 - phones	K	105.7227
105.7227	DCB_se1_ag3_m_01 - phones	IH0	105.7527
105.7527	DCB_se1_ag3_m_01 - phones	NG	105.7827
105.7827	DCB_se1_ag3_m_01 - phones	AH0	105.8127
105.7827	DCB_se1_ag3_m_01 - words	about	105.9227
105.8127	DCB_se1_ag3_m_01 - phones	B	105.8527
105.8527	DCB_se1_ag3_m_01 - phones	AW1	105.8927
105.8927	DCB_se1_ag3_m_01 - phones	T	105.9227
105.9227	DCB_se1_ag3_m_01 - words	oh	106.2527
105.9227	DCB_se1_ag3_m_01 - phones	OW1	106.2527
106.2527	DCB_se1_ag3_m_01 - phones	DH	106.2927
106.2527	DCB_se1_ag3_m_01 - words	that	106.5027
106.2927	DCB_se1_ag3_m_01 - phones	AE1	106.3627
106.3627	DCB_se1_ag3_m_01 - phones	T	106.5027
106.5027	DCB_se1_ag3_m_01 - phones	IH1	106.5427
106.5027	DCB_se1_ag3_m_01 - words	is	106.6027
106.5427	DCB_se1_ag3_m_01 - phones	Z	106.6027
106.6027	DCB_se1_ag3_m_01 - phones	AH0	106.6727
106.6027	DCB_se1_ag3_m_01 - words	a	106.6727
106.6727	DCB_se1_ag3_m_01 - phones	G	106.7227
106.6727	DCB_se1_ag3_m_01 - words	good	106.8427
106.7227	DCB_se1_ag3_m_01 - phones	UH1	106.8027
106.8027	DCB_se1_ag3_m_01 - phones	D	106.8427
106.8427	DCB_se1_ag3_m_01 - phones	M	106.8927
106.8427	DCB_se1_ag3_m_01 - words	movie	107.0027
106.8927	DCB_se1_ag3_m_01 - phones	UW1	106.9227
106.9227	DCB_se1_ag3_m_01 - phones	V	106.9727
106.9543	DCB_se1_ag2_m_03 - words	<unk>	107.7543
106.9543	DCB_se1_ag2_m_03 - phones	spn	107.7543
106.9727	DCB_se1_ag3_m_01 - phones	IY0	107.0027
107.0027	DCB_se1_ag3_m_01 - phones	sp	107.3527
107.3527	DCB_se1_ag3_m_01 - phones	DH	107.3827
107.3527	DCB_se1_ag3_m_01 - words	though	107.4127
107.3827	DCB_se1_ag3_m_01 - phones	OW1	107.4127
107.4127	DCB_se1_ag3_m_01 - phones	sp	108.1420
108.1420	DCB_se1_ag3_m_01 - phones	Y	108.1920
108.1420	DCB_se1_ag3_m_01 - words	yeah	108.4220
108.1920	DCB_se1_ag3_m_01 - phones	AE1	108.4220
108.4220	DCB_se1_ag3_m_01 - phones	W	108.5020
108.4220	DCB_se1_ag3_m_01 - words	with	108.5820
108.5020	DCB_se1_ag3_m_01 - phones	IH1	108.5520
108.5520	DCB_se1_ag3_m_01 - phones	DH	108.5820
108.5820	DCB_se1_ag3_m_01 - phones	AH1	108.7820
108.5820	DCB_se1_ag3_m_01 - words	um	108.8620
108.7820	DCB_se1_ag3_m_01 - phones	M	108.8620
108.8620	DCB_se1_ag3_m_01 - phones	D	108.9320
108.8620	DCB_se1_ag3_m_01 - words	denzel	109.4320
108.9320	DCB_se1_ag3_m_01 - phones	EH1	109.0220
109.0220	DCB_se1_ag3_m_01 - phones	N	109.0620
109.0620	DCB_se1_ag3_m_01 - phones	Z	109.1120
109.1120	DCB_se1_ag3_m_01 - phones	AH0	109.1520
109.1520	DCB_se1_ag3_m_01 - phones	L	109.4320
109.4267	DCB_se1_ag2_m_03 - phones	Y	109.5867
109.4267	DCB_se1_ag2_m_03 - words	yeah	109.6767
109.5867	DCB_se1_ag2_m_03 - phones	AE1	109.6767
109.6536	DCB_se1_ag3_m_01 - phones	Y	109.7236
109.6536	DCB_se1_ag3_m_01 - words	yeah	109.9736
109.6767	DCB_se1_ag2_m_03 - phones	Y	109.7267
109.6767	DCB_se1_ag2_m_03 - words	yeah	110.0767
109.7236	DCB_se1_ag3_m_01 - phones	AE1	109.9736
109.7267	DCB_se1_ag2_m_03 - phones	AE1	110.0767
109.9736	DCB_se1_ag3_m_01 - phones	OW2	110.0036
109.9736	DCB_se1_ag3_m_01 - words	okay	110.1536
110.0036	DCB_se1_ag3_m_01 - phones	K	110.1036
110.0767	DCB_se1_ag2_m_03 - phones	Y	110.1067
110.0767	DCB_se1_ag2_m_03 - words	yeah	110.1867
110.1036	DCB_se1_ag3_m_01 - phones	EY1	110.1536
110.1067	DCB_se1_ag2_m_03 - phones	AE1	110.1867
110.1536	DCB_se1_ag3_m_01 - phones	AY1	110.2136
110.1536	DCB_se1_ag3_m_01 - words	i	110.2136
110.2136	DCB_se1_ag3_m_01 - phones	EY1	110.3736
110.2136	DCB_se1_ag3_m_01 - words	ain't	110.4336
110.3736	DCB_se1_ag3_m_01 - phones	N	110.4036
110.4036	DCB_se1_ag3_m_01 - phones	T	110.4336
110.4336	DCB_se1_ag3_m_01 - phones	N	110.4836
110.4336	DCB_se1_ag3_m_01 - words	know	110.5336
110.4836	DCB_se1_ag3_m_01 - phones	OW1	110.5336
110.5336	DCB_se1_ag3_m_01 - phones	W	110.5636
110.5336	DCB_se1_ag3_m_01 - words	what	110.6236
110.5636	DCB_se1_ag3_m_01 - phones	AH1	110.5936
110.5936	DCB_se1_ag3_m_01 - phones	T	110.6236
110.6236	DCB_se1_ag3_m_01 - phones	Y	110.6536
110.6236	DCB_se1_ag3_m_01 - words	you	110.6836
110.6536	DCB_se1_ag3_m_01 - phones	UW1	110.6836
110.6836	DCB_se1_ag3_m_01 - phones	W	110.7136
110.6836	DCB_se1_ag3_m_01 - words	was	110.7736
110.7136	DCB_se1_ag3_m_01 - phones	AH0	110.7436
110.7436	DCB_se1_ag3_m_01 - phones	Z	110.7736
110.7736	DCB_se1_ag3_m_01 - phones	T	110.8136
110.7736	DCB_se1_ag3_m_01 - words	talking	110.9436
110.8136	DCB_se1_ag3_m_01 - phones	AO1	110.8536
110.8536	DCB_se1_ag3_m_01 - phones	K	110.8836
110.8836	DCB_se1_ag3_m_01 - phones	IH0	110.9136
110.9136	DCB_se1_ag3_m_01 - phones	NG	110.9436
110.9436	DCB_se1_ag3_m_01 - phones	AH0	110.9736
110.9436	DCB_se1_ag3_m_01 - words	about	111.0836
110.9736	DCB_se1_ag3_m_01 - phones	B	111.0036
111.0036	DCB_se1_ag3_m_01 - phones	AW1	111.0336
111.0336	DCB_se1_ag3_m_01 - phones	T	111.0836
111.0836	DCB_se1_ag3_m_01 - phones	B	111.1436
111.0836	DCB_se1_ag3_m_01 - words	but	111.2036
111.1436	DCB_se1_ag3_m_01 - phones	AH1	111.1736
111.1736	DCB_se1_ag3_m_01 - phones	T	111.2036
111.2036	DCB_se1_ag3_m_01 - phones	OW2	111.2636
111.2036	DCB_se1_ag3_m_01 - words	okay	111.4836
111.2636	DCB_se1_ag3_m_01 - phones	K	111.3736
111.3736	DCB_se1_ag3_m_01 - phones	EY1	111.4836
111.4836	DCB_se1_ag3_m_01 - phones	Y	111.5636
111.4836	DCB_se1_ag3_m_01 - words	yeah	111.7436
111.5636	DCB_se1_ag3_m_01 - phones	AE1	111.7436
111.7436	DCB_se1_ag3_m_01 - phones	DH	111.7936
111.7436	DCB_se1_ag3_m_01 - words	that	111.8836
111.7936	DCB_se1_ag3_m_01 - phones	AE1	111.8236
111.8236	DCB_se1_ag3_m_01 - phones	T	111.8836
111.8836	DCB_se1_ag3_m_01 - phones	S	111.9336
111.8836	DCB_se1_ag3_m_01 - words	s	111.9336
111.9336	DCB_se1_ag3_m_01 - words	a	111.9936
111.9336	DCB_se1_ag3_m_01 - phones	AH0	111.9936
111.9936	DCB_se1_ag3_m_01 - phones	G	112.0336
111.9936	DCB_se1_ag3_m_01 - words	good	112.1136
112.0336	DCB_se1_ag3_m_01 - phones	UH1	112.0836
112.0836	DCB_se1_ag3_m_01 - phones	D	112.1136
112.1136	DCB_se1_ag3_m_01 - phones	M	112.1736
112.1136	DCB_se1_ag3_m_01 - words	movie	112.2836
112.1736	DCB_se1_ag3_m_01 - phones	UW1	112.2036
112.2036	DCB_se1_ag3_m_01 - phones	V	112.2336
112.2336	DCB_se1_ag3_m_01 - phones	IY0	112.2836
112.2836	DCB_se1_ag3_m_01 - phones	OW2	112.3336
112.2836	DCB_se1_ag3_m_01 - words	okay	112.5236
112.3336	DCB_se1_ag3_m_01 - phones	K	112.4136
112.4136	DCB_se1_ag3_m_01 - phones	EY1	112.5236
112.5236	DCB_se1_ag3_m_01 - phones	sp	112.5636
112.5636	DCB_se1_ag3_m_01 - phones	DH	112.6336
112.5636	DCB_se1_ag3_m_01 - words	that	112.8436
112.6336	DCB_se1_ag3_m_01 - phones	AE1	112.8136
112.8136	DCB_se1_ag3_m_01 - phones	T	112.8436
112.8436	DCB_se1_ag3_m_01 - words	s	112.8736
112.8436	DCB_se1_ag3_m_01 - phones	Z	112.8736
112.8736	DCB_se1_ag3_m_01 - words	a	112.9336
112.8736	DCB_se1_ag3_m_01 - phones	AH0	112.9336
112.9336	DCB_se1_ag3_m_01 - phones	G	112.9836
112.9336	DCB_se1_ag3_m_01 - words	good	113.0736
112.9836	DCB_se1_ag3_m_01 - phones	IH0	113.0336
113.0336	DCB_se1_ag3_m_01 - phones	D	113.0736
113.0736	DCB_se1_ag3_m_01 - phones	IH2	113.1236
113.0736	DCB_se1_ag3_m_01 - words	inspirational	113.6636
113.1236	DCB_se1_ag3_m_01 - phones	N	113.1536
113.1536	DCB_se1_ag3_m_01 - phones	S	113.2236
113.2236	DCB_se1_ag3_m_01 - phones	P	113.2736
113.2736	DCB_se1_ag3_m_01 - phones	ER0	113.4036
113.4036	DCB_se1_ag3_m_01 - phones	EY1	113.4336
113.4336	DCB_se1_ag3_m_01 - phones	SH	113.5036
113.5036	DCB_se1_ag3_m_01 - phones	AH0	113.5336
113.5336	DCB_se1_ag3_m_01 - phones	N	113.5636
113.5636	DCB_se1_ag3_m_01 - phones	AH0	113.6336
113.6336	DCB_se1_ag3_m_01 - phones	L	113.6636
113.6636	DCB_se1_ag3_m_01 - phones	M	113.6936
113.6636	DCB_se1_ag3_m_01 - words	movie	113.7836
113.6936	DCB_se1_ag3_m_01 - phones	UW1	113.7236
113.7236	DCB_se1_ag3_m_01 - phones	V	113.7536
113.7536	DCB_se1_ag3_m_01 - phones	IY0	113.7836
113.7836	DCB_se1_ag3_m_01 - phones	sp	113.8136
113.8136	DCB_se1_ag3_m_01 - phones	DH	113.8536
113.8136	DCB_se1_ag3_m_01 - words	that	113.9336
113.8536	DCB_se1_ag3_m_01 - phones	AH0	113.9036
113.9036	DCB_se1_ag3_m_01 - phones	T	113.9336
113.9336	DCB_se1_ag3_m_01 - words	s	113.9736
113.9336	DCB_se1_ag3_m_01 - phones	Z	113.9736
113.9736	DCB_se1_ag3_m_01 - phones	AH0	114.0336
113.9736	DCB_se1_ag3_m_01 - words	a	114.0336
114.0336	DCB_se1_ag3_m_01 - phones	G	114.0636
114.0336	DCB_se1_ag3_m_01 - words	good	114.1536
114.0636	DCB_se1_ag3_m_01 - phones	IH0	114.1036
114.1036	DCB_se1_ag3_m_01 - phones	D	114.1536
114.1536	DCB_se1_ag3_m_01 - phones	W	114.1836
114.1536	DCB_se1_ag3_m_01 - words	one	114.3536
114.1836	DCB_se1_ag3_m_01 - phones	AH1	114.2136
114.2136	DCB_se1_ag3_m_01 - phones	N	114.3536
116.0973	DCB_se1_ag3_m_01 - phones	sil	116.1473
116.1473	DCB_se1_ag3_m_01 - phones	Y	116.1973
116.1473	DCB_se1_ag3_m_01 - words	yeah	116.2373
116.1973	DCB_se1_ag3_m_01 - phones	AE1	116.2373
116.2373	DCB_se1_ag3_m_01 - phones	DH	116.2673
116.2373	DCB_se1_ag3_m_01 - words	that	116.3873
116.2673	DCB_se1_ag3_m_01 - phones	AE1	116.3173
116.3173	DCB_se1_ag3_m_01 - phones	T	116.3873
116.3873	DCB_se1_ag3_m_01 - phones	S	116.4273
116.3873	DCB_se1_ag3_m_01 - words	s	116.4273
116.4273	DCB_se1_ag3_m_01 - words	a	116.5273
116.4273	DCB_se1_ag3_m_01 - phones	AH0	116.5273
116.5273	DCB_se1_ag3_m_01 - phones	G	116.5773
116.5273	DCB_se1_ag3_m_01 - words	good	116.6673
116.5773	DCB_se1_ag3_m_01 - phones	IH0	116.6073
116.6073	DCB_se1_ag3_m_01 - phones	D	116.6673
116.6673	DCB_se1_ag3_m_01 - phones	W	116.6973
116.6673	DCB_se1_ag3_m_01 - words	one	116.7673
116.6973	DCB_se1_ag3_m_01 - phones	AH1	116.7273
116.7273	DCB_se1_ag3_m_01 - phones	N	116.7673
116.7673	DCB_se1_ag3_m_01 - phones	D	116.7973
116.7673	DCB_se1_ag3_m_01 - words	do	116.8273
116.7973	DCB_se1_ag3_m_01 - phones	UW1	116.8273
116.8273	DCB_se1_ag3_m_01 - phones	Y	116.9173
116.8273	DCB_se1_ag3_m_01 - words	you	116.9973
116.9173	DCB_se1_ag3_m_01 - phones	UW1	116.9973
116.9973	DCB_se1_ag3_m_01 - phones	L	117.0973
116.9973	DCB_se1_ag3_m_01 - words	like	117.2173
117.0973	DCB_se1_ag3_m_01 - phones	AY1	117.1673
117.1673	DCB_se1_ag3_m_01 - phones	K	117.2173
117.2173	DCB_se1_ag3_m_01 - phones	sp	117.2673
117.2673	DCB_se1_ag3_m_01 - phones	N	117.3873
117.2673	DCB_se1_ag3_m_01 - words	netflix	117.8473
117.3873	DCB_se1_ag3_m_01 - phones	EH1	117.5173
117.5173	DCB_se1_ag3_m_01 - phones	T	117.5673
117.5673	DCB_se1_ag3_m_01 - phones	F	117.6473
117.6473	DCB_se1_ag3_m_01 - phones	L	117.6873
117.6873	DCB_se1_ag3_m_01 - phones	IH0	117.7473
117.7473	DCB_se1_ag3_m_01 - phones	K	117.8073
117.8073	DCB_se1_ag3_m_01 - phones	S	117.8473
117.8473	DCB_se1_ag3_m_01 - phones	IH0	117.9073
117.8473	DCB_se1_ag3_m_01 - words	it	117.9473
117.9073	DCB_se1_ag3_m_01 - phones	T	117.9473
117.9473	DCB_se1_ag3_m_01 - phones	AH0	118.0173
117.9473	DCB_se1_ag3_m_01 - words	a	118.0173
118.0173	DCB_se1_ag3_m_01 - phones	L	118.0873
118.0173	DCB_se1_ag3_m_01 - words	lot	118.3173
118.0873	DCB_se1_ag3_m_01 - phones	AA1	118.2073
118.2073	DCB_se1_ag3_m_01 - phones	T	118.3173
118.3173	DCB_se1_ag3_m_01 - phones	AO1	118.3473
118.3173	DCB_se1_ag3_m_01 - words	or	118.4273
118.3473	DCB_se1_ag3_m_01 - phones	R	118.4273
118.4273	DCB_se1_ag3_m_01 - phones	Y	118.5373
118.4273	DCB_se1_ag3_m_01 - words	you	118.5973
118.5373	DCB_se1_ag3_m_01 - phones	UW1	118.5973
118.5973	DCB_se1_ag3_m_01 - phones	L	118.6773
118.5973	DCB_se1_ag3_m_01 - words	like	118.8673
118.6773	DCB_se1_ag3_m_01 - phones	AY1	118.7673
118.7673	DCB_se1_ag3_m_01 - phones	K	118.8673
118.8673	DCB_se1_ag3_m_01 - phones	sp	118.9373
118.9373	DCB_se1_ag3_m_01 - phones	G	119.0173
118.9373	DCB_se1_ag3_m_01 - words	go	119.1673
119.0173	DCB_se1_ag3_m_01 - phones	OW1	119.1673
119.1673	DCB_se1_ag3_m_01 - phones	AW1	119.2873
119.1673	DCB_se1_ag3_m_01 - words	out	119.3273
119.2873	DCB_se1_ag3_m_01 - phones	T	119.3273
119.3273	DCB_se1_ag3_m_01 - words	a	119.3873
119.3273	DCB_se1_ag3_m_01 - phones	AH0	119.3873
119.3873	DCB_se1_ag3_m_01 - phones	L	119.4373
119.3873	DCB_se1_ag3_m_01 - words	lot	119.5573
119.4373	DCB_se1_ag3_m_01 - phones	AA1	119.5073
119.5073	DCB_se1_ag3_m_01 - phones	T	119.5573
119.5573	DCB_se1_ag3_m_01 - phones	sp	119.5873
119.5873	DCB_se1_ag3_m_01 - phones	T	119.6173
119.5873	DCB_se1_ag3_m_01 - words	to	119.6473
119.6173	DCB_se1_ag3_m_01 - phones	AH0	119.6473
119.6473	DCB_se1_ag3_m_01 - phones	DH	119.6773
119.6473	DCB_se1_ag3_m_01 - words	the	119.7073
119.6773	DCB_se1_ag3_m_01 - phones	AH0	119.7073
119.7073	DCB_se1_ag3_m_01 - phones	sp	119.7373
119.7373	DCB_se1_ag3_m_01 - phones	M	119.8073
119.7373	DCB_se1_ag3_m_01 - words	movies	119.9973
119.8073	DCB_se1_ag3_m_01 - phones	UW1	119.8973
119.8973	DCB_se1_ag3_m_01 - phones	V	119.9273
119.9273	DCB_se1_ag3_m_01 - phones	IY0	119.9573
119.9573	DCB_se1_ag3_m_01 - phones	Z	119.9973
119.9973	DCB_se1_ag3_m_01 - phones	sp	120.0473
120.0473	DCB_se1_ag3_m_01 - phones	AH0	120.1073
120.0473	DCB_se1_ag3_m_01 - words	and	120.1373
120.1073	DCB_se1_ag3_m_01 - phones	N	120.1373
120.1373	DCB_se1_ag3_m_01 - phones	sp	120.1673
120.1673	DCB_se1_ag3_m_01 - phones	W	120.2373
120.1673	DCB_se1_ag3_m_01 - words	watch	120.4373
120.2373	DCB_se1_ag3_m_01 - phones	AA1	120.3873
120.3873	DCB_se1_ag3_m_01 - phones	CH	120.4373
120.4373	DCB_se1_ag3_m_01 - phones	sp	120.5373
120.5225	DCB_se1_ag2_m_03 - phones	N	120.6925
120.5225	DCB_se1_ag2_m_03 - words	nah	120.9125
120.5373	DCB_se1_ag3_m_01 - phones	AH0	120.5873
120.5373	DCB_se1_ag3_m_01 - words	'em	120.6173
120.5873	DCB_se1_ag3_m_01 - phones	M	120.6173
120.6925	DCB_se1_ag2_m_03 - phones	AA1	120.9125
120.9125	DCB_se1_ag2_m_03 - phones	Y	121.0825
120.9125	DCB_se1_ag2_m_03 - words	yeah	121.5425
121.0825	DCB_se1_ag2_m_03 - phones	AE1	121.5425
121.5425	DCB_se1_ag2_m_03 - phones	EY1	121.6425
121.5425	DCB_se1_ag2_m_03 - words	h	121.6725
121.6425	DCB_se1_ag2_m_03 - phones	CH	121.6725
121.6725	DCB_se1_ag2_m_03 - phones	T	121.7225
121.6725	DCB_se1_ag2_m_03 - words	to	121.7825
121.7225	DCB_se1_ag2_m_03 - phones	AH0	121.7825
121.7825	DCB_se1_ag2_m_03 - phones	W	121.8525
121.7825	DCB_se1_ag2_m_03 - words	what	121.9425
121.8525	DCB_se1_ag2_m_03 - phones	AH1	121.8825
121.8825	DCB_se1_ag2_m_03 - phones	T	121.9425
121.9425	DCB_se1_ag2_m_03 - phones	T	122.0725
121.9425	DCB_se1_ag2_m_03 - words	to	122.1125
122.0725	DCB_se1_ag2_m_03 - phones	UW1	122.1125
122.1125	DCB_se1_ag2_m_03 - phones	M	122.1725
122.1125	DCB_se1_ag2_m_03 - words	movies	122.5125
122.1725	DCB_se1_ag2_m_03 - phones	UW1	122.2925
122.2925	DCB_se1_ag2_m_03 - phones	V	122.3825
122.3825	DCB_se1_ag2_m_03 - phones	IY0	122.4425
122.4425	DCB_se1_ag2_m_03 - phones	Z	122.5125
122.5125	DCB_se1_ag2_m_03 - words	or	122.6625
122.5125	DCB_se1_ag2_m_03 - phones	ER0	122.6625
122.6625	DCB_se1_ag2_m_03 - phones	W	122.7225
122.6625	DCB_se1_ag2_m_03 - words	what	122.9625
122.7225	DCB_se1_ag2_m_03 - phones	AH1	122.7725
122.7725	DCB_se1_ag2_m_03 - phones	T	122.9625
123.1258	DCB_se1_ag3_m_01 - phones	sil	123.1758
123.1758	DCB_se1_ag3_m_01 - phones	L	123.2258
123.1758	DCB_se1_ag3_m_01 - words	like	123.3258
123.2258	DCB_se1_ag3_m_01 - phones	AY1	123.2858
123.2858	DCB_se1_ag3_m_01 - phones	K	123.3258
123.3258	DCB_se1_ag3_m_01 - phones	D	123.3658
123.3258	DCB_se1_ag3_m_01 - words	do	123.3958
123.3658	DCB_se1_ag3_m_01 - phones	UW1	123.3958
123.3958	DCB_se1_ag3_m_01 - phones	Y	123.4658
123.3958	DCB_se1_ag3_m_01 - words	you	123.5258
123.4658	DCB_se1_ag3_m_01 - phones	UW1	123.5258
123.5258	DCB_se1_ag3_m_01 - phones	AE1	123.5858
123.5258	DCB_se1_ag3_m_01 - words	actually	123.7658
123.5858	DCB_se1_ag3_m_01 - phones	K	123.6358
123.6358	DCB_se1_ag3_m_01 - phones	CH	123.6858
123.6858	DCB_se1_ag3_m_01 - phones	L	123.7258
123.7258	DCB_se1_ag3_m_01 - phones	IY0	123.7658
123.7658	DCB_se1_ag3_m_01 - phones	G	123.8358
123.7658	DCB_se1_ag3_m_01 - words	go	123.9658
123.8358	DCB_se1_ag3_m_01 - phones	OW1	123.9658
123.9658	DCB_se1_ag3_m_01 - phones	T	124.0158
123.9658	DCB_se1_ag3_m_01 - words	to	124.0458
124.0158	DCB_se1_ag3_m_01 - phones	IH0	124.0458
124.0458	DCB_se1_ag3_m_01 - phones	sp	124.0758
124.0758	DCB_se1_ag3_m_01 - phones	L	124.1458
124.0758	DCB_se1_ag3_m_01 - words	like	124.2458
124.1458	DCB_se1_ag3_m_01 - phones	AY1	124.1958
124.1958	DCB_se1_ag3_m_01 - phones	K	124.2458
124.2458	DCB_se1_ag3_m_01 - phones	W	124.2958
124.2458	DCB_se1_ag3_m_01 - words	when	124.3758
124.2958	DCB_se1_ag3_m_01 - phones	EH1	124.3358
124.3358	DCB_se1_ag3_m_01 - phones	N	124.3758
124.3758	DCB_se1_ag3_m_01 - phones	IH0	124.4558
124.3758	DCB_se1_ag3_m_01 - words	is	124.4858
124.4558	DCB_se1_ag3_m_01 - phones	Z	124.4858
124.4858	DCB_se1_ag3_m_01 - phones	DH	124.5158
124.4858	DCB_se1_ag3_m_01 - words	the	124.5458
124.5158	DCB_se1_ag3_m_01 - phones	AH0	124.5458
124.5458	DCB_se1_ag3_m_01 - phones	L	124.6158
124.5458	DCB_se1_ag3_m_01 - words	last	124.7558
124.6158	DCB_se1_ag3_m_01 - phones	AE1	124.7258
124.7258	DCB_se1_ag3_m_01 - phones	S	124.7558
124.7558	DCB_se1_ag3_m_01 - phones	T	124.8058
124.7558	DCB_se1_ag3_m_01 - words	time	124.9258
124.8058	DCB_se1_ag3_m_01 - phones	AY1	124.8658
124.8658	DCB_se1_ag3_m_01 - phones	M	124.9258
124.9258	DCB_se1_ag3_m_01 - phones	Y	124.9658
124.9258	DCB_se1_ag3_m_01 - words	you	125.0158
124.9658	DCB_se1_ag3_m_01 - phones	UW1	125.0158
125.0158	DCB_se1_ag3_m_01 - phones	W	125.0658
125.0158	DCB_se1_ag3_m_01 - words	went	125.2058
125.0658	DCB_se1_ag3_m_01 - phones	EH1	125.1058
125.1058	DCB_se1_ag3_m_01 - phones	N	125.1358
125.1358	DCB_se1_ag3_m_01 - phones	T	125.2058
125.2058	DCB_se1_ag3_m_01 - phones	L	125.2758
125.2058	DCB_se1_ag3_m_01 - words	like	125.4058
125.2758	DCB_se1_ag3_m_01 - phones	AY1	125.3558
125.3558	DCB_se1_ag3_m_01 - phones	K	125.4058
125.4058	DCB_se1_ag3_m_01 - phones	HH	125.4458
125.4058	DCB_se1_ag3_m_01 - words	what	125.6058
125.4458	DCB_se1_ag3_m_01 - phones	W	125.5158
125.5158	DCB_se1_ag3_m_01 - phones	AH1	125.5758
125.5758	DCB_se1_ag3_m_01 - phones	T	125.6058
125.6058	DCB_se1_ag3_m_01 - phones	T	125.6958
125.6058	DCB_se1_ag3_m_01 - words	type	125.8558
125.6958	DCB_se1_ag3_m_01 - phones	AY1	125.7758
125.7758	DCB_se1_ag3_m_01 - phones	P	125.8558
125.8558	DCB_se1_ag3_m_01 - phones	AH0	125.8858
125.8558	DCB_se1_ag3_m_01 - words	of	125.9158
125.8858	DCB_se1_ag3_m_01 - phones	V	125.9158
125.9158	DCB_se1_ag3_m_01 - phones	M	125.9758
125.9158	DCB_se1_ag3_m_01 - words	movie	126.1558
125.9758	DCB_se1_ag3_m_01 - phones	UW1	126.0858
126.0858	DCB_se1_ag3_m_01 - phones	V	126.1258
126.1258	DCB_se1_ag3_m_01 - phones	IY0	126.1558
126.1558	DCB_se1_ag3_m_01 - phones	W	126.2058
126.1558	DCB_se1_ag3_m_01 - words	would	126.2658
126.2058	DCB_se1_ag3_m_01 - phones	UH1	126.2358
126.2358	DCB_se1_ag3_m_01 - phones	D	126.2658
126.2658	DCB_se1_ag3_m_01 - phones	AE1	126.3758
126.2658	DCB_se1_ag3_m_01 - words	actually	126.6058
126.3758	DCB_se1_ag3_m_01 - phones	K	126.4758
126.4758	DCB_se1_ag3_m_01 - phones	CH	126.5258
126.5258	DCB_se1_ag3_m_01 - phones	L	126.5558
126.5558	DCB_se1_ag3_m_01 - phones	IY0	126.6058
126.6058	DCB_se1_ag3_m_01 - phones	HH	126.7158
126.6058	DCB_se1_ag3_m_01 - words	have	126.8258
126.7158	DCB_se1_ag3_m_01 - phones	AE1	126.7758
126.7758	DCB_se1_ag3_m_01 - phones	V	126.8258
126.8258	DCB_se1_ag3_m_01 - phones	Y	126.9058
126.8258	DCB_se1_ag3_m_01 - words	you	126.9958
126.9058	DCB_se1_ag3_m_01 - phones	UW1	126.9958
126.9958	DCB_se1_ag3_m_01 - phones	G	127.0858
126.9958	DCB_se1_ag3_m_01 - words	going	127.4058
127.0858	DCB_se1_ag3_m_01 - phones	OW1	127.2658
127.2658	DCB_se1_ag3_m_01 - phones	IH0	127.3358
127.3358	DCB_se1_ag3_m_01 - phones	NG	127.4058
127.4058	DCB_se1_ag3_m_01 - phones	T	127.4758
127.4058	DCB_se1_ag3_m_01 - words	to	127.5258
127.4758	DCB_se1_ag3_m_01 - phones	UW1	127.5258
127.5258	DCB_se1_ag3_m_01 - phones	DH	127.5558
127.5258	DCB_se1_ag3_m_01 - words	the	127.5958
127.5558	DCB_se1_ag3_m_01 - phones	AH0	127.5958
127.5958	DCB_se1_ag3_m_01 - phones	M	127.6658
127.5958	DCB_se1_ag3_m_01 - words	movies	127.9658
127.6658	DCB_se1_ag3_m_01 - phones	UW1	127.7358
127.7358	DCB_se1_ag3_m_01 - phones	V	127.8658
127.8658	DCB_se1_ag3_m_01 - phones	IY0	127.9058
127.9058	DCB_se1_ag3_m_01 - phones	Z	127.9658
127.9658	DCB_se1_ag3_m_01 - phones	AH0	127.9958
127.9658	DCB_se1_ag3_m_01 - words	and	128.0358
127.9958	DCB_se1_ag3_m_01 - phones	N	128.0358
128.0358	DCB_se1_ag3_m_01 - phones	S	128.1358
128.0358	DCB_se1_ag3_m_01 - words	seeing	128.2258
128.1358	DCB_se1_ag3_m_01 - phones	IY1	128.1658
128.1658	DCB_se1_ag3_m_01 - phones	IH0	128.1958
128.1958	DCB_se1_ag3_m_01 - phones	NG	128.2258
128.2258	DCB_se1_ag3_m_01 - phones	IH1	128.2558
128.2258	DCB_se1_ag3_m_01 - words	it	128.2858
128.2558	DCB_se1_ag3_m_01 - phones	T	128.2858
128.2858	DCB_se1_ag3_m_01 - phones	IH0	128.3158
128.2858	DCB_se1_ag3_m_01 - words	instead	128.5558
128.3158	DCB_se1_ag3_m_01 - phones	N	128.3558
128.3558	DCB_se1_ag3_m_01 - phones	S	128.4058
128.4058	DCB_se1_ag3_m_01 - phones	T	128.4558
128.4558	DCB_se1_ag3_m_01 - phones	EH1	128.5058
128.5058	DCB_se1_ag3_m_01 - phones	D	128.5558
128.5558	DCB_se1_ag3_m_01 - phones	AH0	128.5858
128.5558	DCB_se1_ag3_m_01 - words	of	128.6158
128.5858	DCB_se1_ag3_m_01 - phones	V	128.6158
128.6158	DCB_se1_ag3_m_01 - phones	W	128.6958
128.6158	DCB_se1_ag3_m_01 - words	waiting	128.8658
128.6958	DCB_se1_ag3_m_01 - phones	EY1	128.7658
128.7658	DCB_se1_ag3_m_01 - phones	T	128.7958
128.7958	DCB_se1_ag3_m_01 - phones	IH0	128.8258
128.8258	DCB_se1_ag3_m_01 - phones	NG	128.8658
128.8658	DCB_se1_ag3_m_01 - phones	F	128.9558
128.8658	DCB_se1_ag3_m_01 - words	for	129.0458
128.9558	DCB_se1_ag3_m_01 - phones	AO1	128.9958
128.9958	DCB_se1_ag3_m_01 - phones	R	129.0458
129.0458	DCB_se1_ag3_m_01 - phones	IH0	129.0758
129.0458	DCB_se1_ag3_m_01 - words	it	129.1058
129.0758	DCB_se1_ag3_m_01 - phones	T	129.1058
129.1058	DCB_se1_ag3_m_01 - phones	T	129.1358
129.1058	DCB_se1_ag3_m_01 - words	to	129.1858
129.1358	DCB_se1_ag3_m_01 - phones	IH0	129.1858
129.1858	DCB_se1_ag3_m_01 - phones	K	129.2258
129.1858	DCB_se1_ag3_m_01 - words	come	129.3358
129.2258	DCB_se1_ag3_m_01 - phones	AH1	129.2658
129.2658	DCB_se1_ag3_m_01 - phones	M	129.3358
129.3358	DCB_se1_ag3_m_01 - phones	AW1	129.4158
129.3358	DCB_se1_ag3_m_01 - words	out	129.4458
129.4158	DCB_se1_ag3_m_01 - phones	T	129.4458
129.4458	DCB_se1_ag3_m_01 - phones	AO1	129.5058
129.4458	DCB_se1_ag3_m_01 - words	on	129.5658
129.5058	DCB_se1_ag3_m_01 - phones	N	129.5658
129.5658	DCB_se1_ag3_m_01 - phones	N	129.5958
129.5658	DCB_se1_ag3_m_01 - words	netflix	129.9958
129.5958	DCB_se1_ag3_m_01 - phones	EH1	129.6758
129.6758	DCB_se1_ag3_m_01 - phones	T	129.7458
129.7458	DCB_se1_ag3_m_01 - phones	F	129.7858
129.7858	DCB_se1_ag3_m_01 - phones	L	129.8258
129.8258	DCB_se1_ag3_m_01 - phones	IH0	129.8958
129.8958	DCB_se1_ag3_m_01 - phones	K	129.9358
129.9358	DCB_se1_ag3_m_01 - phones	S	129.9958
129.9958	DCB_se1_ag3_m_01 - phones	ER0	130.0658
129.9958	DCB_se1_ag3_m_01 - words	or	130.0658
130.0658	DCB_se1_ag3_m_01 - phones	D	130.1358
130.0658	DCB_se1_ag3_m_01 - words	dvd	130.5358
130.1358	DCB_se1_ag3_m_01 - phones	IY2	130.2558
130.2558	DCB_se1_ag3_m_01 - phones	V	130.2858
130.2858	DCB_se1_ag3_m_01 - phones	IY2	130.3558
130.3558	DCB_se1_ag3_m_01 - phones	D	130.3958
130.3958	DCB_se1_ag3_m_01 - phones	IY1	130.5358
130.5358	DCB_se1_ag3_m_01 - words	or	130.5958
130.5358	DCB_se1_ag3_m_01 - phones	ER0	130.5958
130.5958	DCB_se1_ag3_m_01 - phones	S	130.6558
130.5958	DCB_se1_ag3_m_01 - words	something	130.8058
130.6558	DCB_se1_ag3_m_01 - phones	AH1	130.6858
130.6858	DCB_se1_ag3_m_01 - phones	M	130.7158
130.7158	DCB_se1_ag3_m_01 - phones	TH	130.7458
130.7458	DCB_se1_ag3_m_01 - phones	IH0	130.7758
130.7758	DCB_se1_ag3_m_01 - phones	NG	130.8058
130.8058	DCB_se1_ag3_m_01 - phones	L	130.8358
130.8058	DCB_se1_ag3_m_01 - words	like	130.9158
130.8358	DCB_se1_ag3_m_01 - phones	AY1	130.8858
130.8542	DCB_se1_ag2_m_03 - phones	sil	130.9042
130.8858	DCB_se1_ag3_m_01 - phones	K	130.9158
130.9042	DCB_se1_ag2_m_03 - phones	OW1	131.0742
130.9042	DCB_se1_ag2_m_03 - words	oh	131.0742
130.9158	DCB_se1_ag3_m_01 - phones	DH	130.9458
130.9158	DCB_se1_ag3_m_01 - words	that	131.0258
130.9458	DCB_se1_ag3_m_01 - phones	AH0	130.9958
130.9958	DCB_se1_ag3_m_01 - phones	T	131.0258
131.0742	DCB_se1_ag2_m_03 - phones	Y	131.1042
131.0742	DCB_se1_ag2_m_03 - words	yeah	131.2342
131.1042	DCB_se1_ag2_m_03 - phones	AE1	131.2342
131.2342	DCB_se1_ag2_m_03 - phones	Y	131.2842
131.2342	DCB_se1_ag2_m_03 - words	yeah	131.4042
131.2842	DCB_se1_ag2_m_03 - phones	AE1	131.4042
131.4042	DCB_se1_ag2_m_03 - phones	IH1	131.4942
131.4042	DCB_se1_ag2_m_03 - words	if	131.5542
131.4942	DCB_se1_ag2_m_03 - phones	F	131.5542
131.5542	DCB_se1_ag2_m_03 - phones	IH1	131.5942
131.5542	DCB_se1_ag2_m_03 - words	it	131.6342
131.5942	DCB_se1_ag2_m_03 - phones	T	131.6342
131.6342	DCB_se1_ag2_m_03 - phones	G	131.7042
131.6342	DCB_se1_ag2_m_03 - words	got	131.8642
131.7042	DCB_se1_ag2_m_03 - phones	AA1	131.8042
131.8042	DCB_se1_ag2_m_03 - phones	T	131.8642
131.8642	DCB_se1_ag2_m_03 - phones	EH1	131.9242
131.8642	DCB_se1_ag2_m_03 - words	anything	132.1942
131.9242	DCB_se1_ag2_m_03 - phones	N	131.9842
131.9842	DCB_se1_ag2_m_03 - phones	IY0	132.0342
132.0342	DCB_se1_ag2_m_03 - phones	TH	132.0942
132.0942	DCB_se1_ag2_m_03 - phones	IH2	132.1442
132.1442	DCB_se1_ag2_m_03 - phones	NG	132.1942
132.1942	DCB_se1_ag2_m_03 - phones	T	132.2242
132.1942	DCB_se1_ag2_m_03 - words	to	132.2642
132.2242	DCB_se1_ag2_m_03 - phones	AH0	132.2642
132.2642	DCB_se1_ag2_m_03 - phones	D	132.3342
132.2642	DCB_se1_ag2_m_03 - words	do	132.4042
132.3342	DCB_se1_ag2_m_03 - phones	UW1	132.4042
132.4042	DCB_se1_ag2_m_03 - phones	W	132.4742
132.4042	DCB_se1_ag2_m_03 - words	with	132.5342
132.4742	DCB_se1_ag2_m_03 - phones	IH0	132.5042
132.5042	DCB_se1_ag2_m_03 - phones	TH	132.5342
132.5342	DCB_se1_ag2_m_03 - phones	AE1	132.7242
132.5342	DCB_se1_ag2_m_03 - words	action	133.1142
132.7242	DCB_se1_ag2_m_03 - phones	K	132.7942
132.7942	DCB_se1_ag2_m_03 - phones	SH	132.8842
132.8842	DCB_se1_ag2_m_03 - phones	AH0	132.9142
132.9142	DCB_se1_ag2_m_03 - phones	N	133.1142
133.1142	DCB_se1_ag2_m_03 - phones	sp	133.4767
133.4767	DCB_se1_ag2_m_03 - words	uh	133.8467
133.4767	DCB_se1_ag2_m_03 - phones	AH1	133.8467
133.8467	DCB_se1_ag2_m_03 - phones	sp	133.8767
133.8767	DCB_se1_ag2_m_03 - phones	EH1	133.9167
133.8767	DCB_se1_ag2_m_03 - words	anything	134.3067
133.9167	DCB_se1_ag2_m_03 - phones	N	133.9667
133.9667	DCB_se1_ag2_m_03 - phones	IY0	134.0367
134.0367	DCB_se1_ag2_m_03 - phones	TH	134.1467
134.1467	DCB_se1_ag2_m_03 - phones	IH2	134.2567
134.2567	DCB_se1_ag2_m_03 - phones	NG	134.3067
134.3067	DCB_se1_ag2_m_03 - phones	Y	134.3567
134.3067	DCB_se1_ag2_m_03 - words	you	134.3967
134.3567	DCB_se1_ag2_m_03 - phones	UW1	134.3967
134.3967	DCB_se1_ag2_m_03 - phones	N	134.4567
134.3967	DCB_se1_ag2_m_03 - words	know	134.5467
134.4567	DCB_se1_ag2_m_03 - phones	OW1	134.5467
134.5467	DCB_se1_ag2_m_03 - phones	G	134.6367
134.5467	DCB_se1_ag2_m_03 - words	gotta	134.8167
134.6367	DCB_se1_ag2_m_03 - phones	AA1	134.7367
134.7367	DCB_se1_ag2_m_03 - phones	T	134.7667
134.7667	DCB_se1_ag2_m_03 - phones	AH0	134.8167
134.8167	DCB_se1_ag2_m_03 - phones	D	134.8967
134.8167	DCB_se1_ag2_m_03 - words	do	134.9667
134.8967	DCB_se1_ag2_m_03 - phones	UW1	134.9667
134.9667	DCB_se1_ag2_m_03 - phones	W	135.0167
134.9667	DCB_se1_ag2_m_03 - words	with	135.0767
135.0167	DCB_se1_ag2_m_03 - phones	IH0	135.0467
135.0467	DCB_se1_ag2_m_03 - phones	TH	135.0767
135.0767	DCB_se1_ag2_m_03 - phones	AE1	135.2667
135.0767	DCB_se1_ag2_m_03 - words	action	135.6267
135.2667	DCB_se1_ag2_m_03 - phones	K	135.3567
135.3567	DCB_se1_ag2_m_03 - phones	SH	135.4367
135.4367	DCB_se1_ag2_m_03 - phones	AH0	135.5767
135.5767	DCB_se1_ag2_m_03 - phones	N	135.6267
135.6267	DCB_se1_ag2_m_03 - phones	AO1	135.7067
135.6267	DCB_se1_ag2_m_03 - words	or	135.7667
135.7067	DCB_se1_ag2_m_03 - phones	R	135.7667
135.7667	DCB_se1_ag2_m_03 - phones	D	135.8367
135.7667	DCB_se1_ag2_m_03 - words	drama	136.1867
135.8367	DCB_se1_ag2_m_03 - phones	R	135.8867
135.8867	DCB_se1_ag2_m_03 - phones	AA1	136.0767
136.0767	DCB_se1_ag2_m_03 - phones	M	136.1567
136.1567	DCB_se1_ag2_m_03 - phones	AH0	136.1867
136.1867	DCB_se1_ag2_m_03 - phones	AO1	136.3967
136.1867	DCB_se1_ag2_m_03 - words	or	136.4367
136.3967	DCB_se1_ag2_m_03 - phones	R	136.4367
136.4367	DCB_se1_ag2_m_03 - phones	K	136.5567
136.4367	DCB_se1_ag2_m_03 - words	comedy	137.0167
136.5567	DCB_se1_ag2_m_03 - phones	AA1	136.6967
136.6967	DCB_se1_ag2_m_03 - phones	M	136.7667
136.7667	DCB_se1_ag2_m_03 - phones	AH0	136.8167
136.8167	DCB_se1_ag2_m_03 - phones	D	136.8767
136.8767	DCB_se1_ag2_m_03 - phones	IY0	137.0167
137.0167	DCB_se1_ag2_m_03 - phones	AY1	137.0467
137.0167	DCB_se1_ag2_m_03 - words	i'm	137.1367
137.0467	DCB_se1_ag2_m_03 - phones	M	137.1367
137.1367	DCB_se1_ag2_m_03 - phones	DH	137.1867
137.1367	DCB_se1_ag2_m_03 - words	there	137.3567
137.1867	DCB_se1_ag2_m_03 - phones	EH1	137.2567
137.2567	DCB_se1_ag2_m_03 - phones	R	137.3567
138.2389	DCB_se1_ag3_m_01 - phones	sil	138.2789
138.2789	DCB_se1_ag3_m_01 - phones	AA1	138.5189
138.2789	DCB_se1_ag3_m_01 - words	ah	138.5189
138.5189	DCB_se1_ag3_m_01 - phones	OW2	138.5889
138.5189	DCB_se1_ag3_m_01 - words	okay	138.8589
138.5889	DCB_se1_ag3_m_01 - phones	K	138.7289
138.7289	DCB_se1_ag3_m_01 - phones	EY1	138.8589
138.8589	DCB_se1_ag3_m_01 - phones	sp	138.8889
138.8889	DCB_se1_ag3_m_01 - phones	OW2	138.9589
138.8889	DCB_se1_ag3_m_01 - words	okay	139.1389
138.9589	DCB_se1_ag3_m_01 - phones	K	139.0989
139.0989	DCB_se1_ag3_m_01 - phones	EY1	139.1389
139.1389	DCB_se1_ag3_m_01 - phones	sp	143.2779
143.2779	DCB_se1_ag3_m_01 - phones	M	143.5679
143.2779	DCB_se1_ag3_m_01 - words	mkay	143.8979
143.5679	DCB_se1_ag3_m_01 - phones	K	143.7079
143.7079	DCB_se1_ag3_m_01 - phones	EY1	143.8979
143.8979	DCB_se1_ag3_m_01 - phones	sp	148.1334
148.1334	DCB_se1_ag3_m_01 - phones	AA1	148.1834
148.1334	DCB_se1_ag3_m_01 - words	are	148.2234
148.1834	DCB_se1_ag3_m_01 - phones	R	148.2234
148.2234	DCB_se1_ag3_m_01 - phones	Y	148.2934
148.2234	DCB_se1_ag3_m_01 - words	you	148.3834
148.2934	DCB_se1_ag3_m_01 - phones	UW1	148.3834
148.3834	DCB_se1_ag3_m_01 - words	a	148.4734
148.3834	DCB_se1_ag3_m_01 - phones	AH0	148.4734
148.4734	DCB_se1_ag3_m_01 - phones	S	148.6134
148.4734	DCB_se1_ag3_m_01 - words	superhero	149.0534
148.6134	DCB_se1_ag3_m_01 - phones	UW2	148.6734
148.6734	DCB_se1_ag3_m_01 - phones	P	148.7434
148.7434	DCB_se1_ag3_m_01 - phones	ER0	148.8034
148.8034	DCB_se1_ag3_m_01 - phones	HH	148.8334
148.8334	DCB_se1_ag3_m_01 - phones	IY1	148.8634
148.8634	DCB_se1_ag3_m_01 - phones	R	148.9434
148.9434	DCB_se1_ag3_m_01 - phones	OW0	149.0534
149.0534	DCB_se1_ag3_m_01 - phones	P	149.1434
149.0534	DCB_se1_ag3_m_01 - words	person	149.4534
149.1434	DCB_se1_ag3_m_01 - phones	ER1	149.2634
149.2634	DCB_se1_ag3_m_01 - phones	S	149.3334
149.3334	DCB_se1_ag3_m_01 - phones	AH0	149.3634
149.3634	DCB_se1_ag3_m_01 - phones	N	149.4534
150.3356	DCB_se1_ag2_m_03 - phones	N	150.5556
150.3356	DCB_se1_ag2_m_03 - words	not	150.7956
150.5556	DCB_se1_ag2_m_03 - phones	AA1	150.7156
150.7156	DCB_se1_ag2_m_03 - phones	T	150.7956
150.7956	DCB_se1_ag2_m_03 - phones	sp	150.8456
150.8456	DCB_se1_ag2_m_03 - phones	R	150.9456
150.8456	DCB_se1_ag2_m_03 - words	really	151.1456
150.8962	DCB_se1_ag3_m_01 - phones	L	151.0062
150.8962	DCB_se1_ag3_m_01 - words	like	151.1662
150.9456	DCB_se1_ag2_m_03 - phones	IY1	150.9956
150.9956	DCB_se1_ag2_m_03 - phones	L	151.0656
151.0062	DCB_se1_ag3_m_01 - phones	AY1	151.0862
151.0656	DCB_se1_ag2_m_03 - phones	IY0	151.1456
151.0862	DCB_se1_ag3_m_01 - phones	K	151.1662
151.1456	DCB_se1_ag2_m_03 - phones	sp	151.2256
151.1662	DCB_se1_ag3_m_01 - phones	AH0	151.4762
151.1662	DCB_se1_ag3_m_01 - words	a	151.4762
151.4762	DCB_se1_ag3_m_01 - phones	sp	151.5262
151.8137	DCB_se1_ag3_m_01 - phones	Y	151.8737
151.8137	DCB_se1_ag3_m_01 - words	you	151.9337
151.8737	DCB_se1_ag3_m_01 - phones	UW1	151.9337
151.9337	DCB_se1_ag3_m_01 - phones	N	151.9637
151.9337	DCB_se1_ag3_m_01 - words	know	151.9937
151.9637	DCB_se1_ag3_m_01 - phones	OW1	151.9937
151.9937	DCB_se1_ag3_m_01 - phones	W	152.0237
151.9937	DCB_se1_ag3_m_01 - words	what	152.0837
152.0237	DCB_se1_ag3_m_01 - phones	AH1	152.0537
152.0537	DCB_se1_ag3_m_01 - phones	T	152.0837
152.0837	DCB_se1_ag3_m_01 - phones	AY1	152.1437
152.0837	DCB_se1_ag3_m_01 - words	i'm	152.2237
152.1437	DCB_se1_ag3_m_01 - phones	M	152.2237
152.2237	DCB_se1_ag3_m_01 - phones	S	152.2737
152.2237	DCB_se1_ag3_m_01 - words	saying	152.4837
152.2737	DCB_se1_ag3_m_01 - phones	EY1	152.4237
152.4237	DCB_se1_ag3_m_01 - phones	IH0	152.4537
152.4537	DCB_se1_ag3_m_01 - phones	NG	152.4837
152.4837	DCB_se1_ag3_m_01 - phones	L	152.5337
152.4837	DCB_se1_ag3_m_01 - words	like	152.6337
152.5337	DCB_se1_ag3_m_01 - phones	AY1	152.5837
152.5837	DCB_se1_ag3_m_01 - phones	K	152.6337
152.6337	DCB_se1_ag3_m_01 - phones	IH0	152.7037
152.6337	DCB_se1_ag3_m_01 - words	if	152.7337
152.7037	DCB_se1_ag3_m_01 - phones	F	152.7337
152.7337	DCB_se1_ag3_m_01 - phones	Y	152.8137
152.7337	DCB_se1_ag3_m_01 - words	you	152.8837
152.8137	DCB_se1_ag3_m_01 - phones	UW1	152.8837
152.8837	DCB_se1_ag3_m_01 - phones	W	153.0037
152.8837	DCB_se1_ag3_m_01 - words	was	153.2237
153.0037	DCB_se1_ag3_m_01 - phones	AH1	153.1937
153.1937	DCB_se1_ag3_m_01 - phones	Z	153.2237
153.2237	DCB_se1_ag3_m_01 - phones	L	153.2737
153.2237	DCB_se1_ag3_m_01 - words	like	153.4737
153.2737	DCB_se1_ag3_m_01 - phones	AY1	153.4037
153.4037	DCB_se1_ag3_m_01 - phones	K	153.4737
153.6029	DCB_se1_ag3_m_01 - phones	Y	153.7629
153.6029	DCB_se1_ag3_m_01 - words	you	153.8029
153.7629	DCB_se1_ag3_m_01 - phones	UW1	153.8029
153.8029	DCB_se1_ag3_m_01 - phones	D	153.8829
153.8029	DCB_se1_ag3_m_01 - words	did	153.9629
153.8829	DCB_se1_ag3_m_01 - phones	IH0	153.9229
153.9229	DCB_se1_ag3_m_01 - phones	D	153.9629
153.9629	DCB_se1_ag3_m_01 - phones	Y	154.0129
153.9629	DCB_se1_ag3_m_01 - words	you	154.0729
154.0129	DCB_se1_ag3_m_01 - phones	UW1	154.0729
154.0729	DCB_se1_ag3_m_01 - phones	F	154.1829
154.0729	DCB_se1_ag3_m_01 - words	follow	154.4429
154.1829	DCB_se1_ag3_m_01 - phones	AA1	154.3129
154.3129	DCB_se1_ag3_m_01 - phones	L	154.3729
154.3729	DCB_se1_ag3_m_01 - phones	OW0	154.4429
154.4429	DCB_se1_ag3_m_01 - phones	G	154.5029
154.4429	DCB_se1_ag3_m_01 - words	growing	154.7129
154.5029	DCB_se1_ag3_m_01 - phones	R	154.5929
154.5929	DCB_se1_ag3_m_01 - phones	OW1	154.6429
154.6429	DCB_se1_ag3_m_01 - phones	IH0	154.6729
154.6729	DCB_se1_ag3_m_01 - phones	NG	154.7129
154.7129	DCB_se1_ag3_m_01 - phones	AH1	154.7629
154.7129	DCB_se1_ag3_m_01 - words	up	154.7929
154.7629	DCB_se1_ag3_m_01 - phones	P	154.7929
154.7929	DCB_se1_ag3_m_01 - phones	L	154.8729
154.7929	DCB_se1_ag3_m_01 - words	like	154.9829
154.8729	DCB_se1_ag3_m_01 - phones	AY1	154.9229
154.9229	DCB_se1_ag3_m_01 - phones	K	154.9829
154.9829	DCB_se1_ag3_m_01 - phones	S	155.0329
154.9829	DCB_se1_ag3_m_01 - words	superheroes	155.3829
155.0329	DCB_se1_ag3_m_01 - phones	UW2	155.0629
155.0629	DCB_se1_ag3_m_01 - phones	P	155.0929
155.0929	DCB_se1_ag3_m_01 - phones	ER0	155.1229
155.1229	DCB_se1_ag3_m_01 - phones	HH	155.1529
155.1529	DCB_se1_ag3_m_01 - phones	IY1	155.2029
155.2029	DCB_se1_ag3_m_01 - phones	R	155.3229
155.3229	DCB_se1_ag3_m_01 - phones	OW0	155.3529
155.3529	DCB_se1_ag3_m_01 - phones	Z	155.3829
155.3829	DCB_se1_ag3_m_01 - phones	K	155.4229
155.3829	DCB_se1_ag3_m_01 - words	cause	155.5329
155.4229	DCB_se1_ag3_m_01 - phones	AO1	155.4729
155.4729	DCB_se1_ag3_m_01 - phones	Z	155.5329
155.5329	DCB_se1_ag3_m_01 - words	i	155.6629
155.5329	DCB_se1_ag3_m_01 - phones	AY1	155.6629
155.6629	DCB_se1_ag3_m_01 - phones	D	155.7329
155.6629	DCB_se1_ag3_m_01 - words	did	155.9929
155.7329	DCB_se1_ag3_m_01 - phones	IH1	155.9229
155.9229	DCB_se1_ag3_m_01 - phones	D	155.9929
156.1988	DCB_se1_ag2_m_03 - phones	N	156.2488
156.1988	DCB_se1_ag2_m_03 - words	nah	156.2788
156.2488	DCB_se1_ag2_m_03 - phones	AA1	156.2788
156.2788	DCB_se1_ag2_m_03 - phones	N	156.3088
156.2788	DCB_se1_ag2_m_03 - words	nah	156.5088
156.3088	DCB_se1_ag2_m_03 - phones	AA1	156.5088
156.5088	DCB_se1_ag2_m_03 - phones	sp	156.5888
156.5888	DCB_se1_ag2_m_03 - phones	N	156.6288
156.5888	DCB_se1_ag2_m_03 - words	nah	156.6688
156.6288	DCB_se1_ag2_m_03 - phones	AA1	156.6688
156.6688	DCB_se1_ag2_m_03 - phones	sp	156.9088
156.9088	DCB_se1_ag2_m_03 - words	i	157.0788
156.9088	DCB_se1_ag2_m_03 - phones	AY1	157.0788
157.0788	DCB_se1_ag2_m_03 - phones	sp	157.1188
157.1188	DCB_se1_ag2_m_03 - phones	EY1	157.2388
157.1188	DCB_se1_ag2_m_03 - words	ain't	157.3388
157.2388	DCB_se1_ag2_m_03 - phones	N	157.2788
157.2788	DCB_se1_ag2_m_03 - phones	T	157.3388
157.3388	DCB_se1_ag2_m_03 - phones	R	157.3688
157.3388	DCB_se1_ag2_m_03 - words	really	157.4888
157.3688	DCB_se1_ag2_m_03 - phones	IH1	157.4088
157.4088	DCB_se1_ag2_m_03 - phones	L	157.4488
157.4488	DCB_se1_ag2_m_03 - phones	IY0	157.4888
157.4888	DCB_se1_ag2_m_03 - phones	W	157.5488
157.4888	DCB_se1_ag2_m_03 - words	with	157.6288
157.5488	DCB_se1_ag2_m_03 - phones	IH0	157.5888
157.5888	DCB_se1_ag2_m_03 - phones	TH	157.6288
157.6288	DCB_se1_ag2_m_03 - phones	DH	157.6688
157.6288	DCB_se1_ag2_m_03 - words	the	157.7088
157.6688	DCB_se1_ag2_m_03 - phones	AH0	157.7088
157.7088	DCB_se1_ag2_m_03 - phones	S	157.8188
157.7088	DCB_se1_ag2_m_03 - words	superhero	158.1888
157.8188	DCB_se1_ag2_m_03 - phones	UW2	157.8588
157.8588	DCB_se1_ag2_m_03 - phones	P	157.9288
157.9288	DCB_se1_ag2_m_03 - phones	ER0	157.9888
157.9888	DCB_se1_ag2_m_03 - phones	HH	158.0188
158.0188	DCB_se1_ag2_m_03 - phones	IY1	158.0588
158.0588	DCB_se1_ag2_m_03 - phones	R	158.1288
158.1288	DCB_se1_ag2_m_03 - phones	OW0	158.1888
158.1888	DCB_se1_ag2_m_03 - phones	P	158.3088
158.1888	DCB_se1_ag2_m_03 - words	person	158.5488
158.3088	DCB_se1_ag2_m_03 - phones	ER1	158.4088
158.4088	DCB_se1_ag2_m_03 - phones	S	158.4788
158.4788	DCB_se1_ag2_m_03 - phones	AH0	158.5188
158.5188	DCB_se1_ag2_m_03 - phones	N	158.5488
158.5488	DCB_se1_ag2_m_03 - phones	Y	158.5788
158.5488	DCB_se1_ag2_m_03 - words	you	158.6088
158.5788	DCB_se1_ag2_m_03 - phones	UW1	158.6088
158.6088	DCB_se1_ag2_m_03 - phones	sp	158.6388
158.6388	DCB_se1_ag2_m_03 - phones	N	158.6788
158.6388	DCB_se1_ag2_m_03 - words	know	158.7088
158.6788	DCB_se1_ag2_m_03 - phones	OW1	158.7088
158.7088	DCB_se1_ag2_m_03 - phones	W	158.7388
158.7088	DCB_se1_ag2_m_03 - words	what	158.7988
158.7388	DCB_se1_ag2_m_03 - phones	AH1	158.7688
158.7688	DCB_se1_ag2_m_03 - phones	T	158.7988
158.7988	DCB_se1_ag2_m_03 - phones	AH0	158.8288
158.7988	DCB_se1_ag2_m_03 - words	i'm	158.8588
158.8288	DCB_se1_ag2_m_03 - phones	M	158.8588
158.8588	DCB_se1_ag2_m_03 - phones	S	158.8888
158.8588	DCB_se1_ag2_m_03 - words	saying	158.9788
158.8888	DCB_se1_ag2_m_03 - phones	EY1	158.9188
158.9188	DCB_se1_ag2_m_03 - phones	IH0	158.9488
158.9488	DCB_se1_ag2_m_03 - phones	NG	158.9788
158.9788	DCB_se1_ag2_m_03 - phones	AY1	159.0088
158.9788	DCB_se1_ag2_m_03 - words	i	159.0088
159.0088	DCB_se1_ag2_m_03 - phones	W	159.0388
159.0088	DCB_se1_ag2_m_03 - words	was	159.0988
159.0388	DCB_se1_ag2_m_03 - phones	AA1	159.0688
159.0688	DCB_se1_ag2_m_03 - phones	Z	159.0988
159.0988	DCB_se1_ag2_m_03 - phones	M	159.1588
159.0988	DCB_se1_ag2_m_03 - words	more	159.2788
159.1588	DCB_se1_ag2_m_03 - phones	AO1	159.2088
159.2088	DCB_se1_ag2_m_03 - phones	R	159.2788
159.2788	DCB_se1_ag2_m_03 - phones	S	159.3688
159.2788	DCB_se1_ag2_m_03 - words	so	159.4888
159.3688	DCB_se1_ag2_m_03 - phones	OW1	159.4888
159.4888	DCB_se1_ag2_m_03 - phones	L	159.5588
159.4888	DCB_se1_ag2_m_03 - words	like	159.7088
159.5588	DCB_se1_ag2_m_03 - phones	AY1	159.6688
159.6688	DCB_se1_ag2_m_03 - phones	K	159.7088
159.7088	DCB_se1_ag2_m_03 - phones	T	159.7788
159.7088	DCB_se1_ag2_m_03 - words	try	159.8788
159.7788	DCB_se1_ag2_m_03 - phones	R	159.8188
159.8188	DCB_se1_ag2_m_03 - phones	AY1	159.8788
159.8788	DCB_se1_ag2_m_03 - phones	T	159.9188
159.8788	DCB_se1_ag2_m_03 - words	to	159.9788
159.9188	DCB_se1_ag2_m_03 - phones	AH0	159.9788
159.9788	DCB_se1_ag2_m_03 - phones	B	160.0488
159.9788	DCB_se1_ag2_m_03 - words	be	160.1488
160.0488	DCB_se1_ag2_m_03 - phones	IY1	160.1488
160.1488	DCB_se1_ag2_m_03 - phones	L	160.2188
160.1488	DCB_se1_ag2_m_03 - words	like	160.4288
160.2188	DCB_se1_ag2_m_03 - phones	AY1	160.3188
160.3188	DCB_se1_ag2_m_03 - phones	K	160.4288
160.4288	DCB_se1_ag2_m_03 - phones	sp	160.8040
160.8040	DCB_se1_ag2_m_03 - phones	M	160.8840
160.8040	DCB_se1_ag2_m_03 - words	more	161.1540
160.8840	DCB_se1_ag2_m_03 - phones	AO1	161.0240
161.0240	DCB_se1_ag2_m_03 - phones	R	161.1540
161.1540	DCB_se1_ag2_m_03 - phones	sp	161.6549
161.6549	DCB_se1_ag2_m_03 - words	i	161.7449
161.6549	DCB_se1_ag2_m_03 - phones	AY1	161.7449
161.7449	DCB_se1_ag2_m_03 - phones	G	161.8149
161.7449	DCB_se1_ag2_m_03 - words	guess	162.1849
161.8149	DCB_se1_ag2_m_03 - phones	EH1	161.9749
161.9749	DCB_se1_ag2_m_03 - phones	S	162.1849
162.1849	DCB_se1_ag2_m_03 - phones	sp	162.2549
162.2549	DCB_se1_ag2_m_03 - phones	R	162.4849
162.2549	DCB_se1_ag2_m_03 - words	realistic	163.0049
162.4849	DCB_se1_ag2_m_03 - phones	IY2	162.5149
162.5149	DCB_se1_ag2_m_03 - phones	AH0	162.5749
162.5749	DCB_se1_ag2_m_03 - phones	L	162.6449
162.6449	DCB_se1_ag2_m_03 - phones	IH1	162.7349
162.7349	DCB_se1_ag2_m_03 - phones	S	162.8149
162.8149	DCB_se1_ag2_m_03 - phones	T	162.8949
162.8949	DCB_se1_ag2_m_03 - phones	IH0	162.9749
162.9749	DCB_se1_ag2_m_03 - phones	K	163.0049
163.0049	DCB_se1_ag2_m_03 - phones	sp	163.0649
163.0649	DCB_se1_ag2_m_03 - phones	W	163.1849
163.0649	DCB_se1_ag2_m_03 - words	with	163.2749
163.1849	DCB_se1_ag2_m_03 - phones	IH0	163.2349
163.2349	DCB_se1_ag2_m_03 - phones	DH	163.2749
163.2749	DCB_se1_ag2_m_03 - phones	IH1	163.3049
163.2749	DCB_se1_ag2_m_03 - words	it	163.3849
163.3049	DCB_se1_ag2_m_03 - phones	T	163.3849
163.3849	DCB_se1_ag2_m_03 - phones	sp	163.4149
163.4149	DCB_se1_ag2_m_03 - phones	Y	163.4749
163.4149	DCB_se1_ag2_m_03 - words	you	163.5249
163.4749	DCB_se1_ag2_m_03 - phones	UW1	163.5249
163.5249	DCB_se1_ag2_m_03 - phones	N	163.5649
163.5249	DCB_se1_ag2_m_03 - words	know	163.5949
163.5649	DCB_se1_ag2_m_03 - phones	OW1	163.5949
163.5949	DCB_se1_ag2_m_03 - phones	W	163.6249
163.5949	DCB_se1_ag2_m_03 - words	what	163.6849
163.6249	DCB_se1_ag2_m_03 - phones	AH1	163.6549
163.6549	DCB_se1_ag2_m_03 - phones	T	163.6849
163.6849	DCB_se1_ag2_m_03 - phones	AH0	163.7149
163.6849	DCB_se1_ag2_m_03 - words	i'm	163.7449
163.7149	DCB_se1_ag2_m_03 - phones	M	163.7449
163.7449	DCB_se1_ag2_m_03 - phones	S	163.7949
163.7449	DCB_se1_ag2_m_03 - words	saying	163.8849
163.7949	DCB_se1_ag2_m_03 - phones	EY1	163.8249
163.8249	DCB_se1_ag2_m_03 - phones	IH0	163.8549
163.8549	DCB_se1_ag2_m_03 - phones	NG	163.8849
163.8849	DCB_se1_ag2_m_03 - phones	D	163.9149
163.8849	DCB_se1_ag2_m_03 - words	w	164.0949
163.9149	DCB_se1_ag2_m_03 - phones	AH1	163.9449
163.9449	DCB_se1_ag2_m_03 - phones	B	163.9749
163.9749	DCB_se1_ag2_m_03 - phones	AH0	164.0049
164.0049	DCB_se1_ag2_m_03 - phones	L	164.0349
164.0349	DCB_se1_ag2_m_03 - phones	Y	164.0649
164.0649	DCB_se1_ag2_m_03 - phones	UW0	164.0949
164.0949	DCB_se1_ag2_m_03 - phones	W	164.1249
164.0949	DCB_se1_ag2_m_03 - words	with	164.1849
164.1249	DCB_se1_ag2_m_03 - phones	IH0	164.1549
164.1549	DCB_se1_ag2_m_03 - phones	TH	164.1849
164.1849	DCB_se1_ag2_m_03 - phones	DH	164.2249
164.1849	DCB_se1_ag2_m_03 - words	the	164.2549
164.2249	DCB_se1_ag2_m_03 - phones	AH0	164.2549
164.2549	DCB_se1_ag2_m_03 - phones	M	164.3349
164.2549	DCB_se1_ag2_m_03 - words	movie	164.7449
164.3349	DCB_se1_ag2_m_03 - phones	UW1	164.4749
164.4749	DCB_se1_ag2_m_03 - phones	V	164.6149
164.6149	DCB_se1_ag2_m_03 - phones	IY0	164.7449
164.7449	DCB_se1_ag2_m_03 - phones	AH0	164.7749
164.7449	DCB_se1_ag2_m_03 - words	and	164.8049
164.7749	DCB_se1_ag2_m_03 - phones	N	164.8049
164.8049	DCB_se1_ag2_m_03 - phones	DH	164.8349
164.8049	DCB_se1_ag2_m_03 - words	the	164.8849
164.8349	DCB_se1_ag2_m_03 - phones	AH0	164.8849
164.8849	DCB_se1_ag2_m_03 - phones	S	164.9649
164.8849	DCB_se1_ag2_m_03 - words	situation	165.5949
164.9649	DCB_se1_ag2_m_03 - phones	IH2	165.0149
165.0149	DCB_se1_ag2_m_03 - phones	CH	165.0949
165.0949	DCB_se1_ag2_m_03 - phones	UW0	165.2149
165.2149	DCB_se1_ag2_m_03 - phones	EY1	165.3149
165.3149	DCB_se1_ag2_m_03 - phones	SH	165.4249
165.4249	DCB_se1_ag2_m_03 - phones	AH0	165.5349
165.5349	DCB_se1_ag2_m_03 - phones	N	165.5949
165.5949	DCB_se1_ag2_m_03 - phones	AH0	165.6249
165.5949	DCB_se1_ag2_m_03 - words	and	165.6949
165.6249	DCB_se1_ag2_m_03 - phones	N	165.6949
165.6949	DCB_se1_ag2_m_03 - phones	DH	165.7249
165.6949	DCB_se1_ag2_m_03 - words	the	165.7549
165.7249	DCB_se1_ag2_m_03 - phones	AH0	165.7549
165.7549	DCB_se1_ag2_m_03 - phones	P	165.8849
165.7549	DCB_se1_ag2_m_03 - words	plot	166.1449
165.8849	DCB_se1_ag2_m_03 - phones	L	165.9549
165.9549	DCB_se1_ag2_m_03 - phones	AA1	166.0549
166.0549	DCB_se1_ag2_m_03 - phones	T	166.1449
166.1449	DCB_se1_ag2_m_03 - phones	AO1	166.1849
166.1449	DCB_se1_ag2_m_03 - words	or	166.2649
166.1849	DCB_se1_ag2_m_03 - phones	R	166.2649
166.2649	DCB_se1_ag2_m_03 - phones	S	166.3549
166.2649	DCB_se1_ag2_m_03 - words	somewhats-	166.9149
166.3549	DCB_se1_ag2_m_03 - phones	AH1	166.3949
166.3949	DCB_se1_ag2_m_03 - phones	M	166.4749
166.4749	DCB_se1_ag2_m_03 - phones	W	166.5149
166.5149	DCB_se1_ag2_m_03 - phones	AH1	166.5749
166.5749	DCB_se1_ag2_m_03 - phones	T	166.6649
166.6649	DCB_se1_ag2_m_03 - phones	S	166.9149
166.9149	DCB_se1_ag2_m_03 - phones	sp	166.9749
166.9749	DCB_se1_ag2_m_03 - phones	Y	167.0049
166.9749	DCB_se1_ag2_m_03 - words	you	167.0749
167.0049	DCB_se1_ag2_m_03 - phones	UW1	167.0749
167.0749	DCB_se1_ag2_m_03 - phones	N	167.1149
167.0749	DCB_se1_ag2_m_03 - words	know	167.1449
167.1149	DCB_se1_ag2_m_03 - phones	OW1	167.1449
167.1449	DCB_se1_ag2_m_03 - phones	W	167.1749
167.1449	DCB_se1_ag2_m_03 - words	what	167.2349
167.1749	DCB_se1_ag2_m_03 - phones	AH1	167.2049
167.2049	DCB_se1_ag2_m_03 - phones	T	167.2349
167.2349	DCB_se1_ag2_m_03 - phones	AH0	167.2649
167.2349	DCB_se1_ag2_m_03 - words	i'm	167.2949
167.2649	DCB_se1_ag2_m_03 - phones	M	167.2949
167.2949	DCB_se1_ag2_m_03 - phones	S	167.3649
167.2949	DCB_se1_ag2_m_03 - words	saying	167.4649
167.3649	DCB_se1_ag2_m_03 - phones	EY1	167.3949
167.3949	DCB_se1_ag2_m_03 - phones	IH0	167.4249
167.4249	DCB_se1_ag2_m_03 - phones	NG	167.4649
167.4649	DCB_se1_ag2_m_03 - phones	JH	167.4949
167.4649	DCB_se1_ag2_m_03 - words	just	167.6249
167.4949	DCB_se1_ag2_m_03 - phones	IH0	167.5649
167.5649	DCB_se1_ag2_m_03 - phones	S	167.6249
167.6249	DCB_se1_ag2_m_03 - phones	T	167.7349
167.6249	DCB_se1_ag2_m_03 - words	try	167.8349
167.7349	DCB_se1_ag2_m_03 - phones	R	167.7749
167.7749	DCB_se1_ag2_m_03 - phones	AY1	167.8349
167.8349	DCB_se1_ag2_m_03 - phones	T	167.8749
167.8349	DCB_se1_ag2_m_03 - words	to	167.9149
167.8749	DCB_se1_ag2_m_03 - phones	AH0	167.9149
167.9149	DCB_se1_ag2_m_03 - phones	Y	168.0049
167.9149	DCB_se1_ag2_m_03 - words	use	168.1849
168.0049	DCB_se1_ag2_m_03 - phones	UW1	168.1149
168.1149	DCB_se1_ag2_m_03 - phones	Z	168.1849
168.1849	DCB_se1_ag2_m_03 - phones	DH	168.2349
168.1849	DCB_se1_ag2_m_03 - words	that	168.4249
168.2349	DCB_se1_ag2_m_03 - phones	AE1	168.3749
168.3749	DCB_se1_ag2_m_03 - phones	T	168.4249
168.4249	DCB_se1_ag2_m_03 - phones	M	168.4849
168.4249	DCB_se1_ag2_m_03 - words	movie	168.8649
168.4849	DCB_se1_ag2_m_03 - phones	UW1	168.6049
168.6049	DCB_se1_ag2_m_03 - phones	V	168.7249
168.7249	DCB_se1_ag2_m_03 - phones	IY0	168.8649
169.1330	DCB_se1_ag2_m_03 - phones	AE1	169.2930
169.1330	DCB_se1_ag2_m_03 - words	add	169.3330
169.2930	DCB_se1_ag2_m_03 - phones	D	169.3330
169.3330	DCB_se1_ag2_m_03 - phones	sp	169.3630
169.3630	DCB_se1_ag2_m_03 - phones	T	169.4930
169.3630	DCB_se1_ag2_m_03 - words	to	169.5730
169.4930	DCB_se1_ag2_m_03 - phones	UW1	169.5730
169.5730	DCB_se1_ag2_m_03 - phones	M	169.6530
169.5730	DCB_se1_ag2_m_03 - words	my	169.8930
169.6530	DCB_se1_ag2_m_03 - phones	AY1	169.8930
169.8930	DCB_se1_ag2_m_03 - phones	Y	169.9430
169.8930	DCB_se1_ag2_m_03 - words	you	169.9830
169.9430	DCB_se1_ag2_m_03 - phones	UW1	169.9830
169.9830	DCB_se1_ag2_m_03 - phones	N	170.0230
169.9830	DCB_se1_ag2_m_03 - words	know	170.1530
170.0230	DCB_se1_ag2_m_03 - phones	OW1	170.1530
170.1530	DCB_se1_ag2_m_03 - phones	EH1	170.2430
170.1530	DCB_se1_ag2_m_03 - words	everyday	170.5530
170.2430	DCB_se1_ag2_m_03 - phones	V	170.2930
170.2930	DCB_se1_ag2_m_03 - phones	R	170.3230
170.3230	DCB_se1_ag2_m_03 - phones	IY0	170.3630
170.3630	DCB_se1_ag2_m_03 - phones	D	170.4230
170.4230	DCB_se1_ag2_m_03 - phones	EY1	170.5530
170.5530	DCB_se1_ag2_m_03 - phones	L	170.6230
170.5530	DCB_se1_ag2_m_03 - words	life	170.8430
170.6230	DCB_se1_ag2_m_03 - phones	AY1	170.7530
170.7530	DCB_se1_ag2_m_03 - phones	F	170.8430
170.8430	DCB_se1_ag2_m_03 - phones	Y	170.9130
170.8430	DCB_se1_ag2_m_03 - words	you	170.9730
170.9130	DCB_se1_ag2_m_03 - phones	UW1	170.9730
170.9730	DCB_se1_ag2_m_03 - phones	N	171.0130
170.9730	DCB_se1_ag2_m_03 - words	know	171.1330
171.0130	DCB_se1_ag2_m_03 - phones	OW1	171.1330
171.1330	DCB_se1_ag2_m_03 - phones	AY1	171.1830
171.1330	DCB_se1_ag2_m_03 - words	i	171.1830
171.1830	DCB_se1_ag2_m_03 - phones	D	171.2130
171.1830	DCB_se1_ag2_m_03 - words	don't	171.3330
171.2130	DCB_se1_ag2_m_03 - phones	OW1	171.2730
171.2730	DCB_se1_ag2_m_03 - phones	N	171.3330
171.3330	DCB_se1_ag2_m_03 - phones	G	171.3730
171.3330	DCB_se1_ag2_m_03 - words	got	171.4930
171.3730	DCB_se1_ag2_m_03 - phones	AA1	171.4430
171.4430	DCB_se1_ag2_m_03 - phones	T	171.4930
171.4930	DCB_se1_ag2_m_03 - phones	T	171.6030
171.4930	DCB_se1_ag2_m_03 - words	time	171.7330
171.6030	DCB_se1_ag2_m_03 - phones	AY1	171.6930
171.6930	DCB_se1_ag2_m_03 - phones	M	171.7330
171.7330	DCB_se1_ag2_m_03 - phones	T	171.7630
171.7330	DCB_se1_ag2_m_03 - words	to	171.7930
171.7630	DCB_se1_ag2_m_03 - phones	AH0	171.7930
171.7930	DCB_se1_ag2_m_03 - phones	B	171.8530
171.7930	DCB_se1_ag2_m_03 - words	be	171.9730
171.8530	DCB_se1_ag2_m_03 - phones	IY0	171.9730
171.9730	DCB_se1_ag2_m_03 - phones	Y	172.0330
171.9730	DCB_se1_ag2_m_03 - words	you	172.0830
172.0330	DCB_se1_ag2_m_03 - phones	UW1	172.0830
172.0830	DCB_se1_ag2_m_03 - phones	N	172.1230
172.0830	DCB_se1_ag2_m_03 - words	know	172.3630
172.1230	DCB_se1_ag2_m_03 - phones	OW1	172.3630
172.3630	DCB_se1_ag2_m_03 - phones	sp	172.3930
172.3930	DCB_se1_ag2_m_03 - phones	G	172.5130
172.3930	DCB_se1_ag2_m_03 - words	games	172.8030
172.5130	DCB_se1_ag2_m_03 - phones	EY1	172.7030
172.7030	DCB_se1_ag2_m_03 - phones	M	172.7430
172.7430	DCB_se1_ag2_m_03 - phones	Z	172.8030
172.8030	DCB_se1_ag2_m_03 - words	or	172.8430
172.8030	DCB_se1_ag2_m_03 - phones	ER0	172.8430
172.8430	DCB_se1_ag2_m_03 - phones	W	172.8830
172.8430	DCB_se1_ag2_m_03 - words	whatever	173.0530
172.8830	DCB_se1_ag2_m_03 - phones	AH2	172.9130
172.9130	DCB_se1_ag2_m_03 - phones	T	172.9430
172.9430	DCB_se1_ag2_m_03 - phones	EH1	172.9730
172.9730	DCB_se1_ag2_m_03 - phones	V	173.0130
173.0130	DCB_se1_ag2_m_03 - phones	ER0	173.0530
173.0530	DCB_se1_ag2_m_03 - phones	DH	173.0930
173.0530	DCB_se1_ag2_m_03 - words	the	173.1230
173.0930	DCB_se1_ag2_m_03 - phones	IY0	173.1230
173.1230	DCB_se1_ag2_m_03 - phones	K	173.2130
173.1230	DCB_se1_ag2_m_03 - words	case	173.3430
173.2130	DCB_se1_ag2_m_03 - phones	EY1	173.3030
173.3030	DCB_se1_ag2_m_03 - phones	S	173.3430
173.3430	DCB_se1_ag2_m_03 - phones	sp	173.3730
173.3730	DCB_se1_ag2_m_03 - phones	M	173.4430
173.3730	DCB_se1_ag2_m_03 - words	may	173.5230
173.4430	DCB_se1_ag2_m_03 - phones	EY1	173.5230
[truncated: 16,314 more rows]
