# Supplementary material for: Considering Performance in the Automated and Manual Coding of Sociolinguistic Variables: Lessons From Variable (ING)
Source: Front Artif Intell. 2021 Apr 29;4:648543. doi: 10.3389/frai.2021.648543 (PMC8117961; doi:10.3389/frai.2021.648543)
Supplement: Supplementary file 4 [file Data_Sheet_4.ZIP › CORAAL_Aligned_as_Tables/DCA_se3_ag1_m_03_1_txout.txt]

tmin	tier	text	tmax
0.4765	DCA_int_01 - phones	OW2	0.9465
0.4765	DCA_int_01 - words	okay	1.1765
0.9465	DCA_int_01 - phones	K	1.0265
1.0265	DCA_int_01 - phones	EY1	1.1765
1.1765	DCA_int_01 - phones	sp	1.2865
1.2865	DCA_int_01 - phones	F	1.3165
1.2865	DCA_int_01 - words	for	1.5165
1.3165	DCA_int_01 - phones	ER0	1.5165
1.5165	DCA_int_01 - phones	sp	1.5465
1.5465	DCA_int_01 - phones	AH0	1.5765
1.5465	DCA_int_01 - words	a	1.5765
1.5765	DCA_int_01 - phones	sp	1.6065
1.6065	DCA_int_01 - phones	S	1.6365
1.6065	DCA_int_01 - words	starter	2.1065
1.6365	DCA_int_01 - phones	T	1.6965
1.6965	DCA_int_01 - phones	AA1	1.7465
1.7465	DCA_int_01 - phones	R	1.7765
1.7765	DCA_int_01 - phones	T	1.8065
1.8065	DCA_int_01 - phones	ER0	2.1065
2.2875	DCA_int_01 - words	uh	2.6575
2.2875	DCA_int_01 - phones	AH1	2.6575
2.6575	DCA_int_01 - phones	sp	2.7275
2.7275	DCA_int_01 - phones	K	2.7575
2.7275	DCA_int_01 - words	could	2.8375
2.7575	DCA_int_01 - phones	UH1	2.7975
2.7975	DCA_int_01 - phones	D	2.8375
2.8375	DCA_int_01 - phones	Y	2.8675
2.8375	DCA_int_01 - words	you	2.9975
2.8675	DCA_int_01 - phones	UW1	2.9975
2.9975	DCA_int_01 - phones	sp	3.0275
3.0275	DCA_int_01 - phones	T	3.0575
3.0275	DCA_int_01 - words	tell	3.2075
3.0575	DCA_int_01 - phones	EH1	3.1475
3.1475	DCA_int_01 - phones	L	3.2075
3.2075	DCA_int_01 - phones	M	3.2375
3.2075	DCA_int_01 - words	me	3.2675
3.2375	DCA_int_01 - phones	IY1	3.2675
3.2675	DCA_int_01 - phones	sp	3.2975
3.2975	DCA_int_01 - phones	DH	3.3275
3.2975	DCA_int_01 - words	the	3.4075
3.3275	DCA_int_01 - phones	AH0	3.4075
3.4075	DCA_int_01 - phones	K	3.4875
3.4075	DCA_int_01 - words	kinds	3.7275
3.4875	DCA_int_01 - phones	AY1	3.5875
3.5875	DCA_int_01 - phones	N	3.6575
3.6575	DCA_int_01 - phones	D	3.6875
3.6875	DCA_int_01 - phones	Z	3.7275
3.7275	DCA_int_01 - phones	AH0	3.7575
3.7275	DCA_int_01 - words	of	3.7875
3.7575	DCA_int_01 - phones	V	3.7875
3.7875	DCA_int_01 - phones	sp	3.8275
3.8275	DCA_int_01 - phones	G	3.8875
3.8275	DCA_int_01 - words	games	4.1175
3.8875	DCA_int_01 - phones	EY1	3.9175
3.9175	DCA_int_01 - phones	M	4.0875
4.0875	DCA_int_01 - phones	Z	4.1175
4.1175	DCA_int_01 - phones	sp	4.1475
4.1475	DCA_int_01 - phones	Y	4.1975
4.1475	DCA_int_01 - words	you	4.2275
4.1975	DCA_int_01 - phones	UW1	4.2275
4.2275	DCA_int_01 - phones	Y	4.2975
4.2275	DCA_int_01 - words	used	4.3975
4.2975	DCA_int_01 - phones	UW1	4.3375
4.3375	DCA_int_01 - phones	Z	4.3675
4.3675	DCA_int_01 - phones	D	4.3975
4.3975	DCA_int_01 - phones	sp	4.4275
4.4275	DCA_int_01 - phones	T	4.4575
4.4275	DCA_int_01 - words	to	4.4975
4.4575	DCA_int_01 - phones	AH0	4.4975
4.4975	DCA_int_01 - phones	sp	4.5675
4.5675	DCA_int_01 - phones	P	4.6275
4.5675	DCA_int_01 - words	play	4.7975
4.6275	DCA_int_01 - phones	L	4.7075
4.7075	DCA_int_01 - phones	EY1	4.7975
4.7975	DCA_int_01 - phones	EH1	4.8275
4.7975	DCA_int_01 - words	as	4.9075
4.8275	DCA_int_01 - phones	Z	4.9075
4.9075	DCA_int_01 - phones	sp	4.9375
4.9375	DCA_int_01 - words	a	4.9875
4.9375	DCA_int_01 - phones	AH0	4.9875
4.9875	DCA_int_01 - phones	sp	5.1675
5.1675	DCA_int_01 - phones	K	5.1975
5.1675	DCA_int_01 - words	kid	5.2875
5.1975	DCA_int_01 - phones	IH1	5.2275
5.2275	DCA_int_01 - phones	D	5.2875
5.2875	DCA_int_01 - phones	sp	5.4275
5.4275	DCA_int_01 - phones	S	5.5675
5.4275	DCA_int_01 - words	say	5.6775
5.5675	DCA_int_01 - phones	EY1	5.6775
5.6775	DCA_int_01 - phones	ER0	5.7675
5.6775	DCA_int_01 - words	around	6.1175
5.7675	DCA_int_01 - phones	AW1	5.9075
5.9075	DCA_int_01 - phones	N	5.9575
5.9575	DCA_int_01 - phones	D	6.1175
6.8845	DCA_int_01 - phones	sil	6.9345
6.9345	DCA_int_01 - phones	T	6.9645
6.9345	DCA_int_01 - words	ten	7.0745
6.9645	DCA_int_01 - phones	EH1	6.9945
6.9945	DCA_int_01 - phones	N	7.0745
7.0745	DCA_int_01 - phones	sp	7.1445
7.1445	DCA_int_01 - phones	ER0	7.3145
7.1445	DCA_int_01 - words	or	7.3145
7.3145	DCA_int_01 - phones	sp	7.3445
7.3445	DCA_int_01 - phones	IY1	7.3745
7.3445	DCA_int_01 - words	eleven	7.6545
7.3745	DCA_int_01 - phones	L	7.4245
7.4245	DCA_int_01 - phones	EH0	7.4645
7.4645	DCA_int_01 - phones	V	7.5545
7.5545	DCA_int_01 - phones	AH0	7.5845
7.5845	DCA_int_01 - phones	N	7.6545
7.6545	DCA_int_01 - phones	sp	7.7445
7.7445	DCA_int_01 - words	or	7.8445
7.7445	DCA_int_01 - phones	ER0	7.8445
7.8445	DCA_int_01 - phones	sp	7.9945
7.9945	DCA_int_01 - phones	EY1	8.0445
7.9945	DCA_int_01 - words	eight	8.1045
8.0445	DCA_int_01 - phones	T	8.1045
8.1045	DCA_int_01 - phones	sp	21.3319
11.2190	DCA_se3_ag1_m_03 - phones	sil	11.2690
11.2690	DCA_se3_ag1_m_03 - phones	W	11.3490
11.2690	DCA_se3_ag1_m_03 - words	well	11.6590
11.3490	DCA_se3_ag1_m_03 - phones	EH1	11.4890
11.4890	DCA_se3_ag1_m_03 - phones	L	11.6590
11.6590	DCA_se3_ag1_m_03 - phones	sp	11.6890
11.6890	DCA_se3_ag1_m_03 - phones	AH1	11.8490
11.6890	DCA_se3_ag1_m_03 - words	um	12.0590
11.8490	DCA_se3_ag1_m_03 - phones	M	12.0590
12.0590	DCA_se3_ag1_m_03 - phones	sp	13.5931
13.5931	DCA_se3_ag1_m_03 - phones	AE1	13.6431
13.5931	DCA_se3_ag1_m_03 - words	at	13.6831
13.6431	DCA_se3_ag1_m_03 - phones	T	13.6831
13.6831	DCA_se3_ag1_m_03 - phones	DH	13.7231
13.6831	DCA_se3_ag1_m_03 - words	that	13.8431
13.7231	DCA_se3_ag1_m_03 - phones	AE1	13.7731
13.7731	DCA_se3_ag1_m_03 - phones	T	13.8431
13.8431	DCA_se3_ag1_m_03 - phones	T	13.9531
13.8431	DCA_se3_ag1_m_03 - words	time	14.0931
13.9531	DCA_se3_ag1_m_03 - phones	AY1	14.0031
14.0031	DCA_se3_ag1_m_03 - phones	M	14.0931
14.0931	DCA_se3_ag1_m_03 - phones	AY1	14.1831
14.0931	DCA_se3_ag1_m_03 - words	i	14.1831
14.1831	DCA_se3_ag1_m_03 - phones	W	14.2131
14.1831	DCA_se3_ag1_m_03 - words	was	14.3331
14.2131	DCA_se3_ag1_m_03 - phones	AH0	14.2531
14.2531	DCA_se3_ag1_m_03 - phones	Z	14.3331
14.3331	DCA_se3_ag1_m_03 - phones	L	14.3831
14.3331	DCA_se3_ag1_m_03 - words	living	14.6131
14.3831	DCA_se3_ag1_m_03 - phones	IH1	14.4231
14.4231	DCA_se3_ag1_m_03 - phones	V	14.4931
14.4931	DCA_se3_ag1_m_03 - phones	IH0	14.5431
14.5431	DCA_se3_ag1_m_03 - phones	NG	14.6131
14.6131	DCA_se3_ag1_m_03 - phones	IH1	14.6531
14.6131	DCA_se3_ag1_m_03 - words	in	14.6931
14.6531	DCA_se3_ag1_m_03 - phones	N	14.6931
14.6931	DCA_se3_ag1_m_03 - phones	HH	14.8131
14.6931	DCA_se3_ag1_m_03 - words	hyattsville	15.1931
14.8131	DCA_se3_ag1_m_03 - phones	AY1	14.8931
14.8931	DCA_se3_ag1_m_03 - phones	AH0	14.9231
14.9231	DCA_se3_ag1_m_03 - phones	T	14.9531
14.9531	DCA_se3_ag1_m_03 - phones	S	15.0331
15.0331	DCA_se3_ag1_m_03 - phones	V	15.0831
15.0831	DCA_se3_ag1_m_03 - phones	IH0	15.1231
15.1231	DCA_se3_ag1_m_03 - phones	L	15.1931
15.1931	DCA_se3_ag1_m_03 - phones	M	15.2531
15.1931	DCA_se3_ag1_m_03 - words	maryland	15.7331
15.2531	DCA_se3_ag1_m_03 - phones	EH1	15.3431
15.3431	DCA_se3_ag1_m_03 - phones	R	15.4231
15.4231	DCA_se3_ag1_m_03 - phones	AH0	15.4631
15.4631	DCA_se3_ag1_m_03 - phones	L	15.5231
15.5231	DCA_se3_ag1_m_03 - phones	AH0	15.5531
15.5531	DCA_se3_ag1_m_03 - phones	N	15.5831
15.5831	DCA_se3_ag1_m_03 - phones	D	15.7331
15.8536	DCA_se3_ag1_m_03 - phones	sil	15.8836
15.8836	DCA_se3_ag1_m_03 - phones	AE1	16.0236
15.8836	DCA_se3_ag1_m_03 - words	and	16.1736
16.0236	DCA_se3_ag1_m_03 - phones	N	16.1336
16.1336	DCA_se3_ag1_m_03 - phones	D	16.1736
16.1736	DCA_se3_ag1_m_03 - phones	sp	16.2036
16.2036	DCA_se3_ag1_m_03 - phones	DH	16.2536
16.2036	DCA_se3_ag1_m_03 - words	there	16.3436
16.2536	DCA_se3_ag1_m_03 - phones	EH1	16.2836
16.2836	DCA_se3_ag1_m_03 - phones	R	16.3436
16.3436	DCA_se3_ag1_m_03 - phones	W	16.3836
16.3436	DCA_se3_ag1_m_03 - words	were	16.4636
16.3836	DCA_se3_ag1_m_03 - phones	ER1	16.4636
16.4636	DCA_se3_ag1_m_03 - phones	N	16.5336
16.4636	DCA_se3_ag1_m_03 - words	no	16.6336
16.5336	DCA_se3_ag1_m_03 - phones	OW1	16.6336
16.6336	DCA_se3_ag1_m_03 - phones	AH1	16.7136
16.6336	DCA_se3_ag1_m_03 - words	other	16.9436
16.7136	DCA_se3_ag1_m_03 - phones	DH	16.7836
16.7836	DCA_se3_ag1_m_03 - phones	ER0	16.9436
17.3414	DCA_se3_ag1_m_03 - phones	sil	17.4114
17.4114	DCA_se3_ag1_m_03 - words	uh	17.7014
17.4114	DCA_se3_ag1_m_03 - phones	AH1	17.7014
17.7014	DCA_se3_ag1_m_03 - phones	sp	18.8755
18.8755	DCA_se3_ag1_m_03 - phones	K	18.9855
18.8755	DCA_se3_ag1_m_03 - words	kids	19.1855
18.9855	DCA_se3_ag1_m_03 - phones	IH1	19.0255
19.0255	DCA_se3_ag1_m_03 - phones	D	19.1355
19.1355	DCA_se3_ag1_m_03 - phones	Z	19.1855
19.1855	DCA_se3_ag1_m_03 - phones	ER0	19.3055
19.1855	DCA_se3_ag1_m_03 - words	around	19.4955
19.3055	DCA_se3_ag1_m_03 - phones	AW1	19.3955
19.3955	DCA_se3_ag1_m_03 - phones	N	19.4555
19.4555	DCA_se3_ag1_m_03 - phones	D	19.4955
19.4955	DCA_se3_ag1_m_03 - phones	T	19.5955
19.4955	DCA_se3_ag1_m_03 - words	to	19.7355
19.5955	DCA_se3_ag1_m_03 - phones	UW1	19.7355
19.7355	DCA_se3_ag1_m_03 - phones	AH1	19.8955
19.7355	DCA_se3_ag1_m_03 - words	uh	19.8955
19.8955	DCA_se3_ag1_m_03 - phones	sp	19.9655
20.2881	DCA_se3_ag1_m_03 - phones	P	20.4081
20.2881	DCA_se3_ag1_m_03 - words	play	20.5481
20.4081	DCA_se3_ag1_m_03 - phones	L	20.4581
20.4581	DCA_se3_ag1_m_03 - phones	EY1	20.5481
20.5481	DCA_se3_ag1_m_03 - phones	W	20.6081
20.5481	DCA_se3_ag1_m_03 - words	with	20.6881
20.6081	DCA_se3_ag1_m_03 - phones	IH0	20.6581
20.6581	DCA_se3_ag1_m_03 - phones	DH	20.6881
20.6881	DCA_se3_ag1_m_03 - phones	sp	21.4375
21.3319	DCA_int_01 - phones	M	21.5119
21.3319	DCA_int_01 - words	mm	21.5119
21.4375	DCA_se3_ag1_m_03 - phones	S	21.5775
21.4375	DCA_se3_ag1_m_03 - words	so	21.7875
21.5775	DCA_se3_ag1_m_03 - phones	OW1	21.7875
21.7875	DCA_se3_ag1_m_03 - phones	sp	22.1629
22.1629	DCA_se3_ag1_m_03 - phones	M	22.2529
22.1629	DCA_se3_ag1_m_03 - words	mostly	22.7129
22.2529	DCA_se3_ag1_m_03 - phones	OW1	22.3629
22.3629	DCA_se3_ag1_m_03 - phones	S	22.5029
22.5029	DCA_se3_ag1_m_03 - phones	L	22.5629
22.5629	DCA_se3_ag1_m_03 - phones	IY0	22.7129
22.7129	DCA_se3_ag1_m_03 - phones	AY1	22.9129
22.7129	DCA_se3_ag1_m_03 - words	i	22.9129
22.9129	DCA_se3_ag1_m_03 - phones	sp	23.1100
23.1100	DCA_se3_ag1_m_03 - phones	W	23.1400
23.1100	DCA_se3_ag1_m_03 - words	would	23.2000
23.1400	DCA_se3_ag1_m_03 - phones	UH1	23.1700
23.1700	DCA_se3_ag1_m_03 - phones	D	23.2000
23.2000	DCA_se3_ag1_m_03 - phones	R	23.3400
23.2000	DCA_se3_ag1_m_03 - words	read	23.6500
23.3400	DCA_se3_ag1_m_03 - phones	IY1	23.5700
23.5700	DCA_se3_ag1_m_03 - phones	D	23.6500
23.6500	DCA_se3_ag1_m_03 - phones	sp	25.3296
25.3296	DCA_se3_ag1_m_03 - phones	AE1	25.4596
25.3296	DCA_se3_ag1_m_03 - words	and	25.6896
25.4596	DCA_se3_ag1_m_03 - phones	N	25.6896
25.6896	DCA_se3_ag1_m_03 - phones	AH1	25.8896
25.6896	DCA_se3_ag1_m_03 - words	uh	25.8896
25.8896	DCA_se3_ag1_m_03 - phones	sp	27.6222
27.6222	DCA_se3_ag1_m_03 - words	i	27.7922
27.6222	DCA_se3_ag1_m_03 - phones	AY1	27.7922
27.7922	DCA_se3_ag1_m_03 - phones	K	27.9322
27.7922	DCA_se3_ag1_m_03 - words	can't	28.1122
27.9322	DCA_se3_ag1_m_03 - phones	AE1	28.0422
28.0422	DCA_se3_ag1_m_03 - phones	N	28.0722
28.0722	DCA_se3_ag1_m_03 - phones	T	28.1122
28.8032	DCA_se3_ag1_m_03 - phones	P	28.9032
28.8032	DCA_se3_ag1_m_03 - words	particularly	29.4232
28.9032	DCA_se3_ag1_m_03 - phones	ER0	28.9732
28.9732	DCA_se3_ag1_m_03 - phones	T	29.0532
29.0532	DCA_se3_ag1_m_03 - phones	IH1	29.1132
29.1132	DCA_se3_ag1_m_03 - phones	K	29.1832
29.1832	DCA_se3_ag1_m_03 - phones	Y	29.2432
29.2432	DCA_se3_ag1_m_03 - phones	AH0	29.2832
29.2832	DCA_se3_ag1_m_03 - phones	L	29.3232
29.3232	DCA_se3_ag1_m_03 - phones	ER0	29.3532
29.3532	DCA_se3_ag1_m_03 - phones	L	29.3832
29.3832	DCA_se3_ag1_m_03 - phones	IY0	29.4232
29.4232	DCA_se3_ag1_m_03 - phones	R	29.4832
29.4232	DCA_se3_ag1_m_03 - words	remember	29.8432
29.4832	DCA_se3_ag1_m_03 - phones	IH0	29.5132
29.5132	DCA_se3_ag1_m_03 - phones	M	29.5732
29.5732	DCA_se3_ag1_m_03 - phones	EH1	29.6432
29.6432	DCA_se3_ag1_m_03 - phones	M	29.7032
29.7032	DCA_se3_ag1_m_03 - phones	B	29.7632
29.7632	DCA_se3_ag1_m_03 - phones	ER0	29.8432
29.8432	DCA_se3_ag1_m_03 - phones	EH1	29.8732
29.8432	DCA_se3_ag1_m_03 - words	any	30.1132
29.8732	DCA_se3_ag1_m_03 - phones	N	29.9332
29.9332	DCA_se3_ag1_m_03 - phones	IY0	30.1132
30.1881	DCA_se3_ag1_m_03 - phones	sil	30.2281
30.2281	DCA_se3_ag1_m_03 - phones	G	30.2881
30.2281	DCA_se3_ag1_m_03 - words	games	30.5981
30.2881	DCA_se3_ag1_m_03 - phones	EY1	30.4281
30.4281	DCA_se3_ag1_m_03 - phones	M	30.5081
30.5081	DCA_se3_ag1_m_03 - phones	Z	30.5981
30.5981	DCA_se3_ag1_m_03 - phones	AY1	30.6781
30.5981	DCA_se3_ag1_m_03 - words	i	30.6781
30.6781	DCA_se3_ag1_m_03 - phones	W	30.7081
30.6781	DCA_se3_ag1_m_03 - words	would	30.7681
30.7081	DCA_se3_ag1_m_03 - phones	UH1	30.7381
30.7381	DCA_se3_ag1_m_03 - phones	D	30.7681
30.7681	DCA_se3_ag1_m_03 - phones	sp	30.7981
30.7981	DCA_se3_ag1_m_03 - phones	P	30.8981
30.7981	DCA_se3_ag1_m_03 - words	play	31.0281
30.8981	DCA_se3_ag1_m_03 - phones	L	30.9581
30.9581	DCA_se3_ag1_m_03 - phones	EY1	31.0281
31.0281	DCA_se3_ag1_m_03 - phones	AE1	31.0681
31.0281	DCA_se3_ag1_m_03 - words	at	31.1081
31.0681	DCA_se3_ag1_m_03 - phones	T	31.1081
31.1081	DCA_se3_ag1_m_03 - phones	DH	31.1581
31.1081	DCA_se3_ag1_m_03 - words	that	31.2681
31.1581	DCA_se3_ag1_m_03 - phones	AH0	31.2281
31.2281	DCA_se3_ag1_m_03 - phones	T	31.2681
31.2681	DCA_se3_ag1_m_03 - phones	sp	31.2981
31.2981	DCA_se3_ag1_m_03 - phones	T	31.4481
31.2981	DCA_se3_ag1_m_03 - words	time	31.7981
31.4481	DCA_se3_ag1_m_03 - phones	AY1	31.6181
31.6181	DCA_se3_ag1_m_03 - phones	M	31.7981
31.9998	DCA_int_01 - phones	M	32.3598
31.9998	DCA_int_01 - words	mm-hm	32.4198
32.3598	DCA_int_01 - phones	HH	32.3898
32.3898	DCA_int_01 - phones	M	32.4198
33.7147	DCA_se3_ag1_m_03 - phones	AY1	33.8547
33.7147	DCA_se3_ag1_m_03 - words	i	33.8547
33.8547	DCA_se3_ag1_m_03 - phones	HH	33.8947
33.8547	DCA_se3_ag1_m_03 - words	had	34.0947
33.8947	DCA_se3_ag1_m_03 - phones	AE1	33.9847
33.9847	DCA_se3_ag1_m_03 - phones	D	34.0947
34.0947	DCA_se3_ag1_m_03 - phones	sp	34.4226
34.4226	DCA_se3_ag1_m_03 - phones	L	34.4726
34.4226	DCA_se3_ag1_m_03 - words	lots	34.6326
34.4726	DCA_se3_ag1_m_03 - phones	AA1	34.5026
34.5026	DCA_se3_ag1_m_03 - phones	T	34.5626
34.5626	DCA_se3_ag1_m_03 - phones	S	34.6326
34.6326	DCA_se3_ag1_m_03 - phones	AH0	34.6726
34.6326	DCA_se3_ag1_m_03 - words	of	34.7226
34.6726	DCA_se3_ag1_m_03 - phones	V	34.7226
34.7226	DCA_se3_ag1_m_03 - phones	T	34.8326
34.7226	DCA_se3_ag1_m_03 - words	toys	35.0826
34.8326	DCA_se3_ag1_m_03 - phones	OY1	35.0326
35.0326	DCA_se3_ag1_m_03 - phones	Z	35.0826
35.0826	DCA_se3_ag1_m_03 - phones	AH0	35.1226
35.0826	DCA_se3_ag1_m_03 - words	and	35.2526
35.1226	DCA_se3_ag1_m_03 - phones	N	35.2026
35.2026	DCA_se3_ag1_m_03 - phones	D	35.2526
35.2526	DCA_se3_ag1_m_03 - phones	S	35.3226
35.2526	DCA_se3_ag1_m_03 - words	so	35.3726
35.3226	DCA_se3_ag1_m_03 - phones	OW1	35.3726
35.3726	DCA_se3_ag1_m_03 - phones	AY1	35.4126
35.3726	DCA_se3_ag1_m_03 - words	i	35.4126
35.4126	DCA_se3_ag1_m_03 - phones	JH	35.4726
35.4126	DCA_se3_ag1_m_03 - words	just	35.6026
35.4726	DCA_se3_ag1_m_03 - phones	IH0	35.5126
35.5126	DCA_se3_ag1_m_03 - phones	S	35.6026
35.6026	DCA_se3_ag1_m_03 - phones	P	35.6726
35.6026	DCA_se3_ag1_m_03 - words	played	35.7926
35.6726	DCA_se3_ag1_m_03 - phones	L	35.7126
35.7126	DCA_se3_ag1_m_03 - phones	EY1	35.7626
35.7626	DCA_se3_ag1_m_03 - phones	D	35.7926
35.7926	DCA_se3_ag1_m_03 - phones	sp	35.8226
35.8226	DCA_se3_ag1_m_03 - phones	W	35.8526
35.8226	DCA_se3_ag1_m_03 - words	with	35.9426
35.8526	DCA_se3_ag1_m_03 - phones	IH0	35.9026
35.9026	DCA_se3_ag1_m_03 - phones	TH	35.9426
35.9426	DCA_se3_ag1_m_03 - phones	DH	35.9926
35.9426	DCA_se3_ag1_m_03 - words	those	36.2226
35.9926	DCA_se3_ag1_m_03 - phones	OW1	36.1326
36.1326	DCA_se3_ag1_m_03 - phones	Z	36.2226
36.2226	DCA_se3_ag1_m_03 - phones	M	36.2826
36.2226	DCA_se3_ag1_m_03 - words	mostly	36.6126
36.2826	DCA_se3_ag1_m_03 - phones	OW1	36.3626
36.3626	DCA_se3_ag1_m_03 - phones	S	36.4826
36.4826	DCA_se3_ag1_m_03 - phones	L	36.5226
36.5226	DCA_se3_ag1_m_03 - phones	IY0	36.6126
36.6126	DCA_se3_ag1_m_03 - phones	sp	36.7026
36.8798	DCA_se3_ag1_m_03 - phones	AH0	37.0098
36.8798	DCA_se3_ag1_m_03 - words	and	37.0798
37.0098	DCA_se3_ag1_m_03 - phones	N	37.0798
37.0798	DCA_se3_ag1_m_03 - phones	R	37.1698
37.0798	DCA_se3_ag1_m_03 - words	read	37.3798
37.1698	DCA_se3_ag1_m_03 - phones	EH1	37.2798
37.2798	DCA_se3_ag1_m_03 - phones	D	37.3798
37.3798	DCA_se3_ag1_m_03 - phones	sp	37.4498
38.7455	DCA_int_01 - phones	N	38.8455
38.7455	DCA_int_01 - words	never	39.0155
38.8455	DCA_int_01 - phones	EH1	38.9055
38.9055	DCA_int_01 - phones	V	38.9355
38.9355	DCA_int_01 - phones	ER0	39.0155
39.0155	DCA_int_01 - phones	sp	39.0955
39.0955	DCA_int_01 - phones	P	39.1355
39.0955	DCA_int_01 - words	played	39.2955
39.1355	DCA_int_01 - phones	L	39.1955
39.1955	DCA_int_01 - phones	EY1	39.2255
39.2255	DCA_int_01 - phones	D	39.2955
39.2955	DCA_int_01 - phones	sp	39.4355
39.4355	DCA_int_01 - phones	K	39.4655
39.4355	DCA_int_01 - words	kick	39.5355
39.4655	DCA_int_01 - phones	IH1	39.5055
39.5055	DCA_int_01 - phones	K	39.5355
39.5355	DCA_int_01 - phones	sp	39.6455
39.6455	DCA_int_01 - phones	DH	39.6755
39.6455	DCA_int_01 - words	the	39.7155
39.6755	DCA_int_01 - phones	AH0	39.7155
39.7155	DCA_int_01 - phones	sp	39.8455
39.8455	DCA_int_01 - phones	K	39.8755
39.8455	DCA_int_01 - words	can	40.2255
39.8755	DCA_int_01 - phones	AH0	39.9055
39.9055	DCA_int_01 - phones	N	40.2255
40.2255	DCA_int_01 - phones	sp	40.2755
40.2755	DCA_int_01 - words	or	40.3555
40.2755	DCA_int_01 - phones	ER0	40.3555
40.3555	DCA_int_01 - phones	sp	40.6255
40.6255	DCA_int_01 - phones	T	40.6655
40.6255	DCA_int_01 - words	tag	40.9155
40.6655	DCA_int_01 - phones	AE1	40.8755
40.8755	DCA_int_01 - phones	G	40.9155
40.9155	DCA_int_01 - phones	sp	41.0055
41.0055	DCA_int_01 - words	or	41.0455
41.0055	DCA_int_01 - phones	ER0	41.0455
41.0455	DCA_int_01 - phones	sp	41.2455
41.6340	DCA_int_01 - phones	spn	41.6640
41.6340	DCA_int_01 - words	<unk>	41.6640
41.6640	DCA_int_01 - phones	sp	42.8140
43.2108	DCA_se3_ag1_m_03 - phones	W	43.2908
43.2108	DCA_se3_ag1_m_03 - words	well	43.4208
43.2908	DCA_se3_ag1_m_03 - phones	EH1	43.3408
43.3408	DCA_se3_ag1_m_03 - phones	L	43.4208
43.4208	DCA_se3_ag1_m_03 - phones	IH1	43.4908
43.4208	DCA_se3_ag1_m_03 - words	in	43.5808
43.4908	DCA_se3_ag1_m_03 - phones	N	43.5808
43.5808	DCA_se3_ag1_m_03 - phones	sp	43.6608
43.6608	DCA_se3_ag1_m_03 - phones	IH1	43.7808
43.6608	DCA_se3_ag1_m_03 - words	in	43.9108
43.7808	DCA_se3_ag1_m_03 - phones	N	43.9108
43.9108	DCA_se3_ag1_m_03 - phones	S	44.0108
43.9108	DCA_se3_ag1_m_03 - words	school	44.3308
44.0108	DCA_se3_ag1_m_03 - phones	K	44.0708
44.0708	DCA_se3_ag1_m_03 - phones	UW1	44.2108
44.2108	DCA_se3_ag1_m_03 - phones	L	44.3308
44.3308	DCA_se3_ag1_m_03 - phones	D	44.3808
44.3308	DCA_se3_ag1_m_03 - words	during	44.5308
44.3808	DCA_se3_ag1_m_03 - phones	ER1	44.4708
44.4708	DCA_se3_ag1_m_03 - phones	IH0	44.5008
44.5008	DCA_se3_ag1_m_03 - phones	NG	44.5308
44.5308	DCA_se3_ag1_m_03 - phones	DH	44.5608
44.5308	DCA_se3_ag1_m_03 - words	the	44.6208
44.5608	DCA_se3_ag1_m_03 - phones	IY0	44.6208
44.6208	DCA_se3_ag1_m_03 - phones	R	44.6808
44.6208	DCA_se3_ag1_m_03 - words	recess	45.0708
44.6808	DCA_se3_ag1_m_03 - phones	IY1	44.7808
44.7808	DCA_se3_ag1_m_03 - phones	S	44.8508
44.8508	DCA_se3_ag1_m_03 - phones	EH0	44.9308
44.9308	DCA_se3_ag1_m_03 - phones	S	45.0708
45.0708	DCA_se3_ag1_m_03 - phones	AY1	45.1208
45.0708	DCA_se3_ag1_m_03 - words	i	45.1208
45.1208	DCA_se3_ag1_m_03 - phones	W	45.1508
45.1208	DCA_se3_ag1_m_03 - words	would	45.2308
45.1508	DCA_se3_ag1_m_03 - phones	UH1	45.1808
45.1808	DCA_se3_ag1_m_03 - phones	D	45.2308
45.2308	DCA_se3_ag1_m_03 - phones	P	45.3108
45.2308	DCA_se3_ag1_m_03 - words	play	45.4708
45.3108	DCA_se3_ag1_m_03 - phones	L	45.3908
45.3908	DCA_se3_ag1_m_03 - phones	EY1	45.4708
45.4708	DCA_se3_ag1_m_03 - phones	DH	45.5208
45.4708	DCA_se3_ag1_m_03 - words	those	45.8208
45.5208	DCA_se3_ag1_m_03 - phones	OW1	45.6408
45.6408	DCA_se3_ag1_m_03 - phones	Z	45.8208
46.3460	DCA_se3_ag1_m_03 - phones	sil	46.3860
46.3860	DCA_se3_ag1_m_03 - phones	G	46.4360
46.3860	DCA_se3_ag1_m_03 - words	games	46.8660
46.4360	DCA_se3_ag1_m_03 - phones	EY1	46.6260
46.6260	DCA_se3_ag1_m_03 - phones	M	46.7160
46.7160	DCA_se3_ag1_m_03 - phones	Z	46.8660
46.8660	DCA_se3_ag1_m_03 - phones	B	46.9260
46.8660	DCA_se3_ag1_m_03 - words	but	47.0260
46.9260	DCA_se3_ag1_m_03 - phones	AH1	46.9960
46.9960	DCA_se3_ag1_m_03 - phones	T	47.0260
47.0260	DCA_se3_ag1_m_03 - phones	sp	47.0960
47.0960	DCA_se3_ag1_m_03 - words	uh	47.3560
47.0960	DCA_se3_ag1_m_03 - phones	AH1	47.3560
47.3560	DCA_se3_ag1_m_03 - phones	sp	48.1808
48.1808	DCA_se3_ag1_m_03 - phones	AW1	48.2608
48.1808	DCA_se3_ag1_m_03 - words	outside	48.5608
48.2608	DCA_se3_ag1_m_03 - phones	T	48.3608
48.3608	DCA_se3_ag1_m_03 - phones	S	48.4508
48.4508	DCA_se3_ag1_m_03 - phones	AY1	48.5308
48.5308	DCA_se3_ag1_m_03 - phones	D	48.5608
48.5608	DCA_se3_ag1_m_03 - phones	AH0	48.6008
48.5608	DCA_se3_ag1_m_03 - words	of	48.6708
48.6008	DCA_se3_ag1_m_03 - phones	V	48.6708
48.6708	DCA_se3_ag1_m_03 - phones	S	48.7608
48.6708	DCA_se3_ag1_m_03 - words	school	49.0308
48.7608	DCA_se3_ag1_m_03 - phones	K	48.8108
48.8108	DCA_se3_ag1_m_03 - phones	UW1	48.9408
48.9408	DCA_se3_ag1_m_03 - phones	L	49.0308
49.0308	DCA_se3_ag1_m_03 - phones	AY1	49.1008
49.0308	DCA_se3_ag1_m_03 - words	i	49.1008
49.1008	DCA_se3_ag1_m_03 - phones	sp	49.2608
50.1112	DCA_se3_ag1_m_03 - phones	D	50.1512
50.1112	DCA_se3_ag1_m_03 - words	didn't	50.2412
50.1512	DCA_se3_ag1_m_03 - phones	IH1	50.1812
50.1812	DCA_se3_ag1_m_03 - phones	N	50.2112
50.2112	DCA_se3_ag1_m_03 - phones	T	50.2412
50.2412	DCA_se3_ag1_m_03 - phones	HH	50.2712
50.2412	DCA_se3_ag1_m_03 - words	have	50.3612
50.2712	DCA_se3_ag1_m_03 - phones	AE1	50.3112
50.3112	DCA_se3_ag1_m_03 - phones	V	50.3612
50.3612	DCA_se3_ag1_m_03 - phones	M	50.4112
50.3612	DCA_se3_ag1_m_03 - words	much	50.5712
50.4112	DCA_se3_ag1_m_03 - phones	AH1	50.4712
50.4712	DCA_se3_ag1_m_03 - phones	CH	50.5712
50.5712	DCA_se3_ag1_m_03 - phones	T	50.6012
50.5712	DCA_se3_ag1_m_03 - words	to	50.6312
50.6012	DCA_se3_ag1_m_03 - phones	AH0	50.6312
50.6312	DCA_se3_ag1_m_03 - phones	D	50.6812
50.6312	DCA_se3_ag1_m_03 - words	do	50.8412
50.6812	DCA_se3_ag1_m_03 - phones	UW1	50.8412
50.8412	DCA_se3_ag1_m_03 - phones	sp	57.8415
52.1145	DCA_int_01 - phones	S	52.1745
52.1145	DCA_int_01 - words	so	52.2145
52.1745	DCA_int_01 - phones	OW1	52.2145
52.2145	DCA_int_01 - phones	W	52.2845
52.2145	DCA_int_01 - words	what	52.4445
52.2845	DCA_int_01 - phones	AH1	52.3145
52.3145	DCA_int_01 - phones	T	52.4445
52.4445	DCA_int_01 - phones	W	52.4745
52.4445	DCA_int_01 - words	would	52.5345
52.4745	DCA_int_01 - phones	UH1	52.5045
52.5045	DCA_int_01 - phones	D	52.5345
52.5345	DCA_int_01 - phones	sp	52.6545
52.9839	DCA_int_01 - phones	W	53.0639
52.9839	DCA_int_01 - words	would	53.1239
53.0639	DCA_int_01 - phones	UH1	53.0939
53.0939	DCA_int_01 - phones	D	53.1239
53.1239	DCA_int_01 - phones	Y	53.1539
53.1239	DCA_int_01 - words	you	53.2039
53.1539	DCA_int_01 - phones	UW1	53.2039
53.2039	DCA_int_01 - phones	sp	53.2739
53.2739	DCA_int_01 - phones	P	53.3039
53.2739	DCA_int_01 - words	play	53.4739
53.3039	DCA_int_01 - phones	L	53.4039
53.4039	DCA_int_01 - phones	EY1	53.4739
53.4739	DCA_int_01 - phones	D	53.5139
53.4739	DCA_int_01 - words	during	53.9339
53.5139	DCA_int_01 - phones	Y	53.5439
53.5439	DCA_int_01 - phones	UH1	53.5739
53.5739	DCA_int_01 - phones	R	53.6739
53.6739	DCA_int_01 - phones	IH0	53.7039
53.7039	DCA_int_01 - phones	NG	53.9339
53.9339	DCA_int_01 - phones	sp	54.0739
54.0739	DCA_int_01 - phones	R	54.1039
54.0739	DCA_int_01 - words	recess	54.2339
54.1039	DCA_int_01 - phones	IH0	54.1439
54.1439	DCA_int_01 - phones	S	54.1739
54.1739	DCA_int_01 - phones	EH1	54.2039
54.2039	DCA_int_01 - phones	S	54.2339
54.2339	DCA_int_01 - phones	sp	54.3439
54.9727	DCA_int_01 - phones	W	55.0527
54.9727	DCA_int_01 - words	which	55.1127
55.0527	DCA_int_01 - phones	IH1	55.0827
55.0827	DCA_int_01 - phones	CH	55.1127
55.1127	DCA_int_01 - phones	sp	55.3127
55.3127	DCA_int_01 - phones	G	55.3527
55.3127	DCA_int_01 - words	games	55.4627
55.3527	DCA_int_01 - phones	EY1	55.4027
55.4027	DCA_int_01 - phones	M	55.4327
55.4327	DCA_int_01 - phones	Z	55.4627
55.4627	DCA_int_01 - phones	sp	55.5027
55.5027	DCA_int_01 - phones	D	55.5327
55.5027	DCA_int_01 - words	do	55.6127
55.5327	DCA_int_01 - phones	UW1	55.6127
55.6127	DCA_int_01 - phones	sp	55.7127
55.7127	DCA_int_01 - phones	Y	55.7527
55.7127	DCA_int_01 - words	you	55.8527
55.7527	DCA_int_01 - phones	UW1	55.8527
55.8527	DCA_int_01 - phones	sp	55.8827
55.8827	DCA_int_01 - phones	R	55.9127
55.8827	DCA_int_01 - words	remember	56.0927
55.9127	DCA_int_01 - phones	IH0	55.9427
55.9427	DCA_int_01 - phones	M	55.9727
55.9727	DCA_int_01 - phones	EH1	56.0027
56.0027	DCA_int_01 - phones	M	56.0327
56.0327	DCA_int_01 - phones	B	56.0627
56.0627	DCA_int_01 - phones	ER0	56.0927
56.0927	DCA_int_01 - phones	sp	56.4927
57.8415	DCA_se3_ag1_m_03 - phones	AH1	58.0715
57.8415	DCA_se3_ag1_m_03 - words	um	58.2615
58.0715	DCA_se3_ag1_m_03 - phones	M	58.2615
58.2615	DCA_se3_ag1_m_03 - phones	sp	58.3015
58.3015	DCA_se3_ag1_m_03 - phones	W	58.3615
58.3015	DCA_se3_ag1_m_03 - words	we	58.4315
58.3615	DCA_se3_ag1_m_03 - phones	IY1	58.4315
58.4315	DCA_se3_ag1_m_03 - phones	P	58.5415
58.4315	DCA_se3_ag1_m_03 - words	played	58.8515
58.5415	DCA_se3_ag1_m_03 - phones	L	58.6115
58.6115	DCA_se3_ag1_m_03 - phones	EY1	58.7215
58.7215	DCA_se3_ag1_m_03 - phones	D	58.8515
58.8515	DCA_se3_ag1_m_03 - phones	sp	59.2372
59.2372	DCA_se3_ag1_m_03 - phones	T	59.3772
59.2372	DCA_se3_ag1_m_03 - words	tag	59.6372
59.3772	DCA_se3_ag1_m_03 - phones	AE1	59.5772
59.5772	DCA_se3_ag1_m_03 - phones	G	59.6372
59.6372	DCA_se3_ag1_m_03 - phones	sp	59.7472
60.6959	DCA_se3_ag1_m_03 - phones	HH	60.7459
60.6959	DCA_se3_ag1_m_03 - words	when	60.8559
60.7459	DCA_se3_ag1_m_03 - phones	W	60.7759
60.7759	DCA_se3_ag1_m_03 - phones	EH1	60.8159
60.8159	DCA_se3_ag1_m_03 - phones	N	60.8559
60.8559	DCA_se3_ag1_m_03 - phones	AY1	60.9459
60.8559	DCA_se3_ag1_m_03 - words	i	60.9459
60.9459	DCA_se3_ag1_m_03 - phones	W	61.0159
60.9459	DCA_se3_ag1_m_03 - words	was	61.1259
61.0159	DCA_se3_ag1_m_03 - phones	AH0	61.0559
61.0559	DCA_se3_ag1_m_03 - phones	Z	61.1259
61.1259	DCA_se3_ag1_m_03 - phones	IH0	61.1559
61.1259	DCA_se3_ag1_m_03 - words	in	61.2159
61.1559	DCA_se3_ag1_m_03 - phones	N	61.2159
61.2159	DCA_se3_ag1_m_03 - phones	JH	61.2859
61.2159	DCA_se3_ag1_m_03 - words	junior	61.4859
61.2859	DCA_se3_ag1_m_03 - phones	UW1	61.3259
61.3259	DCA_se3_ag1_m_03 - phones	N	61.3659
61.3659	DCA_se3_ag1_m_03 - phones	Y	61.4359
61.4359	DCA_se3_ag1_m_03 - phones	ER0	61.4859
61.4859	DCA_se3_ag1_m_03 - phones	HH	61.5559
61.4859	DCA_se3_ag1_m_03 - words	high	61.6459
61.5559	DCA_se3_ag1_m_03 - phones	AY1	61.6459
61.6459	DCA_se3_ag1_m_03 - phones	S	61.7759
61.6459	DCA_se3_ag1_m_03 - words	school	61.9559
61.7759	DCA_se3_ag1_m_03 - phones	K	61.8259
61.8259	DCA_se3_ag1_m_03 - phones	UW1	61.8759
61.8759	DCA_se3_ag1_m_03 - phones	L	61.9559
61.9559	DCA_se3_ag1_m_03 - phones	DH	62.0059
61.9559	DCA_se3_ag1_m_03 - words	there	62.0959
62.0059	DCA_se3_ag1_m_03 - phones	EH1	62.0359
62.0359	DCA_se3_ag1_m_03 - phones	R	62.0959
62.0959	DCA_se3_ag1_m_03 - phones	W	62.1659
62.0959	DCA_se3_ag1_m_03 - words	was	62.2959
62.1659	DCA_se3_ag1_m_03 - phones	AH0	62.2059
62.2059	DCA_se3_ag1_m_03 - phones	Z	62.2959
62.2959	DCA_se3_ag1_m_03 - phones	AH0	62.4259
62.2959	DCA_se3_ag1_m_03 - words	a	62.4259
62.4259	DCA_se3_ag1_m_03 - phones	sp	62.9600
62.9600	DCA_se3_ag1_m_03 - phones	M	63.0600
62.9600	DCA_se3_ag1_m_03 - words	modified	63.4900
63.0600	DCA_se3_ag1_m_03 - phones	AA1	63.1300
63.1300	DCA_se3_ag1_m_03 - phones	D	63.1800
63.1800	DCA_se3_ag1_m_03 - phones	AH0	63.2500
63.2500	DCA_se3_ag1_m_03 - phones	F	63.3600
63.3600	DCA_se3_ag1_m_03 - phones	AY2	63.4500
63.4500	DCA_se3_ag1_m_03 - phones	D	63.4900
63.4900	DCA_se3_ag1_m_03 - phones	V	63.5500
63.4900	DCA_se3_ag1_m_03 - words	version	63.8200
63.5500	DCA_se3_ag1_m_03 - phones	ER1	63.6900
63.6900	DCA_se3_ag1_m_03 - phones	ZH	63.7600
63.7600	DCA_se3_ag1_m_03 - phones	AH0	63.7900
63.7900	DCA_se3_ag1_m_03 - phones	N	63.8200
63.8200	DCA_se3_ag1_m_03 - phones	AH0	63.8500
63.8200	DCA_se3_ag1_m_03 - words	of	63.8800
63.8500	DCA_se3_ag1_m_03 - phones	V	63.8800
63.8800	DCA_se3_ag1_m_03 - phones	sp	63.9100
63.9100	DCA_se3_ag1_m_03 - phones	T	64.0300
63.9100	DCA_se3_ag1_m_03 - words	tag	64.1800
64.0300	DCA_se3_ag1_m_03 - phones	AE1	64.1100
64.1100	DCA_se3_ag1_m_03 - phones	G	64.1800
64.1800	DCA_se3_ag1_m_03 - phones	W	64.2300
64.1800	DCA_se3_ag1_m_03 - words	we	64.3100
64.2300	DCA_se3_ag1_m_03 - phones	IY1	64.3100
64.3100	DCA_se3_ag1_m_03 - phones	P	64.4200
64.3100	DCA_se3_ag1_m_03 - words	played	64.7000
64.4200	DCA_se3_ag1_m_03 - phones	L	64.5200
64.5200	DCA_se3_ag1_m_03 - phones	EY1	64.6300
64.6300	DCA_se3_ag1_m_03 - phones	D	64.7000
64.7000	DCA_se3_ag1_m_03 - phones	sp	64.7800
65.5421	DCA_se3_ag1_m_03 - phones	IH1	65.6621
65.5421	DCA_se3_ag1_m_03 - words	in	65.7121
65.6621	DCA_se3_ag1_m_03 - phones	N	65.7121
65.7121	DCA_se3_ag1_m_03 - phones	HH	65.7921
65.7121	DCA_se3_ag1_m_03 - words	which	65.9621
65.7921	DCA_se3_ag1_m_03 - phones	W	65.8321
65.8321	DCA_se3_ag1_m_03 - phones	IH1	65.8921
65.8921	DCA_se3_ag1_m_03 - phones	CH	65.9621
65.9621	DCA_se3_ag1_m_03 - phones	HH	66.0121
65.9621	DCA_se3_ag1_m_03 - words	one	66.1921
66.0121	DCA_se3_ag1_m_03 - phones	W	66.0521
66.0521	DCA_se3_ag1_m_03 - phones	AH1	66.1021
66.1021	DCA_se3_ag1_m_03 - phones	N	66.1921
66.1921	DCA_se3_ag1_m_03 - phones	P	66.2921
66.1921	DCA_se3_ag1_m_03 - words	person	66.5321
66.2921	DCA_se3_ag1_m_03 - phones	ER1	66.3721
66.3721	DCA_se3_ag1_m_03 - phones	S	66.4721
66.4721	DCA_se3_ag1_m_03 - phones	AH0	66.5021
66.5021	DCA_se3_ag1_m_03 - phones	N	66.5321
66.5321	DCA_se3_ag1_m_03 - phones	W	66.5621
66.5321	DCA_se3_ag1_m_03 - words	would	66.6521
66.5621	DCA_se3_ag1_m_03 - phones	UH1	66.5921
66.5921	DCA_se3_ag1_m_03 - phones	D	66.6521
66.6521	DCA_se3_ag1_m_03 - phones	B	66.7121
66.6521	DCA_se3_ag1_m_03 - words	be	66.8721
66.7121	DCA_se3_ag1_m_03 - phones	IY1	66.8721
66.8721	DCA_se3_ag1_m_03 - phones	IH1	66.9221
66.8721	DCA_se3_ag1_m_03 - words	it	66.9821
66.9221	DCA_se3_ag1_m_03 - phones	T	66.9821
66.9821	DCA_se3_ag1_m_03 - phones	sp	67.1721
67.3492	DCA_se3_ag1_m_03 - phones	AH0	67.5292
67.3492	DCA_se3_ag1_m_03 - words	and	67.5692
67.5292	DCA_se3_ag1_m_03 - phones	N	67.5692
67.5692	DCA_se3_ag1_m_03 - phones	DH	67.6092
67.5692	DCA_se3_ag1_m_03 - words	then	67.7892
67.6092	DCA_se3_ag1_m_03 - phones	EH1	67.6892
67.6892	DCA_se3_ag1_m_03 - phones	N	67.7892
67.7892	DCA_se3_ag1_m_03 - phones	sp	67.8592
68.4417	DCA_se3_ag1_m_03 - phones	IY1	68.6017
68.4417	DCA_se3_ag1_m_03 - words	each	68.7017
68.6017	DCA_se3_ag1_m_03 - phones	CH	68.7017
68.7017	DCA_se3_ag1_m_03 - phones	P	68.8317
68.7017	DCA_se3_ag1_m_03 - words	person	69.2517
68.8317	DCA_se3_ag1_m_03 - phones	ER1	68.9317
68.9317	DCA_se3_ag1_m_03 - phones	S	69.0917
69.0917	DCA_se3_ag1_m_03 - phones	AH0	69.1317
69.1317	DCA_se3_ag1_m_03 - phones	N	69.2517
69.2517	DCA_se3_ag1_m_03 - phones	DH	69.3017
69.2517	DCA_se3_ag1_m_03 - words	that	69.3917
69.3017	DCA_se3_ag1_m_03 - phones	AH0	69.3617
69.3617	DCA_se3_ag1_m_03 - phones	T	69.3917
69.3917	DCA_se3_ag1_m_03 - phones	HH	69.4317
69.3917	DCA_se3_ag1_m_03 - words	he	69.5417
69.4317	DCA_se3_ag1_m_03 - phones	IY1	69.5417
69.5417	DCA_se3_ag1_m_03 - phones	sp	69.5917
69.5917	DCA_se3_ag1_m_03 - phones	K	69.7417
69.5917	DCA_se3_ag1_m_03 - words	caught	70.0117
69.7417	DCA_se3_ag1_m_03 - phones	AO1	69.8917
69.8917	DCA_se3_ag1_m_03 - phones	T	70.0117
70.7575	DCA_se3_ag1_m_03 - phones	W	70.9175
70.7575	DCA_se3_ag1_m_03 - words	would	71.1475
70.9175	DCA_se3_ag1_m_03 - phones	UH1	70.9975
70.9975	DCA_se3_ag1_m_03 - phones	D	71.1475
71.1475	DCA_se3_ag1_m_03 - words	uh	71.3975
71.1475	DCA_se3_ag1_m_03 - phones	AH1	71.3975
71.3975	DCA_se3_ag1_m_03 - phones	sp	71.4375
72.7377	DCA_se3_ag1_m_03 - phones	W	72.7777
72.7377	DCA_se3_ag1_m_03 - words	would	72.8577
72.7777	DCA_se3_ag1_m_03 - phones	UH1	72.8077
72.8077	DCA_se3_ag1_m_03 - phones	D	72.8577
72.8577	DCA_se3_ag1_m_03 - phones	AO1	72.9677
72.8577	DCA_se3_ag1_m_03 - words	also	73.2777
72.9677	DCA_se3_ag1_m_03 - phones	L	73.0277
73.0277	DCA_se3_ag1_m_03 - phones	S	73.1577
73.1577	DCA_se3_ag1_m_03 - phones	OW0	73.2777
73.2777	DCA_se3_ag1_m_03 - phones	B	73.3677
73.2777	DCA_se3_ag1_m_03 - words	be	73.4877
73.3677	DCA_se3_ag1_m_03 - phones	IY1	73.4877
73.4877	DCA_se3_ag1_m_03 - phones	IH1	73.5277
73.4877	DCA_se3_ag1_m_03 - words	it	73.5577
73.5277	DCA_se3_ag1_m_03 - phones	T	73.5577
73.5577	DCA_se3_ag1_m_03 - phones	sp	73.5877
73.5877	DCA_se3_ag1_m_03 - phones	S	73.6877
73.5877	DCA_se3_ag1_m_03 - words	so	73.7177
73.6877	DCA_se3_ag1_m_03 - phones	OW1	73.7177
73.7177	DCA_se3_ag1_m_03 - phones	DH	73.7677
73.7177	DCA_se3_ag1_m_03 - words	there	73.8377
73.7677	DCA_se3_ag1_m_03 - phones	EH1	73.8077
73.8077	DCA_se3_ag1_m_03 - phones	R	73.8377
73.8377	DCA_se3_ag1_m_03 - phones	W	73.8677
73.8377	DCA_se3_ag1_m_03 - words	would	73.9277
73.8677	DCA_se3_ag1_m_03 - phones	UH1	73.8977
73.8977	DCA_se3_ag1_m_03 - phones	D	73.9277
73.9277	DCA_se3_ag1_m_03 - phones	B	73.9877
73.9277	DCA_se3_ag1_m_03 - words	be	74.1277
73.9877	DCA_se3_ag1_m_03 - phones	IY0	74.1277
74.1277	DCA_se3_ag1_m_03 - phones	sp	74.1977
74.2601	DCA_se3_ag1_m_03 - phones	F	74.3201
74.2601	DCA_se3_ag1_m_03 - words	first	74.5301
74.3201	DCA_se3_ag1_m_03 - phones	ER1	74.4001
74.4001	DCA_se3_ag1_m_03 - phones	S	74.5001
74.5001	DCA_se3_ag1_m_03 - phones	T	74.5301
74.5301	DCA_se3_ag1_m_03 - phones	HH	74.5701
74.5301	DCA_se3_ag1_m_03 - words	one	74.8301
74.5701	DCA_se3_ag1_m_03 - phones	W	74.6401
74.6401	DCA_se3_ag1_m_03 - phones	AH1	74.7501
74.7501	DCA_se3_ag1_m_03 - phones	N	74.8301
74.8301	DCA_se3_ag1_m_03 - phones	DH	74.8701
74.8301	DCA_se3_ag1_m_03 - words	then	75.0101
74.8701	DCA_se3_ag1_m_03 - phones	EH1	74.9001
74.9001	DCA_se3_ag1_m_03 - phones	N	75.0101
75.0101	DCA_se3_ag1_m_03 - phones	sp	75.0601
75.0601	DCA_se3_ag1_m_03 - phones	T	75.1801
75.0601	DCA_se3_ag1_m_03 - words	two	75.4301
75.1801	DCA_se3_ag1_m_03 - phones	UW1	75.4301
75.4301	DCA_se3_ag1_m_03 - phones	sp	75.4601
75.4601	DCA_se3_ag1_m_03 - phones	AH0	75.4901
75.4601	DCA_se3_ag1_m_03 - words	and	75.5201
75.4901	DCA_se3_ag1_m_03 - phones	N	75.5201
75.5201	DCA_se3_ag1_m_03 - phones	DH	75.5601
75.5201	DCA_se3_ag1_m_03 - words	then	75.7201
75.5601	DCA_se3_ag1_m_03 - phones	EH1	75.6101
75.6101	DCA_se3_ag1_m_03 - phones	N	75.7201
75.7201	DCA_se3_ag1_m_03 - phones	S	75.8101
75.7201	DCA_se3_ag1_m_03 - words	say	75.9801
75.8101	DCA_se3_ag1_m_03 - phones	EY1	75.9801
76.0382	DCA_se3_ag1_m_03 - phones	TH	76.0982
76.0382	DCA_se3_ag1_m_03 - words	three	76.3082
76.0982	DCA_se3_ag1_m_03 - phones	R	76.2082
76.2082	DCA_se3_ag1_m_03 - phones	IY1	76.3082
76.3082	DCA_se3_ag1_m_03 - phones	AE1	76.3382
76.3082	DCA_se3_ag1_m_03 - words	and	76.3682
76.3382	DCA_se3_ag1_m_03 - phones	N	76.3682
76.3682	DCA_se3_ag1_m_03 - phones	DH	76.3982
76.3682	DCA_se3_ag1_m_03 - words	they	76.4282
76.3982	DCA_se3_ag1_m_03 - phones	EY1	76.4282
76.4282	DCA_se3_ag1_m_03 - phones	W	76.4582
76.4282	DCA_se3_ag1_m_03 - words	would	76.5282
76.4582	DCA_se3_ag1_m_03 - phones	UH1	76.4882
76.4882	DCA_se3_ag1_m_03 - phones	D	76.5282
76.5282	DCA_se3_ag1_m_03 - phones	B	76.5982
76.5282	DCA_se3_ag1_m_03 - words	be	76.6982
76.5982	DCA_se3_ag1_m_03 - phones	IY1	76.6982
76.6982	DCA_se3_ag1_m_03 - phones	sp	76.7282
76.7282	DCA_se3_ag1_m_03 - phones	AO1	76.8682
76.7282	DCA_se3_ag1_m_03 - words	all	76.9982
76.8682	DCA_se3_ag1_m_03 - phones	L	76.9982
76.9982	DCA_se3_ag1_m_03 - phones	sp	77.0382
77.0382	DCA_se3_ag1_m_03 - phones	B	77.0982
77.0382	DCA_se3_ag1_m_03 - words	be	77.1582
77.0982	DCA_se3_ag1_m_03 - phones	IY1	77.1582
77.1582	DCA_se3_ag1_m_03 - phones	G	77.2082
77.1582	DCA_se3_ag1_m_03 - words	going	77.5482
77.2082	DCA_se3_ag1_m_03 - phones	OW1	77.2482
77.2482	DCA_se3_ag1_m_03 - phones	IH0	77.3482
77.3482	DCA_se3_ag1_m_03 - phones	NG	77.5482
77.5482	DCA_se3_ag1_m_03 - phones	sp	77.6182
77.6182	DCA_se3_ag1_m_03 - phones	AE1	77.7382
77.6182	DCA_se3_ag1_m_03 - words	after	77.8682
77.7382	DCA_se3_ag1_m_03 - phones	F	77.7782
77.7782	DCA_se3_ag1_m_03 - phones	T	77.8382
77.8382	DCA_se3_ag1_m_03 - phones	ER0	77.8682
77.8682	DCA_se3_ag1_m_03 - phones	DH	77.9382
77.8682	DCA_se3_ag1_m_03 - words	the	78.0182
77.9382	DCA_se3_ag1_m_03 - phones	IY0	78.0182
78.0182	DCA_se3_ag1_m_03 - phones	AH1	78.0782
78.0182	DCA_se3_ag1_m_03 - words	others	78.3782
78.0782	DCA_se3_ag1_m_03 - phones	DH	78.1482
78.1482	DCA_se3_ag1_m_03 - phones	ER0	78.2582
78.2582	DCA_se3_ag1_m_03 - phones	Z	78.3782
79.2418	DCA_se3_ag1_m_03 - phones	sil	79.2818
79.2818	DCA_se3_ag1_m_03 - phones	AE1	79.3418
79.2818	DCA_se3_ag1_m_03 - words	and	79.3918
79.3418	DCA_se3_ag1_m_03 - phones	N	79.3918
79.3918	DCA_se3_ag1_m_03 - phones	W	79.4418
79.3918	DCA_se3_ag1_m_03 - words	we	79.4718
79.4418	DCA_se3_ag1_m_03 - phones	IY1	79.4718
79.4718	DCA_se3_ag1_m_03 - phones	D	79.5018
79.4718	DCA_se3_ag1_m_03 - words	d	79.5018
79.5018	DCA_se3_ag1_m_03 - phones	HH	79.5918
79.5018	DCA_se3_ag1_m_03 - words	have	79.7918
79.5918	DCA_se3_ag1_m_03 - phones	AE1	79.6918
79.6918	DCA_se3_ag1_m_03 - phones	V	79.7918
79.7918	DCA_se3_ag1_m_03 - phones	S	79.8818
79.7918	DCA_se3_ag1_m_03 - words	say	79.9818
79.8818	DCA_se3_ag1_m_03 - phones	EY1	79.9818
79.9818	DCA_se3_ag1_m_03 - phones	T	80.0918
79.9818	DCA_se3_ag1_m_03 - words	twelve	80.3018
80.0918	DCA_se3_ag1_m_03 - phones	W	80.1218
80.1218	DCA_se3_ag1_m_03 - phones	EH1	80.1918
80.1918	DCA_se3_ag1_m_03 - phones	L	80.2418
80.2418	DCA_se3_ag1_m_03 - phones	V	80.3018
80.3018	DCA_se3_ag1_m_03 - words	or	80.4018
80.3018	DCA_se3_ag1_m_03 - phones	ER0	80.4018
80.4018	DCA_se3_ag1_m_03 - phones	TH	80.4918
80.4018	DCA_se3_ag1_m_03 - words	thirteen	80.8318
80.4918	DCA_se3_ag1_m_03 - phones	ER1	80.5718
80.5718	DCA_se3_ag1_m_03 - phones	T	80.7018
80.7018	DCA_se3_ag1_m_03 - phones	IY1	80.7718
80.7718	DCA_se3_ag1_m_03 - phones	N	80.8318
80.8318	DCA_se3_ag1_m_03 - phones	K	80.9018
80.8318	DCA_se3_ag1_m_03 - words	kids	81.0618
80.9018	DCA_se3_ag1_m_03 - phones	IH1	80.9518
80.9518	DCA_se3_ag1_m_03 - phones	D	81.0118
81.0118	DCA_se3_ag1_m_03 - phones	Z	81.0618
81.0618	DCA_se3_ag1_m_03 - phones	P	81.1818
81.0618	DCA_se3_ag1_m_03 - words	playing	81.4018
81.1818	DCA_se3_ag1_m_03 - phones	L	81.2518
81.2518	DCA_se3_ag1_m_03 - phones	EY1	81.3418
81.3418	DCA_se3_ag1_m_03 - phones	IH0	81.3718
81.3718	DCA_se3_ag1_m_03 - phones	NG	81.4018
81.4018	DCA_se3_ag1_m_03 - phones	T	81.4318
81.4018	DCA_se3_ag1_m_03 - words	to	81.4718
81.4318	DCA_se3_ag1_m_03 - phones	AH0	81.4718
81.4718	DCA_se3_ag1_m_03 - phones	B	81.5218
81.4718	DCA_se3_ag1_m_03 - words	begin	81.7318
81.5218	DCA_se3_ag1_m_03 - phones	IH0	81.5618
81.5618	DCA_se3_ag1_m_03 - phones	G	81.6118
81.6118	DCA_se3_ag1_m_03 - phones	IH1	81.6618
81.6618	DCA_se3_ag1_m_03 - phones	N	81.7318
81.7318	DCA_se3_ag1_m_03 - phones	W	81.7818
81.7318	DCA_se3_ag1_m_03 - words	with	81.8718
81.7818	DCA_se3_ag1_m_03 - phones	IH0	81.8418
81.8418	DCA_se3_ag1_m_03 - phones	DH	81.8718
81.8718	DCA_se3_ag1_m_03 - phones	sp	81.9618
83.4340	DCA_se3_ag1_m_03 - phones	AH0	83.6540
83.4340	DCA_se3_ag1_m_03 - words	and	83.6940
83.6540	DCA_se3_ag1_m_03 - phones	N	83.6940
83.6940	DCA_se3_ag1_m_03 - phones	DH	83.7340
83.6940	DCA_se3_ag1_m_03 - words	the	83.7640
83.7340	DCA_se3_ag1_m_03 - phones	AH1	83.7640
83.7640	DCA_se3_ag1_m_03 - phones	L	83.8740
83.7640	DCA_se3_ag1_m_03 - words	last	84.0640
83.8740	DCA_se3_ag1_m_03 - phones	AE1	83.9640
83.9640	DCA_se3_ag1_m_03 - phones	S	84.0640
84.0640	DCA_se3_ag1_m_03 - phones	P	84.1940
84.0640	DCA_se3_ag1_m_03 - words	person	84.6940
84.1940	DCA_se3_ag1_m_03 - phones	ER1	84.2940
84.2940	DCA_se3_ag1_m_03 - phones	S	84.4340
84.4340	DCA_se3_ag1_m_03 - phones	AH0	84.4740
84.4740	DCA_se3_ag1_m_03 - phones	N	84.6940
85.4575	DCA_se3_ag1_m_03 - phones	sil	85.5375
85.5375	DCA_se3_ag1_m_03 - phones	W	85.5975
85.5375	DCA_se3_ag1_m_03 - words	would	85.7675
85.5975	DCA_se3_ag1_m_03 - phones	UH1	85.6375
85.6375	DCA_se3_ag1_m_03 - phones	D	85.7675
85.8289	DCA_se3_ag1_m_03 - phones	sil	85.8889
85.8889	DCA_se3_ag1_m_03 - phones	AO1	85.9589
85.8889	DCA_se3_ag1_m_03 - words	always	86.4589
85.9589	DCA_se3_ag1_m_03 - phones	L	86.0489
86.0489	DCA_se3_ag1_m_03 - phones	W	86.1189
86.1189	DCA_se3_ag1_m_03 - phones	IY0	86.2289
86.2289	DCA_se3_ag1_m_03 - phones	Z	86.4589
86.5798	DCA_se3_ag1_m_03 - phones	sil	86.6398
86.6398	DCA_se3_ag1_m_03 - phones	M	86.6898
86.6398	DCA_se3_ag1_m_03 - words	make	86.8298
86.6898	DCA_se3_ag1_m_03 - phones	EY1	86.7698
86.7698	DCA_se3_ag1_m_03 - phones	K	86.8298
86.8298	DCA_se3_ag1_m_03 - words	a	86.9598
86.8298	DCA_se3_ag1_m_03 - phones	EY1	86.9598
86.9598	DCA_se3_ag1_m_03 - phones	sp	87.0598
87.2800	DCA_se3_ag1_m_03 - phones	D	87.3600
87.2800	DCA_se3_ag1_m_03 - words	daring	87.6600
87.3600	DCA_se3_ag1_m_03 - phones	EH1	87.4500
87.4500	DCA_se3_ag1_m_03 - phones	R	87.5600
87.5600	DCA_se3_ag1_m_03 - phones	IH0	87.5900
87.5900	DCA_se3_ag1_m_03 - phones	NG	87.6600
87.6600	DCA_se3_ag1_m_03 - phones	sp	87.8400
87.8400	DCA_se3_ag1_m_03 - phones	R	87.9600
87.8400	DCA_se3_ag1_m_03 - words	run	88.1000
87.9600	DCA_se3_ag1_m_03 - phones	AH1	88.0100
88.0100	DCA_se3_ag1_m_03 - phones	N	88.1000
88.1000	DCA_se3_ag1_m_03 - phones	sp	88.1600
88.1600	DCA_se3_ag1_m_03 - phones	F	88.2500
88.1600	DCA_se3_ag1_m_03 - words	for	88.3800
88.2500	DCA_se3_ag1_m_03 - phones	AO1	88.3200
88.3200	DCA_se3_ag1_m_03 - phones	R	88.3800
88.3800	DCA_se3_ag1_m_03 - phones	IH0	88.4100
88.3800	DCA_se3_ag1_m_03 - words	it	88.4900
88.4100	DCA_se3_ag1_m_03 - phones	T	88.4900
88.6802	DCA_se3_ag1_m_03 - phones	T	88.7202
88.6802	DCA_se3_ag1_m_03 - words	trying	88.8402
88.7202	DCA_se3_ag1_m_03 - phones	R	88.7602
88.7602	DCA_se3_ag1_m_03 - phones	AY1	88.8102
88.8102	DCA_se3_ag1_m_03 - phones	NG	88.8402
88.8402	DCA_se3_ag1_m_03 - phones	T	88.8702
88.8402	DCA_se3_ag1_m_03 - words	to	88.9102
88.8702	DCA_se3_ag1_m_03 - phones	AH0	88.9102
88.9102	DCA_se3_ag1_m_03 - phones	R	88.9902
88.9102	DCA_se3_ag1_m_03 - words	run	89.0702
88.9902	DCA_se3_ag1_m_03 - phones	AH1	89.0302
89.0302	DCA_se3_ag1_m_03 - phones	N	89.0702
89.0702	DCA_se3_ag1_m_03 - phones	DH	89.1102
89.0702	DCA_se3_ag1_m_03 - words	the	89.1602
89.1102	DCA_se3_ag1_m_03 - phones	AH0	89.1602
89.1602	DCA_se3_ag1_m_03 - phones	G	89.2202
89.1602	DCA_se3_ag1_m_03 - words	gauntlet	89.5602
89.2202	DCA_se3_ag1_m_03 - phones	AO1	89.3302
89.3302	DCA_se3_ag1_m_03 - phones	N	89.3702
89.3702	DCA_se3_ag1_m_03 - phones	T	89.4002
89.4002	DCA_se3_ag1_m_03 - phones	L	89.4702
89.4702	DCA_se3_ag1_m_03 - phones	AH0	89.5002
89.5002	DCA_se3_ag1_m_03 - phones	T	89.5602
89.9379	DCA_int_01 - phones	M	90.1679
89.9379	DCA_int_01 - words	mm-hm	90.2979
90.1679	DCA_int_01 - phones	HH	90.2079
90.2079	DCA_int_01 - phones	M	90.2979
90.2979	DCA_int_01 - phones	sp	92.1384
92.1384	DCA_int_01 - words	<unk>	92.1684
92.1384	DCA_int_01 - phones	spn	92.1684
92.1684	DCA_int_01 - phones	sp	95.2784
96.0143	DCA_int_01 - phones	HH	96.1643
96.0143	DCA_int_01 - words	how	96.1943
96.1643	DCA_int_01 - phones	AW1	96.1943
96.1943	DCA_int_01 - phones	D	96.2643
96.1943	DCA_int_01 - words	did	96.3243
96.2643	DCA_int_01 - phones	IH0	96.2943
96.2943	DCA_int_01 - phones	D	96.3243
96.3243	DCA_int_01 - phones	DH	96.3543
96.3243	DCA_int_01 - words	the	96.4043
96.3543	DCA_int_01 - phones	AH0	96.4043
96.4043	DCA_int_01 - phones	sp	96.4743
96.4743	DCA_int_01 - phones	F	96.5243
96.4743	DCA_int_01 - words	first	96.6743
96.5243	DCA_int_01 - phones	ER1	96.6143
96.6143	DCA_int_01 - phones	S	96.6443
96.6443	DCA_int_01 - phones	T	96.6743
96.6743	DCA_int_01 - phones	sp	96.7843
96.7843	DCA_int_01 - phones	W	96.8343
96.7843	DCA_int_01 - words	ones	97.1143
96.8343	DCA_int_01 - phones	AH1	96.8743
96.8743	DCA_int_01 - phones	N	96.9543
96.9543	DCA_int_01 - phones	Z	97.1143
97.1143	DCA_int_01 - phones	sp	97.1743
97.7185	DCA_int_01 - phones	T	97.7785
97.7185	DCA_int_01 - words	to	97.8185
97.7785	DCA_int_01 - phones	IH0	97.8185
97.8185	DCA_int_01 - phones	sp	97.8985
97.8985	DCA_int_01 - phones	P	97.9385
97.8985	DCA_int_01 - words	play	98.0785
97.9385	DCA_int_01 - phones	L	97.9885
97.9885	DCA_int_01 - phones	EY1	98.0785
98.0785	DCA_int_01 - phones	sp	98.2285
98.2285	DCA_int_01 - phones	T	98.2585
98.2285	DCA_int_01 - words	tag	98.4685
98.2585	DCA_int_01 - phones	AE1	98.4085
98.4085	DCA_int_01 - phones	G	98.4685
98.4685	DCA_int_01 - phones	sp	98.5085
98.5085	DCA_int_01 - phones	G	98.5485
98.5085	DCA_int_01 - words	get	98.6585
98.5485	DCA_int_01 - phones	EH1	98.5785
98.5785	DCA_int_01 - phones	T	98.6585
98.6585	DCA_int_01 - phones	sp	98.9785
98.9785	DCA_int_01 - phones	P	99.0085
98.9785	DCA_int_01 - words	picked	99.0985
99.0085	DCA_int_01 - phones	IH1	99.0385
99.0385	DCA_int_01 - phones	K	99.0685
99.0685	DCA_int_01 - phones	T	99.0985
99.0985	DCA_int_01 - phones	sp	99.4585
100.0459	DCA_int_01 - phones	F	100.1259
100.0459	DCA_int_01 - words	first	100.2659
100.1259	DCA_int_01 - phones	ER1	100.2059
100.2059	DCA_int_01 - phones	S	100.2359
100.2359	DCA_int_01 - phones	T	100.2659
100.2659	DCA_int_01 - phones	sp	100.3159
100.3159	DCA_int_01 - phones	W	100.3759
100.3159	DCA_int_01 - words	one	100.4559
100.3759	DCA_int_01 - phones	AH1	100.4059
100.4059	DCA_int_01 - phones	N	100.4559
100.4559	DCA_int_01 - phones	sp	100.4859
100.4859	DCA_int_01 - phones	IH0	100.5759
100.4859	DCA_int_01 - words	it	100.9059
100.5759	DCA_int_01 - phones	T	100.9059
100.9059	DCA_int_01 - phones	sp	101.0059
101.0059	DCA_int_01 - phones	spn	101.0359
101.0059	DCA_int_01 - words	<unk>	101.0359
102.8032	DCA_int_01 - phones	D	102.8332
102.8032	DCA_int_01 - words	do	102.8632
102.8332	DCA_int_01 - phones	UW1	102.8632
102.8632	DCA_int_01 - phones	sp	102.9632
102.9632	DCA_int_01 - phones	Y	102.9932
102.9632	DCA_int_01 - words	you	103.0232
102.9932	DCA_int_01 - phones	UW1	103.0232
103.0232	DCA_int_01 - phones	sp	103.0532
103.0532	DCA_int_01 - phones	R	103.0832
103.0532	DCA_int_01 - words	remember	103.2932
103.0832	DCA_int_01 - phones	IH0	103.1132
103.1132	DCA_int_01 - phones	M	103.1432
103.1432	DCA_int_01 - phones	EH1	103.1932
103.1932	DCA_int_01 - phones	M	103.2332
103.2332	DCA_int_01 - phones	B	103.2632
103.2632	DCA_int_01 - phones	ER0	103.2932
103.2932	DCA_int_01 - phones	sp	103.7932
104.6343	DCA_se3_ag1_m_03 - phones	AH1	104.7343
104.6343	DCA_se3_ag1_m_03 - words	um	105.2143
104.7343	DCA_se3_ag1_m_03 - phones	M	105.2143
108.4071	DCA_se3_ag1_m_03 - phones	K	108.5271
108.4071	DCA_se3_ag1_m_03 - words	can't	108.7271
108.5271	DCA_se3_ag1_m_03 - phones	AE1	108.6271
108.6271	DCA_se3_ag1_m_03 - phones	N	108.6571
108.6571	DCA_se3_ag1_m_03 - phones	T	108.7271
108.7271	DCA_se3_ag1_m_03 - phones	S	108.8271
108.7271	DCA_se3_ag1_m_03 - words	say	108.9071
108.8271	DCA_se3_ag1_m_03 - phones	EY1	108.9071
108.9071	DCA_se3_ag1_m_03 - phones	DH	108.9471
108.9071	DCA_se3_ag1_m_03 - words	that	109.0471
108.9471	DCA_se3_ag1_m_03 - phones	AH0	109.0171
109.0171	DCA_se3_ag1_m_03 - phones	T	109.0471
109.0471	DCA_se3_ag1_m_03 - words	i	109.1771
109.0471	DCA_se3_ag1_m_03 - phones	AY1	109.1771
109.1771	DCA_se3_ag1_m_03 - phones	sp	109.2071
109.2071	DCA_se3_ag1_m_03 - phones	D	109.2771
109.2071	DCA_se3_ag1_m_03 - words	do	109.5171
109.2771	DCA_se3_ag1_m_03 - phones	UW1	109.5171
109.5171	DCA_se3_ag1_m_03 - phones	sp	113.5010
110.6797	DCA_int_01 - phones	W	110.7497
110.6797	DCA_int_01 - words	were	110.7997
110.7497	DCA_int_01 - phones	ER0	110.7997
110.7997	DCA_int_01 - phones	sp	110.8697
110.8697	DCA_int_01 - phones	DH	110.8997
110.8697	DCA_int_01 - words	there	110.9597
110.8997	DCA_int_01 - phones	EH1	110.9297
110.9297	DCA_int_01 - phones	R	110.9597
110.9597	DCA_int_01 - phones	EH1	110.9897
110.9597	DCA_int_01 - words	any	111.1797
110.9897	DCA_int_01 - phones	N	111.0297
111.0297	DCA_int_01 - phones	IY0	111.1797
111.1797	DCA_int_01 - phones	sp	111.2097
111.2097	DCA_int_01 - phones	R	111.2997
111.2097	DCA_int_01 - words	rhymes	111.6497
111.2997	DCA_int_01 - phones	AY1	111.5097
111.5097	DCA_int_01 - phones	M	111.5597
111.5597	DCA_int_01 - phones	Z	111.6497
111.6497	DCA_int_01 - phones	sp	111.7897
111.7897	DCA_int_01 - words	or	111.8697
111.7897	DCA_int_01 - phones	ER0	111.8697
111.8697	DCA_int_01 - phones	sp	111.8997
111.8997	DCA_int_01 - phones	L	111.9397
111.8997	DCA_int_01 - words	little	112.0597
111.9397	DCA_int_01 - phones	IH1	111.9697
111.9697	DCA_int_01 - phones	T	111.9997
111.9997	DCA_int_01 - phones	AH0	112.0297
112.0297	DCA_int_01 - phones	L	112.0597
112.0597	DCA_int_01 - phones	sp	112.2297
112.2297	DCA_int_01 - phones	P	112.2597
112.2297	DCA_int_01 - words	poems	112.4697
112.2597	DCA_int_01 - phones	OW1	112.2897
112.2897	DCA_int_01 - phones	AH0	112.3197
112.3197	DCA_int_01 - phones	M	112.3497
112.3497	DCA_int_01 - phones	Z	112.4697
112.4697	DCA_int_01 - phones	sp	112.5697
112.5697	DCA_int_01 - phones	spn	112.5997
112.5697	DCA_int_01 - words	<unk>	112.5997
112.5997	DCA_int_01 - phones	sp	113.2297
113.5010	DCA_se3_ag1_m_03 - phones	N	113.5410
113.5010	DCA_se3_ag1_m_03 - words	not	113.6010
113.5410	DCA_se3_ag1_m_03 - phones	AA1	113.5710
113.5710	DCA_se3_ag1_m_03 - phones	T	113.6010
113.6010	DCA_se3_ag1_m_03 - phones	sp	113.6610
113.6610	DCA_se3_ag1_m_03 - phones	DH	113.7110
113.6610	DCA_se3_ag1_m_03 - words	that	113.7910
113.7110	DCA_se3_ag1_m_03 - phones	AH0	113.7410
113.7410	DCA_se3_ag1_m_03 - phones	T	113.7910
113.7910	DCA_se3_ag1_m_03 - words	i	113.8710
113.7910	DCA_se3_ag1_m_03 - phones	AY1	113.8710
113.8710	DCA_se3_ag1_m_03 - phones	R	113.9210
113.8710	DCA_se3_ag1_m_03 - words	remember	114.3810
113.9210	DCA_se3_ag1_m_03 - phones	IH0	113.9610
113.9610	DCA_se3_ag1_m_03 - phones	M	114.0210
114.0210	DCA_se3_ag1_m_03 - phones	EH1	114.0710
114.0710	DCA_se3_ag1_m_03 - phones	M	114.1610
114.1610	DCA_se3_ag1_m_03 - phones	B	114.2110
114.2110	DCA_se3_ag1_m_03 - phones	ER0	114.3810
122.0955	DCA_int_01 - phones	DH	122.1255
122.0955	DCA_int_01 - words	the	122.1555
122.1255	DCA_int_01 - phones	AH0	122.1555
122.1555	DCA_int_01 - phones	sp	122.2255
122.2255	DCA_int_01 - phones	L	122.3555
122.2255	DCA_int_01 - words	last	122.4255
122.3555	DCA_int_01 - phones	AE1	122.3955
122.3955	DCA_int_01 - phones	S	122.4255
122.4255	DCA_int_01 - phones	sp	122.4855
122.4855	DCA_int_01 - phones	AE1	122.5355
122.4855	DCA_int_01 - words	at	122.5655
122.5355	DCA_int_01 - phones	T	122.5655
122.5655	DCA_int_01 - phones	sp	122.6355
122.6355	DCA_int_01 - phones	DH	122.6955
122.6355	DCA_int_01 - words	the	122.7255
122.6955	DCA_int_01 - phones	AH0	122.7255
122.7255	DCA_int_01 - phones	sp	122.7555
122.7555	DCA_int_01 - phones	EH1	122.8455
122.7555	DCA_int_01 - words	end	122.9255
122.8455	DCA_int_01 - phones	N	122.8755
122.8755	DCA_int_01 - phones	D	122.9255
122.9255	DCA_int_01 - phones	AH0	122.9555
122.9255	DCA_int_01 - words	of	122.9855
122.9555	DCA_int_01 - phones	V	122.9855
122.9855	DCA_int_01 - phones	DH	123.0155
122.9855	DCA_int_01 - words	the	123.1355
123.0155	DCA_int_01 - phones	AH0	123.1355
123.1355	DCA_int_01 - phones	sp	123.1655
123.1655	DCA_int_01 - phones	R	123.1955
123.1655	DCA_int_01 - words	rhyme	123.4555
123.1955	DCA_int_01 - phones	AY1	123.3655
123.3655	DCA_int_01 - phones	M	123.4555
123.4555	DCA_int_01 - phones	sp	124.1155
124.1155	DCA_int_01 - phones	W	124.1455
124.1155	DCA_int_01 - words	will	124.2555
124.1455	DCA_int_01 - phones	AH0	124.1755
124.1755	DCA_int_01 - phones	L	124.2555
124.2555	DCA_int_01 - phones	sp	124.3355
124.3355	DCA_int_01 - phones	B	124.3655
124.3355	DCA_int_01 - words	be	124.3955
124.3655	DCA_int_01 - phones	IY0	124.3955
124.3955	DCA_int_01 - phones	sp	124.6655
124.6655	DCA_int_01 - phones	DH	124.6955
124.6655	DCA_int_01 - words	the	124.7255
124.6955	DCA_int_01 - phones	AH0	124.7255
124.7255	DCA_int_01 - phones	sp	125.2455
125.2455	DCA_int_01 - phones	W	125.2755
125.2455	DCA_int_01 - words	one	125.3355
125.2755	DCA_int_01 - phones	AH1	125.3055
125.3055	DCA_int_01 - phones	N	125.3355
125.3355	DCA_int_01 - phones	sp	125.3655
125.3655	DCA_int_01 - phones	HH	125.3955
125.3655	DCA_int_01 - words	who	125.4255
125.3955	DCA_int_01 - phones	UW1	125.4255
125.4255	DCA_int_01 - phones	sp	125.4555
125.4555	DCA_int_01 - phones	IH0	125.4855
125.4555	DCA_int_01 - words	is	125.5255
125.4855	DCA_int_01 - phones	Z	125.5255
125.5255	DCA_int_01 - phones	sp	125.5555
125.5555	DCA_int_01 - phones	CH	125.5855
125.5555	DCA_int_01 - words	chosen	125.7055
125.5855	DCA_int_01 - phones	OW1	125.6155
125.6155	DCA_int_01 - phones	Z	125.6455
125.6455	DCA_int_01 - phones	AH0	125.6755
125.6755	DCA_int_01 - phones	N	125.7055
125.7055	DCA_int_01 - phones	sp	126.0055
126.0055	DCA_int_01 - words	<unk>	126.0355
126.0055	DCA_int_01 - phones	spn	126.0355
126.8607	DCA_int_01 - phones	Y	126.9307
126.8607	DCA_int_01 - words	you	126.9607
126.9307	DCA_int_01 - phones	UW1	126.9607
126.9607	DCA_int_01 - phones	D	127.0007
126.9607	DCA_int_01 - words	don't	127.0707
127.0007	DCA_int_01 - phones	OW1	127.0407
127.0407	DCA_int_01 - phones	N	127.0707
127.0707	DCA_int_01 - phones	sp	127.1107
127.1107	DCA_int_01 - phones	R	127.1407
127.1107	DCA_int_01 - words	recall	127.4707
127.1407	DCA_int_01 - phones	IH0	127.2107
127.2107	DCA_int_01 - phones	K	127.2807
127.2807	DCA_int_01 - phones	AO1	127.3707
127.3707	DCA_int_01 - phones	L	127.4707
127.4707	DCA_int_01 - phones	sp	127.5007
127.5007	DCA_int_01 - phones	EH1	127.5307
127.5007	DCA_int_01 - words	anything	127.7807
127.5307	DCA_int_01 - phones	N	127.5607
127.5607	DCA_int_01 - phones	IY0	127.6007
127.6007	DCA_int_01 - phones	TH	127.6907
127.6907	DCA_int_01 - phones	IH2	127.7507
127.7507	DCA_int_01 - phones	NG	127.7807
127.7807	DCA_int_01 - phones	sp	127.8607
127.8607	DCA_int_01 - phones	L	127.8907
127.8607	DCA_int_01 - words	like	127.9507
127.8907	DCA_int_01 - phones	AY1	127.9207
127.9207	DCA_int_01 - phones	K	127.9507
127.9507	DCA_int_01 - phones	sp	128.0107
128.0107	DCA_int_01 - phones	DH	128.0407
128.0107	DCA_int_01 - words	that	128.1007
128.0407	DCA_int_01 - phones	AH0	128.0707
128.0707	DCA_int_01 - phones	T	128.1007
128.1007	DCA_int_01 - phones	sp	128.1507
128.2533	DCA_se3_ag1_m_03 - phones	sil	128.3133
128.3133	DCA_se3_ag1_m_03 - phones	N	128.3833
128.3133	DCA_se3_ag1_m_03 - words	no	128.4333
128.3833	DCA_se3_ag1_m_03 - phones	OW1	128.4333
128.4333	DCA_se3_ag1_m_03 - phones	S	128.5633
128.4333	DCA_se3_ag1_m_03 - words	sir	128.6933
128.5633	DCA_se3_ag1_m_03 - phones	ER1	128.6933
128.6933	DCA_se3_ag1_m_03 - phones	sp	135.7913
129.7305	DCA_int_01 - phones	HH	129.8005
129.7305	DCA_int_01 - words	how	129.8605
129.8005	DCA_int_01 - phones	AW1	129.8605
129.8605	DCA_int_01 - phones	sp	129.9005
129.9005	DCA_int_01 - phones	AH0	129.9305
129.9005	DCA_int_01 - words	about	130.1805
129.9305	DCA_int_01 - phones	B	129.9705
129.9705	DCA_int_01 - phones	AW1	130.0605
130.0605	DCA_int_01 - phones	T	130.1805
130.1805	DCA_int_01 - phones	sp	130.2605
130.2605	DCA_int_01 - words	uh	130.5705
130.2605	DCA_int_01 - phones	AH1	130.5705
130.5705	DCA_int_01 - phones	sp	130.7305
131.7876	DCA_int_01 - phones	HH	131.9276
131.7876	DCA_int_01 - words	hide	132.0176
131.9276	DCA_int_01 - phones	AY1	131.9876
131.9876	DCA_int_01 - phones	D	132.0176
132.0176	DCA_int_01 - phones	AH0	132.0476
132.0176	DCA_int_01 - words	and	132.1676
132.0476	DCA_int_01 - phones	N	132.1676
132.1676	DCA_int_01 - phones	sp	132.2876
132.2876	DCA_int_01 - phones	S	132.3176
132.2876	DCA_int_01 - words	seek	132.4076
132.3176	DCA_int_01 - phones	IY1	132.3776
132.3776	DCA_int_01 - phones	K	132.4076
132.4076	DCA_int_01 - phones	sp	142.9917
135.7913	DCA_se3_ag1_m_03 - phones	W	135.8413
135.7913	DCA_se3_ag1_m_03 - words	well	135.9113
135.8413	DCA_se3_ag1_m_03 - phones	EH1	135.8713
135.8713	DCA_se3_ag1_m_03 - phones	L	135.9113
135.9113	DCA_se3_ag1_m_03 - phones	DH	135.9413
135.9113	DCA_se3_ag1_m_03 - words	this	136.1813
135.9413	DCA_se3_ag1_m_03 - phones	IH1	135.9913
135.9913	DCA_se3_ag1_m_03 - phones	S	136.1813
136.1813	DCA_se3_ag1_m_03 - phones	AH0	136.2513
136.1813	DCA_se3_ag1_m_03 - words	a	136.2513
136.2513	DCA_se3_ag1_m_03 - phones	K	136.3713
136.2513	DCA_se3_ag1_m_03 - words	combination	136.8513
136.3713	DCA_se3_ag1_m_03 - phones	AA2	136.4213
136.4213	DCA_se3_ag1_m_03 - phones	M	136.4613
136.4613	DCA_se3_ag1_m_03 - phones	B	136.5013
136.5013	DCA_se3_ag1_m_03 - phones	AH0	136.5313
136.5313	DCA_se3_ag1_m_03 - phones	N	136.5713
136.5713	DCA_se3_ag1_m_03 - phones	EY1	136.6913
136.6913	DCA_se3_ag1_m_03 - phones	SH	136.7713
136.7713	DCA_se3_ag1_m_03 - phones	AH0	136.8113
136.8113	DCA_se3_ag1_m_03 - phones	N	136.8513
136.8513	DCA_se3_ag1_m_03 - phones	AH0	136.9013
136.8513	DCA_se3_ag1_m_03 - words	of	136.9413
136.9013	DCA_se3_ag1_m_03 - phones	V	136.9413
136.9413	DCA_se3_ag1_m_03 - phones	T	137.0813
136.9413	DCA_se3_ag1_m_03 - words	tag	137.2513
137.0813	DCA_se3_ag1_m_03 - phones	AE1	137.1913
137.1913	DCA_se3_ag1_m_03 - phones	G	137.2513
137.2513	DCA_se3_ag1_m_03 - phones	AE1	137.2913
137.2513	DCA_se3_ag1_m_03 - words	and	137.3313
137.2913	DCA_se3_ag1_m_03 - phones	N	137.3313
137.3313	DCA_se3_ag1_m_03 - phones	HH	137.4513
137.3313	DCA_se3_ag1_m_03 - words	hide	137.5713
137.4513	DCA_se3_ag1_m_03 - phones	AY1	137.5413
137.5413	DCA_se3_ag1_m_03 - phones	D	137.5713
137.5713	DCA_se3_ag1_m_03 - phones	AH0	137.6013
137.5713	DCA_se3_ag1_m_03 - words	and	137.7113
137.6013	DCA_se3_ag1_m_03 - phones	N	137.6413
137.6413	DCA_se3_ag1_m_03 - phones	D	137.7113
137.7113	DCA_se3_ag1_m_03 - phones	S	137.8713
137.7113	DCA_se3_ag1_m_03 - words	seek	138.1013
137.8713	DCA_se3_ag1_m_03 - phones	IY1	138.0013
138.0013	DCA_se3_ag1_m_03 - phones	K	138.1013
138.1841	DCA_se3_ag1_m_03 - phones	sil	138.2541
138.2541	DCA_se3_ag1_m_03 - phones	B	138.3241
138.2541	DCA_se3_ag1_m_03 - words	because	138.7741
138.3241	DCA_se3_ag1_m_03 - phones	IH0	138.3941
138.3941	DCA_se3_ag1_m_03 - phones	K	138.4641
138.4641	DCA_se3_ag1_m_03 - phones	AA1	138.5641
138.5641	DCA_se3_ag1_m_03 - phones	Z	138.7741
139.1958	DCA_se3_ag1_m_03 - phones	AH1	139.3858
139.1958	DCA_se3_ag1_m_03 - words	uh	139.3858
139.3858	DCA_se3_ag1_m_03 - phones	IH1	139.4658
139.3858	DCA_se3_ag1_m_03 - words	in	139.5258
139.4658	DCA_se3_ag1_m_03 - phones	N	139.5258
139.5258	DCA_se3_ag1_m_03 - phones	DH	139.5658
139.5258	DCA_se3_ag1_m_03 - words	the	139.6558
139.5658	DCA_se3_ag1_m_03 - phones	AH0	139.6558
139.6558	DCA_se3_ag1_m_03 - phones	S	139.7358
139.6558	DCA_se3_ag1_m_03 - words	school	139.9458
139.7358	DCA_se3_ag1_m_03 - phones	K	139.7958
139.7958	DCA_se3_ag1_m_03 - phones	UW1	139.8458
139.8458	DCA_se3_ag1_m_03 - phones	L	139.9458
139.9458	DCA_se3_ag1_m_03 - phones	Y	140.0558
139.9458	DCA_se3_ag1_m_03 - words	yard	140.2858
140.0558	DCA_se3_ag1_m_03 - phones	AA1	140.1158
140.1158	DCA_se3_ag1_m_03 - phones	R	140.2058
140.2058	DCA_se3_ag1_m_03 - phones	D	140.2858
140.2858	DCA_se3_ag1_m_03 - phones	sp	140.7675
140.7675	DCA_se3_ag1_m_03 - phones	DH	140.8875
140.7675	DCA_se3_ag1_m_03 - words	there	141.0475
140.8875	DCA_se3_ag1_m_03 - phones	EH1	140.9575
140.9575	DCA_se3_ag1_m_03 - phones	R	141.0475
141.0475	DCA_se3_ag1_m_03 - phones	W	141.0775
141.0475	DCA_se3_ag1_m_03 - words	were	141.2875
141.0775	DCA_se3_ag1_m_03 - phones	ER1	141.2875
141.3397	DCA_se3_ag1_m_03 - phones	K	141.4697
141.3397	DCA_se3_ag1_m_03 - words	cars	141.7897
141.4697	DCA_se3_ag1_m_03 - phones	AA1	141.6297
141.6297	DCA_se3_ag1_m_03 - phones	R	141.7197
141.7197	DCA_se3_ag1_m_03 - phones	Z	141.7897
141.8337	DCA_se3_ag1_m_03 - phones	P	141.9437
141.8337	DCA_se3_ag1_m_03 - words	parked	142.1437
141.9437	DCA_se3_ag1_m_03 - phones	AA1	142.0037
142.0037	DCA_se3_ag1_m_03 - phones	R	142.0737
142.0737	DCA_se3_ag1_m_03 - phones	K	142.1037
142.1037	DCA_se3_ag1_m_03 - phones	T	142.1437
142.1437	DCA_se3_ag1_m_03 - phones	AO1	142.2537
142.1437	DCA_se3_ag1_m_03 - words	also	142.6037
142.2537	DCA_se3_ag1_m_03 - phones	L	142.3237
142.3237	DCA_se3_ag1_m_03 - phones	S	142.4537
142.4537	DCA_se3_ag1_m_03 - phones	OW0	142.6037
142.6037	DCA_se3_ag1_m_03 - phones	sp	143.7334
142.9917	DCA_int_01 - words	<unk>	143.2117
142.9917	DCA_int_01 - phones	spn	143.2117
143.2117	DCA_int_01 - phones	sp	175.6059
143.7334	DCA_se3_ag1_m_03 - phones	S	143.9234
143.7334	DCA_se3_ag1_m_03 - words	so	144.1934
143.9234	DCA_se3_ag1_m_03 - phones	OW1	144.1934
145.1999	DCA_se3_ag1_m_03 - phones	HH	145.2899
145.1999	DCA_se3_ag1_m_03 - words	what	145.4099
145.2899	DCA_se3_ag1_m_03 - phones	W	145.3299
145.3299	DCA_se3_ag1_m_03 - phones	AH1	145.3599
145.3599	DCA_se3_ag1_m_03 - phones	T	145.4099
145.4099	DCA_se3_ag1_m_03 - phones	W	145.4699
145.4099	DCA_se3_ag1_m_03 - words	would	145.5299
145.4699	DCA_se3_ag1_m_03 - phones	UH1	145.4999
145.4999	DCA_se3_ag1_m_03 - phones	D	145.5299
145.5299	DCA_se3_ag1_m_03 - phones	HH	145.5899
145.5299	DCA_se3_ag1_m_03 - words	happen	145.8799
145.5899	DCA_se3_ag1_m_03 - phones	AE1	145.7099
145.7099	DCA_se3_ag1_m_03 - phones	P	145.7899
145.7899	DCA_se3_ag1_m_03 - phones	AH0	145.8199
145.8199	DCA_se3_ag1_m_03 - phones	N	145.8799
145.8799	DCA_se3_ag1_m_03 - phones	AE1	145.9899
145.8799	DCA_se3_ag1_m_03 - words	actually	146.2599
145.9899	DCA_se3_ag1_m_03 - phones	K	146.0399
146.0399	DCA_se3_ag1_m_03 - phones	CH	146.1299
146.1299	DCA_se3_ag1_m_03 - phones	L	146.2099
146.2099	DCA_se3_ag1_m_03 - phones	IY0	146.2599
146.2599	DCA_se3_ag1_m_03 - phones	W	146.3199
146.2599	DCA_se3_ag1_m_03 - words	was	146.4999
146.3199	DCA_se3_ag1_m_03 - phones	AH1	146.3999
146.3999	DCA_se3_ag1_m_03 - phones	Z	146.4999
146.4999	DCA_se3_ag1_m_03 - phones	DH	146.5399
146.4999	DCA_se3_ag1_m_03 - words	that	146.6399
146.5399	DCA_se3_ag1_m_03 - phones	AH0	146.5699
146.5699	DCA_se3_ag1_m_03 - phones	T	146.6399
146.6399	DCA_se3_ag1_m_03 - phones	DH	146.6999
146.6399	DCA_se3_ag1_m_03 - words	the	146.7699
146.6999	DCA_se3_ag1_m_03 - phones	AH0	146.7699
146.7699	DCA_se3_ag1_m_03 - phones	F	146.8899
146.7699	DCA_se3_ag1_m_03 - words	first	147.0799
146.8899	DCA_se3_ag1_m_03 - phones	ER1	146.9699
146.9699	DCA_se3_ag1_m_03 - phones	S	147.0399
147.0399	DCA_se3_ag1_m_03 - phones	T	147.0799
147.0799	DCA_se3_ag1_m_03 - phones	P	147.1899
147.0799	DCA_se3_ag1_m_03 - words	per	147.2999
147.1899	DCA_se3_ag1_m_03 - phones	ER1	147.2999
147.2999	DCA_se3_ag1_m_03 - phones	sp	147.3699
147.3699	DCA_se3_ag1_m_03 - phones	DH	147.4099
147.3699	DCA_se3_ag1_m_03 - words	the	147.4599
147.4099	DCA_se3_ag1_m_03 - phones	AH0	147.4599
147.4599	DCA_se3_ag1_m_03 - phones	P	147.5699
147.4599	DCA_se3_ag1_m_03 - words	person	147.8199
147.5699	DCA_se3_ag1_m_03 - phones	ER1	147.6499
147.6499	DCA_se3_ag1_m_03 - phones	S	147.7399
147.7399	DCA_se3_ag1_m_03 - phones	AH0	147.7699
147.7699	DCA_se3_ag1_m_03 - phones	N	147.8199
147.8199	DCA_se3_ag1_m_03 - phones	HH	147.8799
147.8199	DCA_se3_ag1_m_03 - words	who	147.9099
147.8799	DCA_se3_ag1_m_03 - phones	UW1	147.9099
147.9099	DCA_se3_ag1_m_03 - phones	W	147.9899
147.9099	DCA_se3_ag1_m_03 - words	was	148.1099
147.9899	DCA_se3_ag1_m_03 - phones	AH0	148.0299
148.0299	DCA_se3_ag1_m_03 - phones	Z	148.1099
148.1099	DCA_se3_ag1_m_03 - phones	IH1	148.2099
148.1099	DCA_se3_ag1_m_03 - words	it	148.2999
148.2099	DCA_se3_ag1_m_03 - phones	T	148.2999
148.2999	DCA_se3_ag1_m_03 - phones	sp	149.1781
149.1781	DCA_se3_ag1_m_03 - phones	W	149.2781
149.1781	DCA_se3_ag1_m_03 - words	would	149.4881
149.2781	DCA_se3_ag1_m_03 - phones	UH1	149.3581
149.3581	DCA_se3_ag1_m_03 - phones	D	149.4881
149.4881	DCA_se3_ag1_m_03 - phones	sp	149.5181
149.7152	DCA_se3_ag1_m_03 - words	uh	150.0352
149.7152	DCA_se3_ag1_m_03 - phones	AH1	150.0352
150.0352	DCA_se3_ag1_m_03 - phones	sp	150.0952
150.0952	DCA_se3_ag1_m_03 - phones	AH0	150.2852
150.0952	DCA_se3_ag1_m_03 - words	agree	150.5752
150.2852	DCA_se3_ag1_m_03 - phones	G	150.3352
150.3352	DCA_se3_ag1_m_03 - phones	R	150.4252
150.4252	DCA_se3_ag1_m_03 - phones	IY1	150.5752
150.5752	DCA_se3_ag1_m_03 - phones	T	150.6752
150.5752	DCA_se3_ag1_m_03 - words	to	150.7052
150.6752	DCA_se3_ag1_m_03 - phones	UW1	150.7052
150.7052	DCA_se3_ag1_m_03 - phones	R	150.7352
150.7052	DCA_se3_ag1_m_03 - words	remain	151.0452
150.7352	DCA_se3_ag1_m_03 - phones	IH0	150.7952
150.7952	DCA_se3_ag1_m_03 - phones	M	150.8752
150.8752	DCA_se3_ag1_m_03 - phones	EY1	151.0152
151.0152	DCA_se3_ag1_m_03 - phones	N	151.0452
151.0452	DCA_se3_ag1_m_03 - phones	IH0	151.0752
151.0452	DCA_se3_ag1_m_03 - words	in	151.1252
151.0752	DCA_se3_ag1_m_03 - phones	N	151.1252
151.1252	DCA_se3_ag1_m_03 - words	a	151.1952
151.1252	DCA_se3_ag1_m_03 - phones	AH0	151.1952
151.1952	DCA_se3_ag1_m_03 - phones	S	151.2852
151.1952	DCA_se3_ag1_m_03 - words	certain	151.5352
151.2852	DCA_se3_ag1_m_03 - phones	ER1	151.3852
151.3852	DCA_se3_ag1_m_03 - phones	T	151.4152
151.4152	DCA_se3_ag1_m_03 - phones	AH0	151.4652
151.4652	DCA_se3_ag1_m_03 - phones	N	151.5352
151.5352	DCA_se3_ag1_m_03 - phones	S	151.6252
151.5352	DCA_se3_ag1_m_03 - words	spot	151.9452
151.6252	DCA_se3_ag1_m_03 - phones	P	151.7152
151.7152	DCA_se3_ag1_m_03 - phones	AA1	151.8552
151.8552	DCA_se3_ag1_m_03 - phones	T	151.9452
151.9452	DCA_se3_ag1_m_03 - phones	S	152.0452
151.9452	DCA_se3_ag1_m_03 - words	say	152.1252
152.0452	DCA_se3_ag1_m_03 - phones	EY1	152.1252
152.1252	DCA_se3_ag1_m_03 - phones	AE1	152.1552
152.1252	DCA_se3_ag1_m_03 - words	at	152.2052
152.1552	DCA_se3_ag1_m_03 - phones	T	152.2052
152.2052	DCA_se3_ag1_m_03 - phones	W	152.3352
152.2052	DCA_se3_ag1_m_03 - words	one	152.4452
152.3352	DCA_se3_ag1_m_03 - phones	AH1	152.3952
152.3952	DCA_se3_ag1_m_03 - phones	N	152.4452
152.4452	DCA_se3_ag1_m_03 - phones	EH1	152.5652
152.4452	DCA_se3_ag1_m_03 - words	end	152.6552
152.5652	DCA_se3_ag1_m_03 - phones	N	152.6152
152.6152	DCA_se3_ag1_m_03 - phones	D	152.6552
152.6552	DCA_se3_ag1_m_03 - phones	AH0	152.6852
152.6552	DCA_se3_ag1_m_03 - words	of	152.7152
152.6852	DCA_se3_ag1_m_03 - phones	V	152.7152
152.7152	DCA_se3_ag1_m_03 - phones	DH	152.7552
152.7152	DCA_se3_ag1_m_03 - words	the	152.8452
152.7552	DCA_se3_ag1_m_03 - phones	AH0	152.8452
152.8452	DCA_se3_ag1_m_03 - phones	F	152.9452
152.8452	DCA_se3_ag1_m_03 - words	fi-	152.9752
152.9452	DCA_se3_ag1_m_03 - phones	IH1	152.9752
152.9752	DCA_se3_ag1_m_03 - phones	sp	153.0052
153.0052	DCA_se3_ag1_m_03 - phones	W	153.0652
153.0052	DCA_se3_ag1_m_03 - words	one	153.1752
153.0652	DCA_se3_ag1_m_03 - phones	AH1	153.0952
153.0952	DCA_se3_ag1_m_03 - phones	N	153.1752
153.1752	DCA_se3_ag1_m_03 - phones	sp	153.2252
153.2252	DCA_se3_ag1_m_03 - phones	EH1	153.3552
153.2252	DCA_se3_ag1_m_03 - words	end	153.4252
153.3552	DCA_se3_ag1_m_03 - phones	N	153.3852
153.3852	DCA_se3_ag1_m_03 - phones	D	153.4252
153.4252	DCA_se3_ag1_m_03 - phones	AH0	153.4652
153.4252	DCA_se3_ag1_m_03 - words	of	153.5152
153.4652	DCA_se3_ag1_m_03 - phones	V	153.5152
153.5152	DCA_se3_ag1_m_03 - phones	DH	153.5852
153.5152	DCA_se3_ag1_m_03 - words	the	153.6652
153.5852	DCA_se3_ag1_m_03 - phones	IY0	153.6652
153.6652	DCA_se3_ag1_m_03 - phones	P	153.8152
153.6652	DCA_se3_ag1_m_03 - words	playing	154.0752
153.8152	DCA_se3_ag1_m_03 - phones	L	153.8652
153.8652	DCA_se3_ag1_m_03 - phones	EY1	153.9652
153.9652	DCA_se3_ag1_m_03 - phones	IH0	153.9952
153.9952	DCA_se3_ag1_m_03 - phones	NG	154.0752
154.0752	DCA_se3_ag1_m_03 - phones	F	154.1752
154.0752	DCA_se3_ag1_m_03 - words	field	154.4152
154.1752	DCA_se3_ag1_m_03 - phones	IY1	154.2952
154.2952	DCA_se3_ag1_m_03 - phones	L	154.3652
154.3652	DCA_se3_ag1_m_03 - phones	D	154.4152
155.2143	DCA_se3_ag1_m_03 - phones	AH1	155.4343
155.2143	DCA_se3_ag1_m_03 - words	of	155.5143
155.4343	DCA_se3_ag1_m_03 - phones	V	155.5143
155.5143	DCA_se3_ag1_m_03 - phones	DH	155.5443
155.5143	DCA_se3_ag1_m_03 - words	the	155.6143
155.5443	DCA_se3_ag1_m_03 - phones	AH0	155.6143
155.6143	DCA_se3_ag1_m_03 - phones	S	155.6743
155.6143	DCA_se3_ag1_m_03 - words	school	155.9043
155.6743	DCA_se3_ag1_m_03 - phones	K	155.7243
155.7243	DCA_se3_ag1_m_03 - phones	UW1	155.8043
155.8043	DCA_se3_ag1_m_03 - phones	L	155.9043
155.9043	DCA_se3_ag1_m_03 - phones	Y	156.0143
155.9043	DCA_se3_ag1_m_03 - words	yard	156.1643
156.0143	DCA_se3_ag1_m_03 - phones	AA1	156.0843
156.0843	DCA_se3_ag1_m_03 - phones	R	156.1343
156.1343	DCA_se3_ag1_m_03 - phones	D	156.1643
156.1643	DCA_se3_ag1_m_03 - phones	sp	157.1239
157.1239	DCA_se3_ag1_m_03 - phones	AE1	157.2739
157.1239	DCA_se3_ag1_m_03 - words	and	157.3339
157.2739	DCA_se3_ag1_m_03 - phones	N	157.3339
157.3339	DCA_se3_ag1_m_03 - phones	HH	157.4339
157.3339	DCA_se3_ag1_m_03 - words	he	157.4939
157.4339	DCA_se3_ag1_m_03 - phones	IY1	157.4939
157.4939	DCA_se3_ag1_m_03 - phones	W	157.5339
157.4939	DCA_se3_ag1_m_03 - words	would	157.6439
157.5339	DCA_se3_ag1_m_03 - phones	UH1	157.5739
157.5739	DCA_se3_ag1_m_03 - phones	D	157.6439
157.6439	DCA_se3_ag1_m_03 - phones	S	157.7439
157.6439	DCA_se3_ag1_m_03 - words	say	157.8539
157.7439	DCA_se3_ag1_m_03 - phones	EY1	157.8539
157.8539	DCA_se3_ag1_m_03 - phones	K	157.9639
157.8539	DCA_se3_ag1_m_03 - words	count	158.1039
157.9639	DCA_se3_ag1_m_03 - phones	AW1	158.0439
158.0439	DCA_se3_ag1_m_03 - phones	N	158.0739
158.0739	DCA_se3_ag1_m_03 - phones	T	158.1039
158.1039	DCA_se3_ag1_m_03 - phones	T	158.1739
158.1039	DCA_se3_ag1_m_03 - words	to	158.2239
158.1739	DCA_se3_ag1_m_03 - phones	UW1	158.2239
158.2239	DCA_se3_ag1_m_03 - phones	W	158.2739
158.2239	DCA_se3_ag1_m_03 - words	one	158.3339
158.2739	DCA_se3_ag1_m_03 - phones	AH1	158.3039
158.3039	DCA_se3_ag1_m_03 - phones	N	158.3339
158.3339	DCA_se3_ag1_m_03 - phones	HH	158.3639
158.3339	DCA_se3_ag1_m_03 - words	hundred	158.5539
158.3639	DCA_se3_ag1_m_03 - phones	AH1	158.4139
158.4139	DCA_se3_ag1_m_03 - phones	N	158.4439
158.4439	DCA_se3_ag1_m_03 - phones	ER0	158.5139
158.5139	DCA_se3_ag1_m_03 - phones	D	158.5539
158.5539	DCA_se3_ag1_m_03 - phones	W	158.6339
158.5539	DCA_se3_ag1_m_03 - words	while	158.6939
158.6339	DCA_se3_ag1_m_03 - phones	AY1	158.6639
158.6639	DCA_se3_ag1_m_03 - phones	L	158.6939
158.6939	DCA_se3_ag1_m_03 - phones	AO1	158.9039
158.6939	DCA_se3_ag1_m_03 - words	all	158.9339
158.9039	DCA_se3_ag1_m_03 - phones	L	158.9339
158.9339	DCA_se3_ag1_m_03 - phones	DH	158.9939
158.9339	DCA_se3_ag1_m_03 - words	the	159.0639
158.9939	DCA_se3_ag1_m_03 - phones	IY0	159.0639
159.0639	DCA_se3_ag1_m_03 - phones	AH1	159.1439
159.0639	DCA_se3_ag1_m_03 - words	others	159.4939
159.1439	DCA_se3_ag1_m_03 - phones	DH	159.2039
159.2039	DCA_se3_ag1_m_03 - phones	ER0	159.3339
159.3339	DCA_se3_ag1_m_03 - phones	Z	159.4939
159.7950	DCA_se3_ag1_m_03 - phones	sil	159.8450
159.8450	DCA_se3_ag1_m_03 - phones	R	159.9050
159.8450	DCA_se3_ag1_m_03 - words	ran	160.0250
159.9050	DCA_se3_ag1_m_03 - phones	AE1	159.9750
159.9750	DCA_se3_ag1_m_03 - phones	N	160.0250
160.0250	DCA_se3_ag1_m_03 - phones	AH0	160.0950
160.0250	DCA_se3_ag1_m_03 - words	away	160.3050
160.0950	DCA_se3_ag1_m_03 - phones	W	160.2050
160.2050	DCA_se3_ag1_m_03 - phones	EY1	160.3050
160.3050	DCA_se3_ag1_m_03 - phones	AE1	160.3650
160.3050	DCA_se3_ag1_m_03 - words	and	160.4450
160.3650	DCA_se3_ag1_m_03 - phones	N	160.4050
160.4050	DCA_se3_ag1_m_03 - phones	D	160.4450
160.4450	DCA_se3_ag1_m_03 - phones	sp	160.5050
160.5050	DCA_se3_ag1_m_03 - phones	HH	160.6350
160.5050	DCA_se3_ag1_m_03 - words	hid	160.9150
160.6350	DCA_se3_ag1_m_03 - phones	IH1	160.7550
160.7550	DCA_se3_ag1_m_03 - phones	D	160.9150
160.9150	DCA_se3_ag1_m_03 - phones	sp	161.7377
161.7377	DCA_se3_ag1_m_03 - phones	AE1	161.8277
161.7377	DCA_se3_ag1_m_03 - words	and	161.8877
161.8277	DCA_se3_ag1_m_03 - phones	N	161.8877
161.8877	DCA_se3_ag1_m_03 - phones	DH	161.9377
161.8877	DCA_se3_ag1_m_03 - words	then	162.1477
161.9377	DCA_se3_ag1_m_03 - phones	EH1	162.0377
162.0377	DCA_se3_ag1_m_03 - phones	N	162.1477
162.1477	DCA_se3_ag1_m_03 - phones	sp	162.3870
162.3870	DCA_se3_ag1_m_03 - phones	F	162.5170
162.3870	DCA_se3_ag1_m_03 - words	from	162.6070
162.5170	DCA_se3_ag1_m_03 - phones	ER0	162.5670
162.5670	DCA_se3_ag1_m_03 - phones	M	162.6070
162.6070	DCA_se3_ag1_m_03 - phones	DH	162.6570
162.6070	DCA_se3_ag1_m_03 - words	there	162.8570
162.6570	DCA_se3_ag1_m_03 - phones	EH1	162.7670
162.7670	DCA_se3_ag1_m_03 - phones	R	162.8570
162.8570	DCA_se3_ag1_m_03 - phones	AA1	162.9670
162.8570	DCA_se3_ag1_m_03 - words	on	163.0070
162.9670	DCA_se3_ag1_m_03 - phones	N	163.0070
163.0070	DCA_se3_ag1_m_03 - phones	IH1	163.0670
163.0070	DCA_se3_ag1_m_03 - words	it	163.1070
163.0670	DCA_se3_ag1_m_03 - phones	T	163.1070
163.1070	DCA_se3_ag1_m_03 - phones	W	163.1370
163.1070	DCA_se3_ag1_m_03 - words	would	163.2470
163.1370	DCA_se3_ag1_m_03 - phones	UH1	163.1870
163.1870	DCA_se3_ag1_m_03 - phones	D	163.2470
163.2470	DCA_se3_ag1_m_03 - phones	B	163.3170
163.2470	DCA_se3_ag1_m_03 - words	be	163.5170
163.3170	DCA_se3_ag1_m_03 - phones	IY1	163.5170
164.5498	DCA_se3_ag1_m_03 - phones	sil	164.5798
164.5798	DCA_se3_ag1_m_03 - phones	T	164.6798
164.5798	DCA_se3_ag1_m_03 - words	tag	164.9398
164.6798	DCA_se3_ag1_m_03 - phones	AE1	164.8798
164.8798	DCA_se3_ag1_m_03 - phones	G	164.9398
164.9398	DCA_se3_ag1_m_03 - phones	AE1	164.9698
164.9398	DCA_se3_ag1_m_03 - words	and	165.0098
164.9698	DCA_se3_ag1_m_03 - phones	N	165.0098
165.0098	DCA_se3_ag1_m_03 - phones	DH	165.0498
165.0098	DCA_se3_ag1_m_03 - words	then	165.1198
165.0498	DCA_se3_ag1_m_03 - phones	EH1	165.0798
165.0798	DCA_se3_ag1_m_03 - phones	N	165.1198
165.1198	DCA_se3_ag1_m_03 - phones	HH	165.2098
165.1198	DCA_se3_ag1_m_03 - words	he	165.2698
165.2098	DCA_se3_ag1_m_03 - phones	IY1	165.2698
165.2698	DCA_se3_ag1_m_03 - phones	W	165.2998
165.2698	DCA_se3_ag1_m_03 - words	would	165.3898
165.2998	DCA_se3_ag1_m_03 - phones	UH1	165.3298
165.3298	DCA_se3_ag1_m_03 - phones	D	165.3898
165.3898	DCA_se3_ag1_m_03 - phones	HH	165.4598
165.3898	DCA_se3_ag1_m_03 - words	he	165.5098
165.4598	DCA_se3_ag1_m_03 - phones	IY1	165.5098
165.5098	DCA_se3_ag1_m_03 - phones	W	165.5398
165.5098	DCA_se3_ag1_m_03 - words	would	165.6498
165.5398	DCA_se3_ag1_m_03 - phones	UH1	165.5898
165.5898	DCA_se3_ag1_m_03 - phones	D	165.6498
165.6498	DCA_se3_ag1_m_03 - phones	K	165.7698
165.6498	DCA_se3_ag1_m_03 - words	come	165.9598
165.7698	DCA_se3_ag1_m_03 - phones	AH1	165.8398
165.8398	DCA_se3_ag1_m_03 - phones	M	165.9598
165.9598	DCA_se3_ag1_m_03 - phones	AE1	166.0098
165.9598	DCA_se3_ag1_m_03 - words	and	166.1198
166.0098	DCA_se3_ag1_m_03 - phones	N	166.0898
166.0898	DCA_se3_ag1_m_03 - phones	D	166.1198
166.1198	DCA_se3_ag1_m_03 - phones	K	166.2598
166.1198	DCA_se3_ag1_m_03 - words	catch	166.4398
166.2598	DCA_se3_ag1_m_03 - phones	AE1	166.3098
166.3098	DCA_se3_ag1_m_03 - phones	CH	166.4398
166.4398	DCA_se3_ag1_m_03 - phones	DH	166.5098
166.4398	DCA_se3_ag1_m_03 - words	the	166.5898
166.5098	DCA_se3_ag1_m_03 - phones	IY0	166.5898
166.5898	DCA_se3_ag1_m_03 - phones	AH1	166.6598
166.5898	DCA_se3_ag1_m_03 - words	others	166.9998
166.6598	DCA_se3_ag1_m_03 - phones	DH	166.7098
166.7098	DCA_se3_ag1_m_03 - phones	ER0	166.8398
166.8398	DCA_se3_ag1_m_03 - phones	Z	166.9998
167.1262	DCA_se3_ag1_m_03 - phones	AH0	167.2162
167.1262	DCA_se3_ag1_m_03 - words	and	167.2762
167.2162	DCA_se3_ag1_m_03 - phones	N	167.2762
167.2762	DCA_se3_ag1_m_03 - phones	T	167.3662
167.2762	DCA_se3_ag1_m_03 - words	tag	167.5462
167.3662	DCA_se3_ag1_m_03 - phones	AE1	167.4862
167.4862	DCA_se3_ag1_m_03 - phones	G	167.5462
167.5462	DCA_se3_ag1_m_03 - phones	sp	167.5762
167.5762	DCA_se3_ag1_m_03 - phones	DH	167.6062
167.5762	DCA_se3_ag1_m_03 - words	them	167.7262
167.6062	DCA_se3_ag1_m_03 - phones	AH0	167.6562
167.6562	DCA_se3_ag1_m_03 - phones	M	167.7262
167.7262	DCA_se3_ag1_m_03 - phones	sp	167.8062
168.4226	DCA_se3_ag1_m_03 - phones	DH	168.5026
168.4226	DCA_se3_ag1_m_03 - words	then	168.6026
168.5026	DCA_se3_ag1_m_03 - phones	EH1	168.5326
168.5326	DCA_se3_ag1_m_03 - phones	N	168.6026
168.6026	DCA_se3_ag1_m_03 - phones	DH	168.6526
168.6026	DCA_se3_ag1_m_03 - words	they	168.7226
168.6526	DCA_se3_ag1_m_03 - phones	EY1	168.7226
168.7226	DCA_se3_ag1_m_03 - phones	W	168.7526
168.7226	DCA_se3_ag1_m_03 - words	would	168.8526
168.7526	DCA_se3_ag1_m_03 - phones	UH1	168.8026
168.8026	DCA_se3_ag1_m_03 - phones	D	168.8526
168.8526	DCA_se3_ag1_m_03 - phones	B	168.9226
168.8526	DCA_se3_ag1_m_03 - words	be	169.0326
168.9226	DCA_se3_ag1_m_03 - phones	IY1	169.0326
169.0326	DCA_se3_ag1_m_03 - phones	IH1	169.0626
169.0326	DCA_se3_ag1_m_03 - words	it	169.1126
169.0626	DCA_se3_ag1_m_03 - phones	T	169.1126
169.1126	DCA_se3_ag1_m_03 - phones	sp	169.1426
169.1426	DCA_se3_ag1_m_03 - phones	T	169.2626
169.1426	DCA_se3_ag1_m_03 - words	too	169.3926
169.2626	DCA_se3_ag1_m_03 - phones	UW1	169.3926
169.3926	DCA_se3_ag1_m_03 - phones	AE1	169.4226
169.3926	DCA_se3_ag1_m_03 - words	and	169.4526
169.4226	DCA_se3_ag1_m_03 - phones	N	169.4526
169.4526	DCA_se3_ag1_m_03 - phones	DH	169.4926
169.4526	DCA_se3_ag1_m_03 - words	they	169.5226
169.4926	DCA_se3_ag1_m_03 - phones	EY1	169.5226
169.5226	DCA_se3_ag1_m_03 - phones	D	169.5526
169.5226	DCA_se3_ag1_m_03 - words	d	169.5526
169.5526	DCA_se3_ag1_m_03 - phones	sp	169.6226
169.6226	DCA_se3_ag1_m_03 - phones	F	169.7126
169.6226	DCA_se3_ag1_m_03 - words	find	169.8326
169.7126	DCA_se3_ag1_m_03 - phones	AY1	169.7726
169.7726	DCA_se3_ag1_m_03 - phones	N	169.8026
169.8026	DCA_se3_ag1_m_03 - phones	D	169.8326
169.8326	DCA_se3_ag1_m_03 - phones	DH	169.8626
169.8326	DCA_se3_ag1_m_03 - words	the	169.9326
169.8626	DCA_se3_ag1_m_03 - phones	IY0	169.9326
169.9326	DCA_se3_ag1_m_03 - phones	AH1	169.9926
169.9326	DCA_se3_ag1_m_03 - words	others	170.3126
169.9926	DCA_se3_ag1_m_03 - phones	DH	170.0526
170.0526	DCA_se3_ag1_m_03 - phones	ER0	170.1526
170.1526	DCA_se3_ag1_m_03 - phones	Z	170.3126
170.5067	DCA_se3_ag1_m_03 - phones	sil	170.5767
170.5767	DCA_se3_ag1_m_03 - phones	IH0	170.6067
170.5767	DCA_se3_ag1_m_03 - words	eventually	171.0367
170.6067	DCA_se3_ag1_m_03 - phones	V	170.6667
170.6667	DCA_se3_ag1_m_03 - phones	EH1	170.7267
170.7267	DCA_se3_ag1_m_03 - phones	N	170.7967
170.7967	DCA_se3_ag1_m_03 - phones	SH	170.8667
170.8667	DCA_se3_ag1_m_03 - phones	AH0	170.9467
170.9467	DCA_se3_ag1_m_03 - phones	L	171.0067
171.0067	DCA_se3_ag1_m_03 - phones	IY0	171.0367
171.0367	DCA_se3_ag1_m_03 - phones	sp	178.6073
175.6059	DCA_int_01 - phones	AH1	175.6359
175.6059	DCA_int_01 - words	um	175.7259
175.6359	DCA_int_01 - phones	M	175.7259
176.0145	DCA_int_01 - phones	D	176.0945
176.0145	DCA_int_01 - words	do	176.1245
176.0945	DCA_int_01 - phones	UW1	176.1245
176.1245	DCA_int_01 - phones	Y	176.1545
176.1245	DCA_int_01 - words	you	176.1845
176.1545	DCA_int_01 - phones	UW1	176.1845
176.1845	DCA_int_01 - phones	EH1	176.2145
176.1845	DCA_int_01 - words	ever	176.3345
176.2145	DCA_int_01 - phones	V	176.2745
176.2745	DCA_int_01 - phones	ER0	176.3345
176.3345	DCA_int_01 - phones	sp	176.3645
176.3645	DCA_int_01 - phones	W	176.4345
176.3645	DCA_int_01 - words	watch	176.5145
176.4345	DCA_int_01 - phones	AA1	176.4845
176.4845	DCA_int_01 - phones	CH	176.5145
176.5145	DCA_int_01 - phones	sp	176.7245
176.7245	DCA_int_01 - phones	T	176.7545
176.7245	DCA_int_01 - words	television	177.0245
176.7545	DCA_int_01 - phones	EH1	176.7845
176.7845	DCA_int_01 - phones	L	176.8445
176.8445	DCA_int_01 - phones	AH0	176.8745
176.8745	DCA_int_01 - phones	V	176.9045
176.9045	DCA_int_01 - phones	IH2	176.9345
176.9345	DCA_int_01 - phones	ZH	176.9645
176.9645	DCA_int_01 - phones	AH0	176.9945
176.9945	DCA_int_01 - phones	N	177.0245
177.0245	DCA_int_01 - phones	sp	177.3945
178.6073	DCA_se3_ag1_m_03 - phones	R	178.6773
178.6073	DCA_se3_ag1_m_03 - words	rarely	179.3573
178.6773	DCA_se3_ag1_m_03 - phones	EH1	178.7373
178.7373	DCA_se3_ag1_m_03 - phones	R	178.8573
178.8573	DCA_se3_ag1_m_03 - phones	L	178.9673
178.9673	DCA_se3_ag1_m_03 - phones	IY0	179.3573
179.1420	DCA_int_01 - phones	spn	179.5720
179.1420	DCA_int_01 - words	<unk>	179.5720
179.5720	DCA_int_01 - phones	sp	180.3471
180.3471	DCA_int_01 - phones	spn	180.3771
180.3471	DCA_int_01 - words	<unk>	180.3771
180.3771	DCA_int_01 - phones	sp	182.1710
182.1710	DCA_int_01 - phones	AH1	182.3310
182.1710	DCA_int_01 - words	um	182.3610
182.3310	DCA_int_01 - phones	M	182.3610
182.3610	DCA_int_01 - phones	sp	182.4410
183.2996	DCA_int_01 - phones	D	183.3496
183.2996	DCA_int_01 - words	do	183.3796
183.3496	DCA_int_01 - phones	UW1	183.3796
183.3796	DCA_int_01 - phones	sp	183.4096
183.4096	DCA_int_01 - phones	Y	183.4996
183.4096	DCA_int_01 - words	you	183.5396
183.4996	DCA_int_01 - phones	UW1	183.5396
183.5396	DCA_int_01 - phones	sp	183.5696
183.5696	DCA_int_01 - phones	HH	183.6196
183.5696	DCA_int_01 - words	have	183.7496
183.6196	DCA_int_01 - phones	AE1	183.6496
183.6496	DCA_int_01 - phones	V	183.7496
183.7496	DCA_int_01 - phones	EH1	183.7896
183.7496	DCA_int_01 - words	any	183.8696
183.7896	DCA_int_01 - phones	N	183.8196
183.8196	DCA_int_01 - phones	IY0	183.8696
183.8696	DCA_int_01 - phones	sp	183.9596
183.9596	DCA_int_01 - phones	F	184.0196
183.9596	DCA_int_01 - words	favorite	184.3196
184.0196	DCA_int_01 - phones	EY1	184.0996
184.0996	DCA_int_01 - phones	V	184.1896
184.1896	DCA_int_01 - phones	R	184.2296
184.2296	DCA_int_01 - phones	AH0	184.2596
184.2596	DCA_int_01 - phones	T	184.3196
184.3196	DCA_int_01 - phones	sp	184.4296
184.4296	DCA_int_01 - phones	P	184.4596
184.4296	DCA_int_01 - words	programs	184.9696
184.4596	DCA_int_01 - phones	R	184.4996
184.4996	DCA_int_01 - phones	OW1	184.5396
184.5396	DCA_int_01 - phones	G	184.6996
184.6996	DCA_int_01 - phones	R	184.7396
184.7396	DCA_int_01 - phones	AE2	184.8196
184.8196	DCA_int_01 - phones	M	184.8596
184.8596	DCA_int_01 - phones	Z	184.9696
184.9696	DCA_int_01 - phones	sp	187.0233
187.0233	DCA_int_01 - phones	spn	187.0533
187.0233	DCA_int_01 - words	<unk>	187.0533
187.0533	DCA_int_01 - phones	sp	188.7733
190.4067	DCA_se3_ag1_m_03 - phones	sil	190.4967
190.4967	DCA_se3_ag1_m_03 - phones	AH1	190.5367
190.4967	DCA_se3_ag1_m_03 - words	um	190.9667
190.5367	DCA_se3_ag1_m_03 - phones	M	190.9667
197.2686	DCA_se3_ag1_m_03 - phones	sil	197.3286
197.3286	DCA_se3_ag1_m_03 - phones	AY1	197.6586
197.3286	DCA_se3_ag1_m_03 - words	i	197.6586
197.6586	DCA_se3_ag1_m_03 - phones	sp	197.9086
198.3458	DCA_se3_ag1_m_03 - phones	Y	198.5158
198.3458	DCA_se3_ag1_m_03 - words	usually	198.7358
198.5158	DCA_se3_ag1_m_03 - phones	UW1	198.6058
198.6058	DCA_se3_ag1_m_03 - phones	ZH	198.6458
198.6458	DCA_se3_ag1_m_03 - phones	AH0	198.6758
198.6758	DCA_se3_ag1_m_03 - phones	L	198.7058
198.7058	DCA_se3_ag1_m_03 - phones	IY0	198.7358
198.7358	DCA_se3_ag1_m_03 - phones	D	198.7758
198.7358	DCA_se3_ag1_m_03 - words	don't	198.9258
198.7758	DCA_se3_ag1_m_03 - phones	OW1	198.8658
198.8658	DCA_se3_ag1_m_03 - phones	N	198.9258
198.9258	DCA_se3_ag1_m_03 - phones	W	199.0058
198.9258	DCA_se3_ag1_m_03 - words	watch	199.2158
199.0058	DCA_se3_ag1_m_03 - phones	AA1	199.1058
199.1058	DCA_se3_ag1_m_03 - phones	CH	199.2158
199.2158	DCA_se3_ag1_m_03 - phones	DH	199.2558
199.2158	DCA_se3_ag1_m_03 - words	that	199.3558
199.2558	DCA_se3_ag1_m_03 - phones	AE1	199.3158
199.3158	DCA_se3_ag1_m_03 - phones	T	199.3558
199.3558	DCA_se3_ag1_m_03 - phones	sp	199.3858
199.3858	DCA_se3_ag1_m_03 - phones	M	199.5158
199.3858	DCA_se3_ag1_m_03 - words	much	199.7658
199.5158	DCA_se3_ag1_m_03 - phones	AH1	199.6058
199.6058	DCA_se3_ag1_m_03 - phones	CH	199.7658
199.7658	DCA_se3_ag1_m_03 - words	i	199.8758
199.7658	DCA_se3_ag1_m_03 - phones	AY1	199.8758
199.8758	DCA_se3_ag1_m_03 - phones	sp	199.9258
199.9258	DCA_se3_ag1_m_03 - phones	K	200.0158
199.9258	DCA_se3_ag1_m_03 - words	couldn't	200.2358
200.0158	DCA_se3_ag1_m_03 - phones	UH1	200.0558
200.0558	DCA_se3_ag1_m_03 - phones	D	200.0858
200.0858	DCA_se3_ag1_m_03 - phones	AH0	200.1358
200.1358	DCA_se3_ag1_m_03 - phones	N	200.2058
200.2058	DCA_se3_ag1_m_03 - phones	T	200.2358
200.2358	DCA_se3_ag1_m_03 - phones	sp	200.4844
200.4844	DCA_se3_ag1_m_03 - phones	IY1	200.5644
200.4844	DCA_se3_ag1_m_03 - words	even	200.7544
200.5644	DCA_se3_ag1_m_03 - phones	V	200.6344
200.6344	DCA_se3_ag1_m_03 - phones	IH0	200.6744
200.6744	DCA_se3_ag1_m_03 - phones	N	200.7544
200.7544	DCA_se3_ag1_m_03 - phones	S	200.8744
200.7544	DCA_se3_ag1_m_03 - words	say	200.9844
200.8744	DCA_se3_ag1_m_03 - phones	EY1	200.9844
200.9844	DCA_se3_ag1_m_03 - phones	DH	201.0344
200.9844	DCA_se3_ag1_m_03 - words	that	201.1244
201.0344	DCA_se3_ag1_m_03 - phones	AH0	201.0744
201.0744	DCA_se3_ag1_m_03 - phones	T	201.1244
201.1244	DCA_se3_ag1_m_03 - phones	AY1	201.3144
201.1244	DCA_se3_ag1_m_03 - words	i	201.3144
201.3144	DCA_se3_ag1_m_03 - phones	sp	201.3444
201.3444	DCA_se3_ag1_m_03 - phones	W	201.4744
201.3444	DCA_se3_ag1_m_03 - words	watch	201.7744
201.4744	DCA_se3_ag1_m_03 - phones	AA1	201.5744
201.5744	DCA_se3_ag1_m_03 - phones	CH	201.7744
202.2456	DCA_se3_ag1_m_03 - phones	sil	202.2956
202.2956	DCA_se3_ag1_m_03 - phones	W	202.3356
202.2956	DCA_se3_ag1_m_03 - words	watch	202.5156
202.3356	DCA_se3_ag1_m_03 - phones	AA1	202.4056
202.4056	DCA_se3_ag1_m_03 - phones	CH	202.5156
202.5156	DCA_se3_ag1_m_03 - words	a	202.5656
202.5156	DCA_se3_ag1_m_03 - phones	AH0	202.5656
202.5656	DCA_se3_ag1_m_03 - phones	P	202.6556
202.5656	DCA_se3_ag1_m_03 - words	program	203.0156
202.6556	DCA_se3_ag1_m_03 - phones	R	202.6956
202.6956	DCA_se3_ag1_m_03 - phones	OW1	202.7756
202.7756	DCA_se3_ag1_m_03 - phones	G	202.8156
202.8156	DCA_se3_ag1_m_03 - phones	R	202.8756
202.8756	DCA_se3_ag1_m_03 - phones	AE2	202.9456
202.9456	DCA_se3_ag1_m_03 - phones	M	203.0156
203.0156	DCA_se3_ag1_m_03 - phones	AH0	203.0756
203.0156	DCA_se3_ag1_m_03 - words	a	203.0756
203.0756	DCA_se3_ag1_m_03 - phones	W	203.1756
203.0756	DCA_se3_ag1_m_03 - words	week	203.3956
203.1756	DCA_se3_ag1_m_03 - phones	IY1	203.2956
203.2956	DCA_se3_ag1_m_03 - phones	K	203.3956
203.3956	DCA_se3_ag1_m_03 - words	i	203.4556
203.3956	DCA_se3_ag1_m_03 - phones	AY1	203.4556
203.4556	DCA_se3_ag1_m_03 - phones	D	203.5156
203.4556	DCA_se3_ag1_m_03 - words	don't	203.5956
203.5156	DCA_se3_ag1_m_03 - phones	OW1	203.5456
203.5456	DCA_se3_ag1_m_03 - phones	N	203.5956
203.5956	DCA_se3_ag1_m_03 - phones	N	203.6256
203.5956	DCA_se3_ag1_m_03 - words	know	203.7956
203.6256	DCA_se3_ag1_m_03 - phones	OW1	203.7956
203.7956	DCA_se3_ag1_m_03 - phones	sp	204.7789
204.7789	DCA_se3_ag1_m_03 - phones	DH	204.8589
204.7789	DCA_se3_ag1_m_03 - words	there	204.9889
204.8589	DCA_se3_ag1_m_03 - phones	EH1	204.9289
204.9289	DCA_se3_ag1_m_03 - phones	R	204.9889
204.9889	DCA_se3_ag1_m_03 - words	s	205.0289
204.9889	DCA_se3_ag1_m_03 - phones	Z	205.0289
205.0289	DCA_se3_ag1_m_03 - phones	N	205.0589
205.0289	DCA_se3_ag1_m_03 - words	nothing	205.2989
205.0589	DCA_se3_ag1_m_03 - phones	AH1	205.1189
205.1189	DCA_se3_ag1_m_03 - phones	TH	205.1989
205.1989	DCA_se3_ag1_m_03 - phones	IH0	205.2489
205.2489	DCA_se3_ag1_m_03 - phones	NG	205.2989
205.2989	DCA_se3_ag1_m_03 - phones	DH	205.3389
205.2989	DCA_se3_ag1_m_03 - words	that	205.4489
205.3389	DCA_se3_ag1_m_03 - phones	AE1	205.3689
205.3689	DCA_se3_ag1_m_03 - phones	T	205.4489
205.4489	DCA_se3_ag1_m_03 - words	i	205.5489
205.4489	DCA_se3_ag1_m_03 - phones	AY1	205.5489
205.5489	DCA_se3_ag1_m_03 - phones	W	205.6489
205.5489	DCA_se3_ag1_m_03 - words	watch	205.8189
205.6489	DCA_se3_ag1_m_03 - phones	AA1	205.7489
205.7489	DCA_se3_ag1_m_03 - phones	CH	205.8189
205.8189	DCA_se3_ag1_m_03 - phones	EH1	205.8689
205.8189	DCA_se3_ag1_m_03 - words	every	206.0289
205.8689	DCA_se3_ag1_m_03 - phones	V	205.9189
205.9189	DCA_se3_ag1_m_03 - phones	R	205.9789
205.9789	DCA_se3_ag1_m_03 - phones	IY0	206.0289
206.0289	DCA_se3_ag1_m_03 - phones	W	206.1189
206.0289	DCA_se3_ag1_m_03 - words	week	206.2289
206.1189	DCA_se3_ag1_m_03 - phones	IY1	206.1989
206.1989	DCA_se3_ag1_m_03 - phones	K	206.2289
206.2289	DCA_se3_ag1_m_03 - phones	sp	206.2889
206.2889	DCA_se3_ag1_m_03 - phones	DH	206.3389
206.2889	DCA_se3_ag1_m_03 - words	though	206.4889
206.3389	DCA_se3_ag1_m_03 - phones	OW1	206.4889
206.4889	DCA_se3_ag1_m_03 - phones	sp	206.5789
207.7649	DCA_int_01 - phones	IH0	207.8449
207.7649	DCA_int_01 - words	is	207.8749
207.8449	DCA_int_01 - phones	Z	207.8749
207.8749	DCA_int_01 - phones	sp	207.9049
207.9049	DCA_int_01 - phones	DH	207.9349
207.9049	DCA_int_01 - words	there	207.9949
207.9349	DCA_int_01 - phones	EH1	207.9649
207.9649	DCA_int_01 - phones	R	207.9949
207.9949	DCA_int_01 - phones	sp	208.0249
208.0249	DCA_int_01 - phones	EH1	208.0749
208.0249	DCA_int_01 - words	anything	208.5049
208.0749	DCA_int_01 - phones	N	208.1049
208.1049	DCA_int_01 - phones	IY0	208.1349
208.1349	DCA_int_01 - phones	TH	208.2149
208.2149	DCA_int_01 - phones	IH2	208.2649
208.2649	DCA_int_01 - phones	NG	208.5049
208.5049	DCA_int_01 - phones	sp	208.8859
208.8859	DCA_int_01 - words	or	208.9659
208.8859	DCA_int_01 - phones	ER0	208.9659
208.9659	DCA_int_01 - phones	sp	208.9959
208.9959	DCA_int_01 - phones	IH0	209.0259
208.9959	DCA_int_01 - words	is	209.0559
209.0259	DCA_int_01 - phones	Z	209.0559
209.0559	DCA_int_01 - phones	sp	209.0859
209.0859	DCA_int_01 - phones	DH	209.1359
209.0859	DCA_int_01 - words	there	209.2659
209.1359	DCA_int_01 - phones	EH1	209.1759
209.1759	DCA_int_01 - phones	R	209.2659
209.2659	DCA_int_01 - phones	EH1	209.3059
209.2659	DCA_int_01 - words	any	209.4659
209.3059	DCA_int_01 - phones	N	209.3359
209.3359	DCA_int_01 - phones	IY0	209.4659
209.4659	DCA_int_01 - phones	sp	209.4959
209.4959	DCA_int_01 - phones	AH1	209.5259
209.4959	DCA_int_01 - words	uh	209.5259
209.5259	DCA_int_01 - phones	sp	209.7159
210.2529	DCA_int_01 - phones	AH0	210.4229
210.2529	DCA_int_01 - words	adventure	210.8329
210.4229	DCA_int_01 - phones	D	210.4529
210.4529	DCA_int_01 - phones	V	210.5229
[truncated: 19,033 more rows]
