# Supplementary material for: Considering Performance in the Automated and Manual Coding of Sociolinguistic Variables: Lessons From Variable (ING)
Source: Front Artif Intell. 2021 Apr 29;4:648543. doi: 10.3389/frai.2021.648543 (PMC8117961; doi:10.3389/frai.2021.648543)
Supplement: Supplementary file 4 [file Data_Sheet_4.ZIP › CORAAL_Aligned_as_Tables/DCB_se3_ag4_m_01_1_txout.txt]

tmin	tier	text	tmax
0.5474	DCB_se1_ag3_m_01 - phones	AH0	0.6574
0.5474	DCB_se1_ag3_m_01 - words	appreciate	0.8774
0.6574	DCB_se1_ag3_m_01 - phones	P	0.6974
0.6974	DCB_se1_ag3_m_01 - phones	R	0.7274
0.7274	DCB_se1_ag3_m_01 - phones	IY1	0.7574
0.7574	DCB_se1_ag3_m_01 - phones	SH	0.7874
0.7874	DCB_se1_ag3_m_01 - phones	IY0	0.8174
0.8174	DCB_se1_ag3_m_01 - phones	EY2	0.8474
0.8474	DCB_se1_ag3_m_01 - phones	T	0.8774
0.8774	DCB_se1_ag3_m_01 - phones	sp	0.9874
0.9874	DCB_se1_ag3_m_01 - phones	Y	1.0174
0.9874	DCB_se1_ag3_m_01 - words	you	1.0474
1.0174	DCB_se1_ag3_m_01 - phones	UW1	1.0474
1.0474	DCB_se1_ag3_m_01 - phones	T	1.1074
1.0474	DCB_se1_ag3_m_01 - words	taking	1.2774
1.1074	DCB_se1_ag3_m_01 - phones	EY1	1.1874
1.1874	DCB_se1_ag3_m_01 - phones	K	1.2174
1.2174	DCB_se1_ag3_m_01 - phones	IH0	1.2474
1.2474	DCB_se1_ag3_m_01 - phones	NG	1.2774
1.2774	DCB_se1_ag3_m_01 - phones	DH	1.3074
1.2774	DCB_se1_ag3_m_01 - words	the	1.3374
1.3074	DCB_se1_ag3_m_01 - phones	AH0	1.3374
1.3374	DCB_se1_ag3_m_01 - phones	sp	1.4274
1.4274	DCB_se1_ag3_m_01 - phones	T	1.5074
1.4274	DCB_se1_ag3_m_01 - words	time	1.6074
1.5074	DCB_se1_ag3_m_01 - phones	AY1	1.5474
1.5474	DCB_se1_ag3_m_01 - phones	M	1.6074
1.6074	DCB_se1_ag3_m_01 - phones	sp	1.6474
1.6474	DCB_se1_ag3_m_01 - phones	AW1	1.6774
1.6474	DCB_se1_ag3_m_01 - words	out	1.7174
1.6774	DCB_se1_ag3_m_01 - phones	T	1.7174
1.7174	DCB_se1_ag3_m_01 - phones	sp	1.7474
1.7474	DCB_se1_ag3_m_01 - phones	AH1	1.8674
1.7474	DCB_se1_ag3_m_01 - words	of	2.0374
1.8674	DCB_se1_ag3_m_01 - phones	V	2.0374
2.0374	DCB_se1_ag3_m_01 - phones	Y	2.0774
2.0374	DCB_se1_ag3_m_01 - words	your	2.2374
2.0774	DCB_se1_ag3_m_01 - phones	UH1	2.1274
2.1274	DCB_se1_ag3_m_01 - phones	R	2.2374
2.2374	DCB_se1_ag3_m_01 - phones	sp	2.3274
2.6353	DCB_se1_ag3_m_01 - phones	B	2.7253
2.6353	DCB_se1_ag3_m_01 - words	busy	3.0053
2.7253	DCB_se1_ag3_m_01 - phones	IH1	2.8053
2.8053	DCB_se1_ag3_m_01 - phones	Z	2.9253
2.9253	DCB_se1_ag3_m_01 - phones	IY0	3.0053
3.0053	DCB_se1_ag3_m_01 - phones	sp	3.0453
3.0453	DCB_se1_ag3_m_01 - phones	D	3.1253
3.0453	DCB_se1_ag3_m_01 - words	day	3.4753
3.1253	DCB_se1_ag3_m_01 - phones	EY1	3.4753
3.4753	DCB_se1_ag3_m_01 - phones	sp	3.5553
3.5553	DCB_se1_ag3_m_01 - phones	T	3.6953
3.5553	DCB_se1_ag3_m_01 - words	to	3.9253
3.6953	DCB_se1_ag3_m_01 - phones	UW1	3.9253
3.9253	DCB_se1_ag3_m_01 - phones	sp	4.3061
4.3061	DCB_se1_ag3_m_01 - phones	D	4.4361
4.3061	DCB_se1_ag3_m_01 - words	do	4.5961
4.4361	DCB_se1_ag3_m_01 - phones	UW1	4.5961
4.5961	DCB_se1_ag3_m_01 - phones	sp	4.6261
4.6261	DCB_se1_ag3_m_01 - phones	DH	4.6561
4.6261	DCB_se1_ag3_m_01 - words	this	5.0261
4.6561	DCB_se1_ag3_m_01 - phones	IH0	4.7061
4.7061	DCB_se1_ag3_m_01 - phones	S	5.0261
5.2436	DCB_se1_ag3_m_01 - phones	sil	5.2836
5.2836	DCB_se1_ag3_m_01 - phones	IH1	5.3736
5.2836	DCB_se1_ag3_m_01 - words	interview	5.8036
5.3736	DCB_se1_ag3_m_01 - phones	N	5.4536
5.4536	DCB_se1_ag3_m_01 - phones	ER0	5.4936
5.4936	DCB_se1_ag3_m_01 - phones	V	5.5936
5.5936	DCB_se1_ag3_m_01 - phones	Y	5.7336
5.7336	DCB_se1_ag3_m_01 - phones	UW2	5.8036
5.8036	DCB_se1_ag3_m_01 - phones	sp	7.4916
7.4916	DCB_se1_ag3_m_01 - phones	AH1	7.8016
7.4916	DCB_se1_ag3_m_01 - words	um	7.9816
7.8016	DCB_se1_ag3_m_01 - phones	M	7.9816
7.9816	DCB_se1_ag3_m_01 - phones	sp	8.1116
8.3611	DCB_se1_ag3_m_01 - phones	T	8.5111
8.3611	DCB_se1_ag3_m_01 - words	tow	8.5911
8.5111	DCB_se1_ag3_m_01 - phones	OW1	8.5911
8.5911	DCB_se1_ag3_m_01 - phones	L	8.6411
8.5911	DCB_se1_ag3_m_01 - words	long	8.7711
8.6411	DCB_se1_ag3_m_01 - phones	AO1	8.7411
8.7411	DCB_se1_ag3_m_01 - phones	NG	8.7711
8.7711	DCB_se1_ag3_m_01 - phones	HH	8.8011
8.7711	DCB_se1_ag3_m_01 - words	have	8.8611
8.8011	DCB_se1_ag3_m_01 - phones	AE1	8.8311
8.8311	DCB_se1_ag3_m_01 - phones	V	8.8611
8.8611	DCB_se1_ag3_m_01 - phones	Y	8.8911
8.8611	DCB_se1_ag3_m_01 - words	you	8.9311
8.8911	DCB_se1_ag3_m_01 - phones	UW1	8.9311
8.9311	DCB_se1_ag3_m_01 - phones	L	8.9811
8.9311	DCB_se1_ag3_m_01 - words	lived	9.1211
8.9811	DCB_se1_ag3_m_01 - phones	IH1	9.0411
9.0411	DCB_se1_ag3_m_01 - phones	V	9.0811
9.0811	DCB_se1_ag3_m_01 - phones	D	9.1211
9.1211	DCB_se1_ag3_m_01 - phones	IH0	9.1511
9.1211	DCB_se1_ag3_m_01 - words	in	9.1811
9.1511	DCB_se1_ag3_m_01 - phones	N	9.1811
9.1811	DCB_se1_ag3_m_01 - phones	D	9.2611
9.1811	DCB_se1_ag3_m_01 - words	dc	9.5511
9.2611	DCB_se1_ag3_m_01 - phones	IY1	9.3511
9.3511	DCB_se1_ag3_m_01 - phones	S	9.4511
9.4511	DCB_se1_ag3_m_01 - phones	IY1	9.5511
9.5511	DCB_se1_ag3_m_01 - phones	sp	9.6311
10.5485	DCB_se3_ag4_m_01 - phones	sil	10.6185
10.6185	DCB_se3_ag4_m_01 - phones	AH1	11.0385
10.6185	DCB_se3_ag4_m_01 - words	um	11.1785
11.0385	DCB_se3_ag4_m_01 - phones	M	11.1785
11.1785	DCB_se3_ag4_m_01 - phones	sp	12.0441
12.0441	DCB_se3_ag4_m_01 - phones	W	12.0941
12.0441	DCB_se3_ag4_m_01 - words	well	12.2541
12.0941	DCB_se3_ag4_m_01 - phones	EH1	12.1841
12.1841	DCB_se3_ag4_m_01 - phones	L	12.2541
12.2541	DCB_se3_ag4_m_01 - phones	sp	12.2841
12.2841	DCB_se3_ag4_m_01 - phones	AY1	12.3841
12.2841	DCB_se3_ag4_m_01 - words	i've	12.4741
12.3841	DCB_se3_ag4_m_01 - phones	V	12.4741
12.4741	DCB_se3_ag4_m_01 - phones	sp	12.5341
12.7699	DCB_se3_ag4_m_01 - phones	L	12.9499
12.7699	DCB_se3_ag4_m_01 - words	lived	13.1999
12.9499	DCB_se3_ag4_m_01 - phones	IH1	13.0099
13.0099	DCB_se3_ag4_m_01 - phones	V	13.1299
13.1299	DCB_se3_ag4_m_01 - phones	D	13.1999
13.1999	DCB_se3_ag4_m_01 - phones	IH1	13.3099
13.1999	DCB_se3_ag4_m_01 - words	in	13.4899
13.3099	DCB_se3_ag4_m_01 - phones	N	13.4899
13.4899	DCB_se3_ag4_m_01 - phones	sp	13.5199
13.5199	DCB_se3_ag4_m_01 - phones	D	13.5799
13.5199	DCB_se3_ag4_m_01 - words	d	13.7599
13.5799	DCB_se3_ag4_m_01 - phones	IY1	13.7599
13.7599	DCB_se3_ag4_m_01 - phones	sp	13.9199
13.9199	DCB_se3_ag4_m_01 - phones	AY1	13.9999
13.9199	DCB_se3_ag4_m_01 - words	i	13.9999
13.9999	DCB_se3_ag4_m_01 - phones	W	14.0699
13.9999	DCB_se3_ag4_m_01 - words	was	14.1799
14.0699	DCB_se3_ag4_m_01 - phones	AH0	14.1199
14.1199	DCB_se3_ag4_m_01 - phones	Z	14.1799
14.1799	DCB_se3_ag4_m_01 - phones	IH1	14.2399
14.1799	DCB_se3_ag4_m_01 - words	in	14.3199
14.2399	DCB_se3_ag4_m_01 - phones	N	14.3199
14.3199	DCB_se3_ag4_m_01 - phones	D	14.4099
14.3199	DCB_se3_ag4_m_01 - words	dc	14.9699
14.4099	DCB_se3_ag4_m_01 - phones	IY1	14.5699
14.5699	DCB_se3_ag4_m_01 - phones	S	14.7199
14.7199	DCB_se3_ag4_m_01 - phones	IY1	14.9699
14.9699	DCB_se3_ag4_m_01 - phones	sp	15.0399
15.0399	DCB_se3_ag4_m_01 - phones	EH1	15.0699
15.0399	DCB_se3_ag4_m_01 - words	f	15.1199
15.0699	DCB_se3_ag4_m_01 - phones	F	15.1199
17.4794	DCB_se3_ag4_m_01 - phones	sil	17.5194
17.5194	DCB_se3_ag4_m_01 - phones	AO1	17.6094
17.5194	DCB_se3_ag4_m_01 - words	all	17.6394
17.6094	DCB_se3_ag4_m_01 - phones	L	17.6394
17.6394	DCB_se3_ag4_m_01 - phones	M	17.6894
17.6394	DCB_se3_ag4_m_01 - words	my	17.7594
17.6894	DCB_se3_ag4_m_01 - phones	AY1	17.7594
17.7594	DCB_se3_ag4_m_01 - phones	L	17.8294
17.7594	DCB_se3_ag4_m_01 - words	life	17.9794
17.8294	DCB_se3_ag4_m_01 - phones	AY1	17.9194
17.9194	DCB_se3_ag4_m_01 - phones	F	17.9794
17.9794	DCB_se3_ag4_m_01 - phones	sp	18.0094
18.0094	DCB_se3_ag4_m_01 - phones	F	18.0794
18.0094	DCB_se3_ag4_m_01 - words	for	18.1094
18.0794	DCB_se3_ag4_m_01 - phones	ER0	18.1094
18.1094	DCB_se3_ag4_m_01 - phones	DH	18.1394
18.1094	DCB_se3_ag4_m_01 - words	the	18.1694
18.1394	DCB_se3_ag4_m_01 - phones	AH0	18.1694
18.1694	DCB_se3_ag4_m_01 - phones	M	18.2294
18.1694	DCB_se3_ag4_m_01 - words	most	18.3794
18.2294	DCB_se3_ag4_m_01 - phones	OW1	18.2794
18.2794	DCB_se3_ag4_m_01 - phones	S	18.3794
18.3794	DCB_se3_ag4_m_01 - phones	sp	18.4394
18.4394	DCB_se3_ag4_m_01 - phones	P	18.4994
18.4394	DCB_se3_ag4_m_01 - words	part	18.6394
18.4994	DCB_se3_ag4_m_01 - phones	AA1	18.5494
18.5494	DCB_se3_ag4_m_01 - phones	R	18.6094
18.6094	DCB_se3_ag4_m_01 - phones	T	18.6394
18.6394	DCB_se3_ag4_m_01 - phones	AH0	18.6694
18.6394	DCB_se3_ag4_m_01 - words	and	18.6994
18.6694	DCB_se3_ag4_m_01 - phones	N	18.6994
18.6994	DCB_se3_ag4_m_01 - phones	DH	18.7294
18.6994	DCB_se3_ag4_m_01 - words	then	18.8394
18.7294	DCB_se3_ag4_m_01 - phones	EH1	18.7894
18.7894	DCB_se3_ag4_m_01 - phones	N	18.8394
18.8394	DCB_se3_ag4_m_01 - phones	AH1	18.9694
18.8394	DCB_se3_ag4_m_01 - words	um	19.1294
18.9694	DCB_se3_ag4_m_01 - phones	M	19.1294
19.2789	DCB_se3_ag4_m_01 - phones	sil	19.3289
19.3289	DCB_se3_ag4_m_01 - phones	T	19.3889
19.3289	DCB_se3_ag4_m_01 - words	til	19.5089
19.3889	DCB_se3_ag4_m_01 - phones	IH1	19.4289
19.4289	DCB_se3_ag4_m_01 - phones	L	19.5089
19.5089	DCB_se3_ag4_m_01 - words	i	19.6189
19.5089	DCB_se3_ag4_m_01 - phones	AY1	19.6189
19.6189	DCB_se3_ag4_m_01 - phones	sp	20.1855
20.1855	DCB_se3_ag4_m_01 - phones	G	20.2355
20.1855	DCB_se3_ag4_m_01 - words	graduated	20.7755
20.2355	DCB_se3_ag4_m_01 - phones	R	20.2955
20.2955	DCB_se3_ag4_m_01 - phones	AE1	20.3855
20.3855	DCB_se3_ag4_m_01 - phones	JH	20.4455
20.4455	DCB_se3_ag4_m_01 - phones	UW0	20.5455
20.5455	DCB_se3_ag4_m_01 - phones	EY2	20.6155
20.6155	DCB_se3_ag4_m_01 - phones	T	20.6455
20.6455	DCB_se3_ag4_m_01 - phones	IH0	20.6755
20.6755	DCB_se3_ag4_m_01 - phones	D	20.7755
21.4325	DCB_se1_ag3_m_01 - phones	D	21.5325
21.4325	DCB_se1_ag3_m_01 - words	did	21.6025
21.5325	DCB_se1_ag3_m_01 - phones	IH0	21.5625
21.5625	DCB_se1_ag3_m_01 - phones	D	21.6025
21.6025	DCB_se1_ag3_m_01 - phones	Y	21.6425
21.6025	DCB_se1_ag3_m_01 - words	you	21.6725
21.6049	DCB_se3_ag4_m_01 - phones	AH0	21.6749
21.6049	DCB_se3_ag4_m_01 - words	and	21.7049
21.6425	DCB_se1_ag3_m_01 - phones	UW1	21.6725
21.6725	DCB_se1_ag3_m_01 - phones	G	21.7025
21.6725	DCB_se1_ag3_m_01 - words	gra-	21.8225
21.6749	DCB_se3_ag4_m_01 - phones	N	21.7049
21.7025	DCB_se1_ag3_m_01 - phones	R	21.7625
21.7049	DCB_se3_ag4_m_01 - phones	DH	21.7349
21.7049	DCB_se3_ag4_m_01 - words	then	21.8249
21.7349	DCB_se3_ag4_m_01 - phones	EH1	21.7749
21.7625	DCB_se1_ag3_m_01 - phones	AE1	21.8225
21.7749	DCB_se3_ag4_m_01 - phones	N	21.8249
21.8225	DCB_se1_ag3_m_01 - phones	sp	21.8525
21.8249	DCB_se3_ag4_m_01 - phones	sp	23.2101
21.8525	DCB_se1_ag3_m_01 - phones	W	21.9025
21.8525	DCB_se1_ag3_m_01 - words	what	21.9625
21.9025	DCB_se1_ag3_m_01 - phones	AH1	21.9325
21.9325	DCB_se1_ag3_m_01 - phones	T	21.9625
21.9625	DCB_se1_ag3_m_01 - phones	sp	22.0725
22.2711	DCB_se1_ag3_m_01 - phones	HH	22.3311
22.2711	DCB_se1_ag3_m_01 - words	what	22.4211
22.3311	DCB_se1_ag3_m_01 - phones	W	22.3611
22.3611	DCB_se1_ag3_m_01 - phones	AH1	22.3911
22.3911	DCB_se1_ag3_m_01 - phones	T	22.4211
22.4211	DCB_se1_ag3_m_01 - phones	P	22.4911
22.4211	DCB_se1_ag3_m_01 - words	part	22.6211
22.4911	DCB_se1_ag3_m_01 - phones	AA1	22.5611
22.5611	DCB_se1_ag3_m_01 - phones	R	22.5911
22.5911	DCB_se1_ag3_m_01 - phones	T	22.6211
22.6211	DCB_se1_ag3_m_01 - phones	AH0	22.6511
22.6211	DCB_se1_ag3_m_01 - words	of	22.6811
22.6511	DCB_se1_ag3_m_01 - phones	V	22.6811
22.6811	DCB_se1_ag3_m_01 - phones	D	22.7311
22.6811	DCB_se1_ag3_m_01 - words	dc	22.9611
22.7311	DCB_se1_ag3_m_01 - phones	IY1	22.8011
22.8011	DCB_se1_ag3_m_01 - phones	S	22.9011
22.9011	DCB_se1_ag3_m_01 - phones	IY1	22.9611
22.9611	DCB_se1_ag3_m_01 - phones	sp	25.1408
23.2101	DCB_se3_ag4_m_01 - phones	N	23.2401
23.2101	DCB_se3_ag4_m_01 - words	northwest	23.7601
23.2401	DCB_se3_ag4_m_01 - phones	AO2	23.2701
23.2701	DCB_se3_ag4_m_01 - phones	R	23.3501
23.3501	DCB_se3_ag4_m_01 - phones	TH	23.4201
23.4201	DCB_se3_ag4_m_01 - phones	W	23.4601
23.4601	DCB_se3_ag4_m_01 - phones	EH1	23.5401
23.5401	DCB_se3_ag4_m_01 - phones	S	23.5701
23.5701	DCB_se3_ag4_m_01 - phones	T	23.7601
23.9772	DCB_se3_ag4_m_01 - phones	sil	24.0472
24.0472	DCB_se3_ag4_m_01 - phones	AE1	24.1472
24.0472	DCB_se3_ag4_m_01 - words	adams	24.3472
24.1472	DCB_se3_ag4_m_01 - phones	D	24.1872
24.1872	DCB_se3_ag4_m_01 - phones	AH0	24.2272
24.2272	DCB_se3_ag4_m_01 - phones	M	24.2772
24.2772	DCB_se3_ag4_m_01 - phones	Z	24.3472
24.3472	DCB_se3_ag4_m_01 - phones	M	24.4472
24.3472	DCB_se3_ag4_m_01 - words	morgan	24.7472
24.4472	DCB_se3_ag4_m_01 - phones	AO1	24.4872
24.4872	DCB_se3_ag4_m_01 - phones	R	24.5672
24.5672	DCB_se3_ag4_m_01 - phones	G	24.6272
24.6272	DCB_se3_ag4_m_01 - phones	AH0	24.6572
24.6572	DCB_se3_ag4_m_01 - phones	N	24.7472
25.1408	DCB_se1_ag3_m_01 - phones	AE1	25.2808
25.1408	DCB_se1_ag3_m_01 - words	adams	25.4508
25.2808	DCB_se1_ag3_m_01 - phones	D	25.3208
25.3208	DCB_se1_ag3_m_01 - phones	AH0	25.3608
25.3608	DCB_se1_ag3_m_01 - phones	M	25.3908
25.3908	DCB_se1_ag3_m_01 - phones	Z	25.4508
25.4508	DCB_se1_ag3_m_01 - phones	M	25.5308
25.4508	DCB_se1_ag3_m_01 - words	morgan	25.7308
25.5308	DCB_se1_ag3_m_01 - phones	AO1	25.6108
25.6108	DCB_se1_ag3_m_01 - phones	R	25.6408
25.6408	DCB_se1_ag3_m_01 - phones	G	25.6708
25.6708	DCB_se1_ag3_m_01 - phones	AH0	25.7008
25.7008	DCB_se1_ag3_m_01 - phones	N	25.7308
25.7308	DCB_se1_ag3_m_01 - phones	sp	25.8408
25.8178	DCB_se3_ag4_m_01 - phones	M	25.9878
25.8178	DCB_se3_ag4_m_01 - words	mm-hm	26.1478
25.9878	DCB_se3_ag4_m_01 - phones	HH	26.1078
26.1078	DCB_se3_ag4_m_01 - phones	M	26.1478
26.1478	DCB_se3_ag4_m_01 - phones	sp	28.2973
26.3949	DCB_se1_ag3_m_01 - phones	T	26.4949
26.3949	DCB_se1_ag3_m_01 - words	tell	26.6049
26.4949	DCB_se1_ag3_m_01 - phones	EH1	26.5749
26.5749	DCB_se1_ag3_m_01 - phones	L	26.6049
26.6049	DCB_se1_ag3_m_01 - phones	M	26.6449
26.6049	DCB_se1_ag3_m_01 - words	me	26.6849
26.6449	DCB_se1_ag3_m_01 - phones	IY1	26.6849
26.6849	DCB_se1_ag3_m_01 - phones	AH0	26.7349
26.6849	DCB_se1_ag3_m_01 - words	about	26.8949
26.7349	DCB_se1_ag3_m_01 - phones	B	26.7849
26.7849	DCB_se1_ag3_m_01 - phones	AW1	26.8649
26.8649	DCB_se1_ag3_m_01 - phones	T	26.8949
26.8949	DCB_se1_ag3_m_01 - phones	AE1	26.9949
26.8949	DCB_se1_ag3_m_01 - words	adams	27.1149
26.9949	DCB_se1_ag3_m_01 - phones	D	27.0249
27.0249	DCB_se1_ag3_m_01 - phones	AH0	27.0549
27.0549	DCB_se1_ag3_m_01 - phones	M	27.0849
27.0849	DCB_se1_ag3_m_01 - phones	Z	27.1149
27.1149	DCB_se1_ag3_m_01 - phones	sp	27.1549
27.1549	DCB_se1_ag3_m_01 - phones	M	27.1849
27.1549	DCB_se1_ag3_m_01 - words	morgan	27.3349
27.1849	DCB_se1_ag3_m_01 - phones	AO1	27.2149
27.2149	DCB_se1_ag3_m_01 - phones	R	27.2449
27.2449	DCB_se1_ag3_m_01 - phones	G	27.2749
27.2749	DCB_se1_ag3_m_01 - phones	AH0	27.3049
27.3049	DCB_se1_ag3_m_01 - phones	N	27.3349
27.3349	DCB_se1_ag3_m_01 - phones	sp	72.1036
28.2973	DCB_se3_ag4_m_01 - phones	AH1	28.5273
28.2973	DCB_se3_ag4_m_01 - words	um	28.6573
28.5273	DCB_se3_ag4_m_01 - phones	M	28.6573
28.6573	DCB_se3_ag4_m_01 - phones	sp	28.7073
29.0458	DCB_se3_ag4_m_01 - phones	W	29.1258
29.0458	DCB_se3_ag4_m_01 - words	well	29.4158
29.1258	DCB_se3_ag4_m_01 - phones	EH1	29.2558
29.2558	DCB_se3_ag4_m_01 - phones	L	29.4158
30.2014	DCB_se3_ag4_m_01 - phones	D	30.2314
30.2014	DCB_se3_ag4_m_01 - words	w	30.4214
30.2314	DCB_se3_ag4_m_01 - phones	AH1	30.2614
30.2614	DCB_se3_ag4_m_01 - phones	B	30.2914
30.2914	DCB_se3_ag4_m_01 - phones	AH0	30.3214
30.3214	DCB_se3_ag4_m_01 - phones	L	30.3514
30.3514	DCB_se3_ag4_m_01 - phones	Y	30.3914
30.3914	DCB_se3_ag4_m_01 - phones	UW0	30.4214
30.4214	DCB_se3_ag4_m_01 - phones	sp	30.4514
30.4514	DCB_se3_ag4_m_01 - phones	HH	30.5114
30.4514	DCB_se3_ag4_m_01 - words	what	30.6214
30.5114	DCB_se3_ag4_m_01 - phones	W	30.5414
30.5414	DCB_se3_ag4_m_01 - phones	AH1	30.5814
30.5814	DCB_se3_ag4_m_01 - phones	T	30.6214
30.6214	DCB_se3_ag4_m_01 - phones	IH1	30.6514
30.6214	DCB_se3_ag4_m_01 - words	it	30.7114
30.6514	DCB_se3_ag4_m_01 - phones	T	30.7114
30.7114	DCB_se3_ag4_m_01 - phones	sp	30.7614
30.7614	DCB_se3_ag4_m_01 - phones	Y	30.9014
30.7614	DCB_se3_ag4_m_01 - words	used	31.1014
30.9014	DCB_se3_ag4_m_01 - phones	UW1	30.9514
30.9514	DCB_se3_ag4_m_01 - phones	Z	31.0514
31.0514	DCB_se3_ag4_m_01 - phones	D	31.1014
31.1014	DCB_se3_ag4_m_01 - phones	IH0	31.1314
31.1014	DCB_se3_ag4_m_01 - words	it	31.1814
31.1314	DCB_se3_ag4_m_01 - phones	T	31.1814
31.1814	DCB_se3_ag4_m_01 - phones	T	31.2114
31.1814	DCB_se3_ag4_m_01 - words	to	31.2414
31.2114	DCB_se3_ag4_m_01 - phones	IH0	31.2414
31.2414	DCB_se3_ag4_m_01 - phones	B	31.2714
31.2414	DCB_se3_ag4_m_01 - words	be	31.4214
31.2714	DCB_se3_ag4_m_01 - phones	IY1	31.4214
31.4214	DCB_se3_ag4_m_01 - phones	EH1	31.4814
31.4214	DCB_se3_ag4_m_01 - words	as	31.5314
31.4814	DCB_se3_ag4_m_01 - phones	Z	31.5314
31.5314	DCB_se3_ag4_m_01 - phones	AH0	31.6214
31.5314	DCB_se3_ag4_m_01 - words	opposed	31.9214
31.6214	DCB_se3_ag4_m_01 - phones	P	31.7214
31.7214	DCB_se3_ag4_m_01 - phones	OW1	31.8214
31.8214	DCB_se3_ag4_m_01 - phones	Z	31.8914
31.8914	DCB_se3_ag4_m_01 - phones	D	31.9214
31.9214	DCB_se3_ag4_m_01 - phones	T	31.9614
31.9214	DCB_se3_ag4_m_01 - words	to	32.0014
31.9614	DCB_se3_ag4_m_01 - phones	UW1	32.0014
32.0014	DCB_se3_ag4_m_01 - phones	W	32.0514
32.0014	DCB_se3_ag4_m_01 - words	what	32.1514
32.0514	DCB_se3_ag4_m_01 - phones	AH1	32.1014
32.1014	DCB_se3_ag4_m_01 - phones	T	32.1514
32.1514	DCB_se3_ag4_m_01 - phones	IH1	32.2014
32.1514	DCB_se3_ag4_m_01 - words	it	32.2514
32.2014	DCB_se3_ag4_m_01 - phones	T	32.2514
32.2514	DCB_se3_ag4_m_01 - phones	IH1	32.3514
32.2514	DCB_se3_ag4_m_01 - words	is	32.4314
32.3514	DCB_se3_ag4_m_01 - phones	Z	32.4314
32.4314	DCB_se3_ag4_m_01 - phones	sp	32.4614
32.4614	DCB_se3_ag4_m_01 - phones	N	32.6014
32.4614	DCB_se3_ag4_m_01 - words	now	32.8814
32.6014	DCB_se3_ag4_m_01 - phones	AW1	32.8814
32.8814	DCB_se3_ag4_m_01 - phones	sp	33.5396
33.5396	DCB_se3_ag4_m_01 - phones	AH1	33.8296
33.5396	DCB_se3_ag4_m_01 - words	uh	33.8296
33.8296	DCB_se3_ag4_m_01 - phones	sp	34.7917
34.7917	DCB_se3_ag4_m_01 - phones	IH1	34.8617
34.7917	DCB_se3_ag4_m_01 - words	it	34.9517
34.8617	DCB_se3_ag4_m_01 - phones	T	34.9517
34.9517	DCB_se3_ag4_m_01 - phones	sp	34.9817
34.9817	DCB_se3_ag4_m_01 - phones	W	35.1017
34.9817	DCB_se3_ag4_m_01 - words	was	35.9017
35.1017	DCB_se3_ag4_m_01 - phones	AH1	35.5117
35.5117	DCB_se3_ag4_m_01 - phones	Z	35.9017
37.2042	DCB_se3_ag4_m_01 - phones	sil	37.2342
37.2342	DCB_se3_ag4_m_01 - phones	IH1	37.3042
37.2342	DCB_se3_ag4_m_01 - words	it	37.3742
37.3042	DCB_se3_ag4_m_01 - phones	T	37.3742
37.3742	DCB_se3_ag4_m_01 - words	s	37.5342
37.3742	DCB_se3_ag4_m_01 - phones	S	37.5342
37.5342	DCB_se3_ag4_m_01 - phones	DH	37.5842
37.5342	DCB_se3_ag4_m_01 - words	the	37.6642
37.5842	DCB_se3_ag4_m_01 - phones	AH0	37.6642
37.6642	DCB_se3_ag4_m_01 - phones	sp	37.7542
37.7542	DCB_se3_ag4_m_01 - phones	DH	37.8042
37.7542	DCB_se3_ag4_m_01 - words	the	38.0642
37.8042	DCB_se3_ag4_m_01 - phones	AH0	38.0642
38.0642	DCB_se3_ag4_m_01 - phones	sp	38.1442
38.1442	DCB_se3_ag4_m_01 - phones	DH	38.2142
38.1442	DCB_se3_ag4_m_01 - words	the	38.2742
38.2142	DCB_se3_ag4_m_01 - phones	AH0	38.2742
38.2742	DCB_se3_ag4_m_01 - phones	D	38.3442
38.2742	DCB_se3_ag4_m_01 - words	demographics	39.0342
38.3442	DCB_se3_ag4_m_01 - phones	EH2	38.4242
38.4242	DCB_se3_ag4_m_01 - phones	M	38.4842
38.4842	DCB_se3_ag4_m_01 - phones	AH0	38.5342
38.5342	DCB_se3_ag4_m_01 - phones	G	38.5742
38.5742	DCB_se3_ag4_m_01 - phones	R	38.6542
38.6542	DCB_se3_ag4_m_01 - phones	AE1	38.7142
38.7142	DCB_se3_ag4_m_01 - phones	F	38.8342
38.8342	DCB_se3_ag4_m_01 - phones	IH0	38.8742
38.8742	DCB_se3_ag4_m_01 - phones	K	38.9142
38.9142	DCB_se3_ag4_m_01 - phones	S	39.0342
39.0342	DCB_se3_ag4_m_01 - phones	AH0	39.0842
39.0342	DCB_se3_ag4_m_01 - words	of	39.1642
39.0842	DCB_se3_ag4_m_01 - phones	V	39.1642
39.1642	DCB_se3_ag4_m_01 - phones	IH0	39.2042
39.1642	DCB_se3_ag4_m_01 - words	it	39.2442
39.2042	DCB_se3_ag4_m_01 - phones	T	39.2442
39.2442	DCB_se3_ag4_m_01 - phones	sp	39.2742
39.2742	DCB_se3_ag4_m_01 - phones	HH	39.3042
39.2742	DCB_se3_ag4_m_01 - words	have	39.3642
39.3042	DCB_se3_ag4_m_01 - phones	AE1	39.3342
39.3342	DCB_se3_ag4_m_01 - phones	V	39.3642
39.3642	DCB_se3_ag4_m_01 - phones	sp	39.3942
39.3942	DCB_se3_ag4_m_01 - phones	CH	39.5442
39.3942	DCB_se3_ag4_m_01 - words	changed	39.8242
39.5442	DCB_se3_ag4_m_01 - phones	EY1	39.5842
39.5842	DCB_se3_ag4_m_01 - phones	N	39.7442
39.7442	DCB_se3_ag4_m_01 - phones	JH	39.7942
39.7942	DCB_se3_ag4_m_01 - phones	D	39.8242
39.8242	DCB_se3_ag4_m_01 - phones	D	39.8542
39.8242	DCB_se3_ag4_m_01 - words	drastically	40.4442
39.8542	DCB_se3_ag4_m_01 - phones	R	39.9142
39.9142	DCB_se3_ag4_m_01 - phones	AE1	40.0342
40.0342	DCB_se3_ag4_m_01 - phones	S	40.1042
40.1042	DCB_se3_ag4_m_01 - phones	T	40.1542
40.1542	DCB_se3_ag4_m_01 - phones	IH0	40.2042
40.2042	DCB_se3_ag4_m_01 - phones	K	40.2742
40.2742	DCB_se3_ag4_m_01 - phones	L	40.3442
40.3442	DCB_se3_ag4_m_01 - phones	IY0	40.4442
40.4442	DCB_se3_ag4_m_01 - phones	sp	40.8053
40.8053	DCB_se3_ag4_m_01 - phones	S	40.9353
40.8053	DCB_se3_ag4_m_01 - words	since	41.2953
40.9353	DCB_se3_ag4_m_01 - phones	IH1	40.9653
40.9653	DCB_se3_ag4_m_01 - phones	N	41.0353
41.0353	DCB_se3_ag4_m_01 - phones	S	41.2953
41.4124	DCB_se3_ag4_m_01 - phones	AY1	41.6024
41.4124	DCB_se3_ag4_m_01 - words	i	41.6024
41.6024	DCB_se3_ag4_m_01 - phones	G	41.6824
41.6024	DCB_se3_ag4_m_01 - words	grew	41.8024
41.6824	DCB_se3_ag4_m_01 - phones	R	41.7124
41.7124	DCB_se3_ag4_m_01 - phones	UW1	41.8024
41.8024	DCB_se3_ag4_m_01 - phones	AH1	41.8524
41.8024	DCB_se3_ag4_m_01 - words	up	41.9024
41.8524	DCB_se3_ag4_m_01 - phones	P	41.9024
41.9024	DCB_se3_ag4_m_01 - phones	sp	41.9524
41.9524	DCB_se3_ag4_m_01 - phones	DH	42.0124
41.9524	DCB_se3_ag4_m_01 - words	there	42.3124
42.0124	DCB_se3_ag4_m_01 - phones	EH1	42.0924
42.0924	DCB_se3_ag4_m_01 - phones	R	42.3124
42.3124	DCB_se3_ag4_m_01 - phones	sp	42.3724
43.2358	DCB_se3_ag4_m_01 - phones	F	43.3558
43.2358	DCB_se3_ag4_m_01 - words	from	43.4858
43.3558	DCB_se3_ag4_m_01 - phones	ER0	43.4058
43.4058	DCB_se3_ag4_m_01 - phones	M	43.4858
43.4858	DCB_se3_ag4_m_01 - phones	L	43.5358
43.4858	DCB_se3_ag4_m_01 - words	like	43.6958
43.5358	DCB_se3_ag4_m_01 - phones	AY1	43.6058
43.6058	DCB_se3_ag4_m_01 - phones	K	43.6958
44.1439	DCB_se3_ag4_m_01 - phones	sil	44.1739
44.1739	DCB_se3_ag4_m_01 - phones	N	44.2239
44.1739	DCB_se3_ag4_m_01 - words	nineteen	44.6539
44.2239	DCB_se3_ag4_m_01 - phones	AY1	44.3139
44.3139	DCB_se3_ag4_m_01 - phones	N	44.4139
44.4139	DCB_se3_ag4_m_01 - phones	T	44.5139
44.5139	DCB_se3_ag4_m_01 - phones	IY1	44.5439
44.5439	DCB_se3_ag4_m_01 - phones	N	44.6539
44.6539	DCB_se3_ag4_m_01 - phones	sp	44.6839
44.6839	DCB_se3_ag4_m_01 - phones	S	44.8239
44.6839	DCB_se3_ag4_m_01 - words	sixty	45.4739
44.8239	DCB_se3_ag4_m_01 - phones	IH1	44.8939
44.8939	DCB_se3_ag4_m_01 - phones	K	44.9839
44.9839	DCB_se3_ag4_m_01 - phones	S	45.0739
45.0739	DCB_se3_ag4_m_01 - phones	T	45.1339
45.1339	DCB_se3_ag4_m_01 - phones	IY0	45.4739
45.4739	DCB_se3_ag4_m_01 - phones	sp	45.6239
46.7547	DCB_se3_ag4_m_01 - phones	AH1	46.8847
46.7547	DCB_se3_ag4_m_01 - words	up	46.9947
46.8847	DCB_se3_ag4_m_01 - phones	P	46.9947
46.9947	DCB_se3_ag4_m_01 - phones	sp	47.1047
47.1047	DCB_se3_ag4_m_01 - phones	TH	47.2447
47.1047	DCB_se3_ag4_m_01 - words	through	47.5947
47.2447	DCB_se3_ag4_m_01 - phones	R	47.3847
47.3847	DCB_se3_ag4_m_01 - phones	UW1	47.5947
47.5947	DCB_se3_ag4_m_01 - phones	sp	47.7547
47.8683	DCB_se3_ag4_m_01 - phones	N	47.9683
47.8683	DCB_se3_ag4_m_01 - words	nineteen	48.8583
47.9683	DCB_se3_ag4_m_01 - phones	AY1	48.0583
48.0583	DCB_se3_ag4_m_01 - phones	N	48.2483
48.2483	DCB_se3_ag4_m_01 - phones	T	48.3783
48.3783	DCB_se3_ag4_m_01 - phones	IY1	48.4183
48.4183	DCB_se3_ag4_m_01 - phones	N	48.8583
48.8583	DCB_se3_ag4_m_01 - phones	sp	50.0071
50.0071	DCB_se3_ag4_m_01 - words	i	50.0771
50.0071	DCB_se3_ag4_m_01 - phones	AY1	50.0771
50.0771	DCB_se3_ag4_m_01 - phones	L	50.1571
50.0771	DCB_se3_ag4_m_01 - words	left	50.3571
50.1571	DCB_se3_ag4_m_01 - phones	EH1	50.2271
50.2271	DCB_se3_ag4_m_01 - phones	F	50.3271
50.3271	DCB_se3_ag4_m_01 - phones	T	50.3571
50.3571	DCB_se3_ag4_m_01 - phones	DH	50.3871
50.3571	DCB_se3_ag4_m_01 - words	there	50.4571
50.3871	DCB_se3_ag4_m_01 - phones	EH1	50.4271
50.4271	DCB_se3_ag4_m_01 - phones	R	50.4571
50.4571	DCB_se3_ag4_m_01 - phones	AH0	50.5171
50.4571	DCB_se3_ag4_m_01 - words	about	50.6771
50.5171	DCB_se3_ag4_m_01 - phones	B	50.5571
50.5571	DCB_se3_ag4_m_01 - phones	AW1	50.6271
50.6271	DCB_se3_ag4_m_01 - phones	T	50.6771
50.6771	DCB_se3_ag4_m_01 - phones	sp	50.7071
50.7071	DCB_se3_ag4_m_01 - phones	N	50.7671
50.7071	DCB_se3_ag4_m_01 - words	nineteen	51.1871
50.7671	DCB_se3_ag4_m_01 - phones	AY1	50.8571
50.8571	DCB_se3_ag4_m_01 - phones	N	50.9571
50.9571	DCB_se3_ag4_m_01 - phones	T	51.0671
51.0671	DCB_se3_ag4_m_01 - phones	IY1	51.0971
51.0971	DCB_se3_ag4_m_01 - phones	N	51.1871
51.1871	DCB_se3_ag4_m_01 - phones	sp	51.2371
51.2371	DCB_se3_ag4_m_01 - phones	S	51.6771
51.2371	DCB_se3_ag4_m_01 - words	seventy	51.9971
51.6771	DCB_se3_ag4_m_01 - phones	EH1	51.7671
51.7671	DCB_se3_ag4_m_01 - phones	V	51.8671
51.8671	DCB_se3_ag4_m_01 - phones	AH0	51.9171
51.9171	DCB_se3_ag4_m_01 - phones	N	51.9471
51.9471	DCB_se3_ag4_m_01 - phones	IY0	51.9971
51.9971	DCB_se3_ag4_m_01 - phones	sp	52.1471
52.1471	DCB_se3_ag4_m_01 - phones	S	52.3971
52.1471	DCB_se3_ag4_m_01 - words	seven	52.7871
52.3971	DCB_se3_ag4_m_01 - phones	EH1	52.4871
52.4871	DCB_se3_ag4_m_01 - phones	V	52.5371
52.5371	DCB_se3_ag4_m_01 - phones	AH0	52.5671
52.5671	DCB_se3_ag4_m_01 - phones	N	52.7871
53.8648	DCB_se3_ag4_m_01 - phones	S	54.1048
53.8648	DCB_se3_ag4_m_01 - words	so	54.3148
54.1048	DCB_se3_ag4_m_01 - phones	OW1	54.3148
54.3148	DCB_se3_ag4_m_01 - phones	sp	54.5248
54.5248	DCB_se3_ag4_m_01 - phones	AH1	54.5648
54.5248	DCB_se3_ag4_m_01 - words	um	54.9248
54.5648	DCB_se3_ag4_m_01 - phones	M	54.9248
55.9511	DCB_se3_ag4_m_01 - phones	DH	56.0811
55.9511	DCB_se3_ag4_m_01 - words	the	56.1211
56.0811	DCB_se3_ag4_m_01 - phones	AH0	56.1211
56.1211	DCB_se3_ag4_m_01 - phones	D	56.1911
56.1211	DCB_se3_ag4_m_01 - words	demographics	56.8911
56.1911	DCB_se3_ag4_m_01 - phones	EH2	56.2611
56.2611	DCB_se3_ag4_m_01 - phones	M	56.3011
56.3011	DCB_se3_ag4_m_01 - phones	AH0	56.3711
56.3711	DCB_se3_ag4_m_01 - phones	G	56.4211
56.4211	DCB_se3_ag4_m_01 - phones	R	56.4911
56.4911	DCB_se3_ag4_m_01 - phones	AE1	56.5611
56.5611	DCB_se3_ag4_m_01 - phones	F	56.6811
56.6811	DCB_se3_ag4_m_01 - phones	IH0	56.7411
56.7411	DCB_se3_ag4_m_01 - phones	K	56.8211
56.8211	DCB_se3_ag4_m_01 - phones	S	56.8911
56.8911	DCB_se3_ag4_m_01 - phones	HH	56.9411
56.8911	DCB_se3_ag4_m_01 - words	have	57.0211
56.9411	DCB_se3_ag4_m_01 - phones	AE1	56.9811
56.9811	DCB_se3_ag4_m_01 - phones	V	57.0211
57.0211	DCB_se3_ag4_m_01 - phones	sp	57.0511
57.0511	DCB_se3_ag4_m_01 - phones	CH	57.2011
57.0511	DCB_se3_ag4_m_01 - words	changed	57.4411
57.2011	DCB_se3_ag4_m_01 - phones	EY1	57.2611
57.2611	DCB_se3_ag4_m_01 - phones	N	57.3811
57.3811	DCB_se3_ag4_m_01 - phones	JH	57.4111
57.4111	DCB_se3_ag4_m_01 - phones	D	57.4411
57.4411	DCB_se3_ag4_m_01 - phones	D	57.4911
57.4411	DCB_se3_ag4_m_01 - words	drastically	58.1311
57.4911	DCB_se3_ag4_m_01 - phones	R	57.5611
57.5611	DCB_se3_ag4_m_01 - phones	AE1	57.6611
57.6611	DCB_se3_ag4_m_01 - phones	S	57.7711
57.7711	DCB_se3_ag4_m_01 - phones	T	57.8111
57.8111	DCB_se3_ag4_m_01 - phones	IH0	57.8911
57.8911	DCB_se3_ag4_m_01 - phones	K	57.9211
57.9211	DCB_se3_ag4_m_01 - phones	L	58.0211
58.0211	DCB_se3_ag4_m_01 - phones	IY0	58.1311
58.1311	DCB_se3_ag4_m_01 - words	i	58.1811
58.1311	DCB_se3_ag4_m_01 - phones	AY1	58.1811
58.1811	DCB_se3_ag4_m_01 - phones	sp	58.2111
58.2111	DCB_se3_ag4_m_01 - phones	M	58.2411
58.2111	DCB_se3_ag4_m_01 - words	mean	58.3011
58.2411	DCB_se3_ag4_m_01 - phones	IY1	58.2711
58.2711	DCB_se3_ag4_m_01 - phones	N	58.3011
58.3011	DCB_se3_ag4_m_01 - phones	IH0	58.3311
58.3011	DCB_se3_ag4_m_01 - words	it	58.3611
58.3311	DCB_se3_ag4_m_01 - phones	T	58.3611
58.3611	DCB_se3_ag4_m_01 - phones	W	58.3911
58.3611	DCB_se3_ag4_m_01 - words	was	58.5311
58.3911	DCB_se3_ag4_m_01 - phones	AO1	58.4411
58.4411	DCB_se3_ag4_m_01 - phones	Z	58.5311
58.5311	DCB_se3_ag4_m_01 - phones	sp	58.5911
58.5911	DCB_se3_ag4_m_01 - phones	P	58.6811
58.5911	DCB_se3_ag4_m_01 - words	primarily	59.5511
58.6811	DCB_se3_ag4_m_01 - phones	R	58.7211
58.7211	DCB_se3_ag4_m_01 - phones	AY0	58.8011
58.8011	DCB_se3_ag4_m_01 - phones	M	58.9011
58.9011	DCB_se3_ag4_m_01 - phones	EH1	59.0011
59.0011	DCB_se3_ag4_m_01 - phones	R	59.0911
59.0911	DCB_se3_ag4_m_01 - phones	AH0	59.1911
59.1911	DCB_se3_ag4_m_01 - phones	L	59.2511
59.2511	DCB_se3_ag4_m_01 - phones	IY0	59.5511
59.5511	DCB_se3_ag4_m_01 - phones	sp	59.6111
59.6111	DCB_se3_ag4_m_01 - phones	AH0	59.7011
59.6111	DCB_se3_ag4_m_01 - words	an	59.7411
59.7011	DCB_se3_ag4_m_01 - phones	N	59.7411
59.7411	DCB_se3_ag4_m_01 - phones	sp	59.7711
59.7711	DCB_se3_ag4_m_01 - phones	AE1	59.8811
59.7711	DCB_se3_ag4_m_01 - words	african	60.1611
59.8811	DCB_se3_ag4_m_01 - phones	F	59.9811
59.9811	DCB_se3_ag4_m_01 - phones	R	60.0111
60.0111	DCB_se3_ag4_m_01 - phones	AH0	60.0411
60.0411	DCB_se3_ag4_m_01 - phones	K	60.1011
60.1011	DCB_se3_ag4_m_01 - phones	AH0	60.1311
60.1311	DCB_se3_ag4_m_01 - phones	N	60.1611
60.1611	DCB_se3_ag4_m_01 - phones	AH0	60.1911
60.1611	DCB_se3_ag4_m_01 - words	american	60.5911
60.1911	DCB_se3_ag4_m_01 - phones	M	60.2711
60.2711	DCB_se3_ag4_m_01 - phones	EH1	60.3511
60.3511	DCB_se3_ag4_m_01 - phones	R	60.4011
60.4011	DCB_se3_ag4_m_01 - phones	AH0	60.4511
60.4511	DCB_se3_ag4_m_01 - phones	K	60.5211
60.5211	DCB_se3_ag4_m_01 - phones	AH0	60.5611
60.5611	DCB_se3_ag4_m_01 - phones	N	60.5911
60.5911	DCB_se3_ag4_m_01 - phones	N	60.6411
60.5911	DCB_se3_ag4_m_01 - words	neighborhood	61.3111
60.6411	DCB_se3_ag4_m_01 - phones	EY1	60.7411
60.7411	DCB_se3_ag4_m_01 - phones	B	60.8011
60.8011	DCB_se3_ag4_m_01 - phones	ER0	60.8611
60.8611	DCB_se3_ag4_m_01 - phones	HH	60.9311
60.9311	DCB_se3_ag4_m_01 - phones	UH2	61.0511
61.0511	DCB_se3_ag4_m_01 - phones	D	61.3111
61.4602	DCB_se3_ag4_m_01 - phones	sil	61.4902
61.4902	DCB_se3_ag4_m_01 - words	s	61.5402
61.4902	DCB_se3_ag4_m_01 - phones	S	61.5402
61.5402	DCB_se3_ag4_m_01 - phones	S	61.9602
61.5402	DCB_se3_ag4_m_01 - words	some	62.1502
61.9602	DCB_se3_ag4_m_01 - phones	AH1	62.0402
62.0402	DCB_se3_ag4_m_01 - phones	M	62.1502
62.1502	DCB_se3_ag4_m_01 - phones	D	62.1902
62.1502	DCB_se3_ag4_m_01 - words	diversity	62.7302
62.1902	DCB_se3_ag4_m_01 - phones	IH0	62.2202
62.2202	DCB_se3_ag4_m_01 - phones	V	62.3002
62.3002	DCB_se3_ag4_m_01 - phones	ER1	62.4202
62.4202	DCB_se3_ag4_m_01 - phones	S	62.5402
62.5402	DCB_se3_ag4_m_01 - phones	AH0	62.5902
62.5902	DCB_se3_ag4_m_01 - phones	T	62.6302
62.6302	DCB_se3_ag4_m_01 - phones	IY0	62.7302
62.7302	DCB_se3_ag4_m_01 - phones	sp	62.8002
63.6362	DCB_se3_ag4_m_01 - phones	AH1	64.0362
63.6362	DCB_se3_ag4_m_01 - words	uh	64.0362
64.0362	DCB_se3_ag4_m_01 - phones	sp	64.0862
65.0703	DCB_se3_ag4_m_01 - phones	B	65.1303
65.0703	DCB_se3_ag4_m_01 - words	but	65.3803
65.1303	DCB_se3_ag4_m_01 - phones	AH1	65.2403
65.2403	DCB_se3_ag4_m_01 - phones	T	65.3803
65.4440	DCB_se3_ag4_m_01 - phones	N	65.5840
65.4440	DCB_se3_ag4_m_01 - words	now	65.9340
65.5840	DCB_se3_ag4_m_01 - phones	AW1	65.9340
65.9340	DCB_se3_ag4_m_01 - phones	sp	65.9840
67.1446	DCB_se3_ag4_m_01 - phones	IH0	67.2546
67.1446	DCB_se3_ag4_m_01 - words	it	67.2846
67.2546	DCB_se3_ag4_m_01 - phones	T	67.2846
67.2846	DCB_se3_ag4_m_01 - phones	sp	67.3146
67.3146	DCB_se3_ag4_m_01 - words	s	67.4546
67.3146	DCB_se3_ag4_m_01 - phones	S	67.4546
67.4546	DCB_se3_ag4_m_01 - phones	sp	67.4846
67.4846	DCB_se3_ag4_m_01 - phones	T	67.6046
67.4846	DCB_se3_ag4_m_01 - words	totally	68.3446
67.6046	DCB_se3_ag4_m_01 - phones	OW1	67.7346
67.7346	DCB_se3_ag4_m_01 - phones	T	67.7646
67.7646	DCB_se3_ag4_m_01 - phones	AH0	67.8846
67.8846	DCB_se3_ag4_m_01 - phones	L	67.9546
67.9546	DCB_se3_ag4_m_01 - phones	IY0	68.3446
70.8424	DCB_se3_ag4_m_01 - phones	K	70.9624
70.8424	DCB_se3_ag4_m_01 - words	caucasian	71.3924
70.9624	DCB_se3_ag4_m_01 - phones	AO0	71.0324
71.0324	DCB_se3_ag4_m_01 - phones	K	71.1324
71.1324	DCB_se3_ag4_m_01 - phones	EY1	71.2524
71.2524	DCB_se3_ag4_m_01 - phones	ZH	71.3024
71.3024	DCB_se3_ag4_m_01 - phones	AH0	71.3624
71.3624	DCB_se3_ag4_m_01 - phones	N	71.3924
71.3924	DCB_se3_ag4_m_01 - phones	sp	72.1038
72.1036	DCB_se1_ag3_m_01 - phones	HH	72.1336
72.1036	DCB_se1_ag3_m_01 - words	hm	72.2036
72.1038	DCB_se3_ag4_m_01 - phones	spn	72.5838
72.1038	DCB_se3_ag4_m_01 - words	<unk>	72.5838
72.1336	DCB_se1_ag3_m_01 - phones	M	72.2036
72.2036	DCB_se1_ag3_m_01 - phones	sp	72.2536
72.5838	DCB_se3_ag4_m_01 - phones	sp	72.6338
72.7624	DCB_se3_ag4_m_01 - phones	P	72.8824
72.7624	DCB_se3_ag4_m_01 - words	period	73.1124
72.8824	DCB_se3_ag4_m_01 - phones	IH1	72.9324
72.9324	DCB_se3_ag4_m_01 - phones	R	72.9924
72.9924	DCB_se3_ag4_m_01 - phones	IY0	73.0524
73.0524	DCB_se3_ag4_m_01 - phones	AH0	73.0824
73.0824	DCB_se3_ag4_m_01 - phones	D	73.1124
73.1124	DCB_se3_ag4_m_01 - phones	sp	75.0715
73.2533	DCB_se1_ag3_m_01 - phones	IH0	73.3033
73.2533	DCB_se1_ag3_m_01 - words	is	73.3433
73.3033	DCB_se1_ag3_m_01 - phones	Z	73.3433
73.3433	DCB_se1_ag3_m_01 - phones	sp	73.4533
73.4533	DCB_se1_ag3_m_01 - phones	IH0	73.5033
73.4533	DCB_se1_ag3_m_01 - words	it	73.5333
73.5033	DCB_se1_ag3_m_01 - phones	T	73.5333
73.5333	DCB_se1_ag3_m_01 - phones	W	73.5633
73.5333	DCB_se1_ag3_m_01 - words	what	73.7033
73.5633	DCB_se1_ag3_m_01 - phones	AH1	73.6033
73.6033	DCB_se1_ag3_m_01 - phones	T	73.7033
73.7033	DCB_se1_ag3_m_01 - phones	sp	73.7533
73.7533	DCB_se1_ag3_m_01 - phones	IH0	73.8133
73.7533	DCB_se1_ag3_m_01 - words	is	73.8433
73.8133	DCB_se1_ag3_m_01 - phones	Z	73.8433
73.8433	DCB_se1_ag3_m_01 - phones	IH0	73.8933
73.8433	DCB_se1_ag3_m_01 - words	it	73.9333
73.8933	DCB_se1_ag3_m_01 - phones	T	73.9333
73.9333	DCB_se1_ag3_m_01 - phones	sp	73.9633
73.9633	DCB_se1_ag3_m_01 - phones	JH	74.0033
73.9633	DCB_se1_ag3_m_01 - words	gentrification	74.7833
74.0033	DCB_se1_ag3_m_01 - phones	EH2	74.0633
74.0633	DCB_se1_ag3_m_01 - phones	N	74.1333
74.1333	DCB_se1_ag3_m_01 - phones	T	74.1833
74.1833	DCB_se1_ag3_m_01 - phones	R	74.2133
74.2133	DCB_se1_ag3_m_01 - phones	IH0	74.2433
74.2433	DCB_se1_ag3_m_01 - phones	F	74.3133
74.3133	DCB_se1_ag3_m_01 - phones	IH0	74.3733
74.3733	DCB_se1_ag3_m_01 - phones	K	74.4733
74.4733	DCB_se1_ag3_m_01 - phones	EY1	74.6133
74.6133	DCB_se1_ag3_m_01 - phones	SH	74.7033
74.7033	DCB_se1_ag3_m_01 - phones	AH0	74.7533
74.7533	DCB_se1_ag3_m_01 - phones	N	74.7833
74.7833	DCB_se1_ag3_m_01 - phones	sp	75.0533
75.0533	DCB_se1_ag3_m_01 - words	or	75.2933
75.0533	DCB_se1_ag3_m_01 - phones	ER0	75.2933
75.0715	DCB_se3_ag4_m_01 - phones	AH1	75.1215
75.0715	DCB_se3_ag4_m_01 - words	uh	75.1215
75.1215	DCB_se3_ag4_m_01 - phones	Y	75.2015
75.1215	DCB_se3_ag4_m_01 - words	yeah	75.4815
75.2015	DCB_se3_ag4_m_01 - phones	AE1	75.4815
75.4815	DCB_se3_ag4_m_01 - phones	sp	75.8164
75.8164	DCB_se3_ag4_m_01 - words	i	75.9064
75.8164	DCB_se3_ag4_m_01 - phones	AY1	75.9064
75.9064	DCB_se3_ag4_m_01 - phones	M	75.9964
75.9064	DCB_se3_ag4_m_01 - words	mean	76.1064
75.9964	DCB_se3_ag4_m_01 - phones	IY1	76.0464
76.0464	DCB_se3_ag4_m_01 - phones	N	76.1064
76.1064	DCB_se3_ag4_m_01 - phones	IH0	76.1564
76.1064	DCB_se3_ag4_m_01 - words	it	76.2164
76.1564	DCB_se3_ag4_m_01 - phones	T	76.2164
76.2164	DCB_se3_ag4_m_01 - phones	S	76.4964
76.2164	DCB_se3_ag4_m_01 - words	s	76.4964
76.4964	DCB_se3_ag4_m_01 - phones	sp	76.5464
77.1775	DCB_se3_ag4_m_01 - phones	DH	77.2475
77.1775	DCB_se3_ag4_m_01 - words	the	77.3575
77.2475	DCB_se3_ag4_m_01 - phones	AH0	77.3575
77.3575	DCB_se3_ag4_m_01 - phones	AH0	77.4075
77.3575	DCB_se3_ag4_m_01 - words	apartments	77.9675
77.4075	DCB_se3_ag4_m_01 - phones	P	77.5375
77.5375	DCB_se3_ag4_m_01 - phones	AA1	77.6175
77.6175	DCB_se3_ag4_m_01 - phones	R	77.6775
77.6775	DCB_se3_ag4_m_01 - phones	T	77.7175
77.7175	DCB_se3_ag4_m_01 - phones	M	77.7475
77.7475	DCB_se3_ag4_m_01 - phones	AH0	77.8175
77.8175	DCB_se3_ag4_m_01 - phones	N	77.8775
77.8775	DCB_se3_ag4_m_01 - phones	T	77.9175
77.9175	DCB_se3_ag4_m_01 - phones	S	77.9675
77.9675	DCB_se3_ag4_m_01 - phones	sp	77.9975
77.9975	DCB_se3_ag4_m_01 - phones	DH	78.0475
77.9975	DCB_se3_ag4_m_01 - words	that	78.1575
78.0475	DCB_se3_ag4_m_01 - phones	AH0	78.0975
78.0975	DCB_se3_ag4_m_01 - phones	T	78.1575
78.1575	DCB_se3_ag4_m_01 - phones	W	78.2275
78.1575	DCB_se3_ag4_m_01 - words	we	78.3075
78.2275	DCB_se3_ag4_m_01 - phones	IY1	78.3075
78.3075	DCB_se3_ag4_m_01 - phones	sp	78.3375
78.3375	DCB_se3_ag4_m_01 - phones	R	78.4175
78.3375	DCB_se3_ag4_m_01 - words	rented	78.6575
78.4175	DCB_se3_ag4_m_01 - phones	EH1	78.4875
78.4875	DCB_se3_ag4_m_01 - phones	N	78.5175
78.5175	DCB_se3_ag4_m_01 - phones	T	78.5475
78.5475	DCB_se3_ag4_m_01 - phones	AH0	78.5875
78.5875	DCB_se3_ag4_m_01 - phones	D	78.6575
78.6575	DCB_se3_ag4_m_01 - words	are	78.7475
78.6575	DCB_se3_ag4_m_01 - phones	ER0	78.7475
78.7475	DCB_se3_ag4_m_01 - phones	N	78.8075
78.7475	DCB_se3_ag4_m_01 - words	now	78.9475
78.8075	DCB_se3_ag4_m_01 - phones	AW1	78.9475
78.9475	DCB_se3_ag4_m_01 - phones	sp	78.9975
78.9975	DCB_se3_ag4_m_01 - phones	K	79.0675
78.9975	DCB_se3_ag4_m_01 - words	condos	79.6675
79.0675	DCB_se3_ag4_m_01 - phones	AA1	79.1875
79.1875	DCB_se3_ag4_m_01 - phones	N	79.2275
79.2275	DCB_se3_ag4_m_01 - phones	D	79.2875
79.2875	DCB_se3_ag4_m_01 - phones	OW0	79.3875
79.3875	DCB_se3_ag4_m_01 - phones	Z	79.6675
79.6675	DCB_se3_ag4_m_01 - phones	sp	79.7075
81.0225	DCB_se3_ag4_m_01 - phones	S	81.2225
81.0225	DCB_se3_ag4_m_01 - words	so	81.3525
81.2225	DCB_se3_ag4_m_01 - phones	OW1	81.3525
81.3525	DCB_se3_ag4_m_01 - phones	sp	81.3825
81.3825	DCB_se3_ag4_m_01 - phones	DH	81.4325
81.3825	DCB_se3_ag4_m_01 - words	they're	81.8925
81.4325	DCB_se3_ag4_m_01 - phones	EH1	81.4825
81.4825	DCB_se3_ag4_m_01 - phones	R	81.8925
81.8925	DCB_se3_ag4_m_01 - phones	sp	81.9525
81.9525	DCB_se3_ag4_m_01 - phones	AH0	82.0725
81.9525	DCB_se3_ag4_m_01 - words	and	82.1525
82.0725	DCB_se3_ag4_m_01 - phones	N	82.1025
82.1025	DCB_se3_ag4_m_01 - phones	D	82.1525
82.1525	DCB_se3_ag4_m_01 - phones	DH	82.1825
82.1525	DCB_se3_ag4_m_01 - words	they're	82.2925
82.1825	DCB_se3_ag4_m_01 - phones	EH1	82.2325
82.2325	DCB_se3_ag4_m_01 - phones	R	82.2925
82.2925	DCB_se3_ag4_m_01 - phones	sp	82.3225
82.3225	DCB_se3_ag4_m_01 - phones	G	82.3725
82.3225	DCB_se3_ag4_m_01 - words	going	82.4725
82.3725	DCB_se3_ag4_m_01 - phones	OW1	82.4125
82.4111	DCB_se1_ag3_m_01 - phones	sil	82.4411
82.4125	DCB_se3_ag4_m_01 - phones	IH0	82.4425
82.4411	DCB_se1_ag3_m_01 - phones	S	82.5811
82.4411	DCB_se1_ag3_m_01 - words	same	82.8111
82.4425	DCB_se3_ag4_m_01 - phones	NG	82.4725
82.4725	DCB_se3_ag4_m_01 - phones	sp	83.5045
82.5811	DCB_se1_ag3_m_01 - phones	EY1	82.7211
82.7211	DCB_se1_ag3_m_01 - phones	M	82.8111
82.8111	DCB_se1_ag3_m_01 - phones	S	82.9411
82.8111	DCB_se1_ag3_m_01 - words	size	83.3111
82.9411	DCB_se1_ag3_m_01 - phones	AY1	83.0211
83.0211	DCB_se1_ag3_m_01 - phones	Z	83.3111
83.3111	DCB_se1_ag3_m_01 - phones	sp	83.3411
83.5045	DCB_se3_ag4_m_01 - phones	Y	83.5745
83.5045	DCB_se3_ag4_m_01 - words	yeah	83.6545
83.5745	DCB_se3_ag4_m_01 - phones	AE1	83.6545
83.6545	DCB_se3_ag4_m_01 - phones	sp	83.9498
83.9498	DCB_se3_ag4_m_01 - phones	N	84.0098
83.9498	DCB_se3_ag4_m_01 - words	no	84.1598
84.0098	DCB_se3_ag4_m_01 - phones	OW1	84.1598
84.1598	DCB_se3_ag4_m_01 - phones	sp	84.1898
84.1898	DCB_se3_ag4_m_01 - phones	N	84.2898
84.1898	DCB_se3_ag4_m_01 - words	no	84.4098
84.2898	DCB_se3_ag4_m_01 - phones	OW1	84.4098
84.4098	DCB_se3_ag4_m_01 - phones	sp	84.4398
84.4398	DCB_se3_ag4_m_01 - phones	D	84.4898
84.4398	DCB_se3_ag4_m_01 - words	different	84.9298
84.4898	DCB_se3_ag4_m_01 - phones	IH1	84.5798
84.5798	DCB_se3_ag4_m_01 - phones	F	84.6998
84.6998	DCB_se3_ag4_m_01 - phones	R	84.7398
84.7398	DCB_se3_ag4_m_01 - phones	AH0	84.7998
84.7998	DCB_se3_ag4_m_01 - phones	N	84.8298
84.8298	DCB_se3_ag4_m_01 - phones	T	84.9298
85.0394	DCB_se3_ag4_m_01 - phones	DH	85.1094
85.0394	DCB_se3_ag4_m_01 - words	they're	85.2694
85.1094	DCB_se3_ag4_m_01 - phones	EH1	85.1494
85.1494	DCB_se3_ag4_m_01 - phones	R	85.2694
85.2694	DCB_se3_ag4_m_01 - phones	sp	85.2994
85.2994	DCB_se3_ag4_m_01 - phones	S	85.4794
85.2994	DCB_se3_ag4_m_01 - words	selling	85.7894
85.4794	DCB_se3_ag4_m_01 - phones	EH1	85.5694
85.5694	DCB_se3_ag4_m_01 - phones	L	85.6694
85.6694	DCB_se3_ag4_m_01 - phones	IH0	85.7194
85.7194	DCB_se3_ag4_m_01 - phones	NG	85.7894
85.7894	DCB_se3_ag4_m_01 - phones	sp	85.9094
85.9094	DCB_se3_ag4_m_01 - phones	F	85.9494
85.9094	DCB_se3_ag4_m_01 - words	for	86.0494
85.9494	DCB_se3_ag4_m_01 - phones	R	85.9894
85.9894	DCB_se3_ag4_m_01 - phones	ER0	86.0494
86.0494	DCB_se3_ag4_m_01 - phones	L	86.1194
86.0494	DCB_se3_ag4_m_01 - words	like	86.2994
86.1194	DCB_se3_ag4_m_01 - phones	AY1	86.2294
86.2294	DCB_se3_ag4_m_01 - phones	K	86.2994
86.2994	DCB_se3_ag4_m_01 - phones	sp	86.4094
86.4094	DCB_se3_ag4_m_01 - phones	TH	86.5394
86.4094	DCB_se3_ag4_m_01 - words	three	86.6294
86.5394	DCB_se3_ag4_m_01 - phones	R	86.5794
86.5794	DCB_se3_ag4_m_01 - phones	IY1	86.6294
86.6294	DCB_se3_ag4_m_01 - phones	sp	86.6594
86.6594	DCB_se3_ag4_m_01 - phones	HH	86.6994
86.6594	DCB_se3_ag4_m_01 - words	hundred	86.9294
86.6994	DCB_se3_ag4_m_01 - phones	AH1	86.7594
86.7594	DCB_se3_ag4_m_01 - phones	N	86.7994
86.7994	DCB_se3_ag4_m_01 - phones	D	86.8294
86.8294	DCB_se3_ag4_m_01 - phones	R	86.8694
86.8694	DCB_se3_ag4_m_01 - phones	IH0	86.8994
86.8994	DCB_se3_ag4_m_01 - phones	D	86.9294
86.9294	DCB_se3_ag4_m_01 - phones	TH	87.0194
86.9294	DCB_se3_ag4_m_01 - words	thousand	87.3594
87.0194	DCB_se3_ag4_m_01 - phones	AW1	87.2194
87.2194	DCB_se3_ag4_m_01 - phones	Z	87.2594
87.2594	DCB_se3_ag4_m_01 - phones	AH0	87.2994
87.2994	DCB_se3_ag4_m_01 - phones	N	87.3294
87.3294	DCB_se3_ag4_m_01 - phones	D	87.3594
87.3594	DCB_se3_ag4_m_01 - phones	D	87.3994
87.3594	DCB_se3_ag4_m_01 - words	dollars	88.0494
87.3994	DCB_se3_ag4_m_01 - phones	AA1	87.5594
87.5594	DCB_se3_ag4_m_01 - phones	L	87.6594
87.6594	DCB_se3_ag4_m_01 - phones	ER0	87.8494
87.8494	DCB_se3_ag4_m_01 - phones	Z	88.0494
88.7582	DCB_se1_ag3_m_01 - phones	W	89.0082
88.7582	DCB_se1_ag3_m_01 - words	wow	89.5282
89.0082	DCB_se1_ag3_m_01 - phones	AW1	89.5282
89.4440	DCB_se3_ag4_m_01 - phones	AH0	89.5240
89.4440	DCB_se3_ag4_m_01 - words	and	89.8640
89.5240	DCB_se3_ag4_m_01 - phones	N	89.8640
89.8640	DCB_se3_ag4_m_01 - phones	sp	89.8940
89.8940	DCB_se3_ag4_m_01 - phones	DH	89.9440
89.8940	DCB_se3_ag4_m_01 - words	the	90.4340
89.9440	DCB_se3_ag4_m_01 - phones	AH1	90.4340
90.4340	DCB_se3_ag4_m_01 - phones	sp	90.4940
90.5351	DCB_se3_ag4_m_01 - phones	K	90.6751
90.5351	DCB_se3_ag4_m_01 - words	condo	91.1051
90.6751	DCB_se3_ag4_m_01 - phones	AA1	90.8051
90.8051	DCB_se3_ag4_m_01 - phones	N	90.8751
90.8751	DCB_se3_ag4_m_01 - phones	D	90.9451
90.9451	DCB_se3_ag4_m_01 - phones	OW0	91.1051
91.1051	DCB_se3_ag4_m_01 - phones	sp	91.2251
91.2251	DCB_se3_ag4_m_01 - phones	F	91.2951
91.2251	DCB_se3_ag4_m_01 - words	fees	91.5551
91.2951	DCB_se3_ag4_m_01 - phones	IY1	91.4651
91.4651	DCB_se3_ag4_m_01 - phones	Z	91.5551
91.5551	DCB_se3_ag4_m_01 - phones	ER0	91.6251
91.5551	DCB_se3_ag4_m_01 - words	are	91.6251
91.6251	DCB_se3_ag4_m_01 - phones	L	91.6851
91.6251	DCB_se3_ag4_m_01 - words	like	91.8251
91.6851	DCB_se3_ag4_m_01 - phones	AY1	91.7451
91.7451	DCB_se3_ag4_m_01 - phones	K	91.8251
91.8251	DCB_se3_ag4_m_01 - phones	F	91.9551
91.8251	DCB_se3_ag4_m_01 - words	four	92.0551
91.9551	DCB_se3_ag4_m_01 - phones	AO1	92.0151
92.0151	DCB_se3_ag4_m_01 - phones	R	92.0551
92.0551	DCB_se3_ag4_m_01 - phones	sp	92.0851
92.0851	DCB_se3_ag4_m_01 - phones	HH	92.1151
92.0851	DCB_se3_ag4_m_01 - words	hundred	92.2851
92.1151	DCB_se3_ag4_m_01 - phones	AH1	92.1451
92.1451	DCB_se3_ag4_m_01 - phones	N	92.1951
92.1951	DCB_se3_ag4_m_01 - phones	D	92.2251
92.2251	DCB_se3_ag4_m_01 - phones	ER0	92.2551
92.2551	DCB_se3_ag4_m_01 - phones	D	92.2851
92.2851	DCB_se3_ag4_m_01 - phones	D	92.3251
92.2851	DCB_se3_ag4_m_01 - words	dollars	92.6151
92.3251	DCB_se3_ag4_m_01 - phones	AA1	92.4451
92.4451	DCB_se3_ag4_m_01 - phones	L	92.5451
92.5451	DCB_se3_ag4_m_01 - phones	ER0	92.5851
92.5851	DCB_se3_ag4_m_01 - phones	Z	92.6151
92.6151	DCB_se3_ag4_m_01 - phones	sp	92.6451
92.6451	DCB_se3_ag4_m_01 - phones	AH0	92.7051
92.6451	DCB_se3_ag4_m_01 - words	a	92.7051
92.7051	DCB_se3_ag4_m_01 - phones	sp	92.7451
92.7451	DCB_se3_ag4_m_01 - phones	M	92.7951
92.7451	DCB_se3_ag4_m_01 - words	month	93.0751
92.7951	DCB_se3_ag4_m_01 - phones	AH1	92.8651
92.8651	DCB_se3_ag4_m_01 - phones	N	92.8951
92.8951	DCB_se3_ag4_m_01 - phones	TH	93.0751
94.2638	DCB_se3_ag4_m_01 - phones	S	94.4638
94.2638	DCB_se3_ag4_m_01 - words	so	94.6438
94.4638	DCB_se3_ag4_m_01 - phones	OW1	94.6438
94.6438	DCB_se3_ag4_m_01 - phones	IH0	94.7238
94.6438	DCB_se3_ag4_m_01 - words	it	94.8038
94.7238	DCB_se3_ag4_m_01 - phones	T	94.8038
94.8038	DCB_se3_ag4_m_01 - phones	S	94.8938
94.8038	DCB_se3_ag4_m_01 - words	seems	95.1638
94.8938	DCB_se3_ag4_m_01 - phones	IY1	95.0038
95.0038	DCB_se3_ag4_m_01 - phones	M	95.0738
95.0738	DCB_se3_ag4_m_01 - phones	Z	95.1638
95.1638	DCB_se3_ag4_m_01 - phones	EH1	95.2238
95.1638	DCB_se3_ag4_m_01 - words	as	95.3038
95.2238	DCB_se3_ag4_m_01 - phones	Z	95.3038
95.3038	DCB_se3_ag4_m_01 - phones	DH	95.3638
95.3038	DCB_se3_ag4_m_01 - words	though	95.4838
95.3638	DCB_se3_ag4_m_01 - phones	OW1	95.4838
95.4838	DCB_se3_ag4_m_01 - phones	DH	95.5138
95.4838	DCB_se3_ag4_m_01 - words	the	95.5538
95.5138	DCB_se3_ag4_m_01 - phones	AH0	95.5538
95.5538	DCB_se3_ag4_m_01 - phones	M	95.6638
95.5538	DCB_se3_ag4_m_01 - words	market	96.0338
95.6638	DCB_se3_ag4_m_01 - phones	AA1	95.7638
95.7638	DCB_se3_ag4_m_01 - phones	R	95.8638
95.8638	DCB_se3_ag4_m_01 - phones	K	95.9238
95.9238	DCB_se3_ag4_m_01 - phones	AH0	96.0038
96.0038	DCB_se3_ag4_m_01 - phones	T	96.0338
96.0338	DCB_se3_ag4_m_01 - phones	HH	96.0738
96.0338	DCB_se3_ag4_m_01 - words	where	96.2238
96.0738	DCB_se3_ag4_m_01 - phones	W	96.1038
96.1038	DCB_se3_ag4_m_01 - phones	EH1	96.1638
96.1638	DCB_se3_ag4_m_01 - phones	R	96.2238
96.2238	DCB_se3_ag4_m_01 - phones	IH0	96.2638
96.2238	DCB_se3_ag4_m_01 - words	it	96.3038
96.2638	DCB_se3_ag4_m_01 - phones	T	96.3038
96.3038	DCB_se3_ag4_m_01 - phones	IH1	96.3638
96.3038	DCB_se3_ag4_m_01 - words	is	96.4738
96.3638	DCB_se3_ag4_m_01 - phones	Z	96.4738
96.4738	DCB_se3_ag4_m_01 - phones	sp	96.5038
96.5038	DCB_se3_ag4_m_01 - phones	N	96.5638
96.5038	DCB_se3_ag4_m_01 - words	now	96.8338
96.5638	DCB_se3_ag4_m_01 - phones	AW1	96.8338
96.8338	DCB_se3_ag4_m_01 - phones	sp	96.8838
96.8838	DCB_se3_ag4_m_01 - phones	HH	96.9538
96.8838	DCB_se3_ag4_m_01 - words	has	97.0738
96.9538	DCB_se3_ag4_m_01 - phones	AH0	97.0238
97.0238	DCB_se3_ag4_m_01 - phones	Z	97.0738
97.0738	DCB_se3_ag4_m_01 - phones	sp	97.1038
97.1038	DCB_se3_ag4_m_01 - phones	B	97.1538
97.1038	DCB_se3_ag4_m_01 - words	been	97.2538
97.1538	DCB_se3_ag4_m_01 - phones	AH0	97.2138
97.2138	DCB_se3_ag4_m_01 - phones	N	97.2538
97.2538	DCB_se3_ag4_m_01 - phones	sp	97.3738
98.0688	DCB_se3_ag4_m_01 - phones	P	98.2188
98.0688	DCB_se3_ag4_m_01 - words	priced	98.6288
98.2188	DCB_se3_ag4_m_01 - phones	R	98.2788
98.2788	DCB_se3_ag4_m_01 - phones	AY1	98.4288
98.4288	DCB_se3_ag4_m_01 - phones	S	98.5988
98.5988	DCB_se3_ag4_m_01 - phones	T	98.6288
98.6288	DCB_se3_ag4_m_01 - phones	T	98.6888
98.6288	DCB_se3_ag4_m_01 - words	to	98.7188
98.6888	DCB_se3_ag4_m_01 - phones	AH0	98.7188
98.7188	DCB_se3_ag4_m_01 - phones	sp	98.7788
98.7788	DCB_se3_ag4_m_01 - phones	P	98.8688
98.7788	DCB_se3_ag4_m_01 - words	price	99.1188
98.8688	DCB_se3_ag4_m_01 - phones	R	98.8988
98.8988	DCB_se3_ag4_m_01 - phones	AY1	99.0088
99.0088	DCB_se3_ag4_m_01 - phones	S	99.1188
99.1188	DCB_se3_ag4_m_01 - phones	AH1	99.1988
99.1188	DCB_se3_ag4_m_01 - words	us	99.3388
99.1988	DCB_se3_ag4_m_01 - phones	S	99.3388
99.3388	DCB_se3_ag4_m_01 - phones	AW1	99.4388
99.3388	DCB_se3_ag4_m_01 - words	out	99.5188
99.4388	DCB_se3_ag4_m_01 - phones	T	99.5188
99.5188	DCB_se3_ag4_m_01 - phones	sp	99.5988
100.2568	DCB_se3_ag4_m_01 - phones	K	100.3568
100.2568	DCB_se3_ag4_m_01 - words	kind	100.5368
100.3568	DCB_se3_ag4_m_01 - phones	AY1	100.3968
100.3968	DCB_se3_ag4_m_01 - phones	N	100.5368
100.5368	DCB_se3_ag4_m_01 - phones	sp	100.5668
100.5668	DCB_se3_ag4_m_01 - phones	AH0	100.6068
100.5668	DCB_se3_ag4_m_01 - words	of	100.6368
100.6068	DCB_se3_ag4_m_01 - phones	V	100.6368
100.6368	DCB_se3_ag4_m_01 - phones	sp	100.6768
101.0387	DCB_se3_ag4_m_01 - phones	DH	101.1087
101.0387	DCB_se3_ag4_m_01 - words	that	101.2087
101.1087	DCB_se3_ag4_m_01 - phones	AE1	101.1487
101.1487	DCB_se3_ag4_m_01 - phones	T	101.2087
101.2087	DCB_se3_ag4_m_01 - phones	S	101.2787
101.2087	DCB_se3_ag4_m_01 - words	s	101.2787
101.2787	DCB_se3_ag4_m_01 - phones	DH	101.3087
101.2787	DCB_se3_ag4_m_01 - words	the	101.3587
101.3087	DCB_se3_ag4_m_01 - phones	AH0	101.3587
101.3587	DCB_se3_ag4_m_01 - phones	sp	101.3887
101.3887	DCB_se3_ag4_m_01 - phones	F	101.5087
101.3887	DCB_se3_ag4_m_01 - words	feeling	101.7287
101.5087	DCB_se3_ag4_m_01 - phones	IY1	101.5887
101.5887	DCB_se3_ag4_m_01 - phones	L	101.6687
101.6687	DCB_se3_ag4_m_01 - phones	IH0	101.6987
101.6987	DCB_se3_ag4_m_01 - phones	NG	101.7287
101.7287	DCB_se3_ag4_m_01 - phones	sp	101.7887
101.7887	DCB_se3_ag4_m_01 - phones	DH	101.8187
101.7887	DCB_se3_ag4_m_01 - words	that	101.8787
101.8187	DCB_se3_ag4_m_01 - phones	AH0	101.8487
101.8487	DCB_se3_ag4_m_01 - phones	T	101.8787
101.8787	DCB_se3_ag4_m_01 - phones	sp	101.9087
101.9087	DCB_se3_ag4_m_01 - phones	AY1	102.0187
101.9087	DCB_se3_ag4_m_01 - words	i	102.0187
102.0187	DCB_se3_ag4_m_01 - phones	sp	102.0787
102.0787	DCB_se3_ag4_m_01 - phones	G	102.1087
102.0787	DCB_se3_ag4_m_01 - words	get	102.1687
102.1087	DCB_se3_ag4_m_01 - phones	EH1	102.1387
102.1387	DCB_se3_ag4_m_01 - phones	T	102.1687
102.1687	DCB_se3_ag4_m_01 - phones	sp	102.1987
102.1987	DCB_se3_ag4_m_01 - phones	EH1	102.2287
102.1987	DCB_se3_ag4_m_01 - words	anyway	102.3487
102.2287	DCB_se3_ag4_m_01 - phones	N	102.2587
102.2587	DCB_se3_ag4_m_01 - phones	IY0	102.2887
102.2887	DCB_se3_ag4_m_01 - phones	W	102.3187
102.3187	DCB_se3_ag4_m_01 - phones	EY2	102.3487
102.3487	DCB_se3_ag4_m_01 - phones	sp	102.6787
102.8851	DCB_se1_ag3_m_01 - phones	sil	102.9951
102.9951	DCB_se1_ag3_m_01 - phones	G	103.0251
102.9951	DCB_se1_ag3_m_01 - words	got	103.2151
103.0251	DCB_se1_ag3_m_01 - phones	AA1	103.1451
103.1451	DCB_se1_ag3_m_01 - phones	T	103.2151
103.2151	DCB_se1_ag3_m_01 - phones	sp	103.3151
103.3151	DCB_se1_ag3_m_01 - phones	Y	103.3651
103.3151	DCB_se1_ag3_m_01 - words	you	103.4451
103.3651	DCB_se1_ag3_m_01 - phones	UW1	103.4451
103.4451	DCB_se1_ag3_m_01 - phones	sp	103.5151
103.5151	DCB_se1_ag3_m_01 - phones	G	103.5851
103.5151	DCB_se1_ag3_m_01 - words	got	103.7751
103.5851	DCB_se1_ag3_m_01 - phones	AA1	103.6751
103.6751	DCB_se1_ag3_m_01 - phones	T	103.7751
103.7751	DCB_se1_ag3_m_01 - phones	Y	103.8651
103.7751	DCB_se1_ag3_m_01 - words	you	103.9151
103.8651	DCB_se1_ag3_m_01 - phones	UW1	103.9151
103.9151	DCB_se1_ag3_m_01 - phones	HH	103.9751
103.9151	DCB_se1_ag3_m_01 - words	how	104.1251
103.9751	DCB_se1_ag3_m_01 - phones	AW1	104.1251
104.1251	DCB_se1_ag3_m_01 - phones	HH	104.1751
104.1251	DCB_se1_ag3_m_01 - words	how	104.3251
104.1751	DCB_se1_ag3_m_01 - phones	AW1	104.3251
104.3251	DCB_se1_ag3_m_01 - phones	W	104.3751
104.3251	DCB_se1_ag3_m_01 - words	was	104.4751
104.3751	DCB_se1_ag3_m_01 - phones	AA1	104.4251
104.4251	DCB_se1_ag3_m_01 - phones	Z	104.4751
104.4751	DCB_se1_ag3_m_01 - phones	DH	104.5251
104.4751	DCB_se1_ag3_m_01 - words	that	104.6551
104.5251	DCB_se1_ag3_m_01 - phones	AE1	104.5951
104.5951	DCB_se1_ag3_m_01 - phones	T	104.6551
104.6551	DCB_se1_ag3_m_01 - phones	L	104.7151
104.6551	DCB_se1_ag3_m_01 - words	like	104.8451
104.7151	DCB_se1_ag3_m_01 - phones	AY1	104.7951
104.7951	DCB_se1_ag3_m_01 - phones	K	104.8451
104.8451	DCB_se1_ag3_m_01 - phones	sp	104.8951
104.8951	DCB_se1_ag3_m_01 - phones	HH	104.9751
104.8951	DCB_se1_ag3_m_01 - words	how	105.0351
104.9751	DCB_se1_ag3_m_01 - phones	AW1	105.0351
105.0351	DCB_se1_ag3_m_01 - phones	D	105.0951
105.0351	DCB_se1_ag3_m_01 - words	does	105.1651
105.0951	DCB_se1_ag3_m_01 - phones	IH0	105.1251
105.1251	DCB_se1_ag3_m_01 - phones	Z	105.1651
105.1651	DCB_se1_ag3_m_01 - phones	DH	105.1951
105.1651	DCB_se1_ag3_m_01 - words	that	105.2651
105.1951	DCB_se1_ag3_m_01 - phones	AH0	105.2351
105.2351	DCB_se1_ag3_m_01 - phones	T	105.2651
105.2651	DCB_se1_ag3_m_01 - phones	M	105.3351
105.2651	DCB_se1_ag3_m_01 - words	make	105.4151
105.3351	DCB_se1_ag3_m_01 - phones	EY1	105.3851
105.3851	DCB_se1_ag3_m_01 - phones	K	105.4151
105.4151	DCB_se1_ag3_m_01 - phones	sp	105.4451
105.4451	DCB_se1_ag3_m_01 - phones	Y	105.4951
105.4451	DCB_se1_ag3_m_01 - words	you	105.5251
105.4951	DCB_se1_ag3_m_01 - phones	UW1	105.5251
105.5251	DCB_se1_ag3_m_01 - phones	sp	105.6051
105.6051	DCB_se1_ag3_m_01 - phones	F	105.6651
105.6051	DCB_se1_ag3_m_01 - words	feel	105.8651
105.6651	DCB_se1_ag3_m_01 - phones	IY1	105.8051
105.8051	DCB_se1_ag3_m_01 - phones	L	105.8651
105.8651	DCB_se1_ag3_m_01 - phones	L	105.9251
105.8651	DCB_se1_ag3_m_01 - words	like	106.0851
105.9251	DCB_se1_ag3_m_01 - phones	AY1	105.9851
105.9851	DCB_se1_ag3_m_01 - phones	K	106.0851
106.5058	DCB_se1_ag3_m_01 - phones	W	106.5558
106.5058	DCB_se1_ag3_m_01 - words	when	106.6158
106.5558	DCB_se1_ag3_m_01 - phones	EH1	106.5858
106.5858	DCB_se1_ag3_m_01 - phones	N	106.6158
106.6158	DCB_se1_ag3_m_01 - phones	sp	106.6458
106.6458	DCB_se1_ag3_m_01 - phones	Y	106.7058
106.6458	DCB_se1_ag3_m_01 - words	you	106.7458
106.7058	DCB_se1_ag3_m_01 - phones	UW1	106.7458
106.7458	DCB_se1_ag3_m_01 - phones	G	106.8258
106.7458	DCB_se1_ag3_m_01 - words	go	106.9458
106.8258	DCB_se1_ag3_m_01 - phones	OW1	106.9458
106.9458	DCB_se1_ag3_m_01 - phones	sp	106.9758
106.9758	DCB_se1_ag3_m_01 - phones	B	107.0258
106.9758	DCB_se1_ag3_m_01 - words	back	107.2358
107.0258	DCB_se1_ag3_m_01 - phones	AE1	107.1558
107.1558	DCB_se1_ag3_m_01 - phones	K	107.2358
107.2358	DCB_se1_ag3_m_01 - phones	DH	107.2858
107.2358	DCB_se1_ag3_m_01 - words	there	107.3958
107.2858	DCB_se1_ag3_m_01 - phones	EH1	107.3358
107.3358	DCB_se1_ag3_m_01 - phones	R	107.3958
107.3958	DCB_se1_ag3_m_01 - phones	Y	107.4358
107.3958	DCB_se1_ag3_m_01 - words	you	107.5158
107.4358	DCB_se1_ag3_m_01 - phones	UW1	107.5158
107.5158	DCB_se1_ag3_m_01 - phones	IH0	107.5658
107.5158	DCB_se1_ag3_m_01 - words	expect	107.8558
107.5658	DCB_se1_ag3_m_01 - phones	K	107.6158
107.6158	DCB_se1_ag3_m_01 - phones	S	107.6658
107.6658	DCB_se1_ag3_m_01 - phones	P	107.7258
107.7258	DCB_se1_ag3_m_01 - phones	EH1	107.7958
107.7958	DCB_se1_ag3_m_01 - phones	K	107.8258
107.8258	DCB_se1_ag3_m_01 - phones	T	107.8558
107.8558	DCB_se1_ag3_m_01 - phones	T	107.8858
107.8558	DCB_se1_ag3_m_01 - words	to	107.9158
107.8858	DCB_se1_ag3_m_01 - phones	IH0	107.9158
107.9158	DCB_se1_ag3_m_01 - phones	S	108.0258
107.9158	DCB_se1_ag3_m_01 - words	see	108.1058
108.0258	DCB_se1_ag3_m_01 - phones	IY1	108.1058
108.1058	DCB_se1_ag3_m_01 - phones	S	108.2258
108.1058	DCB_se1_ag3_m_01 - words	certain	108.4258
108.2258	DCB_se1_ag3_m_01 - phones	ER1	108.3258
108.3258	DCB_se1_ag3_m_01 - phones	T	108.3558
108.3558	DCB_se1_ag3_m_01 - phones	AH0	108.3858
108.3858	DCB_se1_ag3_m_01 - phones	N	108.4258
108.4258	DCB_se1_ag3_m_01 - phones	TH	108.5158
108.4258	DCB_se1_ag3_m_01 - words	things	108.7258
108.5158	DCB_se1_ag3_m_01 - phones	IH1	108.5558
108.5558	DCB_se1_ag3_m_01 - phones	NG	108.6958
108.6958	DCB_se1_ag3_m_01 - phones	Z	108.7258
108.7258	DCB_se1_ag3_m_01 - phones	sp	108.7558
108.7558	DCB_se1_ag3_m_01 - phones	DH	108.7858
108.7558	DCB_se1_ag3_m_01 - words	that	108.8658
108.7858	DCB_se1_ag3_m_01 - phones	AH0	108.8258
108.8258	DCB_se1_ag3_m_01 - phones	T	108.8658
108.8658	DCB_se1_ag3_m_01 - words	s	108.9258
108.8658	DCB_se1_ag3_m_01 - phones	Z	108.9258
108.9258	DCB_se1_ag3_m_01 - phones	sp	108.9658
108.9658	DCB_se1_ag3_m_01 - phones	B	109.0158
108.9658	DCB_se1_ag3_m_01 - words	been	109.1458
109.0158	DCB_se1_ag3_m_01 - phones	IH1	109.0558
109.0558	DCB_se1_ag3_m_01 - phones	N	109.1458
109.1458	DCB_se1_ag3_m_01 - phones	DH	109.1758
109.1458	DCB_se1_ag3_m_01 - words	there	109.2958
109.1758	DCB_se1_ag3_m_01 - phones	EH1	109.2558
109.2558	DCB_se1_ag3_m_01 - phones	R	109.2958
109.2958	DCB_se1_ag3_m_01 - phones	sp	109.3558
109.3558	DCB_se1_ag3_m_01 - phones	F	109.3858
109.3558	DCB_se1_ag3_m_01 - words	forever	109.7858
109.3858	DCB_se1_ag3_m_01 - phones	ER0	109.4158
109.4158	DCB_se1_ag3_m_01 - phones	EH1	109.5958
109.5958	DCB_se1_ag3_m_01 - phones	V	109.7158
109.7158	DCB_se1_ag3_m_01 - phones	ER0	109.7858
109.7858	DCB_se1_ag3_m_01 - phones	sp	109.8158
109.8158	DCB_se1_ag3_m_01 - phones	L	109.8658
109.8158	DCB_se1_ag3_m_01 - words	like	109.9458
109.8163	DCB_se3_ag4_m_01 - phones	M	110.0963
109.8163	DCB_se3_ag4_m_01 - words	mm-hm	110.1963
109.8658	DCB_se1_ag3_m_01 - phones	AY1	109.9158
109.9158	DCB_se1_ag3_m_01 - phones	K	109.9458
109.9458	DCB_se1_ag3_m_01 - phones	sp	109.9758
109.9758	DCB_se1_ag3_m_01 - phones	W	110.0458
109.9758	DCB_se1_ag3_m_01 - words	when	110.1958
110.0458	DCB_se1_ag3_m_01 - phones	EH1	110.1058
110.0963	DCB_se3_ag4_m_01 - phones	HH	110.1263
110.1058	DCB_se1_ag3_m_01 - phones	N	110.1958
110.1263	DCB_se3_ag4_m_01 - phones	M	110.1963
110.1958	DCB_se1_ag3_m_01 - phones	sp	110.2258
110.1963	DCB_se3_ag4_m_01 - phones	sp	110.2663
110.2258	DCB_se1_ag3_m_01 - phones	Y	110.2558
110.2258	DCB_se1_ag3_m_01 - words	you	110.3258
110.2558	DCB_se1_ag3_m_01 - phones	UW1	110.3258
110.3258	DCB_se1_ag3_m_01 - phones	sp	110.3558
110.3558	DCB_se1_ag3_m_01 - phones	G	110.3858
110.3558	DCB_se1_ag3_m_01 - words	grew	110.4458
110.3858	DCB_se1_ag3_m_01 - phones	R	110.4158
110.4158	DCB_se1_ag3_m_01 - phones	UW1	110.4458
110.4458	DCB_se1_ag3_m_01 - phones	AH1	110.5958
110.4458	DCB_se1_ag3_m_01 - words	up	110.6458
110.5958	DCB_se1_ag3_m_01 - phones	P	110.6458
110.6458	DCB_se1_ag3_m_01 - phones	sp	110.6758
110.6758	DCB_se1_ag3_m_01 - phones	AH0	110.7358
110.6758	DCB_se1_ag3_m_01 - words	and	110.8058
110.7358	DCB_se1_ag3_m_01 - phones	N	110.8058
110.8058	DCB_se1_ag3_m_01 - phones	AO1	110.8858
110.8058	DCB_se1_ag3_m_01 - words	all	110.9858
110.8858	DCB_se1_ag3_m_01 - phones	L	110.9858
110.9858	DCB_se1_ag3_m_01 - phones	sp	111.0158
111.0158	DCB_se1_ag3_m_01 - phones	DH	111.0458
111.0158	DCB_se1_ag3_m_01 - words	that	111.1658
111.0458	DCB_se1_ag3_m_01 - phones	AH0	111.1058
111.1058	DCB_se1_ag3_m_01 - phones	T	111.1658
111.1658	DCB_se1_ag3_m_01 - phones	sp	111.1958
111.1958	DCB_se1_ag3_m_01 - phones	N	111.2558
111.1958	DCB_se1_ag3_m_01 - words	now	111.4258
111.2558	DCB_se1_ag3_m_01 - phones	AW1	111.4258
111.4258	DCB_se1_ag3_m_01 - phones	sp	111.4858
111.4858	DCB_se1_ag3_m_01 - phones	IH0	111.5458
111.4858	DCB_se1_ag3_m_01 - words	is	111.6258
111.5458	DCB_se1_ag3_m_01 - phones	Z	111.6258
111.6258	DCB_se1_ag3_m_01 - phones	G	111.6958
111.6258	DCB_se1_ag3_m_01 - words	gone	112.0658
111.6958	DCB_se1_ag3_m_01 - phones	AO1	112.0358
112.0358	DCB_se1_ag3_m_01 - phones	N	112.0658
112.0658	DCB_se1_ag3_m_01 - phones	sp	112.0958
112.0958	DCB_se1_ag3_m_01 - phones	AH0	112.1258
112.0958	DCB_se1_ag3_m_01 - words	and	112.1558
112.1258	DCB_se1_ag3_m_01 - phones	N	112.1558
112.1558	DCB_se1_ag3_m_01 - phones	sp	112.1858
112.1858	DCB_se1_ag3_m_01 - phones	N	112.2258
112.1858	DCB_se1_ag3_m_01 - words	now	112.5758
112.2258	DCB_se1_ag3_m_01 - phones	AW1	112.5758
112.5758	DCB_se1_ag3_m_01 - phones	sp	113.2145
112.7162	DCB_se3_ag4_m_01 - phones	Y	112.8462
112.7162	DCB_se3_ag4_m_01 - words	yeah	112.9762
112.8462	DCB_se3_ag4_m_01 - phones	AE1	112.9762
112.9762	DCB_se3_ag4_m_01 - phones	sp	113.0362
113.0362	DCB_se3_ag4_m_01 - phones	IH0	113.1362
113.0362	DCB_se3_ag4_m_01 - words	it	113.1762
113.1362	DCB_se3_ag4_m_01 - phones	T	113.1762
113.1762	DCB_se3_ag4_m_01 - words	s	113.2962
113.1762	DCB_se3_ag4_m_01 - phones	S	113.2962
113.2145	DCB_se1_ag3_m_01 - phones	Y	113.2645
113.2145	DCB_se1_ag3_m_01 - words	you	113.3545
113.2645	DCB_se1_ag3_m_01 - phones	UW1	113.3545
113.2962	DCB_se3_ag4_m_01 - phones	sp	113.3562
113.3545	DCB_se1_ag3_m_01 - phones	sp	113.3845
113.3562	DCB_se3_ag4_m_01 - phones	IH0	113.4662
113.3562	DCB_se3_ag4_m_01 - words	it	113.5362
113.3845	DCB_se1_ag3_m_01 - phones	N	113.4545
113.3845	DCB_se1_ag3_m_01 - words	know	113.4845
113.4545	DCB_se1_ag3_m_01 - phones	OW1	113.4845
113.4662	DCB_se3_ag4_m_01 - phones	T	113.5362
113.4845	DCB_se1_ag3_m_01 - phones	sp	162.1356
113.5362	DCB_se3_ag4_m_01 - words	s	113.6362
113.5362	DCB_se3_ag4_m_01 - phones	S	113.6362
113.6362	DCB_se3_ag4_m_01 - phones	IH0	113.8662
113.6362	DCB_se3_ag4_m_01 - words	it	113.9562
113.8662	DCB_se3_ag4_m_01 - phones	T	113.9562
113.9562	DCB_se3_ag4_m_01 - phones	S	114.0262
113.9562	DCB_se3_ag4_m_01 - words	s	114.0262
114.0262	DCB_se3_ag4_m_01 - phones	AH0	114.4962
114.0262	DCB_se3_ag4_m_01 - words	a	114.4962
114.5906	DCB_se3_ag4_m_01 - phones	sil	114.6406
114.6406	DCB_se3_ag4_m_01 - phones	IH1	114.6806
114.6406	DCB_se3_ag4_m_01 - words	it	114.7306
114.6806	DCB_se3_ag4_m_01 - phones	T	114.7306
114.7306	DCB_se3_ag4_m_01 - words	s	114.7706
114.7306	DCB_se3_ag4_m_01 - phones	Z	114.7706
114.7706	DCB_se3_ag4_m_01 - phones	AH0	114.8306
114.7706	DCB_se3_ag4_m_01 - words	a	114.8306
114.8306	DCB_se3_ag4_m_01 - phones	K	114.9606
114.8306	DCB_se3_ag4_m_01 - words	culture	115.2706
114.9606	DCB_se3_ag4_m_01 - phones	AH1	115.0006
115.0006	DCB_se3_ag4_m_01 - phones	L	115.1006
115.1006	DCB_se3_ag4_m_01 - phones	CH	115.2006
115.2006	DCB_se3_ag4_m_01 - phones	ER0	115.2706
115.2706	DCB_se3_ag4_m_01 - phones	SH	115.4106
115.2706	DCB_se3_ag4_m_01 - words	shock	115.7906
115.4106	DCB_se3_ag4_m_01 - phones	AA1	115.5206
115.5206	DCB_se3_ag4_m_01 - phones	K	115.7906
116.0793	DCB_se3_ag4_m_01 - phones	B	116.1293
116.0793	DCB_se3_ag4_m_01 - words	because	116.9193
116.1293	DCB_se3_ag4_m_01 - phones	IH0	116.2293
116.2293	DCB_se3_ag4_m_01 - phones	K	116.3593
116.3593	DCB_se3_ag4_m_01 - phones	AO1	116.5793
116.5793	DCB_se3_ag4_m_01 - phones	Z	116.9193
116.9193	DCB_se3_ag4_m_01 - phones	sp	116.9493
116.9493	DCB_se3_ag4_m_01 - words	i	117.0193
116.9493	DCB_se3_ag4_m_01 - phones	AY1	117.0193
117.0193	DCB_se3_ag4_m_01 - phones	M	117.0693
117.0193	DCB_se3_ag4_m_01 - words	mean	117.1693
117.0693	DCB_se3_ag4_m_01 - phones	IY1	117.1393
117.1393	DCB_se3_ag4_m_01 - phones	N	117.1693
117.1693	DCB_se3_ag4_m_01 - phones	sp	117.1993
117.1993	DCB_se3_ag4_m_01 - phones	IY1	117.3293
117.1993	DCB_se3_ag4_m_01 - words	even	117.5193
117.3293	DCB_se3_ag4_m_01 - phones	V	117.4093
117.4093	DCB_se3_ag4_m_01 - phones	IH0	117.4493
117.4493	DCB_se3_ag4_m_01 - phones	N	117.5193
117.5193	DCB_se3_ag4_m_01 - phones	IH0	117.5493
117.5193	DCB_se3_ag4_m_01 - words	in	117.5893
117.5493	DCB_se3_ag4_m_01 - phones	N	117.5893
117.5893	DCB_se3_ag4_m_01 - phones	DH	117.6293
117.5893	DCB_se3_ag4_m_01 - words	the	117.6893
117.6293	DCB_se3_ag4_m_01 - phones	AH0	117.6893
117.6893	DCB_se3_ag4_m_01 - phones	S	117.8293
117.6893	DCB_se3_ag4_m_01 - words	city	118.1193
117.8293	DCB_se3_ag4_m_01 - phones	IH1	117.8993
117.8993	DCB_se3_ag4_m_01 - phones	T	117.9693
117.9693	DCB_se3_ag4_m_01 - phones	IY0	118.1193
118.1193	DCB_se3_ag4_m_01 - phones	sp	118.1493
118.1493	DCB_se3_ag4_m_01 - phones	EH1	118.1893
118.1493	DCB_se3_ag4_m_01 - words	as	118.2693
118.1893	DCB_se3_ag4_m_01 - phones	Z	118.2693
118.2693	DCB_se3_ag4_m_01 - words	a	118.3293
118.2693	DCB_se3_ag4_m_01 - phones	AH0	118.3293
118.3293	DCB_se3_ag4_m_01 - phones	sp	118.3893
118.3893	DCB_se3_ag4_m_01 - phones	HH	118.4493
118.3893	DCB_se3_ag4_m_01 - words	whole	118.7393
118.4493	DCB_se3_ag4_m_01 - phones	OW1	118.6793
118.6793	DCB_se3_ag4_m_01 - phones	L	118.7393
118.7393	DCB_se3_ag4_m_01 - phones	Y	118.7993
118.7393	DCB_se3_ag4_m_01 - words	you	118.8393
118.7993	DCB_se3_ag4_m_01 - phones	UW1	118.8393
118.8393	DCB_se3_ag4_m_01 - phones	N	118.8793
118.8393	DCB_se3_ag4_m_01 - words	know	118.9493
118.8793	DCB_se3_ag4_m_01 - phones	OW1	118.9493
118.9493	DCB_se3_ag4_m_01 - phones	W	118.9893
118.9493	DCB_se3_ag4_m_01 - words	when	119.0693
118.9893	DCB_se3_ag4_m_01 - phones	EH1	119.0193
119.0193	DCB_se3_ag4_m_01 - phones	N	119.0693
119.0693	DCB_se3_ag4_m_01 - phones	Y	119.1093
119.0693	DCB_se3_ag4_m_01 - words	you	119.1393
119.1093	DCB_se3_ag4_m_01 - phones	UW1	119.1393
119.1393	DCB_se3_ag4_m_01 - phones	sp	119.1693
119.1693	DCB_se3_ag4_m_01 - phones	K	119.2893
119.1693	DCB_se3_ag4_m_01 - words	come	119.4393
119.2893	DCB_se3_ag4_m_01 - phones	AH1	119.3593
119.3593	DCB_se3_ag4_m_01 - phones	M	119.4393
119.4393	DCB_se3_ag4_m_01 - phones	IH0	119.4793
119.4393	DCB_se3_ag4_m_01 - words	in	119.7093
119.4793	DCB_se3_ag4_m_01 - phones	N	119.7093
119.7093	DCB_se3_ag4_m_01 - phones	sp	119.7493
120.4819	DCB_se3_ag4_m_01 - words	uh	120.9319
120.4819	DCB_se3_ag4_m_01 - phones	AH1	120.9319
120.9319	DCB_se3_ag4_m_01 - phones	sp	121.0019
121.0019	DCB_se3_ag4_m_01 - phones	D	121.0919
121.0019	DCB_se3_ag4_m_01 - words	down	121.2319
121.0919	DCB_se3_ag4_m_01 - phones	AW1	121.2019
121.2019	DCB_se3_ag4_m_01 - phones	N	121.2319
121.2319	DCB_se3_ag4_m_01 - phones	AO1	121.2719
121.2319	DCB_se3_ag4_m_01 - words	on	121.3719
121.2719	DCB_se3_ag4_m_01 - phones	N	121.3719
121.3719	DCB_se3_ag4_m_01 - phones	sp	121.4019
121.4019	DCB_se3_ag4_m_01 - phones	Y	121.4819
121.4019	DCB_se3_ag4_m_01 - words	u	121.5519
121.4819	DCB_se3_ag4_m_01 - phones	UW1	121.5519
121.5519	DCB_se3_ag4_m_01 - phones	S	121.5819
121.5519	DCB_se3_ag4_m_01 - words	street	122.0819
121.5819	DCB_se3_ag4_m_01 - phones	T	121.7219
121.7219	DCB_se3_ag4_m_01 - phones	R	121.7719
121.7719	DCB_se3_ag4_m_01 - phones	IY1	122.0119
122.0119	DCB_se3_ag4_m_01 - phones	T	122.0819
122.5702	DCB_se3_ag4_m_01 - phones	Y	122.7102
122.5702	DCB_se3_ag4_m_01 - words	you	122.7502
122.7102	DCB_se3_ag4_m_01 - phones	UW1	122.7502
122.7502	DCB_se3_ag4_m_01 - phones	N	122.8002
122.7502	DCB_se3_ag4_m_01 - words	know	123.0102
122.8002	DCB_se3_ag4_m_01 - phones	OW1	123.0102
123.0102	DCB_se3_ag4_m_01 - phones	sp	123.1902
123.1902	DCB_se3_ag4_m_01 - words	i	123.3302
123.1902	DCB_se3_ag4_m_01 - phones	AY1	123.3302
123.3302	DCB_se3_ag4_m_01 - phones	sp	123.4602
123.4602	DCB_se3_ag4_m_01 - phones	M	123.6602
123.4602	DCB_se3_ag4_m_01 - words	mean	123.7302
123.6602	DCB_se3_ag4_m_01 - phones	IY1	123.6902
123.6902	DCB_se3_ag4_m_01 - phones	N	123.7302
123.7302	DCB_se3_ag4_m_01 - phones	sp	123.8002
123.8002	DCB_se3_ag4_m_01 - phones	DH	123.8602
123.8002	DCB_se3_ag4_m_01 - words	the	124.2002
123.8602	DCB_se3_ag4_m_01 - phones	AH0	124.2002
124.3059	DCB_se3_ag4_m_01 - phones	DH	124.3859
124.3059	DCB_se3_ag4_m_01 - words	the	124.6459
124.3859	DCB_se3_ag4_m_01 - phones	AH0	124.6459
124.6459	DCB_se3_ag4_m_01 - phones	sp	124.6759
124.6759	DCB_se3_ag4_m_01 - phones	JH	124.7459
124.6759	DCB_se3_ag4_m_01 - words	just	124.9159
124.7459	DCB_se3_ag4_m_01 - phones	IH0	124.8159
124.8159	DCB_se3_ag4_m_01 - phones	S	124.8859
124.8859	DCB_se3_ag4_m_01 - phones	T	124.9159
124.9159	DCB_se3_ag4_m_01 - phones	sp	124.9459
124.9459	DCB_se3_ag4_m_01 - phones	DH	124.9959
124.9459	DCB_se3_ag4_m_01 - words	the	125.0659
124.9959	DCB_se3_ag4_m_01 - phones	AH1	125.0659
125.0659	DCB_se3_ag4_m_01 - phones	sp	125.1759
125.1759	DCB_se3_ag4_m_01 - phones	HH	125.2359
125.1759	DCB_se3_ag4_m_01 - words	whole	125.4959
125.2359	DCB_se3_ag4_m_01 - phones	OW1	125.4459
125.4459	DCB_se3_ag4_m_01 - phones	L	125.4959
125.4959	DCB_se3_ag4_m_01 - phones	sp	125.5359
125.5890	DCB_se3_ag4_m_01 - phones	P	125.7190
125.5890	DCB_se3_ag4_m_01 - words	profile	126.3990
125.7190	DCB_se3_ag4_m_01 - phones	R	125.7490
125.7490	DCB_se3_ag4_m_01 - phones	OW1	125.8390
125.8390	DCB_se3_ag4_m_01 - phones	F	125.9990
125.9990	DCB_se3_ag4_m_01 - phones	AY2	126.1090
126.1090	DCB_se3_ag4_m_01 - phones	L	126.3990
126.3990	DCB_se3_ag4_m_01 - phones	sp	127.0373
127.0373	DCB_se3_ag4_m_01 - phones	AH0	127.0873
127.0373	DCB_se3_ag4_m_01 - words	of	127.1173
127.0873	DCB_se3_ag4_m_01 - phones	V	127.1173
127.1173	DCB_se3_ag4_m_01 - phones	sp	127.1773
127.1773	DCB_se3_ag4_m_01 - phones	HH	127.2973
127.1773	DCB_se3_ag4_m_01 - words	how	127.6073
127.2973	DCB_se3_ag4_m_01 - phones	AW1	127.6073
127.6073	DCB_se3_ag4_m_01 - phones	sp	127.6973
127.6973	DCB_se3_ag4_m_01 - phones	D	127.7473
127.6973	DCB_se3_ag4_m_01 - words	dc	128.1173
127.7473	DCB_se3_ag4_m_01 - phones	IY1	127.8973
127.8973	DCB_se3_ag4_m_01 - phones	S	128.0373
128.0373	DCB_se3_ag4_m_01 - phones	IY1	128.1173
128.1173	DCB_se3_ag4_m_01 - phones	sp	128.1473
128.1473	DCB_se3_ag4_m_01 - phones	Y	128.2473
128.1473	DCB_se3_ag4_m_01 - words	used	128.4673
128.2473	DCB_se3_ag4_m_01 - phones	UW1	128.3173
128.3173	DCB_se3_ag4_m_01 - phones	Z	128.4373
128.4373	DCB_se3_ag4_m_01 - phones	D	128.4673
128.4673	DCB_se3_ag4_m_01 - phones	T	128.5073
128.4673	DCB_se3_ag4_m_01 - words	to	128.5373
128.5073	DCB_se3_ag4_m_01 - phones	IH0	128.5373
128.5373	DCB_se3_ag4_m_01 - phones	sp	128.5673
128.5673	DCB_se3_ag4_m_01 - phones	B	128.6073
128.5673	DCB_se3_ag4_m_01 - words	be	128.8373
128.6073	DCB_se3_ag4_m_01 - phones	IY0	128.8373
128.8373	DCB_se3_ag4_m_01 - phones	sp	129.2347
129.2347	DCB_se3_ag4_m_01 - phones	IH1	129.5147
129.2347	DCB_se3_ag4_m_01 - words	is	129.8447
129.5147	DCB_se3_ag4_m_01 - phones	Z	129.8447
129.9202	DCB_se3_ag4_m_01 - phones	G	129.9802
129.9202	DCB_se3_ag4_m_01 - words	going	130.2102
129.9802	DCB_se3_ag4_m_01 - phones	OW1	130.0902
130.0902	DCB_se3_ag4_m_01 - phones	IH0	130.1602
130.1602	DCB_se3_ag4_m_01 - phones	N	130.2102
130.2102	DCB_se3_ag4_m_01 - phones	sp	130.2402
130.2402	DCB_se3_ag4_m_01 - phones	TH	130.3502
130.2402	DCB_se3_ag4_m_01 - words	through	130.4302
130.3502	DCB_se3_ag4_m_01 - phones	R	130.4002
130.4002	DCB_se3_ag4_m_01 - phones	UW1	130.4302
130.4302	DCB_se3_ag4_m_01 - words	a	130.4602
130.4302	DCB_se3_ag4_m_01 - phones	AH0	130.4602
130.4602	DCB_se3_ag4_m_01 - phones	D	130.5402
130.4602	DCB_se3_ag4_m_01 - words	drastic	130.9402
130.5402	DCB_se3_ag4_m_01 - phones	R	130.6202
130.6202	DCB_se3_ag4_m_01 - phones	AE1	130.7302
130.7302	DCB_se3_ag4_m_01 - phones	S	130.8202
130.8202	DCB_se3_ag4_m_01 - phones	T	130.8802
130.8802	DCB_se3_ag4_m_01 - phones	IH0	130.9102
130.9102	DCB_se3_ag4_m_01 - phones	K	130.9402
130.9402	DCB_se3_ag4_m_01 - phones	sp	130.9702
130.9702	DCB_se3_ag4_m_01 - phones	CH	131.1202
130.9702	DCB_se3_ag4_m_01 - words	change	131.4502
131.1202	DCB_se3_ag4_m_01 - phones	EY1	131.1602
131.1602	DCB_se3_ag4_m_01 - phones	N	131.4102
131.4102	DCB_se3_ag4_m_01 - phones	JH	131.4502
131.4502	DCB_se3_ag4_m_01 - phones	sp	131.4802
131.4802	DCB_se3_ag4_m_01 - phones	Y	131.5502
131.4802	DCB_se3_ag4_m_01 - words	you	131.6102
131.5502	DCB_se3_ag4_m_01 - phones	UW1	131.6102
131.6102	DCB_se3_ag4_m_01 - phones	S	131.7502
131.6102	DCB_se3_ag4_m_01 - words	see	132.0102
131.7502	DCB_se3_ag4_m_01 - phones	IY1	132.0102
132.0102	DCB_se3_ag4_m_01 - phones	sp	133.6885
133.6885	DCB_se3_ag4_m_01 - phones	V	133.7185
133.6885	DCB_se3_ag4_m_01 - words	v	133.7485
133.7185	DCB_se3_ag4_m_01 - phones	IY1	133.7485
133.7485	DCB_se3_ag4_m_01 - phones	sp	134.0685
134.0685	DCB_se3_ag4_m_01 - phones	V	134.1385
134.0685	DCB_se3_ag4_m_01 - words	very	134.3885
134.1385	DCB_se3_ag4_m_01 - phones	EH1	134.2085
134.2085	DCB_se3_ag4_m_01 - phones	R	134.2885
134.2885	DCB_se3_ag4_m_01 - phones	IY0	134.3885
134.3885	DCB_se3_ag4_m_01 - phones	F	134.5885
134.3885	DCB_se3_ag4_m_01 - words	few	134.9885
134.5885	DCB_se3_ag4_m_01 - phones	Y	134.6985
134.6985	DCB_se3_ag4_m_01 - phones	UW1	134.9885
134.9885	DCB_se3_ag4_m_01 - phones	sp	136.2302
136.2302	DCB_se3_ag4_m_01 - phones	AE1	136.3402
136.2302	DCB_se3_ag4_m_01 - words	african	136.6402
136.3402	DCB_se3_ag4_m_01 - phones	F	136.4302
136.4302	DCB_se3_ag4_m_01 - phones	R	136.4602
136.4602	DCB_se3_ag4_m_01 - phones	AH0	136.5202
136.5202	DCB_se3_ag4_m_01 - phones	K	136.5602
136.5602	DCB_se3_ag4_m_01 - phones	AH0	136.6002
136.6002	DCB_se3_ag4_m_01 - phones	N	136.6402
136.6402	DCB_se3_ag4_m_01 - phones	AH0	136.6902
136.6402	DCB_se3_ag4_m_01 - words	american	137.1102
136.6902	DCB_se3_ag4_m_01 - phones	M	136.7502
136.7502	DCB_se3_ag4_m_01 - phones	EH1	136.7902
136.7902	DCB_se3_ag4_m_01 - phones	R	136.8902
136.8902	DCB_se3_ag4_m_01 - phones	AH0	136.9702
136.9702	DCB_se3_ag4_m_01 - phones	K	137.0302
137.0302	DCB_se3_ag4_m_01 - phones	AH0	137.0602
137.0602	DCB_se3_ag4_m_01 - phones	N	137.1102
137.1102	DCB_se3_ag4_m_01 - phones	sp	137.2502
137.2502	DCB_se3_ag4_m_01 - phones	P	137.2902
137.2502	DCB_se3_ag4_m_01 - words	people	137.6902
137.2902	DCB_se3_ag4_m_01 - phones	IY1	137.3702
137.3702	DCB_se3_ag4_m_01 - phones	P	137.4702
137.4702	DCB_se3_ag4_m_01 - phones	AH0	137.5102
137.5102	DCB_se3_ag4_m_01 - phones	L	137.6902
137.6902	DCB_se3_ag4_m_01 - phones	sp	137.7802
137.7802	DCB_se3_ag4_m_01 - phones	W	137.8402
137.7802	DCB_se3_ag4_m_01 - words	walking	138.3802
137.8402	DCB_se3_ag4_m_01 - phones	AO1	137.9702
137.9702	DCB_se3_ag4_m_01 - phones	K	138.1202
138.1202	DCB_se3_ag4_m_01 - phones	IH0	138.1602
138.1602	DCB_se3_ag4_m_01 - phones	NG	138.3802
138.3802	DCB_se3_ag4_m_01 - phones	sp	138.4302
138.5590	DCB_se3_ag4_m_01 - phones	D	138.6990
138.5590	DCB_se3_ag4_m_01 - words	down	139.0690
138.6990	DCB_se3_ag4_m_01 - phones	AW1	138.8690
138.8690	DCB_se3_ag4_m_01 - phones	N	139.0690
139.0690	DCB_se3_ag4_m_01 - phones	sp	139.0990
139.0990	DCB_se3_ag4_m_01 - phones	Y	139.2090
139.0990	DCB_se3_ag4_m_01 - words	u	139.2390
139.2090	DCB_se3_ag4_m_01 - phones	UW1	139.2390
139.2390	DCB_se3_ag4_m_01 - phones	S	139.2690
139.2390	DCB_se3_ag4_m_01 - words	street	139.6690
139.2690	DCB_se3_ag4_m_01 - phones	T	139.4390
139.4390	DCB_se3_ag4_m_01 - phones	R	139.5090
139.5090	DCB_se3_ag4_m_01 - phones	IY1	139.5490
139.5490	DCB_se3_ag4_m_01 - phones	T	139.6690
139.6690	DCB_se3_ag4_m_01 - phones	sp	139.7890
139.7890	DCB_se3_ag4_m_01 - phones	Y	139.8190
139.7890	DCB_se3_ag4_m_01 - words	you	139.8490
139.8190	DCB_se3_ag4_m_01 - phones	UW1	139.8490
139.8490	DCB_se3_ag4_m_01 - phones	sp	139.8790
139.8790	DCB_se3_ag4_m_01 - phones	N	139.9890
139.8790	DCB_se3_ag4_m_01 - words	know	140.0190
139.9890	DCB_se3_ag4_m_01 - phones	OW1	140.0190
140.0190	DCB_se3_ag4_m_01 - phones	sp	140.0590
140.0590	DCB_se3_ag4_m_01 - phones	Y	140.1290
140.0590	DCB_se3_ag4_m_01 - words	you	140.1990
140.1290	DCB_se3_ag4_m_01 - phones	UW1	140.1990
140.1990	DCB_se3_ag4_m_01 - phones	S	140.3390
140.1990	DCB_se3_ag4_m_01 - words	see	140.4390
140.3390	DCB_se3_ag4_m_01 - phones	IY1	140.4390
140.4390	DCB_se3_ag4_m_01 - phones	sp	140.4690
140.4690	DCB_se3_ag4_m_01 - phones	M	140.5290
140.4690	DCB_se3_ag4_m_01 - words	mostly	141.1290
140.5290	DCB_se3_ag4_m_01 - phones	OW1	140.6390
140.6390	DCB_se3_ag4_m_01 - phones	S	140.7890
140.7890	DCB_se3_ag4_m_01 - phones	L	140.8590
140.8590	DCB_se3_ag4_m_01 - phones	IY0	141.1290
141.1290	DCB_se3_ag4_m_01 - phones	sp	141.6627
141.6627	DCB_se3_ag4_m_01 - words	a	141.7427
141.6627	DCB_se3_ag4_m_01 - phones	AH0	141.7427
141.7427	DCB_se3_ag4_m_01 - phones	L	141.8127
141.7427	DCB_se3_ag4_m_01 - words	lot	141.9627
141.8127	DCB_se3_ag4_m_01 - phones	AA1	141.9127
141.9127	DCB_se3_ag4_m_01 - phones	T	141.9627
141.9627	DCB_se3_ag4_m_01 - phones	AH1	142.0027
141.9627	DCB_se3_ag4_m_01 - words	of	142.0527
142.0027	DCB_se3_ag4_m_01 - phones	V	142.0527
142.0527	DCB_se3_ag4_m_01 - phones	HH	142.1027
142.0527	DCB_se3_ag4_m_01 - words	white	142.2527
142.1027	DCB_se3_ag4_m_01 - phones	W	142.1627
142.1627	DCB_se3_ag4_m_01 - phones	AY1	142.2127
142.2127	DCB_se3_ag4_m_01 - phones	T	142.2527
142.2527	DCB_se3_ag4_m_01 - phones	sp	142.3727
142.3727	DCB_se3_ag4_m_01 - phones	P	142.4627
142.3727	DCB_se3_ag4_m_01 - words	people	142.8327
142.4627	DCB_se3_ag4_m_01 - phones	IY1	142.4927
142.4927	DCB_se3_ag4_m_01 - phones	P	142.5727
142.5727	DCB_se3_ag4_m_01 - phones	AH0	142.6027
142.6027	DCB_se3_ag4_m_01 - phones	L	142.8327
142.8327	DCB_se3_ag4_m_01 - phones	sp	142.9927
142.9927	DCB_se3_ag4_m_01 - phones	Y	143.0327
142.9927	DCB_se3_ag4_m_01 - words	you	143.0627
143.0327	DCB_se3_ag4_m_01 - phones	UW1	143.0627
143.0627	DCB_se3_ag4_m_01 - phones	N	143.1127
143.0627	DCB_se3_ag4_m_01 - words	know	143.2227
143.1127	DCB_se3_ag4_m_01 - phones	OW1	143.2227
143.2227	DCB_se3_ag4_m_01 - phones	W	143.3127
143.2227	DCB_se3_ag4_m_01 - words	with	143.6827
143.3127	DCB_se3_ag4_m_01 - phones	IH0	143.3927
143.3927	DCB_se3_ag4_m_01 - phones	TH	143.6827
144.4012	DCB_se3_ag4_m_01 - phones	B	144.4812
144.4012	DCB_se3_ag4_m_01 - words	bicycles	145.1812
144.4812	DCB_se3_ag4_m_01 - phones	AY1	144.5912
144.5912	DCB_se3_ag4_m_01 - phones	S	144.7212
144.7212	DCB_se3_ag4_m_01 - phones	IH0	144.8012
144.8012	DCB_se3_ag4_m_01 - phones	K	144.8512
144.8512	DCB_se3_ag4_m_01 - phones	AH0	144.9012
144.9012	DCB_se3_ag4_m_01 - phones	L	145.1112
145.1112	DCB_se3_ag4_m_01 - phones	Z	145.1812
145.1812	DCB_se3_ag4_m_01 - phones	W	145.2412
145.1812	DCB_se3_ag4_m_01 - words	walking	145.4312
145.2412	DCB_se3_ag4_m_01 - phones	AO1	145.3312
145.3312	DCB_se3_ag4_m_01 - phones	K	145.3712
145.3712	DCB_se3_ag4_m_01 - phones	IH0	145.4012
145.4012	DCB_se3_ag4_m_01 - phones	NG	145.4312
145.4312	DCB_se3_ag4_m_01 - phones	DH	145.4612
145.4312	DCB_se3_ag4_m_01 - words	their	145.5512
145.4612	DCB_se3_ag4_m_01 - phones	EH1	145.4912
145.4912	DCB_se3_ag4_m_01 - phones	R	145.5512
145.5512	DCB_se3_ag4_m_01 - phones	D	145.6212
145.5512	DCB_se3_ag4_m_01 - words	dog	146.1412
145.6212	DCB_se3_ag4_m_01 - phones	AO1	146.0112
146.0112	DCB_se3_ag4_m_01 - phones	G	146.1412
146.1412	DCB_se3_ag4_m_01 - phones	sp	147.2624
147.2624	DCB_se3_ag4_m_01 - phones	L	147.3224
147.2624	DCB_se3_ag4_m_01 - words	lot	147.4524
147.3224	DCB_se3_ag4_m_01 - phones	AA1	147.4024
147.4024	DCB_se3_ag4_m_01 - phones	T	147.4524
147.4524	DCB_se3_ag4_m_01 - phones	AH1	147.4924
147.4524	DCB_se3_ag4_m_01 - words	of	147.5224
147.4924	DCB_se3_ag4_m_01 - phones	V	147.5224
147.5224	DCB_se3_ag4_m_01 - phones	sp	147.5724
147.5724	DCB_se3_ag4_m_01 - phones	AW1	147.7424
147.5724	DCB_se3_ag4_m_01 - words	outside	148.3324
147.7424	DCB_se3_ag4_m_01 - phones	T	147.9124
147.9124	DCB_se3_ag4_m_01 - phones	S	148.0424
148.0424	DCB_se3_ag4_m_01 - phones	AY1	148.2724
148.2724	DCB_se3_ag4_m_01 - phones	D	148.3324
148.3324	DCB_se3_ag4_m_01 - phones	sp	148.3724
148.3724	DCB_se3_ag4_m_01 - phones	K	148.5124
148.3724	DCB_se3_ag4_m_01 - words	cafes	149.5624
148.5124	DCB_se3_ag4_m_01 - phones	AE2	148.5624
148.5624	DCB_se3_ag4_m_01 - phones	F	148.7524
148.7524	DCB_se3_ag4_m_01 - phones	EY1	149.1724
149.1724	DCB_se3_ag4_m_01 - phones	Z	149.5624
149.9454	DCB_se3_ag4_m_01 - phones	sil	149.9954
149.9954	DCB_se3_ag4_m_01 - phones	R	150.1354
149.9954	DCB_se3_ag4_m_01 - words	rooftop	150.7354
150.1354	DCB_se3_ag4_m_01 - phones	UW1	150.2354
150.2354	DCB_se3_ag4_m_01 - phones	F	150.3654
150.3654	DCB_se3_ag4_m_01 - phones	T	150.5054
150.5054	DCB_se3_ag4_m_01 - phones	AA2	150.5854
150.5854	DCB_se3_ag4_m_01 - phones	P	150.7354
150.7354	DCB_se3_ag4_m_01 - phones	sp	150.7654
150.7654	DCB_se3_ag4_m_01 - phones	TH	150.8254
150.7654	DCB_se3_ag4_m_01 - words	things	151.2154
150.8254	DCB_se3_ag4_m_01 - phones	IH1	150.9054
150.9054	DCB_se3_ag4_m_01 - phones	NG	151.1154
151.1154	DCB_se3_ag4_m_01 - phones	Z	151.2154
151.2154	DCB_se3_ag4_m_01 - words	are	151.3354
151.2154	DCB_se3_ag4_m_01 - phones	ER0	151.3354
151.3354	DCB_se3_ag4_m_01 - phones	sp	151.3954
151.3954	DCB_se3_ag4_m_01 - phones	B	151.4554
151.3954	DCB_se3_ag4_m_01 - words	big	151.7954
151.4554	DCB_se3_ag4_m_01 - phones	IH1	151.7054
151.7054	DCB_se3_ag4_m_01 - phones	G	151.7954
151.7954	DCB_se3_ag4_m_01 - words	i	151.8554
151.7954	DCB_se3_ag4_m_01 - phones	AY1	151.8554
151.8554	DCB_se3_ag4_m_01 - phones	L	151.9154
151.8554	DCB_se3_ag4_m_01 - words	look	152.0254
151.9154	DCB_se3_ag4_m_01 - phones	UH1	151.9654
151.9654	DCB_se3_ag4_m_01 - phones	K	152.0254
152.0254	DCB_se3_ag4_m_01 - phones	AE1	152.0754
152.0254	DCB_se3_ag4_m_01 - words	at	152.1054
152.0754	DCB_se3_ag4_m_01 - phones	T	152.1054
152.1054	DCB_se3_ag4_m_01 - words	a	152.1954
152.1054	DCB_se3_ag4_m_01 - phones	AH0	152.1954
152.1954	DCB_se3_ag4_m_01 - phones	L	152.2754
152.1954	DCB_se3_ag4_m_01 - words	lot	152.4054
152.2754	DCB_se3_ag4_m_01 - phones	AA1	152.3654
152.3654	DCB_se3_ag4_m_01 - phones	T	152.4054
152.4054	DCB_se3_ag4_m_01 - phones	AH1	152.4454
152.4054	DCB_se3_ag4_m_01 - words	of	152.4754
152.4454	DCB_se3_ag4_m_01 - phones	V	152.4754
152.4754	DCB_se3_ag4_m_01 - phones	sp	152.6554
152.7385	DCB_se3_ag4_m_01 - phones	B	152.7985
152.7385	DCB_se3_ag4_m_01 - words	buildings	153.1785
152.7985	DCB_se3_ag4_m_01 - phones	IH1	152.8485
152.8485	DCB_se3_ag4_m_01 - phones	L	152.9385
152.9385	DCB_se3_ag4_m_01 - phones	D	152.9885
152.9885	DCB_se3_ag4_m_01 - phones	IH0	153.0185
153.0185	DCB_se3_ag4_m_01 - phones	NG	153.0585
153.0585	DCB_se3_ag4_m_01 - phones	Z	153.1785
153.1785	DCB_se3_ag4_m_01 - phones	sp	153.2185
153.2185	DCB_se3_ag4_m_01 - phones	ER0	153.2985
153.2185	DCB_se3_ag4_m_01 - words	around	153.3985
153.2985	DCB_se3_ag4_m_01 - phones	AW1	153.3285
153.3285	DCB_se3_ag4_m_01 - phones	N	153.3685
153.3685	DCB_se3_ag4_m_01 - phones	D	153.3985
153.3985	DCB_se3_ag4_m_01 - phones	DH	153.4485
153.3985	DCB_se3_ag4_m_01 - words	they	153.4785
153.4485	DCB_se3_ag4_m_01 - phones	EY1	153.4785
153.4785	DCB_se3_ag4_m_01 - phones	sp	153.5085
153.5085	DCB_se3_ag4_m_01 - phones	HH	153.5385
153.5085	DCB_se3_ag4_m_01 - words	have	153.6485
153.5385	DCB_se3_ag4_m_01 - phones	AE1	153.5785
153.5785	DCB_se3_ag4_m_01 - phones	V	153.6485
153.6485	DCB_se3_ag4_m_01 - phones	AH0	153.6885
153.6485	DCB_se3_ag4_m_01 - words	a	153.6885
153.6885	DCB_se3_ag4_m_01 - phones	L	153.7585
153.6885	DCB_se3_ag4_m_01 - words	lot	153.8185
153.7585	DCB_se3_ag4_m_01 - phones	AA1	153.7885
153.7885	DCB_se3_ag4_m_01 - phones	T	153.8185
153.8185	DCB_se3_ag4_m_01 - phones	AH0	153.8485
153.8185	DCB_se3_ag4_m_01 - words	of	153.8785
153.8485	DCB_se3_ag4_m_01 - phones	V	153.8785
153.8785	DCB_se3_ag4_m_01 - phones	L	154.0085
153.8785	DCB_se3_ag4_m_01 - words	l-	154.0085
154.0085	DCB_se3_ag4_m_01 - phones	sp	154.1585
154.1585	DCB_se3_ag4_m_01 - phones	R	154.2285
154.1585	DCB_se3_ag4_m_01 - words	rooftop	154.5985
154.2285	DCB_se3_ag4_m_01 - phones	UW1	154.2985
154.2985	DCB_se3_ag4_m_01 - phones	F	154.3885
154.3885	DCB_se3_ag4_m_01 - phones	T	154.4785
154.4785	DCB_se3_ag4_m_01 - phones	AA2	154.5085
154.5085	DCB_se3_ag4_m_01 - phones	P	154.5985
154.5985	DCB_se3_ag4_m_01 - phones	sp	154.6285
154.6285	DCB_se3_ag4_m_01 - phones	TH	154.6985
154.6285	DCB_se3_ag4_m_01 - words	things	155.0085
154.6985	DCB_se3_ag4_m_01 - phones	IH1	154.7885
154.7885	DCB_se3_ag4_m_01 - phones	NG	154.8285
154.8285	DCB_se3_ag4_m_01 - phones	Z	155.0085
155.0085	DCB_se3_ag4_m_01 - phones	sp	155.0385
155.0385	DCB_se3_ag4_m_01 - phones	W	155.0985
155.0385	DCB_se3_ag4_m_01 - words	where	155.1685
155.0985	DCB_se3_ag4_m_01 - phones	EH1	155.1385
155.1385	DCB_se3_ag4_m_01 - phones	R	155.1685
155.1685	DCB_se3_ag4_m_01 - phones	sp	155.1985
155.1985	DCB_se3_ag4_m_01 - phones	DH	155.2385
155.1985	DCB_se3_ag4_m_01 - words	they're	155.3985
155.2385	DCB_se3_ag4_m_01 - phones	EH1	155.2685
155.2685	DCB_se3_ag4_m_01 - phones	R	155.3985
155.3985	DCB_se3_ag4_m_01 - phones	AH1	155.4485
155.3985	DCB_se3_ag4_m_01 - words	up	155.5185
155.4485	DCB_se3_ag4_m_01 - phones	P	155.5185
155.5185	DCB_se3_ag4_m_01 - phones	sp	155.5485
155.5485	DCB_se3_ag4_m_01 - phones	AH0	155.6185
155.5485	DCB_se3_ag4_m_01 - words	and	155.7285
155.6185	DCB_se3_ag4_m_01 - phones	N	155.7285
155.7285	DCB_se3_ag4_m_01 - phones	sp	155.8685
156.5520	DCB_se3_ag4_m_01 - phones	IY1	156.6820
156.5520	DCB_se3_ag4_m_01 - words	even	156.8420
156.6820	DCB_se3_ag4_m_01 - phones	V	156.7520
156.7520	DCB_se3_ag4_m_01 - phones	IH0	156.7920
156.7920	DCB_se3_ag4_m_01 - phones	N	156.8420
156.8420	DCB_se3_ag4_m_01 - phones	IH1	156.9120
156.8420	DCB_se3_ag4_m_01 - words	in	157.0420
156.9120	DCB_se3_ag4_m_01 - phones	N	157.0420
157.0420	DCB_se3_ag4_m_01 - phones	DH	157.0720
157.0420	DCB_se3_ag4_m_01 - words	the	157.3920
157.0720	DCB_se3_ag4_m_01 - phones	AH1	157.3920
157.3920	DCB_se3_ag4_m_01 - phones	sp	157.4320
157.6355	DCB_se3_ag4_m_01 - phones	M	157.7855
157.6355	DCB_se3_ag4_m_01 - words	my	157.9555
157.7855	DCB_se3_ag4_m_01 - phones	AY1	157.9555
157.9555	DCB_se3_ag4_m_01 - phones	AH0	157.9855
157.9555	DCB_se3_ag4_m_01 - words	apartment	158.3955
157.9855	DCB_se3_ag4_m_01 - phones	P	158.0955
158.0955	DCB_se3_ag4_m_01 - phones	AA1	158.1655
158.1655	DCB_se3_ag4_m_01 - phones	R	158.2255
158.2255	DCB_se3_ag4_m_01 - phones	T	158.2555
158.2555	DCB_se3_ag4_m_01 - phones	M	158.2855
158.2855	DCB_se3_ag4_m_01 - phones	AH0	158.3355
158.3355	DCB_se3_ag4_m_01 - phones	N	158.3655
158.3655	DCB_se3_ag4_m_01 - phones	T	158.3955
158.3955	DCB_se3_ag4_m_01 - phones	B	158.4355
158.3955	DCB_se3_ag4_m_01 - words	building	158.6555
158.4355	DCB_se3_ag4_m_01 - phones	IH1	158.4855
158.4855	DCB_se3_ag4_m_01 - phones	L	158.5555
158.5555	DCB_se3_ag4_m_01 - phones	D	158.5855
158.5855	DCB_se3_ag4_m_01 - phones	IH0	158.6155
158.6155	DCB_se3_ag4_m_01 - phones	NG	158.6555
158.6555	DCB_se3_ag4_m_01 - phones	W	158.6955
158.6555	DCB_se3_ag4_m_01 - words	where	158.7655
158.6955	DCB_se3_ag4_m_01 - phones	EH1	158.7355
158.7355	DCB_se3_ag4_m_01 - phones	R	158.7655
158.7655	DCB_se3_ag4_m_01 - words	i	158.8255
158.7655	DCB_se3_ag4_m_01 - phones	AY1	158.8255
158.8255	DCB_se3_ag4_m_01 - phones	Y	158.8955
158.8255	DCB_se3_ag4_m_01 - words	used	159.0155
158.8955	DCB_se3_ag4_m_01 - phones	UW1	158.9455
158.9455	DCB_se3_ag4_m_01 - phones	Z	158.9855
158.9855	DCB_se3_ag4_m_01 - phones	D	159.0155
159.0155	DCB_se3_ag4_m_01 - phones	T	159.0455
159.0155	DCB_se3_ag4_m_01 - words	to	159.0755
159.0455	DCB_se3_ag4_m_01 - phones	IH0	159.0755
159.0755	DCB_se3_ag4_m_01 - phones	sp	159.1055
159.1055	DCB_se3_ag4_m_01 - phones	B	159.1355
159.1055	DCB_se3_ag4_m_01 - words	be	159.2355
159.1355	DCB_se3_ag4_m_01 - phones	IY0	159.2355
159.2355	DCB_se3_ag4_m_01 - phones	DH	159.2755
159.2355	DCB_se3_ag4_m_01 - words	they	159.3255
159.2755	DCB_se3_ag4_m_01 - phones	EY1	159.3255
159.3255	DCB_se3_ag4_m_01 - phones	HH	159.3855
159.3255	DCB_se3_ag4_m_01 - words	have	159.4855
159.3855	DCB_se3_ag4_m_01 - phones	AE1	159.4155
159.4155	DCB_se3_ag4_m_01 - phones	V	159.4855
159.4855	DCB_se3_ag4_m_01 - words	a	159.5455
159.4855	DCB_se3_ag4_m_01 - phones	AH0	159.5455
159.5455	DCB_se3_ag4_m_01 - phones	sp	159.5755
159.5755	DCB_se3_ag4_m_01 - phones	R	159.6255
159.5755	DCB_se3_ag4_m_01 - words	rooftop	160.0055
159.6255	DCB_se3_ag4_m_01 - phones	UW1	159.6955
159.6955	DCB_se3_ag4_m_01 - phones	F	159.7955
159.7955	DCB_se3_ag4_m_01 - phones	T	159.8955
159.8955	DCB_se3_ag4_m_01 - phones	AA2	159.9255
159.9255	DCB_se3_ag4_m_01 - phones	P	160.0055
160.0055	DCB_se3_ag4_m_01 - phones	sp	160.0355
160.0355	DCB_se3_ag4_m_01 - phones	EH1	160.1555
160.0355	DCB_se3_ag4_m_01 - words	area	160.3455
160.1555	DCB_se3_ag4_m_01 - phones	R	160.2355
160.2355	DCB_se3_ag4_m_01 - phones	IY0	160.3155
160.3155	DCB_se3_ag4_m_01 - phones	AH0	160.3455
160.3455	DCB_se3_ag4_m_01 - phones	sp	160.3755
160.3755	DCB_se3_ag4_m_01 - phones	W	160.4155
160.3755	DCB_se3_ag4_m_01 - words	where	160.4955
160.4155	DCB_se3_ag4_m_01 - phones	EH1	160.4655
160.4655	DCB_se3_ag4_m_01 - phones	R	160.4955
160.4955	DCB_se3_ag4_m_01 - phones	DH	160.5355
160.4955	DCB_se3_ag4_m_01 - words	they	160.5955
160.5355	DCB_se3_ag4_m_01 - phones	EY1	160.5955
160.5955	DCB_se3_ag4_m_01 - phones	sp	160.6655
160.6655	DCB_se3_ag4_m_01 - phones	K	160.6955
160.6655	DCB_se3_ag4_m_01 - words	can	160.8055
160.6955	DCB_se3_ag4_m_01 - phones	AH0	160.7255
160.7255	DCB_se3_ag4_m_01 - phones	N	160.8055
160.8055	DCB_se3_ag4_m_01 - phones	sp	160.8755
160.8755	DCB_se3_ag4_m_01 - phones	S	161.0455
160.8755	DCB_se3_ag4_m_01 - words	sit	161.2255
161.0455	DCB_se3_ag4_m_01 - phones	IH1	161.0755
161.0755	DCB_se3_ag4_m_01 - phones	T	161.2255
161.2255	DCB_se3_ag4_m_01 - phones	sp	161.2555
161.2555	DCB_se3_ag4_m_01 - phones	AH0	161.2855
161.2555	DCB_se3_ag4_m_01 - words	and	161.3155
161.2855	DCB_se3_ag4_m_01 - phones	N	161.3155
161.3155	DCB_se3_ag4_m_01 - phones	sp	161.5455
162.1356	DCB_se1_ag3_m_01 - words	oh	162.1656
162.1356	DCB_se1_ag3_m_01 - phones	OW1	162.1656
162.1656	DCB_se1_ag3_m_01 - phones	sp	162.2856
162.2856	DCB_se1_ag3_m_01 - phones	W	162.4156
162.2856	DCB_se1_ag3_m_01 - words	wow	162.7956
162.4156	DCB_se1_ag3_m_01 - phones	AW1	162.7956
162.7956	DCB_se1_ag3_m_01 - phones	spn	162.8256
162.7956	DCB_se1_ag3_m_01 - words	<unk>	162.8256
162.8256	DCB_se1_ag3_m_01 - phones	sp	165.5088
163.1902	DCB_se3_ag4_m_01 - phones	K	163.2802
163.1902	DCB_se3_ag4_m_01 - words	cause	163.3602
163.2802	DCB_se3_ag4_m_01 - phones	AA1	163.3102
163.3102	DCB_se3_ag4_m_01 - phones	Z	163.3602
163.3602	DCB_se3_ag4_m_01 - phones	Y	163.4002
163.3602	DCB_se3_ag4_m_01 - words	you	163.4302
163.4002	DCB_se3_ag4_m_01 - phones	UW1	163.4302
163.4302	DCB_se3_ag4_m_01 - phones	sp	163.4602
163.4602	DCB_se3_ag4_m_01 - phones	N	163.5002
163.4602	DCB_se3_ag4_m_01 - words	know	163.5502
163.5002	DCB_se3_ag4_m_01 - phones	OW1	163.5502
163.5502	DCB_se3_ag4_m_01 - phones	W	163.6102
163.5502	DCB_se3_ag4_m_01 - words	we	163.6402
163.6102	DCB_se3_ag4_m_01 - phones	IY1	163.6402
163.6402	DCB_se3_ag4_m_01 - phones	D	163.6802
163.6402	DCB_se3_ag4_m_01 - words	didn't	163.7702
163.6802	DCB_se3_ag4_m_01 - phones	IH1	163.7102
163.7102	DCB_se3_ag4_m_01 - phones	N	163.7402
163.7402	DCB_se3_ag4_m_01 - phones	T	163.7702
163.7702	DCB_se3_ag4_m_01 - phones	N	163.8102
163.7702	DCB_se3_ag4_m_01 - words	never	163.9802
163.8102	DCB_se3_ag4_m_01 - phones	EH1	163.8802
163.8802	DCB_se3_ag4_m_01 - phones	V	163.9402
163.9402	DCB_se3_ag4_m_01 - phones	ER0	163.9802
163.9802	DCB_se3_ag4_m_01 - phones	sp	164.0102
164.0102	DCB_se3_ag4_m_01 - phones	HH	164.0602
164.0102	DCB_se3_ag4_m_01 - words	have	164.1602
164.0602	DCB_se3_ag4_m_01 - phones	AE1	164.1002
164.1002	DCB_se3_ag4_m_01 - phones	V	164.1602
164.1602	DCB_se3_ag4_m_01 - phones	sp	164.2002
164.2002	DCB_se3_ag4_m_01 - phones	T	164.2602
164.2002	DCB_se3_ag4_m_01 - words	to	164.2902
164.2602	DCB_se3_ag4_m_01 - phones	IH0	164.2902
164.2902	DCB_se3_ag4_m_01 - phones	sp	164.3202
164.3202	DCB_se3_ag4_m_01 - phones	T	164.4402
164.3202	DCB_se3_ag4_m_01 - words	tan	164.7402
164.4402	DCB_se3_ag4_m_01 - phones	AE1	164.6802
164.6802	DCB_se3_ag4_m_01 - phones	N	164.7402
164.7402	DCB_se3_ag4_m_01 - phones	sp	164.8202
164.8202	DCB_se3_ag4_m_01 - phones	S	164.9602
164.8202	DCB_se3_ag4_m_01 - words	so	165.0402
164.9602	DCB_se3_ag4_m_01 - phones	OW1	165.0402
165.0402	DCB_se3_ag4_m_01 - phones	W	165.1002
165.0402	DCB_se3_ag4_m_01 - words	we	165.1402
165.1002	DCB_se3_ag4_m_01 - phones	IY1	165.1402
165.1402	DCB_se3_ag4_m_01 - phones	D	165.1802
165.1402	DCB_se3_ag4_m_01 - words	didn't	165.3002
165.1802	DCB_se3_ag4_m_01 - phones	IH1	165.2102
165.2102	DCB_se3_ag4_m_01 - phones	D	165.2402
165.2402	DCB_se3_ag4_m_01 - phones	N	165.2702
165.2702	DCB_se3_ag4_m_01 - phones	T	165.3002
165.3002	DCB_se3_ag4_m_01 - phones	N	165.3302
165.3002	DCB_se3_ag4_m_01 - words	never	165.5302
165.3302	DCB_se3_ag4_m_01 - phones	EH1	165.3902
165.3902	DCB_se3_ag4_m_01 - phones	V	165.4602
165.4602	DCB_se3_ag4_m_01 - phones	ER0	165.5302
165.5088	DCB_se1_ag3_m_01 - words	<unk>	166.9088
165.5088	DCB_se1_ag3_m_01 - phones	spn	166.9088
165.5302	DCB_se3_ag4_m_01 - phones	sp	165.7102
165.7102	DCB_se3_ag4_m_01 - phones	IY1	165.7702
165.7102	DCB_se3_ag4_m_01 - words	even	165.8902
165.7702	DCB_se3_ag4_m_01 - phones	V	165.8102
165.8102	DCB_se3_ag4_m_01 - phones	IH0	165.8402
165.8402	DCB_se3_ag4_m_01 - phones	N	165.8902
165.8902	DCB_se3_ag4_m_01 - phones	S	166.0602
165.8902	DCB_se3_ag4_m_01 - words	sit	166.2002
166.0602	DCB_se3_ag4_m_01 - phones	IH1	166.1102
166.1102	DCB_se3_ag4_m_01 - phones	T	166.2002
166.2002	DCB_se3_ag4_m_01 - phones	AW1	166.2702
166.2002	DCB_se3_ag4_m_01 - words	out	166.4102
166.2702	DCB_se3_ag4_m_01 - phones	T	166.4102
166.4102	DCB_se3_ag4_m_01 - phones	IH1	166.4802
166.4102	DCB_se3_ag4_m_01 - words	in	166.5702
166.4802	DCB_se3_ag4_m_01 - phones	N	166.5702
166.5702	DCB_se3_ag4_m_01 - phones	sp	166.8302
166.8302	DCB_se3_ag4_m_01 - phones	DH	166.8802
166.8302	DCB_se3_ag4_m_01 - words	the	167.0502
166.8802	DCB_se3_ag4_m_01 - phones	AH1	167.0502
166.9088	DCB_se1_ag3_m_01 - phones	R	166.9688
166.9088	DCB_se1_ag3_m_01 - words	right	167.2388
166.9688	DCB_se1_ag3_m_01 - phones	AY1	167.0588
167.0502	DCB_se3_ag4_m_01 - phones	sp	167.0802
167.0588	DCB_se1_ag3_m_01 - phones	T	167.2388
167.0802	DCB_se3_ag4_m_01 - phones	S	167.1102
167.0802	DCB_se3_ag4_m_01 - words	sun	167.1702
167.1102	DCB_se3_ag4_m_01 - phones	AH1	167.1402
167.1402	DCB_se3_ag4_m_01 - phones	N	167.1702
167.1702	DCB_se3_ag4_m_01 - phones	Y	167.2002
167.1702	DCB_se3_ag4_m_01 - words	you	167.2402
167.2002	DCB_se3_ag4_m_01 - phones	UW1	167.2402
167.2388	DCB_se1_ag3_m_01 - phones	sp	167.3088
167.2402	DCB_se3_ag4_m_01 - phones	sp	167.4102
167.3088	DCB_se1_ag3_m_01 - phones	W	167.3488
167.3088	DCB_se1_ag3_m_01 - words	wasn't	167.5188
167.3488	DCB_se1_ag3_m_01 - phones	AA1	167.3788
167.3788	DCB_se1_ag3_m_01 - phones	Z	167.4088
167.4088	DCB_se1_ag3_m_01 - phones	AH0	167.4588
167.4102	DCB_se3_ag4_m_01 - phones	N	167.4502
167.4102	DCB_se3_ag4_m_01 - words	know	167.4902
167.4502	DCB_se3_ag4_m_01 - phones	OW1	167.4902
167.4588	DCB_se1_ag3_m_01 - phones	N	167.4888
[truncated: 37,037 more rows]
