# Supplementary material for: Considering Performance in the Automated and Manual Coding of Sociolinguistic Variables: Lessons From Variable (ING)
Source: Front Artif Intell. 2021 Apr 29;4:648543. doi: 10.3389/frai.2021.648543 (PMC8117961; doi:10.3389/frai.2021.648543)
Supplement: Supplementary file 4 [file Data_Sheet_4.ZIP › CORAAL_Aligned_as_Tables/DCB_se1_ag3_f_01_1_txout.txt]

tmin	tier	text	tmax
0.3854	DCB_int_01 - phones	sil	0.4154
0.4154	DCB_int_01 - phones	AH0	0.4754
0.4154	DCB_int_01 - words	and	1.0454
0.4754	DCB_int_01 - phones	N	1.0454
1.2341	DCB_int_01 - phones	sil	1.2841
1.2841	DCB_int_01 - phones	W	1.4041
1.2841	DCB_int_01 - words	were	1.4841
1.4041	DCB_int_01 - phones	ER1	1.4841
1.4841	DCB_int_01 - phones	Y	1.6341
1.4841	DCB_int_01 - words	you	1.8041
1.6341	DCB_int_01 - phones	UW1	1.8041
1.8041	DCB_int_01 - phones	sp	1.8341
1.8341	DCB_int_01 - phones	B	1.9041
1.8341	DCB_int_01 - words	born	2.0941
1.9041	DCB_int_01 - phones	AO1	2.0041
2.0041	DCB_int_01 - phones	R	2.0641
2.0641	DCB_int_01 - phones	N	2.0941
2.0941	DCB_int_01 - phones	AH0	2.1341
2.0941	DCB_int_01 - words	and	2.2041
2.1341	DCB_int_01 - phones	N	2.2041
2.2041	DCB_int_01 - phones	G	2.2641
2.2041	DCB_int_01 - words	grew	2.3341
2.2641	DCB_int_01 - phones	R	2.3041
2.3041	DCB_int_01 - phones	UW1	2.3341
2.3341	DCB_int_01 - phones	AH1	2.3641
2.3341	DCB_int_01 - words	up	2.4341
2.3641	DCB_int_01 - phones	P	2.4341
2.4341	DCB_int_01 - phones	IH0	2.4741
2.4341	DCB_int_01 - words	in	2.5041
2.4741	DCB_int_01 - phones	N	2.5041
2.5041	DCB_int_01 - phones	D	2.5641
2.5041	DCB_int_01 - words	dc	2.8541
2.5641	DCB_int_01 - phones	IY1	2.6641
2.6641	DCB_int_01 - phones	S	2.7441
2.7441	DCB_int_01 - phones	IY1	2.8541
2.8541	DCB_int_01 - phones	sp	2.9541
3.0386	DCB_se1_ag3_f_01 - phones	B	3.1186
3.0386	DCB_se1_ag3_f_01 - words	born	3.2986
3.1186	DCB_se1_ag3_f_01 - phones	AO1	3.2186
3.2186	DCB_se1_ag3_f_01 - phones	R	3.2486
3.2486	DCB_se1_ag3_f_01 - phones	N	3.2986
3.2986	DCB_se1_ag3_f_01 - phones	AH0	3.3286
3.2986	DCB_se1_ag3_f_01 - words	and	3.3986
3.3286	DCB_se1_ag3_f_01 - phones	N	3.3986
3.3986	DCB_se1_ag3_f_01 - phones	R	3.4786
3.3986	DCB_se1_ag3_f_01 - words	raised	3.9986
3.4786	DCB_se1_ag3_f_01 - phones	EY1	3.6786
3.6786	DCB_se1_ag3_f_01 - phones	Z	3.8886
3.8886	DCB_se1_ag3_f_01 - phones	D	3.9986
4.6462	DCB_int_01 - phones	HH	4.7162
4.6462	DCB_int_01 - words	what	4.8262
4.7162	DCB_int_01 - phones	W	4.7462
4.7462	DCB_int_01 - phones	AH1	4.7862
4.7862	DCB_int_01 - phones	T	4.8262
4.8262	DCB_int_01 - phones	N	4.8662
4.8262	DCB_int_01 - words	neighborhoods	5.4662
4.8662	DCB_int_01 - phones	EY1	4.9662
4.9662	DCB_int_01 - phones	B	5.0062
5.0062	DCB_int_01 - phones	ER0	5.0362
5.0362	DCB_int_01 - phones	HH	5.0762
5.0762	DCB_int_01 - phones	UH2	5.2262
5.2262	DCB_int_01 - phones	D	5.2662
5.2662	DCB_int_01 - phones	Z	5.4662
5.6860	DCB_se1_ag3_f_01 - phones	sil	5.7160
5.7160	DCB_se1_ag3_f_01 - phones	AH1	6.8060
5.7160	DCB_se1_ag3_f_01 - words	uh	6.8060
6.8060	DCB_se1_ag3_f_01 - phones	sp	6.8560
6.9683	DCB_se1_ag3_f_01 - words	i	7.1683
6.9683	DCB_se1_ag3_f_01 - phones	AY1	7.1683
7.1683	DCB_se1_ag3_f_01 - phones	W	7.2683
7.1683	DCB_se1_ag3_f_01 - words	was	7.3983
7.2683	DCB_se1_ag3_f_01 - phones	AH0	7.3083
7.3083	DCB_se1_ag3_f_01 - phones	Z	7.3983
7.3983	DCB_se1_ag3_f_01 - phones	R	7.4683
7.3983	DCB_se1_ag3_f_01 - words	right	7.6283
7.4683	DCB_se1_ag3_f_01 - phones	AY1	7.5483
7.5483	DCB_se1_ag3_f_01 - phones	T	7.6283
7.6283	DCB_se1_ag3_f_01 - phones	TH	7.6783
7.6283	DCB_se1_ag3_f_01 - words	th-	7.6783
7.6783	DCB_se1_ag3_f_01 - phones	sp	7.9961
7.9961	DCB_se1_ag3_f_01 - phones	DH	8.0361
7.9961	DCB_se1_ag3_f_01 - words	there	8.2361
8.0361	DCB_se1_ag3_f_01 - phones	EH1	8.1561
8.1561	DCB_se1_ag3_f_01 - phones	R	8.2361
8.2361	DCB_se1_ag3_f_01 - phones	AO1	8.3161
8.2361	DCB_se1_ag3_f_01 - words	off	8.4461
8.3161	DCB_se1_ag3_f_01 - phones	F	8.4461
8.4461	DCB_se1_ag3_f_01 - phones	AH1	8.5561
8.4461	DCB_se1_ag3_f_01 - words	of	8.5861
8.5561	DCB_se1_ag3_f_01 - phones	V	8.5861
8.5861	DCB_se1_ag3_f_01 - phones	AH1	9.0461
8.5861	DCB_se1_ag3_f_01 - words	uh	9.0461
9.0461	DCB_se1_ag3_f_01 - phones	sp	9.1061
9.1061	DCB_se1_ag3_f_01 - phones	HH	9.1661
9.1061	DCB_se1_ag3_f_01 - words	where	9.2861
9.1661	DCB_se1_ag3_f_01 - phones	W	9.2061
9.2061	DCB_se1_ag3_f_01 - phones	EH1	9.2361
9.2361	DCB_se1_ag3_f_01 - phones	R	9.2861
9.2861	DCB_se1_ag3_f_01 - phones	B	9.3361
9.2861	DCB_se1_ag3_f_01 - words	benning	9.4961
9.3361	DCB_se1_ag3_f_01 - phones	EH1	9.3861
9.3861	DCB_se1_ag3_f_01 - phones	N	9.4361
9.4361	DCB_se1_ag3_f_01 - phones	IH0	9.4661
9.4661	DCB_se1_ag3_f_01 - phones	NG	9.4961
9.4961	DCB_se1_ag3_f_01 - phones	R	9.5761
9.4961	DCB_se1_ag3_f_01 - words	road	9.6961
9.5761	DCB_se1_ag3_f_01 - phones	OW1	9.6661
9.6661	DCB_se1_ag3_f_01 - phones	D	9.6961
9.6961	DCB_se1_ag3_f_01 - phones	T	9.8061
9.6961	DCB_se1_ag3_f_01 - words	turns	9.9761
9.8061	DCB_se1_ag3_f_01 - phones	ER1	9.8761
9.8761	DCB_se1_ag3_f_01 - phones	N	9.9061
9.9061	DCB_se1_ag3_f_01 - phones	Z	9.9761
9.9761	DCB_se1_ag3_f_01 - phones	IH0	10.0161
9.9761	DCB_se1_ag3_f_01 - words	into	10.1661
10.0161	DCB_se1_ag3_f_01 - phones	N	10.0661
10.0661	DCB_se1_ag3_f_01 - phones	T	10.0961
10.0961	DCB_se1_ag3_f_01 - phones	AH0	10.1661
10.1661	DCB_se1_ag3_f_01 - phones	S	10.2761
10.1661	DCB_se1_ag3_f_01 - words	southern	10.5561
10.2761	DCB_se1_ag3_f_01 - phones	AH1	10.3761
10.3761	DCB_se1_ag3_f_01 - phones	DH	10.4461
10.4461	DCB_se1_ag3_f_01 - phones	ER0	10.4861
10.4861	DCB_se1_ag3_f_01 - phones	N	10.5561
10.5561	DCB_se1_ag3_f_01 - phones	AE1	10.6961
10.5561	DCB_se1_ag3_f_01 - words	avenue	11.0161
10.6961	DCB_se1_ag3_f_01 - phones	V	10.7461
10.7461	DCB_se1_ag3_f_01 - phones	AH0	10.7861
10.7861	DCB_se1_ag3_f_01 - phones	N	10.8561
10.8561	DCB_se1_ag3_f_01 - phones	UW2	11.0161
11.0161	DCB_se1_ag3_f_01 - phones	sp	11.0461
11.3036	DCB_se1_ag3_f_01 - phones	HH	11.4236
11.3036	DCB_se1_ag3_f_01 - words	hillside	11.9236
11.4236	DCB_se1_ag3_f_01 - phones	IH1	11.4736
11.4736	DCB_se1_ag3_f_01 - phones	L	11.6036
11.6036	DCB_se1_ag3_f_01 - phones	S	11.7336
11.7336	DCB_se1_ag3_f_01 - phones	AY2	11.8436
11.8436	DCB_se1_ag3_f_01 - phones	D	11.9236
11.9236	DCB_se1_ag3_f_01 - phones	R	12.0236
11.9236	DCB_se1_ag3_f_01 - words	road	12.4336
12.0236	DCB_se1_ag3_f_01 - phones	OW1	12.3936
12.3936	DCB_se1_ag3_f_01 - phones	D	12.4336
12.6699	DCB_int_01 - phones	sil	12.7399
12.7399	DCB_int_01 - phones	M	13.1399
12.7399	DCB_int_01 - words	mm-hm	13.2399
13.1399	DCB_int_01 - phones	HH	13.1699
13.1699	DCB_int_01 - phones	M	13.2399
13.2399	DCB_int_01 - phones	sp	14.1647
13.2854	DCB_se1_ag3_f_01 - phones	DH	13.3554
13.2854	DCB_se1_ag3_f_01 - words	that	13.5054
13.3554	DCB_se1_ag3_f_01 - phones	AE1	13.4554
13.4554	DCB_se1_ag3_f_01 - phones	T	13.5054
13.5054	DCB_se1_ag3_f_01 - phones	EH1	13.6554
13.5054	DCB_se1_ag3_f_01 - words	area	14.1054
13.6554	DCB_se1_ag3_f_01 - phones	R	13.8054
13.8054	DCB_se1_ag3_f_01 - phones	IY0	13.9254
13.9254	DCB_se1_ag3_f_01 - phones	AH0	14.1054
14.1647	DCB_int_01 - phones	D	14.2047
14.1647	DCB_int_01 - words	does	14.3247
14.2047	DCB_int_01 - phones	AH1	14.2547
14.2547	DCB_int_01 - phones	Z	14.3247
14.3247	DCB_int_01 - phones	IH0	14.3547
14.3247	DCB_int_01 - words	it	14.3847
14.3547	DCB_int_01 - phones	T	14.3847
14.3847	DCB_int_01 - phones	HH	14.4347
14.3847	DCB_int_01 - words	have	14.5447
14.4347	DCB_int_01 - phones	AE1	14.4947
14.4947	DCB_int_01 - phones	V	14.5447
14.5447	DCB_int_01 - phones	AH0	14.6047
14.5447	DCB_int_01 - words	a	14.6047
14.6047	DCB_int_01 - phones	S	14.6547
14.6047	DCB_int_01 - words	specific	15.1147
14.6547	DCB_int_01 - phones	P	14.7147
14.7147	DCB_int_01 - phones	AH0	14.7747
14.7747	DCB_int_01 - phones	S	14.8547
14.8547	DCB_int_01 - phones	IH1	14.9147
14.9147	DCB_int_01 - phones	F	14.9847
14.9847	DCB_int_01 - phones	IH0	15.0447
15.0447	DCB_int_01 - phones	K	15.1147
15.1147	DCB_int_01 - phones	N	15.1647
15.1147	DCB_int_01 - words	name	15.2547
15.1647	DCB_int_01 - phones	EY1	15.2247
15.2247	DCB_int_01 - phones	M	15.2547
15.2547	DCB_int_01 - phones	sp	15.2847
15.2847	DCB_int_01 - phones	AY1	15.3647
15.2847	DCB_int_01 - words	i	15.3647
15.3647	DCB_int_01 - phones	D	15.4147
15.3647	DCB_int_01 - words	don't	15.5647
15.4147	DCB_int_01 - phones	OW1	15.5247
15.5247	DCB_int_01 - phones	N	15.5647
15.5647	DCB_int_01 - phones	R	15.6047
15.5647	DCB_int_01 - words	really	15.9047
15.6047	DCB_int_01 - phones	IH1	15.6847
15.6847	DCB_int_01 - phones	L	15.7847
15.7847	DCB_int_01 - phones	IY0	15.9047
15.9047	DCB_int_01 - phones	IH1	15.9647
15.9047	DCB_int_01 - words	it	16.0647
15.9647	DCB_int_01 - phones	T	16.0647
16.0647	DCB_int_01 - phones	S	16.1947
16.0647	DCB_int_01 - words	s	16.1947
16.2778	DCB_se1_ag3_f_01 - words	i	16.4278
16.2778	DCB_se1_ag3_f_01 - phones	AY1	16.4278
16.4278	DCB_se1_ag3_f_01 - phones	D	16.4678
16.4278	DCB_se1_ag3_f_01 - words	don't	16.5678
16.4678	DCB_se1_ag3_f_01 - phones	OW1	16.4978
16.4978	DCB_se1_ag3_f_01 - phones	N	16.5378
16.5378	DCB_se1_ag3_f_01 - phones	T	16.5678
16.5576	DCB_int_01 - phones	DH	16.6176
16.5576	DCB_int_01 - words	that	16.9076
16.5678	DCB_se1_ag3_f_01 - phones	TH	16.5978
16.5678	DCB_se1_ag3_f_01 - words	think	16.9178
16.5978	DCB_se1_ag3_f_01 - phones	IH1	16.7978
16.6176	DCB_int_01 - phones	AE1	16.7376
16.7376	DCB_int_01 - phones	T	16.9076
16.7978	DCB_se1_ag3_f_01 - phones	NG	16.8578
16.8578	DCB_se1_ag3_f_01 - phones	K	16.9178
16.9076	DCB_int_01 - phones	EH1	17.1576
16.9076	DCB_int_01 - words	area	17.2576
16.9178	DCB_se1_ag3_f_01 - phones	IH1	17.0178
16.9178	DCB_se1_ag3_f_01 - words	it	17.2678
17.0178	DCB_se1_ag3_f_01 - phones	T	17.2678
17.1576	DCB_int_01 - phones	R	17.1976
17.1976	DCB_int_01 - phones	IY0	17.2276
17.2276	DCB_int_01 - phones	AH0	17.2576
17.2576	DCB_int_01 - phones	sp	17.7976
17.2678	DCB_se1_ag3_f_01 - phones	N	17.3278
17.2678	DCB_se1_ag3_f_01 - words	no	17.5578
17.3278	DCB_se1_ag3_f_01 - phones	OW1	17.5578
17.5578	DCB_se1_ag3_f_01 - phones	IH1	17.8278
17.5578	DCB_se1_ag3_f_01 - words	it	18.0078
17.8278	DCB_se1_ag3_f_01 - phones	T	18.0078
18.0078	DCB_se1_ag3_f_01 - words	s	18.0578
18.0078	DCB_se1_ag3_f_01 - phones	S	18.0578
18.0578	DCB_se1_ag3_f_01 - phones	sp	18.3142
18.3142	DCB_se1_ag3_f_01 - phones	IH1	18.4542
18.3142	DCB_se1_ag3_f_01 - words	it	18.6142
18.4542	DCB_se1_ag3_f_01 - phones	T	18.6142
18.6142	DCB_se1_ag3_f_01 - phones	DH	18.6642
18.6142	DCB_se1_ag3_f_01 - words	they	18.7642
18.6642	DCB_se1_ag3_f_01 - phones	EY1	18.7642
18.7642	DCB_se1_ag3_f_01 - phones	Y	18.8942
18.7642	DCB_se1_ag3_f_01 - words	usually	19.2742
18.8942	DCB_se1_ag3_f_01 - phones	UW1	18.9942
18.9942	DCB_se1_ag3_f_01 - phones	ZH	19.0742
19.0742	DCB_se1_ag3_f_01 - phones	AH0	19.1142
19.1142	DCB_se1_ag3_f_01 - phones	L	19.1542
19.1542	DCB_se1_ag3_f_01 - phones	IY0	19.2742
19.2742	DCB_se1_ag3_f_01 - phones	T	19.3942
19.2742	DCB_se1_ag3_f_01 - words	try	19.5042
19.3942	DCB_se1_ag3_f_01 - phones	R	19.4342
19.4342	DCB_se1_ag3_f_01 - phones	AY1	19.5042
19.5042	DCB_se1_ag3_f_01 - phones	T	19.5842
19.5042	DCB_se1_ag3_f_01 - words	to	19.6342
19.5842	DCB_se1_ag3_f_01 - phones	AH0	19.6342
19.6342	DCB_se1_ag3_f_01 - phones	IH0	19.6742
19.6342	DCB_se1_ag3_f_01 - words	incorporated	20.4142
19.6742	DCB_se1_ag3_f_01 - phones	N	19.7842
19.7842	DCB_se1_ag3_f_01 - phones	K	19.9142
19.9142	DCB_se1_ag3_f_01 - phones	AO1	19.9642
19.9642	DCB_se1_ag3_f_01 - phones	R	20.0142
20.0142	DCB_se1_ag3_f_01 - phones	P	20.0842
20.0842	DCB_se1_ag3_f_01 - phones	ER0	20.2542
20.2542	DCB_se1_ag3_f_01 - phones	EY2	20.3042
20.3042	DCB_se1_ag3_f_01 - phones	T	20.3342
20.3342	DCB_se1_ag3_f_01 - phones	AH0	20.3642
20.3642	DCB_se1_ag3_f_01 - phones	D	20.4142
20.4142	DCB_se1_ag3_f_01 - phones	AO1	20.5742
20.4142	DCB_se1_ag3_f_01 - words	all	20.6342
20.5742	DCB_se1_ag3_f_01 - phones	L	20.6342
20.6342	DCB_se1_ag3_f_01 - phones	AH1	20.6842
20.6342	DCB_se1_ag3_f_01 - words	of	20.7142
20.6842	DCB_se1_ag3_f_01 - phones	V	20.7142
20.7142	DCB_se1_ag3_f_01 - phones	DH	20.7442
20.7142	DCB_se1_ag3_f_01 - words	that	20.9742
20.7442	DCB_se1_ag3_f_01 - phones	AE1	20.8742
20.8742	DCB_se1_ag3_f_01 - phones	T	20.9742
20.9742	DCB_se1_ag3_f_01 - phones	W	21.0342
20.9742	DCB_se1_ag3_f_01 - words	with	21.0942
21.0342	DCB_se1_ag3_f_01 - phones	IH0	21.0642
21.0642	DCB_se1_ag3_f_01 - phones	DH	21.0942
21.0942	DCB_se1_ag3_f_01 - phones	sp	21.1442
21.1442	DCB_se1_ag3_f_01 - phones	B	21.2342
21.1442	DCB_se1_ag3_f_01 - words	benning	21.4642
21.2342	DCB_se1_ag3_f_01 - phones	EH1	21.2842
21.2842	DCB_se1_ag3_f_01 - phones	N	21.3542
21.3542	DCB_se1_ag3_f_01 - phones	IH0	21.4042
21.4042	DCB_se1_ag3_f_01 - phones	NG	21.4642
21.4642	DCB_se1_ag3_f_01 - phones	HH	21.6342
21.4642	DCB_se1_ag3_f_01 - words	heights	22.2742
21.5375	DCB_int_01 - phones	HH	21.6175
21.5375	DCB_int_01 - words	heights	22.2975
21.6175	DCB_int_01 - phones	AY1	21.7575
21.6342	DCB_se1_ag3_f_01 - phones	AY1	21.7642
21.7575	DCB_int_01 - phones	T	21.9775
21.7642	DCB_se1_ag3_f_01 - phones	T	21.9742
21.9742	DCB_se1_ag3_f_01 - phones	S	22.2742
21.9775	DCB_int_01 - phones	S	22.2975
22.6648	DCB_se1_ag3_f_01 - phones	sil	22.7748
22.7021	DCB_int_01 - phones	sil	22.7521
22.7521	DCB_int_01 - words	oh	23.2921
22.7521	DCB_int_01 - phones	OW1	23.2921
22.7748	DCB_se1_ag3_f_01 - phones	EH1	23.4148
22.7748	DCB_se1_ag3_f_01 - words	s	23.4448
23.2921	DCB_int_01 - phones	sp	23.3221
23.3221	DCB_int_01 - phones	B	23.3521
23.3221	DCB_int_01 - words	but	23.4321
23.3521	DCB_int_01 - phones	AH1	23.3821
23.3821	DCB_int_01 - phones	T	23.4321
23.4148	DCB_se1_ag3_f_01 - phones	S	23.4448
23.4321	DCB_int_01 - phones	B	23.4821
23.4321	DCB_int_01 - words	benning	23.6021
23.4448	DCB_se1_ag3_f_01 - phones	AE1	23.5448
23.4448	DCB_se1_ag3_f_01 - words	and	23.6548
23.4821	DCB_int_01 - phones	EH1	23.5121
23.5121	DCB_int_01 - phones	N	23.5421
23.5421	DCB_int_01 - phones	IH0	23.5721
23.5448	DCB_se1_ag3_f_01 - phones	N	23.6548
23.5721	DCB_int_01 - phones	NG	23.6021
23.6021	DCB_int_01 - phones	sp	24.0521
23.6548	DCB_se1_ag3_f_01 - phones	S	23.7248
23.6548	DCB_se1_ag3_f_01 - words	so	23.8548
23.7248	DCB_se1_ag3_f_01 - phones	OW1	23.8548
24.0521	DCB_int_01 - phones	HH	24.1421
24.0521	DCB_int_01 - words	heights	24.3421
24.1421	DCB_int_01 - phones	AY1	24.2521
24.2521	DCB_int_01 - phones	T	24.2921
24.2921	DCB_int_01 - phones	S	24.3421
24.2983	DCB_se1_ag3_f_01 - phones	S	24.3883
24.2983	DCB_se1_ag3_f_01 - words	since	24.5483
24.3421	DCB_int_01 - phones	IH1	24.4421
24.3421	DCB_int_01 - words	is	24.4721
24.3883	DCB_se1_ag3_f_01 - phones	IH1	24.4683
24.4421	DCB_int_01 - phones	Z	24.4721
24.4683	DCB_se1_ag3_f_01 - phones	N	24.5183
24.4721	DCB_int_01 - phones	N	24.5021
24.4721	DCB_int_01 - words	not	24.6421
24.5021	DCB_int_01 - phones	AA1	24.5821
24.5183	DCB_se1_ag3_f_01 - phones	S	24.5483
24.5483	DCB_se1_ag3_f_01 - phones	sp	24.7683
24.5821	DCB_int_01 - phones	T	24.6421
24.6421	DCB_int_01 - phones	DH	24.6821
24.6421	DCB_int_01 - words	that	24.8221
24.6821	DCB_int_01 - phones	AE1	24.7721
24.7683	DCB_se1_ag3_f_01 - phones	W	24.8083
24.7683	DCB_se1_ag3_f_01 - words	we're	24.8983
24.7721	DCB_int_01 - phones	T	24.8221
24.8083	DCB_se1_ag3_f_01 - phones	ER1	24.8983
24.8221	DCB_int_01 - phones	sp	24.8821
24.8821	DCB_int_01 - phones	F	24.9521
24.8821	DCB_int_01 - words	far	25.2121
24.8983	DCB_se1_ag3_f_01 - phones	F	24.9283
24.8983	DCB_se1_ag3_f_01 - words	fr-	24.9583
24.9283	DCB_se1_ag3_f_01 - phones	R	24.9583
24.9521	DCB_int_01 - phones	AA1	25.1121
24.9583	DCB_se1_ag3_f_01 - phones	sp	25.0283
25.1121	DCB_int_01 - phones	R	25.2121
25.2004	DCB_se1_ag3_f_01 - phones	D	25.3004
25.2004	DCB_se1_ag3_f_01 - words	down	25.9804
25.2121	DCB_int_01 - phones	D	25.3021
25.2121	DCB_int_01 - words	down	25.9821
25.3004	DCB_se1_ag3_f_01 - phones	AW1	25.8804
25.3021	DCB_int_01 - phones	AW1	25.8321
25.8321	DCB_int_01 - phones	N	25.9821
25.8804	DCB_se1_ag3_f_01 - phones	N	25.9804
25.9804	DCB_se1_ag3_f_01 - phones	sp	26.0204
26.3610	DCB_se1_ag3_f_01 - phones	S	26.5210
26.3610	DCB_se1_ag3_f_01 - words	so	26.7610
26.5210	DCB_se1_ag3_f_01 - phones	OW1	26.7610
26.7610	DCB_se1_ag3_f_01 - phones	sp	26.8310
26.8310	DCB_se1_ag3_f_01 - phones	AY1	27.0510
26.8310	DCB_se1_ag3_f_01 - words	i	27.0510
27.0510	DCB_se1_ag3_f_01 - phones	D	27.1010
27.0510	DCB_se1_ag3_f_01 - words	don't	27.3310
27.1010	DCB_se1_ag3_f_01 - phones	OW1	27.1610
27.1610	DCB_se1_ag3_f_01 - phones	N	27.2610
27.2610	DCB_se1_ag3_f_01 - phones	T	27.3310
27.3310	DCB_se1_ag3_f_01 - phones	W	27.3910
27.3310	DCB_se1_ag3_f_01 - words	what	27.6010
27.3425	DCB_int_01 - phones	sil	27.3725
27.3725	DCB_int_01 - phones	OW2	27.5125
27.3725	DCB_int_01 - words	okay	27.5925
27.3910	DCB_se1_ag3_f_01 - phones	AH1	27.5710
27.5125	DCB_int_01 - phones	K	27.5425
27.5425	DCB_int_01 - phones	EY1	27.5925
27.5710	DCB_se1_ag3_f_01 - phones	T	27.6010
27.5925	DCB_int_01 - phones	W	27.6225
27.5925	DCB_int_01 - words	we	27.6525
27.6010	DCB_se1_ag3_f_01 - phones	DH	27.6310
27.6010	DCB_se1_ag3_f_01 - words	they	27.6710
27.6225	DCB_int_01 - phones	IY1	27.6525
27.6310	DCB_se1_ag3_f_01 - phones	EY1	27.6710
27.6525	DCB_int_01 - words	<unk>	27.6825
27.6525	DCB_int_01 - phones	spn	27.6825
27.6710	DCB_se1_ag3_f_01 - phones	K	27.7210
27.6710	DCB_se1_ag3_f_01 - words	call	27.9010
27.6825	DCB_int_01 - phones	K	27.7125
27.6825	DCB_int_01 - words	call	28.2925
27.7125	DCB_int_01 - phones	AO1	28.0825
27.7210	DCB_se1_ag3_f_01 - phones	AO1	27.7910
27.7910	DCB_se1_ag3_f_01 - phones	L	27.9010
27.9010	DCB_se1_ag3_f_01 - phones	AA1	28.0810
27.9010	DCB_se1_ag3_f_01 - words	our	28.1210
28.0810	DCB_se1_ag3_f_01 - phones	R	28.1210
28.0825	DCB_int_01 - phones	L	28.2925
28.1210	DCB_se1_ag3_f_01 - phones	EH1	28.2010
28.1210	DCB_se1_ag3_f_01 - words	area	28.7610
28.2010	DCB_se1_ag3_f_01 - phones	R	28.3610
28.2925	DCB_int_01 - phones	IH1	28.3325
28.2925	DCB_int_01 - words	it	28.4625
28.3325	DCB_int_01 - phones	T	28.4625
28.3610	DCB_se1_ag3_f_01 - phones	IY0	28.6710
28.4625	DCB_int_01 - phones	B	28.4925
28.4625	DCB_int_01 - words	benning	28.7325
28.4925	DCB_int_01 - phones	EH1	28.5925
28.5925	DCB_int_01 - phones	N	28.6425
28.6425	DCB_int_01 - phones	IH0	28.6925
28.6710	DCB_se1_ag3_f_01 - phones	AH0	28.7610
28.6925	DCB_int_01 - phones	NG	28.7325
28.7325	DCB_int_01 - phones	HH	28.8725
28.7325	DCB_int_01 - words	heights	29.1225
28.8725	DCB_int_01 - phones	AY1	29.0225
29.0225	DCB_int_01 - phones	T	29.0725
29.0725	DCB_int_01 - phones	S	29.1225
29.1225	DCB_int_01 - phones	B	29.1725
29.1225	DCB_int_01 - words	but	29.2525
29.1725	DCB_int_01 - phones	AH1	29.2025
29.1785	DCB_se1_ag3_f_01 - words	<unk>	29.7985
29.1785	DCB_se1_ag3_f_01 - phones	spn	29.7985
29.2025	DCB_int_01 - phones	T	29.2525
29.2525	DCB_int_01 - phones	Y	29.3125
29.2525	DCB_int_01 - words	you	29.3625
29.3125	DCB_int_01 - phones	UW1	29.3625
29.3625	DCB_int_01 - phones	AA1	29.4325
29.3625	DCB_int_01 - words	on	29.4725
29.4325	DCB_int_01 - phones	N	29.4725
29.4725	DCB_int_01 - phones	DH	29.5125
29.4725	DCB_int_01 - words	the	29.5625
29.5125	DCB_int_01 - phones	IY0	29.5625
29.5625	DCB_int_01 - phones	N	29.6225
29.5625	DCB_int_01 - words	northeast	29.9625
29.6225	DCB_int_01 - phones	AO2	29.6625
29.6625	DCB_int_01 - phones	R	29.7525
29.7525	DCB_int_01 - phones	TH	29.8425
29.8425	DCB_int_01 - phones	IY1	29.9025
29.9025	DCB_int_01 - phones	S	29.9325
29.9325	DCB_int_01 - phones	T	29.9625
29.9625	DCB_int_01 - phones	S	30.0325
29.9625	DCB_int_01 - words	side	30.2025
30.0325	DCB_int_01 - phones	AY1	30.1625
30.1625	DCB_int_01 - phones	D	30.2025
30.2025	DCB_int_01 - phones	R	30.2425
30.2025	DCB_int_01 - words	right	30.6225
30.2425	DCB_int_01 - phones	AY1	30.3625
30.2575	DCB_se1_ag3_f_01 - phones	sil	30.3275
30.3275	DCB_se1_ag3_f_01 - phones	N	30.4075
30.3275	DCB_se1_ag3_f_01 - words	no	30.4775
30.3625	DCB_int_01 - phones	T	30.6225
30.4075	DCB_se1_ag3_f_01 - phones	OW1	30.4775
30.4775	DCB_se1_ag3_f_01 - phones	AY1	30.5275
30.4775	DCB_se1_ag3_f_01 - words	i'm	30.5875
30.5275	DCB_se1_ag3_f_01 - phones	M	30.5875
30.5875	DCB_se1_ag3_f_01 - phones	IH0	30.6475
30.5875	DCB_se1_ag3_f_01 - words	in	30.7675
30.6475	DCB_se1_ag3_f_01 - phones	N	30.7675
30.8221	DCB_se1_ag3_f_01 - phones	AO1	30.9121
30.8221	DCB_se1_ag3_f_01 - words	on	30.9821
30.9121	DCB_se1_ag3_f_01 - phones	N	30.9821
30.9239	DCB_int_01 - phones	sil	30.9739
30.9739	DCB_int_01 - phones	Y	31.0139
30.9739	DCB_int_01 - words	you	31.0639
30.9821	DCB_se1_ag3_f_01 - phones	DH	31.0721
30.9821	DCB_se1_ag3_f_01 - words	the	31.1121
31.0139	DCB_int_01 - phones	UW1	31.0639
31.0639	DCB_int_01 - phones	AA1	31.1039
31.0639	DCB_int_01 - words	on	31.1439
31.0721	DCB_se1_ag3_f_01 - phones	AH1	31.1121
31.1039	DCB_int_01 - phones	N	31.1439
31.1121	DCB_se1_ag3_f_01 - phones	D	31.1421
31.1121	DCB_se1_ag3_f_01 - words	dc-	31.3721
31.1421	DCB_se1_ag3_f_01 - phones	IY1	31.2421
31.1439	DCB_int_01 - phones	DH	31.1739
31.1439	DCB_int_01 - words	the	31.2739
31.1739	DCB_int_01 - phones	AH0	31.2739
31.2421	DCB_se1_ag3_f_01 - phones	S	31.3421
31.2739	DCB_int_01 - words	s	31.4239
31.2739	DCB_int_01 - phones	S	31.4239
31.3421	DCB_se1_ag3_f_01 - phones	IY1	31.3721
31.3721	DCB_se1_ag3_f_01 - phones	sp	31.4021
31.4021	DCB_se1_ag3_f_01 - phones	AA1	31.5121
31.4021	DCB_se1_ag3_f_01 - words	on	31.5521
31.5121	DCB_se1_ag3_f_01 - phones	N	31.5521
31.5521	DCB_se1_ag3_f_01 - phones	DH	31.5821
31.5521	DCB_se1_ag3_f_01 - words	the	31.6121
31.5821	DCB_se1_ag3_f_01 - phones	AH1	31.6121
31.6121	DCB_se1_ag3_f_01 - phones	S	31.7021
31.6121	DCB_se1_ag3_f_01 - words	southeast	32.0021
31.7021	DCB_se1_ag3_f_01 - phones	AW2	31.7721
31.7721	DCB_se1_ag3_f_01 - phones	TH	31.8621
31.8621	DCB_se1_ag3_f_01 - phones	IY1	31.9421
31.9167	DCB_int_01 - phones	sil	32.0067
31.9421	DCB_se1_ag3_f_01 - phones	S	31.9721
31.9721	DCB_se1_ag3_f_01 - phones	T	32.0021
32.0021	DCB_se1_ag3_f_01 - phones	S	32.0621
32.0021	DCB_se1_ag3_f_01 - words	side	32.3421
32.0067	DCB_int_01 - phones	Y	32.0367
32.0067	DCB_int_01 - words	you	32.0667
32.0367	DCB_int_01 - phones	UW1	32.0667
32.0621	DCB_se1_ag3_f_01 - phones	AY1	32.2721
32.0667	DCB_int_01 - phones	AA1	32.1167
32.0667	DCB_int_01 - words	on	32.1467
32.1167	DCB_int_01 - phones	N	32.1467
32.1467	DCB_int_01 - phones	DH	32.1767
32.1467	DCB_int_01 - words	the	32.3167
32.1767	DCB_int_01 - phones	AH1	32.3167
32.2721	DCB_se1_ag3_f_01 - phones	D	32.3421
32.3167	DCB_int_01 - phones	S	32.4267
32.3167	DCB_int_01 - words	southeast	32.6867
32.3421	DCB_se1_ag3_f_01 - phones	sp	33.3821
32.4267	DCB_int_01 - phones	AW2	32.4967
32.4967	DCB_int_01 - phones	TH	32.5867
32.5867	DCB_int_01 - phones	IY1	32.6267
32.6267	DCB_int_01 - phones	S	32.6567
32.6567	DCB_int_01 - phones	T	32.6867
32.6867	DCB_int_01 - phones	S	32.7567
32.6867	DCB_int_01 - words	side	32.9067
32.7567	DCB_int_01 - phones	AY1	32.8467
32.8467	DCB_int_01 - phones	D	32.9067
32.9067	DCB_int_01 - phones	OW2	32.9967
32.9067	DCB_int_01 - words	okay	33.1967
32.9967	DCB_int_01 - phones	K	33.0667
33.0667	DCB_int_01 - phones	EY1	33.1967
33.3821	DCB_se1_ag3_f_01 - phones	W	33.4821
33.3821	DCB_se1_ag3_f_01 - words	where	33.5421
33.4821	DCB_se1_ag3_f_01 - phones	EH1	33.5121
33.5121	DCB_se1_ag3_f_01 - phones	R	33.5421
33.5421	DCB_se1_ag3_f_01 - phones	Y	33.6021
33.5421	DCB_se1_ag3_f_01 - words	you	33.6621
33.6021	DCB_se1_ag3_f_01 - phones	UW1	33.6621
33.6621	DCB_se1_ag3_f_01 - phones	W	33.7221
33.6621	DCB_se1_ag3_f_01 - words	walk	33.8621
33.7221	DCB_se1_ag3_f_01 - phones	AO1	33.8321
33.8321	DCB_se1_ag3_f_01 - phones	K	33.8621
33.8621	DCB_se1_ag3_f_01 - phones	AH0	33.9021
33.8621	DCB_se1_ag3_f_01 - words	across	34.2121
33.9021	DCB_se1_ag3_f_01 - phones	K	33.9821
33.9821	DCB_se1_ag3_f_01 - phones	R	34.0321
34.0321	DCB_se1_ag3_f_01 - phones	AO1	34.1121
34.1121	DCB_se1_ag3_f_01 - phones	S	34.2121
34.2121	DCB_se1_ag3_f_01 - phones	DH	34.2421
34.2121	DCB_se1_ag3_f_01 - words	the	34.2721
34.2421	DCB_se1_ag3_f_01 - phones	AH0	34.2721
34.2721	DCB_se1_ag3_f_01 - phones	S	34.3021
34.2721	DCB_se1_ag3_f_01 - words	street	34.5621
34.3021	DCB_se1_ag3_f_01 - phones	T	34.4021
34.4021	DCB_se1_ag3_f_01 - phones	R	34.4521
34.4521	DCB_se1_ag3_f_01 - phones	IY1	34.5221
34.5221	DCB_se1_ag3_f_01 - phones	T	34.5621
34.5621	DCB_se1_ag3_f_01 - phones	AE1	34.6021
34.5621	DCB_se1_ag3_f_01 - words	and	34.6421
34.6021	DCB_se1_ag3_f_01 - phones	N	34.6421
34.6421	DCB_se1_ag3_f_01 - phones	M	34.7221
34.6421	DCB_se1_ag3_f_01 - words	maryland	35.1021
34.7221	DCB_se1_ag3_f_01 - phones	EH1	34.8021
34.8021	DCB_se1_ag3_f_01 - phones	R	34.9221
34.9221	DCB_se1_ag3_f_01 - phones	AH0	34.9521
34.9521	DCB_se1_ag3_f_01 - phones	L	34.9921
34.9921	DCB_se1_ag3_f_01 - phones	AH0	35.0321
35.0321	DCB_se1_ag3_f_01 - phones	N	35.0621
35.0621	DCB_se1_ag3_f_01 - phones	D	35.1021
35.1021	DCB_se1_ag3_f_01 - phones	IH0	35.1721
35.1021	DCB_se1_ag3_f_01 - words	is	35.2421
35.1721	DCB_se1_ag3_f_01 - phones	Z	35.2421
35.2421	DCB_se1_ag3_f_01 - phones	AO1	35.3021
35.2421	DCB_se1_ag3_f_01 - words	on	35.3521
35.2918	DCB_int_01 - words	oh	35.3218
35.2918	DCB_int_01 - phones	OW1	35.3218
35.3021	DCB_se1_ag3_f_01 - phones	N	35.3521
35.3218	DCB_int_01 - phones	DH	35.3818
35.3218	DCB_int_01 - words	the	35.4418
35.3521	DCB_se1_ag3_f_01 - phones	DH	35.3921
35.3521	DCB_se1_ag3_f_01 - words	the	35.4421
35.3818	DCB_int_01 - phones	AH1	35.4418
35.3921	DCB_se1_ag3_f_01 - phones	AH1	35.4421
35.4418	DCB_int_01 - phones	AH1	35.5318
35.4418	DCB_int_01 - words	other	35.6518
35.4421	DCB_se1_ag3_f_01 - phones	AH1	35.5321
35.4421	DCB_se1_ag3_f_01 - words	other	35.6521
35.5318	DCB_int_01 - phones	DH	35.6118
35.5321	DCB_se1_ag3_f_01 - phones	DH	35.6121
35.6118	DCB_int_01 - phones	ER0	35.6518
35.6121	DCB_se1_ag3_f_01 - phones	ER0	35.6521
35.6518	DCB_int_01 - phones	S	35.8118
35.6518	DCB_int_01 - words	side	36.2118
35.6521	DCB_se1_ag3_f_01 - phones	S	35.8121
35.6521	DCB_se1_ag3_f_01 - words	side	36.1721
35.8118	DCB_int_01 - phones	AY1	36.1518
35.8121	DCB_se1_ag3_f_01 - phones	AY1	36.1421
36.1421	DCB_se1_ag3_f_01 - phones	D	36.1721
36.1518	DCB_int_01 - phones	D	36.2118
36.2118	DCB_int_01 - phones	OW2	36.3218
36.2118	DCB_int_01 - words	okay	36.5118
36.3218	DCB_int_01 - phones	K	36.4218
36.4218	DCB_int_01 - phones	EY1	36.5118
36.5118	DCB_int_01 - phones	S	36.5818
36.5118	DCB_int_01 - words	so	36.6318
36.5818	DCB_int_01 - phones	OW1	36.6318
36.6318	DCB_int_01 - phones	Y	36.7218
36.6318	DCB_int_01 - words	you're	36.8518
36.7218	DCB_int_01 - phones	UH1	36.7718
36.7718	DCB_int_01 - phones	R	36.8518
36.8518	DCB_int_01 - phones	D	36.9318
36.8518	DCB_int_01 - words	down	37.2018
36.9318	DCB_int_01 - phones	AW1	37.1118
37.1118	DCB_int_01 - phones	N	37.2018
37.2018	DCB_int_01 - phones	B	37.2718
37.2018	DCB_int_01 - words	by	37.4918
37.2718	DCB_int_01 - phones	AY1	37.4918
37.4918	DCB_int_01 - phones	AH1	37.8018
37.4918	DCB_int_01 - words	um	37.8618
37.8018	DCB_int_01 - phones	M	37.8618
37.8079	DCB_se1_ag3_f_01 - phones	sil	37.8479
37.8479	DCB_se1_ag3_f_01 - phones	Y	37.9279
37.8479	DCB_se1_ag3_f_01 - words	you	37.9879
37.9279	DCB_se1_ag3_f_01 - phones	UW1	37.9879
37.9879	DCB_se1_ag3_f_01 - phones	N	38.0379
37.9879	DCB_se1_ag3_f_01 - words	know	38.1379
38.0379	DCB_se1_ag3_f_01 - phones	OW1	38.1379
38.1379	DCB_se1_ag3_f_01 - phones	W	38.1979
38.1379	DCB_se1_ag3_f_01 - words	where	38.3579
38.1979	DCB_se1_ag3_f_01 - phones	EH1	38.2579
38.2579	DCB_se1_ag3_f_01 - phones	R	38.3579
38.3579	DCB_se1_ag3_f_01 - phones	AH1	38.5479
38.3579	DCB_se1_ag3_f_01 - words	um	38.7579
38.5479	DCB_se1_ag3_f_01 - phones	M	38.7579
38.7579	DCB_se1_ag3_f_01 - phones	sp	38.7979
39.0433	DCB_se1_ag3_f_01 - phones	IH1	39.1033
39.0433	DCB_se1_ag3_f_01 - words	it	39.1533
39.1033	DCB_se1_ag3_f_01 - phones	T	39.1533
39.1533	DCB_se1_ag3_f_01 - phones	Y	39.2133
39.1533	DCB_se1_ag3_f_01 - words	used	39.3333
39.2133	DCB_se1_ag3_f_01 - phones	UW1	39.2533
39.2533	DCB_se1_ag3_f_01 - phones	Z	39.3033
39.3033	DCB_se1_ag3_f_01 - phones	D	39.3333
39.3333	DCB_se1_ag3_f_01 - phones	T	39.3633
39.3333	DCB_se1_ag3_f_01 - words	to	39.3933
39.3633	DCB_se1_ag3_f_01 - phones	AH0	39.3933
39.3933	DCB_se1_ag3_f_01 - phones	B	39.4233
39.3933	DCB_se1_ag3_f_01 - words	be	39.4733
39.4233	DCB_se1_ag3_f_01 - phones	IY1	39.4733
39.4733	DCB_se1_ag3_f_01 - phones	K	39.5833
39.4733	DCB_se1_ag3_f_01 - words	called	39.7533
39.5833	DCB_se1_ag3_f_01 - phones	AO1	39.6333
39.6333	DCB_se1_ag3_f_01 - phones	L	39.7033
39.7033	DCB_se1_ag3_f_01 - phones	D	39.7533
39.7533	DCB_se1_ag3_f_01 - phones	AE2	39.8133
39.7533	DCB_se1_ag3_f_01 - words	antoinette	40.1633
39.8133	DCB_se1_ag3_f_01 - phones	N	39.9033
39.9033	DCB_se1_ag3_f_01 - phones	T	39.9633
39.9633	DCB_se1_ag3_f_01 - phones	W	39.9933
39.9933	DCB_se1_ag3_f_01 - phones	AH0	40.0233
40.0233	DCB_se1_ag3_f_01 - phones	N	40.0533
40.0533	DCB_se1_ag3_f_01 - phones	EH1	40.1333
40.1333	DCB_se1_ag3_f_01 - phones	T	40.1633
40.1633	DCB_se1_ag3_f_01 - phones	G	40.2333
40.1633	DCB_se1_ag3_f_01 - words	gardens	40.5233
40.2333	DCB_se1_ag3_f_01 - phones	AA1	40.3233
40.3233	DCB_se1_ag3_f_01 - phones	R	40.3533
40.3533	DCB_se1_ag3_f_01 - phones	D	40.3833
40.3833	DCB_se1_ag3_f_01 - phones	AH0	40.4133
40.4133	DCB_se1_ag3_f_01 - phones	N	40.4433
40.4433	DCB_se1_ag3_f_01 - phones	Z	40.5233
40.5233	DCB_se1_ag3_f_01 - phones	W	40.5533
40.5233	DCB_se1_ag3_f_01 - words	when	40.6333
40.5533	DCB_se1_ag3_f_01 - phones	EH1	40.5833
40.5833	DCB_se1_ag3_f_01 - phones	N	40.6333
40.6333	DCB_se1_ag3_f_01 - phones	W	40.7033
40.6333	DCB_se1_ag3_f_01 - words	we	40.7533
40.7033	DCB_se1_ag3_f_01 - phones	IY1	40.7533
40.7533	DCB_se1_ag3_f_01 - phones	W	40.8333
40.7533	DCB_se1_ag3_f_01 - words	were	40.8633
40.8333	DCB_se1_ag3_f_01 - phones	ER1	40.8633
40.8633	DCB_se1_ag3_f_01 - phones	K	40.9533
40.8633	DCB_se1_ag3_f_01 - words	coming	41.0933
40.9533	DCB_se1_ag3_f_01 - phones	AH1	40.9933
40.9933	DCB_se1_ag3_f_01 - phones	M	41.0333
41.0333	DCB_se1_ag3_f_01 - phones	IH0	41.0633
41.0633	DCB_se1_ag3_f_01 - phones	NG	41.0933
41.0933	DCB_se1_ag3_f_01 - phones	AH1	41.1633
41.0933	DCB_se1_ag3_f_01 - words	up	41.2033
41.1633	DCB_se1_ag3_f_01 - phones	P	41.2033
41.2033	DCB_se1_ag3_f_01 - phones	B	41.2433
41.2033	DCB_se1_ag3_f_01 - words	but	41.3133
41.2433	DCB_se1_ag3_f_01 - phones	AH1	41.2733
41.2733	DCB_se1_ag3_f_01 - phones	T	41.3133
41.3133	DCB_se1_ag3_f_01 - phones	IH0	41.3533
41.3133	DCB_se1_ag3_f_01 - words	it	41.3933
41.3533	DCB_se1_ag3_f_01 - phones	T	41.3933
41.3933	DCB_se1_ag3_f_01 - words	s	41.4233
41.3933	DCB_se1_ag3_f_01 - phones	S	41.4233
41.4233	DCB_se1_ag3_f_01 - phones	K	41.5333
41.4233	DCB_se1_ag3_f_01 - words	called	41.6933
41.5333	DCB_se1_ag3_f_01 - phones	AO1	41.6333
41.6333	DCB_se1_ag3_f_01 - phones	L	41.6633
41.6633	DCB_se1_ag3_f_01 - phones	D	41.6933
41.6933	DCB_se1_ag3_f_01 - phones	HH	41.7733
41.6933	DCB_se1_ag3_f_01 - words	highline	42.0833
41.7733	DCB_se1_ag3_f_01 - phones	AY1	41.8733
41.8733	DCB_se1_ag3_f_01 - phones	L	41.9333
41.9333	DCB_se1_ag3_f_01 - phones	AY2	42.0133
42.0133	DCB_se1_ag3_f_01 - phones	N	42.0833
42.0833	DCB_se1_ag3_f_01 - phones	R	42.1533
42.0833	DCB_se1_ag3_f_01 - words	ridge	42.4533
42.1533	DCB_se1_ag3_f_01 - phones	IH1	42.3133
42.3133	DCB_se1_ag3_f_01 - phones	JH	42.4533
42.4533	DCB_se1_ag3_f_01 - phones	N	42.5033
42.4533	DCB_se1_ag3_f_01 - words	now	42.7733
42.5033	DCB_se1_ag3_f_01 - phones	AW1	42.7733
42.7733	DCB_se1_ag3_f_01 - phones	sp	43.4871
43.4871	DCB_se1_ag3_f_01 - phones	DH	43.6471
43.4871	DCB_se1_ag3_f_01 - words	the	43.6771
43.6471	DCB_se1_ag3_f_01 - phones	AH1	43.6771
43.6771	DCB_se1_ag3_f_01 - phones	AH0	43.7171
43.6771	DCB_se1_ag3_f_01 - words	apartment	44.0671
43.7171	DCB_se1_ag3_f_01 - phones	P	43.8271
43.8271	DCB_se1_ag3_f_01 - phones	AA1	43.8671
43.8671	DCB_se1_ag3_f_01 - phones	R	43.9171
43.9171	DCB_se1_ag3_f_01 - phones	T	43.9471
43.9471	DCB_se1_ag3_f_01 - phones	M	43.9771
43.9771	DCB_se1_ag3_f_01 - phones	AH0	44.0071
44.0071	DCB_se1_ag3_f_01 - phones	N	44.0371
44.0371	DCB_se1_ag3_f_01 - phones	T	44.0671
44.0671	DCB_se1_ag3_f_01 - phones	K	44.1471
44.0671	DCB_se1_ag3_f_01 - words	complex	44.5671
44.1471	DCB_se1_ag3_f_01 - phones	AA1	44.2471
44.2471	DCB_se1_ag3_f_01 - phones	M	44.2771
44.2771	DCB_se1_ag3_f_01 - phones	P	44.3471
44.3471	DCB_se1_ag3_f_01 - phones	L	44.4071
44.4071	DCB_se1_ag3_f_01 - phones	EH0	44.4571
44.4571	DCB_se1_ag3_f_01 - phones	K	44.5171
44.5171	DCB_se1_ag3_f_01 - phones	S	44.5671
44.5671	DCB_se1_ag3_f_01 - phones	DH	44.6071
44.5671	DCB_se1_ag3_f_01 - words	that	44.6871
44.6071	DCB_se1_ag3_f_01 - phones	AH0	44.6471
44.6471	DCB_se1_ag3_f_01 - phones	T	44.6871
44.6871	DCB_se1_ag3_f_01 - phones	S	44.8171
44.6871	DCB_se1_ag3_f_01 - words	sit	44.9471
44.7690	DCB_int_01 - phones	sil	44.7990
44.7990	DCB_int_01 - phones	AH0	44.8290
44.7990	DCB_int_01 - words	and	44.8590
44.8171	DCB_se1_ag3_f_01 - phones	IH1	44.8971
44.8290	DCB_int_01 - phones	N	44.8590
44.8590	DCB_int_01 - phones	IH1	44.8990
44.8590	DCB_int_01 - words	it	44.9390
44.8971	DCB_se1_ag3_f_01 - phones	T	44.9471
44.8990	DCB_int_01 - phones	T	44.9390
44.9390	DCB_int_01 - phones	EH1	45.1090
44.9390	DCB_int_01 - words	s	45.1490
44.9471	DCB_se1_ag3_f_01 - phones	AA1	45.0071
44.9471	DCB_se1_ag3_f_01 - words	on	45.0471
45.0071	DCB_se1_ag3_f_01 - phones	N	45.0471
45.0471	DCB_se1_ag3_f_01 - phones	DH	45.0771
45.0471	DCB_se1_ag3_f_01 - words	the	45.2071
45.0771	DCB_se1_ag3_f_01 - phones	AH1	45.2071
45.1090	DCB_int_01 - phones	S	45.1490
45.1490	DCB_int_01 - phones	AH0	45.2190
45.1490	DCB_int_01 - words	a	45.2190
45.2071	DCB_se1_ag3_f_01 - phones	sp	46.3970
45.2190	DCB_int_01 - phones	HH	45.3490
45.2190	DCB_int_01 - words	high	45.4590
45.3490	DCB_int_01 - phones	AY1	45.4590
45.4590	DCB_int_01 - phones	R	45.5490
45.4590	DCB_int_01 - words	rise	46.0590
45.5490	DCB_int_01 - phones	AY1	45.8690
45.8690	DCB_int_01 - phones	Z	46.0590
46.3970	DCB_se1_ag3_f_01 - phones	N	46.5070
46.3970	DCB_se1_ag3_f_01 - words	not	46.6470
46.5070	DCB_se1_ag3_f_01 - phones	AA1	46.5970
46.5970	DCB_se1_ag3_f_01 - phones	T	46.6470
46.6470	DCB_se1_ag3_f_01 - phones	N	46.7170
46.6470	DCB_se1_ag3_f_01 - words	necessarily	47.3270
46.7170	DCB_se1_ag3_f_01 - phones	EH2	46.7970
46.7970	DCB_se1_ag3_f_01 - phones	S	46.8870
46.8870	DCB_se1_ag3_f_01 - phones	AH0	46.9370
46.9370	DCB_se1_ag3_f_01 - phones	S	47.0370
47.0370	DCB_se1_ag3_f_01 - phones	EH1	47.0770
47.0770	DCB_se1_ag3_f_01 - phones	R	47.1370
47.1370	DCB_se1_ag3_f_01 - phones	AH0	47.1970
47.1970	DCB_se1_ag3_f_01 - phones	L	47.2670
47.2670	DCB_se1_ag3_f_01 - phones	IY0	47.3270
47.3270	DCB_se1_ag3_f_01 - phones	AH0	47.3870
47.3270	DCB_se1_ag3_f_01 - words	a	47.3870
47.3870	DCB_se1_ag3_f_01 - phones	HH	47.5570
47.3870	DCB_se1_ag3_f_01 - words	high	47.6970
47.5570	DCB_se1_ag3_f_01 - phones	AY1	47.6970
47.6970	DCB_se1_ag3_f_01 - phones	R	47.8070
47.6970	DCB_se1_ag3_f_01 - words	rise	48.2770
47.8070	DCB_se1_ag3_f_01 - phones	AY1	48.0770
48.0770	DCB_se1_ag3_f_01 - phones	Z	48.2770
48.5385	DCB_se1_ag3_f_01 - phones	sil	48.5985
48.5985	DCB_se1_ag3_f_01 - phones	B	48.6985
48.5985	DCB_se1_ag3_f_01 - words	but	48.9285
48.6985	DCB_se1_ag3_f_01 - phones	AH1	48.7885
48.7885	DCB_se1_ag3_f_01 - phones	T	48.9285
49.2503	DCB_se1_ag3_f_01 - phones	S	49.3703
49.2503	DCB_se1_ag3_f_01 - words	say	49.4603
49.3703	DCB_se1_ag3_f_01 - phones	EY1	49.4603
49.4603	DCB_se1_ag3_f_01 - phones	F	49.5103
49.4603	DCB_se1_ag3_f_01 - words	for	49.5703
49.5103	DCB_se1_ag3_f_01 - phones	R	49.5403
49.5403	DCB_se1_ag3_f_01 - phones	ER0	49.5703
49.5703	DCB_se1_ag3_f_01 - phones	IH1	49.6003
49.5703	DCB_se1_ag3_f_01 - words	instance	49.8503
49.6003	DCB_se1_ag3_f_01 - phones	N	49.6603
49.6603	DCB_se1_ag3_f_01 - phones	S	49.6903
49.6903	DCB_se1_ag3_f_01 - phones	T	49.7203
49.7203	DCB_se1_ag3_f_01 - phones	AH0	49.7503
49.7503	DCB_se1_ag3_f_01 - phones	N	49.7803
49.7803	DCB_se1_ag3_f_01 - phones	S	49.8503
49.8503	DCB_se1_ag3_f_01 - phones	Y	49.8903
49.8503	DCB_se1_ag3_f_01 - words	you're	49.9703
49.8903	DCB_se1_ag3_f_01 - phones	UH1	49.9403
49.9403	DCB_se1_ag3_f_01 - phones	R	49.9703
49.9703	DCB_se1_ag3_f_01 - phones	G	50.0103
49.9703	DCB_se1_ag3_f_01 - words	going	50.1703
50.0103	DCB_se1_ag3_f_01 - phones	OW1	50.0803
50.0803	DCB_se1_ag3_f_01 - phones	IH0	50.1303
50.1303	DCB_se1_ag3_f_01 - phones	N	50.1703
50.1703	DCB_se1_ag3_f_01 - phones	AH1	50.2103
50.1703	DCB_se1_ag3_f_01 - words	up	50.2503
50.2103	DCB_se1_ag3_f_01 - phones	P	50.2503
50.2503	DCB_se1_ag3_f_01 - phones	B	50.3203
50.2503	DCB_se1_ag3_f_01 - words	benning	50.4703
50.3203	DCB_se1_ag3_f_01 - phones	EH1	50.3503
50.3503	DCB_se1_ag3_f_01 - phones	N	50.3903
50.3903	DCB_se1_ag3_f_01 - phones	IH0	50.4303
50.4303	DCB_se1_ag3_f_01 - phones	NG	50.4703
50.4703	DCB_se1_ag3_f_01 - phones	R	50.5803
50.4703	DCB_se1_ag3_f_01 - words	road	50.7903
50.5803	DCB_se1_ag3_f_01 - phones	OW1	50.7603
50.7463	DCB_int_01 - phones	sil	50.8063
50.7603	DCB_se1_ag3_f_01 - phones	D	50.7903
50.8063	DCB_int_01 - phones	M	51.0663
50.8063	DCB_int_01 - words	mm-hm	51.1363
51.0663	DCB_int_01 - phones	HH	51.0963
51.0727	DCB_se1_ag3_f_01 - phones	Y	51.2127
51.0727	DCB_se1_ag3_f_01 - words	you	51.2627
51.0963	DCB_int_01 - phones	M	51.1363
51.2127	DCB_se1_ag3_f_01 - phones	UW1	51.2627
51.2627	DCB_se1_ag3_f_01 - phones	N	51.3127
51.2627	DCB_se1_ag3_f_01 - words	know	51.3827
51.3127	DCB_se1_ag3_f_01 - phones	OW1	51.3827
51.3827	DCB_se1_ag3_f_01 - phones	W	51.4327
51.3827	DCB_se1_ag3_f_01 - words	where	51.5127
51.4327	DCB_se1_ag3_f_01 - phones	EH1	51.4727
51.4727	DCB_se1_ag3_f_01 - phones	R	51.5127
51.5127	DCB_se1_ag3_f_01 - phones	B	51.5927
51.5127	DCB_se1_ag3_f_01 - words	benning	51.7427
51.5927	DCB_se1_ag3_f_01 - phones	EH1	51.6227
51.6227	DCB_se1_ag3_f_01 - phones	N	51.6727
51.6727	DCB_se1_ag3_f_01 - phones	IH0	51.7027
51.7027	DCB_se1_ag3_f_01 - phones	NG	51.7427
51.7427	DCB_se1_ag3_f_01 - phones	R	51.8327
51.7427	DCB_se1_ag3_f_01 - words	road	51.9427
51.8327	DCB_se1_ag3_f_01 - phones	OW1	51.9027
51.9027	DCB_se1_ag3_f_01 - phones	D	51.9427
51.9427	DCB_se1_ag3_f_01 - phones	T	52.0427
51.9427	DCB_se1_ag3_f_01 - words	turns	52.2027
52.0427	DCB_se1_ag3_f_01 - phones	ER1	52.1027
52.1027	DCB_se1_ag3_f_01 - phones	N	52.1327
52.1327	DCB_se1_ag3_f_01 - phones	Z	52.2027
52.2027	DCB_se1_ag3_f_01 - phones	IH0	52.2427
52.2027	DCB_se1_ag3_f_01 - words	into	52.3827
52.2427	DCB_se1_ag3_f_01 - phones	N	52.2727
52.2727	DCB_se1_ag3_f_01 - phones	T	52.3227
52.3227	DCB_se1_ag3_f_01 - phones	AH0	52.3827
52.3827	DCB_se1_ag3_f_01 - phones	S	52.4627
52.3827	DCB_se1_ag3_f_01 - words	southern	52.7027
52.4627	DCB_se1_ag3_f_01 - phones	AH1	52.5427
52.5427	DCB_se1_ag3_f_01 - phones	DH	52.6027
52.6027	DCB_se1_ag3_f_01 - phones	ER0	52.6327
52.6327	DCB_se1_ag3_f_01 - phones	N	52.7027
52.7027	DCB_se1_ag3_f_01 - phones	AE1	52.7927
52.7027	DCB_se1_ag3_f_01 - words	avenue	53.0327
52.7927	DCB_se1_ag3_f_01 - phones	V	52.8427
52.8427	DCB_se1_ag3_f_01 - phones	AH0	52.8727
52.8464	DCB_int_01 - phones	M	52.8764
52.8464	DCB_int_01 - words	mm-hm	53.2564
52.8727	DCB_se1_ag3_f_01 - phones	N	52.9227
52.8764	DCB_int_01 - phones	HH	52.9164
52.9164	DCB_int_01 - phones	M	53.2564
52.9227	DCB_se1_ag3_f_01 - phones	UW2	53.0327
53.0327	DCB_se1_ag3_f_01 - phones	W	53.0627
53.0327	DCB_se1_ag3_f_01 - words	where	53.1227
53.0627	DCB_se1_ag3_f_01 - phones	EH1	53.0927
53.0927	DCB_se1_ag3_f_01 - phones	R	53.1227
53.1227	DCB_se1_ag3_f_01 - phones	Y	53.1827
53.1227	DCB_se1_ag3_f_01 - words	you	53.2627
53.1827	DCB_se1_ag3_f_01 - phones	UW1	53.2627
53.2627	DCB_se1_ag3_f_01 - phones	B	53.3327
53.2627	DCB_se1_ag3_f_01 - words	bare	53.4727
53.3327	DCB_se1_ag3_f_01 - phones	EH1	53.4227
53.4227	DCB_se1_ag3_f_01 - phones	R	53.4727
53.4727	DCB_se1_ag3_f_01 - phones	R	53.5427
53.4727	DCB_se1_ag3_f_01 - words	right	53.6627
53.5427	DCB_se1_ag3_f_01 - phones	AY1	53.6227
53.6227	DCB_se1_ag3_f_01 - phones	T	53.6627
53.6627	DCB_se1_ag3_f_01 - phones	L	53.7127
53.6627	DCB_se1_ag3_f_01 - words	like	53.8427
53.7127	DCB_se1_ag3_f_01 - phones	AY1	53.7527
53.7527	DCB_se1_ag3_f_01 - phones	K	53.8427
53.8427	DCB_se1_ag3_f_01 - phones	Y	53.8727
53.8427	DCB_se1_ag3_f_01 - words	you	53.9027
53.8727	DCB_se1_ag3_f_01 - phones	UW1	53.9027
53.9027	DCB_se1_ag3_f_01 - phones	G	53.9327
53.9027	DCB_se1_ag3_f_01 - words	going	54.0927
53.9327	DCB_se1_ag3_f_01 - phones	OW1	53.9927
53.9927	DCB_se1_ag3_f_01 - phones	IH0	54.0527
54.0527	DCB_se1_ag3_f_01 - phones	NG	54.0927
54.0927	DCB_se1_ag3_f_01 - phones	AH1	54.1427
54.0927	DCB_se1_ag3_f_01 - words	up	54.2227
54.1427	DCB_se1_ag3_f_01 - phones	P	54.2227
54.2227	DCB_se1_ag3_f_01 - phones	DH	54.2727
54.2227	DCB_se1_ag3_f_01 - words	the	54.3427
54.2727	DCB_se1_ag3_f_01 - phones	IY0	54.3427
54.3427	DCB_se1_ag3_f_01 - phones	HH	54.3727
54.3427	DCB_se1_ag3_f_01 - words	hill	54.6427
54.3727	DCB_se1_ag3_f_01 - phones	IH1	54.5627
54.5627	DCB_se1_ag3_f_01 - phones	L	54.6427
54.6111	DCB_int_01 - phones	sil	54.6711
54.6427	DCB_se1_ag3_f_01 - phones	sp	55.2395
54.6711	DCB_int_01 - phones	M	54.8511
54.6711	DCB_int_01 - words	mm-hm	55.1111
54.8511	DCB_int_01 - phones	HH	54.9011
54.9011	DCB_int_01 - phones	M	55.1111
55.2395	DCB_se1_ag3_f_01 - phones	S	55.3695
55.2395	DCB_se1_ag3_f_01 - words	soon	55.5195
55.3695	DCB_se1_ag3_f_01 - phones	UW1	55.4695
55.4695	DCB_se1_ag3_f_01 - phones	N	55.5195
55.5195	DCB_se1_ag3_f_01 - phones	EH1	55.5495
55.5195	DCB_se1_ag3_f_01 - words	as	55.6295
55.5495	DCB_se1_ag3_f_01 - phones	Z	55.6295
55.6295	DCB_se1_ag3_f_01 - phones	Y	55.6795
55.6295	DCB_se1_ag3_f_01 - words	you	55.7795
55.6795	DCB_se1_ag3_f_01 - phones	UW1	55.7795
55.7795	DCB_se1_ag3_f_01 - phones	B	55.9095
55.7795	DCB_se1_ag3_f_01 - words	bare	56.0995
55.9095	DCB_se1_ag3_f_01 - phones	EH1	56.0395
56.0395	DCB_se1_ag3_f_01 - phones	R	56.0995
56.0995	DCB_se1_ag3_f_01 - phones	R	56.2795
56.0995	DCB_se1_ag3_f_01 - words	right	56.4795
56.2795	DCB_se1_ag3_f_01 - phones	AY1	56.3795
56.3795	DCB_se1_ag3_f_01 - phones	T	56.4795
56.5786	DCB_se1_ag3_f_01 - phones	M	56.7086
56.5786	DCB_se1_ag3_f_01 - words	make	56.8386
56.7086	DCB_se1_ag3_f_01 - phones	EY1	56.7686
56.7686	DCB_se1_ag3_f_01 - phones	K	56.8386
56.8386	DCB_se1_ag3_f_01 - phones	DH	56.8886
56.8386	DCB_se1_ag3_f_01 - words	that	57.0086
56.8886	DCB_se1_ag3_f_01 - phones	AE1	56.9586
56.9586	DCB_se1_ag3_f_01 - phones	T	57.0086
57.0086	DCB_se1_ag3_f_01 - phones	V	57.0986
57.0086	DCB_se1_ag3_f_01 - words	very	57.3086
57.0986	DCB_se1_ag3_f_01 - phones	EH1	57.1486
57.1486	DCB_se1_ag3_f_01 - phones	R	57.2586
57.2586	DCB_se1_ag3_f_01 - phones	IY0	57.3086
57.3086	DCB_se1_ag3_f_01 - phones	F	57.4386
57.3086	DCB_se1_ag3_f_01 - words	first	57.6386
57.4386	DCB_se1_ag3_f_01 - phones	ER1	57.5286
57.5286	DCB_se1_ag3_f_01 - phones	S	57.5986
57.5986	DCB_se1_ag3_f_01 - phones	T	57.6386
57.6386	DCB_se1_ag3_f_01 - phones	R	57.7286
57.6386	DCB_se1_ag3_f_01 - words	right	57.8386
57.7286	DCB_se1_ag3_f_01 - phones	AY1	57.7986
57.7986	DCB_se1_ag3_f_01 - phones	T	57.8386
57.8386	DCB_se1_ag3_f_01 - phones	HH	57.9186
57.8386	DCB_se1_ag3_f_01 - words	hand	58.0886
57.9186	DCB_se1_ag3_f_01 - phones	AE1	58.0286
58.0286	DCB_se1_ag3_f_01 - phones	N	58.0586
58.0586	DCB_se1_ag3_f_01 - phones	D	58.0886
58.0886	DCB_se1_ag3_f_01 - phones	T	58.2086
58.0886	DCB_se1_ag3_f_01 - words	turn	58.3986
58.2086	DCB_se1_ag3_f_01 - phones	ER1	58.3286
58.3286	DCB_se1_ag3_f_01 - phones	N	58.3986
58.3986	DCB_se1_ag3_f_01 - phones	sp	58.4586
58.4586	DCB_se1_ag3_f_01 - phones	DH	58.5286
58.4586	DCB_se1_ag3_f_01 - words	that	58.6286
58.5286	DCB_se1_ag3_f_01 - phones	AE1	58.5586
58.5586	DCB_se1_ag3_f_01 - phones	T	58.6286
58.6286	DCB_se1_ag3_f_01 - words	s	58.7086
58.6286	DCB_se1_ag3_f_01 - phones	Z	58.7086
58.7086	DCB_se1_ag3_f_01 - phones	IY1	58.8586
58.7086	DCB_se1_ag3_f_01 - words	easy	58.9986
58.8586	DCB_se1_ag3_f_01 - phones	Z	58.9486
58.9486	DCB_se1_ag3_f_01 - phones	IY0	58.9986
58.9986	DCB_se1_ag3_f_01 - phones	P	59.0986
58.9986	DCB_se1_ag3_f_01 - words	place	59.5086
59.0986	DCB_se1_ag3_f_01 - phones	L	59.1786
59.1786	DCB_se1_ag3_f_01 - phones	EY1	59.3286
59.3286	DCB_se1_ag3_f_01 - phones	S	59.5086
60.0535	DCB_int_01 - phones	sil	60.0835
60.0835	DCB_int_01 - words	oh	60.5135
60.0835	DCB_int_01 - phones	OW1	60.5135
60.5135	DCB_int_01 - phones	sp	60.5435
60.5435	DCB_int_01 - phones	OW2	60.6835
60.5435	DCB_int_01 - words	okay	60.9135
60.6835	DCB_int_01 - phones	K	60.7835
60.7835	DCB_int_01 - phones	EY1	60.9135
60.8695	DCB_se1_ag3_f_01 - phones	sil	60.8995
60.8995	DCB_se1_ag3_f_01 - phones	IH1	60.9495
60.8995	DCB_se1_ag3_f_01 - words	it	61.0295
60.9495	DCB_se1_ag3_f_01 - phones	T	61.0295
61.0295	DCB_se1_ag3_f_01 - phones	S	61.1095
61.0295	DCB_se1_ag3_f_01 - words	s	61.1095
61.1095	DCB_se1_ag3_f_01 - words	a	61.1695
61.1095	DCB_se1_ag3_f_01 - phones	EY1	61.1695
61.1695	DCB_se1_ag3_f_01 - phones	HH	61.2595
61.1695	DCB_se1_ag3_f_01 - words	hidden	61.5095
61.2595	DCB_se1_ag3_f_01 - phones	IH1	61.3495
61.3495	DCB_se1_ag3_f_01 - phones	D	61.4195
61.4195	DCB_se1_ag3_f_01 - phones	AH0	61.4695
61.4695	DCB_se1_ag3_f_01 - phones	N	61.5095
61.5095	DCB_se1_ag3_f_01 - phones	S	61.5695
61.5095	DCB_se1_ag3_f_01 - words	street	61.9195
61.5695	DCB_se1_ag3_f_01 - phones	T	61.6795
61.6795	DCB_se1_ag3_f_01 - phones	R	61.8095
61.8095	DCB_se1_ag3_f_01 - phones	IY1	61.8695
61.8695	DCB_se1_ag3_f_01 - phones	T	61.9195
61.9195	DCB_se1_ag3_f_01 - phones	spn	62.6895
61.9195	DCB_se1_ag3_f_01 - words	<unk>	62.6895
62.7327	DCB_int_01 - phones	sil	62.7727
62.7727	DCB_int_01 - phones	N	62.8727
62.7727	DCB_int_01 - words	no	63.0127
62.8727	DCB_int_01 - phones	OW1	63.0127
63.0127	DCB_int_01 - words	i	63.1027
63.0127	DCB_int_01 - phones	AY1	63.1027
63.1027	DCB_int_01 - phones	N	63.1927
63.1027	DCB_int_01 - words	know	63.2427
63.1927	DCB_int_01 - phones	OW1	63.2427
63.2427	DCB_int_01 - phones	B	63.3127
63.2427	DCB_int_01 - words	because	63.5627
63.3127	DCB_int_01 - phones	IH0	63.3627
63.3627	DCB_int_01 - phones	K	63.4227
63.4227	DCB_int_01 - phones	AA1	63.4627
63.4627	DCB_int_01 - phones	Z	63.5627
63.5627	DCB_int_01 - phones	AH1	63.7527
63.5627	DCB_int_01 - words	um	63.9227
63.7527	DCB_int_01 - phones	M	63.9227
63.9227	DCB_int_01 - phones	sp	63.9627
63.9627	DCB_int_01 - phones	HH	64.0227
63.9627	DCB_int_01 - words	one	64.1427
64.0227	DCB_int_01 - phones	W	64.0627
64.0627	DCB_int_01 - phones	AH1	64.1127
64.1127	DCB_int_01 - phones	N	64.1427
64.1427	DCB_int_01 - phones	AH0	64.1727
64.1427	DCB_int_01 - words	of	64.2027
64.1727	DCB_int_01 - phones	V	64.2027
64.2027	DCB_int_01 - phones	M	64.2427
64.2027	DCB_int_01 - words	my	64.3227
64.2427	DCB_int_01 - phones	AY1	64.3227
64.3227	DCB_int_01 - phones	F	64.4327
64.3227	DCB_int_01 - words	friends	64.6827
64.4327	DCB_int_01 - phones	R	64.4827
64.4827	DCB_int_01 - phones	EH1	64.5527
64.5527	DCB_int_01 - phones	N	64.6127
64.6127	DCB_int_01 - phones	Z	64.6827
64.6827	DCB_int_01 - phones	L	64.7627
64.6827	DCB_int_01 - words	lives	65.0627
64.7627	DCB_int_01 - phones	IH1	64.9527
64.9527	DCB_int_01 - phones	V	64.9927
64.9927	DCB_int_01 - phones	Z	65.0627
65.0627	DCB_int_01 - phones	IH1	65.1127
65.0627	DCB_int_01 - words	if	65.1827
65.1127	DCB_int_01 - phones	F	65.1827
65.1827	DCB_int_01 - phones	Y	65.2227
65.1827	DCB_int_01 - words	you	65.3927
65.2227	DCB_int_01 - phones	UW1	65.3927
65.3927	DCB_int_01 - phones	K	65.5027
65.3927	DCB_int_01 - words	keep	65.6227
65.5027	DCB_int_01 - phones	IY1	65.5927
65.5927	DCB_int_01 - phones	P	65.6227
65.6227	DCB_int_01 - phones	G	65.6727
65.6227	DCB_int_01 - words	going	65.8727
65.6727	DCB_int_01 - phones	OW1	65.7627
65.7627	DCB_int_01 - phones	IH0	65.8427
65.8427	DCB_int_01 - phones	NG	65.8727
65.8727	DCB_int_01 - phones	D	65.9427
65.8727	DCB_int_01 - words	down	66.1227
65.9427	DCB_int_01 - phones	AW1	66.0427
66.0427	DCB_int_01 - phones	N	66.1227
66.1227	DCB_int_01 - phones	S	66.2227
66.1227	DCB_int_01 - words	southern	66.5027
66.2227	DCB_int_01 - phones	AH1	66.3127
66.3127	DCB_int_01 - phones	DH	66.3627
66.3627	DCB_int_01 - phones	ER0	66.3927
66.3927	DCB_int_01 - phones	N	66.5027
66.5027	DCB_int_01 - phones	R	66.5827
66.5027	DCB_int_01 - words	right	66.7227
66.5827	DCB_int_01 - phones	AY1	66.6627
66.6627	DCB_int_01 - phones	T	66.7227
66.7227	DCB_int_01 - phones	W	66.7727
66.7227	DCB_int_01 - words	where	66.8327
66.7727	DCB_int_01 - phones	EH1	66.8027
66.8027	DCB_int_01 - phones	R	66.8327
66.8327	DCB_int_01 - phones	Y	66.8927
66.8327	DCB_int_01 - words	you	66.9427
66.8927	DCB_int_01 - phones	UW1	66.9427
66.9427	DCB_int_01 - phones	K	67.0327
66.9427	DCB_int_01 - words	cross	67.2527
67.0327	DCB_int_01 - phones	R	67.0827
67.0827	DCB_int_01 - phones	AO1	67.1627
67.1627	DCB_int_01 - phones	S	67.2527
67.2527	DCB_int_01 - phones	DH	67.3127
67.2527	DCB_int_01 - words	the	67.3527
67.3127	DCB_int_01 - phones	AH1	67.3527
67.3527	DCB_int_01 - phones	L	67.4427
67.3527	DCB_int_01 - words	line	67.7527
67.4427	DCB_int_01 - phones	AY1	67.7227
67.6900	DCB_se1_ag3_f_01 - phones	sil	67.7400
67.7227	DCB_int_01 - phones	N	67.7527
67.7400	DCB_se1_ag3_f_01 - phones	M	67.8400
67.7400	DCB_se1_ag3_f_01 - words	mm-hm	68.1200
67.8400	DCB_se1_ag3_f_01 - phones	HH	67.9200
67.9200	DCB_se1_ag3_f_01 - phones	M	68.1200
68.0119	DCB_int_01 - phones	sil	68.0419
68.0419	DCB_int_01 - phones	DH	68.0719
68.0419	DCB_int_01 - words	there	68.1419
68.0719	DCB_int_01 - phones	EH1	68.1019
68.1019	DCB_int_01 - phones	R	68.1419
68.1419	DCB_int_01 - phones	Z	68.1819
68.1419	DCB_int_01 - words	s	68.1819
68.1819	DCB_int_01 - phones	L	68.2219
68.1819	DCB_int_01 - words	like	68.3219
68.2219	DCB_int_01 - phones	AY1	68.2519
68.2519	DCB_int_01 - phones	K	68.3219
68.3219	DCB_int_01 - phones	AH0	68.3819
68.3219	DCB_int_01 - words	a	68.3819
68.3819	DCB_int_01 - phones	CH	68.4919
68.3819	DCB_int_01 - words	chinese	68.9219
68.4919	DCB_int_01 - phones	AY0	68.6119
68.6119	DCB_int_01 - phones	N	68.6519
68.6519	DCB_int_01 - phones	IY1	68.8519
68.8519	DCB_int_01 - phones	Z	68.9219
68.9219	DCB_int_01 - phones	R	68.9819
68.9219	DCB_int_01 - words	restaurant	69.6119
68.9819	DCB_int_01 - phones	EH1	69.0419
69.0419	DCB_int_01 - phones	S	69.1119
69.1119	DCB_int_01 - phones	T	69.1719
69.1719	DCB_int_01 - phones	ER0	69.3319
69.3319	DCB_int_01 - phones	AA2	69.5019
69.5019	DCB_int_01 - phones	N	69.5319
69.5319	DCB_int_01 - phones	T	69.6119
69.6119	DCB_int_01 - words	or	69.6819
69.6119	DCB_int_01 - phones	ER0	69.6819
69.6819	DCB_int_01 - phones	S	69.7519
69.6819	DCB_int_01 - words	some	70.0619
69.7519	DCB_int_01 - phones	AH1	69.8319
69.8319	DCB_int_01 - phones	M	70.0619
70.0619	DCB_int_01 - phones	R	70.1319
70.0619	DCB_int_01 - words	rib	70.4519
70.1319	DCB_int_01 - phones	IH1	70.4219
70.4219	DCB_int_01 - phones	B	70.4519
70.4519	DCB_int_01 - phones	sp	70.5419
70.5419	DCB_int_01 - phones	P	70.6419
70.5419	DCB_int_01 - words	place	71.2119
70.6419	DCB_int_01 - phones	L	70.7519
70.7519	DCB_int_01 - phones	EY1	71.0619
71.0619	DCB_int_01 - phones	S	71.2119
71.2148	DCB_se1_ag3_f_01 - phones	sil	71.2748
71.2748	DCB_se1_ag3_f_01 - phones	JH	71.4148
71.2748	DCB_se1_ag3_f_01 - words	johnny	71.6348
71.4148	DCB_se1_ag3_f_01 - phones	AA1	71.5048
71.5048	DCB_se1_ag3_f_01 - phones	N	71.5648
71.5648	DCB_se1_ag3_f_01 - phones	IY0	71.6348
71.6348	DCB_se1_ag3_f_01 - phones	B	71.7048
71.6348	DCB_se1_ag3_f_01 - words	boys	72.2248
71.7048	DCB_se1_ag3_f_01 - phones	OY1	72.0348
72.0348	DCB_se1_ag3_f_01 - phones	Z	72.2248
72.1940	DCB_int_01 - phones	sil	72.2240
72.2240	DCB_int_01 - phones	Y	72.3340
72.2240	DCB_int_01 - words	yes	72.6840
72.2248	DCB_se1_ag3_f_01 - phones	sp	72.6140
72.3340	DCB_int_01 - phones	EH1	72.5040
72.5040	DCB_int_01 - phones	S	72.6840
72.6140	DCB_se1_ag3_f_01 - phones	OW2	72.7140
72.6140	DCB_se1_ag3_f_01 - words	okay	73.2040
72.6840	DCB_int_01 - phones	sp	72.7440
72.7140	DCB_se1_ag3_f_01 - phones	K	72.8440
72.7440	DCB_int_01 - phones	SH	72.8340
72.7440	DCB_int_01 - words	she	72.9040
72.8340	DCB_int_01 - phones	IY1	72.9040
72.8440	DCB_se1_ag3_f_01 - phones	EY1	73.2040
72.9040	DCB_int_01 - phones	sp	72.9340
72.9340	DCB_int_01 - phones	L	72.9640
72.9340	DCB_int_01 - words	lives	73.1740
72.9640	DCB_int_01 - phones	IH1	73.0540
73.0540	DCB_int_01 - phones	V	73.0840
73.0840	DCB_int_01 - phones	Z	73.1740
73.1740	DCB_int_01 - phones	R	73.2540
73.1740	DCB_int_01 - words	right	73.3940
73.2540	DCB_int_01 - phones	AY1	73.3440
73.3440	DCB_int_01 - phones	T	73.3940
73.3940	DCB_int_01 - phones	N	73.4440
73.3940	DCB_int_01 - words	next	73.5740
73.4440	DCB_int_01 - phones	EH1	73.5140
73.5140	DCB_int_01 - phones	K	73.5440
73.5440	DCB_int_01 - phones	S	73.5740
73.5740	DCB_int_01 - phones	D	73.6340
73.5740	DCB_int_01 - words	door	73.7640
73.6340	DCB_int_01 - phones	AO1	73.7040
73.7040	DCB_int_01 - phones	R	73.7640
73.7640	DCB_int_01 - phones	T	73.8140
73.7640	DCB_int_01 - words	to	73.8540
73.8140	DCB_int_01 - phones	AH0	73.8540
73.8540	DCB_int_01 - phones	DH	73.8940
73.8540	DCB_int_01 - words	that	74.0940
73.8940	DCB_int_01 - phones	AE1	73.9340
73.9340	DCB_int_01 - phones	T	74.0940
74.0940	DCB_int_01 - phones	sp	74.1240
74.1240	DCB_int_01 - phones	DH	74.2340
74.1240	DCB_int_01 - words	that	74.4640
74.2340	DCB_int_01 - phones	AE1	74.3640
74.3640	DCB_int_01 - phones	T	74.4640
74.5876	DCB_se1_ag3_f_01 - phones	sil	74.6176
74.6176	DCB_se1_ag3_f_01 - phones	OW2	74.7276
74.6176	DCB_se1_ag3_f_01 - words	okay	74.8476
74.7100	DCB_int_01 - phones	sil	74.7400
74.7276	DCB_se1_ag3_f_01 - phones	K	74.7876
74.7400	DCB_int_01 - phones	DH	74.7900
74.7400	DCB_int_01 - words	the	75.1000
74.7876	DCB_se1_ag3_f_01 - phones	EY1	74.8476
74.7900	DCB_int_01 - phones	AH1	75.1000
74.8476	DCB_se1_ag3_f_01 - phones	IH1	74.8776
74.8476	DCB_se1_ag3_f_01 - words	in	74.9176
74.8776	DCB_se1_ag3_f_01 - phones	N	74.9176
74.9176	DCB_se1_ag3_f_01 - phones	DH	74.9676
74.9176	DCB_se1_ag3_f_01 - words	that	75.1176
74.9676	DCB_se1_ag3_f_01 - phones	AE1	75.0876
75.0876	DCB_se1_ag3_f_01 - phones	T	75.1176
75.1000	DCB_int_01 - phones	AH0	75.1300
75.1000	DCB_int_01 - words	apartment	75.3900
75.1176	DCB_se1_ag3_f_01 - phones	AH0	75.1476
75.1176	DCB_se1_ag3_f_01 - words	apartment	75.3976
75.1300	DCB_int_01 - phones	P	75.1800
75.1476	DCB_se1_ag3_f_01 - phones	P	75.1776
75.1776	DCB_se1_ag3_f_01 - phones	AA1	75.2076
75.1800	DCB_int_01 - phones	AA1	75.2100
75.2076	DCB_se1_ag3_f_01 - phones	R	75.2476
75.2100	DCB_int_01 - phones	R	75.2400
75.2400	DCB_int_01 - phones	T	75.2700
75.2476	DCB_se1_ag3_f_01 - phones	T	75.2776
75.2700	DCB_int_01 - phones	M	75.3000
75.2776	DCB_se1_ag3_f_01 - phones	M	75.3076
75.3000	DCB_int_01 - phones	AH0	75.3300
75.3076	DCB_se1_ag3_f_01 - phones	AH0	75.3376
75.3300	DCB_int_01 - phones	N	75.3600
75.3376	DCB_se1_ag3_f_01 - phones	N	75.3676
75.3600	DCB_int_01 - phones	T	75.3900
75.3676	DCB_se1_ag3_f_01 - phones	T	75.3976
75.3900	DCB_int_01 - phones	K	75.4400
75.3900	DCB_int_01 - words	complex	75.8700
75.3976	DCB_se1_ag3_f_01 - phones	K	75.4376
75.3976	DCB_se1_ag3_f_01 - words	complex	75.8176
75.4376	DCB_se1_ag3_f_01 - phones	AA1	75.5176
75.4400	DCB_int_01 - phones	AA1	75.5200
75.5176	DCB_se1_ag3_f_01 - phones	M	75.5876
75.5200	DCB_int_01 - phones	M	75.5900
75.5876	DCB_se1_ag3_f_01 - phones	P	75.6176
75.5900	DCB_int_01 - phones	P	75.6200
75.6176	DCB_se1_ag3_f_01 - phones	L	75.6876
75.6200	DCB_int_01 - phones	L	75.7000
75.6876	DCB_se1_ag3_f_01 - phones	EH0	75.7576
75.7000	DCB_int_01 - phones	EH0	75.7500
75.7500	DCB_int_01 - phones	K	75.7800
75.7576	DCB_se1_ag3_f_01 - phones	K	75.7876
75.7800	DCB_int_01 - phones	S	75.8700
75.7876	DCB_se1_ag3_f_01 - phones	S	75.8176
75.8176	DCB_se1_ag3_f_01 - phones	DH	75.9076
75.8176	DCB_se1_ag3_f_01 - words	that	76.0976
75.8700	DCB_int_01 - phones	R	75.9200
75.8700	DCB_int_01 - words	right	76.0900
75.9076	DCB_se1_ag3_f_01 - phones	AE1	76.0176
75.9200	DCB_int_01 - phones	AY1	76.0300
76.0176	DCB_se1_ag3_f_01 - phones	T	76.0976
76.0300	DCB_int_01 - phones	T	76.0900
76.0900	DCB_int_01 - phones	DH	76.2000
76.0900	DCB_int_01 - words	there	76.5700
76.0976	DCB_se1_ag3_f_01 - phones	S	76.1276
76.0976	DCB_se1_ag3_f_01 - words	s	76.1276
76.1276	DCB_se1_ag3_f_01 - phones	sp	76.2976
76.2000	DCB_int_01 - phones	EH1	76.4700
76.2976	DCB_se1_ag3_f_01 - phones	P	76.3376
76.2976	DCB_se1_ag3_f_01 - words	penn	76.6776
76.3376	DCB_se1_ag3_f_01 - phones	EH1	76.5076
76.4700	DCB_int_01 - phones	R	76.5700
76.5076	DCB_se1_ag3_f_01 - phones	N	76.6776
76.6776	DCB_se1_ag3_f_01 - phones	S	76.7876
76.6776	DCB_se1_ag3_f_01 - words	southern	77.0776
76.7876	DCB_se1_ag3_f_01 - phones	AH1	76.8976
76.8976	DCB_se1_ag3_f_01 - phones	DH	76.9676
76.9676	DCB_se1_ag3_f_01 - phones	ER0	76.9976
76.9976	DCB_se1_ag3_f_01 - phones	N	77.0776
77.0743	DCB_int_01 - phones	sil	77.1143
77.0776	DCB_se1_ag3_f_01 - phones	sp	77.6456
77.1143	DCB_int_01 - phones	M	77.6143
77.1143	DCB_int_01 - words	mm-hm	77.6843
77.6143	DCB_int_01 - phones	HH	77.6543
77.6456	DCB_se1_ag3_f_01 - words	<unk>	78.7456
77.6456	DCB_se1_ag3_f_01 - phones	spn	78.7456
77.6543	DCB_int_01 - phones	M	77.6843
77.8495	DCB_int_01 - phones	sil	77.9195
77.9195	DCB_int_01 - phones	OW2	78.0395
77.9195	DCB_int_01 - words	okay	78.1795
78.0395	DCB_int_01 - phones	K	78.0995
78.0995	DCB_int_01 - phones	EY1	78.1795
78.1795	DCB_int_01 - phones	S	78.2295
78.1795	DCB_int_01 - words	so	78.2695
78.2295	DCB_int_01 - phones	OW1	78.2695
78.2695	DCB_int_01 - phones	Y	78.4195
78.2695	DCB_int_01 - words	you	78.6495
78.4195	DCB_int_01 - phones	UW1	78.6495
78.6495	DCB_int_01 - phones	AH1	78.7195
78.6495	DCB_int_01 - words	up	78.8195
78.7195	DCB_int_01 - phones	P	78.8195
78.8195	DCB_int_01 - phones	AO1	78.8795
78.8195	DCB_int_01 - words	on	78.9795
78.8795	DCB_int_01 - phones	N	78.9795
78.9795	DCB_int_01 - phones	DH	79.0295
78.9795	DCB_int_01 - words	this	79.1595
79.0295	DCB_int_01 - phones	IH1	79.0995
79.0995	DCB_int_01 - phones	S	79.1595
79.1595	DCB_int_01 - phones	S	79.2695
79.1595	DCB_int_01 - words	side	79.4395
79.2695	DCB_int_01 - phones	AY1	79.3895
79.3895	DCB_int_01 - phones	D	79.4395
79.4090	DCB_se1_ag3_f_01 - phones	sil	79.4690
79.4395	DCB_int_01 - phones	S	79.4995
79.4395	DCB_int_01 - words	so	79.5395
79.4690	DCB_se1_ag3_f_01 - phones	Y	79.5990
79.4690	DCB_se1_ag3_f_01 - words	yes	79.9090
79.4995	DCB_int_01 - phones	OW1	79.5395
79.5395	DCB_int_01 - phones	Y	79.5995
79.5395	DCB_int_01 - words	you're	79.7295
79.5990	DCB_se1_ag3_f_01 - phones	EH1	79.7190
79.5995	DCB_int_01 - phones	UH1	79.6495
79.6495	DCB_int_01 - phones	R	79.7295
79.7190	DCB_se1_ag3_f_01 - phones	S	79.9090
79.7295	DCB_int_01 - phones	N	79.7795
79.7295	DCB_int_01 - words	not	79.9195
79.7795	DCB_int_01 - phones	AA1	79.8695
79.8695	DCB_int_01 - phones	T	79.9195
79.9090	DCB_se1_ag3_f_01 - phones	sp	80.7837
79.9195	DCB_int_01 - phones	V	79.9495
79.9195	DCB_int_01 - words	very	80.0995
79.9495	DCB_int_01 - phones	EH1	80.0095
80.0095	DCB_int_01 - phones	R	80.0395
80.0395	DCB_int_01 - phones	IY0	80.0995
80.0995	DCB_int_01 - phones	F	80.1895
80.0995	DCB_int_01 - words	far	80.2995
80.1895	DCB_int_01 - phones	AA1	80.2295
80.2295	DCB_int_01 - phones	R	80.2995
80.2995	DCB_int_01 - phones	F	80.3395
80.2995	DCB_int_01 - words	from	80.4295
80.3395	DCB_int_01 - phones	ER0	80.3995
80.3995	DCB_int_01 - phones	M	80.4295
80.4295	DCB_int_01 - phones	HH	80.4695
80.4295	DCB_int_01 - words	here	80.5395
80.4695	DCB_int_01 - phones	IY1	80.5095
80.5095	DCB_int_01 - phones	R	80.5395
80.5395	DCB_int_01 - phones	AE1	80.5695
80.5395	DCB_int_01 - words	at	80.6395
80.5695	DCB_int_01 - phones	T	80.6395
80.6395	DCB_int_01 - phones	AO1	80.7395
80.6395	DCB_int_01 - words	all	80.9295
80.7395	DCB_int_01 - phones	L	80.9295
80.7837	DCB_se1_ag3_f_01 - phones	N	81.0037
80.7837	DCB_se1_ag3_f_01 - words	no	81.1637
80.9295	DCB_int_01 - phones	HH	80.9595
80.9295	DCB_int_01 - words	what	81.2095
80.9595	DCB_int_01 - phones	W	80.9895
80.9895	DCB_int_01 - phones	AH1	81.0595
81.0037	DCB_se1_ag3_f_01 - phones	OW1	81.1637
81.0595	DCB_int_01 - phones	T	81.2095
81.1637	DCB_se1_ag3_f_01 - phones	N	81.2837
81.1637	DCB_se1_ag3_f_01 - words	not	81.4437
81.2095	DCB_int_01 - phones	L	81.2995
81.2095	DCB_int_01 - words	like	81.3995
81.2837	DCB_se1_ag3_f_01 - phones	AA1	81.3537
81.2995	DCB_int_01 - phones	AY1	81.3695
81.3537	DCB_se1_ag3_f_01 - phones	T	81.4437
81.3695	DCB_int_01 - phones	K	81.3995
81.3995	DCB_int_01 - phones	F	81.4595
81.3995	DCB_int_01 - words	five	81.7595
81.4437	DCB_se1_ag3_f_01 - phones	AE1	81.4737
81.4437	DCB_se1_ag3_f_01 - words	at	81.5037
81.4595	DCB_int_01 - phones	AY1	81.6195
81.4737	DCB_se1_ag3_f_01 - phones	T	81.5037
81.5037	DCB_se1_ag3_f_01 - phones	AO1	81.7237
81.5037	DCB_se1_ag3_f_01 - words	all	81.8337
81.6195	DCB_int_01 - phones	V	81.7595
81.7237	DCB_se1_ag3_f_01 - phones	L	81.8337
81.7595	DCB_int_01 - phones	sp	81.8095
81.8095	DCB_int_01 - phones	T	81.8995
81.8095	DCB_int_01 - words	ten	82.0595
81.8995	DCB_int_01 - phones	EH1	81.9495
81.9495	DCB_int_01 - phones	N	82.0595
82.0595	DCB_int_01 - phones	sp	82.1895
82.1895	DCB_int_01 - phones	F	82.2595
82.1895	DCB_int_01 - words	five	82.4695
82.1948	DCB_se1_ag3_f_01 - phones	sil	82.2348
82.2348	DCB_se1_ag3_f_01 - phones	Y	82.3548
82.2348	DCB_se1_ag3_f_01 - words	yes	82.6448
82.2595	DCB_int_01 - phones	AY1	82.3895
82.3548	DCB_se1_ag3_f_01 - phones	EH1	82.4848
82.3895	DCB_int_01 - phones	V	82.4695
82.4695	DCB_int_01 - phones	M	82.5095
82.4695	DCB_int_01 - words	minutes	82.7395
82.4848	DCB_se1_ag3_f_01 - phones	S	82.6448
82.5095	DCB_int_01 - phones	IH1	82.5795
82.5795	DCB_int_01 - phones	N	82.6195
82.6195	DCB_int_01 - phones	AH0	82.6495
82.6448	DCB_se1_ag3_f_01 - phones	sp	83.6891
82.6495	DCB_int_01 - phones	T	82.6895
82.6895	DCB_int_01 - phones	S	82.7395
82.7395	DCB_int_01 - phones	IH1	82.8195
82.7395	DCB_int_01 - words	if	82.8895
82.8195	DCB_int_01 - phones	F	82.8895
82.8895	DCB_int_01 - phones	sp	82.9195
82.9195	DCB_int_01 - phones	DH	82.9695
82.9195	DCB_int_01 - words	that	83.1695
82.9695	DCB_int_01 - phones	AE1	83.0995
83.0995	DCB_int_01 - phones	T	83.1695
83.1695	DCB_int_01 - phones	sp	83.8119
83.6891	DCB_se1_ag3_f_01 - phones	Y	83.7691
83.6891	DCB_se1_ag3_f_01 - words	yes	84.1491
83.7691	DCB_se1_ag3_f_01 - phones	EH1	83.8491
83.8119	DCB_int_01 - phones	AH1	84.0719
83.8119	DCB_int_01 - words	um	84.1719
83.8491	DCB_se1_ag3_f_01 - phones	S	84.1491
84.0719	DCB_int_01 - phones	M	84.1719
84.1491	DCB_se1_ag3_f_01 - phones	sp	84.1891
84.1719	DCB_int_01 - phones	sp	84.5504
84.5504	DCB_int_01 - phones	AO2	84.5804
84.5504	DCB_int_01 - words	alright	84.9104
84.5804	DCB_int_01 - phones	L	84.6104
84.6104	DCB_int_01 - phones	R	84.6404
84.6404	DCB_int_01 - phones	AY1	84.8304
84.8304	DCB_int_01 - phones	T	84.9104
85.3047	DCB_int_01 - phones	AE1	85.7747
85.3047	DCB_int_01 - words	and	85.8547
85.7747	DCB_int_01 - phones	N	85.8247
85.8247	DCB_int_01 - phones	D	85.8547
85.8547	DCB_int_01 - phones	W	85.8947
85.8547	DCB_int_01 - words	where	85.9747
85.8947	DCB_int_01 - phones	EH1	85.9447
85.9447	DCB_int_01 - phones	R	85.9747
85.9747	DCB_int_01 - phones	D	86.0047
85.9747	DCB_int_01 - words	d	86.0047
86.0047	DCB_int_01 - phones	Y	86.0547
86.0047	DCB_int_01 - words	you	86.0947
86.0547	DCB_int_01 - phones	UW1	86.0947
86.0947	DCB_int_01 - phones	G	86.1447
86.0947	DCB_int_01 - words	go	86.1847
86.1447	DCB_int_01 - phones	OW1	86.1847
86.1847	DCB_int_01 - phones	T	86.2247
86.1847	DCB_int_01 - words	to	86.2647
86.2247	DCB_int_01 - phones	AH0	86.2647
86.2647	DCB_int_01 - phones	S	86.3547
86.2647	DCB_int_01 - words	school	86.5847
86.3547	DCB_int_01 - phones	K	86.4047
86.4047	DCB_int_01 - phones	UW1	86.4347
86.4347	DCB_int_01 - phones	L	86.5847
86.5847	DCB_int_01 - phones	sp	89.7680
86.9775	DCB_se1_ag3_f_01 - phones	AY1	87.2875
86.9775	DCB_se1_ag3_f_01 - words	i	87.2875
87.2875	DCB_se1_ag3_f_01 - phones	W	87.3975
87.2875	DCB_se1_ag3_f_01 - words	went	87.5675
87.3975	DCB_se1_ag3_f_01 - phones	EH1	87.4675
87.4675	DCB_se1_ag3_f_01 - phones	N	87.5175
87.5175	DCB_se1_ag3_f_01 - phones	T	87.5675
87.8276	DCB_se1_ag3_f_01 - phones	sil	87.8676
87.8676	DCB_se1_ag3_f_01 - phones	EH2	87.9676
87.8676	DCB_se1_ag3_f_01 - words	elementary	88.3176
87.9676	DCB_se1_ag3_f_01 - phones	L	88.0176
88.0176	DCB_se1_ag3_f_01 - phones	AH0	88.0476
88.0476	DCB_se1_ag3_f_01 - phones	M	88.0876
88.0876	DCB_se1_ag3_f_01 - phones	EH1	88.1276
88.1276	DCB_se1_ag3_f_01 - phones	N	88.1576
88.1576	DCB_se1_ag3_f_01 - phones	T	88.2176
88.2176	DCB_se1_ag3_f_01 - phones	R	88.2676
88.2676	DCB_se1_ag3_f_01 - phones	IY0	88.3176
88.3176	DCB_se1_ag3_f_01 - phones	S	88.3876
88.3176	DCB_se1_ag3_f_01 - words	school	88.5476
88.3876	DCB_se1_ag3_f_01 - phones	K	88.4476
88.4476	DCB_se1_ag3_f_01 - phones	UW1	88.4776
88.4776	DCB_se1_ag3_f_01 - phones	L	88.5476
88.5476	DCB_se1_ag3_f_01 - words	i	88.5976
88.5476	DCB_se1_ag3_f_01 - phones	AY1	88.5976
88.5976	DCB_se1_ag3_f_01 - phones	W	88.6576
88.5976	DCB_se1_ag3_f_01 - words	went	88.7476
88.6576	DCB_se1_ag3_f_01 - phones	EH1	88.6876
88.6876	DCB_se1_ag3_f_01 - phones	N	88.7176
88.7176	DCB_se1_ag3_f_01 - phones	T	88.7476
88.7476	DCB_se1_ag3_f_01 - phones	T	88.7776
88.7476	DCB_se1_ag3_f_01 - words	to	88.8076
88.7776	DCB_se1_ag3_f_01 - phones	AH0	88.8076
88.8076	DCB_se1_ag3_f_01 - phones	TN	89.6276
88.8076	DCB_se1_ag3_f_01 - words	rdx	89.6276
89.6276	DCB_se1_ag3_f_01 - phones	sp	89.6576
89.7680	DCB_int_01 - phones	M	89.8480
89.7680	DCB_int_01 - words	mm-hm	90.1080
89.8480	DCB_int_01 - phones	HH	89.8880
89.8880	DCB_int_01 - phones	M	90.1080
90.1080	DCB_int_01 - phones	sp	92.9388
90.3663	DCB_se1_ag3_f_01 - phones	AH0	90.4463
90.3663	DCB_se1_ag3_f_01 - words	and	90.4963
90.4463	DCB_se1_ag3_f_01 - phones	N	90.4963
90.4963	DCB_se1_ag3_f_01 - phones	DH	90.5363
90.4963	DCB_se1_ag3_f_01 - words	that	90.6663
90.5363	DCB_se1_ag3_f_01 - phones	AE1	90.5863
90.5863	DCB_se1_ag3_f_01 - phones	T	90.6663
90.6663	DCB_se1_ag3_f_01 - phones	S	90.7163
90.6663	DCB_se1_ag3_f_01 - words	s	90.7163
90.7163	DCB_se1_ag3_f_01 - phones	OW1	90.8063
90.7163	DCB_se1_ag3_f_01 - words	over	90.8963
90.8063	DCB_se1_ag3_f_01 - phones	V	90.8663
90.8663	DCB_se1_ag3_f_01 - phones	ER0	90.8963
90.8963	DCB_se1_ag3_f_01 - phones	AO1	90.9663
90.8963	DCB_se1_ag3_f_01 - words	on	91.0163
90.9663	DCB_se1_ag3_f_01 - phones	N	91.0163
91.0163	DCB_se1_ag3_f_01 - phones	N	91.0763
91.0163	DCB_se1_ag3_f_01 - words	new	91.1463
91.0763	DCB_se1_ag3_f_01 - phones	UW1	91.1463
91.1463	DCB_se1_ag3_f_01 - phones	JH	91.2463
91.1463	DCB_se1_ag3_f_01 - words	jersey	91.5663
91.2463	DCB_se1_ag3_f_01 - phones	ER1	91.3463
91.3463	DCB_se1_ag3_f_01 - phones	Z	91.4663
91.4663	DCB_se1_ag3_f_01 - phones	IY0	91.5663
91.5663	DCB_se1_ag3_f_01 - phones	AE1	91.6463
91.5663	DCB_se1_ag3_f_01 - words	avenue	91.8863
91.6463	DCB_se1_ag3_f_01 - phones	V	91.7063
91.7063	DCB_se1_ag3_f_01 - phones	AH0	91.7463
91.7463	DCB_se1_ag3_f_01 - phones	N	91.8163
91.8163	DCB_se1_ag3_f_01 - phones	UW2	91.8863
91.8863	DCB_se1_ag3_f_01 - phones	N	91.9563
91.8863	DCB_se1_ag3_f_01 - words	northwest	92.5863
91.9563	DCB_se1_ag3_f_01 - phones	AO2	92.0363
92.0363	DCB_se1_ag3_f_01 - phones	R	92.1063
92.1063	DCB_se1_ag3_f_01 - phones	TH	92.2063
92.2063	DCB_se1_ag3_f_01 - phones	W	92.2563
92.2563	DCB_se1_ag3_f_01 - phones	EH1	92.4263
92.4263	DCB_se1_ag3_f_01 - phones	S	92.5163
92.5163	DCB_se1_ag3_f_01 - phones	T	92.5863
92.9388	DCB_int_01 - phones	AY1	93.2288
92.9388	DCB_int_01 - words	i	93.2288
93.5646	DCB_int_01 - phones	sil	93.5946
93.5946	DCB_int_01 - phones	Y	93.6546
93.5946	DCB_int_01 - words	used	93.7846
93.6546	DCB_int_01 - phones	UW1	93.7046
93.7046	DCB_int_01 - phones	Z	93.7446
93.7446	DCB_int_01 - phones	D	93.7846
93.7846	DCB_int_01 - phones	T	93.8246
93.7846	DCB_int_01 - words	to	93.9546
93.8246	DCB_int_01 - phones	AH0	93.9546
93.9546	DCB_int_01 - phones	T	94.0646
93.9546	DCB_int_01 - words	tutor	94.3146
94.0646	DCB_int_01 - phones	UW1	94.1146
94.1146	DCB_int_01 - phones	T	94.2346
94.2346	DCB_int_01 - phones	ER0	94.3146
94.3146	DCB_int_01 - phones	DH	94.3746
94.3146	DCB_int_01 - words	there	94.7146
94.3746	DCB_int_01 - phones	EH1	94.6046
94.6046	DCB_int_01 - phones	R	94.7146
94.6980	DCB_se1_ag3_f_01 - phones	spn	96.0180
94.6980	DCB_se1_ag3_f_01 - words	<unk>	96.0180
94.7146	DCB_int_01 - phones	sp	94.7546
96.0180	DCB_se1_ag3_f_01 - phones	AE1	96.4480
96.0180	DCB_se1_ag3_f_01 - words	and	96.5080
96.4480	DCB_se1_ag3_f_01 - phones	N	96.5080
96.5080	DCB_se1_ag3_f_01 - phones	HH	96.6480
96.5080	DCB_se1_ag3_f_01 - words	high	96.8380
96.6480	DCB_se1_ag3_f_01 - phones	AY1	96.8380
96.8380	DCB_se1_ag3_f_01 - phones	S	96.9880
96.8380	DCB_se1_ag3_f_01 - words	school	97.2880
96.9880	DCB_se1_ag3_f_01 - phones	K	97.0480
97.0480	DCB_se1_ag3_f_01 - phones	UW1	97.1780
97.1780	DCB_se1_ag3_f_01 - phones	L	97.2880
97.2880	DCB_se1_ag3_f_01 - phones	AY1	97.4080
97.2880	DCB_se1_ag3_f_01 - words	i	97.4080
97.4080	DCB_se1_ag3_f_01 - phones	W	97.5080
97.4080	DCB_se1_ag3_f_01 - words	went	97.6380
97.5080	DCB_se1_ag3_f_01 - phones	EH1	97.5680
97.5680	DCB_se1_ag3_f_01 - phones	N	97.6080
97.6080	DCB_se1_ag3_f_01 - phones	T	97.6380
97.6380	DCB_se1_ag3_f_01 - phones	sp	97.6680
97.6680	DCB_se1_ag3_f_01 - phones	T	97.7380
97.6680	DCB_se1_ag3_f_01 - words	to	97.7680
97.7380	DCB_se1_ag3_f_01 - phones	AH0	97.7680
97.7680	DCB_se1_ag3_f_01 - phones	TN	98.8180
97.7680	DCB_se1_ag3_f_01 - words	rdx	98.8180
98.8180	DCB_se1_ag3_f_01 - phones	sp	107.7780
104.7962	DCB_int_01 - phones	P	104.9662
104.7962	DCB_int_01 - words	perfect	105.3862
104.9662	DCB_int_01 - phones	ER1	105.0562
105.0562	DCB_int_01 - phones	F	105.1562
105.1562	DCB_int_01 - phones	IH2	105.2762
105.2762	DCB_int_01 - phones	K	105.3362
105.3362	DCB_int_01 - phones	T	105.3862
105.3862	DCB_int_01 - phones	sp	105.7261
105.7261	DCB_int_01 - phones	AH0	105.7661
105.7261	DCB_int_01 - words	and	105.8261
105.7661	DCB_int_01 - phones	N	105.8261
105.8261	DCB_int_01 - phones	W	105.8661
105.8261	DCB_int_01 - words	what	105.9261
105.8661	DCB_int_01 - phones	AH1	105.8961
105.8961	DCB_int_01 - phones	T	105.9261
105.9261	DCB_int_01 - phones	D	105.9561
105.9261	DCB_int_01 - words	do	105.9861
105.9561	DCB_int_01 - phones	UW1	105.9861
105.9861	DCB_int_01 - phones	Y	106.0361
105.9861	DCB_int_01 - words	you	106.0761
106.0361	DCB_int_01 - phones	UW1	106.0761
106.0761	DCB_int_01 - phones	D	106.1261
106.0761	DCB_int_01 - words	do	106.2061
106.1261	DCB_int_01 - phones	UW1	106.2061
106.2061	DCB_int_01 - phones	N	106.2961
106.2061	DCB_int_01 - words	now	106.4161
106.2961	DCB_int_01 - phones	AW1	106.4161
106.4161	DCB_int_01 - phones	sp	106.4661
107.7780	DCB_se1_ag3_f_01 - phones	M	107.8780
107.7780	DCB_se1_ag3_f_01 - words	my	108.0180
107.8780	DCB_se1_ag3_f_01 - phones	AY1	108.0180
108.0180	DCB_se1_ag3_f_01 - phones	F	108.1780
108.0180	DCB_se1_ag3_f_01 - words	field	108.6280
108.1780	DCB_se1_ag3_f_01 - phones	IY1	108.3180
108.3180	DCB_se1_ag3_f_01 - phones	L	108.5380
108.5380	DCB_se1_ag3_f_01 - phones	D	108.6280
108.6280	DCB_se1_ag3_f_01 - phones	sp	108.6780
108.6780	DCB_se1_ag3_f_01 - phones	AH1	109.2680
108.6780	DCB_se1_ag3_f_01 - words	of	109.3680
109.2680	DCB_se1_ag3_f_01 - phones	V	109.3680
109.3680	DCB_se1_ag3_f_01 - phones	CH	109.5080
109.3680	DCB_se1_ag3_f_01 - words	choice	109.7380
109.5080	DCB_se1_ag3_f_01 - phones	OY1	109.6480
109.6480	DCB_se1_ag3_f_01 - phones	S	109.7380
109.7380	DCB_se1_ag3_f_01 - phones	IH0	109.7880
109.7380	DCB_se1_ag3_f_01 - words	is	109.8880
109.7880	DCB_se1_ag3_f_01 - phones	Z	109.8880
109.8880	DCB_se1_ag3_f_01 - phones	K	109.9680
109.8880	DCB_se1_ag3_f_01 - words	customer	110.2480
109.9680	DCB_se1_ag3_f_01 - phones	AH1	110.0180
110.0180	DCB_se1_ag3_f_01 - phones	S	110.0780
110.0780	DCB_se1_ag3_f_01 - phones	T	110.1180
110.1180	DCB_se1_ag3_f_01 - phones	AH0	110.1480
110.1480	DCB_se1_ag3_f_01 - phones	M	110.1780
110.1780	DCB_se1_ag3_f_01 - phones	ER0	110.2480
110.2480	DCB_se1_ag3_f_01 - phones	S	110.3180
110.2480	DCB_se1_ag3_f_01 - words	service	110.6080
110.3180	DCB_se1_ag3_f_01 - phones	ER1	110.3980
110.3980	DCB_se1_ag3_f_01 - phones	V	110.4480
110.4480	DCB_se1_ag3_f_01 - phones	AH0	110.5080
110.5080	DCB_se1_ag3_f_01 - phones	S	110.6080
110.6080	DCB_se1_ag3_f_01 - phones	R	110.6580
110.6080	DCB_se1_ag3_f_01 - words	rep	110.7680
110.6580	DCB_se1_ag3_f_01 - phones	EH1	110.7080
110.7080	DCB_se1_ag3_f_01 - phones	P	110.7680
111.1679	DCB_se1_ag3_f_01 - phones	sil	111.2479
111.2479	DCB_se1_ag3_f_01 - phones	AH0	111.2779
111.2479	DCB_se1_ag3_f_01 - words	i'm	111.3479
111.2779	DCB_se1_ag3_f_01 - phones	M	111.3479
111.3479	DCB_se1_ag3_f_01 - words	a	111.3779
111.3479	DCB_se1_ag3_f_01 - phones	AH0	111.3779
111.3779	DCB_se1_ag3_f_01 - phones	sp	111.4179
111.4179	DCB_se1_ag3_f_01 - phones	K	111.5179
111.4179	DCB_se1_ag3_f_01 - words	customer	111.8179
111.5179	DCB_se1_ag3_f_01 - phones	AH1	111.5779
111.5779	DCB_se1_ag3_f_01 - phones	S	111.6379
111.6379	DCB_se1_ag3_f_01 - phones	T	111.6879
111.6879	DCB_se1_ag3_f_01 - phones	AH0	111.7179
111.7179	DCB_se1_ag3_f_01 - phones	M	111.7479
111.7479	DCB_se1_ag3_f_01 - phones	ER0	111.8179
111.8179	DCB_se1_ag3_f_01 - phones	S	111.9279
111.8179	DCB_se1_ag3_f_01 - words	service	112.1579
111.9279	DCB_se1_ag3_f_01 - phones	ER1	111.9779
111.9779	DCB_se1_ag3_f_01 - phones	V	112.0179
112.0179	DCB_se1_ag3_f_01 - phones	AH0	112.0679
112.0679	DCB_se1_ag3_f_01 - phones	S	112.1579
112.1579	DCB_se1_ag3_f_01 - phones	R	112.2479
112.1579	DCB_se1_ag3_f_01 - words	rep	112.6479
112.2479	DCB_se1_ag3_f_01 - phones	EH1	112.3079
112.3079	DCB_se1_ag3_f_01 - phones	P	112.6479
113.8585	DCB_int_01 - phones	P	114.0385
113.8585	DCB_int_01 - words	perfect	114.5985
114.0385	DCB_int_01 - phones	ER1	114.0685
114.0685	DCB_int_01 - phones	F	114.0985
114.0985	DCB_int_01 - phones	IH2	114.1285
114.1285	DCB_int_01 - phones	K	114.1585
114.1585	DCB_int_01 - phones	T	114.5985
115.8396	DCB_int_01 - phones	sil	115.8696
115.8696	DCB_int_01 - phones	AE1	115.9296
115.8696	DCB_int_01 - words	and	116.3396
115.9296	DCB_int_01 - phones	N	116.3396
116.3396	DCB_int_01 - phones	sp	116.3696
116.3696	DCB_int_01 - phones	HH	116.4896
116.3696	DCB_int_01 - words	where	116.6096
116.4896	DCB_int_01 - phones	W	116.5296
116.5296	DCB_int_01 - phones	EH1	116.5796
116.5796	DCB_int_01 - phones	R	116.6096
116.6096	DCB_int_01 - phones	Y	116.6696
116.6096	DCB_int_01 - words	your	116.7496
116.6696	DCB_int_01 - phones	UH1	116.6996
116.6996	DCB_int_01 - phones	R	116.7496
116.7496	DCB_int_01 - phones	M	116.7996
116.7496	DCB_int_01 - words	mother	116.9696
116.7996	DCB_int_01 - phones	AH1	116.8496
116.8496	DCB_int_01 - phones	DH	116.9096
116.9096	DCB_int_01 - phones	ER0	116.9696
116.9696	DCB_int_01 - phones	AH0	116.9996
116.9696	DCB_int_01 - words	and	117.0496
116.9996	DCB_int_01 - phones	N	117.0496
117.0496	DCB_int_01 - phones	F	117.1296
117.0496	DCB_int_01 - words	father	117.3496
117.1296	DCB_int_01 - phones	AA1	117.2196
117.2196	DCB_int_01 - phones	DH	117.2696
117.2696	DCB_int_01 - phones	ER0	117.3496
117.3496	DCB_int_01 - phones	B	117.4196
117.3496	DCB_int_01 - words	born	117.5596
117.4196	DCB_int_01 - phones	AO1	117.4596
117.4596	DCB_int_01 - phones	R	117.5296
117.5296	DCB_int_01 - phones	N	117.5596
117.5596	DCB_int_01 - phones	HH	117.6096
117.5596	DCB_int_01 - words	here	117.8096
117.6096	DCB_int_01 - phones	IY1	117.7296
117.7296	DCB_int_01 - phones	R	117.8096
118.3172	DCB_se1_ag3_f_01 - phones	sil	118.3472
118.3472	DCB_se1_ag3_f_01 - phones	N	118.5872
118.3472	DCB_se1_ag3_f_01 - words	no	118.8472
118.5872	DCB_se1_ag3_f_01 - phones	OW1	118.8472
118.8472	DCB_se1_ag3_f_01 - phones	sp	118.8772
118.8772	DCB_se1_ag3_f_01 - phones	M	119.0372
118.8772	DCB_se1_ag3_f_01 - words	my	119.1072
119.0372	DCB_se1_ag3_f_01 - phones	AY1	119.1072
119.1072	DCB_se1_ag3_f_01 - phones	D	119.2472
119.1072	DCB_se1_ag3_f_01 - words	dad	119.5672
119.2472	DCB_se1_ag3_f_01 - phones	AE1	119.4972
119.4972	DCB_se1_ag3_f_01 - phones	D	119.5672
119.5672	DCB_se1_ag3_f_01 - phones	sp	119.5972
119.5972	DCB_se1_ag3_f_01 - phones	W	119.6472
119.5972	DCB_se1_ag3_f_01 - words	was	119.8272
119.6472	DCB_se1_ag3_f_01 - phones	AH1	119.7072
119.7072	DCB_se1_ag3_f_01 - phones	Z	119.8272
119.8272	DCB_se1_ag3_f_01 - phones	sp	119.8572
119.8572	DCB_se1_ag3_f_01 - phones	B	119.9272
119.8572	DCB_se1_ag3_f_01 - words	born	120.1472
119.9272	DCB_se1_ag3_f_01 - phones	AO1	120.0672
120.0672	DCB_se1_ag3_f_01 - phones	R	120.0972
120.0972	DCB_se1_ag3_f_01 - phones	N	120.1472
120.1472	DCB_se1_ag3_f_01 - phones	AE1	120.1772
120.1472	DCB_se1_ag3_f_01 - words	and	120.2372
120.1772	DCB_se1_ag3_f_01 - phones	N	120.2372
120.2372	DCB_se1_ag3_f_01 - phones	R	120.3572
120.2372	DCB_se1_ag3_f_01 - words	raised	120.7072
120.3572	DCB_se1_ag3_f_01 - phones	EY1	120.5572
120.5572	DCB_se1_ag3_f_01 - phones	Z	120.6472
120.6472	DCB_se1_ag3_f_01 - phones	D	120.7072
120.7072	DCB_se1_ag3_f_01 - phones	IH1	120.7472
120.7072	DCB_se1_ag3_f_01 - words	in	120.8172
120.7472	DCB_se1_ag3_f_01 - phones	N	120.8172
120.8172	DCB_se1_ag3_f_01 - phones	N	120.8872
120.8172	DCB_se1_ag3_f_01 - words	new	120.9972
120.8872	DCB_se1_ag3_f_01 - phones	UW1	120.9972
120.9972	DCB_se1_ag3_f_01 - phones	Y	121.0772
120.9972	DCB_se1_ag3_f_01 - words	york	121.3672
121.0772	DCB_se1_ag3_f_01 - phones	AO1	121.2572
121.2572	DCB_se1_ag3_f_01 - phones	R	121.3372
121.3372	DCB_se1_ag3_f_01 - phones	K	121.3672
121.3672	DCB_se1_ag3_f_01 - phones	sp	121.8787
121.4543	DCB_int_01 - phones	sil	121.5143
121.5143	DCB_int_01 - phones	HH	121.5443
121.5143	DCB_int_01 - words	hm	121.6643
121.5443	DCB_int_01 - phones	M	121.6643
121.6643	DCB_int_01 - phones	sp	122.7256
121.8787	DCB_se1_ag3_f_01 - phones	DH	121.9187
121.8787	DCB_se1_ag3_f_01 - words	the	121.9787
121.9187	DCB_se1_ag3_f_01 - phones	AH0	121.9787
121.9787	DCB_se1_ag3_f_01 - phones	B	122.0387
121.9787	DCB_se1_ag3_f_01 - words	bronx	122.5087
122.0387	DCB_se1_ag3_f_01 - phones	R	122.0687
122.0687	DCB_se1_ag3_f_01 - phones	AA1	122.2487
122.2487	DCB_se1_ag3_f_01 - phones	NG	122.3187
122.3187	DCB_se1_ag3_f_01 - phones	K	122.4287
122.4287	DCB_se1_ag3_f_01 - phones	S	122.5087
122.5087	DCB_se1_ag3_f_01 - phones	sp	123.9582
122.7256	DCB_int_01 - words	oh	123.0156
122.7256	DCB_int_01 - phones	OW1	123.0156
123.0156	DCB_int_01 - phones	sp	123.3467
123.3467	DCB_int_01 - phones	M	123.4867
123.3467	DCB_int_01 - words	mm-hm	123.7167
123.4867	DCB_int_01 - phones	HH	123.5367
123.5367	DCB_int_01 - phones	M	123.7167
123.7167	DCB_int_01 - phones	sp	129.8222
123.9582	DCB_se1_ag3_f_01 - phones	AE1	124.1382
123.9582	DCB_se1_ag3_f_01 - words	and	124.2382
124.1382	DCB_se1_ag3_f_01 - phones	N	124.2082
124.2082	DCB_se1_ag3_f_01 - phones	D	124.2382
124.2382	DCB_se1_ag3_f_01 - phones	M	124.2882
124.2382	DCB_se1_ag3_f_01 - words	my	124.3782
124.2882	DCB_se1_ag3_f_01 - phones	AY1	124.3782
124.3782	DCB_se1_ag3_f_01 - phones	M	124.5182
124.3782	DCB_se1_ag3_f_01 - words	mom	124.9682
124.5182	DCB_se1_ag3_f_01 - phones	AA1	124.7882
124.7882	DCB_se1_ag3_f_01 - phones	M	124.9682
124.9682	DCB_se1_ag3_f_01 - phones	W	125.0482
124.9682	DCB_se1_ag3_f_01 - words	was	125.2082
125.0482	DCB_se1_ag3_f_01 - phones	AH0	125.1082
125.1082	DCB_se1_ag3_f_01 - phones	Z	125.2082
125.2082	DCB_se1_ag3_f_01 - phones	B	125.2682
125.2082	DCB_se1_ag3_f_01 - words	born	125.4482
125.2682	DCB_se1_ag3_f_01 - phones	AO1	125.3582
125.3582	DCB_se1_ag3_f_01 - phones	R	125.3982
125.3982	DCB_se1_ag3_f_01 - phones	N	125.4482
125.4482	DCB_se1_ag3_f_01 - phones	AH0	125.4782
125.4482	DCB_se1_ag3_f_01 - words	and	125.5382
125.4782	DCB_se1_ag3_f_01 - phones	N	125.5382
125.5382	DCB_se1_ag3_f_01 - phones	R	125.6382
125.5382	DCB_se1_ag3_f_01 - words	raised	125.8882
125.6382	DCB_se1_ag3_f_01 - phones	EY1	125.7682
125.7682	DCB_se1_ag3_f_01 - phones	Z	125.8382
125.8382	DCB_se1_ag3_f_01 - phones	D	125.8882
125.8882	DCB_se1_ag3_f_01 - phones	IH0	125.9382
125.8882	DCB_se1_ag3_f_01 - words	in	126.0182
125.9382	DCB_se1_ag3_f_01 - phones	N	126.0182
126.0182	DCB_se1_ag3_f_01 - phones	P	126.1082
126.0182	DCB_se1_ag3_f_01 - words	petersburg	126.6782
126.1082	DCB_se1_ag3_f_01 - phones	IY1	126.1782
126.1782	DCB_se1_ag3_f_01 - phones	T	126.2282
126.2282	DCB_se1_ag3_f_01 - phones	ER0	126.3082
126.3082	DCB_se1_ag3_f_01 - phones	Z	126.4282
126.4282	DCB_se1_ag3_f_01 - phones	B	126.4982
126.4982	DCB_se1_ag3_f_01 - phones	ER0	126.6482
126.6482	DCB_se1_ag3_f_01 - phones	G	126.6782
126.6782	DCB_se1_ag3_f_01 - phones	sp	126.7282
126.7282	DCB_se1_ag3_f_01 - phones	V	126.7782
126.7282	DCB_se1_ag3_f_01 - words	virginia	127.4482
126.7782	DCB_se1_ag3_f_01 - phones	ER0	126.8382
126.8382	DCB_se1_ag3_f_01 - phones	JH	126.9582
126.9582	DCB_se1_ag3_f_01 - phones	IH1	127.0282
127.0282	DCB_se1_ag3_f_01 - phones	N	127.1182
127.1182	DCB_se1_ag3_f_01 - phones	Y	127.2082
127.2082	DCB_se1_ag3_f_01 - phones	AH0	127.4482
129.8222	DCB_int_01 - phones	AE1	129.8722
129.8222	DCB_int_01 - words	and	129.9322
129.8722	DCB_int_01 - phones	N	129.9322
129.9322	DCB_int_01 - phones	W	129.9922
129.9322	DCB_int_01 - words	what	130.0622
129.9922	DCB_int_01 - phones	AH1	130.0222
130.0222	DCB_int_01 - phones	T	130.0622
130.0622	DCB_int_01 - phones	D	130.0922
130.0622	DCB_int_01 - words	do	130.1322
130.0922	DCB_int_01 - phones	UW1	130.1322
130.1322	DCB_int_01 - phones	DH	130.1822
130.1322	DCB_int_01 - words	they	130.2822
130.1822	DCB_int_01 - phones	EY1	130.2822
130.2822	DCB_int_01 - phones	D	130.3322
130.2822	DCB_int_01 - words	do	130.4522
130.3322	DCB_int_01 - phones	UW1	130.4522
130.4522	DCB_int_01 - phones	sp	137.7525
131.4505	DCB_se1_ag3_f_01 - phones	sil	131.4905
131.4905	DCB_se1_ag3_f_01 - phones	W	131.5605
131.4905	DCB_se1_ag3_f_01 - words	well	131.6805
131.5605	DCB_se1_ag3_f_01 - phones	EH1	131.6205
131.6205	DCB_se1_ag3_f_01 - phones	L	131.6805
131.6805	DCB_se1_ag3_f_01 - phones	M	131.7505
131.6805	DCB_se1_ag3_f_01 - words	my	131.8305
131.7505	DCB_se1_ag3_f_01 - phones	AY1	131.8305
131.8305	DCB_se1_ag3_f_01 - phones	M	131.9605
131.8305	DCB_se1_ag3_f_01 - words	mom	132.2605
131.9605	DCB_se1_ag3_f_01 - phones	AA1	132.1905
132.1905	DCB_se1_ag3_f_01 - phones	M	132.2605
132.2605	DCB_se1_ag3_f_01 - phones	sp	132.3305
132.6655	DCB_se1_ag3_f_01 - phones	B	132.7455
132.6655	DCB_se1_ag3_f_01 - words	before	133.0155
132.7455	DCB_se1_ag3_f_01 - phones	IY2	132.8455
132.8455	DCB_se1_ag3_f_01 - phones	F	132.9255
132.9255	DCB_se1_ag3_f_01 - phones	AO1	132.9755
132.9755	DCB_se1_ag3_f_01 - phones	R	133.0155
133.0155	DCB_se1_ag3_f_01 - phones	SH	133.1455
133.0155	DCB_se1_ag3_f_01 - words	she	133.1955
133.1455	DCB_se1_ag3_f_01 - phones	IY1	133.1955
133.1955	DCB_se1_ag3_f_01 - phones	P	133.3555
133.1955	DCB_se1_ag3_f_01 - words	passed	133.5955
133.3555	DCB_se1_ag3_f_01 - phones	AE1	133.5355
133.5355	DCB_se1_ag3_f_01 - phones	S	133.5655
133.5655	DCB_se1_ag3_f_01 - phones	T	133.5955
133.5955	DCB_se1_ag3_f_01 - phones	SH	133.7955
133.5955	DCB_se1_ag3_f_01 - words	she	133.9755
133.7955	DCB_se1_ag3_f_01 - phones	IY1	133.9755
133.9755	DCB_se1_ag3_f_01 - phones	sp	134.0255
134.0255	DCB_se1_ag3_f_01 - phones	W	134.0855
134.0255	DCB_se1_ag3_f_01 - words	was	134.4055
134.0855	DCB_se1_ag3_f_01 - phones	AH1	134.2055
134.2055	DCB_se1_ag3_f_01 - phones	Z	134.4055
134.4055	DCB_se1_ag3_f_01 - phones	sp	134.4355
134.4355	DCB_se1_ag3_f_01 - phones	AH1	134.7355
134.4355	DCB_se1_ag3_f_01 - words	um	134.8855
134.7355	DCB_se1_ag3_f_01 - phones	M	134.8855
135.8956	DCB_se1_ag3_f_01 - phones	K	135.9956
135.8956	DCB_se1_ag3_f_01 - words	quality	136.4556
135.9956	DCB_se1_ag3_f_01 - phones	W	136.0356
136.0356	DCB_se1_ag3_f_01 - phones	AA1	136.1256
136.1256	DCB_se1_ag3_f_01 - phones	L	136.1956
136.1956	DCB_se1_ag3_f_01 - phones	AH0	136.2756
136.2756	DCB_se1_ag3_f_01 - phones	T	136.3856
136.3856	DCB_se1_ag3_f_01 - phones	IY0	136.4556
136.4556	DCB_se1_ag3_f_01 - phones	AH0	136.5056
136.4556	DCB_se1_ag3_f_01 - words	assurance	136.9056
136.5056	DCB_se1_ag3_f_01 - phones	SH	136.6456
136.6456	DCB_se1_ag3_f_01 - phones	UH1	136.7656
136.7656	DCB_se1_ag3_f_01 - phones	R	136.7956
136.7956	DCB_se1_ag3_f_01 - phones	AH0	136.8256
136.8256	DCB_se1_ag3_f_01 - phones	N	136.8556
136.8556	DCB_se1_ag3_f_01 - phones	S	136.9056
136.9056	DCB_se1_ag3_f_01 - phones	K	137.0256
136.9056	DCB_se1_ag3_f_01 - words	coordinator	137.6556
137.0256	DCB_se1_ag3_f_01 - phones	OW0	137.0556
137.0556	DCB_se1_ag3_f_01 - phones	AO1	137.0956
137.0956	DCB_se1_ag3_f_01 - phones	R	137.1556
137.1556	DCB_se1_ag3_f_01 - phones	D	137.1856
137.1856	DCB_se1_ag3_f_01 - phones	AH0	137.2156
137.2156	DCB_se1_ag3_f_01 - phones	N	137.2756
137.2756	DCB_se1_ag3_f_01 - phones	EY2	137.4056
137.4056	DCB_se1_ag3_f_01 - phones	T	137.4656
137.4656	DCB_se1_ag3_f_01 - phones	ER0	137.6556
137.7525	DCB_int_01 - phones	M	137.7925
137.7525	DCB_int_01 - words	mm-hm	137.9925
137.7925	DCB_int_01 - phones	HH	137.9225
137.9225	DCB_int_01 - phones	M	137.9925
137.9925	DCB_int_01 - phones	sp	138.2025
138.2575	DCB_se1_ag3_f_01 - phones	F	138.4475
138.2575	DCB_se1_ag3_f_01 - words	for	138.5775
138.4475	DCB_se1_ag3_f_01 - phones	AO1	138.4975
138.4975	DCB_se1_ag3_f_01 - phones	R	138.5775
138.5775	DCB_se1_ag3_f_01 - phones	JH	138.6775
138.5775	DCB_se1_ag3_f_01 - words	jb	138.8975
138.6775	DCB_se1_ag3_f_01 - phones	EY1	138.7775
138.7775	DCB_se1_ag3_f_01 - phones	B	138.8375
138.8375	DCB_se1_ag3_f_01 - phones	IY1	138.8975
138.8975	DCB_se1_ag3_f_01 - phones	JH	138.9975
138.8975	DCB_se1_ag3_f_01 - words	johnson	139.3675
138.9975	DCB_se1_ag3_f_01 - phones	AA1	139.1175
139.1175	DCB_se1_ag3_f_01 - phones	N	139.1975
139.1975	DCB_se1_ag3_f_01 - phones	S	139.2775
139.2775	DCB_se1_ag3_f_01 - phones	AH0	139.3075
139.3075	DCB_se1_ag3_f_01 - phones	N	139.3675
139.3675	DCB_se1_ag3_f_01 - phones	N	139.3975
139.3675	DCB_se1_ag3_f_01 - words	nursing	139.7475
139.3975	DCB_se1_ag3_f_01 - phones	ER1	139.5275
139.5275	DCB_se1_ag3_f_01 - phones	S	139.6175
139.6175	DCB_se1_ag3_f_01 - phones	IH0	139.6775
139.6775	DCB_se1_ag3_f_01 - phones	NG	139.7475
139.7475	DCB_se1_ag3_f_01 - phones	HH	139.7875
139.7475	DCB_se1_ag3_f_01 - words	home	140.0375
139.7875	DCB_se1_ag3_f_01 - phones	OW1	139.9075
139.9075	DCB_se1_ag3_f_01 - phones	M	140.0375
140.0375	DCB_se1_ag3_f_01 - phones	sp	140.2475
141.6780	DCB_se1_ag3_f_01 - phones	AH0	141.8280
141.6780	DCB_se1_ag3_f_01 - words	and	141.8980
141.8280	DCB_se1_ag3_f_01 - phones	N	141.8980
141.8980	DCB_se1_ag3_f_01 - phones	M	141.9580
141.8980	DCB_se1_ag3_f_01 - words	my	142.0680
141.9580	DCB_se1_ag3_f_01 - phones	AY1	142.0680
142.0680	DCB_se1_ag3_f_01 - phones	sp	142.1280
142.1280	DCB_se1_ag3_f_01 - phones	D	142.2080
142.1280	DCB_se1_ag3_f_01 - words	dad	142.4780
142.2080	DCB_se1_ag3_f_01 - phones	AE1	142.4380
142.4380	DCB_se1_ag3_f_01 - phones	D	142.4780
142.4780	DCB_se1_ag3_f_01 - phones	IH1	142.6980
142.4780	DCB_se1_ag3_f_01 - words	is	142.9080
142.6980	DCB_se1_ag3_f_01 - phones	Z	142.9080
142.9080	DCB_se1_ag3_f_01 - phones	sp	142.9580
142.9580	DCB_se1_ag3_f_01 - words	a	143.1780
142.9580	DCB_se1_ag3_f_01 - phones	EY1	143.1780
143.1780	DCB_se1_ag3_f_01 - phones	R	143.2680
143.1780	DCB_se1_ag3_f_01 - words	retired	143.7080
143.2680	DCB_se1_ag3_f_01 - phones	IY0	143.3480
143.3480	DCB_se1_ag3_f_01 - phones	T	143.5080
143.5080	DCB_se1_ag3_f_01 - phones	AY1	143.6280
143.6280	DCB_se1_ag3_f_01 - phones	R	143.6780
143.6780	DCB_se1_ag3_f_01 - phones	D	143.7080
143.7080	DCB_se1_ag3_f_01 - phones	sp	143.7380
143.7380	DCB_se1_ag3_f_01 - phones	P	143.8580
143.7380	DCB_se1_ag3_f_01 - words	postal	144.1980
143.8580	DCB_se1_ag3_f_01 - phones	OW1	143.9680
143.9680	DCB_se1_ag3_f_01 - phones	S	144.0680
144.0680	DCB_se1_ag3_f_01 - phones	T	144.1280
144.1280	DCB_se1_ag3_f_01 - phones	AH0	144.1680
144.1680	DCB_se1_ag3_f_01 - phones	L	144.1980
144.1980	DCB_se1_ag3_f_01 - phones	sp	144.2280
144.2280	DCB_se1_ag3_f_01 - phones	S	144.3680
144.2280	DCB_se1_ag3_f_01 - words	service	144.7980
[truncated: 52,267 more rows]
