# Supplementary material for: Considering Performance in the Automated and Manual Coding of Sociolinguistic Variables: Lessons From Variable (ING)
Source: Front Artif Intell. 2021 Apr 29;4:648543. doi: 10.3389/frai.2021.648543 (PMC8117961; doi:10.3389/frai.2021.648543)
Supplement: Supplementary file 4 [file Data_Sheet_4.ZIP › CORAAL_Aligned_as_Tables/DCB_se1_ag3_m_02_1_txout.txt]

tmin	tier	text	tmax
0.5443	DCB_se1_ag3_m_01 - phones	sil	0.6043
0.6043	DCB_se1_ag3_m_01 - phones	AH1	0.9143
0.6043	DCB_se1_ag3_m_01 - words	um	1.1143
0.9143	DCB_se1_ag3_m_01 - phones	M	1.1143
1.1143	DCB_se1_ag3_m_01 - phones	sp	1.4560
1.4560	DCB_se1_ag3_m_01 - phones	TH	1.5060
1.4560	DCB_se1_ag3_m_01 - words	thank	1.6760
1.5060	DCB_se1_ag3_m_01 - phones	AE1	1.5660
1.5660	DCB_se1_ag3_m_01 - phones	NG	1.6060
1.6060	DCB_se1_ag3_m_01 - phones	K	1.6760
1.6760	DCB_se1_ag3_m_01 - phones	Y	1.7060
1.6760	DCB_se1_ag3_m_01 - words	you	1.7460
1.7060	DCB_se1_ag3_m_01 - phones	UW1	1.7460
1.7460	DCB_se1_ag3_m_01 - phones	F	1.8160
1.7460	DCB_se1_ag3_m_01 - words	for	1.8460
1.8160	DCB_se1_ag3_m_01 - phones	ER0	1.8460
1.8460	DCB_se1_ag3_m_01 - phones	D	1.9060
1.8460	DCB_se1_ag3_m_01 - words	doing	2.0860
1.9060	DCB_se1_ag3_m_01 - phones	UW1	1.9860
1.9860	DCB_se1_ag3_m_01 - phones	IH0	2.0460
2.0460	DCB_se1_ag3_m_01 - phones	NG	2.0860
2.0860	DCB_se1_ag3_m_01 - phones	EY1	2.1360
2.0860	DCB_se1_ag3_m_01 - words	a	2.1360
2.1360	DCB_se1_ag3_m_01 - phones	IH1	2.1760
2.1360	DCB_se1_ag3_m_01 - words	interview	2.5460
2.1760	DCB_se1_ag3_m_01 - phones	N	2.2560
2.2560	DCB_se1_ag3_m_01 - phones	ER0	2.2860
2.2860	DCB_se1_ag3_m_01 - phones	V	2.3360
2.3360	DCB_se1_ag3_m_01 - phones	Y	2.4460
2.4460	DCB_se1_ag3_m_01 - phones	UW2	2.5460
2.5460	DCB_se1_ag3_m_01 - phones	sp	2.6260
2.6260	DCB_se1_ag3_m_01 - words	rdx	2.7260
2.6260	DCB_se1_ag3_m_01 - phones	TN	2.7260
2.7260	DCB_se1_ag3_m_01 - phones	sp	3.4460
3.4460	DCB_se1_ag3_m_01 - phones	AH1	3.6160
3.4460	DCB_se1_ag3_m_01 - words	um	3.7260
3.6160	DCB_se1_ag3_m_01 - phones	M	3.7260
3.7260	DCB_se1_ag3_m_01 - phones	HH	3.7560
3.7260	DCB_se1_ag3_m_01 - words	how	3.8560
3.7560	DCB_se1_ag3_m_01 - phones	AW1	3.8560
3.8560	DCB_se1_ag3_m_01 - phones	L	3.8960
3.8560	DCB_se1_ag3_m_01 - words	long	4.0560
3.8960	DCB_se1_ag3_m_01 - phones	AO1	3.9960
3.9960	DCB_se1_ag3_m_01 - phones	NG	4.0560
4.0560	DCB_se1_ag3_m_01 - phones	HH	4.0860
4.0560	DCB_se1_ag3_m_01 - words	have	4.1760
4.0860	DCB_se1_ag3_m_01 - phones	AE1	4.1160
4.1160	DCB_se1_ag3_m_01 - phones	V	4.1760
4.1760	DCB_se1_ag3_m_01 - phones	Y	4.2860
4.1760	DCB_se1_ag3_m_01 - words	you	4.3760
4.2860	DCB_se1_ag3_m_01 - phones	UW1	4.3760
4.3760	DCB_se1_ag3_m_01 - phones	AH1	4.4960
4.3760	DCB_se1_ag3_m_01 - words	um	4.7860
4.4960	DCB_se1_ag3_m_01 - phones	M	4.7860
5.5531	DCB_se1_ag3_m_01 - phones	sil	5.6331
5.6331	DCB_se1_ag3_m_01 - phones	L	5.7131
5.6331	DCB_se1_ag3_m_01 - words	lived	5.8731
5.7131	DCB_se1_ag3_m_01 - phones	IH1	5.7431
5.7431	DCB_se1_ag3_m_01 - phones	V	5.8031
5.8031	DCB_se1_ag3_m_01 - phones	D	5.8731
5.8731	DCB_se1_ag3_m_01 - phones	IH0	5.9131
5.8731	DCB_se1_ag3_m_01 - words	in	5.9631
5.9131	DCB_se1_ag3_m_01 - phones	N	5.9631
5.9631	DCB_se1_ag3_m_01 - phones	D	6.0631
5.9631	DCB_se1_ag3_m_01 - words	dc	6.4231
6.0631	DCB_se1_ag3_m_01 - phones	IY1	6.1831
6.1831	DCB_se1_ag3_m_01 - phones	S	6.3031
6.3031	DCB_se1_ag3_m_01 - phones	IY1	6.4231
6.4231	DCB_se1_ag3_m_01 - phones	sp	6.4831
6.9738	DCB_se1_ag3_m_02 - phones	sil	7.0638
7.0638	DCB_se1_ag3_m_02 - phones	B	7.0938
7.0638	DCB_se1_ag3_m_02 - words	been	7.1538
7.0938	DCB_se1_ag3_m_02 - phones	IH0	7.1238
7.1238	DCB_se1_ag3_m_02 - phones	N	7.1538
7.1538	DCB_se1_ag3_m_02 - phones	L	7.2138
7.1538	DCB_se1_ag3_m_02 - words	living	7.4238
7.2138	DCB_se1_ag3_m_02 - phones	IH1	7.2738
7.2738	DCB_se1_ag3_m_02 - phones	V	7.3138
7.3138	DCB_se1_ag3_m_02 - phones	IH0	7.3538
7.3538	DCB_se1_ag3_m_02 - phones	NG	7.4238
7.4238	DCB_se1_ag3_m_02 - phones	IH1	7.4838
7.4238	DCB_se1_ag3_m_02 - words	in	7.5438
7.4838	DCB_se1_ag3_m_02 - phones	N	7.5438
7.5438	DCB_se1_ag3_m_02 - phones	D	7.6138
7.5438	DCB_se1_ag3_m_02 - words	dc	7.8938
7.6138	DCB_se1_ag3_m_02 - phones	IY1	7.7738
7.7738	DCB_se1_ag3_m_02 - phones	S	7.8638
7.8638	DCB_se1_ag3_m_02 - phones	IY1	7.8938
7.8938	DCB_se1_ag3_m_02 - phones	AH0	7.9738
7.8938	DCB_se1_ag3_m_02 - words	about	8.1738
7.9738	DCB_se1_ag3_m_02 - phones	B	8.0338
8.0338	DCB_se1_ag3_m_02 - phones	AW1	8.1138
8.1138	DCB_se1_ag3_m_02 - phones	T	8.1738
8.1738	DCB_se1_ag3_m_02 - phones	F	8.2938
8.1738	DCB_se1_ag3_m_02 - words	fifteen	8.8038
8.2938	DCB_se1_ag3_m_02 - phones	IH1	8.3838
8.3838	DCB_se1_ag3_m_02 - phones	F	8.4538
8.4538	DCB_se1_ag3_m_02 - phones	T	8.5738
8.5738	DCB_se1_ag3_m_02 - phones	IY1	8.6138
8.6138	DCB_se1_ag3_m_02 - phones	N	8.8038
8.8038	DCB_se1_ag3_m_02 - phones	Y	8.8838
8.8038	DCB_se1_ag3_m_02 - words	years	9.1438
8.8838	DCB_se1_ag3_m_02 - phones	IH1	9.0238
9.0238	DCB_se1_ag3_m_02 - phones	R	9.0838
9.0838	DCB_se1_ag3_m_02 - phones	Z	9.1438
9.1438	DCB_se1_ag3_m_02 - phones	N	9.2138
9.1438	DCB_se1_ag3_m_02 - words	now	9.4238
9.2138	DCB_se1_ag3_m_02 - phones	AW1	9.4238
9.4238	DCB_se1_ag3_m_02 - phones	sp	20.1683
9.7271	DCB_se1_ag3_m_01 - phones	F	9.8571
9.7271	DCB_se1_ag3_m_01 - words	fifteen	10.2471
9.8571	DCB_se1_ag3_m_01 - phones	IH1	9.9171
9.9171	DCB_se1_ag3_m_01 - phones	F	9.9871
9.9871	DCB_se1_ag3_m_01 - phones	T	10.0671
10.0671	DCB_se1_ag3_m_01 - phones	IY1	10.1171
10.1171	DCB_se1_ag3_m_01 - phones	N	10.2471
10.2471	DCB_se1_ag3_m_01 - phones	Y	10.2871
10.2471	DCB_se1_ag3_m_01 - words	years	10.6771
10.2871	DCB_se1_ag3_m_01 - phones	IH1	10.4571
10.4571	DCB_se1_ag3_m_01 - phones	R	10.5171
10.5171	DCB_se1_ag3_m_01 - phones	Z	10.6771
11.4251	DCB_se1_ag3_m_01 - phones	sil	11.4851
11.4851	DCB_se1_ag3_m_01 - phones	K	11.5351
11.4851	DCB_se1_ag3_m_01 - words	can	11.5951
11.5351	DCB_se1_ag3_m_01 - phones	AH0	11.5651
11.5651	DCB_se1_ag3_m_01 - phones	N	11.5951
11.5951	DCB_se1_ag3_m_01 - phones	Y	11.6451
11.5951	DCB_se1_ag3_m_01 - words	you	11.6951
11.6451	DCB_se1_ag3_m_01 - phones	UW1	11.6951
11.6951	DCB_se1_ag3_m_01 - phones	T	11.8051
11.6951	DCB_se1_ag3_m_01 - words	tell	11.9851
11.8051	DCB_se1_ag3_m_01 - phones	EH1	11.9251
11.9251	DCB_se1_ag3_m_01 - phones	L	11.9851
11.9851	DCB_se1_ag3_m_01 - phones	M	12.0451
11.9851	DCB_se1_ag3_m_01 - words	me	12.1951
12.0451	DCB_se1_ag3_m_01 - phones	IY1	12.1951
12.1951	DCB_se1_ag3_m_01 - phones	AH1	12.4051
12.1951	DCB_se1_ag3_m_01 - words	um	12.5951
12.4051	DCB_se1_ag3_m_01 - phones	M	12.5951
12.5951	DCB_se1_ag3_m_01 - phones	sp	13.1538
13.1538	DCB_se1_ag3_m_01 - phones	L	13.1938
13.1538	DCB_se1_ag3_m_01 - words	like	13.3238
13.1938	DCB_se1_ag3_m_01 - phones	AY1	13.2638
13.2638	DCB_se1_ag3_m_01 - phones	K	13.3238
13.3238	DCB_se1_ag3_m_01 - phones	D	13.3838
13.3238	DCB_se1_ag3_m_01 - words	did	13.4738
13.3838	DCB_se1_ag3_m_01 - phones	IH0	13.4238
13.4238	DCB_se1_ag3_m_01 - phones	D	13.4738
13.4738	DCB_se1_ag3_m_01 - phones	Y	13.5238
13.4738	DCB_se1_ag3_m_01 - words	you	13.5938
13.5238	DCB_se1_ag3_m_01 - phones	UW1	13.5938
13.5938	DCB_se1_ag3_m_01 - words	s	13.7238
13.5938	DCB_se1_ag3_m_01 - phones	S	13.7238
13.7238	DCB_se1_ag3_m_01 - phones	G	13.7938
13.7238	DCB_se1_ag3_m_01 - words	go	13.8538
13.7938	DCB_se1_ag3_m_01 - phones	OW1	13.8538
13.8538	DCB_se1_ag3_m_01 - phones	T	13.9038
13.8538	DCB_se1_ag3_m_01 - words	to	13.9638
13.9038	DCB_se1_ag3_m_01 - phones	AH0	13.9638
13.9638	DCB_se1_ag3_m_01 - phones	S	14.0538
13.9638	DCB_se1_ag3_m_01 - words	school	14.3238
14.0538	DCB_se1_ag3_m_01 - phones	K	14.1038
14.1038	DCB_se1_ag3_m_01 - phones	UW1	14.2338
14.2338	DCB_se1_ag3_m_01 - phones	L	14.3238
14.3238	DCB_se1_ag3_m_01 - phones	IH0	14.3538
14.3238	DCB_se1_ag3_m_01 - words	in	14.3838
14.3538	DCB_se1_ag3_m_01 - phones	N	14.3838
14.3838	DCB_se1_ag3_m_01 - phones	D	14.4338
14.3838	DCB_se1_ag3_m_01 - words	dc	14.8638
14.4338	DCB_se1_ag3_m_01 - phones	IY1	14.5538
14.5538	DCB_se1_ag3_m_01 - phones	S	14.6838
14.6838	DCB_se1_ag3_m_01 - phones	IY1	14.8638
14.8638	DCB_se1_ag3_m_01 - phones	L	14.9038
14.8638	DCB_se1_ag3_m_01 - words	like	15.0338
14.9038	DCB_se1_ag3_m_01 - phones	AY1	14.9738
14.9738	DCB_se1_ag3_m_01 - phones	K	15.0338
15.0338	DCB_se1_ag3_m_01 - phones	T	15.1238
15.0338	DCB_se1_ag3_m_01 - words	tell	15.2238
15.1238	DCB_se1_ag3_m_01 - phones	EH1	15.1738
15.1738	DCB_se1_ag3_m_01 - phones	L	15.2238
15.2238	DCB_se1_ag3_m_01 - phones	M	15.2738
15.2238	DCB_se1_ag3_m_01 - words	me	15.3238
15.2738	DCB_se1_ag3_m_01 - phones	IY1	15.3238
15.3238	DCB_se1_ag3_m_01 - phones	HH	15.3838
15.3238	DCB_se1_ag3_m_01 - words	how	15.4738
15.3838	DCB_se1_ag3_m_01 - phones	AW1	15.4738
15.4738	DCB_se1_ag3_m_01 - phones	D	15.5138
15.4738	DCB_se1_ag3_m_01 - words	did	15.6238
15.5138	DCB_se1_ag3_m_01 - phones	IH0	15.5738
15.5738	DCB_se1_ag3_m_01 - phones	D	15.6238
15.6238	DCB_se1_ag3_m_01 - phones	Y	15.7238
15.6238	DCB_se1_ag3_m_01 - words	you	15.7638
15.7238	DCB_se1_ag3_m_01 - phones	UW1	15.7638
15.7638	DCB_se1_ag3_m_01 - phones	EH1	15.8738
15.7638	DCB_se1_ag3_m_01 - words	end	15.9938
15.8738	DCB_se1_ag3_m_01 - phones	N	15.9238
15.9238	DCB_se1_ag3_m_01 - phones	D	15.9938
15.9938	DCB_se1_ag3_m_01 - phones	AH1	16.0438
15.9938	DCB_se1_ag3_m_01 - words	up	16.1238
16.0438	DCB_se1_ag3_m_01 - phones	P	16.1238
16.1238	DCB_se1_ag3_m_01 - phones	IH0	16.1638
16.1238	DCB_se1_ag3_m_01 - words	in	16.3038
16.1638	DCB_se1_ag3_m_01 - phones	N	16.3038
16.3038	DCB_se1_ag3_m_01 - phones	sp	16.3538
16.3538	DCB_se1_ag3_m_01 - phones	W	16.4738
16.3538	DCB_se1_ag3_m_01 - words	were	16.5338
16.4738	DCB_se1_ag3_m_01 - phones	ER0	16.5338
16.5338	DCB_se1_ag3_m_01 - phones	Y	16.6338
16.5338	DCB_se1_ag3_m_01 - words	you	16.7538
16.6338	DCB_se1_ag3_m_01 - phones	UW1	16.7538
16.7538	DCB_se1_ag3_m_01 - phones	sp	16.7838
17.2010	DCB_se1_ag3_m_01 - phones	B	17.3010
17.2010	DCB_se1_ag3_m_01 - words	born	17.4410
17.3010	DCB_se1_ag3_m_01 - phones	AO1	17.3710
17.3710	DCB_se1_ag3_m_01 - phones	R	17.4110
17.4110	DCB_se1_ag3_m_01 - phones	N	17.4410
17.4410	DCB_se1_ag3_m_01 - phones	AH0	17.4810
17.4410	DCB_se1_ag3_m_01 - words	and	17.5110
17.4810	DCB_se1_ag3_m_01 - phones	N	17.5110
17.5110	DCB_se1_ag3_m_01 - phones	R	17.6010
17.5110	DCB_se1_ag3_m_01 - words	raised	17.8110
17.6010	DCB_se1_ag3_m_01 - phones	EY1	17.7310
17.7310	DCB_se1_ag3_m_01 - phones	Z	17.7810
17.7810	DCB_se1_ag3_m_01 - phones	D	17.8110
17.8110	DCB_se1_ag3_m_01 - phones	IH0	17.8410
17.8110	DCB_se1_ag3_m_01 - words	in	17.8710
17.8410	DCB_se1_ag3_m_01 - phones	N	17.8710
17.8710	DCB_se1_ag3_m_01 - phones	D	17.9310
17.8710	DCB_se1_ag3_m_01 - words	dc	18.3110
17.9310	DCB_se1_ag3_m_01 - phones	IY1	18.0610
18.0610	DCB_se1_ag3_m_01 - phones	S	18.1810
18.1810	DCB_se1_ag3_m_01 - phones	IY1	18.3110
18.3110	DCB_se1_ag3_m_01 - phones	M	18.3810
18.3110	DCB_se1_ag3_m_01 - words	moved	18.6610
18.3810	DCB_se1_ag3_m_01 - phones	UW1	18.5110
18.5110	DCB_se1_ag3_m_01 - phones	V	18.5810
18.5810	DCB_se1_ag3_m_01 - phones	D	18.6610
18.6610	DCB_se1_ag3_m_01 - phones	AW1	18.9010
18.6610	DCB_se1_ag3_m_01 - words	out	19.0010
18.9010	DCB_se1_ag3_m_01 - phones	T	19.0010
19.0010	DCB_se1_ag3_m_01 - phones	sp	19.0310
19.0310	DCB_se1_ag3_m_01 - words	i	19.0610
19.0310	DCB_se1_ag3_m_01 - phones	AY1	19.0610
19.0610	DCB_se1_ag3_m_01 - phones	sp	19.0910
19.0910	DCB_se1_ag3_m_01 - phones	M	19.1610
19.0910	DCB_se1_ag3_m_01 - words	mean	19.3010
19.1610	DCB_se1_ag3_m_01 - phones	IY1	19.2010
19.2010	DCB_se1_ag3_m_01 - phones	N	19.3010
19.3010	DCB_se1_ag3_m_01 - phones	sp	19.3310
19.3310	DCB_se1_ag3_m_01 - phones	HH	19.3810
19.3310	DCB_se1_ag3_m_01 - words	how	19.4610
19.3810	DCB_se1_ag3_m_01 - phones	AW1	19.4610
19.4610	DCB_se1_ag3_m_01 - phones	D	19.5310
19.4610	DCB_se1_ag3_m_01 - words	does	19.6110
19.5310	DCB_se1_ag3_m_01 - phones	IH0	19.5710
19.5710	DCB_se1_ag3_m_01 - phones	Z	19.6110
19.6110	DCB_se1_ag3_m_01 - phones	DH	19.6410
19.6110	DCB_se1_ag3_m_01 - words	that	19.7710
19.6410	DCB_se1_ag3_m_01 - phones	AH0	19.7310
19.7310	DCB_se1_ag3_m_01 - phones	T	19.7710
19.7710	DCB_se1_ag3_m_01 - phones	G	19.8010
19.7710	DCB_se1_ag3_m_01 - words	go	19.8710
19.8010	DCB_se1_ag3_m_01 - phones	OW1	19.8710
19.8710	DCB_se1_ag3_m_01 - phones	sp	33.7890
20.1683	DCB_se1_ag3_m_02 - phones	W	20.2583
20.1683	DCB_se1_ag3_m_02 - words	well	20.4283
20.2583	DCB_se1_ag3_m_02 - phones	EH1	20.3883
20.3883	DCB_se1_ag3_m_02 - phones	L	20.4283
20.4283	DCB_se1_ag3_m_02 - phones	AE1	20.4783
20.4283	DCB_se1_ag3_m_02 - words	actually	20.7883
20.4783	DCB_se1_ag3_m_02 - phones	K	20.5383
20.5383	DCB_se1_ag3_m_02 - phones	SH	20.6283
20.6283	DCB_se1_ag3_m_02 - phones	AH0	20.6583
20.6583	DCB_se1_ag3_m_02 - phones	L	20.7083
20.7083	DCB_se1_ag3_m_02 - phones	IY0	20.7883
20.7883	DCB_se1_ag3_m_02 - words	i	20.8983
20.7883	DCB_se1_ag3_m_02 - phones	AY1	20.8983
20.8983	DCB_se1_ag3_m_02 - phones	W	20.9383
20.8983	DCB_se1_ag3_m_02 - words	was	21.0683
20.9383	DCB_se1_ag3_m_02 - phones	AH0	20.9983
20.9983	DCB_se1_ag3_m_02 - phones	Z	21.0683
21.0683	DCB_se1_ag3_m_02 - phones	B	21.1083
21.0683	DCB_se1_ag3_m_02 - words	born	21.3083
21.1083	DCB_se1_ag3_m_02 - phones	AO1	21.2383
21.2383	DCB_se1_ag3_m_02 - phones	R	21.2783
21.2783	DCB_se1_ag3_m_02 - phones	N	21.3083
21.3083	DCB_se1_ag3_m_02 - phones	AH0	21.3383
21.3083	DCB_se1_ag3_m_02 - words	and	21.3883
21.3383	DCB_se1_ag3_m_02 - phones	N	21.3883
21.3883	DCB_se1_ag3_m_02 - phones	R	21.4983
21.3883	DCB_se1_ag3_m_02 - words	raised	21.7283
21.4983	DCB_se1_ag3_m_02 - phones	EY1	21.6483
21.6483	DCB_se1_ag3_m_02 - phones	Z	21.6883
21.6883	DCB_se1_ag3_m_02 - phones	D	21.7283
21.7283	DCB_se1_ag3_m_02 - phones	IH0	21.7583
21.7283	DCB_se1_ag3_m_02 - words	in	21.8483
21.7583	DCB_se1_ag3_m_02 - phones	N	21.8483
21.8483	DCB_se1_ag3_m_02 - phones	D	21.9283
21.8483	DCB_se1_ag3_m_02 - words	dc	22.4783
21.9283	DCB_se1_ag3_m_02 - phones	IY1	22.0883
22.0883	DCB_se1_ag3_m_02 - phones	S	22.2183
22.2183	DCB_se1_ag3_m_02 - phones	IY1	22.4783
22.6647	DCB_se1_ag3_m_02 - phones	Y	22.7847
22.6647	DCB_se1_ag3_m_02 - words	you	22.8947
22.7847	DCB_se1_ag3_m_02 - phones	UW1	22.8947
22.8947	DCB_se1_ag3_m_02 - phones	N	22.9547
22.8947	DCB_se1_ag3_m_02 - words	know	23.2547
22.9547	DCB_se1_ag3_m_02 - phones	OW1	23.2547
23.2547	DCB_se1_ag3_m_02 - phones	sp	23.4647
23.4647	DCB_se1_ag3_m_02 - phones	AH1	23.5547
23.4647	DCB_se1_ag3_m_02 - words	um	23.9247
23.5547	DCB_se1_ag3_m_02 - phones	M	23.9247
23.9247	DCB_se1_ag3_m_02 - phones	sp	24.4475
24.4475	DCB_se1_ag3_m_02 - phones	G	24.5175
24.4475	DCB_se1_ag3_m_02 - words	grew	24.6875
24.5175	DCB_se1_ag3_m_02 - phones	R	24.5775
24.5775	DCB_se1_ag3_m_02 - phones	UW1	24.6875
24.6875	DCB_se1_ag3_m_02 - phones	AH1	24.7475
24.6875	DCB_se1_ag3_m_02 - words	up	24.8675
24.7475	DCB_se1_ag3_m_02 - phones	P	24.8675
24.8675	DCB_se1_ag3_m_02 - phones	OW1	24.9875
24.8675	DCB_se1_ag3_m_02 - words	over	25.0975
24.9875	DCB_se1_ag3_m_02 - phones	V	25.0675
25.0675	DCB_se1_ag3_m_02 - phones	ER0	25.0975
25.0975	DCB_se1_ag3_m_02 - phones	DH	25.1575
25.0975	DCB_se1_ag3_m_02 - words	there	25.3375
25.1575	DCB_se1_ag3_m_02 - phones	EH1	25.2875
25.2875	DCB_se1_ag3_m_02 - phones	R	25.3375
25.3375	DCB_se1_ag3_m_02 - phones	AO1	25.4175
25.3375	DCB_se1_ag3_m_02 - words	on	25.4675
25.4175	DCB_se1_ag3_m_02 - phones	N	25.4675
25.4675	DCB_se1_ag3_m_02 - phones	F	25.6075
25.4675	DCB_se1_ag3_m_02 - words	fifty	25.8575
25.6075	DCB_se1_ag3_m_02 - phones	IH1	25.6675
25.6675	DCB_se1_ag3_m_02 - phones	F	25.7475
25.7475	DCB_se1_ag3_m_02 - phones	T	25.8075
25.8075	DCB_se1_ag3_m_02 - phones	IY0	25.8575
25.8575	DCB_se1_ag3_m_02 - phones	F	25.9675
25.8575	DCB_se1_ag3_m_02 - words	fifth	26.2275
25.9675	DCB_se1_ag3_m_02 - phones	IH1	26.1275
26.1275	DCB_se1_ag3_m_02 - phones	TH	26.2275
26.2275	DCB_se1_ag3_m_02 - phones	AA1	26.2575
26.2275	DCB_se1_ag3_m_02 - words	ave	26.5875
26.2575	DCB_se1_ag3_m_02 - phones	V	26.2875
26.2875	DCB_se1_ag3_m_02 - phones	EY2	26.5875
26.5875	DCB_se1_ag3_m_02 - phones	sp	26.8346
26.8346	DCB_se1_ag3_m_02 - phones	S	27.0046
26.8346	DCB_se1_ag3_m_02 - words	southeast	27.6246
27.0046	DCB_se1_ag3_m_02 - phones	AW2	27.1546
27.1546	DCB_se1_ag3_m_02 - phones	TH	27.2846
27.2846	DCB_se1_ag3_m_02 - phones	IY1	27.5246
27.5246	DCB_se1_ag3_m_02 - phones	S	27.5846
27.5846	DCB_se1_ag3_m_02 - phones	T	27.6246
29.0169	DCB_se1_ag3_m_02 - phones	sil	29.1269
29.1269	DCB_se1_ag3_m_02 - phones	AH1	29.1569
29.1269	DCB_se1_ag3_m_02 - words	um	29.6469
29.1569	DCB_se1_ag3_m_02 - phones	M	29.6469
29.6469	DCB_se1_ag3_m_02 - phones	sp	29.7369
30.7577	DCB_se1_ag3_m_02 - phones	AH0	30.9477
30.7577	DCB_se1_ag3_m_02 - words	and	31.0077
30.9477	DCB_se1_ag3_m_02 - phones	N	31.0077
31.0077	DCB_se1_ag3_m_02 - phones	P	31.0877
31.0077	DCB_se1_ag3_m_02 - words	pretty	31.2477
31.0877	DCB_se1_ag3_m_02 - phones	R	31.1377
31.1377	DCB_se1_ag3_m_02 - phones	IH1	31.1677
31.1677	DCB_se1_ag3_m_02 - phones	T	31.2077
31.2077	DCB_se1_ag3_m_02 - phones	IY0	31.2477
31.2477	DCB_se1_ag3_m_02 - phones	M	31.3477
31.2477	DCB_se1_ag3_m_02 - words	much	31.6277
31.3477	DCB_se1_ag3_m_02 - phones	AH1	31.4577
31.4577	DCB_se1_ag3_m_02 - phones	CH	31.6277
31.7581	DCB_se1_ag3_m_02 - phones	P	31.8281
31.7581	DCB_se1_ag3_m_02 - words	pretty	32.0181
31.8281	DCB_se1_ag3_m_02 - phones	R	31.8681
31.8681	DCB_se1_ag3_m_02 - phones	IH1	31.9181
31.9181	DCB_se1_ag3_m_02 - phones	T	31.9581
31.9581	DCB_se1_ag3_m_02 - phones	IY0	32.0181
32.0181	DCB_se1_ag3_m_02 - phones	M	32.0581
32.0181	DCB_se1_ag3_m_02 - words	much	32.2881
32.0581	DCB_se1_ag3_m_02 - phones	AH1	32.1681
32.1681	DCB_se1_ag3_m_02 - phones	CH	32.2881
32.2881	DCB_se1_ag3_m_02 - phones	IH1	32.3781
32.2881	DCB_se1_ag3_m_02 - words	it	32.4581
32.3781	DCB_se1_ag3_m_02 - phones	T	32.4581
32.4581	DCB_se1_ag3_m_02 - phones	B	32.5081
32.4581	DCB_se1_ag3_m_02 - words	buddy	32.6981
32.5081	DCB_se1_ag3_m_02 - phones	AH1	32.6181
32.6181	DCB_se1_ag3_m_02 - phones	D	32.6581
32.6581	DCB_se1_ag3_m_02 - phones	IY0	32.6981
32.6981	DCB_se1_ag3_m_02 - phones	sp	37.0578
33.7890	DCB_se1_ag3_m_01 - phones	OW2	33.9790
33.7890	DCB_se1_ag3_m_01 - words	okay	34.2190
33.9790	DCB_se1_ag3_m_01 - phones	K	34.0490
34.0490	DCB_se1_ag3_m_01 - phones	EY1	34.2190
34.2190	DCB_se1_ag3_m_01 - phones	sp	34.2490
34.2490	DCB_se1_ag3_m_01 - phones	W	34.3290
34.2490	DCB_se1_ag3_m_01 - words	what	34.4390
34.3290	DCB_se1_ag3_m_01 - phones	AH1	34.3890
34.3890	DCB_se1_ag3_m_01 - phones	T	34.4390
34.4390	DCB_se1_ag3_m_01 - phones	sp	34.4690
34.4690	DCB_se1_ag3_m_01 - phones	AH1	34.7690
34.4690	DCB_se1_ag3_m_01 - words	um	34.8490
34.7690	DCB_se1_ag3_m_01 - phones	M	34.8490
34.8490	DCB_se1_ag3_m_01 - phones	sp	34.9690
35.1089	DCB_se1_ag3_m_01 - phones	HH	35.1589
35.1089	DCB_se1_ag3_m_01 - words	what	35.2689
35.1589	DCB_se1_ag3_m_01 - phones	W	35.1989
35.1989	DCB_se1_ag3_m_01 - phones	AH1	35.2289
35.2289	DCB_se1_ag3_m_01 - phones	T	35.2689
35.2689	DCB_se1_ag3_m_01 - phones	S	35.3589
35.2689	DCB_se1_ag3_m_01 - words	schools	35.6689
35.3589	DCB_se1_ag3_m_01 - phones	K	35.4189
35.4189	DCB_se1_ag3_m_01 - phones	UW1	35.5589
35.5589	DCB_se1_ag3_m_01 - phones	L	35.6389
35.6389	DCB_se1_ag3_m_01 - phones	Z	35.6689
35.6689	DCB_se1_ag3_m_01 - phones	D	35.6989
35.6689	DCB_se1_ag3_m_01 - words	did	35.7889
35.6989	DCB_se1_ag3_m_01 - phones	IH0	35.7289
35.7289	DCB_se1_ag3_m_01 - phones	D	35.7889
35.7889	DCB_se1_ag3_m_01 - phones	Y	35.8289
35.7889	DCB_se1_ag3_m_01 - words	you	35.8589
35.8289	DCB_se1_ag3_m_01 - phones	UW1	35.8589
35.8589	DCB_se1_ag3_m_01 - phones	G	35.9089
35.8589	DCB_se1_ag3_m_01 - words	go	36.0089
35.9089	DCB_se1_ag3_m_01 - phones	OW1	36.0089
36.0089	DCB_se1_ag3_m_01 - phones	T	36.1189
36.0089	DCB_se1_ag3_m_01 - words	to	36.2589
36.1189	DCB_se1_ag3_m_01 - phones	UW1	36.2589
36.2589	DCB_se1_ag3_m_01 - phones	sp	36.3289
37.0578	DCB_se1_ag3_m_02 - words	i	37.2878
37.0578	DCB_se1_ag3_m_02 - phones	AY1	37.2878
37.2878	DCB_se1_ag3_m_02 - phones	W	37.3878
37.2878	DCB_se1_ag3_m_02 - words	went	37.4978
37.3878	DCB_se1_ag3_m_02 - phones	EH1	37.4278
37.4278	DCB_se1_ag3_m_02 - phones	N	37.4578
37.4578	DCB_se1_ag3_m_02 - phones	T	37.4978
37.4978	DCB_se1_ag3_m_02 - phones	T	37.6178
37.4978	DCB_se1_ag3_m_02 - words	to	37.7678
37.6178	DCB_se1_ag3_m_02 - phones	AH0	37.7678
37.7678	DCB_se1_ag3_m_02 - phones	AH1	37.9878
37.7678	DCB_se1_ag3_m_02 - words	um	38.0978
37.9878	DCB_se1_ag3_m_02 - phones	M	38.0978
38.0978	DCB_se1_ag3_m_02 - phones	sp	38.2078
39.1228	DCB_se1_ag3_m_02 - phones	TN	40.3028
39.1228	DCB_se1_ag3_m_02 - words	rdx	40.3028
40.3846	DCB_se1_ag3_m_02 - phones	F	40.5146
40.3846	DCB_se1_ag3_m_02 - words	for	40.8246
40.5146	DCB_se1_ag3_m_02 - phones	AO1	40.6846
40.6846	DCB_se1_ag3_m_02 - phones	R	40.8246
40.8246	DCB_se1_ag3_m_02 - phones	sp	40.8546
40.8546	DCB_se1_ag3_m_02 - phones	W	40.9546
40.8546	DCB_se1_ag3_m_02 - words	what	41.0246
40.9546	DCB_se1_ag3_m_02 - phones	AH1	40.9946
40.9946	DCB_se1_ag3_m_02 - phones	T	41.0246
41.0246	DCB_se1_ag3_m_02 - phones	sp	41.0546
41.0546	DCB_se1_ag3_m_02 - phones	HH	41.2346
41.0546	DCB_se1_ag3_m_02 - words	high	41.3946
41.2346	DCB_se1_ag3_m_02 - phones	AY1	41.3946
41.3946	DCB_se1_ag3_m_02 - phones	S	41.5246
41.3946	DCB_se1_ag3_m_02 - words	school	41.9046
41.5246	DCB_se1_ag3_m_02 - phones	K	41.5546
41.5546	DCB_se1_ag3_m_02 - phones	UW1	41.7946
41.7946	DCB_se1_ag3_m_02 - phones	L	41.9046
41.9046	DCB_se1_ag3_m_02 - phones	sp	43.0978
43.0978	DCB_se1_ag3_m_02 - phones	AE1	43.3578
43.0978	DCB_se1_ag3_m_02 - words	and	43.4778
43.3578	DCB_se1_ag3_m_02 - phones	N	43.4778
43.4778	DCB_se1_ag3_m_02 - phones	AH1	43.6978
43.4778	DCB_se1_ag3_m_02 - words	um	43.9078
43.6978	DCB_se1_ag3_m_02 - phones	M	43.9078
43.9078	DCB_se1_ag3_m_02 - phones	sp	48.4455
46.5647	DCB_se1_ag3_m_01 - phones	Y	46.6647
46.5647	DCB_se1_ag3_m_01 - words	you	46.6947
46.6647	DCB_se1_ag3_m_01 - phones	UW1	46.6947
46.6947	DCB_se1_ag3_m_01 - phones	W	46.7247
46.6947	DCB_se1_ag3_m_01 - words	went	46.8147
46.7247	DCB_se1_ag3_m_01 - phones	EH1	46.7547
46.7547	DCB_se1_ag3_m_01 - phones	N	46.7847
46.7847	DCB_se1_ag3_m_01 - phones	T	46.8147
46.8147	DCB_se1_ag3_m_01 - phones	T	46.8447
46.8147	DCB_se1_ag3_m_01 - words	to	46.8847
46.8447	DCB_se1_ag3_m_01 - phones	AH0	46.8847
46.8847	DCB_se1_ag3_m_01 - words	rdx	47.5447
46.8847	DCB_se1_ag3_m_01 - phones	TN	47.5447
47.5447	DCB_se1_ag3_m_01 - phones	sp	47.5747
47.5747	DCB_se1_ag3_m_01 - phones	HH	47.6047
47.5747	DCB_se1_ag3_m_01 - words	high	47.7347
47.6047	DCB_se1_ag3_m_01 - phones	AY1	47.7347
47.7347	DCB_se1_ag3_m_01 - phones	S	47.8247
47.7347	DCB_se1_ag3_m_01 - words	school	48.0547
47.8247	DCB_se1_ag3_m_01 - phones	K	47.8547
47.8547	DCB_se1_ag3_m_01 - phones	UW1	47.9847
47.9847	DCB_se1_ag3_m_01 - phones	L	48.0547
48.0547	DCB_se1_ag3_m_01 - phones	sp	49.3559
48.4455	DCB_se1_ag3_m_02 - phones	Y	48.6455
48.4455	DCB_se1_ag3_m_02 - words	yeah	48.9855
48.6455	DCB_se1_ag3_m_02 - phones	AE1	48.9855
48.9855	DCB_se1_ag3_m_02 - phones	sp	51.8223
49.3559	DCB_se1_ag3_m_01 - phones	HH	49.4059
49.3559	DCB_se1_ag3_m_01 - words	how	49.5459
49.4059	DCB_se1_ag3_m_01 - phones	AW1	49.5459
49.5459	DCB_se1_ag3_m_01 - phones	W	49.5759
49.5459	DCB_se1_ag3_m_01 - words	was	49.6559
49.5759	DCB_se1_ag3_m_01 - phones	AH0	49.6059
49.6059	DCB_se1_ag3_m_01 - phones	Z	49.6559
49.6559	DCB_se1_ag3_m_01 - phones	DH	49.6859
49.6559	DCB_se1_ag3_m_01 - words	that	49.9559
49.6859	DCB_se1_ag3_m_01 - phones	AE1	49.8559
49.8559	DCB_se1_ag3_m_01 - phones	T	49.9559
51.8223	DCB_se1_ag3_m_02 - phones	W	51.8523
51.8223	DCB_se1_ag3_m_02 - words	well	51.9923
51.8523	DCB_se1_ag3_m_02 - phones	EH1	51.9523
51.9523	DCB_se1_ag3_m_02 - phones	L	51.9923
51.9923	DCB_se1_ag3_m_02 - phones	IH1	52.0623
51.9923	DCB_se1_ag3_m_02 - words	it	52.1423
52.0623	DCB_se1_ag3_m_02 - phones	T	52.1423
52.1423	DCB_se1_ag3_m_02 - phones	W	52.1723
52.1423	DCB_se1_ag3_m_02 - words	was	52.2323
52.1723	DCB_se1_ag3_m_02 - phones	AA1	52.2023
52.2023	DCB_se1_ag3_m_02 - phones	Z	52.2323
52.2323	DCB_se1_ag3_m_02 - phones	P	52.3023
52.2323	DCB_se1_ag3_m_02 - words	pretty	52.5323
52.3023	DCB_se1_ag3_m_02 - phones	R	52.3423
52.3423	DCB_se1_ag3_m_02 - phones	IH1	52.4023
52.4023	DCB_se1_ag3_m_02 - phones	T	52.4623
52.4623	DCB_se1_ag3_m_02 - phones	IY0	52.5323
52.5323	DCB_se1_ag3_m_02 - phones	sp	52.7199
52.7199	DCB_se1_ag3_m_02 - phones	R	52.8599
52.7199	DCB_se1_ag3_m_02 - words	rough	53.0599
52.8599	DCB_se1_ag3_m_02 - phones	AH1	52.9399
52.9399	DCB_se1_ag3_m_02 - phones	F	53.0599
53.0599	DCB_se1_ag3_m_02 - phones	AH1	53.1499
53.0599	DCB_se1_ag3_m_02 - words	up	53.2299
53.1499	DCB_se1_ag3_m_02 - phones	P	53.2299
53.2299	DCB_se1_ag3_m_02 - phones	IH0	53.2999
53.2299	DCB_se1_ag3_m_02 - words	in	53.3799
53.2999	DCB_se1_ag3_m_02 - phones	N	53.3799
53.3799	DCB_se1_ag3_m_02 - phones	DH	53.4199
53.3799	DCB_se1_ag3_m_02 - words	there	53.6999
53.4199	DCB_se1_ag3_m_02 - phones	EH1	53.6699
53.6699	DCB_se1_ag3_m_02 - phones	R	53.6999
53.6999	DCB_se1_ag3_m_02 - phones	Y	53.7299
53.6999	DCB_se1_ag3_m_02 - words	you	53.7699
53.7299	DCB_se1_ag3_m_02 - phones	UW1	53.7699
53.7699	DCB_se1_ag3_m_02 - phones	N	53.8399
53.7699	DCB_se1_ag3_m_02 - words	know	54.1099
53.8399	DCB_se1_ag3_m_02 - phones	OW1	54.1099
54.1099	DCB_se1_ag3_m_02 - phones	sp	54.1499
54.2775	DCB_se1_ag3_m_02 - phones	W	54.4275
54.2775	DCB_se1_ag3_m_02 - words	we	54.5075
54.4275	DCB_se1_ag3_m_02 - phones	IY1	54.5075
54.5075	DCB_se1_ag3_m_02 - phones	M	54.6075
54.5075	DCB_se1_ag3_m_02 - words	made	54.7575
54.6075	DCB_se1_ag3_m_02 - phones	EY1	54.7275
54.7275	DCB_se1_ag3_m_02 - phones	D	54.7575
54.7575	DCB_se1_ag3_m_02 - phones	IH1	54.7875
54.7575	DCB_se1_ag3_m_02 - words	it	54.8675
54.7875	DCB_se1_ag3_m_02 - phones	T	54.8675
54.8675	DCB_se1_ag3_m_02 - phones	TH	54.9175
54.8675	DCB_se1_ag3_m_02 - words	through	55.1075
54.9175	DCB_se1_ag3_m_02 - phones	R	54.9575
54.9575	DCB_se1_ag3_m_02 - phones	UW1	55.1075
55.1075	DCB_se1_ag3_m_02 - phones	DH	55.1675
55.1075	DCB_se1_ag3_m_02 - words	though	55.4375
55.1675	DCB_se1_ag3_m_02 - phones	OW1	55.4375
55.4375	DCB_se1_ag3_m_02 - phones	G	55.4975
55.4375	DCB_se1_ag3_m_02 - words	graduated	56.2875
55.4975	DCB_se1_ag3_m_02 - phones	R	55.5775
55.5775	DCB_se1_ag3_m_02 - phones	AE1	55.6975
55.6975	DCB_se1_ag3_m_02 - phones	JH	55.8075
55.8075	DCB_se1_ag3_m_02 - phones	UW0	55.9375
55.9375	DCB_se1_ag3_m_02 - phones	EY2	56.0775
56.0775	DCB_se1_ag3_m_02 - phones	T	56.1275
56.1275	DCB_se1_ag3_m_02 - phones	IH0	56.1975
56.1975	DCB_se1_ag3_m_02 - phones	D	56.2875
57.8671	DCB_se1_ag3_m_01 - phones	sil	57.9071
57.9071	DCB_se1_ag3_m_01 - phones	G	57.9371
57.9071	DCB_se1_ag3_m_01 - words	graduated	58.4871
57.9371	DCB_se1_ag3_m_01 - phones	R	57.9771
57.9771	DCB_se1_ag3_m_01 - phones	AE1	58.0971
58.0971	DCB_se1_ag3_m_01 - phones	JH	58.1971
58.1971	DCB_se1_ag3_m_01 - phones	UW0	58.2871
58.2871	DCB_se1_ag3_m_01 - phones	EY2	58.3471
58.3471	DCB_se1_ag3_m_01 - phones	T	58.3771
58.3771	DCB_se1_ag3_m_01 - phones	IH0	58.4271
58.4271	DCB_se1_ag3_m_01 - phones	D	58.4871
58.4871	DCB_se1_ag3_m_01 - phones	S	58.5671
58.4871	DCB_se1_ag3_m_01 - words	so	58.5971
58.5671	DCB_se1_ag3_m_01 - phones	OW1	58.5971
58.5971	DCB_se1_ag3_m_01 - phones	T	58.7171
58.5971	DCB_se1_ag3_m_01 - words	tell	58.8471
58.7171	DCB_se1_ag3_m_01 - phones	EH1	58.7971
58.7971	DCB_se1_ag3_m_01 - phones	L	58.8471
58.8471	DCB_se1_ag3_m_01 - phones	M	58.8971
58.8471	DCB_se1_ag3_m_01 - words	me	58.9271
58.8971	DCB_se1_ag3_m_01 - phones	IY1	58.9271
58.9271	DCB_se1_ag3_m_01 - phones	AH0	58.9971
58.9271	DCB_se1_ag3_m_01 - words	about	59.1271
58.9971	DCB_se1_ag3_m_01 - phones	B	59.0471
59.0471	DCB_se1_ag3_m_01 - phones	AW1	59.0971
59.0971	DCB_se1_ag3_m_01 - phones	T	59.1271
59.1271	DCB_se1_ag3_m_01 - phones	Y	59.1571
59.1271	DCB_se1_ag3_m_01 - words	yourself	59.4671
59.1571	DCB_se1_ag3_m_01 - phones	ER0	59.1871
59.1871	DCB_se1_ag3_m_01 - phones	S	59.3271
59.3271	DCB_se1_ag3_m_01 - phones	EH1	59.3871
59.3871	DCB_se1_ag3_m_01 - phones	L	59.4371
59.4371	DCB_se1_ag3_m_01 - phones	F	59.4671
59.4671	DCB_se1_ag3_m_01 - phones	T	59.5371
59.4671	DCB_se1_ag3_m_01 - words	tell	59.6071
59.5371	DCB_se1_ag3_m_01 - phones	EH1	59.5771
59.5771	DCB_se1_ag3_m_01 - phones	L	59.6071
59.6071	DCB_se1_ag3_m_01 - phones	M	59.6371
59.6071	DCB_se1_ag3_m_01 - words	me	59.6671
59.6371	DCB_se1_ag3_m_01 - phones	IY1	59.6671
59.6671	DCB_se1_ag3_m_01 - phones	AH0	59.7171
59.6671	DCB_se1_ag3_m_01 - words	about	59.8671
59.7171	DCB_se1_ag3_m_01 - phones	B	59.7571
59.7571	DCB_se1_ag3_m_01 - phones	AW1	59.8171
59.8171	DCB_se1_ag3_m_01 - phones	T	59.8671
59.8671	DCB_se1_ag3_m_01 - phones	Y	59.9071
59.8671	DCB_se1_ag3_m_01 - words	your	59.9771
59.9071	DCB_se1_ag3_m_01 - phones	UH1	59.9371
59.9371	DCB_se1_ag3_m_01 - phones	R	59.9771
59.9771	DCB_se1_ag3_m_01 - phones	F	60.0871
59.9771	DCB_se1_ag3_m_01 - words	family	60.4771
60.0871	DCB_se1_ag3_m_01 - phones	AE1	60.2671
60.2671	DCB_se1_ag3_m_01 - phones	M	60.3871
60.3871	DCB_se1_ag3_m_01 - phones	L	60.4271
60.4271	DCB_se1_ag3_m_01 - phones	IY0	60.4771
60.4771	DCB_se1_ag3_m_01 - phones	sp	90.0033
62.0143	DCB_se1_ag3_m_02 - phones	sil	62.0543
62.0543	DCB_se1_ag3_m_02 - words	oh	62.1643
62.0543	DCB_se1_ag3_m_02 - phones	OW1	62.1643
62.1643	DCB_se1_ag3_m_02 - phones	AY1	62.2243
62.1643	DCB_se1_ag3_m_02 - words	i	62.2243
62.2243	DCB_se1_ag3_m_02 - phones	HH	62.2543
62.2243	DCB_se1_ag3_m_02 - words	have	62.4743
62.2543	DCB_se1_ag3_m_02 - phones	AE1	62.4243
62.4243	DCB_se1_ag3_m_02 - phones	V	62.4743
62.4743	DCB_se1_ag3_m_02 - phones	AH0	62.5043
62.4743	DCB_se1_ag3_m_02 - words	a	62.5043
62.5043	DCB_se1_ag3_m_02 - phones	V	62.6143
62.5043	DCB_se1_ag3_m_02 - words	very	62.8643
62.6143	DCB_se1_ag3_m_02 - phones	EH1	62.6843
62.6843	DCB_se1_ag3_m_02 - phones	R	62.7743
62.7743	DCB_se1_ag3_m_02 - phones	IY0	62.8643
62.8643	DCB_se1_ag3_m_02 - phones	B	62.9343
62.8643	DCB_se1_ag3_m_02 - words	big	63.1043
62.9343	DCB_se1_ag3_m_02 - phones	IH1	63.0243
63.0243	DCB_se1_ag3_m_02 - phones	G	63.1043
63.1043	DCB_se1_ag3_m_02 - phones	F	63.2543
63.1043	DCB_se1_ag3_m_02 - words	family	63.6943
63.2543	DCB_se1_ag3_m_02 - phones	AE1	63.4543
63.4543	DCB_se1_ag3_m_02 - phones	M	63.5343
63.5343	DCB_se1_ag3_m_02 - phones	L	63.5943
63.5943	DCB_se1_ag3_m_02 - phones	IY0	63.6943
63.6943	DCB_se1_ag3_m_02 - phones	Y	63.7243
63.6943	DCB_se1_ag3_m_02 - words	you	63.8443
63.7243	DCB_se1_ag3_m_02 - phones	UW1	63.8443
63.8443	DCB_se1_ag3_m_02 - phones	N	63.9043
63.8443	DCB_se1_ag3_m_02 - words	know	64.2143
63.9043	DCB_se1_ag3_m_02 - phones	OW1	64.2143
64.2143	DCB_se1_ag3_m_02 - phones	sp	64.7207
64.7207	DCB_se1_ag3_m_02 - phones	AH1	65.1607
64.7207	DCB_se1_ag3_m_02 - words	uh	65.1607
65.1607	DCB_se1_ag3_m_02 - phones	sp	65.5151
65.5151	DCB_se1_ag3_m_02 - phones	HH	65.6051
65.5151	DCB_se1_ag3_m_02 - words	have	65.7851
65.6051	DCB_se1_ag3_m_02 - phones	AE1	65.6951
65.6951	DCB_se1_ag3_m_02 - phones	V	65.7851
65.7851	DCB_se1_ag3_m_02 - phones	AH0	65.8951
65.7851	DCB_se1_ag3_m_02 - words	a	65.8951
65.8951	DCB_se1_ag3_m_02 - phones	G	65.9451
65.8951	DCB_se1_ag3_m_02 - words	grandmother	66.6851
65.9451	DCB_se1_ag3_m_02 - phones	R	66.0251
66.0251	DCB_se1_ag3_m_02 - phones	AE1	66.1551
66.1551	DCB_se1_ag3_m_02 - phones	N	66.2451
66.2451	DCB_se1_ag3_m_02 - phones	M	66.3151
66.3151	DCB_se1_ag3_m_02 - phones	AH2	66.4551
66.4551	DCB_se1_ag3_m_02 - phones	DH	66.5351
66.5351	DCB_se1_ag3_m_02 - phones	ER0	66.6851
66.6851	DCB_se1_ag3_m_02 - phones	sp	66.7851
67.0698	DCB_se1_ag3_m_02 - phones	Y	67.1898
67.0698	DCB_se1_ag3_m_02 - words	you	67.2698
67.1898	DCB_se1_ag3_m_02 - phones	UW1	67.2698
67.2698	DCB_se1_ag3_m_02 - phones	N	67.3198
67.2698	DCB_se1_ag3_m_02 - words	know	67.8498
67.3198	DCB_se1_ag3_m_02 - phones	OW1	67.8498
67.8498	DCB_se1_ag3_m_02 - phones	sp	67.8798
67.8798	DCB_se1_ag3_m_02 - words	uh	68.3598
67.8798	DCB_se1_ag3_m_02 - phones	AH1	68.3598
68.3598	DCB_se1_ag3_m_02 - phones	sp	71.1949
71.1949	DCB_se1_ag3_m_02 - phones	T	71.3449
71.1949	DCB_se1_ag3_m_02 - words	total	71.5749
71.3449	DCB_se1_ag3_m_02 - phones	OW1	71.4549
71.4549	DCB_se1_ag3_m_02 - phones	T	71.4849
71.4849	DCB_se1_ag3_m_02 - phones	AH0	71.5449
71.5449	DCB_se1_ag3_m_02 - phones	L	71.5749
71.5749	DCB_se1_ag3_m_02 - phones	AH1	71.6149
71.5749	DCB_se1_ag3_m_02 - words	of	71.6849
71.6149	DCB_se1_ag3_m_02 - phones	V	71.6849
71.6849	DCB_se1_ag3_m_02 - phones	sp	72.1494
72.1494	DCB_se1_ag3_m_02 - phones	S	72.5294
72.1494	DCB_se1_ag3_m_02 - words	six	73.3494
72.5294	DCB_se1_ag3_m_02 - phones	IH1	72.6394
72.6394	DCB_se1_ag3_m_02 - phones	K	72.7594
72.7594	DCB_se1_ag3_m_02 - phones	S	73.3494
73.9662	DCB_se1_ag3_m_02 - phones	sil	74.0162
74.0162	DCB_se1_ag3_m_02 - phones	AO1	74.1362
74.0162	DCB_se1_ag3_m_02 - words	aunts	74.3162
74.1362	DCB_se1_ag3_m_02 - phones	N	74.1862
74.1862	DCB_se1_ag3_m_02 - phones	T	74.2262
74.2262	DCB_se1_ag3_m_02 - phones	S	74.3162
74.3162	DCB_se1_ag3_m_02 - phones	AH0	74.3562
74.3162	DCB_se1_ag3_m_02 - words	and	74.4362
74.3562	DCB_se1_ag3_m_02 - phones	N	74.4362
74.4362	DCB_se1_ag3_m_02 - phones	AH1	74.5862
74.4362	DCB_se1_ag3_m_02 - words	uncles	74.9862
74.5862	DCB_se1_ag3_m_02 - phones	NG	74.6562
74.6562	DCB_se1_ag3_m_02 - phones	K	74.6962
74.6962	DCB_se1_ag3_m_02 - phones	AH0	74.7462
74.7462	DCB_se1_ag3_m_02 - phones	L	74.8462
74.8462	DCB_se1_ag3_m_02 - phones	Z	74.9862
74.9862	DCB_se1_ag3_m_02 - phones	AO1	75.1262
74.9862	DCB_se1_ag3_m_02 - words	all	75.2362
75.1262	DCB_se1_ag3_m_02 - phones	L	75.2362
75.2362	DCB_se1_ag3_m_02 - phones	G	75.2662
75.2362	DCB_se1_ag3_m_02 - words	grew	75.4562
75.2662	DCB_se1_ag3_m_02 - phones	R	75.3662
75.3662	DCB_se1_ag3_m_02 - phones	UW1	75.4562
75.4562	DCB_se1_ag3_m_02 - phones	AH1	75.5162
75.4562	DCB_se1_ag3_m_02 - words	up	75.6262
75.5162	DCB_se1_ag3_m_02 - phones	P	75.6262
75.6262	DCB_se1_ag3_m_02 - phones	IH0	75.6662
75.6262	DCB_se1_ag3_m_02 - words	in	75.7362
75.6662	DCB_se1_ag3_m_02 - phones	N	75.7362
75.7362	DCB_se1_ag3_m_02 - phones	D	75.8362
75.7362	DCB_se1_ag3_m_02 - words	dc	76.2962
75.8362	DCB_se1_ag3_m_02 - phones	IY1	76.0062
76.0062	DCB_se1_ag3_m_02 - phones	S	76.1162
76.1162	DCB_se1_ag3_m_02 - phones	IY1	76.2962
76.2962	DCB_se1_ag3_m_02 - phones	sp	77.0148
77.0148	DCB_se1_ag3_m_02 - phones	W	77.1148
77.0148	DCB_se1_ag3_m_02 - words	which	77.2648
77.1148	DCB_se1_ag3_m_02 - phones	IH1	77.1748
77.1748	DCB_se1_ag3_m_02 - phones	CH	77.2648
77.2648	DCB_se1_ag3_m_02 - phones	M	77.3648
77.2648	DCB_se1_ag3_m_02 - words	moved	77.7448
77.3648	DCB_se1_ag3_m_02 - phones	UW1	77.5448
77.5448	DCB_se1_ag3_m_02 - phones	V	77.6248
77.6248	DCB_se1_ag3_m_02 - phones	D	77.7448
77.8693	DCB_se1_ag3_m_02 - phones	T	78.0193
77.8693	DCB_se1_ag3_m_02 - words	to	78.1293
78.0193	DCB_se1_ag3_m_02 - phones	AH0	78.1293
78.1293	DCB_se1_ag3_m_02 - phones	AH1	78.1893
78.1293	DCB_se1_ag3_m_02 - words	upper	78.3193
78.1893	DCB_se1_ag3_m_02 - phones	P	78.2593
78.2593	DCB_se1_ag3_m_02 - phones	ER0	78.3193
78.3193	DCB_se1_ag3_m_02 - phones	M	78.4393
78.3193	DCB_se1_ag3_m_02 - words	marlboro	78.8293
78.4393	DCB_se1_ag3_m_02 - phones	AA1	78.5593
78.5593	DCB_se1_ag3_m_02 - phones	R	78.5893
78.5893	DCB_se1_ag3_m_02 - phones	L	78.6493
78.6493	DCB_se1_ag3_m_02 - phones	B	78.7093
78.7093	DCB_se1_ag3_m_02 - phones	ER0	78.7493
78.7493	DCB_se1_ag3_m_02 - phones	OW0	78.8293
78.8293	DCB_se1_ag3_m_02 - phones	L	78.9993
78.8293	DCB_se1_ag3_m_02 - words	later	79.2893
78.9993	DCB_se1_ag3_m_02 - phones	EY1	79.1193
79.1193	DCB_se1_ag3_m_02 - phones	T	79.1893
79.1893	DCB_se1_ag3_m_02 - phones	ER0	79.2893
79.2893	DCB_se1_ag3_m_02 - phones	IH0	79.3493
79.2893	DCB_se1_ag3_m_02 - words	in	79.4193
79.3493	DCB_se1_ag3_m_02 - phones	N	79.4193
79.4193	DCB_se1_ag3_m_02 - phones	DH	79.4593
79.4193	DCB_se1_ag3_m_02 - words	the	79.4893
79.4593	DCB_se1_ag3_m_02 - phones	IY0	79.4893
79.4893	DCB_se1_ag3_m_02 - phones	sp	79.5193
79.5193	DCB_se1_ag3_m_02 - phones	Y	79.7893
79.5193	DCB_se1_ag3_m_02 - words	years	80.0293
79.7893	DCB_se1_ag3_m_02 - phones	IH1	79.8393
79.8393	DCB_se1_ag3_m_02 - phones	R	79.9393
79.9393	DCB_se1_ag3_m_02 - phones	Z	80.0293
82.0392	DCB_se1_ag3_m_02 - phones	sil	82.0992
82.0992	DCB_se1_ag3_m_02 - phones	B	82.1992
82.0992	DCB_se1_ag3_m_02 - words	but	82.2592
82.1992	DCB_se1_ag3_m_02 - phones	AH1	82.2292
82.2292	DCB_se1_ag3_m_02 - phones	T	82.2592
82.2592	DCB_se1_ag3_m_02 - phones	Y	82.5192
82.2592	DCB_se1_ag3_m_02 - words	yeah	82.6192
82.5192	DCB_se1_ag3_m_02 - phones	AE1	82.6192
82.6192	DCB_se1_ag3_m_02 - phones	sp	83.0268
83.0268	DCB_se1_ag3_m_02 - phones	DH	83.0568
83.0268	DCB_se1_ag3_m_02 - words	that	83.1268
83.0568	DCB_se1_ag3_m_02 - phones	AH0	83.0868
83.0868	DCB_se1_ag3_m_02 - phones	T	83.1268
83.1268	DCB_se1_ag3_m_02 - words	s	83.1868
83.1268	DCB_se1_ag3_m_02 - phones	S	83.1868
83.1868	DCB_se1_ag3_m_02 - phones	AH0	83.2568
83.1868	DCB_se1_ag3_m_02 - words	about	83.4668
83.2568	DCB_se1_ag3_m_02 - phones	B	83.3068
83.3068	DCB_se1_ag3_m_02 - phones	AW1	83.4268
83.4268	DCB_se1_ag3_m_02 - phones	T	83.4668
83.4668	DCB_se1_ag3_m_02 - phones	IH0	83.6068
83.4668	DCB_se1_ag3_m_02 - words	it	83.6968
83.6068	DCB_se1_ag3_m_02 - phones	T	83.6968
85.0018	DCB_se1_ag3_m_02 - phones	sil	85.1318
85.1318	DCB_se1_ag3_m_02 - words	i	85.1818
85.1318	DCB_se1_ag3_m_02 - phones	AY1	85.1818
85.1818	DCB_se1_ag3_m_02 - phones	G	85.2218
85.1818	DCB_se1_ag3_m_02 - words	got	85.3818
85.2218	DCB_se1_ag3_m_02 - phones	AA1	85.3118
85.3118	DCB_se1_ag3_m_02 - phones	T	85.3818
85.3818	DCB_se1_ag3_m_02 - phones	T	85.5118
85.3818	DCB_se1_ag3_m_02 - words	two	85.8618
85.5118	DCB_se1_ag3_m_02 - phones	UW1	85.8618
85.9079	DCB_se1_ag3_m_02 - phones	S	86.1379
85.9079	DCB_se1_ag3_m_02 - words	sisters	86.7779
86.1379	DCB_se1_ag3_m_02 - phones	IH1	86.2279
86.2279	DCB_se1_ag3_m_02 - phones	S	86.3179
86.3179	DCB_se1_ag3_m_02 - phones	T	86.3879
86.3879	DCB_se1_ag3_m_02 - phones	ER0	86.5379
86.5379	DCB_se1_ag3_m_02 - phones	Z	86.7779
90.0033	DCB_se1_ag3_m_01 - phones	T	90.1033
90.0033	DCB_se1_ag3_m_01 - words	two	90.2033
90.1033	DCB_se1_ag3_m_01 - phones	UW1	90.2033
90.2033	DCB_se1_ag3_m_01 - phones	S	90.3233
90.2033	DCB_se1_ag3_m_01 - words	sisters	90.6433
90.3233	DCB_se1_ag3_m_01 - phones	IH1	90.3933
90.3933	DCB_se1_ag3_m_01 - phones	S	90.4333
90.4333	DCB_se1_ag3_m_01 - phones	T	90.4933
90.4933	DCB_se1_ag3_m_01 - phones	ER0	90.5833
90.5833	DCB_se1_ag3_m_01 - phones	Z	90.6433
90.6433	DCB_se1_ag3_m_01 - phones	sp	90.6933
90.6933	DCB_se1_ag3_m_01 - phones	D	90.7433
90.6933	DCB_se1_ag3_m_01 - words	did	90.8233
90.7433	DCB_se1_ag3_m_01 - phones	IH0	90.7933
90.7933	DCB_se1_ag3_m_01 - phones	D	90.8233
90.8233	DCB_se1_ag3_m_01 - phones	DH	90.8533
90.8233	DCB_se1_ag3_m_01 - words	they	90.9133
90.8533	DCB_se1_ag3_m_01 - phones	EY1	90.9133
90.9133	DCB_se1_ag3_m_01 - phones	G	90.9833
90.9133	DCB_se1_ag3_m_01 - words	grow	91.0633
90.9833	DCB_se1_ag3_m_01 - phones	R	91.0333
91.0333	DCB_se1_ag3_m_01 - phones	OW1	91.0633
91.0633	DCB_se1_ag3_m_01 - phones	AH1	91.0933
91.0633	DCB_se1_ag3_m_01 - words	up	91.1733
91.0933	DCB_se1_ag3_m_01 - phones	P	91.1733
91.1733	DCB_se1_ag3_m_01 - phones	IH0	91.2033
91.1733	DCB_se1_ag3_m_01 - words	in	91.2433
91.2033	DCB_se1_ag3_m_01 - phones	N	91.2433
91.2433	DCB_se1_ag3_m_01 - phones	D	91.3033
91.2433	DCB_se1_ag3_m_01 - words	dc	91.7533
91.3033	DCB_se1_ag3_m_01 - phones	IY1	91.4233
91.4233	DCB_se1_ag3_m_01 - phones	S	91.5433
91.5433	DCB_se1_ag3_m_01 - phones	IY1	91.7533
91.7533	DCB_se1_ag3_m_01 - phones	AO1	91.8733
91.7533	DCB_se1_ag3_m_01 - words	or	91.9033
91.8733	DCB_se1_ag3_m_01 - phones	R	91.9033
91.9033	DCB_se1_ag3_m_01 - phones	M	91.9733
91.9033	DCB_se1_ag3_m_01 - words	maryland	92.3333
91.9733	DCB_se1_ag3_m_01 - phones	EH1	92.0133
92.0133	DCB_se1_ag3_m_01 - phones	R	92.1033
92.1033	DCB_se1_ag3_m_01 - phones	AH0	92.1433
92.1433	DCB_se1_ag3_m_01 - phones	L	92.2033
92.2033	DCB_se1_ag3_m_01 - phones	AH0	92.2733
92.2733	DCB_se1_ag3_m_01 - phones	N	92.3033
92.3033	DCB_se1_ag3_m_01 - phones	D	92.3333
92.3333	DCB_se1_ag3_m_01 - phones	sp	99.7129
93.2828	DCB_se1_ag3_m_02 - phones	sil	93.3328
93.3328	DCB_se1_ag3_m_02 - words	uh	93.8928
93.3328	DCB_se1_ag3_m_02 - phones	AH1	93.8928
93.8928	DCB_se1_ag3_m_02 - phones	W	94.0028
93.8928	DCB_se1_ag3_m_02 - words	well	94.1228
94.0028	DCB_se1_ag3_m_02 - phones	EH1	94.0428
94.0428	DCB_se1_ag3_m_02 - phones	L	94.1228
94.1228	DCB_se1_ag3_m_02 - phones	W	94.2228
94.1228	DCB_se1_ag3_m_02 - words	one	94.3528
94.2228	DCB_se1_ag3_m_02 - phones	AH1	94.2928
94.2928	DCB_se1_ag3_m_02 - phones	N	94.3528
94.3528	DCB_se1_ag3_m_02 - phones	S	94.4728
94.3528	DCB_se1_ag3_m_02 - words	sister	94.7228
94.4728	DCB_se1_ag3_m_02 - phones	IH1	94.5428
94.5428	DCB_se1_ag3_m_02 - phones	S	94.6128
94.6128	DCB_se1_ag3_m_02 - phones	T	94.6428
94.6428	DCB_se1_ag3_m_02 - phones	ER0	94.7228
94.7228	DCB_se1_ag3_m_02 - phones	G	94.7628
94.7228	DCB_se1_ag3_m_02 - words	grew	95.0028
94.7628	DCB_se1_ag3_m_02 - phones	R	94.8128
94.8128	DCB_se1_ag3_m_02 - phones	UW1	95.0028
95.0028	DCB_se1_ag3_m_02 - phones	AH1	95.0328
95.0028	DCB_se1_ag3_m_02 - words	up	95.0628
95.0328	DCB_se1_ag3_m_02 - phones	P	95.0628
95.0628	DCB_se1_ag3_m_02 - phones	sp	95.1028
95.1028	DCB_se1_ag3_m_02 - phones	IH0	95.1428
95.1028	DCB_se1_ag3_m_02 - words	in	95.1828
95.1428	DCB_se1_ag3_m_02 - phones	N	95.1828
95.1828	DCB_se1_ag3_m_02 - phones	M	95.2328
95.1828	DCB_se1_ag3_m_02 - words	maryland	95.6928
95.2328	DCB_se1_ag3_m_02 - phones	EH1	95.2928
95.2928	DCB_se1_ag3_m_02 - phones	R	95.4028
95.4028	DCB_se1_ag3_m_02 - phones	AH0	95.5128
95.5128	DCB_se1_ag3_m_02 - phones	L	95.5428
95.5428	DCB_se1_ag3_m_02 - phones	AH0	95.5728
95.5728	DCB_se1_ag3_m_02 - phones	N	95.6028
95.6028	DCB_se1_ag3_m_02 - phones	D	95.6928
95.7812	DCB_se1_ag3_m_02 - phones	sil	95.8212
95.8212	DCB_se1_ag3_m_02 - phones	DH	95.8812
95.8212	DCB_se1_ag3_m_02 - words	the	95.9212
95.8812	DCB_se1_ag3_m_02 - phones	AH0	95.9212
95.9212	DCB_se1_ag3_m_02 - phones	AH1	96.1012
95.9212	DCB_se1_ag3_m_02 - words	other	96.2812
96.1012	DCB_se1_ag3_m_02 - phones	DH	96.1712
96.1712	DCB_se1_ag3_m_02 - phones	ER0	96.2812
96.2812	DCB_se1_ag3_m_02 - phones	G	96.3212
96.2812	DCB_se1_ag3_m_02 - words	grew	96.5312
96.3212	DCB_se1_ag3_m_02 - phones	R	96.3912
96.3912	DCB_se1_ag3_m_02 - phones	UW1	96.5312
96.5312	DCB_se1_ag3_m_02 - phones	AH1	96.5712
96.5312	DCB_se1_ag3_m_02 - words	up	96.6312
96.5712	DCB_se1_ag3_m_02 - phones	P	96.6312
96.6312	DCB_se1_ag3_m_02 - phones	IH0	96.7212
96.6312	DCB_se1_ag3_m_02 - words	in	96.7912
96.7212	DCB_se1_ag3_m_02 - phones	N	96.7912
96.7912	DCB_se1_ag3_m_02 - phones	D	96.8812
96.7912	DCB_se1_ag3_m_02 - words	dc	97.2612
96.8812	DCB_se1_ag3_m_02 - phones	IY1	97.0312
97.0312	DCB_se1_ag3_m_02 - phones	S	97.1512
97.1512	DCB_se1_ag3_m_02 - phones	IY1	97.2612
97.2612	DCB_se1_ag3_m_02 - phones	SH	97.3812
97.2612	DCB_se1_ag3_m_02 - words	she	97.4812
97.3812	DCB_se1_ag3_m_02 - phones	IY1	97.4812
97.4812	DCB_se1_ag3_m_02 - phones	L	97.5112
97.4812	DCB_se1_ag3_m_02 - words	lives	97.7412
97.5112	DCB_se1_ag3_m_02 - phones	IH1	97.6212
97.6212	DCB_se1_ag3_m_02 - phones	V	97.6612
97.6612	DCB_se1_ag3_m_02 - phones	Z	97.7412
97.7412	DCB_se1_ag3_m_02 - phones	IH0	97.7812
97.7412	DCB_se1_ag3_m_02 - words	in	97.8412
97.7812	DCB_se1_ag3_m_02 - phones	N	97.8412
97.8412	DCB_se1_ag3_m_02 - phones	D	97.9112
97.8412	DCB_se1_ag3_m_02 - words	dc	98.3012
97.9112	DCB_se1_ag3_m_02 - phones	IY1	98.0612
98.0612	DCB_se1_ag3_m_02 - phones	S	98.1712
98.1712	DCB_se1_ag3_m_02 - phones	IY1	98.3012
98.3012	DCB_se1_ag3_m_02 - phones	R	98.3812
98.3012	DCB_se1_ag3_m_02 - words	right	98.5512
98.3812	DCB_se1_ag3_m_02 - phones	AY1	98.4912
98.4912	DCB_se1_ag3_m_02 - phones	T	98.5512
98.5512	DCB_se1_ag3_m_02 - phones	N	98.6212
98.5512	DCB_se1_ag3_m_02 - words	now	98.8212
98.6212	DCB_se1_ag3_m_02 - phones	AW1	98.8212
98.8212	DCB_se1_ag3_m_02 - phones	AE1	99.0012
98.8212	DCB_se1_ag3_m_02 - words	actually	99.3712
99.0012	DCB_se1_ag3_m_02 - phones	K	99.0812
99.0812	DCB_se1_ag3_m_02 - phones	SH	99.1612
99.1612	DCB_se1_ag3_m_02 - phones	AH0	99.2412
99.2412	DCB_se1_ag3_m_02 - phones	L	99.3012
99.3012	DCB_se1_ag3_m_02 - phones	IY0	99.3712
99.3712	DCB_se1_ag3_m_02 - phones	sp	100.0192
99.7129	DCB_se1_ag3_m_01 - words	oh	99.7529
99.7129	DCB_se1_ag3_m_01 - phones	OW1	99.7529
99.7529	DCB_se1_ag3_m_01 - phones	sp	101.7491
100.0192	DCB_se1_ag3_m_02 - phones	IH1	100.0792
100.0192	DCB_se1_ag3_m_02 - words	in	100.1392
100.0792	DCB_se1_ag3_m_02 - phones	N	100.1392
100.1392	DCB_se1_ag3_m_02 - phones	N	100.2292
100.1392	DCB_se1_ag3_m_02 - words	northwest	100.8292
100.2292	DCB_se1_ag3_m_02 - phones	AO2	100.2892
100.2892	DCB_se1_ag3_m_02 - phones	R	100.3392
100.3392	DCB_se1_ag3_m_02 - phones	TH	100.3792
100.3792	DCB_se1_ag3_m_02 - phones	W	100.4892
100.4892	DCB_se1_ag3_m_02 - phones	EH1	100.6592
100.6592	DCB_se1_ag3_m_02 - phones	S	100.7192
100.7192	DCB_se1_ag3_m_02 - phones	T	100.8292
100.8292	DCB_se1_ag3_m_02 - phones	sp	101.1769
101.1769	DCB_se1_ag3_m_02 - phones	F	101.3069
101.1769	DCB_se1_ag3_m_02 - words	fourth	101.4669
101.3069	DCB_se1_ag3_m_02 - phones	AO1	101.3769
101.3769	DCB_se1_ag3_m_02 - phones	R	101.4169
101.4169	DCB_se1_ag3_m_02 - phones	TH	101.4669
101.4669	DCB_se1_ag3_m_02 - phones	S	101.4969
101.4669	DCB_se1_ag3_m_02 - words	street	101.7269
101.4969	DCB_se1_ag3_m_02 - phones	T	101.5569
101.5569	DCB_se1_ag3_m_02 - phones	R	101.6069
101.6069	DCB_se1_ag3_m_02 - phones	IY1	101.6969
101.6969	DCB_se1_ag3_m_02 - phones	T	101.7269
101.7269	DCB_se1_ag3_m_02 - phones	sp	101.7769
101.7491	DCB_se1_ag3_m_01 - phones	HH	101.7791
101.7491	DCB_se1_ag3_m_01 - words	ho	101.9791
101.7769	DCB_se1_ag3_m_02 - phones	W	101.8369
101.7769	DCB_se1_ag3_m_02 - words	west	102.1269
101.7791	DCB_se1_ag3_m_01 - phones	OW1	101.9791
101.8369	DCB_se1_ag3_m_02 - phones	EH1	101.9669
101.9669	DCB_se1_ag3_m_02 - phones	S	102.0269
102.0269	DCB_se1_ag3_m_02 - phones	T	102.1269
102.1269	DCB_se1_ag3_m_02 - phones	sp	110.0303
102.8217	DCB_se1_ag3_m_01 - phones	HH	102.9817
102.8217	DCB_se1_ag3_m_01 - words	how	103.1717
102.9817	DCB_se1_ag3_m_01 - phones	AW1	103.1717
103.1717	DCB_se1_ag3_m_01 - phones	IH0	103.2117
103.1717	DCB_se1_ag3_m_01 - words	is	103.2717
103.2117	DCB_se1_ag3_m_01 - phones	Z	103.2717
103.2717	DCB_se1_ag3_m_01 - phones	IH0	103.4217
103.2717	DCB_se1_ag3_m_01 - words	it	103.5217
103.4217	DCB_se1_ag3_m_01 - phones	T	103.5217
103.5217	DCB_se1_ag3_m_01 - phones	sp	103.5517
103.5517	DCB_se1_ag3_m_01 - phones	IH1	103.6617
103.5517	DCB_se1_ag3_m_01 - words	is	103.7617
103.6617	DCB_se1_ag3_m_01 - phones	Z	103.7617
103.7617	DCB_se1_ag3_m_01 - phones	K	103.8317
103.7617	DCB_se1_ag3_m_01 - words	can	103.9117
103.8317	DCB_se1_ag3_m_01 - phones	AH0	103.8617
103.8617	DCB_se1_ag3_m_01 - phones	N	103.9117
103.9117	DCB_se1_ag3_m_01 - phones	Y	103.9817
103.9117	DCB_se1_ag3_m_01 - words	you	104.0417
103.9817	DCB_se1_ag3_m_01 - phones	UW1	104.0417
104.0417	DCB_se1_ag3_m_01 - phones	L	104.1017
104.0417	DCB_se1_ag3_m_01 - words	like	104.2517
104.1017	DCB_se1_ag3_m_01 - phones	AY1	104.1917
104.1917	DCB_se1_ag3_m_01 - phones	K	104.2517
104.2517	DCB_se1_ag3_m_01 - phones	sp	104.3117
104.5305	DCB_se1_ag3_m_01 - phones	IH1	104.6105
104.5305	DCB_se1_ag3_m_01 - words	is	104.6805
104.6105	DCB_se1_ag3_m_01 - phones	Z	104.6805
104.6805	DCB_se1_ag3_m_01 - phones	DH	104.7105
104.6805	DCB_se1_ag3_m_01 - words	there	104.8105
104.7105	DCB_se1_ag3_m_01 - phones	EH1	104.7405
104.7405	DCB_se1_ag3_m_01 - phones	R	104.8105
104.8105	DCB_se1_ag3_m_01 - phones	AH0	104.9205
104.8105	DCB_se1_ag3_m_01 - words	a	104.9205
104.9205	DCB_se1_ag3_m_01 - phones	D	104.9805
104.9205	DCB_se1_ag3_m_01 - words	difference	105.5605
104.9805	DCB_se1_ag3_m_01 - phones	IH1	105.0705
105.0705	DCB_se1_ag3_m_01 - phones	F	105.1505
105.1505	DCB_se1_ag3_m_01 - phones	R	105.1905
105.1905	DCB_se1_ag3_m_01 - phones	AH0	105.3005
105.3005	DCB_se1_ag3_m_01 - phones	N	105.4005
105.4005	DCB_se1_ag3_m_01 - phones	S	105.5605
105.5605	DCB_se1_ag3_m_01 - phones	L	105.6005
105.5605	DCB_se1_ag3_m_01 - words	like	105.7905
105.6005	DCB_se1_ag3_m_01 - phones	AY1	105.6905
105.6905	DCB_se1_ag3_m_01 - phones	K	105.7905
105.7905	DCB_se1_ag3_m_01 - phones	sp	105.8305
105.8305	DCB_se1_ag3_m_01 - phones	EH1	105.8605
105.8305	DCB_se1_ag3_m_01 - words	f	105.9605
105.8605	DCB_se1_ag3_m_01 - phones	F	105.9605
106.0175	DCB_se1_ag3_m_01 - phones	F	106.1375
106.0175	DCB_se1_ag3_m_01 - words	from	106.2675
106.1375	DCB_se1_ag3_m_01 - phones	ER0	106.1675
106.1675	DCB_se1_ag3_m_01 - phones	M	106.2675
106.2675	DCB_se1_ag3_m_01 - phones	F	106.3775
106.2675	DCB_se1_ag3_m_01 - words	from	106.4675
106.3775	DCB_se1_ag3_m_01 - phones	ER0	106.4175
106.4175	DCB_se1_ag3_m_01 - phones	M	106.4675
106.4675	DCB_se1_ag3_m_01 - phones	S	106.5375
106.4675	DCB_se1_ag3_m_01 - words	someone	106.7775
106.5375	DCB_se1_ag3_m_01 - phones	AH1	106.5875
106.5875	DCB_se1_ag3_m_01 - phones	M	106.6275
106.6275	DCB_se1_ag3_m_01 - phones	W	106.6775
106.6775	DCB_se1_ag3_m_01 - phones	AH2	106.7375
106.7375	DCB_se1_ag3_m_01 - phones	N	106.7775
106.7775	DCB_se1_ag3_m_01 - phones	F	106.8575
106.7775	DCB_se1_ag3_m_01 - words	from	107.0975
106.8575	DCB_se1_ag3_m_01 - phones	R	106.8875
106.8875	DCB_se1_ag3_m_01 - phones	AH1	106.9175
106.9175	DCB_se1_ag3_m_01 - phones	M	107.0975
107.0975	DCB_se1_ag3_m_01 - phones	sp	107.1475
107.1475	DCB_se1_ag3_m_01 - phones	F	107.2275
107.1475	DCB_se1_ag3_m_01 - words	from	107.3675
107.2275	DCB_se1_ag3_m_01 - phones	ER0	107.2775
107.2775	DCB_se1_ag3_m_01 - phones	M	107.3675
107.3675	DCB_se1_ag3_m_01 - phones	M	107.3975
107.3675	DCB_se1_ag3_m_01 - words	maryland	107.9075
107.3975	DCB_se1_ag3_m_01 - phones	EH1	107.4375
107.4375	DCB_se1_ag3_m_01 - phones	R	107.6075
107.6075	DCB_se1_ag3_m_01 - phones	AH0	107.6375
107.6375	DCB_se1_ag3_m_01 - phones	L	107.7175
107.7175	DCB_se1_ag3_m_01 - phones	AH0	107.7775
107.7775	DCB_se1_ag3_m_01 - phones	N	107.8075
107.8075	DCB_se1_ag3_m_01 - phones	D	107.9075
107.9075	DCB_se1_ag3_m_01 - phones	AO1	108.0175
107.9075	DCB_se1_ag3_m_01 - words	or	108.1375
108.0175	DCB_se1_ag3_m_01 - phones	R	108.1375
108.1375	DCB_se1_ag3_m_01 - phones	sp	108.1675
108.1675	DCB_se1_ag3_m_01 - phones	S	108.2875
108.1675	DCB_se1_ag3_m_01 - words	someone	108.4975
108.2875	DCB_se1_ag3_m_01 - phones	AH1	108.3375
108.3375	DCB_se1_ag3_m_01 - phones	M	108.3775
108.3775	DCB_se1_ag3_m_01 - phones	W	108.4075
108.4075	DCB_se1_ag3_m_01 - phones	AH2	108.4575
108.4575	DCB_se1_ag3_m_01 - phones	N	108.4975
108.4975	DCB_se1_ag3_m_01 - phones	F	108.5875
108.4975	DCB_se1_ag3_m_01 - words	from	108.6875
108.5875	DCB_se1_ag3_m_01 - phones	ER0	108.6175
108.6175	DCB_se1_ag3_m_01 - phones	M	108.6875
108.6875	DCB_se1_ag3_m_01 - phones	sp	108.7175
108.7175	DCB_se1_ag3_m_01 - phones	D	108.7575
108.7175	DCB_se1_ag3_m_01 - words	dc	109.1775
108.7575	DCB_se1_ag3_m_01 - phones	IY1	108.8875
108.8875	DCB_se1_ag3_m_01 - phones	S	109.0075
109.0075	DCB_se1_ag3_m_01 - phones	IY1	109.1775
109.1775	DCB_se1_ag3_m_01 - phones	sp	109.2475
110.0303	DCB_se1_ag3_m_02 - phones	Y	110.1703
110.0303	DCB_se1_ag3_m_02 - words	yeah	110.3303
110.1703	DCB_se1_ag3_m_02 - phones	AE1	110.3303
110.3303	DCB_se1_ag3_m_02 - phones	IH0	110.3603
110.3303	DCB_se1_ag3_m_02 - words	it	110.4103
110.3603	DCB_se1_ag3_m_02 - phones	T	110.4103
110.4103	DCB_se1_ag3_m_02 - phones	S	110.4903
110.4103	DCB_se1_ag3_m_02 - words	s	110.4903
110.4903	DCB_se1_ag3_m_02 - words	a	110.5703
110.4903	DCB_se1_ag3_m_02 - phones	AH0	110.5703
110.5703	DCB_se1_ag3_m_02 - words	d	110.6203
110.5703	DCB_se1_ag3_m_02 - phones	D	110.6203
110.6203	DCB_se1_ag3_m_02 - phones	IH0	110.8003
110.6203	DCB_se1_ag3_m_02 - words	it	110.8503
110.8003	DCB_se1_ag3_m_02 - phones	T	110.8503
110.8503	DCB_se1_ag3_m_02 - words	s	110.9403
110.8503	DCB_se1_ag3_m_02 - phones	S	110.9403
110.9403	DCB_se1_ag3_m_02 - words	a	111.0703
110.9403	DCB_se1_ag3_m_02 - phones	AH0	111.0703
111.0703	DCB_se1_ag3_m_02 - phones	T	111.2103
111.0703	DCB_se1_ag3_m_02 - words	total	111.4903
111.2103	DCB_se1_ag3_m_02 - phones	OW1	111.3303
111.3303	DCB_se1_ag3_m_02 - phones	T	111.3603
111.3603	DCB_se1_ag3_m_02 - phones	AH0	111.4203
111.4203	DCB_se1_ag3_m_02 - phones	L	111.4903
111.4903	DCB_se1_ag3_m_02 - phones	D	111.5603
111.4903	DCB_se1_ag3_m_02 - words	difference	112.0703
111.5603	DCB_se1_ag3_m_02 - phones	IH1	111.6903
111.6903	DCB_se1_ag3_m_02 - phones	F	111.8103
111.8103	DCB_se1_ag3_m_02 - phones	R	111.8603
111.8603	DCB_se1_ag3_m_02 - phones	AH0	111.9303
111.9303	DCB_se1_ag3_m_02 - phones	N	112.0003
112.0003	DCB_se1_ag3_m_02 - phones	S	112.0703
112.0703	DCB_se1_ag3_m_02 - phones	Y	112.1203
112.0703	DCB_se1_ag3_m_02 - words	you	112.1903
112.1203	DCB_se1_ag3_m_02 - phones	UW1	112.1903
112.1903	DCB_se1_ag3_m_02 - phones	N	112.2703
112.1903	DCB_se1_ag3_m_02 - words	know	112.4703
112.2703	DCB_se1_ag3_m_02 - phones	OW1	112.4703
112.4703	DCB_se1_ag3_m_02 - phones	Y	112.5903
112.4703	DCB_se1_ag3_m_02 - words	you	112.6503
112.5903	DCB_se1_ag3_m_02 - phones	UW1	112.6503
112.6503	DCB_se1_ag3_m_02 - phones	N	112.7003
112.6503	DCB_se1_ag3_m_02 - words	none	112.9103
112.7003	DCB_se1_ag3_m_02 - phones	AH1	112.8403
112.8403	DCB_se1_ag3_m_02 - phones	N	112.9103
112.9103	DCB_se1_ag3_m_02 - phones	sp	113.0203
113.2730	DCB_se1_ag3_m_02 - phones	D	113.3430
113.2730	DCB_se1_ag3_m_02 - words	dc	113.7030
113.3430	DCB_se1_ag3_m_02 - phones	IY1	113.5130
113.5130	DCB_se1_ag3_m_02 - phones	S	113.6230
113.6230	DCB_se1_ag3_m_02 - phones	IY1	113.7030
113.7030	DCB_se1_ag3_m_02 - phones	P	113.8230
113.7030	DCB_se1_ag3_m_02 - words	people	114.3030
113.8230	DCB_se1_ag3_m_02 - phones	IY1	113.9330
113.9330	DCB_se1_ag3_m_02 - phones	P	114.0030
114.0030	DCB_se1_ag3_m_02 - phones	AH0	114.1830
114.1830	DCB_se1_ag3_m_02 - phones	L	114.3030
114.3030	DCB_se1_ag3_m_02 - phones	AA1	114.4130
114.3030	DCB_se1_ag3_m_02 - words	are	114.5030
114.4130	DCB_se1_ag3_m_02 - phones	R	114.5030
114.5030	DCB_se1_ag3_m_02 - phones	M	114.6230
114.5030	DCB_se1_ag3_m_02 - words	more	114.9430
114.6230	DCB_se1_ag3_m_02 - phones	AO1	114.8530
114.8530	DCB_se1_ag3_m_02 - phones	R	114.9430
114.9430	DCB_se1_ag3_m_02 - phones	sp	115.0030
115.6461	DCB_se1_ag3_m_02 - phones	Y	115.7161
115.6461	DCB_se1_ag3_m_02 - words	you	115.7461
115.7161	DCB_se1_ag3_m_02 - phones	UW1	115.7461
115.7461	DCB_se1_ag3_m_02 - phones	N	115.7761
115.7461	DCB_se1_ag3_m_02 - words	know	115.9261
115.7761	DCB_se1_ag3_m_02 - phones	OW1	115.9261
115.9261	DCB_se1_ag3_m_02 - phones	L	116.0761
115.9261	DCB_se1_ag3_m_02 - words	laid	116.3361
116.0761	DCB_se1_ag3_m_02 - phones	EY1	116.2361
116.2361	DCB_se1_ag3_m_02 - phones	D	116.3361
116.3361	DCB_se1_ag3_m_02 - phones	sp	116.3661
116.3661	DCB_se1_ag3_m_02 - phones	B	116.4261
116.3661	DCB_se1_ag3_m_02 - words	back	116.7961
116.4261	DCB_se1_ag3_m_02 - phones	AE1	116.6161
116.6161	DCB_se1_ag3_m_02 - phones	K	116.7961
116.7961	DCB_se1_ag3_m_02 - phones	B	116.8561
116.7961	DCB_se1_ag3_m_02 - words	but	117.0561
116.8561	DCB_se1_ag3_m_02 - phones	AH1	116.9261
116.9261	DCB_se1_ag3_m_02 - phones	T	117.0561
117.0561	DCB_se1_ag3_m_02 - phones	sp	117.3248
117.3248	DCB_se1_ag3_m_02 - phones	Y	117.3748
117.3248	DCB_se1_ag3_m_02 - words	you	117.4748
117.3748	DCB_se1_ag3_m_02 - phones	UW1	117.4748
117.4748	DCB_se1_ag3_m_02 - phones	N	117.5248
117.4748	DCB_se1_ag3_m_02 - words	know	117.7648
117.5248	DCB_se1_ag3_m_02 - phones	OW1	117.7648
117.7648	DCB_se1_ag3_m_02 - phones	sp	117.7948
117.7948	DCB_se1_ag3_m_02 - phones	M	117.9448
117.7948	DCB_se1_ag3_m_02 - words	more	118.2748
117.9448	DCB_se1_ag3_m_02 - phones	AO1	118.0948
118.0948	DCB_se1_ag3_m_02 - phones	R	118.2748
118.2748	DCB_se1_ag3_m_02 - phones	sp	118.5786
118.5786	DCB_se1_ag3_m_02 - phones	K	118.6286
118.5786	DCB_se1_ag3_m_02 - words	quick	118.8086
118.6286	DCB_se1_ag3_m_02 - phones	W	118.6586
118.6586	DCB_se1_ag3_m_02 - phones	IH1	118.7086
118.7086	DCB_se1_ag3_m_02 - phones	K	118.8086
118.8086	DCB_se1_ag3_m_02 - phones	T	118.8386
118.8086	DCB_se1_ag3_m_02 - words	to	118.8786
118.8386	DCB_se1_ag3_m_02 - phones	IH0	118.8786
118.8786	DCB_se1_ag3_m_02 - phones	K	119.0186
118.8786	DCB_se1_ag3_m_02 - words	catch	119.1986
119.0186	DCB_se1_ag3_m_02 - phones	AE1	119.0986
119.0986	DCB_se1_ag3_m_02 - phones	CH	119.1986
119.1986	DCB_se1_ag3_m_02 - phones	AH0	119.2686
119.1986	DCB_se1_ag3_m_02 - words	an	119.3286
119.2686	DCB_se1_ag3_m_02 - phones	N	119.3286
119.3286	DCB_se1_ag3_m_02 - phones	AE1	119.4686
119.3286	DCB_se1_ag3_m_02 - words	attitude	119.8786
119.4686	DCB_se1_ag3_m_02 - phones	T	119.5086
119.5086	DCB_se1_ag3_m_02 - phones	AH0	119.5686
119.5686	DCB_se1_ag3_m_02 - phones	T	119.6886
119.6886	DCB_se1_ag3_m_02 - phones	UW2	119.8186
119.8186	DCB_se1_ag3_m_02 - phones	D	119.8786
119.8786	DCB_se1_ag3_m_02 - phones	AH0	119.9486
119.8786	DCB_se1_ag3_m_02 - words	about	120.1786
119.9486	DCB_se1_ag3_m_02 - phones	B	119.9986
119.9986	DCB_se1_ag3_m_02 - phones	AW1	120.1086
120.1086	DCB_se1_ag3_m_02 - phones	T	120.1786
120.1786	DCB_se1_ag3_m_02 - phones	S	120.2986
120.1786	DCB_se1_ag3_m_02 - words	something	120.5586
120.2986	DCB_se1_ag3_m_02 - phones	AH1	120.4086
120.4086	DCB_se1_ag3_m_02 - phones	M	120.4686
120.4686	DCB_se1_ag3_m_02 - phones	TH	120.4986
120.4986	DCB_se1_ag3_m_02 - phones	IH0	120.5286
120.5286	DCB_se1_ag3_m_02 - phones	NG	120.5586
120.5586	DCB_se1_ag3_m_02 - phones	AO1	120.6586
120.5586	DCB_se1_ag3_m_02 - words	or	120.7286
120.6586	DCB_se1_ag3_m_02 - phones	R	120.7286
120.7286	DCB_se1_ag3_m_02 - phones	sp	120.7886
120.7886	DCB_se1_ag3_m_02 - phones	JH	120.8786
120.7886	DCB_se1_ag3_m_02 - words	just	121.0086
120.8786	DCB_se1_ag3_m_02 - phones	IH0	120.9286
120.9286	DCB_se1_ag3_m_02 - phones	S	121.0086
121.0086	DCB_se1_ag3_m_02 - phones	M	121.1386
121.0086	DCB_se1_ag3_m_02 - words	more	121.2986
121.1386	DCB_se1_ag3_m_02 - phones	AO1	121.2286
121.2286	DCB_se1_ag3_m_02 - phones	R	121.2986
121.2986	DCB_se1_ag3_m_02 - phones	R	121.4086
121.2986	DCB_se1_ag3_m_02 - words	righteous	121.7186
121.4086	DCB_se1_ag3_m_02 - phones	AY1	121.4886
121.4886	DCB_se1_ag3_m_02 - phones	CH	121.6286
121.6286	DCB_se1_ag3_m_02 - phones	AH0	121.6586
121.6586	DCB_se1_ag3_m_02 - phones	S	121.7186
121.7186	DCB_se1_ag3_m_02 - phones	P	121.8286
121.7186	DCB_se1_ag3_m_02 - words	people	122.1786
121.8286	DCB_se1_ag3_m_02 - phones	IY1	121.9986
121.9986	DCB_se1_ag3_m_02 - phones	P	122.0786
122.0786	DCB_se1_ag3_m_02 - phones	AH0	122.1186
122.1186	DCB_se1_ag3_m_02 - phones	L	122.1786
122.1786	DCB_se1_ag3_m_02 - phones	sp	122.4144
122.4144	DCB_se1_ag3_m_02 - phones	L	122.4744
122.4144	DCB_se1_ag3_m_02 - words	like	122.5944
122.4744	DCB_se1_ag3_m_02 - phones	AY1	122.5344
122.5344	DCB_se1_ag3_m_02 - phones	K	122.5944
122.5944	DCB_se1_ag3_m_02 - phones	P	122.7144
122.5944	DCB_se1_ag3_m_02 - words	prince	122.8944
122.7144	DCB_se1_ag3_m_02 - phones	R	122.7544
122.7544	DCB_se1_ag3_m_02 - phones	IH1	122.8044
122.8044	DCB_se1_ag3_m_02 - phones	N	122.8644
122.8644	DCB_se1_ag3_m_02 - phones	S	122.8944
122.8944	DCB_se1_ag3_m_02 - phones	JH	122.9944
122.8944	DCB_se1_ag3_m_02 - words	george	123.1844
122.9944	DCB_se1_ag3_m_02 - phones	AO1	123.0244
123.0244	DCB_se1_ag3_m_02 - phones	R	123.0944
123.0944	DCB_se1_ag3_m_02 - phones	JH	123.1844
123.1844	DCB_se1_ag3_m_02 - phones	Z	123.2644
123.1844	DCB_se1_ag3_m_02 - words	s	123.2644
123.2644	DCB_se1_ag3_m_02 - phones	K	123.3744
123.2644	DCB_se1_ag3_m_02 - words	county	123.7644
123.3744	DCB_se1_ag3_m_02 - phones	AW1	123.4944
123.4944	DCB_se1_ag3_m_02 - phones	N	123.6444
123.6444	DCB_se1_ag3_m_02 - phones	IY0	123.7644
123.7644	DCB_se1_ag3_m_02 - phones	IH1	123.8944
123.7644	DCB_se1_ag3_m_02 - words	is	124.0144
123.8944	DCB_se1_ag3_m_02 - phones	Z	124.0144
124.0144	DCB_se1_ag3_m_02 - phones	sp	124.1044
124.3473	DCB_se1_ag3_m_02 - phones	M	124.5373
124.3473	DCB_se1_ag3_m_02 - words	more	124.8773
124.5373	DCB_se1_ag3_m_02 - phones	AO1	124.7173
124.7173	DCB_se1_ag3_m_02 - phones	R	124.8773
124.8773	DCB_se1_ag3_m_02 - phones	sp	124.9373
125.1249	DCB_se1_ag3_m_02 - phones	L	125.2749
125.1249	DCB_se1_ag3_m_02 - words	like	125.4449
125.2749	DCB_se1_ag3_m_02 - phones	AY1	125.3549
125.3549	DCB_se1_ag3_m_02 - phones	K	125.4449
125.4449	DCB_se1_ag3_m_02 - phones	Y	125.4949
125.4449	DCB_se1_ag3_m_02 - words	you	125.5849
125.4949	DCB_se1_ag3_m_02 - phones	UW1	125.5849
125.5849	DCB_se1_ag3_m_02 - phones	N	125.6249
125.5849	DCB_se1_ag3_m_02 - words	know	125.8449
125.6249	DCB_se1_ag3_m_02 - phones	OW1	125.8449
125.8449	DCB_se1_ag3_m_02 - phones	sp	125.9149
125.9149	DCB_se1_ag3_m_02 - phones	S	126.0849
125.9149	DCB_se1_ag3_m_02 - words	spoiled	126.6449
126.0849	DCB_se1_ag3_m_02 - phones	P	126.1949
126.1949	DCB_se1_ag3_m_02 - phones	OY1	126.4249
126.4249	DCB_se1_ag3_m_02 - phones	L	126.4549
126.4549	DCB_se1_ag3_m_02 - phones	D	126.6449
126.7657	DCB_se1_ag3_m_02 - phones	sil	126.8457
126.8457	DCB_se1_ag3_m_02 - words	i	126.9657
126.8457	DCB_se1_ag3_m_02 - phones	AY1	126.9657
126.9657	DCB_se1_ag3_m_02 - phones	W	127.0357
126.9657	DCB_se1_ag3_m_02 - words	would	127.0957
127.0357	DCB_se1_ag3_m_02 - phones	UH1	127.0657
127.0657	DCB_se1_ag3_m_02 - phones	D	127.0957
127.0957	DCB_se1_ag3_m_02 - phones	sp	127.1257
127.1257	DCB_se1_ag3_m_02 - phones	S	127.2557
127.1257	DCB_se1_ag3_m_02 - words	say	127.3957
127.2557	DCB_se1_ag3_m_02 - phones	EY1	127.3957
127.3957	DCB_se1_ag3_m_02 - phones	sp	129.0207
128.1583	DCB_se1_ag3_m_01 - phones	M	128.2783
128.1583	DCB_se1_ag3_m_01 - words	more	128.4183
128.2783	DCB_se1_ag3_m_01 - phones	AO1	128.3683
128.3683	DCB_se1_ag3_m_01 - phones	R	128.4183
128.4183	DCB_se1_ag3_m_01 - phones	S	128.5083
128.4183	DCB_se1_ag3_m_01 - words	spoiled	128.9883
128.5083	DCB_se1_ag3_m_01 - phones	P	128.6283
128.6283	DCB_se1_ag3_m_01 - phones	OY1	128.8783
128.8783	DCB_se1_ag3_m_01 - phones	L	128.9083
128.9083	DCB_se1_ag3_m_01 - phones	D	128.9883
129.0207	DCB_se1_ag3_m_02 - phones	M	129.3907
129.0207	DCB_se1_ag3_m_02 - words	mm-hm	129.6007
129.3907	DCB_se1_ag3_m_02 - phones	HH	129.4407
129.4407	DCB_se1_ag3_m_02 - phones	M	129.6007
129.6007	DCB_se1_ag3_m_02 - phones	sp	139.1318
130.2673	DCB_se1_ag3_m_01 - phones	sil	130.3473
130.3473	DCB_se1_ag3_m_01 - phones	AH0	130.3973
130.3473	DCB_se1_ag3_m_01 - words	and	130.4573
130.3973	DCB_se1_ag3_m_01 - phones	N	130.4573
130.4573	DCB_se1_ag3_m_01 - phones	W	130.4973
130.4573	DCB_se1_ag3_m_01 - words	what	130.5573
130.4973	DCB_se1_ag3_m_01 - phones	AH1	130.5273
130.5273	DCB_se1_ag3_m_01 - phones	T	130.5573
130.5573	DCB_se1_ag3_m_01 - phones	T	130.6373
130.5573	DCB_se1_ag3_m_01 - words	type	130.7673
130.6373	DCB_se1_ag3_m_01 - phones	AY1	130.6873
130.6873	DCB_se1_ag3_m_01 - phones	P	130.7673
130.7673	DCB_se1_ag3_m_01 - phones	AH0	130.8173
130.7673	DCB_se1_ag3_m_01 - words	of	130.9573
130.8173	DCB_se1_ag3_m_01 - phones	V	130.9573
130.9573	DCB_se1_ag3_m_01 - phones	W	131.0473
130.9573	DCB_se1_ag3_m_01 - words	words	131.3873
131.0473	DCB_se1_ag3_m_01 - phones	ER1	131.2673
131.2673	DCB_se1_ag3_m_01 - phones	D	131.3073
131.3073	DCB_se1_ag3_m_01 - phones	Z	131.3873
131.3873	DCB_se1_ag3_m_01 - phones	D	131.4573
131.3873	DCB_se1_ag3_m_01 - words	does	131.9773
131.4573	DCB_se1_ag3_m_01 - phones	AH1	131.6673
131.6673	DCB_se1_ag3_m_01 - phones	Z	131.9773
132.0373	DCB_se1_ag3_m_01 - phones	sil	132.0973
132.0973	DCB_se1_ag3_m_01 - phones	L	132.1373
132.0973	DCB_se1_ag3_m_01 - words	like	132.2773
132.1373	DCB_se1_ag3_m_01 - phones	AY1	132.1973
132.1973	DCB_se1_ag3_m_01 - phones	K	132.2773
132.2773	DCB_se1_ag3_m_01 - phones	S	132.3573
132.2773	DCB_se1_ag3_m_01 - words	someone	132.7073
132.3573	DCB_se1_ag3_m_01 - phones	AH1	132.4273
132.4273	DCB_se1_ag3_m_01 - phones	M	132.4973
132.4973	DCB_se1_ag3_m_01 - phones	W	132.5573
132.5573	DCB_se1_ag3_m_01 - phones	AH2	132.6473
132.6473	DCB_se1_ag3_m_01 - phones	N	132.7073
132.7073	DCB_se1_ag3_m_01 - phones	F	132.7873
132.7073	DCB_se1_ag3_m_01 - words	from	132.9673
132.7873	DCB_se1_ag3_m_01 - phones	R	132.8173
132.8173	DCB_se1_ag3_m_01 - phones	AH1	132.8673
132.8673	DCB_se1_ag3_m_01 - phones	M	132.9673
132.9673	DCB_se1_ag3_m_01 - words	uh	133.3473
132.9673	DCB_se1_ag3_m_01 - phones	AH1	133.3473
133.3473	DCB_se1_ag3_m_01 - phones	sp	135.4669
135.4669	DCB_se1_ag3_m_01 - phones	L	135.5069
135.4669	DCB_se1_ag3_m_01 - words	like	135.6769
135.5069	DCB_se1_ag3_m_01 - phones	AY1	135.5869
135.5869	DCB_se1_ag3_m_01 - phones	K	135.6769
135.6769	DCB_se1_ag3_m_01 - phones	sp	135.7069
135.7534	DCB_se1_ag3_m_01 - phones	K	135.8434
135.7534	DCB_se1_ag3_m_01 - words	can	135.9034
135.8434	DCB_se1_ag3_m_01 - phones	AE1	135.8734
135.8734	DCB_se1_ag3_m_01 - phones	N	135.9034
135.9034	DCB_se1_ag3_m_01 - phones	Y	135.9434
135.9034	DCB_se1_ag3_m_01 - words	you	135.9834
135.9434	DCB_se1_ag3_m_01 - phones	UW1	135.9834
135.9834	DCB_se1_ag3_m_01 - phones	T	136.0934
135.9834	DCB_se1_ag3_m_01 - words	tell	136.2634
136.0934	DCB_se1_ag3_m_01 - phones	EH1	136.1834
136.1834	DCB_se1_ag3_m_01 - phones	L	136.2634
136.2634	DCB_se1_ag3_m_01 - phones	W	136.3734
136.2634	DCB_se1_ag3_m_01 - words	word	136.5834
136.3734	DCB_se1_ag3_m_01 - phones	ER1	136.5534
136.5534	DCB_se1_ag3_m_01 - phones	D	136.5834
136.5834	DCB_se1_ag3_m_01 - phones	W	136.6934
136.5834	DCB_se1_ag3_m_01 - words	wise	136.9334
136.6934	DCB_se1_ag3_m_01 - phones	AY1	136.8534
136.8534	DCB_se1_ag3_m_01 - phones	Z	136.9334
136.9334	DCB_se1_ag3_m_01 - phones	L	136.9734
136.9334	DCB_se1_ag3_m_01 - words	like	137.0934
136.9734	DCB_se1_ag3_m_01 - phones	AY1	137.0534
137.0534	DCB_se1_ag3_m_01 - phones	K	137.0934
137.0934	DCB_se1_ag3_m_01 - phones	sp	137.1234
137.1234	DCB_se1_ag3_m_01 - phones	HH	137.1934
137.1234	DCB_se1_ag3_m_01 - words	how	137.3634
137.1934	DCB_se1_ag3_m_01 - phones	AW1	137.3634
137.3634	DCB_se1_ag3_m_01 - phones	S	137.4834
137.3634	DCB_se1_ag3_m_01 - words	someone	137.7834
137.4834	DCB_se1_ag3_m_01 - phones	AH1	137.5134
137.5134	DCB_se1_ag3_m_01 - phones	M	137.6334
137.6334	DCB_se1_ag3_m_01 - phones	W	137.6634
137.6634	DCB_se1_ag3_m_01 - phones	AH2	137.7134
137.7134	DCB_se1_ag3_m_01 - phones	N	137.7834
137.7834	DCB_se1_ag3_m_01 - phones	S	137.8934
137.7834	DCB_se1_ag3_m_01 - words	says	138.0834
137.8934	DCB_se1_ag3_m_01 - phones	EH1	138.0134
138.0134	DCB_se1_ag3_m_01 - phones	Z	138.0834
138.0834	DCB_se1_ag3_m_01 - phones	S	138.1334
138.0834	DCB_se1_ag3_m_01 - words	something	138.5934
138.1334	DCB_se1_ag3_m_01 - phones	AH1	138.2134
138.2134	DCB_se1_ag3_m_01 - phones	M	138.3034
138.3034	DCB_se1_ag3_m_01 - phones	TH	138.3634
138.3634	DCB_se1_ag3_m_01 - phones	IH0	138.4134
138.4134	DCB_se1_ag3_m_01 - phones	NG	138.5934
138.5934	DCB_se1_ag3_m_01 - phones	sp	139.8702
139.1318	DCB_se1_ag3_m_02 - phones	Y	139.1718
139.1318	DCB_se1_ag3_m_02 - words	yeah	139.5018
139.1718	DCB_se1_ag3_m_02 - phones	AE1	139.5018
139.7501	DCB_se1_ag3_m_02 - phones	sil	139.9801
139.8702	DCB_se1_ag3_m_01 - phones	T	139.9502
139.8702	DCB_se1_ag3_m_01 - words	to	140.0302
139.9502	DCB_se1_ag3_m_01 - phones	IH0	140.0302
139.9801	DCB_se1_ag3_m_02 - phones	L	140.1001
139.9801	DCB_se1_ag3_m_02 - words	like	140.2201
140.0302	DCB_se1_ag3_m_01 - phones	L	140.1002
140.0302	DCB_se1_ag3_m_01 - words	like	140.2402
140.1001	DCB_se1_ag3_m_02 - phones	AY1	140.1901
140.1002	DCB_se1_ag3_m_01 - phones	AY1	140.1802
140.1802	DCB_se1_ag3_m_01 - phones	K	140.2402
140.1901	DCB_se1_ag3_m_02 - phones	K	140.2201
140.2201	DCB_se1_ag3_m_02 - phones	sp	140.3201
140.2402	DCB_se1_ag3_m_01 - phones	IH1	140.3202
140.2402	DCB_se1_ag3_m_01 - words	if	140.3702
140.3202	DCB_se1_ag3_m_01 - phones	F	140.3702
140.3702	DCB_se1_ag3_m_01 - phones	DH	140.4102
140.3702	DCB_se1_ag3_m_01 - words	they	140.6602
140.4102	DCB_se1_ag3_m_01 - phones	EY1	140.6602
140.6602	DCB_se1_ag3_m_01 - phones	sp	140.8546
140.8546	DCB_se1_ag3_m_01 - phones	L	140.8946
140.8546	DCB_se1_ag3_m_01 - words	like	141.0346
140.8946	DCB_se1_ag3_m_01 - phones	AY1	140.9646
140.9646	DCB_se1_ag3_m_01 - phones	K	141.0346
141.0346	DCB_se1_ag3_m_01 - phones	Y	141.0746
141.0346	DCB_se1_ag3_m_01 - words	you	141.1346
141.0746	DCB_se1_ag3_m_01 - phones	UW1	141.1346
141.1346	DCB_se1_ag3_m_01 - phones	S	141.2246
141.1346	DCB_se1_ag3_m_01 - words	say	141.2946
141.2246	DCB_se1_ag3_m_01 - phones	EY1	141.2946
141.2946	DCB_se1_ag3_m_01 - phones	OW2	141.4246
141.2946	DCB_se1_ag3_m_01 - words	okay	141.5946
141.4246	DCB_se1_ag3_m_01 - phones	K	141.5146
141.5146	DCB_se1_ag3_m_01 - phones	EY1	141.5946
141.5946	DCB_se1_ag3_m_01 - phones	DH	141.6246
141.5946	DCB_se1_ag3_m_01 - words	they	141.7446
141.6246	DCB_se1_ag3_m_01 - phones	EY1	141.7446
141.7446	DCB_se1_ag3_m_01 - phones	sp	141.7746
141.7746	DCB_se1_ag3_m_01 - phones	M	141.8646
141.7746	DCB_se1_ag3_m_01 - words	must	142.0546
141.8646	DCB_se1_ag3_m_01 - phones	AH1	141.9646
141.9646	DCB_se1_ag3_m_01 - phones	S	142.0246
142.0246	DCB_se1_ag3_m_01 - phones	T	142.0546
142.0546	DCB_se1_ag3_m_01 - phones	DH	142.0946
142.0546	DCB_se1_ag3_m_01 - words	they're	142.1846
142.0946	DCB_se1_ag3_m_01 - phones	EH1	142.1346
142.1346	DCB_se1_ag3_m_01 - phones	R	142.1846
142.1846	DCB_se1_ag3_m_01 - phones	N	142.2446
142.1846	DCB_se1_ag3_m_01 - words	not	142.4046
142.2446	DCB_se1_ag3_m_01 - phones	AA1	142.3146
142.3146	DCB_se1_ag3_m_01 - phones	T	142.4046
142.4046	DCB_se1_ag3_m_01 - phones	F	142.4346
142.4046	DCB_se1_ag3_m_01 - words	from	142.5046
142.4346	DCB_se1_ag3_m_01 - phones	ER0	142.4746
142.4746	DCB_se1_ag3_m_01 - phones	M	142.5046
142.5046	DCB_se1_ag3_m_01 - phones	D	142.5646
142.5046	DCB_se1_ag3_m_01 - words	dc	143.0546
142.5646	DCB_se1_ag3_m_01 - phones	IY1	142.7046
142.7046	DCB_se1_ag3_m_01 - phones	S	142.8046
142.8046	DCB_se1_ag3_m_01 - phones	IY1	143.0546
143.0546	DCB_se1_ag3_m_01 - phones	sp	143.0946
143.0946	DCB_se1_ag3_m_01 - words	or	143.1246
143.0946	DCB_se1_ag3_m_01 - phones	ER0	143.1246
143.1246	DCB_se1_ag3_m_01 - phones	DH	143.1646
143.1246	DCB_se1_ag3_m_01 - words	they	143.2346
143.1646	DCB_se1_ag3_m_01 - phones	EY1	143.2346
143.2346	DCB_se1_ag3_m_01 - phones	sp	143.2846
143.2846	DCB_se1_ag3_m_01 - phones	M	143.3346
143.2846	DCB_se1_ag3_m_01 - words	must	143.5146
143.3346	DCB_se1_ag3_m_01 - phones	AH1	143.4046
143.4046	DCB_se1_ag3_m_01 - phones	S	143.4746
143.4746	DCB_se1_ag3_m_01 - phones	T	143.5146
143.5146	DCB_se1_ag3_m_01 - phones	B	143.5646
143.5146	DCB_se1_ag3_m_01 - words	be	143.6146
143.5646	DCB_se1_ag3_m_01 - phones	IY0	143.6146
143.6146	DCB_se1_ag3_m_01 - phones	sp	143.7246
143.7246	DCB_se1_ag3_m_01 - phones	F	143.7546
143.7246	DCB_se1_ag3_m_01 - words	from	143.8146
143.7546	DCB_se1_ag3_m_01 - phones	ER0	143.7846
143.7846	DCB_se1_ag3_m_01 - phones	M	143.8146
143.8146	DCB_se1_ag3_m_01 - phones	sp	143.8446
143.8446	DCB_se1_ag3_m_01 - phones	M	143.8746
143.8446	DCB_se1_ag3_m_01 - words	maryland	144.2246
143.8746	DCB_se1_ag3_m_01 - phones	EH1	143.9346
143.9346	DCB_se1_ag3_m_01 - phones	R	143.9646
143.9646	DCB_se1_ag3_m_01 - phones	AH0	144.0346
144.0346	DCB_se1_ag3_m_01 - phones	L	144.1346
144.1346	DCB_se1_ag3_m_01 - phones	AH0	144.1646
144.1646	DCB_se1_ag3_m_01 - phones	N	144.1946
144.1946	DCB_se1_ag3_m_01 - phones	D	144.2246
144.2246	DCB_se1_ag3_m_01 - phones	ER0	144.2546
144.2246	DCB_se1_ag3_m_01 - words	or	144.2546
144.2546	DCB_se1_ag3_m_01 - phones	sp	144.2946
144.2946	DCB_se1_ag3_m_01 - phones	HH	144.3546
144.2946	DCB_se1_ag3_m_01 - words	whatever	144.5746
144.3546	DCB_se1_ag3_m_01 - phones	W	144.3846
144.3846	DCB_se1_ag3_m_01 - phones	AH2	144.4146
144.4146	DCB_se1_ag3_m_01 - phones	T	144.4446
144.4446	DCB_se1_ag3_m_01 - phones	EH1	144.5046
144.5046	DCB_se1_ag3_m_01 - phones	V	144.5346
144.5346	DCB_se1_ag3_m_01 - phones	ER0	144.5746
144.5746	DCB_se1_ag3_m_01 - phones	DH	144.6046
144.5746	DCB_se1_ag3_m_01 - words	the	144.6546
144.6046	DCB_se1_ag3_m_01 - phones	AH0	144.6546
144.6546	DCB_se1_ag3_m_01 - phones	sp	144.6846
144.6846	DCB_se1_ag3_m_01 - phones	K	144.7146
144.6846	DCB_se1_ag3_m_01 - words	case	144.8746
144.7146	DCB_se1_ag3_m_01 - phones	EY1	144.8146
144.8146	DCB_se1_ag3_m_01 - phones	S	144.8746
144.8746	DCB_se1_ag3_m_01 - phones	sp	144.9146
144.9146	DCB_se1_ag3_m_01 - phones	M	144.9446
144.9146	DCB_se1_ag3_m_01 - words	may	144.9746
144.9446	DCB_se1_ag3_m_01 - phones	EY1	144.9746
144.9746	DCB_se1_ag3_m_01 - phones	sp	145.1046
145.1046	DCB_se1_ag3_m_01 - phones	B	145.1746
145.1046	DCB_se1_ag3_m_01 - words	be	145.2046
145.1746	DCB_se1_ag3_m_01 - phones	IY0	145.2046
145.2046	DCB_se1_ag3_m_01 - phones	sp	170.8834
145.3179	DCB_se1_ag3_m_02 - phones	L	145.4479
145.3179	DCB_se1_ag3_m_02 - words	like	145.6179
145.4479	DCB_se1_ag3_m_02 - phones	AY1	145.5479
145.5479	DCB_se1_ag3_m_02 - phones	K	145.6179
145.6179	DCB_se1_ag3_m_02 - phones	Y	145.6779
145.6179	DCB_se1_ag3_m_02 - words	yeah	146.2279
145.6779	DCB_se1_ag3_m_02 - phones	AE1	146.2279
146.2279	DCB_se1_ag3_m_02 - phones	IH0	146.2579
146.2279	DCB_se1_ag3_m_02 - words	if	146.3179
146.2579	DCB_se1_ag3_m_02 - phones	F	146.3179
146.3179	DCB_se1_ag3_m_02 - phones	Y	146.3579
146.3179	DCB_se1_ag3_m_02 - words	you	146.4179
146.3579	DCB_se1_ag3_m_02 - phones	UW1	146.4179
146.4179	DCB_se1_ag3_m_02 - phones	W	146.4879
146.4179	DCB_se1_ag3_m_02 - words	was	146.5779
146.4879	DCB_se1_ag3_m_02 - phones	AH0	146.5279
146.5279	DCB_se1_ag3_m_02 - phones	Z	146.5779
146.5779	DCB_se1_ag3_m_02 - phones	F	146.6279
146.5779	DCB_se1_ag3_m_02 - words	from	146.7879
146.6279	DCB_se1_ag3_m_02 - phones	ER0	146.7079
146.7079	DCB_se1_ag3_m_02 - phones	M	146.7879
146.7879	DCB_se1_ag3_m_02 - phones	B	146.8379
146.7879	DCB_se1_ag3_m_02 - words	baltimore	147.5179
146.8379	DCB_se1_ag3_m_02 - phones	AO1	146.9479
146.9479	DCB_se1_ag3_m_02 - phones	L	146.9979
146.9979	DCB_se1_ag3_m_02 - phones	T	147.0279
147.0279	DCB_se1_ag3_m_02 - phones	AH0	147.0879
147.0879	DCB_se1_ag3_m_02 - phones	M	147.1879
147.1879	DCB_se1_ag3_m_02 - phones	AO2	147.3879
147.3879	DCB_se1_ag3_m_02 - phones	R	147.5179
147.5179	DCB_se1_ag3_m_02 - phones	sp	147.5479
147.5479	DCB_se1_ag3_m_02 - phones	Y	147.6679
147.5479	DCB_se1_ag3_m_02 - words	you	147.7679
147.6679	DCB_se1_ag3_m_02 - phones	UW1	147.7679
147.7679	DCB_se1_ag3_m_02 - phones	N	147.8379
147.7679	DCB_se1_ag3_m_02 - words	now	148.1679
147.8379	DCB_se1_ag3_m_02 - phones	AW1	148.1679
148.6007	DCB_se1_ag3_m_02 - phones	sil	148.6507
148.6507	DCB_se1_ag3_m_02 - phones	AH0	148.7207
148.6507	DCB_se1_ag3_m_02 - words	a	148.7207
148.7207	DCB_se1_ag3_m_02 - phones	P	148.8507
148.7207	DCB_se1_ag3_m_02 - words	person	149.1307
148.8507	DCB_se1_ag3_m_02 - phones	ER1	148.9607
148.9607	DCB_se1_ag3_m_02 - phones	S	149.0307
149.0307	DCB_se1_ag3_m_02 - phones	AH0	149.0607
149.0607	DCB_se1_ag3_m_02 - phones	N	149.1307
149.1307	DCB_se1_ag3_m_02 - phones	W	149.1907
149.1307	DCB_se1_ag3_m_02 - words	would	149.2607
149.1907	DCB_se1_ag3_m_02 - phones	UH1	149.2207
149.2207	DCB_se1_ag3_m_02 - phones	D	149.2607
149.2607	DCB_se1_ag3_m_02 - phones	S	149.4207
149.2607	DCB_se1_ag3_m_02 - words	say	149.7407
149.4207	DCB_se1_ag3_m_02 - phones	EY1	149.7407
149.7407	DCB_se1_ag3_m_02 - phones	sp	150.7436
150.7436	DCB_se1_ag3_m_02 - phones	L	150.8336
150.7436	DCB_se1_ag3_m_02 - words	like	150.9836
150.8336	DCB_se1_ag3_m_02 - phones	AY1	150.9436
150.9436	DCB_se1_ag3_m_02 - phones	K	150.9836
150.9836	DCB_se1_ag3_m_02 - phones	D	151.1836
150.9836	DCB_se1_ag3_m_02 - words	dog	151.5136
151.1836	DCB_se1_ag3_m_02 - phones	AO1	151.4636
151.4636	DCB_se1_ag3_m_02 - phones	G	151.5136
151.5136	DCB_se1_ag3_m_02 - phones	sp	152.2243
152.2243	DCB_se1_ag3_m_02 - phones	L	152.2843
152.2243	DCB_se1_ag3_m_02 - words	like	152.4043
152.2843	DCB_se1_ag3_m_02 - phones	AY1	152.3443
152.3443	DCB_se1_ag3_m_02 - phones	K	152.4043
152.4043	DCB_se1_ag3_m_02 - phones	Y	152.4843
152.4043	DCB_se1_ag3_m_02 - words	you	152.5743
152.4843	DCB_se1_ag3_m_02 - phones	UW1	152.5743
152.5743	DCB_se1_ag3_m_02 - phones	S	152.6943
152.5743	DCB_se1_ag3_m_02 - words	say	152.8043
152.6943	DCB_se1_ag3_m_02 - phones	EY1	152.8043
152.8043	DCB_se1_ag3_m_02 - phones	W	152.8743
152.8043	DCB_se1_ag3_m_02 - words	what	152.9343
152.8743	DCB_se1_ag3_m_02 - phones	AH1	152.9043
152.9043	DCB_se1_ag3_m_02 - phones	T	152.9343
152.9343	DCB_se1_ag3_m_02 - words	s	153.0143
152.9343	DCB_se1_ag3_m_02 - phones	Z	153.0143
153.0143	DCB_se1_ag3_m_02 - phones	AH1	153.0943
153.0143	DCB_se1_ag3_m_02 - words	up	153.1543
153.0943	DCB_se1_ag3_m_02 - phones	P	153.1543
153.1543	DCB_se1_ag3_m_02 - phones	D	153.3143
153.1543	DCB_se1_ag3_m_02 - words	dog	153.6743
153.3143	DCB_se1_ag3_m_02 - phones	AO1	153.6043
153.6043	DCB_se1_ag3_m_02 - phones	G	153.6743
153.6743	DCB_se1_ag3_m_02 - phones	sp	154.6327
154.6327	DCB_se1_ag3_m_02 - phones	Y	154.7927
154.6327	DCB_se1_ag3_m_02 - words	yeah	154.8527
154.7927	DCB_se1_ag3_m_02 - phones	AE1	154.8527
154.8527	DCB_se1_ag3_m_02 - phones	sp	154.9327
154.9327	DCB_se1_ag3_m_02 - phones	DH	155.0827
154.9327	DCB_se1_ag3_m_02 - words	they	155.1127
155.0827	DCB_se1_ag3_m_02 - phones	EY1	155.1127
155.1127	DCB_se1_ag3_m_02 - phones	spn	155.2027
155.1127	DCB_se1_ag3_m_02 - words	<unk>	155.2027
155.2027	DCB_se1_ag3_m_02 - phones	S	155.2827
155.2027	DCB_se1_ag3_m_02 - words	supposebly	155.9427
155.2827	DCB_se1_ag3_m_02 - phones	AH0	155.3327
155.3327	DCB_se1_ag3_m_02 - phones	P	155.4327
155.4327	DCB_se1_ag3_m_02 - phones	OW1	155.5227
155.5227	DCB_se1_ag3_m_02 - phones	Z	155.6527
155.6527	DCB_se1_ag3_m_02 - phones	AH0	155.6927
155.6927	DCB_se1_ag3_m_02 - phones	B	155.7227
155.7227	DCB_se1_ag3_m_02 - phones	L	155.8227
155.8227	DCB_se1_ag3_m_02 - phones	IY0	155.9427
155.9427	DCB_se1_ag3_m_02 - phones	sp	156.8027
156.8027	DCB_se1_ag3_m_02 - phones	S	156.9427
156.8027	DCB_se1_ag3_m_02 - words	saying	157.1727
156.9427	DCB_se1_ag3_m_02 - phones	EY1	157.1027
157.1027	DCB_se1_ag3_m_02 - phones	IH0	157.1327
157.1327	DCB_se1_ag3_m_02 - phones	NG	157.1727
157.1727	DCB_se1_ag3_m_02 - phones	D	157.3327
157.1727	DCB_se1_ag3_m_02 - words	dog	157.7627
157.3327	DCB_se1_ag3_m_02 - phones	AO1	157.7327
157.7327	DCB_se1_ag3_m_02 - phones	G	157.7627
158.2944	DCB_se1_ag3_m_02 - phones	sil	158.3344
158.3344	DCB_se1_ag3_m_02 - phones	B	158.4444
158.3344	DCB_se1_ag3_m_02 - words	but	158.5544
158.4444	DCB_se1_ag3_m_02 - phones	AH1	158.4844
158.4844	DCB_se1_ag3_m_02 - phones	T	158.5544
158.5544	DCB_se1_ag3_m_02 - phones	DH	158.6044
158.5544	DCB_se1_ag3_m_02 - words	they	158.7044
158.6044	DCB_se1_ag3_m_02 - phones	EY1	158.7044
158.7044	DCB_se1_ag3_m_02 - phones	S	158.8244
158.7044	DCB_se1_ag3_m_02 - words	say	158.9344
158.8244	DCB_se1_ag3_m_02 - phones	EY1	158.9344
158.9344	DCB_se1_ag3_m_02 - phones	D	159.1044
158.9344	DCB_se1_ag3_m_02 - words	dog	159.4644
159.1044	DCB_se1_ag3_m_02 - phones	AO1	159.3644
159.3644	DCB_se1_ag3_m_02 - phones	G	159.4644
159.4644	DCB_se1_ag3_m_02 - phones	AE1	159.5844
159.4644	DCB_se1_ag3_m_02 - words	and	159.6144
159.5844	DCB_se1_ag3_m_02 - phones	N	159.6144
159.6144	DCB_se1_ag3_m_02 - phones	sp	159.6644
159.6644	DCB_se1_ag3_m_02 - phones	W	159.7644
159.6644	DCB_se1_ag3_m_02 - words	we	159.8644
159.7644	DCB_se1_ag3_m_02 - phones	IY1	159.8644
159.8644	DCB_se1_ag3_m_02 - phones	S	159.9644
159.8644	DCB_se1_ag3_m_02 - words	say	160.0944
159.9644	DCB_se1_ag3_m_02 - phones	EY1	160.0944
160.0944	DCB_se1_ag3_m_02 - phones	IH1	160.1344
160.0944	DCB_se1_ag3_m_02 - words	in	160.1844
160.1344	DCB_se1_ag3_m_02 - phones	N	160.1844
160.1844	DCB_se1_ag3_m_02 - phones	D	160.2544
160.1844	DCB_se1_ag3_m_02 - words	dc	160.6244
160.2544	DCB_se1_ag3_m_02 - phones	IY1	160.3944
160.3944	DCB_se1_ag3_m_02 - phones	S	160.5044
160.5044	DCB_se1_ag3_m_02 - phones	IY1	160.6244
160.6244	DCB_se1_ag3_m_02 - phones	W	160.6844
160.6244	DCB_se1_ag3_m_02 - words	we	160.7844
160.6844	DCB_se1_ag3_m_02 - phones	IY1	160.7844
160.7844	DCB_se1_ag3_m_02 - phones	B	160.8444
160.7844	DCB_se1_ag3_m_02 - words	be	160.8744
160.8444	DCB_se1_ag3_m_02 - phones	IY0	160.8744
160.8744	DCB_se1_ag3_m_02 - phones	L	160.9444
160.8744	DCB_se1_ag3_m_02 - words	like	161.0644
160.9444	DCB_se1_ag3_m_02 - phones	AY1	160.9944
160.9944	DCB_se1_ag3_m_02 - phones	K	161.0644
161.0644	DCB_se1_ag3_m_02 - phones	W	161.0944
161.0644	DCB_se1_ag3_m_02 - words	what	161.1644
161.0944	DCB_se1_ag3_m_02 - phones	AH1	161.1244
161.1244	DCB_se1_ag3_m_02 - phones	T	161.1644
161.1644	DCB_se1_ag3_m_02 - phones	S	161.2444
161.1644	DCB_se1_ag3_m_02 - words	s	161.2444
161.2444	DCB_se1_ag3_m_02 - phones	AH1	161.3244
161.2444	DCB_se1_ag3_m_02 - words	up	161.3544
161.3244	DCB_se1_ag3_m_02 - phones	P	161.3544
161.3544	DCB_se1_ag3_m_02 - phones	sp	161.3844
161.3844	DCB_se1_ag3_m_02 - phones	K	161.5044
161.3844	DCB_se1_ag3_m_02 - words	cuz	161.9144
161.5044	DCB_se1_ag3_m_02 - phones	AH1	161.8244
161.8244	DCB_se1_ag3_m_02 - phones	Z	161.9144
161.9144	DCB_se1_ag3_m_02 - phones	ER0	161.9844
161.9144	DCB_se1_ag3_m_02 - words	or	161.9844
161.9844	DCB_se1_ag3_m_02 - phones	W	162.0244
161.9844	DCB_se1_ag3_m_02 - words	what	162.0944
162.0244	DCB_se1_ag3_m_02 - phones	AH1	162.0544
162.0544	DCB_se1_ag3_m_02 - phones	T	162.0944
162.0944	DCB_se1_ag3_m_02 - phones	Z	162.1944
162.0944	DCB_se1_ag3_m_02 - words	s	162.1944
162.1944	DCB_se1_ag3_m_02 - phones	AH1	162.2644
162.1944	DCB_se1_ag3_m_02 - words	up	162.2944
162.2644	DCB_se1_ag3_m_02 - phones	P	162.2944
162.2944	DCB_se1_ag3_m_02 - phones	sp	162.3644
162.3644	DCB_se1_ag3_m_02 - phones	D	162.4644
162.3644	DCB_se1_ag3_m_02 - words	dog	162.8144
162.4644	DCB_se1_ag3_m_02 - phones	AO1	162.7744
162.7744	DCB_se1_ag3_m_02 - phones	G	162.8144
162.8144	DCB_se1_ag3_m_02 - phones	sp	163.3015
163.3015	DCB_se1_ag3_m_02 - phones	B	163.4015
163.3015	DCB_se1_ag3_m_02 - words	baltimore	163.7915
163.4015	DCB_se1_ag3_m_02 - phones	AO1	163.5015
163.5015	DCB_se1_ag3_m_02 - phones	L	163.5815
163.5815	DCB_se1_ag3_m_02 - phones	T	163.6115
163.6115	DCB_se1_ag3_m_02 - phones	AH0	163.6415
163.6415	DCB_se1_ag3_m_02 - phones	M	163.7015
163.7015	DCB_se1_ag3_m_02 - phones	AO2	163.7315
163.7315	DCB_se1_ag3_m_02 - phones	R	163.7915
163.7915	DCB_se1_ag3_m_02 - phones	DH	163.8415
163.7915	DCB_se1_ag3_m_02 - words	they	163.9815
163.8415	DCB_se1_ag3_m_02 - phones	EY1	163.9815
163.9815	DCB_se1_ag3_m_02 - phones	B	164.0115
163.9815	DCB_se1_ag3_m_02 - words	be	164.0815
164.0115	DCB_se1_ag3_m_02 - phones	IY1	164.0815
164.0815	DCB_se1_ag3_m_02 - phones	L	164.1315
164.0815	DCB_se1_ag3_m_02 - words	like	164.2315
164.1315	DCB_se1_ag3_m_02 - phones	AY1	164.1915
164.1915	DCB_se1_ag3_m_02 - phones	K	164.2315
164.2315	DCB_se1_ag3_m_02 - phones	W	164.2715
164.2315	DCB_se1_ag3_m_02 - words	what	164.3515
164.2715	DCB_se1_ag3_m_02 - phones	AH1	164.3015
164.3015	DCB_se1_ag3_m_02 - phones	T	164.3515
164.3515	DCB_se1_ag3_m_02 - words	s	164.4315
164.3515	DCB_se1_ag3_m_02 - phones	S	164.4315
164.4315	DCB_se1_ag3_m_02 - phones	AH1	164.4815
164.4315	DCB_se1_ag3_m_02 - words	up	164.5115
164.4815	DCB_se1_ag3_m_02 - phones	P	164.5115
164.5115	DCB_se1_ag3_m_02 - phones	sp	164.6315
164.6315	DCB_se1_ag3_m_02 - phones	D	164.7315
164.6315	DCB_se1_ag3_m_02 - words	dog	165.0815
164.7315	DCB_se1_ag3_m_02 - phones	AO1	165.0415
165.0415	DCB_se1_ag3_m_02 - phones	G	165.0815
165.0815	DCB_se1_ag3_m_02 - phones	sp	165.6458
165.6458	DCB_se1_ag3_m_02 - phones	ER0	165.7158
165.6458	DCB_se1_ag3_m_02 - words	or	165.7158
165.7158	DCB_se1_ag3_m_02 - phones	DH	165.7758
165.7158	DCB_se1_ag3_m_02 - words	they	165.9358
165.7758	DCB_se1_ag3_m_02 - phones	EY1	165.9358
165.9358	DCB_se1_ag3_m_02 - phones	spn	165.9758
165.9358	DCB_se1_ag3_m_02 - words	<unk>	165.9758
165.9758	DCB_se1_ag3_m_02 - phones	S	166.1258
165.9758	DCB_se1_ag3_m_02 - words	say	166.2558
166.1258	DCB_se1_ag3_m_02 - phones	EY1	166.2558
166.2558	DCB_se1_ag3_m_02 - words	uh	166.8058
166.2558	DCB_se1_ag3_m_02 - phones	AH1	166.8058
166.8058	DCB_se1_ag3_m_02 - phones	sp	167.6847
167.6847	DCB_se1_ag3_m_02 - phones	T	167.8147
167.6847	DCB_se1_ag3_m_02 - words	two	168.1047
167.8147	DCB_se1_ag3_m_02 - phones	UW1	168.1047
168.3631	DCB_se1_ag3_m_02 - phones	sil	168.4331
168.4331	DCB_se1_ag3_m_02 - phones	L	168.4731
168.4331	DCB_se1_ag3_m_02 - words	like	168.6031
168.4731	DCB_se1_ag3_m_02 - phones	AY1	168.5331
168.5331	DCB_se1_ag3_m_02 - phones	K	168.6031
168.6031	DCB_se1_ag3_m_02 - phones	DH	168.6431
168.6031	DCB_se1_ag3_m_02 - words	they	168.7631
168.6431	DCB_se1_ag3_m_02 - phones	EY1	168.7631
168.7631	DCB_se1_ag3_m_02 - phones	spn	168.8631
168.7631	DCB_se1_ag3_m_02 - words	<unk>	168.8631
168.8631	DCB_se1_ag3_m_02 - phones	S	168.9731
168.8631	DCB_se1_ag3_m_02 - words	say	169.0531
168.9731	DCB_se1_ag3_m_02 - phones	EY1	169.0531
169.0531	DCB_se1_ag3_m_02 - phones	IH1	169.1631
169.0531	DCB_se1_ag3_m_02 - words	it	169.1931
169.1631	DCB_se1_ag3_m_02 - phones	T	169.1931
169.1931	DCB_se1_ag3_m_02 - words	<unk>	169.6731
169.1931	DCB_se1_ag3_m_02 - phones	spn	169.6731
169.6731	DCB_se1_ag3_m_02 - phones	DH	169.7131
169.6731	DCB_se1_ag3_m_02 - words	they	169.7431
169.7131	DCB_se1_ag3_m_02 - phones	EY1	169.7431
169.7431	DCB_se1_ag3_m_02 - phones	HH	169.8131
169.7431	DCB_se1_ag3_m_02 - words	have	169.9331
169.8131	DCB_se1_ag3_m_02 - phones	AE1	169.8531
169.8531	DCB_se1_ag3_m_02 - phones	V	169.9331
169.9331	DCB_se1_ag3_m_02 - words	a	170.0031
169.9331	DCB_se1_ag3_m_02 - phones	AH0	170.0031
170.0031	DCB_se1_ag3_m_02 - phones	D	170.0931
170.0031	DCB_se1_ag3_m_02 - words	different	170.3531
170.0931	DCB_se1_ag3_m_02 - phones	IH1	170.1931
170.1931	DCB_se1_ag3_m_02 - phones	F	170.2331
170.2331	DCB_se1_ag3_m_02 - phones	R	170.2631
170.2631	DCB_se1_ag3_m_02 - phones	AH0	170.2931
170.2931	DCB_se1_ag3_m_02 - phones	N	170.3231
170.3231	DCB_se1_ag3_m_02 - phones	T	170.3531
170.3531	DCB_se1_ag3_m_02 - phones	S	170.4531
170.3531	DCB_se1_ag3_m_02 - words	slang	170.7431
170.4531	DCB_se1_ag3_m_02 - phones	L	170.5231
170.5231	DCB_se1_ag3_m_02 - phones	AE1	170.6431
170.6431	DCB_se1_ag3_m_02 - phones	NG	170.7431
170.7431	DCB_se1_ag3_m_02 - phones	W	170.7731
170.7431	DCB_se1_ag3_m_02 - words	what	170.8331
170.7731	DCB_se1_ag3_m_02 - phones	AH1	170.8031
170.8031	DCB_se1_ag3_m_02 - phones	T	170.8331
170.8331	DCB_se1_ag3_m_02 - phones	sp	170.8631
170.8631	DCB_se1_ag3_m_02 - phones	DH	170.9631
170.8631	DCB_se1_ag3_m_02 - words	they	171.0531
170.8834	DCB_se1_ag3_m_01 - phones	spn	171.2834
170.8834	DCB_se1_ag3_m_01 - words	<unk>	171.2834
170.9631	DCB_se1_ag3_m_02 - phones	EY1	171.0531
171.0531	DCB_se1_ag3_m_02 - phones	S	171.1931
171.0531	DCB_se1_ag3_m_02 - words	say	171.2231
171.1931	DCB_se1_ag3_m_02 - phones	EY1	171.2231
171.2231	DCB_se1_ag3_m_02 - phones	sp	171.7238
171.2834	DCB_se1_ag3_m_01 - phones	sp	171.5834
171.7238	DCB_se1_ag3_m_02 - phones	L	171.7638
171.7238	DCB_se1_ag3_m_02 - words	like	171.8738
171.7638	DCB_se1_ag3_m_02 - phones	AY1	171.8138
171.8138	DCB_se1_ag3_m_02 - phones	K	171.8738
171.8738	DCB_se1_ag3_m_02 - phones	W	171.9238
171.8738	DCB_se1_ag3_m_02 - words	whenever	172.1938
171.9238	DCB_se1_ag3_m_02 - phones	EH0	171.9538
171.9538	DCB_se1_ag3_m_02 - phones	N	172.0238
172.0238	DCB_se1_ag3_m_02 - phones	EH1	172.1038
172.1038	DCB_se1_ag3_m_02 - phones	V	172.1638
172.1638	DCB_se1_ag3_m_02 - phones	ER0	172.1938
172.1938	DCB_se1_ag3_m_02 - phones	W	172.2638
172.1938	DCB_se1_ag3_m_02 - words	we	172.3938
172.2638	DCB_se1_ag3_m_02 - phones	IY1	172.3938
172.3938	DCB_se1_ag3_m_02 - phones	K	172.5038
172.3938	DCB_se1_ag3_m_02 - words	count	172.6638
172.5038	DCB_se1_ag3_m_02 - phones	AW1	172.5738
172.5738	DCB_se1_ag3_m_02 - phones	N	172.6338
172.6338	DCB_se1_ag3_m_02 - phones	T	172.6638
172.6638	DCB_se1_ag3_m_02 - phones	T	172.6938
172.6638	DCB_se1_ag3_m_02 - words	to	172.7238
172.6938	DCB_se1_ag3_m_02 - phones	AH0	172.7238
172.7238	DCB_se1_ag3_m_02 - phones	T	172.8538
172.7238	DCB_se1_ag3_m_02 - words	two	173.2338
172.8538	DCB_se1_ag3_m_02 - phones	UW1	173.2338
173.2338	DCB_se1_ag3_m_02 - phones	IH1	173.2638
173.2338	DCB_se1_ag3_m_02 - words	it	173.2938
173.2638	DCB_se1_ag3_m_02 - phones	T	173.2938
173.2938	DCB_se1_ag3_m_02 - phones	B	173.3238
173.2938	DCB_se1_ag3_m_02 - words	be	173.3538
173.3238	DCB_se1_ag3_m_02 - phones	IY0	173.3538
173.3538	DCB_se1_ag3_m_02 - phones	W	173.3838
173.3538	DCB_se1_ag3_m_02 - words	one	173.5238
173.3838	DCB_se1_ag3_m_02 - phones	AH1	173.4438
173.4438	DCB_se1_ag3_m_02 - phones	N	173.5238
173.5238	DCB_se1_ag3_m_02 - phones	T	173.6438
173.5238	DCB_se1_ag3_m_02 - words	two	173.8938
173.6438	DCB_se1_ag3_m_02 - phones	UW1	173.8938
174.1149	DCB_se1_ag3_m_02 - phones	sil	174.1749
174.1749	DCB_se1_ag3_m_02 - phones	DH	174.2449
174.1749	DCB_se1_ag3_m_02 - words	they	174.3749
174.2449	DCB_se1_ag3_m_02 - phones	EY1	174.3749
174.3749	DCB_se1_ag3_m_02 - phones	spn	174.4249
174.3749	DCB_se1_ag3_m_02 - words	<unk>	174.4249
174.4249	DCB_se1_ag3_m_02 - phones	S	174.5549
174.4249	DCB_se1_ag3_m_02 - words	say	174.6749
174.5549	DCB_se1_ag3_m_02 - phones	EY1	174.6749
174.6749	DCB_se1_ag3_m_02 - phones	sp	174.7049
174.7049	DCB_se1_ag3_m_02 - phones	W	174.8049
174.7049	DCB_se1_ag3_m_02 - words	one	174.9649
174.8049	DCB_se1_ag3_m_02 - phones	AH1	174.8649
174.8649	DCB_se1_ag3_m_02 - phones	N	174.9649
174.9649	DCB_se1_ag3_m_02 - phones	T	175.0849
174.9649	DCB_se1_ag3_m_02 - words	two	175.3549
175.0849	DCB_se1_ag3_m_02 - phones	UW1	175.3549
175.9158	DCB_se1_ag3_m_02 - phones	sil	175.9958
175.9958	DCB_se1_ag3_m_02 - phones	L	176.0458
175.9958	DCB_se1_ag3_m_02 - words	like	176.2158
176.0458	DCB_se1_ag3_m_02 - phones	AY1	176.1158
176.1158	DCB_se1_ag3_m_02 - phones	K	176.2158
176.2158	DCB_se1_ag3_m_02 - phones	Y	176.2558
176.2158	DCB_se1_ag3_m_02 - words	you	176.2858
176.2558	DCB_se1_ag3_m_02 - phones	UW1	176.2858
176.2858	DCB_se1_ag3_m_02 - phones	D	176.3258
176.2858	DCB_se1_ag3_m_02 - words	don't	176.4858
176.3258	DCB_se1_ag3_m_02 - phones	OW1	176.4058
176.4058	DCB_se1_ag3_m_02 - phones	N	176.4858
176.4858	DCB_se1_ag3_m_02 - phones	N	176.5358
176.4858	DCB_se1_ag3_m_02 - words	know	176.6258
176.5358	DCB_se1_ag3_m_02 - phones	OW1	176.6258
176.6258	DCB_se1_ag3_m_02 - phones	W	176.6658
176.6258	DCB_se1_ag3_m_02 - words	what	176.7358
176.6658	DCB_se1_ag3_m_02 - phones	AH1	176.6958
176.6958	DCB_se1_ag3_m_02 - phones	T	176.7358
176.7358	DCB_se1_ag3_m_02 - phones	DH	176.7858
176.7358	DCB_se1_ag3_m_02 - words	the	176.8358
176.7858	DCB_se1_ag3_m_02 - phones	IY0	176.8358
176.8358	DCB_se1_ag3_m_02 - phones	HH	176.8758
176.8358	DCB_se1_ag3_m_02 - words	hell	177.0258
176.8758	DCB_se1_ag3_m_02 - phones	EH1	176.9658
176.9658	DCB_se1_ag3_m_02 - phones	L	177.0258
177.0258	DCB_se1_ag3_m_02 - phones	DH	177.0558
177.0258	DCB_se1_ag3_m_02 - words	they	177.1358
177.0558	DCB_se1_ag3_m_02 - phones	EY1	177.1358
177.1358	DCB_se1_ag3_m_02 - phones	T	177.2758
177.1358	DCB_se1_ag3_m_02 - words	talking	177.5058
177.2758	DCB_se1_ag3_m_02 - phones	AO1	177.3758
177.3758	DCB_se1_ag3_m_02 - phones	K	177.4358
177.4358	DCB_se1_ag3_m_02 - phones	IH0	177.4658
177.4658	DCB_se1_ag3_m_02 - phones	NG	177.5058
177.5058	DCB_se1_ag3_m_02 - phones	sp	177.5358
177.5358	DCB_se1_ag3_m_02 - phones	AH0	177.5658
177.5358	DCB_se1_ag3_m_02 - words	about	177.7558
177.5658	DCB_se1_ag3_m_02 - phones	B	177.6058
177.6058	DCB_se1_ag3_m_02 - phones	AW1	177.6658
177.6658	DCB_se1_ag3_m_02 - phones	T	177.7558
177.7558	DCB_se1_ag3_m_02 - phones	B	177.8358
177.7558	DCB_se1_ag3_m_02 - words	but	178.0158
177.8358	DCB_se1_ag3_m_02 - phones	AH1	177.8958
177.8958	DCB_se1_ag3_m_02 - phones	T	178.0158
178.0158	DCB_se1_ag3_m_02 - phones	sp	178.0558
178.1116	DCB_se1_ag3_m_02 - phones	Y	178.2116
178.1116	DCB_se1_ag3_m_02 - words	you	178.2816
178.2116	DCB_se1_ag3_m_02 - phones	UW1	178.2816
178.2816	DCB_se1_ag3_m_02 - phones	N	178.3316
178.2816	DCB_se1_ag3_m_02 - words	know	178.4516
178.3316	DCB_se1_ag3_m_02 - phones	OW1	178.4516
178.4516	DCB_se1_ag3_m_02 - phones	DH	178.5116
178.4516	DCB_se1_ag3_m_02 - words	that	178.6216
178.5116	DCB_se1_ag3_m_02 - phones	AE1	178.5416
178.5416	DCB_se1_ag3_m_02 - phones	T	178.6216
178.6216	DCB_se1_ag3_m_02 - phones	Z	178.6516
178.6216	DCB_se1_ag3_m_02 - words	s	178.6516
178.6516	DCB_se1_ag3_m_02 - phones	JH	178.6816
178.6516	DCB_se1_ag3_m_02 - words	just	178.8216
178.6816	DCB_se1_ag3_m_02 - phones	AH1	178.7216
178.7216	DCB_se1_ag3_m_02 - phones	S	178.8216
178.8216	DCB_se1_ag3_m_02 - phones	DH	178.8616
178.8216	DCB_se1_ag3_m_02 - words	the	178.8916
178.8616	DCB_se1_ag3_m_02 - phones	AH0	178.8916
178.8916	DCB_se1_ag3_m_02 - phones	L	178.9916
178.8916	DCB_se1_ag3_m_02 - words	lingo	179.3916
178.9916	DCB_se1_ag3_m_02 - phones	IH1	179.0716
179.0716	DCB_se1_ag3_m_02 - phones	NG	179.1716
179.1716	DCB_se1_ag3_m_02 - phones	G	179.2516
179.2516	DCB_se1_ag3_m_02 - phones	OW0	179.3916
179.3916	DCB_se1_ag3_m_02 - phones	AH0	179.4716
179.3916	DCB_se1_ag3_m_02 - words	and	179.5016
179.4716	DCB_se1_ag3_m_02 - phones	N	179.5016
179.5016	DCB_se1_ag3_m_02 - phones	HH	179.5516
179.5016	DCB_se1_ag3_m_02 - words	how	179.6616
179.5516	DCB_se1_ag3_m_02 - phones	AW1	179.6616
179.6616	DCB_se1_ag3_m_02 - phones	IH1	179.7316
179.6616	DCB_se1_ag3_m_02 - words	it	179.7716
179.7316	DCB_se1_ag3_m_02 - phones	T	179.7716
179.7716	DCB_se1_ag3_m_02 - phones	G	179.8416
179.7716	DCB_se1_ag3_m_02 - words	goes	180.1316
179.8416	DCB_se1_ag3_m_02 - phones	OW1	180.0016
180.0016	DCB_se1_ag3_m_02 - phones	Z	180.1316
180.1316	DCB_se1_ag3_m_02 - phones	IH0	180.1716
180.1316	DCB_se1_ag3_m_02 - words	in	180.2716
180.1716	DCB_se1_ag3_m_02 - phones	N	180.2716
180.2716	DCB_se1_ag3_m_02 - phones	sp	180.4016
180.4671	DCB_se1_ag3_m_02 - phones	D	180.6171
180.4671	DCB_se1_ag3_m_02 - words	dc	180.9571
180.6171	DCB_se1_ag3_m_02 - phones	IY1	180.7471
180.7471	DCB_se1_ag3_m_02 - phones	S	180.8771
180.8771	DCB_se1_ag3_m_02 - phones	IY1	180.9571
180.9571	DCB_se1_ag3_m_02 - phones	AH0	180.9871
180.9571	DCB_se1_ag3_m_02 - words	and	181.0271
180.9871	DCB_se1_ag3_m_02 - phones	N	181.0271
181.0271	DCB_se1_ag3_m_02 - phones	B	181.1471
[truncated: 15,141 more rows]
