# Supplementary material for: Considering Performance in the Automated and Manual Coding of Sociolinguistic Variables: Lessons From Variable (ING)
Source: Front Artif Intell. 2021 Apr 29;4:648543. doi: 10.3389/frai.2021.648543 (PMC8117961; doi:10.3389/frai.2021.648543)
Supplement: Supplementary file 4 [file Data_Sheet_4.ZIP › CORAAL_Aligned_as_Tables/DCB_se3_ag4_f_02_1_txout.txt]

tmin	tier	text	tmax
0.4609	DCB_int_01 - phones	AH1	0.7309
0.4609	DCB_int_01 - words	um	0.8709
0.7309	DCB_int_01 - phones	M	0.8709
0.8709	DCB_int_01 - phones	sp	0.9809
0.9809	DCB_int_01 - phones	AE1	1.3109
0.9809	DCB_int_01 - words	and	1.4309
1.3109	DCB_int_01 - phones	N	1.4309
1.4309	DCB_int_01 - phones	Y	1.4909
1.4309	DCB_int_01 - words	your	1.5809
1.4909	DCB_int_01 - phones	UH1	1.5309
1.5309	DCB_int_01 - phones	R	1.5809
1.5809	DCB_int_01 - phones	B	1.6409
1.5809	DCB_int_01 - words	birthday	1.9609
1.6409	DCB_int_01 - phones	ER1	1.7409
1.7409	DCB_int_01 - phones	TH	1.7709
1.7709	DCB_int_01 - phones	D	1.8409
1.8409	DCB_int_01 - phones	EY2	1.9609
1.9609	DCB_int_01 - phones	sp	6.8546
2.5348	DCB_se3_ag4_f_02 - phones	JH	2.6648
2.5348	DCB_se3_ag4_f_02 - words	january	3.1148
2.6648	DCB_se3_ag4_f_02 - phones	AE1	2.7448
2.7448	DCB_se3_ag4_f_02 - phones	N	2.7848
2.7848	DCB_se3_ag4_f_02 - phones	Y	2.8248
2.8248	DCB_se3_ag4_f_02 - phones	UW0	2.9448
2.9448	DCB_se3_ag4_f_02 - phones	EH2	2.9848
2.9848	DCB_se3_ag4_f_02 - phones	R	3.0648
3.0648	DCB_se3_ag4_f_02 - phones	IY0	3.1148
3.1148	DCB_se3_ag4_f_02 - phones	F	3.2748
3.1148	DCB_se3_ag4_f_02 - words	fourteenth	3.8048
3.2748	DCB_se3_ag4_f_02 - phones	AO1	3.3148
3.3148	DCB_se3_ag4_f_02 - phones	R	3.4148
3.4148	DCB_se3_ag4_f_02 - phones	T	3.5348
3.5348	DCB_se3_ag4_f_02 - phones	IY1	3.6448
3.6448	DCB_se3_ag4_f_02 - phones	N	3.6848
3.6848	DCB_se3_ag4_f_02 - phones	TH	3.8048
3.8048	DCB_se3_ag4_f_02 - phones	N	3.8448
3.8048	DCB_se3_ag4_f_02 - words	nineteen	4.2048
3.8448	DCB_se3_ag4_f_02 - phones	AY1	3.9448
3.9448	DCB_se3_ag4_f_02 - phones	N	3.9848
3.9848	DCB_se3_ag4_f_02 - phones	T	4.1048
4.1048	DCB_se3_ag4_f_02 - phones	IY1	4.1448
4.1448	DCB_se3_ag4_f_02 - phones	N	4.2048
4.2048	DCB_se3_ag4_f_02 - phones	S	4.2948
4.2048	DCB_se3_ag4_f_02 - words	sixty	4.6048
4.2948	DCB_se3_ag4_f_02 - phones	IH1	4.3348
4.3348	DCB_se3_ag4_f_02 - phones	K	4.4148
4.4148	DCB_se3_ag4_f_02 - phones	S	4.5048
4.5048	DCB_se3_ag4_f_02 - phones	T	4.5748
4.5748	DCB_se3_ag4_f_02 - phones	IY0	4.6048
4.6048	DCB_se3_ag4_f_02 - phones	W	4.7148
4.6048	DCB_se3_ag4_f_02 - words	one	4.9448
4.7148	DCB_se3_ag4_f_02 - phones	AH1	4.7948
4.7948	DCB_se3_ag4_f_02 - phones	N	4.9448
6.8546	DCB_int_01 - phones	AE1	7.2146
6.8546	DCB_int_01 - words	and	7.3246
7.2146	DCB_int_01 - phones	N	7.2946
7.2946	DCB_int_01 - phones	D	7.3246
7.3246	DCB_int_01 - phones	W	7.3646
7.3246	DCB_int_01 - words	where	7.4546
7.3646	DCB_int_01 - phones	EH1	7.4046
7.4046	DCB_int_01 - phones	R	7.4546
7.4546	DCB_int_01 - phones	W	7.4946
7.4546	DCB_int_01 - words	were	7.5446
7.4946	DCB_int_01 - phones	ER0	7.5446
7.5446	DCB_int_01 - phones	Y	7.5946
7.5446	DCB_int_01 - words	you	7.6546
7.5946	DCB_int_01 - phones	UW1	7.6546
7.6546	DCB_int_01 - phones	B	7.7246
7.6546	DCB_int_01 - words	born	8.0546
7.7246	DCB_int_01 - phones	AO1	7.8646
7.8646	DCB_int_01 - phones	R	7.9246
7.9246	DCB_int_01 - phones	N	8.0546
8.2923	DCB_se3_ag4_f_02 - phones	sil	8.3323
8.3323	DCB_se3_ag4_f_02 - phones	W	8.3723
8.3323	DCB_se3_ag4_f_02 - words	washington	8.8323
8.3723	DCB_se3_ag4_f_02 - phones	AA1	8.4723
8.4723	DCB_se3_ag4_f_02 - phones	SH	8.6023
8.6023	DCB_se3_ag4_f_02 - phones	IH0	8.6323
8.6323	DCB_se3_ag4_f_02 - phones	NG	8.6723
8.6723	DCB_se3_ag4_f_02 - phones	T	8.7323
8.7323	DCB_se3_ag4_f_02 - phones	AH0	8.7723
8.7723	DCB_se3_ag4_f_02 - phones	N	8.8323
8.8323	DCB_se3_ag4_f_02 - phones	D	8.9023
8.8323	DCB_se3_ag4_f_02 - words	dc	9.3923
8.9023	DCB_se3_ag4_f_02 - phones	IY1	8.9923
8.9923	DCB_se3_ag4_f_02 - phones	S	9.1623
9.1623	DCB_se3_ag4_f_02 - phones	IY1	9.3923
10.6890	DCB_int_01 - phones	HH	10.7190
10.6890	DCB_int_01 - words	what	10.8690
10.7190	DCB_int_01 - phones	W	10.7590
10.7590	DCB_int_01 - phones	AH1	10.8090
10.8090	DCB_int_01 - phones	T	10.8690
10.8690	DCB_int_01 - phones	N	10.9190
10.8690	DCB_int_01 - words	neighborhood	11.4090
10.9190	DCB_int_01 - phones	EY1	11.0190
11.0190	DCB_int_01 - phones	B	11.1190
11.1190	DCB_int_01 - phones	ER0	11.1790
11.1790	DCB_int_01 - phones	HH	11.2690
11.2690	DCB_int_01 - phones	UH2	11.3490
11.3490	DCB_int_01 - phones	D	11.4090
11.4090	DCB_int_01 - phones	sp	11.4390
11.4390	DCB_int_01 - phones	D	11.4890
11.4390	DCB_int_01 - words	do	11.5290
11.4890	DCB_int_01 - phones	UW1	11.5290
11.5290	DCB_int_01 - phones	Y	11.9090
11.5290	DCB_int_01 - words	you	11.9390
11.9090	DCB_int_01 - phones	UW1	11.9390
11.9390	DCB_int_01 - phones	D	11.9790
11.9390	DCB_int_01 - words	did	12.0690
11.9790	DCB_int_01 - phones	IH0	12.0190
12.0190	DCB_int_01 - phones	D	12.0690
12.0690	DCB_int_01 - phones	Y	12.1190
12.0690	DCB_int_01 - words	you	12.1490
12.1190	DCB_int_01 - phones	UW1	12.1490
12.1490	DCB_int_01 - phones	G	12.2190
12.1490	DCB_int_01 - words	grow	12.3390
12.2190	DCB_int_01 - phones	R	12.3090
12.3090	DCB_int_01 - phones	OW1	12.3390
12.3390	DCB_int_01 - phones	AH1	12.3790
12.3390	DCB_int_01 - words	up	12.4790
12.3790	DCB_int_01 - phones	P	12.4790
12.4790	DCB_int_01 - phones	IH1	12.5690
12.4790	DCB_int_01 - words	in	12.6990
12.5690	DCB_int_01 - phones	N	12.6990
13.0951	DCB_se3_ag4_f_02 - phones	sil	13.1251
13.1251	DCB_se3_ag4_f_02 - phones	S	13.3151
13.1251	DCB_se3_ag4_f_02 - words	southeast	13.7851
13.3151	DCB_se3_ag4_f_02 - phones	AW2	13.4251
13.4251	DCB_se3_ag4_f_02 - phones	TH	13.5651
13.5651	DCB_se3_ag4_f_02 - phones	IY1	13.6751
13.6751	DCB_se3_ag4_f_02 - phones	S	13.7551
13.7551	DCB_se3_ag4_f_02 - phones	T	13.7851
13.7851	DCB_se3_ag4_f_02 - phones	sp	13.8151
13.8151	DCB_se3_ag4_f_02 - phones	W	13.8651
13.8151	DCB_se3_ag4_f_02 - words	washington	14.5151
13.8651	DCB_se3_ag4_f_02 - phones	AA1	13.9851
13.9851	DCB_se3_ag4_f_02 - phones	SH	14.1151
14.1151	DCB_se3_ag4_f_02 - phones	IH0	14.1451
14.1451	DCB_se3_ag4_f_02 - phones	NG	14.2051
14.2051	DCB_se3_ag4_f_02 - phones	T	14.3051
14.3051	DCB_se3_ag4_f_02 - phones	AH0	14.3351
14.3351	DCB_se3_ag4_f_02 - phones	N	14.5151
14.6840	DCB_se3_ag4_f_02 - phones	HH	14.8040
14.6840	DCB_se3_ag4_f_02 - words	hillcrest	15.4540
14.8040	DCB_se3_ag4_f_02 - phones	IH1	14.8540
14.8540	DCB_se3_ag4_f_02 - phones	L	14.9340
14.9340	DCB_se3_ag4_f_02 - phones	K	15.0440
15.0440	DCB_se3_ag4_f_02 - phones	R	15.0740
15.0740	DCB_se3_ag4_f_02 - phones	EH0	15.1840
15.1840	DCB_se3_ag4_f_02 - phones	S	15.2340
15.2340	DCB_se3_ag4_f_02 - phones	T	15.4540
17.6822	DCB_int_01 - phones	AH0	17.7522
17.6822	DCB_int_01 - words	and	17.8422
17.7522	DCB_int_01 - phones	N	17.7822
17.7822	DCB_int_01 - phones	D	17.8422
17.8422	DCB_int_01 - phones	sp	17.8722
17.8722	DCB_int_01 - phones	HH	17.9322
17.8722	DCB_int_01 - words	how	17.9622
17.9322	DCB_int_01 - phones	AW1	17.9622
17.9622	DCB_int_01 - phones	M	18.0322
17.9622	DCB_int_01 - words	many	18.1922
18.0322	DCB_int_01 - phones	EH1	18.0722
18.0722	DCB_int_01 - phones	N	18.1322
18.1322	DCB_int_01 - phones	IY0	18.1922
18.1922	DCB_int_01 - phones	Y	18.2622
18.1922	DCB_int_01 - words	years	18.4322
18.2622	DCB_int_01 - phones	IH1	18.3122
18.3122	DCB_int_01 - phones	R	18.3722
18.3722	DCB_int_01 - phones	Z	18.4322
18.4322	DCB_int_01 - phones	HH	18.4922
18.4322	DCB_int_01 - words	have	18.5822
18.4922	DCB_int_01 - phones	AE1	18.5222
18.5222	DCB_int_01 - phones	V	18.5822
18.5822	DCB_int_01 - phones	Y	18.6522
18.5822	DCB_int_01 - words	you	18.7422
18.6522	DCB_int_01 - phones	UW1	18.7422
18.7422	DCB_int_01 - phones	L	18.8022
18.7422	DCB_int_01 - words	lived	19.0122
18.8022	DCB_int_01 - phones	IH1	18.8922
18.8922	DCB_int_01 - phones	V	18.9622
18.9622	DCB_int_01 - phones	D	19.0122
19.0122	DCB_int_01 - phones	IH1	19.0522
19.0122	DCB_int_01 - words	in	19.0822
19.0522	DCB_int_01 - phones	N	19.0822
19.0822	DCB_int_01 - phones	sp	19.1122
19.1122	DCB_int_01 - phones	DH	19.1622
19.1122	DCB_int_01 - words	the	19.2022
19.1622	DCB_int_01 - phones	IY0	19.2022
19.2022	DCB_int_01 - phones	D	19.2522
19.2022	DCB_int_01 - words	district	19.7822
19.2522	DCB_int_01 - phones	IH1	19.3122
19.3122	DCB_int_01 - phones	S	19.3522
19.3522	DCB_int_01 - phones	T	19.4622
19.4622	DCB_int_01 - phones	R	19.5022
19.5022	DCB_int_01 - phones	IH0	19.6022
19.6022	DCB_int_01 - phones	K	19.6622
19.6622	DCB_int_01 - phones	T	19.7822
20.8285	DCB_se3_ag4_f_02 - phones	sil	20.8785
20.8785	DCB_se3_ag4_f_02 - words	mm	21.8885
20.8785	DCB_se3_ag4_f_02 - phones	M	21.8885
21.8885	DCB_se3_ag4_f_02 - phones	sp	26.5961
26.5961	DCB_se3_ag4_f_02 - words	uh	26.8961
26.5961	DCB_se3_ag4_f_02 - phones	AH1	26.8961
26.8961	DCB_se3_ag4_f_02 - phones	sp	27.0061
27.0061	DCB_se3_ag4_f_02 - phones	DH	27.0761
27.0061	DCB_se3_ag4_f_02 - words	that	27.1861
27.0761	DCB_se3_ag4_f_02 - phones	AE1	27.1161
27.1161	DCB_se3_ag4_f_02 - phones	T	27.1861
27.1861	DCB_se3_ag4_f_02 - phones	W	27.2161
27.1861	DCB_se3_ag4_f_02 - words	would	27.2761
27.2161	DCB_se3_ag4_f_02 - phones	UH1	27.2461
27.2461	DCB_se3_ag4_f_02 - phones	D	27.2761
27.2761	DCB_se3_ag4_f_02 - phones	B	27.3561
27.2761	DCB_se3_ag4_f_02 - words	be	27.4761
27.3561	DCB_se3_ag4_f_02 - phones	IY1	27.4761
27.4761	DCB_se3_ag4_f_02 - phones	IH0	27.5361
27.4761	DCB_se3_ag4_f_02 - words	excluding	28.1261
27.5361	DCB_se3_ag4_f_02 - phones	K	27.6061
27.6061	DCB_se3_ag4_f_02 - phones	S	27.7261
27.7261	DCB_se3_ag4_f_02 - phones	K	27.7761
27.7761	DCB_se3_ag4_f_02 - phones	L	27.8161
27.8161	DCB_se3_ag4_f_02 - phones	UW1	27.9061
27.9061	DCB_se3_ag4_f_02 - phones	D	27.9661
27.9661	DCB_se3_ag4_f_02 - phones	IH0	28.0061
28.0061	DCB_se3_ag4_f_02 - phones	NG	28.1261
28.1261	DCB_se3_ag4_f_02 - phones	sp	28.1661
28.1661	DCB_se3_ag4_f_02 - phones	OW1	28.3161
28.1661	DCB_se3_ag4_f_02 - words	only	28.5061
28.3161	DCB_se3_ag4_f_02 - phones	N	28.3661
28.3661	DCB_se3_ag4_f_02 - phones	L	28.4261
28.4261	DCB_se3_ag4_f_02 - phones	IY0	28.5061
28.5678	DCB_se3_ag4_f_02 - phones	DH	28.6378
28.5678	DCB_se3_ag4_f_02 - words	the	28.6678
28.6378	DCB_se3_ag4_f_02 - phones	AH1	28.6678
28.6678	DCB_se3_ag4_f_02 - phones	OW1	28.6978
28.6678	DCB_se3_ag4_f_02 - words	only	28.8878
28.6978	DCB_se3_ag4_f_02 - phones	N	28.7678
28.7678	DCB_se3_ag4_f_02 - phones	L	28.8178
28.8178	DCB_se3_ag4_f_02 - phones	IY0	28.8878
28.8878	DCB_se3_ag4_f_02 - phones	T	29.0078
28.8878	DCB_se3_ag4_f_02 - words	time	29.1478
29.0078	DCB_se3_ag4_f_02 - phones	AY1	29.0578
29.0578	DCB_se3_ag4_f_02 - phones	M	29.1478
29.1478	DCB_se3_ag4_f_02 - phones	DH	29.1878
29.1478	DCB_se3_ag4_f_02 - words	that	29.3078
29.1878	DCB_se3_ag4_f_02 - phones	AE1	29.2278
29.2278	DCB_se3_ag4_f_02 - phones	T	29.3078
29.3078	DCB_se3_ag4_f_02 - words	i	29.4378
29.3078	DCB_se3_ag4_f_02 - phones	AY1	29.4378
29.4378	DCB_se3_ag4_f_02 - phones	L	29.5378
29.4378	DCB_se3_ag4_f_02 - words	lived	29.9678
29.5378	DCB_se3_ag4_f_02 - phones	IH1	29.6578
29.6578	DCB_se3_ag4_f_02 - phones	V	29.7378
29.7378	DCB_se3_ag4_f_02 - phones	D	29.9678
30.2837	DCB_se3_ag4_f_02 - phones	sil	30.3137
30.3137	DCB_se3_ag4_f_02 - phones	EH1	30.4137
30.3137	DCB_se3_ag4_f_02 - words	elsewhere	30.7637
30.4137	DCB_se3_ag4_f_02 - phones	L	30.5037
30.5037	DCB_se3_ag4_f_02 - phones	S	30.6537
30.6537	DCB_se3_ag4_f_02 - phones	W	30.6837
30.6837	DCB_se3_ag4_f_02 - phones	EH2	30.7137
30.7137	DCB_se3_ag4_f_02 - phones	R	30.7637
30.7637	DCB_se3_ag4_f_02 - phones	W	30.8237
30.7637	DCB_se3_ag4_f_02 - words	was	30.9337
30.8237	DCB_se3_ag4_f_02 - phones	AH0	30.8637
30.8637	DCB_se3_ag4_f_02 - phones	Z	30.9337
30.9337	DCB_se3_ag4_f_02 - phones	W	30.9737
30.9337	DCB_se3_ag4_f_02 - words	when	31.0737
30.9737	DCB_se3_ag4_f_02 - phones	EH1	31.0237
31.0237	DCB_se3_ag4_f_02 - phones	N	31.0737
31.0737	DCB_se3_ag4_f_02 - words	i	31.1537
31.0737	DCB_se3_ag4_f_02 - phones	AY1	31.1537
31.1537	DCB_se3_ag4_f_02 - phones	W	31.2137
31.1537	DCB_se3_ag4_f_02 - words	was	31.3137
31.2137	DCB_se3_ag4_f_02 - phones	AH0	31.2537
31.2537	DCB_se3_ag4_f_02 - phones	Z	31.3137
31.3137	DCB_se3_ag4_f_02 - phones	IH0	31.3537
31.3137	DCB_se3_ag4_f_02 - words	in	31.4137
31.3537	DCB_se3_ag4_f_02 - phones	N	31.4137
31.4137	DCB_se3_ag4_f_02 - phones	K	31.5637
31.4137	DCB_se3_ag4_f_02 - words	college	31.9437
31.5637	DCB_se3_ag4_f_02 - phones	AA1	31.7137
31.7137	DCB_se3_ag4_f_02 - phones	L	31.7937
31.7937	DCB_se3_ag4_f_02 - phones	IH0	31.8537
31.8537	DCB_se3_ag4_f_02 - phones	JH	31.9437
31.9437	DCB_se3_ag4_f_02 - phones	AH0	31.9837
31.9437	DCB_se3_ag4_f_02 - words	and	32.0837
31.9837	DCB_se3_ag4_f_02 - phones	N	32.0837
32.0837	DCB_se3_ag4_f_02 - phones	L	32.1537
32.0837	DCB_se3_ag4_f_02 - words	law	32.2737
32.1537	DCB_se3_ag4_f_02 - phones	AO1	32.2737
32.2737	DCB_se3_ag4_f_02 - phones	S	32.4037
32.2737	DCB_se3_ag4_f_02 - words	school	32.6437
32.4037	DCB_se3_ag4_f_02 - phones	K	32.4637
32.4637	DCB_se3_ag4_f_02 - phones	UW1	32.5137
32.5137	DCB_se3_ag4_f_02 - phones	L	32.6437
32.6437	DCB_se3_ag4_f_02 - phones	sp	33.2882
33.2882	DCB_se3_ag4_f_02 - phones	S	33.4882
33.2882	DCB_se3_ag4_f_02 - words	so	34.0082
33.4882	DCB_se3_ag4_f_02 - phones	OW1	34.0082
34.0082	DCB_se3_ag4_f_02 - phones	sp	34.0682
35.4024	DCB_se3_ag4_f_02 - phones	AH1	35.4924
35.4024	DCB_se3_ag4_f_02 - words	um	36.0524
35.4924	DCB_se3_ag4_f_02 - phones	M	36.0524
36.0040	DCB_int_01 - phones	W	36.0340
36.0040	DCB_int_01 - words	what	36.0940
36.0340	DCB_int_01 - phones	AH1	36.0640
36.0524	DCB_se3_ag4_f_02 - phones	sp	36.5569
36.0640	DCB_int_01 - phones	T	36.0940
36.0940	DCB_int_01 - phones	Z	36.1240
36.0940	DCB_int_01 - words	s	36.1240
36.1240	DCB_int_01 - phones	DH	36.1540
36.1240	DCB_int_01 - words	that	36.2740
36.1540	DCB_int_01 - phones	AH0	36.2140
36.2140	DCB_int_01 - phones	T	36.2740
36.2740	DCB_int_01 - phones	S	36.3740
36.2740	DCB_int_01 - words	seven	36.5740
36.3740	DCB_int_01 - phones	EH1	36.4240
36.4240	DCB_int_01 - phones	V	36.4940
36.4940	DCB_int_01 - phones	AH0	36.5240
36.5240	DCB_int_01 - phones	N	36.5740
36.5569	DCB_se3_ag4_f_02 - phones	DH	36.6469
36.5569	DCB_se3_ag4_f_02 - words	that	36.7869
36.5740	DCB_int_01 - phones	Y	36.6340
36.5740	DCB_int_01 - words	years	37.0240
36.6340	DCB_int_01 - phones	IH1	36.6640
36.6469	DCB_se3_ag4_f_02 - phones	AE1	36.7169
36.6640	DCB_int_01 - phones	R	36.8840
36.7169	DCB_se3_ag4_f_02 - phones	T	36.7869
36.7869	DCB_se3_ag4_f_02 - phones	W	36.8469
36.7869	DCB_se3_ag4_f_02 - words	would	36.9369
36.8469	DCB_se3_ag4_f_02 - phones	UH1	36.8969
36.8840	DCB_int_01 - phones	Z	37.0240
36.8969	DCB_se3_ag4_f_02 - phones	D	36.9369
36.9369	DCB_se3_ag4_f_02 - phones	sp	37.0269
37.0240	DCB_int_01 - phones	sp	64.3273
37.0269	DCB_se3_ag4_f_02 - phones	B	37.0869
37.0269	DCB_se3_ag4_f_02 - words	be	37.4969
37.0869	DCB_se3_ag4_f_02 - phones	IY0	37.4969
38.0976	DCB_se3_ag4_f_02 - phones	W	38.1776
38.0976	DCB_se3_ag4_f_02 - words	well	38.5476
38.1776	DCB_se3_ag4_f_02 - phones	EH1	38.2976
38.2976	DCB_se3_ag4_f_02 - phones	L	38.5476
39.1643	DCB_se3_ag4_f_02 - phones	sil	39.1943
39.1943	DCB_se3_ag4_f_02 - phones	AH1	39.5043
39.1943	DCB_se3_ag4_f_02 - words	uh	39.5043
39.5043	DCB_se3_ag4_f_02 - phones	OW1	39.6643
39.5043	DCB_se3_ag4_f_02 - words	only	39.8843
39.6643	DCB_se3_ag4_f_02 - phones	N	39.6943
39.6943	DCB_se3_ag4_f_02 - phones	L	39.7743
39.7743	DCB_se3_ag4_f_02 - phones	IY0	39.8843
39.8843	DCB_se3_ag4_f_02 - words	i	39.9543
39.8843	DCB_se3_ag4_f_02 - phones	AY1	39.9543
39.9543	DCB_se3_ag4_f_02 - phones	W	40.0343
39.9543	DCB_se3_ag4_f_02 - words	went	40.1243
40.0343	DCB_se3_ag4_f_02 - phones	EH1	40.0643
40.0643	DCB_se3_ag4_f_02 - phones	N	40.0943
40.0943	DCB_se3_ag4_f_02 - phones	T	40.1243
40.1243	DCB_se3_ag4_f_02 - phones	AH0	40.1543
40.1243	DCB_se3_ag4_f_02 - words	away	40.2643
40.1543	DCB_se3_ag4_f_02 - phones	W	40.2343
40.2343	DCB_se3_ag4_f_02 - phones	EY1	40.2643
40.2643	DCB_se3_ag4_f_02 - phones	T	40.2943
40.2643	DCB_se3_ag4_f_02 - words	to	40.3443
40.2943	DCB_se3_ag4_f_02 - phones	AH0	40.3443
40.3443	DCB_se3_ag4_f_02 - phones	K	40.4843
40.3443	DCB_se3_ag4_f_02 - words	college	40.8943
40.4843	DCB_se3_ag4_f_02 - phones	AA1	40.6343
40.6343	DCB_se3_ag4_f_02 - phones	L	40.7143
40.7143	DCB_se3_ag4_f_02 - phones	IH0	40.7743
40.7743	DCB_se3_ag4_f_02 - phones	JH	40.8943
40.8943	DCB_se3_ag4_f_02 - phones	R	40.9443
40.8943	DCB_se3_ag4_f_02 - words	really	41.1043
40.9443	DCB_se3_ag4_f_02 - phones	IH1	40.9943
40.9943	DCB_se3_ag4_f_02 - phones	L	41.0643
41.0643	DCB_se3_ag4_f_02 - phones	IY0	41.1043
41.1043	DCB_se3_ag4_f_02 - phones	F	41.2243
41.1043	DCB_se3_ag4_f_02 - words	for	41.2743
41.2243	DCB_se3_ag4_f_02 - phones	ER0	41.2743
41.2743	DCB_se3_ag4_f_02 - phones	L	41.3443
41.2743	DCB_se3_ag4_f_02 - words	like	41.4843
41.3443	DCB_se3_ag4_f_02 - phones	AY1	41.3843
41.3843	DCB_se3_ag4_f_02 - phones	K	41.4843
41.4843	DCB_se3_ag4_f_02 - words	a	41.5443
41.4843	DCB_se3_ag4_f_02 - phones	AH0	41.5443
41.5443	DCB_se3_ag4_f_02 - phones	S	41.6643
41.5443	DCB_se3_ag4_f_02 - words	semester	42.2143
41.6643	DCB_se3_ag4_f_02 - phones	AH0	41.7043
41.7043	DCB_se3_ag4_f_02 - phones	M	41.8043
41.8043	DCB_se3_ag4_f_02 - phones	EH1	41.9043
41.9043	DCB_se3_ag4_f_02 - phones	S	42.0543
42.0543	DCB_se3_ag4_f_02 - phones	T	42.1343
42.1343	DCB_se3_ag4_f_02 - phones	ER0	42.2143
42.2143	DCB_se3_ag4_f_02 - phones	sp	42.2643
42.2643	DCB_se3_ag4_f_02 - phones	S	42.4543
42.2643	DCB_se3_ag4_f_02 - words	so	42.7143
42.4543	DCB_se3_ag4_f_02 - phones	OW1	42.7143
42.7143	DCB_se3_ag4_f_02 - phones	sp	44.3756
44.3756	DCB_se3_ag4_f_02 - words	uh	44.6056
44.3756	DCB_se3_ag4_f_02 - phones	AH1	44.6056
44.6056	DCB_se3_ag4_f_02 - phones	sp	44.8756
46.2787	DCB_se3_ag4_f_02 - phones	L	46.3287
46.2787	DCB_se3_ag4_f_02 - words	let	46.3887
46.3287	DCB_se3_ag4_f_02 - phones	EH1	46.3587
46.3587	DCB_se3_ag4_f_02 - phones	T	46.3887
46.3887	DCB_se3_ag4_f_02 - phones	M	46.4687
46.3887	DCB_se3_ag4_f_02 - words	me	46.5287
46.4687	DCB_se3_ag4_f_02 - phones	IY1	46.5287
46.5287	DCB_se3_ag4_f_02 - phones	S	46.6987
46.5287	DCB_se3_ag4_f_02 - words	see	46.8987
46.6987	DCB_se3_ag4_f_02 - phones	IY1	46.8987
46.8987	DCB_se3_ag4_f_02 - phones	sp	46.9287
46.9287	DCB_se3_ag4_f_02 - phones	AY1	47.0887
46.9287	DCB_se3_ag4_f_02 - words	i	47.0887
47.0887	DCB_se3_ag4_f_02 - phones	W	47.1787
47.0887	DCB_se3_ag4_f_02 - words	was	47.3487
47.1787	DCB_se3_ag4_f_02 - phones	AH0	47.2087
47.2087	DCB_se3_ag4_f_02 - phones	Z	47.3487
47.3487	DCB_se3_ag4_f_02 - phones	AH0	47.4087
47.3487	DCB_se3_ag4_f_02 - words	away	47.5987
47.4087	DCB_se3_ag4_f_02 - phones	W	47.5187
47.5187	DCB_se3_ag4_f_02 - phones	EY1	47.5987
47.5987	DCB_se3_ag4_f_02 - phones	M	47.7087
47.5987	DCB_se3_ag4_f_02 - words	maybe	48.0387
47.7087	DCB_se3_ag4_f_02 - phones	EY1	47.8187
47.8187	DCB_se3_ag4_f_02 - phones	B	47.9087
47.9087	DCB_se3_ag4_f_02 - phones	IY0	48.0387
48.0387	DCB_se3_ag4_f_02 - words	a	48.0787
48.0387	DCB_se3_ag4_f_02 - phones	AH0	48.0787
48.0787	DCB_se3_ag4_f_02 - phones	sp	48.1287
48.1287	DCB_se3_ag4_f_02 - phones	T	48.2887
48.1287	DCB_se3_ag4_f_02 - words	total	48.5087
48.2887	DCB_se3_ag4_f_02 - phones	OW1	48.3987
48.3987	DCB_se3_ag4_f_02 - phones	T	48.4487
48.4487	DCB_se3_ag4_f_02 - phones	AH0	48.4787
48.4787	DCB_se3_ag4_f_02 - phones	L	48.5087
48.5087	DCB_se3_ag4_f_02 - phones	AH0	48.5387
48.5087	DCB_se3_ag4_f_02 - words	of	48.5687
48.5387	DCB_se3_ag4_f_02 - phones	V	48.5687
48.5687	DCB_se3_ag4_f_02 - phones	sp	48.7187
48.7187	DCB_se3_ag4_f_02 - phones	F	48.7987
48.7187	DCB_se3_ag4_f_02 - words	five	49.1187
48.7987	DCB_se3_ag4_f_02 - phones	AY1	49.0187
49.0187	DCB_se3_ag4_f_02 - phones	V	49.1187
49.1187	DCB_se3_ag4_f_02 - phones	Y	49.2787
49.1187	DCB_se3_ag4_f_02 - words	years	49.6087
49.2787	DCB_se3_ag4_f_02 - phones	IH1	49.4887
49.4887	DCB_se3_ag4_f_02 - phones	R	49.5787
49.5787	DCB_se3_ag4_f_02 - phones	Z	49.6087
49.6087	DCB_se3_ag4_f_02 - phones	S	49.8087
49.6087	DCB_se3_ag4_f_02 - words	so	50.2087
49.8087	DCB_se3_ag4_f_02 - phones	OW1	50.2087
50.2087	DCB_se3_ag4_f_02 - phones	sp	51.3668
51.3668	DCB_se3_ag4_f_02 - words	i	52.0968
51.3668	DCB_se3_ag4_f_02 - phones	AY1	52.0968
52.0968	DCB_se3_ag4_f_02 - phones	sp	55.1957
55.1957	DCB_se3_ag4_f_02 - words	i	55.2357
55.1957	DCB_se3_ag4_f_02 - phones	AY1	55.2357
55.2357	DCB_se3_ag4_f_02 - phones	sp	55.5157
55.5157	DCB_se3_ag4_f_02 - phones	D	55.5457
55.5157	DCB_se3_ag4_f_02 - words	don't	55.6057
55.5457	DCB_se3_ag4_f_02 - phones	OW1	55.5757
55.5757	DCB_se3_ag4_f_02 - phones	N	55.6057
55.6057	DCB_se3_ag4_f_02 - phones	sp	55.6557
55.6557	DCB_se3_ag4_f_02 - phones	N	55.6857
55.6557	DCB_se3_ag4_f_02 - words	know	55.7157
55.6857	DCB_se3_ag4_f_02 - phones	OW1	55.7157
55.7157	DCB_se3_ag4_f_02 - phones	G	55.7557
55.7157	DCB_se3_ag4_f_02 - words	god	55.9757
55.7557	DCB_se3_ag4_f_02 - phones	AA1	55.9457
55.9457	DCB_se3_ag4_f_02 - phones	D	55.9757
55.9757	DCB_se3_ag4_f_02 - phones	sp	56.0057
56.0057	DCB_se3_ag4_f_02 - phones	W	56.0957
56.0057	DCB_se3_ag4_f_02 - words	what	56.1557
56.0957	DCB_se3_ag4_f_02 - phones	AH1	56.1257
56.1257	DCB_se3_ag4_f_02 - phones	T	56.1557
56.1557	DCB_se3_ag4_f_02 - phones	sp	56.3357
56.3357	DCB_se3_ag4_f_02 - phones	F	56.5557
56.3357	DCB_se3_ag4_f_02 - words	forty	56.7857
56.5557	DCB_se3_ag4_f_02 - phones	AO1	56.6157
56.6157	DCB_se3_ag4_f_02 - phones	R	56.6857
56.6857	DCB_se3_ag4_f_02 - phones	T	56.7457
56.7457	DCB_se3_ag4_f_02 - phones	IY0	56.7857
56.7857	DCB_se3_ag4_f_02 - phones	Y	56.9857
56.7857	DCB_se3_ag4_f_02 - words	years	57.3357
56.9857	DCB_se3_ag4_f_02 - phones	ER0	57.1657
57.1657	DCB_se3_ag4_f_02 - phones	Z	57.3357
57.5746	DCB_se3_ag4_f_02 - phones	sil	57.6246
57.6246	DCB_se3_ag4_f_02 - phones	M	57.6546
57.6246	DCB_se3_ag4_f_02 - words	maybe	57.8646
57.6546	DCB_se3_ag4_f_02 - phones	EY1	57.7446
57.7446	DCB_se3_ag4_f_02 - phones	B	57.8046
57.8046	DCB_se3_ag4_f_02 - phones	IY0	57.8646
57.8646	DCB_se3_ag4_f_02 - phones	F	58.0246
57.8646	DCB_se3_ag4_f_02 - words	forty	58.2346
58.0246	DCB_se3_ag4_f_02 - phones	AO1	58.0746
58.0746	DCB_se3_ag4_f_02 - phones	R	58.1346
58.1346	DCB_se3_ag4_f_02 - phones	T	58.1846
58.1846	DCB_se3_ag4_f_02 - phones	IY0	58.2346
58.2346	DCB_se3_ag4_f_02 - phones	Y	58.3946
58.2346	DCB_se3_ag4_f_02 - words	years	58.5646
58.3946	DCB_se3_ag4_f_02 - phones	ER0	58.5346
58.5346	DCB_se3_ag4_f_02 - phones	Z	58.5646
58.5646	DCB_se3_ag4_f_02 - phones	sp	58.6646
58.6646	DCB_se3_ag4_f_02 - phones	AY1	58.7646
58.6646	DCB_se3_ag4_f_02 - words	i've	58.7946
58.7646	DCB_se3_ag4_f_02 - phones	V	58.7946
58.7946	DCB_se3_ag4_f_02 - phones	sp	58.8246
58.8246	DCB_se3_ag4_f_02 - phones	L	58.9146
58.8246	DCB_se3_ag4_f_02 - words	lived	59.3046
58.9146	DCB_se3_ag4_f_02 - phones	IH1	59.0146
59.0146	DCB_se3_ag4_f_02 - phones	V	59.0546
59.0546	DCB_se3_ag4_f_02 - phones	D	59.3046
60.4050	DCB_se3_ag4_f_02 - phones	sil	60.4550
60.4550	DCB_se3_ag4_f_02 - phones	AH0	60.4950
60.4550	DCB_se3_ag4_f_02 - words	i'm	60.5250
60.4950	DCB_se3_ag4_f_02 - phones	M	60.5250
60.5250	DCB_se3_ag4_f_02 - phones	sp	60.5550
60.5550	DCB_se3_ag4_f_02 - phones	N	60.6150
60.5550	DCB_se3_ag4_f_02 - words	not	60.6750
60.6150	DCB_se3_ag4_f_02 - phones	AA1	60.6450
60.6450	DCB_se3_ag4_f_02 - phones	T	60.6750
60.6750	DCB_se3_ag4_f_02 - phones	sp	60.7050
60.7050	DCB_se3_ag4_f_02 - phones	R	60.7550
60.7050	DCB_se3_ag4_f_02 - words	really	60.8850
60.7550	DCB_se3_ag4_f_02 - phones	IY1	60.7850
60.7850	DCB_se3_ag4_f_02 - phones	L	60.8550
60.8550	DCB_se3_ag4_f_02 - phones	IY0	60.8850
60.8850	DCB_se3_ag4_f_02 - phones	D	60.9750
60.8850	DCB_se3_ag4_f_02 - words	doing	61.1450
60.9750	DCB_se3_ag4_f_02 - phones	UW1	61.0650
61.0650	DCB_se3_ag4_f_02 - phones	IH0	61.1150
61.1150	DCB_se3_ag4_f_02 - phones	NG	61.1450
61.1450	DCB_se3_ag4_f_02 - phones	DH	61.1850
61.1450	DCB_se3_ag4_f_02 - words	the	61.2150
61.1850	DCB_se3_ag4_f_02 - phones	AH0	61.2150
61.2150	DCB_se3_ag4_f_02 - phones	M	61.3350
61.2150	DCB_se3_ag4_f_02 - words	math	61.5950
61.3350	DCB_se3_ag4_f_02 - phones	AE1	61.4950
61.4950	DCB_se3_ag4_f_02 - phones	TH	61.5950
61.5950	DCB_se3_ag4_f_02 - phones	sp	61.6250
61.6250	DCB_se3_ag4_f_02 - phones	W	61.6950
61.6250	DCB_se3_ag4_f_02 - words	well	61.8950
61.6950	DCB_se3_ag4_f_02 - phones	EH1	61.7550
61.7550	DCB_se3_ag4_f_02 - phones	L	61.8950
61.8950	DCB_se3_ag4_f_02 - phones	sp	61.9650
61.9650	DCB_se3_ag4_f_02 - phones	B	62.0050
61.9650	DCB_se3_ag4_f_02 - words	but	62.2050
62.0050	DCB_se3_ag4_f_02 - phones	AH1	62.0650
62.0650	DCB_se3_ag4_f_02 - phones	T	62.2050
64.3273	DCB_int_01 - phones	AH0	64.3973
64.3273	DCB_int_01 - words	and	64.4773
64.3973	DCB_int_01 - phones	N	64.4773
64.4773	DCB_int_01 - phones	W	64.5273
64.4773	DCB_int_01 - words	what	64.6373
64.5273	DCB_int_01 - phones	AH1	64.5973
64.5973	DCB_int_01 - phones	T	64.6373
64.6373	DCB_int_01 - phones	AH1	64.7073
64.6373	DCB_int_01 - words	other	64.8673
64.7073	DCB_int_01 - phones	DH	64.7873
64.7873	DCB_int_01 - phones	ER0	64.8673
64.8673	DCB_int_01 - phones	P	64.9573
64.8673	DCB_int_01 - words	places	65.4473
64.9573	DCB_int_01 - phones	L	64.9973
64.9973	DCB_int_01 - phones	EY1	65.0673
65.0673	DCB_int_01 - phones	S	65.1873
65.1873	DCB_int_01 - phones	AH0	65.2773
65.2773	DCB_int_01 - phones	Z	65.4473
65.5843	DCB_int_01 - phones	sil	65.6143
65.6143	DCB_int_01 - phones	S	65.7143
65.6143	DCB_int_01 - words	so	65.8143
65.7143	DCB_int_01 - phones	OW1	65.8143
65.8143	DCB_int_01 - phones	W	65.8743
65.8143	DCB_int_01 - words	when	65.9643
65.8743	DCB_int_01 - phones	IH1	65.9143
65.9143	DCB_int_01 - phones	N	65.9643
65.9643	DCB_int_01 - phones	Y	66.0143
65.9643	DCB_int_01 - words	you	66.0643
66.0143	DCB_int_01 - phones	UW1	66.0643
66.0643	DCB_int_01 - phones	W	66.1243
66.0643	DCB_int_01 - words	went	66.2543
66.1243	DCB_int_01 - phones	EH1	66.1743
66.1743	DCB_int_01 - phones	N	66.2143
66.2143	DCB_int_01 - phones	T	66.2543
66.2543	DCB_int_01 - phones	T	66.3243
66.2543	DCB_int_01 - words	to	66.3743
66.3243	DCB_int_01 - phones	AH0	66.3743
66.3743	DCB_int_01 - phones	S	66.4643
66.3743	DCB_int_01 - words	school	66.7443
66.4643	DCB_int_01 - phones	K	66.5443
66.5443	DCB_int_01 - phones	UW1	66.6543
66.6543	DCB_int_01 - phones	L	66.7443
66.7443	DCB_int_01 - phones	D	66.8043
66.7443	DCB_int_01 - words	did	66.9243
66.8043	DCB_int_01 - phones	IH1	66.8543
66.8543	DCB_int_01 - phones	D	66.9243
66.9243	DCB_int_01 - phones	Y	66.9743
66.9243	DCB_int_01 - words	you	67.0843
66.9743	DCB_int_01 - phones	UW1	67.0843
67.0843	DCB_int_01 - phones	L	67.1543
67.0843	DCB_int_01 - words	live	67.6243
67.1543	DCB_int_01 - phones	IH1	67.3043
67.3043	DCB_int_01 - phones	V	67.6243
67.7432	DCB_se3_ag4_f_02 - phones	B	67.8032
67.7432	DCB_se3_ag4_f_02 - words	boston	68.3932
67.8032	DCB_se3_ag4_f_02 - phones	AO1	67.9832
67.9832	DCB_se3_ag4_f_02 - phones	S	68.1632
68.1632	DCB_se3_ag4_f_02 - phones	T	68.2132
68.2132	DCB_se3_ag4_f_02 - phones	AH0	68.2632
68.2632	DCB_se3_ag4_f_02 - phones	N	68.3932
68.3932	DCB_se3_ag4_f_02 - phones	sp	68.4532
68.4532	DCB_se3_ag4_f_02 - phones	AE1	68.5832
68.4532	DCB_se3_ag4_f_02 - words	and	68.6532
68.5832	DCB_se3_ag4_f_02 - phones	N	68.6232
68.6232	DCB_se3_ag4_f_02 - phones	D	68.6532
68.6532	DCB_se3_ag4_f_02 - phones	N	68.7032
68.6532	DCB_se3_ag4_f_02 - words	new	68.7932
68.7032	DCB_se3_ag4_f_02 - phones	UW1	68.7932
68.7932	DCB_se3_ag4_f_02 - phones	sp	68.8232
68.8232	DCB_se3_ag4_f_02 - phones	AO1	68.9632
68.8232	DCB_se3_ag4_f_02 - words	orleans	69.4932
68.9632	DCB_se3_ag4_f_02 - phones	R	69.1132
69.1132	DCB_se3_ag4_f_02 - phones	L	69.1632
69.1632	DCB_se3_ag4_f_02 - phones	IY0	69.1932
69.1932	DCB_se3_ag4_f_02 - phones	N	69.2732
69.2732	DCB_se3_ag4_f_02 - phones	Z	69.4932
75.9989	DCB_int_01 - phones	sil	76.0389
76.0389	DCB_int_01 - phones	AE1	76.5889
76.0389	DCB_int_01 - words	and	76.7089
76.5889	DCB_int_01 - phones	N	76.6589
76.6589	DCB_int_01 - phones	D	76.7089
76.7089	DCB_int_01 - phones	W	76.7589
76.7089	DCB_int_01 - words	where	76.8289
76.7589	DCB_int_01 - phones	EH1	76.7989
76.7989	DCB_int_01 - phones	R	76.8289
76.8289	DCB_int_01 - phones	D	76.8689
76.8289	DCB_int_01 - words	d	76.8689
76.8689	DCB_int_01 - phones	Y	76.9089
76.8689	DCB_int_01 - words	you	76.9489
76.9089	DCB_int_01 - phones	UW1	76.9489
76.9489	DCB_int_01 - phones	G	76.9989
76.9489	DCB_int_01 - words	go	77.0689
76.9989	DCB_int_01 - phones	OW1	77.0689
77.0689	DCB_int_01 - phones	T	77.1089
77.0689	DCB_int_01 - words	to	77.1789
77.1089	DCB_int_01 - phones	AH0	77.1789
77.1789	DCB_int_01 - phones	S	77.3089
77.1789	DCB_int_01 - words	school	77.5689
77.3089	DCB_int_01 - phones	K	77.3689
77.3689	DCB_int_01 - phones	UW1	77.4889
77.4889	DCB_int_01 - phones	L	77.5689
77.5689	DCB_int_01 - phones	HH	77.6589
77.5689	DCB_int_01 - words	high	77.7589
77.6589	DCB_int_01 - phones	AY1	77.7589
77.7589	DCB_int_01 - phones	S	77.8889
77.7589	DCB_int_01 - words	school	78.0689
77.8889	DCB_int_01 - phones	K	77.9489
77.9489	DCB_int_01 - phones	UW1	77.9789
77.9789	DCB_int_01 - phones	L	78.0689
78.0689	DCB_int_01 - phones	sp	78.0989
78.0989	DCB_int_01 - phones	K	78.2089
78.0989	DCB_int_01 - words	college	78.6489
78.2089	DCB_int_01 - phones	AA1	78.2489
78.2489	DCB_int_01 - phones	L	78.3989
78.3989	DCB_int_01 - phones	IH0	78.4889
78.4889	DCB_int_01 - phones	JH	78.6489
78.6489	DCB_int_01 - phones	L	78.6889
78.6489	DCB_int_01 - words	law	78.7889
78.6889	DCB_int_01 - phones	AO1	78.7889
78.7889	DCB_int_01 - phones	S	78.9189
78.7889	DCB_int_01 - words	school	79.1389
78.9189	DCB_int_01 - phones	K	78.9989
78.9989	DCB_int_01 - phones	UW1	79.0289
79.0289	DCB_int_01 - phones	L	79.1389
79.1389	DCB_int_01 - phones	sp	79.2489
80.0871	DCB_se3_ag4_f_02 - phones	AH1	80.6371
80.0871	DCB_se3_ag4_f_02 - words	um	80.8471
80.6371	DCB_se3_ag4_f_02 - phones	M	80.8471
80.8471	DCB_se3_ag4_f_02 - phones	sp	80.8771
81.1689	DCB_se3_ag4_f_02 - words	i	81.3989
81.1689	DCB_se3_ag4_f_02 - phones	AY1	81.3989
81.3989	DCB_se3_ag4_f_02 - phones	W	81.5289
81.3989	DCB_se3_ag4_f_02 - words	went	81.7089
81.5289	DCB_se3_ag4_f_02 - phones	EH1	81.6189
81.6189	DCB_se3_ag4_f_02 - phones	N	81.6789
81.6789	DCB_se3_ag4_f_02 - phones	T	81.7089
81.7089	DCB_se3_ag4_f_02 - phones	sp	81.7389
81.7389	DCB_se3_ag4_f_02 - phones	T	81.9789
81.7389	DCB_se3_ag4_f_02 - words	to	82.5189
81.9789	DCB_se3_ag4_f_02 - phones	UW1	82.5189
82.5189	DCB_se3_ag4_f_02 - phones	sp	82.5789
82.6704	DCB_se3_ag4_f_02 - phones	AH1	83.0604
82.6704	DCB_se3_ag4_f_02 - words	um	83.3204
83.0604	DCB_se3_ag4_f_02 - phones	M	83.3204
83.3204	DCB_se3_ag4_f_02 - phones	sp	83.4104
86.3016	DCB_se3_ag4_f_02 - phones	P	86.5016
86.3016	DCB_se3_ag4_f_02 - words	part	86.6616
86.5016	DCB_se3_ag4_f_02 - phones	AA1	86.5816
86.5816	DCB_se3_ag4_f_02 - phones	R	86.6316
86.6316	DCB_se3_ag4_f_02 - phones	T	86.6616
86.6616	DCB_se3_ag4_f_02 - phones	AH0	86.7116
86.6616	DCB_se3_ag4_f_02 - words	of	86.7616
86.7116	DCB_se3_ag4_f_02 - phones	V	86.7616
86.7616	DCB_se3_ag4_f_02 - phones	DH	86.8016
86.7616	DCB_se3_ag4_f_02 - words	the	86.9216
86.8016	DCB_se3_ag4_f_02 - phones	AH0	86.9216
87.0290	DCB_se3_ag4_f_02 - phones	M	87.1390
87.0290	DCB_se3_ag4_f_02 - words	my	87.2290
87.1390	DCB_se3_ag4_f_02 - phones	AY1	87.2290
87.2290	DCB_se3_ag4_f_02 - phones	HH	87.3390
87.2290	DCB_se3_ag4_f_02 - words	high	87.4690
87.3390	DCB_se3_ag4_f_02 - phones	AY1	87.4690
87.4690	DCB_se3_ag4_f_02 - phones	S	87.5790
87.4690	DCB_se3_ag4_f_02 - words	school	87.7290
87.5790	DCB_se3_ag4_f_02 - phones	K	87.6390
87.6390	DCB_se3_ag4_f_02 - phones	UW1	87.6690
87.6690	DCB_se3_ag4_f_02 - phones	L	87.7290
87.7290	DCB_se3_ag4_f_02 - phones	Y	87.8190
87.7290	DCB_se3_ag4_f_02 - words	years	88.1290
87.8190	DCB_se3_ag4_f_02 - phones	IH1	87.9590
87.9590	DCB_se3_ag4_f_02 - phones	R	88.0190
88.0190	DCB_se3_ag4_f_02 - phones	Z	88.1290
88.1290	DCB_se3_ag4_f_02 - phones	W	88.2590
88.1290	DCB_se3_ag4_f_02 - words	were	88.3190
88.2590	DCB_se3_ag4_f_02 - phones	ER1	88.3190
88.3190	DCB_se3_ag4_f_02 - phones	AE1	88.5390
88.3190	DCB_se3_ag4_f_02 - words	at	88.6190
88.5390	DCB_se3_ag4_f_02 - phones	T	88.6190
88.7916	DCB_se3_ag4_f_02 - phones	AH1	89.1316
88.7916	DCB_se3_ag4_f_02 - words	um	89.3716
89.1316	DCB_se3_ag4_f_02 - phones	M	89.3716
89.3716	DCB_se3_ag4_f_02 - phones	sp	89.4516
89.7009	DCB_se3_ag4_f_02 - phones	TN	91.0909
89.7009	DCB_se3_ag4_f_02 - words	rdx	91.0909
92.1897	DCB_se3_ag4_f_02 - phones	AH1	92.5297
92.1897	DCB_se3_ag4_f_02 - words	um	92.6297
92.5297	DCB_se3_ag4_f_02 - phones	M	92.6297
92.6297	DCB_se3_ag4_f_02 - phones	sp	92.6597
92.6597	DCB_se3_ag4_f_02 - words	i	92.7997
92.6597	DCB_se3_ag4_f_02 - phones	AY1	92.7997
92.7997	DCB_se3_ag4_f_02 - phones	sp	92.8497
92.8497	DCB_se3_ag4_f_02 - phones	G	92.8897
92.8497	DCB_se3_ag4_f_02 - words	graduated	93.4297
92.8897	DCB_se3_ag4_f_02 - phones	R	92.9297
92.9297	DCB_se3_ag4_f_02 - phones	AE1	93.0597
93.0597	DCB_se3_ag4_f_02 - phones	JH	93.1297
93.1297	DCB_se3_ag4_f_02 - phones	UW0	93.2597
93.2597	DCB_se3_ag4_f_02 - phones	EY2	93.3097
93.3097	DCB_se3_ag4_f_02 - phones	T	93.3397
93.3397	DCB_se3_ag4_f_02 - phones	IH0	93.3997
93.3997	DCB_se3_ag4_f_02 - phones	D	93.4297
93.4297	DCB_se3_ag4_f_02 - phones	F	93.5697
93.4297	DCB_se3_ag4_f_02 - words	from	93.7597
93.5697	DCB_se3_ag4_f_02 - phones	R	93.6097
93.6097	DCB_se3_ag4_f_02 - phones	AH1	93.7097
93.7097	DCB_se3_ag4_f_02 - phones	M	93.7597
93.7597	DCB_se3_ag4_f_02 - phones	sp	93.7897
93.7897	DCB_se3_ag4_f_02 - phones	TN	94.8097
93.7897	DCB_se3_ag4_f_02 - words	rdx	94.8097
96.5775	DCB_se3_ag4_f_02 - phones	sil	96.6075
96.6075	DCB_se3_ag4_f_02 - words	i	96.9675
96.6075	DCB_se3_ag4_f_02 - phones	AY1	96.9675
96.9675	DCB_se3_ag4_f_02 - phones	sp	96.9975
96.9975	DCB_se3_ag4_f_02 - phones	W	97.0675
96.9975	DCB_se3_ag4_f_02 - words	went	97.2475
97.0675	DCB_se3_ag4_f_02 - phones	EH1	97.1675
97.1675	DCB_se3_ag4_f_02 - phones	N	97.1975
97.1975	DCB_se3_ag4_f_02 - phones	T	97.2475
97.2475	DCB_se3_ag4_f_02 - phones	sp	97.2875
97.2875	DCB_se3_ag4_f_02 - phones	T	97.5075
97.2875	DCB_se3_ag4_f_02 - words	to	97.9275
97.5075	DCB_se3_ag4_f_02 - phones	UW1	97.9275
97.9275	DCB_se3_ag4_f_02 - phones	sp	98.0075
98.0075	DCB_se3_ag4_f_02 - words	rdx	98.1075
98.0075	DCB_se3_ag4_f_02 - phones	TN	98.1075
98.1075	DCB_se3_ag4_f_02 - phones	sp	99.1675
99.1675	DCB_se3_ag4_f_02 - phones	IH0	99.2075
99.1675	DCB_se3_ag4_f_02 - words	in	99.2875
99.2075	DCB_se3_ag4_f_02 - phones	N	99.2875
99.2875	DCB_se3_ag4_f_02 - phones	B	99.3775
99.2875	DCB_se3_ag4_f_02 - words	boston	99.9975
99.3775	DCB_se3_ag4_f_02 - phones	AO1	99.5575
99.5575	DCB_se3_ag4_f_02 - phones	S	99.7075
99.7075	DCB_se3_ag4_f_02 - phones	T	99.7775
99.7775	DCB_se3_ag4_f_02 - phones	AH0	99.8075
99.8075	DCB_se3_ag4_f_02 - phones	N	99.9975
99.9975	DCB_se3_ag4_f_02 - phones	sp	100.2714
100.2714	DCB_se3_ag4_f_02 - phones	AE1	100.3914
100.2714	DCB_se3_ag4_f_02 - words	and	100.4614
100.3914	DCB_se3_ag4_f_02 - phones	N	100.4614
100.4614	DCB_se3_ag4_f_02 - phones	T	100.6214
100.4614	DCB_se3_ag4_f_02 - words	transferred	101.1514
100.6214	DCB_se3_ag4_f_02 - phones	R	100.6614
100.6614	DCB_se3_ag4_f_02 - phones	AE1	100.7814
100.7814	DCB_se3_ag4_f_02 - phones	N	100.8514
100.8514	DCB_se3_ag4_f_02 - phones	S	100.9014
100.9014	DCB_se3_ag4_f_02 - phones	F	101.0014
101.0014	DCB_se3_ag4_f_02 - phones	ER0	101.0914
101.0914	DCB_se3_ag4_f_02 - phones	D	101.1514
101.1514	DCB_se3_ag4_f_02 - phones	T	101.2414
101.1514	DCB_se3_ag4_f_02 - words	to	101.3014
101.2414	DCB_se3_ag4_f_02 - phones	UW1	101.3014
101.3014	DCB_se3_ag4_f_02 - phones	TN	103.0114
101.3014	DCB_se3_ag4_f_02 - words	rdx	103.0114
104.5021	DCB_se3_ag4_f_02 - phones	sil	104.5421
104.5421	DCB_se3_ag4_f_02 - phones	AE1	104.6721
104.5421	DCB_se3_ag4_f_02 - words	and	104.8021
104.6721	DCB_se3_ag4_f_02 - phones	N	104.7721
104.7721	DCB_se3_ag4_f_02 - phones	D	104.8021
104.8021	DCB_se3_ag4_f_02 - phones	DH	104.8521
104.8021	DCB_se3_ag4_f_02 - words	then	105.0021
104.8521	DCB_se3_ag4_f_02 - phones	EH1	104.9421
104.9421	DCB_se3_ag4_f_02 - phones	N	105.0021
105.0021	DCB_se3_ag4_f_02 - words	i	105.1521
105.0021	DCB_se3_ag4_f_02 - phones	AY1	105.1521
105.1521	DCB_se3_ag4_f_02 - phones	W	105.2621
105.1521	DCB_se3_ag4_f_02 - words	went	105.4021
105.2621	DCB_se3_ag4_f_02 - phones	EH1	105.3421
105.3421	DCB_se3_ag4_f_02 - phones	N	105.3721
105.3721	DCB_se3_ag4_f_02 - phones	T	105.4021
105.4021	DCB_se3_ag4_f_02 - phones	T	105.5021
105.4021	DCB_se3_ag4_f_02 - words	to	105.5621
105.5021	DCB_se3_ag4_f_02 - phones	UW1	105.5621
105.5621	DCB_se3_ag4_f_02 - words	rdx	107.4021
105.5621	DCB_se3_ag4_f_02 - phones	TN	107.4021
113.1506	DCB_int_01 - phones	W	113.2006
113.1506	DCB_int_01 - words	what	113.2606
113.2006	DCB_int_01 - phones	AH1	113.2306
113.2306	DCB_int_01 - phones	T	113.2606
113.2606	DCB_int_01 - phones	S	113.3206
113.2606	DCB_int_01 - words	s	113.3206
113.3206	DCB_int_01 - phones	Y	113.3506
113.3206	DCB_int_01 - words	your	113.4106
113.3506	DCB_int_01 - phones	UH1	113.3806
113.3806	DCB_int_01 - phones	R	113.4106
113.4106	DCB_int_01 - phones	K	113.5306
113.4106	DCB_int_01 - words	current	113.7306
113.5306	DCB_int_01 - phones	ER1	113.6706
113.6706	DCB_int_01 - phones	N	113.7006
113.7006	DCB_int_01 - phones	T	113.7306
113.7306	DCB_int_01 - phones	AA2	113.8306
113.7306	DCB_int_01 - words	occupation	114.3706
113.8306	DCB_int_01 - phones	K	113.9006
113.9006	DCB_int_01 - phones	Y	113.9306
113.9306	DCB_int_01 - phones	AH0	113.9606
113.9606	DCB_int_01 - phones	P	114.0406
114.0406	DCB_int_01 - phones	EY1	114.1406
114.1406	DCB_int_01 - phones	SH	114.2506
114.2506	DCB_int_01 - phones	AH0	114.3106
114.3106	DCB_int_01 - phones	N	114.3706
114.3706	DCB_int_01 - phones	sp	119.8255
114.9785	DCB_se3_ag4_f_02 - phones	AY1	115.1685
114.9785	DCB_se3_ag4_f_02 - words	i'm	115.2585
115.1685	DCB_se3_ag4_f_02 - phones	M	115.2585
115.2585	DCB_se3_ag4_f_02 - phones	AH0	115.2885
115.2585	DCB_se3_ag4_f_02 - words	an	115.3485
115.2885	DCB_se3_ag4_f_02 - phones	N	115.3485
115.3485	DCB_se3_ag4_f_02 - phones	AH0	115.4485
115.3485	DCB_se3_ag4_f_02 - words	attorney	115.9885
115.4485	DCB_se3_ag4_f_02 - phones	T	115.5785
115.5785	DCB_se3_ag4_f_02 - phones	ER1	115.7085
115.7085	DCB_se3_ag4_f_02 - phones	N	115.7785
115.7785	DCB_se3_ag4_f_02 - phones	IY0	115.9885
119.8255	DCB_int_01 - phones	AH1	119.8555
119.8255	DCB_int_01 - words	um	120.2755
119.8555	DCB_int_01 - phones	M	120.2755
120.2755	DCB_int_01 - phones	sp	120.3455
120.3455	DCB_int_01 - phones	HH	120.3855
120.3455	DCB_int_01 - words	where	120.4755
120.3855	DCB_int_01 - phones	W	120.4155
120.4155	DCB_int_01 - phones	EH1	120.4455
120.4455	DCB_int_01 - phones	R	120.4755
120.4755	DCB_int_01 - phones	W	120.5155
120.4755	DCB_int_01 - words	was	120.5755
120.5155	DCB_int_01 - phones	AH0	120.5455
120.5455	DCB_int_01 - phones	Z	120.5755
120.5755	DCB_int_01 - phones	Y	120.6155
120.5755	DCB_int_01 - words	your	120.7255
120.6155	DCB_int_01 - phones	UH1	120.6455
120.6455	DCB_int_01 - phones	R	120.7255
120.7255	DCB_int_01 - phones	F	120.7855
120.7255	DCB_int_01 - words	father	121.0255
120.7855	DCB_int_01 - phones	AA1	120.8555
120.8555	DCB_int_01 - phones	DH	120.9355
120.9355	DCB_int_01 - phones	ER0	121.0255
121.0255	DCB_int_01 - phones	B	121.0755
121.0255	DCB_int_01 - words	born	121.2455
121.0755	DCB_int_01 - phones	AO1	121.1055
121.1055	DCB_int_01 - phones	R	121.1355
121.1355	DCB_int_01 - phones	N	121.2455
121.2455	DCB_int_01 - phones	sp	121.3755
121.9706	DCB_se3_ag4_f_02 - phones	M	122.0406
121.9706	DCB_se3_ag4_f_02 - words	my	122.1206
122.0406	DCB_se3_ag4_f_02 - phones	AY1	122.1206
122.1206	DCB_se3_ag4_f_02 - phones	F	122.2406
122.1206	DCB_se3_ag4_f_02 - words	father	122.4506
122.2406	DCB_se3_ag4_f_02 - phones	AA1	122.3606
122.3606	DCB_se3_ag4_f_02 - phones	DH	122.4006
122.4006	DCB_se3_ag4_f_02 - phones	ER0	122.4506
122.4506	DCB_se3_ag4_f_02 - phones	W	122.5406
122.4506	DCB_se3_ag4_f_02 - words	was	122.7506
122.5406	DCB_se3_ag4_f_02 - phones	AH0	122.5906
122.5906	DCB_se3_ag4_f_02 - phones	Z	122.7506
122.7506	DCB_se3_ag4_f_02 - phones	B	122.8106
122.7506	DCB_se3_ag4_f_02 - words	born	123.1106
122.8106	DCB_se3_ag4_f_02 - phones	AO1	122.9706
122.9706	DCB_se3_ag4_f_02 - phones	R	123.0706
123.0706	DCB_se3_ag4_f_02 - phones	N	123.1106
123.1106	DCB_se3_ag4_f_02 - phones	IH1	123.4506
123.1106	DCB_se3_ag4_f_02 - words	in	123.6206
123.4506	DCB_se3_ag4_f_02 - phones	N	123.6206
123.6206	DCB_se3_ag4_f_02 - phones	sp	124.4999
124.4999	DCB_se3_ag4_f_02 - phones	R	124.5999
124.4999	DCB_se3_ag4_f_02 - words	raleigh	124.8699
124.5999	DCB_se3_ag4_f_02 - phones	AO1	124.7199
124.7199	DCB_se3_ag4_f_02 - phones	L	124.7999
124.7999	DCB_se3_ag4_f_02 - phones	IY0	124.8699
124.8699	DCB_se3_ag4_f_02 - phones	N	124.9199
124.8699	DCB_se3_ag4_f_02 - words	north	125.1499
124.9199	DCB_se3_ag4_f_02 - phones	AO1	124.9899
124.9899	DCB_se3_ag4_f_02 - phones	R	125.0499
125.0499	DCB_se3_ag4_f_02 - phones	TH	125.1499
125.1499	DCB_se3_ag4_f_02 - phones	K	125.2399
125.1499	DCB_se3_ag4_f_02 - words	carolina	125.8399
125.2399	DCB_se3_ag4_f_02 - phones	EH2	125.2699
125.2699	DCB_se3_ag4_f_02 - phones	R	125.3199
125.3199	DCB_se3_ag4_f_02 - phones	AH0	125.3499
125.3499	DCB_se3_ag4_f_02 - phones	L	125.4399
125.4399	DCB_se3_ag4_f_02 - phones	AY1	125.5799
125.5799	DCB_se3_ag4_f_02 - phones	N	125.6299
125.6299	DCB_se3_ag4_f_02 - phones	AH0	125.8399
127.5241	DCB_int_01 - phones	W	127.5741
127.5241	DCB_int_01 - words	what	127.6341
127.5741	DCB_int_01 - phones	AH1	127.6041
127.6041	DCB_int_01 - phones	T	127.6341
127.6341	DCB_int_01 - phones	AH0	127.6741
127.6341	DCB_int_01 - words	about	127.8441
127.6741	DCB_int_01 - phones	B	127.7141
127.7141	DCB_int_01 - phones	AW1	127.7741
127.7741	DCB_int_01 - phones	T	127.8441
127.8441	DCB_int_01 - phones	Y	127.9141
127.8441	DCB_int_01 - words	your	127.9841
127.9141	DCB_int_01 - phones	UH1	127.9441
127.9441	DCB_int_01 - phones	R	127.9841
127.9841	DCB_int_01 - phones	M	128.0541
127.9841	DCB_int_01 - words	mom	128.1441
128.0541	DCB_int_01 - phones	AA1	128.0841
128.0841	DCB_int_01 - phones	M	128.1441
128.1441	DCB_int_01 - phones	sp	128.2741
129.2389	DCB_se3_ag4_f_02 - phones	sil	129.2789
129.2789	DCB_se3_ag4_f_02 - phones	M	129.3189
129.2789	DCB_se3_ag4_f_02 - words	my	129.3689
129.3189	DCB_se3_ag4_f_02 - phones	AY1	129.3689
129.3689	DCB_se3_ag4_f_02 - phones	sp	129.3989
129.3989	DCB_se3_ag4_f_02 - phones	M	129.4789
129.3989	DCB_se3_ag4_f_02 - words	mother	129.7289
129.4789	DCB_se3_ag4_f_02 - phones	AH1	129.5789
129.5789	DCB_se3_ag4_f_02 - phones	DH	129.6289
129.6289	DCB_se3_ag4_f_02 - phones	ER0	129.7289
129.7289	DCB_se3_ag4_f_02 - phones	W	129.7689
129.7289	DCB_se3_ag4_f_02 - words	was	130.0389
129.7689	DCB_se3_ag4_f_02 - phones	AH1	129.8489
129.8489	DCB_se3_ag4_f_02 - phones	Z	130.0389
130.0389	DCB_se3_ag4_f_02 - phones	B	130.1089
130.0389	DCB_se3_ag4_f_02 - words	born	130.5689
130.1089	DCB_se3_ag4_f_02 - phones	AO1	130.3489
130.3489	DCB_se3_ag4_f_02 - phones	R	130.4889
130.4889	DCB_se3_ag4_f_02 - phones	N	130.5689
130.6377	DCB_se3_ag4_f_02 - phones	IH1	131.1277
130.6377	DCB_se3_ag4_f_02 - words	in	131.2877
131.1277	DCB_se3_ag4_f_02 - phones	N	131.2877
131.2877	DCB_se3_ag4_f_02 - phones	sp	131.3377
131.3377	DCB_se3_ag4_f_02 - phones	AY1	131.3977
131.3377	DCB_se3_ag4_f_02 - words	i	131.3977
131.3977	DCB_se3_ag4_f_02 - phones	sp	131.4377
131.4377	DCB_se3_ag4_f_02 - phones	TH	131.4977
131.4377	DCB_se3_ag4_f_02 - words	think	131.6277
131.4977	DCB_se3_ag4_f_02 - phones	IH1	131.5277
131.5277	DCB_se3_ag4_f_02 - phones	NG	131.5877
131.5877	DCB_se3_ag4_f_02 - phones	K	131.6277
131.6277	DCB_se3_ag4_f_02 - phones	IH0	131.6577
131.6277	DCB_se3_ag4_f_02 - words	it	131.6877
131.6577	DCB_se3_ag4_f_02 - phones	T	131.6877
131.6877	DCB_se3_ag4_f_02 - phones	W	131.7177
131.6877	DCB_se3_ag4_f_02 - words	was	131.8477
131.7177	DCB_se3_ag4_f_02 - phones	AH0	131.7477
131.7477	DCB_se3_ag4_f_02 - phones	Z	131.8477
131.8477	DCB_se3_ag4_f_02 - phones	K	132.0177
131.8477	DCB_se3_ag4_f_02 - words	camden	132.4477
132.0177	DCB_se3_ag4_f_02 - phones	AE1	132.1277
132.1277	DCB_se3_ag4_f_02 - phones	M	132.1977
132.1977	DCB_se3_ag4_f_02 - phones	D	132.2577
132.2577	DCB_se3_ag4_f_02 - phones	AH0	132.4177
132.4177	DCB_se3_ag4_f_02 - phones	N	132.4477
132.4477	DCB_se3_ag4_f_02 - phones	AE2	132.4777
132.4477	DCB_se3_ag4_f_02 - words	alabama	132.9377
132.4777	DCB_se3_ag4_f_02 - phones	L	132.5677
132.5677	DCB_se3_ag4_f_02 - phones	AH0	132.6577
132.6577	DCB_se3_ag4_f_02 - phones	B	132.7077
132.7077	DCB_se3_ag4_f_02 - phones	AE1	132.8577
132.8577	DCB_se3_ag4_f_02 - phones	M	132.9077
132.9077	DCB_se3_ag4_f_02 - phones	AH0	132.9377
132.9377	DCB_se3_ag4_f_02 - phones	sp	136.2994
134.3669	DCB_int_01 - phones	AH0	134.4469
134.3669	DCB_int_01 - words	and	134.5169
134.4469	DCB_int_01 - phones	N	134.5169
134.5169	DCB_int_01 - phones	W	134.5769
134.5169	DCB_int_01 - words	what	134.6369
134.5769	DCB_int_01 - phones	AH1	134.6069
134.6069	DCB_int_01 - phones	T	134.6369
134.6369	DCB_int_01 - phones	D	134.6669
134.6369	DCB_int_01 - words	does	134.7369
134.6669	DCB_int_01 - phones	IH0	134.6969
134.6969	DCB_int_01 - phones	Z	134.7369
134.7369	DCB_int_01 - phones	Y	134.7769
134.7369	DCB_int_01 - words	your	134.8669
134.7769	DCB_int_01 - phones	UH1	134.8069
134.8069	DCB_int_01 - phones	R	134.8669
134.8669	DCB_int_01 - phones	F	134.9669
134.8669	DCB_int_01 - words	father	135.1869
134.9669	DCB_int_01 - phones	AA1	135.0469
135.0469	DCB_int_01 - phones	DH	135.1069
135.1069	DCB_int_01 - phones	ER0	135.1869
135.1869	DCB_int_01 - phones	D	135.2369
135.1869	DCB_int_01 - words	do	135.3769
135.2369	DCB_int_01 - phones	UW1	135.3769
135.3769	DCB_int_01 - phones	sp	140.2537
136.2994	DCB_se3_ag4_f_02 - phones	M	136.3394
136.2994	DCB_se3_ag4_f_02 - words	my	136.4094
136.3394	DCB_se3_ag4_f_02 - phones	AY1	136.4094
136.4094	DCB_se3_ag4_f_02 - phones	F	136.5594
136.4094	DCB_se3_ag4_f_02 - words	father	136.9094
136.5594	DCB_se3_ag4_f_02 - phones	AA1	136.6794
136.6794	DCB_se3_ag4_f_02 - phones	DH	136.7394
136.7394	DCB_se3_ag4_f_02 - phones	ER0	136.9094
136.9094	DCB_se3_ag4_f_02 - phones	sp	136.9394
136.9394	DCB_se3_ag4_f_02 - phones	IH0	136.9794
136.9394	DCB_se3_ag4_f_02 - words	is	137.2094
136.9794	DCB_se3_ag4_f_02 - phones	Z	137.2094
137.2094	DCB_se3_ag4_f_02 - phones	D	137.3394
137.2094	DCB_se3_ag4_f_02 - words	deceased	137.9794
137.3394	DCB_se3_ag4_f_02 - phones	IH0	137.3994
137.3994	DCB_se3_ag4_f_02 - phones	S	137.6094
137.6094	DCB_se3_ag4_f_02 - phones	IY1	137.7594
137.7594	DCB_se3_ag4_f_02 - phones	S	137.9494
137.9494	DCB_se3_ag4_f_02 - phones	T	137.9794
137.9794	DCB_se3_ag4_f_02 - phones	HH	138.0194
137.9794	DCB_se3_ag4_f_02 - words	he	138.0594
138.0194	DCB_se3_ag4_f_02 - phones	IY1	138.0594
138.0594	DCB_se3_ag4_f_02 - phones	W	138.1594
138.0594	DCB_se3_ag4_f_02 - words	was	138.2594
138.1594	DCB_se3_ag4_f_02 - phones	AH0	138.1994
138.1994	DCB_se3_ag4_f_02 - phones	Z	138.2594
138.2594	DCB_se3_ag4_f_02 - phones	AH0	138.2894
138.2594	DCB_se3_ag4_f_02 - words	an	138.3594
138.2894	DCB_se3_ag4_f_02 - phones	N	138.3594
138.3594	DCB_se3_ag4_f_02 - phones	AH0	138.4394
138.3594	DCB_se3_ag4_f_02 - words	attorney	138.9794
138.4394	DCB_se3_ag4_f_02 - phones	T	138.5694
138.5694	DCB_se3_ag4_f_02 - phones	ER1	138.7194
138.7194	DCB_se3_ag4_f_02 - phones	N	138.7894
138.7894	DCB_se3_ag4_f_02 - phones	IY0	138.9794
140.2537	DCB_int_01 - phones	AH0	140.2837
140.2537	DCB_int_01 - words	and	140.3137
140.2837	DCB_int_01 - phones	N	140.3137
140.3137	DCB_int_01 - phones	W	140.3437
140.3137	DCB_int_01 - words	what	140.4137
140.3437	DCB_int_01 - phones	AH1	140.3737
140.3737	DCB_int_01 - phones	T	140.4137
140.4137	DCB_int_01 - phones	AH0	140.4537
140.4137	DCB_int_01 - words	about	140.5837
140.4537	DCB_int_01 - phones	B	140.4837
140.4837	DCB_int_01 - phones	AW1	140.5437
140.5437	DCB_int_01 - phones	T	140.5837
140.5837	DCB_int_01 - phones	sp	140.6137
140.6137	DCB_int_01 - phones	M	140.7137
140.6137	DCB_int_01 - words	mom	140.9337
140.7137	DCB_int_01 - phones	AA1	140.7437
140.7437	DCB_int_01 - phones	M	140.9337
141.9057	DCB_se3_ag4_f_02 - phones	sil	141.9457
141.9457	DCB_se3_ag4_f_02 - phones	M	141.9857
141.9457	DCB_se3_ag4_f_02 - words	my	142.0657
141.9857	DCB_se3_ag4_f_02 - phones	AY1	142.0657
142.0657	DCB_se3_ag4_f_02 - phones	M	142.2157
142.0657	DCB_se3_ag4_f_02 - words	mother	142.5857
142.2157	DCB_se3_ag4_f_02 - phones	AH1	142.3357
142.3357	DCB_se3_ag4_f_02 - phones	DH	142.4357
142.4357	DCB_se3_ag4_f_02 - phones	ER0	142.5857
142.5857	DCB_se3_ag4_f_02 - phones	W	142.6957
142.5857	DCB_se3_ag4_f_02 - words	was	143.1157
142.6957	DCB_se3_ag4_f_02 - phones	AH1	142.9257
142.9257	DCB_se3_ag4_f_02 - phones	Z	143.1157
143.2206	DCB_se3_ag4_f_02 - phones	sil	143.2506
143.2506	DCB_se3_ag4_f_02 - phones	EY1	144.5906
143.2506	DCB_se3_ag4_f_02 - words	a	144.5906
145.1370	DCB_se3_ag4_f_02 - phones	L	145.2670
145.1370	DCB_se3_ag4_f_02 - words	librarian	145.9170
145.2670	DCB_se3_ag4_f_02 - phones	AY0	145.3470
145.3470	DCB_se3_ag4_f_02 - phones	B	145.4570
145.4570	DCB_se3_ag4_f_02 - phones	R	145.5070
145.5070	DCB_se3_ag4_f_02 - phones	EH1	145.6370
145.6370	DCB_se3_ag4_f_02 - phones	R	145.7270
145.7270	DCB_se3_ag4_f_02 - phones	IY0	145.8570
145.8570	DCB_se3_ag4_f_02 - phones	AH0	145.8870
145.8870	DCB_se3_ag4_f_02 - phones	N	145.9170
145.9170	DCB_se3_ag4_f_02 - phones	sp	146.0970
148.5305	DCB_int_01 - phones	sil	148.6005
148.6005	DCB_int_01 - phones	AH0	148.6405
148.6005	DCB_int_01 - words	and	148.7005
148.6405	DCB_int_01 - phones	N	148.7005
148.7005	DCB_int_01 - phones	IH1	148.7305
148.7005	DCB_int_01 - words	is	148.7905
148.7305	DCB_int_01 - phones	Z	148.7905
148.7905	DCB_int_01 - phones	SH	148.8905
148.7905	DCB_int_01 - words	she	148.9405
148.8905	DCB_int_01 - phones	IY1	148.9405
148.9405	DCB_int_01 - phones	S	149.0005
148.9405	DCB_int_01 - words	still	149.1505
149.0005	DCB_int_01 - phones	T	149.0705
149.0705	DCB_int_01 - phones	IH1	149.1105
149.1105	DCB_int_01 - phones	L	149.1505
149.1505	DCB_int_01 - phones	L	149.2105
149.1505	DCB_int_01 - words	living	149.4105
149.2105	DCB_int_01 - phones	IH1	149.2705
149.2705	DCB_int_01 - phones	V	149.3105
149.3105	DCB_int_01 - phones	IH0	149.3405
149.3405	DCB_int_01 - phones	NG	149.4105
149.4105	DCB_int_01 - phones	ER0	149.4705
149.4105	DCB_int_01 - words	or	149.4705
149.4705	DCB_int_01 - phones	SH	149.6005
149.4705	DCB_int_01 - words	she	149.8105
149.6005	DCB_int_01 - phones	IY1	149.8105
149.8105	DCB_int_01 - phones	sp	152.9345
149.9014	DCB_se3_ag4_f_02 - phones	SH	150.0914
149.9014	DCB_se3_ag4_f_02 - words	she	150.1414
150.0914	DCB_se3_ag4_f_02 - phones	IY1	150.1414
150.1414	DCB_se3_ag4_f_02 - words	s	150.1814
150.1414	DCB_se3_ag4_f_02 - phones	S	150.1814
150.1814	DCB_se3_ag4_f_02 - phones	S	150.2214
150.1814	DCB_se3_ag4_f_02 - words	still	150.3814
150.2214	DCB_se3_ag4_f_02 - phones	T	150.2914
150.2914	DCB_se3_ag4_f_02 - phones	IH1	150.3214
150.3214	DCB_se3_ag4_f_02 - phones	L	150.3814
150.3814	DCB_se3_ag4_f_02 - phones	L	150.4514
150.3814	DCB_se3_ag4_f_02 - words	living	150.7814
150.4514	DCB_se3_ag4_f_02 - phones	IH1	150.5014
150.5014	DCB_se3_ag4_f_02 - phones	V	150.5814
150.5814	DCB_se3_ag4_f_02 - phones	IH0	150.6414
150.6414	DCB_se3_ag4_f_02 - phones	NG	150.7814
152.9345	DCB_int_01 - phones	K	152.9945
152.9345	DCB_int_01 - words	kay	153.0245
152.9945	DCB_int_01 - phones	EY1	153.0245
153.0245	DCB_int_01 - phones	sp	154.2681
154.2681	DCB_int_01 - phones	AY1	154.3781
154.2681	DCB_int_01 - words	i	154.3781
154.3781	DCB_int_01 - phones	sp	154.4181
154.4181	DCB_int_01 - phones	W	154.4481
154.4181	DCB_int_01 - words	will	154.5281
154.4481	DCB_int_01 - phones	AH0	154.4781
154.4781	DCB_int_01 - phones	L	154.5281
154.5281	DCB_int_01 - phones	S	154.6181
154.5281	DCB_int_01 - words	stop	154.7481
154.6181	DCB_int_01 - phones	T	154.6781
154.6781	DCB_int_01 - phones	AA1	154.7081
154.7081	DCB_int_01 - phones	P	154.7481
154.7481	DCB_int_01 - phones	sp	154.8781
154.8781	DCB_int_01 - phones	R	154.9581
154.8781	DCB_int_01 - words	writing	155.1781
154.9581	DCB_int_01 - phones	AY1	155.0581
155.0581	DCB_int_01 - phones	T	155.0981
155.0981	DCB_int_01 - phones	IH0	155.1281
155.1281	DCB_int_01 - phones	NG	155.1781
155.1781	DCB_int_01 - phones	sp	155.4281
155.4281	DCB_int_01 - phones	N	155.4581
155.4281	DCB_int_01 - words	now	155.4881
155.4581	DCB_int_01 - phones	AW1	155.4881
155.4881	DCB_int_01 - phones	sp	157.1064
157.1064	DCB_int_01 - phones	S	157.2264
157.1064	DCB_int_01 - words	so	157.4164
157.2264	DCB_int_01 - phones	OW1	157.4164
157.4164	DCB_int_01 - phones	sp	158.0059
158.0059	DCB_int_01 - phones	L	158.0559
158.0059	DCB_int_01 - words	let	158.1659
158.0559	DCB_int_01 - phones	EH1	158.1159
158.1159	DCB_int_01 - phones	T	158.1659
158.1659	DCB_int_01 - phones	S	158.3459
158.1659	DCB_int_01 - words	s	158.3459
158.3459	DCB_int_01 - phones	G	158.4059
158.3459	DCB_int_01 - words	go	158.5859
158.4059	DCB_int_01 - phones	OW1	158.5859
158.5859	DCB_int_01 - phones	sp	158.6259
158.6259	DCB_int_01 - phones	B	158.7059
158.6259	DCB_int_01 - words	back	158.8759
158.7059	DCB_int_01 - phones	AE1	158.7959
158.7959	DCB_int_01 - phones	K	158.8759
158.8759	DCB_int_01 - phones	sp	158.9459
158.9459	DCB_int_01 - phones	L	158.9959
158.9459	DCB_int_01 - words	let	159.0559
158.9959	DCB_int_01 - phones	EH1	159.0259
159.0259	DCB_int_01 - phones	T	159.0559
159.0559	DCB_int_01 - phones	S	159.1659
159.0559	DCB_int_01 - words	s	159.1659
159.1659	DCB_int_01 - phones	G	159.1959
159.1659	DCB_int_01 - words	go	159.5059
159.1959	DCB_int_01 - phones	OW1	159.5059
160.1015	DCB_int_01 - phones	B	160.1715
160.1015	DCB_int_01 - words	back	160.3215
160.1715	DCB_int_01 - phones	AE1	160.2315
160.2315	DCB_int_01 - phones	K	160.3215
160.3215	DCB_int_01 - phones	sp	160.3615
160.3615	DCB_int_01 - phones	AH0	160.4415
160.3615	DCB_int_01 - words	a	160.4415
160.4415	DCB_int_01 - phones	sp	160.4715
160.4715	DCB_int_01 - phones	L	160.5015
160.4715	DCB_int_01 - words	little	160.6715
160.5015	DCB_int_01 - phones	IH1	160.5415
160.5415	DCB_int_01 - phones	T	160.5915
160.5915	DCB_int_01 - phones	AH0	160.6215
160.6215	DCB_int_01 - phones	L	160.6715
160.6715	DCB_int_01 - phones	sp	160.7115
160.7115	DCB_int_01 - phones	B	160.7515
160.7115	DCB_int_01 - words	bit	160.9415
160.7515	DCB_int_01 - phones	IH1	160.8015
160.8015	DCB_int_01 - phones	T	160.9415
161.5796	DCB_int_01 - phones	W	161.6296
161.5796	DCB_int_01 - words	when	161.6896
161.6296	DCB_int_01 - phones	EH1	161.6596
161.6596	DCB_int_01 - phones	N	161.6896
161.6896	DCB_int_01 - phones	Y	161.7196
161.6896	DCB_int_01 - words	you	161.7496
161.7196	DCB_int_01 - phones	UW1	161.7496
161.7496	DCB_int_01 - phones	T	161.8196
161.7496	DCB_int_01 - words	talk	161.9596
161.8196	DCB_int_01 - phones	AO1	161.8896
161.8896	DCB_int_01 - phones	K	161.9596
161.9596	DCB_int_01 - phones	AH0	162.0196
161.9596	DCB_int_01 - words	about	162.1996
162.0196	DCB_int_01 - phones	B	162.0596
162.0596	DCB_int_01 - phones	AW1	162.1396
162.1396	DCB_int_01 - phones	T	162.1996
162.1996	DCB_int_01 - phones	S	162.3396
162.1996	DCB_int_01 - words	southeast	162.7296
162.3396	DCB_int_01 - phones	AW2	162.4296
162.4296	DCB_int_01 - phones	TH	162.5696
162.5696	DCB_int_01 - phones	IY1	162.6496
162.6496	DCB_int_01 - phones	S	162.6996
162.6996	DCB_int_01 - phones	T	162.7296
162.7296	DCB_int_01 - phones	T	162.8196
162.7296	DCB_int_01 - words	tell	162.9096
162.8196	DCB_int_01 - phones	EH1	162.8596
162.8596	DCB_int_01 - phones	L	162.9096
162.9096	DCB_int_01 - phones	M	162.9496
162.9096	DCB_int_01 - words	me	163.0296
162.9496	DCB_int_01 - phones	IY1	163.0296
163.0296	DCB_int_01 - phones	AH0	163.0896
163.0296	DCB_int_01 - words	about	163.2696
163.0896	DCB_int_01 - phones	B	163.1396
163.1396	DCB_int_01 - phones	AW1	163.1996
163.1996	DCB_int_01 - phones	T	163.2696
163.2696	DCB_int_01 - phones	Y	163.3396
163.2696	DCB_int_01 - words	your	163.3996
163.3396	DCB_int_01 - phones	UH1	163.3696
163.3696	DCB_int_01 - phones	R	163.3996
163.3996	DCB_int_01 - phones	N	163.4696
163.3996	DCB_int_01 - words	neighborhood	163.8996
163.4696	DCB_int_01 - phones	EY1	163.5496
163.5496	DCB_int_01 - phones	B	163.6196
163.6196	DCB_int_01 - phones	ER0	163.6696
163.6696	DCB_int_01 - phones	HH	163.7796
163.7796	DCB_int_01 - phones	UH2	163.8496
163.8496	DCB_int_01 - phones	D	163.8996
163.8996	DCB_int_01 - phones	G	163.9596
163.8996	DCB_int_01 - words	growing	164.2496
163.9596	DCB_int_01 - phones	R	164.0096
164.0096	DCB_int_01 - phones	OW1	164.0996
164.0996	DCB_int_01 - phones	IH0	164.1796
164.1796	DCB_int_01 - phones	NG	164.2496
164.2496	DCB_int_01 - phones	AH1	164.3096
164.2496	DCB_int_01 - words	up	164.3696
164.3096	DCB_int_01 - phones	P	164.3696
164.3696	DCB_int_01 - phones	sp	164.5996
165.7704	DCB_se3_ag4_f_02 - phones	sil	165.8104
165.8104	DCB_se3_ag4_f_02 - words	<unk>	165.9504
165.8104	DCB_se3_ag4_f_02 - phones	spn	165.9504
166.0688	DCB_se3_ag4_f_02 - phones	M	166.1388
166.0688	DCB_se3_ag4_f_02 - words	my	166.2088
166.1388	DCB_se3_ag4_f_02 - phones	AY1	166.2088
166.2088	DCB_se3_ag4_f_02 - phones	N	166.2888
166.2088	DCB_se3_ag4_f_02 - words	neighborhood	166.8888
166.2888	DCB_se3_ag4_f_02 - phones	EY1	166.3988
166.3988	DCB_se3_ag4_f_02 - phones	B	166.4688
166.4688	DCB_se3_ag4_f_02 - phones	ER0	166.5788
166.5788	DCB_se3_ag4_f_02 - phones	HH	166.6988
166.6988	DCB_se3_ag4_f_02 - phones	UH2	166.7988
166.7988	DCB_se3_ag4_f_02 - phones	D	166.8888
166.8888	DCB_se3_ag4_f_02 - phones	W	166.9888
166.8888	DCB_se3_ag4_f_02 - words	was	167.2888
166.9888	DCB_se3_ag4_f_02 - phones	AH1	167.1188
167.1188	DCB_se3_ag4_f_02 - phones	Z	167.2888
167.2888	DCB_se3_ag4_f_02 - words	a	167.9088
167.2888	DCB_se3_ag4_f_02 - phones	EY1	167.9088
169.2723	DCB_se3_ag4_f_02 - phones	AY1	169.3723
169.2723	DCB_se3_ag4_f_02 - words	i	169.3723
169.3723	DCB_se3_ag4_f_02 - words	d	169.4223
169.3723	DCB_se3_ag4_f_02 - phones	D	169.4223
169.4223	DCB_se3_ag4_f_02 - phones	S	169.5923
169.4223	DCB_se3_ag4_f_02 - words	say	169.6723
169.5923	DCB_se3_ag4_f_02 - phones	EY1	169.6723
169.6723	DCB_se3_ag4_f_02 - phones	M	169.8023
169.6723	DCB_se3_ag4_f_02 - words	middle	170.0123
169.8023	DCB_se3_ag4_f_02 - phones	IH1	169.8623
169.8623	DCB_se3_ag4_f_02 - phones	D	169.9123
169.9123	DCB_se3_ag4_f_02 - phones	AH0	169.9523
169.9523	DCB_se3_ag4_f_02 - phones	L	170.0123
170.0123	DCB_se3_ag4_f_02 - phones	K	170.1023
170.0123	DCB_se3_ag4_f_02 - words	class	170.3423
170.1023	DCB_se3_ag4_f_02 - phones	L	170.1623
170.1623	DCB_se3_ag4_f_02 - phones	AE1	170.2623
170.2623	DCB_se3_ag4_f_02 - phones	S	170.3423
170.3423	DCB_se3_ag4_f_02 - phones	T	170.3923
170.3423	DCB_se3_ag4_f_02 - words	to	170.4323
170.3923	DCB_se3_ag4_f_02 - phones	AH0	170.4323
170.4323	DCB_se3_ag4_f_02 - phones	AH1	170.5223
170.4323	DCB_se3_ag4_f_02 - words	upper	170.6723
170.5223	DCB_se3_ag4_f_02 - phones	P	170.6023
170.6023	DCB_se3_ag4_f_02 - phones	ER0	170.6723
170.6723	DCB_se3_ag4_f_02 - phones	M	170.7623
170.6723	DCB_se3_ag4_f_02 - words	middle	170.9323
170.7623	DCB_se3_ag4_f_02 - phones	IH1	170.8023
170.8023	DCB_se3_ag4_f_02 - phones	D	170.8323
170.8323	DCB_se3_ag4_f_02 - phones	AH0	170.8823
170.8823	DCB_se3_ag4_f_02 - phones	L	170.9323
170.9323	DCB_se3_ag4_f_02 - phones	K	171.0423
170.9323	DCB_se3_ag4_f_02 - words	class	171.3523
171.0423	DCB_se3_ag4_f_02 - phones	L	171.0923
171.0923	DCB_se3_ag4_f_02 - phones	AE1	171.2223
171.2223	DCB_se3_ag4_f_02 - phones	S	171.3523
171.3523	DCB_se3_ag4_f_02 - phones	N	171.3923
171.3523	DCB_se3_ag4_f_02 - words	neighborhood	171.9623
171.3923	DCB_se3_ag4_f_02 - phones	EY1	171.4823
171.4823	DCB_se3_ag4_f_02 - phones	B	171.5423
171.5423	DCB_se3_ag4_f_02 - phones	ER0	171.6423
171.6423	DCB_se3_ag4_f_02 - phones	HH	171.7323
171.7323	DCB_se3_ag4_f_02 - phones	UH2	171.9123
171.9123	DCB_se3_ag4_f_02 - phones	D	171.9623
171.9623	DCB_se3_ag4_f_02 - phones	sp	172.2760
172.2760	DCB_se3_ag4_f_02 - phones	AH1	172.5860
172.2760	DCB_se3_ag4_f_02 - words	um	172.8260
172.5860	DCB_se3_ag4_f_02 - phones	M	172.8260
172.8260	DCB_se3_ag4_f_02 - phones	sp	172.8760
173.2952	DCB_se3_ag4_f_02 - phones	IH1	173.4452
173.2952	DCB_se3_ag4_f_02 - words	in	173.6652
173.4452	DCB_se3_ag4_f_02 - phones	N	173.6652
173.6652	DCB_se3_ag4_f_02 - phones	sp	173.7252
173.7941	DCB_se3_ag4_f_02 - phones	DH	173.8741
173.7941	DCB_se3_ag4_f_02 - words	the	173.9141
173.8741	DCB_se3_ag4_f_02 - phones	AH0	173.9141
173.9141	DCB_se3_ag4_f_02 - phones	M	174.0341
173.9141	DCB_se3_ag4_f_02 - words	midst	174.3841
174.0341	DCB_se3_ag4_f_02 - phones	IH1	174.1041
174.1041	DCB_se3_ag4_f_02 - phones	D	174.2141
174.2141	DCB_se3_ag4_f_02 - phones	S	174.3341
174.3341	DCB_se3_ag4_f_02 - phones	T	174.3841
174.3841	DCB_se3_ag4_f_02 - phones	sp	174.4141
174.4141	DCB_se3_ag4_f_02 - phones	AH1	174.6541
174.4141	DCB_se3_ag4_f_02 - words	of	174.8941
174.6541	DCB_se3_ag4_f_02 - phones	V	174.8941
176.3995	DCB_se3_ag4_f_02 - phones	AH1	176.5995
176.3995	DCB_se3_ag4_f_02 - words	um	176.9795
176.5995	DCB_se3_ag4_f_02 - phones	M	176.9795
179.0108	DCB_se3_ag4_f_02 - words	i	179.1708
179.0108	DCB_se3_ag4_f_02 - phones	AY1	179.1708
179.1708	DCB_se3_ag4_f_02 - phones	W	179.2708
179.1708	DCB_se3_ag4_f_02 - words	wanna	179.4008
179.2708	DCB_se3_ag4_f_02 - phones	AA1	179.3308
179.3308	DCB_se3_ag4_f_02 - phones	N	179.3708
179.3708	DCB_se3_ag4_f_02 - phones	AH0	179.4008
179.4008	DCB_se3_ag4_f_02 - phones	sp	179.4308
179.4308	DCB_se3_ag4_f_02 - phones	S	179.6308
179.4308	DCB_se3_ag4_f_02 - words	say	179.9308
179.6308	DCB_se3_ag4_f_02 - phones	EY1	179.9308
180.7034	DCB_se3_ag4_f_02 - phones	sil	180.7334
180.7334	DCB_se3_ag4_f_02 - phones	L	180.8634
180.7334	DCB_se3_ag4_f_02 - words	lower	181.0334
180.8634	DCB_se3_ag4_f_02 - phones	OW1	180.9734
180.9734	DCB_se3_ag4_f_02 - phones	ER0	181.0334
181.0334	DCB_se3_ag4_f_02 - phones	K	181.1634
181.0334	DCB_se3_ag4_f_02 - words	class	181.5634
181.1634	DCB_se3_ag4_f_02 - phones	L	181.2134
181.2134	DCB_se3_ag4_f_02 - phones	AE1	181.3434
181.3434	DCB_se3_ag4_f_02 - phones	S	181.5634
181.5634	DCB_se3_ag4_f_02 - phones	sp	181.6134
181.6134	DCB_se3_ag4_f_02 - phones	M	181.7034
181.6134	DCB_se3_ag4_f_02 - words	mei-	181.9334
181.7034	DCB_se3_ag4_f_02 - phones	EY1	181.9334
182.0312	DCB_se3_ag4_f_02 - phones	sil	182.0812
182.0812	DCB_se3_ag4_f_02 - phones	L	182.1512
182.0812	DCB_se3_ag4_f_02 - words	lower	182.4312
182.1512	DCB_se3_ag4_f_02 - phones	OW1	182.3712
182.3712	DCB_se3_ag4_f_02 - phones	ER0	182.4312
182.4312	DCB_se3_ag4_f_02 - phones	K	182.6112
182.4312	DCB_se3_ag4_f_02 - words	class	183.0312
182.6112	DCB_se3_ag4_f_02 - phones	L	182.6512
182.6512	DCB_se3_ag4_f_02 - phones	AE1	182.8512
182.8512	DCB_se3_ag4_f_02 - phones	S	183.0312
183.0312	DCB_se3_ag4_f_02 - phones	N	183.1012
183.0312	DCB_se3_ag4_f_02 - words	neighborhoods	183.8112
183.1012	DCB_se3_ag4_f_02 - phones	EY1	183.2012
183.2012	DCB_se3_ag4_f_02 - phones	B	183.2612
183.2612	DCB_se3_ag4_f_02 - phones	ER0	183.3312
183.3312	DCB_se3_ag4_f_02 - phones	HH	183.4312
183.4312	DCB_se3_ag4_f_02 - phones	UH2	183.5712
183.5712	DCB_se3_ag4_f_02 - phones	D	183.6412
183.6412	DCB_se3_ag4_f_02 - phones	Z	183.8112
184.8242	DCB_se3_ag4_f_02 - phones	B	184.8742
184.8242	DCB_se3_ag4_f_02 - words	but	185.1042
184.8742	DCB_se3_ag4_f_02 - phones	AH1	184.9742
184.9742	DCB_se3_ag4_f_02 - phones	T	185.1042
185.3092	DCB_se3_ag4_f_02 - phones	sil	185.3392
185.3392	DCB_se3_ag4_f_02 - phones	IH1	185.3992
185.3392	DCB_se3_ag4_f_02 - words	it	185.4792
185.3992	DCB_se3_ag4_f_02 - phones	T	185.4792
185.4792	DCB_se3_ag4_f_02 - phones	W	185.5692
185.4792	DCB_se3_ag4_f_02 - words	was	185.6992
185.5692	DCB_se3_ag4_f_02 - phones	AH0	185.6092
185.6092	DCB_se3_ag4_f_02 - phones	Z	185.6992
185.6992	DCB_se3_ag4_f_02 - phones	N	185.7992
185.6992	DCB_se3_ag4_f_02 - words	not	186.0492
185.7992	DCB_se3_ag4_f_02 - phones	AA1	185.9592
185.9592	DCB_se3_ag4_f_02 - phones	T	186.0492
186.0492	DCB_se3_ag4_f_02 - phones	sp	186.0792
186.0792	DCB_se3_ag4_f_02 - phones	L	186.1492
186.0792	DCB_se3_ag4_f_02 - words	like	186.3092
186.1492	DCB_se3_ag4_f_02 - phones	AY1	186.2092
186.2092	DCB_se3_ag4_f_02 - phones	K	186.3092
186.3092	DCB_se3_ag4_f_02 - phones	DH	186.3492
186.3092	DCB_se3_ag4_f_02 - words	they	186.4192
186.3492	DCB_se3_ag4_f_02 - phones	EY1	186.4192
186.4192	DCB_se3_ag4_f_02 - phones	W	186.5492
186.4192	DCB_se3_ag4_f_02 - words	were	186.5992
186.5492	DCB_se3_ag4_f_02 - phones	ER1	186.5992
186.5992	DCB_se3_ag4_f_02 - phones	T	186.6592
186.5992	DCB_se3_ag4_f_02 - words	today	187.1392
186.6592	DCB_se3_ag4_f_02 - phones	AH0	186.7192
186.7192	DCB_se3_ag4_f_02 - phones	D	186.8392
186.8392	DCB_se3_ag4_f_02 - phones	EY1	187.1392
187.6675	DCB_se3_ag4_f_02 - phones	sil	187.7175
187.7175	DCB_se3_ag4_f_02 - phones	N	187.8175
187.7175	DCB_se3_ag4_f_02 - words	neighborhoods	188.3175
187.8175	DCB_se3_ag4_f_02 - phones	EY1	187.9275
187.9275	DCB_se3_ag4_f_02 - phones	B	187.9775
187.9775	DCB_se3_ag4_f_02 - phones	ER0	188.0475
188.0475	DCB_se3_ag4_f_02 - phones	HH	188.1175
188.1175	DCB_se3_ag4_f_02 - phones	UH2	188.1775
188.1775	DCB_se3_ag4_f_02 - phones	D	188.2375
188.2375	DCB_se3_ag4_f_02 - phones	Z	188.3175
188.3175	DCB_se3_ag4_f_02 - phones	W	188.3475
188.3175	DCB_se3_ag4_f_02 - words	when	188.4275
188.3475	DCB_se3_ag4_f_02 - phones	IH1	188.3875
188.3875	DCB_se3_ag4_f_02 - phones	N	188.4275
188.4275	DCB_se3_ag4_f_02 - phones	Y	188.4775
188.4275	DCB_se3_ag4_f_02 - words	you	188.5375
188.4775	DCB_se3_ag4_f_02 - phones	UW1	188.5375
188.5375	DCB_se3_ag4_f_02 - phones	TH	188.6175
188.5375	DCB_se3_ag4_f_02 - words	think	188.8075
188.6175	DCB_se3_ag4_f_02 - phones	IH1	188.6475
188.6475	DCB_se3_ag4_f_02 - phones	NG	188.7175
188.7175	DCB_se3_ag4_f_02 - phones	K	188.8075
188.8075	DCB_se3_ag4_f_02 - phones	AH1	188.8875
188.8075	DCB_se3_ag4_f_02 - words	of	189.1675
188.8875	DCB_se3_ag4_f_02 - phones	V	189.1675
189.6259	DCB_se3_ag4_f_02 - words	uh	189.9159
189.6259	DCB_se3_ag4_f_02 - phones	AH1	189.9159
189.9159	DCB_se3_ag4_f_02 - phones	sp	189.9459
189.9459	DCB_se3_ag4_f_02 - phones	AH1	190.0459
189.9459	DCB_se3_ag4_f_02 - words	upper	190.2559
190.0459	DCB_se3_ag4_f_02 - phones	P	190.1659
190.1659	DCB_se3_ag4_f_02 - phones	ER0	190.2559
190.2559	DCB_se3_ag4_f_02 - phones	M	190.3259
190.2559	DCB_se3_ag4_f_02 - words	middle	190.5159
190.3259	DCB_se3_ag4_f_02 - phones	IH1	190.3959
190.3959	DCB_se3_ag4_f_02 - phones	D	190.4259
190.4259	DCB_se3_ag4_f_02 - phones	AH0	190.4559
190.4559	DCB_se3_ag4_f_02 - phones	L	190.5159
190.5159	DCB_se3_ag4_f_02 - phones	K	190.6359
190.5159	DCB_se3_ag4_f_02 - words	class	190.9959
190.6359	DCB_se3_ag4_f_02 - phones	L	190.6759
190.6759	DCB_se3_ag4_f_02 - phones	AE1	190.8459
190.8459	DCB_se3_ag4_f_02 - phones	S	190.9959
190.9959	DCB_se3_ag4_f_02 - phones	N	191.0659
190.9959	DCB_se3_ag4_f_02 - words	neighborhoods	191.5859
191.0659	DCB_se3_ag4_f_02 - phones	EY1	191.1459
191.1459	DCB_se3_ag4_f_02 - phones	B	191.2359
191.2359	DCB_se3_ag4_f_02 - phones	ER0	191.2759
191.2759	DCB_se3_ag4_f_02 - phones	HH	191.3559
191.3559	DCB_se3_ag4_f_02 - phones	UH2	191.3959
191.3959	DCB_se3_ag4_f_02 - phones	D	191.4359
191.4359	DCB_se3_ag4_f_02 - phones	Z	191.5859
191.5859	DCB_se3_ag4_f_02 - phones	T	191.6359
191.5859	DCB_se3_ag4_f_02 - words	today	192.0359
191.6359	DCB_se3_ag4_f_02 - phones	AH0	191.6759
191.6759	DCB_se3_ag4_f_02 - phones	D	191.7759
191.7759	DCB_se3_ag4_f_02 - phones	EY1	192.0359
192.8293	DCB_se3_ag4_f_02 - phones	W	192.8793
192.8293	DCB_se3_ag4_f_02 - words	well	192.9393
192.8793	DCB_se3_ag4_f_02 - phones	EH1	192.9093
192.9093	DCB_se3_ag4_f_02 - phones	L	192.9393
192.9393	DCB_se3_ag4_f_02 - phones	F	193.0193
192.9393	DCB_se3_ag4_f_02 - words	first	193.1993
193.0193	DCB_se3_ag4_f_02 - phones	ER1	193.0793
193.0793	DCB_se3_ag4_f_02 - phones	S	193.1493
193.1493	DCB_se3_ag4_f_02 - phones	T	193.1993
193.1993	DCB_se3_ag4_f_02 - phones	AH1	193.2393
193.1993	DCB_se3_ag4_f_02 - words	of	193.2693
193.2393	DCB_se3_ag4_f_02 - phones	V	193.2693
193.2693	DCB_se3_ag4_f_02 - phones	AO1	193.2993
193.2693	DCB_se3_ag4_f_02 - words	all	193.3293
193.2993	DCB_se3_ag4_f_02 - phones	L	193.3293
193.3293	DCB_se3_ag4_f_02 - phones	IH1	193.3593
193.3293	DCB_se3_ag4_f_02 - words	it	193.3893
193.3593	DCB_se3_ag4_f_02 - phones	T	193.3893
193.3893	DCB_se3_ag4_f_02 - phones	W	193.4193
193.3893	DCB_se3_ag4_f_02 - words	was	193.4993
193.4193	DCB_se3_ag4_f_02 - phones	AA1	193.4493
193.4493	DCB_se3_ag4_f_02 - phones	Z	193.4993
193.4993	DCB_se3_ag4_f_02 - phones	AO1	193.6093
193.4993	DCB_se3_ag4_f_02 - words	all	193.6993
193.6093	DCB_se3_ag4_f_02 - phones	L	193.6993
193.6993	DCB_se3_ag4_f_02 - phones	B	193.7493
193.6993	DCB_se3_ag4_f_02 - words	black	194.2093
193.7493	DCB_se3_ag4_f_02 - phones	L	193.8093
193.8093	DCB_se3_ag4_f_02 - phones	AE1	193.9993
193.9993	DCB_se3_ag4_f_02 - phones	K	194.2093
194.5114	DCB_int_01 - phones	M	194.5414
194.5114	DCB_int_01 - words	mm-hm	194.8214
194.5414	DCB_int_01 - phones	HH	194.5714
194.5714	DCB_int_01 - phones	M	194.8214
194.8214	DCB_int_01 - phones	sp	194.8814
195.6399	DCB_se3_ag4_f_02 - phones	sil	195.6799
195.6799	DCB_se3_ag4_f_02 - phones	IH0	195.7699
195.6799	DCB_se3_ag4_f_02 - words	except	196.1699
195.7699	DCB_se3_ag4_f_02 - phones	K	195.8699
195.8699	DCB_se3_ag4_f_02 - phones	S	195.9699
195.9699	DCB_se3_ag4_f_02 - phones	EH1	196.0799
196.0799	DCB_se3_ag4_f_02 - phones	P	196.1399
196.1399	DCB_se3_ag4_f_02 - phones	T	196.1699
196.1699	DCB_se3_ag4_f_02 - phones	F	196.3299
196.1699	DCB_se3_ag4_f_02 - words	for	196.7499
196.3299	DCB_se3_ag4_f_02 - phones	AO1	196.5399
196.5399	DCB_se3_ag4_f_02 - phones	R	196.7499
196.7499	DCB_se3_ag4_f_02 - phones	sp	196.7799
196.7799	DCB_se3_ag4_f_02 - phones	AH1	197.1499
196.7799	DCB_se3_ag4_f_02 - words	um	197.4399
197.1499	DCB_se3_ag4_f_02 - phones	M	197.4399
197.4399	DCB_se3_ag4_f_02 - phones	sp	199.5927
199.5927	DCB_se3_ag4_f_02 - words	<unk>	199.7127
199.5927	DCB_se3_ag4_f_02 - phones	spn	199.7127
200.1757	DCB_se3_ag4_f_02 - phones	sil	200.2057
200.2057	DCB_se3_ag4_f_02 - phones	DH	200.2857
200.2057	DCB_se3_ag4_f_02 - words	there	200.4157
200.2857	DCB_se3_ag4_f_02 - phones	EH1	200.3257
200.3257	DCB_se3_ag4_f_02 - phones	R	200.4157
200.4157	DCB_se3_ag4_f_02 - phones	W	200.5357
200.4157	DCB_se3_ag4_f_02 - words	were	200.5857
200.5357	DCB_se3_ag4_f_02 - phones	ER1	200.5857
200.5857	DCB_se3_ag4_f_02 - phones	AH0	200.6357
200.5857	DCB_se3_ag4_f_02 - words	a	200.6357
200.6357	DCB_se3_ag4_f_02 - phones	F	200.8357
200.6357	DCB_se3_ag4_f_02 - words	few	201.3657
200.8357	DCB_se3_ag4_f_02 - phones	Y	200.9057
200.9057	DCB_se3_ag4_f_02 - phones	UW1	201.3657
201.3657	DCB_se3_ag4_f_02 - phones	sp	201.4357
202.7263	DCB_se3_ag4_f_02 - phones	HH	202.7763
202.7263	DCB_se3_ag4_f_02 - words	white	203.0463
202.7763	DCB_se3_ag4_f_02 - phones	W	202.8563
202.8563	DCB_se3_ag4_f_02 - phones	AY1	202.9763
202.9763	DCB_se3_ag4_f_02 - phones	T	203.0463
203.0463	DCB_se3_ag4_f_02 - phones	sp	203.0763
203.0763	DCB_se3_ag4_f_02 - phones	P	203.1863
203.0763	DCB_se3_ag4_f_02 - words	people	203.5163
203.1863	DCB_se3_ag4_f_02 - phones	IY1	203.2663
203.2663	DCB_se3_ag4_f_02 - phones	P	203.3663
203.3663	DCB_se3_ag4_f_02 - phones	AH0	203.4163
203.4163	DCB_se3_ag4_f_02 - phones	L	203.5163
203.5163	DCB_se3_ag4_f_02 - phones	sp	203.5463
203.5463	DCB_se3_ag4_f_02 - phones	IH1	203.6363
203.5463	DCB_se3_ag4_f_02 - words	in	203.7163
203.6363	DCB_se3_ag4_f_02 - phones	N	203.7163
203.7163	DCB_se3_ag4_f_02 - phones	DH	203.7463
203.7163	DCB_se3_ag4_f_02 - words	the	203.7863
203.7463	DCB_se3_ag4_f_02 - phones	AH0	203.7863
203.7863	DCB_se3_ag4_f_02 - phones	N	203.8963
203.7863	DCB_se3_ag4_f_02 - words	neighborhood	204.4063
203.8963	DCB_se3_ag4_f_02 - phones	EY1	204.0163
204.0163	DCB_se3_ag4_f_02 - phones	B	204.0663
204.0663	DCB_se3_ag4_f_02 - phones	ER0	204.1263
204.1263	DCB_se3_ag4_f_02 - phones	HH	204.2463
204.2463	DCB_se3_ag4_f_02 - phones	UH2	204.3263
204.3263	DCB_se3_ag4_f_02 - phones	D	204.4063
204.4063	DCB_se3_ag4_f_02 - phones	L	204.5663
204.4063	DCB_se3_ag4_f_02 - words	left	205.2663
204.5663	DCB_se3_ag4_f_02 - phones	EH1	204.7863
204.7863	DCB_se3_ag4_f_02 - phones	F	205.1363
205.1363	DCB_se3_ag4_f_02 - phones	T	205.2663
206.8565	DCB_se3_ag4_f_02 - phones	F	206.9665
206.8565	DCB_se3_ag4_f_02 - words	from	207.0965
206.9665	DCB_se3_ag4_f_02 - phones	ER0	207.0165
207.0165	DCB_se3_ag4_f_02 - phones	M	207.0965
207.0965	DCB_se3_ag4_f_02 - phones	W	207.1765
207.0965	DCB_se3_ag4_f_02 - words	white	207.3365
207.1765	DCB_se3_ag4_f_02 - phones	AY1	207.2765
207.2765	DCB_se3_ag4_f_02 - phones	T	207.3365
207.3365	DCB_se3_ag4_f_02 - phones	F	207.4565
207.3365	DCB_se3_ag4_f_02 - words	flight	207.7065
207.4565	DCB_se3_ag4_f_02 - phones	L	207.5265
207.5265	DCB_se3_ag4_f_02 - phones	AY1	207.6365
207.6365	DCB_se3_ag4_f_02 - phones	T	207.7065
209.3931	DCB_se3_ag4_f_02 - phones	B	209.4631
209.3931	DCB_se3_ag4_f_02 - words	because	209.7931
209.4631	DCB_se3_ag4_f_02 - phones	IH0	209.5331
209.5331	DCB_se3_ag4_f_02 - phones	K	209.6231
209.6231	DCB_se3_ag4_f_02 - phones	AH1	209.6931
209.6931	DCB_se3_ag4_f_02 - phones	Z	209.7931
209.7931	DCB_se3_ag4_f_02 - phones	W	209.8331
209.7931	DCB_se3_ag4_f_02 - words	when	209.9231
209.8331	DCB_se3_ag4_f_02 - phones	EH1	209.8831
209.8831	DCB_se3_ag4_f_02 - phones	N	209.9231
209.9231	DCB_se3_ag4_f_02 - phones	DH	209.9631
209.9231	DCB_se3_ag4_f_02 - words	the	209.9931
209.9631	DCB_se3_ag4_f_02 - phones	AH0	209.9931
209.9931	DCB_se3_ag4_f_02 - phones	sp	210.0331
210.0331	DCB_se3_ag4_f_02 - phones	B	210.0931
210.0331	DCB_se3_ag4_f_02 - words	blacks	210.3231
210.0931	DCB_se3_ag4_f_02 - phones	L	210.1431
210.1431	DCB_se3_ag4_f_02 - phones	AE1	210.2231
210.2231	DCB_se3_ag4_f_02 - phones	K	210.2931
210.2931	DCB_se3_ag4_f_02 - phones	S	210.3231
210.3231	DCB_se3_ag4_f_02 - phones	S	210.3731
210.3231	DCB_se3_ag4_f_02 - words	started	210.6031
210.3731	DCB_se3_ag4_f_02 - phones	T	210.4331
210.4331	DCB_se3_ag4_f_02 - phones	AA1	210.4831
210.4831	DCB_se3_ag4_f_02 - phones	R	210.5131
210.5131	DCB_se3_ag4_f_02 - phones	T	210.5431
210.5431	DCB_se3_ag4_f_02 - phones	AH0	210.5731
210.5731	DCB_se3_ag4_f_02 - phones	D	210.6031
210.6031	DCB_se3_ag4_f_02 - phones	M	210.6831
210.6031	DCB_se3_ag4_f_02 - words	moving	210.9931
210.6831	DCB_se3_ag4_f_02 - phones	UW1	210.7431
210.7431	DCB_se3_ag4_f_02 - phones	V	210.8431
210.8431	DCB_se3_ag4_f_02 - phones	IH0	210.8931
210.8931	DCB_se3_ag4_f_02 - phones	NG	210.9931
210.9931	DCB_se3_ag4_f_02 - phones	IH1	211.0931
210.9931	DCB_se3_ag4_f_02 - words	in	211.1831
211.0931	DCB_se3_ag4_f_02 - phones	N	211.1831
211.1831	DCB_se3_ag4_f_02 - phones	DH	211.2231
211.1831	DCB_se3_ag4_f_02 - words	the	211.2831
211.2231	DCB_se3_ag4_f_02 - phones	AH0	211.2831
211.2831	DCB_se3_ag4_f_02 - phones	W	211.3731
211.2831	DCB_se3_ag4_f_02 - words	whites	211.5331
211.3731	DCB_se3_ag4_f_02 - phones	AY1	211.4331
211.4331	DCB_se3_ag4_f_02 - phones	T	211.5031
211.5031	DCB_se3_ag4_f_02 - phones	S	211.5331
211.5331	DCB_se3_ag4_f_02 - phones	S	211.6231
211.5331	DCB_se3_ag4_f_02 - words	started	211.8931
211.6231	DCB_se3_ag4_f_02 - phones	T	211.7031
211.7031	DCB_se3_ag4_f_02 - phones	AA1	211.7631
211.7631	DCB_se3_ag4_f_02 - phones	R	211.8031
211.8031	DCB_se3_ag4_f_02 - phones	T	211.8331
211.8331	DCB_se3_ag4_f_02 - phones	AH0	211.8631
211.8631	DCB_se3_ag4_f_02 - phones	D	211.8931
211.8931	DCB_se3_ag4_f_02 - phones	M	211.9631
211.8931	DCB_se3_ag4_f_02 - words	moving	212.2931
211.9631	DCB_se3_ag4_f_02 - phones	UW1	212.0631
212.0631	DCB_se3_ag4_f_02 - phones	V	212.1231
212.1231	DCB_se3_ag4_f_02 - phones	IH0	212.1631
212.1631	DCB_se3_ag4_f_02 - phones	NG	212.2931
212.2931	DCB_se3_ag4_f_02 - phones	AW1	212.4331
212.2931	DCB_se3_ag4_f_02 - words	out	212.5031
212.4331	DCB_se3_ag4_f_02 - phones	T	212.5031
213.5000	DCB_se3_ag4_f_02 - phones	AH1	213.7600
213.5000	DCB_se3_ag4_f_02 - words	um	213.8700
213.7600	DCB_se3_ag4_f_02 - phones	M	213.8700
213.8700	DCB_se3_ag4_f_02 - phones	sp	213.9400
213.9400	DCB_se3_ag4_f_02 - phones	IH0	214.0600
213.9400	DCB_se3_ag4_f_02 - words	except	214.5200
214.0600	DCB_se3_ag4_f_02 - phones	K	214.1500
214.1500	DCB_se3_ag4_f_02 - phones	S	214.3000
214.3000	DCB_se3_ag4_f_02 - phones	EH1	214.4000
214.4000	DCB_se3_ag4_f_02 - phones	P	214.4900
214.4900	DCB_se3_ag4_f_02 - phones	T	214.5200
214.5200	DCB_se3_ag4_f_02 - phones	F	214.6300
214.5200	DCB_se3_ag4_f_02 - words	for	214.7500
214.6300	DCB_se3_ag4_f_02 - phones	AO1	214.6900
214.6900	DCB_se3_ag4_f_02 - phones	R	214.7500
214.7500	DCB_se3_ag4_f_02 - phones	M	214.8400
214.7500	DCB_se3_ag4_f_02 - words	my	214.9100
214.8400	DCB_se3_ag4_f_02 - phones	AY1	214.9100
214.9100	DCB_se3_ag4_f_02 - phones	F	215.0300
214.9100	DCB_se3_ag4_f_02 - words	father	215.2700
215.0300	DCB_se3_ag4_f_02 - phones	AA1	215.1300
215.1300	DCB_se3_ag4_f_02 - phones	DH	215.2000
215.2000	DCB_se3_ag4_f_02 - phones	ER0	215.2700
215.2700	DCB_se3_ag4_f_02 - phones	T	215.3800
215.2700	DCB_se3_ag4_f_02 - words	told	215.5000
215.3800	DCB_se3_ag4_f_02 - phones	OW1	215.4300
215.4300	DCB_se3_ag4_f_02 - phones	L	215.4600
215.4600	DCB_se3_ag4_f_02 - phones	D	215.5000
215.5000	DCB_se3_ag4_f_02 - phones	M	215.5500
215.5000	DCB_se3_ag4_f_02 - words	me	215.6400
215.5500	DCB_se3_ag4_f_02 - phones	IY1	215.6400
215.6400	DCB_se3_ag4_f_02 - phones	DH	215.7200
215.6400	DCB_se3_ag4_f_02 - words	this	216.0800
215.7200	DCB_se3_ag4_f_02 - phones	IH1	215.8600
215.8600	DCB_se3_ag4_f_02 - phones	S	216.0800
216.3910	DCB_se3_ag4_f_02 - phones	sil	216.4210
216.4210	DCB_se3_ag4_f_02 - phones	AH1	216.6810
216.4210	DCB_se3_ag4_f_02 - words	um	216.8610
216.6810	DCB_se3_ag4_f_02 - phones	M	216.8610
216.8610	DCB_se3_ag4_f_02 - phones	sp	217.1010
218.8005	DCB_se3_ag4_f_02 - phones	DH	218.8605
218.8005	DCB_se3_ag4_f_02 - words	the	218.9305
218.8605	DCB_se3_ag4_f_02 - phones	IY0	218.9305
218.9305	DCB_se3_ag4_f_02 - phones	OW1	219.0105
218.9305	DCB_se3_ag4_f_02 - words	only	219.1405
219.0105	DCB_se3_ag4_f_02 - phones	N	219.0505
219.0505	DCB_se3_ag4_f_02 - phones	L	219.0905
219.0905	DCB_se3_ag4_f_02 - phones	IY0	219.1405
219.1405	DCB_se3_ag4_f_02 - phones	W	219.2605
219.1405	DCB_se3_ag4_f_02 - words	whites	219.4505
219.2605	DCB_se3_ag4_f_02 - phones	AY1	219.3305
219.3305	DCB_se3_ag4_f_02 - phones	T	219.3805
219.3805	DCB_se3_ag4_f_02 - phones	S	219.4505
219.4505	DCB_se3_ag4_f_02 - phones	DH	219.4905
219.4505	DCB_se3_ag4_f_02 - words	that	219.5805
219.4905	DCB_se3_ag4_f_02 - phones	AH0	219.5205
219.5205	DCB_se3_ag4_f_02 - phones	T	219.5805
219.5805	DCB_se3_ag4_f_02 - phones	B	219.6405
219.5805	DCB_se3_ag4_f_02 - words	basically	220.1105
219.6405	DCB_se3_ag4_f_02 - phones	EY1	219.7305
219.7305	DCB_se3_ag4_f_02 - phones	S	219.8305
219.8305	DCB_se3_ag4_f_02 - phones	IH0	219.8805
219.8805	DCB_se3_ag4_f_02 - phones	K	219.9705
219.9705	DCB_se3_ag4_f_02 - phones	L	220.0405
220.0405	DCB_se3_ag4_f_02 - phones	IY0	220.1105
220.1105	DCB_se3_ag4_f_02 - phones	S	220.2705
220.1105	DCB_se3_ag4_f_02 - words	stayed	220.7605
220.2705	DCB_se3_ag4_f_02 - phones	T	220.3505
220.3505	DCB_se3_ag4_f_02 - phones	EY1	220.6905
220.6905	DCB_se3_ag4_f_02 - phones	D	220.7605
221.1460	DCB_se3_ag4_f_02 - phones	sil	221.1760
221.1760	DCB_se3_ag4_f_02 - phones	DH	221.2360
221.1760	DCB_se3_ag4_f_02 - words	the	221.2760
221.2360	DCB_se3_ag4_f_02 - phones	AH0	221.2760
221.2760	DCB_se3_ag4_f_02 - phones	M	221.3560
221.2760	DCB_se3_ag4_f_02 - words	majority	221.8260
221.3560	DCB_se3_ag4_f_02 - phones	AH0	221.4360
221.4360	DCB_se3_ag4_f_02 - phones	JH	221.5660
221.5660	DCB_se3_ag4_f_02 - phones	AO1	221.6560
221.6560	DCB_se3_ag4_f_02 - phones	R	221.6960
221.6960	DCB_se3_ag4_f_02 - phones	AH0	221.7360
221.7360	DCB_se3_ag4_f_02 - phones	T	221.7860
221.7860	DCB_se3_ag4_f_02 - phones	IY0	221.8260
221.8260	DCB_se3_ag4_f_02 - phones	AH0	221.8860
221.8260	DCB_se3_ag4_f_02 - words	of	221.9160
221.8860	DCB_se3_ag4_f_02 - phones	V	221.9160
221.9160	DCB_se3_ag4_f_02 - phones	DH	221.9460
221.9160	DCB_se3_ag4_f_02 - words	the	222.0160
221.9460	DCB_se3_ag4_f_02 - phones	AH0	222.0160
222.0160	DCB_se3_ag4_f_02 - phones	W	222.1160
222.0160	DCB_se3_ag4_f_02 - words	whites	222.3560
222.1160	DCB_se3_ag4_f_02 - phones	AY1	222.2060
222.2060	DCB_se3_ag4_f_02 - phones	T	222.2760
222.2760	DCB_se3_ag4_f_02 - phones	S	222.3560
222.3560	DCB_se3_ag4_f_02 - phones	DH	222.4060
222.3560	DCB_se3_ag4_f_02 - words	that	222.4860
222.4060	DCB_se3_ag4_f_02 - phones	AH0	222.4360
222.4360	DCB_se3_ag4_f_02 - phones	T	222.4860
222.4860	DCB_se3_ag4_f_02 - phones	S	222.6560
222.4860	DCB_se3_ag4_f_02 - words	stayed	223.0860
222.6560	DCB_se3_ag4_f_02 - phones	T	222.7360
222.7360	DCB_se3_ag4_f_02 - phones	EY1	223.0060
223.0060	DCB_se3_ag4_f_02 - phones	D	223.0860
223.0860	DCB_se3_ag4_f_02 - phones	sp	223.1160
223.1160	DCB_se3_ag4_f_02 - phones	W	223.3260
223.1160	DCB_se3_ag4_f_02 - words	were	223.5060
223.3260	DCB_se3_ag4_f_02 - phones	ER1	223.5060
223.6080	DCB_se3_ag4_f_02 - phones	AH1	223.8180
223.6080	DCB_se3_ag4_f_02 - words	um	224.0380
223.8180	DCB_se3_ag4_f_02 - phones	M	224.0380
224.0380	DCB_se3_ag4_f_02 - phones	sp	224.0980
224.0980	DCB_se3_ag4_f_02 - phones	HH	224.1380
224.0980	DCB_se3_ag4_f_02 - words	whites	224.4980
224.1380	DCB_se3_ag4_f_02 - phones	W	224.2080
224.2080	DCB_se3_ag4_f_02 - phones	AY1	224.2980
224.2980	DCB_se3_ag4_f_02 - phones	T	224.3580
224.3580	DCB_se3_ag4_f_02 - phones	S	224.4980
224.4980	DCB_se3_ag4_f_02 - phones	DH	224.5280
224.4980	DCB_se3_ag4_f_02 - words	that	224.5880
224.5280	DCB_se3_ag4_f_02 - phones	AH0	224.5580
224.5580	DCB_se3_ag4_f_02 - phones	T	224.5880
224.5880	DCB_se3_ag4_f_02 - phones	sp	224.6180
224.6180	DCB_se3_ag4_f_02 - phones	D	224.6780
224.6180	DCB_se3_ag4_f_02 - words	did	224.7580
224.6780	DCB_se3_ag4_f_02 - phones	IH1	224.7180
224.7180	DCB_se3_ag4_f_02 - phones	D	224.7580
224.7580	DCB_se3_ag4_f_02 - phones	N	224.8380
224.7580	DCB_se3_ag4_f_02 - words	not	224.9780
224.8380	DCB_se3_ag4_f_02 - phones	AA1	224.9480
224.9480	DCB_se3_ag4_f_02 - phones	T	224.9780
224.9780	DCB_se3_ag4_f_02 - phones	sp	225.0080
225.0080	DCB_se3_ag4_f_02 - phones	HH	225.1580
225.0080	DCB_se3_ag4_f_02 - words	have	225.5880
225.1580	DCB_se3_ag4_f_02 - phones	AE1	225.3680
225.3680	DCB_se3_ag4_f_02 - phones	V	225.5880
225.7891	DCB_se3_ag4_f_02 - phones	sil	225.8291
225.8291	DCB_se3_ag4_f_02 - phones	CH	225.9691
225.8291	DCB_se3_ag4_f_02 - words	children	226.4391
225.9691	DCB_se3_ag4_f_02 - phones	IH1	226.0091
226.0091	DCB_se3_ag4_f_02 - phones	L	226.1391
226.1391	DCB_se3_ag4_f_02 - phones	D	226.2191
226.2191	DCB_se3_ag4_f_02 - phones	R	226.2791
226.2791	DCB_se3_ag4_f_02 - phones	AH0	226.3391
226.3391	DCB_se3_ag4_f_02 - phones	N	226.4391
226.4391	DCB_se3_ag4_f_02 - phones	P	226.5191
226.4391	DCB_se3_ag4_f_02 - words	particularly	227.1491
226.5191	DCB_se3_ag4_f_02 - phones	ER0	226.5791
226.5791	DCB_se3_ag4_f_02 - phones	T	226.6691
226.6691	DCB_se3_ag4_f_02 - phones	IH1	226.7091
226.7091	DCB_se3_ag4_f_02 - phones	K	226.7691
226.7691	DCB_se3_ag4_f_02 - phones	Y	226.8491
226.8491	DCB_se3_ag4_f_02 - phones	AH0	226.9191
226.9191	DCB_se3_ag4_f_02 - phones	L	226.9891
226.9891	DCB_se3_ag4_f_02 - phones	ER0	227.0191
227.0191	DCB_se3_ag4_f_02 - phones	L	227.0691
227.0691	DCB_se3_ag4_f_02 - phones	IY0	227.1491
227.1491	DCB_se3_ag4_f_02 - phones	G	227.2591
227.1491	DCB_se3_ag4_f_02 - words	girls	227.7291
227.2591	DCB_se3_ag4_f_02 - phones	ER1	227.4191
227.4191	DCB_se3_ag4_f_02 - phones	L	227.5191
227.5191	DCB_se3_ag4_f_02 - phones	Z	227.7291
228.8060	DCB_se3_ag4_f_02 - phones	B	228.8460
228.8060	DCB_se3_ag4_f_02 - words	because	229.1360
228.8460	DCB_se3_ag4_f_02 - phones	IH0	228.9260
228.9260	DCB_se3_ag4_f_02 - phones	K	228.9960
228.9960	DCB_se3_ag4_f_02 - phones	AA1	229.0660
229.0660	DCB_se3_ag4_f_02 - phones	Z	229.1360
229.1360	DCB_se3_ag4_f_02 - phones	DH	229.1860
229.1360	DCB_se3_ag4_f_02 - words	they	229.2660
229.1860	DCB_se3_ag4_f_02 - phones	EY1	229.2660
229.2660	DCB_se3_ag4_f_02 - phones	D	229.3460
229.2660	DCB_se3_ag4_f_02 - words	did	229.4360
229.3460	DCB_se3_ag4_f_02 - phones	IH1	229.3960
229.3960	DCB_se3_ag4_f_02 - phones	D	229.4360
229.4360	DCB_se3_ag4_f_02 - phones	N	229.5560
229.4360	DCB_se3_ag4_f_02 - words	not	229.7560
229.5560	DCB_se3_ag4_f_02 - phones	AA1	229.6960
229.6960	DCB_se3_ag4_f_02 - phones	T	229.7560
229.7560	DCB_se3_ag4_f_02 - phones	sp	229.8260
229.8260	DCB_se3_ag4_f_02 - phones	W	230.0260
229.8260	DCB_se3_ag4_f_02 - words	want	230.1960
230.0260	DCB_se3_ag4_f_02 - phones	AO1	230.1160
230.1160	DCB_se3_ag4_f_02 - phones	N	230.1460
230.1460	DCB_se3_ag4_f_02 - phones	T	230.1960
230.3902	DCB_se3_ag4_f_02 - phones	AH1	230.5102
230.3902	DCB_se3_ag4_f_02 - words	um	230.9802
230.5102	DCB_se3_ag4_f_02 - phones	M	230.9802
232.6144	DCB_se3_ag4_f_02 - phones	HH	232.7344
232.6144	DCB_se3_ag4_f_02 - words	white	233.0244
232.7344	DCB_se3_ag4_f_02 - phones	W	232.8144
232.8144	DCB_se3_ag4_f_02 - phones	AY1	232.9544
232.9544	DCB_se3_ag4_f_02 - phones	T	233.0244
233.3045	DCB_se3_ag4_f_02 - phones	HH	233.3945
233.3045	DCB_se3_ag4_f_02 - words	whites	234.0045
233.3945	DCB_se3_ag4_f_02 - phones	W	233.4645
233.4645	DCB_se3_ag4_f_02 - phones	AY1	233.6345
233.6345	DCB_se3_ag4_f_02 - phones	T	233.7945
233.7945	DCB_se3_ag4_f_02 - phones	S	234.0045
234.0879	DCB_se3_ag4_f_02 - phones	sil	234.1179
234.1179	DCB_se3_ag4_f_02 - phones	D	234.2579
234.1179	DCB_se3_ag4_f_02 - words	did	234.3679
234.2579	DCB_se3_ag4_f_02 - phones	IH1	234.3079
234.3079	DCB_se3_ag4_f_02 - phones	D	234.3679
234.3679	DCB_se3_ag4_f_02 - phones	N	234.4379
234.3679	DCB_se3_ag4_f_02 - words	not	234.6079
234.4379	DCB_se3_ag4_f_02 - phones	AA1	234.5179
234.5179	DCB_se3_ag4_f_02 - phones	T	234.6079
234.6079	DCB_se3_ag4_f_02 - phones	W	234.6879
234.6079	DCB_se3_ag4_f_02 - words	want	234.8679
234.6879	DCB_se3_ag4_f_02 - phones	AO1	234.7379
234.7379	DCB_se3_ag4_f_02 - phones	N	234.7879
234.7879	DCB_se3_ag4_f_02 - phones	T	234.8679
234.8679	DCB_se3_ag4_f_02 - phones	DH	234.9279
234.8679	DCB_se3_ag4_f_02 - words	their	235.0479
234.9279	DCB_se3_ag4_f_02 - phones	EH1	234.9679
234.9679	DCB_se3_ag4_f_02 - phones	R	235.0479
235.0479	DCB_se3_ag4_f_02 - phones	G	235.1779
235.0479	DCB_se3_ag4_f_02 - words	girls	235.6379
235.1779	DCB_se3_ag4_f_02 - phones	ER1	235.3579
235.3579	DCB_se3_ag4_f_02 - phones	L	235.5079
235.5079	DCB_se3_ag4_f_02 - phones	Z	235.6379
235.6379	DCB_se3_ag4_f_02 - phones	T	235.6979
235.6379	DCB_se3_ag4_f_02 - words	to	235.7379
235.6979	DCB_se3_ag4_f_02 - phones	IH0	235.7379
235.7379	DCB_se3_ag4_f_02 - phones	sp	235.7779
235.7779	DCB_se3_ag4_f_02 - phones	B	235.8579
235.7779	DCB_se3_ag4_f_02 - words	be	235.9679
235.8579	DCB_se3_ag4_f_02 - phones	IY1	235.9679
235.9679	DCB_se3_ag4_f_02 - phones	ER0	236.1179
235.9679	DCB_se3_ag4_f_02 - words	around	236.5179
236.1179	DCB_se3_ag4_f_02 - phones	AW1	236.3679
236.3679	DCB_se3_ag4_f_02 - phones	N	236.4179
236.4179	DCB_se3_ag4_f_02 - phones	D	236.5179
237.9010	DCB_se3_ag4_f_02 - phones	B	237.9710
237.9010	DCB_se3_ag4_f_02 - words	black	238.1610
237.9710	DCB_se3_ag4_f_02 - phones	L	238.0210
238.0210	DCB_se3_ag4_f_02 - phones	AE1	238.0910
238.0910	DCB_se3_ag4_f_02 - phones	K	238.1610
238.1610	DCB_se3_ag4_f_02 - phones	G	238.2410
238.1610	DCB_se3_ag4_f_02 - words	guys	238.7310
238.2410	DCB_se3_ag4_f_02 - phones	AY1	238.4510
238.4510	DCB_se3_ag4_f_02 - phones	Z	238.7310
239.6356	DCB_int_01 - phones	HH	239.7156
239.6356	DCB_int_01 - words	hm	239.8956
239.7156	DCB_int_01 - phones	M	239.8956
239.8956	DCB_int_01 - phones	sp	239.9656
240.0972	DCB_se3_ag4_f_02 - phones	DH	240.1672
240.0972	DCB_se3_ag4_f_02 - words	that	240.2472
240.1672	DCB_se3_ag4_f_02 - phones	AE1	240.1972
240.1972	DCB_se3_ag4_f_02 - phones	T	240.2472
240.2472	DCB_se3_ag4_f_02 - phones	W	240.3072
240.2472	DCB_se3_ag4_f_02 - words	was	240.3972
240.3072	DCB_se3_ag4_f_02 - phones	AH0	240.3372
240.3372	DCB_se3_ag4_f_02 - phones	Z	240.3972
240.3972	DCB_se3_ag4_f_02 - phones	M	240.4572
240.3972	DCB_se3_ag4_f_02 - words	my	240.5372
240.4572	DCB_se3_ag4_f_02 - phones	AY1	240.5372
240.5372	DCB_se3_ag4_f_02 - phones	F	240.6572
240.5372	DCB_se3_ag4_f_02 - words	father	240.9372
240.6572	DCB_se3_ag4_f_02 - phones	AA1	240.7772
240.7772	DCB_se3_ag4_f_02 - phones	DH	240.8372
240.8372	DCB_se3_ag4_f_02 - phones	ER0	240.9372
240.9372	DCB_se3_ag4_f_02 - words	s	241.1972
240.9372	DCB_se3_ag4_f_02 - phones	Z	241.1972
242.3342	DCB_se3_ag4_f_02 - phones	sil	242.3642
242.3642	DCB_se3_ag4_f_02 - words	uh	242.6442
242.3642	DCB_se3_ag4_f_02 - phones	AH1	242.6442
242.6442	DCB_se3_ag4_f_02 - phones	sp	243.4980
243.4980	DCB_se3_ag4_f_02 - phones	EH2	243.5680
243.4980	DCB_se3_ag4_f_02 - words	explanation	244.2580
243.5680	DCB_se3_ag4_f_02 - phones	K	243.6380
243.6380	DCB_se3_ag4_f_02 - phones	S	243.6880
243.6880	DCB_se3_ag4_f_02 - phones	P	243.7580
243.7580	DCB_se3_ag4_f_02 - phones	L	243.8080
243.8080	DCB_se3_ag4_f_02 - phones	AH0	243.8380
243.8380	DCB_se3_ag4_f_02 - phones	N	243.9180
243.9180	DCB_se3_ag4_f_02 - phones	EY1	244.0480
244.0480	DCB_se3_ag4_f_02 - phones	SH	244.1880
244.1880	DCB_se3_ag4_f_02 - phones	AH0	244.2280
244.2280	DCB_se3_ag4_f_02 - phones	N	244.2580
244.2580	DCB_se3_ag4_f_02 - phones	AE1	244.4680
244.2580	DCB_se3_ag4_f_02 - words	and	244.6480
244.4680	DCB_se3_ag4_f_02 - phones	N	244.5580
244.5580	DCB_se3_ag4_f_02 - phones	D	244.6480
244.9735	DCB_se3_ag4_f_02 - phones	sil	245.0035
245.0035	DCB_se3_ag4_f_02 - phones	EH1	245.1135
245.0035	DCB_se3_ag4_f_02 - words	as	245.2035
245.1135	DCB_se3_ag4_f_02 - phones	Z	245.2035
245.2035	DCB_se3_ag4_f_02 - words	i	245.2935
245.2035	DCB_se3_ag4_f_02 - phones	AY1	245.2935
245.2935	DCB_se3_ag4_f_02 - phones	L	245.3735
245.2935	DCB_se3_ag4_f_02 - words	looked	245.5335
245.3735	DCB_se3_ag4_f_02 - phones	UH1	245.4235
245.4235	DCB_se3_ag4_f_02 - phones	K	245.4935
245.4935	DCB_se3_ag4_f_02 - phones	T	245.5335
245.5335	DCB_se3_ag4_f_02 - phones	ER0	245.6435
245.5335	DCB_se3_ag4_f_02 - words	around	245.7535
245.6435	DCB_se3_ag4_f_02 - phones	AW1	245.6835
245.6835	DCB_se3_ag4_f_02 - phones	N	245.7235
245.7235	DCB_se3_ag4_f_02 - phones	D	245.7535
245.7535	DCB_se3_ag4_f_02 - phones	DH	245.7835
245.7535	DCB_se3_ag4_f_02 - words	the	245.8135
245.7835	DCB_se3_ag4_f_02 - phones	AH0	245.8135
245.8135	DCB_se3_ag4_f_02 - phones	N	245.9035
245.8135	DCB_se3_ag4_f_02 - words	neighborhood	246.2935
245.9035	DCB_se3_ag4_f_02 - phones	EY1	246.0235
246.0235	DCB_se3_ag4_f_02 - phones	B	246.0635
246.0635	DCB_se3_ag4_f_02 - phones	ER0	246.1335
246.1335	DCB_se3_ag4_f_02 - phones	HH	246.2035
246.2035	DCB_se3_ag4_f_02 - phones	UH2	246.2435
246.2435	DCB_se3_ag4_f_02 - phones	D	246.2935
246.2935	DCB_se3_ag4_f_02 - words	i	246.3635
246.2935	DCB_se3_ag4_f_02 - phones	AY1	246.3635
246.3635	DCB_se3_ag4_f_02 - phones	D	246.4735
246.3635	DCB_se3_ag4_f_02 - words	did	246.6435
246.4735	DCB_se3_ag4_f_02 - phones	IH1	246.5935
246.5935	DCB_se3_ag4_f_02 - phones	D	246.6435
246.6435	DCB_se3_ag4_f_02 - phones	N	246.7235
246.6435	DCB_se3_ag4_f_02 - words	notice	246.9535
246.7235	DCB_se3_ag4_f_02 - phones	OW1	246.8035
[truncated: 42,296 more rows]
