# Supplementary material for: Considering Performance in the Automated and Manual Coding of Sociolinguistic Variables: Lessons From Variable (ING)
Source: Front Artif Intell. 2021 Apr 29;4:648543. doi: 10.3389/frai.2021.648543 (PMC8117961; doi:10.3389/frai.2021.648543)
Supplement: Supplementary file 4 [file Data_Sheet_4.ZIP › CORAAL_Aligned_as_Tables/DCA_se2_ag2_m_02_1_txout.txt]

tmin	tier	text	tmax
0.4116	DCA_int_01 - phones	W	0.4416
0.4116	DCA_int_01 - words	what	0.5016
0.4416	DCA_int_01 - phones	AH1	0.4716
0.4716	DCA_int_01 - phones	T	0.5016
0.5016	DCA_int_01 - phones	sp	0.5416
0.5416	DCA_int_01 - phones	K	0.6516
0.5416	DCA_int_01 - words	kind	0.7416
0.6516	DCA_int_01 - phones	AY1	0.7116
0.7116	DCA_int_01 - phones	N	0.7416
0.7416	DCA_int_01 - phones	AH0	0.7716
0.7416	DCA_int_01 - words	of	0.8016
0.7716	DCA_int_01 - phones	V	0.8016
0.8016	DCA_int_01 - phones	G	0.9016
0.8016	DCA_int_01 - words	games	1.1716
0.9016	DCA_int_01 - phones	EY1	1.0216
1.0216	DCA_int_01 - phones	M	1.1216
1.1216	DCA_int_01 - phones	Z	1.1716
1.1716	DCA_int_01 - phones	D	1.2116
1.1716	DCA_int_01 - words	did	1.3016
1.2116	DCA_int_01 - phones	IH0	1.2416
1.2416	DCA_int_01 - phones	D	1.3016
1.3016	DCA_int_01 - phones	Y	1.3516
1.3016	DCA_int_01 - words	you	1.4016
1.3516	DCA_int_01 - phones	UW1	1.4016
1.4016	DCA_int_01 - phones	sp	1.4816
1.4816	DCA_int_01 - phones	P	1.5216
1.4816	DCA_int_01 - words	play	1.7616
1.5216	DCA_int_01 - phones	L	1.6016
1.6016	DCA_int_01 - phones	EY1	1.7616
1.7616	DCA_int_01 - phones	sp	1.8416
2.3022	DCA_int_01 - phones	W	2.4422
2.3022	DCA_int_01 - words	when	2.5222
2.4422	DCA_int_01 - phones	EH1	2.4722
2.4722	DCA_int_01 - phones	N	2.5222
2.5222	DCA_int_01 - phones	sp	2.5922
2.5922	DCA_int_01 - phones	Y	2.6222
2.5922	DCA_int_01 - words	you	2.6522
2.6222	DCA_int_01 - phones	UW1	2.6522
2.6522	DCA_int_01 - phones	W	2.7222
2.6522	DCA_int_01 - words	were	2.7822
2.7222	DCA_int_01 - phones	ER0	2.7822
2.7822	DCA_int_01 - words	a	2.8822
2.7822	DCA_int_01 - phones	AH0	2.8822
2.8822	DCA_int_01 - phones	K	3.0222
2.8822	DCA_int_01 - words	kid	3.1222
3.0222	DCA_int_01 - phones	IH1	3.0722
3.0722	DCA_int_01 - phones	D	3.1222
3.1222	DCA_int_01 - phones	sp	3.1522
3.1522	DCA_int_01 - phones	S	3.3322
3.1522	DCA_int_01 - words	say	3.4022
3.3322	DCA_int_01 - phones	EY1	3.4022
3.4022	DCA_int_01 - phones	sp	3.4322
3.4322	DCA_int_01 - phones	AH0	3.5222
3.4322	DCA_int_01 - words	about	3.7122
3.5222	DCA_int_01 - phones	B	3.5522
3.5522	DCA_int_01 - phones	AW1	3.6622
3.6622	DCA_int_01 - phones	T	3.7122
3.7122	DCA_int_01 - phones	sp	3.8722
3.8722	DCA_int_01 - words	uh	4.0222
3.8722	DCA_int_01 - phones	AH1	4.0222
4.3729	DCA_int_01 - phones	sil	4.5229
4.5229	DCA_int_01 - phones	T	4.5829
4.5229	DCA_int_01 - words	ten	4.7729
4.5829	DCA_int_01 - phones	EH1	4.6129
4.6129	DCA_int_01 - phones	N	4.7729
4.7729	DCA_int_01 - phones	sp	4.8029
4.8029	DCA_int_01 - words	or	4.8729
4.8029	DCA_int_01 - phones	ER0	4.8729
4.8729	DCA_int_01 - phones	sp	4.9129
4.9129	DCA_int_01 - phones	S	5.0329
4.9129	DCA_int_01 - words	so	5.1529
5.0329	DCA_int_01 - phones	OW1	5.1529
5.1529	DCA_int_01 - phones	sp	5.2929
5.7682	DCA_int_01 - phones	D	5.7982
5.7682	DCA_int_01 - words	do	5.8282
5.7982	DCA_int_01 - phones	UW1	5.8282
5.8282	DCA_int_01 - phones	sp	5.8882
5.8882	DCA_int_01 - phones	Y	5.9382
5.8882	DCA_int_01 - words	you	5.9682
5.9382	DCA_int_01 - phones	UW1	5.9682
5.9682	DCA_int_01 - phones	R	5.9982
5.9682	DCA_int_01 - words	remember	6.3082
5.9982	DCA_int_01 - phones	IH0	6.0282
6.0282	DCA_int_01 - phones	M	6.0582
6.0582	DCA_int_01 - phones	EH1	6.1282
6.1282	DCA_int_01 - phones	M	6.2182
6.2182	DCA_int_01 - phones	B	6.2582
6.2582	DCA_int_01 - phones	ER0	6.3082
6.3082	DCA_int_01 - phones	sp	6.5982
7.1635	DCA_se2_ag2_m_02 - phones	W	7.2535
7.1635	DCA_se2_ag2_m_02 - words	well	7.4735
7.2535	DCA_se2_ag2_m_02 - phones	EH1	7.3135
7.3135	DCA_se2_ag2_m_02 - phones	L	7.4735
7.4735	DCA_se2_ag2_m_02 - phones	sp	7.6335
7.6335	DCA_se2_ag2_m_02 - phones	HH	7.6735
7.6335	DCA_se2_ag2_m_02 - words	when	7.7835
7.6735	DCA_se2_ag2_m_02 - phones	W	7.7035
7.7035	DCA_se2_ag2_m_02 - phones	EH1	7.7335
7.7335	DCA_se2_ag2_m_02 - phones	N	7.7835
7.7835	DCA_se2_ag2_m_02 - phones	AY1	7.8635
7.7835	DCA_se2_ag2_m_02 - words	i	7.8635
7.8635	DCA_se2_ag2_m_02 - phones	W	7.8935
7.8635	DCA_se2_ag2_m_02 - words	was	7.9535
7.8935	DCA_se2_ag2_m_02 - phones	AH0	7.9235
7.9235	DCA_se2_ag2_m_02 - phones	Z	7.9535
7.9535	DCA_se2_ag2_m_02 - phones	AH0	8.0335
7.9535	DCA_se2_ag2_m_02 - words	a	8.0335
8.0335	DCA_se2_ag2_m_02 - phones	K	8.1835
8.0335	DCA_se2_ag2_m_02 - words	kid	8.4135
8.1835	DCA_se2_ag2_m_02 - phones	IH1	8.3435
8.3435	DCA_se2_ag2_m_02 - phones	D	8.4135
9.6792	DCA_se2_ag2_m_02 - phones	sil	9.7492
9.7492	DCA_se2_ag2_m_02 - phones	R	9.7892
9.7492	DCA_se2_ag2_m_02 - words	really	9.9192
9.7892	DCA_se2_ag2_m_02 - phones	IH1	9.8392
9.8392	DCA_se2_ag2_m_02 - phones	L	9.8692
9.8692	DCA_se2_ag2_m_02 - phones	IY0	9.9192
9.9192	DCA_se2_ag2_m_02 - phones	AY1	9.9692
9.9192	DCA_se2_ag2_m_02 - words	i	9.9692
9.9692	DCA_se2_ag2_m_02 - phones	D	9.9992
9.9692	DCA_se2_ag2_m_02 - words	didn't	10.1092
9.9992	DCA_se2_ag2_m_02 - phones	IH1	10.0492
10.0492	DCA_se2_ag2_m_02 - phones	N	10.0792
10.0792	DCA_se2_ag2_m_02 - phones	T	10.1092
10.1092	DCA_se2_ag2_m_02 - phones	P	10.1792
10.1092	DCA_se2_ag2_m_02 - words	play	10.2992
10.1792	DCA_se2_ag2_m_02 - phones	L	10.2192
10.2192	DCA_se2_ag2_m_02 - phones	EY1	10.2992
10.2992	DCA_se2_ag2_m_02 - phones	T	10.3892
10.2992	DCA_se2_ag2_m_02 - words	too	10.4192
10.3892	DCA_se2_ag2_m_02 - phones	UW1	10.4192
10.4192	DCA_se2_ag2_m_02 - phones	M	10.4692
10.4192	DCA_se2_ag2_m_02 - words	many	10.6092
10.4692	DCA_se2_ag2_m_02 - phones	EH1	10.4992
10.4992	DCA_se2_ag2_m_02 - phones	N	10.5392
10.5392	DCA_se2_ag2_m_02 - phones	IY0	10.6092
10.6092	DCA_se2_ag2_m_02 - phones	G	10.6892
10.6092	DCA_se2_ag2_m_02 - words	games	11.2092
10.6892	DCA_se2_ag2_m_02 - phones	EY1	10.9192
10.9192	DCA_se2_ag2_m_02 - phones	M	11.0292
11.0292	DCA_se2_ag2_m_02 - phones	Z	11.2092
12.0569	DCA_se2_ag2_m_02 - phones	Y	12.1069
12.0569	DCA_se2_ag2_m_02 - words	you	12.1469
12.1069	DCA_se2_ag2_m_02 - phones	UW1	12.1469
12.1469	DCA_se2_ag2_m_02 - phones	N	12.2169
12.1469	DCA_se2_ag2_m_02 - words	know	12.3769
12.2169	DCA_se2_ag2_m_02 - phones	OW1	12.3769
12.3769	DCA_se2_ag2_m_02 - phones	sp	12.4069
12.4069	DCA_se2_ag2_m_02 - phones	K	12.4569
12.4069	DCA_se2_ag2_m_02 - words	cause	12.5569
12.4569	DCA_se2_ag2_m_02 - phones	AA1	12.4969
12.4969	DCA_se2_ag2_m_02 - phones	Z	12.5569
12.5569	DCA_se2_ag2_m_02 - phones	AY1	12.6369
12.5569	DCA_se2_ag2_m_02 - words	i	12.6369
12.6369	DCA_se2_ag2_m_02 - phones	R	12.6869
12.6369	DCA_se2_ag2_m_02 - words	really	12.7869
12.6869	DCA_se2_ag2_m_02 - phones	IH1	12.7169
12.7169	DCA_se2_ag2_m_02 - phones	L	12.7469
12.7469	DCA_se2_ag2_m_02 - phones	IY0	12.7869
12.7869	DCA_se2_ag2_m_02 - phones	W	12.8369
12.7869	DCA_se2_ag2_m_02 - words	wasn't	12.9969
12.8369	DCA_se2_ag2_m_02 - phones	AH1	12.8769
12.8769	DCA_se2_ag2_m_02 - phones	Z	12.9069
12.9069	DCA_se2_ag2_m_02 - phones	AH0	12.9369
12.9369	DCA_se2_ag2_m_02 - phones	N	12.9669
12.9669	DCA_se2_ag2_m_02 - phones	T	12.9969
12.9969	DCA_se2_ag2_m_02 - phones	IH1	13.0469
12.9969	DCA_se2_ag2_m_02 - words	interested	13.5069
13.0469	DCA_se2_ag2_m_02 - phones	N	13.0869
13.0869	DCA_se2_ag2_m_02 - phones	T	13.1469
13.1469	DCA_se2_ag2_m_02 - phones	R	13.2469
13.2469	DCA_se2_ag2_m_02 - phones	IH0	13.3169
13.3169	DCA_se2_ag2_m_02 - phones	S	13.4069
13.4069	DCA_se2_ag2_m_02 - phones	T	13.4369
13.4369	DCA_se2_ag2_m_02 - phones	IH0	13.4769
13.4769	DCA_se2_ag2_m_02 - phones	D	13.5069
13.5069	DCA_se2_ag2_m_02 - phones	IH0	13.5369
13.5069	DCA_se2_ag2_m_02 - words	in	13.5669
13.5369	DCA_se2_ag2_m_02 - phones	N	13.5669
13.5669	DCA_se2_ag2_m_02 - phones	AH0	13.5969
13.5669	DCA_se2_ag2_m_02 - words	'em	13.6469
13.5969	DCA_se2_ag2_m_02 - phones	M	13.6469
14.1833	DCA_se2_ag2_m_02 - phones	K	14.2433
14.1833	DCA_se2_ag2_m_02 - words	cause	14.3133
14.2433	DCA_se2_ag2_m_02 - phones	AO1	14.2833
14.2833	DCA_se2_ag2_m_02 - phones	Z	14.3133
14.3133	DCA_se2_ag2_m_02 - phones	DH	14.3433
14.3133	DCA_se2_ag2_m_02 - words	there	14.4033
14.3433	DCA_se2_ag2_m_02 - phones	EH1	14.3733
14.3733	DCA_se2_ag2_m_02 - phones	R	14.4033
14.4033	DCA_se2_ag2_m_02 - phones	S	14.4333
14.4033	DCA_se2_ag2_m_02 - words	s	14.4333
14.4333	DCA_se2_ag2_m_02 - phones	S	14.4933
14.4333	DCA_se2_ag2_m_02 - words	so	14.5333
14.4933	DCA_se2_ag2_m_02 - phones	OW1	14.5333
14.5333	DCA_se2_ag2_m_02 - phones	M	14.5933
14.5333	DCA_se2_ag2_m_02 - words	many	14.7333
14.5933	DCA_se2_ag2_m_02 - phones	EH1	14.6333
14.6333	DCA_se2_ag2_m_02 - phones	N	14.6633
14.6633	DCA_se2_ag2_m_02 - phones	IY0	14.7333
14.7333	DCA_se2_ag2_m_02 - phones	AH1	14.7733
14.7333	DCA_se2_ag2_m_02 - words	other	14.9033
14.7733	DCA_se2_ag2_m_02 - phones	DH	14.8233
14.8233	DCA_se2_ag2_m_02 - phones	ER0	14.9033
14.9033	DCA_se2_ag2_m_02 - phones	TH	15.0233
14.9033	DCA_se2_ag2_m_02 - words	things	15.2133
15.0233	DCA_se2_ag2_m_02 - phones	IH1	15.0633
15.0633	DCA_se2_ag2_m_02 - phones	NG	15.1433
15.1433	DCA_se2_ag2_m_02 - phones	Z	15.2133
15.2133	DCA_se2_ag2_m_02 - phones	ER0	15.3433
15.2133	DCA_se2_ag2_m_02 - words	around	15.6133
15.3433	DCA_se2_ag2_m_02 - phones	AW1	15.5233
15.5233	DCA_se2_ag2_m_02 - phones	N	15.5833
15.5833	DCA_se2_ag2_m_02 - phones	D	15.6133
15.6133	DCA_se2_ag2_m_02 - phones	N	15.6633
15.6133	DCA_se2_ag2_m_02 - words	now	15.8233
15.6633	DCA_se2_ag2_m_02 - phones	AW1	15.8233
15.8233	DCA_se2_ag2_m_02 - phones	sp	15.8633
15.8633	DCA_se2_ag2_m_02 - phones	DH	15.9133
15.8633	DCA_se2_ag2_m_02 - words	that	16.1033
15.9133	DCA_se2_ag2_m_02 - phones	AE1	15.9633
15.9633	DCA_se2_ag2_m_02 - phones	T	16.1033
16.1033	DCA_se2_ag2_m_02 - phones	sp	16.1333
16.1333	DCA_se2_ag2_m_02 - phones	AH1	16.3233
16.1333	DCA_se2_ag2_m_02 - words	um	16.5733
16.3233	DCA_se2_ag2_m_02 - phones	M	16.5733
16.7437	DCA_se2_ag2_m_02 - phones	B	16.8137
16.7437	DCA_se2_ag2_m_02 - words	besides	17.2037
16.8137	DCA_se2_ag2_m_02 - phones	IH0	16.8737
16.8737	DCA_se2_ag2_m_02 - phones	S	16.9937
16.9937	DCA_se2_ag2_m_02 - phones	AY1	17.0937
17.0937	DCA_se2_ag2_m_02 - phones	D	17.1337
17.1337	DCA_se2_ag2_m_02 - phones	Z	17.2037
17.2037	DCA_se2_ag2_m_02 - phones	G	17.2537
17.2037	DCA_se2_ag2_m_02 - words	games	17.4337
17.2537	DCA_se2_ag2_m_02 - phones	EY1	17.3537
17.3537	DCA_se2_ag2_m_02 - phones	M	17.4037
17.4037	DCA_se2_ag2_m_02 - phones	Z	17.4337
17.4337	DCA_se2_ag2_m_02 - phones	sp	17.5237
18.0330	DCA_se2_ag2_m_02 - phones	AH0	18.1130
18.0330	DCA_se2_ag2_m_02 - words	and	18.1430
18.1130	DCA_se2_ag2_m_02 - phones	N	18.1430
18.1430	DCA_se2_ag2_m_02 - phones	DH	18.1930
18.1430	DCA_se2_ag2_m_02 - words	they	18.2430
18.1930	DCA_se2_ag2_m_02 - phones	EY1	18.2430
18.2430	DCA_se2_ag2_m_02 - phones	AA1	18.3030
18.2430	DCA_se2_ag2_m_02 - words	are	18.3730
18.3030	DCA_se2_ag2_m_02 - phones	R	18.3730
18.3730	DCA_se2_ag2_m_02 - phones	S	18.4830
18.3730	DCA_se2_ag2_m_02 - words	so	18.5530
18.4830	DCA_se2_ag2_m_02 - phones	OW1	18.5530
18.5530	DCA_se2_ag2_m_02 - phones	F	18.6830
18.5530	DCA_se2_ag2_m_02 - words	far	18.8130
18.6830	DCA_se2_ag2_m_02 - phones	AA1	18.7830
18.7830	DCA_se2_ag2_m_02 - phones	R	18.8130
18.8130	DCA_se2_ag2_m_02 - phones	AW1	18.9030
18.8130	DCA_se2_ag2_m_02 - words	out	18.9530
18.9030	DCA_se2_ag2_m_02 - phones	T	18.9530
18.9530	DCA_se2_ag2_m_02 - phones	sp	18.9830
18.9830	DCA_se2_ag2_m_02 - phones	IH0	19.0230
18.9830	DCA_se2_ag2_m_02 - words	in	19.0830
19.0230	DCA_se2_ag2_m_02 - phones	N	19.0830
19.0830	DCA_se2_ag2_m_02 - phones	S	19.1330
19.0830	DCA_se2_ag2_m_02 - words	suburban	19.4430
19.1330	DCA_se2_ag2_m_02 - phones	AH0	19.2030
19.2030	DCA_se2_ag2_m_02 - phones	B	19.2630
19.2630	DCA_se2_ag2_m_02 - phones	ER1	19.3530
19.3530	DCA_se2_ag2_m_02 - phones	B	19.3830
19.3830	DCA_se2_ag2_m_02 - phones	AH0	19.4130
19.4130	DCA_se2_ag2_m_02 - phones	N	19.4430
19.4430	DCA_se2_ag2_m_02 - phones	sp	19.5030
19.5030	DCA_se2_ag2_m_02 - phones	EH1	19.5530
19.5030	DCA_se2_ag2_m_02 - words	areas	19.8730
19.5530	DCA_se2_ag2_m_02 - phones	R	19.6730
19.6730	DCA_se2_ag2_m_02 - phones	IY0	19.7230
19.7230	DCA_se2_ag2_m_02 - phones	AH0	19.8230
19.8230	DCA_se2_ag2_m_02 - phones	Z	19.8730
19.8730	DCA_se2_ag2_m_02 - phones	Y	19.9030
19.8730	DCA_se2_ag2_m_02 - words	you	19.9330
19.9030	DCA_se2_ag2_m_02 - phones	UW1	19.9330
19.9330	DCA_se2_ag2_m_02 - phones	N	19.9830
19.9330	DCA_se2_ag2_m_02 - words	know	20.0730
19.9830	DCA_se2_ag2_m_02 - phones	OW1	20.0730
20.0730	DCA_se2_ag2_m_02 - phones	DH	20.1130
20.0730	DCA_se2_ag2_m_02 - words	the	20.1430
20.1130	DCA_se2_ag2_m_02 - phones	AH0	20.1430
20.1430	DCA_se2_ag2_m_02 - phones	sp	20.1730
20.1730	DCA_se2_ag2_m_02 - phones	K	20.2930
20.1730	DCA_se2_ag2_m_02 - words	kids	20.4330
20.2930	DCA_se2_ag2_m_02 - phones	IH1	20.3330
20.3330	DCA_se2_ag2_m_02 - phones	D	20.3730
20.3730	DCA_se2_ag2_m_02 - phones	Z	20.4330
20.4330	DCA_se2_ag2_m_02 - phones	ER0	20.4630
20.4330	DCA_se2_ag2_m_02 - words	around	20.5530
20.4630	DCA_se2_ag2_m_02 - phones	AW1	20.4930
20.4930	DCA_se2_ag2_m_02 - phones	N	20.5230
20.5230	DCA_se2_ag2_m_02 - phones	D	20.5530
20.5530	DCA_se2_ag2_m_02 - phones	DH	20.5830
20.5530	DCA_se2_ag2_m_02 - words	there	20.6430
20.5830	DCA_se2_ag2_m_02 - phones	EH1	20.6130
20.6130	DCA_se2_ag2_m_02 - phones	R	20.6430
20.6430	DCA_se2_ag2_m_02 - phones	D	20.6730
20.6430	DCA_se2_ag2_m_02 - words	didn't	20.7630
20.6730	DCA_se2_ag2_m_02 - phones	IH1	20.7030
20.7030	DCA_se2_ag2_m_02 - phones	N	20.7330
20.7330	DCA_se2_ag2_m_02 - phones	T	20.7630
20.7630	DCA_se2_ag2_m_02 - phones	K	20.8530
20.7630	DCA_se2_ag2_m_02 - words	care	20.9330
20.8530	DCA_se2_ag2_m_02 - phones	EH1	20.8830
20.8830	DCA_se2_ag2_m_02 - phones	R	20.9330
20.9330	DCA_se2_ag2_m_02 - phones	T	21.0030
20.9330	DCA_se2_ag2_m_02 - words	too	21.0330
21.0030	DCA_se2_ag2_m_02 - phones	UW1	21.0330
21.0330	DCA_se2_ag2_m_02 - phones	M	21.0630
21.0330	DCA_se2_ag2_m_02 - words	much	21.1530
21.0630	DCA_se2_ag2_m_02 - phones	AH1	21.1030
21.1030	DCA_se2_ag2_m_02 - phones	CH	21.1530
21.1530	DCA_se2_ag2_m_02 - phones	F	21.2230
21.1530	DCA_se2_ag2_m_02 - words	for	21.2730
21.2230	DCA_se2_ag2_m_02 - phones	ER0	21.2730
21.2730	DCA_se2_ag2_m_02 - phones	sp	21.3030
21.3030	DCA_se2_ag2_m_02 - phones	P	21.3730
21.3030	DCA_se2_ag2_m_02 - words	playing	21.6530
21.3730	DCA_se2_ag2_m_02 - phones	L	21.4230
21.4230	DCA_se2_ag2_m_02 - phones	EY1	21.5230
21.5230	DCA_se2_ag2_m_02 - phones	IH0	21.5530
21.5530	DCA_se2_ag2_m_02 - phones	NG	21.6530
22.1799	DCA_se2_ag2_m_02 - phones	B	22.2599
22.1799	DCA_se2_ag2_m_02 - words	but	22.3499
22.2599	DCA_se2_ag2_m_02 - phones	AH1	22.3099
22.3099	DCA_se2_ag2_m_02 - phones	T	22.3499
22.3499	DCA_se2_ag2_m_02 - phones	M	22.4299
22.3499	DCA_se2_ag2_m_02 - words	mostly	22.6199
22.4299	DCA_se2_ag2_m_02 - phones	OW1	22.4799
22.4799	DCA_se2_ag2_m_02 - phones	S	22.5499
22.5499	DCA_se2_ag2_m_02 - phones	L	22.5799
22.5799	DCA_se2_ag2_m_02 - phones	IY0	22.6199
22.6199	DCA_se2_ag2_m_02 - phones	W	22.7199
22.6199	DCA_se2_ag2_m_02 - words	we	22.8399
22.7199	DCA_se2_ag2_m_02 - phones	IY1	22.8399
22.8399	DCA_se2_ag2_m_02 - phones	W	22.8799
22.8399	DCA_se2_ag2_m_02 - words	went	23.0299
22.8799	DCA_se2_ag2_m_02 - phones	EH1	22.9299
22.9299	DCA_se2_ag2_m_02 - phones	N	22.9999
22.9999	DCA_se2_ag2_m_02 - phones	T	23.0299
23.0299	DCA_se2_ag2_m_02 - phones	HH	23.1099
23.0299	DCA_se2_ag2_m_02 - words	hunting	23.3499
23.1099	DCA_se2_ag2_m_02 - phones	AH1	23.1999
23.1999	DCA_se2_ag2_m_02 - phones	N	23.2299
23.2299	DCA_se2_ag2_m_02 - phones	T	23.2599
23.2599	DCA_se2_ag2_m_02 - phones	IH0	23.2899
23.2899	DCA_se2_ag2_m_02 - phones	NG	23.3499
23.3499	DCA_se2_ag2_m_02 - phones	Y	23.3799
23.3499	DCA_se2_ag2_m_02 - words	you	23.4399
23.3799	DCA_se2_ag2_m_02 - phones	UW1	23.4399
23.4399	DCA_se2_ag2_m_02 - phones	N	23.4699
23.4399	DCA_se2_ag2_m_02 - words	know	23.6299
23.4699	DCA_se2_ag2_m_02 - phones	OW1	23.6299
23.6299	DCA_se2_ag2_m_02 - phones	sp	23.6699
23.6699	DCA_se2_ag2_m_02 - phones	F	23.7299
23.6699	DCA_se2_ag2_m_02 - words	for	23.7899
23.7299	DCA_se2_ag2_m_02 - phones	AO1	23.7599
23.7599	DCA_se2_ag2_m_02 - phones	R	23.7899
23.7899	DCA_se2_ag2_m_02 - phones	R	23.8899
23.7899	DCA_se2_ag2_m_02 - words	rabbits	24.4799
23.8899	DCA_se2_ag2_m_02 - phones	AE1	24.0199
24.0199	DCA_se2_ag2_m_02 - phones	B	24.0499
24.0499	DCA_se2_ag2_m_02 - phones	AH0	24.1399
24.1399	DCA_se2_ag2_m_02 - phones	T	24.1899
24.1899	DCA_se2_ag2_m_02 - phones	S	24.4799
24.4054	DCA_int_01 - phones	AH1	24.6054
24.4054	DCA_int_01 - words	uh-huh	24.7854
24.6008	DCA_se2_ag2_m_02 - phones	sil	24.6708
24.6054	DCA_int_01 - phones	HH	24.7454
24.6708	DCA_se2_ag2_m_02 - phones	N	24.7408
24.6708	DCA_se2_ag2_m_02 - words	know	24.9108
24.7408	DCA_se2_ag2_m_02 - phones	OW1	24.9108
24.7454	DCA_int_01 - phones	AH1	24.7854
24.9108	DCA_se2_ag2_m_02 - phones	sp	25.0208
25.0208	DCA_se2_ag2_m_02 - phones	K	25.1408
25.0208	DCA_se2_ag2_m_02 - words	catch	25.2508
25.1408	DCA_se2_ag2_m_02 - phones	AE1	25.1908
25.1908	DCA_se2_ag2_m_02 - phones	CH	25.2508
25.2508	DCA_se2_ag2_m_02 - phones	S	25.3508
25.2508	DCA_se2_ag2_m_02 - words	snakes	25.6008
25.3508	DCA_se2_ag2_m_02 - phones	N	25.4108
25.4108	DCA_se2_ag2_m_02 - phones	EY1	25.4908
25.4908	DCA_se2_ag2_m_02 - phones	K	25.5508
25.5508	DCA_se2_ag2_m_02 - phones	S	25.6008
25.6008	DCA_se2_ag2_m_02 - phones	AH0	25.6308
25.6008	DCA_se2_ag2_m_02 - words	and	25.6608
25.6308	DCA_se2_ag2_m_02 - phones	N	25.6608
25.6608	DCA_se2_ag2_m_02 - phones	K	25.7408
25.6608	DCA_se2_ag2_m_02 - words	keep	25.8108
25.7408	DCA_se2_ag2_m_02 - phones	IY1	25.7808
25.7808	DCA_se2_ag2_m_02 - phones	P	25.8108
25.8108	DCA_se2_ag2_m_02 - phones	AH0	25.8408
25.8108	DCA_se2_ag2_m_02 - words	'em	25.8808
25.8408	DCA_se2_ag2_m_02 - phones	M	25.8808
25.8808	DCA_se2_ag2_m_02 - phones	F	25.9608
25.8808	DCA_se2_ag2_m_02 - words	for	26.0008
25.9608	DCA_se2_ag2_m_02 - phones	ER0	26.0008
26.0008	DCA_se2_ag2_m_02 - phones	P	26.1508
26.0008	DCA_se2_ag2_m_02 - words	pets	26.5408
26.1508	DCA_se2_ag2_m_02 - phones	EH1	26.2608
26.2608	DCA_se2_ag2_m_02 - phones	T	26.3708
26.3708	DCA_se2_ag2_m_02 - phones	S	26.5408
26.8388	DCA_int_01 - phones	sil	26.8988
26.8988	DCA_int_01 - words	oh	26.9988
26.8988	DCA_int_01 - phones	OW1	26.9988
26.9988	DCA_int_01 - phones	Y	27.0288
26.9988	DCA_int_01 - words	yeah	27.3688
27.0288	DCA_int_01 - phones	AE1	27.3688
27.2797	DCA_se2_ag2_m_02 - phones	sil	27.4697
27.4697	DCA_se2_ag2_m_02 - phones	Y	27.5697
27.4697	DCA_se2_ag2_m_02 - words	yeah	27.7297
27.5697	DCA_se2_ag2_m_02 - phones	AE1	27.7297
27.7297	DCA_se2_ag2_m_02 - phones	spn	28.4397
27.7297	DCA_se2_ag2_m_02 - words	<unk>	28.4397
27.8602	DCA_int_01 - phones	sil	28.0402
28.0402	DCA_int_01 - phones	Y	28.0702
28.0402	DCA_int_01 - words	you	28.1002
28.0702	DCA_int_01 - phones	UW1	28.1002
28.1002	DCA_int_01 - phones	K	28.1302
28.1002	DCA_int_01 - words	keep	28.2302
28.1302	DCA_int_01 - phones	IY1	28.1902
28.1902	DCA_int_01 - phones	P	28.2302
28.2302	DCA_int_01 - phones	sp	28.3002
28.3002	DCA_int_01 - phones	S	28.4102
28.3002	DCA_int_01 - words	snakes	28.5702
28.4102	DCA_int_01 - phones	N	28.4402
28.4402	DCA_int_01 - phones	EY1	28.5102
28.5102	DCA_int_01 - phones	K	28.5402
28.5188	DCA_se2_ag2_m_02 - phones	sil	28.5788
28.5402	DCA_int_01 - phones	S	28.5702
28.5702	DCA_int_01 - phones	sp	28.6602
28.5788	DCA_se2_ag2_m_02 - phones	G	28.6488
28.5788	DCA_se2_ag2_m_02 - words	go	28.7288
28.6488	DCA_se2_ag2_m_02 - phones	OW1	28.7288
28.7288	DCA_se2_ag2_m_02 - phones	S	28.8888
28.7288	DCA_se2_ag2_m_02 - words	swimming	29.2688
28.8888	DCA_se2_ag2_m_02 - phones	W	28.9288
28.9288	DCA_se2_ag2_m_02 - phones	IH1	28.9688
28.9688	DCA_se2_ag2_m_02 - phones	M	29.0388
29.0388	DCA_se2_ag2_m_02 - phones	IH0	29.1188
29.1188	DCA_se2_ag2_m_02 - phones	NG	29.2688
29.2688	DCA_se2_ag2_m_02 - phones	Y	29.2988
29.2688	DCA_se2_ag2_m_02 - words	you	29.3588
29.2988	DCA_se2_ag2_m_02 - phones	UW1	29.3588
29.3588	DCA_se2_ag2_m_02 - phones	N	29.4188
29.3588	DCA_se2_ag2_m_02 - words	know	29.5388
29.4188	DCA_se2_ag2_m_02 - phones	OW1	29.5388
29.5388	DCA_se2_ag2_m_02 - phones	AH0	29.5688
29.5388	DCA_se2_ag2_m_02 - words	and	29.6188
29.5688	DCA_se2_ag2_m_02 - phones	N	29.6188
29.6188	DCA_se2_ag2_m_02 - phones	TH	29.7288
29.6188	DCA_se2_ag2_m_02 - words	things	29.8988
29.7288	DCA_se2_ag2_m_02 - phones	IH1	29.7688
29.7688	DCA_se2_ag2_m_02 - phones	NG	29.8288
29.8288	DCA_se2_ag2_m_02 - phones	Z	29.8988
29.8988	DCA_se2_ag2_m_02 - phones	L	29.9288
29.8988	DCA_se2_ag2_m_02 - words	like	30.0288
29.9288	DCA_se2_ag2_m_02 - phones	AY1	29.9588
29.9588	DCA_se2_ag2_m_02 - phones	K	30.0288
30.0288	DCA_se2_ag2_m_02 - phones	DH	30.0788
30.0288	DCA_se2_ag2_m_02 - words	that	30.2988
30.0788	DCA_se2_ag2_m_02 - phones	AE1	30.2288
30.2288	DCA_se2_ag2_m_02 - phones	T	30.2988
30.5825	DCA_se2_ag2_m_02 - phones	B	30.6225
30.5825	DCA_se2_ag2_m_02 - words	but	30.6825
30.6225	DCA_se2_ag2_m_02 - phones	AH1	30.6525
30.6525	DCA_se2_ag2_m_02 - phones	T	30.6825
30.6825	DCA_se2_ag2_m_02 - phones	F	30.7825
30.6825	DCA_se2_ag2_m_02 - words	far	30.8925
30.7825	DCA_se2_ag2_m_02 - phones	AA1	30.8625
30.8625	DCA_se2_ag2_m_02 - phones	R	30.8925
30.8925	DCA_se2_ag2_m_02 - phones	EH1	30.9225
30.8925	DCA_se2_ag2_m_02 - words	as	30.9725
30.9225	DCA_se2_ag2_m_02 - phones	Z	30.9725
30.9725	DCA_se2_ag2_m_02 - phones	G	31.0225
30.9725	DCA_se2_ag2_m_02 - words	go	31.0925
31.0225	DCA_se2_ag2_m_02 - phones	OW1	31.0925
31.0925	DCA_se2_ag2_m_02 - phones	L	31.1425
31.0925	DCA_se2_ag2_m_02 - words	like	31.2725
31.1425	DCA_se2_ag2_m_02 - phones	AY1	31.2025
31.2025	DCA_se2_ag2_m_02 - phones	K	31.2725
31.2725	DCA_se2_ag2_m_02 - phones	G	31.3825
31.2725	DCA_se2_ag2_m_02 - words	games	31.8325
31.3825	DCA_se2_ag2_m_02 - phones	EY1	31.6125
31.6125	DCA_se2_ag2_m_02 - phones	M	31.7125
31.7125	DCA_se2_ag2_m_02 - phones	Z	31.8325
32.1508	DCA_se2_ag2_m_02 - phones	sil	32.2108
32.2108	DCA_se2_ag2_m_02 - phones	S	32.3308
32.2108	DCA_se2_ag2_m_02 - words	seriously	32.5508
32.3308	DCA_se2_ag2_m_02 - phones	IH1	32.3608
32.3608	DCA_se2_ag2_m_02 - phones	R	32.3908
32.3908	DCA_se2_ag2_m_02 - phones	IY0	32.4208
32.4208	DCA_se2_ag2_m_02 - phones	AH0	32.4508
32.4508	DCA_se2_ag2_m_02 - phones	S	32.4908
32.4908	DCA_se2_ag2_m_02 - phones	L	32.5208
32.5208	DCA_se2_ag2_m_02 - phones	IY0	32.5508
32.5508	DCA_se2_ag2_m_02 - phones	W	32.6108
32.5508	DCA_se2_ag2_m_02 - words	we	32.6408
32.6108	DCA_se2_ag2_m_02 - phones	IY1	32.6408
32.6408	DCA_se2_ag2_m_02 - phones	D	32.6708
32.6408	DCA_se2_ag2_m_02 - words	didn't	32.7808
32.6708	DCA_se2_ag2_m_02 - phones	IH1	32.7208
32.7208	DCA_se2_ag2_m_02 - phones	N	32.7508
32.7508	DCA_se2_ag2_m_02 - phones	T	32.7808
32.7808	DCA_se2_ag2_m_02 - phones	T	32.8408
32.7808	DCA_se2_ag2_m_02 - words	take	32.9308
32.8408	DCA_se2_ag2_m_02 - phones	EY1	32.9008
32.9008	DCA_se2_ag2_m_02 - phones	K	32.9308
32.9308	DCA_se2_ag2_m_02 - phones	N	32.9808
32.9308	DCA_se2_ag2_m_02 - words	no	33.0908
32.9808	DCA_se2_ag2_m_02 - phones	OW1	33.0908
33.0908	DCA_se2_ag2_m_02 - phones	sp	33.1308
33.1308	DCA_se2_ag2_m_02 - phones	G	33.1908
33.1308	DCA_se2_ag2_m_02 - words	games	33.5008
33.1908	DCA_se2_ag2_m_02 - phones	EY1	33.3808
33.3808	DCA_se2_ag2_m_02 - phones	M	33.4408
33.4408	DCA_se2_ag2_m_02 - phones	Z	33.5008
33.5008	DCA_se2_ag2_m_02 - phones	IH1	33.5808
33.5008	DCA_se2_ag2_m_02 - words	in	33.6108
33.5808	DCA_se2_ag2_m_02 - phones	N	33.6108
33.6108	DCA_se2_ag2_m_02 - phones	IH0	33.6408
33.6108	DCA_se2_ag2_m_02 - words	except	33.8808
33.6408	DCA_se2_ag2_m_02 - phones	K	33.6708
33.6708	DCA_se2_ag2_m_02 - phones	S	33.7608
33.7608	DCA_se2_ag2_m_02 - phones	EH1	33.8108
33.8108	DCA_se2_ag2_m_02 - phones	P	33.8508
33.8508	DCA_se2_ag2_m_02 - phones	T	33.8808
33.8808	DCA_se2_ag2_m_02 - phones	F	33.9308
33.8808	DCA_se2_ag2_m_02 - words	for	33.9908
33.9308	DCA_se2_ag2_m_02 - phones	AO1	33.9608
33.9608	DCA_se2_ag2_m_02 - phones	R	33.9908
33.9908	DCA_se2_ag2_m_02 - phones	L	34.0408
33.9908	DCA_se2_ag2_m_02 - words	like	34.1608
34.0408	DCA_se2_ag2_m_02 - phones	AY1	34.1108
34.1108	DCA_se2_ag2_m_02 - phones	K	34.1608
34.1608	DCA_se2_ag2_m_02 - phones	sp	34.2408
34.3087	DCA_se2_ag2_m_02 - phones	B	34.3987
34.3087	DCA_se2_ag2_m_02 - words	ball	34.6887
34.3987	DCA_se2_ag2_m_02 - phones	AO1	34.6587
34.6587	DCA_se2_ag2_m_02 - phones	L	34.6887
34.6887	DCA_se2_ag2_m_02 - phones	L	34.7487
34.6887	DCA_se2_ag2_m_02 - words	like	34.8587
34.7487	DCA_se2_ag2_m_02 - phones	AY1	34.7787
34.7787	DCA_se2_ag2_m_02 - phones	K	34.8587
34.8587	DCA_se2_ag2_m_02 - phones	sp	34.9687
35.1033	DCA_se2_ag2_m_02 - phones	HH	35.1633
35.1033	DCA_se2_ag2_m_02 - words	what	35.2633
35.1633	DCA_se2_ag2_m_02 - phones	W	35.2033
35.2033	DCA_se2_ag2_m_02 - phones	AH1	35.2333
35.2333	DCA_se2_ag2_m_02 - phones	T	35.2633
35.2633	DCA_se2_ag2_m_02 - phones	B	35.3533
35.2633	DCA_se2_ag2_m_02 - words	boys	35.5533
35.3533	DCA_se2_ag2_m_02 - phones	OY1	35.5033
35.5033	DCA_se2_ag2_m_02 - phones	Z	35.5533
35.5533	DCA_se2_ag2_m_02 - phones	Y	35.6133
35.5533	DCA_se2_ag2_m_02 - words	usually	35.7933
35.6133	DCA_se2_ag2_m_02 - phones	UW1	35.6733
35.6733	DCA_se2_ag2_m_02 - phones	ZH	35.7033
35.7033	DCA_se2_ag2_m_02 - phones	AH0	35.7333
35.7333	DCA_se2_ag2_m_02 - phones	L	35.7633
35.7633	DCA_se2_ag2_m_02 - phones	IY0	35.7933
35.7933	DCA_se2_ag2_m_02 - phones	P	35.9033
35.7933	DCA_se2_ag2_m_02 - words	play	36.1833
35.9033	DCA_se2_ag2_m_02 - phones	L	35.9633
35.9633	DCA_se2_ag2_m_02 - phones	EY1	36.1833
37.0177	DCA_se2_ag2_m_02 - phones	DH	37.0777
37.0177	DCA_se2_ag2_m_02 - words	that	37.1577
37.0777	DCA_se2_ag2_m_02 - phones	AH0	37.1077
37.1077	DCA_se2_ag2_m_02 - phones	T	37.1577
37.1577	DCA_se2_ag2_m_02 - words	s	37.2077
37.1577	DCA_se2_ag2_m_02 - phones	S	37.2077
37.2077	DCA_se2_ag2_m_02 - phones	AH0	37.2477
37.2077	DCA_se2_ag2_m_02 - words	about	37.3977
37.2477	DCA_se2_ag2_m_02 - phones	B	37.2977
37.2977	DCA_se2_ag2_m_02 - phones	AW1	37.3377
37.3377	DCA_se2_ag2_m_02 - phones	T	37.3977
37.3977	DCA_se2_ag2_m_02 - phones	IH0	37.5477
37.3977	DCA_se2_ag2_m_02 - words	it	37.6377
37.5477	DCA_se2_ag2_m_02 - phones	T	37.6377
38.2107	DCA_int_01 - phones	D	38.2407
38.2107	DCA_int_01 - words	did	38.3007
38.2407	DCA_int_01 - phones	IH0	38.2707
38.2707	DCA_int_01 - phones	D	38.3007
38.3007	DCA_int_01 - phones	Y	38.3407
38.3007	DCA_int_01 - words	you	38.3707
38.3407	DCA_int_01 - phones	UW1	38.3707
38.3707	DCA_int_01 - phones	EH1	38.4007
38.3707	DCA_int_01 - words	ever	38.5407
38.4007	DCA_int_01 - phones	V	38.4307
38.4307	DCA_int_01 - phones	ER0	38.5407
38.5407	DCA_int_01 - phones	P	38.5807
38.5407	DCA_int_01 - words	play	38.7507
38.5807	DCA_int_01 - phones	L	38.6707
38.6707	DCA_int_01 - phones	EY1	38.7507
38.7507	DCA_int_01 - phones	EH1	38.7907
38.7507	DCA_int_01 - words	any	38.9807
38.7907	DCA_int_01 - phones	N	38.8707
38.8707	DCA_int_01 - phones	IY0	38.9807
38.9807	DCA_int_01 - phones	sp	39.0607
39.4441	DCA_int_01 - phones	W	39.5241
39.4441	DCA_int_01 - words	well	39.7541
39.5241	DCA_int_01 - phones	EH1	39.6341
39.6341	DCA_int_01 - phones	L	39.7541
39.7541	DCA_int_01 - phones	sp	39.8441
40.2869	DCA_int_01 - phones	D	40.3569
40.2869	DCA_int_01 - words	did	40.4569
40.3569	DCA_int_01 - phones	IH0	40.3869
40.3869	DCA_int_01 - phones	D	40.4569
40.4569	DCA_int_01 - phones	Y	40.4969
40.4569	DCA_int_01 - words	you	40.5469
40.4969	DCA_int_01 - phones	UW1	40.5469
40.5469	DCA_int_01 - phones	EH1	40.6069
40.5469	DCA_int_01 - words	ever	40.7269
40.6069	DCA_int_01 - phones	V	40.6569
40.6569	DCA_int_01 - phones	ER0	40.7269
40.7269	DCA_int_01 - phones	N	40.7969
40.7269	DCA_int_01 - words	know	40.9469
40.7969	DCA_int_01 - phones	OW1	40.9469
40.9469	DCA_int_01 - phones	AH1	40.9869
40.9469	DCA_int_01 - words	of	41.0369
40.9869	DCA_int_01 - phones	V	41.0369
41.0369	DCA_int_01 - phones	sp	41.0669
41.0669	DCA_int_01 - phones	K	41.1569
41.0669	DCA_int_01 - words	kids	41.3669
41.1569	DCA_int_01 - phones	IH1	41.2069
41.2069	DCA_int_01 - phones	D	41.2969
41.2969	DCA_int_01 - phones	Z	41.3669
41.3669	DCA_int_01 - phones	P	41.4669
41.3669	DCA_int_01 - words	playing	41.7269
41.4669	DCA_int_01 - phones	L	41.5469
41.5469	DCA_int_01 - phones	EY1	41.6369
41.6369	DCA_int_01 - phones	IH0	41.6669
41.6669	DCA_int_01 - phones	NG	41.7269
41.7269	DCA_int_01 - phones	G	41.7969
41.7269	DCA_int_01 - words	games	42.0769
41.7969	DCA_int_01 - phones	EY1	41.9369
41.9369	DCA_int_01 - phones	M	42.0369
42.0369	DCA_int_01 - phones	Z	42.0769
42.0769	DCA_int_01 - phones	W	42.1069
42.0769	DCA_int_01 - words	where	42.2069
42.1069	DCA_int_01 - phones	EH1	42.1369
42.1369	DCA_int_01 - phones	R	42.2069
42.2069	DCA_int_01 - phones	W	42.2869
42.2069	DCA_int_01 - words	one	42.3969
42.2869	DCA_int_01 - phones	AH1	42.3469
42.3469	DCA_int_01 - phones	N	42.3969
42.3969	DCA_int_01 - phones	sp	42.4469
42.4469	DCA_int_01 - phones	K	42.5469
42.4469	DCA_int_01 - words	kid	42.6369
42.5469	DCA_int_01 - phones	IH1	42.5869
42.5869	DCA_int_01 - phones	D	42.6369
42.6369	DCA_int_01 - phones	sp	42.6669
42.6669	DCA_int_01 - phones	HH	42.7269
42.6669	DCA_int_01 - words	had	42.8069
42.7269	DCA_int_01 - phones	AE1	42.7669
42.7669	DCA_int_01 - phones	D	42.8069
42.8069	DCA_int_01 - phones	T	42.8569
42.8069	DCA_int_01 - words	to	42.9169
42.8569	DCA_int_01 - phones	AH0	42.9169
42.9169	DCA_int_01 - phones	CH	43.0569
42.9169	DCA_int_01 - words	chase	43.3069
43.0569	DCA_int_01 - phones	EY1	43.2069
43.2069	DCA_int_01 - phones	S	43.3069
43.3069	DCA_int_01 - phones	DH	43.3569
43.3069	DCA_int_01 - words	the	43.4769
43.3569	DCA_int_01 - phones	IY0	43.4769
43.4769	DCA_int_01 - phones	AH1	43.5269
43.4769	DCA_int_01 - words	others	43.7669
43.5269	DCA_int_01 - phones	DH	43.5969
43.5969	DCA_int_01 - phones	ER0	43.7169
43.7169	DCA_int_01 - phones	Z	43.7669
43.7669	DCA_int_01 - phones	sp	43.7969
43.7969	DCA_int_01 - words	or	43.8269
43.7969	DCA_int_01 - phones	ER0	43.8269
43.8269	DCA_int_01 - phones	EH1	43.8569
43.8269	DCA_int_01 - words	anything	44.1269
43.8569	DCA_int_01 - phones	N	43.8869
43.8869	DCA_int_01 - phones	IY0	43.9169
43.9169	DCA_int_01 - phones	TH	44.0569
44.0569	DCA_int_01 - phones	IH2	44.0869
44.0869	DCA_int_01 - phones	NG	44.1269
44.1269	DCA_int_01 - phones	sp	52.8036
44.3556	DCA_se2_ag2_m_02 - phones	sil	44.4056
44.4056	DCA_se2_ag2_m_02 - words	oh	44.6156
44.4056	DCA_se2_ag2_m_02 - phones	OW1	44.6156
44.6156	DCA_se2_ag2_m_02 - phones	Y	44.6656
44.6156	DCA_se2_ag2_m_02 - words	yeah	44.8756
44.6656	DCA_se2_ag2_m_02 - phones	AE1	44.8756
44.8756	DCA_se2_ag2_m_02 - phones	sp	44.9656
44.9656	DCA_se2_ag2_m_02 - phones	S	45.1956
44.9656	DCA_se2_ag2_m_02 - words	s	45.1956
45.1956	DCA_se2_ag2_m_02 - phones	sp	45.3823
45.3823	DCA_se2_ag2_m_02 - words	ah	45.5923
45.3823	DCA_se2_ag2_m_02 - phones	AA1	45.5923
45.5923	DCA_se2_ag2_m_02 - phones	Y	45.6723
45.5923	DCA_se2_ag2_m_02 - words	yeah	45.7923
45.6723	DCA_se2_ag2_m_02 - phones	AE1	45.7923
45.7923	DCA_se2_ag2_m_02 - phones	sp	45.8923
45.8923	DCA_se2_ag2_m_02 - phones	W	45.9823
45.8923	DCA_se2_ag2_m_02 - words	we	46.0123
45.9823	DCA_se2_ag2_m_02 - phones	IY1	46.0123
46.0123	DCA_se2_ag2_m_02 - phones	HH	46.1323
46.0123	DCA_se2_ag2_m_02 - words	had	46.2223
46.1323	DCA_se2_ag2_m_02 - phones	AE1	46.1923
46.1923	DCA_se2_ag2_m_02 - phones	D	46.2223
46.2223	DCA_se2_ag2_m_02 - phones	DH	46.2523
46.2223	DCA_se2_ag2_m_02 - words	that	46.3123
46.2523	DCA_se2_ag2_m_02 - phones	AH0	46.2823
46.2823	DCA_se2_ag2_m_02 - phones	T	46.3123
46.3123	DCA_se2_ag2_m_02 - phones	P	46.3423
46.3123	DCA_se2_ag2_m_02 - words	played	46.5223
46.3423	DCA_se2_ag2_m_02 - phones	L	46.3823
46.3823	DCA_se2_ag2_m_02 - phones	EY1	46.4823
46.4823	DCA_se2_ag2_m_02 - phones	D	46.5223
46.5223	DCA_se2_ag2_m_02 - phones	DH	46.5623
46.5223	DCA_se2_ag2_m_02 - words	that	46.6923
46.5623	DCA_se2_ag2_m_02 - phones	AE1	46.6423
46.6423	DCA_se2_ag2_m_02 - phones	T	46.6923
46.6923	DCA_se2_ag2_m_02 - phones	AH1	46.8723
46.6923	DCA_se2_ag2_m_02 - words	um	47.0323
46.8723	DCA_se2_ag2_m_02 - phones	M	47.0323
47.1728	DCA_se2_ag2_m_02 - phones	HH	47.3128
47.1728	DCA_se2_ag2_m_02 - words	hide	47.4328
47.3128	DCA_se2_ag2_m_02 - phones	AY1	47.3928
47.3928	DCA_se2_ag2_m_02 - phones	D	47.4328
47.4328	DCA_se2_ag2_m_02 - phones	G	47.4828
47.4328	DCA_se2_ag2_m_02 - words	go	47.5628
47.4828	DCA_se2_ag2_m_02 - phones	OW1	47.5628
47.5628	DCA_se2_ag2_m_02 - phones	S	47.7428
47.5628	DCA_se2_ag2_m_02 - words	seek	47.8828
47.7428	DCA_se2_ag2_m_02 - phones	IY1	47.8528
47.8528	DCA_se2_ag2_m_02 - phones	K	47.8828
47.8828	DCA_se2_ag2_m_02 - phones	sp	47.9128
47.9128	DCA_se2_ag2_m_02 - phones	K	48.0228
47.9128	DCA_se2_ag2_m_02 - words	kickball	48.5928
48.0228	DCA_se2_ag2_m_02 - phones	IH1	48.1028
48.1028	DCA_se2_ag2_m_02 - phones	K	48.2028
48.2028	DCA_se2_ag2_m_02 - phones	B	48.2428
48.2428	DCA_se2_ag2_m_02 - phones	AH0	48.2728
48.2728	DCA_se2_ag2_m_02 - phones	L	48.5928
48.8421	DCA_se2_ag2_m_02 - phones	B	49.0321
48.8421	DCA_se2_ag2_m_02 - words	basketball	49.5421
49.0321	DCA_se2_ag2_m_02 - phones	AE1	49.1321
49.1321	DCA_se2_ag2_m_02 - phones	S	49.1921
49.1921	DCA_se2_ag2_m_02 - phones	K	49.2221
49.2221	DCA_se2_ag2_m_02 - phones	AH0	49.2521
49.2521	DCA_se2_ag2_m_02 - phones	T	49.2921
49.2921	DCA_se2_ag2_m_02 - phones	B	49.3421
49.3421	DCA_se2_ag2_m_02 - phones	AO2	49.4621
49.4621	DCA_se2_ag2_m_02 - phones	L	49.5421
49.5421	DCA_se2_ag2_m_02 - phones	F	49.6221
49.5421	DCA_se2_ag2_m_02 - words	football	50.1321
49.6221	DCA_se2_ag2_m_02 - phones	UH1	49.6721
49.6721	DCA_se2_ag2_m_02 - phones	T	49.7621
49.7621	DCA_se2_ag2_m_02 - phones	B	49.8121
49.8121	DCA_se2_ag2_m_02 - phones	AO2	50.0521
50.0521	DCA_se2_ag2_m_02 - phones	L	50.1321
50.1321	DCA_se2_ag2_m_02 - phones	sp	50.8517
50.8517	DCA_se2_ag2_m_02 - phones	AE1	50.9917
50.8517	DCA_se2_ag2_m_02 - words	and	51.1117
50.9917	DCA_se2_ag2_m_02 - phones	N	51.1117
51.1117	DCA_se2_ag2_m_02 - phones	W	51.1617
51.1117	DCA_se2_ag2_m_02 - words	we	51.2117
51.1617	DCA_se2_ag2_m_02 - phones	IY1	51.2117
51.2117	DCA_se2_ag2_m_02 - phones	Y	51.2817
51.2117	DCA_se2_ag2_m_02 - words	used	51.3917
51.2817	DCA_se2_ag2_m_02 - phones	UW1	51.3217
51.3217	DCA_se2_ag2_m_02 - phones	Z	51.3617
51.3617	DCA_se2_ag2_m_02 - phones	D	51.3917
51.3917	DCA_se2_ag2_m_02 - phones	T	51.4417
51.3917	DCA_se2_ag2_m_02 - words	to	51.4917
51.4417	DCA_se2_ag2_m_02 - phones	UW1	51.4917
51.4917	DCA_se2_ag2_m_02 - phones	G	51.5717
51.4917	DCA_se2_ag2_m_02 - words	go	51.7117
51.5717	DCA_se2_ag2_m_02 - phones	OW1	51.7117
51.7117	DCA_se2_ag2_m_02 - phones	HH	51.7917
51.7117	DCA_se2_ag2_m_02 - words	horseback	52.1417
51.7917	DCA_se2_ag2_m_02 - phones	AO1	51.8317
51.8317	DCA_se2_ag2_m_02 - phones	R	51.8817
51.8817	DCA_se2_ag2_m_02 - phones	S	51.9617
51.9617	DCA_se2_ag2_m_02 - phones	B	52.0217
52.0217	DCA_se2_ag2_m_02 - phones	AE2	52.0817
52.0817	DCA_se2_ag2_m_02 - phones	K	52.1417
52.1417	DCA_se2_ag2_m_02 - phones	R	52.2317
52.1417	DCA_se2_ag2_m_02 - words	riding	52.7117
52.2317	DCA_se2_ag2_m_02 - phones	AY1	52.4117
52.4117	DCA_se2_ag2_m_02 - phones	D	52.4617
52.4617	DCA_se2_ag2_m_02 - phones	IH0	52.4917
52.4917	DCA_se2_ag2_m_02 - phones	NG	52.7117
52.8036	DCA_int_01 - phones	OW1	52.8936
52.8036	DCA_int_01 - words	oh	52.8936
52.8085	DCA_se2_ag2_m_02 - phones	sil	52.9085
52.8936	DCA_int_01 - phones	R	52.9436
52.8936	DCA_int_01 - words	really	53.1036
52.9085	DCA_se2_ag2_m_02 - phones	DH	52.9585
52.9085	DCA_se2_ag2_m_02 - words	that	53.0185
52.9436	DCA_int_01 - phones	IH1	52.9936
52.9585	DCA_se2_ag2_m_02 - phones	AE1	52.9885
52.9885	DCA_se2_ag2_m_02 - phones	T	53.0185
52.9936	DCA_int_01 - phones	L	53.0736
53.0185	DCA_se2_ag2_m_02 - phones	Z	53.0485
53.0185	DCA_se2_ag2_m_02 - words	s	53.0485
53.0485	DCA_se2_ag2_m_02 - phones	M	53.1385
53.0485	DCA_se2_ag2_m_02 - words	more	53.2185
53.0736	DCA_int_01 - phones	IY0	53.1036
53.1036	DCA_int_01 - phones	sp	53.3636
53.1385	DCA_se2_ag2_m_02 - phones	AO1	53.1785
53.1785	DCA_se2_ag2_m_02 - phones	R	53.2185
53.2185	DCA_se2_ag2_m_02 - phones	AH0	53.2485
53.2185	DCA_se2_ag2_m_02 - words	of	53.3085
53.2485	DCA_se2_ag2_m_02 - phones	V	53.3085
53.3085	DCA_se2_ag2_m_02 - phones	AH0	53.3685
53.3085	DCA_se2_ag2_m_02 - words	a	53.3685
53.3685	DCA_se2_ag2_m_02 - phones	S	53.4885
53.3685	DCA_se2_ag2_m_02 - words	sport	53.7385
53.4885	DCA_se2_ag2_m_02 - phones	P	53.5685
53.5685	DCA_se2_ag2_m_02 - phones	AO1	53.6385
53.6385	DCA_se2_ag2_m_02 - phones	R	53.6885
53.6885	DCA_se2_ag2_m_02 - phones	T	53.7385
53.8689	DCA_se2_ag2_m_02 - phones	Y	53.9989
53.8689	DCA_se2_ag2_m_02 - words	you	54.0589
53.9989	DCA_se2_ag2_m_02 - phones	UW1	54.0589
54.0589	DCA_se2_ag2_m_02 - phones	N	54.1189
54.0589	DCA_se2_ag2_m_02 - words	know	54.2689
54.1189	DCA_se2_ag2_m_02 - phones	OW1	54.2689
54.2689	DCA_se2_ag2_m_02 - phones	sp	55.3116
54.4326	DCA_int_01 - phones	Y	54.6426
54.4326	DCA_int_01 - words	yeah	54.6826
54.6426	DCA_int_01 - phones	AE1	54.6826
54.6826	DCA_int_01 - phones	sp	54.8526
55.3116	DCA_se2_ag2_m_02 - phones	AE1	55.4016
55.3116	DCA_se2_ag2_m_02 - words	actually	55.6416
55.4016	DCA_se2_ag2_m_02 - phones	K	55.4816
55.4816	DCA_se2_ag2_m_02 - phones	CH	55.5716
55.5716	DCA_se2_ag2_m_02 - phones	L	55.6016
55.6016	DCA_se2_ag2_m_02 - phones	IY0	55.6416
55.8725	DCA_int_01 - phones	D	55.9325
55.8725	DCA_int_01 - words	did	56.0125
55.9325	DCA_int_01 - phones	IH0	55.9725
55.9725	DCA_int_01 - phones	D	56.0125
56.0125	DCA_int_01 - phones	Y	56.0525
56.0125	DCA_int_01 - words	you	56.0925
56.0525	DCA_int_01 - phones	UW1	56.0925
56.0925	DCA_int_01 - phones	HH	56.1225
56.0925	DCA_int_01 - words	have	56.2325
56.1225	DCA_int_01 - phones	AE1	56.1725
56.1725	DCA_int_01 - phones	V	56.2325
56.2325	DCA_int_01 - phones	T	56.2925
56.2325	DCA_int_01 - words	to	56.3325
56.2925	DCA_int_01 - phones	AH0	56.3325
56.3325	DCA_int_01 - phones	sp	56.3625
56.3625	DCA_int_01 - phones	P	56.4725
56.3625	DCA_int_01 - words	pay	56.7325
56.4725	DCA_int_01 - phones	EY1	56.7325
56.7325	DCA_int_01 - words	or	56.8625
56.7325	DCA_int_01 - phones	ER0	56.8625
56.8625	DCA_int_01 - phones	D	56.9625
56.8625	DCA_int_01 - words	did	57.1125
56.9625	DCA_int_01 - phones	IH0	57.0325
57.0325	DCA_int_01 - phones	D	57.1125
57.1125	DCA_int_01 - phones	Y	57.1425
57.1125	DCA_int_01 - words	you	57.1725
57.1425	DCA_int_01 - phones	UW1	57.1725
57.1725	DCA_int_01 - phones	HH	57.2025
57.1725	DCA_int_01 - words	have	57.3225
57.2025	DCA_int_01 - phones	AE1	57.2625
57.2625	DCA_int_01 - phones	V	57.3225
57.3225	DCA_int_01 - phones	sp	57.3725
57.3725	DCA_int_01 - phones	F	57.4225
57.3725	DCA_int_01 - words	friends	57.6925
57.4225	DCA_int_01 - phones	R	57.4625
57.4625	DCA_int_01 - phones	EH1	57.4925
57.4925	DCA_int_01 - phones	N	57.5225
57.5225	DCA_int_01 - phones	Z	57.6925
57.6925	DCA_int_01 - phones	DH	57.7225
57.6925	DCA_int_01 - words	that	57.7825
57.7225	DCA_int_01 - phones	AH0	57.7525
57.7525	DCA_int_01 - phones	T	57.7825
57.7825	DCA_int_01 - phones	HH	57.8125
57.7825	DCA_int_01 - words	had	57.9125
57.8125	DCA_int_01 - phones	AE1	57.8425
57.8425	DCA_int_01 - phones	D	57.9125
57.9125	DCA_int_01 - phones	HH	58.0025
57.9125	DCA_int_01 - words	horses	58.3425
58.0025	DCA_int_01 - phones	AO1	58.0425
58.0425	DCA_int_01 - phones	R	58.1225
58.1225	DCA_int_01 - phones	S	58.2225
58.2225	DCA_int_01 - phones	AH0	58.2825
58.2825	DCA_int_01 - phones	Z	58.3425
58.3425	DCA_int_01 - phones	sp	58.3725
58.3725	DCA_int_01 - phones	ER0	58.4225
58.3725	DCA_int_01 - words	or	58.4225
58.4225	DCA_int_01 - phones	sp	58.4525
58.4525	DCA_int_01 - phones	W	58.4825
58.4525	DCA_int_01 - words	wha-	58.5125
58.4825	DCA_int_01 - phones	AH1	58.5125
58.5125	DCA_se2_ag2_m_02 - phones	sil	58.5625
58.5125	DCA_int_01 - phones	sp	58.5725
58.5625	DCA_se2_ag2_m_02 - phones	N	58.6425
58.5625	DCA_se2_ag2_m_02 - words	no	58.7625
58.6425	DCA_se2_ag2_m_02 - phones	OW1	58.7625
58.7625	DCA_se2_ag2_m_02 - phones	W	58.8225
58.7625	DCA_se2_ag2_m_02 - words	what	58.8925
58.8225	DCA_se2_ag2_m_02 - phones	AH1	58.8625
58.8625	DCA_se2_ag2_m_02 - phones	T	58.8925
58.8925	DCA_se2_ag2_m_02 - phones	IH0	58.9625
58.8925	DCA_se2_ag2_m_02 - words	it	59.0125
58.9625	DCA_se2_ag2_m_02 - phones	T	59.0125
59.0125	DCA_se2_ag2_m_02 - phones	W	59.0925
59.0125	DCA_se2_ag2_m_02 - words	was	59.3825
59.0925	DCA_se2_ag2_m_02 - phones	AH1	59.2525
59.2525	DCA_se2_ag2_m_02 - phones	Z	59.3825
59.3825	DCA_se2_ag2_m_02 - phones	HH	59.4925
59.3825	DCA_se2_ag2_m_02 - words	where	59.6025
59.4925	DCA_se2_ag2_m_02 - phones	W	59.5325
59.5325	DCA_se2_ag2_m_02 - phones	EH1	59.5625
59.5625	DCA_se2_ag2_m_02 - phones	R	59.6025
59.6025	DCA_se2_ag2_m_02 - phones	W	59.6525
59.6025	DCA_se2_ag2_m_02 - words	we	59.6825
59.6525	DCA_se2_ag2_m_02 - phones	IY1	59.6825
59.6825	DCA_se2_ag2_m_02 - phones	W	59.7425
59.6825	DCA_se2_ag2_m_02 - words	was	59.8725
59.7425	DCA_se2_ag2_m_02 - phones	AH0	59.7925
59.7925	DCA_se2_ag2_m_02 - phones	Z	59.8725
59.8725	DCA_se2_ag2_m_02 - phones	L	59.9125
59.8725	DCA_se2_ag2_m_02 - words	living	60.0925
59.9125	DCA_se2_ag2_m_02 - phones	IH1	59.9525
59.9525	DCA_se2_ag2_m_02 - phones	V	60.0025
60.0025	DCA_se2_ag2_m_02 - phones	IH0	60.0425
60.0425	DCA_se2_ag2_m_02 - phones	NG	60.0925
60.0925	DCA_se2_ag2_m_02 - phones	AE1	60.1625
60.0925	DCA_se2_ag2_m_02 - words	at	60.2425
60.1625	DCA_se2_ag2_m_02 - phones	T	60.2425
60.2425	DCA_se2_ag2_m_02 - phones	W	60.2925
60.2425	DCA_se2_ag2_m_02 - words	was	60.4125
60.2925	DCA_se2_ag2_m_02 - phones	AH0	60.3425
60.3425	DCA_se2_ag2_m_02 - phones	Z	60.4125
60.4125	DCA_se2_ag2_m_02 - phones	AH0	60.4625
60.4125	DCA_se2_ag2_m_02 - words	a	60.4625
60.4625	DCA_se2_ag2_m_02 - phones	S	60.5425
60.4625	DCA_se2_ag2_m_02 - words	stable	60.9025
60.5425	DCA_se2_ag2_m_02 - phones	T	60.6125
60.6125	DCA_se2_ag2_m_02 - phones	EY1	60.7225
60.7225	DCA_se2_ag2_m_02 - phones	B	60.7925
60.7925	DCA_se2_ag2_m_02 - phones	AH0	60.8325
60.8325	DCA_se2_ag2_m_02 - phones	L	60.9025
60.9025	DCA_se2_ag2_m_02 - phones	AW1	60.9525
60.9025	DCA_se2_ag2_m_02 - words	out	61.0225
60.9525	DCA_se2_ag2_m_02 - phones	T	61.0225
61.0225	DCA_se2_ag2_m_02 - phones	sp	61.0825
61.0825	DCA_se2_ag2_m_02 - phones	DH	61.1425
61.0825	DCA_se2_ag2_m_02 - words	there	61.4025
61.1425	DCA_se2_ag2_m_02 - phones	EH1	61.2125
61.2125	DCA_se2_ag2_m_02 - phones	R	61.4025
61.7650	DCA_int_01 - phones	OW1	61.7950
61.7650	DCA_int_01 - words	oh	61.7950
61.7929	DCA_se2_ag2_m_02 - phones	sil	61.8329
61.7950	DCA_int_01 - phones	sp	61.8250
61.8250	DCA_int_01 - phones	DH	61.8550
61.8250	DCA_int_01 - words	that	61.9450
61.8329	DCA_se2_ag2_m_02 - phones	AH0	61.8629
61.8329	DCA_se2_ag2_m_02 - words	and	61.9029
61.8550	DCA_int_01 - phones	AH0	61.8850
61.8629	DCA_se2_ag2_m_02 - phones	N	61.9029
61.8850	DCA_int_01 - phones	T	61.9450
61.9029	DCA_se2_ag2_m_02 - phones	P	61.9929
61.9029	DCA_se2_ag2_m_02 - words	people	62.1329
61.9450	DCA_int_01 - phones	EH1	62.2650
61.9450	DCA_int_01 - words	s	62.2950
61.9929	DCA_se2_ag2_m_02 - phones	IY1	62.0429
62.0429	DCA_se2_ag2_m_02 - phones	P	62.0729
62.0729	DCA_se2_ag2_m_02 - phones	AH0	62.1029
62.1029	DCA_se2_ag2_m_02 - phones	L	62.1329
62.1329	DCA_se2_ag2_m_02 - phones	OW1	62.3529
62.1329	DCA_se2_ag2_m_02 - words	owned	62.4829
62.2650	DCA_int_01 - phones	S	62.2950
62.2950	DCA_int_01 - phones	JH	62.3250
62.2950	DCA_int_01 - words	just	62.5350
62.3250	DCA_int_01 - phones	AH1	62.4150
62.3529	DCA_se2_ag2_m_02 - phones	N	62.3829
62.3829	DCA_se2_ag2_m_02 - phones	D	62.4829
62.4150	DCA_int_01 - phones	S	62.5350
62.4829	DCA_se2_ag2_m_02 - phones	sp	62.8643
62.5350	DCA_int_01 - phones	L	62.5650
62.5350	DCA_int_01 - words	lovely	62.7150
62.5650	DCA_int_01 - phones	AH1	62.6250
62.6250	DCA_int_01 - phones	V	62.6550
62.6550	DCA_int_01 - phones	L	62.6850
62.6850	DCA_int_01 - phones	IY0	62.7150
62.7150	DCA_int_01 - phones	sp	63.2650
62.8643	DCA_se2_ag2_m_02 - words	<unk>	63.4443
62.8643	DCA_se2_ag2_m_02 - phones	spn	63.4443
63.2650	DCA_int_01 - phones	EH1	63.3050
63.2650	DCA_int_01 - words	as	63.3850
63.3050	DCA_int_01 - phones	Z	63.3850
63.3850	DCA_int_01 - words	a	63.4550
63.3850	DCA_int_01 - phones	EY1	63.4550
63.4443	DCA_se2_ag2_m_02 - phones	sp	63.9098
63.4550	DCA_int_01 - phones	K	63.6050
63.4550	DCA_int_01 - words	kid	63.6750
63.6050	DCA_int_01 - phones	IH1	63.6450
63.6450	DCA_int_01 - phones	D	63.6750
63.6750	DCA_int_01 - phones	sp	69.5387
63.9098	DCA_se2_ag2_m_02 - phones	AH0	63.9598
63.9098	DCA_se2_ag2_m_02 - words	and	64.0198
63.9598	DCA_se2_ag2_m_02 - phones	N	63.9898
63.9898	DCA_se2_ag2_m_02 - phones	D	64.0198
64.0198	DCA_se2_ag2_m_02 - phones	S	64.1398
64.0198	DCA_se2_ag2_m_02 - words	so	64.2898
64.1398	DCA_se2_ag2_m_02 - phones	OW1	64.2898
64.2898	DCA_se2_ag2_m_02 - phones	W	64.3498
64.2898	DCA_se2_ag2_m_02 - words	we	64.3898
64.3498	DCA_se2_ag2_m_02 - phones	IY1	64.3898
64.3898	DCA_se2_ag2_m_02 - phones	W	64.4198
64.3898	DCA_se2_ag2_m_02 - words	was	64.5698
64.4198	DCA_se2_ag2_m_02 - phones	AH0	64.4698
64.4698	DCA_se2_ag2_m_02 - phones	Z	64.5698
64.5698	DCA_se2_ag2_m_02 - phones	F	64.6798
64.5698	DCA_se2_ag2_m_02 - words	fortunate	65.0598
64.6798	DCA_se2_ag2_m_02 - phones	AO1	64.7498
64.7498	DCA_se2_ag2_m_02 - phones	R	64.8098
64.8098	DCA_se2_ag2_m_02 - phones	CH	64.8598
64.8598	DCA_se2_ag2_m_02 - phones	AH0	64.8898
64.8898	DCA_se2_ag2_m_02 - phones	N	64.9398
64.9398	DCA_se2_ag2_m_02 - phones	AH0	64.9698
64.9698	DCA_se2_ag2_m_02 - phones	T	65.0598
65.8393	DCA_se2_ag2_m_02 - phones	AH0	65.9393
65.8393	DCA_se2_ag2_m_02 - words	until	66.1893
65.9393	DCA_se2_ag2_m_02 - phones	N	65.9993
65.9993	DCA_se2_ag2_m_02 - phones	T	66.0893
66.0893	DCA_se2_ag2_m_02 - phones	IH1	66.1393
66.1393	DCA_se2_ag2_m_02 - phones	L	66.1893
66.1893	DCA_se2_ag2_m_02 - phones	Y	66.2193
66.1893	DCA_se2_ag2_m_02 - words	you	66.2693
66.2193	DCA_se2_ag2_m_02 - phones	UW1	66.2693
66.2693	DCA_se2_ag2_m_02 - phones	N	66.3393
66.2693	DCA_se2_ag2_m_02 - words	know	66.4293
66.3393	DCA_se2_ag2_m_02 - phones	OW1	66.4293
66.4293	DCA_se2_ag2_m_02 - phones	DH	66.4893
66.4293	DCA_se2_ag2_m_02 - words	they	66.5393
66.4893	DCA_se2_ag2_m_02 - phones	EY1	66.5393
66.5393	DCA_se2_ag2_m_02 - phones	HH	66.5793
66.5393	DCA_se2_ag2_m_02 - words	had	66.6393
66.5793	DCA_se2_ag2_m_02 - phones	AE1	66.6093
66.6093	DCA_se2_ag2_m_02 - phones	D	66.6393
66.6393	DCA_se2_ag2_m_02 - phones	T	66.6693
66.6393	DCA_se2_ag2_m_02 - words	to	66.7293
66.6693	DCA_se2_ag2_m_02 - phones	AH0	66.7293
66.7293	DCA_se2_ag2_m_02 - phones	T	66.8293
66.7293	DCA_se2_ag2_m_02 - words	tear	66.8893
66.8293	DCA_se2_ag2_m_02 - phones	EH1	66.8593
66.8593	DCA_se2_ag2_m_02 - phones	R	66.8893
66.8893	DCA_se2_ag2_m_02 - phones	DH	66.9293
66.8893	DCA_se2_ag2_m_02 - words	the	66.9593
66.9293	DCA_se2_ag2_m_02 - phones	AH0	66.9593
66.9593	DCA_se2_ag2_m_02 - phones	sp	66.9893
66.9893	DCA_se2_ag2_m_02 - phones	S	67.0893
66.9893	DCA_se2_ag2_m_02 - words	stable	67.3493
67.0893	DCA_se2_ag2_m_02 - phones	T	67.1493
67.1493	DCA_se2_ag2_m_02 - phones	EY1	67.2093
67.2093	DCA_se2_ag2_m_02 - phones	B	67.2593
67.2593	DCA_se2_ag2_m_02 - phones	AH0	67.2893
67.2893	DCA_se2_ag2_m_02 - phones	L	67.3493
67.3493	DCA_se2_ag2_m_02 - phones	D	67.4193
67.3493	DCA_se2_ag2_m_02 - words	down	67.6193
67.4193	DCA_se2_ag2_m_02 - phones	AW1	67.5793
67.5793	DCA_se2_ag2_m_02 - phones	N	67.6193
67.6193	DCA_se2_ag2_m_02 - phones	AH0	67.6493
67.6193	DCA_se2_ag2_m_02 - words	and	67.6893
67.6493	DCA_se2_ag2_m_02 - phones	N	67.6893
67.6893	DCA_se2_ag2_m_02 - phones	IH0	67.7393
67.6893	DCA_se2_ag2_m_02 - words	it	67.7793
67.7393	DCA_se2_ag2_m_02 - phones	T	67.7793
67.7793	DCA_se2_ag2_m_02 - phones	G	67.8493
67.7793	DCA_se2_ag2_m_02 - words	got	67.9793
67.8493	DCA_se2_ag2_m_02 - phones	AA1	67.9393
67.9393	DCA_se2_ag2_m_02 - phones	T	67.9793
67.9793	DCA_se2_ag2_m_02 - phones	M	68.0793
67.9793	DCA_se2_ag2_m_02 - words	moved	68.4293
68.0793	DCA_se2_ag2_m_02 - phones	UW1	68.2893
68.2893	DCA_se2_ag2_m_02 - phones	V	68.3493
68.3493	DCA_se2_ag2_m_02 - phones	D	68.4293
69.5387	DCA_int_01 - phones	DH	69.5787
69.5387	DCA_int_01 - words	they	69.6387
69.5787	DCA_int_01 - phones	EY1	69.6387
69.6387	DCA_int_01 - phones	L	69.7087
69.6387	DCA_int_01 - words	let	69.8087
69.7087	DCA_int_01 - phones	EH1	69.7687
69.7687	DCA_int_01 - phones	T	69.8087
69.8087	DCA_int_01 - phones	Y	69.8987
69.8087	DCA_int_01 - words	you	69.9287
69.8987	DCA_int_01 - phones	UW1	69.9287
69.9287	DCA_int_01 - phones	R	70.0187
69.9287	DCA_int_01 - words	ride	70.0787
70.0187	DCA_int_01 - phones	AY1	70.0487
70.0487	DCA_int_01 - phones	D	70.0787
70.0787	DCA_int_01 - phones	F	70.1087
70.0787	DCA_int_01 - words	for	70.1487
70.1087	DCA_int_01 - phones	ER0	70.1487
70.1487	DCA_int_01 - phones	sp	70.2287
70.2287	DCA_int_01 - phones	F	70.4587
70.2287	DCA_int_01 - words	free	70.6287
70.4587	DCA_int_01 - phones	R	70.5487
70.5487	DCA_int_01 - phones	IY1	70.6287
70.6287	DCA_int_01 - phones	sp	71.4243
70.8331	DCA_se2_ag2_m_02 - phones	sil	70.9431
70.9431	DCA_se2_ag2_m_02 - phones	Y	71.0231
70.9431	DCA_se2_ag2_m_02 - words	yeah	71.1431
71.0231	DCA_se2_ag2_m_02 - phones	AE1	71.1431
71.1431	DCA_se2_ag2_m_02 - phones	sp	72.6166
71.4243	DCA_int_01 - phones	ER0	71.5243
71.4243	DCA_int_01 - words	or	71.5243
71.5243	DCA_int_01 - phones	F	71.6243
71.5243	DCA_int_01 - words	for	71.7643
71.6243	DCA_int_01 - phones	R	71.6543
71.6543	DCA_int_01 - phones	ER0	71.7643
71.7643	DCA_int_01 - phones	W	71.8743
71.7643	DCA_int_01 - words	work	72.0743
71.8743	DCA_int_01 - phones	ER1	71.9643
71.9643	DCA_int_01 - phones	K	72.0743
72.0743	DCA_int_01 - words	or	72.1743
72.0743	DCA_int_01 - phones	ER0	72.1743
72.1743	DCA_int_01 - phones	sp	72.2243
72.2243	DCA_int_01 - phones	W	72.2543
72.2243	DCA_int_01 - words	what	72.3143
72.2543	DCA_int_01 - phones	AH1	72.2843
72.2843	DCA_int_01 - phones	T	72.3143
72.3143	DCA_int_01 - phones	sp	82.4391
72.6166	DCA_se2_ag2_m_02 - phones	N	72.6966
72.6166	DCA_se2_ag2_m_02 - words	no	72.7566
72.6966	DCA_se2_ag2_m_02 - phones	OW1	72.7566
72.7566	DCA_se2_ag2_m_02 - phones	JH	72.8066
72.7566	DCA_se2_ag2_m_02 - words	just	72.9266
72.8066	DCA_se2_ag2_m_02 - phones	IH0	72.8666
72.8666	DCA_se2_ag2_m_02 - phones	S	72.9266
72.9266	DCA_se2_ag2_m_02 - phones	F	73.0066
72.9266	DCA_se2_ag2_m_02 - words	free	73.2566
73.0066	DCA_se2_ag2_m_02 - phones	R	73.1166
73.1166	DCA_se2_ag2_m_02 - phones	IY1	73.2566
73.3758	DCA_se2_ag2_m_02 - phones	sil	73.4158
73.4158	DCA_se2_ag2_m_02 - phones	DH	73.4858
73.4158	DCA_se2_ag2_m_02 - words	that	73.5858
73.4858	DCA_se2_ag2_m_02 - phones	AE1	73.5358
73.5358	DCA_se2_ag2_m_02 - phones	T	73.5858
73.5858	DCA_se2_ag2_m_02 - phones	Z	73.6358
73.5858	DCA_se2_ag2_m_02 - words	s	73.6358
73.6358	DCA_se2_ag2_m_02 - phones	sp	73.6758
73.6758	DCA_se2_ag2_m_02 - words	<unk>	73.8558
73.6758	DCA_se2_ag2_m_02 - phones	spn	73.8558
73.8558	DCA_se2_ag2_m_02 - phones	W	73.9158
73.8558	DCA_se2_ag2_m_02 - words	we	73.9758
73.9158	DCA_se2_ag2_m_02 - phones	IY1	73.9758
73.9758	DCA_se2_ag2_m_02 - phones	R	74.0958
73.9758	DCA_se2_ag2_m_02 - words	ride	74.3058
74.0958	DCA_se2_ag2_m_02 - phones	AY1	74.2658
74.2658	DCA_se2_ag2_m_02 - phones	D	74.3058
74.3058	DCA_se2_ag2_m_02 - phones	K	74.3658
74.3058	DCA_se2_ag2_m_02 - words	cause	74.4858
74.3658	DCA_se2_ag2_m_02 - phones	AO1	74.4258
74.4258	DCA_se2_ag2_m_02 - phones	Z	74.4858
74.4858	DCA_se2_ag2_m_02 - phones	N	74.5258
74.4858	DCA_se2_ag2_m_02 - words	knew	74.6758
74.5258	DCA_se2_ag2_m_02 - phones	UW1	74.6758
74.6758	DCA_se2_ag2_m_02 - phones	IH0	74.7158
74.6758	DCA_se2_ag2_m_02 - words	him	74.7458
74.7158	DCA_se2_ag2_m_02 - phones	M	74.7458
74.7458	DCA_se2_ag2_m_02 - phones	V	74.8058
74.7458	DCA_se2_ag2_m_02 - words	very	74.9658
74.8058	DCA_se2_ag2_m_02 - phones	EH1	74.8458
74.8458	DCA_se2_ag2_m_02 - phones	R	74.9058
74.9058	DCA_se2_ag2_m_02 - phones	IY0	74.9658
74.9658	DCA_se2_ag2_m_02 - phones	W	75.0458
74.9658	DCA_se2_ag2_m_02 - words	well	75.3158
75.0458	DCA_se2_ag2_m_02 - phones	EH1	75.1558
75.1558	DCA_se2_ag2_m_02 - phones	L	75.3158
75.4195	DCA_se2_ag2_m_02 - phones	sil	75.5795
75.5795	DCA_se2_ag2_m_02 - words	th-	75.6095
75.5795	DCA_se2_ag2_m_02 - phones	TH	75.6095
75.6095	DCA_se2_ag2_m_02 - phones	HH	75.7295
75.6095	DCA_se2_ag2_m_02 - words	his	75.8495
75.7295	DCA_se2_ag2_m_02 - phones	IH1	75.7795
75.7795	DCA_se2_ag2_m_02 - phones	Z	75.8495
75.8495	DCA_se2_ag2_m_02 - phones	S	75.9395
75.8495	DCA_se2_ag2_m_02 - words	son	76.0395
75.9395	DCA_se2_ag2_m_02 - phones	AH1	75.9795
75.9795	DCA_se2_ag2_m_02 - phones	N	76.0395
76.0395	DCA_se2_ag2_m_02 - phones	W	76.0895
76.0395	DCA_se2_ag2_m_02 - words	was	76.1695
76.0895	DCA_se2_ag2_m_02 - phones	AH0	76.1195
76.1195	DCA_se2_ag2_m_02 - phones	Z	76.1695
76.1695	DCA_se2_ag2_m_02 - phones	W	76.2195
76.1695	DCA_se2_ag2_m_02 - words	one	76.2895
76.2195	DCA_se2_ag2_m_02 - phones	AH1	76.2595
76.2595	DCA_se2_ag2_m_02 - phones	N	76.2895
76.2895	DCA_se2_ag2_m_02 - phones	AH0	76.3195
76.2895	DCA_se2_ag2_m_02 - words	of	76.3495
76.3195	DCA_se2_ag2_m_02 - phones	V	76.3495
76.3495	DCA_se2_ag2_m_02 - phones	DH	76.3795
76.3495	DCA_se2_ag2_m_02 - words	the	76.4095
76.3795	DCA_se2_ag2_m_02 - phones	AH0	76.4095
76.4095	DCA_se2_ag2_m_02 - phones	F	76.5095
76.4095	DCA_se2_ag2_m_02 - words	fellas	76.8895
76.5095	DCA_se2_ag2_m_02 - phones	EH1	76.5495
76.5495	DCA_se2_ag2_m_02 - phones	L	76.6695
76.6695	DCA_se2_ag2_m_02 - phones	AH0	76.7195
76.7195	DCA_se2_ag2_m_02 - phones	S	76.8895
79.3487	DCA_se2_ag2_m_02 - words	<unk>	81.2587
79.3487	DCA_se2_ag2_m_02 - phones	spn	81.2587
82.4391	DCA_int_01 - phones	HH	82.4791
82.4391	DCA_int_01 - words	how	82.5091
82.4791	DCA_int_01 - phones	AW1	82.5091
82.5091	DCA_int_01 - phones	IH0	82.5391
82.5091	DCA_int_01 - words	d	82.5991
82.5391	DCA_int_01 - phones	D	82.5991
82.5991	DCA_int_01 - phones	Y	82.6391
82.5991	DCA_int_01 - words	you	82.6791
82.6391	DCA_int_01 - phones	UW1	82.6791
82.6791	DCA_int_01 - phones	P	82.7491
82.6791	DCA_int_01 - words	play	82.8991
82.7491	DCA_int_01 - phones	L	82.8491
82.8491	DCA_int_01 - phones	EY1	82.8991
82.8991	DCA_int_01 - phones	HH	82.9491
82.8991	DCA_int_01 - words	hide	83.1191
82.9491	DCA_int_01 - phones	AY1	83.0591
83.0591	DCA_int_01 - phones	D	83.1191
83.1191	DCA_int_01 - phones	AH0	83.1491
83.1191	DCA_int_01 - words	and	83.1791
83.1491	DCA_int_01 - phones	N	83.1791
83.1791	DCA_int_01 - phones	G	83.2091
83.1791	DCA_int_01 - words	go	83.2591
83.2091	DCA_int_01 - phones	OW1	83.2591
83.2591	DCA_int_01 - phones	sp	83.2891
83.2891	DCA_int_01 - phones	S	83.4591
83.2891	DCA_int_01 - words	seek	83.5591
83.4591	DCA_int_01 - phones	IY1	83.5191
83.5191	DCA_int_01 - phones	K	83.5591
83.5591	DCA_int_01 - phones	sp	83.8991
84.6384	DCA_se2_ag2_m_02 - phones	W	84.7684
84.6384	DCA_se2_ag2_m_02 - words	well	85.0084
84.7684	DCA_se2_ag2_m_02 - phones	EH1	84.8784
84.8784	DCA_se2_ag2_m_02 - phones	L	85.0084
85.0084	DCA_se2_ag2_m_02 - phones	sp	85.3233
85.3233	DCA_se2_ag2_m_02 - phones	S	85.4133
85.3233	DCA_se2_ag2_m_02 - words	somebody	85.7233
85.4133	DCA_se2_ag2_m_02 - phones	AH1	85.4733
85.4733	DCA_se2_ag2_m_02 - phones	M	85.5233
85.5233	DCA_se2_ag2_m_02 - phones	B	85.5633
85.5633	DCA_se2_ag2_m_02 - phones	AA2	85.6333
85.6333	DCA_se2_ag2_m_02 - phones	D	85.6733
85.6733	DCA_se2_ag2_m_02 - phones	IY0	85.7233
85.7233	DCA_se2_ag2_m_02 - phones	S	85.7633
85.7233	DCA_se2_ag2_m_02 - words	stand	86.0433
85.7633	DCA_se2_ag2_m_02 - phones	T	85.8433
85.8433	DCA_se2_ag2_m_02 - phones	AE1	85.9833
85.9833	DCA_se2_ag2_m_02 - phones	N	86.0133
86.0133	DCA_se2_ag2_m_02 - phones	D	86.0433
86.0433	DCA_se2_ag2_m_02 - phones	AE1	86.0733
86.0433	DCA_se2_ag2_m_02 - words	at	86.1033
86.0733	DCA_se2_ag2_m_02 - phones	T	86.1033
86.1033	DCA_se2_ag2_m_02 - words	a	86.1333
86.1033	DCA_se2_ag2_m_02 - phones	AH0	86.1333
86.1333	DCA_se2_ag2_m_02 - phones	T	86.2733
86.1333	DCA_se2_ag2_m_02 - words	tree	86.4933
86.2733	DCA_se2_ag2_m_02 - phones	R	86.3333
86.3333	DCA_se2_ag2_m_02 - phones	IY1	86.4933
86.4933	DCA_se2_ag2_m_02 - phones	AO1	86.6033
86.4933	DCA_se2_ag2_m_02 - words	or	86.6533
86.6033	DCA_se2_ag2_m_02 - phones	R	86.6533
86.6533	DCA_se2_ag2_m_02 - phones	S	86.7533
86.6533	DCA_se2_ag2_m_02 - words	somewhere	87.0433
86.7533	DCA_se2_ag2_m_02 - phones	AH1	86.7933
86.7933	DCA_se2_ag2_m_02 - phones	M	86.8633
86.8633	DCA_se2_ag2_m_02 - phones	W	86.9433
86.9433	DCA_se2_ag2_m_02 - phones	EH2	87.0133
87.0133	DCA_se2_ag2_m_02 - phones	R	87.0433
87.0433	DCA_se2_ag2_m_02 - phones	AH0	87.1233
87.0433	DCA_se2_ag2_m_02 - words	and	87.1533
87.1233	DCA_se2_ag2_m_02 - phones	N	87.1533
87.1533	DCA_se2_ag2_m_02 - phones	DH	87.1833
87.1533	DCA_se2_ag2_m_02 - words	then	87.2733
87.1833	DCA_se2_ag2_m_02 - phones	EH1	87.2133
87.2133	DCA_se2_ag2_m_02 - phones	N	87.2733
87.2733	DCA_se2_ag2_m_02 - phones	K	87.3733
87.2733	DCA_se2_ag2_m_02 - words	count	87.4933
87.3733	DCA_se2_ag2_m_02 - phones	AW1	87.4133
87.4133	DCA_se2_ag2_m_02 - phones	N	87.4633
87.4633	DCA_se2_ag2_m_02 - phones	T	87.4933
87.4933	DCA_se2_ag2_m_02 - phones	T	87.5433
87.4933	DCA_se2_ag2_m_02 - words	to	87.6133
87.5433	DCA_se2_ag2_m_02 - phones	IH0	87.6133
87.6133	DCA_se2_ag2_m_02 - phones	T	87.7733
87.6133	DCA_se2_ag2_m_02 - words	ten	87.9333
87.7733	DCA_se2_ag2_m_02 - phones	EH1	87.8733
87.8733	DCA_se2_ag2_m_02 - phones	N	87.9333
87.9333	DCA_se2_ag2_m_02 - phones	Y	87.9733
87.9333	DCA_se2_ag2_m_02 - words	you	88.0233
87.9733	DCA_se2_ag2_m_02 - phones	UW1	88.0233
88.0233	DCA_se2_ag2_m_02 - phones	N	88.0733
88.0233	DCA_se2_ag2_m_02 - words	know	88.2433
88.0733	DCA_se2_ag2_m_02 - phones	OW1	88.2433
88.2433	DCA_se2_ag2_m_02 - phones	AH0	88.2733
88.2433	DCA_se2_ag2_m_02 - words	and	88.3033
88.2733	DCA_se2_ag2_m_02 - phones	N	88.3033
88.3033	DCA_se2_ag2_m_02 - phones	EH1	88.3633
88.3033	DCA_se2_ag2_m_02 - words	everybody	88.6733
88.3633	DCA_se2_ag2_m_02 - phones	V	88.3933
88.3933	DCA_se2_ag2_m_02 - phones	R	88.4233
88.4233	DCA_se2_ag2_m_02 - phones	IY0	88.4633
88.4633	DCA_se2_ag2_m_02 - phones	B	88.5233
88.5233	DCA_se2_ag2_m_02 - phones	AA2	88.5933
88.5933	DCA_se2_ag2_m_02 - phones	D	88.6333
88.6333	DCA_se2_ag2_m_02 - phones	IY0	88.6733
88.6733	DCA_se2_ag2_m_02 - phones	G	88.7233
88.6733	DCA_se2_ag2_m_02 - words	go	88.7733
88.7233	DCA_se2_ag2_m_02 - phones	OW1	88.7733
88.7733	DCA_se2_ag2_m_02 - phones	AH0	88.8433
88.7733	DCA_se2_ag2_m_02 - words	and	88.9033
88.8433	DCA_se2_ag2_m_02 - phones	N	88.9033
88.9033	DCA_se2_ag2_m_02 - phones	HH	88.9933
88.9033	DCA_se2_ag2_m_02 - words	hide	89.3033
88.9933	DCA_se2_ag2_m_02 - phones	AY1	89.2533
89.2533	DCA_se2_ag2_m_02 - phones	D	89.3033
89.4257	DCA_se2_ag2_m_02 - phones	sil	89.4857
89.4857	DCA_se2_ag2_m_02 - phones	AH0	89.5157
89.4857	DCA_se2_ag2_m_02 - words	and	89.5557
89.5157	DCA_se2_ag2_m_02 - phones	N	89.5557
89.5557	DCA_se2_ag2_m_02 - phones	DH	89.5857
89.5557	DCA_se2_ag2_m_02 - words	then	89.6757
89.5857	DCA_se2_ag2_m_02 - phones	EH1	89.6157
89.6157	DCA_se2_ag2_m_02 - phones	N	89.6757
89.6757	DCA_se2_ag2_m_02 - phones	S	89.7257
89.6757	DCA_se2_ag2_m_02 - words	someone	89.9057
89.7257	DCA_se2_ag2_m_02 - phones	AH1	89.7557
89.7557	DCA_se2_ag2_m_02 - phones	M	89.7857
89.7857	DCA_se2_ag2_m_02 - phones	W	89.8257
89.8257	DCA_se2_ag2_m_02 - phones	AH2	89.8657
89.8657	DCA_se2_ag2_m_02 - phones	N	89.9057
89.9057	DCA_se2_ag2_m_02 - phones	K	89.9357
89.9057	DCA_se2_ag2_m_02 - words	come	90.0157
89.9357	DCA_se2_ag2_m_02 - phones	AH1	89.9657
89.9657	DCA_se2_ag2_m_02 - phones	M	90.0157
90.0157	DCA_se2_ag2_m_02 - phones	AH0	90.0457
90.0157	DCA_se2_ag2_m_02 - words	and	90.0957
90.0457	DCA_se2_ag2_m_02 - phones	N	90.0957
90.0957	DCA_se2_ag2_m_02 - phones	F	90.2357
90.0957	DCA_se2_ag2_m_02 - words	find	90.4557
90.2357	DCA_se2_ag2_m_02 - phones	AY1	90.3957
90.3957	DCA_se2_ag2_m_02 - phones	N	90.4257
90.4257	DCA_se2_ag2_m_02 - phones	D	90.4557
90.4557	DCA_se2_ag2_m_02 - phones	Y	90.4857
90.4557	DCA_se2_ag2_m_02 - words	you	90.5557
90.4857	DCA_se2_ag2_m_02 - phones	UW1	90.5557
90.5557	DCA_se2_ag2_m_02 - phones	sp	90.5857
91.0499	DCA_int_01 - words	mm	91.3099
91.0499	DCA_int_01 - phones	M	91.3099
91.3099	DCA_int_01 - phones	sp	91.5499
91.6917	DCA_int_01 - phones	DH	91.7617
91.6917	DCA_int_01 - words	then	91.8317
91.7617	DCA_int_01 - phones	EH1	91.8017
91.8017	DCA_int_01 - phones	N	91.8317
91.8317	DCA_int_01 - phones	W	91.8917
91.8317	DCA_int_01 - words	what	91.9717
91.8917	DCA_int_01 - phones	AH1	91.9417
91.9417	DCA_int_01 - phones	T	91.9717
91.9717	DCA_int_01 - phones	HH	92.0217
91.9717	DCA_int_01 - words	happens	92.3817
92.0217	DCA_int_01 - phones	AE1	92.1017
92.1017	DCA_int_01 - phones	P	92.1917
92.1382	DCA_se2_ag2_m_02 - phones	AH0	92.2482
92.1382	DCA_se2_ag2_m_02 - words	and	92.3482
92.1917	DCA_int_01 - phones	AH0	92.3017
92.2482	DCA_se2_ag2_m_02 - phones	N	92.3182
92.3017	DCA_int_01 - phones	N	92.3417
92.3182	DCA_se2_ag2_m_02 - phones	D	92.3482
92.3417	DCA_int_01 - phones	Z	92.3817
92.3482	DCA_se2_ag2_m_02 - phones	DH	92.4182
92.3482	DCA_se2_ag2_m_02 - words	then	92.5182
92.3817	DCA_int_01 - phones	DH	92.4217
92.3817	DCA_int_01 - words	they	92.5217
92.4182	DCA_se2_ag2_m_02 - phones	EH1	92.4682
92.4217	DCA_int_01 - phones	EY1	92.5217
92.4682	DCA_se2_ag2_m_02 - phones	N	92.5182
92.5182	DCA_se2_ag2_m_02 - phones	sp	92.5882
92.5217	DCA_int_01 - phones	sp	92.5517
92.5517	DCA_int_01 - phones	G	92.5817
92.5517	DCA_int_01 - words	go	92.6217
92.5817	DCA_int_01 - phones	OW1	92.6217
92.6217	DCA_int_01 - phones	F	92.6517
92.6217	DCA_int_01 - words	find	92.9217
92.6517	DCA_int_01 - phones	AY1	92.7117
92.7117	DCA_int_01 - phones	N	92.7417
92.7417	DCA_int_01 - phones	D	92.9217
92.9217	DCA_int_01 - phones	sp	93.0617
93.0617	DCA_int_01 - phones	Y	93.0917
93.0617	DCA_int_01 - words	you	93.2117
93.0917	DCA_int_01 - phones	UW1	93.2117
93.2117	DCA_int_01 - phones	sp	93.3517
93.2656	DCA_se2_ag2_m_02 - phones	W	93.4256
93.2656	DCA_se2_ag2_m_02 - words	well	93.5556
93.4256	DCA_se2_ag2_m_02 - phones	EH1	93.5256
93.5256	DCA_se2_ag2_m_02 - phones	L	93.5556
93.5556	DCA_se2_ag2_m_02 - phones	IH0	93.5856
93.5556	DCA_se2_ag2_m_02 - words	if	93.6456
93.5856	DCA_se2_ag2_m_02 - phones	F	93.6456
93.6456	DCA_se2_ag2_m_02 - phones	DH	93.7156
93.6456	DCA_se2_ag2_m_02 - words	they	93.8256
93.7156	DCA_se2_ag2_m_02 - phones	EY1	93.8256
93.8256	DCA_se2_ag2_m_02 - phones	K	93.9756
93.8256	DCA_se2_ag2_m_02 - words	catch	94.1456
93.9756	DCA_se2_ag2_m_02 - phones	AE1	94.0556
94.0556	DCA_se2_ag2_m_02 - phones	CH	94.1456
94.1456	DCA_se2_ag2_m_02 - phones	Y	94.1856
94.1456	DCA_se2_ag2_m_02 - words	you	94.2656
94.1856	DCA_se2_ag2_m_02 - phones	UW1	94.2656
94.2656	DCA_se2_ag2_m_02 - phones	AH0	94.3156
94.2656	DCA_se2_ag2_m_02 - words	and	94.3756
94.3156	DCA_se2_ag2_m_02 - phones	N	94.3756
94.3756	DCA_se2_ag2_m_02 - phones	G	94.4156
94.3756	DCA_se2_ag2_m_02 - words	get	94.4956
94.4156	DCA_se2_ag2_m_02 - phones	IH1	94.4556
94.4556	DCA_se2_ag2_m_02 - phones	T	94.4956
94.4956	DCA_se2_ag2_m_02 - phones	B	94.5456
94.4956	DCA_se2_ag2_m_02 - words	back	94.6256
94.5456	DCA_se2_ag2_m_02 - phones	AE1	94.5856
94.5856	DCA_se2_ag2_m_02 - phones	K	94.6256
94.6256	DCA_se2_ag2_m_02 - phones	T	94.6956
94.6256	DCA_se2_ag2_m_02 - words	to	94.7256
94.6956	DCA_se2_ag2_m_02 - phones	UW1	94.7256
94.7256	DCA_se2_ag2_m_02 - phones	DH	94.7556
94.7256	DCA_se2_ag2_m_02 - words	the	94.8156
94.7556	DCA_se2_ag2_m_02 - phones	IY0	94.8156
94.8156	DCA_se2_ag2_m_02 - phones	B	94.8956
94.8156	DCA_se2_ag2_m_02 - words	base	95.0756
94.8956	DCA_se2_ag2_m_02 - phones	EY1	95.0056
95.0056	DCA_se2_ag2_m_02 - phones	S	95.0756
95.0756	DCA_se2_ag2_m_02 - phones	B	95.1156
95.0756	DCA_se2_ag2_m_02 - words	before	95.3856
95.1156	DCA_se2_ag2_m_02 - phones	IH0	95.1756
95.1756	DCA_se2_ag2_m_02 - phones	F	95.2856
95.2856	DCA_se2_ag2_m_02 - phones	AO1	95.3156
95.3156	DCA_se2_ag2_m_02 - phones	R	95.3856
95.3856	DCA_se2_ag2_m_02 - phones	Y	95.5156
95.3856	DCA_se2_ag2_m_02 - words	you	95.5556
95.5156	DCA_se2_ag2_m_02 - phones	UW1	95.5556
95.5556	DCA_se2_ag2_m_02 - phones	D	95.6456
95.5556	DCA_se2_ag2_m_02 - words	do	95.7656
95.6456	DCA_se2_ag2_m_02 - phones	UW1	95.7656
95.7656	DCA_se2_ag2_m_02 - phones	Y	95.8456
95.7656	DCA_se2_ag2_m_02 - words	you	95.9656
95.8456	DCA_se2_ag2_m_02 - phones	UW1	95.9656
95.9656	DCA_se2_ag2_m_02 - phones	sp	96.0556
96.0556	DCA_se2_ag2_m_02 - phones	IH1	96.1856
96.0556	DCA_se2_ag2_m_02 - words	it	96.2856
96.1856	DCA_se2_ag2_m_02 - phones	T	96.2856
96.2856	DCA_se2_ag2_m_02 - phones	sp	96.4156
96.7927	DCA_int_01 - phones	HH	96.9727
96.7927	DCA_int_01 - words	hm	97.0827
96.9727	DCA_int_01 - phones	M	97.0827
97.0827	DCA_int_01 - phones	sp	97.1127
97.1432	DCA_se2_ag2_m_02 - phones	AH0	97.2332
97.1432	DCA_se2_ag2_m_02 - words	and	97.3232
97.2332	DCA_se2_ag2_m_02 - phones	N	97.3232
97.3232	DCA_se2_ag2_m_02 - phones	IH1	97.3932
97.3232	DCA_se2_ag2_m_02 - words	if	97.4732
97.3932	DCA_se2_ag2_m_02 - phones	F	97.4732
97.4732	DCA_se2_ag2_m_02 - phones	N	97.5532
97.4732	DCA_se2_ag2_m_02 - words	not	97.7232
97.5532	DCA_se2_ag2_m_02 - phones	AA1	97.6732
97.6732	DCA_se2_ag2_m_02 - phones	T	97.7232
97.7232	DCA_se2_ag2_m_02 - phones	W	97.7932
97.7232	DCA_se2_ag2_m_02 - words	well	98.0332
97.7932	DCA_se2_ag2_m_02 - phones	EH1	97.9432
97.9432	DCA_se2_ag2_m_02 - phones	L	98.0332
98.0332	DCA_se2_ag2_m_02 - phones	Y	98.1032
98.0332	DCA_se2_ag2_m_02 - words	you	98.1632
98.1032	DCA_se2_ag2_m_02 - phones	UW1	98.1632
98.1632	DCA_se2_ag2_m_02 - phones	S	98.3232
98.1632	DCA_se2_ag2_m_02 - words	safe	98.7032
98.3232	DCA_se2_ag2_m_02 - phones	EY1	98.5132
98.5132	DCA_se2_ag2_m_02 - phones	F	98.7032
98.8455	DCA_int_01 - phones	M	99.1055
98.8455	DCA_int_01 - words	mm-hm	99.5155
99.1055	DCA_int_01 - phones	HH	99.1555
99.1555	DCA_int_01 - phones	M	99.5155
99.5155	DCA_int_01 - phones	sp	99.5555
100.5645	DCA_int_01 - phones	HH	100.6345
100.5645	DCA_int_01 - words	how	100.6945
100.6345	DCA_int_01 - phones	AW1	100.6945
100.6945	DCA_int_01 - phones	AH0	100.7245
100.6945	DCA_int_01 - words	d	100.7745
100.7245	DCA_int_01 - phones	D	100.7745
100.7745	DCA_int_01 - phones	Y	100.8745
100.7745	DCA_int_01 - words	you	100.9145
100.8745	DCA_int_01 - phones	UW1	100.9145
100.9145	DCA_int_01 - phones	P	100.9745
100.9145	DCA_int_01 - words	pick	101.1345
100.9745	DCA_int_01 - phones	IH1	101.0645
101.0645	DCA_int_01 - phones	K	101.1345
101.1345	DCA_int_01 - phones	DH	101.1645
101.1345	DCA_int_01 - words	the	101.2245
101.1645	DCA_int_01 - phones	AH0	101.2245
101.2245	DCA_int_01 - phones	F	101.3445
101.2245	DCA_int_01 - words	first	101.5145
101.3445	DCA_int_01 - phones	ER1	101.4445
101.4445	DCA_int_01 - phones	S	101.4845
101.4845	DCA_int_01 - phones	T	101.5145
101.5145	DCA_int_01 - phones	sp	101.5445
101.5445	DCA_int_01 - phones	P	101.6145
101.5445	DCA_int_01 - words	person	101.9645
101.6145	DCA_int_01 - phones	ER1	101.7445
101.7445	DCA_int_01 - phones	S	101.8445
101.8445	DCA_int_01 - phones	AH0	101.8745
101.8745	DCA_int_01 - phones	N	101.9645
101.9645	DCA_int_01 - phones	sp	101.9945
101.9945	DCA_int_01 - phones	T	102.0245
101.9945	DCA_int_01 - words	to	102.0745
102.0245	DCA_int_01 - phones	AH0	102.0745
102.0745	DCA_int_01 - phones	sp	102.1045
102.1045	DCA_int_01 - phones	B	102.1545
102.1045	DCA_int_01 - words	be	102.3045
102.1545	DCA_int_01 - phones	IY0	102.3045
102.3045	DCA_int_01 - phones	IH1	102.3645
102.3045	DCA_int_01 - words	it	102.3945
102.3645	DCA_int_01 - phones	T	102.3945
103.3091	DCA_int_01 - phones	W	103.3691
103.3091	DCA_int_01 - words	when	103.4291
103.3691	DCA_int_01 - phones	IH1	103.3991
103.3991	DCA_int_01 - phones	N	103.4291
103.4291	DCA_int_01 - phones	Y	103.4891
103.4291	DCA_int_01 - words	you	103.5291
103.4891	DCA_int_01 - phones	UW1	103.5291
103.5291	DCA_int_01 - phones	F	103.6191
103.5291	DCA_int_01 - words	first	103.7691
103.6191	DCA_int_01 - phones	ER1	103.6991
103.6991	DCA_int_01 - phones	S	103.7391
103.7391	DCA_int_01 - phones	T	103.7691
103.7691	DCA_int_01 - phones	S	103.7991
103.7691	DCA_int_01 - words	start	104.0491
103.7991	DCA_int_01 - phones	T	103.8491
103.8491	DCA_int_01 - phones	AA1	103.9291
103.9291	DCA_int_01 - phones	R	103.9891
103.9891	DCA_int_01 - phones	T	104.0491
104.0491	DCA_int_01 - phones	AW1	104.0791
104.0491	DCA_int_01 - words	out	104.1791
104.0791	DCA_int_01 - phones	T	104.1791
104.1791	DCA_int_01 - phones	sp	104.2591
104.2591	DCA_int_01 - phones	P	104.3091
104.2591	DCA_int_01 - words	playing	104.4591
104.3091	DCA_int_01 - phones	L	104.3691
104.3691	DCA_int_01 - phones	EY1	104.3991
104.3991	DCA_int_01 - phones	IH0	104.4291
104.4291	DCA_int_01 - phones	NG	104.4591
104.4591	DCA_int_01 - phones	sp	113.8784
104.9667	DCA_se2_ag2_m_02 - phones	sil	105.0267
105.0267	DCA_se2_ag2_m_02 - phones	W	105.1267
105.0267	DCA_se2_ag2_m_02 - words	well	105.3467
105.1267	DCA_se2_ag2_m_02 - phones	EH1	105.2267
105.2267	DCA_se2_ag2_m_02 - phones	L	105.3467
105.3467	DCA_se2_ag2_m_02 - phones	W	105.3767
105.3467	DCA_se2_ag2_m_02 - words	what	105.4467
105.3767	DCA_se2_ag2_m_02 - phones	AH1	105.4067
105.4067	DCA_se2_ag2_m_02 - phones	T	105.4467
105.4467	DCA_se2_ag2_m_02 - phones	W	105.5267
105.4467	DCA_se2_ag2_m_02 - words	we	105.5767
105.5267	DCA_se2_ag2_m_02 - phones	IY1	105.5767
105.5767	DCA_se2_ag2_m_02 - phones	D	105.6367
105.5767	DCA_se2_ag2_m_02 - words	did	105.8267
105.6367	DCA_se2_ag2_m_02 - phones	IH1	105.7967
105.7967	DCA_se2_ag2_m_02 - phones	D	105.8267
105.8267	DCA_se2_ag2_m_02 - phones	EH1	105.9467
105.8267	DCA_se2_ag2_m_02 - words	everybody	106.2867
105.9467	DCA_se2_ag2_m_02 - phones	V	105.9767
105.9767	DCA_se2_ag2_m_02 - phones	R	106.0067
106.0067	DCA_se2_ag2_m_02 - phones	IY0	106.0767
106.0767	DCA_se2_ag2_m_02 - phones	B	106.1367
106.1367	DCA_se2_ag2_m_02 - phones	AA2	106.2067
106.2067	DCA_se2_ag2_m_02 - phones	D	106.2367
106.2367	DCA_se2_ag2_m_02 - phones	IY0	106.2867
106.2867	DCA_se2_ag2_m_02 - phones	S	106.3367
106.2867	DCA_se2_ag2_m_02 - words	start	106.5867
106.3367	DCA_se2_ag2_m_02 - phones	T	106.4067
106.4067	DCA_se2_ag2_m_02 - phones	AA1	106.5267
106.5267	DCA_se2_ag2_m_02 - phones	R	106.5567
106.5567	DCA_se2_ag2_m_02 - phones	T	106.5867
106.5867	DCA_se2_ag2_m_02 - phones	HH	106.6367
106.5867	DCA_se2_ag2_m_02 - words	hollering	106.9167
106.6367	DCA_se2_ag2_m_02 - phones	AA1	106.6867
106.6867	DCA_se2_ag2_m_02 - phones	L	106.7367
106.7367	DCA_se2_ag2_m_02 - phones	ER0	106.7667
106.7667	DCA_se2_ag2_m_02 - phones	IH0	106.7967
106.7967	DCA_se2_ag2_m_02 - phones	NG	106.9167
106.9167	DCA_se2_ag2_m_02 - phones	sp	106.9867
106.9867	DCA_se2_ag2_m_02 - phones	AY1	107.0667
106.9867	DCA_se2_ag2_m_02 - words	i'm	107.1067
107.0667	DCA_se2_ag2_m_02 - phones	M	107.1067
107.1067	DCA_se2_ag2_m_02 - phones	N	107.1767
107.1067	DCA_se2_ag2_m_02 - words	not	107.3367
107.1767	DCA_se2_ag2_m_02 - phones	AA1	107.2867
107.2867	DCA_se2_ag2_m_02 - phones	T	107.3367
107.3367	DCA_se2_ag2_m_02 - phones	IH1	107.4467
107.3367	DCA_se2_ag2_m_02 - words	it	107.4867
107.4467	DCA_se2_ag2_m_02 - phones	T	107.4867
107.4867	DCA_se2_ag2_m_02 - phones	Y	107.5267
107.4867	DCA_se2_ag2_m_02 - words	you	107.5967
107.5267	DCA_se2_ag2_m_02 - phones	UW1	107.5967
107.5967	DCA_se2_ag2_m_02 - phones	N	107.6667
107.5967	DCA_se2_ag2_m_02 - words	know	107.8467
107.6667	DCA_se2_ag2_m_02 - phones	OW1	107.8467
107.8467	DCA_se2_ag2_m_02 - phones	sp	108.4201
108.4201	DCA_se2_ag2_m_02 - phones	AE1	108.4701
108.4201	DCA_se2_ag2_m_02 - words	and	108.5101
108.4701	DCA_se2_ag2_m_02 - phones	N	108.5101
108.5101	DCA_se2_ag2_m_02 - phones	DH	108.5401
108.5101	DCA_se2_ag2_m_02 - words	then	108.6001
108.5401	DCA_se2_ag2_m_02 - phones	EH1	108.5701
108.5701	DCA_se2_ag2_m_02 - phones	N	108.6001
108.6001	DCA_se2_ag2_m_02 - phones	W	108.6401
108.6001	DCA_se2_ag2_m_02 - words	we	108.7001
108.6401	DCA_se2_ag2_m_02 - phones	IY1	108.7001
108.7001	DCA_se2_ag2_m_02 - phones	S	108.7601
108.7001	DCA_se2_ag2_m_02 - words	start	108.9701
108.7601	DCA_se2_ag2_m_02 - phones	T	108.8101
108.8101	DCA_se2_ag2_m_02 - phones	AA1	108.8801
108.8801	DCA_se2_ag2_m_02 - phones	R	108.9401
108.9401	DCA_se2_ag2_m_02 - phones	T	108.9701
108.9701	DCA_se2_ag2_m_02 - phones	P	109.0701
108.9701	DCA_se2_ag2_m_02 - words	picking	109.3601
109.0701	DCA_se2_ag2_m_02 - phones	IH1	109.1101
109.1101	DCA_se2_ag2_m_02 - phones	K	109.2001
109.2001	DCA_se2_ag2_m_02 - phones	IH0	109.2501
109.2501	DCA_se2_ag2_m_02 - phones	NG	109.3601
110.2452	DCA_se2_ag2_m_02 - phones	HH	110.3152
110.2452	DCA_se2_ag2_m_02 - words	who	110.4052
110.3152	DCA_se2_ag2_m_02 - phones	UW1	110.4052
110.4052	DCA_se2_ag2_m_02 - phones	D	110.4352
110.4052	DCA_se2_ag2_m_02 - words	didn't	110.5652
110.4352	DCA_se2_ag2_m_02 - phones	IH1	110.5052
110.5052	DCA_se2_ag2_m_02 - phones	N	110.5352
110.5352	DCA_se2_ag2_m_02 - phones	T	110.5652
110.5652	DCA_se2_ag2_m_02 - phones	M	110.6152
110.5652	DCA_se2_ag2_m_02 - words	mind	110.7852
110.6152	DCA_se2_ag2_m_02 - phones	AY1	110.7052
110.7052	DCA_se2_ag2_m_02 - phones	N	110.7552
110.7552	DCA_se2_ag2_m_02 - phones	D	110.7852
110.7852	DCA_se2_ag2_m_02 - phones	B	110.8752
110.7852	DCA_se2_ag2_m_02 - words	being	111.0352
110.8752	DCA_se2_ag2_m_02 - phones	IY1	110.9452
110.9452	DCA_se2_ag2_m_02 - phones	IH0	110.9752
110.9752	DCA_se2_ag2_m_02 - phones	NG	111.0352
111.0352	DCA_se2_ag2_m_02 - phones	IH1	111.1752
111.0352	DCA_se2_ag2_m_02 - words	it	111.2452
111.1752	DCA_se2_ag2_m_02 - phones	T	111.2452
111.2452	DCA_se2_ag2_m_02 - words	<unk>	111.9752
111.2452	DCA_se2_ag2_m_02 - phones	spn	111.9752
112.4442	DCA_se2_ag2_m_02 - phones	sil	112.4942
112.4942	DCA_se2_ag2_m_02 - phones	Y	112.5242
112.4942	DCA_se2_ag2_m_02 - words	you	112.5542
112.5242	DCA_se2_ag2_m_02 - phones	UW1	112.5542
112.5542	DCA_se2_ag2_m_02 - phones	N	112.6042
112.5542	DCA_se2_ag2_m_02 - words	know	112.7742
112.6042	DCA_se2_ag2_m_02 - phones	OW1	112.7742
112.7742	DCA_se2_ag2_m_02 - phones	sp	116.5537
113.8784	DCA_int_01 - phones	D	113.9284
113.8784	DCA_int_01 - words	did	114.0084
113.9284	DCA_int_01 - phones	IH0	113.9584
113.9584	DCA_int_01 - phones	D	114.0084
114.0084	DCA_int_01 - phones	Y	114.0784
114.0084	DCA_int_01 - words	you	114.1084
114.0784	DCA_int_01 - phones	UW1	114.1084
114.1084	DCA_int_01 - phones	EH1	114.1384
114.1084	DCA_int_01 - words	ever	114.2384
114.1384	DCA_int_01 - phones	V	114.1684
114.1684	DCA_int_01 - phones	ER0	114.2384
114.2384	DCA_int_01 - phones	Y	114.3584
114.2384	DCA_int_01 - words	use	114.5184
114.3584	DCA_int_01 - phones	UW1	114.3884
114.3884	DCA_int_01 - phones	Z	114.5184
114.5184	DCA_int_01 - phones	R	114.6384
114.5184	DCA_int_01 - words	rhymes	115.0884
114.6384	DCA_int_01 - phones	AY1	114.8584
114.8584	DCA_int_01 - phones	M	114.9984
114.9984	DCA_int_01 - phones	Z	115.0884
115.0884	DCA_int_01 - words	or	115.2284
115.0884	DCA_int_01 - phones	ER0	115.2284
115.2284	DCA_int_01 - phones	Z	115.4984
115.2284	DCA_int_01 - words	s	115.4984
115.5487	DCA_int_01 - phones	sil	115.8787
115.8787	DCA_int_01 - phones	S	115.9087
115.8787	DCA_int_01 - words	something	116.0887
115.9087	DCA_int_01 - phones	AH1	115.9387
115.9387	DCA_int_01 - phones	M	115.9987
115.9987	DCA_int_01 - phones	TH	116.0287
116.0287	DCA_int_01 - phones	IH0	116.0587
116.0587	DCA_int_01 - phones	NG	116.0887
116.0887	DCA_int_01 - phones	sp	116.4887
116.5537	DCA_se2_ag2_m_02 - phones	N	116.6337
116.5537	DCA_se2_ag2_m_02 - words	no	116.6837
116.6337	DCA_se2_ag2_m_02 - phones	OW1	116.6837
116.6837	DCA_se2_ag2_m_02 - words	i	116.7337
116.6837	DCA_se2_ag2_m_02 - phones	AY1	116.7337
116.7337	DCA_se2_ag2_m_02 - phones	D	116.7837
116.7337	DCA_se2_ag2_m_02 - words	didn't	116.9837
116.7837	DCA_se2_ag2_m_02 - phones	IH1	116.8637
116.8637	DCA_se2_ag2_m_02 - phones	N	116.8937
116.8937	DCA_se2_ag2_m_02 - phones	T	116.9837
116.9837	DCA_se2_ag2_m_02 - phones	sp	118.1287
118.1287	DCA_se2_ag2_m_02 - phones	N	118.1887
118.1287	DCA_se2_ag2_m_02 - words	never	118.4987
118.1887	DCA_se2_ag2_m_02 - phones	EH1	118.2787
118.2787	DCA_se2_ag2_m_02 - phones	V	118.3587
118.3587	DCA_se2_ag2_m_02 - phones	ER0	118.4987
118.7999	DCA_se2_ag2_m_02 - phones	sil	118.8499
118.8499	DCA_se2_ag2_m_02 - phones	L	118.8899
118.8499	DCA_se2_ag2_m_02 - words	like	118.9899
118.8899	DCA_se2_ag2_m_02 - phones	AY1	118.9399
118.9399	DCA_se2_ag2_m_02 - phones	K	118.9899
118.9899	DCA_se2_ag2_m_02 - phones	N	119.0599
118.9899	DCA_se2_ag2_m_02 - words	nursery	119.2999
119.0599	DCA_se2_ag2_m_02 - phones	ER1	119.1399
119.1399	DCA_se2_ag2_m_02 - phones	S	119.2199
119.2199	DCA_se2_ag2_m_02 - phones	ER0	119.2499
119.2499	DCA_se2_ag2_m_02 - phones	IY0	119.2999
119.2999	DCA_se2_ag2_m_02 - phones	S	119.3799
119.2999	DCA_se2_ag2_m_02 - words	school	119.5899
119.3799	DCA_se2_ag2_m_02 - phones	K	119.4399
119.4399	DCA_se2_ag2_m_02 - phones	UW1	119.5599
119.5599	DCA_se2_ag2_m_02 - phones	L	119.5899
119.5899	DCA_se2_ag2_m_02 - phones	R	119.6699
119.5899	DCA_se2_ag2_m_02 - words	rhymes	120.0099
119.6699	DCA_se2_ag2_m_02 - phones	AY1	119.8399
119.8399	DCA_se2_ag2_m_02 - phones	M	119.9299
119.9299	DCA_se2_ag2_m_02 - phones	Z	120.0099
120.0099	DCA_se2_ag2_m_02 - phones	AH0	120.0499
120.0099	DCA_se2_ag2_m_02 - words	and	120.0999
120.0499	DCA_se2_ag2_m_02 - phones	N	120.0999
120.0999	DCA_se2_ag2_m_02 - phones	TH	120.1599
120.0999	DCA_se2_ag2_m_02 - words	things	120.2699
120.1599	DCA_se2_ag2_m_02 - phones	IH1	120.2099
120.2099	DCA_se2_ag2_m_02 - phones	NG	120.2399
120.2399	DCA_se2_ag2_m_02 - phones	Z	120.2699
120.2699	DCA_se2_ag2_m_02 - phones	sp	120.2999
120.2999	DCA_se2_ag2_m_02 - phones	AY1	120.3899
120.2999	DCA_se2_ag2_m_02 - words	i	120.3899
120.3899	DCA_se2_ag2_m_02 - phones	D	120.4399
120.3899	DCA_se2_ag2_m_02 - words	don't	120.5499
120.4399	DCA_se2_ag2_m_02 - phones	OW1	120.4799
120.4799	DCA_se2_ag2_m_02 - phones	N	120.5499
120.5499	DCA_se2_ag2_m_02 - phones	N	120.5999
120.5499	DCA_se2_ag2_m_02 - words	know	120.6999
120.5999	DCA_se2_ag2_m_02 - phones	OW1	120.6999
120.6999	DCA_se2_ag2_m_02 - phones	AH0	120.7299
120.6999	DCA_se2_ag2_m_02 - words	'em	120.7899
120.7299	DCA_se2_ag2_m_02 - phones	M	120.7899
120.7899	DCA_se2_ag2_m_02 - phones	sp	123.1909
121.2612	DCA_int_01 - phones	HH	121.3712
121.2612	DCA_int_01 - words	hm	121.5212
121.3712	DCA_int_01 - phones	M	121.5212
121.5212	DCA_int_01 - phones	sp	121.6812
122.1877	DCA_int_01 - phones	N	122.2277
122.1877	DCA_int_01 - words	never	122.4477
122.2277	DCA_int_01 - phones	EH1	122.2877
122.2877	DCA_int_01 - phones	V	122.3977
122.3977	DCA_int_01 - phones	ER0	122.4477
122.4477	DCA_int_01 - phones	sp	122.4777
122.4777	DCA_int_01 - phones	L	122.5377
122.4777	DCA_int_01 - words	learned	122.6277
122.5377	DCA_int_01 - phones	ER1	122.5677
122.5677	DCA_int_01 - phones	N	122.5977
122.5977	DCA_int_01 - phones	D	122.6277
122.6277	DCA_int_01 - phones	sp	122.6777
122.6777	DCA_int_01 - phones	AH0	122.7377
122.6777	DCA_int_01 - words	'em	122.8277
122.7377	DCA_int_01 - phones	M	122.8277
122.8277	DCA_int_01 - phones	sp	123.0377
123.0377	DCA_int_01 - phones	HH	123.0677
123.0377	DCA_int_01 - words	huh	123.0977
123.0677	DCA_int_01 - phones	AH1	123.0977
123.1909	DCA_se2_ag2_m_02 - phones	N	123.2309
123.1909	DCA_se2_ag2_m_02 - words	no	123.4009
123.2309	DCA_se2_ag2_m_02 - phones	OW1	123.4009
123.4009	DCA_se2_ag2_m_02 - phones	sp	123.4409
123.4409	DCA_se2_ag2_m_02 - phones	DH	123.5009
123.4409	DCA_se2_ag2_m_02 - words	they	123.5709
123.5009	DCA_se2_ag2_m_02 - phones	EY1	123.5709
123.5709	DCA_se2_ag2_m_02 - phones	HH	123.6309
123.5709	DCA_se2_ag2_m_02 - words	had	123.6909
123.6309	DCA_se2_ag2_m_02 - phones	AE1	123.6609
123.6609	DCA_se2_ag2_m_02 - phones	D	123.6909
123.6909	DCA_se2_ag2_m_02 - phones	AH0	123.7209
123.6909	DCA_se2_ag2_m_02 - words	'em	123.7509
123.7209	DCA_se2_ag2_m_02 - phones	M	123.7509
123.7509	DCA_se2_ag2_m_02 - phones	IH0	123.7909
123.7509	DCA_se2_ag2_m_02 - words	in	123.8509
123.7909	DCA_se2_ag2_m_02 - phones	N	123.8509
123.8509	DCA_se2_ag2_m_02 - phones	S	123.9309
123.8509	DCA_se2_ag2_m_02 - words	school	124.1209
123.9309	DCA_se2_ag2_m_02 - phones	K	123.9909
123.9909	DCA_se2_ag2_m_02 - phones	UW1	124.0709
124.0709	DCA_se2_ag2_m_02 - phones	L	124.1209
124.1209	DCA_se2_ag2_m_02 - phones	B	124.1709
124.1209	DCA_se2_ag2_m_02 - words	but	124.3009
124.1709	DCA_se2_ag2_m_02 - phones	AH1	124.2409
124.2409	DCA_se2_ag2_m_02 - phones	T	124.3009
124.3009	DCA_se2_ag2_m_02 - phones	AH1	124.4609
124.3009	DCA_se2_ag2_m_02 - words	um	124.6509
124.4609	DCA_se2_ag2_m_02 - phones	M	124.6509
125.3676	DCA_se2_ag2_m_02 - phones	sil	125.4476
125.4476	DCA_se2_ag2_m_02 - phones	W	125.5076
125.4476	DCA_se2_ag2_m_02 - words	we	125.5376
125.5076	DCA_se2_ag2_m_02 - phones	IY1	125.5376
125.5376	DCA_se2_ag2_m_02 - phones	D	125.5676
125.5376	DCA_se2_ag2_m_02 - words	didn't	125.7076
125.5676	DCA_se2_ag2_m_02 - phones	IH1	125.5976
125.5976	DCA_se2_ag2_m_02 - phones	N	125.6676
125.6676	DCA_se2_ag2_m_02 - phones	T	125.7076
125.7076	DCA_se2_ag2_m_02 - phones	K	125.8176
125.7076	DCA_se2_ag2_m_02 - words	k	125.8476
125.8176	DCA_se2_ag2_m_02 - phones	EY1	125.8476
125.8476	DCA_se2_ag2_m_02 - phones	sp	125.8976
125.8976	DCA_se2_ag2_m_02 - phones	spn	126.3576
125.8976	DCA_se2_ag2_m_02 - words	<unk>	126.3576
126.3576	DCA_se2_ag2_m_02 - phones	sp	126.4076
126.4076	DCA_se2_ag2_m_02 - phones	T	126.4676
126.4076	DCA_se2_ag2_m_02 - words	too	126.4976
126.4676	DCA_se2_ag2_m_02 - phones	UW1	126.4976
126.4976	DCA_se2_ag2_m_02 - phones	M	126.5476
126.4976	DCA_se2_ag2_m_02 - words	much	126.6876
126.5476	DCA_se2_ag2_m_02 - phones	AH1	126.5976
126.5976	DCA_se2_ag2_m_02 - phones	CH	126.6876
126.6876	DCA_se2_ag2_m_02 - phones	W	126.7376
126.6876	DCA_se2_ag2_m_02 - words	with	126.8676
126.7376	DCA_se2_ag2_m_02 - phones	IH0	126.8076
126.8076	DCA_se2_ag2_m_02 - phones	TH	126.8676
126.8676	DCA_se2_ag2_m_02 - phones	AH0	126.9076
126.8676	DCA_se2_ag2_m_02 - words	'em	126.9776
126.9076	DCA_se2_ag2_m_02 - phones	M	126.9776
126.9776	DCA_se2_ag2_m_02 - phones	Y	127.0176
126.9776	DCA_se2_ag2_m_02 - words	you	127.0576
127.0176	DCA_se2_ag2_m_02 - phones	UW1	127.0576
127.0576	DCA_se2_ag2_m_02 - phones	N	127.0976
127.0576	DCA_se2_ag2_m_02 - words	know	127.2476
127.0976	DCA_se2_ag2_m_02 - phones	OW1	127.2476
127.2476	DCA_se2_ag2_m_02 - phones	sp	133.6051
128.3257	DCA_int_01 - phones	sil	128.4257
128.4257	DCA_int_01 - words	i	128.4657
128.4257	DCA_int_01 - phones	AY1	128.4657
128.4657	DCA_int_01 - phones	D	128.4957
128.4657	DCA_int_01 - words	don't	128.5657
128.4957	DCA_int_01 - phones	OW1	128.5357
128.5357	DCA_int_01 - phones	N	128.5657
128.5657	DCA_int_01 - phones	M	128.6357
128.5657	DCA_int_01 - words	mean	128.7657
128.6357	DCA_int_01 - phones	IY1	128.6957
128.6957	DCA_int_01 - phones	N	128.7657
128.7657	DCA_int_01 - phones	S	128.8557
128.7657	DCA_int_01 - words	so	128.9057
128.8557	DCA_int_01 - phones	OW1	128.9057
128.9057	DCA_int_01 - phones	M	128.9557
128.9057	DCA_int_01 - words	much	129.1557
128.9557	DCA_int_01 - phones	AH1	129.0557
129.0557	DCA_int_01 - phones	CH	129.1557
129.1557	DCA_int_01 - phones	sp	129.1857
129.1857	DCA_int_01 - phones	DH	129.2457
129.1857	DCA_int_01 - words	those	129.5357
129.2457	DCA_int_01 - phones	OW1	129.3957
129.3957	DCA_int_01 - phones	Z	129.5357
129.5357	DCA_int_01 - phones	B	129.5857
129.5357	DCA_int_01 - words	but	129.6657
129.5857	DCA_int_01 - phones	AH1	129.6357
129.6357	DCA_int_01 - phones	T	129.6657
129.6657	DCA_int_01 - phones	sp	129.7657
129.7657	DCA_int_01 - phones	L	129.8457
129.7657	DCA_int_01 - words	like	129.9957
129.8457	DCA_int_01 - phones	AY1	129.9157
129.9157	DCA_int_01 - phones	K	129.9957
129.9957	DCA_int_01 - phones	sp	130.1057
130.1057	DCA_int_01 - words	uh	130.1557
130.1057	DCA_int_01 - phones	AH1	130.1557
130.1557	DCA_int_01 - phones	sp	130.3357
130.3357	DCA_int_01 - phones	Y	130.3757
130.3357	DCA_int_01 - words	you	130.4757
130.3757	DCA_int_01 - phones	UW1	130.4757
130.4757	DCA_int_01 - phones	sp	130.5057
130.5057	DCA_int_01 - phones	N	130.5657
130.5057	DCA_int_01 - words	know	130.6557
130.5657	DCA_int_01 - phones	OW1	130.6557
130.6557	DCA_int_01 - phones	W	130.7757
130.6557	DCA_int_01 - words	one	130.8557
130.7757	DCA_int_01 - phones	AH1	130.8257
130.8257	DCA_int_01 - phones	N	130.8557
130.8557	DCA_int_01 - phones	sp	130.9457
130.9457	DCA_int_01 - phones	P	130.9857
130.9457	DCA_int_01 - words	potato	131.4157
130.9857	DCA_int_01 - phones	AH0	131.0357
131.0357	DCA_int_01 - phones	T	131.1457
131.1457	DCA_int_01 - phones	EY1	131.3157
131.3157	DCA_int_01 - phones	T	131.3557
131.3557	DCA_int_01 - phones	OW2	131.4157
131.4157	DCA_int_01 - phones	T	131.5057
131.4157	DCA_int_01 - words	two	131.5457
131.5057	DCA_int_01 - phones	UW1	131.5457
131.5457	DCA_int_01 - phones	P	131.6857
131.5457	DCA_int_01 - words	potato	132.1657
131.6857	DCA_int_01 - phones	AH0	131.7657
131.7657	DCA_int_01 - phones	T	131.8657
131.8657	DCA_int_01 - phones	EY1	132.0257
132.0257	DCA_int_01 - phones	T	132.1357
132.1357	DCA_int_01 - phones	OW2	132.1657
132.3149	DCA_int_01 - phones	sil	132.4049
132.4049	DCA_int_01 - phones	D	132.4349
132.4049	DCA_int_01 - words	did	132.5149
132.4349	DCA_int_01 - phones	IH0	132.4749
132.4749	DCA_int_01 - phones	D	132.5149
132.5149	DCA_int_01 - phones	sp	132.5949
132.5949	DCA_int_01 - phones	Y	132.6449
132.5949	DCA_int_01 - words	you	132.6749
132.6449	DCA_int_01 - phones	UW1	132.6749
132.6749	DCA_int_01 - phones	EH1	132.7049
132.6749	DCA_int_01 - words	ever	132.7849
132.7049	DCA_int_01 - phones	V	132.7349
132.7349	DCA_int_01 - phones	ER0	132.7849
132.7849	DCA_int_01 - phones	HH	132.8149
132.7849	DCA_int_01 - words	hear	132.9449
132.8149	DCA_int_01 - phones	IY1	132.9049
132.9049	DCA_int_01 - phones	R	132.9449
132.9449	DCA_int_01 - phones	DH	132.9849
132.9449	DCA_int_01 - words	that	133.1649
132.9849	DCA_int_01 - phones	AH0	133.0949
133.0949	DCA_int_01 - phones	T	133.1649
133.1649	DCA_int_01 - phones	sp	133.3249
133.3249	DCA_int_01 - phones	W	133.3549
133.3249	DCA_int_01 - words	one	133.4149
133.3549	DCA_int_01 - phones	AH1	133.3849
133.3849	DCA_int_01 - phones	N	133.4149
133.4149	DCA_int_01 - phones	sp	138.0113
133.6051	DCA_se2_ag2_m_02 - phones	Y	133.6651
133.6051	DCA_se2_ag2_m_02 - words	yeah	133.8651
133.6651	DCA_se2_ag2_m_02 - phones	AE1	133.8651
133.8651	DCA_se2_ag2_m_02 - phones	sp	133.9351
133.9351	DCA_se2_ag2_m_02 - phones	TH	134.0251
133.9351	DCA_se2_ag2_m_02 - words	three	134.1151
134.0251	DCA_se2_ag2_m_02 - phones	R	134.0551
134.0551	DCA_se2_ag2_m_02 - phones	IY1	134.1151
134.1151	DCA_se2_ag2_m_02 - phones	P	134.1651
134.1151	DCA_se2_ag2_m_02 - words	potatoes	134.5551
134.1651	DCA_se2_ag2_m_02 - phones	AH0	134.2051
134.2051	DCA_se2_ag2_m_02 - phones	T	134.3151
134.3151	DCA_se2_ag2_m_02 - phones	EY1	134.4651
134.4651	DCA_se2_ag2_m_02 - phones	T	134.4951
134.4951	DCA_se2_ag2_m_02 - phones	OW0	134.5251
134.5251	DCA_se2_ag2_m_02 - phones	Z	134.5551
134.5551	DCA_se2_ag2_m_02 - phones	G	134.6051
134.5551	DCA_se2_ag2_m_02 - words	go	134.7751
134.6051	DCA_se2_ag2_m_02 - phones	OW1	134.7751
134.7751	DCA_se2_ag2_m_02 - phones	sp	134.8051
134.8051	DCA_se2_ag2_m_02 - phones	S	134.9051
134.8051	DCA_se2_ag2_m_02 - words	something	135.0551
134.9051	DCA_se2_ag2_m_02 - phones	AH1	134.9351
134.9351	DCA_se2_ag2_m_02 - phones	M	134.9651
134.9651	DCA_se2_ag2_m_02 - phones	TH	134.9951
134.9951	DCA_se2_ag2_m_02 - phones	IH0	135.0251
135.0251	DCA_se2_ag2_m_02 - phones	NG	135.0551
135.0551	DCA_se2_ag2_m_02 - phones	sp	135.1051
135.1051	DCA_se2_ag2_m_02 - phones	L	135.1351
135.1051	DCA_se2_ag2_m_02 - words	like	135.1951
135.1351	DCA_se2_ag2_m_02 - phones	AY1	135.1651
135.1651	DCA_se2_ag2_m_02 - phones	K	135.1951
135.1951	DCA_se2_ag2_m_02 - phones	sp	135.2251
135.2251	DCA_se2_ag2_m_02 - phones	DH	135.2551
135.2251	DCA_se2_ag2_m_02 - words	that	135.3351
135.2551	DCA_se2_ag2_m_02 - phones	AH0	135.2851
135.2851	DCA_se2_ag2_m_02 - phones	T	135.3351
135.9037	DCA_se2_ag2_m_02 - phones	sil	135.9537
135.9537	DCA_se2_ag2_m_02 - phones	DH	136.0337
135.9537	DCA_se2_ag2_m_02 - words	then	136.1537
136.0337	DCA_se2_ag2_m_02 - phones	EH1	136.0937
136.0937	DCA_se2_ag2_m_02 - phones	N	136.1537
136.1537	DCA_se2_ag2_m_02 - phones	M	136.1837
136.1537	DCA_se2_ag2_m_02 - words	mary	136.3337
136.1837	DCA_se2_ag2_m_02 - phones	EH1	136.2137
136.2137	DCA_se2_ag2_m_02 - phones	R	136.2837
136.2837	DCA_se2_ag2_m_02 - phones	IY0	136.3337
136.3337	DCA_se2_ag2_m_02 - phones	HH	136.4137
136.3337	DCA_se2_ag2_m_02 - words	had	136.5037
136.4137	DCA_se2_ag2_m_02 - phones	AE1	136.4637
136.4637	DCA_se2_ag2_m_02 - phones	D	136.5037
136.5037	DCA_se2_ag2_m_02 - words	a	136.5437
136.5037	DCA_se2_ag2_m_02 - phones	AH0	136.5437
136.5437	DCA_se2_ag2_m_02 - phones	L	136.5837
136.5437	DCA_se2_ag2_m_02 - words	little	136.7537
136.5837	DCA_se2_ag2_m_02 - phones	IH1	136.6137
136.6137	DCA_se2_ag2_m_02 - phones	T	136.6937
136.6937	DCA_se2_ag2_m_02 - phones	AH0	136.7237
136.7237	DCA_se2_ag2_m_02 - phones	L	136.7537
[truncated: 38,328 more rows]
