# Supplementary material for: Considering Performance in the Automated and Manual Coding of Sociolinguistic Variables: Lessons From Variable (ING)
Source: Front Artif Intell. 2021 Apr 29;4:648543. doi: 10.3389/frai.2021.648543 (PMC8117961; doi:10.3389/frai.2021.648543)
Supplement: Supplementary file 4 [file Data_Sheet_4.ZIP › CORAAL_Aligned_as_Tables/DCA_se3_ag1_m_06_1_txout.txt]

tmin	tier	text	tmax
0.4465	DCA_int_03 - phones	sil	0.5865
0.5865	DCA_int_03 - phones	AO2	0.6365
0.5865	DCA_int_03 - words	alright	0.8365
0.6365	DCA_int_03 - phones	L	0.6665
0.6665	DCA_int_03 - phones	R	0.6965
0.6965	DCA_int_03 - phones	AY1	0.7565
0.7565	DCA_int_03 - phones	T	0.8365
0.8365	DCA_int_03 - phones	sp	0.9265
0.9265	DCA_int_03 - phones	AH1	1.0965
0.9265	DCA_int_03 - words	um	1.3665
1.0965	DCA_int_03 - phones	M	1.3665
2.4486	DCA_int_03 - phones	sil	2.4786
2.4786	DCA_int_03 - phones	HH	2.5286
2.4786	DCA_int_03 - words	what	2.6486
2.5286	DCA_int_03 - phones	W	2.5686
2.5686	DCA_int_03 - phones	AH1	2.6186
2.6186	DCA_int_03 - phones	T	2.6486
2.6486	DCA_int_03 - phones	sp	2.6786
2.6786	DCA_int_03 - phones	K	2.7786
2.6786	DCA_int_03 - words	kind	2.9086
2.7786	DCA_int_03 - phones	AY1	2.8486
2.8486	DCA_int_03 - phones	N	2.8786
2.8786	DCA_int_03 - phones	D	2.9086
2.9086	DCA_int_03 - phones	AH0	2.9486
2.9086	DCA_int_03 - words	of	2.9786
2.9486	DCA_int_03 - phones	V	2.9786
2.9786	DCA_int_03 - phones	sp	3.2570
3.2570	DCA_int_03 - phones	G	3.3170
3.2570	DCA_int_03 - words	games	3.6770
3.3170	DCA_int_03 - phones	EY1	3.4270
3.4270	DCA_int_03 - phones	M	3.5470
3.5470	DCA_int_03 - phones	Z	3.6770
3.6770	DCA_int_03 - phones	sp	3.7370
3.7370	DCA_int_03 - phones	D	3.7670
3.7370	DCA_int_03 - words	do	3.7970
3.7670	DCA_int_03 - phones	UW1	3.7970
3.7970	DCA_int_03 - phones	Y	3.8270
3.7970	DCA_int_03 - words	you	3.8570
3.8270	DCA_int_03 - phones	UW1	3.8570
3.8570	DCA_int_03 - phones	sp	3.9770
3.9770	DCA_int_03 - phones	P	4.0670
3.9770	DCA_int_03 - words	play	4.1870
4.0670	DCA_int_03 - phones	L	4.1270
4.1270	DCA_int_03 - phones	EY1	4.1870
4.1870	DCA_int_03 - phones	sp	4.2470
4.2470	DCA_int_03 - phones	N	4.3070
4.2470	DCA_int_03 - words	now	4.5870
4.3070	DCA_int_03 - phones	AW1	4.5870
4.5870	DCA_int_03 - phones	sp	10.1373
5.0498	DCA_se3_ag1_m_06 - phones	AH1	5.3698
5.0498	DCA_se3_ag1_m_06 - words	uh	5.3698
5.3698	DCA_se3_ag1_m_06 - phones	sp	5.4698
5.5284	DCA_se3_ag1_m_06 - phones	M	5.6384
5.5284	DCA_se3_ag1_m_06 - words	mostly	5.9484
5.6384	DCA_se3_ag1_m_06 - phones	OW1	5.7084
5.7084	DCA_se3_ag1_m_06 - phones	S	5.8184
5.8184	DCA_se3_ag1_m_06 - phones	L	5.8584
5.8584	DCA_se3_ag1_m_06 - phones	IY0	5.9484
5.9484	DCA_se3_ag1_m_06 - phones	B	6.0084
5.9484	DCA_se3_ag1_m_06 - words	basketball	6.5984
6.0084	DCA_se3_ag1_m_06 - phones	AE1	6.1284
6.1284	DCA_se3_ag1_m_06 - phones	S	6.1884
6.1884	DCA_se3_ag1_m_06 - phones	K	6.2384
6.2384	DCA_se3_ag1_m_06 - phones	AH0	6.2884
6.2884	DCA_se3_ag1_m_06 - phones	T	6.3484
6.3484	DCA_se3_ag1_m_06 - phones	B	6.3884
6.3884	DCA_se3_ag1_m_06 - phones	AO2	6.5484
6.5484	DCA_se3_ag1_m_06 - phones	L	6.5984
6.5984	DCA_se3_ag1_m_06 - phones	sp	6.6384
6.6384	DCA_se3_ag1_m_06 - phones	AH0	6.7784
6.6384	DCA_se3_ag1_m_06 - words	and	6.8084
6.7784	DCA_se3_ag1_m_06 - phones	N	6.8084
6.8084	DCA_se3_ag1_m_06 - phones	sp	6.8384
6.8384	DCA_se3_ag1_m_06 - words	uh	7.0284
6.8384	DCA_se3_ag1_m_06 - phones	AH1	7.0284
7.0284	DCA_se3_ag1_m_06 - phones	sp	7.0884
8.5166	DCA_se3_ag1_m_06 - words	i	8.6566
8.5166	DCA_se3_ag1_m_06 - phones	AY1	8.6566
8.6566	DCA_se3_ag1_m_06 - phones	SH	8.7766
8.6566	DCA_se3_ag1_m_06 - words	shoot	8.9166
8.7766	DCA_se3_ag1_m_06 - phones	UW1	8.8366
8.8366	DCA_se3_ag1_m_06 - phones	T	8.9166
8.9166	DCA_se3_ag1_m_06 - phones	AH0	8.9466
8.9166	DCA_se3_ag1_m_06 - words	a	8.9466
8.9466	DCA_se3_ag1_m_06 - phones	L	8.9966
8.9466	DCA_se3_ag1_m_06 - words	lot	9.0866
8.9966	DCA_se3_ag1_m_06 - phones	AA1	9.0566
9.0566	DCA_se3_ag1_m_06 - phones	T	9.0866
9.0866	DCA_se3_ag1_m_06 - phones	AH0	9.1166
9.0866	DCA_se3_ag1_m_06 - words	of	9.1466
9.1166	DCA_se3_ag1_m_06 - phones	V	9.1466
9.1466	DCA_se3_ag1_m_06 - phones	sp	9.1966
9.1966	DCA_se3_ag1_m_06 - phones	P	9.2866
9.1966	DCA_se3_ag1_m_06 - words	pool	9.4866
9.2866	DCA_se3_ag1_m_06 - phones	UW1	9.3666
9.3666	DCA_se3_ag1_m_06 - phones	L	9.4866
9.4866	DCA_se3_ag1_m_06 - phones	sp	12.9367
10.1373	DCA_int_03 - phones	OW1	10.2673
10.1373	DCA_int_03 - words	oh	10.2673
10.2673	DCA_int_03 - phones	Y	10.2973
10.2673	DCA_int_03 - words	yeah	10.4073
10.2973	DCA_int_03 - phones	AE1	10.4073
10.4073	DCA_int_03 - phones	sp	10.4373
10.4373	DCA_int_03 - phones	W	10.5273
10.4373	DCA_int_03 - words	well	10.6273
10.5273	DCA_int_03 - phones	EH1	10.5573
10.5573	DCA_int_03 - phones	L	10.6273
10.6273	DCA_int_03 - phones	sp	10.6573
10.6573	DCA_int_03 - phones	T	10.6973
10.6573	DCA_int_03 - words	tell	10.8373
10.6973	DCA_int_03 - phones	EH1	10.7673
10.7673	DCA_int_03 - phones	L	10.8373
10.8373	DCA_int_03 - phones	M	10.8973
10.8373	DCA_int_03 - words	me	10.9473
10.8973	DCA_int_03 - phones	IY1	10.9473
10.9473	DCA_int_03 - phones	HH	11.0273
10.9473	DCA_int_03 - words	how	11.0773
11.0273	DCA_int_03 - phones	AW1	11.0773
11.0773	DCA_int_03 - phones	D	11.1273
11.0773	DCA_int_03 - words	do	11.1673
11.1273	DCA_int_03 - phones	UW1	11.1673
11.1673	DCA_int_03 - phones	Y	11.1973
11.1673	DCA_int_03 - words	you	11.2273
11.1973	DCA_int_03 - phones	UW1	11.2273
11.2273	DCA_int_03 - phones	sp	11.3173
11.3173	DCA_int_03 - phones	P	11.3473
11.3173	DCA_int_03 - words	play	11.4173
11.3473	DCA_int_03 - phones	L	11.3873
11.3873	DCA_int_03 - phones	EY1	11.4173
11.4173	DCA_int_03 - phones	sp	11.4573
11.4573	DCA_int_03 - phones	B	11.5273
11.4573	DCA_int_03 - words	basketball	12.0073
11.5273	DCA_int_03 - phones	AE1	11.6673
11.6673	DCA_int_03 - phones	S	11.7373
11.7373	DCA_int_03 - phones	K	11.7773
11.7773	DCA_int_03 - phones	AH0	11.8073
11.8073	DCA_int_03 - phones	T	11.8873
11.8873	DCA_int_03 - phones	B	11.9173
11.9173	DCA_int_03 - phones	AO2	11.9473
11.9473	DCA_int_03 - phones	L	12.0073
12.0073	DCA_int_03 - phones	sp	12.1673
12.9367	DCA_se3_ag1_m_06 - phones	W	13.0067
12.9367	DCA_se3_ag1_m_06 - words	well	13.1267
13.0067	DCA_se3_ag1_m_06 - phones	EH1	13.0967
13.0967	DCA_se3_ag1_m_06 - phones	L	13.1267
13.1267	DCA_se3_ag1_m_06 - words	uh	13.4667
13.1267	DCA_se3_ag1_m_06 - phones	AH1	13.4667
13.4667	DCA_se3_ag1_m_06 - phones	sp	13.5467
14.8448	DCA_se3_ag1_m_06 - phones	HH	14.8948
14.8448	DCA_se3_ag1_m_06 - words	what	15.0148
14.8948	DCA_se3_ag1_m_06 - phones	W	14.9248
14.9248	DCA_se3_ag1_m_06 - phones	AH1	14.9548
14.9548	DCA_se3_ag1_m_06 - phones	T	15.0148
15.0148	DCA_se3_ag1_m_06 - phones	Y	15.0648
15.0148	DCA_se3_ag1_m_06 - words	you	15.0948
15.0648	DCA_se3_ag1_m_06 - phones	UW1	15.0948
15.0948	DCA_se3_ag1_m_06 - phones	W	15.1348
15.0948	DCA_se3_ag1_m_06 - words	want	15.2548
15.1348	DCA_se3_ag1_m_06 - phones	AO1	15.1948
15.1948	DCA_se3_ag1_m_06 - phones	N	15.2248
15.2248	DCA_se3_ag1_m_06 - phones	T	15.2548
15.2548	DCA_se3_ag1_m_06 - phones	AY1	15.3048
15.2548	DCA_se3_ag1_m_06 - words	i	15.3048
15.3048	DCA_se3_ag1_m_06 - phones	M	15.3648
15.3048	DCA_se3_ag1_m_06 - words	mean	15.5048
15.3648	DCA_se3_ag1_m_06 - phones	IY1	15.4148
15.3971	DCA_int_03 - phones	Y	15.4971
15.3971	DCA_int_03 - words	yeah	15.5271
15.4148	DCA_se3_ag1_m_06 - phones	N	15.5048
15.4971	DCA_int_03 - phones	AE1	15.5271
15.5048	DCA_se3_ag1_m_06 - phones	sp	15.5948
15.5271	DCA_int_03 - phones	JH	15.5571
15.5271	DCA_int_03 - words	just	15.6371
15.5571	DCA_int_03 - phones	AH1	15.5971
15.5948	DCA_se3_ag1_m_06 - phones	HH	15.6348
15.5948	DCA_se3_ag1_m_06 - words	what	15.7548
15.5971	DCA_int_03 - phones	S	15.6371
15.6348	DCA_se3_ag1_m_06 - phones	W	15.6648
15.6371	DCA_int_03 - phones	sp	15.7471
15.6648	DCA_se3_ag1_m_06 - phones	AH1	15.6948
15.6948	DCA_se3_ag1_m_06 - phones	T	15.7548
15.7471	DCA_int_03 - phones	T	15.8371
15.7471	DCA_int_03 - words	tell	15.9371
15.7548	DCA_se3_ag1_m_06 - phones	Y	15.7948
15.7548	DCA_se3_ag1_m_06 - words	you	15.8248
15.7948	DCA_se3_ag1_m_06 - phones	UW1	15.8248
15.8248	DCA_se3_ag1_m_06 - phones	W	15.8648
15.8248	DCA_se3_ag1_m_06 - words	wanna	15.9948
15.8371	DCA_int_03 - phones	EH1	15.8771
15.8648	DCA_se3_ag1_m_06 - phones	AA1	15.9148
15.8771	DCA_int_03 - phones	L	15.9371
15.9148	DCA_se3_ag1_m_06 - phones	N	15.9648
15.9371	DCA_int_03 - phones	M	16.0071
15.9371	DCA_int_03 - words	me	16.0571
15.9648	DCA_se3_ag1_m_06 - phones	AH0	15.9948
15.9948	DCA_se3_ag1_m_06 - phones	N	16.0948
15.9948	DCA_se3_ag1_m_06 - words	know	16.2148
16.0071	DCA_int_03 - phones	IY1	16.0571
16.0571	DCA_int_03 - phones	EH1	16.1171
16.0571	DCA_int_03 - words	everything	16.3671
16.0948	DCA_se3_ag1_m_06 - phones	OW1	16.2148
16.1171	DCA_int_03 - phones	V	16.1471
16.1471	DCA_int_03 - phones	R	16.1771
16.1771	DCA_int_03 - phones	IY0	16.2271
16.2148	DCA_se3_ag1_m_06 - phones	sp	18.2303
16.2271	DCA_int_03 - phones	TH	16.2571
16.2571	DCA_int_03 - phones	IH2	16.2971
16.2971	DCA_int_03 - phones	NG	16.3671
16.3671	DCA_int_03 - phones	AH0	16.4571
16.3671	DCA_int_03 - words	about	16.6571
16.4571	DCA_int_03 - phones	B	16.4971
16.4971	DCA_int_03 - phones	AW1	16.5671
16.5671	DCA_int_03 - phones	T	16.6571
16.6571	DCA_int_03 - phones	B	16.7071
16.6571	DCA_int_03 - words	basketball	17.2271
16.7071	DCA_int_03 - phones	AE1	16.8271
16.8271	DCA_int_03 - phones	S	16.8671
16.8671	DCA_int_03 - phones	K	16.9171
16.9171	DCA_int_03 - phones	AH0	16.9871
16.9871	DCA_int_03 - phones	T	17.0471
17.0471	DCA_int_03 - phones	B	17.0771
17.0771	DCA_int_03 - phones	AO2	17.1071
17.1071	DCA_int_03 - phones	L	17.2271
17.2271	DCA_int_03 - phones	sp	17.2571
17.2571	DCA_int_03 - phones	DH	17.2971
17.2571	DCA_int_03 - words	that	17.3571
17.2971	DCA_int_03 - phones	AH0	17.3271
17.3271	DCA_int_03 - phones	T	17.3571
17.3571	DCA_int_03 - phones	sp	17.4071
17.4071	DCA_int_03 - phones	Y	17.4371
17.4071	DCA_int_03 - words	you	17.4671
17.4371	DCA_int_03 - phones	UW1	17.4671
17.4671	DCA_int_03 - phones	sp	17.5871
17.5871	DCA_int_03 - phones	DH	17.6271
17.5871	DCA_int_03 - words	that	17.7771
17.6271	DCA_int_03 - phones	AH0	17.6671
17.6671	DCA_int_03 - phones	T	17.7771
17.7771	DCA_int_03 - phones	sp	17.8071
17.8071	DCA_int_03 - phones	Y	17.8371
17.8071	DCA_int_03 - words	you	17.8871
17.8371	DCA_int_03 - phones	UW1	17.8871
17.8871	DCA_int_03 - phones	sp	17.9371
17.9371	DCA_int_03 - phones	N	17.9771
17.9371	DCA_int_03 - words	know	18.0771
17.9771	DCA_int_03 - phones	OW1	18.0771
18.0771	DCA_int_03 - phones	sp	18.1771
18.1771	DCA_int_03 - phones	HH	18.2371
18.1771	DCA_int_03 - words	how	18.2971
18.2303	DCA_se3_ag1_m_06 - phones	D	18.2603
18.2303	DCA_se3_ag1_m_06 - words	w	18.5403
18.2371	DCA_int_03 - phones	AW1	18.2971
18.2603	DCA_se3_ag1_m_06 - phones	AH1	18.3003
18.2971	DCA_int_03 - phones	D	18.4171
18.2971	DCA_int_03 - words	do	18.4471
18.3003	DCA_se3_ag1_m_06 - phones	B	18.3503
18.3503	DCA_se3_ag1_m_06 - phones	AH0	18.3803
18.3803	DCA_se3_ag1_m_06 - phones	L	18.4203
18.4171	DCA_int_03 - phones	UW1	18.4471
18.4203	DCA_se3_ag1_m_06 - phones	Y	18.5103
18.4471	DCA_int_03 - phones	Y	18.4771
18.4471	DCA_int_03 - words	you	18.5271
18.4771	DCA_int_03 - phones	UW1	18.5271
18.5103	DCA_se3_ag1_m_06 - phones	UW0	18.5403
18.5271	DCA_int_03 - phones	sp	18.5871
18.5403	DCA_se3_ag1_m_06 - phones	sp	20.4426
18.5871	DCA_int_03 - phones	P	18.6271
18.5871	DCA_int_03 - words	play	19.0071
18.6271	DCA_int_03 - phones	L	18.7371
18.7371	DCA_int_03 - phones	EY1	19.0071
19.0071	DCA_int_03 - phones	sp	19.0371
19.0371	DCA_int_03 - phones	W	19.0871
19.0371	DCA_int_03 - words	what	19.1471
19.0871	DCA_int_03 - phones	AH1	19.1171
19.1171	DCA_int_03 - phones	T	19.1471
19.1471	DCA_int_03 - phones	sp	19.2071
19.2071	DCA_int_03 - phones	DH	19.2471
19.2071	DCA_int_03 - words	the	19.2871
19.2471	DCA_int_03 - phones	AH0	19.2871
19.2871	DCA_int_03 - phones	sp	19.4071
19.4071	DCA_int_03 - phones	R	19.4371
19.4071	DCA_int_03 - words	rules	19.6471
19.4371	DCA_int_03 - phones	UW1	19.5171
19.5171	DCA_int_03 - phones	L	19.5971
19.5971	DCA_int_03 - phones	Z	19.6471
19.6471	DCA_int_03 - phones	AA1	19.8671
19.6471	DCA_int_03 - words	are	19.9471
19.8671	DCA_int_03 - phones	R	19.9471
20.3566	DCA_int_03 - phones	HH	20.3866
20.3566	DCA_int_03 - words	how	20.4166
20.3866	DCA_int_03 - phones	AW1	20.4166
20.4166	DCA_int_03 - phones	sp	20.5966
20.4426	DCA_se3_ag1_m_06 - words	<unk>	20.5126
20.4426	DCA_se3_ag1_m_06 - phones	spn	20.5126
20.5126	DCA_se3_ag1_m_06 - phones	sp	20.5926
20.5926	DCA_se3_ag1_m_06 - phones	W	20.6826
20.5926	DCA_se3_ag1_m_06 - words	well	20.8626
20.5966	DCA_int_03 - phones	D	20.6366
20.5966	DCA_int_03 - words	do	20.6666
20.6366	DCA_int_03 - phones	UW1	20.6666
20.6666	DCA_int_03 - phones	Y	20.6966
20.6666	DCA_int_03 - words	you	20.8566
20.6826	DCA_se3_ag1_m_06 - phones	EH1	20.7526
20.6966	DCA_int_03 - phones	UW1	20.8566
20.7526	DCA_se3_ag1_m_06 - phones	L	20.8626
20.8566	DCA_int_03 - phones	sp	20.8866
20.8626	DCA_se3_ag1_m_06 - phones	sp	21.0326
20.8866	DCA_int_03 - phones	S	20.9566
20.8866	DCA_int_03 - words	score	21.0766
20.9566	DCA_int_03 - phones	K	20.9866
20.9866	DCA_int_03 - phones	AO1	21.0466
21.0466	DCA_int_03 - phones	R	21.0766
21.0766	DCA_int_03 - phones	sp	44.3125
21.0776	DCA_se3_ag1_m_06 - phones	JH	21.1676
21.0776	DCA_se3_ag1_m_06 - words	generally	21.5176
21.1676	DCA_se3_ag1_m_06 - phones	EH1	21.2076
21.2076	DCA_se3_ag1_m_06 - phones	N	21.2376
21.2376	DCA_se3_ag1_m_06 - phones	ER0	21.3976
21.3976	DCA_se3_ag1_m_06 - phones	AH0	21.4276
21.4276	DCA_se3_ag1_m_06 - phones	L	21.4576
21.4576	DCA_se3_ag1_m_06 - phones	IY0	21.5176
21.5176	DCA_se3_ag1_m_06 - phones	W	21.5576
21.5176	DCA_se3_ag1_m_06 - words	we	21.5876
21.5576	DCA_se3_ag1_m_06 - phones	IY1	21.5876
21.5876	DCA_se3_ag1_m_06 - phones	sp	21.6176
21.6176	DCA_se3_ag1_m_06 - phones	P	21.6876
21.6176	DCA_se3_ag1_m_06 - words	play	21.9076
21.6876	DCA_se3_ag1_m_06 - phones	L	21.7476
21.7476	DCA_se3_ag1_m_06 - phones	EY1	21.9076
21.9076	DCA_se3_ag1_m_06 - phones	AH1	22.2076
21.9076	DCA_se3_ag1_m_06 - words	uh	22.2076
22.4135	DCA_se3_ag1_m_06 - phones	P	22.4735
22.4135	DCA_se3_ag1_m_06 - words	playground	22.9335
22.4735	DCA_se3_ag1_m_06 - phones	L	22.5135
22.5135	DCA_se3_ag1_m_06 - phones	EY1	22.5935
22.5935	DCA_se3_ag1_m_06 - phones	G	22.6435
22.6435	DCA_se3_ag1_m_06 - phones	R	22.7135
22.7135	DCA_se3_ag1_m_06 - phones	AW2	22.8435
22.8435	DCA_se3_ag1_m_06 - phones	N	22.9035
22.9035	DCA_se3_ag1_m_06 - phones	D	22.9335
22.9335	DCA_se3_ag1_m_06 - phones	B	22.9735
22.9335	DCA_se3_ag1_m_06 - words	ball	23.2235
22.9735	DCA_se3_ag1_m_06 - phones	AO1	23.1235
23.1235	DCA_se3_ag1_m_06 - phones	L	23.2235
23.2235	DCA_se3_ag1_m_06 - phones	AH0	23.2935
23.2235	DCA_se3_ag1_m_06 - words	and	23.3435
23.2935	DCA_se3_ag1_m_06 - phones	N	23.3435
23.3435	DCA_se3_ag1_m_06 - phones	sp	24.2223
24.2223	DCA_se3_ag1_m_06 - phones	W	24.2723
24.2223	DCA_se3_ag1_m_06 - words	we	24.3023
24.2723	DCA_se3_ag1_m_06 - phones	IY1	24.3023
24.3023	DCA_se3_ag1_m_06 - phones	D	24.3323
24.3023	DCA_se3_ag1_m_06 - words	don't	24.4123
24.3323	DCA_se3_ag1_m_06 - phones	OW1	24.3623
24.3623	DCA_se3_ag1_m_06 - phones	N	24.4123
24.4123	DCA_se3_ag1_m_06 - phones	HH	24.4423
24.4123	DCA_se3_ag1_m_06 - words	have	24.5623
24.4423	DCA_se3_ag1_m_06 - phones	AE1	24.5223
24.5223	DCA_se3_ag1_m_06 - phones	V	24.5623
24.5623	DCA_se3_ag1_m_06 - phones	AH0	24.6423
24.5623	DCA_se3_ag1_m_06 - words	a	24.6423
24.6423	DCA_se3_ag1_m_06 - phones	R	24.7223
24.6423	DCA_se3_ag1_m_06 - words	referee	25.1223
24.7223	DCA_se3_ag1_m_06 - phones	EH2	24.8023
24.8023	DCA_se3_ag1_m_06 - phones	F	24.9723
24.9723	DCA_se3_ag1_m_06 - phones	ER0	25.0023
25.0023	DCA_se3_ag1_m_06 - phones	IY1	25.1223
25.1223	DCA_se3_ag1_m_06 - phones	AE1	25.1923
25.1223	DCA_se3_ag1_m_06 - words	and	25.3623
25.1923	DCA_se3_ag1_m_06 - phones	N	25.3623
26.5527	DCA_se3_ag1_m_06 - phones	P	26.6427
26.5527	DCA_se3_ag1_m_06 - words	play	26.8427
26.6427	DCA_se3_ag1_m_06 - phones	L	26.7027
26.7027	DCA_se3_ag1_m_06 - phones	EY1	26.8427
26.8427	DCA_se3_ag1_m_06 - phones	sp	26.9027
26.9027	DCA_se3_ag1_m_06 - words	uh	27.2327
26.9027	DCA_se3_ag1_m_06 - phones	AH1	27.2327
27.2327	DCA_se3_ag1_m_06 - phones	sp	27.2827
27.2827	DCA_se3_ag1_m_06 - phones	M	27.4127
27.2827	DCA_se3_ag1_m_06 - words	make	27.5527
27.4127	DCA_se3_ag1_m_06 - phones	EY1	27.4927
27.4927	DCA_se3_ag1_m_06 - phones	K	27.5527
27.5527	DCA_se3_ag1_m_06 - phones	IH0	27.5827
27.5527	DCA_se3_ag1_m_06 - words	him	27.6227
27.5827	DCA_se3_ag1_m_06 - phones	M	27.6227
27.6227	DCA_se3_ag1_m_06 - phones	sp	27.6827
27.6827	DCA_se3_ag1_m_06 - phones	T	27.7527
27.6827	DCA_se3_ag1_m_06 - words	take	27.8727
27.7527	DCA_se3_ag1_m_06 - phones	EY1	27.8427
27.8427	DCA_se3_ag1_m_06 - phones	K	27.8727
27.8727	DCA_se3_ag1_m_06 - phones	sp	27.9027
27.9027	DCA_se3_ag1_m_06 - phones	DH	27.9327
27.9027	DCA_se3_ag1_m_06 - words	the	27.9827
27.9327	DCA_se3_ag1_m_06 - phones	AH0	27.9827
27.9827	DCA_se3_ag1_m_06 - phones	sp	28.0127
28.0127	DCA_se3_ag1_m_06 - phones	Y	28.0427
28.0127	DCA_se3_ag1_m_06 - words	you	28.0727
28.0427	DCA_se3_ag1_m_06 - phones	UW1	28.0727
28.0727	DCA_se3_ag1_m_06 - phones	N	28.1227
28.0727	DCA_se3_ag1_m_06 - words	know	28.2327
28.1227	DCA_se3_ag1_m_06 - phones	OW1	28.2327
28.2327	DCA_se3_ag1_m_06 - phones	sp	28.2927
28.2927	DCA_se3_ag1_m_06 - phones	AH1	28.5227
28.2927	DCA_se3_ag1_m_06 - words	uh	28.5227
28.5227	DCA_se3_ag1_m_06 - phones	sp	28.5927
28.9938	DCA_se3_ag1_m_06 - phones	HH	29.0638
28.9938	DCA_se3_ag1_m_06 - words	whoever	29.2238
29.0638	DCA_se3_ag1_m_06 - phones	UW0	29.1138
29.1138	DCA_se3_ag1_m_06 - phones	EH1	29.1538
29.1538	DCA_se3_ag1_m_06 - phones	V	29.1938
29.1938	DCA_se3_ag1_m_06 - phones	ER0	29.2238
29.2238	DCA_se3_ag1_m_06 - phones	M	29.3038
29.2238	DCA_se3_ag1_m_06 - words	make	29.3938
29.3038	DCA_se3_ag1_m_06 - phones	EY1	29.3338
29.3338	DCA_se3_ag1_m_06 - phones	K	29.3938
29.3938	DCA_se3_ag1_m_06 - phones	DH	29.4238
29.3938	DCA_se3_ag1_m_06 - words	the	29.4538
29.4238	DCA_se3_ag1_m_06 - phones	AH0	29.4538
29.4538	DCA_se3_ag1_m_06 - phones	sp	29.5438
29.5438	DCA_se3_ag1_m_06 - phones	P	29.6038
29.5438	DCA_se3_ag1_m_06 - words	point	29.7938
29.6038	DCA_se3_ag1_m_06 - phones	OY1	29.7338
29.7338	DCA_se3_ag1_m_06 - phones	N	29.7638
29.7638	DCA_se3_ag1_m_06 - phones	T	29.7938
29.7938	DCA_se3_ag1_m_06 - phones	W	29.8538
29.7938	DCA_se3_ag1_m_06 - words	well	29.9538
29.8538	DCA_se3_ag1_m_06 - phones	EH1	29.9038
29.9038	DCA_se3_ag1_m_06 - phones	L	29.9538
29.9538	DCA_se3_ag1_m_06 - phones	DH	30.0238
29.9538	DCA_se3_ag1_m_06 - words	they	30.1238
30.0238	DCA_se3_ag1_m_06 - phones	EY1	30.1238
30.1238	DCA_se3_ag1_m_06 - phones	sp	30.2338
30.6345	DCA_se3_ag1_m_06 - phones	DH	30.7045
30.6345	DCA_se3_ag1_m_06 - words	they	30.7845
30.7045	DCA_se3_ag1_m_06 - phones	EY1	30.7845
30.7845	DCA_se3_ag1_m_06 - phones	T	30.8545
30.7845	DCA_se3_ag1_m_06 - words	take	30.9945
30.8545	DCA_se3_ag1_m_06 - phones	EY1	30.9345
30.9345	DCA_se3_ag1_m_06 - phones	K	30.9945
30.9945	DCA_se3_ag1_m_06 - phones	AW1	31.0745
30.9945	DCA_se3_ag1_m_06 - words	out	31.1745
31.0745	DCA_se3_ag1_m_06 - phones	T	31.1745
31.1745	DCA_se3_ag1_m_06 - phones	sp	31.2345
31.6830	DCA_se3_ag1_m_06 - phones	IH0	31.8330
31.6830	DCA_se3_ag1_m_06 - words	in	31.9130
31.8330	DCA_se3_ag1_m_06 - phones	N	31.9130
31.9130	DCA_se3_ag1_m_06 - phones	DH	31.9630
31.9130	DCA_se3_ag1_m_06 - words	the	32.1130
31.9630	DCA_se3_ag1_m_06 - phones	AH1	32.1130
32.1130	DCA_se3_ag1_m_06 - phones	sp	33.6171
33.6171	DCA_se3_ag1_m_06 - phones	IH1	33.6471
33.6171	DCA_se3_ag1_m_06 - words	it	33.7071
33.6471	DCA_se3_ag1_m_06 - phones	T	33.7071
33.7071	DCA_se3_ag1_m_06 - phones	S	33.7571
33.7071	DCA_se3_ag1_m_06 - words	s	33.7571
33.7571	DCA_se3_ag1_m_06 - phones	sp	33.8471
34.3175	DCA_se3_ag1_m_06 - words	s	34.5575
34.3175	DCA_se3_ag1_m_06 - phones	S	34.5575
34.5575	DCA_se3_ag1_m_06 - phones	sp	34.5975
34.7297	DCA_se3_ag1_m_06 - phones	IH0	34.8197
34.7297	DCA_se3_ag1_m_06 - words	it	34.8497
34.8197	DCA_se3_ag1_m_06 - phones	T	34.8497
34.8497	DCA_se3_ag1_m_06 - words	s	34.8897
34.8497	DCA_se3_ag1_m_06 - phones	S	34.8897
34.8897	DCA_se3_ag1_m_06 - phones	D	34.9797
34.8897	DCA_se3_ag1_m_06 - words	different	35.2597
34.9797	DCA_se3_ag1_m_06 - phones	IH1	35.0597
35.0597	DCA_se3_ag1_m_06 - phones	F	35.1297
35.1297	DCA_se3_ag1_m_06 - phones	R	35.1597
35.1597	DCA_se3_ag1_m_06 - phones	AH0	35.1997
35.1997	DCA_se3_ag1_m_06 - phones	N	35.2297
35.2297	DCA_se3_ag1_m_06 - phones	T	35.2597
35.2597	DCA_se3_ag1_m_06 - phones	DH	35.3097
35.2597	DCA_se3_ag1_m_06 - words	than	35.4197
35.3097	DCA_se3_ag1_m_06 - phones	AH0	35.3797
35.3797	DCA_se3_ag1_m_06 - phones	N	35.4197
35.4197	DCA_se3_ag1_m_06 - words	uh	35.7697
35.4197	DCA_se3_ag1_m_06 - phones	AH1	35.7697
35.7697	DCA_se3_ag1_m_06 - phones	sp	35.7997
35.7997	DCA_se3_ag1_m_06 - phones	HH	35.8397
35.7997	DCA_se3_ag1_m_06 - words	when	35.9297
35.8397	DCA_se3_ag1_m_06 - phones	W	35.8697
35.8697	DCA_se3_ag1_m_06 - phones	EH1	35.8997
35.8997	DCA_se3_ag1_m_06 - phones	N	35.9297
35.9297	DCA_se3_ag1_m_06 - phones	Y	35.9597
35.9297	DCA_se3_ag1_m_06 - words	you	35.9997
35.9597	DCA_se3_ag1_m_06 - phones	UW1	35.9997
35.9997	DCA_se3_ag1_m_06 - phones	HH	36.0697
35.9997	DCA_se3_ag1_m_06 - words	have	36.1697
36.0697	DCA_se3_ag1_m_06 - phones	AE1	36.1297
36.1297	DCA_se3_ag1_m_06 - phones	V	36.1697
36.1697	DCA_se3_ag1_m_06 - phones	AH0	36.2497
36.1697	DCA_se3_ag1_m_06 - words	a	36.2497
36.2497	DCA_se3_ag1_m_06 - phones	R	36.3397
36.2497	DCA_se3_ag1_m_06 - words	referee	36.7897
36.3397	DCA_se3_ag1_m_06 - phones	EH2	36.4197
36.4197	DCA_se3_ag1_m_06 - phones	F	36.5697
36.5697	DCA_se3_ag1_m_06 - phones	ER0	36.6397
36.6397	DCA_se3_ag1_m_06 - phones	IY1	36.7897
36.7897	DCA_se3_ag1_m_06 - phones	sp	36.8297
37.0427	DCA_se3_ag1_m_06 - phones	K	37.1127
37.0427	DCA_se3_ag1_m_06 - words	cause	37.3127
37.1127	DCA_se3_ag1_m_06 - phones	AO1	37.2727
37.2727	DCA_se3_ag1_m_06 - phones	Z	37.3127
37.3127	DCA_se3_ag1_m_06 - words	uh	37.4427
37.3127	DCA_se3_ag1_m_06 - phones	AH1	37.4427
37.4427	DCA_se3_ag1_m_06 - phones	sp	37.5027
38.1005	DCA_se3_ag1_m_06 - phones	Y	38.1705
38.1005	DCA_se3_ag1_m_06 - words	you	38.2105
38.1705	DCA_se3_ag1_m_06 - phones	UW1	38.2105
38.2105	DCA_se3_ag1_m_06 - phones	N	38.2505
38.2105	DCA_se3_ag1_m_06 - words	know	38.3805
38.2505	DCA_se3_ag1_m_06 - phones	OW1	38.3805
38.3805	DCA_se3_ag1_m_06 - phones	sp	38.4105
38.4105	DCA_se3_ag1_m_06 - phones	EH1	38.5105
38.4105	DCA_se3_ag1_m_06 - words	every	38.6205
38.5105	DCA_se3_ag1_m_06 - phones	V	38.5505
38.5505	DCA_se3_ag1_m_06 - phones	R	38.5905
38.5905	DCA_se3_ag1_m_06 - phones	IY0	38.6205
38.6205	DCA_se3_ag1_m_06 - phones	sp	38.7605
38.7605	DCA_se3_ag1_m_06 - phones	Y	38.8005
38.7605	DCA_se3_ag1_m_06 - words	you	38.8305
38.8005	DCA_se3_ag1_m_06 - phones	UW1	38.8305
38.8305	DCA_se3_ag1_m_06 - phones	HH	38.8605
38.8305	DCA_se3_ag1_m_06 - words	have	38.9405
38.8605	DCA_se3_ag1_m_06 - phones	AE1	38.8905
38.8905	DCA_se3_ag1_m_06 - phones	V	38.9405
38.9405	DCA_se3_ag1_m_06 - phones	T	38.9705
38.9405	DCA_se3_ag1_m_06 - words	to	39.0205
38.9705	DCA_se3_ag1_m_06 - phones	IH0	39.0205
39.0205	DCA_se3_ag1_m_06 - phones	B	39.0805
39.0205	DCA_se3_ag1_m_06 - words	be	39.1305
39.0805	DCA_se3_ag1_m_06 - phones	IY0	39.1305
39.1305	DCA_se3_ag1_m_06 - phones	Y	39.1705
39.1305	DCA_se3_ag1_m_06 - words	your	39.2705
39.1705	DCA_se3_ag1_m_06 - phones	UH1	39.2105
39.2105	DCA_se3_ag1_m_06 - phones	R	39.2705
39.2705	DCA_se3_ag1_m_06 - phones	OW1	39.4005
39.2705	DCA_se3_ag1_m_06 - words	own	39.5005
39.4005	DCA_se3_ag1_m_06 - phones	N	39.5005
39.5005	DCA_se3_ag1_m_06 - phones	sp	39.5305
39.5305	DCA_se3_ag1_m_06 - phones	JH	39.6105
39.5305	DCA_se3_ag1_m_06 - words	judge	39.8805
39.6105	DCA_se3_ag1_m_06 - phones	AH1	39.8005
39.8005	DCA_se3_ag1_m_06 - phones	JH	39.8805
39.8805	DCA_se3_ag1_m_06 - phones	AH0	39.9205
39.8805	DCA_se3_ag1_m_06 - words	and	40.0305
39.9205	DCA_se3_ag1_m_06 - phones	N	40.0305
40.0305	DCA_se3_ag1_m_06 - phones	sp	42.9687
42.9687	DCA_se3_ag1_m_06 - phones	JH	43.0487
42.9687	DCA_se3_ag1_m_06 - words	generally	43.2887
43.0487	DCA_se3_ag1_m_06 - phones	EH1	43.0887
43.0887	DCA_se3_ag1_m_06 - phones	N	43.1587
43.1587	DCA_se3_ag1_m_06 - phones	R	43.1887
43.1887	DCA_se3_ag1_m_06 - phones	AH0	43.2187
43.2187	DCA_se3_ag1_m_06 - phones	L	43.2587
43.2587	DCA_se3_ag1_m_06 - phones	IY0	43.2887
43.2887	DCA_se3_ag1_m_06 - phones	DH	43.3487
43.2887	DCA_se3_ag1_m_06 - words	that	43.4387
43.3487	DCA_se3_ag1_m_06 - phones	AE1	43.3887
43.3887	DCA_se3_ag1_m_06 - phones	T	43.4387
43.4387	DCA_se3_ag1_m_06 - phones	S	43.4787
43.4387	DCA_se3_ag1_m_06 - words	s	43.4787
43.4787	DCA_se3_ag1_m_06 - phones	AH0	43.5487
43.4787	DCA_se3_ag1_m_06 - words	about	43.7287
43.5487	DCA_se3_ag1_m_06 - phones	B	43.5887
43.5887	DCA_se3_ag1_m_06 - phones	AW1	43.6787
43.6787	DCA_se3_ag1_m_06 - phones	T	43.7287
43.7287	DCA_se3_ag1_m_06 - phones	IH1	43.7787
43.7287	DCA_se3_ag1_m_06 - words	it	43.8487
43.7787	DCA_se3_ag1_m_06 - phones	T	43.8487
43.8487	DCA_se3_ag1_m_06 - phones	sp	48.3304
44.3125	DCA_int_03 - phones	AH1	44.5525
44.3125	DCA_int_03 - words	uh	44.5525
44.5525	DCA_int_03 - phones	sp	44.5825
44.5825	DCA_int_03 - phones	W	44.6525
44.5825	DCA_int_03 - words	well	44.8725
44.6525	DCA_int_03 - phones	EH1	44.7125
44.7125	DCA_int_03 - phones	L	44.8725
45.8893	DCA_int_03 - phones	sil	45.9493
45.9493	DCA_int_03 - phones	W	45.9993
45.9493	DCA_int_03 - words	what	46.0793
45.9993	DCA_int_03 - phones	AH1	46.0293
46.0293	DCA_int_03 - phones	T	46.0793
46.0793	DCA_int_03 - phones	AH0	46.1493
46.0793	DCA_int_03 - words	about	46.5693
46.1493	DCA_int_03 - phones	B	46.1993
46.1993	DCA_int_03 - phones	AW1	46.4493
46.4493	DCA_int_03 - phones	T	46.5693
46.5693	DCA_int_03 - phones	AH1	46.7593
46.5693	DCA_int_03 - words	uh	46.7593
46.9538	DCA_int_03 - phones	HH	47.0338
46.9538	DCA_int_03 - words	how	47.0738
47.0338	DCA_int_03 - phones	AW1	47.0738
47.0738	DCA_int_03 - phones	M	47.1138
47.0738	DCA_int_03 - words	many	47.2238
47.1138	DCA_int_03 - phones	EH1	47.1438
47.1438	DCA_int_03 - phones	N	47.1938
47.1938	DCA_int_03 - phones	IY0	47.2238
47.2238	DCA_int_03 - phones	sp	47.2938
47.2938	DCA_int_03 - phones	P	47.4138
47.2938	DCA_int_03 - words	players	47.5838
47.4138	DCA_int_03 - phones	L	47.4538
47.4538	DCA_int_03 - phones	EY1	47.5038
47.5038	DCA_int_03 - phones	ER0	47.5538
47.5538	DCA_int_03 - phones	Z	47.5838
47.5838	DCA_int_03 - phones	sp	47.7238
48.3304	DCA_se3_ag1_m_06 - words	oh	48.5604
48.3304	DCA_se3_ag1_m_06 - phones	OW1	48.5604
48.5604	DCA_se3_ag1_m_06 - phones	W	48.6604
48.5604	DCA_se3_ag1_m_06 - words	we	48.6904
48.6604	DCA_se3_ag1_m_06 - phones	IY1	48.6904
48.6904	DCA_se3_ag1_m_06 - phones	Y	48.7404
48.6904	DCA_se3_ag1_m_06 - words	usually	48.9504
48.7404	DCA_se3_ag1_m_06 - phones	UW1	48.8004
48.8004	DCA_se3_ag1_m_06 - phones	ZH	48.8304
48.8304	DCA_se3_ag1_m_06 - phones	AH0	48.8604
48.8604	DCA_se3_ag1_m_06 - phones	L	48.8904
48.8904	DCA_se3_ag1_m_06 - phones	IY0	48.9504
48.9504	DCA_se3_ag1_m_06 - phones	P	49.0004
48.9504	DCA_se3_ag1_m_06 - words	play	49.1604
49.0004	DCA_se3_ag1_m_06 - phones	L	49.0504
49.0504	DCA_se3_ag1_m_06 - phones	EY1	49.1604
49.1604	DCA_se3_ag1_m_06 - phones	sp	49.2004
49.2004	DCA_se3_ag1_m_06 - phones	AH1	49.5504
49.2004	DCA_se3_ag1_m_06 - words	uh	49.5504
49.5504	DCA_se3_ag1_m_06 - phones	sp	49.5804
49.5804	DCA_se3_ag1_m_06 - phones	TH	49.6404
49.5804	DCA_se3_ag1_m_06 - words	three	49.8904
49.6404	DCA_se3_ag1_m_06 - phones	R	49.7504
49.7504	DCA_se3_ag1_m_06 - phones	IY1	49.8904
50.0884	DCA_se3_ag1_m_06 - phones	AH0	50.1484
50.0884	DCA_se3_ag1_m_06 - words	unless	50.3784
50.1484	DCA_se3_ag1_m_06 - phones	N	50.1784
50.1784	DCA_se3_ag1_m_06 - phones	L	50.2384
50.2384	DCA_se3_ag1_m_06 - phones	EH1	50.2984
50.2984	DCA_se3_ag1_m_06 - phones	S	50.3784
50.3784	DCA_se3_ag1_m_06 - phones	W	50.4084
50.3784	DCA_se3_ag1_m_06 - words	we	50.4484
50.4084	DCA_se3_ag1_m_06 - phones	IY1	50.4484
50.4484	DCA_se3_ag1_m_06 - phones	R	50.5584
50.4484	DCA_se3_ag1_m_06 - words	running	50.7184
50.5584	DCA_se3_ag1_m_06 - phones	AH1	50.5984
50.5984	DCA_se3_ag1_m_06 - phones	N	50.6584
50.6584	DCA_se3_ag1_m_06 - phones	IH0	50.6884
50.6884	DCA_se3_ag1_m_06 - phones	NG	50.7184
50.7184	DCA_se3_ag1_m_06 - phones	DH	50.7484
50.7184	DCA_se3_ag1_m_06 - words	the	50.7884
50.7484	DCA_se3_ag1_m_06 - phones	AH1	50.7884
50.7884	DCA_se3_ag1_m_06 - phones	HH	50.8584
50.7884	DCA_se3_ag1_m_06 - words	whole	50.9984
50.8584	DCA_se3_ag1_m_06 - phones	OW1	50.9284
50.9284	DCA_se3_ag1_m_06 - phones	L	50.9984
50.9984	DCA_se3_ag1_m_06 - phones	sp	51.0784
51.0784	DCA_se3_ag1_m_06 - phones	K	51.1284
51.0784	DCA_se3_ag1_m_06 - words	court	51.2884
51.1284	DCA_se3_ag1_m_06 - phones	AO1	51.1984
51.1984	DCA_se3_ag1_m_06 - phones	R	51.2584
51.2584	DCA_se3_ag1_m_06 - phones	T	51.2884
51.7892	DCA_se3_ag1_m_06 - phones	W	51.8692
51.7892	DCA_se3_ag1_m_06 - words	which	51.9792
51.8692	DCA_se3_ag1_m_06 - phones	IH1	51.9092
51.9092	DCA_se3_ag1_m_06 - phones	CH	51.9792
51.9792	DCA_se3_ag1_m_06 - phones	K	52.0392
51.9792	DCA_se3_ag1_m_06 - words	consist	52.3692
52.0392	DCA_se3_ag1_m_06 - phones	AH0	52.0692
52.0692	DCA_se3_ag1_m_06 - phones	N	52.1192
52.1192	DCA_se3_ag1_m_06 - phones	S	52.1792
52.1792	DCA_se3_ag1_m_06 - phones	IH1	52.2592
52.2592	DCA_se3_ag1_m_06 - phones	S	52.3192
52.3192	DCA_se3_ag1_m_06 - phones	T	52.3692
52.3692	DCA_se3_ag1_m_06 - phones	AH0	52.3992
52.3692	DCA_se3_ag1_m_06 - words	of	52.4292
52.3992	DCA_se3_ag1_m_06 - phones	V	52.4292
52.4292	DCA_se3_ag1_m_06 - phones	sp	52.4892
52.4892	DCA_se3_ag1_m_06 - phones	F	52.5592
52.4892	DCA_se3_ag1_m_06 - words	five	52.7492
52.5592	DCA_se3_ag1_m_06 - phones	AY1	52.7092
52.7092	DCA_se3_ag1_m_06 - phones	V	52.7492
52.7492	DCA_se3_ag1_m_06 - phones	AO1	52.8492
52.7492	DCA_se3_ag1_m_06 - words	on	52.8992
52.8492	DCA_se3_ag1_m_06 - phones	N	52.8992
52.8992	DCA_se3_ag1_m_06 - phones	IY1	52.9892
52.8992	DCA_se3_ag1_m_06 - words	each	53.1492
52.9892	DCA_se3_ag1_m_06 - phones	CH	53.1492
53.1492	DCA_se3_ag1_m_06 - phones	sp	53.2792
53.2792	DCA_se3_ag1_m_06 - phones	T	53.3392
53.2792	DCA_se3_ag1_m_06 - words	team	53.5492
53.3392	DCA_se3_ag1_m_06 - phones	IY1	53.4792
53.4792	DCA_se3_ag1_m_06 - phones	M	53.5492
53.5492	DCA_se3_ag1_m_06 - phones	sp	56.0652
53.9582	DCA_int_03 - phones	AH1	54.0282
53.9582	DCA_int_03 - words	uh-huh	54.4982
54.0282	DCA_int_03 - phones	HH	54.0582
54.0582	DCA_int_03 - phones	AH1	54.4982
54.4982	DCA_int_03 - phones	sp	54.5282
54.5282	DCA_int_03 - phones	W	54.5682
54.5282	DCA_int_03 - words	well	54.6282
54.5682	DCA_int_03 - phones	EH1	54.5982
54.5982	DCA_int_03 - phones	L	54.6282
54.6282	DCA_int_03 - phones	HH	54.6782
54.6282	DCA_int_03 - words	how	54.8482
54.6782	DCA_int_03 - phones	AW1	54.8482
54.8482	DCA_int_03 - phones	D	54.8882
54.8482	DCA_int_03 - words	do	54.9182
54.8882	DCA_int_03 - phones	UW1	54.9182
54.9182	DCA_int_03 - phones	Y	54.9482
54.9182	DCA_int_03 - words	you	54.9782
54.9482	DCA_int_03 - phones	UW1	54.9782
54.9782	DCA_int_03 - phones	CH	55.0382
54.9782	DCA_int_03 - words	choose	55.1282
55.0382	DCA_int_03 - phones	UW1	55.0982
55.0982	DCA_int_03 - phones	Z	55.1282
55.1282	DCA_int_03 - phones	sp	55.1582
55.1582	DCA_int_03 - phones	AH1	55.2582
55.1582	DCA_int_03 - words	up	55.2982
55.2582	DCA_int_03 - phones	P	55.2982
55.2982	DCA_int_03 - phones	sp	55.3682
55.3682	DCA_int_03 - phones	S	55.4682
55.3682	DCA_int_03 - words	sides	55.7382
55.4682	DCA_int_03 - phones	AY1	55.6782
55.6782	DCA_int_03 - phones	D	55.7082
55.7082	DCA_int_03 - phones	Z	55.7382
55.7382	DCA_int_03 - phones	sp	55.8182
55.8559	DCA_int_03 - words	<unk>	56.1359
55.8559	DCA_int_03 - phones	spn	56.1359
56.0652	DCA_se3_ag1_m_06 - phones	W	56.1152
56.0652	DCA_se3_ag1_m_06 - words	well	56.1952
56.1152	DCA_se3_ag1_m_06 - phones	EH1	56.1652
56.1652	DCA_se3_ag1_m_06 - phones	L	56.1952
56.1952	DCA_se3_ag1_m_06 - phones	AH1	56.4552
56.1952	DCA_se3_ag1_m_06 - words	uh	56.4552
56.4552	DCA_se3_ag1_m_06 - phones	sp	56.6852
56.6852	DCA_se3_ag1_m_06 - phones	W	56.7552
56.6852	DCA_se3_ag1_m_06 - words	we	56.8552
56.7552	DCA_se3_ag1_m_06 - phones	IY1	56.8552
56.8552	DCA_se3_ag1_m_06 - words	uh	57.1052
56.8552	DCA_se3_ag1_m_06 - phones	AH1	57.1052
57.1052	DCA_se3_ag1_m_06 - phones	sp	57.2152
58.1694	DCA_se3_ag1_m_06 - phones	Y	58.2994
58.1694	DCA_se3_ag1_m_06 - words	usually	58.5594
58.2994	DCA_se3_ag1_m_06 - phones	UW1	58.3694
58.3694	DCA_se3_ag1_m_06 - phones	ZH	58.3994
58.3994	DCA_se3_ag1_m_06 - phones	AH0	58.4294
58.4294	DCA_se3_ag1_m_06 - phones	L	58.4594
58.4594	DCA_se3_ag1_m_06 - phones	IY0	58.5594
58.5594	DCA_se3_ag1_m_06 - phones	sp	61.0307
61.0307	DCA_se3_ag1_m_06 - phones	W	61.0607
61.0307	DCA_se3_ag1_m_06 - words	we	61.0907
61.0607	DCA_se3_ag1_m_06 - phones	IY1	61.0907
61.0907	DCA_se3_ag1_m_06 - phones	Y	61.1207
61.0907	DCA_se3_ag1_m_06 - words	usually	61.3507
61.1207	DCA_se3_ag1_m_06 - phones	UW1	61.2007
61.2007	DCA_se3_ag1_m_06 - phones	ZH	61.2407
61.2407	DCA_se3_ag1_m_06 - phones	AH0	61.2707
61.2707	DCA_se3_ag1_m_06 - phones	L	61.3007
61.3007	DCA_se3_ag1_m_06 - phones	IY0	61.3507
61.3507	DCA_se3_ag1_m_06 - phones	G	61.3907
61.3507	DCA_se3_ag1_m_06 - words	go	61.4907
61.3907	DCA_se3_ag1_m_06 - phones	OW1	61.4907
61.4907	DCA_se3_ag1_m_06 - phones	T	61.5807
61.4907	DCA_se3_ag1_m_06 - words	to	61.6107
61.5807	DCA_se3_ag1_m_06 - phones	IH0	61.6107
61.6107	DCA_se3_ag1_m_06 - phones	DH	61.6507
61.6107	DCA_se3_ag1_m_06 - words	the	61.7007
61.6507	DCA_se3_ag1_m_06 - phones	AH0	61.7007
61.7007	DCA_se3_ag1_m_06 - phones	F	61.8107
61.7007	DCA_se3_ag1_m_06 - words	foul	62.0507
61.8107	DCA_se3_ag1_m_06 - phones	AW1	62.0207
62.0207	DCA_se3_ag1_m_06 - phones	L	62.0507
62.0507	DCA_se3_ag1_m_06 - phones	L	62.1207
62.0507	DCA_se3_ag1_m_06 - words	line	62.3607
62.1207	DCA_se3_ag1_m_06 - phones	AY1	62.3007
62.3007	DCA_se3_ag1_m_06 - phones	N	62.3607
62.3607	DCA_se3_ag1_m_06 - phones	AE1	62.4007
62.3607	DCA_se3_ag1_m_06 - words	and	62.4407
62.4007	DCA_se3_ag1_m_06 - phones	N	62.4407
62.4407	DCA_se3_ag1_m_06 - phones	sp	62.5107
62.5107	DCA_se3_ag1_m_06 - words	uh	62.7707
62.5107	DCA_se3_ag1_m_06 - phones	AH1	62.7707
62.7707	DCA_se3_ag1_m_06 - phones	sp	63.8172
63.8172	DCA_se3_ag1_m_06 - phones	F	63.8772
63.8172	DCA_se3_ag1_m_06 - words	first	64.0272
63.8772	DCA_se3_ag1_m_06 - phones	ER1	63.9572
63.9572	DCA_se3_ag1_m_06 - phones	S	63.9972
63.9972	DCA_se3_ag1_m_06 - phones	T	64.0272
64.0272	DCA_se3_ag1_m_06 - phones	T	64.0872
64.0272	DCA_se3_ag1_m_06 - words	two	64.1372
64.0872	DCA_se3_ag1_m_06 - phones	UW1	64.1372
64.1372	DCA_se3_ag1_m_06 - phones	P	64.2272
64.1372	DCA_se3_ag1_m_06 - words	people	64.4272
64.2272	DCA_se3_ag1_m_06 - phones	IY1	64.3072
64.3072	DCA_se3_ag1_m_06 - phones	P	64.3572
64.3572	DCA_se3_ag1_m_06 - phones	AH0	64.3972
64.3972	DCA_se3_ag1_m_06 - phones	L	64.4272
64.4272	DCA_se3_ag1_m_06 - phones	M	64.5172
64.4272	DCA_se3_ag1_m_06 - words	make	64.6872
64.5172	DCA_se3_ag1_m_06 - phones	EY1	64.6072
64.6072	DCA_se3_ag1_m_06 - phones	K	64.6872
64.6872	DCA_se3_ag1_m_06 - phones	IH1	64.7272
64.6872	DCA_se3_ag1_m_06 - words	it	64.7672
64.7272	DCA_se3_ag1_m_06 - phones	T	64.7672
64.7672	DCA_se3_ag1_m_06 - phones	sp	64.8472
64.8472	DCA_se3_ag1_m_06 - words	uh	65.0272
64.8472	DCA_se3_ag1_m_06 - phones	AH1	65.0272
65.0272	DCA_se3_ag1_m_06 - phones	CH	65.1872
65.0272	DCA_se3_ag1_m_06 - words	choose	65.3372
65.1872	DCA_se3_ag1_m_06 - phones	UW1	65.2672
65.2672	DCA_se3_ag1_m_06 - phones	Z	65.3372
65.3372	DCA_se3_ag1_m_06 - phones	DH	65.3672
65.3372	DCA_se3_ag1_m_06 - words	the	65.4172
65.3672	DCA_se3_ag1_m_06 - phones	IY0	65.4172
65.4172	DCA_se3_ag1_m_06 - phones	T	65.4972
65.4172	DCA_se3_ag1_m_06 - words	teams	65.8472
65.4972	DCA_se3_ag1_m_06 - phones	IY1	65.6572
65.6572	DCA_se3_ag1_m_06 - phones	M	65.7672
65.7672	DCA_se3_ag1_m_06 - phones	Z	65.8472
65.8472	DCA_se3_ag1_m_06 - phones	AE1	65.9272
65.8472	DCA_se3_ag1_m_06 - words	and	65.9672
65.9272	DCA_se3_ag1_m_06 - phones	N	65.9672
65.9672	DCA_se3_ag1_m_06 - phones	sp	66.0472
66.0472	DCA_se3_ag1_m_06 - words	uh	66.3872
66.0472	DCA_se3_ag1_m_06 - phones	AH1	66.3872
66.3872	DCA_se3_ag1_m_06 - phones	sp	69.6449
69.6449	DCA_se3_ag1_m_06 - phones	AH0	69.7549
69.6449	DCA_se3_ag1_m_06 - words	and	69.8049
69.7549	DCA_se3_ag1_m_06 - phones	N	69.8049
69.8049	DCA_se3_ag1_m_06 - phones	AH1	70.0649
69.8049	DCA_se3_ag1_m_06 - words	uh	70.0649
70.0649	DCA_se3_ag1_m_06 - phones	sp	70.1649
70.1649	DCA_se3_ag1_m_06 - phones	F	70.2549
70.1649	DCA_se3_ag1_m_06 - words	first	70.3849
70.2549	DCA_se3_ag1_m_06 - phones	ER1	70.3049
70.3049	DCA_se3_ag1_m_06 - phones	S	70.3549
70.3549	DCA_se3_ag1_m_06 - phones	T	70.3849
70.3849	DCA_se3_ag1_m_06 - phones	T	70.4249
70.3849	DCA_se3_ag1_m_06 - words	two	70.4649
70.4249	DCA_se3_ag1_m_06 - phones	UW1	70.4649
70.4649	DCA_se3_ag1_m_06 - phones	P	70.5449
70.4649	DCA_se3_ag1_m_06 - words	people	70.7549
70.5449	DCA_se3_ag1_m_06 - phones	IY1	70.6149
70.6149	DCA_se3_ag1_m_06 - phones	P	70.6949
70.6949	DCA_se3_ag1_m_06 - phones	AH0	70.7249
70.7249	DCA_se3_ag1_m_06 - phones	L	70.7549
70.7549	DCA_se3_ag1_m_06 - phones	CH	70.8849
70.7549	DCA_se3_ag1_m_06 - words	choose	71.0149
70.8849	DCA_se3_ag1_m_06 - phones	UW1	70.9649
70.9649	DCA_se3_ag1_m_06 - phones	Z	71.0149
71.0149	DCA_se3_ag1_m_06 - phones	DH	71.0649
71.0149	DCA_se3_ag1_m_06 - words	the	71.1149
71.0649	DCA_se3_ag1_m_06 - phones	AH0	71.1149
71.1149	DCA_se3_ag1_m_06 - phones	T	71.1949
71.1149	DCA_se3_ag1_m_06 - words	teams	71.5549
71.1949	DCA_se3_ag1_m_06 - phones	IY1	71.3349
71.3349	DCA_se3_ag1_m_06 - phones	M	71.4149
71.4149	DCA_se3_ag1_m_06 - phones	Z	71.5549
71.8038	DCA_se3_ag1_m_06 - phones	AE1	71.9338
71.8038	DCA_se3_ag1_m_06 - words	and	72.0038
71.9338	DCA_se3_ag1_m_06 - phones	N	72.0038
72.0038	DCA_se3_ag1_m_06 - words	uh	72.3438
72.0038	DCA_se3_ag1_m_06 - phones	AH1	72.3438
72.3438	DCA_se3_ag1_m_06 - phones	sp	72.4338
73.7557	DCA_se3_ag1_m_06 - phones	W	73.8557
73.7557	DCA_se3_ag1_m_06 - words	well	73.9657
73.8557	DCA_se3_ag1_m_06 - phones	EH1	73.9157
73.9157	DCA_se3_ag1_m_06 - phones	L	73.9657
73.9657	DCA_se3_ag1_m_06 - phones	DH	74.0257
73.9657	DCA_se3_ag1_m_06 - words	then	74.0857
74.0257	DCA_se3_ag1_m_06 - phones	EH1	74.0557
74.0557	DCA_se3_ag1_m_06 - phones	N	74.0857
74.0857	DCA_se3_ag1_m_06 - phones	AE1	74.1757
74.0857	DCA_se3_ag1_m_06 - words	after	74.3257
74.1757	DCA_se3_ag1_m_06 - phones	F	74.2457
74.2457	DCA_se3_ag1_m_06 - phones	T	74.2957
74.2957	DCA_se3_ag1_m_06 - phones	ER0	74.3257
74.3257	DCA_se3_ag1_m_06 - phones	Y	74.3957
74.3257	DCA_se3_ag1_m_06 - words	you	74.4257
74.3957	DCA_se3_ag1_m_06 - phones	UW1	74.4257
74.4257	DCA_se3_ag1_m_06 - phones	sp	74.4657
74.4657	DCA_se3_ag1_m_06 - phones	AH1	74.6657
74.4657	DCA_se3_ag1_m_06 - words	uh	74.6657
74.6657	DCA_se3_ag1_m_06 - phones	CH	74.7857
74.6657	DCA_se3_ag1_m_06 - words	choose	74.8957
74.7857	DCA_se3_ag1_m_06 - phones	UW1	74.8257
74.8257	DCA_se3_ag1_m_06 - phones	Z	74.8957
74.8957	DCA_se3_ag1_m_06 - phones	Y	74.9257
74.8957	DCA_se3_ag1_m_06 - words	your	75.0157
74.9257	DCA_se3_ag1_m_06 - phones	UH1	74.9557
74.9557	DCA_se3_ag1_m_06 - phones	R	75.0157
75.0157	DCA_se3_ag1_m_06 - phones	T	75.1057
75.0157	DCA_se3_ag1_m_06 - words	team	75.2657
75.1057	DCA_se3_ag1_m_06 - phones	IY1	75.1857
75.1857	DCA_se3_ag1_m_06 - phones	M	75.2657
75.2657	DCA_se3_ag1_m_06 - phones	W	75.3157
75.2657	DCA_se3_ag1_m_06 - words	well	75.4157
75.3157	DCA_se3_ag1_m_06 - phones	EH1	75.3557
75.3557	DCA_se3_ag1_m_06 - phones	L	75.4157
75.4157	DCA_se3_ag1_m_06 - phones	DH	75.4557
75.4157	DCA_se3_ag1_m_06 - words	then	75.6157
75.4557	DCA_se3_ag1_m_06 - phones	EH1	75.4857
75.4857	DCA_se3_ag1_m_06 - phones	N	75.6157
75.9033	DCA_se3_ag1_m_06 - phones	sil	75.9633
75.9633	DCA_se3_ag1_m_06 - phones	W	75.9933
75.9633	DCA_se3_ag1_m_06 - words	we	76.0233
75.9933	DCA_se3_ag1_m_06 - phones	IY1	76.0233
76.0233	DCA_se3_ag1_m_06 - phones	SH	76.1433
76.0233	DCA_se3_ag1_m_06 - words	shoot	76.2433
76.1433	DCA_se3_ag1_m_06 - phones	UW1	76.2133
76.2133	DCA_se3_ag1_m_06 - phones	T	76.2433
76.2433	DCA_se3_ag1_m_06 - phones	AH0	76.2933
76.2433	DCA_se3_ag1_m_06 - words	again	76.5033
76.2933	DCA_se3_ag1_m_06 - phones	G	76.3833
76.3833	DCA_se3_ag1_m_06 - phones	EH1	76.4633
76.4633	DCA_se3_ag1_m_06 - phones	N	76.5033
76.5033	DCA_se3_ag1_m_06 - phones	sp	76.6333
76.6333	DCA_se3_ag1_m_06 - phones	S	76.8033
76.6333	DCA_se3_ag1_m_06 - words	see	76.8733
76.8033	DCA_se3_ag1_m_06 - phones	IY1	76.8733
76.8733	DCA_se3_ag1_m_06 - phones	HH	76.9133
76.8733	DCA_se3_ag1_m_06 - words	who	76.9933
76.9133	DCA_se3_ag1_m_06 - phones	UW1	76.9933
76.9933	DCA_se3_ag1_m_06 - phones	T	77.0733
76.9933	DCA_se3_ag1_m_06 - words	takes	77.2933
77.0733	DCA_se3_ag1_m_06 - phones	EY1	77.1633
77.1633	DCA_se3_ag1_m_06 - phones	K	77.2233
77.2233	DCA_se3_ag1_m_06 - phones	S	77.2933
77.2933	DCA_se3_ag1_m_06 - phones	AW1	77.3633
77.2933	DCA_se3_ag1_m_06 - words	out	77.4433
77.3633	DCA_se3_ag1_m_06 - phones	T	77.4433
78.1949	DCA_se3_ag1_m_06 - phones	F	78.2649
78.1949	DCA_se3_ag1_m_06 - words	first	78.6049
78.2649	DCA_se3_ag1_m_06 - phones	ER1	78.4149
78.4149	DCA_se3_ag1_m_06 - phones	S	78.4949
78.4949	DCA_se3_ag1_m_06 - phones	T	78.6049
78.6404	DCA_int_03 - phones	sil	78.7104
78.7104	DCA_int_03 - phones	M	78.8504
78.7104	DCA_int_03 - words	mm-hm	79.0504
78.8504	DCA_int_03 - phones	HH	78.9104
78.9104	DCA_int_03 - phones	M	79.0504
79.0504	DCA_int_03 - phones	sp	79.1104
79.0609	DCA_se3_ag1_m_06 - phones	DH	79.1409
79.0609	DCA_se3_ag1_m_06 - words	then	79.2309
79.1409	DCA_se3_ag1_m_06 - phones	EH1	79.1809
79.1809	DCA_se3_ag1_m_06 - phones	N	79.2309
79.2309	DCA_se3_ag1_m_06 - phones	W	79.2709
79.2309	DCA_se3_ag1_m_06 - words	we	79.3109
79.2709	DCA_se3_ag1_m_06 - phones	IY1	79.3109
79.3109	DCA_se3_ag1_m_06 - phones	K	79.3609
79.3109	DCA_se3_ag1_m_06 - words	can	79.4209
79.3609	DCA_se3_ag1_m_06 - phones	AH0	79.3909
79.3909	DCA_se3_ag1_m_06 - phones	N	79.4209
79.4209	DCA_se3_ag1_m_06 - phones	sp	79.4609
79.4609	DCA_se3_ag1_m_06 - phones	T	79.5509
79.4609	DCA_se3_ag1_m_06 - words	take	79.6209
79.5509	DCA_se3_ag1_m_06 - phones	EY1	79.5909
79.5909	DCA_se3_ag1_m_06 - phones	K	79.6209
79.6209	DCA_se3_ag1_m_06 - phones	sp	79.7409
79.7409	DCA_se3_ag1_m_06 - phones	AO1	79.9809
79.7409	DCA_se3_ag1_m_06 - words	on	80.0109
79.9809	DCA_se3_ag1_m_06 - phones	N	80.0109
80.0109	DCA_se3_ag1_m_06 - phones	sp	80.1509
80.1509	DCA_se3_ag1_m_06 - phones	T	80.2309
80.1509	DCA_se3_ag1_m_06 - words	to	80.2609
80.2309	DCA_se3_ag1_m_06 - phones	UW1	80.2609
80.2609	DCA_se3_ag1_m_06 - phones	DH	80.3109
80.2609	DCA_se3_ag1_m_06 - words	the	80.3609
80.3109	DCA_se3_ag1_m_06 - phones	IY0	80.3609
80.3609	DCA_se3_ag1_m_06 - phones	G	80.4109
80.3609	DCA_se3_ag1_m_06 - words	game	80.6409
80.4109	DCA_se3_ag1_m_06 - phones	EY1	80.5509
80.5509	DCA_se3_ag1_m_06 - phones	M	80.6409
81.0944	DCA_int_03 - phones	W	81.2044
81.0944	DCA_int_03 - words	well	81.2744
81.2044	DCA_int_03 - phones	EH1	81.2344
81.2344	DCA_int_03 - phones	L	81.2744
81.2744	DCA_int_03 - phones	W	81.3244
81.2744	DCA_int_03 - words	what	81.3944
81.3244	DCA_int_03 - phones	AH1	81.3644
81.3644	DCA_int_03 - phones	T	81.3944
81.3944	DCA_int_03 - phones	AH0	81.4344
81.3944	DCA_int_03 - words	about	81.7244
81.4344	DCA_int_03 - phones	B	81.4844
81.4844	DCA_int_03 - phones	AW1	81.5944
81.5944	DCA_int_03 - phones	T	81.7244
81.7244	DCA_int_03 - phones	sp	81.7744
81.7744	DCA_int_03 - phones	P	81.8044
81.7744	DCA_int_03 - words	pool	82.0244
81.8044	DCA_int_03 - phones	UW1	81.8344
81.8344	DCA_int_03 - phones	L	82.0244
82.0244	DCA_int_03 - phones	sp	82.0544
82.0544	DCA_int_03 - phones	HH	82.1044
82.0544	DCA_int_03 - words	how	82.1644
82.1044	DCA_int_03 - phones	AW1	82.1644
82.1644	DCA_int_03 - phones	sp	82.1944
82.1944	DCA_int_03 - phones	D	82.2244
82.1944	DCA_int_03 - words	do	82.2844
82.2244	DCA_int_03 - phones	UW1	82.2844
82.2844	DCA_int_03 - phones	Y	82.3144
82.2844	DCA_int_03 - words	you	82.3844
82.3144	DCA_int_03 - phones	UW1	82.3844
82.3844	DCA_int_03 - phones	sp	82.4844
83.1994	DCA_se3_ag1_m_06 - phones	W	83.2994
83.1994	DCA_se3_ag1_m_06 - words	well	83.4294
83.2994	DCA_se3_ag1_m_06 - phones	EH1	83.3994
83.3994	DCA_se3_ag1_m_06 - phones	L	83.4294
83.4294	DCA_se3_ag1_m_06 - words	uh	83.6994
83.4294	DCA_se3_ag1_m_06 - phones	AH1	83.6994
83.6994	DCA_se3_ag1_m_06 - phones	sp	83.7594
83.7594	DCA_se3_ag1_m_06 - phones	Y	83.8394
83.7594	DCA_se3_ag1_m_06 - words	usually	84.0794
83.8394	DCA_se3_ag1_m_06 - phones	UW1	83.9194
83.9194	DCA_se3_ag1_m_06 - phones	ZH	83.9694
83.9694	DCA_se3_ag1_m_06 - phones	AH0	84.0194
84.0194	DCA_se3_ag1_m_06 - phones	L	84.0494
84.0494	DCA_se3_ag1_m_06 - phones	IY0	84.0794
84.0794	DCA_se3_ag1_m_06 - phones	W	84.1294
84.0794	DCA_se3_ag1_m_06 - words	we	84.2194
84.1294	DCA_se3_ag1_m_06 - phones	IY1	84.2194
84.2194	DCA_se3_ag1_m_06 - phones	sp	84.2494
84.2494	DCA_se3_ag1_m_06 - phones	AH1	84.4894
84.2494	DCA_se3_ag1_m_06 - words	uh	84.4894
84.4894	DCA_se3_ag1_m_06 - phones	sp	84.8813
84.8813	DCA_se3_ag1_m_06 - phones	L	84.9813
84.8813	DCA_se3_ag1_m_06 - words	lag	85.1713
84.9813	DCA_se3_ag1_m_06 - phones	AE1	85.1113
85.1113	DCA_se3_ag1_m_06 - phones	G	85.1713
85.1713	DCA_se3_ag1_m_06 - phones	T	85.2013
85.1713	DCA_se3_ag1_m_06 - words	to	85.2513
85.2013	DCA_se3_ag1_m_06 - phones	IH0	85.2513
85.2513	DCA_se3_ag1_m_06 - phones	S	85.3713
85.2513	DCA_se3_ag1_m_06 - words	see	85.4713
85.3713	DCA_se3_ag1_m_06 - phones	IY1	85.4713
85.4713	DCA_se3_ag1_m_06 - phones	HH	85.5013
85.4713	DCA_se3_ag1_m_06 - words	who	85.6113
85.5013	DCA_se3_ag1_m_06 - phones	UW1	85.6113
85.6113	DCA_se3_ag1_m_06 - phones	sp	85.6713
85.7425	DCA_se3_ag1_m_06 - phones	HH	85.7825
85.7425	DCA_se3_ag1_m_06 - words	who	85.8125
85.7825	DCA_se3_ag1_m_06 - phones	UW1	85.8125
85.8125	DCA_se3_ag1_m_06 - phones	S	85.8825
85.8125	DCA_se3_ag1_m_06 - words	s	85.8825
85.8825	DCA_se3_ag1_m_06 - phones	G	85.9325
85.8825	DCA_se3_ag1_m_06 - words	going	86.1025
85.9325	DCA_se3_ag1_m_06 - phones	OW1	86.0025
86.0025	DCA_se3_ag1_m_06 - phones	IH0	86.0725
86.0725	DCA_se3_ag1_m_06 - phones	NG	86.1025
86.1025	DCA_se3_ag1_m_06 - phones	T	86.1325
86.1025	DCA_se3_ag1_m_06 - words	to	86.1825
86.1325	DCA_se3_ag1_m_06 - phones	AH0	86.1825
86.1825	DCA_se3_ag1_m_06 - phones	B	86.2825
86.1825	DCA_se3_ag1_m_06 - words	break	86.5425
86.2825	DCA_se3_ag1_m_06 - phones	R	86.3625
86.3625	DCA_se3_ag1_m_06 - phones	EY1	86.4525
86.4525	DCA_se3_ag1_m_06 - phones	K	86.5425
87.2544	DCA_se3_ag1_m_06 - phones	AH0	87.4344
87.2544	DCA_se3_ag1_m_06 - words	and	87.5244
87.4344	DCA_se3_ag1_m_06 - phones	N	87.5244
87.5244	DCA_se3_ag1_m_06 - words	uh	87.7244
87.5244	DCA_se3_ag1_m_06 - phones	AH1	87.7244
87.7244	DCA_se3_ag1_m_06 - phones	sp	87.7744
88.2493	DCA_se3_ag1_m_06 - phones	W	88.3593
88.2493	DCA_se3_ag1_m_06 - words	when	88.4293
88.3593	DCA_se3_ag1_m_06 - phones	EH1	88.3893
88.3893	DCA_se3_ag1_m_06 - phones	N	88.4293
88.4293	DCA_se3_ag1_m_06 - phones	W	88.4993
88.4293	DCA_se3_ag1_m_06 - words	we	88.5393
88.4993	DCA_se3_ag1_m_06 - phones	IY1	88.5393
88.5393	DCA_se3_ag1_m_06 - phones	L	88.6593
88.5393	DCA_se3_ag1_m_06 - words	lag	88.9393
88.6593	DCA_se3_ag1_m_06 - phones	AE1	88.8393
88.8393	DCA_se3_ag1_m_06 - phones	G	88.9393
88.9393	DCA_se3_ag1_m_06 - phones	sp	88.9693
88.9693	DCA_se3_ag1_m_06 - words	uh	89.3093
88.9693	DCA_se3_ag1_m_06 - phones	AH1	89.3093
89.9617	DCA_se3_ag1_m_06 - phones	sil	90.0417
90.0417	DCA_se3_ag1_m_06 - phones	F	90.1117
90.0417	DCA_se3_ag1_m_06 - words	first	90.2517
90.1117	DCA_se3_ag1_m_06 - phones	ER1	90.1717
90.1717	DCA_se3_ag1_m_06 - phones	S	90.2117
90.2117	DCA_se3_ag1_m_06 - phones	T	90.2517
90.2517	DCA_se3_ag1_m_06 - phones	W	90.3017
90.2517	DCA_se3_ag1_m_06 - words	one	90.3917
90.3017	DCA_se3_ag1_m_06 - phones	AH1	90.3317
90.3317	DCA_se3_ag1_m_06 - phones	N	90.3917
90.3917	DCA_se3_ag1_m_06 - phones	P	90.4717
90.3917	DCA_se3_ag1_m_06 - words	person	90.7217
90.4717	DCA_se3_ag1_m_06 - phones	ER1	90.5417
90.5417	DCA_se3_ag1_m_06 - phones	S	90.6517
90.6517	DCA_se3_ag1_m_06 - phones	AH0	90.6817
90.6817	DCA_se3_ag1_m_06 - phones	N	90.7217
90.7217	DCA_se3_ag1_m_06 - phones	SH	90.8417
90.7217	DCA_se3_ag1_m_06 - words	shoots	91.0117
90.8417	DCA_se3_ag1_m_06 - phones	UW1	90.9017
90.9017	DCA_se3_ag1_m_06 - phones	T	90.9717
90.9717	DCA_se3_ag1_m_06 - phones	S	91.0117
91.0117	DCA_se3_ag1_m_06 - phones	AH0	91.0417
91.0117	DCA_se3_ag1_m_06 - words	and	91.0717
91.0417	DCA_se3_ag1_m_06 - phones	N	91.0717
91.0717	DCA_se3_ag1_m_06 - phones	S	91.1717
91.0717	DCA_se3_ag1_m_06 - words	see	91.2617
91.1717	DCA_se3_ag1_m_06 - phones	IY1	91.2617
91.2617	DCA_se3_ag1_m_06 - phones	HH	91.3017
91.2617	DCA_se3_ag1_m_06 - words	how	91.4117
91.3017	DCA_se3_ag1_m_06 - phones	AW1	91.4117
91.4117	DCA_se3_ag1_m_06 - phones	sp	91.4617
91.5795	DCA_se3_ag1_m_06 - phones	K	91.6495
91.5795	DCA_se3_ag1_m_06 - words	close	91.7895
91.6495	DCA_se3_ag1_m_06 - phones	L	91.6795
91.6795	DCA_se3_ag1_m_06 - phones	OW1	91.7095
91.7095	DCA_se3_ag1_m_06 - phones	Z	91.7895
91.7895	DCA_se3_ag1_m_06 - phones	DH	91.8395
91.7895	DCA_se3_ag1_m_06 - words	they	91.8695
91.8395	DCA_se3_ag1_m_06 - phones	EY1	91.8695
91.8695	DCA_se3_ag1_m_06 - phones	G	91.9295
91.8695	DCA_se3_ag1_m_06 - words	get	92.0095
91.9295	DCA_se3_ag1_m_06 - phones	IH1	91.9695
91.9695	DCA_se3_ag1_m_06 - phones	T	92.0095
92.0095	DCA_se3_ag1_m_06 - phones	T	92.1095
92.0095	DCA_se3_ag1_m_06 - words	to	92.1395
92.1095	DCA_se3_ag1_m_06 - phones	AH0	92.1395
92.1395	DCA_se3_ag1_m_06 - phones	DH	92.1695
92.1395	DCA_se3_ag1_m_06 - words	the	92.1995
92.1695	DCA_se3_ag1_m_06 - phones	AH0	92.1995
92.1995	DCA_se3_ag1_m_06 - phones	sp	92.2395
92.2395	DCA_se3_ag1_m_06 - phones	K	92.3295
92.2395	DCA_se3_ag1_m_06 - words	cushion	92.5395
92.3295	DCA_se3_ag1_m_06 - phones	UH1	92.3795
92.3795	DCA_se3_ag1_m_06 - phones	SH	92.4795
92.4795	DCA_se3_ag1_m_06 - phones	AH0	92.5095
92.5095	DCA_se3_ag1_m_06 - phones	N	92.5395
92.5395	DCA_se3_ag1_m_06 - phones	W	92.5895
92.5395	DCA_se3_ag1_m_06 - words	with	92.6595
92.5895	DCA_se3_ag1_m_06 - phones	IH0	92.6295
92.6295	DCA_se3_ag1_m_06 - phones	TH	92.6595
92.6595	DCA_se3_ag1_m_06 - phones	DH	92.6995
92.6595	DCA_se3_ag1_m_06 - words	the	92.7395
92.6995	DCA_se3_ag1_m_06 - phones	AH0	92.7395
92.7395	DCA_se3_ag1_m_06 - phones	B	92.8195
92.7395	DCA_se3_ag1_m_06 - words	ball	93.0895
92.8195	DCA_se3_ag1_m_06 - phones	AO1	93.0195
93.0195	DCA_se3_ag1_m_06 - phones	L	93.0895
93.0895	DCA_se3_ag1_m_06 - phones	AH0	93.1195
93.0895	DCA_se3_ag1_m_06 - words	and	93.1495
93.1195	DCA_se3_ag1_m_06 - phones	N	93.1495
93.1495	DCA_se3_ag1_m_06 - phones	sp	93.2495
93.5629	DCA_se3_ag1_m_06 - phones	DH	93.6329
93.5629	DCA_se3_ag1_m_06 - words	then	93.7029
93.6329	DCA_se3_ag1_m_06 - phones	EH1	93.6629
93.6629	DCA_se3_ag1_m_06 - phones	N	93.7029
93.7029	DCA_se3_ag1_m_06 - phones	DH	93.7329
93.7029	DCA_se3_ag1_m_06 - words	the	93.7729
93.7329	DCA_se3_ag1_m_06 - phones	AH0	93.7729
93.7729	DCA_se3_ag1_m_06 - phones	S	93.8829
93.7729	DCA_se3_ag1_m_06 - words	second	94.1329
93.8829	DCA_se3_ag1_m_06 - phones	EH1	93.9629
93.9629	DCA_se3_ag1_m_06 - phones	K	94.0429
94.0429	DCA_se3_ag1_m_06 - phones	AH0	94.0729
94.0729	DCA_se3_ag1_m_06 - phones	N	94.1029
94.1029	DCA_se3_ag1_m_06 - phones	D	94.1329
94.1329	DCA_se3_ag1_m_06 - phones	P	94.1929
94.1329	DCA_se3_ag1_m_06 - words	person	94.4529
94.1929	DCA_se3_ag1_m_06 - phones	ER1	94.2529
94.2529	DCA_se3_ag1_m_06 - phones	S	94.3729
94.3729	DCA_se3_ag1_m_06 - phones	AH0	94.4029
94.4029	DCA_se3_ag1_m_06 - phones	N	94.4529
94.4529	DCA_se3_ag1_m_06 - phones	SH	94.5929
94.4529	DCA_se3_ag1_m_06 - words	shoots	95.0329
94.5929	DCA_se3_ag1_m_06 - phones	UW1	94.6429
94.6429	DCA_se3_ag1_m_06 - phones	T	94.7729
94.7729	DCA_se3_ag1_m_06 - phones	S	95.0329
95.3059	DCA_int_03 - phones	M	95.3559
95.3059	DCA_int_03 - words	mm-hm	95.7059
95.3559	DCA_int_03 - phones	HH	95.3859
95.3859	DCA_int_03 - phones	M	95.7059
95.7059	DCA_int_03 - phones	sp	106.2506
95.7709	DCA_se3_ag1_m_06 - phones	sil	95.8009
95.8009	DCA_se3_ag1_m_06 - phones	AH0	95.9209
95.8009	DCA_se3_ag1_m_06 - words	and	96.0209
95.9209	DCA_se3_ag1_m_06 - phones	N	95.9709
95.9709	DCA_se3_ag1_m_06 - phones	D	96.0209
96.0209	DCA_se3_ag1_m_06 - words	uh	96.2209
96.0209	DCA_se3_ag1_m_06 - phones	AH1	96.2209
96.2209	DCA_se3_ag1_m_06 - phones	sp	96.2809
96.4122	DCA_se3_ag1_m_06 - phones	DH	96.4822
96.4122	DCA_se3_ag1_m_06 - words	then	96.5822
96.4822	DCA_se3_ag1_m_06 - phones	EH1	96.5122
96.5122	DCA_se3_ag1_m_06 - phones	N	96.5822
96.5822	DCA_se3_ag1_m_06 - phones	W	96.6422
96.5822	DCA_se3_ag1_m_06 - words	we	96.6922
96.6422	DCA_se3_ag1_m_06 - phones	IY1	96.6922
96.6922	DCA_se3_ag1_m_06 - phones	B	96.7922
96.6922	DCA_se3_ag1_m_06 - words	break	97.0322
96.7922	DCA_se3_ag1_m_06 - phones	R	96.8622
96.8622	DCA_se3_ag1_m_06 - phones	EY1	96.9422
96.9422	DCA_se3_ag1_m_06 - phones	K	97.0322
97.0322	DCA_se3_ag1_m_06 - phones	AE1	97.0622
97.0322	DCA_se3_ag1_m_06 - words	and	97.2622
97.0622	DCA_se3_ag1_m_06 - phones	N	97.2622
98.0300	DCA_se3_ag1_m_06 - phones	F	98.1700
98.0300	DCA_se3_ag1_m_06 - words	first	98.3000
98.1700	DCA_se3_ag1_m_06 - phones	ER1	98.2200
98.2200	DCA_se3_ag1_m_06 - phones	S	98.2700
98.2700	DCA_se3_ag1_m_06 - phones	T	98.3000
98.3000	DCA_se3_ag1_m_06 - phones	B	98.3600
98.3000	DCA_se3_ag1_m_06 - words	ball	98.5000
98.3600	DCA_se3_ag1_m_06 - phones	AO1	98.4700
98.4700	DCA_se3_ag1_m_06 - phones	L	98.5000
98.5000	DCA_se3_ag1_m_06 - phones	T	98.5300
98.5000	DCA_se3_ag1_m_06 - words	to	98.5700
98.5300	DCA_se3_ag1_m_06 - phones	AH0	98.5700
98.5700	DCA_se3_ag1_m_06 - phones	G	98.6400
98.5700	DCA_se3_ag1_m_06 - words	go	98.8100
98.6400	DCA_se3_ag1_m_06 - phones	OW1	98.8100
98.8100	DCA_se3_ag1_m_06 - phones	IH1	98.9000
98.8100	DCA_se3_ag1_m_06 - words	in	98.9800
98.9000	DCA_se3_ag1_m_06 - phones	N	98.9800
98.9800	DCA_se3_ag1_m_06 - phones	IH0	99.0100
98.9800	DCA_se3_ag1_m_06 - words	it	99.0500
99.0100	DCA_se3_ag1_m_06 - phones	T	99.0500
99.0500	DCA_se3_ag1_m_06 - phones	S	99.1400
99.0500	DCA_se3_ag1_m_06 - words	s	99.1400
99.1400	DCA_se3_ag1_m_06 - phones	IY1	99.2300
99.1400	DCA_se3_ag1_m_06 - words	either	99.3400
99.2300	DCA_se3_ag1_m_06 - phones	DH	99.2900
99.2900	DCA_se3_ag1_m_06 - phones	ER0	99.3400
99.3400	DCA_se3_ag1_m_06 - phones	sp	99.3800
99.3800	DCA_se3_ag1_m_06 - phones	HH	99.4600
99.3800	DCA_se3_ag1_m_06 - words	high	99.6400
99.4600	DCA_se3_ag1_m_06 - phones	AY1	99.6400
99.6400	DCA_se3_ag1_m_06 - phones	ER0	99.7500
99.6400	DCA_se3_ag1_m_06 - words	or	99.7500
99.7500	DCA_se3_ag1_m_06 - phones	L	99.8100
99.7500	DCA_se3_ag1_m_06 - words	low	100.0000
99.8100	DCA_se3_ag1_m_06 - phones	OW1	100.0000
100.0000	DCA_se3_ag1_m_06 - phones	sp	100.5885
100.5885	DCA_se3_ag1_m_06 - phones	DH	100.6385
100.5885	DCA_se3_ag1_m_06 - words	then	100.8885
100.6385	DCA_se3_ag1_m_06 - phones	EH1	100.6885
100.6885	DCA_se3_ag1_m_06 - phones	N	100.8885
100.8885	DCA_se3_ag1_m_06 - phones	sp	101.3765
101.3765	DCA_se3_ag1_m_06 - phones	JH	101.4265
101.3765	DCA_se3_ag1_m_06 - words	just	101.5565
101.4265	DCA_se3_ag1_m_06 - phones	IH0	101.4565
101.4565	DCA_se3_ag1_m_06 - phones	S	101.5265
101.5265	DCA_se3_ag1_m_06 - phones	T	101.5565
101.5565	DCA_se3_ag1_m_06 - phones	sp	101.5865
101.5865	DCA_se3_ag1_m_06 - phones	G	101.6265
101.5865	DCA_se3_ag1_m_06 - words	going	101.9165
101.6265	DCA_se3_ag1_m_06 - phones	OW1	101.7765
101.7765	DCA_se3_ag1_m_06 - phones	IH0	101.8865
101.8865	DCA_se3_ag1_m_06 - phones	N	101.9165
101.9165	DCA_se3_ag1_m_06 - phones	sp	102.3704
102.3704	DCA_se3_ag1_m_06 - words	<unk>	102.6304
102.3704	DCA_se3_ag1_m_06 - phones	spn	102.6304
102.6304	DCA_se3_ag1_m_06 - phones	sp	102.9004
103.0373	DCA_se3_ag1_m_06 - phones	T	103.1273
103.0373	DCA_se3_ag1_m_06 - words	try	103.2373
103.1273	DCA_se3_ag1_m_06 - phones	R	103.1673
103.1673	DCA_se3_ag1_m_06 - phones	AY1	103.2373
103.2373	DCA_se3_ag1_m_06 - phones	N	103.3473
103.2373	DCA_se3_ag1_m_06 - words	knocking	103.6273
103.3473	DCA_se3_ag1_m_06 - phones	AA1	103.4473
103.4473	DCA_se3_ag1_m_06 - phones	K	103.5273
103.5273	DCA_se3_ag1_m_06 - phones	IH0	103.5673
103.5673	DCA_se3_ag1_m_06 - phones	NG	103.6273
103.6273	DCA_se3_ag1_m_06 - phones	AO1	103.7273
103.6273	DCA_se3_ag1_m_06 - words	all	103.7773
103.7273	DCA_se3_ag1_m_06 - phones	L	103.7773
103.7773	DCA_se3_ag1_m_06 - phones	sp	103.8473
103.8473	DCA_se3_ag1_m_06 - phones	DH	103.8773
103.8473	DCA_se3_ag1_m_06 - words	the	103.9073
103.8773	DCA_se3_ag1_m_06 - phones	AH0	103.9073
104.1399	DCA_se3_ag1_m_06 - phones	HH	104.2799
104.1399	DCA_se3_ag1_m_06 - words	high	104.3899
104.2799	DCA_se3_ag1_m_06 - phones	AY1	104.3899
104.3899	DCA_se3_ag1_m_06 - phones	AO1	104.5799
104.3899	DCA_se3_ag1_m_06 - words	or	104.6199
104.5799	DCA_se3_ag1_m_06 - phones	R	104.6199
104.6199	DCA_se3_ag1_m_06 - phones	DH	104.6499
104.6199	DCA_se3_ag1_m_06 - words	the	104.6899
104.6499	DCA_se3_ag1_m_06 - phones	AH0	104.6899
104.6899	DCA_se3_ag1_m_06 - phones	sp	104.7199
104.7199	DCA_se3_ag1_m_06 - phones	L	104.7999
104.7199	DCA_se3_ag1_m_06 - words	low	104.8899
104.7999	DCA_se3_ag1_m_06 - phones	OW1	104.8899
104.8899	DCA_se3_ag1_m_06 - phones	W	104.9299
104.8899	DCA_se3_ag1_m_06 - words	whichever	105.1899
104.9299	DCA_se3_ag1_m_06 - phones	IH0	104.9699
104.9699	DCA_se3_ag1_m_06 - phones	CH	105.0699
105.0699	DCA_se3_ag1_m_06 - phones	EH1	105.1199
105.1199	DCA_se3_ag1_m_06 - phones	V	105.1599
105.1599	DCA_se3_ag1_m_06 - phones	ER0	105.1899
105.1899	DCA_se3_ag1_m_06 - phones	W	105.2799
105.1899	DCA_se3_ag1_m_06 - words	one	105.3799
105.2799	DCA_se3_ag1_m_06 - phones	AH1	105.3299
105.3299	DCA_se3_ag1_m_06 - phones	N	105.3799
105.3799	DCA_se3_ag1_m_06 - phones	sp	105.4099
105.4099	DCA_se3_ag1_m_06 - phones	Y	105.4599
105.4099	DCA_se3_ag1_m_06 - words	you	105.4899
105.4599	DCA_se3_ag1_m_06 - phones	UW1	105.4899
105.4899	DCA_se3_ag1_m_06 - phones	HH	105.5199
105.4899	DCA_se3_ag1_m_06 - words	have	105.6499
105.5199	DCA_se3_ag1_m_06 - phones	AE1	105.5499
105.5499	DCA_se3_ag1_m_06 - phones	V	105.6499
105.6499	DCA_se3_ag1_m_06 - phones	sp	105.8599
106.2506	DCA_int_03 - words	are	106.3606
106.2506	DCA_int_03 - phones	ER0	106.3606
106.3606	DCA_int_03 - phones	sp	106.3906
106.3906	DCA_int_03 - phones	Y	106.4206
106.3906	DCA_int_03 - words	you	106.4606
106.4206	DCA_int_03 - phones	UW1	106.4606
106.4606	DCA_int_03 - phones	sp	106.5506
106.5506	DCA_int_03 - phones	G	106.5806
106.5506	DCA_int_03 - words	good	106.6606
106.5806	DCA_int_03 - phones	IH0	106.6306
106.6306	DCA_int_03 - phones	D	106.6606
106.6606	DCA_int_03 - phones	sp	106.7106
106.7106	DCA_int_03 - phones	AE1	106.7406
106.7106	DCA_int_03 - words	at	106.7706
106.7406	DCA_int_03 - phones	T	106.7706
106.7706	DCA_int_03 - phones	sp	106.8306
106.8306	DCA_int_03 - phones	DH	106.8806
106.8306	DCA_int_03 - words	that	106.9806
106.8806	DCA_int_03 - phones	AH0	106.9406
106.9406	DCA_int_03 - phones	T	106.9806
106.9806	DCA_int_03 - phones	sp	110.1374
108.1949	DCA_se3_ag1_m_06 - phones	AY1	108.3849
108.1949	DCA_se3_ag1_m_06 - words	i'm	108.4649
108.3849	DCA_se3_ag1_m_06 - phones	M	108.4649
108.4649	DCA_se3_ag1_m_06 - phones	AO2	108.5649
108.4649	DCA_se3_ag1_m_06 - words	alright	108.8049
108.5649	DCA_se3_ag1_m_06 - phones	L	108.6249
108.6249	DCA_se3_ag1_m_06 - phones	R	108.7049
108.7049	DCA_se3_ag1_m_06 - phones	AY1	108.7649
108.7649	DCA_se3_ag1_m_06 - phones	T	108.8049
108.8049	DCA_se3_ag1_m_06 - phones	sp	113.4741
110.1374	DCA_int_03 - phones	OW2	110.2674
110.1374	DCA_int_03 - words	okay	110.3974
110.2674	DCA_int_03 - phones	K	110.3674
110.3674	DCA_int_03 - phones	EY1	110.3974
110.3974	DCA_int_03 - phones	sp	110.4674
110.4674	DCA_int_03 - phones	W	110.5974
110.4674	DCA_int_03 - words	what	110.6674
110.5974	DCA_int_03 - phones	AH1	110.6374
110.6374	DCA_int_03 - phones	T	110.6674
110.6674	DCA_int_03 - phones	AH0	110.7674
110.6674	DCA_int_03 - words	about	110.9474
110.7674	DCA_int_03 - phones	B	110.7974
110.7974	DCA_int_03 - phones	AW1	110.8474
110.8474	DCA_int_03 - phones	T	110.9474
110.9474	DCA_int_03 - phones	sp	111.1374
111.1374	DCA_int_03 - phones	AH1	111.2574
111.1374	DCA_int_03 - words	um	111.3574
111.2574	DCA_int_03 - phones	M	111.3574
111.3574	DCA_int_03 - phones	sp	111.5774
112.0717	DCA_int_03 - phones	F	112.1417
112.0717	DCA_int_03 - words	football	112.5117
112.1417	DCA_int_03 - phones	UH1	112.1817
112.1817	DCA_int_03 - phones	T	112.3117
112.3117	DCA_int_03 - phones	B	112.3517
112.3517	DCA_int_03 - phones	AO2	112.3817
112.3817	DCA_int_03 - phones	L	112.5117
112.5117	DCA_int_03 - phones	sp	112.5917
112.5917	DCA_int_03 - phones	D	112.6217
112.5917	DCA_int_03 - words	did	112.6817
112.6217	DCA_int_03 - phones	IH0	112.6517
112.6517	DCA_int_03 - phones	D	112.6817
112.6817	DCA_int_03 - phones	Y	112.7117
112.6817	DCA_int_03 - words	you	112.7417
112.7117	DCA_int_03 - phones	UW1	112.7417
112.7417	DCA_int_03 - phones	sp	112.8317
112.8317	DCA_int_03 - phones	P	112.8617
112.8317	DCA_int_03 - words	play	112.9517
112.8617	DCA_int_03 - phones	L	112.9117
112.9117	DCA_int_03 - phones	EY1	112.9517
112.9517	DCA_int_03 - phones	sp	113.0617
113.0617	DCA_int_03 - phones	F	113.0917
113.0617	DCA_int_03 - words	football	113.4217
113.0917	DCA_int_03 - phones	UH1	113.1217
113.1217	DCA_int_03 - phones	T	113.2717
113.2717	DCA_int_03 - phones	B	113.3017
113.3017	DCA_int_03 - phones	AO2	113.3317
113.3317	DCA_int_03 - phones	L	113.4217
113.4217	DCA_int_03 - phones	sp	113.4817
113.4741	DCA_se3_ag1_m_06 - words	<unk>	113.6041
113.4741	DCA_se3_ag1_m_06 - phones	spn	113.6041
113.9437	DCA_se3_ag1_m_06 - phones	sil	114.0037
114.0037	DCA_se3_ag1_m_06 - phones	N	114.0437
114.0037	DCA_se3_ag1_m_06 - words	not	114.1537
114.0437	DCA_se3_ag1_m_06 - phones	AA1	114.0837
114.0837	DCA_se3_ag1_m_06 - phones	T	114.1537
114.1537	DCA_se3_ag1_m_06 - phones	T	114.2337
114.1537	DCA_se3_ag1_m_06 - words	too	114.2637
114.2337	DCA_se3_ag1_m_06 - phones	UW1	114.2637
114.2637	DCA_se3_ag1_m_06 - phones	sp	114.2937
114.2937	DCA_se3_ag1_m_06 - phones	M	114.3937
114.2937	DCA_se3_ag1_m_06 - words	much	114.5937
114.3937	DCA_se3_ag1_m_06 - phones	AH1	114.4837
114.4837	DCA_se3_ag1_m_06 - phones	CH	114.5937
114.5937	DCA_se3_ag1_m_06 - phones	sp	114.6237
114.6237	DCA_se3_ag1_m_06 - phones	AY1	114.6537
114.6237	DCA_se3_ag1_m_06 - words	i	114.6537
114.6537	DCA_se3_ag1_m_06 - phones	D	114.6837
114.6537	DCA_se3_ag1_m_06 - words	don't	114.8237
114.6837	DCA_se3_ag1_m_06 - phones	OW1	114.7137
114.7137	DCA_se3_ag1_m_06 - phones	N	114.8237
114.8237	DCA_se3_ag1_m_06 - phones	sp	114.9837
115.2969	DCA_se3_ag1_m_06 - phones	P	115.3769
115.2969	DCA_se3_ag1_m_06 - words	particularly	115.7369
115.3053	DCA_int_03 - phones	W	115.3653
115.3053	DCA_int_03 - words	what	115.4453
115.3653	DCA_int_03 - phones	AH1	115.4053
115.3769	DCA_se3_ag1_m_06 - phones	ER0	115.4269
115.4053	DCA_int_03 - phones	T	115.4453
115.4269	DCA_se3_ag1_m_06 - phones	T	115.4669
115.4453	DCA_int_03 - phones	AH0	115.4753
115.4453	DCA_int_03 - words	about	115.5853
115.4669	DCA_se3_ag1_m_06 - phones	IH1	115.4969
115.4753	DCA_int_03 - phones	B	115.5153
115.4969	DCA_se3_ag1_m_06 - phones	K	115.5469
115.5153	DCA_int_03 - phones	AW1	115.5453
115.5453	DCA_int_03 - phones	T	115.5853
115.5469	DCA_se3_ag1_m_06 - phones	Y	115.5769
115.5769	DCA_se3_ag1_m_06 - phones	AH0	115.6169
115.5853	DCA_int_03 - phones	G	115.7053
115.5853	DCA_int_03 - words	games	115.9253
115.6169	DCA_se3_ag1_m_06 - phones	L	115.6469
115.6469	DCA_se3_ag1_m_06 - phones	ER0	115.6769
115.6769	DCA_se3_ag1_m_06 - phones	L	115.7069
115.7053	DCA_int_03 - phones	EY1	115.7353
115.7069	DCA_se3_ag1_m_06 - phones	IY0	115.7369
115.7353	DCA_int_03 - phones	M	115.7653
115.7369	DCA_se3_ag1_m_06 - phones	sp	115.7669
115.7653	DCA_int_03 - phones	Z	115.9253
115.7669	DCA_se3_ag1_m_06 - phones	K	115.7969
115.7669	DCA_se3_ag1_m_06 - words	care	115.8569
115.7969	DCA_se3_ag1_m_06 - phones	EH1	115.8269
115.8269	DCA_se3_ag1_m_06 - phones	R	115.8569
115.8569	DCA_se3_ag1_m_06 - phones	sp	116.0469
115.9253	DCA_int_03 - phones	sp	115.9553
115.9553	DCA_int_03 - phones	Y	115.9853
115.9553	DCA_int_03 - words	you	116.0153
115.9853	DCA_int_03 - phones	UW1	116.0153
116.0153	DCA_int_03 - phones	sp	116.0453
116.0453	DCA_int_03 - phones	Y	116.0753
116.0453	DCA_int_03 - words	used	116.1853
116.0753	DCA_int_03 - phones	UW1	116.1053
116.1053	DCA_int_03 - phones	Z	116.1553
116.1553	DCA_int_03 - phones	D	116.1853
116.1853	DCA_int_03 - phones	T	116.2153
116.1853	DCA_int_03 - words	to	116.2453
116.2153	DCA_int_03 - phones	AH0	116.2453
116.2453	DCA_int_03 - phones	sp	116.3053
116.3053	DCA_int_03 - phones	P	116.3653
116.3053	DCA_int_03 - words	play	116.4753
116.3653	DCA_int_03 - phones	L	116.4053
116.4053	DCA_int_03 - phones	EY1	116.4753
116.4753	DCA_int_03 - phones	sp	116.5953
116.5953	DCA_int_03 - phones	W	116.6453
116.5953	DCA_int_03 - words	when	116.7053
116.6453	DCA_int_03 - phones	EH1	116.6753
116.6753	DCA_int_03 - phones	N	116.7053
116.7053	DCA_int_03 - phones	sp	116.7353
116.7353	DCA_int_03 - phones	Y	116.7653
116.7353	DCA_int_03 - words	you	116.7953
116.7653	DCA_int_03 - phones	UW1	116.7953
116.7953	DCA_int_03 - phones	sp	116.8253
116.8253	DCA_int_03 - phones	W	116.8553
116.8253	DCA_int_03 - words	were	116.8853
116.8553	DCA_int_03 - phones	ER0	116.8853
116.8853	DCA_int_03 - phones	AH0	116.9153
116.8853	DCA_int_03 - words	a	116.9153
116.9153	DCA_int_03 - phones	K	116.9453
116.9153	DCA_int_03 - words	kid	117.1053
116.9453	DCA_int_03 - phones	IH1	116.9753
116.9753	DCA_int_03 - phones	D	117.1053
117.1053	DCA_int_03 - phones	sp	117.6342
117.6342	DCA_int_03 - phones	W	117.6842
117.6342	DCA_int_03 - words	when	117.7842
117.6842	DCA_int_03 - phones	EH1	117.7142
117.7142	DCA_int_03 - phones	N	117.7842
117.7842	DCA_int_03 - phones	sp	117.8442
117.8442	DCA_int_03 - phones	Y	117.8742
117.8442	DCA_int_03 - words	you	117.9042
117.8742	DCA_int_03 - phones	UW1	117.9042
117.9042	DCA_int_03 - phones	sp	118.1042
118.1042	DCA_int_03 - phones	W	118.1342
118.1042	DCA_int_03 - words	were	118.1642
118.1342	DCA_int_03 - phones	ER0	118.1642
118.1642	DCA_int_03 - phones	sp	118.2042
118.2042	DCA_int_03 - phones	Y	118.2542
118.2042	DCA_int_03 - words	younger	118.3742
118.2542	DCA_int_03 - phones	AH1	118.2842
118.2842	DCA_int_03 - phones	NG	118.3142
118.3142	DCA_int_03 - phones	G	118.3442
118.3442	DCA_int_03 - phones	ER0	118.3742
118.3742	DCA_int_03 - phones	sp	118.4442
118.4442	DCA_se3_ag1_m_06 - phones	W	118.5342
118.4442	DCA_se3_ag1_m_06 - words	well	118.7542
118.5342	DCA_se3_ag1_m_06 - phones	EH1	118.6842
118.6842	DCA_se3_ag1_m_06 - phones	L	118.7542
118.7542	DCA_se3_ag1_m_06 - phones	sp	119.0082
119.0082	DCA_se3_ag1_m_06 - phones	Y	119.0382
119.0082	DCA_se3_ag1_m_06 - words	used	119.1382
119.0382	DCA_se3_ag1_m_06 - phones	UW1	119.0682
119.0682	DCA_se3_ag1_m_06 - phones	Z	119.1082
119.1082	DCA_se3_ag1_m_06 - phones	D	119.1382
119.1382	DCA_se3_ag1_m_06 - phones	T	119.1682
119.1382	DCA_se3_ag1_m_06 - words	to	119.1982
119.1682	DCA_se3_ag1_m_06 - phones	AH0	119.1982
119.1982	DCA_se3_ag1_m_06 - phones	P	119.2282
119.1982	DCA_se3_ag1_m_06 - words	play	119.3182
119.2282	DCA_se3_ag1_m_06 - phones	L	119.2682
119.2682	DCA_se3_ag1_m_06 - phones	EY1	119.3182
119.3182	DCA_se3_ag1_m_06 - words	a	119.3582
119.3182	DCA_se3_ag1_m_06 - phones	AH0	119.3582
119.3582	DCA_se3_ag1_m_06 - phones	L	119.4382
119.3582	DCA_se3_ag1_m_06 - words	lot	119.5982
119.4382	DCA_se3_ag1_m_06 - phones	AA1	119.4782
119.4782	DCA_se3_ag1_m_06 - phones	T	119.5982
119.5982	DCA_se3_ag1_m_06 - phones	sp	119.6482
119.6482	DCA_se3_ag1_m_06 - phones	AH1	119.7782
119.6482	DCA_se3_ag1_m_06 - words	uh	119.7782
119.7782	DCA_se3_ag1_m_06 - words	uh	119.8482
119.7782	DCA_se3_ag1_m_06 - phones	AH1	119.8482
119.8482	DCA_se3_ag1_m_06 - phones	sp	119.9482
119.9482	DCA_se3_ag1_m_06 - phones	K	120.0482
119.9482	DCA_se3_ag1_m_06 - words	kickball	120.6182
120.0482	DCA_se3_ag1_m_06 - phones	IH1	120.1282
120.1282	DCA_se3_ag1_m_06 - phones	K	120.2782
120.2782	DCA_se3_ag1_m_06 - phones	B	120.3182
120.3182	DCA_se3_ag1_m_06 - phones	AH0	120.3482
120.3482	DCA_se3_ag1_m_06 - phones	L	120.6182
120.6182	DCA_se3_ag1_m_06 - phones	AE1	120.6482
120.6182	DCA_se3_ag1_m_06 - words	and	120.6882
120.6482	DCA_se3_ag1_m_06 - phones	N	120.6882
120.6882	DCA_se3_ag1_m_06 - phones	sp	120.7282
120.7282	DCA_se3_ag1_m_06 - phones	AH1	120.9582
120.7282	DCA_se3_ag1_m_06 - words	uh	120.9582
120.9582	DCA_se3_ag1_m_06 - phones	sp	121.1282
121.1404	DCA_int_03 - phones	HH	121.2604
121.1404	DCA_int_03 - words	how	121.3104
121.2604	DCA_int_03 - phones	AW1	121.3104
121.3104	DCA_int_03 - phones	D	121.3604
121.3104	DCA_int_03 - words	do	121.3904
121.3604	DCA_int_03 - phones	UW1	121.3904
121.3904	DCA_int_03 - phones	Y	121.4204
121.3904	DCA_int_03 - words	you	121.4504
121.4204	DCA_int_03 - phones	UW1	121.4504
121.4504	DCA_int_03 - phones	sp	121.5504
121.5504	DCA_int_03 - phones	P	121.5804
121.5504	DCA_int_03 - words	play	121.6504
121.5804	DCA_int_03 - phones	L	121.6204
121.6204	DCA_int_03 - phones	EY1	121.6504
121.6504	DCA_int_03 - phones	sp	121.7304
121.7304	DCA_int_03 - phones	DH	121.7604
121.7304	DCA_int_03 - words	that	121.8504
121.7604	DCA_int_03 - phones	AH0	121.7904
121.7904	DCA_int_03 - phones	T	121.8504
121.8504	DCA_int_03 - phones	sp	136.4655
122.4463	DCA_se3_ag1_m_06 - phones	W	122.5863
122.4463	DCA_se3_ag1_m_06 - words	well	122.8963
122.5863	DCA_se3_ag1_m_06 - phones	EH1	122.6963
122.6963	DCA_se3_ag1_m_06 - phones	L	122.8963
123.2232	DCA_se3_ag1_m_06 - phones	W	123.2932
123.2232	DCA_se3_ag1_m_06 - words	when	123.3532
123.2932	DCA_se3_ag1_m_06 - phones	EH1	123.3232
123.3232	DCA_se3_ag1_m_06 - phones	N	123.3532
123.3532	DCA_se3_ag1_m_06 - phones	W	123.3832
123.3532	DCA_se3_ag1_m_06 - words	we	123.4332
123.3832	DCA_se3_ag1_m_06 - phones	IY1	123.4332
123.4332	DCA_se3_ag1_m_06 - phones	P	123.5232
123.4332	DCA_se3_ag1_m_06 - words	play	123.6432
123.5232	DCA_se3_ag1_m_06 - phones	L	123.5632
123.5632	DCA_se3_ag1_m_06 - phones	EY1	123.6432
123.6432	DCA_se3_ag1_m_06 - phones	sp	123.6932
123.6932	DCA_se3_ag1_m_06 - phones	K	123.7832
123.6932	DCA_se3_ag1_m_06 - words	kickball	124.2532
123.7832	DCA_se3_ag1_m_06 - phones	IH1	123.8432
123.8432	DCA_se3_ag1_m_06 - phones	K	123.9232
123.9232	DCA_se3_ag1_m_06 - phones	B	123.9532
123.9532	DCA_se3_ag1_m_06 - phones	AH0	123.9932
123.9932	DCA_se3_ag1_m_06 - phones	L	124.2532
124.6655	DCA_se3_ag1_m_06 - phones	sil	124.7055
124.7055	DCA_se3_ag1_m_06 - phones	W	124.7355
124.7055	DCA_se3_ag1_m_06 - words	we	124.7655
124.7355	DCA_se3_ag1_m_06 - phones	IY1	124.7655
124.7655	DCA_se3_ag1_m_06 - phones	Y	124.7955
124.7655	DCA_se3_ag1_m_06 - words	usually	125.0055
124.7955	DCA_se3_ag1_m_06 - phones	UW1	124.8255
124.8255	DCA_se3_ag1_m_06 - phones	ZH	124.9155
124.9155	DCA_se3_ag1_m_06 - phones	AH0	124.9455
124.9455	DCA_se3_ag1_m_06 - phones	L	124.9755
124.9755	DCA_se3_ag1_m_06 - phones	IY0	125.0055
125.0055	DCA_se3_ag1_m_06 - phones	CH	125.1355
125.0055	DCA_se3_ag1_m_06 - words	choose	125.2955
125.1355	DCA_se3_ag1_m_06 - phones	UW1	125.2155
125.2155	DCA_se3_ag1_m_06 - phones	Z	125.2955
125.2955	DCA_se3_ag1_m_06 - phones	S	125.4055
125.2955	DCA_se3_ag1_m_06 - words	sides	125.7255
125.4055	DCA_se3_ag1_m_06 - phones	AY1	125.5955
125.5955	DCA_se3_ag1_m_06 - phones	D	125.6355
125.6355	DCA_se3_ag1_m_06 - phones	Z	125.7255
125.7255	DCA_se3_ag1_m_06 - phones	sp	125.7555
125.7555	DCA_se3_ag1_m_06 - phones	Y	125.7855
125.7555	DCA_se3_ag1_m_06 - words	you	125.8155
125.7855	DCA_se3_ag1_m_06 - phones	UW1	125.8155
125.8155	DCA_se3_ag1_m_06 - phones	N	125.8555
125.8155	DCA_se3_ag1_m_06 - words	know	125.9755
125.8555	DCA_se3_ag1_m_06 - phones	OW1	125.9755
125.9755	DCA_se3_ag1_m_06 - phones	sp	126.0855
126.0855	DCA_se3_ag1_m_06 - phones	W	126.1255
126.0855	DCA_se3_ag1_m_06 - words	we	126.1855
126.1255	DCA_se3_ag1_m_06 - phones	IY1	126.1855
126.1855	DCA_se3_ag1_m_06 - phones	sp	126.2755
126.2755	DCA_se3_ag1_m_06 - phones	spn	126.3055
126.2755	DCA_se3_ag1_m_06 - words	<unk>	126.3055
126.3055	DCA_se3_ag1_m_06 - phones	AH0	126.3355
126.3055	DCA_se3_ag1_m_06 - words	appoint	126.5255
126.3355	DCA_se3_ag1_m_06 - phones	P	126.3955
126.3955	DCA_se3_ag1_m_06 - phones	OY1	126.4655
126.4655	DCA_se3_ag1_m_06 - phones	N	126.4955
126.4955	DCA_se3_ag1_m_06 - phones	T	126.5255
126.5255	DCA_se3_ag1_m_06 - phones	sp	126.5555
126.5555	DCA_se3_ag1_m_06 - phones	P	126.6155
126.5555	DCA_se3_ag1_m_06 - words	people	126.7855
126.6155	DCA_se3_ag1_m_06 - phones	IY1	126.6655
126.6655	DCA_se3_ag1_m_06 - phones	P	126.7255
126.7255	DCA_se3_ag1_m_06 - phones	AH0	126.7555
126.7555	DCA_se3_ag1_m_06 - phones	L	126.7855
126.7855	DCA_se3_ag1_m_06 - phones	T	126.8155
126.7855	DCA_se3_ag1_m_06 - words	to	126.8455
126.8155	DCA_se3_ag1_m_06 - phones	AH0	126.8455
126.8455	DCA_se3_ag1_m_06 - phones	sp	126.8755
126.8755	DCA_se3_ag1_m_06 - phones	CH	126.9455
126.8755	DCA_se3_ag1_m_06 - words	choose	127.1655
126.9455	DCA_se3_ag1_m_06 - phones	UW1	127.0655
127.0655	DCA_se3_ag1_m_06 - phones	Z	127.1655
127.1655	DCA_se3_ag1_m_06 - phones	S	127.2455
127.1655	DCA_se3_ag1_m_06 - words	sides	127.5155
127.2455	DCA_se3_ag1_m_06 - phones	AY1	127.4455
127.4455	DCA_se3_ag1_m_06 - phones	D	127.4755
127.4755	DCA_se3_ag1_m_06 - phones	Z	127.5155
127.5155	DCA_se3_ag1_m_06 - phones	AH0	127.5555
127.5155	DCA_se3_ag1_m_06 - words	and	127.6255
127.5555	DCA_se3_ag1_m_06 - phones	N	127.5955
127.5955	DCA_se3_ag1_m_06 - phones	D	127.6255
127.6255	DCA_se3_ag1_m_06 - phones	DH	127.6655
127.6255	DCA_se3_ag1_m_06 - words	then	127.7955
127.6655	DCA_se3_ag1_m_06 - phones	EH1	127.7555
127.7555	DCA_se3_ag1_m_06 - phones	N	127.7955
127.7955	DCA_se3_ag1_m_06 - phones	sp	127.8855
127.8855	DCA_se3_ag1_m_06 - words	uh	128.0155
127.8855	DCA_se3_ag1_m_06 - phones	AH1	128.0155
128.0155	DCA_se3_ag1_m_06 - phones	sp	128.7299
128.7299	DCA_se3_ag1_m_06 - phones	Y	128.7999
128.7299	DCA_se3_ag1_m_06 - words	you	128.8299
128.7999	DCA_se3_ag1_m_06 - phones	UW1	128.8299
128.8299	DCA_se3_ag1_m_06 - phones	HH	128.8699
128.8299	DCA_se3_ag1_m_06 - words	have	128.9699
128.8699	DCA_se3_ag1_m_06 - phones	AE1	128.9099
128.9099	DCA_se3_ag1_m_06 - phones	V	128.9699
128.9699	DCA_se3_ag1_m_06 - phones	W	129.0499
128.9699	DCA_se3_ag1_m_06 - words	one	129.1399
129.0499	DCA_se3_ag1_m_06 - phones	AH1	129.0799
129.0799	DCA_se3_ag1_m_06 - phones	N	129.1399
129.1399	DCA_se3_ag1_m_06 - phones	P	129.2499
129.1399	DCA_se3_ag1_m_06 - words	person	129.4799
129.2499	DCA_se3_ag1_m_06 - phones	ER1	129.3199
129.3199	DCA_se3_ag1_m_06 - phones	S	129.4099
129.4099	DCA_se3_ag1_m_06 - phones	AH0	129.4399
129.4399	DCA_se3_ag1_m_06 - phones	N	129.4799
129.4799	DCA_se3_ag1_m_06 - phones	AO1	129.5199
129.4799	DCA_se3_ag1_m_06 - words	on	129.5599
129.5199	DCA_se3_ag1_m_06 - phones	N	129.5599
129.5599	DCA_se3_ag1_m_06 - phones	sp	129.6599
129.6599	DCA_se3_ag1_m_06 - phones	F	129.7499
129.6599	DCA_se3_ag1_m_06 - words	first	130.1299
129.7499	DCA_se3_ag1_m_06 - phones	ER1	129.8599
129.8599	DCA_se3_ag1_m_06 - phones	S	130.0999
130.0999	DCA_se3_ag1_m_06 - phones	T	130.1299
130.4143	DCA_se3_ag1_m_06 - phones	S	130.5843
130.4143	DCA_se3_ag1_m_06 - words	second	130.8443
130.5843	DCA_se3_ag1_m_06 - phones	EH1	130.6843
130.6843	DCA_se3_ag1_m_06 - phones	K	130.7543
130.7543	DCA_se3_ag1_m_06 - phones	AH0	130.7843
130.7843	DCA_se3_ag1_m_06 - phones	N	130.8143
130.8143	DCA_se3_ag1_m_06 - phones	D	130.8443
130.8443	DCA_se3_ag1_m_06 - phones	sp	130.8743
130.8743	DCA_se3_ag1_m_06 - phones	AH0	130.9043
130.8743	DCA_se3_ag1_m_06 - words	and	130.9343
130.9043	DCA_se3_ag1_m_06 - phones	N	130.9343
130.9343	DCA_se3_ag1_m_06 - phones	sp	131.0043
131.0043	DCA_se3_ag1_m_06 - phones	TH	131.1143
131.0043	DCA_se3_ag1_m_06 - words	third	131.3643
131.1143	DCA_se3_ag1_m_06 - phones	ER1	131.2343
131.2343	DCA_se3_ag1_m_06 - phones	D	131.3643
131.3643	DCA_se3_ag1_m_06 - phones	B	131.4243
131.3643	DCA_se3_ag1_m_06 - words	base	131.7543
131.4243	DCA_se3_ag1_m_06 - phones	EY1	131.5943
131.5943	DCA_se3_ag1_m_06 - phones	S	131.7543
131.7543	DCA_se3_ag1_m_06 - phones	sp	131.7843
131.7843	DCA_se3_ag1_m_06 - phones	AH0	131.8343
131.7843	DCA_se3_ag1_m_06 - words	and	131.8643
131.8343	DCA_se3_ag1_m_06 - phones	N	131.8643
131.8643	DCA_se3_ag1_m_06 - phones	sp	131.9143
131.9143	DCA_se3_ag1_m_06 - phones	AH1	132.1743
131.9143	DCA_se3_ag1_m_06 - words	uh	132.1743
132.1743	DCA_se3_ag1_m_06 - phones	sp	132.2743
132.3717	DCA_se3_ag1_m_06 - phones	Y	132.4517
132.3717	DCA_se3_ag1_m_06 - words	you	132.4817
132.4517	DCA_se3_ag1_m_06 - phones	UW1	132.4817
132.4817	DCA_se3_ag1_m_06 - phones	HH	132.5117
132.4817	DCA_se3_ag1_m_06 - words	have	132.5917
132.5117	DCA_se3_ag1_m_06 - phones	AE1	132.5517
132.5517	DCA_se3_ag1_m_06 - phones	V	132.5917
132.5917	DCA_se3_ag1_m_06 - phones	AH0	132.6217
132.5917	DCA_se3_ag1_m_06 - words	a	132.6217
132.6217	DCA_se3_ag1_m_06 - phones	sp	132.6917
132.6917	DCA_se3_ag1_m_06 - phones	P	132.7917
132.6917	DCA_se3_ag1_m_06 - words	pitcher	133.0117
132.7917	DCA_se3_ag1_m_06 - phones	IH1	132.8417
132.8417	DCA_se3_ag1_m_06 - phones	CH	132.9817
132.9817	DCA_se3_ag1_m_06 - phones	ER0	133.0117
133.0117	DCA_se3_ag1_m_06 - phones	AH0	133.0417
133.0117	DCA_se3_ag1_m_06 - words	and	133.1117
133.0417	DCA_se3_ag1_m_06 - phones	N	133.1117
133.1117	DCA_se3_ag1_m_06 - phones	sp	133.8944
133.8944	DCA_se3_ag1_m_06 - phones	K	133.9744
133.8944	DCA_se3_ag1_m_06 - words	catcher	134.2044
133.9744	DCA_se3_ag1_m_06 - phones	AE1	134.0644
134.0644	DCA_se3_ag1_m_06 - phones	CH	134.1744
134.1744	DCA_se3_ag1_m_06 - phones	ER0	134.2044
134.2044	DCA_se3_ag1_m_06 - phones	AH0	134.2544
134.2044	DCA_se3_ag1_m_06 - words	and	134.3444
134.2544	DCA_se3_ag1_m_06 - phones	N	134.3044
134.3044	DCA_se3_ag1_m_06 - phones	D	134.3444
134.3444	DCA_se3_ag1_m_06 - phones	sp	134.3944
134.3944	DCA_se3_ag1_m_06 - phones	AH1	134.6744
134.3944	DCA_se3_ag1_m_06 - words	uh	134.6744
134.6744	DCA_se3_ag1_m_06 - phones	sp	134.7644
134.7644	DCA_se3_ag1_m_06 - phones	R	134.8544
134.7644	DCA_se3_ag1_m_06 - words	rest	135.0344
134.8544	DCA_se3_ag1_m_06 - phones	EH1	134.9144
134.9144	DCA_se3_ag1_m_06 - phones	S	134.9944
134.9944	DCA_se3_ag1_m_06 - phones	T	135.0344
135.0344	DCA_se3_ag1_m_06 - words	are	135.0644
135.0344	DCA_se3_ag1_m_06 - phones	ER0	135.0644
135.0644	DCA_se3_ag1_m_06 - phones	sp	135.0944
135.0944	DCA_se3_ag1_m_06 - phones	AW1	135.2144
135.0944	DCA_se3_ag1_m_06 - words	outfielders	135.9144
135.2144	DCA_se3_ag1_m_06 - phones	T	135.2744
135.2744	DCA_se3_ag1_m_06 - phones	F	135.3944
135.3944	DCA_se3_ag1_m_06 - phones	IY2	135.5144
135.5144	DCA_se3_ag1_m_06 - phones	L	135.5744
135.5744	DCA_se3_ag1_m_06 - phones	D	135.6444
135.6444	DCA_se3_ag1_m_06 - phones	ER0	135.6844
135.6844	DCA_se3_ag1_m_06 - phones	Z	135.9144
136.4655	DCA_int_03 - phones	M	136.6355
136.4655	DCA_int_03 - words	mm	136.6355
136.5242	DCA_se3_ag1_m_06 - phones	sil	136.5542
136.5542	DCA_se3_ag1_m_06 - phones	Y	136.6042
136.5542	DCA_se3_ag1_m_06 - words	usually	136.7942
136.6042	DCA_se3_ag1_m_06 - phones	UW1	136.6642
136.6642	DCA_se3_ag1_m_06 - phones	ZH	136.6942
136.6942	DCA_se3_ag1_m_06 - phones	AH0	136.7342
136.7342	DCA_se3_ag1_m_06 - phones	L	136.7642
136.7642	DCA_se3_ag1_m_06 - phones	IY0	136.7942
136.7942	DCA_se3_ag1_m_06 - phones	HH	136.8742
136.7942	DCA_se3_ag1_m_06 - words	have	137.0242
136.8742	DCA_se3_ag1_m_06 - phones	AE1	136.9842
136.9842	DCA_se3_ag1_m_06 - phones	V	137.0242
137.0242	DCA_se3_ag1_m_06 - phones	AH0	137.1042
137.0242	DCA_se3_ag1_m_06 - words	about	137.3042
137.1042	DCA_se3_ag1_m_06 - phones	B	137.1642
137.1642	DCA_se3_ag1_m_06 - phones	AW1	137.2042
137.2042	DCA_se3_ag1_m_06 - phones	T	137.3042
137.3632	DCA_se3_ag1_m_06 - phones	AH1	137.6732
137.3632	DCA_se3_ag1_m_06 - words	uh	137.6732
137.6732	DCA_se3_ag1_m_06 - phones	S	137.8932
137.6732	DCA_se3_ag1_m_06 - words	say	137.9832
137.8932	DCA_se3_ag1_m_06 - phones	EY1	137.9832
137.9832	DCA_se3_ag1_m_06 - phones	AH0	138.0332
137.9832	DCA_se3_ag1_m_06 - words	about	138.1932
138.0332	DCA_se3_ag1_m_06 - phones	B	138.0932
138.0932	DCA_se3_ag1_m_06 - phones	AW1	138.1432
138.1432	DCA_se3_ag1_m_06 - phones	T	138.1932
138.1932	DCA_se3_ag1_m_06 - phones	sp	138.2432
138.2432	DCA_se3_ag1_m_06 - phones	S	138.4732
138.2432	DCA_se3_ag1_m_06 - words	seven	138.6932
138.4732	DCA_se3_ag1_m_06 - phones	EH1	138.5432
138.5432	DCA_se3_ag1_m_06 - phones	V	138.6132
138.6132	DCA_se3_ag1_m_06 - phones	AH0	138.6532
138.6532	DCA_se3_ag1_m_06 - phones	N	138.6932
138.6932	DCA_se3_ag1_m_06 - phones	AO1	138.7432
138.6932	DCA_se3_ag1_m_06 - words	on	138.8032
138.7432	DCA_se3_ag1_m_06 - phones	N	138.8032
138.8032	DCA_se3_ag1_m_06 - phones	DH	138.8432
138.8032	DCA_se3_ag1_m_06 - words	the	138.9132
138.8432	DCA_se3_ag1_m_06 - phones	AH0	138.9132
138.9132	DCA_se3_ag1_m_06 - phones	T	139.0332
138.9132	DCA_se3_ag1_m_06 - words	team	139.2432
139.0332	DCA_se3_ag1_m_06 - phones	IY1	139.1632
139.1632	DCA_se3_ag1_m_06 - phones	M	139.2432
139.2432	DCA_se3_ag1_m_06 - phones	sp	141.1633
141.1633	DCA_se3_ag1_m_06 - words	<unk>	141.3133
141.1633	DCA_se3_ag1_m_06 - phones	spn	141.3133
141.3133	DCA_se3_ag1_m_06 - phones	AE1	141.4433
141.3133	DCA_se3_ag1_m_06 - words	and	141.5833
141.4433	DCA_se3_ag1_m_06 - phones	N	141.5133
141.5133	DCA_se3_ag1_m_06 - phones	D	141.5833
141.5833	DCA_se3_ag1_m_06 - words	uh	141.8633
141.5833	DCA_se3_ag1_m_06 - phones	AH1	141.8633
142.6350	DCA_se3_ag1_m_06 - phones	DH	142.6950
142.6350	DCA_se3_ag1_m_06 - words	the	142.7250
142.6950	DCA_se3_ag1_m_06 - phones	AH0	142.7250
142.7250	DCA_se3_ag1_m_06 - phones	sp	142.7550
142.7550	DCA_se3_ag1_m_06 - phones	P	142.8250
142.7550	DCA_se3_ag1_m_06 - words	pitcher	143.0750
142.8250	DCA_se3_ag1_m_06 - phones	IH1	142.9050
142.9050	DCA_se3_ag1_m_06 - phones	CH	143.0050
143.0050	DCA_se3_ag1_m_06 - phones	ER0	143.0750
143.0750	DCA_se3_ag1_m_06 - words	uh	143.3550
143.0750	DCA_se3_ag1_m_06 - phones	AH1	143.3550
143.3550	DCA_se3_ag1_m_06 - phones	sp	143.3850
143.3850	DCA_se3_ag1_m_06 - phones	R	143.4850
143.3850	DCA_se3_ag1_m_06 - words	rolls	143.6950
143.4850	DCA_se3_ag1_m_06 - phones	OW1	143.6050
143.6050	DCA_se3_ag1_m_06 - phones	L	143.6650
143.6650	DCA_se3_ag1_m_06 - phones	Z	143.6950
143.6950	DCA_se3_ag1_m_06 - phones	DH	143.7350
143.6950	DCA_se3_ag1_m_06 - words	the	143.7750
143.7350	DCA_se3_ag1_m_06 - phones	AH0	143.7750
143.7750	DCA_se3_ag1_m_06 - phones	B	143.8450
143.7750	DCA_se3_ag1_m_06 - words	ball	144.0850
143.8450	DCA_se3_ag1_m_06 - phones	AO1	143.9850
143.9850	DCA_se3_ag1_m_06 - phones	L	144.0850
144.0850	DCA_se3_ag1_m_06 - phones	T	144.1450
144.0850	DCA_se3_ag1_m_06 - words	to	144.1750
144.1450	DCA_se3_ag1_m_06 - phones	AH0	144.1750
144.1750	DCA_se3_ag1_m_06 - phones	DH	144.2050
144.1750	DCA_se3_ag1_m_06 - words	the	144.2350
144.2050	DCA_se3_ag1_m_06 - phones	AH0	144.2350
144.2350	DCA_se3_ag1_m_06 - phones	sp	144.3050
144.3050	DCA_se3_ag1_m_06 - phones	P	144.3850
144.3050	DCA_se3_ag1_m_06 - words	person	144.6550
144.3850	DCA_se3_ag1_m_06 - phones	ER1	144.4750
144.4750	DCA_se3_ag1_m_06 - phones	S	144.5850
144.5850	DCA_se3_ag1_m_06 - phones	AH0	144.6150
144.6150	DCA_se3_ag1_m_06 - phones	N	144.6550
144.6550	DCA_se3_ag1_m_06 - phones	sp	144.6850
144.6850	DCA_se3_ag1_m_06 - phones	AH0	144.7150
144.6850	DCA_se3_ag1_m_06 - words	and	144.9550
144.7150	DCA_se3_ag1_m_06 - phones	N	144.9550
145.1048	DCA_se3_ag1_m_06 - phones	DH	145.1748
145.1048	DCA_se3_ag1_m_06 - words	they	145.2448
145.1748	DCA_se3_ag1_m_06 - phones	EY1	145.2448
145.2448	DCA_se3_ag1_m_06 - phones	K	145.3648
145.2448	DCA_se3_ag1_m_06 - words	kick	145.4648
145.3648	DCA_se3_ag1_m_06 - phones	IH1	145.4248
145.4248	DCA_se3_ag1_m_06 - phones	K	145.4648
145.4648	DCA_se3_ag1_m_06 - phones	sp	145.4948
145.4948	DCA_se3_ag1_m_06 - phones	DH	145.5248
145.4948	DCA_se3_ag1_m_06 - words	the	145.5548
145.5248	DCA_se3_ag1_m_06 - phones	AH0	145.5548
145.5548	DCA_se3_ag1_m_06 - phones	sp	145.6248
145.6248	DCA_se3_ag1_m_06 - phones	B	145.6848
145.6248	DCA_se3_ag1_m_06 - words	ball	146.0448
145.6848	DCA_se3_ag1_m_06 - phones	AO1	145.7148
145.7148	DCA_se3_ag1_m_06 - phones	L	146.0448
146.7624	DCA_se3_ag1_m_06 - phones	sil	146.8124
146.8124	DCA_se3_ag1_m_06 - phones	DH	146.8524
146.8124	DCA_se3_ag1_m_06 - words	they	146.9224
146.8524	DCA_se3_ag1_m_06 - phones	EY1	146.9224
146.9224	DCA_se3_ag1_m_06 - phones	R	147.0124
146.9224	DCA_se3_ag1_m_06 - words	run	147.1124
147.0124	DCA_se3_ag1_m_06 - phones	AH1	147.0524
147.0524	DCA_se3_ag1_m_06 - phones	N	147.1124
147.1124	DCA_se3_ag1_m_06 - phones	DH	147.1524
147.1124	DCA_se3_ag1_m_06 - words	the	147.2124
147.1524	DCA_se3_ag1_m_06 - phones	AH0	147.2124
147.2124	DCA_se3_ag1_m_06 - phones	B	147.3124
147.2124	DCA_se3_ag1_m_06 - words	base	147.7124
147.3124	DCA_se3_ag1_m_06 - phones	EY1	147.4724
147.4724	DCA_se3_ag1_m_06 - phones	S	147.7124
148.1128	DCA_se3_ag1_m_06 - phones	IH0	148.2328
148.1128	DCA_se3_ag1_m_06 - words	in	148.2928
148.2328	DCA_se3_ag1_m_06 - phones	N	148.2928
148.2928	DCA_se3_ag1_m_06 - phones	AO1	148.4528
148.2928	DCA_se3_ag1_m_06 - words	order	148.5628
148.4528	DCA_se3_ag1_m_06 - phones	R	148.5028
148.5028	DCA_se3_ag1_m_06 - phones	D	148.5328
148.5328	DCA_se3_ag1_m_06 - phones	ER0	148.5628
148.5628	DCA_se3_ag1_m_06 - phones	sp	148.6428
148.7115	DCA_se3_ag1_m_06 - phones	Y	148.7815
148.7115	DCA_se3_ag1_m_06 - words	you	148.8115
148.7815	DCA_se3_ag1_m_06 - phones	UW1	148.8115
148.8115	DCA_se3_ag1_m_06 - phones	sp	148.8415
148.8415	DCA_se3_ag1_m_06 - phones	N	148.8715
148.8415	DCA_se3_ag1_m_06 - words	know	148.9315
148.8715	DCA_se3_ag1_m_06 - phones	OW1	148.9315
148.9315	DCA_se3_ag1_m_06 - phones	sp	148.9615
148.9615	DCA_se3_ag1_m_06 - phones	L	149.0215
148.9615	DCA_se3_ag1_m_06 - words	like	149.1015
149.0215	DCA_se3_ag1_m_06 - phones	AY1	149.0715
149.0715	DCA_se3_ag1_m_06 - phones	K	149.1015
149.1015	DCA_se3_ag1_m_06 - phones	sp	149.1515
149.1515	DCA_se3_ag1_m_06 - phones	F	149.1915
149.1515	DCA_se3_ag1_m_06 - words	from	149.2515
149.1915	DCA_se3_ag1_m_06 - phones	ER0	149.2215
149.2215	DCA_se3_ag1_m_06 - phones	M	149.2515
149.2515	DCA_se3_ag1_m_06 - phones	sp	149.3215
149.3215	DCA_se3_ag1_m_06 - phones	F	149.4215
149.3215	DCA_se3_ag1_m_06 - words	first	149.5915
149.4215	DCA_se3_ag1_m_06 - phones	ER1	149.5115
149.5115	DCA_se3_ag1_m_06 - phones	S	149.5615
149.5615	DCA_se3_ag1_m_06 - phones	T	149.5915
149.5915	DCA_se3_ag1_m_06 - phones	T	149.6315
149.5915	DCA_se3_ag1_m_06 - words	to	149.6615
149.6315	DCA_se3_ag1_m_06 - phones	AH0	149.6615
149.6615	DCA_se3_ag1_m_06 - phones	S	149.8115
149.6615	DCA_se3_ag1_m_06 - words	second	150.1515
149.8115	DCA_se3_ag1_m_06 - phones	EH1	149.9015
149.9015	DCA_se3_ag1_m_06 - phones	K	149.9915
149.9915	DCA_se3_ag1_m_06 - phones	AH0	150.0215
150.0215	DCA_se3_ag1_m_06 - phones	N	150.0515
150.0515	DCA_se3_ag1_m_06 - phones	D	150.1515
150.5186	DCA_se3_ag1_m_06 - phones	TH	150.6086
150.5186	DCA_se3_ag1_m_06 - words	third	150.8686
150.6086	DCA_se3_ag1_m_06 - phones	ER1	150.7186
150.7186	DCA_se3_ag1_m_06 - phones	D	150.8686
151.2545	DCA_se3_ag1_m_06 - phones	sil	151.3445
151.3445	DCA_se3_ag1_m_06 - phones	DH	151.3745
151.3445	DCA_se3_ag1_m_06 - words	then	151.4345
151.3745	DCA_se3_ag1_m_06 - phones	EH1	151.4045
151.4045	DCA_se3_ag1_m_06 - phones	N	151.4345
151.4345	DCA_se3_ag1_m_06 - phones	sp	151.4645
151.4645	DCA_se3_ag1_m_06 - phones	K	151.5245
151.4645	DCA_se3_ag1_m_06 - words	come	151.6645
151.5245	DCA_se3_ag1_m_06 - phones	AH1	151.5645
151.5645	DCA_se3_ag1_m_06 - phones	M	151.6645
151.6645	DCA_se3_ag1_m_06 - phones	AO1	151.6945
151.6645	DCA_se3_ag1_m_06 - words	on	151.7545
151.6945	DCA_se3_ag1_m_06 - phones	N	151.7545
151.7545	DCA_se3_ag1_m_06 - phones	sp	151.8145
151.8145	DCA_se3_ag1_m_06 - phones	IH0	151.9345
151.8145	DCA_se3_ag1_m_06 - words	in	151.9645
151.9345	DCA_se3_ag1_m_06 - phones	N	151.9645
151.9645	DCA_se3_ag1_m_06 - phones	T	152.0145
151.9645	DCA_se3_ag1_m_06 - words	to	152.0445
152.0145	DCA_se3_ag1_m_06 - phones	AH0	152.0445
152.0445	DCA_se3_ag1_m_06 - phones	HH	152.1245
152.0445	DCA_se3_ag1_m_06 - words	home	152.2645
152.1245	DCA_se3_ag1_m_06 - phones	OW1	152.2345
152.2345	DCA_se3_ag1_m_06 - phones	M	152.2645
152.2645	DCA_se3_ag1_m_06 - phones	sp	154.0877
154.0877	DCA_se3_ag1_m_06 - phones	AE1	154.1377
154.0877	DCA_se3_ag1_m_06 - words	and	154.2277
154.1377	DCA_se3_ag1_m_06 - phones	N	154.2277
154.2277	DCA_se3_ag1_m_06 - words	uh	154.3377
154.2277	DCA_se3_ag1_m_06 - phones	AH1	154.3377
154.3377	DCA_se3_ag1_m_06 - phones	sp	154.7703
154.7703	DCA_se3_ag1_m_06 - phones	Y	154.8003
154.7703	DCA_se3_ag1_m_06 - words	you	154.8303
154.8003	DCA_se3_ag1_m_06 - phones	UW1	154.8303
154.8303	DCA_se3_ag1_m_06 - phones	G	154.8803
154.8303	DCA_se3_ag1_m_06 - words	get	154.9503
154.8803	DCA_se3_ag1_m_06 - phones	IH1	154.9203
154.9203	DCA_se3_ag1_m_06 - phones	T	154.9503
154.9503	DCA_se3_ag1_m_06 - phones	sp	154.9803
154.9803	DCA_se3_ag1_m_06 - phones	TH	155.0803
154.9803	DCA_se3_ag1_m_06 - words	three	155.2803
155.0803	DCA_se3_ag1_m_06 - phones	R	155.1403
155.1403	DCA_se3_ag1_m_06 - phones	IY1	155.2803
155.2803	DCA_se3_ag1_m_06 - phones	AW1	155.3703
155.2803	DCA_se3_ag1_m_06 - words	outs	155.7803
155.3703	DCA_se3_ag1_m_06 - phones	T	155.5303
155.5303	DCA_se3_ag1_m_06 - phones	S	155.7803
157.6150	DCA_se3_ag1_m_06 - phones	AH0	157.6750
157.6150	DCA_se3_ag1_m_06 - words	and	157.7450
157.6750	DCA_se3_ag1_m_06 - phones	N	157.7050
157.7050	DCA_se3_ag1_m_06 - phones	D	157.7450
157.7450	DCA_se3_ag1_m_06 - phones	DH	157.7850
157.7450	DCA_se3_ag1_m_06 - words	then	157.8950
157.7850	DCA_se3_ag1_m_06 - phones	EH1	157.8250
157.8250	DCA_se3_ag1_m_06 - phones	N	157.8950
157.8950	DCA_se3_ag1_m_06 - phones	sp	158.0450
158.0450	DCA_se3_ag1_m_06 - phones	AH1	158.2550
158.0450	DCA_se3_ag1_m_06 - words	uh	158.2550
158.2550	DCA_se3_ag1_m_06 - phones	sp	158.3950
158.3950	DCA_se3_ag1_m_06 - phones	DH	158.4250
158.3950	DCA_se3_ag1_m_06 - words	the	158.4550
158.4250	DCA_se3_ag1_m_06 - phones	AH0	158.4550
158.4550	DCA_se3_ag1_m_06 - phones	AH1	158.5350
158.4550	DCA_se3_ag1_m_06 - words	other	158.6550
158.5350	DCA_se3_ag1_m_06 - phones	DH	158.6050
158.6050	DCA_se3_ag1_m_06 - phones	ER0	158.6550
158.6550	DCA_se3_ag1_m_06 - phones	S	158.8050
158.6550	DCA_se3_ag1_m_06 - words	side	158.9850
158.8050	DCA_se3_ag1_m_06 - phones	AY1	158.9550
[truncated: 16,772 more rows]
