# Supplementary material for: Considering Performance in the Automated and Manual Coding of Sociolinguistic Variables: Lessons From Variable (ING)
Source: Front Artif Intell. 2021 Apr 29;4:648543. doi: 10.3389/frai.2021.648543 (PMC8117961; doi:10.3389/frai.2021.648543)
Supplement: Supplementary file 4 [file Data_Sheet_4.ZIP › CORAAL_Aligned_as_Tables/DCB_se3_ag1_f_01_1_txout.txt]

tmin	tier	text	tmax
0.6453	DCB_int_01 - phones	sil	0.6853
0.6853	DCB_int_01 - phones	AE1	0.9453
0.6853	DCB_int_01 - words	and	1.0353
0.9453	DCB_int_01 - phones	N	0.9853
0.9853	DCB_int_01 - phones	D	1.0353
1.0353	DCB_int_01 - phones	sp	1.0953
1.0953	DCB_int_01 - phones	HH	1.1253
1.0953	DCB_int_01 - words	what	1.2153
1.1253	DCB_int_01 - phones	W	1.1553
1.1553	DCB_int_01 - phones	AH1	1.1853
1.1853	DCB_int_01 - phones	T	1.2153
1.2153	DCB_int_01 - phones	S	1.2753
1.2153	DCB_int_01 - words	s	1.2753
1.2753	DCB_int_01 - phones	Y	1.3053
1.2753	DCB_int_01 - words	your	1.3753
1.3053	DCB_int_01 - phones	UH1	1.3353
1.3353	DCB_int_01 - phones	R	1.3753
1.3753	DCB_int_01 - phones	B	1.4253
1.3753	DCB_int_01 - words	birthday	1.7353
1.4253	DCB_int_01 - phones	ER1	1.4853
1.4853	DCB_int_01 - phones	TH	1.5953
1.5953	DCB_int_01 - phones	D	1.6353
1.6353	DCB_int_01 - phones	EY2	1.7353
1.7353	DCB_int_01 - phones	sp	1.7953
2.0734	DCB_se3_ag1_f_01 - phones	sil	2.1134
2.1134	DCB_se3_ag1_f_01 - phones	M	2.1434
2.1134	DCB_se3_ag1_f_01 - words	my	2.2434
2.1434	DCB_se3_ag1_f_01 - phones	AY1	2.2434
2.2434	DCB_se3_ag1_f_01 - phones	B	2.3134
2.2434	DCB_se3_ag1_f_01 - words	birthday	2.6034
2.3134	DCB_se3_ag1_f_01 - phones	ER1	2.4134
2.4134	DCB_se3_ag1_f_01 - phones	TH	2.4434
2.4434	DCB_se3_ag1_f_01 - phones	D	2.4934
2.4934	DCB_se3_ag1_f_01 - phones	EY2	2.6034
2.6034	DCB_se3_ag1_f_01 - phones	S	2.6734
2.6034	DCB_se3_ag1_f_01 - words	s	2.6734
2.6734	DCB_se3_ag1_f_01 - phones	sp	2.7034
2.7034	DCB_se3_ag1_f_01 - phones	EY1	2.8834
2.7034	DCB_se3_ag1_f_01 - words	april	3.0234
2.8834	DCB_se3_ag1_f_01 - phones	P	2.9234
2.9234	DCB_se3_ag1_f_01 - phones	R	2.9634
2.9634	DCB_se3_ag1_f_01 - phones	AH0	2.9934
2.9934	DCB_se3_ag1_f_01 - phones	L	3.0234
3.0234	DCB_se3_ag1_f_01 - phones	N	3.0634
3.0234	DCB_se3_ag1_f_01 - words	nineteenth	3.5834
3.0634	DCB_se3_ag1_f_01 - phones	AY1	3.1634
3.1634	DCB_se3_ag1_f_01 - phones	N	3.2334
3.2334	DCB_se3_ag1_f_01 - phones	T	3.3234
3.3234	DCB_se3_ag1_f_01 - phones	IY1	3.4434
3.4434	DCB_se3_ag1_f_01 - phones	N	3.4834
3.4834	DCB_se3_ag1_f_01 - phones	TH	3.5834
3.5834	DCB_se3_ag1_f_01 - phones	sp	7.6529
5.9914	DCB_int_01 - phones	OW2	6.0814
5.9914	DCB_int_01 - words	okay	6.2114
6.0814	DCB_int_01 - phones	K	6.1214
6.1214	DCB_int_01 - phones	EY1	6.2114
6.2114	DCB_int_01 - phones	sp	6.3314
6.4652	DCB_int_01 - phones	AH0	6.5452
6.4652	DCB_int_01 - words	and	6.6152
6.5452	DCB_int_01 - phones	N	6.6152
6.6152	DCB_int_01 - phones	W	6.6752
6.6152	DCB_int_01 - words	where	6.7452
6.6752	DCB_int_01 - phones	EH1	6.7052
6.7052	DCB_int_01 - phones	R	6.7452
6.7452	DCB_int_01 - phones	W	6.7852
6.7452	DCB_int_01 - words	were	6.8452
6.7852	DCB_int_01 - phones	ER0	6.8452
6.8452	DCB_int_01 - phones	Y	6.9152
6.8452	DCB_int_01 - words	you	6.9652
6.9152	DCB_int_01 - phones	UW1	6.9652
6.9652	DCB_int_01 - phones	B	7.0552
6.9652	DCB_int_01 - words	born	7.3852
7.0552	DCB_int_01 - phones	AO1	7.1852
7.1852	DCB_int_01 - phones	R	7.2152
7.2152	DCB_int_01 - phones	N	7.3852
7.6529	DCB_se3_ag1_f_01 - words	<unk>	7.7529
7.6529	DCB_se3_ag1_f_01 - phones	spn	7.7529
7.7951	DCB_se3_ag1_f_01 - phones	sil	7.8451
7.8451	DCB_se3_ag1_f_01 - phones	W	7.8751
7.8451	DCB_se3_ag1_f_01 - words	washington	8.2851
7.8751	DCB_se3_ag1_f_01 - phones	AA1	7.9251
7.9251	DCB_se3_ag1_f_01 - phones	SH	8.0351
8.0351	DCB_se3_ag1_f_01 - phones	IH0	8.0751
8.0751	DCB_se3_ag1_f_01 - phones	NG	8.1151
8.1151	DCB_se3_ag1_f_01 - phones	T	8.2151
8.2151	DCB_se3_ag1_f_01 - phones	AH0	8.2451
8.2451	DCB_se3_ag1_f_01 - phones	N	8.2851
8.2851	DCB_se3_ag1_f_01 - phones	D	8.3151
8.2851	DCB_se3_ag1_f_01 - words	dc	8.6751
8.3151	DCB_se3_ag1_f_01 - phones	IY1	8.3651
8.3651	DCB_se3_ag1_f_01 - phones	S	8.5051
8.5051	DCB_se3_ag1_f_01 - phones	IY1	8.6751
9.4581	DCB_int_01 - phones	AH0	9.5481
9.4581	DCB_int_01 - words	and	9.6381
9.5481	DCB_int_01 - phones	N	9.6381
9.6381	DCB_int_01 - phones	W	9.6881
9.6381	DCB_int_01 - words	what	9.7981
9.6881	DCB_int_01 - phones	AH1	9.7381
9.7381	DCB_int_01 - phones	T	9.7981
9.7981	DCB_int_01 - phones	N	9.8681
9.7981	DCB_int_01 - words	neighborhood	10.2181
9.8681	DCB_int_01 - phones	EY1	9.9581
9.9581	DCB_int_01 - phones	B	10.0281
10.0281	DCB_int_01 - phones	ER0	10.0781
10.0781	DCB_int_01 - phones	HH	10.1281
10.1281	DCB_int_01 - phones	UH2	10.1881
10.1881	DCB_int_01 - phones	D	10.2181
10.2181	DCB_int_01 - phones	D	10.2681
10.2181	DCB_int_01 - words	do	10.3081
10.2681	DCB_int_01 - phones	UW1	10.3081
10.3081	DCB_int_01 - phones	Y	10.3981
10.3081	DCB_int_01 - words	you	10.5281
10.3981	DCB_int_01 - phones	UW1	10.5281
10.5281	DCB_int_01 - phones	sp	10.6281
10.6281	DCB_int_01 - phones	K	10.7281
10.6281	DCB_int_01 - words	claim	11.0381
10.7281	DCB_int_01 - phones	L	10.7781
10.7781	DCB_int_01 - phones	EY1	10.8481
10.8481	DCB_int_01 - phones	M	11.0381
11.0381	DCB_int_01 - phones	sp	11.0881
11.5768	DCB_se3_ag1_f_01 - phones	sil	11.6168
11.6168	DCB_se3_ag1_f_01 - words	<unk>	11.7168
11.6168	DCB_se3_ag1_f_01 - phones	spn	11.7168
12.2608	DCB_se3_ag1_f_01 - phones	AH1	12.4508
12.2608	DCB_se3_ag1_f_01 - words	um	12.8508
12.4508	DCB_se3_ag1_f_01 - phones	M	12.8508
12.8508	DCB_se3_ag1_f_01 - phones	sp	13.5862
13.5862	DCB_se3_ag1_f_01 - phones	W	13.6662
13.5862	DCB_se3_ag1_f_01 - words	well	13.7362
13.6662	DCB_se3_ag1_f_01 - phones	EH1	13.7062
13.7062	DCB_se3_ag1_f_01 - phones	L	13.7362
13.7362	DCB_se3_ag1_f_01 - phones	IH0	13.7662
13.7362	DCB_se3_ag1_f_01 - words	it	13.8062
13.7662	DCB_se3_ag1_f_01 - phones	T	13.8062
13.8062	DCB_se3_ag1_f_01 - phones	Z	13.8762
13.8062	DCB_se3_ag1_f_01 - words	s	13.8762
13.8762	DCB_se3_ag1_f_01 - phones	K	14.0162
13.8762	DCB_se3_ag1_f_01 - words	kind	14.2062
14.0162	DCB_se3_ag1_f_01 - phones	AY1	14.1062
14.1062	DCB_se3_ag1_f_01 - phones	N	14.2062
14.2062	DCB_se3_ag1_f_01 - phones	AH1	14.3662
14.2062	DCB_se3_ag1_f_01 - words	of	14.3962
14.3662	DCB_se3_ag1_f_01 - phones	V	14.3962
14.3962	DCB_se3_ag1_f_01 - phones	sp	14.4662
14.6173	DCB_se3_ag1_f_01 - phones	AY1	14.7273
14.6173	DCB_se3_ag1_f_01 - words	i'm	14.7673
14.7273	DCB_se3_ag1_f_01 - phones	M	14.7673
14.7673	DCB_se3_ag1_f_01 - phones	M	14.8473
14.7673	DCB_se3_ag1_f_01 - words	moving	15.2173
14.8473	DCB_se3_ag1_f_01 - phones	UW1	14.9673
14.9673	DCB_se3_ag1_f_01 - phones	V	15.0873
15.0873	DCB_se3_ag1_f_01 - phones	IH0	15.1673
15.1673	DCB_se3_ag1_f_01 - phones	NG	15.2173
15.2173	DCB_se3_ag1_f_01 - phones	R	15.2873
15.2173	DCB_se3_ag1_f_01 - words	right	15.3873
15.2873	DCB_se3_ag1_f_01 - phones	AY1	15.3573
15.3573	DCB_se3_ag1_f_01 - phones	T	15.3873
15.3873	DCB_se3_ag1_f_01 - phones	N	15.4773
15.3873	DCB_se3_ag1_f_01 - words	now	15.6273
15.4773	DCB_se3_ag1_f_01 - phones	AW1	15.6273
15.6273	DCB_se3_ag1_f_01 - phones	sp	15.6673
15.6673	DCB_se3_ag1_f_01 - phones	S	15.8373
15.6673	DCB_se3_ag1_f_01 - words	so	15.9873
15.8373	DCB_se3_ag1_f_01 - phones	OW1	15.9873
15.9873	DCB_se3_ag1_f_01 - phones	AY1	16.0873
15.9873	DCB_se3_ag1_f_01 - words	i	16.0873
16.0873	DCB_se3_ag1_f_01 - phones	D	16.1773
16.0873	DCB_se3_ag1_f_01 - words	don't	16.2773
16.1773	DCB_se3_ag1_f_01 - phones	OW1	16.2373
16.2373	DCB_se3_ag1_f_01 - phones	N	16.2773
16.2773	DCB_se3_ag1_f_01 - phones	R	16.3073
16.2773	DCB_se3_ag1_f_01 - words	really	16.4673
16.3073	DCB_se3_ag1_f_01 - phones	IH1	16.3473
16.3473	DCB_se3_ag1_f_01 - phones	L	16.4173
16.4173	DCB_se3_ag1_f_01 - phones	IY0	16.4673
16.4673	DCB_se3_ag1_f_01 - phones	K	16.5773
16.4673	DCB_se3_ag1_f_01 - words	claim	16.6773
16.5773	DCB_se3_ag1_f_01 - phones	L	16.6073
16.6073	DCB_se3_ag1_f_01 - phones	EY1	16.6473
16.6473	DCB_se3_ag1_f_01 - phones	M	16.6773
16.6773	DCB_se3_ag1_f_01 - phones	sp	16.7173
16.7173	DCB_se3_ag1_f_01 - phones	AH0	16.7773
16.7173	DCB_se3_ag1_f_01 - words	a	16.7773
16.7773	DCB_se3_ag1_f_01 - phones	N	16.8473
16.7773	DCB_se3_ag1_f_01 - words	neighborhood	17.3473
16.8473	DCB_se3_ag1_f_01 - phones	EY1	16.9473
16.9473	DCB_se3_ag1_f_01 - phones	B	17.0173
17.0173	DCB_se3_ag1_f_01 - phones	ER0	17.0973
17.0973	DCB_se3_ag1_f_01 - phones	HH	17.1773
17.1773	DCB_se3_ag1_f_01 - phones	UH2	17.2973
17.2973	DCB_se3_ag1_f_01 - phones	D	17.3473
17.3473	DCB_se3_ag1_f_01 - phones	sp	17.6469
17.5201	DCB_int_01 - phones	S	17.6701
17.5201	DCB_int_01 - words	so	17.7201
17.6469	DCB_se3_ag1_f_01 - phones	B	17.6769
17.6469	DCB_se3_ag1_f_01 - words	but	17.8269
17.6701	DCB_int_01 - phones	OW1	17.7201
17.6769	DCB_se3_ag1_f_01 - phones	AH1	17.7369
17.7201	DCB_int_01 - phones	HH	17.7501
17.7201	DCB_int_01 - words	where	17.9401
17.7369	DCB_se3_ag1_f_01 - phones	T	17.8269
17.7501	DCB_int_01 - phones	W	17.7801
17.7801	DCB_int_01 - phones	EH1	17.8601
17.8269	DCB_se3_ag1_f_01 - phones	IH1	17.9069
17.8269	DCB_se3_ag1_f_01 - words	if	18.0369
17.8601	DCB_int_01 - phones	R	17.9401
17.9069	DCB_se3_ag1_f_01 - phones	F	18.0369
17.9401	DCB_int_01 - phones	sp	18.1301
18.0369	DCB_se3_ag1_f_01 - phones	AY1	18.1669
18.0369	DCB_se3_ag1_f_01 - words	i	18.1669
18.1301	DCB_int_01 - phones	B	18.1601
18.1301	DCB_int_01 - words	before	18.6001
18.1601	DCB_int_01 - phones	IH0	18.2101
18.1669	DCB_se3_ag1_f_01 - phones	sp	18.9348
18.2101	DCB_int_01 - phones	F	18.3501
18.3501	DCB_int_01 - phones	AO1	18.4601
18.4601	DCB_int_01 - phones	R	18.6001
18.9348	DCB_se3_ag1_f_01 - phones	B	18.9948
18.9348	DCB_se3_ag1_f_01 - words	before	19.3148
18.9948	DCB_se3_ag1_f_01 - phones	IY2	19.0848
19.0848	DCB_se3_ag1_f_01 - phones	F	19.1848
19.1848	DCB_se3_ag1_f_01 - phones	AO1	19.2648
19.2648	DCB_se3_ag1_f_01 - phones	R	19.3148
19.3148	DCB_se3_ag1_f_01 - words	i	19.4648
19.3148	DCB_se3_ag1_f_01 - phones	AY1	19.4648
19.4648	DCB_se3_ag1_f_01 - phones	L	19.5348
19.4648	DCB_se3_ag1_f_01 - words	lived	19.8748
19.5348	DCB_se3_ag1_f_01 - phones	IH1	19.6548
19.6548	DCB_se3_ag1_f_01 - phones	V	19.6848
19.6848	DCB_se3_ag1_f_01 - phones	D	19.8748
19.8748	DCB_se3_ag1_f_01 - phones	sp	19.9348
19.9348	DCB_se3_ag1_f_01 - phones	AO1	20.0748
19.9348	DCB_se3_ag1_f_01 - words	on	20.1048
20.0748	DCB_se3_ag1_f_01 - phones	N	20.1048
20.1048	DCB_se3_ag1_f_01 - phones	sp	20.3048
20.3048	DCB_se3_ag1_f_01 - phones	IY1	20.4548
20.3048	DCB_se3_ag1_f_01 - words	east	20.5648
20.4548	DCB_se3_ag1_f_01 - phones	S	20.5348
20.5348	DCB_se3_ag1_f_01 - phones	T	20.5648
20.5648	DCB_se3_ag1_f_01 - phones	K	20.6548
20.5648	DCB_se3_ag1_f_01 - words	capitol	21.0948
20.6548	DCB_se3_ag1_f_01 - phones	AE1	20.7348
20.7348	DCB_se3_ag1_f_01 - phones	P	20.8248
20.8248	DCB_se3_ag1_f_01 - phones	IH0	20.8748
20.8748	DCB_se3_ag1_f_01 - phones	T	20.9848
20.9848	DCB_se3_ag1_f_01 - phones	AH0	21.0148
21.0148	DCB_se3_ag1_f_01 - phones	L	21.0948
21.0948	DCB_se3_ag1_f_01 - phones	R	21.1648
21.0948	DCB_se3_ag1_f_01 - words	right	21.2748
21.1648	DCB_se3_ag1_f_01 - phones	AY1	21.2448
21.2448	DCB_se3_ag1_f_01 - phones	T	21.2748
21.2748	DCB_se3_ag1_f_01 - phones	N	21.3548
21.2748	DCB_se3_ag1_f_01 - words	now	21.4648
21.3548	DCB_se3_ag1_f_01 - phones	AW1	21.4648
21.4648	DCB_se3_ag1_f_01 - phones	AH0	21.5048
21.4648	DCB_se3_ag1_f_01 - words	i'm	21.5348
21.5048	DCB_se3_ag1_f_01 - phones	M	21.5348
21.5348	DCB_se3_ag1_f_01 - phones	L	21.5848
21.5348	DCB_se3_ag1_f_01 - words	living	21.7048
21.5848	DCB_se3_ag1_f_01 - phones	IH1	21.6148
21.6148	DCB_se3_ag1_f_01 - phones	V	21.6448
21.6448	DCB_se3_ag1_f_01 - phones	IH0	21.6748
21.6748	DCB_se3_ag1_f_01 - phones	NG	21.7048
21.7048	DCB_se3_ag1_f_01 - phones	W	21.7348
21.7048	DCB_se3_ag1_f_01 - words	with	21.7948
21.7348	DCB_se3_ag1_f_01 - phones	IH0	21.7648
21.7648	DCB_se3_ag1_f_01 - phones	DH	21.7948
21.7948	DCB_se3_ag1_f_01 - phones	M	21.8648
21.7948	DCB_se3_ag1_f_01 - words	my	21.9548
21.8648	DCB_se3_ag1_f_01 - phones	AY1	21.9548
21.9548	DCB_se3_ag1_f_01 - phones	sp	21.9848
21.9848	DCB_se3_ag1_f_01 - phones	G	22.0548
21.9848	DCB_se3_ag1_f_01 - words	grandma	22.4248
22.0548	DCB_se3_ag1_f_01 - phones	R	22.1148
22.1148	DCB_se3_ag1_f_01 - phones	AE1	22.1948
22.1948	DCB_se3_ag1_f_01 - phones	M	22.3048
22.3048	DCB_se3_ag1_f_01 - phones	AA0	22.4248
22.4248	DCB_se3_ag1_f_01 - phones	sp	22.5148
22.5148	DCB_se3_ag1_f_01 - phones	AO1	22.6848
22.5148	DCB_se3_ag1_f_01 - words	on	22.7248
22.6848	DCB_se3_ag1_f_01 - phones	N	22.7248
22.7248	DCB_se3_ag1_f_01 - phones	sp	22.7548
22.7548	DCB_se3_ag1_f_01 - phones	S	22.9548
22.7548	DCB_se3_ag1_f_01 - words	suitland	23.2848
22.9548	DCB_se3_ag1_f_01 - phones	UW1	23.0548
23.0548	DCB_se3_ag1_f_01 - phones	T	23.1548
23.1548	DCB_se3_ag1_f_01 - phones	L	23.1948
23.1948	DCB_se3_ag1_f_01 - phones	AE2	23.2248
23.2248	DCB_se3_ag1_f_01 - phones	N	23.2548
23.2548	DCB_se3_ag1_f_01 - phones	D	23.2848
23.2848	DCB_se3_ag1_f_01 - phones	M	23.3648
23.2848	DCB_se3_ag1_f_01 - words	maryland	23.6448
23.3648	DCB_se3_ag1_f_01 - phones	EH1	23.4348
23.4348	DCB_se3_ag1_f_01 - phones	R	23.4948
23.4948	DCB_se3_ag1_f_01 - phones	AH0	23.5248
23.5248	DCB_se3_ag1_f_01 - phones	L	23.5548
23.5548	DCB_se3_ag1_f_01 - phones	AH0	23.5848
23.5848	DCB_se3_ag1_f_01 - phones	N	23.6148
23.6148	DCB_se3_ag1_f_01 - phones	D	23.6448
23.8471	DCB_int_01 - phones	sil	23.9071
23.9071	DCB_int_01 - phones	OW2	23.9671
23.9071	DCB_int_01 - words	okay	24.1871
23.9671	DCB_int_01 - phones	K	24.0971
23.9939	DCB_se3_ag1_f_01 - phones	IH0	24.1139
23.9939	DCB_se3_ag1_f_01 - words	in	24.2339
24.0971	DCB_int_01 - phones	EY1	24.1871
24.1139	DCB_se3_ag1_f_01 - phones	N	24.2339
24.1871	DCB_int_01 - phones	sp	24.2371
24.4385	DCB_se3_ag1_f_01 - phones	sil	24.4885
24.4885	DCB_se3_ag1_f_01 - phones	IH1	24.5785
24.4885	DCB_se3_ag1_f_01 - words	in	24.7085
24.5785	DCB_se3_ag1_f_01 - phones	N	24.7085
24.7085	DCB_se3_ag1_f_01 - phones	S	24.8385
24.7085	DCB_se3_ag1_f_01 - words	suitland	25.0385
24.8385	DCB_se3_ag1_f_01 - phones	UW1	24.8885
24.8885	DCB_se3_ag1_f_01 - phones	T	24.9185
24.9185	DCB_se3_ag1_f_01 - phones	L	24.9485
24.9485	DCB_se3_ag1_f_01 - phones	AE2	24.9785
24.9785	DCB_se3_ag1_f_01 - phones	N	25.0085
25.0085	DCB_se3_ag1_f_01 - phones	D	25.0385
25.0385	DCB_se3_ag1_f_01 - phones	M	25.0685
25.0385	DCB_se3_ag1_f_01 - words	maryland	25.6185
25.0685	DCB_se3_ag1_f_01 - phones	EH1	25.0985
25.0985	DCB_se3_ag1_f_01 - phones	R	25.1285
25.1285	DCB_se3_ag1_f_01 - phones	AH0	25.1585
25.1585	DCB_se3_ag1_f_01 - phones	L	25.1885
25.1885	DCB_se3_ag1_f_01 - phones	AH0	25.2185
25.2185	DCB_se3_ag1_f_01 - phones	N	25.2485
25.2485	DCB_se3_ag1_f_01 - phones	D	25.6185
31.0157	DCB_int_01 - phones	S	31.1457
31.0157	DCB_int_01 - words	so	31.1757
31.1457	DCB_int_01 - phones	OW1	31.1757
31.1757	DCB_int_01 - words	are	31.2557
31.1757	DCB_int_01 - phones	ER0	31.2557
31.2557	DCB_int_01 - phones	Y	31.3057
31.2557	DCB_int_01 - words	you	31.3457
31.3057	DCB_int_01 - phones	UW1	31.3457
31.3457	DCB_int_01 - phones	M	31.3957
31.3457	DCB_int_01 - words	moving	31.6157
31.3957	DCB_int_01 - phones	UW1	31.4757
31.4757	DCB_int_01 - phones	V	31.5457
31.5457	DCB_int_01 - phones	IH0	31.5757
31.5757	DCB_int_01 - phones	NG	31.6157
31.6157	DCB_int_01 - phones	T	31.6557
31.6157	DCB_int_01 - words	to	31.7257
31.6557	DCB_int_01 - phones	AH0	31.7257
31.7257	DCB_int_01 - phones	S	31.8257
31.7257	DCB_int_01 - words	suitland	32.0857
31.8257	DCB_int_01 - phones	UW1	31.8957
31.8957	DCB_int_01 - phones	T	31.9257
31.9257	DCB_int_01 - phones	L	31.9957
31.9957	DCB_int_01 - phones	AE2	32.0257
32.0257	DCB_int_01 - phones	N	32.0557
32.0557	DCB_int_01 - phones	D	32.0857
32.0857	DCB_int_01 - phones	ER0	32.1157
32.0857	DCB_int_01 - words	or	32.1157
32.1157	DCB_int_01 - phones	ER0	32.1557
32.1157	DCB_int_01 - words	are	32.1557
32.1557	DCB_int_01 - phones	Y	32.2057
32.1557	DCB_int_01 - words	you	32.2357
32.2057	DCB_int_01 - phones	UW1	32.2357
32.2357	DCB_int_01 - phones	M	32.2657
32.2357	DCB_int_01 - words	moving	32.4357
32.2657	DCB_int_01 - phones	UW1	32.3357
32.3357	DCB_int_01 - phones	V	32.3657
32.3657	DCB_int_01 - phones	IH0	32.3957
32.3957	DCB_int_01 - phones	NG	32.4357
32.4357	DCB_int_01 - phones	S	32.5057
32.4357	DCB_int_01 - words	somewhere	32.7357
32.5057	DCB_int_01 - phones	AH1	32.5457
32.5457	DCB_int_01 - phones	M	32.6157
32.6157	DCB_int_01 - phones	W	32.6757
32.6757	DCB_int_01 - phones	EH2	32.7057
32.7057	DCB_int_01 - phones	R	32.7357
32.7357	DCB_int_01 - phones	EH1	32.7657
32.7357	DCB_int_01 - words	else	32.8757
32.7657	DCB_int_01 - phones	L	32.8457
32.8457	DCB_int_01 - phones	S	32.8757
32.8757	DCB_int_01 - phones	S	32.9557
32.8757	DCB_int_01 - words	side	33.0757
32.9557	DCB_int_01 - phones	AY1	33.0157
33.0157	DCB_int_01 - phones	D	33.0757
33.0757	DCB_int_01 - phones	B	33.1257
33.0757	DCB_int_01 - words	besides	33.4657
33.1257	DCB_int_01 - phones	IH0	33.1657
33.1657	DCB_int_01 - phones	S	33.2757
33.2757	DCB_int_01 - phones	AY1	33.3857
33.3857	DCB_int_01 - phones	D	33.4257
33.4257	DCB_int_01 - phones	Z	33.4657
33.4657	DCB_int_01 - phones	S	33.4957
33.4657	DCB_int_01 - words	suitland	33.9457
33.4957	DCB_int_01 - phones	UW1	33.5257
33.5048	DCB_se3_ag1_f_01 - phones	sil	33.5548
33.5257	DCB_int_01 - phones	T	33.5557
33.5548	DCB_se3_ag1_f_01 - phones	AY1	33.7548
33.5548	DCB_se3_ag1_f_01 - words	i'm	33.8048
33.5557	DCB_int_01 - phones	L	33.5957
33.5957	DCB_int_01 - phones	AE2	33.7657
33.7548	DCB_se3_ag1_f_01 - phones	M	33.8048
33.7657	DCB_int_01 - phones	N	33.9157
33.8048	DCB_se3_ag1_f_01 - phones	M	33.9448
33.8048	DCB_se3_ag1_f_01 - words	moving	34.4648
33.9157	DCB_int_01 - phones	D	33.9457
33.9448	DCB_se3_ag1_f_01 - phones	UW1	34.0948
33.9457	DCB_int_01 - phones	sp	36.8154
34.0948	DCB_se3_ag1_f_01 - phones	V	34.2448
34.2448	DCB_se3_ag1_f_01 - phones	IH0	34.2848
34.2848	DCB_se3_ag1_f_01 - phones	NG	34.4648
34.4648	DCB_se3_ag1_f_01 - phones	sp	34.4948
34.4948	DCB_se3_ag1_f_01 - phones	T	34.6148
34.4948	DCB_se3_ag1_f_01 - words	to	34.8248
34.6148	DCB_se3_ag1_f_01 - phones	UW1	34.8248
34.8248	DCB_se3_ag1_f_01 - phones	sp	34.9248
34.9248	DCB_se3_ag1_f_01 - phones	AH1	35.1748
34.9248	DCB_se3_ag1_f_01 - words	um	35.4848
35.1748	DCB_se3_ag1_f_01 - phones	M	35.4848
35.4848	DCB_se3_ag1_f_01 - phones	sp	35.5848
35.6536	DCB_se3_ag1_f_01 - phones	K	35.7736
35.6536	DCB_se3_ag1_f_01 - words	clinton	36.0836
35.7736	DCB_se3_ag1_f_01 - phones	L	35.8136
35.8136	DCB_se3_ag1_f_01 - phones	IH1	35.8536
35.8536	DCB_se3_ag1_f_01 - phones	N	35.9236
35.9236	DCB_se3_ag1_f_01 - phones	T	36.0136
36.0136	DCB_se3_ag1_f_01 - phones	AH0	36.0536
36.0536	DCB_se3_ag1_f_01 - phones	N	36.0836
36.0836	DCB_se3_ag1_f_01 - phones	sp	36.1136
36.1136	DCB_se3_ag1_f_01 - phones	EH1	36.2036
36.1136	DCB_se3_ag1_f_01 - words	md	36.6136
36.2036	DCB_se3_ag1_f_01 - phones	M	36.2936
36.2936	DCB_se3_ag1_f_01 - phones	D	36.3636
36.3636	DCB_se3_ag1_f_01 - phones	IY1	36.6136
36.8154	DCB_int_01 - phones	OW1	37.0054
36.8154	DCB_int_01 - words	oh	37.0054
37.0054	DCB_int_01 - phones	K	37.1454
37.0054	DCB_int_01 - words	clint	37.2654
37.1454	DCB_int_01 - phones	L	37.1754
37.1754	DCB_int_01 - phones	IH1	37.2054
37.2054	DCB_int_01 - phones	N	37.2354
37.2354	DCB_int_01 - phones	T	37.2654
37.2654	DCB_int_01 - phones	sp	37.3154
37.3154	DCB_int_01 - phones	M	37.4054
37.3154	DCB_int_01 - words	mm-hm	37.5854
37.4054	DCB_int_01 - phones	HH	37.4754
37.4754	DCB_int_01 - phones	M	37.5854
37.5854	DCB_int_01 - phones	sp	37.6254
39.9686	DCB_int_01 - phones	OW2	40.1586
39.9686	DCB_int_01 - words	okay	40.3986
40.1586	DCB_int_01 - phones	K	40.2986
40.2986	DCB_int_01 - phones	EY1	40.3986
40.3986	DCB_int_01 - phones	sp	42.9523
42.9523	DCB_int_01 - phones	AE1	43.0423
42.9523	DCB_int_01 - words	and	43.8223
43.0423	DCB_int_01 - phones	N	43.8223
43.8223	DCB_int_01 - phones	sp	43.8723
43.8723	DCB_int_01 - phones	HH	43.9523
43.8723	DCB_int_01 - words	what	44.0923
43.9523	DCB_int_01 - phones	W	44.0023
44.0023	DCB_int_01 - phones	AH1	44.0423
44.0423	DCB_int_01 - phones	T	44.0923
44.0923	DCB_int_01 - phones	S	44.2023
44.0923	DCB_int_01 - words	school	44.7423
44.2023	DCB_int_01 - phones	K	44.2723
44.2723	DCB_int_01 - phones	UW1	44.4023
44.4023	DCB_int_01 - phones	L	44.7423
44.7423	DCB_int_01 - phones	sp	45.2345
45.2345	DCB_int_01 - phones	D	45.3245
45.2345	DCB_int_01 - words	do	45.3745
45.3245	DCB_int_01 - phones	UW1	45.3745
45.3745	DCB_int_01 - phones	Y	45.4245
45.3745	DCB_int_01 - words	you	45.4645
45.4245	DCB_int_01 - phones	UW1	45.4645
45.4645	DCB_int_01 - phones	G	45.5245
45.4645	DCB_int_01 - words	go	45.6045
45.5245	DCB_int_01 - phones	OW1	45.6045
45.6045	DCB_int_01 - phones	T	45.7345
45.6045	DCB_int_01 - words	to	45.7845
45.7345	DCB_int_01 - phones	UW1	45.7845
45.7845	DCB_int_01 - phones	N	45.8545
45.7845	DCB_int_01 - words	now	45.9745
45.8545	DCB_int_01 - phones	AW1	45.9745
45.9745	DCB_int_01 - phones	sp	46.1045
46.5992	DCB_se3_ag1_f_01 - phones	AY1	46.7392
46.5992	DCB_se3_ag1_f_01 - words	i	46.7392
46.7392	DCB_se3_ag1_f_01 - phones	G	46.8292
46.7392	DCB_se3_ag1_f_01 - words	go	47.0492
46.8292	DCB_se3_ag1_f_01 - phones	OW1	47.0492
47.0492	DCB_se3_ag1_f_01 - phones	T	47.1992
47.0492	DCB_se3_ag1_f_01 - words	to	47.2792
47.1992	DCB_se3_ag1_f_01 - phones	UW1	47.2792
47.2792	DCB_se3_ag1_f_01 - phones	sp	47.3692
47.3692	DCB_se3_ag1_f_01 - words	rdx	48.2692
47.3692	DCB_se3_ag1_f_01 - phones	TN	48.2692
48.2692	DCB_se3_ag1_f_01 - phones	S	48.3192
48.2692	DCB_se3_ag1_f_01 - words	side	48.3792
48.3192	DCB_se3_ag1_f_01 - phones	AY1	48.3492
48.3492	DCB_se3_ag1_f_01 - phones	D	48.3792
48.3792	DCB_se3_ag1_f_01 - phones	sp	55.4560
53.3032	DCB_int_01 - phones	AH0	53.4132
53.3032	DCB_int_01 - words	and	53.4732
53.4132	DCB_int_01 - phones	N	53.4732
53.4732	DCB_int_01 - phones	AY1	53.5332
53.4732	DCB_int_01 - words	i	53.5332
53.5332	DCB_int_01 - phones	S	53.6432
53.5332	DCB_int_01 - words	see	53.6732
53.6432	DCB_int_01 - phones	IY1	53.6732
53.6732	DCB_int_01 - phones	DH	53.7332
53.6732	DCB_int_01 - words	that	53.8232
53.7332	DCB_int_01 - phones	AE1	53.7832
53.7832	DCB_int_01 - phones	T	53.8232
53.8232	DCB_int_01 - phones	AO1	53.8832
53.8232	DCB_int_01 - words	on	53.9232
53.8832	DCB_int_01 - phones	N	53.9232
53.9232	DCB_int_01 - phones	Y	53.9632
53.9232	DCB_int_01 - words	your	54.0632
53.9632	DCB_int_01 - phones	UH1	54.0132
54.0132	DCB_int_01 - phones	R	54.0632
54.0632	DCB_int_01 - phones	SH	54.2032
54.0632	DCB_int_01 - words	shirt	54.3332
54.2032	DCB_int_01 - phones	ER1	54.2832
54.2832	DCB_int_01 - phones	T	54.3332
54.3332	DCB_int_01 - phones	sp	56.8107
55.4560	DCB_se3_ag1_f_01 - phones	K	55.6160
55.4560	DCB_se3_ag1_f_01 - words	k	55.6460
55.6160	DCB_se3_ag1_f_01 - phones	EY1	55.6460
55.6460	DCB_se3_ag1_f_01 - phones	sp	55.7560
55.7560	DCB_se3_ag1_f_01 - phones	Y	55.7860
55.7560	DCB_se3_ag1_f_01 - words	yeah	55.8160
55.7860	DCB_se3_ag1_f_01 - phones	AE1	55.8160
55.8160	DCB_se3_ag1_f_01 - phones	sp	56.2960
56.8107	DCB_int_01 - phones	AH0	56.8507
56.8107	DCB_int_01 - words	and	56.9407
56.8507	DCB_int_01 - phones	N	56.9407
56.9407	DCB_int_01 - phones	W	56.9907
56.9407	DCB_int_01 - words	where	57.1007
56.9907	DCB_int_01 - phones	EH1	57.0607
57.0607	DCB_int_01 - phones	R	57.1007
57.1007	DCB_int_01 - phones	D	57.1507
57.1007	DCB_int_01 - words	d	57.1507
57.1507	DCB_int_01 - phones	Y	57.2007
57.1507	DCB_int_01 - words	you	57.2307
57.2007	DCB_int_01 - phones	UW1	57.2307
57.2307	DCB_int_01 - phones	G	57.2807
57.2307	DCB_int_01 - words	go	57.3507
57.2807	DCB_int_01 - phones	OW1	57.3507
57.3507	DCB_int_01 - phones	T	57.4107
57.3507	DCB_int_01 - words	to	57.4707
57.4107	DCB_int_01 - phones	AH0	57.4707
57.4707	DCB_int_01 - phones	sp	57.5007
57.5007	DCB_int_01 - phones	EH2	57.6007
57.5007	DCB_int_01 - words	elementary	57.9707
57.6007	DCB_int_01 - phones	L	57.6507
57.6507	DCB_int_01 - phones	AH0	57.6907
57.6907	DCB_int_01 - phones	M	57.7407
57.7407	DCB_int_01 - phones	EH1	57.7707
57.7707	DCB_int_01 - phones	N	57.8107
57.8107	DCB_int_01 - phones	T	57.8907
57.8907	DCB_int_01 - phones	R	57.9307
57.9307	DCB_int_01 - phones	IY0	57.9707
57.9707	DCB_int_01 - phones	S	58.1007
57.9707	DCB_int_01 - words	school	58.2807
58.1007	DCB_int_01 - phones	K	58.1607
58.1607	DCB_int_01 - phones	UW1	58.1907
58.1907	DCB_int_01 - phones	L	58.2807
58.2807	DCB_int_01 - phones	sp	59.8103
58.9028	DCB_se3_ag1_f_01 - words	rdx	59.2028
58.9028	DCB_se3_ag1_f_01 - phones	TN	59.2028
59.2028	DCB_se3_ag1_f_01 - phones	sp	64.7159
59.8103	DCB_int_01 - words	rdx	60.0903
59.8103	DCB_int_01 - phones	TN	60.0903
60.4218	DCB_int_01 - phones	sil	60.5418
60.5418	DCB_int_01 - phones	M	60.6218
60.5418	DCB_int_01 - words	mkay	60.8218
60.6218	DCB_int_01 - phones	K	60.6918
60.6918	DCB_int_01 - phones	EY1	60.8218
60.8218	DCB_int_01 - phones	sp	62.7974
62.7974	DCB_int_01 - phones	N	62.8774
62.7974	DCB_int_01 - words	now	62.9474
62.8774	DCB_int_01 - phones	AW1	62.9474
62.9474	DCB_int_01 - phones	W	62.9874
62.9474	DCB_int_01 - words	when	63.0674
62.9874	DCB_int_01 - phones	IH1	63.0374
63.0374	DCB_int_01 - phones	N	63.0674
63.0674	DCB_int_01 - phones	Y	63.1174
63.0674	DCB_int_01 - words	you	63.1474
63.1174	DCB_int_01 - phones	UW1	63.1474
63.1474	DCB_int_01 - phones	M	63.2174
63.1474	DCB_int_01 - words	move	63.4074
63.2174	DCB_int_01 - phones	UW1	63.3374
63.3374	DCB_int_01 - phones	V	63.4074
63.4074	DCB_int_01 - phones	AA1	63.4374
63.4074	DCB_int_01 - words	are	63.5174
63.4374	DCB_int_01 - phones	R	63.5174
63.5174	DCB_int_01 - phones	Y	63.5474
63.5174	DCB_int_01 - words	you	63.5874
63.5474	DCB_int_01 - phones	UW1	63.5874
63.5874	DCB_int_01 - phones	S	63.6474
63.5874	DCB_int_01 - words	still	63.7474
63.6474	DCB_int_01 - phones	T	63.6774
63.6774	DCB_int_01 - phones	IH1	63.7174
63.7174	DCB_int_01 - phones	L	63.7474
63.7474	DCB_int_01 - phones	G	63.7774
63.7474	DCB_int_01 - words	gonna	63.8674
63.7774	DCB_int_01 - phones	AH1	63.8074
63.8074	DCB_int_01 - phones	N	63.8374
63.8374	DCB_int_01 - phones	AH0	63.8674
63.8674	DCB_int_01 - phones	G	63.9174
63.8674	DCB_int_01 - words	go	63.9574
63.9174	DCB_int_01 - phones	OW1	63.9574
63.9574	DCB_int_01 - phones	T	63.9874
63.9574	DCB_int_01 - words	to	64.0174
63.9874	DCB_int_01 - phones	AH0	64.0174
64.0174	DCB_int_01 - phones	sp	64.0474
64.0474	DCB_int_01 - phones	TN	64.2474
64.0474	DCB_int_01 - words	rdx	64.2474
64.2474	DCB_int_01 - phones	sp	64.2774
64.7159	DCB_se3_ag1_f_01 - phones	N	64.9159
64.7159	DCB_se3_ag1_f_01 - words	no	65.1959
64.9159	DCB_se3_ag1_f_01 - phones	OW1	65.1959
65.1959	DCB_se3_ag1_f_01 - phones	AY1	65.2859
65.1959	DCB_se3_ag1_f_01 - words	i'm	65.3859
65.2859	DCB_se3_ag1_f_01 - phones	M	65.3859
65.3859	DCB_se3_ag1_f_01 - phones	G	65.4459
65.3859	DCB_se3_ag1_f_01 - words	going	66.0959
65.4459	DCB_se3_ag1_f_01 - phones	OW1	65.7059
65.7059	DCB_se3_ag1_f_01 - phones	IH0	65.7959
65.7959	DCB_se3_ag1_f_01 - phones	NG	66.0959
66.0959	DCB_se3_ag1_f_01 - phones	sp	66.2659
66.3851	DCB_se3_ag1_f_01 - phones	T	66.5051
66.3851	DCB_se3_ag1_f_01 - words	to	66.5751
66.5051	DCB_se3_ag1_f_01 - phones	UW1	66.5751
66.5751	DCB_se3_ag1_f_01 - phones	sp	66.6251
66.6251	DCB_se3_ag1_f_01 - phones	TN	67.6851
66.6251	DCB_se3_ag1_f_01 - words	rdx	67.6851
68.1869	DCB_int_01 - phones	OW2	68.2669
68.1869	DCB_int_01 - words	okay	68.4569
68.2669	DCB_int_01 - phones	K	68.2969
68.2969	DCB_int_01 - phones	EY1	68.4569
68.4569	DCB_int_01 - phones	sp	68.5169
73.8565	DCB_int_01 - phones	HH	73.9065
73.8565	DCB_int_01 - words	where	74.0265
73.9065	DCB_int_01 - phones	W	73.9465
73.9465	DCB_int_01 - phones	EH1	73.9965
73.9965	DCB_int_01 - phones	R	74.0265
74.0265	DCB_int_01 - words	are	74.1165
74.0265	DCB_int_01 - phones	ER0	74.1165
74.1165	DCB_int_01 - phones	Y	74.1665
74.1165	DCB_int_01 - words	your	74.2365
74.1665	DCB_int_01 - phones	UH1	74.2065
74.2065	DCB_int_01 - phones	R	74.2365
74.2365	DCB_int_01 - phones	EH1	74.2665
74.2365	DCB_int_01 - words	f	74.3165
74.2665	DCB_int_01 - phones	F	74.3165
74.3165	DCB_int_01 - phones	sp	74.3865
74.3865	DCB_int_01 - phones	P	74.4865
74.3865	DCB_int_01 - words	parents	74.7765
74.4865	DCB_int_01 - phones	EH1	74.5565
74.5565	DCB_int_01 - phones	R	74.5965
74.5965	DCB_int_01 - phones	AH0	74.6365
74.6365	DCB_int_01 - phones	N	74.6665
74.6665	DCB_int_01 - phones	T	74.6965
74.6965	DCB_int_01 - phones	S	74.7765
74.7765	DCB_int_01 - phones	B	74.8365
74.7765	DCB_int_01 - words	born	75.0065
74.8365	DCB_int_01 - phones	AO1	74.9365
74.9365	DCB_int_01 - phones	R	74.9765
74.9765	DCB_int_01 - phones	N	75.0065
75.0065	DCB_int_01 - phones	sp	75.0665
75.0665	DCB_int_01 - phones	HH	75.1065
75.0665	DCB_int_01 - words	where	75.2065
75.1065	DCB_int_01 - phones	W	75.1465
75.1465	DCB_int_01 - phones	EH1	75.1765
75.1765	DCB_int_01 - phones	R	75.2065
75.2065	DCB_int_01 - phones	W	75.2365
75.2065	DCB_int_01 - words	was	75.3065
75.2365	DCB_int_01 - phones	AH0	75.2665
75.2665	DCB_int_01 - phones	Z	75.3065
75.3065	DCB_int_01 - phones	Y	75.3365
75.3065	DCB_int_01 - words	your	75.4165
75.3365	DCB_int_01 - phones	UH1	75.3665
75.3665	DCB_int_01 - phones	R	75.4165
75.4165	DCB_int_01 - phones	D	75.4865
75.4165	DCB_int_01 - words	dad	75.6865
75.4865	DCB_int_01 - phones	AE1	75.6565
75.6565	DCB_int_01 - phones	D	75.6865
75.6865	DCB_int_01 - phones	AH0	75.7165
75.6865	DCB_int_01 - words	and	75.7465
75.7165	DCB_int_01 - phones	N	75.7465
75.7465	DCB_int_01 - phones	M	75.8165
75.7465	DCB_int_01 - words	mother	76.0365
75.8165	DCB_int_01 - phones	AH1	75.8765
75.8765	DCB_int_01 - phones	DH	75.9365
75.9365	DCB_int_01 - phones	ER0	76.0365
76.0365	DCB_int_01 - phones	sp	76.1165
76.1165	DCB_int_01 - phones	B	76.1465
76.1165	DCB_int_01 - words	born	76.3665
76.1465	DCB_int_01 - phones	AO1	76.1765
76.1765	DCB_int_01 - phones	R	76.2065
76.2065	DCB_int_01 - phones	N	76.3665
76.3389	DCB_se3_ag1_f_01 - phones	AH1	76.5689
76.3389	DCB_se3_ag1_f_01 - words	um	76.8189
76.5689	DCB_se3_ag1_f_01 - phones	M	76.8189
76.8189	DCB_se3_ag1_f_01 - phones	sp	76.9289
77.2365	DCB_se3_ag1_f_01 - phones	M	77.3465
77.2365	DCB_se3_ag1_f_01 - words	my	77.4765
77.3465	DCB_se3_ag1_f_01 - phones	AY1	77.4765
77.4765	DCB_se3_ag1_f_01 - phones	D	77.6265
77.4765	DCB_se3_ag1_f_01 - words	dad	77.8365
77.6265	DCB_se3_ag1_f_01 - phones	AE1	77.7665
77.7665	DCB_se3_ag1_f_01 - phones	D	77.8365
77.8365	DCB_se3_ag1_f_01 - phones	W	77.8865
77.8365	DCB_se3_ag1_f_01 - words	was	78.0665
77.8865	DCB_se3_ag1_f_01 - phones	AA1	77.9465
77.9465	DCB_se3_ag1_f_01 - phones	Z	78.0665
78.0665	DCB_se3_ag1_f_01 - phones	B	78.1265
78.0665	DCB_se3_ag1_f_01 - words	born	78.2865
78.1265	DCB_se3_ag1_f_01 - phones	AO1	78.1965
78.1965	DCB_se3_ag1_f_01 - phones	R	78.2565
78.2565	DCB_se3_ag1_f_01 - phones	N	78.2865
78.2865	DCB_se3_ag1_f_01 - phones	IH0	78.3365
78.2865	DCB_se3_ag1_f_01 - words	in	78.3665
78.3365	DCB_se3_ag1_f_01 - phones	N	78.3665
78.3665	DCB_se3_ag1_f_01 - phones	M	78.4465
78.3665	DCB_se3_ag1_f_01 - words	massachusetts	79.1765
78.4465	DCB_se3_ag1_f_01 - phones	AE2	78.4865
78.4865	DCB_se3_ag1_f_01 - phones	S	78.6065
78.6065	DCB_se3_ag1_f_01 - phones	AH0	78.6665
78.6665	DCB_se3_ag1_f_01 - phones	CH	78.8165
78.8165	DCB_se3_ag1_f_01 - phones	UW1	78.9265
78.9265	DCB_se3_ag1_f_01 - phones	S	79.0365
79.0365	DCB_se3_ag1_f_01 - phones	AH0	79.1165
79.1165	DCB_se3_ag1_f_01 - phones	T	79.1465
79.1465	DCB_se3_ag1_f_01 - phones	S	79.1765
79.1765	DCB_se3_ag1_f_01 - phones	sp	79.3365
79.3365	DCB_se3_ag1_f_01 - phones	B	79.5065
79.3365	DCB_se3_ag1_f_01 - words	but	79.6365
79.5065	DCB_se3_ag1_f_01 - phones	AH1	79.6065
79.6065	DCB_se3_ag1_f_01 - phones	T	79.6365
79.6365	DCB_se3_ag1_f_01 - phones	HH	79.7665
79.6365	DCB_se3_ag1_f_01 - words	he	79.8365
79.7665	DCB_se3_ag1_f_01 - phones	IY1	79.8365
79.8365	DCB_se3_ag1_f_01 - phones	W	79.9165
79.8365	DCB_se3_ag1_f_01 - words	wasn't	80.1865
79.9165	DCB_se3_ag1_f_01 - phones	AA1	79.9865
79.9865	DCB_se3_ag1_f_01 - phones	Z	80.0565
80.0565	DCB_se3_ag1_f_01 - phones	AH0	80.1165
80.1165	DCB_se3_ag1_f_01 - phones	N	80.1565
80.1565	DCB_se3_ag1_f_01 - phones	T	80.1865
80.1865	DCB_se3_ag1_f_01 - phones	DH	80.2165
80.1865	DCB_se3_ag1_f_01 - words	there	80.3465
80.2165	DCB_se3_ag1_f_01 - phones	EH1	80.3165
80.3165	DCB_se3_ag1_f_01 - phones	R	80.3465
80.3465	DCB_se3_ag1_f_01 - phones	V	80.4065
80.3465	DCB_se3_ag1_f_01 - words	very	80.6565
80.4065	DCB_se3_ag1_f_01 - phones	EH1	80.4465
80.4465	DCB_se3_ag1_f_01 - phones	R	80.5965
80.5965	DCB_se3_ag1_f_01 - phones	IY0	80.6565
80.6565	DCB_se3_ag1_f_01 - phones	L	80.7265
80.6565	DCB_se3_ag1_f_01 - words	long	81.0065
80.7265	DCB_se3_ag1_f_01 - phones	AO1	80.9165
80.9165	DCB_se3_ag1_f_01 - phones	NG	81.0065
81.0065	DCB_se3_ag1_f_01 - phones	sp	81.1665
81.1665	DCB_se3_ag1_f_01 - phones	AE1	81.4065
81.1665	DCB_se3_ag1_f_01 - words	and	81.4765
81.4065	DCB_se3_ag1_f_01 - phones	N	81.4765
81.4765	DCB_se3_ag1_f_01 - phones	M	81.5365
81.4765	DCB_se3_ag1_f_01 - words	my	81.6765
81.5365	DCB_se3_ag1_f_01 - phones	AY1	81.6765
81.6765	DCB_se3_ag1_f_01 - phones	M	81.8365
81.6765	DCB_se3_ag1_f_01 - words	mom	82.0465
81.8365	DCB_se3_ag1_f_01 - phones	AA1	81.9665
81.9665	DCB_se3_ag1_f_01 - phones	M	82.0465
82.0465	DCB_se3_ag1_f_01 - phones	W	82.1065
82.0465	DCB_se3_ag1_f_01 - words	was	82.2565
82.1065	DCB_se3_ag1_f_01 - phones	AH0	82.1565
82.1565	DCB_se3_ag1_f_01 - phones	Z	82.2565
82.2565	DCB_se3_ag1_f_01 - phones	sp	82.3265
82.3265	DCB_se3_ag1_f_01 - phones	B	82.3965
82.3265	DCB_se3_ag1_f_01 - words	born	82.6265
82.3965	DCB_se3_ag1_f_01 - phones	AO1	82.5365
82.5365	DCB_se3_ag1_f_01 - phones	R	82.5865
82.5865	DCB_se3_ag1_f_01 - phones	N	82.6265
82.6265	DCB_se3_ag1_f_01 - phones	sp	82.6565
82.6565	DCB_se3_ag1_f_01 - phones	HH	82.7465
82.6565	DCB_se3_ag1_f_01 - words	here	82.8465
82.7465	DCB_se3_ag1_f_01 - phones	IY1	82.7765
82.7765	DCB_se3_ag1_f_01 - phones	R	82.8465
82.8465	DCB_se3_ag1_f_01 - phones	IH1	82.8965
82.8465	DCB_se3_ag1_f_01 - words	in	82.9465
82.8965	DCB_se3_ag1_f_01 - phones	N	82.9465
82.9465	DCB_se3_ag1_f_01 - phones	D	83.0165
82.9465	DCB_se3_ag1_f_01 - words	dc	83.4165
83.0165	DCB_se3_ag1_f_01 - phones	IY1	83.1065
83.1065	DCB_se3_ag1_f_01 - phones	S	83.1965
83.1965	DCB_se3_ag1_f_01 - phones	IY1	83.4165
83.9472	DCB_int_01 - phones	sil	84.0372
84.0372	DCB_int_01 - phones	AH0	84.0672
84.0372	DCB_int_01 - words	and	84.1272
84.0672	DCB_int_01 - phones	N	84.1272
84.1272	DCB_int_01 - phones	W	84.1672
84.1272	DCB_int_01 - words	what	84.2272
84.1672	DCB_int_01 - phones	AH1	84.1972
84.1972	DCB_int_01 - phones	T	84.2272
84.2272	DCB_int_01 - phones	D	84.2572
84.2272	DCB_int_01 - words	do	84.2872
84.2572	DCB_int_01 - phones	UW1	84.2872
84.2872	DCB_int_01 - phones	Y	84.3172
84.2872	DCB_int_01 - words	your	84.3872
84.3172	DCB_int_01 - phones	UH1	84.3472
84.3472	DCB_int_01 - phones	R	84.3872
84.3872	DCB_int_01 - phones	P	84.4772
84.3872	DCB_int_01 - words	parents	84.7472
84.4772	DCB_int_01 - phones	EH1	84.5372
84.5372	DCB_int_01 - phones	R	84.5672
84.5672	DCB_int_01 - phones	AH0	84.5972
84.5972	DCB_int_01 - phones	N	84.6272
84.6272	DCB_int_01 - phones	T	84.6572
84.6572	DCB_int_01 - phones	S	84.7472
84.7472	DCB_int_01 - phones	D	84.8272
84.7472	DCB_int_01 - words	do	84.9572
84.8272	DCB_int_01 - phones	UW1	84.9572
84.9572	DCB_int_01 - phones	sp	106.9794
85.5429	DCB_se3_ag1_f_01 - phones	M	85.6329
85.5429	DCB_se3_ag1_f_01 - words	my	85.7529
85.6329	DCB_se3_ag1_f_01 - phones	AY1	85.7529
85.7529	DCB_se3_ag1_f_01 - phones	M	85.9029
85.7529	DCB_se3_ag1_f_01 - words	mom	86.4129
85.9029	DCB_se3_ag1_f_01 - phones	AA1	86.1129
86.1129	DCB_se3_ag1_f_01 - phones	M	86.4129
86.4129	DCB_se3_ag1_f_01 - phones	sp	86.4429
86.4429	DCB_se3_ag1_f_01 - phones	W	86.5429
86.4429	DCB_se3_ag1_f_01 - words	works	86.8929
86.5429	DCB_se3_ag1_f_01 - phones	ER1	86.6429
86.6429	DCB_se3_ag1_f_01 - phones	K	86.7629
86.7629	DCB_se3_ag1_f_01 - phones	S	86.8929
86.8929	DCB_se3_ag1_f_01 - phones	IH0	86.9729
86.8929	DCB_se3_ag1_f_01 - words	in	87.0829
86.9729	DCB_se3_ag1_f_01 - phones	N	87.0829
87.0829	DCB_se3_ag1_f_01 - phones	L	87.1529
87.0829	DCB_se3_ag1_f_01 - words	like	87.6029
87.1529	DCB_se3_ag1_f_01 - phones	AY1	87.2629
87.2629	DCB_se3_ag1_f_01 - phones	K	87.6029
88.4457	DCB_se3_ag1_f_01 - phones	L	88.6757
88.4457	DCB_se3_ag1_f_01 - words	like	88.9257
88.6757	DCB_se3_ag1_f_01 - phones	AY1	88.7757
88.7757	DCB_se3_ag1_f_01 - phones	K	88.9257
88.9257	DCB_se3_ag1_f_01 - phones	AH1	89.0357
88.9257	DCB_se3_ag1_f_01 - words	uh	89.0357
89.0357	DCB_se3_ag1_f_01 - phones	M	89.1857
89.0357	DCB_se3_ag1_f_01 - words	managing	89.6257
89.1857	DCB_se3_ag1_f_01 - phones	AE1	89.2557
89.2557	DCB_se3_ag1_f_01 - phones	N	89.3057
89.3057	DCB_se3_ag1_f_01 - phones	AH0	89.3757
89.3757	DCB_se3_ag1_f_01 - phones	JH	89.4457
89.4457	DCB_se3_ag1_f_01 - phones	IH0	89.4857
89.4857	DCB_se3_ag1_f_01 - phones	NG	89.6257
89.6257	DCB_se3_ag1_f_01 - phones	M	89.6757
89.6257	DCB_se3_ag1_f_01 - words	money	89.8857
89.6757	DCB_se3_ag1_f_01 - phones	AH1	89.7557
89.7557	DCB_se3_ag1_f_01 - phones	N	89.8057
89.8057	DCB_se3_ag1_f_01 - phones	IY0	89.8857
89.8857	DCB_se3_ag1_f_01 - phones	F	89.9357
89.8857	DCB_se3_ag1_f_01 - words	for	90.0157
89.9357	DCB_se3_ag1_f_01 - phones	ER0	90.0157
90.0157	DCB_se3_ag1_f_01 - phones	P	90.0857
90.0157	DCB_se3_ag1_f_01 - words	people	90.2557
90.0857	DCB_se3_ag1_f_01 - phones	IY1	90.1557
90.1557	DCB_se3_ag1_f_01 - phones	P	90.1957
90.1957	DCB_se3_ag1_f_01 - phones	AH0	90.2257
90.2257	DCB_se3_ag1_f_01 - phones	L	90.2557
90.2557	DCB_se3_ag1_f_01 - phones	DH	90.3057
90.2557	DCB_se3_ag1_f_01 - words	that	90.3857
90.3057	DCB_se3_ag1_f_01 - phones	AE1	90.3557
90.3557	DCB_se3_ag1_f_01 - phones	T	90.3857
90.3857	DCB_se3_ag1_f_01 - phones	OW1	90.5357
90.3857	DCB_se3_ag1_f_01 - words	own	90.5857
90.5357	DCB_se3_ag1_f_01 - phones	N	90.5857
90.5857	DCB_se3_ag1_f_01 - phones	D	90.6257
90.5857	DCB_se3_ag1_f_01 - words	different	90.8857
90.6257	DCB_se3_ag1_f_01 - phones	IH1	90.6957
90.6957	DCB_se3_ag1_f_01 - phones	F	90.7657
90.7657	DCB_se3_ag1_f_01 - phones	R	90.7957
90.7957	DCB_se3_ag1_f_01 - phones	AH0	90.8257
90.8257	DCB_se3_ag1_f_01 - phones	N	90.8557
90.8557	DCB_se3_ag1_f_01 - phones	T	90.8857
90.8857	DCB_se3_ag1_f_01 - phones	HH	90.9957
90.8857	DCB_se3_ag1_f_01 - words	houses	91.2857
90.9957	DCB_se3_ag1_f_01 - phones	AW1	91.1357
91.1357	DCB_se3_ag1_f_01 - phones	S	91.2057
91.2057	DCB_se3_ag1_f_01 - phones	IH0	91.2557
91.2557	DCB_se3_ag1_f_01 - phones	Z	91.2857
91.2857	DCB_se3_ag1_f_01 - phones	AH0	91.3557
91.2857	DCB_se3_ag1_f_01 - words	and	91.4057
91.3557	DCB_se3_ag1_f_01 - phones	N	91.4057
91.4057	DCB_se3_ag1_f_01 - phones	S	91.4657
91.4057	DCB_se3_ag1_f_01 - words	stuff	91.6757
91.4657	DCB_se3_ag1_f_01 - phones	T	91.5157
91.5157	DCB_se3_ag1_f_01 - phones	AH1	91.5857
91.5857	DCB_se3_ag1_f_01 - phones	F	91.6757
91.6757	DCB_se3_ag1_f_01 - phones	AH0	91.7257
91.6757	DCB_se3_ag1_f_01 - words	and	91.7757
91.7257	DCB_se3_ag1_f_01 - phones	N	91.7757
91.7757	DCB_se3_ag1_f_01 - phones	M	91.8257
91.7757	DCB_se3_ag1_f_01 - words	my	91.9057
91.8257	DCB_se3_ag1_f_01 - phones	AY1	91.9057
91.9057	DCB_se3_ag1_f_01 - phones	D	91.9957
91.9057	DCB_se3_ag1_f_01 - words	dad	92.1157
91.9957	DCB_se3_ag1_f_01 - phones	AE1	92.0757
92.0757	DCB_se3_ag1_f_01 - phones	D	92.1157
92.1157	DCB_se3_ag1_f_01 - phones	Z	92.1557
92.1157	DCB_se3_ag1_f_01 - words	s	92.1557
92.1557	DCB_se3_ag1_f_01 - phones	AH0	92.2057
92.1557	DCB_se3_ag1_f_01 - words	an	92.2557
92.2057	DCB_se3_ag1_f_01 - phones	N	92.2557
92.2557	DCB_se3_ag1_f_01 - phones	IH0	92.3057
92.2557	DCB_se3_ag1_f_01 - words	electrician	92.8357
92.3057	DCB_se3_ag1_f_01 - phones	L	92.3857
92.3857	DCB_se3_ag1_f_01 - phones	EH0	92.4357
92.4357	DCB_se3_ag1_f_01 - phones	K	92.4957
92.4957	DCB_se3_ag1_f_01 - phones	T	92.5957
92.5957	DCB_se3_ag1_f_01 - phones	R	92.6257
92.6257	DCB_se3_ag1_f_01 - phones	IH1	92.6657
92.6657	DCB_se3_ag1_f_01 - phones	SH	92.7657
92.7657	DCB_se3_ag1_f_01 - phones	AH0	92.8057
92.8057	DCB_se3_ag1_f_01 - phones	N	92.8357
92.8357	DCB_se3_ag1_f_01 - phones	sp	93.1811
93.1811	DCB_se3_ag1_f_01 - phones	M	93.2211
93.1811	DCB_se3_ag1_f_01 - words	my	93.2611
93.2211	DCB_se3_ag1_f_01 - phones	AY1	93.2611
93.2611	DCB_se3_ag1_f_01 - phones	M	93.3411
93.2611	DCB_se3_ag1_f_01 - words	mom	93.4811
93.3411	DCB_se3_ag1_f_01 - phones	AA1	93.4111
93.4111	DCB_se3_ag1_f_01 - phones	M	93.4811
93.4811	DCB_se3_ag1_f_01 - phones	W	93.5311
93.4811	DCB_se3_ag1_f_01 - words	works	93.7011
93.5311	DCB_se3_ag1_f_01 - phones	ER1	93.5711
93.5711	DCB_se3_ag1_f_01 - phones	K	93.6311
93.6311	DCB_se3_ag1_f_01 - phones	S	93.7011
93.7011	DCB_se3_ag1_f_01 - phones	IH0	93.7411
93.7011	DCB_se3_ag1_f_01 - words	in	93.7711
93.7411	DCB_se3_ag1_f_01 - phones	N	93.7711
93.7711	DCB_se3_ag1_f_01 - phones	TN	94.5511
93.7711	DCB_se3_ag1_f_01 - words	rdx	94.5511
94.6218	DCB_se3_ag1_f_01 - phones	HH	94.7718
94.6218	DCB_se3_ag1_f_01 - words	headquarters	95.3718
94.7718	DCB_se3_ag1_f_01 - phones	EH1	94.8218
94.8218	DCB_se3_ag1_f_01 - phones	D	94.8518
94.8518	DCB_se3_ag1_f_01 - phones	K	94.9518
94.9518	DCB_se3_ag1_f_01 - phones	AO2	94.9918
94.9918	DCB_se3_ag1_f_01 - phones	R	95.0618
95.0618	DCB_se3_ag1_f_01 - phones	T	95.1018
95.1018	DCB_se3_ag1_f_01 - phones	ER0	95.1718
95.1718	DCB_se3_ag1_f_01 - phones	Z	95.3718
106.9794	DCB_int_01 - phones	AA1	107.0094
106.9794	DCB_int_01 - words	awesome	107.3094
107.0094	DCB_int_01 - phones	S	107.1594
107.1594	DCB_int_01 - phones	AH0	107.2394
107.2394	DCB_int_01 - phones	M	107.3094
107.3094	DCB_int_01 - phones	sp	108.9922
108.9922	DCB_int_01 - phones	AH0	109.0222
108.9922	DCB_int_01 - words	and	109.0722
109.0222	DCB_int_01 - phones	N	109.0722
109.0722	DCB_int_01 - phones	S	109.1222
109.0722	DCB_int_01 - words	so	109.1522
109.1222	DCB_int_01 - phones	OW1	109.1522
109.1522	DCB_int_01 - phones	AH0	109.1822
109.1522	DCB_int_01 - words	i'm	109.2122
109.1822	DCB_int_01 - phones	M	109.2122
109.2122	DCB_int_01 - phones	JH	109.2422
109.2122	DCB_int_01 - words	just	109.3222
109.2422	DCB_int_01 - phones	IH0	109.2722
109.2722	DCB_int_01 - phones	S	109.3222
109.3222	DCB_int_01 - phones	G	109.3522
109.3222	DCB_int_01 - words	gonna	109.4722
109.3522	DCB_int_01 - phones	AH1	109.4122
109.4122	DCB_int_01 - phones	N	109.4422
109.4422	DCB_int_01 - phones	AH0	109.4722
109.4722	DCB_int_01 - phones	AE1	109.5622
109.4722	DCB_int_01 - words	ask	109.6422
109.5622	DCB_int_01 - phones	S	109.6122
109.6122	DCB_int_01 - phones	K	109.6422
109.6422	DCB_int_01 - phones	Y	109.6722
109.6422	DCB_int_01 - words	you	109.7022
109.6722	DCB_int_01 - phones	UW1	109.7022
109.7022	DCB_int_01 - phones	S	109.7622
109.7022	DCB_int_01 - words	some	109.8722
109.7622	DCB_int_01 - phones	AH1	109.8022
109.8022	DCB_int_01 - phones	M	109.8722
109.8722	DCB_int_01 - phones	K	109.9422
109.8722	DCB_int_01 - words	questions	110.2822
109.9422	DCB_int_01 - phones	W	109.9722
109.9722	DCB_int_01 - phones	EH1	110.0422
110.0422	DCB_int_01 - phones	S	110.1122
110.1122	DCB_int_01 - phones	CH	110.1622
110.1622	DCB_int_01 - phones	AH0	110.1922
110.1922	DCB_int_01 - phones	N	110.2222
110.2222	DCB_int_01 - phones	Z	110.2822
110.2822	DCB_int_01 - phones	AY1	110.3422
110.2822	DCB_int_01 - words	i	110.3422
110.3422	DCB_int_01 - phones	JH	110.3722
110.3422	DCB_int_01 - words	just	110.4922
110.3722	DCB_int_01 - phones	AH1	110.4022
110.4022	DCB_int_01 - phones	S	110.4922
110.4922	DCB_int_01 - phones	W	110.5222
110.4922	DCB_int_01 - words	want	110.6122
110.5222	DCB_int_01 - phones	AA1	110.5522
110.5522	DCB_int_01 - phones	N	110.5822
110.5822	DCB_int_01 - phones	T	110.6122
110.6122	DCB_int_01 - phones	Y	110.6822
110.6122	DCB_int_01 - words	you	110.7122
110.6822	DCB_int_01 - phones	UW1	110.7122
110.7122	DCB_int_01 - phones	T	110.7422
110.7122	DCB_int_01 - words	to	110.7922
110.7422	DCB_int_01 - phones	IH0	110.7922
110.7922	DCB_int_01 - phones	T	110.8922
110.7922	DCB_int_01 - words	tell	111.0022
110.8922	DCB_int_01 - phones	EH1	110.9622
110.9622	DCB_int_01 - phones	L	111.0022
111.0022	DCB_int_01 - phones	M	111.0722
111.0022	DCB_int_01 - words	me	111.2122
111.0722	DCB_int_01 - phones	IY1	111.2122
111.2122	DCB_int_01 - phones	sp	111.8885
111.8885	DCB_int_01 - phones	AH1	112.3485
111.8885	DCB_int_01 - words	um	112.4985
112.3485	DCB_int_01 - phones	M	112.4985
112.4985	DCB_int_01 - phones	sp	112.5485
113.1330	DCB_int_01 - phones	S	113.2630
113.1330	DCB_int_01 - words	so	113.3530
113.2630	DCB_int_01 - phones	OW1	113.3530
113.3530	DCB_int_01 - phones	T	113.4830
113.3530	DCB_int_01 - words	tell	113.6530
113.4830	DCB_int_01 - phones	EH1	113.5430
113.5430	DCB_int_01 - phones	L	113.6530
113.6530	DCB_int_01 - phones	M	113.7030
113.6530	DCB_int_01 - words	me	113.7930
113.7030	DCB_int_01 - phones	IY1	113.7930
113.7930	DCB_int_01 - phones	OW2	113.8230
113.7930	DCB_int_01 - words	okay	113.9930
113.8230	DCB_int_01 - phones	K	113.9430
113.9430	DCB_int_01 - phones	EY1	113.9930
113.9930	DCB_int_01 - phones	S	114.0630
113.9930	DCB_int_01 - words	so	114.1030
114.0630	DCB_int_01 - phones	OW1	114.1030
114.1030	DCB_int_01 - phones	AY1	114.1630
114.1030	DCB_int_01 - words	i	114.1630
114.1630	DCB_int_01 - phones	N	114.2430
114.1630	DCB_int_01 - words	know	114.2830
114.2430	DCB_int_01 - phones	OW1	114.2830
114.2830	DCB_int_01 - phones	Y	114.3830
114.2830	DCB_int_01 - words	you	114.4230
114.3830	DCB_int_01 - phones	UW1	114.4230
114.4230	DCB_int_01 - phones	G	114.4930
114.4230	DCB_int_01 - words	guys	114.6630
114.4930	DCB_int_01 - phones	AY1	114.5730
114.5730	DCB_int_01 - phones	Z	114.6630
114.6630	DCB_int_01 - phones	ER0	114.7230
114.6630	DCB_int_01 - words	are	114.7230
114.7230	DCB_int_01 - phones	M	114.7930
114.7230	DCB_int_01 - words	moving	115.0530
114.7930	DCB_int_01 - phones	UW1	114.8830
114.8830	DCB_int_01 - phones	V	114.9730
114.9730	DCB_int_01 - phones	IH0	115.0130
115.0130	DCB_int_01 - phones	NG	115.0530
115.0530	DCB_int_01 - phones	N	115.1330
115.0530	DCB_int_01 - words	now	115.2830
115.1330	DCB_int_01 - phones	AW1	115.2830
115.2830	DCB_int_01 - phones	B	115.3430
115.2830	DCB_int_01 - words	but	115.4230
115.3430	DCB_int_01 - phones	AH1	115.3730
115.3730	DCB_int_01 - phones	T	115.4230
115.4230	DCB_int_01 - phones	T	115.5230
115.4230	DCB_int_01 - words	tell	115.6330
115.5230	DCB_int_01 - phones	EH1	115.5730
115.5730	DCB_int_01 - phones	L	115.6330
115.6330	DCB_int_01 - phones	M	115.6830
115.6330	DCB_int_01 - words	me	115.7630
115.6830	DCB_int_01 - phones	IY1	115.7630
115.7630	DCB_int_01 - phones	AH0	115.8330
115.7630	DCB_int_01 - words	about	116.0930
115.8330	DCB_int_01 - phones	B	115.8930
115.8930	DCB_int_01 - phones	AW1	116.0230
116.0230	DCB_int_01 - phones	T	116.0930
116.0930	DCB_int_01 - phones	Y	116.1330
116.0930	DCB_int_01 - words	your	116.2830
116.1330	DCB_int_01 - phones	UH1	116.1730
116.1730	DCB_int_01 - phones	R	116.2830
116.2830	DCB_int_01 - phones	HH	116.4430
116.2830	DCB_int_01 - words	house	117.0330
116.4430	DCB_int_01 - phones	AW1	116.6130
116.6130	DCB_int_01 - phones	S	117.0330
117.1878	DCB_int_01 - phones	sil	117.2578
117.2578	DCB_int_01 - words	or	117.3378
117.2578	DCB_int_01 - phones	ER0	117.3378
117.3378	DCB_int_01 - phones	DH	117.3778
117.3378	DCB_int_01 - words	the	117.4278
117.3778	DCB_int_01 - phones	AH0	117.4278
117.4278	DCB_int_01 - phones	HH	117.5078
117.4278	DCB_int_01 - words	house	117.6378
117.5078	DCB_int_01 - phones	AW1	117.5778
117.5778	DCB_int_01 - phones	S	117.6378
117.6378	DCB_int_01 - phones	DH	117.6778
117.6378	DCB_int_01 - words	that	117.7578
117.6778	DCB_int_01 - phones	AH0	117.7078
117.7078	DCB_int_01 - phones	T	117.7578
117.7578	DCB_int_01 - phones	Y	117.8478
117.7578	DCB_int_01 - words	you	117.9078
117.8478	DCB_int_01 - phones	UW1	117.9078
117.9078	DCB_int_01 - phones	JH	118.0078
117.9078	DCB_int_01 - words	just	118.1578
118.0078	DCB_int_01 - phones	AH1	118.0478
118.0478	DCB_int_01 - phones	S	118.1578
118.1578	DCB_int_01 - phones	M	118.1978
118.1578	DCB_int_01 - words	moved	118.3178
118.1978	DCB_int_01 - phones	UW1	118.2478
118.2478	DCB_int_01 - phones	V	118.2878
118.2878	DCB_int_01 - phones	D	118.3178
118.3178	DCB_int_01 - phones	F	118.3578
118.3178	DCB_int_01 - words	from	118.4478
118.3578	DCB_int_01 - phones	ER0	118.4178
118.4178	DCB_int_01 - phones	M	118.4478
118.4478	DCB_int_01 - phones	Y	118.5178
118.4478	DCB_int_01 - words	your	118.5978
118.5178	DCB_int_01 - phones	UH1	118.5478
118.5478	DCB_int_01 - phones	R	118.5978
118.5978	DCB_int_01 - phones	N	118.6578
118.5978	DCB_int_01 - words	neighborhood	119.2578
118.6578	DCB_int_01 - phones	EY1	118.7478
118.7478	DCB_int_01 - phones	B	118.8278
118.8278	DCB_int_01 - phones	ER0	118.9078
118.9078	DCB_int_01 - phones	HH	118.9778
118.9778	DCB_int_01 - phones	UH2	119.2178
119.2178	DCB_int_01 - phones	D	119.2578
119.2578	DCB_int_01 - phones	sp	119.6101
119.6101	DCB_int_01 - phones	AE1	119.6701
119.6101	DCB_int_01 - words	and	119.7101
119.6701	DCB_int_01 - phones	N	119.7101
119.7101	DCB_int_01 - phones	G	119.7801
119.7101	DCB_int_01 - words	growing	119.9701
119.7801	DCB_int_01 - phones	R	119.8101
119.8101	DCB_int_01 - phones	OW1	119.8401
119.8401	DCB_int_01 - phones	IH0	119.9201
119.9201	DCB_int_01 - phones	NG	119.9701
119.9701	DCB_int_01 - phones	AH1	120.0301
119.9701	DCB_int_01 - words	up	120.0901
120.0301	DCB_int_01 - phones	P	120.0901
120.0901	DCB_int_01 - phones	IH0	120.1401
120.0901	DCB_int_01 - words	in	120.1801
120.1401	DCB_int_01 - phones	N	120.1801
120.1801	DCB_int_01 - phones	DH	120.2101
120.1801	DCB_int_01 - words	that	120.3201
120.2101	DCB_int_01 - phones	AH0	120.2701
120.2701	DCB_int_01 - phones	T	120.3201
120.3201	DCB_int_01 - phones	N	120.3601
120.3201	DCB_int_01 - words	neighborhood	120.7001
120.3601	DCB_int_01 - phones	EY1	120.4701
120.4701	DCB_int_01 - phones	B	120.5201
120.5201	DCB_int_01 - phones	ER0	120.5901
120.5901	DCB_int_01 - phones	HH	120.6401
120.6401	DCB_int_01 - phones	UH2	120.6701
120.6701	DCB_int_01 - phones	D	120.7001
120.7001	DCB_int_01 - phones	sp	183.4127
120.9523	DCB_se3_ag1_f_01 - phones	W	121.0723
120.9523	DCB_se3_ag1_f_01 - words	well	121.2423
121.0723	DCB_se3_ag1_f_01 - phones	EH1	121.1223
121.1223	DCB_se3_ag1_f_01 - phones	L	121.2423
121.2423	DCB_se3_ag1_f_01 - words	i	121.4823
121.2423	DCB_se3_ag1_f_01 - phones	AY1	121.4823
121.4823	DCB_se3_ag1_f_01 - phones	L	121.5723
121.4823	DCB_se3_ag1_f_01 - words	lived	121.8223
121.5723	DCB_se3_ag1_f_01 - phones	IH1	121.6523
121.6523	DCB_se3_ag1_f_01 - phones	V	121.6823
121.6823	DCB_se3_ag1_f_01 - phones	D	121.8223
121.8223	DCB_se3_ag1_f_01 - phones	IH1	121.8623
121.8223	DCB_se3_ag1_f_01 - words	in	121.9523
121.8623	DCB_se3_ag1_f_01 - phones	N	121.9523
121.9523	DCB_se3_ag1_f_01 - phones	AH0	122.0523
121.9523	DCB_se3_ag1_f_01 - words	a	122.0523
122.0523	DCB_se3_ag1_f_01 - phones	sp	122.1523
122.3036	DCB_se3_ag1_f_01 - phones	AE1	122.4336
122.3036	DCB_se3_ag1_f_01 - words	an	122.4836
122.4336	DCB_se3_ag1_f_01 - phones	N	122.4836
122.4836	DCB_se3_ag1_f_01 - phones	AH0	122.5736
122.4836	DCB_se3_ag1_f_01 - words	apartment	123.1536
122.5736	DCB_se3_ag1_f_01 - phones	P	122.7036
122.7036	DCB_se3_ag1_f_01 - phones	AA1	122.7836
122.7836	DCB_se3_ag1_f_01 - phones	R	122.8136
122.8136	DCB_se3_ag1_f_01 - phones	T	122.8436
122.8436	DCB_se3_ag1_f_01 - phones	M	122.9036
122.9036	DCB_se3_ag1_f_01 - phones	AH0	123.0236
123.0236	DCB_se3_ag1_f_01 - phones	N	123.0536
123.0536	DCB_se3_ag1_f_01 - phones	T	123.1536
123.2546	DCB_se3_ag1_f_01 - phones	sil	123.2846
123.2846	DCB_se3_ag1_f_01 - words	i	123.4146
123.2846	DCB_se3_ag1_f_01 - phones	AY1	123.4146
123.4146	DCB_se3_ag1_f_01 - phones	D	123.4846
123.4146	DCB_se3_ag1_f_01 - words	didn't	123.7546
123.4846	DCB_se3_ag1_f_01 - phones	IH1	123.6946
123.6946	DCB_se3_ag1_f_01 - phones	N	123.7246
123.7246	DCB_se3_ag1_f_01 - phones	T	123.7546
123.7546	DCB_se3_ag1_f_01 - phones	L	123.8046
123.7546	DCB_se3_ag1_f_01 - words	live	123.9446
123.8046	DCB_se3_ag1_f_01 - phones	IH1	123.8846
123.8846	DCB_se3_ag1_f_01 - phones	V	123.9446
123.9446	DCB_se3_ag1_f_01 - phones	sp	123.9746
123.9746	DCB_se3_ag1_f_01 - phones	IH1	124.2246
123.9746	DCB_se3_ag1_f_01 - words	in	124.2846
124.2246	DCB_se3_ag1_f_01 - phones	N	124.2846
124.2846	DCB_se3_ag1_f_01 - phones	AH1	124.5246
124.2846	DCB_se3_ag1_f_01 - words	um	124.6546
124.5246	DCB_se3_ag1_f_01 - phones	M	124.6546
124.6546	DCB_se3_ag1_f_01 - phones	sp	124.6946
124.6946	DCB_se3_ag1_f_01 - phones	IY1	124.8146
124.6946	DCB_se3_ag1_f_01 - words	east	124.8846
124.8146	DCB_se3_ag1_f_01 - phones	S	124.8546
124.8546	DCB_se3_ag1_f_01 - phones	T	124.8846
124.8846	DCB_se3_ag1_f_01 - phones	K	124.9846
124.8846	DCB_se3_ag1_f_01 - words	capitol	125.2146
124.9846	DCB_se3_ag1_f_01 - phones	AE1	125.0446
125.0446	DCB_se3_ag1_f_01 - phones	P	125.0946
125.0946	DCB_se3_ag1_f_01 - phones	IH0	125.1246
125.1246	DCB_se3_ag1_f_01 - phones	T	125.1546
125.1546	DCB_se3_ag1_f_01 - phones	AH0	125.1846
125.1846	DCB_se3_ag1_f_01 - phones	L	125.2146
125.2146	DCB_se3_ag1_f_01 - phones	AO1	125.2946
125.2146	DCB_se3_ag1_f_01 - words	all	125.3446
125.2946	DCB_se3_ag1_f_01 - phones	L	125.3446
125.3446	DCB_se3_ag1_f_01 - phones	M	125.4246
125.3446	DCB_se3_ag1_f_01 - words	my	125.5046
125.4246	DCB_se3_ag1_f_01 - phones	AY1	125.5046
125.5046	DCB_se3_ag1_f_01 - phones	L	125.5746
125.5046	DCB_se3_ag1_f_01 - words	life	125.7646
125.5746	DCB_se3_ag1_f_01 - phones	AY1	125.6546
125.6546	DCB_se3_ag1_f_01 - phones	F	125.7646
125.7646	DCB_se3_ag1_f_01 - words	i	125.8246
125.7646	DCB_se3_ag1_f_01 - phones	AY1	125.8246
125.8246	DCB_se3_ag1_f_01 - phones	M	125.9046
125.8246	DCB_se3_ag1_f_01 - words	moved	126.0946
125.9046	DCB_se3_ag1_f_01 - phones	UW1	125.9846
125.9846	DCB_se3_ag1_f_01 - phones	V	126.0646
126.0646	DCB_se3_ag1_f_01 - phones	D	126.0946
126.0946	DCB_se3_ag1_f_01 - phones	DH	126.1346
126.0946	DCB_se3_ag1_f_01 - words	there	126.2546
126.1346	DCB_se3_ag1_f_01 - phones	EH1	126.1746
126.1746	DCB_se3_ag1_f_01 - phones	R	126.2546
126.2546	DCB_se3_ag1_f_01 - phones	W	126.2946
126.2546	DCB_se3_ag1_f_01 - words	when	126.4046
126.2946	DCB_se3_ag1_f_01 - phones	EH1	126.3446
126.3446	DCB_se3_ag1_f_01 - phones	N	126.4046
126.4046	DCB_se3_ag1_f_01 - phones	AY1	126.4746
126.4046	DCB_se3_ag1_f_01 - words	i	126.4746
126.4746	DCB_se3_ag1_f_01 - phones	W	126.5346
126.4746	DCB_se3_ag1_f_01 - words	was	126.6046
126.5346	DCB_se3_ag1_f_01 - phones	AH0	126.5646
126.5646	DCB_se3_ag1_f_01 - phones	Z	126.6046
126.6046	DCB_se3_ag1_f_01 - phones	IH0	126.6446
126.6046	DCB_se3_ag1_f_01 - words	in	126.6846
126.6446	DCB_se3_ag1_f_01 - phones	N	126.6846
126.6846	DCB_se3_ag1_f_01 - phones	F	126.8146
126.6846	DCB_se3_ag1_f_01 - words	first	127.0446
126.8146	DCB_se3_ag1_f_01 - phones	ER1	126.9146
126.9146	DCB_se3_ag1_f_01 - phones	S	127.0146
127.0146	DCB_se3_ag1_f_01 - phones	T	127.0446
127.0446	DCB_se3_ag1_f_01 - phones	G	127.1046
127.0446	DCB_se3_ag1_f_01 - words	grade	127.4146
127.1046	DCB_se3_ag1_f_01 - phones	R	127.1646
127.1646	DCB_se3_ag1_f_01 - phones	EY1	127.3346
127.3346	DCB_se3_ag1_f_01 - phones	D	127.4146
127.7931	DCB_se3_ag1_f_01 - phones	sil	127.8331
127.8331	DCB_se3_ag1_f_01 - phones	S	127.9831
127.8331	DCB_se3_ag1_f_01 - words	so	128.1331
127.9831	DCB_se3_ag1_f_01 - phones	OW1	128.1331
128.1331	DCB_se3_ag1_f_01 - phones	B	128.2131
128.1331	DCB_se3_ag1_f_01 - words	before	128.5231
128.2131	DCB_se3_ag1_f_01 - phones	IY2	128.2831
128.2831	DCB_se3_ag1_f_01 - phones	F	128.3731
128.3731	DCB_se3_ag1_f_01 - phones	AO1	128.4331
128.4331	DCB_se3_ag1_f_01 - phones	R	128.5231
128.5231	DCB_se3_ag1_f_01 - phones	DH	128.5931
128.5231	DCB_se3_ag1_f_01 - words	that	128.7131
128.5931	DCB_se3_ag1_f_01 - phones	AE1	128.6831
128.6831	DCB_se3_ag1_f_01 - phones	T	128.7131
128.7131	DCB_se3_ag1_f_01 - words	i	128.8831
128.7131	DCB_se3_ag1_f_01 - phones	AY1	128.8831
128.8831	DCB_se3_ag1_f_01 - phones	L	128.9531
128.8831	DCB_se3_ag1_f_01 - words	lived	129.2431
128.9531	DCB_se3_ag1_f_01 - phones	IH1	129.0331
129.0331	DCB_se3_ag1_f_01 - phones	V	129.0731
129.0731	DCB_se3_ag1_f_01 - phones	D	129.2431
129.2431	DCB_se3_ag1_f_01 - phones	AO1	129.4031
129.2431	DCB_se3_ag1_f_01 - words	on	129.4331
129.4031	DCB_se3_ag1_f_01 - phones	N	129.4331
129.4331	DCB_se3_ag1_f_01 - phones	sp	129.4631
129.4631	DCB_se3_ag1_f_01 - phones	TN	130.4431
129.4631	DCB_se3_ag1_f_01 - words	rdx	130.4431
130.9028	DCB_se3_ag1_f_01 - phones	sil	130.9328
130.9328	DCB_se3_ag1_f_01 - phones	AE1	131.2628
130.9328	DCB_se3_ag1_f_01 - words	and	131.3728
131.2628	DCB_se3_ag1_f_01 - phones	N	131.3228
131.3228	DCB_se3_ag1_f_01 - phones	D	131.3728
131.3728	DCB_se3_ag1_f_01 - phones	sp	131.4028
131.4028	DCB_se3_ag1_f_01 - phones	AY1	131.5928
131.4028	DCB_se3_ag1_f_01 - words	i've	131.6428
131.5928	DCB_se3_ag1_f_01 - phones	V	131.6428
131.6428	DCB_se3_ag1_f_01 - phones	B	131.7628
131.6428	DCB_se3_ag1_f_01 - words	been	131.8828
131.7628	DCB_se3_ag1_f_01 - phones	IH1	131.8228
131.8228	DCB_se3_ag1_f_01 - phones	N	131.8828
131.8828	DCB_se3_ag1_f_01 - phones	DH	131.9328
131.8828	DCB_se3_ag1_f_01 - words	there	132.0228
131.9328	DCB_se3_ag1_f_01 - phones	EH1	131.9628
131.9628	DCB_se3_ag1_f_01 - phones	R	132.0228
132.0228	DCB_se3_ag1_f_01 - phones	S	132.0928
132.0228	DCB_se3_ag1_f_01 - words	since	132.2428
132.0928	DCB_se3_ag1_f_01 - phones	IH1	132.1228
132.1228	DCB_se3_ag1_f_01 - phones	N	132.1628
132.1628	DCB_se3_ag1_f_01 - phones	S	132.2428
132.2428	DCB_se3_ag1_f_01 - phones	AY1	132.3028
132.2428	DCB_se3_ag1_f_01 - words	i	132.3028
132.3028	DCB_se3_ag1_f_01 - phones	W	132.3628
132.3028	DCB_se3_ag1_f_01 - words	was	132.5028
132.3628	DCB_se3_ag1_f_01 - phones	AH0	132.4128
132.4128	DCB_se3_ag1_f_01 - phones	Z	132.5028
132.5028	DCB_se3_ag1_f_01 - phones	L	132.5428
132.5028	DCB_se3_ag1_f_01 - words	little	132.7128
132.5428	DCB_se3_ag1_f_01 - phones	IH1	132.5828
132.5828	DCB_se3_ag1_f_01 - phones	T	132.6328
132.6328	DCB_se3_ag1_f_01 - phones	AH0	132.6828
132.6828	DCB_se3_ag1_f_01 - phones	L	132.7128
132.7128	DCB_se3_ag1_f_01 - phones	M	132.8128
132.7128	DCB_se3_ag1_f_01 - words	my	132.9028
132.8128	DCB_se3_ag1_f_01 - phones	AY1	132.9028
132.9028	DCB_se3_ag1_f_01 - phones	G	132.9828
132.9028	DCB_se3_ag1_f_01 - words	grandma	133.2928
132.9828	DCB_se3_ag1_f_01 - phones	R	133.0328
133.0328	DCB_se3_ag1_f_01 - phones	AE1	133.1228
133.1228	DCB_se3_ag1_f_01 - phones	M	133.2228
133.2228	DCB_se3_ag1_f_01 - phones	AA0	133.2928
133.2928	DCB_se3_ag1_f_01 - phones	L	133.3728
133.2928	DCB_se3_ag1_f_01 - words	lived	133.6128
133.3728	DCB_se3_ag1_f_01 - phones	IH1	133.4728
133.4728	DCB_se3_ag1_f_01 - phones	V	133.5428
133.5428	DCB_se3_ag1_f_01 - phones	D	133.6128
133.6128	DCB_se3_ag1_f_01 - phones	DH	133.6628
133.6128	DCB_se3_ag1_f_01 - words	there	133.9428
133.6628	DCB_se3_ag1_f_01 - phones	EH1	133.8928
133.8928	DCB_se3_ag1_f_01 - phones	R	133.9428
133.9428	DCB_se3_ag1_f_01 - phones	M	134.0328
133.9428	DCB_se3_ag1_f_01 - words	my	134.0728
134.0328	DCB_se3_ag1_f_01 - phones	AY1	134.0728
134.0728	DCB_se3_ag1_f_01 - phones	AH1	134.1428
134.0728	DCB_se3_ag1_f_01 - words	other	134.2928
134.1428	DCB_se3_ag1_f_01 - phones	DH	134.2228
134.2228	DCB_se3_ag1_f_01 - phones	ER0	134.2928
134.2928	DCB_se3_ag1_f_01 - phones	G	134.3528
134.2928	DCB_se3_ag1_f_01 - words	grandma	134.6528
134.3528	DCB_se3_ag1_f_01 - phones	R	134.3928
134.3928	DCB_se3_ag1_f_01 - phones	AE1	134.4728
134.4728	DCB_se3_ag1_f_01 - phones	M	134.5728
134.5728	DCB_se3_ag1_f_01 - phones	AA0	134.6528
134.6528	DCB_se3_ag1_f_01 - phones	L	134.6928
134.6528	DCB_se3_ag1_f_01 - words	lived	134.8828
134.6928	DCB_se3_ag1_f_01 - phones	IH1	134.7528
134.7528	DCB_se3_ag1_f_01 - phones	V	134.8128
134.8128	DCB_se3_ag1_f_01 - phones	D	134.8828
134.8828	DCB_se3_ag1_f_01 - phones	sp	134.9128
134.9128	DCB_se3_ag1_f_01 - phones	DH	134.9828
134.9128	DCB_se3_ag1_f_01 - words	there	135.3728
134.9828	DCB_se3_ag1_f_01 - phones	EH1	135.2428
135.2428	DCB_se3_ag1_f_01 - phones	R	135.3728
135.6249	DCB_se3_ag1_f_01 - phones	sil	135.6649
135.6649	DCB_se3_ag1_f_01 - phones	AH0	135.7149
135.6649	DCB_se3_ag1_f_01 - words	and	135.7449
135.7149	DCB_se3_ag1_f_01 - phones	N	135.7449
135.7449	DCB_se3_ag1_f_01 - phones	W	135.7949
135.7449	DCB_se3_ag1_f_01 - words	we	135.8549
135.7949	DCB_se3_ag1_f_01 - phones	IY1	135.8549
135.8549	DCB_se3_ag1_f_01 - phones	HH	135.9249
135.8549	DCB_se3_ag1_f_01 - words	had	136.0449
135.9249	DCB_se3_ag1_f_01 - phones	AE1	136.0149
136.0149	DCB_se3_ag1_f_01 - phones	D	136.0449
136.0449	DCB_se3_ag1_f_01 - phones	L	136.0749
136.0449	DCB_se3_ag1_f_01 - words	like	136.1949
136.0749	DCB_se3_ag1_f_01 - phones	AY1	136.1349
136.1349	DCB_se3_ag1_f_01 - phones	K	136.1949
136.1949	DCB_se3_ag1_f_01 - phones	F	136.3449
136.1949	DCB_se3_ag1_f_01 - words	family	136.5849
136.3449	DCB_se3_ag1_f_01 - phones	AE1	136.4549
136.4549	DCB_se3_ag1_f_01 - phones	M	136.5249
136.5249	DCB_se3_ag1_f_01 - phones	L	136.5549
136.5549	DCB_se3_ag1_f_01 - phones	IY0	136.5849
136.5849	DCB_se3_ag1_f_01 - phones	M	136.6249
136.5849	DCB_se3_ag1_f_01 - words	members	136.9049
136.6249	DCB_se3_ag1_f_01 - phones	EH1	136.7249
136.7249	DCB_se3_ag1_f_01 - phones	M	136.7649
136.7649	DCB_se3_ag1_f_01 - phones	B	136.7949
136.7949	DCB_se3_ag1_f_01 - phones	ER0	136.8349
136.8349	DCB_se3_ag1_f_01 - phones	Z	136.9049
136.9049	DCB_se3_ag1_f_01 - phones	DH	136.9449
136.9049	DCB_se3_ag1_f_01 - words	that	137.0749
136.9449	DCB_se3_ag1_f_01 - phones	AE1	136.9949
136.9949	DCB_se3_ag1_f_01 - phones	T	137.0749
137.0749	DCB_se3_ag1_f_01 - phones	L	137.1349
137.0749	DCB_se3_ag1_f_01 - words	lived	137.2849
137.1349	DCB_se3_ag1_f_01 - phones	IH1	137.2049
137.2049	DCB_se3_ag1_f_01 - phones	V	137.2549
137.2549	DCB_se3_ag1_f_01 - phones	D	137.2849
137.2849	DCB_se3_ag1_f_01 - phones	sp	137.3249
137.3249	DCB_se3_ag1_f_01 - phones	DH	137.3949
137.3249	DCB_se3_ag1_f_01 - words	there	137.6249
137.3949	DCB_se3_ag1_f_01 - phones	EH1	137.5649
137.5649	DCB_se3_ag1_f_01 - phones	R	137.6249
137.6249	DCB_se3_ag1_f_01 - phones	sp	137.6849
137.8104	DCB_se3_ag1_f_01 - phones	AE1	137.9104
137.8104	DCB_se3_ag1_f_01 - words	and	138.0204
137.9104	DCB_se3_ag1_f_01 - phones	N	137.9904
137.9904	DCB_se3_ag1_f_01 - phones	D	138.0204
138.0204	DCB_se3_ag1_f_01 - phones	DH	138.0604
138.0204	DCB_se3_ag1_f_01 - words	then	138.1904
138.0604	DCB_se3_ag1_f_01 - phones	EH1	138.1304
138.1304	DCB_se3_ag1_f_01 - phones	N	138.1904
138.1904	DCB_se3_ag1_f_01 - phones	AY1	138.3004
138.1904	DCB_se3_ag1_f_01 - words	i	138.3004
138.3004	DCB_se3_ag1_f_01 - phones	EH1	138.3504
138.3004	DCB_se3_ag1_f_01 - words	end	138.4704
138.3504	DCB_se3_ag1_f_01 - phones	N	138.4004
138.4004	DCB_se3_ag1_f_01 - phones	D	138.4704
138.4704	DCB_se3_ag1_f_01 - phones	AH1	138.5504
138.4704	DCB_se3_ag1_f_01 - words	up	138.5804
138.5504	DCB_se3_ag1_f_01 - phones	P	138.5804
138.5804	DCB_se3_ag1_f_01 - phones	M	138.6804
138.5804	DCB_se3_ag1_f_01 - words	moving	139.1304
138.6804	DCB_se3_ag1_f_01 - phones	UW1	138.7904
138.7904	DCB_se3_ag1_f_01 - phones	V	138.9404
138.9404	DCB_se3_ag1_f_01 - phones	IH0	139.0204
139.0204	DCB_se3_ag1_f_01 - phones	NG	139.1304
139.2760	DCB_se3_ag1_f_01 - phones	sil	139.3360
139.3360	DCB_se3_ag1_f_01 - phones	AH0	139.4760
139.3360	DCB_se3_ag1_f_01 - words	and	139.5160
139.4760	DCB_se3_ag1_f_01 - phones	N	139.5160
139.5160	DCB_se3_ag1_f_01 - phones	B	139.5660
139.5160	DCB_se3_ag1_f_01 - words	but	139.6760
139.5660	DCB_se3_ag1_f_01 - phones	AH1	139.6160
139.6160	DCB_se3_ag1_f_01 - phones	T	139.6760
139.6760	DCB_se3_ag1_f_01 - phones	AY1	139.7360
139.6760	DCB_se3_ag1_f_01 - words	i've	139.7960
139.7360	DCB_se3_ag1_f_01 - phones	V	139.7960
139.7960	DCB_se3_ag1_f_01 - phones	B	139.8460
139.7960	DCB_se3_ag1_f_01 - words	been	139.9160
139.8460	DCB_se3_ag1_f_01 - phones	AH0	139.8760
139.8760	DCB_se3_ag1_f_01 - phones	N	139.9160
139.9160	DCB_se3_ag1_f_01 - phones	G	139.9560
139.9160	DCB_se3_ag1_f_01 - words	going	140.0860
139.9560	DCB_se3_ag1_f_01 - phones	OW1	139.9960
139.9960	DCB_se3_ag1_f_01 - phones	IH0	140.0560
140.0560	DCB_se3_ag1_f_01 - phones	NG	140.0860
140.0860	DCB_se3_ag1_f_01 - phones	T	140.1160
140.0860	DCB_se3_ag1_f_01 - words	to	140.1560
140.1160	DCB_se3_ag1_f_01 - phones	AH0	140.1560
140.1560	DCB_se3_ag1_f_01 - phones	TN	140.3260
140.1560	DCB_se3_ag1_f_01 - words	rdx	140.3260
140.3260	DCB_se3_ag1_f_01 - phones	sp	140.3560
140.3560	DCB_se3_ag1_f_01 - phones	AO1	140.4160
140.3560	DCB_se3_ag1_f_01 - words	all	140.4660
140.4160	DCB_se3_ag1_f_01 - phones	L	140.4660
140.4660	DCB_se3_ag1_f_01 - phones	M	140.5360
140.4660	DCB_se3_ag1_f_01 - words	my	140.6360
140.5360	DCB_se3_ag1_f_01 - phones	AY1	140.6360
140.6360	DCB_se3_ag1_f_01 - phones	L	140.6960
140.6360	DCB_se3_ag1_f_01 - words	life	140.9360
140.6960	DCB_se3_ag1_f_01 - phones	AY1	140.8060
140.8060	DCB_se3_ag1_f_01 - phones	F	140.9360
141.1878	DCB_se3_ag1_f_01 - phones	sil	141.2178
141.2178	DCB_se3_ag1_f_01 - phones	S	141.3578
141.2178	DCB_se3_ag1_f_01 - words	so	141.5878
141.3578	DCB_se3_ag1_f_01 - phones	OW1	141.5878
141.5878	DCB_se3_ag1_f_01 - phones	sp	141.6478
141.8429	DCB_se3_ag1_f_01 - phones	HH	141.8929
141.8429	DCB_se3_ag1_f_01 - words	when	142.0229
141.8929	DCB_se3_ag1_f_01 - phones	W	141.9429
141.9429	DCB_se3_ag1_f_01 - phones	EH1	141.9729
141.9729	DCB_se3_ag1_f_01 - phones	N	142.0229
142.0229	DCB_se3_ag1_f_01 - words	i	142.1129
142.0229	DCB_se3_ag1_f_01 - phones	AY1	142.1129
142.1129	DCB_se3_ag1_f_01 - phones	M	142.2029
142.1129	DCB_se3_ag1_f_01 - words	moved	142.3529
142.2029	DCB_se3_ag1_f_01 - phones	UW1	142.2629
142.2629	DCB_se3_ag1_f_01 - phones	V	142.3229
142.3229	DCB_se3_ag1_f_01 - phones	D	142.3529
142.3529	DCB_se3_ag1_f_01 - phones	T	142.4029
142.3529	DCB_se3_ag1_f_01 - words	to	142.4429
142.4029	DCB_se3_ag1_f_01 - phones	IH0	142.4429
142.4429	DCB_se3_ag1_f_01 - phones	IY1	142.5729
142.4429	DCB_se3_ag1_f_01 - words	east	142.6829
142.5729	DCB_se3_ag1_f_01 - phones	S	142.6529
142.6529	DCB_se3_ag1_f_01 - phones	T	142.6829
142.6829	DCB_se3_ag1_f_01 - phones	K	142.7929
142.6829	DCB_se3_ag1_f_01 - words	capitol	143.5629
142.7929	DCB_se3_ag1_f_01 - phones	AE1	142.8829
142.8829	DCB_se3_ag1_f_01 - phones	P	143.0129
143.0129	DCB_se3_ag1_f_01 - phones	IH0	143.1129
143.1129	DCB_se3_ag1_f_01 - phones	T	143.2829
143.2829	DCB_se3_ag1_f_01 - phones	AH0	143.3529
143.3529	DCB_se3_ag1_f_01 - phones	L	143.5629
143.5629	DCB_se3_ag1_f_01 - phones	sp	144.1106
144.1106	DCB_se3_ag1_f_01 - phones	AH1	144.5706
144.1106	DCB_se3_ag1_f_01 - words	uh	144.5706
144.5706	DCB_se3_ag1_f_01 - phones	sp	144.6506
144.7755	DCB_se3_ag1_f_01 - words	mm	144.9455
144.7755	DCB_se3_ag1_f_01 - phones	M	144.9455
144.9455	DCB_se3_ag1_f_01 - phones	sp	145.0955
145.0955	DCB_se3_ag1_f_01 - phones	Y	145.1855
145.0955	DCB_se3_ag1_f_01 - words	you	145.2155
145.1855	DCB_se3_ag1_f_01 - phones	UW1	145.2155
145.2155	DCB_se3_ag1_f_01 - phones	N	145.2455
145.2155	DCB_se3_ag1_f_01 - words	know	145.3255
145.2455	DCB_se3_ag1_f_01 - phones	OW1	145.3255
145.3255	DCB_se3_ag1_f_01 - words	i	145.3555
145.3255	DCB_se3_ag1_f_01 - phones	AY1	145.3555
145.3555	DCB_se3_ag1_f_01 - phones	HH	145.4555
145.3555	DCB_se3_ag1_f_01 - words	had	145.5155
145.4555	DCB_se3_ag1_f_01 - phones	AE1	145.4855
145.4855	DCB_se3_ag1_f_01 - phones	D	145.5155
145.5155	DCB_se3_ag1_f_01 - phones	T	145.5455
145.5155	DCB_se3_ag1_f_01 - words	to	145.6055
145.5455	DCB_se3_ag1_f_01 - phones	AH0	145.6055
145.6055	DCB_se3_ag1_f_01 - phones	W	145.6955
145.6055	DCB_se3_ag1_f_01 - words	wait	145.7755
145.6955	DCB_se3_ag1_f_01 - phones	EY1	145.7455
145.7455	DCB_se3_ag1_f_01 - phones	T	145.7755
145.7755	DCB_se3_ag1_f_01 - phones	F	145.8455
145.7755	DCB_se3_ag1_f_01 - words	for	145.8755
145.8455	DCB_se3_ag1_f_01 - phones	ER0	145.8755
145.8755	DCB_se3_ag1_f_01 - words	a	145.9355
145.8755	DCB_se3_ag1_f_01 - phones	AH0	145.9355
145.9355	DCB_se3_ag1_f_01 - phones	B	145.9855
145.9355	DCB_se3_ag1_f_01 - words	bunch	146.1455
145.9855	DCB_se3_ag1_f_01 - phones	AH1	146.0355
146.0355	DCB_se3_ag1_f_01 - phones	N	146.0755
146.0755	DCB_se3_ag1_f_01 - phones	CH	146.1455
146.1455	DCB_se3_ag1_f_01 - phones	AH0	146.1755
146.1455	DCB_se3_ag1_f_01 - words	of	146.2055
146.1755	DCB_se3_ag1_f_01 - phones	V	146.2055
146.2055	DCB_se3_ag1_f_01 - phones	S	146.2655
146.2055	DCB_se3_ag1_f_01 - words	stuff	146.5255
146.2655	DCB_se3_ag1_f_01 - phones	T	146.3255
146.3255	DCB_se3_ag1_f_01 - phones	AH1	146.4355
146.4355	DCB_se3_ag1_f_01 - phones	F	146.5255
146.5255	DCB_se3_ag1_f_01 - phones	W	146.5555
146.5255	DCB_se3_ag1_f_01 - words	when	146.6155
146.5555	DCB_se3_ag1_f_01 - phones	EH1	146.5855
146.5855	DCB_se3_ag1_f_01 - phones	N	146.6155
146.6155	DCB_se3_ag1_f_01 - phones	AY1	146.6655
146.6155	DCB_se3_ag1_f_01 - words	i	146.6655
146.6655	DCB_se3_ag1_f_01 - phones	F	146.7855
146.6655	DCB_se3_ag1_f_01 - words	first	146.9555
146.7855	DCB_se3_ag1_f_01 - phones	ER1	146.8455
146.8455	DCB_se3_ag1_f_01 - phones	S	146.9255
146.9255	DCB_se3_ag1_f_01 - phones	T	146.9555
146.9555	DCB_se3_ag1_f_01 - phones	G	147.0155
146.9555	DCB_se3_ag1_f_01 - words	got	147.1855
147.0155	DCB_se3_ag1_f_01 - phones	AA1	147.1055
147.1055	DCB_se3_ag1_f_01 - phones	T	147.1855
147.1855	DCB_se3_ag1_f_01 - phones	DH	147.2455
147.1855	DCB_se3_ag1_f_01 - words	there	147.3255
147.2455	DCB_se3_ag1_f_01 - phones	EH1	147.2855
147.2855	DCB_se3_ag1_f_01 - phones	R	147.3255
147.3255	DCB_se3_ag1_f_01 - phones	HH	147.3855
147.3255	DCB_se3_ag1_f_01 - words	had	147.4755
147.3855	DCB_se3_ag1_f_01 - phones	AE1	147.4455
147.4455	DCB_se3_ag1_f_01 - phones	D	147.4755
147.4755	DCB_se3_ag1_f_01 - phones	T	147.5055
147.4755	DCB_se3_ag1_f_01 - words	to	147.6155
147.5055	DCB_se3_ag1_f_01 - phones	AH0	147.6155
147.6155	DCB_se3_ag1_f_01 - phones	sp	147.6455
147.6455	DCB_se3_ag1_f_01 - phones	S	147.8155
147.6455	DCB_se3_ag1_f_01 - words	set	147.9255
147.8155	DCB_se3_ag1_f_01 - phones	EH1	147.8855
147.8855	DCB_se3_ag1_f_01 - phones	T	147.9255
147.9255	DCB_se3_ag1_f_01 - phones	AH1	147.9655
147.9255	DCB_se3_ag1_f_01 - words	up	147.9955
147.9655	DCB_se3_ag1_f_01 - phones	P	147.9955
147.9955	DCB_se3_ag1_f_01 - phones	M	148.0855
147.9955	DCB_se3_ag1_f_01 - words	my	148.1855
148.0855	DCB_se3_ag1_f_01 - phones	AY1	148.1855
148.1855	DCB_se3_ag1_f_01 - phones	R	148.3155
148.1855	DCB_se3_ag1_f_01 - words	room	148.4755
148.3155	DCB_se3_ag1_f_01 - phones	UW1	148.4255
148.4255	DCB_se3_ag1_f_01 - phones	M	148.4755
148.4755	DCB_se3_ag1_f_01 - phones	sp	148.5355
148.7627	DCB_se3_ag1_f_01 - phones	AY1	148.8827
148.7627	DCB_se3_ag1_f_01 - words	i	148.8827
148.8827	DCB_se3_ag1_f_01 - phones	W	148.9127
148.8827	DCB_se3_ag1_f_01 - words	was	149.0527
148.9127	DCB_se3_ag1_f_01 - phones	AH0	148.9527
148.9527	DCB_se3_ag1_f_01 - phones	Z	149.0527
149.0527	DCB_se3_ag1_f_01 - phones	AE1	149.1127
149.0527	DCB_se3_ag1_f_01 - words	actually	149.3827
149.1127	DCB_se3_ag1_f_01 - phones	K	149.1827
149.1827	DCB_se3_ag1_f_01 - phones	CH	149.2727
149.2727	DCB_se3_ag1_f_01 - phones	L	149.3327
149.3327	DCB_se3_ag1_f_01 - phones	IY0	149.3827
149.3827	DCB_se3_ag1_f_01 - phones	S	149.4627
149.3827	DCB_se3_ag1_f_01 - words	sleeping	149.6527
149.4627	DCB_se3_ag1_f_01 - phones	L	149.5127
149.5127	DCB_se3_ag1_f_01 - phones	IY1	149.5427
149.5427	DCB_se3_ag1_f_01 - phones	P	149.5927
149.5927	DCB_se3_ag1_f_01 - phones	IH0	149.6227
149.6227	DCB_se3_ag1_f_01 - phones	NG	149.6527
149.6527	DCB_se3_ag1_f_01 - phones	IH1	149.7527
149.6527	DCB_se3_ag1_f_01 - words	in	149.8127
149.7527	DCB_se3_ag1_f_01 - phones	N	149.8127
149.8127	DCB_se3_ag1_f_01 - phones	AH0	149.8827
149.8127	DCB_se3_ag1_f_01 - words	a	149.8827
149.8827	DCB_se3_ag1_f_01 - phones	S	149.9927
149.8827	DCB_se3_ag1_f_01 - words	sleeping	150.2027
149.9927	DCB_se3_ag1_f_01 - phones	L	150.0227
150.0227	DCB_se3_ag1_f_01 - phones	IY1	150.0527
150.0527	DCB_se3_ag1_f_01 - phones	P	150.1227
150.1227	DCB_se3_ag1_f_01 - phones	IH0	150.1727
150.1727	DCB_se3_ag1_f_01 - phones	NG	150.2027
150.2027	DCB_se3_ag1_f_01 - phones	B	150.2827
150.2027	DCB_se3_ag1_f_01 - words	bag	150.5427
150.2827	DCB_se3_ag1_f_01 - phones	AE1	150.4227
150.4227	DCB_se3_ag1_f_01 - phones	G	150.5427
150.5427	DCB_se3_ag1_f_01 - phones	AH0	150.5727
150.5427	DCB_se3_ag1_f_01 - words	until	150.8127
150.5727	DCB_se3_ag1_f_01 - phones	N	150.6427
150.6427	DCB_se3_ag1_f_01 - phones	T	150.7427
150.7427	DCB_se3_ag1_f_01 - phones	IH1	150.7727
150.7727	DCB_se3_ag1_f_01 - phones	L	150.8127
150.8127	DCB_se3_ag1_f_01 - phones	AY1	150.9027
150.8127	DCB_se3_ag1_f_01 - words	i	150.9027
150.9027	DCB_se3_ag1_f_01 - phones	G	150.9527
150.9027	DCB_se3_ag1_f_01 - words	got	151.0527
150.9527	DCB_se3_ag1_f_01 - phones	AA1	151.0127
151.0127	DCB_se3_ag1_f_01 - phones	T	151.0527
151.0527	DCB_se3_ag1_f_01 - phones	M	151.1327
151.0527	DCB_se3_ag1_f_01 - words	my	151.2327
151.1327	DCB_se3_ag1_f_01 - phones	AY1	151.2327
151.2327	DCB_se3_ag1_f_01 - phones	B	151.3327
151.2327	DCB_se3_ag1_f_01 - words	bed	151.6827
151.3327	DCB_se3_ag1_f_01 - phones	EH1	151.6227
151.6227	DCB_se3_ag1_f_01 - phones	D	151.6827
151.6827	DCB_se3_ag1_f_01 - phones	sp	151.7127
151.9266	DCB_se3_ag1_f_01 - phones	AH0	152.0166
151.9266	DCB_se3_ag1_f_01 - words	and	152.0666
152.0166	DCB_se3_ag1_f_01 - phones	N	152.0666
152.0666	DCB_se3_ag1_f_01 - phones	IH1	152.0966
152.0666	DCB_se3_ag1_f_01 - words	it	152.1266
152.0966	DCB_se3_ag1_f_01 - phones	T	152.1266
152.1266	DCB_se3_ag1_f_01 - phones	HH	152.2066
152.1266	DCB_se3_ag1_f_01 - words	had	152.2866
152.2066	DCB_se3_ag1_f_01 - phones	AE1	152.2566
152.2566	DCB_se3_ag1_f_01 - phones	D	152.2866
152.2866	DCB_se3_ag1_f_01 - phones	L	152.3166
152.2866	DCB_se3_ag1_f_01 - words	like	152.4066
152.3166	DCB_se3_ag1_f_01 - phones	AY1	152.3666
152.3666	DCB_se3_ag1_f_01 - phones	K	152.4066
152.4066	DCB_se3_ag1_f_01 - phones	DH	152.4366
152.4066	DCB_se3_ag1_f_01 - words	this	152.5466
152.4366	DCB_se3_ag1_f_01 - phones	IH0	152.4766
152.4766	DCB_se3_ag1_f_01 - phones	S	152.5466
152.5466	DCB_se3_ag1_f_01 - phones	L	152.5766
152.5466	DCB_se3_ag1_f_01 - words	little	152.7266
152.5766	DCB_se3_ag1_f_01 - phones	IH1	152.6066
152.6066	DCB_se3_ag1_f_01 - phones	T	152.6566
152.6566	DCB_se3_ag1_f_01 - phones	AH0	152.6866
152.6866	DCB_se3_ag1_f_01 - phones	L	152.7266
152.7266	DCB_se3_ag1_f_01 - phones	S	152.8566
152.7266	DCB_se3_ag1_f_01 - words	small	153.1666
152.8566	DCB_se3_ag1_f_01 - phones	M	152.9166
152.9166	DCB_se3_ag1_f_01 - phones	AO1	153.0566
153.0566	DCB_se3_ag1_f_01 - phones	L	153.1666
153.1666	DCB_se3_ag1_f_01 - phones	T	153.2566
153.1666	DCB_se3_ag1_f_01 - words	tv	153.5966
153.2566	DCB_se3_ag1_f_01 - phones	IY1	153.3166
153.3166	DCB_se3_ag1_f_01 - phones	V	153.4266
153.4266	DCB_se3_ag1_f_01 - phones	IY1	153.5966
153.5966	DCB_se3_ag1_f_01 - phones	sp	153.6666
154.2655	DCB_se3_ag1_f_01 - phones	B	154.3355
154.2655	DCB_se3_ag1_f_01 - words	but	154.5455
154.3355	DCB_se3_ag1_f_01 - phones	AH1	154.3655
154.3655	DCB_se3_ag1_f_01 - phones	T	154.5455
154.9996	DCB_se3_ag1_f_01 - phones	IH1	155.1096
154.9996	DCB_se3_ag1_f_01 - words	it	155.1596
155.1096	DCB_se3_ag1_f_01 - phones	T	155.1596
155.1596	DCB_se3_ag1_f_01 - phones	W	155.2096
155.1596	DCB_se3_ag1_f_01 - words	was	155.2696
155.2096	DCB_se3_ag1_f_01 - phones	AH0	155.2396
155.2396	DCB_se3_ag1_f_01 - phones	Z	155.2696
155.2696	DCB_se3_ag1_f_01 - phones	S	155.3496
155.2696	DCB_se3_ag1_f_01 - words	still	155.5596
155.3496	DCB_se3_ag1_f_01 - phones	T	155.4096
155.4096	DCB_se3_ag1_f_01 - phones	IH1	155.5096
155.5096	DCB_se3_ag1_f_01 - phones	L	155.5596
155.5596	DCB_se3_ag1_f_01 - phones	sp	155.7670
155.7670	DCB_se3_ag1_f_01 - phones	M	155.8070
155.7670	DCB_se3_ag1_f_01 - words	my	155.9570
155.8070	DCB_se3_ag1_f_01 - phones	AY1	155.9570
155.9570	DCB_se3_ag1_f_01 - phones	R	156.0270
155.9570	DCB_se3_ag1_f_01 - words	room	156.1570
156.0270	DCB_se3_ag1_f_01 - phones	UW1	156.0870
156.0870	DCB_se3_ag1_f_01 - phones	M	156.1570
156.1570	DCB_se3_ag1_f_01 - phones	sp	156.4977
156.4977	DCB_se3_ag1_f_01 - phones	W	156.5377
156.4977	DCB_se3_ag1_f_01 - words	we	156.5777
156.5377	DCB_se3_ag1_f_01 - phones	IY1	156.5777
156.5777	DCB_se3_ag1_f_01 - phones	EY1	156.6377
156.5777	DCB_se3_ag1_f_01 - words	ain't	156.6977
156.6377	DCB_se3_ag1_f_01 - phones	N	156.6677
156.6677	DCB_se3_ag1_f_01 - phones	T	156.6977
156.6977	DCB_se3_ag1_f_01 - phones	HH	156.7677
156.6977	DCB_se3_ag1_f_01 - words	have	156.8677
156.7677	DCB_se3_ag1_f_01 - phones	AE1	156.8177
156.8177	DCB_se3_ag1_f_01 - phones	V	156.8677
156.8677	DCB_se3_ag1_f_01 - phones	sp	157.2726
157.2726	DCB_se3_ag1_f_01 - phones	W	157.3526
157.2726	DCB_se3_ag1_f_01 - words	well	157.5026
157.3526	DCB_se3_ag1_f_01 - phones	EH1	157.3826
157.3826	DCB_se3_ag1_f_01 - phones	L	157.5026
157.5026	DCB_se3_ag1_f_01 - phones	IH0	157.5326
157.5026	DCB_se3_ag1_f_01 - words	in	157.5926
157.5326	DCB_se3_ag1_f_01 - phones	N	157.5926
157.5926	DCB_se3_ag1_f_01 - phones	M	157.6426
157.5926	DCB_se3_ag1_f_01 - words	my	157.7926
157.6426	DCB_se3_ag1_f_01 - phones	AY1	157.7926
157.7926	DCB_se3_ag1_f_01 - phones	R	157.8626
157.7926	DCB_se3_ag1_f_01 - words	room	158.0326
157.8626	DCB_se3_ag1_f_01 - phones	UW1	157.9126
157.9126	DCB_se3_ag1_f_01 - phones	M	158.0326
158.0326	DCB_se3_ag1_f_01 - phones	W	158.1026
158.0326	DCB_se3_ag1_f_01 - words	we	158.1626
158.1026	DCB_se3_ag1_f_01 - phones	IY1	158.1626
158.1626	DCB_se3_ag1_f_01 - phones	EY1	158.1926
158.1626	DCB_se3_ag1_f_01 - words	ain't	158.2526
158.1926	DCB_se3_ag1_f_01 - phones	N	158.2226
158.2226	DCB_se3_ag1_f_01 - phones	T	158.2526
158.2526	DCB_se3_ag1_f_01 - phones	HH	158.3226
158.2526	DCB_se3_ag1_f_01 - words	have	158.4426
158.3226	DCB_se3_ag1_f_01 - phones	AE1	158.3626
158.3626	DCB_se3_ag1_f_01 - phones	V	158.4426
158.4426	DCB_se3_ag1_f_01 - phones	K	158.5326
158.4426	DCB_se3_ag1_f_01 - words	cable	158.7926
158.5326	DCB_se3_ag1_f_01 - phones	EY1	158.6326
158.6326	DCB_se3_ag1_f_01 - phones	B	158.6926
158.6926	DCB_se3_ag1_f_01 - phones	AH0	158.7326
158.7326	DCB_se3_ag1_f_01 - phones	L	158.7926
158.7926	DCB_se3_ag1_f_01 - phones	S	158.8926
158.7926	DCB_se3_ag1_f_01 - words	so	158.9526
158.8926	DCB_se3_ag1_f_01 - phones	OW1	158.9526
158.9526	DCB_se3_ag1_f_01 - words	i	159.0526
158.9526	DCB_se3_ag1_f_01 - phones	AY1	159.0526
159.0526	DCB_se3_ag1_f_01 - phones	Y	159.0926
159.0526	DCB_se3_ag1_f_01 - words	used	159.2026
159.0926	DCB_se3_ag1_f_01 - phones	UW1	159.1426
159.1426	DCB_se3_ag1_f_01 - phones	Z	159.1726
159.1726	DCB_se3_ag1_f_01 - phones	D	159.2026
159.2026	DCB_se3_ag1_f_01 - phones	T	159.2326
159.2026	DCB_se3_ag1_f_01 - words	to	159.2926
159.2326	DCB_se3_ag1_f_01 - phones	AH0	159.2926
159.2926	DCB_se3_ag1_f_01 - phones	W	159.3526
159.2926	DCB_se3_ag1_f_01 - words	watch	159.5126
159.3526	DCB_se3_ag1_f_01 - phones	AA1	159.4326
159.4326	DCB_se3_ag1_f_01 - phones	CH	159.5126
159.5126	DCB_se3_ag1_f_01 - words	a	159.5726
159.5126	DCB_se3_ag1_f_01 - phones	AH0	159.5726
159.5726	DCB_se3_ag1_f_01 - phones	B	159.6426
159.5726	DCB_se3_ag1_f_01 - words	bunch	159.8326
159.6426	DCB_se3_ag1_f_01 - phones	AH1	159.7026
159.7026	DCB_se3_ag1_f_01 - phones	N	159.7826
159.7826	DCB_se3_ag1_f_01 - phones	CH	159.8326
159.8326	DCB_se3_ag1_f_01 - phones	AH0	159.8626
159.8326	DCB_se3_ag1_f_01 - words	of	159.8926
159.8626	DCB_se3_ag1_f_01 - phones	V	159.8926
159.8926	DCB_se3_ag1_f_01 - phones	D	159.9426
159.8926	DCB_se3_ag1_f_01 - words	dvds	160.6326
159.9426	DCB_se3_ag1_f_01 - phones	IY1	159.9926
159.9926	DCB_se3_ag1_f_01 - phones	V	160.0726
160.0726	DCB_se3_ag1_f_01 - phones	IY1	160.1126
160.1126	DCB_se3_ag1_f_01 - phones	D	160.1626
160.1626	DCB_se3_ag1_f_01 - phones	IY1	160.5126
160.5126	DCB_se3_ag1_f_01 - phones	Z	160.6326
160.9529	DCB_se3_ag1_f_01 - phones	AH0	161.0229
160.9529	DCB_se3_ag1_f_01 - words	and	161.1029
161.0229	DCB_se3_ag1_f_01 - phones	N	161.1029
161.1029	DCB_se3_ag1_f_01 - phones	AY1	161.3029
161.1029	DCB_se3_ag1_f_01 - words	i	161.3029
161.3029	DCB_se3_ag1_f_01 - phones	sp	161.3829
161.3829	DCB_se3_ag1_f_01 - phones	P	161.4929
161.3829	DCB_se3_ag1_f_01 - words	played	161.6329
161.4929	DCB_se3_ag1_f_01 - phones	L	161.5329
161.5329	DCB_se3_ag1_f_01 - phones	EY1	161.6029
161.6029	DCB_se3_ag1_f_01 - phones	D	161.6329
161.6329	DCB_se3_ag1_f_01 - phones	DH	161.6729
161.6329	DCB_se3_ag1_f_01 - words	them	161.7729
161.6729	DCB_se3_ag1_f_01 - phones	EH1	161.7129
161.7129	DCB_se3_ag1_f_01 - phones	M	161.7729
161.7729	DCB_se3_ag1_f_01 - phones	EH1	161.8929
161.7729	DCB_se3_ag1_f_01 - words	every	162.0429
161.8929	DCB_se3_ag1_f_01 - phones	V	161.9529
161.9529	DCB_se3_ag1_f_01 - phones	R	161.9929
161.9929	DCB_se3_ag1_f_01 - phones	IY0	162.0429
162.0429	DCB_se3_ag1_f_01 - phones	T	162.1729
162.0429	DCB_se3_ag1_f_01 - words	time	162.4229
162.1729	DCB_se3_ag1_f_01 - phones	AY1	162.3529
162.3529	DCB_se3_ag1_f_01 - phones	M	162.4229
162.4229	DCB_se3_ag1_f_01 - phones	AH0	162.4729
162.4229	DCB_se3_ag1_f_01 - words	and	162.5229
162.4729	DCB_se3_ag1_f_01 - phones	N	162.5229
162.5229	DCB_se3_ag1_f_01 - words	i	162.6129
162.5229	DCB_se3_ag1_f_01 - phones	AY1	162.6129
162.6129	DCB_se3_ag1_f_01 - phones	EH1	162.6429
162.6129	DCB_se3_ag1_f_01 - words	end	162.7129
162.6429	DCB_se3_ag1_f_01 - phones	N	162.6729
162.6729	DCB_se3_ag1_f_01 - phones	D	162.7129
162.7129	DCB_se3_ag1_f_01 - phones	AH1	162.7629
162.7129	DCB_se3_ag1_f_01 - words	up	162.8929
162.7629	DCB_se3_ag1_f_01 - phones	P	162.8929
162.8929	DCB_se3_ag1_f_01 - phones	L	163.0229
162.8929	DCB_se3_ag1_f_01 - words	liking	163.2829
163.0229	DCB_se3_ag1_f_01 - phones	AY1	163.0929
163.0929	DCB_se3_ag1_f_01 - phones	K	163.1929
163.1929	DCB_se3_ag1_f_01 - phones	IH0	163.2429
163.2429	DCB_se3_ag1_f_01 - phones	NG	163.2829
163.2829	DCB_se3_ag1_f_01 - phones	sp	163.3129
163.3129	DCB_se3_ag1_f_01 - phones	DH	163.3729
163.3129	DCB_se3_ag1_f_01 - words	them	163.6129
163.3729	DCB_se3_ag1_f_01 - phones	EH1	163.5129
163.5129	DCB_se3_ag1_f_01 - phones	M	163.6129
163.6129	DCB_se3_ag1_f_01 - phones	sp	163.6829
164.1635	DCB_se3_ag1_f_01 - phones	S	164.3135
164.1635	DCB_se3_ag1_f_01 - words	so	164.3635
164.3135	DCB_se3_ag1_f_01 - phones	OW1	164.3635
164.3635	DCB_se3_ag1_f_01 - phones	L	164.4235
164.3635	DCB_se3_ag1_f_01 - words	like	164.5835
164.4235	DCB_se3_ag1_f_01 - phones	AY1	164.4935
164.4935	DCB_se3_ag1_f_01 - phones	K	164.5835
164.5835	DCB_se3_ag1_f_01 - words	i	164.6735
164.5835	DCB_se3_ag1_f_01 - phones	AY1	164.6735
164.6735	DCB_se3_ag1_f_01 - phones	L	164.7635
164.6735	DCB_se3_ag1_f_01 - words	like	164.8435
164.7635	DCB_se3_ag1_f_01 - phones	AY1	164.8135
164.8135	DCB_se3_ag1_f_01 - phones	K	164.8435
164.8435	DCB_se3_ag1_f_01 - phones	sp	164.8735
164.8735	DCB_se3_ag1_f_01 - phones	N	164.9835
164.8735	DCB_se3_ag1_f_01 - words	know	165.0635
164.9835	DCB_se3_ag1_f_01 - phones	OW1	165.0635
165.0635	DCB_se3_ag1_f_01 - phones	AO1	165.2035
165.0635	DCB_se3_ag1_f_01 - words	all	165.2735
165.2035	DCB_se3_ag1_f_01 - phones	L	165.2735
165.2735	DCB_se3_ag1_f_01 - phones	DH	165.3235
165.2735	DCB_se3_ag1_f_01 - words	the	165.4135
165.3235	DCB_se3_ag1_f_01 - phones	AH0	165.4135
165.4135	DCB_se3_ag1_f_01 - phones	W	165.5035
165.4135	DCB_se3_ag1_f_01 - words	words	165.8135
165.5035	DCB_se3_ag1_f_01 - phones	ER1	165.6835
165.6835	DCB_se3_ag1_f_01 - phones	D	165.7735
165.7735	DCB_se3_ag1_f_01 - phones	Z	165.8135
165.8135	DCB_se3_ag1_f_01 - phones	AH0	165.8735
165.8135	DCB_se3_ag1_f_01 - words	and	165.9135
165.8735	DCB_se3_ag1_f_01 - phones	N	165.9135
165.9135	DCB_se3_ag1_f_01 - phones	S	165.9535
165.9135	DCB_se3_ag1_f_01 - words	stuff	166.2035
165.9535	DCB_se3_ag1_f_01 - phones	T	166.0135
166.0135	DCB_se3_ag1_f_01 - phones	AH1	166.1235
166.1235	DCB_se3_ag1_f_01 - phones	F	166.2035
166.5558	DCB_se3_ag1_f_01 - phones	sil	166.5858
166.5858	DCB_se3_ag1_f_01 - phones	AE1	166.6958
166.5858	DCB_se3_ag1_f_01 - words	and	166.7958
166.6958	DCB_se3_ag1_f_01 - phones	N	166.7958
166.7958	DCB_se3_ag1_f_01 - phones	DH	166.8358
166.7958	DCB_se3_ag1_f_01 - words	that	167.0058
166.8358	DCB_se3_ag1_f_01 - phones	AE1	166.8858
166.8858	DCB_se3_ag1_f_01 - phones	T	167.0058
167.0058	DCB_se3_ag1_f_01 - phones	W	167.0458
167.0058	DCB_se3_ag1_f_01 - words	was	167.1958
167.0458	DCB_se3_ag1_f_01 - phones	AH1	167.0958
167.0958	DCB_se3_ag1_f_01 - phones	Z	167.1958
167.1958	DCB_se3_ag1_f_01 - phones	B	167.2558
167.1958	DCB_se3_ag1_f_01 - words	basically	167.6458
167.2558	DCB_se3_ag1_f_01 - phones	EY1	167.3158
167.3158	DCB_se3_ag1_f_01 - phones	S	167.3858
167.3858	DCB_se3_ag1_f_01 - phones	IH0	167.4358
167.4358	DCB_se3_ag1_f_01 - phones	K	167.4758
167.4758	DCB_se3_ag1_f_01 - phones	L	167.5658
167.5658	DCB_se3_ag1_f_01 - phones	IY0	167.6458
167.6458	DCB_se3_ag1_f_01 - phones	sp	167.6758
167.6758	DCB_se3_ag1_f_01 - phones	IH1	167.7458
167.6758	DCB_se3_ag1_f_01 - words	it	167.7758
167.7458	DCB_se3_ag1_f_01 - phones	T	167.7758
167.7758	DCB_se3_ag1_f_01 - phones	AE1	167.8258
167.7758	DCB_se3_ag1_f_01 - words	and	167.8958
167.8258	DCB_se3_ag1_f_01 - phones	N	167.8658
167.8658	DCB_se3_ag1_f_01 - phones	D	167.8958
167.8958	DCB_se3_ag1_f_01 - phones	W	167.9358
167.8958	DCB_se3_ag1_f_01 - words	when	168.0958
167.9358	DCB_se3_ag1_f_01 - phones	EH1	167.9658
167.9658	DCB_se3_ag1_f_01 - phones	N	168.0958
168.0958	DCB_se3_ag1_f_01 - phones	W	168.1458
168.0958	DCB_se3_ag1_f_01 - words	we	168.1758
168.1458	DCB_se3_ag1_f_01 - phones	IY1	168.1758
168.1758	DCB_se3_ag1_f_01 - phones	G	168.2358
168.1758	DCB_se3_ag1_f_01 - words	got	168.4058
168.2358	DCB_se3_ag1_f_01 - phones	AA1	168.3458
168.3458	DCB_se3_ag1_f_01 - phones	T	168.4058
168.4058	DCB_se3_ag1_f_01 - phones	K	168.5158
168.4058	DCB_se3_ag1_f_01 - words	cable	168.9358
168.5158	DCB_se3_ag1_f_01 - phones	EY1	168.6458
168.6458	DCB_se3_ag1_f_01 - phones	B	168.7158
168.7158	DCB_se3_ag1_f_01 - phones	AH0	168.7558
168.7558	DCB_se3_ag1_f_01 - phones	L	168.9358
168.9358	DCB_se3_ag1_f_01 - phones	sp	169.4060
169.4060	DCB_se3_ag1_f_01 - phones	W	169.4660
169.4060	DCB_se3_ag1_f_01 - words	we	169.7660
169.4660	DCB_se3_ag1_f_01 - phones	IY1	169.7660
169.7660	DCB_se3_ag1_f_01 - phones	EH1	169.8360
169.7660	DCB_se3_ag1_f_01 - words	end	169.9260
169.8360	DCB_se3_ag1_f_01 - phones	N	169.8660
169.8660	DCB_se3_ag1_f_01 - phones	D	169.9260
169.9260	DCB_se3_ag1_f_01 - phones	AH1	170.0460
169.9260	DCB_se3_ag1_f_01 - words	up	170.1160
170.0460	DCB_se3_ag1_f_01 - phones	P	170.1160
170.1160	DCB_se3_ag1_f_01 - phones	G	170.2160
170.1160	DCB_se3_ag1_f_01 - words	getting	170.5360
170.2160	DCB_se3_ag1_f_01 - phones	EH1	170.3260
170.3260	DCB_se3_ag1_f_01 - phones	T	170.3760
170.3760	DCB_se3_ag1_f_01 - phones	IH0	170.4460
170.4460	DCB_se3_ag1_f_01 - phones	NG	170.5360
170.5360	DCB_se3_ag1_f_01 - phones	AH0	170.6560
170.5360	DCB_se3_ag1_f_01 - words	a	170.6560
170.6560	DCB_se3_ag1_f_01 - phones	B	170.7160
170.6560	DCB_se3_ag1_f_01 - words	bigger	170.9160
170.7160	DCB_se3_ag1_f_01 - phones	IH1	170.7760
170.7760	DCB_se3_ag1_f_01 - phones	G	170.8560
170.8560	DCB_se3_ag1_f_01 - phones	ER0	170.9160
170.9160	DCB_se3_ag1_f_01 - phones	T	171.0260
170.9160	DCB_se3_ag1_f_01 - words	tv	171.1460
171.0260	DCB_se3_ag1_f_01 - phones	IY1	171.0560
171.0560	DCB_se3_ag1_f_01 - phones	V	171.1160
171.1160	DCB_se3_ag1_f_01 - phones	IY1	171.1460
171.1460	DCB_se3_ag1_f_01 - phones	IH0	171.1760
171.1460	DCB_se3_ag1_f_01 - words	in	171.2060
171.1760	DCB_se3_ag1_f_01 - phones	N	171.2060
171.2060	DCB_se3_ag1_f_01 - phones	DH	171.2360
171.2060	DCB_se3_ag1_f_01 - words	the	171.3660
171.2360	DCB_se3_ag1_f_01 - phones	AH0	171.3660
171.3660	DCB_se3_ag1_f_01 - phones	L	171.4160
171.3660	DCB_se3_ag1_f_01 - words	living	171.6360
171.4160	DCB_se3_ag1_f_01 - phones	IH1	171.4460
171.4460	DCB_se3_ag1_f_01 - phones	V	171.5060
171.5060	DCB_se3_ag1_f_01 - phones	IH0	171.5360
171.5360	DCB_se3_ag1_f_01 - phones	NG	171.6360
171.6360	DCB_se3_ag1_f_01 - phones	R	171.7260
171.6360	DCB_se3_ag1_f_01 - words	room	171.9660
171.7260	DCB_se3_ag1_f_01 - phones	UW1	171.7560
171.7560	DCB_se3_ag1_f_01 - phones	M	171.9660
171.9660	DCB_se3_ag1_f_01 - phones	sp	172.5858
172.5858	DCB_se3_ag1_f_01 - phones	AE1	172.9758
172.5858	DCB_se3_ag1_f_01 - words	and	173.0858
172.9758	DCB_se3_ag1_f_01 - phones	N	173.0358
173.0358	DCB_se3_ag1_f_01 - phones	D	173.0858
173.0858	DCB_se3_ag1_f_01 - phones	sp	173.1158
173.1158	DCB_se3_ag1_f_01 - words	a	173.3458
173.1158	DCB_se3_ag1_f_01 - phones	AH0	173.3458
173.3458	DCB_se3_ag1_f_01 - phones	B	173.3958
173.3458	DCB_se3_ag1_f_01 - words	bunch	173.6358
173.3958	DCB_se3_ag1_f_01 - phones	AH1	173.4758
173.4758	DCB_se3_ag1_f_01 - phones	N	173.5358
173.5358	DCB_se3_ag1_f_01 - phones	CH	173.6358
173.6358	DCB_se3_ag1_f_01 - phones	AH0	173.6658
173.6358	DCB_se3_ag1_f_01 - words	of	173.7058
173.6658	DCB_se3_ag1_f_01 - phones	V	173.7058
173.7058	DCB_se3_ag1_f_01 - phones	L	173.7758
173.7058	DCB_se3_ag1_f_01 - words	like	174.0758
173.7758	DCB_se3_ag1_f_01 - phones	AY1	173.8858
173.8858	DCB_se3_ag1_f_01 - phones	K	174.0758
174.3717	DCB_se3_ag1_f_01 - phones	D	174.5017
174.3717	DCB_se3_ag1_f_01 - words	different	174.6917
174.5017	DCB_se3_ag1_f_01 - phones	IH1	174.5417
174.5417	DCB_se3_ag1_f_01 - phones	F	174.5717
174.5717	DCB_se3_ag1_f_01 - phones	R	174.6017
174.6017	DCB_se3_ag1_f_01 - phones	AH0	174.6317
174.6317	DCB_se3_ag1_f_01 - phones	N	174.6617
174.6617	DCB_se3_ag1_f_01 - phones	T	174.6917
174.6917	DCB_se3_ag1_f_01 - phones	S	174.7217
174.6917	DCB_se3_ag1_f_01 - words	stuff	174.8717
174.7217	DCB_se3_ag1_f_01 - phones	T	174.7517
174.7517	DCB_se3_ag1_f_01 - phones	AH1	174.7917
174.7917	DCB_se3_ag1_f_01 - phones	F	174.8717
174.8717	DCB_se3_ag1_f_01 - phones	AY1	174.9417
174.8717	DCB_se3_ag1_f_01 - words	i	174.9417
174.9417	DCB_se3_ag1_f_01 - phones	G	175.0217
174.9417	DCB_se3_ag1_f_01 - words	got	175.2117
175.0217	DCB_se3_ag1_f_01 - phones	AA1	175.1517
175.1517	DCB_se3_ag1_f_01 - phones	T	175.2117
175.2117	DCB_se3_ag1_f_01 - phones	sp	175.2417
175.2417	DCB_se3_ag1_f_01 - words	a	175.3917
175.2417	DCB_se3_ag1_f_01 - phones	AH0	175.3917
175.3917	DCB_se3_ag1_f_01 - phones	D	175.4517
175.3917	DCB_se3_ag1_f_01 - words	different	175.7317
[truncated: 28,691 more rows]
