# Supplementary material for: Considering Performance in the Automated and Manual Coding of Sociolinguistic Variables: Lessons From Variable (ING)
Source: Front Artif Intell. 2021 Apr 29;4:648543. doi: 10.3389/frai.2021.648543 (PMC8117961; doi:10.3389/frai.2021.648543)
Supplement: Supplementary file 4 [file Data_Sheet_4.ZIP › CORAAL_Aligned_as_Tables/DCB_se1_ag2_f_02_1_txout.txt]

tmin	tier	text	tmax
0.4858	DCB_int_01 - phones	sil	0.6058
0.6058	DCB_int_01 - phones	AE1	0.8158
0.6058	DCB_int_01 - words	and	0.9058
0.8158	DCB_int_01 - phones	N	0.9058
0.9058	DCB_int_01 - phones	W	0.9458
0.9058	DCB_int_01 - words	where	1.0258
0.9458	DCB_int_01 - phones	EH1	0.9758
0.9758	DCB_int_01 - phones	R	1.0258
1.0258	DCB_int_01 - phones	W	1.0558
1.0258	DCB_int_01 - words	were	1.1058
1.0558	DCB_int_01 - phones	ER0	1.1058
1.1058	DCB_int_01 - phones	Y	1.1658
1.1058	DCB_int_01 - words	you	1.2358
1.1658	DCB_int_01 - phones	UW1	1.2358
1.2358	DCB_int_01 - phones	sp	1.2658
1.2658	DCB_int_01 - phones	B	1.2958
1.2658	DCB_int_01 - words	born	1.6358
1.2958	DCB_int_01 - phones	AO1	1.4258
1.4258	DCB_int_01 - phones	R	1.5158
1.5158	DCB_int_01 - phones	N	1.6358
1.6358	DCB_int_01 - phones	sp	5.4253
2.0986	DCB_se1_ag2_f_02 - phones	sil	2.1286
2.1286	DCB_se1_ag2_f_02 - phones	AY1	2.6786
2.1286	DCB_se1_ag2_f_02 - words	i	2.6786
2.6786	DCB_se1_ag2_f_02 - phones	sp	2.7986
2.7986	DCB_se1_ag2_f_02 - phones	L	2.8986
2.7986	DCB_se1_ag2_f_02 - words	lived	3.0886
2.8986	DCB_se1_ag2_f_02 - phones	IH1	2.9886
2.9886	DCB_se1_ag2_f_02 - phones	V	3.0486
3.0486	DCB_se1_ag2_f_02 - phones	D	3.0886
3.0886	DCB_se1_ag2_f_02 - phones	IH1	3.1286
3.0886	DCB_se1_ag2_f_02 - words	in	3.3486
3.1286	DCB_se1_ag2_f_02 - phones	N	3.3486
3.3486	DCB_se1_ag2_f_02 - phones	sp	3.4786
3.4786	DCB_se1_ag2_f_02 - phones	D	3.5386
3.4786	DCB_se1_ag2_f_02 - words	dc	3.9586
3.5386	DCB_se1_ag2_f_02 - phones	IY1	3.6686
3.6686	DCB_se1_ag2_f_02 - phones	S	3.7886
3.7886	DCB_se1_ag2_f_02 - phones	IY1	3.9586
3.9586	DCB_se1_ag2_f_02 - phones	B	3.9986
3.9586	DCB_se1_ag2_f_02 - words	but	4.0886
3.9986	DCB_se1_ag2_f_02 - phones	AH1	4.0286
4.0286	DCB_se1_ag2_f_02 - phones	T	4.0886
4.0886	DCB_se1_ag2_f_02 - phones	AY1	4.1286
4.0886	DCB_se1_ag2_f_02 - words	i	4.1286
4.1286	DCB_se1_ag2_f_02 - phones	W	4.2186
4.1286	DCB_se1_ag2_f_02 - words	was	4.2786
4.2186	DCB_se1_ag2_f_02 - phones	AH0	4.2486
4.2486	DCB_se1_ag2_f_02 - phones	Z	4.2786
4.2786	DCB_se1_ag2_f_02 - phones	sp	4.3086
4.3086	DCB_se1_ag2_f_02 - phones	B	4.3586
4.3086	DCB_se1_ag2_f_02 - words	born	4.4786
4.3586	DCB_se1_ag2_f_02 - phones	AO1	4.4186
4.4186	DCB_se1_ag2_f_02 - phones	R	4.4486
4.4486	DCB_se1_ag2_f_02 - phones	N	4.4786
4.4786	DCB_se1_ag2_f_02 - phones	IH0	4.5186
4.4786	DCB_se1_ag2_f_02 - words	in	4.5586
4.5186	DCB_se1_ag2_f_02 - phones	N	4.5586
4.5586	DCB_se1_ag2_f_02 - phones	P	4.5986
4.5586	DCB_se1_ag2_f_02 - words	prince	4.7486
4.5986	DCB_se1_ag2_f_02 - phones	R	4.6286
4.6286	DCB_se1_ag2_f_02 - phones	IH1	4.6586
4.6586	DCB_se1_ag2_f_02 - phones	N	4.6886
4.6886	DCB_se1_ag2_f_02 - phones	S	4.7486
4.7486	DCB_se1_ag2_f_02 - phones	JH	4.7986
4.7486	DCB_se1_ag2_f_02 - words	george	4.9686
4.7986	DCB_se1_ag2_f_02 - phones	AO1	4.8686
4.8686	DCB_se1_ag2_f_02 - phones	R	4.9386
4.9386	DCB_se1_ag2_f_02 - phones	JH	4.9686
4.9686	DCB_se1_ag2_f_02 - phones	S	5.0486
4.9686	DCB_se1_ag2_f_02 - words	s	5.0486
5.0486	DCB_se1_ag2_f_02 - phones	sp	5.0786
5.0786	DCB_se1_ag2_f_02 - phones	K	5.1286
5.0786	DCB_se1_ag2_f_02 - words	county	5.2286
5.1286	DCB_se1_ag2_f_02 - phones	AW1	5.1686
5.1686	DCB_se1_ag2_f_02 - phones	N	5.1986
5.1986	DCB_se1_ag2_f_02 - phones	IY0	5.2286
5.2286	DCB_se1_ag2_f_02 - phones	sp	11.9516
5.4253	DCB_int_01 - phones	OW2	5.5553
5.4253	DCB_int_01 - words	okay	5.6653
5.5553	DCB_int_01 - phones	K	5.5953
5.5953	DCB_int_01 - phones	EY1	5.6653
5.6653	DCB_int_01 - phones	sp	5.6953
5.6953	DCB_int_01 - phones	S	5.7253
5.6953	DCB_int_01 - words	so	5.7553
5.7253	DCB_int_01 - phones	OW1	5.7553
5.7553	DCB_int_01 - phones	Y	5.7853
5.7553	DCB_int_01 - words	you	5.8153
5.7853	DCB_int_01 - phones	UW1	5.8153
5.8153	DCB_int_01 - phones	sp	5.8453
5.8453	DCB_int_01 - phones	W	5.9053
5.8453	DCB_int_01 - words	were	5.9553
5.9053	DCB_int_01 - phones	ER0	5.9553
5.9553	DCB_int_01 - phones	sp	6.0253
6.0253	DCB_int_01 - phones	B	6.0553
6.0253	DCB_int_01 - words	born	6.1653
6.0553	DCB_int_01 - phones	AO1	6.1053
6.1053	DCB_int_01 - phones	R	6.1353
6.1353	DCB_int_01 - phones	N	6.1653
6.1653	DCB_int_01 - phones	IH0	6.1953
6.1653	DCB_int_01 - words	in	6.5853
6.1953	DCB_int_01 - phones	N	6.5853
6.5853	DCB_int_01 - phones	sp	7.9263
7.9263	DCB_int_01 - phones	P	7.9563
7.9263	DCB_int_01 - words	prince	8.0763
7.9563	DCB_int_01 - phones	R	7.9863
7.9863	DCB_int_01 - phones	IH1	8.0163
8.0163	DCB_int_01 - phones	N	8.0463
8.0463	DCB_int_01 - phones	S	8.0763
8.0763	DCB_int_01 - phones	sp	8.1163
8.1163	DCB_int_01 - phones	JH	8.1463
8.1163	DCB_int_01 - words	george	8.2463
8.1463	DCB_int_01 - phones	AO1	8.1763
8.1763	DCB_int_01 - phones	R	8.2063
8.2063	DCB_int_01 - phones	JH	8.2463
8.2463	DCB_int_01 - phones	sp	8.3363
8.3363	DCB_int_01 - phones	Z	8.3663
8.3363	DCB_int_01 - words	s	8.3663
8.3663	DCB_int_01 - phones	sp	8.7263
8.7263	DCB_int_01 - phones	B	8.7563
8.7263	DCB_int_01 - words	but	8.8263
8.7563	DCB_int_01 - phones	AH1	8.7863
8.7863	DCB_int_01 - phones	T	8.8263
8.8263	DCB_int_01 - phones	Y	8.8663
8.8263	DCB_int_01 - words	you	8.8963
8.8663	DCB_int_01 - phones	UW1	8.8963
8.8963	DCB_int_01 - phones	sp	9.0063
9.0063	DCB_int_01 - phones	G	9.0363
9.0063	DCB_int_01 - words	grew	9.1163
9.0363	DCB_int_01 - phones	R	9.0863
9.0863	DCB_int_01 - phones	UW1	9.1163
9.1163	DCB_int_01 - phones	AH1	9.1463
9.1163	DCB_int_01 - words	up	9.2163
9.1463	DCB_int_01 - phones	P	9.2163
9.2163	DCB_int_01 - phones	sp	9.2463
9.2463	DCB_int_01 - phones	IH0	9.2763
9.2463	DCB_int_01 - words	in	9.5263
9.2763	DCB_int_01 - phones	N	9.5263
9.5263	DCB_int_01 - phones	sp	9.6763
9.6763	DCB_int_01 - phones	D	9.7163
9.6763	DCB_int_01 - words	dc	9.8263
9.7163	DCB_int_01 - phones	IY1	9.7563
9.7563	DCB_int_01 - phones	S	9.7863
9.7863	DCB_int_01 - phones	IY1	9.8263
9.8263	DCB_int_01 - phones	sp	10.0563
10.5129	DCB_int_01 - phones	IH0	10.6329
10.5129	DCB_int_01 - words	in	10.7029
10.6329	DCB_int_01 - phones	N	10.7029
10.7029	DCB_int_01 - phones	W	10.7529
10.7029	DCB_int_01 - words	what	10.8429
10.7529	DCB_int_01 - phones	AH1	10.8129
10.8129	DCB_int_01 - phones	T	10.8429
10.8429	DCB_int_01 - phones	N	10.8829
10.8429	DCB_int_01 - words	neighborhood	11.3429
10.8829	DCB_int_01 - phones	EY1	10.9629
10.9629	DCB_int_01 - phones	B	11.0529
11.0529	DCB_int_01 - phones	ER0	11.1229
11.1229	DCB_int_01 - phones	HH	11.2829
11.2829	DCB_int_01 - phones	UH2	11.3129
11.3129	DCB_int_01 - phones	D	11.3429
11.3429	DCB_int_01 - phones	sp	11.4629
11.9516	DCB_se1_ag2_f_02 - phones	AH1	12.1916
11.9516	DCB_se1_ag2_f_02 - words	um	12.4016
12.1916	DCB_se1_ag2_f_02 - phones	M	12.4016
12.4016	DCB_se1_ag2_f_02 - phones	sp	12.4316
12.4316	DCB_se1_ag2_f_02 - phones	L	12.5316
12.4316	DCB_se1_ag2_f_02 - words	langston	13.0416
12.5316	DCB_se1_ag2_f_02 - phones	AE1	12.6016
12.6016	DCB_se1_ag2_f_02 - phones	NG	12.6716
12.6716	DCB_se1_ag2_f_02 - phones	S	12.7816
12.7816	DCB_se1_ag2_f_02 - phones	T	12.8316
12.8316	DCB_se1_ag2_f_02 - phones	AH0	12.8816
12.8816	DCB_se1_ag2_f_02 - phones	N	13.0416
13.0416	DCB_se1_ag2_f_02 - phones	P	13.0816
13.0416	DCB_se1_ag2_f_02 - words	place	13.2616
13.0816	DCB_se1_ag2_f_02 - phones	L	13.1416
13.1416	DCB_se1_ag2_f_02 - phones	EY1	13.2316
13.2316	DCB_se1_ag2_f_02 - phones	S	13.2616
13.2616	DCB_se1_ag2_f_02 - phones	sp	13.5916
13.5197	DCB_int_01 - words	mm	13.8297
13.5197	DCB_int_01 - phones	M	13.8297
13.8297	DCB_int_01 - phones	sp	13.8597
14.3147	DCB_se1_ag2_f_02 - phones	F	14.4047
14.3147	DCB_se1_ag2_f_02 - words	formerly	14.7147
14.3307	DCB_se2_ag2_f_01 - phones	sil	14.3907
14.3907	DCB_se2_ag2_f_01 - words	<unk>	15.8507
14.3907	DCB_se2_ag2_f_01 - phones	spn	15.8507
14.4047	DCB_se1_ag2_f_02 - phones	AO1	14.4547
14.4547	DCB_se1_ag2_f_02 - phones	R	14.4847
14.4847	DCB_se1_ag2_f_02 - phones	M	14.5147
14.5147	DCB_se1_ag2_f_02 - phones	ER0	14.5547
14.5547	DCB_se1_ag2_f_02 - phones	L	14.6047
14.6047	DCB_se1_ag2_f_02 - phones	IY0	14.7147
14.7147	DCB_se1_ag2_f_02 - phones	N	14.7647
14.7147	DCB_se1_ag2_f_02 - words	known	14.9547
14.7647	DCB_se1_ag2_f_02 - phones	OW1	14.8647
14.8647	DCB_se1_ag2_f_02 - phones	N	14.9547
14.9547	DCB_se1_ag2_f_02 - phones	sp	14.9847
14.9847	DCB_se1_ag2_f_02 - phones	EH1	15.0747
14.9847	DCB_se1_ag2_f_02 - words	as	15.1747
15.0747	DCB_se1_ag2_f_02 - phones	Z	15.1747
15.1747	DCB_se1_ag2_f_02 - phones	sp	15.2047
15.2047	DCB_se1_ag2_f_02 - phones	W	15.2647
15.2047	DCB_se1_ag2_f_02 - words	woodland	15.7347
15.2647	DCB_se1_ag2_f_02 - phones	UH1	15.3347
15.3347	DCB_se1_ag2_f_02 - phones	D	15.3847
15.3847	DCB_se1_ag2_f_02 - phones	L	15.4747
15.4747	DCB_se1_ag2_f_02 - phones	AH0	15.5647
15.5647	DCB_se1_ag2_f_02 - phones	N	15.6947
15.6947	DCB_se1_ag2_f_02 - phones	D	15.7347
15.7347	DCB_se1_ag2_f_02 - phones	sp	16.7130
15.8507	DCB_se2_ag2_f_01 - phones	sp	16.1207
16.7130	DCB_se1_ag2_f_02 - phones	HH	16.7530
16.7130	DCB_se1_ag2_f_02 - words	huh	17.0230
16.7530	DCB_se1_ag2_f_02 - phones	AH1	17.0230
17.1332	DCB_se2_ag2_f_01 - phones	Y	17.3032
17.1332	DCB_se2_ag2_f_01 - words	you	17.3632
17.3032	DCB_se2_ag2_f_01 - phones	UW1	17.3632
17.3632	DCB_se2_ag2_f_01 - phones	G	17.4032
17.3632	DCB_se2_ag2_f_01 - words	got	17.5132
17.4032	DCB_se2_ag2_f_01 - phones	AA1	17.4832
17.4832	DCB_se2_ag2_f_01 - phones	T	17.5132
17.5132	DCB_se2_ag2_f_01 - phones	AH0	17.5832
17.5132	DCB_se2_ag2_f_01 - words	a	17.5832
17.5832	DCB_se2_ag2_f_01 - phones	N	17.6932
17.5832	DCB_se2_ag2_f_01 - words	neighborhood	18.2632
17.6932	DCB_se2_ag2_f_01 - phones	EY1	17.7732
17.7732	DCB_se2_ag2_f_01 - phones	B	17.8032
17.8032	DCB_se2_ag2_f_01 - phones	ER0	17.8332
17.8332	DCB_se2_ag2_f_01 - phones	HH	18.0132
18.0132	DCB_se2_ag2_f_01 - phones	UH2	18.2332
18.2332	DCB_se2_ag2_f_01 - phones	D	18.2632
18.2632	DCB_se2_ag2_f_01 - phones	sp	18.8978
18.8978	DCB_se2_ag2_f_01 - words	<unk>	19.1178
18.8978	DCB_se2_ag2_f_01 - phones	spn	19.1178
19.1178	DCB_se2_ag2_f_01 - phones	sp	19.3078
19.2742	DCB_se1_ag2_f_02 - phones	N	19.6542
19.2742	DCB_se1_ag2_f_02 - words	no	20.0342
19.3078	DCB_se2_ag2_f_01 - phones	DH	19.3578
19.3078	DCB_se2_ag2_f_01 - words	that	19.4778
19.3578	DCB_se2_ag2_f_01 - phones	AH0	19.3878
19.3878	DCB_se2_ag2_f_01 - phones	T	19.4778
19.4778	DCB_se2_ag2_f_01 - phones	EH1	19.8378
19.4778	DCB_se2_ag2_f_01 - words	s	19.8678
19.6542	DCB_se1_ag2_f_02 - phones	OW1	20.0342
19.8378	DCB_se2_ag2_f_01 - phones	S	19.8678
19.8678	DCB_se2_ag2_f_01 - phones	W	19.8978
19.8678	DCB_se2_ag2_f_01 - words	woodland	20.3878
19.8978	DCB_se2_ag2_f_01 - phones	UH1	19.9278
19.9278	DCB_se2_ag2_f_01 - phones	D	19.9578
19.9578	DCB_se2_ag2_f_01 - phones	L	20.0378
20.0378	DCB_se2_ag2_f_01 - phones	AH0	20.2878
20.2878	DCB_se2_ag2_f_01 - phones	N	20.3578
20.3578	DCB_se2_ag2_f_01 - phones	D	20.3878
20.3878	DCB_se2_ag2_f_01 - phones	sp	20.5378
21.2203	DCB_se2_ag2_f_01 - phones	IH0	21.2603
21.2203	DCB_se2_ag2_f_01 - words	it	21.2903
21.2443	DCB_int_01 - phones	AH1	21.5943
21.2443	DCB_int_01 - words	um	21.6543
21.2603	DCB_se2_ag2_f_01 - phones	T	21.2903
21.2903	DCB_se2_ag2_f_01 - phones	EH1	21.5103
21.2903	DCB_se2_ag2_f_01 - words	s	21.5403
21.5103	DCB_se2_ag2_f_01 - phones	S	21.5403
21.5403	DCB_se2_ag2_f_01 - phones	sp	21.5703
21.5703	DCB_se2_ag2_f_01 - phones	K	21.6003
21.5703	DCB_se2_ag2_f_01 - words	cool	21.6903
21.5943	DCB_int_01 - phones	M	21.6543
21.6003	DCB_se2_ag2_f_01 - phones	UW1	21.6403
21.6403	DCB_se2_ag2_f_01 - phones	L	21.6903
21.6543	DCB_int_01 - phones	sp	21.7343
21.6903	DCB_se2_ag2_f_01 - phones	SH	21.7703
21.6903	DCB_se2_ag2_f_01 - words	she	21.8103
21.7703	DCB_se2_ag2_f_01 - phones	IY1	21.8103
21.8103	DCB_se2_ag2_f_01 - phones	W	21.8403
21.8103	DCB_se2_ag2_f_01 - words	wouldn't	22.0203
21.8403	DCB_se2_ag2_f_01 - phones	UH1	21.8703
21.8703	DCB_se2_ag2_f_01 - phones	D	21.9003
21.9003	DCB_se2_ag2_f_01 - phones	AH0	21.9603
21.9603	DCB_se2_ag2_f_01 - phones	N	21.9903
21.9903	DCB_se2_ag2_f_01 - phones	T	22.0203
22.0203	DCB_se2_ag2_f_01 - phones	HH	22.0503
22.0203	DCB_se2_ag2_f_01 - words	hear	22.1403
22.0503	DCB_se2_ag2_f_01 - phones	IY1	22.0803
22.0803	DCB_se2_ag2_f_01 - phones	R	22.1403
22.1403	DCB_se2_ag2_f_01 - phones	sp	22.1703
22.1703	DCB_se2_ag2_f_01 - phones	AH0	22.2003
22.1703	DCB_se2_ag2_f_01 - words	about	22.3203
22.2003	DCB_se2_ag2_f_01 - phones	B	22.2303
22.2303	DCB_se2_ag2_f_01 - phones	AW1	22.2603
22.2603	DCB_se2_ag2_f_01 - phones	T	22.3203
22.3203	DCB_se2_ag2_f_01 - phones	sp	22.3803
22.3803	DCB_se2_ag2_f_01 - phones	DH	22.4103
22.3803	DCB_se2_ag2_f_01 - words	them	22.5503
22.4103	DCB_se2_ag2_f_01 - phones	AH0	22.4403
22.4403	DCB_se2_ag2_f_01 - phones	M	22.5503
22.5503	DCB_se2_ag2_f_01 - phones	sp	22.5803
22.5803	DCB_se2_ag2_f_01 - phones	G	22.6303
22.5803	DCB_se2_ag2_f_01 - words	girl	22.9103
22.6303	DCB_se2_ag2_f_01 - phones	ER1	22.8703
22.8703	DCB_se2_ag2_f_01 - phones	L	22.9103
22.9103	DCB_se2_ag2_f_01 - phones	G	22.9403
22.9103	DCB_se2_ag2_f_01 - words	gangs	23.0303
22.9403	DCB_se2_ag2_f_01 - phones	AE1	22.9703
22.9703	DCB_se2_ag2_f_01 - phones	NG	23.0003
23.0003	DCB_se2_ag2_f_01 - phones	Z	23.0303
23.0303	DCB_se2_ag2_f_01 - phones	AH0	23.0603
23.0303	DCB_se2_ag2_f_01 - words	and	23.4403
23.0603	DCB_se2_ag2_f_01 - phones	N	23.4403
23.4403	DCB_se2_ag2_f_01 - phones	sp	23.5103
23.5103	DCB_se2_ag2_f_01 - phones	S	23.5403
23.5103	DCB_se2_ag2_f_01 - words	stuff	23.6603
23.5403	DCB_se2_ag2_f_01 - phones	T	23.5703
23.5703	DCB_se2_ag2_f_01 - phones	AH1	23.6003
23.6003	DCB_se2_ag2_f_01 - phones	F	23.6603
23.6603	DCB_se2_ag2_f_01 - phones	sp	23.8503
23.8215	DCB_int_01 - phones	W	23.9915
23.8215	DCB_int_01 - words	what	24.1015
23.9915	DCB_int_01 - phones	AH1	24.0715
24.0715	DCB_int_01 - phones	T	24.1015
24.1015	DCB_int_01 - phones	HH	24.5315
24.1015	DCB_int_01 - words	how	24.6915
24.5315	DCB_int_01 - phones	AW1	24.6915
24.6915	DCB_int_01 - phones	L	24.7215
24.6915	DCB_int_01 - words	long	24.8515
24.7215	DCB_int_01 - phones	AO1	24.7815
24.7815	DCB_int_01 - phones	NG	24.8515
24.8515	DCB_int_01 - phones	HH	24.8815
24.8515	DCB_int_01 - words	have	25.0115
24.8815	DCB_int_01 - phones	AE1	24.9115
24.9115	DCB_int_01 - phones	V	25.0115
25.0115	DCB_int_01 - phones	Y	25.0415
25.0115	DCB_int_01 - words	you	25.1115
25.0415	DCB_int_01 - phones	UW1	25.1115
25.1115	DCB_int_01 - phones	sp	25.1515
25.1515	DCB_int_01 - phones	L	25.2115
25.1515	DCB_int_01 - words	lived	25.3015
25.2115	DCB_int_01 - phones	IH1	25.2415
25.2415	DCB_int_01 - phones	V	25.2715
25.2715	DCB_int_01 - phones	D	25.3015
25.3015	DCB_int_01 - phones	IH0	25.3315
25.3015	DCB_int_01 - words	in	25.6715
25.3315	DCB_int_01 - phones	N	25.6715
25.6715	DCB_int_01 - phones	sp	25.7415
25.7415	DCB_int_01 - phones	D	25.7815
25.7415	DCB_int_01 - words	dc	25.8815
25.7815	DCB_int_01 - phones	IY1	25.8115
25.8115	DCB_int_01 - phones	S	25.8415
25.8415	DCB_int_01 - phones	IY1	25.8815
25.8815	DCB_int_01 - phones	sp	31.1701
26.1026	DCB_se1_ag2_f_02 - phones	AH1	26.3526
26.1026	DCB_se1_ag2_f_02 - words	um	26.8826
26.3526	DCB_se1_ag2_f_02 - phones	M	26.8826
26.8826	DCB_se1_ag2_f_02 - phones	sp	26.9226
28.5209	DCB_se1_ag2_f_02 - phones	AY1	28.7209
28.5209	DCB_se1_ag2_f_02 - words	i'm	28.7809
28.7209	DCB_se1_ag2_f_02 - phones	M	28.7809
28.7809	DCB_se1_ag2_f_02 - phones	T	28.8609
28.7809	DCB_se1_ag2_f_02 - words	twenty	29.0809
28.8609	DCB_se1_ag2_f_02 - phones	W	28.9009
28.9009	DCB_se1_ag2_f_02 - phones	EH1	28.9509
28.9509	DCB_se1_ag2_f_02 - phones	N	29.0009
29.0009	DCB_se1_ag2_f_02 - phones	IY0	29.0809
29.0809	DCB_se1_ag2_f_02 - phones	F	29.1709
29.0809	DCB_se1_ag2_f_02 - words	five	29.5309
29.1709	DCB_se1_ag2_f_02 - phones	AY1	29.3909
29.3909	DCB_se1_ag2_f_02 - phones	V	29.5309
29.5309	DCB_se1_ag2_f_02 - phones	sp	29.5609
29.5609	DCB_se1_ag2_f_02 - phones	S	29.6009
29.5609	DCB_se1_ag2_f_02 - words	so	29.9009
29.6009	DCB_se1_ag2_f_02 - phones	OW1	29.9009
29.9009	DCB_se1_ag2_f_02 - phones	sp	29.9409
29.9409	DCB_se1_ag2_f_02 - phones	F	30.0009
29.9409	DCB_se1_ag2_f_02 - words	for	30.1409
30.0009	DCB_se1_ag2_f_02 - phones	AO1	30.0609
30.0609	DCB_se1_ag2_f_02 - phones	R	30.1409
30.1409	DCB_se1_ag2_f_02 - phones	sp	30.1709
30.1709	DCB_se1_ag2_f_02 - phones	T	30.2509
30.1709	DCB_se1_ag2_f_02 - words	twenty	30.4909
30.2509	DCB_se1_ag2_f_02 - phones	W	30.3109
30.3109	DCB_se1_ag2_f_02 - phones	EH1	30.3609
30.3609	DCB_se1_ag2_f_02 - phones	N	30.3909
30.3909	DCB_se1_ag2_f_02 - phones	IY0	30.4909
30.4909	DCB_se1_ag2_f_02 - phones	TH	30.5409
30.4909	DCB_se1_ag2_f_02 - words	three	30.7309
30.5409	DCB_se1_ag2_f_02 - phones	R	30.6409
30.6409	DCB_se1_ag2_f_02 - phones	IY1	30.7309
30.7309	DCB_se1_ag2_f_02 - phones	Y	30.8409
30.7309	DCB_se1_ag2_f_02 - words	years	31.0209
30.8409	DCB_se1_ag2_f_02 - phones	ER0	30.9709
30.9709	DCB_se1_ag2_f_02 - phones	Z	31.0209
31.0209	DCB_se1_ag2_f_02 - phones	sp	31.1109
31.1701	DCB_int_01 - phones	T	31.2001
31.1701	DCB_int_01 - words	twenty	31.3701
31.2001	DCB_int_01 - phones	W	31.2301
31.2301	DCB_int_01 - phones	EH1	31.2601
31.2601	DCB_int_01 - phones	N	31.2901
31.2901	DCB_int_01 - phones	IY0	31.3701
31.3701	DCB_int_01 - phones	sp	31.4701
31.4701	DCB_int_01 - phones	TH	31.5001
31.4701	DCB_int_01 - words	three	31.5601
31.5001	DCB_int_01 - phones	R	31.5301
31.5301	DCB_int_01 - phones	IY1	31.5601
31.5601	DCB_int_01 - phones	sp	31.6201
31.6201	DCB_int_01 - phones	Y	31.6501
31.6201	DCB_int_01 - words	years	31.7101
31.6501	DCB_int_01 - phones	ER0	31.6801
31.6801	DCB_int_01 - phones	Z	31.7101
31.7101	DCB_int_01 - phones	sp	32.5427
32.5427	DCB_int_01 - phones	W	32.5827
32.5427	DCB_int_01 - words	where	32.6727
32.5827	DCB_int_01 - phones	EH1	32.6327
32.6327	DCB_int_01 - phones	R	32.6727
32.6727	DCB_int_01 - words	d	32.7427
32.6727	DCB_int_01 - phones	D	32.7427
32.7427	DCB_int_01 - phones	sp	32.7727
32.7727	DCB_int_01 - phones	Y	32.8027
32.7727	DCB_int_01 - words	you	32.8327
32.8027	DCB_int_01 - phones	UW1	32.8327
32.8327	DCB_int_01 - phones	L	32.8627
32.8327	DCB_int_01 - words	live	32.9227
32.8627	DCB_int_01 - phones	IH1	32.8927
32.8927	DCB_int_01 - phones	V	32.9227
32.9227	DCB_int_01 - phones	DH	32.9627
32.9227	DCB_int_01 - words	the	33.0227
32.9627	DCB_int_01 - phones	IY0	33.0227
33.0227	DCB_int_01 - phones	AH1	33.0627
33.0227	DCB_int_01 - words	other	33.1527
33.0627	DCB_int_01 - phones	DH	33.1027
33.1027	DCB_int_01 - phones	ER0	33.1527
33.1527	DCB_int_01 - phones	sp	33.1827
33.1827	DCB_int_01 - phones	T	33.2527
33.1827	DCB_int_01 - words	two	33.3527
33.2527	DCB_int_01 - phones	UW1	33.3527
33.3527	DCB_int_01 - phones	sp	33.3827
33.3827	DCB_int_01 - phones	Y	33.4227
33.3827	DCB_int_01 - words	years	33.5727
33.4227	DCB_int_01 - phones	ER0	33.5427
33.5365	DCB_se1_ag2_f_02 - phones	JH	33.6565
33.5365	DCB_se1_ag2_f_02 - words	germany	33.9865
33.5427	DCB_int_01 - phones	Z	33.5727
33.5727	DCB_int_01 - phones	sp	35.1992
33.6565	DCB_se1_ag2_f_02 - phones	ER1	33.8365
33.8365	DCB_se1_ag2_f_02 - phones	M	33.8765
33.8765	DCB_se1_ag2_f_02 - phones	AH0	33.9265
33.9265	DCB_se1_ag2_f_02 - phones	N	33.9565
33.9565	DCB_se1_ag2_f_02 - phones	IY0	33.9865
33.9865	DCB_se1_ag2_f_02 - phones	sp	34.0265
34.0265	DCB_se1_ag2_f_02 - phones	F	34.0565
34.0265	DCB_se1_ag2_f_02 - words	for	34.1265
34.0565	DCB_se1_ag2_f_02 - phones	ER0	34.1265
34.1265	DCB_se1_ag2_f_02 - phones	sp	34.1565
34.1565	DCB_se1_ag2_f_02 - phones	T	34.2065
34.1565	DCB_se1_ag2_f_02 - words	two	34.3665
34.2065	DCB_se1_ag2_f_02 - phones	UW1	34.3665
34.3665	DCB_se1_ag2_f_02 - phones	sp	34.3965
34.3965	DCB_se1_ag2_f_02 - phones	Y	34.4265
34.3965	DCB_se1_ag2_f_02 - words	years	34.6065
34.4265	DCB_se1_ag2_f_02 - phones	ER0	34.5665
34.5665	DCB_se1_ag2_f_02 - phones	Z	34.6065
34.6065	DCB_se1_ag2_f_02 - phones	sp	34.7765
35.1992	DCB_int_01 - phones	HH	35.2292
35.1992	DCB_int_01 - words	huh	35.5492
35.2292	DCB_int_01 - phones	AH1	35.5492
36.0376	DCB_int_01 - phones	sil	36.1376
36.1376	DCB_int_01 - phones	HH	36.1776
36.1376	DCB_int_01 - words	how	36.2476
36.1776	DCB_int_01 - phones	AW1	36.2476
36.2476	DCB_int_01 - words	d	36.3076
36.2476	DCB_int_01 - phones	D	36.3076
36.3076	DCB_int_01 - phones	sp	36.3376
36.3376	DCB_int_01 - phones	Y	36.3676
36.3376	DCB_int_01 - words	you	36.4276
36.3676	DCB_int_01 - phones	UW1	36.4276
36.4276	DCB_int_01 - phones	sp	36.4876
36.4876	DCB_int_01 - phones	G	36.5576
36.4876	DCB_int_01 - words	get	36.6476
36.5576	DCB_int_01 - phones	EH1	36.5876
36.5876	DCB_int_01 - phones	T	36.6476
36.6476	DCB_int_01 - phones	sp	36.6776
36.6776	DCB_int_01 - phones	T	36.7176
36.6776	DCB_int_01 - words	to	36.7476
36.7176	DCB_int_01 - phones	IH0	36.7476
36.7476	DCB_int_01 - phones	sp	36.7776
36.7776	DCB_int_01 - phones	JH	36.8476
36.7776	DCB_int_01 - words	germany	37.0076
36.8476	DCB_int_01 - phones	ER1	36.8876
36.8876	DCB_int_01 - phones	M	36.9176
36.9176	DCB_int_01 - phones	AH0	36.9476
36.9476	DCB_int_01 - phones	N	36.9776
36.9776	DCB_int_01 - phones	IY0	37.0076
37.0076	DCB_int_01 - phones	sp	38.3447
37.0421	DCB_se1_ag2_f_02 - phones	M	37.1521
37.0421	DCB_se1_ag2_f_02 - words	my	37.2721
37.1521	DCB_se1_ag2_f_02 - phones	AY1	37.2721
37.2721	DCB_se1_ag2_f_02 - phones	F	37.3521
37.2721	DCB_se1_ag2_f_02 - words	father	37.6221
37.3521	DCB_se1_ag2_f_02 - phones	AA1	37.5121
37.5121	DCB_se1_ag2_f_02 - phones	DH	37.5421
37.5421	DCB_se1_ag2_f_02 - phones	ER0	37.6221
37.6221	DCB_se1_ag2_f_02 - phones	sp	37.6521
37.6521	DCB_se1_ag2_f_02 - phones	Z	37.6921
37.6521	DCB_se1_ag2_f_02 - words	s	37.6921
37.6921	DCB_se1_ag2_f_02 - phones	IH0	37.7621
37.6921	DCB_se1_ag2_f_02 - words	in	37.9121
37.7621	DCB_se1_ag2_f_02 - phones	N	37.9121
37.9121	DCB_se1_ag2_f_02 - phones	sp	37.9421
37.9421	DCB_se1_ag2_f_02 - phones	DH	37.9721
37.9421	DCB_se1_ag2_f_02 - words	the	38.0221
37.9721	DCB_se1_ag2_f_02 - phones	AH0	38.0221
38.0221	DCB_se1_ag2_f_02 - phones	sp	38.0621
38.0621	DCB_se1_ag2_f_02 - phones	M	38.0921
38.0621	DCB_se1_ag2_f_02 - words	military	38.4221
38.0921	DCB_se1_ag2_f_02 - phones	IH1	38.1221
38.1221	DCB_se1_ag2_f_02 - phones	L	38.1521
38.1521	DCB_se1_ag2_f_02 - phones	IH0	38.2021
38.2021	DCB_se1_ag2_f_02 - phones	T	38.2321
38.2321	DCB_se1_ag2_f_02 - phones	EH2	38.2621
38.2621	DCB_se1_ag2_f_02 - phones	R	38.2921
38.2921	DCB_se1_ag2_f_02 - phones	IY0	38.4221
38.3447	DCB_int_01 - words	mm	38.6747
38.3447	DCB_int_01 - phones	M	38.6747
38.4221	DCB_se1_ag2_f_02 - phones	sp	38.4521
38.6747	DCB_int_01 - phones	sp	38.7147
38.7109	DCB_se1_ag2_f_02 - phones	Y	38.8109
38.7109	DCB_se1_ag2_f_02 - words	yeah	39.0809
38.8109	DCB_se1_ag2_f_02 - phones	AE1	39.0809
38.9390	DCB_int_01 - phones	AY1	39.1090
38.9390	DCB_int_01 - words	i	39.1090
39.0809	DCB_se1_ag2_f_02 - phones	sp	39.7986
39.1090	DCB_int_01 - phones	sp	39.1890
39.1890	DCB_int_01 - phones	TH	39.2390
39.1890	DCB_int_01 - words	thought	39.4390
39.2390	DCB_int_01 - phones	AO1	39.3790
39.3790	DCB_int_01 - phones	T	39.4390
39.4390	DCB_int_01 - phones	sp	39.4690
39.4690	DCB_int_01 - phones	S	39.4990
39.4690	DCB_int_01 - words	so	39.6290
39.4990	DCB_int_01 - phones	OW1	39.6290
39.6290	DCB_int_01 - phones	sp	39.7090
39.7986	DCB_se1_ag2_f_02 - words	<unk>	39.8586
39.7986	DCB_se1_ag2_f_02 - phones	spn	39.8586
39.8586	DCB_se1_ag2_f_02 - phones	sp	41.6074
40.4449	DCB_int_01 - phones	HH	40.5049
40.4449	DCB_int_01 - words	where	40.6149
40.5049	DCB_int_01 - phones	W	40.5349
40.5349	DCB_int_01 - phones	EH1	40.5849
40.5849	DCB_int_01 - phones	R	40.6149
40.6149	DCB_int_01 - phones	D	40.6449
40.6149	DCB_int_01 - words	d	40.6449
40.6449	DCB_int_01 - phones	Y	40.6849
40.6449	DCB_int_01 - words	you	40.7149
40.6849	DCB_int_01 - phones	UW1	40.7149
40.7149	DCB_int_01 - phones	G	40.7449
40.7149	DCB_int_01 - words	go	40.7749
40.7449	DCB_int_01 - phones	OW1	40.7749
40.7749	DCB_int_01 - phones	T	40.8249
40.7749	DCB_int_01 - words	to	40.8649
40.8249	DCB_int_01 - phones	AH0	40.8649
40.8649	DCB_int_01 - phones	S	40.9749
40.8649	DCB_int_01 - words	school	41.1949
40.9749	DCB_int_01 - phones	K	41.0149
41.0149	DCB_int_01 - phones	UW1	41.0449
41.0449	DCB_int_01 - phones	L	41.1949
41.1949	DCB_int_01 - phones	sp	41.2349
41.6074	DCB_se1_ag2_f_02 - phones	AH1	41.8874
41.6074	DCB_se1_ag2_f_02 - words	um	42.1974
41.8874	DCB_se1_ag2_f_02 - phones	M	42.1974
42.1974	DCB_se1_ag2_f_02 - phones	sp	42.2274
42.2274	DCB_se1_ag2_f_02 - phones	AO1	42.3974
42.2274	DCB_se1_ag2_f_02 - words	all	42.4574
42.3974	DCB_se1_ag2_f_02 - phones	L	42.4574
42.4574	DCB_se1_ag2_f_02 - phones	DH	42.4874
42.4574	DCB_se1_ag2_f_02 - words	the	42.5474
42.4874	DCB_se1_ag2_f_02 - phones	AH0	42.5474
42.5474	DCB_se1_ag2_f_02 - phones	S	42.5774
42.5474	DCB_se1_ag2_f_02 - words	schools	42.9674
42.5774	DCB_se1_ag2_f_02 - phones	K	42.6274
42.6274	DCB_se1_ag2_f_02 - phones	UW1	42.7574
42.7574	DCB_se1_ag2_f_02 - phones	L	42.8374
42.8374	DCB_se1_ag2_f_02 - phones	Z	42.9674
42.9674	DCB_se1_ag2_f_02 - phones	sp	43.6403
43.0941	DCB_int_01 - phones	M	43.1341
43.0941	DCB_int_01 - words	mm-hm	43.4641
43.1341	DCB_int_01 - phones	HH	43.2041
43.2041	DCB_int_01 - phones	M	43.4641
43.4641	DCB_int_01 - phones	sp	55.2982
43.6403	DCB_se1_ag2_f_02 - phones	EH2	43.7303
43.6403	DCB_se1_ag2_f_02 - words	elementary	44.3403
43.7303	DCB_se1_ag2_f_02 - phones	L	43.7703
43.7703	DCB_se1_ag2_f_02 - phones	AH0	43.8303
43.8303	DCB_se1_ag2_f_02 - phones	M	43.9003
43.9003	DCB_se1_ag2_f_02 - phones	EH1	43.9703
43.9703	DCB_se1_ag2_f_02 - phones	N	44.0403
44.0403	DCB_se1_ag2_f_02 - phones	CH	44.1303
44.1303	DCB_se1_ag2_f_02 - phones	R	44.2403
44.2403	DCB_se1_ag2_f_02 - phones	IY0	44.3403
44.3403	DCB_se1_ag2_f_02 - phones	TN	46.8503
44.3403	DCB_se1_ag2_f_02 - words	rdx	46.8503
48.3778	DCB_se1_ag2_f_02 - phones	sil	48.4478
48.4478	DCB_se1_ag2_f_02 - words	uh	48.7378
48.4478	DCB_se1_ag2_f_02 - phones	AH1	48.7378
48.7378	DCB_se1_ag2_f_02 - phones	sp	48.7678
48.7678	DCB_se1_ag2_f_02 - phones	F	48.7978
48.7678	DCB_se1_ag2_f_02 - words	for	48.8578
48.7978	DCB_se1_ag2_f_02 - phones	ER0	48.8578
48.8578	DCB_se1_ag2_f_02 - phones	M	48.9078
48.8578	DCB_se1_ag2_f_02 - words	middle	49.1178
48.9078	DCB_se1_ag2_f_02 - phones	IH1	48.9578
48.9578	DCB_se1_ag2_f_02 - phones	D	49.0178
49.0178	DCB_se1_ag2_f_02 - phones	AH0	49.0478
49.0478	DCB_se1_ag2_f_02 - phones	L	49.1178
49.1178	DCB_se1_ag2_f_02 - phones	S	49.1678
49.1178	DCB_se1_ag2_f_02 - words	school	49.4078
49.1678	DCB_se1_ag2_f_02 - phones	K	49.2078
49.2078	DCB_se1_ag2_f_02 - phones	UW1	49.3778
49.3778	DCB_se1_ag2_f_02 - phones	L	49.4078
49.4078	DCB_se1_ag2_f_02 - phones	sp	49.4378
49.4378	DCB_se1_ag2_f_02 - phones	TN	50.2678
49.4378	DCB_se1_ag2_f_02 - words	rdx	50.2678
50.3427	DCB_se1_ag2_f_04 - phones	DH	50.5527
50.3427	DCB_se1_ag2_f_04 - words	they	50.5827
50.5527	DCB_se1_ag2_f_04 - phones	EY1	50.5827
50.5827	DCB_se1_ag2_f_04 - phones	sp	50.6127
50.6127	DCB_se1_ag2_f_04 - phones	EY1	50.6427
50.6127	DCB_se1_ag2_f_04 - words	ain't	50.9427
50.6427	DCB_se1_ag2_f_04 - phones	N	50.6727
50.6727	DCB_se1_ag2_f_04 - phones	T	50.9427
50.9427	DCB_se1_ag2_f_04 - phones	sp	51.0327
51.0327	DCB_se1_ag2_f_04 - phones	G	51.0627
51.0327	DCB_se1_ag2_f_04 - words	gonna	51.1527
51.0627	DCB_se1_ag2_f_04 - phones	AH1	51.0927
51.0927	DCB_se1_ag2_f_04 - phones	N	51.1227
51.1227	DCB_se1_ag2_f_04 - phones	AH0	51.1527
51.1527	DCB_se1_ag2_f_04 - phones	sp	51.2327
51.2327	DCB_se1_ag2_f_04 - phones	R	51.2627
51.2327	DCB_se1_ag2_f_04 - words	remember	51.4727
51.2627	DCB_se1_ag2_f_04 - phones	IH0	51.2927
51.2927	DCB_se1_ag2_f_04 - phones	M	51.3227
51.3227	DCB_se1_ag2_f_04 - phones	EH1	51.3527
51.3527	DCB_se1_ag2_f_04 - phones	M	51.4127
51.4127	DCB_se1_ag2_f_04 - phones	B	51.4427
51.4427	DCB_se1_ag2_f_04 - phones	ER0	51.4727
51.4727	DCB_se1_ag2_f_04 - phones	sp	54.8499
51.8246	DCB_se1_ag2_f_02 - phones	AH0	51.9846
51.8246	DCB_se1_ag2_f_02 - words	and	52.0846
51.9846	DCB_se1_ag2_f_02 - phones	N	52.0846
52.0846	DCB_se1_ag2_f_02 - phones	sp	52.1146
52.1146	DCB_se1_ag2_f_02 - phones	F	52.1546
52.1146	DCB_se1_ag2_f_02 - words	for	52.2946
52.1546	DCB_se1_ag2_f_02 - phones	AO1	52.2446
52.2446	DCB_se1_ag2_f_02 - phones	R	52.2946
52.2946	DCB_se1_ag2_f_02 - phones	HH	52.3646
52.2946	DCB_se1_ag2_f_02 - words	high	52.4946
52.3646	DCB_se1_ag2_f_02 - phones	AY1	52.4946
52.4946	DCB_se1_ag2_f_02 - phones	S	52.6346
52.4946	DCB_se1_ag2_f_02 - words	school	53.3746
52.6346	DCB_se1_ag2_f_02 - phones	K	52.6746
52.6746	DCB_se1_ag2_f_02 - phones	UW1	53.0246
53.0246	DCB_se1_ag2_f_02 - phones	L	53.3746
53.3746	DCB_se1_ag2_f_02 - phones	sp	54.7546
54.7546	DCB_se1_ag2_f_02 - phones	TN	54.8546
54.7546	DCB_se1_ag2_f_02 - words	rdx	54.8546
54.8499	DCB_se1_ag2_f_04 - words	i	54.8799
54.8499	DCB_se1_ag2_f_04 - phones	AY1	54.8799
54.8799	DCB_se1_ag2_f_04 - phones	D	54.9099
54.8799	DCB_se1_ag2_f_04 - words	don't	55.1299
54.9099	DCB_se1_ag2_f_04 - phones	OW1	54.9399
54.9399	DCB_se1_ag2_f_04 - phones	N	55.1299
55.1299	DCB_se1_ag2_f_04 - phones	sp	55.1999
55.1999	DCB_se1_ag2_f_04 - phones	R	55.2299
55.1999	DCB_se1_ag2_f_04 - words	remember	55.4899
55.2299	DCB_se1_ag2_f_04 - phones	IH0	55.2599
55.2599	DCB_se1_ag2_f_04 - phones	M	55.2899
55.2899	DCB_se1_ag2_f_04 - phones	EH1	55.3399
55.2982	DCB_int_01 - phones	OW1	55.6682
55.2982	DCB_int_01 - words	oh	55.6682
55.3399	DCB_se1_ag2_f_04 - phones	M	55.3899
55.3899	DCB_se1_ag2_f_04 - phones	B	55.4399
55.4399	DCB_se1_ag2_f_04 - phones	ER0	55.4899
55.4899	DCB_se1_ag2_f_04 - phones	DH	55.5199
55.4899	DCB_se1_ag2_f_04 - words	that	55.5899
55.5199	DCB_se1_ag2_f_04 - phones	AH0	55.5599
55.5599	DCB_se1_ag2_f_04 - phones	T	55.5899
55.6682	DCB_int_01 - phones	sp	55.6982
55.6982	DCB_int_01 - phones	M	55.7282
55.6982	DCB_int_01 - words	mm-hm	56.0282
55.7282	DCB_int_01 - phones	HH	55.7582
55.7582	DCB_int_01 - phones	M	56.0282
56.0065	DCB_se2_ag2_f_01 - phones	AH0	56.1265
56.0065	DCB_se2_ag2_f_01 - words	and	56.3065
56.0282	DCB_int_01 - phones	sp	60.4878
56.1265	DCB_se2_ag2_f_01 - phones	N	56.3065
56.3065	DCB_se2_ag2_f_01 - phones	sp	56.3365
56.3365	DCB_se2_ag2_f_01 - phones	K	56.3665
56.3365	DCB_se2_ag2_f_01 - words	college	56.6865
56.3665	DCB_se2_ag2_f_01 - phones	AA1	56.5765
56.5765	DCB_se2_ag2_f_01 - phones	L	56.6265
56.6265	DCB_se2_ag2_f_01 - phones	IH0	56.6565
56.6565	DCB_se2_ag2_f_01 - phones	JH	56.6865
56.6865	DCB_se2_ag2_f_01 - phones	sp	90.8257
57.4644	DCB_se1_ag2_f_02 - phones	sil	57.5144
57.5144	DCB_se1_ag2_f_02 - phones	OW1	57.9144
57.5144	DCB_se1_ag2_f_02 - words	oh	57.9144
57.9144	DCB_se1_ag2_f_02 - phones	sp	57.9644
57.9644	DCB_se1_ag2_f_02 - phones	spn	58.3044
57.9644	DCB_se1_ag2_f_02 - words	<unk>	58.3044
58.3044	DCB_se1_ag2_f_02 - phones	sp	58.3344
58.3344	DCB_se1_ag2_f_02 - phones	AE1	58.4244
58.3344	DCB_se1_ag2_f_02 - words	and	58.4944
58.4244	DCB_se1_ag2_f_02 - phones	N	58.4944
58.4944	DCB_se1_ag2_f_02 - phones	K	58.5344
58.4944	DCB_se1_ag2_f_02 - words	college	58.7944
58.5344	DCB_se1_ag2_f_02 - phones	AA1	58.6844
58.6844	DCB_se1_ag2_f_02 - phones	L	58.7344
58.7344	DCB_se1_ag2_f_02 - phones	IH0	58.7644
58.7644	DCB_se1_ag2_f_02 - phones	JH	58.7944
58.7944	DCB_se1_ag2_f_02 - phones	sp	58.8244
58.8244	DCB_se1_ag2_f_02 - phones	TN	59.5344
58.8244	DCB_se1_ag2_f_02 - words	rdx	59.5344
60.4878	DCB_int_01 - words	oh	62.2178
60.4878	DCB_int_01 - phones	OW1	62.2178
62.2178	DCB_int_01 - phones	sp	62.4778
63.0110	DCB_int_01 - phones	M	63.1310
63.0110	DCB_int_01 - words	my	63.1610
63.1310	DCB_int_01 - phones	AY1	63.1610
63.1610	DCB_int_01 - phones	sp	63.2210
63.2210	DCB_int_01 - phones	G	63.2810
63.2210	DCB_int_01 - words	girlfriend	63.6110
63.2810	DCB_int_01 - phones	ER1	63.3310
63.3310	DCB_int_01 - phones	L	63.4310
63.4310	DCB_int_01 - phones	F	63.4610
63.4610	DCB_int_01 - phones	R	63.4910
63.4910	DCB_int_01 - phones	EH2	63.5210
63.5210	DCB_int_01 - phones	N	63.5810
63.5810	DCB_int_01 - phones	D	63.6110
63.6110	DCB_int_01 - phones	JH	63.6410
63.6110	DCB_int_01 - words	just	63.7510
63.6410	DCB_int_01 - phones	IH0	63.6810
63.6810	DCB_int_01 - phones	S	63.7510
63.7510	DCB_int_01 - phones	sp	63.7810
63.7810	DCB_int_01 - phones	G	63.8110
63.7810	DCB_int_01 - words	graduated	64.1310
63.8110	DCB_int_01 - phones	R	63.8410
63.8410	DCB_int_01 - phones	AE1	63.9210
63.9210	DCB_int_01 - phones	JH	63.9710
63.9710	DCB_int_01 - phones	UW0	64.0110
64.0110	DCB_int_01 - phones	EY2	64.0410
64.0410	DCB_int_01 - phones	T	64.0710
64.0710	DCB_int_01 - phones	IH0	64.1010
64.1010	DCB_int_01 - phones	D	64.1310
64.1310	DCB_int_01 - phones	sp	64.1810
64.1810	DCB_int_01 - phones	F	64.2110
64.1810	DCB_int_01 - words	from	64.2810
64.2110	DCB_int_01 - phones	ER0	64.2410
64.2410	DCB_int_01 - phones	M	64.2810
64.2810	DCB_int_01 - words	rdx	64.7010
64.2810	DCB_int_01 - phones	TN	64.7010
64.7010	DCB_int_01 - phones	EY1	64.7310
64.7010	DCB_int_01 - words	a	64.7310
64.7310	DCB_int_01 - phones	sp	64.7710
64.7710	DCB_int_01 - phones	K	64.8010
64.7710	DCB_int_01 - words	coup	64.8310
64.8010	DCB_int_01 - phones	UW1	64.8310
64.8310	DCB_int_01 - phones	sp	65.0010
65.0010	DCB_int_01 - phones	W	65.0310
65.0010	DCB_int_01 - words	well	65.1910
65.0310	DCB_int_01 - phones	EH1	65.0610
65.0610	DCB_int_01 - phones	L	65.1910
65.1910	DCB_int_01 - phones	sp	65.3410
65.3410	DCB_int_01 - phones	N	65.4010
65.3410	DCB_int_01 - words	not	65.4910
65.4010	DCB_int_01 - phones	AA1	65.4310
65.4310	DCB_int_01 - phones	T	65.4910
65.4910	DCB_int_01 - phones	sp	65.5210
65.5210	DCB_int_01 - phones	JH	65.5910
65.5210	DCB_int_01 - words	just	65.6510
65.5910	DCB_int_01 - phones	IH0	65.6210
65.6210	DCB_int_01 - phones	S	65.6510
65.6510	DCB_int_01 - phones	sp	65.8210
65.8210	DCB_int_01 - phones	T	65.9310
65.8210	DCB_int_01 - words	two	65.9610
65.9310	DCB_int_01 - phones	UW1	65.9610
65.9610	DCB_int_01 - phones	sp	66.0510
66.0510	DCB_int_01 - phones	Y	66.0810
66.0510	DCB_int_01 - words	years	66.1810
66.0810	DCB_int_01 - phones	ER0	66.1510
66.1510	DCB_int_01 - phones	Z	66.1810
66.1810	DCB_int_01 - phones	sp	66.2910
66.2910	DCB_int_01 - phones	AH0	66.3210
66.2910	DCB_int_01 - words	ago	66.3810
66.3210	DCB_int_01 - phones	G	66.3510
66.3510	DCB_int_01 - phones	OW1	66.3810
66.3810	DCB_int_01 - phones	sp	67.3422
67.3422	DCB_int_01 - phones	AH1	67.7522
67.3422	DCB_int_01 - words	um	68.0022
67.7522	DCB_int_01 - phones	M	68.0022
68.0022	DCB_int_01 - phones	W	68.0522
68.0022	DCB_int_01 - words	what	68.1222
68.0522	DCB_int_01 - phones	AH1	68.0922
68.0922	DCB_int_01 - phones	T	68.1222
68.1222	DCB_int_01 - phones	D	68.1522
68.1222	DCB_int_01 - words	do	68.2122
68.1522	DCB_int_01 - phones	UW1	68.2122
68.2122	DCB_int_01 - phones	Y	68.2422
68.2122	DCB_int_01 - words	you	68.2722
68.2422	DCB_int_01 - phones	UW1	68.2722
68.2722	DCB_int_01 - phones	D	68.3622
68.2722	DCB_int_01 - words	do	68.4822
68.3622	DCB_int_01 - phones	UW1	68.4822
68.4822	DCB_int_01 - phones	sp	68.5722
68.8789	DCB_se1_ag2_f_02 - phones	sil	68.9489
68.9489	DCB_se1_ag2_f_02 - phones	AY1	69.2789
68.9489	DCB_se1_ag2_f_02 - words	i'm	69.3489
69.2789	DCB_se1_ag2_f_02 - phones	M	69.3489
69.3489	DCB_se1_ag2_f_02 - phones	AH0	69.4089
69.3489	DCB_se1_ag2_f_02 - words	a	69.4089
69.4089	DCB_se1_ag2_f_02 - phones	F	69.4789
69.4089	DCB_se1_ag2_f_02 - words	food	69.5389
69.4789	DCB_se1_ag2_f_02 - phones	UW1	69.5089
69.5089	DCB_se1_ag2_f_02 - phones	D	69.5389
69.5389	DCB_se1_ag2_f_02 - phones	sp	69.5689
69.5689	DCB_se1_ag2_f_02 - phones	S	69.7189
69.5689	DCB_se1_ag2_f_02 - words	service	69.9489
69.7189	DCB_se1_ag2_f_02 - phones	ER1	69.8289
69.8289	DCB_se1_ag2_f_02 - phones	V	69.8589
69.8589	DCB_se1_ag2_f_02 - phones	AH0	69.8889
69.8889	DCB_se1_ag2_f_02 - phones	S	69.9489
69.9489	DCB_se1_ag2_f_02 - phones	W	70.0089
69.9489	DCB_se1_ag2_f_02 - words	worker	70.3589
70.0089	DCB_se1_ag2_f_02 - phones	ER1	70.1289
70.1289	DCB_se1_ag2_f_02 - phones	K	70.1789
70.1789	DCB_se1_ag2_f_02 - phones	ER0	70.3589
70.3589	DCB_se1_ag2_f_02 - phones	sp	70.3889
70.3889	DCB_se1_ag2_f_02 - phones	AE1	70.6689
70.3889	DCB_se1_ag2_f_02 - words	at	70.7189
70.6689	DCB_se1_ag2_f_02 - phones	T	70.7189
70.7189	DCB_se1_ag2_f_02 - words	rdx	72.7889
70.7189	DCB_se1_ag2_f_02 - phones	TN	72.7889
78.0056	DCB_int_01 - phones	W	78.1256
78.0056	DCB_int_01 - words	what	78.1856
78.1256	DCB_int_01 - phones	AH1	78.1556
78.1556	DCB_int_01 - phones	T	78.1856
78.1856	DCB_int_01 - phones	AH0	78.2156
78.1856	DCB_int_01 - words	about	78.3856
78.2156	DCB_int_01 - phones	B	78.2456
78.2456	DCB_int_01 - phones	AW1	78.3256
78.3256	DCB_int_01 - phones	T	78.3856
78.3856	DCB_int_01 - phones	sp	78.4556
78.4556	DCB_int_01 - phones	Y	78.4856
78.4556	DCB_int_01 - words	your	78.5456
78.4856	DCB_int_01 - phones	UH1	78.5156
78.5156	DCB_int_01 - phones	R	78.5456
78.5456	DCB_int_01 - phones	sp	78.5756
78.5756	DCB_int_01 - phones	F	78.6356
78.5756	DCB_int_01 - words	father	78.8456
78.6356	DCB_int_01 - phones	AA1	78.7656
78.7656	DCB_int_01 - phones	DH	78.8156
78.8156	DCB_int_01 - phones	ER0	78.8456
78.8456	DCB_int_01 - phones	AH0	78.9056
78.8456	DCB_int_01 - words	and	78.9756
78.9056	DCB_int_01 - phones	N	78.9756
78.9756	DCB_int_01 - phones	M	79.0356
78.9756	DCB_int_01 - words	mom	79.1656
79.0356	DCB_int_01 - phones	AA1	79.1156
79.1156	DCB_int_01 - phones	M	79.1656
79.1656	DCB_int_01 - phones	sp	79.1956
79.1956	DCB_int_01 - phones	W	79.2356
79.1956	DCB_int_01 - words	where	79.3056
79.2356	DCB_int_01 - phones	EH1	79.2756
79.2756	DCB_int_01 - phones	R	79.3056
79.3056	DCB_int_01 - phones	W	79.3456
79.3056	DCB_int_01 - words	were	79.3856
79.3456	DCB_int_01 - phones	ER0	79.3856
79.3856	DCB_int_01 - phones	DH	79.4256
79.3856	DCB_int_01 - words	they	79.5156
79.4256	DCB_int_01 - phones	EY1	79.5156
79.5156	DCB_int_01 - phones	sp	79.5456
79.5456	DCB_int_01 - phones	B	79.5756
79.5456	DCB_int_01 - words	born	79.6956
79.5756	DCB_int_01 - phones	AO1	79.6256
79.6256	DCB_int_01 - phones	R	79.6656
79.6656	DCB_int_01 - phones	N	79.6956
79.6956	DCB_int_01 - phones	sp	79.9056
80.1946	DCB_se1_ag2_f_02 - phones	sil	80.2446
80.2446	DCB_se1_ag2_f_02 - words	mm-	80.5646
80.2446	DCB_se1_ag2_f_02 - phones	M	80.5646
80.5646	DCB_se1_ag2_f_02 - phones	sp	80.6246
80.6246	DCB_se1_ag2_f_02 - words	sh-	81.2046
80.6246	DCB_se1_ag2_f_02 - phones	SH	81.2046
81.2046	DCB_se1_ag2_f_02 - phones	sp	81.2546
81.2546	DCB_se1_ag2_f_02 - phones	M	81.3546
81.2546	DCB_se1_ag2_f_02 - words	my	81.5446
81.3546	DCB_se1_ag2_f_02 - phones	AY1	81.5446
81.5446	DCB_se1_ag2_f_02 - phones	sp	81.5746
81.5746	DCB_se1_ag2_f_02 - phones	M	81.6346
81.5746	DCB_se1_ag2_f_02 - words	mother	81.8046
81.6346	DCB_se1_ag2_f_02 - phones	AH1	81.7246
81.7246	DCB_se1_ag2_f_02 - phones	DH	81.7546
81.7546	DCB_se1_ag2_f_02 - phones	ER0	81.8046
81.8046	DCB_se1_ag2_f_02 - phones	sp	81.8346
81.8346	DCB_se1_ag2_f_02 - phones	W	81.8946
81.8346	DCB_se1_ag2_f_02 - words	was	82.2446
81.8946	DCB_se1_ag2_f_02 - phones	AO1	81.9546
81.9546	DCB_se1_ag2_f_02 - phones	Z	82.2446
82.2446	DCB_se1_ag2_f_02 - phones	sp	82.2746
82.2746	DCB_se1_ag2_f_02 - phones	B	82.3446
82.2746	DCB_se1_ag2_f_02 - words	born	83.0746
82.3446	DCB_se1_ag2_f_02 - phones	AO1	82.4946
82.4946	DCB_se1_ag2_f_02 - phones	R	82.7146
82.7146	DCB_se1_ag2_f_02 - phones	N	83.0746
83.0746	DCB_se1_ag2_f_02 - phones	sp	83.2546
83.2546	DCB_se1_ag2_f_02 - phones	AY1	83.4746
83.2546	DCB_se1_ag2_f_02 - words	i	83.4746
83.4746	DCB_se1_ag2_f_02 - phones	TH	83.5746
83.4746	DCB_se1_ag2_f_02 - words	think	83.7646
83.5746	DCB_se1_ag2_f_02 - phones	IH1	83.6146
83.6146	DCB_se1_ag2_f_02 - phones	NG	83.7346
83.7346	DCB_se1_ag2_f_02 - phones	K	83.7646
83.7646	DCB_se1_ag2_f_02 - phones	sp	83.7946
83.7946	DCB_se1_ag2_f_02 - phones	SH	83.8946
83.7946	DCB_se1_ag2_f_02 - words	she	83.9446
83.8946	DCB_se1_ag2_f_02 - phones	IY1	83.9446
83.9446	DCB_se1_ag2_f_02 - phones	W	83.9746
83.9446	DCB_se1_ag2_f_02 - words	was	84.0346
83.9746	DCB_se1_ag2_f_02 - phones	AH0	84.0046
84.0046	DCB_se1_ag2_f_02 - phones	Z	84.0346
84.0346	DCB_se1_ag2_f_02 - phones	sp	84.0646
84.0646	DCB_se1_ag2_f_02 - phones	B	84.0946
84.0646	DCB_se1_ag2_f_02 - words	born	84.3346
84.0946	DCB_se1_ag2_f_02 - phones	AO1	84.2146
84.2146	DCB_se1_ag2_f_02 - phones	R	84.2846
84.2846	DCB_se1_ag2_f_02 - phones	N	84.3346
84.3346	DCB_se1_ag2_f_02 - phones	HH	84.3746
84.3346	DCB_se1_ag2_f_02 - words	here	84.6246
84.3746	DCB_se1_ag2_f_02 - phones	IY1	84.4546
84.4546	DCB_se1_ag2_f_02 - phones	R	84.6246
84.6246	DCB_se1_ag2_f_02 - phones	sp	84.6746
84.8900	DCB_se1_ag2_f_02 - phones	B	84.9600
84.8900	DCB_se1_ag2_f_02 - words	but	85.0200
84.9600	DCB_se1_ag2_f_02 - phones	AH1	84.9900
84.9900	DCB_se1_ag2_f_02 - phones	T	85.0200
85.0200	DCB_se1_ag2_f_02 - phones	SH	85.1000
85.0200	DCB_se1_ag2_f_02 - words	she	85.1900
85.1000	DCB_se1_ag2_f_02 - phones	IY1	85.1900
85.1900	DCB_se1_ag2_f_02 - phones	M	85.2200
85.1900	DCB_se1_ag2_f_02 - words	moved	85.3500
85.2200	DCB_se1_ag2_f_02 - phones	UW1	85.2500
85.2500	DCB_se1_ag2_f_02 - phones	V	85.3200
85.3200	DCB_se1_ag2_f_02 - phones	D	85.3500
85.3500	DCB_se1_ag2_f_02 - phones	ER0	85.4800
85.3500	DCB_se1_ag2_f_02 - words	around	85.6600
85.4800	DCB_se1_ag2_f_02 - phones	AW1	85.5800
85.5800	DCB_se1_ag2_f_02 - phones	N	85.6300
85.6300	DCB_se1_ag2_f_02 - phones	D	85.6600
85.6600	DCB_se1_ag2_f_02 - phones	AH0	85.6900
85.6600	DCB_se1_ag2_f_02 - words	a	85.6900
85.6900	DCB_se1_ag2_f_02 - phones	L	85.7300
85.6900	DCB_se1_ag2_f_02 - words	lot	85.9800
85.7300	DCB_se1_ag2_f_02 - phones	AA1	85.7600
85.7600	DCB_se1_ag2_f_02 - phones	T	85.9800
85.9800	DCB_se1_ag2_f_02 - phones	sp	86.0100
86.0100	DCB_se1_ag2_f_02 - phones	AH0	86.1200
86.0100	DCB_se1_ag2_f_02 - words	and	86.1800
86.1200	DCB_se1_ag2_f_02 - phones	N	86.1500
86.1500	DCB_se1_ag2_f_02 - phones	D	86.1800
86.1800	DCB_se1_ag2_f_02 - phones	M	86.2200
86.1800	DCB_se1_ag2_f_02 - words	my	86.3000
86.2200	DCB_se1_ag2_f_02 - phones	AY1	86.3000
86.3000	DCB_se1_ag2_f_02 - phones	D	86.4200
86.3000	DCB_se1_ag2_f_02 - words	dad	86.6900
86.4200	DCB_se1_ag2_f_02 - phones	AE1	86.6400
86.6400	DCB_se1_ag2_f_02 - phones	D	86.6900
86.6900	DCB_se1_ag2_f_02 - phones	W	86.7200
86.6900	DCB_se1_ag2_f_02 - words	was	86.7800
86.7200	DCB_se1_ag2_f_02 - phones	AH0	86.7500
86.7500	DCB_se1_ag2_f_02 - phones	Z	86.7800
86.7800	DCB_se1_ag2_f_02 - phones	sp	86.8100
86.8100	DCB_se1_ag2_f_02 - phones	B	86.8700
86.8100	DCB_se1_ag2_f_02 - words	born	86.9700
86.8700	DCB_se1_ag2_f_02 - phones	AO1	86.9100
86.9100	DCB_se1_ag2_f_02 - phones	R	86.9400
86.9400	DCB_se1_ag2_f_02 - phones	N	86.9700
86.9700	DCB_se1_ag2_f_02 - phones	IH0	87.0000
86.9700	DCB_se1_ag2_f_02 - words	in	87.0300
87.0000	DCB_se1_ag2_f_02 - phones	N	87.0300
87.0300	DCB_se1_ag2_f_02 - phones	M	87.0700
87.0300	DCB_se1_ag2_f_02 - words	mississippi	87.2900
87.0700	DCB_se1_ag2_f_02 - phones	IH2	87.1100
87.1100	DCB_se1_ag2_f_02 - phones	S	87.1400
87.1400	DCB_se1_ag2_f_02 - phones	IH0	87.1700
87.1700	DCB_se1_ag2_f_02 - phones	S	87.2000
87.2000	DCB_se1_ag2_f_02 - phones	IH1	87.2300
87.2300	DCB_se1_ag2_f_02 - phones	P	87.2600
87.2600	DCB_se1_ag2_f_02 - phones	IY0	87.2900
87.2900	DCB_se1_ag2_f_02 - phones	sp	87.7500
89.0932	DCB_se1_ag2_f_04 - phones	AY1	89.2032
89.0932	DCB_se1_ag2_f_04 - words	i	89.2032
89.2032	DCB_se1_ag2_f_04 - phones	sp	89.3632
89.3632	DCB_se1_ag2_f_04 - phones	L	89.4532
89.3632	DCB_se1_ag2_f_04 - words	like	89.5232
89.4532	DCB_se1_ag2_f_04 - phones	AY1	89.4932
89.4932	DCB_se1_ag2_f_04 - phones	K	89.5232
89.5232	DCB_se1_ag2_f_04 - phones	sp	89.5632
89.5632	DCB_se1_ag2_f_04 - phones	M	89.6532
89.5632	DCB_se1_ag2_f_04 - words	my	89.8432
89.6532	DCB_se1_ag2_f_04 - phones	AY1	89.8432
89.8432	DCB_se1_ag2_f_04 - phones	sp	89.9132
89.9132	DCB_se1_ag2_f_04 - phones	B	89.9432
89.9132	DCB_se1_ag2_f_04 - words	baby	90.3432
89.9432	DCB_se1_ag2_f_04 - phones	EY1	90.1032
90.1032	DCB_se1_ag2_f_04 - phones	B	90.1532
90.1532	DCB_se1_ag2_f_04 - phones	IY0	90.3432
90.3432	DCB_se1_ag2_f_04 - phones	HH	90.3932
90.3432	DCB_se1_ag2_f_04 - words	hair	90.6032
90.3932	DCB_se1_ag2_f_04 - phones	EH1	90.5132
90.5132	DCB_se1_ag2_f_04 - phones	R	90.6032
90.6032	DCB_se1_ag2_f_04 - phones	W	90.6332
90.6032	DCB_se1_ag2_f_04 - words	with	90.8132
90.6332	DCB_se1_ag2_f_04 - phones	IH0	90.7132
90.7132	DCB_se1_ag2_f_04 - phones	DH	90.8132
90.8132	DCB_se1_ag2_f_04 - phones	sp	90.9332
90.8257	DCB_se2_ag2_f_01 - words	<unk>	93.1357
90.8257	DCB_se2_ag2_f_01 - phones	spn	93.1357
90.9332	DCB_se1_ag2_f_04 - phones	B	90.9632
90.9332	DCB_se1_ag2_f_04 - words	baby	91.0832
90.9632	DCB_se1_ag2_f_04 - phones	EY1	91.0032
91.0032	DCB_se1_ag2_f_04 - phones	B	91.0332
91.0332	DCB_se1_ag2_f_04 - phones	IY0	91.0832
91.0832	DCB_se1_ag2_f_04 - phones	HH	91.1632
91.0832	DCB_se1_ag2_f_04 - words	hair	91.2232
91.1632	DCB_se1_ag2_f_04 - phones	EH1	91.1932
91.1932	DCB_se1_ag2_f_04 - phones	R	91.2232
91.2232	DCB_se1_ag2_f_04 - phones	sp	91.8032
91.8032	DCB_se1_ag2_f_04 - phones	AH0	91.8932
91.8032	DCB_se1_ag2_f_04 - words	and	92.0332
91.8932	DCB_se1_ag2_f_04 - phones	N	92.0332
92.0332	DCB_se1_ag2_f_04 - phones	sp	92.0632
92.0632	DCB_se1_ag2_f_04 - phones	AE1	92.2032
92.0632	DCB_se1_ag2_f_04 - words	afros	92.8632
92.2032	DCB_se1_ag2_f_04 - phones	F	92.2832
92.2832	DCB_se1_ag2_f_04 - phones	ER0	92.6632
92.6632	DCB_se1_ag2_f_04 - phones	OW1	92.7432
92.7432	DCB_se1_ag2_f_04 - phones	Z	92.8632
92.8632	DCB_se1_ag2_f_04 - phones	sp	92.9332
93.1357	DCB_se2_ag2_f_01 - phones	HH	93.1657
93.1357	DCB_se2_ag2_f_01 - words	hey	93.8057
93.1657	DCB_se2_ag2_f_01 - phones	EY1	93.8057
93.8057	DCB_se2_ag2_f_01 - phones	sp	94.4757
93.9567	DCB_int_01 - phones	W	94.0267
93.9567	DCB_int_01 - words	what	94.0967
94.0267	DCB_int_01 - phones	AH1	94.0667
94.0667	DCB_int_01 - phones	T	94.0967
94.0967	DCB_int_01 - phones	AH0	94.1467
94.0967	DCB_int_01 - words	about	94.3167
94.1467	DCB_int_01 - phones	B	94.1867
94.1867	DCB_int_01 - phones	AW1	94.2467
94.2467	DCB_int_01 - phones	T	94.3167
94.3167	DCB_int_01 - phones	Y	94.3567
94.3167	DCB_int_01 - words	your	94.4767
94.3567	DCB_int_01 - phones	UH1	94.3867
94.3867	DCB_int_01 - phones	R	94.4767
94.4767	DCB_int_01 - phones	P	94.5267
94.4767	DCB_int_01 - words	parents	94.7567
94.5267	DCB_int_01 - phones	EH1	94.6067
94.6067	DCB_int_01 - phones	R	94.6367
94.6367	DCB_int_01 - phones	AH0	94.6667
94.6667	DCB_int_01 - phones	N	94.6967
94.6967	DCB_int_01 - phones	T	94.7267
94.7267	DCB_int_01 - phones	S	94.7567
94.7567	DCB_int_01 - phones	W	94.7867
94.7567	DCB_int_01 - words	what	94.8767
94.7867	DCB_int_01 - phones	AH1	94.8267
94.8267	DCB_int_01 - phones	T	94.8767
94.8767	DCB_int_01 - phones	D	94.9067
94.8767	DCB_int_01 - words	do	94.9367
94.9067	DCB_int_01 - phones	UW1	94.9367
94.9367	DCB_int_01 - phones	DH	94.9967
94.9367	DCB_int_01 - words	they	95.0767
94.9967	DCB_int_01 - phones	EY1	95.0767
95.0767	DCB_int_01 - phones	D	95.1267
95.0767	DCB_int_01 - words	do	95.3367
95.1267	DCB_int_01 - phones	UW1	95.3367
95.3367	DCB_int_01 - phones	sp	99.0050
95.5694	DCB_se1_ag2_f_02 - phones	AH1	95.8494
95.5694	DCB_se1_ag2_f_02 - words	um	96.0294
95.8494	DCB_se1_ag2_f_02 - phones	M	96.0294
96.0294	DCB_se1_ag2_f_02 - phones	M	96.0894
96.0294	DCB_se1_ag2_f_02 - words	my	96.1794
96.0894	DCB_se1_ag2_f_02 - phones	AY1	96.1794
96.1794	DCB_se1_ag2_f_02 - phones	D	96.2694
96.1794	DCB_se1_ag2_f_02 - words	dad	96.7294
96.2694	DCB_se1_ag2_f_02 - phones	AE1	96.6994
96.6994	DCB_se1_ag2_f_02 - phones	D	96.7294
96.7294	DCB_se1_ag2_f_02 - phones	IH1	97.0794
96.7294	DCB_se1_ag2_f_02 - words	is	97.7094
97.0794	DCB_se1_ag2_f_02 - phones	Z	97.7094
97.7094	DCB_se1_ag2_f_02 - phones	sp	97.7594
97.7594	DCB_se1_ag2_f_02 - phones	HH	97.8494
97.7594	DCB_se1_ag2_f_02 - words	he	97.9394
97.8494	DCB_se1_ag2_f_02 - phones	IY1	97.9394
97.9394	DCB_se1_ag2_f_02 - words	s	97.9694
97.9394	DCB_se1_ag2_f_02 - phones	Z	97.9694
97.9694	DCB_se1_ag2_f_02 - phones	sp	98.0094
98.0094	DCB_se1_ag2_f_02 - phones	S	98.0394
98.0094	DCB_se1_ag2_f_02 - words	still	98.2094
98.0394	DCB_se1_ag2_f_02 - phones	T	98.0794
98.0794	DCB_se1_ag2_f_02 - phones	IH1	98.1694
98.1694	DCB_se1_ag2_f_02 - phones	L	98.2094
98.2094	DCB_se1_ag2_f_02 - phones	IH0	98.2394
98.2094	DCB_se1_ag2_f_02 - words	in	98.2694
98.2394	DCB_se1_ag2_f_02 - phones	N	98.2694
98.2694	DCB_se1_ag2_f_02 - phones	DH	98.2994
98.2694	DCB_se1_ag2_f_02 - words	the	98.3294
98.2994	DCB_se1_ag2_f_02 - phones	AH0	98.3294
98.3294	DCB_se1_ag2_f_02 - phones	M	98.3994
98.3294	DCB_se1_ag2_f_02 - words	military	98.9494
98.3994	DCB_se1_ag2_f_02 - phones	IH1	98.4294
98.4294	DCB_se1_ag2_f_02 - phones	L	98.4594
98.4594	DCB_se1_ag2_f_02 - phones	IH0	98.5794
98.5794	DCB_se1_ag2_f_02 - phones	T	98.6194
98.6194	DCB_se1_ag2_f_02 - phones	EH2	98.6594
98.6594	DCB_se1_ag2_f_02 - phones	R	98.8094
98.8094	DCB_se1_ag2_f_02 - phones	IY0	98.9494
98.9494	DCB_se1_ag2_f_02 - phones	sp	98.9994
99.0050	DCB_int_01 - words	mm	99.2250
99.0050	DCB_int_01 - phones	M	99.2250
99.2250	DCB_int_01 - phones	sp	99.3950
99.6165	DCB_se1_ag2_f_02 - phones	AH1	99.9065
99.6165	DCB_se1_ag2_f_02 - words	um	100.0365
99.9065	DCB_se1_ag2_f_02 - phones	M	100.0365
100.0365	DCB_se1_ag2_f_02 - phones	AE1	100.1365
100.0365	DCB_se1_ag2_f_02 - words	and	100.2265
100.1365	DCB_se1_ag2_f_02 - phones	N	100.2265
100.2265	DCB_se1_ag2_f_02 - phones	HH	100.3665
100.2265	DCB_se1_ag2_f_02 - words	he	100.5365
100.3665	DCB_se1_ag2_f_02 - phones	IY1	100.5365
100.5365	DCB_se1_ag2_f_02 - phones	sp	100.5665
100.5665	DCB_se1_ag2_f_02 - phones	Z	100.5965
100.5665	DCB_se1_ag2_f_02 - words	s	100.5965
100.5965	DCB_se1_ag2_f_02 - phones	sp	100.6265
100.6265	DCB_se1_ag2_f_02 - phones	EY1	100.8365
100.6265	DCB_se1_ag2_f_02 - words	a	100.8365
100.8365	DCB_se1_ag2_f_02 - phones	R	101.0065
100.8365	DCB_se1_ag2_f_02 - words	regional	101.2965
101.0065	DCB_se1_ag2_f_02 - phones	IY1	101.1265
101.1265	DCB_se1_ag2_f_02 - phones	JH	101.1565
101.1565	DCB_se1_ag2_f_02 - phones	AH0	101.1865
101.1865	DCB_se1_ag2_f_02 - phones	N	101.2165
101.2165	DCB_se1_ag2_f_02 - phones	AH0	101.2465
101.2465	DCB_se1_ag2_f_02 - phones	L	101.2965
101.2965	DCB_se1_ag2_f_02 - phones	M	101.3765
101.2965	DCB_se1_ag2_f_02 - words	manager	101.9065
101.3765	DCB_se1_ag2_f_02 - phones	AE1	101.4365
101.4365	DCB_se1_ag2_f_02 - phones	N	101.4665
101.4665	DCB_se1_ag2_f_02 - phones	IH0	101.6565
101.6565	DCB_se1_ag2_f_02 - phones	JH	101.7365
101.7365	DCB_se1_ag2_f_02 - phones	ER0	101.9065
101.9065	DCB_se1_ag2_f_02 - phones	sp	102.0765
102.0765	DCB_se1_ag2_f_02 - phones	F	102.1465
102.0765	DCB_se1_ag2_f_02 - words	for	102.4065
102.1465	DCB_se1_ag2_f_02 - phones	AO1	102.2765
102.2765	DCB_se1_ag2_f_02 - phones	R	102.4065
102.4065	DCB_se1_ag2_f_02 - phones	sp	102.4365
102.4365	DCB_se1_ag2_f_02 - phones	HH	102.4765
102.4365	DCB_se1_ag2_f_02 - words	home	102.6565
102.4765	DCB_se1_ag2_f_02 - phones	OW1	102.5265
102.5265	DCB_se1_ag2_f_02 - phones	M	102.6565
102.6565	DCB_se1_ag2_f_02 - phones	sp	102.6865
102.6865	DCB_se1_ag2_f_02 - phones	D	102.7165
102.6865	DCB_se1_ag2_f_02 - words	depot	103.1365
102.7165	DCB_se1_ag2_f_02 - phones	IY1	102.7465
102.7465	DCB_se1_ag2_f_02 - phones	P	102.7865
102.7865	DCB_se1_ag2_f_02 - phones	OW0	103.1365
103.1365	DCB_se1_ag2_f_02 - phones	sp	104.5827
104.4347	DCB_int_01 - phones	IH1	104.5147
104.4347	DCB_int_01 - words	is	104.5747
104.5147	DCB_int_01 - phones	Z	104.5747
104.5747	DCB_int_01 - phones	sp	104.6347
104.5827	DCB_se1_ag2_f_02 - phones	M	104.8127
104.5827	DCB_se1_ag2_f_02 - words	m-	104.8127
104.6347	DCB_int_01 - phones	HH	104.6647
104.6347	DCB_int_01 - words	he	104.7147
104.6647	DCB_int_01 - phones	IY1	104.7147
104.7147	DCB_int_01 - phones	IH0	104.7447
104.7147	DCB_int_01 - words	in	104.8047
104.7447	DCB_int_01 - phones	N	104.8047
104.8047	DCB_int_01 - phones	R	104.8447
104.8047	DCB_int_01 - words	reserves	105.3447
104.8447	DCB_int_01 - phones	IH0	104.8947
104.8947	DCB_int_01 - phones	Z	104.9447
104.9447	DCB_int_01 - phones	ER1	105.2347
105.2347	DCB_int_01 - phones	V	105.2647
105.2647	DCB_int_01 - phones	Z	105.3447
105.3447	DCB_int_01 - phones	sp	105.8466
105.8466	DCB_int_01 - phones	ER0	105.8866
105.8466	DCB_int_01 - words	or	105.8866
105.8866	DCB_int_01 - phones	IH0	105.9166
105.8866	DCB_int_01 - words	is	105.9466
105.9166	DCB_int_01 - phones	Z	105.9466
105.9466	DCB_int_01 - phones	sp	105.9766
105.9766	DCB_int_01 - phones	HH	106.0066
105.9766	DCB_int_01 - words	he	106.0466
106.0066	DCB_int_01 - phones	IY1	106.0466
106.0466	DCB_int_01 - phones	sp	106.0766
106.0766	DCB_int_01 - phones	R	106.1166
106.0766	DCB_int_01 - words	retired	106.4366
106.1166	DCB_int_01 - phones	IY0	106.1666
106.1666	DCB_int_01 - phones	T	106.2666
106.2168	DCB_se1_ag2_f_02 - phones	sil	106.2568
106.2568	DCB_se1_ag2_f_02 - phones	N	106.4968
106.2568	DCB_se1_ag2_f_02 - words	no	106.6968
106.2666	DCB_int_01 - phones	AY1	106.3766
106.3766	DCB_int_01 - phones	ER0	106.4066
106.4066	DCB_int_01 - phones	D	106.4366
106.4366	DCB_int_01 - phones	N	106.4866
106.4366	DCB_int_01 - words	no	106.6766
106.4866	DCB_int_01 - phones	OW1	106.6766
106.4968	DCB_se1_ag2_f_02 - phones	OW1	106.6968
106.6766	DCB_int_01 - phones	sp	107.0466
106.6968	DCB_se1_ag2_f_02 - phones	HH	106.7568
106.6968	DCB_se1_ag2_f_02 - words	he	106.8068
106.7568	DCB_se1_ag2_f_02 - phones	IY1	106.8068
106.8068	DCB_se1_ag2_f_02 - phones	W	106.8968
106.8068	DCB_se1_ag2_f_02 - words	was	107.0568
106.8968	DCB_se1_ag2_f_02 - phones	AH1	107.0168
107.0168	DCB_se1_ag2_f_02 - phones	Z	107.0568
107.0568	DCB_se1_ag2_f_02 - phones	IH0	107.0868
107.0568	DCB_se1_ag2_f_02 - words	in	107.1268
107.0868	DCB_se1_ag2_f_02 - phones	N	107.1268
107.1268	DCB_se1_ag2_f_02 - phones	R	107.1968
107.1268	DCB_se1_ag2_f_02 - words	reserve	107.4968
107.1968	DCB_se1_ag2_f_02 - phones	IH0	107.2768
107.2768	DCB_se1_ag2_f_02 - phones	Z	107.3368
107.3368	DCB_se1_ag2_f_02 - phones	ER1	107.4668
107.4668	DCB_se1_ag2_f_02 - phones	V	107.4968
107.4968	DCB_se1_ag2_f_02 - phones	B	107.5268
107.4968	DCB_se1_ag2_f_02 - words	but	107.5968
107.5268	DCB_se1_ag2_f_02 - phones	AH1	107.5568
107.5568	DCB_se1_ag2_f_02 - phones	T	107.5968
107.5968	DCB_se1_ag2_f_02 - phones	HH	107.6468
107.5968	DCB_se1_ag2_f_02 - words	he	107.7668
107.6468	DCB_se1_ag2_f_02 - phones	IY1	107.7668
107.7668	DCB_se1_ag2_f_02 - phones	JH	107.8168
107.7668	DCB_se1_ag2_f_02 - words	just	107.9468
107.8168	DCB_se1_ag2_f_02 - phones	IH0	107.8768
107.8768	DCB_se1_ag2_f_02 - phones	S	107.9468
107.9468	DCB_se1_ag2_f_02 - phones	sp	107.9768
107.9768	DCB_se1_ag2_f_02 - phones	W	108.0068
107.9768	DCB_se1_ag2_f_02 - words	went	108.0968
108.0068	DCB_se1_ag2_f_02 - phones	EH1	108.0368
108.0368	DCB_se1_ag2_f_02 - phones	N	108.0668
108.0668	DCB_se1_ag2_f_02 - phones	T	108.0968
108.0968	DCB_se1_ag2_f_02 - phones	B	108.1368
108.0968	DCB_se1_ag2_f_02 - words	back	108.3268
108.1368	DCB_se1_ag2_f_02 - phones	AE1	108.2268
108.2268	DCB_se1_ag2_f_02 - phones	K	108.3268
108.3268	DCB_se1_ag2_f_02 - phones	T	108.3568
108.3268	DCB_se1_ag2_f_02 - words	to	108.3868
108.3568	DCB_se1_ag2_f_02 - phones	AH0	108.3868
108.3868	DCB_se1_ag2_f_02 - phones	AE1	108.5068
108.3868	DCB_se1_ag2_f_02 - words	active	109.0068
108.5068	DCB_se1_ag2_f_02 - phones	K	108.7068
108.6899	DCB_int_01 - phones	OW1	109.0299
108.6899	DCB_int_01 - words	oh	109.0299
108.7068	DCB_se1_ag2_f_02 - phones	T	108.7368
108.7368	DCB_se1_ag2_f_02 - phones	IH0	108.7768
108.7768	DCB_se1_ag2_f_02 - phones	V	109.0068
109.0068	DCB_se1_ag2_f_02 - phones	sp	109.0368
109.0299	DCB_int_01 - phones	sp	109.0599
109.0368	DCB_se1_ag2_f_02 - phones	Y	109.1568
109.0368	DCB_se1_ag2_f_02 - words	yeah	109.4568
109.1568	DCB_se1_ag2_f_02 - phones	AE1	109.4568
109.4568	DCB_se1_ag2_f_02 - phones	sp	109.5768
110.2266	DCB_se1_ag2_f_02 - phones	AH1	110.6066
110.2266	DCB_se1_ag2_f_02 - words	um	110.7866
110.6066	DCB_se1_ag2_f_02 - phones	M	110.7866
110.7866	DCB_se1_ag2_f_02 - phones	sp	110.8166
110.8166	DCB_se1_ag2_f_02 - phones	AE1	110.9066
110.8166	DCB_se1_ag2_f_02 - words	and	110.9966
110.9066	DCB_se1_ag2_f_02 - phones	N	110.9966
110.9966	DCB_se1_ag2_f_02 - phones	M	111.0666
110.9966	DCB_se1_ag2_f_02 - words	my	111.3166
111.0666	DCB_se1_ag2_f_02 - phones	AY1	111.3166
111.3166	DCB_se1_ag2_f_02 - phones	sp	111.3666
111.3666	DCB_se1_ag2_f_02 - phones	M	111.4766
111.3666	DCB_se1_ag2_f_02 - words	mom	111.8266
111.4766	DCB_se1_ag2_f_02 - phones	AA1	111.6766
111.6766	DCB_se1_ag2_f_02 - phones	M	111.8266
111.8266	DCB_se1_ag2_f_02 - phones	sp	111.8566
111.8566	DCB_se1_ag2_f_02 - phones	IH1	112.0266
111.8566	DCB_se1_ag2_f_02 - words	is	112.0966
112.0266	DCB_se1_ag2_f_02 - phones	Z	112.0966
112.0966	DCB_se1_ag2_f_02 - phones	sp	112.1366
112.1366	DCB_se1_ag2_f_02 - words	a	112.3966
112.1366	DCB_se1_ag2_f_02 - phones	EY1	112.3966
112.3966	DCB_se1_ag2_f_02 - phones	sp	112.4266
112.4266	DCB_se1_ag2_f_02 - phones	R	112.4566
112.4266	DCB_se1_ag2_f_02 - words	retired	113.0166
112.4566	DCB_se1_ag2_f_02 - phones	IY0	112.4866
112.4866	DCB_se1_ag2_f_02 - phones	T	112.6066
112.6066	DCB_se1_ag2_f_02 - phones	AY1	112.8366
112.8366	DCB_se1_ag2_f_02 - phones	ER0	112.9166
112.9166	DCB_se1_ag2_f_02 - phones	D	113.0166
113.0166	DCB_se1_ag2_f_02 - phones	sp	113.0466
113.0466	DCB_se1_ag2_f_02 - phones	G	113.0766
113.0466	DCB_se1_ag2_f_02 - words	government	113.4466
113.0766	DCB_se1_ag2_f_02 - phones	AH1	113.1366
113.1366	DCB_se1_ag2_f_02 - phones	V	113.1666
113.1666	DCB_se1_ag2_f_02 - phones	ER0	113.1966
113.1966	DCB_se1_ag2_f_02 - phones	N	113.2266
113.2266	DCB_se1_ag2_f_02 - phones	M	113.2866
113.2866	DCB_se1_ag2_f_02 - phones	AH0	113.3166
113.3166	DCB_se1_ag2_f_02 - phones	N	113.3466
113.3466	DCB_se1_ag2_f_02 - phones	T	113.4466
113.4466	DCB_se1_ag2_f_02 - phones	sp	113.4766
113.4766	DCB_se1_ag2_f_02 - phones	IH0	113.5066
113.4766	DCB_se1_ag2_f_02 - words	employee	113.7866
113.5066	DCB_se1_ag2_f_02 - phones	M	113.5366
113.5366	DCB_se1_ag2_f_02 - phones	P	113.5666
113.5666	DCB_se1_ag2_f_02 - phones	L	113.6266
113.6266	DCB_se1_ag2_f_02 - phones	OY1	113.6866
113.6866	DCB_se1_ag2_f_02 - phones	IY0	113.7866
113.7866	DCB_se1_ag2_f_02 - phones	sp	124.1227
122.7469	DCB_se2_ag2_f_01 - phones	SH	122.7769
122.7469	DCB_se2_ag2_f_01 - words	she	122.8069
122.7769	DCB_se2_ag2_f_01 - phones	IY1	122.8069
122.8069	DCB_se2_ag2_f_01 - phones	sp	123.2969
123.2969	DCB_se2_ag2_f_01 - phones	W	123.3469
123.2969	DCB_se2_ag2_f_01 - words	was	123.5969
123.3469	DCB_se2_ag2_f_01 - phones	AO1	123.3769
123.3769	DCB_se2_ag2_f_01 - phones	Z	123.5969
123.5969	DCB_se2_ag2_f_01 - phones	sp	124.1469
124.1227	DCB_se1_ag2_f_02 - phones	N	124.2127
124.1227	DCB_se1_ag2_f_02 - words	no	124.3627
124.1469	DCB_se2_ag2_f_01 - phones	T	124.1769
124.1469	DCB_se2_ag2_f_01 - words	trying	124.2669
124.1769	DCB_se2_ag2_f_01 - phones	R	124.2069
124.2069	DCB_se2_ag2_f_01 - phones	AY1	124.2369
124.2127	DCB_se1_ag2_f_02 - phones	OW1	124.3627
124.2369	DCB_se2_ag2_f_01 - phones	NG	124.2669
124.2669	DCB_se2_ag2_f_01 - phones	T	124.2969
124.2669	DCB_se2_ag2_f_01 - words	to	124.3269
124.2969	DCB_se2_ag2_f_01 - phones	AH0	124.3269
124.3269	DCB_se2_ag2_f_01 - words	<unk>	124.3569
124.3269	DCB_se2_ag2_f_01 - phones	spn	124.3569
124.3627	DCB_se1_ag2_f_02 - phones	AH0	124.4027
124.3627	DCB_se1_ag2_f_02 - words	i'm	124.4327
124.4027	DCB_se1_ag2_f_02 - phones	M	124.4327
124.4327	DCB_se1_ag2_f_02 - phones	N	124.4727
124.4327	DCB_se1_ag2_f_02 - words	not	124.7027
124.4727	DCB_se1_ag2_f_02 - phones	AA1	124.6327
124.6327	DCB_se1_ag2_f_02 - phones	T	124.7027
124.7027	DCB_se1_ag2_f_02 - phones	sp	126.1757
125.8535	DCB_int_01 - phones	S	125.9335
125.8535	DCB_int_01 - words	so	126.2435
125.9335	DCB_int_01 - phones	OW1	126.2435
126.1757	DCB_se1_ag2_f_02 - phones	DH	126.2157
126.1757	DCB_se1_ag2_f_02 - words	that	126.3057
126.2157	DCB_se1_ag2_f_02 - phones	AE1	126.2557
126.2557	DCB_se1_ag2_f_02 - phones	T	126.3057
126.3057	DCB_se1_ag2_f_02 - words	s	126.3357
126.3057	DCB_se1_ag2_f_02 - phones	Z	126.3357
126.3357	DCB_se1_ag2_f_02 - phones	M	126.4057
126.3357	DCB_se1_ag2_f_02 - words	my	126.4657
126.4057	DCB_se1_ag2_f_02 - phones	AY1	126.4657
126.4657	DCB_se1_ag2_f_02 - phones	TH	126.5657
126.4657	DCB_se1_ag2_f_02 - words	thinking	126.9157
126.5657	DCB_se1_ag2_f_02 - phones	IH1	126.6257
126.6257	DCB_se1_ag2_f_02 - phones	NG	126.6857
126.6857	DCB_se1_ag2_f_02 - phones	K	126.7457
126.7457	DCB_se1_ag2_f_02 - phones	IH0	126.7757
126.7757	DCB_se1_ag2_f_02 - phones	NG	126.9157
126.9157	DCB_se1_ag2_f_02 - phones	sp	126.9457
126.9457	DCB_se1_ag2_f_02 - phones	L	127.0757
126.9457	DCB_se1_ag2_f_02 - words	like	127.1657
127.0757	DCB_se1_ag2_f_02 - phones	AY1	127.1357
127.1357	DCB_se1_ag2_f_02 - phones	K	127.1657
127.1657	DCB_se1_ag2_f_02 - phones	sp	127.1957
127.1957	DCB_se1_ag2_f_02 - phones	AH0	127.8357
127.1957	DCB_se1_ag2_f_02 - words	i'm	127.8757
127.7984	DCB_se2_ag2_f_01 - words	<unk>	128.8384
127.7984	DCB_se2_ag2_f_01 - phones	spn	128.8384
127.8357	DCB_se1_ag2_f_02 - phones	M	127.8757
127.8757	DCB_se1_ag2_f_02 - phones	sp	127.9357
127.9357	DCB_se1_ag2_f_02 - phones	R	127.9757
127.9357	DCB_se1_ag2_f_02 - words	really	128.1357
127.9757	DCB_se1_ag2_f_02 - phones	IY1	128.0057
128.0057	DCB_se1_ag2_f_02 - phones	L	128.0357
128.0357	DCB_se1_ag2_f_02 - phones	IY0	128.1357
128.1357	DCB_se1_ag2_f_02 - phones	sp	128.1657
128.1657	DCB_se1_ag2_f_02 - phones	T	128.1957
128.1657	DCB_se1_ag2_f_02 - words	trying	128.4257
128.1957	DCB_se1_ag2_f_02 - phones	R	128.2257
128.2257	DCB_se1_ag2_f_02 - phones	AY1	128.3157
128.3157	DCB_se1_ag2_f_02 - phones	IH0	128.3657
128.3657	DCB_se1_ag2_f_02 - phones	NG	128.4257
128.4257	DCB_se1_ag2_f_02 - phones	T	128.4557
128.4257	DCB_se1_ag2_f_02 - words	to	128.4857
128.4557	DCB_se1_ag2_f_02 - phones	AH0	128.4857
128.4857	DCB_se1_ag2_f_02 - phones	sp	128.6757
128.6757	DCB_se1_ag2_f_02 - phones	TH	128.7057
128.6757	DCB_se1_ag2_f_02 - words	think	128.8057
128.7057	DCB_se1_ag2_f_02 - phones	IH1	128.7357
128.7357	DCB_se1_ag2_f_02 - phones	NG	128.7657
128.7657	DCB_se1_ag2_f_02 - phones	K	128.8057
128.8057	DCB_se1_ag2_f_02 - phones	sp	128.8657
128.8384	DCB_se2_ag2_f_01 - phones	spn	129.9384
128.8384	DCB_se2_ag2_f_01 - words	<unk>	129.9384
128.8657	DCB_se1_ag2_f_02 - words	<unk>	129.4857
128.8657	DCB_se1_ag2_f_02 - phones	spn	129.4857
129.4857	DCB_se1_ag2_f_02 - phones	sp	129.8157
130.1928	DCB_int_01 - phones	S	130.3728
130.1928	DCB_int_01 - words	so	130.4728
130.3728	DCB_int_01 - phones	OW1	130.4728
130.4728	DCB_int_01 - phones	T	130.5528
130.4728	DCB_int_01 - words	tell	130.6728
130.5528	DCB_int_01 - phones	EH1	130.6128
130.6128	DCB_int_01 - phones	L	130.6728
130.6728	DCB_int_01 - phones	M	130.7428
130.6728	DCB_int_01 - words	me	130.8028
130.7428	DCB_int_01 - phones	IY1	130.8028
130.8028	DCB_int_01 - phones	AH0	130.9028
130.8028	DCB_int_01 - words	about	131.4828
130.9028	DCB_int_01 - phones	B	130.9528
130.9528	DCB_int_01 - phones	AW1	131.3328
131.3328	DCB_int_01 - phones	T	131.4828
131.4828	DCB_int_01 - phones	sp	131.6228
131.6228	DCB_int_01 - phones	AH1	132.0028
131.6228	DCB_int_01 - words	um	132.2028
132.0028	DCB_int_01 - phones	M	132.2028
132.1977	DCB_se2_ag2_f_01 - words	<unk>	134.2877
132.1977	DCB_se2_ag2_f_01 - phones	spn	134.2877
133.3022	DCB_int_01 - phones	Y	133.4122
133.3022	DCB_int_01 - words	your	133.4922
133.4122	DCB_int_01 - phones	UH1	133.4522
133.4522	DCB_int_01 - phones	R	133.4922
133.4922	DCB_int_01 - phones	Y	133.6222
133.4922	DCB_int_01 - words	youngest	134.2022
133.6222	DCB_int_01 - phones	AH1	133.7622
133.7622	DCB_int_01 - phones	NG	133.7922
133.7922	DCB_int_01 - phones	G	133.9522
133.9522	DCB_int_01 - phones	AH0	133.9922
133.9922	DCB_int_01 - phones	S	134.0222
134.0222	DCB_int_01 - phones	T	134.2022
134.2022	DCB_int_01 - phones	sp	134.2322
134.2322	DCB_int_01 - phones	M	134.3822
134.2322	DCB_int_01 - words	memory	134.6022
134.3822	DCB_int_01 - phones	EH1	134.4422
134.4422	DCB_int_01 - phones	M	134.5022
134.5022	DCB_int_01 - phones	ER0	134.5322
134.5322	DCB_int_01 - phones	IY0	134.6022
134.6022	DCB_int_01 - phones	L	134.6722
134.6022	DCB_int_01 - words	like	134.7522
134.6722	DCB_int_01 - phones	AY1	134.7022
134.7022	DCB_int_01 - phones	K	134.7522
134.7522	DCB_int_01 - phones	sp	134.7822
134.7822	DCB_int_01 - phones	Y	134.8122
134.7822	DCB_int_01 - words	your	134.9122
134.8122	DCB_int_01 - phones	UH1	134.8422
134.8422	DCB_int_01 - phones	R	134.9122
134.9122	DCB_int_01 - phones	sp	134.9422
134.9422	DCB_int_01 - phones	F	134.9822
134.9422	DCB_int_01 - words	first	135.2622
134.9822	DCB_int_01 - phones	ER1	135.1222
135.1222	DCB_int_01 - phones	S	135.1922
135.1922	DCB_int_01 - phones	T	135.2622
135.2622	DCB_int_01 - phones	sp	135.3022
135.3022	DCB_int_01 - phones	D	135.3522
135.3022	DCB_int_01 - words	do	135.3822
135.3522	DCB_int_01 - phones	UW1	135.3822
135.3822	DCB_int_01 - phones	Y	135.4222
135.3822	DCB_int_01 - words	you	135.4722
135.4222	DCB_int_01 - phones	UW1	135.4722
135.4722	DCB_int_01 - phones	R	135.5022
135.4722	DCB_int_01 - words	remember	135.7322
135.5022	DCB_int_01 - phones	IH0	135.5322
135.5322	DCB_int_01 - phones	M	135.5722
135.5722	DCB_int_01 - phones	EH1	135.6122
135.6122	DCB_int_01 - phones	M	135.6522
135.6522	DCB_int_01 - phones	B	135.6822
135.6822	DCB_int_01 - phones	ER0	135.7322
135.7322	DCB_int_01 - phones	Y	135.7722
135.7322	DCB_int_01 - words	your	135.9122
135.7722	DCB_int_01 - phones	UH1	135.8222
135.8222	DCB_int_01 - phones	R	135.9122
135.9122	DCB_int_01 - phones	F	135.9622
135.9122	DCB_int_01 - words	first	136.1722
135.9622	DCB_int_01 - phones	ER1	136.0722
136.0722	DCB_int_01 - phones	S	136.1422
136.1422	DCB_int_01 - phones	T	136.1722
136.1722	DCB_int_01 - phones	sp	136.2422
136.2422	DCB_int_01 - phones	HH	136.2822
136.2422	DCB_int_01 - words	home	136.5822
136.2822	DCB_int_01 - phones	OW1	136.4122
136.4122	DCB_int_01 - phones	M	136.5822
136.5822	DCB_int_01 - phones	sp	137.2612
137.2612	DCB_int_01 - phones	AH1	137.3612
137.2612	DCB_int_01 - words	um	137.5612
137.3612	DCB_int_01 - phones	M	137.5612
137.5612	DCB_int_01 - phones	sp	137.5912
137.5912	DCB_int_01 - phones	AO1	137.6512
137.5912	DCB_int_01 - words	or	137.7112
137.6512	DCB_int_01 - phones	R	137.7112
137.7112	DCB_int_01 - phones	Y	137.7712
137.7112	DCB_int_01 - words	your	137.8912
137.7712	DCB_int_01 - phones	UH1	137.8012
137.8012	DCB_int_01 - phones	R	137.8912
137.8912	DCB_int_01 - phones	sp	137.9712
137.9712	DCB_int_01 - phones	F	138.0312
137.9712	DCB_int_01 - words	first	138.4512
138.0312	DCB_int_01 - phones	ER1	138.2012
138.2012	DCB_int_01 - phones	S	138.2712
138.2712	DCB_int_01 - phones	T	138.4512
138.4512	DCB_int_01 - phones	sp	138.4812
138.4812	DCB_int_01 - phones	L	138.5612
138.4812	DCB_int_01 - words	like	138.7012
138.5612	DCB_int_01 - phones	AY1	138.6112
138.6112	DCB_int_01 - phones	K	138.7012
138.7012	DCB_int_01 - phones	sp	138.7312
138.7312	DCB_int_01 - phones	G	138.7712
138.7312	DCB_int_01 - words	growing	139.0612
138.7712	DCB_int_01 - phones	R	138.8512
138.8512	DCB_int_01 - phones	OW1	138.8812
138.8812	DCB_int_01 - phones	IH0	138.9312
138.9312	DCB_int_01 - phones	NG	139.0612
139.0612	DCB_int_01 - phones	AH1	139.1112
139.0612	DCB_int_01 - words	up	139.2212
139.1112	DCB_int_01 - phones	P	139.2212
139.2212	DCB_int_01 - phones	IH1	139.2512
139.2212	DCB_int_01 - words	in	139.3212
139.2512	DCB_int_01 - phones	N	139.3212
139.3212	DCB_int_01 - phones	D	139.3912
139.3212	DCB_int_01 - words	dc	139.8712
139.3912	DCB_int_01 - phones	IY1	139.5212
139.5212	DCB_int_01 - phones	S	139.6612
139.6612	DCB_int_01 - phones	IY1	139.8712
139.8712	DCB_int_01 - phones	sp	139.9112
139.9112	DCB_int_01 - phones	T	140.0012
139.9112	DCB_int_01 - words	tell	140.0712
140.0012	DCB_int_01 - phones	EH1	140.0412
140.0412	DCB_int_01 - phones	L	140.0712
140.0712	DCB_int_01 - phones	sp	140.1012
140.1012	DCB_int_01 - phones	M	140.1512
140.1012	DCB_int_01 - words	me	140.1912
140.1512	DCB_int_01 - phones	IY1	140.1912
140.1912	DCB_int_01 - phones	AH0	140.2612
140.1912	DCB_int_01 - words	about	140.4312
140.2612	DCB_int_01 - phones	B	140.3012
140.3012	DCB_int_01 - phones	AW1	140.3412
140.3412	DCB_int_01 - phones	T	140.4312
140.4312	DCB_int_01 - phones	sp	140.4612
140.4612	DCB_int_01 - phones	IH0	140.4912
140.4612	DCB_int_01 - words	it	140.6012
140.4912	DCB_int_01 - phones	T	140.6012
140.5668	DCB_se1_ag2_f_02 - phones	M	140.6668
140.5668	DCB_se1_ag2_f_02 - words	my	140.9468
140.6012	DCB_int_01 - phones	sp	151.1581
140.6668	DCB_se1_ag2_f_02 - phones	AY1	140.9468
140.9468	DCB_se1_ag2_f_02 - phones	sp	141.0168
141.0168	DCB_se1_ag2_f_02 - phones	F	141.0768
141.0168	DCB_se1_ag2_f_02 - words	first	141.8168
141.0768	DCB_se1_ag2_f_02 - phones	ER1	141.2768
141.2768	DCB_se1_ag2_f_02 - phones	S	141.3268
141.3268	DCB_se1_ag2_f_02 - phones	T	141.8168
141.8168	DCB_se1_ag2_f_02 - phones	sp	141.8668
141.8668	DCB_se1_ag2_f_02 - phones	HH	141.9868
141.8668	DCB_se1_ag2_f_02 - words	home	142.5568
141.9868	DCB_se1_ag2_f_02 - phones	OW1	142.3268
142.3268	DCB_se1_ag2_f_02 - phones	M	142.5568
142.5568	DCB_se1_ag2_f_02 - words	i	142.6268
142.5568	DCB_se1_ag2_f_02 - phones	AY1	142.6268
142.6268	DCB_se1_ag2_f_02 - phones	W	142.6668
142.6268	DCB_se1_ag2_f_02 - words	would	142.7268
142.6668	DCB_se1_ag2_f_02 - phones	UH1	142.6968
142.6968	DCB_se1_ag2_f_02 - phones	D	142.7268
142.7268	DCB_se1_ag2_f_02 - phones	sp	142.7968
142.7968	DCB_se1_ag2_f_02 - phones	S	142.8768
142.7968	DCB_se1_ag2_f_02 - words	say	143.1568
142.8768	DCB_se1_ag2_f_02 - phones	EY1	143.1568
143.1568	DCB_se1_ag2_f_02 - phones	sp	143.1868
143.1868	DCB_se1_ag2_f_02 - phones	W	143.2268
143.1868	DCB_se1_ag2_f_02 - words	was	143.3968
143.2268	DCB_se1_ag2_f_02 - phones	AO1	143.2768
143.2768	DCB_se1_ag2_f_02 - phones	Z	143.3968
143.3968	DCB_se1_ag2_f_02 - phones	sp	143.4268
143.4268	DCB_se1_ag2_f_02 - phones	ER0	143.6868
143.4268	DCB_se1_ag2_f_02 - words	around	144.0868
143.6868	DCB_se1_ag2_f_02 - phones	AW1	143.9568
143.9568	DCB_se1_ag2_f_02 - phones	N	144.0268
144.0268	DCB_se1_ag2_f_02 - phones	D	144.0868
144.0868	DCB_se1_ag2_f_02 - phones	sp	144.2768
145.8384	DCB_se1_ag2_f_02 - phones	HH	145.9284
145.8384	DCB_se1_ag2_f_02 - words	what	146.0284
145.9284	DCB_se1_ag2_f_02 - phones	W	145.9584
145.9584	DCB_se1_ag2_f_02 - phones	AH1	145.9884
145.9884	DCB_se1_ag2_f_02 - phones	T	146.0284
146.0284	DCB_se1_ag2_f_02 - phones	W	146.0584
146.0284	DCB_se1_ag2_f_02 - words	was	146.1184
146.0584	DCB_se1_ag2_f_02 - phones	AO1	146.0884
146.0884	DCB_se1_ag2_f_02 - phones	Z	146.1184
146.1184	DCB_se1_ag2_f_02 - phones	sp	146.1484
146.1484	DCB_se1_ag2_f_02 - phones	DH	146.1784
146.1484	DCB_se1_ag2_f_02 - words	the	146.2084
146.1784	DCB_se1_ag2_f_02 - phones	AH0	146.2084
146.2084	DCB_se1_ag2_f_02 - phones	sp	146.2384
146.2384	DCB_se1_ag2_f_02 - phones	N	146.2684
146.2384	DCB_se1_ag2_f_02 - words	name	146.3484
146.2684	DCB_se1_ag2_f_02 - phones	EY1	146.3184
146.3184	DCB_se1_ag2_f_02 - phones	M	146.3484
146.3484	DCB_se1_ag2_f_02 - phones	AH0	146.3784
146.3484	DCB_se1_ag2_f_02 - words	of	146.4084
146.3784	DCB_se1_ag2_f_02 - phones	V	146.4084
146.4084	DCB_se1_ag2_f_02 - phones	DH	146.4384
146.4084	DCB_se1_ag2_f_02 - words	them	146.5884
146.4384	DCB_se1_ag2_f_02 - phones	AH0	146.4884
146.4884	DCB_se1_ag2_f_02 - phones	M	146.5884
146.5884	DCB_se1_ag2_f_02 - phones	sp	146.6184
146.6184	DCB_se1_ag2_f_02 - phones	AH0	146.6484
146.6184	DCB_se1_ag2_f_02 - words	apartments	147.2284
146.6484	DCB_se1_ag2_f_02 - phones	P	146.6784
146.6784	DCB_se1_ag2_f_02 - phones	AA1	146.8084
146.8084	DCB_se1_ag2_f_02 - phones	R	146.8484
146.8484	DCB_se1_ag2_f_02 - phones	T	146.8784
146.8784	DCB_se1_ag2_f_02 - phones	M	146.9384
146.9384	DCB_se1_ag2_f_02 - phones	AH0	146.9684
146.9684	DCB_se1_ag2_f_02 - phones	N	147.0284
147.0284	DCB_se1_ag2_f_02 - phones	T	147.1084
147.1084	DCB_se1_ag2_f_02 - phones	S	147.2284
148.9211	DCB_se1_ag2_f_02 - words	i	149.0811
148.9211	DCB_se1_ag2_f_02 - phones	AY1	149.0811
149.0811	DCB_se1_ag2_f_02 - phones	K	149.1611
149.0811	DCB_se1_ag2_f_02 - words	cannot	149.3911
149.1611	DCB_se1_ag2_f_02 - phones	AH0	149.2211
149.2211	DCB_se1_ag2_f_02 - phones	N	149.2911
149.2911	DCB_se1_ag2_f_02 - phones	AA1	149.3611
149.3611	DCB_se1_ag2_f_02 - phones	T	149.3911
149.3911	DCB_se1_ag2_f_02 - phones	R	149.4311
149.3911	DCB_se1_ag2_f_02 - words	remember	149.7411
149.4311	DCB_se1_ag2_f_02 - phones	IH0	149.5011
149.5011	DCB_se1_ag2_f_02 - phones	M	149.5811
149.5811	DCB_se1_ag2_f_02 - phones	EH1	149.6111
149.6111	DCB_se1_ag2_f_02 - phones	M	149.6511
149.6511	DCB_se1_ag2_f_02 - phones	B	149.6811
149.6811	DCB_se1_ag2_f_02 - phones	ER0	149.7411
149.7411	DCB_se1_ag2_f_02 - phones	DH	149.7711
149.7411	DCB_se1_ag2_f_02 - words	the	149.8011
149.7711	DCB_se1_ag2_f_02 - phones	AH0	149.8011
149.8011	DCB_se1_ag2_f_02 - phones	N	149.8511
149.8011	DCB_se1_ag2_f_02 - words	name	149.9411
149.8511	DCB_se1_ag2_f_02 - phones	EY1	149.9111
149.9111	DCB_se1_ag2_f_02 - phones	M	149.9411
149.9411	DCB_se1_ag2_f_02 - phones	AH0	149.9711
149.9411	DCB_se1_ag2_f_02 - words	of	150.0011
149.9711	DCB_se1_ag2_f_02 - phones	V	150.0011
150.0011	DCB_se1_ag2_f_02 - phones	DH	150.0311
150.0011	DCB_se1_ag2_f_02 - words	the	150.0611
150.0311	DCB_se1_ag2_f_02 - phones	AH0	150.0611
150.0611	DCB_se1_ag2_f_02 - phones	sp	150.0911
150.0911	DCB_se1_ag2_f_02 - phones	AH0	150.1211
150.0911	DCB_se1_ag2_f_02 - words	apartments	150.8811
150.1211	DCB_se1_ag2_f_02 - phones	P	150.1511
150.1511	DCB_se1_ag2_f_02 - phones	AA1	150.2311
150.2311	DCB_se1_ag2_f_02 - phones	R	150.3011
150.3011	DCB_se1_ag2_f_02 - phones	T	150.3311
150.3311	DCB_se1_ag2_f_02 - phones	M	150.3611
150.3611	DCB_se1_ag2_f_02 - phones	AH0	150.4811
150.4811	DCB_se1_ag2_f_02 - phones	N	150.5111
150.5111	DCB_se1_ag2_f_02 - phones	T	150.5711
150.5711	DCB_se1_ag2_f_02 - phones	S	150.8811
151.1581	DCB_int_01 - phones	B	151.1881
151.1581	DCB_int_01 - words	but	151.2581
151.1881	DCB_int_01 - phones	AH1	151.2181
151.2181	DCB_int_01 - phones	T	151.2581
151.2581	DCB_int_01 - phones	JH	151.3081
151.2581	DCB_int_01 - words	just	151.4281
151.3081	DCB_int_01 - phones	AH1	151.3581
151.3581	DCB_int_01 - phones	S	151.3981
151.3903	DCB_se1_ag2_f_02 - phones	sil	151.4503
151.3981	DCB_int_01 - phones	T	151.4281
151.4281	DCB_int_01 - phones	D	151.4581
151.4281	DCB_int_01 - words	describe	151.7681
151.4503	DCB_se1_ag2_f_02 - phones	B	151.4903
151.4503	DCB_se1_ag2_f_02 - words	but	151.5703
151.4581	DCB_int_01 - phones	IH0	151.4981
151.4903	DCB_se1_ag2_f_02 - phones	AH1	151.5403
151.4981	DCB_int_01 - phones	S	151.5381
151.5381	DCB_int_01 - phones	K	151.5981
151.5403	DCB_se1_ag2_f_02 - phones	T	151.5703
151.5703	DCB_se1_ag2_f_02 - phones	B	151.6203
151.5703	DCB_se1_ag2_f_02 - words	basically	152.3303
151.5981	DCB_int_01 - phones	R	151.6381
151.6203	DCB_se1_ag2_f_02 - phones	EY1	151.8203
151.6381	DCB_int_01 - phones	AY1	151.7381
151.7381	DCB_int_01 - phones	B	151.7681
151.7681	DCB_int_01 - phones	EH1	151.9481
151.7681	DCB_int_01 - words	'em	151.9981
151.8203	DCB_se1_ag2_f_02 - phones	S	151.8603
151.8603	DCB_se1_ag2_f_02 - phones	IH0	151.9803
151.9481	DCB_int_01 - phones	M	151.9981
151.9803	DCB_se1_ag2_f_02 - phones	K	152.0303
152.0303	DCB_se1_ag2_f_02 - phones	L	152.1403
152.1403	DCB_se1_ag2_f_02 - phones	IY0	152.3303
152.3303	DCB_se1_ag2_f_02 - phones	IH1	152.4603
152.3303	DCB_se1_ag2_f_02 - words	it	152.5203
152.4603	DCB_se1_ag2_f_02 - phones	T	152.5203
152.5203	DCB_se1_ag2_f_02 - phones	W	152.5603
152.5203	DCB_se1_ag2_f_02 - words	was	152.6403
152.5603	DCB_se1_ag2_f_02 - phones	AH0	152.5903
152.5903	DCB_se1_ag2_f_02 - phones	Z	152.6403
152.6403	DCB_se1_ag2_f_02 - phones	L	152.7203
152.6403	DCB_se1_ag2_f_02 - words	like	152.8403
152.7203	DCB_se1_ag2_f_02 - phones	AY1	152.7603
152.7603	DCB_se1_ag2_f_02 - phones	K	152.8403
152.8403	DCB_se1_ag2_f_02 - phones	sp	152.8703
152.8703	DCB_se1_ag2_f_02 - phones	AH0	153.1903
152.8703	DCB_se1_ag2_f_02 - words	a	153.1903
153.1903	DCB_se1_ag2_f_02 - phones	R	153.2903
153.1903	DCB_se1_ag2_f_02 - words	real	153.6103
153.2903	DCB_se1_ag2_f_02 - phones	IY1	153.3603
153.3603	DCB_se1_ag2_f_02 - phones	L	153.6103
153.6103	DCB_se1_ag2_f_02 - phones	sp	153.6403
153.6403	DCB_se1_ag2_f_02 - phones	HH	153.6703
153.6403	DCB_se1_ag2_f_02 - words	hood	154.2303
153.6703	DCB_se1_ag2_f_02 - phones	UH1	154.0703
154.0703	DCB_se1_ag2_f_02 - phones	D	154.2303
154.2303	DCB_se1_ag2_f_02 - phones	sp	154.2803
154.2803	DCB_se1_ag2_f_02 - phones	L	154.3803
154.2803	DCB_se1_ag2_f_02 - words	like	154.5403
154.3803	DCB_se1_ag2_f_02 - phones	AY1	154.4503
154.4503	DCB_se1_ag2_f_02 - phones	K	154.5403
154.5403	DCB_se1_ag2_f_02 - phones	sp	154.7303
154.7303	DCB_se1_ag2_f_02 - phones	P	154.9103
154.7303	DCB_se1_ag2_f_02 - words	people	155.1803
154.9103	DCB_se1_ag2_f_02 - phones	IY1	154.9603
154.9603	DCB_se1_ag2_f_02 - phones	P	155.0903
155.0903	DCB_se1_ag2_f_02 - phones	AH0	155.1403
155.1403	DCB_se1_ag2_f_02 - phones	L	155.1803
155.1803	DCB_se1_ag2_f_02 - phones	G	155.2203
155.1803	DCB_se1_ag2_f_02 - words	got	155.3603
155.2203	DCB_se1_ag2_f_02 - phones	AA1	155.3003
155.3003	DCB_se1_ag2_f_02 - phones	T	155.3603
155.3603	DCB_se1_ag2_f_02 - phones	SH	155.4803
155.3603	DCB_se1_ag2_f_02 - words	shot	155.9203
155.4803	DCB_se1_ag2_f_02 - phones	AA1	155.5503
155.5503	DCB_se1_ag2_f_02 - phones	T	155.9203
156.0976	DCB_se1_ag2_f_02 - phones	IH0	156.2076
156.0976	DCB_se1_ag2_f_02 - words	in	156.2376
156.2076	DCB_se1_ag2_f_02 - phones	N	156.2376
156.2376	DCB_se1_ag2_f_02 - phones	DH	156.2876
156.2376	DCB_se1_ag2_f_02 - words	the	156.3676
156.2876	DCB_se1_ag2_f_02 - phones	IY0	156.3676
156.3676	DCB_se1_ag2_f_02 - phones	N	156.3976
156.3676	DCB_se1_ag2_f_02 - words	neighborhood	156.7276
156.3976	DCB_se1_ag2_f_02 - phones	EY1	156.4676
156.4676	DCB_se1_ag2_f_02 - phones	B	156.5176
156.5176	DCB_se1_ag2_f_02 - phones	ER0	156.5476
156.5476	DCB_se1_ag2_f_02 - phones	HH	156.5976
156.5976	DCB_se1_ag2_f_02 - phones	UH2	156.6776
156.6776	DCB_se1_ag2_f_02 - phones	D	156.7276
156.7276	DCB_se1_ag2_f_02 - phones	P	156.7576
156.7276	DCB_se1_ag2_f_02 - words	people	156.8776
156.7576	DCB_se1_ag2_f_02 - phones	IY1	156.7876
156.7876	DCB_se1_ag2_f_02 - phones	P	156.8176
156.8176	DCB_se1_ag2_f_02 - phones	AH0	156.8476
156.8476	DCB_se1_ag2_f_02 - phones	L	156.8776
156.8776	DCB_se1_ag2_f_02 - phones	W	156.9376
156.8776	DCB_se1_ag2_f_02 - words	were	156.9976
156.9376	DCB_se1_ag2_f_02 - phones	ER1	156.9976
156.9976	DCB_se1_ag2_f_02 - phones	K	157.1076
156.9976	DCB_se1_ag2_f_02 - words	killed	157.4576
157.1076	DCB_se1_ag2_f_02 - phones	IH1	157.2976
157.2976	DCB_se1_ag2_f_02 - phones	L	157.4276
157.4276	DCB_se1_ag2_f_02 - phones	D	157.4576
157.4576	DCB_se1_ag2_f_02 - phones	IH0	157.5176
157.4576	DCB_se1_ag2_f_02 - words	in	157.6976
157.5176	DCB_se1_ag2_f_02 - phones	N	157.6976
157.6976	DCB_se1_ag2_f_02 - phones	DH	157.7276
157.6976	DCB_se1_ag2_f_02 - words	the	157.7576
157.7276	DCB_se1_ag2_f_02 - phones	AH0	157.7576
157.7576	DCB_se1_ag2_f_02 - phones	N	157.8076
157.7576	DCB_se1_ag2_f_02 - words	neighborhood	158.4776
157.8076	DCB_se1_ag2_f_02 - phones	EY1	157.8376
157.8376	DCB_se1_ag2_f_02 - phones	B	157.9376
157.9376	DCB_se1_ag2_f_02 - phones	ER0	158.0676
158.0676	DCB_se1_ag2_f_02 - phones	HH	158.0976
158.0976	DCB_se1_ag2_f_02 - phones	UH2	158.1576
158.1576	DCB_se1_ag2_f_02 - phones	D	158.4776
158.7349	DCB_se1_ag2_f_02 - phones	HH	158.8249
158.7349	DCB_se1_ag2_f_02 - words	heard	158.9349
158.8249	DCB_se1_ag2_f_02 - phones	ER1	158.9049
158.9049	DCB_se1_ag2_f_02 - phones	D	158.9349
158.9349	DCB_se1_ag2_f_02 - phones	G	158.9649
158.9349	DCB_se1_ag2_f_02 - words	gunshots	159.4649
158.9649	DCB_se1_ag2_f_02 - phones	AH1	159.0549
159.0549	DCB_se1_ag2_f_02 - phones	N	159.1749
159.1749	DCB_se1_ag2_f_02 - phones	SH	159.2549
159.2549	DCB_se1_ag2_f_02 - phones	AA2	159.3649
159.3649	DCB_se1_ag2_f_02 - phones	T	159.4349
159.4349	DCB_se1_ag2_f_02 - phones	S	159.4649
159.4649	DCB_se1_ag2_f_02 - phones	AO1	159.5549
159.4649	DCB_se1_ag2_f_02 - words	all	159.6649
159.5549	DCB_se1_ag2_f_02 - phones	L	159.6649
159.6649	DCB_se1_ag2_f_02 - phones	DH	159.6949
159.6649	DCB_se1_ag2_f_02 - words	the	159.7249
159.6949	DCB_se1_ag2_f_02 - phones	AH0	159.7249
159.7249	DCB_se1_ag2_f_02 - phones	T	159.8049
159.7249	DCB_se1_ag2_f_02 - words	time	160.2749
159.8049	DCB_se1_ag2_f_02 - phones	AY1	160.1049
160.1049	DCB_se1_ag2_f_02 - phones	M	160.2749
160.2749	DCB_se1_ag2_f_02 - phones	sp	160.4349
160.4349	DCB_se1_ag2_f_02 - phones	W	160.5049
160.4349	DCB_se1_ag2_f_02 - words	we	160.5449
160.5049	DCB_se1_ag2_f_02 - phones	IY1	160.5449
160.5449	DCB_se1_ag2_f_02 - phones	W	160.6549
160.5449	DCB_se1_ag2_f_02 - words	weren't	160.7649
160.6549	DCB_se1_ag2_f_02 - phones	ER1	160.7049
160.7049	DCB_se1_ag2_f_02 - phones	N	160.7349
160.7349	DCB_se1_ag2_f_02 - phones	T	160.7649
160.7649	DCB_se1_ag2_f_02 - phones	AH0	160.8049
160.7649	DCB_se1_ag2_f_02 - words	allowed	160.9849
160.8049	DCB_se1_ag2_f_02 - phones	L	160.8649
160.8649	DCB_se1_ag2_f_02 - phones	AW1	160.9549
160.9549	DCB_se1_ag2_f_02 - phones	D	160.9849
160.9849	DCB_se1_ag2_f_02 - phones	T	161.0149
160.9849	DCB_se1_ag2_f_02 - words	to	161.0449
161.0149	DCB_se1_ag2_f_02 - phones	AH0	161.0449
161.0449	DCB_se1_ag2_f_02 - phones	G	161.0749
161.0449	DCB_se1_ag2_f_02 - words	go	161.1549
161.0749	DCB_se1_ag2_f_02 - phones	OW1	161.1549
161.1549	DCB_se1_ag2_f_02 - phones	sp	161.1849
161.1849	DCB_se1_ag2_f_02 - phones	AW1	161.2149
161.1849	DCB_se1_ag2_f_02 - words	outside	161.7849
161.2149	DCB_se1_ag2_f_02 - phones	T	161.2749
161.2749	DCB_se1_ag2_f_02 - phones	S	161.3249
161.3249	DCB_se1_ag2_f_02 - phones	AY1	161.6349
161.6349	DCB_se1_ag2_f_02 - phones	D	161.7849
161.7849	DCB_se1_ag2_f_02 - phones	sp	161.8449
162.5859	DCB_se1_ag2_f_02 - phones	AH0	162.6559
162.5859	DCB_se1_ag2_f_02 - words	and	162.6859
162.6559	DCB_se1_ag2_f_02 - phones	N	162.6859
162.6859	DCB_se1_ag2_f_02 - phones	sp	162.7159
162.7159	DCB_se1_ag2_f_02 - phones	TH	162.7459
162.7159	DCB_se1_ag2_f_02 - words	things	162.9259
162.7459	DCB_se1_ag2_f_02 - phones	IH1	162.7959
162.7959	DCB_se1_ag2_f_02 - phones	NG	162.8759
162.8759	DCB_se1_ag2_f_02 - phones	Z	162.9259
162.9259	DCB_se1_ag2_f_02 - phones	sp	162.9559
162.9559	DCB_se1_ag2_f_02 - phones	L	163.0259
162.9559	DCB_se1_ag2_f_02 - words	like	163.1159
163.0259	DCB_se1_ag2_f_02 - phones	AY1	163.0759
163.0759	DCB_se1_ag2_f_02 - phones	K	163.1159
163.1159	DCB_se1_ag2_f_02 - phones	sp	163.1459
163.1459	DCB_se1_ag2_f_02 - phones	DH	163.1859
163.1459	DCB_se1_ag2_f_02 - words	that	163.5059
163.1859	DCB_se1_ag2_f_02 - phones	AE1	163.2259
163.2259	DCB_se1_ag2_f_02 - phones	T	163.5059
163.5983	DCB_se1_ag2_f_02 - words	i	163.7483
163.5983	DCB_se1_ag2_f_02 - phones	AY1	163.7483
163.7483	DCB_se1_ag2_f_02 - phones	W	163.8583
163.7483	DCB_se1_ag2_f_02 - words	wanna	163.9883
163.8583	DCB_se1_ag2_f_02 - phones	AA1	163.8883
163.8883	DCB_se1_ag2_f_02 - phones	N	163.9183
163.9183	DCB_se1_ag2_f_02 - phones	AH0	163.9883
163.9883	DCB_se1_ag2_f_02 - phones	R	164.0483
163.9883	DCB_se1_ag2_f_02 - words	remember	164.2783
164.0483	DCB_se1_ag2_f_02 - phones	IH0	164.1183
164.1183	DCB_se1_ag2_f_02 - phones	M	164.1483
164.1483	DCB_se1_ag2_f_02 - phones	EH1	164.1883
164.1883	DCB_se1_ag2_f_02 - phones	M	164.2183
164.2183	DCB_se1_ag2_f_02 - phones	B	164.2483
164.2483	DCB_se1_ag2_f_02 - phones	ER0	164.2783
164.2783	DCB_se1_ag2_f_02 - phones	DH	164.3083
164.2783	DCB_se1_ag2_f_02 - words	the	164.3383
164.3083	DCB_se1_ag2_f_02 - phones	AH0	164.3383
164.3383	DCB_se1_ag2_f_02 - phones	N	164.4283
164.3383	DCB_se1_ag2_f_02 - words	neighbor	164.5983
164.4283	DCB_se1_ag2_f_02 - phones	EY1	164.5283
164.5283	DCB_se1_ag2_f_02 - phones	B	164.5583
164.5583	DCB_se1_ag2_f_02 - phones	ER0	164.5983
164.5983	DCB_se1_ag2_f_02 - phones	sp	164.6283
164.6283	DCB_se1_ag2_f_02 - phones	DH	164.6683
164.6283	DCB_se1_ag2_f_02 - words	this	164.7783
164.6683	DCB_se1_ag2_f_02 - phones	IH0	164.7183
164.7183	DCB_se1_ag2_f_02 - phones	S	164.7783
164.7783	DCB_se1_ag2_f_02 - phones	sp	164.8183
164.8183	DCB_se1_ag2_f_02 - phones	IH0	164.8483
164.8183	DCB_se1_ag2_f_02 - words	is	164.8783
164.8483	DCB_se1_ag2_f_02 - phones	Z	164.8783
164.8783	DCB_se1_ag2_f_02 - phones	L	164.9483
164.8783	DCB_se1_ag2_f_02 - words	like	165.0583
164.9483	DCB_se1_ag2_f_02 - phones	AY1	164.9783
164.9783	DCB_se1_ag2_f_02 - phones	K	165.0583
165.0583	DCB_se1_ag2_f_02 - phones	W	165.1283
165.0583	DCB_se1_ag2_f_02 - words	one	165.1883
165.1283	DCB_se1_ag2_f_02 - phones	AH1	165.1583
165.1583	DCB_se1_ag2_f_02 - phones	N	165.1883
165.1883	DCB_se1_ag2_f_02 - phones	AH0	165.2183
165.1883	DCB_se1_ag2_f_02 - words	of	165.2583
165.2183	DCB_se1_ag2_f_02 - phones	V	165.2583
165.2583	DCB_se1_ag2_f_02 - phones	DH	165.2983
165.2583	DCB_se1_ag2_f_02 - words	those	165.4383
165.2983	DCB_se1_ag2_f_02 - phones	OW1	165.3683
165.3683	DCB_se1_ag2_f_02 - phones	Z	165.4383
165.4383	DCB_se1_ag2_f_02 - phones	N	165.4783
165.4383	DCB_se1_ag2_f_02 - words	neighborhoods	165.7583
165.4783	DCB_se1_ag2_f_02 - phones	EY1	165.5283
165.5283	DCB_se1_ag2_f_02 - phones	B	165.6083
165.6083	DCB_se1_ag2_f_02 - phones	ER0	165.6383
165.6383	DCB_se1_ag2_f_02 - phones	HH	165.6683
165.6683	DCB_se1_ag2_f_02 - phones	UH2	165.6983
165.6983	DCB_se1_ag2_f_02 - phones	D	165.7283
165.7283	DCB_se1_ag2_f_02 - phones	Z	165.7583
165.7583	DCB_se1_ag2_f_02 - phones	EH1	165.8183
165.7583	DCB_se1_ag2_f_02 - words	everyone	166.1383
165.8183	DCB_se1_ag2_f_02 - phones	V	165.8883
165.8883	DCB_se1_ag2_f_02 - phones	R	165.9383
165.9383	DCB_se1_ag2_f_02 - phones	IY0	165.9983
165.9983	DCB_se1_ag2_f_02 - phones	W	166.0383
166.0383	DCB_se1_ag2_f_02 - phones	AH2	166.0783
166.0783	DCB_se1_ag2_f_02 - phones	N	166.1383
166.1383	DCB_se1_ag2_f_02 - phones	sp	166.1683
166.1683	DCB_se1_ag2_f_02 - phones	N	166.2283
166.1683	DCB_se1_ag2_f_02 - words	knows	166.2883
166.2283	DCB_se1_ag2_f_02 - phones	OW1	166.2583
166.2583	DCB_se1_ag2_f_02 - phones	Z	166.2883
166.2883	DCB_se1_ag2_f_02 - phones	sp	166.4583
166.4583	DCB_se1_ag2_f_02 - phones	B	166.5083
166.4583	DCB_se1_ag2_f_02 - words	but	166.6083
166.5083	DCB_se1_ag2_f_02 - phones	AH1	166.5383
166.5383	DCB_se1_ag2_f_02 - phones	T	166.6083
166.6083	DCB_se1_ag2_f_02 - phones	sp	166.6583
166.6583	DCB_se1_ag2_f_02 - words	i	166.7583
166.6583	DCB_se1_ag2_f_02 - phones	AY1	166.7583
166.7583	DCB_se1_ag2_f_02 - phones	sp	166.7883
166.7883	DCB_se1_ag2_f_02 - phones	K	166.8383
166.7883	DCB_se1_ag2_f_02 - words	can't	166.9383
166.8383	DCB_se1_ag2_f_02 - phones	AE1	166.8683
166.8683	DCB_se1_ag2_f_02 - phones	N	166.9383
166.9383	DCB_se1_ag2_f_02 - phones	R	166.9783
166.9383	DCB_se1_ag2_f_02 - words	remember	167.1583
166.9783	DCB_se1_ag2_f_02 - phones	IH0	167.0083
167.0083	DCB_se1_ag2_f_02 - phones	M	167.0383
167.0383	DCB_se1_ag2_f_02 - phones	EH1	167.0683
167.0683	DCB_se1_ag2_f_02 - phones	M	167.0983
167.0983	DCB_se1_ag2_f_02 - phones	B	167.1283
167.1283	DCB_se1_ag2_f_02 - phones	ER0	167.1583
167.1583	DCB_se1_ag2_f_02 - phones	S	167.2083
167.1583	DCB_se1_ag2_f_02 - words	so	167.2583
167.2083	DCB_se1_ag2_f_02 - phones	OW1	167.2583
167.2583	DCB_se1_ag2_f_02 - phones	W	167.3483
167.2583	DCB_se1_ag2_f_02 - words	we	167.3983
167.3483	DCB_se1_ag2_f_02 - phones	IY1	167.3983
167.3983	DCB_se1_ag2_f_02 - phones	L	167.4283
167.3983	DCB_se1_ag2_f_02 - words	lived	167.5783
167.4283	DCB_se1_ag2_f_02 - phones	IH1	167.4583
167.4583	DCB_se1_ag2_f_02 - phones	V	167.5483
167.5483	DCB_se1_ag2_f_02 - phones	D	167.5783
167.5783	DCB_se1_ag2_f_02 - phones	ER0	167.6883
167.5783	DCB_se1_ag2_f_02 - words	around	167.7883
167.6883	DCB_se1_ag2_f_02 - phones	AW1	167.7183
167.7183	DCB_se1_ag2_f_02 - phones	N	167.7583
167.7583	DCB_se1_ag2_f_02 - phones	D	167.7883
167.7883	DCB_se1_ag2_f_02 - phones	DH	167.8183
167.7883	DCB_se1_ag2_f_02 - words	there	167.9183
167.8183	DCB_se1_ag2_f_02 - phones	EH1	167.8483
167.8483	DCB_se1_ag2_f_02 - phones	R	167.9183
167.9183	DCB_se1_ag2_f_02 - phones	F	167.9783
167.9183	DCB_se1_ag2_f_02 - words	for	168.0483
167.9783	DCB_se1_ag2_f_02 - phones	AO1	168.0183
168.0183	DCB_se1_ag2_f_02 - phones	R	168.0483
168.0483	DCB_se1_ag2_f_02 - words	a	168.0883
168.0483	DCB_se1_ag2_f_02 - phones	AH0	168.0883
168.0883	DCB_se1_ag2_f_02 - phones	W	168.1783
168.0883	DCB_se1_ag2_f_02 - words	while	168.5283
168.1783	DCB_se1_ag2_f_02 - phones	AY1	168.3683
168.3683	DCB_se1_ag2_f_02 - phones	L	168.5283
168.5283	DCB_se1_ag2_f_02 - phones	sp	168.9120
168.9120	DCB_se1_ag2_f_02 - phones	DH	168.9520
168.9120	DCB_se1_ag2_f_02 - words	then	169.0420
168.9520	DCB_se1_ag2_f_02 - phones	EH1	168.9820
168.9820	DCB_se1_ag2_f_02 - phones	N	169.0420
169.0420	DCB_se1_ag2_f_02 - phones	M	169.0820
169.0420	DCB_se1_ag2_f_02 - words	my	169.1320
169.0820	DCB_se1_ag2_f_02 - phones	AY1	169.1320
169.1320	DCB_se1_ag2_f_02 - phones	M	169.2720
169.1320	DCB_se1_ag2_f_02 - words	mom	169.5520
169.2720	DCB_se1_ag2_f_02 - phones	AA1	169.4220
169.4220	DCB_se1_ag2_f_02 - phones	M	169.5520
169.5520	DCB_se1_ag2_f_02 - phones	AY1	169.5820
169.5520	DCB_se1_ag2_f_02 - words	i'm	169.6320
169.5820	DCB_se1_ag2_f_02 - phones	M	169.6320
169.6320	DCB_se1_ag2_f_02 - phones	N	169.6720
169.6320	DCB_se1_ag2_f_02 - words	not	169.7820
169.6720	DCB_se1_ag2_f_02 - phones	AA1	169.7120
169.7120	DCB_se1_ag2_f_02 - phones	T	169.7820
169.7820	DCB_se1_ag2_f_02 - phones	SH	169.8520
169.7820	DCB_se1_ag2_f_02 - words	sure	169.9720
169.8520	DCB_se1_ag2_f_02 - phones	UH1	169.9420
169.9420	DCB_se1_ag2_f_02 - phones	R	169.9720
[truncated: 58,202 more rows]
