# Supplementary material for: Considering Performance in the Automated and Manual Coding of Sociolinguistic Variables: Lessons From Variable (ING)
Source: Front Artif Intell. 2021 Apr 29;4:648543. doi: 10.3389/frai.2021.648543 (PMC8117961; doi:10.3389/frai.2021.648543)
Supplement: Supplementary file 4 [file Data_Sheet_4.ZIP › CORAAL_Aligned_as_Tables/DCA_se1_ag1_f_01_1_txout.txt]

tmin	tier	text	tmax
0.4734	DCA_int_04 - phones	sil	0.5334
0.5334	DCA_int_04 - phones	Y	0.5634
0.5334	DCA_int_04 - words	your	0.6334
0.5634	DCA_int_04 - phones	UH1	0.5934
0.5934	DCA_int_04 - phones	R	0.6334
0.6334	DCA_int_04 - phones	N	0.6834
0.6334	DCA_int_04 - words	name	1.1434
0.6834	DCA_int_04 - phones	EY1	1.0234
1.0234	DCA_int_04 - phones	M	1.1434
1.1434	DCA_int_04 - phones	AH0	1.2434
1.1434	DCA_int_04 - words	and	1.3234
1.2434	DCA_int_04 - phones	N	1.3234
1.3234	DCA_int_04 - phones	K	1.4234
1.3234	DCA_int_04 - words	count	1.6134
1.4234	DCA_int_04 - phones	AW1	1.4834
1.4834	DCA_int_04 - phones	N	1.5734
1.5734	DCA_int_04 - phones	T	1.6134
1.6134	DCA_int_04 - phones	T	1.6634
1.6134	DCA_int_04 - words	to	1.7134
1.6634	DCA_int_04 - phones	AH0	1.7134
1.7134	DCA_int_04 - phones	sp	1.8334
1.8334	DCA_int_04 - phones	T	1.8634
1.8334	DCA_int_04 - words	ten	2.0734
1.8634	DCA_int_04 - phones	EH1	1.9034
1.9034	DCA_int_04 - phones	N	2.0734
2.0734	DCA_int_04 - phones	sp	2.1334
4.8612	DCA_se1_ag1_f_01 - phones	sil	5.0212
5.0212	DCA_se1_ag1_f_01 - phones	M	5.0712
5.0212	DCA_se1_ag1_f_01 - words	my	5.2212
5.0712	DCA_se1_ag1_f_01 - phones	AY1	5.2212
5.5373	DCA_int_04 - phones	Y	5.6973
5.5373	DCA_int_04 - words	yeah	5.9673
5.6973	DCA_int_04 - phones	AE1	5.9673
6.0176	DCA_int_04 - phones	W	6.0576
6.0176	DCA_int_04 - words	what	6.1876
6.0576	DCA_int_04 - phones	AH1	6.1076
6.1076	DCA_int_04 - phones	T	6.1876
6.1876	DCA_int_04 - words	s	6.2176
6.1876	DCA_int_04 - phones	S	6.2176
6.2176	DCA_int_04 - phones	Y	6.2476
6.2176	DCA_int_04 - words	your	6.3376
6.2476	DCA_int_04 - phones	UH1	6.2776
6.2776	DCA_int_04 - phones	R	6.3376
6.3376	DCA_int_04 - phones	N	6.3776
6.3376	DCA_int_04 - words	name	6.5576
6.3776	DCA_int_04 - phones	EY1	6.5176
6.5176	DCA_int_04 - phones	M	6.5576
6.5576	DCA_int_04 - phones	sp	6.6376
6.9770	DCA_se1_ag1_f_01 - phones	sil	7.0170
7.0170	DCA_se1_ag1_f_01 - phones	M	7.0770
7.0170	DCA_se1_ag1_f_01 - words	my	7.1770
7.0770	DCA_se1_ag1_f_01 - phones	AY1	7.1770
7.1770	DCA_se1_ag1_f_01 - phones	N	7.2670
7.1770	DCA_se1_ag1_f_01 - words	name	7.3770
7.2670	DCA_se1_ag1_f_01 - phones	EY1	7.3470
7.3470	DCA_se1_ag1_f_01 - phones	M	7.3770
7.3770	DCA_se1_ag1_f_01 - phones	IH0	7.4370
7.3770	DCA_se1_ag1_f_01 - words	is	7.4670
7.4370	DCA_se1_ag1_f_01 - phones	Z	7.4670
7.4670	DCA_se1_ag1_f_01 - phones	sp	7.5370
7.5370	DCA_se1_ag1_f_01 - words	rdx	9.1470
7.5370	DCA_se1_ag1_f_01 - phones	TN	9.1470
9.1470	DCA_se1_ag1_f_01 - phones	sp	14.8695
9.4297	DCA_int_04 - phones	M	9.6297
9.4297	DCA_int_04 - words	mm-hm	9.9697
9.6297	DCA_int_04 - phones	HH	9.9097
9.9097	DCA_int_04 - phones	M	9.9697
11.5933	DCA_int_04 - phones	AE1	11.6833
11.5933	DCA_int_04 - words	and	11.7833
11.6833	DCA_int_04 - phones	N	11.7833
11.7833	DCA_int_04 - phones	K	11.8233
11.7833	DCA_int_04 - words	can	11.9133
11.8233	DCA_int_04 - phones	AH0	11.8533
11.8533	DCA_int_04 - phones	N	11.9133
11.9133	DCA_int_04 - phones	Y	11.9833
11.9133	DCA_int_04 - words	you	12.0233
11.9833	DCA_int_04 - phones	UW1	12.0233
12.0233	DCA_int_04 - phones	K	12.1133
12.0233	DCA_int_04 - words	count	12.2433
12.1133	DCA_int_04 - phones	AW1	12.1533
12.1533	DCA_int_04 - phones	N	12.1833
12.1833	DCA_int_04 - phones	T	12.2433
12.2433	DCA_int_04 - phones	sp	12.3633
12.3633	DCA_int_04 - phones	T	12.4033
12.3633	DCA_int_04 - words	to	12.4333
12.4033	DCA_int_04 - phones	AH0	12.4333
12.4333	DCA_int_04 - phones	T	12.4633
12.4333	DCA_int_04 - words	ten	12.6333
12.4633	DCA_int_04 - phones	EH1	12.5533
12.5533	DCA_int_04 - phones	N	12.6333
12.6333	DCA_int_04 - phones	sp	12.7133
12.7133	DCA_int_04 - phones	F	12.7633
12.7133	DCA_int_04 - words	for	12.8133
12.7633	DCA_int_04 - phones	ER0	12.8133
12.8133	DCA_int_04 - phones	M	12.9233
12.8133	DCA_int_04 - words	me	13.0033
12.9233	DCA_int_04 - phones	IY1	13.0033
13.0033	DCA_int_04 - phones	sp	13.1433
13.1433	DCA_int_04 - phones	P	13.1733
13.1433	DCA_int_04 - words	please	13.4233
13.1733	DCA_int_04 - phones	L	13.2333
13.2333	DCA_int_04 - phones	IY1	13.3433
13.3433	DCA_int_04 - phones	Z	13.4233
13.4233	DCA_int_04 - phones	sp	13.4633
14.8695	DCA_se1_ag1_f_01 - phones	W	15.0095
14.8695	DCA_se1_ag1_f_01 - words	one	15.3595
15.0095	DCA_se1_ag1_f_01 - phones	AH1	15.2295
15.2295	DCA_se1_ag1_f_01 - phones	N	15.3595
15.3595	DCA_se1_ag1_f_01 - phones	sp	15.4195
15.8354	DCA_se1_ag1_f_01 - phones	T	15.9754
15.8354	DCA_se1_ag1_f_01 - words	two	16.4654
15.9754	DCA_se1_ag1_f_01 - phones	UW1	16.4654
16.9545	DCA_se1_ag1_f_01 - phones	TH	17.1045
16.9545	DCA_se1_ag1_f_01 - words	three	17.5645
17.1045	DCA_se1_ag1_f_01 - phones	R	17.1645
17.1645	DCA_se1_ag1_f_01 - phones	IY1	17.5645
18.0491	DCA_se1_ag1_f_01 - phones	F	18.2491
18.0491	DCA_se1_ag1_f_01 - words	four	18.7491
18.2491	DCA_se1_ag1_f_01 - phones	AO1	18.5391
18.5391	DCA_se1_ag1_f_01 - phones	R	18.7491
19.1635	DCA_se1_ag1_f_01 - phones	F	19.3835
19.1635	DCA_se1_ag1_f_01 - words	five	19.9135
19.3835	DCA_se1_ag1_f_01 - phones	AY1	19.8735
19.8735	DCA_se1_ag1_f_01 - phones	V	19.9135
20.2453	DCA_se1_ag1_f_01 - phones	S	20.5053
20.2453	DCA_se1_ag1_f_01 - words	six	20.9953
20.5053	DCA_se1_ag1_f_01 - phones	IH1	20.7153
20.7153	DCA_se1_ag1_f_01 - phones	K	20.8153
20.8153	DCA_se1_ag1_f_01 - phones	S	20.9953
21.4064	DCA_se1_ag1_f_01 - phones	S	21.5564
21.4064	DCA_se1_ag1_f_01 - words	seven	22.1064
21.5564	DCA_se1_ag1_f_01 - phones	EH1	21.7764
21.7764	DCA_se1_ag1_f_01 - phones	V	21.8764
21.8764	DCA_se1_ag1_f_01 - phones	AH0	21.9664
21.9664	DCA_se1_ag1_f_01 - phones	N	22.1064
22.5161	DCA_se1_ag1_f_01 - phones	sil	22.5661
22.5661	DCA_se1_ag1_f_01 - phones	EY1	22.8761
22.5661	DCA_se1_ag1_f_01 - words	eight	22.9261
22.8761	DCA_se1_ag1_f_01 - phones	T	22.9261
23.4021	DCA_se1_ag1_f_01 - phones	sil	23.4321
23.4321	DCA_se1_ag1_f_01 - phones	N	23.5721
23.4321	DCA_se1_ag1_f_01 - words	nine	24.0321
23.5721	DCA_se1_ag1_f_01 - phones	AY1	23.9421
23.9421	DCA_se1_ag1_f_01 - phones	N	24.0321
24.2927	DCA_se1_ag1_f_01 - phones	T	24.4627
24.2927	DCA_se1_ag1_f_01 - words	ten	24.7727
24.4627	DCA_se1_ag1_f_01 - phones	EH1	24.5927
24.5927	DCA_se1_ag1_f_01 - phones	N	24.7727
25.0796	DCA_int_04 - phones	G	25.1396
25.0796	DCA_int_04 - words	good	25.3596
25.1396	DCA_int_04 - phones	IH0	25.3096
25.3096	DCA_int_04 - phones	D	25.3596
25.3596	DCA_int_04 - phones	sp	27.1320
27.1320	DCA_int_04 - phones	N	27.1820
27.1320	DCA_int_04 - words	now	27.2120
27.1820	DCA_int_04 - phones	AW1	27.2120
27.2120	DCA_int_04 - phones	OW2	27.6320
27.2120	DCA_int_04 - words	okay	27.8220
27.6320	DCA_int_04 - phones	K	27.7320
27.7320	DCA_int_04 - phones	EY1	27.8220
27.8220	DCA_int_04 - phones	sp	28.4023
28.4023	DCA_int_04 - phones	N	28.4723
28.4023	DCA_int_04 - words	now	28.6623
28.4723	DCA_int_04 - phones	AW1	28.6623
28.6623	DCA_int_04 - words	rdx	29.2423
28.6623	DCA_int_04 - phones	TN	29.2423
29.2423	DCA_int_04 - phones	sp	29.2723
29.2723	DCA_int_04 - phones	W	29.3023
29.2723	DCA_int_04 - words	what	29.3723
29.3023	DCA_int_04 - phones	AH1	29.3323
29.3323	DCA_int_04 - phones	T	29.3723
29.3723	DCA_int_04 - phones	K	29.4523
29.3723	DCA_int_04 - words	kind	29.6223
29.4523	DCA_int_04 - phones	AY1	29.5223
29.5223	DCA_int_04 - phones	N	29.6223
29.6223	DCA_int_04 - phones	AH0	29.6623
29.6223	DCA_int_04 - words	of	29.7523
29.6623	DCA_int_04 - phones	V	29.7523
29.7523	DCA_int_04 - phones	sp	29.8223
29.8223	DCA_int_04 - phones	G	29.8923
29.8223	DCA_int_04 - words	games	30.2623
29.8923	DCA_int_04 - phones	EY1	30.0223
30.0223	DCA_int_04 - phones	M	30.1023
30.1023	DCA_int_04 - phones	Z	30.2623
30.2623	DCA_int_04 - phones	D	30.4023
30.2623	DCA_int_04 - words	do	30.4323
30.4023	DCA_int_04 - phones	UW1	30.4323
30.4323	DCA_int_04 - phones	Y	30.4723
30.4323	DCA_int_04 - words	you	30.5623
30.4723	DCA_int_04 - phones	UW1	30.5623
30.5623	DCA_int_04 - phones	sp	30.6323
30.6323	DCA_int_04 - phones	P	30.7623
30.6323	DCA_int_04 - words	play	31.0423
30.7623	DCA_int_04 - phones	L	30.8123
30.8123	DCA_int_04 - phones	EY1	31.0423
31.0423	DCA_int_04 - phones	sp	31.0723
31.0723	DCA_int_04 - phones	ER0	31.1723
31.0723	DCA_int_04 - words	around	31.4323
31.1723	DCA_int_04 - phones	AW1	31.2123
31.2123	DCA_int_04 - phones	N	31.3523
31.3523	DCA_int_04 - phones	D	31.4323
31.4323	DCA_int_04 - phones	sp	31.5823
31.5823	DCA_int_04 - phones	HH	31.6323
31.5823	DCA_int_04 - words	here	31.7223
31.6323	DCA_int_04 - phones	IY1	31.6623
31.6623	DCA_int_04 - phones	R	31.7223
31.7223	DCA_int_04 - phones	sp	31.7723
32.7722	DCA_se1_ag1_f_01 - phones	sil	32.8522
32.8522	DCA_se1_ag1_f_01 - phones	AE1	32.9322
32.8522	DCA_se1_ag1_f_01 - words	at	32.9722
32.9322	DCA_se1_ag1_f_01 - phones	T	32.9722
32.9722	DCA_se1_ag1_f_01 - phones	HH	33.0622
32.9722	DCA_se1_ag1_f_01 - words	home	33.3822
33.0622	DCA_se1_ag1_f_01 - phones	OW1	33.2922
33.2922	DCA_se1_ag1_f_01 - phones	M	33.3822
33.3822	DCA_se1_ag1_f_01 - phones	sp	33.4422
33.6489	DCA_int_04 - phones	M	33.6789
33.6489	DCA_int_04 - words	mm-hm	34.0789
33.6789	DCA_int_04 - phones	HH	33.7289
33.7289	DCA_int_04 - phones	M	34.0789
34.8565	DCA_se1_ag1_f_01 - phones	AY1	35.0065
34.8565	DCA_se1_ag1_f_01 - words	i	35.0065
35.0065	DCA_se1_ag1_f_01 - phones	P	35.1365
35.0065	DCA_se1_ag1_f_01 - words	play	35.5165
35.1365	DCA_se1_ag1_f_01 - phones	L	35.2365
35.2365	DCA_se1_ag1_f_01 - phones	EY1	35.5165
35.5165	DCA_se1_ag1_f_01 - words	uh	35.9265
35.5165	DCA_se1_ag1_f_01 - phones	AH1	35.9265
35.9265	DCA_se1_ag1_f_01 - phones	sp	35.9765
37.0097	DCA_se1_ag1_f_01 - phones	F	37.2697
37.0097	DCA_se1_ag1_f_01 - words	football	37.9597
37.2697	DCA_se1_ag1_f_01 - phones	UH1	37.3597
37.3597	DCA_se1_ag1_f_01 - phones	T	37.4597
37.4597	DCA_se1_ag1_f_01 - phones	B	37.5197
37.5197	DCA_se1_ag1_f_01 - phones	AO2	37.7197
37.7197	DCA_se1_ag1_f_01 - phones	L	37.9597
37.9597	DCA_se1_ag1_f_01 - phones	sp	39.9873
39.9873	DCA_se1_ag1_f_01 - phones	JH	40.1073
39.9873	DCA_se1_ag1_f_01 - words	jump	40.3973
40.1073	DCA_se1_ag1_f_01 - phones	AH1	40.2473
40.2473	DCA_se1_ag1_f_01 - phones	M	40.3673
40.3673	DCA_se1_ag1_f_01 - phones	P	40.3973
40.3973	DCA_se1_ag1_f_01 - phones	R	40.4773
40.3973	DCA_se1_ag1_f_01 - words	rope	40.7873
40.4773	DCA_se1_ag1_f_01 - phones	OW1	40.6973
40.6973	DCA_se1_ag1_f_01 - phones	P	40.7873
44.2500	DCA_se1_ag1_f_01 - phones	sil	44.3000
44.3000	DCA_se1_ag1_f_01 - phones	spn	44.4200
44.3000	DCA_se1_ag1_f_01 - words	<unk>	44.4200
44.5018	DCA_se1_ag1_f_01 - phones	DH	44.6118
44.5018	DCA_se1_ag1_f_01 - words	that	44.7318
44.6118	DCA_se1_ag1_f_01 - phones	AE1	44.6718
44.6718	DCA_se1_ag1_f_01 - phones	T	44.7318
44.7318	DCA_se1_ag1_f_01 - words	s	44.8418
44.7318	DCA_se1_ag1_f_01 - phones	S	44.8418
44.8418	DCA_se1_ag1_f_01 - phones	AO1	45.0318
44.8418	DCA_se1_ag1_f_01 - words	all	45.1418
45.0318	DCA_se1_ag1_f_01 - phones	L	45.1418
46.4229	DCA_int_04 - phones	W	46.4729
46.4229	DCA_int_04 - words	what	46.5429
46.4729	DCA_int_04 - phones	AH1	46.5129
46.5129	DCA_int_04 - phones	T	46.5429
46.5429	DCA_int_04 - phones	D	46.5729
46.5429	DCA_int_04 - words	do	46.6029
46.5729	DCA_int_04 - phones	UW1	46.6029
46.6029	DCA_int_04 - phones	Y	46.6829
46.6029	DCA_int_04 - words	you	46.7529
46.6829	DCA_int_04 - phones	UW1	46.7529
46.7529	DCA_int_04 - phones	D	46.8329
46.7529	DCA_int_04 - words	do	46.9129
46.8329	DCA_int_04 - phones	UW1	46.9129
46.9129	DCA_int_04 - phones	W	46.9829
46.9129	DCA_int_04 - words	when	47.0929
46.9829	DCA_int_04 - phones	IH1	47.0229
47.0229	DCA_int_04 - phones	N	47.0929
47.0929	DCA_int_04 - phones	Y	47.1629
47.0929	DCA_int_04 - words	you	47.2029
47.1629	DCA_int_04 - phones	UW1	47.2029
47.2029	DCA_int_04 - phones	sp	47.2329
47.2329	DCA_int_04 - phones	JH	47.3729
47.2329	DCA_int_04 - words	jump	47.6629
47.3729	DCA_int_04 - phones	AH1	47.4329
47.4329	DCA_int_04 - phones	M	47.5629
47.5629	DCA_int_04 - phones	P	47.6629
47.6629	DCA_int_04 - phones	R	47.7729
47.6629	DCA_int_04 - words	rope	47.8729
47.7729	DCA_int_04 - phones	OW1	47.8029
47.8029	DCA_int_04 - phones	P	47.8729
47.8729	DCA_int_04 - phones	sp	47.9229
48.7142	DCA_se1_ag1_f_01 - phones	sil	48.7642
48.7642	DCA_se1_ag1_f_01 - words	<unk>	48.8442
48.7642	DCA_se1_ag1_f_01 - phones	spn	48.8442
49.7184	DCA_se1_ag1_f_01 - phones	sil	49.7584
49.7584	DCA_se1_ag1_f_01 - phones	W	49.7884
49.7584	DCA_se1_ag1_f_01 - words	we	49.8284
49.7884	DCA_se1_ag1_f_01 - phones	IY1	49.8284
49.8284	DCA_se1_ag1_f_01 - phones	sp	49.9284
49.9284	DCA_se1_ag1_f_01 - phones	P	49.9684
49.9284	DCA_se1_ag1_f_01 - words	play	50.1584
49.9684	DCA_se1_ag1_f_01 - phones	L	50.0384
50.0384	DCA_se1_ag1_f_01 - phones	EY1	50.1584
50.1584	DCA_se1_ag1_f_01 - phones	sp	50.2284
50.2284	DCA_se1_ag1_f_01 - phones	D	50.3084
50.2284	DCA_se1_ag1_f_01 - words	double	50.4884
50.3084	DCA_se1_ag1_f_01 - phones	AH1	50.3984
50.3984	DCA_se1_ag1_f_01 - phones	B	50.4284
50.4284	DCA_se1_ag1_f_01 - phones	AH0	50.4584
50.4584	DCA_se1_ag1_f_01 - phones	L	50.4884
50.4884	DCA_se1_ag1_f_01 - phones	sp	50.5484
50.5484	DCA_se1_ag1_f_01 - phones	D	50.6384
50.5484	DCA_se1_ag1_f_01 - words	dutch	51.1484
50.6384	DCA_se1_ag1_f_01 - phones	AH1	50.8184
50.8184	DCA_se1_ag1_f_01 - phones	CH	51.1484
51.3318	DCA_int_04 - phones	HH	51.3918
51.3318	DCA_int_04 - words	how	51.4218
51.3918	DCA_int_04 - phones	AW1	51.4218
51.4218	DCA_int_04 - phones	D	51.4618
51.4218	DCA_int_04 - words	do	51.5018
51.4618	DCA_int_04 - phones	UW1	51.5018
51.5018	DCA_int_04 - phones	Y	51.5518
51.5018	DCA_int_04 - words	you	51.5818
51.5518	DCA_int_04 - phones	UW1	51.5818
51.5818	DCA_int_04 - phones	sp	51.6218
51.6218	DCA_int_04 - phones	D	51.6818
51.6218	DCA_int_04 - words	do	51.7318
51.6818	DCA_int_04 - phones	UW1	51.7318
51.7318	DCA_int_04 - phones	sp	51.8018
51.8018	DCA_int_04 - phones	DH	51.8318
51.8018	DCA_int_04 - words	that	51.9918
51.8318	DCA_int_04 - phones	AH0	51.9618
51.9618	DCA_int_04 - phones	T	51.9918
51.9918	DCA_int_04 - phones	sp	52.0718
53.5187	DCA_se1_ag1_f_01 - words	s	53.7187
53.5187	DCA_se1_ag1_f_01 - phones	S	53.7187
53.7845	DCA_se1_ag1_f_01 - phones	sil	53.8445
53.8445	DCA_se1_ag1_f_01 - phones	Y	53.9145
53.8445	DCA_se1_ag1_f_01 - words	you	54.0145
53.9145	DCA_se1_ag1_f_01 - phones	UW1	54.0145
54.0145	DCA_se1_ag1_f_01 - phones	HH	54.1145
54.0145	DCA_se1_ag1_f_01 - words	have	54.2645
54.1145	DCA_se1_ag1_f_01 - phones	AE1	54.1945
54.1945	DCA_se1_ag1_f_01 - phones	V	54.2645
54.2645	DCA_se1_ag1_f_01 - phones	sp	54.3245
54.3245	DCA_se1_ag1_f_01 - phones	T	54.3845
54.3245	DCA_se1_ag1_f_01 - words	to	54.4445
54.3845	DCA_se1_ag1_f_01 - phones	AH0	54.4445
54.4445	DCA_se1_ag1_f_01 - words	uh	54.7745
54.4445	DCA_se1_ag1_f_01 - phones	AH1	54.7745
55.0936	DCA_se1_ag1_f_01 - phones	T	55.2136
55.0936	DCA_se1_ag1_f_01 - words	two	55.3436
55.2136	DCA_se1_ag1_f_01 - phones	UW1	55.3436
55.3436	DCA_se1_ag1_f_01 - phones	P	55.4536
55.3436	DCA_se1_ag1_f_01 - words	people	55.7536
55.4536	DCA_se1_ag1_f_01 - phones	IY1	55.5736
55.5736	DCA_se1_ag1_f_01 - phones	P	55.6836
55.6836	DCA_se1_ag1_f_01 - phones	AH0	55.7136
55.7136	DCA_se1_ag1_f_01 - phones	L	55.7536
55.7536	DCA_se1_ag1_f_01 - phones	HH	55.8236
55.7536	DCA_se1_ag1_f_01 - words	have	56.0136
55.8236	DCA_se1_ag1_f_01 - phones	AE1	55.9836
55.9836	DCA_se1_ag1_f_01 - phones	V	56.0136
56.0136	DCA_se1_ag1_f_01 - phones	sp	56.0736
56.3992	DCA_se1_ag1_f_01 - phones	T	56.5292
56.3992	DCA_se1_ag1_f_01 - words	two	56.6192
56.5292	DCA_se1_ag1_f_01 - phones	UW1	56.6192
56.6192	DCA_se1_ag1_f_01 - phones	P	56.6892
56.6192	DCA_se1_ag1_f_01 - words	people	56.8692
56.6892	DCA_se1_ag1_f_01 - phones	IY1	56.7792
56.7792	DCA_se1_ag1_f_01 - phones	P	56.8092
56.8092	DCA_se1_ag1_f_01 - phones	AH0	56.8392
56.8392	DCA_se1_ag1_f_01 - phones	L	56.8692
56.8692	DCA_se1_ag1_f_01 - phones	HH	56.9292
56.8692	DCA_se1_ag1_f_01 - words	have	57.1292
56.9292	DCA_se1_ag1_f_01 - phones	AE1	57.0092
57.0092	DCA_se1_ag1_f_01 - phones	V	57.1292
57.1292	DCA_se1_ag1_f_01 - phones	T	57.1592
57.1292	DCA_se1_ag1_f_01 - words	to	57.1892
57.1592	DCA_se1_ag1_f_01 - phones	AH0	57.1892
57.1892	DCA_se1_ag1_f_01 - phones	sp	57.2392
57.2392	DCA_se1_ag1_f_01 - phones	T	57.3992
57.2392	DCA_se1_ag1_f_01 - words	turn	57.6492
57.3992	DCA_se1_ag1_f_01 - phones	ER1	57.5792
57.5792	DCA_se1_ag1_f_01 - phones	N	57.6492
57.6492	DCA_se1_ag1_f_01 - phones	DH	57.6792
57.6492	DCA_se1_ag1_f_01 - words	the	57.7792
57.6792	DCA_se1_ag1_f_01 - phones	AH0	57.7792
57.7792	DCA_se1_ag1_f_01 - phones	sp	57.8092
57.8092	DCA_se1_ag1_f_01 - phones	R	57.8892
57.8092	DCA_se1_ag1_f_01 - words	rope	58.2192
57.8892	DCA_se1_ag1_f_01 - phones	OW1	58.0792
58.0792	DCA_se1_ag1_f_01 - phones	P	58.2192
59.6352	DCA_int_04 - phones	M	59.8052
59.6352	DCA_int_04 - words	mm-hm	60.0252
59.8052	DCA_int_04 - phones	HH	59.8652
59.8652	DCA_int_04 - phones	M	60.0252
60.0252	DCA_int_04 - phones	sp	60.1052
61.1589	DCA_int_04 - phones	AH0	61.2489
61.1589	DCA_int_04 - words	and	61.4289
61.2489	DCA_int_04 - phones	N	61.4289
61.4289	DCA_int_04 - phones	W	61.4589
61.4289	DCA_int_04 - words	what	61.5289
61.4589	DCA_int_04 - phones	AH1	61.4889
61.4889	DCA_int_04 - phones	T	61.5289
61.5289	DCA_int_04 - phones	D	61.5589
61.5289	DCA_int_04 - words	do	61.5889
61.5589	DCA_int_04 - phones	UW1	61.5889
61.5889	DCA_int_04 - phones	Y	61.6489
61.5889	DCA_int_04 - words	you	61.7489
61.6489	DCA_int_04 - phones	UW1	61.7489
61.7489	DCA_int_04 - phones	sp	61.8189
61.8189	DCA_int_04 - phones	D	61.8789
61.8189	DCA_int_04 - words	do	61.9689
61.8789	DCA_int_04 - phones	UW1	61.9689
61.9689	DCA_int_04 - phones	sp	65.0651
62.4272	DCA_se1_ag1_f_01 - phones	AH0	62.4972
62.4272	DCA_se1_ag1_f_01 - words	and	62.5672
62.4972	DCA_se1_ag1_f_01 - phones	N	62.5672
62.5672	DCA_se1_ag1_f_01 - phones	Y	62.5972
62.5672	DCA_se1_ag1_f_01 - words	you	62.6872
62.5972	DCA_se1_ag1_f_01 - phones	UW1	62.6872
62.6872	DCA_se1_ag1_f_01 - phones	sp	62.7772
62.7772	DCA_se1_ag1_f_01 - phones	JH	62.8872
62.7772	DCA_se1_ag1_f_01 - words	jump	63.1072
62.8872	DCA_se1_ag1_f_01 - phones	AH1	62.9672
62.9672	DCA_se1_ag1_f_01 - phones	M	63.0272
63.0272	DCA_se1_ag1_f_01 - phones	P	63.1072
63.1072	DCA_se1_ag1_f_01 - phones	IH0	63.1372
63.1072	DCA_se1_ag1_f_01 - words	in	63.1672
63.1372	DCA_se1_ag1_f_01 - phones	N	63.1672
63.1672	DCA_se1_ag1_f_01 - phones	DH	63.2072
63.1672	DCA_se1_ag1_f_01 - words	the	63.2772
63.2072	DCA_se1_ag1_f_01 - phones	AH0	63.2772
63.2772	DCA_se1_ag1_f_01 - phones	sp	63.3072
63.3072	DCA_se1_ag1_f_01 - phones	R	63.3972
63.3072	DCA_se1_ag1_f_01 - words	rope	63.6072
63.3972	DCA_se1_ag1_f_01 - phones	OW1	63.5072
63.5072	DCA_se1_ag1_f_01 - phones	P	63.6072
63.6072	DCA_se1_ag1_f_01 - phones	AH0	63.6472
63.6072	DCA_se1_ag1_f_01 - words	and	63.7172
63.6472	DCA_se1_ag1_f_01 - phones	N	63.7172
63.7172	DCA_se1_ag1_f_01 - phones	S	63.8072
63.7172	DCA_se1_ag1_f_01 - words	start	64.0572
63.8072	DCA_se1_ag1_f_01 - phones	T	63.8772
63.8772	DCA_se1_ag1_f_01 - phones	AA1	63.9572
63.9572	DCA_se1_ag1_f_01 - phones	R	64.0272
64.0272	DCA_se1_ag1_f_01 - phones	T	64.0572
64.0572	DCA_se1_ag1_f_01 - phones	T	64.1172
64.0572	DCA_se1_ag1_f_01 - words	to	64.1672
64.1172	DCA_se1_ag1_f_01 - phones	IH0	64.1672
64.1672	DCA_se1_ag1_f_01 - phones	sp	64.2172
64.2172	DCA_se1_ag1_f_01 - phones	JH	64.3272
64.2172	DCA_se1_ag1_f_01 - words	jumping	64.7672
64.3272	DCA_se1_ag1_f_01 - phones	AH1	64.3572
64.3572	DCA_se1_ag1_f_01 - phones	M	64.3872
64.3872	DCA_se1_ag1_f_01 - phones	P	64.6672
64.6672	DCA_se1_ag1_f_01 - phones	IH0	64.6972
64.6972	DCA_se1_ag1_f_01 - phones	NG	64.7672
65.0651	DCA_int_04 - phones	AH1	65.1751
65.0651	DCA_int_04 - words	uh-huh	65.3051
65.1751	DCA_int_04 - phones	HH	65.2251
65.2251	DCA_int_04 - phones	AH1	65.3051
65.3051	DCA_int_04 - phones	sp	65.3451
65.7192	DCA_int_04 - phones	D	65.7492
65.7192	DCA_int_04 - words	do	65.7892
65.7492	DCA_int_04 - phones	UW1	65.7892
65.7892	DCA_int_04 - phones	Y	65.8692
65.7892	DCA_int_04 - words	you	65.9092
65.8692	DCA_int_04 - phones	UW1	65.9092
65.9092	DCA_int_04 - phones	EH1	65.9892
65.9092	DCA_int_04 - words	ever	66.1392
65.9892	DCA_int_04 - phones	V	66.0592
66.0592	DCA_int_04 - phones	ER0	66.1392
66.1392	DCA_int_04 - phones	S	66.2792
66.1392	DCA_int_04 - words	say	66.3692
66.2792	DCA_int_04 - phones	EY1	66.3692
66.3692	DCA_int_04 - phones	EH1	66.4092
66.3692	DCA_int_04 - words	any	66.6092
66.4092	DCA_int_04 - phones	N	66.4692
66.4692	DCA_int_04 - phones	IY0	66.6092
66.6092	DCA_int_04 - phones	R	66.7192
66.6092	DCA_int_04 - words	rhymes	67.3192
66.7192	DCA_int_04 - phones	AY1	66.9992
66.9992	DCA_int_04 - phones	M	67.1592
67.1592	DCA_int_04 - phones	Z	67.3192
67.3192	DCA_int_04 - phones	ER0	67.3992
67.3192	DCA_int_04 - words	or	67.3992
67.3992	DCA_int_04 - phones	sp	67.4592
67.4592	DCA_int_04 - words	or	67.6692
67.4592	DCA_int_04 - phones	ER0	67.6692
67.6692	DCA_int_04 - phones	sp	67.9192
68.0774	DCA_int_04 - phones	TH	68.1674
68.0774	DCA_int_04 - words	things	68.3274
68.1674	DCA_int_04 - phones	IH1	68.2074
68.2074	DCA_int_04 - phones	NG	68.2474
68.2474	DCA_int_04 - phones	Z	68.3274
68.3274	DCA_int_04 - phones	sp	68.3774
68.3774	DCA_int_04 - phones	L	68.4574
68.3774	DCA_int_04 - words	like	68.5374
68.4574	DCA_int_04 - phones	AY1	68.4874
68.4874	DCA_int_04 - phones	K	68.5374
68.5374	DCA_int_04 - phones	sp	68.6074
68.6074	DCA_int_04 - phones	DH	68.6574
68.6074	DCA_int_04 - words	that	68.8574
68.6574	DCA_int_04 - phones	AH0	68.7374
68.7374	DCA_int_04 - phones	T	68.8574
68.8574	DCA_int_04 - phones	sp	68.9174
68.9174	DCA_int_04 - phones	W	68.9574
68.9174	DCA_int_04 - words	when	69.0274
68.9574	DCA_int_04 - phones	EH1	68.9974
68.9974	DCA_int_04 - phones	N	69.0274
69.0274	DCA_int_04 - phones	Y	69.0574
69.0274	DCA_int_04 - words	you	69.1674
69.0574	DCA_int_04 - phones	UW1	69.1674
69.1674	DCA_int_04 - phones	sp	69.2074
69.2074	DCA_int_04 - phones	JH	69.3074
69.2074	DCA_int_04 - words	jump	69.4674
69.3074	DCA_int_04 - phones	AH1	69.3874
69.3874	DCA_int_04 - phones	M	69.4174
69.4174	DCA_int_04 - phones	P	69.4674
69.4674	DCA_int_04 - phones	sp	69.5174
70.9638	DCA_se1_ag1_f_01 - phones	sil	71.0238
71.0238	DCA_se1_ag1_f_01 - phones	spn	71.1238
71.0238	DCA_se1_ag1_f_01 - words	<unk>	71.1238
71.2296	DCA_se1_ag1_f_01 - phones	sil	71.2796
71.2796	DCA_se1_ag1_f_01 - phones	N	71.3996
71.2796	DCA_se1_ag1_f_01 - words	no	71.6496
71.3996	DCA_se1_ag1_f_01 - phones	OW1	71.6496
71.6496	DCA_se1_ag1_f_01 - phones	sp	77.1737
72.6553	DCA_int_04 - words	mm	72.9253
72.6553	DCA_int_04 - phones	M	72.9253
73.5645	DCA_int_04 - phones	D	73.5945
73.5645	DCA_int_04 - words	do	73.6245
73.5945	DCA_int_04 - phones	UW1	73.6245
73.6245	DCA_int_04 - phones	Y	73.6545
73.6245	DCA_int_04 - words	you	73.6845
73.6545	DCA_int_04 - phones	UW1	73.6845
73.6845	DCA_int_04 - phones	EH1	73.7145
73.6845	DCA_int_04 - words	ever	73.9045
73.7145	DCA_int_04 - phones	V	73.7745
73.7745	DCA_int_04 - phones	ER0	73.9045
73.9045	DCA_int_04 - phones	P	73.9945
73.9045	DCA_int_04 - words	play	74.2545
73.9945	DCA_int_04 - phones	L	74.0445
74.0445	DCA_int_04 - phones	EY1	74.2545
74.2545	DCA_int_04 - phones	sp	74.6297
74.6297	DCA_int_04 - phones	G	74.6897
74.6297	DCA_int_04 - words	games	75.1797
74.6897	DCA_int_04 - phones	EY1	74.9297
74.9297	DCA_int_04 - phones	M	75.0297
75.0297	DCA_int_04 - phones	Z	75.1797
75.1797	DCA_int_04 - phones	W	75.2097
75.1797	DCA_int_04 - words	where	75.2697
75.2097	DCA_int_04 - phones	EH1	75.2397
75.2397	DCA_int_04 - phones	R	75.2697
75.2697	DCA_int_04 - phones	Y	75.3397
75.2697	DCA_int_04 - words	you	75.4397
75.3397	DCA_int_04 - phones	UW1	75.4397
75.4397	DCA_int_04 - phones	sp	75.4697
75.4697	DCA_int_04 - phones	HH	75.6997
75.4697	DCA_int_04 - words	hide	75.9297
75.6997	DCA_int_04 - phones	AY1	75.8997
75.8997	DCA_int_04 - phones	D	75.9297
75.9297	DCA_int_04 - phones	ER0	75.9597
75.9297	DCA_int_04 - words	or	75.9597
75.9597	DCA_int_04 - phones	D	76.0097
75.9597	DCA_int_04 - words	do	76.1797
76.0097	DCA_int_04 - phones	UW1	76.1797
76.1797	DCA_int_04 - phones	sp	76.2097
76.2097	DCA_int_04 - phones	EH1	76.2697
76.2097	DCA_int_04 - words	anything	76.6097
76.2697	DCA_int_04 - phones	N	76.3397
76.3397	DCA_int_04 - phones	IY0	76.4597
76.4597	DCA_int_04 - phones	TH	76.5297
76.5297	DCA_int_04 - phones	IH2	76.5697
76.5697	DCA_int_04 - phones	NG	76.6097
76.6097	DCA_int_04 - phones	L	76.6397
76.6097	DCA_int_04 - words	like	76.6997
76.6397	DCA_int_04 - phones	AY1	76.6697
76.6697	DCA_int_04 - phones	K	76.6997
76.6997	DCA_int_04 - phones	sp	76.7997
76.7997	DCA_int_04 - phones	DH	76.8397
76.7997	DCA_int_04 - words	that	76.9197
76.8397	DCA_int_04 - phones	AH0	76.8897
76.8897	DCA_int_04 - phones	T	76.9197
76.9197	DCA_int_04 - phones	sp	77.6519
77.1737	DCA_se1_ag1_f_01 - phones	Y	77.2237
77.1737	DCA_se1_ag1_f_01 - words	yes	77.6537
77.2237	DCA_se1_ag1_f_01 - phones	EH1	77.4737
77.4737	DCA_se1_ag1_f_01 - phones	S	77.6537
77.6519	DCA_int_04 - phones	W	77.7419
77.6519	DCA_int_04 - words	what	77.8719
77.7419	DCA_int_04 - phones	AH1	77.8119
77.8119	DCA_int_04 - phones	T	77.8719
77.8719	DCA_int_04 - phones	sp	77.9019
78.4874	DCA_se1_ag1_f_01 - phones	HH	78.6074
78.4874	DCA_se1_ag1_f_01 - words	hide	78.8574
78.6074	DCA_se1_ag1_f_01 - phones	AY1	78.8074
78.8074	DCA_se1_ag1_f_01 - phones	D	78.8574
78.8574	DCA_se1_ag1_f_01 - phones	AH0	78.9074
78.8574	DCA_se1_ag1_f_01 - words	and	78.9574
78.9074	DCA_se1_ag1_f_01 - phones	N	78.9574
78.9574	DCA_se1_ag1_f_01 - phones	S	79.1674
78.9574	DCA_se1_ag1_f_01 - words	seek	79.3174
79.1674	DCA_se1_ag1_f_01 - phones	IY1	79.2874
79.2874	DCA_se1_ag1_f_01 - phones	K	79.3174
79.4620	DCA_int_04 - phones	HH	79.5020
79.4620	DCA_int_04 - words	how	79.5520
79.5020	DCA_int_04 - phones	AW1	79.5520
79.5520	DCA_int_04 - phones	D	79.5920
79.5520	DCA_int_04 - words	do	79.6220
79.5920	DCA_int_04 - phones	UW1	79.6220
79.6220	DCA_int_04 - phones	Y	79.6520
79.6220	DCA_int_04 - words	you	79.6820
79.6520	DCA_int_04 - phones	UW1	79.6820
79.6820	DCA_int_04 - phones	sp	79.7820
79.7820	DCA_int_04 - phones	P	79.8120
79.7820	DCA_int_04 - words	play	79.9620
79.8120	DCA_int_04 - phones	L	79.8720
79.8720	DCA_int_04 - phones	EY1	79.9620
79.9620	DCA_int_04 - phones	DH	80.0220
79.9620	DCA_int_04 - words	that	80.2320
80.0220	DCA_int_04 - phones	AE1	80.1420
80.1420	DCA_int_04 - phones	T	80.2320
80.2320	DCA_int_04 - phones	sp	80.2620
81.4390	DCA_se1_ag1_f_01 - phones	P	81.5790
81.4390	DCA_se1_ag1_f_01 - words	person	81.9590
81.5790	DCA_se1_ag1_f_01 - phones	ER1	81.7090
81.7090	DCA_se1_ag1_f_01 - phones	S	81.8090
81.8090	DCA_se1_ag1_f_01 - phones	AH0	81.8390
81.8390	DCA_se1_ag1_f_01 - phones	N	81.9590
81.9590	DCA_se1_ag1_f_01 - phones	G	82.0290
81.9590	DCA_se1_ag1_f_01 - words	gotta	82.3190
82.0290	DCA_se1_ag1_f_01 - phones	AA1	82.2090
82.2090	DCA_se1_ag1_f_01 - phones	T	82.2590
82.2590	DCA_se1_ag1_f_01 - phones	AH0	82.3190
82.3190	DCA_se1_ag1_f_01 - words	uh	82.6090
82.3190	DCA_se1_ag1_f_01 - phones	AH1	82.6090
82.6090	DCA_se1_ag1_f_01 - phones	sp	82.9991
82.9991	DCA_se1_ag1_f_01 - phones	K	83.0891
82.9991	DCA_se1_ag1_f_01 - words	count	83.3391
83.0891	DCA_se1_ag1_f_01 - phones	AW1	83.2191
83.2191	DCA_se1_ag1_f_01 - phones	N	83.2591
83.2591	DCA_se1_ag1_f_01 - phones	T	83.3391
83.3391	DCA_se1_ag1_f_01 - phones	T	83.4191
83.3391	DCA_se1_ag1_f_01 - words	to	83.5091
83.4191	DCA_se1_ag1_f_01 - phones	AH0	83.5091
83.5091	DCA_se1_ag1_f_01 - phones	T	83.6391
83.5091	DCA_se1_ag1_f_01 - words	twenty	84.0691
83.6391	DCA_se1_ag1_f_01 - phones	W	83.7291
83.7291	DCA_se1_ag1_f_01 - phones	EH1	83.8391
83.8391	DCA_se1_ag1_f_01 - phones	N	83.8991
83.8991	DCA_se1_ag1_f_01 - phones	IY0	84.0691
84.4734	DCA_se1_ag1_f_01 - phones	sil	84.5134
84.5134	DCA_se1_ag1_f_01 - phones	AH0	84.5434
84.5134	DCA_se1_ag1_f_01 - words	and	84.6334
84.5434	DCA_se1_ag1_f_01 - phones	N	84.6334
84.6334	DCA_se1_ag1_f_01 - phones	W	84.7334
84.6334	DCA_se1_ag1_f_01 - words	while	84.8634
84.7334	DCA_se1_ag1_f_01 - phones	AY1	84.8234
84.8234	DCA_se1_ag1_f_01 - phones	L	84.8634
84.8634	DCA_se1_ag1_f_01 - phones	DH	84.8934
84.8634	DCA_se1_ag1_f_01 - words	the	84.9634
84.8934	DCA_se1_ag1_f_01 - phones	AH1	84.9634
84.9634	DCA_se1_ag1_f_01 - phones	sp	85.0634
85.0634	DCA_se1_ag1_f_01 - phones	AH1	85.3434
85.0634	DCA_se1_ag1_f_01 - words	um	85.4134
85.3434	DCA_se1_ag1_f_01 - phones	M	85.4134
85.4134	DCA_se1_ag1_f_01 - phones	S	85.5134
85.4134	DCA_se1_ag1_f_01 - words	some	85.6134
85.5134	DCA_se1_ag1_f_01 - phones	AH1	85.5434
85.5434	DCA_se1_ag1_f_01 - phones	M	85.6134
85.6134	DCA_se1_ag1_f_01 - phones	M	85.6834
85.6134	DCA_se1_ag1_f_01 - words	more	85.8734
85.6834	DCA_se1_ag1_f_01 - phones	AO1	85.8134
85.8134	DCA_se1_ag1_f_01 - phones	R	85.8734
85.8734	DCA_se1_ag1_f_01 - phones	CH	86.0734
85.8734	DCA_se1_ag1_f_01 - words	children	86.4434
86.0734	DCA_se1_ag1_f_01 - phones	IH1	86.1534
86.1534	DCA_se1_ag1_f_01 - phones	L	86.2434
86.2434	DCA_se1_ag1_f_01 - phones	D	86.3234
86.3234	DCA_se1_ag1_f_01 - phones	R	86.3534
86.3534	DCA_se1_ag1_f_01 - phones	AH0	86.3834
86.3834	DCA_se1_ag1_f_01 - phones	N	86.4434
86.4434	DCA_se1_ag1_f_01 - phones	HH	86.5834
86.4434	DCA_se1_ag1_f_01 - words	hide	87.0234
86.5834	DCA_se1_ag1_f_01 - phones	AY1	86.9734
86.9734	DCA_se1_ag1_f_01 - phones	D	87.0234
87.0871	DCA_se1_ag1_f_01 - phones	sil	87.1271
87.1271	DCA_se1_ag1_f_01 - phones	Y	87.2171
87.1271	DCA_se1_ag1_f_01 - words	you	87.2771
87.2171	DCA_se1_ag1_f_01 - phones	UW1	87.2771
87.2771	DCA_se1_ag1_f_01 - phones	G	87.3671
87.2771	DCA_se1_ag1_f_01 - words	got	87.5071
87.3671	DCA_se1_ag1_f_01 - phones	AA1	87.4271
87.4271	DCA_se1_ag1_f_01 - phones	T	87.5071
87.5071	DCA_se1_ag1_f_01 - phones	T	87.6071
87.5071	DCA_se1_ag1_f_01 - words	try	87.8171
87.6071	DCA_se1_ag1_f_01 - phones	R	87.6671
87.6671	DCA_se1_ag1_f_01 - phones	AY1	87.8171
87.8171	DCA_se1_ag1_f_01 - phones	T	87.8471
87.8171	DCA_se1_ag1_f_01 - words	to	87.8771
87.8471	DCA_se1_ag1_f_01 - phones	AH0	87.8771
87.8771	DCA_se1_ag1_f_01 - phones	sp	88.0071
88.0071	DCA_se1_ag1_f_01 - phones	F	88.0871
88.0071	DCA_se1_ag1_f_01 - words	find	88.4671
88.0871	DCA_se1_ag1_f_01 - phones	AY1	88.3871
88.3871	DCA_se1_ag1_f_01 - phones	N	88.4371
88.4371	DCA_se1_ag1_f_01 - phones	D	88.4671
88.4671	DCA_se1_ag1_f_01 - phones	AH0	88.4971
88.4671	DCA_se1_ag1_f_01 - words	'em	88.5371
88.4971	DCA_se1_ag1_f_01 - phones	M	88.5371
88.5371	DCA_se1_ag1_f_01 - phones	sp	94.6920
89.2482	DCA_int_04 - phones	M	89.5382
89.2482	DCA_int_04 - words	mm-hm	89.5982
89.5382	DCA_int_04 - phones	HH	89.5682
89.5682	DCA_int_04 - phones	M	89.5982
89.5982	DCA_int_04 - phones	sp	89.6782
90.5107	DCA_int_04 - phones	W	90.5707
90.5107	DCA_int_04 - words	well	90.6807
90.5707	DCA_int_04 - phones	EH1	90.6007
90.6007	DCA_int_04 - phones	L	90.6807
90.6807	DCA_int_04 - phones	sp	90.7107
90.7107	DCA_int_04 - phones	HH	90.9007
90.7107	DCA_int_04 - words	how	90.9707
90.9007	DCA_int_04 - phones	AW1	90.9707
90.9707	DCA_int_04 - phones	D	91.0207
90.9707	DCA_int_04 - words	do	91.0907
91.0207	DCA_int_04 - phones	UW1	91.0907
91.0907	DCA_int_04 - phones	Y	91.1407
91.0907	DCA_int_04 - words	you	91.2507
91.1407	DCA_int_04 - phones	UW1	91.2507
91.2507	DCA_int_04 - phones	sp	91.3407
91.3407	DCA_int_04 - phones	P	91.4407
91.3407	DCA_int_04 - words	pick	91.5807
91.4407	DCA_int_04 - phones	IH1	91.5007
91.5007	DCA_int_04 - phones	K	91.5807
91.5807	DCA_int_04 - phones	sp	91.6307
91.6307	DCA_int_04 - phones	DH	91.6607
91.6307	DCA_int_04 - words	the	91.6907
91.6607	DCA_int_04 - phones	AH0	91.6907
91.6907	DCA_int_04 - phones	sp	91.7507
91.9189	DCA_int_04 - phones	P	92.0489
91.9189	DCA_int_04 - words	person	92.3689
92.0489	DCA_int_04 - phones	ER1	92.1489
92.1489	DCA_int_04 - phones	S	92.2889
92.2889	DCA_int_04 - phones	AH0	92.3389
92.3389	DCA_int_04 - phones	N	92.3689
92.3689	DCA_int_04 - phones	sp	92.4389
92.4389	DCA_int_04 - phones	HH	92.4689
92.4389	DCA_int_04 - words	who	92.4989
92.4689	DCA_int_04 - phones	UW1	92.4989
92.4989	DCA_int_04 - phones	K	92.6289
92.4989	DCA_int_04 - words	counts	92.8989
92.6289	DCA_int_04 - phones	AW1	92.6789
92.6789	DCA_int_04 - phones	N	92.7489
92.7489	DCA_int_04 - phones	T	92.7989
92.7989	DCA_int_04 - phones	S	92.8989
92.8989	DCA_int_04 - phones	T	92.9889
92.8989	DCA_int_04 - words	to	93.0189
92.9889	DCA_int_04 - phones	AH0	93.0189
93.0189	DCA_int_04 - phones	sp	93.0589
93.0589	DCA_int_04 - phones	T	93.1789
93.0589	DCA_int_04 - words	twenty	93.4189
93.1789	DCA_int_04 - phones	W	93.2289
93.2289	DCA_int_04 - phones	EH1	93.3189
93.3189	DCA_int_04 - phones	N	93.3789
93.3789	DCA_int_04 - phones	IY0	93.4189
93.4189	DCA_int_04 - phones	sp	118.2584
94.6920	DCA_se1_ag1_f_01 - phones	AY1	94.7220
94.6920	DCA_se1_ag1_f_01 - words	i	94.7220
94.7220	DCA_se1_ag1_f_01 - phones	D	94.8920
94.7220	DCA_se1_ag1_f_01 - words	don't	95.0720
94.8920	DCA_se1_ag1_f_01 - phones	OW1	94.9920
94.9920	DCA_se1_ag1_f_01 - phones	N	95.0720
95.0720	DCA_se1_ag1_f_01 - phones	N	95.1220
95.0720	DCA_se1_ag1_f_01 - words	know	95.4220
95.1220	DCA_se1_ag1_f_01 - phones	OW1	95.4220
96.6051	DCA_se1_ag1_f_01 - phones	sil	96.7151
96.7151	DCA_se1_ag1_f_01 - phones	Y	96.8051
96.7151	DCA_se1_ag1_f_01 - words	you	96.8651
96.8051	DCA_se1_ag1_f_01 - phones	UW1	96.8651
96.8651	DCA_se1_ag1_f_01 - phones	sp	96.8951
96.8951	DCA_se1_ag1_f_01 - phones	S	96.9251
96.8951	DCA_se1_ag1_f_01 - words	sposta	97.2951
96.9251	DCA_se1_ag1_f_01 - phones	P	97.0051
97.0051	DCA_se1_ag1_f_01 - phones	OW1	97.1251
97.1251	DCA_se1_ag1_f_01 - phones	S	97.2151
97.2151	DCA_se1_ag1_f_01 - phones	T	97.2451
97.2451	DCA_se1_ag1_f_01 - phones	AH0	97.2951
97.2951	DCA_se1_ag1_f_01 - phones	AH1	97.6351
97.2951	DCA_se1_ag1_f_01 - words	uh	97.6351
98.1894	DCA_se1_ag1_f_01 - phones	S	98.4694
98.1894	DCA_se1_ag1_f_01 - words	say	98.6094
98.4694	DCA_se1_ag1_f_01 - phones	EY1	98.6094
98.6094	DCA_se1_ag1_f_01 - phones	S	98.7594
98.6094	DCA_se1_ag1_f_01 - words	something	99.0394
98.7594	DCA_se1_ag1_f_01 - phones	AH1	98.8594
98.8594	DCA_se1_ag1_f_01 - phones	M	98.8894
98.8894	DCA_se1_ag1_f_01 - phones	TH	98.9194
98.9194	DCA_se1_ag1_f_01 - phones	IH0	98.9494
98.9494	DCA_se1_ag1_f_01 - phones	NG	99.0394
99.0394	DCA_se1_ag1_f_01 - phones	L	99.1094
99.0394	DCA_se1_ag1_f_01 - words	like	99.3894
99.1094	DCA_se1_ag1_f_01 - phones	AY1	99.3194
99.3194	DCA_se1_ag1_f_01 - phones	K	99.3894
99.5136	DCA_se1_ag1_f_01 - words	i	99.6936
99.5136	DCA_se1_ag1_f_01 - phones	AY1	99.6936
99.8447	DCA_se1_ag1_f_01 - phones	sil	99.8947
99.8947	DCA_se1_ag1_f_01 - phones	AH1	100.2147
99.8947	DCA_se1_ag1_f_01 - words	uh	100.2147
100.2147	DCA_se1_ag1_f_01 - phones	sp	101.2742
101.2742	DCA_se1_ag1_f_01 - phones	EH1	101.3242
101.2742	DCA_se1_ag1_f_01 - words	everybody	101.6742
101.3242	DCA_se1_ag1_f_01 - phones	V	101.3742
101.3742	DCA_se1_ag1_f_01 - phones	R	101.4042
101.4042	DCA_se1_ag1_f_01 - phones	IY0	101.4742
101.4742	DCA_se1_ag1_f_01 - phones	B	101.5342
101.5342	DCA_se1_ag1_f_01 - phones	AA2	101.6142
101.6142	DCA_se1_ag1_f_01 - phones	D	101.6442
101.6442	DCA_se1_ag1_f_01 - phones	IY0	101.6742
101.6742	DCA_se1_ag1_f_01 - phones	sp	101.7442
101.7442	DCA_se1_ag1_f_01 - phones	P	101.8142
101.7442	DCA_se1_ag1_f_01 - words	put	101.9542
101.8142	DCA_se1_ag1_f_01 - phones	UH1	101.8442
101.8442	DCA_se1_ag1_f_01 - phones	T	101.9542
101.9542	DCA_se1_ag1_f_01 - phones	Y	101.9942
101.9542	DCA_se1_ag1_f_01 - words	your	102.0542
101.9942	DCA_se1_ag1_f_01 - phones	UH1	102.0242
102.0242	DCA_se1_ag1_f_01 - phones	R	102.0542
102.0542	DCA_se1_ag1_f_01 - phones	F	102.2242
102.0542	DCA_se1_ag1_f_01 - words	feet	102.3742
102.2242	DCA_se1_ag1_f_01 - phones	IY1	102.3442
102.3442	DCA_se1_ag1_f_01 - phones	T	102.3742
102.3742	DCA_se1_ag1_f_01 - phones	IH1	102.6042
102.3742	DCA_se1_ag1_f_01 - words	in	102.6942
102.6042	DCA_se1_ag1_f_01 - phones	N	102.6942
103.0190	DCA_se1_ag1_f_01 - phones	sil	103.0590
103.0590	DCA_se1_ag1_f_01 - phones	AE1	103.2190
103.0590	DCA_se1_ag1_f_01 - words	and	103.3290
103.2190	DCA_se1_ag1_f_01 - phones	N	103.3290
103.3290	DCA_se1_ag1_f_01 - phones	S	103.4390
103.3290	DCA_se1_ag1_f_01 - words	somebody	103.9190
103.4390	DCA_se1_ag1_f_01 - phones	AH1	103.4990
103.4990	DCA_se1_ag1_f_01 - phones	M	103.5790
103.5790	DCA_se1_ag1_f_01 - phones	B	103.6490
103.6490	DCA_se1_ag1_f_01 - phones	AA2	103.8090
103.8090	DCA_se1_ag1_f_01 - phones	D	103.8590
103.8590	DCA_se1_ag1_f_01 - phones	IY0	103.9190
103.9190	DCA_se1_ag1_f_01 - phones	S	104.0790
103.9190	DCA_se1_ag1_f_01 - words	say	104.3590
104.0790	DCA_se1_ag1_f_01 - phones	EY1	104.3590
105.5090	DCA_se1_ag1_f_01 - phones	DH	105.6090
105.5090	DCA_se1_ag1_f_01 - words	they	105.8890
105.6090	DCA_se1_ag1_f_01 - phones	EY1	105.8890
105.8890	DCA_se1_ag1_f_01 - phones	sp	105.9690
105.9690	DCA_se1_ag1_f_01 - phones	DH	106.0690
105.9690	DCA_se1_ag1_f_01 - words	they	106.1590
106.0690	DCA_se1_ag1_f_01 - phones	EY1	106.1590
106.1590	DCA_se1_ag1_f_01 - phones	G	106.2490
106.1590	DCA_se1_ag1_f_01 - words	gonna	106.4190
106.2490	DCA_se1_ag1_f_01 - phones	AH1	106.3190
106.3190	DCA_se1_ag1_f_01 - phones	N	106.3590
106.3590	DCA_se1_ag1_f_01 - phones	AH0	106.4190
106.4190	DCA_se1_ag1_f_01 - phones	B	106.5090
106.4190	DCA_se1_ag1_f_01 - words	be	106.5990
106.5090	DCA_se1_ag1_f_01 - phones	IY1	106.5990
106.5990	DCA_se1_ag1_f_01 - phones	DH	106.6590
106.5990	DCA_se1_ag1_f_01 - words	the	106.7390
106.6590	DCA_se1_ag1_f_01 - phones	IY0	106.7390
106.7390	DCA_se1_ag1_f_01 - phones	N	106.8390
106.7390	DCA_se1_ag1_f_01 - words	namer	107.2490
106.8390	DCA_se1_ag1_f_01 - phones	EY1	107.0590
107.0590	DCA_se1_ag1_f_01 - phones	M	107.2190
107.2190	DCA_se1_ag1_f_01 - phones	ER0	107.2490
107.2490	DCA_se1_ag1_f_01 - phones	sp	107.2990
107.6119	DCA_se1_ag1_f_01 - phones	AH0	107.6819
107.6119	DCA_se1_ag1_f_01 - words	and	107.7619
107.6819	DCA_se1_ag1_f_01 - phones	N	107.7319
107.7319	DCA_se1_ag1_f_01 - phones	D	107.7619
107.7619	DCA_se1_ag1_f_01 - phones	DH	107.8419
107.7619	DCA_se1_ag1_f_01 - words	then	108.0219
107.8419	DCA_se1_ag1_f_01 - phones	EH1	107.8919
107.8919	DCA_se1_ag1_f_01 - phones	N	108.0219
108.0219	DCA_se1_ag1_f_01 - phones	Y	108.0519
108.0219	DCA_se1_ag1_f_01 - words	you	108.1019
108.0519	DCA_se1_ag1_f_01 - phones	UW1	108.1019
108.1019	DCA_se1_ag1_f_01 - phones	S	108.3919
108.1019	DCA_se1_ag1_f_01 - words	say	108.5919
108.3919	DCA_se1_ag1_f_01 - phones	EY1	108.5919
108.5919	DCA_se1_ag1_f_01 - phones	sp	108.6319
108.6319	DCA_se1_ag1_f_01 - phones	B	108.6919
108.6319	DCA_se1_ag1_f_01 - words	b	108.7219
108.6919	DCA_se1_ag1_f_01 - phones	IY1	108.7219
108.7219	DCA_se1_ag1_f_01 - phones	sp	108.8419
108.8419	DCA_se1_ag1_f_01 - phones	S	109.0019
108.8419	DCA_se1_ag1_f_01 - words	something	109.2219
109.0019	DCA_se1_ag1_f_01 - phones	AH1	109.1019
109.1019	DCA_se1_ag1_f_01 - phones	M	109.1319
109.1319	DCA_se1_ag1_f_01 - phones	TH	109.1619
109.1619	DCA_se1_ag1_f_01 - phones	IH0	109.1919
109.1919	DCA_se1_ag1_f_01 - phones	NG	109.2219
109.2219	DCA_se1_ag1_f_01 - phones	L	109.2719
109.2219	DCA_se1_ag1_f_01 - words	like	109.4319
109.2719	DCA_se1_ag1_f_01 - phones	AY1	109.3719
109.3719	DCA_se1_ag1_f_01 - phones	K	109.4319
109.4319	DCA_se1_ag1_f_01 - phones	sp	109.4619
109.4619	DCA_se1_ag1_f_01 - phones	AH1	109.7119
109.4619	DCA_se1_ag1_f_01 - words	uh	109.7119
109.7119	DCA_se1_ag1_f_01 - phones	sp	111.4972
111.4972	DCA_se1_ag1_f_01 - words	<unk>	112.0072
111.4972	DCA_se1_ag1_f_01 - phones	spn	112.0072
112.0072	DCA_se1_ag1_f_01 - phones	sp	112.1472
113.5187	DCA_se1_ag1_f_01 - phones	AH1	113.7687
113.5187	DCA_se1_ag1_f_01 - words	uh	113.7687
113.7687	DCA_se1_ag1_f_01 - phones	sp	113.8787
117.0194	DCA_se1_ag1_f_01 - phones	S	117.2494
117.0194	DCA_se1_ag1_f_01 - words	say	117.2794
117.2494	DCA_se1_ag1_f_01 - phones	EY1	117.2794
117.2794	DCA_se1_ag1_f_01 - phones	AY1	117.3094
117.2794	DCA_se1_ag1_f_01 - words	i	117.3094
117.3094	DCA_se1_ag1_f_01 - phones	sp	117.4994
117.4994	DCA_se1_ag1_f_01 - phones	F	117.5394
117.4994	DCA_se1_ag1_f_01 - words	forgot	118.0794
117.5394	DCA_se1_ag1_f_01 - phones	ER0	117.6894
117.6894	DCA_se1_ag1_f_01 - phones	G	117.7794
117.7794	DCA_se1_ag1_f_01 - phones	AA1	117.9194
117.9194	DCA_se1_ag1_f_01 - phones	T	118.0794
118.2584	DCA_int_04 - phones	Y	118.2984
118.2584	DCA_int_04 - words	you	118.3784
118.2984	DCA_int_04 - phones	UW1	118.3784
118.3784	DCA_int_04 - phones	F	118.4184
118.3784	DCA_int_04 - words	forgot	118.6784
118.4184	DCA_int_04 - phones	ER0	118.4784
118.4784	DCA_int_04 - phones	G	118.5984
118.5984	DCA_int_04 - phones	AA1	118.6384
118.6384	DCA_int_04 - phones	T	118.6784
118.6784	DCA_int_04 - phones	sp	118.7084
118.7084	DCA_int_04 - phones	W	118.7484
118.7084	DCA_int_04 - words	what	118.8284
118.7484	DCA_int_04 - phones	AH1	118.7984
118.7984	DCA_int_04 - phones	T	118.8284
118.8284	DCA_int_04 - phones	Y	118.8584
118.8284	DCA_int_04 - words	you	118.8984
118.8584	DCA_int_04 - phones	UW1	118.8984
118.8984	DCA_int_04 - phones	S	119.1984
118.8984	DCA_int_04 - words	say	119.3984
119.1984	DCA_int_04 - phones	EY1	119.3984
119.3984	DCA_int_04 - phones	AA1	119.4284
119.3984	DCA_int_04 - words	on	119.4784
119.4284	DCA_int_04 - phones	N	119.4784
119.4784	DCA_int_04 - phones	Y	119.5384
119.4784	DCA_int_04 - words	your	119.6284
119.5384	DCA_int_04 - phones	UH1	119.5684
119.5684	DCA_int_04 - phones	R	119.6284
119.6284	DCA_int_04 - phones	F	119.7684
119.6284	DCA_int_04 - words	feet	119.9484
119.7684	DCA_int_04 - phones	IY1	119.8784
119.8784	DCA_int_04 - phones	T	119.9484
119.9484	DCA_int_04 - phones	sp	121.7904
120.3160	DCA_se1_ag1_f_01 - phones	sil	120.3660
120.3660	DCA_se1_ag1_f_01 - phones	M	120.4760
120.3660	DCA_se1_ag1_f_01 - words	mm-hm	120.7160
120.4760	DCA_se1_ag1_f_01 - phones	HH	120.5860
120.5860	DCA_se1_ag1_f_01 - phones	M	120.7160
120.7160	DCA_se1_ag1_f_01 - phones	sp	120.7960
121.7904	DCA_int_04 - phones	OW2	122.0504
121.7904	DCA_int_04 - words	okay	122.3604
122.0504	DCA_int_04 - phones	K	122.1804
122.1804	DCA_int_04 - phones	EY1	122.3604
122.3604	DCA_int_04 - phones	sp	123.0967
123.0967	DCA_int_04 - phones	AH1	123.2567
123.0967	DCA_int_04 - words	um	123.3167
123.2567	DCA_int_04 - phones	M	123.3167
123.3167	DCA_int_04 - phones	sp	123.5829
123.5829	DCA_int_04 - phones	EH1	123.6729
123.5829	DCA_int_04 - words	any	123.8329
123.6729	DCA_int_04 - phones	N	123.7329
123.7329	DCA_int_04 - phones	IY0	123.8329
123.8329	DCA_int_04 - phones	AH1	123.8829
123.8329	DCA_int_04 - words	other	124.0229
123.8829	DCA_int_04 - phones	DH	123.9329
123.9329	DCA_int_04 - phones	ER0	124.0229
124.0229	DCA_int_04 - phones	K	124.1129
124.0229	DCA_int_04 - words	kind	124.3029
124.1129	DCA_int_04 - phones	AY1	124.2029
124.2029	DCA_int_04 - phones	N	124.2729
124.2729	DCA_int_04 - phones	D	124.3029
124.3029	DCA_int_04 - phones	AH0	124.3329
124.3029	DCA_int_04 - words	of	124.3629
124.3329	DCA_int_04 - phones	V	124.3629
124.3629	DCA_int_04 - phones	sp	124.4429
124.4429	DCA_int_04 - phones	G	124.5129
124.4429	DCA_int_04 - words	games	124.8029
124.5129	DCA_int_04 - phones	EY1	124.6029
124.6029	DCA_int_04 - phones	M	124.7029
124.7029	DCA_int_04 - phones	Z	124.8029
124.8029	DCA_int_04 - phones	DH	124.8329
124.8029	DCA_int_04 - words	that	124.9629
124.8329	DCA_int_04 - phones	AH0	124.8729
124.8729	DCA_int_04 - phones	T	124.9629
124.9629	DCA_int_04 - phones	Y	125.0429
124.9629	DCA_int_04 - words	you	125.0729
125.0429	DCA_int_04 - phones	UW1	125.0729
125.0729	DCA_int_04 - phones	sp	125.1529
125.1529	DCA_int_04 - phones	P	125.2429
125.1529	DCA_int_04 - words	play	125.5029
125.2429	DCA_int_04 - phones	L	125.3329
125.3329	DCA_int_04 - phones	EY1	125.5029
125.5029	DCA_int_04 - phones	sp	131.8351
127.3500	DCA_se1_ag1_f_01 - phones	AY1	127.5000
127.3500	DCA_se1_ag1_f_01 - words	i	127.5000
127.5000	DCA_se1_ag1_f_01 - phones	P	127.6300
127.5000	DCA_se1_ag1_f_01 - words	play	127.7600
127.6300	DCA_se1_ag1_f_01 - phones	L	127.6700
127.6700	DCA_se1_ag1_f_01 - phones	EY1	127.7600
127.7600	DCA_se1_ag1_f_01 - phones	sp	127.8300
127.8300	DCA_se1_ag1_f_01 - phones	AH0	127.9500
127.8300	DCA_se1_ag1_f_01 - words	d	127.9800
127.9500	DCA_se1_ag1_f_01 - phones	D	127.9800
127.9800	DCA_se1_ag1_f_01 - phones	sp	128.0200
128.0200	DCA_se1_ag1_f_01 - phones	AY1	128.2200
128.0200	DCA_se1_ag1_f_01 - words	i	128.2200
128.2200	DCA_se1_ag1_f_01 - phones	HH	128.2700
128.2200	DCA_se1_ag1_f_01 - words	have	128.5400
128.2700	DCA_se1_ag1_f_01 - phones	AE1	128.3800
128.3800	DCA_se1_ag1_f_01 - phones	V	128.5400
128.5400	DCA_se1_ag1_f_01 - phones	sp	128.5900
129.2898	DCA_se1_ag1_f_01 - words	i	129.4798
129.2898	DCA_se1_ag1_f_01 - phones	AY1	129.4798
129.4798	DCA_se1_ag1_f_01 - phones	HH	129.5098
129.4798	DCA_se1_ag1_f_01 - words	have	129.7098
129.5098	DCA_se1_ag1_f_01 - phones	AE1	129.6398
129.6398	DCA_se1_ag1_f_01 - phones	V	129.7098
129.7098	DCA_se1_ag1_f_01 - phones	S	129.7798
129.7098	DCA_se1_ag1_f_01 - words	some	129.9098
129.7798	DCA_se1_ag1_f_01 - phones	AH1	129.8198
129.8198	DCA_se1_ag1_f_01 - phones	M	129.9098
129.9098	DCA_se1_ag1_f_01 - phones	B	130.0298
129.9098	DCA_se1_ag1_f_01 - words	boxes	130.4098
130.0298	DCA_se1_ag1_f_01 - phones	AA1	130.1898
130.1898	DCA_se1_ag1_f_01 - phones	K	130.2298
130.2298	DCA_se1_ag1_f_01 - phones	S	130.2898
130.2898	DCA_se1_ag1_f_01 - phones	IH0	130.3198
130.3198	DCA_se1_ag1_f_01 - phones	Z	130.4098
130.4098	DCA_se1_ag1_f_01 - phones	sp	130.4398
130.4398	DCA_se1_ag1_f_01 - phones	G	130.5198
130.4398	DCA_se1_ag1_f_01 - words	games	130.9098
130.5198	DCA_se1_ag1_f_01 - phones	EY1	130.6998
130.6998	DCA_se1_ag1_f_01 - phones	M	130.8098
130.8098	DCA_se1_ag1_f_01 - phones	Z	130.9098
130.9098	DCA_se1_ag1_f_01 - phones	AE1	131.0098
130.9098	DCA_se1_ag1_f_01 - words	at	131.0398
131.0098	DCA_se1_ag1_f_01 - phones	T	131.0398
131.0398	DCA_se1_ag1_f_01 - phones	HH	131.1598
131.0398	DCA_se1_ag1_f_01 - words	home	131.4898
131.1598	DCA_se1_ag1_f_01 - phones	OW1	131.4198
131.4198	DCA_se1_ag1_f_01 - phones	M	131.4898
131.4898	DCA_se1_ag1_f_01 - phones	sp	131.5398
131.8351	DCA_int_04 - phones	AH1	131.9351
131.8351	DCA_int_04 - words	uh-huh	132.2251
131.9351	DCA_int_04 - phones	HH	132.0251
132.0251	DCA_int_04 - phones	AH1	132.2251
132.6226	DCA_int_04 - phones	AH0	132.6926
132.6226	DCA_int_04 - words	and	132.7426
132.6926	DCA_int_04 - phones	N	132.7426
132.7426	DCA_int_04 - phones	sp	132.8626
132.8626	DCA_int_04 - phones	AH0	132.9426
132.8626	DCA_int_04 - words	and	133.0426
132.9426	DCA_int_04 - phones	N	133.0426
133.0426	DCA_int_04 - phones	sp	133.0726
133.0726	DCA_int_04 - phones	W	133.1726
133.0726	DCA_int_04 - words	what	133.2826
133.1726	DCA_int_04 - phones	AH1	133.2226
133.2226	DCA_int_04 - phones	T	133.2826
133.2826	DCA_int_04 - phones	L	133.3526
133.2826	DCA_int_04 - words	like	133.4726
133.3526	DCA_int_04 - phones	AY1	133.4126
133.4126	DCA_int_04 - phones	K	133.4726
133.4726	DCA_int_04 - phones	sp	133.5326
133.5326	DCA_int_04 - phones	W	133.6026
133.5326	DCA_int_04 - words	what	133.7026
133.6026	DCA_int_04 - phones	AH1	133.6326
133.6326	DCA_int_04 - phones	T	133.7026
133.7026	DCA_int_04 - phones	sp	133.7626
134.2173	DCA_se1_ag1_f_01 - phones	D	134.3273
134.2173	DCA_se1_ag1_f_01 - words	don't	134.4973
134.3273	DCA_se1_ag1_f_01 - phones	OW1	134.4273
134.4273	DCA_se1_ag1_f_01 - phones	N	134.4973
134.4973	DCA_se1_ag1_f_01 - phones	S	134.5773
134.4973	DCA_se1_ag1_f_01 - words	spill	134.8773
134.5773	DCA_se1_ag1_f_01 - phones	P	134.7173
134.7173	DCA_se1_ag1_f_01 - phones	IH1	134.7873
134.7873	DCA_se1_ag1_f_01 - phones	L	134.8773
134.8773	DCA_se1_ag1_f_01 - phones	DH	134.9073
134.8773	DCA_se1_ag1_f_01 - words	the	135.0273
134.9073	DCA_se1_ag1_f_01 - phones	AH0	135.0273
135.0273	DCA_se1_ag1_f_01 - phones	B	135.1273
135.0273	DCA_se1_ag1_f_01 - words	bean	135.5773
135.1273	DCA_se1_ag1_f_01 - phones	IY1	135.2073
135.2073	DCA_se1_ag1_f_01 - phones	N	135.5773
135.5773	DCA_se1_ag1_f_01 - phones	sp	135.6473
136.8519	DCA_se1_ag1_f_01 - phones	AH0	136.9619
136.8519	DCA_se1_ag1_f_01 - words	and	137.0319
136.9619	DCA_se1_ag1_f_01 - phones	N	137.0319
137.0319	DCA_se1_ag1_f_01 - phones	AY1	137.1119
137.0319	DCA_se1_ag1_f_01 - words	i	137.1119
137.1119	DCA_se1_ag1_f_01 - phones	HH	137.2019
137.1119	DCA_se1_ag1_f_01 - words	have	137.3819
137.2019	DCA_se1_ag1_f_01 - phones	AE1	137.2919
137.2919	DCA_se1_ag1_f_01 - phones	V	137.3819
137.3819	DCA_se1_ag1_f_01 - words	a	137.4519
137.3819	DCA_se1_ag1_f_01 - phones	AH0	137.4519
137.4519	DCA_se1_ag1_f_01 - phones	sp	137.5519
137.5519	DCA_se1_ag1_f_01 - phones	P	137.6719
137.5519	DCA_se1_ag1_f_01 - words	puzzle	138.1119
137.6719	DCA_se1_ag1_f_01 - phones	AH1	137.8419
137.8419	DCA_se1_ag1_f_01 - phones	Z	137.9619
137.9619	DCA_se1_ag1_f_01 - phones	AH0	138.0019
138.0019	DCA_se1_ag1_f_01 - phones	L	138.1119
138.1119	DCA_se1_ag1_f_01 - phones	sp	138.1919
138.4315	DCA_int_04 - phones	M	138.7215
138.4315	DCA_int_04 - words	mm-hm	138.8015
138.7215	DCA_int_04 - phones	HH	138.7515
138.7515	DCA_int_04 - phones	M	138.8015
139.1402	DCA_se1_ag1_f_01 - phones	AH0	139.2102
139.1402	DCA_se1_ag1_f_01 - words	and	139.2702
139.2102	DCA_se1_ag1_f_01 - phones	N	139.2702
139.2702	DCA_se1_ag1_f_01 - phones	AY1	139.3202
139.2702	DCA_se1_ag1_f_01 - words	i	139.3202
139.3202	DCA_se1_ag1_f_01 - phones	HH	139.3602
139.3202	DCA_se1_ag1_f_01 - words	have	139.5802
139.3602	DCA_se1_ag1_f_01 - phones	AE1	139.5102
139.5102	DCA_se1_ag1_f_01 - phones	V	139.5802
139.5802	DCA_se1_ag1_f_01 - words	a	139.6302
139.5802	DCA_se1_ag1_f_01 - phones	AH0	139.6302
139.6302	DCA_se1_ag1_f_01 - phones	sp	139.6802
139.6802	DCA_se1_ag1_f_01 - phones	G	139.7602
139.6802	DCA_se1_ag1_f_01 - words	game	140.0202
139.7602	DCA_se1_ag1_f_01 - phones	EY1	139.9602
139.9602	DCA_se1_ag1_f_01 - phones	M	140.0202
140.0202	DCA_se1_ag1_f_01 - phones	K	140.1702
140.0202	DCA_se1_ag1_f_01 - words	called	140.3802
140.1702	DCA_se1_ag1_f_01 - phones	AO1	140.2902
140.2902	DCA_se1_ag1_f_01 - phones	L	140.3402
140.3402	DCA_se1_ag1_f_01 - phones	D	140.3802
140.3802	DCA_se1_ag1_f_01 - phones	sp	140.4202
140.4202	DCA_se1_ag1_f_01 - phones	EH0	140.5802
140.4202	DCA_se1_ag1_f_01 - words	ergonaut	141.1602
140.5802	DCA_se1_ag1_f_01 - phones	R	140.6102
140.6102	DCA_se1_ag1_f_01 - phones	G	140.6902
140.6902	DCA_se1_ag1_f_01 - phones	OW1	140.7202
140.7202	DCA_se1_ag1_f_01 - phones	N	140.8502
140.8502	DCA_se1_ag1_f_01 - phones	AO2	140.8802
140.8802	DCA_se1_ag1_f_01 - phones	T	141.1602
141.6022	DCA_int_04 - phones	HH	141.6722
141.6022	DCA_int_04 - words	how	141.7222
141.6722	DCA_int_04 - phones	AW1	141.7222
141.7222	DCA_int_04 - phones	D	141.7622
141.7222	DCA_int_04 - words	do	141.7922
141.7622	DCA_int_04 - phones	UW1	141.7922
141.7922	DCA_int_04 - phones	Y	141.8222
141.7922	DCA_int_04 - words	you	141.8922
141.8222	DCA_int_04 - phones	UW1	141.8922
141.8922	DCA_int_04 - phones	P	141.9722
141.8922	DCA_int_04 - words	play	142.2122
141.9722	DCA_int_04 - phones	L	142.0422
142.0422	DCA_int_04 - phones	EY1	142.2122
142.2122	DCA_int_04 - phones	DH	142.2722
142.2122	DCA_int_04 - words	that	142.5222
142.2722	DCA_int_04 - phones	AE1	142.4422
142.4422	DCA_int_04 - phones	T	142.5222
142.5222	DCA_int_04 - phones	sp	160.4063
143.0524	DCA_se1_ag1_f_01 - phones	IH1	143.1824
143.0524	DCA_se1_ag1_f_01 - words	it	143.2524
143.1824	DCA_se1_ag1_f_01 - phones	T	143.2524
143.2524	DCA_se1_ag1_f_01 - phones	G	143.3224
143.2524	DCA_se1_ag1_f_01 - words	got	143.4724
143.3224	DCA_se1_ag1_f_01 - phones	AA1	143.4124
143.4124	DCA_se1_ag1_f_01 - phones	T	143.4724
143.4724	DCA_se1_ag1_f_01 - phones	S	143.5924
143.4724	DCA_se1_ag1_f_01 - words	some	143.7024
143.5924	DCA_se1_ag1_f_01 - phones	AH1	143.6324
143.6324	DCA_se1_ag1_f_01 - phones	M	143.7024
143.7024	DCA_se1_ag1_f_01 - phones	M	143.8224
143.7024	DCA_se1_ag1_f_01 - words	marbles	144.3124
143.8224	DCA_se1_ag1_f_01 - phones	AA1	143.9724
143.9724	DCA_se1_ag1_f_01 - phones	R	144.0524
144.0524	DCA_se1_ag1_f_01 - phones	B	144.0924
144.0924	DCA_se1_ag1_f_01 - phones	AH0	144.1224
144.1224	DCA_se1_ag1_f_01 - phones	L	144.1624
144.1624	DCA_se1_ag1_f_01 - phones	Z	144.3124
144.3124	DCA_se1_ag1_f_01 - phones	W	144.3824
144.3124	DCA_se1_ag1_f_01 - words	with	144.5524
144.3824	DCA_se1_ag1_f_01 - phones	IH1	144.5124
144.5124	DCA_se1_ag1_f_01 - phones	DH	144.5524
144.5524	DCA_se1_ag1_f_01 - phones	IH1	144.5824
144.5524	DCA_se1_ag1_f_01 - words	it	144.6324
144.5824	DCA_se1_ag1_f_01 - phones	T	144.6324
144.6324	DCA_se1_ag1_f_01 - phones	sp	145.1056
145.1056	DCA_se1_ag1_f_01 - phones	AE1	145.3556
145.1056	DCA_se1_ag1_f_01 - words	and	145.4256
145.3556	DCA_se1_ag1_f_01 - phones	N	145.4256
145.4256	DCA_se1_ag1_f_01 - phones	F	145.6056
145.4256	DCA_se1_ag1_f_01 - words	four	145.7456
145.6056	DCA_se1_ag1_f_01 - phones	AO1	145.6856
145.6856	DCA_se1_ag1_f_01 - phones	R	145.7456
145.7456	DCA_se1_ag1_f_01 - phones	D	145.8956
145.7456	DCA_se1_ag1_f_01 - words	dices	146.5756
145.8956	DCA_se1_ag1_f_01 - phones	AY1	146.1256
146.1256	DCA_se1_ag1_f_01 - phones	S	146.2856
146.2856	DCA_se1_ag1_f_01 - phones	EH0	146.3856
146.3856	DCA_se1_ag1_f_01 - phones	S	146.5756
147.0520	DCA_se1_ag1_f_01 - phones	sil	147.0920
147.0920	DCA_se1_ag1_f_01 - phones	AE1	147.4820
147.0920	DCA_se1_ag1_f_01 - words	and	147.5620
147.4820	DCA_se1_ag1_f_01 - phones	N	147.5620
147.5620	DCA_se1_ag1_f_01 - phones	sp	148.6587
148.6587	DCA_se1_ag1_f_01 - phones	Y	148.6987
148.6587	DCA_se1_ag1_f_01 - words	you	148.7387
148.6987	DCA_se1_ag1_f_01 - phones	UW1	148.7387
148.7387	DCA_se1_ag1_f_01 - phones	sp	148.7787
148.7787	DCA_se1_ag1_f_01 - phones	S	148.8087
148.7787	DCA_se1_ag1_f_01 - words	sposta	149.2687
148.8087	DCA_se1_ag1_f_01 - phones	P	148.8687
148.8687	DCA_se1_ag1_f_01 - phones	OW1	148.9887
148.9887	DCA_se1_ag1_f_01 - phones	S	149.0987
149.0987	DCA_se1_ag1_f_01 - phones	T	149.1787
149.1787	DCA_se1_ag1_f_01 - phones	AH0	149.2687
149.2687	DCA_se1_ag1_f_01 - phones	R	149.3687
149.2687	DCA_se1_ag1_f_01 - words	roll	149.6587
149.3687	DCA_se1_ag1_f_01 - phones	OW1	149.5787
149.5787	DCA_se1_ag1_f_01 - phones	L	149.6587
149.6587	DCA_se1_ag1_f_01 - phones	Y	149.6887
149.6587	DCA_se1_ag1_f_01 - words	u	149.7987
149.6887	DCA_se1_ag1_f_01 - phones	UW1	149.7987
150.0642	DCA_se1_ag1_f_01 - phones	sil	150.0942
150.0942	DCA_se1_ag1_f_01 - phones	R	150.2342
150.0942	DCA_se1_ag1_f_01 - words	roll	150.4642
150.2342	DCA_se1_ag1_f_01 - phones	OW1	150.3742
150.3742	DCA_se1_ag1_f_01 - phones	L	150.4642
150.4642	DCA_se1_ag1_f_01 - phones	DH	150.5242
150.4642	DCA_se1_ag1_f_01 - words	the	150.6342
150.5242	DCA_se1_ag1_f_01 - phones	AH0	150.6342
150.6342	DCA_se1_ag1_f_01 - phones	D	150.7442
150.6342	DCA_se1_ag1_f_01 - words	dice	151.1842
150.7442	DCA_se1_ag1_f_01 - phones	AY1	151.0042
151.0042	DCA_se1_ag1_f_01 - phones	S	151.1842
151.5459	DCA_se1_ag1_f_01 - phones	sil	151.6159
151.6159	DCA_se1_ag1_f_01 - phones	AE1	151.7459
151.6159	DCA_se1_ag1_f_01 - words	and	151.9759
151.7459	DCA_se1_ag1_f_01 - phones	N	151.9759
151.9759	DCA_se1_ag1_f_01 - phones	sp	152.0559
152.0559	DCA_se1_ag1_f_01 - phones	HH	152.2159
152.0559	DCA_se1_ag1_f_01 - words	have	152.3659
152.2159	DCA_se1_ag1_f_01 - phones	AE1	152.2959
152.2959	DCA_se1_ag1_f_01 - phones	V	152.3659
152.3659	DCA_se1_ag1_f_01 - phones	S	152.4459
152.3659	DCA_se1_ag1_f_01 - words	some	152.5959
152.4459	DCA_se1_ag1_f_01 - phones	AH1	152.4759
152.4759	DCA_se1_ag1_f_01 - phones	M	152.5959
152.5959	DCA_se1_ag1_f_01 - phones	HH	152.6559
152.5959	DCA_se1_ag1_f_01 - words	holes	153.0259
152.6559	DCA_se1_ag1_f_01 - phones	OW1	152.7959
152.7959	DCA_se1_ag1_f_01 - phones	L	152.9059
152.9059	DCA_se1_ag1_f_01 - phones	Z	153.0259
153.0259	DCA_se1_ag1_f_01 - phones	IH1	153.0959
153.0259	DCA_se1_ag1_f_01 - words	in	153.1459
153.0959	DCA_se1_ag1_f_01 - phones	N	153.1459
153.1459	DCA_se1_ag1_f_01 - phones	IH0	153.2359
153.1459	DCA_se1_ag1_f_01 - words	it	153.3059
153.2359	DCA_se1_ag1_f_01 - phones	T	153.3059
153.5929	DCA_se1_ag1_f_01 - phones	sil	153.6429
153.6429	DCA_se1_ag1_f_01 - phones	AE1	153.6929
153.6429	DCA_se1_ag1_f_01 - words	and	153.8029
153.6929	DCA_se1_ag1_f_01 - phones	N	153.8029
153.8029	DCA_se1_ag1_f_01 - phones	Y	153.8529
153.8029	DCA_se1_ag1_f_01 - words	you	153.9029
153.8529	DCA_se1_ag1_f_01 - phones	UW1	153.9029
153.9029	DCA_se1_ag1_f_01 - phones	sp	153.9629
153.9629	DCA_se1_ag1_f_01 - phones	HH	154.0529
153.9629	DCA_se1_ag1_f_01 - words	wherever	154.4429
154.0529	DCA_se1_ag1_f_01 - phones	W	154.1429
154.1429	DCA_se1_ag1_f_01 - phones	EH0	154.1829
154.1829	DCA_se1_ag1_f_01 - phones	R	154.2129
154.2129	DCA_se1_ag1_f_01 - phones	EH1	154.2529
154.2529	DCA_se1_ag1_f_01 - phones	V	154.3729
154.3729	DCA_se1_ag1_f_01 - phones	ER0	154.4429
154.4429	DCA_se1_ag1_f_01 - phones	Y	154.5529
154.4429	DCA_se1_ag1_f_01 - words	you	154.7129
154.5529	DCA_se1_ag1_f_01 - phones	UW1	154.7129
154.7129	DCA_se1_ag1_f_01 - phones	sp	154.7429
154.7429	DCA_se1_ag1_f_01 - phones	HH	154.7929
154.7429	DCA_se1_ag1_f_01 - words	where	154.9429
154.7929	DCA_se1_ag1_f_01 - phones	W	154.8429
154.8429	DCA_se1_ag1_f_01 - phones	EH1	154.9029
154.9029	DCA_se1_ag1_f_01 - phones	R	154.9429
154.9429	DCA_se1_ag1_f_01 - phones	DH	154.9729
154.9429	DCA_se1_ag1_f_01 - words	the	155.0229
154.9729	DCA_se1_ag1_f_01 - phones	AH0	155.0229
155.0229	DCA_se1_ag1_f_01 - phones	sp	155.0729
155.0729	DCA_se1_ag1_f_01 - phones	D	155.1629
155.0729	DCA_se1_ag1_f_01 - words	dice	155.3929
155.1629	DCA_se1_ag1_f_01 - phones	AY1	155.3529
155.3529	DCA_se1_ag1_f_01 - phones	S	155.3929
155.3929	DCA_se1_ag1_f_01 - phones	S	155.5129
155.3929	DCA_se1_ag1_f_01 - words	stop	155.8629
155.5129	DCA_se1_ag1_f_01 - phones	T	155.5829
155.5829	DCA_se1_ag1_f_01 - phones	AA1	155.7229
155.7229	DCA_se1_ag1_f_01 - phones	P	155.8629
155.8629	DCA_se1_ag1_f_01 - phones	AE1	155.9429
155.8629	DCA_se1_ag1_f_01 - words	at	156.0329
155.9429	DCA_se1_ag1_f_01 - phones	T	156.0329
156.0329	DCA_se1_ag1_f_01 - phones	Y	156.0729
156.0329	DCA_se1_ag1_f_01 - words	you	156.1029
156.0729	DCA_se1_ag1_f_01 - phones	UW1	156.1029
156.1029	DCA_se1_ag1_f_01 - phones	S	156.1329
156.1029	DCA_se1_ag1_f_01 - words	sposta	156.5429
156.1329	DCA_se1_ag1_f_01 - phones	P	156.2229
156.2229	DCA_se1_ag1_f_01 - phones	OW1	156.3229
156.3229	DCA_se1_ag1_f_01 - phones	S	156.4329
156.4329	DCA_se1_ag1_f_01 - phones	T	156.5029
156.5029	DCA_se1_ag1_f_01 - phones	AH0	156.5429
156.5429	DCA_se1_ag1_f_01 - phones	P	156.6929
156.5429	DCA_se1_ag1_f_01 - words	put	156.8429
156.6929	DCA_se1_ag1_f_01 - phones	UH1	156.8129
156.8129	DCA_se1_ag1_f_01 - phones	T	156.8429
156.8429	DCA_se1_ag1_f_01 - phones	sp	156.8929
157.3640	DCA_se1_ag1_f_01 - phones	DH	157.4640
157.3640	DCA_se1_ag1_f_01 - words	the	157.5040
157.4640	DCA_se1_ag1_f_01 - phones	AH1	157.5040
157.5040	DCA_se1_ag1_f_01 - phones	AH1	158.0040
157.5040	DCA_se1_ag1_f_01 - words	uh	158.0040
158.0040	DCA_se1_ag1_f_01 - phones	sp	158.0440
158.3059	DCA_se1_ag1_f_01 - phones	M	158.4559
158.3059	DCA_se1_ag1_f_01 - words	marbles	159.0459
158.4559	DCA_se1_ag1_f_01 - phones	AA1	158.6259
158.6259	DCA_se1_ag1_f_01 - phones	R	158.6959
158.6959	DCA_se1_ag1_f_01 - phones	B	158.7559
158.7559	DCA_se1_ag1_f_01 - phones	AH0	158.7959
158.7959	DCA_se1_ag1_f_01 - phones	L	158.9059
158.9059	DCA_se1_ag1_f_01 - phones	Z	159.0459
159.0459	DCA_se1_ag1_f_01 - phones	sp	159.0759
159.0759	DCA_se1_ag1_f_01 - phones	IH1	159.1959
159.0759	DCA_se1_ag1_f_01 - words	in	159.3159
159.1959	DCA_se1_ag1_f_01 - phones	N	159.3159
159.3159	DCA_se1_ag1_f_01 - phones	DH	159.3459
159.3159	DCA_se1_ag1_f_01 - words	the	159.4459
159.3459	DCA_se1_ag1_f_01 - phones	AH1	159.4459
159.4459	DCA_se1_ag1_f_01 - phones	HH	159.5259
159.4459	DCA_se1_ag1_f_01 - words	hole	159.8459
159.5259	DCA_se1_ag1_f_01 - phones	OW1	159.5959
159.5959	DCA_se1_ag1_f_01 - phones	L	159.8459
159.8459	DCA_se1_ag1_f_01 - phones	sp	163.1949
160.4063	DCA_int_04 - phones	M	160.4463
160.4063	DCA_int_04 - words	mm-hm	160.7063
160.4463	DCA_int_04 - phones	HH	160.5063
160.5063	DCA_int_04 - phones	M	160.7063
160.8938	DCA_int_04 - phones	AH0	160.9938
160.8938	DCA_int_04 - words	and	161.0938
160.9938	DCA_int_04 - phones	N	161.0938
161.0938	DCA_int_04 - phones	DH	161.1438
161.0938	DCA_int_04 - words	then	161.2638
161.1438	DCA_int_04 - phones	EH1	161.2038
161.2038	DCA_int_04 - phones	N	161.2638
161.2638	DCA_int_04 - phones	HH	161.3538
161.2638	DCA_int_04 - words	how	161.3838
161.3538	DCA_int_04 - phones	AW1	161.3838
161.3838	DCA_int_04 - phones	D	161.4638
161.3838	DCA_int_04 - words	do	161.4938
161.4638	DCA_int_04 - phones	UW1	161.4938
161.4938	DCA_int_04 - phones	Y	161.5438
161.4938	DCA_int_04 - words	you	161.6538
161.5438	DCA_int_04 - phones	UW1	161.6538
161.6538	DCA_int_04 - phones	W	161.7138
161.6538	DCA_int_04 - words	win	161.8538
161.7138	DCA_int_04 - phones	IH1	161.7938
161.7938	DCA_int_04 - phones	N	161.8538
161.8538	DCA_int_04 - phones	IH0	161.9038
161.8538	DCA_int_04 - words	it	161.9338
161.9038	DCA_int_04 - phones	T	161.9338
161.9338	DCA_int_04 - phones	sp	161.9838
163.1949	DCA_se1_ag1_f_01 - phones	Y	163.3149
163.1949	DCA_se1_ag1_f_01 - words	you	163.3549
163.3149	DCA_se1_ag1_f_01 - phones	UW1	163.3549
163.3549	DCA_se1_ag1_f_01 - phones	sp	163.3849
163.5599	DCA_se1_ag1_f_01 - phones	IH1	163.6599
163.5599	DCA_se1_ag1_f_01 - words	it	163.6899
163.6599	DCA_se1_ag1_f_01 - phones	T	163.6899
163.6899	DCA_se1_ag1_f_01 - phones	HH	163.7199
163.6899	DCA_se1_ag1_f_01 - words	have	163.9999
163.7199	DCA_se1_ag1_f_01 - phones	AE1	163.9499
163.9499	DCA_se1_ag1_f_01 - phones	V	163.9999
163.9999	DCA_se1_ag1_f_01 - phones	F	164.2199
163.9999	DCA_se1_ag1_f_01 - words	four	164.4999
164.2199	DCA_se1_ag1_f_01 - phones	AO1	164.4199
164.4199	DCA_se1_ag1_f_01 - phones	R	164.4999
164.8748	DCA_se1_ag1_f_01 - phones	TH	164.9348
164.8748	DCA_se1_ag1_f_01 - words	things	165.2848
164.9348	DCA_se1_ag1_f_01 - phones	IH1	164.9948
164.9948	DCA_se1_ag1_f_01 - phones	NG	165.1948
165.1948	DCA_se1_ag1_f_01 - phones	Z	165.2848
165.2848	DCA_se1_ag1_f_01 - phones	sp	165.3448
165.3448	DCA_se1_ag1_f_01 - phones	D	165.4248
165.3448	DCA_se1_ag1_f_01 - words	down	165.6448
165.4248	DCA_se1_ag1_f_01 - phones	AW1	165.6048
165.6048	DCA_se1_ag1_f_01 - phones	N	165.6448
165.6448	DCA_se1_ag1_f_01 - phones	DH	165.6748
165.6448	DCA_se1_ag1_f_01 - words	the	165.7248
165.6748	DCA_se1_ag1_f_01 - phones	AH0	165.7248
165.7248	DCA_se1_ag1_f_01 - phones	R	165.8548
165.7248	DCA_se1_ag1_f_01 - words	row	166.0248
165.8548	DCA_se1_ag1_f_01 - phones	OW1	166.0248
166.0248	DCA_se1_ag1_f_01 - phones	AH0	166.0648
166.0248	DCA_se1_ag1_f_01 - words	and	166.1948
166.0648	DCA_se1_ag1_f_01 - phones	N	166.0948
166.0948	DCA_se1_ag1_f_01 - phones	D	166.1948
166.1948	DCA_se1_ag1_f_01 - phones	DH	166.2648
166.1948	DCA_se1_ag1_f_01 - words	then	166.4948
166.2648	DCA_se1_ag1_f_01 - phones	EH1	166.3848
166.3848	DCA_se1_ag1_f_01 - phones	N	166.4948
166.7913	DCA_se1_ag1_f_01 - phones	Y	166.9013
166.7913	DCA_se1_ag1_f_01 - words	you	166.9613
166.9013	DCA_se1_ag1_f_01 - phones	UW1	166.9613
166.9613	DCA_se1_ag1_f_01 - phones	G	167.0613
166.9613	DCA_se1_ag1_f_01 - words	get	167.1813
167.0613	DCA_se1_ag1_f_01 - phones	EH1	167.1513
167.1513	DCA_se1_ag1_f_01 - phones	T	167.1813
167.1813	DCA_se1_ag1_f_01 - phones	sp	167.2113
167.2113	DCA_se1_ag1_f_01 - phones	AO1	167.5013
167.2113	DCA_se1_ag1_f_01 - words	all	167.5713
167.5013	DCA_se1_ag1_f_01 - phones	L	167.5713
167.5713	DCA_se1_ag1_f_01 - phones	F	167.7213
167.5713	DCA_se1_ag1_f_01 - words	four	167.8613
167.7213	DCA_se1_ag1_f_01 - phones	AO1	167.8313
167.8313	DCA_se1_ag1_f_01 - phones	R	167.8613
167.8613	DCA_se1_ag1_f_01 - phones	AH0	167.8913
167.8613	DCA_se1_ag1_f_01 - words	of	167.9213
167.8913	DCA_se1_ag1_f_01 - phones	V	167.9213
167.9213	DCA_se1_ag1_f_01 - phones	Y	167.9513
167.9213	DCA_se1_ag1_f_01 - words	your	168.0213
167.9513	DCA_se1_ag1_f_01 - phones	UH1	167.9913
167.9913	DCA_se1_ag1_f_01 - phones	R	168.0213
168.0213	DCA_se1_ag1_f_01 - phones	M	168.1513
168.0213	DCA_se1_ag1_f_01 - words	marbles	168.4713
168.1513	DCA_se1_ag1_f_01 - phones	AA1	168.3013
168.3013	DCA_se1_ag1_f_01 - phones	R	168.3313
168.3313	DCA_se1_ag1_f_01 - phones	B	168.3613
168.3613	DCA_se1_ag1_f_01 - phones	AH0	168.3913
168.3913	DCA_se1_ag1_f_01 - phones	L	168.4213
168.4213	DCA_se1_ag1_f_01 - phones	Z	168.4713
168.4713	DCA_se1_ag1_f_01 - phones	D	168.5613
168.4713	DCA_se1_ag1_f_01 - words	down	168.7213
168.5613	DCA_se1_ag1_f_01 - phones	AW1	168.6513
168.6513	DCA_se1_ag1_f_01 - phones	N	168.7213
168.7213	DCA_se1_ag1_f_01 - phones	DH	168.7713
168.7213	DCA_se1_ag1_f_01 - words	there	168.8613
168.7713	DCA_se1_ag1_f_01 - phones	EH1	168.8213
168.8213	DCA_se1_ag1_f_01 - phones	R	168.8613
168.8613	DCA_se1_ag1_f_01 - phones	Y	168.9413
168.8613	DCA_se1_ag1_f_01 - words	you	169.0113
168.9413	DCA_se1_ag1_f_01 - phones	UW1	169.0113
169.0113	DCA_se1_ag1_f_01 - phones	W	169.1813
169.0113	DCA_se1_ag1_f_01 - words	won	169.3713
169.1813	DCA_se1_ag1_f_01 - phones	AH1	169.2813
169.2813	DCA_se1_ag1_f_01 - phones	N	169.3713
169.3713	DCA_se1_ag1_f_01 - phones	sp	169.4113
170.3759	DCA_int_04 - phones	OW1	170.7259
170.3759	DCA_int_04 - words	oh	170.7259
170.7259	DCA_int_04 - phones	sp	170.8059
171.2432	DCA_int_04 - phones	IH1	171.3132
171.2432	DCA_int_04 - words	is	171.4732
171.3132	DCA_int_04 - phones	Z	171.4732
171.4732	DCA_int_04 - phones	IH1	171.5232
171.4732	DCA_int_04 - words	it	171.5832
171.5232	DCA_int_04 - phones	T	171.5832
171.5832	DCA_int_04 - phones	AO1	171.6732
171.5832	DCA_int_04 - words	all	171.7632
171.6732	DCA_int_04 - phones	L	171.7632
171.7632	DCA_int_04 - phones	DH	171.7932
171.7632	DCA_int_04 - words	the	171.8432
171.7932	DCA_int_04 - phones	AH0	171.8432
171.8432	DCA_int_04 - phones	S	171.9632
171.8432	DCA_int_04 - words	same	172.1232
171.9632	DCA_int_04 - phones	EY1	172.0432
172.0432	DCA_int_04 - phones	M	172.1232
172.1232	DCA_int_04 - phones	K	172.2832
172.1232	DCA_int_04 - words	color	172.5332
172.2832	DCA_int_04 - phones	AH1	172.3532
172.3532	DCA_int_04 - phones	L	172.4532
172.4532	DCA_int_04 - phones	ER0	172.5332
172.5332	DCA_int_04 - phones	sp	172.5932
172.5932	DCA_int_04 - phones	T	172.7532
172.5932	DCA_int_04 - words	too	172.9332
172.7532	DCA_int_04 - phones	UW1	172.9332
172.9332	DCA_int_04 - phones	sp	173.0232
173.3228	DCA_se1_ag1_f_01 - phones	N	173.4928
173.3228	DCA_se1_ag1_f_01 - words	no	173.7928
173.3228	DCA_int_04 - phones	spn	173.8728
173.3228	DCA_int_04 - words	<unk>	173.8728
173.4928	DCA_se1_ag1_f_01 - phones	OW1	173.7928
173.7928	DCA_se1_ag1_f_01 - phones	sp	176.2081
173.8728	DCA_int_04 - phones	sp	174.1128
174.7159	DCA_int_04 - words	oh	174.9759
174.7159	DCA_int_04 - phones	OW1	174.9759
174.9759	DCA_int_04 - phones	sp	175.0259
175.1495	DCA_int_04 - phones	IH0	175.1895
175.1495	DCA_int_04 - words	it	175.2195
175.1895	DCA_int_04 - phones	T	175.2195
175.2195	DCA_int_04 - phones	S	175.2595
175.2195	DCA_int_04 - words	s	175.2595
175.2595	DCA_int_04 - phones	D	175.3095
175.2595	DCA_int_04 - words	different	175.5495
175.3095	DCA_int_04 - phones	IH1	175.3395
175.3395	DCA_int_04 - phones	F	175.4195
175.4195	DCA_int_04 - phones	R	175.4495
175.4495	DCA_int_04 - phones	AH0	175.4795
175.4795	DCA_int_04 - phones	N	175.5195
175.5195	DCA_int_04 - phones	T	175.5495
175.5495	DCA_int_04 - phones	K	175.6395
175.5495	DCA_int_04 - words	colored	175.8395
175.6395	DCA_int_04 - phones	AH1	175.6695
175.6695	DCA_int_04 - phones	L	175.7095
175.7095	DCA_int_04 - phones	ER0	175.7995
175.7995	DCA_int_04 - phones	D	175.8395
175.8395	DCA_int_04 - phones	sp	176.0095
176.2081	DCA_se1_ag1_f_01 - phones	Y	176.2781
176.2081	DCA_se1_ag1_f_01 - words	yes	176.6381
176.2781	DCA_se1_ag1_f_01 - phones	EH1	176.4381
176.4381	DCA_se1_ag1_f_01 - phones	S	176.6381
177.0007	DCA_int_04 - phones	AH1	177.0307
177.0007	DCA_int_04 - words	uh-huh	177.1707
177.0307	DCA_int_04 - phones	HH	177.0807
177.0807	DCA_int_04 - phones	AH1	177.1707
177.1707	DCA_int_04 - phones	sp	177.3607
177.5509	DCA_int_04 - phones	AE1	177.6909
177.5509	DCA_int_04 - words	and	177.8109
177.6909	DCA_int_04 - phones	N	177.8109
177.8109	DCA_int_04 - phones	W	177.8609
177.8109	DCA_int_04 - words	what	177.9409
177.8609	DCA_int_04 - phones	AH1	177.9009
177.9009	DCA_int_04 - phones	T	177.9409
177.9409	DCA_int_04 - phones	AH0	178.0309
177.9409	DCA_int_04 - words	about	178.2509
178.0309	DCA_int_04 - phones	B	178.0609
178.0609	DCA_int_04 - phones	AW1	178.1809
178.1809	DCA_int_04 - phones	T	178.2509
178.2509	DCA_int_04 - phones	sp	178.2809
178.2809	DCA_int_04 - phones	S	178.3709
178.2809	DCA_int_04 - words	some	178.5009
178.3709	DCA_int_04 - phones	AH1	178.4409
178.4409	DCA_int_04 - phones	M	178.5009
178.5009	DCA_int_04 - phones	AH1	178.5709
178.5009	DCA_int_04 - words	other	178.7509
178.5709	DCA_int_04 - phones	DH	178.6509
178.6509	DCA_int_04 - phones	ER0	178.7509
178.7509	DCA_int_04 - phones	G	178.8309
178.7509	DCA_int_04 - words	games	179.1309
178.8309	DCA_int_04 - phones	EY1	178.9609
178.9609	DCA_int_04 - phones	M	179.0509
179.0509	DCA_int_04 - phones	Z	179.1309
179.1309	DCA_int_04 - phones	DH	179.1609
179.1309	DCA_int_04 - words	that	179.2409
179.1609	DCA_int_04 - phones	AH0	179.2109
179.2109	DCA_int_04 - phones	T	179.2409
179.2409	DCA_int_04 - phones	Y	179.2709
179.2409	DCA_int_04 - words	you	179.3309
179.2709	DCA_int_04 - phones	UW1	179.3309
179.3309	DCA_int_04 - phones	sp	179.3709
179.3709	DCA_int_04 - phones	P	179.4709
179.3709	DCA_int_04 - words	play	179.6009
179.4709	DCA_int_04 - phones	L	179.5209
179.5209	DCA_int_04 - phones	EY1	179.6009
179.6009	DCA_int_04 - phones	sp	179.6309
179.6309	DCA_int_04 - phones	L	179.6709
179.6309	DCA_int_04 - words	like	179.7309
179.6709	DCA_int_04 - phones	AY1	179.7009
179.7009	DCA_int_04 - phones	K	179.7309
179.7309	DCA_int_04 - phones	sp	179.9209
179.9209	DCA_int_04 - phones	DH	179.9809
179.9209	DCA_int_04 - words	that	180.0609
179.9809	DCA_int_04 - phones	AH0	180.0109
180.0109	DCA_int_04 - phones	T	180.0609
180.0609	DCA_int_04 - phones	sp	180.2309
181.3034	DCA_int_04 - phones	D	181.3834
181.3034	DCA_int_04 - words	do	181.4134
181.3834	DCA_int_04 - phones	UW1	181.4134
181.4134	DCA_int_04 - phones	Y	181.4434
181.4134	DCA_int_04 - words	you	181.4734
181.4434	DCA_int_04 - phones	UW1	181.4734
181.4734	DCA_int_04 - phones	P	181.5534
181.4734	DCA_int_04 - words	play	181.6634
181.5534	DCA_int_04 - phones	L	181.6134
181.6134	DCA_int_04 - phones	EY1	181.6634
181.6634	DCA_int_04 - phones	sp	181.7034
181.7034	DCA_int_04 - phones	DH	181.7334
181.7034	DCA_int_04 - words	those	181.9134
181.7334	DCA_int_04 - phones	OW1	181.7634
181.7634	DCA_int_04 - phones	Z	181.9134
181.9134	DCA_int_04 - phones	sp	181.9534
181.9534	DCA_int_04 - phones	B	182.0034
181.9534	DCA_int_04 - words	by	182.0634
182.0034	DCA_int_04 - phones	AY1	182.0634
182.0634	DCA_int_04 - phones	sp	182.1234
182.1234	DCA_int_04 - phones	Y	182.1534
182.1234	DCA_int_04 - words	yourself	182.4534
182.1534	DCA_int_04 - phones	ER0	182.2134
182.2134	DCA_int_04 - phones	S	182.3434
182.3434	DCA_int_04 - phones	EH1	182.3734
182.3734	DCA_int_04 - phones	L	182.4034
182.4034	DCA_int_04 - phones	F	182.4534
182.4534	DCA_int_04 - phones	sp	183.7255
183.0380	DCA_se1_ag1_f_01 - phones	sil	183.0880
183.0880	DCA_se1_ag1_f_01 - phones	N	183.1880
183.0880	DCA_se1_ag1_f_01 - words	no	183.4880
183.1880	DCA_se1_ag1_f_01 - phones	OW1	183.4880
183.7255	DCA_int_04 - phones	HH	183.8055
183.7255	DCA_int_04 - words	who	183.8455
183.8055	DCA_int_04 - phones	UW1	183.8455
183.8455	DCA_int_04 - phones	sp	183.9055
183.9055	DCA_int_04 - phones	D	183.9355
183.9055	DCA_int_04 - words	do	183.9855
183.9355	DCA_int_04 - phones	UW1	183.9855
183.9855	DCA_int_04 - phones	sp	184.0755
184.0755	DCA_int_04 - phones	Y	184.1055
184.0755	DCA_int_04 - words	you	184.1355
184.1055	DCA_int_04 - phones	UW1	184.1355
184.1355	DCA_int_04 - phones	P	184.1755
184.1355	DCA_int_04 - words	play	184.2755
184.1755	DCA_int_04 - phones	L	184.2155
184.2155	DCA_int_04 - phones	EY1	184.2755
184.2755	DCA_int_04 - phones	W	184.3055
184.2755	DCA_int_04 - words	with	184.3655
184.3055	DCA_int_04 - phones	IH0	184.3355
184.3355	DCA_int_04 - phones	DH	184.3655
184.3655	DCA_int_04 - phones	sp	188.6697
185.3322	DCA_se1_ag1_f_01 - phones	S	185.5122
185.3322	DCA_se1_ag1_f_01 - words	some	185.7722
185.5122	DCA_se1_ag1_f_01 - phones	AH1	185.5822
185.5822	DCA_se1_ag1_f_01 - phones	M	185.7722
185.7722	DCA_se1_ag1_f_01 - phones	sp	185.8022
185.8022	DCA_se1_ag1_f_01 - phones	F	185.9622
185.8022	DCA_se1_ag1_f_01 - words	friends	186.2522
185.9622	DCA_se1_ag1_f_01 - phones	R	186.0022
186.0022	DCA_se1_ag1_f_01 - phones	EH1	186.1222
186.1222	DCA_se1_ag1_f_01 - phones	N	186.1622
186.1622	DCA_se1_ag1_f_01 - phones	Z	186.2522
186.2522	DCA_se1_ag1_f_01 - phones	AH0	186.3022
186.2522	DCA_se1_ag1_f_01 - words	of	186.3522
186.3022	DCA_se1_ag1_f_01 - phones	V	186.3522
186.3522	DCA_se1_ag1_f_01 - phones	M	186.4122
186.3522	DCA_se1_ag1_f_01 - words	mines	186.7322
186.4122	DCA_se1_ag1_f_01 - phones	AY1	186.6722
186.6722	DCA_se1_ag1_f_01 - phones	N	186.7022
186.7022	DCA_se1_ag1_f_01 - phones	Z	186.7322
186.7322	DCA_se1_ag1_f_01 - phones	sp	186.8422
186.8422	DCA_se1_ag1_f_01 - phones	L	186.8722
186.8422	DCA_se1_ag1_f_01 - words	live	187.0922
186.8722	DCA_se1_ag1_f_01 - phones	IH1	186.9522
186.9522	DCA_se1_ag1_f_01 - phones	V	187.0922
187.0922	DCA_se1_ag1_f_01 - phones	AO1	187.1322
187.0922	DCA_se1_ag1_f_01 - words	on	187.2422
187.1322	DCA_se1_ag1_f_01 - phones	N	187.2422
187.2422	DCA_se1_ag1_f_01 - phones	sp	187.3322
187.3322	DCA_se1_ag1_f_01 - phones	OW1	187.4622
187.3322	DCA_se1_ag1_f_01 - words	over	187.5522
187.4622	DCA_se1_ag1_f_01 - phones	V	187.5222
187.5222	DCA_se1_ag1_f_01 - phones	ER0	187.5522
187.5522	DCA_se1_ag1_f_01 - phones	sp	187.6922
187.6922	DCA_se1_ag1_f_01 - phones	T	187.8022
187.6922	DCA_se1_ag1_f_01 - words	top	188.0022
187.8022	DCA_se1_ag1_f_01 - phones	AA1	187.9522
187.9522	DCA_se1_ag1_f_01 - phones	P	188.0022
188.0022	DCA_se1_ag1_f_01 - phones	sp	188.0322
188.0322	DCA_se1_ag1_f_01 - phones	AH0	188.1522
188.0322	DCA_se1_ag1_f_01 - words	of	188.1822
188.1522	DCA_se1_ag1_f_01 - phones	V	188.1822
188.1822	DCA_se1_ag1_f_01 - phones	M	188.2122
188.1822	DCA_se1_ag1_f_01 - words	me	188.3522
188.2122	DCA_se1_ag1_f_01 - phones	IY1	188.3522
188.6697	DCA_int_04 - phones	AH1	188.7597
188.6697	DCA_int_04 - words	uh-huh	188.8697
188.7597	DCA_int_04 - phones	HH	188.8297
188.8297	DCA_int_04 - phones	AH1	188.8697
188.8697	DCA_int_04 - phones	sp	190.7973
190.7973	DCA_int_04 - phones	AH0	190.8273
190.7973	DCA_int_04 - words	and	191.0773
190.8273	DCA_int_04 - phones	N	191.0773
191.0773	DCA_int_04 - phones	sp	191.1073
191.1073	DCA_int_04 - phones	W	191.1673
191.1073	DCA_int_04 - words	what	191.2573
191.1673	DCA_int_04 - phones	AH1	191.2073
191.2073	DCA_int_04 - phones	T	191.2573
191.2573	DCA_int_04 - phones	EH1	191.3773
191.2573	DCA_int_04 - words	else	191.5173
191.3773	DCA_int_04 - phones	L	191.4173
191.4173	DCA_int_04 - phones	S	191.5173
191.5173	DCA_int_04 - phones	D	191.5673
191.5173	DCA_int_04 - words	do	191.5973
191.5673	DCA_int_04 - phones	UW1	191.5973
191.5973	DCA_int_04 - phones	Y	191.6273
191.5973	DCA_int_04 - words	you	191.6573
191.6273	DCA_int_04 - phones	UW1	191.6573
191.6573	DCA_int_04 - phones	sp	191.6873
191.6873	DCA_int_04 - phones	P	191.7773
191.6873	DCA_int_04 - words	play	191.8673
191.7773	DCA_int_04 - phones	L	191.8373
191.8373	DCA_int_04 - phones	EY1	191.8673
191.8673	DCA_int_04 - phones	sp	191.9473
191.9473	DCA_int_04 - phones	F	192.1073
191.9473	DCA_int_04 - words	football	192.5273
192.1073	DCA_int_04 - phones	UH1	192.1673
192.1673	DCA_int_04 - phones	T	192.2673
192.2673	DCA_int_04 - phones	B	192.3173
192.3173	DCA_int_04 - phones	AO2	192.3773
192.3773	DCA_int_04 - phones	L	192.5273
192.5273	DCA_int_04 - phones	sp	192.5573
192.5573	DCA_int_04 - phones	Y	192.6373
192.5573	DCA_int_04 - words	you	192.7073
192.6373	DCA_int_04 - phones	UW1	192.7073
192.7073	DCA_int_04 - phones	S	192.8673
192.7073	DCA_int_04 - words	said	192.9473
192.8673	DCA_int_04 - phones	EH1	192.9073
192.9073	DCA_int_04 - phones	D	192.9473
192.9473	DCA_int_04 - phones	sp	192.9973
193.1076	DCA_int_04 - phones	HH	193.1676
193.1076	DCA_int_04 - words	how	193.2076
193.1676	DCA_int_04 - phones	AW1	193.2076
193.2076	DCA_int_04 - phones	D	193.2676
193.2076	DCA_int_04 - words	do	193.2976
193.2676	DCA_int_04 - phones	UW1	193.2976
193.2976	DCA_int_04 - phones	Y	193.3276
193.2976	DCA_int_04 - words	you	193.3676
193.3276	DCA_int_04 - phones	UW1	193.3676
193.3676	DCA_int_04 - phones	sp	193.4476
193.4476	DCA_int_04 - phones	D	193.5076
193.4476	DCA_int_04 - words	do	193.5976
193.5076	DCA_int_04 - phones	UW1	193.5976
193.5976	DCA_int_04 - phones	sp	193.6276
193.6276	DCA_int_04 - phones	DH	193.6676
193.6276	DCA_int_04 - words	that	193.8676
193.6676	DCA_int_04 - phones	AH0	193.8076
193.8076	DCA_int_04 - phones	T	193.8676
193.8676	DCA_int_04 - phones	sp	208.4575
195.0707	DCA_se1_ag1_f_01 - phones	sil	195.1507
195.1507	DCA_se1_ag1_f_01 - phones	HH	195.1907
195.1507	DCA_se1_ag1_f_01 - words	have	195.3507
195.1907	DCA_se1_ag1_f_01 - phones	AE1	195.2207
195.2207	DCA_se1_ag1_f_01 - phones	V	195.3507
195.3507	DCA_se1_ag1_f_01 - phones	T	195.4407
195.3507	DCA_se1_ag1_f_01 - words	to	195.4707
195.4407	DCA_se1_ag1_f_01 - phones	UW1	195.4707
195.4707	DCA_se1_ag1_f_01 - phones	G	195.6007
195.4707	DCA_se1_ag1_f_01 - words	get	195.7207
195.6007	DCA_se1_ag1_f_01 - phones	EH1	195.6607
195.6607	DCA_se1_ag1_f_01 - phones	T	195.7207
195.7207	DCA_se1_ag1_f_01 - phones	EY1	195.8007
195.7207	DCA_se1_ag1_f_01 - words	a	195.8007
195.8007	DCA_se1_ag1_f_01 - phones	sp	195.8407
195.8407	DCA_se1_ag1_f_01 - phones	B	195.9007
195.8407	DCA_se1_ag1_f_01 - words	ball	196.2907
195.9007	DCA_se1_ag1_f_01 - phones	AO1	196.2607
196.2607	DCA_se1_ag1_f_01 - phones	L	196.2907
196.2907	DCA_se1_ag1_f_01 - phones	sp	196.6207
196.6207	DCA_se1_ag1_f_01 - phones	AE1	196.9307
196.6207	DCA_se1_ag1_f_01 - words	and	197.0307
196.9307	DCA_se1_ag1_f_01 - phones	N	196.9707
196.9707	DCA_se1_ag1_f_01 - phones	D	197.0307
197.0307	DCA_se1_ag1_f_01 - phones	DH	197.1007
197.0307	DCA_se1_ag1_f_01 - words	then	197.3907
197.1007	DCA_se1_ag1_f_01 - phones	EH1	197.2407
197.2407	DCA_se1_ag1_f_01 - phones	N	197.3907
197.7984	DCA_se1_ag1_f_01 - phones	S	197.9784
197.7984	DCA_se1_ag1_f_01 - words	some	198.1784
197.9784	DCA_se1_ag1_f_01 - phones	AH1	198.0884
198.0884	DCA_se1_ag1_f_01 - phones	M	198.1784
198.1784	DCA_se1_ag1_f_01 - phones	sp	198.2284
198.2284	DCA_se1_ag1_f_01 - phones	S	198.3884
198.2284	DCA_se1_ag1_f_01 - words	some	198.5284
198.3884	DCA_se1_ag1_f_01 - phones	AH1	198.4384
198.4384	DCA_se1_ag1_f_01 - phones	M	198.5284
198.5284	DCA_se1_ag1_f_01 - phones	CH	198.6784
198.5284	DCA_se1_ag1_f_01 - words	children	198.9084
198.6784	DCA_se1_ag1_f_01 - phones	IH1	198.7584
198.7584	DCA_se1_ag1_f_01 - phones	L	198.7884
198.7884	DCA_se1_ag1_f_01 - phones	D	198.8184
198.8184	DCA_se1_ag1_f_01 - phones	R	198.8484
198.8484	DCA_se1_ag1_f_01 - phones	AH0	198.8784
198.8784	DCA_se1_ag1_f_01 - phones	N	198.9084
198.9084	DCA_se1_ag1_f_01 - phones	B	198.9784
198.9084	DCA_se1_ag1_f_01 - words	be	199.0584
198.9784	DCA_se1_ag1_f_01 - phones	IY0	199.0584
199.0584	DCA_se1_ag1_f_01 - phones	AO1	199.1284
199.0584	DCA_se1_ag1_f_01 - words	on	199.2784
199.1284	DCA_se1_ag1_f_01 - phones	N	199.2784
199.2784	DCA_se1_ag1_f_01 - phones	W	199.3384
199.2784	DCA_se1_ag1_f_01 - words	one	199.4284
199.3384	DCA_se1_ag1_f_01 - phones	AH1	199.3984
199.3984	DCA_se1_ag1_f_01 - phones	N	199.4284
199.4284	DCA_se1_ag1_f_01 - phones	sp	199.5284
199.5284	DCA_se1_ag1_f_01 - phones	T	199.6684
199.5284	DCA_se1_ag1_f_01 - words	team	199.9684
199.6684	DCA_se1_ag1_f_01 - phones	IY1	199.9384
199.9384	DCA_se1_ag1_f_01 - phones	M	199.9684
199.9684	DCA_se1_ag1_f_01 - phones	sp	200.0084
200.2686	DCA_se1_ag1_f_01 - phones	AH0	200.3586
200.2686	DCA_se1_ag1_f_01 - words	and	200.4086
200.3586	DCA_se1_ag1_f_01 - phones	N	200.4086
200.4086	DCA_se1_ag1_f_01 - phones	S	200.5486
200.4086	DCA_se1_ag1_f_01 - words	some	200.7386
200.5486	DCA_se1_ag1_f_01 - phones	AH1	200.6486
200.6486	DCA_se1_ag1_f_01 - phones	M	200.7386
200.7386	DCA_se1_ag1_f_01 - phones	B	200.8186
200.7386	DCA_se1_ag1_f_01 - words	be	200.8986
200.8186	DCA_se1_ag1_f_01 - phones	IY0	200.8986
200.8986	DCA_se1_ag1_f_01 - phones	AO1	200.9686
200.8986	DCA_se1_ag1_f_01 - words	on	201.0286
200.9686	DCA_se1_ag1_f_01 - phones	N	201.0286
201.0286	DCA_se1_ag1_f_01 - phones	AH0	201.0886
201.0286	DCA_se1_ag1_f_01 - words	another	201.4886
201.0886	DCA_se1_ag1_f_01 - phones	N	201.1986
201.1986	DCA_se1_ag1_f_01 - phones	AH1	201.3086
201.3086	DCA_se1_ag1_f_01 - phones	DH	201.4186
201.4186	DCA_se1_ag1_f_01 - phones	ER0	201.4886
201.4886	DCA_se1_ag1_f_01 - phones	sp	201.8900
201.8900	DCA_se1_ag1_f_01 - phones	AO1	201.9700
201.8900	DCA_se1_ag1_f_01 - words	on	202.0400
201.9700	DCA_se1_ag1_f_01 - phones	N	202.0400
202.0400	DCA_se1_ag1_f_01 - phones	AH0	202.0800
202.0400	DCA_se1_ag1_f_01 - words	another	202.3900
202.0800	DCA_se1_ag1_f_01 - phones	N	202.2400
202.2400	DCA_se1_ag1_f_01 - phones	AH1	202.3300
202.3300	DCA_se1_ag1_f_01 - phones	DH	202.3600
202.3600	DCA_se1_ag1_f_01 - phones	ER0	202.3900
202.3900	DCA_se1_ag1_f_01 - phones	sp	202.5200
202.5200	DCA_se1_ag1_f_01 - phones	T	202.6500
202.5200	DCA_se1_ag1_f_01 - words	team	202.9600
202.6500	DCA_se1_ag1_f_01 - phones	IY1	202.9100
202.9100	DCA_se1_ag1_f_01 - phones	M	202.9600
202.9600	DCA_se1_ag1_f_01 - phones	sp	203.0100
203.3648	DCA_se1_ag1_f_01 - phones	AE1	203.4548
203.3648	DCA_se1_ag1_f_01 - words	and	203.5748
203.4548	DCA_se1_ag1_f_01 - phones	N	203.4948
203.4948	DCA_se1_ag1_f_01 - phones	D	203.5748
203.5748	DCA_se1_ag1_f_01 - phones	DH	203.6548
203.5748	DCA_se1_ag1_f_01 - words	then	203.9448
203.6548	DCA_se1_ag1_f_01 - phones	EH1	203.8048
203.8048	DCA_se1_ag1_f_01 - phones	N	203.9448
203.9448	DCA_se1_ag1_f_01 - phones	S	204.0748
203.9448	DCA_se1_ag1_f_01 - words	somebody	204.4648
204.0748	DCA_se1_ag1_f_01 - phones	AH1	204.1148
204.1148	DCA_se1_ag1_f_01 - phones	M	204.2048
204.2048	DCA_se1_ag1_f_01 - phones	B	204.2548
204.2548	DCA_se1_ag1_f_01 - phones	AA2	204.3448
204.3448	DCA_se1_ag1_f_01 - phones	D	204.4148
204.4148	DCA_se1_ag1_f_01 - phones	IY0	204.4648
204.4648	DCA_se1_ag1_f_01 - phones	R	204.5648
204.4648	DCA_se1_ag1_f_01 - words	roll	204.7748
204.5648	DCA_se1_ag1_f_01 - phones	OW1	204.6648
204.6648	DCA_se1_ag1_f_01 - phones	L	204.7748
204.7748	DCA_se1_ag1_f_01 - phones	DH	204.8148
204.7748	DCA_se1_ag1_f_01 - words	the	204.8848
204.8148	DCA_se1_ag1_f_01 - phones	AH0	204.8848
204.8848	DCA_se1_ag1_f_01 - phones	B	204.9848
204.8848	DCA_se1_ag1_f_01 - words	ball	205.4148
204.9848	DCA_se1_ag1_f_01 - phones	AO1	205.3248
205.3248	DCA_se1_ag1_f_01 - phones	L	205.4148
205.4148	DCA_se1_ag1_f_01 - phones	sp	205.4448
205.4448	DCA_se1_ag1_f_01 - phones	AH0	205.4848
205.4448	DCA_se1_ag1_f_01 - words	and	205.6248
205.4848	DCA_se1_ag1_f_01 - phones	N	205.5448
205.5448	DCA_se1_ag1_f_01 - phones	D	205.6248
205.6248	DCA_se1_ag1_f_01 - phones	DH	205.6848
205.6248	DCA_se1_ag1_f_01 - words	then	205.8048
205.6848	DCA_se1_ag1_f_01 - phones	EH1	205.7648
205.7648	DCA_se1_ag1_f_01 - phones	N	205.8048
205.8048	DCA_se1_ag1_f_01 - phones	Y	205.8348
205.8048	DCA_se1_ag1_f_01 - words	you	205.9148
205.8348	DCA_se1_ag1_f_01 - phones	UW1	205.9148
205.9148	DCA_se1_ag1_f_01 - phones	sp	205.9848
205.9848	DCA_se1_ag1_f_01 - phones	S	206.0148
205.9848	DCA_se1_ag1_f_01 - words	sposta	206.3948
206.0148	DCA_se1_ag1_f_01 - phones	P	206.0748
206.0748	DCA_se1_ag1_f_01 - phones	OW1	206.1448
206.1448	DCA_se1_ag1_f_01 - phones	S	206.2248
206.2248	DCA_se1_ag1_f_01 - phones	T	206.3048
206.3048	DCA_se1_ag1_f_01 - phones	AH0	206.3948
206.3948	DCA_se1_ag1_f_01 - phones	K	206.5148
206.3948	DCA_se1_ag1_f_01 - words	kick	206.7148
206.5148	DCA_se1_ag1_f_01 - phones	IH1	206.6348
206.6348	DCA_se1_ag1_f_01 - phones	K	206.7148
206.7148	DCA_se1_ag1_f_01 - phones	IH1	206.7448
206.7148	DCA_se1_ag1_f_01 - words	it	206.8148
206.7448	DCA_se1_ag1_f_01 - phones	T	206.8148
206.8148	DCA_se1_ag1_f_01 - phones	AH0	206.8548
206.8148	DCA_se1_ag1_f_01 - words	and	206.9448
206.8548	DCA_se1_ag1_f_01 - phones	N	206.9148
206.9148	DCA_se1_ag1_f_01 - phones	D	206.9448
206.9448	DCA_se1_ag1_f_01 - phones	R	207.0048
206.9448	DCA_se1_ag1_f_01 - words	run	207.1848
207.0048	DCA_se1_ag1_f_01 - phones	AH1	207.0948
207.0948	DCA_se1_ag1_f_01 - phones	N	207.1848
207.1848	DCA_se1_ag1_f_01 - phones	sp	207.2448
207.2448	DCA_se1_ag1_f_01 - phones	T	207.3348
207.2448	DCA_se1_ag1_f_01 - words	to	207.3748
207.3348	DCA_se1_ag1_f_01 - phones	UW1	207.3748
207.3748	DCA_se1_ag1_f_01 - phones	AH0	207.4048
207.3748	DCA_se1_ag1_f_01 - words	a	207.4048
207.4048	DCA_se1_ag1_f_01 - phones	sp	207.4748
207.4748	DCA_se1_ag1_f_01 - phones	B	207.5448
207.4748	DCA_se1_ag1_f_01 - words	base	208.0348
207.5448	DCA_se1_ag1_f_01 - phones	EY1	207.7948
207.7948	DCA_se1_ag1_f_01 - phones	S	208.0348
208.4575	DCA_int_04 - phones	M	208.6075
208.4575	DCA_int_04 - words	mm-hm	209.0275
208.6075	DCA_int_04 - phones	HH	208.8375
208.8375	DCA_int_04 - phones	M	209.0275
209.0275	DCA_int_04 - phones	sp	209.0675
209.6492	DCA_int_04 - phones	AH0	209.7092
209.6492	DCA_int_04 - words	and	209.7992
209.7092	DCA_int_04 - phones	N	209.7992
209.7992	DCA_int_04 - phones	W	209.8292
209.7992	DCA_int_04 - words	what	209.8892
209.8292	DCA_int_04 - phones	AH1	209.8592
209.8592	DCA_int_04 - phones	T	209.8892
209.8892	DCA_int_04 - phones	HH	210.0092
209.8892	DCA_int_04 - words	happens	210.4092
210.0092	DCA_int_04 - phones	AE1	210.1392
210.1392	DCA_int_04 - phones	P	210.2592
210.2592	DCA_int_04 - phones	AH0	210.2892
210.2892	DCA_int_04 - phones	N	210.3192
210.3192	DCA_int_04 - phones	Z	210.4092
210.4092	DCA_int_04 - phones	sp	210.5092
210.5092	DCA_int_04 - phones	HH	210.5992
210.5092	DCA_int_04 - words	how	210.6292
210.5992	DCA_int_04 - phones	AW1	210.6292
210.6292	DCA_int_04 - phones	D	210.7092
210.6292	DCA_int_04 - words	do	210.7392
210.7092	DCA_int_04 - phones	UW1	210.7392
210.7392	DCA_int_04 - phones	Y	210.7792
210.7392	DCA_int_04 - words	you	210.8492
210.7792	DCA_int_04 - phones	UW1	210.8492
210.8492	DCA_int_04 - phones	S	210.9892
210.8492	DCA_int_04 - words	score	211.3192
210.9892	DCA_int_04 - phones	K	211.0692
211.0692	DCA_int_04 - phones	AO1	211.1092
211.1092	DCA_int_04 - phones	R	211.3192
211.3192	DCA_int_04 - phones	sp	211.3592
213.0520	DCA_se1_ag1_f_01 - phones	sil	213.1420
213.1420	DCA_se1_ag1_f_01 - phones	HH	213.2320
213.1420	DCA_se1_ag1_f_01 - words	whoev-	213.5420
213.2320	DCA_se1_ag1_f_01 - phones	UW0	213.3620
213.3620	DCA_se1_ag1_f_01 - phones	EH1	213.5020
213.5020	DCA_se1_ag1_f_01 - phones	V	213.5420
213.5420	DCA_se1_ag1_f_01 - phones	sp	214.0759
214.0759	DCA_se1_ag1_f_01 - phones	Y	214.1359
214.0759	DCA_se1_ag1_f_01 - words	you	214.1859
214.1359	DCA_se1_ag1_f_01 - phones	UW1	214.1859
214.1859	DCA_se1_ag1_f_01 - phones	sp	214.2559
214.3483	DCA_se1_ag1_f_01 - phones	IH1	214.4983
214.3483	DCA_se1_ag1_f_01 - words	if	214.5483
214.4983	DCA_se1_ag1_f_01 - phones	F	214.5483
214.5483	DCA_se1_ag1_f_01 - phones	sp	214.5883
214.5883	DCA_se1_ag1_f_01 - phones	IH1	214.7683
214.5883	DCA_se1_ag1_f_01 - words	if	214.8683
214.7683	DCA_se1_ag1_f_01 - phones	F	214.8683
214.8683	DCA_se1_ag1_f_01 - phones	Y	214.9383
214.8683	DCA_se1_ag1_f_01 - words	you	215.0983
214.9383	DCA_se1_ag1_f_01 - phones	UW1	215.0983
215.0983	DCA_se1_ag1_f_01 - words	uh	215.3383
215.0983	DCA_se1_ag1_f_01 - phones	AH1	215.3383
215.3383	DCA_se1_ag1_f_01 - phones	HH	215.4383
215.3383	DCA_se1_ag1_f_01 - words	hit	215.5283
215.4383	DCA_se1_ag1_f_01 - phones	IH1	215.4983
215.4983	DCA_se1_ag1_f_01 - phones	T	215.5283
215.5283	DCA_se1_ag1_f_01 - phones	sp	215.6083
215.6083	DCA_se1_ag1_f_01 - phones	DH	215.6583
215.6083	DCA_se1_ag1_f_01 - words	the	215.6983
215.6583	DCA_se1_ag1_f_01 - phones	AH0	215.6983
215.6983	DCA_se1_ag1_f_01 - phones	P	215.8583
215.6983	DCA_se1_ag1_f_01 - words	person	216.0783
215.8583	DCA_se1_ag1_f_01 - phones	ER1	215.9883
215.9883	DCA_se1_ag1_f_01 - phones	S	216.0183
216.0183	DCA_se1_ag1_f_01 - phones	AH0	216.0483
216.0483	DCA_se1_ag1_f_01 - phones	N	216.0783
216.0783	DCA_se1_ag1_f_01 - phones	B	216.1083
216.0783	DCA_se1_ag1_f_01 - words	before	216.4183
216.1083	DCA_se1_ag1_f_01 - phones	IY2	216.1483
216.1483	DCA_se1_ag1_f_01 - phones	F	216.3083
216.3083	DCA_se1_ag1_f_01 - phones	AO1	216.3583
216.3583	DCA_se1_ag1_f_01 - phones	R	216.4183
216.4183	DCA_se1_ag1_f_01 - phones	DH	216.4683
216.4183	DCA_se1_ag1_f_01 - words	they	216.5483
216.4683	DCA_se1_ag1_f_01 - phones	EY1	216.5483
216.5483	DCA_se1_ag1_f_01 - phones	G	216.6383
216.5483	DCA_se1_ag1_f_01 - words	get	216.7283
216.6383	DCA_se1_ag1_f_01 - phones	IH1	216.6683
216.6683	DCA_se1_ag1_f_01 - phones	T	216.7283
216.7283	DCA_se1_ag1_f_01 - phones	AO1	216.8883
216.7283	DCA_se1_ag1_f_01 - words	on	216.9183
[truncated: 8,251 more rows]
