# Supplementary material for: Considering Performance in the Automated and Manual Coding of Sociolinguistic Variables: Lessons From Variable (ING)
Source: Front Artif Intell. 2021 Apr 29;4:648543. doi: 10.3389/frai.2021.648543 (PMC8117961; doi:10.3389/frai.2021.648543)
Supplement: Supplementary file 4 [file Data_Sheet_4.ZIP › CORAAL_Aligned_as_Tables/DCA_se3_ag2_f_02_1_txout.txt]

tmin	tier	text	tmax
0.4078	DCA_int_05 - phones	HH	0.4378
0.4078	DCA_int_05 - words	what	0.5878
0.4378	DCA_int_05 - phones	W	0.4678
0.4678	DCA_int_05 - phones	AH1	0.5178
0.5178	DCA_int_05 - phones	T	0.5878
0.5878	DCA_int_05 - phones	K	0.6778
0.5878	DCA_int_05 - words	kind	0.8678
0.6778	DCA_int_05 - phones	AY1	0.8078
0.8078	DCA_int_05 - phones	N	0.8678
0.8678	DCA_int_05 - phones	AH0	0.9078
0.8678	DCA_int_05 - words	of	0.9778
0.9078	DCA_int_05 - phones	V	0.9778
0.9778	DCA_int_05 - phones	G	1.1378
0.9778	DCA_int_05 - words	games	1.4178
1.1378	DCA_int_05 - phones	EY1	1.2878
1.2878	DCA_int_05 - phones	M	1.3678
1.3678	DCA_int_05 - phones	Z	1.4178
1.4178	DCA_int_05 - phones	D	1.4778
1.4178	DCA_int_05 - words	did	1.6278
1.4778	DCA_int_05 - phones	IH1	1.5578
1.5578	DCA_int_05 - phones	D	1.6278
1.6278	DCA_int_05 - phones	Y	1.6678
1.6278	DCA_int_05 - words	you	1.7778
1.6678	DCA_int_05 - phones	UW1	1.7778
1.7778	DCA_int_05 - phones	P	1.8178
1.7778	DCA_int_05 - words	play	2.0278
1.8178	DCA_int_05 - phones	L	1.9078
1.9078	DCA_int_05 - phones	EY1	2.0278
2.0278	DCA_int_05 - phones	sp	2.0878
2.0878	DCA_int_05 - phones	W	2.1178
2.0878	DCA_int_05 - words	when	2.1778
2.1178	DCA_int_05 - phones	EH1	2.1478
2.1478	DCA_int_05 - phones	N	2.1778
2.1778	DCA_int_05 - phones	Y	2.2378
2.1778	DCA_int_05 - words	you	2.2678
2.2378	DCA_int_05 - phones	UW1	2.2678
2.2678	DCA_int_05 - phones	W	2.3478
2.2678	DCA_int_05 - words	were	2.3878
2.3478	DCA_int_05 - phones	ER0	2.3878
2.3878	DCA_int_05 - phones	Y	2.5078
2.3878	DCA_int_05 - words	younger	2.9578
2.5078	DCA_int_05 - phones	AH1	2.6978
2.6978	DCA_int_05 - phones	NG	2.7278
2.7278	DCA_int_05 - phones	G	2.7778
2.7778	DCA_int_05 - phones	ER0	2.9578
3.3081	DCA_se3_ag2_f_02 - phones	sil	3.4581
3.3361	DCA_int_05 - phones	spn	3.8761
3.3361	DCA_int_05 - words	<unk>	3.8761
3.4581	DCA_se3_ag2_f_02 - phones	spn	6.9381
3.4581	DCA_se3_ag2_f_02 - words	<unk>	6.9381
3.8761	DCA_int_05 - phones	sp	7.2261
6.9381	DCA_se3_ag2_f_02 - phones	sp	7.9959
7.9959	DCA_se3_ag2_f_02 - phones	W	8.0559
7.9959	DCA_se3_ag2_f_02 - words	well	8.2359
8.0559	DCA_se3_ag2_f_02 - phones	EH1	8.1959
8.1959	DCA_se3_ag2_f_02 - phones	L	8.2359
8.2359	DCA_se3_ag2_f_02 - words	i	8.3659
8.2359	DCA_se3_ag2_f_02 - phones	AY1	8.3659
8.3659	DCA_se3_ag2_f_02 - phones	Y	8.5059
8.3659	DCA_se3_ag2_f_02 - words	used	8.6759
8.5059	DCA_se3_ag2_f_02 - phones	UW1	8.5559
8.5559	DCA_se3_ag2_f_02 - phones	Z	8.6359
8.6359	DCA_se3_ag2_f_02 - phones	D	8.6759
8.6759	DCA_se3_ag2_f_02 - phones	T	8.7159
8.6759	DCA_se3_ag2_f_02 - words	to	8.7559
8.7159	DCA_se3_ag2_f_02 - phones	AH0	8.7559
8.7559	DCA_se3_ag2_f_02 - phones	P	8.8559
8.7559	DCA_se3_ag2_f_02 - words	play	9.1659
8.8559	DCA_se3_ag2_f_02 - phones	L	8.9159
8.9159	DCA_se3_ag2_f_02 - phones	EY1	9.1659
9.1659	DCA_se3_ag2_f_02 - phones	sp	9.2059
9.2059	DCA_se3_ag2_f_02 - phones	JH	9.3359
9.2059	DCA_se3_ag2_f_02 - words	jump	9.6559
9.3359	DCA_se3_ag2_f_02 - phones	AH1	9.4359
9.4359	DCA_se3_ag2_f_02 - phones	M	9.5259
9.5259	DCA_se3_ag2_f_02 - phones	P	9.6559
9.6559	DCA_se3_ag2_f_02 - phones	R	9.7459
9.6559	DCA_se3_ag2_f_02 - words	rope	10.1859
9.7459	DCA_se3_ag2_f_02 - phones	OW1	9.9859
9.9859	DCA_se3_ag2_f_02 - phones	P	10.1859
11.5778	DCA_se3_ag2_f_02 - phones	AE1	12.0578
11.5778	DCA_se3_ag2_f_02 - words	and	12.3478
12.0578	DCA_se3_ag2_f_02 - phones	N	12.2078
12.2078	DCA_se3_ag2_f_02 - phones	D	12.3478
12.3478	DCA_se3_ag2_f_02 - phones	AH1	12.7778
12.3478	DCA_se3_ag2_f_02 - words	um	12.9578
12.7778	DCA_se3_ag2_f_02 - phones	M	12.9578
13.6248	DCA_se3_ag2_f_02 - phones	sil	13.6848
13.6848	DCA_se3_ag2_f_02 - phones	M	13.8448
13.6848	DCA_se3_ag2_f_02 - words	mumblety	14.3048
13.8448	DCA_se3_ag2_f_02 - phones	AH1	13.9448
13.9448	DCA_se3_ag2_f_02 - phones	M	14.0948
14.0948	DCA_se3_ag2_f_02 - phones	B	14.1348
14.1348	DCA_se3_ag2_f_02 - phones	L	14.1848
14.1848	DCA_se3_ag2_f_02 - phones	T	14.2148
14.2148	DCA_se3_ag2_f_02 - phones	IY1	14.3048
14.3048	DCA_se3_ag2_f_02 - phones	P	14.4348
14.3048	DCA_se3_ag2_f_02 - words	peg	14.9748
14.4348	DCA_se3_ag2_f_02 - phones	EH1	14.6948
14.6948	DCA_se3_ag2_f_02 - phones	G	14.9748
15.5133	DCA_se3_ag2_f_02 - phones	sil	15.5933
15.5933	DCA_se3_ag2_f_02 - words	<unk>	15.7233
15.5933	DCA_se3_ag2_f_02 - phones	spn	15.7233
16.4412	DCA_se3_ag2_f_02 - phones	sil	16.4912
16.4912	DCA_se3_ag2_f_02 - phones	AH0	16.7812
16.4912	DCA_se3_ag2_f_02 - words	and	17.0012
16.7812	DCA_se3_ag2_f_02 - phones	N	16.8912
16.8912	DCA_se3_ag2_f_02 - phones	D	17.0012
17.0012	DCA_se3_ag2_f_02 - phones	AH1	17.4012
17.0012	DCA_se3_ag2_f_02 - words	um	17.5512
17.4012	DCA_se3_ag2_f_02 - phones	M	17.5512
17.8296	DCA_se3_ag2_f_02 - phones	sil	17.9196
17.9196	DCA_se3_ag2_f_02 - phones	L	18.0096
17.9196	DCA_se3_ag2_f_02 - words	let	18.1596
18.0096	DCA_se3_ag2_f_02 - phones	EH1	18.0796
18.0796	DCA_se3_ag2_f_02 - phones	T	18.1596
18.1596	DCA_se3_ag2_f_02 - words	s	18.2196
18.1596	DCA_se3_ag2_f_02 - phones	Z	18.2196
18.2196	DCA_se3_ag2_f_02 - phones	S	18.3496
18.2196	DCA_se3_ag2_f_02 - words	see	18.6896
18.3496	DCA_se3_ag2_f_02 - phones	IY1	18.6896
18.6896	DCA_se3_ag2_f_02 - phones	sp	18.7696
19.0559	DCA_se3_ag2_f_02 - phones	HH	19.0959
19.0559	DCA_se3_ag2_f_02 - words	what	19.2659
19.0959	DCA_se3_ag2_f_02 - phones	W	19.1259
19.1259	DCA_se3_ag2_f_02 - phones	AH1	19.1959
19.1959	DCA_se3_ag2_f_02 - phones	T	19.2659
19.2659	DCA_se3_ag2_f_02 - phones	EH1	19.3859
19.2659	DCA_se3_ag2_f_02 - words	else	19.9259
19.3859	DCA_se3_ag2_f_02 - phones	L	19.5459
19.5459	DCA_se3_ag2_f_02 - phones	S	19.9259
20.6367	DCA_se3_ag2_f_02 - phones	sil	20.6767
20.6767	DCA_se3_ag2_f_02 - words	uh	21.1167
20.6767	DCA_se3_ag2_f_02 - phones	AH1	21.1167
21.1167	DCA_se3_ag2_f_02 - phones	sp	21.1467
21.1467	DCA_se3_ag2_f_02 - phones	M	21.3667
21.1467	DCA_se3_ag2_f_02 - words	mummy	21.8767
21.3667	DCA_se3_ag2_f_02 - phones	AH1	21.4767
21.4767	DCA_se3_ag2_f_02 - phones	M	21.5867
21.5867	DCA_se3_ag2_f_02 - phones	IY0	21.8767
21.8767	DCA_se3_ag2_f_02 - phones	sp	22.0567
22.0567	DCA_se3_ag2_f_02 - phones	AE1	22.1667
22.0567	DCA_se3_ag2_f_02 - words	and	22.2367
22.1667	DCA_se3_ag2_f_02 - phones	N	22.2367
22.2367	DCA_se3_ag2_f_02 - phones	D	22.3467
22.2367	DCA_se3_ag2_f_02 - words	daddy	22.8367
22.3467	DCA_se3_ag2_f_02 - phones	AE1	22.5967
22.5967	DCA_se3_ag2_f_02 - phones	D	22.6467
22.6467	DCA_se3_ag2_f_02 - phones	IY0	22.8367
24.4824	DCA_se3_ag2_f_02 - phones	sil	24.5424
24.5424	DCA_se3_ag2_f_02 - words	uh	25.1624
24.5424	DCA_se3_ag2_f_02 - phones	AH1	25.1624
28.5578	DCA_se3_ag2_f_02 - phones	sil	28.6378
28.6378	DCA_se3_ag2_f_02 - phones	AY1	28.6978
28.6378	DCA_se3_ag2_f_02 - words	i	28.6978
28.6978	DCA_se3_ag2_f_02 - phones	sp	28.7578
28.7578	DCA_se3_ag2_f_02 - phones	K	28.8478
28.7578	DCA_se3_ag2_f_02 - words	can't	29.0078
28.8478	DCA_se3_ag2_f_02 - phones	AE1	28.9478
28.9478	DCA_se3_ag2_f_02 - phones	N	28.9778
28.9778	DCA_se3_ag2_f_02 - phones	T	29.0078
29.0078	DCA_se3_ag2_f_02 - phones	TH	29.0978
29.0078	DCA_se3_ag2_f_02 - words	think	29.2878
29.0978	DCA_se3_ag2_f_02 - phones	IH1	29.1578
29.1578	DCA_se3_ag2_f_02 - phones	NG	29.2078
29.2078	DCA_se3_ag2_f_02 - phones	K	29.2878
29.2878	DCA_se3_ag2_f_02 - phones	AH0	29.3278
29.2878	DCA_se3_ag2_f_02 - words	of	29.4078
29.3278	DCA_se3_ag2_f_02 - phones	V	29.4078
29.4078	DCA_se3_ag2_f_02 - phones	EH1	29.4578
29.4078	DCA_se3_ag2_f_02 - words	any	29.6778
29.4578	DCA_se3_ag2_f_02 - phones	N	29.5278
29.5278	DCA_se3_ag2_f_02 - phones	IY0	29.6778
29.6778	DCA_se3_ag2_f_02 - phones	AH1	29.8178
29.6778	DCA_se3_ag2_f_02 - words	others	30.3978
29.8178	DCA_se3_ag2_f_02 - phones	DH	29.9478
29.9478	DCA_se3_ag2_f_02 - phones	ER0	30.0378
30.0378	DCA_se3_ag2_f_02 - phones	Z	30.3978
30.3378	DCA_int_05 - phones	HH	30.5478
30.3378	DCA_int_05 - words	hm	30.7178
30.3978	DCA_se3_ag2_f_02 - phones	sp	30.9187
30.5478	DCA_int_05 - phones	M	30.7178
30.7178	DCA_int_05 - phones	sp	31.2087
30.9187	DCA_se3_ag2_f_02 - phones	AY1	31.0187
30.9187	DCA_se3_ag2_f_02 - words	i	31.0187
31.0187	DCA_se3_ag2_f_02 - phones	Y	31.0487
31.0187	DCA_se3_ag2_f_02 - words	used	31.2187
31.0487	DCA_se3_ag2_f_02 - phones	UW1	31.1487
31.1487	DCA_se3_ag2_f_02 - phones	Z	31.1887
31.1887	DCA_se3_ag2_f_02 - phones	D	31.2187
31.2087	DCA_int_05 - phones	HH	31.2387
31.2087	DCA_int_05 - words	how	31.2687
31.2187	DCA_se3_ag2_f_02 - phones	T	31.2587
31.2187	DCA_se3_ag2_f_02 - words	to	31.3487
31.2387	DCA_int_05 - phones	AW1	31.2687
31.2587	DCA_se3_ag2_f_02 - phones	IH0	31.3487
31.3487	DCA_se3_ag2_f_02 - phones	P	31.3787
31.3487	DCA_se3_ag2_f_02 - words	pretend	31.8487
31.3787	DCA_se3_ag2_f_02 - phones	R	31.4287
31.4287	DCA_se3_ag2_f_02 - phones	IY0	31.5087
31.5087	DCA_se3_ag2_f_02 - phones	T	31.5987
31.5987	DCA_se3_ag2_f_02 - phones	EH1	31.7487
31.7487	DCA_se3_ag2_f_02 - phones	N	31.8087
31.8087	DCA_se3_ag2_f_02 - phones	D	31.8487
31.8487	DCA_se3_ag2_f_02 - words	a	31.9287
31.8487	DCA_se3_ag2_f_02 - phones	AH0	31.9287
31.9287	DCA_se3_ag2_f_02 - phones	L	32.0287
31.9287	DCA_se3_ag2_f_02 - words	lot	32.2387
32.0287	DCA_se3_ag2_f_02 - phones	AA1	32.1687
32.1687	DCA_se3_ag2_f_02 - phones	T	32.2387
32.2387	DCA_se3_ag2_f_02 - phones	sp	32.3087
32.3087	DCA_se3_ag2_f_02 - phones	DH	32.3687
32.3087	DCA_se3_ag2_f_02 - words	though	32.5187
32.3687	DCA_se3_ag2_f_02 - phones	OW1	32.5187
32.5187	DCA_se3_ag2_f_02 - phones	sp	36.4355
32.9590	DCA_int_05 - phones	sil	32.9890
32.9890	DCA_int_05 - phones	AH1	33.0690
32.9890	DCA_int_05 - words	uh-huh	33.1390
33.0690	DCA_int_05 - phones	HH	33.0990
33.0990	DCA_int_05 - phones	AH1	33.1390
33.1390	DCA_int_05 - phones	HH	33.2190
33.1390	DCA_int_05 - words	how	33.2690
33.2190	DCA_int_05 - phones	AW1	33.2690
33.2690	DCA_int_05 - phones	sp	33.5890
33.5890	DCA_int_05 - phones	D	33.6390
33.5890	DCA_int_05 - words	d	33.6390
33.6390	DCA_int_05 - phones	Y	33.6790
33.6390	DCA_int_05 - words	you	33.7690
33.6790	DCA_int_05 - phones	UW1	33.7690
33.7690	DCA_int_05 - phones	P	33.7990
33.7690	DCA_int_05 - words	play	34.0490
33.7990	DCA_int_05 - phones	L	33.8890
33.8890	DCA_int_05 - phones	EY1	34.0490
34.0490	DCA_int_05 - phones	AH1	34.2190
34.0490	DCA_int_05 - words	um	34.2590
34.2190	DCA_int_05 - phones	M	34.2590
34.2590	DCA_int_05 - phones	sp	34.3190
34.3190	DCA_int_05 - phones	M	34.3590
34.3190	DCA_int_05 - words	mumblety	34.7390
34.3590	DCA_int_05 - phones	AH1	34.4390
34.4390	DCA_int_05 - phones	M	34.5390
34.5390	DCA_int_05 - phones	B	34.5690
34.5690	DCA_int_05 - phones	L	34.5990
34.5990	DCA_int_05 - phones	T	34.6290
34.6290	DCA_int_05 - phones	IY1	34.7390
34.7390	DCA_int_05 - phones	sp	34.7790
34.7790	DCA_int_05 - phones	P	34.8290
34.7790	DCA_int_05 - words	peg	35.0690
34.8290	DCA_int_05 - phones	EH1	34.9890
34.9890	DCA_int_05 - phones	G	35.0690
35.0690	DCA_int_05 - phones	sp	35.1290
36.4355	DCA_se3_ag2_f_02 - words	uh	36.6955
36.4355	DCA_se3_ag2_f_02 - phones	AH1	36.6955
36.6955	DCA_se3_ag2_f_02 - phones	Y	36.7955
36.6955	DCA_se3_ag2_f_02 - words	you	36.8755
36.7955	DCA_se3_ag2_f_02 - phones	UW1	36.8755
36.8755	DCA_se3_ag2_f_02 - phones	T	36.9755
36.8755	DCA_se3_ag2_f_02 - words	take	37.1955
36.9755	DCA_se3_ag2_f_02 - phones	EY1	37.1055
37.1055	DCA_se3_ag2_f_02 - phones	K	37.1955
37.1955	DCA_se3_ag2_f_02 - words	a	37.2455
37.1955	DCA_se3_ag2_f_02 - phones	AH0	37.2455
37.2455	DCA_se3_ag2_f_02 - phones	N	37.3655
37.2455	DCA_se3_ag2_f_02 - words	knife	37.6155
37.3655	DCA_se3_ag2_f_02 - phones	AY1	37.5655
37.5655	DCA_se3_ag2_f_02 - phones	F	37.6155
37.6155	DCA_se3_ag2_f_02 - phones	sp	37.6555
37.6555	DCA_se3_ag2_f_02 - phones	AH0	37.6855
37.6555	DCA_se3_ag2_f_02 - words	and	37.7555
37.6855	DCA_se3_ag2_f_02 - phones	N	37.7555
37.7555	DCA_se3_ag2_f_02 - phones	Y	37.8455
37.7555	DCA_se3_ag2_f_02 - words	you	37.9455
37.8455	DCA_se3_ag2_f_02 - phones	UW1	37.9455
37.9455	DCA_se3_ag2_f_02 - phones	TH	38.0255
37.9455	DCA_se3_ag2_f_02 - words	throw	38.2455
38.0255	DCA_se3_ag2_f_02 - phones	R	38.1055
38.1055	DCA_se3_ag2_f_02 - phones	OW1	38.2455
38.2455	DCA_se3_ag2_f_02 - phones	IH0	38.2955
38.2455	DCA_se3_ag2_f_02 - words	it	38.3355
38.2955	DCA_se3_ag2_f_02 - phones	T	38.3355
38.3355	DCA_se3_ag2_f_02 - phones	IH1	38.4055
38.3355	DCA_se3_ag2_f_02 - words	into	38.5955
38.4055	DCA_se3_ag2_f_02 - phones	N	38.4755
38.4755	DCA_se3_ag2_f_02 - phones	T	38.5655
38.5655	DCA_se3_ag2_f_02 - phones	UW0	38.5955
38.5955	DCA_se3_ag2_f_02 - phones	DH	38.6555
38.5955	DCA_se3_ag2_f_02 - words	the	38.7055
38.6555	DCA_se3_ag2_f_02 - phones	IY0	38.7055
38.7055	DCA_se3_ag2_f_02 - phones	G	38.8255
38.7055	DCA_se3_ag2_f_02 - words	ground	39.3755
38.8255	DCA_se3_ag2_f_02 - phones	R	38.8955
38.8955	DCA_se3_ag2_f_02 - phones	AW1	39.2555
39.2555	DCA_se3_ag2_f_02 - phones	N	39.3355
39.3355	DCA_se3_ag2_f_02 - phones	D	39.3755
42.1431	DCA_se3_ag2_f_02 - phones	sil	42.1831
42.1831	DCA_se3_ag2_f_02 - phones	AH0	42.4231
42.1831	DCA_se3_ag2_f_02 - words	and	42.5831
42.4231	DCA_se3_ag2_f_02 - phones	N	42.5131
42.5131	DCA_se3_ag2_f_02 - phones	D	42.5831
42.5831	DCA_se3_ag2_f_02 - words	uh	42.9831
42.5831	DCA_se3_ag2_f_02 - phones	AH1	42.9831
42.9831	DCA_se3_ag2_f_02 - phones	sp	43.0231
43.4077	DCA_se3_ag2_f_02 - phones	Y	43.5877
43.4077	DCA_se3_ag2_f_02 - words	you	43.7177
43.5877	DCA_se3_ag2_f_02 - phones	UW1	43.7177
43.7177	DCA_se3_ag2_f_02 - phones	sp	43.8177
43.9065	DCA_se3_ag2_f_02 - phones	T	44.0165
43.9065	DCA_se3_ag2_f_02 - words	try	44.2165
44.0165	DCA_se3_ag2_f_02 - phones	R	44.0765
44.0765	DCA_se3_ag2_f_02 - phones	AY1	44.2165
44.2165	DCA_se3_ag2_f_02 - phones	T	44.2465
44.2165	DCA_se3_ag2_f_02 - words	to	44.2965
44.2465	DCA_se3_ag2_f_02 - phones	AH0	44.2965
44.2965	DCA_se3_ag2_f_02 - phones	M	44.3665
44.2965	DCA_se3_ag2_f_02 - words	make	44.5365
44.3665	DCA_se3_ag2_f_02 - phones	EY1	44.4665
44.4665	DCA_se3_ag2_f_02 - phones	K	44.5365
44.5365	DCA_se3_ag2_f_02 - phones	IH1	44.5665
44.5365	DCA_se3_ag2_f_02 - words	it	44.6165
44.5665	DCA_se3_ag2_f_02 - phones	T	44.6165
44.6165	DCA_se3_ag2_f_02 - phones	S	44.7165
44.6165	DCA_se3_ag2_f_02 - words	stick	44.9365
44.7165	DCA_se3_ag2_f_02 - phones	T	44.7765
44.7765	DCA_se3_ag2_f_02 - phones	IH1	44.8565
44.8565	DCA_se3_ag2_f_02 - phones	K	44.9365
44.9365	DCA_se3_ag2_f_02 - phones	IH0	44.9865
44.9365	DCA_se3_ag2_f_02 - words	into	45.1365
44.9865	DCA_se3_ag2_f_02 - phones	N	45.0465
45.0465	DCA_se3_ag2_f_02 - phones	T	45.0965
45.0965	DCA_se3_ag2_f_02 - phones	UW1	45.1365
45.1365	DCA_se3_ag2_f_02 - phones	DH	45.2065
45.1365	DCA_se3_ag2_f_02 - words	the	45.2465
45.2065	DCA_se3_ag2_f_02 - phones	IY0	45.2465
45.2465	DCA_se3_ag2_f_02 - phones	G	45.3265
45.2465	DCA_se3_ag2_f_02 - words	ground	45.6365
45.3265	DCA_se3_ag2_f_02 - phones	R	45.3865
45.3865	DCA_se3_ag2_f_02 - phones	AW1	45.5465
45.5465	DCA_se3_ag2_f_02 - phones	N	45.5965
45.5965	DCA_se3_ag2_f_02 - phones	D	45.6365
45.6365	DCA_se3_ag2_f_02 - phones	AE1	45.6765
45.6365	DCA_se3_ag2_f_02 - words	at	45.7065
45.6765	DCA_se3_ag2_f_02 - phones	T	45.7065
45.7065	DCA_se3_ag2_f_02 - phones	sp	45.7365
45.7365	DCA_se3_ag2_f_02 - phones	L	45.8065
45.7365	DCA_se3_ag2_f_02 - words	least	45.9765
45.8065	DCA_se3_ag2_f_02 - phones	IY1	45.9065
45.9065	DCA_se3_ag2_f_02 - phones	S	45.9465
45.9465	DCA_se3_ag2_f_02 - phones	T	45.9765
45.9765	DCA_se3_ag2_f_02 - phones	DH	46.0265
45.9765	DCA_se3_ag2_f_02 - words	that	46.1765
46.0265	DCA_se3_ag2_f_02 - phones	AE1	46.1165
46.1165	DCA_se3_ag2_f_02 - phones	T	46.1765
46.1765	DCA_se3_ag2_f_02 - phones	W	46.2365
46.1765	DCA_se3_ag2_f_02 - words	was	46.3465
46.2365	DCA_se3_ag2_f_02 - phones	AH0	46.2765
46.2765	DCA_se3_ag2_f_02 - phones	Z	46.3465
46.3465	DCA_se3_ag2_f_02 - phones	M	46.4265
46.3465	DCA_se3_ag2_f_02 - words	my	46.5265
46.4265	DCA_se3_ag2_f_02 - phones	AY1	46.5265
46.5265	DCA_se3_ag2_f_02 - phones	V	46.6565
46.5265	DCA_se3_ag2_f_02 - words	version	46.9865
46.6565	DCA_se3_ag2_f_02 - phones	ER1	46.8065
46.8065	DCA_se3_ag2_f_02 - phones	ZH	46.8965
46.8965	DCA_se3_ag2_f_02 - phones	AH0	46.9365
46.9365	DCA_se3_ag2_f_02 - phones	N	46.9865
46.9865	DCA_se3_ag2_f_02 - phones	AH1	47.0965
46.9865	DCA_se3_ag2_f_02 - words	of	47.1965
47.0965	DCA_se3_ag2_f_02 - phones	V	47.1965
47.1965	DCA_se3_ag2_f_02 - phones	IH0	47.2365
47.1965	DCA_se3_ag2_f_02 - words	it	47.2665
47.2365	DCA_se3_ag2_f_02 - phones	T	47.2665
47.2665	DCA_se3_ag2_f_02 - phones	sp	51.6500
47.4231	DCA_int_05 - phones	M	47.5131
47.4231	DCA_int_05 - words	mm-hm	47.9531
47.5131	DCA_int_05 - phones	HH	47.8031
47.8031	DCA_int_05 - phones	M	47.9531
47.9531	DCA_int_05 - phones	sp	48.0031
48.3182	DCA_int_05 - phones	W	48.4282
48.3182	DCA_int_05 - words	well	48.5282
48.4282	DCA_int_05 - phones	EH1	48.4782
48.4782	DCA_int_05 - phones	L	48.5282
48.5282	DCA_int_05 - phones	K	48.5682
48.5282	DCA_int_05 - words	could	48.6782
48.5682	DCA_int_05 - phones	UH1	48.6182
48.6182	DCA_int_05 - phones	D	48.6782
48.6782	DCA_int_05 - phones	Y	48.7282
48.6782	DCA_int_05 - words	you	48.8182
48.7282	DCA_int_05 - phones	UW1	48.8182
48.8182	DCA_int_05 - phones	T	48.8582
48.8182	DCA_int_05 - words	tell	48.9982
48.8582	DCA_int_05 - phones	EH1	48.9282
48.9282	DCA_int_05 - phones	L	48.9982
48.9982	DCA_int_05 - phones	M	49.0382
48.9982	DCA_int_05 - words	me	49.0982
49.0382	DCA_int_05 - phones	IY1	49.0982
49.0982	DCA_int_05 - phones	IH0	49.1382
49.0982	DCA_int_05 - words	exactly	49.4882
49.1382	DCA_int_05 - phones	G	49.1682
49.1682	DCA_int_05 - phones	Z	49.2182
49.2182	DCA_int_05 - phones	AE1	49.3182
49.3182	DCA_int_05 - phones	K	49.3782
49.3782	DCA_int_05 - phones	T	49.4082
49.4082	DCA_int_05 - phones	L	49.4482
49.4482	DCA_int_05 - phones	IY0	49.4882
49.4882	DCA_int_05 - phones	W	49.5982
49.4882	DCA_int_05 - words	what	49.7082
49.5982	DCA_int_05 - phones	AH1	49.6382
49.6382	DCA_int_05 - phones	T	49.7082
49.7082	DCA_int_05 - phones	M	49.7982
49.7082	DCA_int_05 - words	mumblety	50.1382
49.7982	DCA_int_05 - phones	AH1	49.8682
49.8682	DCA_int_05 - phones	M	49.9582
49.9582	DCA_int_05 - phones	B	49.9882
49.9882	DCA_int_05 - phones	L	50.0182
50.0182	DCA_int_05 - phones	T	50.0482
50.0482	DCA_int_05 - phones	IY1	50.1382
50.1382	DCA_int_05 - phones	P	50.1882
50.1382	DCA_int_05 - words	peg	50.5682
50.1882	DCA_int_05 - phones	EH1	50.3682
50.3682	DCA_int_05 - phones	G	50.5682
50.5682	DCA_int_05 - phones	IH0	50.6482
50.5682	DCA_int_05 - words	is	50.6882
50.6482	DCA_int_05 - phones	Z	50.6882
50.6882	DCA_int_05 - phones	sp	50.7882
51.6500	DCA_se3_ag2_f_02 - phones	N	51.7900
51.6500	DCA_se3_ag2_f_02 - words	no	51.9500
51.7900	DCA_se3_ag2_f_02 - phones	OW1	51.9500
51.9500	DCA_se3_ag2_f_02 - phones	AY1	52.0300
51.9500	DCA_se3_ag2_f_02 - words	i	52.0300
52.0300	DCA_se3_ag2_f_02 - phones	HH	52.1800
52.0300	DCA_se3_ag2_f_02 - words	have	52.2900
52.1800	DCA_se3_ag2_f_02 - phones	AE1	52.2400
52.2400	DCA_se3_ag2_f_02 - phones	V	52.2900
52.2900	DCA_se3_ag2_f_02 - phones	N	52.3800
52.2900	DCA_se3_ag2_f_02 - words	not	52.5600
52.3800	DCA_se3_ag2_f_02 - phones	AA1	52.4800
52.4800	DCA_se3_ag2_f_02 - phones	T	52.5600
52.5600	DCA_se3_ag2_f_02 - phones	DH	52.6000
52.5600	DCA_se3_ag2_f_02 - words	the	52.6600
52.6000	DCA_se3_ag2_f_02 - phones	AH0	52.6600
52.6600	DCA_se3_ag2_f_02 - phones	S	52.7500
52.6600	DCA_se3_ag2_f_02 - words	slightest	53.1600
52.7500	DCA_se3_ag2_f_02 - phones	L	52.8200
52.8200	DCA_se3_ag2_f_02 - phones	AY1	52.9300
52.9300	DCA_se3_ag2_f_02 - phones	T	52.9700
52.9700	DCA_se3_ag2_f_02 - phones	AH0	53.0600
53.0600	DCA_se3_ag2_f_02 - phones	S	53.1000
53.1000	DCA_se3_ag2_f_02 - phones	T	53.1600
53.1600	DCA_se3_ag2_f_02 - phones	AY0	53.3300
53.1600	DCA_se3_ag2_f_02 - words	idea	53.6900
53.3300	DCA_se3_ag2_f_02 - phones	D	53.4300
53.4300	DCA_se3_ag2_f_02 - phones	IY1	53.6300
53.6300	DCA_se3_ag2_f_02 - phones	AH0	53.6900
53.6900	DCA_se3_ag2_f_02 - phones	sp	53.7700
54.7560	DCA_int_05 - phones	HH	54.8160
54.7560	DCA_int_05 - words	what	54.9760
54.8160	DCA_int_05 - phones	W	54.8860
54.8860	DCA_int_05 - phones	AH1	54.9260
54.9260	DCA_int_05 - phones	T	54.9760
54.9760	DCA_int_05 - phones	D	55.0360
54.9760	DCA_int_05 - words	do	55.1160
55.0360	DCA_int_05 - phones	UW1	55.1160
55.1160	DCA_int_05 - phones	DH	55.1560
55.1160	DCA_int_05 - words	the	55.2060
55.1560	DCA_int_05 - phones	AH1	55.2060
55.2060	DCA_int_05 - phones	W	55.3160
55.2060	DCA_int_05 - words	words	55.7160
55.3160	DCA_int_05 - phones	ER1	55.5260
55.5260	DCA_int_05 - phones	D	55.5960
55.5960	DCA_int_05 - phones	Z	55.7160
55.7160	DCA_int_05 - phones	M	55.8160
55.7160	DCA_int_05 - words	mean	56.2060
55.8160	DCA_int_05 - phones	IY1	56.1260
56.1260	DCA_int_05 - phones	N	56.2060
56.2060	DCA_int_05 - phones	sp	56.7430
56.7430	DCA_int_05 - phones	AY1	56.8330
56.7430	DCA_int_05 - words	i've	56.9130
56.8330	DCA_int_05 - phones	V	56.9130
56.9130	DCA_int_05 - phones	N	56.9630
56.9130	DCA_int_05 - words	never	57.1830
56.9630	DCA_int_05 - phones	EH1	57.0230
57.0230	DCA_int_05 - phones	V	57.1530
57.1530	DCA_int_05 - phones	ER0	57.1830
57.1830	DCA_int_05 - phones	HH	57.2130
57.1830	DCA_int_05 - words	heard	57.3830
57.2130	DCA_int_05 - phones	ER1	57.3430
57.3430	DCA_int_05 - phones	D	57.3830
57.3830	DCA_int_05 - phones	AH0	57.4130
57.3830	DCA_int_05 - words	of	57.4430
57.4130	DCA_int_05 - phones	V	57.4430
57.4430	DCA_int_05 - phones	DH	57.5430
57.4430	DCA_int_05 - words	that	57.7330
57.5430	DCA_int_05 - phones	AH0	57.6530
57.6530	DCA_int_05 - phones	T	57.7330
57.7330	DCA_int_05 - phones	sp	57.7730
57.7730	DCA_int_05 - phones	B	57.8030
57.7730	DCA_int_05 - words	before	57.9430
57.8030	DCA_int_05 - phones	IH0	57.8330
57.8330	DCA_int_05 - phones	F	57.8830
57.8830	DCA_int_05 - phones	AO1	57.9130
57.9130	DCA_int_05 - phones	R	57.9430
57.9430	DCA_int_05 - phones	sp	61.1080
57.9565	DCA_se3_ag2_f_02 - phones	AY1	58.1165
57.9565	DCA_se3_ag2_f_02 - words	i	58.1165
58.1165	DCA_se3_ag2_f_02 - phones	D	58.2265
58.1165	DCA_se3_ag2_f_02 - words	don't	58.3165
58.2265	DCA_se3_ag2_f_02 - phones	OW1	58.2565
58.2565	DCA_se3_ag2_f_02 - phones	N	58.2865
58.2865	DCA_se3_ag2_f_02 - phones	T	58.3165
58.3165	DCA_se3_ag2_f_02 - phones	N	58.4165
58.3165	DCA_se3_ag2_f_02 - words	know	58.5465
58.4165	DCA_se3_ag2_f_02 - phones	OW1	58.5465
58.5465	DCA_se3_ag2_f_02 - phones	IH0	58.6365
58.5465	DCA_se3_ag2_f_02 - words	it	58.6965
58.6365	DCA_se3_ag2_f_02 - phones	T	58.6965
58.6965	DCA_se3_ag2_f_02 - phones	Z	58.7465
58.6965	DCA_se3_ag2_f_02 - words	s	58.7465
58.7465	DCA_se3_ag2_f_02 - phones	AH0	58.7965
58.7465	DCA_se3_ag2_f_02 - words	an	58.8565
58.7965	DCA_se3_ag2_f_02 - phones	N	58.8565
58.8565	DCA_se3_ag2_f_02 - phones	IH1	58.9265
58.8565	DCA_se3_ag2_f_02 - words	english	59.3665
58.9265	DCA_se3_ag2_f_02 - phones	NG	59.0565
59.0565	DCA_se3_ag2_f_02 - phones	G	59.1165
59.1165	DCA_se3_ag2_f_02 - phones	L	59.1565
59.1565	DCA_se3_ag2_f_02 - phones	IH0	59.2465
59.2465	DCA_se3_ag2_f_02 - phones	SH	59.3665
59.3665	DCA_se3_ag2_f_02 - phones	G	59.4465
59.3665	DCA_se3_ag2_f_02 - words	game	59.7665
59.4465	DCA_se3_ag2_f_02 - phones	EY1	59.7065
59.7065	DCA_se3_ag2_f_02 - phones	M	59.7665
61.1080	DCA_int_05 - phones	OW1	61.3580
61.1080	DCA_int_05 - words	oh	61.3580
61.3580	DCA_int_05 - words	i	61.4480
61.3580	DCA_int_05 - phones	AY1	61.4480
61.4480	DCA_int_05 - phones	sp	61.6580
61.6580	DCA_int_05 - phones	S	61.7280
61.6580	DCA_int_05 - words	see	61.9080
61.7280	DCA_int_05 - phones	IY1	61.9080
61.9080	DCA_int_05 - phones	sp	62.0380
62.1155	DCA_se3_ag2_f_02 - phones	sil	62.1755
62.1755	DCA_se3_ag2_f_02 - phones	AH1	62.2355
62.1755	DCA_se3_ag2_f_02 - words	uh	62.2355
62.2355	DCA_se3_ag2_f_02 - words	i	63.1555
62.2355	DCA_se3_ag2_f_02 - phones	AY1	63.1555
63.4948	DCA_se3_ag2_f_02 - phones	TH	63.5748
63.4948	DCA_se3_ag2_f_02 - words	think	63.8248
63.5748	DCA_se3_ag2_f_02 - phones	IH1	63.6448
63.6448	DCA_se3_ag2_f_02 - phones	NG	63.7148
63.7148	DCA_se3_ag2_f_02 - phones	K	63.8248
63.8248	DCA_se3_ag2_f_02 - phones	W	63.8948
63.8248	DCA_se3_ag2_f_02 - words	we	63.9548
63.8948	DCA_se3_ag2_f_02 - phones	IY1	63.9548
63.9548	DCA_se3_ag2_f_02 - phones	AH0	64.0048
63.9548	DCA_se3_ag2_f_02 - words	adopted	64.4748
64.0048	DCA_se3_ag2_f_02 - phones	D	64.1048
64.1048	DCA_se3_ag2_f_02 - phones	AA1	64.2648
64.2648	DCA_se3_ag2_f_02 - phones	P	64.3448
64.3448	DCA_se3_ag2_f_02 - phones	T	64.3848
64.3848	DCA_se3_ag2_f_02 - phones	AH0	64.4148
64.4148	DCA_se3_ag2_f_02 - phones	D	64.4748
64.4748	DCA_se3_ag2_f_02 - phones	IH0	64.5648
64.4748	DCA_se3_ag2_f_02 - words	it	64.6248
64.5648	DCA_se3_ag2_f_02 - phones	T	64.6248
64.6248	DCA_se3_ag2_f_02 - phones	sp	64.6548
64.6548	DCA_se3_ag2_f_02 - phones	F	64.7248
64.6548	DCA_se3_ag2_f_02 - words	from	64.8648
64.7248	DCA_se3_ag2_f_02 - phones	ER0	64.7748
64.7748	DCA_se3_ag2_f_02 - phones	M	64.8648
64.8648	DCA_se3_ag2_f_02 - phones	DH	64.9048
64.8648	DCA_se3_ag2_f_02 - words	them	65.1248
64.9048	DCA_se3_ag2_f_02 - phones	EH1	65.0048
65.0048	DCA_se3_ag2_f_02 - phones	M	65.1248
65.1248	DCA_se3_ag2_f_02 - phones	S	65.2148
65.1248	DCA_se3_ag2_f_02 - words	some	65.4648
65.2148	DCA_se3_ag2_f_02 - phones	AH1	65.2848
65.2848	DCA_se3_ag2_f_02 - phones	M	65.4648
65.4648	DCA_se3_ag2_f_02 - phones	Y	65.5148
65.4648	DCA_se3_ag2_f_02 - words	years	65.7148
65.5148	DCA_se3_ag2_f_02 - phones	IH1	65.5748
65.5748	DCA_se3_ag2_f_02 - phones	R	65.6448
65.6448	DCA_se3_ag2_f_02 - phones	Z	65.7148
65.7148	DCA_se3_ag2_f_02 - phones	AH0	65.7648
65.7148	DCA_se3_ag2_f_02 - words	ago	65.9448
65.7648	DCA_se3_ag2_f_02 - phones	G	65.8648
65.8648	DCA_se3_ag2_f_02 - phones	OW1	65.9448
65.9448	DCA_se3_ag2_f_02 - phones	AO1	66.0248
65.9448	DCA_se3_ag2_f_02 - words	or	66.0848
66.0248	DCA_se3_ag2_f_02 - phones	R	66.0848
66.0848	DCA_se3_ag2_f_02 - phones	S	66.1848
66.0848	DCA_se3_ag2_f_02 - words	something	66.6348
66.1848	DCA_se3_ag2_f_02 - phones	AH1	66.2548
66.2548	DCA_se3_ag2_f_02 - phones	M	66.3448
66.3448	DCA_se3_ag2_f_02 - phones	TH	66.4248
66.4248	DCA_se3_ag2_f_02 - phones	IH0	66.4648
66.4648	DCA_se3_ag2_f_02 - phones	NG	66.6348
68.8906	DCA_int_05 - phones	HH	68.9806
68.8906	DCA_int_05 - words	how	69.0506
68.9806	DCA_int_05 - phones	AW1	69.0506
69.0506	DCA_int_05 - phones	D	69.1306
69.0506	DCA_int_05 - words	do	69.1606
69.1306	DCA_int_05 - phones	UW1	69.1606
69.1606	DCA_int_05 - phones	Y	69.1906
69.1606	DCA_int_05 - words	you	69.2406
69.1906	DCA_int_05 - phones	UW1	69.2406
69.2406	DCA_int_05 - phones	P	69.2806
69.2406	DCA_int_05 - words	play	69.5106
69.2806	DCA_int_05 - phones	L	69.3906
69.3906	DCA_int_05 - phones	EY1	69.5106
69.5106	DCA_int_05 - phones	JH	69.6406
69.5106	DCA_int_05 - words	jump	69.8406
69.6406	DCA_int_05 - phones	AH1	69.6806
69.6806	DCA_int_05 - phones	M	69.7906
69.7906	DCA_int_05 - phones	P	69.8406
69.8406	DCA_int_05 - phones	R	69.9606
69.8406	DCA_int_05 - words	rope	70.1006
69.9606	DCA_int_05 - phones	OW1	70.0306
70.0306	DCA_int_05 - phones	P	70.1006
70.1006	DCA_int_05 - phones	sp	70.2706
70.2706	DCA_int_05 - phones	spn	70.6406
70.2706	DCA_int_05 - words	<unk>	70.6406
70.6406	DCA_int_05 - phones	sp	75.0365
71.1527	DCA_se3_ag2_f_02 - phones	sil	71.3827
71.3827	DCA_se3_ag2_f_02 - words	oh	71.4227
71.3827	DCA_se3_ag2_f_02 - phones	OW1	71.4227
71.4227	DCA_se3_ag2_f_02 - phones	W	71.5127
71.4227	DCA_se3_ag2_f_02 - words	well	71.5827
71.5127	DCA_se3_ag2_f_02 - phones	EH1	71.5527
71.5527	DCA_se3_ag2_f_02 - phones	L	71.5827
71.5827	DCA_se3_ag2_f_02 - phones	Y	71.6927
71.5827	DCA_se3_ag2_f_02 - words	you	71.7427
71.6927	DCA_se3_ag2_f_02 - phones	UW1	71.7427
71.7427	DCA_se3_ag2_f_02 - phones	JH	71.8727
71.7427	DCA_se3_ag2_f_02 - words	just	72.1027
71.8727	DCA_se3_ag2_f_02 - phones	AH1	71.9627
71.9627	DCA_se3_ag2_f_02 - phones	S	72.0427
72.0427	DCA_se3_ag2_f_02 - phones	T	72.1027
72.1027	DCA_se3_ag2_f_02 - phones	JH	72.1727
72.1027	DCA_se3_ag2_f_02 - words	jump	72.3927
72.1727	DCA_se3_ag2_f_02 - phones	AH1	72.2627
72.2627	DCA_se3_ag2_f_02 - phones	M	72.3327
72.3327	DCA_se3_ag2_f_02 - phones	P	72.3927
72.3927	DCA_se3_ag2_f_02 - phones	AH1	72.4727
72.3927	DCA_se3_ag2_f_02 - words	up	72.5727
72.4727	DCA_se3_ag2_f_02 - phones	P	72.5727
72.5727	DCA_se3_ag2_f_02 - phones	AH0	72.6327
72.5727	DCA_se3_ag2_f_02 - words	and	72.7127
72.6327	DCA_se3_ag2_f_02 - phones	N	72.7127
72.7127	DCA_se3_ag2_f_02 - phones	D	72.8127
72.7127	DCA_se3_ag2_f_02 - words	down	73.1027
72.8127	DCA_se3_ag2_f_02 - phones	AW1	73.0127
73.0127	DCA_se3_ag2_f_02 - phones	N	73.1027
73.1027	DCA_se3_ag2_f_02 - phones	AE1	73.1427
73.1027	DCA_se3_ag2_f_02 - words	and	73.1827
73.1427	DCA_se3_ag2_f_02 - phones	N	73.1827
73.1827	DCA_se3_ag2_f_02 - phones	Y	73.2527
73.1827	DCA_se3_ag2_f_02 - words	you	73.3227
73.2527	DCA_se3_ag2_f_02 - phones	UW1	73.3227
73.3227	DCA_se3_ag2_f_02 - phones	T	73.4627
73.3227	DCA_se3_ag2_f_02 - words	turn	73.6627
73.4627	DCA_se3_ag2_f_02 - phones	ER1	73.5927
73.5927	DCA_se3_ag2_f_02 - phones	N	73.6627
73.6627	DCA_se3_ag2_f_02 - phones	DH	73.7127
73.6627	DCA_se3_ag2_f_02 - words	the	73.7727
73.7127	DCA_se3_ag2_f_02 - phones	AH1	73.7727
73.7727	DCA_se3_ag2_f_02 - phones	sp	74.0127
74.0127	DCA_se3_ag2_f_02 - phones	R	74.0427
74.0127	DCA_se3_ag2_f_02 - words	rope	74.2427
74.0427	DCA_se3_ag2_f_02 - phones	OW1	74.1127
74.1127	DCA_se3_ag2_f_02 - phones	P	74.2427
75.0365	DCA_int_05 - words	<unk>	75.7865
75.0365	DCA_int_05 - phones	spn	75.7865
75.7865	DCA_int_05 - phones	sp	78.4265
76.1744	DCA_se3_ag2_f_02 - phones	sil	76.2144
76.2144	DCA_se3_ag2_f_02 - phones	DH	76.2444
76.2144	DCA_se3_ag2_f_02 - words	that	76.4744
76.2444	DCA_se3_ag2_f_02 - phones	AE1	76.3444
76.3444	DCA_se3_ag2_f_02 - phones	T	76.4744
76.4744	DCA_se3_ag2_f_02 - phones	M	76.5044
76.4744	DCA_se3_ag2_f_02 - words	machine	76.9144
76.5044	DCA_se3_ag2_f_02 - phones	AH0	76.5744
76.5744	DCA_se3_ag2_f_02 - phones	SH	76.7344
76.7344	DCA_se3_ag2_f_02 - phones	IY1	76.8244
76.8244	DCA_se3_ag2_f_02 - phones	N	76.9144
76.9144	DCA_se3_ag2_f_02 - phones	K	77.0044
76.9144	DCA_se3_ag2_f_02 - words	couldn't	77.2044
77.0044	DCA_se3_ag2_f_02 - phones	UH1	77.0544
77.0544	DCA_se3_ag2_f_02 - phones	D	77.0944
77.0944	DCA_se3_ag2_f_02 - phones	AH0	77.1444
77.1444	DCA_se3_ag2_f_02 - phones	N	77.1744
77.1744	DCA_se3_ag2_f_02 - phones	T	77.2044
77.2044	DCA_se3_ag2_f_02 - phones	P	77.3244
77.2044	DCA_se3_ag2_f_02 - words	possibly	77.7744
77.3244	DCA_se3_ag2_f_02 - phones	AA1	77.4844
77.4844	DCA_se3_ag2_f_02 - phones	S	77.5644
77.5644	DCA_se3_ag2_f_02 - phones	AH0	77.6544
77.6544	DCA_se3_ag2_f_02 - phones	B	77.7044
77.7044	DCA_se3_ag2_f_02 - phones	L	77.7444
77.7444	DCA_se3_ag2_f_02 - phones	IY0	77.7744
77.7744	DCA_se3_ag2_f_02 - phones	sp	78.1844
78.1844	DCA_se3_ag2_f_02 - phones	B	78.2144
78.1844	DCA_se3_ag2_f_02 - words	be	78.2444
78.2144	DCA_se3_ag2_f_02 - phones	IY0	78.2444
78.2444	DCA_se3_ag2_f_02 - phones	AA1	78.3344
78.2444	DCA_se3_ag2_f_02 - words	on	78.4144
78.3344	DCA_se3_ag2_f_02 - phones	N	78.4144
78.7081	DCA_int_05 - phones	spn	79.3481
78.7081	DCA_int_05 - words	<unk>	79.3481
78.7259	DCA_se3_ag2_f_02 - words	<unk>	79.6659
78.7259	DCA_se3_ag2_f_02 - phones	spn	79.6659
79.3481	DCA_int_05 - phones	D	79.3881
79.3481	DCA_int_05 - words	did	79.5481
79.3881	DCA_int_05 - phones	IH1	79.4481
79.4481	DCA_int_05 - phones	D	79.5481
79.5481	DCA_int_05 - phones	sp	79.8581
79.8581	DCA_int_05 - phones	Y	79.8881
79.8581	DCA_int_05 - words	you	79.9281
79.8881	DCA_int_05 - phones	UW1	79.9281
79.9281	DCA_int_05 - phones	P	79.9581
79.9281	DCA_int_05 - words	play	80.0381
79.9581	DCA_int_05 - phones	L	79.9981
79.9981	DCA_int_05 - phones	EY1	80.0381
80.0381	DCA_int_05 - phones	AH1	80.1781
80.0381	DCA_int_05 - words	uh	80.1781
80.1781	DCA_int_05 - phones	D	80.2881
80.1781	DCA_int_05 - words	double	80.5581
80.2881	DCA_int_05 - phones	AH1	80.3381
80.3381	DCA_int_05 - phones	B	80.4481
80.4481	DCA_int_05 - phones	AH0	80.4981
80.4981	DCA_int_05 - phones	L	80.5581
80.5581	DCA_int_05 - phones	D	80.6481
80.5581	DCA_int_05 - words	dutch	81.0081
80.6481	DCA_int_05 - phones	AH1	80.8081
80.8081	DCA_int_05 - phones	CH	81.0081
81.5747	DCA_se3_ag2_f_02 - phones	sil	81.6247
81.6247	DCA_se3_ag2_f_02 - phones	OW1	81.8747
81.6247	DCA_se3_ag2_f_02 - words	oh	81.8747
81.8747	DCA_se3_ag2_f_02 - phones	Y	81.9947
81.8747	DCA_se3_ag2_f_02 - words	yes	82.2747
81.9947	DCA_se3_ag2_f_02 - phones	EH1	82.1547
82.1547	DCA_se3_ag2_f_02 - phones	S	82.2747
82.2747	DCA_se3_ag2_f_02 - phones	AY1	82.3647
82.2747	DCA_se3_ag2_f_02 - words	i	82.3647
82.3647	DCA_se3_ag2_f_02 - phones	L	82.4647
82.3647	DCA_se3_ag2_f_02 - words	loved	82.6947
82.4647	DCA_se3_ag2_f_02 - phones	AH1	82.5647
82.5647	DCA_se3_ag2_f_02 - phones	V	82.6647
82.6647	DCA_se3_ag2_f_02 - phones	D	82.6947
82.6947	DCA_se3_ag2_f_02 - phones	DH	82.7547
82.6947	DCA_se3_ag2_f_02 - words	that	82.9947
82.7547	DCA_se3_ag2_f_02 - phones	AE1	82.8147
82.8147	DCA_se3_ag2_f_02 - phones	T	82.9947
82.9947	DCA_se3_ag2_f_02 - phones	sp	87.1916
83.3336	DCA_int_05 - phones	sil	83.3636
83.3636	DCA_int_05 - phones	AH1	83.6036
83.3636	DCA_int_05 - words	um	83.7736
83.6036	DCA_int_05 - phones	M	83.7736
83.7736	DCA_int_05 - phones	D	83.8336
83.7736	DCA_int_05 - words	do	83.9236
83.8336	DCA_int_05 - phones	UW1	83.9236
83.9236	DCA_int_05 - phones	D	84.0436
83.9236	DCA_int_05 - words	do	84.2236
84.0436	DCA_int_05 - phones	UW1	84.2236
84.2236	DCA_int_05 - phones	Y	84.2736
84.2236	DCA_int_05 - words	you	84.3236
84.2736	DCA_int_05 - phones	UW1	84.3236
84.3236	DCA_int_05 - phones	R	84.4036
84.3236	DCA_int_05 - words	remember	84.6736
84.4036	DCA_int_05 - phones	IH0	84.4336
84.4336	DCA_int_05 - phones	M	84.4736
84.4736	DCA_int_05 - phones	EH1	84.5536
84.5536	DCA_int_05 - phones	M	84.6136
84.6136	DCA_int_05 - phones	B	84.6436
84.6436	DCA_int_05 - phones	ER0	84.6736
84.6736	DCA_int_05 - phones	EH1	84.7036
84.6736	DCA_int_05 - words	any	84.7636
84.7036	DCA_int_05 - phones	N	84.7336
84.7336	DCA_int_05 - phones	IY0	84.7636
84.7636	DCA_int_05 - phones	AH0	84.7936
84.7636	DCA_int_05 - words	of	84.8536
84.7936	DCA_int_05 - phones	V	84.8536
84.8536	DCA_int_05 - phones	DH	84.9036
84.8536	DCA_int_05 - words	the	84.9736
84.9036	DCA_int_05 - phones	AH0	84.9736
84.9736	DCA_int_05 - phones	sp	85.0036
85.0036	DCA_int_05 - phones	R	85.0936
85.0036	DCA_int_05 - words	rhymes	85.4136
85.0936	DCA_int_05 - phones	AY1	85.2936
85.2936	DCA_int_05 - phones	M	85.3636
85.3636	DCA_int_05 - phones	Z	85.4136
85.4136	DCA_int_05 - phones	sp	85.4736
85.4736	DCA_int_05 - phones	DH	85.5036
85.4736	DCA_int_05 - words	that	85.5836
85.5036	DCA_int_05 - phones	AH0	85.5336
85.5336	DCA_int_05 - phones	T	85.5836
85.5836	DCA_int_05 - phones	Y	85.6536
85.5836	DCA_int_05 - words	you	85.6836
85.6536	DCA_int_05 - phones	UW1	85.6836
85.6836	DCA_int_05 - phones	sp	85.7336
85.7336	DCA_int_05 - phones	S	85.7936
85.7336	DCA_int_05 - words	said	85.9836
85.7936	DCA_int_05 - phones	EH1	85.8936
85.8936	DCA_int_05 - phones	D	85.9836
85.9836	DCA_int_05 - phones	sp	86.0136
86.0136	DCA_int_05 - phones	W	86.0436
86.0136	DCA_int_05 - words	when	86.1036
86.0436	DCA_int_05 - phones	EH1	86.0736
86.0736	DCA_int_05 - phones	N	86.1036
86.1036	DCA_int_05 - phones	sp	86.1336
86.1336	DCA_int_05 - phones	Y	86.1736
86.1336	DCA_int_05 - words	you	86.2036
86.1736	DCA_int_05 - phones	UW1	86.2036
86.2036	DCA_int_05 - phones	P	86.2436
86.2036	DCA_int_05 - words	played	86.4036
86.2436	DCA_int_05 - phones	L	86.3036
86.3036	DCA_int_05 - phones	EY1	86.3636
86.3636	DCA_int_05 - phones	D	86.4036
86.4036	DCA_int_05 - phones	sp	86.4336
86.4336	DCA_int_05 - phones	D	86.4936
86.4336	DCA_int_05 - words	double	86.6536
86.4936	DCA_int_05 - phones	AH1	86.5236
86.5236	DCA_int_05 - phones	B	86.5936
86.5936	DCA_int_05 - phones	AH0	86.6236
86.6236	DCA_int_05 - phones	L	86.6536
86.6536	DCA_int_05 - phones	sp	86.6836
86.6836	DCA_int_05 - phones	D	86.7336
86.6836	DCA_int_05 - words	dutch	86.9336
86.7336	DCA_int_05 - phones	AH1	86.8836
86.8836	DCA_int_05 - phones	CH	86.9336
86.9336	DCA_int_05 - phones	sp	87.1636
87.1916	DCA_se3_ag2_f_02 - words	<unk>	87.2816
87.1916	DCA_se3_ag2_f_02 - phones	spn	87.2816
87.8210	DCA_se3_ag2_f_02 - phones	sil	87.8810
87.8810	DCA_se3_ag2_f_02 - phones	L	87.9310
87.8810	DCA_se3_ag2_f_02 - words	let	88.0910
87.9310	DCA_se3_ag2_f_02 - phones	EH1	88.0410
88.0410	DCA_se3_ag2_f_02 - phones	T	88.0910
88.0910	DCA_se3_ag2_f_02 - words	s	88.1210
88.0910	DCA_se3_ag2_f_02 - phones	Z	88.1210
88.1210	DCA_se3_ag2_f_02 - phones	S	88.3910
88.1210	DCA_se3_ag2_f_02 - words	see	88.8110
88.3910	DCA_se3_ag2_f_02 - phones	IY1	88.8110
88.8110	DCA_se3_ag2_f_02 - phones	sp	88.8810
88.8810	DCA_se3_ag2_f_02 - phones	AH1	89.3910
88.8810	DCA_se3_ag2_f_02 - words	um	89.6610
89.3910	DCA_se3_ag2_f_02 - phones	M	89.6610
90.3547	DCA_se3_ag2_f_02 - phones	DH	90.4347
90.3547	DCA_se3_ag2_f_02 - words	there	90.5547
90.4347	DCA_se3_ag2_f_02 - phones	EH1	90.4947
90.4947	DCA_se3_ag2_f_02 - phones	R	90.5547
90.5547	DCA_se3_ag2_f_02 - phones	W	90.5947
90.5547	DCA_se3_ag2_f_02 - words	was	90.7847
90.5947	DCA_se3_ag2_f_02 - phones	AH1	90.6647
90.6647	DCA_se3_ag2_f_02 - phones	Z	90.7847
90.7847	DCA_se3_ag2_f_02 - phones	sp	90.8247
90.8247	DCA_se3_ag2_f_02 - phones	D	90.8947
90.8247	DCA_se3_ag2_f_02 - words	d	91.1647
90.8947	DCA_se3_ag2_f_02 - phones	IY1	91.1647
91.1647	DCA_se3_ag2_f_02 - phones	sp	91.1947
91.1947	DCA_se3_ag2_f_02 - phones	AY1	91.6147
91.1947	DCA_se3_ag2_f_02 - words	i	91.6147
91.6147	DCA_se3_ag2_f_02 - phones	EH1	91.8247
91.6147	DCA_se3_ag2_f_02 - words	s	91.9647
91.8247	DCA_se3_ag2_f_02 - phones	S	91.9647
91.9647	DCA_se3_ag2_f_02 - phones	sp	92.0047
92.0047	DCA_se3_ag2_f_02 - phones	EY1	92.3347
92.0047	DCA_se3_ag2_f_02 - words	h	92.6447
92.3347	DCA_se3_ag2_f_02 - phones	CH	92.6447
93.0609	DCA_se3_ag2_f_02 - phones	HH	93.0909
93.0609	DCA_se3_ag2_f_02 - words	which	93.2809
93.0909	DCA_se3_ag2_f_02 - phones	W	93.1309
93.1309	DCA_se3_ag2_f_02 - phones	IH1	93.1909
93.1909	DCA_se3_ag2_f_02 - phones	CH	93.2809
93.2809	DCA_se3_ag2_f_02 - phones	W	93.3509
93.2809	DCA_se3_ag2_f_02 - words	was	93.4509
93.3509	DCA_se3_ag2_f_02 - phones	AH0	93.3909
93.3909	DCA_se3_ag2_f_02 - phones	Z	93.4509
93.4509	DCA_se3_ag2_f_02 - phones	D	93.5609
93.4509	DCA_se3_ag2_f_02 - words	dish	93.8809
93.5609	DCA_se3_ag2_f_02 - phones	IH1	93.7609
93.7609	DCA_se3_ag2_f_02 - phones	SH	93.8809
93.8809	DCA_se3_ag2_f_02 - phones	Y	93.9309
93.8809	DCA_se3_ag2_f_02 - words	you	93.9909
93.9309	DCA_se3_ag2_f_02 - phones	UW1	93.9909
93.9909	DCA_se3_ag2_f_02 - phones	N	94.0409
93.9909	DCA_se3_ag2_f_02 - words	know	94.1009
94.0409	DCA_se3_ag2_f_02 - phones	OW1	94.1009
94.1009	DCA_se3_ag2_f_02 - phones	Y	94.1809
94.1009	DCA_se3_ag2_f_02 - words	you	94.2409
94.1809	DCA_se3_ag2_f_02 - phones	UW1	94.2409
94.2409	DCA_se3_ag2_f_02 - phones	JH	94.3209
94.2409	DCA_se3_ag2_f_02 - words	just	94.4809
94.3209	DCA_se3_ag2_f_02 - phones	IH0	94.3809
94.3809	DCA_se3_ag2_f_02 - phones	S	94.4509
94.4509	DCA_se3_ag2_f_02 - phones	T	94.4809
94.4809	DCA_se3_ag2_f_02 - phones	K	94.5609
94.4809	DCA_se3_ag2_f_02 - words	kept	94.9909
94.5609	DCA_se3_ag2_f_02 - phones	EH1	94.6509
94.6509	DCA_se3_ag2_f_02 - phones	P	94.9509
94.9509	DCA_se3_ag2_f_02 - phones	T	94.9909
94.9909	DCA_se3_ag2_f_02 - phones	sp	95.2009
95.2009	DCA_se3_ag2_f_02 - phones	AH1	95.4109
95.2009	DCA_se3_ag2_f_02 - words	uh	95.4109
95.4109	DCA_se3_ag2_f_02 - phones	S	95.6209
95.4109	DCA_se3_ag2_f_02 - words	saying	95.8509
95.6209	DCA_se3_ag2_f_02 - phones	EY1	95.7909
95.7909	DCA_se3_ag2_f_02 - phones	IH0	95.8209
95.8209	DCA_se3_ag2_f_02 - phones	NG	95.8509
95.8509	DCA_se3_ag2_f_02 - phones	DH	95.9009
95.8509	DCA_se3_ag2_f_02 - words	that	96.0509
95.9009	DCA_se3_ag2_f_02 - phones	AE1	96.0209
96.0209	DCA_se3_ag2_f_02 - phones	T	96.0509
96.0509	DCA_se3_ag2_f_02 - phones	AH0	96.1009
96.0509	DCA_se3_ag2_f_02 - words	until	96.2809
96.1009	DCA_se3_ag2_f_02 - phones	N	96.1609
96.1609	DCA_se3_ag2_f_02 - phones	T	96.2209
96.2209	DCA_se3_ag2_f_02 - phones	IH1	96.2509
96.2509	DCA_se3_ag2_f_02 - phones	L	96.2809
96.2809	DCA_se3_ag2_f_02 - phones	Y	96.3809
96.2809	DCA_se3_ag2_f_02 - words	you	96.4309
96.3809	DCA_se3_ag2_f_02 - phones	UW1	96.4309
96.4309	DCA_se3_ag2_f_02 - phones	M	96.5609
96.4309	DCA_se3_ag2_f_02 - words	missed	97.0609
96.5609	DCA_se3_ag2_f_02 - phones	IH1	96.7709
96.7709	DCA_se3_ag2_f_02 - phones	S	96.9809
96.9809	DCA_se3_ag2_f_02 - phones	T	97.0609
97.8423	DCA_se3_ag2_f_02 - phones	sil	97.8823
97.8823	DCA_se3_ag2_f_02 - phones	AH0	98.2223
97.8823	DCA_se3_ag2_f_02 - words	and	98.3823
98.2223	DCA_se3_ag2_f_02 - phones	N	98.3123
98.3123	DCA_se3_ag2_f_02 - phones	D	98.3823
98.3823	DCA_se3_ag2_f_02 - phones	AH1	98.7723
98.3823	DCA_se3_ag2_f_02 - words	uh	98.7723
98.7723	DCA_se3_ag2_f_02 - phones	sp	99.7224
99.7224	DCA_se3_ag2_f_02 - phones	L	99.7524
99.7224	DCA_se3_ag2_f_02 - words	let	99.8624
99.7524	DCA_se3_ag2_f_02 - phones	EH1	99.8024
99.8024	DCA_se3_ag2_f_02 - phones	T	99.8624
99.8624	DCA_se3_ag2_f_02 - words	s	99.8924
99.8624	DCA_se3_ag2_f_02 - phones	S	99.8924
99.8924	DCA_se3_ag2_f_02 - phones	S	100.0524
99.8924	DCA_se3_ag2_f_02 - words	see	100.2524
100.0524	DCA_se3_ag2_f_02 - phones	IY1	100.2524
100.2524	DCA_se3_ag2_f_02 - phones	sp	102.7593
102.7593	DCA_se3_ag2_f_02 - phones	OW1	102.8793
102.7593	DCA_se3_ag2_f_02 - words	oh	102.8793
102.8793	DCA_se3_ag2_f_02 - phones	DH	102.9893
102.8793	DCA_se3_ag2_f_02 - words	there	103.1093
102.9893	DCA_se3_ag2_f_02 - phones	EH1	103.0393
103.0393	DCA_se3_ag2_f_02 - phones	R	103.1093
103.1093	DCA_se3_ag2_f_02 - phones	W	103.1893
103.1093	DCA_se3_ag2_f_02 - words	was	103.2693
103.1893	DCA_se3_ag2_f_02 - phones	AH0	103.2393
103.2393	DCA_se3_ag2_f_02 - phones	Z	103.2693
103.2693	DCA_se3_ag2_f_02 - phones	HH	103.3793
103.2693	DCA_se3_ag2_f_02 - words	one	103.5593
103.3793	DCA_se3_ag2_f_02 - phones	W	103.4193
103.4193	DCA_se3_ag2_f_02 - phones	AH1	103.4993
103.4993	DCA_se3_ag2_f_02 - phones	N	103.5593
103.5593	DCA_se3_ag2_f_02 - phones	DH	103.5893
103.5593	DCA_se3_ag2_f_02 - words	that	103.6993
103.5893	DCA_se3_ag2_f_02 - phones	AH0	103.6493
103.6493	DCA_se3_ag2_f_02 - phones	T	103.6993
103.6993	DCA_se3_ag2_f_02 - phones	AY1	103.7593
103.6993	DCA_se3_ag2_f_02 - words	i	103.7593
103.7593	DCA_se3_ag2_f_02 - phones	Y	103.8593
103.7593	DCA_se3_ag2_f_02 - words	used	104.0093
103.8593	DCA_se3_ag2_f_02 - phones	UW1	103.9293
103.9293	DCA_se3_ag2_f_02 - phones	Z	103.9793
103.9793	DCA_se3_ag2_f_02 - phones	D	104.0093
104.0093	DCA_se3_ag2_f_02 - phones	T	104.0393
104.0093	DCA_se3_ag2_f_02 - words	to	104.0693
104.0393	DCA_se3_ag2_f_02 - phones	AH0	104.0693
104.0693	DCA_se3_ag2_f_02 - phones	sp	104.0993
104.0993	DCA_se3_ag2_f_02 - phones	L	104.1893
104.0993	DCA_se3_ag2_f_02 - words	like	104.3893
104.1893	DCA_se3_ag2_f_02 - phones	AY1	104.2993
104.2993	DCA_se3_ag2_f_02 - phones	K	104.3893
104.3893	DCA_se3_ag2_f_02 - phones	B	104.4193
104.3893	DCA_se3_ag2_f_02 - words	but	104.4893
104.4193	DCA_se3_ag2_f_02 - phones	AH1	104.4493
104.4493	DCA_se3_ag2_f_02 - phones	T	104.4893
104.4893	DCA_se3_ag2_f_02 - phones	AY1	104.5693
104.4893	DCA_se3_ag2_f_02 - words	i	104.5693
104.5693	DCA_se3_ag2_f_02 - phones	sp	104.6093
104.6093	DCA_se3_ag2_f_02 - phones	K	104.6993
104.6093	DCA_se3_ag2_f_02 - words	can't	104.8693
104.6993	DCA_se3_ag2_f_02 - phones	AE1	104.7893
104.7893	DCA_se3_ag2_f_02 - phones	N	104.8393
104.8393	DCA_se3_ag2_f_02 - phones	T	104.8693
104.8693	DCA_se3_ag2_f_02 - phones	R	104.8993
104.8693	DCA_se3_ag2_f_02 - words	remember	105.2993
104.8993	DCA_se3_ag2_f_02 - phones	IH0	104.9493
104.9493	DCA_se3_ag2_f_02 - phones	M	105.0393
105.0393	DCA_se3_ag2_f_02 - phones	EH1	105.1193
105.1193	DCA_se3_ag2_f_02 - phones	M	105.1893
105.1893	DCA_se3_ag2_f_02 - phones	B	105.2493
105.2493	DCA_se3_ag2_f_02 - phones	ER0	105.2993
105.2993	DCA_se3_ag2_f_02 - phones	AO1	105.4893
105.2993	DCA_se3_ag2_f_02 - words	all	105.5593
105.4893	DCA_se3_ag2_f_02 - phones	L	105.5593
105.5593	DCA_se3_ag2_f_02 - phones	AH1	105.6193
105.5593	DCA_se3_ag2_f_02 - words	of	105.6693
105.6193	DCA_se3_ag2_f_02 - phones	V	105.6693
105.6693	DCA_se3_ag2_f_02 - phones	sp	105.6993
105.6993	DCA_se3_ag2_f_02 - phones	IH0	105.7493
105.6993	DCA_se3_ag2_f_02 - words	it	105.8393
105.7493	DCA_se3_ag2_f_02 - phones	T	105.8393
105.8393	DCA_se3_ag2_f_02 - phones	S	105.9293
105.8393	DCA_se3_ag2_f_02 - words	so	105.9693
105.9293	DCA_se3_ag2_f_02 - phones	OW1	105.9693
105.9693	DCA_se3_ag2_f_02 - phones	AY1	106.0593
105.9693	DCA_se3_ag2_f_02 - words	i	106.0593
106.0593	DCA_se3_ag2_f_02 - phones	W	106.1793
106.0593	DCA_se3_ag2_f_02 - words	won't	106.2793
106.1793	DCA_se3_ag2_f_02 - phones	OW1	106.2193
106.2193	DCA_se3_ag2_f_02 - phones	N	106.2493
106.2493	DCA_se3_ag2_f_02 - phones	T	106.2793
106.2793	DCA_se3_ag2_f_02 - phones	sp	106.3293
106.3293	DCA_se3_ag2_f_02 - phones	S	106.4993
106.3293	DCA_se3_ag2_f_02 - words	say	106.6593
106.4993	DCA_se3_ag2_f_02 - phones	EY1	106.6593
106.6593	DCA_se3_ag2_f_02 - phones	sp	108.4600
107.4594	DCA_int_05 - phones	M	107.6194
107.4594	DCA_int_05 - words	mm-hm	107.8894
107.6194	DCA_int_05 - phones	HH	107.6694
107.6694	DCA_int_05 - phones	M	107.8894
108.4600	DCA_se3_ag2_f_02 - phones	AH1	108.6500
108.4600	DCA_se3_ag2_f_02 - words	um	108.7800
108.6500	DCA_se3_ag2_f_02 - phones	M	108.7800
110.7668	DCA_int_05 - phones	sil	110.8068
110.8068	DCA_int_05 - phones	AH1	111.1468
110.8068	DCA_int_05 - words	um	111.4268
111.1468	DCA_int_05 - phones	M	111.4268
111.4268	DCA_int_05 - phones	sp	111.4768
111.7553	DCA_int_05 - phones	K	111.8053
111.7553	DCA_int_05 - words	could	111.9753
111.8053	DCA_int_05 - phones	UH1	111.8953
111.8953	DCA_int_05 - phones	D	111.9753
111.9753	DCA_int_05 - phones	Y	112.0253
111.9753	DCA_int_05 - words	you	112.3953
112.0253	DCA_int_05 - phones	UW1	112.3953
112.5569	DCA_int_05 - phones	sil	112.6069
112.6069	DCA_int_05 - phones	AH1	112.9169
112.6069	DCA_int_05 - words	uh	112.9169
112.9169	DCA_int_05 - phones	IH0	112.9969
112.9169	DCA_int_05 - words	explain	113.3169
112.9969	DCA_int_05 - phones	K	113.0369
113.0369	DCA_int_05 - phones	S	113.0769
113.0769	DCA_int_05 - phones	P	113.1269
113.1269	DCA_int_05 - phones	L	113.1869
113.1869	DCA_int_05 - phones	EY1	113.2669
113.2669	DCA_int_05 - phones	N	113.3169
113.3169	DCA_int_05 - phones	T	113.3469
113.3169	DCA_int_05 - words	to	113.3769
113.3469	DCA_int_05 - phones	AH0	113.3769
113.3769	DCA_int_05 - phones	M	113.4369
113.3769	DCA_int_05 - words	me	113.4769
113.4369	DCA_int_05 - phones	IY1	113.4769
113.4769	DCA_int_05 - phones	IH0	113.5169
113.4769	DCA_int_05 - words	exactly	113.8769
113.5169	DCA_int_05 - phones	G	113.5469
113.5469	DCA_int_05 - phones	Z	113.6169
113.6169	DCA_int_05 - phones	AE1	113.7369
113.7369	DCA_int_05 - phones	K	113.7769
113.7769	DCA_int_05 - phones	T	113.8069
113.8069	DCA_int_05 - phones	L	113.8469
113.8469	DCA_int_05 - phones	IY0	113.8769
113.8769	DCA_int_05 - phones	HH	113.9569
113.8769	DCA_int_05 - words	how	114.0169
113.9569	DCA_int_05 - phones	AW1	114.0169
114.0169	DCA_int_05 - phones	Y	114.0469
114.0169	DCA_int_05 - words	you	114.1069
114.0469	DCA_int_05 - phones	UW1	114.1069
114.1069	DCA_int_05 - phones	sp	114.1869
114.1869	DCA_int_05 - phones	P	114.2269
114.1869	DCA_int_05 - words	played	114.4269
114.2269	DCA_int_05 - phones	L	114.2769
114.2769	DCA_int_05 - phones	EY1	114.3569
114.3569	DCA_int_05 - phones	D	114.4269
114.4269	DCA_int_05 - phones	sp	114.4569
114.4569	DCA_int_05 - phones	D	114.4969
114.4569	DCA_int_05 - words	double	114.7169
114.4969	DCA_int_05 - phones	AH1	114.5569
114.5569	DCA_int_05 - phones	B	114.6569
114.6569	DCA_int_05 - phones	AH0	114.6869
114.6869	DCA_int_05 - phones	L	114.7169
114.7169	DCA_int_05 - phones	sp	114.7469
114.7469	DCA_int_05 - phones	D	114.7969
114.7469	DCA_int_05 - words	dutch	115.0369
114.7969	DCA_int_05 - phones	AH1	114.9469
114.9469	DCA_int_05 - phones	CH	115.0369
115.0369	DCA_int_05 - phones	sp	115.0869
115.0869	DCA_int_05 - phones	S	115.1569
115.0869	DCA_int_05 - words	say	115.2769
115.1569	DCA_int_05 - phones	EY1	115.2769
115.2769	DCA_int_05 - words	i	115.3769
115.2769	DCA_int_05 - phones	AY1	115.3769
115.3769	DCA_int_05 - phones	N	115.4669
115.3769	DCA_int_05 - words	never	115.7169
115.4669	DCA_int_05 - phones	EH1	115.5469
115.5469	DCA_int_05 - phones	V	115.6569
115.6569	DCA_int_05 - phones	ER0	115.7169
115.7169	DCA_int_05 - phones	sp	115.8569
115.8569	DCA_int_05 - phones	P	115.8969
115.8569	DCA_int_05 - words	played	116.1069
115.8969	DCA_int_05 - phones	L	115.9769
115.9769	DCA_int_05 - phones	EY1	116.0669
116.0669	DCA_int_05 - phones	D	116.1069
116.1069	DCA_int_05 - phones	IH1	116.1369
116.1069	DCA_int_05 - words	it	116.1869
116.1369	DCA_int_05 - phones	T	116.1869
116.1869	DCA_int_05 - phones	sp	116.2169
116.2169	DCA_int_05 - phones	B	116.2669
116.2169	DCA_int_05 - words	before	116.5369
116.2669	DCA_int_05 - phones	IH0	116.3569
116.3569	DCA_int_05 - phones	F	116.4369
116.4369	DCA_int_05 - phones	AO1	116.5069
116.5069	DCA_int_05 - phones	R	116.5369
116.5369	DCA_int_05 - phones	ER0	116.5669
116.5369	DCA_int_05 - words	or	116.5669
116.5669	DCA_int_05 - phones	EH1	116.5969
116.5669	DCA_int_05 - words	anything	116.9469
116.5969	DCA_int_05 - phones	N	116.6269
116.6269	DCA_int_05 - phones	IY0	116.7069
116.7069	DCA_int_05 - phones	TH	116.7569
116.7569	DCA_int_05 - phones	IH2	116.7969
116.7969	DCA_int_05 - phones	NG	116.9469
116.9469	DCA_int_05 - phones	sp	116.9769
116.9769	DCA_int_05 - phones	Y	117.0269
116.9769	DCA_int_05 - words	you	117.0569
117.0269	DCA_int_05 - phones	UW1	117.0569
117.0569	DCA_int_05 - phones	sp	117.0969
117.0969	DCA_int_05 - phones	W	117.1469
117.0969	DCA_int_05 - words	were	117.1869
117.1469	DCA_int_05 - phones	ER0	117.1869
117.1869	DCA_int_05 - phones	sp	117.3769
117.3769	DCA_int_05 - phones	JH	117.4069
117.3769	DCA_int_05 - words	just	117.4669
117.4069	DCA_int_05 - phones	IH0	117.4369
117.4369	DCA_int_05 - phones	S	117.4669
117.4669	DCA_int_05 - phones	sp	117.4969
117.4969	DCA_int_05 - phones	IH0	117.5269
117.4969	DCA_int_05 - words	explaining	117.8769
117.5269	DCA_int_05 - phones	K	117.5569
117.5569	DCA_int_05 - phones	S	117.5869
117.5869	DCA_int_05 - phones	P	117.6469
117.6469	DCA_int_05 - phones	L	117.7069
117.7069	DCA_int_05 - phones	EY1	117.7569
117.7569	DCA_int_05 - phones	N	117.7869
117.7869	DCA_int_05 - phones	IH0	117.8169
117.8169	DCA_int_05 - phones	NG	117.8769
117.8769	DCA_int_05 - phones	sp	117.9069
117.9069	DCA_int_05 - phones	T	117.9369
117.9069	DCA_int_05 - words	to	117.9669
117.9369	DCA_int_05 - phones	AH0	117.9669
117.9669	DCA_int_05 - phones	sp	117.9969
117.9969	DCA_int_05 - phones	M	118.0269
117.9969	DCA_int_05 - words	me	118.0569
118.0269	DCA_int_05 - phones	IY1	118.0569
118.0569	DCA_int_05 - phones	sp	118.1369
118.1369	DCA_int_05 - phones	HH	118.1669
118.1369	DCA_int_05 - words	how	118.1969
118.1669	DCA_int_05 - phones	AW1	118.1969
118.1969	DCA_int_05 - phones	sp	118.2269
118.2269	DCA_int_05 - phones	Y	118.2569
118.2269	DCA_int_05 - words	you	118.2869
118.2569	DCA_int_05 - phones	UW1	118.2869
118.2869	DCA_int_05 - phones	sp	118.3669
118.3669	DCA_int_05 - phones	P	118.3969
118.3669	DCA_int_05 - words	played	118.5669
118.3969	DCA_int_05 - phones	L	118.4969
118.4969	DCA_int_05 - phones	EY1	118.5369
118.5369	DCA_int_05 - phones	D	118.5669
118.5669	DCA_int_05 - phones	sp	118.6069
118.6069	DCA_int_05 - phones	IH0	118.6769
118.6069	DCA_int_05 - words	it	118.7969
118.6769	DCA_int_05 - phones	T	118.7969
119.9609	DCA_se3_ag2_f_02 - phones	sil	120.0209
120.0209	DCA_se3_ag2_f_02 - phones	W	120.1209
120.0209	DCA_se3_ag2_f_02 - words	well	120.5509
120.1209	DCA_se3_ag2_f_02 - phones	EH1	120.3809
120.3809	DCA_se3_ag2_f_02 - phones	L	120.5509
120.5509	DCA_se3_ag2_f_02 - phones	AH1	120.6809
120.5509	DCA_se3_ag2_f_02 - words	uh	120.6809
120.6809	DCA_se3_ag2_f_02 - phones	F	120.8409
120.6809	DCA_se3_ag2_f_02 - words	first	121.0909
120.8409	DCA_se3_ag2_f_02 - phones	ER1	120.9409
120.9409	DCA_se3_ag2_f_02 - phones	S	121.0109
121.0109	DCA_se3_ag2_f_02 - phones	T	121.0909
121.0909	DCA_se3_ag2_f_02 - phones	AH0	121.1209
121.0909	DCA_se3_ag2_f_02 - words	of	121.2109
121.1209	DCA_se3_ag2_f_02 - phones	V	121.2109
121.2109	DCA_se3_ag2_f_02 - phones	AO1	121.4209
121.2109	DCA_se3_ag2_f_02 - words	all	121.4909
121.4209	DCA_se3_ag2_f_02 - phones	L	121.4909
121.4909	DCA_se3_ag2_f_02 - phones	Y	121.6009
121.4909	DCA_se3_ag2_f_02 - words	you	121.6709
121.6009	DCA_se3_ag2_f_02 - phones	UW1	121.6709
121.6709	DCA_se3_ag2_f_02 - phones	N	121.7309
121.6709	DCA_se3_ag2_f_02 - words	need	121.9309
121.7309	DCA_se3_ag2_f_02 - phones	IY1	121.8809
121.8809	DCA_se3_ag2_f_02 - phones	D	121.9309
121.9309	DCA_se3_ag2_f_02 - phones	IY1	122.1109
121.9309	DCA_se3_ag2_f_02 - words	either	122.2809
122.1109	DCA_se3_ag2_f_02 - phones	DH	122.1909
122.1909	DCA_se3_ag2_f_02 - phones	ER0	122.2809
122.2809	DCA_se3_ag2_f_02 - phones	V	122.4009
122.2809	DCA_se3_ag2_f_02 - words	very	122.7209
122.4009	DCA_se3_ag2_f_02 - phones	EH1	122.5209
122.5209	DCA_se3_ag2_f_02 - phones	R	122.6109
122.6109	DCA_se3_ag2_f_02 - phones	IY0	122.7209
122.7209	DCA_se3_ag2_f_02 - phones	L	122.7909
122.7209	DCA_se3_ag2_f_02 - words	long	123.1409
122.7909	DCA_se3_ag2_f_02 - phones	AO1	123.0409
123.0409	DCA_se3_ag2_f_02 - phones	NG	123.1409
123.1409	DCA_se3_ag2_f_02 - phones	R	123.2009
123.1409	DCA_se3_ag2_f_02 - words	rope	123.4709
123.2009	DCA_se3_ag2_f_02 - phones	OW1	123.4109
123.4109	DCA_se3_ag2_f_02 - phones	P	123.4709
123.4709	DCA_se3_ag2_f_02 - phones	sp	123.7409
123.9852	DCA_se3_ag2_f_02 - phones	DH	124.0452
123.9852	DCA_se3_ag2_f_02 - words	that	124.1452
124.0452	DCA_se3_ag2_f_02 - phones	AH0	124.0852
124.0852	DCA_se3_ag2_f_02 - phones	T	124.1452
124.1452	DCA_se3_ag2_f_02 - phones	Y	124.2352
124.1452	DCA_se3_ag2_f_02 - words	you	124.3152
124.2352	DCA_se3_ag2_f_02 - phones	UW1	124.3152
124.3152	DCA_se3_ag2_f_02 - phones	K	124.3652
124.3152	DCA_se3_ag2_f_02 - words	can	124.4752
124.3652	DCA_se3_ag2_f_02 - phones	AH0	124.3952
124.3952	DCA_se3_ag2_f_02 - phones	N	124.4752
124.4752	DCA_se3_ag2_f_02 - phones	D	124.6052
124.4752	DCA_se3_ag2_f_02 - words	double	124.9852
124.6052	DCA_se3_ag2_f_02 - phones	AH1	124.7452
124.7452	DCA_se3_ag2_f_02 - phones	B	124.8352
124.8352	DCA_se3_ag2_f_02 - phones	AH0	124.8652
124.8652	DCA_se3_ag2_f_02 - phones	L	124.9852
124.9852	DCA_se3_ag2_f_02 - phones	sp	125.0152
125.8599	DCA_se3_ag2_f_02 - phones	AO1	126.2699
125.8599	DCA_se3_ag2_f_02 - words	or	126.3699
126.2699	DCA_se3_ag2_f_02 - phones	R	126.3699
126.3699	DCA_se3_ag2_f_02 - phones	sp	126.6658
126.6658	DCA_se3_ag2_f_02 - phones	T	126.7558
126.6658	DCA_se3_ag2_f_02 - words	two	126.9058
126.7558	DCA_se3_ag2_f_02 - phones	UW1	126.9058
126.9058	DCA_se3_ag2_f_02 - phones	S	127.0258
126.9058	DCA_se3_ag2_f_02 - words	single	127.4058
127.0258	DCA_se3_ag2_f_02 - phones	IH1	127.0958
127.0958	DCA_se3_ag2_f_02 - phones	NG	127.1658
127.1658	DCA_se3_ag2_f_02 - phones	G	127.2458
127.2458	DCA_se3_ag2_f_02 - phones	AH0	127.2858
127.2858	DCA_se3_ag2_f_02 - phones	L	127.4058
127.4058	DCA_se3_ag2_f_02 - phones	R	127.4758
127.4058	DCA_se3_ag2_f_02 - words	ropes	128.0158
127.4758	DCA_se3_ag2_f_02 - phones	OW1	127.6258
127.6258	DCA_se3_ag2_f_02 - phones	P	127.8058
127.8058	DCA_se3_ag2_f_02 - phones	S	128.0158
128.0158	DCA_se3_ag2_f_02 - phones	sp	128.0558
128.7354	DCA_se3_ag2_f_02 - phones	DH	128.8154
128.7354	DCA_se3_ag2_f_02 - words	then	128.9454
128.8154	DCA_se3_ag2_f_02 - phones	EH1	128.8954
128.8954	DCA_se3_ag2_f_02 - phones	N	128.9454
128.9454	DCA_se3_ag2_f_02 - phones	Y	129.0254
128.9454	DCA_se3_ag2_f_02 - words	you	129.1454
129.0254	DCA_se3_ag2_f_02 - phones	UW1	129.1454
129.1454	DCA_se3_ag2_f_02 - phones	N	129.1954
129.1454	DCA_se3_ag2_f_02 - words	need	129.6254
129.1954	DCA_se3_ag2_f_02 - phones	IY1	129.4754
129.4754	DCA_se3_ag2_f_02 - phones	D	129.6254
129.6254	DCA_se3_ag2_f_02 - words	uh	129.9754
129.6254	DCA_se3_ag2_f_02 - phones	AH1	129.9754
129.9754	DCA_se3_ag2_f_02 - phones	W	130.1754
129.9754	DCA_se3_ag2_f_02 - words	one	130.3554
130.1754	DCA_se3_ag2_f_02 - phones	AH1	130.2454
130.2454	DCA_se3_ag2_f_02 - phones	N	130.3554
130.3554	DCA_se3_ag2_f_02 - phones	P	130.4554
130.3554	DCA_se3_ag2_f_02 - words	person	130.7754
130.4554	DCA_se3_ag2_f_02 - phones	ER1	130.5754
130.5754	DCA_se3_ag2_f_02 - phones	S	130.6854
130.6854	DCA_se3_ag2_f_02 - phones	AH0	130.7254
130.7254	DCA_se3_ag2_f_02 - phones	N	130.7754
130.7754	DCA_se3_ag2_f_02 - phones	AO1	130.8754
130.7754	DCA_se3_ag2_f_02 - words	on	130.9854
130.8754	DCA_se3_ag2_f_02 - phones	N	130.9854
130.9854	DCA_se3_ag2_f_02 - phones	W	131.0654
130.9854	DCA_se3_ag2_f_02 - words	one	131.2454
131.0654	DCA_se3_ag2_f_02 - phones	AH1	131.1554
131.1554	DCA_se3_ag2_f_02 - phones	N	131.2454
131.2454	DCA_se3_ag2_f_02 - phones	EH1	131.5554
131.2454	DCA_se3_ag2_f_02 - words	end	131.7554
131.5554	DCA_se3_ag2_f_02 - phones	N	131.6754
131.6754	DCA_se3_ag2_f_02 - phones	D	131.7554
131.7554	DCA_se3_ag2_f_02 - phones	sp	131.7854
131.7854	DCA_se3_ag2_f_02 - phones	AE1	131.8854
131.7854	DCA_se3_ag2_f_02 - words	and	131.9454
131.8854	DCA_se3_ag2_f_02 - phones	N	131.9454
131.9454	DCA_se3_ag2_f_02 - phones	AH0	131.9954
131.9454	DCA_se3_ag2_f_02 - words	another	132.3254
131.9954	DCA_se3_ag2_f_02 - phones	N	132.0954
132.0954	DCA_se3_ag2_f_02 - phones	AH1	132.1654
132.1654	DCA_se3_ag2_f_02 - phones	DH	132.2254
132.2254	DCA_se3_ag2_f_02 - phones	ER0	132.3254
132.3254	DCA_se3_ag2_f_02 - phones	P	132.4254
132.3254	DCA_se3_ag2_f_02 - words	person	132.6854
132.4254	DCA_se3_ag2_f_02 - phones	ER1	132.5254
132.5254	DCA_se3_ag2_f_02 - phones	S	132.6054
132.6054	DCA_se3_ag2_f_02 - phones	AH0	132.6354
132.6354	DCA_se3_ag2_f_02 - phones	N	132.6854
132.6854	DCA_se3_ag2_f_02 - phones	AO1	132.7454
132.6854	DCA_se3_ag2_f_02 - words	on	132.8054
132.7454	DCA_se3_ag2_f_02 - phones	N	132.8054
132.8054	DCA_se3_ag2_f_02 - phones	DH	132.8554
132.8054	DCA_se3_ag2_f_02 - words	the	132.9654
132.8554	DCA_se3_ag2_f_02 - phones	IY0	132.9654
132.9654	DCA_se3_ag2_f_02 - phones	AH1	133.0554
132.9654	DCA_se3_ag2_f_02 - words	other	133.1554
133.0554	DCA_se3_ag2_f_02 - phones	DH	133.1254
133.1254	DCA_se3_ag2_f_02 - phones	ER0	133.1554
133.1554	DCA_se3_ag2_f_02 - phones	EH1	133.4854
133.1554	DCA_se3_ag2_f_02 - words	end	133.6754
133.4854	DCA_se3_ag2_f_02 - phones	N	133.5154
133.5154	DCA_se3_ag2_f_02 - phones	D	133.6754
133.6754	DCA_se3_ag2_f_02 - phones	sp	133.7154
134.4162	DCA_se3_ag2_f_02 - phones	AE1	134.5762
134.4162	DCA_se3_ag2_f_02 - words	and	134.6862
134.5762	DCA_se3_ag2_f_02 - phones	N	134.6462
134.6462	DCA_se3_ag2_f_02 - phones	D	134.6862
134.6862	DCA_se3_ag2_f_02 - phones	DH	134.7362
134.6862	DCA_se3_ag2_f_02 - words	they	135.0962
134.7362	DCA_se3_ag2_f_02 - phones	EY1	135.0962
135.0962	DCA_se3_ag2_f_02 - phones	sp	135.4180
135.4180	DCA_se3_ag2_f_02 - phones	T	135.5280
135.4180	DCA_se3_ag2_f_02 - words	turn	135.7880
135.5280	DCA_se3_ag2_f_02 - phones	ER1	135.6980
135.6980	DCA_se3_ag2_f_02 - phones	N	135.7880
135.7880	DCA_se3_ag2_f_02 - phones	B	135.8480
135.7880	DCA_se3_ag2_f_02 - words	both	136.0980
135.8480	DCA_se3_ag2_f_02 - phones	OW1	136.0280
136.0280	DCA_se3_ag2_f_02 - phones	TH	136.0980
136.0980	DCA_se3_ag2_f_02 - phones	R	136.2180
136.0980	DCA_se3_ag2_f_02 - words	ropes	136.5280
136.2180	DCA_se3_ag2_f_02 - phones	OW1	136.3580
136.3580	DCA_se3_ag2_f_02 - phones	P	136.4880
136.4880	DCA_se3_ag2_f_02 - phones	S	136.5280
136.5280	DCA_se3_ag2_f_02 - phones	S	136.6380
136.5280	DCA_se3_ag2_f_02 - words	simultaneously	137.6780
136.6380	DCA_se3_ag2_f_02 - phones	AY2	136.7680
136.7680	DCA_se3_ag2_f_02 - phones	M	136.8480
136.8480	DCA_se3_ag2_f_02 - phones	AH0	136.8980
136.8980	DCA_se3_ag2_f_02 - phones	L	136.9580
136.9580	DCA_se3_ag2_f_02 - phones	T	137.0580
137.0580	DCA_se3_ag2_f_02 - phones	EY1	137.1880
137.1880	DCA_se3_ag2_f_02 - phones	N	137.2480
137.2480	DCA_se3_ag2_f_02 - phones	IY0	137.3480
137.3480	DCA_se3_ag2_f_02 - phones	AH0	137.3980
137.3980	DCA_se3_ag2_f_02 - phones	S	137.5180
137.5180	DCA_se3_ag2_f_02 - phones	L	137.5880
137.5880	DCA_se3_ag2_f_02 - phones	IY0	137.6780
137.6780	DCA_se3_ag2_f_02 - phones	sp	137.7380
137.8616	DCA_se3_ag2_f_02 - phones	Y	137.9616
137.8616	DCA_se3_ag2_f_02 - words	you	138.0216
137.9616	DCA_se3_ag2_f_02 - phones	UW1	138.0216
138.0216	DCA_se3_ag2_f_02 - phones	S	138.1416
138.0216	DCA_se3_ag2_f_02 - words	see	138.2916
138.1416	DCA_se3_ag2_f_02 - phones	IY1	138.2916
138.2916	DCA_se3_ag2_f_02 - phones	sp	139.1785
139.1785	DCA_se3_ag2_f_02 - phones	AH0	139.4085
139.1785	DCA_se3_ag2_f_02 - words	and	139.5485
139.4085	DCA_se3_ag2_f_02 - phones	N	139.4685
139.4685	DCA_se3_ag2_f_02 - phones	D	139.5485
139.5485	DCA_se3_ag2_f_02 - words	uh	139.8485
139.5485	DCA_se3_ag2_f_02 - phones	AH1	139.8485
139.8485	DCA_se3_ag2_f_02 - phones	sp	139.9585
139.9585	DCA_se3_ag2_f_02 - phones	DH	140.0285
139.9585	DCA_se3_ag2_f_02 - words	then	140.2485
140.0285	DCA_se3_ag2_f_02 - phones	EH1	140.1485
140.1485	DCA_se3_ag2_f_02 - phones	N	140.2485
140.2485	DCA_se3_ag2_f_02 - phones	S	140.3285
140.2485	DCA_se3_ag2_f_02 - words	someone	140.7585
140.3285	DCA_se3_ag2_f_02 - phones	AH1	140.3885
140.3885	DCA_se3_ag2_f_02 - phones	M	140.5085
140.5085	DCA_se3_ag2_f_02 - phones	W	140.5485
140.5485	DCA_se3_ag2_f_02 - phones	AH2	140.6285
140.6285	DCA_se3_ag2_f_02 - phones	N	140.7585
140.7585	DCA_se3_ag2_f_02 - phones	sp	140.7985
140.9207	DCA_se3_ag2_f_02 - phones	R	141.1007
140.9207	DCA_se3_ag2_f_02 - words	runs	141.3807
141.1007	DCA_se3_ag2_f_02 - phones	AH1	141.1707
141.1707	DCA_se3_ag2_f_02 - phones	N	141.2707
141.2707	DCA_se3_ag2_f_02 - phones	Z	141.3807
141.3807	DCA_se3_ag2_f_02 - phones	IH1	141.5707
141.3807	DCA_se3_ag2_f_02 - words	in	141.7107
141.5707	DCA_se3_ag2_f_02 - phones	N	141.7107
141.7107	DCA_se3_ag2_f_02 - phones	sp	141.8307
142.2655	DCA_se3_ag2_f_02 - phones	AH0	142.3555
142.2655	DCA_se3_ag2_f_02 - words	and	142.3955
142.3555	DCA_se3_ag2_f_02 - phones	N	142.3955
142.3955	DCA_se3_ag2_f_02 - phones	DH	142.4455
142.3955	DCA_se3_ag2_f_02 - words	they	142.5355
142.4455	DCA_se3_ag2_f_02 - phones	EY1	142.5355
142.5355	DCA_se3_ag2_f_02 - phones	JH	142.6555
142.5355	DCA_se3_ag2_f_02 - words	jump	142.8655
142.6555	DCA_se3_ag2_f_02 - phones	AH1	142.7355
142.7355	DCA_se3_ag2_f_02 - phones	M	142.8055
142.8055	DCA_se3_ag2_f_02 - phones	P	142.8655
142.8655	DCA_se3_ag2_f_02 - phones	AH1	142.9155
142.8655	DCA_se3_ag2_f_02 - words	up	143.0255
142.9155	DCA_se3_ag2_f_02 - phones	P	143.0255
143.0255	DCA_se3_ag2_f_02 - phones	AH0	143.0755
143.0255	DCA_se3_ag2_f_02 - words	and	143.1355
143.0755	DCA_se3_ag2_f_02 - phones	N	143.1355
143.1355	DCA_se3_ag2_f_02 - phones	D	143.2655
143.1355	DCA_se3_ag2_f_02 - words	down	143.6055
143.2655	DCA_se3_ag2_f_02 - phones	AW1	143.4955
143.4955	DCA_se3_ag2_f_02 - phones	N	143.6055
143.8096	DCA_se3_ag2_f_02 - phones	sil	143.8996
143.8996	DCA_se3_ag2_f_02 - phones	T	143.9596
143.8996	DCA_se3_ag2_f_02 - words	trying	144.2196
143.9596	DCA_se3_ag2_f_02 - phones	R	143.9996
143.9996	DCA_se3_ag2_f_02 - phones	AY1	144.1396
144.1396	DCA_se3_ag2_f_02 - phones	NG	144.2196
144.2196	DCA_se3_ag2_f_02 - phones	T	144.2996
144.2196	DCA_se3_ag2_f_02 - words	to	144.3596
144.2996	DCA_se3_ag2_f_02 - phones	UW1	144.3596
144.3596	DCA_se3_ag2_f_02 - phones	M	144.4196
144.3596	DCA_se3_ag2_f_02 - words	miss	144.6296
144.4196	DCA_se3_ag2_f_02 - phones	IH1	144.5096
144.5096	DCA_se3_ag2_f_02 - phones	S	144.6296
144.6296	DCA_se3_ag2_f_02 - phones	B	144.6896
144.6296	DCA_se3_ag2_f_02 - words	both	144.9496
144.6896	DCA_se3_ag2_f_02 - phones	OW1	144.8596
144.8596	DCA_se3_ag2_f_02 - phones	TH	144.9496
144.9496	DCA_se3_ag2_f_02 - phones	R	145.0496
144.9496	DCA_se3_ag2_f_02 - words	ropes	145.3396
145.0496	DCA_se3_ag2_f_02 - phones	OW1	145.1796
145.1796	DCA_se3_ag2_f_02 - phones	P	145.2796
145.2796	DCA_se3_ag2_f_02 - phones	S	145.3396
145.3396	DCA_se3_ag2_f_02 - phones	AE1	145.3696
145.3396	DCA_se3_ag2_f_02 - words	at	145.4196
145.3696	DCA_se3_ag2_f_02 - phones	T	145.4196
145.4196	DCA_se3_ag2_f_02 - phones	DH	145.4796
145.4196	DCA_se3_ag2_f_02 - words	the	145.5396
145.4796	DCA_se3_ag2_f_02 - phones	AH0	145.5396
145.5396	DCA_se3_ag2_f_02 - phones	S	145.6296
145.5396	DCA_se3_ag2_f_02 - words	same	145.8496
145.6296	DCA_se3_ag2_f_02 - phones	EY1	145.7596
145.7596	DCA_se3_ag2_f_02 - phones	M	145.8496
145.8496	DCA_se3_ag2_f_02 - phones	T	145.9396
145.8496	DCA_se3_ag2_f_02 - words	time	146.2596
145.9396	DCA_se3_ag2_f_02 - phones	AY1	146.1196
146.1196	DCA_se3_ag2_f_02 - phones	M	146.2596
146.5793	DCA_int_05 - phones	sil	146.7093
146.7093	DCA_int_05 - words	i	146.8093
146.7093	DCA_int_05 - phones	AY1	146.8093
146.8093	DCA_int_05 - phones	sp	147.0593
147.0593	DCA_int_05 - phones	S	147.1093
147.0593	DCA_int_05 - words	see	147.3193
147.1093	DCA_int_05 - phones	IY1	147.3193
147.3193	DCA_int_05 - phones	sp	148.2189
148.2189	DCA_int_05 - phones	AH1	148.5789
148.2189	DCA_int_05 - words	um	148.9389
148.5789	DCA_int_05 - phones	M	148.9389
148.9389	DCA_int_05 - phones	sp	149.3500
149.3500	DCA_int_05 - phones	D	149.4200
149.3500	DCA_int_05 - words	did	149.5300
149.4200	DCA_int_05 - phones	IH1	149.4800
149.4800	DCA_int_05 - phones	D	149.5300
149.5300	DCA_int_05 - phones	Y	149.5800
149.5300	DCA_int_05 - words	you	149.6200
149.5800	DCA_int_05 - phones	UW1	149.6200
149.6200	DCA_int_05 - phones	EH1	149.6700
149.6200	DCA_int_05 - words	ever	149.7900
149.6700	DCA_int_05 - phones	V	149.7400
149.7400	DCA_int_05 - phones	ER0	149.7900
149.7900	DCA_int_05 - phones	sp	149.8200
149.8200	DCA_int_05 - phones	S	149.8700
149.8200	DCA_int_05 - words	say	149.9400
149.8700	DCA_int_05 - phones	EY1	149.9400
149.9400	DCA_int_05 - phones	EH1	149.9800
149.9400	DCA_int_05 - words	any	150.1100
149.9800	DCA_int_05 - phones	N	150.0300
150.0300	DCA_int_05 - phones	IY0	150.1100
150.1100	DCA_int_05 - phones	R	150.2100
150.1100	DCA_int_05 - words	rhymes	150.4900
150.2100	DCA_int_05 - phones	AY1	150.3700
150.3700	DCA_int_05 - phones	M	150.4100
150.4100	DCA_int_05 - phones	Z	150.4900
150.4900	DCA_int_05 - phones	L	150.5400
150.4900	DCA_int_05 - words	like	150.6900
150.5400	DCA_int_05 - phones	AY1	150.6100
150.6100	DCA_int_05 - phones	K	150.6900
150.6900	DCA_int_05 - phones	sp	150.7600
150.7600	DCA_int_05 - phones	IH1	150.8500
150.7600	DCA_int_05 - words	engine	151.1200
150.8500	DCA_int_05 - phones	N	150.9500
150.9500	DCA_int_05 - phones	JH	151.0100
151.0100	DCA_int_05 - phones	AH0	151.0600
151.0600	DCA_int_05 - phones	N	151.1200
151.1200	DCA_int_05 - phones	EH1	151.1900
151.1200	DCA_int_05 - words	engine	151.4100
151.1900	DCA_int_05 - phones	N	151.2600
151.2600	DCA_int_05 - phones	JH	151.3100
151.3100	DCA_int_05 - phones	AH0	151.3500
151.3500	DCA_int_05 - phones	N	151.4100
151.4100	DCA_int_05 - phones	N	151.4700
151.4100	DCA_int_05 - words	number	151.7000
151.4700	DCA_int_05 - phones	AH1	151.5100
151.5100	DCA_int_05 - phones	M	151.6000
151.6000	DCA_int_05 - phones	B	151.6500
151.6500	DCA_int_05 - phones	ER0	151.7000
151.7000	DCA_int_05 - phones	N	151.8000
151.7000	DCA_int_05 - words	nine	152.0300
151.8000	DCA_int_05 - phones	AY1	151.8300
151.8300	DCA_int_05 - phones	N	152.0300
152.0300	DCA_int_05 - phones	sp	152.1800
152.1800	DCA_int_05 - words	or	152.2100
152.1800	DCA_int_05 - phones	ER0	152.2100
152.2100	DCA_int_05 - phones	sp	152.3200
152.3200	DCA_int_05 - phones	EH1	152.3500
152.3200	DCA_int_05 - words	anything	152.5600
152.3500	DCA_int_05 - phones	N	152.3800
152.3800	DCA_int_05 - phones	IY0	152.4100
152.4100	DCA_int_05 - phones	TH	152.4400
152.4400	DCA_int_05 - phones	IH2	152.4700
152.4700	DCA_int_05 - phones	NG	152.5600
152.5600	DCA_int_05 - phones	sp	152.5900
152.5900	DCA_int_05 - phones	L	152.6500
152.5900	DCA_int_05 - words	like	152.7100
152.6500	DCA_int_05 - phones	AY1	152.6800
152.6800	DCA_int_05 - phones	K	152.7100
152.7100	DCA_int_05 - phones	sp	152.8300
152.8300	DCA_int_05 - phones	DH	152.8600
152.8300	DCA_int_05 - words	that	152.9200
152.8600	DCA_int_05 - phones	AH0	152.8900
152.8900	DCA_int_05 - phones	T	152.9200
152.9200	DCA_int_05 - phones	sp	155.7744
153.2887	DCA_se3_ag2_f_02 - phones	sil	153.3487
153.3487	DCA_se3_ag2_f_02 - phones	Y	153.3887
153.3487	DCA_se3_ag2_f_02 - words	yes	153.6487
153.3887	DCA_se3_ag2_f_02 - phones	EH1	153.5387
153.5387	DCA_se3_ag2_f_02 - phones	S	153.6487
153.6487	DCA_se3_ag2_f_02 - phones	K	153.7187
153.6487	DCA_se3_ag2_f_02 - words	come	153.8887
153.7187	DCA_se3_ag2_f_02 - phones	AH1	153.7787
153.7787	DCA_se3_ag2_f_02 - phones	M	153.8887
153.8887	DCA_se3_ag2_f_02 - phones	T	153.9187
153.8887	DCA_se3_ag2_f_02 - words	to	153.9487
153.9187	DCA_se3_ag2_f_02 - phones	AH0	153.9487
153.9487	DCA_se3_ag2_f_02 - phones	sp	153.9987
153.9987	DCA_se3_ag2_f_02 - phones	TH	154.0387
153.9987	DCA_se3_ag2_f_02 - words	think	154.2787
154.0387	DCA_se3_ag2_f_02 - phones	IH1	154.0887
154.0887	DCA_se3_ag2_f_02 - phones	NG	154.1787
154.1787	DCA_se3_ag2_f_02 - phones	K	154.2787
154.2787	DCA_se3_ag2_f_02 - phones	AH1	154.3387
154.2787	DCA_se3_ag2_f_02 - words	of	154.4287
154.3387	DCA_se3_ag2_f_02 - phones	V	154.4287
154.4287	DCA_se3_ag2_f_02 - phones	IH0	154.4887
154.4287	DCA_se3_ag2_f_02 - words	it	154.5287
154.4887	DCA_se3_ag2_f_02 - phones	T	154.5287
154.5287	DCA_se3_ag2_f_02 - phones	AY1	154.6487
154.5287	DCA_se3_ag2_f_02 - words	i	154.6487
154.6487	DCA_se3_ag2_f_02 - phones	sp	154.6787
154.6787	DCA_se3_ag2_f_02 - phones	D	154.7487
154.6787	DCA_se3_ag2_f_02 - words	did	155.0987
154.7487	DCA_se3_ag2_f_02 - phones	IH1	154.9187
154.9187	DCA_se3_ag2_f_02 - phones	D	155.0987
155.0987	DCA_se3_ag2_f_02 - phones	sp	157.3797
155.7744	DCA_int_05 - phones	D	155.8244
155.7744	DCA_int_05 - words	do	155.8544
155.8244	DCA_int_05 - phones	UW1	155.8544
155.8544	DCA_int_05 - phones	Y	155.8844
155.8544	DCA_int_05 - words	you	155.9144
155.8844	DCA_int_05 - phones	UW1	155.9144
155.9144	DCA_int_05 - phones	R	155.9444
155.9144	DCA_int_05 - words	remember	156.4744
155.9444	DCA_int_05 - phones	IY0	156.0444
156.0444	DCA_int_05 - phones	M	156.1044
156.1044	DCA_int_05 - phones	EH1	156.1944
156.1944	DCA_int_05 - phones	M	156.2744
156.2744	DCA_int_05 - phones	B	156.3244
156.3244	DCA_int_05 - phones	ER0	156.4744
156.4744	DCA_int_05 - phones	sp	156.5044
156.5044	DCA_int_05 - phones	IH0	156.5344
156.5044	DCA_int_05 - words	it	156.5644
156.5344	DCA_int_05 - phones	T	156.5644
156.5644	DCA_int_05 - phones	sp	172.5229
157.3797	DCA_se3_ag2_f_02 - phones	L	157.4097
157.3797	DCA_se3_ag2_f_02 - words	let	157.5197
157.4097	DCA_se3_ag2_f_02 - phones	EH1	157.4897
157.4897	DCA_se3_ag2_f_02 - phones	T	157.5197
157.5197	DCA_se3_ag2_f_02 - phones	Z	157.5497
157.5197	DCA_se3_ag2_f_02 - words	s	157.5497
157.5497	DCA_se3_ag2_f_02 - phones	sp	157.5797
157.5797	DCA_se3_ag2_f_02 - phones	S	157.8297
157.5797	DCA_se3_ag2_f_02 - words	see	158.3597
157.8297	DCA_se3_ag2_f_02 - phones	IY1	158.3597
162.3392	DCA_se3_ag2_f_02 - phones	sil	162.3692
162.3692	DCA_se3_ag2_f_02 - phones	EH1	162.5292
162.3692	DCA_se3_ag2_f_02 - words	engine	162.9192
162.5292	DCA_se3_ag2_f_02 - phones	N	162.6492
162.6492	DCA_se3_ag2_f_02 - phones	JH	162.7092
162.7092	DCA_se3_ag2_f_02 - phones	AH0	162.8092
162.8092	DCA_se3_ag2_f_02 - phones	N	162.9192
162.9192	DCA_se3_ag2_f_02 - phones	EH1	163.0492
162.9192	DCA_se3_ag2_f_02 - words	engine	163.3492
163.0492	DCA_se3_ag2_f_02 - phones	N	163.1692
163.1692	DCA_se3_ag2_f_02 - phones	JH	163.2192
163.2192	DCA_se3_ag2_f_02 - phones	AH0	163.2792
163.2792	DCA_se3_ag2_f_02 - phones	N	163.3492
163.3492	DCA_se3_ag2_f_02 - phones	N	163.4092
163.3492	DCA_se3_ag2_f_02 - words	number	163.7592
163.4092	DCA_se3_ag2_f_02 - phones	AH1	163.5092
163.5092	DCA_se3_ag2_f_02 - phones	M	163.5792
163.5792	DCA_se3_ag2_f_02 - phones	B	163.6492
163.6492	DCA_se3_ag2_f_02 - phones	ER0	163.7592
163.7592	DCA_se3_ag2_f_02 - phones	N	163.8692
163.7592	DCA_se3_ag2_f_02 - words	nine	164.4192
163.8692	DCA_se3_ag2_f_02 - phones	AY1	163.8992
163.8992	DCA_se3_ag2_f_02 - phones	N	164.4192
164.7749	DCA_se3_ag2_f_02 - phones	sil	164.8349
164.8349	DCA_se3_ag2_f_02 - phones	R	164.9449
164.8349	DCA_se3_ag2_f_02 - words	riding	165.2849
164.9449	DCA_se3_ag2_f_02 - phones	AY1	165.1149
165.1149	DCA_se3_ag2_f_02 - phones	D	165.1549
165.1549	DCA_se3_ag2_f_02 - phones	IH0	165.1949
165.1949	DCA_se3_ag2_f_02 - phones	NG	165.2849
165.2849	DCA_se3_ag2_f_02 - phones	D	165.3949
165.2849	DCA_se3_ag2_f_02 - words	down	165.6449
165.3949	DCA_se3_ag2_f_02 - phones	AW1	165.5649
165.5649	DCA_se3_ag2_f_02 - phones	N	165.6449
165.6449	DCA_se3_ag2_f_02 - phones	SH	165.7449
165.6449	DCA_se3_ag2_f_02 - words	chicago	166.2749
165.7449	DCA_se3_ag2_f_02 - phones	AH0	165.8149
165.8149	DCA_se3_ag2_f_02 - phones	K	165.8949
165.8949	DCA_se3_ag2_f_02 - phones	AA1	166.0749
166.0749	DCA_se3_ag2_f_02 - phones	G	166.1449
166.1449	DCA_se3_ag2_f_02 - phones	OW2	166.2749
166.2749	DCA_se3_ag2_f_02 - phones	L	166.3449
166.2749	DCA_se3_ag2_f_02 - words	line	166.8249
166.3449	DCA_se3_ag2_f_02 - phones	AY1	166.3849
166.3849	DCA_se3_ag2_f_02 - phones	N	166.8249
167.6192	DCA_se3_ag2_f_02 - phones	IH1	167.7592
167.6192	DCA_se3_ag2_f_02 - words	if	167.8392
167.7592	DCA_se3_ag2_f_02 - phones	F	167.8392
167.8392	DCA_se3_ag2_f_02 - phones	DH	167.8892
167.8392	DCA_se3_ag2_f_02 - words	the	167.9192
167.8892	DCA_se3_ag2_f_02 - phones	AH0	167.9192
167.9192	DCA_se3_ag2_f_02 - phones	T	168.0192
167.9192	DCA_se3_ag2_f_02 - words	train	168.3092
168.0192	DCA_se3_ag2_f_02 - phones	R	168.0992
168.0992	DCA_se3_ag2_f_02 - phones	EY1	168.2492
168.2492	DCA_se3_ag2_f_02 - phones	N	168.3092
168.3092	DCA_se3_ag2_f_02 - phones	SH	168.3792
168.3092	DCA_se3_ag2_f_02 - words	should	168.4492
168.3792	DCA_se3_ag2_f_02 - phones	UH1	168.4092
168.4092	DCA_se3_ag2_f_02 - phones	D	168.4492
168.4492	DCA_se3_ag2_f_02 - phones	JH	168.5692
168.4492	DCA_se3_ag2_f_02 - words	jump	168.7892
168.5692	DCA_se3_ag2_f_02 - phones	AH1	168.6692
168.6692	DCA_se3_ag2_f_02 - phones	M	168.7392
168.7392	DCA_se3_ag2_f_02 - phones	P	168.7892
168.7892	DCA_se3_ag2_f_02 - phones	DH	168.8292
168.7892	DCA_se3_ag2_f_02 - words	the	168.8592
168.8292	DCA_se3_ag2_f_02 - phones	AH0	168.8592
168.8592	DCA_se3_ag2_f_02 - phones	sp	168.8892
168.8892	DCA_se3_ag2_f_02 - phones	T	169.0092
168.8892	DCA_se3_ag2_f_02 - words	track	169.3592
169.0092	DCA_se3_ag2_f_02 - phones	R	169.0492
169.0492	DCA_se3_ag2_f_02 - phones	AE1	169.2492
169.2492	DCA_se3_ag2_f_02 - phones	K	169.3592
169.3592	DCA_se3_ag2_f_02 - phones	sp	169.3892
169.9614	DCA_se3_ag2_f_02 - phones	D	170.0214
169.9614	DCA_se3_ag2_f_02 - words	do	170.0914
170.0214	DCA_se3_ag2_f_02 - phones	UW1	170.0914
170.0914	DCA_se3_ag2_f_02 - phones	Y	170.1514
170.0914	DCA_se3_ag2_f_02 - words	you	170.2014
170.1514	DCA_se3_ag2_f_02 - phones	UW1	170.2014
170.2014	DCA_se3_ag2_f_02 - phones	W	170.2714
170.2014	DCA_se3_ag2_f_02 - words	want	170.4214
170.2714	DCA_se3_ag2_f_02 - phones	AO1	170.3314
170.3314	DCA_se3_ag2_f_02 - phones	N	170.3814
170.3814	DCA_se3_ag2_f_02 - phones	T	170.4214
170.4214	DCA_se3_ag2_f_02 - phones	Y	170.4914
170.4214	DCA_se3_ag2_f_02 - words	your	170.5514
170.4914	DCA_se3_ag2_f_02 - phones	UH1	170.5214
170.5214	DCA_se3_ag2_f_02 - phones	R	170.5514
170.5514	DCA_se3_ag2_f_02 - phones	M	170.6514
170.5514	DCA_se3_ag2_f_02 - words	money	170.8414
170.6514	DCA_se3_ag2_f_02 - phones	AH1	170.7014
170.7014	DCA_se3_ag2_f_02 - phones	N	170.7714
170.7714	DCA_se3_ag2_f_02 - phones	IY0	170.8414
170.8414	DCA_se3_ag2_f_02 - phones	B	170.9314
170.8414	DCA_se3_ag2_f_02 - words	back	171.1414
170.9314	DCA_se3_ag2_f_02 - phones	AE1	171.0814
171.0814	DCA_se3_ag2_f_02 - phones	K	171.1414
171.1414	DCA_se3_ag2_f_02 - phones	sp	171.2014
171.2014	DCA_se3_ag2_f_02 - phones	DH	171.2614
171.2014	DCA_se3_ag2_f_02 - words	that	171.3414
171.2614	DCA_se3_ag2_f_02 - phones	AE1	171.3114
171.3114	DCA_se3_ag2_f_02 - phones	T	171.3414
171.3414	DCA_se3_ag2_f_02 - phones	sp	171.4114
171.4114	DCA_se3_ag2_f_02 - words	s	171.4414
171.4114	DCA_se3_ag2_f_02 - phones	Z	171.4414
171.4414	DCA_se3_ag2_f_02 - phones	DH	171.4714
171.4414	DCA_se3_ag2_f_02 - words	the	171.5114
171.4714	DCA_se3_ag2_f_02 - phones	AH0	171.5114
171.5114	DCA_se3_ag2_f_02 - phones	W	171.5914
171.5114	DCA_se3_ag2_f_02 - words	way	171.6414
171.5914	DCA_se3_ag2_f_02 - phones	EY1	171.6414
171.6414	DCA_se3_ag2_f_02 - words	i	171.7314
171.6414	DCA_se3_ag2_f_02 - phones	AY1	171.7314
171.7314	DCA_se3_ag2_f_02 - phones	R	171.8114
171.7314	DCA_se3_ag2_f_02 - words	remember	172.2414
171.8114	DCA_se3_ag2_f_02 - phones	IH0	171.8614
171.8614	DCA_se3_ag2_f_02 - phones	M	171.9414
171.9414	DCA_se3_ag2_f_02 - phones	EH1	172.0514
172.0514	DCA_se3_ag2_f_02 - phones	M	172.1214
172.1214	DCA_se3_ag2_f_02 - phones	B	172.1914
172.1914	DCA_se3_ag2_f_02 - phones	ER0	172.2414
172.2414	DCA_se3_ag2_f_02 - phones	sp	172.2714
172.2714	DCA_se3_ag2_f_02 - phones	IH0	172.3014
172.2714	DCA_se3_ag2_f_02 - words	it	172.3714
172.3014	DCA_se3_ag2_f_02 - phones	T	172.3714
172.5229	DCA_int_05 - phones	Y	172.7429
172.5229	DCA_int_05 - words	yeah	173.0029
172.7078	DCA_se3_ag2_f_02 - phones	Y	172.7378
172.7078	DCA_se3_ag2_f_02 - words	yep	173.0478
172.7378	DCA_se3_ag2_f_02 - phones	EH1	172.9278
172.7429	DCA_int_05 - phones	AE1	173.0029
172.9278	DCA_se3_ag2_f_02 - phones	P	173.0478
173.0478	DCA_se3_ag2_f_02 - phones	sp	174.2772
174.2772	DCA_se3_ag2_f_02 - phones	M	174.5072
174.2772	DCA_se3_ag2_f_02 - words	mm-hm	174.5872
174.5068	DCA_int_05 - phones	AH1	174.9468
174.5068	DCA_int_05 - words	um	175.1268
174.5072	DCA_se3_ag2_f_02 - phones	HH	174.5472
174.5472	DCA_se3_ag2_f_02 - phones	M	174.5872
174.9468	DCA_int_05 - phones	M	175.1268
175.1268	DCA_int_05 - phones	sp	175.1768
175.5086	DCA_int_05 - phones	HH	175.5586
175.5086	DCA_int_05 - words	when	175.6986
175.5586	DCA_int_05 - phones	W	175.6086
175.6086	DCA_int_05 - phones	IH1	175.6486
175.6486	DCA_int_05 - phones	N	175.6986
175.6986	DCA_int_05 - phones	Y	175.7486
175.6986	DCA_int_05 - words	you	175.8186
175.7486	DCA_int_05 - phones	UW1	175.8186
175.8186	DCA_int_05 - phones	W	175.8586
175.8186	DCA_int_05 - words	were	175.9586
175.8586	DCA_int_05 - phones	ER0	175.9586
175.9586	DCA_int_05 - phones	D	176.0086
175.9586	DCA_int_05 - words	did	176.1186
176.0086	DCA_int_05 - phones	IH1	176.0586
176.0586	DCA_int_05 - phones	D	176.1186
176.1186	DCA_int_05 - phones	Y	176.1486
176.1186	DCA_int_05 - words	you	176.1786
176.1486	DCA_int_05 - phones	UW1	176.1786
176.1786	DCA_int_05 - phones	EH1	176.2186
176.1786	DCA_int_05 - words	ever	176.3286
176.2186	DCA_int_05 - phones	V	176.2986
176.2986	DCA_int_05 - phones	ER0	176.3286
176.3286	DCA_int_05 - phones	P	176.3686
176.3286	DCA_int_05 - words	play	176.4886
176.3686	DCA_int_05 - phones	L	176.4286
176.4286	DCA_int_05 - phones	EY1	176.4886
176.4886	DCA_int_05 - phones	HH	176.5986
176.4886	DCA_int_05 - words	hide	176.8286
176.5986	DCA_int_05 - phones	AY1	176.7286
176.7286	DCA_int_05 - phones	D	176.8286
176.8286	DCA_int_05 - phones	sp	176.9786
176.9786	DCA_int_05 - phones	AH0	177.0286
176.9786	DCA_int_05 - words	and	177.2786
177.0286	DCA_int_05 - phones	N	177.2786
177.2786	DCA_int_05 - phones	sp	177.3586
177.3586	DCA_int_05 - phones	S	177.3886
177.3586	DCA_int_05 - words	seek	177.4486
177.3886	DCA_int_05 - phones	IY1	177.4186
177.4186	DCA_int_05 - phones	K	177.4486
177.8453	DCA_se3_ag2_f_02 - phones	sil	177.8953
177.8953	DCA_se3_ag2_f_02 - phones	Y	178.0353
177.8953	DCA_se3_ag2_f_02 - words	yes	178.4053
178.0353	DCA_se3_ag2_f_02 - phones	EH1	178.2453
178.2453	DCA_se3_ag2_f_02 - phones	S	178.4053
178.4053	DCA_se3_ag2_f_02 - phones	sp	178.4353
178.4353	DCA_se3_ag2_f_02 - phones	AH1	178.4653
178.4353	DCA_se3_ag2_f_02 - words	uh-huh	178.7553
178.4653	DCA_se3_ag2_f_02 - phones	HH	178.4953
178.4953	DCA_se3_ag2_f_02 - phones	AH1	178.7553
178.7553	DCA_se3_ag2_f_02 - phones	sp	181.3685
179.2480	DCA_int_05 - phones	sil	179.2780
179.2780	DCA_int_05 - phones	AH1	179.5080
179.2780	DCA_int_05 - words	um	179.6780
179.5080	DCA_int_05 - phones	M	179.6780
179.6780	DCA_int_05 - phones	HH	179.7180
179.6780	DCA_int_05 - words	how	179.7880
179.7180	DCA_int_05 - phones	AW1	179.7880
179.7880	DCA_int_05 - phones	D	179.8180
179.7880	DCA_int_05 - words	did	179.8980
179.8180	DCA_int_05 - phones	IH0	179.8480
179.8480	DCA_int_05 - phones	D	179.8980
179.8980	DCA_int_05 - phones	Y	179.9380
179.8980	DCA_int_05 - words	you	179.9680
179.9380	DCA_int_05 - phones	UW1	179.9680
179.9680	DCA_int_05 - phones	sp	180.0180
180.0180	DCA_int_05 - phones	P	180.0580
180.0180	DCA_int_05 - words	play	180.2780
180.0580	DCA_int_05 - phones	L	180.1380
180.1380	DCA_int_05 - phones	EY1	180.2780
180.2780	DCA_int_05 - phones	DH	180.3280
180.2780	DCA_int_05 - words	that	180.5180
180.3280	DCA_int_05 - phones	AE1	180.3680
180.3680	DCA_int_05 - phones	T	180.5180
180.5180	DCA_int_05 - phones	sp	180.7380
181.3685	DCA_se3_ag2_f_02 - phones	OW1	181.4485
181.3685	DCA_se3_ag2_f_02 - words	oh	181.4485
181.4485	DCA_se3_ag2_f_02 - phones	sp	181.5585
181.5585	DCA_se3_ag2_f_02 - phones	D	181.6885
181.5585	DCA_se3_ag2_f_02 - words	dear	181.9585
181.6885	DCA_se3_ag2_f_02 - phones	IH1	181.7985
181.7985	DCA_se3_ag2_f_02 - phones	R	181.9585
181.9585	DCA_se3_ag2_f_02 - phones	sp	182.0185
182.5565	DCA_se3_ag2_f_02 - words	uh	182.9065
182.5565	DCA_se3_ag2_f_02 - phones	AH1	182.9065
182.9065	DCA_se3_ag2_f_02 - phones	sp	182.9665
182.9665	DCA_se3_ag2_f_02 - phones	W	183.0465
182.9665	DCA_se3_ag2_f_02 - words	well	183.3465
183.0465	DCA_se3_ag2_f_02 - phones	EH1	183.1665
183.1665	DCA_se3_ag2_f_02 - phones	L	183.3465
183.3465	DCA_se3_ag2_f_02 - phones	sp	183.4565
184.0382	DCA_se3_ag2_f_02 - phones	F	184.1282
184.0382	DCA_se3_ag2_f_02 - words	first	184.3482
184.1282	DCA_se3_ag2_f_02 - phones	ER1	184.2282
184.2282	DCA_se3_ag2_f_02 - phones	S	184.2882
184.2882	DCA_se3_ag2_f_02 - phones	T	184.3482
184.3482	DCA_se3_ag2_f_02 - phones	AH0	184.3782
184.3482	DCA_se3_ag2_f_02 - words	of	184.4682
184.3782	DCA_se3_ag2_f_02 - phones	V	184.4682
184.4682	DCA_se3_ag2_f_02 - phones	AO1	184.7382
184.4682	DCA_se3_ag2_f_02 - words	all	184.8682
184.7382	DCA_se3_ag2_f_02 - phones	L	184.8682
185.0223	DCA_se3_ag2_f_02 - phones	W	185.1923
185.0223	DCA_se3_ag2_f_02 - words	we	185.2523
185.1923	DCA_se3_ag2_f_02 - phones	IY1	185.2523
185.2523	DCA_se3_ag2_f_02 - phones	W	185.3423
185.2523	DCA_se3_ag2_f_02 - words	would	185.4623
185.3423	DCA_se3_ag2_f_02 - phones	UH1	185.4023
185.4023	DCA_se3_ag2_f_02 - phones	D	185.4623
185.4623	DCA_se3_ag2_f_02 - phones	HH	185.5623
185.4623	DCA_se3_ag2_f_02 - words	have	185.8223
185.5623	DCA_se3_ag2_f_02 - phones	AE1	185.6523
185.6523	DCA_se3_ag2_f_02 - phones	V	185.8223
185.8223	DCA_se3_ag2_f_02 - phones	T	185.9123
185.8223	DCA_se3_ag2_f_02 - words	to	186.2223
185.9123	DCA_se3_ag2_f_02 - phones	UW1	186.2223
186.2223	DCA_se3_ag2_f_02 - phones	AH1	186.2923
186.2223	DCA_se3_ag2_f_02 - words	um	186.7223
186.2923	DCA_se3_ag2_f_02 - phones	M	186.7223
187.0795	DCA_se3_ag2_f_02 - phones	sil	187.1195
187.1195	DCA_se3_ag2_f_02 - words	i	187.1795
187.1195	DCA_se3_ag2_f_02 - phones	AY1	187.1795
187.1795	DCA_se3_ag2_f_02 - phones	D	187.2295
187.1795	DCA_se3_ag2_f_02 - words	don't	187.3595
187.2295	DCA_se3_ag2_f_02 - phones	OW1	187.3095
187.3095	DCA_se3_ag2_f_02 - phones	N	187.3595
187.3595	DCA_se3_ag2_f_02 - phones	R	187.3895
187.3595	DCA_se3_ag2_f_02 - words	remember	187.6895
187.3895	DCA_se3_ag2_f_02 - phones	IH0	187.4295
187.4295	DCA_se3_ag2_f_02 - phones	M	187.5095
187.5095	DCA_se3_ag2_f_02 - phones	EH1	187.5595
187.5595	DCA_se3_ag2_f_02 - phones	M	187.6195
187.6195	DCA_se3_ag2_f_02 - phones	B	187.6495
187.6495	DCA_se3_ag2_f_02 - phones	ER0	187.6895
187.6895	DCA_se3_ag2_f_02 - phones	IH0	187.7295
187.6895	DCA_se3_ag2_f_02 - words	exactly	188.1795
187.7295	DCA_se3_ag2_f_02 - phones	G	187.7795
187.7795	DCA_se3_ag2_f_02 - phones	Z	187.8495
187.8495	DCA_se3_ag2_f_02 - phones	AE1	187.9795
187.9795	DCA_se3_ag2_f_02 - phones	K	188.0495
188.0495	DCA_se3_ag2_f_02 - phones	T	188.0795
188.0795	DCA_se3_ag2_f_02 - phones	L	188.1295
188.1295	DCA_se3_ag2_f_02 - phones	IY0	188.1795
188.1795	DCA_se3_ag2_f_02 - phones	HH	188.2595
188.1795	DCA_se3_ag2_f_02 - words	how	188.3695
188.2595	DCA_se3_ag2_f_02 - phones	AW1	188.3695
188.3695	DCA_se3_ag2_f_02 - phones	W	188.4495
188.3695	DCA_se3_ag2_f_02 - words	we	188.4995
188.4495	DCA_se3_ag2_f_02 - phones	IY1	188.4995
188.4995	DCA_se3_ag2_f_02 - phones	sp	188.5295
188.5295	DCA_se3_ag2_f_02 - phones	D	188.5895
188.5295	DCA_se3_ag2_f_02 - words	did	188.7295
188.5895	DCA_se3_ag2_f_02 - phones	IH1	188.6595
188.6595	DCA_se3_ag2_f_02 - phones	D	188.7295
188.7295	DCA_se3_ag2_f_02 - phones	IH0	188.8095
188.7295	DCA_se3_ag2_f_02 - words	it	188.8395
188.8095	DCA_se3_ag2_f_02 - phones	T	188.8395
188.8395	DCA_se3_ag2_f_02 - phones	sp	188.8695
188.8695	DCA_se3_ag2_f_02 - phones	IH1	188.9495
188.8695	DCA_se3_ag2_f_02 - words	it	188.9995
188.9495	DCA_se3_ag2_f_02 - phones	T	188.9995
188.9995	DCA_se3_ag2_f_02 - phones	W	189.0695
188.9995	DCA_se3_ag2_f_02 - words	would	189.1495
189.0695	DCA_se3_ag2_f_02 - phones	UH1	189.1095
189.1095	DCA_se3_ag2_f_02 - phones	D	189.1495
189.1495	DCA_se3_ag2_f_02 - phones	sp	189.1995
189.1995	DCA_se3_ag2_f_02 - phones	B	189.2795
189.1995	DCA_se3_ag2_f_02 - words	be	189.4195
189.2795	DCA_se3_ag2_f_02 - phones	IY0	189.4195
189.4195	DCA_se3_ag2_f_02 - phones	sp	189.4995
189.8169	DCA_se3_ag2_f_02 - phones	S	189.8969
189.8169	DCA_se3_ag2_f_02 - words	someone	190.1769
189.8969	DCA_se3_ag2_f_02 - phones	AH1	189.9569
189.9569	DCA_se3_ag2_f_02 - phones	M	190.0169
190.0169	DCA_se3_ag2_f_02 - phones	W	190.0569
190.0569	DCA_se3_ag2_f_02 - phones	AH2	190.1269
190.1269	DCA_se3_ag2_f_02 - phones	N	190.1769
190.1769	DCA_se3_ag2_f_02 - phones	W	190.2069
190.1769	DCA_se3_ag2_f_02 - words	would	190.2669
190.2069	DCA_se3_ag2_f_02 - phones	UH1	190.2369
190.2369	DCA_se3_ag2_f_02 - phones	D	190.2669
190.2669	DCA_se3_ag2_f_02 - phones	K	190.3669
190.2669	DCA_se3_ag2_f_02 - words	call	190.5769
190.3669	DCA_se3_ag2_f_02 - phones	AO1	190.5069
190.5069	DCA_se3_ag2_f_02 - phones	L	190.5769
190.5769	DCA_se3_ag2_f_02 - phones	F	190.6969
190.5769	DCA_se3_ag2_f_02 - words	first	191.0269
190.6969	DCA_se3_ag2_f_02 - phones	ER1	190.8869
190.8869	DCA_se3_ag2_f_02 - phones	S	190.9869
190.9869	DCA_se3_ag2_f_02 - phones	T	191.0269
191.0269	DCA_se3_ag2_f_02 - phones	sp	191.0569
191.0569	DCA_se3_ag2_f_02 - phones	S	191.2169
191.0569	DCA_se3_ag2_f_02 - words	second	191.5769
191.2169	DCA_se3_ag2_f_02 - phones	EH1	191.3369
191.3369	DCA_se3_ag2_f_02 - phones	K	191.4269
191.4269	DCA_se3_ag2_f_02 - phones	AH0	191.4769
191.4769	DCA_se3_ag2_f_02 - phones	N	191.5369
191.5369	DCA_se3_ag2_f_02 - phones	D	191.5769
191.5769	DCA_se3_ag2_f_02 - phones	sp	191.6469
191.6469	DCA_se3_ag2_f_02 - phones	S	191.7769
191.6469	DCA_se3_ag2_f_02 - words	something	192.0169
191.7769	DCA_se3_ag2_f_02 - phones	AH1	191.8369
191.8369	DCA_se3_ag2_f_02 - phones	M	191.9069
191.9069	DCA_se3_ag2_f_02 - phones	TH	191.9469
191.9469	DCA_se3_ag2_f_02 - phones	IH0	191.9769
191.9769	DCA_se3_ag2_f_02 - phones	NG	192.0169
192.0169	DCA_se3_ag2_f_02 - phones	L	192.0669
192.0169	DCA_se3_ag2_f_02 - words	like	192.2569
192.0669	DCA_se3_ag2_f_02 - phones	AY1	192.1569
192.1569	DCA_se3_ag2_f_02 - phones	K	192.2569
192.2569	DCA_se3_ag2_f_02 - phones	DH	192.2969
192.2569	DCA_se3_ag2_f_02 - words	that	192.5069
192.2969	DCA_se3_ag2_f_02 - phones	AE1	192.4369
192.4369	DCA_se3_ag2_f_02 - phones	T	192.5069
192.5069	DCA_se3_ag2_f_02 - phones	AE1	192.5769
192.5069	DCA_se3_ag2_f_02 - words	and	192.6369
192.5769	DCA_se3_ag2_f_02 - phones	N	192.6369
192.6369	DCA_se3_ag2_f_02 - phones	HH	192.6669
192.6369	DCA_se3_ag2_f_02 - words	whoever	192.9769
192.6669	DCA_se3_ag2_f_02 - phones	UW0	192.8369
192.8369	DCA_se3_ag2_f_02 - phones	EH1	192.8969
192.8969	DCA_se3_ag2_f_02 - phones	V	192.9469
192.9469	DCA_se3_ag2_f_02 - phones	ER0	192.9769
192.9769	DCA_se3_ag2_f_02 - phones	W	193.0569
192.9769	DCA_se3_ag2_f_02 - words	was	193.1669
193.0569	DCA_se3_ag2_f_02 - phones	AH0	193.0869
193.0869	DCA_se3_ag2_f_02 - phones	Z	193.1669
193.1669	DCA_se3_ag2_f_02 - phones	L	193.2869
193.1669	DCA_se3_ag2_f_02 - words	last	193.6669
193.2869	DCA_se3_ag2_f_02 - phones	AE1	193.4969
193.4969	DCA_se3_ag2_f_02 - phones	S	193.5969
193.5969	DCA_se3_ag2_f_02 - phones	T	193.6669
193.6669	DCA_se3_ag2_f_02 - phones	IH0	193.7869
193.6669	DCA_se3_ag2_f_02 - words	in	193.9369
193.7869	DCA_se3_ag2_f_02 - phones	N	193.9369
193.9369	DCA_se3_ag2_f_02 - words	uh	194.3369
193.9369	DCA_se3_ag2_f_02 - phones	AH1	194.3369
195.9564	DCA_se3_ag2_f_02 - phones	K	196.1164
195.9564	DCA_se3_ag2_f_02 - words	calling	196.4664
196.1164	DCA_se3_ag2_f_02 - phones	AO1	196.2564
196.2564	DCA_se3_ag2_f_02 - phones	L	196.3464
196.3464	DCA_se3_ag2_f_02 - phones	IH0	196.3864
196.3864	DCA_se3_ag2_f_02 - phones	NG	196.4664
196.4664	DCA_se3_ag2_f_02 - phones	DH	196.4964
196.4664	DCA_se3_ag2_f_02 - words	the	196.5464
196.4964	DCA_se3_ag2_f_02 - phones	AH0	196.5464
196.5464	DCA_se3_ag2_f_02 - phones	P	196.6564
196.5464	DCA_se3_ag2_f_02 - words	places	197.2864
196.6564	DCA_se3_ag2_f_02 - phones	L	196.7564
196.7564	DCA_se3_ag2_f_02 - phones	EY1	196.9064
196.9064	DCA_se3_ag2_f_02 - phones	S	197.0164
197.0164	DCA_se3_ag2_f_02 - phones	IH0	197.0664
197.0664	DCA_se3_ag2_f_02 - phones	Z	197.2864
197.2864	DCA_se3_ag2_f_02 - phones	sp	197.3764
197.8088	DCA_se3_ag2_f_02 - phones	W	197.8988
197.8088	DCA_se3_ag2_f_02 - words	would	197.9988
197.8988	DCA_se3_ag2_f_02 - phones	UH1	197.9388
197.9388	DCA_se3_ag2_f_02 - phones	D	197.9988
197.9988	DCA_se3_ag2_f_02 - phones	B	198.0588
[truncated: 18,614 more rows]
