# Supplementary material for: Considering Performance in the Automated and Manual Coding of Sociolinguistic Variables: Lessons From Variable (ING)
Source: Front Artif Intell. 2021 Apr 29;4:648543. doi: 10.3389/frai.2021.648543 (PMC8117961; doi:10.3389/frai.2021.648543)
Supplement: Supplementary file 4 [file Data_Sheet_4.ZIP › CORAAL_Aligned_as_Tables/DCB_se2_ag4_f_04_1_txout.txt]

tmin	tier	text	tmax
0.3769	DCB_int_01 - phones	AE1	0.8469
0.3769	DCB_int_01 - words	and	0.9369
0.8469	DCB_int_01 - phones	N	0.9069
0.9069	DCB_int_01 - phones	D	0.9369
0.9369	DCB_int_01 - phones	B	0.9869
0.9369	DCB_int_01 - words	birthday	1.4469
0.9869	DCB_int_01 - phones	ER1	1.1069
1.1069	DCB_int_01 - phones	TH	1.1369
1.1369	DCB_int_01 - phones	D	1.2169
1.2169	DCB_int_01 - phones	EY2	1.4469
1.4469	DCB_int_01 - phones	sp	1.5069
2.2747	DCB_se2_ag4_f_04 - phones	F	2.3647
2.2747	DCB_se2_ag4_f_04 - words	february	2.9147
2.3647	DCB_se2_ag4_f_04 - phones	EH1	2.4347
2.4347	DCB_se2_ag4_f_04 - phones	B	2.6047
2.6047	DCB_se2_ag4_f_04 - phones	R	2.6347
2.6347	DCB_se2_ag4_f_04 - phones	UW0	2.6647
2.6647	DCB_se2_ag4_f_04 - phones	EH2	2.6947
2.6947	DCB_se2_ag4_f_04 - phones	R	2.7747
2.7747	DCB_se2_ag4_f_04 - phones	IY0	2.9147
2.9147	DCB_se2_ag4_f_04 - phones	sp	3.0047
3.0047	DCB_se2_ag4_f_04 - phones	TH	3.0747
3.0047	DCB_se2_ag4_f_04 - words	third	3.3947
3.0747	DCB_se2_ag4_f_04 - phones	ER1	3.3347
3.3347	DCB_se2_ag4_f_04 - phones	D	3.3947
3.3947	DCB_se2_ag4_f_04 - phones	sp	3.5247
3.6409	DCB_se2_ag4_f_04 - phones	N	3.7709
3.6409	DCB_se2_ag4_f_04 - words	nineteen	4.1809
3.7709	DCB_se2_ag4_f_04 - phones	AY1	3.8609
3.8609	DCB_se2_ag4_f_04 - phones	N	3.9709
3.9709	DCB_se2_ag4_f_04 - phones	T	4.0709
4.0709	DCB_se2_ag4_f_04 - phones	IY1	4.1009
4.1009	DCB_se2_ag4_f_04 - phones	N	4.1809
4.1809	DCB_se2_ag4_f_04 - phones	sp	4.2109
4.2109	DCB_se2_ag4_f_04 - phones	S	4.3709
4.2109	DCB_se2_ag4_f_04 - words	sixty	4.7009
4.3709	DCB_se2_ag4_f_04 - phones	IH1	4.4109
4.4109	DCB_se2_ag4_f_04 - phones	K	4.5009
4.5009	DCB_se2_ag4_f_04 - phones	S	4.6009
4.6009	DCB_se2_ag4_f_04 - phones	T	4.6509
4.6509	DCB_se2_ag4_f_04 - phones	IY0	4.7009
4.7009	DCB_se2_ag4_f_04 - phones	sp	4.8209
7.8224	DCB_int_01 - phones	AE1	8.2324
7.8224	DCB_int_01 - words	and	8.4424
8.2324	DCB_int_01 - phones	N	8.4124
8.4124	DCB_int_01 - phones	D	8.4424
8.4424	DCB_int_01 - phones	W	8.4824
8.4424	DCB_int_01 - words	where	8.6624
8.4824	DCB_int_01 - phones	EH1	8.6324
8.6324	DCB_int_01 - phones	R	8.6624
8.6624	DCB_int_01 - phones	Y	8.7124
8.6624	DCB_int_01 - words	you	8.7624
8.7124	DCB_int_01 - phones	UW1	8.7624
8.7624	DCB_int_01 - phones	sp	8.8024
8.8024	DCB_int_01 - phones	B	8.8524
8.8024	DCB_int_01 - words	born	9.1324
8.8524	DCB_int_01 - phones	AO1	8.9624
8.9624	DCB_int_01 - phones	R	9.0424
9.0424	DCB_int_01 - phones	N	9.1324
9.7575	DCB_se2_ag4_f_04 - phones	W	9.8275
9.7575	DCB_se2_ag4_f_04 - words	washington	10.2175
9.8275	DCB_se2_ag4_f_04 - phones	AA1	9.9075
9.9075	DCB_se2_ag4_f_04 - phones	SH	9.9875
9.9875	DCB_se2_ag4_f_04 - phones	IH0	10.0175
10.0175	DCB_se2_ag4_f_04 - phones	NG	10.0975
10.0975	DCB_se2_ag4_f_04 - phones	T	10.1275
10.1275	DCB_se2_ag4_f_04 - phones	AH0	10.1675
10.1675	DCB_se2_ag4_f_04 - phones	N	10.2175
10.2175	DCB_se2_ag4_f_04 - phones	D	10.3075
10.2175	DCB_se2_ag4_f_04 - words	dc	10.6375
10.3075	DCB_se2_ag4_f_04 - phones	IY1	10.4275
10.4275	DCB_se2_ag4_f_04 - phones	S	10.5575
10.5575	DCB_se2_ag4_f_04 - phones	IY1	10.6375
10.6375	DCB_se2_ag4_f_04 - phones	sp	14.4872
12.0272	DCB_int_01 - phones	HH	12.0572
12.0272	DCB_int_01 - words	what	12.1672
12.0572	DCB_int_01 - phones	W	12.0872
12.0872	DCB_int_01 - phones	AH1	12.1272
12.1272	DCB_int_01 - phones	T	12.1672
12.1672	DCB_int_01 - phones	N	12.2172
12.1672	DCB_int_01 - words	neighborhood	12.5772
12.2172	DCB_int_01 - phones	EY1	12.3372
12.3372	DCB_int_01 - phones	B	12.3972
12.3972	DCB_int_01 - phones	ER0	12.4272
12.4272	DCB_int_01 - phones	HH	12.4872
12.4872	DCB_int_01 - phones	UH2	12.5472
12.5472	DCB_int_01 - phones	D	12.5772
12.5772	DCB_int_01 - phones	sp	12.6072
12.6072	DCB_int_01 - phones	D	12.6472
12.6072	DCB_int_01 - words	did	12.7372
12.6472	DCB_int_01 - phones	IH0	12.6772
12.6772	DCB_int_01 - phones	D	12.7372
12.7372	DCB_int_01 - phones	Y	12.7772
12.7372	DCB_int_01 - words	you	12.8272
12.7772	DCB_int_01 - phones	UW1	12.8272
12.8272	DCB_int_01 - phones	G	12.8572
12.8272	DCB_int_01 - words	grow	12.9572
12.8572	DCB_int_01 - phones	R	12.9072
12.9072	DCB_int_01 - phones	OW1	12.9572
12.9572	DCB_int_01 - phones	AH1	13.0172
12.9572	DCB_int_01 - words	up	13.0772
13.0172	DCB_int_01 - phones	P	13.0772
13.0772	DCB_int_01 - phones	sp	13.1072
13.1072	DCB_int_01 - phones	IH0	13.1672
13.1072	DCB_int_01 - words	in	13.2672
13.1672	DCB_int_01 - phones	N	13.2672
13.2672	DCB_int_01 - phones	sp	18.0572
14.4872	DCB_se2_ag4_f_04 - phones	B	14.5672
14.4872	DCB_se2_ag4_f_04 - words	benning	14.7772
14.5672	DCB_se2_ag4_f_04 - phones	EH1	14.6072
14.6072	DCB_se2_ag4_f_04 - phones	N	14.6472
14.6472	DCB_se2_ag4_f_04 - phones	IH0	14.6872
14.6872	DCB_se2_ag4_f_04 - phones	NG	14.7772
14.7772	DCB_se2_ag4_f_04 - phones	HH	14.8472
14.7772	DCB_se2_ag4_f_04 - words	heights	15.2372
14.8472	DCB_se2_ag4_f_04 - phones	AY1	14.9572
14.9572	DCB_se2_ag4_f_04 - phones	T	15.0572
15.0572	DCB_se2_ag4_f_04 - phones	S	15.2372
18.0572	DCB_int_01 - phones	AH0	18.1172
18.0572	DCB_int_01 - words	and	18.1772
18.1172	DCB_int_01 - phones	N	18.1772
18.1772	DCB_int_01 - phones	HH	18.2372
18.1772	DCB_int_01 - words	how	18.3372
18.2372	DCB_int_01 - phones	AW1	18.3372
18.3372	DCB_int_01 - phones	L	18.3772
18.3372	DCB_int_01 - words	long	18.4572
18.3772	DCB_int_01 - phones	AO1	18.4272
18.4272	DCB_int_01 - phones	NG	18.4572
18.4572	DCB_int_01 - phones	sp	18.4972
18.4972	DCB_int_01 - phones	HH	18.5372
18.4972	DCB_int_01 - words	have	18.6572
18.5372	DCB_int_01 - phones	AE1	18.5772
18.5772	DCB_int_01 - phones	V	18.6572
18.6572	DCB_int_01 - phones	Y	18.6872
18.6572	DCB_int_01 - words	you	18.7572
18.6872	DCB_int_01 - phones	UW1	18.7572
18.7572	DCB_int_01 - phones	sp	18.7872
18.7872	DCB_int_01 - phones	L	18.8172
18.7872	DCB_int_01 - words	lived	19.0472
18.8172	DCB_int_01 - phones	IH1	18.8772
18.8772	DCB_int_01 - phones	V	18.9572
18.9572	DCB_int_01 - phones	D	19.0472
19.0472	DCB_int_01 - phones	IH0	19.0772
19.0472	DCB_int_01 - words	in	19.1272
19.0772	DCB_int_01 - phones	N	19.1272
19.1272	DCB_int_01 - phones	D	19.2072
19.1272	DCB_int_01 - words	dc-	19.4072
19.2072	DCB_int_01 - phones	IY1	19.3072
19.3072	DCB_int_01 - phones	S	19.3772
19.3772	DCB_int_01 - phones	IY1	19.4072
19.4072	DCB_int_01 - phones	sp	19.4372
19.4372	DCB_int_01 - words	or	19.4772
19.4372	DCB_int_01 - phones	ER0	19.4772
19.4772	DCB_int_01 - phones	HH	19.5572
19.4772	DCB_int_01 - words	how	19.6572
19.5572	DCB_int_01 - phones	AW1	19.6572
19.6572	DCB_int_01 - phones	L	19.6972
19.6572	DCB_int_01 - words	long	19.8172
19.6972	DCB_int_01 - phones	AO1	19.7572
19.7572	DCB_int_01 - phones	NG	19.8172
19.8172	DCB_int_01 - phones	D	19.8472
19.8172	DCB_int_01 - words	did	19.9372
19.8472	DCB_int_01 - phones	IH0	19.8772
19.8772	DCB_int_01 - phones	D	19.9372
19.9372	DCB_int_01 - phones	Y	20.0072
19.9372	DCB_int_01 - words	you	20.0672
20.0072	DCB_int_01 - phones	UW1	20.0672
20.0672	DCB_int_01 - phones	L	20.1272
20.0672	DCB_int_01 - words	live	20.2372
20.1272	DCB_int_01 - phones	IH1	20.1672
20.1672	DCB_int_01 - phones	V	20.2372
20.2372	DCB_int_01 - phones	IH0	20.2672
20.2372	DCB_int_01 - words	in	20.2972
20.2672	DCB_int_01 - phones	N	20.2972
20.2972	DCB_int_01 - phones	D	20.3672
20.2972	DCB_int_01 - words	dc	20.6072
20.3672	DCB_int_01 - phones	IY1	20.4472
20.4472	DCB_int_01 - phones	S	20.5572
20.5572	DCB_int_01 - phones	IY1	20.6072
20.6072	DCB_int_01 - phones	sp	20.6972
21.1513	DCB_se2_ag4_f_04 - phones	F	21.1813
21.1513	DCB_se2_ag4_f_04 - words	for	21.2613
21.1813	DCB_se2_ag4_f_04 - phones	ER0	21.2613
21.2613	DCB_se2_ag4_f_04 - phones	sp	21.3313
21.3313	DCB_se2_ag4_f_04 - phones	T	21.4313
21.3313	DCB_se2_ag4_f_04 - words	twenty	21.6113
21.4313	DCB_se2_ag4_f_04 - phones	W	21.4713
21.4713	DCB_se2_ag4_f_04 - phones	EH1	21.5213
21.5213	DCB_se2_ag4_f_04 - phones	N	21.5713
21.5713	DCB_se2_ag4_f_04 - phones	IY0	21.6113
21.6113	DCB_se2_ag4_f_04 - phones	Y	21.8113
21.6113	DCB_se2_ag4_f_04 - words	years	22.2313
21.8113	DCB_se2_ag4_f_04 - phones	ER0	21.9313
21.9313	DCB_se2_ag4_f_04 - phones	Z	22.2313
23.2391	DCB_int_01 - phones	AE1	23.3291
23.2391	DCB_int_01 - words	and	23.5791
23.3291	DCB_int_01 - phones	N	23.5791
23.5791	DCB_int_01 - phones	sp	23.6091
23.6091	DCB_int_01 - phones	HH	23.6791
23.6091	DCB_int_01 - words	where	23.8091
23.6791	DCB_int_01 - phones	W	23.7091
23.7091	DCB_int_01 - phones	EH1	23.7791
23.7791	DCB_int_01 - phones	R	23.8091
23.8091	DCB_int_01 - phones	ER0	23.8491
23.8091	DCB_int_01 - words	are	23.8491
23.8491	DCB_int_01 - phones	DH	23.8991
23.8491	DCB_int_01 - words	the	23.9491
23.8991	DCB_int_01 - phones	IY0	23.9491
23.9491	DCB_int_01 - phones	sp	23.9791
23.9791	DCB_int_01 - phones	AH1	24.0491
23.9791	DCB_int_01 - words	other	24.1491
24.0491	DCB_int_01 - phones	DH	24.0891
24.0891	DCB_int_01 - phones	ER0	24.1491
24.1491	DCB_int_01 - phones	P	24.2391
24.1491	DCB_int_01 - words	places	24.4491
24.2391	DCB_int_01 - phones	L	24.2691
24.2691	DCB_int_01 - phones	EY1	24.3191
24.3191	DCB_int_01 - phones	S	24.3891
24.3891	DCB_int_01 - phones	IH0	24.4191
24.4191	DCB_int_01 - phones	Z	24.4491
24.4491	DCB_int_01 - phones	sp	24.4791
24.4791	DCB_int_01 - phones	DH	24.5191
24.4791	DCB_int_01 - words	that	24.6091
24.5191	DCB_int_01 - phones	AH0	24.5591
24.5591	DCB_int_01 - phones	T	24.6091
24.6091	DCB_int_01 - phones	Y	24.6691
24.6091	DCB_int_01 - words	you've	24.7291
24.6691	DCB_int_01 - phones	UW1	24.6991
24.6991	DCB_int_01 - phones	V	24.7291
24.7291	DCB_int_01 - phones	sp	24.8291
24.8291	DCB_int_01 - phones	L	24.8591
24.8291	DCB_int_01 - words	lived	25.0291
24.8591	DCB_int_01 - phones	IH1	24.9191
24.9191	DCB_int_01 - phones	V	24.9891
24.9891	DCB_int_01 - phones	D	25.0291
25.0291	DCB_int_01 - phones	sp	25.2391
25.9436	DCB_se2_ag4_f_04 - phones	sil	25.9936
25.9936	DCB_se2_ag4_f_04 - phones	SH	26.3736
25.9936	DCB_se2_ag4_f_04 - words	sh	26.3736
27.2213	DCB_se2_ag4_f_04 - phones	sil	27.2613
27.2613	DCB_se2_ag4_f_04 - phones	AH1	27.7313
27.2613	DCB_se2_ag4_f_04 - words	uh	27.7313
27.7313	DCB_se2_ag4_f_04 - words	i	27.8413
27.7313	DCB_se2_ag4_f_04 - phones	AY1	27.8413
27.8413	DCB_se2_ag4_f_04 - phones	K	27.9813
27.8413	DCB_se2_ag4_f_04 - words	currently	28.2413
27.9813	DCB_se2_ag4_f_04 - phones	ER1	28.0413
28.0413	DCB_se2_ag4_f_04 - phones	AH0	28.0813
28.0813	DCB_se2_ag4_f_04 - phones	N	28.1113
28.1113	DCB_se2_ag4_f_04 - phones	T	28.1413
28.1413	DCB_se2_ag4_f_04 - phones	L	28.1713
28.1713	DCB_se2_ag4_f_04 - phones	IY0	28.2413
28.2413	DCB_se2_ag4_f_04 - phones	R	28.2813
28.2413	DCB_se2_ag4_f_04 - words	reside	28.6413
28.2813	DCB_se2_ag4_f_04 - phones	IY0	28.3413
28.3413	DCB_se2_ag4_f_04 - phones	Z	28.4613
28.4613	DCB_se2_ag4_f_04 - phones	AY1	28.5813
28.5813	DCB_se2_ag4_f_04 - phones	D	28.6413
28.6413	DCB_se2_ag4_f_04 - phones	IH1	28.6813
28.6413	DCB_se2_ag4_f_04 - words	in	28.7513
28.6813	DCB_se2_ag4_f_04 - phones	N	28.7513
28.7513	DCB_se2_ag4_f_04 - phones	K	28.8513
28.7513	DCB_se2_ag4_f_04 - words	clinton	29.1613
28.8513	DCB_se2_ag4_f_04 - phones	L	28.9013
28.9013	DCB_se2_ag4_f_04 - phones	IH1	28.9313
28.9313	DCB_se2_ag4_f_04 - phones	N	28.9813
28.9813	DCB_se2_ag4_f_04 - phones	T	29.0613
29.0613	DCB_se2_ag4_f_04 - phones	AH0	29.1113
29.1113	DCB_se2_ag4_f_04 - phones	N	29.1613
29.1613	DCB_se2_ag4_f_04 - phones	M	29.2013
29.1613	DCB_se2_ag4_f_04 - words	maryland	29.5213
29.2013	DCB_se2_ag4_f_04 - phones	EH1	29.2413
29.2413	DCB_se2_ag4_f_04 - phones	R	29.3113
29.3113	DCB_se2_ag4_f_04 - phones	AH0	29.3413
29.3413	DCB_se2_ag4_f_04 - phones	L	29.4213
29.4213	DCB_se2_ag4_f_04 - phones	AH0	29.4513
29.4513	DCB_se2_ag4_f_04 - phones	N	29.4813
29.4813	DCB_se2_ag4_f_04 - phones	D	29.5213
29.5213	DCB_se2_ag4_f_04 - phones	sp	29.6213
30.5820	DCB_se2_ag4_f_04 - phones	AY1	30.7220
30.5820	DCB_se2_ag4_f_04 - words	i've	30.7820
30.7220	DCB_se2_ag4_f_04 - phones	V	30.7820
30.7820	DCB_se2_ag4_f_04 - phones	sp	30.8120
30.8120	DCB_se2_ag4_f_04 - phones	L	30.9020
30.8120	DCB_se2_ag4_f_04 - words	lived	31.0220
30.9020	DCB_se2_ag4_f_04 - phones	IH1	30.9420
30.9420	DCB_se2_ag4_f_04 - phones	V	30.9920
30.9920	DCB_se2_ag4_f_04 - phones	D	31.0220
31.0220	DCB_se2_ag4_f_04 - phones	sp	31.0520
31.0520	DCB_se2_ag4_f_04 - phones	IH0	31.1020
31.0520	DCB_se2_ag4_f_04 - words	in	31.2620
31.1020	DCB_se2_ag4_f_04 - phones	N	31.2620
31.2620	DCB_se2_ag4_f_04 - phones	G	31.3520
31.2620	DCB_se2_ag4_f_04 - words	gaithersburg	32.1520
31.3520	DCB_se2_ag4_f_04 - phones	EY1	31.4720
31.4720	DCB_se2_ag4_f_04 - phones	TH	31.5220
31.5220	DCB_se2_ag4_f_04 - phones	ER0	31.6020
31.6020	DCB_se2_ag4_f_04 - phones	Z	31.7220
31.7220	DCB_se2_ag4_f_04 - phones	B	31.8020
31.8020	DCB_se2_ag4_f_04 - phones	ER0	32.1220
32.1220	DCB_se2_ag4_f_04 - phones	G	32.1520
32.1520	DCB_se2_ag4_f_04 - phones	sp	32.1920
32.2700	DCB_se2_ag4_f_04 - phones	M	32.3500
32.2700	DCB_se2_ag4_f_04 - words	maryland	32.9100
32.3500	DCB_se2_ag4_f_04 - phones	EH1	32.4400
32.4400	DCB_se2_ag4_f_04 - phones	R	32.5300
32.5300	DCB_se2_ag4_f_04 - phones	AH0	32.5600
32.5600	DCB_se2_ag4_f_04 - phones	L	32.6300
32.6300	DCB_se2_ag4_f_04 - phones	AH0	32.7000
32.7000	DCB_se2_ag4_f_04 - phones	N	32.7300
32.7300	DCB_se2_ag4_f_04 - phones	D	32.9100
35.1645	DCB_se2_ag4_f_04 - phones	sil	35.2145
35.2145	DCB_se2_ag4_f_04 - phones	AY1	35.2745
35.2145	DCB_se2_ag4_f_04 - words	i've	35.3445
35.2745	DCB_se2_ag4_f_04 - phones	V	35.3445
35.3445	DCB_se2_ag4_f_04 - phones	sp	35.4745
35.4745	DCB_se2_ag4_f_04 - phones	L	35.5745
35.4745	DCB_se2_ag4_f_04 - words	lived	35.7445
35.5745	DCB_se2_ag4_f_04 - phones	IH1	35.6645
35.6645	DCB_se2_ag4_f_04 - phones	V	35.6945
35.6945	DCB_se2_ag4_f_04 - phones	D	35.7445
35.7445	DCB_se2_ag4_f_04 - phones	sp	35.7745
35.7745	DCB_se2_ag4_f_04 - phones	IH0	35.8345
35.7745	DCB_se2_ag4_f_04 - words	in	35.9945
35.8345	DCB_se2_ag4_f_04 - phones	N	35.9945
35.9945	DCB_se2_ag4_f_04 - phones	sp	36.1945
36.1945	DCB_se2_ag4_f_04 - phones	F	36.2545
36.1945	DCB_se2_ag4_f_04 - words	forestville	37.0245
36.2545	DCB_se2_ag4_f_04 - phones	AO1	36.3545
36.3545	DCB_se2_ag4_f_04 - phones	R	36.3845
36.3845	DCB_se2_ag4_f_04 - phones	EH0	36.4245
36.4245	DCB_se2_ag4_f_04 - phones	S	36.7045
36.7045	DCB_se2_ag4_f_04 - phones	T	36.7345
36.7345	DCB_se2_ag4_f_04 - phones	V	36.7645
36.7645	DCB_se2_ag4_f_04 - phones	IH2	36.9045
36.9045	DCB_se2_ag4_f_04 - phones	L	37.0245
37.0245	DCB_se2_ag4_f_04 - phones	M	37.1645
37.0245	DCB_se2_ag4_f_04 - words	maryland	37.5945
37.1645	DCB_se2_ag4_f_04 - phones	EH1	37.2045
37.2045	DCB_se2_ag4_f_04 - phones	R	37.2945
37.2945	DCB_se2_ag4_f_04 - phones	AH0	37.3645
37.3645	DCB_se2_ag4_f_04 - phones	L	37.4145
37.4145	DCB_se2_ag4_f_04 - phones	AH0	37.5145
37.5145	DCB_se2_ag4_f_04 - phones	N	37.5445
37.5445	DCB_se2_ag4_f_04 - phones	D	37.5945
40.6050	DCB_int_01 - phones	S	40.7250
40.6050	DCB_int_01 - words	so	40.7750
40.7250	DCB_int_01 - phones	OW1	40.7750
40.7750	DCB_int_01 - phones	W	40.8050
40.7750	DCB_int_01 - words	when	40.8850
40.8050	DCB_int_01 - phones	IH1	40.8450
40.8450	DCB_int_01 - phones	N	40.8850
40.8850	DCB_int_01 - phones	Y	40.9350
40.8850	DCB_int_01 - words	you	40.9750
40.9350	DCB_int_01 - phones	UW1	40.9750
40.9750	DCB_int_01 - phones	L	41.0450
40.9750	DCB_int_01 - words	left	41.1850
41.0450	DCB_int_01 - phones	EH1	41.1050
41.1050	DCB_int_01 - phones	F	41.1550
41.1550	DCB_int_01 - phones	T	41.1850
41.1850	DCB_int_01 - phones	D	41.2250
41.1850	DCB_int_01 - words	dc	41.4650
41.2250	DCB_int_01 - phones	IY1	41.2950
41.2950	DCB_int_01 - phones	S	41.3950
41.3950	DCB_int_01 - phones	IY1	41.4650
41.4650	DCB_int_01 - phones	Y	41.4950
41.4650	DCB_int_01 - words	you	41.5250
41.4950	DCB_int_01 - phones	UW1	41.5250
41.5250	DCB_int_01 - phones	D	41.5650
41.5250	DCB_int_01 - words	didn't	41.7250
41.5650	DCB_int_01 - phones	IH1	41.6150
41.6150	DCB_int_01 - phones	N	41.6950
41.6950	DCB_int_01 - phones	T	41.7250
41.7250	DCB_int_01 - phones	G	41.7550
41.7250	DCB_int_01 - words	go	41.8550
41.7550	DCB_int_01 - phones	OW1	41.8550
41.8550	DCB_int_01 - phones	B	41.9150
41.8550	DCB_int_01 - words	back	42.1650
41.9150	DCB_int_01 - phones	AE1	42.0050
42.0050	DCB_int_01 - phones	K	42.1650
42.1650	DCB_int_01 - phones	IH1	42.2250
42.1650	DCB_int_01 - words	into	42.4150
42.2250	DCB_int_01 - phones	N	42.2850
42.2850	DCB_int_01 - phones	T	42.3750
42.3750	DCB_int_01 - phones	UW0	42.4150
42.4150	DCB_int_01 - phones	D	42.4850
42.4150	DCB_int_01 - words	dc	42.8950
42.4850	DCB_int_01 - phones	IY1	42.6250
42.6250	DCB_int_01 - phones	S	42.7450
42.7450	DCB_int_01 - phones	IY1	42.8950
42.8950	DCB_int_01 - phones	sp	43.0250
43.0250	DCB_int_01 - phones	AE1	43.1550
43.0250	DCB_int_01 - words	as	43.2150
43.0717	DCB_se2_ag4_f_04 - phones	sil	43.1017
43.1017	DCB_se2_ag4_f_04 - phones	N	43.1517
43.1017	DCB_se2_ag4_f_04 - words	no	43.2417
43.1517	DCB_se2_ag4_f_04 - phones	OW1	43.2417
43.1550	DCB_int_01 - phones	Z	43.2150
43.2150	DCB_int_01 - phones	sp	43.2450
43.2417	DCB_se2_ag4_f_04 - phones	sp	43.2717
43.2450	DCB_int_01 - phones	F	43.3050
43.2450	DCB_int_01 - words	far	43.3750
43.2717	DCB_se2_ag4_f_04 - words	i	43.3517
43.2717	DCB_se2_ag4_f_04 - phones	AY1	43.3517
43.3050	DCB_int_01 - phones	AA1	43.3450
43.3450	DCB_int_01 - phones	R	43.3750
43.3517	DCB_se2_ag4_f_04 - phones	D	43.3817
43.3517	DCB_se2_ag4_f_04 - words	did	43.4417
43.3750	DCB_int_01 - phones	AE1	43.4250
43.3750	DCB_int_01 - words	as	43.4850
43.3817	DCB_se2_ag4_f_04 - phones	IH0	43.4117
43.4117	DCB_se2_ag4_f_04 - phones	D	43.4417
43.4250	DCB_int_01 - phones	Z	43.4850
43.4417	DCB_se2_ag4_f_04 - phones	N	43.4717
43.4417	DCB_se2_ag4_f_04 - words	not	43.5617
43.4717	DCB_se2_ag4_f_04 - phones	AA1	43.5317
43.4850	DCB_int_01 - phones	sp	43.5450
43.5317	DCB_se2_ag4_f_04 - phones	T	43.5617
43.5450	DCB_int_01 - phones	L	43.6050
43.5450	DCB_int_01 - words	living	43.8850
43.5617	DCB_se2_ag4_f_04 - phones	sp	43.5917
43.6050	DCB_int_01 - phones	IH1	43.6550
43.6550	DCB_int_01 - phones	V	43.7550
43.7550	DCB_int_01 - phones	IH0	43.7950
43.7950	DCB_int_01 - phones	NG	43.8850
44.0602	DCB_se2_ag4_f_04 - phones	N	44.2202
44.0602	DCB_se2_ag4_f_04 - words	no	44.2902
44.2202	DCB_se2_ag4_f_04 - phones	OW1	44.2902
44.2902	DCB_se2_ag4_f_04 - phones	sp	44.3802
45.2446	DCB_int_01 - phones	AE1	45.8446
45.2446	DCB_int_01 - words	and	45.9946
45.8446	DCB_int_01 - phones	N	45.9646
45.9646	DCB_int_01 - phones	D	45.9946
45.9946	DCB_int_01 - phones	HH	46.0546
45.9946	DCB_int_01 - words	where	46.1746
46.0546	DCB_int_01 - phones	W	46.0846
46.0846	DCB_int_01 - phones	EH1	46.1446
46.1446	DCB_int_01 - phones	R	46.1746
46.1746	DCB_int_01 - phones	D	46.2046
46.1746	DCB_int_01 - words	did	46.2646
46.2046	DCB_int_01 - phones	IH0	46.2346
46.2346	DCB_int_01 - phones	D	46.2646
46.2646	DCB_int_01 - phones	Y	46.2946
46.2646	DCB_int_01 - words	you	46.3246
46.2946	DCB_int_01 - phones	UW1	46.3246
46.3246	DCB_int_01 - phones	G	46.3646
46.3246	DCB_int_01 - words	go	46.4146
46.3646	DCB_int_01 - phones	OW1	46.4146
46.4146	DCB_int_01 - phones	T	46.4446
46.4146	DCB_int_01 - words	to	46.4846
46.4446	DCB_int_01 - phones	AH0	46.4846
46.4846	DCB_int_01 - phones	S	46.6246
46.4846	DCB_int_01 - words	school	46.8246
46.6246	DCB_int_01 - phones	K	46.6846
46.6846	DCB_int_01 - phones	UW1	46.7446
46.7446	DCB_int_01 - phones	L	46.8246
46.8246	DCB_int_01 - phones	sp	46.8746
47.5982	DCB_se2_ag4_f_04 - words	i	47.9182
47.5982	DCB_se2_ag4_f_04 - phones	AY1	47.9182
47.9182	DCB_se2_ag4_f_04 - phones	sp	48.0182
48.0182	DCB_se2_ag4_f_04 - phones	G	48.0582
48.0182	DCB_se2_ag4_f_04 - words	graduated	48.6082
48.0582	DCB_se2_ag4_f_04 - phones	R	48.1082
48.1082	DCB_se2_ag4_f_04 - phones	AE1	48.2382
48.2382	DCB_se2_ag4_f_04 - phones	JH	48.3182
48.3182	DCB_se2_ag4_f_04 - phones	UW0	48.4182
48.4182	DCB_se2_ag4_f_04 - phones	EY2	48.4882
48.4882	DCB_se2_ag4_f_04 - phones	T	48.5282
48.5282	DCB_se2_ag4_f_04 - phones	IH0	48.5682
48.5682	DCB_se2_ag4_f_04 - phones	D	48.6082
48.6082	DCB_se2_ag4_f_04 - phones	sp	48.6382
48.6382	DCB_se2_ag4_f_04 - phones	F	48.6782
48.6382	DCB_se2_ag4_f_04 - words	from	48.7682
48.6782	DCB_se2_ag4_f_04 - phones	ER0	48.7182
48.7182	DCB_se2_ag4_f_04 - phones	M	48.7682
48.7682	DCB_se2_ag4_f_04 - phones	sp	48.7982
48.7982	DCB_se2_ag4_f_04 - phones	TN	49.1582
48.7982	DCB_se2_ag4_f_04 - words	rdx	49.1582
49.1582	DCB_se2_ag4_f_04 - phones	sp	49.1982
49.1982	DCB_se2_ag4_f_04 - phones	HH	49.2682
49.1982	DCB_se2_ag4_f_04 - words	high	49.3782
49.2682	DCB_se2_ag4_f_04 - phones	AY1	49.3782
49.3782	DCB_se2_ag4_f_04 - phones	S	49.4982
49.3782	DCB_se2_ag4_f_04 - words	school	49.6882
49.4982	DCB_se2_ag4_f_04 - phones	K	49.5482
49.5482	DCB_se2_ag4_f_04 - phones	UW1	49.6082
49.6082	DCB_se2_ag4_f_04 - phones	L	49.6882
49.6882	DCB_se2_ag4_f_04 - phones	sp	49.7482
52.8335	DCB_se2_ag4_f_04 - phones	AH0	52.8935
52.8335	DCB_se2_ag4_f_04 - words	and	53.1335
52.8935	DCB_se2_ag4_f_04 - phones	N	53.1335
53.1335	DCB_se2_ag4_f_04 - phones	sp	53.1635
53.1635	DCB_se2_ag4_f_04 - phones	DH	53.2035
53.1635	DCB_se2_ag4_f_04 - words	then	53.3735
53.2035	DCB_se2_ag4_f_04 - phones	EH1	53.2935
53.2935	DCB_se2_ag4_f_04 - phones	N	53.3735
53.3735	DCB_se2_ag4_f_04 - phones	AY1	53.4835
53.3735	DCB_se2_ag4_f_04 - words	i	53.4835
53.4835	DCB_se2_ag4_f_04 - phones	sp	53.5435
53.5435	DCB_se2_ag4_f_04 - phones	G	53.5735
53.5435	DCB_se2_ag4_f_04 - words	graduated	54.0635
53.5735	DCB_se2_ag4_f_04 - phones	R	53.6435
53.6435	DCB_se2_ag4_f_04 - phones	AE1	53.7535
53.7535	DCB_se2_ag4_f_04 - phones	JH	53.8435
53.8435	DCB_se2_ag4_f_04 - phones	UW0	53.9135
53.9135	DCB_se2_ag4_f_04 - phones	EY2	53.9535
53.9535	DCB_se2_ag4_f_04 - phones	T	53.9835
53.9835	DCB_se2_ag4_f_04 - phones	IH0	54.0135
54.0135	DCB_se2_ag4_f_04 - phones	D	54.0635
54.0635	DCB_se2_ag4_f_04 - phones	sp	54.0935
54.0935	DCB_se2_ag4_f_04 - phones	F	54.1335
54.0935	DCB_se2_ag4_f_04 - words	from	54.2335
54.1335	DCB_se2_ag4_f_04 - phones	ER0	54.1735
54.1735	DCB_se2_ag4_f_04 - phones	M	54.2335
54.2335	DCB_se2_ag4_f_04 - words	rdx	54.7035
54.2335	DCB_se2_ag4_f_04 - phones	TN	54.7035
54.7035	DCB_se2_ag4_f_04 - phones	Y	54.7335
54.7035	DCB_se2_ag4_f_04 - words	university	55.3535
54.7335	DCB_se2_ag4_f_04 - phones	UW2	54.7635
54.7635	DCB_se2_ag4_f_04 - phones	N	54.7935
54.7935	DCB_se2_ag4_f_04 - phones	AH0	54.8235
54.8235	DCB_se2_ag4_f_04 - phones	V	54.8935
54.8935	DCB_se2_ag4_f_04 - phones	ER1	54.9935
54.9935	DCB_se2_ag4_f_04 - phones	S	55.1735
55.1735	DCB_se2_ag4_f_04 - phones	AH0	55.2035
55.2035	DCB_se2_ag4_f_04 - phones	T	55.2435
55.2435	DCB_se2_ag4_f_04 - phones	IY0	55.3535
55.3535	DCB_se2_ag4_f_04 - phones	sp	55.4935
59.6495	DCB_se2_ag4_f_04 - phones	TN	60.0895
59.6495	DCB_se2_ag4_f_04 - words	rdx	60.0895
60.0895	DCB_se2_ag4_f_04 - phones	K	60.1295
60.0895	DCB_se2_ag4_f_04 - words	campus	60.5895
60.1295	DCB_se2_ag4_f_04 - phones	AE1	60.2195
60.2195	DCB_se2_ag4_f_04 - phones	M	60.2795
60.2795	DCB_se2_ag4_f_04 - phones	P	60.3195
60.3195	DCB_se2_ag4_f_04 - phones	AH0	60.4095
60.4095	DCB_se2_ag4_f_04 - phones	S	60.5895
61.8690	DCB_int_01 - phones	AH0	61.9690
61.8690	DCB_int_01 - words	and	62.0790
61.9690	DCB_int_01 - phones	N	62.0790
62.0790	DCB_int_01 - phones	W	62.1390
62.0790	DCB_int_01 - words	what	62.2190
62.1390	DCB_int_01 - phones	AH1	62.1790
62.1790	DCB_int_01 - phones	T	62.2190
62.2190	DCB_int_01 - phones	sp	62.2490
62.2490	DCB_int_01 - phones	IH1	62.3790
62.2490	DCB_int_01 - words	is	62.5290
62.3790	DCB_int_01 - phones	Z	62.5290
62.5290	DCB_int_01 - phones	Y	62.5690
62.5290	DCB_int_01 - words	your	62.6790
62.5690	DCB_int_01 - phones	UH1	62.5990
62.5990	DCB_int_01 - phones	R	62.6790
62.6790	DCB_int_01 - phones	sp	62.7090
62.7090	DCB_int_01 - phones	K	62.8290
62.7090	DCB_int_01 - words	current	63.0290
62.8290	DCB_int_01 - phones	ER1	62.9590
62.9590	DCB_int_01 - phones	N	62.9890
62.9890	DCB_int_01 - phones	T	63.0290
63.0290	DCB_int_01 - phones	AA2	63.1390
63.0290	DCB_int_01 - words	occupation	63.7290
63.1390	DCB_int_01 - phones	K	63.2190
63.2190	DCB_int_01 - phones	Y	63.2590
63.2590	DCB_int_01 - phones	AH0	63.2890
63.2890	DCB_int_01 - phones	P	63.3690
63.3690	DCB_int_01 - phones	EY1	63.4790
63.4790	DCB_int_01 - phones	SH	63.5990
63.5990	DCB_int_01 - phones	AH0	63.6390
63.6390	DCB_int_01 - phones	N	63.7290
64.2144	DCB_se2_ag4_f_04 - words	i	64.3744
64.2144	DCB_se2_ag4_f_04 - phones	AY1	64.3744
64.3744	DCB_se2_ag4_f_04 - phones	sp	64.4044
64.4044	DCB_se2_ag4_f_04 - phones	EY1	64.4844
64.4044	DCB_se2_ag4_f_04 - words	am	64.5944
64.4844	DCB_se2_ag4_f_04 - phones	EH1	64.5244
64.5244	DCB_se2_ag4_f_04 - phones	M	64.5944
64.5944	DCB_se2_ag4_f_04 - phones	sp	64.7244
64.7244	DCB_se2_ag4_f_04 - words	a	65.1844
64.7244	DCB_se2_ag4_f_04 - phones	EY1	65.1844
65.3650	DCB_se2_ag4_f_04 - phones	K	65.4250
65.3650	DCB_se2_ag4_f_04 - words	contract	65.8850
65.4250	DCB_se2_ag4_f_04 - phones	AA1	65.5050
65.5050	DCB_se2_ag4_f_04 - phones	N	65.5850
65.5850	DCB_se2_ag4_f_04 - phones	T	65.6850
65.6850	DCB_se2_ag4_f_04 - phones	R	65.7150
65.7150	DCB_se2_ag4_f_04 - phones	AE2	65.7850
65.7850	DCB_se2_ag4_f_04 - phones	K	65.8450
65.8450	DCB_se2_ag4_f_04 - phones	T	65.8850
65.8850	DCB_se2_ag4_f_04 - phones	AH0	65.9150
65.8850	DCB_se2_ag4_f_04 - words	administrator	66.4050
65.9150	DCB_se2_ag4_f_04 - phones	D	65.9450
65.9450	DCB_se2_ag4_f_04 - phones	M	66.0250
66.0250	DCB_se2_ag4_f_04 - phones	IH1	66.0550
66.0550	DCB_se2_ag4_f_04 - phones	N	66.0950
66.0950	DCB_se2_ag4_f_04 - phones	AH0	66.1350
66.1350	DCB_se2_ag4_f_04 - phones	S	66.1650
66.1650	DCB_se2_ag4_f_04 - phones	T	66.2850
66.2850	DCB_se2_ag4_f_04 - phones	R	66.3150
66.3150	DCB_se2_ag4_f_04 - phones	EY2	66.3450
66.3450	DCB_se2_ag4_f_04 - phones	T	66.3750
66.3750	DCB_se2_ag4_f_04 - phones	ER0	66.4050
66.4050	DCB_se2_ag4_f_04 - phones	sp	75.2213
72.3442	DCB_int_01 - phones	sil	72.3842
72.3842	DCB_int_01 - phones	AE1	72.4242
72.3842	DCB_int_01 - words	and	72.8142
72.4242	DCB_int_01 - phones	N	72.8142
72.8142	DCB_int_01 - phones	sp	72.8442
72.8442	DCB_int_01 - phones	HH	72.9142
72.8442	DCB_int_01 - words	where	73.2442
72.9142	DCB_int_01 - phones	W	72.9542
72.9542	DCB_int_01 - phones	EH1	73.1542
73.1542	DCB_int_01 - phones	R	73.2442
73.2442	DCB_int_01 - phones	W	73.3342
73.2442	DCB_int_01 - words	were	73.5042
73.3342	DCB_int_01 - phones	ER1	73.5042
73.5042	DCB_int_01 - phones	Y	73.5942
73.5042	DCB_int_01 - words	your	73.7242
73.5942	DCB_int_01 - phones	UH1	73.6442
73.6442	DCB_int_01 - phones	R	73.7242
73.7242	DCB_int_01 - phones	P	73.8242
73.7242	DCB_int_01 - words	parents	74.1242
73.8242	DCB_int_01 - phones	EH1	73.9242
73.9242	DCB_int_01 - phones	R	73.9542
73.9542	DCB_int_01 - phones	AH0	73.9842
73.9842	DCB_int_01 - phones	N	74.0142
74.0142	DCB_int_01 - phones	T	74.0442
74.0442	DCB_int_01 - phones	S	74.1242
74.1242	DCB_int_01 - phones	B	74.1842
74.1242	DCB_int_01 - words	born	74.4342
74.1842	DCB_int_01 - phones	AO1	74.2542
74.2542	DCB_int_01 - phones	R	74.3342
74.3342	DCB_int_01 - phones	N	74.4342
75.2213	DCB_se2_ag4_f_04 - phones	AH1	75.4813
75.2213	DCB_se2_ag4_f_04 - words	uh	75.4813
75.4813	DCB_se2_ag4_f_04 - phones	sp	75.5113
75.5113	DCB_se2_ag4_f_04 - phones	M	75.6713
75.5113	DCB_se2_ag4_f_04 - words	my	75.8913
75.6713	DCB_se2_ag4_f_04 - phones	AY1	75.8913
75.8913	DCB_se2_ag4_f_04 - phones	sp	75.9213
75.9213	DCB_se2_ag4_f_04 - phones	M	76.0613
75.9213	DCB_se2_ag4_f_04 - words	mother	76.2913
76.0613	DCB_se2_ag4_f_04 - phones	AH1	76.1013
76.1013	DCB_se2_ag4_f_04 - phones	DH	76.1913
76.1913	DCB_se2_ag4_f_04 - phones	ER0	76.2913
76.2913	DCB_se2_ag4_f_04 - phones	sp	76.3213
76.3213	DCB_se2_ag4_f_04 - phones	W	76.3913
76.3213	DCB_se2_ag4_f_04 - words	was	76.5413
76.3913	DCB_se2_ag4_f_04 - phones	AH0	76.4213
76.4213	DCB_se2_ag4_f_04 - phones	Z	76.5413
76.5413	DCB_se2_ag4_f_04 - phones	sp	76.5713
76.5713	DCB_se2_ag4_f_04 - phones	B	76.6213
76.5713	DCB_se2_ag4_f_04 - words	born	77.0013
76.6213	DCB_se2_ag4_f_04 - phones	AO1	76.7713
76.7713	DCB_se2_ag4_f_04 - phones	R	76.8013
76.8013	DCB_se2_ag4_f_04 - phones	N	77.0013
77.0013	DCB_se2_ag4_f_04 - phones	sp	77.1013
77.1013	DCB_se2_ag4_f_04 - phones	K	77.2313
77.1013	DCB_se2_ag4_f_04 - words	claremore	77.8813
77.2313	DCB_se2_ag4_f_04 - phones	L	77.2713
77.2713	DCB_se2_ag4_f_04 - phones	EH1	77.3913
77.3913	DCB_se2_ag4_f_04 - phones	R	77.5313
77.5313	DCB_se2_ag4_f_04 - phones	M	77.5813
77.5813	DCB_se2_ag4_f_04 - phones	AO2	77.7813
77.7813	DCB_se2_ag4_f_04 - phones	R	77.8813
77.8813	DCB_se2_ag4_f_04 - phones	sp	79.2016
79.2016	DCB_se2_ag4_f_04 - phones	OW2	79.3216
79.2016	DCB_se2_ag4_f_04 - words	oklahoma	79.8316
79.3216	DCB_se2_ag4_f_04 - phones	K	79.3516
79.3516	DCB_se2_ag4_f_04 - phones	L	79.5216
79.5216	DCB_se2_ag4_f_04 - phones	AH0	79.5516
79.5516	DCB_se2_ag4_f_04 - phones	HH	79.6016
79.6016	DCB_se2_ag4_f_04 - phones	OW1	79.7416
79.7416	DCB_se2_ag4_f_04 - phones	M	79.7716
79.7716	DCB_se2_ag4_f_04 - phones	AH0	79.8316
79.8316	DCB_se2_ag4_f_04 - phones	sp	79.9116
80.6617	DCB_se2_ag4_f_04 - phones	AH0	80.7717
80.6617	DCB_se2_ag4_f_04 - words	and	80.8017
80.7717	DCB_se2_ag4_f_04 - phones	N	80.8017
80.8017	DCB_se2_ag4_f_04 - phones	M	80.8417
80.8017	DCB_se2_ag4_f_04 - words	my	80.9317
80.8417	DCB_se2_ag4_f_04 - phones	AY1	80.9317
80.9317	DCB_se2_ag4_f_04 - phones	sp	80.9917
80.9917	DCB_se2_ag4_f_04 - phones	F	81.0617
80.9917	DCB_se2_ag4_f_04 - words	father	81.1817
81.0617	DCB_se2_ag4_f_04 - phones	AA1	81.0917
81.0917	DCB_se2_ag4_f_04 - phones	DH	81.1517
81.1517	DCB_se2_ag4_f_04 - phones	ER0	81.1817
81.1817	DCB_se2_ag4_f_04 - phones	sp	81.2817
81.2817	DCB_se2_ag4_f_04 - phones	W	81.3317
81.2817	DCB_se2_ag4_f_04 - words	was	81.4117
81.3317	DCB_se2_ag4_f_04 - phones	AH0	81.3617
81.3617	DCB_se2_ag4_f_04 - phones	Z	81.4117
81.4117	DCB_se2_ag4_f_04 - phones	sp	81.4617
81.4617	DCB_se2_ag4_f_04 - phones	B	81.5117
81.4617	DCB_se2_ag4_f_04 - words	born	81.6717
81.5117	DCB_se2_ag4_f_04 - phones	AO1	81.5917
81.5917	DCB_se2_ag4_f_04 - phones	R	81.6317
81.6317	DCB_se2_ag4_f_04 - phones	N	81.6717
81.6717	DCB_se2_ag4_f_04 - phones	IH0	81.7017
81.6717	DCB_se2_ag4_f_04 - words	in	81.9417
81.7017	DCB_se2_ag4_f_04 - phones	N	81.9417
81.9417	DCB_se2_ag4_f_04 - phones	sp	82.0217
82.3030	DCB_se2_ag4_f_04 - phones	B	82.3830
82.3030	DCB_se2_ag4_f_04 - words	bartlesville	82.9130
82.3830	DCB_se2_ag4_f_04 - phones	AA1	82.4530
82.4530	DCB_se2_ag4_f_04 - phones	R	82.4930
82.4930	DCB_se2_ag4_f_04 - phones	T	82.5230
82.5230	DCB_se2_ag4_f_04 - phones	AH0	82.5530
82.5530	DCB_se2_ag4_f_04 - phones	L	82.6130
82.6130	DCB_se2_ag4_f_04 - phones	Z	82.7330
82.7330	DCB_se2_ag4_f_04 - phones	V	82.7730
82.7730	DCB_se2_ag4_f_04 - phones	IH2	82.8030
82.8030	DCB_se2_ag4_f_04 - phones	L	82.9130
82.9130	DCB_se2_ag4_f_04 - phones	sp	82.9530
82.9530	DCB_se2_ag4_f_04 - phones	OW2	82.9830
82.9530	DCB_se2_ag4_f_04 - words	oklahoma	83.2330
82.9830	DCB_se2_ag4_f_04 - phones	K	83.0130
83.0130	DCB_se2_ag4_f_04 - phones	L	83.0430
83.0430	DCB_se2_ag4_f_04 - phones	AH0	83.0830
83.0830	DCB_se2_ag4_f_04 - phones	HH	83.1430
83.1430	DCB_se2_ag4_f_04 - phones	OW1	83.1730
83.1730	DCB_se2_ag4_f_04 - phones	M	83.2030
83.2030	DCB_se2_ag4_f_04 - phones	AH0	83.2330
83.2330	DCB_se2_ag4_f_04 - phones	sp	91.2829
88.1667	DCB_int_01 - phones	sil	88.1967
88.1967	DCB_int_01 - phones	AE1	88.2467
88.1967	DCB_int_01 - words	and	88.3567
88.2467	DCB_int_01 - phones	N	88.3567
88.3567	DCB_int_01 - phones	W	88.4367
88.3567	DCB_int_01 - words	what	88.5867
88.4367	DCB_int_01 - phones	AH1	88.4967
88.4967	DCB_int_01 - phones	T	88.5867
88.5867	DCB_int_01 - phones	W	88.6367
88.5867	DCB_int_01 - words	were	88.6867
88.6367	DCB_int_01 - phones	ER0	88.6867
88.6867	DCB_int_01 - phones	Y	88.7367
88.6867	DCB_int_01 - words	your	88.8667
88.7367	DCB_int_01 - phones	UH1	88.7767
88.7767	DCB_int_01 - phones	R	88.8667
88.8667	DCB_int_01 - phones	P	88.9567
88.8667	DCB_int_01 - words	parents'	89.2267
88.9567	DCB_int_01 - phones	EH1	89.0367
89.0367	DCB_int_01 - phones	R	89.0667
89.0667	DCB_int_01 - phones	AH0	89.0967
89.0967	DCB_int_01 - phones	N	89.1267
89.1267	DCB_int_01 - phones	T	89.1567
89.1567	DCB_int_01 - phones	S	89.2267
89.2267	DCB_int_01 - phones	AA2	89.3367
89.2267	DCB_int_01 - words	occupations	90.1867
89.3367	DCB_int_01 - phones	K	89.4267
89.4267	DCB_int_01 - phones	Y	89.4567
89.4567	DCB_int_01 - phones	AH0	89.4867
89.4867	DCB_int_01 - phones	P	89.5867
89.5867	DCB_int_01 - phones	EY1	89.6767
89.6767	DCB_int_01 - phones	SH	89.7867
89.7867	DCB_int_01 - phones	AH0	89.8467
89.8467	DCB_int_01 - phones	N	89.9567
89.9567	DCB_int_01 - phones	Z	90.1867
91.2829	DCB_se2_ag4_f_04 - phones	M	91.3429
91.2829	DCB_se2_ag4_f_04 - words	my	91.5029
91.3429	DCB_se2_ag4_f_04 - phones	AY1	91.5029
91.5029	DCB_se2_ag4_f_04 - phones	sp	91.5329
91.5329	DCB_se2_ag4_f_04 - phones	M	91.5629
91.5329	DCB_se2_ag4_f_04 - words	mother	91.8529
91.5629	DCB_se2_ag4_f_04 - phones	AH1	91.6429
91.6429	DCB_se2_ag4_f_04 - phones	DH	91.7429
91.7429	DCB_se2_ag4_f_04 - phones	ER0	91.8529
91.8529	DCB_se2_ag4_f_04 - phones	sp	91.8829
91.8829	DCB_se2_ag4_f_04 - phones	W	91.9129
91.8829	DCB_se2_ag4_f_04 - words	was	92.1129
91.9129	DCB_se2_ag4_f_04 - phones	AO1	92.0029
92.0029	DCB_se2_ag4_f_04 - phones	Z	92.1129
92.1129	DCB_se2_ag4_f_04 - phones	sp	92.1729
92.1729	DCB_se2_ag4_f_04 - phones	EY1	92.4629
92.1729	DCB_se2_ag4_f_04 - words	a	92.4629
92.4629	DCB_se2_ag4_f_04 - phones	sp	92.4929
92.4929	DCB_se2_ag4_f_04 - phones	M	92.6829
92.4929	DCB_se2_ag4_f_04 - words	ma	92.8129
92.6829	DCB_se2_ag4_f_04 - phones	AA1	92.8129
92.8129	DCB_se2_ag4_f_04 - phones	sp	92.8629
92.8629	DCB_se2_ag4_f_04 - words	uh	93.0629
92.8629	DCB_se2_ag4_f_04 - phones	AH1	93.0629
93.0629	DCB_se2_ag4_f_04 - phones	sp	93.0929
93.0929	DCB_se2_ag4_f_04 - phones	R	93.1429
93.0929	DCB_se2_ag4_f_04 - words	records	93.4629
93.1429	DCB_se2_ag4_f_04 - phones	EH1	93.1829
93.1829	DCB_se2_ag4_f_04 - phones	K	93.2729
93.2729	DCB_se2_ag4_f_04 - phones	ER0	93.3629
93.3629	DCB_se2_ag4_f_04 - phones	D	93.4029
93.4029	DCB_se2_ag4_f_04 - phones	Z	93.4629
93.4629	DCB_se2_ag4_f_04 - phones	sp	93.4929
93.4929	DCB_se2_ag4_f_04 - phones	M	93.5629
93.4929	DCB_se2_ag4_f_04 - words	management	93.9229
93.5629	DCB_se2_ag4_f_04 - phones	AE1	93.6129
93.6129	DCB_se2_ag4_f_04 - phones	N	93.6429
93.6429	DCB_se2_ag4_f_04 - phones	IH0	93.7029
93.7029	DCB_se2_ag4_f_04 - phones	JH	93.8029
93.8029	DCB_se2_ag4_f_04 - phones	M	93.8329
93.8329	DCB_se2_ag4_f_04 - phones	AH0	93.8629
93.8629	DCB_se2_ag4_f_04 - phones	N	93.8929
93.8929	DCB_se2_ag4_f_04 - phones	T	93.9229
93.9229	DCB_se2_ag4_f_04 - phones	S	94.0229
93.9229	DCB_se2_ag4_f_04 - words	specialist	94.5529
94.0229	DCB_se2_ag4_f_04 - phones	P	94.0629
94.0629	DCB_se2_ag4_f_04 - phones	EH1	94.1329
94.1329	DCB_se2_ag4_f_04 - phones	SH	94.2729
94.2729	DCB_se2_ag4_f_04 - phones	AH0	94.3429
94.3429	DCB_se2_ag4_f_04 - phones	L	94.3729
94.3729	DCB_se2_ag4_f_04 - phones	AH0	94.4329
94.4329	DCB_se2_ag4_f_04 - phones	S	94.5129
94.5129	DCB_se2_ag4_f_04 - phones	T	94.5529
94.8848	DCB_se2_ag4_f_04 - phones	F	94.9748
94.8848	DCB_se2_ag4_f_04 - words	for	95.0148
94.9748	DCB_se2_ag4_f_04 - phones	ER0	95.0148
95.0148	DCB_se2_ag4_f_04 - phones	DH	95.0448
95.0148	DCB_se2_ag4_f_04 - words	the	95.0748
95.0448	DCB_se2_ag4_f_04 - phones	AH0	95.0748
95.0748	DCB_se2_ag4_f_04 - phones	F	95.1648
95.0748	DCB_se2_ag4_f_04 - words	federal	95.4348
95.1648	DCB_se2_ag4_f_04 - phones	EH1	95.2248
95.2248	DCB_se2_ag4_f_04 - phones	D	95.2648
95.2648	DCB_se2_ag4_f_04 - phones	ER0	95.3348
95.3348	DCB_se2_ag4_f_04 - phones	AH0	95.3648
95.3648	DCB_se2_ag4_f_04 - phones	L	95.4348
95.4348	DCB_se2_ag4_f_04 - phones	G	95.4848
95.4348	DCB_se2_ag4_f_04 - words	government	95.9048
95.4848	DCB_se2_ag4_f_04 - phones	AH1	95.5548
95.5548	DCB_se2_ag4_f_04 - phones	V	95.6048
95.6048	DCB_se2_ag4_f_04 - phones	ER0	95.6348
95.6348	DCB_se2_ag4_f_04 - phones	N	95.7048
95.7048	DCB_se2_ag4_f_04 - phones	M	95.7448
95.7448	DCB_se2_ag4_f_04 - phones	AH0	95.7948
95.7948	DCB_se2_ag4_f_04 - phones	N	95.8448
95.8448	DCB_se2_ag4_f_04 - phones	T	95.9048
96.7639	DCB_se2_ag4_f_04 - phones	JH	96.8639
96.7639	DCB_se2_ag4_f_04 - words	gs	97.1239
96.8639	DCB_se2_ag4_f_04 - phones	IY1	96.9639
96.9639	DCB_se2_ag4_f_04 - phones	EH1	97.0039
97.0039	DCB_se2_ag4_f_04 - phones	S	97.1239
97.1239	DCB_se2_ag4_f_04 - phones	TH	97.1839
97.1239	DCB_se2_ag4_f_04 - words	thirteen	97.6839
97.1839	DCB_se2_ag4_f_04 - phones	ER1	97.2639
97.2639	DCB_se2_ag4_f_04 - phones	T	97.4039
97.4039	DCB_se2_ag4_f_04 - phones	IY1	97.4439
97.4439	DCB_se2_ag4_f_04 - phones	N	97.6839
98.5498	DCB_se2_ag4_f_04 - phones	AH0	98.6298
98.5498	DCB_se2_ag4_f_04 - words	and	98.8298
98.6298	DCB_se2_ag4_f_04 - phones	N	98.8298
98.8298	DCB_se2_ag4_f_04 - phones	sp	98.8598
98.8598	DCB_se2_ag4_f_04 - phones	M	98.9298
98.8598	DCB_se2_ag4_f_04 - words	my	99.0098
98.9298	DCB_se2_ag4_f_04 - phones	AY1	99.0098
99.0098	DCB_se2_ag4_f_04 - phones	sp	99.1598
99.1598	DCB_se2_ag4_f_04 - phones	F	99.2198
99.1598	DCB_se2_ag4_f_04 - words	father	99.7398
99.2198	DCB_se2_ag4_f_04 - phones	AA1	99.3898
99.3898	DCB_se2_ag4_f_04 - phones	DH	99.5098
99.5098	DCB_se2_ag4_f_04 - phones	ER0	99.7398
99.7398	DCB_se2_ag4_f_04 - phones	sp	99.7798
99.7798	DCB_se2_ag4_f_04 - phones	W	99.8298
99.7798	DCB_se2_ag4_f_04 - words	was	100.2298
99.8298	DCB_se2_ag4_f_04 - phones	AO1	100.0698
100.0698	DCB_se2_ag4_f_04 - phones	Z	100.2298
100.2298	DCB_se2_ag4_f_04 - phones	sp	100.2598
100.2598	DCB_se2_ag4_f_04 - phones	AH0	100.3398
100.2598	DCB_se2_ag4_f_04 - words	an	100.4898
100.3398	DCB_se2_ag4_f_04 - phones	N	100.4898
100.4898	DCB_se2_ag4_f_04 - phones	sp	100.5498
100.5498	DCB_se2_ag4_f_04 - phones	AH0	100.5798
100.5498	DCB_se2_ag4_f_04 - words	accountant	100.9498
100.5798	DCB_se2_ag4_f_04 - phones	K	100.6298
100.6298	DCB_se2_ag4_f_04 - phones	AW1	100.7098
100.7098	DCB_se2_ag4_f_04 - phones	N	100.8198
100.8198	DCB_se2_ag4_f_04 - phones	T	100.8598
100.8598	DCB_se2_ag4_f_04 - phones	AH0	100.8898
100.8898	DCB_se2_ag4_f_04 - phones	N	100.9198
100.9198	DCB_se2_ag4_f_04 - phones	T	100.9498
100.9498	DCB_se2_ag4_f_04 - phones	sp	101.0098
101.6122	DCB_se2_ag4_f_04 - phones	F	101.6622
101.6122	DCB_se2_ag4_f_04 - words	for	101.9722
101.6622	DCB_se2_ag4_f_04 - phones	ER0	101.9722
101.9722	DCB_se2_ag4_f_04 - phones	sp	102.0722
102.0722	DCB_se2_ag4_f_04 - phones	DH	102.1322
102.0722	DCB_se2_ag4_f_04 - words	the	102.1822
102.1322	DCB_se2_ag4_f_04 - phones	IY0	102.1822
102.1822	DCB_se2_ag4_f_04 - phones	sp	102.2122
102.2122	DCB_se2_ag4_f_04 - phones	D	102.2422
102.2122	DCB_se2_ag4_f_04 - words	department	102.6022
102.2422	DCB_se2_ag4_f_04 - phones	IH0	102.2722
102.2722	DCB_se2_ag4_f_04 - phones	P	102.3922
102.3922	DCB_se2_ag4_f_04 - phones	AA1	102.4222
102.4222	DCB_se2_ag4_f_04 - phones	R	102.4522
102.4522	DCB_se2_ag4_f_04 - phones	T	102.4822
102.4822	DCB_se2_ag4_f_04 - phones	M	102.5122
102.5122	DCB_se2_ag4_f_04 - phones	AH0	102.5422
102.5422	DCB_se2_ag4_f_04 - phones	N	102.5722
102.5722	DCB_se2_ag4_f_04 - phones	T	102.6022
102.6022	DCB_se2_ag4_f_04 - phones	sp	102.6322
102.6322	DCB_se2_ag4_f_04 - phones	AH0	102.6622
102.6322	DCB_se2_ag4_f_04 - words	of	102.6922
102.6622	DCB_se2_ag4_f_04 - phones	V	102.6922
102.6922	DCB_se2_ag4_f_04 - phones	N	102.7222
102.6922	DCB_se2_ag4_f_04 - words	navy	103.0422
102.7222	DCB_se2_ag4_f_04 - phones	EY1	102.7522
102.7522	DCB_se2_ag4_f_04 - phones	V	102.7822
102.7822	DCB_se2_ag4_f_04 - phones	IY0	103.0422
104.6757	DCB_se2_ag4_f_04 - phones	B	104.7357
104.6757	DCB_se2_ag4_f_04 - words	believe	104.9157
104.7357	DCB_se2_ag4_f_04 - phones	IH0	104.7957
104.7957	DCB_se2_ag4_f_04 - phones	L	104.8557
104.8557	DCB_se2_ag4_f_04 - phones	IY1	104.8857
104.8857	DCB_se2_ag4_f_04 - phones	V	104.9157
104.9157	DCB_se2_ag4_f_04 - phones	HH	104.9557
104.9157	DCB_se2_ag4_f_04 - words	he	105.0057
104.9557	DCB_se2_ag4_f_04 - phones	IY1	105.0057
105.0057	DCB_se2_ag4_f_04 - phones	W	105.0457
105.0057	DCB_se2_ag4_f_04 - words	was	105.1757
105.0457	DCB_se2_ag4_f_04 - phones	AH0	105.0757
105.0757	DCB_se2_ag4_f_04 - phones	Z	105.1757
105.1757	DCB_se2_ag4_f_04 - phones	sp	105.2057
105.2057	DCB_se2_ag4_f_04 - phones	JH	105.3357
105.2057	DCB_se2_ag4_f_04 - words	gs	105.7957
105.3357	DCB_se2_ag4_f_04 - phones	IY1	105.4357
105.4357	DCB_se2_ag4_f_04 - phones	EH1	105.4857
105.4857	DCB_se2_ag4_f_04 - phones	S	105.7957
106.1445	DCB_se2_ag4_f_04 - phones	sil	106.2245
106.2245	DCB_se2_ag4_f_04 - phones	EY1	106.2745
106.2245	DCB_se2_ag4_f_04 - words	eight	106.4145
106.2745	DCB_se2_ag4_f_04 - phones	T	106.4145
106.5723	DCB_se2_ag4_f_04 - phones	sil	106.6123
106.6123	DCB_se2_ag4_f_04 - words	or	106.6923
106.6123	DCB_se2_ag4_f_04 - phones	ER0	106.6923
106.6923	DCB_se2_ag4_f_04 - phones	sp	106.7223
106.7223	DCB_se2_ag4_f_04 - phones	N	106.7723
106.7223	DCB_se2_ag4_f_04 - words	nine	107.1123
106.7723	DCB_se2_ag4_f_04 - phones	AY1	106.8023
106.8023	DCB_se2_ag4_f_04 - phones	N	107.1123
109.0577	DCB_se2_ag4_f_04 - phones	AH0	109.1277
109.0577	DCB_se2_ag4_f_04 - words	and	109.1577
109.1277	DCB_se2_ag4_f_04 - phones	N	109.1577
109.1577	DCB_se2_ag4_f_04 - phones	HH	109.1877
109.1577	DCB_se2_ag4_f_04 - words	he	109.2177
109.1877	DCB_se2_ag4_f_04 - phones	IY1	109.2177
109.2177	DCB_se2_ag4_f_04 - phones	sp	109.2577
109.2577	DCB_se2_ag4_f_04 - phones	R	109.2977
109.2577	DCB_se2_ag4_f_04 - words	retired	109.7777
109.2977	DCB_se2_ag4_f_04 - phones	IH0	109.3477
109.3477	DCB_se2_ag4_f_04 - phones	T	109.4777
109.4777	DCB_se2_ag4_f_04 - phones	AY1	109.5577
109.5577	DCB_se2_ag4_f_04 - phones	R	109.5877
109.5877	DCB_se2_ag4_f_04 - phones	D	109.7777
117.4917	DCB_int_01 - phones	sil	117.5817
117.5817	DCB_int_01 - phones	N	117.6917
117.5817	DCB_int_01 - words	now	117.8817
117.6917	DCB_int_01 - phones	AW1	117.8817
117.8817	DCB_int_01 - phones	AY1	117.9117
117.8817	DCB_int_01 - words	i	117.9117
117.9117	DCB_int_01 - phones	JH	117.9517
117.9117	DCB_int_01 - words	just	118.0717
117.9517	DCB_int_01 - phones	IH0	118.0017
118.0017	DCB_int_01 - phones	S	118.0717
118.0717	DCB_int_01 - phones	W	118.1017
118.0717	DCB_int_01 - words	want	118.2017
118.1017	DCB_int_01 - phones	AA1	118.1317
118.1317	DCB_int_01 - phones	N	118.1617
118.1617	DCB_int_01 - phones	T	118.2017
118.2017	DCB_int_01 - phones	Y	118.2617
118.2017	DCB_int_01 - words	you	118.2917
118.2617	DCB_int_01 - phones	UW1	118.2917
118.2917	DCB_int_01 - phones	T	118.3217
118.2917	DCB_int_01 - words	to	118.3517
118.3217	DCB_int_01 - phones	AH0	118.3517
118.3517	DCB_int_01 - phones	T	118.4717
118.3517	DCB_int_01 - words	tell	118.5917
118.4717	DCB_int_01 - phones	EH1	118.5217
118.5217	DCB_int_01 - phones	L	118.5917
118.5917	DCB_int_01 - phones	M	118.6517
118.5917	DCB_int_01 - words	me	118.7217
118.6517	DCB_int_01 - phones	IY1	118.7217
118.7217	DCB_int_01 - phones	AH0	118.8417
118.7217	DCB_int_01 - words	a	118.8417
118.8417	DCB_int_01 - phones	L	118.8817
118.8417	DCB_int_01 - words	little	119.0717
118.8817	DCB_int_01 - phones	IH1	118.9217
118.9217	DCB_int_01 - phones	T	118.9617
118.9617	DCB_int_01 - phones	AH0	119.0017
119.0017	DCB_int_01 - phones	L	119.0717
119.0717	DCB_int_01 - phones	B	119.1317
119.0717	DCB_int_01 - words	bit	119.2617
119.1317	DCB_int_01 - phones	IH1	119.2217
119.2217	DCB_int_01 - phones	T	119.2617
119.2617	DCB_int_01 - phones	sp	119.2917
119.2917	DCB_int_01 - phones	AH0	119.4017
119.2917	DCB_int_01 - words	about	119.9717
119.4017	DCB_int_01 - phones	B	119.4617
119.4617	DCB_int_01 - phones	AW1	119.7917
119.7917	DCB_int_01 - phones	T	119.9717
120.4095	DCB_se2_ag4_f_04 - phones	SH	120.4395
120.4095	DCB_se2_ag4_f_04 - words	sh	120.4395
120.4235	DCB_int_01 - phones	AH1	120.8535
120.4235	DCB_int_01 - words	um	121.0235
120.4395	DCB_se2_ag4_f_04 - phones	sp	121.2095
120.8535	DCB_int_01 - phones	M	121.0235
121.0235	DCB_int_01 - phones	sp	121.1035
121.6778	DCB_int_01 - phones	Y	121.7978
121.6778	DCB_int_01 - words	your	122.1478
121.7978	DCB_int_01 - phones	UH1	121.8278
121.8278	DCB_int_01 - phones	R	122.1478
122.1478	DCB_int_01 - phones	sp	122.1778
122.1778	DCB_int_01 - phones	CH	122.3178
122.1778	DCB_int_01 - words	childhood	122.6778
122.3178	DCB_int_01 - phones	AY1	122.4278
122.4278	DCB_int_01 - phones	L	122.4678
122.4678	DCB_int_01 - phones	D	122.4978
122.4978	DCB_int_01 - phones	HH	122.5878
122.5878	DCB_int_01 - phones	UH2	122.6178
122.6178	DCB_int_01 - phones	D	122.6778
122.6778	DCB_int_01 - phones	HH	122.7478
122.6778	DCB_int_01 - words	home	122.9578
122.7478	DCB_int_01 - phones	OW1	122.8878
122.8878	DCB_int_01 - phones	M	122.9578
122.9578	DCB_int_01 - phones	W	123.0178
122.9578	DCB_int_01 - words	what	123.0978
123.0178	DCB_int_01 - phones	AH1	123.0478
123.0478	DCB_int_01 - phones	T	123.0978
123.0978	DCB_int_01 - phones	Y	123.1778
123.0978	DCB_int_01 - words	you	123.2378
123.1778	DCB_int_01 - phones	UW1	123.2378
123.2378	DCB_int_01 - phones	K	123.2978
123.2378	DCB_int_01 - words	can	123.3978
123.2978	DCB_int_01 - phones	AH0	123.3378
123.3378	DCB_int_01 - phones	N	123.3978
123.3978	DCB_int_01 - phones	R	123.4678
123.3978	DCB_int_01 - words	remember	124.0178
123.4678	DCB_int_01 - phones	IH0	123.5178
123.5178	DCB_int_01 - phones	M	123.5878
123.5878	DCB_int_01 - phones	EH1	123.6578
123.6578	DCB_int_01 - phones	M	123.7378
123.7378	DCB_int_01 - phones	B	123.7978
123.7978	DCB_int_01 - phones	ER0	124.0178
124.5817	DCB_int_01 - phones	sil	124.6217
124.6217	DCB_int_01 - phones	AH1	124.9817
124.6217	DCB_int_01 - words	um	125.0417
124.9817	DCB_int_01 - phones	M	125.0417
125.0417	DCB_int_01 - phones	sp	125.0717
125.6635	DCB_int_01 - phones	Y	125.7535
125.6635	DCB_int_01 - words	your	125.8335
125.7535	DCB_int_01 - phones	UH1	125.7835
125.7835	DCB_int_01 - phones	R	125.8335
125.8335	DCB_int_01 - phones	N	125.9035
125.8335	DCB_int_01 - words	neighborhood	126.7335
125.9035	DCB_int_01 - phones	EY1	126.0535
126.0535	DCB_int_01 - phones	B	126.1235
126.1235	DCB_int_01 - phones	ER0	126.1835
126.1835	DCB_int_01 - phones	HH	126.2735
126.2735	DCB_int_01 - phones	UH2	126.6635
126.6635	DCB_int_01 - phones	D	126.7335
126.7335	DCB_int_01 - phones	sp	126.8235
140.3073	DCB_se2_ag4_f_04 - phones	AY1	140.3873
140.3073	DCB_se2_ag4_f_04 - words	i	140.3873
140.3873	DCB_se2_ag4_f_04 - phones	sp	140.4973
140.4973	DCB_se2_ag4_f_04 - phones	EY1	140.6373
140.4973	DCB_se2_ag4_f_04 - words	am	140.7073
140.6373	DCB_se2_ag4_f_04 - phones	EH1	140.6673
140.6673	DCB_se2_ag4_f_04 - phones	M	140.7073
140.7073	DCB_se2_ag4_f_04 - phones	sp	140.8673
140.8673	DCB_se2_ag4_f_04 - phones	DH	140.9373
140.8673	DCB_se2_ag4_f_04 - words	the	141.3573
140.9373	DCB_se2_ag4_f_04 - phones	IY0	141.3573
142.1107	DCB_se2_ag4_f_04 - phones	Y	142.1907
142.1107	DCB_se2_ag4_f_04 - words	youngest	142.5307
142.1907	DCB_se2_ag4_f_04 - phones	AH1	142.2707
142.2707	DCB_se2_ag4_f_04 - phones	NG	142.3007
142.3007	DCB_se2_ag4_f_04 - phones	G	142.3307
142.3307	DCB_se2_ag4_f_04 - phones	AH0	142.4007
142.4007	DCB_se2_ag4_f_04 - phones	S	142.4707
142.4707	DCB_se2_ag4_f_04 - phones	T	142.5307
142.5307	DCB_se2_ag4_f_04 - phones	AH0	142.5607
142.5307	DCB_se2_ag4_f_04 - words	of	142.6507
142.5607	DCB_se2_ag4_f_04 - phones	V	142.6507
142.6507	DCB_se2_ag4_f_04 - phones	T	142.7807
142.6507	DCB_se2_ag4_f_04 - words	two	142.9807
142.7807	DCB_se2_ag4_f_04 - phones	UW1	142.9807
142.9807	DCB_se2_ag4_f_04 - phones	sp	143.1665
143.1665	DCB_se2_ag4_f_04 - words	i	143.1965
143.1665	DCB_se2_ag4_f_04 - phones	AY1	143.1965
143.1965	DCB_se2_ag4_f_04 - phones	sp	143.2265
143.2265	DCB_se2_ag4_f_04 - phones	HH	143.2765
143.2265	DCB_se2_ag4_f_04 - words	have	143.3365
143.2765	DCB_se2_ag4_f_04 - phones	AE1	143.3065
143.3065	DCB_se2_ag4_f_04 - phones	V	143.3365
143.3365	DCB_se2_ag4_f_04 - phones	sp	143.3665
143.3665	DCB_se2_ag4_f_04 - phones	W	143.4265
143.3665	DCB_se2_ag4_f_04 - words	one	143.5565
143.4265	DCB_se2_ag4_f_04 - phones	AH1	143.4865
143.4865	DCB_se2_ag4_f_04 - phones	N	143.5565
143.5565	DCB_se2_ag4_f_04 - phones	S	143.6865
143.5565	DCB_se2_ag4_f_04 - words	sibling	143.9765
143.6865	DCB_se2_ag4_f_04 - phones	IH1	143.7665
143.7665	DCB_se2_ag4_f_04 - phones	B	143.7965
143.7965	DCB_se2_ag4_f_04 - phones	L	143.8265
143.8265	DCB_se2_ag4_f_04 - phones	IH0	143.8765
143.8765	DCB_se2_ag4_f_04 - phones	NG	143.9765
143.9765	DCB_se2_ag4_f_04 - phones	AH0	144.0365
143.9765	DCB_se2_ag4_f_04 - words	a	144.0365
144.0365	DCB_se2_ag4_f_04 - phones	S	144.1365
144.0365	DCB_se2_ag4_f_04 - words	sister	144.4865
144.1365	DCB_se2_ag4_f_04 - phones	IH1	144.1965
144.1965	DCB_se2_ag4_f_04 - phones	S	144.3165
144.3165	DCB_se2_ag4_f_04 - phones	T	144.3665
144.3665	DCB_se2_ag4_f_04 - phones	ER0	144.4865
144.4865	DCB_se2_ag4_f_04 - phones	sp	146.1335
146.1335	DCB_se2_ag4_f_04 - phones	AH1	146.2135
146.1335	DCB_se2_ag4_f_04 - words	um	146.6835
146.2135	DCB_se2_ag4_f_04 - phones	M	146.6835
147.1093	DCB_se2_ag4_f_04 - phones	sil	147.1993
147.1993	DCB_se2_ag4_f_04 - phones	G	147.2693
147.1993	DCB_se2_ag4_f_04 - words	growing	147.6893
147.2693	DCB_se2_ag4_f_04 - phones	R	147.2993
147.2993	DCB_se2_ag4_f_04 - phones	OW1	147.4593
147.4593	DCB_se2_ag4_f_04 - phones	IH0	147.5193
147.5193	DCB_se2_ag4_f_04 - phones	NG	147.6893
147.6893	DCB_se2_ag4_f_04 - phones	sp	147.7193
147.7193	DCB_se2_ag4_f_04 - phones	AH1	147.9293
147.7193	DCB_se2_ag4_f_04 - words	up	148.0693
147.9293	DCB_se2_ag4_f_04 - phones	P	148.0693
148.0693	DCB_se2_ag4_f_04 - phones	sp	148.1493
149.9199	DCB_se2_ag4_f_04 - phones	IH0	150.0399
149.9199	DCB_se2_ag4_f_04 - words	in	150.2799
150.0399	DCB_se2_ag4_f_04 - phones	N	150.2799
150.2799	DCB_se2_ag4_f_04 - phones	sp	150.3099
150.3099	DCB_se2_ag4_f_04 - words	a	150.4599
150.3099	DCB_se2_ag4_f_04 - phones	EY1	150.4599
150.4599	DCB_se2_ag4_f_04 - phones	sp	150.4899
150.4899	DCB_se2_ag4_f_04 - phones	T	150.5799
150.4899	DCB_se2_ag4_f_04 - words	two	150.6399
150.5799	DCB_se2_ag4_f_04 - phones	UW1	150.6399
150.6399	DCB_se2_ag4_f_04 - phones	P	150.7699
150.6399	DCB_se2_ag4_f_04 - words	parent	151.0599
150.7699	DCB_se2_ag4_f_04 - phones	EH1	150.8299
150.8299	DCB_se2_ag4_f_04 - phones	R	150.8999
150.8999	DCB_se2_ag4_f_04 - phones	AH0	150.9699
150.9699	DCB_se2_ag4_f_04 - phones	N	150.9999
150.9999	DCB_se2_ag4_f_04 - phones	T	151.0599
151.2162	DCB_se2_ag4_f_04 - phones	HH	151.2762
151.2162	DCB_se2_ag4_f_04 - words	home	151.6062
151.2762	DCB_se2_ag4_f_04 - phones	OW1	151.4562
151.4562	DCB_se2_ag4_f_04 - phones	M	151.6062
151.6062	DCB_se2_ag4_f_04 - phones	sp	151.7062
151.7062	DCB_se2_ag4_f_04 - phones	HH	151.8262
151.7062	DCB_se2_ag4_f_04 - words	household	152.3162
151.8262	DCB_se2_ag4_f_04 - phones	AW1	151.9062
151.9062	DCB_se2_ag4_f_04 - phones	S	152.0162
152.0162	DCB_se2_ag4_f_04 - phones	HH	152.0662
152.0662	DCB_se2_ag4_f_04 - phones	OW2	152.0962
152.0962	DCB_se2_ag4_f_04 - phones	L	152.1262
152.1262	DCB_se2_ag4_f_04 - phones	D	152.3162
153.6736	DCB_se2_ag4_f_04 - phones	sil	153.7036
153.7036	DCB_se2_ag4_f_04 - phones	AH1	153.7836
153.7036	DCB_se2_ag4_f_04 - words	um	153.8136
153.7836	DCB_se2_ag4_f_04 - phones	M	153.8136
153.8136	DCB_se2_ag4_f_04 - phones	sp	153.8436
153.8436	DCB_se2_ag4_f_04 - phones	M	153.9536
153.8436	DCB_se2_ag4_f_04 - words	my	154.0036
153.9536	DCB_se2_ag4_f_04 - phones	AY1	154.0036
154.0036	DCB_se2_ag4_f_04 - phones	P	154.1036
154.0036	DCB_se2_ag4_f_04 - words	perspective	154.5436
154.1036	DCB_se2_ag4_f_04 - phones	ER0	154.1536
154.1536	DCB_se2_ag4_f_04 - phones	S	154.2436
154.2436	DCB_se2_ag4_f_04 - phones	P	154.3036
154.3036	DCB_se2_ag4_f_04 - phones	EH1	154.3436
154.3436	DCB_se2_ag4_f_04 - phones	K	154.4236
154.4236	DCB_se2_ag4_f_04 - phones	T	154.4536
154.4536	DCB_se2_ag4_f_04 - phones	IH0	154.4936
154.4936	DCB_se2_ag4_f_04 - phones	V	154.5436
154.5436	DCB_se2_ag4_f_04 - phones	W	154.5736
154.5436	DCB_se2_ag4_f_04 - words	was	154.6536
154.5736	DCB_se2_ag4_f_04 - phones	AH0	154.6136
154.6136	DCB_se2_ag4_f_04 - phones	Z	154.6536
154.6536	DCB_se2_ag4_f_04 - phones	sp	154.6836
154.6836	DCB_se2_ag4_f_04 - phones	DH	154.7236
154.6836	DCB_se2_ag4_f_04 - words	that	154.7936
154.7236	DCB_se2_ag4_f_04 - phones	AH0	154.7636
154.7636	DCB_se2_ag4_f_04 - phones	T	154.7936
154.7936	DCB_se2_ag4_f_04 - phones	sp	154.8236
154.8236	DCB_se2_ag4_f_04 - phones	AY1	154.8536
154.8236	DCB_se2_ag4_f_04 - words	i	154.8536
154.8536	DCB_se2_ag4_f_04 - phones	sp	154.8836
154.8836	DCB_se2_ag4_f_04 - phones	F	154.9136
154.8836	DCB_se2_ag4_f_04 - words	felt	155.1036
154.9136	DCB_se2_ag4_f_04 - phones	EH1	154.9736
154.9736	DCB_se2_ag4_f_04 - phones	L	155.0736
155.0736	DCB_se2_ag4_f_04 - phones	T	155.1036
155.1036	DCB_se2_ag4_f_04 - phones	sp	155.1736
155.4070	DCB_se2_ag4_f_04 - phones	W	155.4370
155.4070	DCB_se2_ag4_f_04 - words	we	155.4670
155.4370	DCB_se2_ag4_f_04 - phones	IY1	155.4670
155.4670	DCB_se2_ag4_f_04 - phones	sp	155.5170
155.5170	DCB_se2_ag4_f_04 - phones	HH	155.5770
155.5170	DCB_se2_ag4_f_04 - words	had	155.6770
155.5770	DCB_se2_ag4_f_04 - phones	AE1	155.6170
155.6170	DCB_se2_ag4_f_04 - phones	D	155.6770
155.6770	DCB_se2_ag4_f_04 - phones	sp	155.7070
155.7070	DCB_se2_ag4_f_04 - phones	DH	155.7370
155.7070	DCB_se2_ag4_f_04 - words	the	155.7670
155.7370	DCB_se2_ag4_f_04 - phones	AH0	155.7670
155.7670	DCB_se2_ag4_f_04 - phones	sp	155.8170
155.8170	DCB_se2_ag4_f_04 - phones	B	155.8770
155.8170	DCB_se2_ag4_f_04 - words	best	156.1170
155.8770	DCB_se2_ag4_f_04 - phones	EH1	155.9970
155.9970	DCB_se2_ag4_f_04 - phones	S	156.0870
156.0870	DCB_se2_ag4_f_04 - phones	T	156.1170
156.1170	DCB_se2_ag4_f_04 - phones	AH0	156.1470
156.1170	DCB_se2_ag4_f_04 - words	of	156.2370
156.1470	DCB_se2_ag4_f_04 - phones	V	156.2370
156.2370	DCB_se2_ag4_f_04 - phones	EH1	156.2770
156.2370	DCB_se2_ag4_f_04 - words	everything	156.7070
156.2770	DCB_se2_ag4_f_04 - phones	V	156.3570
156.3570	DCB_se2_ag4_f_04 - phones	R	156.4070
156.4070	DCB_se2_ag4_f_04 - phones	IY0	156.4370
156.4370	DCB_se2_ag4_f_04 - phones	TH	156.5270
156.5270	DCB_se2_ag4_f_04 - phones	IH2	156.5770
156.5770	DCB_se2_ag4_f_04 - phones	NG	156.7070
156.9737	DCB_int_01 - phones	HH	157.0537
156.9737	DCB_int_01 - words	hm	157.0937
157.0537	DCB_int_01 - phones	M	157.0937
157.0937	DCB_int_01 - phones	sp	157.2237
158.0369	DCB_se2_ag4_f_04 - phones	AH1	158.1169
158.0369	DCB_se2_ag4_f_04 - words	um	158.3969
158.1169	DCB_se2_ag4_f_04 - phones	M	158.3969
159.6782	DCB_se2_ag4_f_04 - phones	M	159.7482
159.6782	DCB_se2_ag4_f_04 - words	my	159.8082
159.7482	DCB_se2_ag4_f_04 - phones	AY1	159.8082
159.8082	DCB_se2_ag4_f_04 - phones	sp	159.8882
159.8882	DCB_se2_ag4_f_04 - phones	F	159.9582
159.8882	DCB_se2_ag4_f_04 - words	father	160.3482
159.9582	DCB_se2_ag4_f_04 - phones	AA1	160.0682
160.0682	DCB_se2_ag4_f_04 - phones	DH	160.1482
160.1482	DCB_se2_ag4_f_04 - phones	ER0	160.3482
160.3482	DCB_se2_ag4_f_04 - phones	sp	160.3782
160.3782	DCB_se2_ag4_f_04 - phones	M	160.4382
160.3782	DCB_se2_ag4_f_04 - words	made	160.6282
160.4382	DCB_se2_ag4_f_04 - phones	EY1	160.5482
160.5482	DCB_se2_ag4_f_04 - phones	D	160.6282
160.6282	DCB_se2_ag4_f_04 - phones	IH1	160.7482
160.6282	DCB_se2_ag4_f_04 - words	it	160.8182
160.7482	DCB_se2_ag4_f_04 - phones	T	160.8182
161.8500	DCB_se2_ag4_f_04 - phones	sil	161.8900
161.8900	DCB_se2_ag4_f_04 - phones	AH1	162.0600
161.8900	DCB_se2_ag4_f_04 - words	um	162.3200
162.0600	DCB_se2_ag4_f_04 - phones	M	162.3200
162.8618	DCB_se2_ag4_f_04 - phones	HH	162.9118
162.8618	DCB_se2_ag4_f_04 - words	his	163.0418
162.9118	DCB_se2_ag4_f_04 - phones	IH0	162.9618
162.9618	DCB_se2_ag4_f_04 - phones	Z	163.0418
163.0418	DCB_se2_ag4_f_04 - phones	sp	163.0718
163.0718	DCB_se2_ag4_f_04 - phones	B	163.1218
163.0718	DCB_se2_ag4_f_04 - words	business	163.4518
163.1218	DCB_se2_ag4_f_04 - phones	IH1	163.2018
163.2018	DCB_se2_ag4_f_04 - phones	Z	163.3018
163.3018	DCB_se2_ag4_f_04 - phones	N	163.3318
163.3318	DCB_se2_ag4_f_04 - phones	AH0	163.3718
163.3718	DCB_se2_ag4_f_04 - phones	S	163.4518
163.4518	DCB_se2_ag4_f_04 - phones	T	163.4818
163.4518	DCB_se2_ag4_f_04 - words	to	163.5218
163.4818	DCB_se2_ag4_f_04 - phones	IH0	163.5218
163.5218	DCB_se2_ag4_f_04 - phones	M	163.5818
163.5218	DCB_se2_ag4_f_04 - words	make	163.7118
163.5818	DCB_se2_ag4_f_04 - phones	EY1	163.6618
163.6618	DCB_se2_ag4_f_04 - phones	K	163.7118
163.7118	DCB_se2_ag4_f_04 - phones	SH	163.8818
163.7118	DCB_se2_ag4_f_04 - words	sure	164.1318
163.8818	DCB_se2_ag4_f_04 - phones	UH1	164.0918
164.0918	DCB_se2_ag4_f_04 - phones	R	164.1318
164.1318	DCB_se2_ag4_f_04 - phones	sp	164.2218
164.9508	DCB_se2_ag4_f_04 - phones	DH	165.0008
164.9508	DCB_se2_ag4_f_04 - words	that	165.0808
165.0008	DCB_se2_ag4_f_04 - phones	AH0	165.0508
165.0508	DCB_se2_ag4_f_04 - phones	T	165.0808
165.0808	DCB_se2_ag4_f_04 - phones	sp	165.1108
165.1108	DCB_se2_ag4_f_04 - phones	W	165.1708
165.1108	DCB_se2_ag4_f_04 - words	we	165.2008
165.1708	DCB_se2_ag4_f_04 - phones	IY1	165.2008
165.2008	DCB_se2_ag4_f_04 - phones	sp	165.2308
165.2308	DCB_se2_ag4_f_04 - phones	W	165.2608
165.2308	DCB_se2_ag4_f_04 - words	were	165.3308
165.2608	DCB_se2_ag4_f_04 - phones	ER0	165.3308
165.3308	DCB_se2_ag4_f_04 - phones	sp	165.3608
165.3608	DCB_se2_ag4_f_04 - phones	V	165.4008
165.3608	DCB_se2_ag4_f_04 - words	very	165.6008
165.4008	DCB_se2_ag4_f_04 - phones	EH1	165.4408
165.4408	DCB_se2_ag4_f_04 - phones	R	165.5208
165.5208	DCB_se2_ag4_f_04 - phones	IY0	165.6008
165.6008	DCB_se2_ag4_f_04 - phones	W	165.6308
165.6008	DCB_se2_ag4_f_04 - words	well	165.8108
165.6308	DCB_se2_ag4_f_04 - phones	EH1	165.7008
165.7008	DCB_se2_ag4_f_04 - phones	L	165.8108
165.8108	DCB_se2_ag4_f_04 - phones	T	165.8808
165.8108	DCB_se2_ag4_f_04 - words	taken	166.0708
165.8808	DCB_se2_ag4_f_04 - phones	EY1	165.9308
165.9308	DCB_se2_ag4_f_04 - phones	K	166.0108
166.0108	DCB_se2_ag4_f_04 - phones	AH0	166.0408
166.0408	DCB_se2_ag4_f_04 - phones	N	166.0708
166.0708	DCB_se2_ag4_f_04 - phones	sp	166.1408
166.1408	DCB_se2_ag4_f_04 - phones	K	166.1708
166.1408	DCB_se2_ag4_f_04 - words	care	166.3308
166.1708	DCB_se2_ag4_f_04 - phones	EH1	166.2408
166.2408	DCB_se2_ag4_f_04 - phones	R	166.3308
166.3308	DCB_se2_ag4_f_04 - phones	AH1	166.5608
166.3308	DCB_se2_ag4_f_04 - words	of	166.6408
166.5608	DCB_se2_ag4_f_04 - phones	V	166.6408
166.6408	DCB_se2_ag4_f_04 - phones	sp	167.6009
167.6009	DCB_se2_ag4_f_04 - phones	AH1	167.7209
167.6009	DCB_se2_ag4_f_04 - words	um	167.8109
167.7209	DCB_se2_ag4_f_04 - phones	M	167.8109
167.8109	DCB_se2_ag4_f_04 - phones	sp	168.4229
168.4229	DCB_se2_ag4_f_04 - phones	L	168.4629
168.4229	DCB_se2_ag4_f_04 - words	looking	168.7429
168.4629	DCB_se2_ag4_f_04 - phones	UH1	168.4929
168.4929	DCB_se2_ag4_f_04 - phones	K	168.6129
168.6129	DCB_se2_ag4_f_04 - phones	IH0	168.6529
168.6529	DCB_se2_ag4_f_04 - phones	NG	168.7429
168.7429	DCB_se2_ag4_f_04 - phones	B	168.7929
168.7429	DCB_se2_ag4_f_04 - words	back	169.1229
168.7929	DCB_se2_ag4_f_04 - phones	AE1	168.9229
168.9229	DCB_se2_ag4_f_04 - phones	K	169.1229
169.2815	DCB_se2_ag4_f_04 - phones	sil	169.3215
169.3215	DCB_se2_ag4_f_04 - phones	W	169.3515
169.3215	DCB_se2_ag4_f_04 - words	we	169.4215
169.3515	DCB_se2_ag4_f_04 - phones	IY1	169.4215
169.4215	DCB_se2_ag4_f_04 - phones	HH	169.4915
169.4215	DCB_se2_ag4_f_04 - words	had	169.5915
169.4915	DCB_se2_ag4_f_04 - phones	AE1	169.5615
169.5615	DCB_se2_ag4_f_04 - phones	D	169.5915
169.5915	DCB_se2_ag4_f_04 - phones	AO1	169.7615
169.5915	DCB_se2_ag4_f_04 - words	all	169.8215
169.7615	DCB_se2_ag4_f_04 - phones	L	169.8215
169.8215	DCB_se2_ag4_f_04 - phones	sp	169.8515
169.8515	DCB_se2_ag4_f_04 - phones	DH	169.8815
169.8515	DCB_se2_ag4_f_04 - words	the	169.9715
169.8815	DCB_se2_ag4_f_04 - phones	AH0	169.9715
169.9715	DCB_se2_ag4_f_04 - phones	N	170.0515
169.9715	DCB_se2_ag4_f_04 - words	necessities	171.0015
170.0515	DCB_se2_ag4_f_04 - phones	AH0	170.1115
170.1115	DCB_se2_ag4_f_04 - phones	S	170.2315
170.2315	DCB_se2_ag4_f_04 - phones	EH1	170.3215
170.3215	DCB_se2_ag4_f_04 - phones	S	170.4215
170.4215	DCB_se2_ag4_f_04 - phones	IH0	170.4915
170.4915	DCB_se2_ag4_f_04 - phones	T	170.5915
170.5915	DCB_se2_ag4_f_04 - phones	IY0	170.7515
170.7515	DCB_se2_ag4_f_04 - phones	Z	171.0015
172.9920	DCB_se2_ag4_f_04 - phones	sil	173.0320
173.0320	DCB_se2_ag4_f_04 - words	<unk>	173.1720
173.0320	DCB_se2_ag4_f_04 - phones	spn	173.1720
173.6122	DCB_se2_ag4_f_04 - phones	M	173.7622
173.6122	DCB_se2_ag4_f_04 - words	my	173.8822
173.7622	DCB_se2_ag4_f_04 - phones	AY1	173.8822
173.8822	DCB_se2_ag4_f_04 - phones	M	174.0322
173.8822	DCB_se2_ag4_f_04 - words	mom	174.3322
174.0322	DCB_se2_ag4_f_04 - phones	AA1	174.2222
174.2222	DCB_se2_ag4_f_04 - phones	M	174.3322
174.3322	DCB_se2_ag4_f_04 - phones	W	174.3722
174.3322	DCB_se2_ag4_f_04 - words	was	174.6422
174.3722	DCB_se2_ag4_f_04 - phones	AO1	174.5122
174.5122	DCB_se2_ag4_f_04 - phones	Z	174.6422
174.6422	DCB_se2_ag4_f_04 - phones	sp	174.6822
174.6822	DCB_se2_ag4_f_04 - phones	DH	174.7822
174.6822	DCB_se2_ag4_f_04 - words	the	174.8522
174.7822	DCB_se2_ag4_f_04 - phones	AH0	174.8522
174.8522	DCB_se2_ag4_f_04 - phones	sp	174.8822
174.8822	DCB_se2_ag4_f_04 - phones	HH	174.9522
174.8822	DCB_se2_ag4_f_04 - words	homemaker	175.4822
174.9522	DCB_se2_ag4_f_04 - phones	OW1	175.0722
175.0722	DCB_se2_ag4_f_04 - phones	M	175.1022
175.1022	DCB_se2_ag4_f_04 - phones	M	175.1422
175.1422	DCB_se2_ag4_f_04 - phones	EY2	175.2922
175.2922	DCB_se2_ag4_f_04 - phones	K	175.3522
175.3522	DCB_se2_ag4_f_04 - phones	ER0	175.4822
175.4822	DCB_se2_ag4_f_04 - phones	sp	175.5122
175.5122	DCB_se2_ag4_f_04 - phones	SH	175.6622
175.5122	DCB_se2_ag4_f_04 - words	she	175.7222
175.6622	DCB_se2_ag4_f_04 - phones	IY1	175.7222
175.7222	DCB_se2_ag4_f_04 - phones	sp	175.7622
175.7622	DCB_se2_ag4_f_04 - phones	W	175.8622
175.7622	DCB_se2_ag4_f_04 - words	worked	176.1122
175.8622	DCB_se2_ag4_f_04 - phones	ER1	176.0222
176.0222	DCB_se2_ag4_f_04 - phones	K	176.0822
176.0822	DCB_se2_ag4_f_04 - phones	T	176.1122
176.1122	DCB_se2_ag4_f_04 - phones	B	176.1422
176.1122	DCB_se2_ag4_f_04 - words	but	176.2722
176.1422	DCB_se2_ag4_f_04 - phones	AH1	176.2222
176.2222	DCB_se2_ag4_f_04 - phones	T	176.2722
176.2722	DCB_se2_ag4_f_04 - phones	SH	176.4022
176.2722	DCB_se2_ag4_f_04 - words	she	176.4722
176.4022	DCB_se2_ag4_f_04 - phones	IY1	176.4722
176.4722	DCB_se2_ag4_f_04 - phones	W	176.5122
176.4722	DCB_se2_ag4_f_04 - words	was	176.7222
176.5122	DCB_se2_ag4_f_04 - phones	AH0	176.5422
176.5422	DCB_se2_ag4_f_04 - phones	Z	176.7222
177.0860	DCB_se2_ag4_f_04 - phones	S	177.1860
177.0860	DCB_se2_ag4_f_04 - words	still	177.3160
177.1860	DCB_se2_ag4_f_04 - phones	T	177.2260
177.2260	DCB_se2_ag4_f_04 - phones	IH1	177.2760
177.2760	DCB_se2_ag4_f_04 - phones	L	177.3160
177.3160	DCB_se2_ag4_f_04 - phones	DH	177.3460
177.3160	DCB_se2_ag4_f_04 - words	the	177.3760
177.3460	DCB_se2_ag4_f_04 - phones	AH0	177.3760
177.3760	DCB_se2_ag4_f_04 - phones	sp	177.4360
177.4360	DCB_se2_ag4_f_04 - phones	P	177.4760
177.4360	DCB_se2_ag4_f_04 - words	primary	177.7960
177.4760	DCB_se2_ag4_f_04 - phones	R	177.5160
177.5160	DCB_se2_ag4_f_04 - phones	AY1	177.5860
177.5860	DCB_se2_ag4_f_04 - phones	M	177.6660
177.6660	DCB_se2_ag4_f_04 - phones	EH2	177.7360
177.7360	DCB_se2_ag4_f_04 - phones	R	177.7660
177.7660	DCB_se2_ag4_f_04 - phones	IY0	177.7960
177.7960	DCB_se2_ag4_f_04 - phones	sp	177.8260
177.8260	DCB_se2_ag4_f_04 - phones	HH	177.8660
177.8260	DCB_se2_ag4_f_04 - words	homemaker	178.3860
177.8660	DCB_se2_ag4_f_04 - phones	OW1	178.0360
178.0360	DCB_se2_ag4_f_04 - phones	M	178.0660
178.0660	DCB_se2_ag4_f_04 - phones	M	178.1060
178.1060	DCB_se2_ag4_f_04 - phones	EY2	178.2060
178.2060	DCB_se2_ag4_f_04 - phones	K	178.2660
178.2660	DCB_se2_ag4_f_04 - phones	ER0	178.3860
178.3860	DCB_se2_ag4_f_04 - phones	AH0	178.4160
178.3860	DCB_se2_ag4_f_04 - words	and	178.4460
178.4160	DCB_se2_ag4_f_04 - phones	N	178.4460
178.4460	DCB_se2_ag4_f_04 - phones	M	178.4760
178.4460	DCB_se2_ag4_f_04 - words	my	178.5160
178.4760	DCB_se2_ag4_f_04 - phones	AY1	178.5160
178.5160	DCB_se2_ag4_f_04 - phones	sp	178.6060
178.6060	DCB_se2_ag4_f_04 - phones	F	178.6760
178.6060	DCB_se2_ag4_f_04 - words	father	178.9160
178.6760	DCB_se2_ag4_f_04 - phones	AA1	178.7860
178.7860	DCB_se2_ag4_f_04 - phones	DH	178.8360
178.8360	DCB_se2_ag4_f_04 - phones	ER0	178.9160
178.9160	DCB_se2_ag4_f_04 - phones	sp	178.9460
178.9460	DCB_se2_ag4_f_04 - phones	W	178.9960
178.9460	DCB_se2_ag4_f_04 - words	was	179.3160
178.9960	DCB_se2_ag4_f_04 - phones	AO1	179.0760
179.0760	DCB_se2_ag4_f_04 - phones	Z	179.3160
180.0272	DCB_se2_ag4_f_04 - phones	DH	180.0972
180.0272	DCB_se2_ag4_f_04 - words	the	180.1572
180.0972	DCB_se2_ag4_f_04 - phones	AH0	180.1572
180.1572	DCB_se2_ag4_f_04 - phones	D	180.2472
180.1572	DCB_se2_ag4_f_04 - words	dominant	180.6972
180.2472	DCB_se2_ag4_f_04 - phones	AA1	180.3872
180.3872	DCB_se2_ag4_f_04 - phones	M	180.4572
180.4572	DCB_se2_ag4_f_04 - phones	AH0	180.4872
180.4872	DCB_se2_ag4_f_04 - phones	N	180.5272
180.5272	DCB_se2_ag4_f_04 - phones	AH0	180.6072
180.6072	DCB_se2_ag4_f_04 - phones	N	180.6372
180.6372	DCB_se2_ag4_f_04 - phones	T	180.6972
180.9271	DCB_se2_ag4_f_04 - phones	sil	180.9871
180.9871	DCB_se2_ag4_f_04 - phones	W	181.0571
180.9871	DCB_se2_ag4_f_04 - words	with	181.2671
181.0571	DCB_se2_ag4_f_04 - phones	IH0	181.1371
181.1371	DCB_se2_ag4_f_04 - phones	TH	181.2671
181.2671	DCB_se2_ag4_f_04 - phones	sp	181.2971
181.2971	DCB_se2_ag4_f_04 - phones	DH	181.3571
181.2971	DCB_se2_ag4_f_04 - words	the	181.6271
181.3571	DCB_se2_ag4_f_04 - phones	IY0	181.6271
181.6271	DCB_se2_ag4_f_04 - phones	sp	182.7623
182.7623	DCB_se2_ag4_f_04 - phones	AH1	182.8523
182.7623	DCB_se2_ag4_f_04 - words	um	183.3523
182.8523	DCB_se2_ag4_f_04 - phones	M	183.3523
184.6376	DCB_se2_ag4_f_04 - phones	HH	184.7176
184.6376	DCB_se2_ag4_f_04 - words	he	184.7976
184.7176	DCB_se2_ag4_f_04 - phones	IY1	184.7976
184.7976	DCB_se2_ag4_f_04 - phones	M	184.8376
184.7976	DCB_se2_ag4_f_04 - words	made	184.9476
184.8376	DCB_se2_ag4_f_04 - phones	EY1	184.9176
184.9176	DCB_se2_ag4_f_04 - phones	D	184.9476
184.9476	DCB_se2_ag4_f_04 - phones	SH	185.0976
184.9476	DCB_se2_ag4_f_04 - words	sure	185.2476
185.0976	DCB_se2_ag4_f_04 - phones	UH1	185.1876
185.1876	DCB_se2_ag4_f_04 - phones	R	185.2476
185.2476	DCB_se2_ag4_f_04 - phones	sp	185.2776
185.2776	DCB_se2_ag4_f_04 - phones	DH	185.3276
185.2776	DCB_se2_ag4_f_04 - words	that	185.4576
185.3276	DCB_se2_ag4_f_04 - phones	AH0	185.4276
185.4276	DCB_se2_ag4_f_04 - phones	T	185.4576
185.4576	DCB_se2_ag4_f_04 - phones	sp	185.9606
185.9606	DCB_se2_ag4_f_04 - phones	DH	185.9906
185.9606	DCB_se2_ag4_f_04 - words	the	186.0306
185.9906	DCB_se2_ag4_f_04 - phones	AH1	186.0306
186.0306	DCB_se2_ag4_f_04 - phones	HH	186.1206
186.0306	DCB_se2_ag4_f_04 - words	house	186.3506
186.1206	DCB_se2_ag4_f_04 - phones	AW1	186.2306
186.2306	DCB_se2_ag4_f_04 - phones	S	186.3506
186.3506	DCB_se2_ag4_f_04 - phones	R	186.4206
186.3506	DCB_se2_ag4_f_04 - words	ran	186.6206
186.4206	DCB_se2_ag4_f_04 - phones	AE1	186.5406
186.5406	DCB_se2_ag4_f_04 - phones	N	186.6206
186.6206	DCB_se2_ag4_f_04 - phones	S	186.7306
186.6206	DCB_se2_ag4_f_04 - words	smoothly	187.1206
186.7306	DCB_se2_ag4_f_04 - phones	M	186.7906
186.7906	DCB_se2_ag4_f_04 - phones	UW1	186.8706
186.8706	DCB_se2_ag4_f_04 - phones	DH	186.9406
186.9406	DCB_se2_ag4_f_04 - phones	L	186.9906
186.9906	DCB_se2_ag4_f_04 - phones	IY0	187.1206
187.1206	DCB_se2_ag4_f_04 - phones	sp	187.1506
188.1022	DCB_se2_ag4_f_04 - phones	G	188.1622
188.1022	DCB_se2_ag4_f_04 - words	growing	188.4922
188.1622	DCB_se2_ag4_f_04 - phones	R	188.1922
188.1922	DCB_se2_ag4_f_04 - phones	OW1	188.3022
188.3022	DCB_se2_ag4_f_04 - phones	IH0	188.3722
188.3722	DCB_se2_ag4_f_04 - phones	NG	188.4922
188.4922	DCB_se2_ag4_f_04 - phones	AH1	188.5322
188.4922	DCB_se2_ag4_f_04 - words	up	188.5922
188.5322	DCB_se2_ag4_f_04 - phones	P	188.5922
188.5922	DCB_se2_ag4_f_04 - phones	sp	188.6222
188.6222	DCB_se2_ag4_f_04 - phones	IH0	188.6722
188.6222	DCB_se2_ag4_f_04 - words	in	188.7022
188.6722	DCB_se2_ag4_f_04 - phones	N	188.7022
188.7022	DCB_se2_ag4_f_04 - phones	DH	188.7322
188.7022	DCB_se2_ag4_f_04 - words	the	188.7822
188.7322	DCB_se2_ag4_f_04 - phones	AH0	188.7822
188.7822	DCB_se2_ag4_f_04 - phones	N	188.8522
188.7822	DCB_se2_ag4_f_04 - words	neighborhood	189.3422
188.8522	DCB_se2_ag4_f_04 - phones	EY1	188.9822
188.9822	DCB_se2_ag4_f_04 - phones	B	189.0222
189.0222	DCB_se2_ag4_f_04 - phones	ER0	189.0922
189.0922	DCB_se2_ag4_f_04 - phones	HH	189.1522
189.1522	DCB_se2_ag4_f_04 - phones	UH2	189.3122
189.3122	DCB_se2_ag4_f_04 - phones	D	189.3422
189.3422	DCB_se2_ag4_f_04 - phones	DH	189.3722
189.3422	DCB_se2_ag4_f_04 - words	that	189.4322
189.3722	DCB_se2_ag4_f_04 - phones	AH0	189.4022
189.4022	DCB_se2_ag4_f_04 - phones	T	189.4322
189.4322	DCB_se2_ag4_f_04 - phones	sp	189.4622
189.4622	DCB_se2_ag4_f_04 - phones	W	189.4922
189.4622	DCB_se2_ag4_f_04 - words	we	189.5322
189.4922	DCB_se2_ag4_f_04 - phones	IY1	189.5322
189.5322	DCB_se2_ag4_f_04 - phones	sp	189.5622
189.5622	DCB_se2_ag4_f_04 - phones	G	189.5922
189.5622	DCB_se2_ag4_f_04 - words	grew	189.7522
189.5922	DCB_se2_ag4_f_04 - phones	R	189.6222
189.6222	DCB_se2_ag4_f_04 - phones	UW1	189.7522
189.7522	DCB_se2_ag4_f_04 - phones	AH1	189.8022
189.7522	DCB_se2_ag4_f_04 - words	up	189.9222
189.8022	DCB_se2_ag4_f_04 - phones	P	189.9222
189.9222	DCB_se2_ag4_f_04 - phones	IH1	190.0722
189.9222	DCB_se2_ag4_f_04 - words	in	190.2722
190.0722	DCB_se2_ag4_f_04 - phones	N	190.2722
190.7262	DCB_se2_ag4_f_04 - phones	sil	190.7562
190.7562	DCB_se2_ag4_f_04 - words	i	190.9262
190.7562	DCB_se2_ag4_f_04 - phones	AY1	190.9262
190.9262	DCB_se2_ag4_f_04 - phones	W	191.0762
190.9262	DCB_se2_ag4_f_04 - words	was	191.2662
191.0762	DCB_se2_ag4_f_04 - phones	AH0	191.1162
191.1162	DCB_se2_ag4_f_04 - phones	Z	191.2662
191.2662	DCB_se2_ag4_f_04 - phones	sp	191.2962
191.6495	DCB_se2_ag4_f_04 - phones	DH	191.6995
191.6495	DCB_se2_ag4_f_04 - words	the	191.8895
191.6995	DCB_se2_ag4_f_04 - phones	IY0	191.8895
191.8895	DCB_se2_ag4_f_04 - phones	sp	191.9195
191.9195	DCB_se2_ag4_f_04 - phones	OW1	192.2495
191.9195	DCB_se2_ag4_f_04 - words	only	192.6095
192.2495	DCB_se2_ag4_f_04 - phones	N	192.2795
192.2795	DCB_se2_ag4_f_04 - phones	L	192.3795
192.3795	DCB_se2_ag4_f_04 - phones	IY0	192.6095
192.9551	DCB_se2_ag4_f_04 - phones	sil	192.9851
192.9851	DCB_se2_ag4_f_04 - phones	AH1	193.2551
192.9851	DCB_se2_ag4_f_04 - words	um	193.3051
193.2551	DCB_se2_ag4_f_04 - phones	M	193.3051
193.3051	DCB_se2_ag4_f_04 - phones	sp	193.4651
194.3400	DCB_se2_ag4_f_04 - phones	EH1	194.3700
194.3400	DCB_se2_ag4_f_04 - words	f	194.6500
194.3700	DCB_se2_ag4_f_04 - phones	F	194.6500
194.7969	DCB_se2_ag4_f_04 - phones	F	194.8769
194.7969	DCB_se2_ag4_f_04 - words	female	195.2669
194.8769	DCB_se2_ag4_f_04 - phones	IY1	195.0169
195.0169	DCB_se2_ag4_f_04 - phones	M	195.0569
195.0569	DCB_se2_ag4_f_04 - phones	EY2	195.1469
195.1469	DCB_se2_ag4_f_04 - phones	L	195.2669
195.2669	DCB_se2_ag4_f_04 - phones	sp	195.6909
195.6909	DCB_se2_ag4_f_04 - phones	AH0	195.7309
195.6909	DCB_se2_ag4_f_04 - words	of	195.7609
195.7309	DCB_se2_ag4_f_04 - phones	V	195.7609
195.7609	DCB_se2_ag4_f_04 - phones	sp	195.7909
195.7909	DCB_se2_ag4_f_04 - phones	M	195.8709
195.7909	DCB_se2_ag4_f_04 - words	my	195.9909
195.8709	DCB_se2_ag4_f_04 - phones	AY1	195.9909
195.9909	DCB_se2_ag4_f_04 - phones	EY1	196.2209
195.9909	DCB_se2_ag4_f_04 - words	age	196.4109
196.2209	DCB_se2_ag4_f_04 - phones	JH	196.4109
197.1878	DCB_se2_ag4_f_04 - phones	sil	197.2178
197.2178	DCB_se2_ag4_f_04 - phones	S	197.3278
197.2178	DCB_se2_ag4_f_04 - words	so	197.4478
197.3278	DCB_se2_ag4_f_04 - phones	OW1	197.4478
197.4478	DCB_se2_ag4_f_04 - words	i	197.4878
197.4478	DCB_se2_ag4_f_04 - phones	AY1	197.4878
197.4878	DCB_se2_ag4_f_04 - phones	D	197.5478
197.4878	DCB_se2_ag4_f_04 - words	didn't	197.6978
197.5478	DCB_se2_ag4_f_04 - phones	IH1	197.6378
197.6378	DCB_se2_ag4_f_04 - phones	N	197.6678
197.6678	DCB_se2_ag4_f_04 - phones	T	197.6978
197.6978	DCB_se2_ag4_f_04 - phones	HH	197.7678
197.6978	DCB_se2_ag4_f_04 - words	have	197.8478
197.7678	DCB_se2_ag4_f_04 - phones	AE1	197.7978
197.7978	DCB_se2_ag4_f_04 - phones	V	197.8478
197.8478	DCB_se2_ag4_f_04 - words	a	197.9178
197.8478	DCB_se2_ag4_f_04 - phones	AH0	197.9178
197.9178	DCB_se2_ag4_f_04 - phones	L	197.9878
197.9178	DCB_se2_ag4_f_04 - words	lot	198.1178
197.9878	DCB_se2_ag4_f_04 - phones	AA1	198.0678
198.0678	DCB_se2_ag4_f_04 - phones	T	198.1178
198.1178	DCB_se2_ag4_f_04 - phones	AH1	198.2178
198.1178	DCB_se2_ag4_f_04 - words	of	198.2978
198.2178	DCB_se2_ag4_f_04 - phones	V	198.2978
198.9458	DCB_se2_ag4_f_04 - phones	sil	198.9758
198.9758	DCB_se2_ag4_f_04 - phones	AH1	199.3358
198.9758	DCB_se2_ag4_f_04 - words	uh	199.3358
199.3358	DCB_se2_ag4_f_04 - phones	sp	199.4058
199.4058	DCB_se2_ag4_f_04 - phones	F	199.4858
199.4058	DCB_se2_ag4_f_04 - words	female	199.7158
199.4858	DCB_se2_ag4_f_04 - phones	IY1	199.5558
199.5558	DCB_se2_ag4_f_04 - phones	M	199.6058
199.6058	DCB_se2_ag4_f_04 - phones	EY2	199.6458
199.6458	DCB_se2_ag4_f_04 - phones	L	199.7158
199.7158	DCB_se2_ag4_f_04 - phones	F	199.7858
199.7158	DCB_se2_ag4_f_04 - words	friends	199.9958
199.7858	DCB_se2_ag4_f_04 - phones	R	199.8258
199.8258	DCB_se2_ag4_f_04 - phones	EH1	199.8858
199.8858	DCB_se2_ag4_f_04 - phones	N	199.9458
199.9458	DCB_se2_ag4_f_04 - phones	Z	199.9958
199.9958	DCB_se2_ag4_f_04 - words	or	200.0258
199.9958	DCB_se2_ag4_f_04 - phones	ER0	200.0258
200.0258	DCB_se2_ag4_f_04 - phones	EH1	200.0558
200.0258	DCB_se2_ag4_f_04 - words	anything	200.3658
200.0558	DCB_se2_ag4_f_04 - phones	N	200.1058
200.1058	DCB_se2_ag4_f_04 - phones	IY0	200.1758
200.1758	DCB_se2_ag4_f_04 - phones	TH	200.2658
200.2658	DCB_se2_ag4_f_04 - phones	IH2	200.2958
200.2958	DCB_se2_ag4_f_04 - phones	NG	200.3658
200.3658	DCB_se2_ag4_f_04 - phones	sp	200.3958
200.3958	DCB_se2_ag4_f_04 - phones	L	200.4458
200.3958	DCB_se2_ag4_f_04 - words	like	200.5258
200.4458	DCB_se2_ag4_f_04 - phones	AY1	200.4858
200.4858	DCB_se2_ag4_f_04 - phones	K	200.5258
200.5258	DCB_se2_ag4_f_04 - phones	sp	200.6058
200.6058	DCB_se2_ag4_f_04 - phones	DH	200.6558
200.6058	DCB_se2_ag4_f_04 - words	that	200.8858
200.6558	DCB_se2_ag4_f_04 - phones	AE1	200.7158
200.7158	DCB_se2_ag4_f_04 - phones	T	200.8858
200.9601	DCB_int_01 - phones	HH	201.1001
200.9601	DCB_int_01 - words	how	201.2701
201.1001	DCB_int_01 - phones	AW1	201.2701
201.2701	DCB_int_01 - phones	sp	201.3001
201.3001	DCB_int_01 - phones	B	201.3401
201.3001	DCB_int_01 - words	big	201.4701
201.3401	DCB_int_01 - phones	IH1	201.3901
201.3901	DCB_int_01 - phones	G	201.4701
201.4701	DCB_int_01 - phones	AH0	201.5001
201.4701	DCB_int_01 - words	of	201.5501
201.5001	DCB_int_01 - phones	V	201.5501
201.5501	DCB_int_01 - phones	DH	201.6101
201.5501	DCB_int_01 - words	the	201.6501
201.6101	DCB_int_01 - phones	IY0	201.6501
201.6501	DCB_int_01 - phones	G	201.8101
201.6501	DCB_int_01 - words	gap	201.9901
201.8101	DCB_int_01 - phones	AE1	201.8901
201.8901	DCB_int_01 - phones	P	201.9901
201.9901	DCB_int_01 - phones	W	202.0201
201.9901	DCB_int_01 - words	was	202.1801
202.0201	DCB_int_01 - phones	AH1	202.0701
202.0701	DCB_int_01 - phones	Z	202.1801
202.1801	DCB_int_01 - phones	Y	202.2201
202.1801	DCB_int_01 - words	your	202.3401
202.2201	DCB_int_01 - phones	UH1	202.2601
202.2601	DCB_int_01 - phones	R	202.3401
202.3401	DCB_int_01 - phones	Z	202.4401
202.3401	DCB_int_01 - words	s	202.4401
202.4401	DCB_int_01 - phones	sp	202.4701
202.4701	DCB_int_01 - phones	Y	202.5301
202.4701	DCB_int_01 - words	you	202.5901
202.5301	DCB_int_01 - phones	UW1	202.5901
202.5901	DCB_int_01 - phones	AH0	202.6301
202.5901	DCB_int_01 - words	and	202.6801
202.6301	DCB_int_01 - phones	N	202.6801
202.6801	DCB_int_01 - phones	Y	202.7201
202.6801	DCB_int_01 - words	your	202.7901
202.7201	DCB_int_01 - phones	UH1	202.7501
202.7501	DCB_int_01 - phones	R	202.7901
202.7901	DCB_int_01 - phones	S	202.8601
202.7901	DCB_int_01 - words	sister	203.2401
202.8601	DCB_int_01 - phones	IH1	202.9101
202.9101	DCB_int_01 - phones	S	203.0101
203.0101	DCB_int_01 - phones	T	203.0601
203.0601	DCB_int_01 - phones	ER0	203.2401
203.4490	DCB_se2_ag4_f_04 - phones	DH	203.5790
203.4490	DCB_se2_ag4_f_04 - words	there	203.6390
203.5790	DCB_se2_ag4_f_04 - phones	EH1	203.6090
203.6090	DCB_se2_ag4_f_04 - phones	R	203.6390
203.6390	DCB_se2_ag4_f_04 - words	are	203.6790
203.6390	DCB_se2_ag4_f_04 - phones	ER0	203.6790
203.6790	DCB_se2_ag4_f_04 - phones	T	203.7890
203.6790	DCB_se2_ag4_f_04 - words	twelve	203.9890
203.7890	DCB_se2_ag4_f_04 - phones	W	203.8290
203.8290	DCB_se2_ag4_f_04 - phones	EH1	203.8990
203.8990	DCB_se2_ag4_f_04 - phones	L	203.9590
203.9590	DCB_se2_ag4_f_04 - phones	V	203.9890
203.9890	DCB_se2_ag4_f_04 - phones	Y	204.0690
203.9890	DCB_se2_ag4_f_04 - words	years	204.2390
204.0690	DCB_se2_ag4_f_04 - phones	ER0	204.1390
204.1390	DCB_se2_ag4_f_04 - phones	Z	204.2390
204.2390	DCB_se2_ag4_f_04 - phones	B	204.2690
204.2390	DCB_se2_ag4_f_04 - words	between	204.4890
204.2690	DCB_se2_ag4_f_04 - phones	IH0	204.3290
204.3290	DCB_se2_ag4_f_04 - phones	T	204.3890
204.3890	DCB_se2_ag4_f_04 - phones	W	204.4190
204.4190	DCB_se2_ag4_f_04 - phones	IY1	204.4490
204.4490	DCB_se2_ag4_f_04 - phones	N	204.4890
204.4890	DCB_se2_ag4_f_04 - phones	sp	204.5890
204.5890	DCB_se2_ag4_f_04 - phones	AH1	204.6290
204.5890	DCB_se2_ag4_f_04 - words	us	204.8190
204.6290	DCB_se2_ag4_f_04 - phones	S	204.8190
204.7639	DCB_int_01 - phones	sil	204.8039
204.8039	DCB_int_01 - phones	OW2	204.9039
204.8039	DCB_int_01 - words	okay	205.1039
204.9039	DCB_int_01 - phones	K	204.9539
204.9539	DCB_int_01 - phones	EY1	205.1039
205.7804	DCB_se2_ag4_f_04 - phones	DH	205.8904
205.7804	DCB_se2_ag4_f_04 - words	there	205.9504
205.8904	DCB_se2_ag4_f_04 - phones	EH1	205.9204
205.9204	DCB_se2_ag4_f_04 - phones	R	205.9504
205.9504	DCB_se2_ag4_f_04 - phones	ER0	205.9804
205.9504	DCB_se2_ag4_f_04 - words	are	205.9804
205.9804	DCB_se2_ag4_f_04 - phones	T	206.0504
205.9804	DCB_se2_ag4_f_04 - words	twelve	206.2204
206.0504	DCB_se2_ag4_f_04 - phones	W	206.0804
206.0804	DCB_se2_ag4_f_04 - phones	EH1	206.1104
206.1104	DCB_se2_ag4_f_04 - phones	L	206.1504
206.1504	DCB_se2_ag4_f_04 - phones	V	206.2204
206.2204	DCB_se2_ag4_f_04 - phones	Y	206.3404
206.2204	DCB_se2_ag4_f_04 - words	years	206.6804
206.3404	DCB_se2_ag4_f_04 - phones	ER0	206.4504
206.4504	DCB_se2_ag4_f_04 - phones	Z	206.6804
206.9928	DCB_se2_ag4_f_04 - phones	S	207.1128
206.9928	DCB_se2_ag4_f_04 - words	so	207.2728
207.1128	DCB_se2_ag4_f_04 - phones	OW1	207.2728
207.2728	DCB_se2_ag4_f_04 - words	i	207.4528
207.2728	DCB_se2_ag4_f_04 - phones	AY1	207.4528
207.4528	DCB_se2_ag4_f_04 - phones	sp	207.4828
207.4828	DCB_se2_ag4_f_04 - phones	G	207.5128
207.4828	DCB_se2_ag4_f_04 - words	grew	207.6228
207.5128	DCB_se2_ag4_f_04 - phones	R	207.5428
207.5428	DCB_se2_ag4_f_04 - phones	UW1	207.6228
207.6228	DCB_se2_ag4_f_04 - phones	AH1	207.8128
207.6228	DCB_se2_ag4_f_04 - words	up	207.8428
207.8128	DCB_se2_ag4_f_04 - phones	P	207.8428
207.8428	DCB_se2_ag4_f_04 - phones	W	207.8928
207.8428	DCB_se2_ag4_f_04 - words	with	208.0028
207.8928	DCB_se2_ag4_f_04 - phones	IH0	207.9628
207.9628	DCB_se2_ag4_f_04 - phones	DH	208.0028
208.0028	DCB_se2_ag4_f_04 - phones	sp	208.1428
208.1428	DCB_se2_ag4_f_04 - phones	DH	208.2028
208.1428	DCB_se2_ag4_f_04 - words	the	208.3628
208.2028	DCB_se2_ag4_f_04 - phones	AH0	208.3628
208.3628	DCB_se2_ag4_f_04 - phones	sp	208.5028
209.1832	DCB_se2_ag4_f_04 - phones	EH1	209.2132
209.1832	DCB_se2_ag4_f_04 - words	as	209.3832
209.2132	DCB_se2_ag4_f_04 - phones	Z	209.3832
209.3832	DCB_se2_ag4_f_04 - phones	sp	209.4332
209.4332	DCB_se2_ag4_f_04 - words	a	209.4632
209.4332	DCB_se2_ag4_f_04 - phones	AH0	209.4632
209.4632	DCB_se2_ag4_f_04 - phones	T	209.5132
209.4632	DCB_se2_ag4_f_04 - words	tomboy	209.9432
209.5132	DCB_se2_ag4_f_04 - phones	AA1	209.7332
209.7332	DCB_se2_ag4_f_04 - phones	M	209.7632
209.7632	DCB_se2_ag4_f_04 - phones	B	209.8232
209.8232	DCB_se2_ag4_f_04 - phones	OY2	209.9432
209.9432	DCB_se2_ag4_f_04 - phones	G	209.9832
209.9432	DCB_se2_ag4_f_04 - words	growing	210.1932
209.9832	DCB_se2_ag4_f_04 - phones	R	210.0432
210.0432	DCB_se2_ag4_f_04 - phones	OW1	210.1132
210.1132	DCB_se2_ag4_f_04 - phones	IH0	210.1532
210.1532	DCB_se2_ag4_f_04 - phones	NG	210.1932
210.1932	DCB_se2_ag4_f_04 - phones	AH1	210.2432
210.1932	DCB_se2_ag4_f_04 - words	up	210.3232
210.2432	DCB_se2_ag4_f_04 - phones	P	210.3232
210.3232	DCB_se2_ag4_f_04 - phones	S	210.3832
210.3232	DCB_se2_ag4_f_04 - words	so	210.4932
210.3832	DCB_se2_ag4_f_04 - phones	OW1	210.4932
210.4932	DCB_se2_ag4_f_04 - phones	AY1	210.5332
210.4932	DCB_se2_ag4_f_04 - words	i	210.5332
210.5332	DCB_se2_ag4_f_04 - phones	sp	210.6132
210.6132	DCB_se2_ag4_f_04 - phones	G	210.6432
210.6132	DCB_se2_ag4_f_04 - words	grew	210.7032
210.6432	DCB_se2_ag4_f_04 - phones	R	210.6732
210.6732	DCB_se2_ag4_f_04 - phones	UW1	210.7032
210.7032	DCB_se2_ag4_f_04 - phones	AH1	210.7332
210.7032	DCB_se2_ag4_f_04 - words	up	210.7832
210.7332	DCB_se2_ag4_f_04 - phones	P	210.7832
210.7832	DCB_se2_ag4_f_04 - phones	W	210.8132
210.7832	DCB_se2_ag4_f_04 - words	with	210.8732
210.8132	DCB_se2_ag4_f_04 - phones	IH0	210.8432
210.8432	DCB_se2_ag4_f_04 - phones	TH	210.8732
210.8732	DCB_se2_ag4_f_04 - phones	DH	210.9032
210.8732	DCB_se2_ag4_f_04 - words	the	210.9332
210.9032	DCB_se2_ag4_f_04 - phones	AH0	210.9332
210.9332	DCB_se2_ag4_f_04 - phones	sp	210.9632
210.9632	DCB_se2_ag4_f_04 - phones	B	211.0432
210.9632	DCB_se2_ag4_f_04 - words	boys	211.2332
211.0432	DCB_se2_ag4_f_04 - phones	OY1	211.1932
211.1932	DCB_se2_ag4_f_04 - phones	Z	211.2332
211.2332	DCB_se2_ag4_f_04 - phones	IH0	211.2632
211.2332	DCB_se2_ag4_f_04 - words	in	211.2932
211.2632	DCB_se2_ag4_f_04 - phones	N	211.2932
211.2932	DCB_se2_ag4_f_04 - phones	DH	211.3332
211.2932	DCB_se2_ag4_f_04 - words	the	211.3732
211.3332	DCB_se2_ag4_f_04 - phones	AH0	211.3732
211.3732	DCB_se2_ag4_f_04 - phones	N	211.4432
211.3732	DCB_se2_ag4_f_04 - words	neighborhood	211.8132
211.4432	DCB_se2_ag4_f_04 - phones	EY1	211.5332
211.5332	DCB_se2_ag4_f_04 - phones	B	211.5932
211.5932	DCB_se2_ag4_f_04 - phones	ER0	211.6232
211.6232	DCB_se2_ag4_f_04 - phones	HH	211.7032
211.7032	DCB_se2_ag4_f_04 - phones	UH2	211.7832
211.7832	DCB_se2_ag4_f_04 - phones	D	211.8132
211.8132	DCB_se2_ag4_f_04 - phones	AH0	211.8432
211.8132	DCB_se2_ag4_f_04 - words	and	211.9732
211.8432	DCB_se2_ag4_f_04 - phones	N	211.9732
211.9732	DCB_se2_ag4_f_04 - phones	sp	212.0332
212.3493	DCB_se2_ag4_f_04 - phones	P	212.4093
212.3493	DCB_se2_ag4_f_04 - words	playing	212.6193
212.4093	DCB_se2_ag4_f_04 - phones	L	212.4793
212.4793	DCB_se2_ag4_f_04 - phones	EY1	212.5593
212.5593	DCB_se2_ag4_f_04 - phones	IH0	212.5893
212.5893	DCB_se2_ag4_f_04 - phones	NG	212.6193
212.6193	DCB_se2_ag4_f_04 - phones	F	212.6993
212.6193	DCB_se2_ag4_f_04 - words	football	213.1093
212.6993	DCB_se2_ag4_f_04 - phones	UH1	212.7393
212.7393	DCB_se2_ag4_f_04 - phones	T	212.8193
212.8193	DCB_se2_ag4_f_04 - phones	B	212.8593
212.8593	DCB_se2_ag4_f_04 - phones	AO2	212.8993
212.8993	DCB_se2_ag4_f_04 - phones	L	213.1093
213.1093	DCB_se2_ag4_f_04 - phones	sp	213.1393
213.1393	DCB_se2_ag4_f_04 - phones	AH0	213.1693
213.1393	DCB_se2_ag4_f_04 - words	and	213.2993
213.1693	DCB_se2_ag4_f_04 - phones	N	213.2993
213.2993	DCB_se2_ag4_f_04 - phones	sp	214.3332
214.3332	DCB_se2_ag4_f_04 - phones	B	214.3732
214.3332	DCB_se2_ag4_f_04 - words	baseball	214.6832
214.3732	DCB_se2_ag4_f_04 - phones	EY1	214.4832
214.4832	DCB_se2_ag4_f_04 - phones	S	214.5832
214.5832	DCB_se2_ag4_f_04 - phones	B	214.6132
214.6132	DCB_se2_ag4_f_04 - phones	AO1	214.6532
214.6532	DCB_se2_ag4_f_04 - phones	L	214.6832
214.6832	DCB_se2_ag4_f_04 - phones	AH0	214.8132
214.6832	DCB_se2_ag4_f_04 - words	and	214.8432
214.8132	DCB_se2_ag4_f_04 - phones	N	214.8432
214.8432	DCB_se2_ag4_f_04 - phones	sp	214.9332
214.9332	DCB_se2_ag4_f_04 - phones	K	214.9832
214.9332	DCB_se2_ag4_f_04 - words	kickball	215.5132
214.9832	DCB_se2_ag4_f_04 - phones	IH1	215.0532
215.0532	DCB_se2_ag4_f_04 - phones	K	215.1132
215.1132	DCB_se2_ag4_f_04 - phones	B	215.1732
215.1732	DCB_se2_ag4_f_04 - phones	AH0	215.2032
215.2032	DCB_se2_ag4_f_04 - phones	L	215.5132
215.5132	DCB_se2_ag4_f_04 - phones	AH0	215.5532
215.5132	DCB_se2_ag4_f_04 - words	and	215.7332
215.5532	DCB_se2_ag4_f_04 - phones	N	215.6432
215.6432	DCB_se2_ag4_f_04 - phones	D	215.7332
215.8640	DCB_se2_ag4_f_04 - phones	R	215.9540
215.8640	DCB_se2_ag4_f_04 - words	ride	216.1540
215.9540	DCB_se2_ag4_f_04 - phones	AY1	216.0840
216.0840	DCB_se2_ag4_f_04 - phones	D	216.1540
216.1540	DCB_se2_ag4_f_04 - phones	M	216.2340
216.1540	DCB_se2_ag4_f_04 - words	my	216.2940
216.2340	DCB_se2_ag4_f_04 - phones	AY1	216.2940
216.2940	DCB_se2_ag4_f_04 - phones	sp	216.4140
216.4140	DCB_se2_ag4_f_04 - phones	T	216.5340
216.4140	DCB_se2_ag4_f_04 - words	ten	216.6840
216.5340	DCB_se2_ag4_f_04 - phones	EH1	216.6040
216.6040	DCB_se2_ag4_f_04 - phones	N	216.6840
216.6840	DCB_se2_ag4_f_04 - phones	S	216.7240
216.6840	DCB_se2_ag4_f_04 - words	speed	216.9240
216.7240	DCB_se2_ag4_f_04 - phones	P	216.7940
216.7940	DCB_se2_ag4_f_04 - phones	IY1	216.8940
216.8940	DCB_se2_ag4_f_04 - phones	D	216.9240
216.9240	DCB_se2_ag4_f_04 - phones	B	216.9840
216.9240	DCB_se2_ag4_f_04 - words	bicycle	217.4240
216.9840	DCB_se2_ag4_f_04 - phones	AY1	217.1140
217.1140	DCB_se2_ag4_f_04 - phones	S	217.2240
217.2240	DCB_se2_ag4_f_04 - phones	IH0	217.2940
217.2940	DCB_se2_ag4_f_04 - phones	K	217.3340
217.3340	DCB_se2_ag4_f_04 - phones	AH0	217.3740
217.3740	DCB_se2_ag4_f_04 - phones	L	217.4240
217.4240	DCB_se2_ag4_f_04 - phones	W	217.5040
217.4240	DCB_se2_ag4_f_04 - words	where	217.6540
217.5040	DCB_se2_ag4_f_04 - phones	EH1	217.5540
217.5540	DCB_se2_ag4_f_04 - phones	R	217.6540
217.6540	DCB_se2_ag4_f_04 - phones	sp	218.0403
218.0403	DCB_se2_ag4_f_04 - phones	AH1	218.0903
218.0403	DCB_se2_ag4_f_04 - words	other	218.2303
218.0903	DCB_se2_ag4_f_04 - phones	DH	218.1603
218.1603	DCB_se2_ag4_f_04 - phones	ER0	218.2303
218.2303	DCB_se2_ag4_f_04 - phones	G	218.2903
218.2303	DCB_se2_ag4_f_04 - words	girls	218.5103
218.2903	DCB_se2_ag4_f_04 - phones	ER1	218.4003
218.4003	DCB_se2_ag4_f_04 - phones	L	218.4703
218.4703	DCB_se2_ag4_f_04 - phones	Z	218.5103
218.5103	DCB_se2_ag4_f_04 - phones	sp	218.5403
218.5403	DCB_se2_ag4_f_04 - phones	W	218.5703
218.5403	DCB_se2_ag4_f_04 - words	were	218.6203
218.5703	DCB_se2_ag4_f_04 - phones	ER0	218.6203
218.6203	DCB_se2_ag4_f_04 - phones	S	218.7203
218.6203	DCB_se2_ag4_f_04 - words	still	218.8303
218.7203	DCB_se2_ag4_f_04 - phones	T	218.7503
218.7503	DCB_se2_ag4_f_04 - phones	IH1	218.7803
218.7803	DCB_se2_ag4_f_04 - phones	L	218.8303
218.8303	DCB_se2_ag4_f_04 - phones	sp	218.8603
218.8603	DCB_se2_ag4_f_04 - phones	IH0	218.8903
218.8603	DCB_se2_ag4_f_04 - words	in	218.9503
218.8903	DCB_se2_ag4_f_04 - phones	N	218.9503
218.9503	DCB_se2_ag4_f_04 - phones	DH	218.9803
218.9503	DCB_se2_ag4_f_04 - words	the	219.0103
218.9803	DCB_se2_ag4_f_04 - phones	AH0	219.0103
219.0103	DCB_se2_ag4_f_04 - phones	HH	219.0603
219.0103	DCB_se2_ag4_f_04 - words	house	219.3203
219.0603	DCB_se2_ag4_f_04 - phones	AW1	219.2103
219.2103	DCB_se2_ag4_f_04 - phones	S	219.3203
219.3203	DCB_se2_ag4_f_04 - phones	AH0	219.3503
219.3203	DCB_se2_ag4_f_04 - words	and	219.4003
219.3503	DCB_se2_ag4_f_04 - phones	N	219.4003
219.4003	DCB_se2_ag4_f_04 - phones	DH	219.4403
219.4003	DCB_se2_ag4_f_04 - words	they	219.4703
219.4403	DCB_se2_ag4_f_04 - phones	EY1	219.4703
219.4703	DCB_se2_ag4_f_04 - phones	W	219.5403
219.4703	DCB_se2_ag4_f_04 - words	were	219.5903
219.5403	DCB_se2_ag4_f_04 - phones	ER0	219.5903
219.5903	DCB_se2_ag4_f_04 - phones	T	219.6703
219.5903	DCB_se2_ag4_f_04 - words	tryna	219.8603
219.6703	DCB_se2_ag4_f_04 - phones	R	219.7103
219.7103	DCB_se2_ag4_f_04 - phones	AY1	219.7803
219.7803	DCB_se2_ag4_f_04 - phones	N	219.8203
219.8203	DCB_se2_ag4_f_04 - phones	AH0	219.8603
219.8603	DCB_se2_ag4_f_04 - phones	L	219.9203
219.8603	DCB_se2_ag4_f_04 - words	learn	220.0603
219.9203	DCB_se2_ag4_f_04 - phones	ER1	220.0103
220.0103	DCB_se2_ag4_f_04 - phones	N	220.0603
220.0603	DCB_se2_ag4_f_04 - phones	sp	220.0903
220.0903	DCB_se2_ag4_f_04 - phones	HH	220.1303
220.0903	DCB_se2_ag4_f_04 - words	how	220.1603
220.1303	DCB_se2_ag4_f_04 - phones	AW1	220.1603
220.1603	DCB_se2_ag4_f_04 - phones	T	220.1903
220.1603	DCB_se2_ag4_f_04 - words	to	220.2303
220.1903	DCB_se2_ag4_f_04 - phones	AH0	220.2303
220.2303	DCB_se2_ag4_f_04 - phones	sp	220.3403
220.3403	DCB_se2_ag4_f_04 - phones	K	220.3903
220.3403	DCB_se2_ag4_f_04 - words	cook	220.5203
220.3903	DCB_se2_ag4_f_04 - phones	UH1	220.4603
220.4603	DCB_se2_ag4_f_04 - phones	K	220.5203
220.5203	DCB_se2_ag4_f_04 - phones	sp	220.5703
220.5703	DCB_se2_ag4_f_04 - phones	AH0	220.6103
220.5703	DCB_se2_ag4_f_04 - words	and	220.8503
220.6103	DCB_se2_ag4_f_04 - phones	N	220.6703
220.6703	DCB_se2_ag4_f_04 - phones	D	220.8503
222.4795	DCB_se2_ag4_f_04 - phones	sil	222.5495
222.5495	DCB_se2_ag4_f_04 - phones	Y	222.5795
222.5495	DCB_se2_ag4_f_04 - words	you	222.6395
222.5795	DCB_se2_ag4_f_04 - phones	UW1	222.6395
222.6395	DCB_se2_ag4_f_04 - phones	N	222.7095
222.6395	DCB_se2_ag4_f_04 - words	know	222.8795
222.7095	DCB_se2_ag4_f_04 - phones	OW1	222.8795
222.8795	DCB_se2_ag4_f_04 - phones	sp	222.9295
222.9295	DCB_se2_ag4_f_04 - phones	AH1	223.3195
222.9295	DCB_se2_ag4_f_04 - words	uh	223.3195
223.5240	DCB_se2_ag4_f_04 - phones	sil	223.5540
223.5540	DCB_se2_ag4_f_04 - phones	P	223.6540
223.5540	DCB_se2_ag4_f_04 - words	playing	223.8140
223.6540	DCB_se2_ag4_f_04 - phones	L	223.6940
223.6940	DCB_se2_ag4_f_04 - phones	EY1	223.7540
223.7540	DCB_se2_ag4_f_04 - phones	IH0	223.7840
223.7840	DCB_se2_ag4_f_04 - phones	NG	223.8140
223.8140	DCB_se2_ag4_f_04 - phones	W	223.8440
223.8140	DCB_se2_ag4_f_04 - words	with	223.9140
223.8440	DCB_se2_ag4_f_04 - phones	IH0	223.8740
223.8740	DCB_se2_ag4_f_04 - phones	DH	223.9140
223.9140	DCB_se2_ag4_f_04 - phones	D	223.9540
223.9140	DCB_se2_ag4_f_04 - words	dolls	224.2840
223.9540	DCB_se2_ag4_f_04 - phones	AA1	224.0040
224.0040	DCB_se2_ag4_f_04 - phones	L	224.1940
224.1940	DCB_se2_ag4_f_04 - phones	Z	224.2840
224.4752	DCB_se2_ag4_f_04 - phones	sil	224.5152
224.5152	DCB_se2_ag4_f_04 - words	i	224.5452
224.5152	DCB_se2_ag4_f_04 - phones	AY1	224.5452
224.5452	DCB_se2_ag4_f_04 - phones	D	224.6152
224.5452	DCB_se2_ag4_f_04 - words	did	224.7652
224.6152	DCB_se2_ag4_f_04 - phones	IH1	224.6952
224.6952	DCB_se2_ag4_f_04 - phones	D	224.7652
224.7652	DCB_se2_ag4_f_04 - phones	P	224.8052
224.7652	DCB_se2_ag4_f_04 - words	play	224.9452
224.8052	DCB_se2_ag4_f_04 - phones	L	224.8552
224.8552	DCB_se2_ag4_f_04 - phones	EY1	224.9452
224.9452	DCB_se2_ag4_f_04 - phones	W	224.9852
224.9452	DCB_se2_ag4_f_04 - words	with	225.0552
[truncated: 57,762 more rows]
