# Supplementary material for: Considering Performance in the Automated and Manual Coding of Sociolinguistic Variables: Lessons From Variable (ING)
Source: Front Artif Intell. 2021 Apr 29;4:648543. doi: 10.3389/frai.2021.648543 (PMC8117961; doi:10.3389/frai.2021.648543)
Supplement: Supplementary file 4 [file Data_Sheet_4.ZIP › CORAAL_Aligned_as_Tables/DCA_se1_ag1_m_07_1_txout.txt]

tmin	tier	text	tmax
0	DCA_se1_ag1_m_07 - phones	sil	0.0500
0.0500	DCA_se1_ag1_m_07 - phones	HH	0.1100
0.0500	DCA_se1_ag1_m_07 - words	what	0.2200
0.1100	DCA_se1_ag1_m_07 - phones	W	0.1400
0.1400	DCA_se1_ag1_m_07 - phones	AH1	0.1800
0.1800	DCA_se1_ag1_m_07 - phones	T	0.2200
0.2200	DCA_se1_ag1_m_07 - phones	K	0.3300
0.2200	DCA_se1_ag1_m_07 - words	count	0.4700
0.3300	DCA_se1_ag1_m_07 - phones	AW1	0.4000
0.4000	DCA_se1_ag1_m_07 - phones	N	0.4400
0.4400	DCA_se1_ag1_m_07 - phones	T	0.4700
0.4700	DCA_se1_ag1_m_07 - phones	T	0.5100
0.4700	DCA_se1_ag1_m_07 - words	to	0.5500
0.5100	DCA_se1_ag1_m_07 - phones	AH0	0.5500
0.5500	DCA_se1_ag1_m_07 - phones	T	0.6500
0.5500	DCA_se1_ag1_m_07 - words	ten	0.7900
0.6500	DCA_se1_ag1_m_07 - phones	EH1	0.7300
0.7300	DCA_se1_ag1_m_07 - phones	N	0.7900
0.7900	DCA_se1_ag1_m_07 - phones	N	0.8600
0.7900	DCA_se1_ag1_m_07 - words	now	1.1300
0.8600	DCA_se1_ag1_m_07 - phones	AW1	1.1300
1.1300	DCA_se1_ag1_m_07 - phones	sp	3.5846
1.1409	DCA_int_02 - phones	sil	1.1909
1.1909	DCA_int_02 - phones	Y	1.3009
1.1909	DCA_int_02 - words	yeah	1.7309
1.3009	DCA_int_02 - phones	AE1	1.7309
1.7309	DCA_int_02 - phones	sp	1.9409
1.9409	DCA_int_02 - phones	G	1.9909
1.9409	DCA_int_02 - words	give	2.0609
1.9909	DCA_int_02 - phones	IH1	2.0309
2.0309	DCA_int_02 - phones	V	2.0609
2.0609	DCA_int_02 - phones	M	2.1109
2.0609	DCA_int_02 - words	me	2.1409
2.1109	DCA_int_02 - phones	IY1	2.1409
2.1409	DCA_int_02 - phones	Y	2.1709
2.1409	DCA_int_02 - words	your	2.2309
2.1709	DCA_int_02 - phones	UH1	2.2009
2.2009	DCA_int_02 - phones	R	2.2309
2.2309	DCA_int_02 - phones	N	2.2709
2.2309	DCA_int_02 - words	name	2.4109
2.2709	DCA_int_02 - phones	EY1	2.3309
2.3309	DCA_int_02 - phones	M	2.4109
2.4109	DCA_int_02 - phones	AH0	2.4409
2.4109	DCA_int_02 - words	and	2.5009
2.4409	DCA_int_02 - phones	N	2.5009
2.5009	DCA_int_02 - phones	sp	2.5909
2.5909	DCA_int_02 - phones	K	2.6209
2.5909	DCA_int_02 - words	count	2.9209
2.6209	DCA_int_02 - phones	AW1	2.6609
2.6609	DCA_int_02 - phones	N	2.6909
2.6909	DCA_int_02 - phones	T	2.9209
2.9209	DCA_int_02 - phones	sp	2.9509
2.9509	DCA_int_02 - phones	T	2.9809
2.9509	DCA_int_02 - words	to	3.0109
2.9809	DCA_int_02 - phones	AH0	3.0109
3.0109	DCA_int_02 - phones	T	3.0609
3.0109	DCA_int_02 - words	ten	3.1209
3.0609	DCA_int_02 - phones	EH1	3.0909
3.0909	DCA_int_02 - phones	N	3.1209
3.1209	DCA_int_02 - phones	sp	16.0880
3.5846	DCA_se1_ag1_m_07 - phones	OW1	3.8346
3.5846	DCA_se1_ag1_m_07 - words	oh	3.8346
3.8346	DCA_se1_ag1_m_07 - phones	M	3.9646
3.8346	DCA_se1_ag1_m_07 - words	my	4.0146
3.9646	DCA_se1_ag1_m_07 - phones	AY1	4.0146
4.0146	DCA_se1_ag1_m_07 - phones	N	4.1146
4.0146	DCA_se1_ag1_m_07 - words	name	4.2746
4.1146	DCA_se1_ag1_m_07 - phones	EY1	4.2246
4.2246	DCA_se1_ag1_m_07 - phones	M	4.2746
4.2746	DCA_se1_ag1_m_07 - phones	IH0	4.3246
4.2746	DCA_se1_ag1_m_07 - words	is	4.4146
4.3246	DCA_se1_ag1_m_07 - phones	Z	4.4146
4.4146	DCA_se1_ag1_m_07 - words	rdx	5.2646
4.4146	DCA_se1_ag1_m_07 - phones	TN	5.2646
5.8006	DCA_se1_ag1_m_07 - phones	sil	5.8506
5.8506	DCA_se1_ag1_m_07 - phones	W	5.9806
5.8506	DCA_se1_ag1_m_07 - words	one	6.2506
5.9806	DCA_se1_ag1_m_07 - phones	AH1	6.1206
6.1206	DCA_se1_ag1_m_07 - phones	N	6.2506
6.2506	DCA_se1_ag1_m_07 - phones	sp	6.3606
6.3606	DCA_se1_ag1_m_07 - phones	T	6.4906
6.3606	DCA_se1_ag1_m_07 - words	two	6.8906
6.4906	DCA_se1_ag1_m_07 - phones	UW1	6.8906
7.0129	DCA_se1_ag1_m_07 - phones	TH	7.0729
7.0129	DCA_se1_ag1_m_07 - words	three	7.4329
7.0729	DCA_se1_ag1_m_07 - phones	R	7.2229
7.2229	DCA_se1_ag1_m_07 - phones	IY1	7.4329
7.4329	DCA_se1_ag1_m_07 - phones	sp	7.5029
7.7590	DCA_se1_ag1_m_07 - phones	F	7.8190
7.7590	DCA_se1_ag1_m_07 - words	four	8.1790
7.8190	DCA_se1_ag1_m_07 - phones	AO1	8.0890
8.0890	DCA_se1_ag1_m_07 - phones	R	8.1790
8.4526	DCA_se1_ag1_m_07 - phones	sil	8.4826
8.4826	DCA_se1_ag1_m_07 - phones	F	8.5726
8.4826	DCA_se1_ag1_m_07 - words	five	9.0626
8.5726	DCA_se1_ag1_m_07 - phones	AY1	8.8826
8.8826	DCA_se1_ag1_m_07 - phones	V	9.0626
9.0626	DCA_se1_ag1_m_07 - phones	S	9.2126
9.0626	DCA_se1_ag1_m_07 - words	six	9.5326
9.2126	DCA_se1_ag1_m_07 - phones	IH1	9.3726
9.3726	DCA_se1_ag1_m_07 - phones	K	9.5026
9.5026	DCA_se1_ag1_m_07 - phones	S	9.5326
9.5326	DCA_se1_ag1_m_07 - phones	S	9.8426
9.5326	DCA_se1_ag1_m_07 - words	seven	10.2626
9.8426	DCA_se1_ag1_m_07 - phones	EH1	10.0126
10.0126	DCA_se1_ag1_m_07 - phones	V	10.0726
10.0726	DCA_se1_ag1_m_07 - phones	AH0	10.1326
10.1326	DCA_se1_ag1_m_07 - phones	N	10.2626
10.4763	DCA_se1_ag1_m_07 - phones	sil	10.5163
10.5163	DCA_se1_ag1_m_07 - phones	EY1	10.7563
10.5163	DCA_se1_ag1_m_07 - words	eight	10.7963
10.7563	DCA_se1_ag1_m_07 - phones	T	10.7963
10.7963	DCA_se1_ag1_m_07 - phones	sp	11.0665
11.0665	DCA_se1_ag1_m_07 - phones	N	11.2065
11.0665	DCA_se1_ag1_m_07 - words	nine	11.6665
11.2065	DCA_se1_ag1_m_07 - phones	AY1	11.5465
11.5465	DCA_se1_ag1_m_07 - phones	N	11.6665
11.6665	DCA_se1_ag1_m_07 - phones	T	11.7865
11.6665	DCA_se1_ag1_m_07 - words	ten	12.0865
11.7865	DCA_se1_ag1_m_07 - phones	EH1	11.9265
11.9265	DCA_se1_ag1_m_07 - phones	N	12.0865
16.0880	DCA_int_02 - phones	OW2	16.2080
16.0880	DCA_int_02 - words	okay	16.5680
16.2080	DCA_int_02 - phones	K	16.3280
16.3280	DCA_int_02 - phones	EY1	16.5680
16.5680	DCA_int_02 - phones	sp	17.2217
17.2217	DCA_int_02 - words	uh	17.3617
17.2217	DCA_int_02 - phones	AH1	17.3617
17.3617	DCA_int_02 - phones	W	17.4717
17.3617	DCA_int_02 - words	what	17.5717
17.4717	DCA_int_02 - phones	AH1	17.5117
17.5117	DCA_int_02 - phones	T	17.5717
17.5717	DCA_int_02 - phones	K	17.6617
17.5717	DCA_int_02 - words	kinds	17.8617
17.6617	DCA_int_02 - phones	AY1	17.7217
17.7217	DCA_int_02 - phones	N	17.7817
17.7817	DCA_int_02 - phones	D	17.8117
17.8117	DCA_int_02 - phones	Z	17.8617
17.8617	DCA_int_02 - phones	AH1	17.9217
17.8617	DCA_int_02 - words	of	18.0017
17.9217	DCA_int_02 - phones	V	18.0017
18.0017	DCA_int_02 - phones	G	18.0817
18.0017	DCA_int_02 - words	games	18.4017
18.0817	DCA_int_02 - phones	EY1	18.2317
18.2317	DCA_int_02 - phones	M	18.3717
18.3717	DCA_int_02 - phones	Z	18.4017
18.4017	DCA_int_02 - phones	D	18.4317
18.4017	DCA_int_02 - words	did	18.5417
18.4317	DCA_int_02 - phones	IH0	18.4817
18.4817	DCA_int_02 - phones	D	18.5417
18.5417	DCA_int_02 - phones	Y	18.5717
18.5417	DCA_int_02 - words	you	18.6117
18.5717	DCA_int_02 - phones	UW1	18.6117
18.6117	DCA_int_02 - phones	P	18.7717
18.6117	DCA_int_02 - words	play	18.9717
18.7717	DCA_int_02 - phones	L	18.8617
18.8617	DCA_int_02 - phones	EY1	18.9717
18.9717	DCA_int_02 - phones	W	19.0017
18.9717	DCA_int_02 - words	when	19.1017
19.0017	DCA_int_02 - phones	EH1	19.0317
19.0317	DCA_int_02 - phones	N	19.1017
19.1017	DCA_int_02 - phones	sp	19.1317
19.1317	DCA_int_02 - phones	Y	19.1617
19.1317	DCA_int_02 - words	you	19.2717
19.1617	DCA_int_02 - phones	UW1	19.2717
19.2717	DCA_int_02 - phones	W	19.3217
19.2717	DCA_int_02 - words	were	19.4017
19.3217	DCA_int_02 - phones	ER0	19.4017
19.4017	DCA_int_02 - phones	sp	19.4917
19.4917	DCA_int_02 - phones	Y	19.5617
19.4917	DCA_int_02 - words	younger	19.9117
19.5617	DCA_int_02 - phones	AH1	19.7117
19.7117	DCA_int_02 - phones	NG	19.8117
19.8117	DCA_int_02 - phones	G	19.8517
19.8517	DCA_int_02 - phones	ER0	19.9117
19.9117	DCA_int_02 - phones	sp	19.9517
20.6997	DCA_se1_ag1_m_07 - phones	AH1	21.1097
20.6997	DCA_se1_ag1_m_07 - words	uh	21.1097
21.1097	DCA_se1_ag1_m_07 - phones	sp	21.4951
21.4951	DCA_se1_ag1_m_07 - words	i	21.6051
21.4951	DCA_se1_ag1_m_07 - phones	AY1	21.6051
21.6051	DCA_se1_ag1_m_07 - phones	P	21.7051
21.6051	DCA_se1_ag1_m_07 - words	played	21.9551
21.7051	DCA_se1_ag1_m_07 - phones	L	21.7951
21.7951	DCA_se1_ag1_m_07 - phones	EY1	21.9251
21.9251	DCA_se1_ag1_m_07 - phones	D	21.9551
21.9551	DCA_se1_ag1_m_07 - phones	HH	22.1051
21.9551	DCA_se1_ag1_m_07 - words	hide	22.3451
22.1051	DCA_se1_ag1_m_07 - phones	AY1	22.3051
22.3051	DCA_se1_ag1_m_07 - phones	D	22.3451
22.3451	DCA_se1_ag1_m_07 - phones	AH0	22.3751
22.3451	DCA_se1_ag1_m_07 - words	and	22.4151
22.3751	DCA_se1_ag1_m_07 - phones	N	22.4151
22.4151	DCA_se1_ag1_m_07 - phones	G	22.4451
22.4151	DCA_se1_ag1_m_07 - words	go	22.6151
22.4451	DCA_se1_ag1_m_07 - phones	OW1	22.6151
22.6151	DCA_se1_ag1_m_07 - phones	S	22.8251
22.6151	DCA_se1_ag1_m_07 - words	seek	22.9751
22.8251	DCA_se1_ag1_m_07 - phones	IY1	22.9451
22.9451	DCA_se1_ag1_m_07 - phones	K	22.9751
22.9751	DCA_se1_ag1_m_07 - phones	sp	24.5650
23.5301	DCA_int_02 - phones	AH1	23.8901
23.5301	DCA_int_02 - words	uh-huh	24.2901
23.8901	DCA_int_02 - phones	HH	23.9201
23.9201	DCA_int_02 - phones	AH1	24.2901
24.2901	DCA_int_02 - phones	sp	30.8917
24.5650	DCA_se1_ag1_m_07 - phones	AH0	24.5950
24.5650	DCA_se1_ag1_m_07 - words	and	24.8450
24.5950	DCA_se1_ag1_m_07 - phones	N	24.8450
24.9196	DCA_se1_ag1_m_07 - phones	B	24.9796
24.9196	DCA_se1_ag1_m_07 - words	baseball	25.7796
24.9796	DCA_se1_ag1_m_07 - phones	EY1	25.1596
25.1596	DCA_se1_ag1_m_07 - phones	S	25.2996
25.2996	DCA_se1_ag1_m_07 - phones	B	25.3596
25.3596	DCA_se1_ag1_m_07 - phones	AO1	25.4896
25.4896	DCA_se1_ag1_m_07 - phones	L	25.7796
25.7796	DCA_se1_ag1_m_07 - phones	sp	26.3428
26.3428	DCA_se1_ag1_m_07 - words	a	26.3728
26.3428	DCA_se1_ag1_m_07 - phones	AH0	26.3728
26.3728	DCA_se1_ag1_m_07 - phones	L	26.4028
26.3728	DCA_se1_ag1_m_07 - words	little	26.5828
26.4028	DCA_se1_ag1_m_07 - phones	IH1	26.4328
26.4328	DCA_se1_ag1_m_07 - phones	T	26.4728
26.4728	DCA_se1_ag1_m_07 - phones	AH0	26.5228
26.5228	DCA_se1_ag1_m_07 - phones	L	26.5828
26.5828	DCA_se1_ag1_m_07 - phones	B	26.6528
26.5828	DCA_se1_ag1_m_07 - words	bit	26.7428
26.6528	DCA_se1_ag1_m_07 - phones	IH1	26.7128
26.7128	DCA_se1_ag1_m_07 - phones	T	26.7428
26.7428	DCA_se1_ag1_m_07 - phones	AH0	26.7828
26.7428	DCA_se1_ag1_m_07 - words	of	26.8228
26.7828	DCA_se1_ag1_m_07 - phones	V	26.8228
26.8228	DCA_se1_ag1_m_07 - phones	F	26.9828
26.8228	DCA_se1_ag1_m_07 - words	football	27.5628
26.9828	DCA_se1_ag1_m_07 - phones	UH1	27.0428
27.0428	DCA_se1_ag1_m_07 - phones	T	27.1328
27.1328	DCA_se1_ag1_m_07 - phones	B	27.1928
27.1928	DCA_se1_ag1_m_07 - phones	AO2	27.2628
27.2628	DCA_se1_ag1_m_07 - phones	L	27.5628
27.5628	DCA_se1_ag1_m_07 - phones	sp	28.1379
28.1379	DCA_se1_ag1_m_07 - phones	S	28.2079
28.1379	DCA_se1_ag1_m_07 - words	some	28.2979
28.2079	DCA_se1_ag1_m_07 - phones	AH1	28.2379
28.2379	DCA_se1_ag1_m_07 - phones	M	28.2979
28.2979	DCA_se1_ag1_m_07 - phones	B	28.3779
28.2979	DCA_se1_ag1_m_07 - words	basketball	29.1979
28.3779	DCA_se1_ag1_m_07 - phones	AE1	28.5379
28.5379	DCA_se1_ag1_m_07 - phones	S	28.6079
28.6079	DCA_se1_ag1_m_07 - phones	K	28.6679
28.6679	DCA_se1_ag1_m_07 - phones	AH0	28.7079
28.7079	DCA_se1_ag1_m_07 - phones	T	28.7479
28.7479	DCA_se1_ag1_m_07 - phones	B	28.8179
28.8179	DCA_se1_ag1_m_07 - phones	AO2	28.9879
28.9879	DCA_se1_ag1_m_07 - phones	L	29.1979
29.9684	DCA_se1_ag1_m_07 - phones	DH	30.0484
29.9684	DCA_se1_ag1_m_07 - words	that	30.1284
30.0484	DCA_se1_ag1_m_07 - phones	AH0	30.0784
30.0784	DCA_se1_ag1_m_07 - phones	T	30.1284
30.1284	DCA_se1_ag1_m_07 - words	s	30.2084
30.1284	DCA_se1_ag1_m_07 - phones	S	30.2084
30.2084	DCA_se1_ag1_m_07 - phones	sp	30.2384
30.2384	DCA_se1_ag1_m_07 - phones	AO1	30.2684
30.2384	DCA_se1_ag1_m_07 - words	all	30.2984
30.2684	DCA_se1_ag1_m_07 - phones	L	30.2984
30.2984	DCA_se1_ag1_m_07 - phones	sp	33.6916
30.8917	DCA_int_02 - phones	EY1	30.9217
30.8917	DCA_int_02 - words	h	30.9617
30.9217	DCA_int_02 - phones	CH	30.9617
30.9617	DCA_int_02 - phones	sp	31.0117
31.0117	DCA_int_02 - phones	HH	31.0717
31.0117	DCA_int_02 - words	how	31.1117
31.0717	DCA_int_02 - phones	AW1	31.1117
31.1117	DCA_int_02 - phones	D	31.2017
31.1117	DCA_int_02 - words	did	31.2617
31.2017	DCA_int_02 - phones	IH0	31.2317
31.2317	DCA_int_02 - phones	D	31.2617
31.2617	DCA_int_02 - phones	Y	31.2917
31.2617	DCA_int_02 - words	you	31.3217
31.2917	DCA_int_02 - phones	UW1	31.3217
31.3217	DCA_int_02 - phones	P	31.3717
31.3217	DCA_int_02 - words	play	31.5017
31.3717	DCA_int_02 - phones	L	31.4417
31.4417	DCA_int_02 - phones	EY1	31.5017
31.5017	DCA_int_02 - phones	HH	31.6117
31.5017	DCA_int_02 - words	hide	31.7217
31.6117	DCA_int_02 - phones	AY1	31.6917
31.6917	DCA_int_02 - phones	D	31.7217
31.7217	DCA_int_02 - phones	AH0	31.7517
31.7217	DCA_int_02 - words	and	31.7817
31.7517	DCA_int_02 - phones	N	31.7817
31.7817	DCA_int_02 - phones	sp	31.8117
31.8117	DCA_int_02 - phones	G	31.8817
31.8117	DCA_int_02 - words	go	31.9917
31.8817	DCA_int_02 - phones	OW1	31.9917
31.9917	DCA_int_02 - phones	S	32.1817
31.9917	DCA_int_02 - words	seek	32.3517
32.1817	DCA_int_02 - phones	IY1	32.3217
32.3217	DCA_int_02 - phones	K	32.3517
32.3517	DCA_int_02 - phones	sp	32.4717
32.4717	DCA_int_02 - phones	HH	32.5217
32.4717	DCA_int_02 - words	how	32.5517
32.5217	DCA_int_02 - phones	AW1	32.5517
32.5517	DCA_int_02 - phones	AH0	32.5817
32.5517	DCA_int_02 - words	d	32.6317
32.5817	DCA_int_02 - phones	D	32.6317
32.6317	DCA_int_02 - phones	sp	32.7417
32.7417	DCA_int_02 - phones	Y	32.7817
32.7417	DCA_int_02 - words	you	32.8517
32.7817	DCA_int_02 - phones	UW1	32.8517
32.8517	DCA_int_02 - phones	sp	51.8821
33.6916	DCA_se1_ag1_m_07 - phones	W	33.7316
33.6916	DCA_se1_ag1_m_07 - words	we	33.8916
33.7316	DCA_se1_ag1_m_07 - phones	IY1	33.8916
33.8916	DCA_se1_ag1_m_07 - phones	Y	33.9716
33.8916	DCA_se1_ag1_m_07 - words	used	34.1316
33.9716	DCA_se1_ag1_m_07 - phones	UW1	34.0216
34.0216	DCA_se1_ag1_m_07 - phones	Z	34.1016
34.1016	DCA_se1_ag1_m_07 - phones	D	34.1316
34.1316	DCA_se1_ag1_m_07 - phones	T	34.1716
34.1316	DCA_se1_ag1_m_07 - words	to	34.2216
34.1716	DCA_se1_ag1_m_07 - phones	AH0	34.2216
34.2216	DCA_se1_ag1_m_07 - phones	AH1	34.4816
34.2216	DCA_se1_ag1_m_07 - words	uh	34.4816
34.4816	DCA_se1_ag1_m_07 - phones	sp	34.5316
34.5316	DCA_se1_ag1_m_07 - phones	F	34.6816
34.5316	DCA_se1_ag1_m_07 - words	find	34.8916
34.6816	DCA_se1_ag1_m_07 - phones	AY1	34.8216
34.8216	DCA_se1_ag1_m_07 - phones	N	34.8616
34.8616	DCA_se1_ag1_m_07 - phones	D	34.8916
34.8916	DCA_se1_ag1_m_07 - words	a	34.9816
34.8916	DCA_se1_ag1_m_07 - phones	AH0	34.9816
34.9816	DCA_se1_ag1_m_07 - phones	T	35.1416
34.9816	DCA_se1_ag1_m_07 - words	tree	35.4516
35.1416	DCA_se1_ag1_m_07 - phones	R	35.2216
35.2216	DCA_se1_ag1_m_07 - phones	IY1	35.4516
35.4516	DCA_se1_ag1_m_07 - phones	sp	36.0777
36.0777	DCA_se1_ag1_m_07 - phones	AH0	36.1377
36.0777	DCA_se1_ag1_m_07 - words	and	36.1877
36.1377	DCA_se1_ag1_m_07 - phones	N	36.1877
36.1877	DCA_se1_ag1_m_07 - phones	Y	36.2277
36.1877	DCA_se1_ag1_m_07 - words	you	36.2577
36.2277	DCA_se1_ag1_m_07 - phones	UW1	36.2577
36.2577	DCA_se1_ag1_m_07 - phones	HH	36.3277
36.2577	DCA_se1_ag1_m_07 - words	hide	36.5777
36.3277	DCA_se1_ag1_m_07 - phones	AY1	36.5177
36.5177	DCA_se1_ag1_m_07 - phones	D	36.5777
36.5777	DCA_se1_ag1_m_07 - phones	Y	36.6077
36.5777	DCA_se1_ag1_m_07 - words	your	36.6777
36.6077	DCA_se1_ag1_m_07 - phones	UH1	36.6377
36.6377	DCA_se1_ag1_m_07 - phones	R	36.6777
36.6777	DCA_se1_ag1_m_07 - phones	F	36.8377
36.6777	DCA_se1_ag1_m_07 - words	face	37.1677
36.8377	DCA_se1_ag1_m_07 - phones	EY1	37.0477
37.0477	DCA_se1_ag1_m_07 - phones	S	37.1677
37.1677	DCA_se1_ag1_m_07 - phones	AH0	37.1977
37.1677	DCA_se1_ag1_m_07 - words	and	37.2877
37.1977	DCA_se1_ag1_m_07 - phones	N	37.2877
37.2877	DCA_se1_ag1_m_07 - phones	sp	38.0689
38.0689	DCA_se1_ag1_m_07 - phones	Y	38.1089
38.0689	DCA_se1_ag1_m_07 - words	you	38.1589
38.1089	DCA_se1_ag1_m_07 - phones	UW1	38.1589
38.1589	DCA_se1_ag1_m_07 - phones	S	38.2989
38.1589	DCA_se1_ag1_m_07 - words	say	38.4289
38.2989	DCA_se1_ag1_m_07 - phones	EY1	38.4289
38.4289	DCA_se1_ag1_m_07 - words	uh	38.7089
38.4289	DCA_se1_ag1_m_07 - phones	AH1	38.7089
38.7089	DCA_se1_ag1_m_07 - phones	sp	39.0521
39.0521	DCA_se1_ag1_m_07 - phones	AY1	39.3321
39.0521	DCA_se1_ag1_m_07 - words	i	39.3321
39.3321	DCA_se1_ag1_m_07 - phones	S	39.4421
39.3321	DCA_se1_ag1_m_07 - words	spy	39.7921
39.4421	DCA_se1_ag1_m_07 - phones	P	39.5321
39.5321	DCA_se1_ag1_m_07 - phones	AY1	39.7921
39.7921	DCA_se1_ag1_m_07 - phones	S	39.9021
39.7921	DCA_se1_ag1_m_07 - words	stick	40.0821
39.9021	DCA_se1_ag1_m_07 - phones	T	39.9721
39.9721	DCA_se1_ag1_m_07 - phones	IH1	40.0421
40.0421	DCA_se1_ag1_m_07 - phones	K	40.0821
40.0821	DCA_se1_ag1_m_07 - phones	IH0	40.1221
40.0821	DCA_se1_ag1_m_07 - words	him	40.2021
40.1221	DCA_se1_ag1_m_07 - phones	M	40.2021
40.2021	DCA_se1_ag1_m_07 - phones	IH0	40.2621
40.2021	DCA_se1_ag1_m_07 - words	in	40.3121
40.2621	DCA_se1_ag1_m_07 - phones	N	40.3121
40.3121	DCA_se1_ag1_m_07 - phones	DH	40.3421
40.3121	DCA_se1_ag1_m_07 - words	the	40.3721
40.3421	DCA_se1_ag1_m_07 - phones	AH1	40.3721
40.3721	DCA_se1_ag1_m_07 - phones	AY1	40.6821
40.3721	DCA_se1_ag1_m_07 - words	eye	40.6821
40.6821	DCA_se1_ag1_m_07 - phones	sp	40.9621
40.9621	DCA_se1_ag1_m_07 - phones	HH	41.0421
40.9621	DCA_se1_ag1_m_07 - words	whoever	41.3421
41.0421	DCA_se1_ag1_m_07 - phones	UW0	41.1421
41.1421	DCA_se1_ag1_m_07 - phones	EH1	41.2121
41.2121	DCA_se1_ag1_m_07 - phones	V	41.2721
41.2721	DCA_se1_ag1_m_07 - phones	ER0	41.3421
41.3421	DCA_se1_ag1_m_07 - phones	S	41.4121
41.3421	DCA_se1_ag1_m_07 - words	stole	41.6321
41.4121	DCA_se1_ag1_m_07 - phones	T	41.4721
41.4721	DCA_se1_ag1_m_07 - phones	OW1	41.5821
41.5821	DCA_se1_ag1_m_07 - phones	L	41.6321
41.6321	DCA_se1_ag1_m_07 - phones	M	41.7221
41.6321	DCA_se1_ag1_m_07 - words	my	41.8321
41.7221	DCA_se1_ag1_m_07 - phones	AY1	41.8321
41.8321	DCA_se1_ag1_m_07 - phones	AE1	41.9921
41.8321	DCA_se1_ag1_m_07 - words	apple	42.1221
41.9921	DCA_se1_ag1_m_07 - phones	P	42.0421
42.0421	DCA_se1_ag1_m_07 - phones	AH0	42.0721
42.0721	DCA_se1_ag1_m_07 - phones	L	42.1221
42.1221	DCA_se1_ag1_m_07 - phones	sp	42.1821
42.1821	DCA_se1_ag1_m_07 - phones	P	42.2921
42.1821	DCA_se1_ag1_m_07 - words	pie	42.7021
42.2921	DCA_se1_ag1_m_07 - phones	AY1	42.7021
43.2414	DCA_se1_ag1_m_07 - phones	sil	43.2814
43.2814	DCA_se1_ag1_m_07 - phones	AE1	43.3514
43.2814	DCA_se1_ag1_m_07 - words	and	43.4314
43.3514	DCA_se1_ag1_m_07 - phones	N	43.4314
43.4314	DCA_se1_ag1_m_07 - phones	Y	43.4714
43.4314	DCA_se1_ag1_m_07 - words	you	43.5214
43.4714	DCA_se1_ag1_m_07 - phones	UW1	43.5214
43.5214	DCA_se1_ag1_m_07 - phones	S	43.6414
43.5214	DCA_se1_ag1_m_07 - words	say	43.7314
43.6414	DCA_se1_ag1_m_07 - phones	EY1	43.7314
43.7314	DCA_se1_ag1_m_07 - phones	AO1	43.8614
43.7314	DCA_se1_ag1_m_07 - words	all	43.8914
43.8614	DCA_se1_ag1_m_07 - phones	L	43.8914
43.8914	DCA_se1_ag1_m_07 - phones	ER0	43.9914
43.8914	DCA_se1_ag1_m_07 - words	around	44.1414
43.9914	DCA_se1_ag1_m_07 - phones	AW1	44.0814
44.0814	DCA_se1_ag1_m_07 - phones	N	44.1114
44.1114	DCA_se1_ag1_m_07 - phones	D	44.1414
44.1414	DCA_se1_ag1_m_07 - phones	M	44.1814
44.1414	DCA_se1_ag1_m_07 - words	my	44.2714
44.1814	DCA_se1_ag1_m_07 - phones	AY1	44.2714
44.2714	DCA_se1_ag1_m_07 - phones	B	44.3914
44.2714	DCA_se1_ag1_m_07 - words	base	44.6214
44.3914	DCA_se1_ag1_m_07 - phones	EY1	44.5314
44.5314	DCA_se1_ag1_m_07 - phones	S	44.6214
44.6214	DCA_se1_ag1_m_07 - phones	IH0	44.6714
44.6214	DCA_se1_ag1_m_07 - words	is	44.7914
44.6714	DCA_se1_ag1_m_07 - phones	Z	44.7914
44.7914	DCA_se1_ag1_m_07 - phones	IH1	44.8814
44.7914	DCA_se1_ag1_m_07 - words	it	44.9814
44.8814	DCA_se1_ag1_m_07 - phones	T	44.9814
45.0486	DCA_se1_ag1_m_07 - phones	sil	45.0986
45.0986	DCA_se1_ag1_m_07 - phones	AE1	45.1586
45.0986	DCA_se1_ag1_m_07 - words	and	45.2286
45.1586	DCA_se1_ag1_m_07 - phones	N	45.2286
45.2286	DCA_se1_ag1_m_07 - phones	sp	45.2886
45.2886	DCA_se1_ag1_m_07 - phones	R	45.3986
45.2886	DCA_se1_ag1_m_07 - words	ready	45.6686
45.3986	DCA_se1_ag1_m_07 - phones	EH1	45.4986
45.4986	DCA_se1_ag1_m_07 - phones	D	45.5486
45.5486	DCA_se1_ag1_m_07 - phones	IY0	45.6686
45.6686	DCA_se1_ag1_m_07 - words	or	45.7386
45.6686	DCA_se1_ag1_m_07 - phones	ER0	45.7386
45.7386	DCA_se1_ag1_m_07 - phones	N	45.8686
45.7386	DCA_se1_ag1_m_07 - words	not	46.0886
45.8686	DCA_se1_ag1_m_07 - phones	AA1	46.0286
46.0286	DCA_se1_ag1_m_07 - phones	T	46.0886
46.0886	DCA_se1_ag1_m_07 - phones	sp	46.1186
46.1186	DCA_se1_ag1_m_07 - phones	AH0	46.1686
46.1186	DCA_se1_ag1_m_07 - words	and	46.3786
46.1686	DCA_se1_ag1_m_07 - phones	N	46.2986
46.2986	DCA_se1_ag1_m_07 - phones	D	46.3786
46.3786	DCA_se1_ag1_m_07 - phones	sp	46.4086
46.4086	DCA_se1_ag1_m_07 - phones	DH	46.4486
46.4086	DCA_se1_ag1_m_07 - words	the	46.4786
46.4486	DCA_se1_ag1_m_07 - phones	AH0	46.4786
46.4786	DCA_se1_ag1_m_07 - phones	P	46.5886
46.4786	DCA_se1_ag1_m_07 - words	person	46.8086
46.5886	DCA_se1_ag1_m_07 - phones	ER1	46.6786
46.6786	DCA_se1_ag1_m_07 - phones	S	46.7486
46.7486	DCA_se1_ag1_m_07 - phones	AH0	46.7786
46.7786	DCA_se1_ag1_m_07 - phones	N	46.8086
46.8086	DCA_se1_ag1_m_07 - phones	DH	46.8586
46.8086	DCA_se1_ag1_m_07 - words	that	47.0086
46.8586	DCA_se1_ag1_m_07 - phones	AE1	46.9386
46.9386	DCA_se1_ag1_m_07 - phones	T	47.0086
47.0086	DCA_se1_ag1_m_07 - phones	Y	47.0686
47.0086	DCA_se1_ag1_m_07 - words	you	47.1486
47.0686	DCA_se1_ag1_m_07 - phones	UW1	47.1486
47.1486	DCA_se1_ag1_m_07 - phones	K	47.2986
47.1486	DCA_se1_ag1_m_07 - words	catch	47.6086
47.2986	DCA_se1_ag1_m_07 - phones	AE1	47.4986
47.4986	DCA_se1_ag1_m_07 - phones	CH	47.6086
48.0617	DCA_se1_ag1_m_07 - phones	DH	48.1417
48.0617	DCA_se1_ag1_m_07 - words	then	48.2517
48.1417	DCA_se1_ag1_m_07 - phones	EH1	48.1717
48.1717	DCA_se1_ag1_m_07 - phones	N	48.2517
48.2517	DCA_se1_ag1_m_07 - phones	DH	48.3017
48.2517	DCA_se1_ag1_m_07 - words	they	48.6117
48.3017	DCA_se1_ag1_m_07 - phones	EY1	48.6117
48.6117	DCA_se1_ag1_m_07 - phones	IH1	48.6417
48.6117	DCA_se1_ag1_m_07 - words	it	48.6917
48.6417	DCA_se1_ag1_m_07 - phones	T	48.6917
48.6917	DCA_se1_ag1_m_07 - phones	sp	48.7217
48.7217	DCA_se1_ag1_m_07 - phones	HH	48.7517
48.7217	DCA_se1_ag1_m_07 - words	while	48.9217
48.7517	DCA_se1_ag1_m_07 - phones	W	48.8517
48.8517	DCA_se1_ag1_m_07 - phones	AY1	48.8817
48.8817	DCA_se1_ag1_m_07 - phones	L	48.9217
48.9217	DCA_se1_ag1_m_07 - phones	Y	49.0517
48.9217	DCA_se1_ag1_m_07 - words	you	49.1117
49.0517	DCA_se1_ag1_m_07 - phones	UW1	49.1117
49.1117	DCA_se1_ag1_m_07 - phones	G	49.1717
49.1117	DCA_se1_ag1_m_07 - words	go	49.3617
49.1717	DCA_se1_ag1_m_07 - phones	OW1	49.3617
49.3617	DCA_se1_ag1_m_07 - phones	HH	49.4317
49.3617	DCA_se1_ag1_m_07 - words	hide	49.7817
49.4317	DCA_se1_ag1_m_07 - phones	AY1	49.7517
49.7517	DCA_se1_ag1_m_07 - phones	D	49.7817
49.7817	DCA_se1_ag1_m_07 - phones	sp	58.5809
51.8821	DCA_int_02 - phones	AH1	51.9221
51.8821	DCA_int_02 - words	uh-huh	52.1921
51.9221	DCA_int_02 - phones	HH	51.9521
51.9521	DCA_int_02 - phones	AH1	52.1921
52.1921	DCA_int_02 - phones	sp	52.2521
52.4576	DCA_int_02 - phones	P	52.4876
52.4576	DCA_int_02 - words	pretty	52.7076
52.4876	DCA_int_02 - phones	R	52.5176
52.5176	DCA_int_02 - phones	IH1	52.6176
52.6176	DCA_int_02 - phones	T	52.6776
52.6776	DCA_int_02 - phones	IY0	52.7076
52.7076	DCA_int_02 - phones	G	52.7376
52.7076	DCA_int_02 - words	good	52.9276
52.7376	DCA_int_02 - phones	IH0	52.8576
52.8576	DCA_int_02 - phones	D	52.9276
52.9276	DCA_int_02 - phones	sp	52.9576
52.9576	DCA_int_02 - words	uh	53.4576
52.9576	DCA_int_02 - phones	AH1	53.4576
54.4673	DCA_int_02 - phones	HH	54.5373
54.4673	DCA_int_02 - words	how	54.6273
54.5373	DCA_int_02 - phones	AW1	54.6273
54.6273	DCA_int_02 - phones	AH0	54.6573
54.6273	DCA_int_02 - words	about	54.9473
54.6573	DCA_int_02 - phones	B	54.6873
54.6873	DCA_int_02 - phones	AW1	54.9173
54.9173	DCA_int_02 - phones	T	54.9473
54.9473	DCA_int_02 - phones	AH1	55.2173
54.9473	DCA_int_02 - words	uh	55.2173
55.2173	DCA_int_02 - phones	AH1	55.3173
55.2173	DCA_int_02 - words	other	55.4673
55.3173	DCA_int_02 - phones	DH	55.3773
55.3773	DCA_int_02 - phones	ER0	55.4673
55.4673	DCA_int_02 - phones	G	55.4973
55.4673	DCA_int_02 - words	games	55.7273
55.4973	DCA_int_02 - phones	EY1	55.6173
55.6173	DCA_int_02 - phones	M	55.6973
55.6973	DCA_int_02 - phones	Z	55.7273
55.7273	DCA_int_02 - phones	sp	55.8173
55.8173	DCA_int_02 - phones	L	55.9273
55.8173	DCA_int_02 - words	like	56.1273
55.9273	DCA_int_02 - phones	AY1	55.9873
55.9873	DCA_int_02 - phones	K	56.1273
56.1273	DCA_int_02 - phones	sp	56.1573
56.1573	DCA_int_02 - words	uh	56.3573
56.1573	DCA_int_02 - phones	AH1	56.3573
56.3573	DCA_int_02 - phones	sp	56.3873
56.3873	DCA_int_02 - phones	R	56.4273
56.3873	DCA_int_02 - words	red	56.5873
56.4273	DCA_int_02 - phones	EH1	56.5573
56.5573	DCA_int_02 - phones	D	56.5873
56.5873	DCA_int_02 - phones	R	56.6473
56.5873	DCA_int_02 - words	rover	56.8673
56.6473	DCA_int_02 - phones	OW1	56.7173
56.7173	DCA_int_02 - phones	V	56.8073
56.8073	DCA_int_02 - phones	ER0	56.8673
56.8673	DCA_int_02 - phones	R	56.9373
56.8673	DCA_int_02 - words	red	57.0873
56.9373	DCA_int_02 - phones	EH1	57.0473
57.0473	DCA_int_02 - phones	D	57.0873
57.0873	DCA_int_02 - phones	R	57.1273
57.0873	DCA_int_02 - words	rover	57.5073
57.1273	DCA_int_02 - phones	OW1	57.2273
57.2273	DCA_int_02 - phones	V	57.3673
57.3673	DCA_int_02 - phones	ER0	57.5073
57.5073	DCA_int_02 - phones	HH	57.5373
57.5073	DCA_int_02 - words	have	57.5973
57.5373	DCA_int_02 - phones	AE1	57.5673
57.5673	DCA_int_02 - phones	V	57.5973
57.5973	DCA_int_02 - phones	Y	57.6273
57.5973	DCA_int_02 - words	you	57.6573
57.6273	DCA_int_02 - phones	UW1	57.6573
57.6573	DCA_int_02 - phones	EH1	57.6873
57.6573	DCA_int_02 - words	ever	57.8273
57.6873	DCA_int_02 - phones	V	57.7173
57.7173	DCA_int_02 - phones	ER0	57.8273
58.5809	DCA_se1_ag1_m_07 - words	uh	58.8009
58.5809	DCA_se1_ag1_m_07 - phones	AH1	58.8009
58.8009	DCA_se1_ag1_m_07 - words	i	58.8509
58.8009	DCA_se1_ag1_m_07 - phones	AY1	58.8509
58.8509	DCA_se1_ag1_m_07 - phones	N	58.9209
58.8509	DCA_se1_ag1_m_07 - words	never	59.0809
58.9209	DCA_se1_ag1_m_07 - phones	EH1	58.9909
58.9909	DCA_se1_ag1_m_07 - phones	V	59.0209
59.0209	DCA_se1_ag1_m_07 - phones	ER0	59.0809
59.0809	DCA_se1_ag1_m_07 - phones	P	59.1809
59.0809	DCA_se1_ag1_m_07 - words	played	59.3909
59.1809	DCA_se1_ag1_m_07 - phones	L	59.2309
59.2309	DCA_se1_ag1_m_07 - phones	EY1	59.3609
59.3609	DCA_se1_ag1_m_07 - phones	D	59.3909
59.3909	DCA_se1_ag1_m_07 - phones	DH	59.4309
59.3909	DCA_se1_ag1_m_07 - words	that	59.7109
59.4309	DCA_se1_ag1_m_07 - phones	AE1	59.5409
59.5409	DCA_se1_ag1_m_07 - phones	T	59.7109
60.4394	DCA_int_02 - phones	HH	60.4894
60.4394	DCA_int_02 - words	how	60.5494
60.4894	DCA_int_02 - phones	AW1	60.5494
60.5494	DCA_int_02 - phones	AH0	60.5794
60.5494	DCA_int_02 - words	about	60.7294
60.5794	DCA_int_02 - phones	B	60.6094
60.6094	DCA_int_02 - phones	AW1	60.6994
60.6994	DCA_int_02 - phones	T	60.7294
60.7294	DCA_int_02 - phones	B	60.7794
60.7294	DCA_int_02 - words	basketball	61.1594
60.7794	DCA_int_02 - phones	AE1	60.8994
60.8994	DCA_int_02 - phones	S	60.9794
60.9794	DCA_int_02 - phones	K	61.0094
61.0094	DCA_int_02 - phones	AH0	61.0394
61.0394	DCA_int_02 - phones	T	61.0694
61.0694	DCA_int_02 - phones	B	61.0994
61.0994	DCA_int_02 - phones	AO2	61.1294
61.1294	DCA_int_02 - phones	L	61.1594
61.1594	DCA_int_02 - phones	Y	61.1894
61.1594	DCA_int_02 - words	you	61.2194
61.1894	DCA_int_02 - phones	UW1	61.2194
61.2194	DCA_int_02 - phones	sp	61.2794
61.2794	DCA_int_02 - phones	P	61.3194
61.2794	DCA_int_02 - words	play	61.3994
61.3194	DCA_int_02 - phones	L	61.3594
61.3594	DCA_int_02 - phones	EY1	61.3994
61.3994	DCA_int_02 - phones	M	61.4794
61.3994	DCA_int_02 - words	much	61.5994
61.4794	DCA_int_02 - phones	AH1	61.5694
61.5694	DCA_int_02 - phones	CH	61.5994
61.5994	DCA_int_02 - phones	sp	61.6394
61.6394	DCA_int_02 - phones	B	61.7294
61.6394	DCA_int_02 - words	basketball	62.3294
61.7294	DCA_int_02 - phones	AE1	61.8594
61.8594	DCA_int_02 - phones	S	61.9394
61.9394	DCA_int_02 - phones	K	61.9694
61.9694	DCA_int_02 - phones	AH0	61.9994
61.9994	DCA_int_02 - phones	T	62.0594
62.0594	DCA_int_02 - phones	B	62.1094
62.1094	DCA_int_02 - phones	AO2	62.2594
62.2594	DCA_int_02 - phones	L	62.3294
62.3294	DCA_int_02 - phones	ER0	62.4194
62.3294	DCA_int_02 - words	around	62.5194
62.4194	DCA_int_02 - phones	AW1	62.4494
62.4494	DCA_int_02 - phones	N	62.4894
62.4894	DCA_int_02 - phones	D	62.5194
62.5194	DCA_int_02 - phones	sp	62.5594
62.5594	DCA_int_02 - phones	HH	62.5994
62.5594	DCA_int_02 - words	here	62.7294
62.5994	DCA_int_02 - phones	IY1	62.6294
62.6294	DCA_int_02 - phones	R	62.7294
62.7294	DCA_int_02 - phones	sp	65.9881
63.0497	DCA_se1_ag1_m_07 - phones	sil	63.1197
63.1197	DCA_se1_ag1_m_07 - phones	Y	63.1997
63.1197	DCA_se1_ag1_m_07 - words	yeah	63.2897
63.1997	DCA_se1_ag1_m_07 - phones	AE1	63.2897
63.2897	DCA_se1_ag1_m_07 - phones	AY1	63.4597
63.2897	DCA_se1_ag1_m_07 - words	i	63.4597
63.4597	DCA_se1_ag1_m_07 - phones	P	63.5697
63.4597	DCA_se1_ag1_m_07 - words	play	63.7197
63.5697	DCA_se1_ag1_m_07 - phones	L	63.6297
63.6297	DCA_se1_ag1_m_07 - phones	EY1	63.7197
63.7197	DCA_se1_ag1_m_07 - phones	B	63.8197
63.7197	DCA_se1_ag1_m_07 - words	basketball	64.2397
63.8197	DCA_se1_ag1_m_07 - phones	AE1	63.9597
63.9597	DCA_se1_ag1_m_07 - phones	S	64.0097
64.0097	DCA_se1_ag1_m_07 - phones	K	64.0397
64.0397	DCA_se1_ag1_m_07 - phones	AH0	64.0697
64.0697	DCA_se1_ag1_m_07 - phones	T	64.0997
64.0997	DCA_se1_ag1_m_07 - phones	B	64.1597
64.1597	DCA_se1_ag1_m_07 - phones	AO2	64.2097
64.2097	DCA_se1_ag1_m_07 - phones	L	64.2397
64.2397	DCA_se1_ag1_m_07 - phones	AO1	64.3497
64.2397	DCA_se1_ag1_m_07 - words	all	64.4197
64.3497	DCA_se1_ag1_m_07 - phones	L	64.4197
64.4197	DCA_se1_ag1_m_07 - phones	DH	64.4497
64.4197	DCA_se1_ag1_m_07 - words	the	64.4797
64.4497	DCA_se1_ag1_m_07 - phones	AH0	64.4797
64.4797	DCA_se1_ag1_m_07 - phones	T	64.5397
64.4797	DCA_se1_ag1_m_07 - words	time	64.6797
64.5397	DCA_se1_ag1_m_07 - phones	AY1	64.6397
64.6397	DCA_se1_ag1_m_07 - phones	M	64.6797
64.6797	DCA_se1_ag1_m_07 - phones	AA1	64.7097
64.6797	DCA_se1_ag1_m_07 - words	on	64.7397
64.7097	DCA_se1_ag1_m_07 - phones	N	64.7397
64.7397	DCA_se1_ag1_m_07 - phones	sp	64.7997
64.7997	DCA_se1_ag1_m_07 - phones	DH	64.8297
64.7997	DCA_se1_ag1_m_07 - words	the	64.8597
64.8297	DCA_se1_ag1_m_07 - phones	AH0	64.8597
64.8597	DCA_se1_ag1_m_07 - phones	P	64.8897
64.8597	DCA_se1_ag1_m_07 - words	playground	65.3897
64.8897	DCA_se1_ag1_m_07 - phones	L	64.9197
64.9197	DCA_se1_ag1_m_07 - phones	EY1	65.0297
65.0297	DCA_se1_ag1_m_07 - phones	G	65.0697
65.0697	DCA_se1_ag1_m_07 - phones	R	65.1297
65.1297	DCA_se1_ag1_m_07 - phones	AW2	65.2497
65.2497	DCA_se1_ag1_m_07 - phones	N	65.2797
65.2797	DCA_se1_ag1_m_07 - phones	D	65.3897
65.9881	DCA_int_02 - words	oh	66.2981
65.9881	DCA_int_02 - phones	OW1	66.2981
66.2981	DCA_int_02 - phones	sp	66.4581
66.4581	DCA_int_02 - phones	D	66.5181
66.4581	DCA_int_02 - words	do	66.5481
66.5181	DCA_int_02 - phones	UW1	66.5481
66.5481	DCA_int_02 - phones	Y	66.5781
66.5481	DCA_int_02 - words	you	66.6581
66.5781	DCA_int_02 - phones	UW1	66.6581
66.6581	DCA_int_02 - phones	P	66.6881
66.6581	DCA_int_02 - words	play	66.7781
66.6881	DCA_int_02 - phones	L	66.7481
66.7481	DCA_int_02 - phones	EY1	66.7781
66.7781	DCA_int_02 - phones	AA1	66.8581
66.7781	DCA_int_02 - words	on	66.9281
66.8581	DCA_int_02 - phones	N	66.9281
66.9281	DCA_int_02 - phones	AH0	66.9681
66.9281	DCA_int_02 - words	a	66.9681
66.9681	DCA_int_02 - phones	T	67.0581
66.9681	DCA_int_02 - words	team	67.2381
67.0581	DCA_int_02 - phones	IY1	67.1781
67.1781	DCA_int_02 - phones	M	67.2381
67.2381	DCA_int_02 - phones	sp	67.4781
67.8712	DCA_se1_ag1_m_07 - phones	sil	67.9212
67.9212	DCA_se1_ag1_m_07 - phones	N	67.9912
67.9212	DCA_se1_ag1_m_07 - words	no	68.0512
67.9912	DCA_se1_ag1_m_07 - phones	OW1	68.0512
68.0512	DCA_se1_ag1_m_07 - words	i	68.2112
68.0512	DCA_se1_ag1_m_07 - phones	AY1	68.2112
68.2112	DCA_se1_ag1_m_07 - phones	Y	68.3212
68.2112	DCA_se1_ag1_m_07 - words	used	68.4212
68.3212	DCA_se1_ag1_m_07 - phones	UW1	68.3612
68.3612	DCA_se1_ag1_m_07 - phones	Z	68.3912
68.3912	DCA_se1_ag1_m_07 - phones	D	68.4212
68.4212	DCA_se1_ag1_m_07 - phones	T	68.4512
68.4212	DCA_se1_ag1_m_07 - words	to	68.4912
68.4512	DCA_se1_ag1_m_07 - phones	AH0	68.4912
68.4912	DCA_se1_ag1_m_07 - phones	P	68.5712
68.4912	DCA_se1_ag1_m_07 - words	play	68.6912
68.5712	DCA_se1_ag1_m_07 - phones	L	68.6212
68.6212	DCA_se1_ag1_m_07 - phones	EY1	68.6912
68.6912	DCA_se1_ag1_m_07 - phones	AA1	68.7312
68.6912	DCA_se1_ag1_m_07 - words	on	68.7712
68.7312	DCA_se1_ag1_m_07 - phones	N	68.7712
68.7712	DCA_se1_ag1_m_07 - words	a	68.8312
68.7712	DCA_se1_ag1_m_07 - phones	AH0	68.8312
68.8312	DCA_se1_ag1_m_07 - phones	sp	68.8712
68.8712	DCA_se1_ag1_m_07 - phones	T	68.9712
68.8712	DCA_se1_ag1_m_07 - words	team	69.1412
68.9712	DCA_se1_ag1_m_07 - phones	IY1	69.0812
69.0812	DCA_se1_ag1_m_07 - phones	M	69.1412
69.1412	DCA_se1_ag1_m_07 - phones	W	69.1712
69.1412	DCA_se1_ag1_m_07 - words	when	69.2312
69.1712	DCA_se1_ag1_m_07 - phones	EH1	69.2012
69.2012	DCA_se1_ag1_m_07 - phones	N	69.2312
69.2312	DCA_se1_ag1_m_07 - phones	AY1	69.2912
69.2312	DCA_se1_ag1_m_07 - words	i	69.2912
69.2912	DCA_se1_ag1_m_07 - phones	W	69.3512
69.2912	DCA_se1_ag1_m_07 - words	went	69.4912
69.3512	DCA_se1_ag1_m_07 - phones	EH1	69.3812
69.3812	DCA_se1_ag1_m_07 - phones	N	69.4112
69.4112	DCA_se1_ag1_m_07 - phones	T	69.4912
69.4912	DCA_se1_ag1_m_07 - phones	K	69.6212
69.4912	DCA_se1_ag1_m_07 - words	catholic	69.8912
69.6212	DCA_se1_ag1_m_07 - phones	AE1	69.7512
69.7512	DCA_se1_ag1_m_07 - phones	TH	69.7912
69.7912	DCA_se1_ag1_m_07 - phones	L	69.8212
69.8212	DCA_se1_ag1_m_07 - phones	IH0	69.8612
69.8612	DCA_se1_ag1_m_07 - phones	K	69.8912
69.8912	DCA_se1_ag1_m_07 - phones	S	69.9912
69.8912	DCA_se1_ag1_m_07 - words	school	70.1812
69.9912	DCA_se1_ag1_m_07 - phones	K	70.0312
70.0312	DCA_se1_ag1_m_07 - phones	UW1	70.0812
70.0812	DCA_se1_ag1_m_07 - phones	L	70.1812
70.1812	DCA_se1_ag1_m_07 - phones	sp	70.2112
70.2112	DCA_se1_ag1_m_07 - phones	DH	70.2412
70.2112	DCA_se1_ag1_m_07 - words	though	70.3912
70.2412	DCA_se1_ag1_m_07 - phones	OW1	70.3912
70.3912	DCA_se1_ag1_m_07 - phones	sp	71.1221
71.1221	DCA_se1_ag1_m_07 - phones	N	71.2221
71.1221	DCA_se1_ag1_m_07 - words	not	71.3421
71.2221	DCA_se1_ag1_m_07 - phones	AA1	71.3121
71.3121	DCA_se1_ag1_m_07 - phones	T	71.3421
71.3421	DCA_se1_ag1_m_07 - phones	EH2	71.3721
71.3421	DCA_se1_ag1_m_07 - words	anymore	71.8821
71.3721	DCA_se1_ag1_m_07 - phones	N	71.4221
71.4221	DCA_se1_ag1_m_07 - phones	IY0	71.4921
71.4921	DCA_se1_ag1_m_07 - phones	M	71.6321
71.6321	DCA_se1_ag1_m_07 - phones	AO1	71.7321
71.7321	DCA_se1_ag1_m_07 - phones	R	71.8821
71.8821	DCA_se1_ag1_m_07 - phones	sp	72.0121
72.9479	DCA_int_02 - phones	HH	72.9979
72.9479	DCA_int_02 - words	what	73.0879
72.9979	DCA_int_02 - phones	W	73.0279
73.0279	DCA_int_02 - phones	AH1	73.0579
73.0579	DCA_int_02 - phones	T	73.0879
73.0879	DCA_int_02 - phones	Z	73.1679
73.0879	DCA_int_02 - words	s	73.1679
73.1679	DCA_int_02 - phones	sp	73.2279
73.2279	DCA_int_02 - phones	Y	73.2679
73.2279	DCA_int_02 - words	your	73.3579
73.2679	DCA_int_02 - phones	UH1	73.2979
73.2979	DCA_int_02 - phones	R	73.3579
73.3579	DCA_int_02 - phones	B	73.3879
73.3579	DCA_int_02 - words	best	73.4779
73.3879	DCA_int_02 - phones	EH1	73.4179
73.4179	DCA_int_02 - phones	S	73.4479
73.4479	DCA_int_02 - phones	T	73.4779
73.4779	DCA_int_02 - phones	SH	73.5379
73.4779	DCA_int_02 - words	shot	73.8879
73.5379	DCA_int_02 - phones	AA1	73.6079
73.6079	DCA_int_02 - phones	T	73.8879
74.7000	DCA_se1_ag1_m_07 - phones	HH	74.7700
74.7000	DCA_se1_ag1_m_07 - words	what	74.8800
74.7700	DCA_se1_ag1_m_07 - phones	W	74.8000
74.8000	DCA_se1_ag1_m_07 - phones	AH1	74.8400
74.8400	DCA_se1_ag1_m_07 - phones	T	74.8800
74.8800	DCA_se1_ag1_m_07 - phones	IH1	74.9100
74.8800	DCA_se1_ag1_m_07 - words	in	74.9700
74.9100	DCA_se1_ag1_m_07 - phones	N	74.9700
74.9700	DCA_se1_ag1_m_07 - phones	B	75.0500
74.9700	DCA_se1_ag1_m_07 - words	basketball	75.6100
75.0500	DCA_se1_ag1_m_07 - phones	AE1	75.1900
75.1900	DCA_se1_ag1_m_07 - phones	S	75.2300
75.2300	DCA_se1_ag1_m_07 - phones	K	75.2600
75.2600	DCA_se1_ag1_m_07 - phones	AH0	75.2900
75.2900	DCA_se1_ag1_m_07 - phones	T	75.3200
75.3200	DCA_se1_ag1_m_07 - phones	B	75.3600
75.3600	DCA_se1_ag1_m_07 - phones	AO2	75.5500
75.5500	DCA_se1_ag1_m_07 - phones	L	75.6100
75.6100	DCA_se1_ag1_m_07 - phones	W	75.6700
75.6100	DCA_se1_ag1_m_07 - words	well	75.7300
75.6700	DCA_se1_ag1_m_07 - phones	EH1	75.7000
75.7000	DCA_se1_ag1_m_07 - phones	L	75.7300
75.7300	DCA_se1_ag1_m_07 - phones	AY1	75.8200
75.7300	DCA_se1_ag1_m_07 - words	i	75.8200
75.8200	DCA_se1_ag1_m_07 - phones	SH	75.9800
75.8200	DCA_se1_ag1_m_07 - words	shoot	76.1200
75.9800	DCA_se1_ag1_m_07 - phones	UW1	76.0900
76.0900	DCA_se1_ag1_m_07 - phones	T	76.1200
76.1200	DCA_se1_ag1_m_07 - phones	AH0	76.3100
76.1200	DCA_se1_ag1_m_07 - words	a	76.3100
76.4626	DCA_se1_ag1_m_07 - phones	sil	76.4926
76.4926	DCA_se1_ag1_m_07 - phones	Y	76.5226
76.4926	DCA_se1_ag1_m_07 - words	you	76.5526
76.5226	DCA_se1_ag1_m_07 - phones	UW1	76.5526
76.5526	DCA_se1_ag1_m_07 - phones	N	76.6226
76.5526	DCA_se1_ag1_m_07 - words	know	76.7626
76.6226	DCA_se1_ag1_m_07 - phones	OW1	76.7626
76.7626	DCA_se1_ag1_m_07 - phones	sp	77.1534
77.1534	DCA_se1_ag1_m_07 - phones	L	77.2834
77.1534	DCA_se1_ag1_m_07 - words	lay	77.5134
77.2834	DCA_se1_ag1_m_07 - phones	EY1	77.5134
77.5134	DCA_se1_ag1_m_07 - phones	AH1	77.5834
77.5134	DCA_se1_ag1_m_07 - words	up	77.6734
77.5834	DCA_se1_ag1_m_07 - phones	P	77.6734
77.6734	DCA_se1_ag1_m_07 - phones	AY1	77.7134
77.6734	DCA_se1_ag1_m_07 - words	i'm	77.7634
77.7134	DCA_se1_ag1_m_07 - phones	M	77.7634
77.7634	DCA_se1_ag1_m_07 - phones	N	77.8334
77.7634	DCA_se1_ag1_m_07 - words	not	77.9334
77.8334	DCA_se1_ag1_m_07 - phones	AA1	77.8934
77.8934	DCA_se1_ag1_m_07 - phones	T	77.9334
77.9334	DCA_se1_ag1_m_07 - phones	sp	77.9634
77.9634	DCA_se1_ag1_m_07 - phones	T	78.0434
77.9634	DCA_se1_ag1_m_07 - words	too	78.0934
78.0434	DCA_se1_ag1_m_07 - phones	UW1	78.0934
78.0934	DCA_se1_ag1_m_07 - phones	sp	78.1834
78.1834	DCA_se1_ag1_m_07 - phones	G	78.2534
78.1834	DCA_se1_ag1_m_07 - words	good	78.5834
78.2534	DCA_se1_ag1_m_07 - phones	IH0	78.5234
78.5234	DCA_se1_ag1_m_07 - phones	D	78.5834
78.5834	DCA_se1_ag1_m_07 - phones	sp	78.6134
78.6134	DCA_se1_ag1_m_07 - phones	Y	78.6934
78.6134	DCA_se1_ag1_m_07 - words	you	78.7334
78.6934	DCA_se1_ag1_m_07 - phones	UW1	78.7334
78.7334	DCA_se1_ag1_m_07 - phones	sp	78.7634
78.7634	DCA_se1_ag1_m_07 - phones	N	78.8234
78.7634	DCA_se1_ag1_m_07 - words	know	78.9134
78.8234	DCA_se1_ag1_m_07 - phones	OW1	78.9134
78.9134	DCA_se1_ag1_m_07 - phones	sp	84.4524
79.1904	DCA_int_02 - phones	sil	79.2304
79.2304	DCA_int_02 - phones	AH1	79.3304
79.2304	DCA_int_02 - words	uh-huh	79.6204
79.3304	DCA_int_02 - phones	HH	79.3604
79.3604	DCA_int_02 - phones	AH1	79.6204
79.6204	DCA_int_02 - phones	sp	79.7404
81.6557	DCA_int_02 - phones	Y	81.6957
81.6557	DCA_int_02 - words	you	81.7257
81.6957	DCA_int_02 - phones	UW1	81.7257
81.7257	DCA_int_02 - phones	sp	81.7557
81.7557	DCA_int_02 - phones	K	81.8157
81.7557	DCA_int_02 - words	can't	81.9957
81.8157	DCA_int_02 - phones	AE1	81.8557
81.8557	DCA_int_02 - phones	N	81.8857
81.8857	DCA_int_02 - phones	T	81.9957
81.9957	DCA_int_02 - phones	sp	82.0757
82.2621	DCA_int_02 - phones	Y	82.3421
82.2621	DCA_int_02 - words	you	82.3721
82.3421	DCA_int_02 - phones	UW1	82.3721
82.3721	DCA_int_02 - phones	D	82.4121
82.3721	DCA_int_02 - words	don't	82.5721
82.4121	DCA_int_02 - phones	OW1	82.4721
82.4721	DCA_int_02 - phones	N	82.5721
82.5721	DCA_int_02 - phones	sp	82.6021
82.6021	DCA_int_02 - phones	S	82.6321
82.6021	DCA_int_02 - words	stuff	82.9021
82.6321	DCA_int_02 - phones	T	82.6921
82.6921	DCA_int_02 - phones	AH1	82.8021
82.8021	DCA_int_02 - phones	F	82.9021
82.9021	DCA_int_02 - phones	IH0	82.9321
82.9021	DCA_int_02 - words	it	82.9721
82.9321	DCA_int_02 - phones	T	82.9721
82.9721	DCA_int_02 - phones	sp	83.0621
83.0621	DCA_int_02 - phones	D	83.0921
83.0621	DCA_int_02 - words	do	83.2021
83.0921	DCA_int_02 - phones	UW1	83.2021
83.2021	DCA_int_02 - phones	sp	83.2321
83.2321	DCA_int_02 - phones	Y	83.2621
83.2321	DCA_int_02 - words	you	83.2921
83.2621	DCA_int_02 - phones	UW1	83.2921
83.2921	DCA_int_02 - phones	sp	85.2584
84.4524	DCA_se1_ag1_m_07 - phones	N	84.5624
84.4524	DCA_se1_ag1_m_07 - words	nah	85.0024
84.5624	DCA_se1_ag1_m_07 - phones	AA1	85.0024
85.0024	DCA_se1_ag1_m_07 - phones	sp	85.3337
85.2584	DCA_int_02 - words	<unk>	85.6584
85.2584	DCA_int_02 - phones	spn	85.6584
85.3337	DCA_se1_ag1_m_07 - phones	N	85.3937
85.3337	DCA_se1_ag1_m_07 - words	nah	85.5137
85.3937	DCA_se1_ag1_m_07 - phones	AA1	85.5137
85.5137	DCA_se1_ag1_m_07 - phones	AY1	85.6037
85.5137	DCA_se1_ag1_m_07 - words	i'm	85.6737
85.6037	DCA_se1_ag1_m_07 - phones	M	85.6737
85.6584	DCA_int_02 - phones	sp	85.7884
85.6737	DCA_se1_ag1_m_07 - phones	T	85.7637
85.6737	DCA_se1_ag1_m_07 - words	too	85.8537
85.7637	DCA_se1_ag1_m_07 - phones	UW1	85.8537
85.8537	DCA_se1_ag1_m_07 - phones	SH	85.9937
85.8537	DCA_se1_ag1_m_07 - words	short	86.1337
85.9937	DCA_se1_ag1_m_07 - phones	AO1	86.0737
86.0737	DCA_se1_ag1_m_07 - phones	R	86.1037
86.1037	DCA_se1_ag1_m_07 - phones	T	86.1337
86.1337	DCA_se1_ag1_m_07 - phones	F	86.2037
86.1337	DCA_se1_ag1_m_07 - words	for	86.2337
86.2037	DCA_se1_ag1_m_07 - phones	ER0	86.2337
86.2337	DCA_se1_ag1_m_07 - phones	sp	86.2637
86.2637	DCA_se1_ag1_m_07 - phones	DH	86.2937
86.2637	DCA_se1_ag1_m_07 - words	that	86.4337
86.2937	DCA_se1_ag1_m_07 - phones	AE1	86.3937
86.3937	DCA_se1_ag1_m_07 - phones	T	86.4337
86.4337	DCA_se1_ag1_m_07 - phones	sp	92.2476
86.8877	DCA_int_02 - phones	IH0	87.0077
86.8877	DCA_int_02 - words	is	87.0477
87.0077	DCA_int_02 - phones	Z	87.0477
87.0477	DCA_int_02 - phones	sp	87.0777
87.0777	DCA_int_02 - phones	DH	87.1377
87.0777	DCA_int_02 - words	that	87.2377
87.1377	DCA_int_02 - phones	AH0	87.2077
87.2077	DCA_int_02 - phones	T	87.2377
87.2377	DCA_int_02 - phones	R	87.2677
87.2377	DCA_int_02 - words	right	87.3377
87.2677	DCA_int_02 - phones	AY1	87.2977
87.2977	DCA_int_02 - phones	T	87.3377
87.3377	DCA_int_02 - phones	sp	87.4977
87.6652	DCA_int_02 - phones	HH	87.7252
87.6652	DCA_int_02 - words	how	87.8152
87.7252	DCA_int_02 - phones	AW1	87.8152
87.8152	DCA_int_02 - phones	AH0	87.8452
87.8152	DCA_int_02 - words	about	88.1152
87.8452	DCA_int_02 - phones	B	87.9052
87.9052	DCA_int_02 - phones	AW1	88.0452
88.0452	DCA_int_02 - phones	T	88.1152
88.1152	DCA_int_02 - phones	W	88.1652
88.1152	DCA_int_02 - words	when	88.3452
88.1652	DCA_int_02 - phones	IH1	88.2152
88.2152	DCA_int_02 - phones	N	88.3452
88.3452	DCA_int_02 - phones	Y	88.3752
88.3452	DCA_int_02 - words	you're	88.4352
88.3752	DCA_int_02 - phones	UW1	88.4052
88.4052	DCA_int_02 - phones	R	88.4352
88.4352	DCA_int_02 - phones	Y	88.4852
88.4352	DCA_int_02 - words	younger	88.7752
88.4852	DCA_int_02 - phones	AH1	88.6052
88.6052	DCA_int_02 - phones	NG	88.6352
88.6352	DCA_int_02 - phones	G	88.6652
88.6652	DCA_int_02 - phones	ER0	88.7752
88.7752	DCA_int_02 - phones	Y	88.8352
88.7752	DCA_int_02 - words	you	88.8652
88.8352	DCA_int_02 - phones	UW1	88.8652
88.8652	DCA_int_02 - phones	EH1	88.9052
88.8652	DCA_int_02 - words	ever	89.1552
88.9052	DCA_int_02 - phones	V	89.0352
89.0352	DCA_int_02 - phones	ER0	89.1552
89.1552	DCA_int_02 - phones	sp	89.2152
89.2152	DCA_int_02 - phones	P	89.2452
89.2152	DCA_int_02 - words	play	89.4652
89.2452	DCA_int_02 - phones	L	89.3552
89.3552	DCA_int_02 - phones	EY1	89.4652
89.4652	DCA_int_02 - phones	sp	89.4952
89.4952	DCA_int_02 - words	uh	89.7552
89.4952	DCA_int_02 - phones	AH1	89.7552
89.7552	DCA_int_02 - phones	sp	89.8052
89.8052	DCA_int_02 - phones	K	89.8352
89.8052	DCA_int_02 - words	kick	89.8952
89.8352	DCA_int_02 - phones	IH1	89.8652
89.8652	DCA_int_02 - phones	K	89.8952
89.8952	DCA_int_02 - phones	DH	89.9252
89.8952	DCA_int_02 - words	the	90.7452
89.9252	DCA_int_02 - phones	AH1	90.7452
90.7452	DCA_int_02 - phones	K	90.7752
90.7452	DCA_int_02 - words	can	90.8352
90.7752	DCA_int_02 - phones	AH0	90.8052
90.8052	DCA_int_02 - phones	N	90.8352
92.2476	DCA_se1_ag1_m_07 - phones	N	92.3976
92.2476	DCA_se1_ag1_m_07 - words	nah	92.5876
92.3976	DCA_se1_ag1_m_07 - phones	AA1	92.5876
92.5876	DCA_se1_ag1_m_07 - words	i	92.6376
92.5876	DCA_se1_ag1_m_07 - phones	AY1	92.6376
92.6376	DCA_se1_ag1_m_07 - phones	N	92.6976
92.6376	DCA_se1_ag1_m_07 - words	never	92.8576
92.6976	DCA_se1_ag1_m_07 - phones	EH1	92.7876
92.7876	DCA_se1_ag1_m_07 - phones	V	92.8176
92.8176	DCA_se1_ag1_m_07 - phones	ER0	92.8576
92.8576	DCA_se1_ag1_m_07 - phones	P	92.9676
92.8576	DCA_se1_ag1_m_07 - words	played	93.1876
92.9676	DCA_se1_ag1_m_07 - phones	L	93.0176
93.0176	DCA_se1_ag1_m_07 - phones	EY1	93.1576
93.1576	DCA_se1_ag1_m_07 - phones	D	93.1876
93.1876	DCA_se1_ag1_m_07 - phones	DH	93.2176
93.1876	DCA_se1_ag1_m_07 - words	that	93.3976
93.2176	DCA_se1_ag1_m_07 - phones	AE1	93.3076
93.3076	DCA_se1_ag1_m_07 - phones	T	93.3976
93.3976	DCA_se1_ag1_m_07 - phones	sp	98.1157
93.6886	DCA_int_02 - phones	sil	93.7486
93.7486	DCA_int_02 - phones	ER0	93.8386
93.7486	DCA_int_02 - words	or	93.8386
93.8386	DCA_int_02 - words	uh	93.8686
93.8386	DCA_int_02 - phones	AH1	93.8686
93.8686	DCA_int_02 - phones	sp	94.9886
95.9641	DCA_int_02 - phones	HH	96.0241
95.9641	DCA_int_02 - words	how	96.0941
96.0241	DCA_int_02 - phones	AW1	96.0941
96.0941	DCA_int_02 - phones	AH0	96.1241
96.0941	DCA_int_02 - words	about	96.4041
96.1241	DCA_int_02 - phones	B	96.1541
96.1541	DCA_int_02 - phones	AW1	96.3241
96.3241	DCA_int_02 - phones	T	96.4041
96.4041	DCA_int_02 - phones	AH1	96.6041
96.4041	DCA_int_02 - words	uh	96.6041
96.6041	DCA_int_02 - phones	W	96.6441
96.6041	DCA_int_02 - words	with	96.7941
96.6441	DCA_int_02 - phones	IH0	96.6741
96.6741	DCA_int_02 - phones	DH	96.7941
96.7941	DCA_int_02 - phones	M	96.8741
96.7941	DCA_int_02 - words	marbles	97.5041
96.8741	DCA_int_02 - phones	AA1	96.9741
96.9741	DCA_int_02 - phones	R	97.0541
97.0541	DCA_int_02 - phones	B	97.0941
97.0941	DCA_int_02 - phones	AH0	97.1241
97.1241	DCA_int_02 - phones	L	97.2741
97.2741	DCA_int_02 - phones	Z	97.5041
98.1157	DCA_se1_ag1_m_07 - words	oh	98.2057
98.1157	DCA_se1_ag1_m_07 - phones	OW1	98.2057
98.2057	DCA_se1_ag1_m_07 - phones	Y	98.3457
98.2057	DCA_se1_ag1_m_07 - words	yeah	98.4357
98.3457	DCA_se1_ag1_m_07 - phones	AE1	98.4357
98.4357	DCA_se1_ag1_m_07 - words	i	98.5357
98.4357	DCA_se1_ag1_m_07 - phones	AY1	98.5357
98.5357	DCA_se1_ag1_m_07 - phones	Y	98.5757
98.5357	DCA_se1_ag1_m_07 - words	used	98.6957
98.5757	DCA_se1_ag1_m_07 - phones	UW1	98.6057
98.6057	DCA_se1_ag1_m_07 - phones	Z	98.6657
98.6208	DCA_int_02 - phones	Y	98.9008
98.6208	DCA_int_02 - words	yeah	99.0408
98.6657	DCA_se1_ag1_m_07 - phones	D	98.6957
98.6957	DCA_se1_ag1_m_07 - phones	T	98.7257
98.6957	DCA_se1_ag1_m_07 - words	to	98.7557
98.7257	DCA_se1_ag1_m_07 - phones	AH0	98.7557
98.7557	DCA_se1_ag1_m_07 - phones	SH	98.8957
98.7557	DCA_se1_ag1_m_07 - words	shoot	98.9657
98.8957	DCA_se1_ag1_m_07 - phones	UW1	98.9357
98.9008	DCA_int_02 - phones	AE1	99.0408
98.9357	DCA_se1_ag1_m_07 - phones	T	98.9657
98.9657	DCA_se1_ag1_m_07 - phones	M	99.1257
98.9657	DCA_se1_ag1_m_07 - words	marbles	99.5957
99.0408	DCA_int_02 - phones	HH	99.0908
99.0408	DCA_int_02 - words	how	99.2908
99.0908	DCA_int_02 - phones	AW1	99.2908
99.1257	DCA_se1_ag1_m_07 - phones	AA1	99.2657
99.2657	DCA_se1_ag1_m_07 - phones	R	99.3157
99.2908	DCA_int_02 - words	d	99.3208
99.2908	DCA_int_02 - phones	D	99.3208
99.3157	DCA_se1_ag1_m_07 - phones	B	99.4857
99.3208	DCA_int_02 - phones	sp	99.3508
99.3508	DCA_int_02 - phones	Y	99.3808
99.3508	DCA_int_02 - words	you	99.4108
99.3808	DCA_int_02 - phones	UW1	99.4108
99.4108	DCA_int_02 - phones	sp	99.4408
99.4408	DCA_int_02 - phones	P	99.4708
99.4408	DCA_int_02 - words	play	99.5908
99.4708	DCA_int_02 - phones	L	99.5208
99.4857	DCA_se1_ag1_m_07 - phones	AH0	99.5157
99.5157	DCA_se1_ag1_m_07 - phones	L	99.5557
99.5208	DCA_int_02 - phones	EY1	99.5908
99.5557	DCA_se1_ag1_m_07 - phones	Z	99.5957
99.5908	DCA_int_02 - phones	sp	99.6208
99.5957	DCA_se1_ag1_m_07 - phones	sp	99.9257
99.6208	DCA_int_02 - phones	DH	99.6608
99.6208	DCA_int_02 - words	that	99.8708
99.6608	DCA_int_02 - phones	AH0	99.7108
99.7108	DCA_int_02 - phones	T	99.8708
99.8708	DCA_int_02 - phones	sp	117.9218
100.3367	DCA_se1_ag1_m_07 - phones	W	100.4267
100.3367	DCA_se1_ag1_m_07 - words	well	100.5267
100.4267	DCA_se1_ag1_m_07 - phones	EH1	100.4967
100.4967	DCA_se1_ag1_m_07 - phones	L	100.5267
100.5267	DCA_se1_ag1_m_07 - phones	Y	100.5967
100.5267	DCA_se1_ag1_m_07 - words	you	100.6467
100.5967	DCA_se1_ag1_m_07 - phones	UW1	100.6467
100.6467	DCA_se1_ag1_m_07 - phones	N	100.6967
100.6467	DCA_se1_ag1_m_07 - words	know	100.7867
100.6967	DCA_se1_ag1_m_07 - phones	OW1	100.7867
100.7867	DCA_se1_ag1_m_07 - phones	W	100.8467
100.7867	DCA_se1_ag1_m_07 - words	we	100.8767
100.8467	DCA_se1_ag1_m_07 - phones	IY1	100.8767
100.8767	DCA_se1_ag1_m_07 - phones	Y	100.9067
100.8767	DCA_se1_ag1_m_07 - words	used	100.9967
100.9067	DCA_se1_ag1_m_07 - phones	UW1	100.9367
100.9367	DCA_se1_ag1_m_07 - phones	Z	100.9667
100.9667	DCA_se1_ag1_m_07 - phones	D	100.9967
100.9967	DCA_se1_ag1_m_07 - phones	T	101.0267
100.9967	DCA_se1_ag1_m_07 - words	to	101.0567
101.0267	DCA_se1_ag1_m_07 - phones	AH0	101.0567
101.0567	DCA_se1_ag1_m_07 - phones	D	101.1467
101.0567	DCA_se1_ag1_m_07 - words	draw	101.3067
101.1467	DCA_se1_ag1_m_07 - phones	R	101.2067
101.2067	DCA_se1_ag1_m_07 - phones	AO1	101.3067
101.3067	DCA_se1_ag1_m_07 - words	a	101.3667
101.3067	DCA_se1_ag1_m_07 - phones	AH0	101.3667
101.3667	DCA_se1_ag1_m_07 - phones	L	101.3967
101.3667	DCA_se1_ag1_m_07 - words	little	101.5367
101.3967	DCA_se1_ag1_m_07 - phones	IH1	101.4267
101.4267	DCA_se1_ag1_m_07 - phones	T	101.4567
101.4567	DCA_se1_ag1_m_07 - phones	AH0	101.4867
101.4867	DCA_se1_ag1_m_07 - phones	L	101.5367
101.5367	DCA_se1_ag1_m_07 - phones	S	101.6967
101.5367	DCA_se1_ag1_m_07 - words	circle	101.9767
101.6967	DCA_se1_ag1_m_07 - phones	ER1	101.8167
101.8167	DCA_se1_ag1_m_07 - phones	K	101.8967
101.8967	DCA_se1_ag1_m_07 - phones	AH0	101.9467
101.9467	DCA_se1_ag1_m_07 - phones	L	101.9767
101.9767	DCA_se1_ag1_m_07 - phones	IH0	102.0067
101.9767	DCA_se1_ag1_m_07 - words	in	102.0367
102.0067	DCA_se1_ag1_m_07 - phones	N	102.0367
102.0367	DCA_se1_ag1_m_07 - phones	DH	102.0667
102.0367	DCA_se1_ag1_m_07 - words	the	102.0967
102.0667	DCA_se1_ag1_m_07 - phones	AH0	102.0967
102.0967	DCA_se1_ag1_m_07 - phones	D	102.2467
102.0967	DCA_se1_ag1_m_07 - words	dirt	102.4767
102.2467	DCA_se1_ag1_m_07 - phones	ER1	102.4467
102.4467	DCA_se1_ag1_m_07 - phones	T	102.4767
102.4767	DCA_se1_ag1_m_07 - phones	sp	103.0725
103.0725	DCA_se1_ag1_m_07 - phones	AE1	103.1525
103.0725	DCA_se1_ag1_m_07 - words	and	103.2425
103.1525	DCA_se1_ag1_m_07 - phones	N	103.2425
103.2425	DCA_se1_ag1_m_07 - phones	IY1	103.3725
103.2425	DCA_se1_ag1_m_07 - words	each	103.4725
103.3725	DCA_se1_ag1_m_07 - phones	CH	103.4725
103.4725	DCA_se1_ag1_m_07 - phones	M	103.5825
103.4725	DCA_se1_ag1_m_07 - words	man	103.7925
103.5825	DCA_se1_ag1_m_07 - phones	AE1	103.7325
103.7325	DCA_se1_ag1_m_07 - phones	N	103.7925
103.7925	DCA_se1_ag1_m_07 - phones	P	103.9125
103.7925	DCA_se1_ag1_m_07 - words	put	104.0125
103.9125	DCA_se1_ag1_m_07 - phones	UH1	103.9725
103.9725	DCA_se1_ag1_m_07 - phones	T	104.0125
104.0125	DCA_se1_ag1_m_07 - phones	IH1	104.0825
104.0125	DCA_se1_ag1_m_07 - words	in	104.1525
104.0825	DCA_se1_ag1_m_07 - phones	N	104.1525
104.1525	DCA_se1_ag1_m_07 - phones	L	104.2125
104.1525	DCA_se1_ag1_m_07 - words	like	104.4125
104.2125	DCA_se1_ag1_m_07 - phones	AY1	104.3325
104.3325	DCA_se1_ag1_m_07 - phones	K	104.4125
104.7431	DCA_se1_ag1_m_07 - phones	T	104.8731
104.7431	DCA_se1_ag1_m_07 - words	two	104.9931
104.8731	DCA_se1_ag1_m_07 - phones	UW1	104.9931
104.9931	DCA_se1_ag1_m_07 - phones	M	105.1131
104.9931	DCA_se1_ag1_m_07 - words	marbles	105.5931
105.1131	DCA_se1_ag1_m_07 - phones	AA1	105.2731
105.2731	DCA_se1_ag1_m_07 - phones	R	105.3431
105.3431	DCA_se1_ag1_m_07 - phones	B	105.3831
105.3831	DCA_se1_ag1_m_07 - phones	AH0	105.4231
105.4231	DCA_se1_ag1_m_07 - phones	L	105.5131
105.5131	DCA_se1_ag1_m_07 - phones	Z	105.5931
105.9963	DCA_se1_ag1_m_07 - phones	sil	106.0463
106.0463	DCA_se1_ag1_m_07 - phones	AH0	106.0863
106.0463	DCA_se1_ag1_m_07 - words	and	106.2063
106.0863	DCA_se1_ag1_m_07 - phones	N	106.2063
106.2063	DCA_se1_ag1_m_07 - phones	Y	106.2763
106.2063	DCA_se1_ag1_m_07 - words	y-	106.2763
106.2763	DCA_se1_ag1_m_07 - phones	sp	106.3363
106.3363	DCA_se1_ag1_m_07 - phones	AE1	106.4063
106.3363	DCA_se1_ag1_m_07 - words	and	106.4863
106.4063	DCA_se1_ag1_m_07 - phones	N	106.4863
106.4863	DCA_se1_ag1_m_07 - phones	IY1	106.6163
106.4863	DCA_se1_ag1_m_07 - words	each	106.7063
106.6163	DCA_se1_ag1_m_07 - phones	CH	106.7063
106.7063	DCA_se1_ag1_m_07 - phones	M	106.8363
106.7063	DCA_se1_ag1_m_07 - words	marble	107.0463
106.8363	DCA_se1_ag1_m_07 - phones	AA1	106.9063
106.9063	DCA_se1_ag1_m_07 - phones	R	106.9563
106.9563	DCA_se1_ag1_m_07 - phones	B	106.9863
106.9863	DCA_se1_ag1_m_07 - phones	AH0	107.0163
107.0163	DCA_se1_ag1_m_07 - phones	L	107.0463
107.0463	DCA_se1_ag1_m_07 - phones	Y	107.1363
107.0463	DCA_se1_ag1_m_07 - words	you	107.2263
107.1363	DCA_se1_ag1_m_07 - phones	UW1	107.2263
107.2263	DCA_se1_ag1_m_07 - phones	N	107.2763
107.2263	DCA_se1_ag1_m_07 - words	knock	107.5363
107.2763	DCA_se1_ag1_m_07 - phones	AA1	107.4563
107.4563	DCA_se1_ag1_m_07 - phones	K	107.5363
107.5363	DCA_se1_ag1_m_07 - phones	AW1	107.6363
107.5363	DCA_se1_ag1_m_07 - words	out	107.7163
107.6363	DCA_se1_ag1_m_07 - phones	T	107.7163
107.7163	DCA_se1_ag1_m_07 - phones	DH	107.7663
107.7163	DCA_se1_ag1_m_07 - words	the	107.8463
107.7663	DCA_se1_ag1_m_07 - phones	AH0	107.8463
107.8463	DCA_se1_ag1_m_07 - words	uh	107.9763
107.8463	DCA_se1_ag1_m_07 - phones	AH1	107.9763
107.9763	DCA_se1_ag1_m_07 - phones	S	108.1763
107.9763	DCA_se1_ag1_m_07 - words	circle	108.4663
108.1763	DCA_se1_ag1_m_07 - phones	ER1	108.3163
108.3163	DCA_se1_ag1_m_07 - phones	K	108.3963
108.3963	DCA_se1_ag1_m_07 - phones	AH0	108.4263
108.4263	DCA_se1_ag1_m_07 - phones	L	108.4663
108.4663	DCA_se1_ag1_m_07 - phones	sp	108.4963
108.4963	DCA_se1_ag1_m_07 - phones	IH1	108.5663
108.4963	DCA_se1_ag1_m_07 - words	is	108.6763
108.5663	DCA_se1_ag1_m_07 - phones	Z	108.6763
108.6763	DCA_se1_ag1_m_07 - phones	Y	108.7663
108.6763	DCA_se1_ag1_m_07 - words	yours	109.1363
108.7663	DCA_se1_ag1_m_07 - phones	AO1	108.9763
108.9763	DCA_se1_ag1_m_07 - phones	R	109.0863
109.0863	DCA_se1_ag1_m_07 - phones	Z	109.1363
109.5215	DCA_se1_ag1_m_07 - phones	sil	109.5515
109.5515	DCA_se1_ag1_m_07 - phones	AE1	109.6015
109.5515	DCA_se1_ag1_m_07 - words	and	109.6715
109.6015	DCA_se1_ag1_m_07 - phones	N	109.6715
109.6715	DCA_se1_ag1_m_07 - phones	Y	109.7015
109.6715	DCA_se1_ag1_m_07 - words	you	109.7415
109.7015	DCA_se1_ag1_m_07 - phones	UW1	109.7415
109.7415	DCA_se1_ag1_m_07 - phones	N	109.8015
109.7415	DCA_se1_ag1_m_07 - words	know	109.9915
109.8015	DCA_se1_ag1_m_07 - phones	OW1	109.9915
109.9915	DCA_se1_ag1_m_07 - phones	Y	110.1115
109.9915	DCA_se1_ag1_m_07 - words	you	110.1615
110.1115	DCA_se1_ag1_m_07 - phones	UW1	110.1615
110.1615	DCA_se1_ag1_m_07 - phones	sp	110.2715
110.2715	DCA_se1_ag1_m_07 - phones	T	110.3815
110.2715	DCA_se1_ag1_m_07 - words	try	110.5115
110.3815	DCA_se1_ag1_m_07 - phones	R	110.4315
110.4315	DCA_se1_ag1_m_07 - phones	AY1	110.5115
110.5115	DCA_se1_ag1_m_07 - phones	T	110.5515
110.5115	DCA_se1_ag1_m_07 - words	to	110.6415
110.5515	DCA_se1_ag1_m_07 - phones	AH0	110.6415
110.6415	DCA_se1_ag1_m_07 - phones	W	110.7215
110.6415	DCA_se1_ag1_m_07 - words	win	110.8415
110.7215	DCA_se1_ag1_m_07 - phones	IH1	110.7815
110.7815	DCA_se1_ag1_m_07 - phones	N	110.8415
110.8415	DCA_se1_ag1_m_07 - phones	AO1	111.0015
110.8415	DCA_se1_ag1_m_07 - words	all	111.0315
111.0015	DCA_se1_ag1_m_07 - phones	L	111.0315
111.0315	DCA_se1_ag1_m_07 - phones	DH	111.0615
111.0315	DCA_se1_ag1_m_07 - words	the	111.0915
111.0615	DCA_se1_ag1_m_07 - phones	AH0	111.0915
111.0915	DCA_se1_ag1_m_07 - phones	M	111.2315
111.0915	DCA_se1_ag1_m_07 - words	marbles	111.6515
111.2315	DCA_se1_ag1_m_07 - phones	AA1	111.3815
111.3815	DCA_se1_ag1_m_07 - phones	R	111.4315
111.4315	DCA_se1_ag1_m_07 - phones	B	111.4615
111.4615	DCA_se1_ag1_m_07 - phones	AH0	111.4915
111.4915	DCA_se1_ag1_m_07 - phones	L	111.6115
111.6115	DCA_se1_ag1_m_07 - phones	Z	111.6515
111.6515	DCA_se1_ag1_m_07 - phones	sp	111.7415
111.8564	DCA_se1_ag1_m_07 - phones	HH	111.9464
111.8564	DCA_se1_ag1_m_07 - words	have	112.0464
111.9464	DCA_se1_ag1_m_07 - phones	AE1	111.9964
111.9964	DCA_se1_ag1_m_07 - phones	V	112.0464
112.0464	DCA_se1_ag1_m_07 - phones	AH0	112.0964
112.0464	DCA_se1_ag1_m_07 - words	a	112.0964
112.0964	DCA_se1_ag1_m_07 - phones	K	112.1764
112.0964	DCA_se1_ag1_m_07 - words	collection	112.8464
112.1764	DCA_se1_ag1_m_07 - phones	AH0	112.2164
112.2164	DCA_se1_ag1_m_07 - phones	L	112.3364
112.3364	DCA_se1_ag1_m_07 - phones	EH1	112.4564
112.4564	DCA_se1_ag1_m_07 - phones	K	112.5264
112.5264	DCA_se1_ag1_m_07 - phones	SH	112.5964
112.5964	DCA_se1_ag1_m_07 - phones	AH0	112.6264
112.6264	DCA_se1_ag1_m_07 - phones	N	112.8464
113.0311	DCA_se1_ag1_m_07 - phones	S	113.1611
113.0311	DCA_se1_ag1_m_07 - words	so	113.2011
113.1611	DCA_se1_ag1_m_07 - phones	OW1	113.2011
113.2011	DCA_se1_ag1_m_07 - phones	Y	113.2411
113.2011	DCA_se1_ag1_m_07 - words	you	113.3511
113.2411	DCA_se1_ag1_m_07 - phones	UW1	113.3511
113.3511	DCA_se1_ag1_m_07 - phones	sp	113.3811
113.3811	DCA_se1_ag1_m_07 - phones	N	113.5211
113.3811	DCA_se1_ag1_m_07 - words	know	113.7311
113.5211	DCA_se1_ag1_m_07 - phones	OW1	113.7311
113.7311	DCA_se1_ag1_m_07 - phones	sp	113.7911
113.8988	DCA_se1_ag1_m_07 - phones	HH	113.9688
113.8988	DCA_se1_ag1_m_07 - words	whoever	114.2188
113.9688	DCA_se1_ag1_m_07 - phones	UW0	114.0488
114.0488	DCA_se1_ag1_m_07 - phones	EH1	114.0988
114.0988	DCA_se1_ag1_m_07 - phones	V	114.1588
114.1588	DCA_se1_ag1_m_07 - phones	ER0	114.2188
114.2188	DCA_se1_ag1_m_07 - phones	G	114.2888
114.2188	DCA_se1_ag1_m_07 - words	got	114.4188
114.2888	DCA_se1_ag1_m_07 - phones	AA1	114.3588
114.3588	DCA_se1_ag1_m_07 - phones	T	114.4188
114.4188	DCA_se1_ag1_m_07 - phones	DH	114.4488
114.4188	DCA_se1_ag1_m_07 - words	the	114.4788
114.4488	DCA_se1_ag1_m_07 - phones	AH0	114.4788
114.4788	DCA_se1_ag1_m_07 - phones	M	114.5788
114.4788	DCA_se1_ag1_m_07 - words	most	114.7488
114.5788	DCA_se1_ag1_m_07 - phones	OW1	114.6788
114.6788	DCA_se1_ag1_m_07 - phones	S	114.7488
114.7488	DCA_se1_ag1_m_07 - phones	M	114.8688
114.7488	DCA_se1_ag1_m_07 - words	marbles	115.1988
114.8688	DCA_se1_ag1_m_07 - phones	AA1	114.9988
114.9988	DCA_se1_ag1_m_07 - phones	R	115.0488
115.0488	DCA_se1_ag1_m_07 - phones	B	115.0888
115.0888	DCA_se1_ag1_m_07 - phones	AH0	115.1388
115.1388	DCA_se1_ag1_m_07 - phones	L	115.1688
115.1688	DCA_se1_ag1_m_07 - phones	Z	115.1988
115.1988	DCA_se1_ag1_m_07 - phones	DH	115.2288
115.1988	DCA_se1_ag1_m_07 - words	the	115.3188
115.2288	DCA_se1_ag1_m_07 - phones	AH0	115.3188
115.3188	DCA_se1_ag1_m_07 - phones	B	115.3788
115.3188	DCA_se1_ag1_m_07 - words	best	115.5888
115.3788	DCA_se1_ag1_m_07 - phones	EH1	115.5088
115.5088	DCA_se1_ag1_m_07 - phones	S	115.5588
115.5588	DCA_se1_ag1_m_07 - phones	T	115.5888
115.5888	DCA_se1_ag1_m_07 - phones	M	115.6988
115.5888	DCA_se1_ag1_m_07 - words	marble	115.9888
115.6988	DCA_se1_ag1_m_07 - phones	AA1	115.8088
115.8088	DCA_se1_ag1_m_07 - phones	R	115.8588
115.8588	DCA_se1_ag1_m_07 - phones	B	115.8988
115.8988	DCA_se1_ag1_m_07 - phones	AH0	115.9288
115.9288	DCA_se1_ag1_m_07 - phones	L	115.9888
115.9888	DCA_se1_ag1_m_07 - phones	SH	116.1188
115.9888	DCA_se1_ag1_m_07 - words	shooter	116.3188
116.1188	DCA_se1_ag1_m_07 - phones	UW1	116.2388
116.2388	DCA_se1_ag1_m_07 - phones	T	116.2788
116.2788	DCA_se1_ag1_m_07 - phones	ER0	116.3188
116.3188	DCA_se1_ag1_m_07 - phones	sp	128.3364
117.9218	DCA_int_02 - phones	OW1	118.1018
117.9218	DCA_int_02 - words	oh	118.1018
118.1018	DCA_int_02 - phones	sp	118.2418
118.2418	DCA_int_02 - phones	G	118.2718
118.2418	DCA_int_02 - words	good	118.6318
118.2718	DCA_int_02 - phones	IH0	118.4718
118.4718	DCA_int_02 - phones	D	118.6318
120.7008	DCA_int_02 - phones	HH	120.7608
120.7008	DCA_int_02 - words	how	120.8508
120.7608	DCA_int_02 - phones	AW1	120.8508
120.8508	DCA_int_02 - phones	AH0	120.9008
120.8508	DCA_int_02 - words	about	121.1608
120.9008	DCA_int_02 - phones	B	120.9508
120.9508	DCA_int_02 - phones	AW1	121.0708
121.0708	DCA_int_02 - phones	T	121.1608
121.1608	DCA_int_02 - phones	AE1	121.2508
121.1608	DCA_int_02 - words	at	121.3408
121.2508	DCA_int_02 - phones	T	121.3408
121.3408	DCA_int_02 - phones	sp	121.4008
121.4008	DCA_int_02 - phones	AH1	121.8508
121.4008	DCA_int_02 - words	uh	121.8508
121.8508	DCA_int_02 - phones	sp	121.9108
121.9108	DCA_int_02 - phones	AE1	121.9808
121.9108	DCA_int_02 - words	at	122.0408
121.9808	DCA_int_02 - phones	T	122.0408
122.0408	DCA_int_02 - phones	DH	122.1008
122.0408	DCA_int_02 - words	the	122.1308
122.1008	DCA_int_02 - phones	AH0	122.1308
122.1308	DCA_int_02 - phones	sp	122.1708
122.1708	DCA_int_02 - phones	B	122.2208
122.1708	DCA_int_02 - words	beginning	122.6508
122.2208	DCA_int_02 - phones	IH0	122.3108
122.3108	DCA_int_02 - phones	G	122.3708
122.3708	DCA_int_02 - phones	IH1	122.4308
122.4308	DCA_int_02 - phones	N	122.4908
122.4908	DCA_int_02 - phones	IH0	122.5508
122.5508	DCA_int_02 - phones	NG	122.6508
122.6508	DCA_int_02 - phones	AH0	122.6908
122.6508	DCA_int_02 - words	of	122.7308
122.6908	DCA_int_02 - phones	V	122.7308
122.7308	DCA_int_02 - phones	sp	122.7808
122.7808	DCA_int_02 - phones	G	122.8508
122.7808	DCA_int_02 - words	games	123.3008
122.8508	DCA_int_02 - phones	EY1	122.9608
122.9608	DCA_int_02 - phones	M	123.0608
123.0608	DCA_int_02 - phones	Z	123.3008
123.3008	DCA_int_02 - phones	sp	123.3308
123.3308	DCA_int_02 - phones	L	123.4408
123.3308	DCA_int_02 - words	like	123.5908
123.4408	DCA_int_02 - phones	AY1	123.4808
123.4808	DCA_int_02 - phones	K	123.5908
123.5908	DCA_int_02 - phones	sp	123.6408
123.6408	DCA_int_02 - phones	Y	123.6908
123.6408	DCA_int_02 - words	you're	123.7708
123.6908	DCA_int_02 - phones	UW1	123.7208
123.7208	DCA_int_02 - phones	R	123.7708
123.7708	DCA_int_02 - phones	G	123.8008
123.7708	DCA_int_02 - words	gonna	123.9308
123.8008	DCA_int_02 - phones	AH1	123.8308
123.8308	DCA_int_02 - phones	N	123.8808
123.8808	DCA_int_02 - phones	AH0	123.9308
123.9308	DCA_int_02 - phones	sp	124.0408
124.0408	DCA_int_02 - phones	P	124.1008
124.0408	DCA_int_02 - words	play	124.3608
124.1008	DCA_int_02 - phones	L	124.1708
124.1708	DCA_int_02 - phones	EY1	124.3608
124.3608	DCA_int_02 - phones	sp	124.4808
124.4808	DCA_int_02 - phones	HH	124.5708
124.4808	DCA_int_02 - words	hide	124.6708
124.5708	DCA_int_02 - phones	AY1	124.6408
124.6408	DCA_int_02 - phones	D	124.6708
124.6708	DCA_int_02 - phones	AH0	124.7008
124.6708	DCA_int_02 - words	and	124.7808
124.7008	DCA_int_02 - phones	N	124.7808
124.7808	DCA_int_02 - phones	sp	124.8108
124.8108	DCA_int_02 - phones	G	124.8808
124.8108	DCA_int_02 - words	go	124.9408
124.8808	DCA_int_02 - phones	OW1	124.9408
124.9408	DCA_int_02 - phones	sp	125.0508
125.0508	DCA_int_02 - phones	S	125.2008
125.0508	DCA_int_02 - words	seek	125.3608
125.2008	DCA_int_02 - phones	IY1	125.2508
125.2508	DCA_int_02 - phones	K	125.3608
125.3608	DCA_int_02 - phones	sp	125.4208
125.4208	DCA_int_02 - phones	HH	125.4908
125.4208	DCA_int_02 - words	how	125.5308
125.4908	DCA_int_02 - phones	AW1	125.5308
125.5308	DCA_int_02 - phones	D	125.5608
125.5308	DCA_int_02 - words	do	125.5908
125.5608	DCA_int_02 - phones	UW1	125.5908
125.5908	DCA_int_02 - phones	Y	125.6208
125.5908	DCA_int_02 - words	you	125.7008
125.6208	DCA_int_02 - phones	UW1	125.7008
125.7008	DCA_int_02 - phones	sp	125.7308
125.7308	DCA_int_02 - phones	D	125.7608
125.7308	DCA_int_02 - words	decide	126.2808
125.7608	DCA_int_02 - phones	IH2	125.8208
125.8208	DCA_int_02 - phones	S	126.0008
126.0008	DCA_int_02 - phones	AY1	126.1708
126.1708	DCA_int_02 - phones	D	126.2808
126.2808	DCA_int_02 - phones	sp	126.3208
126.3208	DCA_int_02 - phones	HH	126.3508
126.3208	DCA_int_02 - words	who	126.3808
126.3508	DCA_int_02 - phones	UW1	126.3808
126.3808	DCA_int_02 - words	s	126.5808
126.3808	DCA_int_02 - phones	Z	126.5808
126.5808	DCA_int_02 - phones	sp	126.6108
126.6108	DCA_int_02 - phones	AH1	126.7808
126.6108	DCA_int_02 - words	uh	126.7808
126.7808	DCA_int_02 - phones	sp	127.4416
127.4416	DCA_int_02 - phones	G	127.4816
127.4416	DCA_int_02 - words	gonna	127.6616
127.4816	DCA_int_02 - phones	AH1	127.5316
127.5316	DCA_int_02 - phones	N	127.5916
127.5916	DCA_int_02 - phones	AH0	127.6616
127.6616	DCA_int_02 - phones	sp	127.6916
127.6916	DCA_int_02 - phones	B	127.7616
127.6916	DCA_int_02 - words	be	127.9216
127.7616	DCA_int_02 - phones	IY0	127.9216
127.9216	DCA_int_02 - phones	IH0	127.9516
127.9216	DCA_int_02 - words	it	128.1716
127.9516	DCA_int_02 - phones	T	128.1716
128.3364	DCA_se1_ag1_m_07 - phones	OW1	128.5064
128.3364	DCA_se1_ag1_m_07 - words	oh	128.5064
128.5064	DCA_se1_ag1_m_07 - phones	W	128.5364
128.5064	DCA_se1_ag1_m_07 - words	well	128.6764
128.5364	DCA_se1_ag1_m_07 - phones	EH1	128.5664
128.5664	DCA_se1_ag1_m_07 - phones	L	128.6764
128.6764	DCA_se1_ag1_m_07 - phones	W	128.7664
128.6764	DCA_se1_ag1_m_07 - words	we	128.8464
128.7664	DCA_se1_ag1_m_07 - phones	IY1	128.8464
128.8464	DCA_se1_ag1_m_07 - phones	Y	128.8764
128.8464	DCA_se1_ag1_m_07 - words	used	128.9864
128.8764	DCA_se1_ag1_m_07 - phones	UW1	128.9164
128.9164	DCA_se1_ag1_m_07 - phones	Z	128.9464
128.9464	DCA_se1_ag1_m_07 - phones	D	128.9864
128.9864	DCA_se1_ag1_m_07 - phones	T	129.0364
128.9864	DCA_se1_ag1_m_07 - words	to	129.0664
129.0364	DCA_se1_ag1_m_07 - phones	AH0	129.0664
129.0664	DCA_se1_ag1_m_07 - phones	sp	129.0964
129.0964	DCA_se1_ag1_m_07 - phones	P	129.1964
129.0964	DCA_se1_ag1_m_07 - words	put	129.3064
129.1964	DCA_se1_ag1_m_07 - phones	UH1	129.2564
129.2564	DCA_se1_ag1_m_07 - phones	T	129.3064
129.3064	DCA_se1_ag1_m_07 - phones	AW1	129.3964
129.3064	DCA_se1_ag1_m_07 - words	our	129.4564
129.3964	DCA_se1_ag1_m_07 - phones	R	129.4564
129.4564	DCA_se1_ag1_m_07 - phones	F	129.6264
129.4564	DCA_se1_ag1_m_07 - words	feet	129.8664
129.6264	DCA_se1_ag1_m_07 - phones	IY1	129.7464
129.7464	DCA_se1_ag1_m_07 - phones	T	129.8664
130.0023	DCA_se1_ag1_m_07 - phones	sil	130.0423
130.0423	DCA_se1_ag1_m_07 - phones	AO1	130.1823
130.0423	DCA_se1_ag1_m_07 - words	all	130.2623
130.1823	DCA_se1_ag1_m_07 - phones	L	130.2623
130.2623	DCA_se1_ag1_m_07 - phones	T	130.3023
130.2623	DCA_se1_ag1_m_07 - words	together	130.8523
130.3023	DCA_se1_ag1_m_07 - phones	AH0	130.4123
130.4123	DCA_se1_ag1_m_07 - phones	G	130.4923
130.4923	DCA_se1_ag1_m_07 - phones	EH1	130.6523
130.6523	DCA_se1_ag1_m_07 - phones	DH	130.7523
130.7523	DCA_se1_ag1_m_07 - phones	ER0	130.8523
130.8523	DCA_se1_ag1_m_07 - phones	sp	131.3799
131.3799	DCA_se1_ag1_m_07 - phones	AE1	131.4699
131.3799	DCA_se1_ag1_m_07 - words	and	131.5499
131.4699	DCA_se1_ag1_m_07 - phones	N	131.5499
131.5499	DCA_se1_ag1_m_07 - phones	S	131.6799
131.5499	DCA_se1_ag1_m_07 - words	say	131.7899
131.6799	DCA_se1_ag1_m_07 - phones	EY1	131.7899
131.7899	DCA_se1_ag1_m_07 - phones	S	131.8999
131.7899	DCA_se1_ag1_m_07 - words	something	132.1099
131.8999	DCA_se1_ag1_m_07 - phones	AH1	131.9799
131.9799	DCA_se1_ag1_m_07 - phones	M	132.0199
132.0199	DCA_se1_ag1_m_07 - phones	TH	132.0499
132.0499	DCA_se1_ag1_m_07 - phones	IH0	132.0799
132.0799	DCA_se1_ag1_m_07 - phones	NG	132.1099
132.1099	DCA_se1_ag1_m_07 - phones	L	132.1799
132.1099	DCA_se1_ag1_m_07 - words	like	132.3799
132.1799	DCA_se1_ag1_m_07 - phones	AY1	132.2999
132.2999	DCA_se1_ag1_m_07 - phones	K	132.3799
132.4906	DCA_se1_ag1_m_07 - phones	sil	132.5206
132.5206	DCA_se1_ag1_m_07 - phones	Y	132.5606
132.5206	DCA_se1_ag1_m_07 - words	you	132.6006
132.5606	DCA_se1_ag1_m_07 - phones	UW1	132.6006
132.6006	DCA_se1_ag1_m_07 - phones	N	132.6506
132.6006	DCA_se1_ag1_m_07 - words	know	132.8206
132.6506	DCA_se1_ag1_m_07 - phones	OW1	132.8206
132.8206	DCA_se1_ag1_m_07 - phones	sp	132.8506
132.8506	DCA_se1_ag1_m_07 - phones	M	132.9906
132.8506	DCA_se1_ag1_m_07 - words	mickey	133.2006
132.9906	DCA_se1_ag1_m_07 - phones	IH1	133.0606
133.0606	DCA_se1_ag1_m_07 - phones	K	133.1406
133.1406	DCA_se1_ag1_m_07 - phones	IY0	133.2006
133.2006	DCA_se1_ag1_m_07 - phones	M	133.3006
133.2006	DCA_se1_ag1_m_07 - words	mouse	133.5106
133.3006	DCA_se1_ag1_m_07 - phones	AW1	133.4806
133.4806	DCA_se1_ag1_m_07 - phones	S	133.5106
133.5106	DCA_se1_ag1_m_07 - phones	B	133.5906
133.5106	DCA_se1_ag1_m_07 - words	built	133.7806
133.5906	DCA_se1_ag1_m_07 - phones	IH1	133.7006
133.7006	DCA_se1_ag1_m_07 - phones	L	133.7506
133.7506	DCA_se1_ag1_m_07 - phones	T	133.7806
133.7806	DCA_se1_ag1_m_07 - phones	AH0	133.8406
133.7806	DCA_se1_ag1_m_07 - words	a	133.8406
133.8406	DCA_se1_ag1_m_07 - phones	HH	133.9206
133.8406	DCA_se1_ag1_m_07 - words	house	134.2406
133.9206	DCA_se1_ag1_m_07 - phones	AW1	134.1006
134.1006	DCA_se1_ag1_m_07 - phones	S	134.2406
134.4956	DCA_se1_ag1_m_07 - phones	HH	134.6156
134.4956	DCA_se1_ag1_m_07 - words	how	134.6956
134.6156	DCA_se1_ag1_m_07 - phones	AW1	134.6956
134.6956	DCA_se1_ag1_m_07 - phones	M	134.7756
134.6956	DCA_se1_ag1_m_07 - words	many	135.0456
134.7756	DCA_se1_ag1_m_07 - phones	EH1	134.8356
134.8356	DCA_se1_ag1_m_07 - phones	N	134.8956
134.8956	DCA_se1_ag1_m_07 - phones	IY0	135.0456
135.0456	DCA_se1_ag1_m_07 - phones	sp	135.0856
135.0856	DCA_se1_ag1_m_07 - phones	Y	135.1656
135.0856	DCA_se1_ag1_m_07 - words	you	135.2256
135.1656	DCA_se1_ag1_m_07 - phones	UW1	135.2256
135.2256	DCA_se1_ag1_m_07 - phones	N	135.2656
135.2256	DCA_se1_ag1_m_07 - words	know	135.3756
135.2656	DCA_se1_ag1_m_07 - phones	OW1	135.3756
135.3756	DCA_se1_ag1_m_07 - phones	B	135.5356
135.3756	DCA_se1_ag1_m_07 - words	bricks	135.7556
135.5356	DCA_se1_ag1_m_07 - phones	R	135.5756
135.5756	DCA_se1_ag1_m_07 - phones	IH1	135.6356
135.6356	DCA_se1_ag1_m_07 - phones	K	135.6956
135.6956	DCA_se1_ag1_m_07 - phones	S	135.7556
135.7556	DCA_se1_ag1_m_07 - phones	D	135.8156
135.7556	DCA_se1_ag1_m_07 - words	did	135.9156
135.8156	DCA_se1_ag1_m_07 - phones	IH1	135.8856
135.8856	DCA_se1_ag1_m_07 - phones	D	135.9156
135.9156	DCA_se1_ag1_m_07 - phones	HH	135.9456
135.9156	DCA_se1_ag1_m_07 - words	he	136.1056
135.9456	DCA_se1_ag1_m_07 - phones	IY1	136.1056
136.1056	DCA_se1_ag1_m_07 - phones	Y	136.2056
136.1056	DCA_se1_ag1_m_07 - words	use	136.5256
136.2056	DCA_se1_ag1_m_07 - phones	UW1	136.4556
136.4556	DCA_se1_ag1_m_07 - phones	Z	136.5256
136.5256	DCA_se1_ag1_m_07 - phones	AH0	136.5956
136.5256	DCA_se1_ag1_m_07 - words	and	136.7656
136.5956	DCA_se1_ag1_m_07 - phones	N	136.6556
136.6556	DCA_se1_ag1_m_07 - phones	D	136.7656
137.0293	DCA_se1_ag1_m_07 - phones	sil	137.0593
137.0593	DCA_se1_ag1_m_07 - phones	L	137.1193
137.0593	DCA_se1_ag1_m_07 - words	like	137.2693
137.1193	DCA_se1_ag1_m_07 - phones	AY1	137.2193
137.2193	DCA_se1_ag1_m_07 - phones	K	137.2693
137.2693	DCA_se1_ag1_m_07 - phones	IH0	137.3093
137.2693	DCA_se1_ag1_m_07 - words	if	137.3693
137.3093	DCA_se1_ag1_m_07 - phones	F	137.3693
137.3693	DCA_se1_ag1_m_07 - phones	Y	137.4193
137.3693	DCA_se1_ag1_m_07 - words	you	137.4893
137.4193	DCA_se1_ag1_m_07 - phones	UW1	137.4893
137.4893	DCA_se1_ag1_m_07 - phones	S	137.6093
137.4893	DCA_se1_ag1_m_07 - words	say	137.7493
137.6093	DCA_se1_ag1_m_07 - phones	EY1	137.7493
137.7493	DCA_se1_ag1_m_07 - phones	F	137.9493
137.7493	DCA_se1_ag1_m_07 - words	four	138.2893
137.9493	DCA_se1_ag1_m_07 - phones	AO1	138.1993
138.1993	DCA_se1_ag1_m_07 - phones	R	138.2893
138.2893	DCA_se1_ag1_m_07 - phones	sp	138.6436
138.6436	DCA_se1_ag1_m_07 - phones	Y	138.7036
138.6436	DCA_se1_ag1_m_07 - words	you	138.7936
138.7036	DCA_se1_ag1_m_07 - phones	UW1	138.7936
138.7936	DCA_se1_ag1_m_07 - phones	K	138.9136
138.7936	DCA_se1_ag1_m_07 - words	count	139.1336
138.9136	DCA_se1_ag1_m_07 - phones	AW1	139.0736
139.0736	DCA_se1_ag1_m_07 - phones	N	139.1036
139.1036	DCA_se1_ag1_m_07 - phones	T	139.1336
139.1336	DCA_se1_ag1_m_07 - phones	ER0	139.1936
139.1336	DCA_se1_ag1_m_07 - words	around	139.3836
139.1936	DCA_se1_ag1_m_07 - phones	AW1	139.3136
139.3136	DCA_se1_ag1_m_07 - phones	N	139.3536
139.3536	DCA_se1_ag1_m_07 - phones	D	139.3836
139.3836	DCA_se1_ag1_m_07 - phones	F	139.5336
139.3836	DCA_se1_ag1_m_07 - words	four	139.7636
139.5336	DCA_se1_ag1_m_07 - phones	AO1	139.6936
139.6936	DCA_se1_ag1_m_07 - phones	R	139.7636
139.7636	DCA_se1_ag1_m_07 - phones	HH	139.8036
139.7636	DCA_se1_ag1_m_07 - words	whoever	140.1336
139.8036	DCA_se1_ag1_m_07 - phones	UW0	139.9336
139.9336	DCA_se1_ag1_m_07 - phones	EH1	139.9936
139.9936	DCA_se1_ag1_m_07 - phones	V	140.0736
140.0736	DCA_se1_ag1_m_07 - phones	ER0	140.1336
140.1336	DCA_se1_ag1_m_07 - phones	F	140.3036
140.1336	DCA_se1_ag1_m_07 - words	four	140.4536
140.3036	DCA_se1_ag1_m_07 - phones	AO1	140.4136
140.4136	DCA_se1_ag1_m_07 - phones	R	140.4536
140.4536	DCA_se1_ag1_m_07 - phones	L	140.5436
140.4536	DCA_se1_ag1_m_07 - words	land	140.7336
140.5436	DCA_se1_ag1_m_07 - phones	AE1	140.6636
140.6636	DCA_se1_ag1_m_07 - phones	N	140.6936
140.6936	DCA_se1_ag1_m_07 - phones	D	140.7336
140.7336	DCA_se1_ag1_m_07 - phones	AO1	140.8236
140.7336	DCA_se1_ag1_m_07 - words	on	140.8736
140.8236	DCA_se1_ag1_m_07 - phones	N	140.8736
140.8736	DCA_se1_ag1_m_07 - phones	DH	140.9136
140.8736	DCA_se1_ag1_m_07 - words	then	141.0136
140.9136	DCA_se1_ag1_m_07 - phones	EH1	140.9436
140.9436	DCA_se1_ag1_m_07 - phones	N	141.0136
141.0136	DCA_se1_ag1_m_07 - phones	HH	141.0836
141.0136	DCA_se1_ag1_m_07 - words	he	141.2436
141.0836	DCA_se1_ag1_m_07 - phones	IY1	141.2436
141.2436	DCA_se1_ag1_m_07 - phones	AW1	141.3536
141.2436	DCA_se1_ag1_m_07 - words	out	141.4636
141.3536	DCA_se1_ag1_m_07 - phones	T	141.4636
141.4636	DCA_se1_ag1_m_07 - phones	sp	141.9436
141.9436	DCA_se1_ag1_m_07 - phones	AH0	141.9836
141.9436	DCA_se1_ag1_m_07 - words	and	142.0236
141.9836	DCA_se1_ag1_m_07 - phones	N	142.0236
142.0236	DCA_se1_ag1_m_07 - phones	DH	142.0636
142.0236	DCA_se1_ag1_m_07 - words	the	142.1036
142.0636	DCA_se1_ag1_m_07 - phones	AH0	142.1036
142.1036	DCA_se1_ag1_m_07 - phones	L	142.2236
142.1036	DCA_se1_ag1_m_07 - words	last	142.5336
142.2236	DCA_se1_ag1_m_07 - phones	AE1	142.4636
142.4636	DCA_se1_ag1_m_07 - phones	S	142.5336
142.5336	DCA_se1_ag1_m_07 - phones	M	142.6536
142.5336	DCA_se1_ag1_m_07 - words	man	142.9136
142.6536	DCA_se1_ag1_m_07 - phones	AE1	142.8436
142.8436	DCA_se1_ag1_m_07 - phones	N	142.9136
142.9136	DCA_se1_ag1_m_07 - phones	S	142.9936
142.9136	DCA_se1_ag1_m_07 - words	still	143.2836
142.9936	DCA_se1_ag1_m_07 - phones	T	143.0536
143.0536	DCA_se1_ag1_m_07 - phones	IH1	143.1936
143.1936	DCA_se1_ag1_m_07 - phones	L	143.2836
143.2836	DCA_se1_ag1_m_07 - phones	IH1	143.3836
143.2836	DCA_se1_ag1_m_07 - words	in	143.4636
143.3836	DCA_se1_ag1_m_07 - phones	N	143.4636
143.4636	DCA_se1_ag1_m_07 - phones	DH	143.5136
143.4636	DCA_se1_ag1_m_07 - words	that	143.6436
143.5136	DCA_se1_ag1_m_07 - phones	AE1	143.5736
143.5736	DCA_se1_ag1_m_07 - phones	T	143.6436
143.6436	DCA_se1_ag1_m_07 - words	s	143.7036
143.6436	DCA_se1_ag1_m_07 - phones	S	143.7036
143.7036	DCA_se1_ag1_m_07 - phones	DH	143.7436
143.7036	DCA_se1_ag1_m_07 - words	the	143.7836
143.7436	DCA_se1_ag1_m_07 - phones	AH0	143.7836
143.7836	DCA_se1_ag1_m_07 - phones	M	143.8936
143.7836	DCA_se1_ag1_m_07 - words	man	144.0936
143.8936	DCA_se1_ag1_m_07 - phones	AE1	144.0136
144.0136	DCA_se1_ag1_m_07 - phones	N	144.0936
144.0936	DCA_se1_ag1_m_07 - phones	sp	144.1236
144.1236	DCA_se1_ag1_m_07 - phones	IH1	144.2336
144.1236	DCA_se1_ag1_m_07 - words	it	144.4136
144.2336	DCA_se1_ag1_m_07 - phones	T	144.4136
144.4136	DCA_se1_ag1_m_07 - phones	sp	150.7662
145.1191	DCA_int_02 - phones	sil	145.1691
145.1691	DCA_int_02 - phones	AH1	145.3591
145.1691	DCA_int_02 - words	uh-huh	145.5591
145.3591	DCA_int_02 - phones	HH	145.4191
145.4191	DCA_int_02 - phones	AH1	145.5591
145.5591	DCA_int_02 - phones	sp	146.9012
146.9012	DCA_int_02 - phones	EH1	147.0112
146.9012	DCA_int_02 - words	any	147.1012
147.0112	DCA_int_02 - phones	N	147.0412
147.0412	DCA_int_02 - phones	IY0	147.1012
147.1012	DCA_int_02 - phones	AH1	147.2012
147.1012	DCA_int_02 - words	other	147.3612
147.2012	DCA_int_02 - phones	DH	147.2512
147.2512	DCA_int_02 - phones	ER0	147.3612
147.3612	DCA_int_02 - phones	R	147.4812
147.3612	DCA_int_02 - words	rhymes	147.7212
147.4812	DCA_int_02 - phones	AY1	147.6212
147.6212	DCA_int_02 - phones	M	147.6812
147.6812	DCA_int_02 - phones	Z	147.7212
147.7212	DCA_int_02 - phones	sp	147.7512
147.7512	DCA_int_02 - phones	Y	147.7812
147.7512	DCA_int_02 - words	you	147.8212
147.7812	DCA_int_02 - phones	UW1	147.8212
147.8212	DCA_int_02 - phones	sp	147.8812
147.8812	DCA_int_02 - phones	K	147.9112
147.8812	DCA_int_02 - words	could	147.9712
147.9112	DCA_int_02 - phones	UH1	147.9412
147.9412	DCA_int_02 - phones	D	147.9712
147.9712	DCA_int_02 - phones	sp	148.0212
148.0212	DCA_int_02 - phones	Y	148.1012
148.0212	DCA_int_02 - words	use	148.4512
148.1012	DCA_int_02 - phones	UW1	148.3212
148.3212	DCA_int_02 - phones	Z	148.4512
148.4512	DCA_int_02 - phones	sp	148.8237
148.8237	DCA_int_02 - phones	L	148.8837
148.8237	DCA_int_02 - words	like	148.9737
148.8837	DCA_int_02 - phones	AY1	148.9137
148.9137	DCA_int_02 - phones	K	148.9737
148.9737	DCA_int_02 - phones	sp	149.2637
149.7716	DCA_int_02 - phones	HH	149.8416
149.7716	DCA_int_02 - words	one	150.0016
149.8416	DCA_int_02 - phones	W	149.9016
149.9016	DCA_int_02 - phones	AH1	149.9616
149.9616	DCA_int_02 - phones	N	150.0016
150.0016	DCA_int_02 - phones	P	150.0416
150.0016	DCA_int_02 - words	potato	150.1916
150.0416	DCA_int_02 - phones	AH0	150.0716
150.0716	DCA_int_02 - phones	T	150.1016
150.1016	DCA_int_02 - phones	EY1	150.1316
150.1316	DCA_int_02 - phones	T	150.1616
150.1616	DCA_int_02 - phones	OW2	150.1916
150.1916	DCA_int_02 - phones	T	150.2216
150.1916	DCA_int_02 - words	two	150.5616
150.2216	DCA_int_02 - phones	UW1	150.5616
150.5616	DCA_int_02 - phones	sp	150.6216
150.6216	DCA_int_02 - phones	P	150.6516
150.6216	DCA_int_02 - words	pot	150.7116
150.6516	DCA_int_02 - phones	AA1	150.6816
150.6816	DCA_int_02 - phones	T	150.7116
150.7116	DCA_int_02 - phones	sp	152.1930
150.7662	DCA_se1_ag1_m_07 - phones	Y	150.9362
150.7662	DCA_se1_ag1_m_07 - words	yeah	151.1262
150.9362	DCA_se1_ag1_m_07 - phones	AE1	151.1262
151.1262	DCA_se1_ag1_m_07 - phones	sp	151.1562
151.1562	DCA_se1_ag1_m_07 - phones	W	151.2162
151.1562	DCA_se1_ag1_m_07 - words	we	151.2462
151.2162	DCA_se1_ag1_m_07 - phones	IY1	151.2462
151.2462	DCA_se1_ag1_m_07 - phones	Y	151.2862
151.2462	DCA_se1_ag1_m_07 - words	used	151.3762
151.2862	DCA_se1_ag1_m_07 - phones	UW1	151.3162
151.3162	DCA_se1_ag1_m_07 - phones	Z	151.3462
151.3462	DCA_se1_ag1_m_07 - phones	D	151.3762
151.3762	DCA_se1_ag1_m_07 - phones	T	151.4062
151.3762	DCA_se1_ag1_m_07 - words	to	151.4562
151.4062	DCA_se1_ag1_m_07 - phones	IH0	151.4562
151.4562	DCA_se1_ag1_m_07 - phones	S	151.5862
151.4562	DCA_se1_ag1_m_07 - words	say	151.6562
151.5862	DCA_se1_ag1_m_07 - phones	EY1	151.6562
151.6562	DCA_se1_ag1_m_07 - phones	IH0	151.6862
151.6562	DCA_se1_ag1_m_07 - words	it	151.7162
151.6862	DCA_se1_ag1_m_07 - phones	T	151.7162
151.7162	DCA_se1_ag1_m_07 - phones	L	151.7462
151.7162	DCA_se1_ag1_m_07 - words	like	151.9162
151.7462	DCA_se1_ag1_m_07 - phones	AY1	151.8562
151.8562	DCA_se1_ag1_m_07 - phones	K	151.9162
151.9162	DCA_se1_ag1_m_07 - phones	DH	151.9662
151.9162	DCA_se1_ag1_m_07 - words	that	152.1162
151.9662	DCA_se1_ag1_m_07 - phones	AE1	152.0462
152.0462	DCA_se1_ag1_m_07 - phones	T	152.1162
152.1162	DCA_se1_ag1_m_07 - phones	T	152.1962
152.1162	DCA_se1_ag1_m_07 - words	too	152.5062
152.1930	DCA_int_02 - phones	HH	152.2430
152.1930	DCA_int_02 - words	how	152.3230
152.1962	DCA_se1_ag1_m_07 - phones	UW1	152.5062
152.2430	DCA_int_02 - phones	AW1	152.3230
152.3230	DCA_int_02 - words	d	152.3830
152.3230	DCA_int_02 - phones	D	152.3830
152.3830	DCA_int_02 - phones	DH	152.4130
152.3830	DCA_int_02 - words	that	152.5830
152.4130	DCA_int_02 - phones	AH0	152.5230
152.5062	DCA_se1_ag1_m_07 - phones	sp	153.4066
152.5230	DCA_int_02 - phones	T	152.5830
152.5830	DCA_int_02 - phones	sp	152.6130
152.6130	DCA_int_02 - phones	W	152.6530
152.6130	DCA_int_02 - words	one	152.7630
152.6530	DCA_int_02 - phones	AH1	152.6930
152.6930	DCA_int_02 - phones	N	152.7630
152.7630	DCA_int_02 - phones	sp	152.8430
152.8430	DCA_int_02 - phones	G	152.8830
152.8430	DCA_int_02 - words	go	153.0530
152.8830	DCA_int_02 - phones	OW1	153.0530
153.0530	DCA_int_02 - phones	sp	159.7529
153.4066	DCA_se1_ag1_m_07 - phones	W	153.4466
153.4066	DCA_se1_ag1_m_07 - words	well	153.6466
153.4466	DCA_se1_ag1_m_07 - phones	EH1	153.5066
153.5066	DCA_se1_ag1_m_07 - phones	L	153.6466
153.6466	DCA_se1_ag1_m_07 - words	i	153.6766
153.6466	DCA_se1_ag1_m_07 - phones	AY1	153.6766
153.6766	DCA_se1_ag1_m_07 - phones	D	153.7066
153.6766	DCA_se1_ag1_m_07 - words	don't	153.7866
153.7066	DCA_se1_ag1_m_07 - phones	OW1	153.7566
153.7566	DCA_se1_ag1_m_07 - phones	N	153.7866
153.7866	DCA_se1_ag1_m_07 - phones	R	153.8166
153.7866	DCA_se1_ag1_m_07 - words	remember	154.1966
153.8166	DCA_se1_ag1_m_07 - phones	IH0	153.8466
153.8466	DCA_se1_ag1_m_07 - phones	M	153.9866
153.9866	DCA_se1_ag1_m_07 - phones	EH1	154.0566
154.0566	DCA_se1_ag1_m_07 - phones	M	154.1266
154.1266	DCA_se1_ag1_m_07 - phones	B	154.1666
154.1666	DCA_se1_ag1_m_07 - phones	ER0	154.1966
154.1966	DCA_se1_ag1_m_07 - phones	IH0	154.2266
154.1966	DCA_se1_ag1_m_07 - words	it	154.2566
154.2266	DCA_se1_ag1_m_07 - phones	T	154.2566
154.2566	DCA_se1_ag1_m_07 - phones	sp	154.2866
154.2866	DCA_se1_ag1_m_07 - phones	T	154.4066
154.2866	DCA_se1_ag1_m_07 - words	too	154.5366
154.4066	DCA_se1_ag1_m_07 - phones	UW1	154.5366
154.5366	DCA_se1_ag1_m_07 - phones	G	154.6266
154.5366	DCA_se1_ag1_m_07 - words	good	154.8366
154.6266	DCA_se1_ag1_m_07 - phones	UH1	154.8066
154.8066	DCA_se1_ag1_m_07 - phones	D	154.8366
154.8366	DCA_se1_ag1_m_07 - phones	B	154.8766
154.8366	DCA_se1_ag1_m_07 - words	but	154.9966
154.8766	DCA_se1_ag1_m_07 - phones	AH1	154.9566
154.9566	DCA_se1_ag1_m_07 - phones	T	154.9966
154.9966	DCA_se1_ag1_m_07 - phones	sp	155.0566
155.1997	DCA_se1_ag1_m_07 - phones	HH	155.2497
155.1997	DCA_se1_ag1_m_07 - words	one	155.4297
155.2497	DCA_se1_ag1_m_07 - phones	W	155.3097
155.3097	DCA_se1_ag1_m_07 - phones	AH1	155.3597
155.3597	DCA_se1_ag1_m_07 - phones	N	155.4297
155.4297	DCA_se1_ag1_m_07 - phones	P	155.4597
155.4297	DCA_se1_ag1_m_07 - words	potato	155.8697
155.4597	DCA_se1_ag1_m_07 - phones	AH0	155.5197
155.5197	DCA_se1_ag1_m_07 - phones	T	155.6197
155.6197	DCA_se1_ag1_m_07 - phones	EY1	155.8097
155.8097	DCA_se1_ag1_m_07 - phones	T	155.8397
155.8397	DCA_se1_ag1_m_07 - phones	OW2	155.8697
155.8697	DCA_se1_ag1_m_07 - phones	T	155.9697
155.8697	DCA_se1_ag1_m_07 - words	two	156.0797
155.9697	DCA_se1_ag1_m_07 - phones	UW1	156.0797
156.0797	DCA_se1_ag1_m_07 - phones	P	156.1097
156.0797	DCA_se1_ag1_m_07 - words	potato	156.4797
156.1097	DCA_se1_ag1_m_07 - phones	AH0	156.1997
156.1997	DCA_se1_ag1_m_07 - phones	T	156.2597
156.2597	DCA_se1_ag1_m_07 - phones	EY1	156.4197
156.4197	DCA_se1_ag1_m_07 - phones	T	156.4497
156.4497	DCA_se1_ag1_m_07 - phones	OW2	156.4797
156.4797	DCA_se1_ag1_m_07 - phones	sp	156.5697
156.5697	DCA_se1_ag1_m_07 - phones	TH	156.6497
156.5697	DCA_se1_ag1_m_07 - words	three	156.7797
156.6497	DCA_se1_ag1_m_07 - phones	R	156.6897
156.6897	DCA_se1_ag1_m_07 - phones	IY1	156.7797
156.7797	DCA_se1_ag1_m_07 - phones	P	156.8197
156.7797	DCA_se1_ag1_m_07 - words	potato	157.1997
156.8197	DCA_se1_ag1_m_07 - phones	AH0	156.9097
156.9097	DCA_se1_ag1_m_07 - phones	T	156.9997
156.9997	DCA_se1_ag1_m_07 - phones	EY1	157.0997
157.0997	DCA_se1_ag1_m_07 - phones	T	157.1497
157.1497	DCA_se1_ag1_m_07 - phones	OW2	157.1997
157.1997	DCA_se1_ag1_m_07 - phones	M	157.3697
157.1997	DCA_se1_ag1_m_07 - words	more	157.6497
157.3697	DCA_se1_ag1_m_07 - phones	AO1	157.6097
157.6097	DCA_se1_ag1_m_07 - phones	R	157.6497
157.6497	DCA_se1_ag1_m_07 - phones	sp	157.7297
158.3611	DCA_se1_ag1_m_07 - phones	S	158.4111
158.3611	DCA_se1_ag1_m_07 - words	something	158.6011
158.4111	DCA_se1_ag1_m_07 - phones	AH1	158.4811
158.4811	DCA_se1_ag1_m_07 - phones	M	158.5111
158.5111	DCA_se1_ag1_m_07 - phones	TH	158.5411
158.5411	DCA_se1_ag1_m_07 - phones	IH0	158.5711
158.5711	DCA_se1_ag1_m_07 - phones	NG	158.6011
158.6011	DCA_se1_ag1_m_07 - phones	L	158.6611
158.6011	DCA_se1_ag1_m_07 - words	like	158.8111
158.6611	DCA_se1_ag1_m_07 - phones	AY1	158.7511
158.7511	DCA_se1_ag1_m_07 - phones	K	158.8111
158.8111	DCA_se1_ag1_m_07 - phones	DH	158.8611
158.8111	DCA_se1_ag1_m_07 - words	that	159.1211
158.8611	DCA_se1_ag1_m_07 - phones	AE1	158.9711
158.9711	DCA_se1_ag1_m_07 - phones	T	159.1211
159.3252	DCA_se1_ag1_m_07 - phones	sil	159.3752
159.3752	DCA_se1_ag1_m_07 - phones	Y	159.4152
159.3752	DCA_se1_ag1_m_07 - words	you	159.4652
159.4152	DCA_se1_ag1_m_07 - phones	UW1	159.4652
159.4652	DCA_se1_ag1_m_07 - phones	N	159.4952
159.4652	DCA_se1_ag1_m_07 - words	know	159.6052
159.4952	DCA_se1_ag1_m_07 - phones	OW1	159.6052
159.6052	DCA_se1_ag1_m_07 - phones	sp	165.5571
159.7529	DCA_int_02 - phones	AH1	159.8029
159.7529	DCA_int_02 - words	uh-huh	160.0229
159.8029	DCA_int_02 - phones	HH	159.8329
159.8329	DCA_int_02 - phones	AH1	160.0229
160.0229	DCA_int_02 - phones	sp	160.9340
160.9340	DCA_int_02 - phones	V	160.9640
160.9340	DCA_int_02 - words	very	161.0740
160.9640	DCA_int_02 - phones	EH1	161.0040
161.0040	DCA_int_02 - phones	R	161.0340
161.0340	DCA_int_02 - phones	IY0	161.0740
161.0740	DCA_int_02 - phones	sp	161.1440
161.1440	DCA_int_02 - phones	G	161.1940
161.1440	DCA_int_02 - words	good	161.5140
161.1940	DCA_int_02 - phones	IH0	161.3940
161.3940	DCA_int_02 - phones	D	161.5140
162.3188	DCA_int_02 - phones	HH	162.3588
162.3188	DCA_int_02 - words	how	162.4488
162.3588	DCA_int_02 - phones	AW1	162.4488
162.4488	DCA_int_02 - phones	AH0	162.4888
162.4488	DCA_int_02 - words	about	162.7888
162.4888	DCA_int_02 - phones	B	162.5288
162.5288	DCA_int_02 - phones	AW1	162.7188
162.7188	DCA_int_02 - phones	T	162.7888
162.7888	DCA_int_02 - words	uh	163.1088
162.7888	DCA_int_02 - phones	AH1	163.1088
163.1088	DCA_int_02 - phones	sp	163.1388
163.1388	DCA_int_02 - phones	T	163.1688
163.1388	DCA_int_02 - words	television	163.5588
163.1688	DCA_int_02 - phones	EH1	163.2088
163.2088	DCA_int_02 - phones	L	163.3288
163.3288	DCA_int_02 - phones	AH0	163.3988
163.3988	DCA_int_02 - phones	V	163.4388
163.4388	DCA_int_02 - phones	IH2	163.4688
163.4688	DCA_int_02 - phones	ZH	163.4988
163.4988	DCA_int_02 - phones	AH0	163.5288
163.5288	DCA_int_02 - phones	N	163.5588
163.5588	DCA_int_02 - phones	sp	163.5888
163.5888	DCA_int_02 - phones	D	163.6188
163.5888	DCA_int_02 - words	do	163.6488
163.6188	DCA_int_02 - phones	UW1	163.6488
163.6488	DCA_int_02 - phones	sp	163.7188
163.7188	DCA_int_02 - phones	Y	163.7688
163.7188	DCA_int_02 - words	you	163.8088
163.7688	DCA_int_02 - phones	UW1	163.8088
163.8088	DCA_int_02 - phones	sp	163.8588
163.8588	DCA_int_02 - phones	W	163.9188
163.8588	DCA_int_02 - words	watch	164.0688
163.9188	DCA_int_02 - phones	AA1	164.0188
164.0188	DCA_int_02 - phones	CH	164.0688
164.0688	DCA_int_02 - words	a	164.0988
164.0688	DCA_int_02 - phones	AH0	164.0988
164.0988	DCA_int_02 - phones	sp	164.1288
164.1288	DCA_int_02 - phones	L	164.1688
164.1288	DCA_int_02 - words	lot	164.2988
164.1688	DCA_int_02 - phones	AO1	164.2688
164.2688	DCA_int_02 - phones	T	164.2988
164.2988	DCA_int_02 - phones	AH0	164.3288
164.2988	DCA_int_02 - words	of	164.3688
164.3288	DCA_int_02 - phones	V	164.3688
164.3688	DCA_int_02 - phones	sp	164.4088
164.4088	DCA_int_02 - phones	T	164.4388
164.4088	DCA_int_02 - words	television	164.9588
164.4388	DCA_int_02 - phones	EH1	164.4888
164.4888	DCA_int_02 - phones	L	164.5688
164.5688	DCA_int_02 - phones	AH0	164.6088
164.6088	DCA_int_02 - phones	V	164.7888
164.7888	DCA_int_02 - phones	IH2	164.8188
164.8188	DCA_int_02 - phones	ZH	164.8488
164.8488	DCA_int_02 - phones	AH0	164.8788
164.8788	DCA_int_02 - phones	N	164.9588
164.9588	DCA_int_02 - phones	sp	168.7891
165.5571	DCA_se1_ag1_m_07 - phones	AH1	165.7171
165.5571	DCA_se1_ag1_m_07 - words	um	165.8071
165.7171	DCA_se1_ag1_m_07 - phones	M	165.8071
165.8071	DCA_se1_ag1_m_07 - phones	sp	165.9171
165.9171	DCA_se1_ag1_m_07 - phones	Y	166.0771
165.9171	DCA_se1_ag1_m_07 - words	yeah	166.1671
166.0771	DCA_se1_ag1_m_07 - phones	AE1	166.1671
166.1671	DCA_se1_ag1_m_07 - phones	AY1	166.2571
166.1671	DCA_se1_ag1_m_07 - words	i	166.2571
166.2571	DCA_se1_ag1_m_07 - phones	W	166.3571
[truncated: 13,001 more rows]
