# Supplementary material for: Considering Performance in the Automated and Manual Coding of Sociolinguistic Variables: Lessons From Variable (ING)
Source: Front Artif Intell. 2021 Apr 29;4:648543. doi: 10.3389/frai.2021.648543 (PMC8117961; doi:10.3389/frai.2021.648543)
Supplement: Supplementary file 4 [file Data_Sheet_4.ZIP › CORAAL_Aligned_as_Tables/DCA_se2_ag1_f_06_1_txout.txt]

tmin	tier	text	tmax
0.4990	DCA_int_06 - phones	sil	0.5690
0.5690	DCA_int_06 - phones	AH1	0.7990
0.5690	DCA_int_06 - words	um	0.9690
0.7990	DCA_int_06 - phones	M	0.9690
0.9690	DCA_int_06 - phones	sp	1.0690
1.2964	DCA_int_06 - phones	OW2	1.5864
1.2964	DCA_int_06 - words	okay	1.6964
1.5864	DCA_int_06 - phones	K	1.6264
1.6264	DCA_int_06 - phones	EY1	1.6964
1.6964	DCA_int_06 - phones	AY1	1.8064
1.6964	DCA_int_06 - words	i	1.8064
1.8064	DCA_int_06 - phones	W	1.8364
1.8064	DCA_int_06 - words	won't	2.0664
1.8364	DCA_int_06 - phones	OW1	1.9564
1.9564	DCA_int_06 - phones	N	1.9864
1.9864	DCA_int_06 - phones	T	2.0664
2.0664	DCA_int_06 - phones	AH1	2.2364
2.0664	DCA_int_06 - words	um	2.3164
2.2364	DCA_int_06 - phones	M	2.3164
2.3164	DCA_int_06 - phones	HH	2.4964
2.3164	DCA_int_06 - words	what	2.6164
2.4964	DCA_int_06 - phones	W	2.5264
2.5264	DCA_int_06 - phones	AH1	2.5564
2.5564	DCA_int_06 - phones	T	2.6164
2.6164	DCA_int_06 - phones	K	2.6764
2.6164	DCA_int_06 - words	kind	2.7964
2.6764	DCA_int_06 - phones	AY1	2.7364
2.7364	DCA_int_06 - phones	N	2.7964
2.7964	DCA_int_06 - phones	AH0	2.8264
2.7964	DCA_int_06 - words	of	2.8764
2.8264	DCA_int_06 - phones	V	2.8764
2.8764	DCA_int_06 - phones	G	2.9264
2.8764	DCA_int_06 - words	games	3.1664
2.9264	DCA_int_06 - phones	EY1	3.0264
3.0264	DCA_int_06 - phones	M	3.1364
3.1364	DCA_int_06 - phones	Z	3.1664
3.1664	DCA_int_06 - phones	D	3.1964
3.1664	DCA_int_06 - words	did	3.2964
3.1964	DCA_int_06 - phones	IH0	3.2364
3.2364	DCA_int_06 - phones	D	3.2964
3.2964	DCA_int_06 - phones	Y	3.3564
3.2964	DCA_int_06 - words	you	3.4564
3.3564	DCA_int_06 - phones	UW1	3.4564
3.4564	DCA_int_06 - phones	P	3.5064
3.4564	DCA_int_06 - words	play	3.6564
3.5064	DCA_int_06 - phones	L	3.5764
3.5764	DCA_int_06 - phones	EY1	3.6564
3.6564	DCA_int_06 - phones	EH1	3.7364
3.6564	DCA_int_06 - words	as	3.7864
3.7364	DCA_int_06 - phones	Z	3.7864
3.7864	DCA_int_06 - phones	AH0	3.8764
3.7864	DCA_int_06 - words	a	3.8764
3.8764	DCA_int_06 - phones	CH	4.0064
3.8764	DCA_int_06 - words	child	4.5264
4.0064	DCA_int_06 - phones	AY1	4.2364
4.2364	DCA_int_06 - phones	L	4.3864
4.3864	DCA_int_06 - phones	D	4.5264
4.5264	DCA_int_06 - phones	sp	4.5664
6.5828	DCA_se2_ag1_f_06 - phones	sil	6.6128
6.6128	DCA_se2_ag1_f_06 - phones	AH1	6.7028
6.6128	DCA_se2_ag1_f_06 - words	um	6.9528
6.7028	DCA_se2_ag1_f_06 - phones	M	6.9528
6.9528	DCA_se2_ag1_f_06 - phones	sp	6.9828
6.9828	DCA_se2_ag1_f_06 - phones	HH	7.1928
6.9828	DCA_se2_ag1_f_06 - words	hide	7.3428
7.1928	DCA_se2_ag1_f_06 - phones	AY1	7.2928
7.2928	DCA_se2_ag1_f_06 - phones	D	7.3428
7.3428	DCA_se2_ag1_f_06 - phones	AH0	7.4328
7.3428	DCA_se2_ag1_f_06 - words	and	7.4828
7.4328	DCA_se2_ag1_f_06 - phones	N	7.4828
7.4828	DCA_se2_ag1_f_06 - phones	S	7.6528
7.4828	DCA_se2_ag1_f_06 - words	seek	7.9828
7.6528	DCA_se2_ag1_f_06 - phones	IY1	7.7928
7.7928	DCA_se2_ag1_f_06 - phones	K	7.9828
8.4398	DCA_se2_ag1_f_06 - phones	sil	8.4698
8.4698	DCA_se2_ag1_f_06 - phones	AH1	8.5998
8.4698	DCA_se2_ag1_f_06 - words	um	8.8998
8.5998	DCA_se2_ag1_f_06 - phones	M	8.8998
8.8998	DCA_se2_ag1_f_06 - phones	sp	16.0592
16.0592	DCA_se2_ag1_f_06 - phones	AH1	16.1792
16.0592	DCA_se2_ag1_f_06 - words	um	16.3392
16.1792	DCA_se2_ag1_f_06 - phones	M	16.3392
16.3392	DCA_se2_ag1_f_06 - phones	R	16.4092
16.3392	DCA_se2_ag1_f_06 - words	ring	16.5392
16.4092	DCA_se2_ag1_f_06 - phones	IH1	16.4492
16.4492	DCA_se2_ag1_f_06 - phones	NG	16.5392
16.5392	DCA_se2_ag1_f_06 - phones	ER0	16.6692
16.5392	DCA_se2_ag1_f_06 - words	around	16.8192
16.6692	DCA_se2_ag1_f_06 - phones	AW1	16.7492
16.7492	DCA_se2_ag1_f_06 - phones	N	16.7892
16.7892	DCA_se2_ag1_f_06 - phones	D	16.8192
16.8192	DCA_se2_ag1_f_06 - phones	DH	16.8492
16.8192	DCA_se2_ag1_f_06 - words	the	16.9592
16.8492	DCA_se2_ag1_f_06 - phones	AH0	16.9592
16.9592	DCA_se2_ag1_f_06 - phones	R	17.0292
16.9592	DCA_se2_ag1_f_06 - words	roses	17.2292
17.0292	DCA_se2_ag1_f_06 - phones	OW1	17.1392
17.1392	DCA_se2_ag1_f_06 - phones	Z	17.1692
17.1692	DCA_se2_ag1_f_06 - phones	IH0	17.1992
17.1992	DCA_se2_ag1_f_06 - phones	Z	17.2292
17.2292	DCA_se2_ag1_f_06 - phones	sp	22.0900
22.0900	DCA_se2_ag1_f_06 - phones	AH1	22.1600
22.0900	DCA_se2_ag1_f_06 - words	um	22.2100
22.1600	DCA_se2_ag1_f_06 - phones	M	22.2100
22.2100	DCA_se2_ag1_f_06 - phones	sp	22.2500
22.2500	DCA_se2_ag1_f_06 - phones	HH	22.3700
22.2500	DCA_se2_ag1_f_06 - words	hopscotch	23.0500
22.3700	DCA_se2_ag1_f_06 - phones	AA1	22.4500
22.4500	DCA_se2_ag1_f_06 - phones	P	22.5200
22.5200	DCA_se2_ag1_f_06 - phones	S	22.5800
22.5800	DCA_se2_ag1_f_06 - phones	K	22.7000
22.7000	DCA_se2_ag1_f_06 - phones	AA2	22.8500
22.8500	DCA_se2_ag1_f_06 - phones	CH	23.0500
23.0500	DCA_se2_ag1_f_06 - phones	sp	28.1638
23.2395	DCA_int_06 - phones	M	23.4795
23.2395	DCA_int_06 - words	mm-hm	23.5995
23.4795	DCA_int_06 - phones	HH	23.5695
23.5695	DCA_int_06 - phones	M	23.5995
23.5995	DCA_int_06 - phones	sp	23.9409
23.9409	DCA_int_06 - phones	AH1	24.0509
23.9409	DCA_int_06 - words	um	24.2409
24.0509	DCA_int_06 - phones	M	24.2409
24.2409	DCA_int_06 - phones	K	24.2709
24.2409	DCA_int_06 - words	can	24.4409
24.2709	DCA_int_06 - phones	AH0	24.3009
24.3009	DCA_int_06 - phones	N	24.4409
24.4409	DCA_int_06 - phones	Y	24.5009
24.4409	DCA_int_06 - words	you	24.5509
24.5009	DCA_int_06 - phones	UW1	24.5509
24.5509	DCA_int_06 - phones	G	24.5809
24.5509	DCA_int_06 - words	give	24.6409
24.5809	DCA_int_06 - phones	IH1	24.6109
24.6109	DCA_int_06 - phones	V	24.6409
24.6409	DCA_int_06 - phones	M	24.6809
24.6409	DCA_int_06 - words	me	24.7409
24.6809	DCA_int_06 - phones	IY1	24.7409
24.7409	DCA_int_06 - phones	AH0	24.9909
24.7409	DCA_int_06 - words	a	24.9909
24.9909	DCA_int_06 - phones	sp	25.0309
25.2381	DCA_int_06 - phones	AH0	25.3581
25.2381	DCA_int_06 - words	an	25.4181
25.3581	DCA_int_06 - phones	N	25.4181
25.4181	DCA_int_06 - phones	AY0	25.5981
25.4181	DCA_int_06 - words	idea	26.0081
25.5981	DCA_int_06 - phones	D	25.7381
25.7381	DCA_int_06 - phones	IY1	25.8981
25.8981	DCA_int_06 - phones	AH0	26.0081
26.0081	DCA_int_06 - phones	AH0	26.0381
26.0081	DCA_int_06 - words	of	26.0681
26.0381	DCA_int_06 - phones	V	26.0681
26.0681	DCA_int_06 - phones	HH	26.1181
26.0681	DCA_int_06 - words	how	26.2781
26.1181	DCA_int_06 - phones	AW1	26.2781
26.2781	DCA_int_06 - phones	sp	26.3081
26.3081	DCA_int_06 - phones	Y	26.3381
26.3081	DCA_int_06 - words	you	26.4381
26.3381	DCA_int_06 - phones	UW1	26.4381
26.4381	DCA_int_06 - phones	sp	26.4881
26.4881	DCA_int_06 - phones	P	26.5181
26.4881	DCA_int_06 - words	play	26.6981
26.5181	DCA_int_06 - phones	L	26.5581
26.5581	DCA_int_06 - phones	EY1	26.6981
26.6981	DCA_int_06 - phones	sp	26.7381
26.7381	DCA_int_06 - phones	HH	26.8281
26.7381	DCA_int_06 - words	hide	27.0281
26.8281	DCA_int_06 - phones	AY1	26.9981
26.9981	DCA_int_06 - phones	D	27.0281
27.0281	DCA_int_06 - phones	AH0	27.0581
27.0281	DCA_int_06 - words	and	27.1781
27.0581	DCA_int_06 - phones	N	27.1181
27.1181	DCA_int_06 - phones	D	27.1781
27.1781	DCA_int_06 - phones	sp	27.2581
27.2581	DCA_int_06 - phones	S	27.2981
27.2581	DCA_int_06 - words	seek	27.3581
27.2981	DCA_int_06 - phones	IY1	27.3281
27.3281	DCA_int_06 - phones	K	27.3581
27.3581	DCA_int_06 - phones	sp	27.5581
28.1638	DCA_se2_ag1_f_06 - phones	W	28.2438
28.1638	DCA_se2_ag1_f_06 - words	well	28.5038
28.2438	DCA_se2_ag1_f_06 - phones	EH1	28.4338
28.4338	DCA_se2_ag1_f_06 - phones	L	28.5038
28.5038	DCA_se2_ag1_f_06 - phones	sp	28.5738
28.9206	DCA_se2_ag1_f_06 - phones	L	28.9506
28.9206	DCA_se2_ag1_f_06 - words	let	29.0106
28.9506	DCA_se2_ag1_f_06 - phones	EH1	28.9806
28.9806	DCA_se2_ag1_f_06 - phones	T	29.0106
29.0106	DCA_se2_ag1_f_06 - phones	sp	29.1006
29.1006	DCA_se2_ag1_f_06 - phones	S	29.1306
29.1006	DCA_se2_ag1_f_06 - words	s	29.1306
29.1306	DCA_se2_ag1_f_06 - phones	sp	29.1806
29.1806	DCA_se2_ag1_f_06 - phones	S	29.2106
29.1806	DCA_se2_ag1_f_06 - words	see	29.2406
29.2106	DCA_se2_ag1_f_06 - phones	IY1	29.2406
29.2406	DCA_se2_ag1_f_06 - phones	sp	29.4306
30.2308	DCA_se2_ag1_f_06 - phones	AH1	30.4208
30.2308	DCA_se2_ag1_f_06 - words	um	30.7008
30.4208	DCA_se2_ag1_f_06 - phones	M	30.7008
32.0196	DCA_se2_ag1_f_06 - phones	F	32.1596
32.0196	DCA_se2_ag1_f_06 - words	first	32.4296
32.1596	DCA_se2_ag1_f_06 - phones	ER1	32.3396
32.3396	DCA_se2_ag1_f_06 - phones	S	32.3896
32.3896	DCA_se2_ag1_f_06 - phones	T	32.4296
32.4296	DCA_se2_ag1_f_06 - phones	sp	32.5296
32.5296	DCA_se2_ag1_f_06 - phones	AH1	32.7296
32.5296	DCA_se2_ag1_f_06 - words	um	32.9396
32.7296	DCA_se2_ag1_f_06 - phones	M	32.9396
32.9396	DCA_se2_ag1_f_06 - phones	sp	34.1369
34.1369	DCA_se2_ag1_f_06 - phones	Y	34.1869
34.1369	DCA_se2_ag1_f_06 - words	you	34.2269
34.1869	DCA_se2_ag1_f_06 - phones	UW1	34.2269
34.2269	DCA_se2_ag1_f_06 - phones	G	34.3069
34.2269	DCA_se2_ag1_f_06 - words	get	34.3969
34.3069	DCA_se2_ag1_f_06 - phones	IH1	34.3569
34.3569	DCA_se2_ag1_f_06 - phones	T	34.3969
34.3969	DCA_se2_ag1_f_06 - phones	sp	34.4269
34.4269	DCA_se2_ag1_f_06 - phones	AH0	34.4569
34.4269	DCA_se2_ag1_f_06 - words	about	34.6569
34.4569	DCA_se2_ag1_f_06 - phones	B	34.5069
34.5069	DCA_se2_ag1_f_06 - phones	AW1	34.5869
34.5869	DCA_se2_ag1_f_06 - phones	T	34.6569
34.6569	DCA_se2_ag1_f_06 - phones	sp	34.7069
34.7069	DCA_se2_ag1_f_06 - phones	EH1	34.7369
34.7069	DCA_se2_ag1_f_06 - words	f	34.8669
34.7369	DCA_se2_ag1_f_06 - phones	F	34.8669
35.6444	DCA_se2_ag1_f_06 - phones	sil	35.6744
35.6744	DCA_se2_ag1_f_06 - phones	AY1	35.7644
35.6744	DCA_se2_ag1_f_06 - words	i	35.7644
35.7644	DCA_se2_ag1_f_06 - phones	G	35.8744
35.7644	DCA_se2_ag1_f_06 - words	guess	36.0644
35.8744	DCA_se2_ag1_f_06 - phones	EH1	35.9644
35.9644	DCA_se2_ag1_f_06 - phones	S	36.0644
36.0644	DCA_se2_ag1_f_06 - phones	EH1	36.0944
36.0644	DCA_se2_ag1_f_06 - words	as	36.1244
36.0944	DCA_se2_ag1_f_06 - phones	Z	36.1244
36.1244	DCA_se2_ag1_f_06 - phones	M	36.1744
36.1244	DCA_se2_ag1_f_06 - words	many	36.2944
36.1744	DCA_se2_ag1_f_06 - phones	EH1	36.2044
36.2044	DCA_se2_ag1_f_06 - phones	N	36.2544
36.2544	DCA_se2_ag1_f_06 - phones	IY0	36.2944
36.2944	DCA_se2_ag1_f_06 - phones	P	36.4144
36.2944	DCA_se2_ag1_f_06 - words	people	36.6044
36.4144	DCA_se2_ag1_f_06 - phones	IY1	36.4544
36.4544	DCA_se2_ag1_f_06 - phones	P	36.5444
36.5444	DCA_se2_ag1_f_06 - phones	AH0	36.5744
36.5744	DCA_se2_ag1_f_06 - phones	L	36.6044
36.6044	DCA_se2_ag1_f_06 - phones	EH1	36.6344
36.6044	DCA_se2_ag1_f_06 - words	as	36.7144
36.6344	DCA_se2_ag1_f_06 - phones	Z	36.7144
36.7144	DCA_se2_ag1_f_06 - phones	Y	36.7444
36.7144	DCA_se2_ag1_f_06 - words	you	36.7844
36.7444	DCA_se2_ag1_f_06 - phones	UW1	36.7844
36.7844	DCA_se2_ag1_f_06 - phones	W	36.8344
36.7844	DCA_se2_ag1_f_06 - words	want	36.9444
36.8344	DCA_se2_ag1_f_06 - phones	AO1	36.8844
36.8844	DCA_se2_ag1_f_06 - phones	N	36.9144
36.9144	DCA_se2_ag1_f_06 - phones	T	36.9444
36.9444	DCA_se2_ag1_f_06 - phones	AH0	36.9744
36.9444	DCA_se2_ag1_f_06 - words	about	37.1144
36.9744	DCA_se2_ag1_f_06 - phones	B	37.0044
37.0044	DCA_se2_ag1_f_06 - phones	AW1	37.0444
37.0444	DCA_se2_ag1_f_06 - phones	T	37.1144
37.1144	DCA_se2_ag1_f_06 - phones	sp	37.1444
37.1444	DCA_se2_ag1_f_06 - phones	F	37.3444
37.1444	DCA_se2_ag1_f_06 - words	five	37.5544
37.3444	DCA_se2_ag1_f_06 - phones	AY1	37.5144
37.5144	DCA_se2_ag1_f_06 - phones	V	37.5544
37.5544	DCA_se2_ag1_f_06 - phones	ER0	37.5844
37.5544	DCA_se2_ag1_f_06 - words	or	37.5844
37.5844	DCA_se2_ag1_f_06 - phones	sp	37.6144
37.6144	DCA_se2_ag1_f_06 - phones	S	37.8644
37.6144	DCA_se2_ag1_f_06 - words	six	38.2044
37.8644	DCA_se2_ag1_f_06 - phones	IH1	37.9644
37.9644	DCA_se2_ag1_f_06 - phones	K	38.0944
38.0944	DCA_se2_ag1_f_06 - phones	S	38.2044
38.9899	DCA_se2_ag1_f_06 - phones	AH0	39.1099
38.9899	DCA_se2_ag1_f_06 - words	and	39.2299
39.1099	DCA_se2_ag1_f_06 - phones	N	39.1999
39.1999	DCA_se2_ag1_f_06 - phones	D	39.2299
39.2299	DCA_se2_ag1_f_06 - phones	DH	39.2699
39.2299	DCA_se2_ag1_f_06 - words	then	39.6099
39.2699	DCA_se2_ag1_f_06 - phones	EH1	39.4799
39.4799	DCA_se2_ag1_f_06 - phones	N	39.6099
39.6099	DCA_se2_ag1_f_06 - phones	Y	39.6699
39.6099	DCA_se2_ag1_f_06 - words	you	39.9199
39.6699	DCA_se2_ag1_f_06 - phones	UW1	39.9199
39.9199	DCA_se2_ag1_f_06 - phones	sp	39.9799
40.3276	DCA_se2_ag1_f_06 - phones	DH	40.3976
40.3276	DCA_se2_ag1_f_06 - words	there	40.5376
40.3976	DCA_se2_ag1_f_06 - phones	EH1	40.4776
40.4776	DCA_se2_ag1_f_06 - phones	R	40.5376
40.5376	DCA_se2_ag1_f_06 - words	s	40.6276
40.5376	DCA_se2_ag1_f_06 - phones	Z	40.6276
40.6276	DCA_se2_ag1_f_06 - phones	W	40.7876
40.6276	DCA_se2_ag1_f_06 - words	one	41.0276
40.7876	DCA_se2_ag1_f_06 - phones	AH1	40.9376
40.9376	DCA_se2_ag1_f_06 - phones	N	41.0276
41.0276	DCA_se2_ag1_f_06 - phones	sp	41.1176
41.6128	DCA_se2_ag1_f_06 - phones	F	41.7628
41.6128	DCA_se2_ag1_f_06 - words	first	41.9428
41.7628	DCA_se2_ag1_f_06 - phones	ER1	41.8428
41.8428	DCA_se2_ag1_f_06 - phones	S	41.9028
41.9028	DCA_se2_ag1_f_06 - phones	T	41.9428
41.9428	DCA_se2_ag1_f_06 - phones	HH	42.0028
41.9428	DCA_se2_ag1_f_06 - words	who	42.0528
42.0028	DCA_se2_ag1_f_06 - phones	UW1	42.0528
42.0528	DCA_se2_ag1_f_06 - phones	sp	42.1928
42.1928	DCA_se2_ag1_f_06 - phones	EH1	42.3428
42.1928	DCA_se2_ag1_f_06 - words	f	42.3928
42.3428	DCA_se2_ag1_f_06 - phones	F	42.3928
42.3928	DCA_se2_ag1_f_06 - phones	sp	42.4328
42.4328	DCA_se2_ag1_f_06 - phones	F	42.5628
42.4328	DCA_se2_ag1_f_06 - words	first	42.7828
42.5628	DCA_se2_ag1_f_06 - phones	ER1	42.6428
42.6428	DCA_se2_ag1_f_06 - phones	S	42.7328
42.7328	DCA_se2_ag1_f_06 - phones	T	42.7828
42.7828	DCA_se2_ag1_f_06 - phones	P	42.8528
42.7828	DCA_se2_ag1_f_06 - words	person	43.0228
42.8528	DCA_se2_ag1_f_06 - phones	ER1	42.9028
42.9028	DCA_se2_ag1_f_06 - phones	S	42.9628
42.9628	DCA_se2_ag1_f_06 - phones	AH0	42.9928
42.9928	DCA_se2_ag1_f_06 - phones	N	43.0228
43.0228	DCA_se2_ag1_f_06 - phones	HH	43.0528
43.0228	DCA_se2_ag1_f_06 - words	who	43.1628
43.0528	DCA_se2_ag1_f_06 - phones	UW1	43.1628
43.1628	DCA_se2_ag1_f_06 - phones	B	43.2428
43.1628	DCA_se2_ag1_f_06 - words	bes	43.4028
43.2428	DCA_se2_ag1_f_06 - phones	IY1	43.3428
43.3428	DCA_se2_ag1_f_06 - phones	Z	43.4028
43.4028	DCA_se2_ag1_f_06 - phones	sp	43.4328
43.4328	DCA_se2_ag1_f_06 - phones	IH1	43.4928
43.4328	DCA_se2_ag1_f_06 - words	it	43.6528
43.4928	DCA_se2_ag1_f_06 - phones	T	43.6528
44.0403	DCA_se2_ag1_f_06 - phones	AH0	44.1103
44.0403	DCA_se2_ag1_f_06 - words	and	44.1803
44.1103	DCA_se2_ag1_f_06 - phones	N	44.1503
44.1503	DCA_se2_ag1_f_06 - phones	D	44.1803
44.1803	DCA_se2_ag1_f_06 - phones	DH	44.2203
44.1803	DCA_se2_ag1_f_06 - words	then	44.6203
44.2203	DCA_se2_ag1_f_06 - phones	EH1	44.3703
44.3703	DCA_se2_ag1_f_06 - phones	N	44.6203
44.7590	DCA_se2_ag1_f_06 - phones	DH	44.8390
44.7590	DCA_se2_ag1_f_06 - words	the	44.8790
44.8390	DCA_se2_ag1_f_06 - phones	AH0	44.8790
44.8790	DCA_se2_ag1_f_06 - phones	R	44.9390
44.8790	DCA_se2_ag1_f_06 - words	rest	45.1990
44.9390	DCA_se2_ag1_f_06 - phones	EH1	45.0490
45.0490	DCA_se2_ag1_f_06 - phones	S	45.1690
45.1690	DCA_se2_ag1_f_06 - phones	T	45.1990
45.1990	DCA_se2_ag1_f_06 - phones	G	45.2790
45.1990	DCA_se2_ag1_f_06 - words	goes	45.5290
45.2790	DCA_se2_ag1_f_06 - phones	OW1	45.4190
45.4190	DCA_se2_ag1_f_06 - phones	Z	45.5290
45.5290	DCA_se2_ag1_f_06 - phones	AH0	45.5590
45.5290	DCA_se2_ag1_f_06 - words	and	45.5890
45.5590	DCA_se2_ag1_f_06 - phones	N	45.5890
45.5890	DCA_se2_ag1_f_06 - phones	HH	45.7290
45.5890	DCA_se2_ag1_f_06 - words	hides	46.1790
45.7290	DCA_se2_ag1_f_06 - phones	AY1	45.9890
45.9890	DCA_se2_ag1_f_06 - phones	D	46.0590
46.0590	DCA_se2_ag1_f_06 - phones	Z	46.1790
46.6265	DCA_se2_ag1_f_06 - phones	AH0	46.7065
46.6265	DCA_se2_ag1_f_06 - words	and	46.7465
46.7065	DCA_se2_ag1_f_06 - phones	N	46.7465
46.7465	DCA_se2_ag1_f_06 - phones	DH	46.7965
46.7465	DCA_se2_ag1_f_06 - words	then	47.1265
46.7965	DCA_se2_ag1_f_06 - phones	EH1	46.9065
46.9065	DCA_se2_ag1_f_06 - phones	N	47.1265
47.1265	DCA_se2_ag1_f_06 - phones	sp	47.1865
47.4973	DCA_se2_ag1_f_06 - phones	DH	47.5673
47.4973	DCA_se2_ag1_f_06 - words	the	47.5973
47.5673	DCA_se2_ag1_f_06 - phones	AH0	47.5973
47.5973	DCA_se2_ag1_f_06 - phones	sp	47.6373
47.6373	DCA_se2_ag1_f_06 - words	p-	47.7873
47.6373	DCA_se2_ag1_f_06 - phones	P	47.7873
47.8749	DCA_se2_ag1_f_06 - phones	P	48.0149
47.8749	DCA_se2_ag1_f_06 - words	person	48.2349
48.0149	DCA_se2_ag1_f_06 - phones	ER1	48.0749
48.0749	DCA_se2_ag1_f_06 - phones	S	48.1649
48.1649	DCA_se2_ag1_f_06 - phones	AH0	48.2049
48.2049	DCA_se2_ag1_f_06 - phones	N	48.2349
48.2349	DCA_se2_ag1_f_06 - phones	S	48.2649
48.2349	DCA_se2_ag1_f_06 - words	say	48.2949
48.2649	DCA_se2_ag1_f_06 - phones	EY1	48.2949
48.2949	DCA_se2_ag1_f_06 - phones	sp	48.4249
48.4249	DCA_se2_ag1_f_06 - phones	R	48.4649
48.4249	DCA_se2_ag1_f_06 - words	ready	48.5649
48.4649	DCA_se2_ag1_f_06 - phones	EH1	48.5049
48.5049	DCA_se2_ag1_f_06 - phones	D	48.5349
48.5349	DCA_se2_ag1_f_06 - phones	IY0	48.5649
48.5649	DCA_se2_ag1_f_06 - phones	sp	48.6949
48.6949	DCA_se2_ag1_f_06 - phones	ER0	48.7249
48.6949	DCA_se2_ag1_f_06 - words	or	48.7249
48.7249	DCA_se2_ag1_f_06 - phones	N	48.8049
48.7249	DCA_se2_ag1_f_06 - words	not	48.9549
48.8049	DCA_se2_ag1_f_06 - phones	AA1	48.9249
48.9249	DCA_se2_ag1_f_06 - phones	T	48.9549
48.9549	DCA_se2_ag1_f_06 - phones	sp	48.9849
48.9849	DCA_se2_ag1_f_06 - phones	HH	49.0749
48.9849	DCA_se2_ag1_f_06 - words	here	49.2049
49.0749	DCA_se2_ag1_f_06 - phones	IY1	49.1749
49.1749	DCA_se2_ag1_f_06 - phones	R	49.2049
49.2049	DCA_se2_ag1_f_06 - phones	AY1	49.2749
49.2049	DCA_se2_ag1_f_06 - words	i	49.2749
49.2749	DCA_se2_ag1_f_06 - phones	K	49.4549
49.2749	DCA_se2_ag1_f_06 - words	come	49.5649
49.4549	DCA_se2_ag1_f_06 - phones	AH1	49.5049
49.5049	DCA_se2_ag1_f_06 - phones	M	49.5649
49.5649	DCA_se2_ag1_f_06 - phones	sp	49.8439
49.8439	DCA_se2_ag1_f_06 - phones	AE1	49.9539
49.8439	DCA_se2_ag1_f_06 - words	and	50.0739
49.9539	DCA_se2_ag1_f_06 - phones	N	50.0739
50.6539	DCA_se2_ag1_f_06 - phones	HH	50.7039
50.6539	DCA_se2_ag1_f_06 - words	whoever	51.0939
50.7039	DCA_se2_ag1_f_06 - phones	UW0	50.7739
50.7739	DCA_se2_ag1_f_06 - phones	EH1	50.8739
50.8739	DCA_se2_ag1_f_06 - phones	V	50.9839
50.9839	DCA_se2_ag1_f_06 - phones	ER0	51.0939
51.0939	DCA_se2_ag1_f_06 - phones	sp	51.1339
51.1339	DCA_se2_ag1_f_06 - phones	S	51.2839
51.1339	DCA_se2_ag1_f_06 - words	s	51.2839
51.2839	DCA_se2_ag1_f_06 - phones	L	51.3539
51.2839	DCA_se2_ag1_f_06 - words	last	51.7739
51.3539	DCA_se2_ag1_f_06 - phones	AE1	51.5439
51.5439	DCA_se2_ag1_f_06 - phones	S	51.6239
51.6239	DCA_se2_ag1_f_06 - phones	T	51.7739
51.7739	DCA_se2_ag1_f_06 - phones	sp	52.0416
52.0416	DCA_se2_ag1_f_06 - phones	IH0	52.1316
52.0416	DCA_se2_ag1_f_06 - words	is	52.2016
52.1316	DCA_se2_ag1_f_06 - phones	Z	52.2016
52.2016	DCA_se2_ag1_f_06 - phones	DH	52.2416
52.2016	DCA_se2_ag1_f_06 - words	the	52.2716
52.2416	DCA_se2_ag1_f_06 - phones	AH0	52.2716
52.2716	DCA_se2_ag1_f_06 - phones	sp	52.3116
52.3116	DCA_se2_ag1_f_06 - phones	P	52.4316
52.3116	DCA_se2_ag1_f_06 - words	persons	52.7616
52.4316	DCA_se2_ag1_f_06 - phones	ER1	52.5016
52.5016	DCA_se2_ag1_f_06 - phones	S	52.5916
52.5916	DCA_se2_ag1_f_06 - phones	AH0	52.6216
52.6216	DCA_se2_ag1_f_06 - phones	N	52.6516
52.6516	DCA_se2_ag1_f_06 - phones	Z	52.7616
52.7616	DCA_se2_ag1_f_06 - phones	HH	52.8016
52.7616	DCA_se2_ag1_f_06 - words	who	52.8916
52.8016	DCA_se2_ag1_f_06 - phones	UW1	52.8916
52.8916	DCA_se2_ag1_f_06 - words	s	52.9416
52.8916	DCA_se2_ag1_f_06 - phones	S	52.9416
52.9416	DCA_se2_ag1_f_06 - phones	sp	52.9716
52.9716	DCA_se2_ag1_f_06 - phones	IH1	53.0416
52.9716	DCA_se2_ag1_f_06 - words	it	53.1216
53.0416	DCA_se2_ag1_f_06 - phones	T	53.1216
53.1216	DCA_se2_ag1_f_06 - phones	sp	53.4916
53.4916	DCA_se2_ag1_f_06 - phones	N	53.5616
53.4916	DCA_se2_ag1_f_06 - words	next	53.9116
53.5616	DCA_se2_ag1_f_06 - phones	EH1	53.6316
53.6316	DCA_se2_ag1_f_06 - phones	K	53.8416
53.8416	DCA_se2_ag1_f_06 - phones	S	53.9116
54.3836	DCA_int_06 - words	mm	54.4736
54.3836	DCA_int_06 - phones	M	54.4736
54.4736	DCA_int_06 - phones	HH	54.5036
54.4736	DCA_int_06 - words	how	54.5336
54.5036	DCA_int_06 - phones	AW1	54.5336
54.5336	DCA_int_06 - phones	D	54.5636
54.5336	DCA_int_06 - words	do	54.9436
54.5636	DCA_int_06 - phones	UW1	54.9436
54.9436	DCA_int_06 - phones	sp	54.9736
54.9736	DCA_int_06 - phones	Y	55.0036
54.9736	DCA_int_06 - words	you	55.0836
55.0036	DCA_int_06 - phones	UW1	55.0836
55.0836	DCA_int_06 - phones	sp	55.1236
55.1236	DCA_int_06 - phones	P	55.1836
55.1236	DCA_int_06 - words	play	55.2936
55.1836	DCA_int_06 - phones	L	55.2136
55.2136	DCA_int_06 - phones	EY1	55.2936
55.2936	DCA_int_06 - phones	R	55.3736
55.2936	DCA_int_06 - words	ring	55.5336
55.3736	DCA_int_06 - phones	IH1	55.4036
55.4036	DCA_int_06 - phones	NG	55.5336
55.5336	DCA_int_06 - phones	ER0	55.6236
55.5336	DCA_int_06 - words	around	55.7536
55.6236	DCA_int_06 - phones	AW1	55.6636
55.6636	DCA_int_06 - phones	N	55.7236
55.7236	DCA_int_06 - phones	D	55.7536
55.7536	DCA_int_06 - phones	DH	55.7836
55.7536	DCA_int_06 - words	the	55.8336
55.7836	DCA_int_06 - phones	AH0	55.8336
55.8336	DCA_int_06 - phones	sp	55.8636
55.8636	DCA_int_06 - phones	R	55.9036
55.8636	DCA_int_06 - words	roses	56.0236
55.9036	DCA_int_06 - phones	OW1	55.9336
55.9336	DCA_int_06 - phones	Z	55.9636
55.9636	DCA_int_06 - phones	IH0	55.9936
55.9936	DCA_int_06 - phones	Z	56.0236
56.0236	DCA_int_06 - phones	sp	68.1592
56.8124	DCA_se2_ag1_f_06 - words	uh	56.9724
56.8124	DCA_se2_ag1_f_06 - phones	AH1	56.9724
56.9724	DCA_se2_ag1_f_06 - phones	W	57.0424
56.9724	DCA_se2_ag1_f_06 - words	well	57.3524
57.0424	DCA_se2_ag1_f_06 - phones	EH1	57.1624
57.1624	DCA_se2_ag1_f_06 - phones	L	57.3524
57.9023	DCA_se2_ag1_f_06 - phones	sil	57.9323
57.9323	DCA_se2_ag1_f_06 - phones	Y	57.9823
57.9323	DCA_se2_ag1_f_06 - words	you	58.0323
57.9823	DCA_se2_ag1_f_06 - phones	UW1	58.0323
58.0323	DCA_se2_ag1_f_06 - phones	F	58.1923
58.0323	DCA_se2_ag1_f_06 - words	form	58.4323
58.1923	DCA_se2_ag1_f_06 - phones	AO1	58.2823
58.2823	DCA_se2_ag1_f_06 - phones	R	58.3523
58.3523	DCA_se2_ag1_f_06 - phones	M	58.4323
58.4323	DCA_se2_ag1_f_06 - words	a	58.4923
58.4323	DCA_se2_ag1_f_06 - phones	AH0	58.4923
58.4923	DCA_se2_ag1_f_06 - phones	S	58.6723
58.4923	DCA_se2_ag1_f_06 - words	circle	59.0023
58.6723	DCA_se2_ag1_f_06 - phones	ER1	58.7723
58.7723	DCA_se2_ag1_f_06 - phones	K	58.8623
58.8623	DCA_se2_ag1_f_06 - phones	AH0	58.9023
58.9023	DCA_se2_ag1_f_06 - phones	L	59.0023
59.0023	DCA_se2_ag1_f_06 - phones	sp	59.0923
59.4917	DCA_se2_ag1_f_06 - phones	AH0	59.5317
59.4917	DCA_se2_ag1_f_06 - words	and	59.5917
59.5317	DCA_se2_ag1_f_06 - phones	N	59.5617
59.5617	DCA_se2_ag1_f_06 - phones	D	59.5917
59.5917	DCA_se2_ag1_f_06 - phones	DH	59.6417
59.5917	DCA_se2_ag1_f_06 - words	then	59.7617
59.6417	DCA_se2_ag1_f_06 - phones	EH1	59.6717
59.6717	DCA_se2_ag1_f_06 - phones	N	59.7617
59.7617	DCA_se2_ag1_f_06 - phones	Y	59.7917
59.7617	DCA_se2_ag1_f_06 - words	you	59.8517
59.7917	DCA_se2_ag1_f_06 - phones	UW1	59.8517
59.8517	DCA_se2_ag1_f_06 - phones	sp	60.1588
60.1588	DCA_se2_ag1_f_06 - phones	S	60.1988
60.1588	DCA_se2_ag1_f_06 - words	sing	60.3288
60.1988	DCA_se2_ag1_f_06 - phones	IH1	60.2288
60.2288	DCA_se2_ag1_f_06 - phones	NG	60.3288
60.3288	DCA_se2_ag1_f_06 - words	a	60.3688
60.3288	DCA_se2_ag1_f_06 - phones	AH0	60.3688
60.3688	DCA_se2_ag1_f_06 - phones	sp	60.4888
60.4888	DCA_se2_ag1_f_06 - phones	S	60.5288
60.4888	DCA_se2_ag1_f_06 - words	song	60.8688
60.5288	DCA_se2_ag1_f_06 - phones	AO1	60.7288
60.7288	DCA_se2_ag1_f_06 - phones	NG	60.8688
61.2123	DCA_se2_ag1_f_06 - phones	sil	61.2423
61.2423	DCA_se2_ag1_f_06 - phones	S	61.2923
61.2423	DCA_se2_ag1_f_06 - words	say	61.3723
61.2923	DCA_se2_ag1_f_06 - phones	EY1	61.3723
61.3723	DCA_se2_ag1_f_06 - phones	R	61.4423
61.3723	DCA_se2_ag1_f_06 - words	ring	61.6223
61.4423	DCA_se2_ag1_f_06 - phones	IH1	61.4923
61.4923	DCA_se2_ag1_f_06 - phones	NG	61.6223
61.6223	DCA_se2_ag1_f_06 - phones	ER0	61.7023
61.6223	DCA_se2_ag1_f_06 - words	around	61.8623
61.7023	DCA_se2_ag1_f_06 - phones	AW1	61.7823
61.7823	DCA_se2_ag1_f_06 - phones	N	61.8323
61.8323	DCA_se2_ag1_f_06 - phones	D	61.8623
61.8623	DCA_se2_ag1_f_06 - phones	DH	61.8923
61.8623	DCA_se2_ag1_f_06 - words	the	61.9723
61.8923	DCA_se2_ag1_f_06 - phones	AH0	61.9723
61.9723	DCA_se2_ag1_f_06 - phones	sp	62.0023
62.0023	DCA_se2_ag1_f_06 - phones	R	62.0723
62.0023	DCA_se2_ag1_f_06 - words	roses	62.2223
62.0723	DCA_se2_ag1_f_06 - phones	OW1	62.1323
62.1323	DCA_se2_ag1_f_06 - phones	Z	62.1623
62.1623	DCA_se2_ag1_f_06 - phones	IH0	62.1923
62.1923	DCA_se2_ag1_f_06 - phones	Z	62.2223
62.2223	DCA_se2_ag1_f_06 - phones	sp	62.4723
63.3923	DCA_se2_ag1_f_06 - phones	AH0	63.5723
63.3923	DCA_se2_ag1_f_06 - words	and	63.6023
63.5723	DCA_se2_ag1_f_06 - phones	N	63.6023
63.6023	DCA_se2_ag1_f_06 - phones	sp	63.6823
63.6823	DCA_se2_ag1_f_06 - phones	DH	63.7723
63.6823	DCA_se2_ag1_f_06 - words	then	63.9923
63.7723	DCA_se2_ag1_f_06 - phones	EH1	63.8323
63.8323	DCA_se2_ag1_f_06 - phones	N	63.9923
66.8292	DCA_se2_ag1_f_06 - phones	sil	67.3392
67.3392	DCA_se2_ag1_f_06 - words	<unk>	67.6592
67.3392	DCA_se2_ag1_f_06 - phones	spn	67.6592
67.6592	DCA_se2_ag1_f_06 - phones	sp	73.3360
68.1592	DCA_int_06 - phones	AH1	68.2092
68.1592	DCA_int_06 - words	um	68.5992
68.2092	DCA_int_06 - phones	M	68.5992
68.5992	DCA_int_06 - phones	sp	69.4429
69.4429	DCA_int_06 - phones	W	69.5529
69.4429	DCA_int_06 - words	what	69.6629
69.5529	DCA_int_06 - phones	AH1	69.6129
69.6129	DCA_int_06 - phones	T	69.6629
69.6629	DCA_int_06 - phones	ER0	69.6929
69.6629	DCA_int_06 - words	are	69.6929
69.6929	DCA_int_06 - phones	Y	69.7529
69.6929	DCA_int_06 - words	your	69.8929
69.7529	DCA_int_06 - phones	UH1	69.7829
69.7829	DCA_int_06 - phones	R	69.8929
69.8929	DCA_int_06 - phones	F	69.9429
69.8929	DCA_int_06 - words	favorite	70.3029
69.9429	DCA_int_06 - phones	EY1	70.0929
70.0929	DCA_int_06 - phones	V	70.2129
70.2129	DCA_int_06 - phones	R	70.2429
70.2429	DCA_int_06 - phones	AH0	70.2729
70.2729	DCA_int_06 - phones	T	70.3029
70.3029	DCA_int_06 - phones	T	70.4129
70.3029	DCA_int_06 - words	tv	70.5629
70.4129	DCA_int_06 - phones	IY1	70.4629
70.4629	DCA_int_06 - phones	V	70.5329
70.5329	DCA_int_06 - phones	IY1	70.5629
70.5629	DCA_int_06 - phones	sp	70.5929
70.5929	DCA_int_06 - phones	P	70.6529
70.5929	DCA_int_06 - words	programs	71.0929
70.6529	DCA_int_06 - phones	R	70.6829
70.6829	DCA_int_06 - phones	OW1	70.7529
70.7529	DCA_int_06 - phones	G	70.8529
70.8529	DCA_int_06 - phones	R	70.9129
70.9129	DCA_int_06 - phones	AE2	70.9629
70.9629	DCA_int_06 - phones	M	71.0229
71.0229	DCA_int_06 - phones	Z	71.0929
71.0929	DCA_int_06 - phones	sp	78.6576
73.3360	DCA_se2_ag1_f_06 - phones	AH1	73.5860
73.3360	DCA_se2_ag1_f_06 - words	um	73.9260
73.5860	DCA_se2_ag1_f_06 - phones	M	73.9260
74.6966	DCA_se2_ag1_f_06 - phones	P	74.8266
74.6966	DCA_se2_ag1_f_06 - words	peyton	75.0766
74.8266	DCA_se2_ag1_f_06 - phones	EY1	74.9366
74.9366	DCA_se2_ag1_f_06 - phones	T	74.9666
74.9666	DCA_se2_ag1_f_06 - phones	AH0	74.9966
74.9966	DCA_se2_ag1_f_06 - phones	N	75.0766
75.0766	DCA_se2_ag1_f_06 - phones	sp	75.1066
75.1066	DCA_se2_ag1_f_06 - phones	P	75.2266
75.1066	DCA_se2_ag1_f_06 - words	place	75.5666
75.2266	DCA_se2_ag1_f_06 - phones	L	75.2966
75.2966	DCA_se2_ag1_f_06 - phones	EY1	75.4766
75.4766	DCA_se2_ag1_f_06 - phones	S	75.5666
75.5666	DCA_se2_ag1_f_06 - phones	sp	76.0066
76.0066	DCA_se2_ag1_f_06 - phones	AE1	76.2166
76.0066	DCA_se2_ag1_f_06 - words	and	76.4366
76.2166	DCA_se2_ag1_f_06 - phones	N	76.3366
76.3366	DCA_se2_ag1_f_06 - phones	D	76.4366
76.5693	DCA_se2_ag1_f_06 - phones	IH0	76.6593
76.5693	DCA_se2_ag1_f_06 - words	invaders	77.3893
76.6593	DCA_se2_ag1_f_06 - phones	N	76.7293
76.7293	DCA_se2_ag1_f_06 - phones	V	76.8493
76.8493	DCA_se2_ag1_f_06 - phones	EY1	77.0293
77.0293	DCA_se2_ag1_f_06 - phones	D	77.0693
77.0693	DCA_se2_ag1_f_06 - phones	ER0	77.1493
77.1493	DCA_se2_ag1_f_06 - phones	Z	77.3893
78.6576	DCA_int_06 - words	<unk>	80.2876
78.6576	DCA_int_06 - phones	spn	80.2876
80.2876	DCA_int_06 - phones	sp	81.2648
81.2648	DCA_int_06 - words	<unk>	81.8748
81.2648	DCA_int_06 - phones	spn	81.8748
81.8748	DCA_int_06 - phones	sp	82.0248
82.0248	DCA_int_06 - phones	P	82.0648
82.0248	DCA_int_06 - words	peyton	82.3648
82.0648	DCA_int_06 - phones	EY1	82.0948
82.0948	DCA_int_06 - phones	T	82.1248
82.1248	DCA_int_06 - phones	AH0	82.1548
82.1548	DCA_int_06 - phones	N	82.3648
82.3648	DCA_int_06 - phones	sp	82.4548
82.4548	DCA_int_06 - phones	P	82.4848
82.4548	DCA_int_06 - words	place	82.6548
82.4848	DCA_int_06 - phones	L	82.5448
82.5448	DCA_int_06 - phones	EY1	82.6248
82.6248	DCA_int_06 - phones	S	82.6548
82.6548	DCA_int_06 - phones	sp	82.9048
83.2669	DCA_int_06 - phones	K	83.3069
83.2669	DCA_int_06 - words	can	83.3669
83.3069	DCA_int_06 - phones	AH0	83.3369
83.3369	DCA_int_06 - phones	N	83.3669
83.3669	DCA_int_06 - phones	Y	83.3969
83.3669	DCA_int_06 - words	you	83.4269
83.3969	DCA_int_06 - phones	UW1	83.4269
83.4269	DCA_int_06 - phones	G	83.4569
83.4269	DCA_int_06 - words	give	83.5169
83.4569	DCA_int_06 - phones	IH1	83.4869
83.4869	DCA_int_06 - phones	V	83.5169
83.5169	DCA_int_06 - phones	M	83.5469
83.5169	DCA_int_06 - words	me	83.5769
83.5469	DCA_int_06 - phones	IY1	83.5769
83.5769	DCA_int_06 - phones	S	83.6369
83.5769	DCA_int_06 - words	some	83.7369
83.6369	DCA_int_06 - phones	AH1	83.6669
83.6669	DCA_int_06 - phones	M	83.7369
83.7369	DCA_int_06 - phones	T	83.8069
83.7369	DCA_int_06 - words	type	83.9169
83.8069	DCA_int_06 - phones	AY1	83.8869
83.8869	DCA_int_06 - phones	P	83.9169
83.9169	DCA_int_06 - phones	sp	83.9569
83.9569	DCA_int_06 - phones	AH0	84.0469
83.9569	DCA_int_06 - words	of	84.0769
84.0469	DCA_int_06 - phones	V	84.0769
84.0769	DCA_int_06 - phones	AH0	84.1069
84.0769	DCA_int_06 - words	an	84.2669
84.1069	DCA_int_06 - phones	N	84.2669
84.2669	DCA_int_06 - phones	sp	84.2969
84.2969	DCA_int_06 - phones	EH1	84.3969
84.2969	DCA_int_06 - words	episode	84.8369
84.3969	DCA_int_06 - phones	P	84.4969
84.4969	DCA_int_06 - phones	AH0	84.5769
84.5769	DCA_int_06 - phones	S	84.6869
84.6869	DCA_int_06 - phones	OW2	84.7669
84.7669	DCA_int_06 - phones	D	84.8369
84.8369	DCA_int_06 - phones	sp	84.8969
84.8969	DCA_int_06 - phones	AH0	84.9569
84.8969	DCA_int_06 - words	of	85.0069
84.9569	DCA_int_06 - phones	V	85.0069
85.0069	DCA_int_06 - phones	sp	85.0569
85.0569	DCA_int_06 - phones	W	85.1169
85.0569	DCA_int_06 - words	what	85.1969
85.1169	DCA_int_06 - phones	AH1	85.1669
85.1669	DCA_int_06 - phones	T	85.1969
85.1969	DCA_int_06 - phones	sp	85.2569
85.2569	DCA_int_06 - phones	HH	85.3169
85.2569	DCA_int_06 - words	happens	85.7069
85.3169	DCA_int_06 - phones	AE1	85.3569
85.3569	DCA_int_06 - phones	P	85.4869
85.4869	DCA_int_06 - phones	AH0	85.5369
85.5369	DCA_int_06 - phones	N	85.6369
85.6369	DCA_int_06 - phones	Z	85.7069
85.7069	DCA_int_06 - phones	AO1	85.7769
85.7069	DCA_int_06 - words	on	85.8769
85.7769	DCA_int_06 - phones	N	85.8769
85.8769	DCA_int_06 - phones	sp	85.9169
85.9169	DCA_int_06 - phones	P	85.9469
85.9169	DCA_int_06 - words	peyton	86.2869
85.9469	DCA_int_06 - phones	EY1	85.9769
85.9769	DCA_int_06 - phones	T	86.0069
86.0069	DCA_int_06 - phones	AH0	86.0369
86.0369	DCA_int_06 - phones	N	86.2869
86.2869	DCA_int_06 - phones	sp	86.3469
86.3469	DCA_int_06 - phones	P	86.3769
86.3469	DCA_int_06 - words	place	86.4769
86.3769	DCA_int_06 - phones	L	86.4069
86.4069	DCA_int_06 - phones	EY1	86.4469
86.4469	DCA_int_06 - phones	S	86.4769
86.4769	DCA_int_06 - phones	sp	101.2535
88.7579	DCA_se2_ag1_f_06 - phones	sil	88.8379
88.8379	DCA_se2_ag1_f_06 - phones	Y	88.9179
88.8379	DCA_se2_ag1_f_06 - words	yeah	89.0979
88.9179	DCA_se2_ag1_f_06 - phones	AE1	89.0979
89.0979	DCA_se2_ag1_f_06 - phones	sp	91.7709
91.7709	DCA_se2_ag1_f_06 - words	i	91.8909
91.7709	DCA_se2_ag1_f_06 - phones	AY1	91.8909
91.8909	DCA_se2_ag1_f_06 - phones	HH	91.9509
91.8909	DCA_se2_ag1_f_06 - words	haven't	92.1509
91.9509	DCA_se2_ag1_f_06 - phones	AE1	91.9809
91.9809	DCA_se2_ag1_f_06 - phones	V	92.0709
92.0709	DCA_se2_ag1_f_06 - phones	AH0	92.1009
92.1009	DCA_se2_ag1_f_06 - phones	N	92.1509
92.1509	DCA_se2_ag1_f_06 - phones	L	92.2009
92.1509	DCA_se2_ag1_f_06 - words	looked	92.3709
92.2009	DCA_se2_ag1_f_06 - phones	UH1	92.2309
92.2309	DCA_se2_ag1_f_06 - phones	K	92.3209
92.3209	DCA_se2_ag1_f_06 - phones	T	92.3709
92.3709	DCA_se2_ag1_f_06 - phones	AE1	92.4009
92.3709	DCA_se2_ag1_f_06 - words	at	92.4309
92.4009	DCA_se2_ag1_f_06 - phones	T	92.4309
92.4309	DCA_se2_ag1_f_06 - phones	IH0	92.4809
92.4309	DCA_se2_ag1_f_06 - words	it	92.5109
92.4809	DCA_se2_ag1_f_06 - phones	T	92.5109
92.5109	DCA_se2_ag1_f_06 - phones	IH0	92.5609
92.5109	DCA_se2_ag1_f_06 - words	in	92.6309
92.5609	DCA_se2_ag1_f_06 - phones	N	92.6309
92.6309	DCA_se2_ag1_f_06 - phones	T	92.7609
92.6309	DCA_se2_ag1_f_06 - words	too	92.8309
92.7609	DCA_se2_ag1_f_06 - phones	UW1	92.8309
92.8309	DCA_se2_ag1_f_06 - phones	L	92.9109
92.8309	DCA_se2_ag1_f_06 - words	long	93.0809
92.9109	DCA_se2_ag1_f_06 - phones	AO1	92.9709
92.9709	DCA_se2_ag1_f_06 - phones	NG	93.0809
93.0809	DCA_se2_ag1_f_06 - phones	sp	93.1209
93.1209	DCA_se2_ag1_f_06 - words	i	93.1809
93.1209	DCA_se2_ag1_f_06 - phones	AY1	93.1809
93.1809	DCA_se2_ag1_f_06 - phones	sp	93.3009
93.3009	DCA_se2_ag1_f_06 - phones	G	93.3309
93.3009	DCA_se2_ag1_f_06 - words	guess	93.5109
93.3309	DCA_se2_ag1_f_06 - phones	EH1	93.3909
93.3909	DCA_se2_ag1_f_06 - phones	S	93.5109
93.5109	DCA_se2_ag1_f_06 - phones	sp	93.5409
93.5409	DCA_se2_ag1_f_06 - phones	W	93.5809
93.5409	DCA_se2_ag1_f_06 - words	we	93.6109
93.5809	DCA_se2_ag1_f_06 - phones	IY1	93.6109
93.6109	DCA_se2_ag1_f_06 - phones	sp	93.6909
93.6909	DCA_se2_ag1_f_06 - phones	spn	93.7209
93.6909	DCA_se2_ag1_f_06 - words	<unk>	93.7209
93.7209	DCA_se2_ag1_f_06 - phones	S	93.8409
93.7209	DCA_se2_ag1_f_06 - words	see	93.8709
93.8409	DCA_se2_ag1_f_06 - phones	IY1	93.8709
93.8709	DCA_se2_ag1_f_06 - phones	sp	95.3485
95.3485	DCA_se2_ag1_f_06 - phones	AH1	95.4285
95.3485	DCA_se2_ag1_f_06 - words	um	95.7285
95.4285	DCA_se2_ag1_f_06 - phones	M	95.7285
99.6140	DCA_se2_ag1_f_06 - phones	sil	99.6540
99.6540	DCA_se2_ag1_f_06 - phones	W	99.6940
99.6540	DCA_se2_ag1_f_06 - words	what	99.7540
99.6940	DCA_se2_ag1_f_06 - phones	AH1	99.7240
99.7240	DCA_se2_ag1_f_06 - phones	T	99.7540
99.7540	DCA_se2_ag1_f_06 - phones	D	99.7840
99.7540	DCA_se2_ag1_f_06 - words	do	99.8640
99.7840	DCA_se2_ag1_f_06 - phones	UW1	99.8640
99.8640	DCA_se2_ag1_f_06 - phones	Y	99.8940
99.8640	DCA_se2_ag1_f_06 - words	you	99.9640
99.8940	DCA_se2_ag1_f_06 - phones	UW1	99.9640
99.9640	DCA_se2_ag1_f_06 - phones	M	99.9940
99.9640	DCA_se2_ag1_f_06 - words	mean	100.0540
99.9940	DCA_se2_ag1_f_06 - phones	IY1	100.0240
100.0240	DCA_se2_ag1_f_06 - phones	N	100.0540
100.0540	DCA_se2_ag1_f_06 - phones	L	100.1040
100.0540	DCA_se2_ag1_f_06 - words	like	100.2240
100.1040	DCA_se2_ag1_f_06 - phones	AY1	100.1340
100.1340	DCA_se2_ag1_f_06 - phones	K	100.2240
100.2240	DCA_se2_ag1_f_06 - phones	AH0	100.2840
100.2240	DCA_se2_ag1_f_06 - words	a	100.2840
100.2840	DCA_se2_ag1_f_06 - phones	P	100.4440
100.2840	DCA_se2_ag1_f_06 - words	preview	100.7540
100.4440	DCA_se2_ag1_f_06 - phones	R	100.4840
100.4840	DCA_se2_ag1_f_06 - phones	IY1	100.5440
100.5440	DCA_se2_ag1_f_06 - phones	V	100.6540
100.6540	DCA_se2_ag1_f_06 - phones	Y	100.6940
100.6940	DCA_se2_ag1_f_06 - phones	UW2	100.7540
100.7540	DCA_se2_ag1_f_06 - phones	AO1	100.8740
100.7540	DCA_se2_ag1_f_06 - words	or	100.9340
100.8740	DCA_se2_ag1_f_06 - phones	R	100.9340
100.9340	DCA_se2_ag1_f_06 - phones	AH0	100.9640
100.9340	DCA_se2_ag1_f_06 - words	a	100.9640
100.9640	DCA_se2_ag1_f_06 - phones	AH1	101.2040
100.9640	DCA_se2_ag1_f_06 - words	uh	101.2040
101.2040	DCA_se2_ag1_f_06 - phones	sp	106.2399
101.2535	DCA_int_06 - phones	AH1	101.7035
101.2535	DCA_int_06 - words	uh	101.7035
101.7035	DCA_int_06 - phones	S	101.8335
101.7035	DCA_int_06 - words	say	102.0735
101.8335	DCA_int_06 - phones	EY1	102.0735
102.0735	DCA_int_06 - phones	HH	102.1035
102.0735	DCA_int_06 - words	what	102.2835
102.1035	DCA_int_06 - phones	W	102.1335
102.1335	DCA_int_06 - phones	AH1	102.1635
102.1635	DCA_int_06 - phones	T	102.2835
102.2835	DCA_int_06 - phones	sp	102.3335
102.4100	DCA_int_06 - phones	S	102.4500
102.4100	DCA_int_06 - words	something	102.7100
102.4500	DCA_int_06 - phones	AH1	102.4900
102.4900	DCA_int_06 - phones	M	102.5600
102.5600	DCA_int_06 - phones	TH	102.5900
102.5900	DCA_int_06 - phones	IH0	102.6600
102.6600	DCA_int_06 - phones	NG	102.7100
102.7100	DCA_int_06 - phones	DH	102.7400
102.7100	DCA_int_06 - words	that	102.8400
102.7400	DCA_int_06 - phones	AH0	102.8100
102.8100	DCA_int_06 - phones	T	102.8400
102.8400	DCA_int_06 - phones	G	102.8900
102.8400	DCA_int_06 - words	goes	103.1800
102.8900	DCA_int_06 - phones	OW1	103.0800
103.0800	DCA_int_06 - phones	Z	103.1800
103.1800	DCA_int_06 - phones	AO1	103.3400
103.1800	DCA_int_06 - words	on	103.4300
103.3400	DCA_int_06 - phones	N	103.4300
103.4300	DCA_int_06 - phones	IH0	103.4600
103.4300	DCA_int_06 - words	in	103.6300
103.4600	DCA_int_06 - phones	N	103.6300
103.6300	DCA_int_06 - phones	sp	103.6600
103.6600	DCA_int_06 - phones	P	103.7000
103.6600	DCA_int_06 - words	peyton	103.9300
103.7000	DCA_int_06 - phones	EY1	103.7600
103.7600	DCA_int_06 - phones	T	103.7900
103.7900	DCA_int_06 - phones	AH0	103.8200
103.8200	DCA_int_06 - phones	N	103.9300
103.9300	DCA_int_06 - phones	sp	104.0000
104.0000	DCA_int_06 - phones	P	104.0400
104.0000	DCA_int_06 - words	place	104.3200
104.0400	DCA_int_06 - phones	L	104.0900
104.0900	DCA_int_06 - phones	EY1	104.2700
104.2700	DCA_int_06 - phones	S	104.3200
104.3200	DCA_int_06 - phones	F	104.3500
104.3200	DCA_int_06 - words	from	104.5500
104.3500	DCA_int_06 - phones	ER0	104.3800
104.3800	DCA_int_06 - phones	M	104.5500
104.5500	DCA_int_06 - phones	sp	104.5800
104.5800	DCA_int_06 - phones	DH	104.6100
104.5800	DCA_int_06 - words	the	104.6600
104.6100	DCA_int_06 - phones	AH0	104.6600
104.6600	DCA_int_06 - phones	S	104.7100
104.6600	DCA_int_06 - words	start	105.2000
104.7100	DCA_int_06 - phones	T	104.7600
104.7600	DCA_int_06 - phones	AA1	104.8400
104.8400	DCA_int_06 - phones	R	105.0600
105.0600	DCA_int_06 - phones	T	105.2000
105.2000	DCA_int_06 - phones	sp	105.2300
105.2300	DCA_int_06 - phones	AH0	105.2600
105.2300	DCA_int_06 - words	until	105.3800
105.2600	DCA_int_06 - phones	N	105.2900
105.2900	DCA_int_06 - phones	T	105.3200
105.3200	DCA_int_06 - phones	IH1	105.3500
105.3500	DCA_int_06 - phones	L	105.3800
105.3800	DCA_int_06 - phones	sp	105.4600
105.4600	DCA_int_06 - phones	DH	105.4900
105.4600	DCA_int_06 - words	the	105.5200
105.4900	DCA_int_06 - phones	AH0	105.5200
105.5200	DCA_int_06 - phones	sp	105.5800
105.5800	DCA_int_06 - phones	EH1	105.6100
105.5800	DCA_int_06 - words	end	105.6800
105.6100	DCA_int_06 - phones	N	105.6400
105.6400	DCA_int_06 - phones	D	105.6800
106.2399	DCA_se2_ag1_f_06 - phones	W	106.2699
106.2399	DCA_se2_ag1_f_06 - words	well	106.5099
106.2699	DCA_se2_ag1_f_06 - phones	EH1	106.4599
106.4599	DCA_se2_ag1_f_06 - phones	L	106.5099
106.5099	DCA_se2_ag1_f_06 - phones	sp	107.0492
107.0492	DCA_se2_ag1_f_06 - phones	AH1	107.1792
107.0492	DCA_se2_ag1_f_06 - words	um	107.4592
107.1792	DCA_se2_ag1_f_06 - phones	M	107.4592
108.1004	DCA_se2_ag1_f_06 - phones	sil	108.1404
108.1404	DCA_se2_ag1_f_06 - phones	W	108.1804
108.1404	DCA_se2_ag1_f_06 - words	well	108.3104
108.1804	DCA_se2_ag1_f_06 - phones	EH1	108.2604
108.2604	DCA_se2_ag1_f_06 - phones	L	108.3104
108.3104	DCA_se2_ag1_f_06 - phones	M	108.4604
108.3104	DCA_se2_ag1_f_06 - words	mon-	108.6204
108.4604	DCA_se2_ag1_f_06 - phones	AH1	108.5404
108.5404	DCA_se2_ag1_f_06 - phones	N	108.6204
108.6204	DCA_se2_ag1_f_06 - phones	sp	108.8104
108.8104	DCA_se2_ag1_f_06 - phones	W	108.8604
108.8104	DCA_se2_ag1_f_06 - words	well	109.1304
108.8604	DCA_se2_ag1_f_06 - phones	EH1	109.0504
109.0504	DCA_se2_ag1_f_06 - phones	L	109.1304
109.1304	DCA_se2_ag1_f_06 - phones	sp	110.7790
110.7790	DCA_se2_ag1_f_06 - phones	M	110.8990
110.7790	DCA_se2_ag1_f_06 - words	monday	111.1590
110.8990	DCA_se2_ag1_f_06 - phones	AH1	110.9690
110.9690	DCA_se2_ag1_f_06 - phones	N	111.0390
111.0390	DCA_se2_ag1_f_06 - phones	D	111.0990
111.0990	DCA_se2_ag1_f_06 - phones	IY0	111.1590
111.1590	DCA_se2_ag1_f_06 - phones	AY1	111.2990
111.1590	DCA_se2_ag1_f_06 - words	i	111.2990
111.2990	DCA_se2_ag1_f_06 - phones	S	111.4690
111.2990	DCA_se2_ag1_f_06 - words	saw	111.5990
111.4690	DCA_se2_ag1_f_06 - phones	AO1	111.5990
111.5990	DCA_se2_ag1_f_06 - phones	W	111.6890
111.5990	DCA_se2_ag1_f_06 - words	where	111.8890
111.6890	DCA_se2_ag1_f_06 - phones	EH1	111.8190
111.8190	DCA_se2_ag1_f_06 - phones	R	111.8890
111.8890	DCA_se2_ag1_f_06 - phones	sp	111.9190
111.9190	DCA_se2_ag1_f_06 - phones	AH1	112.0690
111.9190	DCA_se2_ag1_f_06 - words	um	112.2590
112.0690	DCA_se2_ag1_f_06 - phones	M	112.2590
112.2590	DCA_se2_ag1_f_06 - phones	sp	113.4111
113.4111	DCA_se2_ag1_f_06 - phones	N	113.5411
113.4111	DCA_se2_ag1_f_06 - words	norman	113.8611
113.5411	DCA_se2_ag1_f_06 - phones	AO1	113.6511
113.6511	DCA_se2_ag1_f_06 - phones	R	113.7011
113.7011	DCA_se2_ag1_f_06 - phones	M	113.7711
113.7711	DCA_se2_ag1_f_06 - phones	AH0	113.8311
113.8311	DCA_se2_ag1_f_06 - phones	N	113.8611
113.8611	DCA_se2_ag1_f_06 - phones	HH	113.9111
113.8611	DCA_se2_ag1_f_06 - words	harrington	114.3311
113.9111	DCA_se2_ag1_f_06 - phones	EH1	113.9511
113.9511	DCA_se2_ag1_f_06 - phones	R	114.0511
114.0511	DCA_se2_ag1_f_06 - phones	IH0	114.0811
114.0811	DCA_se2_ag1_f_06 - phones	NG	114.1511
114.1511	DCA_se2_ag1_f_06 - phones	T	114.2311
114.2311	DCA_se2_ag1_f_06 - phones	AH0	114.2811
114.2811	DCA_se2_ag1_f_06 - phones	N	114.3311
114.3311	DCA_se2_ag1_f_06 - phones	AH0	114.3611
114.3311	DCA_se2_ag1_f_06 - words	and	114.5811
114.3611	DCA_se2_ag1_f_06 - phones	N	114.4911
114.4911	DCA_se2_ag1_f_06 - phones	D	114.5811
114.5811	DCA_se2_ag1_f_06 - phones	sp	114.6111
114.6111	DCA_se2_ag1_f_06 - words	uh	114.8111
114.6111	DCA_se2_ag1_f_06 - phones	AH1	114.8111
114.8111	DCA_se2_ag1_f_06 - phones	JH	114.9511
114.8111	DCA_se2_ag1_f_06 - words	joe	115.0311
114.9511	DCA_se2_ag1_f_06 - phones	OW1	115.0311
115.0311	DCA_se2_ag1_f_06 - phones	R	115.1011
115.0311	DCA_se2_ag1_f_06 - words	rossi	115.6211
115.1011	DCA_se2_ag1_f_06 - phones	AO1	115.2411
115.2411	DCA_se2_ag1_f_06 - phones	S	115.3811
115.3811	DCA_se2_ag1_f_06 - phones	IY0	115.6211
116.0149	DCA_se2_ag1_f_06 - phones	sil	116.0449
116.0449	DCA_se2_ag1_f_06 - phones	G	116.0949
116.0449	DCA_se2_ag1_f_06 - words	got	116.2049
116.0949	DCA_se2_ag1_f_06 - phones	AA1	116.1649
116.1649	DCA_se2_ag1_f_06 - phones	T	116.2049
116.2049	DCA_se2_ag1_f_06 - phones	IH1	116.2549
116.2049	DCA_se2_ag1_f_06 - words	in	116.3549
116.2549	DCA_se2_ag1_f_06 - phones	N	116.3549
116.3549	DCA_se2_ag1_f_06 - phones	AH0	116.4349
116.3549	DCA_se2_ag1_f_06 - words	a	116.4349
116.4349	DCA_se2_ag1_f_06 - phones	sp	116.4649
116.4649	DCA_se2_ag1_f_06 - phones	AH1	116.6049
116.4649	DCA_se2_ag1_f_06 - words	um	116.7949
116.6049	DCA_se2_ag1_f_06 - phones	M	116.7949
116.7949	DCA_se2_ag1_f_06 - phones	sp	117.8744
117.8744	DCA_se2_ag1_f_06 - words	a	117.9444
117.8744	DCA_se2_ag1_f_06 - phones	AH0	117.9444
117.9444	DCA_se2_ag1_f_06 - phones	sp	117.9744
117.9744	DCA_se2_ag1_f_06 - phones	AE1	118.1144
117.9744	DCA_se2_ag1_f_06 - words	accident	118.6044
118.1144	DCA_se2_ag1_f_06 - phones	K	118.2144
118.2144	DCA_se2_ag1_f_06 - phones	S	118.3144
118.3144	DCA_se2_ag1_f_06 - phones	AH0	118.3844
118.3844	DCA_se2_ag1_f_06 - phones	D	118.4544
118.4544	DCA_se2_ag1_f_06 - phones	AH0	118.5244
118.5244	DCA_se2_ag1_f_06 - phones	N	118.5544
118.5544	DCA_se2_ag1_f_06 - phones	T	118.6044
118.6044	DCA_se2_ag1_f_06 - phones	sp	118.6444
118.6444	DCA_se2_ag1_f_06 - phones	W	118.6744
118.6444	DCA_se2_ag1_f_06 - words	with	118.8144
118.6744	DCA_se2_ag1_f_06 - phones	IH0	118.7044
118.7044	DCA_se2_ag1_f_06 - phones	TH	118.8144
118.8144	DCA_se2_ag1_f_06 - phones	sp	118.9044
118.9044	DCA_se2_ag1_f_06 - phones	DH	118.9544
118.9044	DCA_se2_ag1_f_06 - words	this	119.2344
118.9544	DCA_se2_ag1_f_06 - phones	IH0	119.0344
119.0344	DCA_se2_ag1_f_06 - phones	S	119.2344
119.4916	DCA_se2_ag1_f_06 - phones	sil	119.5216
119.5216	DCA_se2_ag1_f_06 - phones	AO1	119.6716
119.5216	DCA_se2_ag1_f_06 - words	oncoming	120.0316
119.6716	DCA_se2_ag1_f_06 - phones	N	119.7316
119.7316	DCA_se2_ag1_f_06 - phones	K	119.8516
119.8516	DCA_se2_ag1_f_06 - phones	AH2	119.8816
119.8816	DCA_se2_ag1_f_06 - phones	M	119.9516
119.9516	DCA_se2_ag1_f_06 - phones	IH0	119.9816
119.9816	DCA_se2_ag1_f_06 - phones	NG	120.0316
120.0316	DCA_se2_ag1_f_06 - phones	K	120.1816
120.0316	DCA_se2_ag1_f_06 - words	car	120.4416
120.1816	DCA_se2_ag1_f_06 - phones	AA1	120.2616
120.2616	DCA_se2_ag1_f_06 - phones	R	120.4416
120.4416	DCA_se2_ag1_f_06 - phones	sp	120.6016
120.6016	DCA_se2_ag1_f_06 - phones	AE1	120.7816
120.6016	DCA_se2_ag1_f_06 - words	and	120.9916
120.7816	DCA_se2_ag1_f_06 - phones	N	120.8816
120.8816	DCA_se2_ag1_f_06 - phones	D	120.9916
121.9781	DCA_se2_ag1_f_06 - phones	sil	122.0481
122.0481	DCA_se2_ag1_f_06 - phones	DH	122.1481
122.0481	DCA_se2_ag1_f_06 - words	they	122.1981
122.1481	DCA_se2_ag1_f_06 - phones	EY1	122.1981
122.1981	DCA_se2_ag1_f_06 - phones	W	122.2681
122.1981	DCA_se2_ag1_f_06 - words	wasn't	122.4481
122.2681	DCA_se2_ag1_f_06 - phones	AH1	122.3281
122.3281	DCA_se2_ag1_f_06 - phones	Z	122.3581
122.3581	DCA_se2_ag1_f_06 - phones	AH0	122.3881
122.3881	DCA_se2_ag1_f_06 - phones	N	122.4181
122.4181	DCA_se2_ag1_f_06 - phones	T	122.4481
122.4481	DCA_se2_ag1_f_06 - phones	sp	122.5081
122.5081	DCA_se2_ag1_f_06 - phones	AH1	122.7081
122.5081	DCA_se2_ag1_f_06 - words	um	122.8381
122.7081	DCA_se2_ag1_f_06 - phones	M	122.8381
122.8381	DCA_se2_ag1_f_06 - phones	sp	122.9081
122.9081	DCA_se2_ag1_f_06 - phones	N	122.9981
122.9081	DCA_se2_ag1_f_06 - words	norman	123.1981
122.9981	DCA_se2_ag1_f_06 - phones	AO1	123.0681
123.0681	DCA_se2_ag1_f_06 - phones	R	123.1081
123.1081	DCA_se2_ag1_f_06 - phones	M	123.1381
123.1381	DCA_se2_ag1_f_06 - phones	AH0	123.1681
123.1681	DCA_se2_ag1_f_06 - phones	N	123.1981
123.1981	DCA_se2_ag1_f_06 - phones	HH	123.2481
123.1981	DCA_se2_ag1_f_06 - words	he	123.2881
123.2481	DCA_se2_ag1_f_06 - phones	IY1	123.2881
123.2881	DCA_se2_ag1_f_06 - phones	D	123.3281
123.2881	DCA_se2_ag1_f_06 - words	didn't	123.4581
123.3281	DCA_se2_ag1_f_06 - phones	IH1	123.3881
123.3881	DCA_se2_ag1_f_06 - phones	N	123.4281
123.4281	DCA_se2_ag1_f_06 - phones	T	123.4581
123.4581	DCA_se2_ag1_f_06 - phones	G	123.4881
123.4581	DCA_se2_ag1_f_06 - words	get	123.5581
123.4881	DCA_se2_ag1_f_06 - phones	IH1	123.5281
123.5281	DCA_se2_ag1_f_06 - phones	T	123.5581
123.5581	DCA_se2_ag1_f_06 - phones	HH	123.6481
123.5581	DCA_se2_ag1_f_06 - words	hurt	123.7581
123.6481	DCA_se2_ag1_f_06 - phones	ER1	123.7081
123.7081	DCA_se2_ag1_f_06 - phones	T	123.7581
123.7581	DCA_se2_ag1_f_06 - phones	T	123.8581
123.7581	DCA_se2_ag1_f_06 - words	too	123.9281
123.8581	DCA_se2_ag1_f_06 - phones	UW1	123.9281
123.9281	DCA_se2_ag1_f_06 - phones	B	124.0181
123.9281	DCA_se2_ag1_f_06 - words	bad	124.2181
124.0181	DCA_se2_ag1_f_06 - phones	AE1	124.1781
124.1781	DCA_se2_ag1_f_06 - phones	D	124.2181
124.2181	DCA_se2_ag1_f_06 - phones	sp	124.2481
124.2481	DCA_se2_ag1_f_06 - phones	B	124.2881
124.2481	DCA_se2_ag1_f_06 - words	but	124.3581
124.2881	DCA_se2_ag1_f_06 - phones	AH1	124.3181
124.3181	DCA_se2_ag1_f_06 - phones	T	124.3581
124.3581	DCA_se2_ag1_f_06 - phones	sp	124.4081
124.4081	DCA_se2_ag1_f_06 - phones	JH	124.5081
124.4081	DCA_se2_ag1_f_06 - words	joe	124.6381
124.5081	DCA_se2_ag1_f_06 - phones	OW1	124.6381
124.6381	DCA_se2_ag1_f_06 - phones	R	124.6981
124.6381	DCA_se2_ag1_f_06 - words	rossi	124.9781
124.6981	DCA_se2_ag1_f_06 - phones	AO1	124.8081
124.8081	DCA_se2_ag1_f_06 - phones	S	124.9381
124.9381	DCA_se2_ag1_f_06 - phones	IY0	124.9781
124.9781	DCA_se2_ag1_f_06 - phones	D	125.0481
124.9781	DCA_se2_ag1_f_06 - words	did	125.3881
125.0481	DCA_se2_ag1_f_06 - phones	IH1	125.2081
125.2081	DCA_se2_ag1_f_06 - phones	D	125.3881
126.2258	DCA_se2_ag1_f_06 - phones	AH0	126.4358
126.2258	DCA_se2_ag1_f_06 - words	and	126.6958
126.4358	DCA_se2_ag1_f_06 - phones	N	126.4958
126.4958	DCA_se2_ag1_f_06 - phones	D	126.6958
128.5497	DCA_se2_ag1_f_06 - phones	AH0	128.6297
128.5497	DCA_se2_ag1_f_06 - words	and	128.7397
128.6297	DCA_se2_ag1_f_06 - phones	N	128.6797
128.6797	DCA_se2_ag1_f_06 - phones	D	128.7397
128.7397	DCA_se2_ag1_f_06 - phones	DH	128.7897
128.7397	DCA_se2_ag1_f_06 - words	then	129.0297
128.7897	DCA_se2_ag1_f_06 - phones	EH1	128.9397
128.9397	DCA_se2_ag1_f_06 - phones	N	129.0297
129.0297	DCA_se2_ag1_f_06 - phones	AH1	129.0997
129.0297	DCA_se2_ag1_f_06 - words	um	129.3497
129.0997	DCA_se2_ag1_f_06 - phones	M	129.3497
132.1365	DCA_se2_ag1_f_06 - phones	sil	132.1865
132.1865	DCA_se2_ag1_f_06 - phones	W	132.2865
132.1865	DCA_se2_ag1_f_06 - words	well	132.5865
132.2865	DCA_se2_ag1_f_06 - phones	EH1	132.4165
132.4165	DCA_se2_ag1_f_06 - phones	L	132.5865
132.5865	DCA_se2_ag1_f_06 - phones	sp	132.6465
132.6465	DCA_se2_ag1_f_06 - words	uh	132.8765
132.6465	DCA_se2_ag1_f_06 - phones	AH1	132.8765
132.8765	DCA_se2_ag1_f_06 - phones	sp	133.9181
133.9181	DCA_se2_ag1_f_06 - phones	N	133.9581
133.9181	DCA_se2_ag1_f_06 - words	norman	134.1681
133.9581	DCA_se2_ag1_f_06 - phones	AO1	134.0181
134.0181	DCA_se2_ag1_f_06 - phones	R	134.0581
134.0581	DCA_se2_ag1_f_06 - phones	M	134.0981
134.0981	DCA_se2_ag1_f_06 - phones	AH0	134.1381
134.1381	DCA_se2_ag1_f_06 - phones	N	134.1681
134.1681	DCA_se2_ag1_f_06 - phones	HH	134.2081
134.1681	DCA_se2_ag1_f_06 - words	he	134.2781
134.2081	DCA_se2_ag1_f_06 - phones	IY1	134.2781
134.2781	DCA_se2_ag1_f_06 - phones	K	134.4281
134.2781	DCA_se2_ag1_f_06 - words	came	134.6781
134.4281	DCA_se2_ag1_f_06 - phones	EY1	134.5881
134.5881	DCA_se2_ag1_f_06 - phones	M	134.6781
134.6781	DCA_se2_ag1_f_06 - phones	HH	134.7681
134.6781	DCA_se2_ag1_f_06 - words	home	135.0381
134.7681	DCA_se2_ag1_f_06 - phones	OW1	134.9581
134.9581	DCA_se2_ag1_f_06 - phones	M	135.0381
135.0381	DCA_se2_ag1_f_06 - phones	sp	135.1281
135.7928	DCA_se2_ag1_f_06 - phones	DH	135.8828
135.7928	DCA_se2_ag1_f_06 - words	that	135.9428
135.8828	DCA_se2_ag1_f_06 - phones	AH0	135.9128
135.9128	DCA_se2_ag1_f_06 - phones	T	135.9428
135.9428	DCA_se2_ag1_f_06 - phones	sp	136.0328
136.0328	DCA_se2_ag1_f_06 - phones	W	136.0728
136.0328	DCA_se2_ag1_f_06 - words	was	136.1828
136.0728	DCA_se2_ag1_f_06 - phones	AH0	136.1028
136.1028	DCA_se2_ag1_f_06 - phones	Z	136.1828
136.1828	DCA_se2_ag1_f_06 - phones	sp	136.2228
136.2228	DCA_se2_ag1_f_06 - phones	AO1	136.2528
136.2228	DCA_se2_ag1_f_06 - words	all	136.4228
136.2528	DCA_se2_ag1_f_06 - phones	L	136.4228
136.4228	DCA_se2_ag1_f_06 - phones	sp	145.1747
137.0570	DCA_int_06 - phones	M	137.5570
137.0570	DCA_int_06 - words	mm-hm	137.6370
137.5570	DCA_int_06 - phones	HH	137.6070
137.6070	DCA_int_06 - phones	M	137.6370
137.6370	DCA_int_06 - phones	sp	137.7770
138.3514	DCA_int_06 - phones	AH0	138.5214
138.3514	DCA_int_06 - words	and	138.7814
138.5214	DCA_int_06 - phones	N	138.7314
138.7314	DCA_int_06 - phones	D	138.7814
138.7814	DCA_int_06 - phones	AH1	139.1514
138.7814	DCA_int_06 - words	uh	139.1514
139.1514	DCA_int_06 - phones	sp	139.1814
139.3796	DCA_int_06 - phones	Y	139.4596
139.3796	DCA_int_06 - words	you	139.5396
139.4596	DCA_int_06 - phones	UW1	139.5396
139.5396	DCA_int_06 - phones	sp	139.5696
139.5696	DCA_int_06 - phones	S	139.6696
139.5696	DCA_int_06 - words	said	139.8396
139.6696	DCA_int_06 - phones	EH1	139.7496
139.7496	DCA_int_06 - phones	D	139.8396
139.8396	DCA_int_06 - phones	sp	139.8796
139.8796	DCA_int_06 - phones	AO1	139.9796
139.8796	DCA_int_06 - words	also	140.2296
139.9796	DCA_int_06 - phones	L	140.1496
140.1496	DCA_int_06 - phones	S	140.1996
140.1996	DCA_int_06 - phones	OW0	140.2296
140.2296	DCA_int_06 - phones	Y	140.2796
140.2296	DCA_int_06 - words	you	140.3096
140.2796	DCA_int_06 - phones	UW1	140.3096
140.3096	DCA_int_06 - phones	sp	140.3396
140.3396	DCA_int_06 - phones	L	140.4396
140.3396	DCA_int_06 - words	like	140.5496
140.4396	DCA_int_06 - phones	AY1	140.4696
140.4696	DCA_int_06 - phones	K	140.5496
140.5496	DCA_int_06 - phones	sp	140.5796
140.5796	DCA_int_06 - phones	DH	140.6496
140.5796	DCA_int_06 - words	the	140.6996
140.6496	DCA_int_06 - phones	AH0	140.6996
140.6996	DCA_int_06 - phones	IH0	140.7396
140.6996	DCA_int_06 - words	invaders	141.4396
140.7396	DCA_int_06 - phones	N	140.7696
140.7696	DCA_int_06 - phones	V	140.8896
140.8896	DCA_int_06 - phones	EY1	140.9296
140.9296	DCA_int_06 - phones	D	140.9596
140.9596	DCA_int_06 - phones	ER0	141.0096
141.0096	DCA_int_06 - phones	Z	141.4396
141.4396	DCA_int_06 - phones	sp	141.4796
141.6143	DCA_int_06 - phones	K	141.7143
141.6143	DCA_int_06 - words	can	141.7743
141.7143	DCA_int_06 - phones	AH0	141.7443
141.7443	DCA_int_06 - phones	N	141.7743
141.7743	DCA_int_06 - phones	Y	141.8043
141.7743	DCA_int_06 - words	you	141.8343
141.8043	DCA_int_06 - phones	UW1	141.8343
141.8343	DCA_int_06 - phones	G	141.8643
141.8343	DCA_int_06 - words	give	141.9243
141.8643	DCA_int_06 - phones	IH1	141.8943
141.8943	DCA_int_06 - phones	V	141.9243
141.9243	DCA_int_06 - phones	M	141.9643
141.9243	DCA_int_06 - words	me	142.0143
141.9643	DCA_int_06 - phones	IY1	142.0143
142.0143	DCA_int_06 - phones	S	142.0943
142.0143	DCA_int_06 - words	some	142.1643
142.0943	DCA_int_06 - phones	AH1	142.1343
142.1343	DCA_int_06 - phones	M	142.1643
142.1643	DCA_int_06 - phones	sp	142.2543
142.2543	DCA_int_06 - phones	T	142.3043
142.2543	DCA_int_06 - words	type	142.4043
142.3043	DCA_int_06 - phones	AY1	142.3543
142.3543	DCA_int_06 - phones	P	142.4043
142.4043	DCA_int_06 - phones	sp	142.4543
142.4543	DCA_int_06 - phones	AH0	142.5043
142.4543	DCA_int_06 - words	of	142.5343
142.5043	DCA_int_06 - phones	V	142.5343
142.5343	DCA_int_06 - phones	AH0	142.5643
142.5343	DCA_int_06 - words	an	142.7443
142.5643	DCA_int_06 - phones	N	142.7443
142.7443	DCA_int_06 - phones	sp	143.0143
143.0143	DCA_int_06 - phones	EH1	143.0443
143.0143	DCA_int_06 - words	episode	143.3643
143.0443	DCA_int_06 - phones	P	143.0743
143.0743	DCA_int_06 - phones	AH0	143.1443
143.1443	DCA_int_06 - phones	S	143.2443
143.2443	DCA_int_06 - phones	OW2	143.2843
143.2843	DCA_int_06 - phones	D	143.3643
143.3643	DCA_int_06 - phones	AH1	143.4143
143.3643	DCA_int_06 - words	of	143.4943
143.4143	DCA_int_06 - phones	V	143.4943
143.4943	DCA_int_06 - phones	DH	143.5243
143.4943	DCA_int_06 - words	the	143.5643
143.5243	DCA_int_06 - phones	AH0	143.5643
143.5643	DCA_int_06 - phones	sp	143.5943
143.5943	DCA_int_06 - phones	IH0	143.6543
143.5943	DCA_int_06 - words	invaders	144.3343
143.6543	DCA_int_06 - phones	N	143.7743
143.7743	DCA_int_06 - phones	V	143.8643
143.8643	DCA_int_06 - phones	EY1	143.9443
143.9443	DCA_int_06 - phones	D	143.9743
143.9743	DCA_int_06 - phones	ER0	144.0243
144.0243	DCA_int_06 - phones	Z	144.3343
144.3343	DCA_int_06 - phones	sp	151.8280
145.1747	DCA_se2_ag1_f_06 - phones	AH1	145.2647
145.1747	DCA_se2_ag1_f_06 - words	uh	145.2647
145.2647	DCA_se2_ag1_f_06 - phones	sp	148.5974
148.5974	DCA_se2_ag1_f_06 - phones	W	148.6274
148.5974	DCA_se2_ag1_f_06 - words	well	148.7174
148.6274	DCA_se2_ag1_f_06 - phones	EH1	148.6874
148.6874	DCA_se2_ag1_f_06 - phones	L	148.7174
148.7174	DCA_se2_ag1_f_06 - phones	IH1	148.7874
148.7174	DCA_se2_ag1_f_06 - words	if	148.8774
148.7874	DCA_se2_ag1_f_06 - phones	F	148.8774
148.8774	DCA_se2_ag1_f_06 - phones	sp	149.2359
149.2359	DCA_se2_ag1_f_06 - words	i	149.2759
149.2359	DCA_se2_ag1_f_06 - phones	AY1	149.2759
149.2759	DCA_se2_ag1_f_06 - phones	M	149.3359
149.2759	DCA_se2_ag1_f_06 - words	mean	149.3959
149.3359	DCA_se2_ag1_f_06 - phones	IY1	149.3659
149.3659	DCA_se2_ag1_f_06 - phones	N	149.3959
149.3959	DCA_se2_ag1_f_06 - phones	IH1	149.4659
149.3959	DCA_se2_ag1_f_06 - words	if	149.5459
149.4659	DCA_se2_ag1_f_06 - phones	F	149.5459
149.5459	DCA_se2_ag1_f_06 - words	i	149.5759
149.5459	DCA_se2_ag1_f_06 - phones	AY1	149.5759
149.5759	DCA_se2_ag1_f_06 - phones	HH	149.6059
149.5759	DCA_se2_ag1_f_06 - words	haven't	149.7559
149.6059	DCA_se2_ag1_f_06 - phones	AE1	149.6459
149.6459	DCA_se2_ag1_f_06 - phones	V	149.6759
149.6759	DCA_se2_ag1_f_06 - phones	AH0	149.7059
149.7059	DCA_se2_ag1_f_06 - phones	N	149.7559
149.7559	DCA_se2_ag1_f_06 - phones	S	149.8359
149.7559	DCA_se2_ag1_f_06 - words	seen	149.8959
149.8359	DCA_se2_ag1_f_06 - phones	IY1	149.8659
149.8659	DCA_se2_ag1_f_06 - phones	N	149.8959
149.8959	DCA_se2_ag1_f_06 - phones	IH0	149.9259
149.8959	DCA_se2_ag1_f_06 - words	it	149.9559
149.9259	DCA_se2_ag1_f_06 - phones	T	149.9559
149.9559	DCA_se2_ag1_f_06 - phones	IH0	149.9859
149.9559	DCA_se2_ag1_f_06 - words	in	150.0159
149.9859	DCA_se2_ag1_f_06 - phones	N	150.0159
150.0159	DCA_se2_ag1_f_06 - words	a	150.0459
150.0159	DCA_se2_ag1_f_06 - phones	AH0	150.0459
150.0459	DCA_se2_ag1_f_06 - phones	L	150.0759
150.0459	DCA_se2_ag1_f_06 - words	long	150.1959
150.0759	DCA_se2_ag1_f_06 - phones	AO1	150.1459
150.1459	DCA_se2_ag1_f_06 - phones	NG	150.1959
150.1959	DCA_se2_ag1_f_06 - phones	T	150.2659
150.1959	DCA_se2_ag1_f_06 - words	time	150.4259
150.2659	DCA_se2_ag1_f_06 - phones	AY1	150.3859
150.3859	DCA_se2_ag1_f_06 - phones	M	150.4259
150.4259	DCA_se2_ag1_f_06 - phones	sp	150.4859
150.4859	DCA_se2_ag1_f_06 - phones	D	150.5159
150.4859	DCA_se2_ag1_f_06 - words	do	150.5559
150.5159	DCA_se2_ag1_f_06 - phones	UW1	150.5559
150.5559	DCA_se2_ag1_f_06 - words	i	150.6059
150.5559	DCA_se2_ag1_f_06 - phones	AY1	150.6059
150.6059	DCA_se2_ag1_f_06 - phones	S	150.6759
150.6059	DCA_se2_ag1_f_06 - words	still	150.8259
150.6759	DCA_se2_ag1_f_06 - phones	T	150.7559
150.7559	DCA_se2_ag1_f_06 - phones	IH1	150.7859
150.7859	DCA_se2_ag1_f_06 - phones	L	150.8259
150.8259	DCA_se2_ag1_f_06 - phones	HH	150.8759
150.8259	DCA_se2_ag1_f_06 - words	have	150.9359
150.8759	DCA_se2_ag1_f_06 - phones	AE1	150.9059
150.9059	DCA_se2_ag1_f_06 - phones	V	150.9359
150.9359	DCA_se2_ag1_f_06 - phones	sp	150.9659
150.9659	DCA_se2_ag1_f_06 - phones	T	151.0459
150.9659	DCA_se2_ag1_f_06 - words	to	151.0859
151.0459	DCA_se2_ag1_f_06 - phones	UW1	151.0859
151.0859	DCA_se2_ag1_f_06 - phones	sp	151.1259
151.1259	DCA_se2_ag1_f_06 - phones	G	151.1959
151.1259	DCA_se2_ag1_f_06 - words	give	151.2659
151.1959	DCA_se2_ag1_f_06 - phones	IH1	151.2259
151.2259	DCA_se2_ag1_f_06 - phones	V	151.2659
151.2659	DCA_se2_ag1_f_06 - phones	Y	151.2959
151.2659	DCA_se2_ag1_f_06 - words	you	151.3759
151.2959	DCA_se2_ag1_f_06 - phones	UW1	151.3759
151.3759	DCA_se2_ag1_f_06 - phones	sp	151.4559
151.8280	DCA_int_06 - phones	M	151.9580
151.8280	DCA_int_06 - words	mm-hm	152.2180
151.9580	DCA_int_06 - phones	HH	152.1080
152.1080	DCA_int_06 - phones	M	152.2180
152.2180	DCA_int_06 - phones	sp	152.2480
152.6331	DCA_se2_ag1_f_06 - words	mm	152.8231
152.6331	DCA_se2_ag1_f_06 - phones	M	152.8231
152.8231	DCA_se2_ag1_f_06 - phones	sp	155.1586
155.1586	DCA_se2_ag1_f_06 - phones	AH1	155.2186
155.1586	DCA_se2_ag1_f_06 - words	um	155.3686
155.2186	DCA_se2_ag1_f_06 - phones	M	155.3686
155.3686	DCA_se2_ag1_f_06 - phones	sp	160.1975
159.6034	DCA_int_06 - phones	W	159.7034
159.6034	DCA_int_06 - words	well	159.8934
159.7034	DCA_int_06 - phones	EH1	159.7434
159.7434	DCA_int_06 - phones	L	159.8934
159.8934	DCA_int_06 - phones	W	159.9634
159.8934	DCA_int_06 - words	what	160.0334
159.9634	DCA_int_06 - phones	AH1	159.9934
159.9934	DCA_int_06 - phones	T	160.0334
160.0334	DCA_int_06 - phones	IH0	160.0934
160.0334	DCA_int_06 - words	is	160.1434
160.0934	DCA_int_06 - phones	Z	160.1434
160.1434	DCA_int_06 - phones	DH	160.2134
160.1434	DCA_int_06 - words	the	160.2934
160.1975	DCA_se2_ag1_f_06 - words	i	160.2575
160.1975	DCA_se2_ag1_f_06 - phones	AY1	160.2575
160.2134	DCA_int_06 - phones	IY0	160.2934
160.2575	DCA_se2_ag1_f_06 - phones	sp	160.5775
160.2934	DCA_int_06 - phones	IH0	160.3434
160.2934	DCA_int_06 - words	invaders	160.8634
160.3434	DCA_int_06 - phones	N	160.4134
160.4134	DCA_int_06 - phones	V	160.4934
160.4934	DCA_int_06 - phones	EY1	160.7034
160.5775	DCA_se2_ag1_f_06 - phones	K	160.6075
160.5775	DCA_se2_ag1_f_06 - words	can't	160.6675
160.6075	DCA_se2_ag1_f_06 - phones	AE1	160.6375
160.6375	DCA_se2_ag1_f_06 - phones	N	160.6675
160.7034	DCA_int_06 - phones	D	160.7434
160.7434	DCA_int_06 - phones	ER0	160.7734
160.7734	DCA_int_06 - phones	Z	160.8634
160.8634	DCA_int_06 - phones	L	160.9434
160.8634	DCA_int_06 - words	like	161.2634
160.9434	DCA_int_06 - phones	AY1	161.1234
161.1234	DCA_int_06 - phones	K	161.2634
161.2634	DCA_int_06 - phones	sp	161.4234
161.7699	DCA_se2_ag1_f_06 - phones	sil	161.7999
161.7999	DCA_se2_ag1_f_06 - words	oh	161.9499
161.7999	DCA_se2_ag1_f_06 - phones	OW1	161.9499
161.9499	DCA_se2_ag1_f_06 - phones	IH1	162.0099
161.9499	DCA_se2_ag1_f_06 - words	it	162.0699
162.0099	DCA_se2_ag1_f_06 - phones	T	162.0699
162.0699	DCA_se2_ag1_f_06 - phones	S	162.1599
162.0699	DCA_se2_ag1_f_06 - words	s	162.1599
162.1599	DCA_se2_ag1_f_06 - phones	AH0	162.2399
162.1599	DCA_se2_ag1_f_06 - words	about	162.5599
162.2399	DCA_se2_ag1_f_06 - phones	B	162.3099
162.3099	DCA_se2_ag1_f_06 - phones	AW1	162.3999
162.3999	DCA_se2_ag1_f_06 - phones	T	162.5599
162.5599	DCA_se2_ag1_f_06 - phones	sp	163.0826
163.0826	DCA_se2_ag1_f_06 - phones	AH1	163.2626
163.0826	DCA_se2_ag1_f_06 - words	um	163.4726
163.2626	DCA_se2_ag1_f_06 - phones	M	163.4726
163.4726	DCA_se2_ag1_f_06 - phones	sp	164.1543
164.1543	DCA_se2_ag1_f_06 - phones	DH	164.1843
164.1543	DCA_se2_ag1_f_06 - words	these	164.4043
164.1843	DCA_se2_ag1_f_06 - phones	IY1	164.3043
164.3043	DCA_se2_ag1_f_06 - phones	Z	164.4043
164.4043	DCA_se2_ag1_f_06 - phones	sp	164.4343
164.4343	DCA_se2_ag1_f_06 - phones	EY1	164.6143
164.4343	DCA_se2_ag1_f_06 - words	aliens	165.0743
164.6143	DCA_se2_ag1_f_06 - phones	L	164.7343
164.7343	DCA_se2_ag1_f_06 - phones	IY0	164.8343
164.8343	DCA_se2_ag1_f_06 - phones	AH0	164.8943
164.8943	DCA_se2_ag1_f_06 - phones	N	164.9243
164.9243	DCA_se2_ag1_f_06 - phones	Z	165.0743
165.0743	DCA_se2_ag1_f_06 - phones	F	165.1043
165.0743	DCA_se2_ag1_f_06 - words	from	165.2443
165.1043	DCA_se2_ag1_f_06 - phones	R	165.1343
165.1343	DCA_se2_ag1_f_06 - phones	AH1	165.1643
165.1643	DCA_se2_ag1_f_06 - phones	M	165.2443
165.2443	DCA_se2_ag1_f_06 - phones	DH	165.2843
165.2443	DCA_se2_ag1_f_06 - words	the	165.3643
165.2843	DCA_se2_ag1_f_06 - phones	AH1	165.3643
165.3643	DCA_se2_ag1_f_06 - phones	sp	165.4243
165.5927	DCA_se2_ag1_f_06 - phones	DH	165.6327
165.5927	DCA_se2_ag1_f_06 - words	this	165.7827
165.6327	DCA_se2_ag1_f_06 - phones	IH0	165.6627
165.6627	DCA_se2_ag1_f_06 - phones	S	165.7827
165.7827	DCA_se2_ag1_f_06 - phones	P	165.9227
165.7827	DCA_se2_ag1_f_06 - words	planet	166.2427
165.9227	DCA_se2_ag1_f_06 - phones	L	165.9727
165.9727	DCA_se2_ag1_f_06 - phones	AE1	166.1027
166.1027	DCA_se2_ag1_f_06 - phones	N	166.1627
166.1627	DCA_se2_ag1_f_06 - phones	AH0	166.2127
166.2127	DCA_se2_ag1_f_06 - phones	T	166.2427
166.2427	DCA_se2_ag1_f_06 - phones	sp	166.3627
166.3627	DCA_se2_ag1_f_06 - phones	AH0	166.4727
166.3627	DCA_se2_ag1_f_06 - words	and	166.5627
166.4727	DCA_se2_ag1_f_06 - phones	N	166.5627
166.5627	DCA_se2_ag1_f_06 - phones	DH	166.6027
166.5627	DCA_se2_ag1_f_06 - words	this	166.8227
166.6027	DCA_se2_ag1_f_06 - phones	IH0	166.6627
166.6627	DCA_se2_ag1_f_06 - phones	S	166.8227
166.8227	DCA_se2_ag1_f_06 - phones	sp	166.8527
166.8527	DCA_se2_ag1_f_06 - phones	AH1	167.0327
166.8527	DCA_se2_ag1_f_06 - words	um	167.1927
167.0327	DCA_se2_ag1_f_06 - phones	M	167.1927
167.1927	DCA_se2_ag1_f_06 - phones	sp	167.2427
169.4274	DCA_se2_ag1_f_06 - phones	DH	169.5174
169.4274	DCA_se2_ag1_f_06 - words	this	169.7274
169.5174	DCA_se2_ag1_f_06 - phones	IH0	169.5674
169.5674	DCA_se2_ag1_f_06 - phones	S	169.7274
169.7274	DCA_se2_ag1_f_06 - phones	sp	169.7774
169.7774	DCA_se2_ag1_f_06 - phones	M	169.9274
169.7774	DCA_se2_ag1_f_06 - words	man	170.1474
169.9274	DCA_se2_ag1_f_06 - phones	AE1	170.0874
170.0874	DCA_se2_ag1_f_06 - phones	N	170.1474
170.1474	DCA_se2_ag1_f_06 - phones	sp	170.1974
170.1974	DCA_se2_ag1_f_06 - phones	F	170.2374
170.1974	DCA_se2_ag1_f_06 - words	from	170.3074
170.2374	DCA_se2_ag1_f_06 - phones	ER0	170.2774
170.2774	DCA_se2_ag1_f_06 - phones	M	170.3074
170.3074	DCA_se2_ag1_f_06 - phones	sp	170.4074
170.4074	DCA_se2_ag1_f_06 - phones	ER1	170.6174
170.4074	DCA_se2_ag1_f_06 - words	earth	170.6674
170.6174	DCA_se2_ag1_f_06 - phones	TH	170.6674
170.6674	DCA_se2_ag1_f_06 - phones	sp	170.7074
170.7074	DCA_se2_ag1_f_06 - phones	HH	170.7874
170.7074	DCA_se2_ag1_f_06 - words	he	170.8574
170.7874	DCA_se2_ag1_f_06 - phones	IY1	170.8574
170.8574	DCA_se2_ag1_f_06 - words	s	170.9474
170.8574	DCA_se2_ag1_f_06 - phones	Z	170.9474
170.9474	DCA_se2_ag1_f_06 - phones	T	171.0874
170.9474	DCA_se2_ag1_f_06 - words	trying	171.3674
171.0874	DCA_se2_ag1_f_06 - phones	R	171.1174
171.1174	DCA_se2_ag1_f_06 - phones	AY1	171.2574
171.2574	DCA_se2_ag1_f_06 - phones	IH0	171.2974
171.2974	DCA_se2_ag1_f_06 - phones	NG	171.3674
171.3674	DCA_se2_ag1_f_06 - phones	T	171.4174
171.3674	DCA_se2_ag1_f_06 - words	to	171.4474
171.4174	DCA_se2_ag1_f_06 - phones	AH0	171.4474
171.4474	DCA_se2_ag1_f_06 - phones	sp	171.4874
171.4874	DCA_se2_ag1_f_06 - phones	AH1	171.6574
171.4874	DCA_se2_ag1_f_06 - words	um	171.9074
171.6574	DCA_se2_ag1_f_06 - phones	M	171.9074
173.1454	DCA_se2_ag1_f_06 - phones	T	173.2354
173.1454	DCA_se2_ag1_f_06 - words	t	173.2654
173.2354	DCA_se2_ag1_f_06 - phones	IY1	173.2654
173.2654	DCA_se2_ag1_f_06 - phones	sp	173.3854
173.5598	DCA_se2_ag1_f_06 - phones	T	173.6898
173.5598	DCA_se2_ag1_f_06 - words	tell	173.8698
173.6898	DCA_se2_ag1_f_06 - phones	EH1	173.7998
173.7998	DCA_se2_ag1_f_06 - phones	L	173.8698
173.8698	DCA_se2_ag1_f_06 - phones	Y	173.9098
173.8698	DCA_se2_ag1_f_06 - words	you	173.9998
173.9098	DCA_se2_ag1_f_06 - phones	UW1	173.9998
173.9998	DCA_se2_ag1_f_06 - phones	N	174.0398
173.9998	DCA_se2_ag1_f_06 - words	know	174.1798
174.0398	DCA_se2_ag1_f_06 - phones	OW1	174.1798
174.1798	DCA_se2_ag1_f_06 - phones	sp	174.2398
174.2398	DCA_se2_ag1_f_06 - phones	T	174.3898
174.2398	DCA_se2_ag1_f_06 - words	tell	174.5298
174.3898	DCA_se2_ag1_f_06 - phones	EH1	174.4698
174.4698	DCA_se2_ag1_f_06 - phones	L	174.5298
174.5298	DCA_se2_ag1_f_06 - phones	P	174.6498
174.5298	DCA_se2_ag1_f_06 - words	people	174.8198
174.6498	DCA_se2_ag1_f_06 - phones	IY1	174.6798
174.6798	DCA_se2_ag1_f_06 - phones	P	174.7498
174.7498	DCA_se2_ag1_f_06 - phones	AH0	174.7898
174.7898	DCA_se2_ag1_f_06 - phones	L	174.8198
174.8198	DCA_se2_ag1_f_06 - phones	AH0	174.8898
174.8198	DCA_se2_ag1_f_06 - words	about	175.1898
174.8898	DCA_se2_ag1_f_06 - phones	B	174.9498
174.9498	DCA_se2_ag1_f_06 - phones	AW1	175.0998
175.0998	DCA_se2_ag1_f_06 - phones	T	175.1898
175.1898	DCA_se2_ag1_f_06 - phones	sp	175.2498
175.2498	DCA_se2_ag1_f_06 - phones	DH	175.2898
175.2498	DCA_se2_ag1_f_06 - words	them	175.4098
175.2898	DCA_se2_ag1_f_06 - phones	AH0	175.3198
175.3198	DCA_se2_ag1_f_06 - phones	M	175.4098
175.4098	DCA_se2_ag1_f_06 - phones	B	175.4598
175.4098	DCA_se2_ag1_f_06 - words	but	175.6398
175.4598	DCA_se2_ag1_f_06 - phones	AH1	175.5198
175.5198	DCA_se2_ag1_f_06 - phones	T	175.6398
175.9728	DCA_se2_ag1_f_06 - phones	sil	176.0128
176.0128	DCA_se2_ag1_f_06 - words	i	176.0528
176.0128	DCA_se2_ag1_f_06 - phones	AY1	176.0528
176.0528	DCA_se2_ag1_f_06 - phones	M	176.1428
176.0528	DCA_se2_ag1_f_06 - words	mean	176.2828
176.1428	DCA_se2_ag1_f_06 - phones	IY1	176.2528
176.2528	DCA_se2_ag1_f_06 - phones	N	176.2828
176.2828	DCA_se2_ag1_f_06 - phones	HH	176.3428
176.2828	DCA_se2_ag1_f_06 - words	he	176.4128
176.3428	DCA_se2_ag1_f_06 - phones	IY1	176.4128
176.4128	DCA_se2_ag1_f_06 - phones	sp	176.5228
176.5228	DCA_se2_ag1_f_06 - phones	T	176.6428
176.5228	DCA_se2_ag1_f_06 - words	tells	176.9428
176.6428	DCA_se2_ag1_f_06 - phones	EH1	176.7528
176.7528	DCA_se2_ag1_f_06 - phones	L	176.8728
176.8728	DCA_se2_ag1_f_06 - phones	Z	176.9428
176.9428	DCA_se2_ag1_f_06 - phones	AH0	176.9828
176.9428	DCA_se2_ag1_f_06 - words	'em	177.0928
176.9828	DCA_se2_ag1_f_06 - phones	M	177.0928
177.0928	DCA_se2_ag1_f_06 - phones	sp	177.1428
177.5413	DCA_se2_ag1_f_06 - phones	AE1	177.7113
177.5413	DCA_se2_ag1_f_06 - words	and	177.7913
177.7113	DCA_se2_ag1_f_06 - phones	N	177.7913
177.7913	DCA_se2_ag1_f_06 - phones	HH	177.8413
177.7913	DCA_se2_ag1_f_06 - words	he	177.9813
177.8413	DCA_se2_ag1_f_06 - phones	IY1	177.9813
177.9813	DCA_se2_ag1_f_06 - phones	F	178.0513
177.9813	DCA_se2_ag1_f_06 - words	finds	178.4513
178.0513	DCA_se2_ag1_f_06 - phones	AY1	178.2513
178.2513	DCA_se2_ag1_f_06 - phones	N	178.2813
178.2813	DCA_se2_ag1_f_06 - phones	D	178.3113
178.3113	DCA_se2_ag1_f_06 - phones	Z	178.4513
178.4513	DCA_se2_ag1_f_06 - phones	K	178.6213
178.4513	DCA_se2_ag1_f_06 - words	clues	178.9413
178.6213	DCA_se2_ag1_f_06 - phones	L	178.6513
178.6513	DCA_se2_ag1_f_06 - phones	UW1	178.8113
178.8113	DCA_se2_ag1_f_06 - phones	Z	178.9413
178.9413	DCA_se2_ag1_f_06 - phones	B	179.0113
178.9413	DCA_se2_ag1_f_06 - words	but	179.2013
179.0113	DCA_se2_ag1_f_06 - phones	AH1	179.1013
179.1013	DCA_se2_ag1_f_06 - phones	T	179.2013
179.3340	DCA_se2_ag1_f_06 - phones	sil	179.3740
179.3740	DCA_se2_ag1_f_06 - phones	S	179.4640
179.3740	DCA_se2_ag1_f_06 - words	some	179.5740
179.4640	DCA_se2_ag1_f_06 - phones	AH1	179.5040
179.5040	DCA_se2_ag1_f_06 - phones	M	179.5740
179.5740	DCA_se2_ag1_f_06 - phones	P	179.6440
179.5740	DCA_se2_ag1_f_06 - words	people	179.8040
179.6440	DCA_se2_ag1_f_06 - phones	IY1	179.6840
179.6840	DCA_se2_ag1_f_06 - phones	P	179.7440
179.7440	DCA_se2_ag1_f_06 - phones	AH0	179.7740
179.7740	DCA_se2_ag1_f_06 - phones	L	179.8040
179.8040	DCA_se2_ag1_f_06 - phones	W	179.8940
179.8040	DCA_se2_ag1_f_06 - words	won't	180.0240
179.8940	DCA_se2_ag1_f_06 - phones	OW1	179.9340
179.9340	DCA_se2_ag1_f_06 - phones	N	179.9940
179.9940	DCA_se2_ag1_f_06 - phones	T	180.0240
180.0240	DCA_se2_ag1_f_06 - phones	B	180.0740
180.0240	DCA_se2_ag1_f_06 - words	believe	180.4740
180.0740	DCA_se2_ag1_f_06 - phones	IH0	180.1040
180.1040	DCA_se2_ag1_f_06 - phones	L	180.2240
180.2240	DCA_se2_ag1_f_06 - phones	IY1	180.3440
180.3440	DCA_se2_ag1_f_06 - phones	V	180.4740
180.4740	DCA_se2_ag1_f_06 - phones	IH0	180.5340
180.4740	DCA_se2_ag1_f_06 - words	him	180.5740
180.5340	DCA_se2_ag1_f_06 - phones	M	180.5740
180.5740	DCA_se2_ag1_f_06 - phones	sp	180.6440
181.2225	DCA_se2_ag1_f_06 - phones	AH0	181.2925
181.2225	DCA_se2_ag1_f_06 - words	and	181.3425
181.2925	DCA_se2_ag1_f_06 - phones	N	181.3425
181.3425	DCA_se2_ag1_f_06 - phones	S	181.4125
181.3425	DCA_se2_ag1_f_06 - words	so	181.4825
181.4125	DCA_se2_ag1_f_06 - phones	OW1	181.4825
181.4825	DCA_se2_ag1_f_06 - phones	HH	181.5425
181.4825	DCA_se2_ag1_f_06 - words	he	181.6025
181.5425	DCA_se2_ag1_f_06 - phones	IY1	181.6025
181.6025	DCA_se2_ag1_f_06 - phones	G	181.6725
181.6025	DCA_se2_ag1_f_06 - words	goes	181.9525
181.6725	DCA_se2_ag1_f_06 - phones	OW1	181.8125
181.8125	DCA_se2_ag1_f_06 - phones	Z	181.9525
181.9525	DCA_se2_ag1_f_06 - phones	AO1	182.0425
181.9525	DCA_se2_ag1_f_06 - words	on	182.1325
182.0425	DCA_se2_ag1_f_06 - phones	N	182.1325
182.1325	DCA_se2_ag1_f_06 - phones	AO1	182.3225
182.1325	DCA_se2_ag1_f_06 - words	on	182.4225
182.3225	DCA_se2_ag1_f_06 - phones	N	182.4225
182.4225	DCA_se2_ag1_f_06 - phones	T	182.4925
182.4225	DCA_se2_ag1_f_06 - words	til	182.5525
182.4925	DCA_se2_ag1_f_06 - phones	IH1	182.5225
182.5225	DCA_se2_ag1_f_06 - phones	L	182.5525
182.5525	DCA_se2_ag1_f_06 - phones	HH	182.6125
182.5525	DCA_se2_ag1_f_06 - words	he	182.6825
182.6125	DCA_se2_ag1_f_06 - phones	IY1	182.6825
182.6825	DCA_se2_ag1_f_06 - phones	K	182.7425
182.6825	DCA_se2_ag1_f_06 - words	can	182.8725
182.7425	DCA_se2_ag1_f_06 - phones	AH0	182.7925
182.7925	DCA_se2_ag1_f_06 - phones	N	182.8725
182.8725	DCA_se2_ag1_f_06 - phones	sp	183.0125
183.0125	DCA_se2_ag1_f_06 - phones	Y	183.0525
183.0125	DCA_se2_ag1_f_06 - words	you	183.0925
183.0525	DCA_se2_ag1_f_06 - phones	UW1	183.0925
183.0925	DCA_se2_ag1_f_06 - phones	N	183.1425
183.0925	DCA_se2_ag1_f_06 - words	know	183.2725
183.1425	DCA_se2_ag1_f_06 - phones	OW1	183.2725
183.2725	DCA_se2_ag1_f_06 - phones	sp	183.3525
183.3525	DCA_se2_ag1_f_06 - phones	F	183.4425
183.3525	DCA_se2_ag1_f_06 - words	find	183.6425
183.4425	DCA_se2_ag1_f_06 - phones	AY1	183.5625
183.5625	DCA_se2_ag1_f_06 - phones	N	183.6025
183.6025	DCA_se2_ag1_f_06 - phones	D	183.6425
183.6425	DCA_se2_ag1_f_06 - words	a	183.7125
183.6425	DCA_se2_ag1_f_06 - phones	AH0	183.7125
183.7125	DCA_se2_ag1_f_06 - phones	K	183.8825
183.7125	DCA_se2_ag1_f_06 - words	clue	183.9825
183.8825	DCA_se2_ag1_f_06 - phones	L	183.9125
183.9125	DCA_se2_ag1_f_06 - phones	UW1	183.9825
183.9825	DCA_se2_ag1_f_06 - phones	sp	193.7176
185.3077	DCA_int_06 - phones	M	185.8177
185.3077	DCA_int_06 - words	mm-hm	185.8777
185.8177	DCA_int_06 - phones	HH	185.8477
185.8477	DCA_int_06 - phones	M	185.8777
186.1995	DCA_int_06 - phones	sil	186.2395
186.2395	DCA_int_06 - phones	AH0	186.4395
186.2395	DCA_int_06 - words	and	186.5695
186.4395	DCA_int_06 - phones	N	186.5395
186.5395	DCA_int_06 - phones	D	186.5695
186.5695	DCA_int_06 - phones	D	186.5995
186.5695	DCA_int_06 - words	do	186.6395
186.5995	DCA_int_06 - phones	UW1	186.6395
186.6395	DCA_int_06 - phones	Y	186.7295
186.6395	DCA_int_06 - words	you	186.7595
186.7295	DCA_int_06 - phones	UW1	186.7595
186.7595	DCA_int_06 - phones	HH	186.8095
186.7595	DCA_int_06 - words	have	186.9195
186.8095	DCA_int_06 - phones	AE1	186.8395
186.8395	DCA_int_06 - phones	V	186.9195
186.9195	DCA_int_06 - phones	AH0	187.0195
186.9195	DCA_int_06 - words	a	187.0195
187.0195	DCA_int_06 - phones	sp	187.0495
187.0495	DCA_int_06 - phones	F	187.0895
187.0495	DCA_int_06 - words	favorite	187.3895
187.0895	DCA_int_06 - phones	EY1	187.1895
187.1895	DCA_int_06 - phones	V	187.2995
187.2995	DCA_int_06 - phones	R	187.3295
187.3295	DCA_int_06 - phones	AH0	187.3595
187.3595	DCA_int_06 - phones	T	187.3895
187.3895	DCA_int_06 - phones	sp	187.4195
187.4195	DCA_int_06 - phones	M	187.4995
187.4195	DCA_int_06 - words	movie	187.8095
187.4995	DCA_int_06 - phones	UW1	187.6495
187.6495	DCA_int_06 - phones	V	187.7495
187.7495	DCA_int_06 - phones	IY0	187.8095
187.8095	DCA_int_06 - phones	sp	187.8395
187.8395	DCA_int_06 - phones	DH	187.8895
187.8395	DCA_int_06 - words	that	188.0295
187.8895	DCA_int_06 - phones	AH0	187.9795
187.9795	DCA_int_06 - phones	T	188.0295
188.0295	DCA_int_06 - phones	Y	188.1095
188.0295	DCA_int_06 - words	you	188.2095
188.1095	DCA_int_06 - phones	UW1	188.2095
188.2095	DCA_int_06 - phones	sp	188.2495
188.2495	DCA_int_06 - phones	S	188.4195
188.2495	DCA_int_06 - words	saw	188.6495
188.4195	DCA_int_06 - phones	AO1	188.6495
188.6495	DCA_int_06 - phones	sp	188.7695
189.7404	DCA_int_06 - phones	L	189.7904
189.7404	DCA_int_06 - words	like	189.8504
189.7904	DCA_int_06 - phones	AY1	189.8204
189.8204	DCA_int_06 - phones	K	189.8504
189.8504	DCA_int_06 - phones	sp	189.8904
189.8904	DCA_int_06 - words	a	189.9804
189.8904	DCA_int_06 - phones	AH0	189.9804
189.9804	DCA_int_06 - phones	sp	190.1604
190.1604	DCA_int_06 - phones	F	190.1904
190.1604	DCA_int_06 - words	favorite	190.4604
190.1904	DCA_int_06 - phones	EY1	190.2204
190.2204	DCA_int_06 - phones	V	190.2504
190.2504	DCA_int_06 - phones	R	190.2804
190.2804	DCA_int_06 - phones	AH0	190.3304
190.3304	DCA_int_06 - phones	T	190.4604
190.4604	DCA_int_06 - phones	sp	190.4904
190.4904	DCA_int_06 - phones	T	190.5904
190.4904	DCA_int_06 - words	time	190.9004
190.5904	DCA_int_06 - phones	AY1	190.6204
190.6204	DCA_int_06 - phones	M	190.9004
190.9004	DCA_int_06 - phones	sp	190.9404
190.9404	DCA_int_06 - phones	S	191.0104
190.9404	DCA_int_06 - words	such	191.1504
191.0104	DCA_int_06 - phones	AH1	191.1204
191.1204	DCA_int_06 - phones	CH	191.1504
191.1504	DCA_int_06 - phones	sp	191.1904
191.1904	DCA_int_06 - phones	EH1	191.2204
191.1904	DCA_int_06 - words	as	191.3504
191.2204	DCA_int_06 - phones	Z	191.3504
191.3504	DCA_int_06 - phones	sp	191.4504
191.4504	DCA_int_06 - phones	JH	191.5304
191.4504	DCA_int_06 - words	james	191.8604
191.5304	DCA_int_06 - phones	EY1	191.5604
191.5604	DCA_int_06 - phones	M	191.5904
191.5904	DCA_int_06 - phones	Z	191.8604
191.8604	DCA_int_06 - phones	sp	191.8904
191.8904	DCA_int_06 - phones	B	191.9504
191.8904	DCA_int_06 - words	bond	192.0404
191.9504	DCA_int_06 - phones	AA1	191.9804
191.9804	DCA_int_06 - phones	N	192.0104
192.0104	DCA_int_06 - phones	D	192.0404
192.0404	DCA_int_06 - phones	ER0	192.6004
192.0404	DCA_int_06 - words	or	192.6004
192.6004	DCA_int_06 - phones	sp	192.6504
193.7176	DCA_se2_ag1_f_06 - phones	N	193.7976
193.7176	DCA_se2_ag1_f_06 - words	no	194.0176
193.7976	DCA_se2_ag1_f_06 - phones	OW1	194.0176
194.0176	DCA_se2_ag1_f_06 - phones	sp	196.0468
194.6491	DCA_int_06 - phones	Y	194.7191
194.6491	DCA_int_06 - words	you	194.8591
194.7191	DCA_int_06 - phones	UW1	194.8591
194.8591	DCA_int_06 - phones	sp	194.8891
194.8891	DCA_int_06 - phones	D	194.9491
194.8891	DCA_int_06 - words	don't	195.0791
194.9491	DCA_int_06 - phones	OW1	194.9791
194.9791	DCA_int_06 - phones	N	195.0791
195.0791	DCA_int_06 - phones	sp	195.2491
195.2491	DCA_int_06 - phones	G	195.2891
195.2491	DCA_int_06 - words	go	195.3391
195.2891	DCA_int_06 - phones	OW1	195.3391
195.3391	DCA_int_06 - phones	sp	195.4091
195.4091	DCA_int_06 - phones	T	195.4391
195.4091	DCA_int_06 - words	to	195.4691
195.4391	DCA_int_06 - phones	AH0	195.4691
195.4691	DCA_int_06 - phones	M	195.5291
195.4691	DCA_int_06 - words	movies	195.8891
195.5291	DCA_int_06 - phones	UW1	195.5591
195.5591	DCA_int_06 - phones	V	195.6091
195.6091	DCA_int_06 - phones	IY0	195.6391
195.6391	DCA_int_06 - phones	Z	195.8891
195.8891	DCA_int_06 - phones	sp	196.1091
196.0468	DCA_se2_ag1_f_06 - phones	M	196.1368
196.0468	DCA_se2_ag1_f_06 - words	mm	196.1368
196.1368	DCA_se2_ag1_f_06 - phones	sp	199.0947
196.2438	DCA_int_06 - words	<unk>	196.4638
196.2438	DCA_int_06 - phones	spn	196.4638
196.4638	DCA_int_06 - phones	sp	196.8738
196.8738	DCA_int_06 - phones	OW2	197.0738
196.8738	DCA_int_06 - words	okay	197.1738
197.0738	DCA_int_06 - phones	K	197.1238
197.1238	DCA_int_06 - phones	EY1	197.1738
197.1738	DCA_int_06 - phones	sp	197.3438
197.6497	DCA_int_06 - phones	D	197.6897
197.6497	DCA_int_06 - words	do	197.7297
197.6897	DCA_int_06 - phones	UW1	197.7297
197.7297	DCA_int_06 - phones	Y	197.7597
197.7297	DCA_int_06 - words	you	197.7897
197.7597	DCA_int_06 - phones	UW1	197.7897
197.7897	DCA_int_06 - phones	HH	197.8497
197.7897	DCA_int_06 - words	have	197.9297
197.8497	DCA_int_06 - phones	AE1	197.8797
197.8797	DCA_int_06 - phones	V	197.9297
197.9297	DCA_int_06 - words	a	198.0297
197.9297	DCA_int_06 - phones	AH0	198.0297
198.0297	DCA_int_06 - phones	sp	198.0797
198.0797	DCA_int_06 - phones	P	198.1297
198.0797	DCA_int_06 - words	pet	198.4897
198.1297	DCA_int_06 - phones	EH1	198.2897
198.2897	DCA_int_06 - phones	T	198.4897
199.0947	DCA_se2_ag1_f_06 - phones	N	199.1947
199.0947	DCA_se2_ag1_f_06 - words	no	199.3047
199.1947	DCA_se2_ag1_f_06 - phones	OW1	199.3047
199.3047	DCA_se2_ag1_f_06 - phones	sp	204.1664
199.5001	DCA_int_06 - phones	sil	199.5801
199.5801	DCA_int_06 - words	<unk>	199.9401
199.5801	DCA_int_06 - phones	spn	199.9401
199.9401	DCA_int_06 - phones	sp	200.0001
200.0001	DCA_int_06 - phones	OW2	200.0601
200.0001	DCA_int_06 - words	okay	201.1801
200.0601	DCA_int_06 - phones	K	200.1101
200.1101	DCA_int_06 - phones	EY1	201.1801
201.6194	DCA_int_06 - phones	T	201.6694
201.6194	DCA_int_06 - words	tell	201.8494
201.6694	DCA_int_06 - phones	EH1	201.7694
201.7694	DCA_int_06 - phones	L	201.8494
201.8494	DCA_int_06 - phones	M	201.8894
201.8494	DCA_int_06 - words	me	201.9594
201.8894	DCA_int_06 - phones	IY1	201.9594
201.9594	DCA_int_06 - phones	sp	201.9994
201.9994	DCA_int_06 - phones	S	202.0394
201.9994	DCA_int_06 - words	something	202.2794
202.0394	DCA_int_06 - phones	AH1	202.0794
202.0794	DCA_int_06 - phones	M	202.1194
202.1194	DCA_int_06 - phones	TH	202.1594
202.1594	DCA_int_06 - phones	IH0	202.1994
202.1994	DCA_int_06 - phones	NG	202.2794
202.2794	DCA_int_06 - phones	AH0	202.3394
202.2794	DCA_int_06 - words	about	202.5394
202.3394	DCA_int_06 - phones	B	202.3894
202.3894	DCA_int_06 - phones	AW1	202.4894
202.4894	DCA_int_06 - phones	T	202.5394
202.5394	DCA_int_06 - phones	Y	202.5794
202.5394	DCA_int_06 - words	your	202.6794
202.5794	DCA_int_06 - phones	UH1	202.6094
202.6094	DCA_int_06 - phones	R	202.6794
202.6794	DCA_int_06 - phones	S	202.7994
202.6794	DCA_int_06 - words	school	203.2794
202.7994	DCA_int_06 - phones	K	202.8494
202.8494	DCA_int_06 - phones	UW1	202.9194
202.9194	DCA_int_06 - phones	L	203.2794
203.2794	DCA_int_06 - phones	sp	203.3794
204.1664	DCA_se2_ag1_f_06 - phones	W	204.2464
204.1664	DCA_se2_ag1_f_06 - words	well	204.5464
204.2464	DCA_se2_ag1_f_06 - phones	EH1	204.4364
204.4364	DCA_se2_ag1_f_06 - phones	L	204.5464
204.5464	DCA_se2_ag1_f_06 - phones	sp	205.1741
205.1741	DCA_se2_ag1_f_06 - phones	AH1	205.2541
205.1741	DCA_se2_ag1_f_06 - words	um	205.4241
205.2541	DCA_se2_ag1_f_06 - phones	M	205.4241
205.4241	DCA_se2_ag1_f_06 - phones	sp	208.0842
208.0842	DCA_se2_ag1_f_06 - phones	W	208.1142
208.0842	DCA_se2_ag1_f_06 - words	well	208.1942
208.1142	DCA_se2_ag1_f_06 - phones	EH1	208.1442
208.1442	DCA_se2_ag1_f_06 - phones	L	208.1942
208.1942	DCA_se2_ag1_f_06 - phones	IH0	208.2242
208.1942	DCA_se2_ag1_f_06 - words	it	208.2842
208.2242	DCA_se2_ag1_f_06 - phones	T	208.2842
208.2842	DCA_se2_ag1_f_06 - phones	EH1	208.3642
208.2842	DCA_se2_ag1_f_06 - words	s	208.4842
208.3642	DCA_se2_ag1_f_06 - phones	S	208.4842
208.4842	DCA_se2_ag1_f_06 - phones	L	208.6242
208.4842	DCA_se2_ag1_f_06 - words	large	209.0842
208.6242	DCA_se2_ag1_f_06 - phones	AA1	208.9142
208.9142	DCA_se2_ag1_f_06 - phones	R	208.9842
208.9842	DCA_se2_ag1_f_06 - phones	JH	209.0842
209.0842	DCA_se2_ag1_f_06 - phones	AH0	209.1542
209.0842	DCA_se2_ag1_f_06 - words	and	209.2342
209.1542	DCA_se2_ag1_f_06 - phones	N	209.2342
209.2342	DCA_se2_ag1_f_06 - phones	IH0	209.2742
209.2342	DCA_se2_ag1_f_06 - words	it	209.3042
209.2742	DCA_se2_ag1_f_06 - phones	T	209.3042
209.3042	DCA_se2_ag1_f_06 - phones	HH	209.4142
209.3042	DCA_se2_ag1_f_06 - words	has	209.6842
209.4142	DCA_se2_ag1_f_06 - phones	AE1	209.4742
209.4742	DCA_se2_ag1_f_06 - phones	Z	209.6842
209.6842	DCA_se2_ag1_f_06 - phones	sp	210.9584
210.9584	DCA_se2_ag1_f_06 - phones	IH1	211.0084
210.9584	DCA_se2_ag1_f_06 - words	it	211.0884
211.0084	DCA_se2_ag1_f_06 - phones	T	211.0884
211.0884	DCA_se2_ag1_f_06 - phones	sp	211.1184
211.1184	DCA_se2_ag1_f_06 - phones	Z	211.2084
211.1184	DCA_se2_ag1_f_06 - words	s	211.2084
211.9837	DCA_se2_ag1_f_06 - phones	IH1	212.0637
211.9837	DCA_se2_ag1_f_06 - words	it	212.1137
212.0637	DCA_se2_ag1_f_06 - phones	T	212.1137
212.1137	DCA_se2_ag1_f_06 - words	s	212.1937
212.1137	DCA_se2_ag1_f_06 - phones	S	212.1937
212.1937	DCA_se2_ag1_f_06 - phones	M	212.2837
212.1937	DCA_se2_ag1_f_06 - words	mixed	212.4637
212.2837	DCA_se2_ag1_f_06 - phones	IH1	212.3437
212.3437	DCA_se2_ag1_f_06 - phones	K	212.3937
212.3937	DCA_se2_ag1_f_06 - phones	S	212.4337
212.4337	DCA_se2_ag1_f_06 - phones	T	212.4637
212.4637	DCA_se2_ag1_f_06 - phones	W	212.4937
212.4637	DCA_se2_ag1_f_06 - words	with	212.6237
212.4937	DCA_se2_ag1_f_06 - phones	IH0	212.5337
212.5337	DCA_se2_ag1_f_06 - phones	TH	212.6237
212.6237	DCA_se2_ag1_f_06 - words	a	212.6637
212.6237	DCA_se2_ag1_f_06 - phones	AH0	212.6637
212.6637	DCA_se2_ag1_f_06 - phones	L	212.7537
212.6637	DCA_se2_ag1_f_06 - words	lot	212.8937
212.7537	DCA_se2_ag1_f_06 - phones	AO1	212.8537
212.8537	DCA_se2_ag1_f_06 - phones	T	212.8937
212.8937	DCA_se2_ag1_f_06 - phones	AH0	212.9337
212.8937	DCA_se2_ag1_f_06 - words	of	212.9637
212.9337	DCA_se2_ag1_f_06 - phones	V	212.9637
212.9637	DCA_se2_ag1_f_06 - phones	S	213.1037
212.9637	DCA_se2_ag1_f_06 - words	students	213.6937
213.1037	DCA_se2_ag1_f_06 - phones	T	213.1537
213.1537	DCA_se2_ag1_f_06 - phones	UW1	213.2637
213.2637	DCA_se2_ag1_f_06 - phones	D	213.3237
213.3237	DCA_se2_ag1_f_06 - phones	AH0	213.3937
213.3937	DCA_se2_ag1_f_06 - phones	N	213.4937
213.4937	DCA_se2_ag1_f_06 - phones	T	213.5337
213.5337	DCA_se2_ag1_f_06 - phones	S	213.6937
213.6937	DCA_se2_ag1_f_06 - phones	sp	213.7237
214.1857	DCA_se2_ag1_f_06 - phones	AH0	214.2857
214.1857	DCA_se2_ag1_f_06 - words	and	214.5457
214.2857	DCA_se2_ag1_f_06 - phones	N	214.5457
217.4905	DCA_se2_ag1_f_06 - phones	IH1	217.5805
217.4905	DCA_se2_ag1_f_06 - words	it	217.6705
217.5805	DCA_se2_ag1_f_06 - phones	T	217.6705
217.6705	DCA_se2_ag1_f_06 - phones	Z	217.7205
217.6705	DCA_se2_ag1_f_06 - words	s	217.7205
217.7205	DCA_se2_ag1_f_06 - phones	sp	217.8305
217.8305	DCA_se2_ag1_f_06 - phones	IH0	217.8905
217.8305	DCA_se2_ag1_f_06 - words	it	217.9305
217.8905	DCA_se2_ag1_f_06 - phones	T	217.9305
217.9305	DCA_se2_ag1_f_06 - words	s	218.0105
217.9305	DCA_se2_ag1_f_06 - phones	S	218.0105
218.0105	DCA_se2_ag1_f_06 - phones	sp	218.0405
218.0405	DCA_se2_ag1_f_06 - phones	AH0	218.0705
218.0405	DCA_se2_ag1_f_06 - words	about	218.2705
218.0705	DCA_se2_ag1_f_06 - phones	B	218.1305
218.1305	DCA_se2_ag1_f_06 - phones	AW1	218.2305
218.2305	DCA_se2_ag1_f_06 - phones	T	218.2705
218.2705	DCA_se2_ag1_f_06 - phones	sp	218.3005
218.3005	DCA_se2_ag1_f_06 - phones	IH1	218.3705
218.3005	DCA_se2_ag1_f_06 - words	it	218.4405
218.3705	DCA_se2_ag1_f_06 - phones	T	218.4405
218.4405	DCA_se2_ag1_f_06 - phones	S	218.4905
218.4405	DCA_se2_ag1_f_06 - words	s	218.4905
218.4905	DCA_se2_ag1_f_06 - phones	AH0	218.5305
218.4905	DCA_se2_ag1_f_06 - words	about	218.7305
218.5305	DCA_se2_ag1_f_06 - phones	B	218.5905
218.5905	DCA_se2_ag1_f_06 - phones	AW1	218.6705
218.6705	DCA_se2_ag1_f_06 - phones	T	218.7305
218.7305	DCA_se2_ag1_f_06 - phones	sp	218.8505
218.8505	DCA_se2_ag1_f_06 - phones	HH	218.8805
218.8505	DCA_se2_ag1_f_06 - words	one	218.9805
218.8805	DCA_se2_ag1_f_06 - phones	W	218.9105
218.9105	DCA_se2_ag1_f_06 - phones	AH1	218.9405
218.9405	DCA_se2_ag1_f_06 - phones	N	218.9805
218.9805	DCA_se2_ag1_f_06 - phones	AH0	219.0305
218.9805	DCA_se2_ag1_f_06 - words	of	219.0605
219.0305	DCA_se2_ag1_f_06 - phones	V	219.0605
219.0605	DCA_se2_ag1_f_06 - phones	DH	219.1005
219.0605	DCA_se2_ag1_f_06 - words	the	219.1705
219.1005	DCA_se2_ag1_f_06 - phones	AH0	219.1705
219.1705	DCA_se2_ag1_f_06 - phones	B	219.2505
219.1705	DCA_se2_ag1_f_06 - words	best	219.4205
219.2505	DCA_se2_ag1_f_06 - phones	EH1	219.3505
219.3505	DCA_se2_ag1_f_06 - phones	S	219.3905
219.3905	DCA_se2_ag1_f_06 - phones	T	219.4205
219.4205	DCA_se2_ag1_f_06 - phones	S	219.4605
219.4205	DCA_se2_ag1_f_06 - words	schools	219.7205
219.4605	DCA_se2_ag1_f_06 - phones	K	219.5305
219.5305	DCA_se2_ag1_f_06 - phones	UW1	219.5905
219.5905	DCA_se2_ag1_f_06 - phones	L	219.6705
219.6705	DCA_se2_ag1_f_06 - phones	Z	219.7205
219.7205	DCA_se2_ag1_f_06 - phones	IH0	219.7705
219.7205	DCA_se2_ag1_f_06 - words	in	219.8905
219.7705	DCA_se2_ag1_f_06 - phones	N	219.8905
219.8905	DCA_se2_ag1_f_06 - phones	W	219.9705
219.8905	DCA_se2_ag1_f_06 - words	washington	220.3705
219.9705	DCA_se2_ag1_f_06 - phones	AA1	220.0705
220.0705	DCA_se2_ag1_f_06 - phones	SH	220.1905
220.1905	DCA_se2_ag1_f_06 - phones	IH0	220.2205
220.2205	DCA_se2_ag1_f_06 - phones	NG	220.2505
220.2505	DCA_se2_ag1_f_06 - phones	T	220.3105
220.3105	DCA_se2_ag1_f_06 - phones	AH0	220.3405
220.3405	DCA_se2_ag1_f_06 - phones	N	220.3705
220.3705	DCA_se2_ag1_f_06 - phones	sp	223.5908
220.9934	DCA_int_06 - phones	M	221.1234
220.9934	DCA_int_06 - words	mm-hm	221.2234
221.1234	DCA_int_06 - phones	HH	221.1934
221.1934	DCA_int_06 - phones	M	221.2234
221.2234	DCA_int_06 - words	<unk>	221.2734
221.2234	DCA_int_06 - phones	spn	221.2734
221.2734	DCA_int_06 - phones	W	221.3034
221.2734	DCA_int_06 - words	what	221.3734
221.3034	DCA_int_06 - phones	AH1	221.3334
221.3334	DCA_int_06 - phones	T	221.3734
221.3734	DCA_int_06 - phones	D	221.4234
221.3734	DCA_int_06 - words	do	221.4934
221.4234	DCA_int_06 - phones	UW1	221.4934
221.4934	DCA_int_06 - phones	Y	221.5834
221.4934	DCA_int_06 - words	you	221.6534
221.5834	DCA_int_06 - phones	UW1	221.6534
221.6534	DCA_int_06 - phones	S	221.7634
221.6534	DCA_int_06 - words	study	222.1334
221.7634	DCA_int_06 - phones	T	221.8034
221.8034	DCA_int_06 - phones	AH1	221.8834
221.8834	DCA_int_06 - phones	D	221.9334
221.9334	DCA_int_06 - phones	IY0	222.1334
222.1334	DCA_int_06 - phones	sp	222.2234
223.5908	DCA_se2_ag1_f_06 - phones	N	223.7108
223.5908	DCA_se2_ag1_f_06 - words	n-	223.7108
223.7108	DCA_se2_ag1_f_06 - phones	sp	224.0502
224.0502	DCA_se2_ag1_f_06 - phones	AH1	224.1502
224.0502	DCA_se2_ag1_f_06 - words	um	224.3002
224.1502	DCA_se2_ag1_f_06 - phones	M	224.3002
224.3002	DCA_se2_ag1_f_06 - phones	S	224.4502
224.3002	DCA_se2_ag1_f_06 - words	subjects	224.8202
224.4502	DCA_se2_ag1_f_06 - phones	AH1	224.5402
224.5402	DCA_se2_ag1_f_06 - phones	B	224.5902
224.5902	DCA_se2_ag1_f_06 - phones	JH	224.6502
224.6502	DCA_se2_ag1_f_06 - phones	IH0	224.6802
224.6802	DCA_se2_ag1_f_06 - phones	K	224.7102
224.6811	DCA_int_06 - phones	M	224.7111
224.6811	DCA_int_06 - words	mm-hm	225.0911
224.7102	DCA_se2_ag1_f_06 - phones	T	224.7702
224.7111	DCA_int_06 - phones	HH	224.7911
224.7702	DCA_se2_ag1_f_06 - phones	S	224.8202
224.7911	DCA_int_06 - phones	M	225.0911
[truncated: 3,082 more rows]
