# Supplementary material for: Considering Performance in the Automated and Manual Coding of Sociolinguistic Variables: Lessons From Variable (ING)
Source: Front Artif Intell. 2021 Apr 29;4:648543. doi: 10.3389/frai.2021.648543 (PMC8117961; doi:10.3389/frai.2021.648543)
Supplement: Supplementary file 4 [file Data_Sheet_4.ZIP › CORAAL_Aligned_as_Tables/DCB_se2_ag1_m_01_1_txout.txt]

tmin	tier	text	tmax
0.0946	DCB_int_01 - phones	sil	0.1446
0.1446	DCB_int_01 - phones	AE1	0.3546
0.1446	DCB_int_01 - words	and	0.4546
0.3546	DCB_int_01 - phones	N	0.4546
0.4546	DCB_int_01 - phones	W	0.4946
0.4546	DCB_int_01 - words	where	0.5646
0.4946	DCB_int_01 - phones	EH1	0.5346
0.5346	DCB_int_01 - phones	R	0.5646
0.5646	DCB_int_01 - phones	W	0.6046
0.5646	DCB_int_01 - words	were	0.6546
0.6046	DCB_int_01 - phones	ER0	0.6546
0.6546	DCB_int_01 - phones	Y	0.7146
0.6546	DCB_int_01 - words	you	0.9146
0.7146	DCB_int_01 - phones	UW1	0.9146
0.9146	DCB_int_01 - phones	sp	0.9446
0.9446	DCB_int_01 - phones	B	0.9846
0.9446	DCB_int_01 - words	born	1.0946
0.9846	DCB_int_01 - phones	AO1	1.0146
1.0146	DCB_int_01 - phones	R	1.0446
1.0446	DCB_int_01 - phones	N	1.0946
1.0946	DCB_int_01 - phones	sp	1.1946
1.7329	DCB_se2_ag1_m_01 - phones	AY1	1.8829
1.7329	DCB_se2_ag1_m_01 - words	i	1.8829
1.8829	DCB_se2_ag1_m_01 - phones	W	1.9229
1.8829	DCB_se2_ag1_m_01 - words	was	2.0629
1.9229	DCB_se2_ag1_m_01 - phones	AO1	1.9729
1.9729	DCB_se2_ag1_m_01 - phones	Z	2.0629
2.0629	DCB_se2_ag1_m_01 - phones	B	2.1329
2.0629	DCB_se2_ag1_m_01 - words	born	2.3529
2.1329	DCB_se2_ag1_m_01 - phones	AO1	2.2629
2.2629	DCB_se2_ag1_m_01 - phones	R	2.3129
2.3129	DCB_se2_ag1_m_01 - phones	N	2.3529
2.3529	DCB_se2_ag1_m_01 - phones	IH0	2.4129
2.3529	DCB_se2_ag1_m_01 - words	in	2.4529
2.4129	DCB_se2_ag1_m_01 - phones	N	2.4529
2.4529	DCB_se2_ag1_m_01 - phones	F	2.6029
2.4529	DCB_se2_ag1_m_01 - words	fort	2.7329
2.6029	DCB_se2_ag1_m_01 - phones	AO1	2.6529
2.6529	DCB_se2_ag1_m_01 - phones	R	2.7029
2.7029	DCB_se2_ag1_m_01 - phones	T	2.7329
2.7329	DCB_se2_ag1_m_01 - phones	L	2.7929
2.7329	DCB_se2_ag1_m_01 - words	lauderdale	3.1429
2.7929	DCB_se2_ag1_m_01 - phones	AO1	2.8629
2.8629	DCB_se2_ag1_m_01 - phones	D	2.9029
2.9029	DCB_se2_ag1_m_01 - phones	ER0	2.9529
2.9529	DCB_se2_ag1_m_01 - phones	D	3.0029
3.0029	DCB_se2_ag1_m_01 - phones	EY2	3.0429
3.0429	DCB_se2_ag1_m_01 - phones	L	3.1429
3.1429	DCB_se2_ag1_m_01 - phones	F	3.2829
3.1429	DCB_se2_ag1_m_01 - words	florida	3.5429
3.2829	DCB_se2_ag1_m_01 - phones	L	3.3229
3.3229	DCB_se2_ag1_m_01 - phones	AO1	3.3929
3.3929	DCB_se2_ag1_m_01 - phones	R	3.4229
3.4229	DCB_se2_ag1_m_01 - phones	IH0	3.4529
3.4529	DCB_se2_ag1_m_01 - phones	D	3.4829
3.4829	DCB_se2_ag1_m_01 - phones	AH0	3.5429
9.2986	DCB_int_01 - phones	AH0	9.3786
9.2986	DCB_int_01 - words	and	9.4486
9.3786	DCB_int_01 - phones	N	9.4186
9.4186	DCB_int_01 - phones	D	9.4486
9.4486	DCB_int_01 - phones	W	9.4886
9.4486	DCB_int_01 - words	when	9.5486
9.4886	DCB_int_01 - phones	IH1	9.5186
9.5186	DCB_int_01 - phones	N	9.5486
9.5486	DCB_int_01 - phones	D	9.5786
9.5486	DCB_int_01 - words	did	9.6686
9.5786	DCB_int_01 - phones	IH0	9.6086
9.6086	DCB_int_01 - phones	D	9.6686
9.6686	DCB_int_01 - phones	Y	9.7286
9.6686	DCB_int_01 - words	you	9.7886
9.7286	DCB_int_01 - phones	UW1	9.7886
9.7886	DCB_int_01 - phones	M	9.8186
9.7886	DCB_int_01 - words	move	9.9186
9.8186	DCB_int_01 - phones	UW1	9.8586
9.8586	DCB_int_01 - phones	V	9.9186
9.9186	DCB_int_01 - phones	sp	9.9486
9.9486	DCB_int_01 - phones	HH	10.0086
9.9486	DCB_int_01 - words	here	10.1486
10.0086	DCB_int_01 - phones	IY1	10.0886
10.0886	DCB_int_01 - phones	R	10.1486
10.1486	DCB_int_01 - phones	sp	10.2086
10.6833	DCB_se2_ag1_m_01 - words	i	10.8633
10.6833	DCB_se2_ag1_m_01 - phones	AY1	10.8633
10.8633	DCB_se2_ag1_m_01 - phones	M	10.9633
10.8633	DCB_se2_ag1_m_01 - words	moved	11.2233
10.9633	DCB_se2_ag1_m_01 - phones	UW1	11.1133
11.1133	DCB_se2_ag1_m_01 - phones	V	11.1633
11.1633	DCB_se2_ag1_m_01 - phones	D	11.2233
11.2233	DCB_se2_ag1_m_01 - phones	HH	11.3633
11.2233	DCB_se2_ag1_m_01 - words	here	11.8033
11.3633	DCB_se2_ag1_m_01 - phones	IY1	11.5333
11.5333	DCB_se2_ag1_m_01 - phones	R	11.8033
11.8033	DCB_se2_ag1_m_01 - phones	sp	11.8333
12.3949	DCB_se2_ag1_m_01 - phones	T	12.6149
12.3949	DCB_se2_ag1_m_01 - words	two	12.7549
12.6149	DCB_se2_ag1_m_01 - phones	UW1	12.7549
12.7549	DCB_se2_ag1_m_01 - phones	Y	12.8349
12.7549	DCB_se2_ag1_m_01 - words	years	13.1049
12.8349	DCB_se2_ag1_m_01 - phones	IH1	12.9949
12.9949	DCB_se2_ag1_m_01 - phones	R	13.0449
13.0449	DCB_se2_ag1_m_01 - phones	Z	13.1049
13.1049	DCB_se2_ag1_m_01 - phones	AE1	13.2249
13.1049	DCB_se2_ag1_m_01 - words	after	13.4049
13.2249	DCB_se2_ag1_m_01 - phones	F	13.3149
13.3149	DCB_se2_ag1_m_01 - phones	T	13.3549
13.3549	DCB_se2_ag1_m_01 - phones	ER0	13.4049
13.4049	DCB_se2_ag1_m_01 - phones	B	13.4949
13.4049	DCB_se2_ag1_m_01 - words	being	13.6749
13.4949	DCB_se2_ag1_m_01 - phones	IY1	13.5949
13.5949	DCB_se2_ag1_m_01 - phones	IH0	13.6349
13.6349	DCB_se2_ag1_m_01 - phones	NG	13.6749
13.6749	DCB_se2_ag1_m_01 - phones	B	13.7549
13.6749	DCB_se2_ag1_m_01 - words	born	14.0149
13.7549	DCB_se2_ag1_m_01 - phones	AO1	13.8949
13.8949	DCB_se2_ag1_m_01 - phones	R	13.9249
13.9249	DCB_se2_ag1_m_01 - phones	N	14.0149
14.1934	DCB_int_01 - phones	S	14.3134
14.1934	DCB_int_01 - words	so	14.3634
14.3134	DCB_int_01 - phones	OW1	14.3634
14.3634	DCB_int_01 - phones	W	14.4134
14.3634	DCB_int_01 - words	when	14.4834
14.4134	DCB_int_01 - phones	IH1	14.4434
14.4434	DCB_int_01 - phones	N	14.4834
14.4834	DCB_int_01 - phones	Y	14.5134
14.4834	DCB_int_01 - words	you	14.5434
14.5134	DCB_int_01 - phones	UW1	14.5434
14.5434	DCB_int_01 - phones	W	14.6034
14.5434	DCB_int_01 - words	were	14.6534
14.6034	DCB_int_01 - phones	ER0	14.6534
14.6534	DCB_int_01 - phones	sp	14.6934
14.6934	DCB_int_01 - phones	T	14.8034
14.6934	DCB_int_01 - words	two	14.9534
14.8034	DCB_int_01 - phones	UW1	14.9534
14.9534	DCB_int_01 - phones	sp	16.2028
15.1351	DCB_se2_ag1_m_01 - phones	Y	15.3851
15.1351	DCB_se2_ag1_m_01 - words	yes	15.9551
15.3851	DCB_se2_ag1_m_01 - phones	EH1	15.4551
15.4551	DCB_se2_ag1_m_01 - phones	S	15.9551
16.2028	DCB_int_01 - phones	HH	16.3028
16.2028	DCB_int_01 - words	how	16.3428
16.3028	DCB_int_01 - phones	AW1	16.3428
16.3428	DCB_int_01 - phones	OW1	16.3728
16.3428	DCB_int_01 - words	old	16.4328
16.3728	DCB_int_01 - phones	L	16.4028
16.4028	DCB_int_01 - phones	D	16.4328
16.4328	DCB_int_01 - words	are	16.4728
16.4328	DCB_int_01 - phones	ER0	16.4728
16.4728	DCB_int_01 - phones	Y	16.5828
16.4728	DCB_int_01 - words	you	16.6128
16.5828	DCB_int_01 - phones	UW1	16.6128
16.6128	DCB_int_01 - phones	N	16.6428
16.6128	DCB_int_01 - words	now	16.8228
16.6428	DCB_int_01 - phones	AW1	16.8228
16.8228	DCB_int_01 - phones	sp	16.8828
17.2805	DCB_se2_ag1_m_01 - phones	sil	17.3205
17.3205	DCB_se2_ag1_m_01 - phones	S	17.6005
17.3205	DCB_se2_ag1_m_01 - words	sixteen	17.9605
17.6005	DCB_se2_ag1_m_01 - phones	IH1	17.6505
17.6505	DCB_se2_ag1_m_01 - phones	K	17.7105
17.7105	DCB_se2_ag1_m_01 - phones	S	17.8105
17.8105	DCB_se2_ag1_m_01 - phones	T	17.8505
17.8505	DCB_se2_ag1_m_01 - phones	IY1	17.8805
17.8805	DCB_se2_ag1_m_01 - phones	N	17.9605
17.9605	DCB_se2_ag1_m_01 - phones	sp	18.0605
18.0579	DCB_int_01 - phones	S	18.1679
18.0579	DCB_int_01 - words	so	18.2179
18.1679	DCB_int_01 - phones	OW1	18.2179
18.2179	DCB_int_01 - phones	Y	18.2679
18.2179	DCB_int_01 - words	you	18.3179
18.2679	DCB_int_01 - phones	UW1	18.3179
18.3179	DCB_int_01 - phones	M	18.4179
18.3179	DCB_int_01 - words	moved	18.5579
18.4179	DCB_int_01 - phones	UW1	18.4479
18.4479	DCB_int_01 - phones	V	18.5279
18.5279	DCB_int_01 - phones	D	18.5579
18.5579	DCB_int_01 - phones	HH	18.5979
18.5579	DCB_int_01 - words	here	18.9479
18.5979	DCB_int_01 - phones	IY1	18.7879
18.7879	DCB_int_01 - phones	R	18.9479
18.9479	DCB_int_01 - phones	sp	18.9779
19.8864	DCB_int_01 - phones	S	20.0164
19.8864	DCB_int_01 - words	so	20.0764
20.0164	DCB_int_01 - phones	OW1	20.0764
20.0764	DCB_int_01 - phones	Y	20.1364
20.0764	DCB_int_01 - words	you've	20.2964
20.1364	DCB_int_01 - phones	UW1	20.2664
20.2664	DCB_int_01 - phones	V	20.2964
20.2964	DCB_int_01 - phones	sp	20.4564
20.5537	DCB_int_01 - phones	B	20.6337
20.5537	DCB_int_01 - words	been	20.9237
20.6337	DCB_int_01 - phones	IH1	20.7737
20.7737	DCB_int_01 - phones	N	20.9237
20.9237	DCB_int_01 - phones	sp	20.9537
20.9537	DCB_int_01 - phones	L	20.9837
20.9537	DCB_int_01 - words	living	21.1737
20.9837	DCB_int_01 - phones	IH1	21.0337
21.0337	DCB_int_01 - phones	V	21.0737
21.0737	DCB_int_01 - phones	IH0	21.1037
21.1037	DCB_int_01 - phones	NG	21.1737
21.1737	DCB_int_01 - phones	IH1	21.2037
21.1737	DCB_int_01 - words	in	21.2437
21.2037	DCB_int_01 - phones	N	21.2437
21.2437	DCB_int_01 - phones	D	21.3137
21.2437	DCB_int_01 - words	dc	21.5537
21.3137	DCB_int_01 - phones	IY1	21.3937
21.3937	DCB_int_01 - phones	S	21.5037
21.5037	DCB_int_01 - phones	IY1	21.5537
21.5537	DCB_int_01 - phones	sp	21.5837
21.5837	DCB_int_01 - phones	F	21.6237
21.5837	DCB_int_01 - words	for	21.6537
21.6237	DCB_int_01 - phones	ER0	21.6537
21.6537	DCB_int_01 - phones	F	21.7737
21.6537	DCB_int_01 - words	fourteen	22.0837
21.7737	DCB_int_01 - phones	AO1	21.8037
21.8037	DCB_int_01 - phones	R	21.8737
21.8737	DCB_int_01 - phones	T	21.9737
21.9737	DCB_int_01 - phones	IY1	22.0137
22.0137	DCB_int_01 - phones	N	22.0837
22.0837	DCB_int_01 - phones	Y	22.1337
22.0837	DCB_int_01 - words	years	22.4737
22.1337	DCB_int_01 - phones	ER0	22.1637
22.1637	DCB_int_01 - phones	Z	22.4737
22.4737	DCB_int_01 - phones	sp	22.5137
22.5137	DCB_int_01 - words	or	22.6337
22.5137	DCB_int_01 - phones	ER0	22.6337
22.6337	DCB_int_01 - phones	L	22.6737
22.6337	DCB_int_01 - words	living	22.8237
22.6737	DCB_int_01 - phones	IH1	22.7137
22.7137	DCB_int_01 - phones	V	22.7637
22.7637	DCB_int_01 - phones	IH0	22.7937
22.7937	DCB_int_01 - phones	NG	22.8237
22.8237	DCB_int_01 - phones	IH0	22.8837
22.8237	DCB_int_01 - words	in	22.9337
22.8837	DCB_int_01 - phones	N	22.9337
22.9337	DCB_int_01 - phones	DH	22.9637
22.9337	DCB_int_01 - words	this	23.0837
22.9637	DCB_int_01 - phones	IH0	23.0237
23.0237	DCB_int_01 - phones	S	23.0837
23.0837	DCB_int_01 - phones	sp	23.1137
23.1137	DCB_int_01 - phones	EH1	23.2337
23.1137	DCB_int_01 - words	area	23.3637
23.2337	DCB_int_01 - phones	R	23.2737
23.2737	DCB_int_01 - phones	IY0	23.3337
23.3337	DCB_int_01 - phones	AH0	23.3637
23.3637	DCB_int_01 - phones	F	23.4537
23.3637	DCB_int_01 - words	for	23.4937
23.4537	DCB_int_01 - phones	ER0	23.4937
23.4937	DCB_int_01 - phones	sp	23.5237
23.5237	DCB_int_01 - phones	F	23.5637
23.5237	DCB_int_01 - words	fourteen	24.1237
23.5637	DCB_int_01 - phones	AO1	23.6437
23.6437	DCB_int_01 - phones	R	23.7037
23.7037	DCB_int_01 - phones	T	23.7837
23.7837	DCB_int_01 - phones	IY1	23.8137
23.8137	DCB_int_01 - phones	N	24.1237
24.1237	DCB_int_01 - phones	sp	24.1537
24.1480	DCB_se2_ag1_m_01 - phones	Y	24.4080
24.1480	DCB_se2_ag1_m_01 - words	yes	24.8980
24.1537	DCB_int_01 - phones	Y	24.1837
24.1537	DCB_int_01 - words	years	24.2937
24.1837	DCB_int_01 - phones	ER0	24.2137
24.2137	DCB_int_01 - phones	Z	24.2937
24.2937	DCB_int_01 - phones	sp	24.3337
24.4080	DCB_se2_ag1_m_01 - phones	EH1	24.5180
24.5180	DCB_se2_ag1_m_01 - phones	S	24.8980
25.1257	DCB_int_01 - phones	HH	25.1857
25.1257	DCB_int_01 - words	what	25.3157
25.1857	DCB_int_01 - phones	W	25.2257
25.2257	DCB_int_01 - phones	AH1	25.2757
25.2757	DCB_int_01 - phones	T	25.3157
25.3157	DCB_int_01 - phones	N	25.3657
25.3157	DCB_int_01 - words	neighborhood	25.7857
25.3657	DCB_int_01 - phones	EY1	25.4957
25.4957	DCB_int_01 - phones	B	25.5457
25.5457	DCB_int_01 - phones	ER0	25.6057
25.6057	DCB_int_01 - phones	HH	25.6857
25.6857	DCB_int_01 - phones	UH2	25.7457
25.7457	DCB_int_01 - phones	D	25.7857
25.7857	DCB_int_01 - phones	D	25.8357
25.7857	DCB_int_01 - words	do	25.8657
25.8357	DCB_int_01 - phones	UW1	25.8657
25.8657	DCB_int_01 - phones	Y	25.9657
25.8657	DCB_int_01 - words	you	26.0057
25.9657	DCB_int_01 - phones	UW1	26.0057
26.0057	DCB_int_01 - phones	sp	26.0557
26.0557	DCB_int_01 - phones	K	26.1657
26.0557	DCB_int_01 - words	claim	26.4757
26.1657	DCB_int_01 - phones	L	26.2457
26.2457	DCB_int_01 - phones	EY1	26.2957
26.2957	DCB_int_01 - phones	M	26.4757
26.4757	DCB_int_01 - phones	sp	26.5757
27.1409	DCB_se2_ag1_m_01 - phones	sil	27.1809
27.1809	DCB_se2_ag1_m_01 - words	i	27.3509
27.1809	DCB_se2_ag1_m_01 - phones	AY1	27.3509
27.3509	DCB_se2_ag1_m_01 - phones	sp	27.3809
27.3809	DCB_se2_ag1_m_01 - phones	K	27.4709
27.3809	DCB_se2_ag1_m_01 - words	claim	27.8109
27.4709	DCB_se2_ag1_m_01 - phones	L	27.5309
27.5309	DCB_se2_ag1_m_01 - phones	EY1	27.6709
27.6709	DCB_se2_ag1_m_01 - phones	M	27.8109
27.8109	DCB_se2_ag1_m_01 - phones	F	27.9909
27.8109	DCB_se2_ag1_m_01 - words	forestville	28.4009
27.9909	DCB_se2_ag1_m_01 - phones	AO1	28.0609
28.0609	DCB_se2_ag1_m_01 - phones	R	28.0909
28.0909	DCB_se2_ag1_m_01 - phones	EH0	28.1209
28.1209	DCB_se2_ag1_m_01 - phones	S	28.1509
28.1509	DCB_se2_ag1_m_01 - phones	T	28.1809
28.1809	DCB_se2_ag1_m_01 - phones	V	28.2509
28.2509	DCB_se2_ag1_m_01 - phones	IH2	28.3209
28.3209	DCB_se2_ag1_m_01 - phones	L	28.4009
28.4009	DCB_se2_ag1_m_01 - phones	M	28.4509
28.4009	DCB_se2_ag1_m_01 - words	maryland	28.7709
28.4509	DCB_se2_ag1_m_01 - phones	EH1	28.4909
28.4909	DCB_se2_ag1_m_01 - phones	R	28.5409
28.5409	DCB_se2_ag1_m_01 - phones	AH0	28.5709
28.5709	DCB_se2_ag1_m_01 - phones	L	28.6009
28.6009	DCB_se2_ag1_m_01 - phones	AH0	28.6309
28.6309	DCB_se2_ag1_m_01 - phones	N	28.6609
28.6609	DCB_se2_ag1_m_01 - phones	D	28.7709
28.7133	DCB_int_01 - phones	F	28.8433
28.7133	DCB_int_01 - words	forestville	29.1933
28.8433	DCB_int_01 - phones	AO1	28.9033
28.9033	DCB_int_01 - phones	R	28.9333
28.9333	DCB_int_01 - phones	EH0	28.9833
28.9833	DCB_int_01 - phones	S	29.0633
29.0633	DCB_int_01 - phones	T	29.0933
29.0933	DCB_int_01 - phones	V	29.1333
29.1333	DCB_int_01 - phones	IH2	29.1633
29.1633	DCB_int_01 - phones	L	29.1933
29.1933	DCB_int_01 - phones	sp	29.4433
32.8640	DCB_int_01 - phones	S	33.0140
32.8640	DCB_int_01 - words	so	33.0940
33.0140	DCB_int_01 - phones	OW1	33.0940
33.0940	DCB_int_01 - phones	Y	33.2140
33.0940	DCB_int_01 - words	you've	33.3040
33.2140	DCB_int_01 - phones	UW1	33.2740
33.2740	DCB_int_01 - phones	V	33.3040
33.3040	DCB_int_01 - phones	sp	33.3640
33.3640	DCB_int_01 - phones	L	33.4740
33.3640	DCB_int_01 - words	lived	33.7540
33.4740	DCB_int_01 - phones	IH1	33.6040
33.6040	DCB_int_01 - phones	V	33.7140
33.7140	DCB_int_01 - phones	D	33.7540
33.7540	DCB_int_01 - phones	IH1	33.8040
33.7540	DCB_int_01 - words	in	33.9140
33.8040	DCB_int_01 - phones	N	33.9140
33.9140	DCB_int_01 - phones	F	33.9840
33.9140	DCB_int_01 - words	fort	34.1440
33.9840	DCB_int_01 - phones	AO1	34.0540
34.0540	DCB_int_01 - phones	R	34.1140
34.1140	DCB_int_01 - phones	T	34.1440
34.1440	DCB_int_01 - phones	L	34.1840
34.1440	DCB_int_01 - words	lauderdale	34.6540
34.1840	DCB_int_01 - phones	AO1	34.2840
34.2840	DCB_int_01 - phones	D	34.3140
34.3140	DCB_int_01 - phones	ER0	34.3540
34.3540	DCB_int_01 - phones	D	34.4140
34.4140	DCB_int_01 - phones	EY2	34.5440
34.5440	DCB_int_01 - phones	L	34.6540
34.6540	DCB_int_01 - phones	F	34.7340
34.6540	DCB_int_01 - words	for	34.7840
34.7340	DCB_int_01 - phones	ER0	34.7840
34.7840	DCB_int_01 - phones	DH	34.8340
34.7840	DCB_int_01 - words	those	35.0240
34.8340	DCB_int_01 - phones	OW1	34.9240
34.9240	DCB_int_01 - phones	Z	35.0240
35.0240	DCB_int_01 - phones	T	35.1040
35.0240	DCB_int_01 - words	two	35.1440
35.1040	DCB_int_01 - phones	UW1	35.1440
35.1440	DCB_int_01 - phones	Y	35.3240
35.1440	DCB_int_01 - words	years	35.4940
35.3240	DCB_int_01 - phones	ER0	35.4340
35.4340	DCB_int_01 - phones	Z	35.4940
35.4940	DCB_int_01 - phones	sp	35.5240
35.5240	DCB_int_01 - phones	EH1	35.5640
35.5240	DCB_int_01 - words	anywhere	35.8140
35.5640	DCB_int_01 - phones	N	35.6140
35.6140	DCB_int_01 - phones	IY0	35.6640
35.6640	DCB_int_01 - phones	W	35.7540
35.7540	DCB_int_01 - phones	EH2	35.7840
35.7840	DCB_int_01 - phones	R	35.8140
35.8140	DCB_int_01 - phones	EH1	35.8840
35.8140	DCB_int_01 - words	else	36.2040
35.8840	DCB_int_01 - phones	L	35.9840
35.9840	DCB_int_01 - phones	S	36.2040
36.2040	DCB_int_01 - phones	sp	36.2340
37.4226	DCB_se2_ag1_m_01 - words	i	37.5726
37.4226	DCB_se2_ag1_m_01 - phones	AY1	37.5726
37.5726	DCB_se2_ag1_m_01 - phones	L	37.6226
37.5726	DCB_se2_ag1_m_01 - words	lived	37.8026
37.6226	DCB_se2_ag1_m_01 - phones	IH1	37.6826
37.6826	DCB_se2_ag1_m_01 - phones	V	37.7526
37.7526	DCB_se2_ag1_m_01 - phones	D	37.8026
37.8026	DCB_se2_ag1_m_01 - phones	OW1	37.8726
37.8026	DCB_se2_ag1_m_01 - words	over	37.9726
37.8726	DCB_se2_ag1_m_01 - phones	V	37.9226
37.9226	DCB_se2_ag1_m_01 - phones	ER0	37.9726
37.9726	DCB_se2_ag1_m_01 - phones	B	38.0426
37.9726	DCB_se2_ag1_m_01 - words	by	38.0826
38.0426	DCB_se2_ag1_m_01 - phones	AY1	38.0826
38.0826	DCB_se2_ag1_m_01 - phones	DH	38.1326
38.0826	DCB_se2_ag1_m_01 - words	the	38.1926
38.1326	DCB_se2_ag1_m_01 - phones	AH0	38.1926
38.1926	DCB_se2_ag1_m_01 - phones	F	38.3226
38.1926	DCB_se2_ag1_m_01 - words	fedex	38.5926
38.3226	DCB_se2_ag1_m_01 - phones	EH1	38.3726
38.3726	DCB_se2_ag1_m_01 - phones	D	38.4226
38.4226	DCB_se2_ag1_m_01 - phones	EH1	38.5026
38.5026	DCB_se2_ag1_m_01 - phones	K	38.5626
38.5626	DCB_se2_ag1_m_01 - phones	S	38.5926
38.5926	DCB_se2_ag1_m_01 - phones	F	38.6926
38.5926	DCB_se2_ag1_m_01 - words	field	38.9126
38.6926	DCB_se2_ag1_m_01 - phones	IY1	38.7426
38.7426	DCB_se2_ag1_m_01 - phones	L	38.8826
38.8826	DCB_se2_ag1_m_01 - phones	D	38.9126
38.9126	DCB_se2_ag1_m_01 - phones	F	39.1126
38.9126	DCB_se2_ag1_m_01 - words	for	39.2026
39.1126	DCB_se2_ag1_m_01 - phones	AO1	39.1526
39.1526	DCB_se2_ag1_m_01 - phones	R	39.2026
39.2026	DCB_se2_ag1_m_01 - phones	AH0	39.2526
39.2026	DCB_se2_ag1_m_01 - words	about	39.4726
39.2526	DCB_se2_ag1_m_01 - phones	B	39.3026
39.3026	DCB_se2_ag1_m_01 - phones	AW1	39.3926
39.3926	DCB_se2_ag1_m_01 - phones	T	39.4726
39.4726	DCB_se2_ag1_m_01 - phones	S	39.6526
39.4726	DCB_se2_ag1_m_01 - words	six	39.8026
39.6526	DCB_se2_ag1_m_01 - phones	IH1	39.6926
39.6926	DCB_se2_ag1_m_01 - phones	K	39.7426
39.7426	DCB_se2_ag1_m_01 - phones	S	39.8026
39.8026	DCB_se2_ag1_m_01 - phones	M	39.8626
39.8026	DCB_se2_ag1_m_01 - words	months	40.2926
39.8626	DCB_se2_ag1_m_01 - phones	AH1	39.9426
39.9426	DCB_se2_ag1_m_01 - phones	N	40.0026
40.0026	DCB_se2_ag1_m_01 - phones	TH	40.0326
40.0326	DCB_se2_ag1_m_01 - phones	S	40.2926
46.4197	DCB_int_01 - phones	AH0	46.5197
46.4197	DCB_int_01 - words	and	47.1397
46.5197	DCB_int_01 - phones	N	47.1397
47.1397	DCB_int_01 - phones	sp	47.1797
47.3973	DCB_int_01 - phones	W	47.5273
47.3973	DCB_int_01 - words	where	47.5873
47.5273	DCB_int_01 - phones	EH1	47.5573
47.5573	DCB_int_01 - phones	R	47.5873
47.5873	DCB_int_01 - phones	D	47.6173
47.5873	DCB_int_01 - words	do	47.6473
47.6173	DCB_int_01 - phones	UW1	47.6473
47.6473	DCB_int_01 - phones	Y	47.6873
47.6473	DCB_int_01 - words	you	47.7773
47.6873	DCB_int_01 - phones	UW1	47.7773
47.7773	DCB_int_01 - phones	G	47.8373
47.7773	DCB_int_01 - words	go	47.8973
47.8373	DCB_int_01 - phones	OW1	47.8973
47.8973	DCB_int_01 - phones	T	47.9273
47.8973	DCB_int_01 - words	to	47.9773
47.9273	DCB_int_01 - phones	AH0	47.9773
47.9773	DCB_int_01 - phones	S	48.1173
47.9773	DCB_int_01 - words	school	48.2173
48.1173	DCB_int_01 - phones	K	48.1473
48.1473	DCB_int_01 - phones	UW1	48.1873
48.1873	DCB_int_01 - phones	L	48.2173
48.2173	DCB_int_01 - phones	N	48.3273
48.2173	DCB_int_01 - words	now	48.4873
48.3273	DCB_int_01 - phones	AW1	48.4873
48.4873	DCB_int_01 - phones	sp	48.5773
48.8454	DCB_se2_ag1_m_01 - words	i	48.9854
48.8454	DCB_se2_ag1_m_01 - phones	AY1	48.9854
48.9854	DCB_se2_ag1_m_01 - phones	G	49.0654
48.9854	DCB_se2_ag1_m_01 - words	go	49.1454
49.0654	DCB_se2_ag1_m_01 - phones	OW1	49.1454
49.1454	DCB_se2_ag1_m_01 - phones	T	49.1954
49.1454	DCB_se2_ag1_m_01 - words	to	49.2554
49.1954	DCB_se2_ag1_m_01 - phones	AH0	49.2554
49.2554	DCB_se2_ag1_m_01 - words	rdx	50.9854
49.2554	DCB_se2_ag1_m_01 - phones	TN	50.9854
61.1590	DCB_int_01 - phones	AH0	61.2190
61.1590	DCB_int_01 - words	and	61.3990
61.2190	DCB_int_01 - phones	N	61.3990
61.3990	DCB_int_01 - phones	sp	61.4290
61.4290	DCB_int_01 - phones	Y	61.4590
61.4290	DCB_int_01 - words	you're	61.5190
61.4590	DCB_int_01 - phones	UH1	61.4890
61.4890	DCB_int_01 - phones	R	61.5190
61.5190	DCB_int_01 - phones	AH0	61.5690
61.5190	DCB_int_01 - words	a	61.5690
61.5690	DCB_int_01 - phones	S	61.7190
61.5690	DCB_int_01 - words	student	62.0490
61.7190	DCB_int_01 - phones	T	61.7690
61.7690	DCB_int_01 - phones	UW1	61.8890
61.8890	DCB_int_01 - phones	D	61.9190
61.9190	DCB_int_01 - phones	AH0	61.9890
61.9890	DCB_int_01 - phones	N	62.0190
62.0190	DCB_int_01 - phones	T	62.0490
62.0490	DCB_int_01 - phones	sp	62.1290
62.5637	DCB_se2_ag1_m_01 - phones	Y	62.7837
62.5637	DCB_se2_ag1_m_01 - words	yes	63.0237
62.7837	DCB_se2_ag1_m_01 - phones	EH1	62.9037
62.9037	DCB_se2_ag1_m_01 - phones	S	63.0237
63.0237	DCB_se2_ag1_m_01 - phones	M	63.1137
63.0237	DCB_se2_ag1_m_01 - words	ma'am	63.3837
63.1137	DCB_se2_ag1_m_01 - phones	AE1	63.3037
63.3037	DCB_se2_ag1_m_01 - phones	M	63.3837
63.3837	DCB_se2_ag1_m_01 - phones	sp	63.4637
64.2695	DCB_int_01 - phones	HH	64.3495
64.2695	DCB_int_01 - words	what	64.4695
64.3495	DCB_int_01 - phones	W	64.3895
64.3895	DCB_int_01 - phones	AH1	64.4195
64.4195	DCB_int_01 - phones	T	64.4695
64.4695	DCB_int_01 - phones	D	64.4995
64.4695	DCB_int_01 - words	did	64.7395
64.4995	DCB_int_01 - phones	IH1	64.7095
64.7095	DCB_int_01 - phones	D	64.7395
64.7395	DCB_int_01 - phones	sp	64.7795
64.7795	DCB_int_01 - phones	HH	64.8295
64.7795	DCB_int_01 - words	where	64.9595
64.8295	DCB_int_01 - phones	W	64.8595
64.8595	DCB_int_01 - phones	EH1	64.9095
64.9095	DCB_int_01 - phones	R	64.9595
64.9595	DCB_int_01 - phones	W	64.9895
64.9595	DCB_int_01 - words	were	65.0395
64.9895	DCB_int_01 - phones	ER0	65.0395
65.0395	DCB_int_01 - phones	Y	65.0795
65.0395	DCB_int_01 - words	your	65.2195
65.0795	DCB_int_01 - phones	UH1	65.1395
65.1395	DCB_int_01 - phones	R	65.2195
65.2195	DCB_int_01 - phones	sp	65.2495
65.2495	DCB_int_01 - phones	P	65.3295
65.2495	DCB_int_01 - words	parents	65.6395
65.3295	DCB_int_01 - phones	EH1	65.4295
65.4295	DCB_int_01 - phones	R	65.4595
65.4595	DCB_int_01 - phones	AH0	65.5295
65.5295	DCB_int_01 - phones	N	65.5595
65.5595	DCB_int_01 - phones	T	65.5895
65.5895	DCB_int_01 - phones	S	65.6395
65.6395	DCB_int_01 - phones	sp	65.6895
65.6895	DCB_int_01 - phones	B	65.7195
65.6895	DCB_int_01 - words	born	65.9795
65.7195	DCB_int_01 - phones	AO1	65.8495
65.8495	DCB_int_01 - phones	R	65.9495
65.9495	DCB_int_01 - phones	N	65.9795
65.9795	DCB_int_01 - phones	sp	66.0995
66.5684	DCB_se2_ag1_m_01 - phones	M	66.7284
66.5684	DCB_se2_ag1_m_01 - words	my	66.8484
66.7284	DCB_se2_ag1_m_01 - phones	AY1	66.8484
66.8484	DCB_se2_ag1_m_01 - phones	D	66.9784
66.8484	DCB_se2_ag1_m_01 - words	dad	67.1984
66.9784	DCB_se2_ag1_m_01 - phones	AE1	67.1384
67.1384	DCB_se2_ag1_m_01 - phones	D	67.1984
67.1984	DCB_se2_ag1_m_01 - phones	W	67.2284
67.1984	DCB_se2_ag1_m_01 - words	was	67.3684
67.2284	DCB_se2_ag1_m_01 - phones	AO1	67.2884
67.2884	DCB_se2_ag1_m_01 - phones	Z	67.3684
67.3684	DCB_se2_ag1_m_01 - phones	B	67.4284
67.3684	DCB_se2_ag1_m_01 - words	born	67.6284
67.4284	DCB_se2_ag1_m_01 - phones	AO1	67.5484
67.5484	DCB_se2_ag1_m_01 - phones	R	67.5984
67.5984	DCB_se2_ag1_m_01 - phones	N	67.6284
67.6284	DCB_se2_ag1_m_01 - phones	IH0	67.6884
67.6284	DCB_se2_ag1_m_01 - words	in	67.7284
67.6884	DCB_se2_ag1_m_01 - phones	N	67.7284
67.7284	DCB_se2_ag1_m_01 - phones	F	67.8684
67.7284	DCB_se2_ag1_m_01 - words	fort	67.9984
67.8684	DCB_se2_ag1_m_01 - phones	AO1	67.9084
67.9084	DCB_se2_ag1_m_01 - phones	R	67.9684
67.9684	DCB_se2_ag1_m_01 - phones	T	67.9984
67.9984	DCB_se2_ag1_m_01 - phones	L	68.0584
67.9984	DCB_se2_ag1_m_01 - words	lauderdale	68.4584
68.0584	DCB_se2_ag1_m_01 - phones	AO1	68.2184
68.2184	DCB_se2_ag1_m_01 - phones	D	68.2484
68.2484	DCB_se2_ag1_m_01 - phones	ER0	68.2784
68.2784	DCB_se2_ag1_m_01 - phones	D	68.3184
68.3184	DCB_se2_ag1_m_01 - phones	EY2	68.3484
68.3484	DCB_se2_ag1_m_01 - phones	L	68.4584
68.4584	DCB_se2_ag1_m_01 - phones	F	68.6384
68.4584	DCB_se2_ag1_m_01 - words	florida	68.9184
68.6384	DCB_se2_ag1_m_01 - phones	L	68.7084
68.7084	DCB_se2_ag1_m_01 - phones	AO1	68.7484
68.7484	DCB_se2_ag1_m_01 - phones	R	68.7784
68.7784	DCB_se2_ag1_m_01 - phones	AH0	68.8084
68.8084	DCB_se2_ag1_m_01 - phones	D	68.8384
68.8384	DCB_se2_ag1_m_01 - phones	AH0	68.9184
68.9184	DCB_se2_ag1_m_01 - phones	B	68.9584
68.9184	DCB_se2_ag1_m_01 - words	but	69.0284
68.9584	DCB_se2_ag1_m_01 - phones	AH1	68.9984
68.9984	DCB_se2_ag1_m_01 - phones	T	69.0284
69.0284	DCB_se2_ag1_m_01 - phones	M	69.0984
69.0284	DCB_se2_ag1_m_01 - words	my	69.1684
69.0984	DCB_se2_ag1_m_01 - phones	AY1	69.1684
69.1684	DCB_se2_ag1_m_01 - phones	M	69.3284
69.1684	DCB_se2_ag1_m_01 - words	mom	69.4784
69.3284	DCB_se2_ag1_m_01 - phones	AA1	69.4484
69.4484	DCB_se2_ag1_m_01 - phones	M	69.4784
69.4784	DCB_se2_ag1_m_01 - phones	W	69.5184
69.4784	DCB_se2_ag1_m_01 - words	was	69.6284
69.5184	DCB_se2_ag1_m_01 - phones	AH0	69.5484
69.5484	DCB_se2_ag1_m_01 - phones	Z	69.6284
69.6284	DCB_se2_ag1_m_01 - phones	B	69.6884
69.6284	DCB_se2_ag1_m_01 - words	born	69.8384
69.6884	DCB_se2_ag1_m_01 - phones	AO1	69.7584
69.7584	DCB_se2_ag1_m_01 - phones	R	69.8084
69.8084	DCB_se2_ag1_m_01 - phones	N	69.8384
69.8384	DCB_se2_ag1_m_01 - phones	IH0	69.8684
69.8384	DCB_se2_ag1_m_01 - words	in	69.9184
69.8684	DCB_se2_ag1_m_01 - phones	N	69.9184
69.9184	DCB_se2_ag1_m_01 - phones	sp	69.9584
69.9584	DCB_se2_ag1_m_01 - phones	D	70.0084
69.9584	DCB_se2_ag1_m_01 - words	dc	70.2784
70.0084	DCB_se2_ag1_m_01 - phones	IY1	70.1084
70.1084	DCB_se2_ag1_m_01 - phones	S	70.2284
70.2284	DCB_se2_ag1_m_01 - phones	IY1	70.2784
70.2784	DCB_se2_ag1_m_01 - phones	sp	70.3584
70.6866	DCB_se2_ag1_m_01 - phones	S	70.8766
70.6866	DCB_se2_ag1_m_01 - words	southeast	71.4566
70.8766	DCB_se2_ag1_m_01 - phones	AW2	70.9366
70.9366	DCB_se2_ag1_m_01 - phones	TH	71.0866
71.0866	DCB_se2_ag1_m_01 - phones	IY1	71.1866
71.1866	DCB_se2_ag1_m_01 - phones	S	71.3666
71.3666	DCB_se2_ag1_m_01 - phones	T	71.4566
71.8444	DCB_int_01 - phones	Y	71.9544
71.8444	DCB_int_01 - words	your	72.0144
71.9544	DCB_int_01 - phones	UH1	71.9844
71.9844	DCB_int_01 - phones	R	72.0144
72.0144	DCB_int_01 - phones	M	72.0444
72.0144	DCB_int_01 - words	mom	72.4544
72.0444	DCB_int_01 - phones	AA1	72.0744
72.0744	DCB_int_01 - phones	M	72.4544
72.4544	DCB_int_01 - phones	sp	72.6044
72.6044	DCB_int_01 - phones	W	72.6544
72.6044	DCB_int_01 - words	was	73.0044
72.6544	DCB_int_01 - phones	AO1	72.6844
72.6844	DCB_int_01 - phones	Z	73.0044
73.0044	DCB_int_01 - phones	sp	73.0344
73.0344	DCB_int_01 - phones	B	73.0644
73.0344	DCB_int_01 - words	born	73.1744
73.0644	DCB_int_01 - phones	AO1	73.1044
73.1044	DCB_int_01 - phones	R	73.1344
73.1344	DCB_int_01 - phones	N	73.1744
73.1744	DCB_int_01 - phones	sp	73.3544
73.3544	DCB_int_01 - phones	IH0	73.3844
73.3544	DCB_int_01 - words	in	73.4144
73.3844	DCB_int_01 - phones	N	73.4144
73.4144	DCB_int_01 - phones	sp	73.4444
73.4444	DCB_int_01 - phones	S	73.4744
73.4444	DCB_int_01 - words	southeast	73.6644
73.4744	DCB_int_01 - phones	AW2	73.5044
73.5044	DCB_int_01 - phones	TH	73.5344
73.5344	DCB_int_01 - phones	IY1	73.5744
73.5744	DCB_int_01 - phones	S	73.6344
73.6344	DCB_int_01 - phones	T	73.6644
73.6644	DCB_int_01 - phones	sp	73.7644
74.1633	DCB_int_01 - phones	AH0	74.2333
74.1633	DCB_int_01 - words	and	74.3133
74.2333	DCB_int_01 - phones	N	74.3133
74.3133	DCB_int_01 - phones	Y	74.3433
74.3133	DCB_int_01 - words	your	74.4033
74.3433	DCB_int_01 - phones	UH1	74.3733
74.3733	DCB_int_01 - phones	R	74.4033
74.4033	DCB_int_01 - phones	sp	74.4533
74.4533	DCB_int_01 - phones	D	74.5233
74.4533	DCB_int_01 - words	dad	74.7033
74.5233	DCB_int_01 - phones	AE1	74.6733
74.6733	DCB_int_01 - phones	D	74.7033
74.7033	DCB_int_01 - phones	sp	74.7333
74.7333	DCB_int_01 - phones	W	74.8033
74.7333	DCB_int_01 - words	was	74.9033
74.8033	DCB_int_01 - phones	AH0	74.8333
74.8333	DCB_int_01 - phones	Z	74.9033
74.9033	DCB_int_01 - phones	sp	75.0033
75.0033	DCB_int_01 - phones	B	75.0433
75.0033	DCB_int_01 - words	born	75.2533
75.0433	DCB_int_01 - phones	AO1	75.1133
75.1133	DCB_int_01 - phones	R	75.1533
75.1533	DCB_int_01 - phones	N	75.2533
75.2533	DCB_int_01 - phones	sp	75.4333
75.4333	DCB_int_01 - phones	IH0	75.4733
75.4333	DCB_int_01 - words	in	76.3633
75.4733	DCB_int_01 - phones	N	76.3633
76.3633	DCB_int_01 - phones	sp	76.3933
78.3849	DCB_int_01 - phones	F	78.5249
78.3849	DCB_int_01 - words	fort	78.6149
78.5249	DCB_int_01 - phones	AO1	78.5549
78.5549	DCB_int_01 - phones	R	78.5849
78.5849	DCB_int_01 - phones	T	78.6149
78.6149	DCB_int_01 - phones	sp	79.5049
79.5049	DCB_int_01 - phones	L	79.5349
79.5049	DCB_int_01 - words	lauderdale	79.7149
79.5349	DCB_int_01 - phones	AO1	79.5649
79.5649	DCB_int_01 - phones	D	79.5949
79.5949	DCB_int_01 - phones	ER0	79.6249
79.6249	DCB_int_01 - phones	D	79.6549
79.6549	DCB_int_01 - phones	EY2	79.6849
79.6849	DCB_int_01 - phones	L	79.7149
79.7149	DCB_int_01 - phones	F	79.7449
79.7149	DCB_int_01 - words	florida	79.9249
79.7449	DCB_int_01 - phones	L	79.7749
79.7749	DCB_int_01 - phones	AO1	79.8049
79.8049	DCB_int_01 - phones	R	79.8349
79.8349	DCB_int_01 - phones	IH0	79.8649
79.8649	DCB_int_01 - phones	D	79.8949
79.8949	DCB_int_01 - phones	AH0	79.9249
79.9249	DCB_int_01 - phones	sp	79.9649
80.5337	DCB_int_01 - phones	HH	80.5837
80.5337	DCB_int_01 - words	what	80.6837
80.5837	DCB_int_01 - phones	W	80.6237
80.6237	DCB_int_01 - phones	AH1	80.6537
80.6537	DCB_int_01 - phones	T	80.6837
80.6837	DCB_int_01 - phones	D	80.7137
80.6837	DCB_int_01 - words	do	80.7437
80.7137	DCB_int_01 - phones	UW1	80.7437
80.7437	DCB_int_01 - phones	Y	80.8137
80.7437	DCB_int_01 - words	your	80.9137
80.8137	DCB_int_01 - phones	UH1	80.8537
80.8537	DCB_int_01 - phones	R	80.9137
80.9137	DCB_int_01 - phones	sp	80.9437
80.9437	DCB_int_01 - phones	P	81.0137
80.9437	DCB_int_01 - words	parents	81.3037
81.0137	DCB_int_01 - phones	EH1	81.0937
81.0937	DCB_int_01 - phones	R	81.1237
81.1237	DCB_int_01 - phones	AH0	81.1537
81.1537	DCB_int_01 - phones	N	81.1937
81.1937	DCB_int_01 - phones	T	81.2337
81.2337	DCB_int_01 - phones	S	81.3037
81.3037	DCB_int_01 - phones	sp	81.3337
81.3337	DCB_int_01 - phones	D	81.3737
81.3337	DCB_int_01 - words	do	81.5137
81.3737	DCB_int_01 - phones	UW1	81.5137
81.5137	DCB_int_01 - phones	sp	81.5737
82.6966	DCB_se2_ag1_m_01 - phones	M	82.8566
82.6966	DCB_se2_ag1_m_01 - words	my	83.4666
82.8566	DCB_se2_ag1_m_01 - phones	AY1	83.4666
83.4666	DCB_se2_ag1_m_01 - phones	sp	83.4966
83.4966	DCB_se2_ag1_m_01 - phones	M	83.7166
83.4966	DCB_se2_ag1_m_01 - words	mom	84.3566
83.7166	DCB_se2_ag1_m_01 - phones	AA1	84.0866
84.0866	DCB_se2_ag1_m_01 - phones	M	84.3566
84.3566	DCB_se2_ag1_m_01 - phones	sp	85.6627
85.6627	DCB_se2_ag1_m_01 - phones	AY1	85.7027
85.6627	DCB_se2_ag1_m_01 - words	i	85.7027
85.7027	DCB_se2_ag1_m_01 - phones	D	85.7327
85.7027	DCB_se2_ag1_m_01 - words	don't	85.8127
85.7327	DCB_se2_ag1_m_01 - phones	OW1	85.7627
85.7627	DCB_se2_ag1_m_01 - phones	N	85.8127
85.8127	DCB_se2_ag1_m_01 - phones	sp	85.8827
85.8827	DCB_se2_ag1_m_01 - phones	AE1	86.0227
85.8827	DCB_se2_ag1_m_01 - words	actually	86.2327
86.0227	DCB_se2_ag1_m_01 - phones	K	86.0927
86.0927	DCB_se2_ag1_m_01 - phones	CH	86.1527
86.1527	DCB_se2_ag1_m_01 - phones	L	86.2027
86.2027	DCB_se2_ag1_m_01 - phones	IY0	86.2327
86.2327	DCB_se2_ag1_m_01 - phones	sp	86.2627
86.2627	DCB_se2_ag1_m_01 - phones	N	86.3327
86.2627	DCB_se2_ag1_m_01 - words	know	86.3727
86.3327	DCB_se2_ag1_m_01 - phones	OW1	86.3727
86.3727	DCB_se2_ag1_m_01 - phones	W	86.4027
86.3727	DCB_se2_ag1_m_01 - words	what	86.4927
86.4027	DCB_se2_ag1_m_01 - phones	AH1	86.4327
86.4327	DCB_se2_ag1_m_01 - phones	T	86.4927
86.4927	DCB_se2_ag1_m_01 - phones	DH	86.5427
86.4927	DCB_se2_ag1_m_01 - words	they	86.6027
86.5427	DCB_se2_ag1_m_01 - phones	EY1	86.6027
86.6027	DCB_se2_ag1_m_01 - phones	sp	86.6827
86.6827	DCB_se2_ag1_m_01 - phones	D	86.7227
86.6827	DCB_se2_ag1_m_01 - words	do	86.9427
86.7227	DCB_se2_ag1_m_01 - phones	UW1	86.9427
86.9427	DCB_se2_ag1_m_01 - phones	sp	87.5013
87.5013	DCB_se2_ag1_m_01 - phones	M	87.5413
87.5013	DCB_se2_ag1_m_01 - words	my	87.5913
87.5413	DCB_se2_ag1_m_01 - phones	AY1	87.5913
87.5913	DCB_se2_ag1_m_01 - phones	M	87.7113
87.5913	DCB_se2_ag1_m_01 - words	mom	88.2513
87.7113	DCB_se2_ag1_m_01 - phones	AA1	87.8513
87.8513	DCB_se2_ag1_m_01 - phones	M	88.2513
88.2513	DCB_se2_ag1_m_01 - phones	sp	88.3413
88.3413	DCB_se2_ag1_m_01 - phones	W	88.4213
88.3413	DCB_se2_ag1_m_01 - words	works	88.8013
88.4213	DCB_se2_ag1_m_01 - phones	ER1	88.5213
88.5213	DCB_se2_ag1_m_01 - phones	K	88.6213
88.6213	DCB_se2_ag1_m_01 - phones	S	88.8013
88.8013	DCB_se2_ag1_m_01 - phones	sp	88.8313
88.8313	DCB_se2_ag1_m_01 - phones	IH0	88.9213
88.8313	DCB_se2_ag1_m_01 - words	in	88.9713
88.9213	DCB_se2_ag1_m_01 - phones	N	88.9713
88.9713	DCB_se2_ag1_m_01 - phones	DH	89.0013
88.9713	DCB_se2_ag1_m_01 - words	the	89.0913
89.0013	DCB_se2_ag1_m_01 - phones	AH0	89.0913
89.0913	DCB_se2_ag1_m_01 - phones	B	89.1813
89.0913	DCB_se2_ag1_m_01 - words	basement	89.6013
89.1813	DCB_se2_ag1_m_01 - phones	EY1	89.3113
89.3113	DCB_se2_ag1_m_01 - phones	S	89.4113
89.4113	DCB_se2_ag1_m_01 - phones	M	89.4513
89.4513	DCB_se2_ag1_m_01 - phones	AH0	89.5313
89.5313	DCB_se2_ag1_m_01 - phones	N	89.5713
89.5713	DCB_se2_ag1_m_01 - phones	T	89.6013
89.6013	DCB_se2_ag1_m_01 - phones	sp	89.6513
89.6513	DCB_se2_ag1_m_01 - phones	AH1	89.7513
89.6513	DCB_se2_ag1_m_01 - words	of	89.8413
89.7513	DCB_se2_ag1_m_01 - phones	V	89.8413
89.8413	DCB_se2_ag1_m_01 - words	a	89.9513
89.8413	DCB_se2_ag1_m_01 - phones	AH0	89.9513
89.9513	DCB_se2_ag1_m_01 - phones	B	90.0313
89.9513	DCB_se2_ag1_m_01 - words	big	90.1613
90.0313	DCB_se2_ag1_m_01 - phones	IH1	90.1313
90.1313	DCB_se2_ag1_m_01 - phones	G	90.1613
90.1613	DCB_se2_ag1_m_01 - phones	sp	90.1913
90.1913	DCB_se2_ag1_m_01 - phones	EH1	90.3013
90.1913	DCB_se2_ag1_m_01 - words	engineering	90.7613
90.3013	DCB_se2_ag1_m_01 - phones	N	90.3713
90.3713	DCB_se2_ag1_m_01 - phones	JH	90.4313
90.4313	DCB_se2_ag1_m_01 - phones	AH0	90.4913
90.4913	DCB_se2_ag1_m_01 - phones	N	90.5613
90.5613	DCB_se2_ag1_m_01 - phones	IH1	90.6613
90.6613	DCB_se2_ag1_m_01 - phones	R	90.6913
90.6913	DCB_se2_ag1_m_01 - phones	IH0	90.7213
90.7213	DCB_se2_ag1_m_01 - phones	NG	90.7613
90.7613	DCB_se2_ag1_m_01 - phones	K	90.8613
90.7613	DCB_se2_ag1_m_01 - words	company	91.2713
90.8613	DCB_se2_ag1_m_01 - phones	AH1	90.9313
90.9313	DCB_se2_ag1_m_01 - phones	M	90.9813
90.9813	DCB_se2_ag1_m_01 - phones	P	91.0113
91.0113	DCB_se2_ag1_m_01 - phones	AH0	91.0713
91.0713	DCB_se2_ag1_m_01 - phones	N	91.1013
91.1013	DCB_se2_ag1_m_01 - phones	IY0	91.2713
91.2713	DCB_se2_ag1_m_01 - phones	sp	91.3813
92.0227	DCB_se2_ag1_m_01 - phones	AH0	92.1427
92.0227	DCB_se2_ag1_m_01 - words	and	92.4627
92.1427	DCB_se2_ag1_m_01 - phones	N	92.4627
92.4627	DCB_se2_ag1_m_01 - phones	sp	92.5127
92.5127	DCB_se2_ag1_m_01 - phones	M	92.5927
92.5127	DCB_se2_ag1_m_01 - words	my	92.7227
92.5927	DCB_se2_ag1_m_01 - phones	AY1	92.7227
92.7227	DCB_se2_ag1_m_01 - phones	sp	92.8127
92.8127	DCB_se2_ag1_m_01 - phones	D	92.8927
92.8127	DCB_se2_ag1_m_01 - words	dad	93.3427
92.8927	DCB_se2_ag1_m_01 - phones	AE1	93.2927
93.2927	DCB_se2_ag1_m_01 - phones	D	93.3427
93.3427	DCB_se2_ag1_m_01 - phones	sp	93.4027
93.8858	DCB_se2_ag1_m_01 - phones	HH	93.9658
93.8858	DCB_se2_ag1_m_01 - words	he	93.9958
93.9658	DCB_se2_ag1_m_01 - phones	IY1	93.9958
93.9958	DCB_se2_ag1_m_01 - phones	Z	94.1458
93.9958	DCB_se2_ag1_m_01 - words	s	94.1458
94.1458	DCB_se2_ag1_m_01 - phones	sp	94.1958
94.1958	DCB_se2_ag1_m_01 - phones	K	94.3458
94.1958	DCB_se2_ag1_m_01 - words	currently	94.7358
94.3458	DCB_se2_ag1_m_01 - phones	ER1	94.4758
94.4758	DCB_se2_ag1_m_01 - phones	AH0	94.5458
94.5458	DCB_se2_ag1_m_01 - phones	N	94.5858
94.5858	DCB_se2_ag1_m_01 - phones	T	94.6158
94.6158	DCB_se2_ag1_m_01 - phones	L	94.6458
94.6458	DCB_se2_ag1_m_01 - phones	IY0	94.7358
94.7358	DCB_se2_ag1_m_01 - phones	sp	94.7658
94.7658	DCB_se2_ag1_m_01 - phones	W	94.8758
94.7658	DCB_se2_ag1_m_01 - words	working	95.1158
94.8758	DCB_se2_ag1_m_01 - phones	ER1	94.9358
94.9358	DCB_se2_ag1_m_01 - phones	K	95.0158
95.0158	DCB_se2_ag1_m_01 - phones	IH0	95.0458
95.0458	DCB_se2_ag1_m_01 - phones	NG	95.1158
95.1158	DCB_se2_ag1_m_01 - phones	W	95.1558
95.1158	DCB_se2_ag1_m_01 - words	with	95.2158
95.1558	DCB_se2_ag1_m_01 - phones	IH0	95.1858
95.1858	DCB_se2_ag1_m_01 - phones	DH	95.2158
95.2158	DCB_se2_ag1_m_01 - phones	sp	95.3058
95.3058	DCB_se2_ag1_m_01 - phones	Y	95.3958
95.3058	DCB_se2_ag1_m_01 - words	uber	95.6258
95.3958	DCB_se2_ag1_m_01 - phones	UW1	95.4458
95.4458	DCB_se2_ag1_m_01 - phones	B	95.5258
95.5258	DCB_se2_ag1_m_01 - phones	ER0	95.6258
95.6258	DCB_se2_ag1_m_01 - phones	R	95.6858
95.6258	DCB_se2_ag1_m_01 - words	right	95.7858
95.6858	DCB_se2_ag1_m_01 - phones	AY1	95.7558
95.7558	DCB_se2_ag1_m_01 - phones	T	95.7858
95.7858	DCB_se2_ag1_m_01 - phones	sp	95.8158
95.8158	DCB_se2_ag1_m_01 - phones	N	95.8758
95.8158	DCB_se2_ag1_m_01 - words	now	96.0558
95.8758	DCB_se2_ag1_m_01 - phones	AW1	96.0558
96.0558	DCB_se2_ag1_m_01 - phones	sp	96.1058
96.1058	DCB_se2_ag1_m_01 - phones	L	96.1858
96.1058	DCB_se2_ag1_m_01 - words	looking	96.3958
96.1858	DCB_se2_ag1_m_01 - phones	UH1	96.2458
96.2458	DCB_se2_ag1_m_01 - phones	K	96.3258
96.3258	DCB_se2_ag1_m_01 - phones	IH0	96.3558
96.3558	DCB_se2_ag1_m_01 - phones	NG	96.3958
96.3958	DCB_se2_ag1_m_01 - phones	F	96.5358
96.3958	DCB_se2_ag1_m_01 - words	for	96.6558
96.5358	DCB_se2_ag1_m_01 - phones	AO1	96.6258
96.6258	DCB_se2_ag1_m_01 - phones	R	96.6558
96.6558	DCB_se2_ag1_m_01 - phones	AH0	96.7858
96.6558	DCB_se2_ag1_m_01 - words	a	96.7858
96.7858	DCB_se2_ag1_m_01 - phones	sp	96.9458
96.9458	DCB_se2_ag1_m_01 - phones	JH	97.0558
96.9458	DCB_se2_ag1_m_01 - words	job	97.2858
97.0558	DCB_se2_ag1_m_01 - phones	OW1	97.2458
97.2458	DCB_se2_ag1_m_01 - phones	B	97.2858
97.2858	DCB_se2_ag1_m_01 - phones	sp	97.4258
103.2591	DCB_int_01 - phones	D	103.4091
103.2591	DCB_int_01 - words	did	103.5091
103.4091	DCB_int_01 - phones	IH0	103.4491
103.4491	DCB_int_01 - phones	D	103.5091
103.5091	DCB_int_01 - phones	Y	103.5391
103.5091	DCB_int_01 - words	your	103.6091
103.5391	DCB_int_01 - phones	UH1	103.5691
103.5691	DCB_int_01 - phones	R	103.6091
103.6091	DCB_int_01 - phones	sp	103.6491
103.6491	DCB_int_01 - phones	P	103.7091
103.6491	DCB_int_01 - words	parents	103.9491
103.7091	DCB_int_01 - phones	EH1	103.7591
103.7591	DCB_int_01 - phones	R	103.8091
103.8091	DCB_int_01 - phones	AH0	103.8391
103.8391	DCB_int_01 - phones	N	103.8691
103.8691	DCB_int_01 - phones	T	103.8991
103.8991	DCB_int_01 - phones	S	103.9491
103.9491	DCB_int_01 - phones	G	103.9991
103.9491	DCB_int_01 - words	go	104.0291
103.9991	DCB_int_01 - phones	OW1	104.0291
104.0291	DCB_int_01 - phones	T	104.0591
104.0291	DCB_int_01 - words	to	104.1091
104.0591	DCB_int_01 - phones	AH0	104.1091
104.1091	DCB_int_01 - phones	K	104.1691
104.1091	DCB_int_01 - words	college	104.6091
104.1691	DCB_int_01 - phones	AA1	104.2591
104.2591	DCB_int_01 - phones	L	104.3791
104.3791	DCB_int_01 - phones	IH0	104.4991
104.4991	DCB_int_01 - phones	JH	104.6091
104.6091	DCB_int_01 - phones	sp	104.6491
105.1451	DCB_se2_ag1_m_01 - phones	DH	105.2351
105.1451	DCB_se2_ag1_m_01 - words	they	105.4851
105.2351	DCB_se2_ag1_m_01 - phones	EY1	105.4851
105.4851	DCB_se2_ag1_m_01 - phones	sp	105.7875
105.7875	DCB_se2_ag1_m_01 - phones	AH0	105.9375
105.7875	DCB_se2_ag1_m_01 - words	attended	106.2775
105.9375	DCB_se2_ag1_m_01 - phones	T	106.0675
106.0675	DCB_se2_ag1_m_01 - phones	EH1	106.0975
106.0975	DCB_se2_ag1_m_01 - phones	N	106.1675
106.1675	DCB_se2_ag1_m_01 - phones	D	106.2075
106.2075	DCB_se2_ag1_m_01 - phones	AH0	106.2375
106.2375	DCB_se2_ag1_m_01 - phones	D	106.2775
106.2775	DCB_se2_ag1_m_01 - phones	sp	106.3275
106.3275	DCB_se2_ag1_m_01 - phones	DH	106.3675
106.3275	DCB_se2_ag1_m_01 - words	the	106.4375
106.3675	DCB_se2_ag1_m_01 - phones	AH0	106.4375
106.4375	DCB_se2_ag1_m_01 - phones	F	106.5875
106.4375	DCB_se2_ag1_m_01 - words	first	106.7875
106.5875	DCB_se2_ag1_m_01 - phones	ER1	106.6675
106.6675	DCB_se2_ag1_m_01 - phones	S	106.7575
106.7575	DCB_se2_ag1_m_01 - phones	T	106.7875
106.7875	DCB_se2_ag1_m_01 - phones	T	106.8575
106.7875	DCB_se2_ag1_m_01 - words	two	106.9075
106.8575	DCB_se2_ag1_m_01 - phones	UW1	106.9075
106.9075	DCB_se2_ag1_m_01 - phones	Y	107.0675
106.9075	DCB_se2_ag1_m_01 - words	years	107.6475
107.0675	DCB_se2_ag1_m_01 - phones	ER0	107.2275
107.2275	DCB_se2_ag1_m_01 - phones	Z	107.6475
107.5675	DCB_int_01 - phones	OW2	107.7375
107.5675	DCB_int_01 - words	okay	107.8275
107.7375	DCB_int_01 - phones	K	107.7775
107.7775	DCB_int_01 - phones	EY1	107.8275
107.8275	DCB_int_01 - phones	sp	108.0275
112.0093	DCB_se2_ag1_m_01 - phones	Y	112.1893
112.0093	DCB_se2_ag1_m_01 - words	udc	112.7393
112.1893	DCB_se2_ag1_m_01 - phones	UW1	112.2293
112.2293	DCB_se2_ag1_m_01 - phones	D	112.2993
112.2993	DCB_se2_ag1_m_01 - phones	IY1	112.4193
112.4193	DCB_se2_ag1_m_01 - phones	S	112.5593
112.5593	DCB_se2_ag1_m_01 - phones	IY1	112.7393
112.7393	DCB_se2_ag1_m_01 - phones	sp	129.4220
121.9431	DCB_int_01 - phones	AO2	121.9731
121.9431	DCB_int_01 - words	alright	122.0931
121.9731	DCB_int_01 - phones	L	122.0031
122.0031	DCB_int_01 - phones	R	122.0331
122.0331	DCB_int_01 - phones	AY1	122.0631
122.0631	DCB_int_01 - phones	T	122.0931
122.0931	DCB_int_01 - phones	sp	122.5531
126.2114	DCB_int_01 - phones	S	126.3714
126.2114	DCB_int_01 - words	so	126.7114
126.3714	DCB_int_01 - phones	OW1	126.7114
126.7114	DCB_int_01 - phones	sp	126.8514
127.1423	DCB_int_01 - phones	HH	127.2523
127.1423	DCB_int_01 - words	where	127.3723
127.2523	DCB_int_01 - phones	W	127.2923
127.2923	DCB_int_01 - phones	EH1	127.3323
127.3323	DCB_int_01 - phones	R	127.3723
127.3723	DCB_int_01 - phones	D	127.4023
127.3723	DCB_int_01 - words	do	127.4323
127.4023	DCB_int_01 - phones	UW1	127.4323
127.4323	DCB_int_01 - phones	Y	127.5723
127.4323	DCB_int_01 - words	you	127.7423
127.5723	DCB_int_01 - phones	UW1	127.7423
127.7423	DCB_int_01 - phones	sp	127.8123
127.9064	DCB_int_01 - phones	S	128.0264
127.9064	DCB_int_01 - words	so	128.0864
128.0264	DCB_int_01 - phones	OW1	128.0864
128.0864	DCB_int_01 - phones	Y	128.1664
128.0864	DCB_int_01 - words	you	128.1964
128.1664	DCB_int_01 - phones	UW1	128.1964
128.1964	DCB_int_01 - phones	L	128.2464
128.1964	DCB_int_01 - words	live	128.3264
128.2464	DCB_int_01 - phones	IH1	128.2864
128.2864	DCB_int_01 - phones	V	128.3264
128.3264	DCB_int_01 - phones	IH0	128.3664
128.3264	DCB_int_01 - words	in	128.4264
128.3664	DCB_int_01 - phones	N	128.4264
128.4264	DCB_int_01 - phones	F	128.5264
128.4264	DCB_int_01 - words	forestville	128.8964
128.5264	DCB_int_01 - phones	AO1	128.5964
128.5964	DCB_int_01 - phones	R	128.6264
128.6264	DCB_int_01 - phones	EH0	128.6564
128.6564	DCB_int_01 - phones	S	128.7364
128.7364	DCB_int_01 - phones	T	128.7664
128.7664	DCB_int_01 - phones	V	128.8064
128.8064	DCB_int_01 - phones	IH2	128.8664
128.8664	DCB_int_01 - phones	L	128.8964
128.8964	DCB_int_01 - phones	N	129.0364
128.8964	DCB_int_01 - words	now	129.2464
129.0364	DCB_int_01 - phones	AW1	129.2464
129.2464	DCB_int_01 - phones	sp	129.2964
129.4220	DCB_se2_ag1_m_01 - phones	Y	129.5320
129.4220	DCB_se2_ag1_m_01 - words	yes	129.7220
129.5320	DCB_se2_ag1_m_01 - phones	EH1	129.6420
129.6420	DCB_se2_ag1_m_01 - phones	S	129.7220
129.7220	DCB_se2_ag1_m_01 - phones	M	129.7920
129.7220	DCB_se2_ag1_m_01 - words	ma'am	130.0120
129.7920	DCB_se2_ag1_m_01 - phones	AE1	129.8820
129.8820	DCB_se2_ag1_m_01 - phones	M	130.0120
130.0960	DCB_int_01 - phones	OW2	130.3060
130.0960	DCB_int_01 - words	okay	130.4460
130.3060	DCB_int_01 - phones	K	130.3560
130.3560	DCB_int_01 - phones	EY1	130.4460
130.4460	DCB_int_01 - phones	sp	130.5460
130.5460	DCB_int_01 - phones	D	130.5860
130.5460	DCB_int_01 - words	do	130.6160
130.5860	DCB_int_01 - phones	UW1	130.6160
130.6160	DCB_int_01 - phones	Y	130.6460
130.6160	DCB_int_01 - words	you	130.6760
130.6460	DCB_int_01 - phones	UW1	130.6760
130.6760	DCB_int_01 - phones	L	130.7160
130.6760	DCB_int_01 - words	live	130.8160
130.7160	DCB_int_01 - phones	IH1	130.7560
130.7560	DCB_int_01 - phones	V	130.8160
130.8160	DCB_int_01 - phones	IH0	130.8660
130.8160	DCB_int_01 - words	in	130.9060
130.8660	DCB_int_01 - phones	N	130.9060
130.9060	DCB_int_01 - words	a	130.9760
130.9060	DCB_int_01 - phones	AH0	130.9760
130.9760	DCB_int_01 - phones	HH	131.1060
130.9760	DCB_int_01 - words	house	131.3660
131.1060	DCB_int_01 - phones	AW1	131.2460
131.2460	DCB_int_01 - phones	S	131.3660
131.3660	DCB_int_01 - phones	ER0	131.4060
131.3660	DCB_int_01 - words	or	131.4060
131.4060	DCB_int_01 - phones	AH0	131.4360
131.4060	DCB_int_01 - words	an	131.4760
131.4360	DCB_int_01 - phones	N	131.4760
131.4760	DCB_int_01 - phones	AH0	131.5360
131.4760	DCB_int_01 - words	apartment	132.0560
131.5360	DCB_int_01 - phones	P	131.6460
131.6460	DCB_int_01 - phones	AA1	131.6960
131.6960	DCB_int_01 - phones	R	131.7660
131.7660	DCB_int_01 - phones	T	131.8060
131.8060	DCB_int_01 - phones	M	131.8560
131.8560	DCB_int_01 - phones	AH0	131.9960
131.9960	DCB_int_01 - phones	N	132.0260
132.0260	DCB_int_01 - phones	T	132.0560
132.0560	DCB_int_01 - phones	sp	132.0860
132.1414	DCB_se2_ag1_m_01 - phones	AY1	132.2514
132.1414	DCB_se2_ag1_m_01 - words	i	132.2514
132.2514	DCB_se2_ag1_m_01 - phones	L	132.2814
132.2514	DCB_se2_ag1_m_01 - words	live	132.3914
132.2814	DCB_se2_ag1_m_01 - phones	IH1	132.3214
132.3214	DCB_se2_ag1_m_01 - phones	V	132.3914
132.3914	DCB_se2_ag1_m_01 - phones	IH0	132.4214
132.3914	DCB_se2_ag1_m_01 - words	in	132.4614
132.4214	DCB_se2_ag1_m_01 - phones	N	132.4614
132.4614	DCB_se2_ag1_m_01 - words	a	132.5314
132.4614	DCB_se2_ag1_m_01 - phones	AH0	132.5314
132.5314	DCB_se2_ag1_m_01 - phones	HH	132.6314
132.5314	DCB_se2_ag1_m_01 - words	house	133.0114
132.6314	DCB_se2_ag1_m_01 - phones	AW1	132.7114
132.7114	DCB_se2_ag1_m_01 - phones	S	133.0114
133.1457	DCB_int_01 - phones	OW2	133.3257
133.1457	DCB_int_01 - words	okay	133.4857
133.3257	DCB_int_01 - phones	K	133.3857
133.3857	DCB_int_01 - phones	EY1	133.4857
133.4857	DCB_int_01 - phones	sp	133.5557
133.6295	DCB_int_01 - phones	D	133.7095
133.6295	DCB_int_01 - words	do	133.7495
133.7095	DCB_int_01 - phones	UW1	133.7495
133.7495	DCB_int_01 - phones	Y	133.8795
133.7495	DCB_int_01 - words	your	133.9795
133.8795	DCB_int_01 - phones	UH1	133.9095
133.9095	DCB_int_01 - phones	R	133.9795
133.9795	DCB_int_01 - phones	sp	134.0195
134.0195	DCB_int_01 - phones	IH1	134.0995
134.0195	DCB_int_01 - words	is	134.1695
134.0995	DCB_int_01 - phones	Z	134.1695
134.1695	DCB_int_01 - phones	IH1	134.2295
134.1695	DCB_int_01 - words	it	134.2695
134.2295	DCB_int_01 - phones	T	134.2695
134.2695	DCB_int_01 - phones	AH0	134.3295
134.2695	DCB_int_01 - words	a	134.3295
134.3295	DCB_int_01 - phones	HH	134.3995
134.3295	DCB_int_01 - words	house	134.5395
134.3995	DCB_int_01 - phones	AW1	134.4595
134.4595	DCB_int_01 - phones	S	134.5395
134.5395	DCB_int_01 - phones	Y	134.5695
134.5395	DCB_int_01 - words	your	134.6995
134.5695	DCB_int_01 - phones	UH1	134.6095
134.6095	DCB_int_01 - phones	R	134.6995
134.6995	DCB_int_01 - phones	F	134.7795
134.6995	DCB_int_01 - words	family	135.0395
134.7795	DCB_int_01 - phones	AE1	134.8695
134.8695	DCB_int_01 - phones	M	134.9195
134.9195	DCB_int_01 - phones	L	134.9695
134.9695	DCB_int_01 - phones	IY0	135.0395
135.0395	DCB_int_01 - phones	OW1	135.0895
135.0395	DCB_int_01 - words	owns	135.5295
135.0895	DCB_int_01 - phones	N	135.1395
135.1395	DCB_int_01 - phones	Z	135.5295
135.5295	DCB_int_01 - phones	sp	135.5795
135.5322	DCB_se2_ag1_m_01 - phones	N	136.3022
135.5322	DCB_se2_ag1_m_01 - words	not	136.5922
136.3022	DCB_se2_ag1_m_01 - phones	AA1	136.5022
136.5022	DCB_se2_ag1_m_01 - phones	T	136.5922
136.5922	DCB_se2_ag1_m_01 - phones	sp	136.6622
136.6622	DCB_se2_ag1_m_01 - phones	Y	136.8422
136.6622	DCB_se2_ag1_m_01 - words	yet	137.0222
136.8422	DCB_se2_ag1_m_01 - phones	EH1	136.9522
136.9522	DCB_se2_ag1_m_01 - phones	T	137.0222
137.0222	DCB_se2_ag1_m_01 - phones	sp	137.0822
137.2672	DCB_int_01 - phones	N	137.4172
137.2672	DCB_int_01 - words	not	137.5372
137.4172	DCB_int_01 - phones	AA1	137.4772
137.4772	DCB_int_01 - phones	T	137.5372
137.5372	DCB_int_01 - phones	Y	137.5672
137.5372	DCB_int_01 - words	yet	137.6272
137.5672	DCB_int_01 - phones	EH1	137.5972
137.5972	DCB_int_01 - phones	T	137.6272
137.6272	DCB_int_01 - phones	B	137.6572
137.6272	DCB_int_01 - words	but	137.7272
137.6572	DCB_int_01 - phones	AH1	137.6872
137.6872	DCB_int_01 - phones	T	137.7272
137.7272	DCB_int_01 - phones	Y	137.7972
137.7272	DCB_int_01 - words	you're	137.8772
137.7972	DCB_int_01 - phones	UH1	137.8272
137.8272	DCB_int_01 - phones	R	137.8772
137.8772	DCB_int_01 - phones	sp	137.9072
137.9072	DCB_int_01 - phones	B	137.9672
137.9072	DCB_int_01 - words	buying	138.2272
137.9672	DCB_int_01 - phones	AY1	138.1072
138.1072	DCB_int_01 - phones	IH0	138.1372
138.1372	DCB_int_01 - phones	NG	138.2272
138.2272	DCB_int_01 - phones	sp	138.3072
138.3072	DCB_int_01 - words	a	138.3772
138.3072	DCB_int_01 - phones	AH0	138.3772
138.3772	DCB_int_01 - phones	sp	138.4072
138.4072	DCB_int_01 - phones	HH	138.4372
138.4072	DCB_int_01 - words	house	138.4972
138.4372	DCB_int_01 - phones	AW1	138.4672
138.4672	DCB_int_01 - phones	S	138.4972
138.4972	DCB_int_01 - phones	sp	138.7272
138.5117	DCB_se2_ag1_m_01 - phones	Y	138.7317
138.5117	DCB_se2_ag1_m_01 - words	yes	139.1517
138.7317	DCB_se2_ag1_m_01 - phones	EH1	138.8117
138.8117	DCB_se2_ag1_m_01 - phones	S	139.1517
139.1624	DCB_int_01 - words	oh	139.4324
139.1624	DCB_int_01 - phones	OW1	139.4324
139.4324	DCB_int_01 - phones	sp	139.6595
139.6595	DCB_int_01 - phones	AA1	139.7895
139.6595	DCB_int_01 - words	awesome	139.9595
139.7895	DCB_int_01 - phones	S	139.8795
139.8795	DCB_int_01 - phones	AH0	139.9095
139.9095	DCB_int_01 - phones	M	139.9595
139.9595	DCB_int_01 - phones	sp	140.3902
140.3902	DCB_int_01 - phones	AH0	140.4302
140.3902	DCB_int_01 - words	and	140.4802
140.4302	DCB_int_01 - phones	N	140.4802
140.4802	DCB_int_01 - phones	HH	140.5402
140.4802	DCB_int_01 - words	how	140.6302
140.5402	DCB_int_01 - phones	AW1	140.6302
140.6302	DCB_int_01 - phones	L	140.6602
140.6302	DCB_int_01 - words	long	140.7202
140.6602	DCB_int_01 - phones	AO1	140.6902
140.6902	DCB_int_01 - phones	NG	140.7202
140.7202	DCB_int_01 - phones	HH	140.7502
140.7202	DCB_int_01 - words	have	140.8402
140.7502	DCB_int_01 - phones	AE1	140.7902
140.7902	DCB_int_01 - phones	V	140.8402
140.8402	DCB_int_01 - phones	Y	140.8802
140.8402	DCB_int_01 - words	you	140.9202
140.8802	DCB_int_01 - phones	UW1	140.9202
140.9202	DCB_int_01 - phones	sp	140.9502
140.9502	DCB_int_01 - phones	L	141.0002
140.9502	DCB_int_01 - words	lived	141.1302
141.0002	DCB_int_01 - phones	IH1	141.0402
141.0402	DCB_int_01 - phones	V	141.1002
141.1002	DCB_int_01 - phones	D	141.1302
141.1302	DCB_int_01 - phones	DH	141.1702
141.1302	DCB_int_01 - words	there	141.3402
141.1702	DCB_int_01 - phones	EH1	141.2702
141.2702	DCB_int_01 - phones	R	141.3402
141.3402	DCB_int_01 - phones	sp	145.3792
141.9793	DCB_se2_ag1_m_01 - phones	TH	142.0993
141.9793	DCB_se2_ag1_m_01 - words	thir-	142.3393
142.0993	DCB_se2_ag1_m_01 - phones	ER1	142.3393
142.3393	DCB_se2_ag1_m_01 - phones	sp	142.3693
142.3693	DCB_se2_ag1_m_01 - phones	M	143.1993
142.3693	DCB_se2_ag1_m_01 - words	mm	143.1993
143.1993	DCB_se2_ag1_m_01 - phones	sp	143.2293
143.2293	DCB_se2_ag1_m_01 - phones	AH1	143.7293
143.2293	DCB_se2_ag1_m_01 - words	uh	143.7293
143.7293	DCB_se2_ag1_m_01 - phones	sp	143.8793
143.8793	DCB_se2_ag1_m_01 - phones	Y	144.0193
143.8793	DCB_se2_ag1_m_01 - words	yeah	144.0593
144.0193	DCB_se2_ag1_m_01 - phones	AE1	144.0593
144.0593	DCB_se2_ag1_m_01 - phones	sp	144.1793
144.1793	DCB_se2_ag1_m_01 - phones	TH	144.2593
144.1793	DCB_se2_ag1_m_01 - words	thirteen	144.6793
144.2593	DCB_se2_ag1_m_01 - phones	ER1	144.3693
144.3693	DCB_se2_ag1_m_01 - phones	T	144.4793
144.4793	DCB_se2_ag1_m_01 - phones	IY1	144.5393
144.5393	DCB_se2_ag1_m_01 - phones	N	144.6793
144.6793	DCB_se2_ag1_m_01 - phones	Y	144.7093
144.6793	DCB_se2_ag1_m_01 - words	years	144.8393
144.7093	DCB_se2_ag1_m_01 - phones	ER0	144.8093
144.8093	DCB_se2_ag1_m_01 - phones	Z	144.8393
144.8393	DCB_se2_ag1_m_01 - phones	sp	145.1193
145.3792	DCB_int_01 - phones	OW1	145.5092
145.3792	DCB_int_01 - words	oh	145.5092
145.5092	DCB_int_01 - phones	S	145.5792
145.5092	DCB_int_01 - words	so	145.6292
145.5792	DCB_int_01 - phones	OW1	145.6292
145.6292	DCB_int_01 - phones	Y	145.7092
145.6292	DCB_int_01 - words	you've	145.7992
145.7092	DCB_int_01 - phones	UW1	145.7692
145.7692	DCB_int_01 - phones	V	145.7992
145.7992	DCB_int_01 - phones	sp	145.9192
145.9192	DCB_int_01 - phones	L	145.9892
145.9192	DCB_int_01 - words	lived	146.1092
145.9892	DCB_int_01 - phones	IH1	146.0392
146.0392	DCB_int_01 - phones	V	146.0792
146.0792	DCB_int_01 - phones	D	146.1092
146.1092	DCB_int_01 - phones	DH	146.1592
146.1092	DCB_int_01 - words	there	146.2592
146.1592	DCB_int_01 - phones	EH1	146.2292
146.2292	DCB_int_01 - phones	R	146.2592
146.2592	DCB_int_01 - words	a	146.3092
146.2592	DCB_int_01 - phones	AH0	146.3092
146.3092	DCB_int_01 - phones	L	146.3592
146.3092	DCB_int_01 - words	long	146.5092
146.3592	DCB_int_01 - phones	AO1	146.3892
146.3892	DCB_int_01 - phones	NG	146.5092
146.5092	DCB_int_01 - phones	sp	146.5392
146.5392	DCB_int_01 - phones	T	146.6092
146.5392	DCB_int_01 - words	time	146.6792
146.5637	DCB_se2_ag1_m_01 - phones	Y	146.7437
146.5637	DCB_se2_ag1_m_01 - words	yes	147.1537
146.6092	DCB_int_01 - phones	AY1	146.6392
146.6392	DCB_int_01 - phones	M	146.6792
146.6792	DCB_int_01 - phones	sp	146.8092
146.7437	DCB_se2_ag1_m_01 - phones	EH1	146.8537
146.8537	DCB_se2_ag1_m_01 - phones	S	147.1537
147.7390	DCB_int_01 - phones	AH1	148.1890
147.7390	DCB_int_01 - words	um	148.2990
148.1890	DCB_int_01 - phones	M	148.2990
148.2990	DCB_int_01 - phones	sp	148.3590
148.6065	DCB_int_01 - phones	D	148.6465
148.6065	DCB_int_01 - words	describe	148.9665
148.6465	DCB_int_01 - phones	IH0	148.6765
148.6765	DCB_int_01 - phones	S	148.7665
148.7665	DCB_int_01 - phones	K	148.7965
148.7965	DCB_int_01 - phones	R	148.8465
148.8465	DCB_int_01 - phones	AY1	148.9165
148.9165	DCB_int_01 - phones	B	148.9665
148.9665	DCB_int_01 - phones	Y	148.9965
148.9665	DCB_int_01 - words	your	149.0765
148.9965	DCB_int_01 - phones	UH1	149.0265
149.0265	DCB_int_01 - phones	R	149.0765
149.0765	DCB_int_01 - phones	HH	149.1665
149.0765	DCB_int_01 - words	house	149.4865
149.1665	DCB_int_01 - phones	AW1	149.2265
149.2265	DCB_int_01 - phones	S	149.4865
149.4865	DCB_int_01 - phones	sp	149.5165
149.9545	DCB_se2_ag1_m_01 - phones	sil	149.9945
149.9945	DCB_se2_ag1_m_01 - words	uh	150.5145
149.9945	DCB_se2_ag1_m_01 - phones	AH1	150.5145
150.5145	DCB_se2_ag1_m_01 - phones	IH1	150.6445
150.5145	DCB_se2_ag1_m_01 - words	it	150.6845
150.6445	DCB_se2_ag1_m_01 - phones	T	150.6845
150.6845	DCB_se2_ag1_m_01 - phones	IH1	150.8045
150.6845	DCB_se2_ag1_m_01 - words	is	150.9745
150.8045	DCB_se2_ag1_m_01 - phones	Z	150.9745
150.9745	DCB_se2_ag1_m_01 - phones	N	151.0645
150.9745	DCB_se2_ag1_m_01 - words	not	151.3145
151.0645	DCB_se2_ag1_m_01 - phones	AA1	151.1645
151.1645	DCB_se2_ag1_m_01 - phones	T	151.3145
151.3145	DCB_se2_ag1_m_01 - phones	B	151.4045
151.3145	DCB_se2_ag1_m_01 - words	big	151.7045
151.4045	DCB_se2_ag1_m_01 - phones	IH1	151.6445
151.6445	DCB_se2_ag1_m_01 - phones	G	151.7045
151.7045	DCB_se2_ag1_m_01 - phones	sp	151.7445
151.7445	DCB_se2_ag1_m_01 - phones	B	151.8345
151.7445	DCB_se2_ag1_m_01 - words	but	152.1045
151.8345	DCB_se2_ag1_m_01 - phones	AH1	151.9045
151.9045	DCB_se2_ag1_m_01 - phones	T	152.1045
152.3101	DCB_se2_ag1_m_01 - phones	IH0	152.3601
152.3101	DCB_se2_ag1_m_01 - words	it	152.3901
152.3601	DCB_se2_ag1_m_01 - phones	T	152.3901
152.3901	DCB_se2_ag1_m_01 - words	s	152.5501
152.3901	DCB_se2_ag1_m_01 - phones	S	152.5501
153.0408	DCB_se2_ag1_m_01 - phones	P	153.1508
153.0408	DCB_se2_ag1_m_01 - words	perfect	153.4008
153.1508	DCB_se2_ag1_m_01 - phones	ER1	153.2408
153.2408	DCB_se2_ag1_m_01 - phones	F	153.3008
153.3008	DCB_se2_ag1_m_01 - phones	IH2	153.3408
153.3408	DCB_se2_ag1_m_01 - phones	K	153.3708
153.3708	DCB_se2_ag1_m_01 - phones	T	153.4008
153.4008	DCB_se2_ag1_m_01 - phones	S	153.4908
153.4008	DCB_se2_ag1_m_01 - words	size	153.6508
153.4908	DCB_se2_ag1_m_01 - phones	AY1	153.5808
153.5808	DCB_se2_ag1_m_01 - phones	Z	153.6508
153.6508	DCB_se2_ag1_m_01 - phones	F	153.7108
153.6508	DCB_se2_ag1_m_01 - words	for	153.7408
153.7108	DCB_se2_ag1_m_01 - phones	ER0	153.7408
153.7408	DCB_se2_ag1_m_01 - phones	M	153.8008
153.7408	DCB_se2_ag1_m_01 - words	my	153.9008
153.8008	DCB_se2_ag1_m_01 - phones	AY1	153.9008
153.9008	DCB_se2_ag1_m_01 - phones	F	154.0208
153.9008	DCB_se2_ag1_m_01 - words	family	154.4108
154.0208	DCB_se2_ag1_m_01 - phones	AE1	154.1308
154.1308	DCB_se2_ag1_m_01 - phones	M	154.2108
154.2108	DCB_se2_ag1_m_01 - phones	L	154.2508
154.2508	DCB_se2_ag1_m_01 - phones	IY0	154.4108
154.4108	DCB_se2_ag1_m_01 - phones	sp	154.4508
154.4508	DCB_se2_ag1_m_01 - phones	F	154.5808
154.4508	DCB_se2_ag1_m_01 - words	family	154.8108
154.5808	DCB_se2_ag1_m_01 - phones	AE1	154.6608
154.6608	DCB_se2_ag1_m_01 - phones	M	154.7008
154.7008	DCB_se2_ag1_m_01 - phones	L	154.7508
154.7508	DCB_se2_ag1_m_01 - phones	IY0	154.8108
154.8108	DCB_se2_ag1_m_01 - phones	AH0	154.8408
154.8108	DCB_se2_ag1_m_01 - words	of	154.8708
154.8408	DCB_se2_ag1_m_01 - phones	V	154.8708
154.8708	DCB_se2_ag1_m_01 - phones	F	155.0008
154.8708	DCB_se2_ag1_m_01 - words	five	155.6408
155.0008	DCB_se2_ag1_m_01 - phones	AY1	155.3308
155.3308	DCB_se2_ag1_m_01 - phones	V	155.6408
156.1414	DCB_se2_ag1_m_01 - words	uh	156.6714
156.1414	DCB_se2_ag1_m_01 - phones	AH1	156.6714
156.6714	DCB_se2_ag1_m_01 - phones	sp	156.7814
157.1690	DCB_se2_ag1_m_01 - phones	Y	157.2890
157.1690	DCB_se2_ag1_m_01 - words	you	157.3290
157.2890	DCB_se2_ag1_m_01 - phones	UW1	157.3290
157.3290	DCB_se2_ag1_m_01 - phones	G	157.3990
157.3290	DCB_se2_ag1_m_01 - words	got	157.4990
157.3990	DCB_se2_ag1_m_01 - phones	AA1	157.4290
157.4290	DCB_se2_ag1_m_01 - phones	T	157.4990
157.4990	DCB_se2_ag1_m_01 - phones	DH	157.5490
157.4990	DCB_se2_ag1_m_01 - words	the	157.5890
157.5490	DCB_se2_ag1_m_01 - phones	AH0	157.5890
157.5890	DCB_se2_ag1_m_01 - phones	M	157.6990
157.5890	DCB_se2_ag1_m_01 - words	main	157.8890
157.6990	DCB_se2_ag1_m_01 - phones	EY1	157.8390
157.8390	DCB_se2_ag1_m_01 - phones	N	157.8890
157.8890	DCB_se2_ag1_m_01 - phones	F	158.0090
157.8890	DCB_se2_ag1_m_01 - words	floor	158.1290
158.0090	DCB_se2_ag1_m_01 - phones	L	158.0390
158.0390	DCB_se2_ag1_m_01 - phones	AO1	158.0690
158.0690	DCB_se2_ag1_m_01 - phones	R	158.1290
158.1290	DCB_se2_ag1_m_01 - phones	DH	158.1890
158.1290	DCB_se2_ag1_m_01 - words	then	158.2590
158.1890	DCB_se2_ag1_m_01 - phones	EH1	158.2190
158.2190	DCB_se2_ag1_m_01 - phones	N	158.2590
158.2590	DCB_se2_ag1_m_01 - phones	Y	158.2890
158.2590	DCB_se2_ag1_m_01 - words	you	158.3190
158.2890	DCB_se2_ag1_m_01 - phones	UW1	158.3190
158.3190	DCB_se2_ag1_m_01 - phones	G	158.3890
158.3190	DCB_se2_ag1_m_01 - words	got	158.4590
158.3890	DCB_se2_ag1_m_01 - phones	AA1	158.4190
158.4190	DCB_se2_ag1_m_01 - phones	T	158.4590
158.4590	DCB_se2_ag1_m_01 - phones	DH	158.5090
158.4590	DCB_se2_ag1_m_01 - words	the	158.5590
158.5090	DCB_se2_ag1_m_01 - phones	AH0	158.5590
158.5590	DCB_se2_ag1_m_01 - phones	sp	158.6090
158.6090	DCB_se2_ag1_m_01 - phones	B	158.6690
158.6090	DCB_se2_ag1_m_01 - words	basement	158.9690
158.6690	DCB_se2_ag1_m_01 - phones	EY1	158.7790
158.7790	DCB_se2_ag1_m_01 - phones	S	158.8490
158.8490	DCB_se2_ag1_m_01 - phones	M	158.8790
158.8790	DCB_se2_ag1_m_01 - phones	AH0	158.9090
158.9090	DCB_se2_ag1_m_01 - phones	N	158.9390
158.9390	DCB_se2_ag1_m_01 - phones	T	158.9690
158.9690	DCB_se2_ag1_m_01 - phones	DH	159.0090
158.9690	DCB_se2_ag1_m_01 - words	that	159.1090
159.0090	DCB_se2_ag1_m_01 - phones	AE1	159.0490
159.0490	DCB_se2_ag1_m_01 - phones	T	159.1090
159.1090	DCB_se2_ag1_m_01 - phones	Z	159.1390
159.1090	DCB_se2_ag1_m_01 - words	s	159.1390
159.1390	DCB_se2_ag1_m_01 - phones	W	159.1690
159.1390	DCB_se2_ag1_m_01 - words	where	159.2290
159.1690	DCB_se2_ag1_m_01 - phones	EH1	159.1990
159.1990	DCB_se2_ag1_m_01 - phones	R	159.2290
159.2290	DCB_se2_ag1_m_01 - phones	M	159.2590
159.2290	DCB_se2_ag1_m_01 - words	my	159.3190
159.2590	DCB_se2_ag1_m_01 - phones	AY1	159.3190
159.3190	DCB_se2_ag1_m_01 - phones	P	159.4490
159.3190	DCB_se2_ag1_m_01 - words	parents	159.7190
159.4490	DCB_se2_ag1_m_01 - phones	EH1	159.4790
159.4790	DCB_se2_ag1_m_01 - phones	R	159.5590
159.5590	DCB_se2_ag1_m_01 - phones	AH0	159.5990
159.5990	DCB_se2_ag1_m_01 - phones	N	159.6390
159.6390	DCB_se2_ag1_m_01 - phones	T	159.6790
159.6790	DCB_se2_ag1_m_01 - phones	S	159.7190
159.7190	DCB_se2_ag1_m_01 - phones	S	159.7690
159.7190	DCB_se2_ag1_m_01 - words	stay	160.1990
159.7690	DCB_se2_ag1_m_01 - phones	T	159.8290
159.8290	DCB_se2_ag1_m_01 - phones	EY1	160.1990
160.6266	DCB_se2_ag1_m_01 - phones	IH0	160.7466
160.6266	DCB_se2_ag1_m_01 - words	it	160.7866
160.7466	DCB_se2_ag1_m_01 - phones	T	160.7866
160.7866	DCB_se2_ag1_m_01 - words	s	160.8866
160.7866	DCB_se2_ag1_m_01 - phones	S	160.8866
160.8866	DCB_se2_ag1_m_01 - phones	M	160.9766
160.8866	DCB_se2_ag1_m_01 - words	me	161.2766
160.9766	DCB_se2_ag1_m_01 - phones	IY1	161.2766
161.2766	DCB_se2_ag1_m_01 - phones	AE1	161.3066
161.2766	DCB_se2_ag1_m_01 - words	and	161.3366
161.3066	DCB_se2_ag1_m_01 - phones	N	161.3366
161.3366	DCB_se2_ag1_m_01 - phones	M	161.4066
161.3366	DCB_se2_ag1_m_01 - words	my	161.4866
161.4066	DCB_se2_ag1_m_01 - phones	AY1	161.4866
161.4866	DCB_se2_ag1_m_01 - phones	sp	161.5266
161.5266	DCB_se2_ag1_m_01 - phones	T	161.6566
161.5266	DCB_se2_ag1_m_01 - words	two	161.7266
161.6566	DCB_se2_ag1_m_01 - phones	UW1	161.7266
161.7266	DCB_se2_ag1_m_01 - phones	S	161.8366
161.7266	DCB_se2_ag1_m_01 - words	sisters	162.5966
161.8366	DCB_se2_ag1_m_01 - phones	IH1	161.9366
161.9366	DCB_se2_ag1_m_01 - phones	S	162.0066
162.0066	DCB_se2_ag1_m_01 - phones	T	162.0666
162.0666	DCB_se2_ag1_m_01 - phones	ER0	162.2366
162.2366	DCB_se2_ag1_m_01 - phones	Z	162.5966
162.8053	DCB_se2_ag1_m_01 - phones	sil	162.8453
162.8453	DCB_se2_ag1_m_01 - phones	AE1	162.9553
162.8453	DCB_se2_ag1_m_01 - words	and	163.0253
162.9553	DCB_se2_ag1_m_01 - phones	N	163.0253
163.0253	DCB_se2_ag1_m_01 - phones	W	163.0753
163.0253	DCB_se2_ag1_m_01 - words	we	163.1653
163.0753	DCB_se2_ag1_m_01 - phones	IY1	163.1653
163.1653	DCB_se2_ag1_m_01 - phones	S	163.2453
163.1653	DCB_se2_ag1_m_01 - words	stay	163.3553
163.2453	DCB_se2_ag1_m_01 - phones	T	163.2953
163.2953	DCB_se2_ag1_m_01 - phones	EY1	163.3553
163.3553	DCB_se2_ag1_m_01 - phones	AA1	163.3953
163.3553	DCB_se2_ag1_m_01 - words	on	163.4653
163.3953	DCB_se2_ag1_m_01 - phones	N	163.4653
163.4653	DCB_se2_ag1_m_01 - phones	DH	163.4953
163.4653	DCB_se2_ag1_m_01 - words	the	163.5253
163.4953	DCB_se2_ag1_m_01 - phones	AH0	163.5253
163.5253	DCB_se2_ag1_m_01 - phones	T	163.6353
163.5253	DCB_se2_ag1_m_01 - words	top	163.7353
163.6353	DCB_se2_ag1_m_01 - phones	AA1	163.7053
163.7053	DCB_se2_ag1_m_01 - phones	P	163.7353
163.7353	DCB_se2_ag1_m_01 - phones	F	163.8253
163.7353	DCB_se2_ag1_m_01 - words	floor	163.9253
163.8253	DCB_se2_ag1_m_01 - phones	L	163.8553
163.8553	DCB_se2_ag1_m_01 - phones	AO1	163.8853
163.8853	DCB_se2_ag1_m_01 - phones	R	163.9253
163.9253	DCB_se2_ag1_m_01 - phones	sp	164.3568
164.3568	DCB_se2_ag1_m_01 - phones	W	164.3868
164.3568	DCB_se2_ag1_m_01 - words	we	164.4368
164.3868	DCB_se2_ag1_m_01 - phones	IY1	164.4368
164.4368	DCB_se2_ag1_m_01 - phones	AO1	164.5168
164.4368	DCB_se2_ag1_m_01 - words	all	164.5668
164.5168	DCB_se2_ag1_m_01 - phones	L	164.5668
164.5668	DCB_se2_ag1_m_01 - phones	HH	164.6168
164.5668	DCB_se2_ag1_m_01 - words	have	164.7268
164.6168	DCB_se2_ag1_m_01 - phones	AE1	164.6468
164.6468	DCB_se2_ag1_m_01 - phones	V	164.7268
164.7268	DCB_se2_ag1_m_01 - phones	AA1	164.7968
164.7268	DCB_se2_ag1_m_01 - words	our	164.8268
164.7968	DCB_se2_ag1_m_01 - phones	R	164.8268
164.8268	DCB_se2_ag1_m_01 - phones	OW1	164.9368
164.8268	DCB_se2_ag1_m_01 - words	own	165.0768
164.9368	DCB_se2_ag1_m_01 - phones	N	165.0768
165.0768	DCB_se2_ag1_m_01 - phones	R	165.1368
165.0768	DCB_se2_ag1_m_01 - words	rooms	165.7168
165.1368	DCB_se2_ag1_m_01 - phones	UW1	165.3768
165.3768	DCB_se2_ag1_m_01 - phones	M	165.4268
165.4268	DCB_se2_ag1_m_01 - phones	Z	165.7168
166.0693	DCB_se2_ag1_m_01 - phones	sil	166.1093
166.1093	DCB_se2_ag1_m_01 - phones	K	166.1793
166.1093	DCB_se2_ag1_m_01 - words	kitchen	166.7093
166.1793	DCB_se2_ag1_m_01 - phones	IH1	166.2593
166.2593	DCB_se2_ag1_m_01 - phones	CH	166.3793
166.3793	DCB_se2_ag1_m_01 - phones	AH0	166.4193
166.4193	DCB_se2_ag1_m_01 - phones	N	166.7093
166.7093	DCB_se2_ag1_m_01 - phones	sp	166.9035
166.9035	DCB_se2_ag1_m_01 - phones	D	167.1335
166.9035	DCB_se2_ag1_m_01 - words	den	167.4935
167.1335	DCB_se2_ag1_m_01 - phones	EH1	167.3235
167.3235	DCB_se2_ag1_m_01 - phones	N	167.4935
167.4935	DCB_se2_ag1_m_01 - phones	sp	167.5335
167.5335	DCB_se2_ag1_m_01 - phones	IH0	167.6135
167.5335	DCB_se2_ag1_m_01 - words	in	167.6735
167.6135	DCB_se2_ag1_m_01 - phones	N	167.6735
167.6735	DCB_se2_ag1_m_01 - phones	DH	167.7235
167.6735	DCB_se2_ag1_m_01 - words	the	167.7735
167.7235	DCB_se2_ag1_m_01 - phones	AH0	167.7735
167.7735	DCB_se2_ag1_m_01 - phones	sp	167.8335
167.8335	DCB_se2_ag1_m_01 - phones	B	167.8935
167.8335	DCB_se2_ag1_m_01 - words	back	168.1535
167.8935	DCB_se2_ag1_m_01 - phones	AE1	168.0835
168.0835	DCB_se2_ag1_m_01 - phones	K	168.1535
168.1535	DCB_se2_ag1_m_01 - phones	DH	168.2035
168.1535	DCB_se2_ag1_m_01 - words	that	168.2935
168.2035	DCB_se2_ag1_m_01 - phones	AE1	168.2535
168.2535	DCB_se2_ag1_m_01 - phones	T	168.2935
168.2935	DCB_se2_ag1_m_01 - phones	Z	168.3635
168.2935	DCB_se2_ag1_m_01 - words	s	168.3635
168.3635	DCB_se2_ag1_m_01 - phones	W	168.3935
168.3635	DCB_se2_ag1_m_01 - words	where	168.4635
168.3935	DCB_se2_ag1_m_01 - phones	EH1	168.4235
168.4235	DCB_se2_ag1_m_01 - phones	R	168.4635
168.4635	DCB_se2_ag1_m_01 - phones	W	168.5135
168.4635	DCB_se2_ag1_m_01 - words	we	168.5735
168.5135	DCB_se2_ag1_m_01 - phones	IY1	168.5735
168.5735	DCB_se2_ag1_m_01 - phones	HH	168.6935
168.5735	DCB_se2_ag1_m_01 - words	have	168.9735
168.6935	DCB_se2_ag1_m_01 - phones	AE1	168.9135
168.9135	DCB_se2_ag1_m_01 - phones	V	168.9735
168.9735	DCB_se2_ag1_m_01 - phones	sp	169.0435
169.7329	DCB_se2_ag1_m_01 - phones	AA1	169.9929
169.7329	DCB_se2_ag1_m_01 - words	our	170.0729
169.9929	DCB_se2_ag1_m_01 - phones	R	170.0729
170.0729	DCB_se2_ag1_m_01 - phones	sp	170.1229
170.1229	DCB_se2_ag1_m_01 - phones	T	170.2529
170.1229	DCB_se2_ag1_m_01 - words	tv	170.5629
170.2529	DCB_se2_ag1_m_01 - phones	IY1	170.3629
170.3629	DCB_se2_ag1_m_01 - phones	V	170.4429
170.4429	DCB_se2_ag1_m_01 - phones	IY1	170.5629
170.5629	DCB_se2_ag1_m_01 - phones	sp	170.6229
170.6229	DCB_se2_ag1_m_01 - phones	DH	170.6729
170.6229	DCB_se2_ag1_m_01 - words	that	170.7729
170.6729	DCB_se2_ag1_m_01 - phones	AE1	170.7129
170.7129	DCB_se2_ag1_m_01 - phones	T	170.7729
170.7729	DCB_se2_ag1_m_01 - words	s	170.8029
170.7729	DCB_se2_ag1_m_01 - phones	S	170.8029
170.8029	DCB_se2_ag1_m_01 - phones	W	170.8329
170.8029	DCB_se2_ag1_m_01 - words	where	170.8929
170.8329	DCB_se2_ag1_m_01 - phones	EH1	170.8629
170.8629	DCB_se2_ag1_m_01 - phones	R	170.8929
170.8929	DCB_se2_ag1_m_01 - phones	W	170.9329
170.8929	DCB_se2_ag1_m_01 - words	we	171.0029
170.9329	DCB_se2_ag1_m_01 - phones	IY1	171.0029
171.0029	DCB_se2_ag1_m_01 - phones	HH	171.0829
171.0029	DCB_se2_ag1_m_01 - words	have	171.2829
171.0829	DCB_se2_ag1_m_01 - phones	AE1	171.1829
171.1829	DCB_se2_ag1_m_01 - phones	V	171.2829
171.2829	DCB_se2_ag1_m_01 - phones	W	171.3629
171.2829	DCB_se2_ag1_m_01 - words	one	171.4429
171.3629	DCB_se2_ag1_m_01 - phones	AH1	171.3929
171.3929	DCB_se2_ag1_m_01 - phones	N	171.4429
171.4429	DCB_se2_ag1_m_01 - phones	AH0	171.4729
171.4429	DCB_se2_ag1_m_01 - words	of	171.5029
171.4729	DCB_se2_ag1_m_01 - phones	V	171.5029
171.5029	DCB_se2_ag1_m_01 - phones	DH	171.5329
171.5029	DCB_se2_ag1_m_01 - words	the	171.5829
171.5329	DCB_se2_ag1_m_01 - phones	AH0	171.5829
171.5829	DCB_se2_ag1_m_01 - phones	M	171.6429
171.5829	DCB_se2_ag1_m_01 - words	main	171.7929
171.6429	DCB_se2_ag1_m_01 - phones	EY1	171.7329
171.7329	DCB_se2_ag1_m_01 - phones	N	171.7929
171.7929	DCB_se2_ag1_m_01 - phones	T	171.9029
171.7929	DCB_se2_ag1_m_01 - words	tvs	172.1229
171.9029	DCB_se2_ag1_m_01 - phones	IY1	171.9629
171.9629	DCB_se2_ag1_m_01 - phones	V	172.0129
172.0129	DCB_se2_ag1_m_01 - phones	IY1	172.0829
172.0829	DCB_se2_ag1_m_01 - phones	S	172.1229
172.1229	DCB_se2_ag1_m_01 - phones	AH0	172.1529
172.1229	DCB_se2_ag1_m_01 - words	and	172.1829
172.1529	DCB_se2_ag1_m_01 - phones	N	172.1829
172.1829	DCB_se2_ag1_m_01 - phones	DH	172.2129
172.1829	DCB_se2_ag1_m_01 - words	the	172.3229
172.2129	DCB_se2_ag1_m_01 - phones	AH1	172.3229
172.3229	DCB_se2_ag1_m_01 - phones	AH1	172.3929
172.3229	DCB_se2_ag1_m_01 - words	other	172.5029
172.3929	DCB_se2_ag1_m_01 - phones	DH	172.4529
172.4529	DCB_se2_ag1_m_01 - phones	ER0	172.5029
172.5029	DCB_se2_ag1_m_01 - phones	M	172.5629
172.5029	DCB_se2_ag1_m_01 - words	main	172.6929
172.5629	DCB_se2_ag1_m_01 - phones	EY1	172.6329
172.6329	DCB_se2_ag1_m_01 - phones	N	172.6929
172.6929	DCB_se2_ag1_m_01 - phones	T	172.8029
172.6929	DCB_se2_ag1_m_01 - words	tv	172.9729
172.8029	DCB_se2_ag1_m_01 - phones	IY1	172.8529
172.8529	DCB_se2_ag1_m_01 - phones	V	172.9429
172.9429	DCB_se2_ag1_m_01 - phones	IY1	172.9729
172.9729	DCB_se2_ag1_m_01 - phones	IH0	173.0029
172.9729	DCB_se2_ag1_m_01 - words	is	173.0629
173.0029	DCB_se2_ag1_m_01 - phones	Z	173.0629
173.0629	DCB_se2_ag1_m_01 - phones	IH0	173.0929
173.0629	DCB_se2_ag1_m_01 - words	in	173.1329
173.0929	DCB_se2_ag1_m_01 - phones	N	173.1329
173.1329	DCB_se2_ag1_m_01 - phones	DH	173.1729
173.1329	DCB_se2_ag1_m_01 - words	the	173.2029
173.1729	DCB_se2_ag1_m_01 - phones	AH0	173.2029
173.2029	DCB_se2_ag1_m_01 - phones	sp	173.2329
173.2329	DCB_se2_ag1_m_01 - phones	L	173.2829
173.2329	DCB_se2_ag1_m_01 - words	living	173.4329
173.2829	DCB_se2_ag1_m_01 - phones	IH1	173.3229
173.3229	DCB_se2_ag1_m_01 - phones	V	173.3729
173.3729	DCB_se2_ag1_m_01 - phones	IH0	173.4029
173.4029	DCB_se2_ag1_m_01 - phones	NG	173.4329
173.4329	DCB_se2_ag1_m_01 - phones	R	173.4629
173.4329	DCB_se2_ag1_m_01 - words	room	173.6529
173.4629	DCB_se2_ag1_m_01 - phones	UW1	173.4929
173.4929	DCB_se2_ag1_m_01 - phones	M	173.6529
174.3549	DCB_int_01 - phones	OW2	174.4149
174.3549	DCB_int_01 - words	okay	174.5849
174.4149	DCB_int_01 - phones	K	174.4749
174.4749	DCB_int_01 - phones	EY1	174.5849
174.5849	DCB_int_01 - phones	sp	174.7049
175.4059	DCB_int_01 - phones	AH1	175.9159
175.4059	DCB_int_01 - words	um	176.2859
175.9159	DCB_int_01 - phones	M	176.2859
176.8206	DCB_int_01 - phones	AE1	176.9206
176.8206	DCB_int_01 - words	and	177.0106
176.9206	DCB_int_01 - phones	N	177.0106
177.0106	DCB_int_01 - phones	Y	177.0606
177.0106	DCB_int_01 - words	you've	177.1806
177.0606	DCB_int_01 - phones	UW1	177.0906
177.0906	DCB_int_01 - phones	V	177.1806
177.1806	DCB_int_01 - phones	AO1	177.2606
177.1806	DCB_int_01 - words	always	177.4906
177.2606	DCB_int_01 - phones	L	177.3006
177.3006	DCB_int_01 - phones	W	177.3506
177.3506	DCB_int_01 - phones	IY0	177.3906
177.3906	DCB_int_01 - phones	Z	177.4906
177.4906	DCB_int_01 - phones	L	177.5206
177.4906	DCB_int_01 - words	lived	177.6506
177.5206	DCB_int_01 - phones	IH1	177.5606
177.5606	DCB_int_01 - phones	V	177.6206
177.6206	DCB_int_01 - phones	D	177.6506
177.6506	DCB_int_01 - phones	IH0	177.6806
177.6506	DCB_int_01 - words	in	177.7506
177.6806	DCB_int_01 - phones	N	177.7506
177.7506	DCB_int_01 - phones	DH	177.7806
177.7506	DCB_int_01 - words	this	177.9106
177.7806	DCB_int_01 - phones	IH1	177.8206
177.8206	DCB_int_01 - phones	S	177.9106
177.9106	DCB_int_01 - phones	N	177.9506
177.9106	DCB_int_01 - words	neighborhood	178.1906
177.9506	DCB_int_01 - phones	EY1	178.0206
178.0206	DCB_int_01 - phones	B	178.0706
178.0706	DCB_int_01 - phones	ER0	178.1006
178.1006	DCB_int_01 - phones	HH	178.1306
178.1306	DCB_int_01 - phones	UH2	178.1606
178.1606	DCB_int_01 - phones	D	178.1906
178.1906	DCB_int_01 - phones	F	178.2906
178.1906	DCB_int_01 - words	for	178.3606
178.2906	DCB_int_01 - phones	ER0	178.3606
178.3606	DCB_int_01 - phones	DH	178.3906
178.3606	DCB_int_01 - words	the	178.4306
178.3906	DCB_int_01 - phones	AH0	178.4306
178.4306	DCB_int_01 - phones	M	178.4906
178.4306	DCB_int_01 - words	most	178.6206
178.4906	DCB_int_01 - phones	OW1	178.5606
178.5606	DCB_int_01 - phones	S	178.6206
178.6206	DCB_int_01 - phones	P	178.7206
178.6206	DCB_int_01 - words	part	178.8506
178.7206	DCB_int_01 - phones	AA1	178.7906
178.7906	DCB_int_01 - phones	R	178.8206
178.8206	DCB_int_01 - phones	T	178.8506
178.8506	DCB_int_01 - phones	sp	178.9006
178.9006	DCB_int_01 - phones	Y	178.9306
178.9006	DCB_int_01 - words	you've	178.9906
178.9306	DCB_int_01 - phones	UW1	178.9606
178.9335	DCB_se2_ag1_m_01 - phones	Y	179.3635
178.9335	DCB_se2_ag1_m_01 - words	yeah	179.4135
178.9606	DCB_int_01 - phones	V	178.9906
178.9906	DCB_int_01 - phones	sp	179.0206
179.0206	DCB_int_01 - phones	L	179.0706
179.0206	DCB_int_01 - words	lived	179.2006
179.0706	DCB_int_01 - phones	IH1	179.1006
179.1006	DCB_int_01 - phones	V	179.1706
179.1706	DCB_int_01 - phones	D	179.2006
179.2006	DCB_int_01 - phones	IH0	179.2306
179.2006	DCB_int_01 - words	in	179.3206
179.2306	DCB_int_01 - phones	N	179.3206
179.3206	DCB_int_01 - phones	DH	179.3506
179.3206	DCB_int_01 - words	this	179.4606
179.3506	DCB_int_01 - phones	IH0	179.3806
179.3635	DCB_se2_ag1_m_01 - phones	AE1	179.4135
179.3806	DCB_int_01 - phones	S	179.4606
179.4135	DCB_se2_ag1_m_01 - phones	sp	179.6235
179.4606	DCB_int_01 - phones	N	179.4906
179.4606	DCB_int_01 - words	neighborhood	179.8306
179.4906	DCB_int_01 - phones	EY1	179.5406
179.5406	DCB_int_01 - phones	B	179.5706
179.5706	DCB_int_01 - phones	ER0	179.6006
179.6006	DCB_int_01 - phones	HH	179.7206
179.7206	DCB_int_01 - phones	UH2	179.7506
179.7506	DCB_int_01 - phones	D	179.8306
179.8306	DCB_int_01 - phones	sp	180.3682
180.3682	DCB_int_01 - phones	AH1	180.6082
180.3682	DCB_int_01 - words	um	180.9382
180.6082	DCB_int_01 - phones	M	180.9382
181.8630	DCB_int_01 - phones	AE1	182.0030
181.8630	DCB_int_01 - words	as	182.1030
182.0030	DCB_int_01 - phones	Z	182.1030
182.1030	DCB_int_01 - phones	Y	182.1430
182.1030	DCB_int_01 - words	you	182.1930
182.1430	DCB_int_01 - phones	UW1	182.1930
182.1930	DCB_int_01 - phones	W	182.3030
182.1930	DCB_int_01 - words	were	182.4430
182.3030	DCB_int_01 - phones	ER0	182.4430
182.4430	DCB_int_01 - phones	sp	182.8481
182.8481	DCB_int_01 - phones	AH0	182.8981
182.8481	DCB_int_01 - words	and	183.0381
182.8981	DCB_int_01 - phones	N	182.9281
182.9281	DCB_int_01 - phones	D	183.0381
183.0381	DCB_int_01 - phones	sp	183.0781
183.0781	DCB_int_01 - phones	AE1	183.1881
183.0781	DCB_int_01 - words	as	183.2581
183.1881	DCB_int_01 - phones	Z	183.2581
183.2581	DCB_int_01 - phones	AH0	183.3681
183.2581	DCB_int_01 - words	a	183.3681
183.3681	DCB_int_01 - phones	L	183.3981
183.3681	DCB_int_01 - words	little	183.5681
183.3981	DCB_int_01 - phones	IH1	183.4481
183.4481	DCB_int_01 - phones	T	183.4881
183.4881	DCB_int_01 - phones	AH0	183.5281
183.5281	DCB_int_01 - phones	L	183.5681
183.5681	DCB_int_01 - phones	sp	183.5981
183.5981	DCB_int_01 - phones	K	183.6881
183.5981	DCB_int_01 - words	kid	183.8181
183.6881	DCB_int_01 - phones	IH1	183.7681
183.7681	DCB_int_01 - phones	D	183.8181
183.8181	DCB_int_01 - phones	D	183.8481
183.8181	DCB_int_01 - words	did	183.9481
183.8481	DCB_int_01 - phones	IH0	183.8781
183.8781	DCB_int_01 - phones	D	183.9481
183.9481	DCB_int_01 - phones	Y	184.0181
183.9481	DCB_int_01 - words	you	184.4781
184.0181	DCB_int_01 - phones	UW1	184.4781
184.4781	DCB_int_01 - phones	sp	184.9168
184.9168	DCB_int_01 - phones	P	185.0068
184.9168	DCB_int_01 - words	play	185.1468
185.0068	DCB_int_01 - phones	L	185.0668
185.0668	DCB_int_01 - phones	EY1	185.1468
185.1468	DCB_int_01 - phones	W	185.1768
185.1468	DCB_int_01 - words	with	185.2368
185.1768	DCB_int_01 - phones	IH0	185.2068
185.2068	DCB_int_01 - phones	DH	185.2368
185.2368	DCB_int_01 - phones	sp	185.2668
185.2668	DCB_int_01 - phones	AH1	185.3468
185.2668	DCB_int_01 - words	other	185.4668
185.3468	DCB_int_01 - phones	DH	185.3968
185.3968	DCB_int_01 - phones	ER0	185.4668
185.4668	DCB_int_01 - phones	L	185.5068
185.4668	DCB_int_01 - words	little	185.6768
185.5068	DCB_int_01 - phones	IH1	185.5468
185.5468	DCB_int_01 - phones	T	185.5768
185.5768	DCB_int_01 - phones	AH0	185.6068
185.6068	DCB_int_01 - phones	L	185.6768
185.6768	DCB_int_01 - phones	K	185.7668
185.6768	DCB_int_01 - words	kids	185.9268
185.7668	DCB_int_01 - phones	IH1	185.8468
185.8468	DCB_int_01 - phones	D	185.8868
185.8868	DCB_int_01 - phones	Z	185.9268
185.9268	DCB_int_01 - phones	AW1	186.0068
185.9268	DCB_int_01 - words	outside	186.5268
186.0068	DCB_int_01 - phones	T	186.0668
186.0668	DCB_int_01 - phones	S	186.1668
186.1668	DCB_int_01 - phones	AY1	186.4868
186.4868	DCB_int_01 - phones	D	186.5268
186.5268	DCB_int_01 - phones	sp	186.5668
186.5668	DCB_int_01 - phones	AO1	186.6468
186.5668	DCB_int_01 - words	or	186.7268
186.6468	DCB_int_01 - phones	R	186.7268
186.7268	DCB_int_01 - phones	D	186.7768
186.7268	DCB_int_01 - words	did	186.8668
186.7768	DCB_int_01 - phones	IH0	186.8168
186.8168	DCB_int_01 - phones	D	186.8668
186.8668	DCB_int_01 - phones	Y	186.9068
186.8668	DCB_int_01 - words	you	186.9668
186.9068	DCB_int_01 - phones	UW1	186.9668
186.9668	DCB_int_01 - phones	W	187.0468
186.9668	DCB_int_01 - words	were	187.1168
187.0468	DCB_int_01 - phones	ER0	187.1168
187.1168	DCB_int_01 - phones	Y	187.1668
187.1168	DCB_int_01 - words	you	187.2368
187.1668	DCB_int_01 - phones	UW1	187.2368
187.2368	DCB_int_01 - phones	M	187.3868
187.2368	DCB_int_01 - words	mostly	187.6068
187.3868	DCB_int_01 - phones	OW1	187.4568
187.4568	DCB_int_01 - phones	S	187.5368
187.5368	DCB_int_01 - phones	L	187.5768
187.5768	DCB_int_01 - phones	IY0	187.6068
187.6068	DCB_int_01 - phones	IH0	187.6468
187.6068	DCB_int_01 - words	in	187.6868
187.6468	DCB_int_01 - phones	N	187.6868
187.6868	DCB_int_01 - phones	DH	187.7168
187.6868	DCB_int_01 - words	the	187.7568
187.7168	DCB_int_01 - phones	AH0	187.7568
187.7568	DCB_int_01 - phones	HH	187.8368
187.7568	DCB_int_01 - words	house	188.2868
187.8368	DCB_int_01 - phones	AW1	188.0868
188.0868	DCB_int_01 - phones	S	188.2868
188.2868	DCB_int_01 - phones	sp	201.4754
188.8940	DCB_se2_ag1_m_01 - words	uh	189.1040
188.8940	DCB_se2_ag1_m_01 - phones	AH1	189.1040
189.1040	DCB_se2_ag1_m_01 - phones	sp	189.1540
189.1540	DCB_se2_ag1_m_01 - phones	HH	189.2340
189.1540	DCB_se2_ag1_m_01 - words	when	189.4040
189.2340	DCB_se2_ag1_m_01 - phones	W	189.2840
189.2840	DCB_se2_ag1_m_01 - phones	EH1	189.3440
189.3440	DCB_se2_ag1_m_01 - phones	N	189.4040
189.4040	DCB_se2_ag1_m_01 - phones	DH	189.4540
189.4040	DCB_se2_ag1_m_01 - words	the	189.4940
189.4540	DCB_se2_ag1_m_01 - phones	AH0	189.4940
189.4940	DCB_se2_ag1_m_01 - phones	sp	189.5240
189.5240	DCB_se2_ag1_m_01 - phones	L	189.5840
189.5240	DCB_se2_ag1_m_01 - words	little	189.8040
189.5840	DCB_se2_ag1_m_01 - phones	IH1	189.6340
189.6340	DCB_se2_ag1_m_01 - phones	T	189.6840
189.6840	DCB_se2_ag1_m_01 - phones	AH0	189.7240
189.7240	DCB_se2_ag1_m_01 - phones	L	189.8040
189.8040	DCB_se2_ag1_m_01 - phones	K	189.8840
189.8040	DCB_se2_ag1_m_01 - words	kid	190.1440
189.8840	DCB_se2_ag1_m_01 - phones	IH1	190.0240
190.0240	DCB_se2_ag1_m_01 - phones	D	190.1440
190.3296	DCB_se2_ag1_m_01 - phones	M	190.4696
190.3296	DCB_se2_ag1_m_01 - words	my	190.5396
190.4696	DCB_se2_ag1_m_01 - phones	AY1	190.5396
190.5396	DCB_se2_ag1_m_01 - phones	N	190.7096
190.5396	DCB_se2_ag1_m_01 - words	neighbor	191.1896
190.7096	DCB_se2_ag1_m_01 - phones	EY1	190.8796
190.8796	DCB_se2_ag1_m_01 - phones	B	190.9796
190.9796	DCB_se2_ag1_m_01 - phones	ER0	191.1896
191.1896	DCB_se2_ag1_m_01 - words	s	191.4196
191.1896	DCB_se2_ag1_m_01 - phones	Z	191.4196
191.5608	DCB_se2_ag1_m_01 - phones	sil	191.6108
191.6108	DCB_se2_ag1_m_01 - phones	K	191.7108
191.6108	DCB_se2_ag1_m_01 - words	kids	192.0408
191.7108	DCB_se2_ag1_m_01 - phones	IH1	191.8808
191.8808	DCB_se2_ag1_m_01 - phones	D	191.9308
191.9308	DCB_se2_ag1_m_01 - phones	Z	192.0408
192.0408	DCB_se2_ag1_m_01 - phones	sp	192.2208
192.2208	DCB_se2_ag1_m_01 - phones	W	192.3208
192.2208	DCB_se2_ag1_m_01 - words	weren't	192.4908
192.3208	DCB_se2_ag1_m_01 - phones	ER1	192.4008
192.4008	DCB_se2_ag1_m_01 - phones	N	192.4308
192.4308	DCB_se2_ag1_m_01 - phones	T	192.4908
192.4908	DCB_se2_ag1_m_01 - phones	DH	192.5308
192.4908	DCB_se2_ag1_m_01 - words	there	192.6508
192.5308	DCB_se2_ag1_m_01 - phones	EH1	192.6108
192.6108	DCB_se2_ag1_m_01 - phones	R	192.6508
192.6508	DCB_se2_ag1_m_01 - phones	AO1	192.7308
192.6508	DCB_se2_ag1_m_01 - words	all	192.7808
192.7308	DCB_se2_ag1_m_01 - phones	L	192.7808
192.7808	DCB_se2_ag1_m_01 - phones	DH	192.8208
192.7808	DCB_se2_ag1_m_01 - words	the	192.8808
192.8208	DCB_se2_ag1_m_01 - phones	AH0	192.8808
192.8808	DCB_se2_ag1_m_01 - phones	T	193.0408
192.8808	DCB_se2_ag1_m_01 - words	time	193.1608
193.0408	DCB_se2_ag1_m_01 - phones	AY1	193.1108
193.1108	DCB_se2_ag1_m_01 - phones	M	193.1608
193.1608	DCB_se2_ag1_m_01 - phones	S	193.2208
193.1608	DCB_se2_ag1_m_01 - words	so	193.2508
193.2208	DCB_se2_ag1_m_01 - phones	OW1	193.2508
193.2508	DCB_se2_ag1_m_01 - phones	HH	193.2808
193.2508	DCB_se2_ag1_m_01 - words	whenever	193.5808
193.2808	DCB_se2_ag1_m_01 - phones	W	193.3208
193.3208	DCB_se2_ag1_m_01 - phones	EH0	193.3508
193.3508	DCB_se2_ag1_m_01 - phones	N	193.3908
193.3908	DCB_se2_ag1_m_01 - phones	EH1	193.4708
193.4708	DCB_se2_ag1_m_01 - phones	V	193.5308
193.5308	DCB_se2_ag1_m_01 - phones	ER0	193.5808
193.5808	DCB_se2_ag1_m_01 - phones	DH	193.6308
193.5808	DCB_se2_ag1_m_01 - words	they	193.7608
193.6308	DCB_se2_ag1_m_01 - phones	EY1	193.7608
193.7608	DCB_se2_ag1_m_01 - phones	W	193.9108
193.7608	DCB_se2_ag1_m_01 - words	were	194.0108
193.9108	DCB_se2_ag1_m_01 - phones	ER1	194.0108
194.0108	DCB_se2_ag1_m_01 - phones	DH	194.0908
194.0108	DCB_se2_ag1_m_01 - words	there	194.3508
194.0908	DCB_se2_ag1_m_01 - phones	EH1	194.2008
194.2008	DCB_se2_ag1_m_01 - phones	R	194.3508
194.3508	DCB_se2_ag1_m_01 - phones	sp	194.3908
194.3908	DCB_se2_ag1_m_01 - phones	W	194.4508
194.3908	DCB_se2_ag1_m_01 - words	we	194.5408
194.4508	DCB_se2_ag1_m_01 - phones	IY1	194.5408
194.5408	DCB_se2_ag1_m_01 - phones	W	194.5708
194.5408	DCB_se2_ag1_m_01 - words	would	194.6308
194.5708	DCB_se2_ag1_m_01 - phones	UH1	194.6008
194.6008	DCB_se2_ag1_m_01 - phones	D	194.6308
194.6308	DCB_se2_ag1_m_01 - phones	P	194.7108
194.6308	DCB_se2_ag1_m_01 - words	play	194.8408
194.7108	DCB_se2_ag1_m_01 - phones	L	194.7608
194.7608	DCB_se2_ag1_m_01 - phones	EY1	194.8408
194.8408	DCB_se2_ag1_m_01 - phones	AO1	194.9608
194.8408	DCB_se2_ag1_m_01 - words	all	195.0108
194.9608	DCB_se2_ag1_m_01 - phones	L	195.0108
195.0108	DCB_se2_ag1_m_01 - phones	DH	195.0508
195.0108	DCB_se2_ag1_m_01 - words	the	195.1008
195.0508	DCB_se2_ag1_m_01 - phones	AH0	195.1008
195.1008	DCB_se2_ag1_m_01 - phones	T	195.2108
195.1008	DCB_se2_ag1_m_01 - words	time	195.4808
195.2108	DCB_se2_ag1_m_01 - phones	AY1	195.3908
195.3908	DCB_se2_ag1_m_01 - phones	M	195.4808
195.4808	DCB_se2_ag1_m_01 - phones	AO1	195.6508
195.4808	DCB_se2_ag1_m_01 - words	all	195.7208
195.6508	DCB_se2_ag1_m_01 - phones	L	195.7208
195.7208	DCB_se2_ag1_m_01 - phones	D	195.8108
195.7208	DCB_se2_ag1_m_01 - words	day	195.9108
195.8108	DCB_se2_ag1_m_01 - phones	EY1	195.9108
195.9108	DCB_se2_ag1_m_01 - phones	L	195.9808
195.9108	DCB_se2_ag1_m_01 - words	long	196.1808
195.9808	DCB_se2_ag1_m_01 - phones	AO1	196.0408
196.0408	DCB_se2_ag1_m_01 - phones	NG	196.1808
197.1571	DCB_se2_ag1_m_01 - phones	sil	197.2071
197.2071	DCB_se2_ag1_m_01 - phones	B	197.2571
197.2071	DCB_se2_ag1_m_01 - words	but	197.5071
197.2571	DCB_se2_ag1_m_01 - phones	AH1	197.4071
197.4071	DCB_se2_ag1_m_01 - phones	T	197.5071
197.5071	DCB_se2_ag1_m_01 - phones	sp	197.7371
197.7371	DCB_se2_ag1_m_01 - phones	W	197.8871
197.7371	DCB_se2_ag1_m_01 - words	when	197.9871
197.8871	DCB_se2_ag1_m_01 - phones	EH1	197.9371
197.9371	DCB_se2_ag1_m_01 - phones	N	197.9871
197.9871	DCB_se2_ag1_m_01 - phones	DH	198.0471
197.9871	DCB_se2_ag1_m_01 - words	they	198.1371
198.0471	DCB_se2_ag1_m_01 - phones	EY1	198.1371
198.1371	DCB_se2_ag1_m_01 - phones	W	198.2671
198.1371	DCB_se2_ag1_m_01 - words	weren't	198.4471
198.2671	DCB_se2_ag1_m_01 - phones	ER1	198.3471
198.3471	DCB_se2_ag1_m_01 - phones	N	198.3771
198.3771	DCB_se2_ag1_m_01 - phones	T	198.4471
198.4471	DCB_se2_ag1_m_01 - phones	DH	198.4971
198.4471	DCB_se2_ag1_m_01 - words	there	198.8371
198.4971	DCB_se2_ag1_m_01 - phones	EH1	198.6071
198.6071	DCB_se2_ag1_m_01 - phones	R	198.8371
198.8371	DCB_se2_ag1_m_01 - phones	sp	198.8971
198.8971	DCB_se2_ag1_m_01 - phones	W	198.9471
198.8971	DCB_se2_ag1_m_01 - words	we	198.9871
198.9471	DCB_se2_ag1_m_01 - phones	IY1	198.9871
198.9871	DCB_se2_ag1_m_01 - phones	sp	199.1271
199.1271	DCB_se2_ag1_m_01 - words	i	199.2771
199.1271	DCB_se2_ag1_m_01 - phones	AY1	199.2771
199.2771	DCB_se2_ag1_m_01 - phones	W	199.3271
199.2771	DCB_se2_ag1_m_01 - words	would	199.3971
199.3271	DCB_se2_ag1_m_01 - phones	UH1	199.3671
199.3671	DCB_se2_ag1_m_01 - phones	D	199.3971
199.3971	DCB_se2_ag1_m_01 - phones	P	199.4971
199.3971	DCB_se2_ag1_m_01 - words	probably	199.7271
199.4971	DCB_se2_ag1_m_01 - phones	R	199.5371
199.5371	DCB_se2_ag1_m_01 - phones	AA1	199.6171
199.6171	DCB_se2_ag1_m_01 - phones	B	199.6471
199.6471	DCB_se2_ag1_m_01 - phones	L	199.6771
199.6771	DCB_se2_ag1_m_01 - phones	IY0	199.7271
199.7271	DCB_se2_ag1_m_01 - phones	B	199.7871
199.7271	DCB_se2_ag1_m_01 - words	be	199.8671
199.7871	DCB_se2_ag1_m_01 - phones	IY0	199.8671
199.8671	DCB_se2_ag1_m_01 - phones	IH0	199.8971
199.8671	DCB_se2_ag1_m_01 - words	in	199.9371
199.8971	DCB_se2_ag1_m_01 - phones	N	199.9371
199.9371	DCB_se2_ag1_m_01 - phones	DH	199.9671
199.9371	DCB_se2_ag1_m_01 - words	the	200.0171
199.9671	DCB_se2_ag1_m_01 - phones	AH1	200.0171
200.0171	DCB_se2_ag1_m_01 - phones	HH	200.1171
200.0171	DCB_se2_ag1_m_01 - words	house	200.3571
200.1171	DCB_se2_ag1_m_01 - phones	AW1	200.2771
200.2771	DCB_se2_ag1_m_01 - phones	S	200.3571
200.3571	DCB_se2_ag1_m_01 - phones	P	200.4271
200.3571	DCB_se2_ag1_m_01 - words	playing	200.5471
200.4271	DCB_se2_ag1_m_01 - phones	L	200.4571
200.4571	DCB_se2_ag1_m_01 - phones	EY1	200.4871
200.4871	DCB_se2_ag1_m_01 - phones	IH0	200.5171
200.5171	DCB_se2_ag1_m_01 - phones	NG	200.5471
200.5471	DCB_se2_ag1_m_01 - phones	W	200.5771
200.5471	DCB_se2_ag1_m_01 - words	with	200.6371
200.5771	DCB_se2_ag1_m_01 - phones	IH0	200.6071
200.6071	DCB_se2_ag1_m_01 - phones	DH	200.6371
200.6371	DCB_se2_ag1_m_01 - phones	M	200.6971
200.6371	DCB_se2_ag1_m_01 - words	my	200.7471
200.6971	DCB_se2_ag1_m_01 - phones	AY1	200.7471
200.7471	DCB_se2_ag1_m_01 - phones	S	200.8371
200.7471	DCB_se2_ag1_m_01 - words	sisters	201.3271
200.8371	DCB_se2_ag1_m_01 - phones	IH1	200.9171
200.9171	DCB_se2_ag1_m_01 - phones	S	200.9671
200.9671	DCB_se2_ag1_m_01 - phones	T	201.0271
201.0271	DCB_se2_ag1_m_01 - phones	ER0	201.0571
201.0571	DCB_se2_ag1_m_01 - phones	Z	201.3271
201.4754	DCB_int_01 - phones	ER0	201.5754
201.4754	DCB_int_01 - words	are	201.5754
201.5754	DCB_int_01 - phones	Y	201.6454
201.5754	DCB_int_01 - words	you	201.6754
201.6454	DCB_int_01 - phones	UW1	201.6754
201.6754	DCB_int_01 - phones	DH	201.7354
201.6754	DCB_int_01 - words	the	201.7654
[truncated: 38,732 more rows]
