# Supplementary material for: Considering Performance in the Automated and Manual Coding of Sociolinguistic Variables: Lessons From Variable (ING)
Source: Front Artif Intell. 2021 Apr 29;4:648543. doi: 10.3389/frai.2021.648543 (PMC8117961; doi:10.3389/frai.2021.648543)
Supplement: Supplementary file 4 [file Data_Sheet_4.ZIP › CORAAL_Aligned_as_Tables/DCB_se1_ag4_f_01_2_txout.txt]

tmin	tier	text	tmax
0.1017	DCB_int_01 - phones	IH1	0.2117
0.1017	DCB_int_01 - words	in	0.2917
0.2117	DCB_int_01 - phones	N	0.2917
0.2917	DCB_int_01 - phones	S	0.3517
0.2917	DCB_int_01 - words	some	0.5517
0.3517	DCB_int_01 - phones	AH1	0.4017
0.4017	DCB_int_01 - phones	M	0.5517
0.5517	DCB_int_01 - phones	sp	0.5817
0.5817	DCB_int_01 - phones	IH1	0.6617
0.5817	DCB_int_01 - words	in	0.7117
0.6617	DCB_int_01 - phones	N	0.7117
0.7117	DCB_int_01 - phones	AO1	0.8517
0.7117	DCB_int_01 - words	all	0.9217
0.8517	DCB_int_01 - phones	L	0.9217
0.9217	DCB_int_01 - phones	AH0	0.9617
0.9217	DCB_int_01 - words	of	0.9917
0.9617	DCB_int_01 - phones	V	0.9917
0.9917	DCB_int_01 - phones	Y	1.1217
0.9917	DCB_int_01 - words	your	1.3917
1.1217	DCB_int_01 - phones	AO1	1.2317
1.2317	DCB_int_01 - phones	R	1.3917
1.7838	DCB_int_01 - phones	Y	2.0338
1.7838	DCB_int_01 - words	youth	2.2238
2.0338	DCB_int_01 - phones	UW1	2.1738
2.1738	DCB_int_01 - phones	TH	2.2238
2.2238	DCB_int_01 - phones	sp	2.2538
2.2538	DCB_int_01 - phones	AY1	2.4038
2.2538	DCB_int_01 - words	i	2.4038
2.4038	DCB_int_01 - phones	W	2.4438
2.4038	DCB_int_01 - words	would	2.5038
2.4438	DCB_int_01 - phones	UH1	2.4738
2.4738	DCB_int_01 - phones	D	2.5038
2.5038	DCB_int_01 - phones	S	2.5938
2.5038	DCB_int_01 - words	say	2.7138
2.5938	DCB_int_01 - phones	EY1	2.7138
2.7138	DCB_int_01 - phones	AH1	2.7438
2.7138	DCB_int_01 - words	up	2.7738
2.7438	DCB_int_01 - phones	P	2.7738
2.7738	DCB_int_01 - phones	AH0	2.8038
2.7738	DCB_int_01 - words	until	2.9938
2.8038	DCB_int_01 - phones	N	2.8538
2.8538	DCB_int_01 - phones	T	2.9338
2.9338	DCB_int_01 - phones	IH1	2.9638
2.9638	DCB_int_01 - phones	L	2.9938
2.9938	DCB_int_01 - phones	DH	3.0238
2.9938	DCB_int_01 - words	the	3.0738
3.0238	DCB_int_01 - phones	IY0	3.0738
3.0738	DCB_int_01 - phones	P	3.2038
3.0738	DCB_int_01 - words	point	3.3238
3.2038	DCB_int_01 - phones	OY1	3.2638
3.2638	DCB_int_01 - phones	N	3.2938
3.2938	DCB_int_01 - phones	T	3.3238
3.3238	DCB_int_01 - phones	AH0	3.3538
3.3238	DCB_int_01 - words	of	3.3838
3.3538	DCB_int_01 - phones	V	3.3838
3.3838	DCB_int_01 - phones	sp	3.4138
3.4138	DCB_int_01 - phones	EY1	3.5838
3.4138	DCB_int_01 - words	eighteen	3.7438
3.5838	DCB_int_01 - phones	T	3.6838
3.6838	DCB_int_01 - phones	IY1	3.7138
3.7138	DCB_int_01 - phones	N	3.7438
3.7438	DCB_int_01 - phones	HH	3.7738
3.7438	DCB_int_01 - words	what	3.8738
3.7738	DCB_int_01 - phones	W	3.8138
3.8138	DCB_int_01 - phones	AH1	3.8438
3.8438	DCB_int_01 - phones	T	3.8738
3.8738	DCB_int_01 - phones	D	3.9038
3.8738	DCB_int_01 - words	do	3.9338
3.9038	DCB_int_01 - phones	UW1	3.9338
3.9338	DCB_int_01 - phones	Y	3.9638
3.9338	DCB_int_01 - words	you	4.0038
3.9638	DCB_int_01 - phones	UW1	4.0038
4.0038	DCB_int_01 - phones	F	4.0938
4.0038	DCB_int_01 - words	feel	4.1538
4.0938	DCB_int_01 - phones	IY1	4.1238
4.1238	DCB_int_01 - phones	L	4.1538
4.1538	DCB_int_01 - phones	L	4.2038
4.1538	DCB_int_01 - words	like	4.2938
4.2038	DCB_int_01 - phones	AY1	4.2438
4.2438	DCB_int_01 - phones	K	4.2938
4.2938	DCB_int_01 - phones	HH	4.3338
4.2938	DCB_int_01 - words	has	4.4138
4.3338	DCB_int_01 - phones	AH0	4.3638
4.3638	DCB_int_01 - phones	Z	4.4138
4.4138	DCB_int_01 - phones	sp	4.4438
4.4438	DCB_int_01 - phones	B	4.4938
4.4438	DCB_int_01 - words	been	4.5838
4.4938	DCB_int_01 - phones	IH0	4.5238
4.5238	DCB_int_01 - phones	N	4.5838
4.5838	DCB_int_01 - phones	Y	4.6238
4.5838	DCB_int_01 - words	your	4.6938
4.6238	DCB_int_01 - phones	UH1	4.6638
4.6638	DCB_int_01 - phones	R	4.6938
4.6938	DCB_int_01 - phones	sp	4.8438
4.8438	DCB_int_01 - phones	B	4.9038
4.8438	DCB_int_01 - words	best	5.2038
4.9038	DCB_int_01 - phones	EH1	5.0338
5.0338	DCB_int_01 - phones	S	5.1338
5.1338	DCB_int_01 - phones	T	5.2038
5.2038	DCB_int_01 - phones	M	5.2738
5.2038	DCB_int_01 - words	memory	5.6038
5.2738	DCB_int_01 - phones	EH1	5.3138
5.3138	DCB_int_01 - phones	M	5.4338
5.4338	DCB_int_01 - phones	ER0	5.5238
5.5238	DCB_int_01 - phones	IY0	5.6038
5.6038	DCB_int_01 - phones	sp	6.3067
6.3067	DCB_int_01 - phones	L	6.3467
6.3067	DCB_int_01 - words	like	6.4467
6.3467	DCB_int_01 - phones	AY1	6.3967
6.3967	DCB_int_01 - phones	K	6.4467
6.4467	DCB_int_01 - phones	S	6.5367
6.4467	DCB_int_01 - words	something	6.7467
6.5367	DCB_int_01 - phones	AH1	6.5867
6.5867	DCB_int_01 - phones	M	6.6367
6.6367	DCB_int_01 - phones	TH	6.6667
6.6667	DCB_int_01 - phones	IH0	6.6967
6.6967	DCB_int_01 - phones	NG	6.7467
6.7467	DCB_int_01 - phones	DH	6.8167
6.7467	DCB_int_01 - words	that	6.9067
6.8167	DCB_int_01 - phones	AH0	6.8467
6.8467	DCB_int_01 - phones	T	6.9067
6.9067	DCB_int_01 - phones	Y	6.9967
6.9067	DCB_int_01 - words	you	7.0467
6.9967	DCB_int_01 - phones	UW1	7.0467
7.0467	DCB_int_01 - phones	R	7.1567
7.0467	DCB_int_01 - words	remember	7.5267
7.1567	DCB_int_01 - phones	IH0	7.1867
7.1867	DCB_int_01 - phones	M	7.2667
7.2667	DCB_int_01 - phones	EH1	7.3367
7.3367	DCB_int_01 - phones	M	7.4067
7.4067	DCB_int_01 - phones	B	7.4567
7.4567	DCB_int_01 - phones	ER0	7.5267
7.5267	DCB_int_01 - phones	AH0	7.5567
7.5267	DCB_int_01 - words	and	7.5967
7.5567	DCB_int_01 - phones	N	7.5967
7.5967	DCB_int_01 - phones	IH1	7.6567
7.5967	DCB_int_01 - words	it	7.6967
7.6567	DCB_int_01 - phones	T	7.6967
7.6967	DCB_int_01 - phones	JH	7.7467
7.6967	DCB_int_01 - words	just	7.9167
7.7467	DCB_int_01 - phones	IH0	7.8267
7.8267	DCB_int_01 - phones	S	7.9167
7.9167	DCB_int_01 - phones	B	7.9767
7.9167	DCB_int_01 - words	brings	8.2567
7.9767	DCB_int_01 - phones	R	8.0267
8.0267	DCB_int_01 - phones	IH1	8.0867
8.0867	DCB_int_01 - phones	NG	8.1667
8.1667	DCB_int_01 - phones	Z	8.2567
8.2567	DCB_int_01 - phones	Y	8.2967
8.2567	DCB_int_01 - words	your	8.3667
8.2967	DCB_int_01 - phones	UH1	8.3367
8.3367	DCB_int_01 - phones	R	8.3667
8.3667	DCB_int_01 - phones	IH1	8.4967
8.3667	DCB_int_01 - words	it	8.5367
8.4967	DCB_int_01 - phones	T	8.5367
8.5367	DCB_int_01 - phones	JH	8.5667
8.5367	DCB_int_01 - words	just	8.7967
8.5667	DCB_int_01 - phones	IH0	8.6667
8.6667	DCB_int_01 - phones	S	8.7967
8.7967	DCB_int_01 - phones	sp	8.8267
8.8267	DCB_int_01 - phones	JH	8.9467
8.8267	DCB_int_01 - words	jo-	8.9767
8.9467	DCB_int_01 - phones	AO1	8.9767
8.9767	DCB_int_01 - phones	sp	9.0467
9.0467	DCB_int_01 - phones	W	9.2467
9.0467	DCB_int_01 - words	warms	9.5267
9.2467	DCB_int_01 - phones	AO1	9.3667
9.3667	DCB_int_01 - phones	R	9.4667
9.4667	DCB_int_01 - phones	M	9.4967
9.4967	DCB_int_01 - phones	Z	9.5267
9.5267	DCB_int_01 - phones	Y	9.5567
9.5267	DCB_int_01 - words	your	9.6467
9.5567	DCB_int_01 - phones	UH1	9.5967
9.5967	DCB_int_01 - phones	R	9.6467
9.6467	DCB_int_01 - phones	HH	9.6967
9.6467	DCB_int_01 - words	heart	9.8767
9.6967	DCB_int_01 - phones	AA1	9.7767
9.7767	DCB_int_01 - phones	R	9.8467
9.8467	DCB_int_01 - phones	T	9.8767
9.8767	DCB_int_01 - phones	W	9.9067
9.8767	DCB_int_01 - words	when	9.9967
9.9067	DCB_int_01 - phones	IH1	9.9467
9.9467	DCB_int_01 - phones	N	9.9967
9.9967	DCB_int_01 - phones	Y	10.0367
9.9967	DCB_int_01 - words	you	10.1067
10.0367	DCB_int_01 - phones	UW1	10.1067
10.1067	DCB_int_01 - phones	TH	10.1567
10.1067	DCB_int_01 - words	think	10.2967
10.1567	DCB_int_01 - phones	IH1	10.1867
10.1867	DCB_int_01 - phones	NG	10.2667
10.2667	DCB_int_01 - phones	K	10.2967
10.2967	DCB_int_01 - phones	AH0	10.3767
10.2967	DCB_int_01 - words	about	10.5567
10.3767	DCB_int_01 - phones	B	10.4167
10.4167	DCB_int_01 - phones	AW1	10.5167
10.5167	DCB_int_01 - phones	T	10.5567
10.5567	DCB_int_01 - phones	sp	10.6267
10.6267	DCB_int_01 - phones	IH0	10.6567
10.6267	DCB_int_01 - words	it	10.6867
10.6567	DCB_int_01 - phones	T	10.6867
10.6867	DCB_int_01 - phones	sp	12.5036
11.0070	DCB_se1_ag4_f_01 - phones	HH	11.1270
11.0070	DCB_se1_ag4_f_01 - words	having	11.3770
11.1270	DCB_se1_ag4_f_01 - phones	AE1	11.2270
11.2270	DCB_se1_ag4_f_01 - phones	V	11.2970
11.2970	DCB_se1_ag4_f_01 - phones	IH0	11.3470
11.3470	DCB_se1_ag4_f_01 - phones	NG	11.3770
11.3770	DCB_se1_ag4_f_01 - phones	M	11.4370
11.3770	DCB_se1_ag4_f_01 - words	my	11.5370
11.4370	DCB_se1_ag4_f_01 - phones	AY1	11.5370
11.5370	DCB_se1_ag4_f_01 - phones	CH	11.6670
11.5370	DCB_se1_ag4_f_01 - words	children	12.1070
11.6670	DCB_se1_ag4_f_01 - phones	IH1	11.7070
11.7070	DCB_se1_ag4_f_01 - phones	L	11.8370
11.8370	DCB_se1_ag4_f_01 - phones	D	11.8870
11.8870	DCB_se1_ag4_f_01 - phones	R	11.9370
11.9370	DCB_se1_ag4_f_01 - phones	AH0	12.0170
12.0170	DCB_se1_ag4_f_01 - phones	N	12.1070
12.5036	DCB_int_01 - phones	R	12.5936
12.5036	DCB_int_01 - words	really	12.9336
12.5936	DCB_int_01 - phones	IH1	12.6836
12.6836	DCB_int_01 - phones	L	12.7836
12.7836	DCB_int_01 - phones	IY0	12.9336
13.1960	DCB_se1_ag4_f_01 - phones	sil	13.2660
13.2660	DCB_se1_ag4_f_01 - phones	M	13.4160
13.2660	DCB_se1_ag4_f_01 - words	mm-hm	13.6560
13.4160	DCB_se1_ag4_f_01 - phones	HH	13.4760
13.4760	DCB_se1_ag4_f_01 - phones	M	13.6560
13.9057	DCB_se1_ag4_f_01 - phones	B	13.9657
13.9057	DCB_se1_ag4_f_01 - words	because	14.3857
13.9657	DCB_se1_ag4_f_01 - phones	IH0	14.0457
14.0457	DCB_se1_ag4_f_01 - phones	K	14.1157
14.1157	DCB_se1_ag4_f_01 - phones	AH1	14.2657
14.2657	DCB_se1_ag4_f_01 - phones	Z	14.3857
14.3857	DCB_se1_ag4_f_01 - phones	sp	14.4157
14.4157	DCB_se1_ag4_f_01 - phones	AY1	14.5557
14.4157	DCB_se1_ag4_f_01 - words	i	14.5557
14.5557	DCB_se1_ag4_f_01 - phones	D	14.6057
14.5557	DCB_se1_ag4_f_01 - words	didn't	14.7357
14.6057	DCB_se1_ag4_f_01 - phones	IH1	14.6657
14.6657	DCB_se1_ag4_f_01 - phones	N	14.6957
14.6957	DCB_se1_ag4_f_01 - phones	T	14.7357
14.7357	DCB_se1_ag4_f_01 - phones	HH	14.7957
14.7357	DCB_se1_ag4_f_01 - words	have	14.9657
14.7957	DCB_se1_ag4_f_01 - phones	AE1	14.9057
14.9057	DCB_se1_ag4_f_01 - phones	V	14.9657
14.9657	DCB_se1_ag4_f_01 - phones	M	15.0157
14.9657	DCB_se1_ag4_f_01 - words	my	15.1157
15.0157	DCB_se1_ag4_f_01 - phones	AY1	15.1157
15.1157	DCB_se1_ag4_f_01 - phones	F	15.2257
15.1157	DCB_se1_ag4_f_01 - words	first	15.4257
15.2257	DCB_se1_ag4_f_01 - phones	ER1	15.3357
15.3357	DCB_se1_ag4_f_01 - phones	S	15.3957
15.3957	DCB_se1_ag4_f_01 - phones	T	15.4257
15.4257	DCB_se1_ag4_f_01 - phones	S	15.4857
15.4257	DCB_se1_ag4_f_01 - words	son	15.6357
15.4857	DCB_se1_ag4_f_01 - phones	AH1	15.5757
15.5757	DCB_se1_ag4_f_01 - phones	N	15.6357
15.6357	DCB_se1_ag4_f_01 - phones	AH0	15.6857
15.6357	DCB_se1_ag4_f_01 - words	until	15.9457
15.6857	DCB_se1_ag4_f_01 - phones	N	15.7357
15.7357	DCB_se1_ag4_f_01 - phones	T	15.8157
15.8157	DCB_se1_ag4_f_01 - phones	IH1	15.8557
15.8557	DCB_se1_ag4_f_01 - phones	L	15.9457
15.9457	DCB_se1_ag4_f_01 - words	i	15.9957
15.9457	DCB_se1_ag4_f_01 - phones	AY1	15.9957
15.9957	DCB_se1_ag4_f_01 - phones	W	16.0857
15.9957	DCB_se1_ag4_f_01 - words	was	16.2357
16.0857	DCB_se1_ag4_f_01 - phones	AH0	16.1257
16.1257	DCB_se1_ag4_f_01 - phones	Z	16.2357
16.2357	DCB_se1_ag4_f_01 - phones	TH	16.3157
16.2357	DCB_se1_ag4_f_01 - words	thirty	16.5357
16.3157	DCB_se1_ag4_f_01 - phones	ER1	16.4257
16.4257	DCB_se1_ag4_f_01 - phones	D	16.4757
16.4757	DCB_se1_ag4_f_01 - phones	IY0	16.5357
16.5357	DCB_se1_ag4_f_01 - phones	T	16.6457
16.5357	DCB_se1_ag4_f_01 - words	two	16.8157
16.6457	DCB_se1_ag4_f_01 - phones	UW1	16.8157
16.8157	DCB_se1_ag4_f_01 - phones	sp	16.8657
17.4753	DCB_se1_ag4_f_01 - phones	S	17.6153
17.4753	DCB_se1_ag4_f_01 - words	so	17.8353
17.6153	DCB_se1_ag4_f_01 - phones	OW1	17.8353
17.8353	DCB_se1_ag4_f_01 - phones	W	17.9053
17.8353	DCB_se1_ag4_f_01 - words	when	18.0453
17.9053	DCB_se1_ag4_f_01 - phones	EH1	17.9653
17.9653	DCB_se1_ag4_f_01 - phones	N	18.0453
18.0453	DCB_se1_ag4_f_01 - phones	AY1	18.1553
18.0453	DCB_se1_ag4_f_01 - words	i	18.1553
18.1553	DCB_se1_ag4_f_01 - phones	W	18.2353
18.1553	DCB_se1_ag4_f_01 - words	was	18.3753
18.2353	DCB_se1_ag4_f_01 - phones	AH0	18.2753
18.2753	DCB_se1_ag4_f_01 - phones	Z	18.3753
18.3753	DCB_se1_ag4_f_01 - phones	Y	18.4353
18.3753	DCB_se1_ag4_f_01 - words	younger	18.8553
18.4353	DCB_se1_ag4_f_01 - phones	AH1	18.5553
18.5553	DCB_se1_ag4_f_01 - phones	NG	18.6353
18.6353	DCB_se1_ag4_f_01 - phones	G	18.6853
18.6853	DCB_se1_ag4_f_01 - phones	ER0	18.8553
18.9654	DCB_se1_ag4_f_01 - phones	AY1	19.1354
18.9654	DCB_se1_ag4_f_01 - words	i	19.1354
19.1354	DCB_se1_ag4_f_01 - phones	AO1	19.2754
19.1354	DCB_se1_ag4_f_01 - words	always	19.5954
19.2754	DCB_se1_ag4_f_01 - phones	L	19.3554
19.3554	DCB_se1_ag4_f_01 - phones	W	19.4154
19.4154	DCB_se1_ag4_f_01 - phones	IY0	19.4654
19.4654	DCB_se1_ag4_f_01 - phones	Z	19.5954
19.5954	DCB_se1_ag4_f_01 - phones	W	19.6454
19.5954	DCB_se1_ag4_f_01 - words	wanted	19.8954
19.6454	DCB_se1_ag4_f_01 - phones	AO1	19.6854
19.6854	DCB_se1_ag4_f_01 - phones	N	19.7654
19.7654	DCB_se1_ag4_f_01 - phones	IH0	19.8354
19.8354	DCB_se1_ag4_f_01 - phones	D	19.8954
19.8954	DCB_se1_ag4_f_01 - phones	AH0	20.0054
19.8954	DCB_se1_ag4_f_01 - words	a	20.0054
20.0054	DCB_se1_ag4_f_01 - phones	B	20.0654
20.0054	DCB_se1_ag4_f_01 - words	baby	20.4354
20.0654	DCB_se1_ag4_f_01 - phones	EY1	20.2454
20.2454	DCB_se1_ag4_f_01 - phones	B	20.3254
20.3254	DCB_se1_ag4_f_01 - phones	IY0	20.4354
20.4354	DCB_se1_ag4_f_01 - phones	B	20.4654
20.4354	DCB_se1_ag4_f_01 - words	because	20.8154
20.4654	DCB_se1_ag4_f_01 - phones	IH0	20.5454
20.5454	DCB_se1_ag4_f_01 - phones	K	20.6354
20.6354	DCB_se1_ag4_f_01 - phones	AH1	20.7054
20.7054	DCB_se1_ag4_f_01 - phones	Z	20.8154
20.8154	DCB_se1_ag4_f_01 - phones	AY1	20.8954
20.8154	DCB_se1_ag4_f_01 - words	i	20.8954
20.8954	DCB_se1_ag4_f_01 - phones	F	21.0154
20.8954	DCB_se1_ag4_f_01 - words	felt	21.2054
21.0154	DCB_se1_ag4_f_01 - phones	EH1	21.0954
21.0954	DCB_se1_ag4_f_01 - phones	L	21.1754
21.1754	DCB_se1_ag4_f_01 - phones	T	21.2054
21.2054	DCB_se1_ag4_f_01 - phones	L	21.2754
21.2054	DCB_se1_ag4_f_01 - words	like	21.4454
21.2754	DCB_se1_ag4_f_01 - phones	AY1	21.3754
21.3754	DCB_se1_ag4_f_01 - phones	K	21.4454
22.0416	DCB_se1_ag4_f_01 - phones	AY1	22.1716
22.0416	DCB_se1_ag4_f_01 - words	i	22.1716
22.1716	DCB_se1_ag4_f_01 - phones	HH	22.2616
22.1716	DCB_se1_ag4_f_01 - words	had	22.4316
22.2616	DCB_se1_ag4_f_01 - phones	AE1	22.3816
22.3816	DCB_se1_ag4_f_01 - phones	D	22.4316
22.4316	DCB_se1_ag4_f_01 - phones	S	22.5416
22.4316	DCB_se1_ag4_f_01 - words	somebody	22.8816
22.5416	DCB_se1_ag4_f_01 - phones	AH1	22.6016
22.6016	DCB_se1_ag4_f_01 - phones	M	22.6516
22.6516	DCB_se1_ag4_f_01 - phones	B	22.7116
22.7116	DCB_se1_ag4_f_01 - phones	AA2	22.7916
22.7916	DCB_se1_ag4_f_01 - phones	D	22.8516
22.8516	DCB_se1_ag4_f_01 - phones	IY0	22.8816
22.8816	DCB_se1_ag4_f_01 - phones	T	22.9516
22.8816	DCB_se1_ag4_f_01 - words	to	22.9916
22.9516	DCB_se1_ag4_f_01 - phones	AH0	22.9916
22.9916	DCB_se1_ag4_f_01 - phones	L	23.1116
22.9916	DCB_se1_ag4_f_01 - words	love	23.5516
23.1116	DCB_se1_ag4_f_01 - phones	AH1	23.4416
23.4416	DCB_se1_ag4_f_01 - phones	V	23.5516
23.7304	DCB_int_01 - phones	sil	23.7904
23.7304	DCB_se1_ag4_f_01 - phones	AE1	23.8604
23.7304	DCB_se1_ag4_f_01 - words	and	23.9204
23.7904	DCB_int_01 - phones	M	23.8804
23.7904	DCB_int_01 - words	mm-hm	24.3604
23.8604	DCB_se1_ag4_f_01 - phones	N	23.9204
23.8804	DCB_int_01 - phones	HH	23.9104
23.9104	DCB_int_01 - phones	M	24.3604
23.9204	DCB_se1_ag4_f_01 - phones	S	24.0104
23.9204	DCB_se1_ag4_f_01 - words	somebody	24.3504
24.0104	DCB_se1_ag4_f_01 - phones	AH1	24.0704
24.0704	DCB_se1_ag4_f_01 - phones	M	24.1304
24.1304	DCB_se1_ag4_f_01 - phones	B	24.1804
24.1804	DCB_se1_ag4_f_01 - phones	AA2	24.2704
24.2704	DCB_se1_ag4_f_01 - phones	D	24.3204
24.3204	DCB_se1_ag4_f_01 - phones	IY0	24.3504
24.3504	DCB_se1_ag4_f_01 - phones	T	24.4304
24.3504	DCB_se1_ag4_f_01 - words	to	24.4704
24.4304	DCB_se1_ag4_f_01 - phones	IH0	24.4704
24.4704	DCB_se1_ag4_f_01 - phones	L	24.5704
24.4704	DCB_se1_ag4_f_01 - words	love	24.7304
24.5704	DCB_se1_ag4_f_01 - phones	AH1	24.6604
24.6604	DCB_se1_ag4_f_01 - phones	V	24.7304
24.7304	DCB_se1_ag4_f_01 - phones	M	24.7804
24.7304	DCB_se1_ag4_f_01 - words	me	24.8704
24.7804	DCB_se1_ag4_f_01 - phones	IY1	24.8704
24.8704	DCB_se1_ag4_f_01 - phones	B	24.9504
24.8704	DCB_se1_ag4_f_01 - words	back	25.1604
24.9504	DCB_se1_ag4_f_01 - phones	AE1	25.0804
25.0804	DCB_se1_ag4_f_01 - phones	K	25.1604
25.1604	DCB_se1_ag4_f_01 - phones	B	25.2104
25.1604	DCB_se1_ag4_f_01 - words	but	25.2904
25.2104	DCB_se1_ag4_f_01 - phones	AH1	25.2504
25.2504	DCB_se1_ag4_f_01 - phones	T	25.2904
25.2904	DCB_se1_ag4_f_01 - phones	F	25.3704
25.2904	DCB_se1_ag4_f_01 - words	for	25.4404
25.3704	DCB_se1_ag4_f_01 - phones	ER0	25.4404
25.4404	DCB_se1_ag4_f_01 - phones	S	25.5404
25.4404	DCB_se1_ag4_f_01 - words	some	25.6804
25.5404	DCB_se1_ag4_f_01 - phones	AH1	25.6004
25.6004	DCB_se1_ag4_f_01 - phones	M	25.6804
25.6804	DCB_se1_ag4_f_01 - phones	AA1	25.7804
25.6804	DCB_se1_ag4_f_01 - words	odd	25.8304
25.7804	DCB_se1_ag4_f_01 - phones	D	25.8304
25.8304	DCB_se1_ag4_f_01 - phones	R	25.8904
25.8304	DCB_se1_ag4_f_01 - words	reason	26.1404
25.8904	DCB_se1_ag4_f_01 - phones	IY1	25.9704
25.9704	DCB_se1_ag4_f_01 - phones	Z	26.0404
26.0404	DCB_se1_ag4_f_01 - phones	AH0	26.0704
26.0704	DCB_se1_ag4_f_01 - phones	N	26.1404
26.1404	DCB_se1_ag4_f_01 - phones	G	26.2204
26.1404	DCB_se1_ag4_f_01 - words	god	26.4104
26.2204	DCB_se1_ag4_f_01 - phones	AA1	26.3704
26.3704	DCB_se1_ag4_f_01 - phones	D	26.4104
26.4104	DCB_se1_ag4_f_01 - phones	sp	26.4404
26.4404	DCB_se1_ag4_f_01 - phones	D	26.4804
26.4404	DCB_se1_ag4_f_01 - words	didn't	26.6304
26.4804	DCB_se1_ag4_f_01 - phones	IH1	26.5604
26.5604	DCB_se1_ag4_f_01 - phones	N	26.6004
26.6004	DCB_se1_ag4_f_01 - phones	T	26.6304
26.6304	DCB_se1_ag4_f_01 - phones	sp	26.8626
26.8626	DCB_se1_ag4_f_01 - phones	L	26.9426
26.8626	DCB_se1_ag4_f_01 - words	let	27.0426
26.9426	DCB_se1_ag4_f_01 - phones	EH1	27.0126
27.0126	DCB_se1_ag4_f_01 - phones	T	27.0426
27.0426	DCB_se1_ag4_f_01 - phones	sp	27.0726
27.0726	DCB_se1_ag4_f_01 - phones	DH	27.1226
27.0726	DCB_se1_ag4_f_01 - words	that	27.2126
27.1226	DCB_se1_ag4_f_01 - phones	AE1	27.1826
27.1826	DCB_se1_ag4_f_01 - phones	T	27.2126
27.2126	DCB_se1_ag4_f_01 - phones	HH	27.3126
27.2126	DCB_se1_ag4_f_01 - words	happen	27.6426
27.3126	DCB_se1_ag4_f_01 - phones	AE1	27.3926
27.3926	DCB_se1_ag4_f_01 - phones	P	27.4826
27.4826	DCB_se1_ag4_f_01 - phones	AH0	27.5326
27.5326	DCB_se1_ag4_f_01 - phones	N	27.6426
28.2792	DCB_se1_ag4_f_01 - phones	HH	28.3392
28.2792	DCB_se1_ag4_f_01 - words	he	28.4192
28.3392	DCB_se1_ag4_f_01 - phones	IY1	28.4192
28.4192	DCB_se1_ag4_f_01 - phones	W	28.5292
28.4192	DCB_se1_ag4_f_01 - words	waited	28.7792
28.5292	DCB_se1_ag4_f_01 - phones	EY1	28.6092
28.6092	DCB_se1_ag4_f_01 - phones	T	28.6592
28.6592	DCB_se1_ag4_f_01 - phones	IH0	28.7492
28.7492	DCB_se1_ag4_f_01 - phones	D	28.7792
28.7792	DCB_se1_ag4_f_01 - phones	T	28.8592
28.7792	DCB_se1_ag4_f_01 - words	til	29.0092
28.8592	DCB_se1_ag4_f_01 - phones	IH1	28.9392
28.9392	DCB_se1_ag4_f_01 - phones	L	29.0092
29.0092	DCB_se1_ag4_f_01 - words	i	29.0992
29.0092	DCB_se1_ag4_f_01 - phones	AY1	29.0992
29.0992	DCB_se1_ag4_f_01 - phones	W	29.1792
29.0992	DCB_se1_ag4_f_01 - words	was	29.2992
29.1792	DCB_se1_ag4_f_01 - phones	AH0	29.2092
29.2092	DCB_se1_ag4_f_01 - phones	Z	29.2992
29.2992	DCB_se1_ag4_f_01 - phones	TH	29.3692
29.2992	DCB_se1_ag4_f_01 - words	thirty	29.5892
29.3692	DCB_se1_ag4_f_01 - phones	ER1	29.4692
29.4692	DCB_se1_ag4_f_01 - phones	D	29.5292
29.5292	DCB_se1_ag4_f_01 - phones	IY0	29.5892
29.5892	DCB_se1_ag4_f_01 - phones	T	29.6892
29.5892	DCB_se1_ag4_f_01 - words	two	29.7892
29.6892	DCB_se1_ag4_f_01 - phones	UW1	29.7892
29.7892	DCB_se1_ag4_f_01 - phones	Y	29.8392
29.7892	DCB_se1_ag4_f_01 - words	years	30.0992
29.8392	DCB_se1_ag4_f_01 - phones	IH1	29.9592
29.9592	DCB_se1_ag4_f_01 - phones	R	30.0092
30.0092	DCB_se1_ag4_f_01 - phones	Z	30.0992
30.0992	DCB_se1_ag4_f_01 - phones	OW1	30.1392
30.0992	DCB_se1_ag4_f_01 - words	old	30.1992
30.1392	DCB_se1_ag4_f_01 - phones	L	30.1692
30.1692	DCB_se1_ag4_f_01 - phones	D	30.1992
30.1992	DCB_se1_ag4_f_01 - phones	T	30.2292
30.1992	DCB_se1_ag4_f_01 - words	to	30.2692
30.2292	DCB_se1_ag4_f_01 - phones	AH0	30.2692
30.2692	DCB_se1_ag4_f_01 - phones	HH	30.3492
30.2692	DCB_se1_ag4_f_01 - words	have	30.4392
30.3492	DCB_se1_ag4_f_01 - phones	AE1	30.3892
30.3892	DCB_se1_ag4_f_01 - phones	V	30.4392
30.4392	DCB_se1_ag4_f_01 - phones	M	30.4992
30.4392	DCB_se1_ag4_f_01 - words	my	30.5692
30.4992	DCB_se1_ag4_f_01 - phones	AY1	30.5692
30.5692	DCB_se1_ag4_f_01 - phones	F	30.6892
30.5692	DCB_se1_ag4_f_01 - words	first	30.8892
30.6892	DCB_se1_ag4_f_01 - phones	ER1	30.7992
30.7992	DCB_se1_ag4_f_01 - phones	S	30.8592
30.8592	DCB_se1_ag4_f_01 - phones	T	30.8892
30.8892	DCB_se1_ag4_f_01 - phones	S	30.9692
30.8892	DCB_se1_ag4_f_01 - words	son	31.1992
30.9692	DCB_se1_ag4_f_01 - phones	AH1	31.0892
31.0892	DCB_se1_ag4_f_01 - phones	N	31.1992
31.1992	DCB_se1_ag4_f_01 - phones	sp	31.2592
31.6622	DCB_se1_ag4_f_01 - phones	AE1	31.7922
31.6622	DCB_se1_ag4_f_01 - words	and	31.8822
31.7922	DCB_se1_ag4_f_01 - phones	N	31.8322
31.8322	DCB_se1_ag4_f_01 - phones	D	31.8822
31.8822	DCB_se1_ag4_f_01 - phones	DH	31.9422
31.8822	DCB_se1_ag4_f_01 - words	that	32.1022
31.9422	DCB_se1_ag4_f_01 - phones	AE1	32.0322
32.0322	DCB_se1_ag4_f_01 - phones	T	32.1022
32.1022	DCB_se1_ag4_f_01 - phones	sp	32.1322
32.1322	DCB_se1_ag4_f_01 - phones	TH	32.1622
32.1322	DCB_se1_ag4_f_01 - words	think	32.3022
32.1622	DCB_se1_ag4_f_01 - phones	IH1	32.2022
32.2022	DCB_se1_ag4_f_01 - phones	NG	32.2622
32.2622	DCB_se1_ag4_f_01 - phones	K	32.3022
32.3022	DCB_se1_ag4_f_01 - phones	DH	32.3522
32.3022	DCB_se1_ag4_f_01 - words	that	32.4722
32.3522	DCB_se1_ag4_f_01 - phones	AE1	32.3922
32.3922	DCB_se1_ag4_f_01 - phones	T	32.4722
32.4722	DCB_se1_ag4_f_01 - phones	W	32.5022
32.4722	DCB_se1_ag4_f_01 - words	was	32.5822
32.5022	DCB_se1_ag4_f_01 - phones	AH0	32.5422
32.5422	DCB_se1_ag4_f_01 - phones	Z	32.5822
32.5822	DCB_se1_ag4_f_01 - phones	DH	32.6222
32.5822	DCB_se1_ag4_f_01 - words	the	32.6922
32.6222	DCB_se1_ag4_f_01 - phones	AH0	32.6922
32.6922	DCB_se1_ag4_f_01 - phones	HH	32.8022
32.6922	DCB_se1_ag4_f_01 - words	happiest	33.1922
32.8022	DCB_se1_ag4_f_01 - phones	AE1	32.8622
32.8622	DCB_se1_ag4_f_01 - phones	P	32.9722
32.9722	DCB_se1_ag4_f_01 - phones	IY0	33.0722
33.0722	DCB_se1_ag4_f_01 - phones	AH0	33.1222
33.1222	DCB_se1_ag4_f_01 - phones	S	33.1622
33.1622	DCB_se1_ag4_f_01 - phones	T	33.1922
33.1922	DCB_se1_ag4_f_01 - phones	D	33.2722
33.1922	DCB_se1_ag4_f_01 - words	day	33.3922
33.2722	DCB_se1_ag4_f_01 - phones	EY1	33.3922
33.3922	DCB_se1_ag4_f_01 - phones	AH1	33.4422
33.3922	DCB_se1_ag4_f_01 - words	of	33.5122
33.4422	DCB_se1_ag4_f_01 - phones	V	33.5122
33.5122	DCB_se1_ag4_f_01 - phones	M	33.5822
33.5122	DCB_se1_ag4_f_01 - words	my	33.7322
33.5822	DCB_se1_ag4_f_01 - phones	AY1	33.7322
33.7322	DCB_se1_ag4_f_01 - phones	L	33.8422
33.7322	DCB_se1_ag4_f_01 - words	life	34.4122
33.8422	DCB_se1_ag4_f_01 - phones	AY1	34.0522
34.0522	DCB_se1_ag4_f_01 - phones	F	34.4122
34.6823	DCB_int_01 - phones	sil	34.7223
34.7223	DCB_int_01 - phones	R	34.7923
34.7223	DCB_int_01 - words	really	35.1423
34.7923	DCB_int_01 - phones	IY1	34.9123
34.9123	DCB_int_01 - phones	L	34.9923
34.9923	DCB_int_01 - phones	IY0	35.1423
35.1305	DCB_se1_ag4_f_01 - phones	sil	35.1605
35.1605	DCB_se1_ag4_f_01 - phones	M	35.4405
35.1605	DCB_se1_ag4_f_01 - words	mm-hm	35.6405
35.4107	DCB_int_01 - phones	AH0	35.5507
35.4107	DCB_int_01 - words	and	35.6207
35.4405	DCB_se1_ag4_f_01 - phones	HH	35.5105
35.5105	DCB_se1_ag4_f_01 - phones	M	35.6405
35.5507	DCB_int_01 - phones	N	35.5807
35.5807	DCB_int_01 - phones	D	35.6207
35.6207	DCB_int_01 - phones	HH	35.6707
35.6207	DCB_int_01 - words	how	35.7207
35.6405	DCB_se1_ag4_f_01 - phones	sp	35.7105
35.6707	DCB_int_01 - phones	AW1	35.7207
35.7207	DCB_int_01 - phones	M	35.7807
35.7207	DCB_int_01 - words	many	35.9307
35.7807	DCB_int_01 - phones	EH1	35.8107
35.8107	DCB_int_01 - phones	N	35.8607
35.8607	DCB_int_01 - phones	IY0	35.9307
35.9307	DCB_int_01 - phones	K	36.0207
35.9307	DCB_int_01 - words	kids	36.1607
36.0207	DCB_int_01 - phones	IH1	36.0907
36.0907	DCB_int_01 - phones	D	36.1207
36.1207	DCB_int_01 - phones	Z	36.1607
36.1607	DCB_int_01 - phones	sp	36.1907
36.1907	DCB_int_01 - phones	D	36.2207
36.1907	DCB_int_01 - words	do	36.2507
36.2207	DCB_int_01 - phones	UW1	36.2507
36.2507	DCB_int_01 - phones	Y	36.3207
36.2507	DCB_int_01 - words	you	36.3507
36.3207	DCB_int_01 - phones	UW1	36.3507
36.3507	DCB_int_01 - phones	HH	36.3807
36.3507	DCB_int_01 - words	have	36.4407
36.3807	DCB_int_01 - phones	AE1	36.4107
36.4107	DCB_int_01 - phones	V	36.4407
36.4407	DCB_int_01 - phones	sp	36.4807
36.4807	DCB_int_01 - phones	N	36.5307
36.4807	DCB_int_01 - words	now	36.7107
36.5307	DCB_int_01 - phones	AW1	36.7107
36.7107	DCB_int_01 - phones	sp	36.7407
36.7126	DCB_se1_ag4_f_01 - phones	T	36.8326
36.7126	DCB_se1_ag4_f_01 - words	two	36.9926
36.8326	DCB_se1_ag4_f_01 - phones	UW1	36.9926
36.9926	DCB_se1_ag4_f_01 - phones	sp	37.0726
37.0726	DCB_se1_ag4_f_01 - phones	T	37.1926
37.0726	DCB_se1_ag4_f_01 - words	two	37.2826
37.1926	DCB_se1_ag4_f_01 - phones	UW1	37.2826
37.2826	DCB_se1_ag4_f_01 - phones	S	37.3726
37.2826	DCB_se1_ag4_f_01 - words	sons	37.8926
37.3726	DCB_se1_ag4_f_01 - phones	AH1	37.5826
37.5826	DCB_se1_ag4_f_01 - phones	N	37.6726
37.6726	DCB_se1_ag4_f_01 - phones	Z	37.8926
38.1173	DCB_int_01 - phones	T	38.2273
38.1173	DCB_int_01 - words	two	38.3073
38.2273	DCB_int_01 - phones	UW1	38.3073
38.3073	DCB_int_01 - phones	S	38.4173
38.3073	DCB_int_01 - words	son	38.5273
38.4173	DCB_int_01 - phones	AH1	38.4673
38.4673	DCB_int_01 - phones	N	38.5273
38.5273	DCB_int_01 - phones	sp	38.5573
38.5573	DCB_int_01 - phones	AE1	38.6573
38.5573	DCB_int_01 - words	and	38.7173
38.6573	DCB_int_01 - phones	N	38.7173
38.7173	DCB_int_01 - phones	Y	38.7573
38.7173	DCB_int_01 - words	you	38.8173
38.7573	DCB_int_01 - phones	UW1	38.8173
38.8173	DCB_int_01 - phones	HH	38.8573
38.8173	DCB_int_01 - words	have	39.0073
38.8573	DCB_int_01 - phones	AE1	38.9173
38.9173	DCB_int_01 - phones	V	39.0073
39.0073	DCB_int_01 - words	a	39.1573
39.0073	DCB_int_01 - phones	AH0	39.1573
39.1573	DCB_int_01 - phones	sp	39.2373
39.3392	DCB_int_01 - phones	B	39.4092
39.3392	DCB_int_01 - words	beautiful	39.7792
39.4092	DCB_int_01 - phones	Y	39.5092
39.5092	DCB_int_01 - phones	UW1	39.5392
39.5392	DCB_int_01 - phones	T	39.5692
39.5692	DCB_int_01 - phones	AH0	39.6392
39.6392	DCB_int_01 - phones	F	39.7092
39.7092	DCB_int_01 - phones	AH0	39.7392
39.7392	DCB_int_01 - phones	L	39.7792
39.7792	DCB_int_01 - phones	L	39.8192
39.7792	DCB_int_01 - words	little	39.9892
39.8192	DCB_int_01 - phones	IH1	39.8492
39.8492	DCB_int_01 - phones	T	39.8992
39.8992	DCB_int_01 - phones	AH0	39.9392
39.9392	DCB_int_01 - phones	L	39.9892
39.9892	DCB_int_01 - phones	G	40.0392
39.9892	DCB_int_01 - words	grandbaby	40.6492
40.0392	DCB_int_01 - phones	R	40.0992
40.0992	DCB_int_01 - phones	AE1	40.1592
40.1592	DCB_int_01 - phones	N	40.1992
40.1992	DCB_int_01 - phones	D	40.2292
40.2292	DCB_int_01 - phones	B	40.3392
40.3392	DCB_int_01 - phones	EY2	40.4892
40.4892	DCB_int_01 - phones	B	40.5892
40.5118	DCB_se1_ag4_f_01 - phones	sil	40.5618
40.5618	DCB_se1_ag4_f_01 - words	a	40.6118
40.5618	DCB_se1_ag4_f_01 - phones	AH0	40.6118
40.5892	DCB_int_01 - phones	IY0	40.6492
40.6118	DCB_se1_ag4_f_01 - phones	sp	40.6918
40.6918	DCB_se1_ag4_f_01 - phones	B	40.7718
40.6918	DCB_se1_ag4_f_01 - words	beautiful	41.1518
40.7718	DCB_se1_ag4_f_01 - phones	Y	40.8018
40.8018	DCB_se1_ag4_f_01 - phones	UW1	40.9018
40.9018	DCB_se1_ag4_f_01 - phones	T	40.9418
40.9418	DCB_se1_ag4_f_01 - phones	AH0	41.0118
41.0118	DCB_se1_ag4_f_01 - phones	F	41.0918
41.0918	DCB_se1_ag4_f_01 - phones	AH0	41.1218
41.1218	DCB_se1_ag4_f_01 - phones	L	41.1518
41.1518	DCB_se1_ag4_f_01 - phones	L	41.2018
41.1518	DCB_se1_ag4_f_01 - words	little	41.4018
41.2018	DCB_se1_ag4_f_01 - phones	IH1	41.2318
41.2318	DCB_se1_ag4_f_01 - phones	T	41.3118
41.3118	DCB_se1_ag4_f_01 - phones	AH0	41.3418
41.3418	DCB_se1_ag4_f_01 - phones	L	41.4018
41.4018	DCB_se1_ag4_f_01 - phones	G	41.4618
41.4018	DCB_se1_ag4_f_01 - words	grandbaby	42.1718
41.4618	DCB_se1_ag4_f_01 - phones	R	41.5418
41.5418	DCB_se1_ag4_f_01 - phones	AE1	41.6818
41.6818	DCB_se1_ag4_f_01 - phones	N	41.7318
41.7318	DCB_se1_ag4_f_01 - phones	D	41.7618
41.7618	DCB_se1_ag4_f_01 - phones	B	41.8118
41.8118	DCB_se1_ag4_f_01 - phones	EY2	41.9918
41.9918	DCB_se1_ag4_f_01 - phones	B	42.0818
42.0818	DCB_se1_ag4_f_01 - phones	IY0	42.1718
42.1718	DCB_se1_ag4_f_01 - phones	AE1	42.2618
42.1718	DCB_se1_ag4_f_01 - words	and	42.3418
42.2618	DCB_se1_ag4_f_01 - phones	N	42.3418
42.3418	DCB_se1_ag4_f_01 - phones	AH0	42.4118
42.3418	DCB_se1_ag4_f_01 - words	a	42.4118
42.4118	DCB_se1_ag4_f_01 - phones	sp	42.4518
42.4518	DCB_se1_ag4_f_01 - phones	B	42.5118
42.4518	DCB_se1_ag4_f_01 - words	beautiful	42.9218
42.5118	DCB_se1_ag4_f_01 - phones	Y	42.5518
42.5518	DCB_se1_ag4_f_01 - phones	UW1	42.6518
42.6518	DCB_se1_ag4_f_01 - phones	T	42.6918
42.6918	DCB_se1_ag4_f_01 - phones	AH0	42.7618
42.7618	DCB_se1_ag4_f_01 - phones	F	42.8418
42.8418	DCB_se1_ag4_f_01 - phones	AH0	42.8718
42.8718	DCB_se1_ag4_f_01 - phones	L	42.9218
42.9218	DCB_se1_ag4_f_01 - phones	L	42.9518
42.9218	DCB_se1_ag4_f_01 - words	little	43.1318
42.9518	DCB_se1_ag4_f_01 - phones	IH1	42.9818
42.9818	DCB_se1_ag4_f_01 - phones	T	43.0518
43.0518	DCB_se1_ag4_f_01 - phones	AH0	43.0818
43.0818	DCB_se1_ag4_f_01 - phones	L	43.1318
43.1318	DCB_se1_ag4_f_01 - phones	G	43.1818
43.1318	DCB_se1_ag4_f_01 - words	grandson	43.8818
43.1818	DCB_se1_ag4_f_01 - phones	R	43.2818
43.2818	DCB_se1_ag4_f_01 - phones	AE1	43.4418
43.4418	DCB_se1_ag4_f_01 - phones	N	43.5018
43.5018	DCB_se1_ag4_f_01 - phones	S	43.6318
43.6318	DCB_se1_ag4_f_01 - phones	AH2	43.7918
43.7918	DCB_se1_ag4_f_01 - phones	N	43.8818
43.8818	DCB_se1_ag4_f_01 - phones	sp	44.8639
44.0788	DCB_int_01 - phones	sil	44.1188
44.1188	DCB_int_01 - phones	OW1	44.2588
44.1188	DCB_int_01 - words	oh	44.2588
44.2588	DCB_int_01 - phones	Y	44.2988
44.2588	DCB_int_01 - words	you	44.3388
44.2988	DCB_int_01 - phones	UW1	44.3388
44.3388	DCB_int_01 - phones	HH	44.3888
44.3388	DCB_int_01 - words	have	44.5288
44.3888	DCB_int_01 - phones	AE1	44.4388
44.4388	DCB_int_01 - phones	V	44.5288
44.5288	DCB_int_01 - phones	T	44.6088
44.5288	DCB_int_01 - words	two	44.7188
44.6088	DCB_int_01 - phones	UW1	44.7188
44.7188	DCB_int_01 - phones	sp	44.7588
44.7588	DCB_int_01 - phones	G	44.7888
44.7588	DCB_int_01 - words	grandkids	45.4088
44.7888	DCB_int_01 - phones	R	44.8288
44.8288	DCB_int_01 - phones	AE1	44.9688
44.8639	DCB_se1_ag4_f_01 - phones	M	44.9939
44.8639	DCB_se1_ag4_f_01 - words	mm-hm	45.4139
44.9688	DCB_int_01 - phones	N	45.0088
44.9939	DCB_se1_ag4_f_01 - phones	HH	45.1339
45.0088	DCB_int_01 - phones	K	45.0988
45.0988	DCB_int_01 - phones	IH2	45.3388
45.1339	DCB_se1_ag4_f_01 - phones	M	45.4139
45.3388	DCB_int_01 - phones	D	45.3688
45.3688	DCB_int_01 - phones	Z	45.4088
45.4088	DCB_int_01 - phones	sp	45.5883
45.4139	DCB_se1_ag4_f_01 - phones	sp	45.4639
45.5883	DCB_int_01 - phones	B	45.6883
45.5883	DCB_int_01 - words	by	45.7783
45.6183	DCB_se1_ag4_f_01 - phones	M	45.9283
45.6183	DCB_se1_ag4_f_01 - words	mm-hm	46.3183
45.6883	DCB_int_01 - phones	AY1	45.7783
45.7783	DCB_int_01 - phones	DH	45.8183
45.7783	DCB_int_01 - words	the	45.8583
45.8183	DCB_int_01 - phones	AH0	45.8583
45.8583	DCB_int_01 - phones	sp	45.8983
45.8983	DCB_int_01 - phones	S	45.9683
45.8983	DCB_int_01 - words	sa-	46.1283
45.9283	DCB_se1_ag4_f_01 - phones	HH	45.9683
45.9683	DCB_int_01 - phones	EY1	46.1283
45.9683	DCB_se1_ag4_f_01 - phones	M	46.3183
46.1283	DCB_int_01 - phones	IH1	46.1783
46.1283	DCB_int_01 - words	it	46.2183
46.1783	DCB_int_01 - phones	T	46.2183
46.2183	DCB_int_01 - phones	Z	46.2483
46.2183	DCB_int_01 - words	s	46.2483
46.2483	DCB_int_01 - phones	DH	46.2783
46.2483	DCB_int_01 - words	the	46.3083
46.2783	DCB_int_01 - phones	AH0	46.3083
46.3083	DCB_int_01 - phones	S	46.4183
46.3083	DCB_int_01 - words	same	46.5983
46.4183	DCB_int_01 - phones	EY1	46.5383
46.5383	DCB_int_01 - phones	M	46.5983
46.5983	DCB_int_01 - phones	S	46.6683
46.5983	DCB_int_01 - words	son	46.7883
46.6683	DCB_int_01 - phones	AH1	46.7183
46.7183	DCB_int_01 - phones	N	46.7883
46.7883	DCB_int_01 - phones	AO1	46.8283
46.7883	DCB_int_01 - words	or	46.8583
46.8283	DCB_int_01 - phones	R	46.8583
46.8583	DCB_int_01 - phones	sp	46.8883
46.8883	DCB_int_01 - phones	IY1	47.0183
46.8883	DCB_int_01 - words	each	47.1083
47.0183	DCB_int_01 - phones	CH	47.1083
47.1083	DCB_int_01 - phones	HH	47.1483
47.1083	DCB_int_01 - words	one	47.2883
47.1483	DCB_int_01 - phones	W	47.1983
47.1983	DCB_int_01 - phones	AH1	47.2483
47.2483	DCB_int_01 - phones	N	47.2883
47.2883	DCB_int_01 - phones	HH	47.3783
47.2883	DCB_int_01 - words	has	47.5383
47.3783	DCB_int_01 - phones	AE1	47.4583
47.4583	DCB_int_01 - phones	Z	47.5383
47.5383	DCB_int_01 - words	a	47.5883
47.5383	DCB_int_01 - phones	AH0	47.5883
47.5883	DCB_int_01 - phones	Z	47.6383
47.5883	DCB_int_01 - words	s	47.6383
47.6383	DCB_int_01 - phones	sp	47.8313
47.8313	DCB_int_01 - words	a	47.9013
47.8313	DCB_int_01 - phones	EY1	47.9013
47.8953	DCB_se1_ag4_f_01 - phones	sil	47.9253
47.9013	DCB_int_01 - phones	sp	48.1513
47.9253	DCB_se1_ag4_f_01 - phones	AH1	48.1453
47.9253	DCB_se1_ag4_f_01 - words	uh	48.1453
48.1453	DCB_se1_ag4_f_01 - phones	DH	48.2053
48.1453	DCB_se1_ag4_f_01 - words	the	48.3153
48.1513	DCB_int_01 - phones	K	48.1813
48.1513	DCB_int_01 - words	k	48.2113
48.1813	DCB_int_01 - phones	EY1	48.2113
48.2053	DCB_se1_ag4_f_01 - phones	AH0	48.3153
48.2113	DCB_int_01 - phones	sp	48.2413
48.2413	DCB_int_01 - words	a	48.2813
48.2413	DCB_int_01 - phones	AH0	48.2813
48.2813	DCB_int_01 - phones	sp	48.3713
48.3153	DCB_se1_ag4_f_01 - phones	S	48.4153
48.3153	DCB_se1_ag4_f_01 - words	same	48.6553
48.3713	DCB_int_01 - phones	B	48.4313
48.3713	DCB_int_01 - words	ba-	48.5913
48.4153	DCB_se1_ag4_f_01 - phones	EY1	48.5953
48.4313	DCB_int_01 - phones	EY1	48.5913
48.5953	DCB_se1_ag4_f_01 - phones	M	48.6553
48.6553	DCB_se1_ag4_f_01 - phones	S	48.7653
48.6553	DCB_se1_ag4_f_01 - words	son	48.9853
48.7653	DCB_se1_ag4_f_01 - phones	AH1	48.9153
48.9153	DCB_se1_ag4_f_01 - phones	N	48.9853
48.9838	DCB_int_01 - phones	sil	49.0138
49.0138	DCB_int_01 - phones	OW2	49.2138
49.0138	DCB_int_01 - words	okay	49.4138
49.2138	DCB_int_01 - phones	K	49.2738
49.2738	DCB_int_01 - phones	EY1	49.4138
49.3520	DCB_se1_ag4_f_01 - phones	sil	49.4020
49.4020	DCB_se1_ag4_f_01 - phones	M	49.4620
49.4020	DCB_se1_ag4_f_01 - words	my	49.5720
49.4138	DCB_int_01 - phones	sp	51.4757
49.4620	DCB_se1_ag4_f_01 - phones	AY1	49.5720
49.5720	DCB_se1_ag4_f_01 - phones	Y	49.6820
49.5720	DCB_se1_ag4_f_01 - words	youngest	49.9920
49.6820	DCB_se1_ag4_f_01 - phones	AH1	49.7820
49.7820	DCB_se1_ag4_f_01 - phones	NG	49.8220
49.8220	DCB_se1_ag4_f_01 - phones	G	49.8620
49.8620	DCB_se1_ag4_f_01 - phones	AH0	49.9320
49.9320	DCB_se1_ag4_f_01 - phones	S	49.9620
49.9620	DCB_se1_ag4_f_01 - phones	T	49.9920
49.9920	DCB_se1_ag4_f_01 - phones	S	50.0320
49.9920	DCB_se1_ag4_f_01 - words	son	50.2620
50.0320	DCB_se1_ag4_f_01 - phones	AH1	50.1820
50.1820	DCB_se1_ag4_f_01 - phones	N	50.2620
50.2620	DCB_se1_ag4_f_01 - phones	D	50.3220
50.2620	DCB_se1_ag4_f_01 - words	don't	50.4820
50.3220	DCB_se1_ag4_f_01 - phones	OW1	50.4120
50.4120	DCB_se1_ag4_f_01 - phones	N	50.4820
50.4820	DCB_se1_ag4_f_01 - phones	HH	50.5420
50.4820	DCB_se1_ag4_f_01 - words	have	50.7020
50.5420	DCB_se1_ag4_f_01 - phones	AE1	50.6120
50.6120	DCB_se1_ag4_f_01 - phones	V	50.7020
50.7020	DCB_se1_ag4_f_01 - phones	N	50.7520
50.7020	DCB_se1_ag4_f_01 - words	no	50.8720
50.7520	DCB_se1_ag4_f_01 - phones	OW1	50.8720
50.8720	DCB_se1_ag4_f_01 - phones	CH	50.9620
50.8720	DCB_se1_ag4_f_01 - words	children	51.2920
50.9620	DCB_se1_ag4_f_01 - phones	IH1	51.0120
51.0120	DCB_se1_ag4_f_01 - phones	L	51.1020
51.1020	DCB_se1_ag4_f_01 - phones	D	51.1820
51.1820	DCB_se1_ag4_f_01 - phones	R	51.2120
51.2120	DCB_se1_ag4_f_01 - phones	AH0	51.2420
51.2420	DCB_se1_ag4_f_01 - phones	N	51.2920
51.4757	DCB_int_01 - phones	OW2	51.6757
51.4757	DCB_int_01 - words	okay	51.8957
51.6757	DCB_int_01 - phones	K	51.7257
51.7257	DCB_int_01 - phones	EY1	51.8957
51.8957	DCB_int_01 - phones	sp	51.9357
51.9357	DCB_int_01 - phones	HH	51.9957
51.9357	DCB_int_01 - words	he	52.1157
51.9957	DCB_int_01 - phones	IY1	52.1157
52.1157	DCB_int_01 - phones	sp	52.1657
52.1521	DCB_se1_ag4_f_01 - words	i	52.2721
52.1521	DCB_se1_ag4_f_01 - phones	AY1	52.2721
52.1657	DCB_int_01 - phones	HH	52.2057
52.1657	DCB_int_01 - words	hasn't	52.3657
52.2057	DCB_int_01 - phones	AE1	52.2357
52.2357	DCB_int_01 - phones	Z	52.2757
52.2721	DCB_se1_ag4_f_01 - phones	TH	52.3621
52.2721	DCB_se1_ag4_f_01 - words	think	52.5121
52.2757	DCB_int_01 - phones	AH0	52.3057
52.3057	DCB_int_01 - phones	N	52.3357
52.3357	DCB_int_01 - phones	T	52.3657
52.3621	DCB_se1_ag4_f_01 - phones	IH1	52.4521
52.3657	DCB_int_01 - phones	HH	52.4057
52.3657	DCB_int_01 - words	had	52.5057
52.4057	DCB_int_01 - phones	AE1	52.4657
52.4521	DCB_se1_ag4_f_01 - phones	NG	52.4821
52.4657	DCB_int_01 - phones	D	52.5057
52.4821	DCB_se1_ag4_f_01 - phones	K	52.5121
52.5057	DCB_int_01 - phones	sp	52.5557
52.5121	DCB_se1_ag4_f_01 - phones	HH	52.5721
52.5121	DCB_se1_ag4_f_01 - words	he	52.6621
52.5721	DCB_se1_ag4_f_01 - phones	IY1	52.6621
52.6621	DCB_se1_ag4_f_01 - phones	G	52.7121
52.6621	DCB_se1_ag4_f_01 - words	gonna	52.8421
52.7121	DCB_se1_ag4_f_01 - phones	AH1	52.7821
52.7821	DCB_se1_ag4_f_01 - phones	N	52.8121
52.8121	DCB_se1_ag4_f_01 - phones	AH0	52.8421
52.8421	DCB_se1_ag4_f_01 - phones	B	52.9021
52.8421	DCB_se1_ag4_f_01 - words	be	52.9721
52.9021	DCB_se1_ag4_f_01 - phones	IY1	52.9721
52.9721	DCB_se1_ag4_f_01 - phones	L	53.0421
52.9721	DCB_se1_ag4_f_01 - words	like	53.1721
53.0421	DCB_se1_ag4_f_01 - phones	AY1	53.1221
53.1221	DCB_se1_ag4_f_01 - phones	K	53.1721
53.1721	DCB_se1_ag4_f_01 - phones	HH	53.2021
53.1721	DCB_se1_ag4_f_01 - words	his	53.3621
53.2021	DCB_se1_ag4_f_01 - phones	IH1	53.2321
53.2321	DCB_se1_ag4_f_01 - phones	Z	53.3621
53.3621	DCB_se1_ag4_f_01 - phones	M	53.4521
53.3621	DCB_se1_ag4_f_01 - words	mother	53.7221
53.4521	DCB_se1_ag4_f_01 - phones	AH1	53.5321
53.5321	DCB_se1_ag4_f_01 - phones	DH	53.6221
53.6221	DCB_se1_ag4_f_01 - phones	ER0	53.7221
54.0984	DCB_se1_ag4_f_01 - phones	sil	54.1484
54.1304	DCB_int_01 - phones	HH	54.1604
54.1304	DCB_int_01 - words	he	54.1904
54.1484	DCB_se1_ag4_f_01 - phones	W	54.3084
54.1484	DCB_se1_ag4_f_01 - words	wait	54.5284
54.1604	DCB_int_01 - phones	IY1	54.1904
54.1904	DCB_int_01 - words	<unk>	54.2204
54.1904	DCB_int_01 - phones	spn	54.2204
54.2204	DCB_int_01 - phones	W	54.3204
54.2204	DCB_int_01 - words	wait	54.8704
54.3084	DCB_se1_ag4_f_01 - phones	EY1	54.3984
54.3204	DCB_int_01 - phones	EY1	54.4604
54.3984	DCB_se1_ag4_f_01 - phones	T	54.5284
54.4604	DCB_int_01 - phones	T	54.8704
54.5284	DCB_se1_ag4_f_01 - phones	AH0	54.6584
54.5284	DCB_se1_ag4_f_01 - words	until	55.1384
54.6584	DCB_se1_ag4_f_01 - phones	N	54.6884
54.6884	DCB_se1_ag4_f_01 - phones	T	54.7484
54.7484	DCB_se1_ag4_f_01 - phones	IH1	54.9184
54.8704	DCB_int_01 - phones	AO1	55.0604
54.8704	DCB_int_01 - words	on	55.0904
54.9184	DCB_se1_ag4_f_01 - phones	L	55.1384
55.0604	DCB_int_01 - phones	N	55.0904
55.4310	DCB_se1_ag4_f_01 - phones	sil	55.4710
55.4710	DCB_se1_ag4_f_01 - words	a	55.5510
55.4710	DCB_se1_ag4_f_01 - phones	AH0	55.5510
55.5510	DCB_se1_ag4_f_01 - phones	W	55.6610
55.5510	DCB_se1_ag4_f_01 - words	while	56.0210
55.6610	DCB_se1_ag4_f_01 - phones	AY1	55.9210
55.9210	DCB_se1_ag4_f_01 - phones	L	56.0210
56.0568	DCB_se1_ag4_f_01 - phones	B	56.1068
56.0568	DCB_se1_ag4_f_01 - words	before	56.4668
56.1068	DCB_se1_ag4_f_01 - phones	IY2	56.2268
56.2268	DCB_se1_ag4_f_01 - phones	F	56.2968
56.2968	DCB_se1_ag4_f_01 - phones	AO1	56.4068
56.4068	DCB_se1_ag4_f_01 - phones	R	56.4668
56.4668	DCB_se1_ag4_f_01 - phones	HH	56.5468
56.4668	DCB_se1_ag4_f_01 - words	he	56.6968
56.5468	DCB_se1_ag4_f_01 - phones	IY1	56.6968
56.6968	DCB_se1_ag4_f_01 - phones	K	56.7468
56.6968	DCB_se1_ag4_f_01 - words	cause	56.9168
56.7468	DCB_se1_ag4_f_01 - phones	AA1	56.8368
56.8368	DCB_se1_ag4_f_01 - phones	Z	56.9168
56.9168	DCB_se1_ag4_f_01 - phones	HH	56.9668
56.9168	DCB_se1_ag4_f_01 - words	he	57.0468
56.9668	DCB_se1_ag4_f_01 - phones	IY1	57.0468
57.0468	DCB_se1_ag4_f_01 - phones	S	57.1768
57.0468	DCB_se1_ag4_f_01 - words	see	57.2968
57.1768	DCB_se1_ag4_f_01 - phones	IY1	57.2968
57.2968	DCB_se1_ag4_f_01 - phones	HH	57.3468
57.2968	DCB_se1_ag4_f_01 - words	how	57.4668
57.3468	DCB_se1_ag4_f_01 - phones	AW1	57.4668
57.4668	DCB_se1_ag4_f_01 - phones	M	57.5568
57.4668	DCB_se1_ag4_f_01 - words	my	57.6968
57.5568	DCB_se1_ag4_f_01 - phones	AY1	57.6968
58.2537	DCB_se1_ag4_f_01 - phones	Y	58.3337
58.2537	DCB_se1_ag4_f_01 - words	youngest	58.6937
58.3337	DCB_se1_ag4_f_01 - phones	AH1	58.4537
58.4537	DCB_se1_ag4_f_01 - phones	NG	58.4937
58.4937	DCB_se1_ag4_f_01 - phones	G	58.5337
58.5337	DCB_se1_ag4_f_01 - phones	AH0	58.6137
58.6137	DCB_se1_ag4_f_01 - phones	S	58.6637
58.6637	DCB_se1_ag4_f_01 - phones	T	58.6937
58.6937	DCB_se1_ag4_f_01 - phones	S	58.7537
58.6937	DCB_se1_ag4_f_01 - words	son	58.9137
58.7537	DCB_se1_ag4_f_01 - phones	AH1	58.8637
58.8637	DCB_se1_ag4_f_01 - phones	N	58.9137
58.9137	DCB_se1_ag4_f_01 - phones	IH0	58.9537
58.9137	DCB_se1_ag4_f_01 - words	is	59.0537
58.9537	DCB_se1_ag4_f_01 - phones	Z	59.0537
59.0537	DCB_se1_ag4_f_01 - phones	K	59.1337
59.0537	DCB_se1_ag4_f_01 - words	kind	59.2837
59.1337	DCB_se1_ag4_f_01 - phones	AY1	59.2437
59.2437	DCB_se1_ag4_f_01 - phones	N	59.2837
59.2837	DCB_se1_ag4_f_01 - phones	AH0	59.3137
59.2837	DCB_se1_ag4_f_01 - words	of	59.3537
59.3137	DCB_se1_ag4_f_01 - phones	V	59.3537
59.3537	DCB_se1_ag4_f_01 - phones	S	59.3937
59.3537	DCB_se1_ag4_f_01 - words	struggling	60.1137
59.3937	DCB_se1_ag4_f_01 - phones	T	59.5137
59.5137	DCB_se1_ag4_f_01 - phones	R	59.5737
59.5737	DCB_se1_ag4_f_01 - phones	AH1	59.7137
59.6237	DCB_int_01 - phones	sil	59.6837
59.6837	DCB_int_01 - phones	S	59.7137
59.6837	DCB_int_01 - words	struggling	60.0637
59.7137	DCB_int_01 - phones	T	59.7437
59.7137	DCB_se1_ag4_f_01 - phones	G	59.7737
59.7437	DCB_int_01 - phones	R	59.7737
59.7737	DCB_se1_ag4_f_01 - phones	AH0	59.8037
59.7737	DCB_int_01 - phones	AH1	59.8037
59.8037	DCB_int_01 - phones	G	59.8437
59.8037	DCB_se1_ag4_f_01 - phones	L	59.8737
59.8437	DCB_int_01 - phones	L	59.8837
59.8737	DCB_se1_ag4_f_01 - phones	IH0	59.9837
59.8837	DCB_int_01 - phones	IH0	59.9737
59.9737	DCB_int_01 - phones	NG	60.0637
59.9837	DCB_se1_ag4_f_01 - phones	NG	60.1137
60.0637	DCB_int_01 - phones	sp	60.1537
60.1137	DCB_se1_ag4_f_01 - phones	Y	60.2137
60.1137	DCB_se1_ag4_f_01 - words	you	60.3037
60.1537	DCB_int_01 - words	a	60.2937
60.1537	DCB_int_01 - phones	EY1	60.2937
60.2137	DCB_se1_ag4_f_01 - phones	UW1	60.3037
60.2937	DCB_int_01 - phones	L	60.3337
60.2937	DCB_int_01 - words	little	60.5437
60.3037	DCB_se1_ag4_f_01 - phones	N	60.3537
60.3037	DCB_se1_ag4_f_01 - words	know	60.6137
60.3337	DCB_int_01 - phones	IH1	60.4237
60.3537	DCB_se1_ag4_f_01 - phones	OW1	60.6137
60.4237	DCB_int_01 - phones	T	60.4837
60.4837	DCB_int_01 - phones	AH0	60.5137
60.5137	DCB_int_01 - phones	L	60.5437
60.5437	DCB_int_01 - phones	B	60.5737
60.5437	DCB_int_01 - words	bit	60.6437
60.5737	DCB_int_01 - phones	IH1	60.6037
60.6037	DCB_int_01 - phones	T	60.6437
60.6137	DCB_se1_ag4_f_01 - phones	sp	60.6437
60.6437	DCB_int_01 - phones	M	60.6737
60.6437	DCB_int_01 - words	mm-hm	60.8737
60.6737	DCB_int_01 - phones	HH	60.7137
60.7137	DCB_int_01 - phones	M	60.8737
60.8737	DCB_int_01 - phones	sp	60.9037
60.8963	DCB_se1_ag4_f_01 - phones	S	61.0463
60.8963	DCB_se1_ag4_f_01 - words	so	61.3063
61.0463	DCB_se1_ag4_f_01 - phones	OW1	61.3063
61.3063	DCB_se1_ag4_f_01 - phones	Y	61.4563
61.3063	DCB_se1_ag4_f_01 - words	you	61.5263
61.4563	DCB_se1_ag4_f_01 - phones	UW1	61.5263
61.5263	DCB_se1_ag4_f_01 - phones	N	61.5863
61.5263	DCB_se1_ag4_f_01 - words	know	61.7463
61.5863	DCB_se1_ag4_f_01 - phones	OW1	61.7463
61.7463	DCB_se1_ag4_f_01 - phones	HH	61.8163
61.7463	DCB_se1_ag4_f_01 - words	he	62.2363
61.8163	DCB_se1_ag4_f_01 - phones	IY1	62.2363
63.1146	DCB_se1_ag4_f_01 - phones	Y	63.2246
63.1146	DCB_se1_ag4_f_01 - words	you	63.2646
63.2246	DCB_se1_ag4_f_01 - phones	UW1	63.2646
63.2646	DCB_se1_ag4_f_01 - phones	sp	63.2946
63.2946	DCB_se1_ag4_f_01 - phones	N	63.3546
63.2946	DCB_se1_ag4_f_01 - words	know	63.4046
63.3546	DCB_se1_ag4_f_01 - phones	OW1	63.4046
63.4046	DCB_se1_ag4_f_01 - phones	sp	63.7146
63.9110	DCB_int_01 - phones	S	64.0210
63.9110	DCB_int_01 - words	so	64.2310
64.0210	DCB_int_01 - phones	OW1	64.2310
64.2310	DCB_int_01 - phones	L	64.3110
64.2310	DCB_int_01 - words	let	64.3810
64.3110	DCB_int_01 - phones	EH1	64.3510
64.3510	DCB_int_01 - phones	T	64.3810
64.3810	DCB_int_01 - phones	M	64.4310
64.3810	DCB_int_01 - words	me	64.4810
64.4310	DCB_int_01 - phones	IY1	64.4810
64.4810	DCB_int_01 - phones	AE1	64.6110
64.4810	DCB_int_01 - words	ask	64.7110
64.6110	DCB_int_01 - phones	S	64.6810
64.6810	DCB_int_01 - phones	K	64.7110
64.7110	DCB_int_01 - phones	Y	64.7410
64.7110	DCB_int_01 - words	you	64.7710
64.7410	DCB_int_01 - phones	UW1	64.7710
64.7710	DCB_int_01 - phones	S	64.8410
64.7710	DCB_int_01 - words	some	64.9110
64.8410	DCB_int_01 - phones	AH1	64.8810
64.8810	DCB_int_01 - phones	M	64.9110
64.9110	DCB_int_01 - phones	sp	64.9410
64.9410	DCB_int_01 - phones	AH1	65.0410
64.9410	DCB_int_01 - words	other	65.2410
65.0410	DCB_int_01 - phones	DH	65.1110
65.1110	DCB_int_01 - phones	ER0	65.2410
65.2410	DCB_int_01 - phones	S	65.3310
65.2410	DCB_int_01 - words	stuff	65.7010
65.3310	DCB_int_01 - phones	T	65.3810
65.3810	DCB_int_01 - phones	AH1	65.5710
65.5710	DCB_int_01 - phones	F	65.7010
65.9907	DCB_int_01 - phones	AH1	66.3007
65.9907	DCB_int_01 - words	um	66.4007
66.3007	DCB_int_01 - phones	M	66.4007
66.4007	DCB_int_01 - phones	D	66.4507
66.4007	DCB_int_01 - words	do	66.5107
66.4507	DCB_int_01 - phones	UW1	66.5107
66.5107	DCB_int_01 - phones	Y	66.5607
66.5107	DCB_int_01 - words	you	66.6307
66.5607	DCB_int_01 - phones	UW1	66.6307
66.6307	DCB_int_01 - phones	R	66.6607
66.6307	DCB_int_01 - words	remember	66.9507
66.6607	DCB_int_01 - phones	IH0	66.7107
66.7107	DCB_int_01 - phones	M	66.7507
66.7507	DCB_int_01 - phones	EH1	66.8007
66.8007	DCB_int_01 - phones	M	66.8507
66.8507	DCB_int_01 - phones	B	66.8907
66.8907	DCB_int_01 - phones	ER0	66.9507
66.9507	DCB_int_01 - phones	Y	67.0907
66.9507	DCB_int_01 - words	your	67.5407
67.0907	DCB_int_01 - phones	UH1	67.1507
67.1507	DCB_int_01 - phones	R	67.5407
67.5407	DCB_int_01 - phones	sp	67.5707
67.8156	DCB_int_01 - phones	Y	67.9356
67.8156	DCB_int_01 - words	your	68.0456
67.9356	DCB_int_01 - phones	UH1	67.9756
67.9756	DCB_int_01 - phones	R	68.0456
68.0456	DCB_int_01 - phones	P	68.1956
68.0456	DCB_int_01 - words	parents	68.4956
68.1956	DCB_int_01 - phones	EH1	68.3056
68.3056	DCB_int_01 - phones	R	68.3356
68.3356	DCB_int_01 - phones	AH0	68.3656
68.3656	DCB_int_01 - phones	N	68.3956
68.3956	DCB_int_01 - phones	T	68.4256
68.4256	DCB_int_01 - phones	S	68.4956
68.4956	DCB_int_01 - words	or	68.5256
68.4956	DCB_int_01 - phones	ER0	68.5256
68.5256	DCB_int_01 - phones	Y	68.5856
68.5256	DCB_int_01 - words	your	68.7056
68.5856	DCB_int_01 - phones	UH1	68.6256
68.6256	DCB_int_01 - phones	R	68.7056
68.7056	DCB_int_01 - phones	G	68.7656
68.7056	DCB_int_01 - words	grandparents	69.3956
68.7656	DCB_int_01 - phones	R	68.8256
68.8256	DCB_int_01 - phones	AE1	68.8956
68.8956	DCB_int_01 - phones	N	68.9956
68.9956	DCB_int_01 - phones	P	69.0356
69.0356	DCB_int_01 - phones	EH2	69.0856
69.0856	DCB_int_01 - phones	R	69.2156
69.2156	DCB_int_01 - phones	AH0	69.2556
69.2556	DCB_int_01 - phones	N	69.2856
69.2856	DCB_int_01 - phones	T	69.3156
69.3156	DCB_int_01 - phones	S	69.3956
69.3956	DCB_int_01 - phones	V	69.4356
69.3956	DCB_int_01 - words	very	69.6356
69.4356	DCB_int_01 - phones	EH1	69.4956
69.4956	DCB_int_01 - phones	R	69.5456
69.5456	DCB_int_01 - phones	IY0	69.6356
69.6356	DCB_int_01 - phones	M	69.6956
69.6356	DCB_int_01 - words	much	70.1656
69.6956	DCB_int_01 - phones	AH1	69.8656
69.8656	DCB_int_01 - phones	CH	70.1656
69.9269	DCB_se1_ag4_f_01 - phones	spn	70.0569
69.9269	DCB_se1_ag4_f_01 - words	<unk>	70.0569
70.1741	DCB_se1_ag4_f_01 - phones	sil	70.2041
70.2041	DCB_se1_ag4_f_01 - words	oh	70.3541
70.2041	DCB_se1_ag4_f_01 - phones	OW1	70.3541
70.3541	DCB_se1_ag4_f_01 - phones	Y	70.4341
70.3541	DCB_se1_ag4_f_01 - words	yeah	70.5241
70.4341	DCB_se1_ag4_f_01 - phones	AE1	70.5241
70.5241	DCB_se1_ag4_f_01 - words	i	70.6041
70.5241	DCB_se1_ag4_f_01 - phones	AY1	70.6041
70.6041	DCB_se1_ag4_f_01 - phones	R	70.6641
70.6041	DCB_se1_ag4_f_01 - words	remember	70.9441
70.6641	DCB_se1_ag4_f_01 - phones	IH0	70.6941
70.6941	DCB_se1_ag4_f_01 - phones	M	70.7841
70.7841	DCB_se1_ag4_f_01 - phones	EH1	70.8441
70.8441	DCB_se1_ag4_f_01 - phones	M	70.8841
70.8841	DCB_se1_ag4_f_01 - phones	B	70.9141
70.9141	DCB_se1_ag4_f_01 - phones	ER0	70.9441
70.9441	DCB_se1_ag4_f_01 - phones	M	70.9941
70.9441	DCB_se1_ag4_f_01 - words	my	71.0741
70.9941	DCB_se1_ag4_f_01 - phones	AY1	71.0741
71.0741	DCB_se1_ag4_f_01 - words	g-	71.1241
71.0741	DCB_se1_ag4_f_01 - phones	G	71.1241
71.1241	DCB_se1_ag4_f_01 - phones	sp	71.1641
71.1641	DCB_se1_ag4_f_01 - words	i	71.2841
71.1641	DCB_se1_ag4_f_01 - phones	AY1	71.2841
71.2841	DCB_se1_ag4_f_01 - phones	D	71.3341
71.2841	DCB_se1_ag4_f_01 - words	don't	71.5141
71.3341	DCB_se1_ag4_f_01 - phones	OW1	71.3941
71.3941	DCB_se1_ag4_f_01 - phones	N	71.5141
71.5141	DCB_se1_ag4_f_01 - phones	R	71.5441
71.5141	DCB_se1_ag4_f_01 - words	remember	71.7541
71.5441	DCB_se1_ag4_f_01 - phones	IH0	71.5741
71.5741	DCB_se1_ag4_f_01 - phones	M	71.6141
71.6141	DCB_se1_ag4_f_01 - phones	EH1	71.6641
71.6641	DCB_se1_ag4_f_01 - phones	M	71.6941
71.6941	DCB_se1_ag4_f_01 - phones	B	71.7241
71.7241	DCB_se1_ag4_f_01 - phones	ER0	71.7541
71.7541	DCB_se1_ag4_f_01 - phones	M	71.8041
71.7541	DCB_se1_ag4_f_01 - words	my	71.8641
71.8041	DCB_se1_ag4_f_01 - phones	AY1	71.8641
71.8641	DCB_se1_ag4_f_01 - phones	G	71.9341
71.8641	DCB_se1_ag4_f_01 - words	grandfather	72.5341
71.9341	DCB_se1_ag4_f_01 - phones	R	72.0341
72.0341	DCB_se1_ag4_f_01 - phones	AE1	72.1041
72.1041	DCB_se1_ag4_f_01 - phones	N	72.1441
72.1441	DCB_se1_ag4_f_01 - phones	F	72.2441
72.2441	DCB_se1_ag4_f_01 - phones	AA2	72.4041
72.4041	DCB_se1_ag4_f_01 - phones	DH	72.4541
72.4541	DCB_se1_ag4_f_01 - phones	ER0	72.5341
72.5341	DCB_se1_ag4_f_01 - phones	sp	72.8907
72.8907	DCB_se1_ag4_f_01 - phones	HH	72.9807
72.8907	DCB_se1_ag4_f_01 - words	he	73.0607
72.9807	DCB_se1_ag4_f_01 - phones	IY1	73.0607
73.0607	DCB_se1_ag4_f_01 - phones	W	73.1107
73.0607	DCB_se1_ag4_f_01 - words	was	73.2407
73.1107	DCB_se1_ag4_f_01 - phones	AH0	73.1507
73.1507	DCB_se1_ag4_f_01 - phones	Z	73.2407
73.2407	DCB_se1_ag4_f_01 - phones	G	73.3107
73.2407	DCB_se1_ag4_f_01 - words	gone	73.5607
73.3107	DCB_se1_ag4_f_01 - phones	AO1	73.5107
73.5107	DCB_se1_ag4_f_01 - phones	N	73.5607
73.5607	DCB_se1_ag4_f_01 - phones	B	73.6307
73.5607	DCB_se1_ag4_f_01 - words	before	73.8907
73.6307	DCB_se1_ag4_f_01 - phones	IY2	73.7107
73.7107	DCB_se1_ag4_f_01 - phones	F	73.7907
73.7907	DCB_se1_ag4_f_01 - phones	AO1	73.8307
73.8307	DCB_se1_ag4_f_01 - phones	R	73.8907
73.8907	DCB_se1_ag4_f_01 - words	i	74.0007
73.8907	DCB_se1_ag4_f_01 - phones	AY1	74.0007
74.0007	DCB_se1_ag4_f_01 - phones	W	74.0607
74.0007	DCB_se1_ag4_f_01 - words	was	74.2007
74.0607	DCB_se1_ag4_f_01 - phones	AH0	74.0907
74.0907	DCB_se1_ag4_f_01 - phones	Z	74.2007
74.2007	DCB_se1_ag4_f_01 - phones	B	74.2507
74.2007	DCB_se1_ag4_f_01 - words	born	74.4707
74.2507	DCB_se1_ag4_f_01 - phones	AO1	74.3907
74.3907	DCB_se1_ag4_f_01 - phones	R	74.4207
74.4207	DCB_se1_ag4_f_01 - phones	N	74.4707
74.7483	DCB_se1_ag4_f_01 - phones	B	74.8183
74.7483	DCB_se1_ag4_f_01 - words	but	74.8983
74.8183	DCB_se1_ag4_f_01 - phones	AH1	74.8483
74.8483	DCB_se1_ag4_f_01 - phones	T	74.8983
74.8983	DCB_se1_ag4_f_01 - phones	M	74.9483
74.8983	DCB_se1_ag4_f_01 - words	my	75.0283
74.9483	DCB_se1_ag4_f_01 - phones	AY1	75.0283
75.0283	DCB_se1_ag4_f_01 - phones	G	75.1183
75.0283	DCB_se1_ag4_f_01 - words	grandmother	75.7283
75.1183	DCB_se1_ag4_f_01 - phones	R	75.1783
75.1783	DCB_se1_ag4_f_01 - phones	AE1	75.2983
75.2983	DCB_se1_ag4_f_01 - phones	M	75.4183
75.4183	DCB_se1_ag4_f_01 - phones	AH2	75.5183
75.5183	DCB_se1_ag4_f_01 - phones	DH	75.5983
75.5983	DCB_se1_ag4_f_01 - phones	ER0	75.7283
76.4331	DCB_se1_ag4_f_01 - phones	SH	76.6031
76.4331	DCB_se1_ag4_f_01 - words	she	76.6731
76.6031	DCB_se1_ag4_f_01 - phones	IY1	76.6731
76.6731	DCB_se1_ag4_f_01 - phones	D	76.7731
76.6731	DCB_se1_ag4_f_01 - words	died	77.0831
76.7731	DCB_se1_ag4_f_01 - phones	AY1	77.0231
77.0231	DCB_se1_ag4_f_01 - phones	D	77.0831
77.0831	DCB_se1_ag4_f_01 - phones	AE1	77.2131
77.0831	DCB_se1_ag4_f_01 - words	at	77.2831
77.2131	DCB_se1_ag4_f_01 - phones	T	77.2831
77.2831	DCB_se1_ag4_f_01 - phones	sp	77.3131
77.3131	DCB_se1_ag4_f_01 - phones	HH	77.4431
77.3131	DCB_se1_ag4_f_01 - words	one	77.5831
77.4431	DCB_se1_ag4_f_01 - phones	W	77.5031
77.5031	DCB_se1_ag4_f_01 - phones	AH1	77.5531
77.5531	DCB_se1_ag4_f_01 - phones	N	77.5831
77.5831	DCB_se1_ag4_f_01 - phones	OW1	77.7631
77.5831	DCB_se1_ag4_f_01 - words	oh	77.7631
77.7631	DCB_se1_ag4_f_01 - phones	W	77.8831
77.7631	DCB_se1_ag4_f_01 - words	one	78.1631
77.8831	DCB_se1_ag4_f_01 - phones	AH1	78.0331
78.0331	DCB_se1_ag4_f_01 - phones	N	78.1631
78.1631	DCB_se1_ag4_f_01 - phones	S	78.2831
78.1631	DCB_se1_ag4_f_01 - words	so	78.4131
78.2831	DCB_se1_ag4_f_01 - phones	OW1	78.4131
78.4131	DCB_se1_ag4_f_01 - phones	Y	78.5531
78.4131	DCB_se1_ag4_f_01 - words	yeah	78.6431
78.5531	DCB_se1_ag4_f_01 - phones	AE1	78.6431
78.6431	DCB_se1_ag4_f_01 - words	i	78.8431
78.6431	DCB_se1_ag4_f_01 - phones	AY1	78.8431
78.8431	DCB_se1_ag4_f_01 - phones	R	78.9431
78.8431	DCB_se1_ag4_f_01 - words	remember	79.7131
78.9431	DCB_se1_ag4_f_01 - phones	IY0	79.0131
79.0131	DCB_se1_ag4_f_01 - phones	M	79.1131
79.1131	DCB_se1_ag4_f_01 - phones	EH1	79.1731
79.1731	DCB_se1_ag4_f_01 - phones	M	79.2631
79.2631	DCB_se1_ag4_f_01 - phones	B	79.3231
79.3231	DCB_se1_ag4_f_01 - phones	ER0	79.7131
79.8894	DCB_int_01 - phones	SH	80.0094
79.8894	DCB_int_01 - words	she	80.0494
80.0094	DCB_int_01 - phones	IY1	80.0494
80.0494	DCB_int_01 - phones	W	80.0794
80.0494	DCB_int_01 - words	was	80.1594
80.0794	DCB_int_01 - phones	AH0	80.1094
80.1094	DCB_int_01 - phones	Z	80.1594
80.1594	DCB_int_01 - phones	AH0	80.2094
80.1594	DCB_int_01 - words	a	80.2094
80.2094	DCB_int_01 - phones	HH	80.2794
80.2094	DCB_int_01 - words	hundred	80.4894
80.2794	DCB_int_01 - phones	AH1	80.3294
80.3294	DCB_int_01 - phones	N	80.3594
80.3594	DCB_int_01 - phones	D	80.4294
80.4294	DCB_int_01 - phones	ER0	80.4594
80.4594	DCB_int_01 - phones	D	80.4894
80.4894	DCB_int_01 - phones	AH0	80.5194
80.4894	DCB_int_01 - words	and	80.6094
80.5194	DCB_int_01 - phones	N	80.6094
80.6094	DCB_int_01 - phones	W	80.6794
80.6094	DCB_int_01 - words	one	80.8694
80.6794	DCB_int_01 - phones	AH1	80.7594
80.7218	DCB_se1_ag4_f_01 - phones	sil	80.7918
80.7594	DCB_int_01 - phones	N	80.8694
80.7918	DCB_se1_ag4_f_01 - phones	AH0	80.8918
80.7918	DCB_se1_ag4_f_01 - words	and	80.9718
80.8918	DCB_se1_ag4_f_01 - phones	N	80.9718
80.9718	DCB_se1_ag4_f_01 - phones	W	81.0918
80.9718	DCB_se1_ag4_f_01 - words	one	81.2818
81.0918	DCB_se1_ag4_f_01 - phones	AH1	81.1518
81.1518	DCB_se1_ag4_f_01 - phones	N	81.2818
81.6743	DCB_se1_ag4_f_01 - phones	HH	81.7243
81.6743	DCB_se1_ag4_f_01 - words	when	81.8343
81.7243	DCB_se1_ag4_f_01 - phones	W	81.7543
81.7543	DCB_se1_ag4_f_01 - phones	IH1	81.7943
81.7943	DCB_se1_ag4_f_01 - phones	N	81.8343
81.8343	DCB_se1_ag4_f_01 - phones	SH	81.9543
81.8343	DCB_se1_ag4_f_01 - words	she	81.9843
81.9543	DCB_se1_ag4_f_01 - phones	IY1	81.9843
81.9843	DCB_se1_ag4_f_01 - phones	D	82.0743
81.9843	DCB_se1_ag4_f_01 - words	died	82.3343
82.0743	DCB_se1_ag4_f_01 - phones	AY1	82.3043
82.3043	DCB_se1_ag4_f_01 - phones	D	82.3343
82.3343	DCB_se1_ag4_f_01 - phones	sp	83.2224
83.2224	DCB_se1_ag4_f_01 - phones	AE1	83.4524
83.2224	DCB_se1_ag4_f_01 - words	and	83.5324
83.4524	DCB_se1_ag4_f_01 - phones	N	83.4924
83.4924	DCB_se1_ag4_f_01 - phones	D	83.5324
83.5324	DCB_se1_ag4_f_01 - phones	SH	83.7324
83.5324	DCB_se1_ag4_f_01 - words	she	84.0224
83.7324	DCB_se1_ag4_f_01 - phones	IY1	84.0224
84.4143	DCB_se1_ag4_f_01 - phones	Y	84.5543
84.4143	DCB_se1_ag4_f_01 - words	yeah	84.6343
84.5543	DCB_se1_ag4_f_01 - phones	AE1	84.6343
84.6343	DCB_se1_ag4_f_01 - phones	AY1	84.7343
84.6343	DCB_se1_ag4_f_01 - words	i	84.7343
84.7343	DCB_se1_ag4_f_01 - phones	R	84.8143
84.7343	DCB_se1_ag4_f_01 - words	remember	85.1243
84.8143	DCB_se1_ag4_f_01 - phones	IY0	84.8543
84.8543	DCB_se1_ag4_f_01 - phones	M	84.9343
84.9343	DCB_se1_ag4_f_01 - phones	EH1	84.9843
84.9843	DCB_se1_ag4_f_01 - phones	M	85.0643
85.0643	DCB_se1_ag4_f_01 - phones	B	85.0943
85.0943	DCB_se1_ag4_f_01 - phones	ER0	85.1243
85.1243	DCB_se1_ag4_f_01 - phones	HH	85.1943
85.1243	DCB_se1_ag4_f_01 - words	her	85.2643
85.1943	DCB_se1_ag4_f_01 - phones	ER1	85.2643
85.2643	DCB_se1_ag4_f_01 - words	a	85.3543
85.2643	DCB_se1_ag4_f_01 - phones	AH0	85.3543
85.3543	DCB_se1_ag4_f_01 - phones	L	85.4343
85.3543	DCB_se1_ag4_f_01 - words	lot	85.6743
85.4343	DCB_se1_ag4_f_01 - phones	AA1	85.4943
85.4943	DCB_se1_ag4_f_01 - phones	T	85.6743
86.0430	DCB_se1_ag4_f_01 - phones	M	86.1630
86.0430	DCB_se1_ag4_f_01 - words	my	86.2630
86.1630	DCB_se1_ag4_f_01 - phones	AY1	86.2630
86.2630	DCB_se1_ag4_f_01 - phones	F	86.4030
86.2630	DCB_se1_ag4_f_01 - words	father	86.9730
86.4030	DCB_se1_ag4_f_01 - phones	AA1	86.6430
86.6430	DCB_se1_ag4_f_01 - phones	DH	86.7430
86.7430	DCB_se1_ag4_f_01 - phones	ER0	86.9730
88.7017	DCB_se1_ag4_f_01 - phones	sil	88.7317
88.7317	DCB_se1_ag4_f_01 - phones	AY1	88.8617
88.7317	DCB_se1_ag4_f_01 - words	i	88.8617
88.8617	DCB_se1_ag4_f_01 - phones	R	88.9517
88.8617	DCB_se1_ag4_f_01 - words	re-	88.9817
88.9517	DCB_se1_ag4_f_01 - phones	AH0	88.9817
88.9817	DCB_se1_ag4_f_01 - words	i	89.0417
88.9817	DCB_se1_ag4_f_01 - phones	AY1	89.0417
89.0417	DCB_se1_ag4_f_01 - phones	M	89.1217
89.0417	DCB_se1_ag4_f_01 - words	mean	89.1917
89.1217	DCB_se1_ag4_f_01 - phones	IY1	89.1617
89.1617	DCB_se1_ag4_f_01 - phones	N	89.1917
89.1917	DCB_se1_ag4_f_01 - phones	HH	89.2317
89.1917	DCB_se1_ag4_f_01 - words	he	89.3317
89.2317	DCB_se1_ag4_f_01 - phones	IY1	89.3317
89.3317	DCB_se1_ag4_f_01 - phones	AY1	89.4717
89.3317	DCB_se1_ag4_f_01 - words	i	89.4717
89.4717	DCB_se1_ag4_f_01 - phones	R	89.5617
89.4717	DCB_se1_ag4_f_01 - words	remember	89.9017
89.5617	DCB_se1_ag4_f_01 - phones	IY0	89.6017
89.6017	DCB_se1_ag4_f_01 - phones	M	89.6817
89.6817	DCB_se1_ag4_f_01 - phones	EH1	89.7517
89.7517	DCB_se1_ag4_f_01 - phones	M	89.8017
89.8017	DCB_se1_ag4_f_01 - phones	B	89.8417
89.8417	DCB_se1_ag4_f_01 - phones	ER0	89.9017
89.9017	DCB_se1_ag4_f_01 - phones	HH	89.9417
89.9017	DCB_se1_ag4_f_01 - words	him	90.1117
89.9417	DCB_se1_ag4_f_01 - phones	IH1	90.0517
90.0517	DCB_se1_ag4_f_01 - phones	M	90.1117
90.1117	DCB_se1_ag4_f_01 - phones	HH	90.1517
90.1117	DCB_se1_ag4_f_01 - words	he	90.2217
90.1517	DCB_se1_ag4_f_01 - phones	IY1	90.2217
90.2217	DCB_se1_ag4_f_01 - phones	W	90.2717
90.2217	DCB_se1_ag4_f_01 - words	was	90.3817
90.2717	DCB_se1_ag4_f_01 - phones	AH0	90.3117
90.3117	DCB_se1_ag4_f_01 - phones	Z	90.3817
90.3817	DCB_se1_ag4_f_01 - phones	IH1	90.4417
90.3817	DCB_se1_ag4_f_01 - words	in	90.4917
90.4417	DCB_se1_ag4_f_01 - phones	N	90.4917
90.4917	DCB_se1_ag4_f_01 - phones	DH	90.5217
90.4917	DCB_se1_ag4_f_01 - words	the	90.5617
90.5217	DCB_se1_ag4_f_01 - phones	AH1	90.5617
90.5617	DCB_se1_ag4_f_01 - phones	HH	90.6617
90.5617	DCB_se1_ag4_f_01 - words	house	91.0817
90.6617	DCB_se1_ag4_f_01 - phones	AW1	90.8917
90.8917	DCB_se1_ag4_f_01 - phones	S	91.0817
91.0817	DCB_se1_ag4_f_01 - phones	B	91.1417
91.0817	DCB_se1_ag4_f_01 - words	but	91.2917
91.1417	DCB_se1_ag4_f_01 - phones	AH1	91.2217
91.2217	DCB_se1_ag4_f_01 - phones	T	91.2917
91.2917	DCB_se1_ag4_f_01 - phones	AH1	91.4417
91.2917	DCB_se1_ag4_f_01 - words	um	91.6117
91.4417	DCB_se1_ag4_f_01 - phones	M	91.6117
91.6117	DCB_se1_ag4_f_01 - phones	sp	91.6417
92.9824	DCB_se1_ag4_f_01 - phones	DH	93.0624
92.9824	DCB_se1_ag4_f_01 - words	that	93.2024
93.0624	DCB_se1_ag4_f_01 - phones	AE1	93.1124
93.1124	DCB_se1_ag4_f_01 - phones	T	93.2024
93.2024	DCB_se1_ag4_f_01 - phones	W	93.2424
93.2024	DCB_se1_ag4_f_01 - words	was	93.3324
93.2424	DCB_se1_ag4_f_01 - phones	AH0	93.2824
93.2824	DCB_se1_ag4_f_01 - phones	Z	93.3324
93.3324	DCB_se1_ag4_f_01 - phones	DH	93.3724
93.3324	DCB_se1_ag4_f_01 - words	the	93.4224
93.3724	DCB_se1_ag4_f_01 - phones	AH0	93.4224
93.4224	DCB_se1_ag4_f_01 - phones	R	93.4824
93.4224	DCB_se1_ag4_f_01 - words	reason	93.7424
93.4824	DCB_se1_ag4_f_01 - phones	IY1	93.6024
93.6024	DCB_se1_ag4_f_01 - phones	Z	93.6624
93.6624	DCB_se1_ag4_f_01 - phones	AH0	93.7124
93.7124	DCB_se1_ag4_f_01 - phones	N	93.7424
93.7424	DCB_se1_ag4_f_01 - phones	HH	93.7724
93.7424	DCB_se1_ag4_f_01 - words	why	93.9524
93.7724	DCB_se1_ag4_f_01 - phones	W	93.8324
93.8324	DCB_se1_ag4_f_01 - phones	AY1	93.9524
93.9524	DCB_se1_ag4_f_01 - words	i	94.0124
93.9524	DCB_se1_ag4_f_01 - phones	AY1	94.0124
94.0124	DCB_se1_ag4_f_01 - phones	L	94.1024
94.0124	DCB_se1_ag4_f_01 - words	left	94.2524
94.1024	DCB_se1_ag4_f_01 - phones	EH1	94.1924
94.1924	DCB_se1_ag4_f_01 - phones	F	94.2224
94.2224	DCB_se1_ag4_f_01 - phones	T	94.2524
94.2524	DCB_se1_ag4_f_01 - phones	HH	94.2824
94.2524	DCB_se1_ag4_f_01 - words	home	94.5724
94.2824	DCB_se1_ag4_f_01 - phones	OW1	94.5424
94.5424	DCB_se1_ag4_f_01 - phones	M	94.5724
94.5724	DCB_se1_ag4_f_01 - phones	B	94.6224
94.5724	DCB_se1_ag4_f_01 - words	because	94.9424
94.6224	DCB_se1_ag4_f_01 - phones	IH0	94.6824
94.6824	DCB_se1_ag4_f_01 - phones	K	94.7724
94.7724	DCB_se1_ag4_f_01 - phones	AH1	94.8624
94.8624	DCB_se1_ag4_f_01 - phones	Z	94.9424
94.9424	DCB_se1_ag4_f_01 - phones	S	95.0424
94.9424	DCB_se1_ag4_f_01 - words	see	95.2024
95.0424	DCB_se1_ag4_f_01 - phones	IY1	95.2024
95.5156	DCB_se1_ag4_f_01 - phones	B	95.5856
95.5156	DCB_se1_ag4_f_01 - words	by	95.7256
95.5856	DCB_se1_ag4_f_01 - phones	AY1	95.7256
95.7256	DCB_se1_ag4_f_01 - phones	HH	95.7656
95.7256	DCB_se1_ag4_f_01 - words	him	95.9456
95.7656	DCB_se1_ag4_f_01 - phones	IH1	95.8556
95.8556	DCB_se1_ag4_f_01 - phones	M	95.9456
95.9456	DCB_se1_ag4_f_01 - phones	HH	95.9956
95.9456	DCB_se1_ag4_f_01 - words	having	96.2656
95.9956	DCB_se1_ag4_f_01 - phones	AE1	96.1156
96.1156	DCB_se1_ag4_f_01 - phones	V	96.1956
96.1956	DCB_se1_ag4_f_01 - phones	IH0	96.2256
96.2256	DCB_se1_ag4_f_01 - phones	NG	96.2656
96.2656	DCB_se1_ag4_f_01 - phones	AO1	96.4656
96.2656	DCB_se1_ag4_f_01 - words	all	96.5256
96.4656	DCB_se1_ag4_f_01 - phones	L	96.5256
96.5256	DCB_se1_ag4_f_01 - phones	DH	96.5856
96.5256	DCB_se1_ag4_f_01 - words	them	96.6956
96.5856	DCB_se1_ag4_f_01 - phones	AH0	96.6656
96.6656	DCB_se1_ag4_f_01 - phones	M	96.6956
96.6956	DCB_se1_ag4_f_01 - phones	G	96.8056
96.6956	DCB_se1_ag4_f_01 - words	girls	97.2656
96.8056	DCB_se1_ag4_f_01 - phones	ER1	97.0256
97.0256	DCB_se1_ag4_f_01 - phones	L	97.1656
97.1656	DCB_se1_ag4_f_01 - phones	Z	97.2656
97.2656	DCB_se1_ag4_f_01 - phones	AW1	97.3656
97.2656	DCB_se1_ag4_f_01 - words	our	97.4456
97.3656	DCB_se1_ag4_f_01 - phones	R	97.4456
97.4456	DCB_se1_ag4_f_01 - phones	F	97.5256
97.4456	DCB_se1_ag4_f_01 - words	father	97.8156
97.5256	DCB_se1_ag4_f_01 - phones	AA1	97.6956
97.6956	DCB_se1_ag4_f_01 - phones	DH	97.7556
97.7556	DCB_se1_ag4_f_01 - phones	ER0	97.8156
97.8156	DCB_se1_ag4_f_01 - phones	HH	97.8956
97.8156	DCB_se1_ag4_f_01 - words	he	97.9656
97.8956	DCB_se1_ag4_f_01 - phones	IY1	97.9656
97.9656	DCB_se1_ag4_f_01 - phones	T	98.0256
97.9656	DCB_se1_ag4_f_01 - words	tried	98.2056
98.0256	DCB_se1_ag4_f_01 - phones	R	98.0956
98.0956	DCB_se1_ag4_f_01 - phones	AY1	98.1756
98.1756	DCB_se1_ag4_f_01 - phones	D	98.2056
98.2056	DCB_se1_ag4_f_01 - phones	T	98.2356
98.2056	DCB_se1_ag4_f_01 - words	to	98.2756
98.2356	DCB_se1_ag4_f_01 - phones	AH0	98.2756
98.2756	DCB_se1_ag4_f_01 - phones	S	98.3756
98.2756	DCB_se1_ag4_f_01 - words	sleep	98.5956
98.3756	DCB_se1_ag4_f_01 - phones	L	98.4456
98.4456	DCB_se1_ag4_f_01 - phones	IY1	98.5456
98.5456	DCB_se1_ag4_f_01 - phones	P	98.5956
98.5956	DCB_se1_ag4_f_01 - phones	W	98.6456
98.5956	DCB_se1_ag4_f_01 - words	with	98.7156
98.6456	DCB_se1_ag4_f_01 - phones	IH0	98.6856
98.6856	DCB_se1_ag4_f_01 - phones	TH	98.7156
98.7156	DCB_se1_ag4_f_01 - phones	AH1	98.8956
98.7156	DCB_se1_ag4_f_01 - words	us	98.9356
98.8956	DCB_se1_ag4_f_01 - phones	S	98.9356
98.9356	DCB_se1_ag4_f_01 - phones	S	99.0356
98.9356	DCB_se1_ag4_f_01 - words	so	99.2256
99.0356	DCB_se1_ag4_f_01 - phones	OW1	99.2256
99.2256	DCB_se1_ag4_f_01 - phones	AY1	99.3356
99.2256	DCB_se1_ag4_f_01 - words	i	99.3356
99.3356	DCB_se1_ag4_f_01 - phones	K	99.4456
99.3356	DCB_se1_ag4_f_01 - words	couldn't	99.6456
99.4456	DCB_se1_ag4_f_01 - phones	UH1	99.5256
99.5256	DCB_se1_ag4_f_01 - phones	D	99.5556
99.5556	DCB_se1_ag4_f_01 - phones	AH0	99.5856
99.5856	DCB_se1_ag4_f_01 - phones	N	99.6156
99.6156	DCB_se1_ag4_f_01 - phones	T	99.6456
99.6456	DCB_se1_ag4_f_01 - phones	sp	99.6756
99.7683	DCB_se1_ag4_f_01 - phones	D	99.8383
99.7683	DCB_se1_ag4_f_01 - words	deal	100.0083
99.8383	DCB_se1_ag4_f_01 - phones	IY1	99.9583
99.9583	DCB_se1_ag4_f_01 - phones	L	100.0083
100.0083	DCB_se1_ag4_f_01 - phones	W	100.0583
100.0083	DCB_se1_ag4_f_01 - words	with	100.1483
100.0583	DCB_se1_ag4_f_01 - phones	IH0	100.1083
100.1083	DCB_se1_ag4_f_01 - phones	TH	100.1483
100.1483	DCB_se1_ag4_f_01 - phones	DH	100.1783
100.1483	DCB_se1_ag4_f_01 - words	that	100.4183
100.1783	DCB_se1_ag4_f_01 - phones	AH0	100.3383
100.3383	DCB_se1_ag4_f_01 - phones	T	100.4183
100.4183	DCB_se1_ag4_f_01 - phones	S	100.5083
100.4183	DCB_se1_ag4_f_01 - words	so	100.6383
100.5083	DCB_se1_ag4_f_01 - phones	OW1	100.6383
100.6383	DCB_se1_ag4_f_01 - phones	sp	100.6883
100.9156	DCB_se1_ag4_f_01 - phones	DH	100.9856
100.9156	DCB_se1_ag4_f_01 - words	that	101.0956
100.9856	DCB_se1_ag4_f_01 - phones	AE1	101.0356
101.0356	DCB_se1_ag4_f_01 - phones	T	101.0956
101.0956	DCB_se1_ag4_f_01 - words	s	101.1556
101.0956	DCB_se1_ag4_f_01 - phones	S	101.1556
101.1556	DCB_se1_ag4_f_01 - phones	W	101.2656
101.1556	DCB_se1_ag4_f_01 - words	why	101.3356
101.2656	DCB_se1_ag4_f_01 - phones	AY1	101.3356
101.3356	DCB_se1_ag4_f_01 - phones	AY1	101.3856
101.3356	DCB_se1_ag4_f_01 - words	i	101.3856
101.3856	DCB_se1_ag4_f_01 - phones	L	101.4756
101.3856	DCB_se1_ag4_f_01 - words	left	101.6556
101.4756	DCB_se1_ag4_f_01 - phones	EH1	101.5956
101.5956	DCB_se1_ag4_f_01 - phones	F	101.6256
101.6256	DCB_se1_ag4_f_01 - phones	T	101.6556
101.6556	DCB_se1_ag4_f_01 - phones	HH	101.7156
101.6556	DCB_se1_ag4_f_01 - words	home	101.9456
101.7156	DCB_se1_ag4_f_01 - phones	OW1	101.8656
101.8656	DCB_se1_ag4_f_01 - phones	M	101.9456
101.9456	DCB_se1_ag4_f_01 - phones	AE1	101.9756
101.9456	DCB_se1_ag4_f_01 - words	at	102.0156
101.9756	DCB_se1_ag4_f_01 - phones	T	102.0156
102.0156	DCB_se1_ag4_f_01 - words	a	102.0656
102.0156	DCB_se1_ag4_f_01 - phones	AH0	102.0656
102.0656	DCB_se1_ag4_f_01 - phones	V	102.1556
102.0656	DCB_se1_ag4_f_01 - words	very	102.4056
102.1556	DCB_se1_ag4_f_01 - phones	EH1	102.2156
102.2156	DCB_se1_ag4_f_01 - phones	R	102.3556
102.3556	DCB_se1_ag4_f_01 - phones	IY0	102.4056
102.4056	DCB_se1_ag4_f_01 - phones	Y	102.4656
102.4056	DCB_se1_ag4_f_01 - words	young	102.6556
102.4656	DCB_se1_ag4_f_01 - phones	AH1	102.5856
102.5856	DCB_se1_ag4_f_01 - phones	NG	102.6556
102.6556	DCB_se1_ag4_f_01 - phones	EY1	102.8956
102.6556	DCB_se1_ag4_f_01 - words	age	102.9956
102.8956	DCB_se1_ag4_f_01 - phones	JH	102.9956
103.3887	DCB_se1_ag4_f_01 - phones	sil	103.4287
103.4287	DCB_se1_ag4_f_01 - phones	N	103.5087
103.4287	DCB_se1_ag4_f_01 - words	now	103.6587
103.5087	DCB_se1_ag4_f_01 - phones	AW1	103.6587
103.6587	DCB_se1_ag4_f_01 - phones	HH	103.7787
103.6587	DCB_se1_ag4_f_01 - words	he	103.8787
103.7787	DCB_se1_ag4_f_01 - phones	IY1	103.8787
103.8787	DCB_se1_ag4_f_01 - phones	D	103.9387
103.8787	DCB_se1_ag4_f_01 - words	did	104.2587
103.9387	DCB_se1_ag4_f_01 - phones	IH1	104.1787
104.1787	DCB_se1_ag4_f_01 - phones	D	104.2587
104.4932	DCB_se1_ag4_f_01 - phones	HH	104.6032
104.4932	DCB_se1_ag4_f_01 - words	have	104.8132
104.6032	DCB_se1_ag4_f_01 - phones	AE1	104.7432
104.7432	DCB_se1_ag4_f_01 - phones	V	104.8132
104.8132	DCB_se1_ag4_f_01 - phones	sp	104.8432
105.0162	DCB_se1_ag4_f_01 - phones	CH	105.1562
105.0162	DCB_se1_ag4_f_01 - words	children	105.4862
105.1562	DCB_se1_ag4_f_01 - phones	IH1	105.1962
105.1962	DCB_se1_ag4_f_01 - phones	L	105.3262
105.3262	DCB_se1_ag4_f_01 - phones	D	105.3962
105.3962	DCB_se1_ag4_f_01 - phones	R	105.4262
105.4262	DCB_se1_ag4_f_01 - phones	AH0	105.4562
105.4562	DCB_se1_ag4_f_01 - phones	N	105.4862
105.4862	DCB_se1_ag4_f_01 - phones	B	105.5762
105.4862	DCB_se1_ag4_f_01 - words	by	105.6662
105.5762	DCB_se1_ag4_f_01 - phones	AY1	105.6662
105.6662	DCB_se1_ag4_f_01 - phones	M	105.7562
105.6662	DCB_se1_ag4_f_01 - words	my	105.8962
105.7562	DCB_se1_ag4_f_01 - phones	AY1	105.8962
105.8962	DCB_se1_ag4_f_01 - phones	OW1	106.0462
105.8962	DCB_se1_ag4_f_01 - words	oldest	106.3362
106.0462	DCB_se1_ag4_f_01 - phones	L	106.1062
106.1062	DCB_se1_ag4_f_01 - phones	D	106.1762
106.1762	DCB_se1_ag4_f_01 - phones	AH0	106.2362
106.2362	DCB_se1_ag4_f_01 - phones	S	106.3062
106.3062	DCB_se1_ag4_f_01 - phones	T	106.3362
106.3362	DCB_se1_ag4_f_01 - phones	S	106.3862
106.3362	DCB_se1_ag4_f_01 - words	sister	106.7862
106.3862	DCB_se1_ag4_f_01 - phones	IH1	106.4562
106.4562	DCB_se1_ag4_f_01 - phones	S	106.5862
106.5862	DCB_se1_ag4_f_01 - phones	T	106.6562
106.6562	DCB_se1_ag4_f_01 - phones	ER0	106.7862
106.7862	DCB_se1_ag4_f_01 - phones	sp	106.8262
106.8262	DCB_se1_ag4_f_01 - phones	DH	106.9062
106.8262	DCB_se1_ag4_f_01 - words	they	107.0162
106.9062	DCB_se1_ag4_f_01 - phones	EY1	107.0162
107.0162	DCB_se1_ag4_f_01 - phones	HH	107.0962
107.0162	DCB_se1_ag4_f_01 - words	had	107.2362
107.0962	DCB_se1_ag4_f_01 - phones	AE1	107.1862
107.1862	DCB_se1_ag4_f_01 - phones	D	107.2362
107.2362	DCB_se1_ag4_f_01 - phones	S	107.3862
107.2362	DCB_se1_ag4_f_01 - words	six	107.6062
107.3862	DCB_se1_ag4_f_01 - phones	IH1	107.4562
107.4562	DCB_se1_ag4_f_01 - phones	K	107.5462
107.5462	DCB_se1_ag4_f_01 - phones	S	107.6062
107.6062	DCB_se1_ag4_f_01 - phones	K	107.7062
107.6062	DCB_se1_ag4_f_01 - words	kids	107.9762
107.7062	DCB_se1_ag4_f_01 - phones	IH1	107.8562
107.8562	DCB_se1_ag4_f_01 - phones	D	107.8962
107.8962	DCB_se1_ag4_f_01 - phones	Z	107.9762
107.9762	DCB_se1_ag4_f_01 - phones	T	108.0262
107.9762	DCB_se1_ag4_f_01 - words	together	108.4662
108.0262	DCB_se1_ag4_f_01 - phones	AH0	108.0662
108.0662	DCB_se1_ag4_f_01 - phones	G	108.1562
108.1562	DCB_se1_ag4_f_01 - phones	EH1	108.2862
108.2862	DCB_se1_ag4_f_01 - phones	DH	108.3662
108.3662	DCB_se1_ag4_f_01 - phones	ER0	108.4662
108.4662	DCB_se1_ag4_f_01 - phones	sp	108.5062
108.5062	DCB_se1_ag4_f_01 - phones	S	108.6462
108.5062	DCB_se1_ag4_f_01 - words	so	108.8862
108.6462	DCB_se1_ag4_f_01 - phones	OW1	108.8862
108.8862	DCB_se1_ag4_f_01 - phones	sp	108.9262
109.3302	DCB_se1_ag4_f_01 - words	i	109.5202
109.3302	DCB_se1_ag4_f_01 - phones	AY1	109.5202
109.5202	DCB_se1_ag4_f_01 - phones	G	109.6102
109.5202	DCB_se1_ag4_f_01 - words	got	109.8402
109.6102	DCB_se1_ag4_f_01 - phones	AA1	109.7402
109.7402	DCB_se1_ag4_f_01 - phones	T	109.8402
110.1226	DCB_se1_ag4_f_01 - phones	K	110.2726
110.1226	DCB_se1_ag4_f_01 - words	cousins	110.8526
110.2726	DCB_se1_ag4_f_01 - phones	AH1	110.4326
110.4326	DCB_se1_ag4_f_01 - phones	Z	110.5326
110.5326	DCB_se1_ag4_f_01 - phones	AH0	110.6526
110.6526	DCB_se1_ag4_f_01 - phones	N	110.6826
110.6826	DCB_se1_ag4_f_01 - phones	Z	110.8526
110.8526	DCB_se1_ag4_f_01 - phones	DH	110.9226
110.8526	DCB_se1_ag4_f_01 - words	that	111.0626
110.9226	DCB_se1_ag4_f_01 - phones	AE1	111.0126
111.0126	DCB_se1_ag4_f_01 - phones	T	111.0626
111.0626	DCB_se1_ag4_f_01 - phones	S	111.2226
111.0626	DCB_se1_ag4_f_01 - words	s	111.2226
111.2226	DCB_se1_ag4_f_01 - phones	R	111.3226
111.2226	DCB_se1_ag4_f_01 - words	really	111.5726
111.3226	DCB_se1_ag4_f_01 - phones	IH1	111.4126
111.4126	DCB_se1_ag4_f_01 - phones	L	111.4926
111.4926	DCB_se1_ag4_f_01 - phones	IY0	111.5726
111.5726	DCB_se1_ag4_f_01 - phones	M	111.6426
111.5726	DCB_se1_ag4_f_01 - words	my	111.7726
111.6426	DCB_se1_ag4_f_01 - phones	AY1	111.7726
111.7726	DCB_se1_ag4_f_01 - phones	S	111.9226
111.7726	DCB_se1_ag4_f_01 - words	sister	112.4626
111.9226	DCB_se1_ag4_f_01 - phones	IH1	112.0126
112.0126	DCB_se1_ag4_f_01 - phones	S	112.1526
112.1526	DCB_se1_ag4_f_01 - phones	T	112.2326
112.2326	DCB_se1_ag4_f_01 - phones	ER0	112.4626
112.4626	DCB_se1_ag4_f_01 - phones	sp	112.4926
112.4926	DCB_se1_ag4_f_01 - phones	B	112.5926
112.4926	DCB_se1_ag4_f_01 - words	but	112.7726
112.5926	DCB_se1_ag4_f_01 - phones	AH1	112.6626
112.6626	DCB_se1_ag4_f_01 - phones	T	112.7726
113.0093	DCB_se1_ag4_f_01 - phones	W	113.1293
113.0093	DCB_se1_ag4_f_01 - words	we	113.2093
113.1293	DCB_se1_ag4_f_01 - phones	IY1	113.2093
113.2093	DCB_se1_ag4_f_01 - phones	K	113.3193
113.2093	DCB_se1_ag4_f_01 - words	call	113.5193
113.3193	DCB_se1_ag4_f_01 - phones	AO1	113.4193
113.4193	DCB_se1_ag4_f_01 - phones	L	113.5193
113.5193	DCB_se1_ag4_f_01 - phones	AH0	113.5493
113.5193	DCB_se1_ag4_f_01 - words	'em	113.5793
113.5493	DCB_se1_ag4_f_01 - phones	M	113.5793
113.5793	DCB_se1_ag4_f_01 - phones	sp	114.3107
114.3107	DCB_se1_ag4_f_01 - phones	K	114.3907
114.3107	DCB_se1_ag4_f_01 - words	cousins	114.9107
114.3907	DCB_se1_ag4_f_01 - phones	AH1	114.5107
114.5107	DCB_se1_ag4_f_01 - phones	Z	114.6107
114.6107	DCB_se1_ag4_f_01 - phones	AH0	114.6507
114.6507	DCB_se1_ag4_f_01 - phones	N	114.6807
114.6807	DCB_se1_ag4_f_01 - phones	Z	114.9107
114.8009	DCB_int_01 - phones	sil	114.8709
114.8709	DCB_int_01 - phones	M	114.9309
114.8709	DCB_int_01 - words	mm-hm	115.1809
114.9309	DCB_int_01 - phones	HH	115.0309
115.0309	DCB_int_01 - phones	M	115.1809
115.1809	DCB_int_01 - phones	sp	115.2409
115.8574	DCB_se1_ag4_f_01 - phones	sil	115.8874
115.8874	DCB_se1_ag4_f_01 - phones	Y	116.0174
115.8874	DCB_se1_ag4_f_01 - words	yeah	116.1174
116.0174	DCB_se1_ag4_f_01 - phones	AE1	116.1174
116.1174	DCB_se1_ag4_f_01 - phones	B	116.1674
116.1174	DCB_se1_ag4_f_01 - words	but	116.2474
116.1674	DCB_se1_ag4_f_01 - phones	AH1	116.2174
116.2174	DCB_se1_ag4_f_01 - phones	T	116.2474
116.2474	DCB_se1_ag4_f_01 - phones	HH	116.2974
116.2474	DCB_se1_ag4_f_01 - words	he	116.4274
116.2974	DCB_se1_ag4_f_01 - phones	IY1	116.4274
116.4274	DCB_se1_ag4_f_01 - phones	W	116.4774
116.4274	DCB_se1_ag4_f_01 - words	was	116.5874
116.4774	DCB_se1_ag4_f_01 - phones	AH0	116.5174
116.5174	DCB_se1_ag4_f_01 - phones	Z	116.5874
116.5874	DCB_se1_ag4_f_01 - phones	W	116.6774
116.5874	DCB_se1_ag4_f_01 - words	one	116.8274
116.6774	DCB_se1_ag4_f_01 - phones	AH1	116.7574
116.7574	DCB_se1_ag4_f_01 - phones	N	116.8274
116.8274	DCB_se1_ag4_f_01 - phones	R	116.8874
116.8274	DCB_se1_ag4_f_01 - words	reason	117.1974
116.8874	DCB_se1_ag4_f_01 - phones	IY1	117.0374
117.0374	DCB_se1_ag4_f_01 - phones	Z	117.1174
117.1174	DCB_se1_ag4_f_01 - phones	AH0	117.1674
117.1674	DCB_se1_ag4_f_01 - phones	N	117.1974
117.1974	DCB_se1_ag4_f_01 - phones	AE1	117.3874
117.1974	DCB_se1_ag4_f_01 - words	and	117.4774
117.3874	DCB_se1_ag4_f_01 - phones	N	117.4774
117.8331	DCB_se1_ag4_f_01 - phones	B	117.9031
117.8331	DCB_se1_ag4_f_01 - words	back	118.1031
117.9031	DCB_se1_ag4_f_01 - phones	AE1	118.0231
118.0231	DCB_se1_ag4_f_01 - phones	K	118.1031
118.1031	DCB_se1_ag4_f_01 - phones	DH	118.1531
118.1031	DCB_se1_ag4_f_01 - words	then	118.2131
118.1531	DCB_se1_ag4_f_01 - phones	EH1	118.1831
118.1831	DCB_se1_ag4_f_01 - phones	N	118.2131
118.2131	DCB_se1_ag4_f_01 - phones	IH1	118.2831
118.2131	DCB_se1_ag4_f_01 - words	in	118.3231
118.2831	DCB_se1_ag4_f_01 - phones	N	118.3231
118.3231	DCB_se1_ag4_f_01 - phones	DH	118.3631
118.3231	DCB_se1_ag4_f_01 - words	them	118.4731
118.3631	DCB_se1_ag4_f_01 - phones	AH0	118.4031
118.4031	DCB_se1_ag4_f_01 - phones	M	118.4731
118.4731	DCB_se1_ag4_f_01 - phones	D	118.5631
118.4731	DCB_se1_ag4_f_01 - words	days	118.9331
118.5631	DCB_se1_ag4_f_01 - phones	EY1	118.8431
118.8431	DCB_se1_ag4_f_01 - phones	Z	118.9331
118.9331	DCB_se1_ag4_f_01 - phones	sp	118.9631
118.9631	DCB_se1_ag4_f_01 - words	i	119.1231
118.9631	DCB_se1_ag4_f_01 - phones	AY1	119.1231
119.1231	DCB_se1_ag4_f_01 - phones	D	119.1631
119.1231	DCB_se1_ag4_f_01 - words	don't	119.3431
119.1631	DCB_se1_ag4_f_01 - phones	OW1	119.2831
119.2831	DCB_se1_ag4_f_01 - phones	N	119.3431
119.3431	DCB_se1_ag4_f_01 - phones	N	119.4031
119.3431	DCB_se1_ag4_f_01 - words	know	119.6231
119.4031	DCB_se1_ag4_f_01 - phones	OW1	119.6231
119.6231	DCB_se1_ag4_f_01 - phones	sp	119.6731
119.6731	DCB_se1_ag4_f_01 - phones	IH1	119.8031
119.6731	DCB_se1_ag4_f_01 - words	if	120.1831
119.8031	DCB_se1_ag4_f_01 - phones	F	120.1831
121.1760	DCB_se1_ag4_f_01 - phones	M	121.3160
121.1760	DCB_se1_ag4_f_01 - words	my	121.4160
121.3160	DCB_se1_ag4_f_01 - phones	AY1	121.4160
121.4160	DCB_se1_ag4_f_01 - phones	M	121.5460
121.4160	DCB_se1_ag4_f_01 - words	mother	121.8260
121.5460	DCB_se1_ag4_f_01 - phones	AH1	121.6660
121.6660	DCB_se1_ag4_f_01 - phones	DH	121.7560
121.7560	DCB_se1_ag4_f_01 - phones	ER0	121.8260
121.8260	DCB_se1_ag4_f_01 - phones	N	121.9760
121.8260	DCB_se1_ag4_f_01 - words	knew	122.2360
121.9760	DCB_se1_ag4_f_01 - phones	UW1	122.2360
122.2360	DCB_se1_ag4_f_01 - phones	W	122.2860
122.2360	DCB_se1_ag4_f_01 - words	what	122.3860
122.2860	DCB_se1_ag4_f_01 - phones	AH1	122.3160
122.3160	DCB_se1_ag4_f_01 - phones	T	122.3860
122.3860	DCB_se1_ag4_f_01 - phones	W	122.4460
122.3860	DCB_se1_ag4_f_01 - words	was	122.5760
122.4460	DCB_se1_ag4_f_01 - phones	AH0	122.4860
122.4860	DCB_se1_ag4_f_01 - phones	Z	122.5760
122.5760	DCB_se1_ag4_f_01 - phones	G	122.6360
122.5760	DCB_se1_ag4_f_01 - words	going	122.9060
122.6360	DCB_se1_ag4_f_01 - phones	OW1	122.7960
122.7960	DCB_se1_ag4_f_01 - phones	IH0	122.8560
122.8560	DCB_se1_ag4_f_01 - phones	N	122.9060
122.9060	DCB_se1_ag4_f_01 - phones	AO1	123.0460
122.9060	DCB_se1_ag4_f_01 - words	on	123.0860
123.0460	DCB_se1_ag4_f_01 - phones	N	123.0860
123.0860	DCB_se1_ag4_f_01 - phones	B	123.1860
123.0860	DCB_se1_ag4_f_01 - words	but	123.3260
123.1860	DCB_se1_ag4_f_01 - phones	AH1	123.2360
123.2360	DCB_se1_ag4_f_01 - phones	T	123.3260
123.3260	DCB_se1_ag4_f_01 - words	i	123.4560
123.3260	DCB_se1_ag4_f_01 - phones	AY1	123.4560
123.4560	DCB_se1_ag4_f_01 - phones	D	123.5160
123.4560	DCB_se1_ag4_f_01 - words	don't	123.7360
123.5160	DCB_se1_ag4_f_01 - phones	OW1	123.6260
123.6260	DCB_se1_ag4_f_01 - phones	N	123.7360
123.7360	DCB_se1_ag4_f_01 - phones	TH	123.8260
123.7360	DCB_se1_ag4_f_01 - words	think	124.0360
123.8260	DCB_se1_ag4_f_01 - phones	IH1	123.8960
123.8960	DCB_se1_ag4_f_01 - phones	NG	123.9760
123.9760	DCB_se1_ag4_f_01 - phones	K	124.0360
124.0360	DCB_se1_ag4_f_01 - phones	SH	124.2260
124.0360	DCB_se1_ag4_f_01 - words	she	124.3360
124.2260	DCB_se1_ag4_f_01 - phones	IY1	124.3360
124.3360	DCB_se1_ag4_f_01 - phones	W	124.4460
124.3360	DCB_se1_ag4_f_01 - words	was	124.5760
124.4460	DCB_se1_ag4_f_01 - phones	AH1	124.4860
124.4860	DCB_se1_ag4_f_01 - phones	Z	124.5760
124.5760	DCB_se1_ag4_f_01 - phones	DH	124.6260
124.5760	DCB_se1_ag4_f_01 - words	the	124.7060
124.6260	DCB_se1_ag4_f_01 - phones	AH0	124.7060
124.7060	DCB_se1_ag4_f_01 - phones	T	124.8360
124.7060	DCB_se1_ag4_f_01 - words	type	125.0360
124.8360	DCB_se1_ag4_f_01 - phones	AY1	124.9160
124.9160	DCB_se1_ag4_f_01 - phones	P	125.0360
125.0360	DCB_se1_ag4_f_01 - phones	AH1	125.0660
125.0360	DCB_se1_ag4_f_01 - words	of	125.1860
125.0660	DCB_se1_ag4_f_01 - phones	V	125.1860
125.1860	DCB_se1_ag4_f_01 - phones	W	125.2160
125.1860	DCB_se1_ag4_f_01 - words	woman	125.5160
125.2160	DCB_se1_ag4_f_01 - phones	UH1	125.3260
125.3260	DCB_se1_ag4_f_01 - phones	M	125.4160
125.4160	DCB_se1_ag4_f_01 - phones	AH0	125.4860
125.4860	DCB_se1_ag4_f_01 - phones	N	125.5160
125.5160	DCB_se1_ag4_f_01 - phones	sp	125.5460
125.5460	DCB_se1_ag4_f_01 - phones	DH	125.5960
125.5460	DCB_se1_ag4_f_01 - words	that	125.7660
125.5960	DCB_se1_ag4_f_01 - phones	AE1	125.6760
125.6760	DCB_se1_ag4_f_01 - phones	T	125.7660
126.3491	DCB_se1_ag4_f_01 - phones	W	126.4191
126.3491	DCB_se1_ag4_f_01 - words	wanted	126.6591
126.4191	DCB_se1_ag4_f_01 - phones	AO1	126.4891
126.4891	DCB_se1_ag4_f_01 - phones	N	126.5591
126.5591	DCB_se1_ag4_f_01 - phones	IH0	126.6191
126.6191	DCB_se1_ag4_f_01 - phones	D	126.6591
126.6591	DCB_se1_ag4_f_01 - phones	T	126.7191
126.6591	DCB_se1_ag4_f_01 - words	to	126.7891
126.7191	DCB_se1_ag4_f_01 - phones	AH0	126.7891
126.7891	DCB_se1_ag4_f_01 - phones	S	127.1191
126.7891	DCB_se1_ag4_f_01 - words	say	127.4991
127.1191	DCB_se1_ag4_f_01 - phones	EY1	127.4991
128.0739	DCB_se1_ag4_f_01 - phones	T	128.1739
128.0739	DCB_se1_ag4_f_01 - words	too	128.2939
128.1739	DCB_se1_ag4_f_01 - phones	UW1	128.2939
128.2939	DCB_se1_ag4_f_01 - phones	M	128.3639
128.2939	DCB_se1_ag4_f_01 - words	much	128.5839
128.3639	DCB_se1_ag4_f_01 - phones	AH1	128.4839
128.4839	DCB_se1_ag4_f_01 - phones	CH	128.5839
128.5839	DCB_se1_ag4_f_01 - phones	AH0	128.7039
128.5839	DCB_se1_ag4_f_01 - words	about	129.0439
128.7039	DCB_se1_ag4_f_01 - phones	B	128.7739
128.7739	DCB_se1_ag4_f_01 - phones	AW1	128.9839
128.9839	DCB_se1_ag4_f_01 - phones	T	129.0439
128.9863	DCB_int_01 - phones	W	129.0263
128.9863	DCB_int_01 - words	what	129.1263
129.0263	DCB_int_01 - phones	AH1	129.0563
129.0439	DCB_se1_ag4_f_01 - phones	IH1	129.1639
129.0439	DCB_se1_ag4_f_01 - words	it	129.2739
129.0563	DCB_int_01 - phones	T	129.1263
129.1263	DCB_int_01 - phones	EH1	129.2363
129.1263	DCB_int_01 - words	s	129.3163
129.1639	DCB_se1_ag4_f_01 - phones	T	129.2739
129.2363	DCB_int_01 - phones	S	129.3163
129.3163	DCB_int_01 - phones	sp	129.3663
129.3663	DCB_int_01 - phones	G	129.3963
129.3663	DCB_int_01 - words	going	129.4863
129.3963	DCB_int_01 - phones	OW1	129.4263
129.4263	DCB_int_01 - phones	IH0	129.4563
129.4563	DCB_int_01 - phones	NG	129.4863
129.4863	DCB_int_01 - phones	sp	129.5163
129.5163	DCB_int_01 - phones	M	129.7563
129.5163	DCB_int_01 - words	mm-hm	130.0263
129.7563	DCB_int_01 - phones	HH	129.8763
129.8763	DCB_int_01 - phones	M	130.0263
130.0263	DCB_int_01 - phones	sp	137.5262
130.1216	DCB_se1_ag4_f_01 - phones	sil	130.1516
130.1516	DCB_se1_ag4_f_01 - phones	Y	130.3316
130.1516	DCB_se1_ag4_f_01 - words	yeah	130.4516
130.3316	DCB_se1_ag4_f_01 - phones	AE1	130.4516
130.4516	DCB_se1_ag4_f_01 - phones	B	130.5916
130.4516	DCB_se1_ag4_f_01 - words	but	130.7516
130.5916	DCB_se1_ag4_f_01 - phones	AH1	130.6916
130.6916	DCB_se1_ag4_f_01 - phones	T	130.7516
130.7516	DCB_se1_ag4_f_01 - phones	AH1	130.9816
130.7516	DCB_se1_ag4_f_01 - words	um	131.1516
130.9816	DCB_se1_ag4_f_01 - phones	M	131.1516
131.1516	DCB_se1_ag4_f_01 - phones	sp	131.6683
131.6683	DCB_se1_ag4_f_01 - phones	AY1	131.8183
131.6683	DCB_se1_ag4_f_01 - words	i	131.8183
131.8183	DCB_se1_ag4_f_01 - phones	JH	131.9083
131.8183	DCB_se1_ag4_f_01 - words	just	131.9983
131.9083	DCB_se1_ag4_f_01 - phones	IH0	131.9683
131.9683	DCB_se1_ag4_f_01 - phones	S	131.9983
131.9983	DCB_se1_ag4_f_01 - phones	HH	132.0883
131.9983	DCB_se1_ag4_f_01 - words	had	132.2583
132.0883	DCB_se1_ag4_f_01 - phones	AE1	132.1883
132.1883	DCB_se1_ag4_f_01 - phones	D	132.2583
132.2583	DCB_se1_ag4_f_01 - phones	T	132.2983
132.2583	DCB_se1_ag4_f_01 - words	to	132.3383
132.2983	DCB_se1_ag4_f_01 - phones	IH0	132.3383
132.3383	DCB_se1_ag4_f_01 - phones	L	132.4283
132.3383	DCB_se1_ag4_f_01 - words	leave	132.7283
132.4283	DCB_se1_ag4_f_01 - phones	IY1	132.6783
132.6783	DCB_se1_ag4_f_01 - phones	V	132.7283
132.7283	DCB_se1_ag4_f_01 - phones	sp	132.7683
132.7683	DCB_se1_ag4_f_01 - words	i	132.9483
132.7683	DCB_se1_ag4_f_01 - phones	AY1	132.9483
132.9483	DCB_se1_ag4_f_01 - phones	K	133.0583
132.9483	DCB_se1_ag4_f_01 - words	couldn't	133.2683
133.0583	DCB_se1_ag4_f_01 - phones	UH1	133.1383
133.1383	DCB_se1_ag4_f_01 - phones	D	133.1783
133.1783	DCB_se1_ag4_f_01 - phones	AH0	133.2083
133.2083	DCB_se1_ag4_f_01 - phones	N	133.2383
133.2383	DCB_se1_ag4_f_01 - phones	T	133.2683
133.2683	DCB_se1_ag4_f_01 - phones	D	133.3083
133.2683	DCB_se1_ag4_f_01 - words	deal	133.4983
133.3083	DCB_se1_ag4_f_01 - phones	IY1	133.4283
133.4283	DCB_se1_ag4_f_01 - phones	L	133.4983
133.4983	DCB_se1_ag4_f_01 - phones	W	133.5483
133.4983	DCB_se1_ag4_f_01 - words	with	133.6383
133.5483	DCB_se1_ag4_f_01 - phones	IH0	133.6083
133.6083	DCB_se1_ag4_f_01 - phones	TH	133.6383
133.6383	DCB_se1_ag4_f_01 - phones	DH	133.6883
133.6383	DCB_se1_ag4_f_01 - words	that	133.8883
133.6883	DCB_se1_ag4_f_01 - phones	AE1	133.7283
133.7283	DCB_se1_ag4_f_01 - phones	T	133.8883
134.0648	DCB_se1_ag4_f_01 - phones	AY1	134.1848
134.0648	DCB_se1_ag4_f_01 - words	i	134.1848
134.1848	DCB_se1_ag4_f_01 - phones	TH	134.2848
134.1848	DCB_se1_ag4_f_01 - words	think	134.4548
134.2848	DCB_se1_ag4_f_01 - phones	IH1	134.3248
134.3248	DCB_se1_ag4_f_01 - phones	NG	134.3848
134.3848	DCB_se1_ag4_f_01 - phones	K	134.4548
134.4548	DCB_se1_ag4_f_01 - phones	AY1	134.5448
134.4548	DCB_se1_ag4_f_01 - words	i	134.5448
134.5448	DCB_se1_ag4_f_01 - phones	W	134.6448
134.5448	DCB_se1_ag4_f_01 - words	woulda	134.7848
134.6448	DCB_se1_ag4_f_01 - phones	UH1	134.6748
134.6748	DCB_se1_ag4_f_01 - phones	D	134.7048
134.7048	DCB_se1_ag4_f_01 - phones	AH0	134.7848
134.7848	DCB_se1_ag4_f_01 - phones	B	134.8348
134.7848	DCB_se1_ag4_f_01 - words	been	134.9848
134.8348	DCB_se1_ag4_f_01 - phones	IH1	134.8848
134.8848	DCB_se1_ag4_f_01 - phones	N	134.9848
134.9848	DCB_se1_ag4_f_01 - phones	K	135.0648
134.9848	DCB_se1_ag4_f_01 - words	crazy	135.4648
135.0648	DCB_se1_ag4_f_01 - phones	R	135.1748
135.1748	DCB_se1_ag4_f_01 - phones	EY1	135.2448
135.2448	DCB_se1_ag4_f_01 - phones	Z	135.4348
135.4348	DCB_se1_ag4_f_01 - phones	IY0	135.4648
135.4648	DCB_se1_ag4_f_01 - phones	sp	135.4948
135.4948	DCB_se1_ag4_f_01 - phones	IH1	135.5748
135.4948	DCB_se1_ag4_f_01 - words	if	135.6148
135.5748	DCB_se1_ag4_f_01 - phones	F	135.6148
135.6148	DCB_se1_ag4_f_01 - phones	sp	135.7748
135.7748	DCB_se1_ag4_f_01 - phones	IH0	135.8348
135.7748	DCB_se1_ag4_f_01 - words	if	135.9548
135.8348	DCB_se1_ag4_f_01 - phones	F	135.9548
135.9548	DCB_se1_ag4_f_01 - phones	AY1	136.0548
135.9548	DCB_se1_ag4_f_01 - words	i	136.0548
136.0548	DCB_se1_ag4_f_01 - phones	W	136.1248
136.0548	DCB_se1_ag4_f_01 - words	woulda	136.2448
136.1248	DCB_se1_ag4_f_01 - phones	UH1	136.1548
136.1548	DCB_se1_ag4_f_01 - phones	D	136.1848
136.1848	DCB_se1_ag4_f_01 - phones	AH0	136.2448
136.2448	DCB_se1_ag4_f_01 - phones	S	136.3648
136.2448	DCB_se1_ag4_f_01 - words	stayed	136.6348
136.3648	DCB_se1_ag4_f_01 - phones	T	136.4348
136.4348	DCB_se1_ag4_f_01 - phones	EY1	136.5048
136.5048	DCB_se1_ag4_f_01 - phones	D	136.6348
136.6348	DCB_se1_ag4_f_01 - phones	sp	136.7348
137.5262	DCB_int_01 - phones	AE1	137.6062
137.5262	DCB_int_01 - words	and	137.6662
137.6062	DCB_int_01 - phones	N	137.6662
137.6662	DCB_int_01 - phones	S	137.7362
137.6662	DCB_int_01 - words	so	137.9762
137.7362	DCB_int_01 - phones	OW1	137.9762
137.9762	DCB_int_01 - phones	AH1	138.0962
137.9762	DCB_int_01 - words	um	138.5062
138.0962	DCB_int_01 - phones	M	138.5062
141.3193	DCB_int_01 - phones	sil	141.3493
141.3493	DCB_int_01 - phones	D	141.4093
141.3493	DCB_int_01 - words	do	141.4593
141.4093	DCB_int_01 - phones	UW1	141.4593
141.4593	DCB_int_01 - phones	Y	141.5793
141.4593	DCB_int_01 - words	you	141.8393
141.5793	DCB_int_01 - phones	UW1	141.8393
141.9238	DCB_int_01 - phones	D	142.0138
141.9238	DCB_int_01 - words	does	142.1538
142.0138	DCB_int_01 - phones	IH0	142.1038
142.1038	DCB_int_01 - phones	Z	142.1538
142.1538	DCB_int_01 - phones	Y	142.1838
142.1538	DCB_int_01 - words	your	142.2938
142.1838	DCB_int_01 - phones	UH1	142.2438
142.2438	DCB_int_01 - phones	R	142.2938
142.2938	DCB_int_01 - phones	N	142.3638
142.2938	DCB_int_01 - words	neighborhood	142.7438
142.3638	DCB_int_01 - phones	EY1	142.4638
142.4638	DCB_int_01 - phones	B	142.5438
142.5438	DCB_int_01 - phones	ER0	142.5838
142.5838	DCB_int_01 - phones	HH	142.6638
[truncated: 32,908 more rows]
