# Supplementary material for: Considering Performance in the Automated and Manual Coding of Sociolinguistic Variables: Lessons From Variable (ING)
Source: Front Artif Intell. 2021 Apr 29;4:648543. doi: 10.3389/frai.2021.648543 (PMC8117961; doi:10.3389/frai.2021.648543)
Supplement: Supplementary file 4 [file Data_Sheet_4.ZIP › CORAAL_Aligned_as_Tables/DCA_se3_ag3_m_02_1_txout.txt]

tmin	tier	text	tmax
0.0013	DCA_int_01 - phones	HH	0.0313
0.0013	DCA_int_01 - words	what	0.1613
0.0313	DCA_int_01 - phones	W	0.1013
0.1013	DCA_int_01 - phones	AH1	0.1313
0.1313	DCA_int_01 - phones	T	0.1613
0.1613	DCA_int_01 - phones	sp	0.1913
0.1913	DCA_int_01 - phones	K	0.2913
0.1913	DCA_int_01 - words	kinds	0.6113
0.2913	DCA_int_01 - phones	AY1	0.4213
0.4213	DCA_int_01 - phones	N	0.4613
0.4613	DCA_int_01 - phones	D	0.5513
0.5513	DCA_int_01 - phones	Z	0.6113
0.6113	DCA_int_01 - phones	AH0	0.6513
0.6113	DCA_int_01 - words	of	0.6813
0.6513	DCA_int_01 - phones	V	0.6813
0.6813	DCA_int_01 - phones	G	0.7813
0.6813	DCA_int_01 - words	games	1.1013
0.7813	DCA_int_01 - phones	EY1	0.9013
0.9013	DCA_int_01 - phones	M	0.9413
0.9413	DCA_int_01 - phones	Z	1.1013
1.1013	DCA_int_01 - phones	Y	1.1413
1.1013	DCA_int_01 - words	you	1.1713
1.1413	DCA_int_01 - phones	UW1	1.1713
1.1713	DCA_int_01 - phones	Y	1.2213
1.1713	DCA_int_01 - words	used	1.3913
1.2213	DCA_int_01 - phones	UW1	1.2713
1.2713	DCA_int_01 - phones	Z	1.3513
1.3513	DCA_int_01 - phones	D	1.3913
1.3913	DCA_int_01 - phones	T	1.4213
1.3913	DCA_int_01 - words	to	1.4713
1.4213	DCA_int_01 - phones	AH0	1.4713
1.4713	DCA_int_01 - phones	P	1.5513
1.4713	DCA_int_01 - words	play	1.7313
1.5513	DCA_int_01 - phones	L	1.6413
1.6413	DCA_int_01 - phones	EY1	1.7313
1.7313	DCA_int_01 - phones	EH1	1.7813
1.7313	DCA_int_01 - words	as	1.8713
1.7813	DCA_int_01 - phones	Z	1.8713
1.8713	DCA_int_01 - phones	EY1	1.9313
1.8713	DCA_int_01 - words	a	1.9313
1.9313	DCA_int_01 - phones	K	2.0613
1.9313	DCA_int_01 - words	kid	2.2013
2.0613	DCA_int_01 - phones	IH1	2.1313
2.1313	DCA_int_01 - phones	D	2.2013
2.2013	DCA_int_01 - phones	sp	8.1244
2.8746	DCA_se3_ag3_m_02 - phones	sil	2.9246
2.9246	DCA_se3_ag3_m_02 - phones	M	3.0346
2.9246	DCA_se3_ag3_m_02 - words	marbles	3.6146
3.0346	DCA_se3_ag3_m_02 - phones	AA1	3.1046
3.1046	DCA_se3_ag3_m_02 - phones	R	3.1446
3.1446	DCA_se3_ag3_m_02 - phones	B	3.2246
3.2246	DCA_se3_ag3_m_02 - phones	AH0	3.2946
3.2946	DCA_se3_ag3_m_02 - phones	L	3.3746
3.3746	DCA_se3_ag3_m_02 - phones	Z	3.6146
4.0832	DCA_se3_ag3_m_02 - phones	sil	4.1432
4.1432	DCA_se3_ag3_m_02 - phones	M	4.2232
4.1432	DCA_se3_ag3_m_02 - words	mumblety	4.4532
4.2232	DCA_se3_ag3_m_02 - phones	AH1	4.2532
4.2532	DCA_se3_ag3_m_02 - phones	M	4.3132
4.3132	DCA_se3_ag3_m_02 - phones	B	4.3532
4.3532	DCA_se3_ag3_m_02 - phones	L	4.3932
4.3932	DCA_se3_ag3_m_02 - phones	T	4.4232
4.4232	DCA_se3_ag3_m_02 - phones	IY1	4.4532
4.4532	DCA_se3_ag3_m_02 - phones	P	4.5132
4.4532	DCA_se3_ag3_m_02 - words	peg	4.7832
4.5132	DCA_se3_ag3_m_02 - phones	EH1	4.7232
4.7232	DCA_se3_ag3_m_02 - phones	G	4.7832
4.7832	DCA_se3_ag3_m_02 - phones	sp	5.5238
5.5238	DCA_se3_ag3_m_02 - phones	CH	5.6238
5.5238	DCA_se3_ag3_m_02 - words	checkers	6.1238
5.6238	DCA_se3_ag3_m_02 - phones	EH1	5.7238
5.7238	DCA_se3_ag3_m_02 - phones	K	5.7938
5.7938	DCA_se3_ag3_m_02 - phones	ER0	5.8938
5.8938	DCA_se3_ag3_m_02 - phones	Z	6.1238
6.6259	DCA_se3_ag3_m_02 - phones	sil	6.6559
6.6559	DCA_se3_ag3_m_02 - phones	CH	6.7559
6.6559	DCA_se3_ag3_m_02 - words	chess	7.0859
6.7559	DCA_se3_ag3_m_02 - phones	EH1	6.9059
6.9059	DCA_se3_ag3_m_02 - phones	S	7.0859
8.1244	DCA_int_01 - words	i	8.3544
8.1244	DCA_int_01 - phones	AY1	8.3544
8.3544	DCA_int_01 - phones	sp	8.3844
8.3844	DCA_int_01 - phones	AH1	8.4844
8.3844	DCA_int_01 - words	uh	8.4844
8.4844	DCA_int_01 - phones	sp	8.5544
8.5544	DCA_int_01 - phones	W	8.6644
8.5544	DCA_int_01 - words	what	8.7644
8.6644	DCA_int_01 - phones	AH1	8.6944
8.6944	DCA_int_01 - phones	T	8.7644
8.7644	DCA_int_01 - phones	K	8.8544
8.7644	DCA_int_01 - words	kind	8.9944
8.8544	DCA_int_01 - phones	AY1	8.9344
8.9344	DCA_int_01 - phones	N	8.9944
8.9944	DCA_int_01 - phones	sp	9.0244
9.0244	DCA_int_01 - phones	AH0	9.1344
9.0244	DCA_int_01 - words	of	9.1644
9.1344	DCA_int_01 - phones	V	9.1644
9.1644	DCA_int_01 - phones	sp	9.2744
9.2744	DCA_int_01 - phones	AH1	9.5544
9.2744	DCA_int_01 - words	uh	9.5544
9.5544	DCA_int_01 - phones	sp	9.5944
9.5944	DCA_int_01 - phones	HH	9.6344
9.5944	DCA_int_01 - words	what	9.7744
9.6344	DCA_int_01 - phones	W	9.6744
9.6744	DCA_int_01 - phones	AH1	9.7144
9.7144	DCA_int_01 - phones	T	9.7744
9.7744	DCA_int_01 - phones	S	9.8744
9.7744	DCA_int_01 - words	s	9.8744
9.8744	DCA_int_01 - phones	M	9.9144
9.8744	DCA_int_01 - words	mumblety	10.2544
9.9144	DCA_int_01 - phones	AH1	9.9844
9.9844	DCA_int_01 - phones	M	10.0444
10.0444	DCA_int_01 - phones	B	10.0844
10.0844	DCA_int_01 - phones	L	10.1444
10.1444	DCA_int_01 - phones	T	10.1744
10.1744	DCA_int_01 - phones	IY1	10.2544
10.2544	DCA_int_01 - phones	sp	10.2844
10.2844	DCA_int_01 - phones	P	10.3444
10.2844	DCA_int_01 - words	peg	10.5544
10.3444	DCA_int_01 - phones	EH1	10.4944
10.4944	DCA_int_01 - phones	G	10.5544
10.5544	DCA_int_01 - phones	sp	10.5944
11.2314	DCA_se3_ag3_m_02 - phones	sil	11.2914
11.2914	DCA_se3_ag3_m_02 - phones	AH1	11.4314
11.2914	DCA_se3_ag3_m_02 - words	uh	11.4314
11.4314	DCA_se3_ag3_m_02 - phones	IH0	11.4714
11.4314	DCA_se3_ag3_m_02 - words	it	11.5014
11.4714	DCA_se3_ag3_m_02 - phones	T	11.5014
11.5014	DCA_se3_ag3_m_02 - words	s	11.5714
11.5014	DCA_se3_ag3_m_02 - phones	S	11.5714
11.5714	DCA_se3_ag3_m_02 - phones	W	11.6114
11.5714	DCA_se3_ag3_m_02 - words	with	11.7914
11.6114	DCA_se3_ag3_m_02 - phones	IH0	11.7014
11.7014	DCA_se3_ag3_m_02 - phones	TH	11.7914
11.7914	DCA_se3_ag3_m_02 - phones	AH1	11.8514
11.7914	DCA_se3_ag3_m_02 - words	of	11.9314
11.8514	DCA_se3_ag3_m_02 - phones	V	11.9314
11.9314	DCA_se3_ag3_m_02 - phones	AH1	12.0814
11.9314	DCA_se3_ag3_m_02 - words	uh	12.0814
12.0814	DCA_se3_ag3_m_02 - phones	sp	12.1114
12.1114	DCA_se3_ag3_m_02 - phones	AY1	12.2714
12.1114	DCA_se3_ag3_m_02 - words	icepick	12.5814
12.2714	DCA_se3_ag3_m_02 - phones	S	12.3614
12.3614	DCA_se3_ag3_m_02 - phones	P	12.4114
12.4114	DCA_se3_ag3_m_02 - phones	IH0	12.5314
12.5314	DCA_se3_ag3_m_02 - phones	K	12.5814
13.6063	DCA_int_01 - phones	W	13.6963
13.6063	DCA_int_01 - words	what	13.7563
13.6963	DCA_int_01 - phones	AH1	13.7263
13.7263	DCA_int_01 - phones	T	13.7563
13.7563	DCA_int_01 - phones	D	13.7863
13.7563	DCA_int_01 - words	do	13.8163
13.7863	DCA_int_01 - phones	UW1	13.8163
13.8163	DCA_int_01 - phones	Y	13.8463
13.8163	DCA_int_01 - words	you	13.8763
13.8463	DCA_int_01 - phones	UW1	13.8763
13.8763	DCA_int_01 - phones	sp	13.9063
13.9063	DCA_int_01 - phones	D	13.9463
13.9063	DCA_int_01 - words	do	14.0263
13.9463	DCA_int_01 - phones	UW1	14.0263
14.0263	DCA_int_01 - phones	W	14.0563
14.0263	DCA_int_01 - words	with	14.1763
14.0563	DCA_int_01 - phones	IH0	14.1363
14.1363	DCA_int_01 - phones	DH	14.1763
14.1763	DCA_int_01 - phones	IH0	14.2063
14.1763	DCA_int_01 - words	it	14.2363
14.2063	DCA_int_01 - phones	T	14.2363
14.2363	DCA_int_01 - phones	sp	23.1635
14.5187	DCA_se3_ag3_m_02 - phones	sil	14.5587
14.5587	DCA_se3_ag3_m_02 - phones	Y	14.6187
14.5587	DCA_se3_ag3_m_02 - words	you	14.6687
14.6187	DCA_se3_ag3_m_02 - phones	UW1	14.6687
14.6687	DCA_se3_ag3_m_02 - phones	TH	14.7587
14.6687	DCA_se3_ag3_m_02 - words	throw	14.8387
14.7587	DCA_se3_ag3_m_02 - phones	R	14.7887
14.7887	DCA_se3_ag3_m_02 - phones	OW1	14.8387
14.8387	DCA_se3_ag3_m_02 - phones	IH0	14.8787
14.8387	DCA_se3_ag3_m_02 - words	it	14.9087
14.8787	DCA_se3_ag3_m_02 - phones	T	14.9087
14.9087	DCA_se3_ag3_m_02 - phones	IH0	14.9387
14.9087	DCA_se3_ag3_m_02 - words	in	14.9687
14.9387	DCA_se3_ag3_m_02 - phones	N	14.9687
14.9687	DCA_se3_ag3_m_02 - phones	DH	14.9987
14.9687	DCA_se3_ag3_m_02 - words	the	15.0687
14.9987	DCA_se3_ag3_m_02 - phones	AH0	15.0687
15.0687	DCA_se3_ag3_m_02 - phones	G	15.1187
15.0687	DCA_se3_ag3_m_02 - words	ground	15.5987
15.1187	DCA_se3_ag3_m_02 - phones	R	15.1587
15.1587	DCA_se3_ag3_m_02 - phones	AW1	15.3487
15.3487	DCA_se3_ag3_m_02 - phones	N	15.3887
15.3887	DCA_se3_ag3_m_02 - phones	D	15.5987
15.9251	DCA_se3_ag3_m_02 - phones	sil	16.0251
16.0251	DCA_se3_ag3_m_02 - phones	AH0	16.1751
16.0251	DCA_se3_ag3_m_02 - words	and	16.2751
16.1751	DCA_se3_ag3_m_02 - phones	N	16.2351
16.2351	DCA_se3_ag3_m_02 - phones	D	16.2751
16.2751	DCA_se3_ag3_m_02 - words	uh	16.5251
16.2751	DCA_se3_ag3_m_02 - phones	AH1	16.5251
16.5251	DCA_se3_ag3_m_02 - phones	sp	16.6351
17.1697	DCA_se3_ag3_m_02 - phones	HH	17.2297
17.1697	DCA_se3_ag3_m_02 - words	when	17.3597
17.2297	DCA_se3_ag3_m_02 - phones	W	17.2597
17.2597	DCA_se3_ag3_m_02 - phones	EH1	17.3097
17.3097	DCA_se3_ag3_m_02 - phones	N	17.3597
17.3597	DCA_se3_ag3_m_02 - phones	IH0	17.3897
17.3597	DCA_se3_ag3_m_02 - words	it	17.4197
17.3897	DCA_se3_ag3_m_02 - phones	T	17.4197
17.4197	DCA_se3_ag3_m_02 - words	s	17.4697
17.4197	DCA_se3_ag3_m_02 - phones	Z	17.4697
17.4697	DCA_se3_ag3_m_02 - phones	Y	17.5297
17.4697	DCA_se3_ag3_m_02 - words	your	17.6497
17.5297	DCA_se3_ag3_m_02 - phones	UH1	17.5897
17.5897	DCA_se3_ag3_m_02 - phones	R	17.6497
17.6497	DCA_se3_ag3_m_02 - phones	CH	17.7697
17.6497	DCA_se3_ag3_m_02 - words	chance	17.9697
17.7697	DCA_se3_ag3_m_02 - phones	AE1	17.8897
17.8897	DCA_se3_ag3_m_02 - phones	N	17.9397
17.9397	DCA_se3_ag3_m_02 - phones	S	17.9697
17.9697	DCA_se3_ag3_m_02 - phones	T	18.0297
17.9697	DCA_se3_ag3_m_02 - words	to	18.0797
18.0297	DCA_se3_ag3_m_02 - phones	IH0	18.0797
18.0797	DCA_se3_ag3_m_02 - phones	K	18.1497
18.0797	DCA_se3_ag3_m_02 - words	come	18.3397
18.1497	DCA_se3_ag3_m_02 - phones	AH1	18.2497
18.2497	DCA_se3_ag3_m_02 - phones	M	18.3397
18.3397	DCA_se3_ag3_m_02 - phones	IH0	18.4997
18.3397	DCA_se3_ag3_m_02 - words	in	18.6597
18.4997	DCA_se3_ag3_m_02 - phones	N	18.6597
18.7783	DCA_se3_ag3_m_02 - phones	sil	18.8283
18.8283	DCA_se3_ag3_m_02 - phones	IH1	18.8883
18.8283	DCA_se3_ag3_m_02 - words	it	18.9683
18.8883	DCA_se3_ag3_m_02 - phones	T	18.9683
18.9683	DCA_se3_ag3_m_02 - phones	S	19.0383
18.9683	DCA_se3_ag3_m_02 - words	sticks	19.4783
19.0383	DCA_se3_ag3_m_02 - phones	T	19.1083
19.1083	DCA_se3_ag3_m_02 - phones	IH1	19.2083
19.2083	DCA_se3_ag3_m_02 - phones	K	19.3083
19.3083	DCA_se3_ag3_m_02 - phones	S	19.4783
19.5562	DCA_se3_ag3_m_02 - phones	sil	19.6262
19.6262	DCA_se3_ag3_m_02 - phones	IH1	19.7462
19.6262	DCA_se3_ag3_m_02 - words	if	19.8462
19.7462	DCA_se3_ag3_m_02 - phones	F	19.8462
19.8462	DCA_se3_ag3_m_02 - phones	N	19.9162
19.8462	DCA_se3_ag3_m_02 - words	not	20.0362
19.9162	DCA_se3_ag3_m_02 - phones	AA1	19.9762
19.9762	DCA_se3_ag3_m_02 - phones	T	20.0362
20.0362	DCA_se3_ag3_m_02 - phones	sp	20.0662
20.0662	DCA_se3_ag3_m_02 - phones	Y	20.1562
20.0662	DCA_se3_ag3_m_02 - words	you	20.2262
20.1562	DCA_se3_ag3_m_02 - phones	UW1	20.2262
20.2262	DCA_se3_ag3_m_02 - phones	L	20.2862
20.2262	DCA_se3_ag3_m_02 - words	lose	20.4362
20.2862	DCA_se3_ag3_m_02 - phones	UW1	20.3462
20.3462	DCA_se3_ag3_m_02 - phones	Z	20.4362
20.4362	DCA_se3_ag3_m_02 - phones	Y	20.4762
20.4362	DCA_se3_ag3_m_02 - words	your	20.5862
20.4762	DCA_se3_ag3_m_02 - phones	UH1	20.5362
20.5362	DCA_se3_ag3_m_02 - phones	R	20.5862
20.5862	DCA_se3_ag3_m_02 - phones	CH	20.6962
20.5862	DCA_se3_ag3_m_02 - words	chance	20.9862
20.6962	DCA_se3_ag3_m_02 - phones	AE1	20.8362
20.8362	DCA_se3_ag3_m_02 - phones	N	20.9062
20.9062	DCA_se3_ag3_m_02 - phones	S	20.9862
20.9862	DCA_se3_ag3_m_02 - phones	AH0	21.0162
20.9862	DCA_se3_ag3_m_02 - words	and	21.1962
21.0162	DCA_se3_ag3_m_02 - phones	N	21.1362
21.1362	DCA_se3_ag3_m_02 - phones	D	21.1962
21.1962	DCA_se3_ag3_m_02 - phones	S	21.2562
21.1962	DCA_se3_ag3_m_02 - words	someone	21.4262
21.2562	DCA_se3_ag3_m_02 - phones	AH1	21.2862
21.2862	DCA_se3_ag3_m_02 - phones	M	21.3162
21.3162	DCA_se3_ag3_m_02 - phones	W	21.3462
21.3462	DCA_se3_ag3_m_02 - phones	AH2	21.3862
21.3862	DCA_se3_ag3_m_02 - phones	N	21.4262
21.4262	DCA_se3_ag3_m_02 - phones	EH1	21.4662
21.4262	DCA_se3_ag3_m_02 - words	else	21.6362
21.4662	DCA_se3_ag3_m_02 - phones	L	21.5462
21.5462	DCA_se3_ag3_m_02 - phones	S	21.6362
21.6362	DCA_se3_ag3_m_02 - phones	G	21.6662
21.6362	DCA_se3_ag3_m_02 - words	goes	21.9662
21.6662	DCA_se3_ag3_m_02 - phones	OW1	21.6962
21.6962	DCA_se3_ag3_m_02 - phones	Z	21.9662
23.1635	DCA_int_01 - phones	HH	23.2335
23.1635	DCA_int_01 - words	hm	23.3635
23.2335	DCA_int_01 - phones	M	23.3635
23.3635	DCA_int_01 - phones	sp	23.8037
23.8037	DCA_int_01 - phones	HH	23.8737
23.8037	DCA_int_01 - words	how	23.9037
23.8737	DCA_int_01 - phones	AW1	23.9037
23.9037	DCA_int_01 - phones	sp	23.9537
23.9537	DCA_int_01 - phones	D	23.9837
23.9537	DCA_int_01 - words	do	24.0137
23.9837	DCA_int_01 - phones	UW1	24.0137
24.0137	DCA_int_01 - phones	Y	24.0437
24.0137	DCA_int_01 - words	you	24.3137
24.0437	DCA_int_01 - phones	UW1	24.3137
24.3137	DCA_int_01 - phones	sp	24.3737
24.3737	DCA_int_01 - phones	W	24.4137
24.3737	DCA_int_01 - words	win	24.4737
24.4137	DCA_int_01 - phones	IH1	24.4437
24.4437	DCA_int_01 - phones	N	24.4737
24.4737	DCA_int_01 - phones	ER0	24.5037
24.4737	DCA_int_01 - words	or	24.5037
24.5037	DCA_int_01 - phones	sp	24.5337
24.5337	DCA_int_01 - phones	L	24.6037
24.5337	DCA_int_01 - words	lose	24.8337
24.6037	DCA_int_01 - phones	UW1	24.6337
24.6337	DCA_int_01 - phones	Z	24.8337
24.8337	DCA_int_01 - phones	sp	24.9137
25.9864	DCA_se3_ag3_m_02 - phones	W	26.0764
25.9864	DCA_se3_ag3_m_02 - words	well	26.1664
26.0764	DCA_se3_ag3_m_02 - phones	EH1	26.1264
26.1264	DCA_se3_ag3_m_02 - phones	L	26.1664
26.1664	DCA_se3_ag3_m_02 - phones	IH0	26.1964
26.1664	DCA_se3_ag3_m_02 - words	it	26.2264
26.1964	DCA_se3_ag3_m_02 - phones	T	26.2264
26.2264	DCA_se3_ag3_m_02 - phones	S	26.2664
26.2264	DCA_se3_ag3_m_02 - words	s	26.2664
26.2664	DCA_se3_ag3_m_02 - phones	JH	26.3164
26.2664	DCA_se3_ag3_m_02 - words	just	26.5264
26.3164	DCA_se3_ag3_m_02 - phones	IH0	26.3764
26.3764	DCA_se3_ag3_m_02 - phones	S	26.4264
26.4264	DCA_se3_ag3_m_02 - phones	T	26.5264
26.5264	DCA_se3_ag3_m_02 - phones	AH0	26.5564
26.5264	DCA_se3_ag3_m_02 - words	of	26.6264
26.5564	DCA_se3_ag3_m_02 - phones	V	26.6264
26.6264	DCA_se3_ag3_m_02 - phones	AH1	26.9064
26.6264	DCA_se3_ag3_m_02 - words	uh	26.9064
26.9064	DCA_se3_ag3_m_02 - phones	sp	28.0993
28.0993	DCA_se3_ag3_m_02 - phones	S	28.2493
28.0993	DCA_se3_ag3_m_02 - words	say	28.2993
28.2493	DCA_se3_ag3_m_02 - phones	EY1	28.2993
28.2993	DCA_se3_ag3_m_02 - phones	AH0	28.3693
28.2993	DCA_se3_ag3_m_02 - words	about	28.5393
28.3693	DCA_se3_ag3_m_02 - phones	B	28.4093
28.4093	DCA_se3_ag3_m_02 - phones	AW1	28.4593
28.4593	DCA_se3_ag3_m_02 - phones	T	28.5393
28.5393	DCA_se3_ag3_m_02 - phones	sp	28.6664
28.6664	DCA_se3_ag3_m_02 - phones	N	28.8164
28.6664	DCA_se3_ag3_m_02 - words	nine	29.2164
28.8164	DCA_se3_ag3_m_02 - phones	AY1	29.0764
29.0764	DCA_se3_ag3_m_02 - phones	N	29.2164
29.2399	DCA_se3_ag3_m_02 - phones	AO1	29.2899
29.2399	DCA_se3_ag3_m_02 - words	or	29.3599
29.2899	DCA_se3_ag3_m_02 - phones	R	29.3599
29.3599	DCA_se3_ag3_m_02 - phones	T	29.4599
29.3599	DCA_se3_ag3_m_02 - words	ten	29.5799
29.4599	DCA_se3_ag3_m_02 - phones	EH1	29.5299
29.5299	DCA_se3_ag3_m_02 - phones	N	29.5799
29.5799	DCA_se3_ag3_m_02 - phones	D	29.6099
29.5799	DCA_se3_ag3_m_02 - words	different	29.8099
29.6099	DCA_se3_ag3_m_02 - phones	IH1	29.6599
29.6599	DCA_se3_ag3_m_02 - phones	F	29.6899
29.6899	DCA_se3_ag3_m_02 - phones	R	29.7199
29.7199	DCA_se3_ag3_m_02 - phones	AH0	29.7499
29.7499	DCA_se3_ag3_m_02 - phones	N	29.7799
29.7799	DCA_se3_ag3_m_02 - phones	T	29.8099
29.8099	DCA_se3_ag3_m_02 - phones	M	29.8599
29.8099	DCA_se3_ag3_m_02 - words	moves	30.0799
29.8599	DCA_se3_ag3_m_02 - phones	UW1	29.9499
29.9499	DCA_se3_ag3_m_02 - phones	V	30.0099
30.0099	DCA_se3_ag3_m_02 - phones	Z	30.0799
30.0799	DCA_se3_ag3_m_02 - phones	IH0	30.1099
30.0799	DCA_se3_ag3_m_02 - words	in	30.1499
30.1099	DCA_se3_ag3_m_02 - phones	N	30.1499
30.1499	DCA_se3_ag3_m_02 - phones	DH	30.1999
30.1499	DCA_se3_ag3_m_02 - words	the	30.2299
30.1999	DCA_se3_ag3_m_02 - phones	AH0	30.2299
30.2299	DCA_se3_ag3_m_02 - phones	HH	30.2999
30.2299	DCA_se3_ag3_m_02 - words	hand	30.5799
30.2999	DCA_se3_ag3_m_02 - phones	AE1	30.4799
30.4799	DCA_se3_ag3_m_02 - phones	N	30.5399
30.5399	DCA_se3_ag3_m_02 - phones	D	30.5799
30.5799	DCA_se3_ag3_m_02 - phones	AH0	30.6099
30.5799	DCA_se3_ag3_m_02 - words	of	30.6999
30.6099	DCA_se3_ag3_m_02 - phones	V	30.6999
30.6999	DCA_se3_ag3_m_02 - phones	D	30.7399
30.6999	DCA_se3_ag3_m_02 - words	different	30.9599
30.7399	DCA_se3_ag3_m_02 - phones	IH1	30.7999
30.7999	DCA_se3_ag3_m_02 - phones	F	30.8399
30.8399	DCA_se3_ag3_m_02 - phones	R	30.8699
30.8699	DCA_se3_ag3_m_02 - phones	AH0	30.8999
30.8999	DCA_se3_ag3_m_02 - phones	N	30.9299
30.9299	DCA_se3_ag3_m_02 - phones	T	30.9599
30.9599	DCA_se3_ag3_m_02 - phones	W	31.0299
30.9599	DCA_se3_ag3_m_02 - words	ways	31.1099
31.0299	DCA_se3_ag3_m_02 - phones	EY1	31.0799
31.0799	DCA_se3_ag3_m_02 - phones	Z	31.1099
31.1099	DCA_se3_ag3_m_02 - phones	T	31.1399
31.1099	DCA_se3_ag3_m_02 - words	to	31.1999
31.1399	DCA_se3_ag3_m_02 - phones	AH0	31.1999
31.1999	DCA_se3_ag3_m_02 - phones	TH	31.2599
31.1999	DCA_se3_ag3_m_02 - words	throw	31.3899
31.2599	DCA_se3_ag3_m_02 - phones	R	31.3099
31.3099	DCA_se3_ag3_m_02 - phones	OW1	31.3899
31.3899	DCA_se3_ag3_m_02 - phones	IH0	31.4499
31.3899	DCA_se3_ag3_m_02 - words	it	31.5099
31.4499	DCA_se3_ag3_m_02 - phones	T	31.5099
32.6847	DCA_int_01 - phones	M	32.7547
32.6847	DCA_int_01 - words	mm-hm	33.1347
32.7547	DCA_int_01 - phones	HH	32.7947
32.7947	DCA_int_01 - phones	M	33.1347
33.1347	DCA_int_01 - phones	sp	34.1833
34.1833	DCA_int_01 - phones	W	34.2133
34.1833	DCA_int_01 - words	once	34.3733
34.2133	DCA_int_01 - phones	AH1	34.2433
34.2433	DCA_int_01 - phones	N	34.2733
34.2733	DCA_int_01 - phones	S	34.3733
34.3733	DCA_int_01 - phones	Y	34.4133
34.3733	DCA_int_01 - words	you	34.4433
34.4133	DCA_int_01 - phones	UW1	34.4433
34.4433	DCA_int_01 - phones	G	34.4733
34.4433	DCA_int_01 - words	get	34.5933
34.4733	DCA_int_01 - phones	IH1	34.5333
34.5333	DCA_int_01 - phones	T	34.5933
34.5933	DCA_int_01 - phones	sp	34.6233
34.6233	DCA_int_01 - phones	DH	34.6733
34.6233	DCA_int_01 - words	the	34.7233
34.6733	DCA_int_01 - phones	AH1	34.7233
34.7233	DCA_int_01 - phones	sp	34.7533
34.7533	DCA_int_01 - phones	M	34.7933
34.7533	DCA_int_01 - words	move	34.9533
34.7933	DCA_int_01 - phones	UW1	34.9033
34.9033	DCA_int_01 - phones	V	34.9533
34.9533	DCA_int_01 - phones	sp	35.4433
35.4433	DCA_int_01 - words	<unk>	35.4833
35.4433	DCA_int_01 - phones	spn	35.4833
35.4833	DCA_int_01 - phones	sp	35.6933
35.6933	DCA_int_01 - phones	DH	35.7233
35.6933	DCA_int_01 - words	there	35.8233
35.7233	DCA_int_01 - phones	EH1	35.7933
35.7933	DCA_int_01 - phones	R	35.8233
35.8233	DCA_int_01 - phones	sp	35.8633
35.8633	DCA_int_01 - phones	D	35.8933
35.8633	DCA_int_01 - words	different	36.1733
35.8933	DCA_int_01 - phones	IH1	35.9533
35.9533	DCA_int_01 - phones	F	36.0233
36.0233	DCA_int_01 - phones	R	36.0533
36.0533	DCA_int_01 - phones	AH0	36.0833
36.0833	DCA_int_01 - phones	N	36.1133
36.1133	DCA_int_01 - phones	T	36.1733
36.1733	DCA_int_01 - phones	sp	36.2333
36.2333	DCA_int_01 - phones	P	36.2933
36.2333	DCA_int_01 - words	points	36.5533
36.2933	DCA_int_01 - phones	OY1	36.3833
36.3833	DCA_int_01 - phones	N	36.4633
36.4633	DCA_int_01 - phones	T	36.5033
36.5033	DCA_int_01 - phones	S	36.5533
36.5533	DCA_int_01 - phones	sp	36.5833
36.5833	DCA_int_01 - phones	T	36.6433
36.5833	DCA_int_01 - words	to	36.7533
36.6433	DCA_int_01 - phones	UW1	36.7533
36.7533	DCA_int_01 - phones	sp	36.8633
36.8633	DCA_int_01 - phones	IH0	36.8933
36.8633	DCA_int_01 - words	it	36.9633
36.8933	DCA_int_01 - phones	T	36.9633
36.9633	DCA_int_01 - phones	sp	37.0133
37.0133	DCA_int_01 - phones	ER0	37.0433
37.0133	DCA_int_01 - words	or	37.0433
37.0433	DCA_int_01 - phones	sp	37.0733
37.1083	DCA_se3_ag3_m_02 - phones	sil	37.1683
37.1683	DCA_se3_ag3_m_02 - phones	M	37.9283
37.1683	DCA_se3_ag3_m_02 - words	mm	37.9283
37.9283	DCA_se3_ag3_m_02 - phones	sp	39.1908
39.1908	DCA_se3_ag3_m_02 - phones	N	39.3408
39.1908	DCA_se3_ag3_m_02 - words	no	39.4408
39.3408	DCA_se3_ag3_m_02 - phones	OW1	39.4408
39.4408	DCA_se3_ag3_m_02 - phones	IH0	39.4808
39.4408	DCA_se3_ag3_m_02 - words	it	39.5208
39.4808	DCA_se3_ag3_m_02 - phones	T	39.5208
39.5208	DCA_se3_ag3_m_02 - phones	Z	39.6108
39.5208	DCA_se3_ag3_m_02 - words	s	39.6108
39.6108	DCA_se3_ag3_m_02 - phones	JH	39.6608
39.6108	DCA_se3_ag3_m_02 - words	just	39.8508
39.6608	DCA_se3_ag3_m_02 - phones	IH0	39.7008
39.7008	DCA_se3_ag3_m_02 - phones	S	39.7908
39.7908	DCA_se3_ag3_m_02 - phones	T	39.8508
39.8508	DCA_se3_ag3_m_02 - phones	DH	39.9208
39.8508	DCA_se3_ag3_m_02 - words	the	40.0408
39.9208	DCA_se3_ag3_m_02 - phones	AH0	40.0408
40.0408	DCA_se3_ag3_m_02 - phones	W	40.0908
40.0408	DCA_se3_ag3_m_02 - words	one	40.2608
40.0908	DCA_se3_ag3_m_02 - phones	AH1	40.1408
40.1408	DCA_se3_ag3_m_02 - phones	N	40.2608
40.2608	DCA_se3_ag3_m_02 - phones	P	40.3708
40.2608	DCA_se3_ag3_m_02 - words	point	40.5508
40.3708	DCA_se3_ag3_m_02 - phones	OY1	40.4808
40.4808	DCA_se3_ag3_m_02 - phones	N	40.5108
40.5108	DCA_se3_ag3_m_02 - phones	T	40.5508
40.5508	DCA_se3_ag3_m_02 - phones	IH0	40.5808
40.5508	DCA_se3_ag3_m_02 - words	is	40.6608
40.5808	DCA_se3_ag3_m_02 - phones	Z	40.6608
40.6608	DCA_se3_ag3_m_02 - phones	JH	40.7008
40.6608	DCA_se3_ag3_m_02 - words	just	40.8208
40.7008	DCA_se3_ag3_m_02 - phones	IH0	40.7408
40.7408	DCA_se3_ag3_m_02 - phones	S	40.8208
40.8208	DCA_se3_ag3_m_02 - phones	T	40.8808
40.8208	DCA_se3_ag3_m_02 - words	to	41.0308
40.8808	DCA_se3_ag3_m_02 - phones	IH0	41.0308
41.0308	DCA_se3_ag3_m_02 - phones	T	41.0908
41.0308	DCA_se3_ag3_m_02 - words	to	41.1408
41.0908	DCA_se3_ag3_m_02 - phones	UW1	41.1408
41.1408	DCA_se3_ag3_m_02 - phones	Y	41.2308
41.1408	DCA_se3_ag3_m_02 - words	use	41.3308
41.2308	DCA_se3_ag3_m_02 - phones	UW1	41.2808
41.2808	DCA_se3_ag3_m_02 - phones	Z	41.3308
41.3308	DCA_se3_ag3_m_02 - phones	AH0	41.3908
41.3308	DCA_se3_ag3_m_02 - words	an	41.4408
41.3908	DCA_se3_ag3_m_02 - phones	N	41.4408
41.4408	DCA_se3_ag3_m_02 - phones	AY1	41.5908
41.4408	DCA_se3_ag3_m_02 - words	icepick	41.8908
41.5908	DCA_se3_ag3_m_02 - phones	S	41.6708
41.6708	DCA_se3_ag3_m_02 - phones	P	41.7108
41.7108	DCA_se3_ag3_m_02 - phones	IH0	41.8408
41.8408	DCA_se3_ag3_m_02 - phones	K	41.8908
42.6219	DCA_int_01 - phones	M	42.6819
42.6219	DCA_int_01 - words	mm-hm	42.8219
42.6819	DCA_int_01 - phones	HH	42.7219
42.7219	DCA_int_01 - phones	M	42.8219
42.8219	DCA_int_01 - phones	sp	44.0485
44.0485	DCA_int_01 - phones	W	44.0785
44.0485	DCA_int_01 - words	what	44.1585
44.0785	DCA_int_01 - phones	AH1	44.1085
44.1085	DCA_int_01 - phones	T	44.1585
44.1585	DCA_int_01 - phones	AH0	44.1985
44.1585	DCA_int_01 - words	about	44.4085
44.1985	DCA_int_01 - phones	B	44.2485
44.2485	DCA_int_01 - phones	AW1	44.2885
44.2885	DCA_int_01 - phones	T	44.4085
44.4085	DCA_int_01 - phones	sp	44.4385
44.4385	DCA_int_01 - phones	M	44.5885
44.4385	DCA_int_01 - words	marbles	44.9485
44.5885	DCA_int_01 - phones	AA1	44.6185
44.6185	DCA_int_01 - phones	R	44.6685
44.6685	DCA_int_01 - phones	B	44.7285
44.7285	DCA_int_01 - phones	AH0	44.7585
44.7585	DCA_int_01 - phones	L	44.8585
44.8585	DCA_int_01 - phones	Z	44.9485
44.9485	DCA_int_01 - phones	sp	44.9785
44.9785	DCA_int_01 - phones	HH	45.0385
44.9785	DCA_int_01 - words	how	45.0885
45.0385	DCA_int_01 - phones	AW1	45.0885
45.0885	DCA_int_01 - phones	sp	45.1185
45.1185	DCA_int_01 - phones	D	45.1485
45.1185	DCA_int_01 - words	does	45.2485
45.1485	DCA_int_01 - phones	IH0	45.1785
45.1785	DCA_int_01 - phones	Z	45.2485
45.2485	DCA_int_01 - phones	sp	45.2785
45.2785	DCA_int_01 - phones	DH	45.3085
45.2785	DCA_int_01 - words	that	45.3685
45.3085	DCA_int_01 - phones	AH0	45.3385
45.3385	DCA_int_01 - phones	T	45.3685
45.3685	DCA_int_01 - phones	sp	45.4685
45.4685	DCA_int_01 - phones	W	45.5285
45.4685	DCA_int_01 - words	work	45.6785
45.5285	DCA_int_01 - phones	ER1	45.5585
45.5585	DCA_int_01 - phones	K	45.6785
45.6785	DCA_int_01 - phones	sp	45.8485
46.1312	DCA_int_01 - phones	S	46.2412
46.1312	DCA_int_01 - words	say	46.3412
46.2412	DCA_int_01 - phones	EY1	46.3412
46.3412	DCA_int_01 - words	i	46.4012
46.3412	DCA_int_01 - phones	AY1	46.4012
46.4012	DCA_int_01 - phones	W	46.4512
46.4012	DCA_int_01 - words	was	46.5512
46.4512	DCA_int_01 - phones	AA1	46.5012
46.5012	DCA_int_01 - phones	Z	46.5512
46.5512	DCA_int_01 - phones	sp	46.5812
46.5812	DCA_int_01 - words	a	46.6412
46.5812	DCA_int_01 - phones	AH0	46.6412
46.6412	DCA_int_01 - phones	sp	46.7412
46.7412	DCA_int_01 - phones	F	46.7812
46.7412	DCA_int_01 - words	foreigner	47.1112
46.7812	DCA_int_01 - phones	AO1	46.8812
46.8812	DCA_int_01 - phones	R	46.9612
46.9612	DCA_int_01 - phones	AH0	46.9912
46.9912	DCA_int_01 - phones	N	47.0212
47.0212	DCA_int_01 - phones	ER0	47.1112
47.1112	DCA_int_01 - phones	sp	47.1412
47.1412	DCA_int_01 - phones	AH0	47.1712
47.1412	DCA_int_01 - words	and	47.2012
47.1712	DCA_int_01 - phones	N	47.2012
47.2012	DCA_int_01 - phones	AY1	47.2312
47.2012	DCA_int_01 - words	i've	47.3212
47.2312	DCA_int_01 - phones	V	47.3212
47.3212	DCA_int_01 - phones	sp	47.3512
47.3512	DCA_int_01 - phones	N	47.3912
47.3512	DCA_int_01 - words	never	47.5512
47.3912	DCA_int_01 - phones	EH1	47.4312
47.4312	DCA_int_01 - phones	V	47.4712
47.4712	DCA_int_01 - phones	ER0	47.5512
47.5512	DCA_int_01 - phones	sp	47.5812
47.5812	DCA_int_01 - phones	S	47.7312
47.5812	DCA_int_01 - words	seen	47.8412
47.7312	DCA_int_01 - phones	IY1	47.7912
47.7912	DCA_int_01 - phones	N	47.8412
47.8412	DCA_int_01 - phones	sp	47.8712
47.8712	DCA_int_01 - phones	IH0	47.9012
47.8712	DCA_int_01 - words	it	47.9612
47.9012	DCA_int_01 - phones	T	47.9612
47.9612	DCA_int_01 - phones	sp	48.0612
47.9960	DCA_se3_ag3_m_02 - phones	sil	48.0360
48.0360	DCA_se3_ag3_m_02 - phones	W	48.2260
48.0360	DCA_se3_ag3_m_02 - words	well	48.6260
48.2260	DCA_se3_ag3_m_02 - phones	EH1	48.3660
48.3660	DCA_se3_ag3_m_02 - phones	L	48.6260
48.5658	DCA_int_01 - phones	W	48.5958
48.5658	DCA_int_01 - words	what	48.6558
48.5958	DCA_int_01 - phones	AH1	48.6258
48.6258	DCA_int_01 - phones	T	48.6558
48.6260	DCA_se3_ag3_m_02 - phones	sp	49.5107
48.6558	DCA_int_01 - phones	sp	48.8258
48.8258	DCA_int_01 - phones	W	48.8558
48.8258	DCA_int_01 - words	would	48.9258
48.8558	DCA_int_01 - phones	UH1	48.8858
48.8858	DCA_int_01 - phones	D	48.9258
48.9258	DCA_int_01 - phones	Y	48.9858
48.9258	DCA_int_01 - words	you	49.0158
48.9858	DCA_int_01 - phones	UW1	49.0158
49.0158	DCA_int_01 - phones	sp	49.0458
49.0458	DCA_int_01 - phones	S	49.1958
49.0458	DCA_int_01 - words	say	49.2858
49.1958	DCA_int_01 - phones	EY1	49.2858
49.2858	DCA_int_01 - phones	sp	49.4558
49.5107	DCA_se3_ag3_m_02 - phones	Y	49.5807
49.5107	DCA_se3_ag3_m_02 - words	you	49.6207
49.5807	DCA_se3_ag3_m_02 - phones	UW1	49.6207
49.6207	DCA_se3_ag3_m_02 - words	d	49.6707
49.6207	DCA_se3_ag3_m_02 - phones	D	49.6707
49.6707	DCA_se3_ag3_m_02 - phones	HH	49.7407
49.6707	DCA_se3_ag3_m_02 - words	have	49.8607
49.7407	DCA_se3_ag3_m_02 - phones	AE1	49.8207
49.8207	DCA_se3_ag3_m_02 - phones	V	49.8607
49.8607	DCA_se3_ag3_m_02 - phones	AH0	49.9307
49.8607	DCA_se3_ag3_m_02 - words	a	49.9307
49.9307	DCA_se3_ag3_m_02 - phones	B	50.0307
49.9307	DCA_se3_ag3_m_02 - words	bumper	50.5607
50.0307	DCA_se3_ag3_m_02 - phones	AH1	50.0807
50.0807	DCA_se3_ag3_m_02 - phones	M	50.1807
50.1807	DCA_se3_ag3_m_02 - phones	P	50.2307
50.2307	DCA_se3_ag3_m_02 - phones	ER0	50.5607
50.6387	DCA_se3_ag3_m_02 - phones	AH0	50.8187
50.6387	DCA_se3_ag3_m_02 - words	and	50.9087
50.8187	DCA_se3_ag3_m_02 - phones	N	50.9087
50.9087	DCA_se3_ag3_m_02 - phones	Y	50.9587
50.9087	DCA_se3_ag3_m_02 - words	you	50.9887
50.9587	DCA_se3_ag3_m_02 - phones	UW1	50.9887
50.9887	DCA_se3_ag3_m_02 - phones	W	51.0187
50.9887	DCA_se3_ag3_m_02 - words	would	51.0787
51.0187	DCA_se3_ag3_m_02 - phones	UH1	51.0487
51.0487	DCA_se3_ag3_m_02 - phones	D	51.0787
51.0787	DCA_se3_ag3_m_02 - phones	HH	51.1487
51.0787	DCA_se3_ag3_m_02 - words	have	51.3287
51.1487	DCA_se3_ag3_m_02 - phones	AE1	51.2687
51.2687	DCA_se3_ag3_m_02 - phones	V	51.3287
51.3287	DCA_se3_ag3_m_02 - phones	S	51.4587
51.3287	DCA_se3_ag3_m_02 - words	say	51.7587
51.4587	DCA_se3_ag3_m_02 - phones	EY1	51.7587
53.4840	DCA_se3_ag3_m_02 - phones	sil	53.5240
53.5240	DCA_se3_ag3_m_02 - phones	M	53.5740
53.5240	DCA_se3_ag3_m_02 - words	maybe	53.8140
53.5740	DCA_se3_ag3_m_02 - phones	EY1	53.6440
53.6440	DCA_se3_ag3_m_02 - phones	B	53.6740
53.6740	DCA_se3_ag3_m_02 - phones	IY0	53.8140
53.8140	DCA_se3_ag3_m_02 - phones	T	53.9240
53.8140	DCA_se3_ag3_m_02 - words	ten	54.1940
53.9240	DCA_se3_ag3_m_02 - phones	EH1	54.0740
54.0740	DCA_se3_ag3_m_02 - phones	N	54.1940
54.1940	DCA_se3_ag3_m_02 - phones	sp	54.2540
54.4460	DCA_se3_ag3_m_02 - phones	M	54.6660
54.4460	DCA_se3_ag3_m_02 - words	maybe	54.8260
54.6660	DCA_se3_ag3_m_02 - phones	EY1	54.7160
54.7160	DCA_se3_ag3_m_02 - phones	B	54.7760
54.7760	DCA_se3_ag3_m_02 - phones	IY0	54.8260
54.8260	DCA_se3_ag3_m_02 - phones	P	54.9260
54.8260	DCA_se3_ag3_m_02 - words	put	55.0160
54.9260	DCA_se3_ag3_m_02 - phones	UH1	54.9860
54.9860	DCA_se3_ag3_m_02 - phones	T	55.0160
55.0160	DCA_se3_ag3_m_02 - phones	F	55.1560
55.0160	DCA_se3_ag3_m_02 - words	five	55.3560
55.1560	DCA_se3_ag3_m_02 - phones	AY1	55.3060
55.3060	DCA_se3_ag3_m_02 - phones	V	55.3560
55.3560	DCA_se3_ag3_m_02 - phones	IH1	55.4660
55.3560	DCA_se3_ag3_m_02 - words	in	55.5360
55.4660	DCA_se3_ag3_m_02 - phones	N	55.5360
55.5360	DCA_se3_ag3_m_02 - phones	DH	55.5760
55.5360	DCA_se3_ag3_m_02 - words	the	55.6660
55.5760	DCA_se3_ag3_m_02 - phones	AH0	55.6660
55.6660	DCA_se3_ag3_m_02 - phones	sp	55.7660
55.7660	DCA_se3_ag3_m_02 - phones	AH0	55.8560
55.7660	DCA_se3_ag3_m_02 - words	a	55.8560
55.8560	DCA_se3_ag3_m_02 - phones	S	55.9560
55.8560	DCA_se3_ag3_m_02 - words	circle	56.2560
55.9560	DCA_se3_ag3_m_02 - phones	ER1	56.0660
56.0660	DCA_se3_ag3_m_02 - phones	K	56.1160
56.1160	DCA_se3_ag3_m_02 - phones	AH0	56.1560
56.1560	DCA_se3_ag3_m_02 - phones	L	56.2560
56.2560	DCA_se3_ag3_m_02 - phones	sp	56.3360
56.4350	DCA_int_01 - phones	M	56.4650
56.4350	DCA_int_01 - words	mm-hm	56.8250
56.4650	DCA_int_01 - phones	HH	56.4950
56.4950	DCA_int_01 - phones	M	56.8250
56.8250	DCA_int_01 - phones	sp	62.1848
57.2514	DCA_se3_ag3_m_02 - phones	AH0	57.4114
57.2514	DCA_se3_ag3_m_02 - words	and	57.5114
57.4114	DCA_se3_ag3_m_02 - phones	N	57.5114
57.5114	DCA_se3_ag3_m_02 - phones	W	57.5414
57.5114	DCA_se3_ag3_m_02 - words	what	57.6214
57.5414	DCA_se3_ag3_m_02 - phones	AH1	57.5914
57.5914	DCA_se3_ag3_m_02 - phones	T	57.6214
57.6214	DCA_se3_ag3_m_02 - phones	sp	57.9697
57.9697	DCA_se3_ag3_m_02 - phones	Y	58.1297
57.9697	DCA_se3_ag3_m_02 - words	you	58.1997
58.1297	DCA_se3_ag3_m_02 - phones	UW1	58.1997
58.1997	DCA_se3_ag3_m_02 - phones	T	58.2697
58.1997	DCA_se3_ag3_m_02 - words	try	58.4097
58.2697	DCA_se3_ag3_m_02 - phones	R	58.3097
58.3097	DCA_se3_ag3_m_02 - phones	AY1	58.4097
58.4097	DCA_se3_ag3_m_02 - phones	T	58.4397
58.4097	DCA_se3_ag3_m_02 - words	to	58.4997
58.4397	DCA_se3_ag3_m_02 - phones	AH0	58.4997
58.4997	DCA_se3_ag3_m_02 - phones	D	58.5697
58.4997	DCA_se3_ag3_m_02 - words	do	58.6897
58.5697	DCA_se3_ag3_m_02 - phones	UW1	58.6897
58.6897	DCA_se3_ag3_m_02 - phones	IH1	58.7197
58.6897	DCA_se3_ag3_m_02 - words	is	58.8397
58.7197	DCA_se3_ag3_m_02 - phones	Z	58.8397
58.8397	DCA_se3_ag3_m_02 - phones	T	58.8997
58.8397	DCA_se3_ag3_m_02 - words	take	59.0297
58.8997	DCA_se3_ag3_m_02 - phones	EY1	58.9997
58.9997	DCA_se3_ag3_m_02 - phones	K	59.0297
59.0297	DCA_se3_ag3_m_02 - phones	sp	59.0597
59.0597	DCA_se3_ag3_m_02 - phones	DH	59.1297
59.0597	DCA_se3_ag3_m_02 - words	the	59.1597
59.1297	DCA_se3_ag3_m_02 - phones	IY0	59.1597
59.1597	DCA_se3_ag3_m_02 - phones	AH1	59.2097
59.1597	DCA_se3_ag3_m_02 - words	other	59.2997
59.2097	DCA_se3_ag3_m_02 - phones	DH	59.2497
59.2497	DCA_se3_ag3_m_02 - phones	ER0	59.2997
59.2997	DCA_se3_ag3_m_02 - phones	M	59.4497
59.2997	DCA_se3_ag3_m_02 - words	man	59.6097
59.4497	DCA_se3_ag3_m_02 - phones	AE1	59.5597
59.5597	DCA_se3_ag3_m_02 - phones	N	59.6097
59.6097	DCA_se3_ag3_m_02 - phones	Z	59.6497
59.6097	DCA_se3_ag3_m_02 - words	s	59.6497
59.6497	DCA_se3_ag3_m_02 - phones	M	59.7297
59.6497	DCA_se3_ag3_m_02 - words	marbles	60.0797
59.7297	DCA_se3_ag3_m_02 - phones	AA1	59.8097
59.8097	DCA_se3_ag3_m_02 - phones	R	59.8397
59.8397	DCA_se3_ag3_m_02 - phones	B	59.8697
59.8697	DCA_se3_ag3_m_02 - phones	AH0	59.8997
59.8997	DCA_se3_ag3_m_02 - phones	L	60.0097
60.0097	DCA_se3_ag3_m_02 - phones	Z	60.0797
60.8042	DCA_se3_ag3_m_02 - phones	sil	60.8442
60.8442	DCA_se3_ag3_m_02 - phones	B	60.9142
60.8442	DCA_se3_ag3_m_02 - words	by	60.9742
60.9142	DCA_se3_ag3_m_02 - phones	AY1	60.9742
60.9742	DCA_se3_ag3_m_02 - phones	N	61.0542
60.9742	DCA_se3_ag3_m_02 - words	knocking	61.2542
61.0542	DCA_se3_ag3_m_02 - phones	AA1	61.1542
61.1542	DCA_se3_ag3_m_02 - phones	K	61.1942
61.1942	DCA_se3_ag3_m_02 - phones	IH0	61.2242
61.2242	DCA_se3_ag3_m_02 - phones	NG	61.2542
61.2542	DCA_se3_ag3_m_02 - phones	AH0	61.2842
61.2542	DCA_se3_ag3_m_02 - words	'em	61.3142
61.2842	DCA_se3_ag3_m_02 - phones	M	61.3142
61.3142	DCA_se3_ag3_m_02 - phones	AW1	61.3742
61.3142	DCA_se3_ag3_m_02 - words	out	61.4442
61.3742	DCA_se3_ag3_m_02 - phones	T	61.4442
61.4442	DCA_se3_ag3_m_02 - phones	DH	61.4842
61.4442	DCA_se3_ag3_m_02 - words	the	61.5342
61.4842	DCA_se3_ag3_m_02 - phones	AH0	61.5342
61.5342	DCA_se3_ag3_m_02 - phones	S	61.6342
61.5342	DCA_se3_ag3_m_02 - words	circle	61.8942
61.6342	DCA_se3_ag3_m_02 - phones	ER1	61.7042
61.7042	DCA_se3_ag3_m_02 - phones	K	61.7742
61.7742	DCA_se3_ag3_m_02 - phones	AH0	61.8042
61.8042	DCA_se3_ag3_m_02 - phones	L	61.8942
62.1848	DCA_int_01 - words	i	62.2948
62.1848	DCA_int_01 - phones	AY1	62.2948
62.2948	DCA_int_01 - phones	sp	62.3348
62.3348	DCA_int_01 - phones	S	62.4248
62.3348	DCA_int_01 - words	see	62.4548
62.4248	DCA_int_01 - phones	IY1	62.4548
62.4548	DCA_int_01 - phones	sp	62.6848
64.7836	DCA_int_01 - phones	D	64.8436
64.7836	DCA_int_01 - words	did	64.9436
64.8436	DCA_int_01 - phones	IH0	64.8836
64.8836	DCA_int_01 - phones	D	64.9436
64.9436	DCA_int_01 - phones	Y	64.9936
64.9436	DCA_int_01 - words	you	65.0436
64.9936	DCA_int_01 - phones	UW1	65.0436
65.0436	DCA_int_01 - phones	EH1	65.0836
65.0436	DCA_int_01 - words	ever	65.2236
65.0836	DCA_int_01 - phones	V	65.1536
65.1536	DCA_int_01 - phones	ER0	65.2236
65.2236	DCA_int_01 - phones	sp	65.3836
65.3836	DCA_int_01 - phones	W	65.5036
65.3836	DCA_int_01 - words	what	65.5836
65.5036	DCA_int_01 - phones	AH1	65.5536
65.5536	DCA_int_01 - phones	T	65.5836
65.5836	DCA_int_01 - phones	D	65.6136
65.5836	DCA_int_01 - words	did	65.6736
65.6136	DCA_int_01 - phones	IH0	65.6436
65.6436	DCA_int_01 - phones	D	65.6736
65.6736	DCA_int_01 - phones	sp	65.7036
65.7036	DCA_int_01 - phones	Y	65.7336
65.7036	DCA_int_01 - words	you	65.7936
65.7336	DCA_int_01 - phones	UW1	65.7936
65.7936	DCA_int_01 - phones	sp	65.9636
65.9636	DCA_int_01 - phones	D	66.0036
65.9636	DCA_int_01 - words	do	66.0836
66.0036	DCA_int_01 - phones	UW1	66.0836
66.0836	DCA_int_01 - phones	Y	66.1536
66.0836	DCA_int_01 - words	you	66.2036
66.1536	DCA_int_01 - phones	UW1	66.2036
66.2036	DCA_int_01 - phones	G	66.2436
66.2036	DCA_int_01 - words	get	66.3636
66.2436	DCA_int_01 - phones	IH1	66.3036
66.3036	DCA_int_01 - phones	T	66.3636
66.3636	DCA_int_01 - phones	T	66.4036
66.3636	DCA_int_01 - words	to	66.4436
66.4036	DCA_int_01 - phones	IH0	66.4436
66.4436	DCA_int_01 - phones	K	66.5636
66.4436	DCA_int_01 - words	keep	66.7036
66.5636	DCA_int_01 - phones	IY1	66.6336
66.6336	DCA_int_01 - phones	P	66.7036
66.7036	DCA_int_01 - phones	DH	66.7436
66.7036	DCA_int_01 - words	the	66.8036
66.7436	DCA_int_01 - phones	AH0	66.8036
66.8036	DCA_int_01 - phones	sp	66.8336
66.8336	DCA_int_01 - phones	M	66.9136
66.8336	DCA_int_01 - words	marbles	67.2536
66.9136	DCA_int_01 - phones	AA1	66.9936
66.9936	DCA_int_01 - phones	R	67.0436
67.0436	DCA_int_01 - phones	B	67.0836
67.0836	DCA_int_01 - phones	AH0	67.1236
67.1236	DCA_int_01 - phones	L	67.1836
67.1836	DCA_int_01 - phones	Z	67.2536
67.2536	DCA_int_01 - phones	sp	67.2836
67.2836	DCA_int_01 - phones	DH	67.3136
67.2836	DCA_int_01 - words	that	67.3936
67.3136	DCA_int_01 - phones	AH0	67.3436
67.3436	DCA_int_01 - phones	T	67.3936
67.3936	DCA_int_01 - phones	sp	67.4336
67.4336	DCA_int_01 - phones	Y	67.4736
67.4336	DCA_int_01 - words	you	67.5036
67.4736	DCA_int_01 - phones	UW1	67.5036
67.5009	DCA_se3_ag3_m_02 - phones	sil	67.5609
67.5036	DCA_int_01 - phones	sp	67.6436
67.5609	DCA_se3_ag3_m_02 - phones	Y	67.6809
67.5609	DCA_se3_ag3_m_02 - words	yes	67.8809
67.6436	DCA_int_01 - phones	N	67.6736
67.6436	DCA_int_01 - words	knock	67.7336
67.6736	DCA_int_01 - phones	AA1	67.7036
67.6809	DCA_se3_ag3_m_02 - phones	EH1	67.8009
67.7036	DCA_int_01 - phones	K	67.7336
67.7336	DCA_int_01 - phones	AW1	67.7636
67.7336	DCA_int_01 - words	out	67.7936
67.7636	DCA_int_01 - phones	T	67.7936
67.7936	DCA_int_01 - phones	sp	70.6578
67.8009	DCA_se3_ag3_m_02 - phones	S	67.8809
67.8809	DCA_se3_ag3_m_02 - phones	Y	67.9209
67.8809	DCA_se3_ag3_m_02 - words	you	67.9509
67.9209	DCA_se3_ag3_m_02 - phones	UW1	67.9509
67.9509	DCA_se3_ag3_m_02 - phones	D	67.9909
67.9509	DCA_se3_ag3_m_02 - words	do	68.1309
67.9909	DCA_se3_ag3_m_02 - phones	UW1	68.1309
68.1309	DCA_se3_ag3_m_02 - phones	sp	68.1809
70.6578	DCA_int_01 - words	ah	70.6878
70.6578	DCA_int_01 - phones	AA1	70.6878
70.6878	DCA_int_01 - phones	sp	70.7478
70.7478	DCA_int_01 - phones	DH	70.7778
70.7478	DCA_int_01 - words	that	70.9078
70.7778	DCA_int_01 - phones	AH0	70.8078
70.8078	DCA_int_01 - phones	T	70.9078
70.9078	DCA_int_01 - phones	sp	70.9578
70.9578	DCA_int_01 - phones	S	71.0878
70.9578	DCA_int_01 - words	s	71.0878
71.0878	DCA_int_01 - phones	sp	71.1178
71.1178	DCA_int_01 - phones	G	71.1578
71.1178	DCA_int_01 - words	good	71.4378
71.1578	DCA_int_01 - phones	IH0	71.2578
71.2578	DCA_int_01 - phones	D	71.4378
72.5805	DCA_int_01 - phones	W	72.6605
72.5805	DCA_int_01 - words	what	72.7905
72.6605	DCA_int_01 - phones	AH1	72.6905
72.6905	DCA_int_01 - phones	T	72.7905
72.7905	DCA_int_01 - phones	W	72.8205
72.7905	DCA_int_01 - words	was	72.9505
72.8205	DCA_int_01 - phones	AH0	72.8705
72.8705	DCA_int_01 - phones	Z	72.9505
72.9505	DCA_int_01 - phones	AH1	73.1105
72.9505	DCA_int_01 - words	uh	73.1105
73.1105	DCA_int_01 - phones	sp	73.4805
73.7850	DCA_int_01 - phones	spn	74.1650
73.7850	DCA_int_01 - words	<unk>	74.1650
74.1650	DCA_int_01 - phones	W	74.2250
74.1650	DCA_int_01 - words	wha-	74.3450
74.2250	DCA_int_01 - phones	AH1	74.3450
74.3450	DCA_int_01 - phones	sp	74.3750
74.3750	DCA_int_01 - phones	W	74.4250
74.3750	DCA_int_01 - words	what	74.5350
74.4250	DCA_int_01 - phones	AH1	74.4650
74.4650	DCA_int_01 - phones	T	74.5350
74.5350	DCA_int_01 - words	s	74.6150
74.5350	DCA_int_01 - phones	S	74.6150
74.6150	DCA_int_01 - words	ch-	74.7850
74.6150	DCA_int_01 - phones	CH	74.7850
74.7850	DCA_int_01 - phones	sp	74.9550
74.9550	DCA_int_01 - phones	CH	75.0750
74.9550	DCA_int_01 - words	checkers	75.5150
75.0750	DCA_int_01 - phones	EH1	75.1450
75.1450	DCA_int_01 - phones	K	75.2750
75.2750	DCA_int_01 - phones	ER0	75.3450
75.3450	DCA_int_01 - phones	Z	75.5150
75.5150	DCA_int_01 - phones	sp	75.8250
75.8250	DCA_int_01 - words	<unk>	75.9150
75.8250	DCA_int_01 - phones	spn	75.9150
75.9150	DCA_int_01 - phones	sp	76.7250
75.9371	DCA_se3_ag3_m_02 - phones	CH	76.1071
75.9371	DCA_se3_ag3_m_02 - words	checkers	76.7071
76.1071	DCA_se3_ag3_m_02 - phones	EH1	76.1871
76.1871	DCA_se3_ag3_m_02 - phones	K	76.2771
76.2771	DCA_se3_ag3_m_02 - phones	ER0	76.3971
76.3971	DCA_se3_ag3_m_02 - phones	Z	76.7071
76.7071	DCA_se3_ag3_m_02 - phones	sp	76.7371
76.7371	DCA_se3_ag3_m_02 - phones	AH1	76.9671
76.7371	DCA_se3_ag3_m_02 - words	uh	76.9671
76.9671	DCA_se3_ag3_m_02 - phones	DH	77.0371
76.9671	DCA_se3_ag3_m_02 - words	that	77.2071
77.0371	DCA_se3_ag3_m_02 - phones	AE1	77.1171
77.1171	DCA_se3_ag3_m_02 - phones	T	77.2071
77.2071	DCA_se3_ag3_m_02 - phones	S	77.4271
77.2071	DCA_se3_ag3_m_02 - words	s	77.4271
77.4271	DCA_se3_ag3_m_02 - phones	AH1	77.5971
77.4271	DCA_se3_ag3_m_02 - words	um	77.7371
77.5971	DCA_se3_ag3_m_02 - phones	M	77.7371
77.7371	DCA_se3_ag3_m_02 - phones	sp	78.7126
78.7126	DCA_se3_ag3_m_02 - phones	R	78.8326
78.7126	DCA_se3_ag3_m_02 - words	round	79.0526
78.8326	DCA_se3_ag3_m_02 - phones	AW1	78.9626
78.9626	DCA_se3_ag3_m_02 - phones	N	79.0226
79.0226	DCA_se3_ag3_m_02 - phones	D	79.0526
79.0526	DCA_se3_ag3_m_02 - phones	D	79.0826
79.0526	DCA_se3_ag3_m_02 - words	disc	79.4926
79.0826	DCA_se3_ag3_m_02 - phones	IH1	79.2026
79.2026	DCA_se3_ag3_m_02 - phones	S	79.3226
79.3226	DCA_se3_ag3_m_02 - phones	K	79.4926
79.4926	DCA_se3_ag3_m_02 - phones	sp	79.7388
79.7388	DCA_se3_ag3_m_02 - phones	B	79.8388
79.7388	DCA_se3_ag3_m_02 - words	black	80.0588
79.8388	DCA_se3_ag3_m_02 - phones	L	79.8788
79.8788	DCA_se3_ag3_m_02 - phones	AE1	79.9688
79.9688	DCA_se3_ag3_m_02 - phones	K	80.0588
80.0588	DCA_se3_ag3_m_02 - phones	AH0	80.0888
80.0588	DCA_se3_ag3_m_02 - words	and	80.1588
80.0888	DCA_se3_ag3_m_02 - phones	N	80.1588
80.1588	DCA_se3_ag3_m_02 - phones	R	80.2088
80.1588	DCA_se3_ag3_m_02 - words	red	80.4088
80.2088	DCA_se3_ag3_m_02 - phones	EH1	80.3188
80.3188	DCA_se3_ag3_m_02 - phones	D	80.4088
80.4088	DCA_se3_ag3_m_02 - phones	sp	80.6152
80.6152	DCA_se3_ag3_m_02 - phones	AO1	80.7452
80.6152	DCA_se3_ag3_m_02 - words	on	80.7852
80.7452	DCA_se3_ag3_m_02 - phones	N	80.7852
80.7852	DCA_se3_ag3_m_02 - phones	AH0	80.8452
80.7852	DCA_se3_ag3_m_02 - words	a	80.8452
80.8452	DCA_se3_ag3_m_02 - phones	CH	80.9552
80.8452	DCA_se3_ag3_m_02 - words	checker	81.1552
80.9552	DCA_se3_ag3_m_02 - phones	EH1	81.0252
81.0252	DCA_se3_ag3_m_02 - phones	K	81.0852
81.0852	DCA_se3_ag3_m_02 - phones	ER0	81.1552
81.1552	DCA_se3_ag3_m_02 - phones	B	81.2252
81.1552	DCA_se3_ag3_m_02 - words	board	81.4652
81.2252	DCA_se3_ag3_m_02 - phones	AO1	81.3452
81.3452	DCA_se3_ag3_m_02 - phones	R	81.4052
81.4052	DCA_se3_ag3_m_02 - phones	D	81.4652
83.3880	DCA_se3_ag3_m_02 - phones	DH	83.4680
83.3880	DCA_se3_ag3_m_02 - words	the	83.5080
83.4680	DCA_se3_ag3_m_02 - phones	AH1	83.5080
83.5080	DCA_se3_ag3_m_02 - phones	AA1	83.6180
83.5080	DCA_se3_ag3_m_02 - words	object	83.8380
83.6180	DCA_se3_ag3_m_02 - phones	B	83.6580
83.6580	DCA_se3_ag3_m_02 - phones	JH	83.7080
83.7080	DCA_se3_ag3_m_02 - phones	EH0	83.7480
83.7480	DCA_se3_ag3_m_02 - phones	K	83.7880
83.7880	DCA_se3_ag3_m_02 - phones	T	83.8380
83.8380	DCA_se3_ag3_m_02 - phones	IH0	83.9180
83.8380	DCA_se3_ag3_m_02 - words	is	83.9880
83.9180	DCA_se3_ag3_m_02 - phones	Z	83.9880
83.9880	DCA_se3_ag3_m_02 - phones	T	84.0680
83.9880	DCA_se3_ag3_m_02 - words	to	84.3680
84.0680	DCA_se3_ag3_m_02 - phones	UW1	84.3680
84.3680	DCA_se3_ag3_m_02 - phones	sp	84.6986
84.6986	DCA_se3_ag3_m_02 - phones	T	84.7486
84.6986	DCA_se3_ag3_m_02 - words	take	84.9586
84.7486	DCA_se3_ag3_m_02 - phones	EY1	84.8886
84.8886	DCA_se3_ag3_m_02 - phones	K	84.9586
85.8612	DCA_se3_ag3_m_02 - phones	sil	85.9212
85.9212	DCA_se3_ag3_m_02 - phones	AO1	86.1412
85.9212	DCA_se3_ag3_m_02 - words	all	86.1912
86.1412	DCA_se3_ag3_m_02 - phones	L	86.1912
86.1912	DCA_se3_ag3_m_02 - phones	DH	86.2412
86.1912	DCA_se3_ag3_m_02 - words	the	86.2812
86.2412	DCA_se3_ag3_m_02 - phones	AH1	86.2812
86.2812	DCA_se3_ag3_m_02 - phones	AH1	86.3312
86.2812	DCA_se3_ag3_m_02 - words	other	86.4312
86.3312	DCA_se3_ag3_m_02 - phones	DH	86.3912
86.3912	DCA_se3_ag3_m_02 - phones	ER0	86.4312
86.4312	DCA_se3_ag3_m_02 - phones	M	86.5212
86.4312	DCA_se3_ag3_m_02 - words	man	86.6912
86.5212	DCA_se3_ag3_m_02 - phones	AE1	86.6212
86.6212	DCA_se3_ag3_m_02 - phones	N	86.6912
86.6912	DCA_se3_ag3_m_02 - phones	S	86.7312
86.6912	DCA_se3_ag3_m_02 - words	s	86.7312
86.7312	DCA_se3_ag3_m_02 - phones	CH	86.7912
86.7312	DCA_se3_ag3_m_02 - words	checkers	87.1912
86.7912	DCA_se3_ag3_m_02 - phones	EH1	86.8912
86.8912	DCA_se3_ag3_m_02 - phones	K	86.9612
86.9612	DCA_se3_ag3_m_02 - phones	ER0	87.0412
87.0412	DCA_se3_ag3_m_02 - phones	Z	87.1912
87.2331	DCA_int_01 - phones	M	87.2731
87.2331	DCA_int_01 - words	mm-hm	87.4431
87.2731	DCA_int_01 - phones	HH	87.3631
87.3631	DCA_int_01 - phones	M	87.4431
87.4431	DCA_int_01 - phones	sp	87.8231
87.9495	DCA_se3_ag3_m_02 - phones	sil	87.9895
87.9895	DCA_se3_ag3_m_02 - phones	AE1	88.0495
87.9895	DCA_se3_ag3_m_02 - words	and	88.1195
88.0495	DCA_se3_ag3_m_02 - phones	N	88.1195
88.1195	DCA_se3_ag3_m_02 - phones	K	88.2095
88.1195	DCA_se3_ag3_m_02 - words	keep	88.3095
88.2095	DCA_se3_ag3_m_02 - phones	IY1	88.2795
88.2795	DCA_se3_ag3_m_02 - phones	P	88.3095
88.3095	DCA_se3_ag3_m_02 - phones	IH0	88.3795
88.3095	DCA_se3_ag3_m_02 - words	him	88.4095
88.3795	DCA_se3_ag3_m_02 - phones	M	88.4095
88.4095	DCA_se3_ag3_m_02 - phones	F	88.4495
88.4095	DCA_se3_ag3_m_02 - words	from	88.5395
88.4495	DCA_se3_ag3_m_02 - phones	ER0	88.4795
88.4795	DCA_se3_ag3_m_02 - phones	M	88.5395
88.5395	DCA_se3_ag3_m_02 - phones	T	88.5995
88.5395	DCA_se3_ag3_m_02 - words	taking	88.8395
88.5995	DCA_se3_ag3_m_02 - phones	EY1	88.7095
88.7095	DCA_se3_ag3_m_02 - phones	K	88.7595
88.7595	DCA_se3_ag3_m_02 - phones	IH0	88.7895
88.7895	DCA_se3_ag3_m_02 - phones	NG	88.8395
88.8395	DCA_se3_ag3_m_02 - phones	Y	88.9295
88.8395	DCA_se3_ag3_m_02 - words	yours	89.2295
88.9295	DCA_se3_ag3_m_02 - phones	AO1	89.0095
89.0095	DCA_se3_ag3_m_02 - phones	R	89.1495
89.1495	DCA_se3_ag3_m_02 - phones	Z	89.2295
89.3381	DCA_int_01 - phones	M	89.3781
89.3381	DCA_int_01 - words	mm-hm	89.6481
89.3781	DCA_int_01 - phones	HH	89.4181
89.4181	DCA_int_01 - phones	M	89.6481
89.6481	DCA_int_01 - phones	sp	90.8523
90.8523	DCA_int_01 - phones	AH0	90.8823
90.8523	DCA_int_01 - words	and	90.9323
90.8823	DCA_int_01 - phones	N	90.9323
90.9323	DCA_int_01 - phones	sp	90.9623
90.9623	DCA_int_01 - phones	Y	91.0623
90.9623	DCA_int_01 - words	you	91.1423
91.0623	DCA_int_01 - phones	UW1	91.1423
91.1423	DCA_int_01 - phones	T	91.2323
91.1423	DCA_int_01 - words	take	91.3923
91.2323	DCA_int_01 - phones	EY1	91.3423
91.3423	DCA_int_01 - phones	K	91.3923
91.3923	DCA_int_01 - words	a	91.4523
91.3923	DCA_int_01 - phones	EY1	91.4523
91.4523	DCA_int_01 - phones	CH	91.5823
91.4523	DCA_int_01 - words	checker	91.9023
91.5823	DCA_int_01 - phones	EH1	91.6123
91.6123	DCA_int_01 - phones	K	91.7323
91.7323	DCA_int_01 - phones	ER0	91.9023
91.9023	DCA_int_01 - phones	sp	91.9423
91.9423	DCA_int_01 - phones	B	92.0023
91.9423	DCA_int_01 - words	by	92.0523
92.0023	DCA_int_01 - phones	AY1	92.0523
92.0523	DCA_int_01 - phones	sp	92.4523
92.4523	DCA_int_01 - phones	W	92.5023
92.4523	DCA_int_01 - words	what	92.5623
92.5023	DCA_int_01 - phones	AH1	92.5323
92.5323	DCA_int_01 - phones	T	92.5623
92.5623	DCA_int_01 - phones	sp	96.5106
92.8353	DCA_se3_ag3_m_02 - phones	sil	92.8953
92.8953	DCA_se3_ag3_m_02 - phones	JH	93.0453
92.8953	DCA_se3_ag3_m_02 - words	jumping	93.2953
93.0453	DCA_se3_ag3_m_02 - phones	AH1	93.1053
93.1053	DCA_se3_ag3_m_02 - phones	M	93.1353
93.1353	DCA_se3_ag3_m_02 - phones	P	93.1753
93.1753	DCA_se3_ag3_m_02 - phones	IH0	93.2453
93.2453	DCA_se3_ag3_m_02 - phones	NG	93.2953
93.2953	DCA_se3_ag3_m_02 - phones	sp	102.8085
96.5106	DCA_int_01 - phones	OW2	96.6406
96.5106	DCA_int_01 - words	okay	96.9706
96.6406	DCA_int_01 - phones	K	96.7506
96.7506	DCA_int_01 - phones	EY1	96.9706
96.9706	DCA_int_01 - phones	sp	97.1706
97.1706	DCA_int_01 - words	uh	97.5706
97.1706	DCA_int_01 - phones	AH1	97.5706
97.5706	DCA_int_01 - phones	sp	98.2149
98.2149	DCA_int_01 - phones	HH	98.2949
98.2149	DCA_int_01 - words	have	98.3549
98.2949	DCA_int_01 - phones	AE1	98.3249
98.3249	DCA_int_01 - phones	V	98.3549
98.3549	DCA_int_01 - phones	Y	98.3849
98.3549	DCA_int_01 - words	you	98.4149
98.3849	DCA_int_01 - phones	UW1	98.4149
98.4149	DCA_int_01 - phones	EH1	98.4449
98.4149	DCA_int_01 - words	ever	98.5049
98.4449	DCA_int_01 - phones	V	98.4749
98.4749	DCA_int_01 - phones	ER0	98.5049
98.5049	DCA_int_01 - phones	P	98.5649
98.5049	DCA_int_01 - words	played	98.7349
98.5649	DCA_int_01 - phones	L	98.6349
98.6349	DCA_int_01 - phones	EY1	98.6949
98.6949	DCA_int_01 - phones	D	98.7349
98.7349	DCA_int_01 - phones	AH0	98.8049
98.7349	DCA_int_01 - words	a	98.8049
98.8049	DCA_int_01 - phones	G	98.8849
98.8049	DCA_int_01 - words	game	99.0949
98.8849	DCA_int_01 - phones	EY1	98.9849
98.9849	DCA_int_01 - phones	M	99.0949
99.0949	DCA_int_01 - phones	W	99.1249
99.0949	DCA_int_01 - words	where	99.1849
99.1249	DCA_int_01 - phones	EH1	99.1549
99.1549	DCA_int_01 - phones	R	99.1849
99.1849	DCA_int_01 - phones	W	99.2949
99.1849	DCA_int_01 - words	one	99.4049
99.2949	DCA_int_01 - phones	AH1	99.3349
99.3349	DCA_int_01 - phones	N	99.4049
99.4049	DCA_int_01 - phones	sp	99.4349
99.4349	DCA_int_01 - phones	K	99.5349
99.4349	DCA_int_01 - words	kid	99.6249
99.5349	DCA_int_01 - phones	IH1	99.5849
99.5849	DCA_int_01 - phones	D	99.6249
99.6249	DCA_int_01 - phones	HH	99.6549
99.6249	DCA_int_01 - words	has	99.8049
99.6549	DCA_int_01 - phones	AH0	99.7349
99.7349	DCA_int_01 - phones	Z	99.8049
99.8049	DCA_int_01 - phones	T	99.8449
99.8049	DCA_int_01 - words	to	99.8849
99.8449	DCA_int_01 - phones	AH0	99.8849
99.8849	DCA_int_01 - phones	CH	100.0249
99.8849	DCA_int_01 - words	chase	100.1849
100.0249	DCA_int_01 - phones	EY1	100.1249
100.1249	DCA_int_01 - phones	S	100.1849
100.1849	DCA_int_01 - phones	sp	100.2149
100.2149	DCA_int_01 - phones	EH1	100.2649
100.2149	DCA_int_01 - words	everybody	100.6349
100.2649	DCA_int_01 - phones	V	100.2949
100.2949	DCA_int_01 - phones	R	100.3449
100.3449	DCA_int_01 - phones	IY0	100.4149
100.4149	DCA_int_01 - phones	B	100.4649
100.4649	DCA_int_01 - phones	AA2	100.4949
100.4949	DCA_int_01 - phones	D	100.5449
100.5449	DCA_int_01 - phones	IY0	100.6349
100.6349	DCA_int_01 - phones	sp	100.6649
100.6649	DCA_int_01 - phones	EH1	100.7249
100.6649	DCA_int_01 - words	else	101.0549
100.7249	DCA_int_01 - phones	L	100.8249
100.8249	DCA_int_01 - phones	S	101.0549
102.8085	DCA_se3_ag3_m_02 - phones	AH1	103.1285
102.8085	DCA_se3_ag3_m_02 - words	um	103.4285
103.1285	DCA_se3_ag3_m_02 - phones	M	103.4285
103.4285	DCA_se3_ag3_m_02 - phones	sp	105.2516
105.2516	DCA_se3_ag3_m_02 - phones	JH	105.2916
105.2516	DCA_se3_ag3_m_02 - words	just	105.4616
105.2916	DCA_se3_ag3_m_02 - phones	IH0	105.3616
105.3616	DCA_se3_ag3_m_02 - phones	S	105.4616
105.4616	DCA_se3_ag3_m_02 - phones	B	105.5316
105.4616	DCA_se3_ag3_m_02 - words	blind	105.7816
105.5316	DCA_se3_ag3_m_02 - phones	L	105.5916
105.5916	DCA_se3_ag3_m_02 - phones	AY1	105.7016
105.7016	DCA_se3_ag3_m_02 - phones	N	105.7516
105.7516	DCA_se3_ag3_m_02 - phones	D	105.7816
105.7816	DCA_se3_ag3_m_02 - phones	M	105.8516
105.7816	DCA_se3_ag3_m_02 - words	man	106.1416
105.8516	DCA_se3_ag3_m_02 - phones	AE1	106.0116
106.0116	DCA_se3_ag3_m_02 - phones	N	106.1416
106.1416	DCA_se3_ag3_m_02 - phones	Z	106.2716
106.1416	DCA_se3_ag3_m_02 - words	s	106.2716
106.3397	DCA_se3_ag3_m_02 - phones	sil	106.3697
106.3697	DCA_se3_ag3_m_02 - phones	B	106.5497
106.3697	DCA_se3_ag3_m_02 - words	bluff	106.8197
106.5497	DCA_se3_ag3_m_02 - phones	L	106.5797
106.5797	DCA_se3_ag3_m_02 - phones	AH1	106.6797
106.6797	DCA_se3_ag3_m_02 - phones	F	106.8197
106.8197	DCA_se3_ag3_m_02 - phones	sp	106.8497
106.8497	DCA_se3_ag3_m_02 - phones	AY1	106.9097
106.8497	DCA_se3_ag3_m_02 - words	i	106.9097
106.9097	DCA_se3_ag3_m_02 - phones	sp	106.9697
106.9697	DCA_se3_ag3_m_02 - phones	TH	107.0097
106.9697	DCA_se3_ag3_m_02 - words	think	107.1497
107.0097	DCA_se3_ag3_m_02 - phones	IH1	107.0397
107.0397	DCA_se3_ag3_m_02 - phones	NG	107.0997
107.0997	DCA_se3_ag3_m_02 - phones	K	107.1497
107.1497	DCA_se3_ag3_m_02 - phones	IH1	107.1897
107.1497	DCA_se3_ag3_m_02 - words	it	107.2397
107.1897	DCA_se3_ag3_m_02 - phones	T	107.2397
107.2397	DCA_se3_ag3_m_02 - phones	IH1	107.3497
107.2397	DCA_se3_ag3_m_02 - words	is	107.6297
107.3497	DCA_se3_ag3_m_02 - phones	Z	107.6297
107.5930	DCA_int_01 - phones	sil	107.7130
107.7130	DCA_int_01 - phones	HH	107.7830
107.7130	DCA_int_01 - words	how	107.8530
107.7830	DCA_int_01 - phones	AW1	107.8530
107.8530	DCA_int_01 - phones	sp	107.9330
107.9330	DCA_int_01 - phones	D	107.9730
107.9330	DCA_int_01 - words	does	108.1030
107.9730	DCA_int_01 - phones	AH1	108.0030
108.0030	DCA_int_01 - phones	Z	108.1030
108.1030	DCA_int_01 - phones	DH	108.1330
108.1030	DCA_int_01 - words	that	108.2330
108.1330	DCA_int_01 - phones	AH0	108.2030
108.2030	DCA_int_01 - phones	T	108.2330
108.2330	DCA_int_01 - phones	sp	108.3630
108.3630	DCA_int_01 - phones	W	108.3930
108.3630	DCA_int_01 - words	work	108.5130
108.3930	DCA_int_01 - phones	ER1	108.4230
108.4230	DCA_int_01 - phones	K	108.5130
108.5265	DCA_se3_ag3_m_02 - phones	sil	108.6165
108.6165	DCA_se3_ag3_m_02 - words	th-	108.7265
108.6165	DCA_se3_ag3_m_02 - phones	TH	108.7265
108.7265	DCA_se3_ag3_m_02 - phones	sp	108.7565
108.7565	DCA_se3_ag3_m_02 - phones	DH	108.9465
108.7565	DCA_se3_ag3_m_02 - words	that	109.0665
108.9465	DCA_se3_ag3_m_02 - phones	AE1	109.0365
109.0365	DCA_se3_ag3_m_02 - phones	T	109.0665
109.0665	DCA_se3_ag3_m_02 - phones	IH0	109.1065
109.0665	DCA_se3_ag3_m_02 - words	is	109.1865
109.1065	DCA_se3_ag3_m_02 - phones	Z	109.1865
109.1865	DCA_se3_ag3_m_02 - phones	DH	109.2465
109.1865	DCA_se3_ag3_m_02 - words	the	109.2765
109.2465	DCA_se3_ag3_m_02 - phones	AH0	109.2765
109.2765	DCA_se3_ag3_m_02 - phones	W	109.4365
109.2765	DCA_se3_ag3_m_02 - words	one	109.5265
109.4365	DCA_se3_ag3_m_02 - phones	AH1	109.4765
109.4765	DCA_se3_ag3_m_02 - phones	N	109.5265
109.5265	DCA_se3_ag3_m_02 - phones	Y	109.5565
109.5265	DCA_se3_ag3_m_02 - words	you	109.6365
109.5565	DCA_se3_ag3_m_02 - phones	UW1	109.6365
109.6365	DCA_se3_ag3_m_02 - words	uh	109.8065
109.6365	DCA_se3_ag3_m_02 - phones	AH1	109.8065
109.8065	DCA_se3_ag3_m_02 - phones	sp	110.9276
110.9276	DCA_se3_ag3_m_02 - phones	K	110.9676
110.9276	DCA_se3_ag3_m_02 - words	close	111.1976
110.9676	DCA_se3_ag3_m_02 - phones	L	111.0176
111.0176	DCA_se3_ag3_m_02 - phones	OW1	111.0976
111.0976	DCA_se3_ag3_m_02 - phones	Z	111.1976
111.1976	DCA_se3_ag3_m_02 - phones	Y	111.2376
111.1976	DCA_se3_ag3_m_02 - words	your	111.3276
111.2376	DCA_se3_ag3_m_02 - phones	UH1	111.2676
111.2676	DCA_se3_ag3_m_02 - phones	R	111.3276
111.3276	DCA_se3_ag3_m_02 - phones	AY1	111.5276
111.3276	DCA_se3_ag3_m_02 - words	eyes	111.6276
111.5276	DCA_se3_ag3_m_02 - phones	Z	111.6276
111.6276	DCA_se3_ag3_m_02 - phones	AH0	111.6676
111.6276	DCA_se3_ag3_m_02 - words	and	111.7376
111.6676	DCA_se3_ag3_m_02 - phones	N	111.7376
111.7376	DCA_se3_ag3_m_02 - phones	K	111.8276
111.7376	DCA_se3_ag3_m_02 - words	count	111.9876
111.8276	DCA_se3_ag3_m_02 - phones	AW1	111.9176
111.9176	DCA_se3_ag3_m_02 - phones	N	111.9576
111.9576	DCA_se3_ag3_m_02 - phones	T	111.9876
111.9876	DCA_se3_ag3_m_02 - words	a	112.0476
111.9876	DCA_se3_ag3_m_02 - phones	AH0	112.0476
112.0476	DCA_se3_ag3_m_02 - phones	S	112.1676
112.0476	DCA_se3_ag3_m_02 - words	certain	112.3576
112.1676	DCA_se3_ag3_m_02 - phones	ER1	112.2176
112.2176	DCA_se3_ag3_m_02 - phones	T	112.2476
112.2476	DCA_se3_ag3_m_02 - phones	AH0	112.2776
112.2776	DCA_se3_ag3_m_02 - phones	N	112.3576
112.3576	DCA_se3_ag3_m_02 - phones	AH0	112.3876
112.3576	DCA_se3_ag3_m_02 - words	amount	112.6876
112.3876	DCA_se3_ag3_m_02 - phones	M	112.4576
112.4576	DCA_se3_ag3_m_02 - phones	AW1	112.5976
112.5976	DCA_se3_ag3_m_02 - phones	N	112.6476
112.6476	DCA_se3_ag3_m_02 - phones	T	112.6876
112.8400	DCA_se3_ag3_m_02 - phones	AH0	112.9900
112.8400	DCA_se3_ag3_m_02 - words	and	113.0500
112.9900	DCA_se3_ag3_m_02 - phones	N	113.0500
113.0500	DCA_se3_ag3_m_02 - phones	DH	113.0900
113.0500	DCA_se3_ag3_m_02 - words	then	113.2400
113.0900	DCA_se3_ag3_m_02 - phones	EH1	113.1600
113.1600	DCA_se3_ag3_m_02 - phones	N	113.2400
113.2400	DCA_se3_ag3_m_02 - phones	AH1	113.5000
113.2400	DCA_se3_ag3_m_02 - words	uh	113.5000
113.5000	DCA_se3_ag3_m_02 - phones	sp	113.7324
113.7324	DCA_se3_ag3_m_02 - phones	EH1	113.8524
113.7324	DCA_se3_ag3_m_02 - words	everybody	114.1624
113.8524	DCA_se3_ag3_m_02 - phones	V	113.8824
113.8824	DCA_se3_ag3_m_02 - phones	R	113.9124
113.9124	DCA_se3_ag3_m_02 - phones	IY0	113.9424
113.9424	DCA_se3_ag3_m_02 - phones	B	113.9824
113.9824	DCA_se3_ag3_m_02 - phones	AA2	114.0524
114.0524	DCA_se3_ag3_m_02 - phones	D	114.1124
114.1124	DCA_se3_ag3_m_02 - phones	IY0	114.1624
114.1624	DCA_se3_ag3_m_02 - phones	HH	114.2224
114.1624	DCA_se3_ag3_m_02 - words	hides	114.5224
114.2224	DCA_se3_ag3_m_02 - phones	AY1	114.4124
114.4124	DCA_se3_ag3_m_02 - phones	D	114.4624
114.4624	DCA_se3_ag3_m_02 - phones	Z	114.5224
114.5224	DCA_se3_ag3_m_02 - phones	AH0	114.5624
114.5224	DCA_se3_ag3_m_02 - words	and	114.7724
114.5624	DCA_se3_ag3_m_02 - phones	N	114.6924
114.6924	DCA_se3_ag3_m_02 - phones	D	114.7724
115.4428	DCA_se3_ag3_m_02 - phones	sil	115.4828
115.4828	DCA_se3_ag3_m_02 - phones	Y	115.5728
115.4828	DCA_se3_ag3_m_02 - words	you	115.6128
115.5728	DCA_se3_ag3_m_02 - phones	UW1	115.6128
115.6128	DCA_se3_ag3_m_02 - phones	T	115.6828
115.6128	DCA_se3_ag3_m_02 - words	try	115.8128
115.6828	DCA_se3_ag3_m_02 - phones	R	115.7328
115.7328	DCA_se3_ag3_m_02 - phones	AY1	115.8128
115.8128	DCA_se3_ag3_m_02 - phones	T	115.8528
115.8128	DCA_se3_ag3_m_02 - words	to	115.9028
115.8528	DCA_se3_ag3_m_02 - phones	AH0	115.9028
115.9028	DCA_se3_ag3_m_02 - phones	F	116.0128
115.9028	DCA_se3_ag3_m_02 - words	find	116.1828
116.0128	DCA_se3_ag3_m_02 - phones	AY1	116.1228
116.1228	DCA_se3_ag3_m_02 - phones	N	116.1528
116.1528	DCA_se3_ag3_m_02 - phones	D	116.1828
116.1828	DCA_se3_ag3_m_02 - phones	DH	116.2128
116.1828	DCA_se3_ag3_m_02 - words	that	116.2928
116.2128	DCA_se3_ag3_m_02 - phones	AH0	116.2428
116.2428	DCA_se3_ag3_m_02 - phones	T	116.2928
116.2928	DCA_se3_ag3_m_02 - phones	W	116.3528
116.2928	DCA_se3_ag3_m_02 - words	one	116.4828
116.3528	DCA_se3_ag3_m_02 - phones	AH1	116.4028
116.4028	DCA_se3_ag3_m_02 - phones	N	116.4828
116.4828	DCA_se3_ag3_m_02 - phones	P	116.5228
116.4828	DCA_se3_ag3_m_02 - words	person	116.7928
116.5228	DCA_se3_ag3_m_02 - phones	ER1	116.6628
116.6628	DCA_se3_ag3_m_02 - phones	S	116.7228
116.7228	DCA_se3_ag3_m_02 - phones	AH0	116.7528
116.7528	DCA_se3_ag3_m_02 - phones	N	116.7928
116.7928	DCA_se3_ag3_m_02 - phones	AO1	116.8828
116.7928	DCA_se3_ag3_m_02 - words	or	116.9728
116.8828	DCA_se3_ag3_m_02 - phones	R	116.9728
116.9728	DCA_se3_ag3_m_02 - phones	sp	117.0228
117.0635	DCA_se3_ag3_m_02 - phones	HH	117.0935
117.0635	DCA_se3_ag3_m_02 - words	whoever	117.5035
117.0935	DCA_se3_ag3_m_02 - phones	UW0	117.3635
117.3635	DCA_se3_ag3_m_02 - phones	EH1	117.3935
117.3935	DCA_se3_ag3_m_02 - phones	V	117.4335
117.4335	DCA_se3_ag3_m_02 - phones	ER0	117.5035
117.5035	DCA_se3_ag3_m_02 - phones	IH1	117.5435
117.5035	DCA_se3_ag3_m_02 - words	is	117.5835
117.5435	DCA_se3_ag3_m_02 - phones	Z	117.5835
117.5835	DCA_se3_ag3_m_02 - phones	HH	117.6435
117.5835	DCA_se3_ag3_m_02 - words	happy	117.7335
117.6435	DCA_se3_ag3_m_02 - phones	AE1	117.6735
117.6735	DCA_se3_ag3_m_02 - phones	P	117.7035
117.7035	DCA_se3_ag3_m_02 - phones	IY0	117.7335
117.7335	DCA_se3_ag3_m_02 - phones	T	117.8035
117.7335	DCA_se3_ag3_m_02 - words	to	117.8335
117.8035	DCA_se3_ag3_m_02 - phones	AH0	117.8335
117.8335	DCA_se3_ag3_m_02 - phones	IH0	117.8735
117.8335	DCA_se3_ag3_m_02 - words	explain	118.2935
117.8735	DCA_se3_ag3_m_02 - phones	K	117.9135
117.9135	DCA_se3_ag3_m_02 - phones	S	117.9635
117.9635	DCA_se3_ag3_m_02 - phones	P	118.0135
118.0135	DCA_se3_ag3_m_02 - phones	L	118.0935
118.0935	DCA_se3_ag3_m_02 - phones	EY1	118.2035
118.2035	DCA_se3_ag3_m_02 - phones	N	118.2935
118.6599	DCA_int_01 - phones	M	118.6999
118.6599	DCA_int_01 - words	mm-hm	119.0499
118.6999	DCA_int_01 - phones	HH	118.7599
118.7599	DCA_int_01 - phones	M	119.0499
119.0499	DCA_int_01 - phones	sp	119.3099
119.9165	DCA_int_01 - phones	W	120.1265
119.9165	DCA_int_01 - words	what	120.1865
120.1265	DCA_int_01 - phones	AH1	120.1565
120.1565	DCA_int_01 - phones	T	120.1865
120.1865	DCA_int_01 - phones	HH	120.2165
120.1865	DCA_int_01 - words	happens	120.4565
120.2165	DCA_int_01 - phones	AE1	120.2565
120.2565	DCA_int_01 - phones	P	120.3265
120.3265	DCA_int_01 - phones	AH0	120.3565
120.3565	DCA_int_01 - phones	N	120.3965
120.3965	DCA_int_01 - phones	Z	120.4565
120.4565	DCA_int_01 - phones	W	120.4865
120.4565	DCA_int_01 - words	when	120.5965
120.4865	DCA_int_01 - phones	EH1	120.5565
120.5565	DCA_int_01 - phones	N	120.5965
120.5965	DCA_int_01 - phones	Y	120.6765
120.5965	DCA_int_01 - words	you	120.7365
120.6765	DCA_int_01 - phones	UW1	120.7365
120.7365	DCA_int_01 - phones	sp	120.7865
120.7865	DCA_int_01 - phones	K	120.8365
120.7865	DCA_int_01 - words	catch	121.0165
120.8365	DCA_int_01 - phones	AE1	120.8965
120.8965	DCA_int_01 - phones	CH	121.0165
121.0165	DCA_int_01 - phones	IH0	121.0465
121.0165	DCA_int_01 - words	him	121.1865
121.0465	DCA_int_01 - phones	M	121.1865
121.5773	DCA_se3_ag3_m_02 - phones	sil	121.7473
121.7473	DCA_se3_ag3_m_02 - phones	HH	121.8473
121.7473	DCA_se3_ag3_m_02 - words	he	121.9673
121.8473	DCA_se3_ag3_m_02 - phones	IY1	121.9673
121.9673	DCA_se3_ag3_m_02 - phones	Z	122.0273
121.9673	DCA_se3_ag3_m_02 - words	s	122.0273
122.0273	DCA_se3_ag3_m_02 - phones	IH1	122.0973
122.0273	DCA_se3_ag3_m_02 - words	it	122.2473
122.0973	DCA_se3_ag3_m_02 - phones	T	122.2473
123.5456	DCA_int_01 - phones	HH	123.6056
123.5456	DCA_int_01 - words	what	123.7156
123.6056	DCA_int_01 - phones	W	123.6556
123.6556	DCA_int_01 - phones	AH1	123.6856
123.6856	DCA_int_01 - phones	T	123.7156
123.7156	DCA_int_01 - phones	AH0	123.7456
123.7156	DCA_int_01 - words	about	123.9256
123.7456	DCA_int_01 - phones	B	123.7956
123.7956	DCA_int_01 - phones	AW1	123.8756
123.8756	DCA_int_01 - phones	T	123.9256
123.9256	DCA_int_01 - phones	DH	123.9656
123.9256	DCA_int_01 - words	the	124.0256
123.9656	DCA_int_01 - phones	AH1	124.0256
124.0256	DCA_int_01 - phones	sp	124.0556
124.0556	DCA_int_01 - phones	F	124.1756
124.0556	DCA_int_01 - words	first	124.4056
124.1756	DCA_int_01 - phones	ER1	124.2056
124.2056	DCA_int_01 - phones	S	124.3756
124.3756	DCA_int_01 - phones	T	124.4056
124.4056	DCA_int_01 - phones	T	124.4556
124.4056	DCA_int_01 - words	time	124.6056
124.4556	DCA_int_01 - phones	AY1	124.5756
124.5756	DCA_int_01 - phones	M	124.6056
124.6056	DCA_int_01 - phones	Y	124.6456
124.6056	DCA_int_01 - words	you	124.7056
124.6456	DCA_int_01 - phones	UW1	124.7056
124.7056	DCA_int_01 - phones	S	124.7656
124.7056	DCA_int_01 - words	start	125.0156
124.7656	DCA_int_01 - phones	T	124.8356
124.8356	DCA_int_01 - phones	AA1	124.8756
124.8756	DCA_int_01 - phones	R	124.9856
124.9856	DCA_int_01 - phones	T	125.0156
125.0156	DCA_int_01 - phones	sp	125.0456
125.0456	DCA_int_01 - phones	P	125.1156
125.0456	DCA_int_01 - words	playing	125.3856
125.1156	DCA_int_01 - phones	L	125.1556
125.1556	DCA_int_01 - phones	EY1	125.3256
125.3256	DCA_int_01 - phones	IH0	125.3556
125.3556	DCA_int_01 - phones	NG	125.3856
125.3856	DCA_int_01 - phones	EY1	125.4156
125.3856	DCA_int_01 - words	a	125.4156
125.4156	DCA_int_01 - phones	G	125.4656
125.4156	DCA_int_01 - words	game	125.6456
125.4656	DCA_int_01 - phones	EY1	125.5956
125.5956	DCA_int_01 - phones	M	125.6456
125.6456	DCA_int_01 - phones	sp	125.6756
125.6756	DCA_int_01 - phones	L	125.7756
125.6756	DCA_int_01 - words	like	125.9456
125.7756	DCA_int_01 - phones	AY1	125.8356
125.8356	DCA_int_01 - phones	K	125.9456
125.9456	DCA_int_01 - phones	DH	125.9856
125.9456	DCA_int_01 - words	that	126.1456
125.9856	DCA_int_01 - phones	AE1	126.0156
126.0156	DCA_int_01 - phones	T	126.1456
126.1456	DCA_int_01 - phones	sp	126.1756
126.1756	DCA_int_01 - phones	HH	126.2056
126.1756	DCA_int_01 - words	how	126.2356
126.2056	DCA_int_01 - phones	AW1	126.2356
126.2356	DCA_int_01 - phones	D	126.2656
126.2356	DCA_int_01 - words	do	126.2956
126.2656	DCA_int_01 - phones	UW1	126.2956
126.2956	DCA_int_01 - phones	Y	126.3256
126.2956	DCA_int_01 - words	you	126.3656
126.3256	DCA_int_01 - phones	UW1	126.3656
126.3656	DCA_int_01 - phones	P	126.4456
126.3656	DCA_int_01 - words	pick	126.5556
126.4456	DCA_int_01 - phones	IH1	126.4956
126.4956	DCA_int_01 - phones	K	126.5556
126.5556	DCA_int_01 - phones	sp	126.6056
126.6056	DCA_int_01 - phones	DH	126.6556
126.6056	DCA_int_01 - words	the	126.7056
126.6556	DCA_int_01 - phones	IY0	126.7056
126.7056	DCA_int_01 - phones	sp	126.7356
126.7356	DCA_int_01 - phones	G	126.8156
126.7356	DCA_int_01 - words	guy	126.9456
126.8156	DCA_int_01 - phones	AY1	126.9456
126.9456	DCA_int_01 - phones	sp	126.9756
126.9756	DCA_int_01 - phones	DH	127.0156
126.9756	DCA_int_01 - words	that	127.1456
127.0156	DCA_int_01 - phones	AH0	127.0856
127.0856	DCA_int_01 - phones	T	127.1456
127.1456	DCA_int_01 - words	s	127.2156
127.1456	DCA_int_01 - phones	S	127.2156
127.2156	DCA_int_01 - phones	sp	127.2456
127.2456	DCA_int_01 - phones	G	127.2756
127.2456	DCA_int_01 - words	gonna	127.4056
127.2756	DCA_int_01 - phones	AH1	127.3056
127.3056	DCA_int_01 - phones	N	127.3456
127.3456	DCA_int_01 - phones	AH0	127.4056
127.4056	DCA_int_01 - phones	sp	127.4656
127.4656	DCA_int_01 - phones	B	127.4956
127.4656	DCA_int_01 - words	be	127.5556
127.4956	DCA_int_01 - phones	IY0	127.5556
127.5556	DCA_int_01 - phones	IH1	127.5856
127.5556	DCA_int_01 - words	it	127.7356
127.5856	DCA_int_01 - phones	T	127.7356
128.1630	DCA_se3_ag3_m_02 - phones	sil	128.2330
128.2330	DCA_se3_ag3_m_02 - words	<unk>	128.8130
128.2330	DCA_se3_ag3_m_02 - phones	spn	128.8130
128.8130	DCA_se3_ag3_m_02 - phones	sp	128.9772
128.9772	DCA_se3_ag3_m_02 - phones	DH	129.0772
128.9772	DCA_se3_ag3_m_02 - words	that	129.2272
129.0772	DCA_se3_ag3_m_02 - phones	AE1	129.1572
129.1572	DCA_se3_ag3_m_02 - phones	T	129.2272
129.3391	DCA_se3_ag3_m_02 - phones	sil	129.3691
129.3691	DCA_se3_ag3_m_02 - words	i	129.6791
129.3691	DCA_se3_ag3_m_02 - phones	AY1	129.6791
129.6791	DCA_se3_ag3_m_02 - phones	sp	129.7291
129.7291	DCA_se3_ag3_m_02 - phones	D	129.8191
129.7291	DCA_se3_ag3_m_02 - words	don't	129.9491
129.8191	DCA_se3_ag3_m_02 - phones	OW1	129.8691
129.8691	DCA_se3_ag3_m_02 - phones	N	129.9191
129.9191	DCA_se3_ag3_m_02 - phones	T	129.9491
129.9491	DCA_se3_ag3_m_02 - phones	sp	129.9791
129.9791	DCA_se3_ag3_m_02 - phones	R	130.0591
129.9791	DCA_se3_ag3_m_02 - words	remember	130.3891
130.0591	DCA_se3_ag3_m_02 - phones	IY0	130.1191
130.1191	DCA_se3_ag3_m_02 - phones	M	130.1691
130.1691	DCA_se3_ag3_m_02 - phones	EH1	130.2391
130.2391	DCA_se3_ag3_m_02 - phones	M	130.2791
130.2791	DCA_se3_ag3_m_02 - phones	B	130.3091
130.3091	DCA_se3_ag3_m_02 - phones	ER0	130.3891
130.3891	DCA_se3_ag3_m_02 - words	i	130.5091
130.3891	DCA_se3_ag3_m_02 - phones	AY1	130.5091
130.5091	DCA_se3_ag3_m_02 - phones	K	130.5891
130.5091	DCA_se3_ag3_m_02 - words	couldn't	130.7991
130.5891	DCA_se3_ag3_m_02 - phones	UH1	130.6491
130.6491	DCA_se3_ag3_m_02 - phones	D	130.6791
130.6791	DCA_se3_ag3_m_02 - phones	AH0	130.7091
130.7091	DCA_se3_ag3_m_02 - phones	N	130.7391
130.7391	DCA_se3_ag3_m_02 - phones	T	130.7991
130.7991	DCA_se3_ag3_m_02 - phones	S	130.9091
130.7991	DCA_se3_ag3_m_02 - words	say	131.2191
130.9091	DCA_se3_ag3_m_02 - phones	EY1	131.2191
131.8662	DCA_int_01 - phones	D	131.9362
131.8662	DCA_int_01 - words	did	132.0362
131.9362	DCA_int_01 - phones	IH0	131.9762
131.9762	DCA_int_01 - phones	D	132.0362
132.0362	DCA_int_01 - phones	Y	132.0862
132.0362	DCA_int_01 - words	you	132.1162
132.0862	DCA_int_01 - phones	UW1	132.1162
132.1162	DCA_int_01 - phones	EH1	132.1462
132.1162	DCA_int_01 - words	ever	132.2362
132.1462	DCA_int_01 - phones	V	132.1962
132.1962	DCA_int_01 - phones	ER0	132.2362
132.2362	DCA_int_01 - phones	Y	132.3162
132.2362	DCA_int_01 - words	use	132.4162
132.3162	DCA_int_01 - phones	UW1	132.3462
132.3462	DCA_int_01 - phones	Z	132.4162
132.4162	DCA_int_01 - phones	EH1	132.4562
132.4162	DCA_int_01 - words	any	132.6362
132.4562	DCA_int_01 - phones	N	132.5362
132.5362	DCA_int_01 - phones	IY0	132.6362
132.6362	DCA_int_01 - phones	R	132.7262
132.6362	DCA_int_01 - words	rhymes	133.3062
132.7262	DCA_int_01 - phones	AY1	132.9862
132.9862	DCA_int_01 - phones	M	133.1062
133.1062	DCA_int_01 - phones	Z	133.3062
133.3062	DCA_int_01 - phones	sp	133.3362
133.3362	DCA_int_01 - phones	DH	133.3662
133.3362	DCA_int_01 - words	that	133.4262
133.3662	DCA_int_01 - phones	AH0	133.3962
133.3962	DCA_int_01 - phones	T	133.4262
133.4262	DCA_int_01 - phones	sp	133.4662
133.4662	DCA_int_01 - phones	Y	133.5262
133.4662	DCA_int_01 - words	you	133.5562
133.5262	DCA_int_01 - phones	UW1	133.5562
133.5562	DCA_int_01 - phones	sp	133.7362
133.7362	DCA_int_01 - phones	R	133.7662
133.7362	DCA_int_01 - words	remember	134.0762
133.7662	DCA_int_01 - phones	IH0	133.7962
133.7962	DCA_int_01 - phones	M	133.8262
133.8262	DCA_int_01 - phones	EH1	133.8562
133.8562	DCA_int_01 - phones	M	133.9462
133.9462	DCA_int_01 - phones	B	134.0262
134.0262	DCA_int_01 - phones	ER0	134.0762
134.0762	DCA_int_01 - phones	sp	134.1062
134.1062	DCA_int_01 - phones	L	134.2262
134.1062	DCA_int_01 - words	like	134.3362
134.2262	DCA_int_01 - phones	AY1	134.2562
134.2562	DCA_int_01 - phones	K	134.3362
134.3362	DCA_int_01 - phones	sp	134.3862
134.3862	DCA_int_01 - phones	IH1	134.4862
134.3862	DCA_int_01 - words	engine	134.7362
134.4862	DCA_int_01 - phones	N	134.5962
134.5962	DCA_int_01 - phones	JH	134.6362
134.6362	DCA_int_01 - phones	AH0	134.6962
134.6962	DCA_int_01 - phones	N	134.7362
134.7362	DCA_int_01 - phones	EH1	134.8262
134.7362	DCA_int_01 - words	engine	135.0362
134.8262	DCA_int_01 - phones	N	134.9262
134.9262	DCA_int_01 - phones	JH	134.9562
134.9562	DCA_int_01 - phones	AH0	135.0062
135.0062	DCA_int_01 - phones	N	135.0362
135.0362	DCA_int_01 - phones	sp	135.0662
135.0662	DCA_int_01 - phones	N	135.1062
135.0662	DCA_int_01 - words	number	135.2262
135.1062	DCA_int_01 - phones	AH1	135.1362
135.1362	DCA_int_01 - phones	M	135.1662
135.1662	DCA_int_01 - phones	B	135.1962
135.1962	DCA_int_01 - phones	ER0	135.2262
135.2262	DCA_int_01 - phones	sp	135.4062
135.4062	DCA_int_01 - phones	N	135.4362
135.4062	DCA_int_01 - words	nine	135.7062
135.4362	DCA_int_01 - phones	AY1	135.4662
135.4662	DCA_int_01 - phones	N	135.7062
135.7062	DCA_int_01 - phones	sp	136.8100
135.7680	DCA_se3_ag3_m_02 - phones	sil	136.0080
136.0080	DCA_se3_ag3_m_02 - phones	AH1	136.3780
136.0080	DCA_se3_ag3_m_02 - words	um	136.6180
136.3780	DCA_se3_ag3_m_02 - phones	M	136.6180
136.8100	DCA_int_01 - phones	HH	136.8400
136.8100	DCA_int_01 - words	hot	136.9200
136.8400	DCA_int_01 - phones	AA1	136.8700
136.8700	DCA_int_01 - phones	T	136.9200
136.9200	DCA_int_01 - phones	sp	137.0500
137.0500	DCA_int_01 - phones	P	137.0800
137.0500	DCA_int_01 - words	potato	137.4900
137.0800	DCA_int_01 - phones	AH0	137.1700
137.1700	DCA_int_01 - phones	T	137.2600
137.2600	DCA_int_01 - phones	EY1	137.4100
137.4100	DCA_int_01 - phones	T	137.4600
137.4600	DCA_int_01 - phones	OW2	137.4900
137.4900	DCA_int_01 - words	or	137.6400
137.4900	DCA_int_01 - phones	ER0	137.6400
137.6400	DCA_int_01 - phones	sp	137.6800
137.6800	DCA_int_01 - phones	HH	137.7900
137.6800	DCA_int_01 - words	hi	137.9500
137.7900	DCA_int_01 - phones	AY1	137.9500
137.9500	DCA_int_01 - phones	sp	137.9800
137.9800	DCA_int_01 - phones	S	138.0700
137.9800	DCA_int_01 - words	spy	138.5400
138.0700	DCA_int_01 - phones	P	138.2100
138.2100	DCA_int_01 - phones	AY1	138.5400
138.9831	DCA_int_01 - phones	S	139.0831
138.9831	DCA_int_01 - words	stick	139.2031
139.0831	DCA_int_01 - phones	T	139.1331
139.1331	DCA_int_01 - phones	IH1	139.1731
139.1731	DCA_int_01 - phones	K	139.2031
139.2031	DCA_int_01 - phones	sp	139.2531
139.2531	DCA_int_01 - phones	AH0	139.3031
139.2531	DCA_int_01 - words	'em	139.3331
139.3031	DCA_int_01 - phones	M	139.3331
139.3331	DCA_int_01 - phones	IH0	139.3631
139.3331	DCA_int_01 - words	in	139.3931
139.3631	DCA_int_01 - phones	N	139.3931
139.3931	DCA_int_01 - phones	sp	139.4231
139.4231	DCA_int_01 - phones	DH	139.4831
139.4231	DCA_int_01 - words	the	139.5631
139.4831	DCA_int_01 - phones	IY0	139.5631
139.5631	DCA_int_01 - phones	AH1	139.5931
139.5631	DCA_int_01 - words	oven	139.6831
139.5931	DCA_int_01 - phones	V	139.6231
139.6231	DCA_int_01 - phones	AH0	139.6531
139.6531	DCA_int_01 - phones	N	139.6831
139.6831	DCA_int_01 - phones	sp	139.9031
139.9031	DCA_int_01 - phones	W	139.9331
139.9031	DCA_int_01 - words	what	140.0131
139.9331	DCA_int_01 - phones	AH1	139.9631
139.9631	DCA_int_01 - phones	T	140.0131
140.0131	DCA_int_01 - phones	sp	140.0631
140.0631	DCA_int_01 - words	are	140.0931
140.0631	DCA_int_01 - phones	ER0	140.0931
140.0931	DCA_int_01 - phones	sp	140.1331
140.1331	DCA_int_01 - phones	Y	140.1731
140.1331	DCA_int_01 - words	you	140.2031
140.1731	DCA_int_01 - phones	UW1	140.2031
140.2031	DCA_int_01 - phones	sp	140.2331
140.2331	DCA_int_01 - phones	G	140.2631
140.2331	DCA_int_01 - words	gonna	140.3531
140.2631	DCA_int_01 - phones	AA1	140.2931
140.2931	DCA_int_01 - phones	N	140.3231
140.3231	DCA_int_01 - phones	AH0	140.3531
140.3531	DCA_int_01 - phones	sp	140.4931
140.4931	DCA_int_01 - phones	G	140.5231
140.4931	DCA_int_01 - words	get	140.6231
140.5231	DCA_int_01 - phones	EH1	140.5531
140.5531	DCA_int_01 - phones	T	140.6231
140.6231	DCA_int_01 - phones	sp	140.8331
141.9600	DCA_se3_ag3_m_02 - phones	N	142.2000
141.9600	DCA_se3_ag3_m_02 - words	not	142.3100
142.2000	DCA_se3_ag3_m_02 - phones	AA1	142.2600
142.2600	DCA_se3_ag3_m_02 - phones	T	142.3100
142.3100	DCA_se3_ag3_m_02 - phones	DH	142.3600
142.3100	DCA_se3_ag3_m_02 - words	that	142.4400
142.3600	DCA_se3_ag3_m_02 - phones	AE1	142.3900
142.3900	DCA_se3_ag3_m_02 - phones	T	142.4400
142.4400	DCA_se3_ag3_m_02 - words	i	142.5300
142.4400	DCA_se3_ag3_m_02 - phones	AY1	142.5300
142.5300	DCA_se3_ag3_m_02 - phones	K	142.5900
142.5300	DCA_se3_ag3_m_02 - words	can	142.6500
142.5900	DCA_se3_ag3_m_02 - phones	AH0	142.6200
142.6200	DCA_se3_ag3_m_02 - phones	N	142.6500
142.6500	DCA_se3_ag3_m_02 - phones	R	142.7000
142.6500	DCA_se3_ag3_m_02 - words	recall	143.2300
142.7000	DCA_se3_ag3_m_02 - phones	IH0	142.8000
142.8000	DCA_se3_ag3_m_02 - phones	K	142.8900
142.8900	DCA_se3_ag3_m_02 - phones	AO1	143.0200
143.0200	DCA_se3_ag3_m_02 - phones	L	143.2300
144.8826	DCA_se3_ag3_m_02 - phones	M	145.0326
144.8826	DCA_se3_ag3_m_02 - words	might	145.1626
145.0326	DCA_se3_ag3_m_02 - phones	AY1	145.1326
145.1326	DCA_se3_ag3_m_02 - phones	T	145.1626
145.1626	DCA_se3_ag3_m_02 - phones	HH	145.2726
145.1626	DCA_se3_ag3_m_02 - words	have	145.4726
145.2726	DCA_se3_ag3_m_02 - phones	AE1	145.4326
145.4326	DCA_se3_ag3_m_02 - phones	V	145.4726
145.4726	DCA_se3_ag3_m_02 - phones	sp	145.5026
145.5026	DCA_se3_ag3_m_02 - phones	B	145.5626
145.5026	DCA_se3_ag3_m_02 - words	but	145.6726
145.5626	DCA_se3_ag3_m_02 - phones	AH1	145.6126
145.6126	DCA_se3_ag3_m_02 - phones	T	145.6726
145.6726	DCA_se3_ag3_m_02 - phones	AY1	145.8726
145.6726	DCA_se3_ag3_m_02 - words	i	145.8726
145.8726	DCA_se3_ag3_m_02 - phones	sp	145.9026
145.9026	DCA_se3_ag3_m_02 - phones	K	145.9426
145.9026	DCA_se3_ag3_m_02 - words	couldn't	146.1226
145.9426	DCA_se3_ag3_m_02 - phones	UH1	145.9826
145.9826	DCA_se3_ag3_m_02 - phones	D	146.0126
146.0126	DCA_se3_ag3_m_02 - phones	AH0	146.0426
146.0426	DCA_se3_ag3_m_02 - phones	N	146.0726
146.0726	DCA_se3_ag3_m_02 - phones	T	146.1226
146.1226	DCA_se3_ag3_m_02 - phones	S	146.1926
146.1226	DCA_se3_ag3_m_02 - words	say	146.3026
146.1926	DCA_se3_ag3_m_02 - phones	EY1	146.3026
146.3026	DCA_se3_ag3_m_02 - phones	sp	146.3426
146.3426	DCA_se3_ag3_m_02 - phones	F	146.3726
146.3426	DCA_se3_ag3_m_02 - words	for	146.4026
146.3726	DCA_se3_ag3_m_02 - phones	ER0	146.4026
146.4026	DCA_se3_ag3_m_02 - phones	SH	146.5426
146.4026	DCA_se3_ag3_m_02 - words	sure	146.7726
146.5426	DCA_se3_ag3_m_02 - phones	UH1	146.5726
146.5726	DCA_se3_ag3_m_02 - phones	R	146.7726
147.6280	DCA_int_01 - phones	D	147.7080
147.6280	DCA_int_01 - words	did	147.9180
147.7080	DCA_int_01 - phones	IH0	147.8180
147.8180	DCA_int_01 - phones	D	147.9180
147.9180	DCA_int_01 - phones	sp	147.9480
147.9480	DCA_int_01 - phones	Y	147.9780
147.9480	DCA_int_01 - words	you	148.0080
147.9780	DCA_int_01 - phones	UW1	148.0080
148.0080	DCA_int_01 - phones	EH1	148.0380
148.0080	DCA_int_01 - words	ever	148.1280
148.0380	DCA_int_01 - phones	V	148.0680
148.0680	DCA_int_01 - phones	ER0	148.1280
148.1280	DCA_int_01 - phones	P	148.1680
148.1280	DCA_int_01 - words	play	148.2280
148.1680	DCA_int_01 - phones	L	148.1980
148.1980	DCA_int_01 - phones	EY1	148.2280
148.2280	DCA_int_01 - phones	T	148.2680
148.2280	DCA_int_01 - words	tag	148.4880
148.2680	DCA_int_01 - phones	AE1	148.3780
148.3780	DCA_int_01 - phones	G	148.4880
148.4880	DCA_int_01 - phones	sp	150.6508
148.9320	DCA_se3_ag3_m_02 - phones	sil	149.0920
149.0920	DCA_se3_ag3_m_02 - phones	Y	149.2020
149.0920	DCA_se3_ag3_m_02 - words	yes	149.5220
149.2020	DCA_se3_ag3_m_02 - phones	EH1	149.3420
149.3420	DCA_se3_ag3_m_02 - phones	S	149.5220
149.6083	DCA_se3_ag3_m_02 - phones	M	149.6383
149.6083	DCA_se3_ag3_m_02 - words	mm-hm	149.9983
149.6383	DCA_se3_ag3_m_02 - phones	HH	149.6883
149.6883	DCA_se3_ag3_m_02 - phones	M	149.9983
149.9983	DCA_se3_ag3_m_02 - phones	sp	150.0683
150.6508	DCA_int_01 - phones	HH	150.6808
150.6508	DCA_int_01 - words	how	150.7108
150.6808	DCA_int_01 - phones	AW1	150.7108
150.7108	DCA_int_01 - phones	sp	150.7708
150.7708	DCA_int_01 - phones	D	150.8208
150.7708	DCA_int_01 - words	does	150.9508
150.8208	DCA_int_01 - phones	IH0	150.8508
150.8508	DCA_int_01 - phones	Z	150.9508
150.9508	DCA_int_01 - phones	sp	150.9808
150.9808	DCA_int_01 - phones	DH	151.0108
150.9808	DCA_int_01 - words	that	151.1008
151.0108	DCA_int_01 - phones	AE1	151.0408
151.0408	DCA_int_01 - phones	T	151.1008
151.1008	DCA_int_01 - phones	sp	151.1308
151.1308	DCA_int_01 - phones	W	151.2108
151.1308	DCA_int_01 - words	work	151.5408
151.2108	DCA_int_01 - phones	ER1	151.2608
151.2608	DCA_int_01 - phones	K	151.5408
152.9057	DCA_se3_ag3_m_02 - phones	W	153.0457
152.9057	DCA_se3_ag3_m_02 - words	well	153.3757
153.0457	DCA_se3_ag3_m_02 - phones	EH1	153.3057
153.3057	DCA_se3_ag3_m_02 - phones	L	153.3757
153.3757	DCA_se3_ag3_m_02 - phones	sp	153.4757
155.4025	DCA_se3_ag3_m_02 - words	i	155.5625
155.4025	DCA_se3_ag3_m_02 - phones	AY1	155.5625
155.5625	DCA_se3_ag3_m_02 - phones	W	155.6225
155.5625	DCA_se3_ag3_m_02 - words	would	155.6925
155.6225	DCA_se3_ag3_m_02 - phones	UH1	155.6625
155.6625	DCA_se3_ag3_m_02 - phones	D	155.6925
155.6925	DCA_se3_ag3_m_02 - phones	R	155.7525
155.6925	DCA_se3_ag3_m_02 - words	run	155.8725
155.7525	DCA_se3_ag3_m_02 - phones	AH1	155.8125
155.8125	DCA_se3_ag3_m_02 - phones	N	155.8725
155.8725	DCA_se3_ag3_m_02 - phones	AE1	155.9825
155.8725	DCA_se3_ag3_m_02 - words	after	156.1325
155.9825	DCA_se3_ag3_m_02 - phones	F	156.0525
156.0525	DCA_se3_ag3_m_02 - phones	T	156.1025
156.1025	DCA_se3_ag3_m_02 - phones	ER0	156.1325
156.1325	DCA_se3_ag3_m_02 - phones	Y	156.2425
156.1325	DCA_se3_ag3_m_02 - words	you	156.4125
156.2425	DCA_se3_ag3_m_02 - phones	UW1	156.4125
156.4125	DCA_se3_ag3_m_02 - phones	sp	156.8031
156.8031	DCA_se3_ag3_m_02 - phones	AE1	156.9431
156.8031	DCA_se3_ag3_m_02 - words	and	157.2131
156.9431	DCA_se3_ag3_m_02 - phones	N	157.0531
157.0531	DCA_se3_ag3_m_02 - phones	D	157.2131
157.2457	DCA_se3_ag3_m_02 - phones	T	157.3157
157.2457	DCA_se3_ag3_m_02 - words	tag	157.5457
157.3157	DCA_se3_ag3_m_02 - phones	AE1	157.4557
157.4557	DCA_se3_ag3_m_02 - phones	G	157.5457
157.5457	DCA_se3_ag3_m_02 - phones	Y	157.6457
157.5457	DCA_se3_ag3_m_02 - words	you	157.8157
157.6457	DCA_se3_ag3_m_02 - phones	UW1	157.8157
157.8157	DCA_se3_ag3_m_02 - phones	AH0	158.0557
157.8157	DCA_se3_ag3_m_02 - words	and	158.1257
158.0557	DCA_se3_ag3_m_02 - phones	N	158.1257
158.1257	DCA_se3_ag3_m_02 - phones	AH1	158.3857
158.1257	DCA_se3_ag3_m_02 - words	uh	158.3857
158.3857	DCA_se3_ag3_m_02 - phones	sp	158.9017
158.9017	DCA_se3_ag3_m_02 - phones	Y	158.9817
158.9017	DCA_se3_ag3_m_02 - words	you	159.0217
158.9817	DCA_se3_ag3_m_02 - phones	UW1	159.0217
159.0217	DCA_se3_ag3_m_02 - phones	W	159.0517
159.0217	DCA_se3_ag3_m_02 - words	would	159.1117
159.0517	DCA_se3_ag3_m_02 - phones	UH1	159.0817
159.0817	DCA_se3_ag3_m_02 - phones	D	159.1117
159.1117	DCA_se3_ag3_m_02 - phones	R	159.1417
159.1117	DCA_se3_ag3_m_02 - words	run	159.2717
159.1417	DCA_se3_ag3_m_02 - phones	AH1	159.2117
159.2117	DCA_se3_ag3_m_02 - phones	N	159.2717
159.2717	DCA_se3_ag3_m_02 - phones	AE1	159.3617
159.2717	DCA_se3_ag3_m_02 - words	after	159.5017
159.3617	DCA_se3_ag3_m_02 - phones	F	159.4117
159.4117	DCA_se3_ag3_m_02 - phones	T	159.4517
159.4517	DCA_se3_ag3_m_02 - phones	ER0	159.5017
159.5017	DCA_se3_ag3_m_02 - phones	S	159.5617
159.5017	DCA_se3_ag3_m_02 - words	someone	159.7817
159.5617	DCA_se3_ag3_m_02 - phones	AH1	159.6117
159.6117	DCA_se3_ag3_m_02 - phones	M	159.6517
159.6517	DCA_se3_ag3_m_02 - phones	W	159.6817
159.6817	DCA_se3_ag3_m_02 - phones	AH2	159.7217
159.7217	DCA_se3_ag3_m_02 - phones	N	159.7817
159.7817	DCA_se3_ag3_m_02 - phones	EH1	159.8817
159.7817	DCA_se3_ag3_m_02 - words	else	160.0817
159.8817	DCA_se3_ag3_m_02 - phones	L	159.9717
159.9717	DCA_se3_ag3_m_02 - phones	S	160.0817
160.1466	DCA_se3_ag3_m_02 - phones	AH0	160.3466
160.1466	DCA_se3_ag3_m_02 - words	and	160.4166
160.3466	DCA_se3_ag3_m_02 - phones	N	160.4166
160.4166	DCA_se3_ag3_m_02 - phones	T	160.4866
160.4166	DCA_se3_ag3_m_02 - words	tag	160.7066
160.4866	DCA_se3_ag3_m_02 - phones	AE1	160.6366
160.6366	DCA_se3_ag3_m_02 - phones	G	160.7066
160.7066	DCA_se3_ag3_m_02 - phones	DH	160.7766
160.7066	DCA_se3_ag3_m_02 - words	them	161.0066
160.7766	DCA_se3_ag3_m_02 - phones	EH1	160.9266
160.9266	DCA_se3_ag3_m_02 - phones	M	161.0066
161.0066	DCA_se3_ag3_m_02 - phones	AH0	161.0466
161.0066	DCA_se3_ag3_m_02 - words	and	161.0766
161.0466	DCA_se3_ag3_m_02 - phones	N	161.0766
161.0766	DCA_se3_ag3_m_02 - phones	DH	161.1266
161.0766	DCA_se3_ag3_m_02 - words	they	161.2266
161.1266	DCA_se3_ag3_m_02 - phones	EY1	161.2266
161.2266	DCA_se3_ag3_m_02 - phones	W	161.2666
161.2266	DCA_se3_ag3_m_02 - words	would	161.3266
161.2666	DCA_se3_ag3_m_02 - phones	UH1	161.2966
161.2966	DCA_se3_ag3_m_02 - phones	D	161.3266
161.3266	DCA_se3_ag3_m_02 - phones	R	161.3766
161.3266	DCA_se3_ag3_m_02 - words	run	161.5066
161.3766	DCA_se3_ag3_m_02 - phones	AH1	161.4466
161.4466	DCA_se3_ag3_m_02 - phones	N	161.5066
161.5066	DCA_se3_ag3_m_02 - phones	AE1	161.6066
161.5066	DCA_se3_ag3_m_02 - words	after	161.7366
161.6066	DCA_se3_ag3_m_02 - phones	F	161.6466
161.6466	DCA_se3_ag3_m_02 - phones	T	161.6766
161.6766	DCA_se3_ag3_m_02 - phones	ER0	161.7366
161.7366	DCA_se3_ag3_m_02 - phones	S	161.7966
161.7366	DCA_se3_ag3_m_02 - words	someone	162.0366
161.7966	DCA_se3_ag3_m_02 - phones	AH1	161.8466
161.8466	DCA_se3_ag3_m_02 - phones	M	161.8966
161.8966	DCA_se3_ag3_m_02 - phones	W	161.9266
161.9266	DCA_se3_ag3_m_02 - phones	AH2	161.9866
161.9866	DCA_se3_ag3_m_02 - phones	N	162.0366
162.0366	DCA_se3_ag3_m_02 - phones	EH1	162.1166
162.0366	DCA_se3_ag3_m_02 - words	else	162.3766
162.1166	DCA_se3_ag3_m_02 - phones	L	162.2566
162.2566	DCA_se3_ag3_m_02 - phones	S	162.3766
162.3766	DCA_se3_ag3_m_02 - phones	sp	162.4466
162.4466	DCA_se3_ag3_m_02 - phones	AH0	162.4766
162.4466	DCA_se3_ag3_m_02 - words	and	162.5966
162.4766	DCA_se3_ag3_m_02 - phones	N	162.5066
162.5066	DCA_se3_ag3_m_02 - phones	D	162.5966
163.3133	DCA_int_01 - phones	sil	163.4633
163.4633	DCA_int_01 - phones	S	163.4933
163.4633	DCA_int_01 - words	so	163.5333
163.4933	DCA_int_01 - phones	OW1	163.5333
163.5333	DCA_int_01 - words	uh	163.5633
163.5333	DCA_int_01 - phones	AH1	163.5633
163.5494	DCA_se3_ag3_m_02 - phones	sil	163.5994
163.5633	DCA_int_01 - phones	sp	163.8033
163.5994	DCA_se3_ag3_m_02 - phones	IH0	163.6394
163.5994	DCA_se3_ag3_m_02 - words	it	163.6794
163.6394	DCA_se3_ag3_m_02 - phones	T	163.6794
163.6794	DCA_se3_ag3_m_02 - words	s	163.7694
163.6794	DCA_se3_ag3_m_02 - phones	Z	163.7694
163.7694	DCA_se3_ag3_m_02 - phones	IH1	163.8194
163.7694	DCA_se3_ag3_m_02 - words	in	163.8894
163.8194	DCA_se3_ag3_m_02 - phones	N	163.8894
163.8894	DCA_se3_ag3_m_02 - words	a	163.9494
163.8894	DCA_se3_ag3_m_02 - phones	AH0	163.9494
163.9494	DCA_se3_ag3_m_02 - phones	S	164.0794
163.9494	DCA_se3_ag3_m_02 - words	cycle	164.4794
164.0794	DCA_se3_ag3_m_02 - phones	AY1	164.1894
164.1894	DCA_se3_ag3_m_02 - phones	K	164.2594
164.2594	DCA_se3_ag3_m_02 - phones	AH0	164.2994
164.2994	DCA_se3_ag3_m_02 - phones	L	164.4794
164.4794	DCA_se3_ag3_m_02 - phones	S	164.5794
164.4794	DCA_se3_ag3_m_02 - words	so	164.6994
164.5794	DCA_se3_ag3_m_02 - phones	OW1	164.6994
164.6994	DCA_se3_ag3_m_02 - phones	sp	168.9168
166.6784	DCA_int_01 - phones	HH	166.7184
166.6784	DCA_int_01 - words	how	166.7484
166.7184	DCA_int_01 - phones	AW1	166.7484
166.7484	DCA_int_01 - phones	AH0	166.7784
166.7484	DCA_int_01 - words	about	166.9284
166.7784	DCA_int_01 - phones	B	166.8084
166.8084	DCA_int_01 - phones	AW1	166.8884
166.8884	DCA_int_01 - phones	T	166.9284
166.9284	DCA_int_01 - phones	sp	166.9684
166.9684	DCA_int_01 - phones	HH	167.0784
166.9684	DCA_int_01 - words	hide	167.1884
167.0784	DCA_int_01 - phones	AY1	167.1184
167.1184	DCA_int_01 - phones	D	167.1884
167.1884	DCA_int_01 - phones	sp	167.2284
167.2284	DCA_int_01 - phones	AH0	167.2584
167.2284	DCA_int_01 - words	and	167.3284
167.2584	DCA_int_01 - phones	N	167.3284
167.3284	DCA_int_01 - phones	S	167.4484
167.3284	DCA_int_01 - words	seek	167.8984
167.4484	DCA_int_01 - phones	IY1	167.4784
167.4784	DCA_int_01 - phones	K	167.8984
168.9168	DCA_se3_ag3_m_02 - phones	IH0	168.9568
168.9168	DCA_se3_ag3_m_02 - words	it	168.9868
168.9568	DCA_se3_ag3_m_02 - phones	T	168.9868
168.9868	DCA_se3_ag3_m_02 - words	s	169.0168
168.9868	DCA_se3_ag3_m_02 - phones	S	169.0168
169.0168	DCA_se3_ag3_m_02 - phones	DH	169.0568
169.0168	DCA_se3_ag3_m_02 - words	the	169.1068
169.0568	DCA_se3_ag3_m_02 - phones	AH0	169.1068
169.1068	DCA_se3_ag3_m_02 - phones	S	169.2068
169.1068	DCA_se3_ag3_m_02 - words	same	169.4568
169.2068	DCA_se3_ag3_m_02 - phones	EY1	169.4068
169.4068	DCA_se3_ag3_m_02 - phones	M	169.4568
169.4568	DCA_se3_ag3_m_02 - phones	TH	169.5168
169.4568	DCA_se3_ag3_m_02 - words	thing	169.7468
169.5168	DCA_se3_ag3_m_02 - phones	IH1	169.6568
169.6568	DCA_se3_ag3_m_02 - phones	NG	169.7468
169.7468	DCA_se3_ag3_m_02 - phones	sp	170.2174
170.2174	DCA_se3_ag3_m_02 - phones	AE1	170.3874
170.2174	DCA_se3_ag3_m_02 - words	as	170.5274
170.3874	DCA_se3_ag3_m_02 - phones	Z	170.5274
170.5274	DCA_se3_ag3_m_02 - phones	AH1	170.7674
170.5274	DCA_se3_ag3_m_02 - words	uh	170.7674
170.7674	DCA_se3_ag3_m_02 - phones	B	170.8674
170.7674	DCA_se3_ag3_m_02 - words	blind	171.0974
170.8674	DCA_se3_ag3_m_02 - phones	L	170.9174
170.9174	DCA_se3_ag3_m_02 - phones	AY1	171.0274
171.0274	DCA_se3_ag3_m_02 - phones	N	171.0674
171.0674	DCA_se3_ag3_m_02 - phones	D	171.0974
171.0974	DCA_se3_ag3_m_02 - phones	M	171.1574
171.0974	DCA_se3_ag3_m_02 - words	man	171.2974
171.1574	DCA_se3_ag3_m_02 - phones	AE1	171.2574
171.2574	DCA_se3_ag3_m_02 - phones	N	171.2974
171.2974	DCA_se3_ag3_m_02 - words	s	171.3574
171.2974	DCA_se3_ag3_m_02 - phones	Z	171.3574
171.3574	DCA_se3_ag3_m_02 - phones	B	171.4074
171.3574	DCA_se3_ag3_m_02 - words	bluff	171.6774
171.4074	DCA_se3_ag3_m_02 - phones	L	171.4474
171.4474	DCA_se3_ag3_m_02 - phones	AH1	171.5474
171.5474	DCA_se3_ag3_m_02 - phones	F	171.6774
171.6774	DCA_se3_ag3_m_02 - phones	EH1	171.7074
171.6774	DCA_se3_ag3_m_02 - words	as	171.7874
171.7074	DCA_se3_ag3_m_02 - phones	Z	171.7874
171.7874	DCA_se3_ag3_m_02 - phones	sp	171.8174
171.8174	DCA_se3_ag3_m_02 - phones	Y	171.8574
171.8174	DCA_se3_ag3_m_02 - words	you	171.9274
171.8574	DCA_se3_ag3_m_02 - phones	UW1	171.9274
[truncated: 4,996 more rows]
