# Supplementary material for: Considering Performance in the Automated and Manual Coding of Sociolinguistic Variables: Lessons From Variable (ING)
Source: Front Artif Intell. 2021 Apr 29;4:648543. doi: 10.3389/frai.2021.648543 (PMC8117961; doi:10.3389/frai.2021.648543)
Supplement: Supplementary file 4 [file Data_Sheet_4.ZIP › CORAAL_Aligned_as_Tables/DCB_se1_ag1_m_01_1_txout.txt]

tmin	tier	text	tmax
0.3656	DCB_int_01 - phones	sil	0.3956
0.3956	DCB_int_01 - phones	AE1	0.6956
0.3956	DCB_int_01 - words	and	0.8456
0.6956	DCB_int_01 - phones	N	0.7956
0.7956	DCB_int_01 - phones	D	0.8456
0.8456	DCB_int_01 - phones	HH	0.8956
0.8456	DCB_int_01 - words	where	1.0156
0.8956	DCB_int_01 - phones	W	0.9256
0.9256	DCB_int_01 - phones	EH1	0.9656
0.9656	DCB_int_01 - phones	R	1.0156
1.0156	DCB_int_01 - phones	W	1.0556
1.0156	DCB_int_01 - words	were	1.1056
1.0556	DCB_int_01 - phones	ER0	1.1056
1.1056	DCB_int_01 - phones	Y	1.1756
1.1056	DCB_int_01 - words	you	1.2156
1.1756	DCB_int_01 - phones	UW1	1.2156
1.2156	DCB_int_01 - phones	B	1.2856
1.2156	DCB_int_01 - words	born	1.5956
1.2856	DCB_int_01 - phones	AO1	1.4056
1.4056	DCB_int_01 - phones	R	1.4956
1.4956	DCB_int_01 - phones	N	1.5956
2.0523	DCB_se1_ag1_m_01 - phones	sil	2.1423
2.1423	DCB_se1_ag1_m_01 - phones	W	2.1823
2.1423	DCB_se1_ag1_m_01 - words	washington	2.5223
2.1823	DCB_se1_ag1_m_01 - phones	AO1	2.2723
2.2723	DCB_se1_ag1_m_01 - phones	SH	2.3423
2.3423	DCB_se1_ag1_m_01 - phones	IH0	2.3723
2.3723	DCB_se1_ag1_m_01 - phones	NG	2.4023
2.4023	DCB_se1_ag1_m_01 - phones	T	2.4423
2.4423	DCB_se1_ag1_m_01 - phones	AH0	2.4923
2.4923	DCB_se1_ag1_m_01 - phones	N	2.5223
2.5223	DCB_se1_ag1_m_01 - phones	D	2.5823
2.5223	DCB_se1_ag1_m_01 - words	dc	2.8223
2.5823	DCB_se1_ag1_m_01 - phones	IY1	2.6723
2.6723	DCB_se1_ag1_m_01 - phones	S	2.7523
2.7523	DCB_se1_ag1_m_01 - phones	IY1	2.8223
2.8223	DCB_se1_ag1_m_01 - phones	sp	4.8295
3.2319	DCB_int_01 - phones	sil	3.2819
3.2819	DCB_int_01 - phones	AH0	3.3419
3.2819	DCB_int_01 - words	and	3.4019
3.3419	DCB_int_01 - phones	N	3.4019
3.4019	DCB_int_01 - phones	W	3.4619
3.4019	DCB_int_01 - words	what	3.5519
3.4619	DCB_int_01 - phones	AH1	3.5119
3.5119	DCB_int_01 - phones	T	3.5519
3.5519	DCB_int_01 - phones	N	3.6119
3.5519	DCB_int_01 - words	neighborhood	4.0219
3.6119	DCB_int_01 - phones	EY1	3.6919
3.6919	DCB_int_01 - phones	B	3.7519
3.7519	DCB_int_01 - phones	ER0	3.8119
3.8119	DCB_int_01 - phones	HH	3.8819
3.8819	DCB_int_01 - phones	UH2	3.9719
3.9719	DCB_int_01 - phones	D	4.0219
4.8295	DCB_se1_ag1_m_01 - phones	K	4.9295
4.8295	DCB_se1_ag1_m_01 - words	congress	5.1595
4.9295	DCB_se1_ag1_m_01 - phones	AA1	4.9895
4.9895	DCB_se1_ag1_m_01 - phones	NG	5.0195
5.0195	DCB_se1_ag1_m_01 - phones	G	5.0495
5.0495	DCB_se1_ag1_m_01 - phones	R	5.0795
5.0795	DCB_se1_ag1_m_01 - phones	AH0	5.1295
5.1295	DCB_se1_ag1_m_01 - phones	S	5.1595
5.1595	DCB_se1_ag1_m_01 - phones	HH	5.2095
5.1595	DCB_se1_ag1_m_01 - words	heights	5.5495
5.2095	DCB_se1_ag1_m_01 - phones	AY1	5.2995
5.2995	DCB_se1_ag1_m_01 - phones	T	5.4395
5.4395	DCB_se1_ag1_m_01 - phones	S	5.5495
6.0651	DCB_int_01 - phones	K	6.1451
6.0651	DCB_int_01 - words	congress	6.3551
6.1451	DCB_int_01 - phones	AA1	6.1951
6.1951	DCB_int_01 - phones	NG	6.2351
6.2351	DCB_int_01 - phones	G	6.2651
6.2651	DCB_int_01 - phones	R	6.2951
6.2951	DCB_int_01 - phones	AH0	6.3251
6.3251	DCB_int_01 - phones	S	6.3551
6.3551	DCB_int_01 - phones	HH	6.4151
6.3551	DCB_int_01 - words	heights	6.7451
6.4151	DCB_int_01 - phones	AY1	6.5251
6.5251	DCB_int_01 - phones	T	6.6351
6.6351	DCB_int_01 - phones	S	6.7451
6.7494	DCB_se1_ag1_m_01 - phones	sil	6.8694
6.8694	DCB_se1_ag1_m_01 - phones	Y	6.9094
6.8694	DCB_se1_ag1_m_01 - words	yes	7.2494
6.9094	DCB_se1_ag1_m_01 - phones	EH1	7.0194
7.0194	DCB_se1_ag1_m_01 - phones	S	7.2494
7.2494	DCB_se1_ag1_m_01 - phones	sp	7.2794
8.2440	DCB_int_01 - phones	sil	8.2740
8.2740	DCB_int_01 - phones	AH0	8.3040
8.2740	DCB_int_01 - words	and	8.3340
8.3040	DCB_int_01 - phones	N	8.3340
8.3340	DCB_int_01 - phones	W	8.3640
8.3340	DCB_int_01 - words	where	8.4740
8.3640	DCB_int_01 - phones	EH1	8.4240
8.4240	DCB_int_01 - phones	R	8.4740
8.4740	DCB_int_01 - words	s	8.5040
8.4740	DCB_int_01 - phones	Z	8.5040
8.5040	DCB_int_01 - phones	DH	8.5540
8.5040	DCB_int_01 - words	that	8.7140
8.5540	DCB_int_01 - phones	AE1	8.6240
8.6240	DCB_int_01 - phones	T	8.7140
9.1114	DCB_se1_ag1_m_01 - words	uh	9.5314
9.1114	DCB_se1_ag1_m_01 - phones	AH1	9.5314
9.5314	DCB_se1_ag1_m_01 - phones	sp	9.6214
10.1889	DCB_se1_ag1_m_01 - phones	AH1	10.2689
10.1889	DCB_se1_ag1_m_01 - words	up	10.2989
10.2689	DCB_se1_ag1_m_01 - phones	P	10.2989
10.2989	DCB_se1_ag1_m_01 - phones	sp	10.3389
10.3389	DCB_se1_ag1_m_01 - phones	DH	10.3889
10.3389	DCB_se1_ag1_m_01 - words	the	10.4289
10.3889	DCB_se1_ag1_m_01 - phones	AH0	10.4289
10.4289	DCB_se1_ag1_m_01 - phones	S	10.4589
10.4289	DCB_se1_ag1_m_01 - words	street	10.7489
10.4589	DCB_se1_ag1_m_01 - phones	T	10.5889
10.5889	DCB_se1_ag1_m_01 - phones	R	10.6389
10.6389	DCB_se1_ag1_m_01 - phones	IY1	10.6789
10.6789	DCB_se1_ag1_m_01 - phones	T	10.7489
10.7489	DCB_se1_ag1_m_01 - phones	sp	12.2075
11.5815	DCB_int_01 - phones	sil	11.6215
11.6215	DCB_int_01 - phones	S	11.7215
11.6215	DCB_int_01 - words	southeast	12.2015
11.7215	DCB_int_01 - phones	AW2	11.8015
11.8015	DCB_int_01 - phones	TH	11.9115
11.9115	DCB_int_01 - phones	IY1	12.0115
12.0115	DCB_int_01 - phones	S	12.1715
12.1715	DCB_int_01 - phones	T	12.2015
12.2075	DCB_se1_ag1_m_01 - phones	AY1	12.2375
12.2075	DCB_se1_ag1_m_01 - words	i	12.2375
12.2375	DCB_se1_ag1_m_01 - phones	sp	12.2675
12.2675	DCB_se1_ag1_m_01 - phones	W	12.2975
12.2675	DCB_se1_ag1_m_01 - words	would	12.3575
12.2975	DCB_se1_ag1_m_01 - phones	UH1	12.3275
12.3275	DCB_se1_ag1_m_01 - phones	D	12.3575
12.3575	DCB_se1_ag1_m_01 - phones	S	12.3875
12.3575	DCB_se1_ag1_m_01 - words	say	12.4175
12.3875	DCB_se1_ag1_m_01 - phones	EY1	12.4175
12.4175	DCB_se1_ag1_m_01 - phones	Y	12.4475
12.4175	DCB_se1_ag1_m_01 - words	yeah	12.4775
12.4475	DCB_se1_ag1_m_01 - phones	AE1	12.4775
13.8594	DCB_int_01 - phones	HH	13.9494
13.8594	DCB_int_01 - words	have	14.0294
13.9494	DCB_int_01 - phones	AE1	13.9794
13.9794	DCB_int_01 - phones	V	14.0294
14.0294	DCB_int_01 - phones	Y	14.0694
14.0294	DCB_int_01 - words	you	14.1194
14.0694	DCB_int_01 - phones	UW1	14.1194
14.1194	DCB_int_01 - phones	L	14.1794
14.1194	DCB_int_01 - words	lived	14.3094
14.1794	DCB_int_01 - phones	IH1	14.2194
14.2194	DCB_int_01 - phones	V	14.2594
14.2594	DCB_int_01 - phones	D	14.3094
14.3094	DCB_int_01 - phones	IH1	14.3594
14.3094	DCB_int_01 - words	in	14.4294
14.3594	DCB_int_01 - phones	N	14.4294
14.4294	DCB_int_01 - phones	EH1	14.4794
14.4294	DCB_int_01 - words	any	14.6194
14.4794	DCB_int_01 - phones	N	14.5394
14.5394	DCB_int_01 - phones	IY0	14.6194
14.6194	DCB_int_01 - phones	AH1	14.6694
14.6194	DCB_int_01 - words	other	14.7694
14.6694	DCB_int_01 - phones	DH	14.7294
14.7294	DCB_int_01 - phones	ER0	14.7694
14.7694	DCB_int_01 - phones	N	14.8294
14.7694	DCB_int_01 - words	neighborhoods	15.4294
14.8294	DCB_int_01 - phones	EY1	14.8994
14.8994	DCB_int_01 - phones	B	14.9694
14.9694	DCB_int_01 - phones	ER0	14.9994
14.9994	DCB_int_01 - phones	HH	15.0494
15.0494	DCB_int_01 - phones	UH2	15.1794
15.1794	DCB_int_01 - phones	D	15.2694
15.2694	DCB_int_01 - phones	Z	15.4294
15.7412	DCB_se1_ag1_m_01 - phones	N	16.0012
15.7412	DCB_se1_ag1_m_01 - words	no	16.1812
16.0012	DCB_se1_ag1_m_01 - phones	OW1	16.1812
16.2485	DCB_int_01 - phones	HH	16.3685
16.2485	DCB_int_01 - words	have	16.4485
16.3685	DCB_int_01 - phones	AE1	16.4085
16.4085	DCB_int_01 - phones	V	16.4485
16.4485	DCB_int_01 - phones	Y	16.4785
16.4485	DCB_int_01 - words	you	16.5285
16.4785	DCB_int_01 - phones	UW1	16.5285
16.5285	DCB_int_01 - phones	L	16.5885
16.5285	DCB_int_01 - words	lived	16.7185
16.5885	DCB_int_01 - phones	IH1	16.6285
16.6285	DCB_int_01 - phones	V	16.6585
16.6585	DCB_int_01 - phones	D	16.7185
16.7185	DCB_int_01 - phones	EH1	16.7585
16.7185	DCB_int_01 - words	anywhere	16.9885
16.7585	DCB_int_01 - phones	N	16.7985
16.7985	DCB_int_01 - phones	IY0	16.8685
16.8685	DCB_int_01 - phones	W	16.9285
16.9285	DCB_int_01 - phones	EH2	16.9585
16.9585	DCB_int_01 - phones	R	16.9885
16.9885	DCB_int_01 - phones	EH1	17.0185
16.9885	DCB_int_01 - words	else	17.1285
17.0185	DCB_int_01 - phones	L	17.0685
17.0685	DCB_int_01 - phones	S	17.1285
17.1285	DCB_int_01 - phones	B	17.1585
17.1285	DCB_int_01 - words	besides	17.4185
17.1585	DCB_int_01 - phones	IH0	17.1985
17.1985	DCB_int_01 - phones	S	17.2885
17.2885	DCB_int_01 - phones	AY1	17.3485
17.3485	DCB_int_01 - phones	D	17.3885
17.3885	DCB_int_01 - phones	Z	17.4185
17.4185	DCB_int_01 - phones	D	17.4785
17.4185	DCB_int_01 - words	dc	17.7385
17.4785	DCB_int_01 - phones	IY1	17.5585
17.5585	DCB_int_01 - phones	S	17.6485
17.6485	DCB_int_01 - phones	IY1	17.7385
17.7385	DCB_int_01 - phones	sp	20.7964
18.0763	DCB_se1_ag1_m_01 - phones	AH1	18.4663
18.0763	DCB_se1_ag1_m_01 - words	uh	18.4663
18.4663	DCB_se1_ag1_m_01 - phones	sp	18.6163
18.6163	DCB_se1_ag1_m_01 - phones	W	18.6463
18.6163	DCB_se1_ag1_m_01 - words	when	18.7363
18.6463	DCB_se1_ag1_m_01 - phones	EH1	18.6763
18.6763	DCB_se1_ag1_m_01 - phones	N	18.7363
18.7363	DCB_se1_ag1_m_01 - phones	AY1	18.8163
18.7363	DCB_se1_ag1_m_01 - words	i	18.8163
18.8163	DCB_se1_ag1_m_01 - phones	W	18.8863
18.8163	DCB_se1_ag1_m_01 - words	was	19.0163
18.8863	DCB_se1_ag1_m_01 - phones	AH0	18.9163
18.9163	DCB_se1_ag1_m_01 - phones	Z	19.0163
19.0163	DCB_se1_ag1_m_01 - phones	sp	19.0563
19.0563	DCB_se1_ag1_m_01 - phones	TH	19.0963
19.0563	DCB_se1_ag1_m_01 - words	three	19.2763
19.0963	DCB_se1_ag1_m_01 - phones	R	19.2063
19.2063	DCB_se1_ag1_m_01 - phones	IY1	19.2763
19.2763	DCB_se1_ag1_m_01 - phones	AY1	19.3863
19.2763	DCB_se1_ag1_m_01 - words	i	19.3863
19.3863	DCB_se1_ag1_m_01 - phones	sp	19.5163
19.5163	DCB_se1_ag1_m_01 - phones	M	19.5863
19.5163	DCB_se1_ag1_m_01 - words	m-	19.5863
19.5863	DCB_se1_ag1_m_01 - phones	M	19.6163
19.5863	DCB_se1_ag1_m_01 - words	moved	19.7363
19.6163	DCB_se1_ag1_m_01 - phones	UW1	19.6463
19.6463	DCB_se1_ag1_m_01 - phones	V	19.6763
19.6763	DCB_se1_ag1_m_01 - phones	D	19.7363
19.7363	DCB_se1_ag1_m_01 - phones	sp	19.7763
19.7763	DCB_se1_ag1_m_01 - phones	T	19.8063
19.7763	DCB_se1_ag1_m_01 - words	to	19.8563
19.8063	DCB_se1_ag1_m_01 - phones	IH0	19.8563
19.8563	DCB_se1_ag1_m_01 - phones	P	19.9263
19.8563	DCB_se1_ag1_m_01 - words	pennsylvania	20.3163
19.9263	DCB_se1_ag1_m_01 - phones	EH2	19.9563
19.9563	DCB_se1_ag1_m_01 - phones	N	20.0163
20.0163	DCB_se1_ag1_m_01 - phones	S	20.0663
20.0663	DCB_se1_ag1_m_01 - phones	AH0	20.0963
20.0963	DCB_se1_ag1_m_01 - phones	L	20.1263
20.1263	DCB_se1_ag1_m_01 - phones	V	20.1963
20.1963	DCB_se1_ag1_m_01 - phones	EY1	20.2263
20.2263	DCB_se1_ag1_m_01 - phones	N	20.2563
20.2563	DCB_se1_ag1_m_01 - phones	Y	20.2863
20.2863	DCB_se1_ag1_m_01 - phones	AH0	20.3163
20.3163	DCB_se1_ag1_m_01 - phones	sp	22.1749
20.7964	DCB_int_01 - phones	F	20.8264
20.7964	DCB_int_01 - words	for	20.8964
20.8264	DCB_int_01 - phones	R	20.8564
20.8564	DCB_int_01 - phones	ER0	20.8964
20.8964	DCB_int_01 - phones	HH	20.9464
20.8964	DCB_int_01 - words	how	21.0464
20.9464	DCB_int_01 - phones	AW1	21.0464
21.0464	DCB_int_01 - phones	L	21.1064
21.0464	DCB_int_01 - words	long	21.3164
21.1064	DCB_int_01 - phones	AO1	21.2164
21.2164	DCB_int_01 - phones	NG	21.3164
22.1749	DCB_se1_ag1_m_01 - words	uh	22.2049
22.1749	DCB_se1_ag1_m_01 - phones	AH1	22.2049
22.2049	DCB_se1_ag1_m_01 - phones	sp	22.3149
22.3149	DCB_se1_ag1_m_01 - phones	F	22.3649
22.3149	DCB_se1_ag1_m_01 - words	for	22.4749
22.3649	DCB_se1_ag1_m_01 - phones	AO1	22.4249
22.4249	DCB_se1_ag1_m_01 - phones	R	22.4749
22.4749	DCB_se1_ag1_m_01 - words	a	22.5049
22.4749	DCB_se1_ag1_m_01 - phones	EY1	22.5049
22.5049	DCB_se1_ag1_m_01 - phones	Y	22.5649
22.5049	DCB_se1_ag1_m_01 - words	year	22.7749
22.5649	DCB_se1_ag1_m_01 - phones	IH1	22.6249
22.6249	DCB_se1_ag1_m_01 - phones	R	22.7749
28.7758	DCB_int_01 - phones	K	28.9058
28.7758	DCB_int_01 - words	cool	29.1558
28.9058	DCB_int_01 - phones	UW1	28.9458
28.9458	DCB_int_01 - phones	L	29.1558
29.1558	DCB_int_01 - phones	sp	29.2158
29.8563	DCB_int_01 - phones	AH1	30.4563
29.8563	DCB_int_01 - words	um	30.5963
30.4563	DCB_int_01 - phones	M	30.5963
30.5963	DCB_int_01 - phones	K	30.7463
30.5963	DCB_int_01 - words	currently	31.0863
30.7463	DCB_int_01 - phones	ER1	30.9063
30.9063	DCB_int_01 - phones	AH0	30.9363
30.9363	DCB_int_01 - phones	N	30.9663
30.9663	DCB_int_01 - phones	T	30.9963
30.9963	DCB_int_01 - phones	L	31.0463
31.0463	DCB_int_01 - phones	IY0	31.0863
31.0863	DCB_int_01 - phones	Y	31.1863
31.0863	DCB_int_01 - words	you	31.2763
31.1863	DCB_int_01 - phones	UW1	31.2763
31.2763	DCB_int_01 - phones	AA1	31.3863
31.2763	DCB_int_01 - words	are	31.4463
31.3863	DCB_int_01 - phones	R	31.4463
31.4463	DCB_int_01 - phones	AH0	31.5263
31.4463	DCB_int_01 - words	a	31.5263
31.5263	DCB_int_01 - phones	S	31.7463
31.5263	DCB_int_01 - words	senior	32.0863
31.7463	DCB_int_01 - phones	IY1	31.8763
31.8763	DCB_int_01 - phones	N	31.9263
31.9263	DCB_int_01 - phones	Y	32.0163
32.0163	DCB_int_01 - phones	ER0	32.0863
32.0863	DCB_int_01 - phones	N	32.1863
32.0863	DCB_int_01 - words	no	32.3263
32.1863	DCB_int_01 - phones	OW1	32.3263
32.3263	DCB_int_01 - phones	AO1	32.3663
32.3263	DCB_int_01 - words	or	32.4563
32.3663	DCB_int_01 - phones	R	32.4563
32.4563	DCB_int_01 - phones	D	32.5163
32.4563	DCB_int_01 - words	did	32.6163
32.5163	DCB_int_01 - phones	IH0	32.5463
32.5463	DCB_int_01 - phones	D	32.6163
32.6163	DCB_int_01 - phones	Y	32.6663
32.6163	DCB_int_01 - words	you	32.6963
32.6416	DCB_se1_ag1_m_01 - phones	sil	32.9416
32.6663	DCB_int_01 - phones	UW1	32.6963
32.6963	DCB_int_01 - phones	G	32.7263
32.6963	DCB_int_01 - words	graduate	33.0463
32.7263	DCB_int_01 - phones	R	32.7663
32.7663	DCB_int_01 - phones	AE1	32.8563
32.8563	DCB_int_01 - phones	JH	32.9063
32.9063	DCB_int_01 - phones	UW0	32.9363
32.9363	DCB_int_01 - phones	EY2	33.0163
32.9416	DCB_se1_ag1_m_01 - phones	AY1	32.9716
32.9416	DCB_se1_ag1_m_01 - words	i'm	33.0016
32.9716	DCB_se1_ag1_m_01 - phones	M	33.0016
33.0016	DCB_se1_ag1_m_01 - words	a	33.0316
33.0016	DCB_se1_ag1_m_01 - phones	EY1	33.0316
33.0163	DCB_int_01 - phones	T	33.0463
33.0463	DCB_int_01 - phones	sp	33.8931
33.0860	DCB_se1_ag1_m_01 - phones	sil	33.1460
33.1460	DCB_se1_ag1_m_01 - phones	AH0	33.1860
33.1460	DCB_se1_ag1_m_01 - words	i'm	33.2260
33.1860	DCB_se1_ag1_m_01 - phones	M	33.2260
33.2260	DCB_se1_ag1_m_01 - phones	AH0	33.2860
33.2260	DCB_se1_ag1_m_01 - words	a	33.2860
33.2860	DCB_se1_ag1_m_01 - phones	G	33.3360
33.2860	DCB_se1_ag1_m_01 - words	graduate	33.6660
33.3360	DCB_se1_ag1_m_01 - phones	R	33.3960
33.3960	DCB_se1_ag1_m_01 - phones	AE1	33.4960
33.4960	DCB_se1_ag1_m_01 - phones	JH	33.5660
33.5660	DCB_se1_ag1_m_01 - phones	UW0	33.6060
33.6060	DCB_se1_ag1_m_01 - phones	EY2	33.6360
33.6360	DCB_se1_ag1_m_01 - phones	T	33.6660
33.6660	DCB_se1_ag1_m_01 - phones	sp	33.8160
33.8931	DCB_int_01 - phones	OW2	33.9931
33.8931	DCB_int_01 - words	okay	34.2631
33.9931	DCB_int_01 - phones	K	34.1031
34.1031	DCB_int_01 - phones	EY1	34.2631
34.5894	DCB_int_01 - phones	HH	34.6394
34.5894	DCB_int_01 - words	what	34.7894
34.6394	DCB_int_01 - phones	W	34.6894
34.6894	DCB_int_01 - phones	AH1	34.7294
34.7294	DCB_int_01 - phones	T	34.7894
34.7894	DCB_int_01 - phones	HH	34.8294
34.7894	DCB_int_01 - words	where	34.9594
34.8294	DCB_int_01 - phones	W	34.8694
34.8694	DCB_int_01 - phones	EH1	34.9194
34.9194	DCB_int_01 - phones	R	34.9594
34.9594	DCB_int_01 - phones	D	34.9894
34.9594	DCB_int_01 - words	d	34.9894
34.9894	DCB_int_01 - phones	Y	35.0394
34.9894	DCB_int_01 - words	you	35.0694
35.0394	DCB_int_01 - phones	UW1	35.0694
35.0694	DCB_int_01 - phones	G	35.1094
35.0694	DCB_int_01 - words	go	35.1594
35.1094	DCB_int_01 - phones	OW1	35.1594
35.1594	DCB_int_01 - phones	T	35.1894
35.1594	DCB_int_01 - words	to	35.2294
35.1894	DCB_int_01 - phones	AH0	35.2294
35.2294	DCB_int_01 - phones	S	35.2894
35.2294	DCB_int_01 - words	school	35.4194
35.2894	DCB_int_01 - phones	K	35.3494
35.3494	DCB_int_01 - phones	UW1	35.3794
35.3794	DCB_int_01 - phones	L	35.4194
35.4194	DCB_int_01 - phones	sp	37.3536
36.0060	DCB_se1_ag1_m_01 - words	rdx	36.9060
36.0060	DCB_se1_ag1_m_01 - phones	TN	36.9060
37.3536	DCB_int_01 - words	rdx	38.1336
37.3536	DCB_int_01 - phones	TN	38.1336
38.2690	DCB_int_01 - phones	K	38.4290
38.2690	DCB_int_01 - words	cool	38.7090
38.4290	DCB_int_01 - phones	UW1	38.4690
38.4690	DCB_int_01 - phones	L	38.7090
38.7090	DCB_int_01 - phones	sp	41.2202
41.2202	DCB_int_01 - phones	AE1	42.4102
41.2202	DCB_int_01 - words	and	42.5602
42.4102	DCB_int_01 - phones	N	42.4802
42.4802	DCB_int_01 - phones	D	42.5602
42.5602	DCB_int_01 - phones	sp	42.6302
43.4283	DCB_int_01 - phones	S	43.5483
43.4283	DCB_int_01 - words	so	43.6083
43.5483	DCB_int_01 - phones	OW1	43.6083
43.6083	DCB_int_01 - phones	W	43.6783
43.6083	DCB_int_01 - words	what	43.7483
43.6783	DCB_int_01 - phones	AH1	43.7183
43.7183	DCB_int_01 - phones	T	43.7483
43.7483	DCB_int_01 - words	are	43.7783
43.7483	DCB_int_01 - phones	ER0	43.7783
43.7783	DCB_int_01 - phones	Y	43.8283
43.7783	DCB_int_01 - words	your	43.9083
43.8283	DCB_int_01 - phones	UH1	43.8583
43.8583	DCB_int_01 - phones	R	43.9083
43.9083	DCB_int_01 - phones	P	43.9783
43.9083	DCB_int_01 - words	plans	44.2283
43.9783	DCB_int_01 - phones	L	44.0383
44.0383	DCB_int_01 - phones	AE1	44.0783
44.0783	DCB_int_01 - phones	N	44.1583
44.1583	DCB_int_01 - phones	Z	44.2283
44.2283	DCB_int_01 - phones	N	44.2983
44.2283	DCB_int_01 - words	now	44.3883
44.2983	DCB_int_01 - phones	AW1	44.3883
44.3883	DCB_int_01 - phones	sp	61.4910
44.8838	DCB_se1_ag1_m_01 - words	uh	45.3338
44.8838	DCB_se1_ag1_m_01 - phones	AH1	45.3338
45.3338	DCB_se1_ag1_m_01 - phones	sp	46.4095
46.4095	DCB_se1_ag1_m_01 - phones	AY1	46.4695
46.4095	DCB_se1_ag1_m_01 - words	i	46.4695
46.4695	DCB_se1_ag1_m_01 - phones	W	46.5695
46.4695	DCB_se1_ag1_m_01 - words	want	46.6995
46.5695	DCB_se1_ag1_m_01 - phones	AO1	46.6195
46.6195	DCB_se1_ag1_m_01 - phones	N	46.6595
46.6595	DCB_se1_ag1_m_01 - phones	T	46.6995
46.6995	DCB_se1_ag1_m_01 - phones	T	46.7495
46.6995	DCB_se1_ag1_m_01 - words	to	46.7995
46.7495	DCB_se1_ag1_m_01 - phones	IH0	46.7995
46.8679	DCB_se1_ag1_m_01 - phones	sil	46.9179
46.9179	DCB_se1_ag1_m_01 - phones	AY1	46.9779
46.9179	DCB_se1_ag1_m_01 - words	i'm	47.0079
46.9779	DCB_se1_ag1_m_01 - phones	M	47.0079
47.0079	DCB_se1_ag1_m_01 - phones	sp	47.4079
47.4079	DCB_se1_ag1_m_01 - phones	G	47.4579
47.4079	DCB_se1_ag1_m_01 - words	going	47.6279
47.4579	DCB_se1_ag1_m_01 - phones	OW1	47.5079
47.5079	DCB_se1_ag1_m_01 - phones	IH0	47.5779
47.5779	DCB_se1_ag1_m_01 - phones	NG	47.6279
47.6279	DCB_se1_ag1_m_01 - phones	T	47.6779
47.6279	DCB_se1_ag1_m_01 - words	to	47.7079
47.6779	DCB_se1_ag1_m_01 - phones	AH0	47.7079
47.7079	DCB_se1_ag1_m_01 - phones	sp	47.7779
47.7779	DCB_se1_ag1_m_01 - phones	P	47.8279
47.7779	DCB_se1_ag1_m_01 - words	pursue	48.1779
47.8279	DCB_se1_ag1_m_01 - phones	ER0	47.9279
47.9279	DCB_se1_ag1_m_01 - phones	S	48.0079
48.0079	DCB_se1_ag1_m_01 - phones	UW1	48.1779
48.3084	DCB_se1_ag1_m_01 - phones	sil	48.6284
48.6284	DCB_se1_ag1_m_01 - phones	IH1	48.6884
48.6284	DCB_se1_ag1_m_01 - words	it	48.7884
48.6884	DCB_se1_ag1_m_01 - phones	T	48.7884
48.7884	DCB_se1_ag1_m_01 - phones	sp	50.6894
50.6894	DCB_se1_ag1_m_01 - phones	AH0	50.7794
50.6894	DCB_se1_ag1_m_01 - words	and	50.8294
50.7794	DCB_se1_ag1_m_01 - phones	N	50.8294
50.8294	DCB_se1_ag1_m_01 - words	i	50.8694
50.8294	DCB_se1_ag1_m_01 - phones	AY1	50.8694
50.8694	DCB_se1_ag1_m_01 - phones	M	50.9294
50.8694	DCB_se1_ag1_m_01 - words	m	50.9294
50.9294	DCB_se1_ag1_m_01 - phones	AH0	50.9594
50.9294	DCB_se1_ag1_m_01 - words	a	50.9594
50.9594	DCB_se1_ag1_m_01 - phones	sp	50.9894
50.9894	DCB_se1_ag1_m_01 - phones	S	51.0694
50.9894	DCB_se1_ag1_m_01 - words	start	51.2894
51.0694	DCB_se1_ag1_m_01 - phones	T	51.1294
51.1294	DCB_se1_ag1_m_01 - phones	AA1	51.2094
51.2094	DCB_se1_ag1_m_01 - phones	R	51.2494
51.2494	DCB_se1_ag1_m_01 - phones	T	51.2894
51.2894	DCB_se1_ag1_m_01 - words	a	51.3194
51.2894	DCB_se1_ag1_m_01 - phones	AH0	51.3194
51.3194	DCB_se1_ag1_m_01 - phones	AH1	51.7194
51.3194	DCB_se1_ag1_m_01 - words	uh	51.7194
51.7194	DCB_se1_ag1_m_01 - phones	sp	53.6656
53.6656	DCB_se1_ag1_m_01 - words	a	53.9656
53.6656	DCB_se1_ag1_m_01 - phones	EY1	53.9656
53.9656	DCB_se1_ag1_m_01 - phones	sp	54.1756
54.1756	DCB_se1_ag1_m_01 - phones	N	54.3056
54.1756	DCB_se1_ag1_m_01 - words	non	54.5156
54.3056	DCB_se1_ag1_m_01 - phones	AA1	54.4656
54.4656	DCB_se1_ag1_m_01 - phones	N	54.5156
54.5156	DCB_se1_ag1_m_01 - phones	sp	54.5656
54.5656	DCB_se1_ag1_m_01 - phones	P	54.6056
54.5656	DCB_se1_ag1_m_01 - words	profit	54.9956
54.6056	DCB_se1_ag1_m_01 - phones	R	54.6456
54.6456	DCB_se1_ag1_m_01 - phones	AA1	54.7356
54.7356	DCB_se1_ag1_m_01 - phones	F	54.8556
54.8556	DCB_se1_ag1_m_01 - phones	AH0	54.9556
54.9556	DCB_se1_ag1_m_01 - phones	T	54.9956
56.6159	DCB_se1_ag1_m_01 - phones	P	56.6859
56.6159	DCB_se1_ag1_m_01 - words	program	57.2059
56.6859	DCB_se1_ag1_m_01 - phones	R	56.7259
56.7259	DCB_se1_ag1_m_01 - phones	OW1	56.7959
56.7959	DCB_se1_ag1_m_01 - phones	G	56.9059
56.9059	DCB_se1_ag1_m_01 - phones	R	56.9559
56.9559	DCB_se1_ag1_m_01 - phones	AE2	57.1259
57.1259	DCB_se1_ag1_m_01 - phones	M	57.2059
57.3092	DCB_se1_ag1_m_01 - phones	K	57.4092
57.3092	DCB_se1_ag1_m_01 - words	called	57.5792
57.4092	DCB_se1_ag1_m_01 - phones	AO1	57.4692
57.4692	DCB_se1_ag1_m_01 - phones	L	57.5492
57.5492	DCB_se1_ag1_m_01 - phones	D	57.5792
57.5792	DCB_se1_ag1_m_01 - phones	B	57.6292
57.5792	DCB_se1_ag1_m_01 - words	big	57.7092
57.6292	DCB_se1_ag1_m_01 - phones	IH1	57.6592
57.6592	DCB_se1_ag1_m_01 - phones	G	57.7092
57.7092	DCB_se1_ag1_m_01 - phones	sp	57.7592
57.7592	DCB_se1_ag1_m_01 - phones	B	57.7992
57.7592	DCB_se1_ag1_m_01 - words	brother	58.0192
57.7992	DCB_se1_ag1_m_01 - phones	R	57.8292
57.8292	DCB_se1_ag1_m_01 - phones	AH1	57.9092
57.9092	DCB_se1_ag1_m_01 - phones	DH	57.9892
57.9892	DCB_se1_ag1_m_01 - phones	ER0	58.0192
58.0192	DCB_se1_ag1_m_01 - phones	sp	58.1192
61.4910	DCB_int_01 - phones	AH0	61.5310
61.4910	DCB_int_01 - words	and	61.6110
61.5310	DCB_int_01 - phones	N	61.6110
61.6110	DCB_int_01 - phones	W	61.6610
61.6110	DCB_int_01 - words	what	61.7410
61.6610	DCB_int_01 - phones	AH1	61.7010
61.7010	DCB_int_01 - phones	T	61.7410
61.7410	DCB_int_01 - phones	IH0	61.7810
61.7410	DCB_int_01 - words	is	61.8410
61.7810	DCB_int_01 - phones	Z	61.8410
61.8410	DCB_int_01 - phones	sp	61.8710
61.8710	DCB_int_01 - phones	B	61.9310
61.8710	DCB_int_01 - words	big	62.0610
61.9310	DCB_int_01 - phones	IH1	61.9610
61.9610	DCB_int_01 - phones	G	62.0610
62.0610	DCB_int_01 - phones	B	62.1110
62.0610	DCB_int_01 - words	brother	62.3710
62.1110	DCB_int_01 - phones	R	62.1410
62.1410	DCB_int_01 - phones	AH1	62.1910
62.1910	DCB_int_01 - phones	DH	62.2710
62.2710	DCB_int_01 - phones	ER0	62.3710
62.9697	DCB_se1_ag1_m_01 - phones	IH1	63.0497
62.9697	DCB_se1_ag1_m_01 - words	it	63.0797
63.0147	DCB_int_01 - phones	sil	63.0547
63.0497	DCB_se1_ag1_m_01 - phones	T	63.0797
63.0547	DCB_int_01 - phones	AO1	63.0947
63.0547	DCB_int_01 - words	or	63.1747
63.0797	DCB_se1_ag1_m_01 - phones	EH1	63.1097
63.0797	DCB_se1_ag1_m_01 - words	s	63.1397
63.0947	DCB_int_01 - phones	R	63.1747
63.1097	DCB_se1_ag1_m_01 - phones	S	63.1397
63.1397	DCB_se1_ag1_m_01 - phones	sp	63.3097
63.1747	DCB_int_01 - phones	W	63.2447
63.1747	DCB_int_01 - words	what	63.3147
63.2447	DCB_int_01 - phones	AH1	63.2847
63.2847	DCB_int_01 - phones	T	63.3147
63.3097	DCB_se1_ag1_m_01 - phones	B	63.3397
63.3097	DCB_se1_ag1_m_01 - words	bas-	63.3997
63.3147	DCB_int_01 - phones	D	63.3647
63.3147	DCB_int_01 - words	do	63.3947
63.3397	DCB_se1_ag1_m_01 - phones	EY1	63.3697
63.3647	DCB_int_01 - phones	UW1	63.3947
63.3697	DCB_se1_ag1_m_01 - phones	S	63.3997
63.3947	DCB_int_01 - phones	Y	63.4347
63.3947	DCB_int_01 - words	you	63.4947
63.3997	DCB_se1_ag1_m_01 - phones	sp	63.4297
63.4347	DCB_int_01 - phones	UW1	63.4947
63.4947	DCB_int_01 - phones	W	63.5547
63.4947	DCB_int_01 - words	want	63.6547
63.5547	DCB_int_01 - phones	AA1	63.5947
63.5947	DCB_int_01 - phones	N	63.6247
63.6247	DCB_int_01 - phones	T	63.6547
63.6547	DCB_int_01 - phones	IH0	63.6847
63.6547	DCB_int_01 - words	it	63.7547
63.6847	DCB_int_01 - phones	T	63.7547
63.7547	DCB_int_01 - phones	T	63.7847
63.7547	DCB_int_01 - words	to	63.8347
63.7847	DCB_int_01 - phones	AH0	63.8347
63.8347	DCB_int_01 - phones	B	63.8947
63.8347	DCB_int_01 - words	be	63.9747
63.8947	DCB_int_01 - phones	IY1	63.9747
63.9747	DCB_int_01 - phones	sp	67.6117
64.5454	DCB_se1_ag1_m_01 - phones	IH0	64.5854
64.5454	DCB_se1_ag1_m_01 - words	it	64.6154
64.5854	DCB_se1_ag1_m_01 - phones	T	64.6154
64.6154	DCB_se1_ag1_m_01 - phones	S	64.6654
64.6154	DCB_se1_ag1_m_01 - words	s	64.6654
64.6654	DCB_se1_ag1_m_01 - phones	sp	64.7254
64.7254	DCB_se1_ag1_m_01 - phones	B	64.7754
64.7254	DCB_se1_ag1_m_01 - words	basically	65.2354
64.7754	DCB_se1_ag1_m_01 - phones	EY1	64.8754
64.8754	DCB_se1_ag1_m_01 - phones	S	64.9454
64.9454	DCB_se1_ag1_m_01 - phones	IH0	64.9954
64.9954	DCB_se1_ag1_m_01 - phones	K	65.0454
65.0454	DCB_se1_ag1_m_01 - phones	L	65.1154
65.1154	DCB_se1_ag1_m_01 - phones	IY0	65.2354
65.2354	DCB_se1_ag1_m_01 - phones	sp	65.3254
65.3254	DCB_se1_ag1_m_01 - phones	F	65.3554
65.3254	DCB_se1_ag1_m_01 - words	from	65.4654
65.3554	DCB_se1_ag1_m_01 - phones	ER0	65.4054
65.4054	DCB_se1_ag1_m_01 - phones	M	65.4654
65.4654	DCB_se1_ag1_m_01 - phones	EY1	65.5954
65.4654	DCB_se1_ag1_m_01 - words	ages	65.7754
65.5954	DCB_se1_ag1_m_01 - phones	JH	65.6854
65.6854	DCB_se1_ag1_m_01 - phones	AH0	65.7354
65.7354	DCB_se1_ag1_m_01 - phones	Z	65.7754
65.7754	DCB_se1_ag1_m_01 - phones	S	65.9454
65.7754	DCB_se1_ag1_m_01 - words	six	66.2854
65.9454	DCB_se1_ag1_m_01 - phones	IH1	66.0454
66.0454	DCB_se1_ag1_m_01 - phones	K	66.0954
66.0954	DCB_se1_ag1_m_01 - phones	S	66.2854
66.2854	DCB_se1_ag1_m_01 - phones	sp	66.3154
66.3154	DCB_se1_ag1_m_01 - phones	T	66.3454
66.3154	DCB_se1_ag1_m_01 - words	to	66.5854
66.3454	DCB_se1_ag1_m_01 - phones	UW1	66.5854
66.7304	DCB_se1_ag1_m_01 - phones	sil	66.7704
66.7704	DCB_se1_ag1_m_01 - phones	T	66.8304
66.7704	DCB_se1_ag1_m_01 - words	twenty	66.9804
66.8304	DCB_se1_ag1_m_01 - phones	W	66.8604
66.8604	DCB_se1_ag1_m_01 - phones	EH1	66.8904
66.8904	DCB_se1_ag1_m_01 - phones	N	66.9504
66.9504	DCB_se1_ag1_m_01 - phones	IY0	66.9804
66.9804	DCB_se1_ag1_m_01 - phones	sp	67.0204
67.0204	DCB_se1_ag1_m_01 - phones	F	67.1004
67.0204	DCB_se1_ag1_m_01 - words	five	67.2904
67.1004	DCB_se1_ag1_m_01 - phones	AY1	67.2604
67.2604	DCB_se1_ag1_m_01 - phones	V	67.2904
67.2904	DCB_se1_ag1_m_01 - phones	sp	67.3604
67.6117	DCB_int_01 - phones	M	67.7217
67.6117	DCB_int_01 - words	mm-hm	67.8317
67.7217	DCB_int_01 - phones	HH	67.7517
67.7517	DCB_int_01 - phones	M	67.8317
67.8317	DCB_int_01 - phones	sp	90.9457
68.1290	DCB_se1_ag1_m_01 - phones	SH	68.3190
68.1290	DCB_se1_ag1_m_01 - words	showing	68.6490
68.3190	DCB_se1_ag1_m_01 - phones	OW1	68.4990
68.4990	DCB_se1_ag1_m_01 - phones	IH0	68.5590
68.5590	DCB_se1_ag1_m_01 - phones	NG	68.6490
68.6490	DCB_se1_ag1_m_01 - phones	sp	69.2554
69.2554	DCB_se1_ag1_m_01 - phones	DH	69.2854
69.2554	DCB_se1_ag1_m_01 - words	that	69.5254
69.2854	DCB_se1_ag1_m_01 - phones	AH0	69.4154
69.4154	DCB_se1_ag1_m_01 - phones	T	69.5254
70.8091	DCB_se1_ag1_m_01 - phones	sil	70.8491
70.8491	DCB_se1_ag1_m_01 - phones	AO1	71.0491
70.8491	DCB_se1_ag1_m_01 - words	all	71.1291
71.0491	DCB_se1_ag1_m_01 - phones	L	71.1291
71.1291	DCB_se1_ag1_m_01 - phones	Y	71.2391
71.1291	DCB_se1_ag1_m_01 - words	young	71.3591
71.2391	DCB_se1_ag1_m_01 - phones	AH1	71.3191
71.3191	DCB_se1_ag1_m_01 - phones	NG	71.3591
71.3591	DCB_se1_ag1_m_01 - phones	sp	71.3991
71.3991	DCB_se1_ag1_m_01 - phones	B	71.4591
71.3991	DCB_se1_ag1_m_01 - words	black	71.6891
71.4591	DCB_se1_ag1_m_01 - phones	L	71.5091
71.5091	DCB_se1_ag1_m_01 - phones	AE1	71.5791
71.5791	DCB_se1_ag1_m_01 - phones	K	71.6891
71.6891	DCB_se1_ag1_m_01 - phones	M	71.7191
71.6891	DCB_se1_ag1_m_01 - words	men	71.8791
71.7191	DCB_se1_ag1_m_01 - phones	EH1	71.7491
71.7491	DCB_se1_ag1_m_01 - phones	N	71.8791
71.8791	DCB_se1_ag1_m_01 - phones	sp	71.9391
71.9391	DCB_se1_ag1_m_01 - phones	SH	72.1791
71.9391	DCB_se1_ag1_m_01 - words	shouldn't	72.3891
72.1791	DCB_se1_ag1_m_01 - phones	UH1	72.2191
72.2191	DCB_se1_ag1_m_01 - phones	D	72.2491
72.2491	DCB_se1_ag1_m_01 - phones	AH0	72.2791
72.2791	DCB_se1_ag1_m_01 - phones	N	72.3091
72.3091	DCB_se1_ag1_m_01 - phones	T	72.3891
72.3891	DCB_se1_ag1_m_01 - phones	sp	72.6768
72.6768	DCB_se1_ag1_m_01 - phones	G	72.7268
72.6768	DCB_se1_ag1_m_01 - words	go	72.8068
72.7268	DCB_se1_ag1_m_01 - phones	OW1	72.8068
72.8068	DCB_se1_ag1_m_01 - phones	T	72.9168
72.8068	DCB_se1_ag1_m_01 - words	to	72.9468
72.9168	DCB_se1_ag1_m_01 - phones	UW1	72.9468
72.9468	DCB_se1_ag1_m_01 - phones	DH	72.9868
72.9468	DCB_se1_ag1_m_01 - words	the	73.0368
72.9868	DCB_se1_ag1_m_01 - phones	AH0	73.0368
73.0368	DCB_se1_ag1_m_01 - phones	S	73.0768
73.0368	DCB_se1_ag1_m_01 - words	streets	73.4868
73.0768	DCB_se1_ag1_m_01 - phones	T	73.1668
73.1668	DCB_se1_ag1_m_01 - phones	R	73.2068
73.2068	DCB_se1_ag1_m_01 - phones	IY1	73.2868
73.2868	DCB_se1_ag1_m_01 - phones	T	73.3868
73.3868	DCB_se1_ag1_m_01 - phones	S	73.4868
73.7714	DCB_se1_ag1_m_01 - phones	sil	73.8014
73.8014	DCB_se1_ag1_m_01 - phones	DH	73.8414
73.8014	DCB_se1_ag1_m_01 - words	they	73.9414
73.8414	DCB_se1_ag1_m_01 - phones	EY1	73.9414
73.9414	DCB_se1_ag1_m_01 - phones	sp	73.9714
73.9714	DCB_se1_ag1_m_01 - phones	F	74.0414
73.9714	DCB_se1_ag1_m_01 - words	first	74.2414
74.0414	DCB_se1_ag1_m_01 - phones	ER1	74.1214
74.1214	DCB_se1_ag1_m_01 - phones	S	74.1914
74.1914	DCB_se1_ag1_m_01 - phones	T	74.2414
74.2414	DCB_se1_ag1_m_01 - phones	AE1	74.3414
74.2414	DCB_se1_ag1_m_01 - words	answer	74.5214
74.3414	DCB_se1_ag1_m_01 - phones	N	74.4014
74.4014	DCB_se1_ag1_m_01 - phones	S	74.4514
74.4514	DCB_se1_ag1_m_01 - phones	ER0	74.5214
74.5214	DCB_se1_ag1_m_01 - phones	sp	74.6914
75.2900	DCB_se1_ag1_m_01 - phones	AO1	75.4000
75.2900	DCB_se1_ag1_m_01 - words	or	75.4300
75.4000	DCB_se1_ag1_m_01 - phones	R	75.4300
75.4300	DCB_se1_ag1_m_01 - phones	DH	75.4600
75.4300	DCB_se1_ag1_m_01 - words	they	75.4900
75.4600	DCB_se1_ag1_m_01 - phones	EY1	75.4900
75.4900	DCB_se1_ag1_m_01 - phones	sp	75.6000
75.6000	DCB_se1_ag1_m_01 - phones	F	75.6600
75.6000	DCB_se1_ag1_m_01 - words	first	75.8300
75.6600	DCB_se1_ag1_m_01 - phones	ER1	75.7300
75.7300	DCB_se1_ag1_m_01 - phones	S	75.7900
75.7900	DCB_se1_ag1_m_01 - phones	T	75.8300
75.8300	DCB_se1_ag1_m_01 - phones	sp	75.8600
75.8600	DCB_se1_ag1_m_01 - phones	T	75.9000
75.8600	DCB_se1_ag1_m_01 - words	try	76.1200
75.9000	DCB_se1_ag1_m_01 - phones	R	75.9600
75.9600	DCB_se1_ag1_m_01 - phones	AY1	76.1200
76.9557	DCB_se1_ag1_m_01 - phones	sil	77.0157
77.0157	DCB_se1_ag1_m_01 - phones	S	77.0857
77.0157	DCB_se1_ag1_m_01 - words	so	77.1157
77.0857	DCB_se1_ag1_m_01 - phones	OW1	77.1157
77.1157	DCB_se1_ag1_m_01 - phones	sp	77.1557
77.1557	DCB_se1_ag1_m_01 - phones	B	77.2057
77.1557	DCB_se1_ag1_m_01 - words	basically	77.6557
77.2057	DCB_se1_ag1_m_01 - phones	EY1	77.2857
77.2857	DCB_se1_ag1_m_01 - phones	S	77.3857
77.3857	DCB_se1_ag1_m_01 - phones	IH0	77.4157
77.4157	DCB_se1_ag1_m_01 - phones	K	77.4557
77.4557	DCB_se1_ag1_m_01 - phones	L	77.4957
77.4957	DCB_se1_ag1_m_01 - phones	IY0	77.6557
77.6557	DCB_se1_ag1_m_01 - phones	sp	77.6957
77.6957	DCB_se1_ag1_m_01 - phones	IH1	77.8357
77.6957	DCB_se1_ag1_m_01 - words	it	78.1057
77.8357	DCB_se1_ag1_m_01 - phones	T	78.1057
78.1057	DCB_se1_ag1_m_01 - phones	sp	78.1357
78.1357	DCB_se1_ag1_m_01 - phones	IH1	78.1657
78.1357	DCB_se1_ag1_m_01 - words	is	78.4157
78.1657	DCB_se1_ag1_m_01 - phones	Z	78.4157
79.2608	DCB_se1_ag1_m_01 - phones	sil	79.3108
79.3108	DCB_se1_ag1_m_01 - words	a	79.3708
79.3108	DCB_se1_ag1_m_01 - phones	AH0	79.3708
79.3708	DCB_se1_ag1_m_01 - phones	M	79.4708
79.3708	DCB_se1_ag1_m_01 - words	mentoring	79.8208
79.4708	DCB_se1_ag1_m_01 - phones	EH1	79.5208
79.5208	DCB_se1_ag1_m_01 - phones	N	79.5608
79.5608	DCB_se1_ag1_m_01 - phones	T	79.6608
79.6608	DCB_se1_ag1_m_01 - phones	ER0	79.7508
79.7508	DCB_se1_ag1_m_01 - phones	IH0	79.7808
79.7808	DCB_se1_ag1_m_01 - phones	NG	79.8208
79.8208	DCB_se1_ag1_m_01 - phones	P	79.8608
79.8208	DCB_se1_ag1_m_01 - words	program	80.2608
79.8608	DCB_se1_ag1_m_01 - phones	R	79.9008
79.9008	DCB_se1_ag1_m_01 - phones	OW1	80.0008
80.0008	DCB_se1_ag1_m_01 - phones	G	80.0308
80.0308	DCB_se1_ag1_m_01 - phones	R	80.1108
80.1108	DCB_se1_ag1_m_01 - phones	AE2	80.2108
80.2108	DCB_se1_ag1_m_01 - phones	M	80.2608
80.2608	DCB_se1_ag1_m_01 - phones	sp	81.4600
81.4600	DCB_se1_ag1_m_01 - phones	F	81.4900
81.4600	DCB_se1_ag1_m_01 - words	from	81.6800
81.4900	DCB_se1_ag1_m_01 - phones	ER0	81.5200
81.5200	DCB_se1_ag1_m_01 - phones	M	81.6800
81.6800	DCB_se1_ag1_m_01 - phones	sp	82.3561
82.3561	DCB_se1_ag1_m_01 - phones	Y	82.3861
82.3561	DCB_se1_ag1_m_01 - words	you	82.4161
82.3861	DCB_se1_ag1_m_01 - phones	UW1	82.4161
82.4161	DCB_se1_ag1_m_01 - phones	W	82.4461
82.4161	DCB_se1_ag1_m_01 - words	would	82.5061
82.4461	DCB_se1_ag1_m_01 - phones	UH1	82.4761
82.4761	DCB_se1_ag1_m_01 - phones	D	82.5061
82.5061	DCB_se1_ag1_m_01 - phones	B	82.5761
82.5061	DCB_se1_ag1_m_01 - words	be	82.6061
82.5761	DCB_se1_ag1_m_01 - phones	IY1	82.6061
82.6061	DCB_se1_ag1_m_01 - phones	IH0	82.6461
82.6061	DCB_se1_ag1_m_01 - words	in	82.6761
82.6461	DCB_se1_ag1_m_01 - phones	N	82.6761
82.6761	DCB_se1_ag1_m_01 - phones	DH	82.7061
82.6761	DCB_se1_ag1_m_01 - words	the	82.7361
82.7061	DCB_se1_ag1_m_01 - phones	AH0	82.7361
82.7361	DCB_se1_ag1_m_01 - phones	sp	82.7661
82.7661	DCB_se1_ag1_m_01 - phones	M	82.8061
82.7661	DCB_se1_ag1_m_01 - words	mentoring	83.0361
82.8061	DCB_se1_ag1_m_01 - phones	EH1	82.8361
82.8361	DCB_se1_ag1_m_01 - phones	N	82.8761
82.8761	DCB_se1_ag1_m_01 - phones	T	82.9361
82.9361	DCB_se1_ag1_m_01 - phones	ER0	82.9761
82.9761	DCB_se1_ag1_m_01 - phones	IH0	83.0061
83.0061	DCB_se1_ag1_m_01 - phones	NG	83.0361
83.0361	DCB_se1_ag1_m_01 - phones	P	83.0661
83.0361	DCB_se1_ag1_m_01 - words	program	83.3261
83.0661	DCB_se1_ag1_m_01 - phones	R	83.1061
83.1061	DCB_se1_ag1_m_01 - phones	OW1	83.1561
83.1561	DCB_se1_ag1_m_01 - phones	G	83.2061
83.2061	DCB_se1_ag1_m_01 - phones	R	83.2461
83.2461	DCB_se1_ag1_m_01 - phones	AE2	83.2761
83.2761	DCB_se1_ag1_m_01 - phones	M	83.3261
83.3261	DCB_se1_ag1_m_01 - phones	sp	83.3961
83.3961	DCB_se1_ag1_m_01 - phones	F	83.4261
83.3961	DCB_se1_ag1_m_01 - words	from	83.5561
83.4261	DCB_se1_ag1_m_01 - phones	ER0	83.4961
83.4961	DCB_se1_ag1_m_01 - phones	M	83.5561
83.5561	DCB_se1_ag1_m_01 - phones	S	83.6461
83.5561	DCB_se1_ag1_m_01 - words	six	83.8261
83.6461	DCB_se1_ag1_m_01 - phones	IH1	83.6761
83.6761	DCB_se1_ag1_m_01 - phones	K	83.7561
83.7561	DCB_se1_ag1_m_01 - phones	S	83.8261
83.8261	DCB_se1_ag1_m_01 - phones	T	83.8661
83.8261	DCB_se1_ag1_m_01 - words	to	83.9061
83.8661	DCB_se1_ag1_m_01 - phones	AH0	83.9061
83.9061	DCB_se1_ag1_m_01 - phones	EY0	83.9461
83.9061	DCB_se1_ag1_m_01 - words	eighteen	84.0361
83.9461	DCB_se1_ag1_m_01 - phones	T	83.9761
83.9761	DCB_se1_ag1_m_01 - phones	IY1	84.0061
84.0061	DCB_se1_ag1_m_01 - phones	N	84.0361
84.0361	DCB_se1_ag1_m_01 - phones	sp	84.7991
84.7991	DCB_se1_ag1_m_01 - phones	EY1	84.8791
84.7991	DCB_se1_ag1_m_01 - words	ages	84.9991
84.8791	DCB_se1_ag1_m_01 - phones	JH	84.9191
84.9191	DCB_se1_ag1_m_01 - phones	AH0	84.9491
84.9491	DCB_se1_ag1_m_01 - phones	Z	84.9991
84.9991	DCB_se1_ag1_m_01 - phones	sp	85.1291
85.1291	DCB_se1_ag1_m_01 - phones	S	85.1791
85.1291	DCB_se1_ag1_m_01 - words	six	85.4491
85.1791	DCB_se1_ag1_m_01 - phones	IH1	85.2991
85.2991	DCB_se1_ag1_m_01 - phones	K	85.3591
85.3591	DCB_se1_ag1_m_01 - phones	S	85.4491
85.4491	DCB_se1_ag1_m_01 - phones	sp	85.6147
85.6147	DCB_se1_ag1_m_01 - phones	T	85.6847
85.6147	DCB_se1_ag1_m_01 - words	to	85.8647
85.6847	DCB_se1_ag1_m_01 - phones	UW1	85.8647
85.8647	DCB_se1_ag1_m_01 - phones	sp	86.3267
86.3267	DCB_se1_ag1_m_01 - phones	EY0	86.3567
86.3267	DCB_se1_ag1_m_01 - words	eighteen	86.5467
86.3567	DCB_se1_ag1_m_01 - phones	T	86.3867
86.3867	DCB_se1_ag1_m_01 - phones	IY1	86.4367
86.4367	DCB_se1_ag1_m_01 - phones	N	86.5467
86.5467	DCB_se1_ag1_m_01 - phones	sp	86.6467
87.1212	DCB_se1_ag1_m_01 - phones	DH	87.1812
87.1212	DCB_se1_ag1_m_01 - words	then	87.2512
87.1812	DCB_se1_ag1_m_01 - phones	EH1	87.2112
87.2112	DCB_se1_ag1_m_01 - phones	N	87.2512
87.2512	DCB_se1_ag1_m_01 - phones	F	87.3012
87.2512	DCB_se1_ag1_m_01 - words	from	87.3812
87.3012	DCB_se1_ag1_m_01 - phones	ER0	87.3512
87.3512	DCB_se1_ag1_m_01 - phones	M	87.3812
87.3812	DCB_se1_ag1_m_01 - phones	sp	87.4412
87.4412	DCB_se1_ag1_m_01 - phones	EY1	87.5912
87.4412	DCB_se1_ag1_m_01 - words	eighteen	87.8112
87.5912	DCB_se1_ag1_m_01 - phones	T	87.7112
87.7112	DCB_se1_ag1_m_01 - phones	IY1	87.7812
87.7812	DCB_se1_ag1_m_01 - phones	N	87.8112
87.8112	DCB_se1_ag1_m_01 - phones	sp	88.1522
88.1522	DCB_se1_ag1_m_01 - phones	T	88.1922
88.1522	DCB_se1_ag1_m_01 - words	to	88.2222
88.1922	DCB_se1_ag1_m_01 - phones	UW1	88.2222
88.2222	DCB_se1_ag1_m_01 - phones	T	88.2522
88.2222	DCB_se1_ag1_m_01 - words	twenty	88.4222
88.2522	DCB_se1_ag1_m_01 - phones	W	88.2822
88.2822	DCB_se1_ag1_m_01 - phones	EH1	88.3122
88.3122	DCB_se1_ag1_m_01 - phones	N	88.3622
88.3622	DCB_se1_ag1_m_01 - phones	T	88.3922
88.3922	DCB_se1_ag1_m_01 - phones	IY0	88.4222
88.4222	DCB_se1_ag1_m_01 - phones	sp	88.8422
88.8422	DCB_se1_ag1_m_01 - phones	F	88.8722
88.8422	DCB_se1_ag1_m_01 - words	five	88.9922
88.8722	DCB_se1_ag1_m_01 - phones	AY1	88.9422
88.9422	DCB_se1_ag1_m_01 - phones	V	88.9922
88.9922	DCB_se1_ag1_m_01 - phones	Y	89.0222
88.9922	DCB_se1_ag1_m_01 - words	you	89.0522
89.0222	DCB_se1_ag1_m_01 - phones	UW1	89.0522
89.0522	DCB_se1_ag1_m_01 - phones	HH	89.0822
89.0522	DCB_se1_ag1_m_01 - words	have	89.1422
89.0822	DCB_se1_ag1_m_01 - phones	AE1	89.1122
89.1122	DCB_se1_ag1_m_01 - phones	V	89.1422
89.1422	DCB_se1_ag1_m_01 - phones	DH	89.1722
89.1422	DCB_se1_ag1_m_01 - words	the	89.2022
89.1722	DCB_se1_ag1_m_01 - phones	AH0	89.2022
89.2022	DCB_se1_ag1_m_01 - phones	sp	89.2822
89.2822	DCB_se1_ag1_m_01 - phones	CH	89.3222
89.2822	DCB_se1_ag1_m_01 - words	chance	89.4522
89.3222	DCB_se1_ag1_m_01 - phones	AE1	89.3722
89.3722	DCB_se1_ag1_m_01 - phones	N	89.4122
89.4122	DCB_se1_ag1_m_01 - phones	S	89.4522
89.4522	DCB_se1_ag1_m_01 - phones	T	89.5122
89.4522	DCB_se1_ag1_m_01 - words	to	89.5722
89.5122	DCB_se1_ag1_m_01 - phones	IH0	89.5722
89.5722	DCB_se1_ag1_m_01 - phones	B	89.6422
89.5722	DCB_se1_ag1_m_01 - words	be	89.7222
89.6422	DCB_se1_ag1_m_01 - phones	IY0	89.7222
89.7222	DCB_se1_ag1_m_01 - words	a	89.7822
89.7222	DCB_se1_ag1_m_01 - phones	AH0	89.7822
89.7822	DCB_se1_ag1_m_01 - phones	M	89.8322
89.7822	DCB_se1_ag1_m_01 - words	mentor	90.0722
89.8322	DCB_se1_ag1_m_01 - phones	EH1	89.8822
89.8822	DCB_se1_ag1_m_01 - phones	N	89.9422
89.9422	DCB_se1_ag1_m_01 - phones	T	90.0322
90.0322	DCB_se1_ag1_m_01 - phones	ER0	90.0722
90.0722	DCB_se1_ag1_m_01 - phones	sp	90.1722
90.9457	DCB_int_01 - phones	AA1	91.1757
90.9457	DCB_int_01 - words	ah	91.1757
91.1757	DCB_int_01 - phones	S	91.2657
91.1757	DCB_int_01 - words	so	91.2957
91.2657	DCB_int_01 - phones	OW1	91.2957
91.2957	DCB_int_01 - phones	IH0	91.3257
91.2957	DCB_int_01 - words	it	91.3557
91.3257	DCB_int_01 - phones	T	91.3557
91.3557	DCB_int_01 - phones	S	91.4157
91.3557	DCB_int_01 - words	s	91.4157
91.4157	DCB_int_01 - phones	K	91.4657
91.4157	DCB_int_01 - words	kind	91.5557
91.4657	DCB_int_01 - phones	AY1	91.5157
91.5157	DCB_int_01 - phones	N	91.5557
91.5557	DCB_int_01 - phones	AH0	91.5857
91.5557	DCB_int_01 - words	of	91.6457
91.5857	DCB_int_01 - phones	V	91.6457
91.6457	DCB_int_01 - phones	AH0	91.7157
91.6457	DCB_int_01 - words	a	91.7157
91.7157	DCB_int_01 - phones	F	91.8457
91.7157	DCB_int_01 - words	full	91.9857
91.8457	DCB_int_01 - phones	UH1	91.9157
91.9157	DCB_int_01 - phones	L	91.9857
91.9857	DCB_int_01 - phones	S	92.1057
91.9857	DCB_int_01 - words	cycle	92.4857
92.1057	DCB_int_01 - phones	AY1	92.1757
92.1757	DCB_int_01 - phones	K	92.2857
92.2857	DCB_int_01 - phones	AH0	92.3157
92.3157	DCB_int_01 - phones	L	92.4857
92.4857	DCB_int_01 - phones	sp	92.5157
92.7306	DCB_se1_ag1_m_01 - phones	AH1	92.8506
92.7306	DCB_se1_ag1_m_01 - words	uh-huh	93.1206
92.8506	DCB_se1_ag1_m_01 - phones	HH	93.0706
93.0706	DCB_se1_ag1_m_01 - phones	AH1	93.1206
93.1868	DCB_int_01 - phones	TH	93.2368
93.1868	DCB_int_01 - words	thing	93.4768
93.2368	DCB_int_01 - phones	IH1	93.4468
93.4468	DCB_int_01 - phones	NG	93.4768
93.4689	DCB_se1_ag1_m_01 - phones	sil	93.5389
93.4768	DCB_int_01 - phones	sp	93.5068
93.5068	DCB_int_01 - phones	AY1	93.5768
93.5068	DCB_int_01 - words	i'm	93.6168
93.5389	DCB_se1_ag1_m_01 - phones	AH0	93.5689
93.5389	DCB_se1_ag1_m_01 - words	and	93.6189
93.5689	DCB_se1_ag1_m_01 - phones	N	93.6189
93.5768	DCB_int_01 - phones	M	93.6168
93.6168	DCB_int_01 - phones	G	93.6468
93.6168	DCB_int_01 - words	gonna	93.8368
93.6189	DCB_se1_ag1_m_01 - phones	W	93.6589
93.6189	DCB_se1_ag1_m_01 - words	one	93.8589
93.6468	DCB_int_01 - phones	AH1	93.7268
93.6589	DCB_se1_ag1_m_01 - phones	AH1	93.7189
93.7189	DCB_se1_ag1_m_01 - phones	N	93.8589
93.7268	DCB_int_01 - phones	N	93.7568
93.7568	DCB_int_01 - phones	AH0	93.8368
93.8368	DCB_int_01 - phones	K	93.9268
93.8368	DCB_int_01 - words	clip	94.0768
93.9268	DCB_int_01 - phones	L	93.9568
93.9568	DCB_int_01 - phones	IH1	93.9968
93.9968	DCB_int_01 - phones	P	94.0768
94.0768	DCB_int_01 - phones	DH	94.1268
94.0768	DCB_int_01 - words	this	94.2868
94.1268	DCB_int_01 - phones	IH1	94.1868
94.1868	DCB_int_01 - phones	S	94.2868
94.2868	DCB_int_01 - phones	HH	94.3368
94.2868	DCB_int_01 - words	here	94.4868
94.3368	DCB_int_01 - phones	IY1	94.4068
94.4068	DCB_int_01 - phones	R	94.4868
94.4868	DCB_int_01 - phones	S	94.5568
94.4868	DCB_int_01 - words	so	94.5968
94.5568	DCB_int_01 - phones	OW1	94.5968
94.5968	DCB_int_01 - words	i	94.6468
94.5968	DCB_int_01 - phones	AY1	94.6468
94.6468	DCB_int_01 - phones	K	94.7168
94.6468	DCB_int_01 - words	can	94.8068
94.7168	DCB_int_01 - phones	AH0	94.7468
94.7468	DCB_int_01 - phones	N	94.8068
94.8068	DCB_int_01 - phones	T	94.9268
94.8068	DCB_int_01 - words	turn	95.0468
94.9268	DCB_int_01 - phones	ER1	95.0068
95.0068	DCB_int_01 - phones	N	95.0468
95.0468	DCB_int_01 - phones	Y	95.0968
95.0468	DCB_int_01 - words	your	95.2068
95.0968	DCB_int_01 - phones	UH1	95.1568
95.1568	DCB_int_01 - phones	R	95.2068
95.2068	DCB_int_01 - phones	V	95.2868
95.2068	DCB_int_01 - words	volume	95.5868
95.2868	DCB_int_01 - phones	AA1	95.3668
95.3668	DCB_int_01 - phones	L	95.4568
95.4568	DCB_int_01 - phones	Y	95.4868
95.4868	DCB_int_01 - phones	UW0	95.5368
95.5368	DCB_int_01 - phones	M	95.5868
95.5868	DCB_int_01 - phones	sp	95.6368
95.6368	DCB_int_01 - phones	AH1	95.7268
95.6368	DCB_int_01 - words	up	95.7568
95.7268	DCB_int_01 - phones	P	95.7568
95.7568	DCB_int_01 - phones	sp	101.7855
96.2511	DCB_se1_ag1_m_01 - phones	sil	96.2911
96.2911	DCB_se1_ag1_m_01 - phones	AH0	96.3311
96.2911	DCB_se1_ag1_m_01 - words	and	96.4111
96.3311	DCB_se1_ag1_m_01 - phones	N	96.4111
96.4111	DCB_se1_ag1_m_01 - phones	W	96.5011
96.4111	DCB_se1_ag1_m_01 - words	once	96.7211
96.5011	DCB_se1_ag1_m_01 - phones	AH1	96.5511
96.5511	DCB_se1_ag1_m_01 - phones	N	96.6711
96.6711	DCB_se1_ag1_m_01 - phones	S	96.7211
96.7211	DCB_se1_ag1_m_01 - phones	Y	96.8611
96.7211	DCB_se1_ag1_m_01 - words	you	97.1211
96.8611	DCB_se1_ag1_m_01 - phones	UW1	97.1211
97.1211	DCB_se1_ag1_m_01 - phones	IH1	97.2411
97.1211	DCB_se1_ag1_m_01 - words	in	97.3411
97.2411	DCB_se1_ag1_m_01 - phones	N	97.3411
97.3411	DCB_se1_ag1_m_01 - phones	sp	97.4211
97.4211	DCB_se1_ag1_m_01 - phones	K	97.5211
97.4211	DCB_se1_ag1_m_01 - words	college	97.8211
97.5211	DCB_se1_ag1_m_01 - phones	AA1	97.6611
97.6611	DCB_se1_ag1_m_01 - phones	L	97.7211
97.7211	DCB_se1_ag1_m_01 - phones	IH0	97.7911
97.7911	DCB_se1_ag1_m_01 - phones	JH	97.8211
97.8211	DCB_se1_ag1_m_01 - phones	sp	97.8911
97.8911	DCB_se1_ag1_m_01 - phones	W	97.9911
97.8911	DCB_se1_ag1_m_01 - words	we	98.0311
97.9911	DCB_se1_ag1_m_01 - phones	IY1	98.0311
98.0311	DCB_se1_ag1_m_01 - phones	W	98.1111
98.0311	DCB_se1_ag1_m_01 - words	will	98.1811
98.1111	DCB_se1_ag1_m_01 - phones	AH0	98.1411
98.1411	DCB_se1_ag1_m_01 - phones	L	98.1811
98.1811	DCB_se1_ag1_m_01 - phones	T	98.3011
98.1811	DCB_se1_ag1_m_01 - words	try	98.6211
98.3011	DCB_se1_ag1_m_01 - phones	R	98.3411
98.3411	DCB_se1_ag1_m_01 - phones	AY1	98.6211
98.6211	DCB_se1_ag1_m_01 - phones	T	98.7611
98.6211	DCB_se1_ag1_m_01 - words	to	98.8011
98.7611	DCB_se1_ag1_m_01 - phones	UW1	98.8011
98.8011	DCB_se1_ag1_m_01 - phones	sp	98.8811
98.8811	DCB_se1_ag1_m_01 - phones	D	98.9111
98.8811	DCB_se1_ag1_m_01 - words	do	99.2511
98.9111	DCB_se1_ag1_m_01 - phones	UW1	99.2511
99.9607	DCB_se1_ag1_m_01 - words	uh	100.2307
99.9607	DCB_se1_ag1_m_01 - phones	AH1	100.2307
100.2307	DCB_se1_ag1_m_01 - phones	sp	100.3707
100.3707	DCB_se1_ag1_m_01 - words	a	100.4307
100.3707	DCB_se1_ag1_m_01 - phones	AH0	100.4307
100.4307	DCB_se1_ag1_m_01 - phones	S	100.5207
100.4307	DCB_se1_ag1_m_01 - words	scholarship	101.0807
100.5207	DCB_se1_ag1_m_01 - phones	K	100.5807
100.5807	DCB_se1_ag1_m_01 - phones	AA1	100.6607
100.6607	DCB_se1_ag1_m_01 - phones	L	100.7507
100.7507	DCB_se1_ag1_m_01 - phones	ER0	100.7907
100.7907	DCB_se1_ag1_m_01 - phones	SH	100.9507
100.9507	DCB_se1_ag1_m_01 - phones	IH2	101.0507
101.0507	DCB_se1_ag1_m_01 - phones	P	101.0807
101.0807	DCB_se1_ag1_m_01 - phones	sp	101.8696
101.7855	DCB_int_01 - phones	F	101.9155
101.7855	DCB_int_01 - words	for	101.9555
101.8696	DCB_se1_ag1_m_01 - phones	F	101.9196
101.8696	DCB_se1_ag1_m_01 - words	for	101.9696
101.9155	DCB_int_01 - phones	ER0	101.9555
101.9196	DCB_se1_ag1_m_01 - phones	ER0	101.9696
101.9555	DCB_int_01 - phones	DH	101.9855
101.9555	DCB_int_01 - words	the	102.2455
101.9696	DCB_se1_ag1_m_01 - phones	AO1	102.2196
101.9696	DCB_se1_ag1_m_01 - words	all	102.3096
101.9855	DCB_int_01 - phones	AH1	102.2455
102.2196	DCB_se1_ag1_m_01 - phones	L	102.3096
102.3096	DCB_se1_ag1_m_01 - phones	Y	102.3396
102.3096	DCB_se1_ag1_m_01 - words	your	102.3996
102.3396	DCB_se1_ag1_m_01 - phones	UH1	102.3696
102.3696	DCB_se1_ag1_m_01 - phones	R	102.3996
102.3996	DCB_se1_ag1_m_01 - phones	Y	102.5196
102.3996	DCB_se1_ag1_m_01 - words	years	102.8496
102.5196	DCB_se1_ag1_m_01 - phones	ER0	102.6596
102.6596	DCB_se1_ag1_m_01 - phones	Z	102.8496
103.3072	DCB_se1_ag1_m_01 - phones	sil	103.3372
103.3372	DCB_se1_ag1_m_01 - phones	EH1	103.3872
103.3372	DCB_se1_ag1_m_01 - words	as	103.4672
103.3872	DCB_se1_ag1_m_01 - phones	Z	103.4672
103.4672	DCB_se1_ag1_m_01 - phones	L	103.5072
103.4672	DCB_se1_ag1_m_01 - words	long	103.6872
103.5072	DCB_se1_ag1_m_01 - phones	AO1	103.6272
103.6272	DCB_se1_ag1_m_01 - phones	NG	103.6872
103.6872	DCB_se1_ag1_m_01 - phones	EH1	103.7172
103.6872	DCB_se1_ag1_m_01 - words	as	103.7472
103.7172	DCB_se1_ag1_m_01 - phones	Z	103.7472
103.7472	DCB_se1_ag1_m_01 - phones	Y	103.8172
103.7472	DCB_se1_ag1_m_01 - words	you	103.9172
103.8172	DCB_se1_ag1_m_01 - phones	UW1	103.9172
103.9172	DCB_se1_ag1_m_01 - phones	S	104.0272
103.9172	DCB_se1_ag1_m_01 - words	still	104.2572
104.0272	DCB_se1_ag1_m_01 - phones	T	104.0972
104.0972	DCB_se1_ag1_m_01 - phones	IH1	104.1772
104.1772	DCB_se1_ag1_m_01 - phones	L	104.2572
104.2572	DCB_se1_ag1_m_01 - phones	P	104.3072
104.2572	DCB_se1_ag1_m_01 - words	participate	104.7772
104.3072	DCB_se1_ag1_m_01 - phones	AA0	104.3372
104.3372	DCB_se1_ag1_m_01 - phones	R	104.3772
104.3772	DCB_se1_ag1_m_01 - phones	T	104.4672
104.4672	DCB_se1_ag1_m_01 - phones	IH1	104.5172
104.5172	DCB_se1_ag1_m_01 - phones	S	104.6172
104.6172	DCB_se1_ag1_m_01 - phones	AH0	104.6472
104.6472	DCB_se1_ag1_m_01 - phones	P	104.7072
104.7072	DCB_se1_ag1_m_01 - phones	EY2	104.7472
104.7472	DCB_se1_ag1_m_01 - phones	T	104.7772
104.7772	DCB_se1_ag1_m_01 - phones	IH1	104.8072
104.7772	DCB_se1_ag1_m_01 - words	in	104.8372
104.8072	DCB_se1_ag1_m_01 - phones	N	104.8372
104.8372	DCB_se1_ag1_m_01 - phones	sp	104.8672
104.8672	DCB_se1_ag1_m_01 - phones	DH	104.8972
104.8672	DCB_se1_ag1_m_01 - words	the	104.9272
104.8972	DCB_se1_ag1_m_01 - phones	AH0	104.9272
104.9272	DCB_se1_ag1_m_01 - phones	P	104.9672
104.9272	DCB_se1_ag1_m_01 - words	program	105.2772
104.9672	DCB_se1_ag1_m_01 - phones	R	104.9972
104.9972	DCB_se1_ag1_m_01 - phones	OW1	105.0672
105.0672	DCB_se1_ag1_m_01 - phones	G	105.1172
105.1172	DCB_se1_ag1_m_01 - phones	R	105.1472
105.1472	DCB_se1_ag1_m_01 - phones	AE2	105.1772
105.1772	DCB_se1_ag1_m_01 - phones	M	105.2772
105.2772	DCB_se1_ag1_m_01 - phones	sp	105.3672
105.7953	DCB_int_01 - phones	sil	106.0353
106.0353	DCB_int_01 - phones	K	106.0753
106.0353	DCB_int_01 - words	cool	106.3053
106.0753	DCB_int_01 - phones	UW1	106.1053
106.1053	DCB_int_01 - phones	L	106.3053
106.3053	DCB_int_01 - phones	sp	106.3753
106.6055	DCB_int_01 - phones	AE1	106.7855
106.6055	DCB_int_01 - words	and	106.8755
106.7855	DCB_int_01 - phones	N	106.8755
106.8755	DCB_int_01 - phones	HH	106.9155
106.8755	DCB_int_01 - words	how	106.9955
106.9155	DCB_int_01 - phones	AW1	106.9955
106.9955	DCB_int_01 - phones	D	107.0755
106.9955	DCB_int_01 - words	do	107.1055
107.0755	DCB_int_01 - phones	UW1	107.1055
107.1055	DCB_int_01 - phones	Y	107.2755
107.1055	DCB_int_01 - words	you	107.5955
107.2755	DCB_int_01 - phones	UW1	107.5955
107.5955	DCB_int_01 - phones	sp	107.6455
107.6455	DCB_int_01 - phones	AH1	107.9455
107.6455	DCB_int_01 - words	um	108.0755
107.9455	DCB_int_01 - phones	M	108.0755
108.0755	DCB_int_01 - phones	W	108.1255
108.0755	DCB_int_01 - words	where	108.1855
108.1255	DCB_int_01 - phones	EH1	108.1555
108.1555	DCB_int_01 - phones	R	108.1855
108.1855	DCB_int_01 - phones	D	108.2155
108.1855	DCB_int_01 - words	do	108.2555
108.2155	DCB_int_01 - phones	UW1	108.2555
108.2555	DCB_int_01 - phones	Y	108.3055
108.2555	DCB_int_01 - words	you	108.3555
108.3055	DCB_int_01 - phones	UW1	108.3555
108.3555	DCB_int_01 - phones	TH	108.4155
108.3555	DCB_int_01 - words	think	108.5455
108.4155	DCB_int_01 - phones	IH1	108.4455
108.4455	DCB_int_01 - phones	NG	108.5055
108.5055	DCB_int_01 - phones	K	108.5455
108.5455	DCB_int_01 - phones	Y	108.5755
108.5455	DCB_int_01 - words	you're	108.6355
108.5755	DCB_int_01 - phones	UH1	108.6055
108.6055	DCB_int_01 - phones	R	108.6355
108.6355	DCB_int_01 - phones	G	108.6755
108.6355	DCB_int_01 - words	gonna	108.8455
108.6755	DCB_int_01 - phones	AH1	108.7355
108.7355	DCB_int_01 - phones	N	108.7855
108.7855	DCB_int_01 - phones	AH0	108.8455
108.8455	DCB_int_01 - phones	G	108.9155
108.8455	DCB_int_01 - words	get	109.0255
108.9155	DCB_int_01 - phones	IH1	108.9655
108.9655	DCB_int_01 - phones	T	109.0255
109.0255	DCB_int_01 - phones	Y	109.1055
109.0255	DCB_int_01 - words	your	109.2955
109.1055	DCB_int_01 - phones	UH1	109.1355
109.1355	DCB_int_01 - phones	R	109.2955
109.2955	DCB_int_01 - phones	sp	109.3255
109.3938	DCB_int_01 - phones	Y	109.5038
109.3938	DCB_int_01 - words	your	109.5738
109.5038	DCB_int_01 - phones	UH1	109.5338
109.5338	DCB_int_01 - phones	R	109.5738
109.5738	DCB_int_01 - phones	G	109.6638
109.5738	DCB_int_01 - words	guys	109.8438
109.6638	DCB_int_01 - phones	AY1	109.7438
109.7438	DCB_int_01 - phones	Z	109.8438
109.8438	DCB_int_01 - phones	F	109.8938
109.8438	DCB_int_01 - words	from	109.9838
109.8938	DCB_int_01 - phones	ER0	109.9238
109.9238	DCB_int_01 - phones	M	109.9838
109.9838	DCB_int_01 - phones	Y	110.0238
109.9838	DCB_int_01 - words	you	110.0738
110.0238	DCB_int_01 - phones	UW1	110.0738
110.0738	DCB_int_01 - phones	W	110.1038
110.0738	DCB_int_01 - words	wanna	110.2438
110.1038	DCB_int_01 - phones	AA1	110.1438
110.1438	DCB_int_01 - phones	N	110.1938
110.1938	DCB_int_01 - phones	AH0	110.2438
110.2438	DCB_int_01 - phones	D	110.2938
110.2438	DCB_int_01 - words	do	110.4038
110.2938	DCB_int_01 - phones	UW1	110.4038
110.4038	DCB_int_01 - phones	IH1	110.4538
110.4038	DCB_int_01 - words	it	110.4838
110.4538	DCB_int_01 - phones	T	110.4838
110.4838	DCB_int_01 - phones	IH1	110.5338
110.4838	DCB_int_01 - words	in	110.6038
110.5338	DCB_int_01 - phones	N	110.6038
110.6038	DCB_int_01 - phones	DH	110.6438
110.6038	DCB_int_01 - words	the	110.6838
110.6438	DCB_int_01 - phones	IY0	110.6838
110.6838	DCB_int_01 - phones	D	110.7538
110.6838	DCB_int_01 - words	dc	111.0538
110.7538	DCB_int_01 - phones	IY1	110.8438
110.8438	DCB_int_01 - phones	S	110.9438
110.9438	DCB_int_01 - phones	IY1	111.0538
111.0538	DCB_int_01 - phones	EH1	111.1538
111.0538	DCB_int_01 - words	area	111.3538
111.1538	DCB_int_01 - phones	R	111.2438
111.2438	DCB_int_01 - phones	IY0	111.3238
111.3238	DCB_int_01 - phones	AH0	111.3538
111.3538	DCB_int_01 - words	or	111.3938
111.3538	DCB_int_01 - phones	ER0	111.3938
111.3938	DCB_int_01 - phones	Y	111.4338
111.3938	DCB_int_01 - words	you	111.4938
111.4338	DCB_int_01 - phones	UW1	111.4938
111.4938	DCB_int_01 - phones	W	111.5438
111.4938	DCB_int_01 - words	wanna	111.7038
111.5438	DCB_int_01 - phones	AA1	111.5838
111.5838	DCB_int_01 - phones	N	111.6338
111.6338	DCB_int_01 - phones	AH0	111.7038
111.7038	DCB_int_01 - phones	G	111.7638
111.7038	DCB_int_01 - words	go	111.9338
111.7638	DCB_int_01 - phones	OW1	111.9338
111.9338	DCB_int_01 - phones	sp	114.0778
112.0380	DCB_se1_ag1_m_01 - phones	Y	112.1380
112.0380	DCB_se1_ag1_m_01 - words	yeah	112.1680
112.1380	DCB_se1_ag1_m_01 - phones	AE1	112.1680
112.1680	DCB_se1_ag1_m_01 - phones	AH0	112.2080
112.1680	DCB_se1_ag1_m_01 - words	i'm	112.2980
112.2080	DCB_se1_ag1_m_01 - phones	M	112.2980
112.2980	DCB_se1_ag1_m_01 - phones	G	112.3280
112.2980	DCB_se1_ag1_m_01 - words	gonna	112.4480
112.3280	DCB_se1_ag1_m_01 - phones	AH1	112.3680
112.3680	DCB_se1_ag1_m_01 - phones	N	112.4080
112.4080	DCB_se1_ag1_m_01 - phones	AH0	112.4480
112.4480	DCB_se1_ag1_m_01 - phones	sp	112.4780
112.4780	DCB_se1_ag1_m_01 - phones	S	112.5480
112.4780	DCB_se1_ag1_m_01 - words	start	112.6980
112.5480	DCB_se1_ag1_m_01 - phones	T	112.6080
112.6080	DCB_se1_ag1_m_01 - phones	AA1	112.6380
112.6380	DCB_se1_ag1_m_01 - phones	R	112.6680
112.6680	DCB_se1_ag1_m_01 - phones	T	112.6980
112.6980	DCB_se1_ag1_m_01 - phones	F	112.7780
112.6980	DCB_se1_ag1_m_01 - words	from	112.9080
112.7780	DCB_se1_ag1_m_01 - phones	ER0	112.8480
112.8480	DCB_se1_ag1_m_01 - phones	M	112.9080
112.9080	DCB_se1_ag1_m_01 - phones	sp	113.1894
113.1894	DCB_se1_ag1_m_01 - phones	D	113.2794
113.1894	DCB_se1_ag1_m_01 - words	dmv	113.5794
113.2794	DCB_se1_ag1_m_01 - phones	IY1	113.3694
113.3694	DCB_se1_ag1_m_01 - phones	EH1	113.4094
113.4094	DCB_se1_ag1_m_01 - phones	M	113.4494
113.4494	DCB_se1_ag1_m_01 - phones	V	113.5294
113.5294	DCB_se1_ag1_m_01 - phones	IY1	113.5794
113.5794	DCB_se1_ag1_m_01 - phones	EH1	113.6694
113.5794	DCB_se1_ag1_m_01 - words	area	113.8294
113.6694	DCB_se1_ag1_m_01 - phones	R	113.7294
113.7294	DCB_se1_ag1_m_01 - phones	IY0	113.7794
113.7794	DCB_se1_ag1_m_01 - phones	AH0	113.8294
113.8294	DCB_se1_ag1_m_01 - phones	sp	114.3939
114.0778	DCB_int_01 - phones	OW2	114.2378
114.0778	DCB_int_01 - words	okay	114.3778
114.2378	DCB_int_01 - phones	K	114.2878
114.2878	DCB_int_01 - phones	EY1	114.3778
114.3778	DCB_int_01 - phones	sp	114.4278
114.3939	DCB_se1_ag1_m_01 - phones	D	114.4239
114.3939	DCB_se1_ag1_m_01 - words	dc	114.7439
114.4239	DCB_se1_ag1_m_01 - phones	IY1	114.5039
114.5039	DCB_se1_ag1_m_01 - phones	S	114.6339
114.6339	DCB_se1_ag1_m_01 - phones	IY1	114.7439
114.7439	DCB_se1_ag1_m_01 - phones	sp	115.1443
115.1443	DCB_se1_ag1_m_01 - phones	P	115.2143
115.1443	DCB_se1_ag1_m_01 - words	perhaps	115.7343
115.2143	DCB_se1_ag1_m_01 - phones	ER0	115.2443
115.2443	DCB_se1_ag1_m_01 - phones	HH	115.4443
115.4443	DCB_se1_ag1_m_01 - phones	AE1	115.4743
115.4743	DCB_se1_ag1_m_01 - phones	P	115.5843
115.5843	DCB_se1_ag1_m_01 - phones	S	115.7343
115.9396	DCB_int_01 - phones	AE1	116.0596
115.9396	DCB_int_01 - words	and	116.1196
116.0596	DCB_int_01 - phones	N	116.1196
116.1196	DCB_int_01 - phones	DH	116.1596
116.1196	DCB_int_01 - words	then	116.4896
116.1596	DCB_int_01 - phones	EH1	116.3896
116.3896	DCB_int_01 - phones	N	116.4896
116.5410	DCB_int_01 - phones	HH	116.5710
116.5410	DCB_int_01 - words	what	116.7310
116.5710	DCB_int_01 - phones	W	116.6110
116.6110	DCB_int_01 - phones	AH1	116.6510
116.6510	DCB_int_01 - phones	T	116.7310
116.7310	DCB_int_01 - phones	IH1	116.8110
116.7310	DCB_int_01 - words	is	116.9110
116.8110	DCB_int_01 - phones	Z	116.9110
116.9110	DCB_int_01 - phones	Y	116.9810
116.9110	DCB_int_01 - words	your	117.2610
116.9810	DCB_int_01 - phones	UH1	117.0210
117.0210	DCB_int_01 - phones	R	117.2610
117.2610	DCB_int_01 - phones	sp	117.2910
117.2910	DCB_int_01 - phones	AH1	117.7210
117.2910	DCB_int_01 - words	um	117.8410
117.7210	DCB_int_01 - phones	M	117.8410
117.8410	DCB_int_01 - phones	sp	117.9210
118.3016	DCB_int_01 - phones	HH	118.3616
118.3016	DCB_int_01 - words	what	118.4616
118.3616	DCB_int_01 - phones	W	118.4016
118.4016	DCB_int_01 - phones	AH1	118.4316
118.4316	DCB_int_01 - phones	T	118.4616
118.4616	DCB_int_01 - phones	D	118.4916
118.4616	DCB_int_01 - words	do	118.5216
118.4916	DCB_int_01 - phones	UW1	118.5216
118.5216	DCB_int_01 - phones	Y	118.5516
118.5216	DCB_int_01 - words	your	118.6916
118.5516	DCB_int_01 - phones	UH1	118.5916
118.5916	DCB_int_01 - phones	R	118.6916
118.6916	DCB_int_01 - phones	P	118.7616
118.6916	DCB_int_01 - words	parents	119.0916
118.7616	DCB_int_01 - phones	EH1	118.8616
118.8616	DCB_int_01 - phones	R	118.9216
118.9216	DCB_int_01 - phones	AH0	118.9516
118.9516	DCB_int_01 - phones	N	118.9816
118.9816	DCB_int_01 - phones	T	119.0116
119.0116	DCB_int_01 - phones	S	119.0916
119.0916	DCB_int_01 - phones	D	119.1516
119.0916	DCB_int_01 - words	do	119.3016
119.1516	DCB_int_01 - phones	UW1	119.3016
119.3016	DCB_int_01 - phones	sp	130.8061
120.0874	DCB_se1_ag1_m_01 - phones	sil	120.1374
120.1374	DCB_se1_ag1_m_01 - phones	AH1	120.4074
120.1374	DCB_se1_ag1_m_01 - words	uh	120.4074
120.4074	DCB_se1_ag1_m_01 - phones	M	120.5574
120.4074	DCB_se1_ag1_m_01 - words	my	120.6274
120.5574	DCB_se1_ag1_m_01 - phones	AY1	120.6274
120.6274	DCB_se1_ag1_m_01 - phones	M	120.7874
120.6274	DCB_se1_ag1_m_01 - words	mom	121.0274
120.7874	DCB_se1_ag1_m_01 - phones	AA1	120.9974
120.9974	DCB_se1_ag1_m_01 - phones	M	121.0274
121.0274	DCB_se1_ag1_m_01 - phones	sp	122.5735
122.5735	DCB_se1_ag1_m_01 - phones	SH	122.6835
122.5735	DCB_se1_ag1_m_01 - words	she	122.7435
122.6835	DCB_se1_ag1_m_01 - phones	IY1	122.7435
122.7435	DCB_se1_ag1_m_01 - words	s	122.7935
122.7435	DCB_se1_ag1_m_01 - phones	S	122.7935
122.7935	DCB_se1_ag1_m_01 - phones	sp	122.8235
122.8235	DCB_se1_ag1_m_01 - words	a	122.9535
122.8235	DCB_se1_ag1_m_01 - phones	EY1	122.9535
122.9535	DCB_se1_ag1_m_01 - phones	sp	122.9835
122.9835	DCB_se1_ag1_m_01 - phones	S	123.1235
122.9835	DCB_se1_ag1_m_01 - words	security	123.4335
123.1235	DCB_se1_ag1_m_01 - phones	IH0	123.1535
123.1535	DCB_se1_ag1_m_01 - phones	K	123.1935
123.1935	DCB_se1_ag1_m_01 - phones	Y	123.2335
123.2335	DCB_se1_ag1_m_01 - phones	UH1	123.2635
123.2635	DCB_se1_ag1_m_01 - phones	R	123.2935
123.2935	DCB_se1_ag1_m_01 - phones	AH0	123.3235
123.3235	DCB_se1_ag1_m_01 - phones	T	123.3535
123.3535	DCB_se1_ag1_m_01 - phones	IY0	123.4335
123.4335	DCB_se1_ag1_m_01 - phones	G	123.4935
123.4335	DCB_se1_ag1_m_01 - words	guard	123.8135
123.4935	DCB_se1_ag1_m_01 - phones	AA1	123.6235
123.6235	DCB_se1_ag1_m_01 - phones	R	123.6735
123.6735	DCB_se1_ag1_m_01 - phones	D	123.8135
130.8061	DCB_int_01 - phones	M	130.9161
130.8061	DCB_int_01 - words	mm-hm	131.0361
130.9161	DCB_int_01 - phones	HH	130.9561
130.9561	DCB_int_01 - phones	M	131.0361
131.0361	DCB_int_01 - phones	sp	133.6873
131.1562	DCB_se1_ag1_m_01 - phones	AE1	131.3262
131.1562	DCB_se1_ag1_m_01 - words	and	131.3762
131.3262	DCB_se1_ag1_m_01 - phones	N	131.3762
131.3762	DCB_se1_ag1_m_01 - phones	M	131.4362
131.3762	DCB_se1_ag1_m_01 - words	my	131.4762
131.4362	DCB_se1_ag1_m_01 - phones	AY1	131.4762
131.4762	DCB_se1_ag1_m_01 - phones	D	131.5962
131.4762	DCB_se1_ag1_m_01 - words	dad	131.8162
131.5962	DCB_se1_ag1_m_01 - phones	AE1	131.7762
131.7762	DCB_se1_ag1_m_01 - phones	D	131.8162
131.8162	DCB_se1_ag1_m_01 - phones	sp	132.1286
132.1286	DCB_se1_ag1_m_01 - phones	IH1	132.2086
132.1286	DCB_se1_ag1_m_01 - words	is	132.2986
132.2086	DCB_se1_ag1_m_01 - phones	Z	132.2986
132.2986	DCB_se1_ag1_m_01 - words	a	132.3686
132.2986	DCB_se1_ag1_m_01 - phones	AH0	132.3686
132.3686	DCB_se1_ag1_m_01 - phones	M	132.4486
132.3686	DCB_se1_ag1_m_01 - words	maintenance	132.7586
132.4486	DCB_se1_ag1_m_01 - phones	EY1	132.5086
132.5086	DCB_se1_ag1_m_01 - phones	N	132.5386
132.5386	DCB_se1_ag1_m_01 - phones	T	132.5686
132.5686	DCB_se1_ag1_m_01 - phones	N	132.5986
132.5986	DCB_se1_ag1_m_01 - phones	AH0	132.6286
132.6286	DCB_se1_ag1_m_01 - phones	N	132.6586
132.6586	DCB_se1_ag1_m_01 - phones	S	132.7586
132.7586	DCB_se1_ag1_m_01 - phones	W	132.7886
132.7586	DCB_se1_ag1_m_01 - words	worker	132.9786
132.7886	DCB_se1_ag1_m_01 - phones	ER1	132.8686
132.8686	DCB_se1_ag1_m_01 - phones	K	132.9386
132.9386	DCB_se1_ag1_m_01 - phones	ER0	132.9786
132.9786	DCB_se1_ag1_m_01 - phones	sp	136.3114
133.6873	DCB_int_01 - words	oh	133.8173
133.6873	DCB_int_01 - phones	OW1	133.8173
133.8173	DCB_int_01 - phones	sp	134.7588
134.7588	DCB_int_01 - phones	AH0	134.8088
134.7588	DCB_int_01 - words	and	134.8688
134.8088	DCB_int_01 - phones	N	134.8688
134.8688	DCB_int_01 - phones	W	134.9188
134.8688	DCB_int_01 - words	where	135.0088
134.9188	DCB_int_01 - phones	EH1	134.9588
134.9588	DCB_int_01 - phones	R	135.0088
135.0088	DCB_int_01 - phones	W	135.0388
135.0088	DCB_int_01 - words	were	135.0988
135.0388	DCB_int_01 - phones	ER0	135.0988
135.0988	DCB_int_01 - phones	DH	135.1388
135.0988	DCB_int_01 - words	they	135.2688
135.1388	DCB_int_01 - phones	EY1	135.2688
135.2688	DCB_int_01 - phones	B	135.3188
135.2688	DCB_int_01 - words	born	135.6288
135.3188	DCB_int_01 - phones	AO1	135.4488
135.4488	DCB_int_01 - phones	R	135.5188
135.5188	DCB_int_01 - phones	N	135.6288
136.3114	DCB_se1_ag1_m_01 - phones	W	136.3414
136.3114	DCB_se1_ag1_m_01 - words	washington	136.6014
136.3414	DCB_se1_ag1_m_01 - phones	AA1	136.4014
136.4014	DCB_se1_ag1_m_01 - phones	SH	136.4414
136.4414	DCB_se1_ag1_m_01 - phones	IH0	136.4714
136.4714	DCB_se1_ag1_m_01 - phones	NG	136.5014
136.5014	DCB_se1_ag1_m_01 - phones	T	136.5414
136.5414	DCB_se1_ag1_m_01 - phones	AH0	136.5714
136.5714	DCB_se1_ag1_m_01 - phones	N	136.6014
136.6014	DCB_se1_ag1_m_01 - phones	D	136.6414
136.6014	DCB_se1_ag1_m_01 - words	dc	136.9514
136.6414	DCB_se1_ag1_m_01 - phones	IY1	136.7314
136.7314	DCB_se1_ag1_m_01 - phones	S	136.8214
136.8214	DCB_se1_ag1_m_01 - phones	IY1	136.9514
137.7080	DCB_se1_ag1_m_01 - phones	sil	137.7580
137.7350	DCB_int_01 - phones	sil	137.7750
137.7580	DCB_se1_ag1_m_01 - words	i	137.7880
137.7580	DCB_se1_ag1_m_01 - phones	AY1	137.7880
137.7750	DCB_int_01 - words	oh	137.9150
137.7750	DCB_int_01 - phones	OW1	137.9150
137.7880	DCB_se1_ag1_m_01 - phones	M	137.8480
137.7880	DCB_se1_ag1_m_01 - words	mean	137.9280
137.8480	DCB_se1_ag1_m_01 - phones	IY1	137.8980
137.8980	DCB_se1_ag1_m_01 - phones	N	137.9280
137.9150	DCB_int_01 - phones	B	137.9950
137.9150	DCB_int_01 - words	both	138.3250
137.9280	DCB_se1_ag1_m_01 - phones	M	137.9980
137.9280	DCB_se1_ag1_m_01 - words	my	138.0380
137.9950	DCB_int_01 - phones	OW1	138.2950
137.9980	DCB_se1_ag1_m_01 - phones	AY1	138.0380
138.0380	DCB_se1_ag1_m_01 - phones	M	138.1280
138.0380	DCB_se1_ag1_m_01 - words	mom	138.1880
138.1280	DCB_se1_ag1_m_01 - phones	AA1	138.1580
138.1580	DCB_se1_ag1_m_01 - phones	M	138.1880
138.1880	DCB_se1_ag1_m_01 - phones	sp	138.4533
138.2950	DCB_int_01 - phones	TH	138.3250
138.3250	DCB_int_01 - phones	W	138.3550
138.3250	DCB_int_01 - words	were	138.3850
138.3550	DCB_int_01 - phones	ER0	138.3850
138.4357	DCB_int_01 - phones	M	138.4657
138.4357	DCB_int_01 - words	mm-hm	138.8357
138.4533	DCB_se1_ag1_m_01 - phones	M	138.5133
138.4533	DCB_se1_ag1_m_01 - words	my	138.5433
138.4657	DCB_int_01 - phones	HH	138.5157
138.5133	DCB_se1_ag1_m_01 - phones	AY1	138.5433
138.5157	DCB_int_01 - phones	M	138.8357
138.5433	DCB_se1_ag1_m_01 - phones	M	138.6433
138.5433	DCB_se1_ag1_m_01 - words	mom	138.8533
138.6433	DCB_se1_ag1_m_01 - phones	AA1	138.8133
138.8133	DCB_se1_ag1_m_01 - phones	M	138.8533
138.8533	DCB_se1_ag1_m_01 - phones	W	138.8833
138.8533	DCB_se1_ag1_m_01 - words	was	138.9533
138.8833	DCB_se1_ag1_m_01 - phones	AA1	138.9133
138.9133	DCB_se1_ag1_m_01 - phones	Z	138.9533
138.9533	DCB_se1_ag1_m_01 - phones	W	139.0133
138.9533	DCB_se1_ag1_m_01 - words	washington	139.2933
139.0133	DCB_se1_ag1_m_01 - phones	AO1	139.0833
139.0833	DCB_se1_ag1_m_01 - phones	SH	139.1433
139.1433	DCB_se1_ag1_m_01 - phones	IH0	139.1733
139.1733	DCB_se1_ag1_m_01 - phones	NG	139.2033
139.2033	DCB_se1_ag1_m_01 - phones	T	139.2333
139.2333	DCB_se1_ag1_m_01 - phones	AH0	139.2633
139.2633	DCB_se1_ag1_m_01 - phones	N	139.2933
139.2933	DCB_se1_ag1_m_01 - phones	D	139.3233
139.2933	DCB_se1_ag1_m_01 - words	d	139.3833
139.3233	DCB_se1_ag1_m_01 - phones	IY1	139.3833
139.3833	DCB_se1_ag1_m_01 - phones	sp	139.4133
139.4133	DCB_se1_ag1_m_01 - words	i	139.4933
139.4133	DCB_se1_ag1_m_01 - phones	AY1	139.4933
139.4933	DCB_se1_ag1_m_01 - phones	TH	139.5533
139.4933	DCB_se1_ag1_m_01 - words	think	139.6433
139.5533	DCB_se1_ag1_m_01 - phones	IH1	139.5833
139.5833	DCB_se1_ag1_m_01 - phones	NG	139.6133
139.6133	DCB_se1_ag1_m_01 - phones	K	139.6433
139.6433	DCB_se1_ag1_m_01 - phones	sp	139.7033
139.7033	DCB_se1_ag1_m_01 - phones	M	139.7333
139.7033	DCB_se1_ag1_m_01 - words	my	139.7933
139.7333	DCB_se1_ag1_m_01 - phones	AY1	139.7933
139.7933	DCB_se1_ag1_m_01 - phones	D	139.9233
139.7933	DCB_se1_ag1_m_01 - words	dad	140.0333
139.9233	DCB_se1_ag1_m_01 - phones	AE1	140.0033
140.0033	DCB_se1_ag1_m_01 - phones	D	140.0333
140.0333	DCB_se1_ag1_m_01 - phones	W	140.0633
140.0333	DCB_se1_ag1_m_01 - words	was	140.1233
140.0633	DCB_se1_ag1_m_01 - phones	AA1	140.0933
140.0933	DCB_se1_ag1_m_01 - phones	Z	140.1233
140.1233	DCB_se1_ag1_m_01 - phones	sp	140.1533
140.1533	DCB_se1_ag1_m_01 - phones	N	140.2033
140.1533	DCB_se1_ag1_m_01 - words	north	140.3033
140.2033	DCB_se1_ag1_m_01 - phones	AO1	140.2333
140.2333	DCB_se1_ag1_m_01 - phones	R	140.2733
140.2733	DCB_se1_ag1_m_01 - phones	TH	140.3033
140.3033	DCB_se1_ag1_m_01 - phones	K	140.3533
140.3033	DCB_se1_ag1_m_01 - words	carolina	140.6333
140.3533	DCB_se1_ag1_m_01 - phones	EH2	140.3833
140.3833	DCB_se1_ag1_m_01 - phones	R	140.4133
140.4133	DCB_se1_ag1_m_01 - phones	AH0	140.4433
140.4433	DCB_se1_ag1_m_01 - phones	L	140.4733
140.4733	DCB_se1_ag1_m_01 - phones	AY1	140.5733
140.5733	DCB_se1_ag1_m_01 - phones	N	140.6033
140.6033	DCB_se1_ag1_m_01 - phones	AH0	140.6333
140.6333	DCB_se1_ag1_m_01 - phones	sp	164.7578
149.0109	DCB_int_01 - phones	sil	149.0809
149.0809	DCB_int_01 - phones	W	149.1209
149.0809	DCB_int_01 - words	we	149.1709
149.1209	DCB_int_01 - phones	IY1	149.1709
149.1709	DCB_int_01 - phones	spn	149.2009
149.1709	DCB_int_01 - words	<unk>	149.2009
149.2009	DCB_int_01 - phones	S	149.2909
149.2009	DCB_int_01 - words	see	149.3409
149.2909	DCB_int_01 - phones	IY1	149.3409
149.3409	DCB_int_01 - phones	HH	149.4009
149.3409	DCB_int_01 - words	how	149.5009
149.4009	DCB_int_01 - phones	AW1	149.5009
149.5009	DCB_int_01 - phones	DH	149.5709
149.5009	DCB_int_01 - words	this	149.7309
149.5709	DCB_int_01 - phones	IH1	149.6309
149.6309	DCB_int_01 - phones	S	149.7309
149.7309	DCB_int_01 - phones	G	149.7709
149.7309	DCB_int_01 - words	goes	149.9409
149.7709	DCB_int_01 - phones	OW1	149.8509
149.8509	DCB_int_01 - phones	Z	149.9409
149.9409	DCB_int_01 - phones	W	149.9809
149.9409	DCB_int_01 - words	we	150.0109
149.9809	DCB_int_01 - phones	IY1	150.0109
150.0109	DCB_int_01 - phones	M	150.0909
150.0109	DCB_int_01 - words	may	150.1809
150.0909	DCB_int_01 - phones	EY1	150.1809
150.1809	DCB_int_01 - phones	HH	150.2309
150.1809	DCB_int_01 - words	have	150.3909
150.2309	DCB_int_01 - phones	AE1	150.2909
150.2909	DCB_int_01 - phones	V	150.3909
150.3909	DCB_int_01 - phones	T	150.4409
150.3909	DCB_int_01 - words	to	150.4909
150.4409	DCB_int_01 - phones	AH0	150.4909
150.4909	DCB_int_01 - phones	M	150.5809
150.4909	DCB_int_01 - words	move	150.8409
150.5809	DCB_int_01 - phones	UW1	150.6609
150.6609	DCB_int_01 - phones	V	150.8409
150.8409	DCB_int_01 - phones	sp	150.9209
150.9209	DCB_int_01 - phones	JH	150.9809
150.9209	DCB_int_01 - words	just	151.1109
150.9809	DCB_int_01 - phones	IH0	151.0409
151.0409	DCB_int_01 - phones	S	151.1109
151.1109	DCB_int_01 - phones	K	151.1709
151.1109	DCB_int_01 - words	cause	151.3409
151.1709	DCB_int_01 - phones	AA1	151.2409
151.2409	DCB_int_01 - phones	Z	151.3409
151.3409	DCB_int_01 - phones	AH0	151.3809
151.3409	DCB_int_01 - words	of	151.4109
151.3809	DCB_int_01 - phones	V	151.4109
151.4109	DCB_int_01 - phones	sp	151.4409
151.4409	DCB_int_01 - phones	DH	151.5009
151.4409	DCB_int_01 - words	the	151.6209
151.5009	DCB_int_01 - phones	AH1	151.6209
151.6209	DCB_int_01 - phones	sp	151.7009
152.2734	DCB_int_01 - phones	IH0	152.3134
152.2734	DCB_int_01 - words	if	152.3634
152.3134	DCB_int_01 - phones	F	152.3634
152.3634	DCB_int_01 - words	i	152.4134
152.3634	DCB_int_01 - phones	AY1	152.4134
152.4134	DCB_int_01 - phones	K	152.4834
152.4134	DCB_int_01 - words	can	152.6034
152.4834	DCB_int_01 - phones	AH0	152.5134
152.5134	DCB_int_01 - phones	N	152.6034
152.6034	DCB_int_01 - phones	P	152.7034
152.6034	DCB_int_01 - words	pick	152.8834
152.7034	DCB_int_01 - phones	IH1	152.7634
152.7634	DCB_int_01 - phones	K	152.8834
152.8834	DCB_int_01 - phones	Y	152.9334
152.8834	DCB_int_01 - words	you	153.0234
152.9334	DCB_int_01 - phones	UW1	153.0234
153.0234	DCB_int_01 - phones	AH1	153.1334
153.0234	DCB_int_01 - words	up	153.2334
153.1334	DCB_int_01 - phones	P	153.2334
153.2334	DCB_int_01 - phones	AY1	153.2934
153.2334	DCB_int_01 - words	i	153.2934
153.2934	DCB_int_01 - phones	TH	153.3734
153.2934	DCB_int_01 - words	think	153.5234
153.3734	DCB_int_01 - phones	IH1	153.4034
153.4034	DCB_int_01 - phones	NG	153.4734
153.4734	DCB_int_01 - phones	K	153.5234
153.5234	DCB_int_01 - phones	IH1	153.5634
153.5234	DCB_int_01 - words	it	153.6034
153.5634	DCB_int_01 - phones	T	153.6034
153.6034	DCB_int_01 - words	s	153.6634
153.6034	DCB_int_01 - phones	S	153.6634
153.6634	DCB_int_01 - phones	P	153.7234
153.6634	DCB_int_01 - words	picking	153.9434
153.7234	DCB_int_01 - phones	IH1	153.7934
153.7934	DCB_int_01 - phones	K	153.8634
153.8634	DCB_int_01 - phones	IH0	153.8934
153.8934	DCB_int_01 - phones	NG	153.9434
153.9434	DCB_int_01 - phones	Y	153.9934
153.9434	DCB_int_01 - words	you	154.0634
153.9934	DCB_int_01 - phones	UW1	154.0634
154.0634	DCB_int_01 - phones	AH1	154.1534
154.0634	DCB_int_01 - words	up	154.2034
154.1534	DCB_int_01 - phones	P	154.2034
154.2812	DCB_int_01 - phones	F	154.3812
154.2812	DCB_int_01 - words	fine	154.5612
154.3812	DCB_int_01 - phones	AY1	154.4812
154.4812	DCB_int_01 - phones	N	154.5612
154.5612	DCB_int_01 - phones	sp	154.6812
154.6812	DCB_int_01 - phones	DH	154.7112
154.6812	DCB_int_01 - words	though	154.7412
154.7112	DCB_int_01 - phones	OW1	154.7412
154.7412	DCB_int_01 - phones	sp	155.1066
155.1066	DCB_int_01 - phones	OW2	155.1866
155.1066	DCB_int_01 - words	okay	155.3966
155.1866	DCB_int_01 - phones	K	155.2866
155.2866	DCB_int_01 - phones	EY1	155.3966
155.6228	DCB_int_01 - phones	sil	155.6528
155.6528	DCB_int_01 - phones	S	155.8028
155.6528	DCB_int_01 - words	so	156.0428
155.8028	DCB_int_01 - phones	OW1	156.0428
156.7033	DCB_int_01 - phones	sil	156.7333
156.7333	DCB_int_01 - phones	T	156.8233
156.7333	DCB_int_01 - words	tell	156.9533
156.8233	DCB_int_01 - phones	EH1	156.8833
156.8833	DCB_int_01 - phones	L	156.9533
156.9533	DCB_int_01 - phones	M	156.9933
156.9533	DCB_int_01 - words	me	157.0733
156.9933	DCB_int_01 - phones	IY1	157.0733
157.0733	DCB_int_01 - words	a	157.1433
157.0733	DCB_int_01 - phones	AH0	157.1433
157.1433	DCB_int_01 - phones	L	157.1933
157.1433	DCB_int_01 - words	little	157.3833
157.1933	DCB_int_01 - phones	IH1	157.2433
157.2433	DCB_int_01 - phones	T	157.2833
157.2833	DCB_int_01 - phones	AH0	157.3133
157.3133	DCB_int_01 - phones	L	157.3833
157.3833	DCB_int_01 - phones	B	157.4333
157.3833	DCB_int_01 - words	bit	157.5433
157.4333	DCB_int_01 - phones	IH1	157.5033
157.5033	DCB_int_01 - phones	T	157.5433
157.5433	DCB_int_01 - phones	AH0	157.6233
157.5433	DCB_int_01 - words	about	158.0733
157.6233	DCB_int_01 - phones	B	157.6833
157.6833	DCB_int_01 - phones	AW1	158.0433
158.0433	DCB_int_01 - phones	T	158.0733
158.0733	DCB_int_01 - phones	sp	158.1733
158.1733	DCB_int_01 - phones	K	158.3033
158.1733	DCB_int_01 - words	congress	158.5933
158.3033	DCB_int_01 - phones	AA1	158.3933
158.3933	DCB_int_01 - phones	NG	158.4233
158.4233	DCB_int_01 - phones	G	158.4533
158.4533	DCB_int_01 - phones	R	158.4833
158.4833	DCB_int_01 - phones	AH0	158.5233
158.5233	DCB_int_01 - phones	S	158.5933
158.5933	DCB_int_01 - phones	HH	158.7133
158.5933	DCB_int_01 - words	heights	159.2533
158.7133	DCB_int_01 - phones	AY1	158.9233
158.9233	DCB_int_01 - phones	T	159.0333
159.0333	DCB_int_01 - phones	S	159.2533
159.2533	DCB_int_01 - phones	sp	159.2833
159.2833	DCB_int_01 - phones	AH1	159.5233
159.2833	DCB_int_01 - words	um	159.6233
159.5233	DCB_int_01 - phones	M	159.6233
159.6233	DCB_int_01 - phones	Y	159.6933
159.6233	DCB_int_01 - words	your	159.7733
159.6933	DCB_int_01 - phones	UH1	159.7233
159.7233	DCB_int_01 - phones	R	159.7733
159.7733	DCB_int_01 - phones	F	159.9933
159.7733	DCB_int_01 - words	family	160.8933
159.9933	DCB_int_01 - phones	AE1	160.2133
160.2133	DCB_int_01 - phones	M	160.3233
160.3233	DCB_int_01 - phones	L	160.3933
160.3933	DCB_int_01 - phones	IY0	160.8933
161.2053	DCB_int_01 - phones	sil	161.2353
161.2353	DCB_int_01 - phones	AH1	161.4753
161.2353	DCB_int_01 - words	um	161.6953
161.4753	DCB_int_01 - phones	M	161.6953
161.6953	DCB_int_01 - phones	sp	162.4528
162.4528	DCB_int_01 - phones	Y	162.4928
162.4528	DCB_int_01 - words	your	162.5628
162.4928	DCB_int_01 - phones	UH1	162.5228
162.5228	DCB_int_01 - phones	R	162.5628
162.5628	DCB_int_01 - phones	N	162.6528
162.5628	DCB_int_01 - words	neighborhood	163.3728
162.6528	DCB_int_01 - phones	EY1	162.7728
162.7728	DCB_int_01 - phones	B	162.8328
162.8328	DCB_int_01 - phones	ER0	162.9028
162.9028	DCB_int_01 - phones	HH	162.9828
162.9828	DCB_int_01 - phones	UH2	163.2928
163.2928	DCB_int_01 - phones	D	163.3728
164.7578	DCB_se1_ag1_m_01 - words	uh	164.8178
164.7578	DCB_se1_ag1_m_01 - phones	AH1	164.8178
164.8178	DCB_se1_ag1_m_01 - phones	sp	165.1378
165.1378	DCB_se1_ag1_m_01 - phones	W	165.1978
165.1378	DCB_se1_ag1_m_01 - words	well	165.4678
165.1978	DCB_se1_ag1_m_01 - phones	EH1	165.3578
165.3578	DCB_se1_ag1_m_01 - phones	L	165.4678
165.4678	DCB_se1_ag1_m_01 - phones	sp	165.5078
165.7102	DCB_se1_ag1_m_01 - phones	B	165.8202
165.7102	DCB_se1_ag1_m_01 - words	basically	166.1802
165.8202	DCB_se1_ag1_m_01 - phones	EY1	165.9202
165.9202	DCB_se1_ag1_m_01 - phones	S	166.0402
166.0402	DCB_se1_ag1_m_01 - phones	IH0	166.0902
166.0902	DCB_se1_ag1_m_01 - phones	K	166.1202
166.1202	DCB_se1_ag1_m_01 - phones	L	166.1502
166.1502	DCB_se1_ag1_m_01 - phones	IY0	166.1802
166.1802	DCB_se1_ag1_m_01 - phones	sp	167.4229
167.4229	DCB_se1_ag1_m_01 - phones	AE1	167.4929
167.4229	DCB_se1_ag1_m_01 - words	as	167.6229
167.4929	DCB_se1_ag1_m_01 - phones	Z	167.6229
167.6229	DCB_se1_ag1_m_01 - phones	AH0	167.6529
167.6229	DCB_se1_ag1_m_01 - words	of	167.6829
167.6529	DCB_se1_ag1_m_01 - phones	V	167.6829
167.6829	DCB_se1_ag1_m_01 - phones	sp	167.7229
167.7229	DCB_se1_ag1_m_01 - phones	T	167.8329
167.7229	DCB_se1_ag1_m_01 - words	today	168.1329
167.8329	DCB_se1_ag1_m_01 - phones	UW0	167.8629
167.8629	DCB_se1_ag1_m_01 - phones	D	167.8929
167.8929	DCB_se1_ag1_m_01 - phones	EY1	168.1329
168.1329	DCB_se1_ag1_m_01 - phones	sp	168.3029
168.3029	DCB_se1_ag1_m_01 - phones	K	168.3629
168.3029	DCB_se1_ag1_m_01 - words	congress	168.6829
168.3629	DCB_se1_ag1_m_01 - phones	AA1	168.3929
168.3929	DCB_se1_ag1_m_01 - phones	NG	168.4229
168.4229	DCB_se1_ag1_m_01 - phones	G	168.4629
168.4629	DCB_se1_ag1_m_01 - phones	R	168.4929
168.4929	DCB_se1_ag1_m_01 - phones	AH0	168.6229
168.6229	DCB_se1_ag1_m_01 - phones	S	168.6829
168.6829	DCB_se1_ag1_m_01 - phones	HH	168.7329
168.6829	DCB_se1_ag1_m_01 - words	heights	168.9929
168.7329	DCB_se1_ag1_m_01 - phones	AY1	168.8529
168.8529	DCB_se1_ag1_m_01 - phones	T	168.9129
168.9129	DCB_se1_ag1_m_01 - phones	S	168.9929
168.9929	DCB_se1_ag1_m_01 - phones	HH	169.0329
168.9929	DCB_se1_ag1_m_01 - words	has	169.2129
169.0329	DCB_se1_ag1_m_01 - phones	AH0	169.1129
169.1129	DCB_se1_ag1_m_01 - phones	Z	169.2129
169.2129	DCB_se1_ag1_m_01 - phones	sp	169.2429
169.2429	DCB_se1_ag1_m_01 - phones	L	169.3829
169.2429	DCB_se1_ag1_m_01 - words	lost	169.9429
169.3829	DCB_se1_ag1_m_01 - phones	AO1	169.6329
169.6329	DCB_se1_ag1_m_01 - phones	S	169.9029
169.9029	DCB_se1_ag1_m_01 - phones	T	169.9429
169.9429	DCB_se1_ag1_m_01 - phones	IH1	169.9929
169.9429	DCB_se1_ag1_m_01 - words	in	170.1929
169.9929	DCB_se1_ag1_m_01 - phones	N	170.1929
170.1929	DCB_se1_ag1_m_01 - phones	sp	170.5157
170.5157	DCB_se1_ag1_m_01 - words	a	170.5557
170.5157	DCB_se1_ag1_m_01 - phones	AH0	170.5557
170.5557	DCB_se1_ag1_m_01 - phones	sp	170.7257
170.7257	DCB_se1_ag1_m_01 - phones	M	170.8157
170.7257	DCB_se1_ag1_m_01 - words	month	171.0457
170.8157	DCB_se1_ag1_m_01 - phones	AH1	170.8957
170.8957	DCB_se1_ag1_m_01 - phones	N	170.9557
170.9557	DCB_se1_ag1_m_01 - phones	TH	171.0457
171.0457	DCB_se1_ag1_m_01 - phones	sp	171.9604
171.9604	DCB_se1_ag1_m_01 - words	i	172.0704
171.9604	DCB_se1_ag1_m_01 - phones	AY1	172.0704
172.0704	DCB_se1_ag1_m_01 - phones	W	172.1004
172.0704	DCB_se1_ag1_m_01 - words	would	172.1704
172.1004	DCB_se1_ag1_m_01 - phones	UH1	172.1304
172.1304	DCB_se1_ag1_m_01 - phones	D	172.1704
172.1704	DCB_se1_ag1_m_01 - phones	S	172.2904
172.1704	DCB_se1_ag1_m_01 - words	say	172.3904
172.2904	DCB_se1_ag1_m_01 - phones	EY1	172.3904
172.3904	DCB_se1_ag1_m_01 - phones	TH	172.4904
172.3904	DCB_se1_ag1_m_01 - words	three	172.6004
172.4904	DCB_se1_ag1_m_01 - phones	R	172.5504
172.5504	DCB_se1_ag1_m_01 - phones	IY1	172.6004
172.6004	DCB_se1_ag1_m_01 - phones	W	172.6704
172.6004	DCB_se1_ag1_m_01 - words	weeks	172.8704
172.6704	DCB_se1_ag1_m_01 - phones	IY1	172.7404
172.7404	DCB_se1_ag1_m_01 - phones	K	172.7904
172.7904	DCB_se1_ag1_m_01 - phones	S	172.8704
172.8704	DCB_se1_ag1_m_01 - phones	W	172.9204
172.8704	DCB_se1_ag1_m_01 - words	we	172.9904
172.9204	DCB_se1_ag1_m_01 - phones	IY1	172.9904
172.9904	DCB_se1_ag1_m_01 - phones	HH	173.0204
172.9904	DCB_se1_ag1_m_01 - words	had	173.1504
173.0204	DCB_se1_ag1_m_01 - phones	AE1	173.0504
173.0504	DCB_se1_ag1_m_01 - phones	D	173.1504
173.1504	DCB_se1_ag1_m_01 - phones	sp	173.1804
173.1804	DCB_se1_ag1_m_01 - phones	L	173.2104
173.1804	DCB_se1_ag1_m_01 - words	lost	173.4404
173.2104	DCB_se1_ag1_m_01 - phones	AO1	173.3004
173.3004	DCB_se1_ag1_m_01 - phones	S	173.3304
173.3304	DCB_se1_ag1_m_01 - phones	T	173.4404
173.4404	DCB_se1_ag1_m_01 - phones	sp	173.4804
173.4804	DCB_se1_ag1_m_01 - phones	T	173.6004
173.4804	DCB_se1_ag1_m_01 - words	two	173.8504
173.6004	DCB_se1_ag1_m_01 - phones	UW1	173.8504
174.4233	DCB_se1_ag1_m_01 - phones	sil	174.5333
174.5333	DCB_se1_ag1_m_01 - phones	W	174.5633
174.5333	DCB_se1_ag1_m_01 - words	we	174.5933
174.5633	DCB_se1_ag1_m_01 - phones	IY1	174.5933
174.5933	DCB_se1_ag1_m_01 - phones	HH	174.6233
174.5933	DCB_se1_ag1_m_01 - words	had	174.7333
174.6233	DCB_se1_ag1_m_01 - phones	AE1	174.6533
174.6533	DCB_se1_ag1_m_01 - phones	D	174.7333
174.7333	DCB_se1_ag1_m_01 - phones	T	174.8533
174.7333	DCB_se1_ag1_m_01 - words	two	174.9833
174.8533	DCB_se1_ag1_m_01 - phones	UW1	174.9833
174.9833	DCB_se1_ag1_m_01 - phones	K	175.0633
174.9833	DCB_se1_ag1_m_01 - words	killings	175.4133
175.0633	DCB_se1_ag1_m_01 - phones	IH1	175.1133
175.1133	DCB_se1_ag1_m_01 - phones	L	175.1933
175.1933	DCB_se1_ag1_m_01 - phones	IH0	175.2633
175.2633	DCB_se1_ag1_m_01 - phones	NG	175.3033
175.3033	DCB_se1_ag1_m_01 - phones	Z	175.4133
175.4133	DCB_se1_ag1_m_01 - phones	sp	175.4433
175.4433	DCB_se1_ag1_m_01 - phones	DH	175.4933
175.4433	DCB_se1_ag1_m_01 - words	there	175.6633
175.4933	DCB_se1_ag1_m_01 - phones	EH1	175.5833
175.5833	DCB_se1_ag1_m_01 - phones	R	175.6633
175.6633	DCB_se1_ag1_m_01 - phones	sp	176.7981
176.7981	DCB_se1_ag1_m_01 - phones	EH1	176.8781
176.7981	DCB_se1_ag1_m_01 - words	as	176.9581
176.8781	DCB_se1_ag1_m_01 - phones	Z	176.9581
176.9581	DCB_se1_ag1_m_01 - phones	AH0	177.0081
176.9581	DCB_se1_ag1_m_01 - words	of	177.0481
177.0081	DCB_se1_ag1_m_01 - phones	V	177.0481
177.0481	DCB_se1_ag1_m_01 - phones	R	177.0881
177.0481	DCB_se1_ag1_m_01 - words	right	177.2181
177.0881	DCB_se1_ag1_m_01 - phones	AY1	177.1781
177.1781	DCB_se1_ag1_m_01 - phones	T	177.2181
177.2181	DCB_se1_ag1_m_01 - phones	N	177.3081
177.2181	DCB_se1_ag1_m_01 - words	now	177.4781
177.3081	DCB_se1_ag1_m_01 - phones	AW1	177.4781
177.4781	DCB_se1_ag1_m_01 - phones	sp	177.5581
177.5581	DCB_se1_ag1_m_01 - phones	B	177.5881
177.5581	DCB_se1_ag1_m_01 - words	but	177.8281
177.5881	DCB_se1_ag1_m_01 - phones	AH1	177.7181
177.7181	DCB_se1_ag1_m_01 - phones	T	177.8281
177.8281	DCB_se1_ag1_m_01 - phones	sp	177.8581
177.8581	DCB_se1_ag1_m_01 - phones	G	177.9081
177.8581	DCB_se1_ag1_m_01 - words	growing	178.1381
177.9081	DCB_se1_ag1_m_01 - phones	R	177.9781
177.9781	DCB_se1_ag1_m_01 - phones	OW1	178.0181
178.0181	DCB_se1_ag1_m_01 - phones	IH0	178.0781
178.0781	DCB_se1_ag1_m_01 - phones	NG	178.1381
178.1381	DCB_se1_ag1_m_01 - phones	AH1	178.1981
178.1381	DCB_se1_ag1_m_01 - words	up	178.2581
178.1981	DCB_se1_ag1_m_01 - phones	P	178.2581
178.2581	DCB_se1_ag1_m_01 - phones	IH0	178.2881
178.2581	DCB_se1_ag1_m_01 - words	in	178.3181
178.2881	DCB_se1_ag1_m_01 - phones	N	178.3181
178.3181	DCB_se1_ag1_m_01 - phones	K	178.3781
178.3181	DCB_se1_ag1_m_01 - words	congress	178.5881
178.3781	DCB_se1_ag1_m_01 - phones	AA1	178.4381
178.4381	DCB_se1_ag1_m_01 - phones	NG	178.4681
178.4681	DCB_se1_ag1_m_01 - phones	G	178.4981
178.4981	DCB_se1_ag1_m_01 - phones	R	178.5281
178.5281	DCB_se1_ag1_m_01 - phones	AH0	178.5581
178.5581	DCB_se1_ag1_m_01 - phones	S	178.5881
178.5881	DCB_se1_ag1_m_01 - phones	HH	178.6281
178.5881	DCB_se1_ag1_m_01 - words	heights	178.7381
178.6281	DCB_se1_ag1_m_01 - phones	AY1	178.6781
178.6781	DCB_se1_ag1_m_01 - phones	T	178.7081
178.7081	DCB_se1_ag1_m_01 - phones	S	178.7381
178.7381	DCB_se1_ag1_m_01 - phones	IH1	178.7781
178.7381	DCB_se1_ag1_m_01 - words	it	178.8681
178.7781	DCB_se1_ag1_m_01 - phones	T	178.8681
178.8681	DCB_se1_ag1_m_01 - phones	W	178.9281
178.8681	DCB_se1_ag1_m_01 - words	was	179.2481
178.9281	DCB_se1_ag1_m_01 - phones	AH0	178.9681
178.9681	DCB_se1_ag1_m_01 - phones	Z	179.2481
180.3216	DCB_se1_ag1_m_01 - phones	IH1	180.3916
180.3216	DCB_se1_ag1_m_01 - words	it	180.4516
180.3916	DCB_se1_ag1_m_01 - phones	T	180.4516
180.4516	DCB_se1_ag1_m_01 - phones	W	180.5216
180.4516	DCB_se1_ag1_m_01 - words	was	180.6616
180.5216	DCB_se1_ag1_m_01 - phones	AH0	180.5616
180.5616	DCB_se1_ag1_m_01 - phones	Z	180.6616
180.6616	DCB_se1_ag1_m_01 - phones	sp	180.7816
180.7816	DCB_se1_ag1_m_01 - phones	F	180.8616
180.7816	DCB_se1_ag1_m_01 - words	fun	181.1116
180.8616	DCB_se1_ag1_m_01 - phones	AH1	181.0016
181.0016	DCB_se1_ag1_m_01 - phones	N	181.1116
181.1116	DCB_se1_ag1_m_01 - phones	sp	181.1616
181.9544	DCB_se1_ag1_m_01 - phones	B	182.0244
181.9544	DCB_se1_ag1_m_01 - words	but	182.0944
182.0244	DCB_se1_ag1_m_01 - phones	AH1	182.0644
182.0644	DCB_se1_ag1_m_01 - phones	T	182.0944
182.0944	DCB_se1_ag1_m_01 - phones	IH0	182.1744
182.0944	DCB_se1_ag1_m_01 - words	it	182.2044
182.1744	DCB_se1_ag1_m_01 - phones	T	182.2044
182.2044	DCB_se1_ag1_m_01 - phones	sp	182.2344
182.2344	DCB_se1_ag1_m_01 - phones	W	182.2844
182.2344	DCB_se1_ag1_m_01 - words	was	182.4044
182.2844	DCB_se1_ag1_m_01 - phones	AH0	182.3244
182.3244	DCB_se1_ag1_m_01 - phones	Z	182.4044
182.4044	DCB_se1_ag1_m_01 - phones	sp	182.4744
182.4744	DCB_se1_ag1_m_01 - phones	D	182.5244
182.4744	DCB_se1_ag1_m_01 - words	difficult	182.7644
182.5244	DCB_se1_ag1_m_01 - phones	IH1	182.5844
182.5844	DCB_se1_ag1_m_01 - phones	F	182.6144
182.6144	DCB_se1_ag1_m_01 - phones	AH0	182.6444
182.6444	DCB_se1_ag1_m_01 - phones	K	182.6744
182.6744	DCB_se1_ag1_m_01 - phones	AH0	182.7044
182.7044	DCB_se1_ag1_m_01 - phones	L	182.7344
182.7344	DCB_se1_ag1_m_01 - phones	T	182.7644
182.7644	DCB_se1_ag1_m_01 - phones	sp	183.8491
183.8491	DCB_se1_ag1_m_01 - phones	K	183.8891
183.8491	DCB_se1_ag1_m_01 - words	cause	183.9791
183.8891	DCB_se1_ag1_m_01 - phones	AA1	183.9491
183.9491	DCB_se1_ag1_m_01 - phones	Z	183.9791
183.9791	DCB_se1_ag1_m_01 - phones	IH0	184.0091
183.9791	DCB_se1_ag1_m_01 - words	it	184.0391
184.0091	DCB_se1_ag1_m_01 - phones	T	184.0391
184.0391	DCB_se1_ag1_m_01 - phones	W	184.1091
184.0391	DCB_se1_ag1_m_01 - words	was	184.2091
184.1091	DCB_se1_ag1_m_01 - phones	AH0	184.1491
184.1491	DCB_se1_ag1_m_01 - phones	Z	184.2091
184.2091	DCB_se1_ag1_m_01 - phones	S	184.3091
184.2091	DCB_se1_ag1_m_01 - words	still	184.7391
184.3091	DCB_se1_ag1_m_01 - phones	T	184.3691
184.3691	DCB_se1_ag1_m_01 - phones	IH1	184.5591
184.5591	DCB_se1_ag1_m_01 - phones	L	184.7391
184.7391	DCB_se1_ag1_m_01 - phones	sp	184.9976
184.9976	DCB_se1_ag1_m_01 - words	a	185.1176
184.9976	DCB_se1_ag1_m_01 - phones	EY1	185.1176
185.1176	DCB_se1_ag1_m_01 - phones	sp	186.1437
186.1437	DCB_se1_ag1_m_01 - phones	N	186.1837
186.1437	DCB_se1_ag1_m_01 - words	neighborhood	186.5137
186.1837	DCB_se1_ag1_m_01 - phones	EY1	186.3037
186.3037	DCB_se1_ag1_m_01 - phones	B	186.3637
186.3637	DCB_se1_ag1_m_01 - phones	ER0	186.3937
186.3937	DCB_se1_ag1_m_01 - phones	HH	186.4237
186.4237	DCB_se1_ag1_m_01 - phones	UH2	186.4737
186.4737	DCB_se1_ag1_m_01 - phones	D	186.5137
186.5137	DCB_se1_ag1_m_01 - phones	AH0	186.5837
186.5137	DCB_se1_ag1_m_01 - words	against	186.7937
186.5837	DCB_se1_ag1_m_01 - phones	G	186.6237
186.6237	DCB_se1_ag1_m_01 - phones	EH1	186.6637
186.6637	DCB_se1_ag1_m_01 - phones	N	186.7237
186.7237	DCB_se1_ag1_m_01 - phones	S	186.7537
186.7537	DCB_se1_ag1_m_01 - phones	T	186.7937
186.7937	DCB_se1_ag1_m_01 - phones	N	186.8337
186.7937	DCB_se1_ag1_m_01 - words	neighborhood	187.3137
186.8337	DCB_se1_ag1_m_01 - phones	EY1	186.9237
186.9237	DCB_se1_ag1_m_01 - phones	B	186.9537
186.9537	DCB_se1_ag1_m_01 - phones	ER0	186.9837
186.9837	DCB_se1_ag1_m_01 - phones	HH	187.0337
187.0337	DCB_se1_ag1_m_01 - phones	UH2	187.2637
187.2637	DCB_se1_ag1_m_01 - phones	D	187.3137
187.3659	DCB_se1_ag1_m_01 - phones	T	187.4559
187.3659	DCB_se1_ag1_m_01 - words	type	187.6359
187.4559	DCB_se1_ag1_m_01 - phones	AY1	187.5159
187.5159	DCB_se1_ag1_m_01 - phones	P	187.6359
187.6359	DCB_se1_ag1_m_01 - phones	AH1	187.7559
187.6359	DCB_se1_ag1_m_01 - words	of	187.8259
187.7559	DCB_se1_ag1_m_01 - phones	V	187.8259
187.8259	DCB_se1_ag1_m_01 - phones	sp	189.0631
189.0631	DCB_se1_ag1_m_01 - phones	B	189.1531
189.0631	DCB_se1_ag1_m_01 - words	beef	189.4731
189.1531	DCB_se1_ag1_m_01 - phones	IY1	189.3531
189.3531	DCB_se1_ag1_m_01 - phones	F	189.4731
189.4731	DCB_se1_ag1_m_01 - phones	sp	189.5331
189.5331	DCB_se1_ag1_m_01 - phones	AE1	189.8031
189.5331	DCB_se1_ag1_m_01 - words	and	189.9431
189.8031	DCB_se1_ag1_m_01 - phones	N	189.9431
189.9431	DCB_se1_ag1_m_01 - phones	sp	190.9418
190.9418	DCB_se1_ag1_m_01 - words	i	191.0718
190.9418	DCB_se1_ag1_m_01 - phones	AY1	191.0718
191.0718	DCB_se1_ag1_m_01 - phones	sp	191.1018
191.1018	DCB_se1_ag1_m_01 - phones	N	191.3918
191.1018	DCB_se1_ag1_m_01 - words	n-	191.3918
191.3918	DCB_se1_ag1_m_01 - phones	sp	191.4918
191.4918	DCB_se1_ag1_m_01 - phones	M	191.5518
191.4918	DCB_se1_ag1_m_01 - words	my	191.7118
191.5518	DCB_se1_ag1_m_01 - phones	AY1	191.7118
191.7118	DCB_se1_ag1_m_01 - phones	sp	191.8018
191.8516	DCB_se1_ag1_m_01 - phones	P	191.9116
191.8516	DCB_se1_ag1_m_01 - words	parents	192.2816
191.9116	DCB_se1_ag1_m_01 - phones	EH1	191.9616
191.9616	DCB_se1_ag1_m_01 - phones	R	192.0916
192.0916	DCB_se1_ag1_m_01 - phones	AH0	192.1516
192.1516	DCB_se1_ag1_m_01 - phones	N	192.1916
192.1916	DCB_se1_ag1_m_01 - phones	T	192.2216
192.2216	DCB_se1_ag1_m_01 - phones	S	192.2816
192.2816	DCB_se1_ag1_m_01 - phones	sp	192.3116
192.3116	DCB_se1_ag1_m_01 - phones	G	192.3516
192.3116	DCB_se1_ag1_m_01 - words	grew	192.4116
[truncated: 32,812 more rows]
