# Supplementary material for: Considering Performance in the Automated and Manual Coding of Sociolinguistic Variables: Lessons From Variable (ING)
Source: Front Artif Intell. 2021 Apr 29;4:648543. doi: 10.3389/frai.2021.648543 (PMC8117961; doi:10.3389/frai.2021.648543)
Supplement: Supplementary file 4 [file Data_Sheet_4.ZIP › CORAAL_Aligned_as_Tables/DCA_se3_ag2_f_05_1_txout.txt]

tmin	tier	text	tmax
0.3229	DCA_int_01 - phones	W	0.4129
0.3229	DCA_int_01 - words	what	0.4729
0.4129	DCA_int_01 - phones	AH1	0.4429
0.4429	DCA_int_01 - phones	T	0.4729
0.4729	DCA_int_01 - phones	sp	0.5029
0.5029	DCA_int_01 - phones	K	0.6029
0.5029	DCA_int_01 - words	kinds	0.8429
0.6029	DCA_int_01 - phones	AY1	0.7129
0.7129	DCA_int_01 - phones	N	0.7529
0.7529	DCA_int_01 - phones	Z	0.8429
0.8429	DCA_int_01 - phones	AH0	0.8929
0.8429	DCA_int_01 - words	of	0.9329
0.8929	DCA_int_01 - phones	V	0.9329
0.9329	DCA_int_01 - phones	sp	0.9629
0.9629	DCA_int_01 - phones	G	1.0229
0.9629	DCA_int_01 - words	games	1.3329
1.0229	DCA_int_01 - phones	EY1	1.1729
1.1729	DCA_int_01 - phones	M	1.2529
1.2529	DCA_int_01 - phones	Z	1.3329
1.3329	DCA_int_01 - phones	D	1.3729
1.3329	DCA_int_01 - words	did	1.4729
1.3729	DCA_int_01 - phones	IH0	1.4129
1.4129	DCA_int_01 - phones	D	1.4729
1.4729	DCA_int_01 - phones	Y	1.5329
1.4729	DCA_int_01 - words	you	1.5929
1.5329	DCA_int_01 - phones	UW1	1.5929
1.5929	DCA_int_01 - phones	sp	1.6529
1.6529	DCA_int_01 - phones	P	1.7029
1.6529	DCA_int_01 - words	play	1.9129
1.7029	DCA_int_01 - phones	L	1.7829
1.7829	DCA_int_01 - phones	EY1	1.9129
1.9129	DCA_int_01 - phones	EH1	1.9529
1.9129	DCA_int_01 - words	as	2.0529
1.9529	DCA_int_01 - phones	Z	2.0529
2.0529	DCA_int_01 - words	a	2.1129
2.0529	DCA_int_01 - phones	AH0	2.1129
2.1129	DCA_int_01 - phones	CH	2.2629
2.1129	DCA_int_01 - words	child	2.5629
2.2629	DCA_int_01 - phones	AY1	2.4629
2.4629	DCA_int_01 - phones	L	2.5029
2.5029	DCA_int_01 - phones	D	2.5629
2.5629	DCA_int_01 - phones	sp	2.5929
2.5929	DCA_int_01 - phones	W	2.6229
2.5929	DCA_int_01 - words	when	2.6829
2.6229	DCA_int_01 - phones	EH1	2.6529
2.6529	DCA_int_01 - phones	N	2.6829
2.6829	DCA_int_01 - phones	sp	2.7129
2.7129	DCA_int_01 - phones	Y	2.7829
2.7129	DCA_int_01 - words	you	2.8329
2.7829	DCA_int_01 - phones	UW1	2.8329
2.8329	DCA_int_01 - phones	W	2.8629
2.8329	DCA_int_01 - words	were	2.9129
2.8629	DCA_int_01 - phones	ER0	2.9129
2.9129	DCA_int_01 - phones	AH0	2.9729
2.9129	DCA_int_01 - words	a	2.9729
2.9729	DCA_int_01 - phones	L	3.0129
2.9729	DCA_int_01 - words	little	3.2129
3.0129	DCA_int_01 - phones	IH1	3.0529
3.0529	DCA_int_01 - phones	T	3.0829
3.0829	DCA_int_01 - phones	AH0	3.1129
3.1129	DCA_int_01 - phones	L	3.2129
3.2129	DCA_int_01 - phones	sp	3.2529
3.2529	DCA_int_01 - phones	G	3.3029
3.2529	DCA_int_01 - words	girl	3.5729
3.3029	DCA_int_01 - phones	ER1	3.4729
3.4729	DCA_int_01 - phones	L	3.5729
3.5729	DCA_int_01 - phones	sp	3.6029
3.6029	DCA_int_01 - phones	ER0	3.6729
3.6029	DCA_int_01 - words	around	3.7629
3.6729	DCA_int_01 - phones	AW1	3.7029
3.7029	DCA_int_01 - phones	N	3.7329
3.7329	DCA_int_01 - phones	D	3.7629
3.7629	DCA_int_01 - phones	sp	3.9429
3.9429	DCA_int_01 - phones	T	4.0929
3.9429	DCA_int_01 - words	ten	4.2229
4.0929	DCA_int_01 - phones	EH1	4.1329
4.1329	DCA_int_01 - phones	N	4.2229
4.2229	DCA_int_01 - phones	sp	4.3629
4.3629	DCA_int_01 - words	or	4.4129
4.3629	DCA_int_01 - phones	ER0	4.4129
4.4129	DCA_int_01 - phones	S	4.5129
4.4129	DCA_int_01 - words	so	4.6429
4.5129	DCA_int_01 - phones	OW1	4.6429
4.6429	DCA_int_01 - phones	sp	4.6829
6.0348	DCA_se3_ag2_f_05 - phones	HH	6.1748
6.0348	DCA_se3_ag2_f_05 - words	hopscotch	7.0548
6.1748	DCA_se3_ag2_f_05 - phones	AA1	6.2348
6.2348	DCA_se3_ag2_f_05 - phones	P	6.3348
6.3348	DCA_se3_ag2_f_05 - phones	S	6.4248
6.4248	DCA_se3_ag2_f_05 - phones	K	6.5148
6.5148	DCA_se3_ag2_f_05 - phones	AA2	6.6948
6.6948	DCA_se3_ag2_f_05 - phones	CH	7.0548
7.2074	DCA_se3_ag2_f_05 - phones	AH1	7.5774
7.2074	DCA_se3_ag2_f_05 - words	uh	7.5774
7.5774	DCA_se3_ag2_f_05 - phones	sp	7.6674
7.6674	DCA_se3_ag2_f_05 - phones	R	7.8774
7.6674	DCA_se3_ag2_f_05 - words	rope	8.1074
7.8774	DCA_se3_ag2_f_05 - phones	OW1	7.9874
7.9874	DCA_se3_ag2_f_05 - phones	P	8.1074
8.1074	DCA_se3_ag2_f_05 - phones	sp	8.1874
8.4119	DCA_se3_ag2_f_05 - phones	W	8.5019
8.4119	DCA_se3_ag2_f_05 - words	we	8.5519
8.5019	DCA_se3_ag2_f_05 - phones	IY1	8.5519
8.5519	DCA_se3_ag2_f_05 - phones	JH	8.6419
8.5519	DCA_se3_ag2_f_05 - words	jumped	8.8719
8.6419	DCA_se3_ag2_f_05 - phones	AH1	8.6819
8.6819	DCA_se3_ag2_f_05 - phones	M	8.7519
8.7519	DCA_se3_ag2_f_05 - phones	P	8.8419
8.8419	DCA_se3_ag2_f_05 - phones	T	8.8719
8.8719	DCA_se3_ag2_f_05 - phones	R	8.9319
8.8719	DCA_se3_ag2_f_05 - words	rope	9.2119
8.9319	DCA_se3_ag2_f_05 - phones	OW1	9.0119
9.0119	DCA_se3_ag2_f_05 - phones	P	9.2119
9.3724	DCA_se3_ag2_f_05 - phones	sil	9.4124
9.4124	DCA_se3_ag2_f_05 - words	uh	9.9324
9.4124	DCA_se3_ag2_f_05 - phones	AH1	9.9324
9.9324	DCA_se3_ag2_f_05 - phones	sp	13.8679
13.8679	DCA_se3_ag2_f_05 - phones	AH0	13.9079
13.8679	DCA_se3_ag2_f_05 - words	of	13.9379
13.9079	DCA_se3_ag2_f_05 - phones	V	13.9379
13.9379	DCA_se3_ag2_f_05 - phones	sp	13.9779
13.9779	DCA_se3_ag2_f_05 - phones	K	14.1379
13.9779	DCA_se3_ag2_f_05 - words	course	14.3679
14.1379	DCA_se3_ag2_f_05 - phones	AO1	14.1879
14.1879	DCA_se3_ag2_f_05 - phones	R	14.2779
14.2779	DCA_se3_ag2_f_05 - phones	S	14.3679
14.3679	DCA_se3_ag2_f_05 - phones	M	14.4579
14.3679	DCA_se3_ag2_f_05 - words	mothers	14.7179
14.4579	DCA_se3_ag2_f_05 - phones	AH1	14.5179
14.5179	DCA_se3_ag2_f_05 - phones	DH	14.5679
14.5679	DCA_se3_ag2_f_05 - phones	ER0	14.6579
14.6579	DCA_se3_ag2_f_05 - phones	Z	14.7179
14.7179	DCA_se3_ag2_f_05 - phones	AH0	14.7479
14.7179	DCA_se3_ag2_f_05 - words	and	14.8279
14.7479	DCA_se3_ag2_f_05 - phones	N	14.7779
14.7779	DCA_se3_ag2_f_05 - phones	D	14.8279
14.8279	DCA_se3_ag2_f_05 - phones	sp	14.8579
14.8579	DCA_se3_ag2_f_05 - phones	F	14.9779
14.8579	DCA_se3_ag2_f_05 - words	fathers	15.4979
14.9779	DCA_se3_ag2_f_05 - phones	AA1	15.1179
15.1179	DCA_se3_ag2_f_05 - phones	DH	15.2579
15.2579	DCA_se3_ag2_f_05 - phones	ER0	15.3279
15.3279	DCA_se3_ag2_f_05 - phones	Z	15.4979
17.1992	DCA_int_01 - phones	HH	17.2892
17.1992	DCA_int_01 - words	how	17.3792
17.2892	DCA_int_01 - phones	AW1	17.3792
17.3792	DCA_int_01 - phones	D	17.5092
17.3792	DCA_int_01 - words	did	17.6792
17.5092	DCA_int_01 - phones	IH0	17.6492
17.6492	DCA_int_01 - phones	D	17.6792
17.6792	DCA_int_01 - phones	sp	17.7792
17.7792	DCA_int_01 - phones	DH	17.8192
17.7792	DCA_int_01 - words	that	17.8992
17.8192	DCA_int_01 - phones	AH0	17.8592
17.8592	DCA_int_01 - phones	T	17.8992
17.8992	DCA_int_01 - phones	G	17.9292
17.8992	DCA_int_01 - words	go	17.9592
17.9292	DCA_int_01 - phones	OW1	17.9592
17.9592	DCA_int_01 - phones	sp	37.9806
19.5499	DCA_se3_ag2_f_05 - phones	W	19.6199
19.5499	DCA_se3_ag2_f_05 - words	well	19.6999
19.6199	DCA_se3_ag2_f_05 - phones	EH1	19.6499
19.6499	DCA_se3_ag2_f_05 - phones	L	19.6999
19.6999	DCA_se3_ag2_f_05 - phones	S	19.7999
19.6999	DCA_se3_ag2_f_05 - words	someone	20.0999
19.7999	DCA_se3_ag2_f_05 - phones	AH1	19.8799
19.8799	DCA_se3_ag2_f_05 - phones	M	19.9399
19.9399	DCA_se3_ag2_f_05 - phones	W	20.0099
20.0099	DCA_se3_ag2_f_05 - phones	AH2	20.0499
20.0499	DCA_se3_ag2_f_05 - phones	N	20.0999
20.0999	DCA_se3_ag2_f_05 - phones	W	20.1999
20.0999	DCA_se3_ag2_f_05 - words	was	20.3099
20.1999	DCA_se3_ag2_f_05 - phones	AH0	20.2499
20.2499	DCA_se3_ag2_f_05 - phones	Z	20.3099
20.3099	DCA_se3_ag2_f_05 - phones	AH0	20.3699
20.3099	DCA_se3_ag2_f_05 - words	a	20.3699
20.3699	DCA_se3_ag2_f_05 - phones	M	20.4499
20.3699	DCA_se3_ag2_f_05 - words	mother	20.7299
20.4499	DCA_se3_ag2_f_05 - phones	AH1	20.5499
20.5499	DCA_se3_ag2_f_05 - phones	DH	20.6099
20.6099	DCA_se3_ag2_f_05 - phones	ER0	20.7299
20.7299	DCA_se3_ag2_f_05 - phones	AH0	20.7599
20.7299	DCA_se3_ag2_f_05 - words	and	20.8399
20.7599	DCA_se3_ag2_f_05 - phones	N	20.7899
20.7899	DCA_se3_ag2_f_05 - phones	D	20.8399
20.8399	DCA_se3_ag2_f_05 - phones	S	20.9199
20.8399	DCA_se3_ag2_f_05 - words	somebody	21.2499
20.9199	DCA_se3_ag2_f_05 - phones	AH1	20.9699
20.9699	DCA_se3_ag2_f_05 - phones	M	21.0299
21.0299	DCA_se3_ag2_f_05 - phones	B	21.0799
21.0799	DCA_se3_ag2_f_05 - phones	AH0	21.1299
21.1299	DCA_se3_ag2_f_05 - phones	D	21.1799
21.1799	DCA_se3_ag2_f_05 - phones	IY0	21.2499
21.2499	DCA_se3_ag2_f_05 - phones	EH1	21.3299
21.2499	DCA_se3_ag2_f_05 - words	else	21.4899
21.3299	DCA_se3_ag2_f_05 - phones	L	21.4199
21.4199	DCA_se3_ag2_f_05 - phones	S	21.4899
21.4899	DCA_se3_ag2_f_05 - phones	W	21.5299
21.4899	DCA_se3_ag2_f_05 - words	was	21.6599
21.5299	DCA_se3_ag2_f_05 - phones	AH0	21.5799
21.5799	DCA_se3_ag2_f_05 - phones	Z	21.6599
21.6599	DCA_se3_ag2_f_05 - words	a	21.7399
21.6599	DCA_se3_ag2_f_05 - phones	AH0	21.7399
21.7399	DCA_se3_ag2_f_05 - phones	F	21.8399
21.7399	DCA_se3_ag2_f_05 - words	father	22.2299
21.8399	DCA_se3_ag2_f_05 - phones	AA1	22.0399
22.0399	DCA_se3_ag2_f_05 - phones	DH	22.1099
22.1099	DCA_se3_ag2_f_05 - phones	ER0	22.2299
22.2299	DCA_se3_ag2_f_05 - phones	AH0	22.2599
22.2299	DCA_se3_ag2_f_05 - words	and	22.4199
22.2599	DCA_se3_ag2_f_05 - phones	N	22.3599
22.3599	DCA_se3_ag2_f_05 - phones	D	22.4199
22.4199	DCA_se3_ag2_f_05 - phones	W	22.4699
22.4199	DCA_se3_ag2_f_05 - words	we	22.5199
22.4699	DCA_se3_ag2_f_05 - phones	IY1	22.5199
22.5199	DCA_se3_ag2_f_05 - phones	P	22.6499
22.5199	DCA_se3_ag2_f_05 - words	played	22.8499
22.6499	DCA_se3_ag2_f_05 - phones	L	22.6999
22.6999	DCA_se3_ag2_f_05 - phones	EY1	22.7899
22.7899	DCA_se3_ag2_f_05 - phones	D	22.8499
22.8499	DCA_se3_ag2_f_05 - phones	W	22.8799
22.8499	DCA_se3_ag2_f_05 - words	with	23.0499
22.8799	DCA_se3_ag2_f_05 - phones	IH0	22.9199
22.9199	DCA_se3_ag2_f_05 - phones	TH	23.0499
23.0499	DCA_se3_ag2_f_05 - phones	D	23.1099
23.0499	DCA_se3_ag2_f_05 - words	dolls	23.5099
23.1099	DCA_se3_ag2_f_05 - phones	AA1	23.2299
23.2299	DCA_se3_ag2_f_05 - phones	L	23.4299
23.4299	DCA_se3_ag2_f_05 - phones	Z	23.5099
23.5099	DCA_se3_ag2_f_05 - phones	AH1	23.5399
23.5099	DCA_se3_ag2_f_05 - words	of	23.5699
23.5399	DCA_se3_ag2_f_05 - phones	V	23.5699
23.5699	DCA_se3_ag2_f_05 - phones	sp	23.6299
23.6299	DCA_se3_ag2_f_05 - phones	K	23.7399
23.6299	DCA_se3_ag2_f_05 - words	course	24.1499
23.7399	DCA_se3_ag2_f_05 - phones	AO1	23.8499
23.8499	DCA_se3_ag2_f_05 - phones	R	23.9799
23.9799	DCA_se3_ag2_f_05 - phones	S	24.1499
25.0537	DCA_se3_ag2_f_05 - phones	sil	25.1037
25.1037	DCA_se3_ag2_f_05 - phones	AH0	25.3937
25.1037	DCA_se3_ag2_f_05 - words	and	25.6937
25.3937	DCA_se3_ag2_f_05 - phones	N	25.5137
25.5137	DCA_se3_ag2_f_05 - phones	D	25.6937
30.1698	DCA_se3_ag2_f_05 - phones	sil	30.2398
30.2398	DCA_se3_ag2_f_05 - phones	OW1	30.2898
30.2398	DCA_se3_ag2_f_05 - words	oh	30.2898
30.2898	DCA_se3_ag2_f_05 - phones	sp	30.3398
30.3398	DCA_se3_ag2_f_05 - phones	S	30.5298
30.3398	DCA_se3_ag2_f_05 - words	school	30.8898
30.5298	DCA_se3_ag2_f_05 - phones	K	30.6098
30.6098	DCA_se3_ag2_f_05 - phones	UW1	30.7898
30.7898	DCA_se3_ag2_f_05 - phones	L	30.8898
30.8898	DCA_se3_ag2_f_05 - phones	AH0	30.9198
30.8898	DCA_se3_ag2_f_05 - words	of	30.9598
30.9198	DCA_se3_ag2_f_05 - phones	V	30.9598
30.9598	DCA_se3_ag2_f_05 - phones	sp	30.9898
30.9898	DCA_se3_ag2_f_05 - phones	K	31.1498
30.9898	DCA_se3_ag2_f_05 - words	course	31.5598
31.1498	DCA_se3_ag2_f_05 - phones	AO1	31.2598
31.2598	DCA_se3_ag2_f_05 - phones	R	31.3798
31.3798	DCA_se3_ag2_f_05 - phones	S	31.5598
31.8265	DCA_se3_ag2_f_05 - phones	S	31.9965
31.8265	DCA_se3_ag2_f_05 - words	someone	32.2265
31.9965	DCA_se3_ag2_f_05 - phones	AH1	32.0465
32.0465	DCA_se3_ag2_f_05 - phones	M	32.1165
32.1165	DCA_se3_ag2_f_05 - phones	W	32.1565
32.1565	DCA_se3_ag2_f_05 - phones	AH2	32.1965
32.1965	DCA_se3_ag2_f_05 - phones	N	32.2265
32.2265	DCA_se3_ag2_f_05 - phones	W	32.3165
32.2265	DCA_se3_ag2_f_05 - words	was	32.4865
32.3165	DCA_se3_ag2_f_05 - phones	AH0	32.3565
32.3565	DCA_se3_ag2_f_05 - phones	Z	32.4865
32.4865	DCA_se3_ag2_f_05 - words	a	32.5565
32.4865	DCA_se3_ag2_f_05 - phones	AH0	32.5565
32.5565	DCA_se3_ag2_f_05 - phones	T	32.7165
32.5565	DCA_se3_ag2_f_05 - words	teacher	33.0665
32.7165	DCA_se3_ag2_f_05 - phones	IY1	32.7965
32.7965	DCA_se3_ag2_f_05 - phones	CH	32.9565
32.9565	DCA_se3_ag2_f_05 - phones	ER0	33.0665
33.0665	DCA_se3_ag2_f_05 - phones	sp	33.1765
34.0633	DCA_se3_ag2_f_05 - phones	AH0	34.1833
34.0633	DCA_se3_ag2_f_05 - words	and	34.3133
34.1833	DCA_se3_ag2_f_05 - phones	N	34.2533
34.2533	DCA_se3_ag2_f_05 - phones	D	34.3133
34.3133	DCA_se3_ag2_f_05 - phones	S	34.4133
34.3133	DCA_se3_ag2_f_05 - words	someone	34.8733
34.4133	DCA_se3_ag2_f_05 - phones	AH1	34.4633
34.4633	DCA_se3_ag2_f_05 - phones	M	34.5633
34.5633	DCA_se3_ag2_f_05 - phones	W	34.6033
34.6033	DCA_se3_ag2_f_05 - phones	AH2	34.6633
34.6633	DCA_se3_ag2_f_05 - phones	N	34.8733
34.8733	DCA_se3_ag2_f_05 - phones	sp	34.9933
35.0998	DCA_se3_ag2_f_05 - phones	Y	35.1698
35.0998	DCA_se3_ag2_f_05 - words	you	35.2298
35.1698	DCA_se3_ag2_f_05 - phones	UW1	35.2298
35.2298	DCA_se3_ag2_f_05 - phones	N	35.2698
35.2298	DCA_se3_ag2_f_05 - words	know	35.3198
35.2698	DCA_se3_ag2_f_05 - phones	OW1	35.3198
35.3198	DCA_se3_ag2_f_05 - phones	DH	35.3898
35.3198	DCA_se3_ag2_f_05 - words	the	35.4598
35.3898	DCA_se3_ag2_f_05 - phones	AH0	35.4598
35.4598	DCA_se3_ag2_f_05 - phones	AH1	35.5298
35.4598	DCA_se3_ag2_f_05 - words	others	35.7298
35.5298	DCA_se3_ag2_f_05 - phones	DH	35.5898
35.5898	DCA_se3_ag2_f_05 - phones	ER0	35.6498
35.6498	DCA_se3_ag2_f_05 - phones	Z	35.7298
35.7298	DCA_se3_ag2_f_05 - phones	W	35.7998
35.7298	DCA_se3_ag2_f_05 - words	were	35.8498
35.7998	DCA_se3_ag2_f_05 - phones	ER0	35.8498
35.8498	DCA_se3_ag2_f_05 - phones	DH	35.8898
35.8498	DCA_se3_ag2_f_05 - words	the	35.9298
35.8898	DCA_se3_ag2_f_05 - phones	AH0	35.9298
35.9298	DCA_se3_ag2_f_05 - phones	CH	36.0898
35.9298	DCA_se3_ag2_f_05 - words	children	36.5098
36.0898	DCA_se3_ag2_f_05 - phones	IH1	36.1298
36.1298	DCA_se3_ag2_f_05 - phones	L	36.2198
36.2198	DCA_se3_ag2_f_05 - phones	D	36.3298
36.3298	DCA_se3_ag2_f_05 - phones	R	36.3598
36.3598	DCA_se3_ag2_f_05 - phones	AH0	36.3898
36.3898	DCA_se3_ag2_f_05 - phones	N	36.5098
36.7600	DCA_se3_ag2_f_05 - phones	sil	36.8000
36.8000	DCA_se3_ag2_f_05 - phones	G	36.8600
36.8000	DCA_se3_ag2_f_05 - words	good	37.0500
36.8600	DCA_se3_ag2_f_05 - phones	IH0	36.9900
36.9900	DCA_se3_ag2_f_05 - phones	D	37.0500
37.0500	DCA_se3_ag2_f_05 - phones	AE1	37.1400
37.0500	DCA_se3_ag2_f_05 - words	and	37.2600
37.1400	DCA_se3_ag2_f_05 - phones	N	37.2100
37.2100	DCA_se3_ag2_f_05 - phones	D	37.2600
37.2600	DCA_se3_ag2_f_05 - phones	B	37.3300
37.2600	DCA_se3_ag2_f_05 - words	bad	37.7100
37.3300	DCA_se3_ag2_f_05 - phones	AE1	37.5700
37.5700	DCA_se3_ag2_f_05 - phones	D	37.7100
37.9806	DCA_int_01 - phones	M	38.1206
37.9806	DCA_int_01 - words	mm-hm	38.2606
38.1206	DCA_int_01 - phones	HH	38.2206
38.2206	DCA_int_01 - phones	M	38.2606
38.2606	DCA_int_01 - phones	sp	38.3806
39.6494	DCA_se3_ag2_f_05 - phones	AH0	39.7394
39.6494	DCA_se3_ag2_f_05 - words	and	39.7894
39.7394	DCA_se3_ag2_f_05 - phones	N	39.7894
39.7894	DCA_se3_ag2_f_05 - phones	DH	39.8394
39.7894	DCA_se3_ag2_f_05 - words	that	39.9794
39.8394	DCA_se3_ag2_f_05 - phones	AH0	39.8794
39.8794	DCA_se3_ag2_f_05 - phones	T	39.9794
39.9794	DCA_se3_ag2_f_05 - words	s	40.0594
39.9794	DCA_se3_ag2_f_05 - phones	S	40.0594
40.0594	DCA_se3_ag2_f_05 - phones	AO1	40.1394
40.0594	DCA_se3_ag2_f_05 - words	all	40.1994
40.1394	DCA_se3_ag2_f_05 - phones	L	40.1994
40.1994	DCA_se3_ag2_f_05 - phones	sp	40.2294
40.2294	DCA_se3_ag2_f_05 - words	i	40.3694
40.2294	DCA_se3_ag2_f_05 - phones	AY1	40.3694
40.3694	DCA_se3_ag2_f_05 - phones	K	40.4594
40.3694	DCA_se3_ag2_f_05 - words	can	40.5794
40.4594	DCA_se3_ag2_f_05 - phones	AH0	40.5094
40.5094	DCA_se3_ag2_f_05 - phones	N	40.5794
40.5794	DCA_se3_ag2_f_05 - phones	TH	40.6094
40.5794	DCA_se3_ag2_f_05 - words	think	40.7794
40.6094	DCA_se3_ag2_f_05 - phones	IH1	40.6594
40.6594	DCA_se3_ag2_f_05 - phones	NG	40.6994
40.6994	DCA_se3_ag2_f_05 - phones	K	40.7794
40.7794	DCA_se3_ag2_f_05 - phones	AH0	40.8094
40.7794	DCA_se3_ag2_f_05 - words	of	40.8894
40.8094	DCA_se3_ag2_f_05 - phones	V	40.8894
40.8894	DCA_se3_ag2_f_05 - phones	sp	40.9494
40.9494	DCA_se3_ag2_f_05 - phones	R	41.0494
40.9494	DCA_se3_ag2_f_05 - words	right	41.1394
41.0494	DCA_se3_ag2_f_05 - phones	AY1	41.0994
41.0994	DCA_se3_ag2_f_05 - phones	T	41.1394
41.1394	DCA_se3_ag2_f_05 - phones	sp	41.1694
41.1694	DCA_se3_ag2_f_05 - phones	N	41.2294
41.1694	DCA_se3_ag2_f_05 - words	now	41.3794
41.2294	DCA_se3_ag2_f_05 - phones	AW1	41.3794
41.3794	DCA_se3_ag2_f_05 - phones	sp	46.6139
42.3963	DCA_int_01 - phones	HH	42.4663
42.3963	DCA_int_01 - words	how	42.4963
42.4663	DCA_int_01 - phones	AW1	42.4963
42.4963	DCA_int_01 - phones	D	42.5263
42.4963	DCA_int_01 - words	did	42.6363
42.5263	DCA_int_01 - phones	IH0	42.5563
42.5563	DCA_int_01 - phones	D	42.6363
42.6363	DCA_int_01 - phones	Y	42.6763
42.6363	DCA_int_01 - words	you	42.7463
42.6763	DCA_int_01 - phones	UW1	42.7463
42.7463	DCA_int_01 - phones	P	42.7863
42.7463	DCA_int_01 - words	play	42.9563
42.7863	DCA_int_01 - phones	L	42.8563
42.8563	DCA_int_01 - phones	EY1	42.9563
42.9563	DCA_int_01 - phones	sp	42.9863
42.9863	DCA_int_01 - phones	HH	43.0463
42.9863	DCA_int_01 - words	hopscotch	43.6763
43.0463	DCA_int_01 - phones	AA1	43.1063
43.1063	DCA_int_01 - phones	P	43.2163
43.2163	DCA_int_01 - phones	S	43.2963
43.2963	DCA_int_01 - phones	K	43.3563
43.3563	DCA_int_01 - phones	AA2	43.4063
43.4063	DCA_int_01 - phones	CH	43.6763
43.6763	DCA_int_01 - phones	sp	43.7063
46.6139	DCA_se3_ag2_f_05 - phones	W	46.6439
46.6139	DCA_se3_ag2_f_05 - words	well	46.7039
46.6439	DCA_se3_ag2_f_05 - phones	EH1	46.6739
46.6739	DCA_se3_ag2_f_05 - phones	L	46.7039
46.7039	DCA_se3_ag2_f_05 - phones	Y	46.8039
46.7039	DCA_se3_ag2_f_05 - words	you	46.8739
46.8039	DCA_se3_ag2_f_05 - phones	UW1	46.8739
46.8739	DCA_se3_ag2_f_05 - phones	M	46.9939
46.8739	DCA_se3_ag2_f_05 - words	marked	47.2639
46.9939	DCA_se3_ag2_f_05 - phones	AA1	47.1039
47.1039	DCA_se3_ag2_f_05 - phones	R	47.1839
47.1839	DCA_se3_ag2_f_05 - phones	K	47.2239
47.2239	DCA_se3_ag2_f_05 - phones	T	47.2639
47.2639	DCA_se3_ag2_f_05 - phones	S	47.3939
47.2639	DCA_se3_ag2_f_05 - words	squares	47.9439
47.3939	DCA_se3_ag2_f_05 - phones	K	47.4939
47.4939	DCA_se3_ag2_f_05 - phones	W	47.5339
47.5339	DCA_se3_ag2_f_05 - phones	EH1	47.7539
47.7539	DCA_se3_ag2_f_05 - phones	R	47.8639
47.8639	DCA_se3_ag2_f_05 - phones	Z	47.9439
47.9439	DCA_se3_ag2_f_05 - phones	AO1	48.0439
47.9439	DCA_se3_ag2_f_05 - words	on	48.0839
48.0439	DCA_se3_ag2_f_05 - phones	N	48.0839
48.0839	DCA_se3_ag2_f_05 - phones	DH	48.1239
48.0839	DCA_se3_ag2_f_05 - words	the	48.1839
48.1239	DCA_se3_ag2_f_05 - phones	AH0	48.1839
48.1839	DCA_se3_ag2_f_05 - phones	G	48.2539
48.1839	DCA_se3_ag2_f_05 - words	ground	48.7639
48.2539	DCA_se3_ag2_f_05 - phones	R	48.3239
48.3239	DCA_se3_ag2_f_05 - phones	AW1	48.5039
48.5039	DCA_se3_ag2_f_05 - phones	N	48.6139
48.6139	DCA_se3_ag2_f_05 - phones	D	48.7639
49.0668	DCA_se3_ag2_f_05 - phones	sil	49.0968
49.0968	DCA_se3_ag2_f_05 - phones	AH0	49.2968
49.0968	DCA_se3_ag2_f_05 - words	and	49.3768
49.2968	DCA_se3_ag2_f_05 - phones	N	49.3468
49.3468	DCA_se3_ag2_f_05 - phones	D	49.3768
49.3768	DCA_se3_ag2_f_05 - phones	Y	49.4168
49.3768	DCA_se3_ag2_f_05 - words	you	49.4568
49.4168	DCA_se3_ag2_f_05 - phones	UW1	49.4568
49.4568	DCA_se3_ag2_f_05 - phones	P	49.5568
49.4568	DCA_se3_ag2_f_05 - words	put	49.6468
49.5568	DCA_se3_ag2_f_05 - phones	UH1	49.5968
49.5968	DCA_se3_ag2_f_05 - phones	T	49.6468
49.6468	DCA_se3_ag2_f_05 - phones	DH	49.7168
49.6468	DCA_se3_ag2_f_05 - words	the	49.7468
49.7168	DCA_se3_ag2_f_05 - phones	AH0	49.7468
49.7468	DCA_se3_ag2_f_05 - phones	N	49.8268
49.7468	DCA_se3_ag2_f_05 - words	numbers	50.1768
49.8268	DCA_se3_ag2_f_05 - phones	AH1	49.8868
49.8868	DCA_se3_ag2_f_05 - phones	M	49.9768
49.9768	DCA_se3_ag2_f_05 - phones	B	50.0268
50.0268	DCA_se3_ag2_f_05 - phones	ER0	50.1068
50.1068	DCA_se3_ag2_f_05 - phones	Z	50.1768
50.1768	DCA_se3_ag2_f_05 - phones	IH0	50.2768
50.1768	DCA_se3_ag2_f_05 - words	in	50.3068
50.2768	DCA_se3_ag2_f_05 - phones	N	50.3068
50.3068	DCA_se3_ag2_f_05 - phones	AH0	50.3368
50.3068	DCA_se3_ag2_f_05 - words	and	50.6268
50.3368	DCA_se3_ag2_f_05 - phones	N	50.4568
50.4568	DCA_se3_ag2_f_05 - phones	D	50.6268
51.0792	DCA_se3_ag2_f_05 - phones	sil	51.1792
51.1792	DCA_se3_ag2_f_05 - phones	IH0	51.2092
51.1792	DCA_se3_ag2_f_05 - words	in	51.2992
51.2092	DCA_se3_ag2_f_05 - phones	N	51.2992
51.2992	DCA_se3_ag2_f_05 - phones	DH	51.3292
51.2992	DCA_se3_ag2_f_05 - words	the	51.3992
51.3292	DCA_se3_ag2_f_05 - phones	AH0	51.3992
51.3992	DCA_se3_ag2_f_05 - phones	S	51.4892
51.3992	DCA_se3_ag2_f_05 - words	squares	51.9892
51.4892	DCA_se3_ag2_f_05 - phones	K	51.5392
51.5392	DCA_se3_ag2_f_05 - phones	W	51.5692
51.5692	DCA_se3_ag2_f_05 - phones	EH1	51.7592
51.7592	DCA_se3_ag2_f_05 - phones	R	51.8792
51.8792	DCA_se3_ag2_f_05 - phones	Z	51.9892
52.9401	DCA_se3_ag2_f_05 - phones	sil	52.9801
52.9801	DCA_se3_ag2_f_05 - phones	AE1	53.0601
52.9801	DCA_se3_ag2_f_05 - words	and	53.1001
53.0601	DCA_se3_ag2_f_05 - phones	N	53.1001
53.1001	DCA_se3_ag2_f_05 - phones	Y	53.1301
53.1001	DCA_se3_ag2_f_05 - words	you	53.1601
53.1301	DCA_se3_ag2_f_05 - phones	UW1	53.1601
53.1601	DCA_se3_ag2_f_05 - phones	Y	53.3001
53.1601	DCA_se3_ag2_f_05 - words	used	53.6501
53.3001	DCA_se3_ag2_f_05 - phones	UW1	53.4801
53.4801	DCA_se3_ag2_f_05 - phones	Z	53.5801
53.5801	DCA_se3_ag2_f_05 - phones	D	53.6501
53.6501	DCA_se3_ag2_f_05 - phones	IY1	53.8301
53.6501	DCA_se3_ag2_f_05 - words	either	54.1501
53.8301	DCA_se3_ag2_f_05 - phones	DH	53.8801
53.8801	DCA_se3_ag2_f_05 - phones	ER0	54.1501
54.1501	DCA_se3_ag2_f_05 - words	a	54.2201
54.1501	DCA_se3_ag2_f_05 - phones	AH0	54.2201
54.2201	DCA_se3_ag2_f_05 - phones	S	54.3601
54.2201	DCA_se3_ag2_f_05 - words	stone	54.8201
54.3601	DCA_se3_ag2_f_05 - phones	T	54.4601
54.4601	DCA_se3_ag2_f_05 - phones	OW1	54.7601
54.7601	DCA_se3_ag2_f_05 - phones	N	54.8201
54.8201	DCA_se3_ag2_f_05 - phones	AO1	54.9301
54.8201	DCA_se3_ag2_f_05 - words	or	55.0601
54.9301	DCA_se3_ag2_f_05 - phones	R	55.0601
55.0601	DCA_se3_ag2_f_05 - words	a	55.1201
55.0601	DCA_se3_ag2_f_05 - phones	AH0	55.1201
55.1201	DCA_se3_ag2_f_05 - phones	P	55.2501
55.1201	DCA_se3_ag2_f_05 - words	piece	55.4301
55.2501	DCA_se3_ag2_f_05 - phones	IY1	55.3101
55.3101	DCA_se3_ag2_f_05 - phones	S	55.4301
55.4301	DCA_se3_ag2_f_05 - phones	AH0	55.4701
55.4301	DCA_se3_ag2_f_05 - words	of	55.5001
55.4701	DCA_se3_ag2_f_05 - phones	V	55.5001
55.5001	DCA_se3_ag2_f_05 - phones	sp	55.5401
55.5401	DCA_se3_ag2_f_05 - phones	G	55.6201
55.5401	DCA_se3_ag2_f_05 - words	glass	56.2001
55.6201	DCA_se3_ag2_f_05 - phones	L	55.7101
55.7101	DCA_se3_ag2_f_05 - phones	AE1	55.9301
55.9301	DCA_se3_ag2_f_05 - phones	S	56.2001
56.2001	DCA_se3_ag2_f_05 - phones	sp	56.2301
56.2301	DCA_se3_ag2_f_05 - phones	T	56.3301
56.2301	DCA_se3_ag2_f_05 - words	to	56.5301
56.3301	DCA_se3_ag2_f_05 - phones	UW1	56.5301
56.5301	DCA_se3_ag2_f_05 - phones	sp	56.5701
57.6238	DCA_se3_ag2_f_05 - phones	T	57.7638
57.6238	DCA_se3_ag2_f_05 - words	toss	58.0038
57.7638	DCA_se3_ag2_f_05 - phones	AO1	57.8638
57.8638	DCA_se3_ag2_f_05 - phones	S	58.0038
58.0038	DCA_se3_ag2_f_05 - phones	IH0	58.0338
58.0038	DCA_se3_ag2_f_05 - words	it	58.0738
58.0338	DCA_se3_ag2_f_05 - phones	T	58.0738
58.0738	DCA_se3_ag2_f_05 - phones	IH0	58.1438
58.0738	DCA_se3_ag2_f_05 - words	into	58.3938
58.1438	DCA_se3_ag2_f_05 - phones	N	58.2438
58.2438	DCA_se3_ag2_f_05 - phones	T	58.3138
58.3138	DCA_se3_ag2_f_05 - phones	UW1	58.3938
58.3938	DCA_se3_ag2_f_05 - phones	DH	58.4238
58.3938	DCA_se3_ag2_f_05 - words	the	58.4538
58.4238	DCA_se3_ag2_f_05 - phones	AH0	58.4538
58.4538	DCA_se3_ag2_f_05 - phones	sp	58.4838
58.4838	DCA_se3_ag2_f_05 - phones	B	58.5338
58.4838	DCA_se3_ag2_f_05 - words	block	58.9538
58.5338	DCA_se3_ag2_f_05 - phones	L	58.6238
58.6238	DCA_se3_ag2_f_05 - phones	AA1	58.7338
58.7338	DCA_se3_ag2_f_05 - phones	K	58.9538
59.1723	DCA_se3_ag2_f_05 - phones	sil	59.2223
59.2223	DCA_se3_ag2_f_05 - phones	AH0	59.3323
59.2223	DCA_se3_ag2_f_05 - words	and	59.3823
59.3323	DCA_se3_ag2_f_05 - phones	N	59.3823
59.3823	DCA_se3_ag2_f_05 - phones	DH	59.4523
59.3823	DCA_se3_ag2_f_05 - words	then	59.5523
59.4523	DCA_se3_ag2_f_05 - phones	EH1	59.4823
59.4823	DCA_se3_ag2_f_05 - phones	N	59.5523
59.5523	DCA_se3_ag2_f_05 - phones	Y	59.6123
59.5523	DCA_se3_ag2_f_05 - words	you	59.6623
59.6123	DCA_se3_ag2_f_05 - phones	UW1	59.6623
59.6623	DCA_se3_ag2_f_05 - phones	W	59.7323
59.6623	DCA_se3_ag2_f_05 - words	would	59.7923
59.7323	DCA_se3_ag2_f_05 - phones	UH1	59.7623
59.7623	DCA_se3_ag2_f_05 - phones	D	59.7923
59.7923	DCA_se3_ag2_f_05 - phones	sp	59.8223
59.8223	DCA_se3_ag2_f_05 - phones	HH	59.9323
59.8223	DCA_se3_ag2_f_05 - words	hop	60.1723
59.9323	DCA_se3_ag2_f_05 - phones	AA1	60.0323
60.0323	DCA_se3_ag2_f_05 - phones	P	60.1723
60.1723	DCA_se3_ag2_f_05 - phones	AA1	60.2323
60.1723	DCA_se3_ag2_f_05 - words	on	60.3123
60.2323	DCA_se3_ag2_f_05 - phones	N	60.3123
60.3123	DCA_se3_ag2_f_05 - phones	W	60.3723
60.3123	DCA_se3_ag2_f_05 - words	one	60.4923
60.3723	DCA_se3_ag2_f_05 - phones	AH1	60.4323
60.4323	DCA_se3_ag2_f_05 - phones	N	60.4923
60.4923	DCA_se3_ag2_f_05 - phones	sp	60.5323
60.5323	DCA_se3_ag2_f_05 - phones	F	60.6323
60.5323	DCA_se3_ag2_f_05 - words	foot	60.6923
60.6323	DCA_se3_ag2_f_05 - phones	UH1	60.6623
60.6623	DCA_se3_ag2_f_05 - phones	T	60.6923
60.6923	DCA_se3_ag2_f_05 - phones	sp	61.5194
61.5194	DCA_se3_ag2_f_05 - phones	AH0	61.5994
61.5194	DCA_se3_ag2_f_05 - words	until	62.1894
61.5994	DCA_se3_ag2_f_05 - phones	N	61.6794
61.6794	DCA_se3_ag2_f_05 - phones	T	61.8094
61.8094	DCA_se3_ag2_f_05 - phones	IH1	61.8994
61.8994	DCA_se3_ag2_f_05 - phones	L	62.1894
64.4222	DCA_se3_ag2_f_05 - phones	sil	64.5022
64.5022	DCA_se3_ag2_f_05 - phones	HH	64.5422
64.5022	DCA_se3_ag2_f_05 - words	has	64.6722
64.5422	DCA_se3_ag2_f_05 - phones	AH0	64.6222
64.6222	DCA_se3_ag2_f_05 - phones	Z	64.6722
64.6722	DCA_se3_ag2_f_05 - phones	sp	64.7022
64.7022	DCA_se3_ag2_f_05 - phones	IH0	64.7422
64.7022	DCA_se3_ag2_f_05 - words	it	64.7722
64.7422	DCA_se3_ag2_f_05 - phones	T	64.7722
64.7722	DCA_se3_ag2_f_05 - phones	sp	64.8522
64.8522	DCA_se3_ag2_f_05 - phones	B	64.8822
64.8522	DCA_se3_ag2_f_05 - words	been	65.0122
64.8822	DCA_se3_ag2_f_05 - phones	IH0	64.9222
64.9222	DCA_se3_ag2_f_05 - phones	N	65.0122
65.0122	DCA_se3_ag2_f_05 - phones	DH	65.0622
65.0122	DCA_se3_ag2_f_05 - words	that	65.1822
65.0622	DCA_se3_ag2_f_05 - phones	AE1	65.1422
65.1422	DCA_se3_ag2_f_05 - phones	T	65.1822
65.1822	DCA_se3_ag2_f_05 - phones	sp	65.2122
65.2122	DCA_se3_ag2_f_05 - phones	L	65.3822
65.2122	DCA_se3_ag2_f_05 - words	long	65.4622
65.3822	DCA_se3_ag2_f_05 - phones	AO1	65.4322
65.4322	DCA_se3_ag2_f_05 - phones	NG	65.4622
65.4622	DCA_se3_ag2_f_05 - phones	sp	66.4711
66.4711	DCA_se3_ag2_f_05 - phones	AH0	66.5411
66.4711	DCA_se3_ag2_f_05 - words	until	66.7711
66.5411	DCA_se3_ag2_f_05 - phones	N	66.6011
66.6011	DCA_se3_ag2_f_05 - phones	T	66.6911
66.6911	DCA_se3_ag2_f_05 - phones	IH1	66.7211
66.7211	DCA_se3_ag2_f_05 - phones	L	66.7711
66.7711	DCA_se3_ag2_f_05 - phones	Y	66.9111
66.7711	DCA_se3_ag2_f_05 - words	you	67.2211
66.9111	DCA_se3_ag2_f_05 - phones	UW1	67.2211
67.2211	DCA_se3_ag2_f_05 - phones	sp	67.2711
67.9895	DCA_se3_ag2_f_05 - phones	K	68.0695
67.9895	DCA_se3_ag2_f_05 - words	completed	68.5395
68.0695	DCA_se3_ag2_f_05 - phones	AH0	68.1295
68.1295	DCA_se3_ag2_f_05 - phones	M	68.1895
68.1895	DCA_se3_ag2_f_05 - phones	P	68.2795
68.2795	DCA_se3_ag2_f_05 - phones	L	68.3095
68.3095	DCA_se3_ag2_f_05 - phones	IY1	68.3795
68.3795	DCA_se3_ag2_f_05 - phones	T	68.4295
68.4295	DCA_se3_ag2_f_05 - phones	IH0	68.4995
68.4995	DCA_se3_ag2_f_05 - phones	D	68.5395
68.5395	DCA_se3_ag2_f_05 - phones	DH	68.5995
68.5395	DCA_se3_ag2_f_05 - words	the	68.6395
68.5995	DCA_se3_ag2_f_05 - phones	AH0	68.6395
68.6395	DCA_se3_ag2_f_05 - phones	N	68.7395
68.6395	DCA_se3_ag2_f_05 - words	numbers	69.0895
68.7395	DCA_se3_ag2_f_05 - phones	AH1	68.8095
68.8095	DCA_se3_ag2_f_05 - phones	M	68.8895
68.8895	DCA_se3_ag2_f_05 - phones	B	68.9395
68.9395	DCA_se3_ag2_f_05 - phones	ER0	69.0195
69.0195	DCA_se3_ag2_f_05 - phones	Z	69.0895
69.0895	DCA_se3_ag2_f_05 - phones	AH1	69.1595
69.0895	DCA_se3_ag2_f_05 - words	up	69.2095
69.1595	DCA_se3_ag2_f_05 - phones	P	69.2095
69.2095	DCA_se3_ag2_f_05 - phones	sp	69.2395
69.2395	DCA_se3_ag2_f_05 - phones	T	69.3195
69.2395	DCA_se3_ag2_f_05 - words	to	69.3895
69.3195	DCA_se3_ag2_f_05 - phones	IH0	69.3895
69.3895	DCA_se3_ag2_f_05 - phones	T	69.5095
69.3895	DCA_se3_ag2_f_05 - words	ten	69.8495
69.5095	DCA_se3_ag2_f_05 - phones	EH1	69.5795
69.5795	DCA_se3_ag2_f_05 - phones	N	69.8495
69.9624	DCA_se3_ag2_f_05 - phones	AH0	70.0624
69.9624	DCA_se3_ag2_f_05 - words	and	70.0924
70.0624	DCA_se3_ag2_f_05 - phones	N	70.0924
70.0924	DCA_se3_ag2_f_05 - phones	DH	70.1424
70.0924	DCA_se3_ag2_f_05 - words	then	70.2224
70.1424	DCA_se3_ag2_f_05 - phones	EH1	70.1724
70.1724	DCA_se3_ag2_f_05 - phones	N	70.2224
70.2224	DCA_se3_ag2_f_05 - phones	Y	70.2724
70.2224	DCA_se3_ag2_f_05 - words	you	70.3124
70.2724	DCA_se3_ag2_f_05 - phones	UW1	70.3124
70.3124	DCA_se3_ag2_f_05 - phones	W	70.3524
70.3124	DCA_se3_ag2_f_05 - words	would	70.4224
70.3524	DCA_se3_ag2_f_05 - phones	UH1	70.3924
70.3924	DCA_se3_ag2_f_05 - phones	D	70.4224
70.4224	DCA_se3_ag2_f_05 - phones	sp	70.4524
70.4524	DCA_se3_ag2_f_05 - phones	K	70.5324
70.4524	DCA_se3_ag2_f_05 - words	come	70.7624
70.5324	DCA_se3_ag2_f_05 - phones	AH1	70.5824
70.5824	DCA_se3_ag2_f_05 - phones	M	70.7624
70.9044	DCA_se3_ag2_f_05 - phones	K	71.0044
70.9044	DCA_se3_ag2_f_05 - words	come	71.1244
71.0044	DCA_se3_ag2_f_05 - phones	AH1	71.0544
71.0544	DCA_se3_ag2_f_05 - phones	M	71.1244
71.1244	DCA_se3_ag2_f_05 - phones	B	71.1844
71.1244	DCA_se3_ag2_f_05 - words	back	71.3744
71.1844	DCA_se3_ag2_f_05 - phones	AE1	71.3044
71.3044	DCA_se3_ag2_f_05 - phones	K	71.3744
71.3744	DCA_se3_ag2_f_05 - phones	DH	71.4344
71.3744	DCA_se3_ag2_f_05 - words	the	71.5144
71.4344	DCA_se3_ag2_f_05 - phones	IY0	71.5144
71.5144	DCA_se3_ag2_f_05 - phones	AH1	71.5544
71.5144	DCA_se3_ag2_f_05 - words	other	71.6844
71.5544	DCA_se3_ag2_f_05 - phones	DH	71.6044
71.6044	DCA_se3_ag2_f_05 - phones	ER0	71.6844
71.6844	DCA_se3_ag2_f_05 - phones	W	71.7844
71.6844	DCA_se3_ag2_f_05 - words	way	71.8944
71.7844	DCA_se3_ag2_f_05 - phones	EY1	71.8944
72.6092	DCA_se3_ag2_f_05 - phones	B	72.6892
72.6092	DCA_se3_ag2_f_05 - words	back	72.8892
72.6892	DCA_se3_ag2_f_05 - phones	AE1	72.8092
72.8092	DCA_se3_ag2_f_05 - phones	K	72.8892
72.8892	DCA_se3_ag2_f_05 - phones	T	72.9692
72.8892	DCA_se3_ag2_f_05 - words	to	73.0992
72.9692	DCA_se3_ag2_f_05 - phones	UW1	73.0992
73.0992	DCA_se3_ag2_f_05 - phones	W	73.1992
73.0992	DCA_se3_ag2_f_05 - words	one	73.4092
73.1992	DCA_se3_ag2_f_05 - phones	AH1	73.2992
73.2992	DCA_se3_ag2_f_05 - phones	N	73.4092
73.4092	DCA_se3_ag2_f_05 - phones	sp	74.4721
74.4721	DCA_se3_ag2_f_05 - phones	AH0	74.5221
74.4721	DCA_se3_ag2_f_05 - words	and	74.5621
74.5221	DCA_se3_ag2_f_05 - phones	N	74.5621
74.5621	DCA_se3_ag2_f_05 - phones	DH	74.5921
74.5621	DCA_se3_ag2_f_05 - words	the	74.6621
74.5921	DCA_se3_ag2_f_05 - phones	AH0	74.6621
74.6621	DCA_se3_ag2_f_05 - phones	P	74.7721
74.6621	DCA_se3_ag2_f_05 - words	person	75.1121
74.7721	DCA_se3_ag2_f_05 - phones	ER1	74.8821
74.8821	DCA_se3_ag2_f_05 - phones	S	75.0021
75.0021	DCA_se3_ag2_f_05 - phones	AH0	75.0321
75.0321	DCA_se3_ag2_f_05 - phones	N	75.1121
75.1121	DCA_se3_ag2_f_05 - phones	sp	75.1421
75.1421	DCA_se3_ag2_f_05 - phones	HH	75.1721
75.1421	DCA_se3_ag2_f_05 - words	who	75.4421
75.1721	DCA_se3_ag2_f_05 - phones	UW1	75.4421
75.4421	DCA_se3_ag2_f_05 - phones	sp	76.7946
76.7946	DCA_se3_ag2_f_05 - phones	K	76.8446
76.7946	DCA_se3_ag2_f_05 - words	completed	77.4446
76.8446	DCA_se3_ag2_f_05 - phones	AH0	76.8946
76.8946	DCA_se3_ag2_f_05 - phones	M	76.9546
76.9546	DCA_se3_ag2_f_05 - phones	P	77.0546
77.0546	DCA_se3_ag2_f_05 - phones	L	77.0846
77.0846	DCA_se3_ag2_f_05 - phones	IY1	77.1646
77.1646	DCA_se3_ag2_f_05 - phones	T	77.2046
77.2046	DCA_se3_ag2_f_05 - phones	IH0	77.2846
77.2846	DCA_se3_ag2_f_05 - phones	D	77.4446
77.6310	DCA_se3_ag2_f_05 - phones	sil	77.6710
77.6710	DCA_se3_ag2_f_05 - phones	AO1	77.7410
77.6710	DCA_se3_ag2_f_05 - words	or	77.9710
77.7410	DCA_se3_ag2_f_05 - phones	R	77.9710
77.9710	DCA_se3_ag2_f_05 - phones	W	78.0210
77.9710	DCA_se3_ag2_f_05 - words	went	78.1410
78.0210	DCA_se3_ag2_f_05 - phones	EH1	78.0710
78.0710	DCA_se3_ag2_f_05 - phones	N	78.1010
78.1010	DCA_se3_ag2_f_05 - phones	T	78.1410
78.1410	DCA_se3_ag2_f_05 - phones	AO1	78.2810
78.1410	DCA_se3_ag2_f_05 - words	all	78.3210
78.2810	DCA_se3_ag2_f_05 - phones	L	78.3210
78.3210	DCA_se3_ag2_f_05 - phones	DH	78.3510
78.3210	DCA_se3_ag2_f_05 - words	the	78.4010
78.3510	DCA_se3_ag2_f_05 - phones	AH0	78.4010
78.4010	DCA_se3_ag2_f_05 - phones	W	78.4810
78.4010	DCA_se3_ag2_f_05 - words	way	78.5510
78.4810	DCA_se3_ag2_f_05 - phones	EY1	78.5510
78.5510	DCA_se3_ag2_f_05 - phones	AH1	78.6010
78.5510	DCA_se3_ag2_f_05 - words	up	78.6510
78.6010	DCA_se3_ag2_f_05 - phones	P	78.6510
78.6510	DCA_se3_ag2_f_05 - phones	sp	78.6810
78.6810	DCA_se3_ag2_f_05 - phones	T	78.7610
78.6810	DCA_se3_ag2_f_05 - words	to	78.8410
78.7610	DCA_se3_ag2_f_05 - phones	IH0	78.8410
78.8410	DCA_se3_ag2_f_05 - phones	T	78.9810
78.8410	DCA_se3_ag2_f_05 - words	ten	79.2710
78.9810	DCA_se3_ag2_f_05 - phones	EH1	79.0210
79.0210	DCA_se3_ag2_f_05 - phones	N	79.2710
79.2710	DCA_se3_ag2_f_05 - phones	sp	79.5196
79.5196	DCA_se3_ag2_f_05 - phones	W	79.5496
79.5196	DCA_se3_ag2_f_05 - words	without	79.8196
79.5496	DCA_se3_ag2_f_05 - phones	IH0	79.5796
79.5796	DCA_se3_ag2_f_05 - phones	TH	79.6396
79.6396	DCA_se3_ag2_f_05 - phones	AW1	79.7196
79.7196	DCA_se3_ag2_f_05 - phones	T	79.8196
79.8196	DCA_se3_ag2_f_05 - phones	S	79.8996
79.8196	DCA_se3_ag2_f_05 - words	stepping	80.2396
79.8996	DCA_se3_ag2_f_05 - phones	T	79.9596
79.9596	DCA_se3_ag2_f_05 - phones	EH1	80.0296
80.0296	DCA_se3_ag2_f_05 - phones	P	80.1096
80.1096	DCA_se3_ag2_f_05 - phones	IH0	80.1596
80.1596	DCA_se3_ag2_f_05 - phones	NG	80.2396
80.2396	DCA_se3_ag2_f_05 - phones	AA1	80.3596
80.2396	DCA_se3_ag2_f_05 - words	on	80.4396
80.3596	DCA_se3_ag2_f_05 - phones	N	80.4396
80.4396	DCA_se3_ag2_f_05 - phones	L	80.4996
80.4396	DCA_se3_ag2_f_05 - words	lines	80.9596
80.4996	DCA_se3_ag2_f_05 - phones	AY1	80.7496
80.7496	DCA_se3_ag2_f_05 - phones	N	80.8796
80.8796	DCA_se3_ag2_f_05 - phones	Z	80.9596
81.3565	DCA_se3_ag2_f_05 - phones	sil	81.3865
81.3865	DCA_se3_ag2_f_05 - phones	AO1	81.4565
81.3865	DCA_se3_ag2_f_05 - words	on	81.5265
81.4565	DCA_se3_ag2_f_05 - phones	N	81.5265
81.5265	DCA_se3_ag2_f_05 - phones	DH	81.5665
81.5265	DCA_se3_ag2_f_05 - words	the	81.5965
81.5665	DCA_se3_ag2_f_05 - phones	AH0	81.5965
81.5965	DCA_se3_ag2_f_05 - phones	L	81.6765
81.5965	DCA_se3_ag2_f_05 - words	lines	82.1765
81.6765	DCA_se3_ag2_f_05 - phones	AY1	81.8965
81.8965	DCA_se3_ag2_f_05 - phones	N	82.0365
82.0365	DCA_se3_ag2_f_05 - phones	Z	82.1765
82.2415	DCA_se3_ag2_f_05 - phones	AH0	82.3815
82.2415	DCA_se3_ag2_f_05 - words	and	82.5115
82.3815	DCA_se3_ag2_f_05 - phones	N	82.4715
82.4715	DCA_se3_ag2_f_05 - phones	D	82.5115
82.5115	DCA_se3_ag2_f_05 - phones	B	82.5715
82.5115	DCA_se3_ag2_f_05 - words	back	82.8115
82.5715	DCA_se3_ag2_f_05 - phones	AE1	82.7415
82.7415	DCA_se3_ag2_f_05 - phones	K	82.8115
82.8115	DCA_se3_ag2_f_05 - phones	sp	82.8715
82.8715	DCA_se3_ag2_f_05 - phones	W	82.9115
82.8715	DCA_se3_ag2_f_05 - words	would	82.9815
82.9115	DCA_se3_ag2_f_05 - phones	UH1	82.9415
82.9415	DCA_se3_ag2_f_05 - phones	D	82.9815
82.9815	DCA_se3_ag2_f_05 - phones	sp	83.0115
83.0115	DCA_se3_ag2_f_05 - phones	B	83.0715
83.0115	DCA_se3_ag2_f_05 - words	be	83.1515
83.0715	DCA_se3_ag2_f_05 - phones	IY1	83.1515
83.1515	DCA_se3_ag2_f_05 - phones	DH	83.2015
83.1515	DCA_se3_ag2_f_05 - words	the	83.2515
83.2015	DCA_se3_ag2_f_05 - phones	AH0	83.2515
83.2515	DCA_se3_ag2_f_05 - phones	W	83.3315
83.2515	DCA_se3_ag2_f_05 - words	winner	83.5915
83.3315	DCA_se3_ag2_f_05 - phones	IH1	83.3815
83.3815	DCA_se3_ag2_f_05 - phones	N	83.4815
83.4815	DCA_se3_ag2_f_05 - phones	ER0	83.5915
84.1874	DCA_se3_ag2_f_05 - phones	IH0	84.2274
84.1874	DCA_se3_ag2_f_05 - words	if	84.2574
84.2274	DCA_se3_ag2_f_05 - phones	F	84.2574
84.2574	DCA_se3_ag2_f_05 - phones	sp	84.3074
84.3074	DCA_se3_ag2_f_05 - phones	AY1	84.4774
84.3074	DCA_se3_ag2_f_05 - words	i	84.4774
84.4774	DCA_se3_ag2_f_05 - phones	K	84.5574
84.4774	DCA_se3_ag2_f_05 - words	can	84.6574
84.5574	DCA_se3_ag2_f_05 - phones	AH0	84.6074
84.6074	DCA_se3_ag2_f_05 - phones	N	84.6574
84.6574	DCA_se3_ag2_f_05 - phones	R	84.7174
84.6574	DCA_se3_ag2_f_05 - words	remember	85.0574
84.7174	DCA_se3_ag2_f_05 - phones	IH0	84.7774
84.7774	DCA_se3_ag2_f_05 - phones	M	84.8374
84.8374	DCA_se3_ag2_f_05 - phones	EH1	84.8874
84.8874	DCA_se3_ag2_f_05 - phones	M	84.9374
84.9374	DCA_se3_ag2_f_05 - phones	B	84.9774
84.9774	DCA_se3_ag2_f_05 - phones	ER0	85.0574
85.0574	DCA_se3_ag2_f_05 - phones	K	85.1274
85.0574	DCA_se3_ag2_f_05 - words	correctly	85.6774
85.1274	DCA_se3_ag2_f_05 - phones	ER0	85.2474
85.2474	DCA_se3_ag2_f_05 - phones	EH1	85.3074
85.3074	DCA_se3_ag2_f_05 - phones	K	85.4074
85.4074	DCA_se3_ag2_f_05 - phones	T	85.5074
85.5074	DCA_se3_ag2_f_05 - phones	L	85.5674
85.5674	DCA_se3_ag2_f_05 - phones	IY0	85.6774
86.5202	DCA_int_01 - phones	M	86.5702
86.5202	DCA_int_01 - words	mm-hm	86.8702
86.5702	DCA_int_01 - phones	HH	86.6002
86.6002	DCA_int_01 - phones	M	86.8702
86.8702	DCA_int_01 - phones	sp	86.9002
87.1365	DCA_int_01 - phones	S	87.2565
87.1365	DCA_int_01 - words	so	87.3365
87.2565	DCA_int_01 - phones	OW1	87.3365
87.3365	DCA_int_01 - phones	Y	87.3965
87.3365	DCA_int_01 - words	you	87.4665
87.3965	DCA_int_01 - phones	UW1	87.4665
87.4665	DCA_int_01 - phones	HH	87.5065
87.4665	DCA_int_01 - words	had	87.6065
87.5065	DCA_int_01 - phones	AE1	87.5465
87.5465	DCA_int_01 - phones	D	87.6065
87.6065	DCA_int_01 - phones	T	87.6465
87.6065	DCA_int_01 - words	to	87.7065
87.6465	DCA_int_01 - phones	IH0	87.7065
87.7065	DCA_int_01 - phones	G	87.7665
87.7065	DCA_int_01 - words	go	87.9365
87.7665	DCA_int_01 - phones	OW1	87.9365
87.9365	DCA_int_01 - phones	EH1	87.9765
87.9365	DCA_int_01 - words	as	88.0465
87.9765	DCA_int_01 - phones	Z	88.0465
88.0465	DCA_int_01 - phones	F	88.1965
88.0465	DCA_int_01 - words	far	88.4065
88.1965	DCA_int_01 - phones	AA1	88.3565
88.3565	DCA_int_01 - phones	R	88.4065
88.4065	DCA_int_01 - phones	EH1	88.4365
88.4065	DCA_int_01 - words	as	88.6065
88.4365	DCA_int_01 - phones	Z	88.6065
88.6065	DCA_int_01 - phones	sp	88.6365
89.5992	DCA_int_01 - phones	Y	89.8792
89.5992	DCA_int_01 - words	you	89.9292
89.8792	DCA_int_01 - phones	UW1	89.9292
89.9292	DCA_int_01 - phones	HH	89.9592
89.9292	DCA_int_01 - words	had	90.0692
89.9592	DCA_int_01 - phones	AE1	90.0092
90.0092	DCA_int_01 - phones	D	90.0692
90.0692	DCA_int_01 - phones	T	90.1092
90.0692	DCA_int_01 - words	to	90.1592
90.1092	DCA_int_01 - phones	AH0	90.1592
90.1592	DCA_int_01 - phones	TH	90.2392
90.1592	DCA_int_01 - words	throw	90.3892
90.2392	DCA_int_01 - phones	R	90.2892
90.2892	DCA_int_01 - phones	OW1	90.3892
90.3892	DCA_int_01 - phones	DH	90.4292
90.3892	DCA_int_01 - words	the	90.4892
90.4292	DCA_int_01 - phones	AH1	90.4892
90.4892	DCA_int_01 - phones	sp	90.5292
90.5292	DCA_int_01 - phones	P	90.5992
90.5292	DCA_int_01 - words	piece	90.7792
90.5992	DCA_int_01 - phones	IY1	90.6992
90.6992	DCA_int_01 - phones	S	90.7792
90.7792	DCA_int_01 - phones	AH0	90.8192
90.7792	DCA_int_01 - words	of	90.8492
90.8192	DCA_int_01 - phones	V	90.8492
90.8492	DCA_int_01 - phones	G	90.9092
90.8492	DCA_int_01 - words	glass	91.2792
90.9092	DCA_int_01 - phones	L	91.0292
91.0292	DCA_int_01 - phones	AE1	91.1392
91.1392	DCA_int_01 - phones	S	91.2792
91.2792	DCA_int_01 - words	or	91.3392
91.2792	DCA_int_01 - phones	ER0	91.3392
91.3392	DCA_int_01 - phones	AH0	91.3992
91.3392	DCA_int_01 - words	a	91.3992
91.3992	DCA_int_01 - phones	S	91.4892
91.3992	DCA_int_01 - words	stone	91.7092
91.4892	DCA_int_01 - phones	T	91.5392
91.5392	DCA_int_01 - phones	OW1	91.6792
91.6792	DCA_int_01 - phones	N	91.7092
91.7092	DCA_int_01 - phones	sp	91.7492
91.7162	DCA_se3_ag2_f_05 - phones	Y	91.8562
91.7162	DCA_se3_ag2_f_05 - words	yes	92.1862
91.7492	DCA_int_01 - phones	AA1	91.7792
91.7492	DCA_int_01 - words	on	91.8092
91.7792	DCA_int_01 - phones	N	91.8092
91.8092	DCA_int_01 - phones	IY1	91.8392
91.8092	DCA_int_01 - words	each	91.8692
91.8392	DCA_int_01 - phones	CH	91.8692
91.8562	DCA_se3_ag2_f_05 - phones	EH1	92.0662
91.8692	DCA_int_01 - phones	sp	92.2792
92.0662	DCA_se3_ag2_f_05 - phones	S	92.1862
92.2792	DCA_int_01 - phones	N	92.3092
92.2792	DCA_int_01 - words	number	92.5092
92.3092	DCA_int_01 - phones	AH1	92.3392
92.3392	DCA_int_01 - phones	M	92.3692
92.3692	DCA_int_01 - phones	B	92.4292
92.4292	DCA_int_01 - phones	ER0	92.5092
92.5006	DCA_se3_ag2_f_05 - phones	sil	92.5406
92.5092	DCA_int_01 - words	<unk>	93.2092
92.5092	DCA_int_01 - phones	spn	93.2092
92.5406	DCA_se3_ag2_f_05 - phones	Y	92.6706
92.5406	DCA_se3_ag2_f_05 - words	yes	93.0406
92.6706	DCA_se3_ag2_f_05 - phones	EH1	92.9106
92.9106	DCA_se3_ag2_f_05 - phones	S	93.0406
93.3360	DCA_se3_ag2_f_05 - phones	sil	93.3960
93.3960	DCA_se3_ag2_f_05 - phones	M	93.4460
93.3960	DCA_se3_ag2_f_05 - words	mm-hm	93.6060
93.4460	DCA_se3_ag2_f_05 - phones	HH	93.5760
93.5760	DCA_se3_ag2_f_05 - phones	M	93.6060
93.6060	DCA_se3_ag2_f_05 - phones	sp	99.5089
95.1373	DCA_int_01 - phones	D	95.1673
95.1373	DCA_int_01 - words	did	95.2273
95.1673	DCA_int_01 - phones	IH0	95.1973
95.1973	DCA_int_01 - phones	D	95.2273
95.2273	DCA_int_01 - phones	Y	95.2673
95.2273	DCA_int_01 - words	you	95.2973
95.2673	DCA_int_01 - phones	UW1	95.2973
95.2973	DCA_int_01 - phones	EH1	95.3273
95.2973	DCA_int_01 - words	ever	95.4973
95.3273	DCA_int_01 - phones	V	95.3873
95.3873	DCA_int_01 - phones	ER0	95.4973
95.4973	DCA_int_01 - phones	P	95.5573
95.4973	DCA_int_01 - words	play	95.6773
95.5573	DCA_int_01 - phones	L	95.6073
95.6073	DCA_int_01 - phones	EY1	95.6773
95.6773	DCA_int_01 - phones	EH1	95.7173
95.6773	DCA_int_01 - words	any	95.8473
95.7173	DCA_int_01 - phones	N	95.7773
95.7773	DCA_int_01 - phones	IY0	95.8473
95.8473	DCA_int_01 - phones	G	95.9273
95.8473	DCA_int_01 - words	games	96.1873
95.9273	DCA_int_01 - phones	EY1	96.0573
96.0573	DCA_int_01 - phones	M	96.1473
96.1473	DCA_int_01 - phones	Z	96.1873
96.1873	DCA_int_01 - phones	W	96.2173
96.1873	DCA_int_01 - words	where	96.3273
96.2173	DCA_int_01 - phones	EH1	96.2473
96.2473	DCA_int_01 - phones	R	96.3273
96.3273	DCA_int_01 - phones	DH	96.3673
96.3273	DCA_int_01 - words	the	96.4273
96.3673	DCA_int_01 - phones	IY0	96.4273
96.4273	DCA_int_01 - phones	K	96.5273
96.4273	DCA_int_01 - words	kids	96.7873
96.5273	DCA_int_01 - phones	IH1	96.5773
96.5773	DCA_int_01 - phones	D	96.6573
96.6573	DCA_int_01 - phones	Z	96.7873
96.7873	DCA_int_01 - phones	W	96.8173
96.7873	DCA_int_01 - words	would	96.8873
96.8173	DCA_int_01 - phones	UH1	96.8473
96.8473	DCA_int_01 - phones	D	96.8873
96.8873	DCA_int_01 - phones	sp	96.9273
96.9273	DCA_int_01 - phones	CH	97.0773
96.9273	DCA_int_01 - words	chase	97.3373
97.0773	DCA_int_01 - phones	EY1	97.2173
97.2173	DCA_int_01 - phones	S	97.3373
97.3373	DCA_int_01 - phones	IY1	97.4573
97.3373	DCA_int_01 - words	each	97.5673
97.4573	DCA_int_01 - phones	CH	97.5673
97.5673	DCA_int_01 - phones	AH1	97.6273
97.5673	DCA_int_01 - words	other	97.7773
97.6273	DCA_int_01 - phones	DH	97.6773
97.6773	DCA_int_01 - phones	ER0	97.7773
97.7773	DCA_int_01 - phones	AH0	97.8073
97.7773	DCA_int_01 - words	and	97.8873
97.8073	DCA_int_01 - phones	N	97.8873
97.8873	DCA_int_01 - phones	W	97.9573
97.8873	DCA_int_01 - words	one	98.1173
97.9573	DCA_int_01 - phones	AH1	98.0273
98.0273	DCA_int_01 - phones	N	98.1173
98.1173	DCA_int_01 - phones	sp	98.1473
98.1473	DCA_int_01 - phones	K	98.2273
98.1473	DCA_int_01 - words	kid	98.3673
98.2273	DCA_int_01 - phones	IH1	98.2973
98.2973	DCA_int_01 - phones	D	98.3673
98.3673	DCA_int_01 - phones	W	98.3973
98.3673	DCA_int_01 - words	would	98.4873
98.3973	DCA_int_01 - phones	UH1	98.4373
98.4373	DCA_int_01 - phones	D	98.4873
98.4873	DCA_int_01 - phones	CH	98.6073
98.4873	DCA_int_01 - words	chase	98.8373
98.6073	DCA_int_01 - phones	EY1	98.7473
98.7473	DCA_int_01 - phones	S	98.8373
98.8373	DCA_int_01 - phones	sp	98.8673
98.8673	DCA_int_01 - phones	EH1	98.9073
98.8673	DCA_int_01 - words	everybody	99.2873
98.9073	DCA_int_01 - phones	V	98.9473
98.9473	DCA_int_01 - phones	R	99.0173
99.0173	DCA_int_01 - phones	IY0	99.0773
99.0773	DCA_int_01 - phones	B	99.1373
99.1373	DCA_int_01 - phones	AA2	99.1873
99.1873	DCA_int_01 - phones	D	99.2473
99.2473	DCA_int_01 - phones	IY0	99.2873
99.2873	DCA_int_01 - phones	EH1	99.3773
99.2873	DCA_int_01 - words	else	99.5173
99.3773	DCA_int_01 - phones	L	99.4873
99.4873	DCA_int_01 - phones	S	99.5173
99.5089	DCA_se3_ag2_f_05 - words	oh	99.5689
99.5089	DCA_se3_ag2_f_05 - phones	OW1	99.5689
99.5173	DCA_int_01 - phones	sp	99.5473
99.5689	DCA_se3_ag2_f_05 - phones	W	99.6189
99.5689	DCA_se3_ag2_f_05 - words	we	99.6789
99.6189	DCA_se3_ag2_f_05 - phones	IY1	99.6789
99.6789	DCA_se3_ag2_f_05 - phones	P	99.7989
99.6789	DCA_se3_ag2_f_05 - words	played	99.9689
99.7989	DCA_se3_ag2_f_05 - phones	L	99.8389
99.8389	DCA_se3_ag2_f_05 - phones	EY1	99.9389
99.9389	DCA_se3_ag2_f_05 - phones	D	99.9689
99.9689	DCA_se3_ag2_f_05 - phones	sp	100.0089
100.0089	DCA_se3_ag2_f_05 - phones	T	100.1789
100.0089	DCA_se3_ag2_f_05 - words	tag	100.4789
100.1789	DCA_se3_ag2_f_05 - phones	AE1	100.3689
100.3689	DCA_se3_ag2_f_05 - phones	G	100.4789
100.4789	DCA_se3_ag2_f_05 - phones	AH0	100.5089
100.4789	DCA_se3_ag2_f_05 - words	of	100.5389
100.5089	DCA_se3_ag2_f_05 - phones	V	100.5389
100.5389	DCA_se3_ag2_f_05 - phones	sp	100.5689
100.5689	DCA_se3_ag2_f_05 - phones	K	100.7489
100.5689	DCA_se3_ag2_f_05 - words	course	101.0989
100.7489	DCA_se3_ag2_f_05 - phones	AO1	100.8189
100.8189	DCA_se3_ag2_f_05 - phones	R	100.9389
100.9389	DCA_se3_ag2_f_05 - phones	S	101.0989
101.5474	DCA_int_01 - phones	HH	101.6474
101.5474	DCA_int_01 - words	how	101.6774
101.6474	DCA_int_01 - phones	AW1	101.6774
101.6774	DCA_int_01 - phones	W	101.7174
101.6774	DCA_int_01 - words	would	101.8374
101.7174	DCA_int_01 - phones	UH1	101.7974
101.7974	DCA_int_01 - phones	D	101.8374
101.8374	DCA_int_01 - phones	DH	101.8674
101.8374	DCA_int_01 - words	that	101.9974
101.8674	DCA_int_01 - phones	AH0	101.9674
101.9674	DCA_int_01 - phones	T	101.9974
101.9974	DCA_int_01 - phones	sp	102.0674
102.0674	DCA_int_01 - phones	G	102.1574
102.0674	DCA_int_01 - words	go	102.1974
102.1574	DCA_int_01 - phones	OW1	102.1974
102.1974	DCA_int_01 - phones	sp	102.3674
103.4801	DCA_int_01 - phones	P	103.5601
103.4801	DCA_int_01 - words	pretend	103.9401
103.5601	DCA_int_01 - phones	R	103.6001
103.6001	DCA_int_01 - phones	IY0	103.6601
103.6601	DCA_int_01 - phones	T	103.7401
103.7401	DCA_int_01 - phones	EH1	103.8101
103.8101	DCA_int_01 - phones	N	103.8801
103.8801	DCA_int_01 - phones	D	103.9401
103.9401	DCA_int_01 - phones	AY1	103.9801
103.9401	DCA_int_01 - words	i'm	104.0601
103.9801	DCA_int_01 - phones	M	104.0601
104.0601	DCA_int_01 - words	a	104.1101
104.0601	DCA_int_01 - phones	AH0	104.1101
104.1101	DCA_int_01 - phones	sp	104.2501
104.2501	DCA_int_01 - phones	F	104.3001
104.2501	DCA_int_01 - words	foreigner	104.5401
104.3001	DCA_int_01 - phones	AO1	104.3601
104.3601	DCA_int_01 - phones	R	104.4701
104.4701	DCA_int_01 - phones	N	104.5001
104.5001	DCA_int_01 - phones	ER0	104.5401
104.5401	DCA_int_01 - words	<unk>	105.5901
104.5401	DCA_int_01 - phones	spn	105.5901
106.1613	DCA_int_01 - phones	sil	106.1913
106.1913	DCA_int_01 - phones	CH	106.3013
106.1913	DCA_int_01 - words	czechoslovakia	107.1913
106.3013	DCA_int_01 - phones	EH2	106.3913
106.3913	DCA_int_01 - phones	K	106.4213
106.4213	DCA_int_01 - phones	AH0	106.4613
106.4613	DCA_int_01 - phones	S	106.6013
106.6013	DCA_int_01 - phones	L	106.6313
106.6313	DCA_int_01 - phones	OW0	106.6813
106.6813	DCA_int_01 - phones	V	106.7613
106.7613	DCA_int_01 - phones	AA1	106.9713
106.9713	DCA_int_01 - phones	K	107.0013
107.0013	DCA_int_01 - phones	IY0	107.1113
107.1113	DCA_int_01 - phones	AH0	107.1913
107.1913	DCA_int_01 - phones	S	107.2513
107.1913	DCA_int_01 - words	some	107.3613
107.2513	DCA_int_01 - phones	AH1	107.3013
107.3013	DCA_int_01 - phones	M	107.3613
107.3613	DCA_int_01 - phones	P	107.4713
107.3613	DCA_int_01 - words	place	107.7413
107.4713	DCA_int_01 - phones	L	107.5313
107.5313	DCA_int_01 - phones	EY1	107.6313
107.6313	DCA_int_01 - phones	S	107.7413
107.7413	DCA_int_01 - phones	sp	107.8013
107.8013	DCA_int_01 - words	i	107.8413
107.8013	DCA_int_01 - phones	AY1	107.8413
107.8413	DCA_int_01 - phones	sp	107.8713
107.8713	DCA_int_01 - phones	N	107.9113
107.8713	DCA_int_01 - words	never	108.0813
107.9113	DCA_int_01 - phones	EH1	107.9613
107.9613	DCA_int_01 - phones	V	108.0113
108.0113	DCA_int_01 - phones	ER0	108.0813
108.0813	DCA_int_01 - phones	HH	108.1413
108.0813	DCA_int_01 - words	heard	108.2913
108.1413	DCA_int_01 - phones	ER1	108.2613
108.2613	DCA_int_01 - phones	D	108.2913
108.2913	DCA_int_01 - phones	AH0	108.3213
108.2913	DCA_int_01 - words	of	108.3613
108.3213	DCA_int_01 - phones	V	108.3613
108.3613	DCA_int_01 - phones	DH	108.3913
108.3613	DCA_int_01 - words	this	108.6013
108.3913	DCA_int_01 - phones	IH0	108.4713
108.4713	DCA_int_01 - phones	S	108.6013
108.6013	DCA_int_01 - phones	G	108.6613
108.6013	DCA_int_01 - words	game	108.7913
108.6613	DCA_int_01 - phones	EY1	108.7313
108.7313	DCA_int_01 - phones	M	108.7913
108.7913	DCA_int_01 - phones	sp	109.1313
109.1313	DCA_int_01 - phones	B	109.1613
109.1313	DCA_int_01 - words	before	109.3213
109.1613	DCA_int_01 - phones	IH0	109.1913
109.1913	DCA_int_01 - phones	F	109.2213
109.2213	DCA_int_01 - phones	AO1	109.2513
109.2513	DCA_int_01 - phones	R	109.3213
109.3213	DCA_int_01 - phones	sp	109.3613
109.3613	DCA_int_01 - phones	HH	109.4013
109.3613	DCA_int_01 - words	how	109.4313
109.4013	DCA_int_01 - phones	AW1	109.4313
109.4313	DCA_int_01 - phones	sp	109.4613
109.4613	DCA_int_01 - phones	W	109.5313
109.4613	DCA_int_01 - words	would	109.6313
109.5313	DCA_int_01 - phones	UH1	109.5613
109.5613	DCA_int_01 - phones	D	109.6313
109.6313	DCA_int_01 - phones	Y	109.6713
109.6313	DCA_int_01 - words	you	109.7213
109.6713	DCA_int_01 - phones	UW1	109.7213
109.7213	DCA_int_01 - phones	sp	109.7513
109.7513	DCA_int_01 - phones	P	109.8313
109.7513	DCA_int_01 - words	play	109.9313
109.8313	DCA_int_01 - phones	L	109.8913
109.8913	DCA_int_01 - phones	EY1	109.9313
109.9313	DCA_int_01 - phones	sp	110.0213
110.9049	DCA_se3_ag2_f_05 - phones	sil	110.9349
110.9349	DCA_se3_ag2_f_05 - phones	W	110.9749
110.9349	DCA_se3_ag2_f_05 - words	well	111.1049
110.9749	DCA_se3_ag2_f_05 - phones	EH1	111.0349
111.0349	DCA_se3_ag2_f_05 - phones	L	111.1049
111.1049	DCA_se3_ag2_f_05 - phones	Y	111.1449
111.1049	DCA_se3_ag2_f_05 - words	you	111.1949
111.1449	DCA_se3_ag2_f_05 - phones	UW1	111.1949
111.1949	DCA_se3_ag2_f_05 - phones	W	111.2249
111.1949	DCA_se3_ag2_f_05 - words	would	111.3149
111.2249	DCA_se3_ag2_f_05 - phones	UH1	111.2649
111.2649	DCA_se3_ag2_f_05 - phones	D	111.3149
111.3149	DCA_se3_ag2_f_05 - phones	T	111.4349
111.3149	DCA_se3_ag2_f_05 - words	tag	111.6649
111.4349	DCA_se3_ag2_f_05 - phones	AE1	111.5749
111.5749	DCA_se3_ag2_f_05 - phones	G	111.6649
111.6649	DCA_se3_ag2_f_05 - phones	S	111.7549
111.6649	DCA_se3_ag2_f_05 - words	someone	112.0649
111.7549	DCA_se3_ag2_f_05 - phones	AH1	111.8049
111.8049	DCA_se3_ag2_f_05 - phones	M	111.9049
111.9049	DCA_se3_ag2_f_05 - phones	W	111.9549
111.9549	DCA_se3_ag2_f_05 - phones	AH2	112.0149
112.0149	DCA_se3_ag2_f_05 - phones	N	112.0649
112.0649	DCA_se3_ag2_f_05 - phones	AH0	112.1249
112.0649	DCA_se3_ag2_f_05 - words	and	112.1749
112.1249	DCA_se3_ag2_f_05 - phones	N	112.1749
112.1749	DCA_se3_ag2_f_05 - phones	DH	112.2149
112.1749	DCA_se3_ag2_f_05 - words	then	112.3449
112.2149	DCA_se3_ag2_f_05 - phones	EH1	112.2849
112.2849	DCA_se3_ag2_f_05 - phones	N	112.3449
112.3449	DCA_se3_ag2_f_05 - phones	R	112.4649
112.3449	DCA_se3_ag2_f_05 - words	run	112.6649
112.4649	DCA_se3_ag2_f_05 - phones	AH1	112.5649
112.5649	DCA_se3_ag2_f_05 - phones	N	112.6649
112.6649	DCA_se3_ag2_f_05 - phones	F	112.7649
112.6649	DCA_se3_ag2_f_05 - words	from	112.9149
112.7649	DCA_se3_ag2_f_05 - phones	R	112.7949
112.7949	DCA_se3_ag2_f_05 - phones	AH1	112.8449
112.8449	DCA_se3_ag2_f_05 - phones	M	112.9149
112.9149	DCA_se3_ag2_f_05 - phones	DH	112.9449
112.9149	DCA_se3_ag2_f_05 - words	them	113.0249
112.9449	DCA_se3_ag2_f_05 - phones	AH0	112.9949
112.9949	DCA_se3_ag2_f_05 - phones	M	113.0249
113.0249	DCA_se3_ag2_f_05 - phones	AH0	113.0549
113.0249	DCA_se3_ag2_f_05 - words	and	113.0949
113.0549	DCA_se3_ag2_f_05 - phones	N	113.0949
113.0949	DCA_se3_ag2_f_05 - phones	DH	113.1249
113.0949	DCA_se3_ag2_f_05 - words	the	113.1849
113.1249	DCA_se3_ag2_f_05 - phones	AH0	113.1849
113.1849	DCA_se3_ag2_f_05 - phones	P	113.2949
113.1849	DCA_se3_ag2_f_05 - words	person	113.5449
113.2949	DCA_se3_ag2_f_05 - phones	ER1	113.3849
113.3849	DCA_se3_ag2_f_05 - phones	S	113.4849
113.4849	DCA_se3_ag2_f_05 - phones	AH0	113.5149
113.5149	DCA_se3_ag2_f_05 - phones	N	113.5449
113.5449	DCA_se3_ag2_f_05 - phones	W	113.5849
113.5449	DCA_se3_ag2_f_05 - words	would	113.6649
113.5849	DCA_se3_ag2_f_05 - phones	UH1	113.6249
113.6249	DCA_se3_ag2_f_05 - phones	D	113.6649
113.6649	DCA_se3_ag2_f_05 - phones	HH	113.7749
113.6649	DCA_se3_ag2_f_05 - words	have	113.8949
113.7749	DCA_se3_ag2_f_05 - phones	AE1	113.8549
113.8549	DCA_se3_ag2_f_05 - phones	V	113.8949
113.8949	DCA_se3_ag2_f_05 - phones	sp	113.9649
113.9649	DCA_se3_ag2_f_05 - phones	T	114.0649
113.9649	DCA_se3_ag2_f_05 - words	to	114.1349
114.0649	DCA_se3_ag2_f_05 - phones	IH0	114.1349
114.1349	DCA_se3_ag2_f_05 - phones	T	114.2749
114.1349	DCA_se3_ag2_f_05 - words	tag	114.5449
114.2749	DCA_se3_ag2_f_05 - phones	AE1	114.4349
114.4349	DCA_se3_ag2_f_05 - phones	G	114.5449
114.5449	DCA_se3_ag2_f_05 - phones	EH1	114.5949
114.5449	DCA_se3_ag2_f_05 - words	everyone	114.9649
114.5949	DCA_se3_ag2_f_05 - phones	V	114.6549
114.6549	DCA_se3_ag2_f_05 - phones	R	114.7149
114.7149	DCA_se3_ag2_f_05 - phones	IY0	114.7849
114.7849	DCA_se3_ag2_f_05 - phones	W	114.8349
114.8349	DCA_se3_ag2_f_05 - phones	AH2	114.9049
114.9049	DCA_se3_ag2_f_05 - phones	N	114.9649
114.9649	DCA_se3_ag2_f_05 - phones	EH1	115.0749
114.9649	DCA_se3_ag2_f_05 - words	else	115.4049
115.0749	DCA_se3_ag2_f_05 - phones	L	115.2149
115.2149	DCA_se3_ag2_f_05 - phones	S	115.4049
115.4581	DCA_se3_ag2_f_05 - phones	sil	115.4881
115.4881	DCA_se3_ag2_f_05 - phones	AH0	115.5781
115.4881	DCA_se3_ag2_f_05 - words	until	116.0981
115.5781	DCA_se3_ag2_f_05 - phones	N	115.6781
115.6781	DCA_se3_ag2_f_05 - phones	T	115.7981
115.7981	DCA_se3_ag2_f_05 - phones	IH1	115.9081
115.9081	DCA_se3_ag2_f_05 - phones	L	116.0981
116.0981	DCA_se3_ag2_f_05 - phones	sp	117.3513
117.3513	DCA_se3_ag2_f_05 - phones	AH0	117.4413
117.3513	DCA_se3_ag2_f_05 - words	until	117.6713
117.4413	DCA_se3_ag2_f_05 - phones	N	117.5213
117.5213	DCA_se3_ag2_f_05 - phones	T	117.5713
117.5713	DCA_se3_ag2_f_05 - phones	IH1	117.6013
117.6013	DCA_se3_ag2_f_05 - phones	L	117.6713
117.6713	DCA_se3_ag2_f_05 - phones	DH	117.7113
117.6713	DCA_se3_ag2_f_05 - words	the	117.7813
117.7113	DCA_se3_ag2_f_05 - phones	AH0	117.7813
117.7813	DCA_se3_ag2_f_05 - phones	L	117.8713
117.7813	DCA_se3_ag2_f_05 - words	last	118.1713
117.8713	DCA_se3_ag2_f_05 - phones	AE1	118.0213
118.0213	DCA_se3_ag2_f_05 - phones	S	118.0913
118.0913	DCA_se3_ag2_f_05 - phones	T	118.1713
118.1713	DCA_se3_ag2_f_05 - phones	W	118.2013
118.1713	DCA_se3_ag2_f_05 - words	one	118.3213
118.2013	DCA_se3_ag2_f_05 - phones	AH1	118.2313
118.2313	DCA_se3_ag2_f_05 - phones	N	118.3213
118.3213	DCA_se3_ag2_f_05 - phones	W	118.3613
118.3213	DCA_se3_ag2_f_05 - words	was	118.5513
118.3613	DCA_se3_ag2_f_05 - phones	AH1	118.4213
118.4213	DCA_se3_ag2_f_05 - phones	Z	118.5513
118.8517	DCA_se3_ag2_f_05 - phones	T	118.9917
118.8517	DCA_se3_ag2_f_05 - words	tagged	119.2517
118.9917	DCA_se3_ag2_f_05 - phones	AE1	119.1317
119.1317	DCA_se3_ag2_f_05 - phones	G	119.2017
119.2017	DCA_se3_ag2_f_05 - phones	D	119.2517
119.2517	DCA_se3_ag2_f_05 - phones	EH1	119.3017
119.2517	DCA_se3_ag2_f_05 - words	as	119.3517
119.3017	DCA_se3_ag2_f_05 - phones	Z	119.3517
119.3517	DCA_se3_ag2_f_05 - phones	sp	119.6041
119.6041	DCA_se3_ag2_f_05 - phones	EH1	119.6641
119.6041	DCA_se3_ag2_f_05 - words	as	119.7641
119.6641	DCA_se3_ag2_f_05 - phones	Z	119.7641
119.7641	DCA_se3_ag2_f_05 - phones	F	119.8741
119.7641	DCA_se3_ag2_f_05 - words	far	119.9841
119.8741	DCA_se3_ag2_f_05 - phones	AA1	119.9341
119.9341	DCA_se3_ag2_f_05 - phones	R	119.9841
119.9841	DCA_se3_ag2_f_05 - phones	EH1	120.0241
119.9841	DCA_se3_ag2_f_05 - words	as	120.0941
120.0241	DCA_se3_ag2_f_05 - phones	Z	120.0941
120.0941	DCA_se3_ag2_f_05 - phones	AY1	120.2141
120.0941	DCA_se3_ag2_f_05 - words	i	120.2141
120.2141	DCA_se3_ag2_f_05 - phones	R	120.2841
120.2141	DCA_se3_ag2_f_05 - words	remember	120.6441
120.2841	DCA_se3_ag2_f_05 - phones	IH0	120.3341
120.3341	DCA_se3_ag2_f_05 - phones	M	120.4141
120.4141	DCA_se3_ag2_f_05 - phones	EH1	120.4741
120.4741	DCA_se3_ag2_f_05 - phones	M	120.5541
120.5541	DCA_se3_ag2_f_05 - phones	B	120.6041
120.6041	DCA_se3_ag2_f_05 - phones	ER0	120.6441
120.6441	DCA_se3_ag2_f_05 - phones	sp	120.6841
121.0608	DCA_se3_ag2_f_05 - words	i	121.2308
121.0608	DCA_se3_ag2_f_05 - phones	AY1	121.2308
121.2308	DCA_se3_ag2_f_05 - phones	K	121.3908
121.2308	DCA_se3_ag2_f_05 - words	can't	121.5008
121.3908	DCA_se3_ag2_f_05 - phones	AE1	121.4408
121.4408	DCA_se3_ag2_f_05 - phones	N	121.4708
121.4708	DCA_se3_ag2_f_05 - phones	T	121.5008
121.5008	DCA_se3_ag2_f_05 - phones	sp	121.5708
121.5708	DCA_se3_ag2_f_05 - phones	R	121.6008
121.5708	DCA_se3_ag2_f_05 - words	remember	122.0108
121.6008	DCA_se3_ag2_f_05 - phones	IH0	121.6408
121.6408	DCA_se3_ag2_f_05 - phones	M	121.7008
121.7008	DCA_se3_ag2_f_05 - phones	EH1	121.7608
121.7608	DCA_se3_ag2_f_05 - phones	M	121.8208
121.8208	DCA_se3_ag2_f_05 - phones	B	121.8708
121.8708	DCA_se3_ag2_f_05 - phones	ER0	122.0108
121.9423	DCA_int_01 - phones	M	122.0123
121.9423	DCA_int_01 - words	mm-hm	122.2623
122.0123	DCA_int_01 - phones	HH	122.2123
122.2123	DCA_int_01 - phones	M	122.2623
122.2623	DCA_int_01 - phones	sp	122.3623
123.4195	DCA_int_01 - phones	HH	123.5195
123.4195	DCA_int_01 - words	how	123.5495
123.5195	DCA_int_01 - phones	AW1	123.5495
123.5495	DCA_int_01 - phones	D	123.6195
123.5495	DCA_int_01 - words	did	123.7395
123.6195	DCA_int_01 - phones	IH1	123.6695
123.6695	DCA_int_01 - phones	D	123.7395
123.7395	DCA_int_01 - phones	Y	123.7995
123.7395	DCA_int_01 - words	you	123.8795
123.7995	DCA_int_01 - phones	UW1	123.8795
123.8795	DCA_int_01 - phones	P	123.9595
123.8795	DCA_int_01 - words	pick	124.0795
123.9595	DCA_int_01 - phones	IH1	124.0395
124.0395	DCA_int_01 - phones	K	124.0795
124.0795	DCA_int_01 - phones	sp	124.1195
124.1195	DCA_int_01 - phones	DH	124.1595
124.1195	DCA_int_01 - words	the	124.2395
124.1595	DCA_int_01 - phones	AH1	124.2395
124.2395	DCA_int_01 - phones	sp	124.3095
124.3095	DCA_int_01 - phones	P	124.4295
124.3095	DCA_int_01 - words	person	124.7195
124.4295	DCA_int_01 - phones	ER1	124.5195
124.5195	DCA_int_01 - phones	S	124.6295
124.6295	DCA_int_01 - phones	AH0	124.6895
124.6895	DCA_int_01 - phones	N	124.7195
124.7195	DCA_int_01 - phones	T	124.7595
124.7195	DCA_int_01 - words	to	124.8195
124.7595	DCA_int_01 - phones	AH0	124.8195
124.8195	DCA_int_01 - phones	CH	124.9795
124.8195	DCA_int_01 - words	chase	125.4395
124.9795	DCA_int_01 - phones	EY1	125.1395
125.1395	DCA_int_01 - phones	S	125.4395
125.4395	DCA_int_01 - phones	sp	125.4795
125.4795	DCA_int_01 - words	<unk>	125.6495
125.4795	DCA_int_01 - phones	spn	125.6495
125.6495	DCA_int_01 - phones	sp	126.0595
126.4086	DCA_int_01 - phones	DH	126.4486
126.4086	DCA_int_01 - words	the	126.4786
126.4486	DCA_int_01 - phones	AH0	126.4786
126.4786	DCA_int_01 - phones	sp	126.5186
126.5186	DCA_int_01 - phones	F	126.5686
126.5186	DCA_int_01 - words	first	126.7686
126.5686	DCA_int_01 - phones	ER1	126.6686
126.6686	DCA_int_01 - phones	S	126.7386
126.7386	DCA_int_01 - phones	T	126.7686
126.7686	DCA_int_01 - phones	T	126.8386
126.7686	DCA_int_01 - words	time	126.9986
126.8386	DCA_int_01 - phones	AY1	126.8686
126.8686	DCA_int_01 - phones	M	126.9986
126.9986	DCA_int_01 - phones	sp	127.0986
127.0969	DCA_se3_ag2_f_05 - phones	sil	127.1569
127.1569	DCA_se3_ag2_f_05 - phones	W	127.1869
127.1569	DCA_se3_ag2_f_05 - words	well	127.2469
127.1869	DCA_se3_ag2_f_05 - phones	EH1	127.2169
127.2169	DCA_se3_ag2_f_05 - phones	L	127.2469
127.2469	DCA_se3_ag2_f_05 - phones	Y	127.3469
127.2469	DCA_se3_ag2_f_05 - words	usually	127.8469
127.3469	DCA_se3_ag2_f_05 - phones	UW1	127.4469
127.4469	DCA_se3_ag2_f_05 - phones	ZH	127.5369
127.5369	DCA_se3_ag2_f_05 - phones	AH0	127.6569
127.6569	DCA_se3_ag2_f_05 - phones	L	127.7469
127.7469	DCA_se3_ag2_f_05 - phones	IY0	127.8469
127.8469	DCA_se3_ag2_f_05 - phones	Y	127.9569
127.8469	DCA_se3_ag2_f_05 - words	you	128.0169
127.9569	DCA_se3_ag2_f_05 - phones	UW1	128.0169
128.0169	DCA_se3_ag2_f_05 - phones	sp	128.3251
128.3251	DCA_se3_ag2_f_05 - phones	Y	128.4051
128.3251	DCA_se3_ag2_f_05 - words	you	128.4551
128.4051	DCA_se3_ag2_f_05 - phones	UW1	128.4551
128.4551	DCA_se3_ag2_f_05 - phones	W	128.4851
128.4551	DCA_se3_ag2_f_05 - words	would	128.5551
128.4851	DCA_se3_ag2_f_05 - phones	UH1	128.5251
128.5251	DCA_se3_ag2_f_05 - phones	D	128.5551
128.5551	DCA_se3_ag2_f_05 - phones	sp	128.5851
128.5851	DCA_se3_ag2_f_05 - phones	P	128.6851
128.5851	DCA_se3_ag2_f_05 - words	pick	128.7951
128.6851	DCA_se3_ag2_f_05 - phones	IH1	128.7451
128.7451	DCA_se3_ag2_f_05 - phones	K	128.7951
128.7951	DCA_se3_ag2_f_05 - words	a	128.8751
128.7951	DCA_se3_ag2_f_05 - phones	AH0	128.8751
128.8751	DCA_se3_ag2_f_05 - phones	S	128.9951
128.8751	DCA_se3_ag2_f_05 - words	spot	129.3051
128.9951	DCA_se3_ag2_f_05 - phones	P	129.0751
129.0751	DCA_se3_ag2_f_05 - phones	AA1	129.1951
129.1951	DCA_se3_ag2_f_05 - phones	T	129.3051
129.3051	DCA_se3_ag2_f_05 - phones	sp	129.5536
129.5536	DCA_se3_ag2_f_05 - phones	AO1	129.6636
129.5536	DCA_se3_ag2_f_05 - words	or	130.0236
129.6636	DCA_se3_ag2_f_05 - phones	R	130.0236
130.0236	DCA_se3_ag2_f_05 - phones	sp	131.0322
131.0322	DCA_se3_ag2_f_05 - words	<unk>	131.2922
131.0322	DCA_se3_ag2_f_05 - phones	spn	131.2922
131.2922	DCA_se3_ag2_f_05 - phones	M	131.4222
131.2922	DCA_se3_ag2_f_05 - words	maybe	131.6422
131.4222	DCA_se3_ag2_f_05 - phones	EY1	131.5022
131.5022	DCA_se3_ag2_f_05 - phones	B	131.5722
131.5722	DCA_se3_ag2_f_05 - phones	IY0	131.6422
131.6422	DCA_se3_ag2_f_05 - words	a	131.7222
131.6422	DCA_se3_ag2_f_05 - phones	AH0	131.7222
131.7222	DCA_se3_ag2_f_05 - phones	T	131.8922
131.7222	DCA_se3_ag2_f_05 - words	tree	132.1422
131.8922	DCA_se3_ag2_f_05 - phones	R	131.9622
131.9622	DCA_se3_ag2_f_05 - phones	IY1	132.1422
132.6707	DCA_se3_ag2_f_05 - phones	sil	132.7007
132.7007	DCA_se3_ag2_f_05 - phones	AH0	132.7807
132.7007	DCA_se3_ag2_f_05 - words	and	132.8207
132.7807	DCA_se3_ag2_f_05 - phones	N	132.8207
132.8207	DCA_se3_ag2_f_05 - phones	DH	132.8707
132.8207	DCA_se3_ag2_f_05 - words	the	132.9207
132.8707	DCA_se3_ag2_f_05 - phones	AH0	132.9207
132.9207	DCA_se3_ag2_f_05 - phones	L	133.0007
132.9207	DCA_se3_ag2_f_05 - words	last	133.2307
133.0007	DCA_se3_ag2_f_05 - phones	AE1	133.1307
133.1307	DCA_se3_ag2_f_05 - phones	S	133.2307
133.2307	DCA_se3_ag2_f_05 - phones	P	133.3407
133.2307	DCA_se3_ag2_f_05 - words	person	133.6207
133.3407	DCA_se3_ag2_f_05 - phones	ER1	133.4407
133.4407	DCA_se3_ag2_f_05 - phones	S	133.5407
133.5407	DCA_se3_ag2_f_05 - phones	AH0	133.5807
133.5807	DCA_se3_ag2_f_05 - phones	N	133.6207
133.6207	DCA_se3_ag2_f_05 - phones	T	133.6607
133.6207	DCA_se3_ag2_f_05 - words	to	133.7107
133.6607	DCA_se3_ag2_f_05 - phones	AH0	133.7107
133.7107	DCA_se3_ag2_f_05 - phones	R	133.7907
133.7107	DCA_se3_ag2_f_05 - words	reach	134.0407
133.7907	DCA_se3_ag2_f_05 - phones	IY1	133.8607
133.8607	DCA_se3_ag2_f_05 - phones	CH	134.0407
134.0407	DCA_se3_ag2_f_05 - phones	DH	134.0807
134.0407	DCA_se3_ag2_f_05 - words	the	134.1507
134.0807	DCA_se3_ag2_f_05 - phones	AH0	134.1507
134.1507	DCA_se3_ag2_f_05 - phones	T	134.2607
134.1507	DCA_se3_ag2_f_05 - words	tree	134.3907
134.2607	DCA_se3_ag2_f_05 - phones	R	134.3107
134.3107	DCA_se3_ag2_f_05 - phones	IY1	134.3907
134.3907	DCA_se3_ag2_f_05 - phones	W	134.4407
134.3907	DCA_se3_ag2_f_05 - words	was	134.5407
134.4407	DCA_se3_ag2_f_05 - phones	AH0	134.4807
134.4807	DCA_se3_ag2_f_05 - phones	Z	134.5407
134.5407	DCA_se3_ag2_f_05 - phones	AO1	134.6007
134.5407	DCA_se3_ag2_f_05 - words	always	134.9907
134.6007	DCA_se3_ag2_f_05 - phones	L	134.7407
134.7407	DCA_se3_ag2_f_05 - phones	W	134.7907
134.7907	DCA_se3_ag2_f_05 - phones	IY0	134.9107
134.9107	DCA_se3_ag2_f_05 - phones	Z	134.9907
134.9907	DCA_se3_ag2_f_05 - phones	IH1	135.1107
134.9907	DCA_se3_ag2_f_05 - words	it	135.1807
135.1107	DCA_se3_ag2_f_05 - phones	T	135.1807
135.1807	DCA_se3_ag2_f_05 - phones	sp	135.2907
135.2907	DCA_se3_ag2_f_05 - phones	AO1	135.4407
135.2907	DCA_se3_ag2_f_05 - words	or	135.5107
135.4407	DCA_se3_ag2_f_05 - phones	R	135.5107
135.5107	DCA_se3_ag2_f_05 - phones	AE1	135.5407
135.5107	DCA_se3_ag2_f_05 - words	at	135.5807
135.5407	DCA_se3_ag2_f_05 - phones	T	135.5807
135.5807	DCA_se3_ag2_f_05 - phones	DH	135.6507
135.5807	DCA_se3_ag2_f_05 - words	the	135.7207
135.6507	DCA_se3_ag2_f_05 - phones	AH0	135.7207
135.7207	DCA_se3_ag2_f_05 - phones	L	135.8507
135.7207	DCA_se3_ag2_f_05 - words	lamp	136.0707
135.8507	DCA_se3_ag2_f_05 - phones	AE1	135.9807
135.9807	DCA_se3_ag2_f_05 - phones	M	136.0307
136.0307	DCA_se3_ag2_f_05 - phones	P	136.0707
136.0707	DCA_se3_ag2_f_05 - phones	P	136.1407
136.0707	DCA_se3_ag2_f_05 - words	post	136.4807
136.1407	DCA_se3_ag2_f_05 - phones	OW1	136.3007
136.3007	DCA_se3_ag2_f_05 - phones	S	136.4107
136.4107	DCA_se3_ag2_f_05 - phones	T	136.4807
136.4807	DCA_se3_ag2_f_05 - phones	ER0	136.6607
136.4807	DCA_se3_ag2_f_05 - words	or	136.6607
136.6607	DCA_se3_ag2_f_05 - phones	sp	136.7207
136.9161	DCA_se3_ag2_f_05 - phones	S	137.1161
136.9161	DCA_se3_ag2_f_05 - words	something	137.3461
137.1161	DCA_se3_ag2_f_05 - phones	AH1	137.1461
137.1461	DCA_se3_ag2_f_05 - phones	M	137.2061
137.2061	DCA_se3_ag2_f_05 - phones	TH	137.2361
137.2361	DCA_se3_ag2_f_05 - phones	IH0	137.2761
137.2761	DCA_se3_ag2_f_05 - phones	NG	137.3461
137.3461	DCA_se3_ag2_f_05 - phones	sp	137.3761
137.3761	DCA_se3_ag2_f_05 - phones	L	137.4361
137.3761	DCA_se3_ag2_f_05 - words	like	137.4961
137.4361	DCA_se3_ag2_f_05 - phones	AY1	137.4661
137.4661	DCA_se3_ag2_f_05 - phones	K	137.4961
137.4961	DCA_se3_ag2_f_05 - phones	sp	137.6361
137.6361	DCA_se3_ag2_f_05 - phones	DH	137.6761
137.6361	DCA_se3_ag2_f_05 - words	that	137.8561
137.6761	DCA_se3_ag2_f_05 - phones	AH0	137.7061
137.7061	DCA_se3_ag2_f_05 - phones	T	137.8561
138.5769	DCA_int_01 - phones	D	138.6069
138.5769	DCA_int_01 - words	did	138.6669
138.6069	DCA_int_01 - phones	IH0	138.6369
138.6369	DCA_int_01 - phones	D	138.6669
138.6669	DCA_int_01 - phones	Y	138.6969
138.6669	DCA_int_01 - words	you	138.7269
138.6969	DCA_int_01 - phones	UW1	138.7269
138.7269	DCA_int_01 - phones	EH1	138.7569
138.7269	DCA_int_01 - words	ever	138.8669
138.7569	DCA_int_01 - phones	V	138.7969
138.7969	DCA_int_01 - phones	ER0	138.8669
138.8669	DCA_int_01 - phones	Y	138.9369
138.8669	DCA_int_01 - words	use	139.0769
138.9369	DCA_int_01 - phones	UW1	139.0169
139.0169	DCA_int_01 - phones	Z	139.0769
139.0769	DCA_int_01 - phones	EH1	139.1369
139.0769	DCA_int_01 - words	any	139.3269
139.1369	DCA_int_01 - phones	N	139.1969
139.1969	DCA_int_01 - phones	IY0	139.3269
139.3269	DCA_int_01 - phones	R	139.4569
139.3269	DCA_int_01 - words	rhymes	139.8769
139.4569	DCA_int_01 - phones	AY1	139.6469
139.6469	DCA_int_01 - phones	M	139.7969
139.7969	DCA_int_01 - phones	Z	139.8769
139.8769	DCA_int_01 - phones	sp	139.9469
139.9469	DCA_int_01 - phones	F	139.9869
139.9469	DCA_int_01 - words	for	140.0769
139.9869	DCA_int_01 - phones	ER0	140.0769
140.0769	DCA_int_01 - phones	DH	140.1369
140.0769	DCA_int_01 - words	that	140.2569
140.1369	DCA_int_01 - phones	AE1	140.2169
140.2169	DCA_int_01 - phones	T	140.2569
140.2569	DCA_int_01 - phones	sp	140.3269
140.3269	DCA_int_01 - phones	P	140.4269
140.3269	DCA_int_01 - words	purpose	140.7469
140.4269	DCA_int_01 - phones	ER1	140.4669
140.4669	DCA_int_01 - phones	P	140.6069
140.6069	DCA_int_01 - phones	AH0	140.6669
140.6669	DCA_int_01 - phones	S	140.7469
140.7469	DCA_int_01 - phones	sp	140.8069
142.3363	DCA_se3_ag2_f_05 - phones	sil	142.4363
142.4363	DCA_se3_ag2_f_05 - words	i	142.4863
142.4363	DCA_se3_ag2_f_05 - phones	AY1	142.4863
142.4863	DCA_se3_ag2_f_05 - phones	sp	142.5163
142.5163	DCA_se3_ag2_f_05 - phones	K	142.6463
142.5163	DCA_se3_ag2_f_05 - words	can't	142.7663
142.6463	DCA_se3_ag2_f_05 - phones	AE1	142.7063
142.7063	DCA_se3_ag2_f_05 - phones	N	142.7363
142.7363	DCA_se3_ag2_f_05 - phones	T	142.7663
142.7663	DCA_se3_ag2_f_05 - phones	sp	142.7963
142.7963	DCA_se3_ag2_f_05 - phones	TH	142.8763
142.7963	DCA_se3_ag2_f_05 - words	think	143.0163
142.8763	DCA_se3_ag2_f_05 - phones	IH1	142.9163
142.9163	DCA_se3_ag2_f_05 - phones	NG	142.9463
142.9463	DCA_se3_ag2_f_05 - phones	K	143.0163
143.0163	DCA_se3_ag2_f_05 - phones	AH0	143.0663
143.0163	DCA_se3_ag2_f_05 - words	of	143.1463
143.0663	DCA_se3_ag2_f_05 - phones	V	143.1463
143.1463	DCA_se3_ag2_f_05 - phones	EH1	143.2263
143.1463	DCA_se3_ag2_f_05 - words	any	143.3363
143.2263	DCA_se3_ag2_f_05 - phones	N	143.2763
143.2763	DCA_se3_ag2_f_05 - phones	IY0	143.3363
143.5568	DCA_int_01 - phones	M	143.5868
143.5568	DCA_int_01 - words	mm-hm	144.0768
143.5868	DCA_int_01 - phones	HH	143.6668
143.6668	DCA_int_01 - phones	M	144.0768
144.0768	DCA_int_01 - phones	sp	144.1068
145.0231	DCA_int_01 - phones	D	145.0631
145.0231	DCA_int_01 - words	did	145.1231
145.0631	DCA_int_01 - phones	IH0	145.0931
145.0931	DCA_int_01 - phones	D	145.1231
145.1231	DCA_int_01 - phones	Y	145.1531
145.1231	DCA_int_01 - words	you	145.2131
145.1531	DCA_int_01 - phones	UW1	145.2131
145.2131	DCA_int_01 - phones	EH1	145.2431
145.2131	DCA_int_01 - words	ever	145.3231
145.2431	DCA_int_01 - phones	V	145.2931
145.2931	DCA_int_01 - phones	ER0	145.3231
145.3231	DCA_int_01 - phones	P	145.3731
145.3231	DCA_int_01 - words	play	145.5131
145.3731	DCA_int_01 - phones	L	145.4231
145.4231	DCA_int_01 - phones	EY1	145.5131
145.5131	DCA_int_01 - phones	DH	145.5531
145.5131	DCA_int_01 - words	that	145.6831
145.5531	DCA_int_01 - phones	AE1	145.6131
145.6131	DCA_int_01 - phones	T	145.6831
145.6831	DCA_int_01 - phones	G	145.8031
145.6831	DCA_int_01 - words	game	146.0131
145.8031	DCA_int_01 - phones	EY1	145.9331
145.9331	DCA_int_01 - phones	M	146.0131
146.0131	DCA_int_01 - phones	sp	146.0431
146.0431	DCA_int_01 - phones	W	146.1031
146.0431	DCA_int_01 - words	where	146.2831
146.1031	DCA_int_01 - phones	EH1	146.2231
146.2231	DCA_int_01 - phones	R	146.2831
146.7879	DCA_int_01 - phones	HH	146.8579
146.7879	DCA_int_01 - words	one	147.0579
146.8579	DCA_int_01 - phones	W	146.8979
146.8979	DCA_int_01 - phones	AH1	146.9379
146.9379	DCA_int_01 - phones	N	147.0579
147.0579	DCA_int_01 - phones	sp	147.0879
147.0879	DCA_int_01 - phones	K	147.1979
147.0879	DCA_int_01 - words	kid	147.3579
147.1979	DCA_int_01 - phones	IH1	147.2779
147.2779	DCA_int_01 - phones	D	147.3579
147.3579	DCA_int_01 - phones	HH	147.4579
147.3579	DCA_int_01 - words	hides	147.6879
147.4579	DCA_int_01 - phones	AY1	147.5879
147.5879	DCA_int_01 - phones	D	147.6579
147.6579	DCA_int_01 - phones	Z	147.6879
147.6879	DCA_int_01 - phones	HH	147.7179
147.6879	DCA_int_01 - words	his	147.8579
147.7179	DCA_int_01 - phones	IH0	147.7679
147.7679	DCA_int_01 - phones	Z	147.8579
147.8579	DCA_int_01 - phones	AY1	148.0379
147.8579	DCA_int_01 - words	eyes	148.1279
148.0379	DCA_int_01 - phones	Z	148.1279
148.1279	DCA_int_01 - phones	AH0	148.1679
148.1279	DCA_int_01 - words	and	148.1979
148.1679	DCA_int_01 - phones	N	148.1979
148.1979	DCA_int_01 - phones	DH	148.2479
148.1979	DCA_int_01 - words	the	148.2879
148.2479	DCA_int_01 - phones	AH0	148.2879
148.2879	DCA_int_01 - phones	R	148.3679
148.2879	DCA_int_01 - words	rest	148.5979
148.3679	DCA_int_01 - phones	EH1	148.4579
148.4579	DCA_int_01 - phones	S	148.5679
148.5679	DCA_int_01 - phones	T	148.5979
148.5979	DCA_int_01 - phones	HH	148.6379
148.5979	DCA_int_01 - words	hide	148.8479
148.6379	DCA_int_01 - phones	AY1	148.7879
148.7879	DCA_int_01 - phones	D	148.8479
148.8479	DCA_int_01 - phones	AW1	148.8779
148.8479	DCA_int_01 - words	out	148.9079
148.8779	DCA_int_01 - phones	T	148.9079
148.9079	DCA_int_01 - phones	sp	150.0970
148.9769	DCA_se3_ag2_f_05 - phones	HH	149.1269
148.9769	DCA_se3_ag2_f_05 - words	hide	149.2869
149.1269	DCA_se3_ag2_f_05 - phones	AY1	149.2469
149.2469	DCA_se3_ag2_f_05 - phones	D	149.2869
149.2869	DCA_se3_ag2_f_05 - phones	AH0	149.3169
149.2869	DCA_se3_ag2_f_05 - words	and	149.3469
149.3169	DCA_se3_ag2_f_05 - phones	N	149.3469
149.3469	DCA_se3_ag2_f_05 - phones	G	149.4069
149.3469	DCA_se3_ag2_f_05 - words	go	149.5069
149.4069	DCA_se3_ag2_f_05 - phones	OW1	149.5069
149.5069	DCA_se3_ag2_f_05 - phones	S	149.6869
149.5069	DCA_se3_ag2_f_05 - words	seek	149.8969
149.6869	DCA_se3_ag2_f_05 - phones	IY1	149.8069
149.8069	DCA_se3_ag2_f_05 - phones	K	149.8969
150.0970	DCA_int_01 - phones	M	150.2570
150.0970	DCA_int_01 - words	mm-hm	150.4370
150.2570	DCA_int_01 - phones	HH	150.3070
150.3070	DCA_int_01 - phones	M	150.4370
150.4370	DCA_int_01 - phones	sp	150.8894
150.6753	DCA_se3_ag2_f_05 - phones	sil	150.7153
150.7153	DCA_se3_ag2_f_05 - phones	Y	150.7953
150.7153	DCA_se3_ag2_f_05 - words	yes	151.1053
150.7953	DCA_se3_ag2_f_05 - phones	EH1	151.0053
150.8894	DCA_int_01 - phones	HH	150.9194
150.8894	DCA_int_01 - words	how	150.9494
150.9194	DCA_int_01 - phones	AW1	150.9494
150.9494	DCA_int_01 - phones	D	151.0894
150.9494	DCA_int_01 - words	does	151.1694
151.0053	DCA_se3_ag2_f_05 - phones	S	151.1053
151.0894	DCA_int_01 - phones	IH0	151.1294
151.1294	DCA_int_01 - phones	Z	151.1694
151.1694	DCA_int_01 - phones	DH	151.2294
151.1694	DCA_int_01 - words	that	151.3294
151.2294	DCA_int_01 - phones	AH0	151.2994
151.2994	DCA_int_01 - phones	T	151.3294
151.3294	DCA_int_01 - phones	sp	151.6678
151.6678	DCA_int_01 - phones	G	151.7078
151.6678	DCA_int_01 - words	go	151.8478
151.7078	DCA_int_01 - phones	OW1	151.8478
151.8478	DCA_int_01 - phones	sp	151.8978
152.1600	DCA_int_01 - phones	spn	152.6200
152.1600	DCA_int_01 - words	<unk>	152.6200
152.6200	DCA_int_01 - phones	sp	152.8300
152.9639	DCA_se3_ag2_f_05 - phones	W	153.0739
152.9639	DCA_se3_ag2_f_05 - words	well	153.2039
153.0739	DCA_se3_ag2_f_05 - phones	EH1	153.1539
153.1539	DCA_se3_ag2_f_05 - phones	L	153.2039
153.2039	DCA_se3_ag2_f_05 - phones	AH1	153.2439
153.2039	DCA_se3_ag2_f_05 - words	of	153.2839
153.2439	DCA_se3_ag2_f_05 - phones	V	153.2839
153.2839	DCA_se3_ag2_f_05 - phones	sp	153.3239
153.3239	DCA_se3_ag2_f_05 - phones	K	153.4639
153.3239	DCA_se3_ag2_f_05 - words	course	153.6739
153.4639	DCA_se3_ag2_f_05 - phones	AO1	153.4939
153.4939	DCA_se3_ag2_f_05 - phones	R	153.5639
153.5639	DCA_se3_ag2_f_05 - phones	S	153.6739
153.6739	DCA_se3_ag2_f_05 - phones	Y	153.7239
153.6739	DCA_se3_ag2_f_05 - words	you	153.8039
153.7239	DCA_se3_ag2_f_05 - phones	UW1	153.8039
153.8039	DCA_se3_ag2_f_05 - phones	sp	153.8639
153.8639	DCA_se3_ag2_f_05 - phones	DH	153.9239
153.8639	DCA_se3_ag2_f_05 - words	the	154.0339
153.9239	DCA_se3_ag2_f_05 - phones	AH0	154.0339
154.0339	DCA_se3_ag2_f_05 - phones	L	154.1339
154.0339	DCA_se3_ag2_f_05 - words	last	154.3539
154.1339	DCA_se3_ag2_f_05 - phones	AE1	154.2639
154.2639	DCA_se3_ag2_f_05 - phones	S	154.3539
154.3539	DCA_se3_ag2_f_05 - phones	P	154.4639
154.3539	DCA_se3_ag2_f_05 - words	person	154.7539
154.4639	DCA_se3_ag2_f_05 - phones	ER1	154.5539
154.5539	DCA_se3_ag2_f_05 - phones	S	154.6639
154.6639	DCA_se3_ag2_f_05 - phones	AH0	154.6939
154.6939	DCA_se3_ag2_f_05 - phones	N	154.7539
154.7539	DCA_se3_ag2_f_05 - phones	T	154.8139
154.7539	DCA_se3_ag2_f_05 - words	to	154.8939
154.8139	DCA_se3_ag2_f_05 - phones	AH0	154.8939
154.8939	DCA_se3_ag2_f_05 - phones	R	154.9539
154.8939	DCA_se3_ag2_f_05 - words	reach	155.2039
154.9539	DCA_se3_ag2_f_05 - phones	IY1	155.0339
155.0339	DCA_se3_ag2_f_05 - phones	CH	155.2039
155.2039	DCA_se3_ag2_f_05 - phones	DH	155.2439
155.2039	DCA_se3_ag2_f_05 - words	the	155.3039
155.2439	DCA_se3_ag2_f_05 - phones	AH0	155.3039
155.3039	DCA_se3_ag2_f_05 - phones	T	155.4639
155.3039	DCA_se3_ag2_f_05 - words	tree	155.7839
155.4639	DCA_se3_ag2_f_05 - phones	R	155.5339
155.5339	DCA_se3_ag2_f_05 - phones	IY1	155.7839
155.7839	DCA_se3_ag2_f_05 - phones	AO1	155.9039
155.7839	DCA_se3_ag2_f_05 - words	or	156.1839
155.9039	DCA_se3_ag2_f_05 - phones	R	156.1839
156.1839	DCA_se3_ag2_f_05 - phones	sp	156.2139
156.2139	DCA_se3_ag2_f_05 - phones	DH	156.2539
156.2139	DCA_se3_ag2_f_05 - words	the	156.3639
156.2539	DCA_se3_ag2_f_05 - phones	AH0	156.3639
156.3639	DCA_se3_ag2_f_05 - phones	sp	156.4139
156.6776	DCA_se3_ag2_f_05 - phones	G	156.7676
156.6776	DCA_se3_ag2_f_05 - words	given	157.0276
156.7676	DCA_se3_ag2_f_05 - phones	IH1	156.8076
156.8076	DCA_se3_ag2_f_05 - phones	V	156.8876
156.8876	DCA_se3_ag2_f_05 - phones	AH0	156.9576
156.9576	DCA_se3_ag2_f_05 - phones	N	157.0276
157.0276	DCA_se3_ag2_f_05 - phones	S	157.1476
157.0276	DCA_se3_ag2_f_05 - words	spot	157.4076
157.1476	DCA_se3_ag2_f_05 - phones	P	157.2176
157.2176	DCA_se3_ag2_f_05 - phones	AA1	157.3576
157.3576	DCA_se3_ag2_f_05 - phones	T	157.4076
157.4076	DCA_se3_ag2_f_05 - phones	sp	157.6860
157.6860	DCA_se3_ag2_f_05 - phones	W	157.7560
157.6860	DCA_se3_ag2_f_05 - words	would	157.8260
157.7560	DCA_se3_ag2_f_05 - phones	UH1	157.7960
157.7960	DCA_se3_ag2_f_05 - phones	D	157.8260
157.8260	DCA_se3_ag2_f_05 - phones	sp	157.8760
157.8760	DCA_se3_ag2_f_05 - phones	B	157.9460
157.8760	DCA_se3_ag2_f_05 - words	be	158.0560
157.9460	DCA_se3_ag2_f_05 - phones	IY1	158.0560
158.0560	DCA_se3_ag2_f_05 - phones	sp	158.0860
158.0860	DCA_se3_ag2_f_05 - phones	IH1	158.1960
158.0860	DCA_se3_ag2_f_05 - words	it	158.3860
158.1960	DCA_se3_ag2_f_05 - phones	T	158.3860
158.7663	DCA_se3_ag2_f_05 - phones	sil	158.8063
158.8063	DCA_se3_ag2_f_05 - phones	AE1	158.8963
158.8063	DCA_se3_ag2_f_05 - words	and	158.9463
158.8963	DCA_se3_ag2_f_05 - phones	N	158.9463
158.9463	DCA_se3_ag2_f_05 - phones	HH	159.0363
158.9463	DCA_se3_ag2_f_05 - words	he	159.1063
159.0363	DCA_se3_ag2_f_05 - phones	IY1	159.1063
159.1063	DCA_se3_ag2_f_05 - phones	W	159.1563
159.1063	DCA_se3_ag2_f_05 - words	would	159.2263
159.1563	DCA_se3_ag2_f_05 - phones	UH1	159.1863
159.1863	DCA_se3_ag2_f_05 - phones	D	159.2263
159.2263	DCA_se3_ag2_f_05 - phones	HH	159.3763
159.2263	DCA_se3_ag2_f_05 - words	hide	159.5363
159.3763	DCA_se3_ag2_f_05 - phones	AY1	159.5063
159.5063	DCA_se3_ag2_f_05 - phones	D	159.5363
159.5363	DCA_se3_ag2_f_05 - phones	HH	159.5663
159.5363	DCA_se3_ag2_f_05 - words	his	159.7663
159.5663	DCA_se3_ag2_f_05 - phones	IH1	159.5963
159.5963	DCA_se3_ag2_f_05 - phones	Z	159.7663
159.7663	DCA_se3_ag2_f_05 - phones	F	159.8263
159.7663	DCA_se3_ag2_f_05 - words	face	160.2463
159.8263	DCA_se3_ag2_f_05 - phones	EY1	159.9963
159.9963	DCA_se3_ag2_f_05 - phones	S	160.2463
160.4070	DCA_se3_ag2_f_05 - phones	sil	160.4370
160.4370	DCA_se3_ag2_f_05 - phones	AH0	160.5770
160.4370	DCA_se3_ag2_f_05 - words	and	160.7870
160.5770	DCA_se3_ag2_f_05 - phones	N	160.7570
160.7570	DCA_se3_ag2_f_05 - phones	D	160.7870
160.7870	DCA_se3_ag2_f_05 - phones	G	160.8370
160.7870	DCA_se3_ag2_f_05 - words	go	160.9770
160.8370	DCA_se3_ag2_f_05 - phones	OW1	160.9770
160.9770	DCA_se3_ag2_f_05 - phones	TH	161.1170
160.9770	DCA_se3_ag2_f_05 - words	through	161.3070
161.1170	DCA_se3_ag2_f_05 - phones	R	161.1670
161.1670	DCA_se3_ag2_f_05 - phones	UW1	161.3070
161.3070	DCA_se3_ag2_f_05 - words	a	161.4070
161.3070	DCA_se3_ag2_f_05 - phones	AH0	161.4070
161.4070	DCA_se3_ag2_f_05 - phones	R	161.5170
161.4070	DCA_se3_ag2_f_05 - words	rhyme	161.8870
161.5170	DCA_se3_ag2_f_05 - phones	AY1	161.8070
161.8070	DCA_se3_ag2_f_05 - phones	M	161.8870
161.8870	DCA_se3_ag2_f_05 - phones	sp	161.9270
161.9270	DCA_se3_ag2_f_05 - phones	HH	162.2170
161.9270	DCA_se3_ag2_f_05 - words	ha	162.2970
162.2170	DCA_se3_ag2_f_05 - phones	AA1	162.2970
162.2970	DCA_se3_ag2_f_05 - phones	sp	162.3670
163.3996	DCA_int_01 - phones	spn	163.8496
163.3996	DCA_int_01 - words	<unk>	163.8496
164.5404	DCA_se3_ag2_f_05 - phones	AE1	164.6604
164.5404	DCA_se3_ag2_f_05 - words	and	164.7704
164.6604	DCA_se3_ag2_f_05 - phones	N	164.7704
164.7704	DCA_se3_ag2_f_05 - phones	T	164.8204
164.7704	DCA_se3_ag2_f_05 - words	to	164.8804
164.8204	DCA_se3_ag2_f_05 - phones	IH0	164.8804
164.8804	DCA_se3_ag2_f_05 - phones	G	164.9404
164.8804	DCA_se3_ag2_f_05 - words	give	165.0704
164.9404	DCA_se3_ag2_f_05 - phones	IH1	165.0004
165.0004	DCA_se3_ag2_f_05 - phones	V	165.0704
165.0704	DCA_se3_ag2_f_05 - phones	EH1	165.1204
165.0704	DCA_se3_ag2_f_05 - words	everybody	165.5504
165.1204	DCA_se3_ag2_f_05 - phones	V	165.1704
165.1704	DCA_se3_ag2_f_05 - phones	R	165.2104
165.2104	DCA_se3_ag2_f_05 - phones	IY0	165.2804
165.2804	DCA_se3_ag2_f_05 - phones	B	165.3204
165.3204	DCA_se3_ag2_f_05 - phones	AA2	165.3504
165.3504	DCA_se3_ag2_f_05 - phones	D	165.4504
165.4504	DCA_se3_ag2_f_05 - phones	IY0	165.5504
165.5504	DCA_se3_ag2_f_05 - phones	AH0	165.6004
165.5504	DCA_se3_ag2_f_05 - words	a	165.6004
165.6004	DCA_se3_ag2_f_05 - phones	CH	165.7404
165.6004	DCA_se3_ag2_f_05 - words	chance	166.0204
165.7404	DCA_se3_ag2_f_05 - phones	AE1	165.8704
165.8704	DCA_se3_ag2_f_05 - phones	N	165.9504
165.9504	DCA_se3_ag2_f_05 - phones	S	166.0204
166.0204	DCA_se3_ag2_f_05 - phones	T	166.0604
166.0204	DCA_se3_ag2_f_05 - words	to	166.1304
166.0604	DCA_se3_ag2_f_05 - phones	AH0	166.1304
166.1304	DCA_se3_ag2_f_05 - phones	HH	166.2404
166.1304	DCA_se3_ag2_f_05 - words	hide	166.4604
166.2404	DCA_se3_ag2_f_05 - phones	AY1	166.4004
166.4004	DCA_se3_ag2_f_05 - phones	D	166.4604
166.4604	DCA_se3_ag2_f_05 - phones	AH0	166.5104
166.4604	DCA_se3_ag2_f_05 - words	and	166.5804
166.5104	DCA_se3_ag2_f_05 - phones	N	166.5804
166.5804	DCA_se3_ag2_f_05 - words	uh	166.7304
166.5804	DCA_se3_ag2_f_05 - phones	AH1	166.7304
166.8292	DCA_se3_ag2_f_05 - phones	K	166.9392
166.8292	DCA_se3_ag2_f_05 - words	course	167.1492
166.9392	DCA_se3_ag2_f_05 - phones	AO1	166.9692
166.9692	DCA_se3_ag2_f_05 - phones	R	167.0692
167.0692	DCA_se3_ag2_f_05 - phones	S	167.1492
167.1492	DCA_se3_ag2_f_05 - phones	DH	167.1892
167.1492	DCA_se3_ag2_f_05 - words	the	167.2292
167.1892	DCA_se3_ag2_f_05 - phones	AH0	167.2292
167.2292	DCA_se3_ag2_f_05 - phones	L	167.3392
167.2292	DCA_se3_ag2_f_05 - words	last	167.5992
167.3392	DCA_se3_ag2_f_05 - phones	AE1	167.4892
167.4892	DCA_se3_ag2_f_05 - phones	S	167.5992
167.5992	DCA_se3_ag2_f_05 - phones	P	167.7392
167.5992	DCA_se3_ag2_f_05 - words	person	168.0992
167.7392	DCA_se3_ag2_f_05 - phones	ER1	167.8292
167.8292	DCA_se3_ag2_f_05 - phones	S	167.9692
167.9692	DCA_se3_ag2_f_05 - phones	AH0	167.9992
167.9992	DCA_se3_ag2_f_05 - phones	N	168.0992
168.0992	DCA_se3_ag2_f_05 - phones	sp	168.6599
168.6599	DCA_se3_ag2_f_05 - phones	N	168.6899
168.6599	DCA_se3_ag2_f_05 - words	no	168.7499
168.6899	DCA_se3_ag2_f_05 - phones	OW1	168.7499
168.7499	DCA_se3_ag2_f_05 - phones	DH	168.7999
168.7499	DCA_se3_ag2_f_05 - words	the	168.8499
168.7999	DCA_se3_ag2_f_05 - phones	AH0	168.8499
168.8499	DCA_se3_ag2_f_05 - phones	F	168.9699
168.8499	DCA_se3_ag2_f_05 - words	first	169.1799
168.9699	DCA_se3_ag2_f_05 - phones	ER1	169.0599
169.0599	DCA_se3_ag2_f_05 - phones	S	169.1399
169.1399	DCA_se3_ag2_f_05 - phones	T	169.1799
169.1799	DCA_se3_ag2_f_05 - phones	P	169.3299
169.1799	DCA_se3_ag2_f_05 - words	person	169.5899
169.3299	DCA_se3_ag2_f_05 - phones	ER1	169.3999
169.3999	DCA_se3_ag2_f_05 - phones	S	169.5199
169.5199	DCA_se3_ag2_f_05 - phones	AH0	169.5599
169.5599	DCA_se3_ag2_f_05 - phones	N	169.5899
169.5899	DCA_se3_ag2_f_05 - phones	sp	169.6199
169.6199	DCA_se3_ag2_f_05 - phones	K	169.7599
169.6199	DCA_se3_ag2_f_05 - words	caught	169.8899
169.7599	DCA_se3_ag2_f_05 - phones	AO1	169.8599
169.8599	DCA_se3_ag2_f_05 - phones	T	169.8899
169.8899	DCA_se3_ag2_f_05 - phones	sp	169.9599
169.9599	DCA_se3_ag2_f_05 - phones	W	170.0099
169.9599	DCA_se3_ag2_f_05 - words	would	170.0699
170.0099	DCA_se3_ag2_f_05 - phones	UH1	170.0399
170.0399	DCA_se3_ag2_f_05 - phones	D	170.0699
170.0699	DCA_se3_ag2_f_05 - phones	sp	170.1199
170.1199	DCA_se3_ag2_f_05 - phones	B	170.2099
170.1199	DCA_se3_ag2_f_05 - words	be	170.3099
170.2099	DCA_se3_ag2_f_05 - phones	IY0	170.3099
170.3099	DCA_se3_ag2_f_05 - phones	sp	170.4299
170.4299	DCA_se3_ag2_f_05 - phones	IH0	170.4899
170.4299	DCA_se3_ag2_f_05 - words	it	170.6199
170.4899	DCA_se3_ag2_f_05 - phones	T	170.6199
171.0645	DCA_int_01 - phones	M	171.0945
171.0645	DCA_int_01 - words	mm-hm	171.5145
171.0945	DCA_int_01 - phones	HH	171.1245
171.1245	DCA_int_01 - phones	M	171.5145
171.5145	DCA_int_01 - phones	sp	172.8073
172.8073	DCA_int_01 - phones	HH	172.8773
172.8073	DCA_int_01 - words	how	172.9573
172.8773	DCA_int_01 - phones	AW1	172.9573
172.9573	DCA_int_01 - phones	D	173.0173
172.9573	DCA_int_01 - words	did	173.1273
173.0173	DCA_int_01 - phones	IH0	173.0573
173.0573	DCA_int_01 - phones	D	173.1273
173.1273	DCA_int_01 - phones	sp	173.2373
173.5257	DCA_int_01 - phones	HH	173.6157
173.5257	DCA_int_01 - words	how	173.6857
173.6157	DCA_int_01 - phones	AW1	173.6857
173.6857	DCA_int_01 - phones	AH0	173.7157
173.6857	DCA_int_01 - words	d	173.7757
173.7157	DCA_int_01 - phones	D	173.7757
173.7757	DCA_int_01 - phones	DH	173.8157
173.7757	DCA_int_01 - words	that	173.8857
173.8157	DCA_int_01 - phones	AE1	173.8557
173.8557	DCA_int_01 - phones	T	173.8857
173.8857	DCA_int_01 - phones	sp	173.9257
173.9257	DCA_int_01 - phones	R	174.0057
173.9257	DCA_int_01 - words	rhyme	174.0957
174.0057	DCA_int_01 - phones	AY1	174.0357
174.0357	DCA_int_01 - phones	M	174.0957
174.0957	DCA_int_01 - phones	sp	174.3157
174.3157	DCA_int_01 - phones	G	174.3857
174.3157	DCA_int_01 - words	go	174.4457
174.3857	DCA_int_01 - phones	OW1	174.4457
174.4457	DCA_int_01 - phones	sp	174.4757
174.4757	DCA_int_01 - phones	D	174.5157
174.4757	DCA_int_01 - words	do	174.6057
174.5157	DCA_int_01 - phones	UW1	174.6057
174.6057	DCA_int_01 - phones	Y	174.6357
174.6057	DCA_int_01 - words	you	174.6857
174.6357	DCA_int_01 - phones	UW1	174.6857
174.6857	DCA_int_01 - phones	R	174.7357
174.6857	DCA_int_01 - words	remember	175.0357
174.7357	DCA_int_01 - phones	IH0	174.7657
174.7657	DCA_int_01 - phones	M	174.8457
174.8457	DCA_int_01 - phones	EH1	174.8757
174.8757	DCA_int_01 - phones	M	174.9557
174.9557	DCA_int_01 - phones	B	175.0057
175.0057	DCA_int_01 - phones	ER0	175.0357
175.0357	DCA_int_01 - phones	sp	175.1857
175.1857	DCA_int_01 - words	<unk>	176.1157
175.1857	DCA_int_01 - phones	spn	176.1157
178.0870	DCA_se3_ag2_f_05 - phones	sil	178.1170
178.1170	DCA_se3_ag2_f_05 - words	oh	178.2970
178.1170	DCA_se3_ag2_f_05 - phones	OW1	178.2970
178.2970	DCA_se3_ag2_f_05 - phones	W	178.3570
178.2970	DCA_se3_ag2_f_05 - words	we	178.4570
178.3570	DCA_se3_ag2_f_05 - phones	IY1	178.4570
178.4570	DCA_se3_ag2_f_05 - phones	HH	178.5270
178.4570	DCA_se3_ag2_f_05 - words	had	178.6770
178.5270	DCA_se3_ag2_f_05 - phones	AE1	178.5970
178.5970	DCA_se3_ag2_f_05 - phones	D	178.6770
178.6770	DCA_se3_ag2_f_05 - phones	S	178.7970
178.6770	DCA_se3_ag2_f_05 - words	several	179.1070
178.7970	DCA_se3_ag2_f_05 - phones	EH1	178.8770
178.8770	DCA_se3_ag2_f_05 - phones	V	178.9470
178.9470	DCA_se3_ag2_f_05 - phones	ER0	179.0070
179.0070	DCA_se3_ag2_f_05 - phones	AH0	179.0670
179.0670	DCA_se3_ag2_f_05 - phones	L	179.1070
179.1070	DCA_se3_ag2_f_05 - phones	DH	179.1370
179.1070	DCA_se3_ag2_f_05 - words	the	179.2070
179.1370	DCA_se3_ag2_f_05 - phones	AH1	179.2070
179.2070	DCA_se3_ag2_f_05 - words	o	179.3770
179.2070	DCA_se3_ag2_f_05 - phones	OW1	179.3770
179.3770	DCA_se3_ag2_f_05 - phones	DH	179.4370
179.3770	DCA_se3_ag2_f_05 - words	the	179.4670
179.4370	DCA_se3_ag2_f_05 - phones	AH1	179.4670
179.4670	DCA_se3_ag2_f_05 - phones	OW1	179.5470
179.4670	DCA_se3_ag2_f_05 - words	only	179.6770
179.5470	DCA_se3_ag2_f_05 - phones	N	179.5970
179.5970	DCA_se3_ag2_f_05 - phones	L	179.6270
179.6270	DCA_se3_ag2_f_05 - phones	IY0	179.6770
179.6770	DCA_se3_ag2_f_05 - phones	W	179.7470
179.6770	DCA_se3_ag2_f_05 - words	one	179.8870
179.7470	DCA_se3_ag2_f_05 - phones	AH1	179.8170
179.8170	DCA_se3_ag2_f_05 - phones	N	179.8870
179.8870	DCA_se3_ag2_f_05 - words	i	179.9870
179.8870	DCA_se3_ag2_f_05 - phones	AY1	179.9870
179.9870	DCA_se3_ag2_f_05 - phones	K	180.0670
179.9870	DCA_se3_ag2_f_05 - words	can	180.1870
180.0670	DCA_se3_ag2_f_05 - phones	AH0	180.1170
180.1170	DCA_se3_ag2_f_05 - phones	N	180.1870
180.1870	DCA_se3_ag2_f_05 - phones	TH	180.2570
180.1870	DCA_se3_ag2_f_05 - words	think	180.4670
180.2570	DCA_se3_ag2_f_05 - phones	IH1	180.3170
180.3170	DCA_se3_ag2_f_05 - phones	NG	180.3870
180.3870	DCA_se3_ag2_f_05 - phones	K	180.4670
[truncated: 15,838 more rows]
