# Supplementary material for: Considering Performance in the Automated and Manual Coding of Sociolinguistic Variables: Lessons From Variable (ING)
Source: Front Artif Intell. 2021 Apr 29;4:648543. doi: 10.3389/frai.2021.648543 (PMC8117961; doi:10.3389/frai.2021.648543)
Supplement: Supplementary file 4 [file Data_Sheet_4.ZIP › CORAAL_Aligned_as_Tables/DCA_se1_ag1_m_02_2_txout.txt]

tmin	tier	text	tmax
0.4591	DCA_int_01 - phones	sil	0.5091
0.5091	DCA_int_01 - words	uh	0.7491
0.5091	DCA_int_01 - phones	AH1	0.7491
0.7491	DCA_int_01 - phones	IH0	0.7891
0.7491	DCA_int_01 - words	if	0.8191
0.7891	DCA_int_01 - phones	F	0.8191
0.8191	DCA_int_01 - phones	S	0.8591
0.8191	DCA_int_01 - words	someone	1.1191
0.8591	DCA_int_01 - phones	AH1	0.9191
0.9191	DCA_int_01 - phones	M	0.9591
0.9591	DCA_int_01 - phones	W	1.0091
1.0091	DCA_int_01 - phones	AH2	1.0591
1.0591	DCA_int_01 - phones	N	1.1191
1.1191	DCA_int_01 - phones	G	1.1791
1.1191	DCA_int_01 - words	gave	1.3591
1.1791	DCA_int_01 - phones	EY1	1.2991
1.2991	DCA_int_01 - phones	V	1.3591
1.3591	DCA_int_01 - phones	Y	1.4091
1.3591	DCA_int_01 - words	you	1.5191
1.4091	DCA_int_01 - phones	UW1	1.5191
1.5191	DCA_int_01 - phones	AO1	1.8191
1.5191	DCA_int_01 - words	all	1.8491
1.8191	DCA_int_01 - phones	L	1.8491
1.8491	DCA_int_01 - phones	DH	1.8791
1.8491	DCA_int_01 - words	the	1.9191
1.8791	DCA_int_01 - phones	AH0	1.9191
1.9191	DCA_int_01 - phones	M	2.0591
1.9191	DCA_int_01 - words	money	2.3091
2.0591	DCA_int_01 - phones	AH1	2.1191
2.1191	DCA_int_01 - phones	N	2.2291
2.2291	DCA_int_01 - phones	IY0	2.3091
2.3091	DCA_int_01 - phones	IH0	2.3891
2.3091	DCA_int_01 - words	in	2.4191
2.3891	DCA_int_01 - phones	N	2.4191
2.4191	DCA_int_01 - phones	DH	2.4491
2.4191	DCA_int_01 - words	the	2.5391
2.4491	DCA_int_01 - phones	AH0	2.5391
2.5391	DCA_int_01 - phones	W	2.7291
2.5391	DCA_int_01 - words	world	2.8991
2.7291	DCA_int_01 - phones	ER1	2.7891
2.7891	DCA_int_01 - phones	L	2.8691
2.8691	DCA_int_01 - phones	D	2.8991
2.8991	DCA_int_01 - phones	W	2.9691
2.8991	DCA_int_01 - words	what	3.0591
2.9691	DCA_int_01 - phones	AH1	2.9991
2.9991	DCA_int_01 - phones	T	3.0591
3.0591	DCA_int_01 - phones	W	3.0891
3.0591	DCA_int_01 - words	would	3.1591
3.0891	DCA_int_01 - phones	UH1	3.1191
3.1191	DCA_int_01 - phones	D	3.1591
3.1591	DCA_int_01 - phones	Y	3.2291
3.1591	DCA_int_01 - words	you	3.3091
3.2291	DCA_int_01 - phones	UW1	3.3091
3.3091	DCA_int_01 - phones	D	3.3591
3.3091	DCA_int_01 - words	do	3.4391
3.3591	DCA_int_01 - phones	UW1	3.4391
3.4391	DCA_int_01 - phones	sp	3.4691
3.4691	DCA_int_01 - phones	W	3.5391
3.4691	DCA_int_01 - words	with	3.5991
3.5391	DCA_int_01 - phones	IH0	3.5691
3.5691	DCA_int_01 - phones	DH	3.5991
3.5991	DCA_int_01 - phones	sp	3.6691
3.6691	DCA_int_01 - phones	IH0	3.6991
3.6691	DCA_int_01 - words	it	3.7291
3.6991	DCA_int_01 - phones	T	3.7291
6.5384	DCA_se1_ag1_m_02 - phones	HH	6.5784
6.5384	DCA_se1_ag1_m_02 - words	what	6.6984
6.5784	DCA_se1_ag1_m_02 - phones	W	6.6384
6.6384	DCA_se1_ag1_m_02 - phones	AH1	6.6684
6.6684	DCA_se1_ag1_m_02 - phones	T	6.6984
6.6984	DCA_se1_ag1_m_02 - phones	W	6.7284
6.6984	DCA_se1_ag1_m_02 - words	would	6.7884
6.7284	DCA_se1_ag1_m_02 - phones	UH1	6.7584
6.7584	DCA_se1_ag1_m_02 - phones	D	6.7884
6.7884	DCA_se1_ag1_m_02 - words	i	6.9584
6.7884	DCA_se1_ag1_m_02 - phones	AY1	6.9584
6.9584	DCA_se1_ag1_m_02 - phones	sp	6.9984
6.9984	DCA_se1_ag1_m_02 - phones	D	7.0984
6.9984	DCA_se1_ag1_m_02 - words	do	7.2884
7.0984	DCA_se1_ag1_m_02 - phones	UW1	7.2884
7.2884	DCA_se1_ag1_m_02 - phones	sp	7.4184
7.8766	DCA_se1_ag1_m_02 - words	i	8.1366
7.8766	DCA_se1_ag1_m_02 - phones	AY1	8.1366
8.1366	DCA_se1_ag1_m_02 - phones	D	8.1766
8.1366	DCA_se1_ag1_m_02 - words	d	8.1766
8.1766	DCA_se1_ag1_m_02 - phones	sp	8.2266
8.2266	DCA_se1_ag1_m_02 - phones	B	8.2766
8.2266	DCA_se1_ag1_m_02 - words	be	8.3566
8.2766	DCA_se1_ag1_m_02 - phones	IY1	8.3566
8.3566	DCA_se1_ag1_m_02 - phones	S	8.5466
8.3566	DCA_se1_ag1_m_02 - words	so	8.6566
8.5466	DCA_se1_ag1_m_02 - phones	OW1	8.6566
8.6566	DCA_se1_ag1_m_02 - phones	HH	8.7566
8.6566	DCA_se1_ag1_m_02 - words	happy	9.0766
8.7566	DCA_se1_ag1_m_02 - phones	AE1	8.8666
8.8666	DCA_se1_ag1_m_02 - phones	P	8.9866
8.9866	DCA_se1_ag1_m_02 - phones	IY0	9.0766
9.0766	DCA_se1_ag1_m_02 - phones	AY1	9.1166
9.0766	DCA_se1_ag1_m_02 - words	i	9.1166
9.1166	DCA_se1_ag1_m_02 - phones	D	9.1466
9.1166	DCA_se1_ag1_m_02 - words	don't	9.3366
9.1466	DCA_se1_ag1_m_02 - phones	OW1	9.1766
9.1766	DCA_se1_ag1_m_02 - phones	N	9.3366
9.3366	DCA_se1_ag1_m_02 - phones	sp	9.3666
9.3641	DCA_int_01 - words	<unk>	10.0241
9.3641	DCA_int_01 - phones	spn	10.0241
9.3666	DCA_se1_ag1_m_02 - phones	N	9.3966
9.3666	DCA_se1_ag1_m_02 - words	know	9.4266
9.3966	DCA_se1_ag1_m_02 - phones	OW1	9.4266
9.4266	DCA_se1_ag1_m_02 - phones	W	9.4866
9.4266	DCA_se1_ag1_m_02 - words	what	9.5866
9.4866	DCA_se1_ag1_m_02 - phones	AH1	9.5366
9.5366	DCA_se1_ag1_m_02 - phones	T	9.5866
9.5866	DCA_se1_ag1_m_02 - phones	AY1	9.6866
9.5866	DCA_se1_ag1_m_02 - words	i	9.6866
9.6866	DCA_se1_ag1_m_02 - phones	AH0	9.7266
9.6866	DCA_se1_ag1_m_02 - words	d	9.7566
9.7266	DCA_se1_ag1_m_02 - phones	D	9.7566
9.7566	DCA_se1_ag1_m_02 - phones	sp	9.7866
9.7866	DCA_se1_ag1_m_02 - phones	D	9.8666
9.7866	DCA_se1_ag1_m_02 - words	do	9.9866
9.8666	DCA_se1_ag1_m_02 - phones	UW1	9.9866
9.9866	DCA_se1_ag1_m_02 - phones	sp	10.0266
10.9063	DCA_int_01 - phones	W	11.0263
10.9063	DCA_int_01 - words	what	11.0963
11.0263	DCA_int_01 - phones	AH1	11.0563
11.0563	DCA_int_01 - phones	T	11.0963
11.0963	DCA_int_01 - phones	W	11.1263
11.0963	DCA_int_01 - words	would	11.2363
11.1263	DCA_int_01 - phones	UH1	11.1863
11.1863	DCA_int_01 - phones	D	11.2363
11.2363	DCA_int_01 - phones	Y	11.2863
11.2363	DCA_int_01 - words	you	11.3663
11.2863	DCA_int_01 - phones	UW1	11.3663
11.3663	DCA_int_01 - phones	sp	11.4263
11.4263	DCA_int_01 - phones	B	11.4963
11.4263	DCA_int_01 - words	buy	11.7063
11.4963	DCA_int_01 - phones	AY1	11.7063
11.7063	DCA_int_01 - phones	sp	11.8463
11.8463	DCA_int_01 - phones	F	11.8863
11.8463	DCA_int_01 - words	first	12.0963
11.8863	DCA_int_01 - phones	ER1	12.0263
12.0263	DCA_int_01 - phones	S	12.0563
12.0563	DCA_int_01 - phones	T	12.0963
12.0963	DCA_int_01 - phones	sp	12.2363
12.6689	DCA_se1_ag1_m_02 - phones	HH	12.6989
12.6689	DCA_se1_ag1_m_02 - words	what	12.8489
12.6989	DCA_se1_ag1_m_02 - phones	W	12.7289
12.7289	DCA_se1_ag1_m_02 - phones	AH1	12.7589
12.7589	DCA_se1_ag1_m_02 - phones	T	12.8489
12.8489	DCA_se1_ag1_m_02 - phones	W	12.8989
12.8489	DCA_se1_ag1_m_02 - words	would	12.9589
12.8989	DCA_se1_ag1_m_02 - phones	UH1	12.9289
12.9289	DCA_se1_ag1_m_02 - phones	D	12.9589
12.9589	DCA_se1_ag1_m_02 - words	i	13.1189
12.9589	DCA_se1_ag1_m_02 - phones	AY1	13.1189
13.1189	DCA_se1_ag1_m_02 - phones	B	13.1989
13.1189	DCA_se1_ag1_m_02 - words	buy	13.5189
13.1989	DCA_se1_ag1_m_02 - phones	AY1	13.5189
13.5463	DCA_int_01 - phones	M	13.5763
13.5463	DCA_int_01 - words	mm-hm	13.9363
13.5763	DCA_int_01 - phones	HH	13.6463
13.6463	DCA_int_01 - phones	M	13.9363
13.9363	DCA_int_01 - phones	sp	20.0945
14.8798	DCA_se1_ag1_m_02 - phones	F	15.0998
14.8798	DCA_se1_ag1_m_02 - words	first	15.8398
15.0998	DCA_se1_ag1_m_02 - phones	ER1	15.3898
15.3898	DCA_se1_ag1_m_02 - phones	S	15.7598
15.7598	DCA_se1_ag1_m_02 - phones	T	15.8398
16.4035	DCA_se1_ag1_m_02 - words	i	16.5635
16.4035	DCA_se1_ag1_m_02 - phones	AY1	16.5635
16.5635	DCA_se1_ag1_m_02 - phones	G	16.6735
16.5635	DCA_se1_ag1_m_02 - words	give	16.8135
16.6735	DCA_se1_ag1_m_02 - phones	IH1	16.7335
16.7335	DCA_se1_ag1_m_02 - phones	V	16.8135
16.8135	DCA_se1_ag1_m_02 - phones	M	16.9035
16.8135	DCA_se1_ag1_m_02 - words	my	16.9635
16.9035	DCA_se1_ag1_m_02 - phones	AY1	16.9635
16.9635	DCA_se1_ag1_m_02 - phones	M	17.1435
16.9635	DCA_se1_ag1_m_02 - words	mother	17.5735
17.1435	DCA_se1_ag1_m_02 - phones	AH1	17.2535
17.2535	DCA_se1_ag1_m_02 - phones	DH	17.4735
17.4735	DCA_se1_ag1_m_02 - phones	ER0	17.5735
17.5735	DCA_se1_ag1_m_02 - phones	sp	17.6235
17.6905	DCA_se1_ag1_m_02 - phones	DH	17.7505
17.6905	DCA_se1_ag1_m_02 - words	the	17.8305
17.7505	DCA_se1_ag1_m_02 - phones	AH0	17.8305
17.8305	DCA_se1_ag1_m_02 - phones	M	17.9705
17.8305	DCA_se1_ag1_m_02 - words	money	18.2705
17.9705	DCA_se1_ag1_m_02 - phones	AH1	18.0905
18.0905	DCA_se1_ag1_m_02 - phones	N	18.1805
18.1805	DCA_se1_ag1_m_02 - phones	IY0	18.2705
18.2705	DCA_se1_ag1_m_02 - phones	K	18.3805
18.2705	DCA_se1_ag1_m_02 - words	cause	18.4905
18.3805	DCA_se1_ag1_m_02 - phones	AA1	18.4405
18.4405	DCA_se1_ag1_m_02 - phones	Z	18.4905
18.4905	DCA_se1_ag1_m_02 - phones	SH	18.6205
18.4905	DCA_se1_ag1_m_02 - words	she	18.7305
18.6205	DCA_se1_ag1_m_02 - phones	IY1	18.7305
18.7305	DCA_se1_ag1_m_02 - phones	spn	18.7605
18.7305	DCA_se1_ag1_m_02 - words	<unk>	18.7605
18.7605	DCA_se1_ag1_m_02 - phones	N	18.8705
18.7605	DCA_se1_ag1_m_02 - words	know	18.9405
18.8705	DCA_se1_ag1_m_02 - phones	OW1	18.9405
18.9405	DCA_se1_ag1_m_02 - phones	W	19.0005
18.9405	DCA_se1_ag1_m_02 - words	what	19.0705
19.0005	DCA_se1_ag1_m_02 - phones	AH1	19.0405
19.0405	DCA_se1_ag1_m_02 - phones	T	19.0705
19.0705	DCA_se1_ag1_m_02 - phones	sp	19.1105
19.1105	DCA_se1_ag1_m_02 - phones	T	19.1805
19.1105	DCA_se1_ag1_m_02 - words	to	19.2105
19.1805	DCA_se1_ag1_m_02 - phones	AH0	19.2105
19.2105	DCA_se1_ag1_m_02 - phones	sp	19.2805
19.2805	DCA_se1_ag1_m_02 - phones	D	19.3505
19.2805	DCA_se1_ag1_m_02 - words	do	19.4905
19.3505	DCA_se1_ag1_m_02 - phones	UW1	19.4905
19.4905	DCA_se1_ag1_m_02 - phones	sp	19.5205
19.5205	DCA_se1_ag1_m_02 - phones	W	19.5605
19.5205	DCA_se1_ag1_m_02 - words	with	19.7505
19.5605	DCA_se1_ag1_m_02 - phones	IH0	19.5905
19.5905	DCA_se1_ag1_m_02 - phones	TH	19.7505
19.7505	DCA_se1_ag1_m_02 - phones	sp	19.7805
19.7805	DCA_se1_ag1_m_02 - phones	IH0	19.8105
19.7805	DCA_se1_ag1_m_02 - words	it	19.8605
19.8105	DCA_se1_ag1_m_02 - phones	T	19.8605
20.0945	DCA_int_01 - phones	M	20.3945
20.0945	DCA_int_01 - words	mm	20.3945
20.5301	DCA_se1_ag1_m_02 - phones	sil	20.5901
20.5901	DCA_se1_ag1_m_02 - phones	SH	20.7201
20.5901	DCA_se1_ag1_m_02 - words	she	20.8901
20.7201	DCA_se1_ag1_m_02 - phones	IY1	20.8901
20.8901	DCA_se1_ag1_m_02 - phones	spn	20.9201
20.8901	DCA_se1_ag1_m_02 - words	<unk>	20.9201
20.9201	DCA_se1_ag1_m_02 - phones	B	21.0001
20.9201	DCA_se1_ag1_m_02 - words	buy	21.2201
21.0001	DCA_se1_ag1_m_02 - phones	AY1	21.2201
21.2201	DCA_se1_ag1_m_02 - phones	M	21.3501
21.2201	DCA_se1_ag1_m_02 - words	me	21.4301
21.3501	DCA_se1_ag1_m_02 - phones	IY1	21.4301
21.4301	DCA_se1_ag1_m_02 - words	s	21.5801
21.4301	DCA_se1_ag1_m_02 - phones	Z	21.5801
21.6865	DCA_se1_ag1_m_02 - phones	sil	21.7165
21.7165	DCA_se1_ag1_m_02 - phones	AH1	21.8865
21.7165	DCA_se1_ag1_m_02 - words	uh	21.8865
21.8865	DCA_se1_ag1_m_02 - phones	M	22.0265
21.8865	DCA_se1_ag1_m_02 - words	my	22.1465
22.0265	DCA_se1_ag1_m_02 - phones	AY1	22.1465
22.1465	DCA_se1_ag1_m_02 - phones	S	22.3365
22.1465	DCA_se1_ag1_m_02 - words	school	22.5765
22.3365	DCA_se1_ag1_m_02 - phones	K	22.3865
22.3865	DCA_se1_ag1_m_02 - phones	UW1	22.5265
22.5265	DCA_se1_ag1_m_02 - phones	L	22.5765
22.5765	DCA_se1_ag1_m_02 - phones	K	22.6965
22.5765	DCA_se1_ag1_m_02 - words	clothes	23.0965
22.6965	DCA_se1_ag1_m_02 - phones	L	22.7565
22.7565	DCA_se1_ag1_m_02 - phones	OW1	23.0065
23.0065	DCA_se1_ag1_m_02 - phones	Z	23.0965
23.0965	DCA_se1_ag1_m_02 - phones	AH0	23.1265
23.0965	DCA_se1_ag1_m_02 - words	and	23.2165
23.1265	DCA_se1_ag1_m_02 - phones	N	23.2165
23.6764	DCA_se1_ag1_m_02 - phones	sil	23.7164
23.7164	DCA_se1_ag1_m_02 - phones	AH0	23.8564
23.7164	DCA_se1_ag1_m_02 - words	and	23.9464
23.8564	DCA_se1_ag1_m_02 - phones	N	23.8964
23.8964	DCA_se1_ag1_m_02 - phones	D	23.9464
23.9464	DCA_se1_ag1_m_02 - phones	B	24.0064
23.9464	DCA_se1_ag1_m_02 - words	buy	24.1564
24.0064	DCA_se1_ag1_m_02 - phones	AY1	24.1564
24.1564	DCA_se1_ag1_m_02 - phones	W	24.2564
24.1564	DCA_se1_ag1_m_02 - words	what	24.3564
24.2564	DCA_se1_ag1_m_02 - phones	AH1	24.2964
24.2964	DCA_se1_ag1_m_02 - phones	T	24.3564
24.3564	DCA_se1_ag1_m_02 - phones	SH	24.5664
24.3564	DCA_se1_ag1_m_02 - words	she	24.6764
24.5664	DCA_se1_ag1_m_02 - phones	IY1	24.6764
24.6764	DCA_se1_ag1_m_02 - phones	N	24.7464
24.6764	DCA_se1_ag1_m_02 - words	need	25.0864
24.7464	DCA_se1_ag1_m_02 - phones	IY1	25.0164
25.0164	DCA_se1_ag1_m_02 - phones	D	25.0864
25.3318	DCA_int_01 - phones	M	25.4218
25.3318	DCA_int_01 - words	mm-hm	25.6618
25.4218	DCA_int_01 - phones	HH	25.4518
25.4518	DCA_int_01 - phones	M	25.6618
25.6618	DCA_int_01 - phones	sp	28.9437
25.7374	DCA_se1_ag1_m_02 - phones	sil	25.7774
25.7774	DCA_se1_ag1_m_02 - phones	AE1	25.8174
25.7774	DCA_se1_ag1_m_02 - words	and	25.8974
25.8174	DCA_se1_ag1_m_02 - phones	N	25.8974
25.8974	DCA_se1_ag1_m_02 - phones	K	26.0274
25.8974	DCA_se1_ag1_m_02 - words	keep	26.1574
26.0274	DCA_se1_ag1_m_02 - phones	IY1	26.1174
26.1174	DCA_se1_ag1_m_02 - phones	P	26.1574
26.1574	DCA_se1_ag1_m_02 - phones	sp	26.1974
26.1974	DCA_se1_ag1_m_02 - phones	DH	26.2774
26.1974	DCA_se1_ag1_m_02 - words	the	26.3274
26.2774	DCA_se1_ag1_m_02 - phones	IY0	26.3274
26.3274	DCA_se1_ag1_m_02 - phones	R	26.4474
26.3274	DCA_se1_ag1_m_02 - words	rest	26.6574
26.4474	DCA_se1_ag1_m_02 - phones	EH1	26.5574
26.5574	DCA_se1_ag1_m_02 - phones	S	26.6274
26.6274	DCA_se1_ag1_m_02 - phones	T	26.6574
26.6574	DCA_se1_ag1_m_02 - phones	F	26.7674
26.6574	DCA_se1_ag1_m_02 - words	for	26.8174
26.7674	DCA_se1_ag1_m_02 - phones	ER0	26.8174
26.8174	DCA_se1_ag1_m_02 - phones	HH	26.8474
26.8174	DCA_se1_ag1_m_02 - words	herself	27.4974
26.8474	DCA_se1_ag1_m_02 - phones	ER0	26.9474
26.9474	DCA_se1_ag1_m_02 - phones	S	27.1074
27.1074	DCA_se1_ag1_m_02 - phones	EH1	27.1774
27.1774	DCA_se1_ag1_m_02 - phones	L	27.2974
27.2974	DCA_se1_ag1_m_02 - phones	F	27.4974
28.9437	DCA_int_01 - phones	S	28.9837
28.9437	DCA_int_01 - words	suppose	29.2737
28.9837	DCA_int_01 - phones	AH0	29.0237
29.0237	DCA_int_01 - phones	P	29.0937
29.0937	DCA_int_01 - phones	OW1	29.2137
29.2137	DCA_int_01 - phones	Z	29.2737
29.2737	DCA_int_01 - phones	IH0	29.3037
29.2737	DCA_int_01 - words	it	29.3437
29.3037	DCA_int_01 - phones	T	29.3437
29.3437	DCA_int_01 - phones	W	29.4137
29.3437	DCA_int_01 - words	was	29.5237
29.4137	DCA_int_01 - phones	AH0	29.4737
29.4737	DCA_int_01 - phones	Z	29.5237
29.5237	DCA_int_01 - phones	S	29.5937
29.5237	DCA_int_01 - words	so	29.7037
29.5937	DCA_int_01 - phones	OW1	29.7037
29.7037	DCA_int_01 - phones	M	29.8237
29.7037	DCA_int_01 - words	much	30.0637
29.8237	DCA_int_01 - phones	AH1	29.9337
29.9337	DCA_int_01 - phones	CH	30.0637
30.0637	DCA_int_01 - phones	DH	30.0937
30.0637	DCA_int_01 - words	that	30.1737
30.0937	DCA_int_01 - phones	AH0	30.1237
30.1237	DCA_int_01 - phones	T	30.1737
30.1737	DCA_int_01 - phones	SH	30.3037
30.1737	DCA_int_01 - words	she	30.4137
30.3037	DCA_int_01 - phones	IY1	30.4137
30.4137	DCA_int_01 - phones	G	30.4937
30.4137	DCA_int_01 - words	gave	30.6837
30.4937	DCA_int_01 - phones	EY1	30.6137
30.6137	DCA_int_01 - phones	V	30.6837
30.6837	DCA_int_01 - phones	Y	30.7237
30.6837	DCA_int_01 - words	you	30.8537
30.7237	DCA_int_01 - phones	UW1	30.8537
30.8537	DCA_int_01 - words	a	30.8837
30.8537	DCA_int_01 - phones	AH0	30.8837
30.8837	DCA_int_01 - phones	HH	30.9437
30.8837	DCA_int_01 - words	hundred	31.1937
30.9437	DCA_int_01 - phones	AH1	30.9937
30.9937	DCA_int_01 - phones	N	31.0337
31.0337	DCA_int_01 - phones	D	31.0837
31.0837	DCA_int_01 - phones	ER0	31.1637
31.1637	DCA_int_01 - phones	D	31.1937
31.1937	DCA_int_01 - phones	D	31.2637
31.1937	DCA_int_01 - words	dollars	31.6337
31.2637	DCA_int_01 - phones	AO1	31.3837
31.3837	DCA_int_01 - phones	L	31.5237
31.5237	DCA_int_01 - phones	ER0	31.5937
31.5937	DCA_int_01 - phones	Z	31.6337
31.6337	DCA_int_01 - phones	sp	31.6637
31.6637	DCA_int_01 - phones	JH	31.7237
31.6637	DCA_int_01 - words	just	31.8537
31.7237	DCA_int_01 - phones	IH0	31.7937
31.7937	DCA_int_01 - phones	S	31.8537
31.8537	DCA_int_01 - phones	sp	31.8837
31.8837	DCA_int_01 - phones	T	31.9737
31.8837	DCA_int_01 - words	to	32.0237
31.9737	DCA_int_01 - phones	AH0	32.0237
32.0237	DCA_int_01 - phones	S	32.0937
32.0237	DCA_int_01 - words	spend	32.4637
32.0937	DCA_int_01 - phones	P	32.2337
32.2337	DCA_int_01 - phones	EH1	32.3537
32.3537	DCA_int_01 - phones	N	32.4037
32.4037	DCA_int_01 - phones	D	32.4637
32.4637	DCA_int_01 - phones	sp	32.6337
33.7845	DCA_int_01 - phones	JH	33.8445
33.7845	DCA_int_01 - words	just	33.9745
33.8445	DCA_int_01 - phones	IH0	33.8945
33.8945	DCA_int_01 - phones	S	33.9745
33.9745	DCA_int_01 - phones	sp	34.0245
34.0245	DCA_int_01 - phones	F	34.0645
34.0245	DCA_int_01 - words	for	34.2145
34.0645	DCA_int_01 - phones	ER0	34.2145
35.0097	DCA_int_01 - phones	sil	35.0397
35.0397	DCA_int_01 - phones	JH	35.0697
35.0397	DCA_int_01 - words	just	35.1597
35.0697	DCA_int_01 - phones	AH1	35.1197
35.1197	DCA_int_01 - phones	S	35.1597
35.1597	DCA_int_01 - phones	sp	35.1997
35.1997	DCA_int_01 - phones	T	35.2397
35.1997	DCA_int_01 - words	to	35.2697
35.2397	DCA_int_01 - phones	AH0	35.2697
35.2697	DCA_int_01 - phones	sp	35.2997
35.2997	DCA_int_01 - phones	K	35.4097
35.2997	DCA_int_01 - words	carry	35.6697
35.4097	DCA_int_01 - phones	EH1	35.5497
35.5497	DCA_int_01 - phones	R	35.6297
35.6297	DCA_int_01 - phones	IY0	35.6697
35.6697	DCA_int_01 - phones	ER0	35.7197
35.6697	DCA_int_01 - words	around	35.8197
35.7197	DCA_int_01 - phones	AW1	35.7497
35.7497	DCA_int_01 - phones	N	35.7897
35.7897	DCA_int_01 - phones	D	35.8197
35.8197	DCA_int_01 - phones	sp	35.8797
35.8797	DCA_int_01 - phones	W	35.9797
35.8797	DCA_int_01 - words	with	36.0697
35.9797	DCA_int_01 - phones	IH0	36.0297
36.0297	DCA_int_01 - phones	DH	36.0697
36.0697	DCA_int_01 - phones	Y	36.1797
36.0697	DCA_int_01 - words	you	36.2497
36.1797	DCA_int_01 - phones	UW1	36.2497
36.2497	DCA_int_01 - phones	sp	36.3097
36.3097	DCA_int_01 - phones	T	36.3397
36.3097	DCA_int_01 - words	to	36.3897
36.3397	DCA_int_01 - phones	AH0	36.3897
36.3897	DCA_int_01 - phones	S	36.4497
36.3897	DCA_int_01 - words	spend	36.6897
36.4497	DCA_int_01 - phones	P	36.5397
36.5397	DCA_int_01 - phones	EH1	36.6097
36.6097	DCA_int_01 - phones	N	36.6597
36.6597	DCA_int_01 - phones	D	36.6897
36.6897	DCA_int_01 - phones	sp	36.8397
37.1546	DCA_int_01 - phones	HH	37.2246
37.1546	DCA_int_01 - words	what	37.3246
37.2246	DCA_int_01 - phones	W	37.2646
37.2646	DCA_int_01 - phones	AH1	37.2946
37.2946	DCA_int_01 - phones	T	37.3246
37.3246	DCA_int_01 - phones	W	37.3546
37.3246	DCA_int_01 - words	would	37.4646
37.3546	DCA_int_01 - phones	UH1	37.3846
37.3846	DCA_int_01 - phones	D	37.4646
37.4646	DCA_int_01 - phones	Y	37.5246
37.4646	DCA_int_01 - words	you	37.5546
37.5246	DCA_int_01 - phones	UW1	37.5546
37.5546	DCA_int_01 - phones	D	37.5846
37.5546	DCA_int_01 - words	do	37.7046
37.5846	DCA_int_01 - phones	UW1	37.7046
37.7046	DCA_int_01 - phones	sp	37.7346
37.7346	DCA_int_01 - phones	W	37.7846
37.7346	DCA_int_01 - words	with	37.8546
37.7846	DCA_int_01 - phones	IH0	37.8246
37.8246	DCA_int_01 - phones	DH	37.8546
37.8546	DCA_int_01 - phones	DH	37.8846
37.8546	DCA_int_01 - words	that	38.0146
37.8846	DCA_int_01 - phones	AH0	37.9446
37.9446	DCA_int_01 - phones	T	38.0146
38.0146	DCA_int_01 - phones	sp	38.0746
39.1037	DCA_se1_ag1_m_02 - phones	W	39.1737
39.1037	DCA_se1_ag1_m_02 - words	well	39.2537
39.1737	DCA_se1_ag1_m_02 - phones	EH1	39.2037
39.2037	DCA_se1_ag1_m_02 - phones	L	39.2537
39.2537	DCA_se1_ag1_m_02 - phones	F	39.4637
39.2537	DCA_se1_ag1_m_02 - words	first	39.9837
39.4637	DCA_se1_ag1_m_02 - phones	ER1	39.7237
39.7237	DCA_se1_ag1_m_02 - phones	S	39.8637
39.8637	DCA_se1_ag1_m_02 - phones	T	39.9837
40.6786	DCA_se1_ag1_m_02 - phones	sil	40.7686
40.7686	DCA_se1_ag1_m_02 - phones	L	40.8886
40.7686	DCA_se1_ag1_m_02 - words	like	41.1586
40.8886	DCA_se1_ag1_m_02 - phones	AY1	41.0486
41.0486	DCA_se1_ag1_m_02 - phones	K	41.1586
41.8443	DCA_se1_ag1_m_02 - phones	sil	41.8843
41.8843	DCA_se1_ag1_m_02 - phones	IH0	42.0143
41.8843	DCA_se1_ag1_m_02 - words	if	42.1343
42.0143	DCA_se1_ag1_m_02 - phones	F	42.1343
42.1343	DCA_se1_ag1_m_02 - phones	IH1	42.2043
42.1343	DCA_se1_ag1_m_02 - words	it	42.2943
42.2043	DCA_se1_ag1_m_02 - phones	T	42.2943
42.2943	DCA_se1_ag1_m_02 - phones	B	42.3643
42.2943	DCA_se1_ag1_m_02 - words	be	42.4643
42.3643	DCA_se1_ag1_m_02 - phones	IY1	42.4643
42.4643	DCA_se1_ag1_m_02 - phones	HH	42.4943
42.4643	DCA_se1_ag1_m_02 - words	her	42.5843
42.4943	DCA_se1_ag1_m_02 - phones	ER0	42.5843
42.5843	DCA_se1_ag1_m_02 - phones	B	42.6843
42.5843	DCA_se1_ag1_m_02 - words	birthday	43.0543
42.6843	DCA_se1_ag1_m_02 - phones	ER1	42.8643
42.8643	DCA_se1_ag1_m_02 - phones	TH	42.8943
42.8943	DCA_se1_ag1_m_02 - phones	D	42.9443
42.9443	DCA_se1_ag1_m_02 - phones	EY2	43.0543
43.0543	DCA_se1_ag1_m_02 - phones	K	43.1643
43.0543	DCA_se1_ag1_m_02 - words	coming	43.4343
43.1643	DCA_se1_ag1_m_02 - phones	AH1	43.2143
43.2143	DCA_se1_ag1_m_02 - phones	M	43.3143
43.3143	DCA_se1_ag1_m_02 - phones	IH0	43.3543
43.3543	DCA_se1_ag1_m_02 - phones	NG	43.4343
43.4343	DCA_se1_ag1_m_02 - phones	AH1	43.5043
43.4343	DCA_se1_ag1_m_02 - words	up	43.5643
43.5043	DCA_se1_ag1_m_02 - phones	P	43.5643
43.6722	DCA_se1_ag1_m_02 - phones	sil	43.7322
43.7322	DCA_se1_ag1_m_02 - phones	W	43.7622
43.7322	DCA_se1_ag1_m_02 - words	when	43.9122
43.7622	DCA_se1_ag1_m_02 - phones	EH1	43.8622
43.8622	DCA_se1_ag1_m_02 - phones	N	43.9122
43.9122	DCA_se1_ag1_m_02 - phones	SH	44.0322
43.9122	DCA_se1_ag1_m_02 - words	she	44.0922
44.0322	DCA_se1_ag1_m_02 - phones	IY1	44.0922
44.0922	DCA_se1_ag1_m_02 - phones	G	44.1922
44.0922	DCA_se1_ag1_m_02 - words	gave	44.3022
44.1922	DCA_se1_ag1_m_02 - phones	EY1	44.2322
44.2322	DCA_se1_ag1_m_02 - phones	V	44.3022
44.3022	DCA_se1_ag1_m_02 - phones	M	44.3722
44.3022	DCA_se1_ag1_m_02 - words	me	44.4122
44.3722	DCA_se1_ag1_m_02 - phones	IY1	44.4122
44.4122	DCA_se1_ag1_m_02 - phones	DH	44.4522
44.4122	DCA_se1_ag1_m_02 - words	the	44.4922
44.4522	DCA_se1_ag1_m_02 - phones	AH0	44.4922
44.4922	DCA_se1_ag1_m_02 - phones	M	44.6422
44.4922	DCA_se1_ag1_m_02 - words	money	44.9622
44.6422	DCA_se1_ag1_m_02 - phones	AH1	44.7222
44.7222	DCA_se1_ag1_m_02 - phones	N	44.8022
44.8022	DCA_se1_ag1_m_02 - phones	IY0	44.9622
45.4021	DCA_se1_ag1_m_02 - phones	sil	45.4321
45.4321	DCA_se1_ag1_m_02 - phones	AE1	45.5321
45.4321	DCA_se1_ag1_m_02 - words	and	45.5821
45.5321	DCA_se1_ag1_m_02 - phones	N	45.5821
45.5821	DCA_se1_ag1_m_02 - phones	SH	45.7421
45.5821	DCA_se1_ag1_m_02 - words	she	45.8821
45.7421	DCA_se1_ag1_m_02 - phones	IY1	45.8821
45.8821	DCA_se1_ag1_m_02 - words	d	45.9321
45.8821	DCA_se1_ag1_m_02 - phones	D	45.9321
46.0736	DCA_se1_ag1_m_02 - phones	SH	46.2336
46.0736	DCA_se1_ag1_m_02 - words	she	46.3036
46.2336	DCA_se1_ag1_m_02 - phones	IY1	46.3036
46.3036	DCA_se1_ag1_m_02 - phones	F	46.4136
46.3036	DCA_se1_ag1_m_02 - words	forget	46.8636
46.4136	DCA_se1_ag1_m_02 - phones	ER0	46.5636
46.5636	DCA_se1_ag1_m_02 - phones	G	46.6836
46.6836	DCA_se1_ag1_m_02 - phones	EH1	46.7836
46.7836	DCA_se1_ag1_m_02 - phones	T	46.8636
46.8636	DCA_se1_ag1_m_02 - phones	DH	46.9136
46.8636	DCA_se1_ag1_m_02 - words	that	47.0336
46.9136	DCA_se1_ag1_m_02 - phones	AH0	46.9936
46.9936	DCA_se1_ag1_m_02 - phones	T	47.0336
47.0336	DCA_se1_ag1_m_02 - phones	IH1	47.1136
47.0336	DCA_se1_ag1_m_02 - words	it	47.1436
47.1136	DCA_se1_ag1_m_02 - phones	T	47.1436
47.1436	DCA_se1_ag1_m_02 - phones	G	47.1736
47.1436	DCA_se1_ag1_m_02 - words	gonna	47.2936
47.1736	DCA_se1_ag1_m_02 - phones	AH1	47.2336
47.2336	DCA_se1_ag1_m_02 - phones	N	47.2636
47.2636	DCA_se1_ag1_m_02 - phones	AH0	47.2936
47.2936	DCA_se1_ag1_m_02 - phones	B	47.3736
47.2936	DCA_se1_ag1_m_02 - words	be	47.4736
47.3736	DCA_se1_ag1_m_02 - phones	IY1	47.4736
47.4736	DCA_se1_ag1_m_02 - phones	HH	47.5036
47.4736	DCA_se1_ag1_m_02 - words	her	47.6136
47.5036	DCA_se1_ag1_m_02 - phones	ER0	47.6136
47.6136	DCA_se1_ag1_m_02 - phones	B	47.6636
47.6136	DCA_se1_ag1_m_02 - words	birthday	48.1236
47.6636	DCA_se1_ag1_m_02 - phones	ER1	47.8136
47.8136	DCA_se1_ag1_m_02 - phones	TH	47.9036
47.9036	DCA_se1_ag1_m_02 - phones	D	47.9536
47.9536	DCA_se1_ag1_m_02 - phones	EY2	48.1236
48.1236	DCA_se1_ag1_m_02 - phones	sp	48.1536
48.6277	DCA_se1_ag1_m_02 - phones	W	48.6977
48.6277	DCA_se1_ag1_m_02 - words	well	48.7777
48.6977	DCA_se1_ag1_m_02 - phones	EH1	48.7477
48.7477	DCA_se1_ag1_m_02 - phones	L	48.7777
48.7777	DCA_se1_ag1_m_02 - phones	AY1	48.8677
48.7777	DCA_se1_ag1_m_02 - words	i	48.8677
48.8677	DCA_se1_ag1_m_02 - words	<unk>	48.8977
48.8677	DCA_se1_ag1_m_02 - phones	spn	48.8977
48.8977	DCA_se1_ag1_m_02 - phones	G	48.9577
48.8977	DCA_se1_ag1_m_02 - words	go	49.0377
48.9577	DCA_se1_ag1_m_02 - phones	OW1	49.0377
49.0377	DCA_se1_ag1_m_02 - phones	AW1	49.1677
49.0377	DCA_se1_ag1_m_02 - words	out	49.1977
49.1677	DCA_se1_ag1_m_02 - phones	T	49.1977
49.1977	DCA_se1_ag1_m_02 - phones	AH0	49.2277
49.1977	DCA_se1_ag1_m_02 - words	and	49.3277
49.2277	DCA_se1_ag1_m_02 - phones	N	49.3277
49.3277	DCA_se1_ag1_m_02 - phones	B	49.4077
49.3277	DCA_se1_ag1_m_02 - words	buy	49.7477
49.4077	DCA_se1_ag1_m_02 - phones	AY1	49.7477
49.7477	DCA_se1_ag1_m_02 - phones	HH	49.7777
49.7477	DCA_se1_ag1_m_02 - words	her	49.8077
49.7777	DCA_se1_ag1_m_02 - phones	ER0	49.8077
49.8077	DCA_se1_ag1_m_02 - phones	AH0	49.8377
49.8077	DCA_se1_ag1_m_02 - words	a	49.8377
49.8377	DCA_se1_ag1_m_02 - phones	sp	49.9177
49.9177	DCA_se1_ag1_m_02 - phones	D	49.9877
49.9177	DCA_se1_ag1_m_02 - words	dress	50.4177
49.9877	DCA_se1_ag1_m_02 - phones	R	50.0577
50.0577	DCA_se1_ag1_m_02 - phones	EH1	50.1877
50.1877	DCA_se1_ag1_m_02 - phones	S	50.4177
50.9078	DCA_se1_ag1_m_02 - phones	sil	50.9878
50.9878	DCA_se1_ag1_m_02 - phones	AO1	51.0778
50.9878	DCA_se1_ag1_m_02 - words	or	51.1578
51.0778	DCA_se1_ag1_m_02 - phones	R	51.1578
51.1578	DCA_se1_ag1_m_02 - phones	SH	51.3078
51.1578	DCA_se1_ag1_m_02 - words	shoes	51.5478
51.3078	DCA_se1_ag1_m_02 - phones	UW1	51.4178
51.4178	DCA_se1_ag1_m_02 - phones	Z	51.5478
51.5478	DCA_se1_ag1_m_02 - phones	AO1	51.5978
51.5478	DCA_se1_ag1_m_02 - words	or	51.6878
51.5978	DCA_se1_ag1_m_02 - phones	R	51.6878
51.6878	DCA_se1_ag1_m_02 - words	a	51.8278
51.6878	DCA_se1_ag1_m_02 - phones	AH0	51.8278
51.8278	DCA_se1_ag1_m_02 - phones	AW1	51.9378
51.8278	DCA_se1_ag1_m_02 - words	outfit	52.3478
51.9378	DCA_se1_ag1_m_02 - phones	T	51.9878
51.9878	DCA_se1_ag1_m_02 - phones	F	52.1378
52.1378	DCA_se1_ag1_m_02 - phones	IH2	52.2578
52.2578	DCA_se1_ag1_m_02 - phones	T	52.3478
52.7578	DCA_int_01 - phones	M	52.8078
52.7578	DCA_int_01 - words	mm-hm	53.2278
52.8078	DCA_int_01 - phones	HH	52.8478
52.8478	DCA_int_01 - phones	M	53.2278
53.2278	DCA_int_01 - phones	sp	54.6770
54.6770	DCA_int_01 - phones	W	54.7370
54.6770	DCA_int_01 - words	would	54.8070
54.7370	DCA_int_01 - phones	UH1	54.7670
54.7670	DCA_int_01 - phones	D	54.8070
54.8070	DCA_int_01 - phones	Y	54.8470
54.8070	DCA_int_01 - words	you	54.8870
54.8470	DCA_int_01 - phones	UW1	54.8870
54.8870	DCA_int_01 - phones	B	55.0070
54.8870	DCA_int_01 - words	buy	55.1170
55.0070	DCA_int_01 - phones	AY1	55.1170
55.1170	DCA_int_01 - phones	EH1	55.2270
55.1170	DCA_int_01 - words	anything	55.4770
55.2270	DCA_int_01 - phones	N	55.2570
55.2570	DCA_int_01 - phones	IY0	55.2870
55.2870	DCA_int_01 - phones	TH	55.3270
55.3270	DCA_int_01 - phones	IH2	55.3670
55.3670	DCA_int_01 - phones	NG	55.4770
55.4770	DCA_int_01 - phones	sp	55.5270
55.5270	DCA_int_01 - phones	F	55.5770
55.5270	DCA_int_01 - words	for	55.6270
55.5770	DCA_int_01 - phones	ER0	55.6270
55.6270	DCA_int_01 - phones	Y	55.7170
55.6270	DCA_int_01 - words	yourself	56.0870
55.7170	DCA_int_01 - phones	ER0	55.8270
55.8270	DCA_int_01 - phones	S	55.9070
55.9070	DCA_int_01 - phones	EH1	56.0070
56.0070	DCA_int_01 - phones	L	56.0570
56.0570	DCA_int_01 - phones	F	56.0870
56.0870	DCA_int_01 - phones	sp	56.2270
57.0057	DCA_se1_ag1_m_02 - words	i	57.2057
57.0057	DCA_se1_ag1_m_02 - phones	AY1	57.2057
57.2057	DCA_se1_ag1_m_02 - phones	W	57.2357
57.2057	DCA_se1_ag1_m_02 - words	would	57.3057
57.2357	DCA_se1_ag1_m_02 - phones	UH1	57.2657
57.2657	DCA_se1_ag1_m_02 - phones	D	57.3057
57.3057	DCA_se1_ag1_m_02 - phones	B	57.3657
57.3057	DCA_se1_ag1_m_02 - words	buy	57.4857
57.3657	DCA_se1_ag1_m_02 - phones	AY1	57.4857
57.4857	DCA_se1_ag1_m_02 - phones	M	57.6057
57.4857	DCA_se1_ag1_m_02 - words	me	57.7857
57.6057	DCA_se1_ag1_m_02 - phones	IY1	57.7857
58.6226	DCA_se1_ag1_m_02 - phones	sil	58.6926
58.6926	DCA_se1_ag1_m_02 - phones	M	58.7626
58.6926	DCA_se1_ag1_m_02 - words	m-	58.7626
58.7626	DCA_se1_ag1_m_02 - phones	sp	59.0090
59.0090	DCA_se1_ag1_m_02 - phones	B	59.1090
59.0090	DCA_se1_ag1_m_02 - words	buy	59.2290
59.1090	DCA_se1_ag1_m_02 - phones	AY1	59.2290
59.2290	DCA_se1_ag1_m_02 - phones	M	59.3790
59.2290	DCA_se1_ag1_m_02 - words	me	59.4490
59.3790	DCA_se1_ag1_m_02 - phones	IY1	59.4490
59.4490	DCA_se1_ag1_m_02 - phones	S	59.6390
59.4490	DCA_se1_ag1_m_02 - words	something	59.8090
59.6390	DCA_se1_ag1_m_02 - phones	AH1	59.6790
59.6790	DCA_se1_ag1_m_02 - phones	M	59.7090
59.7090	DCA_se1_ag1_m_02 - phones	TH	59.7490
59.7490	DCA_se1_ag1_m_02 - phones	IH0	59.7790
59.7790	DCA_se1_ag1_m_02 - phones	NG	59.8090
59.8090	DCA_se1_ag1_m_02 - phones	sp	60.0090
60.0090	DCA_se1_ag1_m_02 - phones	L	60.1090
60.0090	DCA_se1_ag1_m_02 - words	like	60.1990
60.1090	DCA_se1_ag1_m_02 - phones	AY1	60.1490
60.1490	DCA_se1_ag1_m_02 - phones	K	60.1990
60.4458	DCA_se1_ag1_m_02 - phones	sil	60.5158
60.5158	DCA_se1_ag1_m_02 - phones	P	60.6258
60.5158	DCA_se1_ag1_m_02 - words	pair	60.7358
60.6258	DCA_se1_ag1_m_02 - phones	EH1	60.6958
60.6958	DCA_se1_ag1_m_02 - phones	R	60.7358
60.7358	DCA_se1_ag1_m_02 - phones	AH0	60.7658
60.7358	DCA_se1_ag1_m_02 - words	of	60.7958
60.7658	DCA_se1_ag1_m_02 - phones	V	60.7958
60.7958	DCA_se1_ag1_m_02 - phones	sp	60.8458
60.8458	DCA_se1_ag1_m_02 - phones	P	60.9858
60.8458	DCA_se1_ag1_m_02 - words	pants	61.5358
60.9858	DCA_se1_ag1_m_02 - phones	AE1	61.3158
61.3158	DCA_se1_ag1_m_02 - phones	N	61.3558
61.3558	DCA_se1_ag1_m_02 - phones	T	61.3858
61.3858	DCA_se1_ag1_m_02 - phones	S	61.5358
62.2364	DCA_se1_ag1_m_02 - phones	sil	62.4964
62.4964	DCA_se1_ag1_m_02 - phones	S	62.5264
62.4964	DCA_se1_ag1_m_02 - words	some	62.8364
62.5264	DCA_se1_ag1_m_02 - phones	AH1	62.5564
62.5564	DCA_se1_ag1_m_02 - phones	M	62.8364
63.5140	DCA_se1_ag1_m_02 - phones	sil	63.5440
63.5440	DCA_se1_ag1_m_02 - phones	AO1	63.5940
63.5440	DCA_se1_ag1_m_02 - words	or	63.6640
63.5940	DCA_se1_ag1_m_02 - phones	R	63.6640
63.6640	DCA_se1_ag1_m_02 - phones	AH0	63.7140
63.6640	DCA_se1_ag1_m_02 - words	a	63.7140
63.7140	DCA_se1_ag1_m_02 - phones	SH	63.8840
63.7140	DCA_se1_ag1_m_02 - words	shirt	64.0740
63.8840	DCA_se1_ag1_m_02 - phones	ER1	64.0440
64.0440	DCA_se1_ag1_m_02 - phones	T	64.0740
64.0740	DCA_se1_ag1_m_02 - words	or	64.1240
64.0740	DCA_se1_ag1_m_02 - phones	ER0	64.1240
64.1240	DCA_se1_ag1_m_02 - phones	S	64.3040
64.1240	DCA_se1_ag1_m_02 - words	something	64.6340
64.3040	DCA_se1_ag1_m_02 - phones	AH1	64.3440
64.3440	DCA_se1_ag1_m_02 - phones	M	64.3740
64.3740	DCA_se1_ag1_m_02 - phones	TH	64.4040
64.4040	DCA_se1_ag1_m_02 - phones	IH0	64.4340
64.4340	DCA_se1_ag1_m_02 - phones	NG	64.6340
64.9817	DCA_int_01 - phones	M	65.3117
64.9817	DCA_int_01 - words	mm-hm	65.6117
65.3117	DCA_int_01 - phones	HH	65.5617
65.3407	DCA_se1_ag1_m_02 - phones	sil	65.3707
65.3707	DCA_se1_ag1_m_02 - phones	S	65.5207
65.3707	DCA_se1_ag1_m_02 - words	something	65.7307
65.5207	DCA_se1_ag1_m_02 - phones	AH1	65.5707
65.5617	DCA_int_01 - phones	M	65.6117
65.5707	DCA_se1_ag1_m_02 - phones	M	65.6307
65.6307	DCA_se1_ag1_m_02 - phones	TH	65.6707
65.6707	DCA_se1_ag1_m_02 - phones	IH0	65.7007
65.7007	DCA_se1_ag1_m_02 - phones	NG	65.7307
65.7307	DCA_se1_ag1_m_02 - phones	sp	65.7607
65.7607	DCA_se1_ag1_m_02 - phones	DH	65.8107
65.7607	DCA_se1_ag1_m_02 - words	that	65.9507
65.8107	DCA_se1_ag1_m_02 - phones	AE1	65.8707
65.8707	DCA_se1_ag1_m_02 - phones	T	65.9507
65.9507	DCA_se1_ag1_m_02 - phones	AY1	66.0407
65.9507	DCA_se1_ag1_m_02 - words	i	66.0407
66.0407	DCA_se1_ag1_m_02 - phones	K	66.0907
66.0407	DCA_se1_ag1_m_02 - words	can	66.2007
66.0907	DCA_se1_ag1_m_02 - phones	AH0	66.1407
66.1407	DCA_se1_ag1_m_02 - phones	N	66.2007
66.2007	DCA_se1_ag1_m_02 - phones	sp	66.2307
66.2307	DCA_se1_ag1_m_02 - phones	Y	66.2807
66.2307	DCA_se1_ag1_m_02 - words	use	66.5607
66.2807	DCA_se1_ag1_m_02 - phones	UW1	66.4507
66.4507	DCA_se1_ag1_m_02 - phones	S	66.5607
66.7536	DCA_se1_ag1_m_02 - phones	sil	66.7936
66.7936	DCA_se1_ag1_m_02 - phones	S	66.9236
66.7936	DCA_se1_ag1_m_02 - words	something	67.1236
66.9236	DCA_se1_ag1_m_02 - phones	AH1	66.9836
66.9836	DCA_se1_ag1_m_02 - phones	M	67.0236
67.0236	DCA_se1_ag1_m_02 - phones	TH	67.0536
67.0536	DCA_se1_ag1_m_02 - phones	IH0	67.0836
67.0836	DCA_se1_ag1_m_02 - phones	NG	67.1236
67.1236	DCA_se1_ag1_m_02 - phones	sp	67.1536
67.1536	DCA_se1_ag1_m_02 - phones	N	67.3036
67.1536	DCA_se1_ag1_m_02 - words	not	67.5036
67.3036	DCA_se1_ag1_m_02 - phones	AA1	67.4136
67.4136	DCA_se1_ag1_m_02 - phones	T	67.5036
67.5036	DCA_se1_ag1_m_02 - phones	DH	67.5636
67.5036	DCA_se1_ag1_m_02 - words	that	67.6836
67.5636	DCA_se1_ag1_m_02 - phones	AE1	67.6236
67.6236	DCA_se1_ag1_m_02 - phones	T	67.6836
67.6836	DCA_se1_ag1_m_02 - words	i	67.7936
67.6836	DCA_se1_ag1_m_02 - phones	AY1	67.7936
67.7936	DCA_se1_ag1_m_02 - phones	sp	67.8236
67.8236	DCA_se1_ag1_m_02 - phones	K	67.9736
67.8236	DCA_se1_ag1_m_02 - words	can't	68.1036
67.9736	DCA_se1_ag1_m_02 - phones	AE1	68.0436
68.0436	DCA_se1_ag1_m_02 - phones	N	68.0736
68.0736	DCA_se1_ag1_m_02 - phones	T	68.1036
68.1036	DCA_se1_ag1_m_02 - phones	sp	68.2436
68.2436	DCA_se1_ag1_m_02 - phones	Y	68.3136
68.2436	DCA_se1_ag1_m_02 - words	use	68.5436
68.3136	DCA_se1_ag1_m_02 - phones	UW1	68.3436
68.3436	DCA_se1_ag1_m_02 - phones	Z	68.5436
68.5436	DCA_se1_ag1_m_02 - phones	sp	68.5836
69.6679	DCA_int_01 - phones	M	69.6979
69.6679	DCA_int_01 - words	mm-hm	70.1879
69.6979	DCA_int_01 - phones	HH	69.7579
69.7579	DCA_int_01 - phones	M	70.1879
70.1879	DCA_int_01 - phones	sp	70.2479
71.1262	DCA_int_01 - phones	W	71.1962
71.1262	DCA_int_01 - words	well	71.2562
71.1962	DCA_int_01 - phones	EH1	71.2262
71.2262	DCA_int_01 - phones	L	71.2562
71.2562	DCA_int_01 - phones	W	71.3062
71.2562	DCA_int_01 - words	what	71.4262
71.3062	DCA_int_01 - phones	AH1	71.3762
71.3762	DCA_int_01 - phones	T	71.4262
71.4262	DCA_int_01 - phones	IH0	71.4562
71.4262	DCA_int_01 - words	if	71.5662
71.4562	DCA_int_01 - phones	F	71.5662
71.5662	DCA_int_01 - phones	Y	71.6062
71.5662	DCA_int_01 - words	you	71.6462
71.6062	DCA_int_01 - phones	UW1	71.6462
71.6462	DCA_int_01 - phones	G	71.7062
71.6462	DCA_int_01 - words	got	71.8662
71.7062	DCA_int_01 - phones	AA1	71.7662
71.7662	DCA_int_01 - phones	T	71.8662
71.8662	DCA_int_01 - phones	S	71.9162
71.8662	DCA_int_01 - words	stuff	72.1562
71.9162	DCA_int_01 - phones	T	71.9762
71.9762	DCA_int_01 - phones	AH1	72.0762
72.0762	DCA_int_01 - phones	F	72.1562
72.1562	DCA_int_01 - phones	Y	72.1862
72.1562	DCA_int_01 - words	you	72.2562
72.1862	DCA_int_01 - phones	UW1	72.2562
72.2562	DCA_int_01 - phones	K	72.2962
72.2562	DCA_int_01 - words	could	72.4262
72.2962	DCA_int_01 - phones	UH1	72.3362
72.3362	DCA_int_01 - phones	D	72.4262
72.4262	DCA_int_01 - phones	Y	72.4962
72.4262	DCA_int_01 - words	use	72.6562
72.4962	DCA_int_01 - phones	UW1	72.6162
72.6162	DCA_int_01 - phones	Z	72.6562
72.6562	DCA_int_01 - phones	AH0	72.6862
72.6562	DCA_int_01 - words	and	72.7162
72.6862	DCA_int_01 - phones	N	72.7162
72.7162	DCA_int_01 - phones	DH	72.7462
72.7162	DCA_int_01 - words	there	72.8062
72.7462	DCA_int_01 - phones	EH1	72.7762
72.7762	DCA_int_01 - phones	R	72.8062
72.8062	DCA_int_01 - phones	W	72.8462
72.8062	DCA_int_01 - words	was	72.9462
72.8462	DCA_int_01 - phones	AH0	72.9162
72.9162	DCA_int_01 - phones	Z	72.9462
72.9462	DCA_int_01 - phones	S	73.0062
72.9462	DCA_int_01 - words	still	73.2362
73.0062	DCA_int_01 - phones	T	73.0662
73.0662	DCA_int_01 - phones	IH1	73.1262
73.1262	DCA_int_01 - phones	L	73.2362
73.2362	DCA_int_01 - phones	S	73.3462
73.2362	DCA_int_01 - words	some	73.5062
73.3462	DCA_int_01 - phones	AH1	73.4062
73.4062	DCA_int_01 - phones	M	73.5062
73.5062	DCA_int_01 - phones	L	73.5762
73.5062	DCA_int_01 - words	left	73.7062
73.5762	DCA_int_01 - phones	EH1	73.6462
73.6462	DCA_int_01 - phones	F	73.6762
73.6762	DCA_int_01 - phones	T	73.7062
73.7062	DCA_int_01 - phones	sp	73.7362
73.7362	DCA_int_01 - phones	OW1	73.9162
73.7362	DCA_int_01 - words	over	74.0562
73.9162	DCA_int_01 - phones	V	74.0262
74.0262	DCA_int_01 - phones	ER0	74.0562
74.0562	DCA_int_01 - phones	sp	74.1662
75.0104	DCA_int_01 - phones	IH0	75.0804
75.0104	DCA_int_01 - words	is	75.1204
75.0804	DCA_int_01 - phones	Z	75.1204
75.1204	DCA_int_01 - phones	DH	75.1504
75.1204	DCA_int_01 - words	there	75.2504
75.1504	DCA_int_01 - phones	EH1	75.2204
75.2204	DCA_int_01 - phones	R	75.2504
75.2504	DCA_int_01 - phones	EH1	75.2904
75.2504	DCA_int_01 - words	any	75.4904
75.2904	DCA_int_01 - phones	N	75.3504
75.3504	DCA_int_01 - phones	IY0	75.4904
75.4904	DCA_int_01 - phones	sp	75.5204
75.5204	DCA_int_01 - phones	T	75.6404
75.5204	DCA_int_01 - words	toys	75.9804
75.6404	DCA_int_01 - phones	OY1	75.9104
75.9104	DCA_int_01 - phones	Z	75.9804
75.9804	DCA_int_01 - phones	sp	76.0204
76.0204	DCA_int_01 - words	or	76.0804
76.0204	DCA_int_01 - phones	ER0	76.0804
76.0804	DCA_int_01 - phones	sp	76.1404
76.1404	DCA_int_01 - phones	S	76.2304
76.1404	DCA_int_01 - words	stuff	76.4104
76.2304	DCA_int_01 - phones	T	76.2604
76.2604	DCA_int_01 - phones	AH1	76.3804
76.3804	DCA_int_01 - phones	F	76.4104
76.4104	DCA_int_01 - phones	sp	76.4904
76.4904	DCA_int_01 - phones	Y	76.5504
76.4904	DCA_int_01 - words	you	76.6204
76.5504	DCA_int_01 - phones	UW1	76.6204
76.6204	DCA_int_01 - phones	sp	76.6604
76.6604	DCA_int_01 - phones	W	76.6904
76.6604	DCA_int_01 - words	would	76.7704
76.6904	DCA_int_01 - phones	UH1	76.7204
76.7204	DCA_int_01 - phones	D	76.7704
76.7704	DCA_int_01 - phones	sp	76.8004
76.8004	DCA_int_01 - phones	B	76.8704
76.8004	DCA_int_01 - words	by	77.0304
76.8704	DCA_int_01 - phones	AY1	77.0304
77.0304	DCA_int_01 - phones	sp	77.3188
77.3188	DCA_int_01 - words	or	77.4988
77.3188	DCA_int_01 - phones	ER0	77.4988
77.4988	DCA_int_01 - phones	sp	78.6804
78.6804	DCA_int_01 - phones	S	78.7104
78.6804	DCA_int_01 - words	something	78.9404
78.7104	DCA_int_01 - phones	AH1	78.7604
78.7604	DCA_int_01 - phones	M	78.7904
78.7904	DCA_int_01 - phones	TH	78.8304
78.8304	DCA_int_01 - phones	IH0	78.8704
78.8704	DCA_int_01 - phones	NG	78.9404
78.9404	DCA_int_01 - phones	sp	78.9704
78.9704	DCA_int_01 - phones	T	79.0004
78.9704	DCA_int_01 - words	to	79.0304
79.0004	DCA_int_01 - phones	AH0	79.0304
79.0304	DCA_int_01 - phones	P	79.1304
79.0304	DCA_int_01 - words	play	79.3104
79.1304	DCA_int_01 - phones	L	79.2204
79.2204	DCA_int_01 - phones	EY1	79.3104
79.3104	DCA_int_01 - phones	sp	79.3404
79.3404	DCA_int_01 - phones	W	79.3904
79.3404	DCA_int_01 - words	with	79.4804
79.3904	DCA_int_01 - phones	IH0	79.4504
79.4504	DCA_int_01 - phones	DH	79.4804
79.4804	DCA_int_01 - phones	sp	79.6404
81.5840	DCA_se1_ag1_m_02 - phones	S	81.7540
81.5840	DCA_se1_ag1_m_02 - words	something	82.0240
81.7540	DCA_se1_ag1_m_02 - phones	AH1	81.8240
81.8240	DCA_se1_ag1_m_02 - phones	M	81.8940
81.8940	DCA_se1_ag1_m_02 - phones	TH	81.9240
81.9240	DCA_se1_ag1_m_02 - phones	IH0	81.9640
81.9640	DCA_se1_ag1_m_02 - phones	NG	82.0240
82.0240	DCA_se1_ag1_m_02 - phones	L	82.0940
82.0240	DCA_se1_ag1_m_02 - words	like	82.2640
82.0940	DCA_se1_ag1_m_02 - phones	AY1	82.1840
82.1840	DCA_se1_ag1_m_02 - phones	K	82.2640
82.2640	DCA_se1_ag1_m_02 - phones	HH	82.3040
82.2640	DCA_se1_ag1_m_02 - words	what	82.4640
82.3040	DCA_se1_ag1_m_02 - phones	W	82.3640
82.3640	DCA_se1_ag1_m_02 - phones	AH1	82.4040
82.4040	DCA_se1_ag1_m_02 - phones	T	82.4640
82.4640	DCA_se1_ag1_m_02 - phones	sp	85.6236
82.9817	DCA_int_01 - phones	L	83.1417
82.9817	DCA_int_01 - words	like	83.2217
83.1417	DCA_int_01 - phones	AY1	83.1717
83.1717	DCA_int_01 - phones	K	83.2217
83.2217	DCA_int_01 - phones	sp	83.2617
83.2617	DCA_int_01 - words	a	83.3317
83.2617	DCA_int_01 - phones	AH0	83.3317
83.3317	DCA_int_01 - phones	sp	83.3617
83.3617	DCA_int_01 - phones	B	83.4617
83.3617	DCA_int_01 - words	bicycle	84.3717
83.4617	DCA_int_01 - phones	AY1	83.6317
83.6317	DCA_int_01 - phones	S	83.7817
83.7817	DCA_int_01 - phones	IH0	83.9117
83.9117	DCA_int_01 - phones	K	84.0517
84.0517	DCA_int_01 - phones	AH0	84.0917
84.0917	DCA_int_01 - phones	L	84.3717
84.3717	DCA_int_01 - phones	sp	84.4017
85.6236	DCA_se1_ag1_m_02 - phones	D	85.7236
85.6236	DCA_se1_ag1_m_02 - words	did	85.8436
85.7236	DCA_se1_ag1_m_02 - phones	IH1	85.7636
85.7636	DCA_se1_ag1_m_02 - phones	D	85.8436
85.8436	DCA_se1_ag1_m_02 - phones	AY1	86.0336
85.8436	DCA_se1_ag1_m_02 - words	i	86.0336
86.0336	DCA_se1_ag1_m_02 - phones	sp	86.0836
86.0836	DCA_se1_ag1_m_02 - phones	D	86.2036
86.0836	DCA_se1_ag1_m_02 - words	do	86.3536
86.2036	DCA_se1_ag1_m_02 - phones	UW1	86.3536
86.3536	DCA_se1_ag1_m_02 - words	i	86.4736
86.3536	DCA_se1_ag1_m_02 - phones	AY1	86.4736
86.4736	DCA_se1_ag1_m_02 - phones	HH	86.5336
86.4736	DCA_se1_ag1_m_02 - words	have	86.7236
86.5336	DCA_se1_ag1_m_02 - phones	AE1	86.6236
86.6236	DCA_se1_ag1_m_02 - phones	V	86.7236
86.7236	DCA_se1_ag1_m_02 - phones	W	86.7836
86.7236	DCA_se1_ag1_m_02 - words	one	86.8736
86.7836	DCA_se1_ag1_m_02 - phones	AH1	86.8236
86.8236	DCA_se1_ag1_m_02 - phones	N	86.8736
86.8736	DCA_se1_ag1_m_02 - phones	sp	89.2228
86.9824	DCA_int_01 - phones	N	87.0824
86.9824	DCA_int_01 - words	no	87.2124
87.0824	DCA_int_01 - phones	OW1	87.2124
87.2124	DCA_int_01 - phones	sp	87.2424
87.2424	DCA_int_01 - phones	W	87.3124
87.2424	DCA_int_01 - words	would	87.4224
87.3124	DCA_int_01 - phones	UH1	87.3624
87.3624	DCA_int_01 - phones	D	87.4224
87.4224	DCA_int_01 - phones	Y	87.4724
87.4224	DCA_int_01 - words	you	87.5424
87.4724	DCA_int_01 - phones	UW1	87.5424
87.5424	DCA_int_01 - phones	B	87.6524
87.5424	DCA_int_01 - words	buy	87.8424
87.6524	DCA_int_01 - phones	AY1	87.8424
87.8424	DCA_int_01 - phones	IH0	87.8724
87.8424	DCA_int_01 - words	it	87.9224
87.8724	DCA_int_01 - phones	T	87.9224
87.9224	DCA_int_01 - phones	IH1	87.9524
87.9224	DCA_int_01 - words	if	88.0724
87.9524	DCA_int_01 - phones	F	88.0724
88.0724	DCA_int_01 - phones	Y	88.1024
88.0724	DCA_int_01 - words	you	88.1424
88.1024	DCA_int_01 - phones	UW1	88.1424
88.1424	DCA_int_01 - phones	HH	88.2524
88.1424	DCA_int_01 - words	had	88.3324
88.2524	DCA_int_01 - phones	AE1	88.2824
88.2824	DCA_int_01 - phones	D	88.3324
88.3324	DCA_int_01 - phones	AO1	88.4524
88.3324	DCA_int_01 - words	all	88.5124
88.4524	DCA_int_01 - phones	L	88.5124
88.5124	DCA_int_01 - phones	DH	88.5424
88.5124	DCA_int_01 - words	that	88.6824
88.5424	DCA_int_01 - phones	AH0	88.6224
88.6224	DCA_int_01 - phones	T	88.6824
88.6824	DCA_int_01 - phones	sp	88.7124
88.7124	DCA_int_01 - phones	M	88.7924
88.7124	DCA_int_01 - words	money	89.0424
88.7924	DCA_int_01 - phones	AH1	88.8324
88.8324	DCA_int_01 - phones	N	88.8824
88.8824	DCA_int_01 - phones	IY0	89.0424
89.2228	DCA_se1_ag1_m_02 - phones	Y	89.3228
89.2228	DCA_se1_ag1_m_02 - words	yes	89.6328
89.3228	DCA_se1_ag1_m_02 - phones	EH1	89.4728
89.4728	DCA_se1_ag1_m_02 - phones	S	89.6328
90.4039	DCA_int_01 - phones	sil	90.4539
90.4539	DCA_int_01 - phones	AO2	90.4839
90.4539	DCA_int_01 - words	alright	90.6939
90.4839	DCA_int_01 - phones	L	90.5139
90.5139	DCA_int_01 - phones	R	90.5839
90.5839	DCA_int_01 - phones	AY1	90.6139
90.6139	DCA_int_01 - phones	T	90.6939
90.6939	DCA_int_01 - phones	sp	91.5823
91.5823	DCA_int_01 - phones	T	91.6323
91.5823	DCA_int_01 - words	television	92.3723
91.6323	DCA_int_01 - phones	EH1	91.7323
91.7323	DCA_int_01 - phones	L	91.8323
91.8323	DCA_int_01 - phones	AH0	91.8923
91.8923	DCA_int_01 - phones	V	91.9523
91.9523	DCA_int_01 - phones	IH2	91.9823
91.9823	DCA_int_01 - phones	ZH	92.0123
92.0123	DCA_int_01 - phones	AH0	92.0423
92.0423	DCA_int_01 - phones	N	92.3723
92.4788	DCA_int_01 - phones	EH1	92.5088
92.4788	DCA_int_01 - words	anything	93.0388
92.5088	DCA_int_01 - phones	N	92.5388
92.5388	DCA_int_01 - phones	IY0	92.5688
92.5688	DCA_int_01 - phones	TH	92.5988
92.5988	DCA_int_01 - phones	IH2	92.6788
92.6788	DCA_int_01 - phones	NG	93.0388
93.5187	DCA_int_01 - phones	HH	93.5587
93.5187	DCA_int_01 - words	what	93.7387
93.5587	DCA_int_01 - phones	W	93.6287
93.6287	DCA_int_01 - phones	AH1	93.7087
93.7087	DCA_int_01 - phones	T	93.7387
93.7387	DCA_int_01 - phones	sp	93.7887
94.5259	DCA_se1_ag1_m_02 - phones	T	94.6659
94.5259	DCA_se1_ag1_m_02 - words	television	95.4959
94.6659	DCA_se1_ag1_m_02 - phones	EH1	94.7659
94.7659	DCA_se1_ag1_m_02 - phones	L	94.8159
94.8159	DCA_se1_ag1_m_02 - phones	AH0	94.8759
94.8759	DCA_se1_ag1_m_02 - phones	V	95.0159
95.0159	DCA_se1_ag1_m_02 - phones	IH2	95.0959
95.0959	DCA_se1_ag1_m_02 - phones	ZH	95.3059
95.3059	DCA_se1_ag1_m_02 - phones	AH0	95.3459
95.3459	DCA_se1_ag1_m_02 - phones	N	95.4959
95.6158	DCA_se1_ag1_m_02 - phones	T	95.7458
95.6158	DCA_se1_ag1_m_02 - words	too	95.8158
95.7458	DCA_se1_ag1_m_02 - phones	UW1	95.8158
95.8158	DCA_se1_ag1_m_02 - phones	sp	96.0558
96.4272	DCA_se1_ag1_m_02 - phones	K	96.5572
96.4272	DCA_se1_ag1_m_02 - words	color	96.8072
96.5572	DCA_se1_ag1_m_02 - phones	AH1	96.6772
96.6772	DCA_se1_ag1_m_02 - phones	L	96.7272
96.7272	DCA_se1_ag1_m_02 - phones	ER0	96.8072
96.8072	DCA_se1_ag1_m_02 - phones	T	96.9172
96.8072	DCA_se1_ag1_m_02 - words	television	97.5772
96.9172	DCA_se1_ag1_m_02 - phones	EH1	96.9772
96.9772	DCA_se1_ag1_m_02 - phones	L	97.0972
97.0972	DCA_se1_ag1_m_02 - phones	AH0	97.1372
97.1372	DCA_se1_ag1_m_02 - phones	V	97.2472
97.2472	DCA_se1_ag1_m_02 - phones	IH2	97.3072
97.3072	DCA_se1_ag1_m_02 - phones	ZH	97.3772
97.3772	DCA_se1_ag1_m_02 - phones	AH0	97.4872
97.4872	DCA_se1_ag1_m_02 - phones	N	97.5772
98.3809	DCA_se1_ag1_m_02 - phones	sil	98.4309
98.4309	DCA_se1_ag1_m_02 - phones	B	98.4909
98.4309	DCA_se1_ag1_m_02 - words	bicycle	99.3009
98.4909	DCA_se1_ag1_m_02 - phones	AY1	98.6809
98.6809	DCA_se1_ag1_m_02 - phones	S	98.8909
98.8909	DCA_se1_ag1_m_02 - phones	IH0	98.9709
98.9709	DCA_se1_ag1_m_02 - phones	K	99.0609
99.0609	DCA_se1_ag1_m_02 - phones	AH0	99.0909
99.0909	DCA_se1_ag1_m_02 - phones	L	99.3009
100.8838	DCA_se1_ag1_m_02 - phones	AH0	101.0738
100.8838	DCA_se1_ag1_m_02 - words	and	101.1438
101.0738	DCA_se1_ag1_m_02 - phones	N	101.1438
101.1438	DCA_se1_ag1_m_02 - phones	AH1	101.4038
101.1438	DCA_se1_ag1_m_02 - words	um	101.4838
101.4038	DCA_se1_ag1_m_02 - phones	M	101.4838
101.4838	DCA_se1_ag1_m_02 - phones	sp	101.9438
102.3153	DCA_se1_ag1_m_02 - phones	AH1	102.7753
102.3153	DCA_se1_ag1_m_02 - words	uh	102.7753
102.7753	DCA_se1_ag1_m_02 - phones	sp	103.0653
103.7141	DCA_se1_ag1_m_02 - phones	AH0	103.8741
103.7141	DCA_se1_ag1_m_02 - words	a	103.8741
103.8741	DCA_se1_ag1_m_02 - phones	HH	104.0241
103.8741	DCA_se1_ag1_m_02 - words	hi-fi	104.8041
104.0241	DCA_se1_ag1_m_02 - phones	AY1	104.1641
104.1641	DCA_se1_ag1_m_02 - phones	F	104.3441
104.3441	DCA_se1_ag1_m_02 - phones	AY1	104.8041
107.0050	DCA_int_01 - phones	G	107.0750
107.0050	DCA_int_01 - words	good	107.2250
107.0750	DCA_int_01 - phones	IH0	107.1750
107.1750	DCA_int_01 - phones	D	107.2250
107.2250	DCA_int_01 - phones	sp	107.3550
109.3178	DCA_int_01 - phones	W	109.3978
109.3178	DCA_int_01 - words	what	109.5078
109.3978	DCA_int_01 - phones	AH1	109.4378
109.4378	DCA_int_01 - phones	T	109.5078
109.5078	DCA_int_01 - phones	D	109.5478
109.5078	DCA_int_01 - words	do	109.5878
109.5478	DCA_int_01 - phones	UW1	109.5878
109.5878	DCA_int_01 - phones	Y	109.6578
109.5878	DCA_int_01 - words	you	109.6878
109.6578	DCA_int_01 - phones	UW1	109.6878
109.6878	DCA_int_01 - phones	D	109.7578
109.6878	DCA_int_01 - words	do	109.9278
109.7578	DCA_int_01 - phones	UW1	109.9278
109.9278	DCA_int_01 - phones	AA1	109.9878
109.9278	DCA_int_01 - words	on	110.1078
109.9878	DCA_int_01 - phones	N	110.1078
110.1078	DCA_int_01 - phones	sp	110.1678
110.1678	DCA_int_01 - phones	K	110.1978
110.1678	DCA_int_01 - words	christmas	110.6578
110.1978	DCA_int_01 - phones	R	110.2478
110.2478	DCA_int_01 - phones	IH1	110.3078
110.3078	DCA_int_01 - phones	S	110.3878
110.3878	DCA_int_01 - phones	M	110.4978
110.4978	DCA_int_01 - phones	AH0	110.5978
110.5978	DCA_int_01 - phones	S	110.6578
110.6578	DCA_int_01 - phones	W	110.6978
110.6578	DCA_int_01 - words	with	110.7578
110.6978	DCA_int_01 - phones	IH1	110.7278
110.7278	DCA_int_01 - phones	DH	110.7578
110.7578	DCA_int_01 - phones	sp	110.8478
110.8478	DCA_int_01 - phones	Y	110.9878
110.8478	DCA_int_01 - words	your	111.0878
110.9878	DCA_int_01 - phones	UH1	111.0278
111.0278	DCA_int_01 - phones	R	111.0878
111.0878	DCA_int_01 - phones	sp	111.1678
111.1678	DCA_int_01 - phones	F	111.2278
111.1678	DCA_int_01 - words	family	111.4778
111.2278	DCA_int_01 - phones	AE1	111.3878
111.3878	DCA_int_01 - phones	M	111.4178
111.4178	DCA_int_01 - phones	L	111.4478
111.4478	DCA_int_01 - phones	IY0	111.4778
111.4778	DCA_int_01 - phones	sp	111.6378
111.7751	DCA_int_01 - phones	HH	111.8551
111.7751	DCA_int_01 - words	how	111.9051
111.8551	DCA_int_01 - phones	AW1	111.9051
111.9051	DCA_int_01 - phones	D	111.9451
111.9051	DCA_int_01 - words	do	111.9751
111.9451	DCA_int_01 - phones	UW1	111.9751
111.9751	DCA_int_01 - phones	Y	112.0451
111.9751	DCA_int_01 - words	you	112.1151
112.0451	DCA_int_01 - phones	UW1	112.1151
112.1151	DCA_int_01 - phones	S	112.2151
112.1151	DCA_int_01 - words	celebrate	112.6851
112.2151	DCA_int_01 - phones	EH1	112.2951
112.2951	DCA_int_01 - phones	L	112.3551
112.3551	DCA_int_01 - phones	AH0	112.4651
112.4651	DCA_int_01 - phones	B	112.4951
112.4951	DCA_int_01 - phones	R	112.5651
112.5651	DCA_int_01 - phones	EY2	112.6551
112.6551	DCA_int_01 - phones	T	112.6851
112.6851	DCA_int_01 - phones	sp	112.7351
114.4178	DCA_se1_ag1_m_02 - phones	W	114.4978
114.4178	DCA_se1_ag1_m_02 - words	well	114.5878
114.4978	DCA_se1_ag1_m_02 - phones	EH1	114.5278
114.5278	DCA_se1_ag1_m_02 - phones	L	114.5878
114.5878	DCA_se1_ag1_m_02 - phones	F	114.8178
114.5878	DCA_se1_ag1_m_02 - words	first	115.4578
114.8178	DCA_se1_ag1_m_02 - phones	ER1	115.0978
115.0978	DCA_se1_ag1_m_02 - phones	S	115.3978
115.3978	DCA_se1_ag1_m_02 - phones	T	115.4578
116.4975	DCA_se1_ag1_m_02 - phones	M	116.5675
116.4975	DCA_se1_ag1_m_02 - words	my	116.6275
116.5675	DCA_se1_ag1_m_02 - phones	AY1	116.6275
116.6275	DCA_se1_ag1_m_02 - phones	M	116.7675
116.6275	DCA_se1_ag1_m_02 - words	mother	117.0275
116.7675	DCA_se1_ag1_m_02 - phones	AH1	116.8775
116.8775	DCA_se1_ag1_m_02 - phones	DH	116.9275
116.9275	DCA_se1_ag1_m_02 - phones	ER0	117.0275
117.0275	DCA_se1_ag1_m_02 - phones	K	117.1675
117.0275	DCA_se1_ag1_m_02 - words	cook	117.3575
117.1675	DCA_se1_ag1_m_02 - phones	UH1	117.3275
117.3275	DCA_se1_ag1_m_02 - phones	K	117.3575
117.6502	DCA_se1_ag1_m_02 - phones	sil	117.7702
117.7702	DCA_se1_ag1_m_02 - phones	AH0	117.8202
117.7702	DCA_se1_ag1_m_02 - words	a	117.8202
117.8202	DCA_se1_ag1_m_02 - phones	sp	118.1882
118.1882	DCA_se1_ag1_m_02 - phones	B	118.2682
118.1882	DCA_se1_ag1_m_02 - words	big	118.4582
118.2682	DCA_se1_ag1_m_02 - phones	IH1	118.4082
118.4082	DCA_se1_ag1_m_02 - phones	G	118.4582
118.4582	DCA_se1_ag1_m_02 - phones	sp	118.5182
118.5182	DCA_se1_ag1_m_02 - phones	T	118.6582
118.5182	DCA_se1_ag1_m_02 - words	turkey	119.0582
118.6582	DCA_se1_ag1_m_02 - phones	ER1	118.7782
118.7782	DCA_se1_ag1_m_02 - phones	K	118.9082
118.9082	DCA_se1_ag1_m_02 - phones	IY0	119.0582
120.8888	DCA_se1_ag1_m_02 - phones	sil	120.9188
120.9188	DCA_se1_ag1_m_02 - phones	AE1	121.0788
120.9188	DCA_se1_ag1_m_02 - words	and	121.4288
121.0788	DCA_se1_ag1_m_02 - phones	N	121.3888
121.3888	DCA_se1_ag1_m_02 - phones	D	121.4288
121.4288	DCA_se1_ag1_m_02 - phones	sp	121.5288
121.6768	DCA_se1_ag1_m_02 - phones	T	121.8068
121.6768	DCA_se1_ag1_m_02 - words	two	121.8368
121.8068	DCA_se1_ag1_m_02 - phones	UW1	121.8368
121.8368	DCA_se1_ag1_m_02 - phones	AH0	121.9268
121.8368	DCA_se1_ag1_m_02 - words	about	122.1668
121.9268	DCA_se1_ag1_m_02 - phones	B	121.9868
121.9868	DCA_se1_ag1_m_02 - phones	AW1	122.0968
122.0968	DCA_se1_ag1_m_02 - phones	T	122.1668
122.1668	DCA_se1_ag1_m_02 - phones	TH	122.2968
122.1668	DCA_se1_ag1_m_02 - words	three	122.5468
122.2968	DCA_se1_ag1_m_02 - phones	R	122.3768
122.3768	DCA_se1_ag1_m_02 - phones	IY1	122.5468
122.5468	DCA_se1_ag1_m_02 - phones	K	122.6968
122.5468	DCA_se1_ag1_m_02 - words	cakes	123.0568
122.6968	DCA_se1_ag1_m_02 - phones	EY1	122.8668
122.8668	DCA_se1_ag1_m_02 - phones	K	122.9968
122.9968	DCA_se1_ag1_m_02 - phones	S	123.0568
123.0568	DCA_se1_ag1_m_02 - phones	sp	123.7652
123.7652	DCA_se1_ag1_m_02 - words	s	123.9052
123.7652	DCA_se1_ag1_m_02 - phones	S	123.9052
123.9052	DCA_se1_ag1_m_02 - phones	sp	123.9352
123.9352	DCA_se1_ag1_m_02 - phones	AH0	124.0052
123.9352	DCA_se1_ag1_m_02 - words	and	124.1052
124.0052	DCA_se1_ag1_m_02 - phones	N	124.1052
124.1052	DCA_se1_ag1_m_02 - phones	P	124.3152
124.1052	DCA_se1_ag1_m_02 - words	pie	124.7152
124.3152	DCA_se1_ag1_m_02 - phones	AY1	124.7152
126.1707	DCA_se1_ag1_m_02 - phones	sil	126.2007
126.2007	DCA_se1_ag1_m_02 - phones	AE1	126.4807
126.2007	DCA_se1_ag1_m_02 - words	and	126.5407
126.4807	DCA_se1_ag1_m_02 - phones	N	126.5107
126.5107	DCA_se1_ag1_m_02 - phones	D	126.5407
126.5407	DCA_se1_ag1_m_02 - phones	SH	126.6807
126.5407	DCA_se1_ag1_m_02 - words	she	126.7507
126.6807	DCA_se1_ag1_m_02 - phones	IY1	126.7507
126.7507	DCA_se1_ag1_m_02 - phones	S	126.8907
126.7507	DCA_se1_ag1_m_02 - words	set	127.0207
126.8907	DCA_se1_ag1_m_02 - phones	EH1	126.9907
126.9907	DCA_se1_ag1_m_02 - phones	T	127.0207
127.0207	DCA_se1_ag1_m_02 - phones	IH0	127.0807
127.0207	DCA_se1_ag1_m_02 - words	it	127.1207
127.0807	DCA_se1_ag1_m_02 - phones	T	127.1207
127.1207	DCA_se1_ag1_m_02 - phones	AH1	127.2107
127.1207	DCA_se1_ag1_m_02 - words	up	127.3007
127.2107	DCA_se1_ag1_m_02 - phones	P	127.3007
127.3007	DCA_se1_ag1_m_02 - phones	DH	127.3607
127.3007	DCA_se1_ag1_m_02 - words	there	127.4807
127.3607	DCA_se1_ag1_m_02 - phones	EH1	127.4107
127.4107	DCA_se1_ag1_m_02 - phones	R	127.4807
127.4807	DCA_se1_ag1_m_02 - phones	F	127.5807
127.4807	DCA_se1_ag1_m_02 - words	for	127.6407
127.5807	DCA_se1_ag1_m_02 - phones	ER0	127.6407
127.6407	DCA_se1_ag1_m_02 - phones	S	127.8207
127.6407	DCA_se1_ag1_m_02 - words	santa	128.0107
127.8207	DCA_se1_ag1_m_02 - phones	AE1	127.8907
127.8907	DCA_se1_ag1_m_02 - phones	N	127.9507
127.9507	DCA_se1_ag1_m_02 - phones	AH0	128.0107
128.0107	DCA_se1_ag1_m_02 - phones	K	128.1207
128.0107	DCA_se1_ag1_m_02 - words	claus	128.5507
128.1207	DCA_se1_ag1_m_02 - phones	L	128.2007
128.2007	DCA_se1_ag1_m_02 - phones	AO1	128.3507
128.3507	DCA_se1_ag1_m_02 - phones	Z	128.5507
129.1130	DCA_se1_ag1_m_02 - phones	AE1	129.3830
129.1130	DCA_se1_ag1_m_02 - words	and	129.5130
129.3830	DCA_se1_ag1_m_02 - phones	N	129.5130
129.5130	DCA_se1_ag1_m_02 - phones	sp	129.8130
130.6786	DCA_se1_ag1_m_02 - phones	AH0	130.8086
130.6786	DCA_se1_ag1_m_02 - words	and	130.9286
130.8086	DCA_se1_ag1_m_02 - phones	N	130.8686
130.8686	DCA_se1_ag1_m_02 - phones	D	130.9286
130.9286	DCA_se1_ag1_m_02 - phones	sp	130.9586
130.9586	DCA_se1_ag1_m_02 - phones	DH	131.0186
130.9586	DCA_se1_ag1_m_02 - words	then	131.3186
131.0186	DCA_se1_ag1_m_02 - phones	EH1	131.2586
131.2586	DCA_se1_ag1_m_02 - phones	N	131.3186
131.3186	DCA_se1_ag1_m_02 - phones	sp	131.4786
132.9261	DCA_se1_ag1_m_02 - words	uh	133.3761
132.9261	DCA_se1_ag1_m_02 - phones	AH1	133.3761
133.3761	DCA_se1_ag1_m_02 - phones	sp	133.6961
133.6961	DCA_se1_ag1_m_02 - words	i	134.0661
133.6961	DCA_se1_ag1_m_02 - phones	AY1	134.0661
134.0661	DCA_se1_ag1_m_02 - phones	IY1	134.3161
134.0661	DCA_se1_ag1_m_02 - words	e	134.3161
134.4182	DCA_se1_ag1_m_02 - phones	sil	134.4782
134.4782	DCA_se1_ag1_m_02 - phones	SH	134.6482
134.4782	DCA_se1_ag1_m_02 - words	she	134.7382
134.6482	DCA_se1_ag1_m_02 - phones	IY1	134.7382
134.7382	DCA_se1_ag1_m_02 - phones	HH	134.7682
134.7382	DCA_se1_ag1_m_02 - words	have	134.8782
134.7682	DCA_se1_ag1_m_02 - phones	AE1	134.8182
134.8182	DCA_se1_ag1_m_02 - phones	V	134.8782
134.8782	DCA_se1_ag1_m_02 - phones	sp	134.9282
134.9282	DCA_se1_ag1_m_02 - phones	P	135.0682
134.9282	DCA_se1_ag1_m_02 - words	pean-	135.2082
135.0682	DCA_se1_ag1_m_02 - phones	IY1	135.1682
135.1682	DCA_se1_ag1_m_02 - phones	N	135.2082
135.2082	DCA_se1_ag1_m_02 - phones	sp	135.2382
135.2382	DCA_se1_ag1_m_02 - phones	AH1	135.5082
135.2382	DCA_se1_ag1_m_02 - words	um	135.7782
135.5082	DCA_se1_ag1_m_02 - phones	M	135.7782
136.3114	DCA_se1_ag1_m_02 - phones	P	136.4514
136.3114	DCA_se1_ag1_m_02 - words	peanuts	137.3114
136.4514	DCA_se1_ag1_m_02 - phones	IY1	136.7414
136.7414	DCA_se1_ag1_m_02 - phones	N	136.8014
136.8014	DCA_se1_ag1_m_02 - phones	AH2	136.9514
136.9514	DCA_se1_ag1_m_02 - phones	T	137.0814
137.0814	DCA_se1_ag1_m_02 - phones	S	137.3114
137.3114	DCA_se1_ag1_m_02 - phones	AH0	137.3714
137.3114	DCA_se1_ag1_m_02 - words	and	137.4414
137.3714	DCA_se1_ag1_m_02 - phones	N	137.4414
137.4414	DCA_se1_ag1_m_02 - phones	S	137.5014
137.4414	DCA_se1_ag1_m_02 - words	stuff	137.9014
137.5014	DCA_se1_ag1_m_02 - phones	T	137.5714
137.5714	DCA_se1_ag1_m_02 - phones	AH1	137.7014
137.7014	DCA_se1_ag1_m_02 - phones	F	137.9014
137.9014	DCA_se1_ag1_m_02 - phones	AE1	137.9314
137.9014	DCA_se1_ag1_m_02 - words	and	138.0414
137.9314	DCA_se1_ag1_m_02 - phones	N	138.0414
138.0414	DCA_se1_ag1_m_02 - phones	K	138.1914
138.0414	DCA_se1_ag1_m_02 - words	candy	138.5914
138.1914	DCA_se1_ag1_m_02 - phones	AE1	138.3714
138.3714	DCA_se1_ag1_m_02 - phones	N	138.4214
138.4214	DCA_se1_ag1_m_02 - phones	D	138.4814
138.4814	DCA_se1_ag1_m_02 - phones	IY0	138.5914
138.5914	DCA_se1_ag1_m_02 - phones	AO1	138.7714
138.5914	DCA_se1_ag1_m_02 - words	all	138.8714
138.7714	DCA_se1_ag1_m_02 - phones	L	138.8714
138.8714	DCA_se1_ag1_m_02 - phones	OW1	138.9614
138.8714	DCA_se1_ag1_m_02 - words	over	139.0614
138.9614	DCA_se1_ag1_m_02 - phones	V	139.0214
139.0214	DCA_se1_ag1_m_02 - phones	ER0	139.0614
139.0614	DCA_se1_ag1_m_02 - phones	DH	139.1014
139.0614	DCA_se1_ag1_m_02 - words	the	139.1814
139.1014	DCA_se1_ag1_m_02 - phones	AH0	139.1814
139.1814	DCA_se1_ag1_m_02 - phones	sp	139.2214
139.2214	DCA_se1_ag1_m_02 - phones	T	139.3614
139.2214	DCA_se1_ag1_m_02 - words	table	139.6714
139.3614	DCA_se1_ag1_m_02 - phones	EY1	139.5214
139.5214	DCA_se1_ag1_m_02 - phones	B	139.5614
139.5614	DCA_se1_ag1_m_02 - phones	AH0	139.5914
139.5914	DCA_se1_ag1_m_02 - phones	L	139.6714
140.2690	DCA_se1_ag1_m_02 - phones	AH0	140.4090
140.2690	DCA_se1_ag1_m_02 - words	and	140.4690
140.4090	DCA_se1_ag1_m_02 - phones	N	140.4390
140.4390	DCA_se1_ag1_m_02 - phones	D	140.4690
140.4690	DCA_se1_ag1_m_02 - phones	sp	140.5490
140.5490	DCA_se1_ag1_m_02 - phones	P	140.5890
140.5490	DCA_se1_ag1_m_02 - words	pa	140.7390
140.5890	DCA_se1_ag1_m_02 - phones	AA1	140.7390
140.7390	DCA_se1_ag1_m_02 - phones	sp	140.8190
141.5560	DCA_se1_ag1_m_02 - phones	W	141.6060
141.5560	DCA_se1_ag1_m_02 - words	well	141.8560
141.6060	DCA_se1_ag1_m_02 - phones	EH1	141.7260
141.7260	DCA_se1_ag1_m_02 - phones	L	141.8560
141.8560	DCA_se1_ag1_m_02 - phones	sp	142.2060
142.2060	DCA_se1_ag1_m_02 - phones	DH	142.2660
142.2060	DCA_se1_ag1_m_02 - words	then	142.3460
142.2660	DCA_se1_ag1_m_02 - phones	EH1	142.2960
142.2960	DCA_se1_ag1_m_02 - phones	N	142.3460
142.3460	DCA_se1_ag1_m_02 - phones	AY1	142.5560
142.3460	DCA_se1_ag1_m_02 - words	i	142.5560
142.5560	DCA_se1_ag1_m_02 - phones	G	142.6360
142.5560	DCA_se1_ag1_m_02 - words	go	142.7260
142.6360	DCA_se1_ag1_m_02 - phones	OW1	142.7260
142.7260	DCA_se1_ag1_m_02 - phones	T	142.8060
142.7260	DCA_se1_ag1_m_02 - words	to	142.8560
142.8060	DCA_se1_ag1_m_02 - phones	AH0	142.8560
142.8560	DCA_se1_ag1_m_02 - phones	B	142.9360
142.8560	DCA_se1_ag1_m_02 - words	bed	143.2460
142.9360	DCA_se1_ag1_m_02 - phones	EH1	143.2160
143.2160	DCA_se1_ag1_m_02 - phones	D	143.2460
143.8676	DCA_se1_ag1_m_02 - phones	B	143.8976
143.8676	DCA_se1_ag1_m_02 - words	but	143.9776
143.8976	DCA_se1_ag1_m_02 - phones	AH1	143.9476
143.9476	DCA_se1_ag1_m_02 - phones	T	143.9776
143.9776	DCA_se1_ag1_m_02 - words	i	144.1176
143.9776	DCA_se1_ag1_m_02 - phones	AY1	144.1176
144.1176	DCA_se1_ag1_m_02 - phones	K	144.2476
144.1176	DCA_se1_ag1_m_02 - words	can't	144.4276
144.2476	DCA_se1_ag1_m_02 - phones	AE1	144.3076
144.3076	DCA_se1_ag1_m_02 - phones	N	144.4276
144.4276	DCA_se1_ag1_m_02 - phones	G	144.4876
144.4276	DCA_se1_ag1_m_02 - words	go	144.5576
144.4876	DCA_se1_ag1_m_02 - phones	OW1	144.5576
144.5576	DCA_se1_ag1_m_02 - phones	T	144.6376
144.5576	DCA_se1_ag1_m_02 - words	to	144.6876
144.6376	DCA_se1_ag1_m_02 - phones	AH0	144.6876
144.6876	DCA_se1_ag1_m_02 - phones	S	144.8576
144.6876	DCA_se1_ag1_m_02 - words	sleep	145.0476
144.8576	DCA_se1_ag1_m_02 - phones	L	144.9276
144.9276	DCA_se1_ag1_m_02 - phones	IY1	145.0176
145.0176	DCA_se1_ag1_m_02 - phones	P	145.0476
145.1453	DCA_int_01 - words	<unk>	145.6053
145.1453	DCA_int_01 - phones	spn	145.6053
145.6053	DCA_int_01 - phones	sp	145.7453
147.4580	DCA_se1_ag1_m_02 - phones	sil	147.4980
147.4980	DCA_se1_ag1_m_02 - phones	DH	147.5580
147.4980	DCA_se1_ag1_m_02 - words	then	147.7280
147.5580	DCA_se1_ag1_m_02 - phones	EH1	147.6480
147.6480	DCA_se1_ag1_m_02 - phones	N	147.7280
147.7280	DCA_se1_ag1_m_02 - phones	M	147.7680
147.7280	DCA_se1_ag1_m_02 - words	my	147.8080
147.7680	DCA_se1_ag1_m_02 - phones	AY1	147.8080
147.8080	DCA_se1_ag1_m_02 - phones	M	147.9780
147.8080	DCA_se1_ag1_m_02 - words	mother	148.3280
147.9780	DCA_se1_ag1_m_02 - phones	AH1	148.0880
148.0880	DCA_se1_ag1_m_02 - phones	DH	148.1580
148.1580	DCA_se1_ag1_m_02 - phones	ER0	148.3280
148.3280	DCA_se1_ag1_m_02 - phones	AH1	148.4080
148.3280	DCA_se1_ag1_m_02 - words	um	148.6980
148.4080	DCA_se1_ag1_m_02 - phones	M	148.6980
149.2335	DCA_se1_ag1_m_02 - phones	K	149.3635
149.2335	DCA_se1_ag1_m_02 - words	come	149.5335
149.3635	DCA_se1_ag1_m_02 - phones	AH1	149.4135
149.4135	DCA_se1_ag1_m_02 - phones	M	149.5335
149.5335	DCA_se1_ag1_m_02 - phones	AH1	149.5935
149.5335	DCA_se1_ag1_m_02 - words	up	149.6935
149.5935	DCA_se1_ag1_m_02 - phones	P	149.6935
149.6935	DCA_se1_ag1_m_02 - phones	DH	149.7535
149.6935	DCA_se1_ag1_m_02 - words	there	149.9335
149.7535	DCA_se1_ag1_m_02 - phones	EH1	149.8535
149.8535	DCA_se1_ag1_m_02 - phones	R	149.9335
149.9335	DCA_se1_ag1_m_02 - phones	sp	150.0535
150.3432	DCA_se1_ag1_m_02 - phones	AH0	150.4232
150.3432	DCA_se1_ag1_m_02 - words	and	150.4532
150.4232	DCA_se1_ag1_m_02 - phones	N	150.4532
150.4532	DCA_se1_ag1_m_02 - phones	HH	150.6032
150.4532	DCA_se1_ag1_m_02 - words	have	150.7332
150.6032	DCA_se1_ag1_m_02 - phones	AE1	150.6832
150.6832	DCA_se1_ag1_m_02 - phones	V	150.7332
150.7332	DCA_se1_ag1_m_02 - phones	M	150.8232
150.7332	DCA_se1_ag1_m_02 - words	my	150.9232
150.8232	DCA_se1_ag1_m_02 - phones	AY1	150.9232
150.9232	DCA_se1_ag1_m_02 - phones	S	151.0632
150.9232	DCA_se1_ag1_m_02 - words	sister	151.4132
151.0632	DCA_se1_ag1_m_02 - phones	IH1	151.1232
151.1232	DCA_se1_ag1_m_02 - phones	S	151.2732
151.2732	DCA_se1_ag1_m_02 - phones	T	151.3532
151.3532	DCA_se1_ag1_m_02 - phones	ER0	151.4132
151.4132	DCA_se1_ag1_m_02 - phones	T	151.4432
151.4132	DCA_se1_ag1_m_02 - words	to	151.4732
151.4432	DCA_se1_ag1_m_02 - phones	AH0	151.4732
151.4732	DCA_se1_ag1_m_02 - phones	sp	151.5632
151.5632	DCA_se1_ag1_m_02 - phones	P	151.6832
151.5632	DCA_se1_ag1_m_02 - words	peep	151.8532
151.6832	DCA_se1_ag1_m_02 - phones	IY1	151.7732
151.7732	DCA_se1_ag1_m_02 - phones	P	151.8532
151.8532	DCA_se1_ag1_m_02 - phones	IH0	151.9132
151.8532	DCA_se1_ag1_m_02 - words	in	151.9732
151.9132	DCA_se1_ag1_m_02 - phones	N	151.9732
151.9732	DCA_se1_ag1_m_02 - phones	S	152.1432
151.9732	DCA_se1_ag1_m_02 - words	see	152.2732
152.1432	DCA_se1_ag1_m_02 - phones	IY1	152.2732
152.2732	DCA_se1_ag1_m_02 - phones	IH0	152.3332
152.2732	DCA_se1_ag1_m_02 - words	if	152.4132
152.3332	DCA_se1_ag1_m_02 - phones	F	152.4132
152.4132	DCA_se1_ag1_m_02 - phones	AH0	152.4532
152.4132	DCA_se1_ag1_m_02 - words	i'm	152.5032
152.4532	DCA_se1_ag1_m_02 - phones	M	152.5032
152.5032	DCA_se1_ag1_m_02 - phones	sp	152.5532
152.5532	DCA_se1_ag1_m_02 - phones	AH0	152.5932
152.5532	DCA_se1_ag1_m_02 - words	asleep	152.9632
152.5932	DCA_se1_ag1_m_02 - phones	S	152.7232
152.7232	DCA_se1_ag1_m_02 - phones	L	152.8032
152.8032	DCA_se1_ag1_m_02 - phones	IY1	152.9332
152.9332	DCA_se1_ag1_m_02 - phones	P	152.9632
153.0384	DCA_se1_ag1_m_02 - words	i	153.1984
153.0384	DCA_se1_ag1_m_02 - phones	AY1	153.1984
153.1984	DCA_se1_ag1_m_02 - phones	K	153.3384
153.1984	DCA_se1_ag1_m_02 - words	close	153.5584
153.3384	DCA_se1_ag1_m_02 - phones	L	153.3784
153.3784	DCA_se1_ag1_m_02 - phones	OW1	153.4984
153.4984	DCA_se1_ag1_m_02 - phones	Z	153.5584
153.5584	DCA_se1_ag1_m_02 - phones	M	153.6484
153.5584	DCA_se1_ag1_m_02 - words	my	153.7584
153.6484	DCA_se1_ag1_m_02 - phones	AY1	153.7584
153.7584	DCA_se1_ag1_m_02 - phones	AY1	153.8984
153.7584	DCA_se1_ag1_m_02 - words	eyes	154.0084
153.8984	DCA_se1_ag1_m_02 - phones	Z	154.0084
154.0084	DCA_se1_ag1_m_02 - phones	AH0	154.0484
154.0084	DCA_se1_ag1_m_02 - words	and	154.0884
154.0484	DCA_se1_ag1_m_02 - phones	N	154.0884
154.0884	DCA_se1_ag1_m_02 - phones	sp	154.1484
154.1484	DCA_se1_ag1_m_02 - phones	T	154.2784
154.1484	DCA_se1_ag1_m_02 - words	turn	154.4584
154.2784	DCA_se1_ag1_m_02 - phones	ER1	154.3784
154.3784	DCA_se1_ag1_m_02 - phones	N	154.4584
154.4584	DCA_se1_ag1_m_02 - phones	M	154.4984
154.4584	DCA_se1_ag1_m_02 - words	my	154.5484
154.4984	DCA_se1_ag1_m_02 - phones	AY1	154.5484
154.5484	DCA_se1_ag1_m_02 - phones	HH	154.5984
154.5484	DCA_se1_ag1_m_02 - words	head	154.8184
154.5984	DCA_se1_ag1_m_02 - phones	EH1	154.7584
154.7584	DCA_se1_ag1_m_02 - phones	D	154.8184
154.8184	DCA_se1_ag1_m_02 - phones	sp	154.8584
155.3967	DCA_se1_ag1_m_02 - phones	B	155.4867
155.3967	DCA_se1_ag1_m_02 - words	but	155.5667
155.4867	DCA_se1_ag1_m_02 - phones	AH1	155.5167
155.5167	DCA_se1_ag1_m_02 - phones	T	155.5667
155.5667	DCA_se1_ag1_m_02 - phones	SH	155.6967
155.5667	DCA_se1_ag1_m_02 - words	she	155.7567
155.6967	DCA_se1_ag1_m_02 - phones	IY1	155.7567
155.7567	DCA_se1_ag1_m_02 - phones	N	155.9067
155.7567	DCA_se1_ag1_m_02 - words	know	156.0267
155.9067	DCA_se1_ag1_m_02 - phones	OW1	156.0267
156.0267	DCA_se1_ag1_m_02 - phones	AY1	156.0667
156.0267	DCA_se1_ag1_m_02 - words	i'm	156.1467
156.0667	DCA_se1_ag1_m_02 - phones	M	156.1467
156.1467	DCA_se1_ag1_m_02 - phones	N	156.1967
156.1467	DCA_se1_ag1_m_02 - words	not	156.3067
156.1967	DCA_se1_ag1_m_02 - phones	AA1	156.2767
156.2767	DCA_se1_ag1_m_02 - phones	T	156.3067
156.3067	DCA_se1_ag1_m_02 - phones	AH0	156.3767
156.3067	DCA_se1_ag1_m_02 - words	asleep	156.7067
156.3767	DCA_se1_ag1_m_02 - phones	S	156.4867
156.4867	DCA_se1_ag1_m_02 - phones	L	156.5567
156.5567	DCA_se1_ag1_m_02 - phones	IY1	156.6767
156.6767	DCA_se1_ag1_m_02 - phones	P	156.7067
158.3390	DCA_se1_ag1_m_02 - phones	sil	158.3790
158.3790	DCA_se1_ag1_m_02 - phones	K	158.4290
158.3790	DCA_se1_ag1_m_02 - words	cause	158.5090
158.4290	DCA_se1_ag1_m_02 - phones	AA1	158.4590
158.4590	DCA_se1_ag1_m_02 - phones	Z	158.5090
158.5090	DCA_se1_ag1_m_02 - phones	SH	158.6290
158.5090	DCA_se1_ag1_m_02 - words	she	158.6990
158.6290	DCA_se1_ag1_m_02 - phones	IY1	158.6990
158.6990	DCA_se1_ag1_m_02 - phones	spn	158.7490
158.6990	DCA_se1_ag1_m_02 - words	<unk>	158.7490
158.7490	DCA_se1_ag1_m_02 - phones	sp	158.7890
158.7890	DCA_se1_ag1_m_02 - phones	T	158.8990
158.7890	DCA_se1_ag1_m_02 - words	tickle	159.0690
158.8990	DCA_se1_ag1_m_02 - phones	IH1	158.9490
158.9490	DCA_se1_ag1_m_02 - phones	K	159.0090
159.0090	DCA_se1_ag1_m_02 - phones	AH0	159.0390
159.0390	DCA_se1_ag1_m_02 - phones	L	159.0690
159.0690	DCA_se1_ag1_m_02 - phones	M	159.1690
159.0690	DCA_se1_ag1_m_02 - words	my	159.2390
159.1690	DCA_se1_ag1_m_02 - phones	AY1	159.2390
159.2390	DCA_se1_ag1_m_02 - phones	F	159.4190
159.2390	DCA_se1_ag1_m_02 - words	feet	159.5590
159.4190	DCA_se1_ag1_m_02 - phones	IY1	159.5290
159.5290	DCA_se1_ag1_m_02 - phones	T	159.5590
159.5590	DCA_se1_ag1_m_02 - phones	sp	166.7972
159.7751	DCA_int_01 - phones	spn	160.3651
159.7751	DCA_int_01 - words	<unk>	160.3651
162.0728	DCA_int_01 - phones	sil	162.1628
162.1628	DCA_int_01 - phones	S	162.2128
162.1628	DCA_int_01 - words	so	162.2828
162.2128	DCA_int_01 - phones	OW1	162.2828
162.2828	DCA_int_01 - phones	sp	162.3128
162.3128	DCA_int_01 - phones	DH	162.3928
162.3128	DCA_int_01 - words	then	162.5628
162.3928	DCA_int_01 - phones	EH1	162.4528
162.4528	DCA_int_01 - phones	N	162.5628
162.5628	DCA_int_01 - phones	W	162.5928
162.5628	DCA_int_01 - words	what	162.6928
162.5928	DCA_int_01 - phones	AH1	162.6628
162.6628	DCA_int_01 - phones	T	162.6928
162.6928	DCA_int_01 - phones	HH	162.7628
162.6928	DCA_int_01 - words	happen	163.1028
162.7628	DCA_int_01 - phones	AE1	162.8928
162.8928	DCA_int_01 - phones	P	163.0328
163.0328	DCA_int_01 - phones	AH0	163.0728
163.0728	DCA_int_01 - phones	N	163.1028
163.1028	DCA_int_01 - phones	sp	163.2128
164.7166	DCA_int_01 - phones	W	164.7966
164.7166	DCA_int_01 - words	what	164.8666
164.7966	DCA_int_01 - phones	AH1	164.8366
164.8366	DCA_int_01 - phones	T	164.8666
164.8666	DCA_int_01 - phones	HH	164.9666
164.8666	DCA_int_01 - words	happened	165.1466
164.9666	DCA_int_01 - phones	AE1	165.0066
165.0066	DCA_int_01 - phones	P	165.0466
165.0466	DCA_int_01 - phones	AH0	165.0866
165.0866	DCA_int_01 - phones	N	165.1166
165.1166	DCA_int_01 - phones	D	165.1466
165.1466	DCA_int_01 - phones	DH	165.1766
165.1466	DCA_int_01 - words	the	165.2066
165.1766	DCA_int_01 - phones	AH0	165.2066
165.2066	DCA_int_01 - phones	N	165.2766
165.2066	DCA_int_01 - words	next	165.4866
165.2766	DCA_int_01 - phones	EH1	165.3666
165.3666	DCA_int_01 - phones	K	165.4366
165.4366	DCA_int_01 - phones	S	165.4866
165.4866	DCA_int_01 - phones	sp	165.5166
165.5166	DCA_int_01 - phones	D	165.5766
165.5166	DCA_int_01 - words	day	165.7566
165.5766	DCA_int_01 - phones	EY1	165.7566
165.7566	DCA_int_01 - phones	sp	170.1738
166.7972	DCA_se1_ag1_m_02 - words	i	166.9672
166.7972	DCA_se1_ag1_m_02 - phones	AY1	166.9672
166.9672	DCA_se1_ag1_m_02 - phones	G	167.1072
166.9672	DCA_se1_ag1_m_02 - words	got	167.3172
167.1072	DCA_se1_ag1_m_02 - phones	AA1	167.2572
167.2572	DCA_se1_ag1_m_02 - phones	T	167.3172
167.3172	DCA_se1_ag1_m_02 - phones	AH1	167.4272
167.3172	DCA_se1_ag1_m_02 - words	up	167.5172
167.4272	DCA_se1_ag1_m_02 - phones	P	167.5172
168.2173	DCA_se1_ag1_m_02 - phones	AH0	168.3173
168.2173	DCA_se1_ag1_m_02 - words	and	168.3773
168.3173	DCA_se1_ag1_m_02 - phones	N	168.3773
168.3773	DCA_se1_ag1_m_02 - phones	F	168.5473
168.3773	DCA_se1_ag1_m_02 - words	found	168.7973
168.5473	DCA_se1_ag1_m_02 - phones	AW1	168.6873
168.6873	DCA_se1_ag1_m_02 - phones	N	168.7573
168.7573	DCA_se1_ag1_m_02 - phones	D	168.7973
168.7973	DCA_se1_ag1_m_02 - words	a	168.8673
168.7973	DCA_se1_ag1_m_02 - phones	AH0	168.8673
168.8673	DCA_se1_ag1_m_02 - phones	P	169.0173
168.8673	DCA_se1_ag1_m_02 - words	pool	169.1973
169.0173	DCA_se1_ag1_m_02 - phones	UW1	169.0973
169.0973	DCA_se1_ag1_m_02 - phones	L	169.1973
169.1973	DCA_se1_ag1_m_02 - phones	sp	169.2673
169.2673	DCA_se1_ag1_m_02 - phones	T	169.3873
169.2673	DCA_se1_ag1_m_02 - words	table	169.7873
169.3873	DCA_se1_ag1_m_02 - phones	EY1	169.5473
169.5473	DCA_se1_ag1_m_02 - phones	B	169.5873
169.5873	DCA_se1_ag1_m_02 - phones	AH0	169.6173
169.6173	DCA_se1_ag1_m_02 - phones	L	169.7873
170.1738	DCA_int_01 - phones	OW1	170.3938
170.1738	DCA_int_01 - words	oh	170.3938
170.3938	DCA_int_01 - phones	R	170.4238
170.3938	DCA_int_01 - words	really	170.7138
170.4238	DCA_int_01 - phones	IY1	170.5638
170.5638	DCA_int_01 - phones	L	170.6638
170.6638	DCA_int_01 - phones	IY0	170.7138
170.7138	DCA_int_01 - phones	sp	170.7638
171.5420	DCA_int_01 - phones	IH0	171.6220
171.5420	DCA_int_01 - words	is	171.6520
171.6220	DCA_int_01 - phones	Z	171.6520
171.6520	DCA_int_01 - phones	DH	171.6920
171.6520	DCA_int_01 - words	that	171.8220
171.6920	DCA_int_01 - phones	AE1	171.7620
171.7620	DCA_int_01 - phones	T	171.8220
171.8220	DCA_int_01 - phones	DH	171.8720
171.8220	DCA_int_01 - words	the	171.9020
171.8720	DCA_int_01 - phones	AH1	171.9020
171.8917	DCA_se1_ag1_m_02 - phones	S	172.1817
171.8917	DCA_se1_ag1_m_02 - words	size	172.4617
171.9020	DCA_int_01 - phones	R	171.9620
171.9020	DCA_int_01 - words	rest	172.0720
171.9620	DCA_int_01 - phones	EH1	172.0120
172.0120	DCA_int_01 - phones	S	172.0420
172.0420	DCA_int_01 - phones	T	172.0720
172.0720	DCA_int_01 - phones	sp	172.3720
172.1817	DCA_se1_ag1_m_02 - phones	AY1	172.3417
172.3417	DCA_se1_ag1_m_02 - phones	Z	172.4617
172.3720	DCA_int_01 - phones	P	172.4020
172.3720	DCA_int_01 - words	pre	172.4620
172.4020	DCA_int_01 - phones	R	172.4320
172.4320	DCA_int_01 - phones	IY1	172.4620
172.4617	DCA_se1_ag1_m_02 - phones	sp	172.5017
172.5017	DCA_se1_ag1_m_02 - phones	DH	172.5817
172.5017	DCA_se1_ag1_m_02 - words	this	172.6717
172.5817	DCA_se1_ag1_m_02 - phones	IH1	172.6317
172.6317	DCA_se1_ag1_m_02 - phones	S	172.6717
172.6717	DCA_se1_ag1_m_02 - phones	S	172.8017
172.6717	DCA_se1_ag1_m_02 - words	size	173.2717
172.8017	DCA_se1_ag1_m_02 - phones	AY1	173.1017
173.1017	DCA_se1_ag1_m_02 - phones	Z	173.2717
173.3827	DCA_int_01 - phones	M	173.5227
173.3827	DCA_int_01 - words	mm-hm	173.7727
173.5227	DCA_int_01 - phones	HH	173.5927
173.5927	DCA_int_01 - phones	M	173.7727
173.7727	DCA_int_01 - phones	sp	173.8227
174.9634	DCA_int_01 - phones	IH0	175.1134
174.9634	DCA_int_01 - words	is	175.1534
175.1134	DCA_int_01 - phones	Z	175.1534
175.1534	DCA_int_01 - phones	DH	175.1934
175.1534	DCA_int_01 - words	that	175.3234
175.1934	DCA_int_01 - phones	AE1	175.2934
175.2934	DCA_int_01 - phones	T	175.3234
175.3234	DCA_int_01 - phones	DH	175.3734
175.3234	DCA_int_01 - words	the	175.4234
175.3734	DCA_int_01 - phones	AH0	175.4234
175.4234	DCA_int_01 - phones	B	175.4834
175.4234	DCA_int_01 - words	best	175.6834
175.4834	DCA_int_01 - phones	EH1	175.5734
175.5734	DCA_int_01 - phones	S	175.6334
175.6334	DCA_int_01 - phones	T	175.6834
175.6834	DCA_int_01 - phones	P	175.7334
175.6834	DCA_int_01 - words	present	176.0134
175.7334	DCA_int_01 - phones	R	175.7634
175.7634	DCA_int_01 - phones	EH1	175.8634
175.8634	DCA_int_01 - phones	Z	175.9134
175.9134	DCA_int_01 - phones	AH0	175.9434
175.9434	DCA_int_01 - phones	N	175.9834
175.9834	DCA_int_01 - phones	T	176.0134
176.0134	DCA_int_01 - phones	Y	176.0434
176.0134	DCA_int_01 - words	you	176.0834
176.0434	DCA_int_01 - phones	UW1	176.0834
176.0834	DCA_int_01 - phones	EH1	176.1834
176.0834	DCA_int_01 - words	ever	176.3434
176.1834	DCA_int_01 - phones	V	176.2534
176.2534	DCA_int_01 - phones	ER0	176.3434
176.3434	DCA_int_01 - phones	sp	176.3734
176.3734	DCA_int_01 - phones	G	176.4134
176.3734	DCA_int_01 - words	got	176.5734
176.4134	DCA_int_01 - phones	AA1	176.4734
176.4734	DCA_int_01 - phones	T	176.5734
176.5734	DCA_int_01 - phones	sp	176.6134
176.9311	DCA_se1_ag1_m_02 - phones	Y	177.0711
176.9311	DCA_se1_ag1_m_02 - words	yep	177.2011
177.0711	DCA_se1_ag1_m_02 - phones	EH1	177.1411
177.1411	DCA_se1_ag1_m_02 - phones	P	177.2011
177.3228	DCA_se1_ag1_m_02 - phones	sil	177.3628
177.3628	DCA_se1_ag1_m_02 - phones	Y	177.4528
177.3628	DCA_se1_ag1_m_02 - words	yep	177.6628
177.4528	DCA_se1_ag1_m_02 - phones	EH1	177.5728
177.5728	DCA_se1_ag1_m_02 - phones	P	177.6628
177.9232	DCA_int_01 - phones	M	177.9932
177.9232	DCA_int_01 - words	mm-hm	178.3932
177.9932	DCA_int_01 - phones	HH	178.0832
178.0832	DCA_int_01 - phones	M	178.3932
178.3932	DCA_int_01 - phones	sp	178.4232
180.0635	DCA_int_01 - phones	HH	180.1035
180.0635	DCA_int_01 - words	what	180.2135
180.1035	DCA_int_01 - phones	W	180.1335
180.1335	DCA_int_01 - phones	AH1	180.1635
180.1635	DCA_int_01 - phones	T	180.2135
180.2135	DCA_int_01 - phones	W	180.2435
180.2135	DCA_int_01 - words	would	180.3335
180.2435	DCA_int_01 - phones	UH1	180.2835
180.2835	DCA_int_01 - phones	D	180.3335
180.3335	DCA_int_01 - phones	Y	180.3735
180.3335	DCA_int_01 - words	you	180.4435
180.3735	DCA_int_01 - phones	UW1	180.4435
180.4435	DCA_int_01 - phones	L	180.5235
180.4435	DCA_int_01 - words	like	180.6635
180.5235	DCA_int_01 - phones	AY1	180.5735
180.5735	DCA_int_01 - phones	K	180.6635
180.6635	DCA_int_01 - phones	sp	180.6935
180.6935	DCA_int_01 - phones	F	180.7335
180.6935	DCA_int_01 - words	for	180.7935
180.7335	DCA_int_01 - phones	ER0	180.7935
180.7935	DCA_int_01 - phones	K	180.9035
180.7935	DCA_int_01 - words	christmas	181.2735
180.9035	DCA_int_01 - phones	R	180.9335
180.9335	DCA_int_01 - phones	IH1	180.9835
180.9835	DCA_int_01 - phones	S	181.0635
181.0635	DCA_int_01 - phones	M	181.1735
181.1735	DCA_int_01 - phones	AH0	181.2235
181.2235	DCA_int_01 - phones	S	181.2735
181.2735	DCA_int_01 - phones	sp	181.3035
181.3035	DCA_int_01 - phones	DH	181.3635
181.3035	DCA_int_01 - words	this	181.5735
181.3635	DCA_int_01 - phones	IH0	181.4635
181.4635	DCA_int_01 - phones	S	181.5735
181.5735	DCA_int_01 - phones	Y	181.6235
181.5735	DCA_int_01 - words	year	181.8635
181.6235	DCA_int_01 - phones	IH1	181.7435
181.7435	DCA_int_01 - phones	R	181.8635
181.8635	DCA_int_01 - phones	sp	181.9135
182.8425	DCA_se1_ag1_m_02 - phones	AY1	183.1125
182.8425	DCA_se1_ag1_m_02 - words	i	183.1125
183.1125	DCA_se1_ag1_m_02 - phones	L	183.1925
183.1125	DCA_se1_ag1_m_02 - words	like	183.3225
183.1925	DCA_se1_ag1_m_02 - phones	AY1	183.2825
183.2825	DCA_se1_ag1_m_02 - phones	K	183.3225
183.3225	DCA_se1_ag1_m_02 - phones	sp	183.3525
183.3525	DCA_se1_ag1_m_02 - words	a	183.4325
183.3525	DCA_se1_ag1_m_02 - phones	AH0	183.4325
183.4325	DCA_se1_ag1_m_02 - phones	sp	183.5325
183.5325	DCA_se1_ag1_m_02 - phones	B	183.5925
183.5325	DCA_se1_ag1_m_02 - words	bike	183.8325
183.5925	DCA_se1_ag1_m_02 - phones	AY1	183.7525
183.7525	DCA_se1_ag1_m_02 - phones	K	183.8325
185.0143	DCA_int_01 - phones	HH	185.0743
185.0143	DCA_int_01 - words	what	185.2143
185.0743	DCA_int_01 - phones	W	185.1143
185.1143	DCA_int_01 - phones	AH1	185.1843
185.1843	DCA_int_01 - phones	T	185.2143
185.2143	DCA_int_01 - phones	sp	185.3243
185.3243	DCA_int_01 - phones	K	185.3543
185.3243	DCA_int_01 - words	kind	185.5443
185.3543	DCA_int_01 - phones	AY1	185.3943
185.3943	DCA_int_01 - phones	N	185.5443
185.5443	DCA_int_01 - phones	sp	185.8143
186.3013	DCA_se1_ag1_m_02 - phones	sil	186.3513
186.3513	DCA_se1_ag1_m_02 - words	a	186.4413
186.3513	DCA_se1_ag1_m_02 - phones	AH0	186.4413
186.4413	DCA_se1_ag1_m_02 - phones	sp	186.5213
186.5213	DCA_se1_ag1_m_02 - phones	T	186.6913
186.5213	DCA_se1_ag1_m_02 - words	ten	186.9613
186.6913	DCA_se1_ag1_m_02 - phones	EH1	186.9113
186.9113	DCA_se1_ag1_m_02 - phones	N	186.9613
186.9613	DCA_se1_ag1_m_02 - phones	S	187.1113
186.9613	DCA_se1_ag1_m_02 - words	speed	187.4113
187.1113	DCA_se1_ag1_m_02 - phones	P	187.2013
187.2013	DCA_se1_ag1_m_02 - phones	IY1	187.3813
187.3813	DCA_se1_ag1_m_02 - phones	D	187.4113
187.4113	DCA_se1_ag1_m_02 - phones	sp	201.2470
188.0872	DCA_int_01 - phones	M	188.1272
188.0872	DCA_int_01 - words	mm-hm	188.5672
188.1272	DCA_int_01 - phones	HH	188.1872
188.1872	DCA_int_01 - phones	M	188.5672
188.5672	DCA_int_01 - phones	sp	188.6372
191.7604	DCA_int_01 - phones	OW2	191.9904
191.7604	DCA_int_01 - words	okay	192.2804
191.9904	DCA_int_01 - phones	K	192.1304
192.1304	DCA_int_01 - phones	EY1	192.2804
192.2804	DCA_int_01 - phones	IH0	192.3304
192.2804	DCA_int_01 - words	it	192.3604
192.3304	DCA_int_01 - phones	T	192.3604
192.3604	DCA_int_01 - phones	EH1	192.5104
192.3604	DCA_int_01 - words	s	192.6204
192.5104	DCA_int_01 - phones	S	192.6204
192.6204	DCA_int_01 - phones	G	192.6804
192.6204	DCA_int_01 - words	good	192.8804
192.6804	DCA_int_01 - phones	UH1	192.8104
192.8104	DCA_int_01 - phones	D	192.8804
192.8804	DCA_int_01 - phones	sp	192.9304
192.9304	DCA_int_01 - words	rdx	193.2504
192.9304	DCA_int_01 - phones	TN	193.2504
194.1151	DCA_int_01 - phones	sil	194.1751
194.1751	DCA_int_01 - phones	L	194.2451
194.1751	DCA_int_01 - words	let	194.3051
194.2451	DCA_int_01 - phones	EH1	194.2751
194.2751	DCA_int_01 - phones	T	194.3051
194.3051	DCA_int_01 - phones	M	194.3351
194.3051	DCA_int_01 - words	me	194.3751
194.3351	DCA_int_01 - phones	IY1	194.3751
194.3751	DCA_int_01 - phones	AE1	194.5351
194.3751	DCA_int_01 - words	ask	194.5951
194.5351	DCA_int_01 - phones	S	194.5651
194.5651	DCA_int_01 - phones	K	194.5951
194.5951	DCA_int_01 - phones	Y	194.6351
194.5951	DCA_int_01 - words	you	194.6851
194.6351	DCA_int_01 - phones	UW1	194.6851
194.6851	DCA_int_01 - phones	W	194.7751
194.6851	DCA_int_01 - words	one	194.8651
194.7751	DCA_int_01 - phones	AH1	194.8251
194.8251	DCA_int_01 - phones	N	194.8651
194.8651	DCA_int_01 - phones	M	194.9851
194.8651	DCA_int_01 - words	more	195.1451
194.9851	DCA_int_01 - phones	AO1	195.0451
195.0451	DCA_int_01 - phones	R	195.1451
195.1451	DCA_int_01 - phones	AH0	195.1751
195.1451	DCA_int_01 - words	of	195.2051
195.1751	DCA_int_01 - phones	V	195.2051
195.2051	DCA_int_01 - phones	DH	195.2351
195.2051	DCA_int_01 - words	these	195.4151
195.2351	DCA_int_01 - phones	IY1	195.3751
195.3751	DCA_int_01 - phones	Z	195.4151
195.4151	DCA_int_01 - phones	S	195.4751
195.4151	DCA_int_01 - words	sometime	195.8751
195.4751	DCA_int_01 - phones	AH1	195.5251
195.5251	DCA_int_01 - phones	M	195.6151
195.6151	DCA_int_01 - phones	T	195.6951
195.6951	DCA_int_01 - phones	AY2	195.8251
195.8251	DCA_int_01 - phones	M	195.8751
195.8751	DCA_int_01 - phones	P	195.9251
195.8751	DCA_int_01 - words	people	196.1451
195.9251	DCA_int_01 - phones	IY1	195.9951
195.9951	DCA_int_01 - phones	P	196.0451
196.0451	DCA_int_01 - phones	AH0	196.0751
196.0751	DCA_int_01 - phones	L	196.1451
196.1451	DCA_int_01 - phones	S	196.2451
196.1451	DCA_int_01 - words	say	196.3551
196.2451	DCA_int_01 - phones	EY1	196.3551
196.3551	DCA_int_01 - phones	W	196.4151
196.3551	DCA_int_01 - words	whatever	196.7051
196.4151	DCA_int_01 - phones	AH2	196.4451
196.4451	DCA_int_01 - phones	T	196.5051
196.5051	DCA_int_01 - phones	EH1	196.5551
196.5551	DCA_int_01 - phones	V	196.6251
196.6251	DCA_int_01 - phones	ER0	196.7051
196.7051	DCA_int_01 - phones	G	196.7651
196.7051	DCA_int_01 - words	gonna	196.9151
196.7651	DCA_int_01 - phones	AA1	196.8351
196.8351	DCA_int_01 - phones	N	196.8751
196.8751	DCA_int_01 - phones	AH0	196.9151
196.9151	DCA_int_01 - phones	HH	197.0051
196.9151	DCA_int_01 - words	happen	197.2951
197.0051	DCA_int_01 - phones	AE1	197.1151
197.1151	DCA_int_01 - phones	P	197.1951
197.1951	DCA_int_01 - phones	AH0	197.2351
197.2351	DCA_int_01 - phones	N	197.2951
197.2951	DCA_int_01 - phones	IH0	197.3751
197.2951	DCA_int_01 - words	is	197.4451
197.3751	DCA_int_01 - phones	Z	197.4451
197.4451	DCA_int_01 - phones	G	197.5251
197.4451	DCA_int_01 - words	gonna	197.6751
197.5251	DCA_int_01 - phones	AA1	197.5651
197.5651	DCA_int_01 - phones	N	197.6351
197.6351	DCA_int_01 - phones	AH0	197.6751
197.6751	DCA_int_01 - phones	HH	197.7651
197.6751	DCA_int_01 - words	happen	198.0251
197.7651	DCA_int_01 - phones	AE1	197.8551
197.8551	DCA_int_01 - phones	P	197.9651
197.9651	DCA_int_01 - phones	AH0	197.9951
197.9951	DCA_int_01 - phones	N	198.0251
198.0251	DCA_int_01 - phones	sp	198.1151
198.1151	DCA_int_01 - phones	W	198.1751
198.1151	DCA_int_01 - words	what	198.2351
198.1751	DCA_int_01 - phones	AH1	198.2051
198.2051	DCA_int_01 - phones	T	198.2351
198.2351	DCA_int_01 - phones	D	198.2651
198.2351	DCA_int_01 - words	do	198.3051
198.2651	DCA_int_01 - phones	UW1	198.3051
198.3051	DCA_int_01 - phones	Y	198.3851
198.3051	DCA_int_01 - words	you	198.4651
198.3851	DCA_int_01 - phones	UW1	198.4651
198.4651	DCA_int_01 - phones	sp	198.5251
198.5251	DCA_int_01 - phones	TH	198.5751
198.5251	DCA_int_01 - words	think	198.7751
198.5751	DCA_int_01 - phones	IH1	198.6151
198.6151	DCA_int_01 - phones	NG	198.6651
198.6651	DCA_int_01 - phones	K	198.7751
198.7751	DCA_int_01 - phones	AH0	198.8451
198.7751	DCA_int_01 - words	about	198.9951
198.8451	DCA_int_01 - phones	B	198.8951
198.8951	DCA_int_01 - phones	AW1	198.9451
198.9451	DCA_int_01 - phones	T	198.9951
198.9951	DCA_int_01 - phones	sp	199.0651
199.0651	DCA_int_01 - phones	DH	199.0951
199.0651	DCA_int_01 - words	that	199.2751
199.0951	DCA_int_01 - phones	AH0	199.2051
199.2051	DCA_int_01 - phones	T	199.2751
199.2751	DCA_int_01 - phones	sp	199.3651
201.2470	DCA_se1_ag1_m_02 - phones	W	201.2770
201.2470	DCA_se1_ag1_m_02 - words	whatchu	201.3870
201.2770	DCA_se1_ag1_m_02 - phones	AH1	201.3070
201.3070	DCA_se1_ag1_m_02 - phones	CH	201.3570
201.3570	DCA_se1_ag1_m_02 - phones	UW0	201.3870
201.3870	DCA_se1_ag1_m_02 - phones	M	201.4770
201.3870	DCA_se1_ag1_m_02 - words	mean	201.6070
201.4770	DCA_se1_ag1_m_02 - phones	IY1	201.5770
201.5770	DCA_se1_ag1_m_02 - phones	N	201.6070
201.6070	DCA_se1_ag1_m_02 - phones	sp	205.4571
202.3895	DCA_int_01 - phones	W	202.5295
202.3895	DCA_int_01 - words	whatever	202.7795
202.5295	DCA_int_01 - phones	AH2	202.5695
202.5695	DCA_int_01 - phones	T	202.6195
202.6195	DCA_int_01 - phones	EH1	202.6595
202.6595	DCA_int_01 - phones	V	202.7095
202.7095	DCA_int_01 - phones	ER0	202.7795
202.7795	DCA_int_01 - phones	G	202.8295
202.7795	DCA_int_01 - words	gonna	203.0195
202.8295	DCA_int_01 - phones	AH1	202.8995
202.8995	DCA_int_01 - phones	N	202.9495
202.9495	DCA_int_01 - phones	AH0	203.0195
203.0195	DCA_int_01 - phones	HH	203.0695
203.0195	DCA_int_01 - words	happen	203.3695
203.0695	DCA_int_01 - phones	AE1	203.1695
203.1695	DCA_int_01 - phones	P	203.2595
203.2595	DCA_int_01 - phones	AH0	203.2995
203.2995	DCA_int_01 - phones	N	203.3695
203.3695	DCA_int_01 - phones	G	203.4095
203.3695	DCA_int_01 - words	gonna	203.5795
203.4095	DCA_int_01 - phones	AH1	203.4495
203.4495	DCA_int_01 - phones	N	203.5195
203.5195	DCA_int_01 - phones	AH0	203.5795
203.5795	DCA_int_01 - phones	HH	203.6695
203.5795	DCA_int_01 - words	happen	203.7995
203.6695	DCA_int_01 - phones	AE1	203.7095
203.7095	DCA_int_01 - phones	P	203.7395
203.7395	DCA_int_01 - phones	AH0	203.7695
203.7695	DCA_int_01 - phones	N	203.7995
204.0075	DCA_int_01 - phones	sil	204.0675
204.0675	DCA_int_01 - phones	S	204.1275
204.0675	DCA_int_01 - words	so	204.2775
204.1275	DCA_int_01 - phones	OW1	204.2775
204.2775	DCA_int_01 - phones	DH	204.3175
204.2775	DCA_int_01 - words	there	204.4075
204.3175	DCA_int_01 - phones	EH1	204.3475
204.3475	DCA_int_01 - phones	R	204.4075
204.4075	DCA_int_01 - words	s	204.4775
204.4075	DCA_int_01 - phones	Z	204.4775
204.4775	DCA_int_01 - phones	N	204.5575
204.4775	DCA_int_01 - words	no	204.6975
204.5575	DCA_int_01 - phones	OW1	204.6975
204.6975	DCA_int_01 - phones	S	204.8275
204.6975	DCA_int_01 - words	sense	205.1175
204.8275	DCA_int_01 - phones	EH1	204.8975
204.8975	DCA_int_01 - phones	N	205.0275
205.0275	DCA_int_01 - phones	S	205.1175
205.1175	DCA_int_01 - phones	sp	205.1575
205.1575	DCA_int_01 - phones	IH0	205.1875
205.1575	DCA_int_01 - words	in	205.2275
205.1875	DCA_int_01 - phones	N	205.2275
205.2275	DCA_int_01 - phones	sp	205.8196
205.4571	DCA_se1_ag1_m_02 - phones	L	205.5571
205.4571	DCA_se1_ag1_m_02 - words	like	205.8771
205.5571	DCA_se1_ag1_m_02 - phones	AY1	205.7071
205.7071	DCA_se1_ag1_m_02 - phones	K	205.8771
205.8196	DCA_int_01 - phones	T	205.8496
205.8196	DCA_int_01 - words	tryna-	205.9996
205.8496	DCA_int_01 - phones	R	205.8896
205.8771	DCA_se1_ag1_m_02 - phones	AH1	206.1171
205.8771	DCA_se1_ag1_m_02 - words	um	206.1671
205.8896	DCA_int_01 - phones	AY1	205.9396
205.9396	DCA_int_01 - phones	N	205.9696
205.9696	DCA_int_01 - phones	AH0	205.9996
205.9996	DCA_int_01 - phones	IH0	206.0296
205.9996	DCA_int_01 - words	inaudible	206.2596
206.0296	DCA_int_01 - phones	N	206.0596
206.0596	DCA_int_01 - phones	AO1	206.1096
206.1096	DCA_int_01 - phones	D	206.1396
206.1171	DCA_se1_ag1_m_02 - phones	M	206.1671
206.1396	DCA_int_01 - phones	AH0	206.1696
206.1671	DCA_se1_ag1_m_02 - phones	sp	206.4782
[truncated: 210 more rows]
