# Supplementary material for: Considering Performance in the Automated and Manual Coding of Sociolinguistic Variables: Lessons From Variable (ING)
Source: Front Artif Intell. 2021 Apr 29;4:648543. doi: 10.3389/frai.2021.648543 (PMC8117961; doi:10.3389/frai.2021.648543)
Supplement: Supplementary file 4 [file Data_Sheet_4.ZIP › CORAAL_Aligned_as_Tables/DCB_se3_ag4_m_02_5_txout.txt]

tmin	tier	text	tmax
0.4632	DCB_se3_ag4_m_02 - phones	B	0.5532
0.4632	DCB_se3_ag4_m_02 - words	but	0.6132
0.5532	DCB_se3_ag4_m_02 - phones	AH1	0.5832
0.5832	DCB_se3_ag4_m_02 - phones	T	0.6132
0.6132	DCB_se3_ag4_m_02 - phones	DH	0.6432
0.6132	DCB_se3_ag4_m_02 - words	there	0.7132
0.6432	DCB_se3_ag4_m_02 - phones	EH1	0.6732
0.6732	DCB_se3_ag4_m_02 - phones	R	0.7132
0.7132	DCB_se3_ag4_m_02 - words	s	0.7732
0.7132	DCB_se3_ag4_m_02 - phones	Z	0.7732
0.7732	DCB_se3_ag4_m_02 - phones	W	0.8332
0.7732	DCB_se3_ag4_m_02 - words	one	0.9632
0.8332	DCB_se3_ag4_m_02 - phones	AH1	0.8832
0.8832	DCB_se3_ag4_m_02 - phones	N	0.9632
0.9632	DCB_se3_ag4_m_02 - phones	TH	1.0032
0.9632	DCB_se3_ag4_m_02 - words	thing	1.1232
1.0032	DCB_se3_ag4_m_02 - phones	IH1	1.0532
1.0532	DCB_se3_ag4_m_02 - phones	NG	1.1232
1.1232	DCB_se3_ag4_m_02 - phones	DH	1.1732
1.1232	DCB_se3_ag4_m_02 - words	that	1.3132
1.1732	DCB_se3_ag4_m_02 - phones	AE1	1.2732
1.2732	DCB_se3_ag4_m_02 - phones	T	1.3132
1.3132	DCB_se3_ag4_m_02 - phones	sp	1.3932
1.3932	DCB_se3_ag4_m_02 - phones	AY1	1.5432
1.3932	DCB_se3_ag4_m_02 - words	i	1.5432
1.5432	DCB_se3_ag4_m_02 - phones	W	1.6232
1.5432	DCB_se3_ag4_m_02 - words	wanted	1.7532
1.6232	DCB_se3_ag4_m_02 - phones	AO1	1.6632
1.6632	DCB_se3_ag4_m_02 - phones	N	1.6932
1.6932	DCB_se3_ag4_m_02 - phones	IH0	1.7232
1.7232	DCB_se3_ag4_m_02 - phones	D	1.7532
1.7532	DCB_se3_ag4_m_02 - phones	T	1.7832
1.7532	DCB_se3_ag4_m_02 - words	to	1.8132
1.7832	DCB_se3_ag4_m_02 - phones	IH0	1.8132
1.8132	DCB_se3_ag4_m_02 - phones	G	1.8632
1.8132	DCB_se3_ag4_m_02 - words	get	1.9632
1.8632	DCB_se3_ag4_m_02 - phones	IH1	1.9032
1.9032	DCB_se3_ag4_m_02 - phones	T	1.9632
1.9632	DCB_se3_ag4_m_02 - phones	B	2.0332
1.9632	DCB_se3_ag4_m_02 - words	back	2.2332
2.0332	DCB_se3_ag4_m_02 - phones	AE1	2.1732
2.1732	DCB_se3_ag4_m_02 - phones	K	2.2332
2.2332	DCB_se3_ag4_m_02 - phones	T	2.3332
2.2332	DCB_se3_ag4_m_02 - words	to	2.4832
2.3332	DCB_se3_ag4_m_02 - phones	UW1	2.4832
2.4832	DCB_se3_ag4_m_02 - phones	DH	2.5332
2.4832	DCB_se3_ag4_m_02 - words	that	2.6332
2.5332	DCB_se3_ag4_m_02 - phones	AH0	2.6032
2.6032	DCB_se3_ag4_m_02 - phones	T	2.6332
2.6332	DCB_se3_ag4_m_02 - phones	sp	2.6632
2.6632	DCB_se3_ag4_m_02 - phones	Y	2.7932
2.6632	DCB_se3_ag4_m_02 - words	you	2.9932
2.7932	DCB_se3_ag4_m_02 - phones	UW1	2.9932
2.9932	DCB_se3_ag4_m_02 - phones	sp	3.7088
3.7088	DCB_se3_ag4_m_02 - phones	Y	3.8188
3.7088	DCB_se3_ag4_m_02 - words	you	3.9188
3.8188	DCB_se3_ag4_m_02 - phones	UW1	3.9188
3.9188	DCB_se3_ag4_m_02 - phones	M	4.0888
3.9188	DCB_se3_ag4_m_02 - words	mentioned	4.4188
4.0888	DCB_se3_ag4_m_02 - phones	EH1	4.1888
4.1888	DCB_se3_ag4_m_02 - phones	N	4.2288
4.2288	DCB_se3_ag4_m_02 - phones	SH	4.3088
4.3088	DCB_se3_ag4_m_02 - phones	AH0	4.3488
4.3488	DCB_se3_ag4_m_02 - phones	N	4.3788
4.3788	DCB_se3_ag4_m_02 - phones	D	4.4188
4.4188	DCB_se3_ag4_m_02 - phones	ER1	4.6588
4.4188	DCB_se3_ag4_m_02 - words	early	4.8388
4.6588	DCB_se3_ag4_m_02 - phones	L	4.7488
4.7488	DCB_se3_ag4_m_02 - phones	IY0	4.8388
4.8388	DCB_se3_ag4_m_02 - phones	AO1	5.0888
4.8388	DCB_se3_ag4_m_02 - words	on	5.1588
5.0888	DCB_se3_ag4_m_02 - phones	N	5.1588
5.1588	DCB_se3_ag4_m_02 - phones	AH0	5.1888
5.1588	DCB_se3_ag4_m_02 - words	and	5.2888
5.1888	DCB_se3_ag4_m_02 - phones	N	5.2888
5.2888	DCB_se3_ag4_m_02 - phones	Y	5.3288
5.2888	DCB_se3_ag4_m_02 - words	you	5.3888
5.3288	DCB_se3_ag4_m_02 - phones	UW1	5.3888
5.3888	DCB_se3_ag4_m_02 - phones	W	5.4588
5.3888	DCB_se3_ag4_m_02 - words	wanted	5.6088
5.4588	DCB_se3_ag4_m_02 - phones	AO1	5.5188
5.5188	DCB_se3_ag4_m_02 - phones	N	5.5488
5.5488	DCB_se3_ag4_m_02 - phones	IH0	5.5788
5.5788	DCB_se3_ag4_m_02 - phones	D	5.6088
5.6088	DCB_se3_ag4_m_02 - phones	T	5.6488
5.6088	DCB_se3_ag4_m_02 - words	to	5.7088
5.6488	DCB_se3_ag4_m_02 - phones	AH0	5.7088
5.7088	DCB_se3_ag4_m_02 - phones	T	5.8088
5.7088	DCB_se3_ag4_m_02 - words	talk	5.9688
5.8088	DCB_se3_ag4_m_02 - phones	AO1	5.9188
5.9188	DCB_se3_ag4_m_02 - phones	K	5.9688
5.9688	DCB_se3_ag4_m_02 - phones	AH0	6.0188
5.9688	DCB_se3_ag4_m_02 - words	about	6.1788
6.0188	DCB_se3_ag4_m_02 - phones	B	6.0788
6.0788	DCB_se3_ag4_m_02 - phones	AW1	6.1288
6.1288	DCB_se3_ag4_m_02 - phones	T	6.1788
6.1788	DCB_se3_ag4_m_02 - phones	DH	6.2088
6.1788	DCB_se3_ag4_m_02 - words	that	6.2688
6.2088	DCB_se3_ag4_m_02 - phones	AH0	6.2388
6.2388	DCB_se3_ag4_m_02 - phones	T	6.2688
6.2688	DCB_se3_ag4_m_02 - phones	W	6.3488
6.2688	DCB_se3_ag4_m_02 - words	we	6.3888
6.3488	DCB_se3_ag4_m_02 - phones	IY1	6.3888
6.3888	DCB_se3_ag4_m_02 - phones	HH	6.4588
6.3888	DCB_se3_ag4_m_02 - words	haven't	6.6588
6.4588	DCB_se3_ag4_m_02 - phones	AE1	6.5188
6.5188	DCB_se3_ag4_m_02 - phones	V	6.5688
6.5688	DCB_se3_ag4_m_02 - phones	AH0	6.6088
6.6088	DCB_se3_ag4_m_02 - phones	N	6.6588
6.6588	DCB_se3_ag4_m_02 - phones	T	6.7288
6.6588	DCB_se3_ag4_m_02 - words	talked	6.9288
6.7288	DCB_se3_ag4_m_02 - phones	AO1	6.8388
6.8388	DCB_se3_ag4_m_02 - phones	K	6.8888
6.8888	DCB_se3_ag4_m_02 - phones	T	6.9288
6.9288	DCB_se3_ag4_m_02 - phones	AH0	7.0088
6.9288	DCB_se3_ag4_m_02 - words	about	7.1588
7.0088	DCB_se3_ag4_m_02 - phones	B	7.0588
7.0588	DCB_se3_ag4_m_02 - phones	AW1	7.1288
7.1288	DCB_se3_ag4_m_02 - phones	T	7.1588
7.1588	DCB_se3_ag4_m_02 - phones	IH0	7.1888
7.1588	DCB_se3_ag4_m_02 - words	it	7.2188
7.1888	DCB_se3_ag4_m_02 - phones	T	7.2188
7.4672	DCB_se3_ag4_m_02 - phones	AH0	7.5372
7.4672	DCB_se3_ag4_m_02 - words	and	7.5772
7.5372	DCB_se3_ag4_m_02 - phones	N	7.5772
7.5772	DCB_se3_ag4_m_02 - phones	DH	7.6272
7.5772	DCB_se3_ag4_m_02 - words	that	7.7372
7.6272	DCB_se3_ag4_m_02 - phones	AE1	7.6572
7.6572	DCB_se3_ag4_m_02 - phones	T	7.7372
7.7372	DCB_se3_ag4_m_02 - phones	W	7.7772
7.7372	DCB_se3_ag4_m_02 - words	was	7.8572
7.7772	DCB_se3_ag4_m_02 - phones	AH0	7.8172
7.8172	DCB_se3_ag4_m_02 - phones	Z	7.8572
7.8572	DCB_se3_ag4_m_02 - phones	DH	7.8872
7.8572	DCB_se3_ag4_m_02 - words	the	7.9272
7.8872	DCB_se3_ag4_m_02 - phones	AH0	7.9272
7.9272	DCB_se3_ag4_m_02 - phones	HH	8.0072
7.9272	DCB_se3_ag4_m_02 - words	whole	8.1472
8.0072	DCB_se3_ag4_m_02 - phones	OW1	8.0572
8.0572	DCB_se3_ag4_m_02 - phones	L	8.1472
8.1472	DCB_se3_ag4_m_02 - phones	TH	8.1972
8.1472	DCB_se3_ag4_m_02 - words	thing	8.3172
8.1972	DCB_se3_ag4_m_02 - phones	IH1	8.2372
8.2372	DCB_se3_ag4_m_02 - phones	NG	8.3172
8.3172	DCB_se3_ag4_m_02 - phones	AH0	8.3772
8.3172	DCB_se3_ag4_m_02 - words	about	8.5972
8.3772	DCB_se3_ag4_m_02 - phones	B	8.4372
8.4372	DCB_se3_ag4_m_02 - phones	AW1	8.5272
8.5272	DCB_se3_ag4_m_02 - phones	T	8.5972
8.5972	DCB_se3_ag4_m_02 - words	s	8.7472
8.5972	DCB_se3_ag4_m_02 - phones	S	8.7472
8.8476	DCB_se3_ag4_m_02 - phones	sil	8.8776
8.8776	DCB_se3_ag4_m_02 - phones	S	8.9776
8.8776	DCB_se3_ag4_m_02 - words	s	8.9776
8.9776	DCB_se3_ag4_m_02 - phones	W	9.0676
8.9776	DCB_se3_ag4_m_02 - words	where	9.1476
9.0676	DCB_se3_ag4_m_02 - phones	EH1	9.1176
9.1176	DCB_se3_ag4_m_02 - phones	R	9.1476
9.1476	DCB_se3_ag4_m_02 - words	d	9.1776
9.1476	DCB_se3_ag4_m_02 - phones	D	9.1776
9.1776	DCB_se3_ag4_m_02 - phones	Y	9.2176
9.1776	DCB_se3_ag4_m_02 - words	you	9.2476
9.2176	DCB_se3_ag4_m_02 - phones	UW1	9.2476
9.2476	DCB_se3_ag4_m_02 - phones	G	9.2776
9.2476	DCB_se3_ag4_m_02 - words	go	9.3176
9.2776	DCB_se3_ag4_m_02 - phones	OW1	9.3176
9.3176	DCB_se3_ag4_m_02 - phones	T	9.3476
9.3176	DCB_se3_ag4_m_02 - words	to	9.3976
9.3476	DCB_se3_ag4_m_02 - phones	AH0	9.3976
9.3976	DCB_se3_ag4_m_02 - phones	S	9.4776
9.3976	DCB_se3_ag4_m_02 - words	school	9.6776
9.4776	DCB_se3_ag4_m_02 - phones	K	9.5176
9.5176	DCB_se3_ag4_m_02 - phones	UW1	9.6276
9.6276	DCB_se3_ag4_m_02 - phones	L	9.6776
9.6776	DCB_se3_ag4_m_02 - phones	sp	11.0821
9.9307	DCB_int_01 - phones	sil	9.9607
9.9607	DCB_int_01 - phones	HH	9.9907
9.9607	DCB_int_01 - words	where	10.1407
9.9907	DCB_int_01 - phones	W	10.0307
10.0307	DCB_int_01 - phones	EH1	10.0907
10.0907	DCB_int_01 - phones	R	10.1407
10.1407	DCB_int_01 - phones	D	10.1707
10.1407	DCB_int_01 - words	d	10.1707
10.1707	DCB_int_01 - phones	Y	10.2107
10.1707	DCB_int_01 - words	you	10.2407
10.2107	DCB_int_01 - phones	UW1	10.2407
10.2407	DCB_int_01 - phones	G	10.3007
10.2407	DCB_int_01 - words	go	10.3407
10.3007	DCB_int_01 - phones	OW1	10.3407
10.3407	DCB_int_01 - phones	T	10.3807
10.3407	DCB_int_01 - words	to	10.4407
10.3807	DCB_int_01 - phones	AH0	10.4407
10.4407	DCB_int_01 - phones	S	10.5407
10.4407	DCB_int_01 - words	school	10.7507
10.5407	DCB_int_01 - phones	K	10.6107
10.6107	DCB_int_01 - phones	UW1	10.6507
10.6507	DCB_int_01 - phones	L	10.7507
10.7507	DCB_int_01 - phones	sp	10.8007
11.0821	DCB_se3_ag4_m_02 - phones	OW2	11.1921
11.0821	DCB_se3_ag4_m_02 - words	okay	11.3321
11.1921	DCB_se3_ag4_m_02 - phones	K	11.2921
11.2921	DCB_se3_ag4_m_02 - phones	EY1	11.3321
11.3321	DCB_se3_ag4_m_02 - phones	sp	11.3921
11.9523	DCB_se3_ag4_m_02 - phones	S	12.1623
11.9523	DCB_se3_ag4_m_02 - words	so	12.5823
12.1623	DCB_se3_ag4_m_02 - phones	OW1	12.5823
13.9840	DCB_se3_ag4_m_02 - phones	sil	14.0340
14.0340	DCB_se3_ag4_m_02 - phones	DH	14.1540
14.0340	DCB_se3_ag4_m_02 - words	there	14.2140
14.1540	DCB_se3_ag4_m_02 - phones	EH1	14.1840
14.1840	DCB_se3_ag4_m_02 - phones	R	14.2140
14.2140	DCB_se3_ag4_m_02 - words	are	14.2740
14.2140	DCB_se3_ag4_m_02 - phones	ER0	14.2740
14.2740	DCB_se3_ag4_m_02 - phones	P	14.3240
14.2740	DCB_se3_ag4_m_02 - words	probably	14.5940
14.3240	DCB_se3_ag4_m_02 - phones	R	14.3640
14.3640	DCB_se3_ag4_m_02 - phones	AA1	14.4540
14.4540	DCB_se3_ag4_m_02 - phones	B	14.4840
14.4840	DCB_se3_ag4_m_02 - phones	L	14.5340
14.5340	DCB_se3_ag4_m_02 - phones	IY0	14.5940
14.5940	DCB_se3_ag4_m_02 - words	a	14.6440
14.5940	DCB_se3_ag4_m_02 - phones	AH0	14.6440
14.6440	DCB_se3_ag4_m_02 - phones	L	14.7340
14.6440	DCB_se3_ag4_m_02 - words	lot	14.8440
14.7340	DCB_se3_ag4_m_02 - phones	AA1	14.8140
14.8140	DCB_se3_ag4_m_02 - phones	T	14.8440
14.8440	DCB_se3_ag4_m_02 - phones	AH0	14.8740
14.8440	DCB_se3_ag4_m_02 - words	of	14.9040
14.8740	DCB_se3_ag4_m_02 - phones	V	14.9040
14.9040	DCB_se3_ag4_m_02 - phones	D	14.9540
14.9040	DCB_se3_ag4_m_02 - words	different	15.2440
14.9540	DCB_se3_ag4_m_02 - phones	IH1	15.0040
15.0040	DCB_se3_ag4_m_02 - phones	F	15.0940
15.0940	DCB_se3_ag4_m_02 - phones	R	15.1240
15.1240	DCB_se3_ag4_m_02 - phones	AH0	15.1540
15.1540	DCB_se3_ag4_m_02 - phones	N	15.1840
15.1840	DCB_se3_ag4_m_02 - phones	T	15.2440
15.2440	DCB_se3_ag4_m_02 - phones	R	15.3040
15.2440	DCB_se3_ag4_m_02 - words	reasons	15.6140
15.3040	DCB_se3_ag4_m_02 - phones	IY1	15.3740
15.3740	DCB_se3_ag4_m_02 - phones	Z	15.4640
15.4640	DCB_se3_ag4_m_02 - phones	AH0	15.4940
15.4940	DCB_se3_ag4_m_02 - phones	N	15.5340
15.5340	DCB_se3_ag4_m_02 - phones	Z	15.6140
15.6140	DCB_se3_ag4_m_02 - phones	W	15.7340
15.6140	DCB_se3_ag4_m_02 - words	why	15.9240
15.7340	DCB_se3_ag4_m_02 - phones	AY1	15.9240
15.9240	DCB_se3_ag4_m_02 - phones	sp	15.9740
15.9740	DCB_se3_ag4_m_02 - phones	P	16.0840
15.9740	DCB_se3_ag4_m_02 - words	people	16.5540
16.0840	DCB_se3_ag4_m_02 - phones	IY1	16.1540
16.1540	DCB_se3_ag4_m_02 - phones	P	16.2140
16.2140	DCB_se3_ag4_m_02 - phones	AH0	16.2540
16.2540	DCB_se3_ag4_m_02 - phones	L	16.5540
16.5540	DCB_se3_ag4_m_02 - phones	sp	17.6767
17.6767	DCB_se3_ag4_m_02 - phones	DH	17.7667
17.6767	DCB_se3_ag4_m_02 - words	that	17.8667
17.7667	DCB_se3_ag4_m_02 - phones	AE1	17.7967
17.7967	DCB_se3_ag4_m_02 - phones	T	17.8667
17.8667	DCB_se3_ag4_m_02 - phones	P	17.9167
17.8667	DCB_se3_ag4_m_02 - words	people	18.0767
17.9167	DCB_se3_ag4_m_02 - phones	IY1	17.9667
17.9667	DCB_se3_ag4_m_02 - phones	P	18.0167
18.0167	DCB_se3_ag4_m_02 - phones	AH0	18.0467
18.0467	DCB_se3_ag4_m_02 - phones	L	18.0767
18.0767	DCB_se3_ag4_m_02 - phones	W	18.1267
18.0767	DCB_se3_ag4_m_02 - words	would	18.1867
18.1267	DCB_se3_ag4_m_02 - phones	UH1	18.1567
18.1567	DCB_se3_ag4_m_02 - phones	D	18.1867
18.1867	DCB_se3_ag4_m_02 - phones	AH0	18.2367
18.1867	DCB_se3_ag4_m_02 - words	attribute	18.5267
18.2367	DCB_se3_ag4_m_02 - phones	T	18.3267
18.3267	DCB_se3_ag4_m_02 - phones	R	18.3567
18.3567	DCB_se3_ag4_m_02 - phones	IH1	18.3867
18.3867	DCB_se3_ag4_m_02 - phones	B	18.4267
18.4267	DCB_se3_ag4_m_02 - phones	Y	18.4567
18.4567	DCB_se3_ag4_m_02 - phones	UW2	18.4867
18.4867	DCB_se3_ag4_m_02 - phones	T	18.5267
18.5267	DCB_se3_ag4_m_02 - phones	IH0	18.6167
18.5267	DCB_se3_ag4_m_02 - words	it	18.6567
18.6167	DCB_se3_ag4_m_02 - phones	T	18.6567
18.6567	DCB_se3_ag4_m_02 - phones	HH	18.6967
18.6567	DCB_se3_ag4_m_02 - words	why	18.8467
18.6967	DCB_se3_ag4_m_02 - phones	W	18.7667
18.7667	DCB_se3_ag4_m_02 - phones	AY1	18.8467
18.8467	DCB_se3_ag4_m_02 - phones	DH	18.8867
18.8467	DCB_se3_ag4_m_02 - words	that	19.0167
18.8867	DCB_se3_ag4_m_02 - phones	AE1	18.9467
18.9467	DCB_se3_ag4_m_02 - phones	T	19.0167
19.0167	DCB_se3_ag4_m_02 - words	s	19.0767
19.0167	DCB_se3_ag4_m_02 - phones	S	19.0767
19.0767	DCB_se3_ag4_m_02 - phones	IH0	19.1167
19.0767	DCB_se3_ag4_m_02 - words	important	19.5567
19.1167	DCB_se3_ag4_m_02 - phones	M	19.1767
19.1767	DCB_se3_ag4_m_02 - phones	P	19.2667
19.2667	DCB_se3_ag4_m_02 - phones	AO1	19.3467
19.3467	DCB_se3_ag4_m_02 - phones	R	19.4067
19.4067	DCB_se3_ag4_m_02 - phones	T	19.4367
19.4367	DCB_se3_ag4_m_02 - phones	AH0	19.4667
19.4667	DCB_se3_ag4_m_02 - phones	N	19.4967
19.4967	DCB_se3_ag4_m_02 - phones	T	19.5567
19.5567	DCB_se3_ag4_m_02 - phones	W	19.6467
19.5567	DCB_se3_ag4_m_02 - words	why	19.7067
19.6467	DCB_se3_ag4_m_02 - phones	AY1	19.7067
19.7067	DCB_se3_ag4_m_02 - phones	DH	19.7667
19.7067	DCB_se3_ag4_m_02 - words	that	19.9367
19.7667	DCB_se3_ag4_m_02 - phones	AH0	19.8567
19.8567	DCB_se3_ag4_m_02 - phones	T	19.9367
19.9367	DCB_se3_ag4_m_02 - phones	S	19.9667
19.9367	DCB_se3_ag4_m_02 - words	s	19.9667
19.9667	DCB_se3_ag4_m_02 - phones	S	20.1867
19.9667	DCB_se3_ag4_m_02 - words	sort	20.2767
20.1867	DCB_se3_ag4_m_02 - phones	AO1	20.2167
20.2167	DCB_se3_ag4_m_02 - phones	R	20.2467
20.2467	DCB_se3_ag4_m_02 - phones	T	20.2767
20.2767	DCB_se3_ag4_m_02 - phones	AH0	20.3267
20.2767	DCB_se3_ag4_m_02 - words	of	20.3667
20.3267	DCB_se3_ag4_m_02 - phones	V	20.3667
20.3667	DCB_se3_ag4_m_02 - phones	Y	20.4267
20.3667	DCB_se3_ag4_m_02 - words	unique	20.6967
20.4267	DCB_se3_ag4_m_02 - phones	UW0	20.4667
20.4667	DCB_se3_ag4_m_02 - phones	N	20.5567
20.5567	DCB_se3_ag4_m_02 - phones	IY1	20.6667
20.6667	DCB_se3_ag4_m_02 - phones	K	20.6967
20.6967	DCB_se3_ag4_m_02 - phones	sp	20.7267
20.7267	DCB_se3_ag4_m_02 - phones	HH	20.8167
20.7267	DCB_se3_ag4_m_02 - words	here	20.9667
20.8167	DCB_se3_ag4_m_02 - phones	IY1	20.8967
20.8967	DCB_se3_ag4_m_02 - phones	R	20.9667
20.9667	DCB_se3_ag4_m_02 - phones	sp	21.0067
22.2988	DCB_se3_ag4_m_02 - phones	B	22.3488
22.2988	DCB_se3_ag4_m_02 - words	but	22.4388
22.3488	DCB_se3_ag4_m_02 - phones	AH1	22.3888
22.3888	DCB_se3_ag4_m_02 - phones	T	22.4388
22.4388	DCB_se3_ag4_m_02 - words	i	22.5188
22.4388	DCB_se3_ag4_m_02 - phones	AY1	22.5188
22.5188	DCB_se3_ag4_m_02 - phones	K	22.5788
22.5188	DCB_se3_ag4_m_02 - words	can	22.7088
22.5788	DCB_se3_ag4_m_02 - phones	AH0	22.6288
22.6288	DCB_se3_ag4_m_02 - phones	N	22.7088
22.7088	DCB_se3_ag4_m_02 - phones	T	22.8188
22.7088	DCB_se3_ag4_m_02 - words	tell	22.9288
22.8188	DCB_se3_ag4_m_02 - phones	EH1	22.8488
22.8488	DCB_se3_ag4_m_02 - phones	L	22.9288
22.9288	DCB_se3_ag4_m_02 - phones	Y	23.0688
22.9288	DCB_se3_ag4_m_02 - words	you	23.3188
23.0688	DCB_se3_ag4_m_02 - phones	UW1	23.3188
23.3188	DCB_se3_ag4_m_02 - phones	sp	23.3788
23.6691	DCB_se3_ag4_m_02 - phones	DH	23.7491
23.6691	DCB_se3_ag4_m_02 - words	that	23.8591
23.7491	DCB_se3_ag4_m_02 - phones	AE1	23.7791
23.7791	DCB_se3_ag4_m_02 - phones	T	23.8591
23.8591	DCB_se3_ag4_m_02 - words	i	24.0391
23.8591	DCB_se3_ag4_m_02 - phones	AY1	24.0391
24.0391	DCB_se3_ag4_m_02 - phones	R	24.1091
24.0391	DCB_se3_ag4_m_02 - words	remember	24.5191
24.1091	DCB_se3_ag4_m_02 - phones	IY0	24.1791
24.1791	DCB_se3_ag4_m_02 - phones	M	24.2391
24.2391	DCB_se3_ag4_m_02 - phones	EH1	24.3191
24.3191	DCB_se3_ag4_m_02 - phones	M	24.3991
24.3991	DCB_se3_ag4_m_02 - phones	B	24.4591
24.4591	DCB_se3_ag4_m_02 - phones	ER0	24.5191
24.5191	DCB_se3_ag4_m_02 - phones	ER1	24.6991
24.5191	DCB_se3_ag4_m_02 - words	early	24.8491
24.6991	DCB_se3_ag4_m_02 - phones	L	24.7791
24.7791	DCB_se3_ag4_m_02 - phones	IY0	24.8491
24.8491	DCB_se3_ag4_m_02 - phones	AO1	25.0391
24.8491	DCB_se3_ag4_m_02 - words	on	25.1991
25.0391	DCB_se3_ag4_m_02 - phones	N	25.1991
26.3308	DCB_se3_ag4_m_02 - phones	sil	26.4108
26.4108	DCB_se3_ag4_m_02 - phones	DH	26.4608
26.4108	DCB_se3_ag4_m_02 - words	there	26.5708
26.4608	DCB_se3_ag4_m_02 - phones	EH1	26.4908
26.4908	DCB_se3_ag4_m_02 - phones	R	26.5708
26.5708	DCB_se3_ag4_m_02 - phones	W	26.6208
26.5708	DCB_se3_ag4_m_02 - words	was	26.8008
26.6208	DCB_se3_ag4_m_02 - phones	AH1	26.7108
26.7108	DCB_se3_ag4_m_02 - phones	Z	26.8008
26.8008	DCB_se3_ag4_m_02 - phones	sp	26.9008
26.9008	DCB_se3_ag4_m_02 - phones	HH	27.1408
26.9008	DCB_se3_ag4_m_02 - words	huge	27.6008
27.1408	DCB_se3_ag4_m_02 - phones	Y	27.2508
27.2508	DCB_se3_ag4_m_02 - phones	UW1	27.4908
27.4908	DCB_se3_ag4_m_02 - phones	JH	27.6008
27.6008	DCB_se3_ag4_m_02 - phones	R	27.8508
27.6008	DCB_se3_ag4_m_02 - words	rivalries	28.8608
27.8508	DCB_se3_ag4_m_02 - phones	AY1	28.0108
28.0108	DCB_se3_ag4_m_02 - phones	V	28.0708
28.0708	DCB_se3_ag4_m_02 - phones	AH0	28.1008
28.1008	DCB_se3_ag4_m_02 - phones	L	28.2408
28.2408	DCB_se3_ag4_m_02 - phones	R	28.3308
28.3308	DCB_se3_ag4_m_02 - phones	IY0	28.5208
28.5208	DCB_se3_ag4_m_02 - phones	Z	28.8608
29.4526	DCB_se3_ag4_m_02 - phones	B	29.5226
29.4526	DCB_se3_ag4_m_02 - words	between	29.9426
29.5226	DCB_se3_ag4_m_02 - phones	IH0	29.6026
29.6026	DCB_se3_ag4_m_02 - phones	T	29.7326
29.7326	DCB_se3_ag4_m_02 - phones	W	29.7726
29.7726	DCB_se3_ag4_m_02 - phones	IY1	29.9026
29.9026	DCB_se3_ag4_m_02 - phones	N	29.9426
29.9426	DCB_se3_ag4_m_02 - phones	DH	29.9826
29.9426	DCB_se3_ag4_m_02 - words	the	30.0526
29.9826	DCB_se3_ag4_m_02 - phones	AH0	30.0526
30.0526	DCB_se3_ag4_m_02 - phones	S	30.1426
30.0526	DCB_se3_ag4_m_02 - words	schools	30.7226
30.1426	DCB_se3_ag4_m_02 - phones	K	30.1926
30.1926	DCB_se3_ag4_m_02 - phones	UW1	30.3326
30.3326	DCB_se3_ag4_m_02 - phones	L	30.4526
30.4526	DCB_se3_ag4_m_02 - phones	Z	30.7226
32.0618	DCB_se3_ag4_m_02 - phones	sil	32.1218
32.1218	DCB_se3_ag4_m_02 - phones	AE1	32.5618
32.1218	DCB_se3_ag4_m_02 - words	and	32.7018
32.5618	DCB_se3_ag4_m_02 - phones	N	32.6218
32.6218	DCB_se3_ag4_m_02 - phones	D	32.7018
32.8759	DCB_se3_ag4_m_02 - phones	sil	32.9259
32.9259	DCB_se3_ag4_m_02 - phones	AO1	33.0259
32.9259	DCB_se3_ag4_m_02 - words	on	33.1059
33.0259	DCB_se3_ag4_m_02 - phones	N	33.1059
33.1059	DCB_se3_ag4_m_02 - words	a	33.1559
33.1059	DCB_se3_ag4_m_02 - phones	AH0	33.1559
33.1559	DCB_se3_ag4_m_02 - phones	N	33.3059
33.1559	DCB_se3_ag4_m_02 - words	number	33.6159
33.3059	DCB_se3_ag4_m_02 - phones	AH1	33.3959
33.3959	DCB_se3_ag4_m_02 - phones	M	33.4659
33.4659	DCB_se3_ag4_m_02 - phones	B	33.5259
33.5259	DCB_se3_ag4_m_02 - phones	ER0	33.6159
33.6159	DCB_se3_ag4_m_02 - phones	AH0	33.6459
33.6159	DCB_se3_ag4_m_02 - words	of	33.7059
33.6459	DCB_se3_ag4_m_02 - phones	V	33.7059
33.7059	DCB_se3_ag4_m_02 - phones	D	33.7559
33.7059	DCB_se3_ag4_m_02 - words	different	34.0759
33.7559	DCB_se3_ag4_m_02 - phones	IH1	33.8359
33.8359	DCB_se3_ag4_m_02 - phones	F	33.9559
33.9559	DCB_se3_ag4_m_02 - phones	R	33.9859
33.9859	DCB_se3_ag4_m_02 - phones	AH0	34.0159
34.0159	DCB_se3_ag4_m_02 - phones	N	34.0459
34.0459	DCB_se3_ag4_m_02 - phones	T	34.0759
34.0759	DCB_se3_ag4_m_02 - phones	L	34.1559
34.0759	DCB_se3_ag4_m_02 - words	levels	34.4259
34.1559	DCB_se3_ag4_m_02 - phones	EH1	34.2259
34.2259	DCB_se3_ag4_m_02 - phones	V	34.3059
34.3059	DCB_se3_ag4_m_02 - phones	AH0	34.3459
34.3459	DCB_se3_ag4_m_02 - phones	L	34.3959
34.3959	DCB_se3_ag4_m_02 - phones	Z	34.4259
34.4259	DCB_se3_ag4_m_02 - phones	S	34.5459
34.4259	DCB_se3_ag4_m_02 - words	so	34.6159
34.5459	DCB_se3_ag4_m_02 - phones	OW1	34.6159
34.6159	DCB_se3_ag4_m_02 - phones	DH	34.6859
34.6159	DCB_se3_ag4_m_02 - words	there	34.8159
34.6859	DCB_se3_ag4_m_02 - phones	EH1	34.7259
34.7259	DCB_se3_ag4_m_02 - phones	R	34.8159
34.8159	DCB_se3_ag4_m_02 - phones	W	34.8559
34.8159	DCB_se3_ag4_m_02 - words	was	35.1459
34.8559	DCB_se3_ag4_m_02 - phones	AH1	34.9559
34.9559	DCB_se3_ag4_m_02 - phones	Z	35.1459
35.4243	DCB_se3_ag4_m_02 - phones	sil	35.4543
35.4543	DCB_se3_ag4_m_02 - phones	IH1	35.5243
35.4543	DCB_se3_ag4_m_02 - words	in	35.5943
35.5243	DCB_se3_ag4_m_02 - phones	N	35.5943
35.5943	DCB_se3_ag4_m_02 - phones	S	35.7043
35.5943	DCB_se3_ag4_m_02 - words	sports	36.2543
35.7043	DCB_se3_ag4_m_02 - phones	P	35.7943
35.7943	DCB_se3_ag4_m_02 - phones	AO1	35.9243
35.9243	DCB_se3_ag4_m_02 - phones	R	35.9943
35.9943	DCB_se3_ag4_m_02 - phones	T	36.0743
36.0743	DCB_se3_ag4_m_02 - phones	S	36.2543
37.7716	DCB_se3_ag4_m_02 - phones	sil	37.8116
37.8116	DCB_se3_ag4_m_02 - phones	IH1	37.9216
37.8116	DCB_se3_ag4_m_02 - words	in	38.0116
37.9216	DCB_se3_ag4_m_02 - phones	N	38.0116
38.0116	DCB_se3_ag4_m_02 - phones	AE2	38.1816
38.0116	DCB_se3_ag4_m_02 - words	academics	39.0016
38.1816	DCB_se3_ag4_m_02 - phones	K	38.2616
38.2616	DCB_se3_ag4_m_02 - phones	AH0	38.3116
38.3116	DCB_se3_ag4_m_02 - phones	D	38.4116
38.4116	DCB_se3_ag4_m_02 - phones	EH1	38.4916
38.4916	DCB_se3_ag4_m_02 - phones	M	38.5816
38.5816	DCB_se3_ag4_m_02 - phones	IH0	38.6216
38.6216	DCB_se3_ag4_m_02 - phones	K	38.7416
38.7416	DCB_se3_ag4_m_02 - phones	S	39.0016
39.9590	DCB_se3_ag4_m_02 - phones	AH1	40.4390
39.9590	DCB_se3_ag4_m_02 - words	um	40.6090
40.4390	DCB_se3_ag4_m_02 - phones	M	40.6090
40.6090	DCB_se3_ag4_m_02 - phones	sp	41.5251
41.5251	DCB_se3_ag4_m_02 - phones	AO1	41.7251
41.5251	DCB_se3_ag4_m_02 - words	all	41.7951
41.7251	DCB_se3_ag4_m_02 - phones	L	41.7951
41.7951	DCB_se3_ag4_m_02 - phones	AH0	41.8251
41.7951	DCB_se3_ag4_m_02 - words	of	41.8751
41.8251	DCB_se3_ag4_m_02 - phones	V	41.8751
41.8751	DCB_se3_ag4_m_02 - phones	DH	41.9151
41.8751	DCB_se3_ag4_m_02 - words	the	41.9851
41.9151	DCB_se3_ag4_m_02 - phones	AH0	41.9851
41.9851	DCB_se3_ag4_m_02 - phones	S	42.1151
41.9851	DCB_se3_ag4_m_02 - words	schools	42.8651
42.1151	DCB_se3_ag4_m_02 - phones	K	42.1751
42.1751	DCB_se3_ag4_m_02 - phones	UW1	42.5351
42.5351	DCB_se3_ag4_m_02 - phones	L	42.6251
42.6251	DCB_se3_ag4_m_02 - phones	Z	42.8651
43.2902	DCB_se3_ag4_m_02 - phones	sil	43.3202
43.3202	DCB_se3_ag4_m_02 - phones	Y	43.4502
43.3202	DCB_se3_ag4_m_02 - words	used	43.6902
43.4502	DCB_se3_ag4_m_02 - phones	UW1	43.5402
43.5402	DCB_se3_ag4_m_02 - phones	Z	43.6602
43.6602	DCB_se3_ag4_m_02 - phones	D	43.6902
43.6902	DCB_se3_ag4_m_02 - phones	T	43.7502
43.6902	DCB_se3_ag4_m_02 - words	to	43.8502
43.7502	DCB_se3_ag4_m_02 - phones	IH0	43.8502
43.8502	DCB_se3_ag4_m_02 - phones	HH	44.0002
43.8502	DCB_se3_ag4_m_02 - words	have	44.9302
44.0002	DCB_se3_ag4_m_02 - phones	AE1	44.4602
44.4602	DCB_se3_ag4_m_02 - phones	V	44.9302
45.4281	DCB_se3_ag4_m_02 - phones	sil	45.4781
45.4781	DCB_se3_ag4_m_02 - phones	AA1	45.6381
45.4781	DCB_se3_ag4_m_02 - words	rotc	46.2381
45.6381	DCB_se3_ag4_m_02 - phones	R	45.6981
45.6981	DCB_se3_ag4_m_02 - phones	OW1	45.8281
45.8281	DCB_se3_ag4_m_02 - phones	T	45.9581
45.9581	DCB_se3_ag4_m_02 - phones	IY1	46.0481
46.0481	DCB_se3_ag4_m_02 - phones	S	46.1781
46.1781	DCB_se3_ag4_m_02 - phones	IY1	46.2381
46.2381	DCB_se3_ag4_m_02 - phones	P	46.3281
46.2381	DCB_se3_ag4_m_02 - words	programs	46.9581
46.3281	DCB_se3_ag4_m_02 - phones	R	46.3681
46.3681	DCB_se3_ag4_m_02 - phones	OW1	46.4681
46.4681	DCB_se3_ag4_m_02 - phones	G	46.5081
46.5081	DCB_se3_ag4_m_02 - phones	R	46.5581
46.5581	DCB_se3_ag4_m_02 - phones	AE2	46.6781
46.6781	DCB_se3_ag4_m_02 - phones	M	46.7181
46.7181	DCB_se3_ag4_m_02 - phones	Z	46.9581
49.0142	DCB_se3_ag4_m_02 - phones	sil	49.0642
49.0642	DCB_se3_ag4_m_02 - phones	AE1	49.6542
49.0642	DCB_se3_ag4_m_02 - words	and	49.8742
49.6542	DCB_se3_ag4_m_02 - phones	N	49.7542
49.7542	DCB_se3_ag4_m_02 - phones	D	49.8742
49.8742	DCB_se3_ag4_m_02 - phones	sp	50.5336
50.5336	DCB_se3_ag4_m_02 - phones	EH1	50.6836
50.5336	DCB_se3_ag4_m_02 - words	every	50.8936
50.6836	DCB_se3_ag4_m_02 - phones	V	50.7636
50.7636	DCB_se3_ag4_m_02 - phones	R	50.8336
50.8336	DCB_se3_ag4_m_02 - phones	IY0	50.8936
50.8936	DCB_se3_ag4_m_02 - phones	Y	51.1936
50.8936	DCB_se3_ag4_m_02 - words	year	51.4936
51.1936	DCB_se3_ag4_m_02 - phones	IH1	51.3436
51.3436	DCB_se3_ag4_m_02 - phones	R	51.4936
51.4936	DCB_se3_ag4_m_02 - phones	sp	51.5236
52.2492	DCB_se3_ag4_m_02 - phones	DH	52.3492
52.2492	DCB_se3_ag4_m_02 - words	they	52.4192
52.3492	DCB_se3_ag4_m_02 - phones	EY1	52.4192
52.4192	DCB_se3_ag4_m_02 - phones	W	52.4592
52.4192	DCB_se3_ag4_m_02 - words	would	52.5192
52.4592	DCB_se3_ag4_m_02 - phones	UH1	52.4892
52.4892	DCB_se3_ag4_m_02 - phones	D	52.5192
52.5192	DCB_se3_ag4_m_02 - phones	HH	52.6192
52.5192	DCB_se3_ag4_m_02 - words	have	52.7592
52.6192	DCB_se3_ag4_m_02 - phones	AE1	52.6992
52.6992	DCB_se3_ag4_m_02 - phones	V	52.7592
52.7592	DCB_se3_ag4_m_02 - words	a	52.8592
52.7592	DCB_se3_ag4_m_02 - phones	AH0	52.8592
52.8592	DCB_se3_ag4_m_02 - phones	sp	53.1292
53.1292	DCB_se3_ag4_m_02 - phones	HH	53.1592
53.1292	DCB_se3_ag4_m_02 - words	huge	53.8192
53.1592	DCB_se3_ag4_m_02 - phones	Y	53.2392
53.2392	DCB_se3_ag4_m_02 - phones	UW1	53.6692
53.6692	DCB_se3_ag4_m_02 - phones	JH	53.8192
54.0231	DCB_se3_ag4_m_02 - phones	sil	54.4631
54.4631	DCB_se3_ag4_m_02 - phones	Y	54.5131
54.4631	DCB_se3_ag4_m_02 - words	huge	55.1231
54.5131	DCB_se3_ag4_m_02 - phones	UW1	54.8831
54.8831	DCB_se3_ag4_m_02 - phones	JH	55.1231
55.3822	DCB_se3_ag4_m_02 - phones	K	55.5122
55.3822	DCB_se3_ag4_m_02 - words	competition	56.2322
55.5122	DCB_se3_ag4_m_02 - phones	AA2	55.5922
55.5922	DCB_se3_ag4_m_02 - phones	M	55.6422
55.6422	DCB_se3_ag4_m_02 - phones	P	55.6922
55.6922	DCB_se3_ag4_m_02 - phones	AH0	55.7722
55.7722	DCB_se3_ag4_m_02 - phones	T	55.8922
55.8922	DCB_se3_ag4_m_02 - phones	IH1	55.9722
55.9722	DCB_se3_ag4_m_02 - phones	SH	56.1122
56.1122	DCB_se3_ag4_m_02 - phones	AH0	56.1422
56.1422	DCB_se3_ag4_m_02 - phones	N	56.2322
57.4210	DCB_se3_ag4_m_02 - phones	IH1	57.5710
57.4210	DCB_se3_ag4_m_02 - words	it	57.6610
57.5710	DCB_se3_ag4_m_02 - phones	T	57.6610
57.6610	DCB_se3_ag4_m_02 - phones	W	57.7510
57.6610	DCB_se3_ag4_m_02 - words	was	57.9110
57.7510	DCB_se3_ag4_m_02 - phones	AH1	57.8110
57.8110	DCB_se3_ag4_m_02 - phones	Z	57.9110
57.9110	DCB_se3_ag4_m_02 - phones	EY1	58.1310
57.9110	DCB_se3_ag4_m_02 - words	a	58.1310
58.1310	DCB_se3_ag4_m_02 - phones	R	58.3510
58.1310	DCB_se3_ag4_m_02 - words	really	58.8310
58.3510	DCB_se3_ag4_m_02 - phones	IY1	58.5110
58.5110	DCB_se3_ag4_m_02 - phones	L	58.6710
58.6710	DCB_se3_ag4_m_02 - phones	IY0	58.8310
58.8310	DCB_se3_ag4_m_02 - phones	sp	58.8610
58.8610	DCB_se3_ag4_m_02 - phones	R	59.1310
58.8610	DCB_se3_ag4_m_02 - words	really	59.5410
59.1310	DCB_se3_ag4_m_02 - phones	IY1	59.2610
59.2610	DCB_se3_ag4_m_02 - phones	L	59.3910
59.3910	DCB_se3_ag4_m_02 - phones	IY0	59.5410
59.7004	DCB_se3_ag4_m_02 - phones	B	59.7704
59.7004	DCB_se3_ag4_m_02 - words	big	60.0104
59.7704	DCB_se3_ag4_m_02 - phones	IH1	59.9604
59.9604	DCB_se3_ag4_m_02 - phones	G	60.0104
60.0104	DCB_se3_ag4_m_02 - phones	sp	60.1304
60.2921	DCB_se3_ag4_m_02 - phones	D	60.4021
60.2921	DCB_se3_ag4_m_02 - words	deal	60.8421
60.4021	DCB_se3_ag4_m_02 - phones	IY1	60.6121
60.6121	DCB_se3_ag4_m_02 - phones	L	60.8421
62.3379	DCB_se3_ag4_m_02 - phones	sil	62.3679
62.3679	DCB_se3_ag4_m_02 - phones	AE1	62.8379
62.3679	DCB_se3_ag4_m_02 - words	and	63.0079
62.8379	DCB_se3_ag4_m_02 - phones	N	62.9379
62.9379	DCB_se3_ag4_m_02 - phones	D	63.0079
63.2511	DCB_se3_ag4_m_02 - phones	DH	63.3211
63.2511	DCB_se3_ag4_m_02 - words	the	63.4211
63.3211	DCB_se3_ag4_m_02 - phones	AH0	63.4211
63.4211	DCB_se3_ag4_m_02 - phones	S	63.5611
63.4211	DCB_se3_ag4_m_02 - words	schools	64.0211
63.5611	DCB_se3_ag4_m_02 - phones	K	63.6311
63.6311	DCB_se3_ag4_m_02 - phones	UW1	63.8611
63.8611	DCB_se3_ag4_m_02 - phones	L	63.9911
63.9911	DCB_se3_ag4_m_02 - phones	Z	64.0211
64.0211	DCB_se3_ag4_m_02 - phones	DH	64.0611
64.0211	DCB_se3_ag4_m_02 - words	the	64.1611
64.0611	DCB_se3_ag4_m_02 - phones	AH0	64.1611
64.1611	DCB_se3_ag4_m_02 - phones	sp	64.2211
64.2211	DCB_se3_ag4_m_02 - phones	DH	64.2911
64.2211	DCB_se3_ag4_m_02 - words	the	64.3711
64.2911	DCB_se3_ag4_m_02 - phones	AH0	64.3711
64.3711	DCB_se3_ag4_m_02 - phones	sp	64.5611
64.5611	DCB_se3_ag4_m_02 - phones	DH	64.6411
64.5611	DCB_se3_ag4_m_02 - words	the	64.7311
64.6411	DCB_se3_ag4_m_02 - phones	IY0	64.7311
64.7311	DCB_se3_ag4_m_02 - phones	G	64.8411
64.7311	DCB_se3_ag4_m_02 - words	guys	65.0911
64.8411	DCB_se3_ag4_m_02 - phones	AY1	64.9811
64.9811	DCB_se3_ag4_m_02 - phones	Z	65.0911
65.0911	DCB_se3_ag4_m_02 - phones	IH0	65.1211
65.0911	DCB_se3_ag4_m_02 - words	in	65.1611
65.1211	DCB_se3_ag4_m_02 - phones	N	65.1611
65.1611	DCB_se3_ag4_m_02 - phones	DH	65.2011
65.1611	DCB_se3_ag4_m_02 - words	the	65.2611
65.2011	DCB_se3_ag4_m_02 - phones	AH0	65.2611
65.2611	DCB_se3_ag4_m_02 - phones	P	65.3711
65.2611	DCB_se3_ag4_m_02 - words	program	65.9311
65.3711	DCB_se3_ag4_m_02 - phones	R	65.4111
65.4111	DCB_se3_ag4_m_02 - phones	OW1	65.5411
65.5411	DCB_se3_ag4_m_02 - phones	G	65.5811
65.5811	DCB_se3_ag4_m_02 - phones	R	65.6611
65.6611	DCB_se3_ag4_m_02 - phones	AE2	65.8911
65.8911	DCB_se3_ag4_m_02 - phones	M	65.9311
65.9311	DCB_se3_ag4_m_02 - phones	sp	65.9911
66.2355	DCB_se3_ag4_m_02 - phones	DH	66.3055
66.2355	DCB_se3_ag4_m_02 - words	they	66.3855
66.3055	DCB_se3_ag4_m_02 - phones	EY1	66.3855
66.3855	DCB_se3_ag4_m_02 - phones	HH	66.4655
66.3855	DCB_se3_ag4_m_02 - words	had	66.5555
66.4655	DCB_se3_ag4_m_02 - phones	AE1	66.5255
66.5255	DCB_se3_ag4_m_02 - phones	D	66.5555
66.5555	DCB_se3_ag4_m_02 - phones	DH	66.5855
66.5555	DCB_se3_ag4_m_02 - words	this	66.7155
66.5855	DCB_se3_ag4_m_02 - phones	IH0	66.6555
66.6555	DCB_se3_ag4_m_02 - phones	S	66.7155
66.7155	DCB_se3_ag4_m_02 - phones	D	66.8255
66.7155	DCB_se3_ag4_m_02 - words	drill	67.0355
66.8255	DCB_se3_ag4_m_02 - phones	R	66.8755
66.8755	DCB_se3_ag4_m_02 - phones	IH1	66.9155
66.9155	DCB_se3_ag4_m_02 - phones	L	67.0355
67.0355	DCB_se3_ag4_m_02 - phones	K	67.1155
67.0355	DCB_se3_ag4_m_02 - words	competition	67.8755
67.1155	DCB_se3_ag4_m_02 - phones	AA2	67.2055
67.2055	DCB_se3_ag4_m_02 - phones	M	67.2555
67.2555	DCB_se3_ag4_m_02 - phones	P	67.2955
67.2955	DCB_se3_ag4_m_02 - phones	AH0	67.3555
67.3555	DCB_se3_ag4_m_02 - phones	T	67.4855
67.4855	DCB_se3_ag4_m_02 - phones	IH1	67.5555
67.5555	DCB_se3_ag4_m_02 - phones	SH	67.7055
67.7055	DCB_se3_ag4_m_02 - phones	AH0	67.7655
67.7655	DCB_se3_ag4_m_02 - phones	N	67.8755
68.2105	DCB_se3_ag4_m_02 - phones	sil	68.2605
68.2605	DCB_se3_ag4_m_02 - phones	DH	68.3005
68.2605	DCB_se3_ag4_m_02 - words	they	68.4005
68.3005	DCB_se3_ag4_m_02 - phones	EY1	68.4005
68.4005	DCB_se3_ag4_m_02 - phones	W	68.4805
68.4005	DCB_se3_ag4_m_02 - words	would	68.5505
68.4805	DCB_se3_ag4_m_02 - phones	UH1	68.5205
68.5205	DCB_se3_ag4_m_02 - phones	D	68.5505
68.5505	DCB_se3_ag4_m_02 - phones	sp	68.5805
68.5805	DCB_se3_ag4_m_02 - phones	T	68.8205
68.5805	DCB_se3_ag4_m_02 - words	train	69.2205
68.8205	DCB_se3_ag4_m_02 - phones	R	68.9005
68.9005	DCB_se3_ag4_m_02 - phones	EY1	69.1605
69.1605	DCB_se3_ag4_m_02 - phones	N	69.2205
69.2205	DCB_se3_ag4_m_02 - phones	DH	69.2805
69.2205	DCB_se3_ag4_m_02 - words	they	69.3605
69.2805	DCB_se3_ag4_m_02 - phones	EY1	69.3605
69.3605	DCB_se3_ag4_m_02 - phones	W	69.4005
69.3605	DCB_se3_ag4_m_02 - words	would	69.4705
69.4005	DCB_se3_ag4_m_02 - phones	UH1	69.4405
69.4405	DCB_se3_ag4_m_02 - phones	D	69.4705
69.4705	DCB_se3_ag4_m_02 - phones	T	69.6005
69.4705	DCB_se3_ag4_m_02 - words	train	69.8005
69.6005	DCB_se3_ag4_m_02 - phones	R	69.6405
69.6405	DCB_se3_ag4_m_02 - phones	EY1	69.7305
69.7305	DCB_se3_ag4_m_02 - phones	N	69.8005
69.8005	DCB_se3_ag4_m_02 - phones	EH1	69.8505
69.8005	DCB_se3_ag4_m_02 - words	as	69.9205
69.8505	DCB_se3_ag4_m_02 - phones	Z	69.9205
69.9205	DCB_se3_ag4_m_02 - phones	HH	70.0605
69.9205	DCB_se3_ag4_m_02 - words	hard	70.4105
70.0605	DCB_se3_ag4_m_02 - phones	AA1	70.3105
70.3105	DCB_se3_ag4_m_02 - phones	R	70.3705
70.3705	DCB_se3_ag4_m_02 - phones	D	70.4105
70.4105	DCB_se3_ag4_m_02 - phones	AE1	70.8205
70.4105	DCB_se3_ag4_m_02 - words	as	70.9705
70.8205	DCB_se3_ag4_m_02 - phones	Z	70.9705
71.1524	DCB_se3_ag4_m_02 - phones	DH	71.2124
71.1524	DCB_se3_ag4_m_02 - words	the	71.2824
71.2124	DCB_se3_ag4_m_02 - phones	AH0	71.2824
71.2824	DCB_se3_ag4_m_02 - phones	B	71.3524
71.2824	DCB_se3_ag4_m_02 - words	basketball	71.8924
71.3524	DCB_se3_ag4_m_02 - phones	AE1	71.4824
71.4824	DCB_se3_ag4_m_02 - phones	S	71.5724
71.5724	DCB_se3_ag4_m_02 - phones	K	71.6024
71.6024	DCB_se3_ag4_m_02 - phones	AH0	71.6424
71.6424	DCB_se3_ag4_m_02 - phones	T	71.6924
71.6924	DCB_se3_ag4_m_02 - phones	B	71.7424
71.7424	DCB_se3_ag4_m_02 - phones	AO2	71.8324
71.8324	DCB_se3_ag4_m_02 - phones	L	71.8924
71.8924	DCB_se3_ag4_m_02 - phones	AH0	71.9224
71.8924	DCB_se3_ag4_m_02 - words	and	71.9824
71.9224	DCB_se3_ag4_m_02 - phones	N	71.9824
71.9824	DCB_se3_ag4_m_02 - phones	F	72.0624
71.9824	DCB_se3_ag4_m_02 - words	football	72.3624
72.0624	DCB_se3_ag4_m_02 - phones	UH1	72.1124
72.1124	DCB_se3_ag4_m_02 - phones	T	72.1624
72.1624	DCB_se3_ag4_m_02 - phones	B	72.2224
72.2224	DCB_se3_ag4_m_02 - phones	AO2	72.2924
72.2924	DCB_se3_ag4_m_02 - phones	L	72.3624
72.3624	DCB_se3_ag4_m_02 - phones	P	72.4324
72.3624	DCB_se3_ag4_m_02 - words	players	72.7124
72.4324	DCB_se3_ag4_m_02 - phones	L	72.4924
72.4924	DCB_se3_ag4_m_02 - phones	EY1	72.5824
72.5824	DCB_se3_ag4_m_02 - phones	ER0	72.6324
72.6324	DCB_se3_ag4_m_02 - phones	Z	72.7124
72.7124	DCB_se3_ag4_m_02 - phones	W	72.7424
72.7124	DCB_se3_ag4_m_02 - words	would	72.8024
72.7424	DCB_se3_ag4_m_02 - phones	UH1	72.7724
72.7724	DCB_se3_ag4_m_02 - phones	D	72.8024
72.8024	DCB_se3_ag4_m_02 - phones	T	72.8924
72.8024	DCB_se3_ag4_m_02 - words	train	73.1224
72.8924	DCB_se3_ag4_m_02 - phones	R	72.9224
72.9224	DCB_se3_ag4_m_02 - phones	EY1	72.9524
72.9524	DCB_se3_ag4_m_02 - phones	N	73.1224
73.7079	DCB_se3_ag4_m_02 - phones	IH1	73.7879
73.7079	DCB_se3_ag4_m_02 - words	it	73.8479
73.7879	DCB_se3_ag4_m_02 - phones	T	73.8479
73.8479	DCB_se3_ag4_m_02 - phones	W	73.9279
73.8479	DCB_se3_ag4_m_02 - words	was	74.0379
73.9279	DCB_se3_ag4_m_02 - phones	AH0	73.9679
73.9679	DCB_se3_ag4_m_02 - phones	Z	74.0379
74.0379	DCB_se3_ag4_m_02 - words	a	74.3079
74.0379	DCB_se3_ag4_m_02 - phones	AH0	74.3079
74.3079	DCB_se3_ag4_m_02 - phones	R	74.4279
74.3079	DCB_se3_ag4_m_02 - words	really	74.7679
74.4279	DCB_se3_ag4_m_02 - phones	IY1	74.5379
74.5379	DCB_se3_ag4_m_02 - phones	L	74.6479
74.6479	DCB_se3_ag4_m_02 - phones	IY0	74.7679
74.7679	DCB_se3_ag4_m_02 - phones	R	74.8479
74.7679	DCB_se3_ag4_m_02 - words	really	75.0979
74.8479	DCB_se3_ag4_m_02 - phones	IH1	74.9079
74.9079	DCB_se3_ag4_m_02 - phones	L	75.0179
75.0179	DCB_se3_ag4_m_02 - phones	IY0	75.0979
75.0979	DCB_se3_ag4_m_02 - phones	B	75.1679
75.0979	DCB_se3_ag4_m_02 - words	big	75.2979
75.1679	DCB_se3_ag4_m_02 - phones	IH1	75.2579
75.2579	DCB_se3_ag4_m_02 - phones	G	75.2979
75.2979	DCB_se3_ag4_m_02 - phones	sp	75.3379
75.3379	DCB_se3_ag4_m_02 - phones	D	75.4079
75.3379	DCB_se3_ag4_m_02 - words	deal	75.6379
75.4079	DCB_se3_ag4_m_02 - phones	IY1	75.5679
75.5679	DCB_se3_ag4_m_02 - phones	L	75.6379
76.6032	DCB_se3_ag4_m_02 - phones	sil	76.6632
76.6632	DCB_se3_ag4_m_02 - phones	AE1	77.1632
76.6632	DCB_se3_ag4_m_02 - words	and	77.4132
77.1632	DCB_se3_ag4_m_02 - phones	N	77.3332
77.3332	DCB_se3_ag4_m_02 - phones	D	77.4132
77.4132	DCB_se3_ag4_m_02 - phones	sp	77.4432
77.4432	DCB_se3_ag4_m_02 - phones	AH1	77.9032
77.4432	DCB_se3_ag4_m_02 - words	um	78.1632
77.9032	DCB_se3_ag4_m_02 - phones	M	78.1632
78.4337	DCB_se3_ag4_m_02 - phones	sil	78.4737
78.4737	DCB_se3_ag4_m_02 - phones	DH	78.5137
78.4737	DCB_se3_ag4_m_02 - words	there	78.5737
78.5137	DCB_se3_ag4_m_02 - phones	EH1	78.5437
78.5437	DCB_se3_ag4_m_02 - phones	R	78.5737
78.5737	DCB_se3_ag4_m_02 - phones	W	78.6037
78.5737	DCB_se3_ag4_m_02 - words	was	78.7137
78.6037	DCB_se3_ag4_m_02 - phones	AH0	78.6537
78.6537	DCB_se3_ag4_m_02 - phones	Z	78.7137
78.7137	DCB_se3_ag4_m_02 - words	a	78.8737
78.7137	DCB_se3_ag4_m_02 - phones	AH0	78.8737
78.8737	DCB_se3_ag4_m_02 - phones	L	78.9437
78.8737	DCB_se3_ag4_m_02 - words	lot	79.1437
78.9437	DCB_se3_ag4_m_02 - phones	AA1	79.1037
79.1037	DCB_se3_ag4_m_02 - phones	T	79.1437
79.1437	DCB_se3_ag4_m_02 - phones	AH0	79.1837
79.1437	DCB_se3_ag4_m_02 - words	of	79.2637
79.1837	DCB_se3_ag4_m_02 - phones	V	79.2637
79.2637	DCB_se3_ag4_m_02 - phones	P	79.3837
79.2637	DCB_se3_ag4_m_02 - words	public	79.6837
79.3837	DCB_se3_ag4_m_02 - phones	AH1	79.4437
79.4437	DCB_se3_ag4_m_02 - phones	B	79.4937
79.4937	DCB_se3_ag4_m_02 - phones	L	79.5437
79.5437	DCB_se3_ag4_m_02 - phones	IH0	79.6137
79.6137	DCB_se3_ag4_m_02 - phones	K	79.6837
79.6837	DCB_se3_ag4_m_02 - phones	R	79.7237
79.6837	DCB_se3_ag4_m_02 - words	recognition	80.3437
79.7237	DCB_se3_ag4_m_02 - phones	EH2	79.8137
79.8137	DCB_se3_ag4_m_02 - phones	K	79.9037
79.9037	DCB_se3_ag4_m_02 - phones	IH0	79.9337
79.9337	DCB_se3_ag4_m_02 - phones	G	79.9737
79.9737	DCB_se3_ag4_m_02 - phones	N	80.0537
80.0537	DCB_se3_ag4_m_02 - phones	IH1	80.1237
80.1237	DCB_se3_ag4_m_02 - phones	SH	80.2337
80.2337	DCB_se3_ag4_m_02 - phones	AH0	80.2837
80.2837	DCB_se3_ag4_m_02 - phones	N	80.3437
80.3437	DCB_se3_ag4_m_02 - phones	F	80.4137
80.3437	DCB_se3_ag4_m_02 - words	for	80.4837
80.4137	DCB_se3_ag4_m_02 - phones	R	80.4437
80.4437	DCB_se3_ag4_m_02 - phones	ER0	80.4837
80.4837	DCB_se3_ag4_m_02 - phones	DH	80.5437
80.4837	DCB_se3_ag4_m_02 - words	that	80.7337
80.5437	DCB_se3_ag4_m_02 - phones	AE1	80.5837
80.5837	DCB_se3_ag4_m_02 - phones	T	80.7337
81.4635	DCB_se3_ag4_m_02 - phones	sil	81.4935
81.4935	DCB_se3_ag4_m_02 - phones	AH1	81.7535
81.4935	DCB_se3_ag4_m_02 - words	um	81.8835
81.7535	DCB_se3_ag4_m_02 - phones	M	81.8835
81.8835	DCB_se3_ag4_m_02 - phones	G	81.9835
81.8835	DCB_se3_ag4_m_02 - words	growing	82.3135
81.9835	DCB_se3_ag4_m_02 - phones	R	82.0335
82.0335	DCB_se3_ag4_m_02 - phones	OW1	82.1635
82.1635	DCB_se3_ag4_m_02 - phones	IH0	82.2535
82.2535	DCB_se3_ag4_m_02 - phones	NG	82.3135
82.3135	DCB_se3_ag4_m_02 - phones	sp	82.3435
82.3435	DCB_se3_ag4_m_02 - phones	AH1	82.6335
82.3435	DCB_se3_ag4_m_02 - words	up	82.6835
82.6335	DCB_se3_ag4_m_02 - phones	P	82.6835
83.0775	DCB_se3_ag4_m_02 - phones	sil	83.1175
83.1175	DCB_se3_ag4_m_02 - phones	HH	83.2675
83.1175	DCB_se3_ag4_m_02 - words	here	83.4575
83.2675	DCB_se3_ag4_m_02 - phones	IY1	83.3875
83.3875	DCB_se3_ag4_m_02 - phones	R	83.4575
83.4575	DCB_se3_ag4_m_02 - phones	W	83.5175
83.4575	DCB_se3_ag4_m_02 - words	when	83.6075
83.5175	DCB_se3_ag4_m_02 - phones	EH1	83.5475
83.5475	DCB_se3_ag4_m_02 - phones	N	83.6075
83.6075	DCB_se3_ag4_m_02 - words	i	83.7075
83.6075	DCB_se3_ag4_m_02 - phones	AY1	83.7075
83.7075	DCB_se3_ag4_m_02 - phones	W	83.7575
83.7075	DCB_se3_ag4_m_02 - words	was	83.8475
83.7575	DCB_se3_ag4_m_02 - phones	AH0	83.7975
83.7975	DCB_se3_ag4_m_02 - phones	Z	83.8475
83.8475	DCB_se3_ag4_m_02 - phones	IH0	83.8975
83.8475	DCB_se3_ag4_m_02 - words	in	83.9375
83.8975	DCB_se3_ag4_m_02 - phones	N	83.9375
83.9375	DCB_se3_ag4_m_02 - phones	HH	84.0375
83.9375	DCB_se3_ag4_m_02 - words	high	84.1675
84.0375	DCB_se3_ag4_m_02 - phones	AY1	84.1675
84.1675	DCB_se3_ag4_m_02 - phones	S	84.2775
84.1675	DCB_se3_ag4_m_02 - words	school	84.5475
84.2775	DCB_se3_ag4_m_02 - phones	K	84.3375
84.3375	DCB_se3_ag4_m_02 - phones	UW1	84.4075
84.4075	DCB_se3_ag4_m_02 - phones	L	84.5475
84.5475	DCB_se3_ag4_m_02 - phones	sp	86.0352
86.0352	DCB_se3_ag4_m_02 - phones	W	86.0852
86.0352	DCB_se3_ag4_m_02 - words	we	86.1352
86.0852	DCB_se3_ag4_m_02 - phones	IY1	86.1352
86.1352	DCB_se3_ag4_m_02 - phones	HH	86.2152
86.1352	DCB_se3_ag4_m_02 - words	had	86.2952
86.2152	DCB_se3_ag4_m_02 - phones	AE1	86.2652
86.2652	DCB_se3_ag4_m_02 - phones	D	86.2952
86.2952	DCB_se3_ag4_m_02 - phones	DH	86.3252
86.2952	DCB_se3_ag4_m_02 - words	the	86.4052
86.3252	DCB_se3_ag4_m_02 - phones	AH0	86.4052
86.4052	DCB_se3_ag4_m_02 - phones	W	86.5052
86.4052	DCB_se3_ag4_m_02 - words	washington	86.8752
86.5052	DCB_se3_ag4_m_02 - phones	AA1	86.5852
86.5852	DCB_se3_ag4_m_02 - phones	SH	86.7052
86.7052	DCB_se3_ag4_m_02 - phones	IH0	86.7352
86.7352	DCB_se3_ag4_m_02 - phones	NG	86.7652
86.7652	DCB_se3_ag4_m_02 - phones	T	86.7952
86.7952	DCB_se3_ag4_m_02 - phones	AH0	86.8252
86.8252	DCB_se3_ag4_m_02 - phones	N	86.8752
86.8752	DCB_se3_ag4_m_02 - phones	P	86.9652
86.8752	DCB_se3_ag4_m_02 - words	post	87.2452
86.9652	DCB_se3_ag4_m_02 - phones	OW1	87.1152
87.1152	DCB_se3_ag4_m_02 - phones	S	87.2152
87.2152	DCB_se3_ag4_m_02 - phones	T	87.2452
87.2452	DCB_se3_ag4_m_02 - phones	AH0	87.2752
87.2452	DCB_se3_ag4_m_02 - words	and	87.3352
87.2752	DCB_se3_ag4_m_02 - phones	N	87.3352
87.3352	DCB_se3_ag4_m_02 - phones	DH	87.3752
87.3352	DCB_se3_ag4_m_02 - words	the	87.6052
87.3752	DCB_se3_ag4_m_02 - phones	AH0	87.6052
88.0015	DCB_se3_ag4_m_02 - phones	sil	88.0515
88.0515	DCB_se3_ag4_m_02 - phones	W	88.1315
88.0515	DCB_se3_ag4_m_02 - words	washington	88.4815
88.1315	DCB_se3_ag4_m_02 - phones	AA1	88.2115
88.2115	DCB_se3_ag4_m_02 - phones	SH	88.3315
88.3315	DCB_se3_ag4_m_02 - phones	IH0	88.3615
88.3615	DCB_se3_ag4_m_02 - phones	NG	88.3915
88.3915	DCB_se3_ag4_m_02 - phones	T	88.4215
88.4215	DCB_se3_ag4_m_02 - phones	AH0	88.4515
88.4515	DCB_se3_ag4_m_02 - phones	N	88.4815
88.4815	DCB_se3_ag4_m_02 - phones	sp	88.5115
88.5115	DCB_se3_ag4_m_02 - phones	DH	88.5815
88.5115	DCB_se3_ag4_m_02 - words	the	88.6315
88.5815	DCB_se3_ag4_m_02 - phones	IY0	88.6315
88.6315	DCB_se3_ag4_m_02 - phones	IY1	88.7615
88.6315	DCB_se3_ag4_m_02 - words	evening	88.9515
88.7615	DCB_se3_ag4_m_02 - phones	V	88.8015
88.8015	DCB_se3_ag4_m_02 - phones	N	88.8315
88.8315	DCB_se3_ag4_m_02 - phones	IH0	88.8615
88.8615	DCB_se3_ag4_m_02 - phones	NG	88.9515
88.9515	DCB_se3_ag4_m_02 - phones	S	89.0115
88.9515	DCB_se3_ag4_m_02 - words	star	89.3715
89.0115	DCB_se3_ag4_m_02 - phones	T	89.0715
89.0715	DCB_se3_ag4_m_02 - phones	AA1	89.1215
89.1215	DCB_se3_ag4_m_02 - phones	R	89.3715
89.8815	DCB_se3_ag4_m_02 - phones	T	89.9915
89.8815	DCB_se3_ag4_m_02 - words	two	90.0615
89.9915	DCB_se3_ag4_m_02 - phones	UW1	90.0615
90.0615	DCB_se3_ag4_m_02 - phones	N	90.1015
90.0615	DCB_se3_ag4_m_02 - words	newspapers	90.7415
90.1015	DCB_se3_ag4_m_02 - phones	UW1	90.1715
90.1715	DCB_se3_ag4_m_02 - phones	Z	90.2615
90.2615	DCB_se3_ag4_m_02 - phones	P	90.3215
90.3215	DCB_se3_ag4_m_02 - phones	EY2	90.4315
90.4315	DCB_se3_ag4_m_02 - phones	P	90.5415
90.5415	DCB_se3_ag4_m_02 - phones	ER0	90.6015
90.6015	DCB_se3_ag4_m_02 - phones	Z	90.7415
92.4370	DCB_se3_ag4_m_02 - phones	DH	92.5270
92.4370	DCB_se3_ag4_m_02 - words	the	93.0770
92.5270	DCB_se3_ag4_m_02 - phones	IY0	93.0770
93.2582	DCB_se3_ag4_m_02 - phones	HH	93.4582
93.2582	DCB_se3_ag4_m_02 - words	high	93.5882
93.4582	DCB_se3_ag4_m_02 - phones	AY1	93.5882
93.5882	DCB_se3_ag4_m_02 - phones	S	93.7182
93.5882	DCB_se3_ag4_m_02 - words	school	94.1282
93.7182	DCB_se3_ag4_m_02 - phones	K	93.7882
93.7882	DCB_se3_ag4_m_02 - phones	UW1	94.0482
94.0482	DCB_se3_ag4_m_02 - phones	L	94.1282
94.1282	DCB_se3_ag4_m_02 - phones	sp	94.3629
94.3629	DCB_se3_ag4_m_02 - phones	S	94.5529
94.3629	DCB_se3_ag4_m_02 - words	sports	95.2429
94.5529	DCB_se3_ag4_m_02 - phones	P	94.6729
94.6729	DCB_se3_ag4_m_02 - phones	AO1	94.7729
94.7729	DCB_se3_ag4_m_02 - phones	R	94.8429
94.8429	DCB_se3_ag4_m_02 - phones	T	94.9129
94.9129	DCB_se3_ag4_m_02 - phones	S	95.2429
95.2429	DCB_se3_ag4_m_02 - phones	sp	95.2829
96.6744	DCB_se3_ag4_m_02 - phones	D	96.7644
96.6744	DCB_se3_ag4_m_02 - words	dominated	97.5044
96.7644	DCB_se3_ag4_m_02 - phones	AA1	96.9144
96.9144	DCB_se3_ag4_m_02 - phones	M	96.9744
96.9744	DCB_se3_ag4_m_02 - phones	AH0	97.0144
97.0144	DCB_se3_ag4_m_02 - phones	N	97.1044
97.1044	DCB_se3_ag4_m_02 - phones	EY2	97.2944
97.2944	DCB_se3_ag4_m_02 - phones	T	97.3844
97.3844	DCB_se3_ag4_m_02 - phones	AH0	97.4544
97.4544	DCB_se3_ag4_m_02 - phones	D	97.5044
97.8990	DCB_se3_ag4_m_02 - phones	DH	97.9790
97.8990	DCB_se3_ag4_m_02 - words	the	98.0590
97.9790	DCB_se3_ag4_m_02 - phones	AH0	98.0590
98.0590	DCB_se3_ag4_m_02 - phones	S	98.1590
98.0590	DCB_se3_ag4_m_02 - words	sports	98.5090
98.1590	DCB_se3_ag4_m_02 - phones	P	98.2690
98.2690	DCB_se3_ag4_m_02 - phones	AO1	98.3390
98.3390	DCB_se3_ag4_m_02 - phones	R	98.3790
98.3790	DCB_se3_ag4_m_02 - phones	T	98.4290
98.4290	DCB_se3_ag4_m_02 - phones	S	98.5090
98.5090	DCB_se3_ag4_m_02 - phones	P	98.5990
98.5090	DCB_se3_ag4_m_02 - words	pages	99.1790
98.5990	DCB_se3_ag4_m_02 - phones	EY1	98.7990
98.7990	DCB_se3_ag4_m_02 - phones	JH	98.8790
98.8790	DCB_se3_ag4_m_02 - phones	IH0	98.9890
98.9890	DCB_se3_ag4_m_02 - phones	Z	99.1790
99.5484	DCB_se3_ag4_m_02 - phones	sil	99.5884
99.5884	DCB_se3_ag4_m_02 - phones	AO1	99.9084
99.5884	DCB_se3_ag4_m_02 - words	on	100.1184
99.9084	DCB_se3_ag4_m_02 - phones	N	100.1184
100.1184	DCB_se3_ag4_m_02 - phones	sp	102.5037
102.5037	DCB_se3_ag4_m_02 - phones	S	102.7137
102.5037	DCB_se3_ag4_m_02 - words	saturday	103.1737
102.7137	DCB_se3_ag4_m_02 - phones	AE1	102.8537
102.8537	DCB_se3_ag4_m_02 - phones	T	102.8837
102.8837	DCB_se3_ag4_m_02 - phones	ER0	102.9637
102.9637	DCB_se3_ag4_m_02 - phones	D	103.0337
103.0337	DCB_se3_ag4_m_02 - phones	IY0	103.1737
103.1737	DCB_se3_ag4_m_02 - phones	AH0	103.2037
103.1737	DCB_se3_ag4_m_02 - words	and	103.2737
103.2037	DCB_se3_ag4_m_02 - phones	N	103.2737
103.2737	DCB_se3_ag4_m_02 - phones	S	103.3637
103.2737	DCB_se3_ag4_m_02 - words	sunday	103.6837
103.3637	DCB_se3_ag4_m_02 - phones	AH1	103.4537
103.4537	DCB_se3_ag4_m_02 - phones	N	103.5337
103.5337	DCB_se3_ag4_m_02 - phones	D	103.5937
103.5937	DCB_se3_ag4_m_02 - phones	EY2	103.6837
103.6837	DCB_se3_ag4_m_02 - phones	sp	104.2080
104.2080	DCB_se3_ag4_m_02 - phones	N	104.2680
104.2080	DCB_se3_ag4_m_02 - words	not	104.4480
104.2680	DCB_se3_ag4_m_02 - phones	AA1	104.3480
104.3480	DCB_se3_ag4_m_02 - phones	T	104.4480
104.6706	DCB_se3_ag4_m_02 - phones	DH	104.7606
104.6706	DCB_se3_ag4_m_02 - words	the	104.8106
104.7606	DCB_se3_ag4_m_02 - phones	AH0	104.8106
104.8106	DCB_se3_ag4_m_02 - phones	P	104.8606
104.8106	DCB_se3_ag4_m_02 - words	professional	105.3506
104.8606	DCB_se3_ag4_m_02 - phones	R	104.8906
104.8906	DCB_se3_ag4_m_02 - phones	AH0	104.9506
104.9506	DCB_se3_ag4_m_02 - phones	F	105.0206
105.0206	DCB_se3_ag4_m_02 - phones	EH1	105.1006
105.1006	DCB_se3_ag4_m_02 - phones	SH	105.2106
105.2106	DCB_se3_ag4_m_02 - phones	AH0	105.2406
105.2406	DCB_se3_ag4_m_02 - phones	N	105.2706
105.2706	DCB_se3_ag4_m_02 - phones	AH0	105.3006
105.3006	DCB_se3_ag4_m_02 - phones	L	105.3506
105.3506	DCB_se3_ag4_m_02 - phones	S	105.4406
105.3506	DCB_se3_ag4_m_02 - words	sports	105.7806
105.4406	DCB_se3_ag4_m_02 - phones	P	105.5306
105.5306	DCB_se3_ag4_m_02 - phones	AO1	105.5806
105.5806	DCB_se3_ag4_m_02 - phones	R	105.6406
105.6406	DCB_se3_ag4_m_02 - phones	T	105.6906
105.6906	DCB_se3_ag4_m_02 - phones	S	105.7806
106.0156	DCB_se3_ag4_m_02 - phones	DH	106.0756
106.0156	DCB_se3_ag4_m_02 - words	the	106.1356
106.0756	DCB_se3_ag4_m_02 - phones	AH0	106.1356
106.1356	DCB_se3_ag4_m_02 - phones	HH	106.3056
106.1356	DCB_se3_ag4_m_02 - words	high	106.4456
106.3056	DCB_se3_ag4_m_02 - phones	AY1	106.4456
106.4456	DCB_se3_ag4_m_02 - phones	S	106.5656
106.4456	DCB_se3_ag4_m_02 - words	school	106.7556
106.5656	DCB_se3_ag4_m_02 - phones	K	106.6156
106.6156	DCB_se3_ag4_m_02 - phones	UW1	106.6856
106.6856	DCB_se3_ag4_m_02 - phones	L	106.7556
106.7556	DCB_se3_ag4_m_02 - phones	S	106.8256
106.7556	DCB_se3_ag4_m_02 - words	sports	107.2656
106.8256	DCB_se3_ag4_m_02 - phones	P	106.9056
106.9056	DCB_se3_ag4_m_02 - phones	AO1	107.0056
107.0056	DCB_se3_ag4_m_02 - phones	R	107.0656
107.0656	DCB_se3_ag4_m_02 - phones	T	107.1456
107.1456	DCB_se3_ag4_m_02 - phones	S	107.2656
107.2656	DCB_se3_ag4_m_02 - phones	sp	107.2956
108.2014	DCB_se3_ag4_m_02 - phones	D	108.3414
108.2014	DCB_se3_ag4_m_02 - words	dominated	109.1114
108.3414	DCB_se3_ag4_m_02 - phones	AA1	108.4914
108.4914	DCB_se3_ag4_m_02 - phones	M	108.5514
108.5514	DCB_se3_ag4_m_02 - phones	AH0	108.5914
108.5914	DCB_se3_ag4_m_02 - phones	N	108.7114
108.7114	DCB_se3_ag4_m_02 - phones	EY2	108.9014
108.9014	DCB_se3_ag4_m_02 - phones	T	108.9714
108.9714	DCB_se3_ag4_m_02 - phones	AH0	109.0514
109.0514	DCB_se3_ag4_m_02 - phones	D	109.1114
109.5026	DCB_se3_ag4_m_02 - phones	DH	109.5826
109.5026	DCB_se3_ag4_m_02 - words	the	109.6426
109.5826	DCB_se3_ag4_m_02 - phones	AH0	109.6426
109.6426	DCB_se3_ag4_m_02 - phones	S	109.7426
109.6426	DCB_se3_ag4_m_02 - words	sports	110.0726
109.7426	DCB_se3_ag4_m_02 - phones	P	109.8226
109.8226	DCB_se3_ag4_m_02 - phones	AO1	109.9026
109.9026	DCB_se3_ag4_m_02 - phones	R	109.9626
109.9626	DCB_se3_ag4_m_02 - phones	T	110.0026
110.0026	DCB_se3_ag4_m_02 - phones	S	110.0726
110.0726	DCB_se3_ag4_m_02 - phones	P	110.1526
110.0726	DCB_se3_ag4_m_02 - words	pages	110.8426
110.1526	DCB_se3_ag4_m_02 - phones	EY1	110.3426
110.3426	DCB_se3_ag4_m_02 - phones	JH	110.4026
110.4026	DCB_se3_ag4_m_02 - phones	IH0	110.5826
110.5826	DCB_se3_ag4_m_02 - phones	Z	110.8426
111.6404	DCB_se3_ag4_m_02 - phones	AA1	111.7504
111.6404	DCB_se3_ag4_m_02 - words	on	111.8204
111.7504	DCB_se3_ag4_m_02 - phones	N	111.8204
111.8204	DCB_se3_ag4_m_02 - phones	S	111.9404
111.8204	DCB_se3_ag4_m_02 - words	saturday	112.2304
111.9404	DCB_se3_ag4_m_02 - phones	AE1	112.0604
112.0604	DCB_se3_ag4_m_02 - phones	T	112.0904
112.0904	DCB_se3_ag4_m_02 - phones	ER0	112.1204
112.1204	DCB_se3_ag4_m_02 - phones	D	112.1504
112.1504	DCB_se3_ag4_m_02 - phones	IY0	112.2304
112.2304	DCB_se3_ag4_m_02 - phones	AH0	112.2604
112.2304	DCB_se3_ag4_m_02 - words	and	112.3204
112.2604	DCB_se3_ag4_m_02 - phones	N	112.3204
112.3204	DCB_se3_ag4_m_02 - phones	S	112.4104
112.3204	DCB_se3_ag4_m_02 - words	sunday	112.6504
112.4104	DCB_se3_ag4_m_02 - phones	AH1	112.4904
112.4904	DCB_se3_ag4_m_02 - phones	N	112.5504
112.5504	DCB_se3_ag4_m_02 - phones	D	112.6204
112.6204	DCB_se3_ag4_m_02 - phones	EY2	112.6504
112.6504	DCB_se3_ag4_m_02 - phones	sp	115.6983
115.6983	DCB_se3_ag4_m_02 - phones	AE1	116.1583
115.6983	DCB_se3_ag4_m_02 - words	and	116.4483
116.1583	DCB_se3_ag4_m_02 - phones	N	116.2483
116.2483	DCB_se3_ag4_m_02 - phones	D	116.4483
116.4483	DCB_se3_ag4_m_02 - phones	sp	117.6138
117.6138	DCB_se3_ag4_m_02 - phones	DH	117.6838
117.6138	DCB_se3_ag4_m_02 - words	that	117.9038
117.6838	DCB_se3_ag4_m_02 - phones	AE1	117.8138
117.8138	DCB_se3_ag4_m_02 - phones	T	117.9038
117.9038	DCB_se3_ag4_m_02 - phones	W	117.9638
117.9038	DCB_se3_ag4_m_02 - words	was	118.1438
117.9638	DCB_se3_ag4_m_02 - phones	AH1	118.0338
118.0338	DCB_se3_ag4_m_02 - phones	Z	118.1438
118.1438	DCB_se3_ag4_m_02 - words	a	118.3838
118.1438	DCB_se3_ag4_m_02 - phones	AH0	118.3838
118.5324	DCB_se3_ag4_m_02 - phones	sil	118.5624
118.5624	DCB_se3_ag4_m_02 - phones	HH	118.7424
118.5624	DCB_se3_ag4_m_02 - words	high	118.8324
118.7424	DCB_se3_ag4_m_02 - phones	AY1	118.8324
118.8324	DCB_se3_ag4_m_02 - phones	S	118.9524
118.8324	DCB_se3_ag4_m_02 - words	school	119.1524
118.9524	DCB_se3_ag4_m_02 - phones	K	119.0124
119.0124	DCB_se3_ag4_m_02 - phones	UW1	119.0724
119.0724	DCB_se3_ag4_m_02 - phones	L	119.1524
119.1524	DCB_se3_ag4_m_02 - phones	S	119.2224
119.1524	DCB_se3_ag4_m_02 - words	sports	119.5924
119.2224	DCB_se3_ag4_m_02 - phones	P	119.3124
119.3124	DCB_se3_ag4_m_02 - phones	AO1	119.4024
119.4024	DCB_se3_ag4_m_02 - phones	R	119.4524
119.4524	DCB_se3_ag4_m_02 - phones	T	119.5224
119.5224	DCB_se3_ag4_m_02 - phones	S	119.5924
119.5924	DCB_se3_ag4_m_02 - phones	W	119.6624
119.5924	DCB_se3_ag4_m_02 - words	was	120.2924
119.6624	DCB_se3_ag4_m_02 - phones	AH1	119.7524
119.7524	DCB_se3_ag4_m_02 - phones	Z	120.2924
120.2924	DCB_se3_ag4_m_02 - phones	sp	120.3224
120.3224	DCB_se3_ag4_m_02 - phones	HH	120.3524
120.3224	DCB_se3_ag4_m_02 - words	huge	120.9724
120.3524	DCB_se3_ag4_m_02 - phones	Y	120.4824
120.4824	DCB_se3_ag4_m_02 - phones	UW1	120.7324
120.7324	DCB_se3_ag4_m_02 - phones	JH	120.9724
121.4460	DCB_se3_ag4_m_02 - phones	sil	121.4860
121.4860	DCB_se3_ag4_m_02 - phones	HH	121.6160
121.4860	DCB_se3_ag4_m_02 - words	here	121.8660
121.6160	DCB_se3_ag4_m_02 - phones	IY1	121.7160
121.7160	DCB_se3_ag4_m_02 - phones	R	121.8660
123.4351	DCB_se3_ag4_m_02 - phones	AE1	123.6351
123.4351	DCB_se3_ag4_m_02 - words	and	123.7551
123.6351	DCB_se3_ag4_m_02 - phones	N	123.6851
123.6851	DCB_se3_ag4_m_02 - phones	D	123.7551
123.7551	DCB_se3_ag4_m_02 - phones	S	123.9351
123.7551	DCB_se3_ag4_m_02 - words	so	124.2551
123.9351	DCB_se3_ag4_m_02 - phones	OW1	124.2551
124.2551	DCB_se3_ag4_m_02 - phones	sp	124.2851
124.2851	DCB_se3_ag4_m_02 - phones	DH	124.3351
124.2851	DCB_se3_ag4_m_02 - words	there	124.4051
124.3351	DCB_se3_ag4_m_02 - phones	EH1	124.3651
124.3651	DCB_se3_ag4_m_02 - phones	R	124.4051
124.4051	DCB_se3_ag4_m_02 - phones	W	124.4551
124.4051	DCB_se3_ag4_m_02 - words	was	124.5651
124.4551	DCB_se3_ag4_m_02 - phones	AH0	124.4951
124.4951	DCB_se3_ag4_m_02 - phones	Z	124.5651
124.5651	DCB_se3_ag4_m_02 - words	a	124.7251
124.5651	DCB_se3_ag4_m_02 - phones	AH0	124.7251
124.7251	DCB_se3_ag4_m_02 - phones	L	124.7951
124.7251	DCB_se3_ag4_m_02 - words	lot	125.0051
124.7951	DCB_se3_ag4_m_02 - phones	AA1	124.9551
124.9551	DCB_se3_ag4_m_02 - phones	T	125.0051
125.0051	DCB_se3_ag4_m_02 - phones	AH0	125.0551
125.0051	DCB_se3_ag4_m_02 - words	of	125.0951
125.0551	DCB_se3_ag4_m_02 - phones	V	125.0951
125.0951	DCB_se3_ag4_m_02 - phones	S	125.2551
125.0951	DCB_se3_ag4_m_02 - words	school	125.5251
125.2551	DCB_se3_ag4_m_02 - phones	K	125.3251
125.3251	DCB_se3_ag4_m_02 - phones	UW1	125.4551
125.4551	DCB_se3_ag4_m_02 - phones	L	125.5251
125.5251	DCB_se3_ag4_m_02 - phones	S	125.6451
125.5251	DCB_se3_ag4_m_02 - words	spirit	126.1251
125.6451	DCB_se3_ag4_m_02 - phones	P	125.7351
125.7351	DCB_se3_ag4_m_02 - phones	IH1	125.9951
125.9951	DCB_se3_ag4_m_02 - phones	R	126.0251
126.0251	DCB_se3_ag4_m_02 - phones	IH0	126.0851
126.0851	DCB_se3_ag4_m_02 - phones	T	126.1251
126.1251	DCB_se3_ag4_m_02 - phones	sp	126.2851
126.2851	DCB_se3_ag4_m_02 - phones	ER0	126.5551
126.2851	DCB_se3_ag4_m_02 - words	around	127.0951
126.5551	DCB_se3_ag4_m_02 - phones	AW1	126.9651
126.9651	DCB_se3_ag4_m_02 - phones	N	127.0351
127.0351	DCB_se3_ag4_m_02 - phones	D	127.0951
127.0901	DCB_int_01 - phones	HH	127.1701
127.0901	DCB_int_01 - words	hm	127.3401
127.1701	DCB_int_01 - phones	M	127.3401
127.3401	DCB_int_01 - phones	sp	183.8849
129.2157	DCB_se3_ag4_m_02 - phones	DH	129.3157
129.2157	DCB_se3_ag4_m_02 - words	the	129.4157
129.3157	DCB_se3_ag4_m_02 - phones	AH0	129.4157
129.4157	DCB_se3_ag4_m_02 - phones	sp	129.4457
129.4457	DCB_se3_ag4_m_02 - phones	DH	129.4957
129.4457	DCB_se3_ag4_m_02 - words	the	129.5757
129.4957	DCB_se3_ag4_m_02 - phones	AH0	129.5757
129.5757	DCB_se3_ag4_m_02 - phones	R	129.7057
129.5757	DCB_se3_ag4_m_02 - words	rivalry	130.3057
129.7057	DCB_se3_ag4_m_02 - phones	AY1	129.8857
129.8857	DCB_se3_ag4_m_02 - phones	V	129.9357
129.9357	DCB_se3_ag4_m_02 - phones	AH0	129.9657
129.9657	DCB_se3_ag4_m_02 - phones	L	130.1057
130.1057	DCB_se3_ag4_m_02 - phones	R	130.1857
130.1857	DCB_se3_ag4_m_02 - phones	IY0	130.3057
130.3057	DCB_se3_ag4_m_02 - phones	B	130.3457
130.3057	DCB_se3_ag4_m_02 - words	between	131.2057
130.3457	DCB_se3_ag4_m_02 - phones	IH0	130.4357
130.4357	DCB_se3_ag4_m_02 - phones	T	130.5757
130.5757	DCB_se3_ag4_m_02 - phones	W	130.6557
130.6557	DCB_se3_ag4_m_02 - phones	IY1	130.7557
130.7557	DCB_se3_ag4_m_02 - phones	N	131.2057
132.0019	DCB_se3_ag4_m_02 - phones	sil	132.0419
132.0419	DCB_se3_ag4_m_02 - phones	DH	132.1019
132.0419	DCB_se3_ag4_m_02 - words	the	132.4919
132.1019	DCB_se3_ag4_m_02 - phones	IY0	132.4919
132.4919	DCB_se3_ag4_m_02 - phones	sp	133.0287
133.0287	DCB_se3_ag4_m_02 - phones	S	133.1587
133.0287	DCB_se3_ag4_m_02 - words	school	133.4287
133.1587	DCB_se3_ag4_m_02 - phones	K	133.2287
133.2287	DCB_se3_ag4_m_02 - phones	UW1	133.3287
133.3287	DCB_se3_ag4_m_02 - phones	L	133.4287
133.4287	DCB_se3_ag4_m_02 - phones	T	133.5287
133.4287	DCB_se3_ag4_m_02 - words	teams	133.8187
133.5287	DCB_se3_ag4_m_02 - phones	IY1	133.6787
133.6787	DCB_se3_ag4_m_02 - phones	M	133.7487
133.7487	DCB_se3_ag4_m_02 - phones	Z	133.8187
133.8187	DCB_se3_ag4_m_02 - phones	AH0	133.8787
133.8187	DCB_se3_ag4_m_02 - words	and	133.9387
133.8787	DCB_se3_ag4_m_02 - phones	N	133.9387
133.9387	DCB_se3_ag4_m_02 - phones	DH	133.9787
133.9387	DCB_se3_ag4_m_02 - words	there	134.0987
133.9787	DCB_se3_ag4_m_02 - phones	EH1	134.0087
134.0087	DCB_se3_ag4_m_02 - phones	R	134.0987
134.0987	DCB_se3_ag4_m_02 - phones	W	134.1887
134.0987	DCB_se3_ag4_m_02 - words	were	134.2387
134.1887	DCB_se3_ag4_m_02 - phones	ER1	134.2387
134.2387	DCB_se3_ag4_m_02 - phones	S	134.4287
134.2387	DCB_se3_ag4_m_02 - words	certain	134.6187
134.4287	DCB_se3_ag4_m_02 - phones	ER1	134.5087
134.5087	DCB_se3_ag4_m_02 - phones	T	134.5387
134.5387	DCB_se3_ag4_m_02 - phones	AH0	134.5687
134.5687	DCB_se3_ag4_m_02 - phones	N	134.6187
134.6187	DCB_se3_ag4_m_02 - phones	S	134.7287
134.6187	DCB_se3_ag4_m_02 - words	schools	135.1487
134.7287	DCB_se3_ag4_m_02 - phones	K	134.7887
134.7887	DCB_se3_ag4_m_02 - phones	UW1	135.0087
135.0087	DCB_se3_ag4_m_02 - phones	L	135.0987
135.0987	DCB_se3_ag4_m_02 - phones	Z	135.1487
135.1487	DCB_se3_ag4_m_02 - phones	DH	135.1987
135.1487	DCB_se3_ag4_m_02 - words	that	135.2887
135.1987	DCB_se3_ag4_m_02 - phones	AE1	135.2587
135.2587	DCB_se3_ag4_m_02 - phones	T	135.2887
135.2887	DCB_se3_ag4_m_02 - phones	HH	135.3887
135.2887	DCB_se3_ag4_m_02 - words	had	135.7587
135.3887	DCB_se3_ag4_m_02 - phones	AE1	135.7087
135.7087	DCB_se3_ag4_m_02 - phones	D	135.7587
135.7587	DCB_se3_ag4_m_02 - phones	sp	135.7887
136.1855	DCB_se3_ag4_m_02 - phones	S	136.3355
136.1855	DCB_se3_ag4_m_02 - words	special	136.7355
136.3355	DCB_se3_ag4_m_02 - phones	P	136.4055
136.4055	DCB_se3_ag4_m_02 - phones	EH1	136.4755
136.4755	DCB_se3_ag4_m_02 - phones	SH	136.6055
136.6055	DCB_se3_ag4_m_02 - phones	AH0	136.6655
136.6655	DCB_se3_ag4_m_02 - phones	L	136.7355
136.7355	DCB_se3_ag4_m_02 - phones	AH0	136.7755
136.7355	DCB_se3_ag4_m_02 - words	and	136.8255
136.7755	DCB_se3_ag4_m_02 - phones	N	136.8255
136.8255	DCB_se3_ag4_m_02 - phones	Y	136.9155
136.8255	DCB_se3_ag4_m_02 - words	unique	137.1855
136.9155	DCB_se3_ag4_m_02 - phones	UW0	136.9455
136.9455	DCB_se3_ag4_m_02 - phones	N	137.0255
137.0255	DCB_se3_ag4_m_02 - phones	IY1	137.1255
137.1255	DCB_se3_ag4_m_02 - phones	K	137.1855
137.1855	DCB_se3_ag4_m_02 - phones	R	137.2555
137.1855	DCB_se3_ag4_m_02 - words	rivalries	137.7555
137.2555	DCB_se3_ag4_m_02 - phones	AY1	137.3555
137.3555	DCB_se3_ag4_m_02 - phones	V	137.4155
137.4155	DCB_se3_ag4_m_02 - phones	AH0	137.4555
137.4555	DCB_se3_ag4_m_02 - phones	L	137.5555
137.5555	DCB_se3_ag4_m_02 - phones	R	137.6555
137.6555	DCB_se3_ag4_m_02 - phones	IY0	137.7055
137.7055	DCB_se3_ag4_m_02 - phones	Z	137.7555
137.7555	DCB_se3_ag4_m_02 - phones	S	137.8855
137.7555	DCB_se3_ag4_m_02 - words	so	138.1455
137.8855	DCB_se3_ag4_m_02 - phones	OW1	138.1455
138.6177	DCB_se3_ag4_m_02 - phones	DH	138.6877
138.6177	DCB_se3_ag4_m_02 - words	there	138.7477
138.6877	DCB_se3_ag4_m_02 - phones	EH1	138.7177
138.7177	DCB_se3_ag4_m_02 - phones	R	138.7477
138.7477	DCB_se3_ag4_m_02 - phones	W	138.7777
138.7477	DCB_se3_ag4_m_02 - words	was	138.8777
138.7777	DCB_se3_ag4_m_02 - phones	AH0	138.8277
138.8277	DCB_se3_ag4_m_02 - phones	Z	138.8777
138.8777	DCB_se3_ag4_m_02 - words	a	138.9277
138.8777	DCB_se3_ag4_m_02 - phones	AH0	138.9277
138.9277	DCB_se3_ag4_m_02 - phones	HH	138.9577
138.9277	DCB_se3_ag4_m_02 - words	huge	139.2477
138.9577	DCB_se3_ag4_m_02 - phones	Y	139.0777
139.0777	DCB_se3_ag4_m_02 - phones	UW1	139.2077
139.2077	DCB_se3_ag4_m_02 - phones	JH	139.2477
139.2477	DCB_se3_ag4_m_02 - phones	R	139.3577
139.2477	DCB_se3_ag4_m_02 - words	rivalry	139.8177
139.3577	DCB_se3_ag4_m_02 - phones	AY1	139.4577
139.4577	DCB_se3_ag4_m_02 - phones	V	139.5177
139.5177	DCB_se3_ag4_m_02 - phones	AH0	139.5477
139.5477	DCB_se3_ag4_m_02 - phones	L	139.6477
139.6477	DCB_se3_ag4_m_02 - phones	R	139.7277
139.7277	DCB_se3_ag4_m_02 - phones	IY0	139.8177
139.8177	DCB_se3_ag4_m_02 - phones	B	139.8677
139.8177	DCB_se3_ag4_m_02 - words	between	140.4077
139.8677	DCB_se3_ag4_m_02 - phones	IH0	139.9477
139.9477	DCB_se3_ag4_m_02 - phones	T	140.0377
140.0377	DCB_se3_ag4_m_02 - phones	W	140.1177
140.1177	DCB_se3_ag4_m_02 - phones	IY1	140.3077
140.3077	DCB_se3_ag4_m_02 - phones	N	140.4077
140.4077	DCB_se3_ag4_m_02 - phones	sp	140.4477
140.4477	DCB_se3_ag4_m_02 - phones	M	140.4877
140.4477	DCB_se3_ag4_m_02 - words	mckinley	140.8577
140.4877	DCB_se3_ag4_m_02 - phones	AH0	140.5377
140.5377	DCB_se3_ag4_m_02 - phones	K	140.6277
140.6277	DCB_se3_ag4_m_02 - phones	IH1	140.6577
140.6577	DCB_se3_ag4_m_02 - phones	N	140.7377
140.7377	DCB_se3_ag4_m_02 - phones	L	140.8077
140.8077	DCB_se3_ag4_m_02 - phones	IY0	140.8577
140.8577	DCB_se3_ag4_m_02 - phones	T	140.9677
140.8577	DCB_se3_ag4_m_02 - words	tech	141.1477
140.9677	DCB_se3_ag4_m_02 - phones	EH1	141.0877
141.0877	DCB_se3_ag4_m_02 - phones	K	141.1477
141.1477	DCB_se3_ag4_m_02 - phones	AH0	141.1977
141.1477	DCB_se3_ag4_m_02 - words	and	141.2777
141.1977	DCB_se3_ag4_m_02 - phones	N	141.2777
141.2777	DCB_se3_ag4_m_02 - phones	IY1	141.4177
141.2777	DCB_se3_ag4_m_02 - words	eastern	141.6677
141.4177	DCB_se3_ag4_m_02 - phones	S	141.4877
141.4877	DCB_se3_ag4_m_02 - phones	T	141.5577
141.5577	DCB_se3_ag4_m_02 - phones	ER0	141.5977
141.5977	DCB_se3_ag4_m_02 - phones	N	141.6677
141.6677	DCB_se3_ag4_m_02 - phones	sp	141.6977
143.0704	DCB_se3_ag4_m_02 - phones	B	143.1304
143.0704	DCB_se3_ag4_m_02 - words	between	143.7104
143.1304	DCB_se3_ag4_m_02 - phones	IH0	143.2004
143.2004	DCB_se3_ag4_m_02 - phones	T	143.3304
143.3304	DCB_se3_ag4_m_02 - phones	W	143.3804
143.3804	DCB_se3_ag4_m_02 - phones	IY1	143.6204
143.6204	DCB_se3_ag4_m_02 - phones	N	143.7104
143.7104	DCB_se3_ag4_m_02 - phones	K	143.8204
143.7104	DCB_se3_ag4_m_02 - words	coolidge	144.1404
143.8204	DCB_se3_ag4_m_02 - phones	UW1	143.9404
143.9404	DCB_se3_ag4_m_02 - phones	L	144.0004
144.0004	DCB_se3_ag4_m_02 - phones	IH0	144.0404
144.0404	DCB_se3_ag4_m_02 - phones	JH	144.1404
144.1404	DCB_se3_ag4_m_02 - phones	AH0	144.1704
144.1404	DCB_se3_ag4_m_02 - words	and	144.2304
144.1704	DCB_se3_ag4_m_02 - phones	N	144.2304
144.2304	DCB_se3_ag4_m_02 - phones	R	144.3104
144.2304	DCB_se3_ag4_m_02 - words	roosevelt	144.8304
144.3104	DCB_se3_ag4_m_02 - phones	OW1	144.3804
144.3804	DCB_se3_ag4_m_02 - phones	Z	144.4704
144.4704	DCB_se3_ag4_m_02 - phones	AH0	144.5304
144.5304	DCB_se3_ag4_m_02 - phones	V	144.5904
144.5904	DCB_se3_ag4_m_02 - phones	EH2	144.7204
144.7204	DCB_se3_ag4_m_02 - phones	L	144.8004
144.8004	DCB_se3_ag4_m_02 - phones	T	144.8304
145.8919	DCB_se3_ag4_m_02 - phones	B	145.9619
145.8919	DCB_se3_ag4_m_02 - words	between	146.9919
145.9619	DCB_se3_ag4_m_02 - phones	IH0	146.0319
146.0319	DCB_se3_ag4_m_02 - phones	T	146.1919
146.1919	DCB_se3_ag4_m_02 - phones	W	146.2519
146.2519	DCB_se3_ag4_m_02 - phones	IY1	146.7019
146.7019	DCB_se3_ag4_m_02 - phones	N	146.9919
147.1591	DCB_se3_ag4_m_02 - phones	sil	147.1891
147.1891	DCB_se3_ag4_m_02 - phones	AH1	147.6491
147.1891	DCB_se3_ag4_m_02 - words	um	147.8491
147.6491	DCB_se3_ag4_m_02 - phones	M	147.8491
147.8491	DCB_se3_ag4_m_02 - phones	sp	147.8791
148.2846	DCB_se3_ag4_m_02 - phones	D	148.4046
148.2846	DCB_se3_ag4_m_02 - words	dunbar	148.7746
148.4046	DCB_se3_ag4_m_02 - phones	AH1	148.4546
148.4546	DCB_se3_ag4_m_02 - phones	N	148.5446
148.5446	DCB_se3_ag4_m_02 - phones	B	148.5946
148.5946	DCB_se3_ag4_m_02 - phones	AA0	148.7346
148.7346	DCB_se3_ag4_m_02 - phones	R	148.7746
148.7746	DCB_se3_ag4_m_02 - phones	AE1	148.8646
148.7746	DCB_se3_ag4_m_02 - words	and	148.9246
148.8646	DCB_se3_ag4_m_02 - phones	N	148.9246
148.9246	DCB_se3_ag4_m_02 - phones	K	148.9746
148.9246	DCB_se3_ag4_m_02 - words	cardozo	149.5446
148.9746	DCB_se3_ag4_m_02 - phones	AA0	149.0046
149.0046	DCB_se3_ag4_m_02 - phones	R	149.0346
149.0346	DCB_se3_ag4_m_02 - phones	D	149.1446
149.1446	DCB_se3_ag4_m_02 - phones	OW1	149.3246
149.3246	DCB_se3_ag4_m_02 - phones	Z	149.4646
149.4646	DCB_se3_ag4_m_02 - phones	OW0	149.5446
149.5446	DCB_se3_ag4_m_02 - phones	sp	149.5746
150.0939	DCB_se3_ag4_m_02 - phones	B	150.1839
150.0939	DCB_se3_ag4_m_02 - words	between	150.4739
150.1839	DCB_se3_ag4_m_02 - phones	IH0	150.2339
150.2339	DCB_se3_ag4_m_02 - phones	T	150.3239
150.3239	DCB_se3_ag4_m_02 - phones	W	150.3639
150.3639	DCB_se3_ag4_m_02 - phones	IY1	150.4139
150.4139	DCB_se3_ag4_m_02 - phones	N	150.4739
150.4739	DCB_se3_ag4_m_02 - phones	R	150.5839
150.4739	DCB_se3_ag4_m_02 - words	roosevelt	151.0439
150.5839	DCB_se3_ag4_m_02 - phones	OW1	150.6539
150.6539	DCB_se3_ag4_m_02 - phones	Z	150.7639
150.7639	DCB_se3_ag4_m_02 - phones	AH0	150.8139
150.8139	DCB_se3_ag4_m_02 - phones	V	150.8639
150.8639	DCB_se3_ag4_m_02 - phones	EH2	150.9239
150.9239	DCB_se3_ag4_m_02 - phones	L	151.0139
151.0139	DCB_se3_ag4_m_02 - phones	T	151.0439
151.0439	DCB_se3_ag4_m_02 - phones	AH0	151.0739
151.0439	DCB_se3_ag4_m_02 - words	and	151.1439
151.0739	DCB_se3_ag4_m_02 - phones	N	151.1439
151.1439	DCB_se3_ag4_m_02 - phones	K	151.1939
151.1439	DCB_se3_ag4_m_02 - words	cardozo	151.7739
151.1939	DCB_se3_ag4_m_02 - phones	AA0	151.2239
151.2239	DCB_se3_ag4_m_02 - phones	R	151.2539
151.2539	DCB_se3_ag4_m_02 - phones	D	151.3639
151.3639	DCB_se3_ag4_m_02 - phones	OW1	151.5439
151.5439	DCB_se3_ag4_m_02 - phones	Z	151.6939
151.6939	DCB_se3_ag4_m_02 - phones	OW0	151.7739
151.7739	DCB_se3_ag4_m_02 - phones	sp	151.8139
152.6919	DCB_se3_ag4_m_02 - phones	AH1	153.1719
152.6919	DCB_se3_ag4_m_02 - words	um	153.3019
153.1719	DCB_se3_ag4_m_02 - phones	M	153.3019
153.3019	DCB_se3_ag4_m_02 - phones	sp	153.3419
153.3419	DCB_se3_ag4_m_02 - phones	L	153.4919
153.3419	DCB_se3_ag4_m_02 - words	later	153.6619
153.4919	DCB_se3_ag4_m_02 - phones	EY1	153.5719
153.5719	DCB_se3_ag4_m_02 - phones	T	153.6319
153.6319	DCB_se3_ag4_m_02 - phones	ER0	153.6619
153.6619	DCB_se3_ag4_m_02 - phones	AO1	153.9319
153.6619	DCB_se3_ag4_m_02 - words	on	153.9919
153.9319	DCB_se3_ag4_m_02 - phones	N	153.9919
153.9919	DCB_se3_ag4_m_02 - phones	DH	154.0219
153.9919	DCB_se3_ag4_m_02 - words	there	154.0819
154.0219	DCB_se3_ag4_m_02 - phones	EH1	154.0519
154.0519	DCB_se3_ag4_m_02 - phones	R	154.0819
154.0819	DCB_se3_ag4_m_02 - phones	W	154.1119
154.0819	DCB_se3_ag4_m_02 - words	was	154.1819
154.1119	DCB_se3_ag4_m_02 - phones	AH0	154.1419
154.1419	DCB_se3_ag4_m_02 - phones	Z	154.1819
154.1819	DCB_se3_ag4_m_02 - phones	AH0	154.2619
154.1819	DCB_se3_ag4_m_02 - words	a	154.2619
154.2619	DCB_se3_ag4_m_02 - phones	B	154.3319
154.2619	DCB_se3_ag4_m_02 - words	big	154.4819
154.3319	DCB_se3_ag4_m_02 - phones	IH1	154.4019
154.4019	DCB_se3_ag4_m_02 - phones	G	154.4819
154.4819	DCB_se3_ag4_m_02 - phones	R	154.5619
154.4819	DCB_se3_ag4_m_02 - words	rivalry	155.0619
154.5619	DCB_se3_ag4_m_02 - phones	AY1	154.7019
154.7019	DCB_se3_ag4_m_02 - phones	V	154.7519
154.7519	DCB_se3_ag4_m_02 - phones	AH0	154.7819
154.7819	DCB_se3_ag4_m_02 - phones	L	154.8919
154.8919	DCB_se3_ag4_m_02 - phones	R	154.9819
154.9819	DCB_se3_ag4_m_02 - phones	IY0	155.0619
155.0619	DCB_se3_ag4_m_02 - phones	B	155.1019
155.0619	DCB_se3_ag4_m_02 - words	between	155.8919
155.1019	DCB_se3_ag4_m_02 - phones	IH0	155.1819
155.1819	DCB_se3_ag4_m_02 - phones	T	155.3119
155.3119	DCB_se3_ag4_m_02 - phones	W	155.3819
155.3819	DCB_se3_ag4_m_02 - phones	IY1	155.5919
155.5919	DCB_se3_ag4_m_02 - phones	N	155.8919
156.7805	DCB_se3_ag4_m_02 - words	uh	157.3005
156.7805	DCB_se3_ag4_m_02 - phones	AH1	157.3005
157.3005	DCB_se3_ag4_m_02 - phones	W	157.4205
157.3005	DCB_se3_ag4_m_02 - words	western	157.8905
157.4205	DCB_se3_ag4_m_02 - phones	EH1	157.5105
157.5105	DCB_se3_ag4_m_02 - phones	S	157.6305
157.6305	DCB_se3_ag4_m_02 - phones	T	157.7105
157.7105	DCB_se3_ag4_m_02 - phones	ER0	157.7805
157.7805	DCB_se3_ag4_m_02 - phones	N	157.8905
157.8905	DCB_se3_ag4_m_02 - phones	AE1	158.0805
157.8905	DCB_se3_ag4_m_02 - words	and	158.1505
158.0805	DCB_se3_ag4_m_02 - phones	N	158.1505
158.1505	DCB_se3_ag4_m_02 - phones	K	158.2305
158.1505	DCB_se3_ag4_m_02 - words	cardozo	158.7805
158.2305	DCB_se3_ag4_m_02 - phones	AA0	158.2605
158.2605	DCB_se3_ag4_m_02 - phones	R	158.3205
158.3205	DCB_se3_ag4_m_02 - phones	D	158.4005
158.4005	DCB_se3_ag4_m_02 - phones	OW1	158.5605
158.5605	DCB_se3_ag4_m_02 - phones	Z	158.7105
158.7105	DCB_se3_ag4_m_02 - phones	OW0	158.7805
158.7805	DCB_se3_ag4_m_02 - phones	sp	159.5449
159.5449	DCB_se3_ag4_m_02 - phones	AH1	160.0749
159.5449	DCB_se3_ag4_m_02 - words	um	160.3349
160.0749	DCB_se3_ag4_m_02 - phones	M	160.3349
160.3349	DCB_se3_ag4_m_02 - phones	sp	160.9730
160.9730	DCB_se3_ag4_m_02 - phones	S	161.1030
160.9730	DCB_se3_ag4_m_02 - words	so	161.6330
161.1030	DCB_se3_ag4_m_02 - phones	OW1	161.6330
161.6330	DCB_se3_ag4_m_02 - phones	sp	161.6730
163.7150	DCB_se3_ag4_m_02 - phones	P	163.8150
163.7150	DCB_se3_ag4_m_02 - words	people	164.0850
163.8150	DCB_se3_ag4_m_02 - phones	IY1	163.9050
163.9050	DCB_se3_ag4_m_02 - phones	P	163.9750
163.9750	DCB_se3_ag4_m_02 - phones	AH0	164.0050
164.0050	DCB_se3_ag4_m_02 - phones	L	164.0850
164.0850	DCB_se3_ag4_m_02 - phones	W	164.1650
164.0850	DCB_se3_ag4_m_02 - words	were	164.2150
164.1650	DCB_se3_ag4_m_02 - phones	ER0	164.2150
164.2150	DCB_se3_ag4_m_02 - phones	V	164.3450
164.2150	DCB_se3_ag4_m_02 - words	very	165.0150
164.3450	DCB_se3_ag4_m_02 - phones	EH1	164.4050
164.4050	DCB_se3_ag4_m_02 - phones	R	164.6350
164.6350	DCB_se3_ag4_m_02 - phones	IY0	165.0150
165.2228	DCB_se3_ag4_m_02 - phones	sil	165.2528
165.2528	DCB_se3_ag4_m_02 - phones	K	165.3028
165.2528	DCB_se3_ag4_m_02 - words	connected	165.8028
165.3028	DCB_se3_ag4_m_02 - phones	AH0	165.3428
165.3428	DCB_se3_ag4_m_02 - phones	N	165.4528
165.4528	DCB_se3_ag4_m_02 - phones	EH1	165.5328
165.5328	DCB_se3_ag4_m_02 - phones	K	165.6328
165.6328	DCB_se3_ag4_m_02 - phones	T	165.6828
165.6828	DCB_se3_ag4_m_02 - phones	IH0	165.7728
165.7728	DCB_se3_ag4_m_02 - phones	D	165.8028
165.8028	DCB_se3_ag4_m_02 - phones	AH0	165.8728
165.8028	DCB_se3_ag4_m_02 - words	and	165.9128
165.8728	DCB_se3_ag4_m_02 - phones	N	165.9128
165.9128	DCB_se3_ag4_m_02 - phones	V	166.0028
165.9128	DCB_se3_ag4_m_02 - words	very	166.3328
166.0028	DCB_se3_ag4_m_02 - phones	EH1	166.0828
166.0828	DCB_se3_ag4_m_02 - phones	R	166.1828
166.1828	DCB_se3_ag4_m_02 - phones	IY0	166.3328
166.3328	DCB_se3_ag4_m_02 - phones	L	166.3728
166.3328	DCB_se3_ag4_m_02 - words	loyal	166.8328
166.3728	DCB_se3_ag4_m_02 - phones	OY1	166.6128
166.6128	DCB_se3_ag4_m_02 - phones	AH0	166.7228
166.7228	DCB_se3_ag4_m_02 - phones	L	166.8328
166.8328	DCB_se3_ag4_m_02 - phones	T	166.9528
166.8328	DCB_se3_ag4_m_02 - words	to	167.4428
166.9528	DCB_se3_ag4_m_02 - phones	UW1	167.4428
167.4428	DCB_se3_ag4_m_02 - phones	sp	168.1056
168.1056	DCB_se3_ag4_m_02 - phones	DH	168.1756
168.1056	DCB_se3_ag4_m_02 - words	their	168.5456
168.1756	DCB_se3_ag4_m_02 - phones	EH1	168.2956
168.2956	DCB_se3_ag4_m_02 - phones	R	168.5456
168.5456	DCB_se3_ag4_m_02 - phones	sp	168.5756
168.7664	DCB_se3_ag4_m_02 - phones	DH	168.8664
168.7664	DCB_se3_ag4_m_02 - words	their	169.0764
168.8664	DCB_se3_ag4_m_02 - phones	EH1	168.8964
168.8964	DCB_se3_ag4_m_02 - phones	R	169.0764
169.0764	DCB_se3_ag4_m_02 - phones	sp	169.1064
169.1064	DCB_se3_ag4_m_02 - phones	DH	169.1864
169.1064	DCB_se3_ag4_m_02 - words	their	169.2864
169.1864	DCB_se3_ag4_m_02 - phones	EH1	169.2364
169.2364	DCB_se3_ag4_m_02 - phones	R	169.2864
169.2864	DCB_se3_ag4_m_02 - phones	HH	169.4464
169.2864	DCB_se3_ag4_m_02 - words	high	169.5464
169.4464	DCB_se3_ag4_m_02 - phones	AY1	169.5464
169.5464	DCB_se3_ag4_m_02 - phones	S	169.6664
169.5464	DCB_se3_ag4_m_02 - words	schools	169.9264
169.6664	DCB_se3_ag4_m_02 - phones	K	169.7264
169.7264	DCB_se3_ag4_m_02 - phones	UW1	169.8164
169.8164	DCB_se3_ag4_m_02 - phones	L	169.8764
169.8764	DCB_se3_ag4_m_02 - phones	Z	169.9264
169.9264	DCB_se3_ag4_m_02 - phones	AH0	169.9864
169.9264	DCB_se3_ag4_m_02 - words	and	170.1964
169.9864	DCB_se3_ag4_m_02 - phones	N	170.1464
170.1464	DCB_se3_ag4_m_02 - phones	D	170.1964
170.1964	DCB_se3_ag4_m_02 - phones	AE1	170.2564
170.1964	DCB_se3_ag4_m_02 - words	and	170.3464
170.2564	DCB_se3_ag4_m_02 - phones	N	170.3464
170.3464	DCB_se3_ag4_m_02 - phones	DH	170.3964
170.3464	DCB_se3_ag4_m_02 - words	that	170.4664
170.3964	DCB_se3_ag4_m_02 - phones	AE1	170.4364
170.4364	DCB_se3_ag4_m_02 - phones	T	170.4664
170.4664	DCB_se3_ag4_m_02 - phones	sp	170.4964
170.4964	DCB_se3_ag4_m_02 - phones	AH0	170.5664
170.4964	DCB_se3_ag4_m_02 - words	and	170.6364
170.5664	DCB_se3_ag4_m_02 - phones	N	170.6364
170.6364	DCB_se3_ag4_m_02 - phones	DH	170.6864
170.6364	DCB_se3_ag4_m_02 - words	that	170.7764
170.6864	DCB_se3_ag4_m_02 - phones	AE1	170.7264
170.7264	DCB_se3_ag4_m_02 - phones	T	170.7764
170.7764	DCB_se3_ag4_m_02 - phones	sp	170.8364
170.8364	DCB_se3_ag4_m_02 - phones	S	170.8664
170.8364	DCB_se3_ag4_m_02 - words	s	170.8664
170.8664	DCB_se3_ag4_m_02 - phones	HH	170.9464
170.8664	DCB_se3_ag4_m_02 - words	how	171.0664
170.9464	DCB_se3_ag4_m_02 - phones	AW1	171.0664
171.0664	DCB_se3_ag4_m_02 - phones	Y	171.2264
171.0664	DCB_se3_ag4_m_02 - words	you	171.4264
171.2264	DCB_se3_ag4_m_02 - phones	UW1	171.4264
171.4264	DCB_se3_ag4_m_02 - phones	sp	172.3034
172.3034	DCB_se3_ag4_m_02 - phones	Y	172.4034
172.3034	DCB_se3_ag4_m_02 - words	you	172.5934
172.4034	DCB_se3_ag4_m_02 - phones	UW1	172.5934
172.5934	DCB_se3_ag4_m_02 - phones	sp	172.7134
172.7134	DCB_se3_ag4_m_02 - phones	Y	172.7934
172.7134	DCB_se3_ag4_m_02 - words	you	172.9234
172.7934	DCB_se3_ag4_m_02 - phones	UW1	172.9234
172.9234	DCB_se3_ag4_m_02 - phones	N	172.9634
172.9234	DCB_se3_ag4_m_02 - words	knew	173.0734
172.9634	DCB_se3_ag4_m_02 - phones	UW1	173.0734
173.0734	DCB_se3_ag4_m_02 - phones	P	173.1734
173.0734	DCB_se3_ag4_m_02 - words	people	173.4534
173.1734	DCB_se3_ag4_m_02 - phones	IY1	173.2634
173.2634	DCB_se3_ag4_m_02 - phones	P	173.3334
173.3334	DCB_se3_ag4_m_02 - phones	AH0	173.3734
173.3734	DCB_se3_ag4_m_02 - phones	L	173.4534
173.4534	DCB_se3_ag4_m_02 - phones	AH0	173.5334
173.4534	DCB_se3_ag4_m_02 - words	and	173.6034
173.5334	DCB_se3_ag4_m_02 - phones	N	173.5634
173.5634	DCB_se3_ag4_m_02 - phones	D	173.6034
173.6034	DCB_se3_ag4_m_02 - phones	sp	173.6434
173.6434	DCB_se3_ag4_m_02 - phones	S	173.7334
173.6434	DCB_se3_ag4_m_02 - words	so	173.8634
173.7334	DCB_se3_ag4_m_02 - phones	OW1	173.8634
173.8634	DCB_se3_ag4_m_02 - phones	W	173.9534
173.8634	DCB_se3_ag4_m_02 - words	when	174.1334
173.9534	DCB_se3_ag4_m_02 - phones	IH1	173.9934
173.9934	DCB_se3_ag4_m_02 - phones	N	174.1334
174.1334	DCB_se3_ag4_m_02 - phones	sp	174.5757
174.5757	DCB_se3_ag4_m_02 - phones	Y	174.6557
174.5757	DCB_se3_ag4_m_02 - words	you	175.1257
174.6557	DCB_se3_ag4_m_02 - phones	UW1	175.1257
175.1257	DCB_se3_ag4_m_02 - phones	sp	175.1557
175.4177	DCB_se3_ag4_m_02 - phones	T	175.5277
175.4177	DCB_se3_ag4_m_02 - words	talk	175.6877
175.5277	DCB_se3_ag4_m_02 - phones	AO1	175.6577
175.6577	DCB_se3_ag4_m_02 - phones	K	175.6877
175.6877	DCB_se3_ag4_m_02 - phones	AH0	175.7277
175.6877	DCB_se3_ag4_m_02 - words	about	175.8677
175.7277	DCB_se3_ag4_m_02 - phones	B	175.7777
175.7777	DCB_se3_ag4_m_02 - phones	AW1	175.8077
175.8077	DCB_se3_ag4_m_02 - phones	T	175.8677
175.8677	DCB_se3_ag4_m_02 - phones	W	175.9177
175.8677	DCB_se3_ag4_m_02 - words	where	176.0177
175.9177	DCB_se3_ag4_m_02 - phones	EH1	175.9877
175.9877	DCB_se3_ag4_m_02 - phones	R	176.0177
176.0177	DCB_se3_ag4_m_02 - words	d	176.0577
176.0177	DCB_se3_ag4_m_02 - phones	D	176.0577
176.0577	DCB_se3_ag4_m_02 - phones	Y	176.0977
176.0577	DCB_se3_ag4_m_02 - words	you	176.1277
176.0977	DCB_se3_ag4_m_02 - phones	UW1	176.1277
176.1277	DCB_se3_ag4_m_02 - phones	G	176.1577
176.1277	DCB_se3_ag4_m_02 - words	go	176.2377
176.1577	DCB_se3_ag4_m_02 - phones	OW1	176.2377
176.2377	DCB_se3_ag4_m_02 - phones	T	176.2677
176.2377	DCB_se3_ag4_m_02 - words	to	176.3277
176.2677	DCB_se3_ag4_m_02 - phones	AH0	176.3277
176.3277	DCB_se3_ag4_m_02 - phones	S	176.4277
176.3277	DCB_se3_ag4_m_02 - words	school	176.8177
176.4277	DCB_se3_ag4_m_02 - phones	K	176.4877
176.4877	DCB_se3_ag4_m_02 - phones	UW1	176.7477
176.7477	DCB_se3_ag4_m_02 - phones	L	176.8177
177.1308	DCB_se3_ag4_m_02 - phones	DH	177.2008
177.1308	DCB_se3_ag4_m_02 - words	that	177.3308
177.2008	DCB_se3_ag4_m_02 - phones	AH0	177.2708
177.2708	DCB_se3_ag4_m_02 - phones	T	177.3308
177.3308	DCB_se3_ag4_m_02 - phones	AO1	177.3708
177.3308	DCB_se3_ag4_m_02 - words	also	177.6008
177.3708	DCB_se3_ag4_m_02 - phones	L	177.4308
177.4308	DCB_se3_ag4_m_02 - phones	S	177.5408
177.5408	DCB_se3_ag4_m_02 - phones	OW0	177.6008
177.6008	DCB_se3_ag4_m_02 - phones	T	177.7108
177.6008	DCB_se3_ag4_m_02 - words	told	177.8708
177.7108	DCB_se3_ag4_m_02 - phones	OW1	177.7608
177.7608	DCB_se3_ag4_m_02 - phones	L	177.8208
177.8208	DCB_se3_ag4_m_02 - phones	D	177.8708
177.8708	DCB_se3_ag4_m_02 - phones	Y	177.9308
177.8708	DCB_se3_ag4_m_02 - words	you	177.9708
177.9308	DCB_se3_ag4_m_02 - phones	UW1	177.9708
177.9708	DCB_se3_ag4_m_02 - phones	S	178.0808
177.9708	DCB_se3_ag4_m_02 - words	something	178.3208
178.0808	DCB_se3_ag4_m_02 - phones	AH1	178.1208
178.1208	DCB_se3_ag4_m_02 - phones	M	178.1908
178.1908	DCB_se3_ag4_m_02 - phones	TH	178.2608
178.2608	DCB_se3_ag4_m_02 - phones	IH0	178.2908
178.2908	DCB_se3_ag4_m_02 - phones	NG	178.3208
178.3208	DCB_se3_ag4_m_02 - phones	AH0	178.3708
178.3208	DCB_se3_ag4_m_02 - words	about	178.5408
178.3708	DCB_se3_ag4_m_02 - phones	B	178.4108
178.4108	DCB_se3_ag4_m_02 - phones	AW1	178.4608
178.4608	DCB_se3_ag4_m_02 - phones	T	178.5408
178.5408	DCB_se3_ag4_m_02 - phones	W	178.6208
178.5408	DCB_se3_ag4_m_02 - words	where	178.6908
178.6208	DCB_se3_ag4_m_02 - phones	EH1	178.6608
178.6608	DCB_se3_ag4_m_02 - phones	R	178.6908
178.6908	DCB_se3_ag4_m_02 - phones	DH	178.7208
178.6908	DCB_se3_ag4_m_02 - words	they	178.8108
178.7208	DCB_se3_ag4_m_02 - phones	EY1	178.8108
178.8108	DCB_se3_ag4_m_02 - phones	L	178.8708
178.8108	DCB_se3_ag4_m_02 - words	lived	179.1308
178.8708	DCB_se3_ag4_m_02 - phones	IH1	179.0008
179.0008	DCB_se3_ag4_m_02 - phones	V	179.0708
179.0708	DCB_se3_ag4_m_02 - phones	D	179.1308
179.1308	DCB_se3_ag4_m_02 - phones	AH0	179.1608
179.1308	DCB_se3_ag4_m_02 - words	and	179.2408
179.1608	DCB_se3_ag4_m_02 - phones	N	179.2408
179.2408	DCB_se3_ag4_m_02 - phones	W	179.3008
179.2408	DCB_se3_ag4_m_02 - words	where	179.3708
179.3008	DCB_se3_ag4_m_02 - phones	EH1	179.3408
179.3408	DCB_se3_ag4_m_02 - phones	R	179.3708
179.3708	DCB_se3_ag4_m_02 - phones	DH	179.4008
179.3708	DCB_se3_ag4_m_02 - words	they	179.4608
179.4008	DCB_se3_ag4_m_02 - phones	EY1	179.4608
179.4608	DCB_se3_ag4_m_02 - phones	G	179.5108
179.4608	DCB_se3_ag4_m_02 - words	grew	179.6508
179.5108	DCB_se3_ag4_m_02 - phones	R	179.5808
179.5808	DCB_se3_ag4_m_02 - phones	UW1	179.6508
179.6508	DCB_se3_ag4_m_02 - phones	AH1	179.7308
179.6508	DCB_se3_ag4_m_02 - words	up	179.7908
179.7308	DCB_se3_ag4_m_02 - phones	P	179.7908
180.7522	DCB_se3_ag4_m_02 - phones	sil	180.7922
180.7922	DCB_se3_ag4_m_02 - phones	AE1	181.1522
180.7922	DCB_se3_ag4_m_02 - words	and	181.2722
181.1522	DCB_se3_ag4_m_02 - phones	N	181.2122
181.2122	DCB_se3_ag4_m_02 - phones	D	181.2722
181.5309	DCB_se3_ag4_m_02 - phones	sil	181.5709
181.5709	DCB_se3_ag4_m_02 - phones	EH1	181.6609
181.5709	DCB_se3_ag4_m_02 - words	everybody	182.0709
181.6609	DCB_se3_ag4_m_02 - phones	V	181.6909
181.6909	DCB_se3_ag4_m_02 - phones	R	181.7309
181.7309	DCB_se3_ag4_m_02 - phones	IY0	181.8109
181.8109	DCB_se3_ag4_m_02 - phones	B	181.8709
181.8709	DCB_se3_ag4_m_02 - phones	AA2	181.9609
181.9609	DCB_se3_ag4_m_02 - phones	D	182.0309
182.0309	DCB_se3_ag4_m_02 - phones	IY0	182.0709
182.0709	DCB_se3_ag4_m_02 - phones	N	182.1509
182.0709	DCB_se3_ag4_m_02 - words	knew	182.3809
182.1509	DCB_se3_ag4_m_02 - phones	UW1	182.3809
182.3809	DCB_se3_ag4_m_02 - phones	S	182.4809
182.3809	DCB_se3_ag4_m_02 - words	somebody	182.8709
182.4809	DCB_se3_ag4_m_02 - phones	AH1	182.5309
182.5309	DCB_se3_ag4_m_02 - phones	M	182.5909
182.5909	DCB_se3_ag4_m_02 - phones	B	182.6409
182.6409	DCB_se3_ag4_m_02 - phones	AA2	182.7509
182.7509	DCB_se3_ag4_m_02 - phones	D	182.8009
182.8009	DCB_se3_ag4_m_02 - phones	IY0	182.8709
182.8709	DCB_se3_ag4_m_02 - phones	AE1	182.9009
182.8709	DCB_se3_ag4_m_02 - words	at	182.9509
182.9009	DCB_se3_ag4_m_02 - phones	T	182.9509
182.9509	DCB_se3_ag4_m_02 - phones	W	183.0309
182.9509	DCB_se3_ag4_m_02 - words	one	183.1209
183.0309	DCB_se3_ag4_m_02 - phones	AH1	183.0909
183.0909	DCB_se3_ag4_m_02 - phones	N	183.1209
183.1209	DCB_se3_ag4_m_02 - phones	AH0	183.1509
183.1209	DCB_se3_ag4_m_02 - words	of	183.1809
183.1509	DCB_se3_ag4_m_02 - phones	V	183.1809
183.1809	DCB_se3_ag4_m_02 - phones	DH	183.2109
183.1809	DCB_se3_ag4_m_02 - words	the	183.2809
183.2109	DCB_se3_ag4_m_02 - phones	IY0	183.2809
183.2809	DCB_se3_ag4_m_02 - phones	AH1	183.3309
183.2809	DCB_se3_ag4_m_02 - words	other	183.4309
183.3309	DCB_se3_ag4_m_02 - phones	DH	183.3709
183.3709	DCB_se3_ag4_m_02 - phones	ER0	183.4309
183.4309	DCB_se3_ag4_m_02 - phones	S	183.5209
183.4309	DCB_se3_ag4_m_02 - words	schools	183.9309
183.5209	DCB_se3_ag4_m_02 - phones	K	183.5609
183.5609	DCB_se3_ag4_m_02 - phones	UW1	183.6609
183.6609	DCB_se3_ag4_m_02 - phones	L	183.8309
183.8309	DCB_se3_ag4_m_02 - phones	Z	183.9309
183.8849	DCB_int_01 - phones	Y	183.9749
183.8849	DCB_int_01 - words	yup	184.0649
183.9749	DCB_int_01 - phones	AH1	184.0149
184.0149	DCB_int_01 - phones	P	184.0649
184.4262	DCB_se3_ag4_m_02 - phones	sil	184.4562
184.4562	DCB_se3_ag4_m_02 - phones	S	184.6062
184.4562	DCB_se3_ag4_m_02 - words	so	185.1062
184.6062	DCB_se3_ag4_m_02 - phones	OW1	185.1062
185.6155	DCB_se3_ag4_m_02 - phones	sil	185.7455
185.7455	DCB_se3_ag4_m_02 - phones	DH	185.8655
185.7455	DCB_se3_ag4_m_02 - words	that	186.0555
185.8655	DCB_se3_ag4_m_02 - phones	AE1	185.9755
185.9755	DCB_se3_ag4_m_02 - phones	T	186.0555
186.0555	DCB_se3_ag4_m_02 - phones	W	186.0955
186.0555	DCB_se3_ag4_m_02 - words	was	186.2555
186.0955	DCB_se3_ag4_m_02 - phones	AA1	186.1655
186.1655	DCB_se3_ag4_m_02 - phones	Z	186.2555
186.2555	DCB_se3_ag4_m_02 - phones	DH	186.2855
186.2555	DCB_se3_ag4_m_02 - words	the	186.3555
186.2855	DCB_se3_ag4_m_02 - phones	AH0	186.3555
186.3555	DCB_se3_ag4_m_02 - phones	W	186.4755
186.3555	DCB_se3_ag4_m_02 - words	way	186.8655
186.4755	DCB_se3_ag4_m_02 - phones	EY1	186.8655
187.1840	DCB_se3_ag4_m_02 - phones	DH	187.2640
187.1840	DCB_se3_ag4_m_02 - words	that	187.5140
187.2640	DCB_se3_ag4_m_02 - phones	AE1	187.4640
187.4640	DCB_se3_ag4_m_02 - phones	T	187.5140
187.5140	DCB_se3_ag4_m_02 - phones	sp	187.5440
187.5440	DCB_se3_ag4_m_02 - phones	Y	187.7140
187.5440	DCB_se3_ag4_m_02 - words	you	187.7940
187.7140	DCB_se3_ag4_m_02 - phones	UW1	187.7940
187.7940	DCB_se3_ag4_m_02 - phones	M	187.8840
187.7940	DCB_se3_ag4_m_02 - words	made	188.1040
187.8840	DCB_se3_ag4_m_02 - phones	EY1	188.0540
188.0540	DCB_se3_ag4_m_02 - phones	D	188.1040
188.1040	DCB_se3_ag4_m_02 - phones	K	188.1740
188.1040	DCB_se3_ag4_m_02 - words	connections	188.7740
188.1740	DCB_se3_ag4_m_02 - phones	AH0	188.2140
188.2140	DCB_se3_ag4_m_02 - phones	N	188.3040
188.3040	DCB_se3_ag4_m_02 - phones	EH1	188.4040
188.4040	DCB_se3_ag4_m_02 - phones	K	188.4840
188.4840	DCB_se3_ag4_m_02 - phones	SH	188.5840
188.5840	DCB_se3_ag4_m_02 - phones	AH0	188.6440
188.6440	DCB_se3_ag4_m_02 - phones	N	188.7040
188.7040	DCB_se3_ag4_m_02 - phones	Z	188.7740
188.7740	DCB_se3_ag4_m_02 - phones	S	188.9240
188.7740	DCB_se3_ag4_m_02 - words	so	189.4240
188.9240	DCB_se3_ag4_m_02 - phones	OW1	189.4240
189.4240	DCB_se3_ag4_m_02 - phones	sp	189.4640
189.6829	DCB_se3_ag4_m_02 - phones	IH1	189.8029
189.6829	DCB_se3_ag4_m_02 - words	if	189.8829
189.8029	DCB_se3_ag4_m_02 - phones	F	189.8829
189.8829	DCB_se3_ag4_m_02 - phones	Y	189.9629
189.8829	DCB_se3_ag4_m_02 - words	you	190.0629
189.9629	DCB_se3_ag4_m_02 - phones	UW1	190.0629
190.0629	DCB_se3_ag4_m_02 - phones	S	190.2329
190.0629	DCB_se3_ag4_m_02 - words	say	190.6629
190.2329	DCB_se3_ag4_m_02 - phones	EY1	190.6629
190.6629	DCB_se3_ag4_m_02 - phones	sp	191.3157
191.3157	DCB_se3_ag4_m_02 - phones	AH1	191.6757
191.3157	DCB_se3_ag4_m_02 - words	um	191.7857
191.6757	DCB_se3_ag4_m_02 - phones	M	191.7857
191.7857	DCB_se3_ag4_m_02 - phones	sp	191.8157
192.3983	DCB_se3_ag4_m_02 - phones	AY1	192.5783
192.3983	DCB_se3_ag4_m_02 - words	i	192.5783
192.5783	DCB_se3_ag4_m_02 - phones	AE1	192.6983
192.5783	DCB_se3_ag4_m_02 - words	asked	192.7983
192.6983	DCB_se3_ag4_m_02 - phones	S	192.7683
192.7683	DCB_se3_ag4_m_02 - phones	T	192.7983
192.7983	DCB_se3_ag4_m_02 - phones	Y	192.8283
192.7983	DCB_se3_ag4_m_02 - words	you	192.8683
192.8283	DCB_se3_ag4_m_02 - phones	UW1	192.8683
192.8683	DCB_se3_ag4_m_02 - phones	DH	192.9183
192.8683	DCB_se3_ag4_m_02 - words	the	192.9683
192.9183	DCB_se3_ag4_m_02 - phones	AH0	192.9683
192.9683	DCB_se3_ag4_m_02 - phones	K	193.0483
192.9683	DCB_se3_ag4_m_02 - words	question	193.3783
193.0483	DCB_se3_ag4_m_02 - phones	W	193.0783
193.0783	DCB_se3_ag4_m_02 - phones	EH1	193.1483
193.1483	DCB_se3_ag4_m_02 - phones	SH	193.2883
193.2883	DCB_se3_ag4_m_02 - phones	AH0	193.3183
193.3183	DCB_se3_ag4_m_02 - phones	N	193.3783
193.3783	DCB_se3_ag4_m_02 - phones	W	193.4483
193.3783	DCB_se3_ag4_m_02 - words	where	193.5283
193.4483	DCB_se3_ag4_m_02 - phones	EH1	193.4983
193.4983	DCB_se3_ag4_m_02 - phones	R	193.5283
193.5283	DCB_se3_ag4_m_02 - phones	D	193.5583
193.5283	DCB_se3_ag4_m_02 - words	did	193.6183
193.5583	DCB_se3_ag4_m_02 - phones	IH0	193.5883
193.5883	DCB_se3_ag4_m_02 - phones	D	193.6183
193.6183	DCB_se3_ag4_m_02 - phones	Y	193.6583
193.6183	DCB_se3_ag4_m_02 - words	you	193.6883
193.6583	DCB_se3_ag4_m_02 - phones	UW1	193.6883
193.6883	DCB_se3_ag4_m_02 - phones	G	193.7283
193.6883	DCB_se3_ag4_m_02 - words	go	193.7883
193.7283	DCB_se3_ag4_m_02 - phones	OW1	193.7883
193.7883	DCB_se3_ag4_m_02 - phones	T	193.8183
193.7883	DCB_se3_ag4_m_02 - words	to	193.8983
193.8183	DCB_se3_ag4_m_02 - phones	AH0	193.8983
193.8983	DCB_se3_ag4_m_02 - phones	S	193.9783
193.8983	DCB_se3_ag4_m_02 - words	school	194.4383
193.9783	DCB_se3_ag4_m_02 - phones	K	194.0283
194.0283	DCB_se3_ag4_m_02 - phones	UW1	194.3283
194.3283	DCB_se3_ag4_m_02 - phones	L	194.4383
194.6635	DCB_se3_ag4_m_02 - phones	sil	194.6935
194.6935	DCB_se3_ag4_m_02 - phones	Y	194.7435
194.6935	DCB_se3_ag4_m_02 - words	you	194.8035
194.7435	DCB_se3_ag4_m_02 - phones	UW1	194.8035
194.8035	DCB_se3_ag4_m_02 - phones	S	194.9335
194.8035	DCB_se3_ag4_m_02 - words	say	195.0335
194.9335	DCB_se3_ag4_m_02 - phones	EY1	195.0335
195.0335	DCB_se3_ag4_m_02 - phones	Y	195.0835
195.0335	DCB_se3_ag4_m_02 - words	you	195.1335
195.0835	DCB_se3_ag4_m_02 - phones	UW1	195.1335
195.1335	DCB_se3_ag4_m_02 - phones	W	195.1735
195.1335	DCB_se3_ag4_m_02 - words	went	195.2635
195.1735	DCB_se3_ag4_m_02 - phones	EH1	195.2035
195.2035	DCB_se3_ag4_m_02 - phones	N	195.2335
195.2335	DCB_se3_ag4_m_02 - phones	T	195.2635
195.2635	DCB_se3_ag4_m_02 - phones	T	195.2935
195.2635	DCB_se3_ag4_m_02 - words	to	195.3335
195.2935	DCB_se3_ag4_m_02 - phones	AH0	195.3335
195.3335	DCB_se3_ag4_m_02 - phones	K	195.4335
195.3335	DCB_se3_ag4_m_02 - words	coolidge	195.7335
195.4335	DCB_se3_ag4_m_02 - phones	UW1	195.5435
195.5435	DCB_se3_ag4_m_02 - phones	L	195.6035
195.6035	DCB_se3_ag4_m_02 - phones	IH0	195.6535
195.6535	DCB_se3_ag4_m_02 - phones	JH	195.7335
195.7335	DCB_se3_ag4_m_02 - phones	DH	195.7635
195.7335	DCB_se3_ag4_m_02 - words	then	195.8235
195.7635	DCB_se3_ag4_m_02 - phones	EH1	195.7935
195.7935	DCB_se3_ag4_m_02 - phones	N	195.8235
195.8235	DCB_se3_ag4_m_02 - phones	DH	195.8535
195.8235	DCB_se3_ag4_m_02 - words	the	195.8835
195.8535	DCB_se3_ag4_m_02 - phones	AH0	195.8835
195.8835	DCB_se3_ag4_m_02 - phones	N	195.9535
195.8835	DCB_se3_ag4_m_02 - words	next	196.1135
195.9535	DCB_se3_ag4_m_02 - phones	EH1	196.0035
196.0035	DCB_se3_ag4_m_02 - phones	K	196.0535
196.0535	DCB_se3_ag4_m_02 - phones	S	196.1135
196.1135	DCB_se3_ag4_m_02 - phones	K	196.1735
196.1135	DCB_se3_ag4_m_02 - words	question	196.4335
196.1735	DCB_se3_ag4_m_02 - phones	W	196.2135
196.2135	DCB_se3_ag4_m_02 - phones	EH1	196.2635
196.2635	DCB_se3_ag4_m_02 - phones	SH	196.3735
196.3735	DCB_se3_ag4_m_02 - phones	AH0	196.4035
196.4035	DCB_se3_ag4_m_02 - phones	N	196.4335
196.4335	DCB_se3_ag4_m_02 - phones	IH1	196.5235
196.4335	DCB_se3_ag4_m_02 - words	is	196.6035
196.5235	DCB_se3_ag4_m_02 - phones	Z	196.6035
196.6035	DCB_se3_ag4_m_02 - phones	S	196.6635
196.6035	DCB_se3_ag4_m_02 - words	so	196.7535
196.6635	DCB_se3_ag4_m_02 - phones	OW1	196.7535
196.7535	DCB_se3_ag4_m_02 - phones	W	196.8535
196.7535	DCB_se3_ag4_m_02 - words	when	196.9135
196.8535	DCB_se3_ag4_m_02 - phones	IH1	196.8835
196.8835	DCB_se3_ag4_m_02 - phones	N	196.9135
196.9135	DCB_se3_ag4_m_02 - phones	D	196.9535
196.9135	DCB_se3_ag4_m_02 - words	did	197.0135
196.9535	DCB_se3_ag4_m_02 - phones	IH0	196.9835
196.9835	DCB_se3_ag4_m_02 - phones	D	197.0135
197.0135	DCB_se3_ag4_m_02 - phones	Y	197.0635
197.0135	DCB_se3_ag4_m_02 - words	you	197.0935
197.0635	DCB_se3_ag4_m_02 - phones	UW1	197.0935
197.0935	DCB_se3_ag4_m_02 - phones	K	197.1635
197.0935	DCB_se3_ag4_m_02 - words	come	197.2835
197.1635	DCB_se3_ag4_m_02 - phones	AH1	197.2135
197.2135	DCB_se3_ag4_m_02 - phones	M	197.2835
197.2835	DCB_se3_ag4_m_02 - phones	AW1	197.3435
197.2835	DCB_se3_ag4_m_02 - words	out	197.3935
197.3435	DCB_se3_ag4_m_02 - phones	T	197.3935
197.3935	DCB_se3_ag4_m_02 - phones	AH0	197.4235
197.3935	DCB_se3_ag4_m_02 - words	of	197.4635
197.4235	DCB_se3_ag4_m_02 - phones	V	197.4635
197.4635	DCB_se3_ag4_m_02 - phones	K	197.5435
197.4635	DCB_se3_ag4_m_02 - words	coolidge	198.0035
197.5435	DCB_se3_ag4_m_02 - phones	UW1	197.6835
197.6835	DCB_se3_ag4_m_02 - phones	L	197.7535
197.7535	DCB_se3_ag4_m_02 - phones	IH0	197.8335
197.8335	DCB_se3_ag4_m_02 - phones	JH	198.0035
198.2992	DCB_se3_ag4_m_02 - phones	sil	198.3492
198.3492	DCB_se3_ag4_m_02 - phones	AH0	198.4192
198.3492	DCB_se3_ag4_m_02 - words	and	198.4492
198.4192	DCB_se3_ag4_m_02 - phones	N	198.4492
198.4492	DCB_se3_ag4_m_02 - phones	DH	198.4992
198.4492	DCB_se3_ag4_m_02 - words	then	198.6092
198.4992	DCB_se3_ag4_m_02 - phones	EH1	198.5492
198.5492	DCB_se3_ag4_m_02 - phones	N	198.6092
198.6092	DCB_se3_ag4_m_02 - phones	Y	198.6892
198.6092	DCB_se3_ag4_m_02 - words	you	198.7492
198.6892	DCB_se3_ag4_m_02 - phones	UW1	198.7492
198.7492	DCB_se3_ag4_m_02 - phones	T	198.8592
198.7492	DCB_se3_ag4_m_02 - words	tell	198.9892
198.8592	DCB_se3_ag4_m_02 - phones	EH1	198.9192
198.9192	DCB_se3_ag4_m_02 - phones	L	198.9892
198.9892	DCB_se3_ag4_m_02 - phones	M	199.0192
198.9892	DCB_se3_ag4_m_02 - words	me	199.0592
199.0192	DCB_se3_ag4_m_02 - phones	IY1	199.0592
199.0592	DCB_se3_ag4_m_02 - phones	W	199.1092
199.0592	DCB_se3_ag4_m_02 - words	when	199.1892
199.1092	DCB_se3_ag4_m_02 - phones	IH1	199.1492
199.1492	DCB_se3_ag4_m_02 - phones	N	199.1892
199.1892	DCB_se3_ag4_m_02 - phones	Y	199.2392
199.1892	DCB_se3_ag4_m_02 - words	you	199.2892
199.2392	DCB_se3_ag4_m_02 - phones	UW1	199.2892
199.2892	DCB_se3_ag4_m_02 - phones	K	199.3992
199.2892	DCB_se3_ag4_m_02 - words	came	199.5692
199.3992	DCB_se3_ag4_m_02 - phones	EY1	199.4992
199.4992	DCB_se3_ag4_m_02 - phones	M	199.5692
199.5692	DCB_se3_ag4_m_02 - phones	AW1	199.7992
199.5692	DCB_se3_ag4_m_02 - words	out	199.8692
199.7992	DCB_se3_ag4_m_02 - phones	T	199.8692
200.0548	DCB_se3_ag4_m_02 - phones	S	200.2148
200.0548	DCB_se3_ag4_m_02 - words	so	200.3248
200.2148	DCB_se3_ag4_m_02 - phones	OW1	200.3248
200.3248	DCB_se3_ag4_m_02 - phones	DH	200.3848
200.3248	DCB_se3_ag4_m_02 - words	then	200.5548
200.3848	DCB_se3_ag4_m_02 - phones	EH1	200.4548
200.4548	DCB_se3_ag4_m_02 - phones	N	200.5548
200.5548	DCB_se3_ag4_m_02 - phones	DH	200.6148
200.5548	DCB_se3_ag4_m_02 - words	the	200.7148
200.6148	DCB_se3_ag4_m_02 - phones	AH0	200.7148
200.7148	DCB_se3_ag4_m_02 - phones	sp	200.7448
200.7448	DCB_se3_ag4_m_02 - phones	DH	200.8348
200.7448	DCB_se3_ag4_m_02 - words	the	200.8648
200.8348	DCB_se3_ag4_m_02 - phones	AH0	200.8648
200.8648	DCB_se3_ag4_m_02 - phones	N	200.9648
200.8648	DCB_se3_ag4_m_02 - words	next	201.1748
200.9648	DCB_se3_ag4_m_02 - phones	EH1	201.0348
201.0348	DCB_se3_ag4_m_02 - phones	K	201.0848
201.0848	DCB_se3_ag4_m_02 - phones	S	201.1448
201.1448	DCB_se3_ag4_m_02 - phones	T	201.1748
201.1748	DCB_se3_ag4_m_02 - phones	R	201.2048
201.1748	DCB_se3_ag4_m_02 - words	response	201.6448
201.2048	DCB_se3_ag4_m_02 - phones	IY0	201.2448
201.2448	DCB_se3_ag4_m_02 - phones	S	201.3348
201.3348	DCB_se3_ag4_m_02 - phones	P	201.3948
201.3948	DCB_se3_ag4_m_02 - phones	AA1	201.5048
[truncated: 1,670 more rows]
