# Supplementary material for: Considering Performance in the Automated and Manual Coding of Sociolinguistic Variables: Lessons From Variable (ING)
Source: Front Artif Intell. 2021 Apr 29;4:648543. doi: 10.3389/frai.2021.648543 (PMC8117961; doi:10.3389/frai.2021.648543)
Supplement: Supplementary file 4 [file Data_Sheet_4.ZIP › CORAAL_Aligned_as_Tables/DCB_se1_ag4_m_02_1_txout.txt]

tmin	tier	text	tmax
0.5068	DCB_se1_ag3_m_01 - phones	sil	0.5568
0.5568	DCB_se1_ag3_m_01 - words	<unk>	0.6068
0.5568	DCB_se1_ag3_m_01 - phones	spn	0.6068
0.6068	DCB_se1_ag3_m_01 - phones	sp	0.6668
0.6668	DCB_se1_ag3_m_01 - phones	HH	0.8668
0.6668	DCB_se1_ag3_m_01 - words	how	0.9468
0.8668	DCB_se1_ag3_m_01 - phones	AW1	0.9468
0.9468	DCB_se1_ag3_m_01 - phones	L	1.0368
0.9468	DCB_se1_ag3_m_01 - words	long	1.1068
1.0368	DCB_se1_ag3_m_01 - phones	AO1	1.0768
1.0768	DCB_se1_ag3_m_01 - phones	NG	1.1068
1.1068	DCB_se1_ag3_m_01 - phones	HH	1.1368
1.1068	DCB_se1_ag3_m_01 - words	have	1.2268
1.1368	DCB_se1_ag3_m_01 - phones	AE1	1.1668
1.1668	DCB_se1_ag3_m_01 - phones	V	1.2268
1.2268	DCB_se1_ag3_m_01 - phones	Y	1.2768
1.2268	DCB_se1_ag3_m_01 - words	you	1.3268
1.2768	DCB_se1_ag3_m_01 - phones	UW1	1.3268
1.3268	DCB_se1_ag3_m_01 - phones	L	1.3668
1.3268	DCB_se1_ag3_m_01 - words	lived	1.5168
1.3668	DCB_se1_ag3_m_01 - phones	IH1	1.4168
1.4168	DCB_se1_ag3_m_01 - phones	V	1.4668
1.4668	DCB_se1_ag3_m_01 - phones	D	1.5168
1.5168	DCB_se1_ag3_m_01 - phones	IH0	1.5468
1.5168	DCB_se1_ag3_m_01 - words	in	1.5768
1.5468	DCB_se1_ag3_m_01 - phones	N	1.5768
1.5768	DCB_se1_ag3_m_01 - phones	D	1.6368
1.5768	DCB_se1_ag3_m_01 - words	dc	1.9168
1.6368	DCB_se1_ag3_m_01 - phones	IY1	1.7368
1.7368	DCB_se1_ag3_m_01 - phones	S	1.8268
1.8268	DCB_se1_ag3_m_01 - phones	IY1	1.9168
2.6346	DCB_se1_ag4_m_02 - phones	sil	2.6846
2.6846	DCB_se1_ag4_m_02 - phones	AH0	2.8146
2.6846	DCB_se1_ag4_m_02 - words	approximately	3.3546
2.8146	DCB_se1_ag4_m_02 - phones	P	2.8946
2.8946	DCB_se1_ag4_m_02 - phones	R	2.9446
2.9446	DCB_se1_ag4_m_02 - phones	AA1	3.0546
3.0546	DCB_se1_ag4_m_02 - phones	K	3.1046
3.1046	DCB_se1_ag4_m_02 - phones	S	3.1546
3.1546	DCB_se1_ag4_m_02 - phones	AH0	3.1846
3.1846	DCB_se1_ag4_m_02 - phones	M	3.2146
3.2146	DCB_se1_ag4_m_02 - phones	AH0	3.2446
3.2446	DCB_se1_ag4_m_02 - phones	T	3.2746
3.2746	DCB_se1_ag4_m_02 - phones	L	3.3046
3.3046	DCB_se1_ag4_m_02 - phones	IY0	3.3546
3.3546	DCB_se1_ag4_m_02 - phones	F	3.4646
3.3546	DCB_se1_ag4_m_02 - words	fifty	3.6146
3.4646	DCB_se1_ag4_m_02 - phones	IH1	3.5146
3.5146	DCB_se1_ag4_m_02 - phones	F	3.5446
3.5446	DCB_se1_ag4_m_02 - phones	T	3.5746
3.5746	DCB_se1_ag4_m_02 - phones	IY0	3.6146
3.6146	DCB_se1_ag4_m_02 - phones	S	3.7146
3.6146	DCB_se1_ag4_m_02 - words	something	3.9246
3.7146	DCB_se1_ag4_m_02 - phones	AH1	3.7846
3.7846	DCB_se1_ag4_m_02 - phones	M	3.8346
3.8346	DCB_se1_ag4_m_02 - phones	TH	3.8646
3.8646	DCB_se1_ag4_m_02 - phones	IH0	3.8946
3.8946	DCB_se1_ag4_m_02 - phones	NG	3.9246
3.9246	DCB_se1_ag4_m_02 - phones	Y	4.1746
3.9246	DCB_se1_ag4_m_02 - words	years	4.4746
4.1746	DCB_se1_ag4_m_02 - phones	ER0	4.2646
4.2646	DCB_se1_ag4_m_02 - phones	Z	4.4746
4.9423	DCB_se1_ag3_m_01 - phones	F	5.0023
4.9423	DCB_se1_ag3_m_01 - words	fifty	5.1623
5.0023	DCB_se1_ag3_m_01 - phones	IH1	5.0423
5.0423	DCB_se1_ag3_m_01 - phones	F	5.0723
5.0723	DCB_se1_ag3_m_01 - phones	T	5.1223
5.1223	DCB_se1_ag3_m_01 - phones	IY0	5.1623
5.1623	DCB_se1_ag3_m_01 - phones	S	5.2523
5.1623	DCB_se1_ag3_m_01 - words	something	5.4323
5.2523	DCB_se1_ag3_m_01 - phones	AH1	5.3123
5.3123	DCB_se1_ag3_m_01 - phones	M	5.3423
5.3423	DCB_se1_ag3_m_01 - phones	TH	5.3723
5.3723	DCB_se1_ag3_m_01 - phones	IH0	5.4023
5.4023	DCB_se1_ag3_m_01 - phones	NG	5.4323
5.4323	DCB_se1_ag3_m_01 - phones	Y	5.5323
5.4323	DCB_se1_ag3_m_01 - words	years	5.8323
5.5323	DCB_se1_ag3_m_01 - phones	IH1	5.6823
5.6823	DCB_se1_ag3_m_01 - phones	R	5.7323
5.7210	DCB_se1_ag4_m_02 - phones	Y	5.9310
5.7210	DCB_se1_ag4_m_02 - words	yeah	5.9610
5.7323	DCB_se1_ag3_m_01 - phones	Z	5.8323
5.8323	DCB_se1_ag3_m_01 - phones	sp	6.9432
5.9310	DCB_se1_ag4_m_02 - phones	AE1	5.9610
5.9610	DCB_se1_ag4_m_02 - phones	sp	9.6915
6.9432	DCB_se1_ag3_m_01 - phones	K	7.0232
6.9432	DCB_se1_ag3_m_01 - words	can	7.0832
7.0232	DCB_se1_ag3_m_01 - phones	AH0	7.0532
7.0532	DCB_se1_ag3_m_01 - phones	N	7.0832
7.0832	DCB_se1_ag3_m_01 - phones	Y	7.1532
7.0832	DCB_se1_ag3_m_01 - words	you	7.2032
7.1532	DCB_se1_ag3_m_01 - phones	UW1	7.2032
7.2032	DCB_se1_ag3_m_01 - phones	T	7.3132
7.2032	DCB_se1_ag3_m_01 - words	tell	7.4532
7.3132	DCB_se1_ag3_m_01 - phones	EH1	7.4032
7.4032	DCB_se1_ag3_m_01 - phones	L	7.4532
7.4532	DCB_se1_ag3_m_01 - phones	M	7.5232
7.4532	DCB_se1_ag3_m_01 - words	me	7.5532
7.5232	DCB_se1_ag3_m_01 - phones	IY1	7.5532
7.5532	DCB_se1_ag3_m_01 - phones	HH	7.6232
7.5532	DCB_se1_ag3_m_01 - words	how	7.6832
7.6232	DCB_se1_ag3_m_01 - phones	AW1	7.6832
7.6832	DCB_se1_ag3_m_01 - phones	D	7.7632
7.6832	DCB_se1_ag3_m_01 - words	dc	8.0132
7.7632	DCB_se1_ag3_m_01 - phones	IY1	7.8632
7.8632	DCB_se1_ag3_m_01 - phones	S	7.9432
7.9432	DCB_se1_ag3_m_01 - phones	IY1	8.0132
8.0132	DCB_se1_ag3_m_01 - phones	W	8.0932
8.0132	DCB_se1_ag3_m_01 - words	was	8.2632
8.0932	DCB_se1_ag3_m_01 - phones	AO1	8.2032
8.2032	DCB_se1_ag3_m_01 - phones	Z	8.2632
8.2632	DCB_se1_ag3_m_01 - phones	W	8.2932
8.2632	DCB_se1_ag3_m_01 - words	when	8.3632
8.2932	DCB_se1_ag3_m_01 - phones	EH1	8.3232
8.3232	DCB_se1_ag3_m_01 - phones	N	8.3632
8.3632	DCB_se1_ag3_m_01 - phones	Y	8.4032
8.3632	DCB_se1_ag3_m_01 - words	you	8.4532
8.4032	DCB_se1_ag3_m_01 - phones	UW1	8.4532
8.4532	DCB_se1_ag3_m_01 - phones	F	8.5732
8.4532	DCB_se1_ag3_m_01 - words	first	9.0532
8.5732	DCB_se1_ag3_m_01 - phones	ER1	8.7232
8.7232	DCB_se1_ag3_m_01 - phones	S	8.9132
8.9132	DCB_se1_ag3_m_01 - phones	T	9.0532
9.6681	DCB_se1_ag3_m_01 - phones	M	9.6981
9.6681	DCB_se1_ag3_m_01 - words	moved	9.9481
9.6915	DCB_se1_ag4_m_02 - words	ooh	9.8715
9.6915	DCB_se1_ag4_m_02 - phones	UW1	9.8715
9.6981	DCB_se1_ag3_m_01 - phones	UW1	9.8481
9.8481	DCB_se1_ag3_m_01 - phones	V	9.8881
9.8715	DCB_se1_ag4_m_02 - phones	sp	14.0987
9.8881	DCB_se1_ag3_m_01 - phones	D	9.9481
9.9481	DCB_se1_ag3_m_01 - phones	HH	9.9981
9.9481	DCB_se1_ag3_m_01 - words	here	10.1981
9.9981	DCB_se1_ag3_m_01 - phones	IY1	10.1281
10.1281	DCB_se1_ag3_m_01 - phones	R	10.1981
10.1981	DCB_se1_ag3_m_01 - phones	sp	10.2281
10.2281	DCB_se1_ag3_m_01 - phones	AH0	10.2981
10.2281	DCB_se1_ag3_m_01 - words	and	10.3281
10.2981	DCB_se1_ag3_m_01 - phones	N	10.3281
10.3281	DCB_se1_ag3_m_01 - phones	HH	10.4481
10.3281	DCB_se1_ag3_m_01 - words	how	10.5381
10.4481	DCB_se1_ag3_m_01 - phones	AW1	10.5381
10.5381	DCB_se1_ag3_m_01 - phones	D	10.5881
10.5381	DCB_se1_ag3_m_01 - words	did	10.6981
10.5881	DCB_se1_ag3_m_01 - phones	IH0	10.6381
10.6381	DCB_se1_ag3_m_01 - phones	D	10.6981
10.6981	DCB_se1_ag3_m_01 - phones	Y	10.8781
10.6981	DCB_se1_ag3_m_01 - words	you	10.9481
10.8781	DCB_se1_ag3_m_01 - phones	UW1	10.9481
10.9481	DCB_se1_ag3_m_01 - phones	sp	10.9981
11.2750	DCB_se1_ag3_m_01 - phones	JH	11.3250
11.2750	DCB_se1_ag3_m_01 - words	just	11.4350
11.3250	DCB_se1_ag3_m_01 - phones	AH1	11.3650
11.3650	DCB_se1_ag3_m_01 - phones	S	11.4050
11.4050	DCB_se1_ag3_m_01 - phones	T	11.4350
11.4350	DCB_se1_ag3_m_01 - phones	T	11.4950
11.4350	DCB_se1_ag3_m_01 - words	tell	11.5950
11.4950	DCB_se1_ag3_m_01 - phones	EH1	11.5450
11.5450	DCB_se1_ag3_m_01 - phones	L	11.5950
11.5950	DCB_se1_ag3_m_01 - phones	M	11.6450
11.5950	DCB_se1_ag3_m_01 - words	me	11.6750
11.6450	DCB_se1_ag3_m_01 - phones	IY1	11.6750
11.6750	DCB_se1_ag3_m_01 - phones	Y	11.7250
11.6750	DCB_se1_ag3_m_01 - words	your	11.8150
11.7250	DCB_se1_ag3_m_01 - phones	UH1	11.7750
11.7750	DCB_se1_ag3_m_01 - phones	R	11.8150
11.8150	DCB_se1_ag3_m_01 - phones	L	11.8950
11.8150	DCB_se1_ag3_m_01 - words	life	12.0350
11.8950	DCB_se1_ag3_m_01 - phones	AY1	11.9650
11.9650	DCB_se1_ag3_m_01 - phones	F	12.0350
12.0350	DCB_se1_ag3_m_01 - phones	S	12.0850
12.0350	DCB_se1_ag3_m_01 - words	story	12.3450
12.0850	DCB_se1_ag3_m_01 - phones	T	12.1450
12.1450	DCB_se1_ag3_m_01 - phones	AO1	12.2350
12.2350	DCB_se1_ag3_m_01 - phones	R	12.3150
12.3150	DCB_se1_ag3_m_01 - phones	IY0	12.3450
12.3450	DCB_se1_ag3_m_01 - phones	HH	12.3850
12.3450	DCB_se1_ag3_m_01 - words	how	12.4750
12.3850	DCB_se1_ag3_m_01 - phones	AW1	12.4750
12.4750	DCB_se1_ag3_m_01 - phones	D	12.5150
12.4750	DCB_se1_ag3_m_01 - words	did	12.6050
12.5150	DCB_se1_ag3_m_01 - phones	IH1	12.5450
12.5450	DCB_se1_ag3_m_01 - phones	D	12.6050
12.6050	DCB_se1_ag3_m_01 - phones	Y	12.6550
12.6050	DCB_se1_ag3_m_01 - words	you	12.7250
12.6550	DCB_se1_ag3_m_01 - phones	UW1	12.7250
12.7250	DCB_se1_ag3_m_01 - phones	EH1	12.7850
12.7250	DCB_se1_ag3_m_01 - words	end	12.8950
12.7850	DCB_se1_ag3_m_01 - phones	N	12.8350
12.8350	DCB_se1_ag3_m_01 - phones	D	12.8950
12.8950	DCB_se1_ag3_m_01 - phones	AH1	12.9450
12.8950	DCB_se1_ag3_m_01 - words	up	12.9850
12.9450	DCB_se1_ag3_m_01 - phones	P	12.9850
12.9850	DCB_se1_ag3_m_01 - phones	sp	13.1550
13.1550	DCB_se1_ag3_m_01 - words	i	13.2450
13.1550	DCB_se1_ag3_m_01 - phones	AY1	13.2450
13.2450	DCB_se1_ag3_m_01 - phones	M	13.3250
13.2450	DCB_se1_ag3_m_01 - words	mean	13.4150
13.3250	DCB_se1_ag3_m_01 - phones	IY1	13.3650
13.3650	DCB_se1_ag3_m_01 - phones	N	13.4150
13.4150	DCB_se1_ag3_m_01 - phones	W	13.4750
13.4150	DCB_se1_ag3_m_01 - words	where	13.5450
13.4750	DCB_se1_ag3_m_01 - phones	EH1	13.5150
13.5150	DCB_se1_ag3_m_01 - phones	R	13.5450
13.5450	DCB_se1_ag3_m_01 - words	are	13.6150
13.5450	DCB_se1_ag3_m_01 - phones	ER0	13.6150
13.6150	DCB_se1_ag3_m_01 - phones	Y	13.6650
13.6150	DCB_se1_ag3_m_01 - words	you	13.7050
13.6650	DCB_se1_ag3_m_01 - phones	UW1	13.7050
13.7050	DCB_se1_ag3_m_01 - phones	F	13.7850
13.7050	DCB_se1_ag3_m_01 - words	from	13.9350
13.7850	DCB_se1_ag3_m_01 - phones	R	13.8450
13.8450	DCB_se1_ag3_m_01 - phones	AH1	13.9050
13.9050	DCB_se1_ag3_m_01 - phones	M	13.9350
13.9350	DCB_se1_ag3_m_01 - phones	sp	169.1218
14.0987	DCB_se1_ag4_m_02 - phones	OW2	14.2187
14.0987	DCB_se1_ag4_m_02 - words	okay	14.4287
14.2187	DCB_se1_ag4_m_02 - phones	K	14.3187
14.3187	DCB_se1_ag4_m_02 - phones	EY1	14.4287
14.4287	DCB_se1_ag4_m_02 - phones	AY1	14.4887
14.4287	DCB_se1_ag4_m_02 - words	i'm	14.5287
14.4887	DCB_se1_ag4_m_02 - phones	M	14.5287
14.5287	DCB_se1_ag4_m_02 - phones	F	14.6087
14.5287	DCB_se1_ag4_m_02 - words	from	14.8287
14.6087	DCB_se1_ag4_m_02 - phones	R	14.6387
14.6387	DCB_se1_ag4_m_02 - phones	AH1	14.6887
14.6887	DCB_se1_ag4_m_02 - phones	M	14.8287
14.8287	DCB_se1_ag4_m_02 - words	i	14.9087
14.8287	DCB_se1_ag4_m_02 - phones	AY1	14.9087
14.9087	DCB_se1_ag4_m_02 - phones	W	15.0287
14.9087	DCB_se1_ag4_m_02 - words	was	15.1987
15.0287	DCB_se1_ag4_m_02 - phones	AH0	15.0787
15.0787	DCB_se1_ag4_m_02 - phones	Z	15.1987
15.1987	DCB_se1_ag4_m_02 - phones	AY1	15.2887
15.1987	DCB_se1_ag4_m_02 - words	i	15.2887
15.2887	DCB_se1_ag4_m_02 - phones	ER0	15.4087
15.2887	DCB_se1_ag4_m_02 - words	originally	15.6887
15.4087	DCB_se1_ag4_m_02 - phones	IH1	15.4787
15.4787	DCB_se1_ag4_m_02 - phones	JH	15.5687
15.5687	DCB_se1_ag4_m_02 - phones	N	15.5987
15.5987	DCB_se1_ag4_m_02 - phones	AH0	15.6287
15.6287	DCB_se1_ag4_m_02 - phones	L	15.6587
15.6587	DCB_se1_ag4_m_02 - phones	IY0	15.6887
15.6887	DCB_se1_ag4_m_02 - phones	L	15.7187
15.6887	DCB_se1_ag4_m_02 - words	lived	15.8987
15.7187	DCB_se1_ag4_m_02 - phones	IH1	15.7787
15.7787	DCB_se1_ag4_m_02 - phones	V	15.8287
15.8287	DCB_se1_ag4_m_02 - phones	D	15.8987
15.8987	DCB_se1_ag4_m_02 - phones	IH0	15.9487
15.8987	DCB_se1_ag4_m_02 - words	in	15.9987
15.9487	DCB_se1_ag4_m_02 - phones	N	15.9987
15.9987	DCB_se1_ag4_m_02 - phones	DH	16.0387
15.9987	DCB_se1_ag4_m_02 - words	the	16.0787
16.0387	DCB_se1_ag4_m_02 - phones	AH0	16.0787
16.0787	DCB_se1_ag4_m_02 - phones	N	16.1887
16.0787	DCB_se1_ag4_m_02 - words	northeast	16.6387
16.1887	DCB_se1_ag4_m_02 - phones	AO2	16.2987
16.2987	DCB_se1_ag4_m_02 - phones	R	16.3487
16.3487	DCB_se1_ag4_m_02 - phones	TH	16.4387
16.4387	DCB_se1_ag4_m_02 - phones	IY1	16.5287
16.5287	DCB_se1_ag4_m_02 - phones	S	16.5687
16.5687	DCB_se1_ag4_m_02 - phones	T	16.6387
16.6387	DCB_se1_ag4_m_02 - phones	EH1	16.7087
16.6387	DCB_se1_ag4_m_02 - words	area	16.8987
16.7087	DCB_se1_ag4_m_02 - phones	R	16.8287
16.8287	DCB_se1_ag4_m_02 - phones	IY0	16.8587
16.8587	DCB_se1_ag4_m_02 - phones	AH0	16.8987
16.8987	DCB_se1_ag4_m_02 - phones	sp	17.0387
17.0387	DCB_se1_ag4_m_02 - phones	HH	17.1187
17.0387	DCB_se1_ag4_m_02 - words	which	17.3887
17.1187	DCB_se1_ag4_m_02 - phones	W	17.1687
17.1687	DCB_se1_ag4_m_02 - phones	IH1	17.2287
17.2287	DCB_se1_ag4_m_02 - phones	CH	17.3887
17.3887	DCB_se1_ag4_m_02 - phones	sp	17.4687
17.4687	DCB_se1_ag4_m_02 - phones	W	17.5587
17.4687	DCB_se1_ag4_m_02 - words	was	17.6687
17.5587	DCB_se1_ag4_m_02 - phones	AA1	17.6287
17.6287	DCB_se1_ag4_m_02 - phones	Z	17.6687
17.6687	DCB_se1_ag4_m_02 - phones	sp	17.9280
17.9280	DCB_se1_ag4_m_02 - phones	IH0	17.9680
17.9280	DCB_se1_ag4_m_02 - words	it	18.0180
17.9680	DCB_se1_ag4_m_02 - phones	T	18.0180
18.0180	DCB_se1_ag4_m_02 - phones	S	18.0780
18.0180	DCB_se1_ag4_m_02 - words	s	18.0780
18.0780	DCB_se1_ag4_m_02 - phones	sp	18.1280
18.1280	DCB_se1_ag4_m_02 - phones	S	18.1580
18.1280	DCB_se1_ag4_m_02 - words	c	18.2280
18.1580	DCB_se1_ag4_m_02 - phones	IY1	18.2280
18.2280	DCB_se1_ag4_m_02 - phones	N	18.3580
18.2280	DCB_se1_ag4_m_02 - words	now	18.5180
18.3580	DCB_se1_ag4_m_02 - phones	AW1	18.5180
18.5180	DCB_se1_ag4_m_02 - phones	K	18.7080
18.5180	DCB_se1_ag4_m_02 - words	capitol	18.9780
18.7080	DCB_se1_ag4_m_02 - phones	AE1	18.8180
18.8180	DCB_se1_ag4_m_02 - phones	P	18.8580
18.8580	DCB_se1_ag4_m_02 - phones	IH0	18.8880
18.8880	DCB_se1_ag4_m_02 - phones	T	18.9180
18.9180	DCB_se1_ag4_m_02 - phones	AH0	18.9480
18.9480	DCB_se1_ag4_m_02 - phones	L	18.9780
18.9780	DCB_se1_ag4_m_02 - phones	HH	19.0480
18.9780	DCB_se1_ag4_m_02 - words	hill	19.2180
19.0480	DCB_se1_ag4_m_02 - phones	IH1	19.1780
19.1780	DCB_se1_ag4_m_02 - phones	L	19.2180
19.2180	DCB_se1_ag4_m_02 - phones	B	19.3080
19.2180	DCB_se1_ag4_m_02 - words	but	19.3780
19.3080	DCB_se1_ag4_m_02 - phones	AH1	19.3480
19.3480	DCB_se1_ag4_m_02 - phones	T	19.3780
19.3780	DCB_se1_ag4_m_02 - phones	IH0	19.4280
19.3780	DCB_se1_ag4_m_02 - words	it	19.4980
19.4280	DCB_se1_ag4_m_02 - phones	T	19.4980
19.4980	DCB_se1_ag4_m_02 - phones	W	19.5580
19.4980	DCB_se1_ag4_m_02 - words	wasn't	19.7980
19.5580	DCB_se1_ag4_m_02 - phones	AH1	19.6380
19.6380	DCB_se1_ag4_m_02 - phones	Z	19.7080
19.7080	DCB_se1_ag4_m_02 - phones	AH0	19.7380
19.7380	DCB_se1_ag4_m_02 - phones	N	19.7680
19.7680	DCB_se1_ag4_m_02 - phones	T	19.7980
19.7980	DCB_se1_ag4_m_02 - phones	K	19.8980
19.7980	DCB_se1_ag4_m_02 - words	capitol	20.1480
19.8980	DCB_se1_ag4_m_02 - phones	AE1	19.9980
19.9980	DCB_se1_ag4_m_02 - phones	P	20.0280
20.0280	DCB_se1_ag4_m_02 - phones	IH0	20.0580
20.0580	DCB_se1_ag4_m_02 - phones	T	20.0880
20.0880	DCB_se1_ag4_m_02 - phones	AH0	20.1180
20.1180	DCB_se1_ag4_m_02 - phones	L	20.1480
20.1480	DCB_se1_ag4_m_02 - phones	HH	20.1780
20.1480	DCB_se1_ag4_m_02 - words	hill	20.3080
20.1780	DCB_se1_ag4_m_02 - phones	IH1	20.2380
20.2380	DCB_se1_ag4_m_02 - phones	L	20.3080
20.3080	DCB_se1_ag4_m_02 - phones	B	20.3880
20.3080	DCB_se1_ag4_m_02 - words	back	20.6080
20.3880	DCB_se1_ag4_m_02 - phones	AE1	20.5080
20.5080	DCB_se1_ag4_m_02 - phones	K	20.6080
20.6080	DCB_se1_ag4_m_02 - phones	DH	20.6380
20.6080	DCB_se1_ag4_m_02 - words	then	20.9280
20.6380	DCB_se1_ag4_m_02 - phones	EH1	20.7680
20.7680	DCB_se1_ag4_m_02 - phones	N	20.9280
21.8309	DCB_se1_ag4_m_02 - phones	AH0	21.9709
21.8309	DCB_se1_ag4_m_02 - words	and	22.0709
21.9709	DCB_se1_ag4_m_02 - phones	N	22.0109
22.0109	DCB_se1_ag4_m_02 - phones	D	22.0709
22.0709	DCB_se1_ag4_m_02 - words	uh	22.3909
22.0709	DCB_se1_ag4_m_02 - phones	AH1	22.3909
22.3909	DCB_se1_ag4_m_02 - phones	sp	22.4709
22.9069	DCB_se1_ag4_m_02 - phones	IH1	22.9969
22.9069	DCB_se1_ag4_m_02 - words	it	23.0569
22.9969	DCB_se1_ag4_m_02 - phones	T	23.0569
23.0569	DCB_se1_ag4_m_02 - phones	W	23.1369
23.0569	DCB_se1_ag4_m_02 - words	was	23.2269
23.1369	DCB_se1_ag4_m_02 - phones	AH0	23.1769
23.1769	DCB_se1_ag4_m_02 - phones	Z	23.2269
23.2269	DCB_se1_ag4_m_02 - phones	M	23.3169
23.2269	DCB_se1_ag4_m_02 - words	mostly	23.6269
23.3169	DCB_se1_ag4_m_02 - phones	OW1	23.4169
23.4169	DCB_se1_ag4_m_02 - phones	S	23.4969
23.4969	DCB_se1_ag4_m_02 - phones	L	23.5369
23.5369	DCB_se1_ag4_m_02 - phones	IY0	23.6269
23.6269	DCB_se1_ag4_m_02 - phones	B	23.6969
23.6269	DCB_se1_ag4_m_02 - words	blacks	23.9969
23.6969	DCB_se1_ag4_m_02 - phones	L	23.7569
23.7569	DCB_se1_ag4_m_02 - phones	AE1	23.8969
23.8969	DCB_se1_ag4_m_02 - phones	K	23.9469
23.9469	DCB_se1_ag4_m_02 - phones	S	23.9969
23.9969	DCB_se1_ag4_m_02 - phones	IH0	24.0569
23.9969	DCB_se1_ag4_m_02 - words	in	24.1069
24.0569	DCB_se1_ag4_m_02 - phones	N	24.1069
24.1069	DCB_se1_ag4_m_02 - phones	DH	24.1369
24.1069	DCB_se1_ag4_m_02 - words	that	24.2769
24.1369	DCB_se1_ag4_m_02 - phones	AE1	24.2169
24.2169	DCB_se1_ag4_m_02 - phones	T	24.2769
24.2769	DCB_se1_ag4_m_02 - phones	EH1	24.3569
24.2769	DCB_se1_ag4_m_02 - words	area	24.6969
24.3569	DCB_se1_ag4_m_02 - phones	R	24.5769
24.5769	DCB_se1_ag4_m_02 - phones	IY0	24.6669
24.6669	DCB_se1_ag4_m_02 - phones	AH0	24.6969
24.6969	DCB_se1_ag4_m_02 - phones	sp	25.0069
25.0069	DCB_se1_ag4_m_02 - phones	Y	25.0369
25.0069	DCB_se1_ag4_m_02 - words	you	25.0869
25.0369	DCB_se1_ag4_m_02 - phones	UW1	25.0869
25.0869	DCB_se1_ag4_m_02 - phones	N	25.1469
25.0869	DCB_se1_ag4_m_02 - words	know	25.2769
25.1469	DCB_se1_ag4_m_02 - phones	OW1	25.2769
25.2769	DCB_se1_ag4_m_02 - phones	sp	25.3669
25.3669	DCB_se1_ag4_m_02 - phones	IH0	25.4469
25.3669	DCB_se1_ag4_m_02 - words	except	25.7169
25.4469	DCB_se1_ag4_m_02 - phones	K	25.4869
25.4869	DCB_se1_ag4_m_02 - phones	S	25.5969
25.5969	DCB_se1_ag4_m_02 - phones	EH1	25.6569
25.6569	DCB_se1_ag4_m_02 - phones	P	25.6869
25.6869	DCB_se1_ag4_m_02 - phones	T	25.7169
25.7169	DCB_se1_ag4_m_02 - phones	F	25.7569
25.7169	DCB_se1_ag4_m_02 - words	for	25.8469
25.7569	DCB_se1_ag4_m_02 - phones	ER0	25.8469
25.8469	DCB_se1_ag4_m_02 - phones	S	25.9569
25.8469	DCB_se1_ag4_m_02 - words	certain	26.1469
25.9569	DCB_se1_ag4_m_02 - phones	ER1	26.0469
26.0469	DCB_se1_ag4_m_02 - phones	T	26.0769
26.0769	DCB_se1_ag4_m_02 - phones	AH0	26.1069
26.1069	DCB_se1_ag4_m_02 - phones	N	26.1469
26.1469	DCB_se1_ag4_m_02 - phones	P	26.2569
26.1469	DCB_se1_ag4_m_02 - words	parts	26.5369
26.2569	DCB_se1_ag4_m_02 - phones	AA1	26.3869
26.3869	DCB_se1_ag4_m_02 - phones	R	26.4369
26.4369	DCB_se1_ag4_m_02 - phones	T	26.4669
26.4669	DCB_se1_ag4_m_02 - phones	S	26.5369
26.5369	DCB_se1_ag4_m_02 - phones	AH0	26.5669
26.5369	DCB_se1_ag4_m_02 - words	of	26.6769
26.5669	DCB_se1_ag4_m_02 - phones	V	26.6769
26.6769	DCB_se1_ag4_m_02 - phones	IY1	26.7669
26.6769	DCB_se1_ag4_m_02 - words	east	26.8369
26.7669	DCB_se1_ag4_m_02 - phones	S	26.8069
26.8069	DCB_se1_ag4_m_02 - phones	T	26.8369
26.8369	DCB_se1_ag4_m_02 - phones	K	26.9169
26.8369	DCB_se1_ag4_m_02 - words	capitol	27.1669
26.9169	DCB_se1_ag4_m_02 - phones	AE1	27.0169
27.0169	DCB_se1_ag4_m_02 - phones	P	27.0469
27.0469	DCB_se1_ag4_m_02 - phones	IH0	27.0769
27.0769	DCB_se1_ag4_m_02 - phones	T	27.1069
27.1069	DCB_se1_ag4_m_02 - phones	AH0	27.1369
27.1369	DCB_se1_ag4_m_02 - phones	L	27.1669
27.1669	DCB_se1_ag4_m_02 - phones	S	27.1969
27.1669	DCB_se1_ag4_m_02 - words	street	27.3769
27.1969	DCB_se1_ag4_m_02 - phones	T	27.2669
27.2669	DCB_se1_ag4_m_02 - phones	R	27.3069
27.3069	DCB_se1_ag4_m_02 - phones	IY1	27.3469
27.3469	DCB_se1_ag4_m_02 - phones	T	27.3769
27.3769	DCB_se1_ag4_m_02 - phones	ER0	27.4369
27.3769	DCB_se1_ag4_m_02 - words	or	27.4369
27.4369	DCB_se1_ag4_m_02 - phones	S	27.5269
27.4369	DCB_se1_ag4_m_02 - words	something	27.7069
27.5269	DCB_se1_ag4_m_02 - phones	AH1	27.5869
27.5869	DCB_se1_ag4_m_02 - phones	M	27.6169
27.6169	DCB_se1_ag4_m_02 - phones	TH	27.6469
27.6469	DCB_se1_ag4_m_02 - phones	IH0	27.6769
27.6769	DCB_se1_ag4_m_02 - phones	NG	27.7069
27.7069	DCB_se1_ag4_m_02 - phones	L	27.7569
27.7069	DCB_se1_ag4_m_02 - words	like	27.9169
27.7569	DCB_se1_ag4_m_02 - phones	AY1	27.8569
27.8569	DCB_se1_ag4_m_02 - phones	K	27.9169
27.9169	DCB_se1_ag4_m_02 - phones	DH	27.9669
27.9169	DCB_se1_ag4_m_02 - words	that	28.1169
27.9669	DCB_se1_ag4_m_02 - phones	AE1	28.0369
28.0369	DCB_se1_ag4_m_02 - phones	T	28.1169
28.1169	DCB_se1_ag4_m_02 - phones	sp	28.1969
28.1969	DCB_se1_ag4_m_02 - phones	Y	28.2569
28.1969	DCB_se1_ag4_m_02 - words	you	28.2869
28.2569	DCB_se1_ag4_m_02 - phones	UW1	28.2869
28.2869	DCB_se1_ag4_m_02 - phones	N	28.3369
28.2869	DCB_se1_ag4_m_02 - words	know	28.3869
28.3369	DCB_se1_ag4_m_02 - phones	OW1	28.3869
28.3869	DCB_se1_ag4_m_02 - phones	IH0	28.4469
28.3869	DCB_se1_ag4_m_02 - words	it	28.5369
28.4469	DCB_se1_ag4_m_02 - phones	T	28.5369
28.5369	DCB_se1_ag4_m_02 - phones	W	28.5669
28.5369	DCB_se1_ag4_m_02 - words	was	28.6669
28.5669	DCB_se1_ag4_m_02 - phones	AH0	28.5969
28.5969	DCB_se1_ag4_m_02 - phones	Z	28.6669
28.6669	DCB_se1_ag4_m_02 - phones	AH0	28.7569
28.6669	DCB_se1_ag4_m_02 - words	a	28.7569
28.7569	DCB_se1_ag4_m_02 - phones	L	28.9469
28.7569	DCB_se1_ag4_m_02 - words	little	29.1369
28.9469	DCB_se1_ag4_m_02 - phones	IH1	28.9769
28.9769	DCB_se1_ag4_m_02 - phones	T	29.0569
29.0569	DCB_se1_ag4_m_02 - phones	AH0	29.0869
29.0869	DCB_se1_ag4_m_02 - phones	L	29.1369
29.1369	DCB_se1_ag4_m_02 - phones	M	29.2569
29.1369	DCB_se1_ag4_m_02 - words	mixed	29.5369
29.2569	DCB_se1_ag4_m_02 - phones	IH1	29.3669
29.3669	DCB_se1_ag4_m_02 - phones	K	29.4369
29.4369	DCB_se1_ag4_m_02 - phones	S	29.4869
29.4869	DCB_se1_ag4_m_02 - phones	T	29.5369
29.5369	DCB_se1_ag4_m_02 - phones	ER0	29.6869
29.5369	DCB_se1_ag4_m_02 - words	around	29.8569
29.6869	DCB_se1_ag4_m_02 - phones	AW1	29.7669
29.7669	DCB_se1_ag4_m_02 - phones	N	29.8269
29.8269	DCB_se1_ag4_m_02 - phones	D	29.8569
29.8569	DCB_se1_ag4_m_02 - phones	S	29.9769
29.8569	DCB_se1_ag4_m_02 - words	stanton	30.2769
29.9769	DCB_se1_ag4_m_02 - phones	T	30.0469
30.0469	DCB_se1_ag4_m_02 - phones	AE1	30.1369
30.1369	DCB_se1_ag4_m_02 - phones	N	30.1669
30.1669	DCB_se1_ag4_m_02 - phones	T	30.1969
30.1969	DCB_se1_ag4_m_02 - phones	AH0	30.2269
30.2269	DCB_se1_ag4_m_02 - phones	N	30.2769
30.2769	DCB_se1_ag4_m_02 - phones	P	30.3769
30.2769	DCB_se1_ag4_m_02 - words	park	30.7369
30.3769	DCB_se1_ag4_m_02 - phones	AA1	30.5669
30.5669	DCB_se1_ag4_m_02 - phones	R	30.6569
30.6569	DCB_se1_ag4_m_02 - phones	K	30.7369
31.3845	DCB_se1_ag4_m_02 - phones	sil	31.4145
31.4145	DCB_se1_ag4_m_02 - phones	AE1	31.4945
31.4145	DCB_se1_ag4_m_02 - words	and	31.6245
31.4945	DCB_se1_ag4_m_02 - phones	N	31.6245
31.6245	DCB_se1_ag4_m_02 - phones	AH1	32.0045
31.6245	DCB_se1_ag4_m_02 - words	uh	32.0045
32.0045	DCB_se1_ag4_m_02 - phones	sp	32.1945
32.1945	DCB_se1_ag4_m_02 - phones	L	32.3645
32.1945	DCB_se1_ag4_m_02 - words	latham	32.5745
32.3645	DCB_se1_ag4_m_02 - phones	AE1	32.4445
32.4445	DCB_se1_ag4_m_02 - phones	TH	32.4845
32.4845	DCB_se1_ag4_m_02 - phones	AH0	32.5145
32.5145	DCB_se1_ag4_m_02 - phones	M	32.5745
32.5745	DCB_se1_ag4_m_02 - phones	P	32.7045
32.5745	DCB_se1_ag4_m_02 - words	park	32.9345
32.7045	DCB_se1_ag4_m_02 - phones	AA1	32.8645
32.8645	DCB_se1_ag4_m_02 - phones	R	32.9045
32.9045	DCB_se1_ag4_m_02 - phones	K	32.9345
32.9345	DCB_se1_ag4_m_02 - phones	sp	33.0045
33.5832	DCB_se1_ag4_m_02 - phones	B	33.6532
33.5832	DCB_se1_ag4_m_02 - words	but	33.7232
33.6532	DCB_se1_ag4_m_02 - phones	AH1	33.6932
33.6932	DCB_se1_ag4_m_02 - phones	T	33.7232
33.7232	DCB_se1_ag4_m_02 - phones	IH0	33.7532
33.7232	DCB_se1_ag4_m_02 - words	it	33.7832
33.7532	DCB_se1_ag4_m_02 - phones	T	33.7832
33.7832	DCB_se1_ag4_m_02 - phones	W	33.8132
33.7832	DCB_se1_ag4_m_02 - words	was	33.9132
33.8132	DCB_se1_ag4_m_02 - phones	AH0	33.8432
33.8432	DCB_se1_ag4_m_02 - phones	Z	33.9132
33.9132	DCB_se1_ag4_m_02 - phones	M	33.9932
33.9132	DCB_se1_ag4_m_02 - words	mostly	34.2632
33.9932	DCB_se1_ag4_m_02 - phones	OW1	34.0832
34.0832	DCB_se1_ag4_m_02 - phones	S	34.1532
34.1532	DCB_se1_ag4_m_02 - phones	L	34.2032
34.2032	DCB_se1_ag4_m_02 - phones	IY0	34.2632
34.2632	DCB_se1_ag4_m_02 - phones	B	34.3132
34.2632	DCB_se1_ag4_m_02 - words	blacks	34.5932
34.3132	DCB_se1_ag4_m_02 - phones	L	34.3732
34.3732	DCB_se1_ag4_m_02 - phones	AE1	34.4632
34.4632	DCB_se1_ag4_m_02 - phones	K	34.5132
34.5132	DCB_se1_ag4_m_02 - phones	S	34.5932
34.5932	DCB_se1_ag4_m_02 - phones	IH0	34.6232
34.5932	DCB_se1_ag4_m_02 - words	in	34.6532
34.6232	DCB_se1_ag4_m_02 - phones	N	34.6532
34.6532	DCB_se1_ag4_m_02 - phones	DH	34.6832
34.6532	DCB_se1_ag4_m_02 - words	that	34.8032
34.6832	DCB_se1_ag4_m_02 - phones	AE1	34.7632
34.7632	DCB_se1_ag4_m_02 - phones	T	34.8032
34.8032	DCB_se1_ag4_m_02 - phones	EH1	34.8932
34.8032	DCB_se1_ag4_m_02 - words	area	35.1532
34.8932	DCB_se1_ag4_m_02 - phones	R	35.0232
35.0232	DCB_se1_ag4_m_02 - phones	IY0	35.0532
35.0532	DCB_se1_ag4_m_02 - phones	AH0	35.1532
35.1532	DCB_se1_ag4_m_02 - phones	sp	35.2132
35.2132	DCB_se1_ag4_m_02 - phones	Y	35.2632
35.2132	DCB_se1_ag4_m_02 - words	you	35.2932
35.2632	DCB_se1_ag4_m_02 - phones	UW1	35.2932
35.2932	DCB_se1_ag4_m_02 - phones	N	35.3232
35.2932	DCB_se1_ag4_m_02 - words	know	35.4632
35.3232	DCB_se1_ag4_m_02 - phones	OW1	35.4632
35.4632	DCB_se1_ag4_m_02 - phones	W	35.5432
35.4632	DCB_se1_ag4_m_02 - words	which	35.6632
35.5432	DCB_se1_ag4_m_02 - phones	IH1	35.6032
35.6032	DCB_se1_ag4_m_02 - phones	CH	35.6632
35.6632	DCB_se1_ag4_m_02 - phones	HH	35.6932
35.6632	DCB_se1_ag4_m_02 - words	has	35.9232
35.6932	DCB_se1_ag4_m_02 - phones	AH0	35.7932
35.7932	DCB_se1_ag4_m_02 - phones	Z	35.9232
35.9232	DCB_se1_ag4_m_02 - phones	sp	35.9632
35.9632	DCB_se1_ag4_m_02 - phones	HH	36.0132
35.9632	DCB_se1_ag4_m_02 - words	which	36.1332
36.0132	DCB_se1_ag4_m_02 - phones	W	36.0532
36.0532	DCB_se1_ag4_m_02 - phones	IH1	36.1032
36.1032	DCB_se1_ag4_m_02 - phones	CH	36.1332
36.1332	DCB_se1_ag4_m_02 - phones	HH	36.1832
36.1332	DCB_se1_ag4_m_02 - words	has	36.3332
36.1832	DCB_se1_ag4_m_02 - phones	AH0	36.2632
36.2632	DCB_se1_ag4_m_02 - phones	Z	36.3332
36.3332	DCB_se1_ag4_m_02 - phones	CH	36.5032
36.3332	DCB_se1_ag4_m_02 - words	changed	36.8832
36.5032	DCB_se1_ag4_m_02 - phones	EY1	36.6832
36.6832	DCB_se1_ag4_m_02 - phones	N	36.7332
36.7332	DCB_se1_ag4_m_02 - phones	JH	36.8532
36.8532	DCB_se1_ag4_m_02 - phones	D	36.8832
36.8832	DCB_se1_ag4_m_02 - phones	G	36.9732
36.8832	DCB_se1_ag4_m_02 - words	greatly	37.3832
36.9732	DCB_se1_ag4_m_02 - phones	R	37.0432
37.0432	DCB_se1_ag4_m_02 - phones	EY1	37.1732
37.1732	DCB_se1_ag4_m_02 - phones	T	37.2132
37.2132	DCB_se1_ag4_m_02 - phones	L	37.2732
37.2732	DCB_se1_ag4_m_02 - phones	IY0	37.3832
37.3832	DCB_se1_ag4_m_02 - phones	sp	37.4432
37.4432	DCB_se1_ag4_m_02 - phones	S	37.5932
37.4432	DCB_se1_ag4_m_02 - words	since	37.7732
37.5932	DCB_se1_ag4_m_02 - phones	IH1	37.6432
37.6432	DCB_se1_ag4_m_02 - phones	N	37.7032
37.7032	DCB_se1_ag4_m_02 - phones	S	37.7732
37.7732	DCB_se1_ag4_m_02 - phones	DH	37.8132
37.7732	DCB_se1_ag4_m_02 - words	then	37.9832
37.8132	DCB_se1_ag4_m_02 - phones	EH1	37.9332
37.9332	DCB_se1_ag4_m_02 - phones	N	37.9832
37.9832	DCB_se1_ag4_m_02 - phones	N	38.0632
37.9832	DCB_se1_ag4_m_02 - words	now	38.2832
38.0632	DCB_se1_ag4_m_02 - phones	AW1	38.2832
38.2832	DCB_se1_ag4_m_02 - phones	sp	38.3632
39.1867	DCB_se1_ag4_m_02 - phones	AH0	39.2967
39.1867	DCB_se1_ag4_m_02 - words	and	39.4467
39.2967	DCB_se1_ag4_m_02 - phones	N	39.3867
39.3867	DCB_se1_ag4_m_02 - phones	D	39.4467
39.4467	DCB_se1_ag4_m_02 - phones	AH1	39.7267
39.4467	DCB_se1_ag4_m_02 - words	uh	39.7267
39.7267	DCB_se1_ag4_m_02 - phones	HH	39.8667
39.7267	DCB_se1_ag4_m_02 - words	houses	40.2667
39.8667	DCB_se1_ag4_m_02 - phones	AW1	40.1267
40.1267	DCB_se1_ag4_m_02 - phones	S	40.1567
40.1567	DCB_se1_ag4_m_02 - phones	IH0	40.2167
40.2167	DCB_se1_ag4_m_02 - phones	Z	40.2667
40.2667	DCB_se1_ag4_m_02 - phones	W	40.3867
40.2667	DCB_se1_ag4_m_02 - words	were	40.4467
40.3867	DCB_se1_ag4_m_02 - phones	ER1	40.4467
40.4467	DCB_se1_ag4_m_02 - words	uh	40.7567
40.4467	DCB_se1_ag4_m_02 - phones	AH1	40.7567
40.7567	DCB_se1_ag4_m_02 - phones	sp	40.7967
40.7967	DCB_se1_ag4_m_02 - phones	DH	40.8567
40.7967	DCB_se1_ag4_m_02 - words	they	40.9867
40.8567	DCB_se1_ag4_m_02 - phones	EY1	40.9867
40.9867	DCB_se1_ag4_m_02 - phones	W	41.0767
40.9867	DCB_se1_ag4_m_02 - words	were	41.1067
41.0767	DCB_se1_ag4_m_02 - phones	ER0	41.1067
41.1067	DCB_se1_ag4_m_02 - phones	AH0	41.1667
41.1067	DCB_se1_ag4_m_02 - words	affordable	41.6967
41.1667	DCB_se1_ag4_m_02 - phones	F	41.2867
41.2867	DCB_se1_ag4_m_02 - phones	AO1	41.4167
41.4167	DCB_se1_ag4_m_02 - phones	R	41.4667
41.4667	DCB_se1_ag4_m_02 - phones	D	41.4967
41.4967	DCB_se1_ag4_m_02 - phones	AH0	41.5667
41.5667	DCB_se1_ag4_m_02 - phones	B	41.5967
41.5967	DCB_se1_ag4_m_02 - phones	AH0	41.6367
41.6367	DCB_se1_ag4_m_02 - phones	L	41.6967
41.6967	DCB_se1_ag4_m_02 - phones	DH	41.7567
41.6967	DCB_se1_ag4_m_02 - words	there	41.9867
41.7567	DCB_se1_ag4_m_02 - phones	EH1	41.9367
41.9367	DCB_se1_ag4_m_02 - phones	R	41.9867
41.9867	DCB_se1_ag4_m_02 - phones	sp	42.0967
42.3210	DCB_se1_ag4_m_02 - phones	AH0	42.4110
42.3210	DCB_se1_ag4_m_02 - words	and	42.4610
42.4110	DCB_se1_ag4_m_02 - phones	N	42.4610
42.4610	DCB_se1_ag4_m_02 - phones	DH	42.5210
42.4610	DCB_se1_ag4_m_02 - words	they	42.7410
42.5210	DCB_se1_ag4_m_02 - phones	EY1	42.7410
42.7410	DCB_se1_ag4_m_02 - phones	sp	42.7710
42.7710	DCB_se1_ag4_m_02 - phones	AE1	42.8910
42.7710	DCB_se1_ag4_m_02 - words	at	42.9710
42.8910	DCB_se1_ag4_m_02 - phones	T	42.9710
42.9710	DCB_se1_ag4_m_02 - phones	R	43.0610
42.9710	DCB_se1_ag4_m_02 - words	right	43.2710
43.0610	DCB_se1_ag4_m_02 - phones	AY1	43.1610
43.1610	DCB_se1_ag4_m_02 - phones	T	43.2710
43.2710	DCB_se1_ag4_m_02 - phones	AE1	43.3810
43.2710	DCB_se1_ag4_m_02 - words	at	43.5310
43.3810	DCB_se1_ag4_m_02 - phones	T	43.5310
43.5310	DCB_se1_ag4_m_02 - phones	AE1	43.6610
43.5310	DCB_se1_ag4_m_02 - words	at	43.7510
43.6610	DCB_se1_ag4_m_02 - phones	T	43.7510
43.7510	DCB_se1_ag4_m_02 - phones	DH	43.8110
43.7510	DCB_se1_ag4_m_02 - words	this	43.9810
43.8110	DCB_se1_ag4_m_02 - phones	IH1	43.9210
43.9210	DCB_se1_ag4_m_02 - phones	S	43.9810
43.9810	DCB_se1_ag4_m_02 - phones	sp	44.0110
44.0110	DCB_se1_ag4_m_02 - phones	T	44.0810
44.0110	DCB_se1_ag4_m_02 - words	time	44.3510
44.0810	DCB_se1_ag4_m_02 - phones	AY1	44.3110
44.3110	DCB_se1_ag4_m_02 - phones	M	44.3510
44.3510	DCB_se1_ag4_m_02 - phones	DH	44.4010
44.3510	DCB_se1_ag4_m_02 - words	they're	44.6410
44.4010	DCB_se1_ag4_m_02 - phones	EH1	44.5510
44.5510	DCB_se1_ag4_m_02 - phones	R	44.6410
45.1797	DCB_se1_ag4_m_02 - phones	DH	45.2497
45.1797	DCB_se1_ag4_m_02 - words	they're	45.4897
45.2497	DCB_se1_ag4_m_02 - phones	EH1	45.3397
45.3397	DCB_se1_ag4_m_02 - phones	R	45.4897
45.4897	DCB_se1_ag4_m_02 - phones	EH1	45.5797
45.4897	DCB_se1_ag4_m_02 - words	ex	45.6497
45.5797	DCB_se1_ag4_m_02 - phones	K	45.6197
45.6197	DCB_se1_ag4_m_02 - phones	S	45.6497
45.6497	DCB_se1_ag4_m_02 - phones	sp	45.6997
45.6997	DCB_se1_ag4_m_02 - phones	IH0	45.7797
45.6997	DCB_se1_ag4_m_02 - words	extraordinary	46.4697
45.7797	DCB_se1_ag4_m_02 - phones	K	45.8297
45.8297	DCB_se1_ag4_m_02 - phones	S	45.8597
45.8597	DCB_se1_ag4_m_02 - phones	T	45.9797
45.9797	DCB_se1_ag4_m_02 - phones	R	46.0297
46.0297	DCB_se1_ag4_m_02 - phones	AO1	46.1197
46.1197	DCB_se1_ag4_m_02 - phones	R	46.1597
46.1597	DCB_se1_ag4_m_02 - phones	D	46.1897
46.1897	DCB_se1_ag4_m_02 - phones	AH0	46.2197
46.2197	DCB_se1_ag4_m_02 - phones	N	46.2697
46.2697	DCB_se1_ag4_m_02 - phones	EH2	46.2997
46.2997	DCB_se1_ag4_m_02 - phones	R	46.4397
46.4397	DCB_se1_ag4_m_02 - phones	IY0	46.4697
46.4697	DCB_se1_ag4_m_02 - phones	IH0	46.4997
46.4697	DCB_se1_ag4_m_02 - words	it	46.5597
46.4997	DCB_se1_ag4_m_02 - phones	T	46.5597
46.5597	DCB_se1_ag4_m_02 - phones	S	46.5997
46.5597	DCB_se1_ag4_m_02 - words	s	46.5997
46.5997	DCB_se1_ag4_m_02 - phones	L	46.6397
46.5997	DCB_se1_ag4_m_02 - words	like	46.7497
46.6397	DCB_se1_ag4_m_02 - phones	AY1	46.7097
46.7097	DCB_se1_ag4_m_02 - phones	K	46.7497
46.7497	DCB_se1_ag4_m_02 - phones	DH	46.7997
46.7497	DCB_se1_ag4_m_02 - words	they	46.8897
46.7997	DCB_se1_ag4_m_02 - phones	EY1	46.8897
46.8897	DCB_se1_ag4_m_02 - phones	T	46.9897
46.8897	DCB_se1_ag4_m_02 - words	tryna	47.1897
46.9897	DCB_se1_ag4_m_02 - phones	R	47.0297
47.0297	DCB_se1_ag4_m_02 - phones	AY1	47.1097
47.1097	DCB_se1_ag4_m_02 - phones	N	47.1597
47.1597	DCB_se1_ag4_m_02 - phones	AH0	47.1897
47.1897	DCB_se1_ag4_m_02 - phones	AW1	47.3497
47.1897	DCB_se1_ag4_m_02 - words	out	47.3897
47.3497	DCB_se1_ag4_m_02 - phones	T	47.3897
47.3897	DCB_se1_ag4_m_02 - phones	sp	47.5097
47.5097	DCB_se1_ag4_m_02 - phones	AW1	47.6597
47.5097	DCB_se1_ag4_m_02 - words	out	47.7097
47.6597	DCB_se1_ag4_m_02 - phones	T	47.7097
47.7097	DCB_se1_ag4_m_02 - phones	P	47.8097
47.7097	DCB_se1_ag4_m_02 - words	price	48.0897
47.8097	DCB_se1_ag4_m_02 - phones	R	47.8497
47.8497	DCB_se1_ag4_m_02 - phones	AY1	47.9597
47.9597	DCB_se1_ag4_m_02 - phones	S	48.0897
48.0897	DCB_se1_ag4_m_02 - phones	B	48.1197
48.0897	DCB_se1_ag4_m_02 - words	black	48.3397
48.1197	DCB_se1_ag4_m_02 - phones	L	48.1697
48.1697	DCB_se1_ag4_m_02 - phones	AE1	48.2697
48.2697	DCB_se1_ag4_m_02 - phones	K	48.3397
48.3397	DCB_se1_ag4_m_02 - phones	P	48.4197
48.3397	DCB_se1_ag4_m_02 - words	people	48.6597
48.4197	DCB_se1_ag4_m_02 - phones	IY1	48.5097
48.5097	DCB_se1_ag4_m_02 - phones	P	48.5497
48.5497	DCB_se1_ag4_m_02 - phones	AH0	48.6197
48.6197	DCB_se1_ag4_m_02 - phones	L	48.6597
48.6597	DCB_se1_ag4_m_02 - phones	DH	48.7097
48.6597	DCB_se1_ag4_m_02 - words	there	48.7997
48.7097	DCB_se1_ag4_m_02 - phones	EH1	48.7397
48.7397	DCB_se1_ag4_m_02 - phones	R	48.7997
48.7997	DCB_se1_ag4_m_02 - phones	sp	48.8997
49.6111	DCB_se1_ag4_m_02 - phones	DH	49.6911
49.6111	DCB_se1_ag4_m_02 - words	they're	49.7711
49.6911	DCB_se1_ag4_m_02 - phones	EH1	49.7411
49.7411	DCB_se1_ag4_m_02 - phones	R	49.7711
49.7711	DCB_se1_ag4_m_02 - phones	N	49.8311
49.7711	DCB_se1_ag4_m_02 - words	not	49.9711
49.8311	DCB_se1_ag4_m_02 - phones	AA1	49.9111
49.9111	DCB_se1_ag4_m_02 - phones	T	49.9711
49.9711	DCB_se1_ag4_m_02 - phones	D	50.0411
49.9711	DCB_se1_ag4_m_02 - words	doing	50.3211
50.0411	DCB_se1_ag4_m_02 - phones	UW1	50.2611
50.2611	DCB_se1_ag4_m_02 - phones	IH0	50.2911
50.2911	DCB_se1_ag4_m_02 - phones	NG	50.3211
50.3211	DCB_se1_ag4_m_02 - phones	W	50.4111
50.3211	DCB_se1_ag4_m_02 - words	work	50.6011
50.4111	DCB_se1_ag4_m_02 - phones	ER1	50.5011
50.5011	DCB_se1_ag4_m_02 - phones	K	50.6011
50.6011	DCB_se1_ag4_m_02 - phones	HH	50.8411
50.6011	DCB_se1_ag4_m_02 - words	houses	51.3711
50.8411	DCB_se1_ag4_m_02 - phones	AW1	51.0411
51.0411	DCB_se1_ag4_m_02 - phones	S	51.0811
51.0811	DCB_se1_ag4_m_02 - phones	IH0	51.2311
51.2311	DCB_se1_ag4_m_02 - phones	Z	51.3711
51.9300	DCB_se1_ag4_m_02 - phones	B	52.0100
51.9300	DCB_se1_ag4_m_02 - words	because	52.4300
52.0100	DCB_se1_ag4_m_02 - phones	IH0	52.0600
52.0600	DCB_se1_ag4_m_02 - phones	K	52.2000
52.2000	DCB_se1_ag4_m_02 - phones	AO1	52.3700
52.3700	DCB_se1_ag4_m_02 - phones	Z	52.4300
52.4300	DCB_se1_ag4_m_02 - phones	DH	52.4800
52.4300	DCB_se1_ag4_m_02 - words	they	52.5800
52.4800	DCB_se1_ag4_m_02 - phones	EY1	52.5800
52.5800	DCB_se1_ag4_m_02 - phones	W	52.6700
52.5800	DCB_se1_ag4_m_02 - words	want	52.7800
52.6700	DCB_se1_ag4_m_02 - phones	AA1	52.7200
52.7200	DCB_se1_ag4_m_02 - phones	N	52.7500
52.7500	DCB_se1_ag4_m_02 - phones	T	52.7800
52.7800	DCB_se1_ag4_m_02 - phones	AH0	52.8100
52.7800	DCB_se1_ag4_m_02 - words	'em	52.8800
52.8100	DCB_se1_ag4_m_02 - phones	M	52.8800
52.8800	DCB_se1_ag4_m_02 - phones	T	52.9300
52.8800	DCB_se1_ag4_m_02 - words	to	52.9900
52.9300	DCB_se1_ag4_m_02 - phones	AH0	52.9900
52.9900	DCB_se1_ag4_m_02 - phones	G	53.0600
52.9900	DCB_se1_ag4_m_02 - words	go	53.1800
53.0600	DCB_se1_ag4_m_02 - phones	OW1	53.1800
53.1800	DCB_se1_ag4_m_02 - phones	D	53.2300
53.1800	DCB_se1_ag4_m_02 - words	down	53.5400
53.2300	DCB_se1_ag4_m_02 - phones	AW1	53.4300
53.4300	DCB_se1_ag4_m_02 - phones	N	53.5400
53.5400	DCB_se1_ag4_m_02 - phones	B	53.6200
53.5400	DCB_se1_ag4_m_02 - words	bad	53.7900
53.6200	DCB_se1_ag4_m_02 - phones	AE1	53.7600
53.7600	DCB_se1_ag4_m_02 - phones	D	53.7900
53.7900	DCB_se1_ag4_m_02 - phones	DH	53.8200
53.7900	DCB_se1_ag4_m_02 - words	they	53.8800
53.8200	DCB_se1_ag4_m_02 - phones	EY1	53.8800
53.8800	DCB_se1_ag4_m_02 - phones	W	53.9700
53.8800	DCB_se1_ag4_m_02 - words	want	54.0700
53.9700	DCB_se1_ag4_m_02 - phones	AA1	54.0100
54.0100	DCB_se1_ag4_m_02 - phones	N	54.0400
54.0400	DCB_se1_ag4_m_02 - phones	T	54.0700
54.0700	DCB_se1_ag4_m_02 - phones	DH	54.1000
54.0700	DCB_se1_ag4_m_02 - words	the	54.1700
54.1000	DCB_se1_ag4_m_02 - phones	IY0	54.1700
54.1700	DCB_se1_ag4_m_02 - phones	P	54.2400
54.1700	DCB_se1_ag4_m_02 - words	people	54.4400
54.2400	DCB_se1_ag4_m_02 - phones	IY1	54.3500
54.3500	DCB_se1_ag4_m_02 - phones	P	54.3800
54.3800	DCB_se1_ag4_m_02 - phones	AH0	54.4100
54.4100	DCB_se1_ag4_m_02 - phones	L	54.4400
54.4400	DCB_se1_ag4_m_02 - phones	DH	54.4700
54.4400	DCB_se1_ag4_m_02 - words	they	54.5200
54.4700	DCB_se1_ag4_m_02 - phones	EY1	54.5200
54.5200	DCB_se1_ag4_m_02 - phones	W	54.6500
54.5200	DCB_se1_ag4_m_02 - words	want	54.7900
54.6500	DCB_se1_ag4_m_02 - phones	AA1	54.7200
54.7200	DCB_se1_ag4_m_02 - phones	N	54.7600
54.7600	DCB_se1_ag4_m_02 - phones	T	54.7900
54.7900	DCB_se1_ag4_m_02 - phones	P	54.8800
54.7900	DCB_se1_ag4_m_02 - words	people	55.1400
54.8800	DCB_se1_ag4_m_02 - phones	IY1	54.9700
54.9700	DCB_se1_ag4_m_02 - phones	P	55.0300
55.0300	DCB_se1_ag4_m_02 - phones	AH0	55.0600
55.0600	DCB_se1_ag4_m_02 - phones	L	55.1400
55.1400	DCB_se1_ag4_m_02 - phones	T	55.2500
55.1400	DCB_se1_ag4_m_02 - words	to	55.3200
55.2500	DCB_se1_ag4_m_02 - phones	UW1	55.3200
55.3200	DCB_se1_ag4_m_02 - phones	M	55.4900
55.3200	DCB_se1_ag4_m_02 - words	move	56.1000
55.4900	DCB_se1_ag4_m_02 - phones	UW1	55.8300
55.8300	DCB_se1_ag4_m_02 - phones	V	56.1000
56.6558	DCB_se1_ag4_m_02 - phones	sil	56.6958
56.6958	DCB_se1_ag4_m_02 - phones	K	56.7258
56.6958	DCB_se1_ag4_m_02 - words	quite	56.9558
56.7258	DCB_se1_ag4_m_02 - phones	W	56.7658
56.7658	DCB_se1_ag4_m_02 - phones	AY1	56.8658
56.8658	DCB_se1_ag4_m_02 - phones	T	56.9558
56.9558	DCB_se1_ag4_m_02 - phones	AA1	57.1058
56.9558	DCB_se1_ag4_m_02 - words	honestly	57.3158
57.1058	DCB_se1_ag4_m_02 - phones	N	57.1358
57.1358	DCB_se1_ag4_m_02 - phones	AH0	57.1658
57.1658	DCB_se1_ag4_m_02 - phones	S	57.2458
57.2458	DCB_se1_ag4_m_02 - phones	L	57.2858
57.2858	DCB_se1_ag4_m_02 - phones	IY0	57.3158
57.3158	DCB_se1_ag4_m_02 - phones	DH	57.3458
57.3158	DCB_se1_ag4_m_02 - words	they	57.4358
57.3458	DCB_se1_ag4_m_02 - phones	EY1	57.4358
57.4358	DCB_se1_ag4_m_02 - phones	W	57.4958
57.4358	DCB_se1_ag4_m_02 - words	want	57.5958
57.4958	DCB_se1_ag4_m_02 - phones	AO1	57.5358
57.5358	DCB_se1_ag4_m_02 - phones	N	57.5658
57.5658	DCB_se1_ag4_m_02 - phones	T	57.5958
57.5958	DCB_se1_ag4_m_02 - phones	AH0	57.6258
57.5958	DCB_se1_ag4_m_02 - words	'em	57.6558
57.6258	DCB_se1_ag4_m_02 - phones	M	57.6558
57.6558	DCB_se1_ag4_m_02 - phones	T	57.6858
57.6558	DCB_se1_ag4_m_02 - words	to	57.7258
57.6858	DCB_se1_ag4_m_02 - phones	AH0	57.7258
57.7258	DCB_se1_ag4_m_02 - phones	M	57.8758
57.7258	DCB_se1_ag4_m_02 - words	move	58.1558
57.8758	DCB_se1_ag4_m_02 - phones	UW1	58.0658
58.0658	DCB_se1_ag4_m_02 - phones	V	58.1558
58.1558	DCB_se1_ag4_m_02 - phones	sp	58.2258
58.5530	DCB_se1_ag4_m_02 - phones	S	58.6630
58.5530	DCB_se1_ag4_m_02 - words	so	58.7230
58.6630	DCB_se1_ag4_m_02 - phones	OW1	58.7230
58.7230	DCB_se1_ag4_m_02 - phones	DH	58.7630
58.7230	DCB_se1_ag4_m_02 - words	they	58.8730
58.7630	DCB_se1_ag4_m_02 - phones	EY1	58.8730
58.8730	DCB_se1_ag4_m_02 - phones	K	58.9030
58.8730	DCB_se1_ag4_m_02 - words	can	59.0430
58.9030	DCB_se1_ag4_m_02 - phones	AH0	58.9630
58.9630	DCB_se1_ag4_m_02 - phones	N	59.0430
59.0430	DCB_se1_ag4_m_02 - phones	AH1	59.2230
59.0430	DCB_se1_ag4_m_02 - words	uh	59.2230
59.2230	DCB_se1_ag4_m_02 - phones	R	59.3630
59.2230	DCB_se1_ag4_m_02 - words	renovate	59.7630
59.3630	DCB_se1_ag4_m_02 - phones	EH1	59.4030
59.4030	DCB_se1_ag4_m_02 - phones	N	59.4730
59.4730	DCB_se1_ag4_m_02 - phones	AH0	59.5430
59.5430	DCB_se1_ag4_m_02 - phones	V	59.6330
59.6330	DCB_se1_ag4_m_02 - phones	EY2	59.7230
59.7230	DCB_se1_ag4_m_02 - phones	T	59.7630
59.7630	DCB_se1_ag4_m_02 - phones	DH	59.8030
59.7630	DCB_se1_ag4_m_02 - words	the	59.8430
59.8030	DCB_se1_ag4_m_02 - phones	IY0	59.8430
59.8430	DCB_se1_ag4_m_02 - phones	B	59.9730
59.8430	DCB_se1_ag4_m_02 - words	buildings	60.3730
59.9730	DCB_se1_ag4_m_02 - phones	IH1	60.0330
60.0330	DCB_se1_ag4_m_02 - phones	L	60.1030
60.1030	DCB_se1_ag4_m_02 - phones	D	60.2030
60.2030	DCB_se1_ag4_m_02 - phones	IH0	60.3130
60.3130	DCB_se1_ag4_m_02 - phones	NG	60.3430
60.3430	DCB_se1_ag4_m_02 - phones	Z	60.3730
60.3730	DCB_se1_ag4_m_02 - phones	AH0	60.4430
60.3730	DCB_se1_ag4_m_02 - words	and	60.5130
60.4430	DCB_se1_ag4_m_02 - phones	N	60.5130
60.5130	DCB_se1_ag4_m_02 - phones	T	60.6230
60.5130	DCB_se1_ag4_m_02 - words	turn	60.7830
60.6230	DCB_se1_ag4_m_02 - phones	ER1	60.7230
60.7230	DCB_se1_ag4_m_02 - phones	N	60.7830
60.7830	DCB_se1_ag4_m_02 - phones	AH0	60.8230
60.7830	DCB_se1_ag4_m_02 - words	'em	60.8930
60.8230	DCB_se1_ag4_m_02 - phones	M	60.8930
60.8930	DCB_se1_ag4_m_02 - phones	IH0	60.9630
60.8930	DCB_se1_ag4_m_02 - words	into	61.2530
60.9630	DCB_se1_ag4_m_02 - phones	N	61.0130
61.0130	DCB_se1_ag4_m_02 - phones	T	61.0630
61.0630	DCB_se1_ag4_m_02 - phones	AH0	61.2530
61.7668	DCB_se1_ag4_m_02 - phones	sil	61.7968
61.7968	DCB_se1_ag4_m_02 - phones	T	61.9068
61.7968	DCB_se1_ag4_m_02 - words	turn	61.9868
61.9068	DCB_se1_ag4_m_02 - phones	ER1	61.9468
61.9468	DCB_se1_ag4_m_02 - phones	N	61.9868
61.9868	DCB_se1_ag4_m_02 - phones	AH0	62.0368
61.9868	DCB_se1_ag4_m_02 - words	'em	62.1168
62.0368	DCB_se1_ag4_m_02 - phones	M	62.1168
62.1168	DCB_se1_ag4_m_02 - phones	IH1	62.2568
62.1168	DCB_se1_ag4_m_02 - words	into	62.3468
62.2568	DCB_se1_ag4_m_02 - phones	N	62.2868
62.2868	DCB_se1_ag4_m_02 - phones	T	62.3168
62.3168	DCB_se1_ag4_m_02 - phones	UW0	62.3468
62.3468	DCB_se1_ag4_m_02 - phones	T	62.4368
62.3468	DCB_se1_ag4_m_02 - words	townhouses	63.1768
62.4368	DCB_se1_ag4_m_02 - phones	AW1	62.5868
62.5868	DCB_se1_ag4_m_02 - phones	N	62.6368
62.6368	DCB_se1_ag4_m_02 - phones	HH	62.7368
62.7368	DCB_se1_ag4_m_02 - phones	AW2	62.9268
62.9268	DCB_se1_ag4_m_02 - phones	S	62.9568
62.9568	DCB_se1_ag4_m_02 - phones	IH0	63.1468
63.1468	DCB_se1_ag4_m_02 - phones	Z	63.1768
63.1768	DCB_se1_ag4_m_02 - phones	sp	63.8880
63.8880	DCB_se1_ag4_m_02 - phones	AO1	63.9680
63.8880	DCB_se1_ag4_m_02 - words	or	64.0080
63.9680	DCB_se1_ag4_m_02 - phones	R	64.0080
64.0080	DCB_se1_ag4_m_02 - phones	T	64.1480
64.0080	DCB_se1_ag4_m_02 - words	tear	64.3480
64.1480	DCB_se1_ag4_m_02 - phones	EH1	64.3180
64.3180	DCB_se1_ag4_m_02 - phones	R	64.3480
64.3480	DCB_se1_ag4_m_02 - phones	AH0	64.3780
64.3480	DCB_se1_ag4_m_02 - words	'em	64.4280
64.3780	DCB_se1_ag4_m_02 - phones	M	64.4280
64.4280	DCB_se1_ag4_m_02 - phones	D	64.5180
64.4280	DCB_se1_ag4_m_02 - words	down	64.8680
64.5180	DCB_se1_ag4_m_02 - phones	AW1	64.7780
64.7780	DCB_se1_ag4_m_02 - phones	N	64.8680
64.8680	DCB_se1_ag4_m_02 - phones	AE1	64.9280
64.8680	DCB_se1_ag4_m_02 - words	and	65.0780
64.9280	DCB_se1_ag4_m_02 - phones	N	65.0080
65.0080	DCB_se1_ag4_m_02 - phones	D	65.0780
65.2412	DCB_se1_ag4_m_02 - phones	sil	65.3212
65.3212	DCB_se1_ag4_m_02 - phones	AH1	65.4812
65.3212	DCB_se1_ag4_m_02 - words	uh	65.4812
65.4812	DCB_se1_ag4_m_02 - phones	sp	65.5412
65.5412	DCB_se1_ag4_m_02 - phones	P	65.6112
65.5412	DCB_se1_ag4_m_02 - words	put	65.7112
65.6112	DCB_se1_ag4_m_02 - phones	UH1	65.6612
65.6612	DCB_se1_ag4_m_02 - phones	T	65.7112
65.7112	DCB_se1_ag4_m_02 - phones	T	65.8312
65.7112	DCB_se1_ag4_m_02 - words	two	65.9312
65.8312	DCB_se1_ag4_m_02 - phones	UW1	65.9312
65.9312	DCB_se1_ag4_m_02 - phones	M	66.0212
65.9312	DCB_se1_ag4_m_02 - words	more	66.1312
66.0212	DCB_se1_ag4_m_02 - phones	AO1	66.0712
66.0712	DCB_se1_ag4_m_02 - phones	R	66.1312
66.1312	DCB_se1_ag4_m_02 - phones	F	66.2312
66.1312	DCB_se1_ag4_m_02 - words	floors	66.5812
66.2312	DCB_se1_ag4_m_02 - phones	L	66.2912
66.2912	DCB_se1_ag4_m_02 - phones	AO1	66.4412
66.4412	DCB_se1_ag4_m_02 - phones	R	66.5112
66.5112	DCB_se1_ag4_m_02 - phones	Z	66.5812
66.5812	DCB_se1_ag4_m_02 - phones	AH1	66.6612
66.5812	DCB_se1_ag4_m_02 - words	up	66.7812
66.6612	DCB_se1_ag4_m_02 - phones	P	66.7812
66.7812	DCB_se1_ag4_m_02 - phones	AO1	66.9112
66.7812	DCB_se1_ag4_m_02 - words	on	67.0312
66.9112	DCB_se1_ag4_m_02 - phones	N	67.0312
67.0312	DCB_se1_ag4_m_02 - phones	AH0	67.0712
67.0312	DCB_se1_ag4_m_02 - words	'em	67.1912
67.0712	DCB_se1_ag4_m_02 - phones	M	67.1912
67.1912	DCB_se1_ag4_m_02 - phones	Y	67.2612
67.1912	DCB_se1_ag4_m_02 - words	you	67.3012
67.2612	DCB_se1_ag4_m_02 - phones	UW1	67.3012
67.3012	DCB_se1_ag4_m_02 - phones	N	67.3312
67.3012	DCB_se1_ag4_m_02 - words	know	67.4512
67.3312	DCB_se1_ag4_m_02 - phones	OW1	67.4512
67.4512	DCB_se1_ag4_m_02 - phones	DH	67.5012
67.4512	DCB_se1_ag4_m_02 - words	this	67.6112
67.5012	DCB_se1_ag4_m_02 - phones	IH0	67.5312
67.5312	DCB_se1_ag4_m_02 - phones	S	67.6112
67.6112	DCB_se1_ag4_m_02 - phones	IH0	67.6912
67.6112	DCB_se1_ag4_m_02 - words	is	67.7212
67.6912	DCB_se1_ag4_m_02 - phones	Z	67.7212
67.7212	DCB_se1_ag4_m_02 - phones	AH0	67.7512
67.7212	DCB_se1_ag4_m_02 - words	a	67.7512
67.7512	DCB_se1_ag4_m_02 - phones	N	67.8712
67.7512	DCB_se1_ag4_m_02 - words	new	68.0012
67.8712	DCB_se1_ag4_m_02 - phones	UW1	68.0012
68.0012	DCB_se1_ag4_m_02 - phones	TH	68.0512
68.0012	DCB_se1_ag4_m_02 - words	thing	68.1912
68.0512	DCB_se1_ag4_m_02 - phones	IH1	68.1112
68.1112	DCB_se1_ag4_m_02 - phones	NG	68.1912
68.1912	DCB_se1_ag4_m_02 - phones	DH	68.2212
68.1912	DCB_se1_ag4_m_02 - words	they	68.3112
68.2212	DCB_se1_ag4_m_02 - phones	EY1	68.3112
68.3112	DCB_se1_ag4_m_02 - phones	D	68.3912
68.3112	DCB_se1_ag4_m_02 - words	doing	68.5912
68.3912	DCB_se1_ag4_m_02 - phones	UW1	68.4912
68.4912	DCB_se1_ag4_m_02 - phones	IH0	68.5612
68.5612	DCB_se1_ag4_m_02 - phones	NG	68.5912
68.5912	DCB_se1_ag4_m_02 - phones	N	68.6612
68.5912	DCB_se1_ag4_m_02 - words	now	68.8412
68.6612	DCB_se1_ag4_m_02 - phones	AW1	68.8412
68.8412	DCB_se1_ag4_m_02 - phones	sp	68.8812
69.4203	DCB_se1_ag4_m_02 - phones	DH	69.4903
69.4203	DCB_se1_ag4_m_02 - words	they're	69.6603
69.4903	DCB_se1_ag4_m_02 - phones	EH1	69.5203
69.5203	DCB_se1_ag4_m_02 - phones	R	69.6603
69.6603	DCB_se1_ag4_m_02 - phones	B	69.7603
69.6603	DCB_se1_ag4_m_02 - words	building	70.0103
69.7603	DCB_se1_ag4_m_02 - phones	IH1	69.8103
69.8103	DCB_se1_ag4_m_02 - phones	L	69.9003
69.9003	DCB_se1_ag4_m_02 - phones	D	69.9303
69.9303	DCB_se1_ag4_m_02 - phones	IH0	69.9603
69.9603	DCB_se1_ag4_m_02 - phones	NG	70.0103
70.0103	DCB_se1_ag4_m_02 - phones	EH1	70.1103
70.0103	DCB_se1_ag4_m_02 - words	everything	70.5003
70.1103	DCB_se1_ag4_m_02 - phones	V	70.1903
70.1903	DCB_se1_ag4_m_02 - phones	R	70.2203
70.2203	DCB_se1_ag4_m_02 - phones	IY0	70.2603
70.2603	DCB_se1_ag4_m_02 - phones	TH	70.3103
70.3103	DCB_se1_ag4_m_02 - phones	IH2	70.4403
70.4403	DCB_se1_ag4_m_02 - phones	NG	70.5003
70.5003	DCB_se1_ag4_m_02 - phones	AH1	70.5703
70.5003	DCB_se1_ag4_m_02 - words	up	70.6603
70.5703	DCB_se1_ag4_m_02 - phones	P	70.6603
70.6603	DCB_se1_ag4_m_02 - phones	IH0	70.6903
70.6603	DCB_se1_ag4_m_02 - words	in	70.7503
70.6903	DCB_se1_ag4_m_02 - phones	N	70.7503
70.7503	DCB_se1_ag4_m_02 - phones	DH	70.7803
70.7503	DCB_se1_ag4_m_02 - words	the	70.8503
70.7803	DCB_se1_ag4_m_02 - phones	AH0	70.8503
70.8503	DCB_se1_ag4_m_02 - phones	S	70.9403
70.8503	DCB_se1_ag4_m_02 - words	sky	71.2403
70.9403	DCB_se1_ag4_m_02 - phones	K	71.0403
71.0403	DCB_se1_ag4_m_02 - phones	AY1	71.2403
71.2403	DCB_se1_ag4_m_02 - phones	N	71.3403
71.2403	DCB_se1_ag4_m_02 - words	now	71.5203
71.3403	DCB_se1_ag4_m_02 - phones	AW1	71.5203
71.5203	DCB_se1_ag4_m_02 - phones	sp	71.6003
71.6003	DCB_se1_ag4_m_02 - phones	IH0	71.6803
71.6003	DCB_se1_ag4_m_02 - words	it	71.7303
71.6803	DCB_se1_ag4_m_02 - phones	T	71.7303
71.7303	DCB_se1_ag4_m_02 - phones	Z	71.8103
71.7303	DCB_se1_ag4_m_02 - words	s	71.8103
71.8103	DCB_se1_ag4_m_02 - phones	L	71.8803
71.8103	DCB_se1_ag4_m_02 - words	like	72.0703
71.8803	DCB_se1_ag4_m_02 - phones	AY1	71.9803
71.9803	DCB_se1_ag4_m_02 - phones	K	72.0703
72.0703	DCB_se1_ag4_m_02 - words	uh	72.2703
72.0703	DCB_se1_ag4_m_02 - phones	AH1	72.2703
72.2703	DCB_se1_ag4_m_02 - phones	sp	72.3303
72.3303	DCB_se1_ag4_m_02 - phones	DH	72.4103
72.3303	DCB_se1_ag4_m_02 - words	they	72.4503
72.4103	DCB_se1_ag4_m_02 - phones	EY1	72.4503
72.4503	DCB_se1_ag4_m_02 - phones	D	72.5203
72.4503	DCB_se1_ag4_m_02 - words	don't	72.6503
72.5203	DCB_se1_ag4_m_02 - phones	OW1	72.5703
72.5703	DCB_se1_ag4_m_02 - phones	N	72.6203
72.6203	DCB_se1_ag4_m_02 - phones	T	72.6503
72.6503	DCB_se1_ag4_m_02 - phones	AY1	72.7903
72.6503	DCB_se1_ag4_m_02 - words	i	72.7903
72.7903	DCB_se1_ag4_m_02 - phones	G	72.8903
72.7903	DCB_se1_ag4_m_02 - words	guess	73.0203
72.8903	DCB_se1_ag4_m_02 - phones	EH1	72.9603
72.9603	DCB_se1_ag4_m_02 - phones	S	73.0203
73.0203	DCB_se1_ag4_m_02 - phones	DH	73.0703
73.0203	DCB_se1_ag4_m_02 - words	they	73.1103
73.0703	DCB_se1_ag4_m_02 - phones	EY1	73.1103
73.1103	DCB_se1_ag4_m_02 - phones	D	73.1703
73.1103	DCB_se1_ag4_m_02 - words	don't	73.3003
73.1703	DCB_se1_ag4_m_02 - phones	OW1	73.2403
73.2403	DCB_se1_ag4_m_02 - phones	N	73.3003
73.3003	DCB_se1_ag4_m_02 - phones	TH	73.3703
73.3003	DCB_se1_ag4_m_02 - words	think	73.5003
73.3703	DCB_se1_ag4_m_02 - phones	IH1	73.4103
73.4103	DCB_se1_ag4_m_02 - phones	NG	73.4703
73.4703	DCB_se1_ag4_m_02 - phones	K	73.5003
73.5003	DCB_se1_ag4_m_02 - phones	P	73.5903
73.5003	DCB_se1_ag4_m_02 - words	people	73.8603
73.5903	DCB_se1_ag4_m_02 - phones	IY1	73.6703
73.6703	DCB_se1_ag4_m_02 - phones	P	73.7303
73.7303	DCB_se1_ag4_m_02 - phones	AH0	73.7903
73.7903	DCB_se1_ag4_m_02 - phones	L	73.8603
73.8603	DCB_se1_ag4_m_02 - phones	sp	74.2659
74.2659	DCB_se1_ag4_m_02 - words	are	74.3659
74.2659	DCB_se1_ag4_m_02 - phones	ER0	74.3659
74.3659	DCB_se1_ag4_m_02 - phones	G	74.4359
74.3659	DCB_se1_ag4_m_02 - words	gonna	74.6059
74.4359	DCB_se1_ag4_m_02 - phones	AH1	74.5459
74.5459	DCB_se1_ag4_m_02 - phones	N	74.5759
74.5759	DCB_se1_ag4_m_02 - phones	AH0	74.6059
74.6059	DCB_se1_ag4_m_02 - phones	G	74.6459
74.6059	DCB_se1_ag4_m_02 - words	get	74.8259
74.6459	DCB_se1_ag4_m_02 - phones	EH1	74.7659
74.7659	DCB_se1_ag4_m_02 - phones	T	74.8259
74.8259	DCB_se1_ag4_m_02 - phones	OW1	75.1259
74.8259	DCB_se1_ag4_m_02 - words	old	75.1959
75.1259	DCB_se1_ag4_m_02 - phones	L	75.1659
75.1659	DCB_se1_ag4_m_02 - phones	D	75.1959
75.7732	DCB_se1_ag4_m_02 - phones	sil	75.8232
75.8232	DCB_se1_ag4_m_02 - phones	K	75.8632
75.8232	DCB_se1_ag4_m_02 - words	cause	75.9632
75.8632	DCB_se1_ag4_m_02 - phones	AO1	75.9232
75.9232	DCB_se1_ag4_m_02 - phones	Z	75.9632
75.9632	DCB_se1_ag4_m_02 - phones	DH	76.0032
75.9632	DCB_se1_ag4_m_02 - words	the	76.0432
76.0032	DCB_se1_ag4_m_02 - phones	IY0	76.0432
76.0432	DCB_se1_ag4_m_02 - phones	AE1	76.2232
76.0432	DCB_se1_ag4_m_02 - words	average	76.3832
76.2232	DCB_se1_ag4_m_02 - phones	V	76.2732
76.2732	DCB_se1_ag4_m_02 - phones	ER0	76.3032
76.3032	DCB_se1_ag4_m_02 - phones	IH0	76.3532
76.3532	DCB_se1_ag4_m_02 - phones	JH	76.3832
76.3832	DCB_se1_ag4_m_02 - phones	HH	76.4532
76.3832	DCB_se1_ag4_m_02 - words	house	76.6732
76.4532	DCB_se1_ag4_m_02 - phones	AW1	76.5732
76.5732	DCB_se1_ag4_m_02 - phones	S	76.6732
76.6732	DCB_se1_ag4_m_02 - phones	AE1	76.8032
76.6732	DCB_se1_ag4_m_02 - words	average	76.9632
76.8032	DCB_se1_ag4_m_02 - phones	V	76.8632
76.8632	DCB_se1_ag4_m_02 - phones	R	76.8932
76.8932	DCB_se1_ag4_m_02 - phones	AH0	76.9232
76.9232	DCB_se1_ag4_m_02 - phones	JH	76.9632
76.9632	DCB_se1_ag4_m_02 - phones	N	77.0432
76.9632	DCB_se1_ag4_m_02 - words	new	77.1432
77.0432	DCB_se1_ag4_m_02 - phones	UW1	77.1432
77.1432	DCB_se1_ag4_m_02 - phones	HH	77.2132
77.1432	DCB_se1_ag4_m_02 - words	house	77.4232
77.2132	DCB_se1_ag4_m_02 - phones	AW1	77.3432
77.3432	DCB_se1_ag4_m_02 - phones	S	77.4232
77.4232	DCB_se1_ag4_m_02 - phones	N	77.5232
77.4232	DCB_se1_ag4_m_02 - words	now	77.6632
77.5232	DCB_se1_ag4_m_02 - phones	AW1	77.6632
77.6632	DCB_se1_ag4_m_02 - phones	IH1	77.7032
77.6632	DCB_se1_ag4_m_02 - words	is	77.8132
77.7032	DCB_se1_ag4_m_02 - phones	Z	77.8132
77.8132	DCB_se1_ag4_m_02 - phones	AE1	77.8432
77.8132	DCB_se1_ag4_m_02 - words	at	77.8732
77.8432	DCB_se1_ag4_m_02 - phones	T	77.8732
77.8732	DCB_se1_ag4_m_02 - phones	L	77.9932
77.8732	DCB_se1_ag4_m_02 - words	least	78.2932
77.9932	DCB_se1_ag4_m_02 - phones	IY1	78.1632
78.1632	DCB_se1_ag4_m_02 - phones	S	78.2632
78.2632	DCB_se1_ag4_m_02 - phones	T	78.2932
78.2932	DCB_se1_ag4_m_02 - phones	sp	78.3732
78.3732	DCB_se1_ag4_m_02 - phones	AE1	78.4832
78.3732	DCB_se1_ag4_m_02 - words	at	78.5132
78.4832	DCB_se1_ag4_m_02 - phones	T	78.5132
78.5132	DCB_se1_ag4_m_02 - phones	L	78.6132
78.5132	DCB_se1_ag4_m_02 - words	least	78.8232
78.6132	DCB_se1_ag4_m_02 - phones	IY1	78.7632
78.7632	DCB_se1_ag4_m_02 - phones	S	78.7932
78.7932	DCB_se1_ag4_m_02 - phones	T	78.8232
78.8232	DCB_se1_ag4_m_02 - phones	TH	78.8732
78.8232	DCB_se1_ag4_m_02 - words	three	79.0632
78.8732	DCB_se1_ag4_m_02 - phones	R	78.9632
78.9632	DCB_se1_ag4_m_02 - phones	IY1	79.0632
79.0632	DCB_se1_ag4_m_02 - phones	F	79.1932
79.0632	DCB_se1_ag4_m_02 - words	floors	79.5432
79.1932	DCB_se1_ag4_m_02 - phones	L	79.2432
79.2432	DCB_se1_ag4_m_02 - phones	AO1	79.4232
79.4232	DCB_se1_ag4_m_02 - phones	R	79.4732
79.4732	DCB_se1_ag4_m_02 - phones	Z	79.5432
79.5432	DCB_se1_ag4_m_02 - phones	W	79.6332
79.5432	DCB_se1_ag4_m_02 - words	with	79.7532
79.6332	DCB_se1_ag4_m_02 - phones	IH1	79.7032
79.7032	DCB_se1_ag4_m_02 - phones	DH	79.7532
79.7532	DCB_se1_ag4_m_02 - words	or	79.8332
79.7532	DCB_se1_ag4_m_02 - phones	ER0	79.8332
79.8332	DCB_se1_ag4_m_02 - phones	W	79.8732
79.8332	DCB_se1_ag4_m_02 - words	without	80.1632
79.8732	DCB_se1_ag4_m_02 - phones	IH0	79.9132
79.9132	DCB_se1_ag4_m_02 - phones	DH	79.9932
79.9932	DCB_se1_ag4_m_02 - phones	AW1	80.1132
80.1132	DCB_se1_ag4_m_02 - phones	T	80.1632
80.1632	DCB_se1_ag4_m_02 - phones	AH0	80.2432
80.1632	DCB_se1_ag4_m_02 - words	a	80.2432
80.2432	DCB_se1_ag4_m_02 - phones	B	80.3332
80.2432	DCB_se1_ag4_m_02 - words	basement	80.6232
80.3332	DCB_se1_ag4_m_02 - phones	EY1	80.4232
80.4232	DCB_se1_ag4_m_02 - phones	S	80.5032
80.5032	DCB_se1_ag4_m_02 - phones	M	80.5332
80.5332	DCB_se1_ag4_m_02 - phones	AH0	80.5632
80.5632	DCB_se1_ag4_m_02 - phones	N	80.5932
80.5932	DCB_se1_ag4_m_02 - phones	T	80.6232
81.1165	DCB_se1_ag4_m_02 - phones	Y	81.1965
81.1165	DCB_se1_ag4_m_02 - words	you	81.2565
81.1965	DCB_se1_ag4_m_02 - phones	UW1	81.2565
81.2565	DCB_se1_ag4_m_02 - phones	N	81.3265
81.2565	DCB_se1_ag4_m_02 - words	know	81.4865
81.3265	DCB_se1_ag4_m_02 - phones	OW1	81.4865
81.4865	DCB_se1_ag4_m_02 - phones	sp	81.6865
81.6865	DCB_se1_ag4_m_02 - phones	S	81.7765
81.6865	DCB_se1_ag4_m_02 - words	so	81.9865
81.7765	DCB_se1_ag4_m_02 - phones	OW1	81.9865
81.9865	DCB_se1_ag4_m_02 - phones	sp	82.0665
82.0665	DCB_se1_ag4_m_02 - phones	AY1	82.2465
82.0665	DCB_se1_ag4_m_02 - words	i	82.2465
82.2465	DCB_se1_ag4_m_02 - phones	sp	82.3765
82.3765	DCB_se1_ag4_m_02 - phones	Y	82.4565
82.3765	DCB_se1_ag4_m_02 - words	you	82.5165
82.4565	DCB_se1_ag4_m_02 - phones	UW1	82.5165
82.5165	DCB_se1_ag4_m_02 - phones	N	82.5865
82.5165	DCB_se1_ag4_m_02 - words	know	82.6865
82.5865	DCB_se1_ag4_m_02 - phones	OW1	82.6865
82.6865	DCB_se1_ag4_m_02 - phones	EH1	82.7865
82.6865	DCB_se1_ag4_m_02 - words	as	82.8565
82.7865	DCB_se1_ag4_m_02 - phones	Z	82.8565
82.8565	DCB_se1_ag4_m_02 - phones	sp	82.8965
82.8965	DCB_se1_ag4_m_02 - phones	EH1	83.0265
82.8965	DCB_se1_ag4_m_02 - words	as	83.0865
83.0265	DCB_se1_ag4_m_02 - phones	Z	83.0865
83.0865	DCB_se1_ag4_m_02 - phones	P	83.1865
83.0865	DCB_se1_ag4_m_02 - words	people	83.4065
83.1865	DCB_se1_ag4_m_02 - phones	IY1	83.2665
83.2665	DCB_se1_ag4_m_02 - phones	P	83.3265
83.3265	DCB_se1_ag4_m_02 - phones	AH0	83.3665
83.3665	DCB_se1_ag4_m_02 - phones	L	83.4065
83.4065	DCB_se1_ag4_m_02 - phones	G	83.4865
83.4065	DCB_se1_ag4_m_02 - words	get	83.6565
83.4865	DCB_se1_ag4_m_02 - phones	EH1	83.5865
83.5865	DCB_se1_ag4_m_02 - phones	T	83.6565
83.6565	DCB_se1_ag4_m_02 - phones	OW1	83.8365
83.6565	DCB_se1_ag4_m_02 - words	older	84.0365
83.8365	DCB_se1_ag4_m_02 - phones	L	83.9165
83.9165	DCB_se1_ag4_m_02 - phones	D	83.9765
83.9765	DCB_se1_ag4_m_02 - phones	ER0	84.0365
84.0365	DCB_se1_ag4_m_02 - phones	P	84.1065
84.0365	DCB_se1_ag4_m_02 - words	people	84.2765
84.1065	DCB_se1_ag4_m_02 - phones	IY1	84.1765
84.1765	DCB_se1_ag4_m_02 - phones	P	84.2065
84.2065	DCB_se1_ag4_m_02 - phones	AH0	84.2465
84.2465	DCB_se1_ag4_m_02 - phones	L	84.2765
84.2765	DCB_se1_ag4_m_02 - words	are	84.3265
84.2765	DCB_se1_ag4_m_02 - phones	ER0	84.3265
84.3265	DCB_se1_ag4_m_02 - phones	B	84.4165
84.3265	DCB_se1_ag4_m_02 - words	buying	84.6565
84.4165	DCB_se1_ag4_m_02 - phones	AY1	84.5965
84.5965	DCB_se1_ag4_m_02 - phones	IH0	84.6265
84.6265	DCB_se1_ag4_m_02 - phones	NG	84.6565
84.6565	DCB_se1_ag4_m_02 - phones	DH	84.6865
84.6565	DCB_se1_ag4_m_02 - words	these	84.8565
84.6865	DCB_se1_ag4_m_02 - phones	IY1	84.8065
84.8065	DCB_se1_ag4_m_02 - phones	Z	84.8565
84.8565	DCB_se1_ag4_m_02 - phones	HH	84.9265
84.8565	DCB_se1_ag4_m_02 - words	houses	85.2365
84.9265	DCB_se1_ag4_m_02 - phones	AW1	85.0565
85.0565	DCB_se1_ag4_m_02 - phones	S	85.0865
85.0865	DCB_se1_ag4_m_02 - phones	AH0	85.2065
85.2065	DCB_se1_ag4_m_02 - phones	Z	85.2365
85.2365	DCB_se1_ag4_m_02 - phones	sp	85.4265
85.4265	DCB_se1_ag4_m_02 - phones	K	85.5065
85.4265	DCB_se1_ag4_m_02 - words	cause	85.5865
85.5065	DCB_se1_ag4_m_02 - phones	AO1	85.5465
85.5465	DCB_se1_ag4_m_02 - phones	Z	85.5865
85.5865	DCB_se1_ag4_m_02 - phones	DH	85.6265
85.5865	DCB_se1_ag4_m_02 - words	they	85.6865
85.6265	DCB_se1_ag4_m_02 - phones	EY1	85.6865
85.6865	DCB_se1_ag4_m_02 - phones	K	85.7165
85.6865	DCB_se1_ag4_m_02 - words	can	85.8165
85.7165	DCB_se1_ag4_m_02 - phones	AH0	85.7565
85.7565	DCB_se1_ag4_m_02 - phones	N	85.8165
85.8165	DCB_se1_ag4_m_02 - phones	AH0	85.9065
85.8165	DCB_se1_ag4_m_02 - words	afford	86.2665
85.9065	DCB_se1_ag4_m_02 - phones	F	85.9965
85.9965	DCB_se1_ag4_m_02 - phones	AO1	86.1765
86.1765	DCB_se1_ag4_m_02 - phones	R	86.2265
86.2265	DCB_se1_ag4_m_02 - phones	D	86.2665
86.2665	DCB_se1_ag4_m_02 - phones	AH0	86.3265
86.2665	DCB_se1_ag4_m_02 - words	'em	86.3765
86.3265	DCB_se1_ag4_m_02 - phones	M	86.3765
86.8186	DCB_se1_ag4_m_02 - phones	sil	86.8786
86.8786	DCB_se1_ag4_m_02 - phones	B	86.9286
86.8786	DCB_se1_ag4_m_02 - words	but	87.0086
86.9286	DCB_se1_ag4_m_02 - phones	AH1	86.9786
86.9786	DCB_se1_ag4_m_02 - phones	T	87.0086
87.0086	DCB_se1_ag4_m_02 - phones	EH1	87.0386
87.0086	DCB_se1_ag4_m_02 - words	as	87.0786
87.0386	DCB_se1_ag4_m_02 - phones	Z	87.0786
87.0786	DCB_se1_ag4_m_02 - phones	P	87.1786
87.0786	DCB_se1_ag4_m_02 - words	people	87.3886
87.1786	DCB_se1_ag4_m_02 - phones	IY1	87.2886
87.2886	DCB_se1_ag4_m_02 - phones	P	87.3286
87.3286	DCB_se1_ag4_m_02 - phones	AH0	87.3586
87.3586	DCB_se1_ag4_m_02 - phones	L	87.3886
87.3886	DCB_se1_ag4_m_02 - phones	G	87.4386
87.3886	DCB_se1_ag4_m_02 - words	get	87.6086
87.4386	DCB_se1_ag4_m_02 - phones	EH1	87.5286
87.5286	DCB_se1_ag4_m_02 - phones	T	87.6086
87.6086	DCB_se1_ag4_m_02 - phones	OW1	87.7086
87.6086	DCB_se1_ag4_m_02 - words	older	87.9286
87.7086	DCB_se1_ag4_m_02 - phones	L	87.7886
87.7886	DCB_se1_ag4_m_02 - phones	D	87.8586
87.8586	DCB_se1_ag4_m_02 - phones	ER0	87.9286
87.9286	DCB_se1_ag4_m_02 - phones	sp	87.9686
87.9686	DCB_se1_ag4_m_02 - words	i	88.1086
87.9686	DCB_se1_ag4_m_02 - phones	AY1	88.1086
88.1086	DCB_se1_ag4_m_02 - phones	sp	88.1386
88.1386	DCB_se1_ag4_m_02 - phones	DH	88.1886
88.1386	DCB_se1_ag4_m_02 - words	they	88.2986
88.1886	DCB_se1_ag4_m_02 - phones	EY1	88.2986
88.2986	DCB_se1_ag4_m_02 - phones	N	88.3886
88.2986	DCB_se1_ag4_m_02 - words	not	88.5186
88.3886	DCB_se1_ag4_m_02 - phones	AA1	88.4586
88.4586	DCB_se1_ag4_m_02 - phones	T	88.5186
88.5186	DCB_se1_ag4_m_02 - phones	G	88.5686
88.5186	DCB_se1_ag4_m_02 - words	gonna	88.6886
88.5686	DCB_se1_ag4_m_02 - phones	AH1	88.6286
88.6286	DCB_se1_ag4_m_02 - phones	N	88.6586
88.6586	DCB_se1_ag4_m_02 - phones	AH0	88.6886
88.6886	DCB_se1_ag4_m_02 - phones	B	88.7886
88.6886	DCB_se1_ag4_m_02 - words	be	88.8186
88.7886	DCB_se1_ag4_m_02 - phones	IY0	88.8186
88.8186	DCB_se1_ag4_m_02 - phones	EY1	88.8786
88.8186	DCB_se1_ag4_m_02 - words	able	88.9786
88.8786	DCB_se1_ag4_m_02 - phones	B	88.9186
88.9186	DCB_se1_ag4_m_02 - phones	AH0	88.9486
88.9486	DCB_se1_ag4_m_02 - phones	L	88.9786
88.9786	DCB_se1_ag4_m_02 - phones	T	89.0086
88.9786	DCB_se1_ag4_m_02 - words	to	89.0386
89.0086	DCB_se1_ag4_m_02 - phones	AH0	89.0386
89.0386	DCB_se1_ag4_m_02 - phones	D	89.0786
89.0386	DCB_se1_ag4_m_02 - words	do	89.1586
89.0786	DCB_se1_ag4_m_02 - phones	UW1	89.1586
89.1586	DCB_se1_ag4_m_02 - phones	AO1	89.2886
89.1586	DCB_se1_ag4_m_02 - words	all	89.3486
89.2886	DCB_se1_ag4_m_02 - phones	L	89.3486
89.3486	DCB_se1_ag4_m_02 - phones	DH	89.3786
89.3486	DCB_se1_ag4_m_02 - words	them	89.5086
89.3786	DCB_se1_ag4_m_02 - phones	AH0	89.4086
89.4086	DCB_se1_ag4_m_02 - phones	M	89.5086
89.5086	DCB_se1_ag4_m_02 - phones	S	89.6186
89.5086	DCB_se1_ag4_m_02 - words	steps	90.0286
89.6186	DCB_se1_ag4_m_02 - phones	T	89.6686
89.6686	DCB_se1_ag4_m_02 - phones	EH1	89.7986
89.7986	DCB_se1_ag4_m_02 - phones	P	89.9086
89.9086	DCB_se1_ag4_m_02 - phones	S	90.0286
90.0286	DCB_se1_ag4_m_02 - phones	sp	90.3082
90.3082	DCB_se1_ag4_m_02 - phones	Y	90.3382
90.3082	DCB_se1_ag4_m_02 - words	you	90.3682
90.3382	DCB_se1_ag4_m_02 - phones	UW1	90.3682
90.3682	DCB_se1_ag4_m_02 - phones	N	90.4082
90.3682	DCB_se1_ag4_m_02 - words	know	90.4382
90.4082	DCB_se1_ag4_m_02 - phones	OW1	90.4382
90.4382	DCB_se1_ag4_m_02 - phones	sp	91.2487
91.2487	DCB_se1_ag4_m_02 - phones	AH1	91.3887
91.2487	DCB_se1_ag4_m_02 - words	um	91.4287
91.3887	DCB_se1_ag4_m_02 - phones	M	91.4287
91.4287	DCB_se1_ag4_m_02 - phones	sp	91.5087
91.5087	DCB_se1_ag4_m_02 - phones	S	91.6087
91.5087	DCB_se1_ag4_m_02 - words	so	91.6587
91.6087	DCB_se1_ag4_m_02 - phones	OW1	91.6587
91.6587	DCB_se1_ag4_m_02 - words	i	91.7587
91.6587	DCB_se1_ag4_m_02 - phones	AY1	91.7587
91.7587	DCB_se1_ag4_m_02 - phones	G	91.8387
91.7587	DCB_se1_ag4_m_02 - words	guess	91.9687
91.8387	DCB_se1_ag4_m_02 - phones	EH1	91.9087
91.9087	DCB_se1_ag4_m_02 - phones	S	91.9687
91.9687	DCB_se1_ag4_m_02 - phones	DH	91.9987
91.9687	DCB_se1_ag4_m_02 - words	they	92.0787
91.9987	DCB_se1_ag4_m_02 - phones	EY1	92.0787
92.0787	DCB_se1_ag4_m_02 - phones	N	92.1587
92.0787	DCB_se1_ag4_m_02 - words	not	92.3087
92.1587	DCB_se1_ag4_m_02 - phones	AA1	92.2187
92.2187	DCB_se1_ag4_m_02 - phones	T	92.3087
92.3087	DCB_se1_ag4_m_02 - phones	R	92.3587
92.3087	DCB_se1_ag4_m_02 - words	really	92.5387
92.3587	DCB_se1_ag4_m_02 - phones	IH1	92.3887
92.3887	DCB_se1_ag4_m_02 - phones	L	92.4587
92.4587	DCB_se1_ag4_m_02 - phones	IY0	92.5387
92.5387	DCB_se1_ag4_m_02 - phones	TH	92.6187
92.5387	DCB_se1_ag4_m_02 - words	thinking	92.8487
92.6187	DCB_se1_ag4_m_02 - phones	IH1	92.6987
92.6987	DCB_se1_ag4_m_02 - phones	NG	92.7287
92.7287	DCB_se1_ag4_m_02 - phones	K	92.7587
92.7587	DCB_se1_ag4_m_02 - phones	IH0	92.7987
92.7987	DCB_se1_ag4_m_02 - phones	NG	92.8487
92.8487	DCB_se1_ag4_m_02 - phones	AH0	92.9187
92.8487	DCB_se1_ag4_m_02 - words	about	93.1487
92.9187	DCB_se1_ag4_m_02 - phones	B	92.9687
92.9687	DCB_se1_ag4_m_02 - phones	AW1	93.0687
93.0687	DCB_se1_ag4_m_02 - phones	T	93.1487
93.1487	DCB_se1_ag4_m_02 - phones	DH	93.2187
93.1487	DCB_se1_ag4_m_02 - words	that	93.4087
93.2187	DCB_se1_ag4_m_02 - phones	AH0	93.3687
93.3687	DCB_se1_ag4_m_02 - phones	T	93.4087
93.4087	DCB_se1_ag4_m_02 - phones	sp	93.4887
93.4887	DCB_se1_ag4_m_02 - phones	Y	93.5687
93.4887	DCB_se1_ag4_m_02 - words	you	93.5987
93.5687	DCB_se1_ag4_m_02 - phones	UW1	93.5987
93.5987	DCB_se1_ag4_m_02 - phones	N	93.6287
93.5987	DCB_se1_ag4_m_02 - words	know	93.6587
93.6287	DCB_se1_ag4_m_02 - phones	OW1	93.6587
93.6587	DCB_se1_ag4_m_02 - phones	sp	94.9312
94.9312	DCB_se1_ag4_m_02 - phones	B	94.9812
94.9312	DCB_se1_ag4_m_02 - words	but	95.0712
94.9812	DCB_se1_ag4_m_02 - phones	AH1	95.0312
95.0312	DCB_se1_ag4_m_02 - phones	T	95.0712
95.0712	DCB_se1_ag4_m_02 - phones	IH0	95.1012
95.0712	DCB_se1_ag4_m_02 - words	it	95.1312
95.1012	DCB_se1_ag4_m_02 - phones	T	95.1312
95.1312	DCB_se1_ag4_m_02 - phones	sp	95.3312
95.3312	DCB_se1_ag4_m_02 - phones	AH1	95.4212
95.3312	DCB_se1_ag4_m_02 - words	um	95.4712
95.4212	DCB_se1_ag4_m_02 - phones	M	95.4712
95.4712	DCB_se1_ag4_m_02 - phones	sp	95.6512
95.6512	DCB_se1_ag4_m_02 - phones	DH	95.7112
95.6512	DCB_se1_ag4_m_02 - words	that	95.8112
95.7112	DCB_se1_ag4_m_02 - phones	AH0	95.7712
95.7712	DCB_se1_ag4_m_02 - phones	T	95.8112
95.8112	DCB_se1_ag4_m_02 - phones	Z	95.8412
95.8112	DCB_se1_ag4_m_02 - words	s	95.8412
95.8412	DCB_se1_ag4_m_02 - phones	JH	95.9112
95.8412	DCB_se1_ag4_m_02 - words	just	96.2712
95.9112	DCB_se1_ag4_m_02 - phones	IH0	96.0212
96.0212	DCB_se1_ag4_m_02 - phones	S	96.2012
96.2012	DCB_se1_ag4_m_02 - phones	T	96.2712
96.2712	DCB_se1_ag4_m_02 - phones	DH	96.3212
96.2712	DCB_se1_ag4_m_02 - words	that	96.4212
96.3212	DCB_se1_ag4_m_02 - phones	AH0	96.3512
96.3512	DCB_se1_ag4_m_02 - phones	T	96.4212
96.4212	DCB_se1_ag4_m_02 - words	s	96.5212
96.4212	DCB_se1_ag4_m_02 - phones	Z	96.5212
96.5212	DCB_se1_ag4_m_02 - phones	P	96.6312
96.5212	DCB_se1_ag4_m_02 - words	part	96.7712
96.6312	DCB_se1_ag4_m_02 - phones	AA1	96.7112
96.7112	DCB_se1_ag4_m_02 - phones	R	96.7412
96.7412	DCB_se1_ag4_m_02 - phones	T	96.7712
96.7712	DCB_se1_ag4_m_02 - phones	AH0	96.8012
96.7712	DCB_se1_ag4_m_02 - words	of	96.8312
96.8012	DCB_se1_ag4_m_02 - phones	V	96.8312
96.8312	DCB_se1_ag4_m_02 - phones	DH	96.8712
96.8312	DCB_se1_ag4_m_02 - words	the	96.9312
96.8712	DCB_se1_ag4_m_02 - phones	AH0	96.9312
96.9312	DCB_se1_ag4_m_02 - phones	R	96.9912
96.9312	DCB_se1_ag4_m_02 - words	real	97.1812
96.9912	DCB_se1_ag4_m_02 - phones	IY1	97.0912
97.0912	DCB_se1_ag4_m_02 - phones	L	97.1812
97.1812	DCB_se1_ag4_m_02 - phones	IH0	97.2312
97.1812	DCB_se1_ag4_m_02 - words	estate	97.6312
97.2312	DCB_se1_ag4_m_02 - phones	S	97.3312
97.3312	DCB_se1_ag4_m_02 - phones	T	97.4012
97.4012	DCB_se1_ag4_m_02 - phones	EY1	97.5312
97.5312	DCB_se1_ag4_m_02 - phones	T	97.6312
98.5425	DCB_se1_ag4_m_02 - phones	sil	98.5725
98.5725	DCB_se1_ag4_m_02 - phones	AH0	98.7125
98.5725	DCB_se1_ag4_m_02 - words	and	98.8225
98.7125	DCB_se1_ag4_m_02 - phones	N	98.7525
98.7525	DCB_se1_ag4_m_02 - phones	D	98.8225
98.8225	DCB_se1_ag4_m_02 - phones	AH1	99.1225
98.8225	DCB_se1_ag4_m_02 - words	uh	99.1225
99.1225	DCB_se1_ag4_m_02 - phones	sp	100.5109
100.5109	DCB_se1_ag4_m_02 - phones	DH	100.5709
100.5109	DCB_se1_ag4_m_02 - words	the	100.6509
100.5709	DCB_se1_ag4_m_02 - phones	IY0	100.6509
100.6509	DCB_se1_ag4_m_02 - phones	sp	100.6809
100.6809	DCB_se1_ag4_m_02 - phones	DH	100.7109
100.6809	DCB_se1_ag4_m_02 - words	the	100.7809
100.7109	DCB_se1_ag4_m_02 - phones	IY0	100.7809
100.7809	DCB_se1_ag4_m_02 - phones	sp	100.8109
100.8109	DCB_se1_ag4_m_02 - phones	DH	100.9009
100.8109	DCB_se1_ag4_m_02 - words	the	100.9709
100.9009	DCB_se1_ag4_m_02 - phones	IY0	100.9709
100.9709	DCB_se1_ag4_m_02 - phones	T	101.1109
100.9709	DCB_se1_ag4_m_02 - words	teenagers	101.7109
101.1109	DCB_se1_ag4_m_02 - phones	IY1	101.2209
101.2209	DCB_se1_ag4_m_02 - phones	N	101.2609
101.2609	DCB_se1_ag4_m_02 - phones	EY2	101.4709
101.4709	DCB_se1_ag4_m_02 - phones	JH	101.5109
101.5109	DCB_se1_ag4_m_02 - phones	ER0	101.6509
101.6509	DCB_se1_ag4_m_02 - phones	Z	101.7109
101.7109	DCB_se1_ag4_m_02 - phones	DH	101.7809
101.7109	DCB_se1_ag4_m_02 - words	the	101.8309
101.7809	DCB_se1_ag4_m_02 - phones	IY0	101.8309
101.8309	DCB_se1_ag4_m_02 - phones	JH	101.9609
101.8309	DCB_se1_ag4_m_02 - words	juveniles	102.5709
101.9609	DCB_se1_ag4_m_02 - phones	UW1	102.1009
102.1009	DCB_se1_ag4_m_02 - phones	V	102.1609
102.1609	DCB_se1_ag4_m_02 - phones	AH0	102.2009
102.2009	DCB_se1_ag4_m_02 - phones	N	102.2809
102.2809	DCB_se1_ag4_m_02 - phones	AY2	102.4609
102.4609	DCB_se1_ag4_m_02 - phones	L	102.5409
102.5409	DCB_se1_ag4_m_02 - phones	Z	102.5709
102.5709	DCB_se1_ag4_m_02 - phones	Y	102.6009
102.5709	DCB_se1_ag4_m_02 - words	you	102.6609
102.6009	DCB_se1_ag4_m_02 - phones	UW1	102.6609
102.6609	DCB_se1_ag4_m_02 - phones	N	102.7009
102.6609	DCB_se1_ag4_m_02 - words	know	102.8109
102.7009	DCB_se1_ag4_m_02 - phones	OW1	102.8109
102.8109	DCB_se1_ag4_m_02 - phones	W	102.9109
102.8109	DCB_se1_ag4_m_02 - words	we	103.2109
102.9109	DCB_se1_ag4_m_02 - phones	IY1	103.2109
103.2109	DCB_se1_ag4_m_02 - phones	W	103.3209
103.2109	DCB_se1_ag4_m_02 - words	once	103.4609
103.3209	DCB_se1_ag4_m_02 - phones	AH1	103.3709
103.3709	DCB_se1_ag4_m_02 - phones	N	103.4209
103.4209	DCB_se1_ag4_m_02 - phones	S	103.4609
103.4609	DCB_se1_ag4_m_02 - phones	AH0	103.5209
103.4609	DCB_se1_ag4_m_02 - words	upon	103.7009
103.5209	DCB_se1_ag4_m_02 - phones	P	103.6009
103.6009	DCB_se1_ag4_m_02 - phones	AA1	103.6709
103.6709	DCB_se1_ag4_m_02 - phones	N	103.7009
103.7009	DCB_se1_ag4_m_02 - words	a	103.7509
103.7009	DCB_se1_ag4_m_02 - phones	AH0	103.7509
103.7509	DCB_se1_ag4_m_02 - phones	T	103.8509
103.7509	DCB_se1_ag4_m_02 - words	time	104.0609
103.8509	DCB_se1_ag4_m_02 - phones	AY1	104.0209
104.0209	DCB_se1_ag4_m_02 - phones	M	104.0609
104.0609	DCB_se1_ag4_m_02 - phones	W	104.1309
104.0609	DCB_se1_ag4_m_02 - words	we	104.2209
104.1309	DCB_se1_ag4_m_02 - phones	IY1	104.2209
104.2209	DCB_se1_ag4_m_02 - phones	G	104.2809
104.2209	DCB_se1_ag4_m_02 - words	go	104.3509
104.2809	DCB_se1_ag4_m_02 - phones	OW1	104.3509
104.3509	DCB_se1_ag4_m_02 - phones	T	104.3809
104.3509	DCB_se1_ag4_m_02 - words	to	104.4309
104.3809	DCB_se1_ag4_m_02 - phones	AH0	104.4309
104.4309	DCB_se1_ag4_m_02 - phones	HH	104.5109
104.4309	DCB_se1_ag4_m_02 - words	house	104.7209
104.5109	DCB_se1_ag4_m_02 - phones	AW1	104.6509
104.6509	DCB_se1_ag4_m_02 - phones	S	104.7209
104.7209	DCB_se1_ag4_m_02 - phones	P	104.8209
104.7209	DCB_se1_ag4_m_02 - words	parties	105.2809
104.8209	DCB_se1_ag4_m_02 - phones	AA1	104.9409
104.9409	DCB_se1_ag4_m_02 - phones	R	104.9909
104.9909	DCB_se1_ag4_m_02 - phones	T	105.0209
105.0209	DCB_se1_ag4_m_02 - phones	IY0	105.1609
105.1609	DCB_se1_ag4_m_02 - phones	Z	105.2809
105.2809	DCB_se1_ag4_m_02 - phones	sp	105.3609
105.3609	DCB_se1_ag4_m_02 - words	uh	105.5509
105.3609	DCB_se1_ag4_m_02 - phones	AH1	105.5509
105.5509	DCB_se1_ag4_m_02 - phones	K	105.6709
105.5509	DCB_se1_ag4_m_02 - words	quite	105.9209
105.6709	DCB_se1_ag4_m_02 - phones	W	105.7509
105.7509	DCB_se1_ag4_m_02 - phones	AY1	105.8409
105.8409	DCB_se1_ag4_m_02 - phones	T	105.9209
106.1377	DCB_se1_ag4_m_02 - phones	sil	106.2177
106.2177	DCB_se1_ag4_m_02 - phones	W	106.3977
106.2177	DCB_se1_ag4_m_02 - words	well	106.5777
106.3977	DCB_se1_ag4_m_02 - phones	EH1	106.4577
106.4577	DCB_se1_ag4_m_02 - phones	L	106.5777
106.5777	DCB_se1_ag4_m_02 - phones	sp	106.6977
106.6977	DCB_se1_ag4_m_02 - phones	K	106.7277
106.6977	DCB_se1_ag4_m_02 - words	quite	106.9277
106.7277	DCB_se1_ag4_m_02 - phones	W	106.7977
106.7977	DCB_se1_ag4_m_02 - phones	AY1	106.8777
106.8777	DCB_se1_ag4_m_02 - phones	T	106.9277
106.9277	DCB_se1_ag4_m_02 - phones	F	107.0377
106.9277	DCB_se1_ag4_m_02 - words	frequently	107.5777
107.0377	DCB_se1_ag4_m_02 - phones	R	107.1477
107.1477	DCB_se1_ag4_m_02 - phones	IY1	107.2077
107.2077	DCB_se1_ag4_m_02 - phones	K	107.2377
107.2377	DCB_se1_ag4_m_02 - phones	W	107.2977
107.2977	DCB_se1_ag4_m_02 - phones	AH0	107.3277
107.3277	DCB_se1_ag4_m_02 - phones	N	107.3577
107.3577	DCB_se1_ag4_m_02 - phones	T	107.3877
107.3877	DCB_se1_ag4_m_02 - phones	L	107.4377
107.4377	DCB_se1_ag4_m_02 - phones	IY0	107.5777
108.0466	DCB_se1_ag4_m_02 - phones	AH0	108.1366
108.0466	DCB_se1_ag4_m_02 - words	and	108.2766
108.1366	DCB_se1_ag4_m_02 - phones	N	108.2366
108.2366	DCB_se1_ag4_m_02 - phones	D	108.2766
108.2766	DCB_se1_ag4_m_02 - phones	Y	108.3766
108.2766	DCB_se1_ag4_m_02 - words	you	108.4166
108.3766	DCB_se1_ag4_m_02 - phones	UW1	108.4166
108.4166	DCB_se1_ag4_m_02 - phones	N	108.4466
108.4166	DCB_se1_ag4_m_02 - words	know	108.5866
108.4466	DCB_se1_ag4_m_02 - phones	OW1	108.5866
108.5866	DCB_se1_ag4_m_02 - phones	EY1	108.8066
108.5866	DCB_se1_ag4_m_02 - words	a	108.8066
108.8066	DCB_se1_ag4_m_02 - phones	F	108.9066
108.8066	DCB_se1_ag4_m_02 - words	few	109.0466
108.9066	DCB_se1_ag4_m_02 - phones	Y	108.9666
108.9666	DCB_se1_ag4_m_02 - phones	UW1	109.0466
109.0466	DCB_se1_ag4_m_02 - phones	F	109.1866
109.0466	DCB_se1_ag4_m_02 - words	fist	109.3866
109.1866	DCB_se1_ag4_m_02 - phones	IH1	109.3166
109.3166	DCB_se1_ag4_m_02 - phones	S	109.3566
109.3566	DCB_se1_ag4_m_02 - phones	T	109.3866
109.3866	DCB_se1_ag4_m_02 - phones	F	109.4866
109.3866	DCB_se1_ag4_m_02 - words	fights	109.7466
109.4866	DCB_se1_ag4_m_02 - phones	AY1	109.6366
109.6366	DCB_se1_ag4_m_02 - phones	T	109.6866
109.6866	DCB_se1_ag4_m_02 - phones	S	109.7466
109.7466	DCB_se1_ag4_m_02 - phones	Y	109.8266
109.7466	DCB_se1_ag4_m_02 - words	you	109.8666
109.8266	DCB_se1_ag4_m_02 - phones	UW1	109.8666
109.8666	DCB_se1_ag4_m_02 - phones	N	109.8966
109.8666	DCB_se1_ag4_m_02 - words	know	110.0266
109.8966	DCB_se1_ag4_m_02 - phones	OW1	110.0266
110.0266	DCB_se1_ag4_m_02 - phones	AY1	110.0866
110.0266	DCB_se1_ag4_m_02 - words	i	110.0866
110.0866	DCB_se1_ag4_m_02 - phones	Y	110.1166
110.0866	DCB_se1_ag4_m_02 - words	used	110.2166
110.1166	DCB_se1_ag4_m_02 - phones	UW1	110.1566
110.1566	DCB_se1_ag4_m_02 - phones	Z	110.1866
110.1866	DCB_se1_ag4_m_02 - phones	D	110.2166
110.2166	DCB_se1_ag4_m_02 - phones	T	110.2466
110.2166	DCB_se1_ag4_m_02 - words	to	110.3166
110.2466	DCB_se1_ag4_m_02 - phones	IH0	110.3166
110.3166	DCB_se1_ag4_m_02 - phones	sp	110.4066
110.4066	DCB_se1_ag4_m_02 - phones	W	110.5166
110.4066	DCB_se1_ag4_m_02 - words	we	110.5466
110.5166	DCB_se1_ag4_m_02 - phones	IY1	110.5466
110.5466	DCB_se1_ag4_m_02 - phones	Y	110.5766
110.5466	DCB_se1_ag4_m_02 - words	used	110.6866
110.5766	DCB_se1_ag4_m_02 - phones	UW1	110.6066
110.6066	DCB_se1_ag4_m_02 - phones	Z	110.6566
110.6566	DCB_se1_ag4_m_02 - phones	D	110.6866
110.6866	DCB_se1_ag4_m_02 - phones	T	110.7166
110.6866	DCB_se1_ag4_m_02 - words	to	110.7666
110.7166	DCB_se1_ag4_m_02 - phones	AH0	110.7666
110.7666	DCB_se1_ag4_m_02 - phones	F	110.8966
110.7666	DCB_se1_ag4_m_02 - words	fight	111.0566
110.8966	DCB_se1_ag4_m_02 - phones	AY1	111.0266
111.0266	DCB_se1_ag4_m_02 - phones	T	111.0566
111.0566	DCB_se1_ag4_m_02 - phones	G	111.1066
111.0566	DCB_se1_ag4_m_02 - words	going	111.3166
111.1066	DCB_se1_ag4_m_02 - phones	OW1	111.2066
111.2066	DCB_se1_ag4_m_02 - phones	IH0	111.2866
111.2866	DCB_se1_ag4_m_02 - phones	NG	111.3166
111.3166	DCB_se1_ag4_m_02 - phones	T	111.3566
111.3166	DCB_se1_ag4_m_02 - words	to	111.4166
111.3566	DCB_se1_ag4_m_02 - phones	AH0	111.4166
111.4166	DCB_se1_ag4_m_02 - phones	S	111.4966
111.4166	DCB_se1_ag4_m_02 - words	school	111.7866
111.4966	DCB_se1_ag4_m_02 - phones	K	111.5466
111.5466	DCB_se1_ag4_m_02 - phones	UW1	111.6866
111.6866	DCB_se1_ag4_m_02 - phones	L	111.7866
111.7866	DCB_se1_ag4_m_02 - phones	sp	111.8366
111.8366	DCB_se1_ag4_m_02 - phones	F	111.9266
111.8366	DCB_se1_ag4_m_02 - words	fight	112.0666
111.9266	DCB_se1_ag4_m_02 - phones	AY1	112.0266
112.0266	DCB_se1_ag4_m_02 - phones	T	112.0666
112.0666	DCB_se1_ag4_m_02 - phones	K	112.1566
112.0666	DCB_se1_ag4_m_02 - words	coming	112.3566
112.1566	DCB_se1_ag4_m_02 - phones	AH1	112.2266
112.2266	DCB_se1_ag4_m_02 - phones	M	112.2766
112.2766	DCB_se1_ag4_m_02 - phones	IH0	112.3066
112.3066	DCB_se1_ag4_m_02 - phones	NG	112.3566
112.3566	DCB_se1_ag4_m_02 - phones	F	112.4266
112.3566	DCB_se1_ag4_m_02 - words	from	112.5266
112.4266	DCB_se1_ag4_m_02 - phones	ER0	112.4866
112.4866	DCB_se1_ag4_m_02 - phones	M	112.5266
112.5266	DCB_se1_ag4_m_02 - phones	S	112.5866
112.5266	DCB_se1_ag4_m_02 - words	school	112.8566
112.5866	DCB_se1_ag4_m_02 - phones	K	112.6466
112.6466	DCB_se1_ag4_m_02 - phones	UW1	112.7866
112.7866	DCB_se1_ag4_m_02 - phones	L	112.8566
112.8566	DCB_se1_ag4_m_02 - phones	sp	112.9166
113.3883	DCB_se1_ag4_m_02 - phones	B	113.4483
113.3883	DCB_se1_ag4_m_02 - words	but	113.5083
113.4483	DCB_se1_ag4_m_02 - phones	AH1	113.4783
113.4783	DCB_se1_ag4_m_02 - phones	T	113.5083
113.5083	DCB_se1_ag4_m_02 - phones	SH	113.6683
113.5083	DCB_se1_ag4_m_02 - words	shit	113.7783
113.6683	DCB_se1_ag4_m_02 - phones	IH1	113.7183
113.7183	DCB_se1_ag4_m_02 - phones	T	113.7783
113.7783	DCB_se1_ag4_m_02 - phones	W	113.8783
113.7783	DCB_se1_ag4_m_02 - words	we	114.0783
113.8783	DCB_se1_ag4_m_02 - phones	IY1	114.0783
114.0783	DCB_se1_ag4_m_02 - phones	W	114.1883
114.0783	DCB_se1_ag4_m_02 - words	we	114.3383
114.1883	DCB_se1_ag4_m_02 - phones	IY1	114.3383
114.3383	DCB_se1_ag4_m_02 - phones	W	114.4483
114.3383	DCB_se1_ag4_m_02 - words	we	114.5483
114.4483	DCB_se1_ag4_m_02 - phones	IY1	114.5483
114.5483	DCB_se1_ag4_m_02 - phones	F	114.6583
114.5483	DCB_se1_ag4_m_02 - words	friends	114.9483
114.6583	DCB_se1_ag4_m_02 - phones	R	114.7083
114.7083	DCB_se1_ag4_m_02 - phones	EH1	114.8683
114.8683	DCB_se1_ag4_m_02 - phones	N	114.9083
114.9083	DCB_se1_ag4_m_02 - phones	Z	114.9483
114.9483	DCB_se1_ag4_m_02 - phones	DH	114.9983
114.9483	DCB_se1_ag4_m_02 - words	the	115.0483
114.9983	DCB_se1_ag4_m_02 - phones	AH0	115.0483
115.0483	DCB_se1_ag4_m_02 - phones	N	115.1183
115.0483	DCB_se1_ag4_m_02 - words	next	115.3183
115.1183	DCB_se1_ag4_m_02 - phones	EH1	115.2183
115.2183	DCB_se1_ag4_m_02 - phones	K	115.2683
115.2683	DCB_se1_ag4_m_02 - phones	S	115.3183
115.3183	DCB_se1_ag4_m_02 - phones	D	115.4583
115.3183	DCB_se1_ag4_m_02 - words	day	115.6983
115.4583	DCB_se1_ag4_m_02 - phones	EY1	115.6983
115.6983	DCB_se1_ag4_m_02 - phones	sp	115.7283
115.7283	DCB_se1_ag4_m_02 - phones	N	115.8183
115.7283	DCB_se1_ag4_m_02 - words	next	115.9883
115.8183	DCB_se1_ag4_m_02 - phones	EH1	115.8983
115.8983	DCB_se1_ag4_m_02 - phones	K	115.9483
115.9483	DCB_se1_ag4_m_02 - phones	S	115.9883
115.9883	DCB_se1_ag4_m_02 - phones	K	116.0583
115.9883	DCB_se1_ag4_m_02 - words	couple	116.2583
116.0583	DCB_se1_ag4_m_02 - phones	AH1	116.1183
116.1183	DCB_se1_ag4_m_02 - phones	P	116.1783
116.1783	DCB_se1_ag4_m_02 - phones	AH0	116.2183
116.2183	DCB_se1_ag4_m_02 - phones	L	116.2583
116.2583	DCB_se1_ag4_m_02 - phones	D	116.3683
116.2583	DCB_se1_ag4_m_02 - words	days	116.6383
116.3683	DCB_se1_ag4_m_02 - phones	EY1	116.5883
116.5883	DCB_se1_ag4_m_02 - phones	Z	116.6383
116.6383	DCB_se1_ag4_m_02 - phones	Y	116.6883
116.6383	DCB_se1_ag4_m_02 - words	you	116.7583
116.6883	DCB_se1_ag4_m_02 - phones	UW1	116.7583
116.7583	DCB_se1_ag4_m_02 - phones	N	116.7883
116.7583	DCB_se1_ag4_m_02 - words	know	116.9383
116.7883	DCB_se1_ag4_m_02 - phones	OW1	116.9383
116.9383	DCB_se1_ag4_m_02 - phones	sp	117.1828
117.1828	DCB_se1_ag4_m_02 - phones	EY1	117.2628
117.1828	DCB_se1_ag4_m_02 - words	ain't	117.3228
117.2628	DCB_se1_ag4_m_02 - phones	N	117.2928
117.2928	DCB_se1_ag4_m_02 - phones	T	117.3228
117.3228	DCB_se1_ag4_m_02 - phones	N	117.3828
117.3228	DCB_se1_ag4_m_02 - words	no	117.5228
117.3828	DCB_se1_ag4_m_02 - phones	OW1	117.5228
117.5228	DCB_se1_ag4_m_02 - phones	sp	117.5528
117.5528	DCB_se1_ag4_m_02 - phones	EH1	117.7028
117.5528	DCB_se1_ag4_m_02 - words	everything	118.0428
117.7028	DCB_se1_ag4_m_02 - phones	V	117.7328
117.7328	DCB_se1_ag4_m_02 - phones	R	117.7728
117.7728	DCB_se1_ag4_m_02 - phones	IY0	117.8028
117.8028	DCB_se1_ag4_m_02 - phones	TH	117.8628
117.8628	DCB_se1_ag4_m_02 - phones	IH2	117.9328
117.9328	DCB_se1_ag4_m_02 - phones	NG	118.0428
118.0428	DCB_se1_ag4_m_02 - phones	N	118.1228
118.0428	DCB_se1_ag4_m_02 - words	now	118.2828
118.1228	DCB_se1_ag4_m_02 - phones	AW1	118.2828
118.2828	DCB_se1_ag4_m_02 - phones	IH0	118.3228
118.2828	DCB_se1_ag4_m_02 - words	is	118.3728
118.3228	DCB_se1_ag4_m_02 - phones	Z	118.3728
118.3728	DCB_se1_ag4_m_02 - phones	P	118.4728
118.3728	DCB_se1_ag4_m_02 - words	pick	118.5728
118.4728	DCB_se1_ag4_m_02 - phones	IH1	118.5228
118.5228	DCB_se1_ag4_m_02 - phones	K	118.5728
118.5728	DCB_se1_ag4_m_02 - phones	AH1	118.6428
118.5728	DCB_se1_ag4_m_02 - words	up	118.7428
118.6428	DCB_se1_ag4_m_02 - phones	P	118.7428
118.7428	DCB_se1_ag4_m_02 - phones	AH0	118.8328
118.7428	DCB_se1_ag4_m_02 - words	a	118.8328
118.8328	DCB_se1_ag4_m_02 - phones	P	118.9428
118.8328	DCB_se1_ag4_m_02 - words	pistol	119.2628
118.9428	DCB_se1_ag4_m_02 - phones	IH1	119.0328
119.0328	DCB_se1_ag4_m_02 - phones	S	119.1328
119.1328	DCB_se1_ag4_m_02 - phones	T	119.1928
119.1928	DCB_se1_ag4_m_02 - phones	AH0	119.2328
119.2328	DCB_se1_ag4_m_02 - phones	L	119.2628
119.2628	DCB_se1_ag4_m_02 - phones	sp	120.0158
120.0158	DCB_se1_ag4_m_02 - phones	EH1	120.1358
120.0158	DCB_se1_ag4_m_02 - words	everything	120.5158
120.1358	DCB_se1_ag4_m_02 - phones	V	120.1858
120.1858	DCB_se1_ag4_m_02 - phones	R	120.2358
120.2358	DCB_se1_ag4_m_02 - phones	IY0	120.2858
120.2858	DCB_se1_ag4_m_02 - phones	TH	120.3558
120.3558	DCB_se1_ag4_m_02 - phones	IH2	120.4458
120.4458	DCB_se1_ag4_m_02 - phones	NG	120.5158
120.5158	DCB_se1_ag4_m_02 - phones	N	120.5958
120.5158	DCB_se1_ag4_m_02 - words	now	120.6658
120.5958	DCB_se1_ag4_m_02 - phones	AW1	120.6658
120.6658	DCB_se1_ag4_m_02 - phones	IH0	120.7158
120.6658	DCB_se1_ag4_m_02 - words	is	120.7558
120.7158	DCB_se1_ag4_m_02 - phones	Z	120.7558
120.7558	DCB_se1_ag4_m_02 - phones	P	120.8458
120.7558	DCB_se1_ag4_m_02 - words	pick	120.9458
120.8458	DCB_se1_ag4_m_02 - phones	IH1	120.8958
120.8958	DCB_se1_ag4_m_02 - phones	K	120.9458
120.9458	DCB_se1_ag4_m_02 - phones	AH1	121.0158
120.9458	DCB_se1_ag4_m_02 - words	up	121.0958
121.0158	DCB_se1_ag4_m_02 - phones	P	121.0958
121.0958	DCB_se1_ag4_m_02 - words	a	121.1758
121.0958	DCB_se1_ag4_m_02 - phones	AH0	121.1758
121.1758	DCB_se1_ag4_m_02 - phones	P	121.2858
121.1758	DCB_se1_ag4_m_02 - words	pistol	121.5758
121.2858	DCB_se1_ag4_m_02 - phones	IH1	121.3958
121.3958	DCB_se1_ag4_m_02 - phones	S	121.4558
121.4558	DCB_se1_ag4_m_02 - phones	T	121.5158
121.5158	DCB_se1_ag4_m_02 - phones	AH0	121.5458
121.5458	DCB_se1_ag4_m_02 - phones	L	121.5758
121.5758	DCB_se1_ag4_m_02 - phones	M	121.6858
121.5758	DCB_se1_ag4_m_02 - words	man	121.8058
121.6858	DCB_se1_ag4_m_02 - phones	AE1	121.7758
121.7758	DCB_se1_ag4_m_02 - phones	N	121.8058
121.8058	DCB_se1_ag4_m_02 - phones	IH1	121.8558
121.8058	DCB_se1_ag4_m_02 - words	if	121.8858
121.8558	DCB_se1_ag4_m_02 - phones	F	121.8858
121.8858	DCB_se1_ag4_m_02 - phones	S	121.9658
121.8858	DCB_se1_ag4_m_02 - words	somebody	122.2958
121.9658	DCB_se1_ag4_m_02 - phones	AH1	122.0158
122.0158	DCB_se1_ag4_m_02 - phones	M	122.0658
122.0658	DCB_se1_ag4_m_02 - phones	B	122.1158
122.1158	DCB_se1_ag4_m_02 - phones	AA2	122.1758
122.1758	DCB_se1_ag4_m_02 - phones	D	122.2358
122.2358	DCB_se1_ag4_m_02 - phones	IY0	122.2958
122.2958	DCB_se1_ag4_m_02 - phones	B	122.4058
122.2958	DCB_se1_ag4_m_02 - words	bump	122.5858
122.4058	DCB_se1_ag4_m_02 - phones	AH1	122.4758
122.4758	DCB_se1_ag4_m_02 - phones	M	122.5058
122.5058	DCB_se1_ag4_m_02 - phones	P	122.5858
122.5858	DCB_se1_ag4_m_02 - phones	IH0	122.6558
122.5858	DCB_se1_ag4_m_02 - words	into	122.8458
122.6558	DCB_se1_ag4_m_02 - phones	N	122.7358
122.7358	DCB_se1_ag4_m_02 - phones	T	122.7958
122.7958	DCB_se1_ag4_m_02 - phones	UW1	122.8458
122.8458	DCB_se1_ag4_m_02 - phones	Y	122.9958
122.8458	DCB_se1_ag4_m_02 - words	you	123.1158
122.9958	DCB_se1_ag4_m_02 - phones	UW1	123.1158
123.1158	DCB_se1_ag4_m_02 - words	or	123.1858
123.1158	DCB_se1_ag4_m_02 - phones	ER0	123.1858
123.1858	DCB_se1_ag4_m_02 - phones	S	123.2558
123.1858	DCB_se1_ag4_m_02 - words	somebody	123.5558
123.2558	DCB_se1_ag4_m_02 - phones	AH1	123.2858
123.2858	DCB_se1_ag4_m_02 - phones	M	123.3558
123.3558	DCB_se1_ag4_m_02 - phones	B	123.3958
123.3958	DCB_se1_ag4_m_02 - phones	AA2	123.4658
123.4658	DCB_se1_ag4_m_02 - phones	D	123.5158
123.5158	DCB_se1_ag4_m_02 - phones	IY0	123.5558
124.1424	DCB_se1_ag4_m_02 - phones	S	124.2224
124.1424	DCB_se1_ag4_m_02 - words	step	124.4124
124.2224	DCB_se1_ag4_m_02 - phones	T	124.2724
124.2724	DCB_se1_ag4_m_02 - phones	EH1	124.3324
124.3324	DCB_se1_ag4_m_02 - phones	P	124.4124
124.4124	DCB_se1_ag4_m_02 - phones	AO1	124.5024
124.4124	DCB_se1_ag4_m_02 - words	on	124.5624
124.5024	DCB_se1_ag4_m_02 - phones	N	124.5624
124.5624	DCB_se1_ag4_m_02 - phones	Y	124.6124
124.5624	DCB_se1_ag4_m_02 - words	your	124.7324
124.6124	DCB_se1_ag4_m_02 - phones	UH1	124.6724
124.6724	DCB_se1_ag4_m_02 - phones	R	124.7324
124.7324	DCB_se1_ag4_m_02 - phones	F	124.8624
124.7324	DCB_se1_ag4_m_02 - words	feet	125.1424
124.8624	DCB_se1_ag4_m_02 - phones	IY1	125.0524
125.0524	DCB_se1_ag4_m_02 - phones	T	125.1424
125.6785	DCB_se1_ag4_m_02 - phones	sil	125.7285
125.7285	DCB_se1_ag4_m_02 - phones	DH	125.7585
125.7285	DCB_se1_ag4_m_02 - words	that	125.8585
125.7585	DCB_se1_ag4_m_02 - phones	AE1	125.7985
125.7985	DCB_se1_ag4_m_02 - phones	T	125.8585
125.8585	DCB_se1_ag4_m_02 - words	s	125.9185
125.8585	DCB_se1_ag4_m_02 - phones	S	125.9185
125.9185	DCB_se1_ag4_m_02 - phones	L	125.9785
125.9185	DCB_se1_ag4_m_02 - words	like	126.1185
125.9785	DCB_se1_ag4_m_02 - phones	AY1	126.0585
126.0585	DCB_se1_ag4_m_02 - phones	K	126.1185
126.1185	DCB_se1_ag4_m_02 - phones	IH1	126.1685
126.1185	DCB_se1_ag4_m_02 - words	in	126.2185
126.1685	DCB_se1_ag4_m_02 - phones	N	126.2185
126.2185	DCB_se1_ag4_m_02 - phones	DH	126.2485
126.2185	DCB_se1_ag4_m_02 - words	the	126.3285
126.2485	DCB_se1_ag4_m_02 - phones	IY0	126.3285
126.3285	DCB_se1_ag4_m_02 - phones	Y	126.4185
126.3285	DCB_se1_ag4_m_02 - words	u	126.5285
126.4185	DCB_se1_ag4_m_02 - phones	UW1	126.5285
126.5285	DCB_se1_ag4_m_02 - phones	S	126.5785
126.5285	DCB_se1_ag4_m_02 - words	street	126.8385
126.5785	DCB_se1_ag4_m_02 - phones	T	126.6585
126.6585	DCB_se1_ag4_m_02 - phones	R	126.7385
126.7385	DCB_se1_ag4_m_02 - phones	IY1	126.8085
126.8085	DCB_se1_ag4_m_02 - phones	T	126.8385
126.8385	DCB_se1_ag4_m_02 - phones	K	126.9485
126.8385	DCB_se1_ag4_m_02 - words	corridor	127.4985
126.9485	DCB_se1_ag4_m_02 - phones	AO1	127.1385
127.1385	DCB_se1_ag4_m_02 - phones	R	127.1985
127.1985	DCB_se1_ag4_m_02 - phones	AH0	127.2385
127.2385	DCB_se1_ag4_m_02 - phones	D	127.3185
127.3185	DCB_se1_ag4_m_02 - phones	ER0	127.4985
127.4985	DCB_se1_ag4_m_02 - phones	sp	128.1395
128.1395	DCB_se1_ag4_m_02 - phones	W	128.1995
128.1395	DCB_se1_ag4_m_02 - words	when	128.2595
128.1995	DCB_se1_ag4_m_02 - phones	EH1	128.2295
128.2295	DCB_se1_ag4_m_02 - phones	N	128.2595
128.2595	DCB_se1_ag4_m_02 - phones	DH	128.2895
128.2595	DCB_se1_ag4_m_02 - words	they	128.3395
128.2895	DCB_se1_ag4_m_02 - phones	EY1	128.3395
128.3395	DCB_se1_ag4_m_02 - phones	Y	128.3695
128.3395	DCB_se1_ag4_m_02 - words	used	128.4695
128.3695	DCB_se1_ag4_m_02 - phones	UW1	128.3995
128.3995	DCB_se1_ag4_m_02 - phones	Z	128.4395
128.4395	DCB_se1_ag4_m_02 - phones	D	128.4695
128.4695	DCB_se1_ag4_m_02 - phones	T	128.5095
128.4695	DCB_se1_ag4_m_02 - words	to	128.5795
128.5095	DCB_se1_ag4_m_02 - phones	UW1	128.5795
128.5795	DCB_se1_ag4_m_02 - phones	HH	128.7295
128.5795	DCB_se1_ag4_m_02 - words	have	128.8695
128.7295	DCB_se1_ag4_m_02 - phones	AE1	128.7895
128.7895	DCB_se1_ag4_m_02 - phones	V	128.8695
128.8695	DCB_se1_ag4_m_02 - phones	AH1	129.0995
128.8695	DCB_se1_ag4_m_02 - words	uh	129.0995
129.0995	DCB_se1_ag4_m_02 - words	th-	129.3195
129.0995	DCB_se1_ag4_m_02 - phones	TH	129.3195
129.3195	DCB_se1_ag4_m_02 - phones	sp	129.3795
129.3795	DCB_se1_ag4_m_02 - phones	TH	129.4595
129.3795	DCB_se1_ag4_m_02 - words	three	129.6095
129.4595	DCB_se1_ag4_m_02 - phones	R	129.5695
129.5695	DCB_se1_ag4_m_02 - phones	IY1	129.6095
129.6095	DCB_se1_ag4_m_02 - phones	ER0	129.6795
129.6095	DCB_se1_ag4_m_02 - words	or	129.6795
129.6795	DCB_se1_ag4_m_02 - phones	F	129.8195
129.6795	DCB_se1_ag4_m_02 - words	four	129.9995
129.8195	DCB_se1_ag4_m_02 - phones	AO1	129.9695
129.9695	DCB_se1_ag4_m_02 - phones	R	129.9995
129.9995	DCB_se1_ag4_m_02 - phones	AH1	130.1995
129.9995	DCB_se1_ag4_m_02 - words	uh	130.1995
130.1995	DCB_se1_ag4_m_02 - phones	W	130.2995
130.1995	DCB_se1_ag4_m_02 - words	well	130.5095
130.2995	DCB_se1_ag4_m_02 - phones	EH1	130.4295
130.4295	DCB_se1_ag4_m_02 - phones	L	130.5095
130.5095	DCB_se1_ag4_m_02 - phones	N	130.5595
130.5095	DCB_se1_ag4_m_02 - words	known	130.7395
130.5595	DCB_se1_ag4_m_02 - phones	OW1	130.6995
130.6995	DCB_se1_ag4_m_02 - phones	N	130.7395
130.7395	DCB_se1_ag4_m_02 - phones	M	130.8295
130.7395	DCB_se1_ag4_m_02 - words	movies	131.3095
130.8295	DCB_se1_ag4_m_02 - phones	UW1	130.9695
130.9695	DCB_se1_ag4_m_02 - phones	V	131.0695
131.0695	DCB_se1_ag4_m_02 - phones	IY0	131.1795
131.1795	DCB_se1_ag4_m_02 - phones	Z	131.3095
131.3095	DCB_se1_ag4_m_02 - phones	sp	131.3395
131.3395	DCB_se1_ag4_m_02 - phones	M	131.4495
131.3395	DCB_se1_ag4_m_02 - words	movie	131.7095
131.4495	DCB_se1_ag4_m_02 - phones	UW1	131.5095
131.5095	DCB_se1_ag4_m_02 - phones	V	131.6195
131.6195	DCB_se1_ag4_m_02 - phones	IY0	131.7095
131.7095	DCB_se1_ag4_m_02 - phones	TH	131.7495
131.7095	DCB_se1_ag4_m_02 - words	theaters	132.1595
131.7495	DCB_se1_ag4_m_02 - phones	IY1	131.9295
131.9295	DCB_se1_ag4_m_02 - phones	AH0	131.9695
131.9695	DCB_se1_ag4_m_02 - phones	T	131.9995
131.9995	DCB_se1_ag4_m_02 - phones	ER0	132.0395
132.0395	DCB_se1_ag4_m_02 - phones	Z	132.1595
132.1595	DCB_se1_ag4_m_02 - phones	B	132.2195
132.1595	DCB_se1_ag4_m_02 - words	back	132.3895
132.2195	DCB_se1_ag4_m_02 - phones	AE1	132.3395
132.3395	DCB_se1_ag4_m_02 - phones	K	132.3895
132.3895	DCB_se1_ag4_m_02 - phones	DH	132.4295
132.3895	DCB_se1_ag4_m_02 - words	then	132.7795
132.4295	DCB_se1_ag4_m_02 - phones	EH1	132.5595
132.5595	DCB_se1_ag4_m_02 - phones	N	132.7795
133.1580	DCB_se1_ag4_m_02 - phones	sil	133.1880
133.1880	DCB_se1_ag4_m_02 - phones	B	133.2580
133.1880	DCB_se1_ag4_m_02 - words	back	133.3680
133.2580	DCB_se1_ag4_m_02 - phones	AE1	133.3180
133.3180	DCB_se1_ag4_m_02 - phones	K	133.3680
133.3680	DCB_se1_ag4_m_02 - phones	IH1	133.4080
133.3680	DCB_se1_ag4_m_02 - words	in	133.4480
133.4080	DCB_se1_ag4_m_02 - phones	N	133.4480
133.4480	DCB_se1_ag4_m_02 - phones	DH	133.4880
133.4480	DCB_se1_ag4_m_02 - words	the	133.6580
133.4880	DCB_se1_ag4_m_02 - phones	AH0	133.6580
133.6580	DCB_se1_ag4_m_02 - words	ea-	133.6880
133.6580	DCB_se1_ag4_m_02 - phones	IY1	133.6880
133.6880	DCB_se1_ag4_m_02 - phones	IH0	133.7180
133.6880	DCB_se1_ag4_m_02 - words	in	133.7980
133.7180	DCB_se1_ag4_m_02 - phones	N	133.7980
133.7980	DCB_se1_ag4_m_02 - phones	DH	133.8280
133.7980	DCB_se1_ag4_m_02 - words	the	133.8780
133.8280	DCB_se1_ag4_m_02 - phones	AH0	133.8780
133.8780	DCB_se1_ag4_m_02 - phones	S	134.0180
133.8780	DCB_se1_ag4_m_02 - words	sixties	134.5680
134.0180	DCB_se1_ag4_m_02 - phones	IH1	134.0780
134.0780	DCB_se1_ag4_m_02 - phones	K	134.1480
134.1480	DCB_se1_ag4_m_02 - phones	S	134.2080
134.2080	DCB_se1_ag4_m_02 - phones	T	134.2680
134.2680	DCB_se1_ag4_m_02 - phones	IY0	134.3880
134.3880	DCB_se1_ag4_m_02 - phones	Z	134.5680
134.5680	DCB_se1_ag4_m_02 - phones	ER1	134.7080
134.5680	DCB_se1_ag4_m_02 - words	early	134.8380
134.7080	DCB_se1_ag4_m_02 - phones	L	134.7780
134.7780	DCB_se1_ag4_m_02 - phones	IY0	134.8380
134.8380	DCB_se1_ag4_m_02 - phones	S	134.9580
134.8380	DCB_se1_ag4_m_02 - words	seventies	135.3080
134.9580	DCB_se1_ag4_m_02 - phones	EH1	135.0880
135.0880	DCB_se1_ag4_m_02 - phones	V	135.1280
135.1280	DCB_se1_ag4_m_02 - phones	AH0	135.1580
135.1580	DCB_se1_ag4_m_02 - phones	N	135.2180
135.2180	DCB_se1_ag4_m_02 - phones	IY0	135.2780
135.2780	DCB_se1_ag4_m_02 - phones	Z	135.3080
135.3080	DCB_se1_ag4_m_02 - phones	sp	135.8455
135.8455	DCB_se1_ag4_m_02 - phones	AE1	135.9655
135.8455	DCB_se1_ag4_m_02 - words	and	136.0455
135.9655	DCB_se1_ag4_m_02 - phones	N	136.0455
136.0455	DCB_se1_ag4_m_02 - words	uh	136.3355
136.0455	DCB_se1_ag4_m_02 - phones	AH1	136.3355
136.3355	DCB_se1_ag4_m_02 - phones	DH	136.4255
136.3355	DCB_se1_ag4_m_02 - words	they	136.5255
136.4255	DCB_se1_ag4_m_02 - phones	EY1	136.5255
136.5255	DCB_se1_ag4_m_02 - phones	D	136.5655
136.5255	DCB_se1_ag4_m_02 - words	d	136.5655
136.5655	DCB_se1_ag4_m_02 - phones	HH	136.6855
136.5655	DCB_se1_ag4_m_02 - words	have	136.8655
136.6855	DCB_se1_ag4_m_02 - phones	AE1	136.7855
136.7855	DCB_se1_ag4_m_02 - phones	V	136.8655
136.8655	DCB_se1_ag4_m_02 - phones	L	136.9555
136.8655	DCB_se1_ag4_m_02 - words	lines	137.3155
[truncated: 33,119 more rows]
