# Supplementary material for: Considering Performance in the Automated and Manual Coding of Sociolinguistic Variables: Lessons From Variable (ING)
Source: Front Artif Intell. 2021 Apr 29;4:648543. doi: 10.3389/frai.2021.648543 (PMC8117961; doi:10.3389/frai.2021.648543)
Supplement: Supplementary file 4 [file Data_Sheet_4.ZIP › CORAAL_Aligned_as_Tables/DCA_se2_ag1_f_01_1_txout.txt]

tmin	tier	text	tmax
0.0107	DCA_int_01 - phones	ER0	0.0507
0.0107	DCA_int_01 - words	around	0.2007
0.0507	DCA_int_01 - phones	AW1	0.1107
0.1107	DCA_int_01 - phones	N	0.1407
0.1407	DCA_int_01 - phones	D	0.2007
0.2007	DCA_int_01 - phones	sp	0.2307
0.2307	DCA_int_01 - phones	Y	0.3107
0.2307	DCA_int_01 - words	your	0.4107
0.3107	DCA_int_01 - phones	UH1	0.3807
0.3807	DCA_int_01 - phones	R	0.4107
0.4107	DCA_int_01 - phones	N	0.4707
0.4107	DCA_int_01 - words	neighborhood	0.9807
0.4707	DCA_int_01 - phones	EY1	0.6207
0.6207	DCA_int_01 - phones	B	0.6507
0.6507	DCA_int_01 - phones	ER0	0.6807
0.6807	DCA_int_01 - phones	HH	0.8307
0.8307	DCA_int_01 - phones	UH2	0.9407
0.9407	DCA_int_01 - phones	D	0.9807
0.9807	DCA_int_01 - phones	sp	1.0807
1.2769	DCA_int_01 - phones	W	1.3769
1.2769	DCA_int_01 - words	with	1.4469
1.3769	DCA_int_01 - phones	IH0	1.4069
1.4069	DCA_int_01 - phones	TH	1.4469
1.4469	DCA_int_01 - phones	sp	1.4869
1.4869	DCA_int_01 - phones	DH	1.5369
1.4869	DCA_int_01 - words	the	1.5669
1.5369	DCA_int_01 - phones	AH0	1.5669
1.5669	DCA_int_01 - phones	sp	1.5969
1.5969	DCA_int_01 - phones	K	1.7069
1.5969	DCA_int_01 - words	kids	2.0269
1.7069	DCA_int_01 - phones	IH1	1.7369
1.7369	DCA_int_01 - phones	D	1.7669
1.7669	DCA_int_01 - phones	Z	2.0269
2.1292	DCA_se2_ag1_f_01 - phones	W	2.2592
2.1292	DCA_se2_ag1_f_01 - words	well	2.3492
2.2592	DCA_se2_ag1_f_01 - phones	EH1	2.3192
2.3192	DCA_se2_ag1_f_01 - phones	L	2.3492
2.3492	DCA_se2_ag1_f_01 - phones	AY1	2.4292
2.3492	DCA_se2_ag1_f_01 - words	i	2.4292
2.4292	DCA_se2_ag1_f_01 - phones	sp	2.4792
2.4792	DCA_se2_ag1_f_01 - phones	P	2.5692
2.4792	DCA_se2_ag1_f_01 - words	play	2.8492
2.5692	DCA_se2_ag1_f_01 - phones	L	2.6492
2.6492	DCA_se2_ag1_f_01 - phones	EY1	2.8492
2.8492	DCA_se2_ag1_f_01 - phones	W	2.8792
2.8492	DCA_se2_ag1_f_01 - words	with	2.9392
2.8792	DCA_se2_ag1_f_01 - phones	IH0	2.9092
2.9092	DCA_se2_ag1_f_01 - phones	DH	2.9392
2.9392	DCA_se2_ag1_f_01 - phones	sp	3.6061
3.6061	DCA_se2_ag1_f_01 - words	uh	3.9461
3.6061	DCA_se2_ag1_f_01 - phones	AH1	3.9461
3.9461	DCA_se2_ag1_f_01 - phones	sp	4.0061
4.0061	DCA_se2_ag1_f_01 - phones	R	4.1461
4.0061	DCA_se2_ag1_f_01 - words	rope	4.4161
4.1461	DCA_se2_ag1_f_01 - phones	OW1	4.3861
4.3861	DCA_se2_ag1_f_01 - phones	P	4.4161
4.4161	DCA_se2_ag1_f_01 - phones	sp	4.6061
4.7885	DCA_se2_ag1_f_01 - phones	AE1	4.8585
4.7885	DCA_se2_ag1_f_01 - words	and	5.1685
4.8585	DCA_se2_ag1_f_01 - phones	N	5.1685
5.1685	DCA_se2_ag1_f_01 - phones	sp	5.2985
5.2985	DCA_se2_ag1_f_01 - phones	S	5.4385
5.2985	DCA_se2_ag1_f_01 - words	sometime	6.0985
5.4385	DCA_se2_ag1_f_01 - phones	AH1	5.5185
5.5185	DCA_se2_ag1_f_01 - phones	M	5.5885
5.5885	DCA_se2_ag1_f_01 - phones	T	5.7085
5.7085	DCA_se2_ag1_f_01 - phones	AY2	5.8785
5.8785	DCA_se2_ag1_f_01 - phones	M	6.0985
6.7375	DCA_se2_ag1_f_01 - phones	sil	6.7875
6.7875	DCA_se2_ag1_f_01 - phones	K	6.8775
6.7875	DCA_se2_ag1_f_01 - words	kickball	7.8275
6.8775	DCA_se2_ag1_f_01 - phones	IH1	6.9675
6.9675	DCA_se2_ag1_f_01 - phones	K	7.1375
7.1375	DCA_se2_ag1_f_01 - phones	B	7.1775
7.1775	DCA_se2_ag1_f_01 - phones	AH0	7.2175
7.2175	DCA_se2_ag1_f_01 - phones	L	7.8275
7.8275	DCA_se2_ag1_f_01 - phones	sp	7.8575
7.8575	DCA_se2_ag1_f_01 - phones	AH0	7.9975
7.8575	DCA_se2_ag1_f_01 - words	and	8.2575
7.9975	DCA_se2_ag1_f_01 - phones	N	8.0875
8.0875	DCA_se2_ag1_f_01 - phones	D	8.2575
9.6927	DCA_se2_ag1_f_01 - phones	P	9.7927
9.6927	DCA_se2_ag1_f_01 - words	play	9.9227
9.7927	DCA_se2_ag1_f_01 - phones	L	9.8327
9.8327	DCA_se2_ag1_f_01 - phones	EY1	9.9227
9.9227	DCA_se2_ag1_f_01 - phones	W	9.9727
9.9227	DCA_se2_ag1_f_01 - words	with	10.0727
9.9727	DCA_se2_ag1_f_01 - phones	IH1	10.0327
10.0327	DCA_se2_ag1_f_01 - phones	DH	10.0727
10.0727	DCA_se2_ag1_f_01 - phones	sp	10.1027
10.1027	DCA_se2_ag1_f_01 - phones	D	10.1927
10.1027	DCA_se2_ag1_f_01 - words	dolls	10.6227
10.1927	DCA_se2_ag1_f_01 - phones	AA1	10.5127
10.5127	DCA_se2_ag1_f_01 - phones	L	10.5927
10.5927	DCA_se2_ag1_f_01 - phones	Z	10.6227
10.6227	DCA_se2_ag1_f_01 - phones	sp	10.7427
10.7427	DCA_se2_ag1_f_01 - phones	DH	10.8127
10.7427	DCA_se2_ag1_f_01 - words	the	10.8827
10.8127	DCA_se2_ag1_f_01 - phones	AH0	10.8827
10.8827	DCA_se2_ag1_f_01 - phones	D	11.0327
10.8827	DCA_se2_ag1_f_01 - words	dollhouse	12.1027
11.0327	DCA_se2_ag1_f_01 - phones	AA1	11.2627
11.2627	DCA_se2_ag1_f_01 - phones	L	11.2927
11.2927	DCA_se2_ag1_f_01 - phones	HH	11.4127
11.4127	DCA_se2_ag1_f_01 - phones	AW2	11.5727
11.5727	DCA_se2_ag1_f_01 - phones	S	12.1027
13.1467	DCA_int_01 - phones	HH	13.2367
13.1467	DCA_int_01 - words	how	13.2767
13.2367	DCA_int_01 - phones	AW1	13.2767
13.2767	DCA_int_01 - phones	D	13.3067
13.2767	DCA_int_01 - words	do	13.3367
13.3067	DCA_int_01 - phones	UW1	13.3367
13.3367	DCA_int_01 - phones	Y	13.3667
13.3367	DCA_int_01 - words	you	13.4467
13.3667	DCA_int_01 - phones	UW1	13.4467
13.4467	DCA_int_01 - phones	P	13.5567
13.4467	DCA_int_01 - words	play	13.6867
13.5567	DCA_int_01 - phones	L	13.5967
13.5967	DCA_int_01 - phones	EY1	13.6867
13.6867	DCA_int_01 - phones	sp	13.8767
13.8767	DCA_int_01 - phones	R	13.9067
13.8767	DCA_int_01 - words	rope	13.9667
13.9067	DCA_int_01 - phones	OW1	13.9367
13.9367	DCA_int_01 - phones	P	13.9667
13.9667	DCA_int_01 - phones	sp	14.1067
15.6227	DCA_se2_ag1_f_01 - phones	W	15.6927
15.6227	DCA_se2_ag1_f_01 - words	well	15.7927
15.6927	DCA_se2_ag1_f_01 - phones	EH1	15.7627
15.7627	DCA_se2_ag1_f_01 - phones	L	15.7927
15.7927	DCA_se2_ag1_f_01 - phones	sp	16.1750
16.1750	DCA_se2_ag1_f_01 - phones	AH1	16.2250
16.1750	DCA_se2_ag1_f_01 - words	um	16.6450
16.2250	DCA_se2_ag1_f_01 - phones	M	16.6450
16.8304	DCA_se2_ag1_f_01 - phones	T	16.9404
16.8304	DCA_se2_ag1_f_01 - words	take	17.0704
16.9404	DCA_se2_ag1_f_01 - phones	EY1	17.0304
17.0304	DCA_se2_ag1_f_01 - phones	K	17.0704
17.0704	DCA_se2_ag1_f_01 - phones	M	17.1904
17.0704	DCA_se2_ag1_f_01 - words	many	17.4004
17.1904	DCA_se2_ag1_f_01 - phones	EH1	17.2504
17.2504	DCA_se2_ag1_f_01 - phones	N	17.3504
17.3504	DCA_se2_ag1_f_01 - phones	IY0	17.4004
17.4004	DCA_se2_ag1_f_01 - phones	P	17.5004
17.4004	DCA_se2_ag1_f_01 - words	people	17.7304
17.5004	DCA_se2_ag1_f_01 - phones	IY1	17.5704
17.5704	DCA_se2_ag1_f_01 - phones	P	17.6704
17.6704	DCA_se2_ag1_f_01 - phones	AH0	17.7004
17.7004	DCA_se2_ag1_f_01 - phones	L	17.7304
17.7304	DCA_se2_ag1_f_01 - phones	EH1	17.7604
17.7304	DCA_se2_ag1_f_01 - words	as	17.8004
17.7604	DCA_se2_ag1_f_01 - phones	Z	17.8004
17.8004	DCA_se2_ag1_f_01 - phones	sp	17.8604
17.8604	DCA_se2_ag1_f_01 - phones	Y	17.9604
17.8604	DCA_se2_ag1_f_01 - words	you	18.1004
17.9604	DCA_se2_ag1_f_01 - phones	UW1	18.1004
18.1004	DCA_se2_ag1_f_01 - phones	W	18.2304
18.1004	DCA_se2_ag1_f_01 - words	want	18.4204
18.2304	DCA_se2_ag1_f_01 - phones	AO1	18.3304
18.3304	DCA_se2_ag1_f_01 - phones	N	18.3804
18.3804	DCA_se2_ag1_f_01 - phones	T	18.4204
19.1048	DCA_se2_ag1_f_01 - phones	AE1	19.2048
19.1048	DCA_se2_ag1_f_01 - words	and	19.3448
19.2048	DCA_se2_ag1_f_01 - phones	N	19.3448
19.3448	DCA_se2_ag1_f_01 - phones	Y	19.3848
19.3448	DCA_se2_ag1_f_01 - words	you	19.4148
19.3848	DCA_se2_ag1_f_01 - phones	UW1	19.4148
19.4148	DCA_se2_ag1_f_01 - phones	sp	19.7130
19.7130	DCA_se2_ag1_f_01 - phones	AH1	19.9130
19.7130	DCA_se2_ag1_f_01 - words	um	20.1130
19.9130	DCA_se2_ag1_f_01 - phones	M	20.1130
20.1689	DCA_se2_ag1_f_01 - phones	Y	20.2289
20.1689	DCA_se2_ag1_f_01 - words	you	20.2989
20.2289	DCA_se2_ag1_f_01 - phones	UW1	20.2989
20.2989	DCA_se2_ag1_f_01 - phones	K	20.3489
20.2989	DCA_se2_ag1_f_01 - words	can	20.4089
20.3489	DCA_se2_ag1_f_01 - phones	AH0	20.3789
20.3789	DCA_se2_ag1_f_01 - phones	N	20.4089
20.4089	DCA_se2_ag1_f_01 - phones	HH	20.5389
20.4089	DCA_se2_ag1_f_01 - words	have	20.6789
20.5389	DCA_se2_ag1_f_01 - phones	AE1	20.6489
20.6489	DCA_se2_ag1_f_01 - phones	V	20.6789
20.6789	DCA_se2_ag1_f_01 - phones	sp	20.7289
20.7289	DCA_se2_ag1_f_01 - phones	P	20.8589
20.7289	DCA_se2_ag1_f_01 - words	partners	21.2089
20.8589	DCA_se2_ag1_f_01 - phones	AA1	20.9489
20.9489	DCA_se2_ag1_f_01 - phones	R	21.0089
21.0089	DCA_se2_ag1_f_01 - phones	T	21.0389
21.0389	DCA_se2_ag1_f_01 - phones	N	21.1189
21.1189	DCA_se2_ag1_f_01 - phones	ER0	21.1589
21.1589	DCA_se2_ag1_f_01 - phones	Z	21.2089
21.2089	DCA_se2_ag1_f_01 - phones	S	21.3089
21.2089	DCA_se2_ag1_f_01 - words	sometime	21.7789
21.3089	DCA_se2_ag1_f_01 - phones	AH1	21.3489
21.3489	DCA_se2_ag1_f_01 - phones	M	21.4489
21.4489	DCA_se2_ag1_f_01 - phones	T	21.5589
21.5589	DCA_se2_ag1_f_01 - phones	AY2	21.7089
21.7089	DCA_se2_ag1_f_01 - phones	M	21.7789
21.7789	DCA_se2_ag1_f_01 - phones	sp	21.8189
21.8189	DCA_se2_ag1_f_01 - phones	F	21.9389
21.8189	DCA_se2_ag1_f_01 - words	for	22.0489
21.9389	DCA_se2_ag1_f_01 - phones	ER0	22.0489
22.0489	DCA_se2_ag1_f_01 - phones	sp	23.3360
23.3360	DCA_se2_ag1_f_01 - phones	P	23.4160
23.3360	DCA_se2_ag1_f_01 - words	play	23.5960
23.4160	DCA_se2_ag1_f_01 - phones	L	23.4560
23.4560	DCA_se2_ag1_f_01 - phones	EY1	23.5960
23.5960	DCA_se2_ag1_f_01 - phones	sp	23.6560
23.6560	DCA_se2_ag1_f_01 - phones	D	23.7460
23.6560	DCA_se2_ag1_f_01 - words	double	23.9660
23.7460	DCA_se2_ag1_f_01 - phones	AH1	23.8360
23.8360	DCA_se2_ag1_f_01 - phones	B	23.8960
23.8960	DCA_se2_ag1_f_01 - phones	AH0	23.9260
23.9260	DCA_se2_ag1_f_01 - phones	L	23.9660
23.9660	DCA_se2_ag1_f_01 - phones	D	24.0460
23.9660	DCA_se2_ag1_f_01 - words	dutch	24.4860
24.0460	DCA_se2_ag1_f_01 - phones	AH1	24.1860
24.1860	DCA_se2_ag1_f_01 - phones	CH	24.4860
24.8670	DCA_int_01 - phones	AH0	24.8970
24.8670	DCA_int_01 - words	and	24.9270
24.8970	DCA_int_01 - phones	N	24.9270
24.9270	DCA_int_01 - phones	sp	24.9770
24.9770	DCA_int_01 - phones	W	25.0370
24.9770	DCA_int_01 - words	what	25.0970
25.0370	DCA_int_01 - phones	AH1	25.0670
25.0670	DCA_int_01 - phones	T	25.0970
25.0970	DCA_int_01 - words	s	25.1870
25.0970	DCA_int_01 - phones	Z	25.1870
25.1870	DCA_int_01 - phones	sp	25.2170
25.2170	DCA_int_01 - phones	D	25.2870
25.2170	DCA_int_01 - words	double	25.5070
25.2870	DCA_int_01 - phones	AH1	25.3170
25.3170	DCA_int_01 - phones	B	25.4470
25.4470	DCA_int_01 - phones	AH0	25.4770
25.4770	DCA_int_01 - phones	L	25.5070
25.5070	DCA_int_01 - phones	sp	25.5370
25.5370	DCA_int_01 - phones	D	25.6070
25.5370	DCA_int_01 - words	dutch	25.8970
25.6070	DCA_int_01 - phones	AH1	25.6870
25.6870	DCA_int_01 - phones	CH	25.8970
26.4897	DCA_se2_ag1_f_01 - phones	W	26.6597
26.4897	DCA_se2_ag1_f_01 - words	well	26.8297
26.6597	DCA_se2_ag1_f_01 - phones	EH1	26.7597
26.7597	DCA_se2_ag1_f_01 - phones	L	26.8297
26.8297	DCA_se2_ag1_f_01 - phones	sp	26.8897
26.8897	DCA_se2_ag1_f_01 - phones	AH1	27.1097
26.8897	DCA_se2_ag1_f_01 - words	um	27.3797
27.1097	DCA_se2_ag1_f_01 - phones	M	27.3797
27.4642	DCA_se2_ag1_f_01 - phones	sil	27.5042
27.5042	DCA_se2_ag1_f_01 - phones	Y	27.5342
27.5042	DCA_se2_ag1_f_01 - words	you	27.5942
27.5342	DCA_se2_ag1_f_01 - phones	UW1	27.5942
27.5942	DCA_se2_ag1_f_01 - phones	HH	27.6342
27.5942	DCA_se2_ag1_f_01 - words	have	27.7842
27.6342	DCA_se2_ag1_f_01 - phones	AE1	27.6742
27.6742	DCA_se2_ag1_f_01 - phones	V	27.7842
27.7842	DCA_se2_ag1_f_01 - phones	T	27.8342
27.7842	DCA_se2_ag1_f_01 - words	to	27.8642
27.8342	DCA_se2_ag1_f_01 - phones	IH0	27.8642
27.8642	DCA_se2_ag1_f_01 - phones	HH	27.9242
27.8642	DCA_se2_ag1_f_01 - words	have	28.0842
27.9242	DCA_se2_ag1_f_01 - phones	AE1	27.9942
27.9942	DCA_se2_ag1_f_01 - phones	V	28.0842
28.0842	DCA_se2_ag1_f_01 - phones	AH0	28.1442
28.0842	DCA_se2_ag1_f_01 - words	a	28.1442
28.1442	DCA_se2_ag1_f_01 - phones	L	28.2642
28.1442	DCA_se2_ag1_f_01 - words	long	28.6142
28.2642	DCA_se2_ag1_f_01 - phones	AO1	28.4942
28.4942	DCA_se2_ag1_f_01 - phones	NG	28.6142
28.6142	DCA_se2_ag1_f_01 - phones	R	28.6842
28.6142	DCA_se2_ag1_f_01 - words	rope	28.8642
28.6842	DCA_se2_ag1_f_01 - phones	OW1	28.8242
28.8242	DCA_se2_ag1_f_01 - phones	P	28.8642
30.5417	DCA_se2_ag1_f_01 - phones	Y	30.6117
30.5417	DCA_se2_ag1_f_01 - words	you	30.6617
30.6117	DCA_se2_ag1_f_01 - phones	UW1	30.6617
30.6617	DCA_se2_ag1_f_01 - phones	K	30.7017
30.6617	DCA_se2_ag1_f_01 - words	can	30.8017
30.7017	DCA_se2_ag1_f_01 - phones	AH0	30.7317
30.7317	DCA_se2_ag1_f_01 - phones	N	30.8017
30.8017	DCA_se2_ag1_f_01 - phones	HH	30.8717
30.8017	DCA_se2_ag1_f_01 - words	have	31.0117
30.8717	DCA_se2_ag1_f_01 - phones	AE1	30.9617
30.9617	DCA_se2_ag1_f_01 - phones	V	31.0117
31.0117	DCA_se2_ag1_f_01 - phones	sp	31.0617
31.0617	DCA_se2_ag1_f_01 - phones	T	31.1717
31.0617	DCA_se2_ag1_f_01 - words	two	31.2917
31.1717	DCA_se2_ag1_f_01 - phones	UW1	31.2917
31.2917	DCA_se2_ag1_f_01 - phones	R	31.3517
31.2917	DCA_se2_ag1_f_01 - words	ropes	31.6117
31.3517	DCA_se2_ag1_f_01 - phones	OW1	31.4717
31.4717	DCA_se2_ag1_f_01 - phones	P	31.5817
31.5817	DCA_se2_ag1_f_01 - phones	S	31.6117
31.6117	DCA_se2_ag1_f_01 - phones	IH0	31.7017
31.6117	DCA_se2_ag1_f_01 - words	if	31.7417
31.7017	DCA_se2_ag1_f_01 - phones	F	31.7417
31.7417	DCA_se2_ag1_f_01 - phones	sp	31.7717
31.7717	DCA_se2_ag1_f_01 - phones	Y	31.8117
31.7717	DCA_se2_ag1_f_01 - words	you	31.8717
31.8117	DCA_se2_ag1_f_01 - phones	UW1	31.8717
31.8717	DCA_se2_ag1_f_01 - phones	W	31.9917
31.8717	DCA_se2_ag1_f_01 - words	want	32.2317
31.9917	DCA_se2_ag1_f_01 - phones	AO1	32.1217
32.1217	DCA_se2_ag1_f_01 - phones	N	32.1817
32.1817	DCA_se2_ag1_f_01 - phones	T	32.2317
32.8860	DCA_se2_ag1_f_01 - phones	AH0	32.9360
32.8860	DCA_se2_ag1_f_01 - words	and	32.9660
32.9360	DCA_se2_ag1_f_01 - phones	N	32.9660
32.9660	DCA_se2_ag1_f_01 - phones	M	33.0060
32.9660	DCA_se2_ag1_f_01 - words	make	33.1760
33.0060	DCA_se2_ag1_f_01 - phones	EY1	33.0960
33.0960	DCA_se2_ag1_f_01 - phones	K	33.1760
33.1760	DCA_se2_ag1_f_01 - phones	AH0	33.2360
33.1760	DCA_se2_ag1_f_01 - words	'em	33.2660
33.2360	DCA_se2_ag1_f_01 - phones	M	33.2660
33.2660	DCA_se2_ag1_f_01 - phones	sp	33.3560
33.3560	DCA_se2_ag1_f_01 - phones	IY1	33.5960
33.3560	DCA_se2_ag1_f_01 - words	even	33.8160
33.5960	DCA_se2_ag1_f_01 - phones	V	33.6960
33.6960	DCA_se2_ag1_f_01 - phones	IH0	33.7860
33.7860	DCA_se2_ag1_f_01 - phones	N	33.8160
33.8160	DCA_se2_ag1_f_01 - phones	sp	33.8860
33.8860	DCA_se2_ag1_f_01 - phones	AE1	34.0760
33.8860	DCA_se2_ag1_f_01 - words	and	34.1060
34.0760	DCA_se2_ag1_f_01 - phones	N	34.1060
34.1060	DCA_se2_ag1_f_01 - phones	sp	34.1460
34.1460	DCA_se2_ag1_f_01 - phones	DH	34.2160
34.1460	DCA_se2_ag1_f_01 - words	then	34.3560
34.2160	DCA_se2_ag1_f_01 - phones	EH1	34.3160
34.3160	DCA_se2_ag1_f_01 - phones	N	34.3560
34.3560	DCA_se2_ag1_f_01 - phones	sp	34.4360
34.6952	DCA_se2_ag1_f_01 - words	uh	34.9552
34.6952	DCA_se2_ag1_f_01 - phones	AH1	34.9552
34.9552	DCA_se2_ag1_f_01 - phones	sp	35.0552
35.6185	DCA_se2_ag1_f_01 - phones	T	35.7685
35.6185	DCA_se2_ag1_f_01 - words	two	35.8885
35.7685	DCA_se2_ag1_f_01 - phones	UW1	35.8885
35.8885	DCA_se2_ag1_f_01 - phones	P	36.0385
35.8885	DCA_se2_ag1_f_01 - words	people	36.3785
36.0385	DCA_se2_ag1_f_01 - phones	IY1	36.1585
36.1585	DCA_se2_ag1_f_01 - phones	P	36.2285
36.2285	DCA_se2_ag1_f_01 - phones	AH0	36.2785
36.2785	DCA_se2_ag1_f_01 - phones	L	36.3785
36.3785	DCA_se2_ag1_f_01 - phones	sp	36.4285
36.6256	DCA_se2_ag1_f_01 - phones	HH	36.7056
36.6256	DCA_se2_ag1_f_01 - words	one	36.9056
36.7056	DCA_se2_ag1_f_01 - phones	W	36.7556
36.7556	DCA_se2_ag1_f_01 - phones	AH1	36.8156
36.8156	DCA_se2_ag1_f_01 - phones	N	36.9056
36.9056	DCA_se2_ag1_f_01 - phones	P	37.0056
36.9056	DCA_se2_ag1_f_01 - words	person	37.2356
37.0056	DCA_se2_ag1_f_01 - phones	ER1	37.0656
37.0656	DCA_se2_ag1_f_01 - phones	S	37.1756
37.1756	DCA_se2_ag1_f_01 - phones	AH0	37.2056
37.2056	DCA_se2_ag1_f_01 - phones	N	37.2356
37.2356	DCA_se2_ag1_f_01 - phones	G	37.2856
37.2356	DCA_se2_ag1_f_01 - words	get	37.4156
37.2856	DCA_se2_ag1_f_01 - phones	IH1	37.3256
37.3256	DCA_se2_ag1_f_01 - phones	T	37.4156
37.4156	DCA_se2_ag1_f_01 - phones	AO1	37.4656
37.4156	DCA_se2_ag1_f_01 - words	on	37.5756
37.4656	DCA_se2_ag1_f_01 - phones	N	37.5756
37.5756	DCA_se2_ag1_f_01 - phones	W	37.6356
37.5756	DCA_se2_ag1_f_01 - words	one	37.7656
37.6356	DCA_se2_ag1_f_01 - phones	AH1	37.6956
37.6956	DCA_se2_ag1_f_01 - phones	N	37.7656
37.7656	DCA_se2_ag1_f_01 - phones	EH1	37.8856
37.7656	DCA_se2_ag1_f_01 - words	end	37.9956
37.8856	DCA_se2_ag1_f_01 - phones	N	37.9156
37.9156	DCA_se2_ag1_f_01 - phones	D	37.9956
38.4197	DCA_se2_ag1_f_01 - phones	DH	38.4797
38.4197	DCA_se2_ag1_f_01 - words	the	38.5097
38.4797	DCA_se2_ag1_f_01 - phones	AH0	38.5097
38.5097	DCA_se2_ag1_f_01 - phones	sp	38.5397
38.5397	DCA_se2_ag1_f_01 - phones	AH1	38.7297
38.5397	DCA_se2_ag1_f_01 - words	other	38.8597
38.7297	DCA_se2_ag1_f_01 - phones	DH	38.8197
38.8197	DCA_se2_ag1_f_01 - phones	ER0	38.8597
38.8597	DCA_se2_ag1_f_01 - phones	P	39.0097
38.8597	DCA_se2_ag1_f_01 - words	person	39.3297
39.0097	DCA_se2_ag1_f_01 - phones	ER1	39.0797
39.0797	DCA_se2_ag1_f_01 - phones	S	39.1997
39.1997	DCA_se2_ag1_f_01 - phones	AH0	39.2297
39.2297	DCA_se2_ag1_f_01 - phones	N	39.3297
39.4502	DCA_se2_ag1_f_01 - phones	sil	39.4802
39.4802	DCA_se2_ag1_f_01 - phones	G	39.5202
39.4802	DCA_se2_ag1_f_01 - words	get	39.6302
39.5202	DCA_se2_ag1_f_01 - phones	IH1	39.5502
39.5502	DCA_se2_ag1_f_01 - phones	T	39.6302
39.6302	DCA_se2_ag1_f_01 - phones	AA1	39.6702
39.6302	DCA_se2_ag1_f_01 - words	on	39.7102
39.6702	DCA_se2_ag1_f_01 - phones	N	39.7102
39.7102	DCA_se2_ag1_f_01 - phones	sp	39.7702
39.7702	DCA_se2_ag1_f_01 - phones	AH1	39.9102
39.7702	DCA_se2_ag1_f_01 - words	other	40.0202
39.9102	DCA_se2_ag1_f_01 - phones	DH	39.9902
39.9902	DCA_se2_ag1_f_01 - phones	ER0	40.0202
40.0202	DCA_se2_ag1_f_01 - phones	EH1	40.1602
40.0202	DCA_se2_ag1_f_01 - words	end	40.2402
40.1602	DCA_se2_ag1_f_01 - phones	N	40.2002
40.2002	DCA_se2_ag1_f_01 - phones	D	40.2402
40.2402	DCA_se2_ag1_f_01 - phones	AH0	40.2902
40.2402	DCA_se2_ag1_f_01 - words	and	40.3902
40.2902	DCA_se2_ag1_f_01 - phones	N	40.3902
40.3902	DCA_se2_ag1_f_01 - phones	T	40.4902
40.3902	DCA_se2_ag1_f_01 - words	take	40.6002
40.4902	DCA_se2_ag1_f_01 - phones	EY1	40.5702
40.5702	DCA_se2_ag1_f_01 - phones	K	40.6002
40.6002	DCA_se2_ag1_f_01 - phones	sp	40.6302
40.6302	DCA_se2_ag1_f_01 - phones	DH	40.6902
40.6302	DCA_se2_ag1_f_01 - words	the	40.7402
40.6902	DCA_se2_ag1_f_01 - phones	IY0	40.7402
40.7402	DCA_se2_ag1_f_01 - phones	EH1	40.9002
40.7402	DCA_se2_ag1_f_01 - words	end	41.0102
40.9002	DCA_se2_ag1_f_01 - phones	N	40.9302
40.9302	DCA_se2_ag1_f_01 - phones	D	41.0102
41.4319	DCA_se2_ag1_f_01 - phones	sil	41.5119
41.5119	DCA_se2_ag1_f_01 - phones	AE1	41.5719
41.5119	DCA_se2_ag1_f_01 - words	and	41.6219
41.5719	DCA_se2_ag1_f_01 - phones	N	41.6219
41.6219	DCA_se2_ag1_f_01 - phones	Y	41.6719
41.6219	DCA_se2_ag1_f_01 - words	you	41.7019
41.6719	DCA_se2_ag1_f_01 - phones	UW1	41.7019
41.7019	DCA_se2_ag1_f_01 - phones	S	41.7319
41.7019	DCA_se2_ag1_f_01 - words	sposta	42.1719
41.7319	DCA_se2_ag1_f_01 - phones	P	41.8419
41.8419	DCA_se2_ag1_f_01 - phones	OW1	41.9319
41.9319	DCA_se2_ag1_f_01 - phones	S	41.9819
41.9819	DCA_se2_ag1_f_01 - phones	T	42.0319
42.0319	DCA_se2_ag1_f_01 - phones	AH0	42.1719
42.3692	DCA_se2_ag1_f_01 - phones	sil	42.3992
42.3992	DCA_se2_ag1_f_01 - phones	AH1	42.5392
42.3992	DCA_se2_ag1_f_01 - words	um	42.7292
42.5392	DCA_se2_ag1_f_01 - phones	M	42.7292
42.7292	DCA_se2_ag1_f_01 - phones	sp	42.8592
43.0348	DCA_se2_ag1_f_01 - phones	T	43.1848
43.0348	DCA_se2_ag1_f_01 - words	turn	43.4148
43.1848	DCA_se2_ag1_f_01 - phones	ER1	43.3448
43.3448	DCA_se2_ag1_f_01 - phones	N	43.4148
43.4148	DCA_se2_ag1_f_01 - phones	IH1	43.4448
43.4148	DCA_se2_ag1_f_01 - words	it	43.5148
43.4448	DCA_se2_ag1_f_01 - phones	T	43.5148
43.9954	DCA_se2_ag1_f_01 - phones	T	44.1054
43.9954	DCA_se2_ag1_f_01 - words	turn	44.3054
44.1054	DCA_se2_ag1_f_01 - phones	ER1	44.1954
44.1954	DCA_se2_ag1_f_01 - phones	N	44.3054
44.3054	DCA_se2_ag1_f_01 - phones	DH	44.3454
44.3054	DCA_se2_ag1_f_01 - words	the	44.4154
44.3454	DCA_se2_ag1_f_01 - phones	IY0	44.4154
44.4154	DCA_se2_ag1_f_01 - phones	R	44.5154
44.4154	DCA_se2_ag1_f_01 - words	rope	44.6754
44.5154	DCA_se2_ag1_f_01 - phones	OW1	44.6454
44.6454	DCA_se2_ag1_f_01 - phones	P	44.6754
44.6754	DCA_se2_ag1_f_01 - phones	sp	44.7354
46.0284	DCA_int_01 - phones	AH0	46.1084
46.0284	DCA_int_01 - words	and	46.1684
46.1084	DCA_int_01 - phones	N	46.1684
46.1684	DCA_int_01 - phones	W	46.2384
46.1684	DCA_int_01 - words	what	46.3284
46.2384	DCA_int_01 - phones	AH1	46.2984
46.2984	DCA_int_01 - phones	T	46.3284
46.3284	DCA_int_01 - phones	D	46.3884
46.3284	DCA_int_01 - words	do	46.4684
46.3884	DCA_int_01 - phones	UW1	46.4684
46.4684	DCA_int_01 - phones	DH	46.4984
46.4684	DCA_int_01 - words	the	46.5384
46.4984	DCA_int_01 - phones	AH0	46.5384
46.5384	DCA_int_01 - phones	sp	46.6084
46.6084	DCA_int_01 - phones	P	46.6684
46.6084	DCA_int_01 - words	person	46.9384
46.6684	DCA_int_01 - phones	ER1	46.7684
46.7684	DCA_int_01 - phones	S	46.8684
46.8684	DCA_int_01 - phones	AH0	46.8984
46.8984	DCA_int_01 - phones	N	46.9384
46.9384	DCA_int_01 - phones	DH	46.9684
46.9384	DCA_int_01 - words	that	47.0384
46.9684	DCA_int_01 - phones	AH0	47.0084
47.0084	DCA_int_01 - phones	T	47.0384
47.0384	DCA_int_01 - phones	sp	47.0684
47.0684	DCA_int_01 - phones	JH	47.1784
47.0684	DCA_int_01 - words	jump	47.3584
47.1784	DCA_int_01 - phones	AH1	47.2384
47.2384	DCA_int_01 - phones	M	47.2884
47.2884	DCA_int_01 - phones	P	47.3584
47.3584	DCA_int_01 - phones	sp	47.4784
47.4784	DCA_int_01 - phones	D	47.5284
47.4784	DCA_int_01 - words	do	47.6584
47.5284	DCA_int_01 - phones	UW1	47.6584
47.6584	DCA_int_01 - phones	sp	47.7384
48.5930	DCA_se2_ag1_f_01 - phones	W	48.6730
48.5930	DCA_se2_ag1_f_01 - words	well	48.8030
48.6730	DCA_se2_ag1_f_01 - phones	EH1	48.7530
48.7530	DCA_se2_ag1_f_01 - phones	L	48.8030
48.8030	DCA_se2_ag1_f_01 - phones	DH	48.8430
48.8030	DCA_se2_ag1_f_01 - words	the	48.9130
48.8430	DCA_se2_ag1_f_01 - phones	AH1	48.9130
48.9130	DCA_se2_ag1_f_01 - phones	sp	48.9630
48.9630	DCA_se2_ag1_f_01 - phones	AH1	49.1930
48.9630	DCA_se2_ag1_f_01 - words	um	49.5230
49.1930	DCA_se2_ag1_f_01 - phones	M	49.5230
49.7809	DCA_se2_ag1_f_01 - phones	P	49.8709
49.7809	DCA_se2_ag1_f_01 - words	people	50.0909
49.8709	DCA_se2_ag1_f_01 - phones	IY1	49.9509
49.9509	DCA_se2_ag1_f_01 - phones	P	50.0309
50.0309	DCA_se2_ag1_f_01 - phones	AH0	50.0609
50.0609	DCA_se2_ag1_f_01 - phones	L	50.0909
50.0909	DCA_se2_ag1_f_01 - phones	DH	50.1309
50.0909	DCA_se2_ag1_f_01 - words	that	50.2809
50.1309	DCA_se2_ag1_f_01 - phones	AH0	50.2509
50.2509	DCA_se2_ag1_f_01 - phones	T	50.2809
50.2809	DCA_se2_ag1_f_01 - phones	sp	50.3109
50.3109	DCA_se2_ag1_f_01 - phones	JH	50.4309
50.3109	DCA_se2_ag1_f_01 - words	jump	50.6209
50.4309	DCA_se2_ag1_f_01 - phones	AH1	50.5309
50.5309	DCA_se2_ag1_f_01 - phones	M	50.5909
50.5909	DCA_se2_ag1_f_01 - phones	P	50.6209
51.1005	DCA_se2_ag1_f_01 - phones	S	51.1305
51.1005	DCA_se2_ag1_f_01 - words	sposta	51.5005
51.1305	DCA_se2_ag1_f_01 - phones	P	51.1905
51.1905	DCA_se2_ag1_f_01 - phones	OW1	51.3005
51.3005	DCA_se2_ag1_f_01 - phones	S	51.3405
51.3405	DCA_se2_ag1_f_01 - phones	T	51.3905
51.3905	DCA_se2_ag1_f_01 - phones	AH0	51.5005
51.5005	DCA_se2_ag1_f_01 - phones	R	51.6005
51.5005	DCA_se2_ag1_f_01 - words	run	51.7605
51.6005	DCA_se2_ag1_f_01 - phones	AH1	51.6905
51.6905	DCA_se2_ag1_f_01 - phones	N	51.7605
51.7605	DCA_se2_ag1_f_01 - phones	IH1	51.8705
51.7605	DCA_se2_ag1_f_01 - words	in	52.0105
51.8705	DCA_se2_ag1_f_01 - phones	N	52.0105
52.3175	DCA_int_01 - phones	spn	52.7675
52.3175	DCA_int_01 - words	<unk>	52.7675
52.4854	DCA_se2_ag1_f_01 - phones	R	52.6054
52.4854	DCA_se2_ag1_f_01 - words	run	52.7454
52.6054	DCA_se2_ag1_f_01 - phones	AH1	52.6754
52.6754	DCA_se2_ag1_f_01 - phones	N	52.7454
52.7454	DCA_se2_ag1_f_01 - phones	IH1	52.7954
52.7454	DCA_se2_ag1_f_01 - words	in	52.8654
52.7954	DCA_se2_ag1_f_01 - phones	N	52.8654
52.8654	DCA_se2_ag1_f_01 - phones	DH	52.9054
52.8654	DCA_se2_ag1_f_01 - words	the	52.9754
52.9054	DCA_se2_ag1_f_01 - phones	IY0	52.9754
52.9754	DCA_se2_ag1_f_01 - phones	R	53.0454
52.9754	DCA_se2_ag1_f_01 - words	rope	53.1854
53.0454	DCA_se2_ag1_f_01 - phones	OW1	53.1054
53.1054	DCA_se2_ag1_f_01 - phones	P	53.1854
53.1854	DCA_se2_ag1_f_01 - phones	AH0	53.2154
53.1854	DCA_se2_ag1_f_01 - words	and	53.2654
53.2154	DCA_se2_ag1_f_01 - phones	N	53.2654
53.2654	DCA_se2_ag1_f_01 - phones	S	53.3654
53.2654	DCA_se2_ag1_f_01 - words	started	53.7054
53.3654	DCA_se2_ag1_f_01 - phones	T	53.4154
53.4154	DCA_se2_ag1_f_01 - phones	AA1	53.4654
53.4654	DCA_se2_ag1_f_01 - phones	R	53.5854
53.5854	DCA_se2_ag1_f_01 - phones	T	53.6154
53.6154	DCA_se2_ag1_f_01 - phones	AH0	53.6454
53.6454	DCA_se2_ag1_f_01 - phones	D	53.7054
53.7054	DCA_se2_ag1_f_01 - phones	sp	53.7454
53.7454	DCA_se2_ag1_f_01 - phones	JH	53.7754
53.7454	DCA_se2_ag1_f_01 - words	jump	54.0154
53.7754	DCA_se2_ag1_f_01 - phones	AH1	53.8054
53.8054	DCA_se2_ag1_f_01 - phones	M	53.8754
53.8754	DCA_se2_ag1_f_01 - phones	P	54.0154
53.9309	DCA_int_01 - phones	M	54.0209
53.9309	DCA_int_01 - words	mm-hm	54.5009
54.0154	DCA_se2_ag1_f_01 - phones	sp	54.0954
54.0209	DCA_int_01 - phones	HH	54.1309
54.0954	DCA_se2_ag1_f_01 - phones	IH0	54.1254
54.0954	DCA_se2_ag1_f_01 - words	in	54.1554
54.1254	DCA_se2_ag1_f_01 - phones	N	54.1554
54.1309	DCA_int_01 - phones	M	54.5009
54.1554	DCA_se2_ag1_f_01 - phones	sp	54.1954
54.1954	DCA_se2_ag1_f_01 - phones	IH0	54.2254
54.1954	DCA_se2_ag1_f_01 - words	it	54.2554
54.2254	DCA_se2_ag1_f_01 - phones	T	54.2554
54.5009	DCA_int_01 - phones	sp	54.5809
54.9322	DCA_int_01 - phones	IH0	55.0422
54.9322	DCA_int_01 - words	is	55.0722
55.0422	DCA_int_01 - phones	Z	55.0722
55.0722	DCA_int_01 - phones	sp	55.1022
55.1022	DCA_int_01 - phones	IH0	55.1322
55.1022	DCA_int_01 - words	it	55.1622
55.1322	DCA_int_01 - phones	T	55.1622
55.1622	DCA_int_01 - phones	EH1	55.2022
55.1622	DCA_int_01 - words	any	55.4022
55.2022	DCA_int_01 - phones	N	55.2722
55.2722	DCA_int_01 - phones	IY0	55.4022
55.4022	DCA_int_01 - phones	sp	55.4322
55.4322	DCA_int_01 - phones	R	55.5022
55.4322	DCA_int_01 - words	rhymes	55.8922
55.5022	DCA_int_01 - phones	AY1	55.7022
55.7022	DCA_int_01 - phones	M	55.8222
55.8222	DCA_int_01 - phones	Z	55.8922
55.8922	DCA_int_01 - phones	AH0	55.9822
55.8922	DCA_int_01 - words	and	56.0322
55.9822	DCA_int_01 - phones	N	56.0322
56.0322	DCA_int_01 - phones	S	56.0922
56.0322	DCA_int_01 - words	stuff	56.2622
56.0922	DCA_int_01 - phones	T	56.1722
56.1722	DCA_int_01 - phones	AH1	56.2322
56.2322	DCA_int_01 - phones	F	56.2622
56.2622	DCA_int_01 - phones	sp	56.3322
56.3322	DCA_int_01 - phones	Y	56.4122
56.3322	DCA_int_01 - words	you	56.4722
56.4122	DCA_int_01 - phones	UW1	56.4722
56.4722	DCA_int_01 - phones	S	56.5922
56.4722	DCA_int_01 - words	say	56.7322
56.5922	DCA_int_01 - phones	EY1	56.7322
56.7322	DCA_int_01 - phones	sp	56.7622
56.7622	DCA_int_01 - phones	W	56.7922
56.7622	DCA_int_01 - words	when	56.8822
56.7922	DCA_int_01 - phones	EH1	56.8322
56.8322	DCA_int_01 - phones	N	56.8822
56.8822	DCA_int_01 - phones	Y	56.9422
56.8822	DCA_int_01 - words	you	57.0222
56.9422	DCA_int_01 - phones	UW1	57.0222
57.0222	DCA_int_01 - phones	sp	57.0522
57.0522	DCA_int_01 - phones	JH	57.1122
57.0522	DCA_int_01 - words	jump	57.2522
57.1122	DCA_int_01 - phones	AH1	57.1822
57.1822	DCA_int_01 - phones	M	57.2222
57.2222	DCA_int_01 - phones	P	57.2522
57.2522	DCA_int_01 - phones	sp	57.3222
57.3222	DCA_int_01 - phones	D	57.3522
57.3222	DCA_int_01 - words	double	57.4722
57.3522	DCA_int_01 - phones	AH1	57.3822
57.3822	DCA_int_01 - phones	B	57.4122
57.4122	DCA_int_01 - phones	AH0	57.4422
57.4422	DCA_int_01 - phones	L	57.4722
57.4722	DCA_int_01 - phones	sp	57.6422
57.6422	DCA_int_01 - phones	D	57.6922
57.6422	DCA_int_01 - words	dutch	57.7522
57.6922	DCA_int_01 - phones	AH1	57.7222
57.7222	DCA_int_01 - phones	CH	57.7522
57.7522	DCA_int_01 - phones	sp	57.7822
59.0029	DCA_se2_ag1_f_01 - phones	sil	59.0629
59.0629	DCA_se2_ag1_f_01 - words	mm	59.6429
59.0629	DCA_se2_ag1_f_01 - phones	M	59.6429
59.6429	DCA_se2_ag1_f_01 - phones	sp	59.7529
60.7457	DCA_se2_ag1_f_01 - phones	S	60.8557
60.7457	DCA_se2_ag1_f_01 - words	sometime	61.3357
60.8557	DCA_se2_ag1_f_01 - phones	AH1	60.9257
60.9257	DCA_se2_ag1_f_01 - phones	M	61.0057
61.0057	DCA_se2_ag1_f_01 - phones	T	61.1257
61.1257	DCA_se2_ag1_f_01 - phones	AY2	61.2457
61.2457	DCA_se2_ag1_f_01 - phones	M	61.3357
61.3357	DCA_se2_ag1_f_01 - phones	W	61.4157
61.3357	DCA_se2_ag1_f_01 - words	we	61.5357
61.4157	DCA_se2_ag1_f_01 - phones	IY1	61.5357
61.5357	DCA_se2_ag1_f_01 - phones	sp	61.5857
61.5857	DCA_se2_ag1_f_01 - phones	AH1	61.6657
61.5857	DCA_se2_ag1_f_01 - words	um	62.0357
61.6657	DCA_se2_ag1_f_01 - phones	M	62.0357
63.8232	DCA_se2_ag1_f_01 - phones	sil	63.8732
63.8732	DCA_se2_ag1_f_01 - phones	W	63.9332
63.8732	DCA_se2_ag1_f_01 - words	we	64.0732
63.9332	DCA_se2_ag1_f_01 - phones	IY1	64.0732
64.0732	DCA_se2_ag1_f_01 - phones	K	64.2132
64.0732	DCA_se2_ag1_f_01 - words	count	64.4932
64.2132	DCA_se2_ag1_f_01 - phones	AW1	64.4132
64.4132	DCA_se2_ag1_f_01 - phones	N	64.4532
64.4532	DCA_se2_ag1_f_01 - phones	T	64.4932
64.7232	DCA_se2_ag1_f_01 - phones	sil	64.7732
64.7732	DCA_se2_ag1_f_01 - phones	B	64.8832
64.7732	DCA_se2_ag1_f_01 - words	by	65.0232
64.8832	DCA_se2_ag1_f_01 - phones	AY1	65.0232
65.0232	DCA_se2_ag1_f_01 - phones	W	65.2132
65.0232	DCA_se2_ag1_f_01 - words	ones	65.6232
65.2132	DCA_se2_ag1_f_01 - phones	AH1	65.3632
65.3632	DCA_se2_ag1_f_01 - phones	N	65.4832
65.4832	DCA_se2_ag1_f_01 - phones	Z	65.6232
65.6232	DCA_se2_ag1_f_01 - phones	AH0	65.6532
65.6232	DCA_se2_ag1_f_01 - words	and	65.9332
65.6532	DCA_se2_ag1_f_01 - phones	N	65.7932
65.7932	DCA_se2_ag1_f_01 - phones	D	65.9332
66.4904	DCA_se2_ag1_f_01 - phones	sil	66.5404
66.5404	DCA_se2_ag1_f_01 - phones	S	66.6304
66.5404	DCA_se2_ag1_f_01 - words	sometime	67.0004
66.6304	DCA_se2_ag1_f_01 - phones	AH1	66.6704
66.6704	DCA_se2_ag1_f_01 - phones	M	66.7304
66.7304	DCA_se2_ag1_f_01 - phones	T	66.8504
66.8504	DCA_se2_ag1_f_01 - phones	AY2	66.8904
66.8904	DCA_se2_ag1_f_01 - phones	M	67.0004
67.0004	DCA_se2_ag1_f_01 - phones	W	67.0504
67.0004	DCA_se2_ag1_f_01 - words	we	67.1004
67.0504	DCA_se2_ag1_f_01 - phones	IY1	67.1004
67.1004	DCA_se2_ag1_f_01 - phones	K	67.2404
67.1004	DCA_se2_ag1_f_01 - words	count	67.3804
67.2404	DCA_se2_ag1_f_01 - phones	AW1	67.3004
67.3004	DCA_se2_ag1_f_01 - phones	N	67.3404
67.3404	DCA_se2_ag1_f_01 - phones	T	67.3804
67.3804	DCA_se2_ag1_f_01 - phones	B	67.4404
67.3804	DCA_se2_ag1_f_01 - words	by	67.5104
67.4404	DCA_se2_ag1_f_01 - phones	AY1	67.5104
67.5104	DCA_se2_ag1_f_01 - phones	sp	67.5704
67.5704	DCA_se2_ag1_f_01 - phones	T	67.6904
67.5704	DCA_se2_ag1_f_01 - words	tens	68.2304
67.6904	DCA_se2_ag1_f_01 - phones	EH1	67.8204
67.8204	DCA_se2_ag1_f_01 - phones	N	67.9304
67.9304	DCA_se2_ag1_f_01 - phones	Z	68.2304
70.0098	DCA_int_01 - phones	IH0	70.0998
70.0098	DCA_int_01 - words	is	70.1298
70.0998	DCA_int_01 - phones	Z	70.1298
70.1298	DCA_int_01 - phones	IH0	70.1598
70.1298	DCA_int_01 - words	it	70.1898
70.1598	DCA_int_01 - phones	T	70.1898
70.1898	DCA_int_01 - phones	EH1	70.2298
70.1898	DCA_int_01 - words	any	70.4398
70.2298	DCA_int_01 - phones	N	70.3298
70.3298	DCA_int_01 - phones	IY0	70.4398
70.4398	DCA_int_01 - phones	S	70.5598
70.4398	DCA_int_01 - words	stories	71.0098
70.5598	DCA_int_01 - phones	T	70.6298
70.6298	DCA_int_01 - phones	AO1	70.7498
70.7498	DCA_int_01 - phones	R	70.8698
70.8698	DCA_int_01 - phones	IY0	70.9698
70.9698	DCA_int_01 - phones	Z	71.0098
71.0098	DCA_int_01 - phones	AH0	71.0398
71.0098	DCA_int_01 - words	and	71.1398
71.0398	DCA_int_01 - phones	N	71.1398
71.1398	DCA_int_01 - phones	sp	71.1698
71.1698	DCA_int_01 - phones	S	71.2398
71.1698	DCA_int_01 - words	stuff	71.3298
71.2398	DCA_int_01 - phones	T	71.2698
71.2698	DCA_int_01 - phones	AH1	71.2998
71.2998	DCA_int_01 - phones	F	71.3298
71.3298	DCA_int_01 - phones	DH	71.3598
71.3298	DCA_int_01 - words	that	71.4198
71.3598	DCA_int_01 - phones	AH0	71.3898
71.3898	DCA_int_01 - phones	T	71.4198
71.4198	DCA_int_01 - phones	sp	71.6898
71.6898	DCA_int_01 - phones	Y	71.7998
71.6898	DCA_int_01 - words	you	71.8998
71.7998	DCA_int_01 - phones	UW1	71.8998
71.8998	DCA_int_01 - phones	S	72.0398
71.8998	DCA_int_01 - words	say	72.2398
72.0398	DCA_int_01 - phones	EY1	72.2398
72.2398	DCA_int_01 - phones	sp	75.5255
72.9369	DCA_se2_ag1_f_01 - phones	N	73.1469
72.9369	DCA_se2_ag1_f_01 - words	no	73.5369
73.1469	DCA_se2_ag1_f_01 - phones	OW1	73.5369
75.5255	DCA_int_01 - phones	L	75.5555
75.5255	DCA_int_01 - words	like	75.6655
75.5555	DCA_int_01 - phones	AY1	75.5855
75.5855	DCA_int_01 - phones	K	75.6655
75.6655	DCA_int_01 - phones	sp	75.8555
81.2077	DCA_int_01 - phones	AH0	81.2377
81.2077	DCA_int_01 - words	about	81.4177
81.2377	DCA_int_01 - phones	B	81.2777
81.2777	DCA_int_01 - phones	AW1	81.3077
81.3077	DCA_int_01 - phones	T	81.4177
81.4177	DCA_int_01 - phones	sp	81.4877
81.4877	DCA_int_01 - phones	M	81.5777
81.4877	DCA_int_01 - words	my	81.6977
81.5777	DCA_int_01 - phones	AY1	81.6977
81.6977	DCA_int_01 - phones	sp	81.7777
81.7777	DCA_int_01 - phones	M	81.8377
81.7777	DCA_int_01 - words	mother	81.9777
81.8377	DCA_int_01 - phones	AH1	81.8677
81.8677	DCA_int_01 - phones	DH	81.8977
81.8977	DCA_int_01 - phones	ER0	81.9777
81.9777	DCA_int_01 - phones	sp	82.0077
82.0077	DCA_int_01 - phones	AH0	82.0377
82.0077	DCA_int_01 - words	and	82.0777
82.0377	DCA_int_01 - phones	N	82.0777
82.0777	DCA_int_01 - phones	Y	82.1277
82.0777	DCA_int_01 - words	your	82.2177
82.1277	DCA_int_01 - phones	UH1	82.1577
82.1577	DCA_int_01 - phones	R	82.2177
82.2177	DCA_int_01 - phones	sp	82.2677
82.2677	DCA_int_01 - phones	M	82.3677
82.2677	DCA_int_01 - words	mother	82.4877
82.3677	DCA_int_01 - phones	AH1	82.4177
82.4177	DCA_int_01 - phones	DH	82.4577
82.4577	DCA_int_01 - phones	ER0	82.4877
82.4877	DCA_int_01 - phones	IH0	82.5177
82.4877	DCA_int_01 - words	in	82.6377
82.5177	DCA_int_01 - phones	N	82.6377
82.6377	DCA_int_01 - phones	sp	82.6677
82.6677	DCA_int_01 - words	a	82.7077
82.6677	DCA_int_01 - phones	AH0	82.7077
82.7077	DCA_int_01 - phones	sp	82.8477
82.8477	DCA_int_01 - phones	F	82.9077
82.8477	DCA_int_01 - words	fight	83.1077
82.9077	DCA_int_01 - phones	AY1	82.9777
82.9777	DCA_int_01 - phones	T	83.1077
83.1077	DCA_int_01 - phones	sp	83.1377
83.1377	DCA_int_01 - words	or	83.2077
83.1377	DCA_int_01 - phones	ER0	83.2077
83.2077	DCA_int_01 - phones	EH1	83.2777
83.2077	DCA_int_01 - words	anything	83.5677
83.2777	DCA_int_01 - phones	N	83.3077
83.3077	DCA_int_01 - phones	IY0	83.3577
83.3577	DCA_int_01 - phones	TH	83.4677
83.4677	DCA_int_01 - phones	IH2	83.4977
83.4977	DCA_int_01 - phones	NG	83.5677
83.5677	DCA_int_01 - phones	sp	83.5977
83.5977	DCA_int_01 - phones	L	83.6477
83.5977	DCA_int_01 - words	like	83.7377
83.6477	DCA_int_01 - phones	AY1	83.6777
83.6777	DCA_int_01 - phones	K	83.7377
83.7377	DCA_int_01 - phones	sp	83.8077
83.8077	DCA_int_01 - phones	DH	83.8677
83.8077	DCA_int_01 - words	that	83.9977
83.8677	DCA_int_01 - phones	AH0	83.9677
83.9677	DCA_int_01 - phones	T	83.9977
83.9977	DCA_int_01 - phones	sp	84.2377
84.6396	DCA_se2_ag1_f_01 - phones	sil	84.6896
84.6896	DCA_se2_ag1_f_01 - phones	N	84.7196
84.6896	DCA_se2_ag1_f_01 - words	no	84.8796
84.7196	DCA_se2_ag1_f_01 - phones	OW1	84.8796
84.8670	DCA_int_01 - words	<unk>	85.4070
84.8670	DCA_int_01 - phones	spn	85.4070
84.8796	DCA_se2_ag1_f_01 - phones	sp	84.9296
84.9296	DCA_se2_ag1_f_01 - phones	W	84.9996
84.9296	DCA_se2_ag1_f_01 - words	we	85.0496
84.9996	DCA_se2_ag1_f_01 - phones	IY1	85.0496
85.0496	DCA_se2_ag1_f_01 - phones	D	85.0896
85.0496	DCA_se2_ag1_f_01 - words	don't	85.2096
85.0896	DCA_se2_ag1_f_01 - phones	OW1	85.1196
85.1196	DCA_se2_ag1_f_01 - phones	N	85.1796
85.1796	DCA_se2_ag1_f_01 - phones	T	85.2096
85.2096	DCA_se2_ag1_f_01 - phones	S	85.3396
85.2096	DCA_se2_ag1_f_01 - words	say	85.3696
85.3396	DCA_se2_ag1_f_01 - phones	EY1	85.3696
85.3696	DCA_se2_ag1_f_01 - phones	DH	85.3996
85.3696	DCA_se2_ag1_f_01 - words	that	85.6796
85.3996	DCA_se2_ag1_f_01 - phones	AH0	85.4296
85.4296	DCA_se2_ag1_f_01 - phones	T	85.6796
87.2171	DCA_int_01 - phones	sil	87.2471
87.2471	DCA_int_01 - phones	OW2	87.5671
87.2471	DCA_int_01 - words	okay	87.8771
87.5671	DCA_int_01 - phones	K	87.6871
87.6871	DCA_int_01 - phones	EY1	87.8771
87.8771	DCA_int_01 - phones	sp	88.0944
88.0944	DCA_int_01 - phones	W	88.1544
88.0944	DCA_int_01 - words	what	88.2344
88.1544	DCA_int_01 - phones	AH1	88.1844
88.1844	DCA_int_01 - phones	T	88.2344
88.2344	DCA_int_01 - phones	AH1	88.3244
88.2344	DCA_int_01 - words	other	88.4544
88.3244	DCA_int_01 - phones	DH	88.3744
88.3744	DCA_int_01 - phones	ER0	88.4544
88.4544	DCA_int_01 - phones	sp	88.5244
88.5244	DCA_int_01 - phones	TH	88.5644
88.5244	DCA_int_01 - words	things	88.8744
88.5644	DCA_int_01 - phones	IH1	88.6244
88.6244	DCA_int_01 - phones	NG	88.7544
88.7544	DCA_int_01 - phones	Z	88.8744
88.8744	DCA_int_01 - phones	Y	88.9144
88.8744	DCA_int_01 - words	you	88.9544
88.9144	DCA_int_01 - phones	UW1	88.9544
88.9544	DCA_int_01 - phones	sp	88.9944
88.9944	DCA_int_01 - phones	D	89.0544
88.9944	DCA_int_01 - words	do	89.1244
89.0544	DCA_int_01 - phones	UW1	89.1244
89.1244	DCA_int_01 - phones	sp	89.2044
89.2044	DCA_int_01 - phones	B	89.2744
89.2044	DCA_int_01 - words	beside	89.6544
89.2744	DCA_int_01 - phones	IH0	89.3444
89.3444	DCA_int_01 - phones	S	89.4944
89.4944	DCA_int_01 - phones	AY1	89.6244
89.6244	DCA_int_01 - phones	D	89.6544
89.6544	DCA_int_01 - phones	sp	89.6844
89.6844	DCA_int_01 - phones	K	89.7944
89.6844	DCA_int_01 - words	kickball	90.4044
89.7944	DCA_int_01 - phones	IH1	89.8544
89.8544	DCA_int_01 - phones	K	90.0044
90.0044	DCA_int_01 - phones	B	90.0544
90.0544	DCA_int_01 - phones	AH0	90.1044
90.1044	DCA_int_01 - phones	L	90.4044
90.4044	DCA_int_01 - phones	sp	90.4344
90.4344	DCA_int_01 - phones	AH0	90.4644
90.4344	DCA_int_01 - words	and	90.5744
90.4644	DCA_int_01 - phones	N	90.5744
91.3193	DCA_int_01 - phones	R	91.4493
91.3193	DCA_int_01 - words	rope	91.5693
91.4493	DCA_int_01 - phones	OW1	91.5393
91.5393	DCA_int_01 - phones	P	91.5693
91.5693	DCA_int_01 - phones	sp	91.6993
91.6993	DCA_int_01 - phones	AH0	91.8193
91.6993	DCA_int_01 - words	and	91.9093
91.8193	DCA_int_01 - phones	N	91.9093
91.9093	DCA_int_01 - phones	sp	92.0293
92.0293	DCA_int_01 - phones	HH	92.1093
92.0293	DCA_int_01 - words	house	92.1893
92.1093	DCA_int_01 - phones	AW1	92.1393
92.1393	DCA_int_01 - phones	S	92.1893
92.1893	DCA_int_01 - phones	sp	93.4817
93.2077	DCA_se2_ag1_f_01 - phones	sil	93.2377
93.2377	DCA_se2_ag1_f_01 - phones	W	93.2677
93.2377	DCA_se2_ag1_f_01 - words	well	93.3277
93.2677	DCA_se2_ag1_f_01 - phones	EH1	93.2977
93.2977	DCA_se2_ag1_f_01 - phones	L	93.3277
93.3277	DCA_se2_ag1_f_01 - words	s	93.7577
93.3277	DCA_se2_ag1_f_01 - phones	S	93.7577
93.4817	DCA_int_01 - phones	IH0	93.5117
93.4817	DCA_int_01 - words	inaudible	93.7317
93.5117	DCA_int_01 - phones	N	93.5417
93.5417	DCA_int_01 - phones	AO1	93.5817
93.5817	DCA_int_01 - phones	D	93.6117
93.6117	DCA_int_01 - phones	AH0	93.6417
93.6417	DCA_int_01 - phones	B	93.6717
93.6717	DCA_int_01 - phones	AH0	93.7017
93.7017	DCA_int_01 - phones	L	93.7317
93.7317	DCA_int_01 - phones	sp	93.7717
93.9771	DCA_se2_ag1_f_01 - phones	sil	94.0371
94.0371	DCA_se2_ag1_f_01 - phones	W	94.0671
94.0371	DCA_se2_ag1_f_01 - words	well	94.1271
94.0671	DCA_se2_ag1_f_01 - phones	EH1	94.0971
94.0971	DCA_se2_ag1_f_01 - phones	L	94.1271
94.1271	DCA_se2_ag1_f_01 - phones	sp	94.1671
94.1671	DCA_se2_ag1_f_01 - phones	S	94.3271
94.1671	DCA_se2_ag1_f_01 - words	sometime	94.8871
94.3271	DCA_se2_ag1_f_01 - phones	AH1	94.3971
94.3971	DCA_se2_ag1_f_01 - phones	M	94.4571
94.4571	DCA_se2_ag1_f_01 - phones	T	94.5771
94.5771	DCA_se2_ag1_f_01 - phones	AY2	94.8071
94.8071	DCA_se2_ag1_f_01 - phones	M	94.8871
94.8871	DCA_se2_ag1_f_01 - phones	sp	94.9171
95.0263	DCA_se2_ag1_f_01 - phones	AH1	95.1763
95.0263	DCA_se2_ag1_f_01 - words	um	95.4163
95.1763	DCA_se2_ag1_f_01 - phones	M	95.4163
96.1267	DCA_se2_ag1_f_01 - phones	P	96.2267
96.1267	DCA_se2_ag1_f_01 - words	people	96.4667
96.2267	DCA_se2_ag1_f_01 - phones	IY1	96.3067
96.3067	DCA_se2_ag1_f_01 - phones	P	96.3867
96.3867	DCA_se2_ag1_f_01 - phones	AH0	96.4167
96.4167	DCA_se2_ag1_f_01 - phones	L	96.4667
96.4667	DCA_se2_ag1_f_01 - phones	S	96.6167
96.4667	DCA_se2_ag1_f_01 - words	starts	97.0467
96.6167	DCA_se2_ag1_f_01 - phones	T	96.6767
96.6767	DCA_se2_ag1_f_01 - phones	AA1	96.7867
96.7867	DCA_se2_ag1_f_01 - phones	R	96.8767
96.8767	DCA_se2_ag1_f_01 - phones	T	97.0167
97.0167	DCA_se2_ag1_f_01 - phones	S	97.0467
97.0467	DCA_se2_ag1_f_01 - phones	F	97.2367
97.0467	DCA_se2_ag1_f_01 - words	fights	97.5367
97.2367	DCA_se2_ag1_f_01 - phones	AY1	97.3467
97.3467	DCA_se2_ag1_f_01 - phones	T	97.3967
97.3967	DCA_se2_ag1_f_01 - phones	S	97.5367
97.5367	DCA_se2_ag1_f_01 - phones	ER0	97.6267
97.5367	DCA_se2_ag1_f_01 - words	around	97.8167
97.6267	DCA_se2_ag1_f_01 - phones	AW1	97.7367
97.7367	DCA_se2_ag1_f_01 - phones	N	97.7667
97.7667	DCA_se2_ag1_f_01 - phones	D	97.8167
97.8167	DCA_se2_ag1_f_01 - phones	AW1	97.9167
97.8167	DCA_se2_ag1_f_01 - words	our	97.9667
97.9167	DCA_se2_ag1_f_01 - phones	ER0	97.9667
97.9667	DCA_se2_ag1_f_01 - phones	W	98.0867
97.9667	DCA_se2_ag1_f_01 - words	way	98.2567
98.0867	DCA_se2_ag1_f_01 - phones	EY1	98.2567
98.6295	DCA_se2_ag1_f_01 - phones	W	98.7395
98.6295	DCA_se2_ag1_f_01 - words	we	98.7995
98.7395	DCA_se2_ag1_f_01 - phones	IY1	98.7995
98.7995	DCA_se2_ag1_f_01 - phones	G	98.9195
98.7995	DCA_se2_ag1_f_01 - words	get	99.0095
98.9195	DCA_se2_ag1_f_01 - phones	IH1	98.9695
98.9695	DCA_se2_ag1_f_01 - phones	T	99.0095
99.0095	DCA_se2_ag1_f_01 - phones	T	99.0395
99.0095	DCA_se2_ag1_f_01 - words	to	99.0695
99.0395	DCA_se2_ag1_f_01 - phones	AH0	99.0695
99.0695	DCA_se2_ag1_f_01 - phones	sp	99.1895
99.1895	DCA_se2_ag1_f_01 - phones	F	99.2995
99.1895	DCA_se2_ag1_f_01 - words	fighting	99.7495
99.2995	DCA_se2_ag1_f_01 - phones	AY1	99.4195
99.4195	DCA_se2_ag1_f_01 - phones	T	99.5395
99.5395	DCA_se2_ag1_f_01 - phones	IH0	99.5695
99.5695	DCA_se2_ag1_f_01 - phones	NG	99.7495
99.8512	DCA_int_01 - words	oh	100.1512
99.8512	DCA_int_01 - phones	OW1	100.1512
100.1512	DCA_int_01 - phones	sp	100.2112
100.2112	DCA_int_01 - phones	Y	100.2812
100.2112	DCA_int_01 - words	yeah	100.3112
100.2812	DCA_int_01 - phones	AE1	100.3112
100.3112	DCA_int_01 - phones	sp	101.4640
101.4640	DCA_int_01 - phones	W	101.5040
101.4640	DCA_int_01 - words	what	101.5640
101.5040	DCA_int_01 - phones	AH1	101.5340
101.5340	DCA_int_01 - phones	T	101.5640
101.5640	DCA_int_01 - phones	sp	101.5940
101.5940	DCA_int_01 - phones	D	101.6540
101.5940	DCA_int_01 - words	do	101.7340
101.6540	DCA_int_01 - phones	UW1	101.7340
101.7340	DCA_int_01 - phones	sp	101.8040
101.8040	DCA_int_01 - phones	F	101.8840
101.8040	DCA_int_01 - words	fights	102.0740
101.8840	DCA_int_01 - phones	AY1	101.9640
101.9640	DCA_int_01 - phones	T	102.0440
102.0440	DCA_int_01 - phones	S	102.0740
102.0740	DCA_int_01 - phones	S	102.1440
102.0740	DCA_int_01 - words	start	102.3440
102.1440	DCA_int_01 - phones	T	102.2040
102.2040	DCA_int_01 - phones	AA1	102.2440
102.2440	DCA_int_01 - phones	R	102.2740
102.2740	DCA_int_01 - phones	T	102.3440
102.3440	DCA_int_01 - phones	sp	102.4540
102.4540	DCA_int_01 - phones	AH0	102.4840
102.4540	DCA_int_01 - words	about	102.6640
102.4840	DCA_int_01 - phones	B	102.5140
102.5140	DCA_int_01 - phones	AW1	102.5740
102.5740	DCA_int_01 - phones	T	102.6640
102.6640	DCA_int_01 - phones	sp	102.6940
103.9907	DCA_se2_ag1_f_01 - phones	sil	104.0607
104.0607	DCA_se2_ag1_f_01 - phones	W	104.1007
104.0607	DCA_se2_ag1_f_01 - words	well	104.1607
104.1007	DCA_se2_ag1_f_01 - phones	EH1	104.1307
104.1307	DCA_se2_ag1_f_01 - phones	L	104.1607
104.1607	DCA_se2_ag1_f_01 - phones	S	104.2707
104.1607	DCA_se2_ag1_f_01 - words	sometime	104.6507
104.2707	DCA_se2_ag1_f_01 - phones	AH1	104.3107
104.3107	DCA_se2_ag1_f_01 - phones	M	104.3707
104.3707	DCA_se2_ag1_f_01 - phones	T	104.4807
104.4807	DCA_se2_ag1_f_01 - phones	AY2	104.5807
104.5807	DCA_se2_ag1_f_01 - phones	M	104.6507
104.6507	DCA_se2_ag1_f_01 - phones	P	104.7907
104.6507	DCA_se2_ag1_f_01 - words	people	105.0307
104.7907	DCA_se2_ag1_f_01 - phones	IY1	104.8507
104.8507	DCA_se2_ag1_f_01 - phones	P	104.9207
104.9207	DCA_se2_ag1_f_01 - phones	AH0	104.9507
104.9507	DCA_se2_ag1_f_01 - phones	L	105.0307
105.0307	DCA_se2_ag1_f_01 - phones	T	105.1307
105.0307	DCA_se2_ag1_f_01 - words	talk	105.3007
105.1307	DCA_se2_ag1_f_01 - phones	AO1	105.2207
105.2207	DCA_se2_ag1_f_01 - phones	K	105.3007
105.3007	DCA_se2_ag1_f_01 - phones	AH0	105.3707
105.3007	DCA_se2_ag1_f_01 - words	about	105.5907
105.3707	DCA_se2_ag1_f_01 - phones	B	105.4307
105.4307	DCA_se2_ag1_f_01 - phones	AW1	105.5007
105.5007	DCA_se2_ag1_f_01 - phones	T	105.5907
105.5907	DCA_se2_ag1_f_01 - phones	Y	105.6707
105.5907	DCA_se2_ag1_f_01 - words	your	105.7307
105.6707	DCA_se2_ag1_f_01 - phones	UH1	105.7007
105.7007	DCA_se2_ag1_f_01 - phones	R	105.7307
105.7307	DCA_se2_ag1_f_01 - phones	M	105.8507
105.7307	DCA_se2_ag1_f_01 - words	mother	106.0607
105.8507	DCA_se2_ag1_f_01 - phones	AH1	105.9407
105.9407	DCA_se2_ag1_f_01 - phones	DH	106.0307
106.0307	DCA_se2_ag1_f_01 - phones	ER0	106.0607
106.0607	DCA_se2_ag1_f_01 - phones	AH0	106.0907
106.0607	DCA_se2_ag1_f_01 - words	and	106.2107
106.0907	DCA_se2_ag1_f_01 - phones	N	106.1807
106.1807	DCA_se2_ag1_f_01 - phones	D	106.2107
106.2107	DCA_se2_ag1_f_01 - phones	EH1	106.3107
106.2107	DCA_se2_ag1_f_01 - words	everything	106.8407
106.3107	DCA_se2_ag1_f_01 - phones	V	106.3707
106.3707	DCA_se2_ag1_f_01 - phones	R	106.4107
106.4107	DCA_se2_ag1_f_01 - phones	IY0	106.4707
106.4707	DCA_se2_ag1_f_01 - phones	TH	106.6607
106.6607	DCA_se2_ag1_f_01 - phones	IH2	106.6907
106.6907	DCA_se2_ag1_f_01 - phones	NG	106.8407
107.2967	DCA_int_01 - phones	OW1	107.5367
107.2967	DCA_int_01 - words	oh	107.5367
107.5367	DCA_int_01 - phones	sp	107.6467
107.6418	DCA_se2_ag1_f_01 - phones	sil	107.6818
107.6818	DCA_se2_ag1_f_01 - phones	L	107.7218
107.6818	DCA_se2_ag1_f_01 - words	like	107.8218
107.7218	DCA_se2_ag1_f_01 - phones	AY1	107.7918
107.7918	DCA_se2_ag1_f_01 - phones	K	107.8218
107.8218	DCA_se2_ag1_f_01 - phones	sp	107.8618
107.8618	DCA_se2_ag1_f_01 - phones	W	107.8918
107.8618	DCA_se2_ag1_f_01 - words	when	107.9518
107.8918	DCA_se2_ag1_f_01 - phones	EH1	107.9218
107.9218	DCA_se2_ag1_f_01 - phones	N	107.9518
107.9518	DCA_se2_ag1_f_01 - phones	S	108.0518
107.9518	DCA_se2_ag1_f_01 - words	somebody	108.4618
108.0518	DCA_se2_ag1_f_01 - phones	AH1	108.1318
108.1318	DCA_se2_ag1_f_01 - phones	M	108.1818
108.1818	DCA_se2_ag1_f_01 - phones	B	108.2418
108.2418	DCA_se2_ag1_f_01 - phones	AA2	108.3018
108.3018	DCA_se2_ag1_f_01 - phones	D	108.4118
108.4118	DCA_se2_ag1_f_01 - phones	IY0	108.4618
108.4618	DCA_se2_ag1_f_01 - words	s	108.5518
108.4618	DCA_se2_ag1_f_01 - phones	S	108.5518
108.5518	DCA_se2_ag1_f_01 - phones	M	108.6418
108.5518	DCA_se2_ag1_f_01 - words	mother	108.9418
108.6418	DCA_se2_ag1_f_01 - phones	AH1	108.7518
108.7518	DCA_se2_ag1_f_01 - phones	DH	108.8418
108.8418	DCA_se2_ag1_f_01 - phones	ER0	108.9418
108.9418	DCA_se2_ag1_f_01 - phones	S	109.1318
108.9418	DCA_se2_ag1_f_01 - words	sick	109.2318
109.1318	DCA_se2_ag1_f_01 - phones	IH1	109.1918
109.1918	DCA_se2_ag1_f_01 - phones	K	109.2318
109.2318	DCA_se2_ag1_f_01 - phones	sp	109.2618
109.2618	DCA_se2_ag1_f_01 - phones	W	109.3518
109.2618	DCA_se2_ag1_f_01 - words	we	109.4118
109.3518	DCA_se2_ag1_f_01 - phones	IY1	109.4118
109.4118	DCA_se2_ag1_f_01 - phones	B	109.5218
109.4118	DCA_se2_ag1_f_01 - words	be	109.6018
109.5218	DCA_se2_ag1_f_01 - phones	IY1	109.6018
109.6018	DCA_se2_ag1_f_01 - phones	AA1	109.6918
109.6018	DCA_se2_ag1_f_01 - words	on	109.7418
109.6918	DCA_se2_ag1_f_01 - phones	N	109.7418
109.7418	DCA_se2_ag1_f_01 - phones	DH	109.7718
109.7418	DCA_se2_ag1_f_01 - words	the	109.8318
109.7718	DCA_se2_ag1_f_01 - phones	AH0	109.8318
109.8318	DCA_se2_ag1_f_01 - phones	F	109.9418
109.8318	DCA_se2_ag1_f_01 - words	front	110.0818
109.9418	DCA_se2_ag1_f_01 - phones	R	109.9718
109.9718	DCA_se2_ag1_f_01 - phones	AH1	110.0118
110.0118	DCA_se2_ag1_f_01 - phones	N	110.0518
110.0518	DCA_se2_ag1_f_01 - phones	T	110.0818
110.0818	DCA_se2_ag1_f_01 - phones	P	110.2118
110.0818	DCA_se2_ag1_f_01 - words	porch	110.4518
110.2118	DCA_se2_ag1_f_01 - phones	AO1	110.2418
110.2418	DCA_se2_ag1_f_01 - phones	R	110.3118
110.3118	DCA_se2_ag1_f_01 - phones	CH	110.4518
110.7881	DCA_se2_ag1_f_01 - phones	sil	110.8681
110.8681	DCA_se2_ag1_f_01 - phones	AH0	110.8981
110.8681	DCA_se2_ag1_f_01 - words	and	110.9481
110.8981	DCA_se2_ag1_f_01 - phones	N	110.9481
110.9481	DCA_se2_ag1_f_01 - phones	S	111.0381
110.9481	DCA_se2_ag1_f_01 - words	somebody	111.3881
111.0381	DCA_se2_ag1_f_01 - phones	AH1	111.0981
111.0981	DCA_se2_ag1_f_01 - phones	M	111.1581
111.1581	DCA_se2_ag1_f_01 - phones	B	111.2081
111.2081	DCA_se2_ag1_f_01 - phones	AA2	111.2981
111.2981	DCA_se2_ag1_f_01 - phones	D	111.3381
111.3381	DCA_se2_ag1_f_01 - phones	IY0	111.3881
111.3881	DCA_se2_ag1_f_01 - phones	S	111.4681
111.3881	DCA_se2_ag1_f_01 - words	start	111.7081
111.4681	DCA_se2_ag1_f_01 - phones	T	111.5381
111.5381	DCA_se2_ag1_f_01 - phones	AA1	111.6481
111.6481	DCA_se2_ag1_f_01 - phones	R	111.6781
111.6781	DCA_se2_ag1_f_01 - phones	T	111.7081
111.7081	DCA_se2_ag1_f_01 - phones	HH	111.8881
111.7081	DCA_se2_ag1_f_01 - words	hollering	112.1481
111.8881	DCA_se2_ag1_f_01 - phones	AA1	112.0281
112.0281	DCA_se2_ag1_f_01 - phones	L	112.0581
112.0581	DCA_se2_ag1_f_01 - phones	ER0	112.0881
112.0881	DCA_se2_ag1_f_01 - phones	IH0	112.1181
112.1181	DCA_se2_ag1_f_01 - phones	NG	112.1481
112.1481	DCA_se2_ag1_f_01 - phones	AH0	112.1781
112.1481	DCA_se2_ag1_f_01 - words	and	112.2881
112.1781	DCA_se2_ag1_f_01 - phones	N	112.2881
112.2881	DCA_se2_ag1_f_01 - phones	EH1	112.3781
112.2881	DCA_se2_ag1_f_01 - words	everything	112.7281
112.3781	DCA_se2_ag1_f_01 - phones	V	112.4081
112.4081	DCA_se2_ag1_f_01 - phones	R	112.4381
112.4381	DCA_se2_ag1_f_01 - phones	IY0	112.4781
112.4781	DCA_se2_ag1_f_01 - phones	TH	112.5781
112.5781	DCA_se2_ag1_f_01 - phones	IH2	112.6181
112.6181	DCA_se2_ag1_f_01 - phones	NG	112.7281
112.7281	DCA_se2_ag1_f_01 - phones	W	112.7681
112.7281	DCA_se2_ag1_f_01 - words	we	112.8081
112.7681	DCA_se2_ag1_f_01 - phones	IY1	112.8081
112.8081	DCA_se2_ag1_f_01 - phones	sp	112.8581
112.8581	DCA_se2_ag1_f_01 - phones	T	112.9781
112.8581	DCA_se2_ag1_f_01 - words	tell	113.1181
112.9781	DCA_se2_ag1_f_01 - phones	EH1	113.0681
113.0681	DCA_se2_ag1_f_01 - phones	L	113.1181
113.1181	DCA_se2_ag1_f_01 - phones	AH0	113.1581
113.1181	DCA_se2_ag1_f_01 - words	'em	113.1881
113.1581	DCA_se2_ag1_f_01 - phones	M	113.1881
113.1881	DCA_se2_ag1_f_01 - phones	sp	113.2581
113.7490	DCA_se2_ag1_f_01 - phones	D	113.8390
113.7490	DCA_se2_ag1_f_01 - words	don't	113.9590
113.8390	DCA_se2_ag1_f_01 - phones	OW1	113.8990
113.8990	DCA_se2_ag1_f_01 - phones	N	113.9590
113.9590	DCA_se2_ag1_f_01 - phones	sp	114.0490
114.0490	DCA_se2_ag1_f_01 - phones	AH1	114.2990
114.0490	DCA_se2_ag1_f_01 - words	uh	114.2990
114.2990	DCA_se2_ag1_f_01 - phones	HH	114.4990
114.2990	DCA_se2_ag1_f_01 - words	holler	114.7490
114.4990	DCA_se2_ag1_f_01 - phones	AA1	114.6490
114.6490	DCA_se2_ag1_f_01 - phones	L	114.7190
114.7190	DCA_se2_ag1_f_01 - phones	ER0	114.7490
114.7490	DCA_se2_ag1_f_01 - phones	AH0	114.7990
114.7490	DCA_se2_ag1_f_01 - words	and	114.8590
114.7990	DCA_se2_ag1_f_01 - phones	N	114.8590
114.8590	DCA_se2_ag1_f_01 - phones	S	114.9590
114.8590	DCA_se2_ag1_f_01 - words	stuff	115.1190
114.9590	DCA_se2_ag1_f_01 - phones	T	115.0190
115.0190	DCA_se2_ag1_f_01 - phones	AH1	115.0790
115.0790	DCA_se2_ag1_f_01 - phones	F	115.1190
115.1190	DCA_se2_ag1_f_01 - phones	sp	115.1490
115.1490	DCA_se2_ag1_f_01 - phones	AH0	115.1890
115.1490	DCA_se2_ag1_f_01 - words	and	115.2390
115.1890	DCA_se2_ag1_f_01 - phones	N	115.2390
115.2390	DCA_se2_ag1_f_01 - phones	DH	115.2790
115.2390	DCA_se2_ag1_f_01 - words	they	115.3790
115.2790	DCA_se2_ag1_f_01 - phones	EY1	115.3790
115.3790	DCA_se2_ag1_f_01 - phones	K	115.5090
115.3790	DCA_se2_ag1_f_01 - words	keep	115.6190
115.5090	DCA_se2_ag1_f_01 - phones	IY1	115.5690
115.5690	DCA_se2_ag1_f_01 - phones	P	115.6190
115.6190	DCA_se2_ag1_f_01 - phones	HH	115.7690
115.6190	DCA_se2_ag1_f_01 - words	hollering	116.2290
115.7690	DCA_se2_ag1_f_01 - phones	AA1	115.9190
115.9190	DCA_se2_ag1_f_01 - phones	L	115.9590
115.9590	DCA_se2_ag1_f_01 - phones	ER0	115.9890
115.9890	DCA_se2_ag1_f_01 - phones	IH0	116.0190
116.0190	DCA_se2_ag1_f_01 - phones	NG	116.2290
116.7041	DCA_se2_ag1_f_01 - phones	sil	116.7641
116.7641	DCA_se2_ag1_f_01 - phones	DH	116.8341
116.7641	DCA_se2_ag1_f_01 - words	then	116.9541
116.8341	DCA_se2_ag1_f_01 - phones	EH1	116.8641
116.8641	DCA_se2_ag1_f_01 - phones	N	116.9541
116.9541	DCA_se2_ag1_f_01 - phones	W	117.0241
116.9541	DCA_se2_ag1_f_01 - words	we	117.1241
117.0241	DCA_se2_ag1_f_01 - phones	IY1	117.1241
117.1241	DCA_se2_ag1_f_01 - phones	sp	117.1641
117.1641	DCA_se2_ag1_f_01 - phones	G	117.2441
117.1641	DCA_se2_ag1_f_01 - words	get	117.3541
117.2441	DCA_se2_ag1_f_01 - phones	IH1	117.2841
117.2841	DCA_se2_ag1_f_01 - phones	T	117.3541
117.3541	DCA_se2_ag1_f_01 - phones	AO1	117.4741
117.3541	DCA_se2_ag1_f_01 - words	all	117.5341
117.4741	DCA_se2_ag1_f_01 - phones	L	117.5341
117.5341	DCA_se2_ag1_f_01 - phones	M	117.6641
117.5341	DCA_se2_ag1_f_01 - words	mad	117.8341
117.6641	DCA_se2_ag1_f_01 - phones	AE1	117.7941
117.7941	DCA_se2_ag1_f_01 - phones	D	117.8341
117.8341	DCA_se2_ag1_f_01 - phones	sp	117.8641
117.8641	DCA_se2_ag1_f_01 - phones	AH0	117.9241
117.8641	DCA_se2_ag1_f_01 - words	and	117.9941
117.9241	DCA_se2_ag1_f_01 - phones	N	117.9941
117.9941	DCA_se2_ag1_f_01 - phones	EH1	118.0241
117.9941	DCA_se2_ag1_f_01 - words	everything	118.3141
118.0241	DCA_se2_ag1_f_01 - phones	V	118.0541
118.0541	DCA_se2_ag1_f_01 - phones	R	118.0841
118.0841	DCA_se2_ag1_f_01 - phones	IY0	118.1141
118.1141	DCA_se2_ag1_f_01 - phones	TH	118.2241
118.2241	DCA_se2_ag1_f_01 - phones	IH2	118.2641
118.2641	DCA_se2_ag1_f_01 - phones	NG	118.3141
118.3141	DCA_se2_ag1_f_01 - phones	AH0	118.3441
118.3141	DCA_se2_ag1_f_01 - words	and	118.4141
118.3441	DCA_se2_ag1_f_01 - phones	N	118.4141
118.4141	DCA_se2_ag1_f_01 - phones	S	118.4941
118.4141	DCA_se2_ag1_f_01 - words	start	118.6941
118.4941	DCA_se2_ag1_f_01 - phones	T	118.5641
118.5641	DCA_se2_ag1_f_01 - phones	AA1	118.6341
118.6341	DCA_se2_ag1_f_01 - phones	R	118.6641
118.6641	DCA_se2_ag1_f_01 - phones	T	118.6941
118.6941	DCA_se2_ag1_f_01 - phones	sp	118.7841
118.7841	DCA_se2_ag1_f_01 - phones	F	118.8341
118.7841	DCA_se2_ag1_f_01 - words	fighting	119.2841
118.8341	DCA_se2_ag1_f_01 - phones	AY1	118.8941
118.8941	DCA_se2_ag1_f_01 - phones	T	118.9241
118.9241	DCA_se2_ag1_f_01 - phones	IH0	118.9541
118.9541	DCA_se2_ag1_f_01 - phones	NG	119.2841
119.3573	DCA_int_01 - phones	M	119.7173
119.3573	DCA_int_01 - words	mm-hm	119.8173
119.7173	DCA_int_01 - phones	HH	119.7573
119.7573	DCA_int_01 - phones	M	119.8173
119.8173	DCA_int_01 - phones	sp	119.8773
120.7771	DCA_int_01 - phones	S	120.9471
120.7771	DCA_int_01 - words	said	121.0271
120.9471	DCA_int_01 - phones	EH1	120.9771
120.9771	DCA_int_01 - phones	D	121.0271
121.0271	DCA_int_01 - phones	AH0	121.0571
121.0271	DCA_int_01 - words	i'm	121.1271
121.0571	DCA_int_01 - phones	M	121.1271
121.1271	DCA_int_01 - phones	sp	121.1571
121.1571	DCA_int_01 - phones	HH	121.2271
121.1571	DCA_int_01 - words	hearing	121.3971
121.2271	DCA_int_01 - phones	IY1	121.2771
121.2771	DCA_int_01 - phones	R	121.3071
121.3071	DCA_int_01 - phones	IH0	121.3371
121.3371	DCA_int_01 - phones	NG	121.3971
121.3971	DCA_int_01 - phones	S	121.4771
121.3971	DCA_int_01 - words	some	121.5671
121.4771	DCA_int_01 - phones	AH1	121.5071
121.5071	DCA_int_01 - phones	M	121.5671
121.5671	DCA_int_01 - phones	F	121.7371
121.5671	DCA_int_01 - words	funny	121.8971
121.7371	DCA_int_01 - phones	AH1	121.7771
121.7771	DCA_int_01 - phones	N	121.8271
121.8271	DCA_int_01 - phones	IY0	121.8971
121.8971	DCA_int_01 - phones	sp	121.9471
121.9471	DCA_int_01 - phones	N	122.0471
121.9471	DCA_int_01 - words	noises	122.4371
122.0471	DCA_int_01 - phones	OY1	122.2171
122.2171	DCA_int_01 - phones	Z	122.2671
122.2671	DCA_int_01 - phones	IH0	122.3271
122.3271	DCA_int_01 - phones	Z	122.4371
122.4371	DCA_int_01 - phones	AW1	122.4671
122.4371	DCA_int_01 - words	out	122.5171
122.4671	DCA_int_01 - phones	T	122.5171
122.5171	DCA_int_01 - phones	sp	122.6471
122.6471	DCA_int_01 - phones	HH	122.6771
122.6471	DCA_int_01 - words	here	122.7671
122.6771	DCA_int_01 - phones	IY1	122.7071
122.7071	DCA_int_01 - phones	R	122.7671
122.7671	DCA_int_01 - phones	sp	133.1568
133.1568	DCA_int_01 - phones	OW2	133.1868
133.1568	DCA_int_01 - words	okay	133.6568
133.1868	DCA_int_01 - phones	K	133.4468
133.4468	DCA_int_01 - phones	EY1	133.6568
133.6568	DCA_int_01 - phones	sp	133.7368
133.7368	DCA_int_01 - phones	IH0	133.7768
133.7368	DCA_int_01 - words	excuse	134.2368
133.7768	DCA_int_01 - phones	K	133.8268
133.8268	DCA_int_01 - phones	S	133.9668
133.9668	DCA_int_01 - phones	K	134.0068
134.0068	DCA_int_01 - phones	Y	134.0668
134.0668	DCA_int_01 - phones	UW1	134.1768
134.1768	DCA_int_01 - phones	S	134.2368
134.2368	DCA_int_01 - phones	M	134.3168
134.2368	DCA_int_01 - words	me	134.4168
134.3168	DCA_int_01 - phones	IY1	134.4168
134.4168	DCA_int_01 - phones	F	134.5168
134.4168	DCA_int_01 - words	for	134.5868
134.5168	DCA_int_01 - phones	ER0	134.5868
134.5868	DCA_int_01 - phones	DH	134.6568
134.5868	DCA_int_01 - words	that	134.8568
134.6568	DCA_int_01 - phones	AE1	134.7268
134.7268	DCA_int_01 - phones	T	134.8568
134.8568	DCA_int_01 - phones	sp	134.8868
135.1751	DCA_int_01 - words	<unk>	135.6051
135.1751	DCA_int_01 - phones	spn	135.6051
136.7791	DCA_int_01 - phones	sil	136.8191
136.8191	DCA_int_01 - phones	OW2	136.9391
136.8191	DCA_int_01 - words	okay	137.1391
136.9391	DCA_int_01 - phones	K	137.0391
137.0391	DCA_int_01 - phones	EY1	137.1391
137.1391	DCA_int_01 - phones	IH1	137.1691
137.1391	DCA_int_01 - words	is	137.2691
137.1691	DCA_int_01 - phones	Z	137.2691
137.2691	DCA_int_01 - phones	IH0	137.3191
137.2691	DCA_int_01 - words	it	137.3591
137.3191	DCA_int_01 - phones	T	137.3591
137.3591	DCA_int_01 - words	a	137.4491
137.3591	DCA_int_01 - phones	EY1	137.4491
137.4491	DCA_int_01 - phones	G	137.5391
137.4491	DCA_int_01 - words	game	137.8091
137.5391	DCA_int_01 - phones	EY1	137.7091
137.7091	DCA_int_01 - phones	M	137.8091
137.8091	DCA_int_01 - phones	W	137.8691
137.8091	DCA_int_01 - words	where	137.9891
137.8691	DCA_int_01 - phones	EH1	137.9191
137.9191	DCA_int_01 - phones	R	137.9891
137.9891	DCA_int_01 - phones	sp	138.1291
139.3939	DCA_int_01 - phones	W	139.5039
139.3939	DCA_int_01 - words	where	139.6439
139.5039	DCA_int_01 - phones	EH1	139.5639
139.5639	DCA_int_01 - phones	R	139.6439
139.6439	DCA_int_01 - phones	W	139.7639
139.6439	DCA_int_01 - words	one	139.9139
139.7639	DCA_int_01 - phones	AH1	139.8239
139.8239	DCA_int_01 - phones	N	139.9139
139.9139	DCA_int_01 - phones	sp	139.9939
139.9939	DCA_int_01 - phones	K	140.1439
139.9939	DCA_int_01 - words	kid	140.3839
140.1439	DCA_int_01 - phones	IH1	140.2739
140.2739	DCA_int_01 - phones	D	140.3839
141.1331	DCA_int_01 - phones	HH	141.2331
141.1331	DCA_int_01 - words	have	141.3331
141.2331	DCA_int_01 - phones	AE1	141.2631
141.2631	DCA_int_01 - phones	V	141.3331
141.3331	DCA_int_01 - phones	sp	141.3831
141.3831	DCA_int_01 - phones	T	141.4531
141.3831	DCA_int_01 - words	to	141.5131
141.4531	DCA_int_01 - phones	AH0	141.5131
141.5131	DCA_int_01 - phones	CH	141.6531
141.5131	DCA_int_01 - words	chase	141.9131
141.6531	DCA_int_01 - phones	EY1	141.7931
141.7931	DCA_int_01 - phones	S	141.9131
141.9131	DCA_int_01 - phones	EH1	141.9631
141.9131	DCA_int_01 - words	everybody	142.4031
141.9631	DCA_int_01 - phones	V	142.0031
142.0031	DCA_int_01 - phones	R	142.0531
142.0531	DCA_int_01 - phones	IY0	142.1431
142.1431	DCA_int_01 - phones	B	142.2031
142.2031	DCA_int_01 - phones	AA2	142.2831
142.2831	DCA_int_01 - phones	D	142.3331
142.3331	DCA_int_01 - phones	IY0	142.4031
142.4031	DCA_int_01 - phones	sp	142.4331
142.4331	DCA_int_01 - phones	EH1	142.5631
142.4331	DCA_int_01 - words	else	142.8331
142.5631	DCA_int_01 - phones	L	142.7131
142.7131	DCA_int_01 - phones	S	142.8331
142.8331	DCA_int_01 - phones	sp	142.8731
144.0941	DCA_se2_ag1_f_01 - phones	Y	144.2741
144.0941	DCA_se2_ag1_f_01 - words	yeah	144.3441
144.2741	DCA_se2_ag1_f_01 - phones	AE1	144.3441
144.3441	DCA_se2_ag1_f_01 - phones	S	144.4741
144.3441	DCA_se2_ag1_f_01 - words	sometime	144.9341
144.4741	DCA_se2_ag1_f_01 - phones	AH1	144.5241
144.5241	DCA_se2_ag1_f_01 - phones	M	144.5741
144.5741	DCA_se2_ag1_f_01 - phones	T	144.6941
144.6941	DCA_se2_ag1_f_01 - phones	AY2	144.8141
144.8141	DCA_se2_ag1_f_01 - phones	M	144.9341
144.9341	DCA_se2_ag1_f_01 - phones	W	145.0041
144.9341	DCA_se2_ag1_f_01 - words	we	145.0441
145.0041	DCA_se2_ag1_f_01 - phones	IY1	145.0441
145.0441	DCA_se2_ag1_f_01 - phones	sp	145.1141
145.1141	DCA_se2_ag1_f_01 - phones	P	145.1941
145.1141	DCA_se2_ag1_f_01 - words	play	145.4041
145.1941	DCA_se2_ag1_f_01 - phones	L	145.2541
145.2541	DCA_se2_ag1_f_01 - phones	EY1	145.4041
145.5338	DCA_se2_ag1_f_01 - phones	sil	145.5638
145.5638	DCA_se2_ag1_f_01 - phones	OW1	145.7638
145.5638	DCA_se2_ag1_f_01 - words	old	145.8238
145.7638	DCA_se2_ag1_f_01 - phones	L	145.7938
145.7938	DCA_se2_ag1_f_01 - phones	D	145.8238
145.8238	DCA_se2_ag1_f_01 - phones	L	145.8738
145.8238	DCA_se2_ag1_f_01 - words	lady	146.1338
145.8738	DCA_se2_ag1_f_01 - phones	EY1	145.9838
145.9838	DCA_se2_ag1_f_01 - phones	D	146.0438
146.0438	DCA_se2_ag1_f_01 - phones	IY0	146.1338
146.1338	DCA_se2_ag1_f_01 - phones	W	146.2638
146.1338	DCA_se2_ag1_f_01 - words	witch	146.5038
146.2638	DCA_se2_ag1_f_01 - phones	IH1	146.4138
146.4138	DCA_se2_ag1_f_01 - phones	CH	146.5038
146.5038	DCA_se2_ag1_f_01 - phones	S	146.7338
146.5038	DCA_se2_ag1_f_01 - words	see	146.9138
146.7338	DCA_se2_ag1_f_01 - phones	IY1	146.9138
147.4549	DCA_se2_ag1_f_01 - phones	sil	147.4849
147.4849	DCA_se2_ag1_f_01 - phones	HH	147.5449
147.4849	DCA_se2_ag1_f_01 - words	one	147.7249
147.5449	DCA_se2_ag1_f_01 - phones	W	147.5849
147.5849	DCA_se2_ag1_f_01 - phones	AH1	147.6549
147.6549	DCA_se2_ag1_f_01 - phones	N	147.7249
147.7249	DCA_se2_ag1_f_01 - phones	P	147.8249
147.7249	DCA_se2_ag1_f_01 - words	person	148.1349
147.8249	DCA_se2_ag1_f_01 - phones	ER1	147.9149
147.9149	DCA_se2_ag1_f_01 - phones	S	148.0149
148.0149	DCA_se2_ag1_f_01 - phones	AH0	148.0449
148.0449	DCA_se2_ag1_f_01 - phones	N	148.1349
148.1349	DCA_se2_ag1_f_01 - phones	HH	148.2349
148.1349	DCA_se2_ag1_f_01 - words	have	148.4249
148.2349	DCA_se2_ag1_f_01 - phones	AE1	148.3149
148.3149	DCA_se2_ag1_f_01 - phones	V	148.4249
148.4249	DCA_se2_ag1_f_01 - phones	T	148.4749
148.4249	DCA_se2_ag1_f_01 - words	to	148.5149
148.4749	DCA_se2_ag1_f_01 - phones	IH0	148.5149
148.5149	DCA_se2_ag1_f_01 - phones	sp	148.5549
148.5549	DCA_se2_ag1_f_01 - phones	B	148.6049
148.5549	DCA_se2_ag1_f_01 - words	be	148.7149
148.6049	DCA_se2_ag1_f_01 - phones	IY1	148.7149
148.7149	DCA_se2_ag1_f_01 - phones	AH0	148.8449
148.7149	DCA_se2_ag1_f_01 - words	a	148.8449
148.8449	DCA_se2_ag1_f_01 - phones	W	148.9749
148.8449	DCA_se2_ag1_f_01 - words	witch	149.3249
148.9749	DCA_se2_ag1_f_01 - phones	IH1	149.1249
149.1249	DCA_se2_ag1_f_01 - phones	CH	149.3249
149.8842	DCA_se2_ag1_f_01 - phones	sil	149.9242
149.9242	DCA_se2_ag1_f_01 - phones	AE1	149.9742
149.9242	DCA_se2_ag1_f_01 - words	and	150.0242
149.9742	DCA_se2_ag1_f_01 - phones	N	150.0242
150.0242	DCA_se2_ag1_f_01 - phones	Y	150.0942
150.0242	DCA_se2_ag1_f_01 - words	you	150.1542
150.0942	DCA_se2_ag1_f_01 - phones	UW1	150.1542
150.1542	DCA_se2_ag1_f_01 - phones	HH	150.2442
150.1542	DCA_se2_ag1_f_01 - words	have	150.3942
150.2442	DCA_se2_ag1_f_01 - phones	AE1	150.2842
150.2842	DCA_se2_ag1_f_01 - phones	V	150.3942
150.3942	DCA_se2_ag1_f_01 - phones	T	150.4342
150.3942	DCA_se2_ag1_f_01 - words	to	150.5142
150.4342	DCA_se2_ag1_f_01 - phones	IH0	150.5142
150.5142	DCA_se2_ag1_f_01 - phones	G	150.6142
150.5142	DCA_se2_ag1_f_01 - words	get	150.7742
150.6142	DCA_se2_ag1_f_01 - phones	IH1	150.7042
150.7042	DCA_se2_ag1_f_01 - phones	T	150.7742
151.0721	DCA_se2_ag1_f_01 - words	uh	151.4621
151.0721	DCA_se2_ag1_f_01 - phones	AH1	151.4621
151.4621	DCA_se2_ag1_f_01 - phones	sp	151.4921
151.4921	DCA_se2_ag1_f_01 - phones	F	151.7021
151.4921	DCA_se2_ag1_f_01 - words	far	151.9021
151.7021	DCA_se2_ag1_f_01 - phones	AA1	151.8721
151.8721	DCA_se2_ag1_f_01 - phones	R	151.9021
151.9021	DCA_se2_ag1_f_01 - phones	AH0	151.9421
151.9021	DCA_se2_ag1_f_01 - words	apart	152.2921
151.9421	DCA_se2_ag1_f_01 - phones	P	152.1221
152.1221	DCA_se2_ag1_f_01 - phones	AA1	152.2221
152.2221	DCA_se2_ag1_f_01 - phones	R	152.2621
152.2621	DCA_se2_ag1_f_01 - phones	T	152.2921
152.2921	DCA_se2_ag1_f_01 - phones	F	152.4521
152.2921	DCA_se2_ag1_f_01 - words	from	152.5121
152.4521	DCA_se2_ag1_f_01 - phones	ER0	152.4821
152.4821	DCA_se2_ag1_f_01 - phones	M	152.5121
152.5121	DCA_se2_ag1_f_01 - phones	AH0	152.5421
152.5121	DCA_se2_ag1_f_01 - words	'em	152.6821
152.5421	DCA_se2_ag1_f_01 - phones	M	152.6821
152.6821	DCA_se2_ag1_f_01 - phones	sp	152.7521
153.0585	DCA_int_01 - phones	AH1	153.1185
153.0585	DCA_int_01 - words	uh-huh	153.2085
153.1185	DCA_int_01 - phones	HH	153.1485
153.1485	DCA_int_01 - phones	AH1	153.2085
153.2085	DCA_int_01 - phones	sp	153.4685
153.6507	DCA_se2_ag1_f_01 - phones	AE1	153.7707
153.6507	DCA_se2_ag1_f_01 - words	and	153.8507
153.7707	DCA_se2_ag1_f_01 - phones	N	153.8507
153.9445	DCA_se2_ag1_f_01 - phones	sil	153.9845
153.9845	DCA_se2_ag1_f_01 - phones	AH1	154.2045
153.9845	DCA_se2_ag1_f_01 - words	um	154.5545
154.2045	DCA_se2_ag1_f_01 - phones	M	154.5545
156.0614	DCA_se2_ag1_f_01 - phones	AH0	156.1214
156.0614	DCA_se2_ag1_f_01 - words	and	156.1814
156.1214	DCA_se2_ag1_f_01 - phones	N	156.1514
156.1514	DCA_se2_ag1_f_01 - phones	D	156.1814
156.1814	DCA_se2_ag1_f_01 - phones	DH	156.2314
156.1814	DCA_se2_ag1_f_01 - words	then	156.3614
156.2314	DCA_se2_ag1_f_01 - phones	EH1	156.3314
156.3314	DCA_se2_ag1_f_01 - phones	N	156.3614
156.3614	DCA_se2_ag1_f_01 - phones	IH0	156.4014
156.3614	DCA_se2_ag1_f_01 - words	it	156.4714
156.4014	DCA_se2_ag1_f_01 - phones	T	156.4714
156.4714	DCA_se2_ag1_f_01 - phones	G	156.5314
156.4714	DCA_se2_ag1_f_01 - words	gotta	156.7014
156.5314	DCA_se2_ag1_f_01 - phones	AA1	156.6214
156.6214	DCA_se2_ag1_f_01 - phones	T	156.6614
156.6614	DCA_se2_ag1_f_01 - phones	AH0	156.7014
156.7014	DCA_se2_ag1_f_01 - phones	B	156.8014
156.7014	DCA_se2_ag1_f_01 - words	be	156.8914
156.8014	DCA_se2_ag1_f_01 - phones	IY1	156.8914
156.8914	DCA_se2_ag1_f_01 - phones	AH0	157.0114
156.8914	DCA_se2_ag1_f_01 - words	a	157.0114
157.0114	DCA_se2_ag1_f_01 - phones	L	157.0714
157.0114	DCA_se2_ag1_f_01 - words	lot	157.2414
157.0714	DCA_se2_ag1_f_01 - phones	AA1	157.1914
157.1914	DCA_se2_ag1_f_01 - phones	T	157.2414
157.2414	DCA_se2_ag1_f_01 - phones	AH0	157.3114
157.2414	DCA_se2_ag1_f_01 - words	of	157.3414
157.3114	DCA_se2_ag1_f_01 - phones	V	157.3414
157.3414	DCA_se2_ag1_f_01 - phones	sp	157.3714
157.5244	DCA_se2_ag1_f_01 - words	uh	157.8844
157.5244	DCA_se2_ag1_f_01 - phones	AH1	157.8844
157.8844	DCA_se2_ag1_f_01 - phones	sp	157.9544
157.9544	DCA_se2_ag1_f_01 - phones	CH	158.1044
157.9544	DCA_se2_ag1_f_01 - words	children	158.3644
158.1044	DCA_se2_ag1_f_01 - phones	IH1	158.1744
158.1744	DCA_se2_ag1_f_01 - phones	L	158.2444
158.2444	DCA_se2_ag1_f_01 - phones	D	158.2744
158.2744	DCA_se2_ag1_f_01 - phones	R	158.3044
158.3044	DCA_se2_ag1_f_01 - phones	AH0	158.3344
158.3344	DCA_se2_ag1_f_01 - phones	N	158.3644
158.3644	DCA_se2_ag1_f_01 - phones	DH	158.3944
158.3644	DCA_se2_ag1_f_01 - words	that	158.4744
158.3944	DCA_se2_ag1_f_01 - phones	AE1	158.4244
158.4244	DCA_se2_ag1_f_01 - phones	T	158.4744
158.4744	DCA_se2_ag1_f_01 - phones	G	158.5744
158.4744	DCA_se2_ag1_f_01 - words	go	158.7544
158.5744	DCA_se2_ag1_f_01 - phones	OW1	158.7544
159.0865	DCA_se2_ag1_f_01 - phones	P	159.1965
159.0865	DCA_se2_ag1_f_01 - words	playing	159.4765
159.1965	DCA_se2_ag1_f_01 - phones	L	159.2365
159.2365	DCA_se2_ag1_f_01 - phones	EY1	159.3865
159.3865	DCA_se2_ag1_f_01 - phones	IH0	159.4265
159.4265	DCA_se2_ag1_f_01 - phones	NG	159.4765
159.4765	DCA_se2_ag1_f_01 - phones	ER0	159.6265
159.4765	DCA_se2_ag1_f_01 - words	around	159.8965
159.6265	DCA_se2_ag1_f_01 - phones	AW1	159.8165
159.8165	DCA_se2_ag1_f_01 - phones	N	159.8665
159.8665	DCA_se2_ag1_f_01 - phones	D	159.8965
159.8965	DCA_se2_ag1_f_01 - phones	AH0	159.9265
159.8965	DCA_se2_ag1_f_01 - words	and	159.9565
159.9265	DCA_se2_ag1_f_01 - phones	N	159.9565
159.9565	DCA_se2_ag1_f_01 - phones	M	160.0765
159.9565	DCA_se2_ag1_f_01 - words	messing	160.3265
160.0765	DCA_se2_ag1_f_01 - phones	EH1	160.1665
160.1665	DCA_se2_ag1_f_01 - phones	S	160.2665
160.2665	DCA_se2_ag1_f_01 - phones	IH0	160.2965
160.2965	DCA_se2_ag1_f_01 - phones	NG	160.3265
160.3265	DCA_se2_ag1_f_01 - phones	W	160.3965
160.3265	DCA_se2_ag1_f_01 - words	with	160.5465
160.3965	DCA_se2_ag1_f_01 - phones	IH0	160.4565
160.4565	DCA_se2_ag1_f_01 - phones	TH	160.5465
160.5465	DCA_se2_ag1_f_01 - phones	DH	160.5765
160.5465	DCA_se2_ag1_f_01 - words	their	160.7465
160.5765	DCA_se2_ag1_f_01 - phones	EH1	160.6665
160.6665	DCA_se2_ag1_f_01 - phones	R	160.7465
160.7465	DCA_se2_ag1_f_01 - phones	S	160.8965
160.7465	DCA_se2_ag1_f_01 - words	stuff	161.1365
160.8965	DCA_se2_ag1_f_01 - phones	T	160.9565
160.9565	DCA_se2_ag1_f_01 - phones	AH1	161.0565
161.0565	DCA_se2_ag1_f_01 - phones	F	161.1365
161.6185	DCA_se2_ag1_f_01 - phones	AH0	161.6885
161.6185	DCA_se2_ag1_f_01 - words	and	161.7385
161.6885	DCA_se2_ag1_f_01 - phones	N	161.7385
161.7385	DCA_se2_ag1_f_01 - phones	IH1	161.7985
161.7385	DCA_se2_ag1_f_01 - words	if	161.8985
161.7985	DCA_se2_ag1_f_01 - phones	F	161.8985
161.8985	DCA_se2_ag1_f_01 - phones	Y	161.9285
161.8985	DCA_se2_ag1_f_01 - words	you	162.0185
161.9285	DCA_se2_ag1_f_01 - phones	UW1	162.0185
162.0185	DCA_se2_ag1_f_01 - phones	K	162.1385
162.0185	DCA_se2_ag1_f_01 - words	come	162.2285
162.1385	DCA_se2_ag1_f_01 - phones	AH1	162.1885
162.1885	DCA_se2_ag1_f_01 - phones	M	162.2285
162.2285	DCA_se2_ag1_f_01 - phones	IH0	162.2585
162.2285	DCA_se2_ag1_f_01 - words	in	162.2985
162.2585	DCA_se2_ag1_f_01 - phones	N	162.2985
162.2985	DCA_se2_ag1_f_01 - phones	HH	162.3285
162.2985	DCA_se2_ag1_f_01 - words	her	162.4685
162.3285	DCA_se2_ag1_f_01 - phones	ER0	162.4685
162.4685	DCA_se2_ag1_f_01 - phones	K	162.5985
162.4685	DCA_se2_ag1_f_01 - words	castle	163.0085
162.5985	DCA_se2_ag1_f_01 - phones	AE1	162.7585
162.7585	DCA_se2_ag1_f_01 - phones	S	162.8585
162.8585	DCA_se2_ag1_f_01 - phones	AH0	162.9085
162.9085	DCA_se2_ag1_f_01 - phones	L	163.0085
163.0085	DCA_se2_ag1_f_01 - phones	sp	163.2747
163.2747	DCA_se2_ag1_f_01 - phones	AE1	163.3847
163.2747	DCA_se2_ag1_f_01 - words	and	163.4247
163.3847	DCA_se2_ag1_f_01 - phones	N	163.4247
163.4247	DCA_se2_ag1_f_01 - phones	sp	163.4647
163.4647	DCA_se2_ag1_f_01 - phones	AH1	163.7347
163.4647	DCA_se2_ag1_f_01 - words	um	164.0147
163.7347	DCA_se2_ag1_f_01 - phones	M	164.0147
165.1052	DCA_se2_ag1_f_01 - phones	DH	165.1852
165.1052	DCA_se2_ag1_f_01 - words	the	165.2352
165.1852	DCA_se2_ag1_f_01 - phones	IY0	165.2352
165.2352	DCA_se2_ag1_f_01 - phones	CH	165.3852
165.2352	DCA_se2_ag1_f_01 - words	children	165.6552
165.3852	DCA_se2_ag1_f_01 - phones	IH1	165.4452
165.4452	DCA_se2_ag1_f_01 - phones	L	165.5152
165.5152	DCA_se2_ag1_f_01 - phones	D	165.5452
165.5452	DCA_se2_ag1_f_01 - phones	R	165.5752
165.5752	DCA_se2_ag1_f_01 - phones	AH0	165.6052
165.6052	DCA_se2_ag1_f_01 - phones	N	165.6552
165.6552	DCA_se2_ag1_f_01 - phones	HH	165.7452
165.6552	DCA_se2_ag1_f_01 - words	have	165.8752
165.7452	DCA_se2_ag1_f_01 - phones	AE1	165.7852
165.7852	DCA_se2_ag1_f_01 - phones	V	165.8752
165.8752	DCA_se2_ag1_f_01 - phones	T	165.9252
165.8752	DCA_se2_ag1_f_01 - words	to	165.9752
165.9252	DCA_se2_ag1_f_01 - phones	AH0	165.9752
165.9752	DCA_se2_ag1_f_01 - phones	S	166.1252
165.9752	DCA_se2_ag1_f_01 - words	say	166.2952
166.1252	DCA_se2_ag1_f_01 - phones	EY1	166.2952
166.4248	DCA_se2_ag1_f_01 - phones	sil	166.4648
166.4648	DCA_se2_ag1_f_01 - phones	AH1	166.6448
166.4648	DCA_se2_ag1_f_01 - words	um	166.7948
166.6448	DCA_se2_ag1_f_01 - phones	M	166.7948
168.1407	DCA_se2_ag1_f_01 - phones	HH	168.2107
168.1407	DCA_se2_ag1_f_01 - words	what	168.3807
168.2107	DCA_se2_ag1_f_01 - phones	W	168.2507
168.2507	DCA_se2_ag1_f_01 - phones	AH1	168.3007
168.3007	DCA_se2_ag1_f_01 - phones	T	168.3807
168.3807	DCA_se2_ag1_f_01 - phones	T	168.5207
168.3807	DCA_se2_ag1_f_01 - words	time	168.7907
168.5207	DCA_se2_ag1_f_01 - phones	AY1	168.7007
168.7007	DCA_se2_ag1_f_01 - phones	M	168.7907
168.7907	DCA_se2_ag1_f_01 - phones	IH1	168.8707
168.7907	DCA_se2_ag1_f_01 - words	is	168.9907
168.8707	DCA_se2_ag1_f_01 - phones	Z	168.9907
168.9907	DCA_se2_ag1_f_01 - phones	IH1	169.0407
168.9907	DCA_se2_ag1_f_01 - words	it	169.1207
169.0407	DCA_se2_ag1_f_01 - phones	T	169.1207
169.5524	DCA_se2_ag1_f_01 - phones	AE1	169.6624
169.5524	DCA_se2_ag1_f_01 - words	and	169.7524
169.6624	DCA_se2_ag1_f_01 - phones	N	169.7224
169.7224	DCA_se2_ag1_f_01 - phones	D	169.7524
169.7524	DCA_se2_ag1_f_01 - phones	DH	169.8024
169.7524	DCA_se2_ag1_f_01 - words	the	169.8924
169.8024	DCA_se2_ag1_f_01 - phones	AH1	169.8924
169.8924	DCA_se2_ag1_f_01 - phones	sp	169.9624
169.9624	DCA_se2_ag1_f_01 - phones	AH1	170.2024
169.9624	DCA_se2_ag1_f_01 - words	uh	170.2024
170.2024	DCA_se2_ag1_f_01 - phones	W	170.2924
170.2024	DCA_se2_ag1_f_01 - words	witch	170.4224
170.2924	DCA_se2_ag1_f_01 - phones	IH1	170.3424
170.3424	DCA_se2_ag1_f_01 - phones	CH	170.4224
170.4224	DCA_se2_ag1_f_01 - phones	HH	170.5024
170.4224	DCA_se2_ag1_f_01 - words	have	170.6024
170.5024	DCA_se2_ag1_f_01 - phones	AE1	170.5624
170.5624	DCA_se2_ag1_f_01 - phones	V	170.6024
170.6024	DCA_se2_ag1_f_01 - phones	sp	170.6424
170.6424	DCA_se2_ag1_f_01 - phones	T	170.7224
170.6424	DCA_se2_ag1_f_01 - words	to	170.7524
170.7224	DCA_se2_ag1_f_01 - phones	AH0	170.7524
170.7524	DCA_se2_ag1_f_01 - phones	S	170.8424
170.7524	DCA_se2_ag1_f_01 - words	say	170.9024
170.8424	DCA_se2_ag1_f_01 - phones	EY1	170.9024
170.9024	DCA_se2_ag1_f_01 - phones	AH1	170.9824
170.9024	DCA_se2_ag1_f_01 - words	uh	170.9824
170.9824	DCA_se2_ag1_f_01 - phones	W	171.0824
170.9824	DCA_se2_ag1_f_01 - words	one	171.1724
171.0824	DCA_se2_ag1_f_01 - phones	AH1	171.1324
171.1324	DCA_se2_ag1_f_01 - phones	N	171.1724
171.1724	DCA_se2_ag1_f_01 - phones	AH0	171.2424
171.1724	DCA_se2_ag1_f_01 - words	o'clock	171.5724
171.2424	DCA_se2_ag1_f_01 - phones	K	171.3624
171.3624	DCA_se2_ag1_f_01 - phones	L	171.4024
171.4024	DCA_se2_ag1_f_01 - phones	AA1	171.5124
171.5124	DCA_se2_ag1_f_01 - phones	K	171.5724
171.8652	DCA_se2_ag1_f_01 - phones	DH	171.9352
171.8652	DCA_se2_ag1_f_01 - words	then	172.0152
171.9352	DCA_se2_ag1_f_01 - phones	EH1	171.9652
171.9652	DCA_se2_ag1_f_01 - phones	N	172.0152
172.0152	DCA_se2_ag1_f_01 - phones	Y	172.0752
172.0152	DCA_se2_ag1_f_01 - words	you	172.1052
172.0752	DCA_se2_ag1_f_01 - phones	UW1	172.1052
172.1052	DCA_se2_ag1_f_01 - phones	G	172.1752
172.1052	DCA_se2_ag1_f_01 - words	got	172.3252
172.1752	DCA_se2_ag1_f_01 - phones	AA1	172.2952
172.2952	DCA_se2_ag1_f_01 - phones	T	172.3252
172.3252	DCA_se2_ag1_f_01 - phones	T	172.3552
172.3252	DCA_se2_ag1_f_01 - words	to	172.3852
172.3552	DCA_se2_ag1_f_01 - phones	AH0	172.3852
172.3852	DCA_se2_ag1_f_01 - phones	K	172.4552
172.3852	DCA_se2_ag1_f_01 - words	keep	172.6052
172.4552	DCA_se2_ag1_f_01 - phones	IY1	172.5252
172.5252	DCA_se2_ag1_f_01 - phones	P	172.6052
172.6052	DCA_se2_ag1_f_01 - phones	AO1	172.7052
172.6052	DCA_se2_ag1_f_01 - words	on	172.7652
172.7052	DCA_se2_ag1_f_01 - phones	N	172.7652
172.7652	DCA_se2_ag1_f_01 - phones	S	172.8952
172.7652	DCA_se2_ag1_f_01 - words	saying	173.0152
172.8952	DCA_se2_ag1_f_01 - phones	EY1	172.9552
172.9552	DCA_se2_ag1_f_01 - phones	IH0	172.9852
172.9852	DCA_se2_ag1_f_01 - phones	NG	173.0152
173.0152	DCA_se2_ag1_f_01 - phones	DH	173.0552
173.0152	DCA_se2_ag1_f_01 - words	that	173.2152
173.0552	DCA_se2_ag1_f_01 - phones	AE1	173.1152
173.1152	DCA_se2_ag1_f_01 - phones	T	173.2152
173.2152	DCA_se2_ag1_f_01 - phones	AO1	173.3452
173.2152	DCA_se2_ag1_f_01 - words	all	173.3952
173.3452	DCA_se2_ag1_f_01 - phones	L	173.3952
173.3952	DCA_se2_ag1_f_01 - phones	DH	173.4252
173.3952	DCA_se2_ag1_f_01 - words	the	173.4552
173.4252	DCA_se2_ag1_f_01 - phones	AH0	173.4552
173.4552	DCA_se2_ag1_f_01 - phones	W	173.5452
173.4552	DCA_se2_ag1_f_01 - words	way	173.6052
173.5452	DCA_se2_ag1_f_01 - phones	EY1	173.6052
173.6052	DCA_se2_ag1_f_01 - phones	AH1	173.6552
173.6052	DCA_se2_ag1_f_01 - words	up	173.7152
173.6552	DCA_se2_ag1_f_01 - phones	P	173.7152
173.7152	DCA_se2_ag1_f_01 - phones	T	173.7652
173.7152	DCA_se2_ag1_f_01 - words	to	173.8352
173.7652	DCA_se2_ag1_f_01 - phones	AH0	173.8352
173.8352	DCA_se2_ag1_f_01 - phones	T	173.9552
173.8352	DCA_se2_ag1_f_01 - words	twelve	174.1552
173.9552	DCA_se2_ag1_f_01 - phones	W	173.9852
173.9852	DCA_se2_ag1_f_01 - phones	EH1	174.0652
174.0652	DCA_se2_ag1_f_01 - phones	L	174.1252
174.1252	DCA_se2_ag1_f_01 - phones	V	174.1552
174.1552	DCA_se2_ag1_f_01 - phones	AH0	174.2052
174.1552	DCA_se2_ag1_f_01 - words	o'clock	174.5452
174.2052	DCA_se2_ag1_f_01 - phones	K	174.3352
174.3352	DCA_se2_ag1_f_01 - phones	L	174.4052
174.4052	DCA_se2_ag1_f_01 - phones	AA1	174.5152
174.5152	DCA_se2_ag1_f_01 - phones	K	174.5452
174.7970	DCA_int_01 - phones	AH1	174.8470
174.7970	DCA_int_01 - words	uh-huh	174.9070
174.8470	DCA_int_01 - phones	HH	174.8770
174.8770	DCA_int_01 - phones	AH1	174.9070
174.9070	DCA_int_01 - phones	sp	175.2270
175.3845	DCA_se2_ag1_f_01 - phones	AE1	175.4845
175.3845	DCA_se2_ag1_f_01 - words	and	175.6145
175.4845	DCA_se2_ag1_f_01 - phones	N	175.6145
175.6145	DCA_se2_ag1_f_01 - phones	W	175.6945
175.6145	DCA_se2_ag1_f_01 - words	when	175.8145
175.6945	DCA_se2_ag1_f_01 - phones	IH1	175.7645
175.7645	DCA_se2_ag1_f_01 - phones	N	175.8145
175.8145	DCA_se2_ag1_f_01 - phones	sp	175.8945
175.8945	DCA_se2_ag1_f_01 - phones	AH1	176.1145
175.8945	DCA_se2_ag1_f_01 - words	uh	176.1145
176.1145	DCA_se2_ag1_f_01 - phones	Y	176.2745
176.1145	DCA_se2_ag1_f_01 - words	you	176.3145
176.2745	DCA_se2_ag1_f_01 - phones	UW1	176.3145
176.3145	DCA_se2_ag1_f_01 - phones	sp	176.3645
176.4803	DCA_se2_ag1_f_01 - phones	G	176.5503
176.4803	DCA_se2_ag1_f_01 - words	get	176.6903
176.5503	DCA_se2_ag1_f_01 - phones	IH1	176.6003
176.6003	DCA_se2_ag1_f_01 - phones	T	176.6903
176.6903	DCA_se2_ag1_f_01 - phones	T	176.7403
176.6903	DCA_se2_ag1_f_01 - words	to	176.8103
176.7403	DCA_se2_ag1_f_01 - phones	IH0	176.8103
176.8103	DCA_se2_ag1_f_01 - phones	sp	177.1358
177.1358	DCA_se2_ag1_f_01 - words	oh	177.5158
177.1358	DCA_se2_ag1_f_01 - phones	OW1	177.5158
177.5158	DCA_se2_ag1_f_01 - phones	sp	177.6358
177.8232	DCA_se2_ag1_f_01 - phones	HH	177.8632
177.8232	DCA_se2_ag1_f_01 - words	when	177.9632
177.8632	DCA_se2_ag1_f_01 - phones	W	177.8932
177.8932	DCA_se2_ag1_f_01 - phones	EH1	177.9232
177.9232	DCA_se2_ag1_f_01 - phones	N	177.9632
177.9632	DCA_se2_ag1_f_01 - phones	DH	178.0132
177.9632	DCA_se2_ag1_f_01 - words	they	178.1232
178.0132	DCA_se2_ag1_f_01 - phones	EY1	178.1232
178.1232	DCA_se2_ag1_f_01 - phones	S	178.2532
178.1232	DCA_se2_ag1_f_01 - words	say	178.4132
178.2532	DCA_se2_ag1_f_01 - phones	EY1	178.4132
178.8537	DCA_se2_ag1_f_01 - phones	HH	178.8937
178.8537	DCA_se2_ag1_f_01 - words	what	179.0337
178.8937	DCA_se2_ag1_f_01 - phones	W	178.9237
178.9237	DCA_se2_ag1_f_01 - phones	AH1	178.9737
178.9737	DCA_se2_ag1_f_01 - phones	T	179.0337
179.0337	DCA_se2_ag1_f_01 - phones	T	179.1737
179.0337	DCA_se2_ag1_f_01 - words	time	179.4937
179.1737	DCA_se2_ag1_f_01 - phones	AY1	179.3837
179.3837	DCA_se2_ag1_f_01 - phones	M	179.4937
179.4937	DCA_se2_ag1_f_01 - phones	IH1	179.5737
179.4937	DCA_se2_ag1_f_01 - words	is	179.6837
179.5737	DCA_se2_ag1_f_01 - phones	Z	179.6837
179.6837	DCA_se2_ag1_f_01 - phones	IH1	179.7437
179.6837	DCA_se2_ag1_f_01 - words	it	179.8237
179.7437	DCA_se2_ag1_f_01 - phones	T	179.8237
179.8237	DCA_se2_ag1_f_01 - phones	sp	179.8537
179.8537	DCA_se2_ag1_f_01 - phones	AH0	179.9737
179.8537	DCA_se2_ag1_f_01 - words	and	180.0837
179.9737	DCA_se2_ag1_f_01 - phones	N	180.0537
180.0537	DCA_se2_ag1_f_01 - phones	D	180.0837
180.0837	DCA_se2_ag1_f_01 - phones	DH	180.1337
180.0837	DCA_se2_ag1_f_01 - words	the	180.2037
180.1337	DCA_se2_ag1_f_01 - phones	AH1	180.2037
180.2037	DCA_se2_ag1_f_01 - phones	sp	180.3479
180.3479	DCA_se2_ag1_f_01 - phones	OW1	180.4479
180.3479	DCA_se2_ag1_f_01 - words	old	180.5579
180.4479	DCA_se2_ag1_f_01 - phones	L	180.5279
180.5279	DCA_se2_ag1_f_01 - phones	D	180.5579
180.5579	DCA_se2_ag1_f_01 - phones	L	180.6079
180.5579	DCA_se2_ag1_f_01 - words	lady	180.8679
180.6079	DCA_se2_ag1_f_01 - phones	EY1	180.7579
180.7579	DCA_se2_ag1_f_01 - phones	D	180.7879
180.7879	DCA_se2_ag1_f_01 - phones	IY0	180.8679
180.8679	DCA_se2_ag1_f_01 - phones	W	180.9779
180.8679	DCA_se2_ag1_f_01 - words	witch	181.1179
180.9779	DCA_se2_ag1_f_01 - phones	IH1	181.0479
181.0479	DCA_se2_ag1_f_01 - phones	CH	181.1179
181.1179	DCA_se2_ag1_f_01 - phones	S	181.2679
181.1179	DCA_se2_ag1_f_01 - words	say	181.4479
181.2679	DCA_se2_ag1_f_01 - phones	EY1	181.4479
181.7902	DCA_se2_ag1_f_01 - phones	sil	181.8302
181.8302	DCA_se2_ag1_f_01 - phones	M	181.9502
181.8302	DCA_se2_ag1_f_01 - words	midnight	182.4202
181.9502	DCA_se2_ag1_f_01 - phones	IH1	182.0402
182.0402	DCA_se2_ag1_f_01 - phones	D	182.1102
182.1102	DCA_se2_ag1_f_01 - phones	N	182.2202
182.2202	DCA_se2_ag1_f_01 - phones	AY2	182.3702
182.3702	DCA_se2_ag1_f_01 - phones	T	182.4202
182.9280	DCA_se2_ag1_f_01 - phones	sil	183.0180
183.0180	DCA_se2_ag1_f_01 - phones	DH	183.0680
183.0180	DCA_se2_ag1_f_01 - words	then	183.2880
183.0680	DCA_se2_ag1_f_01 - phones	EH1	183.1680
183.1680	DCA_se2_ag1_f_01 - phones	N	183.2880
183.2880	DCA_se2_ag1_f_01 - phones	sp	183.3680
183.3680	DCA_se2_ag1_f_01 - words	uh	183.5880
183.3680	DCA_se2_ag1_f_01 - phones	AH1	183.5880
183.5880	DCA_se2_ag1_f_01 - phones	sp	183.6380
183.6380	DCA_se2_ag1_f_01 - phones	DH	183.6880
183.6380	DCA_se2_ag1_f_01 - words	the	183.7680
183.6880	DCA_se2_ag1_f_01 - phones	AH0	183.7680
183.7680	DCA_se2_ag1_f_01 - phones	W	183.8580
183.7680	DCA_se2_ag1_f_01 - words	witch	184.0480
183.8580	DCA_se2_ag1_f_01 - phones	IH1	183.9180
183.9180	DCA_se2_ag1_f_01 - phones	CH	184.0480
184.0480	DCA_se2_ag1_f_01 - phones	S	184.0980
184.0480	DCA_se2_ag1_f_01 - words	start	184.4180
184.0980	DCA_se2_ag1_f_01 - phones	T	184.1580
184.1580	DCA_se2_ag1_f_01 - phones	AA1	184.3080
184.3080	DCA_se2_ag1_f_01 - phones	R	184.3480
184.3480	DCA_se2_ag1_f_01 - phones	T	184.4180
184.4180	DCA_se2_ag1_f_01 - phones	R	184.4880
184.4180	DCA_se2_ag1_f_01 - words	running	184.7480
184.4880	DCA_se2_ag1_f_01 - phones	AH1	184.5580
184.5580	DCA_se2_ag1_f_01 - phones	N	184.5880
184.5880	DCA_se2_ag1_f_01 - phones	IH0	184.6580
184.6580	DCA_se2_ag1_f_01 - phones	NG	184.7480
184.7480	DCA_se2_ag1_f_01 - phones	AE1	184.8580
184.7480	DCA_se2_ag1_f_01 - words	after	184.9680
184.8580	DCA_se2_ag1_f_01 - phones	F	184.8980
184.8980	DCA_se2_ag1_f_01 - phones	T	184.9280
184.9280	DCA_se2_ag1_f_01 - phones	ER0	184.9680
185.3014	DCA_int_01 - phones	M	185.6014
185.3014	DCA_int_01 - words	mm-hm	185.8314
185.5998	DCA_se2_ag1_f_01 - phones	sil	185.6398
185.6014	DCA_int_01 - phones	HH	185.6614
185.6398	DCA_se2_ag1_f_01 - phones	AE1	185.7898
185.6398	DCA_se2_ag1_f_01 - words	and	185.8298
185.6614	DCA_int_01 - phones	M	185.8314
185.7898	DCA_se2_ag1_f_01 - phones	N	185.8298
185.8298	DCA_se2_ag1_f_01 - phones	IH0	185.8998
185.8298	DCA_se2_ag1_f_01 - words	if	186.0198
185.8998	DCA_se2_ag1_f_01 - phones	F	186.0198
186.0198	DCA_se2_ag1_f_01 - words	th-	186.0498
186.0198	DCA_se2_ag1_f_01 - phones	TH	186.0498
186.0498	DCA_se2_ag1_f_01 - phones	sp	186.0998
186.2666	DCA_se2_ag1_f_01 - phones	Y	186.3666
186.2666	DCA_se2_ag1_f_01 - words	you	186.4066
186.3666	DCA_se2_ag1_f_01 - phones	UW1	186.4066
186.4066	DCA_se2_ag1_f_01 - phones	sp	186.4766
186.4766	DCA_se2_ag1_f_01 - phones	K	186.6066
186.4766	DCA_se2_ag1_f_01 - words	catch	186.8666
186.6066	DCA_se2_ag1_f_01 - phones	AE1	186.7266
186.7266	DCA_se2_ag1_f_01 - phones	CH	186.8666
186.8666	DCA_se2_ag1_f_01 - phones	EH1	186.9066
186.8666	DCA_se2_ag1_f_01 - words	'em-	186.9666
186.9066	DCA_se2_ag1_f_01 - phones	M	186.9666
186.9666	DCA_se2_ag1_f_01 - phones	sp	187.0466
187.0466	DCA_se2_ag1_f_01 - phones	AE1	187.1866
187.0466	DCA_se2_ag1_f_01 - words	and	187.2666
187.1866	DCA_se2_ag1_f_01 - phones	N	187.2666
187.2666	DCA_se2_ag1_f_01 - phones	IH1	187.3166
187.2666	DCA_se2_ag1_f_01 - words	if	187.4166
187.3166	DCA_se2_ag1_f_01 - phones	F	187.4166
187.4166	DCA_se2_ag1_f_01 - phones	DH	187.4666
187.4166	DCA_se2_ag1_f_01 - words	the	187.5266
187.4666	DCA_se2_ag1_f_01 - phones	AH0	187.5266
187.5266	DCA_se2_ag1_f_01 - phones	W	187.6066
187.5266	DCA_se2_ag1_f_01 - words	witch	187.8366
187.6066	DCA_se2_ag1_f_01 - phones	IH1	187.6766
187.6766	DCA_se2_ag1_f_01 - phones	CH	187.8366
187.8366	DCA_se2_ag1_f_01 - phones	K	187.9466
187.8366	DCA_se2_ag1_f_01 - words	ca-	188.0666
187.9466	DCA_se2_ag1_f_01 - phones	AE1	188.0666
188.0666	DCA_se2_ag1_f_01 - phones	sp	188.1166
188.2985	DCA_se2_ag1_f_01 - phones	K	188.4285
188.2985	DCA_se2_ag1_f_01 - words	catch	188.6485
188.4285	DCA_se2_ag1_f_01 - phones	AE1	188.5085
188.5085	DCA_se2_ag1_f_01 - phones	CH	188.6485
188.6485	DCA_se2_ag1_f_01 - phones	AH0	188.6985
188.6485	DCA_se2_ag1_f_01 - words	'em	188.7285
188.6985	DCA_se2_ag1_f_01 - phones	M	188.7285
188.7285	DCA_se2_ag1_f_01 - phones	sp	188.7985
189.1798	DCA_se2_ag1_f_01 - words	uh	189.3398
189.1798	DCA_se2_ag1_f_01 - phones	AH1	189.3398
189.3398	DCA_se2_ag1_f_01 - phones	Y	189.4798
189.3398	DCA_se2_ag1_f_01 - words	you	189.5598
189.4798	DCA_se2_ag1_f_01 - phones	UW1	189.5598
189.5598	DCA_se2_ag1_f_01 - phones	G	189.6398
189.5598	DCA_se2_ag1_f_01 - words	gotta	189.8198
189.6398	DCA_se2_ag1_f_01 - phones	AA1	189.7198
189.7198	DCA_se2_ag1_f_01 - phones	T	189.7698
189.7698	DCA_se2_ag1_f_01 - phones	AH0	189.8198
189.8198	DCA_se2_ag1_f_01 - phones	B	189.9098
189.8198	DCA_se2_ag1_f_01 - words	be	189.9398
189.9098	DCA_se2_ag1_f_01 - phones	IY0	189.9398
189.9398	DCA_se2_ag1_f_01 - phones	DH	189.9698
189.9398	DCA_se2_ag1_f_01 - words	the	190.0098
189.9698	DCA_se2_ag1_f_01 - phones	IY0	190.0098
190.0098	DCA_se2_ag1_f_01 - phones	W	190.1898
190.0098	DCA_se2_ag1_f_01 - words	witch	190.5898
190.1898	DCA_se2_ag1_f_01 - phones	IH1	190.3298
190.3298	DCA_se2_ag1_f_01 - phones	CH	190.5898
190.7006	DCA_int_01 - phones	M	190.7506
190.7006	DCA_int_01 - words	mm-hm	191.0506
190.7506	DCA_int_01 - phones	HH	190.8006
190.8006	DCA_int_01 - phones	M	191.0506
191.0506	DCA_int_01 - phones	sp	191.2306
191.3254	DCA_int_01 - phones	HH	191.3854
191.3254	DCA_int_01 - words	how	191.4554
191.3854	DCA_int_01 - phones	AW1	191.4554
191.4554	DCA_int_01 - phones	D	191.5154
191.4554	DCA_int_01 - words	do	191.5454
191.5154	DCA_int_01 - phones	UW1	191.5454
191.5454	DCA_int_01 - phones	Y	191.5754
191.5454	DCA_int_01 - words	you	191.6754
191.5754	DCA_int_01 - phones	UW1	191.6754
191.6754	DCA_int_01 - phones	P	191.7554
191.6754	DCA_int_01 - words	pick	191.8854
191.7554	DCA_int_01 - phones	IH1	191.7954
191.7954	DCA_int_01 - phones	K	191.8854
191.8854	DCA_int_01 - phones	DH	191.9354
191.8854	DCA_int_01 - words	the	191.9754
191.9354	DCA_int_01 - phones	AH0	191.9754
191.9754	DCA_int_01 - phones	sp	192.0354
192.0354	DCA_int_01 - phones	F	192.1054
192.0354	DCA_int_01 - words	first	192.3254
192.1054	DCA_int_01 - phones	ER1	192.2154
192.2154	DCA_int_01 - phones	S	192.2854
192.2854	DCA_int_01 - phones	T	192.3254
192.3254	DCA_int_01 - phones	sp	192.4054
192.4054	DCA_int_01 - phones	W	192.4654
192.4054	DCA_int_01 - words	witch	192.7654
192.4654	DCA_int_01 - phones	IH1	192.6254
192.6254	DCA_int_01 - phones	CH	192.7654
193.7210	DCA_se2_ag1_f_01 - phones	W	193.8510
193.7210	DCA_se2_ag1_f_01 - words	well	194.0510
193.8510	DCA_se2_ag1_f_01 - phones	EH1	193.9810
193.9810	DCA_se2_ag1_f_01 - phones	L	194.0510
194.0510	DCA_se2_ag1_f_01 - phones	S	194.1710
194.0510	DCA_se2_ag1_f_01 - words	sometime	194.5710
194.1710	DCA_se2_ag1_f_01 - phones	AH1	194.2010
194.2010	DCA_se2_ag1_f_01 - phones	M	194.2810
194.2810	DCA_se2_ag1_f_01 - phones	T	194.3910
194.3910	DCA_se2_ag1_f_01 - phones	AY2	194.5310
194.5310	DCA_se2_ag1_f_01 - phones	M	194.5710
194.5710	DCA_se2_ag1_f_01 - phones	Y	194.6710
194.5710	DCA_se2_ag1_f_01 - words	you	194.7310
194.6710	DCA_se2_ag1_f_01 - phones	UW1	194.7310
194.7310	DCA_se2_ag1_f_01 - phones	P	194.8910
194.7310	DCA_se2_ag1_f_01 - words	put	195.0110
194.8910	DCA_se2_ag1_f_01 - phones	UH1	194.9410
194.9410	DCA_se2_ag1_f_01 - phones	T	195.0110
195.0110	DCA_se2_ag1_f_01 - phones	Y	195.0710
195.0110	DCA_se2_ag1_f_01 - words	your	195.1710
195.0710	DCA_se2_ag1_f_01 - phones	UH1	195.1110
195.1110	DCA_se2_ag1_f_01 - phones	R	195.1710
195.1710	DCA_se2_ag1_f_01 - phones	F	195.3510
195.1710	DCA_se2_ag1_f_01 - words	feet	195.5310
195.3510	DCA_se2_ag1_f_01 - phones	IY1	195.4910
195.4910	DCA_se2_ag1_f_01 - phones	T	195.5310
195.5310	DCA_se2_ag1_f_01 - phones	IH1	195.6010
195.5310	DCA_se2_ag1_f_01 - words	in	195.7910
195.6010	DCA_se2_ag1_f_01 - phones	N	195.7910
196.2763	DCA_se2_ag1_f_01 - phones	P	196.3463
196.2763	DCA_se2_ag1_f_01 - words	put	196.4663
196.3463	DCA_se2_ag1_f_01 - phones	UH1	196.3963
196.3963	DCA_se2_ag1_f_01 - phones	T	196.4663
196.4663	DCA_se2_ag1_f_01 - phones	Y	196.4963
196.4663	DCA_se2_ag1_f_01 - words	your	196.5663
196.4963	DCA_se2_ag1_f_01 - phones	UH1	196.5263
196.5263	DCA_se2_ag1_f_01 - phones	R	196.5663
196.5663	DCA_se2_ag1_f_01 - phones	F	196.6863
196.5663	DCA_se2_ag1_f_01 - words	feet	196.8163
196.6863	DCA_se2_ag1_f_01 - phones	IY1	196.7663
[truncated: 14,722 more rows]
