# Supplementary material for: Considering Performance in the Automated and Manual Coding of Sociolinguistic Variables: Lessons From Variable (ING)
Source: Front Artif Intell. 2021 Apr 29;4:648543. doi: 10.3389/frai.2021.648543 (PMC8117961; doi:10.3389/frai.2021.648543)
Supplement: Supplementary file 4 [file Data_Sheet_4.ZIP › CORAAL_Aligned_as_Tables/DCA_se3_ag2_m_03_1_txout.txt]

tmin	tier	text	tmax
0.0038	DCA_int_05 - phones	D	0.0338
0.0038	DCA_int_05 - words	did	0.1138
0.0338	DCA_int_05 - phones	IH0	0.0638
0.0638	DCA_int_05 - phones	D	0.1138
0.1138	DCA_int_05 - phones	Y	0.1538
0.1138	DCA_int_05 - words	you	0.1938
0.1538	DCA_int_05 - phones	UW1	0.1938
0.1938	DCA_int_05 - phones	P	0.2838
0.1938	DCA_int_05 - words	play	0.4838
0.2838	DCA_int_05 - phones	L	0.3838
0.3838	DCA_int_05 - phones	EY1	0.4838
0.4838	DCA_int_05 - phones	W	0.5138
0.4838	DCA_int_05 - words	when	0.5738
0.5138	DCA_int_05 - phones	EH1	0.5438
0.5438	DCA_int_05 - phones	N	0.5738
0.5738	DCA_int_05 - phones	sp	0.6038
0.6038	DCA_int_05 - phones	Y	0.6538
0.6038	DCA_int_05 - words	you	0.6938
0.6538	DCA_int_05 - phones	UW1	0.6938
0.6938	DCA_int_05 - phones	sp	0.7238
0.7238	DCA_int_05 - phones	W	0.7638
0.7238	DCA_int_05 - words	were	0.7938
0.7638	DCA_int_05 - phones	ER0	0.7938
0.7938	DCA_int_05 - phones	sp	0.8738
0.8738	DCA_int_05 - phones	Y	0.9038
0.8738	DCA_int_05 - words	younger	1.2938
0.9038	DCA_int_05 - phones	AH1	0.9938
0.9938	DCA_int_05 - phones	NG	1.0238
1.0238	DCA_int_05 - phones	G	1.1238
1.1238	DCA_int_05 - phones	ER0	1.2938
1.2938	DCA_int_05 - phones	sp	1.3238
2.4084	DCA_se3_ag2_m_03 - phones	sil	2.4684
2.4684	DCA_se3_ag2_m_03 - words	oh	2.6084
2.4684	DCA_se3_ag2_m_03 - phones	OW1	2.6084
2.6084	DCA_se3_ag2_m_03 - words	uh	3.3284
2.6084	DCA_se3_ag2_m_03 - phones	AH1	3.3284
3.3769	DCA_se3_ag2_m_03 - phones	B	3.4369
3.3769	DCA_se3_ag2_m_03 - words	basketball	4.4769
3.4369	DCA_se3_ag2_m_03 - phones	AE1	3.6169
3.6169	DCA_se3_ag2_m_03 - phones	S	3.7169
3.7169	DCA_se3_ag2_m_03 - phones	K	3.7769
3.7769	DCA_se3_ag2_m_03 - phones	AH0	3.8369
3.8369	DCA_se3_ag2_m_03 - phones	T	3.9269
3.9269	DCA_se3_ag2_m_03 - phones	B	3.9669
3.9669	DCA_se3_ag2_m_03 - phones	AO2	4.1669
4.1669	DCA_se3_ag2_m_03 - phones	L	4.4769
4.4769	DCA_se3_ag2_m_03 - phones	sp	4.5769
4.8517	DCA_se3_ag2_m_03 - phones	F	4.9917
4.8517	DCA_se3_ag2_m_03 - words	football	5.3917
4.9917	DCA_se3_ag2_m_03 - phones	UH1	5.0517
5.0517	DCA_se3_ag2_m_03 - phones	T	5.1417
5.1417	DCA_se3_ag2_m_03 - phones	B	5.2017
5.2017	DCA_se3_ag2_m_03 - phones	AO2	5.2817
5.2817	DCA_se3_ag2_m_03 - phones	L	5.3917
5.3917	DCA_se3_ag2_m_03 - phones	sp	5.4417
5.4417	DCA_se3_ag2_m_03 - phones	B	5.5117
5.4417	DCA_se3_ag2_m_03 - words	baseball	6.0317
5.5117	DCA_se3_ag2_m_03 - phones	EY1	5.6417
5.6417	DCA_se3_ag2_m_03 - phones	S	5.7617
5.7617	DCA_se3_ag2_m_03 - phones	B	5.8317
5.8317	DCA_se3_ag2_m_03 - phones	AO1	5.8717
5.8717	DCA_se3_ag2_m_03 - phones	L	6.0317
6.0317	DCA_se3_ag2_m_03 - phones	sp	6.0617
6.0617	DCA_se3_ag2_m_03 - phones	M	6.1917
6.0617	DCA_se3_ag2_m_03 - words	marbles	6.8817
6.1917	DCA_se3_ag2_m_03 - phones	AA1	6.3017
6.3017	DCA_se3_ag2_m_03 - phones	R	6.3517
6.3517	DCA_se3_ag2_m_03 - phones	B	6.4017
6.4017	DCA_se3_ag2_m_03 - phones	AH0	6.4317
6.4317	DCA_se3_ag2_m_03 - phones	L	6.5917
6.5917	DCA_se3_ag2_m_03 - phones	Z	6.8817
6.8817	DCA_se3_ag2_m_03 - phones	sp	6.9117
8.4133	DCA_se3_ag2_m_03 - phones	HH	8.5933
8.4133	DCA_se3_ag2_m_03 - words	hide	8.7633
8.5933	DCA_se3_ag2_m_03 - phones	AY1	8.7233
8.7233	DCA_se3_ag2_m_03 - phones	D	8.7633
8.7633	DCA_se3_ag2_m_03 - phones	AH0	8.7933
8.7633	DCA_se3_ag2_m_03 - words	and	8.8733
8.7933	DCA_se3_ag2_m_03 - phones	N	8.8433
8.8433	DCA_se3_ag2_m_03 - phones	D	8.8733
8.8733	DCA_se3_ag2_m_03 - phones	G	8.9333
8.8733	DCA_se3_ag2_m_03 - words	go	9.0333
8.9333	DCA_se3_ag2_m_03 - phones	OW1	9.0333
9.0333	DCA_se3_ag2_m_03 - phones	S	9.2233
9.0333	DCA_se3_ag2_m_03 - words	seek	9.6133
9.2233	DCA_se3_ag2_m_03 - phones	IY1	9.3333
9.3333	DCA_se3_ag2_m_03 - phones	K	9.6133
11.2828	DCA_se3_ag2_m_03 - phones	sil	11.3328
11.3328	DCA_se3_ag2_m_03 - phones	R	11.4028
11.3328	DCA_se3_ag2_m_03 - words	root	11.5528
11.4028	DCA_se3_ag2_m_03 - phones	UW1	11.5228
11.5228	DCA_se3_ag2_m_03 - phones	T	11.5528
11.5528	DCA_se3_ag2_m_03 - phones	DH	11.5928
11.5528	DCA_se3_ag2_m_03 - words	the	11.6328
11.5928	DCA_se3_ag2_m_03 - phones	AH0	11.6328
11.6328	DCA_se3_ag2_m_03 - phones	P	11.7828
11.6328	DCA_se3_ag2_m_03 - words	peg	12.1928
11.7828	DCA_se3_ag2_m_03 - phones	EH1	12.0128
12.0128	DCA_se3_ag2_m_03 - phones	G	12.1928
12.1928	DCA_se3_ag2_m_03 - phones	sp	13.9221
13.2117	DCA_int_05 - phones	HH	13.2817
13.2117	DCA_int_05 - words	what	13.5317
13.2817	DCA_int_05 - phones	W	13.3317
13.3317	DCA_int_05 - phones	AH1	13.4117
13.4117	DCA_int_05 - phones	T	13.5317
13.5317	DCA_int_05 - phones	sp	15.1107
13.9221	DCA_se3_ag2_m_03 - phones	R	13.9721
13.9221	DCA_se3_ag2_m_03 - words	root	14.1421
13.9721	DCA_se3_ag2_m_03 - phones	UW1	14.1121
14.1121	DCA_se3_ag2_m_03 - phones	T	14.1421
14.1421	DCA_se3_ag2_m_03 - phones	DH	14.1921
14.1421	DCA_se3_ag2_m_03 - words	the	14.2421
14.1921	DCA_se3_ag2_m_03 - phones	AH0	14.2421
14.2421	DCA_se3_ag2_m_03 - phones	P	14.3721
14.2421	DCA_se3_ag2_m_03 - words	peg	14.5821
14.3721	DCA_se3_ag2_m_03 - phones	EH1	14.5421
14.5421	DCA_se3_ag2_m_03 - phones	G	14.5821
14.5821	DCA_se3_ag2_m_03 - phones	sp	17.0496
15.1107	DCA_int_05 - phones	HH	15.1407
15.1107	DCA_int_05 - words	how	15.2107
15.1407	DCA_int_05 - phones	AW1	15.2107
15.2107	DCA_int_05 - phones	IH0	15.2407
15.2107	DCA_int_05 - words	d	15.2807
15.2407	DCA_int_05 - phones	D	15.2807
15.2807	DCA_int_05 - phones	Y	15.3207
15.2807	DCA_int_05 - words	you	15.3507
15.3207	DCA_int_05 - phones	UW1	15.3507
15.3507	DCA_int_05 - phones	P	15.4107
15.3507	DCA_int_05 - words	play	15.5107
15.4107	DCA_int_05 - phones	L	15.4707
15.4707	DCA_int_05 - phones	EY1	15.5107
15.5107	DCA_int_05 - phones	R	15.5407
15.5107	DCA_int_05 - words	root	15.6007
15.5407	DCA_int_05 - phones	UW1	15.5707
15.5707	DCA_int_05 - phones	T	15.6007
15.6007	DCA_int_05 - phones	DH	15.6307
15.6007	DCA_int_05 - words	the	15.7307
15.6307	DCA_int_05 - phones	AH0	15.7307
15.7307	DCA_int_05 - phones	sp	15.8907
15.8907	DCA_int_05 - phones	P	15.9407
15.8907	DCA_int_05 - words	peg	16.0607
15.9407	DCA_int_05 - phones	EH1	16.0307
16.0307	DCA_int_05 - phones	G	16.0607
16.0607	DCA_int_05 - phones	sp	17.0717
17.0496	DCA_se3_ag2_m_03 - phones	DH	17.0996
17.0496	DCA_se3_ag2_m_03 - words	that	17.1896
17.0717	DCA_int_05 - phones	W	17.1617
17.0717	DCA_int_05 - words	what	17.3217
17.0996	DCA_se3_ag2_m_03 - phones	AE1	17.1596
17.1596	DCA_se3_ag2_m_03 - phones	T	17.1896
17.1617	DCA_int_05 - phones	AH1	17.1917
17.1896	DCA_se3_ag2_m_03 - phones	EH1	17.2896
17.1896	DCA_se3_ag2_m_03 - words	s	17.3196
17.1917	DCA_int_05 - phones	T	17.3217
17.2896	DCA_se3_ag2_m_03 - phones	S	17.3196
17.3196	DCA_se3_ag2_m_03 - words	a	17.5096
17.3196	DCA_se3_ag2_m_03 - phones	AH0	17.5096
17.3217	DCA_int_05 - phones	IH0	17.3617
17.3217	DCA_int_05 - words	is	17.4117
17.3617	DCA_int_05 - phones	Z	17.4117
17.4117	DCA_int_05 - phones	sp	17.4717
17.4717	DCA_int_05 - phones	IH0	17.5617
17.4717	DCA_int_05 - words	it	17.5917
17.5617	DCA_int_05 - phones	T	17.5917
17.5917	DCA_int_05 - phones	sp	17.6517
17.8340	DCA_se3_ag2_m_03 - phones	IH0	17.9040
17.8340	DCA_se3_ag2_m_03 - words	it	17.9540
17.9040	DCA_se3_ag2_m_03 - phones	T	17.9540
17.9540	DCA_se3_ag2_m_03 - phones	S	18.0240
17.9540	DCA_se3_ag2_m_03 - words	s	18.0240
18.0240	DCA_se3_ag2_m_03 - words	a	18.0640
18.0240	DCA_se3_ag2_m_03 - phones	AH0	18.0640
18.0640	DCA_se3_ag2_m_03 - phones	G	18.1340
18.0640	DCA_se3_ag2_m_03 - words	game	18.3340
18.1340	DCA_se3_ag2_m_03 - phones	EY1	18.2840
18.2840	DCA_se3_ag2_m_03 - phones	M	18.3340
18.3340	DCA_se3_ag2_m_03 - phones	Y	18.3840
18.3340	DCA_se3_ag2_m_03 - words	you	18.4240
18.3840	DCA_se3_ag2_m_03 - phones	UW1	18.4240
18.4240	DCA_se3_ag2_m_03 - phones	P	18.5540
18.4240	DCA_se3_ag2_m_03 - words	put	18.6640
18.5540	DCA_se3_ag2_m_03 - phones	UH1	18.5940
18.5940	DCA_se3_ag2_m_03 - phones	T	18.6640
18.6640	DCA_se3_ag2_m_03 - phones	sp	18.6940
18.6940	DCA_se3_ag2_m_03 - phones	DH	18.7440
18.6940	DCA_se3_ag2_m_03 - words	the	18.8940
18.7440	DCA_se3_ag2_m_03 - phones	IY0	18.8940
18.8940	DCA_se3_ag2_m_03 - phones	AH1	19.1140
18.8940	DCA_se3_ag2_m_03 - words	uh	19.1140
19.1140	DCA_se3_ag2_m_03 - phones	sp	19.1540
19.2063	DCA_se3_ag2_m_03 - phones	P	19.2963
19.2063	DCA_se3_ag2_m_03 - words	peg	19.4663
19.2963	DCA_se3_ag2_m_03 - phones	EH1	19.4063
19.4063	DCA_se3_ag2_m_03 - phones	G	19.4663
19.4663	DCA_se3_ag2_m_03 - phones	IH0	19.5063
19.4663	DCA_se3_ag2_m_03 - words	in	19.5563
19.5063	DCA_se3_ag2_m_03 - phones	N	19.5563
19.5563	DCA_se3_ag2_m_03 - phones	DH	19.5963
19.5563	DCA_se3_ag2_m_03 - words	the	19.6363
19.5963	DCA_se3_ag2_m_03 - phones	AH0	19.6363
19.6363	DCA_se3_ag2_m_03 - phones	sp	19.8363
19.8363	DCA_se3_ag2_m_03 - phones	G	19.8663
19.8363	DCA_se3_ag2_m_03 - words	ground	20.0163
19.8663	DCA_se3_ag2_m_03 - phones	R	19.8963
19.8963	DCA_se3_ag2_m_03 - phones	AW1	19.9463
19.9463	DCA_se3_ag2_m_03 - phones	N	19.9863
19.9863	DCA_se3_ag2_m_03 - phones	D	20.0163
20.0163	DCA_se3_ag2_m_03 - phones	AH0	20.0463
20.0163	DCA_se3_ag2_m_03 - words	and	20.1263
20.0463	DCA_se3_ag2_m_03 - phones	N	20.1263
20.1263	DCA_se3_ag2_m_03 - phones	Y	20.1563
20.1263	DCA_se3_ag2_m_03 - words	you	20.1963
20.1563	DCA_se3_ag2_m_03 - phones	UW1	20.1963
20.1963	DCA_se3_ag2_m_03 - phones	T	20.2763
20.1963	DCA_se3_ag2_m_03 - words	try	20.3563
20.2763	DCA_se3_ag2_m_03 - phones	R	20.3163
20.3163	DCA_se3_ag2_m_03 - phones	AY1	20.3563
20.3563	DCA_se3_ag2_m_03 - phones	T	20.3863
20.3563	DCA_se3_ag2_m_03 - words	to	20.4363
20.3863	DCA_se3_ag2_m_03 - phones	AH0	20.4363
20.4363	DCA_se3_ag2_m_03 - phones	R	20.4763
20.4363	DCA_se3_ag2_m_03 - words	root	20.6663
20.4763	DCA_se3_ag2_m_03 - phones	UW1	20.5963
20.5963	DCA_se3_ag2_m_03 - phones	T	20.6663
20.6663	DCA_se3_ag2_m_03 - phones	AH1	20.7163
20.6663	DCA_se3_ag2_m_03 - words	up	20.7463
20.7163	DCA_se3_ag2_m_03 - phones	P	20.7463
20.7463	DCA_se3_ag2_m_03 - phones	sp	20.7763
20.7763	DCA_se3_ag2_m_03 - phones	W	20.8463
20.7763	DCA_se3_ag2_m_03 - words	with	20.9763
20.8463	DCA_se3_ag2_m_03 - phones	IH0	20.8963
20.8963	DCA_se3_ag2_m_03 - phones	TH	20.9763
20.9763	DCA_se3_ag2_m_03 - phones	Y	21.0263
20.9763	DCA_se3_ag2_m_03 - words	your	21.2063
21.0263	DCA_se3_ag2_m_03 - phones	UH1	21.1163
21.1163	DCA_se3_ag2_m_03 - phones	R	21.2063
21.2063	DCA_se3_ag2_m_03 - phones	sp	21.4838
21.4838	DCA_se3_ag2_m_03 - phones	T	21.5238
21.4838	DCA_se3_ag2_m_03 - words	teeth	21.5838
21.5238	DCA_se3_ag2_m_03 - phones	IY1	21.5538
21.5538	DCA_se3_ag2_m_03 - phones	TH	21.5838
21.5838	DCA_se3_ag2_m_03 - phones	sp	23.7130
23.7130	DCA_se3_ag2_m_03 - phones	AH0	23.8030
23.7130	DCA_se3_ag2_m_03 - words	and	23.8430
23.8030	DCA_se3_ag2_m_03 - phones	N	23.8430
23.8430	DCA_se3_ag2_m_03 - phones	IH0	23.9130
23.8430	DCA_se3_ag2_m_03 - words	if	23.9930
23.9130	DCA_se3_ag2_m_03 - phones	F	23.9930
23.9930	DCA_se3_ag2_m_03 - phones	Y	24.0330
23.9930	DCA_se3_ag2_m_03 - words	you	24.0830
24.0330	DCA_se3_ag2_m_03 - phones	UW1	24.0830
24.0830	DCA_se3_ag2_m_03 - phones	D	24.1630
24.0830	DCA_se3_ag2_m_03 - words	don't	24.3530
24.1630	DCA_se3_ag2_m_03 - phones	OW1	24.2830
24.2830	DCA_se3_ag2_m_03 - phones	N	24.3530
24.3530	DCA_se3_ag2_m_03 - phones	R	24.3930
24.3530	DCA_se3_ag2_m_03 - words	root	24.5230
24.3930	DCA_se3_ag2_m_03 - phones	UW1	24.4930
24.4930	DCA_se3_ag2_m_03 - phones	T	24.5230
24.5230	DCA_se3_ag2_m_03 - phones	IH0	24.5830
24.5230	DCA_se3_ag2_m_03 - words	it	24.6630
24.5830	DCA_se3_ag2_m_03 - phones	T	24.6630
24.6630	DCA_se3_ag2_m_03 - phones	R	24.7130
24.6630	DCA_se3_ag2_m_03 - words	right	24.8930
24.7130	DCA_se3_ag2_m_03 - phones	AY1	24.7930
24.7930	DCA_se3_ag2_m_03 - phones	T	24.8930
24.8930	DCA_se3_ag2_m_03 - phones	sp	24.9230
24.9230	DCA_se3_ag2_m_03 - phones	DH	24.9730
24.9230	DCA_se3_ag2_m_03 - words	then	25.0430
24.9730	DCA_se3_ag2_m_03 - phones	EH1	25.0030
25.0030	DCA_se3_ag2_m_03 - phones	N	25.0430
25.0430	DCA_se3_ag2_m_03 - phones	Y	25.1130
25.0430	DCA_se3_ag2_m_03 - words	you	25.1430
25.1130	DCA_se3_ag2_m_03 - phones	UW1	25.1430
25.1430	DCA_se3_ag2_m_03 - phones	HH	25.2130
25.1430	DCA_se3_ag2_m_03 - words	have	25.3430
25.2130	DCA_se3_ag2_m_03 - phones	AE1	25.2530
25.2530	DCA_se3_ag2_m_03 - phones	V	25.3430
25.3430	DCA_se3_ag2_m_03 - phones	T	25.3830
25.3430	DCA_se3_ag2_m_03 - words	to	25.4130
25.3830	DCA_se3_ag2_m_03 - phones	IH0	25.4130
25.4130	DCA_se3_ag2_m_03 - phones	IY1	25.4930
25.4130	DCA_se3_ag2_m_03 - words	eat	25.5230
25.4930	DCA_se3_ag2_m_03 - phones	T	25.5230
25.5230	DCA_se3_ag2_m_03 - phones	DH	25.6030
25.5230	DCA_se3_ag2_m_03 - words	the	25.6330
25.6030	DCA_se3_ag2_m_03 - phones	AH0	25.6330
25.6330	DCA_se3_ag2_m_03 - phones	D	25.7330
25.6330	DCA_se3_ag2_m_03 - words	dirt	25.9930
25.7330	DCA_se3_ag2_m_03 - phones	ER1	25.8930
25.8930	DCA_se3_ag2_m_03 - phones	T	25.9930
27.1367	DCA_int_05 - phones	Y	27.2667
27.1367	DCA_int_05 - words	you	27.3267
27.2667	DCA_int_05 - phones	UW1	27.3267
27.3267	DCA_int_05 - phones	HH	27.3667
27.3267	DCA_int_05 - words	have	27.4767
27.3667	DCA_int_05 - phones	AE1	27.3967
27.3967	DCA_int_05 - phones	V	27.4767
27.4767	DCA_int_05 - phones	T	27.5067
27.4767	DCA_int_05 - words	to	27.6467
27.5067	DCA_int_05 - phones	AH0	27.6467
27.6467	DCA_int_05 - phones	sp	27.6767
27.7410	DCA_int_05 - phones	IY1	27.8910
27.7410	DCA_int_05 - words	eat	27.9610
27.8910	DCA_int_05 - phones	T	27.9610
27.9610	DCA_int_05 - phones	DH	28.0010
27.9610	DCA_int_05 - words	the	28.0510
28.0010	DCA_int_05 - phones	AH0	28.0510
28.0510	DCA_int_05 - phones	D	28.1210
28.0510	DCA_int_05 - words	dirt	28.3410
28.1210	DCA_int_05 - phones	ER1	28.3110
28.2853	DCA_se3_ag2_m_03 - phones	sil	28.4153
28.3110	DCA_int_05 - phones	T	28.3410
28.3410	DCA_int_05 - phones	D	28.3710
28.3410	DCA_int_05 - words	did	28.4710
28.3710	DCA_int_05 - phones	IH1	28.4310
28.4153	DCA_se3_ag2_m_03 - words	mm	28.7453
28.4153	DCA_se3_ag2_m_03 - phones	M	28.7453
28.4310	DCA_int_05 - phones	D	28.4710
28.4710	DCA_int_05 - phones	Y	28.5210
28.4710	DCA_int_05 - words	you	28.5910
28.5210	DCA_int_05 - phones	UW1	28.5910
28.5910	DCA_int_05 - phones	R	28.6410
28.5910	DCA_int_05 - words	really	28.8210
28.6410	DCA_int_05 - phones	IH1	28.6910
28.6910	DCA_int_05 - phones	L	28.7810
28.7810	DCA_int_05 - phones	IY0	28.8210
28.8210	DCA_int_05 - phones	IY1	28.9410
28.8210	DCA_int_05 - words	eat	29.0010
28.9410	DCA_int_05 - phones	T	29.0010
29.0010	DCA_int_05 - phones	sp	29.0310
29.0310	DCA_int_05 - phones	DH	29.0710
29.0310	DCA_int_05 - words	the	29.1210
29.0710	DCA_int_05 - phones	AH0	29.1210
29.1210	DCA_int_05 - phones	D	29.2010
29.1210	DCA_int_05 - words	dirt	29.3510
29.2010	DCA_int_05 - phones	ER1	29.3210
29.3210	DCA_int_05 - phones	T	29.3510
29.3510	DCA_int_05 - phones	sp	32.0290
29.3858	DCA_se3_ag2_m_03 - phones	sil	29.4258
29.4258	DCA_se3_ag2_m_03 - phones	Y	29.5458
29.4258	DCA_se3_ag2_m_03 - words	yeah	29.6858
29.5458	DCA_se3_ag2_m_03 - phones	AE1	29.6858
29.6858	DCA_se3_ag2_m_03 - phones	sp	29.7158
29.7158	DCA_se3_ag2_m_03 - phones	Y	29.8158
29.7158	DCA_se3_ag2_m_03 - words	you	29.8558
29.8158	DCA_se3_ag2_m_03 - phones	UW1	29.8558
29.8558	DCA_se3_ag2_m_03 - phones	HH	29.9358
29.8558	DCA_se3_ag2_m_03 - words	had	30.0658
29.9358	DCA_se3_ag2_m_03 - phones	AE1	30.0258
30.0258	DCA_se3_ag2_m_03 - phones	D	30.0658
30.0658	DCA_se3_ag2_m_03 - phones	sp	30.0958
30.0958	DCA_se3_ag2_m_03 - phones	T	30.1758
30.0958	DCA_se3_ag2_m_03 - words	to	30.2158
30.1758	DCA_se3_ag2_m_03 - phones	IH0	30.2158
30.2158	DCA_se3_ag2_m_03 - phones	IH0	30.2458
30.2158	DCA_se3_ag2_m_03 - words	it	30.3158
30.2458	DCA_se3_ag2_m_03 - phones	T	30.3158
30.3158	DCA_se3_ag2_m_03 - phones	sp	30.4258
30.4258	DCA_se3_ag2_m_03 - phones	W	30.5058
30.4258	DCA_se3_ag2_m_03 - words	was	30.5858
30.5058	DCA_se3_ag2_m_03 - phones	AH0	30.5358
30.5358	DCA_se3_ag2_m_03 - phones	Z	30.5858
30.5858	DCA_se3_ag2_m_03 - words	a	30.6458
30.5858	DCA_se3_ag2_m_03 - phones	AH0	30.6458
30.6458	DCA_se3_ag2_m_03 - phones	P	30.7258
30.6458	DCA_se3_ag2_m_03 - words	part	30.8258
30.7258	DCA_se3_ag2_m_03 - phones	AA1	30.7558
30.7558	DCA_se3_ag2_m_03 - phones	R	30.7858
30.7858	DCA_se3_ag2_m_03 - phones	T	30.8258
30.8258	DCA_se3_ag2_m_03 - phones	AH1	30.8758
30.8258	DCA_se3_ag2_m_03 - words	of	30.9058
30.8758	DCA_se3_ag2_m_03 - phones	V	30.9058
30.9058	DCA_se3_ag2_m_03 - phones	DH	30.9458
30.9058	DCA_se3_ag2_m_03 - words	the	31.0058
30.9458	DCA_se3_ag2_m_03 - phones	IY0	31.0058
31.0058	DCA_se3_ag2_m_03 - phones	G	31.0658
31.0058	DCA_se3_ag2_m_03 - words	game	31.2958
31.0658	DCA_se3_ag2_m_03 - phones	EY1	31.1858
31.1858	DCA_se3_ag2_m_03 - phones	M	31.2958
31.2958	DCA_se3_ag2_m_03 - phones	sp	35.6429
32.0290	DCA_int_05 - words	oh	32.5890
32.0290	DCA_int_05 - phones	OW1	32.5890
32.5890	DCA_int_05 - phones	sp	32.6290
33.1636	DCA_int_05 - phones	HH	33.2536
33.1636	DCA_int_05 - words	how	33.3336
33.2536	DCA_int_05 - phones	AW1	33.3336
33.3336	DCA_int_05 - phones	IH0	33.3636
33.3336	DCA_int_05 - words	d	33.3936
33.3636	DCA_int_05 - phones	D	33.3936
33.3936	DCA_int_05 - phones	Y	33.4236
33.3936	DCA_int_05 - words	you	33.4536
33.4236	DCA_int_05 - phones	UW1	33.4536
33.4536	DCA_int_05 - phones	P	33.5236
33.4536	DCA_int_05 - words	play	33.6236
33.5236	DCA_int_05 - phones	L	33.5936
33.5936	DCA_int_05 - phones	EY1	33.6236
33.6236	DCA_int_05 - phones	HH	33.7136
33.6236	DCA_int_05 - words	hide	33.8636
33.7136	DCA_int_05 - phones	AY1	33.8136
33.8136	DCA_int_05 - phones	D	33.8636
33.8636	DCA_int_05 - phones	AH0	33.8936
33.8636	DCA_int_05 - words	and	33.9536
33.8936	DCA_int_05 - phones	N	33.9236
33.9236	DCA_int_05 - phones	D	33.9536
33.9536	DCA_int_05 - phones	G	33.9936
33.9536	DCA_int_05 - words	go	34.0736
33.9936	DCA_int_05 - phones	OW1	34.0736
34.0736	DCA_int_05 - phones	sp	34.1836
34.1836	DCA_int_05 - phones	S	34.2236
34.1836	DCA_int_05 - words	seek	34.3136
34.2236	DCA_int_05 - phones	IY1	34.2536
34.2536	DCA_int_05 - phones	K	34.3136
34.3136	DCA_int_05 - phones	sp	34.4736
35.6429	DCA_se3_ag2_m_03 - phones	W	35.7629
35.6429	DCA_se3_ag2_m_03 - words	well	36.1829
35.7629	DCA_se3_ag2_m_03 - phones	EH1	35.8229
35.8229	DCA_se3_ag2_m_03 - phones	L	36.1829
36.1829	DCA_se3_ag2_m_03 - phones	sp	36.2812
36.2812	DCA_se3_ag2_m_03 - phones	AH1	36.6712
36.2812	DCA_se3_ag2_m_03 - words	um	37.0412
36.6712	DCA_se3_ag2_m_03 - phones	M	37.0412
37.2837	DCA_se3_ag2_m_03 - phones	DH	37.3537
37.2837	DCA_se3_ag2_m_03 - words	the	37.3937
37.3537	DCA_se3_ag2_m_03 - phones	AH0	37.3937
37.3937	DCA_se3_ag2_m_03 - phones	P	37.5137
37.3937	DCA_se3_ag2_m_03 - words	person	37.7537
37.5137	DCA_se3_ag2_m_03 - phones	ER1	37.6337
37.6337	DCA_se3_ag2_m_03 - phones	S	37.6937
37.6937	DCA_se3_ag2_m_03 - phones	AH0	37.7237
37.7237	DCA_se3_ag2_m_03 - phones	N	37.7537
37.7537	DCA_se3_ag2_m_03 - phones	DH	37.7837
37.7537	DCA_se3_ag2_m_03 - words	that	37.8637
37.7837	DCA_se3_ag2_m_03 - phones	AE1	37.8137
37.8137	DCA_se3_ag2_m_03 - phones	T	37.8637
37.8637	DCA_se3_ag2_m_03 - phones	W	37.9237
37.8637	DCA_se3_ag2_m_03 - words	was	38.0337
37.9237	DCA_se3_ag2_m_03 - phones	AH0	37.9537
37.9537	DCA_se3_ag2_m_03 - phones	Z	38.0337
38.0337	DCA_se3_ag2_m_03 - phones	S	38.1137
38.0337	DCA_se3_ag2_m_03 - words	seeking	38.2837
38.1137	DCA_se3_ag2_m_03 - phones	IY1	38.1637
38.1637	DCA_se3_ag2_m_03 - phones	K	38.2137
38.2137	DCA_se3_ag2_m_03 - phones	IH0	38.2437
38.2437	DCA_se3_ag2_m_03 - phones	NG	38.2837
38.2837	DCA_se3_ag2_m_03 - phones	DH	38.3137
38.2837	DCA_se3_ag2_m_03 - words	the	38.3737
38.3137	DCA_se3_ag2_m_03 - phones	AH0	38.3737
38.3737	DCA_se3_ag2_m_03 - phones	P	38.4537
38.3737	DCA_se3_ag2_m_03 - words	people	38.8237
38.4537	DCA_se3_ag2_m_03 - phones	IY1	38.5237
38.5237	DCA_se3_ag2_m_03 - phones	P	38.6137
38.6137	DCA_se3_ag2_m_03 - phones	AH0	38.6637
38.6637	DCA_se3_ag2_m_03 - phones	L	38.8237
38.8237	DCA_se3_ag2_m_03 - phones	DH	38.8537
38.8237	DCA_se3_ag2_m_03 - words	they	39.1037
38.8537	DCA_se3_ag2_m_03 - phones	EY1	39.1037
39.1717	DCA_se3_ag2_m_03 - phones	K	39.3017
39.1717	DCA_se3_ag2_m_03 - words	counted	39.5417
39.3017	DCA_se3_ag2_m_03 - phones	AW1	39.4217
39.4217	DCA_se3_ag2_m_03 - phones	N	39.4617
39.4617	DCA_se3_ag2_m_03 - phones	AH0	39.5017
39.5017	DCA_se3_ag2_m_03 - phones	D	39.5417
39.5417	DCA_se3_ag2_m_03 - phones	T	39.6317
39.5417	DCA_se3_ag2_m_03 - words	to	39.6817
39.6317	DCA_se3_ag2_m_03 - phones	UW1	39.6817
39.6817	DCA_se3_ag2_m_03 - phones	AH0	39.7317
39.6817	DCA_se3_ag2_m_03 - words	a	39.7317
39.7317	DCA_se3_ag2_m_03 - phones	S	39.8617
39.7317	DCA_se3_ag2_m_03 - words	certain	40.0917
39.8617	DCA_se3_ag2_m_03 - phones	ER1	39.9717
39.9717	DCA_se3_ag2_m_03 - phones	T	40.0017
40.0017	DCA_se3_ag2_m_03 - phones	AH0	40.0317
40.0317	DCA_se3_ag2_m_03 - phones	N	40.0917
40.0917	DCA_se3_ag2_m_03 - phones	N	40.1517
40.0917	DCA_se3_ag2_m_03 - words	number	40.4517
40.1517	DCA_se3_ag2_m_03 - phones	AH1	40.2017
40.2017	DCA_se3_ag2_m_03 - phones	M	40.2817
40.2817	DCA_se3_ag2_m_03 - phones	B	40.3317
40.3317	DCA_se3_ag2_m_03 - phones	ER0	40.4517
40.4517	DCA_se3_ag2_m_03 - phones	AH0	40.4917
40.4517	DCA_se3_ag2_m_03 - words	and	40.6617
40.4917	DCA_se3_ag2_m_03 - phones	N	40.5817
40.5817	DCA_se3_ag2_m_03 - phones	D	40.6617
41.9360	DCA_se3_ag2_m_03 - words	uh	42.5860
41.9360	DCA_se3_ag2_m_03 - phones	AH1	42.5860
42.5860	DCA_se3_ag2_m_03 - phones	sp	42.7060
42.8364	DCA_se3_ag2_m_03 - phones	DH	42.9364
42.8364	DCA_se3_ag2_m_03 - words	the	42.9764
42.9364	DCA_se3_ag2_m_03 - phones	AH0	42.9764
42.9764	DCA_se3_ag2_m_03 - phones	sp	43.0764
43.1045	DCA_se3_ag2_m_03 - phones	AH1	43.2245
43.1045	DCA_se3_ag2_m_03 - words	other	43.4445
43.2245	DCA_se3_ag2_m_03 - phones	DH	43.3045
43.3045	DCA_se3_ag2_m_03 - phones	ER0	43.4445
43.4445	DCA_se3_ag2_m_03 - phones	sp	43.5145
43.5607	DCA_se3_ag2_m_03 - phones	P	43.6407
43.5607	DCA_se3_ag2_m_03 - words	p-	43.6407
43.6407	DCA_se3_ag2_m_03 - phones	sp	43.7107
43.9089	DCA_se3_ag2_m_03 - phones	P	43.9989
43.9089	DCA_se3_ag2_m_03 - words	people	44.3989
43.9989	DCA_se3_ag2_m_03 - phones	IY1	44.0889
44.0889	DCA_se3_ag2_m_03 - phones	P	44.1589
44.1589	DCA_se3_ag2_m_03 - phones	AH0	44.2089
44.2089	DCA_se3_ag2_m_03 - phones	L	44.3989
44.3989	DCA_se3_ag2_m_03 - words	uh	44.4789
44.3989	DCA_se3_ag2_m_03 - phones	AH1	44.4789
44.4789	DCA_se3_ag2_m_03 - phones	sp	45.1136
45.1136	DCA_se3_ag2_m_03 - phones	DH	45.1936
45.1136	DCA_se3_ag2_m_03 - words	they	45.4236
45.1936	DCA_se3_ag2_m_03 - phones	EY1	45.4236
45.4236	DCA_se3_ag2_m_03 - phones	sp	45.5536
45.6159	DCA_se3_ag2_m_03 - phones	HH	45.7059
45.6159	DCA_se3_ag2_m_03 - words	hid	45.9959
45.7059	DCA_se3_ag2_m_03 - phones	IH1	45.8859
45.8859	DCA_se3_ag2_m_03 - phones	D	45.9959
45.9959	DCA_se3_ag2_m_03 - phones	AE1	46.0259
45.9959	DCA_se3_ag2_m_03 - words	and	46.2159
46.0259	DCA_se3_ag2_m_03 - phones	N	46.1259
46.1259	DCA_se3_ag2_m_03 - phones	D	46.2159
46.7364	DCA_se3_ag2_m_03 - phones	DH	46.8064
46.7364	DCA_se3_ag2_m_03 - words	the	46.8664
46.8064	DCA_se3_ag2_m_03 - phones	AH0	46.8664
46.8664	DCA_se3_ag2_m_03 - phones	L	46.9964
46.8664	DCA_se3_ag2_m_03 - words	last	47.2264
46.9964	DCA_se3_ag2_m_03 - phones	AE1	47.1964
47.1964	DCA_se3_ag2_m_03 - phones	S	47.2264
47.2264	DCA_se3_ag2_m_03 - phones	sp	47.4364
47.4364	DCA_se3_ag2_m_03 - phones	M	47.5464
47.4364	DCA_se3_ag2_m_03 - words	man	47.8264
47.5464	DCA_se3_ag2_m_03 - phones	AE1	47.7564
47.7564	DCA_se3_ag2_m_03 - phones	N	47.8264
47.8264	DCA_se3_ag2_m_03 - phones	DH	47.8764
47.8264	DCA_se3_ag2_m_03 - words	that	47.9964
47.8764	DCA_se3_ag2_m_03 - phones	AH0	47.9164
47.9164	DCA_se3_ag2_m_03 - phones	T	47.9964
48.1132	DCA_se3_ag2_m_03 - phones	sil	48.1932
48.1932	DCA_se3_ag2_m_03 - phones	AH1	48.4832
48.1932	DCA_se3_ag2_m_03 - words	uh	48.4832
48.4832	DCA_se3_ag2_m_03 - phones	W	48.6032
48.4832	DCA_se3_ag2_m_03 - words	was	48.7932
48.6032	DCA_se3_ag2_m_03 - phones	AH0	48.6532
48.6532	DCA_se3_ag2_m_03 - phones	Z	48.7932
48.7932	DCA_se3_ag2_m_03 - phones	sp	48.8232
48.8847	DCA_se3_ag2_m_03 - phones	F	48.9547
48.8847	DCA_se3_ag2_m_03 - words	found	49.5547
48.9547	DCA_se3_ag2_m_03 - phones	AW1	49.3247
49.3247	DCA_se3_ag2_m_03 - phones	N	49.4147
49.4147	DCA_se3_ag2_m_03 - phones	D	49.5547
50.6664	DCA_se3_ag2_m_03 - phones	W	50.7264
50.6664	DCA_se3_ag2_m_03 - words	was	50.8064
50.7264	DCA_se3_ag2_m_03 - phones	AH0	50.7564
50.7564	DCA_se3_ag2_m_03 - phones	Z	50.8064
50.8064	DCA_se3_ag2_m_03 - phones	S	50.8464
50.8064	DCA_se3_ag2_m_03 - words	supposed	51.1564
50.8464	DCA_se3_ag2_m_03 - phones	AH0	50.8764
50.8764	DCA_se3_ag2_m_03 - phones	P	50.9664
50.9664	DCA_se3_ag2_m_03 - phones	OW1	51.0964
51.0964	DCA_se3_ag2_m_03 - phones	Z	51.1264
51.1264	DCA_se3_ag2_m_03 - phones	D	51.1564
51.1564	DCA_se3_ag2_m_03 - phones	T	51.1864
51.1564	DCA_se3_ag2_m_03 - words	to	51.2264
51.1864	DCA_se3_ag2_m_03 - phones	AH0	51.2264
51.2264	DCA_se3_ag2_m_03 - phones	B	51.3064
51.2264	DCA_se3_ag2_m_03 - words	be	51.3764
51.3064	DCA_se3_ag2_m_03 - phones	IY0	51.3764
51.3764	DCA_se3_ag2_m_03 - phones	DH	51.4164
51.3764	DCA_se3_ag2_m_03 - words	the	51.4864
51.4164	DCA_se3_ag2_m_03 - phones	AH0	51.4864
51.4864	DCA_se3_ag2_m_03 - phones	W	51.5864
51.4864	DCA_se3_ag2_m_03 - words	winner	51.7364
51.5864	DCA_se3_ag2_m_03 - phones	IH1	51.6264
51.6264	DCA_se3_ag2_m_03 - phones	N	51.6864
51.6864	DCA_se3_ag2_m_03 - phones	ER0	51.7364
51.7364	DCA_se3_ag2_m_03 - phones	AH1	51.8164
51.7364	DCA_se3_ag2_m_03 - words	of	51.8864
51.8164	DCA_se3_ag2_m_03 - phones	V	51.8864
51.8864	DCA_se3_ag2_m_03 - phones	DH	51.9364
51.8864	DCA_se3_ag2_m_03 - words	the	52.2264
51.9364	DCA_se3_ag2_m_03 - phones	IY0	52.2264
52.5133	DCA_se3_ag2_m_03 - phones	sil	52.5633
52.5633	DCA_se3_ag2_m_03 - phones	DH	52.6633
52.5633	DCA_se3_ag2_m_03 - words	that	52.8833
52.6633	DCA_se3_ag2_m_03 - phones	AE1	52.7233
52.7233	DCA_se3_ag2_m_03 - phones	T	52.8833
53.0076	DCA_se3_ag2_m_03 - phones	sil	53.0776
53.0776	DCA_se3_ag2_m_03 - phones	DH	53.1776
53.0776	DCA_se3_ag2_m_03 - words	that	53.3976
53.1776	DCA_se3_ag2_m_03 - phones	AE1	53.2676
53.2676	DCA_se3_ag2_m_03 - phones	T	53.3976
53.4321	DCA_se3_ag2_m_03 - phones	P	53.4621
53.4321	DCA_se3_ag2_m_03 - words	particular	53.8721
53.4621	DCA_se3_ag2_m_03 - phones	ER0	53.5321
53.5321	DCA_se3_ag2_m_03 - phones	T	53.6221
53.6221	DCA_se3_ag2_m_03 - phones	IH1	53.6721
53.6721	DCA_se3_ag2_m_03 - phones	K	53.7321
53.7321	DCA_se3_ag2_m_03 - phones	Y	53.7621
53.7621	DCA_se3_ag2_m_03 - phones	AH0	53.7921
53.7921	DCA_se3_ag2_m_03 - phones	L	53.8221
53.8221	DCA_se3_ag2_m_03 - phones	ER0	53.8721
53.8721	DCA_se3_ag2_m_03 - phones	G	53.9621
53.8721	DCA_se3_ag2_m_03 - words	game	54.2221
53.9621	DCA_se3_ag2_m_03 - phones	EY1	54.1221
54.1221	DCA_se3_ag2_m_03 - phones	M	54.2221
54.2221	DCA_se3_ag2_m_03 - phones	sp	54.2921
54.2921	DCA_se3_ag2_m_03 - phones	Y	54.3721
54.2921	DCA_se3_ag2_m_03 - words	you	54.4021
54.3721	DCA_se3_ag2_m_03 - phones	UW1	54.4021
54.4021	DCA_se3_ag2_m_03 - phones	N	54.4321
54.4021	DCA_se3_ag2_m_03 - words	know	54.5221
54.4321	DCA_se3_ag2_m_03 - phones	OW1	54.5221
54.5221	DCA_se3_ag2_m_03 - phones	sp	60.9695
55.4648	DCA_int_05 - words	i	55.7348
55.4648	DCA_int_05 - phones	AY1	55.7348
55.7348	DCA_int_05 - phones	sp	55.8648
55.8648	DCA_int_05 - phones	S	55.9048
55.8648	DCA_int_05 - words	see	56.0548
55.9048	DCA_int_05 - phones	IY1	56.0548
56.0548	DCA_int_05 - phones	sp	57.0956
57.0956	DCA_int_05 - phones	AH1	57.3156
57.0956	DCA_int_05 - words	um	57.3456
57.3156	DCA_int_05 - phones	M	57.3456
57.3456	DCA_int_05 - phones	HH	57.3756
57.3456	DCA_int_05 - words	how	57.4756
57.3756	DCA_int_05 - phones	AW1	57.4756
57.4756	DCA_int_05 - phones	IH0	57.5256
57.4756	DCA_int_05 - words	d	57.5656
57.5256	DCA_int_05 - phones	D	57.5656
57.5656	DCA_int_05 - phones	Y	57.6256
57.5656	DCA_int_05 - words	you	57.6956
57.6256	DCA_int_05 - phones	UW1	57.6956
57.6956	DCA_int_05 - phones	CH	57.7956
57.6956	DCA_int_05 - words	choose	58.0356
57.7956	DCA_int_05 - phones	UW1	57.9556
57.9556	DCA_int_05 - phones	Z	58.0356
58.0356	DCA_int_05 - phones	sp	58.0656
58.0656	DCA_int_05 - phones	HH	58.0956
58.0656	DCA_int_05 - words	who	58.1756
58.0956	DCA_int_05 - phones	UW1	58.1756
58.1756	DCA_int_05 - phones	W	58.2356
58.1756	DCA_int_05 - words	was	58.3156
58.2356	DCA_int_05 - phones	AH0	58.2656
58.2656	DCA_int_05 - phones	Z	58.3156
58.3156	DCA_int_05 - phones	sp	58.3456
58.3456	DCA_int_05 - phones	IH0	58.4656
58.3456	DCA_int_05 - words	it	58.5356
58.4656	DCA_int_05 - phones	T	58.5356
58.5356	DCA_int_05 - phones	sp	58.5656
58.5656	DCA_int_05 - phones	W	58.6056
58.5656	DCA_int_05 - words	when	58.6656
58.6056	DCA_int_05 - phones	EH1	58.6356
58.6356	DCA_int_05 - phones	N	58.6656
58.6656	DCA_int_05 - phones	Y	58.6956
58.6656	DCA_int_05 - words	you	58.7256
58.6956	DCA_int_05 - phones	UW1	58.7256
58.7256	DCA_int_05 - phones	sp	58.7556
58.7556	DCA_int_05 - phones	W	58.7856
58.7556	DCA_int_05 - words	were	58.8356
58.7856	DCA_int_05 - phones	ER0	58.8356
58.8356	DCA_int_05 - phones	sp	58.8656
58.8656	DCA_int_05 - phones	P	58.8956
58.8656	DCA_int_05 - words	playing	59.0556
58.8956	DCA_int_05 - phones	L	58.9656
58.9656	DCA_int_05 - phones	EY1	58.9956
58.9956	DCA_int_05 - phones	IH0	59.0256
59.0256	DCA_int_05 - phones	NG	59.0556
59.0556	DCA_int_05 - phones	sp	59.1256
59.1256	DCA_int_05 - phones	HH	59.2256
59.1256	DCA_int_05 - words	hide	59.3056
59.2256	DCA_int_05 - phones	AY1	59.2656
59.2656	DCA_int_05 - phones	D	59.3056
59.3056	DCA_int_05 - phones	sp	59.3556
59.3556	DCA_int_05 - phones	AH0	59.3856
59.3556	DCA_int_05 - words	and	59.4256
59.3856	DCA_int_05 - phones	N	59.4256
59.4256	DCA_int_05 - phones	sp	59.4556
59.4556	DCA_int_05 - phones	G	59.4856
59.4556	DCA_int_05 - words	go	59.5356
59.4856	DCA_int_05 - phones	OW1	59.5356
59.5356	DCA_int_05 - phones	sp	59.7156
59.7156	DCA_int_05 - phones	S	59.7456
59.7156	DCA_int_05 - words	seek	59.8356
59.7456	DCA_int_05 - phones	IY1	59.7756
59.7756	DCA_int_05 - phones	K	59.8356
59.8356	DCA_int_05 - phones	sp	66.5083
60.9695	DCA_se3_ag2_m_03 - phones	AH1	61.6495
60.9695	DCA_se3_ag2_m_03 - words	uh	61.6495
61.6495	DCA_se3_ag2_m_03 - phones	sp	62.6783
62.6783	DCA_se3_ag2_m_03 - words	i	62.7183
62.6783	DCA_se3_ag2_m_03 - phones	AY1	62.7183
62.7183	DCA_se3_ag2_m_03 - phones	D	62.7883
62.7183	DCA_se3_ag2_m_03 - words	don't	62.8983
62.7883	DCA_se3_ag2_m_03 - phones	OW1	62.8383
62.8383	DCA_se3_ag2_m_03 - phones	N	62.8983
62.8983	DCA_se3_ag2_m_03 - phones	R	62.9583
62.8983	DCA_se3_ag2_m_03 - words	remember	63.3583
62.9583	DCA_se3_ag2_m_03 - phones	IH0	63.0183
63.0183	DCA_se3_ag2_m_03 - phones	M	63.0983
63.0983	DCA_se3_ag2_m_03 - phones	EH1	63.1383
63.1383	DCA_se3_ag2_m_03 - phones	M	63.2083
63.2083	DCA_se3_ag2_m_03 - phones	B	63.2583
63.2583	DCA_se3_ag2_m_03 - phones	ER0	63.3583
63.3583	DCA_se3_ag2_m_03 - phones	sp	63.3883
63.3883	DCA_se3_ag2_m_03 - phones	R	63.4183
63.3883	DCA_se3_ag2_m_03 - words	really	63.5983
63.4183	DCA_se3_ag2_m_03 - phones	IY1	63.4683
63.4683	DCA_se3_ag2_m_03 - phones	L	63.5683
63.5683	DCA_se3_ag2_m_03 - phones	IY0	63.5983
63.5983	DCA_se3_ag2_m_03 - phones	sp	70.8103
66.5083	DCA_int_05 - phones	AH1	66.7883
66.5083	DCA_int_05 - words	um	67.0183
66.7883	DCA_int_05 - phones	M	67.0183
67.0183	DCA_int_05 - phones	sp	67.0883
67.1767	DCA_int_05 - phones	D	67.2467
67.1767	DCA_int_05 - words	did	67.3567
67.2467	DCA_int_05 - phones	IH1	67.2967
67.2967	DCA_int_05 - phones	D	67.3567
67.3567	DCA_int_05 - phones	Y	67.3867
67.3567	DCA_int_05 - words	you	67.4367
67.3867	DCA_int_05 - phones	UW1	67.4367
67.4367	DCA_int_05 - phones	EH1	67.5167
67.4367	DCA_int_05 - words	ever	67.6767
67.5167	DCA_int_05 - phones	V	67.5967
67.5967	DCA_int_05 - phones	ER0	67.6767
67.6767	DCA_int_05 - phones	P	67.7167
67.6767	DCA_int_05 - words	play	67.9167
67.7167	DCA_int_05 - phones	L	67.7967
67.7967	DCA_int_05 - phones	EY1	67.9167
67.9167	DCA_int_05 - phones	EH1	67.9467
67.9167	DCA_int_05 - words	anything	68.1967
67.9467	DCA_int_05 - phones	N	67.9767
67.9767	DCA_int_05 - phones	IY0	68.0067
68.0067	DCA_int_05 - phones	TH	68.0467
68.0467	DCA_int_05 - phones	IH2	68.1267
68.1267	DCA_int_05 - phones	NG	68.1967
68.1967	DCA_int_05 - phones	L	68.2767
68.1967	DCA_int_05 - words	like	68.4267
68.2767	DCA_int_05 - phones	AY1	68.3467
68.3467	DCA_int_05 - phones	K	68.4267
68.4267	DCA_int_05 - phones	sp	68.4667
68.4667	DCA_int_05 - phones	R	68.5567
68.4667	DCA_int_05 - words	red	68.6967
68.5567	DCA_int_05 - phones	EH1	68.6467
68.6467	DCA_int_05 - phones	D	68.6967
68.6967	DCA_int_05 - phones	sp	68.7267
68.7267	DCA_int_05 - phones	R	68.8167
68.7267	DCA_int_05 - words	rover	69.0767
68.8167	DCA_int_05 - phones	OW1	68.9567
68.9567	DCA_int_05 - phones	V	69.0467
69.0467	DCA_int_05 - phones	ER0	69.0767
69.0767	DCA_int_05 - phones	sp	69.3867
69.3867	DCA_int_05 - phones	R	69.4167
69.3867	DCA_int_05 - words	red	69.5467
69.4167	DCA_int_05 - phones	EH1	69.4467
69.4467	DCA_int_05 - phones	D	69.5467
69.5467	DCA_int_05 - phones	sp	69.6467
69.6467	DCA_int_05 - phones	R	69.6867
69.6467	DCA_int_05 - words	rover	69.7967
69.6867	DCA_int_05 - phones	OW1	69.7167
69.7167	DCA_int_05 - phones	V	69.7467
69.7467	DCA_int_05 - phones	ER0	69.7967
69.7967	DCA_int_05 - phones	sp	73.3897
70.8103	DCA_se3_ag2_m_03 - phones	M	70.8603
70.8103	DCA_se3_ag2_m_03 - words	maybe	71.0303
70.8603	DCA_se3_ag2_m_03 - phones	EY1	70.9003
70.9003	DCA_se3_ag2_m_03 - phones	B	70.9403
70.9403	DCA_se3_ag2_m_03 - phones	IY0	71.0303
71.0303	DCA_se3_ag2_m_03 - phones	B	71.1003
71.0303	DCA_se3_ag2_m_03 - words	by	71.1903
71.1003	DCA_se3_ag2_m_03 - phones	AY1	71.1903
71.1903	DCA_se3_ag2_m_03 - words	a	71.2303
71.1903	DCA_se3_ag2_m_03 - phones	AH0	71.2303
71.2303	DCA_se3_ag2_m_03 - phones	D	71.2903
71.2303	DCA_se3_ag2_m_03 - words	different	71.5603
71.2903	DCA_se3_ag2_m_03 - phones	IH1	71.3703
71.3703	DCA_se3_ag2_m_03 - phones	F	71.4403
71.4403	DCA_se3_ag2_m_03 - phones	R	71.4703
71.4703	DCA_se3_ag2_m_03 - phones	AH0	71.5003
71.5003	DCA_se3_ag2_m_03 - phones	N	71.5303
71.5303	DCA_se3_ag2_m_03 - phones	T	71.5603
71.5603	DCA_se3_ag2_m_03 - phones	N	71.6303
71.5603	DCA_se3_ag2_m_03 - words	name	71.8703
71.6303	DCA_se3_ag2_m_03 - phones	EY1	71.7803
71.7803	DCA_se3_ag2_m_03 - phones	M	71.8703
71.8703	DCA_se3_ag2_m_03 - phones	B	71.9203
71.8703	DCA_se3_ag2_m_03 - words	but	71.9903
71.9203	DCA_se3_ag2_m_03 - phones	AH1	71.9603
71.9603	DCA_se3_ag2_m_03 - phones	T	71.9903
71.9903	DCA_se3_ag2_m_03 - phones	N	72.0803
71.9903	DCA_se3_ag2_m_03 - words	not	72.1703
72.0803	DCA_se3_ag2_m_03 - phones	AA1	72.1403
72.1403	DCA_se3_ag2_m_03 - phones	T	72.1703
72.1703	DCA_se3_ag2_m_03 - phones	sp	72.2003
72.2003	DCA_se3_ag2_m_03 - phones	B	72.2803
72.2003	DCA_se3_ag2_m_03 - words	by	72.3403
72.2803	DCA_se3_ag2_m_03 - phones	AY1	72.3403
72.3403	DCA_se3_ag2_m_03 - phones	sp	72.3703
72.3703	DCA_se3_ag2_m_03 - phones	DH	72.4003
72.3703	DCA_se3_ag2_m_03 - words	that	72.5203
72.4003	DCA_se3_ag2_m_03 - phones	AH0	72.4903
72.4903	DCA_se3_ag2_m_03 - phones	T	72.5203
72.5203	DCA_se3_ag2_m_03 - phones	N	72.5503
72.5203	DCA_se3_ag2_m_03 - words	name	72.8403
72.5503	DCA_se3_ag2_m_03 - phones	EY1	72.6303
72.6303	DCA_se3_ag2_m_03 - phones	M	72.8403
73.3897	DCA_int_05 - phones	AH1	73.5097
73.3897	DCA_int_05 - words	um	73.6797
73.5097	DCA_int_05 - phones	M	73.6797
73.6797	DCA_int_05 - phones	sp	73.7297
73.7297	DCA_int_05 - phones	D	73.7697
73.7297	DCA_int_05 - words	did	73.8697
73.7697	DCA_int_05 - phones	IH0	73.8097
73.8097	DCA_int_05 - phones	D	73.8697
73.8697	DCA_int_05 - phones	Y	73.9097
73.8697	DCA_int_05 - words	you	73.9397
73.9097	DCA_int_05 - phones	UW1	73.9397
73.9397	DCA_int_05 - phones	P	73.9997
73.9397	DCA_int_05 - words	play	74.1297
73.9997	DCA_int_05 - phones	L	74.0697
74.0697	DCA_int_05 - phones	EY1	74.1297
74.1297	DCA_int_05 - phones	M	74.2697
74.1297	DCA_int_05 - words	mother	74.4497
74.2697	DCA_int_05 - phones	AH1	74.3397
74.3397	DCA_int_05 - phones	DH	74.3997
74.3997	DCA_int_05 - phones	ER0	74.4497
74.4497	DCA_int_05 - phones	M	74.5497
74.4497	DCA_int_05 - words	may	74.7397
74.5497	DCA_int_05 - phones	EY1	74.7397
74.7397	DCA_int_05 - words	i	74.9697
74.7397	DCA_int_05 - phones	AY1	74.9697
74.9697	DCA_int_05 - phones	sp	76.0089
76.0089	DCA_int_05 - words	or	76.0589
76.0089	DCA_int_05 - phones	ER0	76.0589
76.0589	DCA_int_05 - phones	sp	76.1389
76.1389	DCA_int_05 - phones	S	76.1789
76.1389	DCA_int_05 - words	something	76.4089
76.1789	DCA_int_05 - phones	AH1	76.2389
76.2389	DCA_int_05 - phones	M	76.3089
76.3031	DCA_se3_ag2_m_03 - phones	sil	76.3431
76.3089	DCA_int_05 - phones	TH	76.3489
76.3431	DCA_se3_ag2_m_03 - phones	Y	76.4831
76.3431	DCA_se3_ag2_m_03 - words	yes	76.9231
76.3489	DCA_int_05 - phones	IH0	76.3789
76.3789	DCA_int_05 - phones	NG	76.4089
76.4089	DCA_int_05 - phones	sp	76.9489
76.4831	DCA_se3_ag2_m_03 - phones	EH1	76.6831
76.6831	DCA_se3_ag2_m_03 - phones	S	76.9231
76.9231	DCA_se3_ag2_m_03 - phones	sp	76.9631
76.9489	DCA_int_05 - phones	L	77.0589
76.9489	DCA_int_05 - words	like	77.3189
76.9631	DCA_se3_ag2_m_03 - phones	R	77.0531
76.9631	DCA_se3_ag2_m_03 - words	right	77.2331
77.0531	DCA_se3_ag2_m_03 - phones	AY1	77.1131
77.0589	DCA_int_05 - phones	AY1	77.1289
77.1131	DCA_se3_ag2_m_03 - phones	T	77.2331
77.1289	DCA_int_05 - phones	K	77.3189
77.2331	DCA_se3_ag2_m_03 - phones	sp	77.2631
77.3189	DCA_int_05 - phones	sp	77.6389
77.3251	DCA_se3_ag2_m_03 - phones	W	77.4751
77.3251	DCA_se3_ag2_m_03 - words	we	77.5051
77.4751	DCA_se3_ag2_m_03 - phones	IY1	77.5051
77.5051	DCA_se3_ag2_m_03 - phones	sp	77.5651
77.5651	DCA_se3_ag2_m_03 - phones	P	77.6551
77.5651	DCA_se3_ag2_m_03 - words	played	77.8051
77.6389	DCA_int_05 - words	<unk>	77.9489
77.6389	DCA_int_05 - phones	spn	77.9489
77.6551	DCA_se3_ag2_m_03 - phones	L	77.6951
77.6951	DCA_se3_ag2_m_03 - phones	EY1	77.7751
77.7751	DCA_se3_ag2_m_03 - phones	D	77.8051
77.8051	DCA_se3_ag2_m_03 - phones	sp	77.8351
77.8351	DCA_se3_ag2_m_03 - phones	DH	77.8851
77.8351	DCA_se3_ag2_m_03 - words	that	78.0451
77.8851	DCA_se3_ag2_m_03 - phones	AH0	77.9451
77.9451	DCA_se3_ag2_m_03 - phones	T	78.0451
77.9489	DCA_int_05 - phones	sp	78.5823
78.5823	DCA_int_05 - phones	HH	78.6423
78.5823	DCA_int_05 - words	how	78.7023
78.6423	DCA_int_05 - phones	AW1	78.7023
78.7023	DCA_int_05 - phones	D	78.7323
78.7023	DCA_int_05 - words	did	78.8223
78.7323	DCA_int_05 - phones	IH0	78.7823
78.7823	DCA_int_05 - phones	D	78.8223
78.8223	DCA_int_05 - phones	Y	78.8523
78.8223	DCA_int_05 - words	you	78.8823
78.8523	DCA_int_05 - phones	UW1	78.8823
78.8823	DCA_int_05 - phones	sp	78.9423
78.9423	DCA_int_05 - phones	P	78.9823
78.9423	DCA_int_05 - words	play	79.1423
78.9823	DCA_int_05 - phones	L	79.0323
79.0323	DCA_int_05 - phones	EY1	79.1423
79.1423	DCA_int_05 - phones	sp	79.1723
79.1723	DCA_int_05 - phones	DH	79.2023
79.1723	DCA_int_05 - words	that	79.3223
79.2023	DCA_int_05 - phones	AH0	79.2923
79.2923	DCA_int_05 - phones	T	79.3223
79.3223	DCA_int_05 - phones	sp	79.5123
80.0970	DCA_se3_ag2_m_03 - phones	sil	80.1470
80.1470	DCA_se3_ag2_m_03 - phones	W	80.2470
80.1470	DCA_se3_ag2_m_03 - words	well	80.3470
80.2470	DCA_se3_ag2_m_03 - phones	EH1	80.3170
80.3170	DCA_se3_ag2_m_03 - phones	L	80.3470
80.3470	DCA_se3_ag2_m_03 - phones	Y	80.3970
80.3470	DCA_se3_ag2_m_03 - words	you	80.4470
80.3970	DCA_se3_ag2_m_03 - phones	UW1	80.4470
80.4470	DCA_se3_ag2_m_03 - phones	HH	80.5470
80.4470	DCA_se3_ag2_m_03 - words	had	80.7370
80.5470	DCA_se3_ag2_m_03 - phones	AE1	80.6270
80.6270	DCA_se3_ag2_m_03 - phones	D	80.7370
80.7370	DCA_se3_ag2_m_03 - phones	S	80.8270
80.7370	DCA_se3_ag2_m_03 - words	somebody	81.1670
80.8270	DCA_se3_ag2_m_03 - phones	AH1	80.8570
80.8570	DCA_se3_ag2_m_03 - phones	M	80.9270
80.9270	DCA_se3_ag2_m_03 - phones	B	80.9570
80.9570	DCA_se3_ag2_m_03 - phones	AA2	81.0370
81.0370	DCA_se3_ag2_m_03 - phones	D	81.0770
81.0770	DCA_se3_ag2_m_03 - phones	IY0	81.1670
81.1670	DCA_se3_ag2_m_03 - phones	AH1	81.2270
81.1670	DCA_se3_ag2_m_03 - words	up	81.2970
81.2270	DCA_se3_ag2_m_03 - phones	P	81.2970
81.2970	DCA_se3_ag2_m_03 - phones	sp	81.3470
81.4957	DCA_se3_ag2_m_03 - words	uh	81.8657
81.4957	DCA_se3_ag2_m_03 - phones	AH1	81.8657
81.8657	DCA_se3_ag2_m_03 - phones	L	81.9457
81.8657	DCA_se3_ag2_m_03 - words	last	82.0757
81.9457	DCA_se3_ag2_m_03 - phones	AE1	82.0457
82.0457	DCA_se3_ag2_m_03 - phones	S	82.0757
82.0757	DCA_se3_ag2_m_03 - phones	sp	82.2157
82.2157	DCA_se3_ag2_m_03 - phones	P	82.3157
82.2157	DCA_se3_ag2_m_03 - words	person	82.8257
82.3157	DCA_se3_ag2_m_03 - phones	ER1	82.4357
82.4357	DCA_se3_ag2_m_03 - phones	S	82.5657
82.5657	DCA_se3_ag2_m_03 - phones	AH0	82.6057
82.6057	DCA_se3_ag2_m_03 - phones	N	82.8257
82.8257	DCA_se3_ag2_m_03 - phones	sp	82.9457
83.2565	DCA_se3_ag2_m_03 - phones	AO1	83.5665
83.2565	DCA_se3_ag2_m_03 - words	or	83.6265
83.5665	DCA_se3_ag2_m_03 - phones	R	83.6265
83.6265	DCA_se3_ag2_m_03 - phones	DH	83.6965
83.6265	DCA_se3_ag2_m_03 - words	the	83.7965
83.6965	DCA_se3_ag2_m_03 - phones	AH0	83.7965
83.7965	DCA_se3_ag2_m_03 - phones	sp	83.8465
83.9088	DCA_se3_ag2_m_03 - phones	P	84.0088
83.9088	DCA_se3_ag2_m_03 - words	person	84.3888
84.0088	DCA_se3_ag2_m_03 - phones	ER1	84.1388
84.1388	DCA_se3_ag2_m_03 - phones	S	84.3088
84.3088	DCA_se3_ag2_m_03 - phones	AH0	84.3488
84.3488	DCA_se3_ag2_m_03 - phones	N	84.3888
84.3888	DCA_se3_ag2_m_03 - phones	sp	84.5088
84.5088	DCA_se3_ag2_m_03 - phones	F	84.5988
84.5088	DCA_se3_ag2_m_03 - words	first	84.9888
84.5988	DCA_se3_ag2_m_03 - phones	ER1	84.7688
84.7688	DCA_se3_ag2_m_03 - phones	S	84.9488
84.9488	DCA_se3_ag2_m_03 - phones	T	84.9888
84.9888	DCA_se3_ag2_m_03 - phones	IH0	85.0188
84.9888	DCA_se3_ag2_m_03 - words	in	85.1088
85.0188	DCA_se3_ag2_m_03 - phones	N	85.1088
85.1088	DCA_se3_ag2_m_03 - phones	DH	85.1388
85.1088	DCA_se3_ag2_m_03 - words	the	85.1888
85.1388	DCA_se3_ag2_m_03 - phones	AH0	85.1888
85.1888	DCA_se3_ag2_m_03 - phones	F	85.2988
85.1888	DCA_se3_ag2_m_03 - words	first	85.5288
85.2988	DCA_se3_ag2_m_03 - phones	ER1	85.4188
85.4188	DCA_se3_ag2_m_03 - phones	S	85.4988
85.4988	DCA_se3_ag2_m_03 - phones	T	85.5288
85.5288	DCA_se3_ag2_m_03 - phones	G	85.5988
85.5288	DCA_se3_ag2_m_03 - words	game	85.8888
85.5988	DCA_se3_ag2_m_03 - phones	EY1	85.7688
85.7688	DCA_se3_ag2_m_03 - phones	M	85.8888
85.8888	DCA_se3_ag2_m_03 - phones	W	85.9388
85.8888	DCA_se3_ag2_m_03 - words	was	86.0288
85.9388	DCA_se3_ag2_m_03 - phones	AH0	85.9788
85.9788	DCA_se3_ag2_m_03 - phones	Z	86.0288
86.0288	DCA_se3_ag2_m_03 - phones	DH	86.1288
86.0288	DCA_se3_ag2_m_03 - words	the	86.1588
86.1288	DCA_se3_ag2_m_03 - phones	AH0	86.1588
86.1588	DCA_se3_ag2_m_03 - phones	sp	86.2688
86.7743	DCA_se3_ag2_m_03 - phones	HH	86.8343
86.7743	DCA_se3_ag2_m_03 - words	one	86.9443
86.8343	DCA_se3_ag2_m_03 - phones	W	86.8843
86.8843	DCA_se3_ag2_m_03 - phones	AH1	86.9143
86.9143	DCA_se3_ag2_m_03 - phones	N	86.9443
86.9443	DCA_se3_ag2_m_03 - phones	DH	86.9743
86.9443	DCA_se3_ag2_m_03 - words	that	87.0843
86.9743	DCA_se3_ag2_m_03 - phones	AH0	87.0043
87.0043	DCA_se3_ag2_m_03 - phones	T	87.0843
87.0843	DCA_se3_ag2_m_03 - phones	Y	87.1543
87.0843	DCA_se3_ag2_m_03 - words	you	87.2643
87.1543	DCA_se3_ag2_m_03 - phones	UW1	87.2643
87.2643	DCA_se3_ag2_m_03 - phones	AE1	87.5643
87.2643	DCA_se3_ag2_m_03 - words	ask	87.7443
87.5643	DCA_se3_ag2_m_03 - phones	S	87.7143
87.7143	DCA_se3_ag2_m_03 - phones	K	87.7443
87.9369	DCA_se3_ag2_m_03 - phones	sil	87.9869
87.9869	DCA_se3_ag2_m_03 - phones	AH0	88.1269
87.9869	DCA_se3_ag2_m_03 - words	about	88.3569
88.1269	DCA_se3_ag2_m_03 - phones	B	88.1969
88.1969	DCA_se3_ag2_m_03 - phones	AW1	88.2869
88.2869	DCA_se3_ag2_m_03 - phones	T	88.3569
88.3569	DCA_se3_ag2_m_03 - words	a	88.4369
88.3569	DCA_se3_ag2_m_03 - phones	AH0	88.4369
88.4369	DCA_se3_ag2_m_03 - phones	S	88.5869
88.4369	DCA_se3_ag2_m_03 - words	certain	89.0569
88.5869	DCA_se3_ag2_m_03 - phones	ER1	88.7369
88.7369	DCA_se3_ag2_m_03 - phones	T	88.7669
88.7669	DCA_se3_ag2_m_03 - phones	AH0	88.7969
88.7969	DCA_se3_ag2_m_03 - phones	N	89.0569
89.0569	DCA_se3_ag2_m_03 - phones	sp	89.6117
89.6117	DCA_se3_ag2_m_03 - phones	AH0	89.6917
89.6117	DCA_se3_ag2_m_03 - words	amount	90.0217
89.6917	DCA_se3_ag2_m_03 - phones	M	89.7917
89.7917	DCA_se3_ag2_m_03 - phones	AW1	89.9317
89.9317	DCA_se3_ag2_m_03 - phones	N	89.9917
89.9917	DCA_se3_ag2_m_03 - phones	T	90.0217
90.0217	DCA_se3_ag2_m_03 - phones	sp	90.0617
90.0617	DCA_se3_ag2_m_03 - phones	AH1	90.1617
90.0617	DCA_se3_ag2_m_03 - words	of	90.2617
90.1617	DCA_se3_ag2_m_03 - phones	V	90.2617
90.2617	DCA_se3_ag2_m_03 - phones	M	90.3717
90.2617	DCA_se3_ag2_m_03 - words	moves	90.8417
90.3717	DCA_se3_ag2_m_03 - phones	UW1	90.7217
90.7217	DCA_se3_ag2_m_03 - phones	V	90.7617
90.7617	DCA_se3_ag2_m_03 - phones	Z	90.8417
90.8417	DCA_se3_ag2_m_03 - phones	AH0	90.8917
90.8417	DCA_se3_ag2_m_03 - words	and	91.1517
90.8917	DCA_se3_ag2_m_03 - phones	N	91.0217
91.0217	DCA_se3_ag2_m_03 - phones	D	91.1517
91.3667	DCA_se3_ag2_m_03 - phones	sil	91.4067
91.4067	DCA_se3_ag2_m_03 - phones	IH1	91.4567
91.4067	DCA_se3_ag2_m_03 - words	if	91.5067
91.4567	DCA_se3_ag2_m_03 - phones	F	91.5067
91.5067	DCA_se3_ag2_m_03 - phones	Y	91.5667
91.5067	DCA_se3_ag2_m_03 - words	you	91.6067
91.5667	DCA_se3_ag2_m_03 - phones	UW1	91.6067
91.6067	DCA_se3_ag2_m_03 - phones	D	91.6367
91.6067	DCA_se3_ag2_m_03 - words	didn't	91.7667
91.6367	DCA_se3_ag2_m_03 - phones	IH1	91.6667
91.6667	DCA_se3_ag2_m_03 - phones	N	91.6967
91.6967	DCA_se3_ag2_m_03 - phones	T	91.7667
91.7667	DCA_se3_ag2_m_03 - phones	S	91.8467
91.7667	DCA_se3_ag2_m_03 - words	say	91.9467
91.8467	DCA_se3_ag2_m_03 - phones	EY1	91.9467
91.9467	DCA_se3_ag2_m_03 - phones	M	92.0567
91.9467	DCA_se3_ag2_m_03 - words	may	92.1467
92.0567	DCA_se3_ag2_m_03 - phones	EY1	92.1467
92.1467	DCA_se3_ag2_m_03 - words	i	92.3567
92.1467	DCA_se3_ag2_m_03 - phones	AY1	92.3567
92.3567	DCA_se3_ag2_m_03 - phones	DH	92.3967
92.3567	DCA_se3_ag2_m_03 - words	then	92.5367
92.3967	DCA_se3_ag2_m_03 - phones	EH1	92.4367
92.4367	DCA_se3_ag2_m_03 - phones	N	92.5367
92.5367	DCA_se3_ag2_m_03 - phones	Y	92.5967
92.5367	DCA_se3_ag2_m_03 - words	you	92.6767
92.5967	DCA_se3_ag2_m_03 - phones	UW1	92.6767
92.6767	DCA_se3_ag2_m_03 - phones	HH	92.7567
92.6767	DCA_se3_ag2_m_03 - words	had	92.8967
92.7567	DCA_se3_ag2_m_03 - phones	AE1	92.8367
92.8367	DCA_se3_ag2_m_03 - phones	D	92.8967
92.8967	DCA_se3_ag2_m_03 - phones	T	92.9267
92.8967	DCA_se3_ag2_m_03 - words	to	92.9567
92.9267	DCA_se3_ag2_m_03 - phones	IH0	92.9567
92.9567	DCA_se3_ag2_m_03 - phones	IY1	93.0567
92.9567	DCA_se3_ag2_m_03 - words	either	93.1767
93.0567	DCA_se3_ag2_m_03 - phones	DH	93.1067
93.1067	DCA_se3_ag2_m_03 - phones	ER0	93.1767
93.1767	DCA_se3_ag2_m_03 - phones	G	93.2567
93.1767	DCA_se3_ag2_m_03 - words	go	93.3967
93.2567	DCA_se3_ag2_m_03 - phones	OW1	93.3967
93.3967	DCA_se3_ag2_m_03 - phones	B	93.4867
93.3967	DCA_se3_ag2_m_03 - words	back	93.7367
93.4867	DCA_se3_ag2_m_03 - phones	AE1	93.6167
93.6167	DCA_se3_ag2_m_03 - phones	K	93.7367
93.7367	DCA_se3_ag2_m_03 - phones	AO1	93.7867
93.7367	DCA_se3_ag2_m_03 - words	or	93.8467
93.7867	DCA_se3_ag2_m_03 - phones	R	93.8467
93.8467	DCA_se3_ag2_m_03 - phones	S	93.9167
93.8467	DCA_se3_ag2_m_03 - words	stand	94.1967
93.9167	DCA_se3_ag2_m_03 - phones	T	93.9767
93.9767	DCA_se3_ag2_m_03 - phones	AE1	94.0967
94.0967	DCA_se3_ag2_m_03 - phones	N	94.1667
94.1667	DCA_se3_ag2_m_03 - phones	D	94.1967
94.1967	DCA_se3_ag2_m_03 - phones	IH0	94.2467
94.1967	DCA_se3_ag2_m_03 - words	in	94.2967
94.2467	DCA_se3_ag2_m_03 - phones	N	94.2967
94.2967	DCA_se3_ag2_m_03 - phones	DH	94.3367
94.2967	DCA_se3_ag2_m_03 - words	that	94.4967
94.3367	DCA_se3_ag2_m_03 - phones	AH0	94.4167
94.4167	DCA_se3_ag2_m_03 - phones	T	94.4967
94.5962	DCA_se3_ag2_m_03 - phones	P	94.6662
94.5962	DCA_se3_ag2_m_03 - words	position	95.1062
94.6662	DCA_se3_ag2_m_03 - phones	AH0	94.7262
94.7262	DCA_se3_ag2_m_03 - phones	Z	94.8062
94.8062	DCA_se3_ag2_m_03 - phones	IH1	94.8662
94.8662	DCA_se3_ag2_m_03 - phones	SH	94.9562
94.9562	DCA_se3_ag2_m_03 - phones	AH0	94.9862
94.9862	DCA_se3_ag2_m_03 - phones	N	95.1062
95.4067	DCA_int_05 - phones	M	95.7767
95.4067	DCA_int_05 - words	mm-hm	95.8467
95.7767	DCA_int_05 - phones	HH	95.8167
95.8167	DCA_int_05 - phones	M	95.8467
95.8467	DCA_int_05 - phones	sp	97.4516
97.4516	DCA_int_05 - phones	AH1	97.6916
97.4516	DCA_int_05 - words	um	97.9516
97.6916	DCA_int_05 - phones	M	97.9516
97.9516	DCA_int_05 - phones	sp	98.0316
98.3422	DCA_int_05 - phones	W	98.4122
98.3422	DCA_int_05 - words	when	98.4922
98.4122	DCA_int_05 - phones	EH1	98.4422
98.4422	DCA_int_05 - phones	N	98.4922
98.4922	DCA_int_05 - phones	Y	98.5222
98.4922	DCA_int_05 - words	you	98.5922
98.5222	DCA_int_05 - phones	UW1	98.5922
98.5922	DCA_int_05 - phones	P	98.6322
98.5922	DCA_int_05 - words	play	98.8622
98.6322	DCA_int_05 - phones	L	98.7022
98.7022	DCA_int_05 - phones	EY1	98.8622
98.8622	DCA_int_05 - phones	sp	98.9022
98.9022	DCA_int_05 - phones	F	98.9322
98.9022	DCA_int_05 - words	football	99.3222
98.9322	DCA_int_05 - phones	UH1	99.0222
99.0222	DCA_int_05 - phones	T	99.0922
99.0922	DCA_int_05 - phones	B	99.1422
99.1422	DCA_int_05 - phones	AO2	99.2022
99.2022	DCA_int_05 - phones	L	99.3222
99.3222	DCA_int_05 - phones	D	99.3522
99.3222	DCA_int_05 - words	do	99.3822
99.3522	DCA_int_05 - phones	UW1	99.3822
99.3822	DCA_int_05 - phones	Y	99.4122
99.3822	DCA_int_05 - words	you	99.4522
99.4122	DCA_int_05 - phones	UW1	99.4522
99.4522	DCA_int_05 - phones	HH	99.5222
99.4522	DCA_int_05 - words	have	99.6522
99.5222	DCA_int_05 - phones	AE1	99.5822
99.5822	DCA_int_05 - phones	V	99.6522
99.6522	DCA_int_05 - words	a	99.7122
99.6522	DCA_int_05 - phones	AH0	99.7122
99.7122	DCA_int_05 - phones	R	99.7922
99.7122	DCA_int_05 - words	regular	100.1622
99.7922	DCA_int_05 - phones	EH1	99.9022
99.9022	DCA_int_05 - phones	G	99.9322
99.9322	DCA_int_05 - phones	Y	99.9622
99.9622	DCA_int_05 - phones	AH0	99.9922
99.9922	DCA_int_05 - phones	L	100.0422
100.0422	DCA_int_05 - phones	ER0	100.1622
100.1622	DCA_int_05 - phones	T	100.2222
100.1622	DCA_int_05 - words	team	100.5022
100.2222	DCA_int_05 - phones	IY1	100.4122
100.4122	DCA_int_05 - phones	M	100.5022
100.5022	DCA_int_05 - phones	AO1	100.5622
100.5022	DCA_int_05 - words	or	100.5922
100.5622	DCA_int_05 - phones	R	100.5922
100.5922	DCA_int_05 - phones	IH0	100.6222
100.5922	DCA_int_05 - words	is	100.6622
100.6222	DCA_int_05 - phones	Z	100.6622
100.6622	DCA_int_05 - phones	sp	100.7022
100.7022	DCA_int_05 - phones	IH0	100.7422
100.7022	DCA_int_05 - words	it	100.7722
100.7422	DCA_int_05 - phones	T	100.7722
100.7722	DCA_int_05 - phones	sp	100.8422
100.8422	DCA_int_05 - phones	JH	100.9022
100.8422	DCA_int_05 - words	just	101.0422
100.9022	DCA_int_05 - phones	AH1	101.0022
101.0022	DCA_int_05 - phones	S	101.0422
101.0422	DCA_int_05 - phones	sp	101.1222
101.1222	DCA_int_05 - words	a	101.2422
101.1222	DCA_int_05 - phones	AH0	101.2422
101.2422	DCA_int_05 - phones	sp	101.2722
101.2722	DCA_int_05 - phones	G	101.3022
101.2722	DCA_int_05 - words	group	101.4222
101.3022	DCA_int_05 - phones	R	101.3522
101.3522	DCA_int_05 - phones	UW1	101.3922
101.3922	DCA_int_05 - phones	P	101.4222
101.4222	DCA_int_05 - phones	sp	101.4622
101.4622	DCA_int_05 - phones	AH0	101.4922
101.4622	DCA_int_05 - words	of	101.5222
101.4922	DCA_int_05 - phones	V	101.5222
101.5222	DCA_int_05 - phones	sp	101.6122
101.6122	DCA_int_05 - phones	K	101.6422
101.6122	DCA_int_05 - words	kids	101.8022
101.6422	DCA_int_05 - phones	IH1	101.6922
101.6922	DCA_int_05 - phones	D	101.7222
101.7222	DCA_int_05 - phones	Z	101.8022
101.8022	DCA_int_05 - phones	sp	102.1022
102.1022	DCA_int_05 - phones	F	102.1322
102.1022	DCA_int_05 - words	from	102.2222
102.1322	DCA_int_05 - phones	ER0	102.1622
102.1622	DCA_int_05 - phones	M	102.2222
102.2222	DCA_int_05 - phones	sp	102.2522
102.2522	DCA_int_05 - phones	DH	102.2822
102.2522	DCA_int_05 - words	the	102.3122
102.2822	DCA_int_05 - phones	AH0	102.3122
102.3122	DCA_int_05 - phones	N	102.3422
102.3122	DCA_int_05 - words	neighborhood	102.8022
102.3422	DCA_int_05 - phones	EY1	102.4122
102.4122	DCA_int_05 - phones	B	102.4622
102.4622	DCA_int_05 - phones	ER0	102.4922
102.4922	DCA_int_05 - phones	HH	102.7022
102.7022	DCA_int_05 - phones	UH2	102.7422
102.7422	DCA_int_05 - phones	D	102.8022
102.8022	DCA_int_05 - phones	sp	102.8322
102.8322	DCA_int_05 - words	or	102.8622
102.8322	DCA_int_05 - phones	ER0	102.8622
102.8622	DCA_int_05 - phones	sp	103.2222
103.0444	DCA_se3_ag2_m_03 - words	mm	103.2544
103.0444	DCA_se3_ag2_m_03 - phones	M	103.2544
103.2544	DCA_se3_ag2_m_03 - phones	sp	103.5566
103.5566	DCA_se3_ag2_m_03 - phones	B	103.7266
103.5566	DCA_se3_ag2_m_03 - words	both	104.1566
103.7266	DCA_se3_ag2_m_03 - phones	OW1	103.9366
103.9366	DCA_se3_ag2_m_03 - phones	TH	104.1566
104.6253	DCA_int_05 - phones	B	104.6953
104.6253	DCA_int_05 - words	both	104.7653
104.6953	DCA_int_05 - phones	OW1	104.7353
104.7353	DCA_int_05 - phones	TH	104.7653
104.7653	DCA_int_05 - phones	sp	105.0353
104.8054	DCA_se3_ag2_m_03 - phones	sil	104.8354
104.8354	DCA_se3_ag2_m_03 - phones	S	104.9554
104.8354	DCA_se3_ag2_m_03 - words	sand	105.1554
104.9554	DCA_se3_ag2_m_03 - phones	AE1	105.0654
105.0654	DCA_se3_ag2_m_03 - phones	N	105.1254
105.1254	DCA_se3_ag2_m_03 - phones	D	105.1554
105.1554	DCA_se3_ag2_m_03 - phones	L	105.2054
105.1554	DCA_se3_ag2_m_03 - words	lot	105.4054
105.2054	DCA_se3_ag2_m_03 - phones	AA1	105.3254
105.3254	DCA_se3_ag2_m_03 - phones	T	105.4054
105.4600	DCA_se3_ag2_m_03 - phones	AH0	105.6300
105.4600	DCA_se3_ag2_m_03 - words	and	105.7700
105.6300	DCA_se3_ag2_m_03 - phones	N	105.7700
105.7700	DCA_se3_ag2_m_03 - phones	AO1	105.9800
105.7700	DCA_se3_ag2_m_03 - words	organized	106.6500
105.9800	DCA_se3_ag2_m_03 - phones	R	106.0400
106.0400	DCA_se3_ag2_m_03 - phones	G	106.0800
106.0800	DCA_se3_ag2_m_03 - phones	AH0	106.1300
106.1300	DCA_se3_ag2_m_03 - phones	N	106.2100
106.2100	DCA_se3_ag2_m_03 - phones	AY2	106.4700
106.4700	DCA_se3_ag2_m_03 - phones	Z	106.6200
106.6200	DCA_se3_ag2_m_03 - phones	D	106.6500
106.6500	DCA_se3_ag2_m_03 - phones	sp	106.7100
106.7100	DCA_se3_ag2_m_03 - phones	Y	106.7700
106.7100	DCA_se3_ag2_m_03 - words	you	106.8100
106.7700	DCA_se3_ag2_m_03 - phones	UW1	106.8100
106.8100	DCA_se3_ag2_m_03 - phones	N	106.8400
106.8100	DCA_se3_ag2_m_03 - words	know	107.0900
106.8400	DCA_se3_ag2_m_03 - phones	OW1	107.0900
107.0900	DCA_se3_ag2_m_03 - phones	sp	107.2300
107.2300	DCA_se3_ag2_m_03 - phones	IH0	107.2600
107.2300	DCA_se3_ag2_m_03 - words	in	107.2900
107.2600	DCA_se3_ag2_m_03 - phones	N	107.2900
107.2900	DCA_se3_ag2_m_03 - phones	HH	107.3500
107.2900	DCA_se3_ag2_m_03 - words	high	107.5700
107.3500	DCA_se3_ag2_m_03 - phones	AY1	107.5700
107.5700	DCA_se3_ag2_m_03 - phones	S	107.7100
107.5700	DCA_se3_ag2_m_03 - words	school	107.9500
107.7100	DCA_se3_ag2_m_03 - phones	K	107.7600
107.7600	DCA_se3_ag2_m_03 - phones	UW1	107.8400
107.8400	DCA_se3_ag2_m_03 - phones	L	107.9500
107.9500	DCA_se3_ag2_m_03 - phones	sp	108.8214
108.2271	DCA_int_05 - phones	M	108.2571
108.2271	DCA_int_05 - words	mm-hm	108.7671
108.2571	DCA_int_05 - phones	HH	108.2971
108.2971	DCA_int_05 - phones	M	108.7671
108.7671	DCA_int_05 - phones	sp	109.2776
108.8214	DCA_se3_ag2_m_03 - phones	M	108.8514
108.8214	DCA_se3_ag2_m_03 - words	mm-hm	109.2314
108.8514	DCA_se3_ag2_m_03 - phones	HH	108.8814
108.8814	DCA_se3_ag2_m_03 - phones	M	109.2314
109.2314	DCA_se3_ag2_m_03 - phones	sp	112.5531
109.2776	DCA_int_05 - phones	AH1	109.5076
109.2776	DCA_int_05 - words	um	109.7776
109.5076	DCA_int_05 - phones	M	109.7776
109.7776	DCA_int_05 - phones	sp	109.8076
109.8076	DCA_int_05 - phones	W	109.8576
109.8076	DCA_int_05 - words	what	109.9176
109.8576	DCA_int_05 - phones	AH1	109.8876
109.8876	DCA_int_05 - phones	T	109.9176
109.9176	DCA_int_05 - phones	W	109.9676
109.9176	DCA_int_05 - words	was	110.0276
109.9676	DCA_int_05 - phones	AH0	109.9976
109.9976	DCA_int_05 - phones	Z	110.0276
110.0276	DCA_int_05 - phones	sp	110.0576
110.0576	DCA_int_05 - phones	DH	110.0876
110.0576	DCA_int_05 - words	the	110.1176
110.0876	DCA_int_05 - phones	AH0	110.1176
110.1176	DCA_int_05 - phones	sp	110.1576
110.1576	DCA_int_05 - phones	S	110.2176
110.1576	DCA_int_05 - words	sandlot	110.6076
110.2176	DCA_int_05 - phones	AE1	110.3476
110.3476	DCA_int_05 - phones	N	110.3976
110.3976	DCA_int_05 - phones	D	110.4276
110.4276	DCA_int_05 - phones	L	110.4576
110.4576	DCA_int_05 - phones	AA0	110.4976
110.4976	DCA_int_05 - phones	T	110.6076
110.6076	DCA_int_05 - phones	sp	110.7176
110.7176	DCA_int_05 - phones	T	110.7476
110.7176	DCA_int_05 - words	team	110.8076
110.7476	DCA_int_05 - phones	IY1	110.7776
110.7776	DCA_int_05 - phones	M	110.8076
110.8076	DCA_int_05 - phones	sp	110.9976
110.9976	DCA_int_05 - phones	L	111.0376
110.9976	DCA_int_05 - words	like	111.0976
111.0376	DCA_int_05 - phones	AY1	111.0676
111.0676	DCA_int_05 - phones	K	111.0976
111.0976	DCA_int_05 - phones	sp	115.6766
112.5531	DCA_se3_ag2_m_03 - phones	G	112.5931
112.5531	DCA_se3_ag2_m_03 - words	group	112.7831
112.5931	DCA_se3_ag2_m_03 - phones	R	112.6331
112.6331	DCA_se3_ag2_m_03 - phones	UW1	112.7031
112.7031	DCA_se3_ag2_m_03 - phones	P	112.7831
112.7831	DCA_se3_ag2_m_03 - phones	AH0	112.8131
112.7831	DCA_se3_ag2_m_03 - words	of	112.8431
112.8131	DCA_se3_ag2_m_03 - phones	V	112.8431
112.8431	DCA_se3_ag2_m_03 - phones	G	112.9531
112.8431	DCA_se3_ag2_m_03 - words	guys	113.1731
112.9531	DCA_se3_ag2_m_03 - phones	AY1	113.0931
113.0931	DCA_se3_ag2_m_03 - phones	Z	113.1731
113.1731	DCA_se3_ag2_m_03 - phones	F	113.2331
113.1731	DCA_se3_ag2_m_03 - words	from	113.3131
113.2331	DCA_se3_ag2_m_03 - phones	ER0	113.2731
113.2731	DCA_se3_ag2_m_03 - phones	M	113.3131
113.3131	DCA_se3_ag2_m_03 - phones	DH	113.3431
113.3131	DCA_se3_ag2_m_03 - words	the	113.4031
113.3431	DCA_se3_ag2_m_03 - phones	AH0	113.4031
113.4031	DCA_se3_ag2_m_03 - phones	K	113.4831
113.4031	DCA_se3_ag2_m_03 - words	community	113.8431
113.4831	DCA_se3_ag2_m_03 - phones	AH0	113.5131
113.5131	DCA_se3_ag2_m_03 - phones	M	113.5431
113.5431	DCA_se3_ag2_m_03 - phones	Y	113.5731
113.5731	DCA_se3_ag2_m_03 - phones	UW1	113.6031
113.6031	DCA_se3_ag2_m_03 - phones	N	113.6931
113.6931	DCA_se3_ag2_m_03 - phones	AH0	113.7531
113.7531	DCA_se3_ag2_m_03 - phones	T	113.8031
113.8031	DCA_se3_ag2_m_03 - phones	IY0	113.8431
113.8431	DCA_se3_ag2_m_03 - phones	AH0	113.8731
113.8431	DCA_se3_ag2_m_03 - words	and	114.2331
113.8731	DCA_se3_ag2_m_03 - phones	N	114.2331
115.3366	DCA_se3_ag2_m_03 - phones	sil	115.4466
115.4466	DCA_se3_ag2_m_03 - phones	DH	115.4866
115.4466	DCA_se3_ag2_m_03 - words	that	115.5866
115.4866	DCA_se3_ag2_m_03 - phones	AH0	115.5366
115.5366	DCA_se3_ag2_m_03 - phones	T	115.5866
115.5866	DCA_se3_ag2_m_03 - words	s	115.6966
115.5866	DCA_se3_ag2_m_03 - phones	Z	115.6966
115.6766	DCA_int_05 - words	<unk>	115.8166
115.6766	DCA_int_05 - phones	spn	115.8166
115.6966	DCA_se3_ag2_m_03 - phones	AO1	115.7766
115.6966	DCA_se3_ag2_m_03 - words	all	115.9366
115.7766	DCA_se3_ag2_m_03 - phones	L	115.9366
115.8166	DCA_int_05 - phones	AH0	115.8766
115.8166	DCA_int_05 - words	a	115.8766
115.8766	DCA_int_05 - phones	sp	116.2266
115.9366	DCA_se3_ag2_m_03 - phones	sp	117.3275
116.2266	DCA_int_05 - phones	S	116.2666
116.2266	DCA_int_05 - words	sponsor	116.6166
116.2666	DCA_int_05 - phones	P	116.3466
116.3466	DCA_int_05 - phones	AA1	116.4966
116.4966	DCA_int_05 - phones	N	116.5566
116.5566	DCA_int_05 - phones	S	116.5866
116.5866	DCA_int_05 - phones	ER0	116.6166
116.6166	DCA_int_05 - phones	sp	116.7166
116.7166	DCA_int_05 - phones	ER0	116.7566
116.7166	DCA_int_05 - words	or	116.7566
116.7566	DCA_int_05 - phones	sp	122.6362
117.3275	DCA_se3_ag2_m_03 - phones	N	117.4275
117.3275	DCA_se3_ag2_m_03 - words	no	117.5775
117.4275	DCA_se3_ag2_m_03 - phones	OW1	117.5775
117.5775	DCA_se3_ag2_m_03 - phones	N	117.6875
117.5775	DCA_se3_ag2_m_03 - words	no	117.8275
117.6875	DCA_se3_ag2_m_03 - phones	OW1	117.8275
117.8275	DCA_se3_ag2_m_03 - phones	sp	118.0810
118.0810	DCA_se3_ag2_m_03 - phones	DH	118.1110
118.0810	DCA_se3_ag2_m_03 - words	this	118.2910
118.1110	DCA_se3_ag2_m_03 - phones	IH0	118.2010
118.2010	DCA_se3_ag2_m_03 - phones	S	118.2910
118.2910	DCA_se3_ag2_m_03 - phones	sp	118.3310
118.3310	DCA_se3_ag2_m_03 - phones	W	118.3610
118.3310	DCA_se3_ag2_m_03 - words	was	118.4210
118.3610	DCA_se3_ag2_m_03 - phones	AA1	118.3910
118.3910	DCA_se3_ag2_m_03 - phones	Z	118.4210
118.4210	DCA_se3_ag2_m_03 - phones	JH	118.4510
118.4210	DCA_se3_ag2_m_03 - words	just	118.5110
118.4510	DCA_se3_ag2_m_03 - phones	IH0	118.4810
118.4810	DCA_se3_ag2_m_03 - phones	S	118.5110
118.5110	DCA_se3_ag2_m_03 - phones	sp	118.7110
118.7110	DCA_se3_ag2_m_03 - phones	AH0	119.0210
118.7110	DCA_se3_ag2_m_03 - words	a	119.0210
119.0210	DCA_se3_ag2_m_03 - phones	sp	119.0610
119.1504	DCA_se3_ag2_m_03 - phones	P	119.2204
119.1504	DCA_se3_ag2_m_03 - words	plain	119.4304
119.2204	DCA_se3_ag2_m_03 - phones	L	119.2604
119.2604	DCA_se3_ag2_m_03 - phones	EY1	119.3804
119.3804	DCA_se3_ag2_m_03 - phones	N	119.4304
119.4304	DCA_se3_ag2_m_03 - phones	AO1	119.6804
119.4304	DCA_se3_ag2_m_03 - words	ordinary	120.0304
119.6804	DCA_se3_ag2_m_03 - phones	R	119.7104
119.7104	DCA_se3_ag2_m_03 - phones	D	119.7404
119.7404	DCA_se3_ag2_m_03 - phones	AH0	119.7804
119.7804	DCA_se3_ag2_m_03 - phones	N	119.8504
119.8504	DCA_se3_ag2_m_03 - phones	EH2	119.9004
119.9004	DCA_se3_ag2_m_03 - phones	R	119.9904
119.9904	DCA_se3_ag2_m_03 - phones	IY0	120.0304
120.0304	DCA_se3_ag2_m_03 - phones	G	120.1304
120.0304	DCA_se3_ag2_m_03 - words	game	120.2604
120.1304	DCA_se3_ag2_m_03 - phones	EY1	120.2104
120.2104	DCA_se3_ag2_m_03 - phones	M	120.2604
120.2604	DCA_se3_ag2_m_03 - phones	DH	120.2904
120.2604	DCA_se3_ag2_m_03 - words	that	120.3804
120.2904	DCA_se3_ag2_m_03 - phones	AH0	120.3204
120.3204	DCA_se3_ag2_m_03 - phones	T	120.3804
120.3804	DCA_se3_ag2_m_03 - phones	Y	120.4504
120.3804	DCA_se3_ag2_m_03 - words	you	120.5004
120.4504	DCA_se3_ag2_m_03 - phones	UW1	120.5004
120.5004	DCA_se3_ag2_m_03 - phones	G	120.5604
120.5004	DCA_se3_ag2_m_03 - words	got	120.6904
120.5604	DCA_se3_ag2_m_03 - phones	AA1	120.6504
120.6504	DCA_se3_ag2_m_03 - phones	T	120.6904
120.6904	DCA_se3_ag2_m_03 - phones	AH1	120.7604
120.6904	DCA_se3_ag2_m_03 - words	up	120.8804
120.7604	DCA_se3_ag2_m_03 - phones	P	120.8804
120.9775	DCA_se3_ag2_m_03 - phones	sil	121.0275
121.0275	DCA_se3_ag2_m_03 - phones	Y	121.0575
121.0275	DCA_se3_ag2_m_03 - words	you	121.1175
121.0575	DCA_se3_ag2_m_03 - phones	UW1	121.1175
121.1175	DCA_se3_ag2_m_03 - phones	N	121.1475
121.1175	DCA_se3_ag2_m_03 - words	know	121.2775
121.1475	DCA_se3_ag2_m_03 - phones	OW1	121.2775
121.2775	DCA_se3_ag2_m_03 - phones	sp	121.5297
121.5297	DCA_se3_ag2_m_03 - phones	AO1	121.5997
121.5297	DCA_se3_ag2_m_03 - words	on	121.6297
121.5997	DCA_se3_ag2_m_03 - phones	N	121.6297
121.6297	DCA_se3_ag2_m_03 - phones	DH	121.6597
121.6297	DCA_se3_ag2_m_03 - words	the	121.6997
121.6597	DCA_se3_ag2_m_03 - phones	AH0	121.6997
121.6997	DCA_se3_ag2_m_03 - phones	S	121.7797
121.6997	DCA_se3_ag2_m_03 - words	spur	121.8997
121.7797	DCA_se3_ag2_m_03 - phones	P	121.8697
121.8697	DCA_se3_ag2_m_03 - phones	ER1	121.8997
121.8997	DCA_se3_ag2_m_03 - phones	AH1	121.9797
121.8997	DCA_se3_ag2_m_03 - words	of	122.0097
121.9797	DCA_se3_ag2_m_03 - phones	V	122.0097
122.0097	DCA_se3_ag2_m_03 - phones	DH	122.0397
122.0097	DCA_se3_ag2_m_03 - words	the	122.0797
122.0397	DCA_se3_ag2_m_03 - phones	AH0	122.0797
122.0797	DCA_se3_ag2_m_03 - phones	M	122.1697
122.0797	DCA_se3_ag2_m_03 - words	moment	122.3997
122.1697	DCA_se3_ag2_m_03 - phones	OW1	122.2197
122.2197	DCA_se3_ag2_m_03 - phones	M	122.2797
122.2797	DCA_se3_ag2_m_03 - phones	AH0	122.3097
122.3097	DCA_se3_ag2_m_03 - phones	N	122.3397
122.3397	DCA_se3_ag2_m_03 - phones	T	122.3997
122.6362	DCA_int_05 - phones	AH1	122.7462
122.6362	DCA_int_05 - words	uh-huh	122.9262
122.7462	DCA_int_05 - phones	HH	122.8262
122.8262	DCA_int_05 - phones	AH1	122.9262
122.9262	DCA_int_05 - phones	HH	122.9762
122.9262	DCA_int_05 - words	what	123.0862
122.9762	DCA_int_05 - phones	W	123.0062
123.0062	DCA_int_05 - phones	AH1	123.0362
123.0362	DCA_int_05 - phones	T	123.0862
123.0862	DCA_int_05 - phones	W	123.1162
123.0862	DCA_int_05 - words	was	123.2162
123.1162	DCA_int_05 - phones	AA1	123.1662
123.1662	DCA_int_05 - phones	Z	123.2162
123.2162	DCA_int_05 - phones	sp	123.2462
123.2462	DCA_int_05 - phones	DH	123.3662
123.2462	DCA_int_05 - words	the	123.4462
123.3662	DCA_int_05 - phones	AH1	123.4462
123.4462	DCA_int_05 - phones	AH1	123.4862
123.4462	DCA_int_05 - words	other	123.6662
123.4862	DCA_int_05 - phones	DH	123.5962
123.5962	DCA_int_05 - phones	ER0	123.6662
123.6662	DCA_int_05 - phones	sp	123.7862
124.0989	DCA_se3_ag2_m_03 - phones	AO1	124.2989
124.0989	DCA_se3_ag2_m_03 - words	organized	124.7089
124.2989	DCA_se3_ag2_m_03 - phones	R	124.3389
124.3389	DCA_se3_ag2_m_03 - phones	G	124.3689
124.3689	DCA_se3_ag2_m_03 - phones	AH0	124.3989
124.3989	DCA_se3_ag2_m_03 - phones	N	124.4689
124.4689	DCA_se3_ag2_m_03 - phones	AY2	124.6489
124.6489	DCA_se3_ag2_m_03 - phones	Z	124.6789
124.6789	DCA_se3_ag2_m_03 - phones	D	124.7089
124.7089	DCA_se3_ag2_m_03 - phones	sp	126.9884
124.8672	DCA_int_05 - phones	AO1	125.0172
124.8672	DCA_int_05 - words	organized	125.4172
125.0172	DCA_int_05 - phones	R	125.0972
125.0972	DCA_int_05 - phones	G	125.1372
125.1372	DCA_int_05 - phones	AH0	125.1872
125.1872	DCA_int_05 - phones	N	125.2472
125.2472	DCA_int_05 - phones	AY2	125.3572
125.3572	DCA_int_05 - phones	Z	125.3872
125.3872	DCA_int_05 - phones	D	125.4172
125.4172	DCA_int_05 - phones	sp	125.4672
125.4672	DCA_int_05 - phones	W	125.5172
125.4672	DCA_int_05 - words	well	125.5772
125.5172	DCA_int_05 - phones	EH1	125.5472
125.5472	DCA_int_05 - phones	L	125.5772
125.5772	DCA_int_05 - phones	sp	125.7072
125.8957	DCA_int_05 - phones	HH	126.0157
125.8957	DCA_int_05 - words	how	126.0857
126.0157	DCA_int_05 - phones	AW1	126.0857
126.0857	DCA_int_05 - phones	sp	126.1157
126.1157	DCA_int_05 - phones	W	126.1457
126.1157	DCA_int_05 - words	was	126.2057
126.1457	DCA_int_05 - phones	AO1	126.1757
126.1757	DCA_int_05 - phones	Z	126.2057
126.2057	DCA_int_05 - phones	sp	126.2457
126.2457	DCA_int_05 - phones	DH	126.2857
126.2457	DCA_int_05 - words	that	126.3457
126.2857	DCA_int_05 - phones	AH0	126.3157
126.3157	DCA_int_05 - phones	T	126.3457
126.3457	DCA_int_05 - phones	AO1	126.3757
126.3457	DCA_int_05 - words	organized	126.6157
126.3757	DCA_int_05 - phones	R	126.4057
126.4057	DCA_int_05 - phones	G	126.4457
126.4457	DCA_int_05 - phones	AH0	126.4757
126.4757	DCA_int_05 - phones	N	126.5057
126.5057	DCA_int_05 - phones	AY2	126.5357
126.5357	DCA_int_05 - phones	Z	126.5657
126.5657	DCA_int_05 - phones	D	126.6157
126.6157	DCA_int_05 - phones	sp	127.0057
126.9884	DCA_se3_ag2_m_03 - phones	IH0	127.0184
126.9884	DCA_se3_ag2_m_03 - words	it	127.0484
127.0184	DCA_se3_ag2_m_03 - phones	T	127.0484
127.0484	DCA_se3_ag2_m_03 - phones	W	127.0984
127.0484	DCA_se3_ag2_m_03 - words	was	127.2084
127.0984	DCA_se3_ag2_m_03 - phones	AH0	127.1384
127.1384	DCA_se3_ag2_m_03 - phones	Z	127.2084
127.2084	DCA_se3_ag2_m_03 - phones	P	127.3284
127.2084	DCA_se3_ag2_m_03 - words	played	127.5784
127.3284	DCA_se3_ag2_m_03 - phones	L	127.3884
127.3884	DCA_se3_ag2_m_03 - phones	EY1	127.5384
127.5384	DCA_se3_ag2_m_03 - phones	D	127.5784
127.5784	DCA_se3_ag2_m_03 - phones	IH0	127.6084
127.5784	DCA_se3_ag2_m_03 - words	in	127.6784
127.6084	DCA_se3_ag2_m_03 - phones	N	127.6784
127.6784	DCA_se3_ag2_m_03 - phones	HH	127.7484
127.6784	DCA_se3_ag2_m_03 - words	high	127.8884
127.7484	DCA_se3_ag2_m_03 - phones	AY1	127.8884
127.8884	DCA_se3_ag2_m_03 - phones	S	127.9884
127.8884	DCA_se3_ag2_m_03 - words	school	128.1884
127.9884	DCA_se3_ag2_m_03 - phones	K	128.0484
128.0484	DCA_se3_ag2_m_03 - phones	UW1	128.1584
128.1584	DCA_se3_ag2_m_03 - phones	L	128.1884
128.1884	DCA_se3_ag2_m_03 - phones	W	128.2284
128.1884	DCA_se3_ag2_m_03 - words	with	128.4384
128.2284	DCA_se3_ag2_m_03 - phones	IH0	128.2784
128.2784	DCA_se3_ag2_m_03 - phones	TH	128.4384
128.4384	DCA_se3_ag2_m_03 - phones	sp	128.4684
128.4684	DCA_se3_ag2_m_03 - phones	AH1	128.7084
128.4684	DCA_se3_ag2_m_03 - words	uh	128.7084
128.7084	DCA_se3_ag2_m_03 - phones	sp	128.7384
128.7384	DCA_se3_ag2_m_03 - phones	IH0	128.8484
128.7384	DCA_se3_ag2_m_03 - words	equipment	129.3184
128.8484	DCA_se3_ag2_m_03 - phones	K	128.9684
128.9684	DCA_se3_ag2_m_03 - phones	W	128.9984
128.9984	DCA_se3_ag2_m_03 - phones	IH1	129.0384
129.0384	DCA_se3_ag2_m_03 - phones	P	129.1384
129.1384	DCA_se3_ag2_m_03 - phones	M	129.2184
129.2184	DCA_se3_ag2_m_03 - phones	AH0	129.2584
129.2584	DCA_se3_ag2_m_03 - phones	N	129.2884
129.2884	DCA_se3_ag2_m_03 - phones	T	129.3184
129.3184	DCA_se3_ag2_m_03 - phones	sp	130.1439
130.1439	DCA_se3_ag2_m_03 - phones	AH1	130.2839
130.1439	DCA_se3_ag2_m_03 - words	um	130.9239
130.2839	DCA_se3_ag2_m_03 - phones	M	130.9239
131.0643	DCA_se3_ag2_m_03 - phones	sil	131.1243
131.1243	DCA_se3_ag2_m_03 - phones	R	131.2043
131.1243	DCA_se3_ag2_m_03 - words	referees	131.9443
131.2043	DCA_se3_ag2_m_03 - phones	EH2	131.3243
131.3243	DCA_se3_ag2_m_03 - phones	F	131.4543
131.4543	DCA_se3_ag2_m_03 - phones	ER0	131.5443
131.5443	DCA_se3_ag2_m_03 - phones	IY1	131.7943
131.7943	DCA_se3_ag2_m_03 - phones	Z	131.9443
131.9443	DCA_se3_ag2_m_03 - phones	K	132.0443
131.9443	DCA_se3_ag2_m_03 - words	coaches	132.5243
132.0443	DCA_se3_ag2_m_03 - phones	OW1	132.1843
132.1843	DCA_se3_ag2_m_03 - phones	CH	132.2943
132.2943	DCA_se3_ag2_m_03 - phones	IH0	132.3943
132.3943	DCA_se3_ag2_m_03 - phones	Z	132.5243
132.9213	DCA_int_05 - phones	M	132.9513
132.9213	DCA_int_05 - words	mm-hm	133.4613
132.9513	DCA_int_05 - phones	HH	132.9813
132.9813	DCA_int_05 - phones	M	133.4613
133.4613	DCA_int_05 - phones	sp	135.3065
133.7097	DCA_se3_ag2_m_03 - phones	AH0	133.7997
133.7097	DCA_se3_ag2_m_03 - words	and	133.8397
133.7997	DCA_se3_ag2_m_03 - phones	N	133.8397
133.8397	DCA_se3_ag2_m_03 - phones	AH1	133.9197
133.8397	DCA_se3_ag2_m_03 - words	under	134.0797
133.9197	DCA_se3_ag2_m_03 - phones	N	133.9897
133.9897	DCA_se3_ag2_m_03 - phones	D	134.0397
134.0397	DCA_se3_ag2_m_03 - phones	ER0	134.0797
134.0797	DCA_se3_ag2_m_03 - words	a	134.1197
134.0797	DCA_se3_ag2_m_03 - phones	AH0	134.1197
134.1197	DCA_se3_ag2_m_03 - phones	N	134.2397
134.1197	DCA_se3_ag2_m_03 - words	name	134.6397
134.2397	DCA_se3_ag2_m_03 - phones	EY1	134.4097
134.4097	DCA_se3_ag2_m_03 - phones	M	134.6397
135.3065	DCA_int_05 - words	i	135.3365
135.3065	DCA_int_05 - phones	AY1	135.3365
135.3365	DCA_int_05 - phones	sp	135.6865
135.6865	DCA_int_05 - phones	S	135.7165
135.6865	DCA_int_05 - words	see	135.7465
135.7165	DCA_int_05 - phones	IY1	135.7465
135.7465	DCA_int_05 - phones	sp	136.7772
136.7772	DCA_int_05 - phones	AH1	137.1872
136.7772	DCA_int_05 - words	um	137.3472
137.1872	DCA_int_05 - phones	M	137.3472
137.3472	DCA_int_05 - phones	sp	138.5200
138.5200	DCA_int_05 - words	uh	138.7200
138.5200	DCA_int_05 - phones	AH1	138.7200
138.7200	DCA_int_05 - phones	B	138.8300
138.7200	DCA_int_05 - words	back	139.1000
138.8300	DCA_int_05 - phones	AE1	139.0000
139.0000	DCA_int_05 - phones	K	139.1000
139.1000	DCA_int_05 - phones	T	139.1300
139.1000	DCA_int_05 - words	to	139.2000
139.1300	DCA_int_05 - phones	IH0	139.2000
139.2000	DCA_int_05 - phones	sp	139.2300
139.2300	DCA_int_05 - phones	DH	139.2700
139.2300	DCA_int_05 - words	the	139.3200
139.2700	DCA_int_05 - phones	AH0	139.3200
139.3200	DCA_int_05 - phones	sp	139.3500
139.3500	DCA_int_05 - phones	HH	139.4600
139.3500	DCA_int_05 - words	hide	139.6000
139.4600	DCA_int_05 - phones	AY1	139.5700
139.5700	DCA_int_05 - phones	D	139.6000
139.6000	DCA_int_05 - phones	AH0	139.6300
139.6000	DCA_int_05 - words	and	139.7300
139.6300	DCA_int_05 - phones	N	139.7300
139.7300	DCA_int_05 - phones	sp	139.8600
139.8600	DCA_int_05 - phones	S	139.9200
139.8600	DCA_int_05 - words	seek	140.0300
139.9200	DCA_int_05 - phones	IY1	139.9900
139.9900	DCA_int_05 - phones	K	140.0300
140.0300	DCA_int_05 - phones	sp	140.1000
140.1000	DCA_int_05 - phones	G	140.1700
140.1000	DCA_int_05 - words	game	140.4000
140.1700	DCA_int_05 - phones	EY1	140.2900
140.2900	DCA_int_05 - phones	M	140.4000
140.4000	DCA_int_05 - phones	sp	140.9172
140.9172	DCA_int_05 - phones	W	140.9772
140.9172	DCA_int_05 - words	well	141.0372
140.9772	DCA_int_05 - phones	EH1	141.0072
141.0072	DCA_int_05 - phones	L	141.0372
141.0372	DCA_int_05 - phones	EH1	141.0972
141.0372	DCA_int_05 - words	any	141.1972
141.0972	DCA_int_05 - phones	N	141.1672
141.1672	DCA_int_05 - phones	IY0	141.1972
141.1972	DCA_int_05 - phones	sp	141.2272
141.2272	DCA_int_05 - phones	G	141.3072
141.2272	DCA_int_05 - words	game	141.4672
141.3072	DCA_int_05 - phones	EY1	141.3872
141.3872	DCA_int_05 - phones	M	141.4672
141.4672	DCA_int_05 - phones	W	141.4972
141.4672	DCA_int_05 - words	where	141.5572
141.4972	DCA_int_05 - phones	EH1	141.5272
141.5272	DCA_int_05 - phones	R	141.5572
141.5572	DCA_int_05 - phones	Y	141.6772
141.5572	DCA_int_05 - words	you	141.7172
141.6772	DCA_int_05 - phones	UW1	141.7172
141.7172	DCA_int_05 - phones	sp	141.7472
141.7472	DCA_int_05 - phones	HH	141.7972
141.7472	DCA_int_05 - words	had	141.8772
141.7972	DCA_int_05 - phones	AE1	141.8372
141.8372	DCA_int_05 - phones	D	141.8772
141.8772	DCA_int_05 - phones	sp	141.9772
141.9772	DCA_int_05 - phones	T	142.0272
141.9772	DCA_int_05 - words	to	142.0572
142.0272	DCA_int_05 - phones	AH0	142.0572
142.0572	DCA_int_05 - phones	CH	142.0972
142.0572	DCA_int_05 - words	choose	142.2872
142.0972	DCA_int_05 - phones	UW1	142.1872
142.1872	DCA_int_05 - phones	Z	142.2872
142.2872	DCA_int_05 - phones	sp	142.3172
142.3172	DCA_int_05 - phones	S	142.3672
142.3172	DCA_int_05 - words	someone	142.6272
142.3672	DCA_int_05 - phones	AH1	142.4272
142.4272	DCA_int_05 - phones	M	142.5072
142.5072	DCA_int_05 - phones	W	142.5372
142.5372	DCA_int_05 - phones	AH2	142.5772
142.5772	DCA_int_05 - phones	N	142.6272
142.6272	DCA_int_05 - phones	sp	142.6572
142.6572	DCA_int_05 - phones	T	142.6872
142.6572	DCA_int_05 - words	to	142.7472
142.6872	DCA_int_05 - phones	AH0	142.7472
142.7472	DCA_int_05 - phones	sp	142.8072
142.8072	DCA_int_05 - phones	P	142.8372
142.8072	DCA_int_05 - words	pick	142.9872
142.8372	DCA_int_05 - phones	IH1	142.9372
142.9372	DCA_int_05 - phones	K	142.9872
142.9872	DCA_int_05 - phones	sp	143.0172
143.0172	DCA_int_05 - phones	D	143.0472
143.0172	DCA_int_05 - words	did	143.1572
143.0472	DCA_int_05 - phones	IH0	143.0872
143.0872	DCA_int_05 - phones	D	143.1572
143.1572	DCA_int_05 - phones	sp	143.1872
143.1872	DCA_int_05 - phones	Y	143.2172
143.1872	DCA_int_05 - words	you	143.2972
143.2172	DCA_int_05 - phones	UW1	143.2972
143.2972	DCA_int_05 - phones	sp	143.3272
143.3272	DCA_int_05 - phones	D	143.3572
143.3272	DCA_int_05 - words	do	143.3872
143.3572	DCA_int_05 - phones	UW1	143.3872
143.3872	DCA_int_05 - phones	Y	143.4172
143.3872	DCA_int_05 - words	you	143.4672
143.4172	DCA_int_05 - phones	UW1	143.4672
143.4672	DCA_int_05 - phones	R	143.5372
143.4672	DCA_int_05 - words	remember	143.7972
143.5372	DCA_int_05 - phones	IH0	143.5672
143.5672	DCA_int_05 - phones	M	143.5972
143.5972	DCA_int_05 - phones	EH1	143.7072
143.7072	DCA_int_05 - phones	M	143.7372
143.7372	DCA_int_05 - phones	B	143.7672
143.7672	DCA_int_05 - phones	ER0	143.7972
143.7972	DCA_int_05 - phones	EH1	143.8572
143.7972	DCA_int_05 - words	any	143.9772
143.8572	DCA_int_05 - phones	N	143.9072
143.9072	DCA_int_05 - phones	IY0	143.9772
143.9772	DCA_int_05 - phones	sp	144.0072
144.0072	DCA_int_05 - phones	R	144.0972
144.0072	DCA_int_05 - words	rhymes	144.4072
144.0972	DCA_int_05 - phones	AY1	144.2972
144.2972	DCA_int_05 - phones	M	144.3572
144.3572	DCA_int_05 - phones	Z	144.4072
144.4072	DCA_int_05 - phones	sp	144.4472
144.4472	DCA_int_05 - phones	DH	144.4772
144.4472	DCA_int_05 - words	that	144.5372
144.4772	DCA_int_05 - phones	AH0	144.5072
144.5072	DCA_int_05 - phones	T	144.5372
144.5372	DCA_int_05 - phones	sp	144.5972
144.5972	DCA_int_05 - phones	Y	144.6472
144.5972	DCA_int_05 - words	you	144.6872
144.6472	DCA_int_05 - phones	UW1	144.6872
144.6872	DCA_int_05 - phones	sp	144.7172
144.7172	DCA_int_05 - phones	W	144.7472
144.7172	DCA_int_05 - words	would	144.8472
144.7472	DCA_int_05 - phones	UH1	144.7872
144.7872	DCA_int_05 - phones	D	144.8472
144.8472	DCA_int_05 - phones	sp	144.9372
144.9372	DCA_int_05 - phones	S	144.9972
144.9372	DCA_int_05 - words	say	145.2472
144.9972	DCA_int_05 - phones	EY1	145.2472
145.2472	DCA_int_05 - phones	sp	145.9398
145.9398	DCA_int_05 - phones	L	146.0098
145.9398	DCA_int_05 - words	like	146.1398
146.0098	DCA_int_05 - phones	AY1	146.0898
146.0898	DCA_int_05 - phones	K	146.1398
146.1398	DCA_int_05 - phones	sp	146.2098
146.2098	DCA_int_05 - phones	AH1	146.4598
146.2098	DCA_int_05 - words	um	146.5498
146.4598	DCA_int_05 - phones	M	146.5498
146.5498	DCA_int_05 - phones	sp	146.7498
146.7498	DCA_int_05 - phones	IH1	146.8598
146.7498	DCA_int_05 - words	engine	147.0498
146.8598	DCA_int_05 - phones	N	146.9598
146.9598	DCA_int_05 - phones	JH	146.9898
146.9898	DCA_int_05 - phones	AH0	147.0198
147.0198	DCA_int_05 - phones	N	147.0498
147.0498	DCA_int_05 - phones	EH1	147.0798
147.0498	DCA_int_05 - words	engine	147.3698
147.0798	DCA_int_05 - phones	N	147.1098
147.1098	DCA_int_05 - phones	JH	147.1398
147.1398	DCA_int_05 - phones	AH0	147.1698
147.1698	DCA_int_05 - phones	N	147.3698
147.3698	DCA_int_05 - phones	sp	147.4298
147.4298	DCA_int_05 - phones	N	147.4898
147.4298	DCA_int_05 - words	number	147.7498
147.4898	DCA_int_05 - phones	AH1	147.5498
147.5498	DCA_int_05 - phones	M	147.6298
147.6298	DCA_int_05 - phones	B	147.6798
147.6798	DCA_int_05 - phones	ER0	147.7498
147.7498	DCA_int_05 - phones	sp	147.7798
147.7798	DCA_int_05 - phones	N	147.8398
147.7798	DCA_int_05 - words	nine	147.9898
147.8398	DCA_int_05 - phones	AY1	147.8698
147.8698	DCA_int_05 - phones	N	147.9898
147.9898	DCA_int_05 - phones	sp	148.1798
148.1798	DCA_int_05 - words	or	148.2098
148.1798	DCA_int_05 - phones	ER0	148.2098
148.2098	DCA_int_05 - phones	sp	148.5498
149.0213	DCA_int_05 - phones	S	149.1013
149.0213	DCA_int_05 - words	something	149.2913
149.1013	DCA_int_05 - phones	AH1	149.1313
149.1313	DCA_int_05 - phones	M	149.1613
149.1613	DCA_int_05 - phones	TH	149.2313
149.2313	DCA_int_05 - phones	IH0	149.2613
149.2613	DCA_int_05 - phones	NG	149.2913
149.2913	DCA_int_05 - phones	sp	149.3413
149.3413	DCA_int_05 - phones	L	149.4213
149.3413	DCA_int_05 - words	like	149.4913
149.4213	DCA_int_05 - phones	AY1	149.4513
149.4513	DCA_int_05 - phones	K	149.4913
149.4913	DCA_int_05 - phones	sp	149.5913
149.5913	DCA_int_05 - phones	DH	149.6313
149.5913	DCA_int_05 - words	that	149.7013
149.6313	DCA_int_05 - phones	AH0	149.6713
149.6713	DCA_int_05 - phones	T	149.7013
149.7013	DCA_int_05 - phones	sp	152.2670
151.2905	DCA_se3_ag2_m_03 - phones	sil	151.3405
151.3405	DCA_se3_ag2_m_03 - phones	EH1	151.3905
151.3405	DCA_se3_ag2_m_03 - words	anything	151.7105
151.3905	DCA_se3_ag2_m_03 - phones	N	151.4505
151.4505	DCA_se3_ag2_m_03 - phones	IY0	151.5305
151.5305	DCA_se3_ag2_m_03 - phones	TH	151.5705
151.5705	DCA_se3_ag2_m_03 - phones	IH2	151.6305
151.6305	DCA_se3_ag2_m_03 - phones	NG	151.7105
151.7105	DCA_se3_ag2_m_03 - phones	W	151.7805
151.7105	DCA_se3_ag2_m_03 - words	with	151.9205
151.7805	DCA_se3_ag2_m_03 - phones	IH0	151.8305
151.8305	DCA_se3_ag2_m_03 - phones	TH	151.9205
151.9205	DCA_se3_ag2_m_03 - phones	sp	151.9505
151.9505	DCA_se3_ag2_m_03 - phones	AH0	152.0305
151.9505	DCA_se3_ag2_m_03 - words	a	152.0305
152.0305	DCA_se3_ag2_m_03 - phones	sp	152.1305
152.2670	DCA_int_05 - phones	AH0	152.4370
152.2670	DCA_int_05 - words	a	152.4370
152.4091	DCA_se3_ag2_m_03 - phones	AH0	152.4391
152.4091	DCA_se3_ag2_m_03 - words	a	152.4391
152.4370	DCA_int_05 - phones	R	152.5270
152.4370	DCA_int_05 - words	rhyme	152.6570
152.4391	DCA_se3_ag2_m_03 - phones	R	152.4991
152.4391	DCA_se3_ag2_m_03 - words	rhyme	153.1791
152.4991	DCA_se3_ag2_m_03 - phones	AY1	153.0591
152.5270	DCA_int_05 - phones	AY1	152.6270
152.6270	DCA_int_05 - phones	M	152.6570
152.6570	DCA_int_05 - phones	sp	153.0470
153.0591	DCA_se3_ag2_m_03 - phones	M	153.1791
153.1791	DCA_se3_ag2_m_03 - phones	sp	153.2291
153.2035	DCA_int_05 - phones	Y	153.4435
153.2035	DCA_int_05 - words	yeah	153.5635
153.4435	DCA_int_05 - phones	AE1	153.5635
153.5635	DCA_int_05 - phones	sp	156.9972
156.9972	DCA_int_05 - phones	W	157.0272
156.9972	DCA_int_05 - words	when	157.1372
157.0272	DCA_int_05 - phones	EH1	157.0872
157.0872	DCA_int_05 - phones	N	157.1372
157.1372	DCA_int_05 - phones	Y	157.1672
157.1372	DCA_int_05 - words	you	157.1972
157.1672	DCA_int_05 - phones	UW1	157.1972
157.1972	DCA_int_05 - phones	sp	157.2572
157.2572	DCA_int_05 - phones	P	157.2972
157.2572	DCA_int_05 - words	play	157.5172
157.2972	DCA_int_05 - phones	L	157.4072
157.4072	DCA_int_05 - phones	EY1	157.5172
157.5172	DCA_int_05 - phones	sp	157.5772
157.5435	DCA_se3_ag2_m_03 - phones	Y	157.7335
157.5435	DCA_se3_ag2_m_03 - words	yes	158.0935
157.5772	DCA_int_05 - phones	JH	157.6072
157.5772	DCA_int_05 - words	jump	157.7272
157.6072	DCA_int_05 - phones	AH1	157.6672
157.6672	DCA_int_05 - phones	M	157.6972
157.6972	DCA_int_05 - phones	P	157.7272
157.7272	DCA_int_05 - phones	sp	158.0972
157.7335	DCA_se3_ag2_m_03 - phones	EH1	157.9535
157.9535	DCA_se3_ag2_m_03 - phones	S	158.0935
158.0935	DCA_se3_ag2_m_03 - phones	W	158.1735
158.0935	DCA_se3_ag2_m_03 - words	we	158.2235
158.0972	DCA_int_05 - phones	R	158.2072
158.0972	DCA_int_05 - words	rope	158.2672
158.1735	DCA_se3_ag2_m_03 - phones	IY1	158.2235
158.2072	DCA_int_05 - phones	OW1	158.2372
158.2235	DCA_se3_ag2_m_03 - phones	sp	158.2935
158.2372	DCA_int_05 - phones	P	158.2672
158.2672	DCA_int_05 - phones	sp	165.5615
158.2935	DCA_se3_ag2_m_03 - phones	P	158.3835
158.2935	DCA_se3_ag2_m_03 - words	play	158.6235
158.3835	DCA_se3_ag2_m_03 - phones	L	158.4435
158.4435	DCA_se3_ag2_m_03 - phones	EY1	158.6235
158.6235	DCA_se3_ag2_m_03 - phones	HH	158.6935
158.6235	DCA_se3_ag2_m_03 - words	hide	158.8935
158.6935	DCA_se3_ag2_m_03 - phones	AY1	158.8335
158.8335	DCA_se3_ag2_m_03 - phones	D	158.8935
158.8935	DCA_se3_ag2_m_03 - phones	AH0	158.9235
158.8935	DCA_se3_ag2_m_03 - words	and	158.9635
158.9235	DCA_se3_ag2_m_03 - phones	N	158.9635
158.9635	DCA_se3_ag2_m_03 - phones	G	159.0135
158.9635	DCA_se3_ag2_m_03 - words	go	159.1435
159.0135	DCA_se3_ag2_m_03 - phones	OW1	159.1435
159.1435	DCA_se3_ag2_m_03 - phones	S	159.3235
159.1435	DCA_se3_ag2_m_03 - words	seek	159.4435
159.3235	DCA_se3_ag2_m_03 - phones	IY1	159.4135
159.4135	DCA_se3_ag2_m_03 - phones	K	159.4435
159.4435	DCA_se3_ag2_m_03 - phones	sp	161.0373
161.0373	DCA_se3_ag2_m_03 - phones	W	161.1173
161.0373	DCA_se3_ag2_m_03 - words	we	161.1473
161.1173	DCA_se3_ag2_m_03 - phones	IY1	161.1473
161.1473	DCA_se3_ag2_m_03 - phones	HH	161.1773
161.1473	DCA_se3_ag2_m_03 - words	had	161.2873
161.1773	DCA_se3_ag2_m_03 - phones	AE1	161.2473
161.2473	DCA_se3_ag2_m_03 - phones	D	161.2873
161.2873	DCA_se3_ag2_m_03 - words	a	161.3373
161.2873	DCA_se3_ag2_m_03 - phones	AH0	161.3373
161.3373	DCA_se3_ag2_m_03 - phones	L	161.3673
161.3373	DCA_se3_ag2_m_03 - words	little	161.5073
161.3673	DCA_se3_ag2_m_03 - phones	IH1	161.3973
161.3973	DCA_se3_ag2_m_03 - phones	T	161.4273
161.4273	DCA_se3_ag2_m_03 - phones	AH0	161.4573
161.4573	DCA_se3_ag2_m_03 - phones	L	161.5073
161.5073	DCA_se3_ag2_m_03 - phones	D	161.5673
161.5073	DCA_se3_ag2_m_03 - words	different	161.8273
161.5673	DCA_se3_ag2_m_03 - phones	IH1	161.6273
161.6273	DCA_se3_ag2_m_03 - phones	F	161.7073
161.7073	DCA_se3_ag2_m_03 - phones	R	161.7373
161.7373	DCA_se3_ag2_m_03 - phones	AH0	161.7673
161.7673	DCA_se3_ag2_m_03 - phones	N	161.7973
161.7973	DCA_se3_ag2_m_03 - phones	T	161.8273
161.8273	DCA_se3_ag2_m_03 - phones	N	161.8973
161.8273	DCA_se3_ag2_m_03 - words	name	162.1773
161.8973	DCA_se3_ag2_m_03 - phones	EY1	162.0773
162.0773	DCA_se3_ag2_m_03 - phones	M	162.1773
162.1773	DCA_se3_ag2_m_03 - phones	IH0	162.2073
162.1773	DCA_se3_ag2_m_03 - words	its	162.2973
162.2073	DCA_se3_ag2_m_03 - phones	T	162.2473
162.2473	DCA_se3_ag2_m_03 - phones	S	162.2973
162.2973	DCA_se3_ag2_m_03 - phones	K	162.3873
162.2973	DCA_se3_ag2_m_03 - words	called	162.5873
162.3873	DCA_se3_ag2_m_03 - phones	AO1	162.5073
162.5073	DCA_se3_ag2_m_03 - phones	L	162.5573
162.5573	DCA_se3_ag2_m_03 - phones	D	162.5873
162.5873	DCA_se3_ag2_m_03 - phones	N	162.6673
162.5873	DCA_se3_ag2_m_03 - words	niner	162.8873
162.6673	DCA_se3_ag2_m_03 - phones	AY1	162.7873
162.7873	DCA_se3_ag2_m_03 - phones	N	162.8573
162.8573	DCA_se3_ag2_m_03 - phones	ER0	162.8873
162.8873	DCA_se3_ag2_m_03 - phones	N	162.9473
162.8873	DCA_se3_ag2_m_03 - words	niner	163.1773
162.9473	DCA_se3_ag2_m_03 - phones	AY1	163.0473
163.0473	DCA_se3_ag2_m_03 - phones	N	163.1073
163.1073	DCA_se3_ag2_m_03 - phones	ER0	163.1773
163.1773	DCA_se3_ag2_m_03 - phones	B	163.2473
163.1773	DCA_se3_ag2_m_03 - words	baseball	163.8173
163.2473	DCA_se3_ag2_m_03 - phones	EY1	163.3873
163.3873	DCA_se3_ag2_m_03 - phones	S	163.5073
163.5073	DCA_se3_ag2_m_03 - phones	B	163.5773
163.5773	DCA_se3_ag2_m_03 - phones	AO1	163.6073
163.6073	DCA_se3_ag2_m_03 - phones	L	163.8173
163.8173	DCA_se3_ag2_m_03 - phones	sp	163.8673
163.8673	DCA_se3_ag2_m_03 - phones	JH	163.9673
163.8673	DCA_se3_ag2_m_03 - words	jack	164.1873
163.9673	DCA_se3_ag2_m_03 - phones	AE1	164.0973
164.0973	DCA_se3_ag2_m_03 - phones	K	164.1873
164.1873	DCA_se3_ag2_m_03 - phones	G	164.2173
164.1873	DCA_se3_ag2_m_03 - words	gonna	164.3273
164.2173	DCA_se3_ag2_m_03 - phones	AH1	164.2673
164.2673	DCA_se3_ag2_m_03 - phones	N	164.2973
164.2973	DCA_se3_ag2_m_03 - phones	AH0	164.3273
164.3273	DCA_se3_ag2_m_03 - phones	HH	164.3573
164.3273	DCA_se3_ag2_m_03 - words	have	164.4873
164.3573	DCA_se3_ag2_m_03 - phones	AE1	164.4373
164.4373	DCA_se3_ag2_m_03 - phones	V	164.4873
164.4873	DCA_se3_ag2_m_03 - phones	AH0	164.5773
164.4873	DCA_se3_ag2_m_03 - words	a	164.5773
164.5773	DCA_se3_ag2_m_03 - phones	S	164.7173
164.5773	DCA_se3_ag2_m_03 - words	see	164.7873
164.7173	DCA_se3_ag2_m_03 - phones	IY1	164.7873
164.7873	DCA_se3_ag2_m_03 - phones	sp	164.9973
164.9973	DCA_se3_ag2_m_03 - phones	S	165.0273
164.9973	DCA_se3_ag2_m_03 - words	saw	165.1873
165.0273	DCA_se3_ag2_m_03 - phones	AO1	165.1873
165.1873	DCA_se3_ag2_m_03 - phones	sp	165.6996
165.5615	DCA_int_05 - phones	spn	165.8715
165.5615	DCA_int_05 - words	<unk>	165.8715
165.6996	DCA_se3_ag2_m_03 - phones	AA1	165.8296
165.6996	DCA_se3_ag2_m_03 - words	are	165.8896
165.8296	DCA_se3_ag2_m_03 - phones	R	165.8896
165.8896	DCA_se3_ag2_m_03 - phones	Y	165.9996
165.8896	DCA_se3_ag2_m_03 - words	you	166.0696
165.9996	DCA_se3_ag2_m_03 - phones	UW1	166.0696
166.0696	DCA_se3_ag2_m_03 - phones	R	166.1696
166.0696	DCA_se3_ag2_m_03 - words	ready	166.4996
166.1696	DCA_se3_ag2_m_03 - phones	EH1	166.2496
166.2496	DCA_se3_ag2_m_03 - phones	D	166.3096
166.3096	DCA_se3_ag2_m_03 - phones	IY0	166.4996
166.4996	DCA_se3_ag2_m_03 - phones	sp	166.6296
167.3164	DCA_int_05 - phones	sil	167.3864
167.3864	DCA_int_05 - phones	spn	168.1064
167.3864	DCA_int_05 - words	<unk>	168.1064
167.6165	DCA_se3_ag2_m_03 - phones	Y	167.7265
167.6165	DCA_se3_ag2_m_03 - words	yeah	168.1965
167.7265	DCA_se3_ag2_m_03 - phones	AE1	168.1965
168.1064	DCA_int_05 - phones	sp	169.2914
169.2914	DCA_int_05 - phones	AH1	169.5914
169.2914	DCA_int_05 - words	um	169.8114
169.5914	DCA_int_05 - phones	M	169.8114
169.8114	DCA_int_05 - phones	sp	169.8914
171.3604	DCA_int_05 - phones	L	171.5004
171.3604	DCA_int_05 - words	let	171.5604
171.5004	DCA_int_05 - phones	EH1	171.5304
171.5304	DCA_int_05 - phones	T	171.5604
171.5604	DCA_int_05 - words	s	171.6004
171.5604	DCA_int_05 - phones	Z	171.6004
171.6004	DCA_int_05 - phones	sp	171.6304
171.6304	DCA_int_05 - phones	S	171.6704
171.6304	DCA_int_05 - words	see	171.8304
171.6704	DCA_int_05 - phones	IY1	171.8304
171.8304	DCA_int_05 - phones	sp	172.0067
172.0067	DCA_int_05 - words	<unk>	172.3467
172.0067	DCA_int_05 - phones	spn	172.3467
172.3467	DCA_int_05 - phones	D	172.3767
172.3467	DCA_int_05 - words	do	172.4367
[truncated: 9,956 more rows]
