# Supplementary material for: Considering Performance in the Automated and Manual Coding of Sociolinguistic Variables: Lessons From Variable (ING)
Source: Front Artif Intell. 2021 Apr 29;4:648543. doi: 10.3389/frai.2021.648543 (PMC8117961; doi:10.3389/frai.2021.648543)
Supplement: Supplementary file 4 [file Data_Sheet_4.ZIP › CORAAL_Aligned_as_Tables/DCB_se2_ag4_f_03_1_txout.txt]

tmin	tier	text	tmax
0.3118	DCB_int_01 - phones	sil	0.3418
0.3418	DCB_int_01 - phones	AH0	0.3818
0.3418	DCB_int_01 - words	and	0.4318
0.3818	DCB_int_01 - phones	N	0.4318
0.4318	DCB_int_01 - phones	W	0.4718
0.4318	DCB_int_01 - words	what	0.5418
0.4718	DCB_int_01 - phones	AH1	0.5018
0.5018	DCB_int_01 - phones	T	0.5418
0.5418	DCB_int_01 - words	s	0.6118
0.5418	DCB_int_01 - phones	S	0.6118
0.6118	DCB_int_01 - phones	Y	0.6418
0.6118	DCB_int_01 - words	your	0.7218
0.6418	DCB_int_01 - phones	UH1	0.6718
0.6718	DCB_int_01 - phones	R	0.7218
0.7218	DCB_int_01 - phones	B	0.7818
0.7218	DCB_int_01 - words	birthday	1.0918
0.7818	DCB_int_01 - phones	ER1	0.9318
0.9318	DCB_int_01 - phones	TH	0.9618
0.9618	DCB_int_01 - phones	D	1.0118
1.0118	DCB_int_01 - phones	EY2	1.0918
1.0918	DCB_int_01 - phones	M	1.2018
1.0918	DCB_int_01 - words	miss	1.3318
1.2018	DCB_int_01 - phones	IH1	1.2518
1.2518	DCB_int_01 - phones	S	1.3318
1.3318	DCB_int_01 - words	rdx	2.0618
1.3318	DCB_int_01 - phones	TN	2.0618
2.0511	DCB_se2_ag4_f_03 - phones	sil	2.1011
2.1011	DCB_se2_ag4_f_03 - phones	M	2.1711
2.1011	DCB_se2_ag4_f_03 - words	march	2.4611
2.1711	DCB_se2_ag4_f_03 - phones	AA1	2.2511
2.2511	DCB_se2_ag4_f_03 - phones	R	2.3211
2.3211	DCB_se2_ag4_f_03 - phones	CH	2.4611
2.4611	DCB_se2_ag4_f_03 - phones	T	2.5211
2.4611	DCB_se2_ag4_f_03 - words	twenty	2.7511
2.5211	DCB_se2_ag4_f_03 - phones	W	2.5511
2.5511	DCB_se2_ag4_f_03 - phones	EH1	2.6011
2.6011	DCB_se2_ag4_f_03 - phones	N	2.6511
2.6511	DCB_se2_ag4_f_03 - phones	IY0	2.7511
2.7511	DCB_se2_ag4_f_03 - phones	TH	2.8311
2.7511	DCB_se2_ag4_f_03 - words	third	3.1211
2.8311	DCB_se2_ag4_f_03 - phones	ER1	3.0711
3.0711	DCB_se2_ag4_f_03 - phones	D	3.1211
3.1211	DCB_se2_ag4_f_03 - phones	N	3.1911
3.1211	DCB_se2_ag4_f_03 - words	nineteen	3.6111
3.1911	DCB_se2_ag4_f_03 - phones	AY1	3.3011
3.3011	DCB_se2_ag4_f_03 - phones	N	3.3511
3.3511	DCB_se2_ag4_f_03 - phones	T	3.4711
3.4711	DCB_se2_ag4_f_03 - phones	IY1	3.5611
3.5611	DCB_se2_ag4_f_03 - phones	N	3.6111
3.6111	DCB_se2_ag4_f_03 - phones	F	3.7311
3.6111	DCB_se2_ag4_f_03 - words	fifty	4.0811
3.7311	DCB_se2_ag4_f_03 - phones	IH1	3.8011
3.8011	DCB_se2_ag4_f_03 - phones	F	3.9411
3.9411	DCB_se2_ag4_f_03 - phones	T	4.0211
4.0211	DCB_se2_ag4_f_03 - phones	IY0	4.0811
4.0811	DCB_se2_ag4_f_03 - phones	sp	9.2374
6.0192	DCB_int_01 - phones	sil	6.0892
6.0892	DCB_int_01 - phones	P	6.1592
6.0892	DCB_int_01 - words	perfect	6.4792
6.1592	DCB_int_01 - phones	ER0	6.2292
6.2292	DCB_int_01 - phones	F	6.3892
6.3892	DCB_int_01 - phones	EH1	6.4192
6.4192	DCB_int_01 - phones	K	6.4492
6.4492	DCB_int_01 - phones	T	6.4792
6.4792	DCB_int_01 - phones	sp	6.6592
7.7619	DCB_int_01 - phones	P	7.8619
7.7619	DCB_int_01 - words	pisces	8.4419
7.8619	DCB_int_01 - phones	AY1	7.9619
7.9619	DCB_int_01 - phones	S	8.1119
8.1119	DCB_int_01 - phones	IY0	8.1719
8.1719	DCB_int_01 - phones	Z	8.4419
9.2374	DCB_se2_ag4_f_03 - phones	EH1	9.3874
9.2374	DCB_se2_ag4_f_03 - words	aries	9.6874
9.3874	DCB_se2_ag4_f_03 - phones	R	9.4474
9.4474	DCB_se2_ag4_f_03 - phones	IY0	9.5474
9.5474	DCB_se2_ag4_f_03 - phones	Z	9.6874
9.6737	DCB_int_01 - phones	sil	9.7137
9.6874	DCB_se2_ag4_f_03 - phones	sp	9.7274
9.7137	DCB_int_01 - phones	EH1	9.8837
9.7137	DCB_int_01 - words	aries	10.1237
9.8837	DCB_int_01 - phones	R	10.0137
10.0137	DCB_int_01 - phones	IY0	10.0837
10.0794	DCB_se2_ag4_f_03 - words	mm	10.3594
10.0794	DCB_se2_ag4_f_03 - phones	M	10.3594
10.0837	DCB_int_01 - phones	Z	10.1237
10.1237	DCB_int_01 - phones	Y	10.2137
10.1237	DCB_int_01 - words	you	10.3937
10.2137	DCB_int_01 - phones	UW1	10.3937
10.6156	DCB_int_01 - phones	sil	10.7056
10.6203	DCB_se2_ag4_f_03 - phones	sil	10.6603
10.6603	DCB_se2_ag4_f_03 - phones	AA1	10.6903
10.6603	DCB_se2_ag4_f_03 - words	on	10.7203
10.6903	DCB_se2_ag4_f_03 - phones	N	10.7203
10.7056	DCB_int_01 - phones	AE1	10.8456
10.7056	DCB_int_01 - words	after	10.9456
10.7203	DCB_se2_ag4_f_03 - phones	DH	10.7503
10.7203	DCB_se2_ag4_f_03 - words	the	10.9203
10.7503	DCB_se2_ag4_f_03 - phones	AH1	10.9203
10.8456	DCB_int_01 - phones	F	10.8856
10.8856	DCB_int_01 - phones	T	10.9156
10.9156	DCB_int_01 - phones	ER0	10.9456
10.9203	DCB_se2_ag4_f_03 - phones	K	10.9803
10.9203	DCB_se2_ag4_f_03 - words	cusp	11.1503
10.9456	DCB_int_01 - phones	DH	10.9956
10.9456	DCB_int_01 - words	the	11.1356
10.9803	DCB_se2_ag4_f_03 - phones	AH1	11.0903
10.9956	DCB_int_01 - phones	AH1	11.1356
11.0903	DCB_se2_ag4_f_03 - phones	S	11.1203
11.1203	DCB_se2_ag4_f_03 - phones	P	11.1503
11.1356	DCB_int_01 - phones	D	11.2256
11.1356	DCB_int_01 - words	day	11.4956
11.1503	DCB_se2_ag4_f_03 - phones	sp	12.3667
11.2256	DCB_int_01 - phones	EY1	11.4956
11.4956	DCB_int_01 - phones	sp	11.5256
11.5256	DCB_int_01 - words	mm	11.8356
11.5256	DCB_int_01 - phones	M	11.8356
11.8356	DCB_int_01 - phones	Y	11.9056
11.8356	DCB_int_01 - words	you	11.9456
11.9056	DCB_int_01 - phones	UW1	11.9456
11.9456	DCB_int_01 - phones	DH	11.9956
11.9456	DCB_int_01 - words	the	12.0456
11.9956	DCB_int_01 - phones	IY0	12.0456
12.0456	DCB_int_01 - phones	D	12.1256
12.0456	DCB_int_01 - words	day	12.3756
12.1256	DCB_int_01 - phones	EY1	12.3756
12.3667	DCB_se2_ag4_f_03 - phones	M	12.3967
12.3667	DCB_se2_ag4_f_03 - words	mm	12.3967
12.3756	DCB_int_01 - phones	AH1	12.6456
12.3756	DCB_int_01 - words	uh-huh	12.9356
12.6456	DCB_int_01 - phones	HH	12.6956
12.6956	DCB_int_01 - phones	AH1	12.9356
13.2024	DCB_se2_ag4_f_03 - words	<unk>	13.7924
13.2024	DCB_se2_ag4_f_03 - phones	spn	13.7924
13.3936	DCB_int_01 - phones	sil	13.4836
13.4836	DCB_int_01 - phones	AE1	14.1036
13.4836	DCB_int_01 - words	and	14.3336
14.1036	DCB_int_01 - phones	N	14.1436
14.1436	DCB_int_01 - phones	D	14.3336
14.3336	DCB_int_01 - phones	AH1	14.4636
14.3336	DCB_int_01 - words	um	14.5636
14.4636	DCB_int_01 - phones	M	14.5636
14.5636	DCB_int_01 - phones	W	14.6136
14.5636	DCB_int_01 - words	where	14.7036
14.6136	DCB_int_01 - phones	EH1	14.6536
14.6536	DCB_int_01 - phones	R	14.7036
14.7036	DCB_int_01 - phones	W	14.7336
14.7036	DCB_int_01 - words	were	14.7736
14.7336	DCB_int_01 - phones	ER0	14.7736
14.7736	DCB_int_01 - phones	Y	14.8536
14.7736	DCB_int_01 - words	you	14.9336
14.8536	DCB_int_01 - phones	UW1	14.9336
14.9336	DCB_int_01 - phones	B	15.0036
14.9336	DCB_int_01 - words	born	15.3136
15.0036	DCB_int_01 - phones	AO1	15.1736
15.1736	DCB_int_01 - phones	R	15.2036
15.2036	DCB_int_01 - phones	N	15.3136
15.3136	DCB_int_01 - phones	sp	15.3536
15.7017	DCB_se2_ag4_f_03 - phones	sil	15.7317
15.7317	DCB_se2_ag4_f_03 - phones	W	15.8017
15.7317	DCB_se2_ag4_f_03 - words	winston	16.1217
15.8017	DCB_se2_ag4_f_03 - phones	IH1	15.8517
15.8517	DCB_se2_ag4_f_03 - phones	N	15.9217
15.9217	DCB_se2_ag4_f_03 - phones	S	15.9517
15.9517	DCB_se2_ag4_f_03 - phones	T	16.0217
16.0217	DCB_se2_ag4_f_03 - phones	AH0	16.0517
16.0517	DCB_se2_ag4_f_03 - phones	N	16.1217
16.1217	DCB_se2_ag4_f_03 - phones	S	16.2517
16.1217	DCB_se2_ag4_f_03 - words	salem	16.5517
16.2517	DCB_se2_ag4_f_03 - phones	EY1	16.3817
16.3817	DCB_se2_ag4_f_03 - phones	L	16.4817
16.4817	DCB_se2_ag4_f_03 - phones	AH0	16.5217
16.5217	DCB_se2_ag4_f_03 - phones	M	16.5517
16.5517	DCB_se2_ag4_f_03 - phones	N	16.6617
16.5517	DCB_se2_ag4_f_03 - words	north	16.8617
16.6617	DCB_se2_ag4_f_03 - phones	AO1	16.7417
16.7417	DCB_se2_ag4_f_03 - phones	R	16.8317
16.8317	DCB_se2_ag4_f_03 - phones	TH	16.8617
16.8617	DCB_se2_ag4_f_03 - phones	K	16.9417
16.8617	DCB_se2_ag4_f_03 - words	carolina	17.3617
16.9417	DCB_se2_ag4_f_03 - phones	EH2	16.9817
16.9817	DCB_se2_ag4_f_03 - phones	R	17.0317
17.0317	DCB_se2_ag4_f_03 - phones	AH0	17.0817
17.0817	DCB_se2_ag4_f_03 - phones	L	17.1617
17.1617	DCB_se2_ag4_f_03 - phones	AY1	17.2917
17.2917	DCB_se2_ag4_f_03 - phones	N	17.3317
17.3317	DCB_se2_ag4_f_03 - phones	AH0	17.3617
17.3617	DCB_se2_ag4_f_03 - phones	sp	20.5950
19.0718	DCB_int_01 - phones	HH	19.1018
19.0718	DCB_int_01 - words	when	19.2118
19.1018	DCB_int_01 - phones	W	19.1518
19.1518	DCB_int_01 - phones	IH1	19.1818
19.1818	DCB_int_01 - phones	N	19.2118
19.2118	DCB_int_01 - phones	D	19.2418
19.2118	DCB_int_01 - words	did	19.3018
19.2418	DCB_int_01 - phones	IH0	19.2718
19.2718	DCB_int_01 - phones	D	19.3018
19.3018	DCB_int_01 - phones	Y	19.3518
19.3018	DCB_int_01 - words	you	19.4018
19.3518	DCB_int_01 - phones	UW1	19.4018
19.4018	DCB_int_01 - phones	M	19.4418
19.4018	DCB_int_01 - words	move	19.5618
19.4418	DCB_int_01 - phones	UW1	19.5018
19.5018	DCB_int_01 - phones	V	19.5618
19.5618	DCB_int_01 - phones	T	19.6218
19.5618	DCB_int_01 - words	to	19.6618
19.6218	DCB_int_01 - phones	UW1	19.6618
19.6618	DCB_int_01 - phones	D	19.7118
19.6618	DCB_int_01 - words	dc	19.9818
19.7118	DCB_int_01 - phones	IY1	19.8218
19.8218	DCB_int_01 - phones	S	19.9218
19.9218	DCB_int_01 - phones	IY1	19.9818
19.9818	DCB_int_01 - phones	sp	30.1611
20.5950	DCB_se2_ag4_f_03 - phones	spn	20.7650
20.5950	DCB_se2_ag4_f_03 - words	<unk>	20.7650
20.8950	DCB_se2_ag4_f_03 - phones	IH1	21.2050
20.8950	DCB_se2_ag4_f_03 - words	in	21.2950
21.2050	DCB_se2_ag4_f_03 - phones	N	21.2950
21.2950	DCB_se2_ag4_f_03 - phones	N	21.3450
21.2950	DCB_se2_ag4_f_03 - words	nineteen	21.9450
21.3450	DCB_se2_ag4_f_03 - phones	AY1	21.4450
21.4450	DCB_se2_ag4_f_03 - phones	N	21.5650
21.5650	DCB_se2_ag4_f_03 - phones	T	21.7050
21.7050	DCB_se2_ag4_f_03 - phones	IY1	21.8850
21.8850	DCB_se2_ag4_f_03 - phones	N	21.9450
21.9450	DCB_se2_ag4_f_03 - phones	F	22.1350
21.9450	DCB_se2_ag4_f_03 - words	fifty	22.4850
22.1350	DCB_se2_ag4_f_03 - phones	IH1	22.2050
22.2050	DCB_se2_ag4_f_03 - phones	F	22.3650
22.3650	DCB_se2_ag4_f_03 - phones	T	22.4550
22.4550	DCB_se2_ag4_f_03 - phones	IY0	22.4850
22.4850	DCB_se2_ag4_f_03 - phones	EH1	22.5750
22.4850	DCB_se2_ag4_f_03 - words	f	23.5150
22.5750	DCB_se2_ag4_f_03 - phones	F	23.5150
23.5150	DCB_se2_ag4_f_03 - phones	S	23.7850
23.5150	DCB_se2_ag4_f_03 - words	six	24.1250
23.7850	DCB_se2_ag4_f_03 - phones	IH1	23.8750
23.8750	DCB_se2_ag4_f_03 - phones	K	23.9750
23.9750	DCB_se2_ag4_f_03 - phones	S	24.1250
24.1250	DCB_se2_ag4_f_03 - phones	F	24.1850
24.1250	DCB_se2_ag4_f_03 - words	fifty	24.3950
24.1850	DCB_se2_ag4_f_03 - phones	IH1	24.2450
24.2450	DCB_se2_ag4_f_03 - phones	F	24.2850
24.2850	DCB_se2_ag4_f_03 - phones	T	24.3550
24.3550	DCB_se2_ag4_f_03 - phones	IY0	24.3950
24.3950	DCB_se2_ag4_f_03 - phones	F	24.5250
24.3950	DCB_se2_ag4_f_03 - words	five	24.9650
24.5250	DCB_se2_ag4_f_03 - phones	AY1	24.7150
24.7150	DCB_se2_ag4_f_03 - phones	V	24.9650
25.3889	DCB_se2_ag4_f_03 - phones	F	25.4489
25.3889	DCB_se2_ag4_f_03 - words	fifty	25.6489
25.4489	DCB_se2_ag4_f_03 - phones	IH1	25.4989
25.4989	DCB_se2_ag4_f_03 - phones	F	25.5589
25.5589	DCB_se2_ag4_f_03 - phones	T	25.6089
25.6089	DCB_se2_ag4_f_03 - phones	IY0	25.6489
25.6489	DCB_se2_ag4_f_03 - phones	F	25.7589
25.6489	DCB_se2_ag4_f_03 - words	five	25.9989
25.7589	DCB_se2_ag4_f_03 - phones	AY1	25.9689
25.9689	DCB_se2_ag4_f_03 - phones	V	25.9989
25.9989	DCB_se2_ag4_f_03 - phones	sp	26.0289
26.0289	DCB_se2_ag4_f_03 - phones	Y	26.1489
26.0289	DCB_se2_ag4_f_03 - words	yes	26.3689
26.1489	DCB_se2_ag4_f_03 - phones	EH1	26.2489
26.2489	DCB_se2_ag4_f_03 - phones	S	26.3689
26.3689	DCB_se2_ag4_f_03 - phones	K	26.3989
26.3689	DCB_se2_ag4_f_03 - words	cause	26.5089
26.3989	DCB_se2_ag4_f_03 - phones	AA1	26.4389
26.4389	DCB_se2_ag4_f_03 - phones	Z	26.5089
26.5089	DCB_se2_ag4_f_03 - phones	AY1	26.5889
26.5089	DCB_se2_ag4_f_03 - words	i	26.5889
26.5889	DCB_se2_ag4_f_03 - phones	W	26.6689
26.5889	DCB_se2_ag4_f_03 - words	was	26.8289
26.6689	DCB_se2_ag4_f_03 - phones	AH0	26.7189
26.7189	DCB_se2_ag4_f_03 - phones	Z	26.8289
26.8289	DCB_se2_ag4_f_03 - phones	F	26.9389
26.8289	DCB_se2_ag4_f_03 - words	five	27.5189
26.9389	DCB_se2_ag4_f_03 - phones	AY1	27.1689
27.1689	DCB_se2_ag4_f_03 - phones	V	27.5189
30.1611	DCB_int_01 - phones	AE1	30.2011
30.1611	DCB_int_01 - words	and	30.3011
30.2011	DCB_int_01 - phones	N	30.3011
30.3011	DCB_int_01 - phones	W	30.3611
30.3011	DCB_int_01 - words	what	30.4711
30.3611	DCB_int_01 - phones	AH1	30.4111
30.4111	DCB_int_01 - phones	T	30.4711
30.4711	DCB_int_01 - phones	N	30.5411
30.4711	DCB_int_01 - words	neighborhood	31.2011
30.5411	DCB_int_01 - phones	EY1	30.6611
30.6611	DCB_int_01 - phones	B	30.7111
30.7111	DCB_int_01 - phones	ER0	30.7911
30.7911	DCB_int_01 - phones	HH	30.8911
30.8911	DCB_int_01 - phones	UH2	31.1411
31.1411	DCB_int_01 - phones	D	31.2011
31.3283	DCB_int_01 - phones	D	31.3783
31.3283	DCB_int_01 - words	do	31.4083
31.3783	DCB_int_01 - phones	UW1	31.4083
31.4083	DCB_int_01 - phones	Y	31.5083
31.4083	DCB_int_01 - words	you	31.5583
31.5083	DCB_int_01 - phones	UW1	31.5583
31.5583	DCB_int_01 - phones	K	31.6883
31.5583	DCB_int_01 - words	call	31.8483
31.6883	DCB_int_01 - phones	AO1	31.8183
31.8183	DCB_int_01 - phones	L	31.8483
31.8483	DCB_int_01 - phones	HH	31.9483
31.8483	DCB_int_01 - words	home	32.1783
31.9483	DCB_int_01 - phones	OW1	32.0983
32.0983	DCB_int_01 - phones	M	32.1783
32.1783	DCB_int_01 - phones	sp	32.2183
33.4872	DCB_int_01 - phones	L	33.5372
33.4872	DCB_int_01 - words	like	33.6272
33.5372	DCB_int_01 - phones	AY1	33.5872
33.5872	DCB_int_01 - phones	K	33.6272
33.6272	DCB_int_01 - phones	sp	33.6572
33.6572	DCB_int_01 - phones	AE1	33.7572
33.6572	DCB_int_01 - words	as	33.8472
33.7572	DCB_int_01 - phones	Z	33.8472
33.8472	DCB_int_01 - phones	Y	33.8872
33.8472	DCB_int_01 - words	your	33.9572
33.8872	DCB_int_01 - phones	UH1	33.9172
33.9172	DCB_int_01 - phones	R	33.9572
33.9572	DCB_int_01 - phones	sp	33.9872
33.9872	DCB_int_01 - phones	CH	34.1072
33.9872	DCB_int_01 - words	childhood	34.5372
34.1072	DCB_int_01 - phones	AY1	34.2672
34.2672	DCB_int_01 - phones	L	34.3272
34.3272	DCB_int_01 - phones	D	34.3572
34.3572	DCB_int_01 - phones	HH	34.4472
34.4472	DCB_int_01 - phones	UH2	34.4972
34.4972	DCB_int_01 - phones	D	34.5372
34.5372	DCB_int_01 - phones	sp	34.5772
34.5772	DCB_int_01 - phones	HH	34.6272
34.5772	DCB_int_01 - words	home	34.8172
34.6272	DCB_int_01 - phones	OW1	34.7472
34.7472	DCB_int_01 - phones	M	34.8172
34.8172	DCB_int_01 - phones	EH1	34.8572
34.8172	DCB_int_01 - words	as	34.9172
34.8572	DCB_int_01 - phones	Z	34.9172
34.9172	DCB_int_01 - phones	Y	34.9672
34.9172	DCB_int_01 - words	you	35.0172
34.9672	DCB_int_01 - phones	UW1	35.0172
35.0172	DCB_int_01 - phones	W	35.0572
35.0172	DCB_int_01 - words	were	35.0872
35.0572	DCB_int_01 - phones	ER0	35.0872
35.0872	DCB_int_01 - phones	sp	35.1472
35.1472	DCB_int_01 - phones	G	35.1772
35.1472	DCB_int_01 - words	growing	35.4372
35.1772	DCB_int_01 - phones	R	35.2072
35.2072	DCB_int_01 - phones	OW1	35.2872
35.2872	DCB_int_01 - phones	IH0	35.3672
35.3672	DCB_int_01 - phones	NG	35.4372
35.4372	DCB_int_01 - phones	AH1	35.5672
35.4372	DCB_int_01 - words	up	35.6972
35.5672	DCB_int_01 - phones	P	35.6972
36.5088	DCB_se2_ag4_f_03 - phones	sil	36.5488
36.5488	DCB_se2_ag4_f_03 - phones	L	36.6188
36.5488	DCB_se2_ag4_f_03 - words	lincoln	36.9988
36.6188	DCB_se2_ag4_f_03 - phones	IH1	36.7088
36.7088	DCB_se2_ag4_f_03 - phones	NG	36.7688
36.7688	DCB_se2_ag4_f_03 - phones	K	36.8088
36.8088	DCB_se2_ag4_f_03 - phones	AH0	36.9388
36.9388	DCB_se2_ag4_f_03 - phones	N	36.9988
36.9988	DCB_se2_ag4_f_03 - phones	P	37.0788
36.9988	DCB_se2_ag4_f_03 - words	park	37.4188
37.0788	DCB_se2_ag4_f_03 - phones	AA1	37.2688
37.2688	DCB_se2_ag4_f_03 - phones	R	37.3488
37.3488	DCB_se2_ag4_f_03 - phones	K	37.4188
37.4188	DCB_se2_ag4_f_03 - phones	sp	37.5688
37.5195	DCB_int_01 - phones	L	37.5895
37.5195	DCB_int_01 - words	lincoln	37.8695
37.5895	DCB_int_01 - phones	IH1	37.6195
37.6195	DCB_int_01 - phones	NG	37.6795
37.6795	DCB_int_01 - phones	K	37.7495
37.7495	DCB_int_01 - phones	AH0	37.7795
37.7795	DCB_int_01 - phones	N	37.8695
37.8695	DCB_int_01 - phones	P	37.9895
37.8695	DCB_int_01 - words	park	38.2095
37.9895	DCB_int_01 - phones	AA1	38.0795
38.0795	DCB_int_01 - phones	R	38.1695
38.1695	DCB_int_01 - phones	K	38.2095
38.2095	DCB_int_01 - phones	sp	38.2795
38.2655	DCB_se2_ag4_f_03 - phones	M	38.3655
38.2655	DCB_se2_ag4_f_03 - words	mm-hm	38.9055
38.2795	DCB_int_01 - phones	HH	38.3995
38.2795	DCB_int_01 - words	where	38.5195
38.3655	DCB_se2_ag4_f_03 - phones	HH	38.3955
38.3955	DCB_se2_ag4_f_03 - phones	M	38.9055
38.3995	DCB_int_01 - phones	W	38.4395
38.4395	DCB_int_01 - phones	EH1	38.4895
38.4895	DCB_int_01 - phones	R	38.5195
38.5195	DCB_int_01 - phones	IH0	38.5595
38.5195	DCB_int_01 - words	is	38.6295
38.5595	DCB_int_01 - phones	Z	38.6295
38.6295	DCB_int_01 - phones	L	38.6595
38.6295	DCB_int_01 - words	lincoln	38.8595
38.6595	DCB_int_01 - phones	IH1	38.6895
38.6895	DCB_int_01 - phones	NG	38.7195
38.7195	DCB_int_01 - phones	K	38.7695
38.7695	DCB_int_01 - phones	AH0	38.8195
38.8195	DCB_int_01 - phones	N	38.8595
38.8595	DCB_int_01 - phones	P	38.9295
38.8595	DCB_int_01 - words	park	39.0795
38.9295	DCB_int_01 - phones	AA1	39.0195
39.0195	DCB_int_01 - phones	R	39.0495
39.0495	DCB_int_01 - phones	K	39.0795
39.2075	DCB_se2_ag4_f_03 - phones	sil	39.2475
39.2475	DCB_se2_ag4_f_03 - phones	IH1	39.2875
39.2475	DCB_se2_ag4_f_03 - words	it	39.3475
39.2875	DCB_se2_ag4_f_03 - phones	T	39.3475
39.3475	DCB_se2_ag4_f_03 - phones	S	39.4475
39.3475	DCB_se2_ag4_f_03 - words	s	39.4475
39.4475	DCB_se2_ag4_f_03 - phones	IH1	39.5175
39.4475	DCB_se2_ag4_f_03 - words	in	39.6375
39.5175	DCB_se2_ag4_f_03 - phones	N	39.6375
39.6375	DCB_se2_ag4_f_03 - phones	AH1	39.7675
39.6375	DCB_se2_ag4_f_03 - words	um	39.8875
39.7675	DCB_se2_ag4_f_03 - phones	M	39.8875
39.8875	DCB_se2_ag4_f_03 - phones	N	40.0575
39.8875	DCB_se2_ag4_f_03 - words	northeast	40.7475
40.0575	DCB_se2_ag4_f_03 - phones	AO2	40.1375
40.1375	DCB_se2_ag4_f_03 - phones	R	40.2175
40.2175	DCB_se2_ag4_f_03 - phones	TH	40.3275
40.3275	DCB_se2_ag4_f_03 - phones	IY1	40.5075
40.5075	DCB_se2_ag4_f_03 - phones	S	40.7175
40.7175	DCB_se2_ag4_f_03 - phones	T	40.7475
40.9467	DCB_se2_ag4_f_03 - phones	sil	41.0067
41.0067	DCB_se2_ag4_f_03 - phones	AO1	41.1267
41.0067	DCB_se2_ag4_f_03 - words	on	41.1867
41.1267	DCB_se2_ag4_f_03 - phones	N	41.1867
41.1867	DCB_se2_ag4_f_03 - phones	DH	41.2167
41.1867	DCB_se2_ag4_f_03 - words	the	41.2667
41.2167	DCB_se2_ag4_f_03 - phones	IY0	41.2667
41.2667	DCB_se2_ag4_f_03 - phones	N	41.3467
41.2667	DCB_se2_ag4_f_03 - words	northeast	41.6967
41.3467	DCB_se2_ag4_f_03 - phones	AO2	41.3967
41.3967	DCB_se2_ag4_f_03 - phones	R	41.4667
41.4667	DCB_se2_ag4_f_03 - phones	TH	41.5667
41.5667	DCB_se2_ag4_f_03 - phones	IY1	41.6367
41.6367	DCB_se2_ag4_f_03 - phones	S	41.6667
41.6667	DCB_se2_ag4_f_03 - phones	T	41.6967
41.6967	DCB_se2_ag4_f_03 - phones	S	41.7967
41.6967	DCB_se2_ag4_f_03 - words	side	41.9367
41.7967	DCB_se2_ag4_f_03 - phones	AY1	41.9067
41.9067	DCB_se2_ag4_f_03 - phones	D	41.9367
41.9367	DCB_se2_ag4_f_03 - phones	AH0	41.9667
41.9367	DCB_se2_ag4_f_03 - words	of	42.0367
41.9667	DCB_se2_ag4_f_03 - phones	V	42.0367
42.0367	DCB_se2_ag4_f_03 - phones	L	42.0867
42.0367	DCB_se2_ag4_f_03 - words	lincoln	42.3267
42.0867	DCB_se2_ag4_f_03 - phones	IH1	42.1367
42.1367	DCB_se2_ag4_f_03 - phones	NG	42.1867
42.1867	DCB_se2_ag4_f_03 - phones	K	42.2467
42.2467	DCB_se2_ag4_f_03 - phones	AH0	42.2967
42.2967	DCB_se2_ag4_f_03 - phones	N	42.3267
42.3267	DCB_se2_ag4_f_03 - phones	P	42.5067
42.3267	DCB_se2_ag4_f_03 - words	park	42.7367
42.5067	DCB_se2_ag4_f_03 - phones	AA1	42.5367
42.5367	DCB_se2_ag4_f_03 - phones	R	42.6167
42.6167	DCB_se2_ag4_f_03 - phones	K	42.7367
43.9065	DCB_se2_ag4_f_03 - phones	sil	43.9465
43.9465	DCB_se2_ag4_f_03 - phones	DH	44.0365
43.9465	DCB_se2_ag4_f_03 - words	that	44.1865
44.0365	DCB_se2_ag4_f_03 - phones	AH0	44.1265
44.1265	DCB_se2_ag4_f_03 - phones	T	44.1865
44.1865	DCB_se2_ag4_f_03 - phones	S	44.2665
44.1865	DCB_se2_ag4_f_03 - words	s	44.2665
44.2665	DCB_se2_ag4_f_03 - phones	M	44.3765
44.2665	DCB_se2_ag4_f_03 - words	my	44.5565
44.3765	DCB_se2_ag4_f_03 - phones	AY1	44.5565
44.9417	DCB_se2_ag4_f_03 - phones	DH	45.0117
44.9417	DCB_se2_ag4_f_03 - words	the	45.0817
45.0117	DCB_se2_ag4_f_03 - phones	AH1	45.0817
45.0817	DCB_se2_ag4_f_03 - phones	L	45.1817
45.0817	DCB_se2_ag4_f_03 - words	longest	45.5517
45.1817	DCB_se2_ag4_f_03 - phones	AO1	45.2617
45.2617	DCB_se2_ag4_f_03 - phones	NG	45.3117
45.3117	DCB_se2_ag4_f_03 - phones	G	45.3717
45.3717	DCB_se2_ag4_f_03 - phones	IH0	45.4217
45.4217	DCB_se2_ag4_f_03 - phones	S	45.5217
45.5217	DCB_se2_ag4_f_03 - phones	T	45.5517
45.5517	DCB_se2_ag4_f_03 - phones	T	45.6417
45.5517	DCB_se2_ag4_f_03 - words	time	45.8317
45.6417	DCB_se2_ag4_f_03 - phones	AY1	45.7717
45.7717	DCB_se2_ag4_f_03 - phones	M	45.8317
45.8317	DCB_se2_ag4_f_03 - phones	B	45.8617
45.8317	DCB_se2_ag4_f_03 - words	but	45.9517
45.8617	DCB_se2_ag4_f_03 - phones	AH1	45.8917
45.8917	DCB_se2_ag4_f_03 - phones	T	45.9517
45.9517	DCB_se2_ag4_f_03 - phones	W	45.9917
45.9517	DCB_se2_ag4_f_03 - words	we	46.0617
45.9917	DCB_se2_ag4_f_03 - phones	IY1	46.0617
46.0617	DCB_se2_ag4_f_03 - phones	M	46.1317
46.0617	DCB_se2_ag4_f_03 - words	moved	46.3517
46.1317	DCB_se2_ag4_f_03 - phones	UW1	46.2417
46.2417	DCB_se2_ag4_f_03 - phones	V	46.2917
46.2917	DCB_se2_ag4_f_03 - phones	D	46.3517
46.3517	DCB_se2_ag4_f_03 - phones	ER0	46.4817
46.3517	DCB_se2_ag4_f_03 - words	around	46.6217
46.4817	DCB_se2_ag4_f_03 - phones	AW1	46.5517
46.5517	DCB_se2_ag4_f_03 - phones	N	46.5917
46.5917	DCB_se2_ag4_f_03 - phones	D	46.6217
46.6217	DCB_se2_ag4_f_03 - words	a	46.7117
46.6217	DCB_se2_ag4_f_03 - phones	AH0	46.7117
46.7117	DCB_se2_ag4_f_03 - phones	L	46.7817
46.7117	DCB_se2_ag4_f_03 - words	lot	46.9017
46.7817	DCB_se2_ag4_f_03 - phones	AA1	46.8617
46.8617	DCB_se2_ag4_f_03 - phones	T	46.9017
46.9017	DCB_se2_ag4_f_03 - phones	AH0	46.9717
46.9017	DCB_se2_ag4_f_03 - words	and	47.0817
46.9717	DCB_se2_ag4_f_03 - phones	N	47.0017
47.0017	DCB_se2_ag4_f_03 - phones	D	47.0817
47.0817	DCB_se2_ag4_f_03 - phones	W	47.1317
47.0817	DCB_se2_ag4_f_03 - words	we	47.1817
47.1317	DCB_se2_ag4_f_03 - phones	IY1	47.1817
47.1817	DCB_se2_ag4_f_03 - phones	W	47.2417
47.1817	DCB_se2_ag4_f_03 - words	were	47.3017
47.2417	DCB_se2_ag4_f_03 - phones	ER0	47.3017
47.3017	DCB_se2_ag4_f_03 - phones	DH	47.3617
47.3017	DCB_se2_ag4_f_03 - words	there	47.5117
47.3617	DCB_se2_ag4_f_03 - phones	EH1	47.4617
47.4617	DCB_se2_ag4_f_03 - phones	R	47.5117
47.5117	DCB_se2_ag4_f_03 - phones	DH	47.5717
47.5117	DCB_se2_ag4_f_03 - words	the	47.6217
47.5717	DCB_se2_ag4_f_03 - phones	AH1	47.6217
47.6217	DCB_se2_ag4_f_03 - phones	L	47.7317
47.6217	DCB_se2_ag4_f_03 - words	longest	48.3617
47.7317	DCB_se2_ag4_f_03 - phones	AO1	47.8617
47.8617	DCB_se2_ag4_f_03 - phones	NG	47.9417
47.9417	DCB_se2_ag4_f_03 - phones	G	48.0117
48.0117	DCB_se2_ag4_f_03 - phones	AH0	48.1017
48.1017	DCB_se2_ag4_f_03 - phones	S	48.2117
48.2117	DCB_se2_ag4_f_03 - phones	T	48.3617
48.5134	DCB_int_01 - phones	IH1	48.6034
48.5134	DCB_int_01 - words	in	48.7034
48.6034	DCB_int_01 - phones	N	48.7034
48.7034	DCB_int_01 - phones	DH	48.7434
48.7034	DCB_int_01 - words	the	48.8034
48.7434	DCB_int_01 - phones	AH1	48.8034
48.8034	DCB_int_01 - phones	L	48.8634
48.8034	DCB_int_01 - words	lincoln	49.0834
48.8154	DCB_se2_ag4_f_03 - phones	M	48.8454
48.8154	DCB_se2_ag4_f_03 - words	mm-hm	49.3654
48.8454	DCB_se2_ag4_f_03 - phones	HH	48.8854
48.8634	DCB_int_01 - phones	IH1	48.8934
48.8854	DCB_se2_ag4_f_03 - phones	M	49.3654
48.8934	DCB_int_01 - phones	NG	48.9534
48.9534	DCB_int_01 - phones	K	48.9934
48.9934	DCB_int_01 - phones	AH0	49.0234
49.0234	DCB_int_01 - phones	N	49.0834
49.0834	DCB_int_01 - phones	sp	49.1134
49.1134	DCB_int_01 - phones	P	49.1534
49.1134	DCB_int_01 - words	park	49.2934
49.1534	DCB_int_01 - phones	AA1	49.2134
49.2134	DCB_int_01 - phones	R	49.2634
49.2634	DCB_int_01 - phones	K	49.2934
49.2934	DCB_int_01 - phones	OW2	49.4334
49.2934	DCB_int_01 - words	okay	49.5734
49.4334	DCB_int_01 - phones	K	49.5034
49.5034	DCB_int_01 - phones	EY1	49.5734
49.5801	DCB_se2_ag4_f_03 - phones	M	49.6201
49.5801	DCB_se2_ag4_f_03 - words	mm-hm	50.0401
49.6201	DCB_se2_ag4_f_03 - phones	HH	49.6501
49.6501	DCB_se2_ag4_f_03 - phones	M	50.0401
50.1070	DCB_int_01 - phones	AE1	50.2270
50.1070	DCB_int_01 - words	and	50.3270
50.2270	DCB_int_01 - phones	N	50.3270
50.3270	DCB_int_01 - phones	DH	50.3670
50.3270	DCB_int_01 - words	then	50.8570
50.3670	DCB_int_01 - phones	EH1	50.7270
50.7270	DCB_int_01 - phones	N	50.8570
50.8570	DCB_int_01 - phones	sp	50.8870
50.8870	DCB_int_01 - phones	AH1	51.3770
50.8870	DCB_int_01 - words	um	51.5870
51.3770	DCB_int_01 - phones	M	51.5870
51.5870	DCB_int_01 - phones	sp	52.4318
52.4318	DCB_int_01 - words	<unk>	52.5518
52.4318	DCB_int_01 - phones	spn	52.5518
52.5877	DCB_int_01 - phones	Y	52.6177
52.5877	DCB_int_01 - words	you've	52.6877
52.6177	DCB_int_01 - phones	UW1	52.6477
52.6477	DCB_int_01 - phones	V	52.6877
52.6877	DCB_int_01 - phones	sp	52.7577
52.7577	DCB_int_01 - phones	B	52.8077
52.7577	DCB_int_01 - words	been	52.9377
52.8077	DCB_int_01 - phones	IH1	52.8677
52.8677	DCB_int_01 - phones	N	52.9377
52.9377	DCB_int_01 - phones	HH	53.0177
52.9377	DCB_int_01 - words	here	53.1277
53.0177	DCB_int_01 - phones	IY1	53.0677
53.0677	DCB_int_01 - phones	R	53.1277
53.1277	DCB_int_01 - phones	S	53.2077
53.1277	DCB_int_01 - words	since	53.3677
53.2077	DCB_int_01 - phones	IH1	53.2577
53.2577	DCB_int_01 - phones	N	53.3077
53.3077	DCB_int_01 - phones	S	53.3677
53.3677	DCB_int_01 - phones	Y	53.4077
53.3677	DCB_int_01 - words	you	53.4477
53.4077	DCB_int_01 - phones	UW1	53.4477
53.4477	DCB_int_01 - phones	M	53.5177
53.4477	DCB_int_01 - words	moved	53.7277
53.5177	DCB_int_01 - phones	UW1	53.5877
53.5877	DCB_int_01 - phones	V	53.6777
53.6777	DCB_int_01 - phones	D	53.7277
53.7277	DCB_int_01 - phones	HH	53.7677
53.7277	DCB_int_01 - words	here	53.8477
53.7677	DCB_int_01 - phones	IY1	53.7977
53.7977	DCB_int_01 - phones	R	53.8477
53.8477	DCB_int_01 - phones	S	53.8977
53.8477	DCB_int_01 - words	since	54.0277
53.8977	DCB_int_01 - phones	IH1	53.9477
53.9477	DCB_int_01 - phones	N	53.9877
53.9877	DCB_int_01 - phones	S	54.0277
54.0277	DCB_int_01 - phones	Y	54.0577
54.0277	DCB_int_01 - words	you	54.0977
54.0577	DCB_int_01 - phones	UW1	54.0977
54.0977	DCB_int_01 - phones	W	54.1377
54.0977	DCB_int_01 - words	were	54.1977
54.1377	DCB_int_01 - phones	ER0	54.1977
54.1977	DCB_int_01 - phones	F	54.2977
54.1977	DCB_int_01 - words	five	54.5377
54.2977	DCB_int_01 - phones	AY1	54.4377
54.4377	DCB_int_01 - phones	V	54.5377
54.5377	DCB_int_01 - phones	Y	54.5677
54.5377	DCB_int_01 - words	you	54.6577
54.5677	DCB_int_01 - phones	UW1	54.6577
54.6577	DCB_int_01 - phones	sp	54.7477
54.8772	DCB_int_01 - phones	Y	54.9572
54.8772	DCB_int_01 - words	you've	55.0572
54.9572	DCB_int_01 - phones	UW1	54.9872
54.9872	DCB_int_01 - phones	V	55.0572
55.0572	DCB_int_01 - phones	AO1	55.1072
55.0572	DCB_int_01 - words	always	55.3272
55.1072	DCB_int_01 - phones	L	55.1872
55.1872	DCB_int_01 - phones	W	55.2372
55.2372	DCB_int_01 - phones	IY0	55.2872
55.2872	DCB_int_01 - phones	Z	55.3272
55.3272	DCB_int_01 - phones	L	55.4072
55.3272	DCB_int_01 - words	lived	55.5472
55.4072	DCB_int_01 - phones	IH1	55.4472
55.4472	DCB_int_01 - phones	V	55.4972
55.4972	DCB_int_01 - phones	D	55.5472
55.5472	DCB_int_01 - phones	HH	55.5772
55.5472	DCB_int_01 - words	here	55.6772
55.5772	DCB_int_01 - phones	IY1	55.6172
55.6172	DCB_int_01 - phones	R	55.6772
55.6772	DCB_int_01 - phones	S	55.7572
55.6772	DCB_int_01 - words	since	55.9572
55.7572	DCB_int_01 - phones	IH1	55.8172
55.8172	DCB_int_01 - phones	N	55.8672
55.8672	DCB_int_01 - phones	S	55.9572
55.9572	DCB_int_01 - phones	DH	55.9972
55.9572	DCB_int_01 - words	then	56.1872
55.9972	DCB_int_01 - phones	EH1	56.1172
56.1172	DCB_int_01 - phones	N	56.1872
56.1396	DCB_se2_ag4_f_03 - phones	sil	56.1796
56.1796	DCB_se2_ag4_f_03 - phones	Y	56.3196
56.1796	DCB_se2_ag4_f_03 - words	yes	56.6196
56.3196	DCB_se2_ag4_f_03 - phones	EH1	56.3996
56.3996	DCB_se2_ag4_f_03 - phones	S	56.6196
56.6196	DCB_se2_ag4_f_03 - phones	sp	63.3680
56.6339	DCB_int_01 - phones	sil	56.6739
56.6739	DCB_int_01 - phones	OW2	56.7639
56.6739	DCB_int_01 - words	okay	56.9739
56.7639	DCB_int_01 - phones	K	56.8539
56.8539	DCB_int_01 - phones	EY1	56.9739
56.9739	DCB_int_01 - phones	sp	57.2001
57.2001	DCB_int_01 - phones	AE1	57.4401
57.2001	DCB_int_01 - words	and	57.5201
57.4401	DCB_int_01 - phones	N	57.4801
57.4801	DCB_int_01 - phones	D	57.5201
57.5201	DCB_int_01 - phones	HH	57.5901
57.5201	DCB_int_01 - words	have	57.7101
57.5901	DCB_int_01 - phones	AE1	57.6401
57.6401	DCB_int_01 - phones	V	57.7101
57.7101	DCB_int_01 - phones	Y	57.7901
57.7101	DCB_int_01 - words	you	57.9001
57.7901	DCB_int_01 - phones	UW1	57.9001
57.9001	DCB_int_01 - phones	L	58.0201
57.9001	DCB_int_01 - words	lived	58.2501
58.0201	DCB_int_01 - phones	IH1	58.1301
58.1301	DCB_int_01 - phones	V	58.1801
58.1801	DCB_int_01 - phones	D	58.2501
58.2501	DCB_int_01 - phones	IH1	58.2901
58.2501	DCB_int_01 - words	in	58.3601
58.2901	DCB_int_01 - phones	N	58.3601
58.3601	DCB_int_01 - phones	EH1	58.4701
58.3601	DCB_int_01 - words	any	58.6301
58.4701	DCB_int_01 - phones	N	58.5401
58.5401	DCB_int_01 - phones	IY0	58.6301
58.6301	DCB_int_01 - phones	sp	58.6601
58.6601	DCB_int_01 - phones	AH1	58.7701
58.6601	DCB_int_01 - words	other	58.9501
58.7701	DCB_int_01 - phones	DH	58.8501
58.8501	DCB_int_01 - phones	ER0	58.9501
58.9501	DCB_int_01 - phones	P	59.0701
58.9501	DCB_int_01 - words	place	59.5401
59.0701	DCB_int_01 - phones	L	59.1801
59.1801	DCB_int_01 - phones	EY1	59.3301
59.3301	DCB_int_01 - phones	S	59.5401
59.5401	DCB_int_01 - phones	sp	59.5701
59.5701	DCB_int_01 - phones	AH1	59.8201
59.5701	DCB_int_01 - words	um	60.0201
59.8201	DCB_int_01 - phones	M	60.0201
60.0201	DCB_int_01 - phones	sp	60.0501
60.5974	DCB_int_01 - phones	HH	60.6274
60.5974	DCB_int_01 - words	what	60.7374
60.6274	DCB_int_01 - phones	W	60.6674
60.6674	DCB_int_01 - phones	AH1	60.6974
60.6974	DCB_int_01 - phones	T	60.7374
60.7374	DCB_int_01 - phones	AH1	60.8174
60.7374	DCB_int_01 - words	other	60.9174
60.8174	DCB_int_01 - phones	DH	60.8574
60.8574	DCB_int_01 - phones	ER0	60.9174
60.9174	DCB_int_01 - phones	N	60.9974
60.9174	DCB_int_01 - words	neighbor	61.2074
60.9974	DCB_int_01 - phones	EY1	61.0974
61.0974	DCB_int_01 - phones	B	61.1774
61.1774	DCB_int_01 - phones	ER0	61.2074
61.2074	DCB_int_01 - phones	AO1	61.2474
61.2074	DCB_int_01 - words	or	61.2874
61.2474	DCB_int_01 - phones	R	61.2874
61.2874	DCB_int_01 - phones	W	61.3774
61.2874	DCB_int_01 - words	what	61.4674
61.3774	DCB_int_01 - phones	AH1	61.4274
61.4274	DCB_int_01 - phones	T	61.4674
61.4674	DCB_int_01 - phones	AH1	61.5474
61.4674	DCB_int_01 - words	other	61.6474
61.5474	DCB_int_01 - phones	DH	61.5974
61.5974	DCB_int_01 - phones	ER0	61.6474
61.6474	DCB_int_01 - phones	N	61.7374
61.6474	DCB_int_01 - words	neighborhoods	62.1374
61.7374	DCB_int_01 - phones	EY1	61.8474
61.8474	DCB_int_01 - phones	B	61.9074
61.9074	DCB_int_01 - phones	ER0	61.9574
61.9574	DCB_int_01 - phones	HH	62.0274
62.0274	DCB_int_01 - phones	UH2	62.0674
62.0674	DCB_int_01 - phones	D	62.1074
62.1074	DCB_int_01 - phones	Z	62.1374
62.1374	DCB_int_01 - phones	HH	62.1974
62.1374	DCB_int_01 - words	have	62.2874
62.1974	DCB_int_01 - phones	AE1	62.2274
62.2274	DCB_int_01 - phones	V	62.2874
62.2874	DCB_int_01 - phones	Y	62.3274
62.2874	DCB_int_01 - words	you	62.3774
62.3274	DCB_int_01 - phones	UW1	62.3774
62.3774	DCB_int_01 - phones	sp	62.4074
62.4074	DCB_int_01 - phones	L	62.4674
62.4074	DCB_int_01 - words	lived	62.6074
62.4674	DCB_int_01 - phones	IH1	62.4974
62.4974	DCB_int_01 - phones	V	62.5274
62.5274	DCB_int_01 - phones	D	62.6074
62.6074	DCB_int_01 - phones	sp	62.6374
62.6374	DCB_int_01 - phones	IH0	62.8074
62.6374	DCB_int_01 - words	in	62.9474
62.8074	DCB_int_01 - phones	N	62.9474
63.3680	DCB_se2_ag4_f_03 - phones	AH1	63.6280
63.3680	DCB_se2_ag4_f_03 - words	um	63.7080
63.6280	DCB_se2_ag4_f_03 - phones	M	63.7080
63.7080	DCB_se2_ag4_f_03 - phones	sp	64.2260
64.2260	DCB_se2_ag4_f_03 - phones	Y	64.3560
64.2260	DCB_se2_ag4_f_03 - words	you	64.3960
64.3560	DCB_se2_ag4_f_03 - phones	UW1	64.3960
64.3960	DCB_se2_ag4_f_03 - phones	M	64.4560
64.3960	DCB_se2_ag4_f_03 - words	mean	64.6660
64.4560	DCB_se2_ag4_f_03 - phones	IY1	64.5760
64.5760	DCB_se2_ag4_f_03 - phones	N	64.6660
64.6660	DCB_se2_ag4_f_03 - phones	W	64.7360
64.6660	DCB_se2_ag4_f_03 - words	within	65.0060
64.7360	DCB_se2_ag4_f_03 - phones	IH0	64.8160
64.8160	DCB_se2_ag4_f_03 - phones	TH	64.8760
64.8760	DCB_se2_ag4_f_03 - phones	IH1	64.9560
64.9560	DCB_se2_ag4_f_03 - phones	N	65.0060
65.0060	DCB_se2_ag4_f_03 - phones	D	65.0660
65.0060	DCB_se2_ag4_f_03 - words	dc	65.4960
65.0660	DCB_se2_ag4_f_03 - phones	IY1	65.2060
65.2060	DCB_se2_ag4_f_03 - phones	S	65.3260
65.3260	DCB_se2_ag4_f_03 - phones	IY1	65.4960
65.4960	DCB_se2_ag4_f_03 - phones	sp	65.5260
65.5902	DCB_int_01 - phones	sil	65.6202
65.6202	DCB_int_01 - phones	Y	65.6602
65.6202	DCB_int_01 - words	yes	65.8102
65.6602	DCB_int_01 - phones	EH1	65.7102
65.7102	DCB_int_01 - phones	S	65.8102
65.8102	DCB_int_01 - phones	M	65.8702
65.8102	DCB_int_01 - words	ma'am	66.1002
65.8702	DCB_int_01 - phones	AE1	66.0602
66.0602	DCB_int_01 - phones	M	66.1002
66.0705	DCB_se2_ag4_f_03 - phones	spn	66.2005
66.0705	DCB_se2_ag4_f_03 - words	<unk>	66.2005
66.5507	DCB_se2_ag4_f_03 - phones	sil	66.5807
66.5807	DCB_se2_ag4_f_03 - phones	AY1	66.6907
66.5807	DCB_se2_ag4_f_03 - words	i've	66.7407
66.6907	DCB_se2_ag4_f_03 - phones	V	66.7407
66.7407	DCB_se2_ag4_f_03 - phones	L	66.8107
66.7407	DCB_se2_ag4_f_03 - words	lived	67.0207
66.8107	DCB_se2_ag4_f_03 - phones	IH1	66.9007
66.9007	DCB_se2_ag4_f_03 - phones	V	66.9607
66.9607	DCB_se2_ag4_f_03 - phones	D	67.0207
67.0207	DCB_se2_ag4_f_03 - phones	IH1	67.0707
67.0207	DCB_se2_ag4_f_03 - words	in	67.1507
67.0707	DCB_se2_ag4_f_03 - phones	N	67.1507
67.1507	DCB_se2_ag4_f_03 - phones	EH1	67.3107
67.1507	DCB_se2_ag4_f_03 - words	every	67.6907
67.3107	DCB_se2_ag4_f_03 - phones	V	67.4107
67.4107	DCB_se2_ag4_f_03 - phones	R	67.5007
67.5007	DCB_se2_ag4_f_03 - phones	IY0	67.6907
67.8645	DCB_se2_ag4_f_03 - phones	S	68.0645
67.8645	DCB_se2_ag4_f_03 - words	section	68.4245
68.0645	DCB_se2_ag4_f_03 - phones	EH1	68.1545
68.1545	DCB_se2_ag4_f_03 - phones	K	68.2345
68.2345	DCB_se2_ag4_f_03 - phones	SH	68.3245
68.3245	DCB_se2_ag4_f_03 - phones	AH0	68.3645
68.3645	DCB_se2_ag4_f_03 - phones	N	68.4245
68.4245	DCB_se2_ag4_f_03 - phones	AH1	68.5045
68.4245	DCB_se2_ag4_f_03 - words	of	68.6245
68.5045	DCB_se2_ag4_f_03 - phones	V	68.6245
68.6245	DCB_se2_ag4_f_03 - phones	S	68.7545
68.6245	DCB_se2_ag4_f_03 - words	city	68.9845
68.7545	DCB_se2_ag4_f_03 - phones	IH1	68.8445
68.8445	DCB_se2_ag4_f_03 - phones	T	68.9045
68.9045	DCB_se2_ag4_f_03 - phones	IY0	68.9845
69.0676	DCB_se2_ag4_f_03 - phones	sil	69.0976
69.0976	DCB_se2_ag4_f_03 - phones	EH1	69.1776
69.0976	DCB_se2_ag4_f_03 - words	every	69.4676
69.1776	DCB_se2_ag4_f_03 - phones	V	69.2576
69.2576	DCB_se2_ag4_f_03 - phones	R	69.3176
69.3176	DCB_se2_ag4_f_03 - phones	IY0	69.4676
69.5199	DCB_se2_ag4_f_03 - phones	sil	69.5499
69.5499	DCB_se2_ag4_f_03 - phones	N	69.5999
69.5499	DCB_se2_ag4_f_03 - words	northeast	70.0099
69.5999	DCB_se2_ag4_f_03 - phones	AO2	69.6499
69.6499	DCB_se2_ag4_f_03 - phones	R	69.7399
69.7399	DCB_se2_ag4_f_03 - phones	TH	69.8399
69.8399	DCB_se2_ag4_f_03 - phones	IY1	69.9399
69.9399	DCB_se2_ag4_f_03 - phones	S	69.9799
69.9799	DCB_se2_ag4_f_03 - phones	T	70.0099
70.0099	DCB_se2_ag4_f_03 - phones	S	70.0699
70.0099	DCB_se2_ag4_f_03 - words	southeast	70.5299
70.0699	DCB_se2_ag4_f_03 - phones	AW2	70.1999
70.1999	DCB_se2_ag4_f_03 - phones	TH	70.3299
70.3299	DCB_se2_ag4_f_03 - phones	IY1	70.4499
70.4499	DCB_se2_ag4_f_03 - phones	S	70.4999
70.4999	DCB_se2_ag4_f_03 - phones	T	70.5299
70.5299	DCB_se2_ag4_f_03 - phones	S	70.6099
70.5299	DCB_se2_ag4_f_03 - words	southwest	71.3399
70.6099	DCB_se2_ag4_f_03 - phones	AW2	70.7399
70.7399	DCB_se2_ag4_f_03 - phones	TH	70.8599
70.8599	DCB_se2_ag4_f_03 - phones	W	70.8999
70.8999	DCB_se2_ag4_f_03 - phones	EH1	71.0399
71.0399	DCB_se2_ag4_f_03 - phones	S	71.2699
71.2699	DCB_se2_ag4_f_03 - phones	T	71.3399
71.3399	DCB_se2_ag4_f_03 - phones	N	71.3999
71.3399	DCB_se2_ag4_f_03 - words	northwest	72.2999
71.3999	DCB_se2_ag4_f_03 - phones	AO2	71.4299
71.4299	DCB_se2_ag4_f_03 - phones	R	71.5299
71.5299	DCB_se2_ag4_f_03 - phones	TH	71.8299
71.8299	DCB_se2_ag4_f_03 - phones	W	71.9499
71.9499	DCB_se2_ag4_f_03 - phones	EH1	72.1099
72.1099	DCB_se2_ag4_f_03 - phones	S	72.2699
72.2699	DCB_se2_ag4_f_03 - phones	T	72.2999
72.8259	DCB_se2_ag4_f_03 - phones	AE1	72.9759
72.8259	DCB_se2_ag4_f_03 - words	and	73.1159
72.9759	DCB_se2_ag4_f_03 - phones	N	73.1159
73.1159	DCB_se2_ag4_f_03 - phones	AH1	73.4059
73.1159	DCB_se2_ag4_f_03 - words	um	73.5659
73.4059	DCB_se2_ag4_f_03 - phones	M	73.5659
73.5659	DCB_se2_ag4_f_03 - phones	sp	76.2120
73.5848	DCB_int_01 - phones	DH	73.6448
73.5848	DCB_int_01 - words	that	73.7448
73.6448	DCB_int_01 - phones	AE1	73.6848
73.6848	DCB_int_01 - phones	T	73.7448
73.7448	DCB_int_01 - phones	S	73.7948
73.7448	DCB_int_01 - words	s	73.7948
73.7948	DCB_int_01 - phones	G	73.8348
73.7948	DCB_int_01 - words	gonna	73.9248
73.8348	DCB_int_01 - phones	AH1	73.8648
73.8648	DCB_int_01 - phones	N	73.8948
73.8948	DCB_int_01 - phones	AH0	73.9248
73.9248	DCB_int_01 - phones	B	73.9748
73.9248	DCB_int_01 - words	be	74.0648
73.9748	DCB_int_01 - phones	IY0	74.0648
74.0648	DCB_int_01 - phones	G	74.1148
74.0648	DCB_int_01 - words	great	74.2748
74.1148	DCB_int_01 - phones	R	74.1848
74.1848	DCB_int_01 - phones	EY1	74.2148
74.2148	DCB_int_01 - phones	T	74.2748
74.2748	DCB_int_01 - phones	AY1	74.3348
74.2748	DCB_int_01 - words	i	74.3348
74.3348	DCB_int_01 - phones	W	74.4048
74.3348	DCB_int_01 - words	wanna	74.5148
74.4048	DCB_int_01 - phones	AA1	74.4348
74.4348	DCB_int_01 - phones	N	74.4848
74.4848	DCB_int_01 - phones	AH0	74.5148
74.5148	DCB_int_01 - phones	HH	74.5748
74.5148	DCB_int_01 - words	hear	74.6848
74.5748	DCB_int_01 - phones	IY1	74.6248
74.6248	DCB_int_01 - phones	R	74.6848
74.6848	DCB_int_01 - words	s	74.7648
74.6848	DCB_int_01 - phones	S	74.7648
74.7648	DCB_int_01 - phones	AY1	74.8248
74.7648	DCB_int_01 - words	i'm	74.8748
74.8248	DCB_int_01 - phones	M	74.8748
74.8748	DCB_int_01 - phones	G	74.9048
74.8748	DCB_int_01 - words	gonna	75.0548
74.9048	DCB_int_01 - phones	AH1	74.9648
74.9648	DCB_int_01 - phones	N	74.9948
74.9948	DCB_int_01 - phones	AH0	75.0548
75.0548	DCB_int_01 - phones	AE1	75.1548
75.0548	DCB_int_01 - words	ask	75.2348
75.1548	DCB_int_01 - phones	S	75.2048
75.2048	DCB_int_01 - phones	K	75.2348
75.2348	DCB_int_01 - phones	Y	75.2648
75.2348	DCB_int_01 - words	you	75.2948
75.2648	DCB_int_01 - phones	UW1	75.2948
75.2948	DCB_int_01 - phones	S	75.3648
75.2948	DCB_int_01 - words	some	75.4448
75.3648	DCB_int_01 - phones	AH1	75.3948
75.3948	DCB_int_01 - phones	M	75.4448
75.4448	DCB_int_01 - phones	K	75.5048
75.4448	DCB_int_01 - words	questions	75.8148
75.5048	DCB_int_01 - phones	W	75.5348
75.5348	DCB_int_01 - phones	EH1	75.6048
75.6048	DCB_int_01 - phones	S	75.6548
75.6548	DCB_int_01 - phones	CH	75.6948
75.6948	DCB_int_01 - phones	AH0	75.7248
75.7248	DCB_int_01 - phones	N	75.7548
75.7548	DCB_int_01 - phones	Z	75.8148
75.8148	DCB_int_01 - phones	AH0	75.8948
75.8148	DCB_int_01 - words	about	76.1448
75.8948	DCB_int_01 - phones	B	75.9548
75.9548	DCB_int_01 - phones	AW1	75.9848
75.9848	DCB_int_01 - phones	T	76.1448
76.1448	DCB_int_01 - phones	sp	76.1748
76.1748	DCB_int_01 - phones	DH	76.2248
76.1748	DCB_int_01 - words	that	76.3548
76.2120	DCB_se2_ag4_f_03 - phones	OW2	76.3520
76.2120	DCB_se2_ag4_f_03 - words	okay	76.7320
76.2248	DCB_int_01 - phones	AH0	76.2548
76.2548	DCB_int_01 - phones	T	76.3548
76.3520	DCB_se2_ag4_f_03 - phones	K	76.5020
76.3548	DCB_int_01 - phones	sp	76.4848
76.5020	DCB_se2_ag4_f_03 - phones	EY1	76.7320
76.7320	DCB_se2_ag4_f_03 - phones	sp	76.8854
76.8854	DCB_se2_ag4_f_03 - phones	AH1	77.1554
76.8854	DCB_se2_ag4_f_03 - words	um	77.2754
77.1554	DCB_se2_ag4_f_03 - phones	M	77.2754
77.2754	DCB_se2_ag4_f_03 - phones	sp	77.3054
77.3054	DCB_se2_ag4_f_03 - phones	AH1	77.3654
77.3054	DCB_se2_ag4_f_03 - words	uh	77.3654
77.3654	DCB_se2_ag4_f_03 - phones	AE1	77.6654
77.3654	DCB_se2_ag4_f_03 - words	after	77.8954
77.6654	DCB_se2_ag4_f_03 - phones	F	77.7454
77.7454	DCB_se2_ag4_f_03 - phones	T	77.8154
77.8154	DCB_se2_ag4_f_03 - phones	ER0	77.8954
77.8954	DCB_se2_ag4_f_03 - phones	sp	77.9254
77.9254	DCB_se2_ag4_f_03 - phones	AH0	78.0354
77.9254	DCB_se2_ag4_f_03 - words	especially	78.4354
78.0354	DCB_se2_ag4_f_03 - phones	S	78.1454
78.1454	DCB_se2_ag4_f_03 - phones	P	78.2154
78.2154	DCB_se2_ag4_f_03 - phones	EH1	78.2954
78.2954	DCB_se2_ag4_f_03 - phones	SH	78.3654
78.3654	DCB_se2_ag4_f_03 - phones	L	78.4054
78.4054	DCB_se2_ag4_f_03 - phones	IY0	78.4354
78.4354	DCB_se2_ag4_f_03 - phones	AE1	78.5154
78.4354	DCB_se2_ag4_f_03 - words	after	78.6554
78.5154	DCB_se2_ag4_f_03 - phones	F	78.5654
78.5654	DCB_se2_ag4_f_03 - phones	T	78.6154
78.6154	DCB_se2_ag4_f_03 - phones	ER0	78.6554
78.6554	DCB_se2_ag4_f_03 - phones	M	78.7054
78.6554	DCB_se2_ag4_f_03 - words	my	78.7854
78.7054	DCB_se2_ag4_f_03 - phones	AY1	78.7854
78.7854	DCB_se2_ag4_f_03 - phones	F	78.9254
78.7854	DCB_se2_ag4_f_03 - words	father	79.1954
78.9254	DCB_se2_ag4_f_03 - phones	AA1	79.0554
79.0554	DCB_se2_ag4_f_03 - phones	DH	79.1254
79.1254	DCB_se2_ag4_f_03 - phones	ER0	79.1954
79.1954	DCB_se2_ag4_f_03 - phones	P	79.3054
79.1954	DCB_se2_ag4_f_03 - words	passed	79.6354
79.3054	DCB_se2_ag4_f_03 - phones	AE1	79.4654
79.4654	DCB_se2_ag4_f_03 - phones	S	79.5754
79.5754	DCB_se2_ag4_f_03 - phones	T	79.6354
79.6354	DCB_se2_ag4_f_03 - phones	IH0	79.7154
79.6354	DCB_se2_ag4_f_03 - words	in	79.7454
79.7154	DCB_se2_ag4_f_03 - phones	N	79.7454
79.7454	DCB_se2_ag4_f_03 - phones	N	79.8054
79.7454	DCB_se2_ag4_f_03 - words	nineteen	80.1554
79.8054	DCB_se2_ag4_f_03 - phones	AY1	79.9054
79.9054	DCB_se2_ag4_f_03 - phones	N	79.9554
79.9554	DCB_se2_ag4_f_03 - phones	T	80.0654
80.0654	DCB_se2_ag4_f_03 - phones	IY1	80.1054
80.1054	DCB_se2_ag4_f_03 - phones	N	80.1554
80.1554	DCB_se2_ag4_f_03 - phones	S	80.2854
80.1554	DCB_se2_ag4_f_03 - words	sixty	80.7354
80.2854	DCB_se2_ag4_f_03 - phones	IH1	80.3554
80.3554	DCB_se2_ag4_f_03 - phones	K	80.4354
80.4354	DCB_se2_ag4_f_03 - phones	S	80.5154
80.5154	DCB_se2_ag4_f_03 - phones	T	80.5954
80.5954	DCB_se2_ag4_f_03 - phones	IY0	80.7354
81.2121	DCB_se2_ag4_f_03 - phones	AH0	81.2721
81.2121	DCB_se2_ag4_f_03 - words	and	81.3721
81.2721	DCB_se2_ag4_f_03 - phones	N	81.3721
81.3721	DCB_se2_ag4_f_03 - phones	W	81.4221
81.3721	DCB_se2_ag4_f_03 - words	we	81.4821
81.4221	DCB_se2_ag4_f_03 - phones	IY1	81.4821
81.4821	DCB_se2_ag4_f_03 - phones	sp	81.5121
81.5121	DCB_se2_ag4_f_03 - phones	M	81.5921
81.5121	DCB_se2_ag4_f_03 - words	moved	81.8221
81.5921	DCB_se2_ag4_f_03 - phones	UW1	81.7121
81.7121	DCB_se2_ag4_f_03 - phones	V	81.7821
81.7821	DCB_se2_ag4_f_03 - phones	D	81.8221
81.8221	DCB_se2_ag4_f_03 - phones	K	81.9121
81.8221	DCB_se2_ag4_f_03 - words	quite	82.1121
81.9121	DCB_se2_ag4_f_03 - phones	W	81.9721
81.9721	DCB_se2_ag4_f_03 - phones	AY1	82.0521
82.0521	DCB_se2_ag4_f_03 - phones	T	82.1121
82.1121	DCB_se2_ag4_f_03 - words	a	82.1721
82.1121	DCB_se2_ag4_f_03 - phones	AH0	82.1721
82.1721	DCB_se2_ag4_f_03 - phones	B	82.2721
82.1721	DCB_se2_ag4_f_03 - words	bit	82.4421
82.2721	DCB_se2_ag4_f_03 - phones	IH1	82.3021
82.3021	DCB_se2_ag4_f_03 - phones	T	82.4421
82.4421	DCB_se2_ag4_f_03 - phones	sp	82.4821
82.4821	DCB_se2_ag4_f_03 - phones	AH1	82.8521
82.4821	DCB_se2_ag4_f_03 - words	um	83.1621
82.8521	DCB_se2_ag4_f_03 - phones	M	83.1621
84.3083	DCB_se2_ag4_f_03 - phones	sil	84.3983
84.3983	DCB_se2_ag4_f_03 - phones	DH	84.4683
84.3983	DCB_se2_ag4_f_03 - words	then	84.7983
84.4683	DCB_se2_ag4_f_03 - phones	EH1	84.6883
84.6883	DCB_se2_ag4_f_03 - phones	N	84.7983
84.7983	DCB_se2_ag4_f_03 - phones	sp	84.8283
84.8283	DCB_se2_ag4_f_03 - phones	AH1	85.1383
84.8283	DCB_se2_ag4_f_03 - words	um	85.3983
85.1383	DCB_se2_ag4_f_03 - phones	M	85.3983
85.3983	DCB_se2_ag4_f_03 - phones	sp	87.2701
87.2701	DCB_se2_ag4_f_03 - phones	AY1	87.3601
87.2701	DCB_se2_ag4_f_03 - words	i	87.3601
87.3601	DCB_se2_ag4_f_03 - phones	sp	87.3901
87.3901	DCB_se2_ag4_f_03 - phones	L	87.4301
87.3901	DCB_se2_ag4_f_03 - words	lived	87.6201
87.4301	DCB_se2_ag4_f_03 - phones	IH1	87.5001
87.5001	DCB_se2_ag4_f_03 - phones	V	87.5501
87.5501	DCB_se2_ag4_f_03 - phones	D	87.6201
87.6201	DCB_se2_ag4_f_03 - phones	IH0	87.6801
87.6201	DCB_se2_ag4_f_03 - words	in	87.7501
87.6801	DCB_se2_ag4_f_03 - phones	N	87.7501
87.7501	DCB_se2_ag4_f_03 - phones	N	87.8101
87.7501	DCB_se2_ag4_f_03 - words	northwest	88.3601
87.8101	DCB_se2_ag4_f_03 - phones	AO2	87.8901
87.8901	DCB_se2_ag4_f_03 - phones	R	87.9701
87.9701	DCB_se2_ag4_f_03 - phones	TH	88.0801
88.0801	DCB_se2_ag4_f_03 - phones	W	88.1401
88.1401	DCB_se2_ag4_f_03 - phones	EH1	88.2501
88.2501	DCB_se2_ag4_f_03 - phones	S	88.3301
88.3301	DCB_se2_ag4_f_03 - phones	T	88.3601
88.3601	DCB_se2_ag4_f_03 - phones	W	88.3901
88.3601	DCB_se2_ag4_f_03 - words	with	88.5001
88.3901	DCB_se2_ag4_f_03 - phones	IH0	88.4401
88.4401	DCB_se2_ag4_f_03 - phones	TH	88.5001
88.5001	DCB_se2_ag4_f_03 - phones	M	88.5901
88.5001	DCB_se2_ag4_f_03 - words	my	88.6301
88.5901	DCB_se2_ag4_f_03 - phones	AY1	88.6301
88.6301	DCB_se2_ag4_f_03 - phones	M	88.7701
88.6301	DCB_se2_ag4_f_03 - words	mom	89.0501
88.7701	DCB_se2_ag4_f_03 - phones	AA1	88.9601
88.9601	DCB_se2_ag4_f_03 - phones	M	89.0501
89.0501	DCB_se2_ag4_f_03 - phones	AH0	89.0901
89.0501	DCB_se2_ag4_f_03 - words	and	89.1301
89.0901	DCB_se2_ag4_f_03 - phones	N	89.1301
89.1301	DCB_se2_ag4_f_03 - phones	IH0	89.1801
89.1301	DCB_se2_ag4_f_03 - words	it	89.2101
89.1801	DCB_se2_ag4_f_03 - phones	T	89.2101
89.2101	DCB_se2_ag4_f_03 - phones	W	89.2401
89.2101	DCB_se2_ag4_f_03 - words	was	89.4701
89.2401	DCB_se2_ag4_f_03 - phones	AH0	89.2701
89.2701	DCB_se2_ag4_f_03 - phones	Z	89.4701
89.5482	DCB_se2_ag4_f_03 - phones	AH0	89.6182
89.5482	DCB_se2_ag4_f_03 - words	and	89.6482
89.6182	DCB_se2_ag4_f_03 - phones	N	89.6482
89.6482	DCB_se2_ag4_f_03 - phones	M	89.7082
89.6482	DCB_se2_ag4_f_03 - words	my	89.7782
89.7082	DCB_se2_ag4_f_03 - phones	AY1	89.7782
89.7782	DCB_se2_ag4_f_03 - phones	S	89.8782
89.7782	DCB_se2_ag4_f_03 - words	stepdad	90.4382
89.8782	DCB_se2_ag4_f_03 - phones	T	89.9482
89.9482	DCB_se2_ag4_f_03 - phones	EH1	90.0082
90.0082	DCB_se2_ag4_f_03 - phones	P	90.1082
90.1082	DCB_se2_ag4_f_03 - phones	D	90.1682
90.1682	DCB_se2_ag4_f_03 - phones	AE2	90.3982
90.3982	DCB_se2_ag4_f_03 - phones	D	90.4382
90.4382	DCB_se2_ag4_f_03 - phones	sp	90.4682
90.4682	DCB_se2_ag4_f_03 - phones	AH0	90.5182
90.4682	DCB_se2_ag4_f_03 - words	and	90.5982
90.5182	DCB_se2_ag4_f_03 - phones	N	90.5982
90.5982	DCB_se2_ag4_f_03 - phones	DH	90.6382
90.5982	DCB_se2_ag4_f_03 - words	then	90.7682
90.6382	DCB_se2_ag4_f_03 - phones	EH1	90.7082
90.7082	DCB_se2_ag4_f_03 - phones	N	90.7682
90.7682	DCB_se2_ag4_f_03 - phones	AE1	90.8782
90.7682	DCB_se2_ag4_f_03 - words	after	91.0282
90.8782	DCB_se2_ag4_f_03 - phones	F	90.9482
90.9482	DCB_se2_ag4_f_03 - phones	T	90.9982
90.9982	DCB_se2_ag4_f_03 - phones	ER0	91.0282
91.0282	DCB_se2_ag4_f_03 - phones	AY1	91.1082
91.0282	DCB_se2_ag4_f_03 - words	i	91.1082
91.1082	DCB_se2_ag4_f_03 - phones	G	91.1782
91.1082	DCB_se2_ag4_f_03 - words	graduated	91.8482
91.1782	DCB_se2_ag4_f_03 - phones	R	91.2482
91.2482	DCB_se2_ag4_f_03 - phones	AE1	91.3382
91.3382	DCB_se2_ag4_f_03 - phones	JH	91.4582
91.4582	DCB_se2_ag4_f_03 - phones	UW0	91.5582
91.5582	DCB_se2_ag4_f_03 - phones	EY2	91.6882
91.6882	DCB_se2_ag4_f_03 - phones	T	91.7382
91.7382	DCB_se2_ag4_f_03 - phones	IH0	91.8082
91.8082	DCB_se2_ag4_f_03 - phones	D	91.8482
92.9184	DCB_se2_ag4_f_03 - phones	DH	92.9784
92.9184	DCB_se2_ag4_f_03 - words	then	93.0784
92.9784	DCB_se2_ag4_f_03 - phones	EH1	93.0184
93.0184	DCB_se2_ag4_f_03 - phones	N	93.0784
93.0784	DCB_se2_ag4_f_03 - phones	AY1	93.1184
93.0784	DCB_se2_ag4_f_03 - words	i	93.1184
93.1184	DCB_se2_ag4_f_03 - phones	M	93.1884
93.1184	DCB_se2_ag4_f_03 - words	moved	93.3484
93.1884	DCB_se2_ag4_f_03 - phones	UW1	93.2784
93.2784	DCB_se2_ag4_f_03 - phones	V	93.3184
93.3184	DCB_se2_ag4_f_03 - phones	D	93.3484
93.3484	DCB_se2_ag4_f_03 - phones	sp	93.3784
93.3784	DCB_se2_ag4_f_03 - phones	T	93.4784
93.3784	DCB_se2_ag4_f_03 - words	to	93.5184
93.4784	DCB_se2_ag4_f_03 - phones	IH0	93.5184
93.5184	DCB_se2_ag4_f_03 - phones	sp	93.5484
93.5484	DCB_se2_ag4_f_03 - phones	M	93.6284
93.5484	DCB_se2_ag4_f_03 - words	maryland	94.1184
93.6284	DCB_se2_ag4_f_03 - phones	EH1	93.7084
93.7084	DCB_se2_ag4_f_03 - phones	R	93.7584
93.7584	DCB_se2_ag4_f_03 - phones	AH0	93.7884
93.7884	DCB_se2_ag4_f_03 - phones	L	93.8184
93.8184	DCB_se2_ag4_f_03 - phones	AH0	93.8484
93.8484	DCB_se2_ag4_f_03 - phones	N	93.8784
93.8784	DCB_se2_ag4_f_03 - phones	D	94.1184
94.2473	DCB_int_01 - phones	W	94.2973
94.2473	DCB_int_01 - words	what	94.3973
94.2973	DCB_int_01 - phones	AH1	94.3373
94.3373	DCB_int_01 - phones	T	94.3973
94.3973	DCB_int_01 - phones	S	94.4873
94.3973	DCB_int_01 - words	school	94.6173
94.4873	DCB_int_01 - phones	K	94.5373
94.5373	DCB_int_01 - phones	UW1	94.5773
94.5773	DCB_int_01 - phones	L	94.6173
94.6173	DCB_int_01 - phones	D	94.6573
94.6173	DCB_int_01 - words	did	94.7573
94.6573	DCB_int_01 - phones	IH0	94.6973
94.6973	DCB_int_01 - phones	D	94.7573
94.7573	DCB_int_01 - phones	Y	94.7973
94.7573	DCB_int_01 - words	you	94.8373
94.7973	DCB_int_01 - phones	UW1	94.8373
94.8373	DCB_int_01 - phones	sp	94.8673
94.8673	DCB_int_01 - phones	G	94.9073
94.8673	DCB_int_01 - words	go	94.9873
94.9073	DCB_int_01 - phones	OW1	94.9873
94.9873	DCB_int_01 - phones	sp	95.0173
95.0173	DCB_int_01 - phones	T	95.1073
95.0173	DCB_int_01 - words	to	95.1373
95.1073	DCB_int_01 - phones	AH0	95.1373
95.1373	DCB_int_01 - phones	sp	95.2773
95.6321	DCB_se2_ag4_f_03 - words	i	95.8421
95.6321	DCB_se2_ag4_f_03 - phones	AY1	95.8421
95.8421	DCB_se2_ag4_f_03 - phones	G	95.9121
95.8421	DCB_se2_ag4_f_03 - words	graduated	96.2521
95.9121	DCB_se2_ag4_f_03 - phones	R	95.9621
95.9621	DCB_se2_ag4_f_03 - phones	AE1	96.0521
96.0521	DCB_se2_ag4_f_03 - phones	JH	96.1021
96.1021	DCB_se2_ag4_f_03 - phones	UW0	96.1321
96.1321	DCB_se2_ag4_f_03 - phones	EY2	96.1621
96.1621	DCB_se2_ag4_f_03 - phones	T	96.1921
96.1921	DCB_se2_ag4_f_03 - phones	IH0	96.2221
96.2221	DCB_se2_ag4_f_03 - phones	D	96.2521
96.2521	DCB_se2_ag4_f_03 - phones	F	96.3021
96.2521	DCB_se2_ag4_f_03 - words	from	96.3821
96.3021	DCB_se2_ag4_f_03 - phones	ER0	96.3521
96.3521	DCB_se2_ag4_f_03 - phones	M	96.3821
96.3821	DCB_se2_ag4_f_03 - phones	sp	96.4221
96.4221	DCB_se2_ag4_f_03 - words	rdx	97.0921
96.4221	DCB_se2_ag4_f_03 - phones	TN	97.0921
97.0921	DCB_se2_ag4_f_03 - phones	sp	97.1221
97.1221	DCB_se2_ag4_f_03 - phones	HH	97.1521
97.1221	DCB_se2_ag4_f_03 - words	high	97.2721
97.1521	DCB_se2_ag4_f_03 - phones	AY1	97.2721
97.2721	DCB_se2_ag4_f_03 - phones	S	97.3621
97.2721	DCB_se2_ag4_f_03 - words	school	97.7621
97.3003	DCB_int_01 - phones	M	97.6803
97.3003	DCB_int_01 - words	mm-hm	98.0103
97.3621	DCB_se2_ag4_f_03 - phones	K	97.3921
97.3921	DCB_se2_ag4_f_03 - phones	UW1	97.6521
97.6521	DCB_se2_ag4_f_03 - phones	L	97.7621
97.6803	DCB_int_01 - phones	HH	97.7403
97.7403	DCB_int_01 - phones	M	98.0103
97.7621	DCB_se2_ag4_f_03 - phones	IH1	97.9121
97.7621	DCB_se2_ag4_f_03 - words	in	98.0421
97.9121	DCB_se2_ag4_f_03 - phones	N	98.0421
98.0421	DCB_se2_ag4_f_03 - words	uh	98.2121
98.0421	DCB_se2_ag4_f_03 - phones	AH1	98.2121
98.2121	DCB_se2_ag4_f_03 - phones	S	98.3321
98.2121	DCB_se2_ag4_f_03 - words	s	98.3321
98.3321	DCB_se2_ag4_f_03 - phones	sp	98.3921
98.3921	DCB_se2_ag4_f_03 - phones	N	98.4621
98.3921	DCB_se2_ag4_f_03 - words	nineteen	98.7621
98.4621	DCB_se2_ag4_f_03 - phones	AY1	98.5621
98.5621	DCB_se2_ag4_f_03 - phones	N	98.6021
98.6021	DCB_se2_ag4_f_03 - phones	T	98.6921
98.6921	DCB_se2_ag4_f_03 - phones	IY1	98.7221
98.7221	DCB_se2_ag4_f_03 - phones	N	98.7621
98.7621	DCB_se2_ag4_f_03 - phones	S	98.8621
98.7621	DCB_se2_ag4_f_03 - words	sixty	99.2221
98.8621	DCB_se2_ag4_f_03 - phones	IH1	98.9021
98.9021	DCB_se2_ag4_f_03 - phones	K	98.9721
98.9721	DCB_se2_ag4_f_03 - phones	S	99.0221
99.0221	DCB_se2_ag4_f_03 - phones	T	99.1121
99.1121	DCB_se2_ag4_f_03 - phones	IY0	99.2221
99.2221	DCB_se2_ag4_f_03 - phones	EY1	99.3621
99.2221	DCB_se2_ag4_f_03 - words	eight	99.4121
99.3621	DCB_se2_ag4_f_03 - phones	T	99.4121
99.4121	DCB_se2_ag4_f_03 - phones	sp	99.4621
100.9560	DCB_se2_ag4_f_03 - phones	DH	101.0160
100.9560	DCB_se2_ag4_f_03 - words	then	101.1560
101.0160	DCB_se2_ag4_f_03 - phones	EH1	101.0760
101.0760	DCB_se2_ag4_f_03 - phones	N	101.1560
101.1560	DCB_se2_ag4_f_03 - phones	AY1	101.2660
101.1560	DCB_se2_ag4_f_03 - words	i	101.2660
101.2660	DCB_se2_ag4_f_03 - phones	sp	101.3160
101.3160	DCB_se2_ag4_f_03 - phones	D	101.3860
101.3160	DCB_se2_ag4_f_03 - words	did	101.7060
101.3860	DCB_se2_ag4_f_03 - phones	IH1	101.6660
101.6660	DCB_se2_ag4_f_03 - phones	D	101.7060
101.7060	DCB_se2_ag4_f_03 - phones	sp	101.7460
101.7460	DCB_se2_ag4_f_03 - phones	T	101.8560
101.7460	DCB_se2_ag4_f_03 - words	two	101.9160
101.8560	DCB_se2_ag4_f_03 - phones	UW1	101.9160
101.9160	DCB_se2_ag4_f_03 - phones	Y	102.0860
101.9160	DCB_se2_ag4_f_03 - words	years	102.2760
102.0860	DCB_se2_ag4_f_03 - phones	IH1	102.1460
102.1460	DCB_se2_ag4_f_03 - phones	R	102.1960
102.1960	DCB_se2_ag4_f_03 - phones	Z	102.2760
102.2760	DCB_se2_ag4_f_03 - phones	AE1	102.3260
102.2760	DCB_se2_ag4_f_03 - words	at	102.3560
102.3260	DCB_se2_ag4_f_03 - phones	T	102.3560
102.3560	DCB_se2_ag4_f_03 - words	rdx	102.7360
102.3560	DCB_se2_ag4_f_03 - phones	TN	102.7360
102.7360	DCB_se2_ag4_f_03 - phones	Y	102.7860
102.7360	DCB_se2_ag4_f_03 - words	university	103.4760
102.7860	DCB_se2_ag4_f_03 - phones	UW2	102.8160
102.8160	DCB_se2_ag4_f_03 - phones	N	102.8560
102.8560	DCB_se2_ag4_f_03 - phones	AH0	102.8860
102.8860	DCB_se2_ag4_f_03 - phones	V	102.9760
102.9760	DCB_se2_ag4_f_03 - phones	ER1	103.0860
103.0860	DCB_se2_ag4_f_03 - phones	S	103.2160
103.2160	DCB_se2_ag4_f_03 - phones	AH0	103.2460
103.2460	DCB_se2_ag4_f_03 - phones	T	103.2960
103.2960	DCB_se2_ag4_f_03 - phones	IY0	103.4760
103.4760	DCB_se2_ag4_f_03 - phones	sp	104.9164
104.9164	DCB_se2_ag4_f_03 - phones	AH0	104.9464
104.9164	DCB_se2_ag4_f_03 - words	and	105.4264
104.9464	DCB_se2_ag4_f_03 - phones	N	105.4264
105.4264	DCB_se2_ag4_f_03 - phones	sp	105.5164
106.0561	DCB_se2_ag4_f_03 - phones	DH	106.0961
106.0561	DCB_se2_ag4_f_03 - words	that	106.1661
106.0961	DCB_se2_ag4_f_03 - phones	AH0	106.1361
106.1361	DCB_se2_ag4_f_03 - phones	T	106.1661
106.1661	DCB_se2_ag4_f_03 - words	s	106.2661
106.1661	DCB_se2_ag4_f_03 - phones	S	106.2661
106.2661	DCB_se2_ag4_f_03 - phones	IH0	106.3161
106.2661	DCB_se2_ag4_f_03 - words	it	106.4061
106.3161	DCB_se2_ag4_f_03 - phones	T	106.4061
107.7627	DCB_int_01 - phones	HH	107.7927
107.7627	DCB_int_01 - words	what	107.8927
107.7927	DCB_int_01 - phones	W	107.8227
107.8227	DCB_int_01 - phones	AH1	107.8627
107.8627	DCB_int_01 - phones	T	107.8927
107.8927	DCB_int_01 - words	d	107.9327
107.8927	DCB_int_01 - phones	D	107.9327
107.9327	DCB_int_01 - phones	Y	107.9727
107.9327	DCB_int_01 - words	you	108.0027
107.9727	DCB_int_01 - phones	UW1	108.0027
108.0027	DCB_int_01 - phones	S	108.0427
108.0027	DCB_int_01 - words	study	108.2527
108.0427	DCB_int_01 - phones	T	108.1027
108.1027	DCB_int_01 - phones	AH1	108.1527
108.1527	DCB_int_01 - phones	D	108.1927
108.1927	DCB_int_01 - phones	IY0	108.2527
108.2527	DCB_int_01 - phones	W	108.3227
108.2527	DCB_int_01 - words	while	108.3927
108.3227	DCB_int_01 - phones	AY1	108.3527
108.3527	DCB_int_01 - phones	L	108.3927
108.3927	DCB_int_01 - phones	Y	108.4527
108.3927	DCB_int_01 - words	you	108.4827
108.4527	DCB_int_01 - phones	UW1	108.4827
108.4827	DCB_int_01 - phones	W	108.5327
108.4827	DCB_int_01 - words	were	108.5627
108.5327	DCB_int_01 - phones	ER0	108.5627
108.5627	DCB_int_01 - phones	AE1	108.5927
108.5627	DCB_int_01 - words	at	108.6427
108.5927	DCB_int_01 - phones	T	108.6427
108.6427	DCB_int_01 - phones	TN	109.0127
108.6427	DCB_int_01 - words	rdx	109.0127
109.1698	DCB_se2_ag4_f_03 - phones	sil	109.2398
109.2398	DCB_se2_ag4_f_03 - words	<unk>	109.3198
109.2398	DCB_se2_ag4_f_03 - phones	spn	109.3198
109.3198	DCB_se2_ag4_f_03 - phones	sp	109.4895
109.4895	DCB_se2_ag4_f_03 - phones	AY1	109.5895
109.4895	DCB_se2_ag4_f_03 - words	i	109.5895
109.5895	DCB_se2_ag4_f_03 - phones	W	109.6595
109.5895	DCB_se2_ag4_f_03 - words	was	109.7495
109.6595	DCB_se2_ag4_f_03 - phones	AH0	109.6995
109.6995	DCB_se2_ag4_f_03 - phones	Z	109.7495
109.7495	DCB_se2_ag4_f_03 - phones	AH0	109.7995
109.7495	DCB_se2_ag4_f_03 - words	a	109.7995
109.7995	DCB_se2_ag4_f_03 - phones	V	109.8395
109.7995	DCB_se2_ag4_f_03 - words	voice	110.1495
109.8395	DCB_se2_ag4_f_03 - phones	OY1	110.0295
110.0295	DCB_se2_ag4_f_03 - phones	S	110.1495
110.1495	DCB_se2_ag4_f_03 - phones	M	110.2295
110.1495	DCB_se2_ag4_f_03 - words	major	110.6095
110.2295	DCB_se2_ag4_f_03 - phones	EY1	110.3195
110.3195	DCB_se2_ag4_f_03 - phones	JH	110.4595
110.4595	DCB_se2_ag4_f_03 - phones	ER0	110.6095
110.8904	DCB_int_01 - phones	sil	110.9604
110.9604	DCB_int_01 - phones	AH0	111.0504
110.9604	DCB_int_01 - words	a	111.0504
111.0504	DCB_int_01 - phones	sp	111.0804
111.0804	DCB_int_01 - phones	V	111.1504
111.0804	DCB_int_01 - words	voice	111.3904
111.1504	DCB_int_01 - phones	OY1	111.2904
111.2904	DCB_int_01 - phones	S	111.3904
111.3904	DCB_int_01 - phones	M	111.4404
111.3904	DCB_int_01 - words	ma	111.5304
111.4404	DCB_int_01 - phones	AA1	111.5304
111.5292	DCB_se2_ag4_f_03 - phones	sil	111.5692
111.5692	DCB_se2_ag4_f_03 - phones	M	111.8392
111.5692	DCB_se2_ag4_f_03 - words	mm-hm	112.1492
111.8323	DCB_int_01 - words	oh	113.1523
111.8323	DCB_int_01 - phones	OW1	113.1523
111.8392	DCB_se2_ag4_f_03 - phones	HH	111.9192
111.9192	DCB_se2_ag4_f_03 - phones	M	112.1492
112.1492	DCB_se2_ag4_f_03 - phones	spn	112.1892
112.1492	DCB_se2_ag4_f_03 - words	<unk>	112.1892
112.1892	DCB_se2_ag4_f_03 - phones	sp	113.0892
113.0892	DCB_se2_ag4_f_03 - phones	Y	113.2792
113.0892	DCB_se2_ag4_f_03 - words	yup	113.5092
113.2792	DCB_se2_ag4_f_03 - phones	AH1	113.4092
113.4092	DCB_se2_ag4_f_03 - phones	P	113.5092
113.5092	DCB_se2_ag4_f_03 - phones	sp	116.7339
115.2630	DCB_int_01 - phones	S	115.3030
115.2630	DCB_int_01 - words	so	115.3330
115.3030	DCB_int_01 - phones	OW1	115.3330
115.3330	DCB_int_01 - phones	Y	115.4030
115.3330	DCB_int_01 - words	you	115.4430
115.4030	DCB_int_01 - phones	UW1	115.4430
115.4430	DCB_int_01 - phones	S	115.5030
115.4430	DCB_int_01 - words	still	115.6930
115.5030	DCB_int_01 - phones	T	115.5530
115.5530	DCB_int_01 - phones	IH1	115.6330
115.6330	DCB_int_01 - phones	L	115.6930
115.6930	DCB_int_01 - phones	S	115.7830
115.6930	DCB_int_01 - words	sing	116.0430
115.7830	DCB_int_01 - phones	IH1	115.8430
115.8430	DCB_int_01 - phones	NG	116.0430
116.0430	DCB_int_01 - phones	sp	116.1430
116.7339	DCB_se2_ag4_f_03 - phones	AY1	116.9039
116.7339	DCB_se2_ag4_f_03 - words	i	116.9039
116.9039	DCB_se2_ag4_f_03 - phones	HH	116.9739
116.9039	DCB_se2_ag4_f_03 - words	ha	117.0439
116.9739	DCB_se2_ag4_f_03 - phones	AA1	117.0439
117.0439	DCB_se2_ag4_f_03 - phones	sp	117.0739
117.0739	DCB_se2_ag4_f_03 - phones	AY1	117.2439
117.0739	DCB_se2_ag4_f_03 - words	i	117.2439
117.2439	DCB_se2_ag4_f_03 - phones	K	117.4939
117.2439	DCB_se2_ag4_f_03 - words	can't	117.7039
117.4939	DCB_se2_ag4_f_03 - phones	AE1	117.6339
117.6339	DCB_se2_ag4_f_03 - phones	N	117.6739
117.6739	DCB_se2_ag4_f_03 - phones	T	117.7039
117.7039	DCB_se2_ag4_f_03 - phones	N	117.7939
117.7039	DCB_se2_ag4_f_03 - words	now	117.9439
117.7939	DCB_se2_ag4_f_03 - phones	AW1	117.9439
117.9439	DCB_se2_ag4_f_03 - phones	AY1	117.9839
117.9439	DCB_se2_ag4_f_03 - words	i've	118.0439
117.9839	DCB_se2_ag4_f_03 - phones	V	118.0439
118.0439	DCB_se2_ag4_f_03 - phones	HH	118.1339
118.0439	DCB_se2_ag4_f_03 - words	had	118.2739
118.1339	DCB_se2_ag4_f_03 - phones	AE1	118.2239
118.2239	DCB_se2_ag4_f_03 - phones	D	118.2739
118.2739	DCB_se2_ag4_f_03 - phones	S	118.4139
118.2739	DCB_se2_ag4_f_03 - words	surgery	118.7939
118.4139	DCB_se2_ag4_f_03 - phones	ER1	118.5039
118.5039	DCB_se2_ag4_f_03 - phones	JH	118.6239
118.6239	DCB_se2_ag4_f_03 - phones	ER0	118.7139
118.7139	DCB_se2_ag4_f_03 - phones	IY0	118.7939
118.7939	DCB_se2_ag4_f_03 - phones	DH	118.8439
118.7939	DCB_se2_ag4_f_03 - words	that	118.9839
118.8439	DCB_se2_ag4_f_03 - phones	AH0	118.9439
118.9439	DCB_se2_ag4_f_03 - phones	T	118.9839
119.1425	DCB_se2_ag4_f_03 - phones	T	119.2225
119.1425	DCB_se2_ag4_f_03 - words	t	119.2525
119.2225	DCB_se2_ag4_f_03 - phones	IY1	119.2525
119.2525	DCB_se2_ag4_f_03 - phones	sp	119.3925
119.3925	DCB_se2_ag4_f_03 - phones	M	119.4825
119.3925	DCB_se2_ag4_f_03 - words	messed	119.6725
119.4825	DCB_se2_ag4_f_03 - phones	EH1	119.5325
119.5325	DCB_se2_ag4_f_03 - phones	S	119.6125
119.6125	DCB_se2_ag4_f_03 - phones	T	119.6725
119.6725	DCB_se2_ag4_f_03 - phones	AH1	119.7025
119.6725	DCB_se2_ag4_f_03 - words	up	119.7325
119.7025	DCB_se2_ag4_f_03 - phones	P	119.7325
119.7325	DCB_se2_ag4_f_03 - phones	sp	119.7625
119.7625	DCB_se2_ag4_f_03 - phones	M	119.8325
119.7625	DCB_se2_ag4_f_03 - words	my	119.9025
119.8325	DCB_se2_ag4_f_03 - phones	AY1	119.9025
119.9025	DCB_se2_ag4_f_03 - phones	sp	119.9325
119.9325	DCB_se2_ag4_f_03 - phones	V	120.0325
119.9325	DCB_se2_ag4_f_03 - words	voice	120.2625
120.0325	DCB_se2_ag4_f_03 - phones	OY1	120.2325
120.2325	DCB_se2_ag4_f_03 - phones	S	120.2625
120.2625	DCB_se2_ag4_f_03 - phones	S	120.3825
120.2625	DCB_se2_ag4_f_03 - words	so	120.4925
120.3825	DCB_se2_ag4_f_03 - phones	OW1	120.4925
120.4925	DCB_se2_ag4_f_03 - phones	sp	120.5225
120.5225	DCB_se2_ag4_f_03 - phones	AH0	120.5525
120.5225	DCB_se2_ag4_f_03 - words	i'm	120.5825
120.5525	DCB_se2_ag4_f_03 - phones	M	120.5825
120.5825	DCB_se2_ag4_f_03 - phones	N	120.6425
120.5825	DCB_se2_ag4_f_03 - words	not	120.7625
120.6425	DCB_se2_ag4_f_03 - phones	AA1	120.7225
120.7225	DCB_se2_ag4_f_03 - phones	T	120.7625
120.7625	DCB_se2_ag4_f_03 - phones	EY1	120.9025
120.7625	DCB_se2_ag4_f_03 - words	able	120.9925
120.9025	DCB_se2_ag4_f_03 - phones	B	120.9325
120.9325	DCB_se2_ag4_f_03 - phones	AH0	120.9625
120.9625	DCB_se2_ag4_f_03 - phones	L	120.9925
120.9925	DCB_se2_ag4_f_03 - phones	T	121.0225
120.9925	DCB_se2_ag4_f_03 - words	to	121.0725
121.0225	DCB_se2_ag4_f_03 - phones	AH0	121.0725
121.0725	DCB_se2_ag4_f_03 - phones	S	121.2125
121.0725	DCB_se2_ag4_f_03 - words	sing	121.2825
121.2125	DCB_se2_ag4_f_03 - phones	IH1	121.2525
121.2525	DCB_se2_ag4_f_03 - phones	NG	121.2825
121.2825	DCB_se2_ag4_f_03 - phones	sp	121.3225
121.3225	DCB_se2_ag4_f_03 - phones	N	121.4625
121.3225	DCB_se2_ag4_f_03 - words	now	121.6825
121.4625	DCB_se2_ag4_f_03 - phones	AW1	121.6825
121.6825	DCB_se2_ag4_f_03 - phones	sp	121.7125
121.7125	DCB_se2_ag4_f_03 - phones	B	121.7525
121.7125	DCB_se2_ag4_f_03 - words	but	121.8225
121.7525	DCB_se2_ag4_f_03 - phones	AH1	121.7925
121.7925	DCB_se2_ag4_f_03 - phones	T	121.8225
121.8225	DCB_se2_ag4_f_03 - phones	sp	122.7572
122.7572	DCB_se2_ag4_f_03 - words	i	122.8972
122.7572	DCB_se2_ag4_f_03 - phones	AY1	122.8972
122.8972	DCB_se2_ag4_f_03 - phones	sp	122.9372
122.9372	DCB_se2_ag4_f_03 - phones	D	122.9972
122.9372	DCB_se2_ag4_f_03 - words	did	123.1672
122.9972	DCB_se2_ag4_f_03 - phones	IH1	123.1072
123.1072	DCB_se2_ag4_f_03 - phones	D	123.1672
123.1672	DCB_se2_ag4_f_03 - phones	S	123.2472
123.1672	DCB_se2_ag4_f_03 - words	some	123.3672
123.2472	DCB_se2_ag4_f_03 - phones	AH1	123.2772
123.2772	DCB_se2_ag4_f_03 - phones	M	123.3672
123.3672	DCB_se2_ag4_f_03 - phones	S	123.5872
123.3672	DCB_se2_ag4_f_03 - words	singing	123.8472
123.5872	DCB_se2_ag4_f_03 - phones	IH1	123.6372
123.6372	DCB_se2_ag4_f_03 - phones	NG	123.7272
123.7272	DCB_se2_ag4_f_03 - phones	IH0	123.7772
123.7772	DCB_se2_ag4_f_03 - phones	NG	123.8472
123.8472	DCB_se2_ag4_f_03 - phones	B	123.8872
123.8472	DCB_se2_ag4_f_03 - words	back	124.0372
123.8872	DCB_se2_ag4_f_03 - phones	AE1	123.9772
123.9772	DCB_se2_ag4_f_03 - phones	K	124.0372
124.0372	DCB_se2_ag4_f_03 - phones	IH0	124.0772
124.0372	DCB_se2_ag4_f_03 - words	in	124.1372
124.0772	DCB_se2_ag4_f_03 - phones	N	124.1372
124.1372	DCB_se2_ag4_f_03 - phones	M	124.1872
124.1372	DCB_se2_ag4_f_03 - words	my	124.2572
124.1872	DCB_se2_ag4_f_03 - phones	AY1	124.2572
124.2572	DCB_se2_ag4_f_03 - phones	D	124.3572
124.2572	DCB_se2_ag4_f_03 - words	day	124.5072
124.3572	DCB_se2_ag4_f_03 - phones	EY1	124.5072
124.5072	DCB_se2_ag4_f_03 - phones	sp	124.5372
124.5372	DCB_se2_ag4_f_03 - words	<unk>	125.5172
124.5372	DCB_se2_ag4_f_03 - phones	spn	125.5172
124.9887	DCB_int_01 - phones	R	125.0287
124.9887	DCB_int_01 - words	really	125.7487
125.0287	DCB_int_01 - phones	IH1	125.3587
125.3587	DCB_int_01 - phones	L	125.4287
125.4287	DCB_int_01 - phones	IY0	125.7487
125.5172	DCB_se2_ag4_f_03 - phones	Y	125.6972
125.5172	DCB_se2_ag4_f_03 - words	yes	125.7572
125.6972	DCB_se2_ag4_f_03 - phones	EH1	125.7272
125.7272	DCB_se2_ag4_f_03 - phones	S	125.7572
125.7487	DCB_int_01 - phones	sp	125.7987
125.7572	DCB_se2_ag4_f_03 - phones	Y	125.8072
125.7572	DCB_se2_ag4_f_03 - words	yes	127.0572
125.7987	DCB_int_01 - phones	OW2	125.9187
125.7987	DCB_int_01 - words	okay	126.7787
125.8072	DCB_se2_ag4_f_03 - phones	EH1	126.9372
125.9187	DCB_int_01 - phones	K	125.9487
125.9487	DCB_int_01 - phones	EY1	126.7787
126.9372	DCB_se2_ag4_f_03 - phones	S	127.0572
127.0572	DCB_se2_ag4_f_03 - phones	sp	131.0906
127.1278	DCB_int_01 - phones	S	127.2378
127.1278	DCB_int_01 - words	so	127.3078
127.2378	DCB_int_01 - phones	OW1	127.3078
127.3078	DCB_int_01 - phones	N	127.4378
127.3078	DCB_int_01 - words	now	127.4778
127.4378	DCB_int_01 - phones	AW1	127.4778
127.4778	DCB_int_01 - words	i	127.5678
127.4778	DCB_int_01 - phones	AY1	127.5678
127.5678	DCB_int_01 - phones	N	127.6678
127.5678	DCB_int_01 - words	know	127.7678
127.6678	DCB_int_01 - phones	OW1	127.7678
127.7678	DCB_int_01 - phones	Y	127.8478
127.7678	DCB_int_01 - words	you're	127.9878
127.8478	DCB_int_01 - phones	UH1	127.9078
127.9078	DCB_int_01 - phones	R	127.9878
127.9878	DCB_int_01 - phones	R	128.0178
127.9878	DCB_int_01 - words	retired	128.5178
128.0178	DCB_int_01 - phones	IY0	128.0678
128.0678	DCB_int_01 - phones	T	128.2078
128.2078	DCB_int_01 - phones	AY1	128.4578
128.4578	DCB_int_01 - phones	ER0	128.4878
128.4878	DCB_int_01 - phones	D	128.5178
128.5178	DCB_int_01 - phones	sp	128.5478
128.5478	DCB_int_01 - phones	B	128.5878
128.5478	DCB_int_01 - words	but	128.6778
128.5878	DCB_int_01 - phones	AH1	128.6178
128.6178	DCB_int_01 - phones	T	128.6778
128.6778	DCB_int_01 - phones	W	128.7378
128.6778	DCB_int_01 - words	what	128.8178
128.7378	DCB_int_01 - phones	AH1	128.7778
128.7778	DCB_int_01 - phones	T	128.8178
128.8178	DCB_int_01 - phones	D	128.8478
128.8178	DCB_int_01 - words	did	128.9678
128.8478	DCB_int_01 - phones	IH0	128.8978
128.8978	DCB_int_01 - phones	D	128.9678
128.9678	DCB_int_01 - phones	Y	129.0178
128.9678	DCB_int_01 - words	you	129.0778
129.0178	DCB_int_01 - phones	UW1	129.0778
129.0778	DCB_int_01 - phones	sp	129.1078
129.1078	DCB_int_01 - phones	D	129.1678
129.1078	DCB_int_01 - words	do	129.3678
129.1678	DCB_int_01 - phones	UW1	129.3678
129.3678	DCB_int_01 - phones	sp	129.3978
129.9209	DCB_int_01 - phones	B	130.0009
129.9209	DCB_int_01 - words	before	130.3609
130.0009	DCB_int_01 - phones	IY2	130.0709
130.0709	DCB_int_01 - phones	F	130.2009
130.2009	DCB_int_01 - phones	AO1	130.2809
130.2809	DCB_int_01 - phones	R	130.3609
130.3609	DCB_int_01 - phones	Y	130.4309
130.3609	DCB_int_01 - words	you	130.4609
130.4309	DCB_int_01 - phones	UW1	130.4609
130.4609	DCB_int_01 - phones	W	130.4909
130.4609	DCB_int_01 - words	were	130.5609
130.4909	DCB_int_01 - phones	ER0	130.5609
130.5609	DCB_int_01 - phones	R	130.6209
130.5609	DCB_int_01 - words	retired	131.0409
130.6209	DCB_int_01 - phones	IY0	130.6609
130.6609	DCB_int_01 - phones	T	130.7909
130.7909	DCB_int_01 - phones	AY1	130.9809
130.9809	DCB_int_01 - phones	ER0	131.0109
131.0109	DCB_int_01 - phones	D	131.0409
131.0409	DCB_int_01 - phones	sp	141.5359
131.0906	DCB_se2_ag4_f_03 - phones	spn	131.2206
131.0906	DCB_se2_ag4_f_03 - words	<unk>	131.2206
131.5622	DCB_se2_ag4_f_03 - phones	sil	131.5922
131.5922	DCB_se2_ag4_f_03 - words	i	131.7222
131.5922	DCB_se2_ag4_f_03 - phones	AY1	131.7222
131.7222	DCB_se2_ag4_f_03 - phones	W	131.7822
131.7222	DCB_se2_ag4_f_03 - words	was	131.9322
131.7822	DCB_se2_ag4_f_03 - phones	AH0	131.8322
131.8322	DCB_se2_ag4_f_03 - phones	Z	131.9322
131.9322	DCB_se2_ag4_f_03 - phones	AH0	132.0122
131.9322	DCB_se2_ag4_f_03 - words	administrative	132.6422
132.0122	DCB_se2_ag4_f_03 - phones	D	132.0422
132.0422	DCB_se2_ag4_f_03 - phones	M	132.1022
132.1022	DCB_se2_ag4_f_03 - phones	IH1	132.1522
132.1522	DCB_se2_ag4_f_03 - phones	N	132.2122
132.2122	DCB_se2_ag4_f_03 - phones	AH0	132.2722
132.2722	DCB_se2_ag4_f_03 - phones	S	132.3022
132.3022	DCB_se2_ag4_f_03 - phones	T	132.3922
132.3922	DCB_se2_ag4_f_03 - phones	R	132.4522
132.4522	DCB_se2_ag4_f_03 - phones	EY2	132.5222
132.5222	DCB_se2_ag4_f_03 - phones	T	132.5722
132.5722	DCB_se2_ag4_f_03 - phones	IH0	132.6022
132.6022	DCB_se2_ag4_f_03 - phones	V	132.6422
132.6422	DCB_se2_ag4_f_03 - phones	AH0	132.7222
132.6422	DCB_se2_ag4_f_03 - words	assistant	133.1022
132.7222	DCB_se2_ag4_f_03 - phones	S	132.8422
132.8422	DCB_se2_ag4_f_03 - phones	IH1	132.9022
132.9022	DCB_se2_ag4_f_03 - phones	S	132.9822
132.9822	DCB_se2_ag4_f_03 - phones	T	133.0122
133.0122	DCB_se2_ag4_f_03 - phones	AH0	133.0422
133.0422	DCB_se2_ag4_f_03 - phones	N	133.0722
133.0722	DCB_se2_ag4_f_03 - phones	T	133.1022
133.1022	DCB_se2_ag4_f_03 - phones	IH0	133.1922
133.1022	DCB_se2_ag4_f_03 - words	in	133.3022
133.1922	DCB_se2_ag4_f_03 - phones	N	133.3022
133.3022	DCB_se2_ag4_f_03 - phones	AH1	133.4522
133.3022	DCB_se2_ag4_f_03 - words	um	133.5922
133.4522	DCB_se2_ag4_f_03 - phones	M	133.5922
133.5922	DCB_se2_ag4_f_03 - phones	D	133.6722
133.5922	DCB_se2_ag4_f_03 - words	dc	133.8922
133.6722	DCB_se2_ag4_f_03 - phones	IY1	133.7522
133.7522	DCB_se2_ag4_f_03 - phones	S	133.8422
133.8422	DCB_se2_ag4_f_03 - phones	IY1	133.8922
133.8922	DCB_se2_ag4_f_03 - phones	P	133.9822
133.8922	DCB_se2_ag4_f_03 - words	public	134.2122
133.9822	DCB_se2_ag4_f_03 - phones	AH1	134.0522
134.0522	DCB_se2_ag4_f_03 - phones	B	134.1022
134.1022	DCB_se2_ag4_f_03 - phones	L	134.1322
134.1322	DCB_se2_ag4_f_03 - phones	IH0	134.1722
134.1722	DCB_se2_ag4_f_03 - phones	K	134.2122
134.2122	DCB_se2_ag4_f_03 - phones	S	134.3122
134.2122	DCB_se2_ag4_f_03 - words	schools	134.9322
134.3122	DCB_se2_ag4_f_03 - phones	K	134.3922
134.3922	DCB_se2_ag4_f_03 - phones	UW1	134.4222
134.4222	DCB_se2_ag4_f_03 - phones	L	134.6522
134.6522	DCB_se2_ag4_f_03 - phones	Z	134.9322
136.5690	DCB_se2_ag4_f_03 - phones	sil	136.6090
136.6090	DCB_se2_ag4_f_03 - phones	S	136.7790
136.6090	DCB_se2_ag4_f_03 - words	so	136.9990
136.7790	DCB_se2_ag4_f_03 - phones	OW1	136.9990
136.9990	DCB_se2_ag4_f_03 - phones	sp	144.6201
141.5359	DCB_int_01 - phones	AE1	141.5659
141.5359	DCB_int_01 - words	and	141.8159
141.5659	DCB_int_01 - phones	N	141.8159
141.8159	DCB_int_01 - phones	sp	141.8559
141.8559	DCB_int_01 - phones	HH	141.8859
141.8559	DCB_int_01 - words	what	141.9959
141.8859	DCB_int_01 - phones	W	141.9259
141.9259	DCB_int_01 - phones	AH1	141.9659
141.9659	DCB_int_01 - phones	T	141.9959
141.9959	DCB_int_01 - phones	AH0	142.0659
141.9959	DCB_int_01 - words	about	142.3059
142.0659	DCB_int_01 - phones	B	142.1059
142.1059	DCB_int_01 - phones	AW1	142.2359
142.2359	DCB_int_01 - phones	T	142.3059
142.3059	DCB_int_01 - phones	sp	142.3359
142.3359	DCB_int_01 - phones	Y	142.4059
142.3359	DCB_int_01 - words	your	142.4759
142.4059	DCB_int_01 - phones	UH1	142.4459
142.4459	DCB_int_01 - phones	R	142.4759
142.4759	DCB_int_01 - phones	P	142.7059
142.4759	DCB_int_01 - words	parents	143.2859
142.7059	DCB_int_01 - phones	EH1	142.8559
142.8559	DCB_int_01 - phones	R	142.9659
142.9659	DCB_int_01 - phones	AH0	143.0559
143.0559	DCB_int_01 - phones	N	143.0859
143.0859	DCB_int_01 - phones	T	143.2359
143.2359	DCB_int_01 - phones	S	143.2859
143.2859	DCB_int_01 - phones	HH	143.3459
143.2859	DCB_int_01 - words	what	143.4959
143.3459	DCB_int_01 - phones	W	143.3859
143.3859	DCB_int_01 - phones	AH1	143.4559
143.4559	DCB_int_01 - phones	T	143.4959
143.4959	DCB_int_01 - phones	HH	143.5459
143.4959	DCB_int_01 - words	where	143.6759
143.5459	DCB_int_01 - phones	W	143.5959
143.5959	DCB_int_01 - phones	EH1	143.6259
143.6259	DCB_int_01 - phones	R	143.6759
143.6759	DCB_int_01 - phones	W	143.7159
143.6759	DCB_int_01 - words	was	143.7859
143.7159	DCB_int_01 - phones	AH0	143.7559
143.7559	DCB_int_01 - phones	Z	143.7859
143.7859	DCB_int_01 - phones	Y	143.8259
143.7859	DCB_int_01 - words	your	143.9259
143.8259	DCB_int_01 - phones	UH1	143.8559
143.8559	DCB_int_01 - phones	R	143.9259
143.9259	DCB_int_01 - phones	F	143.9959
143.9259	DCB_int_01 - words	father	144.2259
143.9959	DCB_int_01 - phones	AA1	144.1059
144.1059	DCB_int_01 - phones	DH	144.1559
144.1559	DCB_int_01 - phones	ER0	144.2259
144.2259	DCB_int_01 - phones	sp	144.2659
144.2659	DCB_int_01 - phones	B	144.3159
144.2659	DCB_int_01 - words	born	144.5659
144.3159	DCB_int_01 - phones	AO1	144.4859
144.4859	DCB_int_01 - phones	R	144.5359
144.5359	DCB_int_01 - phones	N	144.5659
144.5659	DCB_int_01 - phones	sp	147.0196
144.6201	DCB_se2_ag4_f_03 - phones	spn	144.7601
144.6201	DCB_se2_ag4_f_03 - words	<unk>	144.7601
144.9879	DCB_se2_ag4_f_03 - phones	HH	145.0579
144.9879	DCB_se2_ag4_f_03 - words	he	145.1179
145.0579	DCB_se2_ag4_f_03 - phones	IY1	145.1179
145.1179	DCB_se2_ag4_f_03 - phones	W	145.1879
145.1179	DCB_se2_ag4_f_03 - words	was	145.3279
145.1879	DCB_se2_ag4_f_03 - phones	AH0	145.2179
145.2179	DCB_se2_ag4_f_03 - phones	Z	145.3279
145.3279	DCB_se2_ag4_f_03 - phones	B	145.3879
145.3279	DCB_se2_ag4_f_03 - words	born	145.5879
145.3879	DCB_se2_ag4_f_03 - phones	AO1	145.4879
145.4879	DCB_se2_ag4_f_03 - phones	R	145.5379
145.5379	DCB_se2_ag4_f_03 - phones	N	145.5879
145.5879	DCB_se2_ag4_f_03 - phones	IH0	145.6779
145.5879	DCB_se2_ag4_f_03 - words	in	145.8179
145.6779	DCB_se2_ag4_f_03 - phones	N	145.8179
145.8179	DCB_se2_ag4_f_03 - phones	P	145.8679
145.8179	DCB_se2_ag4_f_03 - words	pensacola	146.4179
145.8679	DCB_se2_ag4_f_03 - phones	EH2	145.9379
145.9379	DCB_se2_ag4_f_03 - phones	N	145.9979
145.9979	DCB_se2_ag4_f_03 - phones	S	146.0379
146.0379	DCB_se2_ag4_f_03 - phones	AH0	146.0979
146.0979	DCB_se2_ag4_f_03 - phones	K	146.1679
146.1679	DCB_se2_ag4_f_03 - phones	OW1	146.2579
146.2579	DCB_se2_ag4_f_03 - phones	L	146.3579
146.3579	DCB_se2_ag4_f_03 - phones	AH0	146.4179
146.4179	DCB_se2_ag4_f_03 - phones	F	146.5479
146.4179	DCB_se2_ag4_f_03 - words	florida	146.9179
146.5479	DCB_se2_ag4_f_03 - phones	L	146.5779
146.5779	DCB_se2_ag4_f_03 - phones	AO1	146.7179
146.7179	DCB_se2_ag4_f_03 - phones	R	146.7479
146.7479	DCB_se2_ag4_f_03 - phones	IH0	146.7779
146.7779	DCB_se2_ag4_f_03 - phones	D	146.8179
146.8179	DCB_se2_ag4_f_03 - phones	AH0	146.9179
146.9179	DCB_se2_ag4_f_03 - phones	sp	146.9779
147.0196	DCB_int_01 - words	oh	147.6096
147.0196	DCB_int_01 - phones	OW1	147.6096
147.6096	DCB_int_01 - phones	sp	147.6396
147.6396	DCB_int_01 - phones	AY1	147.7396
147.6396	DCB_int_01 - words	i	147.7396
147.7396	DCB_int_01 - phones	sp	147.7696
147.7696	DCB_int_01 - phones	N	147.8396
147.7696	DCB_int_01 - words	know	147.9196
147.8396	DCB_int_01 - phones	OW1	147.9196
147.9196	DCB_int_01 - phones	P	148.0396
147.9196	DCB_int_01 - words	pensacola	148.4996
148.0396	DCB_int_01 - phones	EH2	148.0896
148.0896	DCB_int_01 - phones	N	148.1896
148.1587	DCB_se2_ag4_f_03 - phones	M	148.6987
148.1587	DCB_se2_ag4_f_03 - words	mm-hm	148.7887
148.1896	DCB_int_01 - phones	S	148.2196
148.2196	DCB_int_01 - phones	AH0	148.2796
148.2796	DCB_int_01 - phones	K	148.3696
148.3696	DCB_int_01 - phones	OW1	148.3996
148.3996	DCB_int_01 - phones	L	148.4596
148.4596	DCB_int_01 - phones	AH0	148.4996
148.4996	DCB_int_01 - phones	sp	148.7296
148.6987	DCB_se2_ag4_f_03 - phones	HH	148.7287
148.7287	DCB_se2_ag4_f_03 - phones	M	148.7887
148.7887	DCB_se2_ag4_f_03 - phones	sp	148.8687
148.9607	DCB_se2_ag4_f_03 - phones	M	149.2107
148.9607	DCB_se2_ag4_f_03 - words	mm-hm	149.4707
149.2107	DCB_se2_ag4_f_03 - phones	HH	149.2807
149.2807	DCB_se2_ag4_f_03 - phones	M	149.4707
149.4707	DCB_se2_ag4_f_03 - phones	sp	151.0792
150.4109	DCB_int_01 - phones	AH0	150.4909
150.4109	DCB_int_01 - words	and	150.5809
150.4909	DCB_int_01 - phones	N	150.5809
150.5809	DCB_int_01 - phones	sp	150.6709
150.6709	DCB_int_01 - phones	HH	150.7009
150.6709	DCB_int_01 - words	what	150.8009
150.7009	DCB_int_01 - phones	W	150.7409
150.7409	DCB_int_01 - phones	AH1	150.7709
150.7709	DCB_int_01 - phones	T	150.8009
150.8009	DCB_int_01 - phones	AH0	150.8309
150.8009	DCB_int_01 - words	about	150.9709
150.8309	DCB_int_01 - phones	B	150.8609
150.8609	DCB_int_01 - phones	AW1	150.9309
150.9309	DCB_int_01 - phones	T	150.9709
150.9709	DCB_int_01 - phones	M	151.0909
150.9709	DCB_int_01 - words	mom	151.3109
151.0792	DCB_se2_ag4_f_03 - phones	AH0	151.1592
151.0792	DCB_se2_ag4_f_03 - words	and	151.2692
151.0909	DCB_int_01 - phones	AA1	151.1409
151.1409	DCB_int_01 - phones	M	151.3109
151.1592	DCB_se2_ag4_f_03 - phones	N	151.2692
151.2692	DCB_se2_ag4_f_03 - phones	sp	151.2992
151.2992	DCB_se2_ag4_f_03 - phones	M	151.4492
151.2992	DCB_se2_ag4_f_03 - words	mom	151.7292
151.3109	DCB_int_01 - phones	sp	155.2945
151.4492	DCB_se2_ag4_f_03 - phones	AA1	151.5992
151.5992	DCB_se2_ag4_f_03 - phones	M	151.7292
151.7292	DCB_se2_ag4_f_03 - phones	W	151.7592
151.7292	DCB_se2_ag4_f_03 - words	was	151.9292
151.7592	DCB_se2_ag4_f_03 - phones	AO1	151.8092
151.8092	DCB_se2_ag4_f_03 - phones	Z	151.9292
151.9292	DCB_se2_ag4_f_03 - phones	IH0	152.0192
151.9292	DCB_se2_ag4_f_03 - words	in	152.1192
152.0192	DCB_se2_ag4_f_03 - phones	N	152.1192
152.1192	DCB_se2_ag4_f_03 - phones	DH	152.1492
152.1192	DCB_se2_ag4_f_03 - words	the	152.1992
152.1492	DCB_se2_ag4_f_03 - phones	AH0	152.1992
152.1992	DCB_se2_ag4_f_03 - phones	sp	152.3795
152.3795	DCB_se2_ag4_f_03 - phones	F	152.5095
152.3795	DCB_se2_ag4_f_03 - words	from	152.6695
152.5095	DCB_se2_ag4_f_03 - phones	ER0	152.5595
152.5595	DCB_se2_ag4_f_03 - phones	M	152.6695
152.6695	DCB_se2_ag4_f_03 - phones	W	152.7395
152.6695	DCB_se2_ag4_f_03 - words	waycross	153.1895
152.7395	DCB_se2_ag4_f_03 - phones	EY1	152.8195
152.8195	DCB_se2_ag4_f_03 - phones	K	152.9295
152.9295	DCB_se2_ag4_f_03 - phones	R	152.9695
152.9695	DCB_se2_ag4_f_03 - phones	AA0	153.0795
153.0795	DCB_se2_ag4_f_03 - phones	S	153.1895
153.1895	DCB_se2_ag4_f_03 - phones	JH	153.3395
153.1895	DCB_se2_ag4_f_03 - words	georgia	153.7295
153.3395	DCB_se2_ag4_f_03 - phones	AO1	153.4595
153.4595	DCB_se2_ag4_f_03 - phones	R	153.5195
153.5195	DCB_se2_ag4_f_03 - phones	JH	153.6495
153.6495	DCB_se2_ag4_f_03 - phones	AH0	153.7295
154.4851	DCB_se2_ag4_f_03 - phones	sil	154.5351
154.5351	DCB_se2_ag4_f_03 - words	<unk>	154.8651
154.5351	DCB_se2_ag4_f_03 - phones	spn	154.8651
154.8651	DCB_se2_ag4_f_03 - phones	sp	157.5702
155.2945	DCB_int_01 - phones	Y	155.4045
155.2945	DCB_int_01 - words	you	155.4945
155.4045	DCB_int_01 - phones	UW1	155.4945
155.4945	DCB_int_01 - phones	AA1	155.5745
155.4945	DCB_int_01 - words	are	155.6345
155.5745	DCB_int_01 - phones	R	155.6345
155.6345	DCB_int_01 - phones	S	155.7445
155.6345	DCB_int_01 - words	southern	156.1745
155.7445	DCB_int_01 - phones	AH1	155.9445
155.9445	DCB_int_01 - phones	DH	155.9745
155.9745	DCB_int_01 - phones	ER0	156.0645
156.0645	DCB_int_01 - phones	N	156.1745
156.1745	DCB_int_01 - phones	Y	156.2245
156.1745	DCB_int_01 - words	you	156.3345
156.2245	DCB_int_01 - phones	UW1	156.3345
156.3345	DCB_int_01 - phones	N	156.3845
156.3345	DCB_int_01 - words	know	156.4945
156.3845	DCB_int_01 - phones	OW1	156.4945
156.4945	DCB_int_01 - phones	B	156.5945
156.4945	DCB_int_01 - words	both	156.7845
156.5945	DCB_int_01 - phones	OW1	156.7345
156.7345	DCB_int_01 - phones	TH	156.7845
156.7845	DCB_int_01 - phones	AH1	156.8145
156.7845	DCB_int_01 - words	of	156.8745
156.8145	DCB_int_01 - phones	V	156.8745
156.8745	DCB_int_01 - phones	TH	156.9345
156.8745	DCB_int_01 - words	tho-	157.0445
156.9345	DCB_int_01 - phones	OW1	157.0445
157.0445	DCB_int_01 - phones	sp	157.0745
157.0745	DCB_int_01 - phones	W	157.1145
157.0745	DCB_int_01 - words	well	157.1945
157.1145	DCB_int_01 - phones	EH1	157.1445
157.1445	DCB_int_01 - phones	L	157.1945
157.1945	DCB_int_01 - phones	P	157.2645
157.1945	DCB_int_01 - words	pensacola	157.7745
157.2645	DCB_int_01 - phones	EH2	157.3245
157.3245	DCB_int_01 - phones	N	157.3845
157.3845	DCB_int_01 - phones	S	157.4245
157.4245	DCB_int_01 - phones	AH0	157.4845
157.4845	DCB_int_01 - phones	K	157.5645
157.5645	DCB_int_01 - phones	OW1	157.6345
157.5702	DCB_se2_ag4_f_03 - words	<unk>	158.1302
157.5702	DCB_se2_ag4_f_03 - phones	spn	158.1302
157.6345	DCB_int_01 - phones	L	157.7445
157.7445	DCB_int_01 - phones	AH0	157.7745
157.7745	DCB_int_01 - phones	IH0	157.8045
157.7745	DCB_int_01 - words	is	157.8845
157.8045	DCB_int_01 - phones	Z	157.8845
157.8845	DCB_int_01 - phones	AH0	157.9545
157.8845	DCB_int_01 - words	a	157.9545
157.9545	DCB_int_01 - phones	L	157.9945
157.9545	DCB_int_01 - words	little	158.2045
157.9945	DCB_int_01 - phones	IH1	158.0545
158.0545	DCB_int_01 - phones	T	158.0845
158.0845	DCB_int_01 - phones	AH0	158.1145
158.1145	DCB_int_01 - phones	L	158.2045
158.1302	DCB_se2_ag4_f_03 - phones	sp	158.8131
158.2045	DCB_int_01 - phones	F	158.2845
158.2045	DCB_int_01 - words	far	158.4245
158.2845	DCB_int_01 - phones	AA1	158.3645
158.3645	DCB_int_01 - phones	R	158.4245
158.4245	DCB_int_01 - phones	B	158.4545
158.4245	DCB_int_01 - words	but	158.5445
158.4545	DCB_int_01 - phones	AH1	158.4845
158.4845	DCB_int_01 - phones	T	158.5445
158.5445	DCB_int_01 - phones	W	158.6345
158.5445	DCB_int_01 - words	waycross	158.9845
158.6345	DCB_int_01 - phones	EY1	158.7245
158.7245	DCB_int_01 - phones	K	158.8145
158.8131	DCB_se2_ag4_f_03 - phones	AH1	159.5431
158.8131	DCB_se2_ag4_f_03 - words	uh	159.5431
158.8145	DCB_int_01 - phones	R	158.8645
158.8645	DCB_int_01 - phones	AA0	158.9545
158.9545	DCB_int_01 - phones	S	158.9845
158.9845	DCB_int_01 - phones	IH0	159.1145
158.9845	DCB_int_01 - words	is	159.1545
159.1145	DCB_int_01 - phones	Z	159.1545
159.1545	DCB_int_01 - phones	AH0	159.2345
159.1545	DCB_int_01 - words	about	159.6645
159.2345	DCB_int_01 - phones	B	159.2745
159.2745	DCB_int_01 - phones	AW1	159.4945
159.4945	DCB_int_01 - phones	T	159.6645
159.5431	DCB_se2_ag4_f_03 - phones	sp	161.5696
160.0328	DCB_int_01 - phones	AH0	160.1028
160.0328	DCB_int_01 - words	an	160.1328
160.1028	DCB_int_01 - phones	N	160.1328
160.1328	DCB_int_01 - phones	sp	160.1828
160.1828	DCB_int_01 - phones	AW1	160.4728
160.1828	DCB_int_01 - words	hour	160.5528
160.4728	DCB_int_01 - phones	ER0	160.5528
160.5528	DCB_int_01 - phones	F	160.6128
160.5528	DCB_int_01 - words	from	160.7328
160.6128	DCB_int_01 - phones	R	160.6428
160.6428	DCB_int_01 - phones	AH1	160.6728
160.6728	DCB_int_01 - phones	M	160.7328
160.7328	DCB_int_01 - phones	M	160.7928
160.7328	DCB_int_01 - words	my	160.8828
160.7928	DCB_int_01 - phones	AY1	160.8828
160.8828	DCB_int_01 - phones	HH	160.9628
160.8828	DCB_int_01 - words	house	161.4928
160.9628	DCB_int_01 - phones	AW1	161.1528
161.1528	DCB_int_01 - phones	S	161.4928
161.5548	DCB_int_01 - phones	AH0	161.6848
161.5548	DCB_int_01 - words	and	161.7648
161.5696	DCB_se2_ag4_f_03 - phones	R	161.6496
161.5696	DCB_se2_ag4_f_03 - words	really	162.2596
161.6496	DCB_se2_ag4_f_03 - phones	IY1	161.9096
161.6848	DCB_int_01 - phones	N	161.7648
161.8979	DCB_int_01 - phones	sil	161.9279
161.9096	DCB_se2_ag4_f_03 - phones	L	162.0596
161.9279	DCB_int_01 - phones	AY1	161.9679
161.9279	DCB_int_01 - words	i'm	162.0079
161.9679	DCB_int_01 - phones	M	162.0079
162.0079	DCB_int_01 - phones	AY1	162.2179
162.0079	DCB_int_01 - words	i'm	162.2979
162.0596	DCB_se2_ag4_f_03 - phones	IY0	162.2596
162.2179	DCB_int_01 - phones	M	162.2979
162.2596	DCB_se2_ag4_f_03 - phones	sp	163.7281
162.2979	DCB_int_01 - phones	F	162.3379
162.2979	DCB_int_01 - words	from	162.4479
162.3379	DCB_int_01 - phones	R	162.3679
162.3679	DCB_int_01 - phones	AH1	162.3979
162.3979	DCB_int_01 - phones	M	162.4479
162.4479	DCB_int_01 - phones	V	162.5179
162.4479	DCB_int_01 - words	valdosta	163.0479
162.5179	DCB_int_01 - phones	AE2	162.5579
162.5579	DCB_int_01 - phones	L	162.6279
162.6279	DCB_int_01 - phones	D	162.6679
162.6679	DCB_int_01 - phones	AO1	162.8079
162.8079	DCB_int_01 - phones	S	162.9379
162.9379	DCB_int_01 - phones	T	162.9779
162.9779	DCB_int_01 - phones	AH0	163.0479
163.0479	DCB_int_01 - phones	sp	164.4634
163.7281	DCB_se2_ag4_f_03 - phones	OW2	163.7581
163.7281	DCB_se2_ag4_f_03 - words	okay	164.1581
163.7581	DCB_se2_ag4_f_03 - phones	K	163.9281
163.9281	DCB_se2_ag4_f_03 - phones	EY1	164.1581
164.1581	DCB_se2_ag4_f_03 - phones	sp	164.1981
164.4381	DCB_se2_ag4_f_03 - phones	OW1	164.7181
164.4381	DCB_se2_ag4_f_03 - words	oh	164.7181
164.4634	DCB_int_01 - words	mm	164.9634
164.4634	DCB_int_01 - phones	M	164.9634
164.7181	DCB_se2_ag4_f_03 - phones	sp	165.3181
164.9634	DCB_int_01 - phones	S	165.0534
164.9634	DCB_int_01 - words	so	165.1734
165.0534	DCB_int_01 - phones	OW1	165.1734
165.1734	DCB_int_01 - words	i	165.2534
165.1734	DCB_int_01 - phones	AY1	165.2534
165.2534	DCB_int_01 - phones	N	165.3834
165.2534	DCB_int_01 - words	know	165.5034
165.3181	DCB_se2_ag4_f_03 - phones	W	165.3481
165.3181	DCB_se2_ag4_f_03 - words	well	165.4981
165.3481	DCB_se2_ag4_f_03 - phones	EH1	165.4481
165.3834	DCB_int_01 - phones	OW1	165.5034
165.4481	DCB_se2_ag4_f_03 - phones	L	165.4981
165.4981	DCB_se2_ag4_f_03 - phones	DH	165.5281
165.4981	DCB_se2_ag4_f_03 - words	that	165.7881
165.5034	DCB_int_01 - phones	W	165.6334
165.5034	DCB_int_01 - words	waycross	166.3034
165.5281	DCB_se2_ag4_f_03 - phones	AE1	165.5581
165.5581	DCB_se2_ag4_f_03 - phones	T	165.7881
165.6334	DCB_int_01 - phones	EY1	165.8334
165.7881	DCB_se2_ag4_f_03 - phones	EH1	166.1581
165.7881	DCB_se2_ag4_f_03 - words	s	166.3281
165.8334	DCB_int_01 - phones	K	165.8634
165.8634	DCB_int_01 - phones	R	165.9534
165.9534	DCB_int_01 - phones	AA0	166.1534
166.1534	DCB_int_01 - phones	S	166.3034
166.1581	DCB_se2_ag4_f_03 - phones	S	166.3281
166.3281	DCB_se2_ag4_f_03 - phones	sp	166.3581
166.3581	DCB_se2_ag4_f_03 - phones	G	166.4281
166.3581	DCB_se2_ag4_f_03 - words	good	166.5581
166.4245	DCB_int_01 - phones	sil	166.4845
166.4281	DCB_se2_ag4_f_03 - phones	UH1	166.5181
166.4845	DCB_int_01 - phones	W	166.5145
166.4845	DCB_int_01 - words	we	166.5445
166.5145	DCB_int_01 - phones	IY1	166.5445
166.5181	DCB_se2_ag4_f_03 - phones	D	166.5581
166.5445	DCB_int_01 - phones	G	166.6045
166.5445	DCB_int_01 - words	go	166.7445
166.5581	DCB_se2_ag4_f_03 - phones	spn	166.6681
166.5581	DCB_se2_ag4_f_03 - words	<unk>	166.6681
166.6045	DCB_int_01 - phones	OW1	166.7445
166.7445	DCB_int_01 - phones	DH	166.8245
166.7445	DCB_int_01 - words	that	167.0045
166.8245	DCB_int_01 - phones	AE1	166.8945
166.8945	DCB_int_01 - phones	T	167.0045
167.0045	DCB_int_01 - phones	W	167.0845
167.0045	DCB_int_01 - words	way	167.3045
[truncated: 22,159 more rows]
