# Supplementary material for: Considering Performance in the Automated and Manual Coding of Sociolinguistic Variables: Lessons From Variable (ING)
Source: Front Artif Intell. 2021 Apr 29;4:648543. doi: 10.3389/frai.2021.648543 (PMC8117961; doi:10.3389/frai.2021.648543)
Supplement: Supplementary file 4 [file Data_Sheet_4.ZIP › CORAAL_Aligned_as_Tables/DCA_se2_ag1_m_05_2_txout.txt]

tmin	tier	text	tmax
3.1150	DCA_int_01 - phones	sil	3.3350
3.3350	DCA_int_01 - phones	OW2	3.3650
3.3350	DCA_int_01 - words	okay	3.5250
3.3650	DCA_int_01 - phones	K	3.4550
3.4550	DCA_int_01 - phones	EY1	3.5250
3.5250	DCA_int_01 - phones	sp	3.6850
3.6850	DCA_int_01 - phones	W	3.9650
3.6850	DCA_int_01 - words	one	4.0650
3.9650	DCA_int_01 - phones	AH1	4.0150
4.0150	DCA_int_01 - phones	N	4.0650
4.0650	DCA_int_01 - phones	M	4.1350
4.0650	DCA_int_01 - words	more	4.3150
4.1350	DCA_int_01 - phones	AO1	4.2050
4.2050	DCA_int_01 - phones	R	4.3150
4.3150	DCA_int_01 - phones	sp	4.3850
4.3850	DCA_int_01 - phones	K	4.4150
4.3850	DCA_int_01 - words	question	4.6150
4.4150	DCA_int_01 - phones	W	4.4650
4.4650	DCA_int_01 - phones	EH1	4.5250
4.5250	DCA_int_01 - phones	SH	4.5550
4.5550	DCA_int_01 - phones	AH0	4.5850
4.5850	DCA_int_01 - phones	N	4.6150
4.6150	DCA_int_01 - phones	sp	4.6650
4.6650	DCA_int_01 - phones	DH	4.6950
4.6650	DCA_int_01 - words	then	4.8350
4.6950	DCA_int_01 - phones	EH1	4.7250
4.7250	DCA_int_01 - phones	N	4.8350
4.8350	DCA_int_01 - phones	sp	4.8750
4.8750	DCA_int_01 - phones	W	5.0150
4.8750	DCA_int_01 - words	we're	5.0450
5.0150	DCA_int_01 - phones	ER1	5.0450
5.0450	DCA_int_01 - phones	sp	5.0950
5.0950	DCA_int_01 - phones	G	5.1250
5.0950	DCA_int_01 - words	gonna	5.3250
5.1250	DCA_int_01 - phones	AH1	5.1850
5.1850	DCA_int_01 - phones	N	5.2150
5.2150	DCA_int_01 - phones	AH0	5.3250
5.3250	DCA_int_01 - phones	sp	5.3550
5.3550	DCA_int_01 - phones	G	5.3950
5.3550	DCA_int_01 - words	go	5.4850
5.3950	DCA_int_01 - phones	OW1	5.4850
5.4850	DCA_int_01 - phones	sp	5.5150
5.5150	DCA_int_01 - phones	AO1	5.5450
5.5150	DCA_int_01 - words	on	5.8150
5.5450	DCA_int_01 - phones	N	5.8150
5.8150	DCA_int_01 - phones	sp	6.1150
6.1150	DCA_int_01 - phones	T	6.1450
6.1150	DCA_int_01 - words	to	6.1850
6.1450	DCA_int_01 - phones	IH0	6.1850
6.1850	DCA_int_01 - phones	sp	6.2150
6.2150	DCA_int_01 - phones	AH0	6.2450
6.2150	DCA_int_01 - words	another	6.5650
6.2450	DCA_int_01 - phones	N	6.2950
6.2950	DCA_int_01 - phones	AH1	6.3350
6.3350	DCA_int_01 - phones	DH	6.4050
6.4050	DCA_int_01 - phones	ER0	6.5650
6.5650	DCA_int_01 - phones	sp	6.5950
6.5950	DCA_int_01 - phones	TH	6.6350
6.5950	DCA_int_01 - words	thing	6.7650
6.6350	DCA_int_01 - phones	IH1	6.6950
6.6950	DCA_int_01 - phones	NG	6.7650
6.7650	DCA_int_01 - phones	sp	7.1850
9.0697	DCA_int_01 - phones	HH	9.2297
9.0697	DCA_int_01 - words	how	9.2597
9.2297	DCA_int_01 - phones	AW1	9.2597
9.2597	DCA_int_01 - phones	D	9.2897
9.2597	DCA_int_01 - words	do	9.3197
9.2897	DCA_int_01 - phones	UW1	9.3197
9.3197	DCA_int_01 - phones	sp	9.3497
9.3497	DCA_int_01 - phones	Y	9.3797
9.3497	DCA_int_01 - words	you	9.5197
9.3797	DCA_int_01 - phones	UW1	9.5197
9.5197	DCA_int_01 - phones	sp	9.5497
9.5497	DCA_int_01 - phones	S	9.5897
9.5497	DCA_int_01 - words	celebrate	10.0597
9.5897	DCA_int_01 - phones	EH1	9.6297
9.6297	DCA_int_01 - phones	L	9.7297
9.7297	DCA_int_01 - phones	AH0	9.7897
9.7897	DCA_int_01 - phones	B	9.8297
9.8297	DCA_int_01 - phones	R	9.8997
9.8997	DCA_int_01 - phones	EY2	9.9697
9.9697	DCA_int_01 - phones	T	10.0597
10.0597	DCA_int_01 - phones	sp	10.1297
10.1297	DCA_int_01 - phones	K	10.1797
10.1297	DCA_int_01 - words	christmas	10.4497
10.1797	DCA_int_01 - phones	R	10.2397
10.2397	DCA_int_01 - phones	IH1	10.2997
10.2997	DCA_int_01 - phones	S	10.3297
10.3297	DCA_int_01 - phones	M	10.3897
10.3897	DCA_int_01 - phones	AH0	10.4197
10.4197	DCA_int_01 - phones	S	10.4497
10.4497	DCA_int_01 - phones	sp	10.8797
11.5509	DCA_se2_ag1_m_05 - phones	sil	11.6709
11.6709	DCA_se2_ag1_m_05 - phones	HH	11.7009
11.6709	DCA_se2_ag1_m_05 - words	how	11.7709
11.7009	DCA_se2_ag1_m_05 - phones	AW1	11.7709
11.7709	DCA_se2_ag1_m_05 - phones	D	11.8309
11.7709	DCA_se2_ag1_m_05 - words	do	11.8609
11.8309	DCA_se2_ag1_m_05 - phones	UW1	11.8609
11.8609	DCA_se2_ag1_m_05 - phones	sp	11.9909
11.9909	DCA_se2_ag1_m_05 - phones	W	12.0509
11.9909	DCA_se2_ag1_m_05 - words	we	12.1509
12.0509	DCA_se2_ag1_m_05 - phones	IY1	12.1509
12.1509	DCA_se2_ag1_m_05 - phones	sp	12.2309
12.2309	DCA_se2_ag1_m_05 - phones	S	12.2709
12.2309	DCA_se2_ag1_m_05 - words	celebrate	12.6409
12.2709	DCA_se2_ag1_m_05 - phones	EH1	12.3209
12.3209	DCA_se2_ag1_m_05 - phones	L	12.4309
12.4309	DCA_se2_ag1_m_05 - phones	AH0	12.4809
12.4809	DCA_se2_ag1_m_05 - phones	B	12.5109
12.5109	DCA_se2_ag1_m_05 - phones	R	12.5409
12.5409	DCA_se2_ag1_m_05 - phones	EY2	12.6009
12.6009	DCA_se2_ag1_m_05 - phones	T	12.6409
12.6409	DCA_se2_ag1_m_05 - phones	sp	12.7109
12.7109	DCA_se2_ag1_m_05 - phones	K	12.7409
12.7109	DCA_se2_ag1_m_05 - words	christmas	13.3409
12.7409	DCA_se2_ag1_m_05 - phones	R	12.7709
12.7709	DCA_se2_ag1_m_05 - phones	IH1	12.8009
12.8009	DCA_se2_ag1_m_05 - phones	S	12.8309
12.8309	DCA_se2_ag1_m_05 - phones	M	12.8609
12.8475	DCA_int_01 - words	<unk>	14.8975
12.8475	DCA_int_01 - phones	spn	14.8975
12.8609	DCA_se2_ag1_m_05 - phones	AH0	13.3109
13.3109	DCA_se2_ag1_m_05 - phones	S	13.3409
13.3409	DCA_se2_ag1_m_05 - phones	sp	17.1654
14.8975	DCA_int_01 - phones	sp	20.0107
17.1654	DCA_se2_ag1_m_05 - phones	OW1	17.1954
17.1654	DCA_se2_ag1_m_05 - words	oh	17.1954
17.1954	DCA_se2_ag1_m_05 - phones	sp	17.4354
17.4354	DCA_se2_ag1_m_05 - phones	AA1	17.5654
17.4354	DCA_se2_ag1_m_05 - words	are	17.6454
17.5654	DCA_se2_ag1_m_05 - phones	R	17.6454
17.6454	DCA_se2_ag1_m_05 - phones	Y	17.6854
17.6454	DCA_se2_ag1_m_05 - words	you	17.7154
17.6854	DCA_se2_ag1_m_05 - phones	UW1	17.7154
17.7154	DCA_se2_ag1_m_05 - phones	sp	17.7654
17.7654	DCA_se2_ag1_m_05 - phones	T	17.8054
17.7654	DCA_se2_ag1_m_05 - words	talking	17.9254
17.8054	DCA_se2_ag1_m_05 - phones	AO1	17.8354
17.8354	DCA_se2_ag1_m_05 - phones	K	17.8654
17.8654	DCA_se2_ag1_m_05 - phones	IH0	17.8954
17.8954	DCA_se2_ag1_m_05 - phones	NG	17.9254
17.9254	DCA_se2_ag1_m_05 - phones	AH0	17.9554
17.9254	DCA_se2_ag1_m_05 - words	about	18.1054
17.9554	DCA_se2_ag1_m_05 - phones	B	17.9854
17.9854	DCA_se2_ag1_m_05 - phones	AW1	18.0454
18.0454	DCA_se2_ag1_m_05 - phones	T	18.1054
18.1054	DCA_se2_ag1_m_05 - phones	sp	18.1354
18.1354	DCA_se2_ag1_m_05 - phones	M	18.1854
18.1354	DCA_se2_ag1_m_05 - words	my	18.2454
18.1854	DCA_se2_ag1_m_05 - phones	AY1	18.2454
18.2454	DCA_se2_ag1_m_05 - phones	sp	18.2754
18.2754	DCA_se2_ag1_m_05 - phones	EY1	18.4054
18.2754	DCA_se2_ag1_m_05 - words	age	18.5054
18.4054	DCA_se2_ag1_m_05 - phones	JH	18.5054
18.5054	DCA_se2_ag1_m_05 - phones	sp	18.5454
18.5454	DCA_se2_ag1_m_05 - phones	N	18.5954
18.5454	DCA_se2_ag1_m_05 - words	now	18.8554
18.5954	DCA_se2_ag1_m_05 - phones	AW1	18.8554
18.8554	DCA_se2_ag1_m_05 - phones	sp	22.7164
20.0107	DCA_int_01 - words	uh	20.0607
20.0107	DCA_int_01 - phones	AH1	20.0607
20.0607	DCA_int_01 - phones	sp	20.0907
20.0907	DCA_int_01 - phones	AO1	20.2307
20.0907	DCA_int_01 - words	or	20.4507
20.2307	DCA_int_01 - phones	R	20.4507
20.4507	DCA_int_01 - phones	sp	20.4807
20.4807	DCA_int_01 - phones	W	20.5207
20.4807	DCA_int_01 - words	whichever	20.9307
20.5207	DCA_int_01 - phones	IH0	20.6407
20.6407	DCA_int_01 - phones	CH	20.6707
20.6707	DCA_int_01 - phones	EH1	20.7407
20.7407	DCA_int_01 - phones	V	20.8007
20.8007	DCA_int_01 - phones	ER0	20.9307
20.9307	DCA_int_01 - phones	Y	20.9607
20.9307	DCA_int_01 - words	you	20.9907
20.9607	DCA_int_01 - phones	UW1	20.9907
20.9907	DCA_int_01 - phones	R	21.0207
20.9907	DCA_int_01 - words	remember	21.4207
21.0207	DCA_int_01 - phones	IH0	21.0607
21.0607	DCA_int_01 - phones	M	21.1107
21.1107	DCA_int_01 - phones	EH1	21.1607
21.1607	DCA_int_01 - phones	M	21.2207
21.2207	DCA_int_01 - phones	B	21.2907
21.2907	DCA_int_01 - phones	ER0	21.4207
21.4207	DCA_int_01 - phones	sp	21.4507
21.4507	DCA_int_01 - phones	DH	21.4907
21.4507	DCA_int_01 - words	the	21.5407
21.4907	DCA_int_01 - phones	AH0	21.5407
21.5407	DCA_int_01 - phones	sp	21.7607
21.7607	DCA_int_01 - phones	B	21.8107
21.7607	DCA_int_01 - words	best	22.0607
21.8107	DCA_int_01 - phones	EH1	22.0007
22.0007	DCA_int_01 - phones	S	22.0307
22.0307	DCA_int_01 - phones	T	22.0607
22.0607	DCA_int_01 - phones	sp	22.2707
22.7164	DCA_se2_ag1_m_05 - phones	W	22.7864
22.7164	DCA_se2_ag1_m_05 - words	well	22.8964
22.7864	DCA_se2_ag1_m_05 - phones	EH1	22.8564
22.8564	DCA_se2_ag1_m_05 - phones	L	22.8964
22.8964	DCA_se2_ag1_m_05 - phones	sp	23.0264
23.0264	DCA_se2_ag1_m_05 - words	wh-	23.0564
23.0264	DCA_se2_ag1_m_05 - phones	W	23.0564
23.0564	DCA_se2_ag1_m_05 - phones	sp	23.2964
23.3868	DCA_se2_ag1_m_05 - phones	W	23.4668
23.3868	DCA_se2_ag1_m_05 - words	when	23.5468
23.4668	DCA_se2_ag1_m_05 - phones	EH1	23.4968
23.4968	DCA_se2_ag1_m_05 - phones	N	23.5468
23.5468	DCA_se2_ag1_m_05 - words	i	23.6468
23.5468	DCA_se2_ag1_m_05 - phones	AY1	23.6468
23.6468	DCA_se2_ag1_m_05 - phones	sp	23.6768
23.6768	DCA_se2_ag1_m_05 - phones	W	23.7168
23.6768	DCA_se2_ag1_m_05 - words	was	23.9168
23.7168	DCA_se2_ag1_m_05 - phones	AA1	23.7968
23.7968	DCA_se2_ag1_m_05 - phones	Z	23.9168
23.9168	DCA_se2_ag1_m_05 - words	uh	24.2168
23.9168	DCA_se2_ag1_m_05 - phones	AH1	24.2168
24.2168	DCA_se2_ag1_m_05 - phones	sp	24.2468
24.2468	DCA_se2_ag1_m_05 - phones	S	24.5268
24.2468	DCA_se2_ag1_m_05 - words	smaller	25.1868
24.5268	DCA_se2_ag1_m_05 - phones	M	24.5968
24.5968	DCA_se2_ag1_m_05 - phones	AO1	24.8068
24.8068	DCA_se2_ag1_m_05 - phones	L	24.9168
24.9168	DCA_se2_ag1_m_05 - phones	ER0	25.1868
25.1868	DCA_se2_ag1_m_05 - phones	sp	25.2368
25.2368	DCA_se2_ag1_m_05 - phones	Y	25.3168
25.2368	DCA_se2_ag1_m_05 - words	you	25.3768
25.3168	DCA_se2_ag1_m_05 - phones	UW1	25.3768
25.3768	DCA_se2_ag1_m_05 - phones	N	25.4068
25.3768	DCA_se2_ag1_m_05 - words	know	25.4968
25.4068	DCA_se2_ag1_m_05 - phones	OW1	25.4968
25.4968	DCA_se2_ag1_m_05 - phones	Y	25.5868
25.4968	DCA_se2_ag1_m_05 - words	younger	26.0868
25.5868	DCA_se2_ag1_m_05 - phones	AH1	25.6868
25.6868	DCA_se2_ag1_m_05 - phones	NG	25.7368
25.7368	DCA_se2_ag1_m_05 - phones	G	25.7768
25.7768	DCA_se2_ag1_m_05 - phones	ER0	26.0868
27.3246	DCA_se2_ag1_m_05 - phones	sil	27.4946
27.4946	DCA_se2_ag1_m_05 - phones	S	27.5946
27.4946	DCA_se2_ag1_m_05 - words	smaller	27.8446
27.5946	DCA_se2_ag1_m_05 - phones	M	27.6646
27.6646	DCA_se2_ag1_m_05 - phones	AO1	27.7846
27.7846	DCA_se2_ag1_m_05 - phones	L	27.8146
27.8146	DCA_se2_ag1_m_05 - phones	ER0	27.8446
27.8446	DCA_se2_ag1_m_05 - phones	sp	27.9646
27.9646	DCA_se2_ag1_m_05 - phones	Y	28.0546
27.9646	DCA_se2_ag1_m_05 - words	younger	28.3446
28.0546	DCA_se2_ag1_m_05 - phones	AH1	28.1546
28.1546	DCA_se2_ag1_m_05 - phones	NG	28.2246
28.2246	DCA_se2_ag1_m_05 - phones	G	28.2546
28.2546	DCA_se2_ag1_m_05 - phones	ER0	28.3446
28.3446	DCA_se2_ag1_m_05 - phones	sp	28.5646
28.5646	DCA_se2_ag1_m_05 - phones	W	28.6146
28.5646	DCA_se2_ag1_m_05 - words	when	28.6846
28.6146	DCA_se2_ag1_m_05 - phones	EH1	28.6446
28.6446	DCA_se2_ag1_m_05 - phones	N	28.6846
28.6846	DCA_se2_ag1_m_05 - words	i	28.7646
28.6846	DCA_se2_ag1_m_05 - phones	AY1	28.7646
28.7646	DCA_se2_ag1_m_05 - phones	W	28.8546
28.7646	DCA_se2_ag1_m_05 - words	was	28.9446
28.8546	DCA_se2_ag1_m_05 - phones	AO1	28.9146
28.9146	DCA_se2_ag1_m_05 - phones	Z	28.9446
28.9446	DCA_se2_ag1_m_05 - phones	sp	28.9846
28.9846	DCA_se2_ag1_m_05 - phones	Y	29.1646
28.9846	DCA_se2_ag1_m_05 - words	younger	29.3346
29.1646	DCA_se2_ag1_m_05 - phones	AH1	29.2446
29.2446	DCA_se2_ag1_m_05 - phones	NG	29.2746
29.2746	DCA_se2_ag1_m_05 - phones	G	29.3046
29.3046	DCA_se2_ag1_m_05 - phones	ER0	29.3346
29.3346	DCA_se2_ag1_m_05 - phones	sp	29.5146
29.5146	DCA_se2_ag1_m_05 - phones	Y	29.6046
29.5146	DCA_se2_ag1_m_05 - words	you	29.6546
29.6046	DCA_se2_ag1_m_05 - phones	UW1	29.6546
29.6546	DCA_se2_ag1_m_05 - phones	sp	29.6946
29.6946	DCA_se2_ag1_m_05 - phones	N	29.7246
29.6946	DCA_se2_ag1_m_05 - words	know	29.8346
29.7246	DCA_se2_ag1_m_05 - phones	OW1	29.8346
29.8346	DCA_se2_ag1_m_05 - phones	sp	29.9246
29.9246	DCA_se2_ag1_m_05 - phones	W	30.0146
29.9246	DCA_se2_ag1_m_05 - words	we	30.0446
30.0146	DCA_se2_ag1_m_05 - phones	IY1	30.0446
30.0446	DCA_se2_ag1_m_05 - phones	Y	30.0746
30.0446	DCA_se2_ag1_m_05 - words	used	30.2246
30.0746	DCA_se2_ag1_m_05 - phones	UW1	30.1346
30.1346	DCA_se2_ag1_m_05 - phones	Z	30.1846
30.1846	DCA_se2_ag1_m_05 - phones	D	30.2246
30.2246	DCA_se2_ag1_m_05 - phones	sp	30.2646
30.2646	DCA_se2_ag1_m_05 - phones	T	30.2946
30.2646	DCA_se2_ag1_m_05 - words	to	30.3246
30.2946	DCA_se2_ag1_m_05 - phones	IH0	30.3246
30.3246	DCA_se2_ag1_m_05 - phones	sp	31.8369
31.8369	DCA_se2_ag1_m_05 - phones	W	31.8869
31.8369	DCA_se2_ag1_m_05 - words	well	32.3069
31.8869	DCA_se2_ag1_m_05 - phones	EH1	31.9469
31.9469	DCA_se2_ag1_m_05 - phones	L	32.3069
32.3069	DCA_se2_ag1_m_05 - phones	sp	32.7569
33.5355	DCA_se2_ag1_m_05 - phones	K	33.6655
33.5355	DCA_se2_ag1_m_05 - words	christmas	33.9855
33.6655	DCA_se2_ag1_m_05 - phones	R	33.6955
33.6955	DCA_se2_ag1_m_05 - phones	IH1	33.7255
33.7255	DCA_se2_ag1_m_05 - phones	S	33.8055
33.8055	DCA_se2_ag1_m_05 - phones	M	33.8755
33.8755	DCA_se2_ag1_m_05 - phones	AH0	33.9155
33.9155	DCA_se2_ag1_m_05 - phones	S	33.9855
33.9855	DCA_se2_ag1_m_05 - phones	sp	34.0155
34.0155	DCA_se2_ag1_m_05 - phones	T	34.0955
34.0155	DCA_se2_ag1_m_05 - words	time	34.3655
34.0955	DCA_se2_ag1_m_05 - phones	AY1	34.3355
34.3355	DCA_se2_ag1_m_05 - phones	M	34.3655
34.3655	DCA_se2_ag1_m_05 - words	i	34.3955
34.3655	DCA_se2_ag1_m_05 - phones	AY1	34.3955
34.3955	DCA_se2_ag1_m_05 - phones	TH	34.4755
34.3955	DCA_se2_ag1_m_05 - words	think	34.5855
34.4755	DCA_se2_ag1_m_05 - phones	IH1	34.5055
34.5055	DCA_se2_ag1_m_05 - phones	NG	34.5355
34.5355	DCA_se2_ag1_m_05 - phones	K	34.5855
34.5855	DCA_se2_ag1_m_05 - phones	sp	34.6255
34.6255	DCA_se2_ag1_m_05 - phones	ER0	34.6955
34.6255	DCA_se2_ag1_m_05 - words	around	34.8655
34.6955	DCA_se2_ag1_m_05 - phones	AW1	34.7855
34.7855	DCA_se2_ag1_m_05 - phones	N	34.8355
34.8355	DCA_se2_ag1_m_05 - phones	D	34.8655
34.8655	DCA_se2_ag1_m_05 - phones	K	34.9255
34.8655	DCA_se2_ag1_m_05 - words	christmas	35.2155
34.9255	DCA_se2_ag1_m_05 - phones	R	34.9555
34.9555	DCA_se2_ag1_m_05 - phones	IH1	34.9855
34.9855	DCA_se2_ag1_m_05 - phones	S	35.0355
35.0355	DCA_se2_ag1_m_05 - phones	M	35.1055
35.1055	DCA_se2_ag1_m_05 - phones	AH0	35.1555
35.1555	DCA_se2_ag1_m_05 - phones	S	35.2155
35.2155	DCA_se2_ag1_m_05 - phones	IY1	35.4555
35.2155	DCA_se2_ag1_m_05 - words	eve	35.5055
35.4555	DCA_se2_ag1_m_05 - phones	V	35.5055
35.5055	DCA_se2_ag1_m_05 - phones	sp	35.6655
35.6655	DCA_se2_ag1_m_05 - phones	Y	35.7255
35.6655	DCA_se2_ag1_m_05 - words	you	35.7555
35.7255	DCA_se2_ag1_m_05 - phones	UW1	35.7555
35.7555	DCA_se2_ag1_m_05 - phones	sp	36.2855
36.2855	DCA_se2_ag1_m_05 - phones	N	36.5155
36.2855	DCA_se2_ag1_m_05 - words	know	36.6255
36.5155	DCA_se2_ag1_m_05 - phones	OW1	36.6255
36.6255	DCA_se2_ag1_m_05 - phones	sp	36.6555
36.6555	DCA_se2_ag1_m_05 - phones	EH1	36.6855
36.6555	DCA_se2_ag1_m_05 - words	everybody	36.9155
36.6855	DCA_se2_ag1_m_05 - phones	V	36.7155
36.7155	DCA_se2_ag1_m_05 - phones	R	36.7455
36.7455	DCA_se2_ag1_m_05 - phones	IY0	36.7755
36.7755	DCA_se2_ag1_m_05 - phones	B	36.8055
36.8055	DCA_se2_ag1_m_05 - phones	AA2	36.8355
36.8355	DCA_se2_ag1_m_05 - phones	D	36.8655
36.8655	DCA_se2_ag1_m_05 - phones	IY0	36.9155
36.9155	DCA_se2_ag1_m_05 - phones	HH	36.9455
36.9155	DCA_se2_ag1_m_05 - words	had	37.0055
36.9455	DCA_se2_ag1_m_05 - phones	AE1	36.9755
36.9755	DCA_se2_ag1_m_05 - phones	D	37.0055
37.0055	DCA_se2_ag1_m_05 - phones	sp	37.1055
37.1055	DCA_se2_ag1_m_05 - phones	DH	37.1355
37.1055	DCA_se2_ag1_m_05 - words	that	37.2455
37.1355	DCA_se2_ag1_m_05 - phones	AH0	37.1955
37.1955	DCA_se2_ag1_m_05 - phones	T	37.2455
37.2455	DCA_se2_ag1_m_05 - phones	sp	37.2755
37.2755	DCA_se2_ag1_m_05 - phones	Y	37.3255
37.2755	DCA_se2_ag1_m_05 - words	yule	37.5955
37.3255	DCA_se2_ag1_m_05 - phones	UW1	37.5155
37.5155	DCA_se2_ag1_m_05 - phones	L	37.5955
37.5955	DCA_se2_ag1_m_05 - phones	T	37.6955
37.5955	DCA_se2_ag1_m_05 - words	tide	38.0355
37.6955	DCA_se2_ag1_m_05 - phones	AY1	37.9755
37.9755	DCA_se2_ag1_m_05 - phones	D	38.0355
38.0355	DCA_se2_ag1_m_05 - phones	sp	38.6478
38.6478	DCA_se2_ag1_m_05 - phones	F	38.6978
38.6478	DCA_se2_ag1_m_05 - words	feeling	38.9678
38.6978	DCA_se2_ag1_m_05 - phones	IY1	38.7978
38.7978	DCA_se2_ag1_m_05 - phones	L	38.9078
38.9078	DCA_se2_ag1_m_05 - phones	IH0	38.9378
38.9378	DCA_se2_ag1_m_05 - phones	NG	38.9678
38.9678	DCA_se2_ag1_m_05 - phones	Y	38.9978
38.9678	DCA_se2_ag1_m_05 - words	you	39.0278
38.9978	DCA_se2_ag1_m_05 - phones	UW1	39.0278
39.0278	DCA_se2_ag1_m_05 - phones	N	39.0578
39.0278	DCA_se2_ag1_m_05 - words	know	39.3678
39.0578	DCA_se2_ag1_m_05 - phones	OW1	39.3678
39.3678	DCA_se2_ag1_m_05 - phones	sp	39.4878
39.4262	DCA_int_01 - phones	M	39.4562
39.4262	DCA_int_01 - words	mm-hm	40.0362
39.4562	DCA_int_01 - phones	HH	39.4862
39.4862	DCA_int_01 - phones	M	40.0362
41.5232	DCA_se2_ag1_m_05 - phones	HH	41.6732
41.5232	DCA_se2_ag1_m_05 - words	what	41.7932
41.6732	DCA_se2_ag1_m_05 - phones	W	41.7132
41.7132	DCA_se2_ag1_m_05 - phones	AH1	41.7632
41.7632	DCA_se2_ag1_m_05 - phones	T	41.7932
41.7932	DCA_se2_ag1_m_05 - phones	sp	41.8532
41.8532	DCA_se2_ag1_m_05 - phones	AE1	42.0132
41.8532	DCA_se2_ag1_m_05 - words	am	42.1232
42.0132	DCA_se2_ag1_m_05 - phones	M	42.1232
42.1232	DCA_se2_ag1_m_05 - phones	AY1	42.2332
42.1232	DCA_se2_ag1_m_05 - words	i	42.2332
42.2332	DCA_se2_ag1_m_05 - phones	sp	42.2732
42.2732	DCA_se2_ag1_m_05 - phones	G	42.3032
42.2732	DCA_se2_ag1_m_05 - words	going	42.5332
42.3032	DCA_se2_ag1_m_05 - phones	OW1	42.3632
42.3632	DCA_se2_ag1_m_05 - phones	IH0	42.4332
42.4332	DCA_se2_ag1_m_05 - phones	N	42.5332
42.5332	DCA_se2_ag1_m_05 - phones	T	42.5832
42.5332	DCA_se2_ag1_m_05 - words	to	42.6132
42.5832	DCA_se2_ag1_m_05 - phones	IH0	42.6132
42.6132	DCA_se2_ag1_m_05 - phones	sp	42.6632
42.6632	DCA_se2_ag1_m_05 - phones	G	42.7232
42.6632	DCA_se2_ag1_m_05 - words	get	42.7932
42.7232	DCA_se2_ag1_m_05 - phones	IH1	42.7632
42.7632	DCA_se2_ag1_m_05 - phones	T	42.7932
42.7932	DCA_se2_ag1_m_05 - phones	sp	42.8632
42.8632	DCA_se2_ag1_m_05 - phones	F	42.8932
42.8632	DCA_se2_ag1_m_05 - words	for	43.0332
42.8932	DCA_se2_ag1_m_05 - phones	ER0	43.0332
43.0332	DCA_se2_ag1_m_05 - phones	sp	43.0632
43.0632	DCA_se2_ag1_m_05 - phones	K	43.0932
43.0632	DCA_se2_ag1_m_05 - words	christmas	43.6332
43.0932	DCA_se2_ag1_m_05 - phones	R	43.1232
43.1232	DCA_se2_ag1_m_05 - phones	IH1	43.1732
43.1732	DCA_se2_ag1_m_05 - phones	S	43.2732
43.2732	DCA_se2_ag1_m_05 - phones	M	43.3732
43.3732	DCA_se2_ag1_m_05 - phones	AH0	43.4832
43.4832	DCA_se2_ag1_m_05 - phones	S	43.6332
43.6332	DCA_se2_ag1_m_05 - phones	sp	44.3584
44.3584	DCA_se2_ag1_m_05 - phones	HH	44.4284
44.3584	DCA_se2_ag1_m_05 - words	what	44.5684
44.4284	DCA_se2_ag1_m_05 - phones	W	44.4884
44.4884	DCA_se2_ag1_m_05 - phones	AH1	44.5184
44.5184	DCA_se2_ag1_m_05 - phones	T	44.5684
44.5684	DCA_se2_ag1_m_05 - phones	sp	44.5984
44.5984	DCA_se2_ag1_m_05 - phones	IH0	44.6484
44.5984	DCA_se2_ag1_m_05 - words	is	44.7884
44.6484	DCA_se2_ag1_m_05 - phones	Z	44.7884
44.7884	DCA_se2_ag1_m_05 - phones	sp	44.9084
44.9084	DCA_se2_ag1_m_05 - phones	D	44.9784
44.9084	DCA_se2_ag1_m_05 - words	daddy	45.2484
44.9784	DCA_se2_ag1_m_05 - phones	AE1	45.0984
45.0984	DCA_se2_ag1_m_05 - phones	D	45.1684
45.1684	DCA_se2_ag1_m_05 - phones	IY0	45.2484
45.2484	DCA_se2_ag1_m_05 - phones	G	45.2984
45.2484	DCA_se2_ag1_m_05 - words	gonna	45.4684
45.2984	DCA_se2_ag1_m_05 - phones	AH1	45.3584
45.3584	DCA_se2_ag1_m_05 - phones	N	45.3984
45.3984	DCA_se2_ag1_m_05 - phones	AH0	45.4684
45.4684	DCA_se2_ag1_m_05 - phones	G	45.5184
45.4684	DCA_se2_ag1_m_05 - words	get	45.5884
45.5184	DCA_se2_ag1_m_05 - phones	IH1	45.5584
45.5584	DCA_se2_ag1_m_05 - phones	T	45.5884
45.5884	DCA_se2_ag1_m_05 - phones	sp	45.6184
45.6184	DCA_se2_ag1_m_05 - phones	M	45.7084
45.6184	DCA_se2_ag1_m_05 - words	me	45.7384
45.7084	DCA_se2_ag1_m_05 - phones	IY1	45.7384
45.7384	DCA_se2_ag1_m_05 - phones	sp	45.7684
45.7684	DCA_se2_ag1_m_05 - phones	M	45.9984
45.7684	DCA_se2_ag1_m_05 - words	mommy	46.0984
45.9984	DCA_se2_ag1_m_05 - phones	AA1	46.0284
46.0284	DCA_se2_ag1_m_05 - phones	M	46.0684
46.0684	DCA_se2_ag1_m_05 - phones	IY0	46.0984
46.0984	DCA_se2_ag1_m_05 - phones	sp	46.2384
46.2384	DCA_se2_ag1_m_05 - phones	G	46.2684
46.2384	DCA_se2_ag1_m_05 - words	gonna	46.3684
46.2684	DCA_se2_ag1_m_05 - phones	AH1	46.3084
46.3084	DCA_se2_ag1_m_05 - phones	N	46.3384
46.3384	DCA_se2_ag1_m_05 - phones	AH0	46.3684
46.3684	DCA_se2_ag1_m_05 - phones	G	46.3984
46.3684	DCA_se2_ag1_m_05 - words	get	46.6284
46.3984	DCA_se2_ag1_m_05 - phones	EH1	46.4284
46.4284	DCA_se2_ag1_m_05 - phones	T	46.6284
46.6284	DCA_se2_ag1_m_05 - phones	sp	46.6584
46.6584	DCA_se2_ag1_m_05 - phones	M	46.7584
46.6584	DCA_se2_ag1_m_05 - words	me	46.7884
46.7584	DCA_se2_ag1_m_05 - phones	IY1	46.7884
46.7884	DCA_se2_ag1_m_05 - phones	sp	47.0784
48.0692	DCA_se2_ag1_m_05 - phones	AH0	48.3592
48.0692	DCA_se2_ag1_m_05 - words	and	48.4692
48.3592	DCA_se2_ag1_m_05 - phones	N	48.3892
48.3892	DCA_se2_ag1_m_05 - phones	D	48.4692
48.4692	DCA_se2_ag1_m_05 - phones	W	48.5492
48.4692	DCA_se2_ag1_m_05 - words	we	48.6392
48.5492	DCA_se2_ag1_m_05 - phones	IY1	48.6392
48.6392	DCA_se2_ag1_m_05 - phones	AO1	48.7392
48.6392	DCA_se2_ag1_m_05 - words	all	48.8292
48.7392	DCA_se2_ag1_m_05 - phones	L	48.8292
48.8292	DCA_se2_ag1_m_05 - phones	W	48.8892
48.8292	DCA_se2_ag1_m_05 - words	would	48.9792
48.8892	DCA_se2_ag1_m_05 - phones	UH1	48.9192
48.9192	DCA_se2_ag1_m_05 - phones	D	48.9792
48.9792	DCA_se2_ag1_m_05 - phones	T	49.0692
48.9792	DCA_se2_ag1_m_05 - words	talk	49.2892
49.0692	DCA_se2_ag1_m_05 - phones	AO1	49.1992
49.1992	DCA_se2_ag1_m_05 - phones	K	49.2892
49.2892	DCA_se2_ag1_m_05 - phones	T	49.3292
49.2892	DCA_se2_ag1_m_05 - words	to	49.3692
49.3292	DCA_se2_ag1_m_05 - phones	UW1	49.3692
49.3692	DCA_se2_ag1_m_05 - phones	W	49.4492
49.3692	DCA_se2_ag1_m_05 - words	one	49.5392
49.4492	DCA_se2_ag1_m_05 - phones	AH1	49.5092
49.5092	DCA_se2_ag1_m_05 - phones	N	49.5392
49.5392	DCA_se2_ag1_m_05 - phones	AH0	49.5692
49.5392	DCA_se2_ag1_m_05 - words	another	49.7992
49.5692	DCA_se2_ag1_m_05 - phones	N	49.6392
49.6392	DCA_se2_ag1_m_05 - phones	AH1	49.7192
49.7192	DCA_se2_ag1_m_05 - phones	DH	49.7492
49.7492	DCA_se2_ag1_m_05 - phones	ER0	49.7992
49.7992	DCA_se2_ag1_m_05 - phones	sp	49.8392
49.8392	DCA_se2_ag1_m_05 - phones	Y	49.9692
49.8392	DCA_se2_ag1_m_05 - words	you	50.0292
49.9692	DCA_se2_ag1_m_05 - phones	UW1	50.0292
50.0292	DCA_se2_ag1_m_05 - phones	N	50.0592
50.0292	DCA_se2_ag1_m_05 - words	know	50.1292
50.0592	DCA_se2_ag1_m_05 - phones	OW1	50.1292
50.1292	DCA_se2_ag1_m_05 - phones	sp	50.1592
50.1592	DCA_se2_ag1_m_05 - phones	AO1	50.2092
50.1592	DCA_se2_ag1_m_05 - words	all	50.3292
50.2092	DCA_se2_ag1_m_05 - phones	L	50.3292
50.3292	DCA_se2_ag1_m_05 - phones	sp	50.3892
50.3892	DCA_se2_ag1_m_05 - phones	M	50.4192
50.3892	DCA_se2_ag1_m_05 - words	my	50.4492
50.4192	DCA_se2_ag1_m_05 - phones	AY1	50.4492
50.4492	DCA_se2_ag1_m_05 - phones	sp	50.5192
50.5192	DCA_se2_ag1_m_05 - phones	F	50.5492
50.5192	DCA_se2_ag1_m_05 - words	friends	50.7092
50.5492	DCA_se2_ag1_m_05 - phones	R	50.6192
50.6192	DCA_se2_ag1_m_05 - phones	EH1	50.6492
50.6492	DCA_se2_ag1_m_05 - phones	N	50.6792
50.6792	DCA_se2_ag1_m_05 - phones	Z	50.7092
50.7092	DCA_se2_ag1_m_05 - phones	sp	50.8092
50.8092	DCA_se2_ag1_m_05 - phones	Y	50.8592
50.8092	DCA_se2_ag1_m_05 - words	you	50.8992
50.8592	DCA_se2_ag1_m_05 - phones	UW1	50.8992
50.8992	DCA_se2_ag1_m_05 - phones	sp	50.9692
50.9692	DCA_se2_ag1_m_05 - phones	N	50.9992
50.9692	DCA_se2_ag1_m_05 - words	know	51.0292
50.9992	DCA_se2_ag1_m_05 - phones	OW1	51.0292
51.0292	DCA_se2_ag1_m_05 - phones	sp	51.1192
51.1192	DCA_se2_ag1_m_05 - phones	AY1	51.2192
51.1192	DCA_se2_ag1_m_05 - words	i'm	51.3292
51.2192	DCA_se2_ag1_m_05 - phones	M	51.3292
51.3292	DCA_se2_ag1_m_05 - phones	G	51.3692
51.3292	DCA_se2_ag1_m_05 - words	gonna	51.5292
51.3692	DCA_se2_ag1_m_05 - phones	AH1	51.4292
51.4292	DCA_se2_ag1_m_05 - phones	N	51.4592
51.4592	DCA_se2_ag1_m_05 - phones	AH0	51.5292
51.5292	DCA_se2_ag1_m_05 - phones	G	51.6092
51.5292	DCA_se2_ag1_m_05 - words	get	51.7192
51.6092	DCA_se2_ag1_m_05 - phones	EH1	51.6492
51.6492	DCA_se2_ag1_m_05 - phones	T	51.7192
51.7192	DCA_se2_ag1_m_05 - phones	DH	51.7892
51.7192	DCA_se2_ag1_m_05 - words	this	52.0692
51.7892	DCA_se2_ag1_m_05 - phones	IH0	51.9692
51.9692	DCA_se2_ag1_m_05 - phones	S	52.0692
52.0692	DCA_se2_ag1_m_05 - words	i	52.0992
52.0692	DCA_se2_ag1_m_05 - phones	AY1	52.0992
52.0992	DCA_se2_ag1_m_05 - phones	sp	52.1892
52.1892	DCA_se2_ag1_m_05 - phones	B	52.2492
52.1892	DCA_se2_ag1_m_05 - words	bet	52.3992
52.2492	DCA_se2_ag1_m_05 - phones	EH1	52.2792
52.2792	DCA_se2_ag1_m_05 - phones	T	52.3992
52.3992	DCA_se2_ag1_m_05 - phones	sp	52.6592
52.7754	DCA_se2_ag1_m_05 - phones	Y	52.9154
52.7754	DCA_se2_ag1_m_05 - words	you	52.9454
52.9154	DCA_se2_ag1_m_05 - phones	UW1	52.9454
52.9454	DCA_se2_ag1_m_05 - phones	N	52.9754
52.9454	DCA_se2_ag1_m_05 - words	know	53.1954
52.9754	DCA_se2_ag1_m_05 - phones	OW1	53.1954
53.1954	DCA_se2_ag1_m_05 - phones	sp	53.2254
53.2254	DCA_se2_ag1_m_05 - phones	AY1	53.2854
53.2254	DCA_se2_ag1_m_05 - words	i'm	53.3754
53.2854	DCA_se2_ag1_m_05 - phones	M	53.3754
53.3754	DCA_se2_ag1_m_05 - phones	G	53.4054
53.3754	DCA_se2_ag1_m_05 - words	gonna	53.5554
53.4054	DCA_se2_ag1_m_05 - phones	AH1	53.4554
53.4554	DCA_se2_ag1_m_05 - phones	N	53.4854
53.4854	DCA_se2_ag1_m_05 - phones	AH0	53.5554
53.5554	DCA_se2_ag1_m_05 - phones	G	53.5954
53.5554	DCA_se2_ag1_m_05 - words	get	53.6654
53.5954	DCA_se2_ag1_m_05 - phones	EH1	53.6354
53.6354	DCA_se2_ag1_m_05 - phones	T	53.6654
53.6654	DCA_se2_ag1_m_05 - phones	sp	53.6954
53.6954	DCA_se2_ag1_m_05 - phones	DH	53.7854
53.6954	DCA_se2_ag1_m_05 - words	this	54.0854
53.7854	DCA_se2_ag1_m_05 - phones	IH0	53.8254
53.8254	DCA_se2_ag1_m_05 - phones	S	54.0854
54.0854	DCA_se2_ag1_m_05 - phones	sp	54.7918
54.7918	DCA_se2_ag1_m_05 - words	i	54.8818
54.7918	DCA_se2_ag1_m_05 - phones	AY1	54.8818
54.8818	DCA_se2_ag1_m_05 - phones	N	55.0118
54.8818	DCA_se2_ag1_m_05 - words	know	55.3118
55.0118	DCA_se2_ag1_m_05 - phones	OW1	55.3118
55.3118	DCA_se2_ag1_m_05 - phones	AH0	55.3618
55.3118	DCA_se2_ag1_m_05 - words	i'm	55.3918
55.3618	DCA_se2_ag1_m_05 - phones	M	55.3918
55.3918	DCA_se2_ag1_m_05 - phones	G	55.4718
55.3918	DCA_se2_ag1_m_05 - words	gonna	55.5918
55.4718	DCA_se2_ag1_m_05 - phones	AA1	55.5318
55.5318	DCA_se2_ag1_m_05 - phones	N	55.5618
55.5618	DCA_se2_ag1_m_05 - phones	AH0	55.5918
55.5918	DCA_se2_ag1_m_05 - phones	G	55.6218
55.5918	DCA_se2_ag1_m_05 - words	get	55.6918
55.6218	DCA_se2_ag1_m_05 - phones	EH1	55.6618
55.6618	DCA_se2_ag1_m_05 - phones	T	55.6918
55.6918	DCA_se2_ag1_m_05 - phones	DH	55.7218
55.6918	DCA_se2_ag1_m_05 - words	this	55.9218
55.7218	DCA_se2_ag1_m_05 - phones	IH0	55.7518
55.7518	DCA_se2_ag1_m_05 - phones	S	55.9218
55.9218	DCA_se2_ag1_m_05 - phones	sp	56.0518
56.1041	DCA_se2_ag1_m_05 - phones	Y	56.1341
56.1041	DCA_se2_ag1_m_05 - words	you	56.1641
56.1341	DCA_se2_ag1_m_05 - phones	UW1	56.1641
56.1641	DCA_se2_ag1_m_05 - phones	sp	56.1941
56.1941	DCA_se2_ag1_m_05 - phones	N	56.2641
56.1941	DCA_se2_ag1_m_05 - words	know	56.4841
56.2641	DCA_se2_ag1_m_05 - phones	OW1	56.4841
56.4841	DCA_se2_ag1_m_05 - phones	sp	56.5341
56.5341	DCA_se2_ag1_m_05 - phones	AY1	56.6241
56.5341	DCA_se2_ag1_m_05 - words	i	56.6241
56.6241	DCA_se2_ag1_m_05 - phones	M	56.6641
56.6241	DCA_se2_ag1_m_05 - words	m	56.6641
56.6641	DCA_se2_ag1_m_05 - phones	AH0	56.7241
56.6641	DCA_se2_ag1_m_05 - words	a	56.7241
56.7241	DCA_se2_ag1_m_05 - phones	G	56.7541
56.7241	DCA_se2_ag1_m_05 - words	get	56.8241
56.7541	DCA_se2_ag1_m_05 - phones	IH1	56.7941
56.7941	DCA_se2_ag1_m_05 - phones	T	56.8241
56.8241	DCA_se2_ag1_m_05 - phones	M	56.8641
56.8241	DCA_se2_ag1_m_05 - words	me	56.9341
56.8641	DCA_se2_ag1_m_05 - phones	IY1	56.9341
56.9341	DCA_se2_ag1_m_05 - phones	S	57.0141
56.9341	DCA_se2_ag1_m_05 - words	some	57.1041
57.0141	DCA_se2_ag1_m_05 - phones	AH1	57.0541
57.0541	DCA_se2_ag1_m_05 - phones	M	57.1041
57.1041	DCA_se2_ag1_m_05 - phones	G	57.1741
57.1041	DCA_se2_ag1_m_05 - words	guns	57.5641
57.1741	DCA_se2_ag1_m_05 - phones	AH1	57.2841
57.2841	DCA_se2_ag1_m_05 - phones	N	57.4541
57.4541	DCA_se2_ag1_m_05 - phones	Z	57.5641
57.5641	DCA_se2_ag1_m_05 - phones	N	57.6441
57.5641	DCA_se2_ag1_m_05 - words	no	57.7741
57.6441	DCA_se2_ag1_m_05 - phones	OW1	57.7741
57.7741	DCA_se2_ag1_m_05 - phones	AY1	57.8641
57.7741	DCA_se2_ag1_m_05 - words	i	57.8641
57.8641	DCA_se2_ag1_m_05 - words	<unk>	57.8941
57.8641	DCA_se2_ag1_m_05 - phones	spn	57.8941
57.8941	DCA_se2_ag1_m_05 - phones	G	57.9441
57.8941	DCA_se2_ag1_m_05 - words	get	58.0041
57.9441	DCA_se2_ag1_m_05 - phones	IH1	57.9741
57.9741	DCA_se2_ag1_m_05 - phones	T	58.0041
58.0041	DCA_se2_ag1_m_05 - words	a	58.0541
58.0041	DCA_se2_ag1_m_05 - phones	AH0	58.0541
58.0541	DCA_se2_ag1_m_05 - phones	B	58.1241
58.0541	DCA_se2_ag1_m_05 - words	bicycle	58.6041
58.1241	DCA_se2_ag1_m_05 - phones	AY1	58.2841
58.2841	DCA_se2_ag1_m_05 - phones	S	58.4141
58.4141	DCA_se2_ag1_m_05 - phones	IH0	58.4841
58.4841	DCA_se2_ag1_m_05 - phones	K	58.5141
58.5141	DCA_se2_ag1_m_05 - phones	AH0	58.5541
58.5541	DCA_se2_ag1_m_05 - phones	L	58.6041
58.6041	DCA_se2_ag1_m_05 - phones	sp	60.0782
60.0782	DCA_se2_ag1_m_05 - words	i	60.1882
60.0782	DCA_se2_ag1_m_05 - phones	AY1	60.1882
60.1882	DCA_se2_ag1_m_05 - words	<unk>	60.2182
60.1882	DCA_se2_ag1_m_05 - phones	spn	60.2182
60.2182	DCA_se2_ag1_m_05 - phones	G	60.2582
60.2182	DCA_se2_ag1_m_05 - words	get	60.3282
60.2582	DCA_se2_ag1_m_05 - phones	EH1	60.2882
60.2882	DCA_se2_ag1_m_05 - phones	T	60.3282
60.3282	DCA_se2_ag1_m_05 - words	a	60.3782
60.3282	DCA_se2_ag1_m_05 - phones	AH0	60.3782
60.3782	DCA_se2_ag1_m_05 - phones	B	60.4582
60.3782	DCA_se2_ag1_m_05 - words	bicycle	60.8782
60.4582	DCA_se2_ag1_m_05 - phones	AY1	60.5882
60.5882	DCA_se2_ag1_m_05 - phones	S	60.6982
60.6982	DCA_se2_ag1_m_05 - phones	IH0	60.7382
60.7382	DCA_se2_ag1_m_05 - phones	K	60.7682
60.7682	DCA_se2_ag1_m_05 - phones	AH0	60.7982
60.7982	DCA_se2_ag1_m_05 - phones	L	60.8782
60.8782	DCA_se2_ag1_m_05 - phones	T	60.9382
60.8782	DCA_se2_ag1_m_05 - words	too	61.0382
60.9382	DCA_se2_ag1_m_05 - phones	UW1	61.0382
61.0382	DCA_se2_ag1_m_05 - phones	AY1	61.1182
61.0382	DCA_se2_ag1_m_05 - words	i	61.1182
61.1182	DCA_se2_ag1_m_05 - phones	W	61.1582
61.1182	DCA_se2_ag1_m_05 - words	would	61.2182
61.1582	DCA_se2_ag1_m_05 - phones	UH1	61.1882
61.1882	DCA_se2_ag1_m_05 - phones	D	61.2182
61.2182	DCA_se2_ag1_m_05 - phones	G	61.2482
61.2182	DCA_se2_ag1_m_05 - words	get	61.3482
61.2482	DCA_se2_ag1_m_05 - phones	IH1	61.2782
61.2782	DCA_se2_ag1_m_05 - phones	T	61.3482
61.3482	DCA_se2_ag1_m_05 - words	a	61.3782
61.3482	DCA_se2_ag1_m_05 - phones	EY1	61.3782
61.3782	DCA_se2_ag1_m_05 - phones	IH1	61.4082
61.3782	DCA_se2_ag1_m_05 - words	english	61.6882
61.4082	DCA_se2_ag1_m_05 - phones	NG	61.5682
61.5682	DCA_se2_ag1_m_05 - phones	L	61.5982
61.5982	DCA_se2_ag1_m_05 - phones	IH0	61.6282
61.6282	DCA_se2_ag1_m_05 - phones	SH	61.6882
61.6882	DCA_se2_ag1_m_05 - phones	R	61.7982
61.6882	DCA_se2_ag1_m_05 - words	racer	62.5782
61.7982	DCA_se2_ag1_m_05 - phones	EY1	61.9282
61.9282	DCA_se2_ag1_m_05 - phones	S	61.9582
61.9582	DCA_se2_ag1_m_05 - phones	ER0	62.5782
62.5782	DCA_se2_ag1_m_05 - phones	sp	62.6082
62.6082	DCA_se2_ag1_m_05 - phones	Y	62.6482
62.6082	DCA_se2_ag1_m_05 - words	you	62.6782
62.6482	DCA_se2_ag1_m_05 - phones	UW1	62.6782
62.6782	DCA_se2_ag1_m_05 - phones	sp	62.8582
62.8582	DCA_se2_ag1_m_05 - phones	N	62.8982
62.8582	DCA_se2_ag1_m_05 - words	know	62.9382
62.8982	DCA_se2_ag1_m_05 - phones	OW1	62.9382
63.0337	DCA_se2_ag1_m_05 - phones	sil	63.1337
63.1337	DCA_se2_ag1_m_05 - phones	F	63.1937
63.1337	DCA_se2_ag1_m_05 - words	four	63.3737
63.1937	DCA_se2_ag1_m_05 - phones	AO1	63.3237
63.3237	DCA_se2_ag1_m_05 - phones	R	63.3737
63.3737	DCA_se2_ag1_m_05 - phones	S	63.4737
63.3737	DCA_se2_ag1_m_05 - words	speed	63.6937
63.4737	DCA_se2_ag1_m_05 - phones	P	63.5537
63.5537	DCA_se2_ag1_m_05 - phones	IY1	63.6637
63.6637	DCA_se2_ag1_m_05 - phones	D	63.6937
63.6937	DCA_se2_ag1_m_05 - phones	AO1	63.7637
63.6937	DCA_se2_ag1_m_05 - words	or	63.7937
63.7637	DCA_se2_ag1_m_05 - phones	R	63.7937
63.7937	DCA_se2_ag1_m_05 - phones	sp	63.8337
63.8337	DCA_se2_ag1_m_05 - phones	S	63.9737
63.8337	DCA_se2_ag1_m_05 - words	seven	64.2137
63.9737	DCA_se2_ag1_m_05 - phones	EH1	64.0337
64.0337	DCA_se2_ag1_m_05 - phones	V	64.1037
64.1037	DCA_se2_ag1_m_05 - phones	AH0	64.1537
64.1537	DCA_se2_ag1_m_05 - phones	N	64.2137
64.2137	DCA_se2_ag1_m_05 - phones	S	64.2937
64.2137	DCA_se2_ag1_m_05 - words	speed	64.6337
64.2937	DCA_se2_ag1_m_05 - phones	P	64.3937
64.3937	DCA_se2_ag1_m_05 - phones	IY1	64.5237
64.5237	DCA_se2_ag1_m_05 - phones	D	64.6337
64.6337	DCA_se2_ag1_m_05 - phones	sp	64.6937
64.6937	DCA_se2_ag1_m_05 - phones	Y	64.7737
64.6937	DCA_se2_ag1_m_05 - words	you	64.8137
64.7737	DCA_se2_ag1_m_05 - phones	UW1	64.8137
64.8137	DCA_se2_ag1_m_05 - phones	N	64.8637
64.8137	DCA_se2_ag1_m_05 - words	know	65.0637
64.8637	DCA_se2_ag1_m_05 - phones	OW1	65.0637
65.0637	DCA_se2_ag1_m_05 - phones	sp	66.2891
66.2891	DCA_se2_ag1_m_05 - phones	T	66.3591
66.2891	DCA_se2_ag1_m_05 - words	twelve	66.6391
66.3591	DCA_se2_ag1_m_05 - phones	W	66.3991
66.3991	DCA_se2_ag1_m_05 - phones	EH1	66.5091
66.5091	DCA_se2_ag1_m_05 - phones	L	66.5591
66.5591	DCA_se2_ag1_m_05 - phones	V	66.6391
66.6391	DCA_se2_ag1_m_05 - phones	sp	66.6791
66.6791	DCA_se2_ag1_m_05 - phones	S	66.7191
66.6791	DCA_se2_ag1_m_05 - words	speeds	67.2991
66.7191	DCA_se2_ag1_m_05 - phones	P	66.7691
66.7691	DCA_se2_ag1_m_05 - phones	IY1	66.8991
66.8991	DCA_se2_ag1_m_05 - phones	D	67.0191
67.0191	DCA_se2_ag1_m_05 - phones	Z	67.2991
68.0280	DCA_se2_ag1_m_05 - phones	sil	68.1680
68.1680	DCA_se2_ag1_m_05 - phones	AH0	68.2280
68.1680	DCA_se2_ag1_m_05 - words	i'm	68.2580
68.2280	DCA_se2_ag1_m_05 - phones	M	68.2580
68.2580	DCA_se2_ag1_m_05 - phones	G	68.2880
68.2580	DCA_se2_ag1_m_05 - words	getting	68.4080
68.2880	DCA_se2_ag1_m_05 - phones	IH1	68.3180
68.3180	DCA_se2_ag1_m_05 - phones	T	68.3480
68.3480	DCA_se2_ag1_m_05 - phones	IH0	68.3780
68.3780	DCA_se2_ag1_m_05 - phones	NG	68.4080
68.4080	DCA_se2_ag1_m_05 - phones	DH	68.4380
68.4080	DCA_se2_ag1_m_05 - words	the	68.4680
68.4380	DCA_se2_ag1_m_05 - phones	AH0	68.4680
68.4680	DCA_se2_ag1_m_05 - phones	S	68.5780
68.4680	DCA_se2_ag1_m_05 - words	same	68.7480
68.5780	DCA_se2_ag1_m_05 - phones	EY1	68.6980
68.6980	DCA_se2_ag1_m_05 - phones	M	68.7480
68.7480	DCA_se2_ag1_m_05 - phones	sp	68.8480
68.8480	DCA_se2_ag1_m_05 - phones	TH	68.8880
68.8480	DCA_se2_ag1_m_05 - words	thing	69.0880
68.8880	DCA_se2_ag1_m_05 - phones	IH1	68.9680
68.9680	DCA_se2_ag1_m_05 - phones	NG	69.0880
69.0880	DCA_se2_ag1_m_05 - phones	DH	69.1180
69.0880	DCA_se2_ag1_m_05 - words	that	69.1780
69.1180	DCA_se2_ag1_m_05 - phones	AH0	69.1480
69.1480	DCA_se2_ag1_m_05 - phones	T	69.1780
69.1780	DCA_se2_ag1_m_05 - phones	Z	69.2080
69.1780	DCA_se2_ag1_m_05 - words	s	69.2080
69.2080	DCA_se2_ag1_m_05 - phones	sp	69.2580
69.2580	DCA_se2_ag1_m_05 - phones	HH	69.3180
69.2580	DCA_se2_ag1_m_05 - words	what	69.4080
69.3180	DCA_se2_ag1_m_05 - phones	W	69.3480
69.3480	DCA_se2_ag1_m_05 - phones	AH1	69.3780
69.3780	DCA_se2_ag1_m_05 - phones	T	69.4080
69.4080	DCA_se2_ag1_m_05 - phones	sp	69.4480
69.4480	DCA_se2_ag1_m_05 - phones	M	69.4980
69.4480	DCA_se2_ag1_m_05 - words	my	69.5780
69.4980	DCA_se2_ag1_m_05 - phones	AY1	69.5780
69.5780	DCA_se2_ag1_m_05 - phones	F	69.6080
69.5780	DCA_se2_ag1_m_05 - words	father	69.7080
69.6080	DCA_se2_ag1_m_05 - phones	AA1	69.6480
69.6480	DCA_se2_ag1_m_05 - phones	DH	69.6780
69.6780	DCA_se2_ag1_m_05 - phones	ER0	69.7080
69.7080	DCA_se2_ag1_m_05 - phones	T	69.7480
69.7080	DCA_se2_ag1_m_05 - words	told	69.9080
69.7480	DCA_se2_ag1_m_05 - phones	OW1	69.8280
69.8280	DCA_se2_ag1_m_05 - phones	L	69.8780
69.8780	DCA_se2_ag1_m_05 - phones	D	69.9080
69.9080	DCA_se2_ag1_m_05 - phones	M	69.9980
69.9080	DCA_se2_ag1_m_05 - words	me	70.0780
69.9980	DCA_se2_ag1_m_05 - phones	IY1	70.0780
70.0780	DCA_se2_ag1_m_05 - phones	Y	70.1380
70.0780	DCA_se2_ag1_m_05 - words	you	70.1880
70.1380	DCA_se2_ag1_m_05 - phones	UW1	70.1880
70.1880	DCA_se2_ag1_m_05 - phones	N	70.2380
70.1880	DCA_se2_ag1_m_05 - words	know	70.3380
70.2380	DCA_se2_ag1_m_05 - phones	OW1	70.3380
70.3380	DCA_se2_ag1_m_05 - phones	Y	70.3880
70.3380	DCA_se2_ag1_m_05 - words	you	70.4580
70.3880	DCA_se2_ag1_m_05 - phones	UW1	70.4580
70.4580	DCA_se2_ag1_m_05 - phones	sp	70.4880
70.4880	DCA_se2_ag1_m_05 - phones	AO1	70.7080
70.4880	DCA_se2_ag1_m_05 - words	always	70.8880
70.7080	DCA_se2_ag1_m_05 - phones	L	70.7580
70.7580	DCA_se2_ag1_m_05 - phones	W	70.8180
70.8180	DCA_se2_ag1_m_05 - phones	IY0	70.8580
70.8580	DCA_se2_ag1_m_05 - phones	Z	70.8880
70.8880	DCA_se2_ag1_m_05 - phones	T	70.9680
70.8880	DCA_se2_ag1_m_05 - words	try	71.1480
70.9680	DCA_se2_ag1_m_05 - phones	R	71.0080
71.0080	DCA_se2_ag1_m_05 - phones	AY1	71.1480
71.1480	DCA_se2_ag1_m_05 - phones	AE1	71.1780
71.1480	DCA_se2_ag1_m_05 - words	and	71.2080
71.1780	DCA_se2_ag1_m_05 - phones	N	71.2080
71.2080	DCA_se2_ag1_m_05 - phones	AW2	71.3380
71.2080	DCA_se2_ag1_m_05 - words	outdo	71.5780
71.3380	DCA_se2_ag1_m_05 - phones	T	71.4080
71.4080	DCA_se2_ag1_m_05 - phones	D	71.4380
71.4380	DCA_se2_ag1_m_05 - phones	UW1	71.5780
71.5780	DCA_se2_ag1_m_05 - phones	DH	71.6280
71.5780	DCA_se2_ag1_m_05 - words	the	71.6780
71.6280	DCA_se2_ag1_m_05 - phones	AH1	71.6780
71.6780	DCA_se2_ag1_m_05 - phones	AH1	71.7480
71.6780	DCA_se2_ag1_m_05 - words	other	71.8680
71.7480	DCA_se2_ag1_m_05 - phones	DH	71.8080
71.8080	DCA_se2_ag1_m_05 - phones	ER0	71.8680
71.8680	DCA_se2_ag1_m_05 - phones	sp	71.9480
71.9480	DCA_se2_ag1_m_05 - phones	F	71.9880
71.9480	DCA_se2_ag1_m_05 - words	fellas	72.3080
71.9880	DCA_se2_ag1_m_05 - phones	EH1	72.0780
72.0780	DCA_se2_ag1_m_05 - phones	L	72.2480
72.2480	DCA_se2_ag1_m_05 - phones	AH0	72.2780
72.2780	DCA_se2_ag1_m_05 - phones	S	72.3080
72.3080	DCA_se2_ag1_m_05 - phones	sp	72.3380
72.3380	DCA_se2_ag1_m_05 - phones	Y	72.4180
72.3380	DCA_se2_ag1_m_05 - words	you	72.4680
72.4180	DCA_se2_ag1_m_05 - phones	UW1	72.4680
72.4680	DCA_se2_ag1_m_05 - phones	N	72.4980
72.4680	DCA_se2_ag1_m_05 - words	know	72.5580
72.4980	DCA_se2_ag1_m_05 - phones	OW1	72.5580
72.5580	DCA_se2_ag1_m_05 - phones	sp	72.5880
72.5880	DCA_se2_ag1_m_05 - phones	AH0	72.6180
72.5880	DCA_se2_ag1_m_05 - words	and	72.9480
72.6180	DCA_se2_ag1_m_05 - phones	N	72.8780
72.8780	DCA_se2_ag1_m_05 - phones	D	72.9480
72.9480	DCA_se2_ag1_m_05 - phones	AH1	73.1480
72.9480	DCA_se2_ag1_m_05 - words	uh	73.1480
73.1480	DCA_se2_ag1_m_05 - phones	sp	73.2880
74.3029	DCA_se2_ag1_m_05 - phones	HH	74.5029
74.3029	DCA_se2_ag1_m_05 - words	when	74.6429
74.5029	DCA_se2_ag1_m_05 - phones	W	74.5429
74.5429	DCA_se2_ag1_m_05 - phones	EH1	74.5929
74.5929	DCA_se2_ag1_m_05 - phones	N	74.6429
74.6429	DCA_se2_ag1_m_05 - phones	K	74.7129
74.6429	DCA_se2_ag1_m_05 - words	christmas	75.1029
74.7129	DCA_se2_ag1_m_05 - phones	R	74.7429
74.7429	DCA_se2_ag1_m_05 - phones	IH1	74.7929
74.7929	DCA_se2_ag1_m_05 - phones	S	74.8829
74.8829	DCA_se2_ag1_m_05 - phones	M	74.9429
74.9429	DCA_se2_ag1_m_05 - phones	AH0	75.0429
75.0429	DCA_se2_ag1_m_05 - phones	S	75.1029
75.1029	DCA_se2_ag1_m_05 - phones	N	75.1729
75.1029	DCA_se2_ag1_m_05 - words	night	75.3229
75.1729	DCA_se2_ag1_m_05 - phones	AY1	75.2529
75.2529	DCA_se2_ag1_m_05 - phones	T	75.3229
75.3229	DCA_se2_ag1_m_05 - phones	sp	75.3629
75.3629	DCA_se2_ag1_m_05 - phones	K	75.4529
75.3629	DCA_se2_ag1_m_05 - words	came	75.8329
75.4529	DCA_se2_ag1_m_05 - phones	EY1	75.4829
75.4829	DCA_se2_ag1_m_05 - phones	M	75.8329
75.8329	DCA_se2_ag1_m_05 - phones	Y	75.8629
75.8329	DCA_se2_ag1_m_05 - words	you	75.9329
75.8629	DCA_se2_ag1_m_05 - phones	UW1	75.9329
75.9329	DCA_se2_ag1_m_05 - phones	N	75.9729
75.9329	DCA_se2_ag1_m_05 - words	know	76.3029
75.9729	DCA_se2_ag1_m_05 - phones	OW1	76.3029
76.3029	DCA_se2_ag1_m_05 - phones	sp	77.1341
77.1341	DCA_se2_ag1_m_05 - phones	EH1	77.2241
77.1341	DCA_se2_ag1_m_05 - words	everyone	77.6941
77.2241	DCA_se2_ag1_m_05 - phones	V	77.2641
77.2641	DCA_se2_ag1_m_05 - phones	R	77.3041
77.3041	DCA_se2_ag1_m_05 - phones	IY0	77.3641
77.3641	DCA_se2_ag1_m_05 - phones	W	77.4741
77.4741	DCA_se2_ag1_m_05 - phones	AH2	77.5941
77.5941	DCA_se2_ag1_m_05 - phones	N	77.6941
77.6941	DCA_se2_ag1_m_05 - phones	sp	77.7941
77.7941	DCA_se2_ag1_m_05 - phones	T	77.8641
77.7941	DCA_se2_ag1_m_05 - words	took	78.0141
77.8641	DCA_se2_ag1_m_05 - phones	UH1	77.8941
77.8941	DCA_se2_ag1_m_05 - phones	K	78.0141
78.0141	DCA_se2_ag1_m_05 - phones	DH	78.0541
78.0141	DCA_se2_ag1_m_05 - words	their	78.1541
78.0541	DCA_se2_ag1_m_05 - phones	EH1	78.1041
78.1041	DCA_se2_ag1_m_05 - phones	R	78.1541
78.1541	DCA_se2_ag1_m_05 - phones	B	78.2141
78.1541	DCA_se2_ag1_m_05 - words	bath	78.6141
78.2141	DCA_se2_ag1_m_05 - phones	AE1	78.5841
78.5841	DCA_se2_ag1_m_05 - phones	TH	78.6141
78.6141	DCA_se2_ag1_m_05 - phones	sp	78.8241
78.8241	DCA_se2_ag1_m_05 - phones	AH0	78.9241
78.8241	DCA_se2_ag1_m_05 - words	and	79.0641
78.9241	DCA_se2_ag1_m_05 - phones	N	79.0641
79.0641	DCA_se2_ag1_m_05 - phones	sp	79.2541
79.2541	DCA_se2_ag1_m_05 - phones	AH1	79.7941
79.2541	DCA_se2_ag1_m_05 - words	uhh	79.7941
79.7941	DCA_se2_ag1_m_05 - phones	sp	81.2923
81.2923	DCA_se2_ag1_m_05 - phones	JH	81.3523
81.2923	DCA_se2_ag1_m_05 - words	jumped	81.5723
81.3523	DCA_se2_ag1_m_05 - phones	AH1	81.4023
81.4023	DCA_se2_ag1_m_05 - phones	M	81.5023
81.5023	DCA_se2_ag1_m_05 - phones	P	81.5423
81.5423	DCA_se2_ag1_m_05 - phones	T	81.5723
81.5723	DCA_se2_ag1_m_05 - phones	IH0	81.6023
81.5723	DCA_se2_ag1_m_05 - words	in	81.7223
81.6023	DCA_se2_ag1_m_05 - phones	N	81.7223
81.7223	DCA_se2_ag1_m_05 - phones	B	81.8023
81.7223	DCA_se2_ag1_m_05 - words	bed	82.0923
81.8023	DCA_se2_ag1_m_05 - phones	EH1	82.0423
82.0423	DCA_se2_ag1_m_05 - phones	D	82.0923
82.0923	DCA_se2_ag1_m_05 - phones	sp	83.5213
83.5213	DCA_se2_ag1_m_05 - phones	Y	83.5513
83.5213	DCA_se2_ag1_m_05 - words	you	83.5913
83.5513	DCA_se2_ag1_m_05 - phones	UW1	83.5913
83.5913	DCA_se2_ag1_m_05 - phones	N	83.6313
83.5913	DCA_se2_ag1_m_05 - words	know	83.7813
83.6313	DCA_se2_ag1_m_05 - phones	OW1	83.7813
83.7813	DCA_se2_ag1_m_05 - phones	sp	87.0089
87.0089	DCA_se2_ag1_m_05 - phones	K	87.0789
87.0089	DCA_se2_ag1_m_05 - words	couldn't	87.2589
87.0789	DCA_se2_ag1_m_05 - phones	UH1	87.1189
87.1189	DCA_se2_ag1_m_05 - phones	D	87.1489
87.1489	DCA_se2_ag1_m_05 - phones	AH0	87.1789
87.1789	DCA_se2_ag1_m_05 - phones	N	87.2089
87.2089	DCA_se2_ag1_m_05 - phones	T	87.2589
87.2589	DCA_se2_ag1_m_05 - phones	S	87.3589
87.2589	DCA_se2_ag1_m_05 - words	sleep	87.5389
87.3589	DCA_se2_ag1_m_05 - phones	L	87.4289
87.4289	DCA_se2_ag1_m_05 - phones	IY1	87.4589
87.4589	DCA_se2_ag1_m_05 - phones	P	87.5389
87.5389	DCA_se2_ag1_m_05 - phones	sp	87.6989
87.6989	DCA_se2_ag1_m_05 - phones	N	87.7989
87.6989	DCA_se2_ag1_m_05 - words	no	88.0289
87.7989	DCA_se2_ag1_m_05 - phones	OW1	88.0289
88.4479	DCA_se2_ag1_m_05 - phones	sil	88.5079
88.5079	DCA_se2_ag1_m_05 - phones	K	88.5379
88.5079	DCA_se2_ag1_m_05 - words	couldn't	88.6979
88.5379	DCA_se2_ag1_m_05 - phones	UH1	88.5679
88.5679	DCA_se2_ag1_m_05 - phones	D	88.5979
88.5979	DCA_se2_ag1_m_05 - phones	AH0	88.6279
88.6279	DCA_se2_ag1_m_05 - phones	N	88.6579
88.6579	DCA_se2_ag1_m_05 - phones	T	88.6979
88.6979	DCA_se2_ag1_m_05 - phones	S	88.7879
88.6979	DCA_se2_ag1_m_05 - words	sleep	88.9979
88.7879	DCA_se2_ag1_m_05 - phones	L	88.8179
88.8179	DCA_se2_ag1_m_05 - phones	IY1	88.8479
88.8479	DCA_se2_ag1_m_05 - phones	P	88.9979
88.9979	DCA_se2_ag1_m_05 - phones	sp	89.3379
90.4088	DCA_se2_ag1_m_05 - phones	Y	90.5088
90.4088	DCA_se2_ag1_m_05 - words	you	90.5488
90.5088	DCA_se2_ag1_m_05 - phones	UW1	90.5488
90.5488	DCA_se2_ag1_m_05 - phones	N	90.5888
90.5488	DCA_se2_ag1_m_05 - words	know	90.6688
90.5888	DCA_se2_ag1_m_05 - phones	OW1	90.6688
90.6688	DCA_se2_ag1_m_05 - phones	sp	90.6988
90.6988	DCA_se2_ag1_m_05 - phones	K	90.7288
90.6988	DCA_se2_ag1_m_05 - words	cause	90.8788
90.7288	DCA_se2_ag1_m_05 - phones	AA1	90.7688
90.7688	DCA_se2_ag1_m_05 - phones	Z	90.8788
90.8788	DCA_se2_ag1_m_05 - phones	sp	90.9088
90.9088	DCA_se2_ag1_m_05 - phones	W	90.9488
90.9088	DCA_se2_ag1_m_05 - words	we	91.0188
90.9488	DCA_se2_ag1_m_05 - phones	IY1	91.0188
91.0188	DCA_se2_ag1_m_05 - phones	sp	91.0888
91.0888	DCA_se2_ag1_m_05 - phones	HH	91.1488
91.0888	DCA_se2_ag1_m_05 - words	hearing	91.3288
91.1488	DCA_se2_ag1_m_05 - phones	IY1	91.2388
91.2388	DCA_se2_ag1_m_05 - phones	R	91.2688
91.2688	DCA_se2_ag1_m_05 - phones	IH0	91.2988
91.2988	DCA_se2_ag1_m_05 - phones	NG	91.3288
91.3288	DCA_se2_ag1_m_05 - phones	DH	91.3588
91.3288	DCA_se2_ag1_m_05 - words	the	91.4688
91.3588	DCA_se2_ag1_m_05 - phones	IY0	91.4688
91.4688	DCA_se2_ag1_m_05 - phones	sp	91.4988
91.4988	DCA_se2_ag1_m_05 - phones	P	91.5788
91.4988	DCA_se2_ag1_m_05 - words	people	91.7688
91.5788	DCA_se2_ag1_m_05 - phones	IY1	91.6188
91.6188	DCA_se2_ag1_m_05 - phones	P	91.6988
91.6988	DCA_se2_ag1_m_05 - phones	AH0	91.7288
91.7288	DCA_se2_ag1_m_05 - phones	L	91.7688
91.7688	DCA_se2_ag1_m_05 - phones	D	91.8388
91.7688	DCA_se2_ag1_m_05 - words	downstairs	92.4088
91.8388	DCA_se2_ag1_m_05 - phones	AW1	91.9988
91.9988	DCA_se2_ag1_m_05 - phones	N	92.0588
92.0588	DCA_se2_ag1_m_05 - phones	S	92.1588
92.1588	DCA_se2_ag1_m_05 - phones	T	92.2288
92.2288	DCA_se2_ag1_m_05 - phones	EH1	92.3488
92.3488	DCA_se2_ag1_m_05 - phones	R	92.3788
92.3788	DCA_se2_ag1_m_05 - phones	Z	92.4088
92.4088	DCA_se2_ag1_m_05 - phones	Y	92.4388
92.4088	DCA_se2_ag1_m_05 - words	you	92.4888
92.4388	DCA_se2_ag1_m_05 - phones	UW1	92.4888
92.4888	DCA_se2_ag1_m_05 - phones	sp	92.5188
92.5188	DCA_se2_ag1_m_05 - phones	N	92.5488
92.5188	DCA_se2_ag1_m_05 - words	know	92.5788
92.5488	DCA_se2_ag1_m_05 - phones	OW1	92.5788
92.5774	DCA_int_01 - phones	M	93.1374
92.5774	DCA_int_01 - words	mm-hm	93.2274
93.1374	DCA_int_01 - phones	HH	93.1874
93.1874	DCA_int_01 - phones	M	93.2274
94.6595	DCA_se2_ag1_m_05 - phones	sil	94.7995
94.7995	DCA_se2_ag1_m_05 - phones	AE1	94.8895
94.7995	DCA_se2_ag1_m_05 - words	and	95.0095
94.8895	DCA_se2_ag1_m_05 - phones	N	95.0095
95.0095	DCA_se2_ag1_m_05 - phones	AE1	95.0995
95.0095	DCA_se2_ag1_m_05 - words	and	95.2495
95.0995	DCA_se2_ag1_m_05 - phones	N	95.2495
95.2495	DCA_se2_ag1_m_05 - phones	B	95.3095
95.2495	DCA_se2_ag1_m_05 - words	by	95.3795
95.3095	DCA_se2_ag1_m_05 - phones	AY1	95.3795
95.3795	DCA_se2_ag1_m_05 - phones	DH	95.4395
95.3795	DCA_se2_ag1_m_05 - words	that	95.5895
95.4395	DCA_se2_ag1_m_05 - phones	AE1	95.4895
95.4895	DCA_se2_ag1_m_05 - phones	T	95.5895
95.5895	DCA_se2_ag1_m_05 - phones	T	95.6595
95.5895	DCA_se2_ag1_m_05 - words	time	95.8895
95.6595	DCA_se2_ag1_m_05 - phones	AY1	95.8095
95.8095	DCA_se2_ag1_m_05 - phones	M	95.8895
95.8895	DCA_se2_ag1_m_05 - phones	Y	95.9295
95.8895	DCA_se2_ag1_m_05 - words	you	95.9695
95.9295	DCA_se2_ag1_m_05 - phones	UW1	95.9695
95.9695	DCA_se2_ag1_m_05 - phones	N	96.0195
95.9695	DCA_se2_ag1_m_05 - words	know	96.1095
96.0195	DCA_se2_ag1_m_05 - phones	OW1	96.1095
96.1095	DCA_se2_ag1_m_05 - phones	W	96.1895
96.1095	DCA_se2_ag1_m_05 - words	we	96.2495
96.1895	DCA_se2_ag1_m_05 - phones	IY1	96.2495
96.2495	DCA_se2_ag1_m_05 - phones	N	96.2895
96.2495	DCA_se2_ag1_m_05 - words	knew	96.4495
96.2895	DCA_se2_ag1_m_05 - phones	UW1	96.4495
96.4495	DCA_se2_ag1_m_05 - phones	DH	96.5895
96.4495	DCA_se2_ag1_m_05 - words	that	96.6795
96.5895	DCA_se2_ag1_m_05 - phones	AH0	96.6295
96.6295	DCA_se2_ag1_m_05 - phones	T	96.6795
96.6795	DCA_se2_ag1_m_05 - phones	DH	96.7295
96.6795	DCA_se2_ag1_m_05 - words	there	96.8495
96.7295	DCA_se2_ag1_m_05 - phones	EH1	96.7595
96.7595	DCA_se2_ag1_m_05 - phones	R	96.8495
96.8495	DCA_se2_ag1_m_05 - phones	W	96.9295
96.8495	DCA_se2_ag1_m_05 - words	wasn't	97.1595
96.9295	DCA_se2_ag1_m_05 - phones	AH1	96.9895
96.9895	DCA_se2_ag1_m_05 - phones	Z	97.0595
97.0595	DCA_se2_ag1_m_05 - phones	AH0	97.0895
97.0895	DCA_se2_ag1_m_05 - phones	N	97.1195
97.1195	DCA_se2_ag1_m_05 - phones	T	97.1595
97.1595	DCA_se2_ag1_m_05 - phones	EH1	97.1895
97.1595	DCA_se2_ag1_m_05 - words	any	97.2895
97.1895	DCA_se2_ag1_m_05 - phones	N	97.2195
97.2195	DCA_se2_ag1_m_05 - phones	IY0	97.2895
97.2895	DCA_se2_ag1_m_05 - phones	S	97.3995
97.2895	DCA_se2_ag1_m_05 - words	santa	97.6195
97.3995	DCA_se2_ag1_m_05 - phones	AE1	97.5395
97.5395	DCA_se2_ag1_m_05 - phones	N	97.5695
97.5695	DCA_se2_ag1_m_05 - phones	AH0	97.6195
97.6195	DCA_se2_ag1_m_05 - phones	K	97.6495
97.6195	DCA_se2_ag1_m_05 - words	claus	97.8995
97.6495	DCA_se2_ag1_m_05 - phones	L	97.6895
97.6895	DCA_se2_ag1_m_05 - phones	AO1	97.8395
97.8395	DCA_se2_ag1_m_05 - phones	Z	97.8995
97.8995	DCA_se2_ag1_m_05 - phones	Y	97.9595
97.8995	DCA_se2_ag1_m_05 - words	you	98.0195
97.9595	DCA_se2_ag1_m_05 - phones	UW1	98.0195
98.0195	DCA_se2_ag1_m_05 - phones	N	98.0595
98.0195	DCA_se2_ag1_m_05 - words	kne-	98.1095
98.0595	DCA_se2_ag1_m_05 - phones	UW1	98.1095
98.1095	DCA_se2_ag1_m_05 - phones	W	98.1995
98.1095	DCA_se2_ag1_m_05 - words	we	98.2795
98.1995	DCA_se2_ag1_m_05 - phones	IY1	98.2795
98.2795	DCA_se2_ag1_m_05 - phones	N	98.3195
98.2795	DCA_se2_ag1_m_05 - words	knew	98.4195
98.3195	DCA_se2_ag1_m_05 - phones	UW1	98.4195
98.4195	DCA_se2_ag1_m_05 - phones	HH	98.4795
98.4195	DCA_se2_ag1_m_05 - words	who	98.5795
98.4795	DCA_se2_ag1_m_05 - phones	UW1	98.5795
98.5795	DCA_se2_ag1_m_05 - phones	S	98.7095
98.5795	DCA_se2_ag1_m_05 - words	santa	98.8495
98.7095	DCA_se2_ag1_m_05 - phones	AE1	98.7495
98.7495	DCA_se2_ag1_m_05 - phones	N	98.7895
98.7895	DCA_se2_ag1_m_05 - phones	AH0	98.8495
98.8495	DCA_se2_ag1_m_05 - phones	K	98.9095
98.8495	DCA_se2_ag1_m_05 - words	claus	99.1995
98.9095	DCA_se2_ag1_m_05 - phones	L	99.0295
99.0295	DCA_se2_ag1_m_05 - phones	AO1	99.0795
99.0795	DCA_se2_ag1_m_05 - phones	Z	99.1995
99.1995	DCA_se2_ag1_m_05 - phones	W	99.2895
99.1995	DCA_se2_ag1_m_05 - words	was	99.6795
99.2895	DCA_se2_ag1_m_05 - phones	AO1	99.5995
99.5995	DCA_se2_ag1_m_05 - phones	Z	99.6795
99.6795	DCA_se2_ag1_m_05 - phones	Y	99.7295
99.6795	DCA_se2_ag1_m_05 - words	you	99.7695
99.7295	DCA_se2_ag1_m_05 - phones	UW1	99.7695
99.7695	DCA_se2_ag1_m_05 - phones	N	99.8195
99.7695	DCA_se2_ag1_m_05 - words	know	99.8995
99.8195	DCA_se2_ag1_m_05 - phones	OW1	99.8995
99.8849	DCA_int_01 - phones	M	100.3349
99.8849	DCA_int_01 - words	mm-hm	100.3949
99.8995	DCA_se2_ag1_m_05 - phones	sp	99.9495
100.3349	DCA_int_01 - phones	HH	100.3649
100.3649	DCA_int_01 - phones	M	100.3949
101.1345	DCA_se2_ag1_m_05 - phones	B	101.2745
101.1345	DCA_se2_ag1_m_05 - words	but	101.4045
101.2745	DCA_se2_ag1_m_05 - phones	AH1	101.3045
101.3045	DCA_se2_ag1_m_05 - phones	T	101.4045
101.4045	DCA_se2_ag1_m_05 - phones	Y	101.4445
101.4045	DCA_se2_ag1_m_05 - words	you	101.4845
101.4445	DCA_se2_ag1_m_05 - phones	UW1	101.4845
101.4845	DCA_se2_ag1_m_05 - phones	sp	101.5245
101.5245	DCA_se2_ag1_m_05 - phones	N	101.6045
101.5245	DCA_se2_ag1_m_05 - words	knew	101.6645
101.6045	DCA_se2_ag1_m_05 - phones	Y	101.6345
101.6345	DCA_se2_ag1_m_05 - phones	UW1	101.6645
101.6645	DCA_se2_ag1_m_05 - phones	sp	101.7145
101.7145	DCA_se2_ag1_m_05 - phones	S	101.8845
101.7145	DCA_se2_ag1_m_05 - words	something	102.0945
101.8845	DCA_se2_ag1_m_05 - phones	AH1	101.9345
101.9345	DCA_se2_ag1_m_05 - phones	M	101.9645
101.9645	DCA_se2_ag1_m_05 - phones	TH	101.9945
101.9945	DCA_se2_ag1_m_05 - phones	IH0	102.0245
102.0245	DCA_se2_ag1_m_05 - phones	NG	102.0945
102.0945	DCA_se2_ag1_m_05 - phones	sp	102.1945
102.1945	DCA_se2_ag1_m_05 - phones	F	102.2545
102.1945	DCA_se2_ag1_m_05 - words	fishy	102.4545
102.2545	DCA_se2_ag1_m_05 - phones	IH1	102.3245
102.3245	DCA_se2_ag1_m_05 - phones	SH	102.4245
102.4245	DCA_se2_ag1_m_05 - phones	IY0	102.4545
102.4545	DCA_se2_ag1_m_05 - phones	sp	102.4845
102.4845	DCA_se2_ag1_m_05 - phones	W	102.5145
102.4845	DCA_se2_ag1_m_05 - words	was	102.6045
102.5145	DCA_se2_ag1_m_05 - phones	AH0	102.5445
102.5445	DCA_se2_ag1_m_05 - phones	Z	102.6045
102.6045	DCA_se2_ag1_m_05 - phones	G	102.6645
102.6045	DCA_se2_ag1_m_05 - words	going	102.8545
102.6645	DCA_se2_ag1_m_05 - phones	OW1	102.7645
102.7645	DCA_se2_ag1_m_05 - phones	IH0	102.8145
102.8145	DCA_se2_ag1_m_05 - phones	N	102.8545
102.8545	DCA_se2_ag1_m_05 - phones	AO1	102.9445
102.8545	DCA_se2_ag1_m_05 - words	on	102.9945
102.9445	DCA_se2_ag1_m_05 - phones	N	102.9945
102.9945	DCA_se2_ag1_m_05 - phones	D	103.0545
102.9945	DCA_se2_ag1_m_05 - words	downstairs	103.7245
103.0545	DCA_se2_ag1_m_05 - phones	AW1	103.1945
103.1945	DCA_se2_ag1_m_05 - phones	N	103.2645
103.2645	DCA_se2_ag1_m_05 - phones	S	103.3345
103.3345	DCA_se2_ag1_m_05 - phones	T	103.3845
103.3845	DCA_se2_ag1_m_05 - phones	EH1	103.6345
103.6345	DCA_se2_ag1_m_05 - phones	R	103.6945
103.6945	DCA_se2_ag1_m_05 - phones	Z	103.7245
103.7245	DCA_se2_ag1_m_05 - phones	HH	103.7545
103.7245	DCA_se2_ag1_m_05 - words	while	103.8645
103.7545	DCA_se2_ag1_m_05 - phones	W	103.8045
103.8045	DCA_se2_ag1_m_05 - phones	AY1	103.8345
103.8345	DCA_se2_ag1_m_05 - phones	L	103.8645
103.8645	DCA_se2_ag1_m_05 - phones	Y	103.9345
103.8645	DCA_se2_ag1_m_05 - words	you	103.9945
103.9345	DCA_se2_ag1_m_05 - phones	UW1	103.9945
103.9945	DCA_se2_ag1_m_05 - phones	W	104.0445
103.9945	DCA_se2_ag1_m_05 - words	were	104.0745
104.0445	DCA_se2_ag1_m_05 - phones	ER1	104.0745
104.0745	DCA_se2_ag1_m_05 - phones	sp	104.1045
104.1045	DCA_se2_ag1_m_05 - phones	AH0	104.2045
104.1045	DCA_se2_ag1_m_05 - words	upstairs	104.5545
104.2045	DCA_se2_ag1_m_05 - phones	P	104.2745
104.2745	DCA_se2_ag1_m_05 - phones	S	104.3345
104.3345	DCA_se2_ag1_m_05 - phones	T	104.3845
104.3845	DCA_se2_ag1_m_05 - phones	EH1	104.4845
104.4845	DCA_se2_ag1_m_05 - phones	R	104.5245
104.5245	DCA_se2_ag1_m_05 - phones	Z	104.5545
104.5545	DCA_se2_ag1_m_05 - phones	sp	104.6545
104.6545	DCA_se2_ag1_m_05 - phones	Y	104.6845
104.6545	DCA_se2_ag1_m_05 - words	you	104.7145
104.6845	DCA_se2_ag1_m_05 - phones	UW1	104.7145
104.7145	DCA_se2_ag1_m_05 - phones	sp	104.7445
104.7445	DCA_se2_ag1_m_05 - phones	AH2	104.7745
104.7445	DCA_se2_ag1_m_05 - words	understand	105.3645
104.7745	DCA_se2_ag1_m_05 - phones	N	104.8045
104.8045	DCA_se2_ag1_m_05 - phones	D	104.8345
104.8345	DCA_se2_ag1_m_05 - phones	ER0	104.8645
104.8645	DCA_se2_ag1_m_05 - phones	S	104.8945
104.8945	DCA_se2_ag1_m_05 - phones	T	104.9445
104.9445	DCA_se2_ag1_m_05 - phones	AE1	104.9945
104.9945	DCA_se2_ag1_m_05 - phones	N	105.0645
105.0645	DCA_se2_ag1_m_05 - phones	D	105.3645
105.5553	DCA_se2_ag1_m_05 - phones	sil	105.6853
105.6853	DCA_se2_ag1_m_05 - phones	S	105.7953
105.6853	DCA_se2_ag1_m_05 - words	so	105.9553
105.7953	DCA_se2_ag1_m_05 - phones	OW1	105.9553
105.9553	DCA_se2_ag1_m_05 - phones	sp	105.9853
105.9853	DCA_se2_ag1_m_05 - phones	HH	106.0153
105.9853	DCA_se2_ag1_m_05 - words	what	106.1153
106.0153	DCA_se2_ag1_m_05 - phones	W	106.0553
106.0553	DCA_se2_ag1_m_05 - phones	AH1	106.0853
106.0853	DCA_se2_ag1_m_05 - phones	T	106.1153
106.1153	DCA_se2_ag1_m_05 - phones	sp	106.1453
106.1453	DCA_se2_ag1_m_05 - phones	W	106.1953
106.1453	DCA_se2_ag1_m_05 - words	we	106.2253
106.1953	DCA_se2_ag1_m_05 - phones	IY1	106.2253
106.2253	DCA_se2_ag1_m_05 - phones	Y	106.2553
106.2253	DCA_se2_ag1_m_05 - words	used	106.3553
106.2553	DCA_se2_ag1_m_05 - phones	UW1	106.2953
106.2953	DCA_se2_ag1_m_05 - phones	Z	106.3253
106.3253	DCA_se2_ag1_m_05 - phones	D	106.3553
106.3553	DCA_se2_ag1_m_05 - phones	T	106.3953
106.3553	DCA_se2_ag1_m_05 - words	to	106.4553
106.3953	DCA_se2_ag1_m_05 - phones	AH0	106.4553
106.4553	DCA_se2_ag1_m_05 - phones	D	106.5253
106.4553	DCA_se2_ag1_m_05 - words	do	106.9053
106.5253	DCA_se2_ag1_m_05 - phones	UW1	106.9053
107.3401	DCA_se2_ag1_m_05 - phones	sil	107.5001
107.5001	DCA_se2_ag1_m_05 - phones	AO1	107.6401
107.5001	DCA_se2_ag1_m_05 - words	all	107.7301
107.6401	DCA_se2_ag1_m_05 - phones	L	107.7301
107.7301	DCA_se2_ag1_m_05 - phones	G	107.7701
107.7301	DCA_se2_ag1_m_05 - words	get	107.8401
107.7701	DCA_se2_ag1_m_05 - phones	IH1	107.8101
107.8101	DCA_se2_ag1_m_05 - phones	T	107.8401
107.8401	DCA_se2_ag1_m_05 - phones	T	107.8901
107.8401	DCA_se2_ag1_m_05 - words	together	108.1601
107.8901	DCA_se2_ag1_m_05 - phones	AH0	107.9301
107.9301	DCA_se2_ag1_m_05 - phones	G	108.0001
108.0001	DCA_se2_ag1_m_05 - phones	EH1	108.1001
108.1001	DCA_se2_ag1_m_05 - phones	DH	108.1301
108.1301	DCA_se2_ag1_m_05 - phones	ER0	108.1601
108.1601	DCA_se2_ag1_m_05 - phones	W	108.1901
108.1601	DCA_se2_ag1_m_05 - words	we	108.2501
108.1901	DCA_se2_ag1_m_05 - phones	IY1	108.2501
108.2501	DCA_se2_ag1_m_05 - phones	S	108.3501
108.2501	DCA_se2_ag1_m_05 - words	say	108.4001
108.3501	DCA_se2_ag1_m_05 - phones	EY1	108.4001
108.4001	DCA_se2_ag1_m_05 - phones	IH0	108.4501
108.4001	DCA_se2_ag1_m_05 - words	if	108.4901
108.4501	DCA_se2_ag1_m_05 - phones	F	108.4901
108.4901	DCA_se2_ag1_m_05 - phones	Y	108.5301
108.4901	DCA_se2_ag1_m_05 - words	you	108.5801
108.5301	DCA_se2_ag1_m_05 - phones	UW1	108.5801
108.5801	DCA_se2_ag1_m_05 - phones	W	108.6701
108.5801	DCA_se2_ag1_m_05 - words	wake	108.8101
108.6701	DCA_se2_ag1_m_05 - phones	EY1	108.7501
108.7501	DCA_se2_ag1_m_05 - phones	K	108.8101
108.8101	DCA_se2_ag1_m_05 - phones	AH1	108.8501
108.8101	DCA_se2_ag1_m_05 - words	up	108.9101
108.8501	DCA_se2_ag1_m_05 - phones	P	108.9101
108.9101	DCA_se2_ag1_m_05 - phones	F	109.0001
108.9101	DCA_se2_ag1_m_05 - words	first	109.1901
109.0001	DCA_se2_ag1_m_05 - phones	ER1	109.0701
109.0701	DCA_se2_ag1_m_05 - phones	S	109.1501
109.1501	DCA_se2_ag1_m_05 - phones	T	109.1901
109.1901	DCA_se2_ag1_m_05 - phones	IH0	109.2201
109.1901	DCA_se2_ag1_m_05 - words	in	109.2501
109.2201	DCA_se2_ag1_m_05 - phones	N	109.2501
109.2501	DCA_se2_ag1_m_05 - phones	DH	109.2801
109.2501	DCA_se2_ag1_m_05 - words	the	109.3101
109.2801	DCA_se2_ag1_m_05 - phones	AH0	109.3101
109.3101	DCA_se2_ag1_m_05 - phones	M	109.3401
109.3101	DCA_se2_ag1_m_05 - words	morning	109.5001
109.3401	DCA_se2_ag1_m_05 - phones	AO1	109.3701
109.3701	DCA_se2_ag1_m_05 - phones	R	109.4101
109.4101	DCA_se2_ag1_m_05 - phones	N	109.4401
109.4401	DCA_se2_ag1_m_05 - phones	IH0	109.4701
109.4701	DCA_se2_ag1_m_05 - phones	NG	109.5001
109.5001	DCA_se2_ag1_m_05 - phones	Y	109.5301
109.5001	DCA_se2_ag1_m_05 - words	you	109.5601
109.5301	DCA_se2_ag1_m_05 - phones	UW1	109.5601
109.5601	DCA_se2_ag1_m_05 - phones	sp	109.5901
109.5901	DCA_se2_ag1_m_05 - phones	W	109.6501
109.5901	DCA_se2_ag1_m_05 - words	wake	109.8101
109.6501	DCA_se2_ag1_m_05 - phones	EY1	109.7401
109.7401	DCA_se2_ag1_m_05 - phones	K	109.8101
109.8101	DCA_se2_ag1_m_05 - phones	M	109.8601
109.8101	DCA_se2_ag1_m_05 - words	me	110.0101
109.8601	DCA_se2_ag1_m_05 - phones	IY1	110.0101
110.0101	DCA_se2_ag1_m_05 - phones	AH1	110.1401
110.0101	DCA_se2_ag1_m_05 - words	up	110.2901
110.1401	DCA_se2_ag1_m_05 - phones	P	110.2901
110.2901	DCA_se2_ag1_m_05 - phones	ER0	110.3701
110.2901	DCA_se2_ag1_m_05 - words	or	110.3701
110.3701	DCA_se2_ag1_m_05 - phones	sp	110.4001
110.4001	DCA_se2_ag1_m_05 - phones	IH0	110.4801
110.4001	DCA_se2_ag1_m_05 - words	if	110.5701
110.4801	DCA_se2_ag1_m_05 - phones	F	110.5701
110.5701	DCA_se2_ag1_m_05 - words	i	110.6501
110.5701	DCA_se2_ag1_m_05 - phones	AY1	110.6501
110.6501	DCA_se2_ag1_m_05 - phones	W	110.7801
110.6501	DCA_se2_ag1_m_05 - words	wake	110.9101
110.7801	DCA_se2_ag1_m_05 - phones	EY1	110.8501
110.8501	DCA_se2_ag1_m_05 - phones	K	110.9101
110.9101	DCA_se2_ag1_m_05 - phones	AH1	110.9501
110.9101	DCA_se2_ag1_m_05 - words	up	111.0501
110.9501	DCA_se2_ag1_m_05 - phones	P	111.0501
111.0501	DCA_se2_ag1_m_05 - phones	ER1	111.2001
111.0501	DCA_se2_ag1_m_05 - words	earlier	111.3201
111.2001	DCA_se2_ag1_m_05 - phones	L	111.2601
111.2601	DCA_se2_ag1_m_05 - phones	IY0	111.2901
111.2901	DCA_se2_ag1_m_05 - phones	ER0	111.3201
111.3201	DCA_se2_ag1_m_05 - phones	sp	111.3601
111.3601	DCA_se2_ag1_m_05 - phones	DH	111.3901
111.3601	DCA_se2_ag1_m_05 - words	than	111.4501
111.3901	DCA_se2_ag1_m_05 - phones	AH0	111.4201
111.4201	DCA_se2_ag1_m_05 - phones	N	111.4501
111.4501	DCA_se2_ag1_m_05 - phones	Y	111.4801
111.4501	DCA_se2_ag1_m_05 - words	you	111.5601
111.4801	DCA_se2_ag1_m_05 - phones	UW1	111.5601
111.5601	DCA_se2_ag1_m_05 - words	i	111.6801
111.5601	DCA_se2_ag1_m_05 - phones	AY1	111.6801
111.6801	DCA_se2_ag1_m_05 - phones	W	111.7801
111.6801	DCA_se2_ag1_m_05 - words	wake	111.9101
111.7801	DCA_se2_ag1_m_05 - phones	EY1	111.8401
111.8401	DCA_se2_ag1_m_05 - phones	K	111.9101
111.9101	DCA_se2_ag1_m_05 - phones	Y	111.9601
111.9101	DCA_se2_ag1_m_05 - words	you	112.0501
111.9601	DCA_se2_ag1_m_05 - phones	UW1	112.0501
112.0501	DCA_se2_ag1_m_05 - phones	AH1	112.1101
112.0501	DCA_se2_ag1_m_05 - words	up	112.3301
112.1101	DCA_se2_ag1_m_05 - phones	P	112.3301
113.7773	DCA_se2_ag1_m_05 - phones	sil	113.8873
113.8873	DCA_se2_ag1_m_05 - phones	W	113.9173
113.8873	DCA_se2_ag1_m_05 - words	we	113.9973
113.9173	DCA_se2_ag1_m_05 - phones	IY1	113.9973
113.9973	DCA_se2_ag1_m_05 - phones	W	114.0373
113.9973	DCA_se2_ag1_m_05 - words	would	114.0973
114.0373	DCA_se2_ag1_m_05 - phones	UH1	114.0673
114.0673	DCA_se2_ag1_m_05 - phones	D	114.0973
114.0973	DCA_se2_ag1_m_05 - phones	W	114.1873
114.0973	DCA_se2_ag1_m_05 - words	wake	114.3673
114.1873	DCA_se2_ag1_m_05 - phones	EY1	114.2773
114.2773	DCA_se2_ag1_m_05 - phones	K	114.3673
114.3673	DCA_se2_ag1_m_05 - phones	AH1	114.4773
114.3673	DCA_se2_ag1_m_05 - words	up	114.5373
114.4773	DCA_se2_ag1_m_05 - phones	P	114.5373
114.5373	DCA_se2_ag1_m_05 - phones	AH0	114.5873
114.5373	DCA_se2_ag1_m_05 - words	and	114.6573
114.5873	DCA_se2_ag1_m_05 - phones	N	114.6573
114.6573	DCA_se2_ag1_m_05 - phones	sp	114.7373
114.7373	DCA_se2_ag1_m_05 - phones	K	114.8373
114.7373	DCA_se2_ag1_m_05 - words	come	114.9873
114.8373	DCA_se2_ag1_m_05 - phones	AH1	114.8773
114.8773	DCA_se2_ag1_m_05 - phones	M	114.9873
114.9873	DCA_se2_ag1_m_05 - phones	D	115.0473
114.9873	DCA_se2_ag1_m_05 - words	down	115.2673
115.0473	DCA_se2_ag1_m_05 - phones	AW1	115.2373
115.2373	DCA_se2_ag1_m_05 - phones	N	115.2673
115.2673	DCA_se2_ag1_m_05 - phones	AH0	115.2973
115.2673	DCA_se2_ag1_m_05 - words	and	115.4873
115.2973	DCA_se2_ag1_m_05 - phones	N	115.4873
115.4873	DCA_se2_ag1_m_05 - phones	sp	115.6173
115.6173	DCA_se2_ag1_m_05 - phones	OW1	115.7473
115.6173	DCA_se2_ag1_m_05 - words	open	115.9673
115.7473	DCA_se2_ag1_m_05 - phones	P	115.8373
115.8373	DCA_se2_ag1_m_05 - phones	AH0	115.8673
115.8673	DCA_se2_ag1_m_05 - phones	N	115.9673
115.9673	DCA_se2_ag1_m_05 - phones	sp	115.9973
115.9973	DCA_se2_ag1_m_05 - phones	G	116.0473
115.9973	DCA_se2_ag1_m_05 - words	gifts	116.3973
116.0473	DCA_se2_ag1_m_05 - phones	IH1	116.1773
116.1773	DCA_se2_ag1_m_05 - phones	F	116.3373
116.3373	DCA_se2_ag1_m_05 - phones	S	116.3973
116.3973	DCA_se2_ag1_m_05 - phones	Y	116.4273
116.3973	DCA_se2_ag1_m_05 - words	you	116.4673
116.4273	DCA_se2_ag1_m_05 - phones	UW1	116.4673
116.4673	DCA_se2_ag1_m_05 - phones	sp	116.4973
116.4973	DCA_se2_ag1_m_05 - phones	N	116.5473
116.4973	DCA_se2_ag1_m_05 - words	know	116.6673
116.5473	DCA_se2_ag1_m_05 - phones	OW1	116.6673
116.6673	DCA_se2_ag1_m_05 - phones	sp	117.8712
117.8712	DCA_se2_ag1_m_05 - phones	S	117.9912
117.8712	DCA_se2_ag1_m_05 - words	see	118.0212
117.9912	DCA_se2_ag1_m_05 - phones	IY1	118.0212
118.0212	DCA_se2_ag1_m_05 - phones	W	118.0512
118.0212	DCA_se2_ag1_m_05 - words	what	118.1112
118.0512	DCA_se2_ag1_m_05 - phones	AH1	118.0812
118.0812	DCA_se2_ag1_m_05 - phones	T	118.1112
118.1112	DCA_se2_ag1_m_05 - phones	W	118.1412
118.1112	DCA_se2_ag1_m_05 - words	we	118.2212
118.1412	DCA_se2_ag1_m_05 - phones	IY1	118.2212
118.2212	DCA_se2_ag1_m_05 - phones	sp	118.2612
118.2612	DCA_se2_ag1_m_05 - phones	HH	118.3412
118.2612	DCA_se2_ag1_m_05 - words	had	118.5912
118.3412	DCA_se2_ag1_m_05 - phones	AE1	118.4012
118.4012	DCA_se2_ag1_m_05 - phones	D	118.5912
118.5912	DCA_se2_ag1_m_05 - phones	sp	120.5585
120.5585	DCA_se2_ag1_m_05 - phones	AE1	120.6785
120.5585	DCA_se2_ag1_m_05 - words	and	120.8885
120.6785	DCA_se2_ag1_m_05 - phones	N	120.8585
120.8585	DCA_se2_ag1_m_05 - phones	D	120.8885
120.8885	DCA_se2_ag1_m_05 - phones	W	120.9285
120.8885	DCA_se2_ag1_m_05 - words	we	120.9585
120.9285	DCA_se2_ag1_m_05 - phones	IY1	120.9585
120.9585	DCA_se2_ag1_m_05 - phones	Y	120.9885
120.9585	DCA_se2_ag1_m_05 - words	used	121.1285
120.9885	DCA_se2_ag1_m_05 - phones	UW1	121.0285
121.0285	DCA_se2_ag1_m_05 - phones	Z	121.0985
121.0985	DCA_se2_ag1_m_05 - phones	D	121.1285
121.1285	DCA_se2_ag1_m_05 - phones	T	121.1585
121.1285	DCA_se2_ag1_m_05 - words	to	121.2185
121.1585	DCA_se2_ag1_m_05 - phones	UW1	121.2185
121.2185	DCA_se2_ag1_m_05 - phones	P	121.3085
121.2185	DCA_se2_ag1_m_05 - words	play	121.6185
121.3085	DCA_se2_ag1_m_05 - phones	L	121.4085
121.4085	DCA_se2_ag1_m_05 - phones	EY1	121.6185
121.6185	DCA_se2_ag1_m_05 - phones	sp	121.6485
121.6485	DCA_se2_ag1_m_05 - phones	AH0	121.6785
121.6485	DCA_se2_ag1_m_05 - words	until	122.2985
121.6785	DCA_se2_ag1_m_05 - phones	N	121.7685
121.7685	DCA_se2_ag1_m_05 - phones	T	121.8385
121.8385	DCA_se2_ag1_m_05 - phones	IH1	121.9085
121.9085	DCA_se2_ag1_m_05 - phones	L	122.2985
122.4194	DCA_se2_ag1_m_05 - phones	sil	122.4994
122.4994	DCA_se2_ag1_m_05 - phones	IH0	122.5394
122.4994	DCA_se2_ag1_m_05 - words	it	122.5694
122.5394	DCA_se2_ag1_m_05 - phones	T	122.5694
122.5694	DCA_se2_ag1_m_05 - phones	G	122.6494
122.5694	DCA_se2_ag1_m_05 - words	got	122.7394
122.6494	DCA_se2_ag1_m_05 - phones	AA1	122.7094
122.7094	DCA_se2_ag1_m_05 - phones	T	122.7394
122.7394	DCA_se2_ag1_m_05 - phones	L	122.8494
122.7394	DCA_se2_ag1_m_05 - words	light	122.9894
122.8494	DCA_se2_ag1_m_05 - phones	AY1	122.9194
122.9194	DCA_se2_ag1_m_05 - phones	T	122.9894
122.9894	DCA_se2_ag1_m_05 - phones	sp	123.0294
123.0294	DCA_se2_ag1_m_05 - phones	AW1	123.1094
123.0294	DCA_se2_ag1_m_05 - words	outside	123.4094
123.1094	DCA_se2_ag1_m_05 - phones	T	123.1794
123.1794	DCA_se2_ag1_m_05 - phones	S	123.3494
123.3494	DCA_se2_ag1_m_05 - phones	AY1	123.3794
123.3794	DCA_se2_ag1_m_05 - phones	D	123.4094
123.4094	DCA_se2_ag1_m_05 - phones	spn	124.6194
123.4094	DCA_se2_ag1_m_05 - words	<unk>	124.6194
124.6194	DCA_se2_ag1_m_05 - phones	sp	124.6694
124.7021	DCA_se2_ag1_m_05 - phones	K	124.7421
124.7021	DCA_se2_ag1_m_05 - words	cause	124.8321
124.7421	DCA_se2_ag1_m_05 - phones	AA1	124.7821
124.7821	DCA_se2_ag1_m_05 - phones	Z	124.8321
124.8321	DCA_se2_ag1_m_05 - phones	W	124.8621
124.8321	DCA_se2_ag1_m_05 - words	we	124.8921
124.8621	DCA_se2_ag1_m_05 - phones	IY1	124.8921
124.8921	DCA_se2_ag1_m_05 - phones	Y	124.9221
124.8921	DCA_se2_ag1_m_05 - words	used	125.0121
124.9221	DCA_se2_ag1_m_05 - phones	UW1	124.9521
124.9521	DCA_se2_ag1_m_05 - phones	Z	124.9821
124.9821	DCA_se2_ag1_m_05 - phones	D	125.0121
125.0121	DCA_se2_ag1_m_05 - phones	T	125.0421
125.0121	DCA_se2_ag1_m_05 - words	to	125.0921
125.0421	DCA_se2_ag1_m_05 - phones	IH0	125.0921
125.0921	DCA_se2_ag1_m_05 - phones	G	125.1321
125.0921	DCA_se2_ag1_m_05 - words	get	125.2221
125.1321	DCA_se2_ag1_m_05 - phones	IH1	125.1721
125.1721	DCA_se2_ag1_m_05 - phones	T	125.2221
125.2221	DCA_se2_ag1_m_05 - phones	AH1	125.2621
125.2221	DCA_se2_ag1_m_05 - words	up	125.3321
125.2621	DCA_se2_ag1_m_05 - phones	P	125.3321
125.3321	DCA_se2_ag1_m_05 - phones	ER1	125.5521
125.3321	DCA_se2_ag1_m_05 - words	early	125.6721
125.5521	DCA_se2_ag1_m_05 - phones	L	125.6421
125.6421	DCA_se2_ag1_m_05 - phones	IY0	125.6721
125.6721	DCA_se2_ag1_m_05 - phones	sp	125.7021
125.7021	DCA_se2_ag1_m_05 - phones	Y	125.8121
125.7021	DCA_se2_ag1_m_05 - words	you	125.8521
125.8121	DCA_se2_ag1_m_05 - phones	UW1	125.8521
125.8521	DCA_se2_ag1_m_05 - phones	N	125.9021
125.8521	DCA_se2_ag1_m_05 - words	know	126.0221
125.9021	DCA_se2_ag1_m_05 - phones	OW1	126.0221
126.0221	DCA_se2_ag1_m_05 - phones	sp	126.7849
126.1132	DCA_int_01 - phones	M	126.2332
126.1132	DCA_int_01 - words	mm-hm	126.3032
126.2332	DCA_int_01 - phones	HH	126.2632
126.2632	DCA_int_01 - phones	M	126.3032
126.3032	DCA_int_01 - phones	sp	126.4132
126.7849	DCA_se2_ag1_m_05 - phones	M	126.8149
126.7849	DCA_se2_ag1_m_05 - words	my	126.8449
126.8149	DCA_se2_ag1_m_05 - phones	AY1	126.8449
126.8449	DCA_se2_ag1_m_05 - phones	M	126.9149
126.8449	DCA_se2_ag1_m_05 - words	mother	127.0849
126.9149	DCA_se2_ag1_m_05 - phones	AH1	126.9549
126.9549	DCA_se2_ag1_m_05 - phones	DH	127.0549
127.0549	DCA_se2_ag1_m_05 - phones	ER0	127.0849
127.0849	DCA_se2_ag1_m_05 - phones	Y	127.1149
127.0849	DCA_se2_ag1_m_05 - words	used	127.2549
127.1149	DCA_se2_ag1_m_05 - phones	UW1	127.1749
127.1749	DCA_se2_ag1_m_05 - phones	Z	127.2249
127.2249	DCA_se2_ag1_m_05 - phones	D	127.2549
127.2549	DCA_se2_ag1_m_05 - phones	T	127.2849
127.2549	DCA_se2_ag1_m_05 - words	to	127.3349
127.2849	DCA_se2_ag1_m_05 - phones	IH0	127.3349
127.3349	DCA_se2_ag1_m_05 - phones	S	127.4049
127.3349	DCA_se2_ag1_m_05 - words	start	127.6249
127.4049	DCA_se2_ag1_m_05 - phones	T	127.4649
127.4649	DCA_se2_ag1_m_05 - phones	AA1	127.5349
127.5349	DCA_se2_ag1_m_05 - phones	R	127.5949
127.5949	DCA_se2_ag1_m_05 - phones	T	127.6249
127.6249	DCA_se2_ag1_m_05 - phones	K	127.7049
127.6249	DCA_se2_ag1_m_05 - words	cooking	127.9549
127.7049	DCA_se2_ag1_m_05 - phones	UH1	127.7749
127.7749	DCA_se2_ag1_m_05 - phones	K	127.8249
127.8249	DCA_se2_ag1_m_05 - phones	IH0	127.8849
127.8849	DCA_se2_ag1_m_05 - phones	NG	127.9549
127.9549	DCA_se2_ag1_m_05 - phones	ER1	128.0649
127.9549	DCA_se2_ag1_m_05 - words	early	128.2249
128.0649	DCA_se2_ag1_m_05 - phones	L	128.1749
128.1749	DCA_se2_ag1_m_05 - phones	IY0	128.2249
128.2249	DCA_se2_ag1_m_05 - phones	sp	128.2649
128.2649	DCA_se2_ag1_m_05 - phones	ER0	128.3349
128.2649	DCA_se2_ag1_m_05 - words	around	128.5249
128.3349	DCA_se2_ag1_m_05 - phones	AW1	128.4249
128.4249	DCA_se2_ag1_m_05 - phones	N	128.4649
128.4649	DCA_se2_ag1_m_05 - phones	D	128.5249
128.5249	DCA_se2_ag1_m_05 - phones	S	128.6749
128.5249	DCA_se2_ag1_m_05 - words	six	129.0349
128.6749	DCA_se2_ag1_m_05 - phones	IH1	128.7549
128.7549	DCA_se2_ag1_m_05 - phones	K	128.8149
128.8149	DCA_se2_ag1_m_05 - phones	S	129.0349
129.9624	DCA_se2_ag1_m_05 - phones	sil	130.1024
130.1024	DCA_se2_ag1_m_05 - phones	ER0	130.1624
130.1024	DCA_se2_ag1_m_05 - words	around	130.2724
130.1624	DCA_se2_ag1_m_05 - phones	AW1	130.2024
130.2024	DCA_se2_ag1_m_05 - phones	N	130.2324
130.2324	DCA_se2_ag1_m_05 - phones	D	130.2724
130.2724	DCA_se2_ag1_m_05 - phones	S	130.3924
130.2724	DCA_se2_ag1_m_05 - words	six	130.5624
130.3924	DCA_se2_ag1_m_05 - phones	IH1	130.4224
130.4224	DCA_se2_ag1_m_05 - phones	K	130.4824
130.4824	DCA_se2_ag1_m_05 - phones	S	130.5624
130.5624	DCA_se2_ag1_m_05 - phones	sp	130.5924
130.5924	DCA_se2_ag1_m_05 - phones	IH0	130.6624
130.5924	DCA_se2_ag1_m_05 - words	in	130.6924
130.6624	DCA_se2_ag1_m_05 - phones	N	130.6924
130.6924	DCA_se2_ag1_m_05 - phones	DH	130.7224
130.6924	DCA_se2_ag1_m_05 - words	the	130.7524
130.7224	DCA_se2_ag1_m_05 - phones	IY0	130.7524
130.7524	DCA_se2_ag1_m_05 - phones	M	130.7824
130.7524	DCA_se2_ag1_m_05 - words	morning	130.9924
130.7824	DCA_se2_ag1_m_05 - phones	AO1	130.8424
130.8424	DCA_se2_ag1_m_05 - phones	R	130.8924
130.8924	DCA_se2_ag1_m_05 - phones	N	130.9224
130.9224	DCA_se2_ag1_m_05 - phones	IH0	130.9524
130.9524	DCA_se2_ag1_m_05 - phones	NG	130.9924
130.9924	DCA_se2_ag1_m_05 - phones	sp	132.2795
131.2430	DCA_int_01 - phones	M	131.9030
131.2430	DCA_int_01 - words	mm-hm	131.9930
131.9030	DCA_int_01 - phones	HH	131.9330
131.9330	DCA_int_01 - phones	M	131.9930
132.2795	DCA_se2_ag1_m_05 - phones	T	132.3195
132.2795	DCA_se2_ag1_m_05 - words	turkeys	132.6695
132.3195	DCA_se2_ag1_m_05 - phones	ER1	132.4095
132.4095	DCA_se2_ag1_m_05 - phones	K	132.5095
132.5095	DCA_se2_ag1_m_05 - phones	IY0	132.5795
132.5795	DCA_se2_ag1_m_05 - phones	Z	132.6695
132.6695	DCA_se2_ag1_m_05 - phones	sp	132.7695
132.7695	DCA_se2_ag1_m_05 - phones	P	132.9295
132.7695	DCA_se2_ag1_m_05 - words	pies	133.4295
132.9295	DCA_se2_ag1_m_05 - phones	AY1	133.1895
133.1895	DCA_se2_ag1_m_05 - phones	Z	133.4295
133.4295	DCA_se2_ag1_m_05 - phones	sp	133.4995
133.4995	DCA_se2_ag1_m_05 - phones	K	133.6195
133.4995	DCA_se2_ag1_m_05 - words	cakes	133.9295
133.6195	DCA_se2_ag1_m_05 - phones	EY1	133.7595
133.7595	DCA_se2_ag1_m_05 - phones	K	133.8895
133.8895	DCA_se2_ag1_m_05 - phones	S	133.9295
133.9295	DCA_se2_ag1_m_05 - phones	sp	134.6297
134.6297	DCA_se2_ag1_m_05 - words	mm	134.7597
134.6297	DCA_se2_ag1_m_05 - phones	M	134.7597
134.7597	DCA_se2_ag1_m_05 - phones	sp	135.6362
135.6362	DCA_se2_ag1_m_05 - phones	SH	135.7162
135.6362	DCA_se2_ag1_m_05 - words	she	135.7562
135.7162	DCA_se2_ag1_m_05 - phones	IY1	135.7562
135.7562	DCA_se2_ag1_m_05 - words	s	135.8362
135.7562	DCA_se2_ag1_m_05 - phones	Z	135.8362
135.8362	DCA_se2_ag1_m_05 - words	a	135.8962
135.8362	DCA_se2_ag1_m_05 - phones	AH0	135.8962
135.8962	DCA_se2_ag1_m_05 - phones	G	135.9862
135.8962	DCA_se2_ag1_m_05 - words	great	136.1262
135.9862	DCA_se2_ag1_m_05 - phones	R	136.0362
136.0362	DCA_se2_ag1_m_05 - phones	EY1	136.0762
136.0762	DCA_se2_ag1_m_05 - phones	T	136.1262
136.1262	DCA_se2_ag1_m_05 - phones	K	136.2362
136.1262	DCA_se2_ag1_m_05 - words	cook	136.7362
136.2362	DCA_se2_ag1_m_05 - phones	UH1	136.2762
136.2762	DCA_se2_ag1_m_05 - phones	K	136.7362
137.8361	DCA_se2_ag1_m_05 - phones	sil	137.9861
137.9861	DCA_se2_ag1_m_05 - phones	M	138.0361
137.9861	DCA_se2_ag1_m_05 - words	my	138.0661
138.0361	DCA_se2_ag1_m_05 - phones	AY1	138.0661
138.0661	DCA_se2_ag1_m_05 - phones	sp	138.1261
138.1261	DCA_se2_ag1_m_05 - phones	F	138.1861
138.1261	DCA_se2_ag1_m_05 - words	father	138.3861
138.1861	DCA_se2_ag1_m_05 - phones	AA1	138.3061
138.3061	DCA_se2_ag1_m_05 - phones	DH	138.3461
138.3461	DCA_se2_ag1_m_05 - phones	ER0	138.3861
138.3861	DCA_se2_ag1_m_05 - phones	Z	138.4861
138.3861	DCA_se2_ag1_m_05 - words	s	138.4861
138.4861	DCA_se2_ag1_m_05 - phones	sp	138.5161
138.5161	DCA_se2_ag1_m_05 - words	a	138.5461
138.5161	DCA_se2_ag1_m_05 - phones	AH0	138.5461
138.5461	DCA_se2_ag1_m_05 - phones	SH	138.6761
138.5461	DCA_se2_ag1_m_05 - words	chef	138.7961
138.6761	DCA_se2_ag1_m_05 - phones	EH1	138.7661
138.7661	DCA_se2_ag1_m_05 - phones	F	138.7961
138.7961	DCA_se2_ag1_m_05 - phones	sp	138.8561
138.8561	DCA_se2_ag1_m_05 - phones	K	138.9461
138.8561	DCA_se2_ag1_m_05 - words	cook	139.4161
138.9461	DCA_se2_ag1_m_05 - phones	UH1	138.9861
138.9861	DCA_se2_ag1_m_05 - phones	K	139.4161
139.6449	DCA_int_01 - phones	M	139.8949
139.6449	DCA_int_01 - words	mm-hm	139.9649
139.8949	DCA_int_01 - phones	HH	139.9249
139.9249	DCA_int_01 - phones	M	139.9649
140.0001	DCA_se2_ag1_m_05 - phones	sil	140.0701
140.0701	DCA_se2_ag1_m_05 - phones	HH	140.1301
140.0701	DCA_se2_ag1_m_05 - words	he	140.1601
140.1301	DCA_se2_ag1_m_05 - phones	IY1	140.1601
140.1601	DCA_se2_ag1_m_05 - phones	Z	140.2001
140.1601	DCA_se2_ag1_m_05 - words	s	140.2001
140.2001	DCA_se2_ag1_m_05 - phones	sp	140.2501
140.2501	DCA_se2_ag1_m_05 - phones	G	140.3101
140.2501	DCA_se2_ag1_m_05 - words	great	140.4701
140.3101	DCA_se2_ag1_m_05 - phones	R	140.3401
140.3401	DCA_se2_ag1_m_05 - phones	EY1	140.3901
140.3901	DCA_se2_ag1_m_05 - phones	T	140.4701
140.4701	DCA_se2_ag1_m_05 - phones	sp	140.5001
140.5001	DCA_se2_ag1_m_05 - phones	T	140.6001
140.5001	DCA_se2_ag1_m_05 - words	too	140.6501
140.6001	DCA_se2_ag1_m_05 - phones	UW1	140.6501
140.6501	DCA_se2_ag1_m_05 - phones	sp	141.0301
142.6463	DCA_se2_ag1_m_05 - phones	AH0	142.7963
142.6463	DCA_se2_ag1_m_05 - words	and	142.9363
142.7963	DCA_se2_ag1_m_05 - phones	N	142.9363
142.9363	DCA_se2_ag1_m_05 - phones	sp	142.9663
142.9663	DCA_se2_ag1_m_05 - phones	AH1	143.3763
142.9663	DCA_se2_ag1_m_05 - words	uh	143.3763
143.3763	DCA_se2_ag1_m_05 - phones	sp	143.6363
143.7013	DCA_se2_ag1_m_05 - phones	W	143.8513
143.7013	DCA_se2_ag1_m_05 - words	when	144.1213
143.8513	DCA_se2_ag1_m_05 - phones	EH1	143.8813
143.8813	DCA_se2_ag1_m_05 - phones	N	144.1213
144.1213	DCA_se2_ag1_m_05 - phones	sp	145.9463
145.9463	DCA_se2_ag1_m_05 - phones	IH0	145.9763
145.9463	DCA_se2_ag1_m_05 - words	it	146.0063
145.9763	DCA_se2_ag1_m_05 - phones	T	146.0063
146.0063	DCA_se2_ag1_m_05 - phones	G	146.0563
146.0063	DCA_se2_ag1_m_05 - words	got	146.1263
146.0563	DCA_se2_ag1_m_05 - phones	AA1	146.0963
146.0963	DCA_se2_ag1_m_05 - phones	T	146.1263
146.1263	DCA_se2_ag1_m_05 - phones	L	146.1963
146.1263	DCA_se2_ag1_m_05 - words	light	146.3163
146.1963	DCA_se2_ag1_m_05 - phones	AY1	146.2763
146.2763	DCA_se2_ag1_m_05 - phones	T	146.3163
146.3163	DCA_se2_ag1_m_05 - phones	AW1	146.3863
146.3163	DCA_se2_ag1_m_05 - words	outside	146.8063
146.3863	DCA_se2_ag1_m_05 - phones	T	146.4563
146.4563	DCA_se2_ag1_m_05 - phones	S	146.5763
146.5763	DCA_se2_ag1_m_05 - phones	AY1	146.7263
146.7263	DCA_se2_ag1_m_05 - phones	D	146.8063
146.8063	DCA_se2_ag1_m_05 - phones	W	146.8363
146.8063	DCA_se2_ag1_m_05 - words	we	146.8663
146.8363	DCA_se2_ag1_m_05 - phones	IY1	146.8663
146.8663	DCA_se2_ag1_m_05 - phones	Y	146.8963
146.8663	DCA_se2_ag1_m_05 - words	used	147.0163
146.8963	DCA_se2_ag1_m_05 - phones	UW1	146.9363
146.9363	DCA_se2_ag1_m_05 - phones	Z	146.9863
146.9863	DCA_se2_ag1_m_05 - phones	D	147.0163
147.0163	DCA_se2_ag1_m_05 - phones	T	147.0863
147.0163	DCA_se2_ag1_m_05 - words	to	147.2063
147.0863	DCA_se2_ag1_m_05 - phones	UW1	147.2063
147.2063	DCA_se2_ag1_m_05 - phones	sp	147.4910
147.4910	DCA_se2_ag1_m_05 - phones	G	147.5410
147.4910	DCA_se2_ag1_m_05 - words	get	147.6210
147.5410	DCA_se2_ag1_m_05 - phones	IH1	147.5810
147.5810	DCA_se2_ag1_m_05 - phones	T	147.6210
147.6210	DCA_se2_ag1_m_05 - phones	AW1	147.7210
147.6210	DCA_se2_ag1_m_05 - words	outside	148.1510
147.7210	DCA_se2_ag1_m_05 - phones	T	147.8010
147.8010	DCA_se2_ag1_m_05 - phones	S	147.9410
147.9410	DCA_se2_ag1_m_05 - phones	AY1	148.1210
148.1210	DCA_se2_ag1_m_05 - phones	D	148.1510
148.1510	DCA_se2_ag1_m_05 - phones	AH0	148.1810
148.1510	DCA_se2_ag1_m_05 - words	and	148.2410
148.1810	DCA_se2_ag1_m_05 - phones	N	148.2410
148.2410	DCA_se2_ag1_m_05 - phones	S	148.2910
148.2410	DCA_se2_ag1_m_05 - words	start	148.4710
148.2910	DCA_se2_ag1_m_05 - phones	T	148.3510
148.3510	DCA_se2_ag1_m_05 - phones	AA1	148.4010
148.4010	DCA_se2_ag1_m_05 - phones	R	148.4410
148.4410	DCA_se2_ag1_m_05 - phones	T	148.4710
148.4710	DCA_se2_ag1_m_05 - phones	M	148.5310
148.4710	DCA_se2_ag1_m_05 - words	making	148.7310
148.5310	DCA_se2_ag1_m_05 - phones	EY1	148.5810
148.5810	DCA_se2_ag1_m_05 - phones	K	148.6310
148.6310	DCA_se2_ag1_m_05 - phones	IH0	148.6710
148.6710	DCA_se2_ag1_m_05 - phones	NG	148.7310
148.7310	DCA_se2_ag1_m_05 - phones	N	148.8010
148.7310	DCA_se2_ag1_m_05 - words	noise	149.1810
148.8010	DCA_se2_ag1_m_05 - phones	OY1	149.0010
149.0010	DCA_se2_ag1_m_05 - phones	Z	149.1810
149.1810	DCA_se2_ag1_m_05 - phones	sp	149.5280
149.5280	DCA_se2_ag1_m_05 - phones	P	149.6480
149.5280	DCA_se2_ag1_m_05 - words	pretty	149.8080
149.6480	DCA_se2_ag1_m_05 - phones	R	149.6780
149.6780	DCA_se2_ag1_m_05 - phones	IH1	149.7180
149.7180	DCA_se2_ag1_m_05 - phones	T	149.7480
149.7480	DCA_se2_ag1_m_05 - phones	IY0	149.8080
149.8080	DCA_se2_ag1_m_05 - phones	S	149.8980
149.8080	DCA_se2_ag1_m_05 - words	soon	150.0680
149.8980	DCA_se2_ag1_m_05 - phones	UW1	150.0180
150.0180	DCA_se2_ag1_m_05 - phones	N	150.0680
150.0680	DCA_se2_ag1_m_05 - phones	EH1	150.1280
150.0680	DCA_se2_ag1_m_05 - words	everybody	150.4780
150.1280	DCA_se2_ag1_m_05 - phones	V	150.1980
150.1980	DCA_se2_ag1_m_05 - phones	R	150.2280
150.2280	DCA_se2_ag1_m_05 - phones	IY0	150.2580
150.2580	DCA_se2_ag1_m_05 - phones	B	150.3080
150.3080	DCA_se2_ag1_m_05 - phones	AA2	150.3780
150.3780	DCA_se2_ag1_m_05 - phones	D	150.4280
150.4280	DCA_se2_ag1_m_05 - phones	IY0	150.4780
150.4780	DCA_se2_ag1_m_05 - phones	W	150.5280
150.4780	DCA_se2_ag1_m_05 - words	was	150.6380
150.5280	DCA_se2_ag1_m_05 - phones	AO1	150.5680
150.5680	DCA_se2_ag1_m_05 - phones	Z	150.6380
150.6380	DCA_se2_ag1_m_05 - phones	AW1	150.7380
150.6380	DCA_se2_ag1_m_05 - words	out	150.8680
150.7380	DCA_se2_ag1_m_05 - phones	T	150.8680
150.8256	DCA_int_01 - phones	sil	150.8856
150.8856	DCA_int_01 - words	<unk>	151.7156
150.8856	DCA_int_01 - phones	spn	151.7156
151.3288	DCA_se2_ag1_m_05 - phones	Y	151.4288
151.3288	DCA_se2_ag1_m_05 - words	you	151.4888
151.4288	DCA_se2_ag1_m_05 - phones	UW1	151.4888
151.4888	DCA_se2_ag1_m_05 - phones	sp	151.5188
151.5188	DCA_se2_ag1_m_05 - phones	N	151.6888
151.5188	DCA_se2_ag1_m_05 - words	know	151.8588
151.6888	DCA_se2_ag1_m_05 - phones	OW1	151.8588
151.8588	DCA_se2_ag1_m_05 - phones	sp	152.1088
153.0314	DCA_se2_ag1_m_05 - phones	AH1	153.4014
153.0314	DCA_se2_ag1_m_05 - words	uh	153.4014
153.4014	DCA_se2_ag1_m_05 - phones	sp	153.4414
153.4414	DCA_se2_ag1_m_05 - phones	W	153.5414
153.4414	DCA_se2_ag1_m_05 - words	we	153.5714
153.5414	DCA_se2_ag1_m_05 - phones	IY1	153.5714
153.5714	DCA_se2_ag1_m_05 - phones	Y	153.6114
153.5714	DCA_se2_ag1_m_05 - words	used	153.7314
153.6114	DCA_se2_ag1_m_05 - phones	UW1	153.6414
153.6414	DCA_se2_ag1_m_05 - phones	Z	153.7014
153.7014	DCA_se2_ag1_m_05 - phones	D	153.7314
153.7314	DCA_se2_ag1_m_05 - phones	T	153.7914
153.7314	DCA_se2_ag1_m_05 - words	to	153.8614
153.7914	DCA_se2_ag1_m_05 - phones	IH0	153.8614
153.8614	DCA_se2_ag1_m_05 - phones	sp	154.2494
154.2494	DCA_se2_ag1_m_05 - phones	M	154.2994
154.2494	DCA_se2_ag1_m_05 - words	make	154.4294
154.2994	DCA_se2_ag1_m_05 - phones	EY1	154.3494
154.3494	DCA_se2_ag1_m_05 - phones	K	154.4294
154.4294	DCA_se2_ag1_m_05 - phones	S	154.5294
154.4294	DCA_se2_ag1_m_05 - words	so	154.5994
154.5294	DCA_se2_ag1_m_05 - phones	OW1	154.5994
154.5994	DCA_se2_ag1_m_05 - phones	M	154.6894
154.5994	DCA_se2_ag1_m_05 - words	much	154.9294
154.6894	DCA_se2_ag1_m_05 - phones	AH1	154.7594
154.7594	DCA_se2_ag1_m_05 - phones	CH	154.9294
154.9294	DCA_se2_ag1_m_05 - phones	sp	154.9594
154.9594	DCA_se2_ag1_m_05 - phones	N	155.1094
154.9594	DCA_se2_ag1_m_05 - words	noise	155.4694
155.1094	DCA_se2_ag1_m_05 - phones	OY1	155.1894
155.1894	DCA_se2_ag1_m_05 - phones	Z	155.4694
155.4694	DCA_se2_ag1_m_05 - phones	sp	155.6194
155.8327	DCA_int_01 - phones	sil	155.9527
155.9527	DCA_int_01 - phones	HH	155.9827
155.9527	DCA_int_01 - words	hm	156.1527
155.9827	DCA_int_01 - phones	M	156.1527
156.1527	DCA_int_01 - phones	sp	157.1052
157.1052	DCA_int_01 - phones	spn	157.5652
157.1052	DCA_int_01 - words	<unk>	157.5652
157.5652	DCA_int_01 - phones	sp	159.9865
158.4899	DCA_se2_ag1_m_05 - phones	DH	158.6999
158.4899	DCA_se2_ag1_m_05 - words	that	158.7599
158.6999	DCA_se2_ag1_m_05 - phones	AH0	158.7299
158.7299	DCA_se2_ag1_m_05 - phones	T	158.7599
158.7599	DCA_se2_ag1_m_05 - words	s	158.8799
158.7599	DCA_se2_ag1_m_05 - phones	S	158.8799
158.8799	DCA_se2_ag1_m_05 - phones	R	158.9399
158.8799	DCA_se2_ag1_m_05 - words	right	159.0499
158.9399	DCA_se2_ag1_m_05 - phones	AY1	159.0199
159.0199	DCA_se2_ag1_m_05 - phones	T	159.0499
159.0499	DCA_se2_ag1_m_05 - phones	sp	159.9365
159.9365	DCA_se2_ag1_m_05 - phones	N	160.0365
159.9365	DCA_se2_ag1_m_05 - words	now	160.1965
159.9865	DCA_int_01 - words	<unk>	160.4365
159.9865	DCA_int_01 - phones	spn	160.4365
160.0365	DCA_se2_ag1_m_05 - phones	AW1	160.1965
160.1965	DCA_se2_ag1_m_05 - phones	sp	162.6798
160.4365	DCA_int_01 - phones	sp	161.0370
161.0370	DCA_int_01 - phones	G	161.0670
161.0370	DCA_int_01 - words	go	161.1070
161.0670	DCA_int_01 - phones	OW1	161.1070
161.1070	DCA_int_01 - phones	sp	161.1370
161.1370	DCA_int_01 - phones	AH0	161.1670
161.1370	DCA_int_01 - words	ahead	161.2570
161.1670	DCA_int_01 - phones	HH	161.1970
161.1970	DCA_int_01 - phones	EH1	161.2270
161.2270	DCA_int_01 - phones	D	161.2570
161.2570	DCA_int_01 - phones	sp	161.6670
162.6798	DCA_se2_ag1_m_05 - phones	N	162.7498
162.6798	DCA_se2_ag1_m_05 - words	nowadays	163.2598
162.7498	DCA_se2_ag1_m_05 - phones	AW1	162.8898
162.8898	DCA_se2_ag1_m_05 - phones	AH0	162.9198
162.9198	DCA_se2_ag1_m_05 - phones	D	162.9698
162.9698	DCA_se2_ag1_m_05 - phones	EY2	163.1898
163.1898	DCA_se2_ag1_m_05 - phones	Z	163.2598
163.2598	DCA_se2_ag1_m_05 - phones	Y	163.2898
163.2598	DCA_se2_ag1_m_05 - words	you	163.3198
163.2898	DCA_se2_ag1_m_05 - phones	UW1	163.3198
163.3198	DCA_se2_ag1_m_05 - phones	sp	163.3498
163.3498	DCA_se2_ag1_m_05 - phones	N	163.3998
163.3498	DCA_se2_ag1_m_05 - words	know	163.5498
163.3998	DCA_se2_ag1_m_05 - phones	OW1	163.5498
163.5498	DCA_se2_ag1_m_05 - phones	sp	163.5798
163.5798	DCA_se2_ag1_m_05 - phones	W	163.6498
163.5798	DCA_se2_ag1_m_05 - words	when	163.8798
163.6498	DCA_se2_ag1_m_05 - phones	EH1	163.6798
163.6798	DCA_se2_ag1_m_05 - phones	N	163.8798
163.8798	DCA_se2_ag1_m_05 - phones	sp	164.0798
165.2684	DCA_se2_ag1_m_05 - phones	Y	165.4284
165.2684	DCA_se2_ag1_m_05 - words	you	165.4584
165.4284	DCA_se2_ag1_m_05 - phones	UW1	165.4584
165.4584	DCA_se2_ag1_m_05 - phones	N	165.4884
165.4584	DCA_se2_ag1_m_05 - words	know	165.5884
165.4884	DCA_se2_ag1_m_05 - phones	OW1	165.5884
165.5884	DCA_se2_ag1_m_05 - phones	sp	165.6384
165.6384	DCA_se2_ag1_m_05 - phones	G	165.6984
165.6384	DCA_se2_ag1_m_05 - words	grow	165.7884
165.6984	DCA_se2_ag1_m_05 - phones	R	165.7384
165.7384	DCA_se2_ag1_m_05 - phones	OW1	165.7884
165.7884	DCA_se2_ag1_m_05 - phones	AH1	165.9584
165.7884	DCA_se2_ag1_m_05 - words	up	166.0784
165.9584	DCA_se2_ag1_m_05 - phones	P	166.0784
166.0784	DCA_se2_ag1_m_05 - phones	sp	166.3584
166.4555	DCA_se2_ag1_m_05 - phones	AH0	166.4955
166.4555	DCA_se2_ag1_m_05 - words	and	166.5255
166.4955	DCA_se2_ag1_m_05 - phones	N	166.5255
166.5255	DCA_se2_ag1_m_05 - phones	sp	166.7555
166.7555	DCA_se2_ag1_m_05 - phones	Y	166.8455
166.7555	DCA_se2_ag1_m_05 - words	y'all	167.0255
166.8455	DCA_se2_ag1_m_05 - phones	AO2	166.9755
166.9755	DCA_se2_ag1_m_05 - phones	L	167.0255
167.0255	DCA_se2_ag1_m_05 - phones	sp	167.0655
167.0655	DCA_se2_ag1_m_05 - phones	G	167.0955
167.0655	DCA_se2_ag1_m_05 - words	get	167.1855
167.0955	DCA_se2_ag1_m_05 - phones	IH1	167.1255
167.1255	DCA_se2_ag1_m_05 - phones	T	167.1855
167.1855	DCA_se2_ag1_m_05 - phones	T	167.2155
167.1855	DCA_se2_ag1_m_05 - words	together	167.6555
167.2155	DCA_se2_ag1_m_05 - phones	AH0	167.2555
167.2555	DCA_se2_ag1_m_05 - phones	G	167.3455
167.3455	DCA_se2_ag1_m_05 - phones	EH1	167.5155
167.5155	DCA_se2_ag1_m_05 - phones	DH	167.6155
167.6155	DCA_se2_ag1_m_05 - phones	ER0	167.6555
167.6555	DCA_se2_ag1_m_05 - phones	sp	167.6955
167.6955	DCA_se2_ag1_m_05 - phones	AH0	167.7255
167.6955	DCA_se2_ag1_m_05 - words	and	167.7655
167.7255	DCA_se2_ag1_m_05 - phones	N	167.7655
167.7655	DCA_se2_ag1_m_05 - phones	sp	167.8155
167.8155	DCA_se2_ag1_m_05 - words	i	168.0355
167.8155	DCA_se2_ag1_m_05 - phones	AY1	168.0355
168.0355	DCA_se2_ag1_m_05 - phones	sp	168.0655
168.0655	DCA_se2_ag1_m_05 - phones	spn	168.0955
168.0655	DCA_se2_ag1_m_05 - words	<unk>	168.0955
168.0955	DCA_se2_ag1_m_05 - phones	G	168.1655
168.0955	DCA_se2_ag1_m_05 - words	go	168.2355
168.1655	DCA_se2_ag1_m_05 - phones	OW1	168.2355
168.2355	DCA_se2_ag1_m_05 - phones	sp	168.3055
168.3055	DCA_se2_ag1_m_05 - phones	AH0	168.3355
168.3055	DCA_se2_ag1_m_05 - words	ahead	168.5255
168.3355	DCA_se2_ag1_m_05 - phones	HH	168.3655
168.3655	DCA_se2_ag1_m_05 - phones	EH1	168.4055
168.4055	DCA_se2_ag1_m_05 - phones	D	168.5255
168.5255	DCA_se2_ag1_m_05 - phones	sp	168.5555
168.5555	DCA_se2_ag1_m_05 - phones	AH0	168.5855
168.5555	DCA_se2_ag1_m_05 - words	and	168.7355
168.5855	DCA_se2_ag1_m_05 - phones	N	168.7355
168.7355	DCA_se2_ag1_m_05 - phones	sp	169.0655
170.3613	DCA_se2_ag1_m_05 - phones	S	170.5513
170.3613	DCA_se2_ag1_m_05 - words	socialize	171.1813
170.5513	DCA_se2_ag1_m_05 - phones	OW1	170.6613
170.6613	DCA_se2_ag1_m_05 - phones	SH	170.7613
170.7613	DCA_se2_ag1_m_05 - phones	AH0	170.8313
170.8313	DCA_se2_ag1_m_05 - phones	L	170.9013
170.9013	DCA_se2_ag1_m_05 - phones	AY2	171.0813
171.0813	DCA_se2_ag1_m_05 - phones	Z	171.1813
171.1813	DCA_se2_ag1_m_05 - phones	sp	171.4113
172.0729	DCA_se2_ag1_m_05 - phones	Y	172.2229
172.0729	DCA_se2_ag1_m_05 - words	you	172.2529
172.2229	DCA_se2_ag1_m_05 - phones	UW1	172.2529
172.2529	DCA_se2_ag1_m_05 - phones	sp	172.2829
172.2829	DCA_se2_ag1_m_05 - phones	N	172.3129
172.2829	DCA_se2_ag1_m_05 - words	know	172.3429
172.3129	DCA_se2_ag1_m_05 - phones	OW1	172.3429
172.3429	DCA_se2_ag1_m_05 - phones	sp	172.3729
172.3729	DCA_se2_ag1_m_05 - phones	W	172.4029
172.3729	DCA_se2_ag1_m_05 - words	what	172.4629
172.4029	DCA_se2_ag1_m_05 - phones	AH1	172.4329
172.4329	DCA_se2_ag1_m_05 - phones	T	172.4629
172.4629	DCA_se2_ag1_m_05 - phones	sp	172.4929
172.4929	DCA_se2_ag1_m_05 - words	i	172.5229
172.4929	DCA_se2_ag1_m_05 - phones	AY1	172.5229
172.5229	DCA_se2_ag1_m_05 - phones	sp	172.5529
172.5529	DCA_se2_ag1_m_05 - phones	M	172.5829
172.5529	DCA_se2_ag1_m_05 - words	mean	172.6529
172.5829	DCA_se2_ag1_m_05 - phones	IY1	172.6129
172.6129	DCA_se2_ag1_m_05 - phones	N	172.6529
172.6529	DCA_se2_ag1_m_05 - phones	sp	173.9357
173.2255	DCA_int_01 - phones	M	173.6955
173.2255	DCA_int_01 - words	mm-hm	173.7555
173.6955	DCA_int_01 - phones	HH	173.7255
173.7255	DCA_int_01 - phones	M	173.7555
173.9357	DCA_se2_ag1_m_05 - phones	Y	173.9857
173.9357	DCA_se2_ag1_m_05 - words	yeah	174.0257
173.9857	DCA_se2_ag1_m_05 - phones	AE1	174.0257
174.0257	DCA_se2_ag1_m_05 - phones	sp	186.4284
176.5310	DCA_int_01 - phones	IH0	176.5610
176.5310	DCA_int_01 - words	if	176.5910
176.5610	DCA_int_01 - phones	F	176.5910
176.5910	DCA_int_01 - phones	sp	176.6710
176.6710	DCA_int_01 - phones	S	176.7010
176.6710	DCA_int_01 - words	somebody	178.0210
176.7010	DCA_int_01 - phones	AH1	176.7310
176.7310	DCA_int_01 - phones	M	176.8310
176.8310	DCA_int_01 - phones	B	176.8810
176.8810	DCA_int_01 - phones	AH0	176.9210
176.9210	DCA_int_01 - phones	D	176.9610
176.9610	DCA_int_01 - phones	IY0	178.0210
178.0210	DCA_int_01 - phones	sp	178.1110
178.1110	DCA_int_01 - phones	spn	178.1510
178.1110	DCA_int_01 - words	<unk>	178.1510
178.1510	DCA_int_01 - phones	ER0	178.4510
178.1510	DCA_int_01 - words	or	178.4510
178.4510	DCA_int_01 - phones	sp	178.5410
178.5410	DCA_int_01 - phones	S	178.5710
178.5410	DCA_int_01 - words	something	178.7810
178.5710	DCA_int_01 - phones	AH1	178.6110
178.6110	DCA_int_01 - phones	M	178.6610
178.6610	DCA_int_01 - phones	TH	178.6910
178.6910	DCA_int_01 - phones	IH0	178.7210
178.7210	DCA_int_01 - phones	NG	178.7810
178.7810	DCA_int_01 - phones	sp	179.1010
184.9578	DCA_int_01 - phones	W	185.0878
184.9578	DCA_int_01 - words	what	185.1478
185.0878	DCA_int_01 - phones	AH1	185.1178
185.1178	DCA_int_01 - phones	T	185.1478
185.1478	DCA_int_01 - phones	W	185.1778
185.1478	DCA_int_01 - words	would	185.2378
185.1778	DCA_int_01 - phones	UH1	185.2078
185.2078	DCA_int_01 - phones	D	185.2378
185.2378	DCA_int_01 - phones	sp	185.2878
185.2878	DCA_int_01 - phones	Y	185.3278
185.2878	DCA_int_01 - words	you	185.4178
185.3278	DCA_int_01 - phones	UW1	185.4178
185.4178	DCA_int_01 - phones	sp	185.4478
185.4478	DCA_int_01 - phones	D	185.4778
185.4478	DCA_int_01 - words	do	185.8678
185.4778	DCA_int_01 - phones	UW1	185.8678
185.8678	DCA_int_01 - phones	sp	185.9278
185.9278	DCA_int_01 - phones	W	185.9978
185.9278	DCA_int_01 - words	with	186.0578
185.9978	DCA_int_01 - phones	IH0	186.0278
186.0278	DCA_int_01 - phones	DH	186.0578
186.0578	DCA_int_01 - phones	IH0	186.0878
186.0578	DCA_int_01 - words	it	186.2178
186.0878	DCA_int_01 - phones	T	186.2178
186.2178	DCA_int_01 - phones	sp	186.2878
186.4284	DCA_se2_ag1_m_05 - phones	M	186.4784
186.4284	DCA_se2_ag1_m_05 - words	man	186.9184
186.4784	DCA_se2_ag1_m_05 - phones	AE1	186.5384
186.5384	DCA_se2_ag1_m_05 - phones	N	186.9184
186.9184	DCA_se2_ag1_m_05 - phones	sp	187.0784
187.0784	DCA_se2_ag1_m_05 - phones	spn	187.1884
187.0784	DCA_se2_ag1_m_05 - words	<unk>	187.1884
[truncated: 4,442 more rows]
