# Supplementary material for: Considering Performance in the Automated and Manual Coding of Sociolinguistic Variables: Lessons From Variable (ING)
Source: Front Artif Intell. 2021 Apr 29;4:648543. doi: 10.3389/frai.2021.648543 (PMC8117961; doi:10.3389/frai.2021.648543)
Supplement: Supplementary file 4 [file Data_Sheet_4.ZIP › CORAAL_Aligned_as_Tables/DCB_se3_ag3_f_02_1_txout.txt]

tmin	tier	text	tmax
0.4910	DCB_int_01 - phones	AH0	0.5910
0.4910	DCB_int_01 - words	and	1.0210
0.5910	DCB_int_01 - phones	N	1.0210
1.0210	DCB_int_01 - phones	sp	1.2610
1.2610	DCB_int_01 - phones	K	1.3210
1.2610	DCB_int_01 - words	can	1.3910
1.3210	DCB_int_01 - phones	AH0	1.3510
1.3510	DCB_int_01 - phones	N	1.3910
1.3910	DCB_int_01 - phones	Y	1.4210
1.3910	DCB_int_01 - words	you	1.4610
1.4210	DCB_int_01 - phones	UW1	1.4610
1.4610	DCB_int_01 - phones	G	1.4910
1.4610	DCB_int_01 - words	give	1.5510
1.4910	DCB_int_01 - phones	IH1	1.5210
1.5210	DCB_int_01 - phones	V	1.5510
1.5510	DCB_int_01 - phones	M	1.5810
1.5510	DCB_int_01 - words	me	1.6210
1.5810	DCB_int_01 - phones	IY1	1.6210
1.6210	DCB_int_01 - phones	Y	1.6810
1.6210	DCB_int_01 - words	your	1.7510
1.6810	DCB_int_01 - phones	UH1	1.7110
1.7110	DCB_int_01 - phones	R	1.7510
1.7510	DCB_int_01 - phones	B	1.8010
1.7510	DCB_int_01 - words	birthday	2.1110
1.8010	DCB_int_01 - phones	ER1	1.9310
1.9310	DCB_int_01 - phones	TH	1.9610
1.9610	DCB_int_01 - phones	D	2.0110
2.0110	DCB_int_01 - phones	EY2	2.1110
2.1110	DCB_int_01 - phones	sp	8.3595
2.5997	DCB_se3_ag3_f_02 - phones	S	2.7297
2.5997	DCB_se3_ag3_f_02 - words	seven	2.9597
2.7297	DCB_se3_ag3_f_02 - phones	EH1	2.8097
2.8097	DCB_se3_ag3_f_02 - phones	V	2.8597
2.8597	DCB_se3_ag3_f_02 - phones	AH0	2.8997
2.8997	DCB_se3_ag3_f_02 - phones	N	2.9597
2.9597	DCB_se3_ag3_f_02 - phones	T	3.0597
2.9597	DCB_se3_ag3_f_02 - words	two	3.1297
3.0597	DCB_se3_ag3_f_02 - phones	UW1	3.1297
3.1297	DCB_se3_ag3_f_02 - phones	Z	3.2597
3.1297	DCB_se3_ag3_f_02 - words	zero	3.5397
3.2597	DCB_se3_ag3_f_02 - phones	IH1	3.3397
3.3397	DCB_se3_ag3_f_02 - phones	R	3.3697
3.3697	DCB_se3_ag3_f_02 - phones	OW0	3.5397
3.5397	DCB_se3_ag3_f_02 - phones	sp	3.5697
3.5697	DCB_se3_ag3_f_02 - phones	S	3.7097
3.5697	DCB_se3_ag3_f_02 - words	seven	3.8897
3.7097	DCB_se3_ag3_f_02 - phones	EH1	3.7597
3.7597	DCB_se3_ag3_f_02 - phones	V	3.7997
3.7997	DCB_se3_ag3_f_02 - phones	AH0	3.8397
3.8397	DCB_se3_ag3_f_02 - phones	N	3.8897
3.8897	DCB_se3_ag3_f_02 - phones	EY1	3.9997
3.8897	DCB_se3_ag3_f_02 - words	eight	4.0497
3.9997	DCB_se3_ag3_f_02 - phones	T	4.0497
8.3595	DCB_int_01 - words	oh	9.0795
8.3595	DCB_int_01 - phones	OW1	9.0795
9.8443	DCB_int_01 - phones	Y	9.9143
9.8443	DCB_int_01 - words	your	9.9743
9.9143	DCB_int_01 - phones	UH1	9.9443
9.9443	DCB_int_01 - phones	R	9.9743
9.9743	DCB_int_01 - phones	B	10.0343
9.9743	DCB_int_01 - words	birthday	10.2243
10.0343	DCB_int_01 - phones	ER1	10.0843
10.0843	DCB_int_01 - phones	TH	10.1543
10.1543	DCB_int_01 - phones	D	10.1943
10.1943	DCB_int_01 - phones	EY2	10.2243
10.2243	DCB_int_01 - words	s	10.2543
10.2243	DCB_int_01 - phones	Z	10.2543
10.2543	DCB_int_01 - phones	sp	10.3043
10.3043	DCB_int_01 - phones	DH	10.3743
10.3043	DCB_int_01 - words	the	10.4343
10.3743	DCB_int_01 - phones	AH0	10.4343
10.4343	DCB_int_01 - phones	T	10.5543
10.4343	DCB_int_01 - words	twentieth	10.8343
10.5543	DCB_int_01 - phones	W	10.5843
10.5843	DCB_int_01 - phones	EH1	10.6143
10.6143	DCB_int_01 - phones	N	10.6743
10.6743	DCB_int_01 - phones	IY0	10.7443
10.7443	DCB_int_01 - phones	IH0	10.7843
10.7843	DCB_int_01 - phones	TH	10.8343
10.8343	DCB_int_01 - phones	sp	10.8643
10.8643	DCB_int_01 - phones	M	10.9443
10.8643	DCB_int_01 - words	mine	11.0043
10.9443	DCB_int_01 - phones	AY1	10.9743
10.9743	DCB_int_01 - phones	N	11.0043
11.0043	DCB_int_01 - phones	Z	11.1043
11.0043	DCB_int_01 - words	s	11.1043
11.1043	DCB_int_01 - phones	sp	11.1343
11.1343	DCB_int_01 - phones	DH	11.1843
11.1343	DCB_int_01 - words	the	11.2243
11.1843	DCB_int_01 - phones	AH0	11.2243
11.2243	DCB_int_01 - phones	T	11.3043
11.2243	DCB_int_01 - words	twenty	11.4243
11.3043	DCB_int_01 - phones	W	11.3343
11.3343	DCB_int_01 - phones	EH1	11.3643
11.3643	DCB_int_01 - phones	N	11.3943
11.3943	DCB_int_01 - phones	IY0	11.4243
11.4243	DCB_int_01 - phones	sp	11.4543
11.4543	DCB_int_01 - phones	S	11.5643
11.4543	DCB_int_01 - words	seventh	11.7443
11.5643	DCB_int_01 - phones	EH1	11.5943
11.5943	DCB_int_01 - phones	V	11.6243
11.6243	DCB_int_01 - phones	AH0	11.6543
11.6543	DCB_int_01 - phones	N	11.6843
11.6843	DCB_int_01 - phones	TH	11.7443
11.7443	DCB_int_01 - phones	sp	11.9143
11.9905	DCB_se3_ag3_f_02 - phones	sil	12.0405
12.0405	DCB_se3_ag3_f_02 - words	<unk>	12.1605
12.0405	DCB_se3_ag3_f_02 - phones	spn	12.1605
12.4510	DCB_se3_ag3_f_02 - phones	T	12.5510
12.4510	DCB_se3_ag3_f_02 - words	twenty	12.7110
12.5510	DCB_se3_ag3_f_02 - phones	W	12.5810
12.5810	DCB_se3_ag3_f_02 - phones	EH1	12.6110
12.6110	DCB_se3_ag3_f_02 - phones	N	12.6410
12.6410	DCB_se3_ag3_f_02 - phones	T	12.6710
12.6710	DCB_se3_ag3_f_02 - phones	IY0	12.7110
12.7110	DCB_se3_ag3_f_02 - phones	S	12.7810
12.7110	DCB_se3_ag3_f_02 - words	second	13.0510
12.7810	DCB_se3_ag3_f_02 - phones	EH1	12.8710
12.8710	DCB_se3_ag3_f_02 - phones	K	12.9110
12.9110	DCB_se3_ag3_f_02 - phones	AH0	12.9510
12.9510	DCB_se3_ag3_f_02 - phones	N	12.9810
12.9810	DCB_se3_ag3_f_02 - phones	D	13.0510
13.0510	DCB_se3_ag3_f_02 - phones	sp	13.1110
13.1750	DCB_int_01 - phones	T	13.2550
13.1750	DCB_int_01 - words	twenty	13.4150
13.2550	DCB_int_01 - phones	W	13.2850
13.2850	DCB_int_01 - phones	EH1	13.3150
13.3150	DCB_int_01 - phones	N	13.3450
13.3450	DCB_int_01 - phones	IY0	13.4150
13.4150	DCB_int_01 - phones	S	13.4950
13.4150	DCB_int_01 - words	seventh	13.7250
13.4950	DCB_int_01 - phones	EH1	13.5750
13.5750	DCB_int_01 - phones	V	13.6350
13.6350	DCB_int_01 - phones	AH0	13.6650
13.6650	DCB_int_01 - phones	N	13.6950
13.6950	DCB_int_01 - phones	TH	13.7250
13.7250	DCB_int_01 - phones	sp	13.8750
14.0425	DCB_int_01 - phones	S	14.1525
14.0425	DCB_int_01 - words	so	14.1825
14.1525	DCB_int_01 - phones	OW1	14.1825
14.1825	DCB_int_01 - phones	W	14.2625
14.1825	DCB_int_01 - words	we're	14.3025
14.2625	DCB_int_01 - phones	ER1	14.3025
14.3025	DCB_int_01 - phones	AH0	14.3625
14.3025	DCB_int_01 - words	a	14.3625
14.3625	DCB_int_01 - phones	W	14.4225
14.3625	DCB_int_01 - words	week	14.5425
14.4225	DCB_int_01 - phones	IY1	14.5025
14.5025	DCB_int_01 - phones	K	14.5425
14.5263	DCB_se3_ag3_f_02 - phones	Y	14.5963
14.5263	DCB_se3_ag3_f_02 - words	you	14.6863
14.5425	DCB_int_01 - phones	sp	14.7525
14.5963	DCB_se3_ag3_f_02 - phones	UW1	14.6863
14.6863	DCB_se3_ag3_f_02 - phones	sp	14.7163
14.7163	DCB_se3_ag3_f_02 - words	s	14.8063
14.7163	DCB_se3_ag3_f_02 - phones	Z	14.8063
14.7525	DCB_int_01 - phones	AH0	14.7825
14.7525	DCB_int_01 - words	apart	15.1225
14.7825	DCB_int_01 - phones	P	14.8125
14.8063	DCB_se3_ag3_f_02 - phones	AO1	14.8663
14.8063	DCB_se3_ag3_f_02 - words	almost	15.4563
14.8125	DCB_int_01 - phones	AA1	14.8425
14.8425	DCB_int_01 - phones	R	14.8925
14.8663	DCB_se3_ag3_f_02 - phones	L	14.8963
14.8925	DCB_int_01 - phones	T	15.1225
14.8963	DCB_se3_ag3_f_02 - phones	M	15.0663
15.0663	DCB_se3_ag3_f_02 - phones	OW2	15.2063
15.1225	DCB_int_01 - phones	sp	15.2025
15.2063	DCB_se3_ag3_f_02 - phones	S	15.3563
15.3563	DCB_se3_ag3_f_02 - phones	T	15.4563
15.7342	DCB_se3_ag3_f_02 - phones	sil	15.7642
15.7642	DCB_se3_ag3_f_02 - phones	spn	15.8942
15.7642	DCB_se3_ag3_f_02 - words	<unk>	15.8942
16.2213	DCB_se3_ag3_f_02 - phones	sil	16.2613
16.2613	DCB_se3_ag3_f_02 - phones	AO1	16.3513
16.2613	DCB_se3_ag3_f_02 - words	almost	16.6313
16.3513	DCB_se3_ag3_f_02 - phones	L	16.3913
16.3913	DCB_se3_ag3_f_02 - phones	M	16.4813
16.4813	DCB_se3_ag3_f_02 - phones	OW2	16.5213
16.5213	DCB_se3_ag3_f_02 - phones	S	16.5913
16.5913	DCB_se3_ag3_f_02 - phones	T	16.6313
16.6313	DCB_se3_ag3_f_02 - words	a	16.6713
16.6313	DCB_se3_ag3_f_02 - phones	AH0	16.6713
16.6713	DCB_se3_ag3_f_02 - phones	K	16.7713
16.6713	DCB_se3_ag3_f_02 - words	cancer	17.2913
16.7713	DCB_se3_ag3_f_02 - phones	AE1	16.8813
16.8813	DCB_se3_ag3_f_02 - phones	N	16.9513
16.9513	DCB_se3_ag3_f_02 - phones	S	17.0813
17.0813	DCB_se3_ag3_f_02 - phones	ER0	17.2913
17.5301	DCB_int_01 - phones	AH1	17.8101
17.5301	DCB_int_01 - words	uh	17.8101
17.8101	DCB_int_01 - phones	sp	17.8601
17.8601	DCB_int_01 - phones	N	17.9101
17.8601	DCB_int_01 - words	no	17.9401
17.9101	DCB_int_01 - phones	OW1	17.9401
17.9401	DCB_int_01 - phones	sp	18.1401
18.1401	DCB_int_01 - phones	AH0	18.2801
18.1401	DCB_int_01 - words	a	18.2801
18.2801	DCB_int_01 - phones	L	18.3301
18.2801	DCB_int_01 - words	leo	18.5201
18.3301	DCB_int_01 - phones	IY1	18.4601
18.4601	DCB_int_01 - phones	OW0	18.5201
18.5201	DCB_int_01 - phones	sp	18.5501
18.5501	DCB_int_01 - phones	L	18.6301
18.5501	DCB_int_01 - words	leo	18.8001
18.6301	DCB_int_01 - phones	IY1	18.7301
18.7301	DCB_int_01 - phones	OW0	18.8001
18.8001	DCB_int_01 - phones	Z	18.8701
18.8001	DCB_int_01 - words	s	18.8701
18.8701	DCB_int_01 - words	are	18.9101
18.8701	DCB_int_01 - phones	ER0	18.9101
18.9101	DCB_int_01 - phones	sp	18.9601
18.9601	DCB_int_01 - phones	B	18.9901
18.9601	DCB_int_01 - words	best	19.2101
18.9901	DCB_int_01 - phones	EH1	19.0201
19.0201	DCB_int_01 - phones	S	19.0501
19.0501	DCB_int_01 - phones	T	19.2101
19.2101	DCB_int_01 - phones	sp	19.2501
19.2501	DCB_int_01 - phones	L	19.3001
19.2501	DCB_int_01 - words	leo	19.4201
19.3001	DCB_int_01 - phones	IY1	19.3701
19.3701	DCB_int_01 - phones	OW0	19.4201
19.4201	DCB_int_01 - words	s	19.5301
19.4201	DCB_int_01 - phones	Z	19.5301
19.5301	DCB_int_01 - phones	sp	19.5801
19.5801	DCB_int_01 - phones	ER0	19.6201
19.5801	DCB_int_01 - words	are	19.6201
19.6201	DCB_int_01 - phones	sp	19.6701
19.6701	DCB_int_01 - phones	B	19.7001
19.6701	DCB_int_01 - words	best	19.9601
19.7001	DCB_int_01 - phones	EH1	19.7301
19.7301	DCB_int_01 - phones	S	19.7601
19.7601	DCB_int_01 - phones	T	19.9601
19.9191	DCB_se3_ag3_f_02 - phones	S	20.0691
19.9191	DCB_se3_ag3_f_02 - words	see	20.1391
20.0691	DCB_se3_ag3_f_02 - phones	IY1	20.1391
20.1391	DCB_se3_ag3_f_02 - phones	AY1	20.2991
20.1391	DCB_se3_ag3_f_02 - words	i	20.2991
20.2991	DCB_se3_ag3_f_02 - phones	W	20.3591
20.2991	DCB_se3_ag3_f_02 - words	was	20.4691
20.3591	DCB_se3_ag3_f_02 - phones	AA1	20.4191
20.4191	DCB_se3_ag3_f_02 - phones	Z	20.4691
20.4691	DCB_se3_ag3_f_02 - phones	G	20.4991
20.4691	DCB_se3_ag3_f_02 - words	gonna	20.6291
20.4991	DCB_se3_ag3_f_02 - phones	AH1	20.5491
20.5491	DCB_se3_ag3_f_02 - phones	N	20.5791
20.5791	DCB_se3_ag3_f_02 - phones	AH0	20.6291
20.6291	DCB_se3_ag3_f_02 - phones	S	20.6991
20.6291	DCB_se3_ag3_f_02 - words	say	20.7991
20.6991	DCB_se3_ag3_f_02 - phones	EY1	20.7991
20.7991	DCB_se3_ag3_f_02 - phones	W	20.8391
20.7991	DCB_se3_ag3_f_02 - words	we	20.9091
20.8391	DCB_se3_ag3_f_02 - phones	IY1	20.9091
20.9091	DCB_se3_ag3_f_02 - phones	W	20.9591
20.9091	DCB_se3_ag3_f_02 - words	was	21.0291
20.9591	DCB_se3_ag3_f_02 - phones	AH0	20.9991
20.9991	DCB_se3_ag3_f_02 - phones	Z	21.0291
21.0291	DCB_se3_ag3_f_02 - phones	S	21.0691
21.0291	DCB_se3_ag3_f_02 - words	still	21.2091
21.0691	DCB_se3_ag3_f_02 - phones	T	21.1191
21.1191	DCB_se3_ag3_f_02 - phones	IH1	21.1491
21.1491	DCB_se3_ag3_f_02 - phones	L	21.2091
21.2091	DCB_se3_ag3_f_02 - phones	G	21.2591
21.2091	DCB_se3_ag3_f_02 - words	good	21.3891
21.2591	DCB_se3_ag3_f_02 - phones	UH1	21.3591
21.3591	DCB_se3_ag3_f_02 - phones	D	21.3891
21.3891	DCB_se3_ag3_f_02 - phones	B	21.4191
21.3891	DCB_se3_ag3_f_02 - words	because	21.6491
21.4191	DCB_se3_ag3_f_02 - phones	IH0	21.4791
21.4791	DCB_se3_ag3_f_02 - phones	K	21.5391
21.5391	DCB_se3_ag3_f_02 - phones	AA1	21.5991
21.5991	DCB_se3_ag3_f_02 - phones	Z	21.6491
21.6491	DCB_se3_ag3_f_02 - phones	Y	21.6791
21.6491	DCB_se3_ag3_f_02 - words	you	21.7091
21.6791	DCB_se3_ag3_f_02 - phones	UW1	21.7091
21.7091	DCB_se3_ag3_f_02 - phones	W	21.7391
21.7091	DCB_se3_ag3_f_02 - words	was	21.8091
21.7391	DCB_se3_ag3_f_02 - phones	AH0	21.7691
21.7691	DCB_se3_ag3_f_02 - phones	Z	21.8091
21.8091	DCB_se3_ag3_f_02 - phones	IH0	21.8591
21.8091	DCB_se3_ag3_f_02 - words	in	21.9291
21.8591	DCB_se3_ag3_f_02 - phones	N	21.9291
21.9291	DCB_se3_ag3_f_02 - phones	JH	22.0091
21.9291	DCB_se3_ag3_f_02 - words	july	22.3091
22.0091	DCB_se3_ag3_f_02 - phones	AH0	22.0491
22.0491	DCB_se3_ag3_f_02 - phones	L	22.1191
22.1191	DCB_se3_ag3_f_02 - phones	AY1	22.3091
22.3091	DCB_se3_ag3_f_02 - phones	AE1	22.3591
22.3091	DCB_se3_ag3_f_02 - words	at	22.3891
22.3591	DCB_se3_ag3_f_02 - phones	T	22.3891
22.3891	DCB_se3_ag3_f_02 - phones	L	22.4391
22.3891	DCB_se3_ag3_f_02 - words	least	22.7491
22.4391	DCB_se3_ag3_f_02 - phones	IY1	22.5891
22.5891	DCB_se3_ag3_f_02 - phones	S	22.6891
22.6891	DCB_se3_ag3_f_02 - phones	T	22.7491
22.8728	DCB_int_01 - words	i	23.0228
22.8728	DCB_int_01 - phones	AY1	23.0228
23.0228	DCB_int_01 - phones	W	23.0628
23.0228	DCB_int_01 - words	was	23.1228
23.0628	DCB_int_01 - phones	AH0	23.0928
23.0928	DCB_int_01 - phones	Z	23.1228
23.1228	DCB_int_01 - phones	G	23.1528
23.1228	DCB_int_01 - words	gonna	23.2828
23.1528	DCB_int_01 - phones	AA1	23.2228
23.2228	DCB_int_01 - phones	N	23.2528
23.2528	DCB_int_01 - phones	AH0	23.2828
23.2828	DCB_int_01 - phones	G	23.3228
23.2828	DCB_int_01 - words	give	23.4228
23.3228	DCB_int_01 - phones	IH1	23.3728
23.3728	DCB_int_01 - phones	V	23.4228
23.4228	DCB_int_01 - phones	Y	23.4728
23.4228	DCB_int_01 - words	you	23.5128
23.4728	DCB_int_01 - phones	UW1	23.5128
23.4900	DCB_se3_ag3_f_02 - phones	sil	23.5200
23.5128	DCB_int_01 - phones	JH	23.5428
23.5128	DCB_int_01 - words	july	23.7528
23.5200	DCB_se3_ag3_f_02 - phones	B	23.5600
23.5200	DCB_se3_ag3_f_02 - words	but	23.8100
23.5428	DCB_int_01 - phones	AH0	23.5728
23.5600	DCB_se3_ag3_f_02 - phones	AH1	23.6100
23.5728	DCB_int_01 - phones	L	23.6328
23.6100	DCB_se3_ag3_f_02 - phones	T	23.8100
23.6328	DCB_int_01 - phones	AY1	23.7528
23.7528	DCB_int_01 - phones	B	23.8228
23.7528	DCB_int_01 - words	but	24.0728
23.8100	DCB_se3_ag3_f_02 - phones	sp	25.0716
23.8228	DCB_int_01 - phones	AH1	23.8728
23.8728	DCB_int_01 - phones	T	24.0728
24.0728	DCB_int_01 - phones	Y	24.1128
24.0728	DCB_int_01 - words	you	24.2228
24.1128	DCB_int_01 - phones	UW1	24.2228
24.2228	DCB_int_01 - phones	W	24.2928
24.2228	DCB_int_01 - words	went	24.4028
24.2928	DCB_int_01 - phones	EH1	24.3228
24.3228	DCB_int_01 - phones	N	24.3528
24.3528	DCB_int_01 - phones	T	24.4028
24.4028	DCB_int_01 - phones	W	24.4328
24.4028	DCB_int_01 - words	with	24.5028
24.4328	DCB_int_01 - phones	IH1	24.4728
24.4728	DCB_int_01 - phones	DH	24.5028
24.5028	DCB_int_01 - phones	DH	24.5328
24.5028	DCB_int_01 - words	the	24.5628
24.5328	DCB_int_01 - phones	IY0	24.5628
24.5628	DCB_int_01 - phones	K	24.6428
24.5628	DCB_int_01 - words	cancer	24.9228
24.6428	DCB_int_01 - phones	AE1	24.7628
24.7628	DCB_int_01 - phones	N	24.8028
24.8028	DCB_int_01 - phones	S	24.8528
24.8528	DCB_int_01 - phones	ER0	24.9228
24.9228	DCB_int_01 - phones	sp	24.9728
24.9728	DCB_int_01 - phones	TH	25.0028
24.9728	DCB_int_01 - words	thing	25.0628
25.0028	DCB_int_01 - phones	IH1	25.0328
25.0328	DCB_int_01 - phones	NG	25.0628
25.0628	DCB_int_01 - phones	sp	28.8394
25.0716	DCB_se3_ag3_f_02 - phones	AY1	25.2016
25.0716	DCB_se3_ag3_f_02 - words	i	25.2016
25.2016	DCB_se3_ag3_f_02 - phones	W	25.2316
25.2016	DCB_se3_ag3_f_02 - words	was	25.3216
25.2316	DCB_se3_ag3_f_02 - phones	AA1	25.2616
25.2616	DCB_se3_ag3_f_02 - phones	Z	25.3216
25.3216	DCB_se3_ag3_f_02 - phones	L	25.3616
25.3216	DCB_se3_ag3_f_02 - words	like	25.4716
25.3616	DCB_se3_ag3_f_02 - phones	AY1	25.4016
25.4016	DCB_se3_ag3_f_02 - phones	K	25.4716
25.4716	DCB_se3_ag3_f_02 - phones	AO1	25.5216
25.4716	DCB_se3_ag3_f_02 - words	almost	25.7716
25.5216	DCB_se3_ag3_f_02 - phones	L	25.5716
25.5716	DCB_se3_ag3_f_02 - phones	M	25.6416
25.6416	DCB_se3_ag3_f_02 - phones	OW2	25.6816
25.6816	DCB_se3_ag3_f_02 - phones	S	25.7416
25.7416	DCB_se3_ag3_f_02 - phones	T	25.7716
25.7716	DCB_se3_ag3_f_02 - words	a	25.8116
25.7716	DCB_se3_ag3_f_02 - phones	AH0	25.8116
25.8116	DCB_se3_ag3_f_02 - phones	K	25.9016
25.8116	DCB_se3_ag3_f_02 - words	cancer	26.3216
25.9016	DCB_se3_ag3_f_02 - phones	AE1	26.0716
26.0716	DCB_se3_ag3_f_02 - phones	N	26.1316
26.1316	DCB_se3_ag3_f_02 - phones	S	26.2316
26.2316	DCB_se3_ag3_f_02 - phones	ER0	26.3216
26.3216	DCB_se3_ag3_f_02 - phones	AY1	26.4516
26.3216	DCB_se3_ag3_f_02 - words	i	26.4516
26.4516	DCB_se3_ag3_f_02 - phones	EY1	26.4816
26.4516	DCB_se3_ag3_f_02 - words	ain't	26.5416
26.4816	DCB_se3_ag3_f_02 - phones	N	26.5116
26.5116	DCB_se3_ag3_f_02 - phones	T	26.5416
26.5416	DCB_se3_ag3_f_02 - phones	S	26.6016
26.5416	DCB_se3_ag3_f_02 - words	say	26.6316
26.6016	DCB_se3_ag3_f_02 - phones	EY1	26.6316
26.6316	DCB_se3_ag3_f_02 - phones	N	26.6616
26.6316	DCB_se3_ag3_f_02 - words	nothing	26.8416
26.6616	DCB_se3_ag3_f_02 - phones	AH1	26.7216
26.7216	DCB_se3_ag3_f_02 - phones	TH	26.7716
26.7716	DCB_se3_ag3_f_02 - phones	IH0	26.8116
26.8116	DCB_se3_ag3_f_02 - phones	NG	26.8416
26.8416	DCB_se3_ag3_f_02 - phones	B	26.9016
26.8416	DCB_se3_ag3_f_02 - words	bad	27.1116
26.9016	DCB_se3_ag3_f_02 - phones	AE1	27.0716
27.0716	DCB_se3_ag3_f_02 - phones	D	27.1116
27.1116	DCB_se3_ag3_f_02 - phones	DH	27.1616
27.1116	DCB_se3_ag3_f_02 - words	though	27.4816
27.1616	DCB_se3_ag3_f_02 - phones	OW1	27.4816
28.5692	DCB_se3_ag3_f_02 - phones	S	28.7292
28.5692	DCB_se3_ag3_f_02 - words	see	28.8492
28.7292	DCB_se3_ag3_f_02 - phones	IY1	28.8492
28.8394	DCB_int_01 - phones	AY1	29.0994
28.8394	DCB_int_01 - words	i	29.0994
28.8492	DCB_se3_ag3_f_02 - phones	sp	29.8737
29.0994	DCB_int_01 - words	i	29.1994
29.0994	DCB_int_01 - phones	AY1	29.1994
29.1994	DCB_int_01 - phones	W	29.2394
29.1994	DCB_int_01 - words	was	29.2994
29.2394	DCB_int_01 - phones	AH0	29.2694
29.2694	DCB_int_01 - phones	Z	29.2994
29.2994	DCB_int_01 - phones	T	29.3394
29.2994	DCB_int_01 - words	trying	29.4794
29.3394	DCB_int_01 - phones	R	29.3894
29.3894	DCB_int_01 - phones	AY1	29.4494
29.4494	DCB_int_01 - phones	NG	29.4794
29.4794	DCB_int_01 - phones	T	29.5094
29.4794	DCB_int_01 - words	to	29.5394
29.5094	DCB_int_01 - phones	AH0	29.5394
29.5394	DCB_int_01 - phones	G	29.5694
29.5394	DCB_int_01 - words	go	29.6094
29.5694	DCB_int_01 - phones	OW1	29.6094
29.6094	DCB_int_01 - phones	W	29.6394
29.6094	DCB_int_01 - words	with	29.7094
29.6394	DCB_int_01 - phones	IH0	29.6694
29.6694	DCB_int_01 - phones	DH	29.7094
29.7094	DCB_int_01 - phones	DH	29.7394
29.7094	DCB_int_01 - words	the	29.8094
29.7394	DCB_int_01 - phones	AH0	29.8094
29.8094	DCB_int_01 - phones	sp	29.8494
29.8494	DCB_int_01 - phones	Y	29.8894
29.8494	DCB_int_01 - words	you	29.9494
29.8737	DCB_se3_ag3_f_02 - phones	S	30.1137
29.8737	DCB_se3_ag3_f_02 - words	see	30.3437
29.8894	DCB_int_01 - phones	UW1	29.9494
29.9494	DCB_int_01 - phones	sp	29.9794
29.9794	DCB_int_01 - phones	N	30.0094
29.9794	DCB_int_01 - words	know	30.0394
30.0094	DCB_int_01 - phones	OW1	30.0394
30.0394	DCB_int_01 - phones	sp	30.0694
30.0694	DCB_int_01 - phones	W	30.0994
30.0694	DCB_int_01 - words	what	30.1594
30.0994	DCB_int_01 - phones	AH1	30.1294
30.1137	DCB_se3_ag3_f_02 - phones	IY1	30.3437
30.1294	DCB_int_01 - phones	T	30.1594
30.1594	DCB_int_01 - phones	W	30.1894
30.1594	DCB_int_01 - words	we	30.2994
30.1894	DCB_int_01 - phones	IY1	30.2994
30.2994	DCB_int_01 - phones	G	30.3294
30.2994	DCB_int_01 - words	gonna	30.4294
30.3294	DCB_int_01 - phones	AH1	30.3694
30.3437	DCB_se3_ag3_f_02 - phones	sp	30.9981
30.3694	DCB_int_01 - phones	N	30.3994
30.3994	DCB_int_01 - phones	AH0	30.4294
30.4294	DCB_int_01 - phones	M	30.4594
30.4294	DCB_int_01 - words	move	30.5494
30.4594	DCB_int_01 - phones	UW1	30.5094
30.5094	DCB_int_01 - phones	V	30.5494
30.5494	DCB_int_01 - phones	AO1	30.7094
30.5494	DCB_int_01 - words	on	30.7894
30.7094	DCB_int_01 - phones	N	30.7894
30.7894	DCB_int_01 - phones	sp	31.8453
30.9981	DCB_se3_ag3_f_02 - words	<unk>	32.6181
30.9981	DCB_se3_ag3_f_02 - phones	spn	32.6181
31.8453	DCB_int_01 - phones	AH1	31.8753
31.8453	DCB_int_01 - words	um	31.9053
31.8753	DCB_int_01 - phones	M	31.9053
31.9053	DCB_int_01 - phones	HH	31.9353
31.9053	DCB_int_01 - words	where	32.0553
31.9353	DCB_int_01 - phones	W	31.9753
31.9753	DCB_int_01 - phones	EH1	32.0153
32.0153	DCB_int_01 - phones	R	32.0553
32.0553	DCB_int_01 - phones	W	32.0853
32.0553	DCB_int_01 - words	were	32.1653
32.0853	DCB_int_01 - phones	ER0	32.1653
32.1653	DCB_int_01 - phones	Y	32.2353
32.1653	DCB_int_01 - words	you	32.3053
32.2353	DCB_int_01 - phones	UW1	32.3053
32.3053	DCB_int_01 - phones	sp	32.3353
32.3353	DCB_int_01 - phones	B	32.4053
32.3353	DCB_int_01 - words	born	32.8653
32.4053	DCB_int_01 - phones	AO1	32.5553
32.5553	DCB_int_01 - phones	R	32.6253
32.6253	DCB_int_01 - phones	N	32.8653
33.2170	DCB_se3_ag3_f_02 - phones	AH1	33.5370
33.2170	DCB_se3_ag3_f_02 - words	um	33.6370
33.5370	DCB_se3_ag3_f_02 - phones	M	33.6370
33.6370	DCB_se3_ag3_f_02 - phones	W	33.6870
33.6370	DCB_se3_ag3_f_02 - words	washington	34.0770
33.6870	DCB_se3_ag3_f_02 - phones	AA1	33.7570
33.7570	DCB_se3_ag3_f_02 - phones	SH	33.8270
33.8270	DCB_se3_ag3_f_02 - phones	IH0	33.8570
33.8570	DCB_se3_ag3_f_02 - phones	NG	33.9270
33.9270	DCB_se3_ag3_f_02 - phones	T	33.9870
33.9870	DCB_se3_ag3_f_02 - phones	AH0	34.0170
34.0170	DCB_se3_ag3_f_02 - phones	N	34.0770
34.0770	DCB_se3_ag3_f_02 - phones	D	34.1270
34.0770	DCB_se3_ag3_f_02 - words	dc	34.4570
34.1270	DCB_se3_ag3_f_02 - phones	IY1	34.2570
34.2570	DCB_se3_ag3_f_02 - phones	S	34.3670
34.3670	DCB_se3_ag3_f_02 - phones	IY1	34.4570
34.4570	DCB_se3_ag3_f_02 - phones	sp	37.2417
35.2798	DCB_int_01 - phones	HH	35.3498
35.2798	DCB_int_01 - words	what	35.4798
35.3498	DCB_int_01 - phones	W	35.3898
35.3898	DCB_int_01 - phones	AH1	35.4298
35.4298	DCB_int_01 - phones	T	35.4798
35.4798	DCB_int_01 - phones	N	35.5498
35.4798	DCB_int_01 - words	neighborhood	35.9198
35.5498	DCB_int_01 - phones	EY1	35.6398
35.6398	DCB_int_01 - phones	B	35.7198
35.7198	DCB_int_01 - phones	ER0	35.7598
35.7598	DCB_int_01 - phones	HH	35.8098
35.8098	DCB_int_01 - phones	UH2	35.8898
35.8898	DCB_int_01 - phones	D	35.9198
35.9198	DCB_int_01 - phones	D	35.9498
35.9198	DCB_int_01 - words	do	35.9798
35.9498	DCB_int_01 - phones	UW1	35.9798
35.9798	DCB_int_01 - phones	Y	36.0598
35.9798	DCB_int_01 - words	you	36.1398
36.0598	DCB_int_01 - phones	UW1	36.1398
36.1398	DCB_int_01 - phones	sp	36.1698
36.1698	DCB_int_01 - phones	K	36.2398
36.1698	DCB_int_01 - words	claim	36.5298
36.2398	DCB_int_01 - phones	L	36.3098
36.3098	DCB_int_01 - phones	EY1	36.3398
36.3398	DCB_int_01 - phones	M	36.5298
36.5298	DCB_int_01 - phones	sp	59.0996
37.2417	DCB_se3_ag3_f_02 - phones	W	37.2917
37.2417	DCB_se3_ag3_f_02 - words	wow	37.5317
37.2917	DCB_se3_ag3_f_02 - phones	AW1	37.5317
37.5317	DCB_se3_ag3_f_02 - phones	DH	37.5817
37.5317	DCB_se3_ag3_f_02 - words	there	37.6417
37.5817	DCB_se3_ag3_f_02 - phones	EH1	37.6117
37.6117	DCB_se3_ag3_f_02 - phones	R	37.6417
37.6417	DCB_se3_ag3_f_02 - words	s	37.6917
37.6417	DCB_se3_ag3_f_02 - phones	Z	37.6917
37.6917	DCB_se3_ag3_f_02 - phones	S	37.7717
37.6917	DCB_se3_ag3_f_02 - words	so	37.8717
37.7717	DCB_se3_ag3_f_02 - phones	OW1	37.8717
37.8717	DCB_se3_ag3_f_02 - phones	M	37.9617
37.8717	DCB_se3_ag3_f_02 - words	many	38.2417
37.9617	DCB_se3_ag3_f_02 - phones	EH1	38.0317
38.0317	DCB_se3_ag3_f_02 - phones	N	38.0817
38.0817	DCB_se3_ag3_f_02 - phones	IY0	38.2417
38.2417	DCB_se3_ag3_f_02 - phones	S	38.3917
38.2417	DCB_se3_ag3_f_02 - words	so	38.7017
38.3917	DCB_se3_ag3_f_02 - phones	OW1	38.7017
38.7017	DCB_se3_ag3_f_02 - phones	sp	39.6274
39.6274	DCB_se3_ag3_f_02 - words	i	39.6974
39.6274	DCB_se3_ag3_f_02 - phones	AY1	39.6974
39.6974	DCB_se3_ag3_f_02 - phones	G	39.7374
39.6974	DCB_se3_ag3_f_02 - words	grew	39.8274
39.7374	DCB_se3_ag3_f_02 - phones	R	39.7674
39.7674	DCB_se3_ag3_f_02 - phones	UW1	39.8274
39.8274	DCB_se3_ag3_f_02 - phones	AH1	39.8774
39.8274	DCB_se3_ag3_f_02 - words	up	39.9574
39.8774	DCB_se3_ag3_f_02 - phones	P	39.9574
39.9574	DCB_se3_ag3_f_02 - phones	IH1	39.9874
39.9574	DCB_se3_ag3_f_02 - words	in	40.0574
39.9874	DCB_se3_ag3_f_02 - phones	N	40.0574
40.0574	DCB_se3_ag3_f_02 - phones	K	40.1374
40.0574	DCB_se3_ag3_f_02 - words	capers	40.5374
40.1374	DCB_se3_ag3_f_02 - phones	EY1	40.2574
40.2574	DCB_se3_ag3_f_02 - phones	P	40.3474
40.3474	DCB_se3_ag3_f_02 - phones	ER0	40.4174
40.4174	DCB_se3_ag3_f_02 - phones	Z	40.5374
40.5374	DCB_se3_ag3_f_02 - phones	R	40.5874
40.5374	DCB_se3_ag3_f_02 - words	right	40.6774
40.5874	DCB_se3_ag3_f_02 - phones	AY1	40.6274
40.6274	DCB_se3_ag3_f_02 - phones	T	40.6774
40.6774	DCB_se3_ag3_f_02 - phones	AO1	40.7274
40.6774	DCB_se3_ag3_f_02 - words	off	40.8074
40.7274	DCB_se3_ag3_f_02 - phones	F	40.8074
40.8074	DCB_se3_ag3_f_02 - phones	AH0	40.8374
40.8074	DCB_se3_ag3_f_02 - words	of	40.8674
40.8374	DCB_se3_ag3_f_02 - phones	V	40.8674
40.8674	DCB_se3_ag3_f_02 - phones	S	40.9774
40.8674	DCB_se3_ag3_f_02 - words	seventh	41.2274
40.9774	DCB_se3_ag3_f_02 - phones	EH1	41.0574
41.0574	DCB_se3_ag3_f_02 - phones	V	41.1074
41.1074	DCB_se3_ag3_f_02 - phones	AH0	41.1674
41.1674	DCB_se3_ag3_f_02 - phones	N	41.1974
41.1974	DCB_se3_ag3_f_02 - phones	TH	41.2274
41.2274	DCB_se3_ag3_f_02 - phones	S	41.2574
41.2274	DCB_se3_ag3_f_02 - words	street	41.6974
41.2574	DCB_se3_ag3_f_02 - phones	T	41.3974
41.3974	DCB_se3_ag3_f_02 - phones	R	41.4774
41.4774	DCB_se3_ag3_f_02 - phones	IY1	41.6574
41.6574	DCB_se3_ag3_f_02 - phones	T	41.6974
42.3742	DCB_se3_ag3_f_02 - phones	B	42.4342
42.3742	DCB_se3_ag3_f_02 - words	but	42.4942
42.4342	DCB_se3_ag3_f_02 - phones	AH1	42.4642
42.4642	DCB_se3_ag3_f_02 - phones	T	42.4942
42.4942	DCB_se3_ag3_f_02 - phones	DH	42.5242
42.4942	DCB_se3_ag3_f_02 - words	then	42.5942
42.5242	DCB_se3_ag3_f_02 - phones	EH1	42.5542
42.5542	DCB_se3_ag3_f_02 - phones	N	42.5942
42.5942	DCB_se3_ag3_f_02 - phones	W	42.6342
42.5942	DCB_se3_ag3_f_02 - words	we	42.7142
42.6342	DCB_se3_ag3_f_02 - phones	IY1	42.7142
42.7142	DCB_se3_ag3_f_02 - phones	AO1	42.8642
42.7142	DCB_se3_ag3_f_02 - words	also	43.1142
42.8642	DCB_se3_ag3_f_02 - phones	L	42.9342
42.9342	DCB_se3_ag3_f_02 - phones	S	43.0342
43.0342	DCB_se3_ag3_f_02 - phones	OW0	43.1142
43.1142	DCB_se3_ag3_f_02 - phones	L	43.1742
43.1142	DCB_se3_ag3_f_02 - words	lived	43.5442
43.1742	DCB_se3_ag3_f_02 - phones	IH1	43.4342
43.4342	DCB_se3_ag3_f_02 - phones	V	43.5142
43.5142	DCB_se3_ag3_f_02 - phones	D	43.5442
43.5442	DCB_se3_ag3_f_02 - phones	sp	43.9157
43.9157	DCB_se3_ag3_f_02 - phones	IH0	43.9457
43.9157	DCB_se3_ag3_f_02 - words	in	44.2357
43.9457	DCB_se3_ag3_f_02 - phones	N	44.2357
44.2357	DCB_se3_ag3_f_02 - phones	sp	44.2857
44.2857	DCB_se3_ag3_f_02 - phones	P	44.4157
44.2857	DCB_se3_ag3_f_02 - words	parkside	44.9857
44.4157	DCB_se3_ag3_f_02 - phones	AA1	44.4557
44.4557	DCB_se3_ag3_f_02 - phones	R	44.5257
44.5257	DCB_se3_ag3_f_02 - phones	K	44.5957
44.5957	DCB_se3_ag3_f_02 - phones	S	44.6957
44.6957	DCB_se3_ag3_f_02 - phones	AY2	44.9257
44.9257	DCB_se3_ag3_f_02 - phones	D	44.9857
44.9857	DCB_se3_ag3_f_02 - phones	W	45.0257
44.9857	DCB_se3_ag3_f_02 - words	which	45.1157
45.0257	DCB_se3_ag3_f_02 - phones	IH1	45.0657
45.0657	DCB_se3_ag3_f_02 - phones	CH	45.1157
45.1157	DCB_se3_ag3_f_02 - phones	IH0	45.1457
45.1157	DCB_se3_ag3_f_02 - words	is	45.1857
45.1457	DCB_se3_ag3_f_02 - phones	Z	45.1857
45.1857	DCB_se3_ag3_f_02 - phones	L	45.2257
45.1857	DCB_se3_ag3_f_02 - words	like	45.3457
45.2257	DCB_se3_ag3_f_02 - phones	AY1	45.2757
45.2757	DCB_se3_ag3_f_02 - phones	K	45.3457
45.3457	DCB_se3_ag3_f_02 - phones	M	45.4557
45.3457	DCB_se3_ag3_f_02 - words	mayfair	45.9557
45.4557	DCB_se3_ag3_f_02 - phones	EY1	45.5657
45.5657	DCB_se3_ag3_f_02 - phones	F	45.7157
45.7157	DCB_se3_ag3_f_02 - phones	EH2	45.9057
45.9057	DCB_se3_ag3_f_02 - phones	R	45.9557
45.9557	DCB_se3_ag3_f_02 - phones	P	46.1157
45.9557	DCB_se3_ag3_f_02 - words	paradise	46.7957
46.1157	DCB_se3_ag3_f_02 - phones	EH1	46.1457
46.1457	DCB_se3_ag3_f_02 - phones	R	46.2657
46.2657	DCB_se3_ag3_f_02 - phones	AH0	46.2957
46.2957	DCB_se3_ag3_f_02 - phones	D	46.3957
46.3957	DCB_se3_ag3_f_02 - phones	AY2	46.4857
46.4857	DCB_se3_ag3_f_02 - phones	S	46.7957
47.2598	DCB_se3_ag3_f_02 - phones	sil	47.2998
47.2998	DCB_se3_ag3_f_02 - phones	K	47.3998
47.2998	DCB_se3_ag3_f_02 - words	kenilworth	47.9798
47.3998	DCB_se3_ag3_f_02 - phones	EH1	47.4298
47.4298	DCB_se3_ag3_f_02 - phones	N	47.4698
47.4698	DCB_se3_ag3_f_02 - phones	AH0	47.5098
47.5098	DCB_se3_ag3_f_02 - phones	L	47.5398
47.5398	DCB_se3_ag3_f_02 - phones	W	47.5798
47.5798	DCB_se3_ag3_f_02 - phones	ER2	47.7398
47.7398	DCB_se3_ag3_f_02 - phones	TH	47.9798
48.0739	DCB_se3_ag3_f_02 - phones	AE1	48.2639
48.0739	DCB_se3_ag3_f_02 - words	avenue	48.5239
48.2639	DCB_se3_ag3_f_02 - phones	V	48.3239
48.3239	DCB_se3_ag3_f_02 - phones	AH0	48.3639
48.3639	DCB_se3_ag3_f_02 - phones	N	48.4539
48.4539	DCB_se3_ag3_f_02 - phones	UW2	48.5239
48.5239	DCB_se3_ag3_f_02 - phones	EH1	48.6139
48.5239	DCB_se3_ag3_f_02 - words	area	49.0639
48.6139	DCB_se3_ag3_f_02 - phones	R	48.7639
48.7639	DCB_se3_ag3_f_02 - phones	IY0	48.9139
48.9139	DCB_se3_ag3_f_02 - phones	AH0	49.0639
49.5854	DCB_se3_ag3_f_02 - phones	AE1	49.7054
49.5854	DCB_se3_ag3_f_02 - words	and	49.7554
49.7054	DCB_se3_ag3_f_02 - phones	N	49.7554
49.7554	DCB_se3_ag3_f_02 - phones	W	49.8054
49.7554	DCB_se3_ag3_f_02 - words	we	49.8354
49.8054	DCB_se3_ag3_f_02 - phones	IY1	49.8354
49.8354	DCB_se3_ag3_f_02 - phones	L	49.8754
49.8354	DCB_se3_ag3_f_02 - words	lived	50.0454
49.8754	DCB_se3_ag3_f_02 - phones	IH1	49.9354
49.9354	DCB_se3_ag3_f_02 - phones	V	49.9654
49.9654	DCB_se3_ag3_f_02 - phones	D	50.0454
50.0454	DCB_se3_ag3_f_02 - phones	OW1	50.0754
50.0454	DCB_se3_ag3_f_02 - words	over	50.1954
50.0754	DCB_se3_ag3_f_02 - phones	V	50.1454
50.1454	DCB_se3_ag3_f_02 - phones	ER0	50.1954
50.1954	DCB_se3_ag3_f_02 - phones	HH	50.2354
50.1954	DCB_se3_ag3_f_02 - words	here	50.3954
50.2354	DCB_se3_ag3_f_02 - phones	IY1	50.3454
50.3454	DCB_se3_ag3_f_02 - phones	R	50.3954
50.3954	DCB_se3_ag3_f_02 - phones	AO1	50.4254
50.3954	DCB_se3_ag3_f_02 - words	on	50.4954
50.4254	DCB_se3_ag3_f_02 - phones	N	50.4954
50.4954	DCB_se3_ag3_f_02 - phones	F	50.7754
50.4954	DCB_se3_ag3_f_02 - words	fifty	50.9654
50.7754	DCB_se3_ag3_f_02 - phones	IH1	50.8154
50.8154	DCB_se3_ag3_f_02 - phones	F	50.8554
50.8554	DCB_se3_ag3_f_02 - phones	T	50.9154
50.9154	DCB_se3_ag3_f_02 - phones	IY0	50.9654
50.9654	DCB_se3_ag3_f_02 - phones	S	51.0354
50.9654	DCB_se3_ag3_f_02 - words	sixth	51.2154
51.0354	DCB_se3_ag3_f_02 - phones	IH1	51.0854
51.0854	DCB_se3_ag3_f_02 - phones	K	51.1354
51.1354	DCB_se3_ag3_f_02 - phones	S	51.1754
51.1754	DCB_se3_ag3_f_02 - phones	TH	51.2154
51.2154	DCB_se3_ag3_f_02 - phones	AH0	51.2454
51.2154	DCB_se3_ag3_f_02 - words	and	51.3054
51.2454	DCB_se3_ag3_f_02 - phones	N	51.3054
51.3054	DCB_se3_ag3_f_02 - phones	K	51.4354
51.3054	DCB_se3_ag3_f_02 - words	clay	51.8354
51.4354	DCB_se3_ag3_f_02 - phones	L	51.5054
51.5054	DCB_se3_ag3_f_02 - phones	EY1	51.8354
52.0245	DCB_se3_ag3_f_02 - phones	sil	52.0645
52.0645	DCB_se3_ag3_f_02 - phones	EH1	52.1845
52.0645	DCB_se3_ag3_f_02 - words	as	52.2645
52.1845	DCB_se3_ag3_f_02 - phones	Z	52.2645
52.2645	DCB_se3_ag3_f_02 - phones	W	52.3345
52.2645	DCB_se3_ag3_f_02 - words	well	52.6345
52.3345	DCB_se3_ag3_f_02 - phones	EH1	52.4945
52.4945	DCB_se3_ag3_f_02 - phones	L	52.6345
52.9362	DCB_se3_ag3_f_02 - phones	sil	53.0262
53.0262	DCB_se3_ag3_f_02 - phones	B	53.0562
53.0262	DCB_se3_ag3_f_02 - words	but	53.1462
53.0562	DCB_se3_ag3_f_02 - phones	AH1	53.0862
53.0862	DCB_se3_ag3_f_02 - phones	T	53.1462
53.1462	DCB_se3_ag3_f_02 - phones	P	53.2262
53.1462	DCB_se3_ag3_f_02 - words	pretty	53.4062
53.2262	DCB_se3_ag3_f_02 - phones	R	53.2662
53.2662	DCB_se3_ag3_f_02 - phones	IH1	53.2962
53.2962	DCB_se3_ag3_f_02 - phones	T	53.3462
53.3462	DCB_se3_ag3_f_02 - phones	IY0	53.4062
53.4062	DCB_se3_ag3_f_02 - phones	M	53.4662
53.4062	DCB_se3_ag3_f_02 - words	much	53.8062
53.4662	DCB_se3_ag3_f_02 - phones	AH1	53.5662
53.5662	DCB_se3_ag3_f_02 - phones	CH	53.8062
54.0172	DCB_se3_ag3_f_02 - phones	sil	54.0572
54.0572	DCB_se3_ag3_f_02 - phones	EH1	54.1772
54.0572	DCB_se3_ag3_f_02 - words	every	54.5972
54.1772	DCB_se3_ag3_f_02 - phones	V	54.2672
54.2672	DCB_se3_ag3_f_02 - phones	ER0	54.3172
54.3172	DCB_se3_ag3_f_02 - phones	IY0	54.5972
54.5972	DCB_se3_ag3_f_02 - phones	sp	54.6772
54.6772	DCB_se3_ag3_f_02 - phones	N	54.8072
54.6772	DCB_se3_ag3_f_02 - words	northeast	55.4272
54.8072	DCB_se3_ag3_f_02 - phones	AO2	54.8672
54.8672	DCB_se3_ag3_f_02 - phones	R	55.0072
55.0072	DCB_se3_ag3_f_02 - phones	TH	55.0872
55.0872	DCB_se3_ag3_f_02 - phones	IY1	55.3272
55.3272	DCB_se3_ag3_f_02 - phones	S	55.3872
55.3872	DCB_se3_ag3_f_02 - phones	T	55.4272
55.4272	DCB_se3_ag3_f_02 - phones	sp	55.4672
55.4672	DCB_se3_ag3_f_02 - phones	AE1	55.5872
55.4672	DCB_se3_ag3_f_02 - words	and	55.6672
55.5872	DCB_se3_ag3_f_02 - phones	N	55.6672
55.6672	DCB_se3_ag3_f_02 - phones	S	55.7772
55.6672	DCB_se3_ag3_f_02 - words	southeast	56.4372
55.7772	DCB_se3_ag3_f_02 - phones	AW2	55.8672
55.8672	DCB_se3_ag3_f_02 - phones	TH	56.0272
56.0272	DCB_se3_ag3_f_02 - phones	IY1	56.2172
56.2172	DCB_se3_ag3_f_02 - phones	S	56.3572
56.3572	DCB_se3_ag3_f_02 - phones	T	56.4372
56.7999	DCB_se3_ag3_f_02 - phones	sil	56.8399
56.8399	DCB_se3_ag3_f_02 - phones	M	56.9199
56.8399	DCB_se3_ag3_f_02 - words	minus	57.2399
56.9199	DCB_se3_ag3_f_02 - phones	AY1	56.9999
56.9999	DCB_se3_ag3_f_02 - phones	N	57.0699
57.0699	DCB_se3_ag3_f_02 - phones	AH0	57.1499
57.1499	DCB_se3_ag3_f_02 - phones	S	57.2399
57.2399	DCB_se3_ag3_f_02 - phones	sp	57.2699
57.2699	DCB_se3_ag3_f_02 - phones	S	57.3999
57.2699	DCB_se3_ag3_f_02 - words	southwest	57.8899
57.3999	DCB_se3_ag3_f_02 - phones	AW2	57.4799
57.4799	DCB_se3_ag3_f_02 - phones	TH	57.5699
57.5699	DCB_se3_ag3_f_02 - phones	W	57.5999
57.5999	DCB_se3_ag3_f_02 - phones	EH1	57.6899
57.6899	DCB_se3_ag3_f_02 - phones	S	57.7799
57.7799	DCB_se3_ag3_f_02 - phones	T	57.8899
57.8899	DCB_se3_ag3_f_02 - phones	sp	57.9199
57.9199	DCB_se3_ag3_f_02 - phones	N	57.9599
57.9199	DCB_se3_ag3_f_02 - words	northwest	58.4099
57.9599	DCB_se3_ag3_f_02 - phones	AO2	57.9899
57.9899	DCB_se3_ag3_f_02 - phones	R	58.0399
58.0399	DCB_se3_ag3_f_02 - phones	TH	58.0899
58.0899	DCB_se3_ag3_f_02 - phones	W	58.1199
58.1199	DCB_se3_ag3_f_02 - phones	EH1	58.2199
58.2199	DCB_se3_ag3_f_02 - phones	S	58.3099
58.3099	DCB_se3_ag3_f_02 - phones	T	58.4099
59.0996	DCB_int_01 - phones	M	59.2296
59.0996	DCB_int_01 - words	mkay	59.3996
59.2296	DCB_int_01 - phones	K	59.2896
59.2896	DCB_int_01 - phones	EY1	59.3996
59.3996	DCB_int_01 - phones	sp	59.4996
60.0372	DCB_int_01 - phones	HH	60.1672
60.0372	DCB_int_01 - words	how	60.2172
60.1672	DCB_int_01 - phones	AW1	60.2172
60.2172	DCB_int_01 - phones	M	60.2672
60.2172	DCB_int_01 - words	many	60.4672
60.2672	DCB_int_01 - phones	EH1	60.2972
60.2972	DCB_int_01 - phones	N	60.3572
60.3572	DCB_int_01 - phones	IY0	60.4672
60.4672	DCB_int_01 - phones	Y	60.5772
60.4672	DCB_int_01 - words	years	60.7672
60.5772	DCB_int_01 - phones	IH1	60.6572
60.6572	DCB_int_01 - phones	R	60.7172
60.7172	DCB_int_01 - phones	Z	60.7672
60.7672	DCB_int_01 - phones	HH	60.8372
60.7672	DCB_int_01 - words	have	60.9372
60.8372	DCB_int_01 - phones	AE1	60.8772
60.8772	DCB_int_01 - phones	V	60.9372
60.9372	DCB_int_01 - phones	Y	61.0172
60.9372	DCB_int_01 - words	you	61.0672
61.0172	DCB_int_01 - phones	UW1	61.0672
61.0672	DCB_int_01 - phones	sp	61.0972
61.0972	DCB_int_01 - phones	L	61.2172
61.0972	DCB_int_01 - words	lived	61.4172
61.2172	DCB_int_01 - phones	IH1	61.2872
61.2872	DCB_int_01 - phones	V	61.3372
61.3372	DCB_int_01 - phones	D	61.4172
61.4172	DCB_int_01 - phones	IH0	61.4472
61.4172	DCB_int_01 - words	in	61.5272
61.4472	DCB_int_01 - phones	N	61.5272
61.5272	DCB_int_01 - phones	DH	61.5572
61.5272	DCB_int_01 - words	the	61.5872
61.5572	DCB_int_01 - phones	AH0	61.5872
61.5872	DCB_int_01 - phones	sp	61.6972
61.6972	DCB_int_01 - phones	D	61.7572
61.6972	DCB_int_01 - words	district	62.1072
61.7572	DCB_int_01 - phones	IH1	61.8272
61.8272	DCB_int_01 - phones	S	61.8572
61.8572	DCB_int_01 - phones	T	61.9872
61.9872	DCB_int_01 - phones	R	62.0172
62.0172	DCB_int_01 - phones	IH0	62.0472
62.0472	DCB_int_01 - phones	K	62.0772
62.0772	DCB_int_01 - phones	T	62.1072
62.1072	DCB_int_01 - phones	sp	62.3972
62.3972	DCB_int_01 - phones	JH	62.4572
62.3972	DCB_int_01 - words	just	62.6472
62.4572	DCB_int_01 - phones	IH0	62.5072
62.5072	DCB_int_01 - phones	S	62.6172
62.6172	DCB_int_01 - phones	T	62.6472
62.6472	DCB_int_01 - phones	T	62.7572
62.6472	DCB_int_01 - words	total	62.9672
62.7572	DCB_int_01 - phones	OW1	62.8572
62.8572	DCB_int_01 - phones	T	62.8872
62.8872	DCB_int_01 - phones	AH0	62.9172
62.9172	DCB_int_01 - phones	L	62.9672
62.9672	DCB_int_01 - phones	sp	63.0172
63.4414	DCB_se3_ag3_f_02 - phones	sil	63.4714
63.4714	DCB_se3_ag3_f_02 - words	oh	63.7214
63.4714	DCB_se3_ag3_f_02 - phones	OW1	63.7214
63.7214	DCB_se3_ag3_f_02 - phones	sp	63.7714
63.7714	DCB_se3_ag3_f_02 - phones	G	63.8214
63.7714	DCB_se3_ag3_f_02 - words	god	64.1614
63.8214	DCB_se3_ag3_f_02 - phones	AA1	64.1214
64.1214	DCB_se3_ag3_f_02 - phones	D	64.1614
64.1614	DCB_se3_ag3_f_02 - phones	sp	64.2514
64.2514	DCB_se3_ag3_f_02 - words	<unk>	64.9914
64.2514	DCB_se3_ag3_f_02 - phones	spn	64.9914
64.9914	DCB_se3_ag3_f_02 - phones	L	65.0314
64.9914	DCB_se3_ag3_f_02 - words	let	65.0914
65.0314	DCB_se3_ag3_f_02 - phones	EH1	65.0614
65.0614	DCB_se3_ag3_f_02 - phones	T	65.0914
65.0914	DCB_se3_ag3_f_02 - phones	M	65.1414
65.0914	DCB_se3_ag3_f_02 - words	me	65.2114
65.1414	DCB_se3_ag3_f_02 - phones	IY1	65.2114
65.2114	DCB_se3_ag3_f_02 - phones	S	65.3614
65.2114	DCB_se3_ag3_f_02 - words	see	65.6414
65.3614	DCB_se3_ag3_f_02 - phones	IY1	65.6414
65.6414	DCB_se3_ag3_f_02 - phones	sp	65.6714
65.6714	DCB_se3_ag3_f_02 - phones	AH0	65.7114
65.6714	DCB_se3_ag3_f_02 - words	i'm	65.7514
65.7114	DCB_se3_ag3_f_02 - phones	M	65.7514
65.7514	DCB_se3_ag3_f_02 - phones	T	65.8314
65.7514	DCB_se3_ag3_f_02 - words	twenty	65.9814
65.8314	DCB_se3_ag3_f_02 - phones	W	65.8614
65.8614	DCB_se3_ag3_f_02 - phones	EH1	65.8914
65.8914	DCB_se3_ag3_f_02 - phones	N	65.9214
65.9214	DCB_se3_ag3_f_02 - phones	IY0	65.9814
65.9814	DCB_se3_ag3_f_02 - phones	F	66.0914
65.9814	DCB_se3_ag3_f_02 - words	five	66.3814
66.0914	DCB_se3_ag3_f_02 - phones	AY1	66.3314
66.3314	DCB_se3_ag3_f_02 - phones	V	66.3814
66.3814	DCB_se3_ag3_f_02 - phones	sp	66.4414
66.4414	DCB_se3_ag3_f_02 - phones	N	66.5514
66.4414	DCB_se3_ag3_f_02 - words	no	66.7014
66.5514	DCB_se3_ag3_f_02 - phones	OW1	66.7014
66.7014	DCB_se3_ag3_f_02 - phones	sp	66.7514
67.0849	DCB_se3_ag3_f_02 - phones	AH1	67.3349
67.0849	DCB_se3_ag3_f_02 - words	um	67.4649
67.3349	DCB_se3_ag3_f_02 - phones	M	67.4649
67.4649	DCB_se3_ag3_f_02 - phones	sp	67.4949
67.4949	DCB_se3_ag3_f_02 - words	<unk>	67.8449
67.4949	DCB_se3_ag3_f_02 - phones	spn	67.8449
67.8449	DCB_se3_ag3_f_02 - phones	sp	67.8749
68.1993	DCB_se3_ag3_f_02 - phones	AY1	68.3493
68.1993	DCB_se3_ag3_f_02 - words	i	68.3493
68.3493	DCB_se3_ag3_f_02 - phones	W	68.3993
68.3493	DCB_se3_ag3_f_02 - words	would	68.4693
68.3993	DCB_se3_ag3_f_02 - phones	UH1	68.4393
68.4393	DCB_se3_ag3_f_02 - phones	D	68.4693
68.4693	DCB_se3_ag3_f_02 - phones	P	68.5393
68.4693	DCB_se3_ag3_f_02 - words	probably	68.8693
68.5393	DCB_se3_ag3_f_02 - phones	R	68.5793
68.5793	DCB_se3_ag3_f_02 - phones	AA1	68.6793
68.6793	DCB_se3_ag3_f_02 - phones	B	68.7493
68.7493	DCB_se3_ag3_f_02 - phones	L	68.7893
68.7893	DCB_se3_ag3_f_02 - phones	IY0	68.8693
68.8693	DCB_se3_ag3_f_02 - phones	S	69.0093
68.8693	DCB_se3_ag3_f_02 - words	say	69.2493
69.0093	DCB_se3_ag3_f_02 - phones	EY1	69.2493
69.2493	DCB_se3_ag3_f_02 - phones	sp	69.2793
69.2793	DCB_se3_ag3_f_02 - phones	AH0	69.3093
69.2793	DCB_se3_ag3_f_02 - words	about	69.5793
69.3093	DCB_se3_ag3_f_02 - phones	B	69.3493
69.3493	DCB_se3_ag3_f_02 - phones	AW1	69.5193
69.5193	DCB_se3_ag3_f_02 - phones	T	69.5793
69.5793	DCB_se3_ag3_f_02 - phones	F	69.9593
69.5793	DCB_se3_ag3_f_02 - words	fifteen	70.8093
69.9593	DCB_se3_ag3_f_02 - phones	IH1	70.0493
70.0493	DCB_se3_ag3_f_02 - phones	F	70.1993
70.1993	DCB_se3_ag3_f_02 - phones	T	70.3693
70.3693	DCB_se3_ag3_f_02 - phones	IY1	70.6893
70.6893	DCB_se3_ag3_f_02 - phones	N	70.8093
70.8093	DCB_se3_ag3_f_02 - phones	sp	71.8070
71.2965	DCB_int_01 - phones	F	71.4165
71.2965	DCB_int_01 - words	fifteen	71.7165
71.4165	DCB_int_01 - phones	IH0	71.4865
71.4865	DCB_int_01 - phones	F	71.5765
71.5765	DCB_int_01 - phones	T	71.6165
71.6165	DCB_int_01 - phones	IY1	71.6465
71.6465	DCB_int_01 - phones	N	71.7165
71.7165	DCB_int_01 - phones	sp	71.8165
71.8070	DCB_se3_ag3_f_02 - phones	T	71.9170
71.8070	DCB_se3_ag3_f_02 - words	total	72.3770
71.9170	DCB_se3_ag3_f_02 - phones	OW1	72.0870
72.0870	DCB_se3_ag3_f_02 - phones	T	72.1270
72.1270	DCB_se3_ag3_f_02 - phones	AH0	72.1770
72.1770	DCB_se3_ag3_f_02 - phones	L	72.3770
72.3770	DCB_se3_ag3_f_02 - phones	sp	72.9481
72.9481	DCB_se3_ag3_f_02 - phones	Y	73.0781
72.9481	DCB_se3_ag3_f_02 - words	yeah	73.3781
73.0781	DCB_se3_ag3_f_02 - phones	AE1	73.3781
73.3781	DCB_se3_ag3_f_02 - phones	sp	74.0625
74.0625	DCB_se3_ag3_f_02 - phones	IH0	74.0925
74.0625	DCB_se3_ag3_f_02 - words	it	74.1225
74.0925	DCB_se3_ag3_f_02 - phones	T	74.1225
74.1225	DCB_se3_ag3_f_02 - phones	S	74.1525
74.1225	DCB_se3_ag3_f_02 - words	s	74.1525
74.1525	DCB_se3_ag3_f_02 - phones	S	74.2125
74.1525	DCB_se3_ag3_f_02 - words	so	74.2925
74.2125	DCB_se3_ag3_f_02 - phones	OW1	74.2925
74.2925	DCB_se3_ag3_f_02 - phones	HH	74.3525
74.2925	DCB_se3_ag3_f_02 - words	hard	74.4725
74.3525	DCB_se3_ag3_f_02 - phones	AA1	74.3925
74.3925	DCB_se3_ag3_f_02 - phones	R	74.4425
74.4425	DCB_se3_ag3_f_02 - phones	D	74.4725
74.4725	DCB_se3_ag3_f_02 - phones	T	74.5025
74.4725	DCB_se3_ag3_f_02 - words	to	74.5425
74.5025	DCB_se3_ag3_f_02 - phones	AH0	74.5425
74.5425	DCB_se3_ag3_f_02 - phones	D	74.6025
74.5425	DCB_se3_ag3_f_02 - words	distinguish	75.0825
74.6025	DCB_se3_ag3_f_02 - phones	IH0	74.6325
74.6325	DCB_se3_ag3_f_02 - phones	S	74.7325
74.7325	DCB_se3_ag3_f_02 - phones	T	74.7825
74.7825	DCB_se3_ag3_f_02 - phones	IH1	74.8325
74.8325	DCB_se3_ag3_f_02 - phones	NG	74.8925
74.8925	DCB_se3_ag3_f_02 - phones	G	74.9225
74.9225	DCB_se3_ag3_f_02 - phones	W	74.9625
74.9625	DCB_se3_ag3_f_02 - phones	IH0	75.0025
75.0025	DCB_se3_ag3_f_02 - phones	SH	75.0825
75.0825	DCB_se3_ag3_f_02 - phones	K	75.1225
75.0825	DCB_se3_ag3_f_02 - words	cause	75.2625
75.1225	DCB_se3_ag3_f_02 - phones	AA1	75.1925
75.1925	DCB_se3_ag3_f_02 - phones	Z	75.2625
75.2625	DCB_se3_ag3_f_02 - phones	W	75.2925
75.2625	DCB_se3_ag3_f_02 - words	when	75.3725
75.2925	DCB_se3_ag3_f_02 - phones	EH1	75.3225
75.3225	DCB_se3_ag3_f_02 - phones	N	75.3725
75.3725	DCB_se3_ag3_f_02 - phones	W	75.4225
75.3725	DCB_se3_ag3_f_02 - words	we	75.4625
75.4225	DCB_se3_ag3_f_02 - phones	IY1	75.4625
75.4625	DCB_se3_ag3_f_02 - phones	K	75.5825
75.4625	DCB_se3_ag3_f_02 - words	crossed	75.8025
75.5825	DCB_se3_ag3_f_02 - phones	R	75.6225
75.6225	DCB_se3_ag3_f_02 - phones	AO1	75.7225
75.7225	DCB_se3_ag3_f_02 - phones	S	75.7725
75.7725	DCB_se3_ag3_f_02 - phones	T	75.8025
75.8025	DCB_se3_ag3_f_02 - phones	DH	75.8325
75.8025	DCB_se3_ag3_f_02 - words	the	75.8725
75.8325	DCB_se3_ag3_f_02 - phones	AH0	75.8725
75.8725	DCB_se3_ag3_f_02 - phones	L	75.9425
75.8725	DCB_se3_ag3_f_02 - words	line	76.0425
75.9425	DCB_se3_ag3_f_02 - phones	AY1	76.0125
76.0125	DCB_se3_ag3_f_02 - phones	N	76.0425
76.0425	DCB_se3_ag3_f_02 - phones	IH0	76.0825
76.0425	DCB_se3_ag3_f_02 - words	into	76.2325
76.0825	DCB_se3_ag3_f_02 - phones	N	76.1325
76.1325	DCB_se3_ag3_f_02 - phones	T	76.2025
76.2025	DCB_se3_ag3_f_02 - phones	AH0	76.2325
76.2325	DCB_se3_ag3_f_02 - phones	P	76.3525
76.2325	DCB_se3_ag3_f_02 - words	pg	76.6025
76.3525	DCB_se3_ag3_f_02 - phones	IY1	76.4425
76.4425	DCB_se3_ag3_f_02 - phones	JH	76.5425
76.5425	DCB_se3_ag3_f_02 - phones	IY1	76.6025
76.6025	DCB_se3_ag3_f_02 - phones	IH1	76.6325
76.6025	DCB_se3_ag3_f_02 - words	it	76.6625
76.6325	DCB_se3_ag3_f_02 - phones	T	76.6625
76.6625	DCB_se3_ag3_f_02 - phones	W	76.6925
76.6625	DCB_se3_ag3_f_02 - words	was	76.7625
76.6925	DCB_se3_ag3_f_02 - phones	AH0	76.7225
76.7225	DCB_se3_ag3_f_02 - phones	Z	76.7625
76.7625	DCB_se3_ag3_f_02 - phones	L	76.7925
76.7625	DCB_se3_ag3_f_02 - words	like	76.8925
76.7925	DCB_se3_ag3_f_02 - phones	AY1	76.8225
76.8225	DCB_se3_ag3_f_02 - phones	K	76.8925
76.8925	DCB_se3_ag3_f_02 - phones	W	76.9225
76.8925	DCB_se3_ag3_f_02 - words	we	76.9525
76.9225	DCB_se3_ag3_f_02 - phones	IY1	76.9525
76.9525	DCB_se3_ag3_f_02 - phones	W	76.9825
76.9525	DCB_se3_ag3_f_02 - words	were	77.0225
76.9825	DCB_se3_ag3_f_02 - phones	ER0	77.0225
77.0225	DCB_se3_ag3_f_02 - phones	S	77.0825
77.0225	DCB_se3_ag3_f_02 - words	still	77.2325
77.0825	DCB_se3_ag3_f_02 - phones	T	77.1225
77.1225	DCB_se3_ag3_f_02 - phones	IH1	77.1625
77.1625	DCB_se3_ag3_f_02 - phones	L	77.2325
77.2325	DCB_se3_ag3_f_02 - phones	IH0	77.2625
77.2325	DCB_se3_ag3_f_02 - words	in	77.2925
77.2625	DCB_se3_ag3_f_02 - phones	N	77.2925
77.2925	DCB_se3_ag3_f_02 - phones	D	77.3525
77.2925	DCB_se3_ag3_f_02 - words	dc	77.7225
77.3525	DCB_se3_ag3_f_02 - phones	IY1	77.4425
77.4425	DCB_se3_ag3_f_02 - phones	S	77.5425
77.5425	DCB_se3_ag3_f_02 - phones	IY1	77.7225
78.7513	DCB_se3_ag3_f_02 - phones	sil	78.8013
78.8013	DCB_se3_ag3_f_02 - phones	IH0	78.8413
78.8013	DCB_se3_ag3_f_02 - words	it	78.8713
78.8413	DCB_se3_ag3_f_02 - phones	T	78.8713
78.8447	DCB_int_01 - phones	M	79.2547
78.8447	DCB_int_01 - words	mm	79.2547
78.8713	DCB_se3_ag3_f_02 - phones	L	78.9113
78.8713	DCB_se3_ag3_f_02 - words	literally	79.0913
78.9113	DCB_se3_ag3_f_02 - phones	IH1	78.9413
78.9413	DCB_se3_ag3_f_02 - phones	T	78.9713
78.9713	DCB_se3_ag3_f_02 - phones	ER0	79.0013
79.0013	DCB_se3_ag3_f_02 - phones	AH0	79.0313
79.0313	DCB_se3_ag3_f_02 - phones	L	79.0613
79.0613	DCB_se3_ag3_f_02 - phones	IY0	79.0913
79.0913	DCB_se3_ag3_f_02 - phones	W	79.1213
79.0913	DCB_se3_ag3_f_02 - words	was	79.2013
79.1213	DCB_se3_ag3_f_02 - phones	AH0	79.1613
79.1613	DCB_se3_ag3_f_02 - phones	Z	79.2013
79.2013	DCB_se3_ag3_f_02 - phones	AH0	79.2613
79.2013	DCB_se3_ag3_f_02 - words	across	79.5113
79.2613	DCB_se3_ag3_f_02 - phones	K	79.3313
79.3313	DCB_se3_ag3_f_02 - phones	R	79.3613
79.3613	DCB_se3_ag3_f_02 - phones	AO1	79.4313
79.4313	DCB_se3_ag3_f_02 - phones	S	79.5113
79.5113	DCB_se3_ag3_f_02 - phones	DH	79.5413
79.5113	DCB_se3_ag3_f_02 - words	the	79.5913
79.5413	DCB_se3_ag3_f_02 - phones	AH0	79.5913
79.5913	DCB_se3_ag3_f_02 - phones	L	79.6613
79.5913	DCB_se3_ag3_f_02 - words	light	79.8213
79.6613	DCB_se3_ag3_f_02 - phones	AY1	79.7513
79.7513	DCB_se3_ag3_f_02 - phones	T	79.8213
80.3428	DCB_se3_ag3_f_02 - phones	sil	80.3828
80.3828	DCB_se3_ag3_f_02 - phones	spn	81.3528
80.3828	DCB_se3_ag3_f_02 - words	<unk>	81.3528
80.5096	DCB_int_01 - phones	sil	80.5496
80.5496	DCB_int_01 - phones	W	80.5796
80.5496	DCB_int_01 - words	we	80.6296
80.5796	DCB_int_01 - phones	IY1	80.6296
80.6296	DCB_int_01 - phones	spn	80.6596
80.6296	DCB_int_01 - words	<unk>	80.6596
80.6596	DCB_int_01 - phones	T	80.7096
80.6596	DCB_int_01 - words	talk	80.8496
80.7096	DCB_int_01 - phones	AO1	80.8096
80.8096	DCB_int_01 - phones	K	80.8496
80.8496	DCB_int_01 - phones	AH0	80.8996
80.8496	DCB_int_01 - words	about	81.0696
80.8996	DCB_int_01 - phones	B	80.9296
80.9296	DCB_int_01 - phones	AW1	80.9996
80.9996	DCB_int_01 - phones	T	81.0696
81.0696	DCB_int_01 - phones	DH	81.1496
81.0696	DCB_int_01 - words	that	81.2396
81.1496	DCB_int_01 - phones	AE1	81.2096
81.2096	DCB_int_01 - phones	T	81.2396
81.2396	DCB_int_01 - phones	IH0	81.2996
81.2396	DCB_int_01 - words	in	81.3296
81.2996	DCB_int_01 - phones	N	81.3296
81.3296	DCB_int_01 - phones	AH0	81.3796
81.3296	DCB_int_01 - words	a	81.3796
81.3796	DCB_int_01 - phones	M	81.4596
81.3796	DCB_int_01 - words	minute	81.7496
81.4596	DCB_int_01 - phones	IH1	81.5096
81.5096	DCB_int_01 - phones	N	81.6696
81.6696	DCB_int_01 - phones	AH0	81.6996
81.6996	DCB_int_01 - phones	T	81.7496
81.7496	DCB_int_01 - phones	sp	81.8096
81.9377	DCB_se3_ag3_f_02 - phones	sil	81.9877
81.9877	DCB_se3_ag3_f_02 - words	<unk>	82.0877
81.9877	DCB_se3_ag3_f_02 - phones	spn	82.0877
82.0877	DCB_se3_ag3_f_02 - phones	sp	83.9704
82.1321	DCB_int_01 - phones	HH	82.1821
82.1321	DCB_int_01 - words	where	82.3521
82.1821	DCB_int_01 - phones	W	82.2121
82.2121	DCB_int_01 - phones	EH1	82.3121
82.3121	DCB_int_01 - phones	R	82.3521
82.3521	DCB_int_01 - phones	HH	82.3821
82.3521	DCB_int_01 - words	have	82.4621
82.3821	DCB_int_01 - phones	AE1	82.4121
82.4121	DCB_int_01 - phones	V	82.4621
82.4621	DCB_int_01 - phones	sp	82.5021
82.5021	DCB_int_01 - phones	AH1	82.6021
82.5021	DCB_int_01 - words	other	82.7221
82.6021	DCB_int_01 - phones	DH	82.6321
82.6321	DCB_int_01 - phones	ER0	82.7221
82.7221	DCB_int_01 - phones	P	82.7721
82.7221	DCB_int_01 - words	places	83.0521
82.7721	DCB_int_01 - phones	L	82.8121
82.8121	DCB_int_01 - phones	EY1	82.8621
82.8621	DCB_int_01 - phones	S	82.9421
82.9421	DCB_int_01 - phones	IH0	82.9921
82.9921	DCB_int_01 - phones	Z	83.0521
83.0521	DCB_int_01 - phones	Y	83.1121
83.0521	DCB_int_01 - words	you	83.2421
83.1121	DCB_int_01 - phones	UW1	83.2421
83.2421	DCB_int_01 - phones	sp	83.2721
83.2721	DCB_int_01 - phones	L	83.3021
83.2721	DCB_int_01 - words	lived	83.7221
83.3021	DCB_int_01 - phones	IH1	83.4121
83.4121	DCB_int_01 - phones	V	83.4421
83.4421	DCB_int_01 - phones	D	83.7221
83.9704	DCB_se3_ag3_f_02 - phones	IH1	84.0204
83.9704	DCB_se3_ag3_f_02 - words	in	84.0704
84.0204	DCB_se3_ag3_f_02 - phones	N	84.0704
84.0704	DCB_se3_ag3_f_02 - phones	DH	84.1004
84.0704	DCB_se3_ag3_f_02 - words	the	84.1504
84.1004	DCB_se3_ag3_f_02 - phones	AH0	84.1504
84.1504	DCB_se3_ag3_f_02 - phones	W	84.2804
84.1504	DCB_se3_ag3_f_02 - words	world	84.6204
84.2804	DCB_se3_ag3_f_02 - phones	ER1	84.4404
84.4404	DCB_se3_ag3_f_02 - phones	L	84.5904
84.5904	DCB_se3_ag3_f_02 - phones	D	84.6204
84.6204	DCB_se3_ag3_f_02 - phones	sp	85.9491
84.9615	DCB_int_01 - phones	sil	85.0315
85.0315	DCB_int_01 - phones	M	85.1915
85.0315	DCB_int_01 - words	mm	85.1915
85.1915	DCB_int_01 - phones	JH	85.2415
85.1915	DCB_int_01 - words	just	85.5715
85.2415	DCB_int_01 - phones	IH0	85.3615
85.3615	DCB_int_01 - phones	S	85.5715
85.7189	DCB_int_01 - phones	sil	85.7589
85.7589	DCB_int_01 - phones	Y	85.8089
85.7589	DCB_int_01 - words	yeah	85.8789
85.8089	DCB_int_01 - phones	AE1	85.8789
85.8789	DCB_int_01 - phones	sp	85.9889
85.9491	DCB_se3_ag3_f_02 - words	<unk>	86.0491
85.9491	DCB_se3_ag3_f_02 - phones	spn	86.0491
86.5497	DCB_se3_ag3_f_02 - phones	sil	86.6697
86.6697	DCB_se3_ag3_f_02 - phones	D	86.7697
86.6697	DCB_se3_ag3_f_02 - words	dover	87.1597
86.7697	DCB_se3_ag3_f_02 - phones	OW1	86.8497
86.8497	DCB_se3_ag3_f_02 - phones	V	87.0397
87.0397	DCB_se3_ag3_f_02 - phones	ER0	87.1597
87.1597	DCB_se3_ag3_f_02 - phones	D	87.2697
87.1597	DCB_se3_ag3_f_02 - words	delaware	87.8997
87.2697	DCB_se3_ag3_f_02 - phones	EH1	87.3597
87.3597	DCB_se3_ag3_f_02 - phones	L	87.4097
87.4097	DCB_se3_ag3_f_02 - phones	AH0	87.4697
87.4697	DCB_se3_ag3_f_02 - phones	W	87.5497
87.5497	DCB_se3_ag3_f_02 - phones	EH2	87.6897
87.6897	DCB_se3_ag3_f_02 - phones	R	87.8997
87.8997	DCB_se3_ag3_f_02 - phones	sp	88.8093
88.8093	DCB_se3_ag3_f_02 - words	i	88.8393
88.8093	DCB_se3_ag3_f_02 - phones	AY1	88.8393
88.8393	DCB_se3_ag3_f_02 - phones	sp	88.8693
88.8693	DCB_se3_ag3_f_02 - phones	L	88.8993
88.8693	DCB_se3_ag3_f_02 - words	lived	89.0593
88.8993	DCB_se3_ag3_f_02 - phones	IH1	88.9493
88.9493	DCB_se3_ag3_f_02 - phones	V	88.9893
88.9893	DCB_se3_ag3_f_02 - phones	D	89.0593
89.0593	DCB_se3_ag3_f_02 - phones	IH0	89.1093
89.0593	DCB_se3_ag3_f_02 - words	in	89.1893
89.1093	DCB_se3_ag3_f_02 - phones	N	89.1893
89.1893	DCB_se3_ag3_f_02 - phones	T	89.3493
89.1893	DCB_se3_ag3_f_02 - words	texas	90.2393
89.3493	DCB_se3_ag3_f_02 - phones	EH1	89.4393
89.4393	DCB_se3_ag3_f_02 - phones	K	89.5393
89.5393	DCB_se3_ag3_f_02 - phones	S	89.6793
89.6793	DCB_se3_ag3_f_02 - phones	AH0	89.9693
89.9693	DCB_se3_ag3_f_02 - phones	S	90.2393
90.9815	DCB_se3_ag3_f_02 - phones	S	91.2615
90.9815	DCB_se3_ag3_f_02 - words	spain	92.1115
91.2615	DCB_se3_ag3_f_02 - phones	P	91.4315
91.4315	DCB_se3_ag3_f_02 - phones	EY1	92.0115
92.0115	DCB_se3_ag3_f_02 - phones	N	92.1115
92.1115	DCB_se3_ag3_f_02 - phones	sp	92.2115
93.5040	DCB_se3_ag3_f_02 - phones	AH1	93.8040
93.5040	DCB_se3_ag3_f_02 - words	um	94.0140
93.8040	DCB_se3_ag3_f_02 - phones	M	94.0140
94.0140	DCB_se3_ag3_f_02 - phones	sp	94.0540
94.0540	DCB_se3_ag3_f_02 - phones	K	94.1640
94.0540	DCB_se3_ag3_f_02 - words	california	95.1640
94.1640	DCB_se3_ag3_f_02 - phones	AE2	94.2340
94.2340	DCB_se3_ag3_f_02 - phones	L	94.3140
94.3140	DCB_se3_ag3_f_02 - phones	AH0	94.3740
94.3740	DCB_se3_ag3_f_02 - phones	F	94.5540
94.5540	DCB_se3_ag3_f_02 - phones	AO1	94.5840
94.5840	DCB_se3_ag3_f_02 - phones	R	94.7040
94.7040	DCB_se3_ag3_f_02 - phones	N	94.7840
94.7840	DCB_se3_ag3_f_02 - phones	Y	94.8840
94.8840	DCB_se3_ag3_f_02 - phones	AH0	95.1640
95.1640	DCB_se3_ag3_f_02 - phones	sp	96.9781
96.9781	DCB_se3_ag3_f_02 - phones	S	97.1581
96.9781	DCB_se3_ag3_f_02 - words	south	97.3481
97.1581	DCB_se3_ag3_f_02 - phones	AW1	97.2381
97.2381	DCB_se3_ag3_f_02 - phones	TH	97.3481
97.3481	DCB_se3_ag3_f_02 - phones	K	97.4081
97.3481	DCB_se3_ag3_f_02 - words	carolina	98.1981
97.4081	DCB_se3_ag3_f_02 - phones	EH2	97.4981
97.4981	DCB_se3_ag3_f_02 - phones	R	97.5781
97.5781	DCB_se3_ag3_f_02 - phones	AH0	97.6281
97.6281	DCB_se3_ag3_f_02 - phones	L	97.6881
97.6881	DCB_se3_ag3_f_02 - phones	AY1	97.8681
97.8681	DCB_se3_ag3_f_02 - phones	N	97.9581
97.9581	DCB_se3_ag3_f_02 - phones	AH0	98.1981
98.1981	DCB_se3_ag3_f_02 - phones	sp	100.0711
100.0711	DCB_se3_ag3_f_02 - phones	M	100.4311
100.0711	DCB_se3_ag3_f_02 - words	mm	100.4311
100.4311	DCB_se3_ag3_f_02 - phones	sp	100.9494
100.9494	DCB_se3_ag3_f_02 - words	i	101.0294
100.9494	DCB_se3_ag3_f_02 - phones	AY1	101.0294
101.0294	DCB_se3_ag3_f_02 - phones	sp	101.0694
101.0694	DCB_se3_ag3_f_02 - phones	AH0	101.1694
101.0694	DCB_se3_ag3_f_02 - words	i'm	101.1994
101.1694	DCB_se3_ag3_f_02 - phones	M	101.1994
101.1994	DCB_se3_ag3_f_02 - phones	sp	101.2494
101.2494	DCB_se3_ag3_f_02 - phones	TH	101.3094
101.2494	DCB_se3_ag3_f_02 - words	thinking	101.5694
101.3094	DCB_se3_ag3_f_02 - phones	IH1	101.3494
101.3494	DCB_se3_ag3_f_02 - phones	NG	101.3994
101.3994	DCB_se3_ag3_f_02 - phones	K	101.5094
101.5094	DCB_se3_ag3_f_02 - phones	IH0	101.5394
101.5394	DCB_se3_ag3_f_02 - phones	NG	101.5694
101.5694	DCB_se3_ag3_f_02 - phones	DH	101.5994
101.5694	DCB_se3_ag3_f_02 - words	that	101.6594
101.5994	DCB_se3_ag3_f_02 - phones	AH0	101.6294
101.6294	DCB_se3_ag3_f_02 - phones	T	101.6594
101.6594	DCB_se3_ag3_f_02 - phones	sp	101.6894
101.6894	DCB_se3_ag3_f_02 - words	s	101.7894
101.6894	DCB_se3_ag3_f_02 - phones	S	101.7894
101.7894	DCB_se3_ag3_f_02 - phones	sp	101.8194
101.8194	DCB_se3_ag3_f_02 - phones	IH0	101.9894
101.8194	DCB_se3_ag3_f_02 - words	it	102.0594
101.9894	DCB_se3_ag3_f_02 - phones	T	102.0594
103.4887	DCB_int_01 - phones	AH0	103.5987
103.4887	DCB_int_01 - words	and	104.1287
103.5987	DCB_int_01 - phones	N	104.1287
104.1287	DCB_int_01 - phones	sp	104.1587
104.1587	DCB_int_01 - phones	HH	104.2087
104.1587	DCB_int_01 - words	where	104.3387
104.2087	DCB_int_01 - phones	W	104.2387
104.2387	DCB_int_01 - phones	EH1	104.3087
104.3087	DCB_int_01 - phones	R	104.3387
104.3387	DCB_int_01 - words	d	104.3687
104.3387	DCB_int_01 - phones	D	104.3687
104.3687	DCB_int_01 - phones	Y	104.3987
104.3687	DCB_int_01 - words	you	104.4287
104.3987	DCB_int_01 - phones	UW1	104.4287
104.4287	DCB_int_01 - phones	G	104.4887
104.4287	DCB_int_01 - words	go	104.5387
104.4887	DCB_int_01 - phones	OW1	104.5387
104.5387	DCB_int_01 - phones	T	104.5787
104.5387	DCB_int_01 - words	to	104.6287
104.5787	DCB_int_01 - phones	AH0	104.6287
104.6287	DCB_int_01 - phones	S	104.7287
104.6287	DCB_int_01 - words	school	104.9487
104.7287	DCB_int_01 - phones	K	104.7987
104.7987	DCB_int_01 - phones	UW1	104.8287
104.8287	DCB_int_01 - phones	L	104.9487
104.9487	DCB_int_01 - phones	sp	105.0287
105.6741	DCB_se3_ag3_f_02 - phones	sil	105.7141
105.7141	DCB_se3_ag3_f_02 - phones	spn	105.8041
105.7141	DCB_se3_ag3_f_02 - words	<unk>	105.8041
105.9143	DCB_se3_ag3_f_02 - phones	sil	105.9443
105.9443	DCB_se3_ag3_f_02 - phones	EH2	106.0443
105.9443	DCB_se3_ag3_f_02 - words	elementary	106.5043
106.0443	DCB_se3_ag3_f_02 - phones	L	106.1043
106.1043	DCB_se3_ag3_f_02 - phones	AH0	106.1443
106.1443	DCB_se3_ag3_f_02 - phones	M	106.2143
106.2143	DCB_se3_ag3_f_02 - phones	EH1	106.2743
106.2743	DCB_se3_ag3_f_02 - phones	N	106.3043
106.3043	DCB_se3_ag3_f_02 - phones	T	106.3843
106.3843	DCB_se3_ag3_f_02 - phones	R	106.4243
106.4243	DCB_se3_ag3_f_02 - phones	IY0	106.5043
106.5043	DCB_se3_ag3_f_02 - phones	AY1	106.5443
106.5043	DCB_se3_ag3_f_02 - words	i	106.5443
106.5443	DCB_se3_ag3_f_02 - phones	W	106.6143
106.5443	DCB_se3_ag3_f_02 - words	went	106.7243
106.6143	DCB_se3_ag3_f_02 - phones	EH1	106.6543
106.6543	DCB_se3_ag3_f_02 - phones	N	106.6843
106.6843	DCB_se3_ag3_f_02 - phones	T	106.7243
106.7243	DCB_se3_ag3_f_02 - phones	T	106.7743
106.7243	DCB_se3_ag3_f_02 - words	to	106.8143
106.7743	DCB_se3_ag3_f_02 - phones	AH0	106.8143
106.8143	DCB_se3_ag3_f_02 - words	rdx	107.6143
106.8143	DCB_se3_ag3_f_02 - phones	TN	107.6143
107.6143	DCB_se3_ag3_f_02 - phones	sp	107.6443
107.6443	DCB_se3_ag3_f_02 - phones	DH	107.6743
107.6443	DCB_se3_ag3_f_02 - words	that	107.7443
107.6743	DCB_se3_ag3_f_02 - phones	AE1	107.7043
107.7043	DCB_se3_ag3_f_02 - phones	T	107.7443
107.7443	DCB_se3_ag3_f_02 - phones	W	107.7943
107.7443	DCB_se3_ag3_f_02 - words	was	107.9443
107.7943	DCB_se3_ag3_f_02 - phones	AH0	107.8343
107.8343	DCB_se3_ag3_f_02 - phones	Z	107.9443
107.9443	DCB_se3_ag3_f_02 - phones	R	107.9943
107.9443	DCB_se3_ag3_f_02 - words	right	108.0943
107.9943	DCB_se3_ag3_f_02 - phones	AY1	108.0443
108.0443	DCB_se3_ag3_f_02 - phones	T	108.0943
108.0943	DCB_se3_ag3_f_02 - phones	DH	108.1443
108.0943	DCB_se3_ag3_f_02 - words	there	108.2643
108.1443	DCB_se3_ag3_f_02 - phones	EH1	108.2343
108.2343	DCB_se3_ag3_f_02 - phones	R	108.2643
108.2643	DCB_se3_ag3_f_02 - phones	IH0	108.2943
108.2643	DCB_se3_ag3_f_02 - words	in	108.4843
108.2943	DCB_se3_ag3_f_02 - phones	N	108.4843
108.6478	DCB_se3_ag3_f_02 - phones	P	108.7478
108.6478	DCB_se3_ag3_f_02 - words	parkside	109.1678
108.7478	DCB_se3_ag3_f_02 - phones	AA1	108.7978
108.7978	DCB_se3_ag3_f_02 - phones	R	108.8578
108.8578	DCB_se3_ag3_f_02 - phones	K	108.9078
108.9078	DCB_se3_ag3_f_02 - phones	S	109.0078
109.0078	DCB_se3_ag3_f_02 - phones	AY2	109.1378
109.1378	DCB_se3_ag3_f_02 - phones	D	109.1678
109.1678	DCB_se3_ag3_f_02 - phones	N	109.2278
109.1678	DCB_se3_ag3_f_02 - words	northeast	109.6978
109.2278	DCB_se3_ag3_f_02 - phones	AO2	109.2578
109.2578	DCB_se3_ag3_f_02 - phones	R	109.3278
109.3278	DCB_se3_ag3_f_02 - phones	TH	109.4378
109.4378	DCB_se3_ag3_f_02 - phones	IY1	109.5778
109.5778	DCB_se3_ag3_f_02 - phones	S	109.6478
109.6478	DCB_se3_ag3_f_02 - phones	T	109.6978
110.2127	DCB_se3_ag3_f_02 - phones	AE1	110.3627
110.2127	DCB_se3_ag3_f_02 - words	and	110.4327
110.3627	DCB_se3_ag3_f_02 - phones	N	110.4027
110.4027	DCB_se3_ag3_f_02 - phones	D	110.4327
110.4327	DCB_se3_ag3_f_02 - phones	DH	110.4727
110.4327	DCB_se3_ag3_f_02 - words	then	110.8827
110.4727	DCB_se3_ag3_f_02 - phones	EH1	110.6827
110.6827	DCB_se3_ag3_f_02 - phones	N	110.8827
110.8827	DCB_se3_ag3_f_02 - phones	sp	110.9427
110.9427	DCB_se3_ag3_f_02 - phones	AH1	111.0327
110.9427	DCB_se3_ag3_f_02 - words	um	111.1927
111.0327	DCB_se3_ag3_f_02 - phones	M	111.1927
111.1927	DCB_se3_ag3_f_02 - phones	sp	111.2227
111.2227	DCB_se3_ag3_f_02 - phones	JH	111.3427
111.2227	DCB_se3_ag3_f_02 - words	junior	111.5327
111.3427	DCB_se3_ag3_f_02 - phones	UW1	111.3727
111.3727	DCB_se3_ag3_f_02 - phones	N	111.4327
111.4327	DCB_se3_ag3_f_02 - phones	Y	111.5027
111.5027	DCB_se3_ag3_f_02 - phones	ER0	111.5327
111.5327	DCB_se3_ag3_f_02 - phones	HH	111.6127
111.5327	DCB_se3_ag3_f_02 - words	high	111.8227
111.6127	DCB_se3_ag3_f_02 - phones	AY1	111.8227
111.8227	DCB_se3_ag3_f_02 - phones	sp	111.8727
111.8727	DCB_se3_ag3_f_02 - phones	IH1	111.9927
111.8727	DCB_se3_ag3_f_02 - words	in	112.2027
111.9927	DCB_se3_ag3_f_02 - phones	N	112.2027
112.2027	DCB_se3_ag3_f_02 - phones	sp	112.3227
112.3227	DCB_se3_ag3_f_02 - phones	IH1	112.5027
112.3227	DCB_se3_ag3_f_02 - words	in	112.6127
112.5027	DCB_se3_ag3_f_02 - phones	N	112.6127
112.6127	DCB_se3_ag3_f_02 - words	uh	113.0127
112.6127	DCB_se3_ag3_f_02 - phones	AH1	113.0127
113.0127	DCB_se3_ag3_f_02 - phones	sp	113.2127
113.2127	DCB_se3_ag3_f_02 - phones	HH	113.2927
113.2127	DCB_se3_ag3_f_02 - words	high	113.3827
113.2927	DCB_se3_ag3_f_02 - phones	AY1	113.3827
113.3827	DCB_se3_ag3_f_02 - phones	S	113.4727
113.3827	DCB_se3_ag3_f_02 - words	school	113.5627
113.4727	DCB_se3_ag3_f_02 - phones	K	113.5027
113.5027	DCB_se3_ag3_f_02 - phones	UW1	113.5327
113.5327	DCB_se3_ag3_f_02 - phones	L	113.5627
113.5627	DCB_se3_ag3_f_02 - phones	AY1	113.5927
113.5627	DCB_se3_ag3_f_02 - words	i	113.5927
113.5927	DCB_se3_ag3_f_02 - phones	W	113.6327
113.5927	DCB_se3_ag3_f_02 - words	was	113.7027
113.6327	DCB_se3_ag3_f_02 - phones	AH0	113.6627
113.6627	DCB_se3_ag3_f_02 - phones	Z	113.7027
113.7027	DCB_se3_ag3_f_02 - phones	IH0	113.7527
113.7027	DCB_se3_ag3_f_02 - words	in	113.7827
113.7527	DCB_se3_ag3_f_02 - phones	N	113.7827
113.7827	DCB_se3_ag3_f_02 - phones	M	113.8427
113.7827	DCB_se3_ag3_f_02 - words	maryland	114.2227
113.8427	DCB_se3_ag3_f_02 - phones	EH1	113.9127
113.9127	DCB_se3_ag3_f_02 - phones	R	113.9427
113.9427	DCB_se3_ag3_f_02 - phones	AH0	114.0227
114.0227	DCB_se3_ag3_f_02 - phones	L	114.0727
114.0727	DCB_se3_ag3_f_02 - phones	AH0	114.1027
114.1027	DCB_se3_ag3_f_02 - phones	N	114.1327
114.1327	DCB_se3_ag3_f_02 - phones	D	114.2227
114.4310	DCB_se3_ag3_f_02 - phones	P	114.5410
114.4310	DCB_se3_ag3_f_02 - words	pg	114.9010
114.5410	DCB_se3_ag3_f_02 - phones	IY1	114.6010
114.6010	DCB_se3_ag3_f_02 - phones	JH	114.6810
114.6810	DCB_se3_ag3_f_02 - phones	IY1	114.9010
115.5120	DCB_int_01 - phones	HH	115.5920
115.5120	DCB_int_01 - words	where	115.7920
115.5920	DCB_int_01 - phones	W	115.6320
115.6320	DCB_int_01 - phones	EH1	115.7220
115.7220	DCB_int_01 - phones	R	115.7920
115.7920	DCB_int_01 - phones	sp	126.5309
116.0625	DCB_se3_ag3_f_02 - phones	sil	116.1125
116.1125	DCB_se3_ag3_f_02 - words	<unk>	116.2025
116.1125	DCB_se3_ag3_f_02 - phones	spn	116.2025
116.2728	DCB_se3_ag3_f_02 - phones	sil	116.3128
116.3128	DCB_se3_ag3_f_02 - phones	AH1	116.5528
116.3128	DCB_se3_ag3_f_02 - words	um	116.7028
116.5528	DCB_se3_ag3_f_02 - phones	M	116.7028
116.7028	DCB_se3_ag3_f_02 - phones	sp	116.7328
116.7328	DCB_se3_ag3_f_02 - phones	W	116.7728
116.7328	DCB_se3_ag3_f_02 - words	well	116.8528
116.7728	DCB_se3_ag3_f_02 - phones	EH1	116.8228
116.8228	DCB_se3_ag3_f_02 - phones	L	116.8528
116.8528	DCB_se3_ag3_f_02 - words	i	116.9228
116.8528	DCB_se3_ag3_f_02 - phones	AY1	116.9228
116.9228	DCB_se3_ag3_f_02 - phones	W	116.9628
116.9228	DCB_se3_ag3_f_02 - words	went	117.0528
116.9628	DCB_se3_ag3_f_02 - phones	EH1	116.9928
116.9928	DCB_se3_ag3_f_02 - phones	N	117.0228
117.0228	DCB_se3_ag3_f_02 - phones	T	117.0528
117.0528	DCB_se3_ag3_f_02 - phones	T	117.0828
117.0528	DCB_se3_ag3_f_02 - words	to	117.1328
117.0828	DCB_se3_ag3_f_02 - phones	AH0	117.1328
117.1328	DCB_se3_ag3_f_02 - phones	TH	117.2028
117.1328	DCB_se3_ag3_f_02 - words	three	117.2828
117.2028	DCB_se3_ag3_f_02 - phones	R	117.2528
117.2528	DCB_se3_ag3_f_02 - phones	IY1	117.2828
117.2828	DCB_se3_ag3_f_02 - phones	D	117.3328
117.2828	DCB_se3_ag3_f_02 - words	different	117.5628
117.3328	DCB_se3_ag3_f_02 - phones	IH1	117.3828
117.3828	DCB_se3_ag3_f_02 - phones	F	117.4428
117.4428	DCB_se3_ag3_f_02 - phones	R	117.4728
117.4728	DCB_se3_ag3_f_02 - phones	AH0	117.5028
117.5028	DCB_se3_ag3_f_02 - phones	N	117.5328
117.5328	DCB_se3_ag3_f_02 - phones	T	117.5628
117.5628	DCB_se3_ag3_f_02 - phones	HH	117.5928
117.5628	DCB_se3_ag3_f_02 - words	high	117.6728
117.5928	DCB_se3_ag3_f_02 - phones	AY1	117.6728
117.6728	DCB_se3_ag3_f_02 - phones	S	117.8028
117.6728	DCB_se3_ag3_f_02 - words	schools	118.1628
117.8028	DCB_se3_ag3_f_02 - phones	K	117.8428
117.8428	DCB_se3_ag3_f_02 - phones	UW1	117.8828
117.8828	DCB_se3_ag3_f_02 - phones	L	117.9928
117.9928	DCB_se3_ag3_f_02 - phones	Z	118.1628
118.5425	DCB_se3_ag3_f_02 - phones	sil	118.6625
118.6625	DCB_se3_ag3_f_02 - phones	AY1	118.7125
118.6625	DCB_se3_ag3_f_02 - words	i	118.7125
118.7125	DCB_se3_ag3_f_02 - phones	W	118.7825
118.7125	DCB_se3_ag3_f_02 - words	went	118.8825
118.7825	DCB_se3_ag3_f_02 - phones	EH1	118.8225
118.8225	DCB_se3_ag3_f_02 - phones	N	118.8525
118.8525	DCB_se3_ag3_f_02 - phones	T	118.8825
118.8825	DCB_se3_ag3_f_02 - phones	T	118.9925
118.8825	DCB_se3_ag3_f_02 - words	to	119.2925
118.9925	DCB_se3_ag3_f_02 - phones	UW1	119.2925
119.2925	DCB_se3_ag3_f_02 - phones	sp	119.6735
119.6735	DCB_se3_ag3_f_02 - phones	AH1	119.8435
119.6735	DCB_se3_ag3_f_02 - words	uh	119.8435
119.8435	DCB_se3_ag3_f_02 - phones	sp	119.8735
119.8735	DCB_se3_ag3_f_02 - words	rdx	120.6035
119.8735	DCB_se3_ag3_f_02 - phones	TN	120.6035
121.6622	DCB_se3_ag3_f_02 - phones	DH	121.7122
121.6622	DCB_se3_ag3_f_02 - words	then	121.8022
121.7122	DCB_se3_ag3_f_02 - phones	EH1	121.7422
121.7422	DCB_se3_ag3_f_02 - phones	N	121.8022
121.8022	DCB_se3_ag3_f_02 - phones	AY1	121.8722
121.8022	DCB_se3_ag3_f_02 - words	i	121.8722
121.8722	DCB_se3_ag3_f_02 - phones	W	121.9422
121.8722	DCB_se3_ag3_f_02 - words	went	122.0922
121.9422	DCB_se3_ag3_f_02 - phones	EH1	122.0322
122.0322	DCB_se3_ag3_f_02 - phones	N	122.0622
122.0622	DCB_se3_ag3_f_02 - phones	T	122.0922
122.0922	DCB_se3_ag3_f_02 - phones	T	122.2722
122.0922	DCB_se3_ag3_f_02 - words	to	122.7122
122.2722	DCB_se3_ag3_f_02 - phones	UW1	122.7122
122.7122	DCB_se3_ag3_f_02 - phones	sp	123.8276
123.8276	DCB_se3_ag3_f_02 - phones	TN	124.4676
123.8276	DCB_se3_ag3_f_02 - words	rdx	124.4676
124.4676	DCB_se3_ag3_f_02 - phones	sp	125.1976
126.5309	DCB_int_01 - phones	M	126.8309
126.5309	DCB_int_01 - words	mm	126.8309
126.8309	DCB_int_01 - phones	sp	126.9109
132.1207	DCB_int_01 - phones	HH	132.1907
132.1207	DCB_int_01 - words	what	132.3007
132.1907	DCB_int_01 - phones	W	132.2307
132.2307	DCB_int_01 - phones	AH1	132.2707
132.2707	DCB_int_01 - phones	T	132.3007
132.3007	DCB_int_01 - phones	D	132.3307
132.3007	DCB_int_01 - words	do	132.3607
132.3307	DCB_int_01 - phones	UW1	132.3607
132.3607	DCB_int_01 - phones	Y	132.4307
132.3607	DCB_int_01 - words	you	132.4607
132.4307	DCB_int_01 - phones	UW1	132.4607
132.4607	DCB_int_01 - phones	D	132.5407
132.4607	DCB_int_01 - words	do	132.6407
132.5407	DCB_int_01 - phones	UW1	132.6407
132.6407	DCB_int_01 - phones	N	132.6907
132.6407	DCB_int_01 - words	now	132.8507
132.6907	DCB_int_01 - phones	AW1	132.8507
132.8507	DCB_int_01 - phones	sp	132.9407
133.9358	DCB_se3_ag3_f_02 - phones	AY1	134.2158
133.9358	DCB_se3_ag3_f_02 - words	i	134.2158
134.2158	DCB_se3_ag3_f_02 - phones	W	134.4158
134.2158	DCB_se3_ag3_f_02 - words	work	134.5358
134.4158	DCB_se3_ag3_f_02 - phones	ER1	134.4958
134.4958	DCB_se3_ag3_f_02 - phones	K	134.5358
134.5358	DCB_se3_ag3_f_02 - phones	W	134.5658
134.5358	DCB_se3_ag3_f_02 - words	with	134.6258
134.5658	DCB_se3_ag3_f_02 - phones	IH0	134.5958
134.5958	DCB_se3_ag3_f_02 - phones	DH	134.6258
134.6258	DCB_se3_ag3_f_02 - phones	DH	134.6558
134.6258	DCB_se3_ag3_f_02 - words	the	134.6858
134.6558	DCB_se3_ag3_f_02 - phones	AH1	134.6858
134.6858	DCB_se3_ag3_f_02 - words	rdx	135.6358
134.6858	DCB_se3_ag3_f_02 - phones	TN	135.6358
135.6358	DCB_se3_ag3_f_02 - phones	sp	135.6658
135.6658	DCB_se3_ag3_f_02 - phones	EH1	135.8158
135.6658	DCB_se3_ag3_f_02 - words	as	135.8958
135.8158	DCB_se3_ag3_f_02 - phones	Z	135.8958
135.8958	DCB_se3_ag3_f_02 - phones	DH	135.9458
135.8958	DCB_se3_ag3_f_02 - words	their	136.0758
135.9458	DCB_se3_ag3_f_02 - phones	EH1	136.0158
136.0158	DCB_se3_ag3_f_02 - phones	R	136.0758
136.0758	DCB_se3_ag3_f_02 - phones	V	136.1658
136.0758	DCB_se3_ag3_f_02 - words	vp	136.4958
136.1658	DCB_se3_ag3_f_02 - phones	IY1	136.2558
136.2558	DCB_se3_ag3_f_02 - phones	P	136.3958
136.3958	DCB_se3_ag3_f_02 - phones	IY1	136.4958
136.4958	DCB_se3_ag3_f_02 - phones	AH0	136.5258
136.4958	DCB_se3_ag3_f_02 - words	of	136.5558
136.5258	DCB_se3_ag3_f_02 - phones	V	136.5558
136.5558	DCB_se3_ag3_f_02 - phones	sp	136.5858
136.5858	DCB_se3_ag3_f_02 - phones	Y	136.6358
136.5858	DCB_se3_ag3_f_02 - words	human	136.7958
136.6358	DCB_se3_ag3_f_02 - phones	UW1	136.6658
136.6658	DCB_se3_ag3_f_02 - phones	M	136.7258
136.7258	DCB_se3_ag3_f_02 - phones	AH0	136.7558
136.7558	DCB_se3_ag3_f_02 - phones	N	136.7958
136.7958	DCB_se3_ag3_f_02 - phones	R	136.8458
136.7958	DCB_se3_ag3_f_02 - words	resources	137.5858
136.8458	DCB_se3_ag3_f_02 - phones	IY1	136.9158
136.9158	DCB_se3_ag3_f_02 - phones	S	137.0158
137.0158	DCB_se3_ag3_f_02 - phones	AO0	137.0458
137.0458	DCB_se3_ag3_f_02 - phones	R	137.1158
137.1158	DCB_se3_ag3_f_02 - phones	S	137.2058
137.2058	DCB_se3_ag3_f_02 - phones	IH0	137.3358
137.3358	DCB_se3_ag3_f_02 - phones	Z	137.5858
137.7403	DCB_int_01 - phones	HH	137.8003
137.7403	DCB_int_01 - words	what	137.8903
137.8003	DCB_int_01 - phones	W	137.8303
137.8303	DCB_int_01 - phones	AH1	137.8603
137.8603	DCB_int_01 - phones	T	137.8903
137.8903	DCB_int_01 - phones	D	137.9203
137.8903	DCB_int_01 - words	did	138.0003
137.9203	DCB_int_01 - phones	IH0	137.9503
137.9503	DCB_int_01 - phones	D	138.0003
138.0003	DCB_int_01 - phones	Y	138.0603
138.0003	DCB_int_01 - words	you	138.3003
138.0603	DCB_int_01 - phones	UW1	138.3003
138.3003	DCB_int_01 - phones	sp	138.3303
138.3303	DCB_int_01 - phones	R	138.4103
138.3303	DCB_int_01 - words	right	138.4803
138.4103	DCB_int_01 - phones	AY1	138.4503
138.4503	DCB_int_01 - phones	T	138.4803
138.4803	DCB_int_01 - phones	sp	138.5203
138.5203	DCB_int_01 - phones	B	138.5503
138.5203	DCB_int_01 - words	before	138.7303
138.5503	DCB_int_01 - phones	IH0	138.6003
138.6003	DCB_int_01 - phones	F	138.6603
138.6603	DCB_int_01 - phones	AO1	138.6903
138.6903	DCB_int_01 - phones	R	138.7303
138.7303	DCB_int_01 - phones	Y	138.7703
138.7303	DCB_int_01 - words	you	138.8503
138.7703	DCB_int_01 - phones	UW1	138.8503
138.8503	DCB_int_01 - phones	K	138.9303
138.8503	DCB_int_01 - words	came	139.0803
138.9303	DCB_int_01 - phones	EY1	138.9603
138.9603	DCB_int_01 - phones	M	139.0803
139.0803	DCB_int_01 - phones	sp	139.1103
139.1103	DCB_int_01 - phones	HH	139.1503
139.1103	DCB_int_01 - words	here	139.3103
139.1503	DCB_int_01 - phones	IY1	139.2503
139.2503	DCB_int_01 - phones	R	139.3103
139.3103	DCB_int_01 - phones	sp	139.4103
139.9358	DCB_se3_ag3_f_02 - phones	AH1	140.2358
139.9358	DCB_se3_ag3_f_02 - words	um	140.3358
140.2358	DCB_se3_ag3_f_02 - phones	M	140.3358
140.3358	DCB_se3_ag3_f_02 - phones	W	140.4058
140.3358	DCB_se3_ag3_f_02 - words	worked	140.6558
140.4058	DCB_se3_ag3_f_02 - phones	ER1	140.4758
140.4758	DCB_se3_ag3_f_02 - phones	K	140.6258
140.6258	DCB_se3_ag3_f_02 - phones	T	140.6558
140.6558	DCB_se3_ag3_f_02 - phones	W	140.6958
140.6558	DCB_se3_ag3_f_02 - words	with	140.9158
140.6958	DCB_se3_ag3_f_02 - phones	IH1	140.7958
140.7958	DCB_se3_ag3_f_02 - phones	TH	140.9158
140.9158	DCB_se3_ag3_f_02 - phones	sp	141.0658
141.0658	DCB_se3_ag3_f_02 - phones	TN	142.3258
141.0658	DCB_se3_ag3_f_02 - words	rdx	142.3258
142.6826	DCB_se3_ag3_f_02 - phones	sil	142.7226
142.7226	DCB_se3_ag3_f_02 - phones	AE1	142.7826
142.7226	DCB_se3_ag3_f_02 - words	as	142.8526
142.7826	DCB_se3_ag3_f_02 - phones	Z	142.8526
142.8526	DCB_se3_ag3_f_02 - phones	DH	142.8826
142.8526	DCB_se3_ag3_f_02 - words	their	142.9726
142.8826	DCB_se3_ag3_f_02 - phones	EH1	142.9126
142.9126	DCB_se3_ag3_f_02 - phones	R	142.9726
142.9726	DCB_se3_ag3_f_02 - phones	CH	143.0826
142.9726	DCB_se3_ag3_f_02 - words	chief	143.2326
143.0826	DCB_se3_ag3_f_02 - phones	IY1	143.1726
143.1726	DCB_se3_ag3_f_02 - phones	F	143.2326
143.2326	DCB_se3_ag3_f_02 - phones	EY1	143.3326
143.2326	DCB_se3_ag3_f_02 - words	hr	143.8426
143.3326	DCB_se3_ag3_f_02 - phones	CH	143.4526
143.4526	DCB_se3_ag3_f_02 - phones	AA1	143.4926
143.4926	DCB_se3_ag3_f_02 - phones	R	143.8426
144.2508	DCB_se3_ag3_f_02 - phones	sil	144.2908
144.2908	DCB_se3_ag3_f_02 - phones	AE1	144.6108
144.2908	DCB_se3_ag3_f_02 - words	and	144.6808
144.6108	DCB_se3_ag3_f_02 - phones	N	144.6508
144.6508	DCB_se3_ag3_f_02 - phones	D	144.6808
144.6808	DCB_se3_ag3_f_02 - phones	sp	144.7108
144.7108	DCB_se3_ag3_f_02 - phones	AH1	144.8808
144.7108	DCB_se3_ag3_f_02 - words	um	144.9308
144.8808	DCB_se3_ag3_f_02 - phones	M	144.9308
144.9308	DCB_se3_ag3_f_02 - phones	sp	144.9608
144.9608	DCB_se3_ag3_f_02 - words	rdx	145.7108
144.9608	DCB_se3_ag3_f_02 - phones	TN	145.7108
145.7108	DCB_se3_ag3_f_02 - phones	EH1	145.7408
145.7108	DCB_se3_ag3_f_02 - words	as	145.8008
145.7408	DCB_se3_ag3_f_02 - phones	Z	145.8008
145.8008	DCB_se3_ag3_f_02 - phones	DH	145.8508
145.8008	DCB_se3_ag3_f_02 - words	their	145.9508
145.8508	DCB_se3_ag3_f_02 - phones	EH1	145.9208
145.9208	DCB_se3_ag3_f_02 - phones	R	145.9508
145.9508	DCB_se3_ag3_f_02 - phones	V	146.0308
145.9508	DCB_se3_ag3_f_02 - words	vp	146.5108
146.0308	DCB_se3_ag3_f_02 - phones	IY1	146.1108
146.1108	DCB_se3_ag3_f_02 - phones	P	146.2408
146.2408	DCB_se3_ag3_f_02 - phones	IY1	146.5108
146.7866	DCB_se3_ag3_f_02 - phones	sil	146.8466
146.8466	DCB_se3_ag3_f_02 - phones	AH0	146.8766
146.8466	DCB_se3_ag3_f_02 - words	of	146.9366
146.8766	DCB_se3_ag3_f_02 - phones	V	146.9366
146.9366	DCB_se3_ag3_f_02 - phones	EY1	147.0166
146.9366	DCB_se3_ag3_f_02 - words	hr	147.4866
147.0166	DCB_se3_ag3_f_02 - phones	CH	147.1466
147.1466	DCB_se3_ag3_f_02 - phones	AA1	147.3066
147.3066	DCB_se3_ag3_f_02 - phones	R	147.4866
148.0486	DCB_se3_ag3_f_02 - phones	AH1	148.2786
148.0486	DCB_se3_ag3_f_02 - words	um	148.3986
148.2786	DCB_se3_ag3_f_02 - phones	M	148.3986
148.3986	DCB_se3_ag3_f_02 - phones	sp	148.4286
148.4286	DCB_se3_ag3_f_02 - words	a	148.4886
148.4286	DCB_se3_ag3_f_02 - phones	AH0	148.4886
148.4886	DCB_se3_ag3_f_02 - phones	F	148.5886
148.4886	DCB_se3_ag3_f_02 - words	few	148.7586
148.5886	DCB_se3_ag3_f_02 - phones	Y	148.6386
148.6386	DCB_se3_ag3_f_02 - phones	UW1	148.7586
148.7586	DCB_se3_ag3_f_02 - phones	AH1	148.8686
148.7586	DCB_se3_ag3_f_02 - words	other	149.2986
148.8686	DCB_se3_ag3_f_02 - phones	DH	148.9586
148.9586	DCB_se3_ag3_f_02 - phones	ER0	149.2986
149.2986	DCB_se3_ag3_f_02 - phones	sp	149.3886
149.3886	DCB_se3_ag3_f_02 - words	uh	149.5086
149.3886	DCB_se3_ag3_f_02 - phones	AH1	149.5086
149.5086	DCB_se3_ag3_f_02 - phones	S	149.6586
149.5086	DCB_se3_ag3_f_02 - words	civilian	149.9486
149.6586	DCB_se3_ag3_f_02 - phones	AH0	149.6986
149.6986	DCB_se3_ag3_f_02 - phones	V	149.7586
149.7586	DCB_se3_ag3_f_02 - phones	IH1	149.7886
149.7886	DCB_se3_ag3_f_02 - phones	L	149.8286
149.8286	DCB_se3_ag3_f_02 - phones	Y	149.8886
149.8886	DCB_se3_ag3_f_02 - phones	AH0	149.9186
149.9186	DCB_se3_ag3_f_02 - phones	N	149.9486
149.9486	DCB_se3_ag3_f_02 - phones	P	150.0286
149.9486	DCB_se3_ag3_f_02 - words	places	150.3386
150.0286	DCB_se3_ag3_f_02 - phones	L	150.0586
150.0586	DCB_se3_ag3_f_02 - phones	EY1	150.1486
150.1486	DCB_se3_ag3_f_02 - phones	S	150.1786
150.1786	DCB_se3_ag3_f_02 - phones	IH0	150.2386
150.2386	DCB_se3_ag3_f_02 - phones	Z	150.3386
150.3386	DCB_se3_ag3_f_02 - phones	AO1	150.4586
150.3386	DCB_se3_ag3_f_02 - words	always	150.7586
150.4586	DCB_se3_ag3_f_02 - phones	L	150.4886
150.4886	DCB_se3_ag3_f_02 - phones	W	150.5786
150.5786	DCB_se3_ag3_f_02 - phones	IY0	150.6286
150.6286	DCB_se3_ag3_f_02 - phones	Z	150.7586
150.7586	DCB_se3_ag3_f_02 - phones	sp	150.8386
150.8386	DCB_se3_ag3_f_02 - phones	EY1	150.9986
150.8386	DCB_se3_ag3_f_02 - words	hr	151.2986
150.9986	DCB_se3_ag3_f_02 - phones	CH	151.1286
151.1286	DCB_se3_ag3_f_02 - phones	AA1	151.2286
151.2286	DCB_se3_ag3_f_02 - phones	R	151.2986
151.2986	DCB_se3_ag3_f_02 - phones	K	151.3486
151.2986	DCB_se3_ag3_f_02 - words	capacity	151.8986
151.3486	DCB_se3_ag3_f_02 - phones	AH0	151.3786
151.3786	DCB_se3_ag3_f_02 - phones	P	151.4786
151.4786	DCB_se3_ag3_f_02 - phones	AE1	151.5986
151.5986	DCB_se3_ag3_f_02 - phones	S	151.6786
151.6786	DCB_se3_ag3_f_02 - phones	IH0	151.7086
151.7086	DCB_se3_ag3_f_02 - phones	T	151.7586
151.7586	DCB_se3_ag3_f_02 - phones	IY0	151.8986
151.8986	DCB_se3_ag3_f_02 - phones	AE1	151.9686
151.8986	DCB_se3_ag3_f_02 - words	and	152.0686
151.9686	DCB_se3_ag3_f_02 - phones	N	152.0386
152.0386	DCB_se3_ag3_f_02 - phones	D	152.0686
152.0686	DCB_se3_ag3_f_02 - phones	sp	152.1486
152.1486	DCB_se3_ag3_f_02 - phones	P	152.2486
152.1486	DCB_se3_ag3_f_02 - words	prior	152.4286
152.2486	DCB_se3_ag3_f_02 - phones	R	152.2886
152.2886	DCB_se3_ag3_f_02 - phones	AY1	152.3686
152.3686	DCB_se3_ag3_f_02 - phones	ER0	152.4286
152.4286	DCB_se3_ag3_f_02 - phones	T	152.4886
152.4286	DCB_se3_ag3_f_02 - words	to	152.5186
152.4886	DCB_se3_ag3_f_02 - phones	IH0	152.5186
152.5186	DCB_se3_ag3_f_02 - phones	DH	152.5686
152.5186	DCB_se3_ag3_f_02 - words	that	152.7086
152.5686	DCB_se3_ag3_f_02 - phones	AE1	152.6786
152.6786	DCB_se3_ag3_f_02 - phones	T	152.7086
152.7086	DCB_se3_ag3_f_02 - phones	IH0	152.7586
152.7086	DCB_se3_ag3_f_02 - words	in	152.7986
152.7586	DCB_se3_ag3_f_02 - phones	N	152.7986
152.7986	DCB_se3_ag3_f_02 - phones	DH	152.8286
152.7986	DCB_se3_ag3_f_02 - words	the	152.8586
152.8286	DCB_se3_ag3_f_02 - phones	AH0	152.8586
152.8586	DCB_se3_ag3_f_02 - phones	M	152.9286
152.8586	DCB_se3_ag3_f_02 - words	military	153.3286
152.9286	DCB_se3_ag3_f_02 - phones	IH1	152.9586
152.9586	DCB_se3_ag3_f_02 - phones	L	153.0386
153.0386	DCB_se3_ag3_f_02 - phones	IH0	153.0786
153.0786	DCB_se3_ag3_f_02 - phones	T	153.1686
153.1686	DCB_se3_ag3_f_02 - phones	EH2	153.2186
153.2186	DCB_se3_ag3_f_02 - phones	R	153.2686
153.2686	DCB_se3_ag3_f_02 - phones	IY0	153.3286
153.3286	DCB_se3_ag3_f_02 - phones	F	153.3786
153.3286	DCB_se3_ag3_f_02 - words	for	153.4386
153.3786	DCB_se3_ag3_f_02 - phones	ER0	153.4386
153.4386	DCB_se3_ag3_f_02 - phones	T	153.5486
153.4386	DCB_se3_ag3_f_02 - words	ten	153.6486
153.5486	DCB_se3_ag3_f_02 - phones	EH1	153.5886
153.5886	DCB_se3_ag3_f_02 - phones	N	153.6486
153.6486	DCB_se3_ag3_f_02 - phones	Y	153.7886
153.6486	DCB_se3_ag3_f_02 - words	years	153.9986
153.7886	DCB_se3_ag3_f_02 - phones	ER0	153.8786
153.8786	DCB_se3_ag3_f_02 - phones	Z	153.9986
153.9986	DCB_se3_ag3_f_02 - phones	sp	154.0286
154.0286	DCB_se3_ag3_f_02 - phones	IH0	154.0986
154.0286	DCB_se3_ag3_f_02 - words	in	154.1486
154.0986	DCB_se3_ag3_f_02 - phones	N	154.1486
154.1486	DCB_se3_ag3_f_02 - phones	EY1	154.2486
154.1486	DCB_se3_ag3_f_02 - words	hr	154.4486
154.2486	DCB_se3_ag3_f_02 - phones	CH	154.3586
154.3586	DCB_se3_ag3_f_02 - phones	AA1	154.3986
154.3986	DCB_se3_ag3_f_02 - phones	R	154.4486
154.4486	DCB_se3_ag3_f_02 - phones	K	154.4886
154.4486	DCB_se3_ag3_f_02 - words	capacity	155.0786
154.4886	DCB_se3_ag3_f_02 - phones	AH0	154.5186
154.5186	DCB_se3_ag3_f_02 - phones	P	154.6086
154.6086	DCB_se3_ag3_f_02 - phones	AE1	154.7086
154.7086	DCB_se3_ag3_f_02 - phones	S	154.7786
154.7786	DCB_se3_ag3_f_02 - phones	AH0	154.8186
154.8186	DCB_se3_ag3_f_02 - phones	T	154.8886
154.8886	DCB_se3_ag3_f_02 - phones	IY0	155.0786
155.6335	DCB_int_01 - phones	HH	155.7435
155.6335	DCB_int_01 - words	hm	155.9835
155.7435	DCB_int_01 - phones	M	155.9835
155.9835	DCB_int_01 - phones	sp	156.0135
156.4577	DCB_int_01 - phones	HH	156.5277
156.4577	DCB_int_01 - words	where	156.6577
156.5277	DCB_int_01 - phones	W	156.5677
156.5677	DCB_int_01 - phones	EH1	156.6277
156.6277	DCB_int_01 - phones	R	156.6577
156.6577	DCB_int_01 - phones	W	156.6877
156.6577	DCB_int_01 - words	were	156.7177
156.6877	DCB_int_01 - phones	ER0	156.7177
156.7177	DCB_int_01 - phones	Y	156.7477
156.7177	DCB_int_01 - words	your	156.8577
156.7477	DCB_int_01 - phones	UH1	156.7777
156.7777	DCB_int_01 - phones	R	156.8577
156.8577	DCB_int_01 - phones	sp	156.9477
156.9477	DCB_int_01 - phones	P	156.9877
156.9477	DCB_int_01 - words	parents	157.2777
156.9877	DCB_int_01 - phones	EH1	157.0977
157.0977	DCB_int_01 - phones	R	157.1277
157.1277	DCB_int_01 - phones	AH0	157.1577
157.1577	DCB_int_01 - phones	N	157.2177
157.2177	DCB_int_01 - phones	T	157.2477
157.2477	DCB_int_01 - phones	S	157.2777
157.2777	DCB_int_01 - phones	sp	157.3477
157.3477	DCB_int_01 - phones	B	157.3777
157.3477	DCB_int_01 - words	born	157.4677
157.3777	DCB_int_01 - phones	AO1	157.4077
157.4077	DCB_int_01 - phones	R	157.4377
157.4377	DCB_int_01 - phones	N	157.4677
157.4677	DCB_int_01 - phones	sp	167.1263
157.7489	DCB_se3_ag3_f_02 - phones	sil	157.7889
157.7889	DCB_se3_ag3_f_02 - phones	spn	157.8989
157.7889	DCB_se3_ag3_f_02 - words	<unk>	157.8989
158.3195	DCB_se3_ag3_f_02 - words	uh	158.6595
158.3195	DCB_se3_ag3_f_02 - phones	AH1	158.6595
158.6595	DCB_se3_ag3_f_02 - phones	M	158.8395
158.6595	DCB_se3_ag3_f_02 - words	my	158.8795
158.8395	DCB_se3_ag3_f_02 - phones	AY1	158.8795
158.8795	DCB_se3_ag3_f_02 - phones	M	159.0095
158.8795	DCB_se3_ag3_f_02 - words	mother	159.2695
159.0095	DCB_se3_ag3_f_02 - phones	AH1	159.0695
159.0695	DCB_se3_ag3_f_02 - phones	DH	159.1495
159.1495	DCB_se3_ag3_f_02 - phones	ER0	159.2695
159.2695	DCB_se3_ag3_f_02 - phones	W	159.3695
159.2695	DCB_se3_ag3_f_02 - words	was	159.5895
159.3695	DCB_se3_ag3_f_02 - phones	AH0	159.4195
159.4195	DCB_se3_ag3_f_02 - phones	Z	159.5895
159.5895	DCB_se3_ag3_f_02 - phones	B	159.6595
159.5895	DCB_se3_ag3_f_02 - words	born	160.1895
159.6595	DCB_se3_ag3_f_02 - phones	AO1	159.8395
159.8395	DCB_se3_ag3_f_02 - phones	R	159.9095
159.9095	DCB_se3_ag3_f_02 - phones	N	160.1895
160.5124	DCB_se3_ag3_f_02 - phones	sil	160.5424
160.5424	DCB_se3_ag3_f_02 - phones	IH1	160.6324
160.5424	DCB_se3_ag3_f_02 - words	in	160.6924
160.6324	DCB_se3_ag3_f_02 - phones	N	160.6924
160.6924	DCB_se3_ag3_f_02 - phones	S	160.7824
160.6924	DCB_se3_ag3_f_02 - words	south	160.9324
160.7824	DCB_se3_ag3_f_02 - phones	AW1	160.8524
160.8524	DCB_se3_ag3_f_02 - phones	TH	160.9324
160.9324	DCB_se3_ag3_f_02 - phones	K	160.9824
160.9324	DCB_se3_ag3_f_02 - words	carolina	161.4624
160.9824	DCB_se3_ag3_f_02 - phones	EH2	161.0124
161.0124	DCB_se3_ag3_f_02 - phones	R	161.0824
161.0824	DCB_se3_ag3_f_02 - phones	AH0	161.1124
161.1124	DCB_se3_ag3_f_02 - phones	L	161.1624
161.1624	DCB_se3_ag3_f_02 - phones	AY1	161.2524
161.2524	DCB_se3_ag3_f_02 - phones	N	161.3224
161.3224	DCB_se3_ag3_f_02 - phones	AH0	161.4624
161.4624	DCB_se3_ag3_f_02 - phones	sp	161.4924
161.4924	DCB_se3_ag3_f_02 - phones	R	161.5524
161.4924	DCB_se3_ag3_f_02 - words	raised	161.7724
161.5524	DCB_se3_ag3_f_02 - phones	EY1	161.6624
161.6624	DCB_se3_ag3_f_02 - phones	Z	161.7024
161.7024	DCB_se3_ag3_f_02 - phones	D	161.7724
161.7724	DCB_se3_ag3_f_02 - phones	IH1	161.8124
161.7724	DCB_se3_ag3_f_02 - words	in	161.8624
161.8124	DCB_se3_ag3_f_02 - phones	N	161.8624
161.8624	DCB_se3_ag3_f_02 - phones	D	161.9224
161.8624	DCB_se3_ag3_f_02 - words	dc	162.4024
161.9224	DCB_se3_ag3_f_02 - phones	IY1	162.0424
162.0424	DCB_se3_ag3_f_02 - phones	S	162.1724
162.1724	DCB_se3_ag3_f_02 - phones	IY1	162.4024
163.5521	DCB_se3_ag3_f_02 - phones	sil	163.6021
163.6021	DCB_se3_ag3_f_02 - phones	M	163.6321
163.6021	DCB_se3_ag3_f_02 - words	my	163.6821
163.6321	DCB_se3_ag3_f_02 - phones	AY1	163.6821
163.6821	DCB_se3_ag3_f_02 - phones	F	163.7821
163.6821	DCB_se3_ag3_f_02 - words	father	164.0021
163.7821	DCB_se3_ag3_f_02 - phones	AA1	163.8921
163.8921	DCB_se3_ag3_f_02 - phones	DH	163.9421
163.9421	DCB_se3_ag3_f_02 - phones	ER0	164.0021
164.0021	DCB_se3_ag3_f_02 - phones	W	164.0521
164.0021	DCB_se3_ag3_f_02 - words	was	164.1721
164.0521	DCB_se3_ag3_f_02 - phones	AH0	164.0921
164.0921	DCB_se3_ag3_f_02 - phones	Z	164.1721
164.1721	DCB_se3_ag3_f_02 - phones	B	164.2221
164.1721	DCB_se3_ag3_f_02 - words	born	164.4021
164.2221	DCB_se3_ag3_f_02 - phones	AO1	164.3121
164.3121	DCB_se3_ag3_f_02 - phones	R	164.3521
164.3521	DCB_se3_ag3_f_02 - phones	N	164.4021
164.4021	DCB_se3_ag3_f_02 - phones	AH0	164.4321
164.4021	DCB_se3_ag3_f_02 - words	and	164.4821
164.4321	DCB_se3_ag3_f_02 - phones	N	164.4821
164.4821	DCB_se3_ag3_f_02 - phones	R	164.5421
164.4821	DCB_se3_ag3_f_02 - words	raised	164.7021
164.5421	DCB_se3_ag3_f_02 - phones	EY1	164.6121
164.6121	DCB_se3_ag3_f_02 - phones	Z	164.6721
164.6721	DCB_se3_ag3_f_02 - phones	D	164.7021
164.7021	DCB_se3_ag3_f_02 - phones	IH0	164.7321
164.7021	DCB_se3_ag3_f_02 - words	in	164.7621
164.7321	DCB_se3_ag3_f_02 - phones	N	164.7621
164.7621	DCB_se3_ag3_f_02 - phones	D	164.8221
164.7621	DCB_se3_ag3_f_02 - words	dc	165.1421
164.8221	DCB_se3_ag3_f_02 - phones	IY1	164.8921
164.8921	DCB_se3_ag3_f_02 - phones	S	164.9921
164.9921	DCB_se3_ag3_f_02 - phones	IY1	165.1421
167.1263	DCB_int_01 - phones	AE1	167.2363
167.1263	DCB_int_01 - words	and	167.5663
167.2363	DCB_int_01 - phones	N	167.5263
167.5263	DCB_int_01 - phones	D	167.5663
167.5663	DCB_int_01 - phones	W	167.5963
167.5663	DCB_int_01 - words	what	167.6563
167.5963	DCB_int_01 - phones	AH1	167.6263
167.6263	DCB_int_01 - phones	T	167.6563
167.6563	DCB_int_01 - phones	D	167.6863
167.6563	DCB_int_01 - words	did	167.7563
167.6863	DCB_int_01 - phones	IH0	167.7163
167.7163	DCB_int_01 - phones	D	167.7563
167.7563	DCB_int_01 - phones	Y	167.7963
167.7563	DCB_int_01 - words	your	167.8963
167.7963	DCB_int_01 - phones	UH1	167.8363
167.8363	DCB_int_01 - phones	R	167.8963
167.8963	DCB_int_01 - phones	P	167.9963
167.8963	DCB_int_01 - words	parents	168.3363
167.9963	DCB_int_01 - phones	EH1	168.0463
168.0463	DCB_int_01 - phones	R	168.0763
168.0763	DCB_int_01 - phones	AH0	168.1063
168.1063	DCB_int_01 - phones	N	168.1363
168.1363	DCB_int_01 - phones	T	168.2263
168.2263	DCB_int_01 - phones	S	168.3363
168.3363	DCB_int_01 - phones	sp	168.3763
168.3763	DCB_int_01 - phones	D	168.4263
168.3763	DCB_int_01 - words	do	168.5463
168.4263	DCB_int_01 - phones	UW1	168.5463
168.5463	DCB_int_01 - phones	sp	168.6563
168.9114	DCB_se3_ag3_f_02 - phones	sil	168.9514
168.9514	DCB_se3_ag3_f_02 - words	<unk>	169.0614
168.9514	DCB_se3_ag3_f_02 - phones	spn	169.0614
169.5487	DCB_se3_ag3_f_02 - phones	M	169.6487
169.5487	DCB_se3_ag3_f_02 - words	my	169.7487
169.6487	DCB_se3_ag3_f_02 - phones	AY1	169.7487
169.7487	DCB_se3_ag3_f_02 - phones	F	169.8987
169.7487	DCB_se3_ag3_f_02 - words	father	170.3487
169.8987	DCB_se3_ag3_f_02 - phones	AA1	170.0287
170.0287	DCB_se3_ag3_f_02 - phones	DH	170.1087
170.1087	DCB_se3_ag3_f_02 - phones	ER0	170.3487
170.3487	DCB_se3_ag3_f_02 - phones	sp	170.3787
170.3787	DCB_se3_ag3_f_02 - phones	AH1	170.5587
170.3787	DCB_se3_ag3_f_02 - words	um	170.7787
170.5587	DCB_se3_ag3_f_02 - phones	M	170.7787
170.7787	DCB_se3_ag3_f_02 - phones	sp	170.8087
170.8087	DCB_se3_ag3_f_02 - phones	HH	170.9487
170.8087	DCB_se3_ag3_f_02 - words	he	171.0287
170.9487	DCB_se3_ag3_f_02 - phones	IY1	171.0287
171.0287	DCB_se3_ag3_f_02 - phones	W	171.0687
171.0287	DCB_se3_ag3_f_02 - words	was	171.4787
171.0687	DCB_se3_ag3_f_02 - phones	AH1	171.2387
171.2387	DCB_se3_ag3_f_02 - phones	Z	171.4787
171.6975	DCB_se3_ag3_f_02 - phones	HH	171.7875
171.6975	DCB_se3_ag3_f_02 - words	he	171.8175
171.7875	DCB_se3_ag3_f_02 - phones	IY1	171.8175
171.8175	DCB_se3_ag3_f_02 - phones	W	171.8475
171.8175	DCB_se3_ag3_f_02 - words	was	171.9275
171.8475	DCB_se3_ag3_f_02 - phones	AH0	171.8775
171.8775	DCB_se3_ag3_f_02 - phones	Z	171.9275
171.9275	DCB_se3_ag3_f_02 - phones	AH0	171.9675
171.9275	DCB_se3_ag3_f_02 - words	a	171.9675
171.9675	DCB_se3_ag3_f_02 - phones	P	171.9975
171.9675	DCB_se3_ag3_f_02 - words	police	172.2375
171.9975	DCB_se3_ag3_f_02 - phones	AH0	172.0275
172.0275	DCB_se3_ag3_f_02 - phones	L	172.0775
172.0775	DCB_se3_ag3_f_02 - phones	IY1	172.1675
172.1675	DCB_se3_ag3_f_02 - phones	S	172.2375
172.2375	DCB_se3_ag3_f_02 - phones	AO1	172.3075
172.2375	DCB_se3_ag3_f_02 - words	officer	172.5375
172.3075	DCB_se3_ag3_f_02 - phones	F	172.3475
172.3475	DCB_se3_ag3_f_02 - phones	AH0	172.3975
172.3975	DCB_se3_ag3_f_02 - phones	S	172.4875
172.4875	DCB_se3_ag3_f_02 - phones	ER0	172.5375
172.5375	DCB_se3_ag3_f_02 - phones	sp	172.5675
172.5675	DCB_se3_ag3_f_02 - phones	F	172.6075
172.5675	DCB_se3_ag3_f_02 - words	for	172.6375
172.6075	DCB_se3_ag3_f_02 - phones	ER0	172.6375
172.6375	DCB_se3_ag3_f_02 - phones	AH0	172.6875
172.6375	DCB_se3_ag3_f_02 - words	a	172.6875
172.6875	DCB_se3_ag3_f_02 - phones	SH	172.7875
172.6875	DCB_se3_ag3_f_02 - words	short	172.8975
172.7875	DCB_se3_ag3_f_02 - phones	AO1	172.8275
172.8275	DCB_se3_ag3_f_02 - phones	R	172.8675
172.8675	DCB_se3_ag3_f_02 - phones	T	172.8975
172.8975	DCB_se3_ag3_f_02 - phones	T	173.0075
172.8975	DCB_se3_ag3_f_02 - words	time	173.1975
173.0075	DCB_se3_ag3_f_02 - phones	AY1	173.1575
173.1575	DCB_se3_ag3_f_02 - phones	M	173.1975
173.1975	DCB_se3_ag3_f_02 - phones	sp	173.2475
174.1173	DCB_se3_ag3_f_02 - phones	AE1	174.4273
174.1173	DCB_se3_ag3_f_02 - words	and	174.5473
174.4273	DCB_se3_ag3_f_02 - phones	N	174.5073
174.5073	DCB_se3_ag3_f_02 - phones	D	174.5473
174.5473	DCB_se3_ag3_f_02 - phones	DH	174.6073
174.5473	DCB_se3_ag3_f_02 - words	then	174.7373
174.6073	DCB_se3_ag3_f_02 - phones	EH1	174.6873
174.6873	DCB_se3_ag3_f_02 - phones	N	174.7373
174.7373	DCB_se3_ag3_f_02 - phones	HH	174.8073
174.7373	DCB_se3_ag3_f_02 - words	he	174.8773
174.8073	DCB_se3_ag3_f_02 - phones	IY1	174.8773
174.8773	DCB_se3_ag3_f_02 - phones	W	174.9473
[truncated: 45,658 more rows]
