# Supplementary material for: Considering Performance in the Automated and Manual Coding of Sociolinguistic Variables: Lessons From Variable (ING)
Source: Front Artif Intell. 2021 Apr 29;4:648543. doi: 10.3389/frai.2021.648543 (PMC8117961; doi:10.3389/frai.2021.648543)
Supplement: Supplementary file 4 [file Data_Sheet_4.ZIP › CORAAL_Aligned_as_Tables/DCA_se2_ag3_m_03_1_txout.txt]

tmin	tier	text	tmax
0.5007	DCA_int_01 - phones	sil	0.5507
0.5507	DCA_int_01 - words	uh	0.8907
0.5507	DCA_int_01 - phones	AH1	0.8907
0.8907	DCA_int_01 - phones	W	1.0007
0.8907	DCA_int_01 - words	what	1.1207
1.0007	DCA_int_01 - phones	AH1	1.0607
1.0607	DCA_int_01 - phones	T	1.1207
1.1207	DCA_int_01 - phones	K	1.2107
1.1207	DCA_int_01 - words	kind	1.3707
1.2107	DCA_int_01 - phones	AY1	1.3407
1.3407	DCA_int_01 - phones	N	1.3707
1.3707	DCA_int_01 - phones	AH0	1.4007
1.3707	DCA_int_01 - words	of	1.4307
1.4007	DCA_int_01 - phones	V	1.4307
1.4307	DCA_int_01 - phones	G	1.4907
1.4307	DCA_int_01 - words	games	1.7907
1.4907	DCA_int_01 - phones	EY1	1.6207
1.6207	DCA_int_01 - phones	M	1.7107
1.7107	DCA_int_01 - phones	Z	1.7907
1.7907	DCA_int_01 - phones	D	1.8207
1.7907	DCA_int_01 - words	did	1.8807
1.8207	DCA_int_01 - phones	IH0	1.8507
1.8507	DCA_int_01 - phones	D	1.8807
1.8807	DCA_int_01 - phones	Y	1.9407
1.8807	DCA_int_01 - words	you	1.9907
1.9407	DCA_int_01 - phones	UW1	1.9907
1.9907	DCA_int_01 - phones	P	2.1307
1.9907	DCA_int_01 - words	play	2.3207
2.1307	DCA_int_01 - phones	L	2.1907
2.1907	DCA_int_01 - phones	EY1	2.3207
2.3207	DCA_int_01 - phones	W	2.3607
2.3207	DCA_int_01 - words	when	2.4507
2.3607	DCA_int_01 - phones	IH1	2.4207
2.4207	DCA_int_01 - phones	N	2.4507
2.4507	DCA_int_01 - phones	Y	2.4907
2.4507	DCA_int_01 - words	you	2.5407
2.4907	DCA_int_01 - phones	UW1	2.5407
2.5407	DCA_int_01 - phones	W	2.5707
2.5407	DCA_int_01 - words	were	2.7107
2.5707	DCA_int_01 - phones	ER0	2.7107
2.7107	DCA_int_01 - phones	sp	2.7407
2.7407	DCA_int_01 - words	a	2.7707
2.7407	DCA_int_01 - phones	AH0	2.7707
2.7707	DCA_int_01 - phones	K	2.8707
2.7707	DCA_int_01 - words	kid	3.0007
2.8707	DCA_int_01 - phones	IH1	2.9607
2.9607	DCA_int_01 - phones	D	3.0007
3.0007	DCA_int_01 - phones	sp	3.0607
3.0607	DCA_int_01 - phones	AH0	3.1007
3.0607	DCA_int_01 - words	about	3.3107
3.1007	DCA_int_01 - phones	B	3.1307
3.1307	DCA_int_01 - phones	AW1	3.2207
3.2207	DCA_int_01 - phones	T	3.3107
3.3107	DCA_int_01 - phones	T	3.4207
3.3107	DCA_int_01 - words	ten	3.5307
3.4207	DCA_int_01 - phones	EH1	3.5007
3.5007	DCA_int_01 - phones	N	3.5307
3.5307	DCA_int_01 - phones	D	3.5607
3.5307	DCA_int_01 - words	do	3.5907
3.5607	DCA_int_01 - phones	UW1	3.5907
3.5907	DCA_int_01 - phones	sp	3.6907
3.6907	DCA_int_01 - phones	Y	3.7207
3.6907	DCA_int_01 - words	you	3.7507
3.7207	DCA_int_01 - phones	UW1	3.7507
3.7507	DCA_int_01 - phones	sp	3.7807
3.7807	DCA_int_01 - phones	R	3.8107
3.7807	DCA_int_01 - words	remember	4.1007
3.8107	DCA_int_01 - phones	IH0	3.8407
3.8407	DCA_int_01 - phones	M	3.8807
3.8807	DCA_int_01 - phones	EH1	3.9407
3.9407	DCA_int_01 - phones	M	4.0107
4.0107	DCA_int_01 - phones	B	4.0407
4.0407	DCA_int_01 - phones	ER0	4.1007
4.1007	DCA_int_01 - phones	sp	4.3707
4.6338	DCA_se2_ag3_m_03 - phones	sil	4.6738
4.6738	DCA_se2_ag3_m_03 - phones	AH0	4.7438
4.6738	DCA_se2_ag3_m_03 - words	about	4.9138
4.7438	DCA_se2_ag3_m_03 - phones	B	4.7938
4.7938	DCA_se2_ag3_m_03 - phones	AW1	4.8438
4.8438	DCA_se2_ag3_m_03 - phones	T	4.9138
4.9138	DCA_se2_ag3_m_03 - phones	T	5.0138
4.9138	DCA_se2_ag3_m_03 - words	ten	5.3838
5.0138	DCA_se2_ag3_m_03 - phones	EH1	5.1038
5.1038	DCA_se2_ag3_m_03 - phones	N	5.3838
5.3859	DCA_int_01 - phones	Y	5.5359
5.3859	DCA_int_01 - words	yeah	5.5659
5.5359	DCA_int_01 - phones	AE1	5.5659
5.5659	DCA_int_01 - phones	sp	5.8859
6.7609	DCA_se2_ag3_m_03 - phones	sil	6.8009
6.8009	DCA_se2_ag3_m_03 - phones	AY1	6.9109
6.8009	DCA_se2_ag3_m_03 - words	i	6.9109
6.9109	DCA_se2_ag3_m_03 - phones	W	6.9709
6.9109	DCA_se2_ag3_m_03 - words	would	7.0309
6.9709	DCA_se2_ag3_m_03 - phones	UH1	7.0009
7.0009	DCA_se2_ag3_m_03 - phones	D	7.0309
7.0309	DCA_se2_ag3_m_03 - phones	sp	7.0609
7.0609	DCA_se2_ag3_m_03 - phones	S	7.1109
7.0609	DCA_se2_ag3_m_03 - words	say	7.2909
7.1109	DCA_se2_ag3_m_03 - phones	EY1	7.2909
7.2909	DCA_se2_ag3_m_03 - phones	sp	7.6504
7.6504	DCA_se2_ag3_m_03 - phones	L	7.7304
7.6504	DCA_se2_ag3_m_03 - words	leap	7.8704
7.7304	DCA_se2_ag3_m_03 - phones	IY1	7.8204
7.8204	DCA_se2_ag3_m_03 - phones	P	7.8704
7.8704	DCA_se2_ag3_m_03 - phones	F	7.9304
7.8704	DCA_se2_ag3_m_03 - words	frog	8.2004
7.9304	DCA_se2_ag3_m_03 - phones	R	7.9704
7.9704	DCA_se2_ag3_m_03 - phones	AA1	8.1504
8.1504	DCA_se2_ag3_m_03 - phones	G	8.2004
8.2004	DCA_se2_ag3_m_03 - phones	sp	9.2332
9.2332	DCA_se2_ag3_m_03 - words	uh	9.3832
9.2332	DCA_se2_ag3_m_03 - phones	AH1	9.3832
9.3832	DCA_se2_ag3_m_03 - phones	M	9.5232
9.3832	DCA_se2_ag3_m_03 - words	mumblety	9.7532
9.5232	DCA_se2_ag3_m_03 - phones	AH1	9.5732
9.5732	DCA_se2_ag3_m_03 - phones	M	9.6332
9.6332	DCA_se2_ag3_m_03 - phones	B	9.6632
9.6632	DCA_se2_ag3_m_03 - phones	L	9.6932
9.6932	DCA_se2_ag3_m_03 - phones	T	9.7232
9.7232	DCA_se2_ag3_m_03 - phones	IY1	9.7532
9.7532	DCA_se2_ag3_m_03 - phones	P	9.8432
9.7532	DCA_se2_ag3_m_03 - words	peg	10.0532
9.8432	DCA_se2_ag3_m_03 - phones	EH1	10.0132
10.0132	DCA_se2_ag3_m_03 - phones	G	10.0532
10.0532	DCA_se2_ag3_m_03 - phones	sp	10.1232
11.1901	DCA_se2_ag3_m_03 - phones	B	11.2801
11.1901	DCA_se2_ag3_m_03 - words	baseball	11.9101
11.2801	DCA_se2_ag3_m_03 - phones	EY1	11.4001
11.4001	DCA_se2_ag3_m_03 - phones	S	11.5001
11.5001	DCA_se2_ag3_m_03 - phones	B	11.5601
11.5601	DCA_se2_ag3_m_03 - phones	AO1	11.7101
11.7101	DCA_se2_ag3_m_03 - phones	L	11.9101
12.5777	DCA_se2_ag3_m_03 - phones	F	12.7777
12.5777	DCA_se2_ag3_m_03 - words	football	13.3377
12.7777	DCA_se2_ag3_m_03 - phones	UH1	12.8377
12.8377	DCA_se2_ag3_m_03 - phones	T	12.9277
12.9277	DCA_se2_ag3_m_03 - phones	B	12.9677
12.9677	DCA_se2_ag3_m_03 - phones	AO2	13.0577
13.0577	DCA_se2_ag3_m_03 - phones	L	13.3377
15.7619	DCA_int_01 - phones	W	15.9119
15.7619	DCA_int_01 - words	what	15.9719
15.9119	DCA_int_01 - phones	AH1	15.9419
15.9340	DCA_se2_ag3_m_03 - phones	sil	15.9740
15.9419	DCA_int_01 - phones	T	15.9719
15.9719	DCA_int_01 - phones	EH1	16.2819
15.9719	DCA_int_01 - words	s	16.3119
15.9740	DCA_se2_ag3_m_03 - words	uh	16.5540
15.9740	DCA_se2_ag3_m_03 - phones	AH1	16.5540
16.2819	DCA_int_01 - phones	S	16.3119
16.3119	DCA_int_01 - phones	sp	16.3419
16.3419	DCA_int_01 - phones	M	16.3719
16.3419	DCA_int_01 - words	mum-	16.4319
16.3719	DCA_int_01 - phones	AH1	16.4019
16.4019	DCA_int_01 - phones	M	16.4319
16.4319	DCA_int_01 - phones	M	16.4619
16.4319	DCA_int_01 - words	mumblety	16.7519
16.4619	DCA_int_01 - phones	AH1	16.4919
16.4919	DCA_int_01 - phones	M	16.5719
16.5540	DCA_se2_ag3_m_03 - phones	sp	16.6240
16.5719	DCA_int_01 - phones	B	16.6019
16.6019	DCA_int_01 - phones	L	16.6719
16.6719	DCA_int_01 - phones	T	16.7019
16.7019	DCA_int_01 - phones	IY1	16.7519
16.7519	DCA_int_01 - phones	sp	16.7919
16.7919	DCA_int_01 - phones	P	16.8919
16.7919	DCA_int_01 - words	peg	17.0319
16.8919	DCA_int_01 - phones	EH1	16.9319
16.9319	DCA_int_01 - phones	G	17.0319
17.0319	DCA_int_01 - phones	sp	17.7328
17.2906	DCA_se2_ag3_m_03 - phones	P	17.3906
17.2906	DCA_se2_ag3_m_03 - words	pardon	17.6706
17.3906	DCA_se2_ag3_m_03 - phones	AA1	17.4806
17.4806	DCA_se2_ag3_m_03 - phones	R	17.5206
17.5206	DCA_se2_ag3_m_03 - phones	D	17.5506
17.5506	DCA_se2_ag3_m_03 - phones	AH0	17.5806
17.5806	DCA_se2_ag3_m_03 - phones	N	17.6706
17.6706	DCA_se2_ag3_m_03 - phones	sp	19.2522
17.7328	DCA_int_01 - phones	HH	17.8128
17.7328	DCA_int_01 - words	how	17.8528
17.8128	DCA_int_01 - phones	AW1	17.8528
17.8528	DCA_int_01 - phones	D	17.8828
17.8528	DCA_int_01 - words	did	17.9428
17.8828	DCA_int_01 - phones	IH0	17.9128
17.9128	DCA_int_01 - phones	D	17.9428
17.9428	DCA_int_01 - phones	Y	17.9728
17.9428	DCA_int_01 - words	you	18.0028
17.9728	DCA_int_01 - phones	UW1	18.0028
18.0028	DCA_int_01 - phones	P	18.0728
18.0028	DCA_int_01 - words	play	18.1828
18.0728	DCA_int_01 - phones	L	18.1328
18.1328	DCA_int_01 - phones	EY1	18.1828
18.1828	DCA_int_01 - phones	M	18.2828
18.1828	DCA_int_01 - words	mumblety	18.6128
18.2828	DCA_int_01 - phones	AH1	18.3228
18.3228	DCA_int_01 - phones	M	18.3728
18.3728	DCA_int_01 - phones	B	18.4028
18.4028	DCA_int_01 - phones	L	18.5028
18.5028	DCA_int_01 - phones	T	18.5328
18.5328	DCA_int_01 - phones	IY1	18.6128
18.6128	DCA_int_01 - phones	sp	18.6428
18.6428	DCA_int_01 - phones	P	18.7028
18.6428	DCA_int_01 - words	peg	18.8728
18.7028	DCA_int_01 - phones	EH1	18.8228
18.8228	DCA_int_01 - phones	G	18.8728
18.8728	DCA_int_01 - phones	sp	19.0528
19.2522	DCA_se2_ag3_m_03 - phones	W	19.2822
19.2522	DCA_se2_ag3_m_03 - words	with	19.3622
19.2822	DCA_se2_ag3_m_03 - phones	IH0	19.3122
19.3122	DCA_se2_ag3_m_03 - phones	TH	19.3622
19.3622	DCA_se2_ag3_m_03 - phones	AH0	19.3922
19.3622	DCA_se2_ag3_m_03 - words	an	19.4422
19.3922	DCA_se2_ag3_m_03 - phones	N	19.4422
19.4422	DCA_se2_ag3_m_03 - phones	AY1	19.5522
19.4422	DCA_se2_ag3_m_03 - words	ice	19.6322
19.5522	DCA_se2_ag3_m_03 - phones	S	19.6322
19.6322	DCA_se2_ag3_m_03 - phones	P	19.6922
19.6322	DCA_se2_ag3_m_03 - words	pick	19.9122
19.6922	DCA_se2_ag3_m_03 - phones	IH1	19.7722
19.7722	DCA_se2_ag3_m_03 - phones	K	19.9122
20.4723	DCA_se2_ag3_m_03 - phones	Y	20.5623
20.4723	DCA_se2_ag3_m_03 - words	you	20.6823
20.5623	DCA_se2_ag3_m_03 - phones	UW1	20.6823
20.6823	DCA_se2_ag3_m_03 - phones	AH1	20.9123
20.6823	DCA_se2_ag3_m_03 - words	uh	20.9123
20.9123	DCA_se2_ag3_m_03 - phones	sp	21.0623
21.0998	DCA_se2_ag3_m_03 - phones	P	21.1498
21.0998	DCA_se2_ag3_m_03 - words	put	21.2098
21.1498	DCA_se2_ag3_m_03 - phones	UH1	21.1798
21.1798	DCA_se2_ag3_m_03 - phones	T	21.2098
21.2098	DCA_se2_ag3_m_03 - phones	IH0	21.2398
21.2098	DCA_se2_ag3_m_03 - words	it	21.2698
21.2398	DCA_se2_ag3_m_03 - phones	T	21.2698
21.2698	DCA_se2_ag3_m_03 - phones	AA1	21.3098
21.2698	DCA_se2_ag3_m_03 - words	on	21.3598
21.3098	DCA_se2_ag3_m_03 - phones	N	21.3598
21.3598	DCA_se2_ag3_m_03 - phones	Y	21.4098
21.3598	DCA_se2_ag3_m_03 - words	your	21.4698
21.4098	DCA_se2_ag3_m_03 - phones	UH1	21.4398
21.4398	DCA_se2_ag3_m_03 - phones	R	21.4698
21.4698	DCA_se2_ag3_m_03 - phones	HH	21.5198
21.4698	DCA_se2_ag3_m_03 - words	hand	21.7198
21.5198	DCA_se2_ag3_m_03 - phones	AE1	21.6598
21.6598	DCA_se2_ag3_m_03 - phones	N	21.6898
21.6898	DCA_se2_ag3_m_03 - phones	D	21.7198
21.7198	DCA_se2_ag3_m_03 - phones	AH0	21.7498
21.7198	DCA_se2_ag3_m_03 - words	and	21.7998
21.7498	DCA_se2_ag3_m_03 - phones	N	21.7998
21.7998	DCA_se2_ag3_m_03 - phones	Y	21.8698
21.7998	DCA_se2_ag3_m_03 - words	you	21.9198
21.8698	DCA_se2_ag3_m_03 - phones	UW1	21.9198
21.9198	DCA_se2_ag3_m_03 - phones	sp	22.0998
22.2048	DCA_se2_ag3_m_03 - phones	D	22.2648
22.2048	DCA_se2_ag3_m_03 - words	do	22.3048
22.2648	DCA_se2_ag3_m_03 - phones	UW1	22.3048
22.3048	DCA_se2_ag3_m_03 - phones	L	22.3548
22.3048	DCA_se2_ag3_m_03 - words	like	22.4348
22.3548	DCA_se2_ag3_m_03 - phones	AY1	22.3948
22.3948	DCA_se2_ag3_m_03 - phones	K	22.4348
22.4348	DCA_se2_ag3_m_03 - phones	DH	22.4848
22.4348	DCA_se2_ag3_m_03 - words	that	22.6348
22.4848	DCA_se2_ag3_m_03 - phones	AE1	22.5448
22.5448	DCA_se2_ag3_m_03 - phones	T	22.6348
22.6738	DCA_se2_ag3_m_03 - phones	S	22.7938
22.6738	DCA_se2_ag3_m_03 - words	stick	22.9138
22.7938	DCA_se2_ag3_m_03 - phones	T	22.8338
22.8338	DCA_se2_ag3_m_03 - phones	IH1	22.8838
22.8838	DCA_se2_ag3_m_03 - phones	K	22.9138
22.9138	DCA_se2_ag3_m_03 - phones	IH1	22.9438
22.9138	DCA_se2_ag3_m_03 - words	it	22.9738
22.9438	DCA_se2_ag3_m_03 - phones	T	22.9738
22.9738	DCA_se2_ag3_m_03 - phones	IH1	23.0038
22.9738	DCA_se2_ag3_m_03 - words	in	23.0338
23.0038	DCA_se2_ag3_m_03 - phones	N	23.0338
23.0338	DCA_se2_ag3_m_03 - phones	DH	23.0638
23.0338	DCA_se2_ag3_m_03 - words	the	23.1238
23.0638	DCA_se2_ag3_m_03 - phones	IY0	23.1238
23.1238	DCA_se2_ag3_m_03 - phones	G	23.1738
23.1238	DCA_se2_ag3_m_03 - words	ground	23.4538
23.1738	DCA_se2_ag3_m_03 - phones	R	23.2338
23.2338	DCA_se2_ag3_m_03 - phones	AW1	23.3538
23.3538	DCA_se2_ag3_m_03 - phones	N	23.4238
23.4238	DCA_se2_ag3_m_03 - phones	D	23.4538
23.4538	DCA_se2_ag3_m_03 - phones	sp	23.5838
24.4489	DCA_se2_ag3_m_03 - phones	AH0	24.5389
24.4489	DCA_se2_ag3_m_03 - words	another	24.7389
24.5389	DCA_se2_ag3_m_03 - phones	N	24.5889
24.5889	DCA_se2_ag3_m_03 - phones	AH1	24.6489
24.6489	DCA_se2_ag3_m_03 - phones	DH	24.6989
24.6989	DCA_se2_ag3_m_03 - phones	ER0	24.7389
24.7389	DCA_se2_ag3_m_03 - phones	W	24.8089
24.7389	DCA_se2_ag3_m_03 - words	way	24.8689
24.8089	DCA_se2_ag3_m_03 - phones	EY1	24.8689
24.8689	DCA_se2_ag3_m_03 - phones	Y	24.9189
24.8689	DCA_se2_ag3_m_03 - words	you	24.9689
24.9189	DCA_se2_ag3_m_03 - phones	UW1	24.9689
24.9689	DCA_se2_ag3_m_03 - phones	S	25.0489
24.9689	DCA_se2_ag3_m_03 - words	stand	25.2989
25.0489	DCA_se2_ag3_m_03 - phones	T	25.1189
25.1189	DCA_se2_ag3_m_03 - phones	AE1	25.2389
25.2389	DCA_se2_ag3_m_03 - phones	N	25.2689
25.2689	DCA_se2_ag3_m_03 - phones	D	25.2989
25.2989	DCA_se2_ag3_m_03 - phones	AH1	25.3489
25.2989	DCA_se2_ag3_m_03 - words	up	25.4489
25.3489	DCA_se2_ag3_m_03 - phones	P	25.4489
25.4489	DCA_se2_ag3_m_03 - phones	AH0	25.4789
25.4489	DCA_se2_ag3_m_03 - words	and	25.8589
25.4789	DCA_se2_ag3_m_03 - phones	N	25.6089
25.6089	DCA_se2_ag3_m_03 - phones	D	25.8589
26.0824	DCA_se2_ag3_m_03 - phones	sil	26.1324
26.1324	DCA_se2_ag3_m_03 - phones	IH1	26.1624
26.1324	DCA_se2_ag3_m_03 - words	it	26.1924
26.1624	DCA_se2_ag3_m_03 - phones	T	26.1924
26.1924	DCA_se2_ag3_m_03 - phones	HH	26.2224
26.1924	DCA_se2_ag3_m_03 - words	has	26.3524
26.2224	DCA_se2_ag3_m_03 - phones	AE1	26.3124
26.3124	DCA_se2_ag3_m_03 - phones	Z	26.3524
26.3524	DCA_se2_ag3_m_03 - phones	V	26.3924
26.3524	DCA_se2_ag3_m_03 - words	various	26.6424
26.3924	DCA_se2_ag3_m_03 - phones	EH1	26.4824
26.4824	DCA_se2_ag3_m_03 - phones	R	26.5224
26.5224	DCA_se2_ag3_m_03 - phones	IY0	26.5524
26.5524	DCA_se2_ag3_m_03 - phones	AH0	26.6024
26.6024	DCA_se2_ag3_m_03 - phones	S	26.6424
26.6424	DCA_se2_ag3_m_03 - phones	F	26.7324
26.6424	DCA_se2_ag3_m_03 - words	phases	27.1624
26.7324	DCA_se2_ag3_m_03 - phones	EY1	26.8624
26.8624	DCA_se2_ag3_m_03 - phones	Z	26.9024
26.9024	DCA_se2_ag3_m_03 - phones	IH0	26.9924
26.9924	DCA_se2_ag3_m_03 - phones	Z	27.1624
27.3544	DCA_int_01 - phones	M	27.7344
27.3544	DCA_int_01 - words	mm-hm	27.8744
27.7344	DCA_int_01 - phones	HH	27.8244
27.7666	DCA_se2_ag3_m_03 - phones	sil	27.8266
27.8244	DCA_int_01 - phones	M	27.8744
27.8266	DCA_se2_ag3_m_03 - phones	DH	27.8566
27.8266	DCA_se2_ag3_m_03 - words	the	27.8966
27.8566	DCA_se2_ag3_m_03 - phones	AH0	27.8966
27.8966	DCA_se2_ag3_m_03 - words	m-	28.0766
27.8966	DCA_se2_ag3_m_03 - phones	M	28.0766
28.1250	DCA_se2_ag3_m_03 - phones	sil	28.1950
28.1950	DCA_se2_ag3_m_03 - phones	M	28.2550
28.1950	DCA_se2_ag3_m_03 - words	ma	28.3950
28.2550	DCA_se2_ag3_m_03 - phones	AA1	28.3950
28.3950	DCA_se2_ag3_m_03 - phones	sp	28.4250
28.4250	DCA_se2_ag3_m_03 - phones	DH	28.4950
28.4250	DCA_se2_ag3_m_03 - words	the	28.7250
28.4950	DCA_se2_ag3_m_03 - phones	IY0	28.7250
28.7250	DCA_se2_ag3_m_03 - phones	sp	28.8847
28.8847	DCA_se2_ag3_m_03 - phones	M	28.9247
28.8847	DCA_se2_ag3_m_03 - words	main	29.0947
28.9247	DCA_se2_ag3_m_03 - phones	EY1	29.0247
29.0247	DCA_se2_ag3_m_03 - phones	N	29.0947
29.0947	DCA_se2_ag3_m_03 - phones	P	29.2047
29.0947	DCA_se2_ag3_m_03 - words	point	29.3247
29.2047	DCA_se2_ag3_m_03 - phones	OY1	29.2547
29.2547	DCA_se2_ag3_m_03 - phones	N	29.2847
29.2847	DCA_se2_ag3_m_03 - phones	T	29.3247
29.3247	DCA_se2_ag3_m_03 - phones	AH0	29.3647
29.3247	DCA_se2_ag3_m_03 - words	of	29.3947
29.3647	DCA_se2_ag3_m_03 - phones	V	29.3947
29.3947	DCA_se2_ag3_m_03 - phones	DH	29.4247
29.3947	DCA_se2_ag3_m_03 - words	the	29.4647
29.4247	DCA_se2_ag3_m_03 - phones	IY0	29.4647
29.4647	DCA_se2_ag3_m_03 - phones	G	29.5247
29.4647	DCA_se2_ag3_m_03 - words	game	29.7247
29.5247	DCA_se2_ag3_m_03 - phones	EY1	29.6547
29.6547	DCA_se2_ag3_m_03 - phones	M	29.7247
29.7247	DCA_se2_ag3_m_03 - phones	IH1	29.9447
29.7247	DCA_se2_ag3_m_03 - words	is	30.0447
29.9447	DCA_se2_ag3_m_03 - phones	Z	30.0447
30.0447	DCA_se2_ag3_m_03 - phones	T	30.0847
30.0447	DCA_se2_ag3_m_03 - words	to	30.1347
30.0847	DCA_se2_ag3_m_03 - phones	IH0	30.1347
30.1347	DCA_se2_ag3_m_03 - phones	P	30.1947
30.1347	DCA_se2_ag3_m_03 - words	put	30.2747
30.1947	DCA_se2_ag3_m_03 - phones	UH1	30.2347
30.2347	DCA_se2_ag3_m_03 - phones	T	30.2747
30.2747	DCA_se2_ag3_m_03 - phones	DH	30.3447
30.2747	DCA_se2_ag3_m_03 - words	the	30.4447
30.3447	DCA_se2_ag3_m_03 - phones	IY0	30.4447
30.4447	DCA_se2_ag3_m_03 - phones	sp	30.4847
30.4847	DCA_se2_ag3_m_03 - phones	P	30.6047
30.4847	DCA_se2_ag3_m_03 - words	point	30.7247
30.6047	DCA_se2_ag3_m_03 - phones	OY1	30.6647
30.6647	DCA_se2_ag3_m_03 - phones	N	30.6947
30.6947	DCA_se2_ag3_m_03 - phones	T	30.7247
30.7247	DCA_se2_ag3_m_03 - phones	sp	30.7547
30.7547	DCA_se2_ag3_m_03 - phones	AH1	30.8247
30.7547	DCA_se2_ag3_m_03 - words	of	30.8647
30.8247	DCA_se2_ag3_m_03 - phones	V	30.8647
30.8647	DCA_se2_ag3_m_03 - phones	DH	30.9147
30.8647	DCA_se2_ag3_m_03 - words	the	30.9447
30.9147	DCA_se2_ag3_m_03 - phones	AH1	30.9447
30.9447	DCA_se2_ag3_m_03 - phones	AY1	31.0447
30.9447	DCA_se2_ag3_m_03 - words	ice	31.1247
31.0447	DCA_se2_ag3_m_03 - phones	S	31.1247
31.1247	DCA_se2_ag3_m_03 - phones	P	31.2047
31.1247	DCA_se2_ag3_m_03 - words	pick	31.3047
31.2047	DCA_se2_ag3_m_03 - phones	IH1	31.2347
31.2347	DCA_se2_ag3_m_03 - phones	K	31.3047
31.3047	DCA_se2_ag3_m_03 - phones	sp	31.3347
31.3347	DCA_se2_ag3_m_03 - phones	IH1	31.4147
31.3347	DCA_se2_ag3_m_03 - words	in	31.4547
31.4147	DCA_se2_ag3_m_03 - phones	N	31.4547
31.4547	DCA_se2_ag3_m_03 - phones	DH	31.5047
31.4547	DCA_se2_ag3_m_03 - words	the	31.5347
31.5047	DCA_se2_ag3_m_03 - phones	AH0	31.5347
31.5347	DCA_se2_ag3_m_03 - phones	sp	31.5647
31.5647	DCA_se2_ag3_m_03 - phones	D	31.6247
31.5647	DCA_se2_ag3_m_03 - words	dirt	31.7947
31.6247	DCA_se2_ag3_m_03 - phones	ER1	31.7147
31.7147	DCA_se2_ag3_m_03 - phones	T	31.7947
32.4370	DCA_int_01 - phones	M	32.6470
32.4370	DCA_int_01 - words	mm-hm	32.7770
32.6470	DCA_int_01 - phones	HH	32.7170
32.7170	DCA_int_01 - phones	M	32.7770
32.7770	DCA_int_01 - phones	sp	33.4882
33.4882	DCA_int_01 - phones	W	33.5182
33.4882	DCA_int_01 - words	well	33.6282
33.5182	DCA_int_01 - phones	EH1	33.5982
33.5982	DCA_int_01 - phones	L	33.6282
33.6282	DCA_int_01 - phones	HH	33.7082
33.6282	DCA_int_01 - words	how	33.8782
33.7082	DCA_int_01 - phones	AW1	33.8782
33.8782	DCA_int_01 - phones	sp	33.9082
33.9082	DCA_int_01 - phones	HH	33.9682
33.9082	DCA_int_01 - words	how	34.0782
33.9682	DCA_int_01 - phones	AW1	34.0782
34.0782	DCA_int_01 - phones	D	34.1482
34.0782	DCA_int_01 - words	did	34.2482
34.1482	DCA_int_01 - phones	IH0	34.1882
34.1882	DCA_int_01 - phones	D	34.2482
34.2482	DCA_int_01 - phones	Y	34.3382
34.2482	DCA_int_01 - words	you	34.4282
34.3382	DCA_int_01 - phones	UW1	34.4282
34.4282	DCA_int_01 - phones	sp	35.2943
35.2943	DCA_int_01 - phones	W	35.3943
35.2943	DCA_int_01 - words	win	35.6143
35.3943	DCA_int_01 - phones	IH1	35.5043
35.5043	DCA_int_01 - phones	N	35.6143
35.6143	DCA_int_01 - phones	ER0	35.7843
35.6143	DCA_int_01 - words	or	35.7843
35.7843	DCA_int_01 - phones	sp	38.0958
36.6179	DCA_se2_ag3_m_03 - phones	W	36.7179
36.6179	DCA_se2_ag3_m_03 - words	well	36.8879
36.7179	DCA_se2_ag3_m_03 - phones	EH1	36.8079
36.8079	DCA_se2_ag3_m_03 - phones	L	36.8879
36.8879	DCA_se2_ag3_m_03 - words	uh	37.1279
36.8879	DCA_se2_ag3_m_03 - phones	AH1	37.1279
37.1279	DCA_se2_ag3_m_03 - phones	sp	37.3179
38.0626	DCA_se2_ag3_m_03 - phones	DH	38.1926
38.0626	DCA_se2_ag3_m_03 - words	the	38.2426
38.0958	DCA_int_01 - phones	AO1	38.1858
38.0958	DCA_int_01 - words	or	38.2158
38.1858	DCA_int_01 - phones	R	38.2158
38.1926	DCA_se2_ag3_m_03 - phones	AH0	38.2426
38.2426	DCA_se2_ag3_m_03 - phones	F	38.3926
38.2426	DCA_se2_ag3_m_03 - words	final	38.8026
38.3926	DCA_se2_ag3_m_03 - phones	AY1	38.5326
38.5326	DCA_se2_ag3_m_03 - phones	N	38.5726
38.5726	DCA_se2_ag3_m_03 - phones	AH0	38.7426
38.7426	DCA_se2_ag3_m_03 - phones	L	38.8026
38.8026	DCA_se2_ag3_m_03 - phones	EH1	38.8826
38.8026	DCA_se2_ag3_m_03 - words	as	38.9426
38.8826	DCA_se2_ag3_m_03 - phones	Z	38.9426
38.9426	DCA_se2_ag3_m_03 - phones	AY1	39.0326
38.9426	DCA_se2_ag3_m_03 - words	i	39.0326
39.0326	DCA_se2_ag3_m_03 - phones	R	39.0826
39.0326	DCA_se2_ag3_m_03 - words	remember	39.3026
39.0826	DCA_se2_ag3_m_03 - phones	IH0	39.1126
39.1126	DCA_se2_ag3_m_03 - phones	M	39.1626
39.1626	DCA_se2_ag3_m_03 - phones	EH1	39.2026
39.2026	DCA_se2_ag3_m_03 - phones	M	39.2326
39.2326	DCA_se2_ag3_m_03 - phones	B	39.2626
39.2626	DCA_se2_ag3_m_03 - phones	ER0	39.3026
39.3026	DCA_se2_ag3_m_03 - phones	DH	39.3526
39.3026	DCA_se2_ag3_m_03 - words	the	39.4026
39.3526	DCA_se2_ag3_m_03 - phones	AH0	39.4026
39.4026	DCA_se2_ag3_m_03 - phones	F	39.5426
39.4026	DCA_se2_ag3_m_03 - words	final	39.8326
39.5426	DCA_se2_ag3_m_03 - phones	AY1	39.6626
39.6626	DCA_se2_ag3_m_03 - phones	N	39.6926
39.6926	DCA_se2_ag3_m_03 - phones	AH0	39.7326
39.7326	DCA_se2_ag3_m_03 - phones	L	39.8326
39.8326	DCA_se2_ag3_m_03 - words	uh	40.1526
39.8326	DCA_se2_ag3_m_03 - phones	AH1	40.1526
40.1526	DCA_se2_ag3_m_03 - phones	sp	41.0994
41.0994	DCA_se2_ag3_m_03 - phones	F	41.2194
41.0994	DCA_se2_ag3_m_03 - words	phase	41.3594
41.2194	DCA_se2_ag3_m_03 - phones	EY1	41.3194
41.3194	DCA_se2_ag3_m_03 - phones	Z	41.3594
41.3594	DCA_se2_ag3_m_03 - phones	AH0	41.3894
41.3594	DCA_se2_ag3_m_03 - words	of	41.4194
41.3894	DCA_se2_ag3_m_03 - phones	V	41.4194
41.4194	DCA_se2_ag3_m_03 - phones	IH0	41.4494
41.4194	DCA_se2_ag3_m_03 - words	it	41.4794
41.4494	DCA_se2_ag3_m_03 - phones	T	41.4794
41.4794	DCA_se2_ag3_m_03 - phones	W	41.5494
41.4794	DCA_se2_ag3_m_03 - words	was	41.6994
41.5494	DCA_se2_ag3_m_03 - phones	AH1	41.6394
41.6394	DCA_se2_ag3_m_03 - phones	Z	41.6994
41.6994	DCA_se2_ag3_m_03 - phones	T	41.7294
41.6994	DCA_se2_ag3_m_03 - words	to	41.7594
41.7294	DCA_se2_ag3_m_03 - phones	AH0	41.7594
41.7594	DCA_se2_ag3_m_03 - phones	S	41.8194
41.7594	DCA_se2_ag3_m_03 - words	stick	41.9794
41.8194	DCA_se2_ag3_m_03 - phones	T	41.8794
41.8794	DCA_se2_ag3_m_03 - phones	IH1	41.9294
41.9294	DCA_se2_ag3_m_03 - phones	K	41.9794
41.9794	DCA_se2_ag3_m_03 - phones	DH	42.0494
41.9794	DCA_se2_ag3_m_03 - words	the	42.3294
42.0494	DCA_se2_ag3_m_03 - phones	IY0	42.3294
42.4701	DCA_se2_ag3_m_03 - phones	S	42.5701
42.4701	DCA_se2_ag3_m_03 - words	stand	42.8401
42.5701	DCA_se2_ag3_m_03 - phones	T	42.6401
42.6401	DCA_se2_ag3_m_03 - phones	AE1	42.7601
42.7601	DCA_se2_ag3_m_03 - phones	N	42.8001
42.8001	DCA_se2_ag3_m_03 - phones	D	42.8401
42.8401	DCA_se2_ag3_m_03 - phones	AH1	42.9001
42.8401	DCA_se2_ag3_m_03 - words	up	42.9701
42.9001	DCA_se2_ag3_m_03 - phones	P	42.9701
42.9701	DCA_se2_ag3_m_03 - phones	sp	43.2244
43.2244	DCA_se2_ag3_m_03 - phones	AE1	43.2844
43.2244	DCA_se2_ag3_m_03 - words	and	43.3844
43.2844	DCA_se2_ag3_m_03 - phones	N	43.3844
43.3844	DCA_se2_ag3_m_03 - phones	TH	43.4344
43.3844	DCA_se2_ag3_m_03 - words	throw	43.5644
43.4344	DCA_se2_ag3_m_03 - phones	R	43.4744
43.4744	DCA_se2_ag3_m_03 - phones	OW1	43.5644
43.5644	DCA_se2_ag3_m_03 - phones	DH	43.6244
43.5644	DCA_se2_ag3_m_03 - words	the	43.7244
43.6244	DCA_se2_ag3_m_03 - phones	IY0	43.7244
43.7244	DCA_se2_ag3_m_03 - phones	sp	43.8544
43.8712	DCA_se2_ag3_m_03 - phones	P	43.9612
43.8712	DCA_se2_ag3_m_03 - words	point	44.1212
43.9612	DCA_se2_ag3_m_03 - phones	OY1	44.0612
44.0612	DCA_se2_ag3_m_03 - phones	N	44.0912
44.0912	DCA_se2_ag3_m_03 - phones	T	44.1212
44.1212	DCA_se2_ag3_m_03 - phones	sp	44.2512
44.3036	DCA_se2_ag3_m_03 - phones	AH1	44.4636
44.3036	DCA_se2_ag3_m_03 - words	of	44.5236
44.4636	DCA_se2_ag3_m_03 - phones	V	44.5236
44.5236	DCA_se2_ag3_m_03 - phones	DH	44.5836
44.5236	DCA_se2_ag3_m_03 - words	the	44.7636
44.5836	DCA_se2_ag3_m_03 - phones	IY0	44.7636
44.7636	DCA_se2_ag3_m_03 - phones	sp	44.8436
45.0408	DCA_se2_ag3_m_03 - phones	B	45.1408
45.0408	DCA_se2_ag3_m_03 - words	by	45.2208
45.1408	DCA_se2_ag3_m_03 - phones	AY1	45.2208
45.2208	DCA_se2_ag3_m_03 - phones	T	45.3408
45.2208	DCA_se2_ag3_m_03 - words	twirling	45.7508
45.3408	DCA_se2_ag3_m_03 - phones	W	45.3708
45.3708	DCA_se2_ag3_m_03 - phones	ER1	45.4808
45.4808	DCA_se2_ag3_m_03 - phones	L	45.5308
45.5308	DCA_se2_ag3_m_03 - phones	IH0	45.5908
45.5908	DCA_se2_ag3_m_03 - phones	NG	45.7508
45.8131	DCA_se2_ag3_m_03 - phones	DH	45.8931
45.8131	DCA_se2_ag3_m_03 - words	the	45.9331
45.8931	DCA_se2_ag3_m_03 - phones	AH0	45.9331
45.9331	DCA_se2_ag3_m_03 - phones	AY1	46.0331
45.9331	DCA_se2_ag3_m_03 - words	ice	46.1131
46.0331	DCA_se2_ag3_m_03 - phones	S	46.1131
46.1131	DCA_se2_ag3_m_03 - phones	P	46.1631
46.1131	DCA_se2_ag3_m_03 - words	pick	46.3831
46.1631	DCA_se2_ag3_m_03 - phones	IH1	46.2231
46.2231	DCA_se2_ag3_m_03 - phones	K	46.3831
47.1097	DCA_se2_ag3_m_03 - phones	TH	47.2097
47.1097	DCA_se2_ag3_m_03 - words	three	47.3397
47.2097	DCA_se2_ag3_m_03 - phones	R	47.2697
47.2697	DCA_se2_ag3_m_03 - phones	IY1	47.3397
47.3397	DCA_se2_ag3_m_03 - phones	T	47.4297
47.3397	DCA_se2_ag3_m_03 - words	times	47.8797
47.4297	DCA_se2_ag3_m_03 - phones	AY1	47.6197
47.6197	DCA_se2_ag3_m_03 - phones	M	47.6697
47.6697	DCA_se2_ag3_m_03 - phones	Z	47.8797
47.9054	DCA_se2_ag3_m_03 - phones	IH0	47.9454
47.9054	DCA_se2_ag3_m_03 - words	into	48.0654
47.9454	DCA_se2_ag3_m_03 - phones	N	47.9854
47.9854	DCA_se2_ag3_m_03 - phones	T	48.0354
48.0354	DCA_se2_ag3_m_03 - phones	AH0	48.0654
48.0654	DCA_se2_ag3_m_03 - phones	DH	48.0954
48.0654	DCA_se2_ag3_m_03 - words	the	48.1454
48.0954	DCA_se2_ag3_m_03 - phones	AH0	48.1454
48.1454	DCA_se2_ag3_m_03 - phones	G	48.1854
48.1454	DCA_se2_ag3_m_03 - words	ground	48.4154
48.1854	DCA_se2_ag3_m_03 - phones	R	48.2254
48.2254	DCA_se2_ag3_m_03 - phones	AW1	48.3254
48.3254	DCA_se2_ag3_m_03 - phones	N	48.3654
48.3654	DCA_se2_ag3_m_03 - phones	D	48.4154
48.4154	DCA_se2_ag3_m_03 - phones	sp	48.8227
48.8227	DCA_se2_ag3_m_03 - phones	HH	48.8527
48.8227	DCA_se2_ag3_m_03 - words	had	48.9127
48.8527	DCA_se2_ag3_m_03 - phones	AE1	48.8827
48.8827	DCA_se2_ag3_m_03 - phones	D	48.9127
48.9127	DCA_se2_ag3_m_03 - phones	T	48.9427
48.9127	DCA_se2_ag3_m_03 - words	to	48.9727
48.9427	DCA_se2_ag3_m_03 - phones	AH0	48.9727
48.9727	DCA_se2_ag3_m_03 - phones	HH	49.0027
48.9727	DCA_se2_ag3_m_03 - words	hit	49.0827
49.0027	DCA_se2_ag3_m_03 - phones	IH1	49.0327
49.0327	DCA_se2_ag3_m_03 - phones	T	49.0827
49.0827	DCA_se2_ag3_m_03 - phones	TH	49.1527
49.0827	DCA_se2_ag3_m_03 - words	three	49.2627
49.1527	DCA_se2_ag3_m_03 - phones	R	49.2027
49.2027	DCA_se2_ag3_m_03 - phones	IY1	49.2627
49.2627	DCA_se2_ag3_m_03 - phones	T	49.3427
49.2627	DCA_se2_ag3_m_03 - words	times	49.5427
49.3427	DCA_se2_ag3_m_03 - phones	AY1	49.4327
49.4327	DCA_se2_ag3_m_03 - phones	M	49.4927
49.4927	DCA_se2_ag3_m_03 - phones	Z	49.5427
49.5427	DCA_se2_ag3_m_03 - phones	IH0	49.5727
49.5427	DCA_se2_ag3_m_03 - words	in	49.6027
49.5727	DCA_se2_ag3_m_03 - phones	N	49.6027
49.6027	DCA_se2_ag3_m_03 - phones	AH0	49.6627
49.6027	DCA_se2_ag3_m_03 - words	a	49.6627
49.6627	DCA_se2_ag3_m_03 - phones	R	49.7027
49.6627	DCA_se2_ag3_m_03 - words	row	49.7727
49.7027	DCA_se2_ag3_m_03 - phones	OW1	49.7727
49.7727	DCA_se2_ag3_m_03 - phones	sp	49.9127
50.2034	DCA_se2_ag3_m_03 - phones	S	50.3434
50.2034	DCA_se2_ag3_m_03 - words	standing	50.6734
50.3434	DCA_se2_ag3_m_03 - phones	T	50.4034
50.4034	DCA_se2_ag3_m_03 - phones	AE1	50.5034
50.5034	DCA_se2_ag3_m_03 - phones	N	50.5334
50.5334	DCA_se2_ag3_m_03 - phones	D	50.5634
50.5634	DCA_se2_ag3_m_03 - phones	IH0	50.5934
50.5934	DCA_se2_ag3_m_03 - phones	NG	50.6734
50.6734	DCA_se2_ag3_m_03 - phones	AH1	50.7034
50.6734	DCA_se2_ag3_m_03 - words	up	50.7934
50.7034	DCA_se2_ag3_m_03 - phones	P	50.7934
52.1400	DCA_int_01 - phones	W	52.1900
52.1400	DCA_int_01 - words	were	52.2500
52.1900	DCA_int_01 - phones	ER0	52.2500
52.2500	DCA_int_01 - phones	Y	52.2800
52.2500	DCA_int_01 - words	you	52.3100
52.2800	DCA_int_01 - phones	UW1	52.3100
52.3100	DCA_int_01 - words	a	52.3600
52.3100	DCA_int_01 - phones	AH0	52.3600
52.3600	DCA_int_01 - phones	S	52.4600
52.3600	DCA_int_01 - words	certain	52.6400
52.4600	DCA_int_01 - phones	ER1	52.5400
52.5400	DCA_int_01 - phones	T	52.5800
52.5800	DCA_int_01 - phones	AH0	52.6100
52.6100	DCA_int_01 - phones	N	52.6400
52.6400	DCA_int_01 - phones	D	52.6900
52.6400	DCA_int_01 - words	distance	53.0900
52.6900	DCA_int_01 - phones	IH1	52.7700
52.7700	DCA_int_01 - phones	S	52.8300
52.8300	DCA_int_01 - phones	T	52.8900
52.8900	DCA_int_01 - phones	AH0	52.9400
52.9400	DCA_int_01 - phones	N	53.0200
53.0200	DCA_int_01 - phones	S	53.0900
53.0900	DCA_int_01 - phones	AH0	53.1700
53.0900	DCA_int_01 - words	away	53.4700
53.1700	DCA_int_01 - phones	W	53.2900
53.2900	DCA_int_01 - phones	EY1	53.4700
53.4700	DCA_int_01 - words	or	53.6800
53.4700	DCA_int_01 - phones	ER0	53.6800
54.5692	DCA_se2_ag3_m_03 - phones	sil	54.6292
54.6292	DCA_se2_ag3_m_03 - phones	N	54.6792
54.6292	DCA_se2_ag3_m_03 - words	no	54.7792
54.6792	DCA_se2_ag3_m_03 - phones	OW1	54.7792
54.7792	DCA_se2_ag3_m_03 - phones	Y	54.8492
54.7792	DCA_se2_ag3_m_03 - words	you	54.8892
54.8492	DCA_se2_ag3_m_03 - phones	UW1	54.8892
54.8892	DCA_se2_ag3_m_03 - phones	W	55.0292
54.8892	DCA_se2_ag3_m_03 - words	were	55.0992
55.0292	DCA_se2_ag3_m_03 - phones	ER0	55.0992
55.0992	DCA_se2_ag3_m_03 - phones	sp	55.3349
55.3349	DCA_se2_ag3_m_03 - phones	R	55.4349
55.3349	DCA_se2_ag3_m_03 - words	right	55.5649
55.4349	DCA_se2_ag3_m_03 - phones	AY1	55.5249
55.5139	DCA_int_01 - phones	spn	56.0939
55.5139	DCA_int_01 - words	<unk>	56.0939
55.5249	DCA_se2_ag3_m_03 - phones	T	55.5649
55.5649	DCA_se2_ag3_m_03 - phones	sp	55.5949
55.5949	DCA_se2_ag3_m_03 - phones	Y	55.6349
55.5949	DCA_se2_ag3_m_03 - words	yea	55.6749
55.6349	DCA_se2_ag3_m_03 - phones	EY1	55.6749
55.6749	DCA_se2_ag3_m_03 - phones	sp	55.7049
55.7049	DCA_se2_ag3_m_03 - phones	JH	55.7749
55.7049	DCA_se2_ag3_m_03 - words	just	55.9049
55.7749	DCA_se2_ag3_m_03 - phones	AH1	55.8049
55.8049	DCA_se2_ag3_m_03 - phones	S	55.9049
55.9049	DCA_se2_ag3_m_03 - phones	L	55.9549
55.9049	DCA_se2_ag3_m_03 - words	like	56.0849
55.9549	DCA_se2_ag3_m_03 - phones	AY1	56.0049
56.0049	DCA_se2_ag3_m_03 - phones	K	56.0849
56.0849	DCA_se2_ag3_m_03 - phones	W	56.1349
56.0849	DCA_se2_ag3_m_03 - words	we're	56.2149
56.1349	DCA_se2_ag3_m_03 - phones	IH1	56.1749
56.1749	DCA_se2_ag3_m_03 - phones	R	56.2149
56.2149	DCA_se2_ag3_m_03 - phones	S	56.3049
56.2149	DCA_se2_ag3_m_03 - words	sitting	56.4849
56.3049	DCA_se2_ag3_m_03 - phones	IH1	56.3349
56.3349	DCA_se2_ag3_m_03 - phones	T	56.3749
56.3749	DCA_se2_ag3_m_03 - phones	IH0	56.4249
56.4249	DCA_se2_ag3_m_03 - phones	NG	56.4849
56.4849	DCA_se2_ag3_m_03 - phones	HH	56.5249
56.4849	DCA_se2_ag3_m_03 - words	here	56.7449
56.5249	DCA_se2_ag3_m_03 - phones	IY1	56.6349
56.6349	DCA_se2_ag3_m_03 - phones	R	56.7449
56.7449	DCA_se2_ag3_m_03 - phones	sp	57.0292
56.9108	DCA_int_01 - phones	AH1	56.9408
56.9108	DCA_int_01 - words	uh-huh	57.0108
56.9408	DCA_int_01 - phones	HH	56.9808
56.9808	DCA_int_01 - phones	AH1	57.0108
57.0108	DCA_int_01 - phones	sp	60.9441
57.0292	DCA_se2_ag3_m_03 - phones	DH	57.0592
57.0292	DCA_se2_ag3_m_03 - words	the	57.0992
57.0592	DCA_se2_ag3_m_03 - phones	IY0	57.0992
57.0992	DCA_se2_ag3_m_03 - phones	G	57.1692
57.0992	DCA_se2_ag3_m_03 - words	ground	57.3892
57.1692	DCA_se2_ag3_m_03 - phones	R	57.2392
57.2392	DCA_se2_ag3_m_03 - phones	AW1	57.3292
57.3292	DCA_se2_ag3_m_03 - phones	N	57.3592
57.3592	DCA_se2_ag3_m_03 - phones	D	57.3892
57.3892	DCA_se2_ag3_m_03 - phones	W	57.4192
57.3892	DCA_se2_ag3_m_03 - words	was	57.4792
57.4192	DCA_se2_ag3_m_03 - phones	AH0	57.4492
57.4492	DCA_se2_ag3_m_03 - phones	Z	57.4792
57.4792	DCA_se2_ag3_m_03 - phones	R	57.5192
57.4792	DCA_se2_ag3_m_03 - words	right	57.5992
57.5192	DCA_se2_ag3_m_03 - phones	AY1	57.5692
57.5692	DCA_se2_ag3_m_03 - phones	T	57.5992
57.5992	DCA_se2_ag3_m_03 - phones	IH0	57.6292
57.5992	DCA_se2_ag3_m_03 - words	in	57.6792
57.6292	DCA_se2_ag3_m_03 - phones	N	57.6792
57.6792	DCA_se2_ag3_m_03 - phones	F	57.7292
57.6792	DCA_se2_ag3_m_03 - words	front	57.8592
57.7292	DCA_se2_ag3_m_03 - phones	R	57.7692
57.7692	DCA_se2_ag3_m_03 - phones	AH1	57.7992
57.7992	DCA_se2_ag3_m_03 - phones	N	57.8292
57.8292	DCA_se2_ag3_m_03 - phones	T	57.8592
57.8592	DCA_se2_ag3_m_03 - phones	AH0	57.8892
57.8592	DCA_se2_ag3_m_03 - words	of	57.9192
57.8892	DCA_se2_ag3_m_03 - phones	V	57.9192
57.9192	DCA_se2_ag3_m_03 - phones	AH1	57.9792
57.9192	DCA_se2_ag3_m_03 - words	us	58.1692
57.9792	DCA_se2_ag3_m_03 - phones	S	58.1692
58.4557	DCA_se2_ag3_m_03 - phones	S	58.5757
58.4557	DCA_se2_ag3_m_03 - words	so	58.6357
58.5757	DCA_se2_ag3_m_03 - phones	OW1	58.6357
58.6357	DCA_se2_ag3_m_03 - phones	Y	58.6757
58.6357	DCA_se2_ag3_m_03 - words	you	58.7057
58.6757	DCA_se2_ag3_m_03 - phones	UW1	58.7057
58.7057	DCA_se2_ag3_m_03 - phones	JH	58.7557
58.7057	DCA_se2_ag3_m_03 - words	just	58.8557
58.7557	DCA_se2_ag3_m_03 - phones	IH0	58.8157
58.8157	DCA_se2_ag3_m_03 - phones	S	58.8557
58.8557	DCA_se2_ag3_m_03 - phones	S	58.9257
58.8557	DCA_se2_ag3_m_03 - words	stood	59.0757
58.9257	DCA_se2_ag3_m_03 - phones	T	58.9757
58.9757	DCA_se2_ag3_m_03 - phones	UH1	59.0357
59.0357	DCA_se2_ag3_m_03 - phones	D	59.0757
59.0757	DCA_se2_ag3_m_03 - phones	AH1	59.1257
59.0757	DCA_se2_ag3_m_03 - words	up	59.2257
59.1257	DCA_se2_ag3_m_03 - phones	P	59.2257
59.2257	DCA_se2_ag3_m_03 - phones	AH0	59.2557
59.2257	DCA_se2_ag3_m_03 - words	and	59.4857
59.2557	DCA_se2_ag3_m_03 - phones	N	59.3657
59.3657	DCA_se2_ag3_m_03 - phones	D	59.4857
59.6221	DCA_se2_ag3_m_03 - phones	TH	59.6921
59.6221	DCA_se2_ag3_m_03 - words	threw	59.7621
59.6921	DCA_se2_ag3_m_03 - phones	R	59.7221
59.7221	DCA_se2_ag3_m_03 - phones	UW1	59.7621
59.7621	DCA_se2_ag3_m_03 - phones	IH1	59.8021
59.7621	DCA_se2_ag3_m_03 - words	it	59.8521
59.8021	DCA_se2_ag3_m_03 - phones	T	59.8521
59.8521	DCA_se2_ag3_m_03 - phones	sp	60.1464
60.1464	DCA_se2_ag3_m_03 - phones	D	60.2364
60.1464	DCA_se2_ag3_m_03 - words	down	60.4764
60.2364	DCA_se2_ag3_m_03 - phones	AW1	60.3764
60.3764	DCA_se2_ag3_m_03 - phones	N	60.4764
60.4764	DCA_se2_ag3_m_03 - phones	sp	60.5064
60.5064	DCA_se2_ag3_m_03 - phones	M	60.5564
60.5064	DCA_se2_ag3_m_03 - words	more	60.6164
60.5564	DCA_se2_ag3_m_03 - phones	AO1	60.5864
60.5864	DCA_se2_ag3_m_03 - phones	R	60.6164
60.6164	DCA_se2_ag3_m_03 - words	or	60.6464
60.6164	DCA_se2_ag3_m_03 - phones	ER0	60.6464
60.6464	DCA_se2_ag3_m_03 - phones	L	60.6864
60.6464	DCA_se2_ag3_m_03 - words	less	60.9864
60.6864	DCA_se2_ag3_m_03 - phones	EH1	60.7464
60.7464	DCA_se2_ag3_m_03 - phones	S	60.9864
60.9441	DCA_int_01 - phones	OW2	60.9741
60.9441	DCA_int_01 - words	okay	61.0341
60.9741	DCA_int_01 - phones	K	61.0041
60.9864	DCA_se2_ag3_m_03 - phones	sp	61.0164
61.0041	DCA_int_01 - phones	EY1	61.0341
61.0341	DCA_int_01 - phones	sp	61.0641
61.0376	DCA_se2_ag3_m_03 - phones	S	61.1376
61.0376	DCA_se2_ag3_m_03 - words	straight	61.2976
61.1376	DCA_se2_ag3_m_03 - phones	T	61.1776
61.1776	DCA_se2_ag3_m_03 - phones	R	61.2276
61.2276	DCA_se2_ag3_m_03 - phones	EY1	61.2676
61.2676	DCA_se2_ag3_m_03 - phones	T	61.2976
61.2976	DCA_se2_ag3_m_03 - phones	D	61.3676
61.2976	DCA_se2_ag3_m_03 - words	down	61.4576
61.3676	DCA_se2_ag3_m_03 - phones	AW1	61.4276
61.4276	DCA_se2_ag3_m_03 - phones	N	61.4576
61.4576	DCA_se2_ag3_m_03 - phones	sp	64.4546
62.8111	DCA_int_01 - phones	AH0	62.8711
62.8111	DCA_int_01 - words	and	62.9011
62.8711	DCA_int_01 - phones	N	62.9011
62.9011	DCA_int_01 - phones	IH1	62.9711
62.9011	DCA_int_01 - words	if	63.0311
62.9711	DCA_int_01 - phones	F	63.0311
63.0311	DCA_int_01 - phones	IH0	63.0911
63.0311	DCA_int_01 - words	it	63.1211
63.0911	DCA_int_01 - phones	T	63.1211
63.1211	DCA_int_01 - phones	F	63.2111
63.1211	DCA_int_01 - words	fell	63.3611
63.2111	DCA_int_01 - phones	EH1	63.3011
63.3011	DCA_int_01 - phones	L	63.3611
63.3611	DCA_int_01 - phones	OW1	63.4511
63.3611	DCA_int_01 - words	over	63.7111
63.4511	DCA_int_01 - phones	V	63.5711
63.5711	DCA_int_01 - phones	ER0	63.7111
63.7111	DCA_int_01 - phones	sp	63.7411
63.7411	DCA_int_01 - phones	IH0	63.7711
63.7411	DCA_int_01 - words	it	63.8011
63.7711	DCA_int_01 - phones	T	63.8011
63.8011	DCA_int_01 - phones	sp	63.8411
63.8411	DCA_int_01 - phones	D	63.9011
63.8411	DCA_int_01 - words	didn't	64.0611
63.9011	DCA_int_01 - phones	IH1	63.9511
63.9511	DCA_int_01 - phones	N	63.9911
63.9911	DCA_int_01 - phones	T	64.0611
64.0611	DCA_int_01 - phones	sp	64.1211
64.1211	DCA_int_01 - phones	K	64.2311
64.1211	DCA_int_01 - words	count	64.3411
64.2311	DCA_int_01 - phones	AW1	64.2611
64.2611	DCA_int_01 - phones	N	64.3111
64.3111	DCA_int_01 - phones	T	64.3411
64.3411	DCA_int_01 - phones	sp	64.5211
64.4546	DCA_se2_ag3_m_03 - phones	AH1	64.6046
64.4546	DCA_se2_ag3_m_03 - words	uh	64.6046
64.6046	DCA_se2_ag3_m_03 - phones	Y	64.7946
64.6046	DCA_se2_ag3_m_03 - words	you	64.8446
64.7946	DCA_se2_ag3_m_03 - phones	UW1	64.8446
64.8446	DCA_se2_ag3_m_03 - phones	M	64.8946
64.8446	DCA_se2_ag3_m_03 - words	missed	65.2346
64.8946	DCA_se2_ag3_m_03 - phones	IH1	65.0046
65.0046	DCA_se2_ag3_m_03 - phones	S	65.1246
65.1246	DCA_se2_ag3_m_03 - phones	T	65.2346
65.2346	DCA_se2_ag3_m_03 - phones	sp	65.7664
65.7664	DCA_se2_ag3_m_03 - phones	Y	65.8064
65.7664	DCA_se2_ag3_m_03 - words	yes	66.0364
65.8064	DCA_se2_ag3_m_03 - phones	EH1	65.8964
65.8964	DCA_se2_ag3_m_03 - phones	S	66.0364
67.9057	DCA_int_01 - phones	HH	67.9657
67.9057	DCA_int_01 - words	what	68.0757
67.9657	DCA_int_01 - phones	W	68.0057
68.0057	DCA_int_01 - phones	AH1	68.0357
68.0357	DCA_int_01 - phones	T	68.0757
68.0757	DCA_int_01 - phones	W	68.1057
68.0757	DCA_int_01 - words	was	68.1957
68.1057	DCA_int_01 - phones	AH0	68.1457
68.1457	DCA_int_01 - phones	Z	68.1957
68.1957	DCA_int_01 - phones	DH	68.2257
68.1957	DCA_int_01 - words	the	68.2557
68.2257	DCA_int_01 - phones	AH0	68.2557
68.2557	DCA_int_01 - phones	F	68.3657
68.2557	DCA_int_01 - words	first	68.5557
68.3657	DCA_int_01 - phones	ER1	68.4457
68.4457	DCA_int_01 - phones	S	68.5257
68.5257	DCA_int_01 - phones	T	68.5557
68.5557	DCA_int_01 - phones	G	68.5957
68.5557	DCA_int_01 - words	game	68.7157
68.5957	DCA_int_01 - phones	EY1	68.6557
68.6557	DCA_int_01 - phones	M	68.7157
68.7157	DCA_int_01 - phones	Y	68.7557
68.7157	DCA_int_01 - words	you	68.8157
68.7557	DCA_int_01 - phones	UW1	68.8157
68.8157	DCA_int_01 - phones	S	68.9057
68.8157	DCA_int_01 - words	said	68.9657
68.9057	DCA_int_01 - phones	EH1	68.9357
68.9357	DCA_int_01 - phones	D	68.9657
68.9657	DCA_int_01 - phones	sp	68.9957
68.9957	DCA_int_01 - words	i	69.1057
68.9957	DCA_int_01 - phones	AY1	69.1057
69.1057	DCA_int_01 - phones	sp	69.2457
69.2457	DCA_int_01 - phones	F	69.2757
69.2457	DCA_int_01 - words	forget	69.5157
69.2757	DCA_int_01 - phones	ER0	69.3457
69.3457	DCA_int_01 - phones	G	69.3857
69.3857	DCA_int_01 - phones	EH1	69.4457
69.4457	DCA_int_01 - phones	T	69.5157
69.5157	DCA_int_01 - phones	sp	69.6157
71.7277	DCA_se2_ag3_m_03 - phones	sil	71.8777
71.8777	DCA_se2_ag3_m_03 - words	uh	71.9277
71.8777	DCA_se2_ag3_m_03 - phones	AH1	71.9277
71.9277	DCA_se2_ag3_m_03 - phones	M	72.0077
71.9277	DCA_se2_ag3_m_03 - words	mumblety	72.2177
72.0077	DCA_se2_ag3_m_03 - phones	AH1	72.0677
72.0677	DCA_se2_ag3_m_03 - phones	M	72.0977
72.0977	DCA_se2_ag3_m_03 - phones	B	72.1277
72.1277	DCA_se2_ag3_m_03 - phones	L	72.1577
72.1577	DCA_se2_ag3_m_03 - phones	T	72.1877
72.1877	DCA_se2_ag3_m_03 - phones	IY1	72.2177
72.2177	DCA_se2_ag3_m_03 - phones	P	72.2677
72.2177	DCA_se2_ag3_m_03 - words	peg	72.4277
72.2677	DCA_se2_ag3_m_03 - phones	EH1	72.3577
72.3577	DCA_se2_ag3_m_03 - phones	G	72.4277
72.4277	DCA_se2_ag3_m_03 - phones	AY1	72.5877
72.4277	DCA_se2_ag3_m_03 - words	i	72.5877
72.5877	DCA_se2_ag3_m_03 - phones	sp	73.8785
73.8785	DCA_se2_ag3_m_03 - phones	L	73.9285
73.8785	DCA_se2_ag3_m_03 - words	leap	74.0385
73.9285	DCA_se2_ag3_m_03 - phones	IY1	73.9885
73.9885	DCA_se2_ag3_m_03 - phones	P	74.0385
74.0385	DCA_se2_ag3_m_03 - phones	F	74.1185
74.0385	DCA_se2_ag3_m_03 - words	frog	74.3985
74.1185	DCA_se2_ag3_m_03 - phones	R	74.1585
74.1585	DCA_se2_ag3_m_03 - phones	AA1	74.3385
74.3385	DCA_se2_ag3_m_03 - phones	G	74.3985
74.3985	DCA_se2_ag3_m_03 - phones	sp	74.7893
74.7893	DCA_se2_ag3_m_03 - phones	L	74.8493
74.7893	DCA_se2_ag3_m_03 - words	leap	74.9193
74.8493	DCA_se2_ag3_m_03 - phones	IY1	74.8893
74.8893	DCA_se2_ag3_m_03 - phones	P	74.9193
74.9193	DCA_se2_ag3_m_03 - phones	F	75.0093
74.9193	DCA_se2_ag3_m_03 - words	frog	75.1893
75.0093	DCA_se2_ag3_m_03 - phones	R	75.0493
75.0493	DCA_se2_ag3_m_03 - phones	AA1	75.1593
75.1593	DCA_se2_ag3_m_03 - phones	G	75.1893
75.1893	DCA_se2_ag3_m_03 - phones	sp	76.4981
76.4981	DCA_se2_ag3_m_03 - phones	W	76.5281
76.4981	DCA_se2_ag3_m_03 - words	well	76.7081
76.5281	DCA_se2_ag3_m_03 - phones	EH1	76.5981
76.5981	DCA_se2_ag3_m_03 - phones	L	76.7081
76.7081	DCA_se2_ag3_m_03 - phones	W	76.7881
76.7081	DCA_se2_ag3_m_03 - words	one	76.9381
76.7881	DCA_se2_ag3_m_03 - phones	AH1	76.8481
76.8481	DCA_se2_ag3_m_03 - phones	N	76.9381
76.9381	DCA_se2_ag3_m_03 - phones	P	77.0081
76.9381	DCA_se2_ag3_m_03 - words	person	77.3781
77.0081	DCA_se2_ag3_m_03 - phones	ER1	77.0881
77.0881	DCA_se2_ag3_m_03 - phones	S	77.1781
77.1781	DCA_se2_ag3_m_03 - phones	AH0	77.2281
77.2281	DCA_se2_ag3_m_03 - phones	N	77.3781
77.3781	DCA_se2_ag3_m_03 - phones	sp	77.6687
77.6687	DCA_se2_ag3_m_03 - phones	B	77.7187
77.6687	DCA_se2_ag3_m_03 - words	bends	77.8987
77.7187	DCA_se2_ag3_m_03 - phones	EH1	77.7787
77.7787	DCA_se2_ag3_m_03 - phones	N	77.8287
77.8287	DCA_se2_ag3_m_03 - phones	D	77.8587
77.8587	DCA_se2_ag3_m_03 - phones	Z	77.8987
77.8987	DCA_se2_ag3_m_03 - phones	OW1	78.0087
77.8987	DCA_se2_ag3_m_03 - words	over	78.1087
78.0087	DCA_se2_ag3_m_03 - phones	V	78.0787
78.0787	DCA_se2_ag3_m_03 - phones	ER0	78.1087
78.1087	DCA_se2_ag3_m_03 - phones	IH0	78.1387
78.1087	DCA_se2_ag3_m_03 - words	in	78.1987
78.1387	DCA_se2_ag3_m_03 - phones	N	78.1987
78.1987	DCA_se2_ag3_m_03 - phones	F	78.2787
78.1987	DCA_se2_ag3_m_03 - words	front	78.3987
78.2787	DCA_se2_ag3_m_03 - phones	R	78.3087
78.3087	DCA_se2_ag3_m_03 - phones	AH1	78.3387
78.3387	DCA_se2_ag3_m_03 - phones	N	78.3687
78.3687	DCA_se2_ag3_m_03 - phones	T	78.3987
78.3987	DCA_se2_ag3_m_03 - phones	AH0	78.4287
78.3987	DCA_se2_ag3_m_03 - words	of	78.4587
78.4287	DCA_se2_ag3_m_03 - phones	V	78.4587
78.4587	DCA_se2_ag3_m_03 - phones	Y	78.4987
78.4587	DCA_se2_ag3_m_03 - words	you	78.5587
78.4987	DCA_se2_ag3_m_03 - phones	UW1	78.5587
78.5587	DCA_se2_ag3_m_03 - phones	AE1	78.5987
78.5587	DCA_se2_ag3_m_03 - words	and	78.6387
78.5987	DCA_se2_ag3_m_03 - phones	N	78.6387
78.6387	DCA_se2_ag3_m_03 - phones	Y	78.7087
78.6387	DCA_se2_ag3_m_03 - words	you	78.8587
78.7087	DCA_se2_ag3_m_03 - phones	UW1	78.8587
78.8587	DCA_se2_ag3_m_03 - phones	AH1	79.0987
78.8587	DCA_se2_ag3_m_03 - words	uh	79.0987
79.0987	DCA_se2_ag3_m_03 - phones	sp	79.2734
79.2734	DCA_se2_ag3_m_03 - phones	AH0	79.3434
79.2734	DCA_se2_ag3_m_03 - words	approach	79.6034
79.3434	DCA_se2_ag3_m_03 - phones	P	79.4134
79.4134	DCA_se2_ag3_m_03 - phones	R	79.4434
79.4434	DCA_se2_ag3_m_03 - phones	OW1	79.5334
79.5334	DCA_se2_ag3_m_03 - phones	CH	79.6034
79.6034	DCA_se2_ag3_m_03 - phones	IH0	79.6334
79.6034	DCA_se2_ag3_m_03 - words	him	79.6734
79.6334	DCA_se2_ag3_m_03 - phones	M	79.6734
79.6734	DCA_se2_ag3_m_03 - phones	F	79.7334
79.6734	DCA_se2_ag3_m_03 - words	from	79.8434
79.7334	DCA_se2_ag3_m_03 - phones	ER0	79.7834
79.7834	DCA_se2_ag3_m_03 - phones	M	79.8434
79.8434	DCA_se2_ag3_m_03 - phones	DH	79.8734
79.8434	DCA_se2_ag3_m_03 - words	the	79.9034
79.8734	DCA_se2_ag3_m_03 - phones	AH0	79.9034
79.9034	DCA_se2_ag3_m_03 - phones	R	79.9734
79.9034	DCA_se2_ag3_m_03 - words	rear	80.2234
79.9734	DCA_se2_ag3_m_03 - phones	IH1	80.0934
80.0934	DCA_se2_ag3_m_03 - phones	R	80.2234
80.4569	DCA_se2_ag3_m_03 - phones	AH0	80.5369
80.4569	DCA_se2_ag3_m_03 - words	and	80.5769
80.5369	DCA_se2_ag3_m_03 - phones	N	80.5769
80.5769	DCA_se2_ag3_m_03 - phones	P	80.6069
80.5769	DCA_se2_ag3_m_03 - words	put	80.6769
80.6069	DCA_se2_ag3_m_03 - phones	UH1	80.6369
80.6369	DCA_se2_ag3_m_03 - phones	T	80.6769
80.6769	DCA_se2_ag3_m_03 - phones	Y	80.7169
80.6769	DCA_se2_ag3_m_03 - words	your	80.7769
80.7169	DCA_se2_ag3_m_03 - phones	UH1	80.7469
80.7469	DCA_se2_ag3_m_03 - phones	R	80.7769
80.7769	DCA_se2_ag3_m_03 - phones	HH	80.8169
80.7769	DCA_se2_ag3_m_03 - words	hands	81.0369
80.8169	DCA_se2_ag3_m_03 - phones	AE1	80.9269
80.9269	DCA_se2_ag3_m_03 - phones	N	80.9669
80.9669	DCA_se2_ag3_m_03 - phones	Z	81.0369
81.0369	DCA_se2_ag3_m_03 - phones	AO1	81.0769
81.0369	DCA_se2_ag3_m_03 - words	on	81.1069
81.0769	DCA_se2_ag3_m_03 - phones	N	81.1069
81.1069	DCA_se2_ag3_m_03 - phones	HH	81.1569
81.1069	DCA_se2_ag3_m_03 - words	his	81.2469
81.1569	DCA_se2_ag3_m_03 - phones	IH0	81.1869
81.1869	DCA_se2_ag3_m_03 - phones	Z	81.2469
81.2469	DCA_se2_ag3_m_03 - phones	B	81.3169
81.2469	DCA_se2_ag3_m_03 - words	back	81.4869
81.3169	DCA_se2_ag3_m_03 - phones	AE1	81.4169
81.4169	DCA_se2_ag3_m_03 - phones	K	81.4869
81.4869	DCA_se2_ag3_m_03 - phones	AH0	81.5269
81.4869	DCA_se2_ag3_m_03 - words	and	81.5769
81.5269	DCA_se2_ag3_m_03 - phones	N	81.5769
81.5769	DCA_se2_ag3_m_03 - phones	sp	81.6669
81.6979	DCA_se2_ag3_m_03 - phones	JH	81.7979
81.6979	DCA_se2_ag3_m_03 - words	jump	81.9179
81.7979	DCA_se2_ag3_m_03 - phones	AH1	81.8379
81.8379	DCA_se2_ag3_m_03 - phones	M	81.8779
81.8779	DCA_se2_ag3_m_03 - phones	P	81.9179
81.9179	DCA_se2_ag3_m_03 - phones	OW1	82.0079
81.9179	DCA_se2_ag3_m_03 - words	over	82.0979
82.0079	DCA_se2_ag3_m_03 - phones	V	82.0679
82.0679	DCA_se2_ag3_m_03 - phones	ER0	82.0979
82.0979	DCA_se2_ag3_m_03 - phones	HH	82.1279
82.0979	DCA_se2_ag3_m_03 - words	his	82.5279
82.1279	DCA_se2_ag3_m_03 - phones	IH0	82.1879
82.1879	DCA_se2_ag3_m_03 - phones	Z	82.5279
82.4516	DCA_int_01 - phones	M	82.4916
82.4516	DCA_int_01 - words	mm-hm	82.5916
82.4916	DCA_int_01 - phones	HH	82.5616
82.5616	DCA_int_01 - phones	M	82.5916
82.5916	DCA_int_01 - phones	sp	82.7016
82.9401	DCA_se2_ag3_m_03 - phones	B	83.0401
82.9401	DCA_se2_ag3_m_03 - words	body	83.2301
83.0401	DCA_se2_ag3_m_03 - phones	AA1	83.0701
83.0701	DCA_se2_ag3_m_03 - phones	D	83.1501
83.1501	DCA_se2_ag3_m_03 - phones	IY0	83.2301
83.2301	DCA_se2_ag3_m_03 - phones	sp	83.2601
83.6179	DCA_int_01 - phones	M	83.6879
83.6179	DCA_int_01 - words	mm-hm	83.7479
83.6879	DCA_int_01 - phones	HH	83.7179
83.7179	DCA_int_01 - phones	M	83.7479
83.7479	DCA_int_01 - phones	sp	89.4215
84.7624	DCA_se2_ag3_m_03 - phones	DH	84.8824
84.7624	DCA_se2_ag3_m_03 - words	then	84.9524
84.8824	DCA_se2_ag3_m_03 - phones	EH1	84.9124
84.9124	DCA_se2_ag3_m_03 - phones	N	84.9524
84.9524	DCA_se2_ag3_m_03 - phones	DH	84.9924
84.9524	DCA_se2_ag3_m_03 - words	this	85.1124
84.9924	DCA_se2_ag3_m_03 - phones	IH0	85.0524
85.0524	DCA_se2_ag3_m_03 - phones	S	85.1124
85.1124	DCA_se2_ag3_m_03 - phones	K	85.1724
85.1124	DCA_se2_ag3_m_03 - words	continues	85.5824
85.1724	DCA_se2_ag3_m_03 - phones	AH0	85.2024
85.2024	DCA_se2_ag3_m_03 - phones	N	85.2624
85.2624	DCA_se2_ag3_m_03 - phones	T	85.3224
85.3224	DCA_se2_ag3_m_03 - phones	IH1	85.3824
85.3824	DCA_se2_ag3_m_03 - phones	N	85.4524
85.4524	DCA_se2_ag3_m_03 - phones	Y	85.4924
85.4924	DCA_se2_ag3_m_03 - phones	UW0	85.5324
85.5324	DCA_se2_ag3_m_03 - phones	Z	85.5824
85.5824	DCA_se2_ag3_m_03 - phones	DH	85.6224
85.5824	DCA_se2_ag3_m_03 - words	then	85.7024
85.6224	DCA_se2_ag3_m_03 - phones	EH1	85.6524
85.6524	DCA_se2_ag3_m_03 - phones	N	85.7024
85.7024	DCA_se2_ag3_m_03 - phones	HH	85.8224
85.7024	DCA_se2_ag3_m_03 - words	he	85.9324
85.8224	DCA_se2_ag3_m_03 - phones	IY1	85.9324
85.9324	DCA_se2_ag3_m_03 - phones	D	86.0024
85.9324	DCA_se2_ag3_m_03 - words	does	86.2024
86.0024	DCA_se2_ag3_m_03 - phones	AH1	86.1324
86.1324	DCA_se2_ag3_m_03 - phones	Z	86.2024
86.2024	DCA_se2_ag3_m_03 - phones	AH0	86.2524
86.2024	DCA_se2_ag3_m_03 - words	and	86.2824
86.2524	DCA_se2_ag3_m_03 - phones	N	86.2824
86.2824	DCA_se2_ag3_m_03 - phones	HH	86.3924
86.2824	DCA_se2_ag3_m_03 - words	however	86.5724
86.3924	DCA_se2_ag3_m_03 - phones	AW2	86.4424
86.4424	DCA_se2_ag3_m_03 - phones	EH1	86.4724
86.4724	DCA_se2_ag3_m_03 - phones	V	86.5324
86.5324	DCA_se2_ag3_m_03 - phones	ER0	86.5724
86.5724	DCA_se2_ag3_m_03 - phones	M	86.6224
86.5724	DCA_se2_ag3_m_03 - words	many	86.7624
86.6224	DCA_se2_ag3_m_03 - phones	EH1	86.6624
86.6624	DCA_se2_ag3_m_03 - phones	N	86.7024
86.7024	DCA_se2_ag3_m_03 - phones	IY0	86.7624
86.7624	DCA_se2_ag3_m_03 - phones	P	86.8524
86.7624	DCA_se2_ag3_m_03 - words	play	87.0024
86.8524	DCA_se2_ag3_m_03 - phones	L	86.9124
86.9124	DCA_se2_ag3_m_03 - phones	EY1	87.0024
87.0024	DCA_se2_ag3_m_03 - phones	AE1	87.0324
87.0024	DCA_se2_ag3_m_03 - words	and	87.0824
87.0324	DCA_se2_ag3_m_03 - phones	N	87.0824
87.0824	DCA_se2_ag3_m_03 - phones	DH	87.1224
87.0824	DCA_se2_ag3_m_03 - words	then	87.1824
87.1224	DCA_se2_ag3_m_03 - phones	EH1	87.1524
87.1524	DCA_se2_ag3_m_03 - phones	N	87.1824
87.1824	DCA_se2_ag3_m_03 - phones	HH	87.2124
87.1824	DCA_se2_ag3_m_03 - words	he	87.2824
87.2124	DCA_se2_ag3_m_03 - phones	IY1	87.2824
87.2824	DCA_se2_ag3_m_03 - phones	JH	87.3424
87.2824	DCA_se2_ag3_m_03 - words	just	87.8124
87.3424	DCA_se2_ag3_m_03 - phones	IH0	87.3824
87.3824	DCA_se2_ag3_m_03 - phones	S	87.8124
88.2120	DCA_se2_ag3_m_03 - phones	sil	88.2620
88.2620	DCA_se2_ag3_m_03 - phones	K	88.3620
88.2620	DCA_se2_ag3_m_03 - words	keep	88.4820
88.3620	DCA_se2_ag3_m_03 - phones	IY1	88.4320
88.4320	DCA_se2_ag3_m_03 - phones	P	88.4820
88.4820	DCA_se2_ag3_m_03 - phones	G	88.5220
88.4820	DCA_se2_ag3_m_03 - words	going	88.6720
88.5220	DCA_se2_ag3_m_03 - phones	OW1	88.5920
88.5920	DCA_se2_ag3_m_03 - phones	IH0	88.6420
88.6420	DCA_se2_ag3_m_03 - phones	N	88.6720
88.6720	DCA_se2_ag3_m_03 - phones	sp	93.7015
89.4215	DCA_int_01 - phones	HH	89.5015
89.4215	DCA_int_01 - words	how	89.5615
89.5015	DCA_int_01 - phones	AW1	89.5615
89.5615	DCA_int_01 - phones	D	89.5915
89.5615	DCA_int_01 - words	did	89.6615
89.5915	DCA_int_01 - phones	IH0	89.6215
89.6215	DCA_int_01 - phones	D	89.6615
89.6615	DCA_int_01 - phones	Y	89.7215
89.6615	DCA_int_01 - words	you	89.7815
89.7215	DCA_int_01 - phones	UW1	89.7815
89.7815	DCA_int_01 - phones	W	89.8815
89.7815	DCA_int_01 - words	work	90.2215
89.8815	DCA_int_01 - phones	ER1	89.9715
89.9715	DCA_int_01 - phones	K	90.2215
90.2215	DCA_int_01 - words	uh	90.3415
90.2215	DCA_int_01 - phones	AH1	90.3415
90.3415	DCA_int_01 - phones	sp	90.4315
90.4315	DCA_int_01 - phones	B	90.4915
90.4315	DCA_int_01 - words	baseball	91.0315
90.4915	DCA_int_01 - phones	EY1	90.6215
90.6215	DCA_int_01 - phones	S	90.7815
90.7815	DCA_int_01 - phones	B	90.8415
90.8415	DCA_int_01 - phones	AO1	90.9615
90.9615	DCA_int_01 - phones	L	91.0315
91.0315	DCA_int_01 - phones	sp	91.0915
91.0915	DCA_int_01 - phones	HH	91.1315
91.0915	DCA_int_01 - words	how	91.2015
91.1315	DCA_int_01 - phones	AW1	91.2015
91.2015	DCA_int_01 - phones	sp	91.2415
91.2415	DCA_int_01 - phones	D	91.2715
91.2415	DCA_int_01 - words	did	91.3415
91.2715	DCA_int_01 - phones	IH0	91.3015
91.3015	DCA_int_01 - phones	D	91.3415
91.3415	DCA_int_01 - phones	Y	91.3915
91.3415	DCA_int_01 - words	you	91.4315
91.3915	DCA_int_01 - phones	UW1	91.4315
91.4315	DCA_int_01 - phones	sp	91.5415
91.5415	DCA_int_01 - phones	P	91.5815
91.5415	DCA_int_01 - words	pick	91.7415
91.5815	DCA_int_01 - phones	IH1	91.6415
91.6415	DCA_int_01 - phones	K	91.7415
91.7415	DCA_int_01 - phones	S	91.8515
91.7415	DCA_int_01 - words	sides	92.2915
91.8515	DCA_int_01 - phones	AY1	92.0715
92.0715	DCA_int_01 - phones	D	92.1515
92.1515	DCA_int_01 - phones	Z	92.2915
92.2915	DCA_int_01 - phones	sp	92.6723
92.6723	DCA_int_01 - phones	F	92.7723
92.6723	DCA_int_01 - words	for	92.8323
92.7723	DCA_int_01 - phones	ER0	92.8323
92.8323	DCA_int_01 - phones	sp	92.9123
92.9123	DCA_int_01 - phones	B	92.9523
92.9123	DCA_int_01 - words	baseball	93.4423
92.9523	DCA_int_01 - phones	EY1	93.0923
93.0923	DCA_int_01 - phones	S	93.2223
93.2223	DCA_int_01 - phones	B	93.2623
93.2623	DCA_int_01 - phones	AO1	93.2923
93.2923	DCA_int_01 - phones	L	93.4423
93.7015	DCA_se2_ag3_m_03 - phones	Y	93.7715
93.7015	DCA_se2_ag3_m_03 - words	usually	94.1515
93.7715	DCA_se2_ag3_m_03 - phones	UW1	93.8615
93.8615	DCA_se2_ag3_m_03 - phones	ZH	93.9115
93.9115	DCA_se2_ag3_m_03 - phones	AH0	93.9415
93.9415	DCA_se2_ag3_m_03 - phones	L	93.9815
93.9815	DCA_se2_ag3_m_03 - phones	IY0	94.1515
94.1515	DCA_se2_ag3_m_03 - words	uh	94.4615
94.1515	DCA_se2_ag3_m_03 - phones	AH1	94.4615
94.4615	DCA_se2_ag3_m_03 - phones	sp	94.5115
94.5115	DCA_se2_ag3_m_03 - phones	T	94.5715
94.5115	DCA_se2_ag3_m_03 - words	take	94.6515
94.5715	DCA_se2_ag3_m_03 - phones	EY1	94.6215
94.6215	DCA_se2_ag3_m_03 - phones	K	94.6515
94.6515	DCA_se2_ag3_m_03 - phones	AH0	94.7215
94.6515	DCA_se2_ag3_m_03 - words	a	94.7215
94.7215	DCA_se2_ag3_m_03 - phones	B	94.8015
94.7215	DCA_se2_ag3_m_03 - words	bat	95.0215
94.8015	DCA_se2_ag3_m_03 - phones	AE1	94.8715
94.8715	DCA_se2_ag3_m_03 - phones	T	95.0215
95.9440	DCA_se2_ag3_m_03 - phones	sil	96.0540
96.0540	DCA_se2_ag3_m_03 - phones	AE1	96.1640
96.0540	DCA_se2_ag3_m_03 - words	and	96.3040
96.1640	DCA_se2_ag3_m_03 - phones	N	96.3040
96.3040	DCA_se2_ag3_m_03 - words	uh	96.6240
96.3040	DCA_se2_ag3_m_03 - phones	AH1	96.6240
96.6240	DCA_se2_ag3_m_03 - phones	sp	96.8040
97.0325	DCA_se2_ag3_m_03 - phones	T	97.1325
97.0325	DCA_se2_ag3_m_03 - words	two	97.2425
97.1325	DCA_se2_ag3_m_03 - phones	UW1	97.2425
97.2425	DCA_se2_ag3_m_03 - phones	P	97.3025
97.2425	DCA_se2_ag3_m_03 - words	people	97.6325
97.3025	DCA_se2_ag3_m_03 - phones	IY1	97.3925
97.3925	DCA_se2_ag3_m_03 - phones	P	97.4225
97.4225	DCA_se2_ag3_m_03 - phones	AH0	97.4825
97.4825	DCA_se2_ag3_m_03 - phones	L	97.6325
97.6983	DCA_se2_ag3_m_03 - phones	Y	97.8083
97.6983	DCA_se2_ag3_m_03 - words	you	97.8383
97.8083	DCA_se2_ag3_m_03 - phones	UW1	97.8383
97.8383	DCA_se2_ag3_m_03 - phones	N	97.8683
97.8383	DCA_se2_ag3_m_03 - words	know	98.0383
97.8683	DCA_se2_ag3_m_03 - phones	OW1	98.0383
98.0383	DCA_se2_ag3_m_03 - phones	sp	98.1783
98.4667	DCA_se2_ag3_m_03 - phones	DH	98.5667
98.4667	DCA_se2_ag3_m_03 - words	they	98.7767
98.5667	DCA_se2_ag3_m_03 - phones	EY1	98.7767
98.7767	DCA_se2_ag3_m_03 - phones	sp	99.1910
99.1910	DCA_se2_ag3_m_03 - phones	S	99.3610
99.1910	DCA_se2_ag3_m_03 - words	swing	99.5310
99.3610	DCA_se2_ag3_m_03 - phones	W	99.4010
99.4010	DCA_se2_ag3_m_03 - phones	IH1	99.4510
99.4510	DCA_se2_ag3_m_03 - phones	NG	99.5310
99.5310	DCA_se2_ag3_m_03 - phones	DH	99.5710
99.5310	DCA_se2_ag3_m_03 - words	the	99.6010
99.5710	DCA_se2_ag3_m_03 - phones	AH0	99.6010
99.6010	DCA_se2_ag3_m_03 - phones	B	99.6510
99.6010	DCA_se2_ag3_m_03 - words	bat	99.7910
99.6510	DCA_se2_ag3_m_03 - phones	AE1	99.7110
99.7110	DCA_se2_ag3_m_03 - phones	T	99.7910
99.7910	DCA_se2_ag3_m_03 - phones	sp	99.8210
99.8210	DCA_se2_ag3_m_03 - phones	T	99.8910
99.8210	DCA_se2_ag3_m_03 - words	to	99.9810
99.8910	DCA_se2_ag3_m_03 - phones	UW1	99.9810
99.9810	DCA_se2_ag3_m_03 - phones	G	100.0710
99.9810	DCA_se2_ag3_m_03 - words	grab	100.2710
100.0710	DCA_se2_ag3_m_03 - phones	R	100.1410
100.1410	DCA_se2_ag3_m_03 - phones	AE1	100.2310
100.2310	DCA_se2_ag3_m_03 - phones	B	100.2710
100.2710	DCA_se2_ag3_m_03 - phones	IH0	100.3010
100.2710	DCA_se2_ag3_m_03 - words	it	100.3410
100.3010	DCA_se2_ag3_m_03 - phones	T	100.3410
100.3410	DCA_se2_ag3_m_03 - phones	sp	100.4110
100.5011	DCA_se2_ag3_m_03 - phones	AH0	100.6211
100.5011	DCA_se2_ag3_m_03 - words	and	100.7811
100.6211	DCA_se2_ag3_m_03 - phones	N	100.7511
100.7511	DCA_se2_ag3_m_03 - phones	D	100.7811
100.7811	DCA_se2_ag3_m_03 - phones	sp	100.8111
100.8111	DCA_se2_ag3_m_03 - phones	S	100.8911
100.8111	DCA_se2_ag3_m_03 - words	somebody	101.1011
100.8911	DCA_se2_ag3_m_03 - phones	AH1	100.9211
100.9211	DCA_se2_ag3_m_03 - phones	M	100.9511
100.9511	DCA_se2_ag3_m_03 - phones	B	100.9811
100.9811	DCA_se2_ag3_m_03 - phones	AA2	101.0111
101.0111	DCA_se2_ag3_m_03 - phones	D	101.0511
101.0511	DCA_se2_ag3_m_03 - phones	IY0	101.1011
101.1011	DCA_se2_ag3_m_03 - phones	S	101.2111
101.1011	DCA_se2_ag3_m_03 - words	swings	101.4011
101.2111	DCA_se2_ag3_m_03 - phones	W	101.2511
101.2511	DCA_se2_ag3_m_03 - phones	IH1	101.3011
101.3011	DCA_se2_ag3_m_03 - phones	NG	101.3611
101.3611	DCA_se2_ag3_m_03 - phones	Z	101.4011
101.4011	DCA_se2_ag3_m_03 - phones	DH	101.4311
101.4011	DCA_se2_ag3_m_03 - words	the	101.4611
101.4311	DCA_se2_ag3_m_03 - phones	AH0	101.4611
101.4611	DCA_se2_ag3_m_03 - phones	B	101.5211
101.4611	DCA_se2_ag3_m_03 - words	bat	101.6411
101.5211	DCA_se2_ag3_m_03 - phones	AE1	101.5911
101.5911	DCA_se2_ag3_m_03 - phones	T	101.6411
101.6411	DCA_se2_ag3_m_03 - phones	sp	101.6711
101.6711	DCA_se2_ag3_m_03 - phones	AH0	101.7011
101.6711	DCA_se2_ag3_m_03 - words	and	101.7311
101.7011	DCA_se2_ag3_m_03 - phones	N	101.7311
101.7311	DCA_se2_ag3_m_03 - phones	HH	101.7911
101.7311	DCA_se2_ag3_m_03 - words	whoever	102.0711
101.7911	DCA_se2_ag3_m_03 - phones	UW0	101.8511
101.8511	DCA_se2_ag3_m_03 - phones	EH1	101.9111
101.9111	DCA_se2_ag3_m_03 - phones	V	101.9811
101.9811	DCA_se2_ag3_m_03 - phones	ER0	102.0711
102.0711	DCA_se2_ag3_m_03 - phones	sp	102.4800
102.4800	DCA_se2_ag3_m_03 - phones	L	102.5100
102.4800	DCA_se2_ag3_m_03 - words	lets	102.6500
102.5100	DCA_se2_ag3_m_03 - phones	EH1	102.5400
102.5400	DCA_se2_ag3_m_03 - phones	T	102.5900
102.5900	DCA_se2_ag3_m_03 - phones	S	102.6500
102.6500	DCA_se2_ag3_m_03 - phones	G	102.7100
102.6500	DCA_se2_ag3_m_03 - words	go	102.8900
102.7100	DCA_se2_ag3_m_03 - phones	OW1	102.8900
102.8900	DCA_se2_ag3_m_03 - phones	sp	103.0600
103.5945	DCA_se2_ag3_m_03 - phones	HH	103.7145
103.5945	DCA_se2_ag3_m_03 - words	he	103.7645
103.7145	DCA_se2_ag3_m_03 - phones	IY1	103.7645
103.7645	DCA_se2_ag3_m_03 - phones	HH	103.8045
103.7645	DCA_se2_ag3_m_03 - words	has	103.9145
103.8045	DCA_se2_ag3_m_03 - phones	AE1	103.8345
103.8345	DCA_se2_ag3_m_03 - phones	Z	103.9145
103.9145	DCA_se2_ag3_m_03 - phones	F	103.9945
103.9145	DCA_se2_ag3_m_03 - words	first	104.1445
103.9945	DCA_se2_ag3_m_03 - phones	ER1	104.0445
104.0445	DCA_se2_ag3_m_03 - phones	S	104.1145
104.1145	DCA_se2_ag3_m_03 - phones	T	104.1445
104.1445	DCA_se2_ag3_m_03 - phones	CH	104.2045
104.1445	DCA_se2_ag3_m_03 - words	choice	104.5445
104.2045	DCA_se2_ag3_m_03 - phones	OY1	104.3945
104.3945	DCA_se2_ag3_m_03 - phones	S	104.5445
105.3636	DCA_se2_ag3_m_03 - phones	S	105.5136
105.3636	DCA_se2_ag3_m_03 - words	so	105.5736
105.5136	DCA_se2_ag3_m_03 - phones	OW1	105.5736
105.5736	DCA_se2_ag3_m_03 - phones	DH	105.6236
105.5736	DCA_se2_ag3_m_03 - words	then	105.8036
105.6236	DCA_se2_ag3_m_03 - phones	EH1	105.6536
105.6536	DCA_se2_ag3_m_03 - phones	N	105.8036
105.8036	DCA_se2_ag3_m_03 - phones	sp	105.9236
106.0279	DCA_se2_ag3_m_03 - phones	HH	106.1679
106.0279	DCA_se2_ag3_m_03 - words	he	106.2379
106.1679	DCA_se2_ag3_m_03 - phones	IY1	106.2379
106.2379	DCA_se2_ag3_m_03 - phones	CH	106.3179
106.2379	DCA_se2_ag3_m_03 - words	choose	106.5079
106.3179	DCA_se2_ag3_m_03 - phones	UW1	106.4379
106.4379	DCA_se2_ag3_m_03 - phones	Z	106.5079
106.5079	DCA_se2_ag3_m_03 - phones	F	106.6179
106.5079	DCA_se2_ag3_m_03 - words	first	106.8579
106.6179	DCA_se2_ag3_m_03 - phones	ER1	106.7279
106.7279	DCA_se2_ag3_m_03 - phones	S	106.8179
106.8179	DCA_se2_ag3_m_03 - phones	T	106.8579
106.8579	DCA_se2_ag3_m_03 - phones	DH	106.9079
106.8579	DCA_se2_ag3_m_03 - words	then	106.9979
106.9079	DCA_se2_ag3_m_03 - phones	EH1	106.9379
106.9379	DCA_se2_ag3_m_03 - phones	N	106.9979
106.9979	DCA_se2_ag3_m_03 - phones	HH	107.0979
106.9979	DCA_se2_ag3_m_03 - words	whoever	107.3079
107.0979	DCA_se2_ag3_m_03 - phones	UW0	107.1779
107.1779	DCA_se2_ag3_m_03 - phones	EH1	107.2279
107.2279	DCA_se2_ag3_m_03 - phones	V	107.2679
107.2679	DCA_se2_ag3_m_03 - phones	ER0	107.3079
107.3079	DCA_se2_ag3_m_03 - phones	W	107.3879
107.3079	DCA_se2_ag3_m_03 - words	was	107.4679
107.3879	DCA_se2_ag3_m_03 - phones	AH0	107.4279
107.4279	DCA_se2_ag3_m_03 - phones	Z	107.4679
107.4679	DCA_se2_ag3_m_03 - phones	DH	107.5079
107.4679	DCA_se2_ag3_m_03 - words	the	107.5779
107.5079	DCA_se2_ag3_m_03 - phones	IY0	107.5779
107.5779	DCA_se2_ag3_m_03 - phones	AH1	107.6479
107.5779	DCA_se2_ag3_m_03 - words	other	107.7479
107.6479	DCA_se2_ag3_m_03 - phones	DH	107.6879
107.6879	DCA_se2_ag3_m_03 - phones	ER0	107.7479
107.7479	DCA_se2_ag3_m_03 - phones	P	107.8379
107.7479	DCA_se2_ag3_m_03 - words	per	107.8979
107.8379	DCA_se2_ag3_m_03 - phones	ER1	107.8979
107.8979	DCA_se2_ag3_m_03 - phones	sp	107.9979
107.9979	DCA_se2_ag3_m_03 - phones	P	108.0779
107.9979	DCA_se2_ag3_m_03 - words	person	108.3979
108.0779	DCA_se2_ag3_m_03 - phones	ER1	108.1279
108.1279	DCA_se2_ag3_m_03 - phones	S	108.2179
108.2179	DCA_se2_ag3_m_03 - phones	AH0	108.2479
108.2479	DCA_se2_ag3_m_03 - phones	N	108.3979
108.4224	DCA_se2_ag3_m_03 - phones	CH	108.5124
108.4224	DCA_se2_ag3_m_03 - words	choose	108.6224
108.5124	DCA_se2_ag3_m_03 - phones	UW1	108.5624
108.5624	DCA_se2_ag3_m_03 - phones	Z	108.6224
108.6224	DCA_se2_ag3_m_03 - phones	S	108.6824
108.6224	DCA_se2_ag3_m_03 - words	second	108.8724
108.6824	DCA_se2_ag3_m_03 - phones	EH1	108.7524
108.7524	DCA_se2_ag3_m_03 - phones	K	108.7824
108.7824	DCA_se2_ag3_m_03 - phones	AH0	108.8124
108.8124	DCA_se2_ag3_m_03 - phones	N	108.8424
108.8424	DCA_se2_ag3_m_03 - phones	D	108.8724
108.8724	DCA_se2_ag3_m_03 - phones	AH0	108.9024
108.8724	DCA_se2_ag3_m_03 - words	and	108.9724
108.9024	DCA_se2_ag3_m_03 - phones	N	108.9324
108.9324	DCA_se2_ag3_m_03 - phones	D	108.9724
108.9724	DCA_se2_ag3_m_03 - phones	sp	109.0124
109.0124	DCA_se2_ag3_m_03 - phones	AO1	109.1424
109.0124	DCA_se2_ag3_m_03 - words	alternate	109.4424
109.1424	DCA_se2_ag3_m_03 - phones	L	109.2224
109.2224	DCA_se2_ag3_m_03 - phones	T	109.2524
109.2524	DCA_se2_ag3_m_03 - phones	ER0	109.2824
109.2824	DCA_se2_ag3_m_03 - phones	N	109.3324
109.3324	DCA_se2_ag3_m_03 - phones	EY2	109.4124
109.4124	DCA_se2_ag3_m_03 - phones	T	109.4424
109.4424	DCA_se2_ag3_m_03 - phones	sp	109.8378
109.8378	DCA_se2_ag3_m_03 - phones	L	109.8778
109.8378	DCA_se2_ag3_m_03 - words	like	109.9678
109.8778	DCA_se2_ag3_m_03 - phones	AY1	109.9278
109.9278	DCA_se2_ag3_m_03 - phones	K	109.9678
109.9678	DCA_se2_ag3_m_03 - phones	DH	110.0178
109.9678	DCA_se2_ag3_m_03 - words	that	110.1778
110.0178	DCA_se2_ag3_m_03 - phones	AE1	110.0478
110.0478	DCA_se2_ag3_m_03 - phones	T	110.1778
110.1778	DCA_se2_ag3_m_03 - phones	sp	110.2578
111.3626	DCA_int_01 - phones	sil	111.4326
111.4326	DCA_int_01 - phones	B	111.4626
111.4326	DCA_int_01 - words	but	111.5426
111.4626	DCA_int_01 - phones	AH1	111.4926
111.4926	DCA_int_01 - phones	T	111.5426
111.5426	DCA_int_01 - phones	HH	111.6226
111.5426	DCA_int_01 - words	how	111.6726
111.6226	DCA_int_01 - phones	AW1	111.6726
111.6726	DCA_int_01 - phones	D	111.7026
111.6726	DCA_int_01 - words	did	111.8326
111.7026	DCA_int_01 - phones	IH0	111.7726
111.7726	DCA_int_01 - phones	D	111.8326
111.8326	DCA_int_01 - phones	Y	111.8726
111.8326	DCA_int_01 - words	you	111.9326
111.8726	DCA_int_01 - phones	UW1	111.9326
111.9326	DCA_int_01 - phones	D	111.9826
111.9326	DCA_int_01 - words	decide	112.3526
111.9826	DCA_int_01 - phones	IH2	112.0426
112.0426	DCA_int_01 - phones	S	112.1826
112.1826	DCA_int_01 - phones	AY1	112.2926
112.2926	DCA_int_01 - phones	D	112.3526
112.3526	DCA_int_01 - phones	HH	112.4026
112.3526	DCA_int_01 - words	who	112.4326
112.4026	DCA_int_01 - phones	UW1	112.4326
112.4326	DCA_int_01 - phones	W	112.5026
112.4326	DCA_int_01 - words	was	112.6626
112.5026	DCA_int_01 - phones	AH0	112.5626
112.5626	DCA_int_01 - phones	Z	112.6626
112.6626	DCA_int_01 - phones	sp	113.1673
113.1673	DCA_int_01 - phones	G	113.1973
113.1673	DCA_int_01 - words	gonna	113.3473
113.1973	DCA_int_01 - phones	AA1	113.2273
113.2273	DCA_int_01 - phones	N	113.2973
113.2973	DCA_int_01 - phones	AH0	113.3473
113.3473	DCA_int_01 - phones	B	113.3973
113.3473	DCA_int_01 - words	be	113.5173
113.3973	DCA_int_01 - phones	IY1	113.5173
113.5173	DCA_int_01 - phones	AH1	113.5773
113.5173	DCA_int_01 - words	up	113.6973
113.5773	DCA_int_01 - phones	P	113.6973
113.6973	DCA_int_01 - phones	F	113.8173
113.6973	DCA_int_01 - words	first	114.1373
113.8173	DCA_int_01 - phones	ER1	113.9573
113.9573	DCA_int_01 - phones	S	114.0773
114.0773	DCA_int_01 - phones	T	114.1373
114.1373	DCA_int_01 - phones	sp	118.1890
114.9645	DCA_se2_ag3_m_03 - phones	W	115.0445
114.9645	DCA_se2_ag3_m_03 - words	well	115.1045
115.0445	DCA_se2_ag3_m_03 - phones	EH1	115.0745
115.0745	DCA_se2_ag3_m_03 - phones	L	115.1045
115.1045	DCA_se2_ag3_m_03 - phones	HH	115.1445
115.1045	DCA_se2_ag3_m_03 - words	whoever	115.5245
115.1445	DCA_se2_ag3_m_03 - phones	UW0	115.2345
115.2345	DCA_se2_ag3_m_03 - phones	EH1	115.3045
115.3045	DCA_se2_ag3_m_03 - phones	V	115.3745
115.3745	DCA_se2_ag3_m_03 - phones	ER0	115.5245
115.5245	DCA_se2_ag3_m_03 - phones	sp	116.2870
116.2870	DCA_se2_ag3_m_03 - phones	W	116.3670
116.2870	DCA_se2_ag3_m_03 - words	won	116.5170
116.3670	DCA_se2_ag3_m_03 - phones	AH1	116.4470
116.4470	DCA_se2_ag3_m_03 - phones	N	116.5170
116.5170	DCA_se2_ag3_m_03 - phones	DH	116.5670
116.5170	DCA_se2_ag3_m_03 - words	the	116.8270
116.5670	DCA_se2_ag3_m_03 - phones	IY0	116.8270
116.8687	DCA_se2_ag3_m_03 - phones	F	116.9787
116.8687	DCA_se2_ag3_m_03 - words	first	117.1287
116.9787	DCA_se2_ag3_m_03 - phones	ER1	117.0487
117.0487	DCA_se2_ag3_m_03 - phones	S	117.0987
117.0987	DCA_se2_ag3_m_03 - phones	T	117.1287
117.1287	DCA_se2_ag3_m_03 - phones	CH	117.1887
117.1287	DCA_se2_ag3_m_03 - words	choice	117.5587
117.1887	DCA_se2_ag3_m_03 - phones	OY1	117.3787
117.3787	DCA_se2_ag3_m_03 - phones	S	117.5587
118.1890	DCA_int_01 - phones	OW1	118.3590
118.1890	DCA_int_01 - words	oh	118.3590
118.3590	DCA_int_01 - phones	sp	118.5090
118.4823	DCA_se2_ag3_m_03 - phones	sil	118.5523
118.5090	DCA_int_01 - phones	HH	118.5590
118.5090	DCA_int_01 - words	he	118.6490
118.5523	DCA_se2_ag3_m_03 - phones	AO1	118.7423
118.5523	DCA_se2_ag3_m_03 - words	auto	118.9023
118.5590	DCA_int_01 - phones	IY1	118.6490
118.6490	DCA_int_01 - phones	G	118.7090
118.6490	DCA_int_01 - words	got	118.8090
118.7090	DCA_int_01 - phones	AA1	118.7490
118.7423	DCA_se2_ag3_m_03 - phones	T	118.8523
118.7490	DCA_int_01 - phones	T	118.8090
118.8090	DCA_int_01 - phones	DH	118.8690
118.8090	DCA_int_01 - words	the	118.9290
118.8523	DCA_se2_ag3_m_03 - phones	OW0	118.9023
118.8690	DCA_int_01 - phones	AH0	118.9290
118.9290	DCA_int_01 - phones	F	119.0190
118.9290	DCA_int_01 - words	first	119.2090
119.0190	DCA_int_01 - phones	ER1	119.1190
119.1190	DCA_int_01 - phones	S	119.1790
119.1790	DCA_int_01 - phones	T	119.2090
119.2090	DCA_int_01 - phones	CH	119.2890
119.2090	DCA_int_01 - words	choice	119.3690
119.2187	DCA_se2_ag3_m_03 - phones	sil	119.2887
119.2887	DCA_se2_ag3_m_03 - phones	AO1	119.4587
119.2887	DCA_se2_ag3_m_03 - words	automat-	119.7587
119.2890	DCA_int_01 - phones	OY1	119.3390
119.3390	DCA_int_01 - phones	S	119.3690
119.3690	DCA_int_01 - phones	sp	119.7890
119.4587	DCA_se2_ag3_m_03 - phones	T	119.4987
119.4987	DCA_se2_ag3_m_03 - phones	OW0	119.5287
119.5287	DCA_se2_ag3_m_03 - phones	M	119.6287
119.6287	DCA_se2_ag3_m_03 - phones	AE0	119.7187
119.7187	DCA_se2_ag3_m_03 - phones	T	119.7587
119.7890	DCA_int_01 - phones	F	119.8190
119.7890	DCA_int_01 - words	for	119.8690
119.8190	DCA_int_01 - phones	ER0	119.8690
119.8690	DCA_int_01 - phones	DH	119.8990
119.8690	DCA_int_01 - words	the	119.9890
119.8990	DCA_int_01 - phones	AH1	119.9890
119.9890	DCA_int_01 - phones	T	120.0590
119.9890	DCA_int_01 - words	team	120.1190
120.0590	DCA_int_01 - phones	IY1	120.0890
120.0890	DCA_int_01 - phones	M	120.1190
120.1031	DCA_se2_ag3_m_03 - phones	Y	120.2431
120.1031	DCA_se2_ag3_m_03 - words	yes	120.5031
120.2431	DCA_se2_ag3_m_03 - phones	EH1	120.3431
120.3431	DCA_se2_ag3_m_03 - phones	S	120.5031
120.6433	DCA_int_01 - phones	AE1	120.7733
120.6433	DCA_int_01 - words	and	120.8033
120.7733	DCA_int_01 - phones	N	120.8033
120.8033	DCA_int_01 - phones	sp	121.2133
120.8892	DCA_se2_ag3_m_03 - phones	sil	120.9392
120.9392	DCA_se2_ag3_m_03 - phones	AH0	121.0692
120.9392	DCA_se2_ag3_m_03 - words	and	121.2492
121.0692	DCA_se2_ag3_m_03 - phones	N	121.1492
121.1492	DCA_se2_ag3_m_03 - phones	D	121.2492
121.2133	DCA_int_01 - phones	AO1	121.2433
121.2133	DCA_int_01 - words	also	121.4533
121.2433	DCA_int_01 - phones	L	121.3333
121.2492	DCA_se2_ag3_m_03 - phones	sp	126.9586
121.3333	DCA_int_01 - phones	S	121.4233
121.4233	DCA_int_01 - phones	OW0	121.4533
121.4533	DCA_int_01 - phones	DH	121.4833
121.4533	DCA_int_01 - words	the	121.5533
121.4833	DCA_int_01 - phones	AH0	121.5533
121.5533	DCA_int_01 - phones	F	121.6233
121.5533	DCA_int_01 - words	first	121.7333
121.6233	DCA_int_01 - phones	ER1	121.6533
121.6533	DCA_int_01 - phones	S	121.6933
121.6933	DCA_int_01 - phones	T	121.7333
121.7333	DCA_int_01 - phones	sp	121.7633
121.7633	DCA_int_01 - phones	CH	121.7933
121.7633	DCA_int_01 - words	choice	121.9433
121.7933	DCA_int_01 - phones	OY1	121.8933
121.8933	DCA_int_01 - phones	S	121.9433
121.9433	DCA_int_01 - phones	F	122.0633
121.9433	DCA_int_01 - words	for	122.0933
122.0633	DCA_int_01 - phones	ER0	122.0933
124.0811	DCA_int_01 - phones	HH	124.1411
124.0811	DCA_int_01 - words	what	124.2511
124.1411	DCA_int_01 - phones	W	124.1711
124.1711	DCA_int_01 - phones	AH1	124.2111
124.2111	DCA_int_01 - phones	T	124.2511
124.2511	DCA_int_01 - phones	P	124.3411
124.2511	DCA_int_01 - words	position	124.7011
124.3411	DCA_int_01 - phones	AH0	124.3911
124.3911	DCA_int_01 - phones	Z	124.4711
124.4711	DCA_int_01 - phones	IH1	124.5511
124.5511	DCA_int_01 - phones	SH	124.6211
124.6211	DCA_int_01 - phones	AH0	124.6711
124.6711	DCA_int_01 - phones	N	124.7011
124.7011	DCA_int_01 - phones	sp	124.7311
124.7311	DCA_int_01 - phones	D	124.7911
124.7311	DCA_int_01 - words	did	124.8911
124.7911	DCA_int_01 - phones	IH0	124.8311
124.8311	DCA_int_01 - phones	D	124.8911
124.8911	DCA_int_01 - phones	Y	124.9811
124.8911	DCA_int_01 - words	you	125.0111
124.9811	DCA_int_01 - phones	UW1	125.0111
125.0111	DCA_int_01 - phones	Y	125.0411
125.0111	DCA_int_01 - words	use	125.1711
125.0411	DCA_int_01 - phones	UW1	125.0911
125.0911	DCA_int_01 - phones	Z	125.1711
125.1711	DCA_int_01 - phones	AO1	125.3611
125.1711	DCA_int_01 - words	all	125.4211
125.3611	DCA_int_01 - phones	L	125.4211
125.4211	DCA_int_01 - phones	P	125.4711
125.4211	DCA_int_01 - words	positions	126.1011
125.4711	DCA_int_01 - phones	AH0	125.5111
125.5111	DCA_int_01 - phones	Z	125.6211
125.6211	DCA_int_01 - phones	IH1	125.7111
125.7111	DCA_int_01 - phones	SH	125.8011
125.8011	DCA_int_01 - phones	AH0	125.8411
125.8411	DCA_int_01 - phones	N	125.8711
125.8711	DCA_int_01 - phones	Z	126.1011
126.9586	DCA_se2_ag3_m_03 - phones	AE1	127.0286
126.9586	DCA_se2_ag3_m_03 - words	as	127.1486
127.0286	DCA_se2_ag3_m_03 - phones	Z	127.1486
127.1486	DCA_se2_ag3_m_03 - phones	M	127.2186
127.1486	DCA_se2_ag3_m_03 - words	many	127.3686
127.2186	DCA_se2_ag3_m_03 - phones	EH1	127.2586
127.2586	DCA_se2_ag3_m_03 - phones	N	127.2986
127.2986	DCA_se2_ag3_m_03 - phones	IY0	127.3686
127.3686	DCA_se2_ag3_m_03 - phones	B	127.4386
127.3686	DCA_se2_ag3_m_03 - words	boys	127.5886
127.4386	DCA_se2_ag3_m_03 - phones	OY1	127.5586
127.5586	DCA_se2_ag3_m_03 - phones	Z	127.5886
127.5886	DCA_se2_ag3_m_03 - phones	EH1	127.6186
127.5886	DCA_se2_ag3_m_03 - words	as	127.6986
127.6186	DCA_se2_ag3_m_03 - phones	Z	127.6986
127.6986	DCA_se2_ag3_m_03 - phones	W	127.7386
127.6986	DCA_se2_ag3_m_03 - words	we	127.7986
127.7386	DCA_se2_ag3_m_03 - phones	IY1	127.7986
127.7986	DCA_se2_ag3_m_03 - phones	HH	127.8586
127.7986	DCA_se2_ag3_m_03 - words	had	128.0686
127.8586	DCA_se2_ag3_m_03 - phones	AE1	127.9786
127.9786	DCA_se2_ag3_m_03 - phones	D	128.0686
128.0686	DCA_se2_ag3_m_03 - phones	sp	128.6214
128.6214	DCA_se2_ag3_m_03 - phones	S	128.7114
128.6214	DCA_se2_ag3_m_03 - words	sometimes	129.0114
128.7114	DCA_se2_ag3_m_03 - phones	AH1	128.7514
128.7514	DCA_se2_ag3_m_03 - phones	M	128.7914
128.7914	DCA_se2_ag3_m_03 - phones	T	128.8314
128.8314	DCA_se2_ag3_m_03 - phones	AY2	128.9514
128.9514	DCA_se2_ag3_m_03 - phones	M	128.9814
128.9814	DCA_se2_ag3_m_03 - phones	Z	129.0114
129.0114	DCA_se2_ag3_m_03 - phones	W	129.0614
129.0114	DCA_se2_ag3_m_03 - words	we	129.0914
129.0614	DCA_se2_ag3_m_03 - phones	IY1	129.0914
129.0914	DCA_se2_ag3_m_03 - phones	D	129.1214
129.0914	DCA_se2_ag3_m_03 - words	didn't	129.2414
129.1214	DCA_se2_ag3_m_03 - phones	IH1	129.1614
129.1614	DCA_se2_ag3_m_03 - phones	N	129.2114
129.2114	DCA_se2_ag3_m_03 - phones	T	129.2414
129.2414	DCA_se2_ag3_m_03 - phones	HH	129.3014
129.2414	DCA_se2_ag3_m_03 - words	have	129.4314
129.3014	DCA_se2_ag3_m_03 - phones	AE1	129.3814
129.3814	DCA_se2_ag3_m_03 - phones	V	129.4314
129.4314	DCA_se2_ag3_m_03 - phones	EY1	129.5314
129.4314	DCA_se2_ag3_m_03 - words	eighteen	129.7314
129.5314	DCA_se2_ag3_m_03 - phones	T	129.6214
129.6214	DCA_se2_ag3_m_03 - phones	IY1	129.6814
129.6814	DCA_se2_ag3_m_03 - phones	N	129.7314
129.7314	DCA_se2_ag3_m_03 - phones	B	129.8014
129.7314	DCA_se2_ag3_m_03 - words	boys	129.9514
129.8014	DCA_se2_ag3_m_03 - phones	OY1	129.9114
129.9114	DCA_se2_ag3_m_03 - phones	Z	129.9514
129.9514	DCA_se2_ag3_m_03 - phones	W	130.0114
129.9514	DCA_se2_ag3_m_03 - words	we	130.0714
130.0114	DCA_se2_ag3_m_03 - phones	IY1	130.0714
130.0714	DCA_se2_ag3_m_03 - phones	AH0	130.1014
130.0714	DCA_se2_ag3_m_03 - words	d	130.1314
130.1014	DCA_se2_ag3_m_03 - phones	D	130.1314
130.1314	DCA_se2_ag3_m_03 - phones	HH	130.1814
130.1314	DCA_se2_ag3_m_03 - words	have	130.3814
130.1814	DCA_se2_ag3_m_03 - phones	AE1	130.3114
130.3114	DCA_se2_ag3_m_03 - phones	V	130.3814
130.3814	DCA_se2_ag3_m_03 - phones	sp	130.4514
130.5403	DCA_se2_ag3_m_03 - phones	T	130.6703
130.5403	DCA_se2_ag3_m_03 - words	ten	130.8403
130.6703	DCA_se2_ag3_m_03 - phones	EH1	130.8103
130.8103	DCA_se2_ag3_m_03 - phones	N	130.8403
130.8403	DCA_se2_ag3_m_03 - phones	AO1	130.9203
130.8403	DCA_se2_ag3_m_03 - words	or	131.0003
130.9203	DCA_se2_ag3_m_03 - phones	R	131.0003
131.0003	DCA_se2_ag3_m_03 - phones	sp	131.1303
131.2046	DCA_se2_ag3_m_03 - phones	F	131.3746
131.2046	DCA_se2_ag3_m_03 - words	five	131.6846
131.3746	DCA_se2_ag3_m_03 - phones	AY1	131.6346
131.6346	DCA_se2_ag3_m_03 - phones	V	131.6846
131.6846	DCA_se2_ag3_m_03 - phones	AO1	131.7346
131.6846	DCA_se2_ag3_m_03 - words	or	131.7946
131.7346	DCA_se2_ag3_m_03 - phones	R	131.7946
131.7946	DCA_se2_ag3_m_03 - phones	S	131.8946
131.7946	DCA_se2_ag3_m_03 - words	six	132.1146
131.8946	DCA_se2_ag3_m_03 - phones	IH1	131.9746
131.9746	DCA_se2_ag3_m_03 - phones	K	132.0446
132.0446	DCA_se2_ag3_m_03 - phones	S	132.1146
132.1146	DCA_se2_ag3_m_03 - words	or	132.2446
132.1146	DCA_se2_ag3_m_03 - phones	ER0	132.2446
132.2446	DCA_se2_ag3_m_03 - phones	W	132.3146
132.2446	DCA_se2_ag3_m_03 - words	whatever	132.5046
132.3146	DCA_se2_ag3_m_03 - phones	AH2	132.3446
132.3446	DCA_se2_ag3_m_03 - phones	T	132.3846
132.3846	DCA_se2_ag3_m_03 - phones	EH1	132.4446
132.4446	DCA_se2_ag3_m_03 - phones	V	132.4746
132.4746	DCA_se2_ag3_m_03 - phones	ER0	132.5046
132.5046	DCA_se2_ag3_m_03 - phones	AH0	132.5546
132.5046	DCA_se2_ag3_m_03 - words	amount	132.7246
132.5546	DCA_se2_ag3_m_03 - phones	M	132.6146
132.6146	DCA_se2_ag3_m_03 - phones	AW1	132.6646
132.6646	DCA_se2_ag3_m_03 - phones	N	132.6946
132.6946	DCA_se2_ag3_m_03 - phones	T	132.7246
132.7246	DCA_se2_ag3_m_03 - phones	AH0	132.7546
132.7246	DCA_se2_ag3_m_03 - words	of	132.7846
132.7546	DCA_se2_ag3_m_03 - phones	V	132.7846
132.7846	DCA_se2_ag3_m_03 - phones	B	132.8446
132.7846	DCA_se2_ag3_m_03 - words	boys	132.9846
132.8446	DCA_se2_ag3_m_03 - phones	OY1	132.9346
132.9346	DCA_se2_ag3_m_03 - phones	Z	132.9846
132.9846	DCA_se2_ag3_m_03 - phones	W	133.0346
132.9846	DCA_se2_ag3_m_03 - words	we	133.0646
133.0346	DCA_se2_ag3_m_03 - phones	IY1	133.0646
133.0646	DCA_se2_ag3_m_03 - phones	HH	133.1646
133.0646	DCA_se2_ag3_m_03 - words	had	133.2246
133.1646	DCA_se2_ag3_m_03 - phones	AE1	133.1946
133.1946	DCA_se2_ag3_m_03 - phones	D	133.2246
133.2246	DCA_se2_ag3_m_03 - phones	W	133.2546
133.2246	DCA_se2_ag3_m_03 - words	we	133.2946
133.2546	DCA_se2_ag3_m_03 - phones	IY1	133.2946
133.2946	DCA_se2_ag3_m_03 - phones	JH	133.3346
133.2946	DCA_se2_ag3_m_03 - words	just	133.4346
133.3346	DCA_se2_ag3_m_03 - phones	IH0	133.3746
133.3746	DCA_se2_ag3_m_03 - phones	S	133.4346
133.4346	DCA_se2_ag3_m_03 - phones	P	133.5046
133.4346	DCA_se2_ag3_m_03 - words	play	133.5846
133.5046	DCA_se2_ag3_m_03 - phones	L	133.5446
133.5446	DCA_se2_ag3_m_03 - phones	EY1	133.5846
133.5846	DCA_se2_ag3_m_03 - phones	W	133.6146
133.5846	DCA_se2_ag3_m_03 - words	with	133.6746
133.6146	DCA_se2_ag3_m_03 - phones	IH0	133.6446
133.6446	DCA_se2_ag3_m_03 - phones	DH	133.6746
133.6746	DCA_se2_ag3_m_03 - phones	D	133.7046
133.6746	DCA_se2_ag3_m_03 - words	w	133.9046
133.7046	DCA_se2_ag3_m_03 - phones	AH1	133.7346
133.7346	DCA_se2_ag3_m_03 - phones	B	133.7646
133.7646	DCA_se2_ag3_m_03 - phones	AH0	133.7946
133.7946	DCA_se2_ag3_m_03 - phones	L	133.8246
133.8246	DCA_se2_ag3_m_03 - phones	Y	133.8746
133.8746	DCA_se2_ag3_m_03 - phones	UW0	133.9046
133.9046	DCA_se2_ag3_m_03 - phones	sp	133.9946
133.9946	DCA_se2_ag3_m_03 - phones	W	134.0246
133.9946	DCA_se2_ag3_m_03 - words	whatever	134.2446
134.0246	DCA_se2_ag3_m_03 - phones	AH2	134.0546
134.0546	DCA_se2_ag3_m_03 - phones	T	134.0846
134.0846	DCA_se2_ag3_m_03 - phones	EH1	134.1146
134.1146	DCA_se2_ag3_m_03 - phones	V	134.1846
134.1846	DCA_se2_ag3_m_03 - phones	ER0	134.2446
134.2446	DCA_se2_ag3_m_03 - phones	W	134.3046
134.2446	DCA_se2_ag3_m_03 - words	we	134.3446
134.3046	DCA_se2_ag3_m_03 - phones	IY1	134.3446
134.3446	DCA_se2_ag3_m_03 - phones	HH	134.3746
134.3446	DCA_se2_ag3_m_03 - words	had	134.5146
134.3746	DCA_se2_ag3_m_03 - phones	AE1	134.4046
134.4046	DCA_se2_ag3_m_03 - phones	D	134.5146
134.5146	DCA_se2_ag3_m_03 - phones	sp	140.1546
135.3963	DCA_int_01 - phones	W	135.4563
135.3963	DCA_int_01 - words	was	135.5163
135.4563	DCA_int_01 - phones	AH0	135.4863
135.4863	DCA_int_01 - phones	Z	135.5163
135.5163	DCA_int_01 - phones	DH	135.5463
135.5163	DCA_int_01 - words	there	135.6163
135.5463	DCA_int_01 - phones	EH1	135.5763
135.5763	DCA_int_01 - phones	R	135.6163
135.6163	DCA_int_01 - phones	EH1	135.6463
135.6163	DCA_int_01 - words	any	135.7963
135.6463	DCA_int_01 - phones	N	135.6863
135.6863	DCA_int_01 - phones	IY0	135.7963
135.7963	DCA_int_01 - phones	S	135.8963
135.7963	DCA_int_01 - words	certain	136.0763
135.8963	DCA_int_01 - phones	ER1	135.9863
135.9863	DCA_int_01 - phones	T	136.0163
136.0163	DCA_int_01 - phones	AH0	136.0463
136.0463	DCA_int_01 - phones	N	136.0763
136.0763	DCA_int_01 - phones	P	136.1163
136.0763	DCA_int_01 - words	positions	136.5763
136.1163	DCA_int_01 - phones	AH0	136.1763
136.1763	DCA_int_01 - phones	Z	136.2763
136.2763	DCA_int_01 - phones	IH1	136.3563
136.3563	DCA_int_01 - phones	SH	136.4263
136.4263	DCA_int_01 - phones	AH0	136.4663
136.4663	DCA_int_01 - phones	N	136.5363
136.5363	DCA_int_01 - phones	Z	136.5763
136.5763	DCA_int_01 - phones	Y	136.6163
136.5763	DCA_int_01 - words	you	136.7063
136.6163	DCA_int_01 - phones	UW1	136.7063
136.7063	DCA_int_01 - phones	L	136.7763
136.7063	DCA_int_01 - words	left	137.0063
136.7763	DCA_int_01 - phones	EH1	136.8563
136.8563	DCA_int_01 - phones	F	136.9463
136.9463	DCA_int_01 - phones	T	137.0063
137.0063	DCA_int_01 - phones	AW1	137.1663
137.0063	DCA_int_01 - words	out	137.1963
137.1663	DCA_int_01 - phones	T	137.1963
137.1963	DCA_int_01 - phones	IH0	137.2263
137.1963	DCA_int_01 - words	if	137.2563
137.2263	DCA_int_01 - phones	F	137.2563
137.2563	DCA_int_01 - phones	sp	137.2863
137.2863	DCA_int_01 - phones	Y	137.3463
137.2863	DCA_int_01 - words	you	137.3763
137.3463	DCA_int_01 - phones	UW1	137.3763
137.3763	DCA_int_01 - phones	D	137.4063
137.3763	DCA_int_01 - words	didn't	137.4963
137.4063	DCA_int_01 - phones	IH1	137.4363
137.4363	DCA_int_01 - phones	N	137.4663
137.4663	DCA_int_01 - phones	T	137.4963
137.4963	DCA_int_01 - phones	sp	137.5263
137.5263	DCA_int_01 - phones	HH	137.5563
137.5263	DCA_int_01 - words	have	137.6163
137.5563	DCA_int_01 - phones	AE1	137.5863
137.5863	DCA_int_01 - phones	V	137.6163
137.6163	DCA_int_01 - phones	sp	137.6463
137.6463	DCA_int_01 - phones	IH0	137.6763
137.6463	DCA_int_01 - words	enough	138.2863
137.6763	DCA_int_01 - phones	N	137.7063
137.7063	DCA_int_01 - phones	AH1	137.7363
137.7363	DCA_int_01 - phones	F	138.2863
140.1546	DCA_se2_ag3_m_03 - phones	EH1	140.2346
140.1546	DCA_se2_ag3_m_03 - words	any	140.4046
140.2346	DCA_se2_ag3_m_03 - phones	N	140.3146
140.3146	DCA_se2_ag3_m_03 - phones	IY0	140.4046
140.4046	DCA_se2_ag3_m_03 - phones	S	140.5046
140.4046	DCA_se2_ag3_m_03 - words	certain	140.6846
140.5046	DCA_se2_ag3_m_03 - phones	ER1	140.5646
140.5646	DCA_se2_ag3_m_03 - phones	T	140.5946
140.5946	DCA_se2_ag3_m_03 - phones	AH0	140.6546
140.6546	DCA_se2_ag3_m_03 - phones	N	140.6846
140.6846	DCA_se2_ag3_m_03 - phones	P	140.7246
140.6846	DCA_se2_ag3_m_03 - words	positions	141.0546
140.7246	DCA_se2_ag3_m_03 - phones	AH0	140.7646
140.7646	DCA_se2_ag3_m_03 - phones	Z	140.8346
140.8346	DCA_se2_ag3_m_03 - phones	IH1	140.8946
140.8946	DCA_se2_ag3_m_03 - phones	SH	140.9646
140.9646	DCA_se2_ag3_m_03 - phones	AH0	140.9946
140.9946	DCA_se2_ag3_m_03 - phones	N	141.0246
141.0246	DCA_se2_ag3_m_03 - phones	Z	141.0546
141.0546	DCA_se2_ag3_m_03 - phones	W	141.0946
141.0546	DCA_se2_ag3_m_03 - words	we	141.1446
141.0946	DCA_se2_ag3_m_03 - phones	IY1	141.1446
141.1446	DCA_se2_ag3_m_03 - phones	L	141.2046
141.1446	DCA_se2_ag3_m_03 - words	left	141.3946
141.2046	DCA_se2_ag3_m_03 - phones	EH1	141.2746
141.2746	DCA_se2_ag3_m_03 - phones	F	141.3546
141.3546	DCA_se2_ag3_m_03 - phones	T	141.3946
141.3946	DCA_se2_ag3_m_03 - phones	sp	141.4246
141.4246	DCA_se2_ag3_m_03 - phones	AW1	141.6546
141.4246	DCA_se2_ag3_m_03 - words	out	141.7146
141.6546	DCA_se2_ag3_m_03 - phones	T	141.7146
141.7146	DCA_se2_ag3_m_03 - phones	sp	141.7746
141.7746	DCA_se2_ag3_m_03 - phones	IH1	141.8546
141.7746	DCA_se2_ag3_m_03 - words	if	141.8846
141.8546	DCA_se2_ag3_m_03 - phones	F	141.8846
141.8846	DCA_se2_ag3_m_03 - phones	sp	141.9446
141.9446	DCA_se2_ag3_m_03 - phones	W	141.9946
141.9446	DCA_se2_ag3_m_03 - words	we	142.0246
141.9946	DCA_se2_ag3_m_03 - phones	IY1	142.0246
142.0246	DCA_se2_ag3_m_03 - phones	sp	142.0546
142.0546	DCA_se2_ag3_m_03 - phones	D	142.0846
142.0546	DCA_se2_ag3_m_03 - words	didn't	142.2046
142.0846	DCA_se2_ag3_m_03 - phones	IH1	142.1146
142.1146	DCA_se2_ag3_m_03 - phones	N	142.1746
142.1746	DCA_se2_ag3_m_03 - phones	T	142.2046
142.2046	DCA_se2_ag3_m_03 - phones	HH	142.2446
142.2046	DCA_se2_ag3_m_03 - words	have	142.3746
142.2446	DCA_se2_ag3_m_03 - phones	AE1	142.3346
142.3346	DCA_se2_ag3_m_03 - phones	V	142.3746
142.3746	DCA_se2_ag3_m_03 - phones	IH0	142.4046
142.3746	DCA_se2_ag3_m_03 - words	enough	142.6046
142.4046	DCA_se2_ag3_m_03 - phones	N	142.4746
142.4746	DCA_se2_ag3_m_03 - phones	AH1	142.5646
142.5646	DCA_se2_ag3_m_03 - phones	F	142.6046
142.6046	DCA_se2_ag3_m_03 - phones	N	142.7046
142.6046	DCA_se2_ag3_m_03 - words	nine	142.9146
142.7046	DCA_se2_ag3_m_03 - phones	AY1	142.8646
142.8646	DCA_se2_ag3_m_03 - phones	N	142.9146
142.9146	DCA_se2_ag3_m_03 - phones	P	142.9546
142.9146	DCA_se2_ag3_m_03 - words	players	143.4546
142.9546	DCA_se2_ag3_m_03 - phones	L	143.0146
143.0146	DCA_se2_ag3_m_03 - phones	EY1	143.0746
143.0746	DCA_se2_ag3_m_03 - phones	ER0	143.1846
143.1846	DCA_se2_ag3_m_03 - phones	Z	143.4546
143.3154	DCA_int_01 - phones	sil	143.4054
143.4054	DCA_int_01 - phones	Y	143.4654
143.4054	DCA_int_01 - words	yeah	143.5654
143.4654	DCA_int_01 - phones	AE1	143.5654
143.5654	DCA_int_01 - phones	S	143.6254
143.5654	DCA_int_01 - words	suppose	143.8654
143.6254	DCA_int_01 - phones	AH0	143.6554
143.6554	DCA_int_01 - phones	P	143.7054
143.7054	DCA_int_01 - phones	OW1	143.7754
143.7754	DCA_int_01 - phones	Z	143.8654
143.8654	DCA_int_01 - phones	Y	143.8954
143.8654	DCA_int_01 - words	you	143.9254
143.8954	DCA_int_01 - phones	UW1	143.9254
143.9254	DCA_int_01 - phones	HH	143.9554
143.9254	DCA_int_01 - words	had	144.0354
143.9554	DCA_int_01 - phones	AE1	143.9854
143.9854	DCA_int_01 - phones	D	144.0354
144.0354	DCA_int_01 - phones	OW1	144.0954
144.0354	DCA_int_01 - words	only	144.3154
144.0954	DCA_int_01 - phones	N	144.1554
144.1554	DCA_int_01 - phones	L	144.2254
144.2254	DCA_int_01 - phones	IY0	144.3154
144.3154	DCA_int_01 - words	s	144.6554
144.3154	DCA_int_01 - phones	S	144.6554
144.7068	DCA_int_01 - phones	S	144.8668
144.7068	DCA_int_01 - words	seven	145.0468
144.8668	DCA_int_01 - phones	EH1	144.9268
144.9268	DCA_int_01 - phones	V	144.9668
144.9668	DCA_int_01 - phones	AH0	144.9968
144.9968	DCA_int_01 - phones	N	145.0468
145.0468	DCA_int_01 - phones	ER0	145.1168
145.0468	DCA_int_01 - words	or	145.1168
145.1168	DCA_int_01 - phones	EY1	145.2568
145.1168	DCA_int_01 - words	eight	145.3068
145.2568	DCA_int_01 - phones	T	145.3068
145.3068	DCA_int_01 - phones	P	145.4168
145.3068	DCA_int_01 - words	players	145.9168
145.4168	DCA_int_01 - phones	L	145.4868
145.4868	DCA_int_01 - phones	EY1	145.6168
145.6168	DCA_int_01 - phones	ER0	145.7268
145.7268	DCA_int_01 - phones	Z	145.9168
146.0149	DCA_se2_ag3_m_03 - phones	W	146.1349
146.0149	DCA_se2_ag3_m_03 - words	well	146.1949
146.1349	DCA_se2_ag3_m_03 - phones	EH1	146.1649
146.1649	DCA_se2_ag3_m_03 - phones	L	146.1949
146.1949	DCA_se2_ag3_m_03 - phones	W	146.2249
146.1949	DCA_se2_ag3_m_03 - words	we	146.2549
146.2249	DCA_se2_ag3_m_03 - phones	IY1	146.2549
146.2549	DCA_se2_ag3_m_03 - words	d	146.2949
146.2549	DCA_se2_ag3_m_03 - phones	D	146.2949
146.2949	DCA_se2_ag3_m_03 - phones	AO1	146.3549
146.2949	DCA_se2_ag3_m_03 - words	always	146.5749
146.3549	DCA_se2_ag3_m_03 - phones	L	146.3849
146.3849	DCA_se2_ag3_m_03 - phones	W	146.4349
146.4349	DCA_se2_ag3_m_03 - phones	EY2	146.5149
146.5149	DCA_se2_ag3_m_03 - phones	Z	146.5749
146.5749	DCA_se2_ag3_m_03 - phones	sp	146.6249
146.6249	DCA_se2_ag3_m_03 - phones	HH	146.6849
146.6249	DCA_se2_ag3_m_03 - words	have	146.7449
146.6849	DCA_se2_ag3_m_03 - phones	AE1	146.7149
146.7149	DCA_se2_ag3_m_03 - phones	V	146.7449
146.7449	DCA_se2_ag3_m_03 - words	a	146.7749
146.7449	DCA_se2_ag3_m_03 - phones	AH0	146.7749
146.7749	DCA_se2_ag3_m_03 - phones	P	146.8249
146.7749	DCA_se2_ag3_m_03 - words	pitcher	146.9149
146.8249	DCA_se2_ag3_m_03 - phones	IH1	146.8549
146.8549	DCA_se2_ag3_m_03 - phones	CH	146.8849
146.8849	DCA_se2_ag3_m_03 - phones	ER0	146.9149
146.9149	DCA_se2_ag3_m_03 - phones	sp	147.0049
147.0049	DCA_se2_ag3_m_03 - words	a	147.1149
147.0049	DCA_se2_ag3_m_03 - phones	AH0	147.1149
147.1149	DCA_se2_ag3_m_03 - phones	K	147.2049
147.1149	DCA_se2_ag3_m_03 - words	catcher	147.5649
147.2049	DCA_se2_ag3_m_03 - phones	AE1	147.3049
147.3049	DCA_se2_ag3_m_03 - phones	CH	147.3749
147.3749	DCA_se2_ag3_m_03 - phones	ER0	147.5649
147.7039	DCA_se2_ag3_m_03 - phones	sil	147.7539
147.7539	DCA_se2_ag3_m_03 - words	a	147.8239
147.7539	DCA_se2_ag3_m_03 - phones	AH0	147.8239
147.8239	DCA_se2_ag3_m_03 - phones	F	147.9139
147.8239	DCA_se2_ag3_m_03 - words	first	148.1039
147.9139	DCA_se2_ag3_m_03 - phones	ER1	148.0039
148.0039	DCA_se2_ag3_m_03 - phones	S	148.0739
148.0739	DCA_se2_ag3_m_03 - phones	T	148.1039
148.1039	DCA_se2_ag3_m_03 - phones	B	148.1639
148.1039	DCA_se2_ag3_m_03 - words	baseman	148.4639
148.1639	DCA_se2_ag3_m_03 - phones	EY1	148.2739
148.2739	DCA_se2_ag3_m_03 - phones	S	148.3639
148.3639	DCA_se2_ag3_m_03 - phones	M	148.3939
148.3939	DCA_se2_ag3_m_03 - phones	AH0	148.4239
148.4239	DCA_se2_ag3_m_03 - phones	N	148.4639
148.4639	DCA_se2_ag3_m_03 - phones	sp	149.2086
149.2086	DCA_se2_ag3_m_03 - phones	S	149.2886
149.2086	DCA_se2_ag3_m_03 - words	second	149.4986
149.2886	DCA_se2_ag3_m_03 - phones	EH1	149.3586
149.3586	DCA_se2_ag3_m_03 - phones	K	149.4086
149.4086	DCA_se2_ag3_m_03 - phones	AH0	149.4386
149.4386	DCA_se2_ag3_m_03 - phones	N	149.4686
149.4686	DCA_se2_ag3_m_03 - phones	D	149.4986
149.4986	DCA_se2_ag3_m_03 - phones	B	149.5386
149.4986	DCA_se2_ag3_m_03 - words	baseman	150.1086
149.5386	DCA_se2_ag3_m_03 - phones	EY1	149.6686
149.6686	DCA_se2_ag3_m_03 - phones	S	149.7486
149.7486	DCA_se2_ag3_m_03 - phones	M	149.8186
149.8186	DCA_se2_ag3_m_03 - phones	AH0	149.8486
149.8486	DCA_se2_ag3_m_03 - phones	N	150.1086
150.5532	DCA_se2_ag3_m_03 - phones	sil	150.6332
150.6332	DCA_se2_ag3_m_03 - words	a	150.7132
150.6332	DCA_se2_ag3_m_03 - phones	AH0	150.7132
150.7132	DCA_se2_ag3_m_03 - phones	TH	150.8032
150.7132	DCA_se2_ag3_m_03 - words	third	150.9332
150.8032	DCA_se2_ag3_m_03 - phones	ER1	150.9032
150.9032	DCA_se2_ag3_m_03 - phones	D	150.9332
150.9332	DCA_se2_ag3_m_03 - phones	B	150.9732
150.9332	DCA_se2_ag3_m_03 - words	ba-	151.0632
150.9732	DCA_se2_ag3_m_03 - phones	EY1	151.0632
151.0632	DCA_se2_ag3_m_03 - phones	W	151.1532
151.0632	DCA_se2_ag3_m_03 - words	well	151.3632
151.1532	DCA_se2_ag3_m_03 - phones	EH1	151.2232
151.2232	DCA_se2_ag3_m_03 - phones	L	151.3632
151.3632	DCA_se2_ag3_m_03 - phones	sp	151.6837
151.6837	DCA_se2_ag3_m_03 - phones	AE1	151.7337
151.6837	DCA_se2_ag3_m_03 - words	at	151.7637
151.7337	DCA_se2_ag3_m_03 - phones	T	151.7637
151.7637	DCA_se2_ag3_m_03 - phones	L	151.8037
151.7637	DCA_se2_ag3_m_03 - words	least	151.9637
[truncated: 25,811 more rows]
