# Supplementary material for: Considering Performance in the Automated and Manual Coding of Sociolinguistic Variables: Lessons From Variable (ING)
Source: Front Artif Intell. 2021 Apr 29;4:648543. doi: 10.3389/frai.2021.648543 (PMC8117961; doi:10.3389/frai.2021.648543)
Supplement: Supplementary file 4 [file Data_Sheet_4.ZIP › CORAAL_Aligned_as_Tables/DCA_se1_ag3_f_02_1_txout.txt]

tmin	tier	text	tmax
0.4580	DCA_int_01 - phones	D	0.4980
0.4580	DCA_int_01 - words	do	0.5280
0.4980	DCA_int_01 - phones	UW1	0.5280
0.5280	DCA_int_01 - phones	Y	0.5580
0.5280	DCA_int_01 - words	you	0.5980
0.5580	DCA_int_01 - phones	UW1	0.5980
0.5980	DCA_int_01 - phones	R	0.6580
0.5980	DCA_int_01 - words	remember	1.0180
0.6580	DCA_int_01 - phones	IY0	0.7580
0.7580	DCA_int_01 - phones	M	0.7880
0.7880	DCA_int_01 - phones	EH1	0.8280
0.8280	DCA_int_01 - phones	M	0.9080
0.9080	DCA_int_01 - phones	B	0.9380
0.9380	DCA_int_01 - phones	ER0	1.0180
1.0180	DCA_int_01 - phones	W	1.0780
1.0180	DCA_int_01 - words	what	1.1780
1.0780	DCA_int_01 - phones	AH1	1.1480
1.1480	DCA_int_01 - phones	T	1.1780
1.1780	DCA_int_01 - phones	sp	1.2380
1.2380	DCA_int_01 - phones	K	1.2880
1.2380	DCA_int_01 - words	kinds	1.5280
1.2880	DCA_int_01 - phones	AY1	1.4180
1.4180	DCA_int_01 - phones	N	1.4680
1.4680	DCA_int_01 - phones	D	1.4980
1.4980	DCA_int_01 - phones	Z	1.5280
1.5280	DCA_int_01 - phones	AH0	1.5580
1.5280	DCA_int_01 - words	of	1.5880
1.5580	DCA_int_01 - phones	V	1.5880
1.5880	DCA_int_01 - phones	G	1.6180
1.5880	DCA_int_01 - words	games	1.7180
1.6180	DCA_int_01 - phones	EY1	1.6480
1.6480	DCA_int_01 - phones	M	1.6880
1.6880	DCA_int_01 - phones	Z	1.7180
1.7180	DCA_int_01 - phones	Y	1.7480
1.7180	DCA_int_01 - words	you	2.0780
1.7480	DCA_int_01 - phones	UW1	2.0780
2.0780	DCA_int_01 - phones	Y	2.2380
2.0780	DCA_int_01 - words	used	2.4080
2.2380	DCA_int_01 - phones	UW1	2.3280
2.3280	DCA_int_01 - phones	Z	2.3780
2.3780	DCA_int_01 - phones	D	2.4080
2.4080	DCA_int_01 - phones	T	2.4380
2.4080	DCA_int_01 - words	to	2.5180
2.4380	DCA_int_01 - phones	IH0	2.5180
2.5180	DCA_int_01 - phones	sp	2.5880
2.5880	DCA_int_01 - phones	P	2.6280
2.5880	DCA_int_01 - words	play	2.8880
2.6280	DCA_int_01 - phones	L	2.7080
2.7080	DCA_int_01 - phones	EY1	2.8880
2.8880	DCA_int_01 - phones	sp	2.9180
2.9180	DCA_int_01 - phones	HH	2.9480
2.9180	DCA_int_01 - words	here	3.1880
2.9480	DCA_int_01 - phones	IY1	3.0680
3.0680	DCA_int_01 - phones	R	3.1880
3.1880	DCA_int_01 - phones	W	3.2180
3.1880	DCA_int_01 - words	when	3.2780
3.2180	DCA_int_01 - phones	EH1	3.2480
3.2480	DCA_int_01 - phones	N	3.2780
3.2780	DCA_int_01 - phones	sp	3.3480
3.3480	DCA_int_01 - phones	Y	3.3780
3.3480	DCA_int_01 - words	you	3.4480
3.3780	DCA_int_01 - phones	UW1	3.4480
3.4480	DCA_int_01 - phones	W	3.4880
3.4480	DCA_int_01 - words	were	3.5380
3.4880	DCA_int_01 - phones	ER0	3.5380
3.5380	DCA_int_01 - phones	AH0	3.5880
3.5380	DCA_int_01 - words	about	3.7880
3.5880	DCA_int_01 - phones	B	3.6280
3.6280	DCA_int_01 - phones	AW1	3.7380
3.7380	DCA_int_01 - phones	T	3.7880
3.7880	DCA_int_01 - phones	sp	3.8180
3.8180	DCA_int_01 - phones	IH0	3.8480
3.8180	DCA_int_01 - words	in	3.8780
3.8480	DCA_int_01 - phones	N	3.8780
3.8780	DCA_int_01 - phones	sp	4.0080
4.0080	DCA_int_01 - phones	TH	4.0680
4.0080	DCA_int_01 - words	third	4.2680
4.0680	DCA_int_01 - phones	ER1	4.2180
4.2180	DCA_int_01 - phones	D	4.2680
4.2680	DCA_int_01 - phones	sp	4.2980
4.2980	DCA_int_01 - phones	G	4.3580
4.2980	DCA_int_01 - words	grade	4.7780
4.3580	DCA_int_01 - phones	R	4.4180
4.4180	DCA_int_01 - phones	EY1	4.6280
4.6280	DCA_int_01 - phones	D	4.7780
4.7780	DCA_int_01 - phones	sp	4.8580
5.6600	DCA_int_01 - phones	IH0	5.7200
5.6600	DCA_int_01 - words	in	5.7700
5.7200	DCA_int_01 - phones	N	5.7700
5.7700	DCA_int_01 - phones	sp	5.8800
5.8800	DCA_int_01 - phones	S	5.9400
5.8800	DCA_int_01 - words	second	6.2100
5.9400	DCA_int_01 - phones	EH1	6.0100
6.0100	DCA_int_01 - phones	K	6.0700
6.0700	DCA_int_01 - phones	AH0	6.1100
6.1100	DCA_int_01 - phones	N	6.1600
6.1600	DCA_int_01 - phones	D	6.2100
6.2100	DCA_int_01 - phones	sp	6.2500
6.2500	DCA_int_01 - phones	G	6.3000
6.2500	DCA_int_01 - words	grade	6.5500
6.3000	DCA_int_01 - phones	R	6.3500
6.3500	DCA_int_01 - phones	EY1	6.4900
6.4900	DCA_int_01 - phones	D	6.5500
6.5500	DCA_int_01 - phones	W	6.5900
6.5500	DCA_int_01 - words	what	6.6800
6.5900	DCA_int_01 - phones	AH1	6.6200
6.6200	DCA_int_01 - phones	T	6.6800
6.6800	DCA_int_01 - phones	sp	6.7200
6.7200	DCA_int_01 - phones	D	6.7500
6.7200	DCA_int_01 - words	do	6.8000
6.7500	DCA_int_01 - phones	UW1	6.8000
6.8000	DCA_int_01 - phones	sp	6.8300
6.8300	DCA_int_01 - phones	DH	6.8600
6.8300	DCA_int_01 - words	the	6.9400
6.8600	DCA_int_01 - phones	IY0	6.9400
6.9400	DCA_int_01 - phones	sp	6.9700
6.9700	DCA_int_01 - phones	K	7.0600
6.9700	DCA_int_01 - words	kids	7.3500
7.0600	DCA_int_01 - phones	IH1	7.0900
7.0900	DCA_int_01 - phones	D	7.1800
7.1800	DCA_int_01 - phones	Z	7.3500
7.3500	DCA_int_01 - phones	sp	7.4500
7.4500	DCA_int_01 - phones	P	7.5000
7.4500	DCA_int_01 - words	play	7.7700
7.5000	DCA_int_01 - phones	L	7.5700
7.5700	DCA_int_01 - phones	EY1	7.7700
7.7700	DCA_int_01 - phones	sp	7.8000
9.1374	DCA_se1_ag3_f_02 - phones	sil	9.1774
9.1774	DCA_se1_ag3_f_02 - phones	S	9.3574
9.1774	DCA_se1_ag3_f_02 - words	softball	10.3674
9.3574	DCA_se1_ag3_f_02 - phones	AO1	9.5774
9.5774	DCA_se1_ag3_f_02 - phones	F	9.7374
9.7374	DCA_se1_ag3_f_02 - phones	B	9.7974
9.7974	DCA_se1_ag3_f_02 - phones	AO2	9.9974
9.9974	DCA_se1_ag3_f_02 - phones	L	10.3674
10.3674	DCA_se1_ag3_f_02 - phones	sp	11.2561
11.2561	DCA_se1_ag3_f_02 - words	mm	11.8561
11.2561	DCA_se1_ag3_f_02 - phones	M	11.8561
11.8561	DCA_se1_ag3_f_02 - phones	sp	11.9761
16.5340	DCA_se1_ag3_f_02 - phones	DH	16.6040
16.5340	DCA_se1_ag3_f_02 - words	that	16.7140
16.6040	DCA_se1_ag3_f_02 - phones	AE1	16.6340
16.6340	DCA_se1_ag3_f_02 - phones	T	16.7140
16.7140	DCA_se1_ag3_f_02 - phones	W	16.7740
16.7140	DCA_se1_ag3_f_02 - words	was	16.8940
16.7740	DCA_se1_ag3_f_02 - phones	AH0	16.8240
16.8240	DCA_se1_ag3_f_02 - phones	Z	16.8940
16.8940	DCA_se1_ag3_f_02 - phones	AH0	16.9840
16.8940	DCA_se1_ag3_f_02 - words	about	17.2540
16.9840	DCA_se1_ag3_f_02 - phones	B	17.0440
17.0440	DCA_se1_ag3_f_02 - phones	AW1	17.1940
17.1940	DCA_se1_ag3_f_02 - phones	T	17.2540
17.2540	DCA_se1_ag3_f_02 - phones	IH1	17.4140
17.2540	DCA_se1_ag3_f_02 - words	it	17.5240
17.4140	DCA_se1_ag3_f_02 - phones	T	17.5240
17.5240	DCA_se1_ag3_f_02 - phones	AH1	17.6140
17.5240	DCA_se1_ag3_f_02 - words	other	17.7640
17.6140	DCA_se1_ag3_f_02 - phones	DH	17.7040
17.7040	DCA_se1_ag3_f_02 - phones	ER0	17.7640
17.7640	DCA_se1_ag3_f_02 - phones	sp	17.8240
17.8240	DCA_se1_ag3_f_02 - phones	DH	17.8540
17.8240	DCA_se1_ag3_f_02 - words	than	18.0140
17.8540	DCA_se1_ag3_f_02 - phones	AH0	17.9240
17.9240	DCA_se1_ag3_f_02 - phones	N	18.0140
18.0140	DCA_se1_ag3_f_02 - phones	JH	18.0640
18.0140	DCA_se1_ag3_f_02 - words	just	18.3740
18.0640	DCA_se1_ag3_f_02 - phones	IH0	18.1740
18.1740	DCA_se1_ag3_f_02 - phones	S	18.3740
18.3740	DCA_se1_ag3_f_02 - words	uh	18.5340
18.3740	DCA_se1_ag3_f_02 - phones	AH1	18.5340
18.5340	DCA_se1_ag3_f_02 - phones	sp	18.7040
18.7040	DCA_se1_ag3_f_02 - phones	Y	18.8240
18.7040	DCA_se1_ag3_f_02 - words	you	18.8740
18.8240	DCA_se1_ag3_f_02 - phones	UW1	18.8740
18.8740	DCA_se1_ag3_f_02 - phones	N	18.9440
18.8740	DCA_se1_ag3_f_02 - words	know	19.0240
18.9440	DCA_se1_ag3_f_02 - phones	OW1	19.0240
19.0240	DCA_se1_ag3_f_02 - phones	S	19.1640
19.0240	DCA_se1_ag3_f_02 - words	smaller	19.4540
19.1640	DCA_se1_ag3_f_02 - phones	M	19.2240
19.2240	DCA_se1_ag3_f_02 - phones	AO1	19.3040
19.3040	DCA_se1_ag3_f_02 - phones	L	19.4040
19.4040	DCA_se1_ag3_f_02 - phones	ER0	19.4540
19.4540	DCA_se1_ag3_f_02 - phones	G	19.5440
19.4540	DCA_se1_ag3_f_02 - words	games	19.8840
19.5440	DCA_se1_ag3_f_02 - phones	EY1	19.6640
19.6640	DCA_se1_ag3_f_02 - phones	M	19.7840
19.7840	DCA_se1_ag3_f_02 - phones	Z	19.8840
19.8840	DCA_se1_ag3_f_02 - phones	IH0	19.9340
19.8840	DCA_se1_ag3_f_02 - words	in	20.0040
19.9340	DCA_se1_ag3_f_02 - phones	N	20.0040
20.0040	DCA_se1_ag3_f_02 - phones	DH	20.0340
20.0040	DCA_se1_ag3_f_02 - words	the	20.0640
20.0340	DCA_se1_ag3_f_02 - phones	AH0	20.0640
20.0640	DCA_se1_ag3_f_02 - phones	sp	20.1040
20.1040	DCA_se1_ag3_f_02 - phones	K	20.2140
20.1040	DCA_se1_ag3_f_02 - words	classroom	20.8740
20.2140	DCA_se1_ag3_f_02 - phones	L	20.2740
20.2740	DCA_se1_ag3_f_02 - phones	AE1	20.4540
20.4540	DCA_se1_ag3_f_02 - phones	S	20.6340
20.6340	DCA_se1_ag3_f_02 - phones	R	20.6640
20.6640	DCA_se1_ag3_f_02 - phones	UW2	20.6940
20.6940	DCA_se1_ag3_f_02 - phones	M	20.8740
20.8740	DCA_se1_ag3_f_02 - phones	sp	21.6128
21.6128	DCA_se1_ag3_f_02 - phones	L	21.6828
21.6128	DCA_se1_ag3_f_02 - words	like	21.9228
21.6828	DCA_se1_ag3_f_02 - phones	AY1	21.7928
21.7928	DCA_se1_ag3_f_02 - phones	K	21.9228
21.9228	DCA_se1_ag3_f_02 - phones	P	21.9728
21.9228	DCA_se1_ag3_f_02 - words	picking	22.2728
21.9728	DCA_se1_ag3_f_02 - phones	IH1	22.0428
22.0428	DCA_se1_ag3_f_02 - phones	K	22.1328
22.1328	DCA_se1_ag3_f_02 - phones	IH0	22.1628
22.1628	DCA_se1_ag3_f_02 - phones	NG	22.2728
22.2728	DCA_se1_ag3_f_02 - phones	AH1	22.3728
22.2728	DCA_se1_ag3_f_02 - words	up	22.4728
22.3728	DCA_se1_ag3_f_02 - phones	P	22.4728
22.4728	DCA_se1_ag3_f_02 - phones	S	22.6128
22.4728	DCA_se1_ag3_f_02 - words	sticks	23.2228
22.6128	DCA_se1_ag3_f_02 - phones	T	22.6728
22.6728	DCA_se1_ag3_f_02 - phones	IH1	22.8228
22.8228	DCA_se1_ag3_f_02 - phones	K	22.9828
22.9828	DCA_se1_ag3_f_02 - phones	S	23.2228
23.2228	DCA_se1_ag3_f_02 - phones	sp	23.2528
25.1066	DCA_se1_ag3_f_02 - phones	AH0	25.2066
25.1066	DCA_se1_ag3_f_02 - words	and	25.3366
25.2066	DCA_se1_ag3_f_02 - phones	N	25.3066
25.3066	DCA_se1_ag3_f_02 - phones	D	25.3366
25.3366	DCA_se1_ag3_f_02 - phones	R	25.3966
25.3366	DCA_se1_ag3_f_02 - words	rolling	25.7566
25.3966	DCA_se1_ag3_f_02 - phones	OW1	25.4966
25.4966	DCA_se1_ag3_f_02 - phones	L	25.6266
25.6266	DCA_se1_ag3_f_02 - phones	IH0	25.6866
25.6866	DCA_se1_ag3_f_02 - phones	NG	25.7566
25.7566	DCA_se1_ag3_f_02 - phones	DH	25.8066
25.7566	DCA_se1_ag3_f_02 - words	the	25.8466
25.8066	DCA_se1_ag3_f_02 - phones	AH0	25.8466
25.8466	DCA_se1_ag3_f_02 - phones	B	25.9666
25.8466	DCA_se1_ag3_f_02 - words	ball	26.3466
25.9666	DCA_se1_ag3_f_02 - phones	AO1	26.1966
26.1966	DCA_se1_ag3_f_02 - phones	L	26.3466
26.3466	DCA_se1_ag3_f_02 - phones	sp	26.3866
26.3866	DCA_se1_ag3_f_02 - phones	Y	26.4666
26.3866	DCA_se1_ag3_f_02 - words	you	26.5166
26.4666	DCA_se1_ag3_f_02 - phones	UW1	26.5166
26.5166	DCA_se1_ag3_f_02 - phones	N	26.5766
26.5166	DCA_se1_ag3_f_02 - words	know	26.7066
26.5766	DCA_se1_ag3_f_02 - phones	OW1	26.7066
26.7066	DCA_se1_ag3_f_02 - phones	sp	26.7466
26.7466	DCA_se1_ag3_f_02 - phones	T	26.8166
26.7466	DCA_se1_ag3_f_02 - words	to	26.8766
26.8166	DCA_se1_ag3_f_02 - phones	AH0	26.8766
26.8766	DCA_se1_ag3_f_02 - phones	S	27.0166
26.8766	DCA_se1_ag3_f_02 - words	see	27.1866
27.0166	DCA_se1_ag3_f_02 - phones	IY1	27.1866
27.1866	DCA_se1_ag3_f_02 - phones	sp	27.2766
27.6122	DCA_se1_ag3_f_02 - phones	HH	27.7122
27.6122	DCA_se1_ag3_f_02 - words	who	27.7922
27.7122	DCA_se1_ag3_f_02 - phones	UW1	27.7922
27.7922	DCA_se1_ag3_f_02 - phones	K	27.8522
27.7922	DCA_se1_ag3_f_02 - words	could	27.9322
27.8522	DCA_se1_ag3_f_02 - phones	UH1	27.8922
27.8922	DCA_se1_ag3_f_02 - phones	D	27.9322
27.9322	DCA_se1_ag3_f_02 - phones	K	28.0622
27.9322	DCA_se1_ag3_f_02 - words	catch	28.2722
28.0622	DCA_se1_ag3_f_02 - phones	AE1	28.1522
28.1522	DCA_se1_ag3_f_02 - phones	CH	28.2722
28.2722	DCA_se1_ag3_f_02 - phones	DH	28.3122
28.2722	DCA_se1_ag3_f_02 - words	the	28.3522
28.3122	DCA_se1_ag3_f_02 - phones	AH0	28.3522
28.3522	DCA_se1_ag3_f_02 - phones	B	28.4222
28.3522	DCA_se1_ag3_f_02 - words	ball	28.6622
28.4222	DCA_se1_ag3_f_02 - phones	AO1	28.6022
28.6022	DCA_se1_ag3_f_02 - phones	L	28.6622
28.6622	DCA_se1_ag3_f_02 - phones	DH	28.7122
28.6622	DCA_se1_ag3_f_02 - words	the	28.7622
28.7122	DCA_se1_ag3_f_02 - phones	AH0	28.7622
28.7622	DCA_se1_ag3_f_02 - phones	M	28.8522
28.7622	DCA_se1_ag3_f_02 - words	most	29.2022
28.8522	DCA_se1_ag3_f_02 - phones	OW1	29.0122
29.0122	DCA_se1_ag3_f_02 - phones	S	29.1122
29.1122	DCA_se1_ag3_f_02 - phones	T	29.2022
29.2022	DCA_se1_ag3_f_02 - phones	AW1	29.2922
29.2022	DCA_se1_ag3_f_02 - words	out	29.3522
29.2922	DCA_se1_ag3_f_02 - phones	T	29.3522
29.3522	DCA_se1_ag3_f_02 - phones	AH1	29.4422
29.3522	DCA_se1_ag3_f_02 - words	of	29.7422
29.4422	DCA_se1_ag3_f_02 - phones	V	29.7422
30.2142	DCA_se1_ag3_f_02 - phones	sil	30.3142
30.3142	DCA_se1_ag3_f_02 - phones	AH1	30.7842
30.3142	DCA_se1_ag3_f_02 - words	uh	30.7842
30.7842	DCA_se1_ag3_f_02 - phones	sp	30.8942
30.8942	DCA_se1_ag3_f_02 - phones	T	31.0342
30.8942	DCA_se1_ag3_f_02 - words	ten	31.4042
31.0342	DCA_se1_ag3_f_02 - phones	EH1	31.1442
31.1442	DCA_se1_ag3_f_02 - phones	N	31.4042
31.4042	DCA_se1_ag3_f_02 - phones	sp	31.4642
31.4642	DCA_se1_ag3_f_02 - phones	CH	31.5742
31.4642	DCA_se1_ag3_f_02 - words	children	32.0642
31.5742	DCA_se1_ag3_f_02 - phones	IH1	31.6042
31.6042	DCA_se1_ag3_f_02 - phones	L	31.7842
31.7842	DCA_se1_ag3_f_02 - phones	D	31.8542
31.8542	DCA_se1_ag3_f_02 - phones	R	31.8842
31.8842	DCA_se1_ag3_f_02 - phones	AH0	31.9642
31.9642	DCA_se1_ag3_f_02 - phones	N	32.0642
32.0642	DCA_se1_ag3_f_02 - phones	sp	32.1542
32.4089	DCA_int_01 - phones	M	32.4889
32.4089	DCA_int_01 - words	mm-hm	32.9089
32.4889	DCA_int_01 - phones	HH	32.6889
32.6889	DCA_int_01 - phones	M	32.9089
33.0220	DCA_se1_ag3_f_02 - phones	AO1	33.2420
33.0220	DCA_se1_ag3_f_02 - words	or	33.5320
33.2420	DCA_se1_ag3_f_02 - phones	R	33.5320
33.5320	DCA_se1_ag3_f_02 - phones	sp	35.1683
35.1683	DCA_se1_ag3_f_02 - phones	W	35.3083
35.1683	DCA_se1_ag3_f_02 - words	word	35.5283
35.3083	DCA_se1_ag3_f_02 - phones	ER1	35.4783
35.4783	DCA_se1_ag3_f_02 - phones	D	35.5283
35.5283	DCA_se1_ag3_f_02 - phones	sp	35.5583
35.5583	DCA_se1_ag3_f_02 - phones	G	35.6383
35.5583	DCA_se1_ag3_f_02 - words	games	36.3983
35.6383	DCA_se1_ag3_f_02 - phones	EY1	35.8083
35.8083	DCA_se1_ag3_f_02 - phones	M	36.0983
36.0983	DCA_se1_ag3_f_02 - phones	Z	36.3983
37.1180	DCA_se1_ag3_f_02 - phones	sil	37.1980
37.1980	DCA_se1_ag3_f_02 - phones	Y	37.2280
37.1980	DCA_se1_ag3_f_02 - words	you	37.2580
37.2280	DCA_se1_ag3_f_02 - phones	UW1	37.2580
37.2580	DCA_se1_ag3_f_02 - phones	N	37.2980
37.2580	DCA_se1_ag3_f_02 - words	know	37.3680
37.2980	DCA_se1_ag3_f_02 - phones	OW1	37.3680
37.3680	DCA_se1_ag3_f_02 - phones	JH	37.4580
37.3680	DCA_se1_ag3_f_02 - words	just	37.5580
37.4580	DCA_se1_ag3_f_02 - phones	AH1	37.4980
37.4980	DCA_se1_ag3_f_02 - phones	S	37.5580
37.5580	DCA_se1_ag3_f_02 - phones	S	37.6680
37.5580	DCA_se1_ag3_f_02 - words	simple	37.9780
37.6680	DCA_se1_ag3_f_02 - phones	IH1	37.7080
37.7080	DCA_se1_ag3_f_02 - phones	M	37.7980
37.7980	DCA_se1_ag3_f_02 - phones	P	37.8380
37.8380	DCA_se1_ag3_f_02 - phones	AH0	37.8780
37.8780	DCA_se1_ag3_f_02 - phones	L	37.9780
37.9780	DCA_se1_ag3_f_02 - phones	sp	38.0080
38.0080	DCA_se1_ag3_f_02 - phones	TH	38.0880
38.0080	DCA_se1_ag3_f_02 - words	things	38.3880
38.0880	DCA_se1_ag3_f_02 - phones	IH1	38.1580
38.1580	DCA_se1_ag3_f_02 - phones	NG	38.2580
38.2580	DCA_se1_ag3_f_02 - phones	Z	38.3880
38.3880	DCA_se1_ag3_f_02 - phones	L	38.4480
38.3880	DCA_se1_ag3_f_02 - words	like	38.5580
38.4480	DCA_se1_ag3_f_02 - phones	AY1	38.5280
38.5280	DCA_se1_ag3_f_02 - phones	K	38.5580
38.5580	DCA_se1_ag3_f_02 - phones	sp	38.6180
38.6180	DCA_se1_ag3_f_02 - phones	DH	38.7080
38.6180	DCA_se1_ag3_f_02 - words	that	38.8580
38.7080	DCA_se1_ag3_f_02 - phones	AH0	38.8280
38.8280	DCA_se1_ag3_f_02 - phones	T	38.8580
38.8580	DCA_se1_ag3_f_02 - phones	sp	43.7714
39.3181	DCA_int_01 - phones	W	39.3681
39.3181	DCA_int_01 - words	what	39.4581
39.3681	DCA_int_01 - phones	AH1	39.4081
39.4081	DCA_int_01 - phones	T	39.4581
39.4581	DCA_int_01 - phones	sp	39.4981
39.4981	DCA_int_01 - phones	K	39.5681
39.4981	DCA_int_01 - words	kind	39.7281
39.5681	DCA_int_01 - phones	AY1	39.6481
39.6481	DCA_int_01 - phones	N	39.7281
39.7281	DCA_int_01 - phones	AH0	39.7681
39.7281	DCA_int_01 - words	of	39.7981
39.7681	DCA_int_01 - phones	V	39.7981
39.7981	DCA_int_01 - phones	sp	39.8281
39.8281	DCA_int_01 - phones	W	39.9581
39.8281	DCA_int_01 - words	word	40.1081
39.9581	DCA_int_01 - phones	ER1	40.0781
40.0781	DCA_int_01 - phones	D	40.1081
40.1081	DCA_int_01 - phones	G	40.1681
40.1081	DCA_int_01 - words	games	40.3581
40.1681	DCA_int_01 - phones	EY1	40.2981
40.2981	DCA_int_01 - phones	M	40.3281
40.3281	DCA_int_01 - phones	Z	40.3581
40.3581	DCA_int_01 - phones	sp	40.4781
40.4781	DCA_int_01 - phones	D	40.5381
40.4781	DCA_int_01 - words	did	40.6381
40.5381	DCA_int_01 - phones	IH0	40.5981
40.5981	DCA_int_01 - phones	D	40.6381
40.6381	DCA_int_01 - phones	Y	40.6881
40.6381	DCA_int_01 - words	you	40.7481
40.6881	DCA_int_01 - phones	UW1	40.7481
40.7481	DCA_int_01 - phones	sp	40.7781
40.7781	DCA_int_01 - phones	HH	40.8381
40.7781	DCA_int_01 - words	have	41.0381
40.8381	DCA_int_01 - phones	AE1	40.8781
40.8781	DCA_int_01 - phones	V	41.0381
41.0381	DCA_int_01 - phones	sp	41.1581
43.7714	DCA_se1_ag3_f_02 - phones	M	43.8914
43.7714	DCA_se1_ag3_f_02 - words	making	44.2814
43.8914	DCA_se1_ag3_f_02 - phones	EY1	44.0014
44.0014	DCA_se1_ag3_f_02 - phones	K	44.1014
44.1014	DCA_se1_ag3_f_02 - phones	IH0	44.1314
44.1314	DCA_se1_ag3_f_02 - phones	NG	44.2814
44.2814	DCA_se1_ag3_f_02 - phones	W	44.3814
44.2814	DCA_se1_ag3_f_02 - words	words	44.7414
44.3814	DCA_se1_ag3_f_02 - phones	ER1	44.5714
44.5714	DCA_se1_ag3_f_02 - phones	D	44.6514
44.6514	DCA_se1_ag3_f_02 - phones	Z	44.7414
44.7414	DCA_se1_ag3_f_02 - phones	AW1	44.8814
44.7414	DCA_se1_ag3_f_02 - words	out	44.9514
44.8814	DCA_se1_ag3_f_02 - phones	T	44.9514
44.9514	DCA_se1_ag3_f_02 - phones	AH1	45.1414
44.9514	DCA_se1_ag3_f_02 - words	of	45.2114
45.1414	DCA_se1_ag3_f_02 - phones	V	45.2114
45.2114	DCA_se1_ag3_f_02 - phones	sp	45.5073
45.5073	DCA_se1_ag3_f_02 - phones	M	45.6373
45.5073	DCA_se1_ag3_f_02 - words	making	45.8373
45.6373	DCA_se1_ag3_f_02 - phones	EY1	45.7073
45.7073	DCA_se1_ag3_f_02 - phones	K	45.7773
45.7773	DCA_se1_ag3_f_02 - phones	IH0	45.8073
45.8073	DCA_se1_ag3_f_02 - phones	NG	45.8373
45.8373	DCA_se1_ag3_f_02 - phones	sp	45.9873
45.9873	DCA_se1_ag3_f_02 - phones	S	46.0173
45.9873	DCA_se1_ag3_f_02 - words	smaller	46.3473
46.0173	DCA_se1_ag3_f_02 - phones	M	46.0473
46.0473	DCA_se1_ag3_f_02 - phones	AO1	46.1773
46.1773	DCA_se1_ag3_f_02 - phones	L	46.2773
46.2773	DCA_se1_ag3_f_02 - phones	ER0	46.3473
46.3473	DCA_se1_ag3_f_02 - phones	W	46.4673
46.3473	DCA_se1_ag3_f_02 - words	words	46.7073
46.4673	DCA_se1_ag3_f_02 - phones	ER1	46.5373
46.5373	DCA_se1_ag3_f_02 - phones	D	46.6373
46.6373	DCA_se1_ag3_f_02 - phones	Z	46.7073
46.7073	DCA_se1_ag3_f_02 - phones	AW1	46.8073
46.7073	DCA_se1_ag3_f_02 - words	out	46.8673
46.8073	DCA_se1_ag3_f_02 - phones	T	46.8673
46.8673	DCA_se1_ag3_f_02 - phones	AH1	46.9973
46.8673	DCA_se1_ag3_f_02 - words	of	47.0873
46.9973	DCA_se1_ag3_f_02 - phones	V	47.0873
47.0873	DCA_se1_ag3_f_02 - phones	sp	47.1473
47.1473	DCA_se1_ag3_f_02 - phones	Y	47.2473
47.1473	DCA_se1_ag3_f_02 - words	you	47.3073
47.2473	DCA_se1_ag3_f_02 - phones	UW1	47.3073
47.3073	DCA_se1_ag3_f_02 - phones	N	47.3873
47.3073	DCA_se1_ag3_f_02 - words	know	47.5973
47.3873	DCA_se1_ag3_f_02 - phones	OW1	47.5973
47.5973	DCA_se1_ag3_f_02 - phones	sp	47.6673
47.6673	DCA_se1_ag3_f_02 - phones	L	47.8173
47.6673	DCA_se1_ag3_f_02 - words	larger	48.1973
47.8173	DCA_se1_ag3_f_02 - phones	AA1	47.9373
47.9373	DCA_se1_ag3_f_02 - phones	R	48.0073
48.0073	DCA_se1_ag3_f_02 - phones	JH	48.0973
48.0973	DCA_se1_ag3_f_02 - phones	ER0	48.1973
48.1973	DCA_se1_ag3_f_02 - phones	W	48.3173
48.1973	DCA_se1_ag3_f_02 - words	words	48.7373
48.3173	DCA_se1_ag3_f_02 - phones	ER1	48.5073
48.5073	DCA_se1_ag3_f_02 - phones	D	48.5373
48.5373	DCA_se1_ag3_f_02 - phones	Z	48.7373
48.7373	DCA_se1_ag3_f_02 - phones	sp	48.7673
48.7673	DCA_se1_ag3_f_02 - phones	DH	48.8973
48.7673	DCA_se1_ag3_f_02 - words	that	49.0373
48.8973	DCA_se1_ag3_f_02 - phones	AH0	49.0073
49.0073	DCA_se1_ag3_f_02 - phones	T	49.0373
49.0373	DCA_se1_ag3_f_02 - phones	sp	49.0673
49.0673	DCA_se1_ag3_f_02 - phones	W	49.1973
49.0673	DCA_se1_ag3_f_02 - words	we	49.3573
49.1973	DCA_se1_ag3_f_02 - phones	IY1	49.3573
49.3573	DCA_se1_ag3_f_02 - phones	sp	49.6951
49.6951	DCA_se1_ag3_f_02 - phones	K	49.7651
49.6951	DCA_se1_ag3_f_02 - words	could	49.9251
49.7651	DCA_se1_ag3_f_02 - phones	UH1	49.8851
49.8851	DCA_se1_ag3_f_02 - phones	D	49.9251
49.9251	DCA_se1_ag3_f_02 - phones	sp	50.4551
50.4551	DCA_se1_ag3_f_02 - phones	P	50.5551
50.4551	DCA_se1_ag3_f_02 - words	pick	50.7951
50.5551	DCA_se1_ag3_f_02 - phones	IH1	50.6551
50.6551	DCA_se1_ag3_f_02 - phones	K	50.7951
50.7951	DCA_se1_ag3_f_02 - phones	AW1	50.9051
50.7951	DCA_se1_ag3_f_02 - words	out	50.9851
50.9051	DCA_se1_ag3_f_02 - phones	T	50.9851
50.9851	DCA_se1_ag3_f_02 - phones	sp	51.0151
51.0151	DCA_se1_ag3_f_02 - phones	L	51.1151
51.0151	DCA_se1_ag3_f_02 - words	like	51.3551
51.1151	DCA_se1_ag3_f_02 - phones	AY1	51.3051
51.3051	DCA_se1_ag3_f_02 - phones	K	51.3551
51.3551	DCA_se1_ag3_f_02 - phones	sp	52.2319
52.2319	DCA_se1_ag3_f_02 - phones	M	52.3319
52.2319	DCA_se1_ag3_f_02 - words	my	52.7719
52.3319	DCA_se1_ag3_f_02 - phones	AY1	52.7719
52.7719	DCA_se1_ag3_f_02 - phones	sp	53.0819
53.0819	DCA_se1_ag3_f_02 - phones	Y	53.3219
53.0819	DCA_se1_ag3_f_02 - words	yours	53.9619
53.3219	DCA_se1_ag3_f_02 - phones	AO1	53.4719
53.4719	DCA_se1_ag3_f_02 - phones	R	53.6119
53.6119	DCA_se1_ag3_f_02 - phones	Z	53.9619
53.9619	DCA_se1_ag3_f_02 - phones	sp	54.0319
54.0319	DCA_se1_ag3_f_02 - words	i	54.5619
54.0319	DCA_se1_ag3_f_02 - phones	AY1	54.5619
54.5619	DCA_se1_ag3_f_02 - phones	sp	54.7419
55.4162	DCA_se1_ag3_f_02 - phones	HH	55.6262
55.4162	DCA_se1_ag3_f_02 - words	he	55.9762
55.6262	DCA_se1_ag3_f_02 - phones	IY1	55.9762
55.9762	DCA_se1_ag3_f_02 - phones	sp	56.0862
56.3248	DCA_se1_ag3_f_02 - phones	HH	56.4648
56.3248	DCA_se1_ag3_f_02 - words	him	56.8548
56.4648	DCA_se1_ag3_f_02 - phones	IH1	56.6148
56.6148	DCA_se1_ag3_f_02 - phones	M	56.8548
56.8548	DCA_se1_ag3_f_02 - phones	sp	57.0848
57.0848	DCA_se1_ag3_f_02 - phones	HH	57.1848
57.0848	DCA_se1_ag3_f_02 - words	her	57.6148
57.1848	DCA_se1_ag3_f_02 - phones	ER0	57.6148
57.9779	DCA_int_01 - phones	M	58.0179
57.9779	DCA_int_01 - words	mm-hm	58.4879
57.9841	DCA_se1_ag3_f_02 - phones	DH	58.0641
57.9841	DCA_se1_ag3_f_02 - words	the	58.1241
58.0179	DCA_int_01 - phones	HH	58.3179
58.0641	DCA_se1_ag3_f_02 - phones	AH0	58.1241
58.1241	DCA_se1_ag3_f_02 - phones	S	58.2341
58.1241	DCA_se1_ag3_f_02 - words	straight	58.4541
58.2341	DCA_se1_ag3_f_02 - phones	T	58.2941
58.2941	DCA_se1_ag3_f_02 - phones	R	58.3241
58.3179	DCA_int_01 - phones	M	58.4879
58.3241	DCA_se1_ag3_f_02 - phones	EY1	58.4141
58.4141	DCA_se1_ag3_f_02 - phones	T	58.4541
58.4541	DCA_se1_ag3_f_02 - phones	TH	58.6241
58.4541	DCA_se1_ag3_f_02 - words	thing	58.7941
58.6241	DCA_se1_ag3_f_02 - phones	IH1	58.6541
58.6541	DCA_se1_ag3_f_02 - phones	NG	58.7941
59.7669	DCA_int_01 - phones	HH	59.8669
59.7669	DCA_int_01 - words	how	59.9169
59.8669	DCA_int_01 - phones	AW1	59.9169
59.9169	DCA_int_01 - phones	AH0	59.9969
59.9169	DCA_int_01 - words	about	60.3069
59.9969	DCA_int_01 - phones	B	60.0369
60.0369	DCA_int_01 - phones	AW1	60.2369
60.2369	DCA_int_01 - phones	T	60.3069
60.3069	DCA_int_01 - words	uh	60.4169
60.3069	DCA_int_01 - phones	AH1	60.4169
60.4169	DCA_int_01 - phones	AE1	60.5969
60.4169	DCA_int_01 - words	after	60.8369
60.5969	DCA_int_01 - phones	F	60.6969
60.6969	DCA_int_01 - phones	T	60.7469
60.7469	DCA_int_01 - phones	ER0	60.8369
60.8369	DCA_int_01 - phones	S	60.9369
60.8369	DCA_int_01 - words	school	61.1569
60.9369	DCA_int_01 - phones	K	60.9869
60.9869	DCA_int_01 - phones	UW1	61.0469
61.0469	DCA_int_01 - phones	L	61.1569
61.1569	DCA_int_01 - phones	W	61.2269
61.1569	DCA_int_01 - words	was	61.3869
61.2269	DCA_int_01 - phones	AO1	61.2869
61.2869	DCA_int_01 - phones	Z	61.3869
61.3869	DCA_int_01 - phones	AW1	61.5669
61.3869	DCA_int_01 - words	out	61.6869
61.5669	DCA_int_01 - phones	T	61.6869
62.0558	DCA_int_01 - phones	W	62.1758
62.0558	DCA_int_01 - words	when	62.2658
62.1758	DCA_int_01 - phones	IH1	62.2158
62.2158	DCA_int_01 - phones	N	62.2658
62.2658	DCA_int_01 - phones	Y	62.3458
62.2658	DCA_int_01 - words	you	62.3858
62.3458	DCA_int_01 - phones	UW1	62.3858
62.3858	DCA_int_01 - phones	G	62.4558
62.3858	DCA_int_01 - words	got	62.6458
62.4558	DCA_int_01 - phones	AA1	62.5558
62.5558	DCA_int_01 - phones	T	62.6458
62.6458	DCA_int_01 - phones	HH	62.7158
62.6458	DCA_int_01 - words	home	62.8658
62.7158	DCA_int_01 - phones	OW1	62.7658
62.7658	DCA_int_01 - phones	M	62.8658
62.8658	DCA_int_01 - phones	W	62.9258
62.8658	DCA_int_01 - words	what	62.9858
62.9258	DCA_int_01 - phones	AH1	62.9558
62.9558	DCA_int_01 - phones	T	62.9858
62.9858	DCA_int_01 - phones	sp	63.0158
63.0158	DCA_int_01 - phones	K	63.1358
63.0158	DCA_int_01 - words	kind	63.2758
63.1358	DCA_int_01 - phones	AY1	63.1758
63.1758	DCA_int_01 - phones	N	63.2758
63.2758	DCA_int_01 - phones	AH0	63.3358
63.2758	DCA_int_01 - words	of	63.3658
63.3358	DCA_int_01 - phones	V	63.3658
63.3658	DCA_int_01 - phones	G	63.4458
63.3658	DCA_int_01 - words	games	63.7158
63.4458	DCA_int_01 - phones	EY1	63.5158
63.5158	DCA_int_01 - phones	M	63.6658
63.6658	DCA_int_01 - phones	Z	63.7158
63.7158	DCA_int_01 - phones	sp	63.7558
63.7558	DCA_int_01 - phones	D	63.7958
63.7558	DCA_int_01 - words	did	63.8858
63.7958	DCA_int_01 - phones	IH0	63.8258
63.8258	DCA_int_01 - phones	D	63.8858
63.8858	DCA_int_01 - phones	sp	63.9558
63.9558	DCA_int_01 - phones	DH	64.0058
63.9558	DCA_int_01 - words	they	64.1158
64.0058	DCA_int_01 - phones	EY1	64.1158
64.1158	DCA_int_01 - phones	sp	64.2158
64.2158	DCA_int_01 - phones	P	64.2558
64.2158	DCA_int_01 - words	play	64.4658
64.2558	DCA_int_01 - phones	L	64.2958
64.2958	DCA_int_01 - phones	EY1	64.4658
64.4658	DCA_int_01 - phones	sp	64.5058
67.2138	DCA_se1_ag3_f_02 - phones	sil	67.2738
67.2738	DCA_se1_ag3_f_02 - words	oh	67.4138
67.2738	DCA_se1_ag3_f_02 - phones	OW1	67.4138
67.4138	DCA_se1_ag3_f_02 - phones	AE1	67.4638
67.4138	DCA_se1_ag3_f_02 - words	at	67.5238
67.4638	DCA_se1_ag3_f_02 - phones	T	67.5238
67.5238	DCA_se1_ag3_f_02 - phones	HH	67.6338
67.5238	DCA_se1_ag3_f_02 - words	home	67.8438
67.6338	DCA_se1_ag3_f_02 - phones	OW1	67.7638
67.7638	DCA_se1_ag3_f_02 - phones	M	67.8438
67.8438	DCA_se1_ag3_f_02 - phones	Y	67.9438
67.8438	DCA_se1_ag3_f_02 - words	usually	68.2338
67.9438	DCA_se1_ag3_f_02 - phones	UW1	68.0538
68.0538	DCA_se1_ag3_f_02 - phones	ZH	68.1438
68.1438	DCA_se1_ag3_f_02 - phones	AH0	68.1738
68.1738	DCA_se1_ag3_f_02 - phones	L	68.2038
68.2038	DCA_se1_ag3_f_02 - phones	IY0	68.2338
68.2338	DCA_se1_ag3_f_02 - phones	IH0	68.2638
68.2338	DCA_se1_ag3_f_02 - words	it	68.3038
68.2638	DCA_se1_ag3_f_02 - phones	T	68.3038
68.3038	DCA_se1_ag3_f_02 - phones	W	68.3638
68.3038	DCA_se1_ag3_f_02 - words	was	68.5138
68.3638	DCA_se1_ag3_f_02 - phones	AH0	68.3938
68.3938	DCA_se1_ag3_f_02 - phones	Z	68.5138
68.5138	DCA_se1_ag3_f_02 - phones	JH	68.6238
68.5138	DCA_se1_ag3_f_02 - words	just	68.8638
68.6238	DCA_se1_ag3_f_02 - phones	AH1	68.7038
68.7038	DCA_se1_ag3_f_02 - phones	S	68.8638
68.8638	DCA_se1_ag3_f_02 - phones	P	69.0138
68.8638	DCA_se1_ag3_f_02 - words	putting	69.3038
69.0138	DCA_se1_ag3_f_02 - phones	UH1	69.0638
69.0638	DCA_se1_ag3_f_02 - phones	T	69.1038
69.1038	DCA_se1_ag3_f_02 - phones	IH0	69.1438
69.1438	DCA_se1_ag3_f_02 - phones	NG	69.3038
69.3038	DCA_se1_ag3_f_02 - phones	P	69.3838
69.3038	DCA_se1_ag3_f_02 - words	puzzles	69.8938
69.3838	DCA_se1_ag3_f_02 - phones	AH1	69.5438
69.5438	DCA_se1_ag3_f_02 - phones	Z	69.6638
69.6638	DCA_se1_ag3_f_02 - phones	AH0	69.7238
69.7238	DCA_se1_ag3_f_02 - phones	L	69.8038
69.8038	DCA_se1_ag3_f_02 - phones	Z	69.8938
69.8938	DCA_se1_ag3_f_02 - phones	T	69.9538
69.8938	DCA_se1_ag3_f_02 - words	together	70.4238
69.9538	DCA_se1_ag3_f_02 - phones	AH0	70.0238
70.0238	DCA_se1_ag3_f_02 - phones	G	70.1138
70.1138	DCA_se1_ag3_f_02 - phones	EH1	70.2538
70.2538	DCA_se1_ag3_f_02 - phones	DH	70.3138
70.3138	DCA_se1_ag3_f_02 - phones	ER0	70.4238
70.4238	DCA_se1_ag3_f_02 - phones	T	70.5338
70.4238	DCA_se1_ag3_f_02 - words	trying	70.8938
70.5338	DCA_se1_ag3_f_02 - phones	R	70.6038
70.6038	DCA_se1_ag3_f_02 - phones	AY1	70.7438
70.7438	DCA_se1_ag3_f_02 - phones	NG	70.8938
70.8938	DCA_se1_ag3_f_02 - phones	T	70.9438
70.8938	DCA_se1_ag3_f_02 - words	to	71.1538
70.9438	DCA_se1_ag3_f_02 - phones	UW1	71.1538
71.1538	DCA_se1_ag3_f_02 - phones	sp	71.3338
71.3338	DCA_se1_ag3_f_02 - phones	R	71.5238
71.3338	DCA_se1_ag3_f_02 - words	read	71.9138
71.5238	DCA_se1_ag3_f_02 - phones	IY1	71.8338
71.8338	DCA_se1_ag3_f_02 - phones	D	71.9138
71.9138	DCA_se1_ag3_f_02 - phones	sp	72.1438
72.1438	DCA_se1_ag3_f_02 - phones	Y	72.2038
72.1438	DCA_se1_ag3_f_02 - words	you	72.2538
72.2038	DCA_se1_ag3_f_02 - phones	UW1	72.2538
72.2538	DCA_se1_ag3_f_02 - phones	N	72.3138
72.2538	DCA_se1_ag3_f_02 - words	know	72.3938
72.3138	DCA_se1_ag3_f_02 - phones	OW1	72.3938
72.3938	DCA_se1_ag3_f_02 - phones	AH0	72.4638
72.3938	DCA_se1_ag3_f_02 - words	and	72.5538
72.4638	DCA_se1_ag3_f_02 - phones	N	72.4938
72.4938	DCA_se1_ag3_f_02 - phones	D	72.5538
72.5538	DCA_se1_ag3_f_02 - phones	S	72.6738
72.5538	DCA_se1_ag3_f_02 - words	see	72.7338
72.6738	DCA_se1_ag3_f_02 - phones	IY1	72.7338
72.7338	DCA_se1_ag3_f_02 - phones	HH	72.7738
72.7338	DCA_se1_ag3_f_02 - words	who	72.8438
72.7738	DCA_se1_ag3_f_02 - phones	UW1	72.8438
72.8438	DCA_se1_ag3_f_02 - phones	K	72.9138
72.8438	DCA_se1_ag3_f_02 - words	could	72.9938
72.9138	DCA_se1_ag3_f_02 - phones	UH1	72.9438
72.9438	DCA_se1_ag3_f_02 - phones	D	72.9938
72.9938	DCA_se1_ag3_f_02 - phones	R	73.0838
72.9938	DCA_se1_ag3_f_02 - words	read	73.2338
73.0838	DCA_se1_ag3_f_02 - phones	IY1	73.1838
73.1838	DCA_se1_ag3_f_02 - phones	D	73.2338
73.2338	DCA_se1_ag3_f_02 - phones	DH	73.2938
73.2338	DCA_se1_ag3_f_02 - words	the	73.3438
73.2938	DCA_se1_ag3_f_02 - phones	AH0	73.3438
73.3438	DCA_se1_ag3_f_02 - phones	sp	73.3838
73.3838	DCA_se1_ag3_f_02 - phones	B	73.4438
73.3838	DCA_se1_ag3_f_02 - words	best	73.9838
73.4438	DCA_se1_ag3_f_02 - phones	EH1	73.6438
73.6438	DCA_se1_ag3_f_02 - phones	S	73.8338
73.8338	DCA_se1_ag3_f_02 - phones	T	73.9838
74.5286	DCA_se1_ag3_f_02 - phones	sil	74.6186
74.6186	DCA_se1_ag3_f_02 - phones	AW1	74.6986
74.6186	DCA_se1_ag3_f_02 - words	out	74.7586
74.6986	DCA_se1_ag3_f_02 - phones	T	74.7586
74.7586	DCA_se1_ag3_f_02 - phones	AH1	74.7986
74.7586	DCA_se1_ag3_f_02 - words	of	74.8586
74.7986	DCA_se1_ag3_f_02 - phones	V	74.8586
74.8586	DCA_se1_ag3_f_02 - phones	DH	74.8986
74.8586	DCA_se1_ag3_f_02 - words	the	74.9786
74.8986	DCA_se1_ag3_f_02 - phones	AH0	74.9786
74.9786	DCA_se1_ag3_f_02 - phones	TH	75.1286
74.9786	DCA_se1_ag3_f_02 - words	three	75.2686
75.1286	DCA_se1_ag3_f_02 - phones	R	75.1986
75.1986	DCA_se1_ag3_f_02 - phones	IY1	75.2686
75.2686	DCA_se1_ag3_f_02 - phones	CH	75.3886
75.2686	DCA_se1_ag3_f_02 - words	children	75.7686
75.3886	DCA_se1_ag3_f_02 - phones	IH1	75.4286
75.4286	DCA_se1_ag3_f_02 - phones	L	75.5086
75.5086	DCA_se1_ag3_f_02 - phones	D	75.5786
75.5786	DCA_se1_ag3_f_02 - phones	R	75.6086
75.6086	DCA_se1_ag3_f_02 - phones	AH0	75.6386
75.6386	DCA_se1_ag3_f_02 - phones	N	75.7686
76.4057	DCA_int_01 - phones	HH	76.5057
76.4057	DCA_int_01 - words	how	76.5557
76.5057	DCA_int_01 - phones	AW1	76.5557
76.5557	DCA_int_01 - phones	AH0	76.5857
76.5557	DCA_int_01 - words	about	76.7857
76.5857	DCA_int_01 - phones	B	76.6357
76.6357	DCA_int_01 - phones	AW1	76.7457
76.7457	DCA_int_01 - phones	T	76.7857
76.7857	DCA_int_01 - phones	AW1	76.9257
76.7857	DCA_int_01 - words	outside	77.4657
76.9257	DCA_int_01 - phones	T	77.0557
77.0557	DCA_int_01 - phones	S	77.1457
77.1457	DCA_int_01 - phones	AY1	77.3057
77.3057	DCA_int_01 - phones	D	77.4657
77.4657	DCA_int_01 - phones	sp	77.4957
80.9545	DCA_se1_ag3_f_02 - phones	sil	81.0245
81.0245	DCA_se1_ag3_f_02 - phones	S	81.2045
81.0245	DCA_se1_ag3_f_02 - words	softball	82.0345
81.2045	DCA_se1_ag3_f_02 - phones	AO1	81.4045
81.4045	DCA_se1_ag3_f_02 - phones	F	81.5045
81.5045	DCA_se1_ag3_f_02 - phones	B	81.5645
81.5645	DCA_se1_ag3_f_02 - phones	AO2	81.8445
81.8445	DCA_se1_ag3_f_02 - phones	L	82.0345
82.0345	DCA_se1_ag3_f_02 - phones	sp	82.5037
82.5037	DCA_se1_ag3_f_02 - phones	F	82.6437
82.5037	DCA_se1_ag3_f_02 - words	football	83.1637
82.6437	DCA_se1_ag3_f_02 - phones	UH1	82.7237
82.7237	DCA_se1_ag3_f_02 - phones	T	82.7837
82.7837	DCA_se1_ag3_f_02 - phones	B	82.8337
82.8337	DCA_se1_ag3_f_02 - phones	AO2	83.0237
83.0237	DCA_se1_ag3_f_02 - phones	L	83.1637
83.2197	DCA_se1_ag3_f_02 - phones	spn	84.1497
83.2197	DCA_se1_ag3_f_02 - words	<unk>	84.1497
84.1497	DCA_se1_ag3_f_02 - phones	sp	85.3297
84.4877	DCA_int_01 - phones	G	84.5377
84.4877	DCA_int_01 - words	girls	84.8577
84.5377	DCA_int_01 - phones	ER1	84.7277
84.7277	DCA_int_01 - phones	L	84.7977
84.7977	DCA_int_01 - phones	Z	84.8577
84.8577	DCA_int_01 - phones	sp	84.9377
84.9377	DCA_int_01 - phones	T	84.9777
84.9377	DCA_int_01 - words	too	85.0177
84.9777	DCA_int_01 - phones	UW1	85.0177
85.0177	DCA_int_01 - phones	sp	85.2977
85.3297	DCA_se1_ag3_f_02 - phones	Y	85.4697
85.3297	DCA_se1_ag3_f_02 - words	yes	86.0497
85.4697	DCA_se1_ag3_f_02 - phones	EH1	85.6197
85.6197	DCA_se1_ag3_f_02 - phones	S	86.0497
86.0497	DCA_se1_ag3_f_02 - phones	sp	86.9145
86.2516	DCA_int_01 - phones	HH	86.3916
86.2516	DCA_int_01 - words	hm	86.5916
86.3916	DCA_int_01 - phones	M	86.5916
86.9145	DCA_se1_ag3_f_02 - phones	IH1	86.9545
86.9145	DCA_se1_ag3_f_02 - words	it	87.0145
86.9545	DCA_se1_ag3_f_02 - phones	T	87.0145
87.0145	DCA_se1_ag3_f_02 - phones	W	87.0945
87.0145	DCA_se1_ag3_f_02 - words	was	87.3145
87.0945	DCA_se1_ag3_f_02 - phones	AH0	87.1445
87.1445	DCA_se1_ag3_f_02 - phones	Z	87.3145
87.3145	DCA_se1_ag3_f_02 - phones	sp	87.3545
87.3545	DCA_se1_ag3_f_02 - phones	IH0	87.4645
87.3545	DCA_se1_ag3_f_02 - words	it	87.5645
87.4645	DCA_se1_ag3_f_02 - phones	T	87.5645
87.5645	DCA_se1_ag3_f_02 - phones	W	87.6545
87.5645	DCA_se1_ag3_f_02 - words	was	87.9245
87.6545	DCA_se1_ag3_f_02 - phones	AH0	87.7345
87.7345	DCA_se1_ag3_f_02 - phones	Z	87.9245
87.9245	DCA_se1_ag3_f_02 - phones	sp	88.1836
88.1836	DCA_se1_ag3_f_02 - phones	Y	88.2536
88.1836	DCA_se1_ag3_f_02 - words	you	88.3036
88.2536	DCA_se1_ag3_f_02 - phones	UW1	88.3036
88.3036	DCA_se1_ag3_f_02 - phones	N	88.3536
88.3036	DCA_se1_ag3_f_02 - words	know	88.5336
88.3536	DCA_se1_ag3_f_02 - phones	OW1	88.5336
88.5336	DCA_se1_ag3_f_02 - phones	sp	88.8261
88.8261	DCA_se1_ag3_f_02 - phones	IH0	88.9161
88.8261	DCA_se1_ag3_f_02 - words	inspiring	89.5161
88.9161	DCA_se1_ag3_f_02 - phones	N	89.0061
89.0061	DCA_se1_ag3_f_02 - phones	S	89.0861
89.0861	DCA_se1_ag3_f_02 - phones	P	89.1661
89.1661	DCA_se1_ag3_f_02 - phones	AY1	89.2361
89.2361	DCA_se1_ag3_f_02 - phones	R	89.3861
89.3861	DCA_se1_ag3_f_02 - phones	IH0	89.4161
89.4161	DCA_se1_ag3_f_02 - phones	NG	89.5161
89.5161	DCA_se1_ag3_f_02 - phones	T	89.5661
89.5161	DCA_se1_ag3_f_02 - words	to	89.6061
89.5661	DCA_se1_ag3_f_02 - phones	AH0	89.6061
89.6061	DCA_se1_ag3_f_02 - phones	T	89.6961
89.6061	DCA_se1_ag3_f_02 - words	try	89.8161
89.6961	DCA_se1_ag3_f_02 - phones	R	89.7461
89.7461	DCA_se1_ag3_f_02 - phones	AY1	89.8161
89.8161	DCA_se1_ag3_f_02 - phones	T	89.8561
89.8161	DCA_se1_ag3_f_02 - words	to	89.8961
89.8561	DCA_se1_ag3_f_02 - phones	AH0	89.8961
89.8961	DCA_se1_ag3_f_02 - phones	B	89.9861
89.8961	DCA_se1_ag3_f_02 - words	beat	90.1161
89.9861	DCA_se1_ag3_f_02 - phones	IY1	90.0861
90.0861	DCA_se1_ag3_f_02 - phones	T	90.1161
90.1161	DCA_se1_ag3_f_02 - phones	DH	90.1661
90.1161	DCA_se1_ag3_f_02 - words	the	90.2061
90.1661	DCA_se1_ag3_f_02 - phones	AH0	90.2061
90.2061	DCA_se1_ag3_f_02 - phones	B	90.2861
90.2061	DCA_se1_ag3_f_02 - words	boys	90.5461
90.2861	DCA_se1_ag3_f_02 - phones	OY1	90.4661
90.4661	DCA_se1_ag3_f_02 - phones	Z	90.5461
90.5461	DCA_se1_ag3_f_02 - phones	P	90.6061
90.5461	DCA_se1_ag3_f_02 - words	playing	90.8361
90.6061	DCA_se1_ag3_f_02 - phones	L	90.6961
90.6961	DCA_se1_ag3_f_02 - phones	EY1	90.7361
90.7361	DCA_se1_ag3_f_02 - phones	IH0	90.7661
90.7661	DCA_se1_ag3_f_02 - phones	NG	90.8361
90.8361	DCA_se1_ag3_f_02 - phones	sp	93.2775
91.0857	DCA_int_01 - phones	HH	91.1657
91.0857	DCA_int_01 - words	hm	91.3357
91.1657	DCA_int_01 - phones	M	91.3357
91.7806	DCA_int_01 - phones	sil	91.8506
91.8506	DCA_int_01 - phones	D	91.9306
91.8506	DCA_int_01 - words	did	92.0206
91.9306	DCA_int_01 - phones	IH0	91.9706
91.9706	DCA_int_01 - phones	D	92.0206
92.0206	DCA_int_01 - phones	Y	92.0806
92.0206	DCA_int_01 - words	you	92.1106
92.0806	DCA_int_01 - phones	UW1	92.1106
92.1106	DCA_int_01 - phones	EH1	92.1606
92.1106	DCA_int_01 - words	ever	92.3106
92.1606	DCA_int_01 - phones	V	92.2206
92.2206	DCA_int_01 - phones	ER0	92.3106
92.3106	DCA_int_01 - phones	D	92.3906
92.3106	DCA_int_01 - words	do	92.6306
92.3906	DCA_int_01 - phones	UW1	92.6306
92.6306	DCA_int_01 - phones	IH1	93.0906
92.6306	DCA_int_01 - words	it	93.1806
93.0906	DCA_int_01 - phones	T	93.1806
93.2775	DCA_se1_ag3_f_02 - phones	SH	93.4375
93.2775	DCA_se1_ag3_f_02 - words	sure	93.5475
93.4375	DCA_se1_ag3_f_02 - phones	UH1	93.5175
93.5175	DCA_se1_ag3_f_02 - phones	R	93.5475
93.5475	DCA_se1_ag3_f_02 - phones	AY1	93.6375
93.5475	DCA_se1_ag3_f_02 - words	i	93.6375
93.6375	DCA_se1_ag3_f_02 - phones	L	93.7175
93.6375	DCA_se1_ag3_f_02 - words	loved	93.9075
93.7175	DCA_se1_ag3_f_02 - phones	AH1	93.7775
93.7775	DCA_se1_ag3_f_02 - phones	V	93.8575
93.8575	DCA_se1_ag3_f_02 - phones	D	93.9075
93.9075	DCA_se1_ag3_f_02 - phones	IH0	93.9375
93.9075	DCA_se1_ag3_f_02 - words	it	94.0875
93.9375	DCA_se1_ag3_f_02 - phones	T	94.0875
94.8894	DCA_int_01 - phones	sil	94.9194
94.9194	DCA_int_01 - phones	G	94.9594
94.9194	DCA_int_01 - words	great	95.2394
94.9594	DCA_int_01 - phones	R	94.9894
94.9894	DCA_int_01 - phones	EY1	95.1694
95.1694	DCA_int_01 - phones	T	95.2394
96.3640	DCA_int_01 - phones	sil	96.4440
96.4440	DCA_int_01 - phones	HH	96.4840
96.4440	DCA_int_01 - words	how	96.5940
96.4840	DCA_int_01 - phones	AW1	96.5940
96.5940	DCA_int_01 - phones	AH0	96.6440
96.5940	DCA_int_01 - words	about	96.9840
96.6440	DCA_int_01 - phones	B	96.6840
96.6840	DCA_int_01 - phones	AW1	96.9340
96.9340	DCA_int_01 - phones	T	96.9840
96.9840	DCA_int_01 - phones	sp	97.0240
97.0240	DCA_int_01 - phones	AH1	97.2640
97.0240	DCA_int_01 - words	uh	97.2640
97.2640	DCA_int_01 - phones	sp	99.0757
99.0757	DCA_int_01 - phones	AH1	99.2757
99.0757	DCA_int_01 - words	uh	99.2757
99.2757	DCA_int_01 - phones	D	99.3457
99.2757	DCA_int_01 - words	did	99.4357
99.3457	DCA_int_01 - phones	IH0	99.3957
99.3957	DCA_int_01 - phones	D	99.4357
99.4357	DCA_int_01 - phones	Y	99.4957
99.4357	DCA_int_01 - words	you	99.5457
99.4957	DCA_int_01 - phones	UW1	99.5457
99.5457	DCA_int_01 - phones	EH1	99.5757
99.5457	DCA_int_01 - words	ever	99.7257
99.5757	DCA_int_01 - phones	V	99.6957
99.6957	DCA_int_01 - phones	ER0	99.7257
99.7257	DCA_int_01 - phones	sp	99.7557
99.7557	DCA_int_01 - phones	P	99.7857
99.7557	DCA_int_01 - words	play	99.9957
99.7857	DCA_int_01 - phones	L	99.8657
99.8657	DCA_int_01 - phones	EY1	99.9957
99.9957	DCA_int_01 - phones	DH	100.0357
99.9957	DCA_int_01 - words	that	100.1657
100.0357	DCA_int_01 - phones	AE1	100.0657
100.0657	DCA_int_01 - phones	T	100.1657
100.1657	DCA_int_01 - phones	G	100.2457
100.1657	DCA_int_01 - words	game	100.5457
100.2457	DCA_int_01 - phones	EY1	100.3957
100.3957	DCA_int_01 - phones	M	100.5457
100.5457	DCA_int_01 - phones	W	100.5857
100.5457	DCA_int_01 - words	where	100.7657
100.5857	DCA_int_01 - phones	EH1	100.6157
100.6157	DCA_int_01 - phones	R	100.7657
100.7657	DCA_int_01 - phones	W	100.8357
100.7657	DCA_int_01 - words	one	100.9057
100.8357	DCA_int_01 - phones	AH1	100.8657
100.8657	DCA_int_01 - phones	N	100.9057
100.9057	DCA_int_01 - phones	sp	100.9757
100.9757	DCA_int_01 - phones	K	101.1557
100.9757	DCA_int_01 - words	kid	101.4157
101.1557	DCA_int_01 - phones	IH1	101.2357
101.2357	DCA_int_01 - phones	D	101.4157
102.1830	DCA_int_01 - phones	HH	102.2930
102.1830	DCA_int_01 - words	has	102.4330
102.2930	DCA_int_01 - phones	AE1	102.3330
102.3330	DCA_int_01 - phones	Z	102.4330
102.4330	DCA_int_01 - phones	T	102.4830
102.4330	DCA_int_01 - words	to	102.5530
102.4830	DCA_int_01 - phones	AH0	102.5530
102.5530	DCA_int_01 - phones	HH	102.6430
102.5530	DCA_int_01 - words	hide	102.8030
102.6430	DCA_int_01 - phones	AY1	102.7730
102.7730	DCA_int_01 - phones	D	102.8030
102.8030	DCA_int_01 - phones	HH	102.8330
102.8030	DCA_int_01 - words	his	102.9930
102.8330	DCA_int_01 - phones	IH0	102.9030
102.9030	DCA_int_01 - phones	Z	102.9930
102.9930	DCA_int_01 - phones	AY1	103.1930
102.9930	DCA_int_01 - words	eyes	103.2630
103.1930	DCA_int_01 - phones	Z	103.2630
103.2630	DCA_int_01 - phones	sp	103.3330
103.3330	DCA_int_01 - phones	W	103.4230
103.3330	DCA_int_01 - words	while	103.4830
103.4230	DCA_int_01 - phones	AY1	103.4530
103.4530	DCA_int_01 - phones	L	103.4830
103.4830	DCA_int_01 - phones	EH1	103.5130
103.4830	DCA_int_01 - words	everyone	103.9730
103.5130	DCA_int_01 - phones	V	103.5930
103.5930	DCA_int_01 - phones	R	103.6530
103.6530	DCA_int_01 - phones	IY0	103.7330
103.7330	DCA_int_01 - phones	W	103.7730
103.7730	DCA_int_01 - phones	AH2	103.8030
103.8030	DCA_int_01 - phones	N	103.9730
103.9730	DCA_int_01 - phones	sp	104.0030
104.0030	DCA_int_01 - phones	EH1	104.0330
104.0030	DCA_int_01 - words	else	104.1030
104.0330	DCA_int_01 - phones	L	104.0630
104.0630	DCA_int_01 - phones	S	104.1030
104.1030	DCA_int_01 - phones	sp	104.1430
104.1430	DCA_int_01 - phones	HH	104.2330
104.1430	DCA_int_01 - words	hides	104.5530
104.2330	DCA_int_01 - phones	AY1	104.4330
104.4330	DCA_int_01 - phones	D	104.4630
104.4630	DCA_int_01 - phones	Z	104.5530
104.5530	DCA_int_01 - phones	sp	104.6130
104.7007	DCA_int_01 - phones	B	104.8607
104.7007	DCA_int_01 - words	being	105.0307
104.8607	DCA_int_01 - phones	IY1	104.9007
104.9007	DCA_int_01 - phones	IH0	104.9307
104.9307	DCA_int_01 - phones	NG	105.0307
105.0307	DCA_int_01 - phones	sp	105.0607
105.0607	DCA_int_01 - phones	CH	105.0907
105.0607	DCA_int_01 - words	chased	105.3307
105.0907	DCA_int_01 - phones	EY1	105.2707
105.2707	DCA_int_01 - phones	S	105.3007
105.3007	DCA_int_01 - phones	T	105.3307
105.3307	DCA_int_01 - phones	sp	105.3707
105.4207	DCA_se1_ag3_f_02 - phones	sil	105.4807
105.4807	DCA_se1_ag3_f_02 - words	<unk>	105.5607
105.4807	DCA_se1_ag3_f_02 - phones	spn	105.5607
105.5607	DCA_se1_ag3_f_02 - phones	HH	105.8007
105.5607	DCA_se1_ag3_f_02 - words	hide	106.0207
105.8007	DCA_se1_ag3_f_02 - phones	AY1	105.9707
105.9707	DCA_se1_ag3_f_02 - phones	D	106.0207
106.0207	DCA_se1_ag3_f_02 - phones	AH0	106.1107
106.0207	DCA_se1_ag3_f_02 - words	and	106.2507
106.1107	DCA_se1_ag3_f_02 - phones	N	106.1907
106.1907	DCA_se1_ag3_f_02 - phones	D	106.2507
106.2507	DCA_se1_ag3_f_02 - phones	S	106.4107
106.2507	DCA_se1_ag3_f_02 - words	seek	106.7807
106.4107	DCA_se1_ag3_f_02 - phones	IY1	106.5407
106.5407	DCA_se1_ag3_f_02 - phones	K	106.7807
106.9668	DCA_int_01 - phones	Y	107.0868
106.9668	DCA_int_01 - words	yeah	107.7868
107.0868	DCA_int_01 - phones	AE1	107.7868
107.7868	DCA_int_01 - phones	sp	107.8168
107.8168	DCA_int_01 - phones	HH	107.9068
107.8168	DCA_int_01 - words	how	107.9368
107.9068	DCA_int_01 - phones	AW1	107.9368
107.9368	DCA_int_01 - phones	D	107.9868
107.9368	DCA_int_01 - words	does	108.0468
107.9868	DCA_int_01 - phones	IH0	108.0168
108.0168	DCA_int_01 - phones	Z	108.0468
108.0468	DCA_int_01 - phones	sp	108.0768
108.0768	DCA_int_01 - phones	DH	108.1268
108.0768	DCA_int_01 - words	that	108.1868
108.1268	DCA_int_01 - phones	AH0	108.1568
108.1568	DCA_int_01 - phones	T	108.1868
108.1868	DCA_int_01 - phones	W	108.2168
108.1868	DCA_int_01 - words	work	108.3568
108.2168	DCA_int_01 - phones	ER1	108.2968
108.2968	DCA_int_01 - phones	K	108.3568
108.3568	DCA_int_01 - phones	sp	108.3968
109.0891	DCA_se1_ag3_f_02 - phones	sil	109.1691
109.1691	DCA_se1_ag3_f_02 - words	oh	109.4691
109.1691	DCA_se1_ag3_f_02 - phones	OW1	109.4691
109.4691	DCA_se1_ag3_f_02 - words	i	109.5891
109.4691	DCA_se1_ag3_f_02 - phones	AY1	109.5891
109.5891	DCA_se1_ag3_f_02 - phones	D	109.6291
109.5891	DCA_se1_ag3_f_02 - words	didn't	109.8391
109.6291	DCA_se1_ag3_f_02 - phones	IH1	109.6891
109.6891	DCA_se1_ag3_f_02 - phones	D	109.7391
109.7391	DCA_se1_ag3_f_02 - phones	N	109.8091
109.8091	DCA_se1_ag3_f_02 - phones	T	109.8391
109.8391	DCA_se1_ag3_f_02 - phones	P	109.8991
109.8391	DCA_se1_ag3_f_02 - words	play	110.0691
109.8991	DCA_se1_ag3_f_02 - phones	L	109.9591
109.9591	DCA_se1_ag3_f_02 - phones	EY1	110.0691
110.0691	DCA_se1_ag3_f_02 - phones	DH	110.1191
110.0691	DCA_se1_ag3_f_02 - words	that	110.2691
110.1191	DCA_se1_ag3_f_02 - phones	AE1	110.2291
110.2291	DCA_se1_ag3_f_02 - phones	T	110.2691
110.2691	DCA_se1_ag3_f_02 - phones	AH0	110.2991
110.2691	DCA_se1_ag3_f_02 - words	until	110.5191
110.2991	DCA_se1_ag3_f_02 - phones	N	110.3491
110.3491	DCA_se1_ag3_f_02 - phones	T	110.4091
110.4091	DCA_se1_ag3_f_02 - phones	IH1	110.4591
110.4591	DCA_se1_ag3_f_02 - phones	L	110.5191
110.5191	DCA_se1_ag3_f_02 - words	i	110.5791
110.5191	DCA_se1_ag3_f_02 - phones	AY1	110.5791
110.5791	DCA_se1_ag3_f_02 - phones	W	110.6591
110.5791	DCA_se1_ag3_f_02 - words	was	110.7791
110.6591	DCA_se1_ag3_f_02 - phones	AH0	110.6891
110.6891	DCA_se1_ag3_f_02 - phones	Z	110.7791
110.7791	DCA_se1_ag3_f_02 - phones	AH0	110.8291
110.7791	DCA_se1_ag3_f_02 - words	about	111.0591
110.8291	DCA_se1_ag3_f_02 - phones	B	110.8691
110.8691	DCA_se1_ag3_f_02 - phones	AW1	110.9791
110.9791	DCA_se1_ag3_f_02 - phones	T	111.0591
111.0591	DCA_se1_ag3_f_02 - phones	sp	111.9818
111.9818	DCA_se1_ag3_f_02 - words	i	112.1318
111.9818	DCA_se1_ag3_f_02 - phones	AY1	112.1318
112.1318	DCA_se1_ag3_f_02 - phones	G	112.2318
112.1318	DCA_se1_ag3_f_02 - words	guess	112.4318
112.2318	DCA_se1_ag3_f_02 - phones	EH1	112.3218
112.3218	DCA_se1_ag3_f_02 - phones	S	112.4318
112.4318	DCA_se1_ag3_f_02 - phones	AH0	112.5118
112.4318	DCA_se1_ag3_f_02 - words	about	112.7518
112.5118	DCA_se1_ag3_f_02 - phones	B	112.5618
112.5618	DCA_se1_ag3_f_02 - phones	AW1	112.6518
112.6518	DCA_se1_ag3_f_02 - phones	T	112.7518
112.7518	DCA_se1_ag3_f_02 - phones	sp	112.8818
112.8818	DCA_se1_ag3_f_02 - phones	T	113.0118
112.8818	DCA_se1_ag3_f_02 - words	ten	113.1518
113.0118	DCA_se1_ag3_f_02 - phones	EH1	113.0818
113.0818	DCA_se1_ag3_f_02 - phones	N	113.1518
113.1518	DCA_se1_ag3_f_02 - phones	Y	113.2118
113.1518	DCA_se1_ag3_f_02 - words	years	113.5018
113.2118	DCA_se1_ag3_f_02 - phones	IH1	113.3018
113.3018	DCA_se1_ag3_f_02 - phones	R	113.4118
113.4118	DCA_se1_ag3_f_02 - phones	Z	113.5018
113.5018	DCA_se1_ag3_f_02 - phones	OW1	113.7118
113.5018	DCA_se1_ag3_f_02 - words	old	113.8118
113.7118	DCA_se1_ag3_f_02 - phones	L	113.7718
113.7718	DCA_se1_ag3_f_02 - phones	D	113.8118
113.8118	DCA_se1_ag3_f_02 - phones	sp	113.9218
114.4994	DCA_se1_ag3_f_02 - phones	B	114.5494
114.4994	DCA_se1_ag3_f_02 - words	because	115.0294
114.5494	DCA_se1_ag3_f_02 - phones	IH0	114.6394
114.6394	DCA_se1_ag3_f_02 - phones	K	114.6894
114.6894	DCA_se1_ag3_f_02 - phones	AH0	114.8894
114.8894	DCA_se1_ag3_f_02 - phones	Z	115.0294
115.0294	DCA_se1_ag3_f_02 - phones	sp	115.0594
115.0594	DCA_se1_ag3_f_02 - phones	DH	115.1194
115.0594	DCA_se1_ag3_f_02 - words	the	115.1694
115.1194	DCA_se1_ag3_f_02 - phones	AH0	115.1694
115.1694	DCA_se1_ag3_f_02 - phones	B	115.2694
115.1694	DCA_se1_ag3_f_02 - words	boys	115.5194
115.2694	DCA_se1_ag3_f_02 - phones	OY1	115.4294
115.4294	DCA_se1_ag3_f_02 - phones	Z	115.5194
115.5194	DCA_se1_ag3_f_02 - phones	W	115.5594
115.5194	DCA_se1_ag3_f_02 - words	were	115.6194
115.5594	DCA_se1_ag3_f_02 - phones	ER0	115.6194
115.6194	DCA_se1_ag3_f_02 - phones	S	115.7394
115.6194	DCA_se1_ag3_f_02 - words	so	115.8794
115.7394	DCA_se1_ag3_f_02 - phones	OW1	115.8794
115.8794	DCA_se1_ag3_f_02 - phones	sp	115.9094
115.9094	DCA_se1_ag3_f_02 - phones	R	116.0094
115.9094	DCA_se1_ag3_f_02 - words	rough	116.2994
116.0094	DCA_se1_ag3_f_02 - phones	AH1	116.1194
116.1194	DCA_se1_ag3_f_02 - phones	F	116.2994
116.2994	DCA_se1_ag3_f_02 - phones	sp	116.3294
116.3294	DCA_se1_ag3_f_02 - phones	Y	116.3794
116.3294	DCA_se1_ag3_f_02 - words	you	116.4194
116.3794	DCA_se1_ag3_f_02 - phones	UW1	116.4194
116.4194	DCA_se1_ag3_f_02 - phones	N	116.4894
116.4194	DCA_se1_ag3_f_02 - words	know	116.5894
116.4894	DCA_se1_ag3_f_02 - phones	OW1	116.5894
116.5894	DCA_se1_ag3_f_02 - phones	sp	116.6894
117.1492	DCA_se1_ag3_f_02 - phones	AH0	117.2092
117.1492	DCA_se1_ag3_f_02 - words	and	117.2492
117.2092	DCA_se1_ag3_f_02 - phones	N	117.2492
117.2492	DCA_se1_ag3_f_02 - phones	EH1	117.3192
117.2492	DCA_se1_ag3_f_02 - words	every	117.4792
117.3192	DCA_se1_ag3_f_02 - phones	V	117.3692
117.3692	DCA_se1_ag3_f_02 - phones	R	117.4292
117.4292	DCA_se1_ag3_f_02 - phones	IY0	117.4792
117.4792	DCA_se1_ag3_f_02 - phones	T	117.5792
117.4792	DCA_se1_ag3_f_02 - words	time	117.7792
117.5792	DCA_se1_ag3_f_02 - phones	AY1	117.6992
117.6992	DCA_se1_ag3_f_02 - phones	M	117.7792
117.7792	DCA_se1_ag3_f_02 - phones	DH	117.8292
117.7792	DCA_se1_ag3_f_02 - words	the	117.9092
117.8292	DCA_se1_ag3_f_02 - phones	IY0	117.9092
117.9092	DCA_se1_ag3_f_02 - phones	G	117.9992
117.9092	DCA_se1_ag3_f_02 - words	girls	118.2292
117.9992	DCA_se1_ag3_f_02 - phones	ER1	118.1092
118.1092	DCA_se1_ag3_f_02 - phones	L	118.1692
118.1692	DCA_se1_ag3_f_02 - phones	Z	118.2292
118.2292	DCA_se1_ag3_f_02 - phones	W	118.2592
118.2292	DCA_se1_ag3_f_02 - words	would	118.3192
118.2592	DCA_se1_ag3_f_02 - phones	UH1	118.2892
118.2892	DCA_se1_ag3_f_02 - phones	D	118.3192
118.3192	DCA_se1_ag3_f_02 - phones	T	118.3892
118.3192	DCA_se1_ag3_f_02 - words	try	118.5392
118.3892	DCA_se1_ag3_f_02 - phones	R	118.4592
118.4592	DCA_se1_ag3_f_02 - phones	AY1	118.5392
118.5392	DCA_se1_ag3_f_02 - phones	T	118.5892
118.5392	DCA_se1_ag3_f_02 - words	to	118.6592
118.5892	DCA_se1_ag3_f_02 - phones	AH0	118.6592
118.6592	DCA_se1_ag3_f_02 - phones	HH	118.7492
118.6592	DCA_se1_ag3_f_02 - words	hide	119.0592
118.7492	DCA_se1_ag3_f_02 - phones	AY1	118.9792
118.9792	DCA_se1_ag3_f_02 - phones	D	119.0592
119.0592	DCA_se1_ag3_f_02 - phones	Y	119.1292
119.0592	DCA_se1_ag3_f_02 - words	usually	119.4692
119.1292	DCA_se1_ag3_f_02 - phones	UW1	119.2192
119.2192	DCA_se1_ag3_f_02 - phones	ZH	119.2992
119.2992	DCA_se1_ag3_f_02 - phones	AH0	119.3492
119.3492	DCA_se1_ag3_f_02 - phones	L	119.3992
119.3992	DCA_se1_ag3_f_02 - phones	IY0	119.4692
119.4692	DCA_se1_ag3_f_02 - phones	W	119.5692
119.4692	DCA_se1_ag3_f_02 - words	one	119.6492
119.5692	DCA_se1_ag3_f_02 - phones	AH1	119.6092
119.6092	DCA_se1_ag3_f_02 - phones	N	119.6492
119.6492	DCA_se1_ag3_f_02 - phones	AH0	119.7092
119.6492	DCA_se1_ag3_f_02 - words	of	119.7392
119.7092	DCA_se1_ag3_f_02 - phones	V	119.7392
119.7392	DCA_se1_ag3_f_02 - phones	DH	119.7992
119.7392	DCA_se1_ag3_f_02 - words	the	119.8292
119.7992	DCA_se1_ag3_f_02 - phones	IY0	119.8292
119.8292	DCA_se1_ag3_f_02 - phones	sp	119.9092
119.9092	DCA_se1_ag3_f_02 - phones	G	119.9592
119.9092	DCA_se1_ag3_f_02 - words	girls	120.1892
119.9592	DCA_se1_ag3_f_02 - phones	ER1	120.0692
120.0692	DCA_se1_ag3_f_02 - phones	L	120.1092
120.1092	DCA_se1_ag3_f_02 - phones	Z	120.1892
120.1892	DCA_se1_ag3_f_02 - phones	W	120.2192
120.1892	DCA_se1_ag3_f_02 - words	would	120.2892
120.2192	DCA_se1_ag3_f_02 - phones	UH1	120.2492
120.2492	DCA_se1_ag3_f_02 - phones	D	120.2892
120.2892	DCA_se1_ag3_f_02 - phones	G	120.3492
120.2892	DCA_se1_ag3_f_02 - words	get	120.4492
120.3492	DCA_se1_ag3_f_02 - phones	IH1	120.4192
120.4192	DCA_se1_ag3_f_02 - phones	T	120.4492
120.4492	DCA_se1_ag3_f_02 - phones	HH	120.5592
120.4492	DCA_se1_ag3_f_02 - words	hurt	120.7192
120.5592	DCA_se1_ag3_f_02 - phones	ER1	120.6492
120.6492	DCA_se1_ag3_f_02 - phones	T	120.7192
120.7192	DCA_se1_ag3_f_02 - phones	S	120.8392
120.7192	DCA_se1_ag3_f_02 - words	so	120.8992
120.8392	DCA_se1_ag3_f_02 - phones	OW1	120.8992
120.8992	DCA_se1_ag3_f_02 - phones	W	120.9692
120.8992	DCA_se1_ag3_f_02 - words	we	121.0292
120.9692	DCA_se1_ag3_f_02 - phones	IY1	121.0292
121.0292	DCA_se1_ag3_f_02 - phones	JH	121.0992
121.0292	DCA_se1_ag3_f_02 - words	just	121.2692
121.0992	DCA_se1_ag3_f_02 - phones	IH0	121.1392
121.1392	DCA_se1_ag3_f_02 - phones	S	121.2292
121.2292	DCA_se1_ag3_f_02 - phones	T	121.2692
121.2692	DCA_se1_ag3_f_02 - phones	N	121.2992
121.2692	DCA_se1_ag3_f_02 - words	never	121.4392
121.2992	DCA_se1_ag3_f_02 - phones	EH1	121.3392
121.3392	DCA_se1_ag3_f_02 - phones	V	121.4092
121.4092	DCA_se1_ag3_f_02 - phones	ER0	121.4392
121.4392	DCA_se1_ag3_f_02 - phones	D	121.4692
121.4392	DCA_se1_ag3_f_02 - words	did	121.5992
121.4692	DCA_se1_ag3_f_02 - phones	IH1	121.5292
121.5292	DCA_se1_ag3_f_02 - phones	D	121.5992
121.5992	DCA_se1_ag3_f_02 - phones	B	121.6792
121.5992	DCA_se1_ag3_f_02 - words	bother	121.9292
121.6792	DCA_se1_ag3_f_02 - phones	AA1	121.7792
121.7792	DCA_se1_ag3_f_02 - phones	DH	121.8692
121.8692	DCA_se1_ag3_f_02 - phones	ER0	121.9292
121.9292	DCA_se1_ag3_f_02 - phones	T	121.9692
121.9292	DCA_se1_ag3_f_02 - words	to	121.9992
121.9692	DCA_se1_ag3_f_02 - phones	AH0	121.9992
121.9992	DCA_se1_ag3_f_02 - phones	sp	122.0792
122.0792	DCA_se1_ag3_f_02 - phones	P	122.1292
122.0792	DCA_se1_ag3_f_02 - words	play	122.3692
122.1292	DCA_se1_ag3_f_02 - phones	L	122.2192
122.2192	DCA_se1_ag3_f_02 - phones	EY1	122.3692
122.3692	DCA_se1_ag3_f_02 - phones	IH0	122.3992
122.3692	DCA_se1_ag3_f_02 - words	it	122.6392
122.3992	DCA_se1_ag3_f_02 - phones	T	122.6392
122.6286	DCA_int_01 - phones	M	122.9086
122.6286	DCA_int_01 - words	mm-hm	123.0586
122.9086	DCA_int_01 - phones	HH	122.9686
122.9686	DCA_int_01 - phones	M	123.0586
123.0586	DCA_int_01 - phones	sp	123.1086
123.7346	DCA_se1_ag3_f_02 - phones	sil	123.7946
123.7660	DCA_int_01 - phones	HH	123.8660
123.7660	DCA_int_01 - words	hm	124.1460
123.7946	DCA_se1_ag3_f_02 - phones	T	123.8446
123.7946	DCA_se1_ag3_f_02 - words	til	123.9346
123.8446	DCA_se1_ag3_f_02 - phones	IH1	123.8746
123.8660	DCA_int_01 - phones	M	124.1460
123.8746	DCA_se1_ag3_f_02 - phones	L	123.9346
123.9346	DCA_se1_ag3_f_02 - words	i	124.0046
123.9346	DCA_se1_ag3_f_02 - phones	AY1	124.0046
124.0046	DCA_se1_ag3_f_02 - phones	W	124.0346
124.0046	DCA_se1_ag3_f_02 - words	was	124.1146
124.0346	DCA_se1_ag3_f_02 - phones	AH0	124.0646
124.0646	DCA_se1_ag3_f_02 - phones	Z	124.1146
124.1146	DCA_se1_ag3_f_02 - phones	AH0	124.1646
124.1146	DCA_se1_ag3_f_02 - words	about	124.3646
124.1646	DCA_se1_ag3_f_02 - phones	B	124.2246
124.2246	DCA_se1_ag3_f_02 - phones	AW1	124.3146
124.3146	DCA_se1_ag3_f_02 - phones	T	124.3646
124.3646	DCA_se1_ag3_f_02 - phones	sp	124.3946
124.3946	DCA_se1_ag3_f_02 - phones	T	124.5246
124.3946	DCA_se1_ag3_f_02 - words	ten	124.6246
124.5246	DCA_se1_ag3_f_02 - phones	EH1	124.5546
124.5546	DCA_se1_ag3_f_02 - phones	N	124.6246
124.6246	DCA_se1_ag3_f_02 - phones	Y	124.7046
124.6246	DCA_se1_ag3_f_02 - words	years	124.9246
124.7046	DCA_se1_ag3_f_02 - phones	IH1	124.7746
124.7746	DCA_se1_ag3_f_02 - phones	R	124.8446
124.8446	DCA_se1_ag3_f_02 - phones	Z	124.9246
124.9246	DCA_se1_ag3_f_02 - phones	OW1	125.1146
124.9246	DCA_se1_ag3_f_02 - words	old	125.1746
125.1146	DCA_se1_ag3_f_02 - phones	L	125.1446
125.1446	DCA_se1_ag3_f_02 - phones	D	125.1746
125.1746	DCA_se1_ag3_f_02 - phones	B	125.2246
125.1746	DCA_se1_ag3_f_02 - words	but	125.2946
125.2246	DCA_se1_ag3_f_02 - phones	AH1	125.2546
125.2546	DCA_se1_ag3_f_02 - phones	T	125.2946
125.2946	DCA_se1_ag3_f_02 - phones	IH0	125.3246
125.2946	DCA_se1_ag3_f_02 - words	it	125.3746
125.3246	DCA_se1_ag3_f_02 - phones	T	125.3746
125.3746	DCA_se1_ag3_f_02 - phones	W	125.4446
125.3746	DCA_se1_ag3_f_02 - words	was	125.5146
125.4446	DCA_se1_ag3_f_02 - phones	AH0	125.4746
125.4746	DCA_se1_ag3_f_02 - phones	Z	125.5146
125.5146	DCA_se1_ag3_f_02 - phones	AH0	125.5646
125.5146	DCA_se1_ag3_f_02 - words	a	125.5646
125.5646	DCA_se1_ag3_f_02 - phones	P	125.6746
125.5646	DCA_se1_ag3_f_02 - words	pretty	125.8646
125.6746	DCA_se1_ag3_f_02 - phones	R	125.7146
125.7146	DCA_se1_ag3_f_02 - phones	IH1	125.7446
125.7446	DCA_se1_ag3_f_02 - phones	T	125.7946
125.7946	DCA_se1_ag3_f_02 - phones	IY0	125.8646
125.8646	DCA_se1_ag3_f_02 - phones	IH1	125.9346
125.8646	DCA_se1_ag3_f_02 - words	interesting	126.3246
125.9346	DCA_se1_ag3_f_02 - phones	N	125.9946
125.9946	DCA_se1_ag3_f_02 - phones	T	126.0546
126.0546	DCA_se1_ag3_f_02 - phones	R	126.0846
126.0846	DCA_se1_ag3_f_02 - phones	AH0	126.1146
126.1146	DCA_se1_ag3_f_02 - phones	S	126.1846
126.1846	DCA_se1_ag3_f_02 - phones	T	126.2446
126.2446	DCA_se1_ag3_f_02 - phones	IH0	126.2746
126.2746	DCA_se1_ag3_f_02 - phones	NG	126.3246
126.3246	DCA_se1_ag3_f_02 - phones	sp	126.3546
126.3546	DCA_se1_ag3_f_02 - phones	G	126.4446
126.3546	DCA_se1_ag3_f_02 - words	game	126.7446
126.4446	DCA_se1_ag3_f_02 - phones	EY1	126.5846
126.5846	DCA_se1_ag3_f_02 - phones	M	126.7446
126.7446	DCA_se1_ag3_f_02 - phones	sp	127.8429
127.6294	DCA_int_01 - phones	sil	127.7094
127.7094	DCA_int_01 - phones	spn	128.5594
127.7094	DCA_int_01 - words	<unk>	128.5594
127.8429	DCA_se1_ag3_f_02 - phones	K	127.8929
127.8429	DCA_se1_ag3_f_02 - words	cause	128.0329
127.8929	DCA_se1_ag3_f_02 - phones	AA1	127.9829
127.9829	DCA_se1_ag3_f_02 - phones	Z	128.0329
128.0329	DCA_se1_ag3_f_02 - phones	DH	128.0629
128.0329	DCA_se1_ag3_f_02 - words	the	128.0929
128.0629	DCA_se1_ag3_f_02 - phones	AH0	128.0929
128.0929	DCA_se1_ag3_f_02 - phones	M	128.1329
128.0929	DCA_se1_ag3_f_02 - words	majority	128.5329
128.1329	DCA_se1_ag3_f_02 - phones	AH0	128.1829
128.1829	DCA_se1_ag3_f_02 - phones	JH	128.2729
128.2729	DCA_se1_ag3_f_02 - phones	AO1	128.3329
128.3329	DCA_se1_ag3_f_02 - phones	R	128.3829
128.3829	DCA_se1_ag3_f_02 - phones	AH0	128.4329
128.4329	DCA_se1_ag3_f_02 - phones	T	128.5029
128.5029	DCA_se1_ag3_f_02 - phones	IY0	128.5329
128.5329	DCA_se1_ag3_f_02 - phones	AH0	128.5729
128.5329	DCA_se1_ag3_f_02 - words	of	128.6029
128.5729	DCA_se1_ag3_f_02 - phones	V	128.6029
128.6029	DCA_se1_ag3_f_02 - phones	AH0	128.6329
128.6029	DCA_se1_ag3_f_02 - words	'em	128.6629
128.6329	DCA_se1_ag3_f_02 - phones	M	128.6629
128.6629	DCA_se1_ag3_f_02 - phones	W	128.6929
128.6629	DCA_se1_ag3_f_02 - words	wanted	128.8529
128.6929	DCA_se1_ag3_f_02 - phones	AO1	128.7629
128.7629	DCA_se1_ag3_f_02 - phones	N	128.7929
128.7929	DCA_se1_ag3_f_02 - phones	IH0	128.8229
128.8229	DCA_se1_ag3_f_02 - phones	D	128.8529
128.8529	DCA_se1_ag3_f_02 - phones	T	128.9029
128.8529	DCA_se1_ag3_f_02 - words	to	128.9429
128.9029	DCA_se1_ag3_f_02 - phones	IH0	128.9429
128.9429	DCA_se1_ag3_f_02 - phones	CH	129.1529
128.9429	DCA_se1_ag3_f_02 - words	cheat	129.2529
129.1529	DCA_se1_ag3_f_02 - phones	IY1	129.2129
129.2129	DCA_se1_ag3_f_02 - phones	T	129.2529
129.2529	DCA_se1_ag3_f_02 - phones	sp	129.4229
129.3870	DCA_int_01 - phones	sil	129.4270
129.4229	DCA_se1_ag3_f_02 - phones	spn	131.3329
129.4229	DCA_se1_ag3_f_02 - words	<unk>	131.3329
129.4270	DCA_int_01 - words	<unk>	131.3570
129.4270	DCA_int_01 - phones	spn	131.3570
131.3329	DCA_se1_ag3_f_02 - phones	sp	131.4729
132.2065	DCA_int_01 - phones	HH	132.2665
132.2065	DCA_int_01 - words	how	132.3565
132.2665	DCA_int_01 - phones	AW1	132.3565
132.3565	DCA_int_01 - phones	D	132.5165
132.3565	DCA_int_01 - words	did	132.6165
132.5165	DCA_int_01 - phones	IH0	132.5765
132.5765	DCA_int_01 - phones	D	132.6165
132.6165	DCA_int_01 - phones	IH1	132.7665
132.6165	DCA_int_01 - words	it	132.7965
132.7665	DCA_int_01 - phones	T	132.7965
132.7965	DCA_int_01 - phones	W	132.8465
132.7965	DCA_int_01 - words	work	132.9965
132.8465	DCA_int_01 - phones	ER1	132.9465
132.9465	DCA_int_01 - phones	K	132.9965
132.9965	DCA_int_01 - phones	AE1	133.0365
132.9965	DCA_int_01 - words	at	133.1265
133.0365	DCA_int_01 - phones	T	133.1265
133.1265	DCA_int_01 - phones	T	133.2065
133.1265	DCA_int_01 - words	ten	133.4065
133.2065	DCA_int_01 - phones	EH1	133.3065
133.3065	DCA_int_01 - phones	N	133.4065
133.4065	DCA_int_01 - phones	Y	133.4365
133.4065	DCA_int_01 - words	years	133.8065
133.4365	DCA_int_01 - phones	IH1	133.4765
133.4765	DCA_int_01 - phones	R	133.5565
133.5565	DCA_int_01 - phones	Z	133.8065
133.8065	DCA_int_01 - phones	sp	133.8365
133.8365	DCA_int_01 - phones	OW1	133.8665
133.8365	DCA_int_01 - words	old	133.9265
133.8665	DCA_int_01 - phones	L	133.8965
133.8965	DCA_int_01 - phones	D	133.9265
133.9265	DCA_int_01 - phones	sp	133.9965
134.4828	DCA_se1_ag3_f_02 - phones	W	134.6128
134.4828	DCA_se1_ag3_f_02 - words	well	134.9728
134.6128	DCA_se1_ag3_f_02 - phones	EH1	134.8128
134.8128	DCA_se1_ag3_f_02 - phones	L	134.9728
134.9728	DCA_se1_ag3_f_02 - phones	sp	135.3928
135.3928	DCA_se1_ag3_f_02 - phones	N	135.5128
135.3928	DCA_se1_ag3_f_02 - words	normally	135.9028
135.5128	DCA_se1_ag3_f_02 - phones	AO1	135.6628
135.6628	DCA_se1_ag3_f_02 - phones	R	135.7128
135.7128	DCA_se1_ag3_f_02 - phones	M	135.7428
135.7428	DCA_se1_ag3_f_02 - phones	AH0	135.7728
135.7728	DCA_se1_ag3_f_02 - phones	L	135.8228
135.8228	DCA_se1_ag3_f_02 - phones	IY0	135.9028
135.9028	DCA_se1_ag3_f_02 - phones	DH	135.9828
135.9028	DCA_se1_ag3_f_02 - words	they	136.1628
135.9828	DCA_se1_ag3_f_02 - phones	EY1	136.1628
136.1628	DCA_se1_ag3_f_02 - phones	W	136.2228
136.1628	DCA_se1_ag3_f_02 - words	would	136.3228
136.2228	DCA_se1_ag3_f_02 - phones	UH1	136.2728
136.2728	DCA_se1_ag3_f_02 - phones	D	136.3228
136.3228	DCA_se1_ag3_f_02 - phones	JH	136.3828
136.3228	DCA_se1_ag3_f_02 - words	just	136.5828
136.3828	DCA_se1_ag3_f_02 - phones	IH0	136.4528
136.4528	DCA_se1_ag3_f_02 - phones	S	136.5328
136.5328	DCA_se1_ag3_f_02 - phones	T	136.5828
136.5828	DCA_se1_ag3_f_02 - phones	G	136.6428
136.5828	DCA_se1_ag3_f_02 - words	give	136.7628
136.6428	DCA_se1_ag3_f_02 - phones	IH1	136.7028
136.7028	DCA_se1_ag3_f_02 - phones	V	136.7628
136.7628	DCA_se1_ag3_f_02 - phones	Y	136.8528
136.7628	DCA_se1_ag3_f_02 - words	you	137.0128
136.8528	DCA_se1_ag3_f_02 - phones	UW1	137.0128
137.0128	DCA_se1_ag3_f_02 - phones	AH0	137.1128
137.0128	DCA_se1_ag3_f_02 - words	a	137.1128
137.1128	DCA_se1_ag3_f_02 - phones	S	137.2228
137.1128	DCA_se1_ag3_f_02 - words	small	137.6728
137.2228	DCA_se1_ag3_f_02 - phones	M	137.2628
137.2628	DCA_se1_ag3_f_02 - phones	AO1	137.4628
137.4628	DCA_se1_ag3_f_02 - phones	L	137.6728
137.6728	DCA_se1_ag3_f_02 - phones	sp	138.4837
138.4837	DCA_se1_ag3_f_02 - phones	HH	138.6237
138.4837	DCA_se1_ag3_f_02 - words	hiding	139.0337
138.6237	DCA_se1_ag3_f_02 - phones	AY1	138.8137
138.8137	DCA_se1_ag3_f_02 - phones	D	138.8537
138.8537	DCA_se1_ag3_f_02 - phones	IH0	138.9037
138.9037	DCA_se1_ag3_f_02 - phones	NG	139.0337
139.0337	DCA_se1_ag3_f_02 - phones	R	139.1137
139.0337	DCA_se1_ag3_f_02 - words	range	139.5637
139.1137	DCA_se1_ag3_f_02 - phones	EY1	139.3137
139.3137	DCA_se1_ag3_f_02 - phones	N	139.4537
139.4537	DCA_se1_ag3_f_02 - phones	JH	139.5637
139.5637	DCA_se1_ag3_f_02 - phones	Y	139.6537
139.5637	DCA_se1_ag3_f_02 - words	you	139.7237
139.6537	DCA_se1_ag3_f_02 - phones	UW1	139.7237
139.7237	DCA_se1_ag3_f_02 - phones	N	139.7837
139.7237	DCA_se1_ag3_f_02 - words	know	140.1437
139.7837	DCA_se1_ag3_f_02 - phones	OW1	140.1437
140.1437	DCA_se1_ag3_f_02 - phones	sp	140.1737
140.1737	DCA_se1_ag3_f_02 - phones	HH	140.2037
140.1737	DCA_se1_ag3_f_02 - words	where	140.3837
140.2037	DCA_se1_ag3_f_02 - phones	W	140.2337
140.2337	DCA_se1_ag3_f_02 - phones	EH1	140.2837
140.2837	DCA_se1_ag3_f_02 - phones	R	140.3837
140.3837	DCA_se1_ag3_f_02 - phones	Y	140.5237
140.3837	DCA_se1_ag3_f_02 - words	you	140.6037
140.5237	DCA_se1_ag3_f_02 - phones	UW1	140.6037
140.6037	DCA_se1_ag3_f_02 - phones	K	140.6637
140.6037	DCA_se1_ag3_f_02 - words	could	140.7537
140.6637	DCA_se1_ag3_f_02 - phones	UH1	140.7137
140.7137	DCA_se1_ag3_f_02 - phones	D	140.7537
140.7537	DCA_se1_ag3_f_02 - phones	HH	140.9137
140.7537	DCA_se1_ag3_f_02 - words	hide	141.2037
140.9137	DCA_se1_ag3_f_02 - phones	AY1	141.1237
141.1237	DCA_se1_ag3_f_02 - phones	D	141.2037
141.2037	DCA_se1_ag3_f_02 - phones	B	141.2337
141.2037	DCA_se1_ag3_f_02 - words	but	141.3537
141.2337	DCA_se1_ag3_f_02 - phones	AH1	141.2737
141.2737	DCA_se1_ag3_f_02 - phones	T	141.3537
141.3537	DCA_se1_ag3_f_02 - phones	Y	141.4237
141.3537	DCA_se1_ag3_f_02 - words	you	141.4737
141.4237	DCA_se1_ag3_f_02 - phones	UW1	141.4737
141.4737	DCA_se1_ag3_f_02 - phones	K	141.5337
141.4737	DCA_se1_ag3_f_02 - words	couldn't	141.6937
141.5337	DCA_se1_ag3_f_02 - phones	UH1	141.5737
141.5737	DCA_se1_ag3_f_02 - phones	D	141.6037
141.6037	DCA_se1_ag3_f_02 - phones	AH0	141.6337
141.6337	DCA_se1_ag3_f_02 - phones	N	141.6637
141.6637	DCA_se1_ag3_f_02 - phones	T	141.6937
141.6937	DCA_se1_ag3_f_02 - phones	HH	141.7737
141.6937	DCA_se1_ag3_f_02 - words	hide	141.9537
141.7737	DCA_se1_ag3_f_02 - phones	AY1	141.9037
141.9037	DCA_se1_ag3_f_02 - phones	D	141.9537
141.9537	DCA_se1_ag3_f_02 - phones	B	141.9837
141.9537	DCA_se1_ag3_f_02 - words	but	142.0737
141.9837	DCA_se1_ag3_f_02 - phones	AH1	142.0137
142.0137	DCA_se1_ag3_f_02 - phones	T	142.0737
142.0737	DCA_se1_ag3_f_02 - phones	S	142.1837
142.0737	DCA_se1_ag3_f_02 - words	so	142.3037
142.1837	DCA_se1_ag3_f_02 - phones	OW1	142.3037
142.3037	DCA_se1_ag3_f_02 - phones	F	142.4637
142.3037	DCA_se1_ag3_f_02 - words	far	142.5937
142.4637	DCA_se1_ag3_f_02 - phones	AA1	142.5637
142.5637	DCA_se1_ag3_f_02 - phones	R	142.5937
142.5937	DCA_se1_ag3_f_02 - phones	AH0	142.6937
142.5937	DCA_se1_ag3_f_02 - words	away	142.9037
142.6937	DCA_se1_ag3_f_02 - phones	W	142.8037
142.8037	DCA_se1_ag3_f_02 - phones	EY1	142.9037
142.9037	DCA_se1_ag3_f_02 - phones	F	143.0137
142.9037	DCA_se1_ag3_f_02 - words	from	143.1737
143.0137	DCA_se1_ag3_f_02 - phones	R	143.0537
143.0537	DCA_se1_ag3_f_02 - phones	AH1	143.0837
143.0837	DCA_se1_ag3_f_02 - phones	M	143.1737
143.1737	DCA_se1_ag3_f_02 - phones	sp	143.2737
143.6645	DCA_se1_ag3_f_02 - phones	HH	143.6945
143.6645	DCA_se1_ag3_f_02 - words	what	143.8245
143.6945	DCA_se1_ag3_f_02 - phones	W	143.7245
143.7245	DCA_se1_ag3_f_02 - phones	AH1	143.7545
143.7545	DCA_se1_ag3_f_02 - phones	T	143.8245
143.8245	DCA_se1_ag3_f_02 - phones	DH	143.8845
143.8245	DCA_se1_ag3_f_02 - words	they	143.9545
143.8845	DCA_se1_ag3_f_02 - phones	EY1	143.9545
143.9545	DCA_se1_ag3_f_02 - phones	K	144.0445
143.9545	DCA_se1_ag3_f_02 - words	call	144.2345
144.0445	DCA_se1_ag3_f_02 - phones	AO1	144.1845
144.1845	DCA_se1_ag3_f_02 - phones	L	144.2345
144.2345	DCA_se1_ag3_f_02 - phones	HH	144.3445
144.2345	DCA_se1_ag3_f_02 - words	home	144.5945
144.3445	DCA_se1_ag3_f_02 - phones	OW1	144.4745
144.4745	DCA_se1_ag3_f_02 - phones	M	144.5945
144.5945	DCA_se1_ag3_f_02 - phones	B	144.6545
144.5945	DCA_se1_ag3_f_02 - words	base	145.0545
144.6545	DCA_se1_ag3_f_02 - phones	EY1	144.8645
144.8645	DCA_se1_ag3_f_02 - phones	S	145.0545
145.0545	DCA_se1_ag3_f_02 - phones	sp	145.8851
145.8851	DCA_se1_ag3_f_02 - phones	AH0	146.0951
145.8851	DCA_se1_ag3_f_02 - words	and	146.1851
146.0951	DCA_se1_ag3_f_02 - phones	N	146.1551
146.1551	DCA_se1_ag3_f_02 - phones	D	146.1851
146.1851	DCA_se1_ag3_f_02 - phones	N	146.2351
146.1851	DCA_se1_ag3_f_02 - words	normally	146.5251
146.2351	DCA_se1_ag3_f_02 - phones	AO1	146.3251
146.3251	DCA_se1_ag3_f_02 - phones	R	146.3751
146.3751	DCA_se1_ag3_f_02 - phones	M	146.4051
146.4051	DCA_se1_ag3_f_02 - phones	AH0	146.4351
146.4351	DCA_se1_ag3_f_02 - phones	L	146.4751
146.4751	DCA_se1_ag3_f_02 - phones	IY0	146.5251
146.5251	DCA_se1_ag3_f_02 - phones	Y	146.5751
146.5251	DCA_se1_ag3_f_02 - words	you	146.6251
146.5751	DCA_se1_ag3_f_02 - phones	UW1	146.6251
146.6251	DCA_se1_ag3_f_02 - phones	HH	146.7051
146.6251	DCA_se1_ag3_f_02 - words	had	146.8551
146.7051	DCA_se1_ag3_f_02 - phones	AE1	146.7851
146.7851	DCA_se1_ag3_f_02 - phones	D	146.8551
146.8551	DCA_se1_ag3_f_02 - phones	T	146.9451
146.8551	DCA_se1_ag3_f_02 - words	two	147.0251
146.9451	DCA_se1_ag3_f_02 - phones	UW1	147.0251
147.0251	DCA_se1_ag3_f_02 - words	or	147.0951
147.0251	DCA_se1_ag3_f_02 - phones	ER0	147.0951
147.0951	DCA_se1_ag3_f_02 - phones	TH	147.1651
147.0951	DCA_se1_ag3_f_02 - words	three	147.3351
147.1651	DCA_se1_ag3_f_02 - phones	R	147.2551
147.2551	DCA_se1_ag3_f_02 - phones	IY1	147.3351
147.3351	DCA_se1_ag3_f_02 - phones	DH	147.3751
147.3351	DCA_se1_ag3_f_02 - words	that	147.4651
147.3751	DCA_se1_ag3_f_02 - phones	AH0	147.4051
147.4051	DCA_se1_ag3_f_02 - phones	T	147.4651
147.4651	DCA_se1_ag3_f_02 - phones	W	147.5251
147.4651	DCA_se1_ag3_f_02 - words	would	147.6151
147.5251	DCA_se1_ag3_f_02 - phones	UH1	147.5651
147.5651	DCA_se1_ag3_f_02 - phones	D	147.6151
147.6151	DCA_se1_ag3_f_02 - phones	CH	147.8051
147.6151	DCA_se1_ag3_f_02 - words	cheat	148.0651
147.8051	DCA_se1_ag3_f_02 - phones	IY1	147.9851
147.9851	DCA_se1_ag3_f_02 - phones	T	148.0651
148.2740	DCA_se1_ag3_f_02 - phones	sil	148.3140
148.3140	DCA_se1_ag3_f_02 - phones	B	148.3840
148.3140	DCA_se1_ag3_f_02 - words	but	148.5840
148.3840	DCA_se1_ag3_f_02 - phones	AH1	148.4840
148.4840	DCA_se1_ag3_f_02 - phones	T	148.5840
148.5840	DCA_se1_ag3_f_02 - phones	sp	150.9825
149.7540	DCA_int_01 - phones	B	149.8540
149.7540	DCA_int_01 - words	by	149.9740
149.8540	DCA_int_01 - phones	AY1	149.9740
149.9740	DCA_int_01 - phones	HH	150.0540
149.9740	DCA_int_01 - words	hiding	150.3840
150.0540	DCA_int_01 - phones	AY1	150.1440
150.1440	DCA_int_01 - phones	D	150.1940
150.1940	DCA_int_01 - phones	IH0	150.2340
150.2340	DCA_int_01 - phones	NG	150.3840
150.3840	DCA_int_01 - phones	sp	150.4840
150.4840	DCA_int_01 - phones	F	150.5540
150.4840	DCA_int_01 - words	farther	150.9140
150.5540	DCA_int_01 - phones	AA1	150.6240
150.6240	DCA_int_01 - phones	R	150.6840
150.6840	DCA_int_01 - phones	DH	150.7440
150.7440	DCA_int_01 - phones	ER0	150.9140
150.9140	DCA_int_01 - phones	AW1	150.9540
150.9140	DCA_int_01 - words	out	151.0040
150.9540	DCA_int_01 - phones	T	151.0040
150.9825	DCA_se1_ag3_f_02 - phones	R	151.1525
150.9825	DCA_se1_ag3_f_02 - words	right	151.4125
151.1525	DCA_se1_ag3_f_02 - phones	AY1	151.2425
151.2425	DCA_se1_ag3_f_02 - phones	T	151.4125
151.4125	DCA_se1_ag3_f_02 - phones	sp	151.4425
151.4425	DCA_se1_ag3_f_02 - phones	F	151.6125
151.4425	DCA_se1_ag3_f_02 - words	farther	151.9025
151.6125	DCA_se1_ag3_f_02 - phones	AA1	151.7025
151.7025	DCA_se1_ag3_f_02 - phones	R	151.7325
151.7325	DCA_se1_ag3_f_02 - phones	DH	151.7625
151.7625	DCA_se1_ag3_f_02 - phones	ER0	151.9025
151.9025	DCA_se1_ag3_f_02 - phones	AW1	152.0925
151.9025	DCA_se1_ag3_f_02 - words	out	152.1425
152.0925	DCA_se1_ag3_f_02 - phones	T	152.1425
152.1425	DCA_se1_ag3_f_02 - phones	AH0	152.2225
152.1425	DCA_se1_ag3_f_02 - words	and	152.3225
152.2225	DCA_se1_ag3_f_02 - phones	N	152.2825
152.2825	DCA_se1_ag3_f_02 - phones	D	152.3225
152.3225	DCA_se1_ag3_f_02 - phones	DH	152.3625
152.3225	DCA_se1_ag3_f_02 - words	then	152.6725
152.3625	DCA_se1_ag3_f_02 - phones	EH1	152.4825
152.4825	DCA_se1_ag3_f_02 - phones	N	152.6725
152.6725	DCA_se1_ag3_f_02 - phones	sp	152.7025
152.7025	DCA_se1_ag3_f_02 - phones	DH	152.7725
152.7025	DCA_se1_ag3_f_02 - words	that	152.9125
152.7725	DCA_se1_ag3_f_02 - phones	AE1	152.8125
152.8125	DCA_se1_ag3_f_02 - phones	T	152.9125
152.9125	DCA_se1_ag3_f_02 - phones	W	152.9425
152.9125	DCA_se1_ag3_f_02 - words	would	153.0225
152.9425	DCA_se1_ag3_f_02 - phones	UH1	152.9725
152.9725	DCA_se1_ag3_f_02 - phones	D	153.0225
153.0225	DCA_se1_ag3_f_02 - phones	K	153.1025
153.0225	DCA_se1_ag3_f_02 - words	cause	153.3425
153.1025	DCA_se1_ag3_f_02 - phones	AO1	153.2525
153.2525	DCA_se1_ag3_f_02 - phones	Z	153.3425
153.3425	DCA_se1_ag3_f_02 - phones	HH	153.3925
153.3425	DCA_se1_ag3_f_02 - words	him	153.5025
153.3925	DCA_se1_ag3_f_02 - phones	IH1	153.4425
153.4425	DCA_se1_ag3_f_02 - phones	M	153.5025
153.5025	DCA_se1_ag3_f_02 - phones	N	153.5925
153.5025	DCA_se1_ag3_f_02 - words	not	153.7525
153.5925	DCA_se1_ag3_f_02 - phones	AA1	153.7025
153.7025	DCA_se1_ag3_f_02 - phones	T	153.7525
153.7525	DCA_se1_ag3_f_02 - phones	T	153.7925
153.7525	DCA_se1_ag3_f_02 - words	to	153.8525
153.7925	DCA_se1_ag3_f_02 - phones	IH0	153.8525
153.8525	DCA_se1_ag3_f_02 - phones	G	153.9225
153.8525	DCA_se1_ag3_f_02 - words	get	154.0925
153.9225	DCA_se1_ag3_f_02 - phones	IH1	154.0025
154.0025	DCA_se1_ag3_f_02 - phones	T	154.0925
154.0925	DCA_se1_ag3_f_02 - phones	K	154.2325
154.0925	DCA_se1_ag3_f_02 - words	caught	154.4225
154.2325	DCA_se1_ag3_f_02 - phones	AO1	154.3625
154.3625	DCA_se1_ag3_f_02 - phones	T	154.4225
154.4225	DCA_se1_ag3_f_02 - phones	B	154.4825
154.4225	DCA_se1_ag3_f_02 - words	because	154.7825
154.4825	DCA_se1_ag3_f_02 - phones	IH0	154.5425
154.5425	DCA_se1_ag3_f_02 - phones	K	154.6125
154.6125	DCA_se1_ag3_f_02 - phones	AH0	154.7425
154.7425	DCA_se1_ag3_f_02 - phones	Z	154.7825
154.7825	DCA_se1_ag3_f_02 - phones	DH	154.8225
154.7825	DCA_se1_ag3_f_02 - words	they	154.8725
154.8225	DCA_se1_ag3_f_02 - phones	EY1	154.8725
154.8725	DCA_se1_ag3_f_02 - phones	W	154.9125
154.8725	DCA_se1_ag3_f_02 - words	would	154.9925
154.9125	DCA_se1_ag3_f_02 - phones	UH1	154.9625
154.9625	DCA_se1_ag3_f_02 - phones	D	154.9925
154.9925	DCA_se1_ag3_f_02 - phones	B	155.0525
154.9925	DCA_se1_ag3_f_02 - words	be	155.1425
155.0525	DCA_se1_ag3_f_02 - phones	IY1	155.1425
155.1425	DCA_se1_ag3_f_02 - phones	L	155.2225
155.1425	DCA_se1_ag3_f_02 - words	looking	155.4925
155.2225	DCA_se1_ag3_f_02 - phones	UH1	155.2825
155.2825	DCA_se1_ag3_f_02 - phones	K	155.3525
155.3525	DCA_se1_ag3_f_02 - phones	IH0	155.3925
155.3925	DCA_se1_ag3_f_02 - phones	NG	155.4925
155.4925	DCA_se1_ag3_f_02 - phones	F	155.5725
155.4925	DCA_se1_ag3_f_02 - words	for	155.7025
155.5725	DCA_se1_ag3_f_02 - phones	AO1	155.6525
155.6525	DCA_se1_ag3_f_02 - phones	R	155.7025
155.7025	DCA_se1_ag3_f_02 - phones	IH0	155.7425
155.7025	DCA_se1_ag3_f_02 - words	him	155.8225
155.7425	DCA_se1_ag3_f_02 - phones	M	155.8225
155.8225	DCA_se1_ag3_f_02 - phones	IH0	155.8525
155.8225	DCA_se1_ag3_f_02 - words	in	155.9425
155.8525	DCA_se1_ag3_f_02 - phones	N	155.9425
155.9425	DCA_se1_ag3_f_02 - phones	DH	155.9825
155.9425	DCA_se1_ag3_f_02 - words	the	156.0125
155.9825	DCA_se1_ag3_f_02 - phones	AH0	156.0125
156.0125	DCA_se1_ag3_f_02 - phones	sp	156.0625
156.0625	DCA_se1_ag3_f_02 - phones	K	156.1625
156.0625	DCA_se1_ag3_f_02 - words	closer	156.4925
156.1625	DCA_se1_ag3_f_02 - phones	L	156.2125
156.2125	DCA_se1_ag3_f_02 - phones	OW1	156.3225
156.3225	DCA_se1_ag3_f_02 - phones	S	156.4425
156.4425	DCA_se1_ag3_f_02 - phones	ER0	156.4925
156.4925	DCA_se1_ag3_f_02 - phones	P	156.5925
156.4925	DCA_se1_ag3_f_02 - words	place	156.8925
156.5925	DCA_se1_ag3_f_02 - phones	L	156.6525
156.6525	DCA_se1_ag3_f_02 - phones	EY1	156.7925
156.7925	DCA_se1_ag3_f_02 - phones	S	156.8925
156.8925	DCA_se1_ag3_f_02 - phones	AH0	156.9325
156.8925	DCA_se1_ag3_f_02 - words	and	157.0025
156.9325	DCA_se1_ag3_f_02 - phones	N	156.9625
156.9625	DCA_se1_ag3_f_02 - phones	D	157.0025
157.0025	DCA_se1_ag3_f_02 - phones	W	157.1025
157.0025	DCA_se1_ag3_f_02 - words	while	157.2525
157.1025	DCA_se1_ag3_f_02 - phones	AY1	157.1825
157.1825	DCA_se1_ag3_f_02 - phones	L	157.2525
157.2525	DCA_se1_ag3_f_02 - phones	DH	157.2825
157.2525	DCA_se1_ag3_f_02 - words	they	157.3125
157.2825	DCA_se1_ag3_f_02 - phones	EY1	157.3125
157.3125	DCA_se1_ag3_f_02 - phones	W	157.3425
157.3125	DCA_se1_ag3_f_02 - words	was	157.4425
157.3425	DCA_se1_ag3_f_02 - phones	AH0	157.3725
157.3725	DCA_se1_ag3_f_02 - phones	Z	157.4425
157.4425	DCA_se1_ag3_f_02 - phones	L	157.4725
157.4425	DCA_se1_ag3_f_02 - words	looking	157.6625
157.4725	DCA_se1_ag3_f_02 - phones	UH1	157.5225
157.5225	DCA_se1_ag3_f_02 - phones	K	157.5525
157.5525	DCA_se1_ag3_f_02 - phones	IH0	157.5825
157.5825	DCA_se1_ag3_f_02 - phones	NG	157.6625
157.6625	DCA_se1_ag3_f_02 - phones	F	157.7325
157.6625	DCA_se1_ag3_f_02 - words	for	157.8325
157.7325	DCA_se1_ag3_f_02 - phones	AO1	157.8025
157.8025	DCA_se1_ag3_f_02 - phones	R	157.8325
157.8325	DCA_se1_ag3_f_02 - phones	IH0	157.8625
157.8325	DCA_se1_ag3_f_02 - words	him	157.9125
157.8625	DCA_se1_ag3_f_02 - phones	M	157.9125
157.9125	DCA_se1_ag3_f_02 - phones	IH0	157.9425
157.9125	DCA_se1_ag3_f_02 - words	in	157.9725
157.9425	DCA_se1_ag3_f_02 - phones	N	157.9725
157.9725	DCA_se1_ag3_f_02 - words	a	158.0525
157.9725	DCA_se1_ag3_f_02 - phones	AH0	158.0525
158.0525	DCA_se1_ag3_f_02 - phones	K	158.1325
158.0525	DCA_se1_ag3_f_02 - words	closer	158.4525
158.1325	DCA_se1_ag3_f_02 - phones	L	158.1825
158.1825	DCA_se1_ag3_f_02 - phones	OW1	158.2825
158.2825	DCA_se1_ag3_f_02 - phones	S	158.3925
158.3925	DCA_se1_ag3_f_02 - phones	ER0	158.4525
158.4525	DCA_se1_ag3_f_02 - phones	P	158.5225
158.4525	DCA_se1_ag3_f_02 - words	place	158.7825
158.5225	DCA_se1_ag3_f_02 - phones	L	158.5825
158.5825	DCA_se1_ag3_f_02 - phones	EY1	158.7025
158.7025	DCA_se1_ag3_f_02 - phones	S	158.7825
158.7825	DCA_se1_ag3_f_02 - phones	DH	158.8125
158.7825	DCA_se1_ag3_f_02 - words	then	158.8725
158.8125	DCA_se1_ag3_f_02 - phones	EH1	158.8425
158.8425	DCA_se1_ag3_f_02 - phones	N	158.8725
158.8725	DCA_se1_ag3_f_02 - phones	N	158.9325
158.8725	DCA_se1_ag3_f_02 - words	normally	159.2525
158.9325	DCA_se1_ag3_f_02 - phones	AO1	159.0025
159.0025	DCA_se1_ag3_f_02 - phones	R	159.0725
159.0725	DCA_se1_ag3_f_02 - phones	M	159.1225
159.1225	DCA_se1_ag3_f_02 - phones	L	159.1925
159.1925	DCA_se1_ag3_f_02 - phones	IY0	159.2525
159.2525	DCA_se1_ag3_f_02 - phones	DH	159.3125
159.2525	DCA_se1_ag3_f_02 - words	they	159.4125
159.3125	DCA_se1_ag3_f_02 - phones	EY1	159.4125
159.4125	DCA_se1_ag3_f_02 - phones	W	159.4625
159.4125	DCA_se1_ag3_f_02 - words	would	159.5625
159.4625	DCA_se1_ag3_f_02 - phones	UH1	159.5025
159.5025	DCA_se1_ag3_f_02 - phones	D	159.5625
159.5625	DCA_se1_ag3_f_02 - phones	G	159.6325
159.5625	DCA_se1_ag3_f_02 - words	get	159.7425
159.6325	DCA_se1_ag3_f_02 - phones	EH1	159.6925
159.6925	DCA_se1_ag3_f_02 - phones	T	159.7425
159.7425	DCA_se1_ag3_f_02 - phones	sp	159.8025
159.8025	DCA_se1_ag3_f_02 - phones	B	159.8525
159.8025	DCA_se1_ag3_f_02 - words	back	160.1925
159.8525	DCA_se1_ag3_f_02 - phones	AE1	160.0525
160.0525	DCA_se1_ag3_f_02 - phones	K	160.1925
160.5360	DCA_int_01 - phones	M	160.5660
160.5360	DCA_int_01 - words	mm-hm	161.1460
160.5660	DCA_int_01 - phones	HH	160.7260
160.7260	DCA_int_01 - phones	M	161.1460
161.1460	DCA_int_01 - phones	sp	161.2860
162.2559	DCA_int_01 - phones	W	162.4159
162.2559	DCA_int_01 - words	well	162.8259
162.4159	DCA_int_01 - phones	EH1	162.7159
162.7159	DCA_int_01 - phones	L	162.8259
162.8259	DCA_int_01 - phones	sp	163.0159
163.2243	DCA_int_01 - phones	HH	163.3643
163.2243	DCA_int_01 - words	how	163.4343
163.3643	DCA_int_01 - phones	AW1	163.4343
163.4343	DCA_int_01 - phones	D	163.5243
163.4343	DCA_int_01 - words	did	163.6343
163.5243	DCA_int_01 - phones	IH0	163.5843
163.5843	DCA_int_01 - phones	D	163.6343
163.6343	DCA_int_01 - phones	IH0	163.7243
163.6343	DCA_int_01 - words	it	163.8143
163.7243	DCA_int_01 - phones	T	163.8143
163.8143	DCA_int_01 - phones	W	163.8743
163.8143	DCA_int_01 - words	work	164.0843
163.8743	DCA_int_01 - phones	ER1	163.9843
163.9843	DCA_int_01 - phones	K	164.0843
164.0843	DCA_int_01 - phones	AY1	164.1143
164.0843	DCA_int_01 - words	i	164.1143
164.1143	DCA_int_01 - phones	M	164.2143
164.1143	DCA_int_01 - words	mean	164.3143
164.2143	DCA_int_01 - phones	IY1	164.2843
164.2843	DCA_int_01 - phones	N	164.3143
164.3143	DCA_int_01 - phones	sp	164.3443
164.3443	DCA_int_01 - phones	HH	164.3943
164.3443	DCA_int_01 - words	how	164.5843
164.3943	DCA_int_01 - phones	AW1	164.5843
164.5843	DCA_int_01 - phones	D	164.6543
164.5843	DCA_int_01 - words	did	164.7443
164.6543	DCA_int_01 - phones	IH0	164.7143
164.7143	DCA_int_01 - phones	D	164.7443
164.7443	DCA_int_01 - phones	DH	164.8043
164.7443	DCA_int_01 - words	they	164.8843
164.8043	DCA_int_01 - phones	EY1	164.8843
164.8843	DCA_int_01 - phones	sp	166.2181
166.2181	DCA_int_01 - phones	HH	166.2581
166.2181	DCA_int_01 - words	how	166.5081
166.2581	DCA_int_01 - phones	AW1	166.5081
166.5081	DCA_int_01 - phones	D	166.6081
166.5081	DCA_int_01 - words	did	166.8481
166.6081	DCA_int_01 - phones	IH0	166.6581
166.6581	DCA_int_01 - phones	D	166.8481
166.8481	DCA_int_01 - words	uh	167.2181
166.8481	DCA_int_01 - phones	AH1	167.2181
167.2181	DCA_int_01 - phones	Y	167.3481
167.2181	DCA_int_01 - words	you	167.5181
167.3481	DCA_int_01 - phones	UW1	167.5181
167.5181	DCA_int_01 - phones	W	167.5881
167.5181	DCA_int_01 - words	win	167.6881
167.5881	DCA_int_01 - phones	IH1	167.6281
167.6281	DCA_int_01 - phones	N	167.6881
167.6881	DCA_int_01 - phones	ER0	167.8981
167.6881	DCA_int_01 - words	or	167.8981
167.8981	DCA_int_01 - phones	L	167.9281
167.8981	DCA_int_01 - words	lose	168.2681
167.9281	DCA_int_01 - phones	UW1	168.2181
168.2181	DCA_int_01 - phones	Z	168.2681
168.2681	DCA_int_01 - words	or	168.5481
168.2681	DCA_int_01 - phones	ER0	168.5481
170.1933	DCA_int_01 - phones	IH0	170.3433
170.1933	DCA_int_01 - words	in	170.3733
170.3433	DCA_int_01 - phones	N	170.3733
170.3733	DCA_int_01 - phones	AH1	170.4033
170.3733	DCA_int_01 - words	other	170.5033
170.4033	DCA_int_01 - phones	DH	170.4433
170.4433	DCA_int_01 - phones	ER0	170.5033
170.5033	DCA_int_01 - phones	W	170.5533
170.5033	DCA_int_01 - words	words	170.7633
170.5533	DCA_int_01 - phones	ER1	170.6933
170.6933	DCA_int_01 - phones	D	170.7333
170.7333	DCA_int_01 - phones	Z	170.7633
170.7633	DCA_int_01 - phones	JH	170.7933
170.7633	DCA_int_01 - words	just	170.9733
170.7933	DCA_int_01 - phones	IH0	170.8433
170.8433	DCA_int_01 - phones	S	170.9733
170.9733	DCA_int_01 - phones	sp	171.0133
171.0133	DCA_int_01 - phones	S	171.0633
171.0133	DCA_int_01 - words	sort	171.2233
171.0633	DCA_int_01 - phones	AO1	171.1433
171.1433	DCA_int_01 - phones	R	171.1733
171.1733	DCA_int_01 - phones	T	171.2233
171.2233	DCA_int_01 - phones	AH0	171.2533
171.2233	DCA_int_01 - words	of	171.3333
171.2533	DCA_int_01 - phones	V	171.3333
171.3333	DCA_int_01 - phones	D	171.3633
171.3333	DCA_int_01 - words	describe	171.8833
171.3633	DCA_int_01 - phones	IH0	171.4433
171.4433	DCA_int_01 - phones	S	171.5233
171.5233	DCA_int_01 - phones	K	171.5833
171.5833	DCA_int_01 - phones	R	171.6633
171.6633	DCA_int_01 - phones	AY1	171.7933
171.7933	DCA_int_01 - phones	B	171.8833
171.8833	DCA_int_01 - phones	HH	171.9333
171.8833	DCA_int_01 - words	how	172.0933
171.9333	DCA_int_01 - phones	AW1	172.0933
172.0933	DCA_int_01 - phones	DH	172.1533
172.0933	DCA_int_01 - words	the	172.2333
172.1533	DCA_int_01 - phones	AH0	172.2333
172.2333	DCA_int_01 - phones	sp	172.3533
172.6135	DCA_int_01 - phones	HH	172.7435
172.6135	DCA_int_01 - words	how	172.8035
172.7435	DCA_int_01 - phones	AW1	172.8035
172.8035	DCA_int_01 - phones	sp	172.8335
172.8335	DCA_int_01 - phones	DH	172.8735
172.8335	DCA_int_01 - words	the	172.9435
172.8735	DCA_int_01 - phones	IY0	172.9435
172.9435	DCA_int_01 - phones	G	173.0135
172.9435	DCA_int_01 - words	game	173.2135
173.0135	DCA_int_01 - phones	EY1	173.1235
173.1235	DCA_int_01 - phones	M	173.2135
173.2135	DCA_int_01 - phones	sp	173.2435
173.2435	DCA_int_01 - phones	W	173.2735
173.2435	DCA_int_01 - words	was	173.3335
173.2735	DCA_int_01 - phones	AO1	173.3035
173.3035	DCA_int_01 - phones	Z	173.3335
173.3335	DCA_int_01 - phones	sp	173.4735
173.4735	DCA_int_01 - phones	P	173.5135
173.4735	DCA_int_01 - words	played	173.8135
173.5135	DCA_int_01 - phones	L	173.5935
173.5935	DCA_int_01 - phones	EY1	173.7335
173.7335	DCA_int_01 - phones	D	173.8135
173.8135	DCA_int_01 - phones	sp	174.8493
174.8493	DCA_int_01 - phones	P	174.8893
174.8493	DCA_int_01 - words	pretend	175.2493
174.8893	DCA_int_01 - phones	R	174.9293
174.9293	DCA_int_01 - phones	IY0	174.9893
174.9893	DCA_int_01 - phones	T	175.0693
175.0693	DCA_int_01 - phones	EH1	175.1593
175.1593	DCA_int_01 - phones	N	175.1993
175.1993	DCA_int_01 - phones	D	175.2493
175.2493	DCA_int_01 - phones	L	175.2893
175.2493	DCA_int_01 - words	like	175.4693
175.2893	DCA_int_01 - phones	AY1	175.3493
175.3493	DCA_int_01 - phones	K	175.4693
175.4693	DCA_int_01 - phones	AY1	175.5493
175.4693	DCA_int_01 - words	i'm	175.6293
175.5493	DCA_int_01 - phones	M	175.6293
175.6293	DCA_int_01 - phones	AH0	175.6993
175.6293	DCA_int_01 - words	a	175.6993
175.6993	DCA_int_01 - phones	sp	175.8093
175.8093	DCA_int_01 - phones	F	175.8493
175.8093	DCA_int_01 - words	foreigner	176.1793
175.8493	DCA_int_01 - phones	AO1	175.9593
175.9593	DCA_int_01 - phones	R	176.0993
176.0993	DCA_int_01 - phones	N	176.1393
176.1393	DCA_int_01 - phones	ER0	176.1793
176.1793	DCA_int_01 - phones	JH	176.2293
176.1793	DCA_int_01 - words	just	176.3693
176.2293	DCA_int_01 - phones	IH0	176.2893
176.2893	DCA_int_01 - phones	S	176.3693
176.3693	DCA_int_01 - phones	sp	176.3993
176.3993	DCA_int_01 - phones	G	176.4893
176.3993	DCA_int_01 - words	got	176.5893
176.4893	DCA_int_01 - phones	AA1	176.5193
176.5193	DCA_int_01 - phones	T	176.5893
176.5893	DCA_int_01 - phones	AO1	176.6493
176.5893	DCA_int_01 - words	off	176.6993
176.6493	DCA_int_01 - phones	F	176.6993
176.6993	DCA_int_01 - phones	sp	176.7893
176.7893	DCA_int_01 - phones	DH	176.8293
176.7893	DCA_int_01 - words	the	176.8993
176.8293	DCA_int_01 - phones	AH0	176.8993
176.8993	DCA_int_01 - phones	sp	176.9393
176.9393	DCA_int_01 - phones	B	176.9793
176.9393	DCA_int_01 - words	boat	177.1893
176.9793	DCA_int_01 - phones	OW1	177.1593
177.1593	DCA_int_01 - phones	T	177.1893
177.1893	DCA_int_01 - phones	AH0	177.2193
177.1893	DCA_int_01 - words	and	177.2593
177.2193	DCA_int_01 - phones	N	177.2593
177.2593	DCA_int_01 - words	i	177.2893
177.2593	DCA_int_01 - phones	AY1	177.2893
177.2893	DCA_int_01 - phones	sp	177.3693
177.3693	DCA_int_01 - phones	N	177.4293
177.3693	DCA_int_01 - words	never	177.6593
177.4293	DCA_int_01 - phones	EH1	177.4593
177.4593	DCA_int_01 - phones	V	177.6293
177.6293	DCA_int_01 - phones	ER0	177.6593
177.6593	DCA_int_01 - phones	HH	177.7193
177.6593	DCA_int_01 - words	heard	177.9493
177.7193	DCA_int_01 - phones	ER1	177.8893
177.8893	DCA_int_01 - phones	D	177.9493
177.9493	DCA_int_01 - phones	sp	178.0493
178.0493	DCA_int_01 - phones	AH0	178.0893
178.0493	DCA_int_01 - words	of	178.1393
178.0893	DCA_int_01 - phones	V	178.1393
178.1393	DCA_int_01 - phones	IH1	178.1793
178.1393	DCA_int_01 - words	it	178.2693
178.1793	DCA_int_01 - phones	T	178.2693
178.2345	DCA_se1_ag3_f_02 - phones	sil	178.3245
178.2693	DCA_int_01 - phones	spn	178.7393
178.2693	DCA_int_01 - words	<unk>	178.7393
178.3245	DCA_se1_ag3_f_02 - phones	AH1	178.3545
178.3245	DCA_se1_ag3_f_02 - words	uh-huh	178.4245
178.3545	DCA_se1_ag3_f_02 - phones	HH	178.3945
178.3945	DCA_se1_ag3_f_02 - phones	AH1	178.4245
178.4245	DCA_se1_ag3_f_02 - phones	sp	179.3775
179.3775	DCA_se1_ag3_f_02 - phones	W	179.4375
179.3775	DCA_se1_ag3_f_02 - words	well	179.7975
179.4375	DCA_se1_ag3_f_02 - phones	EH1	179.5875
179.5875	DCA_se1_ag3_f_02 - phones	L	179.7975
179.7975	DCA_se1_ag3_f_02 - phones	sp	179.8775
179.8775	DCA_se1_ag3_f_02 - phones	Y	180.0775
179.8775	DCA_se1_ag3_f_02 - words	you	180.1875
180.0775	DCA_se1_ag3_f_02 - phones	UW1	180.1875
180.1875	DCA_se1_ag3_f_02 - phones	T	180.2775
180.1875	DCA_se1_ag3_f_02 - words	take	180.5675
180.2775	DCA_se1_ag3_f_02 - phones	EY1	180.4575
180.4575	DCA_se1_ag3_f_02 - phones	K	180.5675
180.5675	DCA_se1_ag3_f_02 - phones	DH	180.6175
180.5675	DCA_se1_ag3_f_02 - words	the	180.8775
180.6175	DCA_se1_ag3_f_02 - phones	AH0	180.8775
181.1609	DCA_se1_ag3_f_02 - phones	sil	181.2009
181.2009	DCA_se1_ag3_f_02 - phones	W	181.3109
181.2009	DCA_se1_ag3_f_02 - words	well	181.4109
181.3109	DCA_se1_ag3_f_02 - phones	EH1	181.3509
181.3509	DCA_se1_ag3_f_02 - phones	L	181.4109
181.4109	DCA_se1_ag3_f_02 - phones	S	181.5509
181.4109	DCA_se1_ag3_f_02 - words	some	181.7609
181.5509	DCA_se1_ag3_f_02 - phones	AH1	181.6409
181.6409	DCA_se1_ag3_f_02 - phones	M	181.7609
181.7609	DCA_se1_ag3_f_02 - phones	CH	181.8509
181.7609	DCA_se1_ag3_f_02 - words	children	182.1609
181.8509	DCA_se1_ag3_f_02 - phones	IH1	181.8809
181.8809	DCA_se1_ag3_f_02 - phones	L	181.9809
181.9809	DCA_se1_ag3_f_02 - phones	D	182.0509
182.0509	DCA_se1_ag3_f_02 - phones	R	182.0809
182.0809	DCA_se1_ag3_f_02 - phones	AH0	182.1109
182.1109	DCA_se1_ag3_f_02 - phones	N	182.1609
182.1609	DCA_se1_ag3_f_02 - phones	DH	182.2209
182.1609	DCA_se1_ag3_f_02 - words	they	182.3409
182.2209	DCA_se1_ag3_f_02 - phones	EY1	182.3409
182.3409	DCA_se1_ag3_f_02 - phones	K	182.4509
182.3409	DCA_se1_ag3_f_02 - words	count	182.6509
182.4509	DCA_se1_ag3_f_02 - phones	AW1	182.5509
182.5509	DCA_se1_ag3_f_02 - phones	N	182.6209
182.6209	DCA_se1_ag3_f_02 - phones	T	182.6509
182.6509	DCA_se1_ag3_f_02 - phones	sp	182.6809
182.6809	DCA_se1_ag3_f_02 - phones	F	182.7709
182.6809	DCA_se1_ag3_f_02 - words	from	182.9609
182.7709	DCA_se1_ag3_f_02 - phones	ER0	182.8209
182.8209	DCA_se1_ag3_f_02 - phones	M	182.9609
182.9609	DCA_se1_ag3_f_02 - phones	W	183.0309
182.9609	DCA_se1_ag3_f_02 - words	one	183.2609
183.0309	DCA_se1_ag3_f_02 - phones	AH1	183.1409
183.1409	DCA_se1_ag3_f_02 - phones	N	183.2609
183.2609	DCA_se1_ag3_f_02 - phones	sp	183.3009
183.3009	DCA_se1_ag3_f_02 - phones	T	183.3509
183.3009	DCA_se1_ag3_f_02 - words	to	183.3809
183.3509	DCA_se1_ag3_f_02 - phones	IH0	183.3809
183.3809	DCA_se1_ag3_f_02 - phones	sp	183.4609
183.4609	DCA_se1_ag3_f_02 - phones	T	183.5909
183.4609	DCA_se1_ag3_f_02 - words	ten	184.0309
183.5909	DCA_se1_ag3_f_02 - phones	EH1	183.8709
183.8709	DCA_se1_ag3_f_02 - phones	N	184.0309
184.0309	DCA_se1_ag3_f_02 - phones	sp	184.0709
184.0709	DCA_se1_ag3_f_02 - phones	AH0	184.1709
[truncated: 18,195 more rows]
