# Supplementary material for: Considering Performance in the Automated and Manual Coding of Sociolinguistic Variables: Lessons From Variable (ING)
Source: Front Artif Intell. 2021 Apr 29;4:648543. doi: 10.3389/frai.2021.648543 (PMC8117961; doi:10.3389/frai.2021.648543)
Supplement: Supplementary file 4 [file Data_Sheet_4.ZIP › CORAAL_Aligned_as_Tables/DCA_se3_ag4_m_02_1_txout.txt]

tmin	tier	text	tmax
0.3891	DCA_int_06 - phones	W	0.4391
0.3891	DCA_int_06 - words	what	0.4991
0.4391	DCA_int_06 - phones	AH1	0.4691
0.4691	DCA_int_06 - phones	T	0.4991
0.4991	DCA_int_06 - phones	K	0.5891
0.4991	DCA_int_06 - words	kind	0.6891
0.5891	DCA_int_06 - phones	AY1	0.6291
0.6291	DCA_int_06 - phones	N	0.6891
0.6891	DCA_int_06 - phones	AH0	0.7191
0.6891	DCA_int_06 - words	of	0.7691
0.7191	DCA_int_06 - phones	V	0.7691
0.7691	DCA_int_06 - phones	G	0.8291
0.7691	DCA_int_06 - words	games	1.0191
0.8291	DCA_int_06 - phones	EY1	0.9591
0.9591	DCA_int_06 - phones	M	0.9891
0.9891	DCA_int_06 - phones	Z	1.0191
1.0191	DCA_int_06 - phones	D	1.0491
1.0191	DCA_int_06 - words	did	1.1791
1.0491	DCA_int_06 - phones	IH1	1.0991
1.0991	DCA_int_06 - phones	D	1.1791
1.1791	DCA_int_06 - phones	Y	1.2391
1.1791	DCA_int_06 - words	you	1.2991
1.2391	DCA_int_06 - phones	UW1	1.2991
1.2991	DCA_int_06 - phones	P	1.3691
1.2991	DCA_int_06 - words	play	1.5591
1.3691	DCA_int_06 - phones	L	1.4391
1.4391	DCA_int_06 - phones	EY1	1.5591
1.5591	DCA_int_06 - phones	AE1	1.5991
1.5591	DCA_int_06 - words	as	1.6891
1.5991	DCA_int_06 - phones	Z	1.6891
1.6891	DCA_int_06 - words	a	1.7591
1.6891	DCA_int_06 - phones	AH0	1.7591
1.7591	DCA_int_06 - phones	CH	1.8991
1.7591	DCA_int_06 - words	child	2.2991
1.8991	DCA_int_06 - phones	AY1	2.1391
2.1391	DCA_int_06 - phones	L	2.1991
2.1991	DCA_int_06 - phones	D	2.2991
2.2991	DCA_int_06 - phones	sp	2.3791
2.9584	DCA_se3_ag4_m_02 - phones	sil	2.9884
2.9884	DCA_se3_ag4_m_02 - phones	AY1	3.1384
2.9884	DCA_se3_ag4_m_02 - words	i	3.1384
3.1384	DCA_se3_ag4_m_02 - phones	P	3.2384
3.1384	DCA_se3_ag4_m_02 - words	played	3.4784
3.2384	DCA_se3_ag4_m_02 - phones	L	3.2784
3.2784	DCA_se3_ag4_m_02 - phones	EY1	3.4084
3.4084	DCA_se3_ag4_m_02 - phones	D	3.4784
3.4784	DCA_se3_ag4_m_02 - phones	B	3.5384
3.4784	DCA_se3_ag4_m_02 - words	baseball	4.3184
3.5384	DCA_se3_ag4_m_02 - phones	EY1	3.6784
3.6784	DCA_se3_ag4_m_02 - phones	S	3.8184
3.8184	DCA_se3_ag4_m_02 - phones	B	3.8684
3.8684	DCA_se3_ag4_m_02 - phones	AO1	4.1584
4.1584	DCA_se3_ag4_m_02 - phones	L	4.3184
4.3184	DCA_se3_ag4_m_02 - phones	sp	4.4684
5.2759	DCA_se3_ag4_m_02 - phones	T	5.4159
5.2759	DCA_se3_ag4_m_02 - words	tennis	5.8359
5.4159	DCA_se3_ag4_m_02 - phones	EH1	5.4659
5.4659	DCA_se3_ag4_m_02 - phones	N	5.5459
5.5459	DCA_se3_ag4_m_02 - phones	IH0	5.6659
5.6659	DCA_se3_ag4_m_02 - phones	S	5.8359
5.8359	DCA_se3_ag4_m_02 - phones	sp	7.1153
7.1153	DCA_se3_ag4_m_02 - phones	S	7.2353
7.1153	DCA_se3_ag4_m_02 - words	some	7.3453
7.2353	DCA_se3_ag4_m_02 - phones	AH1	7.2653
7.2653	DCA_se3_ag4_m_02 - phones	M	7.3453
7.3453	DCA_se3_ag4_m_02 - phones	sp	7.3953
7.3953	DCA_se3_ag4_m_02 - phones	F	7.4853
7.3953	DCA_se3_ag4_m_02 - words	football	8.4153
7.4853	DCA_se3_ag4_m_02 - phones	UH1	7.5453
7.5453	DCA_se3_ag4_m_02 - phones	T	7.6753
7.6753	DCA_se3_ag4_m_02 - phones	B	7.7253
7.7253	DCA_se3_ag4_m_02 - phones	AO2	7.9653
7.9653	DCA_se3_ag4_m_02 - phones	L	8.4153
9.7418	DCA_se3_ag4_m_02 - phones	sil	9.7818
9.7818	DCA_se3_ag4_m_02 - phones	AH0	9.9718
9.7818	DCA_se3_ag4_m_02 - words	and	10.2418
9.9718	DCA_se3_ag4_m_02 - phones	N	10.0218
10.0218	DCA_se3_ag4_m_02 - phones	D	10.2418
10.2418	DCA_se3_ag4_m_02 - phones	sp	10.3418
10.5298	DCA_se3_ag4_m_02 - phones	AY1	11.0298
10.5298	DCA_se3_ag4_m_02 - words	i	11.0298
11.3318	DCA_se3_ag4_m_02 - phones	sil	11.3918
11.3918	DCA_se3_ag4_m_02 - phones	N	11.4518
11.3918	DCA_se3_ag4_m_02 - words	now	11.6418
11.4518	DCA_se3_ag4_m_02 - phones	AW1	11.6418
11.6418	DCA_se3_ag4_m_02 - phones	P	11.7918
11.6418	DCA_se3_ag4_m_02 - words	play	11.9818
11.7918	DCA_se3_ag4_m_02 - phones	L	11.8418
11.8418	DCA_se3_ag4_m_02 - phones	EY1	11.9818
11.9818	DCA_se3_ag4_m_02 - phones	G	12.0718
11.9818	DCA_se3_ag4_m_02 - words	golf	12.5118
12.0718	DCA_se3_ag4_m_02 - phones	AO1	12.2818
12.2818	DCA_se3_ag4_m_02 - phones	L	12.4218
12.4218	DCA_se3_ag4_m_02 - phones	F	12.5118
12.5118	DCA_se3_ag4_m_02 - phones	sp	12.7018
12.7018	DCA_se3_ag4_m_02 - phones	AH0	12.7318
12.7018	DCA_se3_ag4_m_02 - words	i'm	12.7618
12.7318	DCA_se3_ag4_m_02 - phones	M	12.7618
12.7618	DCA_se3_ag4_m_02 - phones	IH1	12.8118
12.7618	DCA_se3_ag4_m_02 - words	interested	13.3118
12.8118	DCA_se3_ag4_m_02 - phones	N	12.8618
12.8321	DCA_int_06 - phones	HH	12.9021
12.8321	DCA_int_06 - words	hm	13.1821
12.8618	DCA_se3_ag4_m_02 - phones	T	12.9218
12.9021	DCA_int_06 - phones	M	13.1821
12.9218	DCA_se3_ag4_m_02 - phones	R	12.9518
12.9518	DCA_se3_ag4_m_02 - phones	AH0	12.9818
12.9818	DCA_se3_ag4_m_02 - phones	S	13.1618
13.1618	DCA_se3_ag4_m_02 - phones	T	13.2118
13.2118	DCA_se3_ag4_m_02 - phones	AH0	13.2518
13.2518	DCA_se3_ag4_m_02 - phones	D	13.3118
13.3118	DCA_se3_ag4_m_02 - phones	IH0	13.3418
13.3118	DCA_se3_ag4_m_02 - words	in	13.3718
13.3418	DCA_se3_ag4_m_02 - phones	N	13.3718
13.3718	DCA_se3_ag4_m_02 - phones	G	13.4218
13.3718	DCA_se3_ag4_m_02 - words	golf	13.7318
13.4218	DCA_se3_ag4_m_02 - phones	AO1	13.6418
13.6418	DCA_se3_ag4_m_02 - phones	L	13.7018
13.7018	DCA_se3_ag4_m_02 - phones	F	13.7318
13.8999	DCA_int_06 - phones	sil	13.9499
13.9499	DCA_int_06 - phones	M	14.1199
13.9499	DCA_int_06 - words	mm-hm	14.2899
14.1199	DCA_int_06 - phones	HH	14.2499
14.1750	DCA_se3_ag4_m_02 - phones	P	14.2150
14.1750	DCA_se3_ag4_m_02 - words	playing	14.4250
14.2150	DCA_se3_ag4_m_02 - phones	L	14.2750
14.2499	DCA_int_06 - phones	M	14.2899
14.2750	DCA_se3_ag4_m_02 - phones	EY1	14.3350
14.3350	DCA_se3_ag4_m_02 - phones	IH0	14.3650
14.3650	DCA_se3_ag4_m_02 - phones	NG	14.4250
14.4250	DCA_se3_ag4_m_02 - phones	sp	14.4550
14.4550	DCA_se3_ag4_m_02 - phones	G	14.5550
14.4550	DCA_se3_ag4_m_02 - words	golf	14.8650
14.5550	DCA_se3_ag4_m_02 - phones	AA1	14.6150
14.6150	DCA_se3_ag4_m_02 - phones	L	14.7850
14.7850	DCA_se3_ag4_m_02 - phones	F	14.8650
15.9143	DCA_int_06 - phones	sil	15.9943
15.9943	DCA_int_06 - phones	IH1	16.0743
15.9943	DCA_int_06 - words	interesting	16.5643
16.0743	DCA_int_06 - phones	N	16.1343
16.1343	DCA_int_06 - phones	T	16.2243
16.2243	DCA_int_06 - phones	R	16.3543
16.3543	DCA_int_06 - phones	IH0	16.3843
16.3843	DCA_int_06 - phones	S	16.4143
16.4143	DCA_int_06 - phones	T	16.4443
16.4443	DCA_int_06 - phones	IH0	16.5243
16.5243	DCA_int_06 - phones	NG	16.5643
16.5643	DCA_int_06 - phones	D	16.6043
16.5643	DCA_int_06 - words	did	16.7043
16.6043	DCA_int_06 - phones	IH1	16.6543
16.6543	DCA_int_06 - phones	D	16.7043
16.7043	DCA_int_06 - phones	Y	16.7643
16.7043	DCA_int_06 - words	you	16.8143
16.7643	DCA_int_06 - phones	UW1	16.8143
16.8143	DCA_int_06 - phones	EH1	16.8443
16.8143	DCA_int_06 - words	ever	16.9743
16.8443	DCA_int_06 - phones	V	16.8943
16.8943	DCA_int_06 - phones	ER0	16.9743
16.9743	DCA_int_06 - phones	P	17.0943
16.9743	DCA_int_06 - words	play	17.4043
17.0943	DCA_int_06 - phones	L	17.1743
17.1743	DCA_int_06 - phones	EY1	17.4043
17.4043	DCA_int_06 - phones	AH1	17.5643
17.4043	DCA_int_06 - words	uh	17.5643
17.5643	DCA_int_06 - phones	M	17.7343
17.5643	DCA_int_06 - words	marbles	18.2643
17.7343	DCA_int_06 - phones	AA1	17.9143
17.9143	DCA_int_06 - phones	R	17.9643
17.9643	DCA_int_06 - phones	B	18.0043
18.0043	DCA_int_06 - phones	AH0	18.0443
18.0443	DCA_int_06 - phones	L	18.2343
18.2343	DCA_int_06 - phones	Z	18.2643
18.2643	DCA_int_06 - phones	sp	18.5144
18.4031	DCA_se3_ag4_m_02 - phones	sil	18.5331
18.5144	DCA_int_06 - phones	spn	19.0444
18.5144	DCA_int_06 - words	<unk>	19.0444
18.5331	DCA_se3_ag4_m_02 - phones	Y	18.6631
18.5331	DCA_se3_ag4_m_02 - words	yeah	18.8131
18.6631	DCA_se3_ag4_m_02 - phones	AE1	18.8131
18.8131	DCA_se3_ag4_m_02 - phones	AY1	18.8631
18.8131	DCA_se3_ag4_m_02 - words	i	18.8631
18.8631	DCA_se3_ag4_m_02 - phones	sp	18.9331
18.9331	DCA_se3_ag4_m_02 - phones	P	19.1331
18.9331	DCA_se3_ag4_m_02 - words	played	19.3631
19.0444	DCA_int_06 - phones	sp	20.0892
19.1331	DCA_se3_ag4_m_02 - phones	L	19.1731
19.1731	DCA_se3_ag4_m_02 - phones	EY1	19.2731
19.2731	DCA_se3_ag4_m_02 - phones	D	19.3631
19.3631	DCA_se3_ag4_m_02 - phones	M	19.4631
19.3631	DCA_se3_ag4_m_02 - words	marbles	19.9731
19.4631	DCA_se3_ag4_m_02 - phones	AA1	19.5831
19.5831	DCA_se3_ag4_m_02 - phones	R	19.6431
19.6431	DCA_se3_ag4_m_02 - phones	B	19.6831
19.6831	DCA_se3_ag4_m_02 - phones	AH0	19.7131
19.7131	DCA_se3_ag4_m_02 - phones	L	19.8231
19.8231	DCA_se3_ag4_m_02 - phones	Z	19.9731
20.0892	DCA_int_06 - phones	W	20.1192
20.0892	DCA_int_06 - words	what	20.1792
20.1192	DCA_int_06 - phones	AH1	20.1492
20.1492	DCA_int_06 - phones	T	20.1792
20.1792	DCA_int_06 - phones	AH0	20.2792
20.1792	DCA_int_06 - words	about	20.4292
20.2792	DCA_int_06 - phones	B	20.3092
20.3092	DCA_int_06 - phones	AW1	20.3692
20.3692	DCA_int_06 - phones	T	20.4292
20.4292	DCA_int_06 - phones	sp	20.4792
20.4792	DCA_int_06 - phones	R	20.5492
20.4792	DCA_int_06 - words	red	20.7092
20.5492	DCA_int_06 - phones	EH1	20.6292
20.6292	DCA_int_06 - phones	D	20.7092
20.7092	DCA_int_06 - phones	R	20.7892
20.7092	DCA_int_06 - words	rover	21.1592
20.7892	DCA_int_06 - phones	OW1	20.8992
20.8992	DCA_int_06 - phones	V	20.9892
20.9892	DCA_int_06 - phones	ER0	21.1592
21.1592	DCA_int_06 - phones	sp	23.3679
22.0169	DCA_se3_ag4_m_02 - phones	sil	22.2069
22.2069	DCA_se3_ag4_m_02 - words	uh	22.5369
22.2069	DCA_se3_ag4_m_02 - phones	AH1	22.5369
22.5369	DCA_se3_ag4_m_02 - phones	sp	22.5969
22.7116	DCA_se3_ag4_m_02 - phones	HH	22.8316
22.7116	DCA_se3_ag4_m_02 - words	huh	23.0516
22.8316	DCA_se3_ag4_m_02 - phones	AH1	23.0516
23.0516	DCA_se3_ag4_m_02 - phones	sp	24.6443
23.3679	DCA_int_06 - phones	R	23.4679
23.3679	DCA_int_06 - words	red	23.6579
23.4679	DCA_int_06 - phones	EH1	23.5879
23.5879	DCA_int_06 - phones	D	23.6579
23.6579	DCA_int_06 - phones	R	23.7579
23.6579	DCA_int_06 - words	rover	24.1779
23.7579	DCA_int_06 - phones	OW1	23.8679
23.8679	DCA_int_06 - phones	V	24.0179
24.0179	DCA_int_06 - phones	ER0	24.1779
24.6443	DCA_se3_ag4_m_02 - phones	R	24.7143
24.6443	DCA_se3_ag4_m_02 - words	red	24.9243
24.7143	DCA_se3_ag4_m_02 - phones	EH1	24.8343
24.8343	DCA_se3_ag4_m_02 - phones	D	24.9243
24.9243	DCA_se3_ag4_m_02 - phones	R	24.9943
24.9243	DCA_se3_ag4_m_02 - words	rover	25.1843
24.9943	DCA_se3_ag4_m_02 - phones	OW1	25.0843
25.0843	DCA_se3_ag4_m_02 - phones	V	25.1543
25.1543	DCA_se3_ag4_m_02 - phones	ER0	25.1843
25.1843	DCA_se3_ag4_m_02 - phones	DH	25.2143
25.1843	DCA_se3_ag4_m_02 - words	that	25.3243
25.2143	DCA_se3_ag4_m_02 - phones	AE1	25.2743
25.2743	DCA_se3_ag4_m_02 - phones	T	25.3243
25.3243	DCA_se3_ag4_m_02 - words	s	25.4943
25.3243	DCA_se3_ag4_m_02 - phones	S	25.4943
25.4943	DCA_se3_ag4_m_02 - phones	JH	25.5243
25.4943	DCA_se3_ag4_m_02 - words	just	25.6043
25.5243	DCA_se3_ag4_m_02 - phones	IH0	25.5543
25.5543	DCA_se3_ag4_m_02 - phones	S	25.6043
25.6043	DCA_se3_ag4_m_02 - phones	L	25.6643
25.6043	DCA_se3_ag4_m_02 - words	like	25.7943
25.6643	DCA_se3_ag4_m_02 - phones	AY1	25.7343
25.7343	DCA_se3_ag4_m_02 - phones	K	25.7943
25.7943	DCA_se3_ag4_m_02 - phones	sp	25.8243
25.8243	DCA_se3_ag4_m_02 - phones	HH	25.8943
25.8243	DCA_se3_ag4_m_02 - words	hide	26.0743
25.8943	DCA_se3_ag4_m_02 - phones	AY1	26.0443
26.0443	DCA_se3_ag4_m_02 - phones	D	26.0743
26.0743	DCA_se3_ag4_m_02 - phones	AH0	26.1043
26.0743	DCA_se3_ag4_m_02 - words	and	26.1643
26.1043	DCA_se3_ag4_m_02 - phones	N	26.1643
26.1643	DCA_se3_ag4_m_02 - phones	S	26.2643
26.1643	DCA_se3_ag4_m_02 - words	seek	26.4643
26.2643	DCA_se3_ag4_m_02 - phones	IY1	26.4143
26.4143	DCA_se3_ag4_m_02 - phones	K	26.4643
26.4643	DCA_se3_ag4_m_02 - phones	IH1	26.5243
26.4643	DCA_se3_ag4_m_02 - words	isn't	26.6443
26.5243	DCA_se3_ag4_m_02 - phones	Z	26.5543
26.5543	DCA_se3_ag4_m_02 - phones	AH0	26.5843
26.5843	DCA_se3_ag4_m_02 - phones	N	26.6143
26.6143	DCA_se3_ag4_m_02 - phones	T	26.6443
26.6443	DCA_se3_ag4_m_02 - phones	sp	26.6743
26.6743	DCA_se3_ag4_m_02 - phones	IH0	26.7043
26.6743	DCA_se3_ag4_m_02 - words	it	26.7743
26.7019	DCA_int_06 - phones	sil	26.7619
26.7043	DCA_se3_ag4_m_02 - phones	T	26.7743
26.7619	DCA_int_06 - phones	IH0	26.8419
26.7619	DCA_int_06 - words	it	26.8719
26.8419	DCA_int_06 - phones	T	26.8719
26.8719	DCA_int_06 - phones	Z	26.9019
26.8719	DCA_int_06 - words	s	26.9019
26.9019	DCA_int_06 - phones	sp	26.9519
26.9519	DCA_int_06 - phones	S	26.9819
26.9519	DCA_int_06 - words	similar	27.2019
26.9819	DCA_int_06 - phones	IH1	27.0319
27.0319	DCA_int_06 - phones	M	27.0919
27.0919	DCA_int_06 - phones	AH0	27.1219
27.1219	DCA_int_06 - phones	L	27.1519
27.1519	DCA_int_06 - phones	ER0	27.2019
27.2019	DCA_int_06 - phones	sp	27.2319
27.2319	DCA_int_06 - phones	T	27.3019
27.2319	DCA_int_06 - words	to	27.3319
27.3019	DCA_int_06 - phones	IH0	27.3319
27.3319	DCA_int_06 - phones	DH	27.3919
27.3319	DCA_int_06 - words	that	27.4719
27.3919	DCA_int_06 - phones	AH0	27.4419
27.4293	DCA_se3_ag4_m_02 - phones	Y	27.6493
27.4293	DCA_se3_ag4_m_02 - words	yeah	27.9393
27.4419	DCA_int_06 - phones	T	27.4719
27.4719	DCA_int_06 - phones	sp	27.5019
27.5019	DCA_int_06 - phones	Y	27.7119
27.5019	DCA_int_06 - words	yeah	27.7419
27.6493	DCA_se3_ag4_m_02 - phones	AE1	27.9393
27.7119	DCA_int_06 - phones	AE1	27.7419
27.7419	DCA_int_06 - phones	K	27.9119
27.7419	DCA_int_06 - words	kick	27.9919
27.9119	DCA_int_06 - phones	IH1	27.9619
27.9619	DCA_int_06 - phones	K	27.9919
27.9919	DCA_int_06 - phones	sp	28.0519
28.0519	DCA_int_06 - phones	DH	28.0919
28.0519	DCA_int_06 - words	the	28.1519
28.0919	DCA_int_06 - phones	IY0	28.1519
28.1519	DCA_int_06 - phones	K	28.2719
28.1519	DCA_int_06 - words	can	28.7819
28.2719	DCA_int_06 - phones	AE1	28.5019
28.5019	DCA_int_06 - phones	N	28.7819
29.2094	DCA_se3_ag4_m_02 - phones	sil	29.2394
29.2394	DCA_se3_ag4_m_02 - phones	Y	29.3994
29.2394	DCA_se3_ag4_m_02 - words	yeah	29.6194
29.3994	DCA_se3_ag4_m_02 - phones	AE1	29.6194
29.6194	DCA_se3_ag4_m_02 - phones	sp	29.6494
29.6494	DCA_se3_ag4_m_02 - words	i	29.7494
29.6494	DCA_se3_ag4_m_02 - phones	AY1	29.7494
29.7363	DCA_int_06 - phones	sil	29.7963
29.7494	DCA_se3_ag4_m_02 - phones	sp	29.7794
29.7794	DCA_se3_ag4_m_02 - phones	Y	29.8394
29.7794	DCA_se3_ag4_m_02 - words	used	29.9594
29.7963	DCA_int_06 - phones	M	30.1063
29.7963	DCA_int_06 - words	mm	30.1063
29.8394	DCA_se3_ag4_m_02 - phones	UW1	29.8794
29.8794	DCA_se3_ag4_m_02 - phones	Z	29.9294
29.9294	DCA_se3_ag4_m_02 - phones	D	29.9594
29.9594	DCA_se3_ag4_m_02 - phones	T	29.9894
29.9594	DCA_se3_ag4_m_02 - words	to	30.0194
29.9894	DCA_se3_ag4_m_02 - phones	AH0	30.0194
30.0194	DCA_se3_ag4_m_02 - phones	P	30.1094
30.0194	DCA_se3_ag4_m_02 - words	play	30.2594
30.1094	DCA_se3_ag4_m_02 - phones	L	30.1494
30.1494	DCA_se3_ag4_m_02 - phones	EY1	30.2594
30.2594	DCA_se3_ag4_m_02 - phones	sp	30.2894
30.2894	DCA_se3_ag4_m_02 - phones	EH1	30.3194
30.2894	DCA_se3_ag4_m_02 - words	f	30.4194
30.3194	DCA_se3_ag4_m_02 - phones	F	30.4194
30.5990	DCA_se3_ag4_m_02 - phones	sil	30.6590
30.6590	DCA_se3_ag4_m_02 - phones	W	30.7890
30.6590	DCA_se3_ag4_m_02 - words	well	30.9290
30.7890	DCA_se3_ag4_m_02 - phones	EH1	30.8990
30.8990	DCA_se3_ag4_m_02 - phones	L	30.9290
30.9290	DCA_se3_ag4_m_02 - phones	HH	31.0090
30.9290	DCA_se3_ag4_m_02 - words	hide	31.1990
31.0090	DCA_se3_ag4_m_02 - phones	AY1	31.1690
31.1690	DCA_se3_ag4_m_02 - phones	D	31.1990
31.1990	DCA_se3_ag4_m_02 - phones	AH0	31.2490
31.1990	DCA_se3_ag4_m_02 - words	and	31.3490
31.2490	DCA_se3_ag4_m_02 - phones	N	31.3490
31.3490	DCA_se3_ag4_m_02 - phones	S	31.4490
31.3490	DCA_se3_ag4_m_02 - words	seek	31.6590
31.4490	DCA_se3_ag4_m_02 - phones	IY1	31.6190
31.6190	DCA_se3_ag4_m_02 - phones	K	31.6590
31.6590	DCA_se3_ag4_m_02 - phones	sp	36.8695
31.9559	DCA_int_06 - phones	sil	31.9959
31.9959	DCA_int_06 - phones	Y	32.0859
31.9959	DCA_int_06 - words	yeah	32.2759
32.0859	DCA_int_06 - phones	AE1	32.2759
32.2759	DCA_int_06 - phones	sp	32.3359
32.3359	DCA_int_06 - phones	AH1	32.3959
32.3359	DCA_int_06 - words	other	32.4859
32.3959	DCA_int_06 - phones	DH	32.4259
32.4259	DCA_int_06 - phones	ER0	32.4859
32.4859	DCA_int_06 - phones	sp	32.5159
32.5159	DCA_int_06 - phones	DH	32.5459
32.5159	DCA_int_06 - words	than	32.7159
32.5459	DCA_int_06 - phones	AH0	32.5759
32.5759	DCA_int_06 - phones	N	32.7159
32.7159	DCA_int_06 - phones	sp	32.7859
32.7859	DCA_int_06 - phones	DH	32.8359
32.7859	DCA_int_06 - words	that	33.1259
32.8359	DCA_int_06 - phones	AH0	33.0459
33.0459	DCA_int_06 - phones	T	33.1259
33.1259	DCA_int_06 - phones	sp	33.1559
33.1559	DCA_int_06 - phones	OW2	33.4059
33.1559	DCA_int_06 - words	okay	33.7159
33.4059	DCA_int_06 - phones	K	33.5359
33.5359	DCA_int_06 - phones	EY1	33.7159
33.7159	DCA_int_06 - phones	sp	33.7459
33.7459	DCA_int_06 - phones	AH1	33.8259
33.7459	DCA_int_06 - words	um	34.0959
33.8259	DCA_int_06 - phones	M	34.0959
34.5811	DCA_int_06 - phones	sil	34.6311
34.6311	DCA_int_06 - words	<unk>	34.7211
34.6311	DCA_int_06 - phones	spn	34.7211
34.7211	DCA_int_06 - phones	D	34.7511
34.7211	DCA_int_06 - words	did	34.8111
34.7511	DCA_int_06 - phones	IH0	34.7811
34.7811	DCA_int_06 - phones	D	34.8111
34.8111	DCA_int_06 - phones	Y	34.8511
34.8111	DCA_int_06 - words	you	34.8911
34.8511	DCA_int_06 - phones	UW1	34.8911
34.8911	DCA_int_06 - phones	P	34.9311
34.8911	DCA_int_06 - words	play	35.0411
34.9311	DCA_int_06 - phones	L	34.9711
34.9711	DCA_int_06 - phones	EY1	35.0411
35.0411	DCA_int_06 - phones	M	35.1711
35.0411	DCA_int_06 - words	may	35.3511
35.1711	DCA_int_06 - phones	EY1	35.3511
35.3511	DCA_int_06 - phones	AY1	35.6211
35.3511	DCA_int_06 - words	i	35.6211
35.6211	DCA_int_06 - phones	sp	35.7511
36.8695	DCA_se3_ag4_m_02 - phones	N	36.9195
36.8695	DCA_se3_ag4_m_02 - words	now	36.9995
36.9195	DCA_se3_ag4_m_02 - phones	AW1	36.9995
36.9995	DCA_se3_ag4_m_02 - phones	sp	37.0295
37.0295	DCA_se3_ag4_m_02 - phones	HH	37.0795
37.0295	DCA_se3_ag4_m_02 - words	what	37.2195
37.0795	DCA_se3_ag4_m_02 - phones	W	37.1095
37.1095	DCA_se3_ag4_m_02 - phones	AH1	37.1695
37.1695	DCA_se3_ag4_m_02 - phones	T	37.2195
37.2195	DCA_se3_ag4_m_02 - phones	sp	39.0470
37.3357	DCA_int_06 - phones	M	37.6057
37.3357	DCA_int_06 - words	may	37.8357
37.6057	DCA_int_06 - phones	EY1	37.8357
37.8357	DCA_int_06 - words	i	38.1657
37.8357	DCA_int_06 - phones	AY1	38.1657
38.1657	DCA_int_06 - phones	sp	38.3257
38.4408	DCA_int_06 - phones	AH0	38.5808
38.4408	DCA_int_06 - words	an	38.6208
38.5808	DCA_int_06 - phones	N	38.6208
38.6208	DCA_int_06 - phones	OW1	38.6808
38.6208	DCA_int_06 - words	old	38.7608
38.6808	DCA_int_06 - phones	L	38.7208
38.7208	DCA_int_06 - phones	D	38.7608
38.7608	DCA_int_06 - phones	sp	38.7908
38.7908	DCA_int_06 - phones	G	38.8908
38.7908	DCA_int_06 - words	game	39.0608
38.8908	DCA_int_06 - phones	EY1	39.0208
39.0208	DCA_int_06 - phones	M	39.0608
39.0470	DCA_se3_ag4_m_02 - phones	M	39.0970
39.0470	DCA_se3_ag4_m_02 - words	may	39.2870
39.0608	DCA_int_06 - phones	sp	39.2308
39.0970	DCA_se3_ag4_m_02 - phones	EY1	39.2870
39.2870	DCA_se3_ag4_m_02 - phones	AY1	39.4670
39.2870	DCA_se3_ag4_m_02 - words	i	39.4670
39.4670	DCA_se3_ag4_m_02 - phones	N	39.6070
39.4670	DCA_se3_ag4_m_02 - words	no	39.8870
39.6070	DCA_se3_ag4_m_02 - phones	OW1	39.8870
40.1195	DCA_se3_ag4_m_02 - phones	sil	40.4595
40.2174	DCA_int_06 - phones	OW1	40.6574
40.2174	DCA_int_06 - words	oh	40.6574
40.4595	DCA_se3_ag4_m_02 - phones	AY1	40.5295
40.4595	DCA_se3_ag4_m_02 - words	i've	40.6595
40.5295	DCA_se3_ag4_m_02 - phones	V	40.6595
40.6574	DCA_int_06 - phones	sp	40.6874
40.6595	DCA_se3_ag4_m_02 - phones	sp	40.7295
40.6874	DCA_int_06 - phones	W	40.7474
40.6874	DCA_int_06 - words	what	40.8074
40.7295	DCA_se3_ag4_m_02 - phones	N	40.7595
40.7295	DCA_se3_ag4_m_02 - words	never	40.9595
40.7474	DCA_int_06 - phones	AH1	40.7774
40.7595	DCA_se3_ag4_m_02 - phones	EH1	40.8095
40.7774	DCA_int_06 - phones	T	40.8074
40.8074	DCA_int_06 - phones	AH0	40.8374
40.8074	DCA_int_06 - words	about	40.9774
40.8095	DCA_se3_ag4_m_02 - phones	V	40.8595
40.8374	DCA_int_06 - phones	B	40.8774
40.8595	DCA_se3_ag4_m_02 - phones	ER0	40.9595
40.8774	DCA_int_06 - phones	AW1	40.9474
40.9474	DCA_int_06 - phones	T	40.9774
40.9595	DCA_se3_ag4_m_02 - phones	HH	41.0195
40.9595	DCA_se3_ag4_m_02 - words	heard	41.1895
40.9774	DCA_int_06 - phones	sp	41.0974
41.0195	DCA_se3_ag4_m_02 - phones	ER1	41.1095
41.0974	DCA_int_06 - phones	K	41.1774
41.0974	DCA_int_06 - words	capture	41.4174
41.1095	DCA_se3_ag4_m_02 - phones	D	41.1895
41.1774	DCA_int_06 - phones	AE1	41.2674
41.1895	DCA_se3_ag4_m_02 - phones	AH1	41.2395
41.1895	DCA_se3_ag4_m_02 - words	of	41.2895
41.2395	DCA_se3_ag4_m_02 - phones	V	41.2895
41.2674	DCA_int_06 - phones	P	41.3374
41.2895	DCA_se3_ag4_m_02 - phones	sp	41.3395
41.3374	DCA_int_06 - phones	CH	41.3774
41.3395	DCA_se3_ag4_m_02 - phones	IH0	41.3895
41.3395	DCA_se3_ag4_m_02 - words	it	41.4495
41.3774	DCA_int_06 - phones	ER0	41.4174
41.3895	DCA_se3_ag4_m_02 - phones	T	41.4495
41.4174	DCA_int_06 - phones	DH	41.4674
41.4174	DCA_int_06 - words	the	41.5074
41.4674	DCA_int_06 - phones	AH0	41.5074
41.5074	DCA_int_06 - phones	sp	41.5774
41.5774	DCA_int_06 - phones	F	41.6274
41.5774	DCA_int_06 - words	flag	41.9874
41.6274	DCA_int_06 - phones	L	41.7174
41.7174	DCA_int_06 - phones	AE1	41.9274
41.9274	DCA_int_06 - phones	G	41.9874
41.9874	DCA_int_06 - phones	sp	42.0374
42.1187	DCA_se3_ag4_m_02 - phones	sil	42.2087
42.2087	DCA_se3_ag4_m_02 - words	uh	42.2987
42.2087	DCA_se3_ag4_m_02 - phones	AH1	42.2987
42.2987	DCA_se3_ag4_m_02 - phones	sp	42.7789
42.7789	DCA_se3_ag4_m_02 - phones	N	42.8589
42.7789	DCA_se3_ag4_m_02 - words	no	43.0289
42.8589	DCA_se3_ag4_m_02 - phones	OW1	43.0289
43.0289	DCA_se3_ag4_m_02 - words	uh	43.0889
43.0289	DCA_se3_ag4_m_02 - phones	AH1	43.0889
43.0889	DCA_se3_ag4_m_02 - phones	sp	43.1189
43.1189	DCA_se3_ag4_m_02 - words	uh	43.3289
43.1189	DCA_se3_ag4_m_02 - phones	AH1	43.3289
43.3289	DCA_se3_ag4_m_02 - phones	sp	47.4520
43.5968	DCA_int_06 - words	rdx	44.0768
43.5968	DCA_int_06 - phones	TN	44.0768
44.0768	DCA_int_06 - phones	sp	44.1068
44.1068	DCA_int_06 - phones	K	44.1868
44.1068	DCA_int_06 - words	can	44.2468
44.1868	DCA_int_06 - phones	AH0	44.2168
44.2168	DCA_int_06 - phones	N	44.2468
44.2468	DCA_int_06 - phones	Y	44.2968
44.2468	DCA_int_06 - words	you	44.3368
44.2968	DCA_int_06 - phones	UW1	44.3368
44.3368	DCA_int_06 - phones	T	44.4068
44.3368	DCA_int_06 - words	tell	44.6868
44.4068	DCA_int_06 - phones	EH1	44.4768
44.4768	DCA_int_06 - phones	L	44.6868
44.6868	DCA_int_06 - phones	HH	44.7468
44.6868	DCA_int_06 - words	how	44.7768
44.7468	DCA_int_06 - phones	AW1	44.7768
44.7768	DCA_int_06 - phones	D	44.9068
44.7768	DCA_int_06 - words	did	45.0268
44.9068	DCA_int_06 - phones	IH0	44.9568
44.9568	DCA_int_06 - phones	D	45.0268
45.0268	DCA_int_06 - phones	Y	45.0868
45.0268	DCA_int_06 - words	you	45.2768
45.0868	DCA_int_06 - phones	UW1	45.2768
45.2768	DCA_int_06 - phones	sp	45.3868
45.4527	DCA_int_06 - phones	P	45.5227
45.4527	DCA_int_06 - words	play	45.7027
45.5227	DCA_int_06 - phones	L	45.5927
45.5927	DCA_int_06 - phones	EY1	45.7027
45.7027	DCA_int_06 - phones	HH	45.8027
45.7027	DCA_int_06 - words	hide	45.9927
45.8027	DCA_int_06 - phones	AY1	45.9527
45.9527	DCA_int_06 - phones	D	45.9927
45.9927	DCA_int_06 - phones	AH0	46.0227
45.9927	DCA_int_06 - words	and	46.1727
46.0227	DCA_int_06 - phones	N	46.0827
46.0827	DCA_int_06 - phones	D	46.1727
46.1727	DCA_int_06 - phones	S	46.2727
46.1727	DCA_int_06 - words	seek	46.7127
46.2727	DCA_int_06 - phones	IY1	46.4627
46.4627	DCA_int_06 - phones	K	46.7127
47.4520	DCA_se3_ag4_m_02 - phones	W	47.4820
47.4520	DCA_se3_ag4_m_02 - words	well	47.6820
47.4820	DCA_se3_ag4_m_02 - phones	EH1	47.5620
47.5620	DCA_se3_ag4_m_02 - phones	L	47.6820
47.6820	DCA_se3_ag4_m_02 - phones	W	47.7520
47.6820	DCA_se3_ag4_m_02 - words	we	47.8120
47.7520	DCA_se3_ag4_m_02 - phones	IY1	47.8120
47.8120	DCA_se3_ag4_m_02 - phones	Y	47.8420
47.8120	DCA_se3_ag4_m_02 - words	used	48.0320
47.8420	DCA_se3_ag4_m_02 - phones	UW1	47.8820
47.8820	DCA_se3_ag4_m_02 - phones	Z	48.0020
48.0020	DCA_se3_ag4_m_02 - phones	D	48.0320
48.0320	DCA_se3_ag4_m_02 - phones	T	48.0720
48.0320	DCA_se3_ag4_m_02 - words	to	48.1420
48.0720	DCA_se3_ag4_m_02 - phones	IH0	48.1420
48.1420	DCA_se3_ag4_m_02 - words	uh	48.3220
48.1420	DCA_se3_ag4_m_02 - phones	AH1	48.3220
48.3220	DCA_se3_ag4_m_02 - phones	sp	48.4520
48.9254	DCA_se3_ag4_m_02 - phones	HH	49.0454
48.9254	DCA_se3_ag4_m_02 - words	have	49.2054
49.0454	DCA_se3_ag4_m_02 - phones	AE1	49.1154
49.1154	DCA_se3_ag4_m_02 - phones	V	49.2054
49.2054	DCA_se3_ag4_m_02 - phones	W	49.2954
49.2054	DCA_se3_ag4_m_02 - words	one	49.5254
49.2954	DCA_se3_ag4_m_02 - phones	AH1	49.3754
49.3754	DCA_se3_ag4_m_02 - phones	N	49.5254
49.5254	DCA_se3_ag4_m_02 - phones	Y	49.5754
49.5254	DCA_se3_ag4_m_02 - words	you	49.6254
49.5754	DCA_se3_ag4_m_02 - phones	UW1	49.6254
49.6254	DCA_se3_ag4_m_02 - phones	N	49.6554
49.6254	DCA_se3_ag4_m_02 - words	know	49.8254
49.6554	DCA_se3_ag4_m_02 - phones	OW1	49.8254
49.8254	DCA_se3_ag4_m_02 - phones	sp	49.9754
49.9754	DCA_se3_ag4_m_02 - phones	D	50.0254
49.9754	DCA_se3_ag4_m_02 - words	des-	50.1854
50.0254	DCA_se3_ag4_m_02 - phones	EH1	50.1354
50.1354	DCA_se3_ag4_m_02 - phones	Z	50.1854
50.1854	DCA_se3_ag4_m_02 - phones	sp	50.2254
50.2254	DCA_se3_ag4_m_02 - words	i	50.3254
50.2254	DCA_se3_ag4_m_02 - phones	AY1	50.3254
50.3254	DCA_se3_ag4_m_02 - phones	M	50.3754
50.3254	DCA_se3_ag4_m_02 - words	mean	50.5354
50.3754	DCA_se3_ag4_m_02 - phones	IY1	50.4954
50.4954	DCA_se3_ag4_m_02 - phones	N	50.5354
50.5354	DCA_se3_ag4_m_02 - phones	sp	51.3981
51.3981	DCA_se3_ag4_m_02 - phones	HH	51.4381
51.3981	DCA_se3_ag4_m_02 - words	one	51.5881
51.4381	DCA_se3_ag4_m_02 - phones	W	51.4781
51.4781	DCA_se3_ag4_m_02 - phones	AH1	51.5481
51.5481	DCA_se3_ag4_m_02 - phones	N	51.5881
51.5881	DCA_se3_ag4_m_02 - phones	HH	51.6881
51.5881	DCA_se3_ag4_m_02 - words	one	52.0181
51.6881	DCA_se3_ag4_m_02 - phones	W	51.7281
51.7281	DCA_se3_ag4_m_02 - phones	AH1	51.7881
51.7881	DCA_se3_ag4_m_02 - phones	N	52.0181
52.3013	DCA_se3_ag4_m_02 - phones	P	52.4213
52.3013	DCA_se3_ag4_m_02 - words	person	52.8013
52.4213	DCA_se3_ag4_m_02 - phones	ER1	52.5413
52.5413	DCA_se3_ag4_m_02 - phones	S	52.6513
52.6513	DCA_se3_ag4_m_02 - phones	AH0	52.6813
52.6813	DCA_se3_ag4_m_02 - phones	N	52.8013
52.8013	DCA_se3_ag4_m_02 - phones	sp	52.9213
52.9213	DCA_se3_ag4_m_02 - phones	T	53.0513
52.9213	DCA_se3_ag4_m_02 - words	to	53.1613
53.0513	DCA_se3_ag4_m_02 - phones	UW1	53.1613
53.1613	DCA_se3_ag4_m_02 - phones	sp	53.2413
53.2413	DCA_se3_ag4_m_02 - phones	AH1	53.4413
53.2413	DCA_se3_ag4_m_02 - words	uh	53.4413
53.4413	DCA_se3_ag4_m_02 - phones	sp	53.7957
53.7957	DCA_se3_ag4_m_02 - phones	S	53.8857
53.7957	DCA_se3_ag4_m_02 - words	stand	54.1357
53.8857	DCA_se3_ag4_m_02 - phones	T	53.9557
53.9557	DCA_se3_ag4_m_02 - phones	AE1	54.0557
54.0557	DCA_se3_ag4_m_02 - phones	N	54.1057
54.1057	DCA_se3_ag4_m_02 - phones	D	54.1357
54.1357	DCA_se3_ag4_m_02 - phones	AH1	54.1757
54.1357	DCA_se3_ag4_m_02 - words	under	54.3757
54.1757	DCA_se3_ag4_m_02 - phones	N	54.2057
54.2057	DCA_se3_ag4_m_02 - phones	D	54.2457
54.2457	DCA_se3_ag4_m_02 - phones	ER0	54.3757
54.3757	DCA_se3_ag4_m_02 - phones	T	54.5057
54.3757	DCA_se3_ag4_m_02 - words	tree	54.8357
54.5057	DCA_se3_ag4_m_02 - phones	R	54.5757
54.5757	DCA_se3_ag4_m_02 - phones	IY1	54.8357
54.8357	DCA_se3_ag4_m_02 - phones	sp	54.8657
54.8657	DCA_se3_ag4_m_02 - phones	AH0	54.8957
54.8657	DCA_se3_ag4_m_02 - words	and	55.0557
54.8957	DCA_se3_ag4_m_02 - phones	N	54.9557
54.9557	DCA_se3_ag4_m_02 - phones	D	55.0557
55.6341	DCA_se3_ag4_m_02 - phones	HH	55.7341
55.6341	DCA_se3_ag4_m_02 - words	hide	55.8841
55.7341	DCA_se3_ag4_m_02 - phones	AY1	55.8541
55.8541	DCA_se3_ag4_m_02 - phones	D	55.8841
55.8841	DCA_se3_ag4_m_02 - phones	HH	55.9141
55.8841	DCA_se3_ag4_m_02 - words	his	56.0541
55.9141	DCA_se3_ag4_m_02 - phones	IH0	55.9841
55.9841	DCA_se3_ag4_m_02 - phones	Z	56.0541
56.0541	DCA_se3_ag4_m_02 - phones	F	56.1841
56.0541	DCA_se3_ag4_m_02 - words	face	56.4041
56.1841	DCA_se3_ag4_m_02 - phones	EY1	56.3341
56.3341	DCA_se3_ag4_m_02 - phones	S	56.4041
56.4041	DCA_se3_ag4_m_02 - phones	sp	56.4341
56.4341	DCA_se3_ag4_m_02 - phones	AH0	56.4641
56.4341	DCA_se3_ag4_m_02 - words	and	56.6841
56.4641	DCA_se3_ag4_m_02 - phones	N	56.6341
56.6341	DCA_se3_ag4_m_02 - phones	D	56.6841
56.6841	DCA_se3_ag4_m_02 - phones	sp	56.7741
56.7741	DCA_se3_ag4_m_02 - phones	DH	56.8041
56.7741	DCA_se3_ag4_m_02 - words	then	56.8741
56.8041	DCA_se3_ag4_m_02 - phones	EH1	56.8341
56.8341	DCA_se3_ag4_m_02 - phones	N	56.8741
56.9724	DCA_se3_ag4_m_02 - phones	DH	57.0424
56.9724	DCA_se3_ag4_m_02 - words	the	57.0824
57.0424	DCA_se3_ag4_m_02 - phones	IY0	57.0824
57.0824	DCA_se3_ag4_m_02 - phones	AH1	57.1624
57.0824	DCA_se3_ag4_m_02 - words	other	57.2824
57.1624	DCA_se3_ag4_m_02 - phones	DH	57.2024
57.2024	DCA_se3_ag4_m_02 - phones	ER0	57.2824
57.2824	DCA_se3_ag4_m_02 - phones	K	57.4024
57.2824	DCA_se3_ag4_m_02 - words	kids	57.5624
57.4024	DCA_se3_ag4_m_02 - phones	IH1	57.4424
57.4424	DCA_se3_ag4_m_02 - phones	D	57.4924
57.4924	DCA_se3_ag4_m_02 - phones	Z	57.5624
57.5624	DCA_se3_ag4_m_02 - phones	W	57.5924
57.5624	DCA_se3_ag4_m_02 - words	would	57.6524
57.5924	DCA_se3_ag4_m_02 - phones	UH1	57.6224
57.6224	DCA_se3_ag4_m_02 - phones	D	57.6524
57.6524	DCA_se3_ag4_m_02 - phones	sp	57.6924
57.6924	DCA_se3_ag4_m_02 - phones	G	57.7824
57.6924	DCA_se3_ag4_m_02 - words	go	57.9124
57.7824	DCA_se3_ag4_m_02 - phones	OW1	57.9124
57.9124	DCA_se3_ag4_m_02 - phones	AH0	57.9724
57.9124	DCA_se3_ag4_m_02 - words	and	58.0024
57.9724	DCA_se3_ag4_m_02 - phones	N	58.0024
58.0024	DCA_se3_ag4_m_02 - phones	sp	58.0324
58.0324	DCA_se3_ag4_m_02 - phones	HH	58.1824
58.0324	DCA_se3_ag4_m_02 - words	hide	58.5124
58.1824	DCA_se3_ag4_m_02 - phones	AY1	58.4224
58.4224	DCA_se3_ag4_m_02 - phones	D	58.5124
58.7256	DCA_int_06 - phones	sil	58.7856
58.7856	DCA_int_06 - phones	M	58.9556
58.7856	DCA_int_06 - words	mm-hm	59.0556
58.9556	DCA_int_06 - phones	HH	59.0156
59.0156	DCA_int_06 - phones	M	59.0556
59.0556	DCA_int_06 - phones	sp	67.7934
59.5964	DCA_se3_ag4_m_02 - phones	AH0	59.7864
59.5964	DCA_se3_ag4_m_02 - words	and	59.8164
59.7864	DCA_se3_ag4_m_02 - phones	N	59.8164
59.8164	DCA_se3_ag4_m_02 - phones	DH	59.8564
59.8164	DCA_se3_ag4_m_02 - words	then	60.1864
59.8564	DCA_se3_ag4_m_02 - phones	EH1	59.9164
59.9164	DCA_se3_ag4_m_02 - phones	N	60.1864
60.1864	DCA_se3_ag4_m_02 - phones	sp	60.2764
60.7342	DCA_se3_ag4_m_02 - phones	DH	60.8242
60.7342	DCA_se3_ag4_m_02 - words	they	60.9142
60.8242	DCA_se3_ag4_m_02 - phones	EY1	60.9142
60.9142	DCA_se3_ag4_m_02 - phones	K	61.0642
60.9142	DCA_se3_ag4_m_02 - words	count	61.2442
61.0642	DCA_se3_ag4_m_02 - phones	AW1	61.1642
61.1642	DCA_se3_ag4_m_02 - phones	N	61.2142
61.2142	DCA_se3_ag4_m_02 - phones	T	61.2442
61.2442	DCA_se3_ag4_m_02 - phones	AH1	61.3042
61.2442	DCA_se3_ag4_m_02 - words	up	61.4142
61.3042	DCA_se3_ag4_m_02 - phones	P	61.4142
61.4142	DCA_se3_ag4_m_02 - phones	T	61.4942
61.4142	DCA_se3_ag4_m_02 - words	to	61.5542
61.4942	DCA_se3_ag4_m_02 - phones	UW1	61.5542
61.5542	DCA_se3_ag4_m_02 - phones	sp	61.6242
61.6242	DCA_se3_ag4_m_02 - phones	AH0	61.6742
61.6242	DCA_se3_ag4_m_02 - words	a	61.6742
61.6742	DCA_se3_ag4_m_02 - phones	sp	61.7042
61.7042	DCA_se3_ag4_m_02 - phones	HH	61.7542
61.7042	DCA_se3_ag4_m_02 - words	hundred	62.1542
61.7542	DCA_se3_ag4_m_02 - phones	AH1	61.8042
61.8042	DCA_se3_ag4_m_02 - phones	N	61.8642
61.8642	DCA_se3_ag4_m_02 - phones	D	61.9342
61.9342	DCA_se3_ag4_m_02 - phones	R	61.9642
61.9642	DCA_se3_ag4_m_02 - phones	IH0	62.0042
62.0042	DCA_se3_ag4_m_02 - phones	D	62.1542
62.9770	DCA_se3_ag4_m_02 - phones	AH0	63.1870
62.9770	DCA_se3_ag4_m_02 - words	and	63.3170
63.1870	DCA_se3_ag4_m_02 - phones	N	63.3170
63.3170	DCA_se3_ag4_m_02 - phones	AH1	63.6170
63.3170	DCA_se3_ag4_m_02 - words	uh	63.6170
63.6170	DCA_se3_ag4_m_02 - phones	sp	64.4226
64.4226	DCA_se3_ag4_m_02 - phones	AE1	64.5226
64.4226	DCA_se3_ag4_m_02 - words	after	64.7726
64.5226	DCA_se3_ag4_m_02 - phones	F	64.6226
64.6226	DCA_se3_ag4_m_02 - phones	T	64.7126
64.7126	DCA_se3_ag4_m_02 - phones	ER0	64.7726
64.7726	DCA_se3_ag4_m_02 - phones	DH	64.8026
64.7726	DCA_se3_ag4_m_02 - words	they	64.9926
64.8026	DCA_se3_ag4_m_02 - phones	EY1	64.9926
64.9926	DCA_se3_ag4_m_02 - phones	sp	65.3426
65.3426	DCA_se3_ag4_m_02 - phones	F	65.3826
65.3426	DCA_se3_ag4_m_02 - words	finish	65.6226
65.3826	DCA_se3_ag4_m_02 - phones	IH1	65.4126
65.4126	DCA_se3_ag4_m_02 - phones	N	65.4726
65.4726	DCA_se3_ag4_m_02 - phones	IH0	65.5326
65.5326	DCA_se3_ag4_m_02 - phones	SH	65.6226
65.6226	DCA_se3_ag4_m_02 - phones	sp	65.6526
65.6526	DCA_se3_ag4_m_02 - phones	K	65.7726
65.6526	DCA_se3_ag4_m_02 - words	counting	66.0826
65.7726	DCA_se3_ag4_m_02 - phones	AW1	65.9026
65.9026	DCA_se3_ag4_m_02 - phones	N	65.9926
65.9926	DCA_se3_ag4_m_02 - phones	IH0	66.0226
66.0226	DCA_se3_ag4_m_02 - phones	NG	66.0826
66.0826	DCA_se3_ag4_m_02 - phones	DH	66.1326
66.0826	DCA_se3_ag4_m_02 - words	they	66.2026
66.1326	DCA_se3_ag4_m_02 - phones	EY1	66.2026
66.2026	DCA_se3_ag4_m_02 - phones	W	66.2926
66.2026	DCA_se3_ag4_m_02 - words	would	66.3926
66.2926	DCA_se3_ag4_m_02 - phones	UH1	66.3326
66.3326	DCA_se3_ag4_m_02 - phones	D	66.3926
66.5850	DCA_se3_ag4_m_02 - phones	T	66.7050
66.5850	DCA_se3_ag4_m_02 - words	try	66.8250
66.7050	DCA_se3_ag4_m_02 - phones	R	66.7350
66.7350	DCA_se3_ag4_m_02 - phones	AY1	66.8250
66.8250	DCA_se3_ag4_m_02 - phones	T	66.8650
66.8250	DCA_se3_ag4_m_02 - words	to	66.9250
66.8650	DCA_se3_ag4_m_02 - phones	AH0	66.9250
66.9250	DCA_se3_ag4_m_02 - phones	F	67.0550
66.9250	DCA_se3_ag4_m_02 - words	find	67.4350
67.0550	DCA_se3_ag4_m_02 - phones	AY1	67.2350
67.2350	DCA_se3_ag4_m_02 - phones	N	67.2750
67.2750	DCA_se3_ag4_m_02 - phones	D	67.4350
67.7934	DCA_int_06 - phones	M	67.8234
67.7934	DCA_int_06 - words	mm-hm	68.0934
67.8234	DCA_int_06 - phones	HH	67.8534
67.8534	DCA_int_06 - phones	M	68.0934
68.0934	DCA_int_06 - phones	sp	68.1634
68.2636	DCA_se3_ag4_m_02 - phones	sil	68.3136
68.3136	DCA_se3_ag4_m_02 - phones	AH1	68.4736
68.3136	DCA_se3_ag4_m_02 - words	other	68.5736
68.4736	DCA_se3_ag4_m_02 - phones	DH	68.5236
68.5236	DCA_se3_ag4_m_02 - phones	ER0	68.5736
68.5736	DCA_se3_ag4_m_02 - phones	P	68.6736
68.5736	DCA_se3_ag4_m_02 - words	people	68.9536
68.6736	DCA_se3_ag4_m_02 - phones	IY1	68.7336
68.7336	DCA_se3_ag4_m_02 - phones	P	68.7836
68.7836	DCA_se3_ag4_m_02 - phones	AH0	68.8136
68.8136	DCA_se3_ag4_m_02 - phones	L	68.9536
69.2801	DCA_int_06 - phones	M	69.3101
69.2801	DCA_int_06 - words	mm-hm	69.6301
69.3101	DCA_int_06 - phones	HH	69.4101
69.4101	DCA_int_06 - phones	M	69.6301
69.6301	DCA_int_06 - phones	sp	70.1675
70.1675	DCA_int_06 - phones	AH1	70.3875
70.1675	DCA_int_06 - words	um	70.4675
70.3875	DCA_int_06 - phones	M	70.4675
70.4675	DCA_int_06 - phones	sp	70.7775
70.7775	DCA_int_06 - phones	HH	70.8175
70.7775	DCA_int_06 - words	how	70.9275
70.8175	DCA_int_06 - phones	AW1	70.9275
70.9275	DCA_int_06 - phones	D	70.9775
70.9275	DCA_int_06 - words	did	71.0675
70.9775	DCA_int_06 - phones	IH0	71.0075
71.0075	DCA_int_06 - phones	D	71.0675
71.0675	DCA_int_06 - phones	Y	71.1275
71.0675	DCA_int_06 - words	you	71.1675
71.1275	DCA_int_06 - phones	UW1	71.1675
71.1675	DCA_int_06 - phones	P	71.2275
71.1675	DCA_int_06 - words	play	71.3675
71.2275	DCA_int_06 - phones	L	71.3075
71.3075	DCA_int_06 - phones	EY1	71.3675
71.3675	DCA_int_06 - phones	M	71.4975
71.3675	DCA_int_06 - words	marbles	71.9775
71.4975	DCA_int_06 - phones	AA1	71.6275
71.6275	DCA_int_06 - phones	R	71.6975
71.6975	DCA_int_06 - phones	B	71.7375
71.7375	DCA_int_06 - phones	AH0	71.7675
71.7675	DCA_int_06 - phones	L	71.9175
71.9175	DCA_int_06 - phones	Z	71.9775
71.9775	DCA_int_06 - phones	sp	75.7491
72.7202	DCA_se3_ag4_m_02 - phones	W	72.8102
72.7202	DCA_se3_ag4_m_02 - words	well	73.1102
72.8102	DCA_se3_ag4_m_02 - phones	EH1	72.8702
72.8702	DCA_se3_ag4_m_02 - phones	L	73.1102
73.1102	DCA_se3_ag4_m_02 - words	i	73.8602
73.1102	DCA_se3_ag4_m_02 - phones	AY1	73.8602
73.8602	DCA_se3_ag4_m_02 - phones	AH1	73.8902
73.8602	DCA_se3_ag4_m_02 - words	uh	73.8902
73.8902	DCA_se3_ag4_m_02 - phones	sp	74.0102
74.0102	DCA_se3_ag4_m_02 - phones	Y	74.0902
74.0102	DCA_se3_ag4_m_02 - words	used	74.2502
74.0902	DCA_se3_ag4_m_02 - phones	UW1	74.1402
74.1402	DCA_se3_ag4_m_02 - phones	Z	74.2202
74.2202	DCA_se3_ag4_m_02 - phones	D	74.2502
74.2502	DCA_se3_ag4_m_02 - phones	T	74.2802
74.2502	DCA_se3_ag4_m_02 - words	to	74.3102
74.2802	DCA_se3_ag4_m_02 - phones	AH0	74.3102
74.3102	DCA_se3_ag4_m_02 - phones	P	74.3702
74.3102	DCA_se3_ag4_m_02 - words	play	74.6202
74.3702	DCA_se3_ag4_m_02 - phones	L	74.4302
74.4302	DCA_se3_ag4_m_02 - phones	EY1	74.6202
74.6202	DCA_se3_ag4_m_02 - phones	N	74.8302
74.6202	DCA_se3_ag4_m_02 - words	knucks	75.2802
74.8302	DCA_se3_ag4_m_02 - phones	AH1	74.9202
74.9202	DCA_se3_ag4_m_02 - phones	K	75.1402
75.1402	DCA_se3_ag4_m_02 - phones	S	75.2802
75.2802	DCA_se3_ag4_m_02 - phones	sp	75.3302
75.7491	DCA_int_06 - phones	M	76.0491
75.7491	DCA_int_06 - words	mm-hm	76.2591
76.0491	DCA_int_06 - phones	HH	76.1191
76.1191	DCA_int_06 - phones	M	76.2591
76.3526	DCA_se3_ag4_m_02 - words	<unk>	78.0226
76.3526	DCA_int_06 - phones	spn	78.0226
76.3526	DCA_se3_ag4_m_02 - phones	spn	78.0226
76.3526	DCA_int_06 - words	<unk>	78.0226
78.4451	DCA_int_06 - phones	AA1	78.4751
78.4451	DCA_int_06 - words	ah	78.4751
78.4751	DCA_int_06 - phones	sp	79.1351
78.8554	DCA_se3_ag4_m_02 - phones	sil	78.9154
78.9154	DCA_se3_ag4_m_02 - phones	AE1	79.0754
78.9154	DCA_se3_ag4_m_02 - words	and	79.1454
79.0754	DCA_se3_ag4_m_02 - phones	N	79.1454
79.1454	DCA_se3_ag4_m_02 - phones	K	79.2654
79.1454	DCA_se3_ag4_m_02 - words	king	79.4454
79.2654	DCA_se3_ag4_m_02 - phones	IH1	79.3654
79.3654	DCA_se3_ag4_m_02 - phones	NG	79.4454
79.4454	DCA_se3_ag4_m_02 - phones	IH1	79.5154
79.4454	DCA_se3_ag4_m_02 - words	in	79.5554
79.5154	DCA_se3_ag4_m_02 - phones	N	79.5554
79.5554	DCA_se3_ag4_m_02 - phones	DH	79.5854
79.5554	DCA_se3_ag4_m_02 - words	the	79.6254
79.5854	DCA_se3_ag4_m_02 - phones	AH0	79.6254
79.6254	DCA_se3_ag4_m_02 - phones	R	79.7054
79.6254	DCA_se3_ag4_m_02 - words	ring	80.0754
79.7054	DCA_se3_ag4_m_02 - phones	IH1	79.9654
79.9654	DCA_se3_ag4_m_02 - phones	NG	80.0754
80.0754	DCA_se3_ag4_m_02 - phones	sp	80.1054
80.1098	DCA_int_06 - phones	Y	80.3198
80.1098	DCA_int_06 - words	yeah	80.6098
80.3198	DCA_int_06 - phones	AE1	80.6098
80.6098	DCA_int_06 - phones	sp	80.6398
80.6398	DCA_int_06 - phones	W	80.6698
80.6398	DCA_int_06 - words	we	80.7098
80.6698	DCA_int_06 - phones	IY1	80.7098
80.7098	DCA_int_06 - phones	P	80.9298
80.7098	DCA_int_06 - words	played	81.1098
80.9298	DCA_int_06 - phones	L	80.9698
80.9698	DCA_int_06 - phones	EY1	81.0698
81.0698	DCA_int_06 - phones	D	81.1098
81.0750	DCA_se3_ag4_m_02 - phones	AH0	81.1650
81.0750	DCA_se3_ag4_m_02 - words	and	81.5050
81.1098	DCA_int_06 - phones	AA1	81.2798
81.1098	DCA_int_06 - words	on	81.3998
81.1650	DCA_se3_ag4_m_02 - phones	N	81.5050
81.2798	DCA_int_06 - phones	N	81.3998
81.5050	DCA_se3_ag4_m_02 - phones	AH1	81.7050
81.5050	DCA_se3_ag4_m_02 - words	uh	81.7050
81.7050	DCA_se3_ag4_m_02 - phones	sp	82.7312
82.7312	DCA_se3_ag4_m_02 - words	m-	83.1212
82.7312	DCA_se3_ag4_m_02 - phones	M	83.1212
83.1212	DCA_se3_ag4_m_02 - phones	sp	83.1512
83.1512	DCA_se3_ag4_m_02 - phones	M	83.2012
83.1512	DCA_se3_ag4_m_02 - words	men	83.4512
83.2012	DCA_se3_ag4_m_02 - phones	EH1	83.2812
83.2812	DCA_se3_ag4_m_02 - phones	N	83.4512
83.4512	DCA_se3_ag4_m_02 - phones	sp	83.5112
83.5112	DCA_se3_ag4_m_02 - phones	JH	83.6012
83.5112	DCA_se3_ag4_m_02 - words	just	83.7812
83.6012	DCA_se3_ag4_m_02 - phones	AH1	83.6612
83.6612	DCA_se3_ag4_m_02 - phones	S	83.7812
83.7812	DCA_se3_ag4_m_02 - phones	R	83.8612
83.7812	DCA_se3_ag4_m_02 - words	regular	84.1012
83.8612	DCA_se3_ag4_m_02 - phones	EH1	83.9412
83.9412	DCA_se3_ag4_m_02 - phones	G	83.9712
83.9712	DCA_se3_ag4_m_02 - phones	Y	84.0012
84.0012	DCA_se3_ag4_m_02 - phones	AH0	84.0312
84.0312	DCA_se3_ag4_m_02 - phones	L	84.0612
84.0612	DCA_se3_ag4_m_02 - phones	ER0	84.1012
84.1012	DCA_se3_ag4_m_02 - phones	M	84.2212
84.1012	DCA_se3_ag4_m_02 - words	marbles	84.4912
84.2212	DCA_se3_ag4_m_02 - phones	AA1	84.3312
84.3312	DCA_se3_ag4_m_02 - phones	R	84.3712
84.3712	DCA_se3_ag4_m_02 - phones	B	84.4012
84.4012	DCA_se3_ag4_m_02 - phones	AH0	84.4312
84.4312	DCA_se3_ag4_m_02 - phones	L	84.4612
84.4612	DCA_se3_ag4_m_02 - phones	Z	84.4912
84.4912	DCA_se3_ag4_m_02 - phones	sp	84.5412
84.5011	DCA_int_06 - phones	sil	84.5511
84.5511	DCA_int_06 - phones	M	84.8111
84.5511	DCA_int_06 - words	mm-hm	85.0111
84.8111	DCA_int_06 - phones	HH	84.8511
84.8511	DCA_int_06 - phones	M	85.0111
85.1119	DCA_int_06 - phones	sil	85.1619
85.1619	DCA_int_06 - phones	K	85.2719
85.1619	DCA_int_06 - words	can	85.3319
85.2719	DCA_int_06 - phones	AE1	85.3019
85.3019	DCA_int_06 - phones	N	85.3319
85.3319	DCA_int_06 - phones	Y	85.3619
85.3319	DCA_int_06 - words	you	85.3919
85.3619	DCA_int_06 - phones	UW1	85.3919
85.3919	DCA_int_06 - phones	IH0	85.4219
85.3919	DCA_int_06 - words	explain	85.6919
85.4219	DCA_int_06 - phones	K	85.4519
85.4519	DCA_int_06 - phones	S	85.4819
85.4819	DCA_int_06 - phones	P	85.5219
85.5219	DCA_int_06 - phones	L	85.5819
85.5819	DCA_int_06 - phones	EY1	85.6219
85.6219	DCA_int_06 - phones	N	85.6919
85.6919	DCA_int_06 - phones	T	85.7519
85.6919	DCA_int_06 - words	to	85.7819
85.7519	DCA_int_06 - phones	AH0	85.7819
85.7819	DCA_int_06 - phones	M	85.8119
85.7819	DCA_int_06 - words	me	85.8519
85.8119	DCA_int_06 - phones	IY1	85.8519
85.8519	DCA_int_06 - phones	HH	85.9519
85.8519	DCA_int_06 - words	how	86.0119
85.9519	DCA_int_06 - phones	AW1	86.0119
86.0119	DCA_int_06 - phones	Y	86.1019
86.0119	DCA_int_06 - words	you	86.1519
86.1019	DCA_int_06 - phones	UW1	86.1519
86.1519	DCA_int_06 - phones	P	86.2319
86.1519	DCA_int_06 - words	played	86.3919
86.2319	DCA_int_06 - phones	L	86.2719
86.2719	DCA_int_06 - phones	EY1	86.3519
86.3519	DCA_int_06 - phones	D	86.3919
86.3919	DCA_int_06 - phones	K	86.5219
86.3919	DCA_int_06 - words	king	86.6619
86.5219	DCA_int_06 - phones	IH1	86.5519
86.5519	DCA_int_06 - phones	NG	86.6619
86.6619	DCA_int_06 - phones	IH1	86.7019
86.6619	DCA_int_06 - words	in	86.8219
86.7019	DCA_int_06 - phones	N	86.8219
86.8219	DCA_int_06 - phones	R	86.8819
86.8219	DCA_int_06 - words	ring	87.1919
86.8819	DCA_int_06 - phones	IH1	86.9119
86.9119	DCA_int_06 - phones	NG	87.1919
87.1919	DCA_int_06 - phones	sp	90.8022
87.4573	DCA_se3_ag4_m_02 - phones	K	87.5773
87.4573	DCA_se3_ag4_m_02 - words	king	87.7673
87.5773	DCA_se3_ag4_m_02 - phones	IH1	87.6373
87.6373	DCA_se3_ag4_m_02 - phones	NG	87.7673
87.7673	DCA_se3_ag4_m_02 - phones	IH0	87.7973
87.7673	DCA_se3_ag4_m_02 - words	in	87.8473
87.7973	DCA_se3_ag4_m_02 - phones	N	87.8473
87.8473	DCA_se3_ag4_m_02 - phones	R	87.8973
87.8473	DCA_se3_ag4_m_02 - words	ring	88.0673
87.8973	DCA_se3_ag4_m_02 - phones	IH1	87.9673
87.9673	DCA_se3_ag4_m_02 - phones	NG	88.0673
88.0673	DCA_se3_ag4_m_02 - phones	W	88.1173
88.0673	DCA_se3_ag4_m_02 - words	we	88.1673
88.1173	DCA_se3_ag4_m_02 - phones	IY1	88.1673
88.1673	DCA_se3_ag4_m_02 - phones	HH	88.2473
88.1673	DCA_se3_ag4_m_02 - words	had	88.3473
88.2473	DCA_se3_ag4_m_02 - phones	AE1	88.2973
88.2973	DCA_se3_ag4_m_02 - phones	D	88.3473
88.3473	DCA_se3_ag4_m_02 - words	a	88.4873
88.3473	DCA_se3_ag4_m_02 - phones	AH0	88.4873
88.4873	DCA_se3_ag4_m_02 - phones	B	88.5373
88.4873	DCA_se3_ag4_m_02 - words	big	88.8873
88.5373	DCA_se3_ag4_m_02 - phones	IH1	88.6773
88.6773	DCA_se3_ag4_m_02 - phones	G	88.8873
88.8873	DCA_se3_ag4_m_02 - phones	sp	89.0473
89.3971	DCA_se3_ag4_m_02 - phones	B	89.5471
89.3971	DCA_se3_ag4_m_02 - words	big	89.8971
89.5471	DCA_se3_ag4_m_02 - phones	IH1	89.6371
89.6371	DCA_se3_ag4_m_02 - phones	G	89.8971
89.8971	DCA_se3_ag4_m_02 - phones	sp	89.9771
89.9771	DCA_se3_ag4_m_02 - phones	AE1	90.1771
89.9771	DCA_se3_ag4_m_02 - words	aggie	90.6071
90.1771	DCA_se3_ag4_m_02 - phones	G	90.3371
90.3371	DCA_se3_ag4_m_02 - phones	IY0	90.6071
90.8022	DCA_int_06 - phones	M	91.1022
90.8022	DCA_int_06 - words	mm-hm	91.2922
91.1022	DCA_int_06 - phones	HH	91.1422
91.1422	DCA_int_06 - phones	M	91.2922
91.8020	DCA_se3_ag4_m_02 - phones	sil	91.8520
91.8520	DCA_se3_ag4_m_02 - phones	AE1	91.9920
91.8520	DCA_se3_ag4_m_02 - words	and	92.1420
91.9920	DCA_se3_ag4_m_02 - phones	N	92.1420
92.1420	DCA_se3_ag4_m_02 - words	uh	92.4620
92.1420	DCA_se3_ag4_m_02 - phones	AH1	92.4620
92.4620	DCA_se3_ag4_m_02 - phones	sp	92.5520
92.5520	DCA_se3_ag4_m_02 - phones	DH	92.6020
92.5520	DCA_se3_ag4_m_02 - words	then	92.7120
92.6020	DCA_se3_ag4_m_02 - phones	EH1	92.6420
92.6420	DCA_se3_ag4_m_02 - phones	N	92.7120
92.7120	DCA_se3_ag4_m_02 - phones	DH	92.7520
92.7120	DCA_se3_ag4_m_02 - words	they	92.8120
92.7520	DCA_se3_ag4_m_02 - phones	EY1	92.8120
92.8120	DCA_se3_ag4_m_02 - phones	sp	92.8420
92.8420	DCA_se3_ag4_m_02 - phones	S	92.8820
92.8420	DCA_se3_ag4_m_02 - words	said	93.0720
92.8820	DCA_se3_ag4_m_02 - phones	EH1	92.9420
92.9420	DCA_se3_ag4_m_02 - phones	D	93.0720
93.0720	DCA_se3_ag4_m_02 - phones	S	93.2020
93.0720	DCA_se3_ag4_m_02 - words	small	93.4820
93.2020	DCA_se3_ag4_m_02 - phones	M	93.2620
93.2620	DCA_se3_ag4_m_02 - phones	AO1	93.4220
93.4220	DCA_se3_ag4_m_02 - phones	L	93.4820
93.4820	DCA_se3_ag4_m_02 - phones	M	93.5320
93.4820	DCA_se3_ag4_m_02 - words	m-	93.5320
93.5320	DCA_se3_ag4_m_02 - phones	sp	93.6220
93.7418	DCA_se3_ag4_m_02 - phones	Y	93.8018
93.7418	DCA_se3_ag4_m_02 - words	you	93.8518
93.8018	DCA_se3_ag4_m_02 - phones	UW1	93.8518
93.8518	DCA_se3_ag4_m_02 - phones	N	93.8918
93.8518	DCA_se3_ag4_m_02 - words	know	94.1018
93.8918	DCA_se3_ag4_m_02 - phones	OW1	94.1018
94.1018	DCA_se3_ag4_m_02 - phones	sp	94.1318
94.1288	DCA_int_06 - phones	sil	94.2088
94.2088	DCA_int_06 - phones	R	94.3488
94.2088	DCA_int_06 - words	right	94.4788
94.3488	DCA_int_06 - phones	AY1	94.3788
94.3788	DCA_int_06 - phones	T	94.4788
94.4788	DCA_int_06 - phones	sp	111.1363
94.4972	DCA_se3_ag4_m_02 - phones	DH	94.5772
94.4972	DCA_se3_ag4_m_02 - words	those	94.8672
94.5772	DCA_se3_ag4_m_02 - phones	OW1	94.6772
94.6772	DCA_se3_ag4_m_02 - phones	Z	94.8672
94.8672	DCA_se3_ag4_m_02 - phones	T	94.9672
94.8672	DCA_se3_ag4_m_02 - words	toy	95.1172
94.9672	DCA_se3_ag4_m_02 - phones	OY1	95.1172
95.1172	DCA_se3_ag4_m_02 - phones	M	95.2472
95.1172	DCA_se3_ag4_m_02 - words	marbles	95.5272
95.2472	DCA_se3_ag4_m_02 - phones	AA1	95.3272
95.3272	DCA_se3_ag4_m_02 - phones	R	95.3772
95.3772	DCA_se3_ag4_m_02 - phones	B	95.4272
95.4272	DCA_se3_ag4_m_02 - phones	AH0	95.4572
95.4572	DCA_se3_ag4_m_02 - phones	L	95.4972
95.4972	DCA_se3_ag4_m_02 - phones	Z	95.5272
95.5272	DCA_se3_ag4_m_02 - phones	sp	96.4958
96.4958	DCA_se3_ag4_m_02 - phones	AE1	96.5658
96.4958	DCA_se3_ag4_m_02 - words	and	96.7158
96.5658	DCA_se3_ag4_m_02 - phones	N	96.7158
96.7158	DCA_se3_ag4_m_02 - words	uh	96.9258
96.7158	DCA_se3_ag4_m_02 - phones	AH1	96.9258
96.9258	DCA_se3_ag4_m_02 - phones	sp	97.3577
97.3577	DCA_se3_ag4_m_02 - phones	HH	97.4177
97.3577	DCA_se3_ag4_m_02 - words	who	97.5077
97.4177	DCA_se3_ag4_m_02 - phones	UW1	97.5077
97.5077	DCA_se3_ag4_m_02 - phones	sp	97.6677
97.6677	DCA_se3_ag4_m_02 - phones	HH	97.7377
97.6677	DCA_se3_ag4_m_02 - words	whoever	98.0377
97.7377	DCA_se3_ag4_m_02 - phones	UW0	97.8677
97.8677	DCA_se3_ag4_m_02 - phones	EH1	97.8977
97.8977	DCA_se3_ag4_m_02 - phones	V	97.9877
97.9877	DCA_se3_ag4_m_02 - phones	ER0	98.0377
98.0377	DCA_se3_ag4_m_02 - phones	K	98.1177
98.0377	DCA_se3_ag4_m_02 - words	could	98.2077
98.1177	DCA_se3_ag4_m_02 - phones	UH1	98.1577
98.1577	DCA_se3_ag4_m_02 - phones	D	98.2077
98.2077	DCA_se3_ag4_m_02 - phones	G	98.2777
98.2077	DCA_se3_ag4_m_02 - words	get	98.5477
98.2777	DCA_se3_ag4_m_02 - phones	IH1	98.3277
98.3277	DCA_se3_ag4_m_02 - phones	T	98.5477
98.5477	DCA_se3_ag4_m_02 - phones	sp	98.5777
98.5777	DCA_se3_ag4_m_02 - phones	DH	98.6277
98.5777	DCA_se3_ag4_m_02 - words	the	98.7477
98.6277	DCA_se3_ag4_m_02 - phones	AH0	98.7477
98.7477	DCA_se3_ag4_m_02 - phones	sp	98.8877
98.8877	DCA_se3_ag4_m_02 - phones	M	99.0277
98.8877	DCA_se3_ag4_m_02 - words	most	99.3077
99.0277	DCA_se3_ag4_m_02 - phones	OW1	99.1377
99.1377	DCA_se3_ag4_m_02 - phones	S	99.3077
99.3077	DCA_se3_ag4_m_02 - phones	M	99.3877
99.3077	DCA_se3_ag4_m_02 - words	marbles	99.7177
99.3877	DCA_se3_ag4_m_02 - phones	AA1	99.4677
99.4677	DCA_se3_ag4_m_02 - phones	R	99.5177
99.5177	DCA_se3_ag4_m_02 - phones	B	99.5677
99.5677	DCA_se3_ag4_m_02 - phones	AH0	99.5977
99.5977	DCA_se3_ag4_m_02 - phones	L	99.6577
99.6577	DCA_se3_ag4_m_02 - phones	Z	99.7177
99.7177	DCA_se3_ag4_m_02 - phones	AW1	99.8377
99.7177	DCA_se3_ag4_m_02 - words	out	99.8977
99.8377	DCA_se3_ag4_m_02 - phones	T	99.8977
99.8977	DCA_se3_ag4_m_02 - phones	SH	100.0777
99.8977	DCA_se3_ag4_m_02 - words	shoot	100.3077
100.0777	DCA_se3_ag4_m_02 - phones	UW1	100.1577
100.1577	DCA_se3_ag4_m_02 - phones	T	100.3077
100.3077	DCA_se3_ag4_m_02 - phones	sp	100.3677
100.3677	DCA_se3_ag4_m_02 - phones	W	100.3977
100.3677	DCA_se3_ag4_m_02 - words	without	100.6477
100.3977	DCA_se3_ag4_m_02 - phones	IH0	100.4277
100.4277	DCA_se3_ag4_m_02 - phones	DH	100.4777
100.4777	DCA_se3_ag4_m_02 - phones	AW1	100.5877
100.5877	DCA_se3_ag4_m_02 - phones	T	100.6477
100.6477	DCA_se3_ag4_m_02 - phones	sp	100.8077
100.8077	DCA_se3_ag4_m_02 - words	uh	101.0077
100.8077	DCA_se3_ag4_m_02 - phones	AH1	101.0077
101.0077	DCA_se3_ag4_m_02 - phones	sp	102.3087
102.3087	DCA_se3_ag4_m_02 - phones	Y	102.3487
102.3087	DCA_se3_ag4_m_02 - words	you	102.3987
102.3487	DCA_se3_ag4_m_02 - phones	UW1	102.3987
102.3987	DCA_se3_ag4_m_02 - phones	N	102.4487
102.3987	DCA_se3_ag4_m_02 - words	know	102.6687
102.4487	DCA_se3_ag4_m_02 - phones	OW1	102.6687
102.6687	DCA_se3_ag4_m_02 - phones	sp	102.7487
102.7487	DCA_se3_ag4_m_02 - words	uh	103.0787
102.7487	DCA_se3_ag4_m_02 - phones	AH1	103.0787
103.0787	DCA_se3_ag4_m_02 - phones	sp	103.2187
103.7973	DCA_se3_ag4_m_02 - phones	DH	103.9173
103.7973	DCA_se3_ag4_m_02 - words	the	104.2073
103.9173	DCA_se3_ag4_m_02 - phones	AH1	104.2073
104.2073	DCA_se3_ag4_m_02 - phones	sp	104.3073
105.5273	DCA_se3_ag4_m_02 - words	<unk>	105.5573
105.5273	DCA_se3_ag4_m_02 - phones	spn	105.5573
105.5573	DCA_se3_ag4_m_02 - phones	Y	105.6973
105.5573	DCA_se3_ag4_m_02 - words	you	105.8973
105.6973	DCA_se3_ag4_m_02 - phones	UW1	105.8973
105.8973	DCA_se3_ag4_m_02 - phones	sp	105.9373
105.9373	DCA_se3_ag4_m_02 - phones	N	106.0573
105.9373	DCA_se3_ag4_m_02 - words	know	106.2473
106.0573	DCA_se3_ag4_m_02 - phones	OW1	106.2473
106.2473	DCA_se3_ag4_m_02 - phones	sp	108.4858
108.4858	DCA_se3_ag4_m_02 - phones	T	108.5758
108.4858	DCA_se3_ag4_m_02 - words	toy	108.9258
108.5758	DCA_se3_ag4_m_02 - phones	OY1	108.9258
108.9258	DCA_se3_ag4_m_02 - phones	sp	109.4910
109.4910	DCA_se3_ag4_m_02 - words	uh	109.6610
109.4910	DCA_se3_ag4_m_02 - phones	AH1	109.6610
109.6610	DCA_se3_ag4_m_02 - phones	sp	109.6910
109.6910	DCA_se3_ag4_m_02 - phones	G	109.7810
109.6910	DCA_se3_ag4_m_02 - words	going	110.0010
109.7810	DCA_se3_ag4_m_02 - phones	OW1	109.8510
109.8510	DCA_se3_ag4_m_02 - phones	IH0	109.9410
109.9410	DCA_se3_ag4_m_02 - phones	N	110.0010
110.0010	DCA_se3_ag4_m_02 - phones	AW1	110.1310
110.0010	DCA_se3_ag4_m_02 - words	outside	110.5610
110.1310	DCA_se3_ag4_m_02 - phones	T	110.2210
110.2210	DCA_se3_ag4_m_02 - phones	S	110.3410
110.3410	DCA_se3_ag4_m_02 - phones	AY1	110.5210
110.5210	DCA_se3_ag4_m_02 - phones	D	110.5610
110.5610	DCA_se3_ag4_m_02 - phones	DH	110.6110
110.5610	DCA_se3_ag4_m_02 - words	the	110.6810
110.6110	DCA_se3_ag4_m_02 - phones	AH0	110.6810
110.6810	DCA_se3_ag4_m_02 - phones	R	110.7510
110.6810	DCA_se3_ag4_m_02 - words	rings	110.9410
110.7510	DCA_se3_ag4_m_02 - phones	IH1	110.8310
110.8310	DCA_se3_ag4_m_02 - phones	NG	110.9110
110.9110	DCA_se3_ag4_m_02 - phones	Z	110.9410
110.9410	DCA_se3_ag4_m_02 - phones	sp	112.9109
111.1363	DCA_int_06 - phones	M	111.2363
111.1363	DCA_int_06 - words	mm-hm	111.4763
111.2363	DCA_int_06 - phones	HH	111.3063
111.3063	DCA_int_06 - phones	M	111.4763
111.4763	DCA_int_06 - phones	sp	111.5163
112.9109	DCA_se3_ag4_m_02 - phones	AE1	113.0109
112.9109	DCA_se3_ag4_m_02 - words	and	113.1709
113.0109	DCA_se3_ag4_m_02 - phones	N	113.1709
113.1709	DCA_se3_ag4_m_02 - words	uh	113.4809
113.1709	DCA_se3_ag4_m_02 - phones	AH1	113.4809
113.4809	DCA_se3_ag4_m_02 - phones	sp	113.5509
113.9788	DCA_se3_ag4_m_02 - phones	DH	114.0788
113.9788	DCA_se3_ag4_m_02 - words	then	114.3488
114.0788	DCA_se3_ag4_m_02 - phones	EH1	114.1688
114.1688	DCA_se3_ag4_m_02 - phones	N	114.3488
114.3488	DCA_se3_ag4_m_02 - words	uh	114.5288
114.3488	DCA_se3_ag4_m_02 - phones	AH1	114.5288
114.5288	DCA_se3_ag4_m_02 - phones	sp	115.6608
115.6608	DCA_se3_ag4_m_02 - phones	IH0	115.7008
115.6608	DCA_se3_ag4_m_02 - words	if	115.8008
115.7008	DCA_se3_ag4_m_02 - phones	F	115.8008
115.8008	DCA_se3_ag4_m_02 - phones	Y	115.8408
115.8008	DCA_se3_ag4_m_02 - words	you	115.9008
115.8408	DCA_se3_ag4_m_02 - phones	UW1	115.9008
115.9008	DCA_se3_ag4_m_02 - phones	G	115.9608
115.9008	DCA_se3_ag4_m_02 - words	get	116.1008
115.9608	DCA_se3_ag4_m_02 - phones	EH1	116.0608
116.0608	DCA_se3_ag4_m_02 - phones	T	116.1008
116.1008	DCA_se3_ag4_m_02 - words	a	116.1408
116.1008	DCA_se3_ag4_m_02 - phones	AH0	116.1408
116.1408	DCA_se3_ag4_m_02 - phones	CH	116.3008
116.1408	DCA_se3_ag4_m_02 - words	chance	116.5208
116.3008	DCA_se3_ag4_m_02 - phones	AE1	116.4408
116.4408	DCA_se3_ag4_m_02 - phones	N	116.4808
116.4808	DCA_se3_ag4_m_02 - phones	S	116.5208
116.5208	DCA_se3_ag4_m_02 - phones	T	116.6508
116.5208	DCA_se3_ag4_m_02 - words	to	116.6808
116.6508	DCA_se3_ag4_m_02 - phones	UW1	116.6808
116.6808	DCA_se3_ag4_m_02 - phones	EY1	116.7508
116.6808	DCA_se3_ag4_m_02 - words	h	116.8808
116.7508	DCA_se3_ag4_m_02 - phones	CH	116.8808
116.8808	DCA_se3_ag4_m_02 - phones	sp	117.4527
117.4527	DCA_se3_ag4_m_02 - phones	DH	117.4927
117.4527	DCA_se3_ag4_m_02 - words	the	117.5427
117.4927	DCA_se3_ag4_m_02 - phones	IY0	117.5427
117.5427	DCA_se3_ag4_m_02 - words	uh	117.9127
117.5427	DCA_se3_ag4_m_02 - phones	AH1	117.9127
117.9127	DCA_se3_ag4_m_02 - phones	sp	118.0627
118.8002	DCA_se3_ag4_m_02 - phones	HH	118.9502
118.8002	DCA_se3_ag4_m_02 - words	hit	119.0902
118.9502	DCA_se3_ag4_m_02 - phones	IH1	118.9902
118.9902	DCA_se3_ag4_m_02 - phones	T	119.0902
119.0902	DCA_se3_ag4_m_02 - phones	DH	119.1302
119.0902	DCA_se3_ag4_m_02 - words	the	119.1802
119.1302	DCA_se3_ag4_m_02 - phones	AH0	119.1802
119.1802	DCA_se3_ag4_m_02 - phones	K	119.3102
119.1802	DCA_se3_ag4_m_02 - words	king	119.4702
119.3102	DCA_se3_ag4_m_02 - phones	IH1	119.3702
119.3702	DCA_se3_ag4_m_02 - phones	NG	119.4702
119.4702	DCA_se3_ag4_m_02 - phones	IH1	119.5102
119.4702	DCA_se3_ag4_m_02 - words	in	119.5702
119.5102	DCA_se3_ag4_m_02 - phones	N	119.5702
119.5702	DCA_se3_ag4_m_02 - phones	DH	119.6202
119.5702	DCA_se3_ag4_m_02 - words	the	119.6502
119.6202	DCA_se3_ag4_m_02 - phones	AH0	119.6502
119.6502	DCA_se3_ag4_m_02 - phones	R	119.6802
119.6502	DCA_se3_ag4_m_02 - words	ri-	119.8102
119.6802	DCA_se3_ag4_m_02 - phones	AY1	119.8102
119.8102	DCA_se3_ag4_m_02 - phones	sp	119.9002
119.9002	DCA_se3_ag4_m_02 - phones	K	120.0002
119.9002	DCA_se3_ag4_m_02 - words	king	120.0602
120.0002	DCA_se3_ag4_m_02 - phones	IH1	120.0302
120.0302	DCA_se3_ag4_m_02 - phones	NG	120.0602
120.0602	DCA_se3_ag4_m_02 - phones	sp	120.1702
120.1702	DCA_se3_ag4_m_02 - phones	AH0	120.2002
120.1702	DCA_se3_ag4_m_02 - words	of	120.2302
120.2002	DCA_se3_ag4_m_02 - phones	V	120.2302
120.2302	DCA_se3_ag4_m_02 - phones	sp	120.6302
120.6302	DCA_se3_ag4_m_02 - phones	DH	120.6602
120.6302	DCA_se3_ag4_m_02 - words	the	120.7302
120.6602	DCA_se3_ag4_m_02 - phones	IY0	120.7302
120.7302	DCA_se3_ag4_m_02 - phones	R	120.8102
120.7302	DCA_se3_ag4_m_02 - words	ring	121.0502
120.8102	DCA_se3_ag4_m_02 - phones	IH1	120.8802
120.8802	DCA_se3_ag4_m_02 - phones	NG	121.0502
121.0502	DCA_se3_ag4_m_02 - phones	AW1	121.2202
121.0502	DCA_se3_ag4_m_02 - words	out	121.2502
121.2202	DCA_se3_ag4_m_02 - phones	T	121.2502
121.2502	DCA_se3_ag4_m_02 - phones	sp	121.3302
123.1636	DCA_se3_ag4_m_02 - words	uh	123.6836
123.1636	DCA_se3_ag4_m_02 - phones	AH1	123.6836
123.6836	DCA_se3_ag4_m_02 - phones	sp	123.8336
124.9728	DCA_se3_ag4_m_02 - words	i	125.0928
124.9728	DCA_se3_ag4_m_02 - phones	AY1	125.0928
125.0928	DCA_se3_ag4_m_02 - phones	TH	125.1428
125.0928	DCA_se3_ag4_m_02 - words	think	125.2328
125.1428	DCA_se3_ag4_m_02 - phones	IH1	125.1728
125.1728	DCA_se3_ag4_m_02 - phones	NG	125.2028
125.2028	DCA_se3_ag4_m_02 - phones	K	125.2328
125.2328	DCA_se3_ag4_m_02 - phones	DH	125.2728
125.2328	DCA_se3_ag4_m_02 - words	that	125.3428
125.2728	DCA_se3_ag4_m_02 - phones	AE1	125.3128
125.3128	DCA_se3_ag4_m_02 - phones	T	125.3428
125.3428	DCA_se3_ag4_m_02 - phones	IH0	125.3728
125.3428	DCA_se3_ag4_m_02 - words	it	125.4028
125.3728	DCA_se3_ag4_m_02 - phones	T	125.4028
125.4028	DCA_se3_ag4_m_02 - phones	sp	125.4728
125.4728	DCA_se3_ag4_m_02 - phones	DH	125.5428
125.4728	DCA_se3_ag4_m_02 - words	the	125.5928
125.5428	DCA_se3_ag4_m_02 - phones	AH1	125.5928
125.5928	DCA_se3_ag4_m_02 - phones	L	125.6928
125.5928	DCA_se3_ag4_m_02 - words	last	125.9828
125.6928	DCA_se3_ag4_m_02 - phones	AE1	125.8328
125.8328	DCA_se3_ag4_m_02 - phones	S	125.9428
125.9428	DCA_se3_ag4_m_02 - phones	T	125.9828
125.9828	DCA_se3_ag4_m_02 - phones	HH	126.0228
125.9828	DCA_se3_ag4_m_02 - words	one	126.2928
126.0228	DCA_se3_ag4_m_02 - phones	W	126.0728
126.0728	DCA_se3_ag4_m_02 - phones	AH1	126.1528
126.1528	DCA_se3_ag4_m_02 - phones	N	126.2928
126.2928	DCA_se3_ag4_m_02 - phones	sp	126.3828
127.1865	DCA_se3_ag4_m_02 - phones	Y	127.3365
127.1865	DCA_se3_ag4_m_02 - words	you	127.3965
127.3365	DCA_se3_ag4_m_02 - phones	UW1	127.3965
127.3965	DCA_se3_ag4_m_02 - phones	W	127.4265
127.3965	DCA_se3_ag4_m_02 - words	would	127.5265
127.4265	DCA_se3_ag4_m_02 - phones	UH1	127.4765
127.4765	DCA_se3_ag4_m_02 - phones	D	127.5265
127.5265	DCA_se3_ag4_m_02 - phones	sp	127.6665
127.6665	DCA_se3_ag4_m_02 - phones	AH1	127.8165
127.6665	DCA_se3_ag4_m_02 - words	uh	127.8165
127.8165	DCA_se3_ag4_m_02 - phones	sp	127.8765
127.8765	DCA_se3_ag4_m_02 - phones	T	127.9665
127.8765	DCA_se3_ag4_m_02 - words	try	128.0965
127.9665	DCA_se3_ag4_m_02 - phones	R	128.0065
128.0065	DCA_se3_ag4_m_02 - phones	AY1	128.0965
128.0965	DCA_se3_ag4_m_02 - phones	T	128.1265
128.0965	DCA_se3_ag4_m_02 - words	to	128.2165
128.1265	DCA_se3_ag4_m_02 - phones	AH0	128.2165
128.2165	DCA_se3_ag4_m_02 - phones	G	128.2965
128.2165	DCA_se3_ag4_m_02 - words	get	128.4465
128.2965	DCA_se3_ag4_m_02 - phones	IH1	128.3565
128.3565	DCA_se3_ag4_m_02 - phones	T	128.4465
128.9118	DCA_int_06 - phones	M	129.1418
128.9118	DCA_int_06 - words	mm-hm	129.4218
129.1418	DCA_int_06 - phones	HH	129.2818
129.2818	DCA_int_06 - phones	M	129.4218
129.4154	DCA_se3_ag4_m_02 - phones	AY1	129.5354
129.4154	DCA_se3_ag4_m_02 - words	i'm	129.7254
129.4218	DCA_int_06 - phones	sp	132.6445
129.5354	DCA_se3_ag4_m_02 - phones	M	129.7254
129.7254	DCA_se3_ag4_m_02 - phones	sp	129.7554
129.7554	DCA_se3_ag4_m_02 - phones	AY1	129.8554
129.7554	DCA_se3_ag4_m_02 - words	i'm	129.9354
129.8554	DCA_se3_ag4_m_02 - phones	M	129.9354
129.9354	DCA_se3_ag4_m_02 - phones	N	129.9754
129.9354	DCA_se3_ag4_m_02 - words	not	130.0854
129.9754	DCA_se3_ag4_m_02 - phones	AA1	130.0554
130.0554	DCA_se3_ag4_m_02 - phones	T	130.0854
130.0854	DCA_se3_ag4_m_02 - phones	sp	130.1854
130.1854	DCA_se3_ag4_m_02 - phones	N	130.2254
130.1854	DCA_se3_ag4_m_02 - words	not	130.3254
130.2254	DCA_se3_ag4_m_02 - phones	AA1	130.2854
130.2854	DCA_se3_ag4_m_02 - phones	T	130.3254
130.3254	DCA_se3_ag4_m_02 - phones	sp	130.3954
130.3954	DCA_se3_ag4_m_02 - phones	IH1	130.4654
130.3954	DCA_se3_ag4_m_02 - words	it	130.5254
130.4654	DCA_se3_ag4_m_02 - phones	T	130.5254
130.5254	DCA_se3_ag4_m_02 - phones	sp	130.5854
130.5854	DCA_se3_ag4_m_02 - phones	B	130.6254
130.5854	DCA_se3_ag4_m_02 - words	been	130.8154
130.6254	DCA_se3_ag4_m_02 - phones	IH1	130.6954
130.6954	DCA_se3_ag4_m_02 - phones	N	130.8154
130.8154	DCA_se3_ag4_m_02 - phones	K	130.8954
130.8154	DCA_se3_ag4_m_02 - words	quite	131.0054
130.8954	DCA_se3_ag4_m_02 - phones	W	130.9254
130.9254	DCA_se3_ag4_m_02 - phones	AY1	130.9754
130.9754	DCA_se3_ag4_m_02 - phones	T	131.0054
131.0054	DCA_se3_ag4_m_02 - phones	EH1	131.0354
131.0054	DCA_se3_ag4_m_02 - words	s	131.2854
131.0354	DCA_se3_ag4_m_02 - phones	S	131.2854
131.2854	DCA_se3_ag4_m_02 - phones	sp	131.3154
131.3154	DCA_se3_ag4_m_02 - phones	B	131.3954
131.3154	DCA_se3_ag4_m_02 - words	been	131.5254
131.3954	DCA_se3_ag4_m_02 - phones	IH1	131.4454
131.4454	DCA_se3_ag4_m_02 - phones	N	131.5254
131.5254	DCA_se3_ag4_m_02 - phones	S	131.6154
131.5254	DCA_se3_ag4_m_02 - words	so	131.7354
131.6154	DCA_se3_ag4_m_02 - phones	OW1	131.7354
131.7354	DCA_se3_ag4_m_02 - phones	L	131.8454
131.7354	DCA_se3_ag4_m_02 - words	long	132.0554
131.8454	DCA_se3_ag4_m_02 - phones	AO1	132.0254
132.0254	DCA_se3_ag4_m_02 - phones	NG	132.0554
132.0554	DCA_se3_ag4_m_02 - phones	Y	132.0854
132.0554	DCA_se3_ag4_m_02 - words	you	132.1254
132.0854	DCA_se3_ag4_m_02 - phones	UW1	132.1254
132.1254	DCA_se3_ag4_m_02 - phones	sp	132.3554
132.3554	DCA_se3_ag4_m_02 - phones	N	132.3854
132.3554	DCA_se3_ag4_m_02 - words	know	132.4154
132.3854	DCA_se3_ag4_m_02 - phones	OW1	132.4154
132.4154	DCA_se3_ag4_m_02 - phones	sp	132.4454
132.4454	DCA_se3_ag4_m_02 - phones	S	132.5754
132.4454	DCA_se3_ag4_m_02 - words	since	132.7954
132.5754	DCA_se3_ag4_m_02 - phones	IH1	132.6454
132.6445	DCA_int_06 - phones	spn	133.5445
132.6445	DCA_int_06 - words	<unk>	133.5445
132.6454	DCA_se3_ag4_m_02 - phones	N	132.7454
132.7454	DCA_se3_ag4_m_02 - phones	S	132.7954
132.7954	DCA_se3_ag4_m_02 - phones	AY1	132.9354
132.7954	DCA_se3_ag4_m_02 - words	i've	133.0054
132.9354	DCA_se3_ag4_m_02 - phones	V	133.0054
133.0054	DCA_se3_ag4_m_02 - phones	P	133.0554
133.0054	DCA_se3_ag4_m_02 - words	played	133.3054
133.0554	DCA_se3_ag4_m_02 - phones	L	133.1254
133.1254	DCA_se3_ag4_m_02 - phones	EY1	133.2554
133.2554	DCA_se3_ag4_m_02 - phones	D	133.3054
133.3054	DCA_se3_ag4_m_02 - phones	IH1	133.3354
133.3054	DCA_se3_ag4_m_02 - words	it	133.3854
133.3354	DCA_se3_ag4_m_02 - phones	T	133.3854
134.2450	DCA_int_06 - phones	sil	134.3250
134.3250	DCA_int_06 - phones	Y	134.4650
134.3250	DCA_int_06 - words	yeah	134.7850
134.4650	DCA_int_06 - phones	AE1	134.7850
134.7812	DCA_se3_ag4_m_02 - phones	sil	134.8812
134.7850	DCA_int_06 - phones	sp	137.5472
134.8812	DCA_se3_ag4_m_02 - phones	B	134.9112
134.8812	DCA_se3_ag4_m_02 - words	but	134.9812
134.9112	DCA_se3_ag4_m_02 - phones	AH1	134.9412
134.9412	DCA_se3_ag4_m_02 - phones	T	134.9812
134.9812	DCA_se3_ag4_m_02 - phones	sp	135.0612
135.0612	DCA_se3_ag4_m_02 - words	uh	135.3712
135.0612	DCA_se3_ag4_m_02 - phones	AH1	135.3712
135.3712	DCA_se3_ag4_m_02 - phones	sp	135.5312
135.9236	DCA_se3_ag4_m_02 - phones	AY1	136.0536
135.9236	DCA_se3_ag4_m_02 - words	i	136.0536
136.0536	DCA_se3_ag4_m_02 - phones	TH	136.1236
136.0536	DCA_se3_ag4_m_02 - words	think	136.2436
136.1236	DCA_se3_ag4_m_02 - phones	IH1	136.1536
136.1536	DCA_se3_ag4_m_02 - phones	NG	136.2036
136.2036	DCA_se3_ag4_m_02 - phones	K	136.2436
136.2436	DCA_se3_ag4_m_02 - phones	DH	136.3136
136.2436	DCA_se3_ag4_m_02 - words	that	136.3836
136.3136	DCA_se3_ag4_m_02 - phones	AH0	136.3436
136.3436	DCA_se3_ag4_m_02 - phones	T	136.3836
136.3836	DCA_se3_ag4_m_02 - words	s	136.4336
136.3836	DCA_se3_ag4_m_02 - phones	S	136.4336
136.4336	DCA_se3_ag4_m_02 - phones	DH	136.4736
136.4336	DCA_se3_ag4_m_02 - words	the	136.5336
136.4736	DCA_se3_ag4_m_02 - phones	AH0	136.5336
136.5336	DCA_se3_ag4_m_02 - phones	W	136.6136
136.5336	DCA_se3_ag4_m_02 - words	way	136.7136
136.6136	DCA_se3_ag4_m_02 - phones	EY1	136.7136
136.7136	DCA_se3_ag4_m_02 - phones	IH0	136.7636
136.7136	DCA_se3_ag4_m_02 - words	it	136.8136
136.7636	DCA_se3_ag4_m_02 - phones	T	136.8136
136.8136	DCA_se3_ag4_m_02 - phones	W	136.8636
136.8136	DCA_se3_ag4_m_02 - words	went	137.0236
136.8636	DCA_se3_ag4_m_02 - phones	EH1	136.9636
136.9636	DCA_se3_ag4_m_02 - phones	N	136.9936
136.9936	DCA_se3_ag4_m_02 - phones	T	137.0236
137.0236	DCA_se3_ag4_m_02 - phones	sp	137.1636
137.1636	DCA_se3_ag4_m_02 - phones	AY0	137.2236
137.1636	DCA_se3_ag4_m_02 - words	idea	137.4636
137.2236	DCA_se3_ag4_m_02 - phones	D	137.2936
137.2936	DCA_se3_ag4_m_02 - phones	IY1	137.4136
137.4136	DCA_se3_ag4_m_02 - phones	AH0	137.4636
137.4636	DCA_se3_ag4_m_02 - phones	sp	137.5336
137.5472	DCA_int_06 - phones	S	137.5772
137.5472	DCA_int_06 - words	so	137.6072
137.5772	DCA_int_06 - phones	OW1	137.6072
137.6072	DCA_int_06 - phones	L	137.6372
137.6072	DCA_int_06 - words	long	137.7272
137.6372	DCA_int_06 - phones	AO1	137.6672
137.6672	DCA_int_06 - phones	NG	137.7272
137.7272	DCA_int_06 - phones	sp	137.7772
137.7772	DCA_int_06 - phones	Y	137.8172
137.7772	DCA_int_06 - words	you	137.8972
137.8172	DCA_int_06 - phones	UW1	137.8972
137.8972	DCA_int_06 - phones	D	137.9372
137.8972	DCA_int_06 - words	don't	137.9972
137.9372	DCA_int_06 - phones	OW1	137.9672
137.9672	DCA_int_06 - phones	N	137.9972
137.9972	DCA_int_06 - phones	EH1	138.0272
137.9972	DCA_int_06 - words	ever	138.1472
138.0272	DCA_int_06 - phones	V	138.0872
138.0872	DCA_int_06 - phones	ER0	138.1472
138.1472	DCA_int_06 - phones	N	138.1872
138.1472	DCA_int_06 - words	need	138.3272
138.1872	DCA_int_06 - phones	IY1	138.2972
138.2972	DCA_int_06 - phones	D	138.3272
138.3272	DCA_int_06 - phones	T	138.3572
138.3272	DCA_int_06 - words	to	138.4372
138.3572	DCA_int_06 - phones	AH0	138.4372
138.4372	DCA_int_06 - phones	SH	138.5372
138.4372	DCA_int_06 - words	shoot	138.6272
138.5372	DCA_int_06 - phones	UW1	138.5972
138.5972	DCA_int_06 - phones	T	138.6272
138.6272	DCA_int_06 - phones	M	138.7472
138.6272	DCA_int_06 - words	marbles	139.0472
138.7472	DCA_int_06 - phones	AA1	138.8672
138.8672	DCA_int_06 - phones	R	138.9072
138.9072	DCA_int_06 - phones	B	138.9372
138.9372	DCA_int_06 - phones	AH0	138.9672
138.9672	DCA_int_06 - phones	L	139.0172
139.0172	DCA_int_06 - phones	Z	139.0472
139.0472	DCA_int_06 - phones	sp	139.0772
139.0772	DCA_int_06 - phones	N	139.1772
139.0772	DCA_int_06 - words	now	139.4572
139.1772	DCA_int_06 - phones	AW1	139.4572
139.4196	DCA_se3_ag4_m_02 - phones	Y	139.5996
139.4196	DCA_se3_ag4_m_02 - words	yeah	140.0896
139.4572	DCA_int_06 - words	<unk>	140.9472
139.4572	DCA_int_06 - phones	spn	140.9472
139.5996	DCA_se3_ag4_m_02 - phones	AE1	140.0896
140.8558	DCA_se3_ag4_m_02 - phones	sil	140.9358
140.9358	DCA_se3_ag4_m_02 - phones	Y	140.9758
140.9358	DCA_se3_ag4_m_02 - words	yeah	141.3058
140.9758	DCA_se3_ag4_m_02 - phones	AE1	141.3058
141.6905	DCA_int_06 - phones	sil	141.7805
141.7805	DCA_int_06 - phones	OW2	141.9805
141.7805	DCA_int_06 - words	okay	142.2705
141.9805	DCA_int_06 - phones	K	142.1005
142.1005	DCA_int_06 - phones	EY1	142.2705
142.2705	DCA_int_06 - phones	AH1	142.5105
142.2705	DCA_int_06 - words	um	142.5805
142.5105	DCA_int_06 - phones	M	142.5805
142.5805	DCA_int_06 - phones	sp	144.2999
144.2999	DCA_int_06 - phones	HH	144.3599
144.2999	DCA_int_06 - words	what	144.4999
144.3599	DCA_int_06 - phones	W	144.3899
144.3899	DCA_int_06 - phones	AH1	144.4199
144.4199	DCA_int_06 - phones	T	144.4999
144.4999	DCA_int_06 - phones	IH1	144.5299
144.4999	DCA_int_06 - words	is	144.6299
144.5299	DCA_int_06 - phones	Z	144.6299
144.6299	DCA_int_06 - phones	Y	144.6599
144.6299	DCA_int_06 - words	your	144.8099
144.6599	DCA_int_06 - phones	UH1	144.7199
144.7199	DCA_int_06 - phones	R	144.8099
144.8099	DCA_int_06 - phones	AO1	144.8499
144.8099	DCA_int_06 - words	or	144.9399
144.8499	DCA_int_06 - phones	R	144.9399
144.9399	DCA_int_06 - phones	W	144.9899
144.9399	DCA_int_06 - words	what	145.0499
144.9899	DCA_int_06 - phones	AH1	145.0199
145.0199	DCA_int_06 - phones	T	145.0499
145.0499	DCA_int_06 - phones	ER0	145.1399
145.0499	DCA_int_06 - words	are	145.1399
145.1399	DCA_int_06 - phones	Y	145.1999
145.1399	DCA_int_06 - words	your	145.3399
145.1999	DCA_int_06 - phones	UH1	145.2399
145.2399	DCA_int_06 - phones	R	145.3399
145.3399	DCA_int_06 - phones	F	145.4399
145.3399	DCA_int_06 - words	favorite	145.8199
145.4399	DCA_int_06 - phones	EY1	145.5299
145.5299	DCA_int_06 - phones	V	145.6099
145.6099	DCA_int_06 - phones	R	145.6499
145.6499	DCA_int_06 - phones	AH0	145.7399
145.7399	DCA_int_06 - phones	T	145.8199
145.8199	DCA_int_06 - phones	T	145.8999
145.8199	DCA_int_06 - words	tv	146.2099
145.8999	DCA_int_06 - phones	IY1	145.9799
145.9799	DCA_int_06 - phones	V	146.0599
146.0599	DCA_int_06 - phones	IY1	146.2099
146.2099	DCA_int_06 - phones	P	146.2599
146.2099	DCA_int_06 - words	program	146.8599
146.2599	DCA_int_06 - phones	R	146.3099
146.3099	DCA_int_06 - phones	OW1	146.4499
146.4499	DCA_int_06 - phones	G	146.5099
146.5099	DCA_int_06 - phones	R	146.5699
146.5699	DCA_int_06 - phones	AE2	146.7399
146.7399	DCA_int_06 - phones	M	146.8599
147.9656	DCA_se3_ag4_m_02 - phones	M	148.0956
147.9656	DCA_se3_ag4_m_02 - words	my	148.2056
148.0956	DCA_se3_ag4_m_02 - phones	AY1	148.2056
148.2056	DCA_se3_ag4_m_02 - phones	F	148.3156
148.2056	DCA_se3_ag4_m_02 - words	favorite	148.5556
148.3156	DCA_se3_ag4_m_02 - phones	EY1	148.4156
148.4156	DCA_se3_ag4_m_02 - phones	V	148.4556
148.4556	DCA_se3_ag4_m_02 - phones	R	148.4956
148.4956	DCA_se3_ag4_m_02 - phones	AH0	148.5256
148.5256	DCA_se3_ag4_m_02 - phones	T	148.5556
148.5556	DCA_se3_ag4_m_02 - phones	sp	148.6056
148.6056	DCA_se3_ag4_m_02 - phones	T	148.7356
148.6056	DCA_se3_ag4_m_02 - words	tv	148.9556
148.7356	DCA_se3_ag4_m_02 - phones	IY1	148.8156
148.8156	DCA_se3_ag4_m_02 - phones	V	148.8456
148.8456	DCA_se3_ag4_m_02 - phones	IY1	148.9556
148.9556	DCA_se3_ag4_m_02 - phones	P	149.0556
148.9556	DCA_se3_ag4_m_02 - words	programs	149.6556
149.0556	DCA_se3_ag4_m_02 - phones	R	149.0956
149.0956	DCA_se3_ag4_m_02 - phones	OW1	149.1856
149.1856	DCA_se3_ag4_m_02 - phones	G	149.2956
149.2956	DCA_se3_ag4_m_02 - phones	R	149.3456
149.3456	DCA_se3_ag4_m_02 - phones	AE2	149.4756
149.4756	DCA_se3_ag4_m_02 - phones	M	149.6056
149.6056	DCA_se3_ag4_m_02 - phones	Z	149.6556
149.6556	DCA_se3_ag4_m_02 - phones	sp	149.6856
149.6856	DCA_se3_ag4_m_02 - phones	AA1	149.8356
149.6856	DCA_se3_ag4_m_02 - words	are	150.0156
149.8356	DCA_se3_ag4_m_02 - phones	R	150.0156
150.2586	DCA_se3_ag4_m_02 - phones	N	150.4286
150.2586	DCA_se3_ag4_m_02 - words	news	151.0786
150.4286	DCA_se3_ag4_m_02 - phones	UW1	150.7686
150.7686	DCA_se3_ag4_m_02 - phones	Z	151.0786
152.4093	DCA_se3_ag4_m_02 - phones	sil	152.4393
152.4393	DCA_se3_ag4_m_02 - phones	W	152.6093
152.4393	DCA_se3_ag4_m_02 - words	world	152.8293
152.6093	DCA_se3_ag4_m_02 - phones	ER1	152.7393
152.7393	DCA_se3_ag4_m_02 - phones	L	152.7893
152.7893	DCA_se3_ag4_m_02 - phones	D	152.8293
152.8293	DCA_se3_ag4_m_02 - phones	N	152.9193
152.8293	DCA_se3_ag4_m_02 - words	news	153.4393
152.9193	DCA_se3_ag4_m_02 - phones	UW1	153.2693
153.2693	DCA_se3_ag4_m_02 - phones	Z	153.4393
153.4393	DCA_se3_ag4_m_02 - phones	sp	153.4693
153.4693	DCA_se3_ag4_m_02 - phones	AH0	153.6293
153.4693	DCA_se3_ag4_m_02 - words	and	153.7693
153.6293	DCA_se3_ag4_m_02 - phones	N	153.7693
153.7693	DCA_se3_ag4_m_02 - phones	sp	153.7993
153.7993	DCA_se3_ag4_m_02 - words	uh	153.9893
153.7993	DCA_se3_ag4_m_02 - phones	AH1	153.9893
153.9893	DCA_se3_ag4_m_02 - phones	sp	154.0593
155.1826	DCA_se3_ag4_m_02 - phones	AH0	155.3426
155.1826	DCA_se3_ag4_m_02 - words	and	155.4026
155.3426	DCA_se3_ag4_m_02 - phones	N	155.4026
155.4026	DCA_se3_ag4_m_02 - phones	AY1	155.5226
155.4026	DCA_se3_ag4_m_02 - words	i	155.5226
155.5226	DCA_se3_ag4_m_02 - phones	L	155.5926
155.5226	DCA_se3_ag4_m_02 - words	like	155.7126
155.5926	DCA_se3_ag4_m_02 - phones	AY1	155.6726
155.6726	DCA_se3_ag4_m_02 - phones	K	155.7126
155.7126	DCA_se3_ag4_m_02 - phones	sp	155.8226
155.8226	DCA_se3_ag4_m_02 - words	uh	156.1226
155.8226	DCA_se3_ag4_m_02 - phones	AH1	156.1226
156.1226	DCA_se3_ag4_m_02 - phones	sp	156.2126
157.4336	DCA_se3_ag4_m_02 - phones	W	157.5136
157.4336	DCA_se3_ag4_m_02 - words	what	157.5736
157.5136	DCA_se3_ag4_m_02 - phones	AH1	157.5436
157.5436	DCA_se3_ag4_m_02 - phones	T	157.5736
157.5736	DCA_se3_ag4_m_02 - phones	sp	157.6136
157.6136	DCA_se3_ag4_m_02 - words	s	157.6936
157.6136	DCA_se3_ag4_m_02 - phones	S	157.6936
157.6936	DCA_se3_ag4_m_02 - phones	sp	157.7536
157.7536	DCA_se3_ag4_m_02 - phones	DH	157.8036
157.7536	DCA_se3_ag4_m_02 - words	that	157.9236
157.8036	DCA_se3_ag4_m_02 - phones	AH0	157.8936
157.8936	DCA_se3_ag4_m_02 - phones	T	157.9236
157.9236	DCA_se3_ag4_m_02 - phones	sp	158.0336
158.0336	DCA_se3_ag4_m_02 - phones	AH1	158.2336
158.0336	DCA_se3_ag4_m_02 - words	uh	158.2336
158.2336	DCA_se3_ag4_m_02 - phones	sp	160.1768
160.1768	DCA_se3_ag4_m_02 - words	uh	160.2068
160.1768	DCA_se3_ag4_m_02 - phones	AH1	160.2068
160.2068	DCA_se3_ag4_m_02 - phones	sp	163.0740
163.0740	DCA_se3_ag4_m_02 - phones	OW1	163.1740
163.0740	DCA_se3_ag4_m_02 - words	oh	163.1740
163.1740	DCA_se3_ag4_m_02 - phones	sp	163.2040
163.2040	DCA_se3_ag4_m_02 - phones	W	163.2440
163.2040	DCA_se3_ag4_m_02 - words	what	163.3040
163.2440	DCA_se3_ag4_m_02 - phones	AH1	163.2740
163.2740	DCA_se3_ag4_m_02 - phones	T	163.3040
163.3040	DCA_se3_ag4_m_02 - phones	D	163.3340
163.3040	DCA_se3_ag4_m_02 - words	do	163.3640
163.3340	DCA_se3_ag4_m_02 - phones	UW1	163.3640
163.3640	DCA_se3_ag4_m_02 - phones	Y	163.3940
163.3640	DCA_se3_ag4_m_02 - words	you	163.4240
163.3940	DCA_se3_ag4_m_02 - phones	UW1	163.4240
163.4240	DCA_se3_ag4_m_02 - phones	sp	163.4640
163.4640	DCA_se3_ag4_m_02 - phones	K	163.5940
163.4640	DCA_se3_ag4_m_02 - words	call	163.7240
163.5940	DCA_se3_ag4_m_02 - phones	AO1	163.6340
163.6340	DCA_se3_ag4_m_02 - phones	L	163.7240
163.7240	DCA_se3_ag4_m_02 - phones	sp	163.7540
163.7540	DCA_se3_ag4_m_02 - phones	DH	163.7840
163.7540	DCA_se3_ag4_m_02 - words	that	163.8540
163.7840	DCA_se3_ag4_m_02 - phones	AH0	163.8240
163.8240	DCA_se3_ag4_m_02 - phones	T	163.8540
163.8540	DCA_se3_ag4_m_02 - phones	sp	164.0240
164.0240	DCA_se3_ag4_m_02 - phones	AH1	164.0840
164.0240	DCA_se3_ag4_m_02 - words	uh	164.0840
164.0840	DCA_se3_ag4_m_02 - phones	sp	166.7817
166.7817	DCA_se3_ag4_m_02 - phones	DH	166.9117
166.7817	DCA_se3_ag4_m_02 - words	the	166.9517
166.9117	DCA_se3_ag4_m_02 - phones	AH0	166.9517
166.9517	DCA_se3_ag4_m_02 - phones	V	167.0017
166.9517	DCA_se3_ag4_m_02 - words	virginian	167.6617
167.0017	DCA_se3_ag4_m_02 - phones	ER0	167.0717
167.0717	DCA_se3_ag4_m_02 - phones	JH	167.1917
167.1917	DCA_se3_ag4_m_02 - phones	IH1	167.2617
167.2617	DCA_se3_ag4_m_02 - phones	N	167.3317
167.3317	DCA_se3_ag4_m_02 - phones	Y	167.4717
167.4717	DCA_se3_ag4_m_02 - phones	AH0	167.5017
167.5017	DCA_se3_ag4_m_02 - phones	N	167.6617
167.6617	DCA_se3_ag4_m_02 - phones	sp	168.8335
168.1653	DCA_int_06 - phones	sil	168.2953
168.2953	DCA_int_06 - phones	HH	168.3253
168.2953	DCA_int_06 - words	hm	168.5253
168.3253	DCA_int_06 - phones	M	168.5253
168.5253	DCA_int_06 - phones	sp	168.6553
168.8335	DCA_se3_ag4_m_02 - phones	AE1	168.9435
168.8335	DCA_se3_ag4_m_02 - words	and	169.0935
168.9435	DCA_se3_ag4_m_02 - phones	N	169.0935
169.0935	DCA_se3_ag4_m_02 - phones	sp	169.1735
169.1735	DCA_se3_ag4_m_02 - phones	AH1	169.6335
169.1735	DCA_se3_ag4_m_02 - words	uh	169.6335
169.6335	DCA_se3_ag4_m_02 - phones	sp	171.2116
171.2116	DCA_se3_ag4_m_02 - phones	OW1	171.3216
171.2116	DCA_se3_ag4_m_02 - words	oh	171.3216
171.3216	DCA_se3_ag4_m_02 - phones	sp	171.6116
172.1521	DCA_se3_ag4_m_02 - phones	W	172.2321
172.1521	DCA_se3_ag4_m_02 - words	what	172.3121
172.2321	DCA_se3_ag4_m_02 - phones	AH1	172.2621
172.2621	DCA_se3_ag4_m_02 - phones	T	172.3121
172.3121	DCA_se3_ag4_m_02 - words	s	172.3721
172.3121	DCA_se3_ag4_m_02 - phones	S	172.3721
172.3721	DCA_se3_ag4_m_02 - phones	sp	172.4021
172.4021	DCA_se3_ag4_m_02 - phones	DH	172.4321
172.4021	DCA_se3_ag4_m_02 - words	that	172.5321
172.4321	DCA_se3_ag4_m_02 - phones	AH0	172.5021
172.5021	DCA_se3_ag4_m_02 - phones	T	172.5321
172.5321	DCA_se3_ag4_m_02 - phones	sp	172.5721
172.5721	DCA_se3_ag4_m_02 - phones	G	172.6921
172.5721	DCA_se3_ag4_m_02 - words	guy	172.8821
172.6921	DCA_se3_ag4_m_02 - phones	AY1	172.8821
172.8821	DCA_se3_ag4_m_02 - phones	sp	172.9121
172.9121	DCA_se3_ag4_m_02 - phones	DH	172.9421
172.9121	DCA_se3_ag4_m_02 - words	that	173.0521
172.9421	DCA_se3_ag4_m_02 - phones	AE1	172.9721
172.9721	DCA_se3_ag4_m_02 - phones	T	173.0521
173.0521	DCA_se3_ag4_m_02 - phones	sp	173.1521
173.1521	DCA_se3_ag4_m_02 - phones	AH1	173.5321
173.1521	DCA_se3_ag4_m_02 - words	uh	173.5321
173.5321	DCA_se3_ag4_m_02 - phones	sp	173.5721
174.1746	DCA_se3_ag4_m_02 - phones	HH	174.2546
174.1746	DCA_se3_ag4_m_02 - words	he	174.3146
174.2546	DCA_se3_ag4_m_02 - phones	IY1	174.3146
174.3146	DCA_se3_ag4_m_02 - words	s	174.3746
174.3146	DCA_se3_ag4_m_02 - phones	S	174.3746
174.3746	DCA_se3_ag4_m_02 - phones	IH0	174.4546
174.3746	DCA_se3_ag4_m_02 - words	in	174.5646
174.4546	DCA_se3_ag4_m_02 - phones	N	174.5646
174.5646	DCA_se3_ag4_m_02 - phones	sp	174.5946
174.5946	DCA_se3_ag4_m_02 - phones	DH	174.6446
174.5946	DCA_se3_ag4_m_02 - words	the	174.7746
174.6446	DCA_se3_ag4_m_02 - phones	AH0	174.7746
175.3077	DCA_se3_ag4_m_02 - phones	sil	175.4177
175.4177	DCA_se3_ag4_m_02 - words	<unk>	175.4777
175.4177	DCA_se3_ag4_m_02 - phones	spn	175.4777
175.4777	DCA_se3_ag4_m_02 - phones	sp	175.6177
177.2615	DCA_se3_ag4_m_02 - phones	W	177.6415
177.2615	DCA_se3_ag4_m_02 - words	what	177.7015
177.6415	DCA_se3_ag4_m_02 - phones	AH1	177.6715
177.6715	DCA_se3_ag4_m_02 - phones	T	177.7015
177.7015	DCA_se3_ag4_m_02 - phones	sp	177.7615
177.7615	DCA_se3_ag4_m_02 - phones	W	177.7915
177.7615	DCA_se3_ag4_m_02 - words	was	177.8515
177.7915	DCA_se3_ag4_m_02 - phones	AO1	177.8215
177.8215	DCA_se3_ag4_m_02 - phones	Z	177.8515
177.8515	DCA_se3_ag4_m_02 - phones	sp	178.0715
178.0715	DCA_se3_ag4_m_02 - phones	DH	178.1015
178.0715	DCA_se3_ag4_m_02 - words	that	178.3415
178.1015	DCA_se3_ag4_m_02 - phones	AH0	178.1315
178.1315	DCA_se3_ag4_m_02 - phones	T	178.3415
180.2586	DCA_se3_ag4_m_02 - phones	K	180.4586
180.2586	DCA_se3_ag4_m_02 - words	can't	180.5186
180.4586	DCA_se3_ag4_m_02 - phones	AE1	180.4886
180.4886	DCA_se3_ag4_m_02 - phones	N	180.5186
180.5186	DCA_se3_ag4_m_02 - phones	sp	180.6186
180.6186	DCA_se3_ag4_m_02 - phones	TH	180.6686
180.6186	DCA_se3_ag4_m_02 - words	think	180.8686
180.6686	DCA_se3_ag4_m_02 - phones	IH1	180.7186
180.7186	DCA_se3_ag4_m_02 - phones	NG	180.7586
180.7586	DCA_se3_ag4_m_02 - phones	K	180.8686
180.8508	DCA_int_06 - phones	W	180.9208
180.8508	DCA_int_06 - words	what	180.9808
180.8686	DCA_se3_ag4_m_02 - phones	sp	183.4694
180.9208	DCA_int_06 - phones	AH1	180.9508
180.9508	DCA_int_06 - phones	T	180.9808
180.9808	DCA_int_06 - phones	sp	181.2008
181.2008	DCA_int_06 - phones	N	181.2708
181.2008	DCA_int_06 - words	night	181.4208
181.2708	DCA_int_06 - phones	AY1	181.3708
181.3708	DCA_int_06 - phones	T	181.4208
181.4208	DCA_int_06 - phones	D	181.4608
181.4208	DCA_int_06 - words	does	181.5908
181.4608	DCA_int_06 - phones	AH1	181.5508
181.5508	DCA_int_06 - phones	Z	181.5908
181.5908	DCA_int_06 - phones	IH1	181.6308
181.5908	DCA_int_06 - words	it	181.7108
181.6308	DCA_int_06 - phones	T	181.7108
181.7108	DCA_int_06 - phones	K	181.7608
181.7108	DCA_int_06 - words	come	181.9008
181.7608	DCA_int_06 - phones	AH1	181.8208
181.8208	DCA_int_06 - phones	M	181.9008
181.9008	DCA_int_06 - phones	AO1	182.0808
181.9008	DCA_int_06 - words	on	182.2208
182.0808	DCA_int_06 - phones	N	182.2208
182.2208	DCA_int_06 - phones	sp	186.8448
183.4694	DCA_se3_ag4_m_02 - phones	IH1	183.5394
183.4694	DCA_se3_ag4_m_02 - words	it	183.5894
183.5394	DCA_se3_ag4_m_02 - phones	T	183.5894
183.5894	DCA_se3_ag4_m_02 - phones	sp	183.9883
183.9883	DCA_se3_ag4_m_02 - phones	W	184.0383
183.9883	DCA_se3_ag4_m_02 - words	well	184.1183
184.0383	DCA_se3_ag4_m_02 - phones	EH1	184.0883
184.0883	DCA_se3_ag4_m_02 - phones	L	184.1183
184.1183	DCA_se3_ag4_m_02 - phones	AY1	184.2583
184.1183	DCA_se3_ag4_m_02 - words	i	184.2583
184.2583	DCA_se3_ag4_m_02 - phones	TH	184.4183
184.2583	DCA_se3_ag4_m_02 - words	think	184.5383
184.4183	DCA_se3_ag4_m_02 - phones	IH1	184.4483
184.4483	DCA_se3_ag4_m_02 - phones	NG	184.5083
184.5083	DCA_se3_ag4_m_02 - phones	K	184.5383
184.5383	DCA_se3_ag4_m_02 - phones	sp	184.5683
184.5683	DCA_se3_ag4_m_02 - phones	IH0	184.5983
184.5683	DCA_se3_ag4_m_02 - words	it	184.6283
184.5983	DCA_se3_ag4_m_02 - phones	T	184.6283
184.6283	DCA_se3_ag4_m_02 - phones	K	184.7183
184.6283	DCA_se3_ag4_m_02 - words	comes	184.9183
184.7183	DCA_se3_ag4_m_02 - phones	AH1	184.7583
184.7583	DCA_se3_ag4_m_02 - phones	M	184.8483
184.8483	DCA_se3_ag4_m_02 - phones	Z	184.9183
184.9183	DCA_se3_ag4_m_02 - phones	AO1	184.9683
184.9183	DCA_se3_ag4_m_02 - words	on	185.0683
184.9683	DCA_se3_ag4_m_02 - phones	N	185.0683
185.0683	DCA_se3_ag4_m_02 - phones	F	185.2383
185.0683	DCA_se3_ag4_m_02 - words	friday	185.6683
185.2383	DCA_se3_ag4_m_02 - phones	R	185.2983
185.2983	DCA_se3_ag4_m_02 - phones	AY1	185.4783
185.4783	DCA_se3_ag4_m_02 - phones	D	185.5883
185.5883	DCA_se3_ag4_m_02 - phones	IY0	185.6683
185.6683	DCA_se3_ag4_m_02 - phones	sp	186.1362
186.1362	DCA_se3_ag4_m_02 - words	uh	186.4662
186.1362	DCA_se3_ag4_m_02 - phones	AH1	186.4662
186.8448	DCA_int_06 - phones	T	186.9448
186.8448	DCA_int_06 - words	tarzan	187.4248
186.9448	DCA_int_06 - phones	AA1	187.1048
187.1048	DCA_int_06 - phones	R	187.2248
187.2248	DCA_int_06 - phones	Z	187.3048
187.3048	DCA_int_06 - phones	AH0	187.3348
187.3348	DCA_int_06 - phones	N	187.4248
187.3963	DCA_se3_ag4_m_02 - phones	sil	187.4663
187.4248	DCA_int_06 - phones	sp	187.4848
187.4663	DCA_se3_ag4_m_02 - phones	T	187.5363
187.4663	DCA_se3_ag4_m_02 - words	tarzan	188.0063
187.5363	DCA_se3_ag4_m_02 - phones	AA1	187.7163
187.7163	DCA_se3_ag4_m_02 - phones	R	187.7963
187.7963	DCA_se3_ag4_m_02 - phones	Z	187.8463
187.8463	DCA_se3_ag4_m_02 - phones	AH0	187.9263
187.9263	DCA_se3_ag4_m_02 - phones	N	188.0063
188.0063	DCA_se3_ag4_m_02 - phones	Y	188.1363
188.0063	DCA_se3_ag4_m_02 - words	yeah	188.3363
188.1363	DCA_se3_ag4_m_02 - phones	AE1	188.3363
188.3363	DCA_se3_ag4_m_02 - phones	T	188.4263
188.3363	DCA_se3_ag4_m_02 - words	tarzan	188.7163
188.4263	DCA_se3_ag4_m_02 - phones	AA1	188.5963
188.5963	DCA_se3_ag4_m_02 - phones	R	188.6263
188.6263	DCA_se3_ag4_m_02 - phones	Z	188.6563
188.6563	DCA_se3_ag4_m_02 - phones	AH0	188.6863
188.6863	DCA_se3_ag4_m_02 - phones	N	188.7163
188.6926	DCA_int_06 - phones	spn	189.8026
188.6926	DCA_int_06 - words	<unk>	189.8026
189.3128	DCA_se3_ag4_m_02 - phones	AE1	189.6728
189.3128	DCA_se3_ag4_m_02 - words	and	189.8228
189.6728	DCA_se3_ag4_m_02 - phones	N	189.7428
189.7428	DCA_se3_ag4_m_02 - phones	D	189.8228
189.8026	DCA_int_06 - phones	sp	196.7677
189.8228	DCA_se3_ag4_m_02 - words	i	189.9628
189.8228	DCA_se3_ag4_m_02 - phones	AY1	189.9628
189.9628	DCA_se3_ag4_m_02 - phones	L	190.0628
189.9628	DCA_se3_ag4_m_02 - words	like	190.2228
190.0628	DCA_se3_ag4_m_02 - phones	AY1	190.1628
190.1628	DCA_se3_ag4_m_02 - phones	K	190.2228
190.2228	DCA_se3_ag4_m_02 - phones	DH	190.2928
190.2228	DCA_se3_ag4_m_02 - words	that	190.4528
190.2928	DCA_se3_ag4_m_02 - phones	AE1	190.4028
190.4028	DCA_se3_ag4_m_02 - phones	T	190.4528
190.4528	DCA_se3_ag4_m_02 - phones	AE1	190.7628
190.4528	DCA_se3_ag4_m_02 - words	and	190.8528
190.7628	DCA_se3_ag4_m_02 - phones	N	190.8528
190.8528	DCA_se3_ag4_m_02 - words	uh	191.0228
190.8528	DCA_se3_ag4_m_02 - phones	AH1	191.0228
191.0228	DCA_se3_ag4_m_02 - phones	sp	191.1028
192.3332	DCA_se3_ag4_m_02 - phones	AH0	192.4632
192.3332	DCA_se3_ag4_m_02 - words	and	192.5132
192.4632	DCA_se3_ag4_m_02 - phones	N	192.5132
192.5132	DCA_se3_ag4_m_02 - phones	IH0	192.5432
192.5132	DCA_se3_ag4_m_02 - words	it	192.5932
192.5432	DCA_se3_ag4_m_02 - phones	T	192.5932
192.5932	DCA_se3_ag4_m_02 - words	s	192.7032
192.5932	DCA_se3_ag4_m_02 - phones	S	192.7032
192.7032	DCA_se3_ag4_m_02 - phones	AH0	192.7432
192.7032	DCA_se3_ag4_m_02 - words	another	192.9932
192.7432	DCA_se3_ag4_m_02 - phones	N	192.7932
192.7932	DCA_se3_ag4_m_02 - phones	AH1	192.8832
192.8832	DCA_se3_ag4_m_02 - phones	DH	192.9332
192.9332	DCA_se3_ag4_m_02 - phones	ER0	192.9932
192.9932	DCA_se3_ag4_m_02 - phones	W	193.0632
192.9932	DCA_se3_ag4_m_02 - words	one	193.2232
193.0632	DCA_se3_ag4_m_02 - phones	AH1	193.1032
193.1032	DCA_se3_ag4_m_02 - phones	N	193.2232
193.2232	DCA_se3_ag4_m_02 - phones	DH	193.2732
193.2232	DCA_se3_ag4_m_02 - words	that	193.3632
193.2732	DCA_se3_ag4_m_02 - phones	AE1	193.3132
193.3132	DCA_se3_ag4_m_02 - phones	T	193.3632
193.3632	DCA_se3_ag4_m_02 - phones	sp	193.4932
193.4932	DCA_se3_ag4_m_02 - phones	AH1	193.8432
193.4932	DCA_se3_ag4_m_02 - words	uh	193.8432
193.8432	DCA_se3_ag4_m_02 - phones	sp	193.8832
195.1356	DCA_se3_ag4_m_02 - phones	DH	195.2556
195.1356	DCA_se3_ag4_m_02 - words	the	195.4156
195.2556	DCA_se3_ag4_m_02 - phones	AH0	195.4156
195.4156	DCA_se3_ag4_m_02 - phones	sp	195.4456
195.4456	DCA_se3_ag4_m_02 - phones	S	195.6156
195.4456	DCA_se3_ag4_m_02 - words	space	196.0656
195.6156	DCA_se3_ag4_m_02 - phones	P	195.7056
195.7056	DCA_se3_ag4_m_02 - phones	EY1	195.8556
195.8556	DCA_se3_ag4_m_02 - phones	S	196.0656
196.0656	DCA_se3_ag4_m_02 - phones	sp	196.9077
196.7677	DCA_int_06 - phones	L	196.9477
196.7677	DCA_int_06 - words	lost	197.1977
196.9077	DCA_se3_ag4_m_02 - phones	DH	196.9377
196.9077	DCA_se3_ag4_m_02 - words	that	197.0977
196.9377	DCA_se3_ag4_m_02 - phones	AH0	197.0177
196.9477	DCA_int_06 - phones	AO1	197.1277
197.0177	DCA_se3_ag4_m_02 - phones	T	197.0977
197.0977	DCA_se3_ag4_m_02 - phones	sp	197.1377
197.1277	DCA_int_06 - phones	S	197.1577
197.1377	DCA_se3_ag4_m_02 - phones	P	197.1877
197.1377	DCA_se3_ag4_m_02 - words	program	197.6477
197.1577	DCA_int_06 - phones	T	197.1977
197.1877	DCA_se3_ag4_m_02 - phones	R	197.2377
197.1977	DCA_int_06 - phones	IH0	197.2277
197.1977	DCA_int_06 - words	in	197.2577
197.2277	DCA_int_06 - phones	N	197.2577
197.2377	DCA_se3_ag4_m_02 - phones	OW1	197.2977
197.2577	DCA_int_06 - phones	S	197.3177
197.2577	DCA_int_06 - words	space	197.9377
197.2977	DCA_se3_ag4_m_02 - phones	G	197.3977
197.3177	DCA_int_06 - phones	P	197.4777
197.3977	DCA_se3_ag4_m_02 - phones	R	197.4277
197.4277	DCA_se3_ag4_m_02 - phones	AE2	197.6177
197.4777	DCA_int_06 - phones	EY1	197.7077
197.6177	DCA_se3_ag4_m_02 - phones	M	197.6477
197.6477	DCA_se3_ag4_m_02 - phones	sp	197.6777
197.6777	DCA_se3_ag4_m_02 - phones	Y	197.7877
197.6777	DCA_se3_ag4_m_02 - words	yeah	197.9977
197.7077	DCA_int_06 - phones	S	197.9377
197.7877	DCA_se3_ag4_m_02 - phones	AE1	197.9977
197.9377	DCA_int_06 - phones	sp	197.9677
197.9677	DCA_int_06 - words	or	198.0177
197.9677	DCA_int_06 - phones	ER0	198.0177
197.9977	DCA_se3_ag4_m_02 - phones	L	198.0477
197.9977	DCA_se3_ag4_m_02 - words	lost	198.3377
198.0477	DCA_se3_ag4_m_02 - phones	AO1	198.2077
198.2077	DCA_se3_ag4_m_02 - phones	S	198.2977
198.2977	DCA_se3_ag4_m_02 - phones	T	198.3377
198.3377	DCA_se3_ag4_m_02 - phones	IH0	198.3677
198.3377	DCA_se3_ag4_m_02 - words	in	198.3977
198.3677	DCA_se3_ag4_m_02 - phones	N	198.3977
198.3977	DCA_se3_ag4_m_02 - phones	S	198.4877
198.3977	DCA_se3_ag4_m_02 - words	space	198.8877
198.4877	DCA_se3_ag4_m_02 - phones	P	198.5877
198.5877	DCA_se3_ag4_m_02 - phones	EY1	198.7077
198.6036	DCA_int_06 - phones	sil	198.6436
198.6436	DCA_int_06 - phones	S	198.7036
198.6436	DCA_int_06 - words	star	198.9336
198.7036	DCA_int_06 - phones	T	198.7536
198.7077	DCA_se3_ag4_m_02 - phones	S	198.8877
198.7536	DCA_int_06 - phones	AA1	198.8536
198.8536	DCA_int_06 - phones	R	198.9336
198.8877	DCA_se3_ag4_m_02 - phones	sp	199.3637
198.9336	DCA_int_06 - phones	T	198.9936
198.9336	DCA_int_06 - words	trek	199.2036
198.9936	DCA_int_06 - phones	R	199.0336
199.0336	DCA_int_06 - phones	EH1	199.1336
199.1336	DCA_int_06 - phones	K	199.2036
199.2036	DCA_int_06 - phones	sp	199.4729
199.3637	DCA_se3_ag4_m_02 - phones	S	199.4637
199.3637	DCA_se3_ag4_m_02 - words	star	199.6637
199.4637	DCA_se3_ag4_m_02 - phones	T	199.5037
199.4729	DCA_int_06 - words	<unk>	199.5129
199.4729	DCA_int_06 - phones	spn	199.5129
199.5037	DCA_se3_ag4_m_02 - phones	AA1	199.6037
199.5129	DCA_int_06 - phones	sp	200.2129
199.6037	DCA_se3_ag4_m_02 - phones	R	199.6637
199.6637	DCA_se3_ag4_m_02 - phones	T	199.7437
199.6637	DCA_se3_ag4_m_02 - words	trek	199.9537
199.7437	DCA_se3_ag4_m_02 - phones	R	199.7937
199.7937	DCA_se3_ag4_m_02 - phones	EH1	199.9137
199.9137	DCA_se3_ag4_m_02 - phones	K	199.9537
199.9537	DCA_se3_ag4_m_02 - phones	sp	200.0137
200.0137	DCA_se3_ag4_m_02 - phones	Y	200.1137
200.0137	DCA_se3_ag4_m_02 - words	yeah	200.2137
200.1137	DCA_se3_ag4_m_02 - phones	AE1	200.2137
200.2137	DCA_se3_ag4_m_02 - phones	sp	200.2637
200.2637	DCA_se3_ag4_m_02 - phones	AH1	200.3537
200.2637	DCA_se3_ag4_m_02 - words	uh-huh	200.4737
200.3537	DCA_se3_ag4_m_02 - phones	HH	200.4337
200.4337	DCA_se3_ag4_m_02 - phones	AH1	200.4737
200.4737	DCA_se3_ag4_m_02 - phones	sp	200.6237
200.6880	DCA_int_06 - phones	HH	200.8980
200.6880	DCA_int_06 - words	hm	200.9880
200.8980	DCA_int_06 - phones	M	200.9880
201.1496	DCA_int_06 - phones	sil	201.1996
201.1996	DCA_int_06 - phones	M	201.3996
201.1996	DCA_int_06 - words	mm-	201.3996
201.3996	DCA_int_06 - phones	K	201.5096
201.3996	DCA_int_06 - words	kay	201.6896
201.5096	DCA_int_06 - phones	EY1	201.6896
201.6896	DCA_int_06 - phones	sp	201.7396
[truncated: 20,155 more rows]
