# Supplementary material for: Considering Performance in the Automated and Manual Coding of Sociolinguistic Variables: Lessons From Variable (ING)
Source: Front Artif Intell. 2021 Apr 29;4:648543. doi: 10.3389/frai.2021.648543 (PMC8117961; doi:10.3389/frai.2021.648543)
Supplement: Supplementary file 4 [file Data_Sheet_4.ZIP › CORAAL_Aligned_as_Tables/DCB_se2_ag2_f_02_1_txout.txt]

tmin	tier	text	tmax
0.4073	DCB_int_01 - phones	AH0	0.4673
0.4073	DCB_int_01 - words	and	0.7873
0.4673	DCB_int_01 - phones	N	0.7873
0.7873	DCB_int_01 - phones	Y	0.8173
0.7873	DCB_int_01 - words	your	0.8773
0.8173	DCB_int_01 - phones	UH1	0.8473
0.8473	DCB_int_01 - phones	R	0.8773
0.8773	DCB_int_01 - phones	B	0.9373
0.8773	DCB_int_01 - words	birthday	1.2173
0.9373	DCB_int_01 - phones	ER1	1.0173
1.0173	DCB_int_01 - phones	TH	1.0973
1.0973	DCB_int_01 - phones	D	1.1573
1.1573	DCB_int_01 - phones	EY2	1.2173
1.2173	DCB_int_01 - phones	sp	6.0456
1.5870	DCB_se2_ag2_f_02 - phones	JH	1.6770
1.5870	DCB_se2_ag2_f_02 - words	january	2.0170
1.6770	DCB_se2_ag2_f_02 - phones	AE1	1.7370
1.7370	DCB_se2_ag2_f_02 - phones	N	1.7770
1.7770	DCB_se2_ag2_f_02 - phones	Y	1.8170
1.8170	DCB_se2_ag2_f_02 - phones	UW0	1.8870
1.8870	DCB_se2_ag2_f_02 - phones	EH2	1.9270
1.9270	DCB_se2_ag2_f_02 - phones	R	1.9570
1.9570	DCB_se2_ag2_f_02 - phones	IY0	2.0170
2.0170	DCB_se2_ag2_f_02 - phones	T	2.1170
2.0170	DCB_se2_ag2_f_02 - words	twenty	2.3070
2.1170	DCB_se2_ag2_f_02 - phones	W	2.1470
2.1470	DCB_se2_ag2_f_02 - phones	EH1	2.1770
2.1770	DCB_se2_ag2_f_02 - phones	N	2.2170
2.2170	DCB_se2_ag2_f_02 - phones	IY0	2.3070
2.3070	DCB_se2_ag2_f_02 - phones	TH	2.4070
2.3070	DCB_se2_ag2_f_02 - words	third	2.5870
2.4070	DCB_se2_ag2_f_02 - phones	ER1	2.5470
2.5470	DCB_se2_ag2_f_02 - phones	D	2.5870
2.5870	DCB_se2_ag2_f_02 - phones	sp	2.9413
2.9413	DCB_se2_ag2_f_02 - phones	N	2.9813
2.9413	DCB_se2_ag2_f_02 - words	nineteen	3.2213
2.9813	DCB_se2_ag2_f_02 - phones	AY1	3.0513
3.0513	DCB_se2_ag2_f_02 - phones	N	3.1013
3.1013	DCB_se2_ag2_f_02 - phones	T	3.1613
3.1613	DCB_se2_ag2_f_02 - phones	IY1	3.1913
3.1913	DCB_se2_ag2_f_02 - phones	N	3.2213
3.2213	DCB_se2_ag2_f_02 - phones	N	3.2613
3.2213	DCB_se2_ag2_f_02 - words	ninety	3.4413
3.2613	DCB_se2_ag2_f_02 - phones	AY1	3.3113
3.3113	DCB_se2_ag2_f_02 - phones	N	3.3413
3.3413	DCB_se2_ag2_f_02 - phones	T	3.3713
3.3713	DCB_se2_ag2_f_02 - phones	IY0	3.4413
3.4413	DCB_se2_ag2_f_02 - phones	T	3.5213
3.4413	DCB_se2_ag2_f_02 - words	two	3.5913
3.5213	DCB_se2_ag2_f_02 - phones	UW1	3.5913
3.5913	DCB_se2_ag2_f_02 - phones	sp	3.6813
6.0456	DCB_int_01 - phones	AE1	6.0956
6.0456	DCB_int_01 - words	and	6.6756
6.0956	DCB_int_01 - phones	N	6.6756
6.6756	DCB_int_01 - phones	sp	6.7056
6.7056	DCB_int_01 - phones	HH	6.7356
6.7056	DCB_int_01 - words	where	6.8456
6.7356	DCB_int_01 - phones	W	6.7756
6.7756	DCB_int_01 - phones	EH1	6.8156
6.8156	DCB_int_01 - phones	R	6.8456
6.8456	DCB_int_01 - phones	W	6.8756
6.8456	DCB_int_01 - words	were	6.9256
6.8756	DCB_int_01 - phones	ER0	6.9256
6.9256	DCB_int_01 - phones	Y	6.9956
6.9256	DCB_int_01 - words	you	7.0456
6.9956	DCB_int_01 - phones	UW1	7.0456
7.0456	DCB_int_01 - phones	B	7.1156
7.0456	DCB_int_01 - words	born	7.3656
7.1156	DCB_int_01 - phones	AO1	7.2256
7.2256	DCB_int_01 - phones	R	7.2856
7.2856	DCB_int_01 - phones	N	7.3656
7.8994	DCB_se2_ag2_f_02 - phones	S	8.0594
7.8994	DCB_se2_ag2_f_02 - words	southeast	8.4694
8.0594	DCB_se2_ag2_f_02 - phones	AW2	8.1394
8.1394	DCB_se2_ag2_f_02 - phones	TH	8.2494
8.2494	DCB_se2_ag2_f_02 - phones	IY1	8.3594
8.3594	DCB_se2_ag2_f_02 - phones	S	8.4394
8.4394	DCB_se2_ag2_f_02 - phones	T	8.4694
8.4694	DCB_se2_ag2_f_02 - phones	W	8.4994
8.4694	DCB_se2_ag2_f_02 - words	washington	8.8294
8.4994	DCB_se2_ag2_f_02 - phones	AA1	8.5794
8.5794	DCB_se2_ag2_f_02 - phones	SH	8.6794
8.6794	DCB_se2_ag2_f_02 - phones	IH0	8.7094
8.7094	DCB_se2_ag2_f_02 - phones	NG	8.7394
8.7394	DCB_se2_ag2_f_02 - phones	T	8.7694
8.7694	DCB_se2_ag2_f_02 - phones	AH0	8.7994
8.7994	DCB_se2_ag2_f_02 - phones	N	8.8294
8.8294	DCB_se2_ag2_f_02 - phones	D	8.8694
8.8294	DCB_se2_ag2_f_02 - words	dc	9.2094
8.8694	DCB_se2_ag2_f_02 - phones	IY1	8.9494
8.9494	DCB_se2_ag2_f_02 - phones	S	9.0794
9.0794	DCB_se2_ag2_f_02 - phones	IY1	9.2094
11.6146	DCB_int_01 - phones	AE1	11.6646
11.6146	DCB_int_01 - words	and	12.3246
11.6646	DCB_int_01 - phones	N	12.3246
12.3246	DCB_int_01 - phones	sp	12.3946
12.7663	DCB_int_01 - phones	HH	12.8163
12.7663	DCB_int_01 - words	what	12.9063
12.8163	DCB_int_01 - phones	W	12.8463
12.8463	DCB_int_01 - phones	AH1	12.8763
12.8763	DCB_int_01 - phones	T	12.9063
12.9063	DCB_int_01 - phones	D	12.9363
12.9063	DCB_int_01 - words	do	12.9663
12.9363	DCB_int_01 - phones	UW1	12.9663
12.9663	DCB_int_01 - phones	Y	12.9963
12.9663	DCB_int_01 - words	you	13.0463
12.9963	DCB_int_01 - phones	UW1	13.0463
13.0463	DCB_int_01 - phones	K	13.0963
13.0463	DCB_int_01 - words	consider	13.3363
13.0963	DCB_int_01 - phones	AH0	13.1263
13.1263	DCB_int_01 - phones	N	13.1863
13.1863	DCB_int_01 - phones	S	13.2463
13.2463	DCB_int_01 - phones	IH1	13.2763
13.2763	DCB_int_01 - phones	D	13.3063
13.3063	DCB_int_01 - phones	ER0	13.3363
13.3363	DCB_int_01 - phones	Y	13.4063
13.3363	DCB_int_01 - words	your	13.5263
13.4063	DCB_int_01 - phones	UH1	13.4663
13.4663	DCB_int_01 - phones	R	13.5263
13.5263	DCB_int_01 - phones	N	13.6063
13.5263	DCB_int_01 - words	neighborhood	14.0463
13.6063	DCB_int_01 - phones	EY1	13.7063
13.7063	DCB_int_01 - phones	B	13.7863
13.7863	DCB_int_01 - phones	ER0	13.8563
13.8563	DCB_int_01 - phones	HH	13.9463
13.9463	DCB_int_01 - phones	UH2	14.0063
14.0063	DCB_int_01 - phones	D	14.0463
14.0463	DCB_int_01 - phones	Y	14.0963
14.0463	DCB_int_01 - words	your	14.1963
14.0963	DCB_int_01 - phones	UH1	14.1463
14.1463	DCB_int_01 - phones	R	14.1963
14.1963	DCB_int_01 - phones	CH	14.3063
14.1963	DCB_int_01 - words	childhood	14.6163
14.3063	DCB_int_01 - phones	AY1	14.4063
14.4063	DCB_int_01 - phones	L	14.4363
14.4363	DCB_int_01 - phones	D	14.4663
14.4663	DCB_int_01 - phones	HH	14.5463
14.5463	DCB_int_01 - phones	UH2	14.5863
14.5863	DCB_int_01 - phones	D	14.6163
14.6163	DCB_int_01 - phones	N	14.7163
14.6163	DCB_int_01 - words	neighborhood	15.1963
14.7163	DCB_int_01 - phones	EY1	14.8263
14.8263	DCB_int_01 - phones	B	14.8963
14.8963	DCB_int_01 - phones	ER0	14.9663
14.9663	DCB_int_01 - phones	HH	15.0663
15.0663	DCB_int_01 - phones	UH2	15.1563
15.1563	DCB_int_01 - phones	D	15.1963
15.1963	DCB_int_01 - phones	ER0	15.3063
15.1963	DCB_int_01 - words	or	15.3063
15.3063	DCB_int_01 - phones	N	15.3663
15.3063	DCB_int_01 - words	neighborhoods	16.2063
15.3663	DCB_int_01 - phones	EY1	15.4663
15.4663	DCB_int_01 - phones	B	15.5263
15.5263	DCB_int_01 - phones	ER0	15.5863
15.5863	DCB_int_01 - phones	HH	15.7063
15.7063	DCB_int_01 - phones	UH2	15.8663
15.8663	DCB_int_01 - phones	D	15.8963
15.8963	DCB_int_01 - phones	Z	16.2063
16.3428	DCB_se2_ag2_f_02 - phones	sil	16.3828
16.3828	DCB_se2_ag2_f_02 - phones	W	16.4628
16.3828	DCB_se2_ag2_f_02 - words	woodland	16.9128
16.4628	DCB_se2_ag2_f_02 - phones	UH1	16.5128
16.5128	DCB_se2_ag2_f_02 - phones	D	16.5728
16.5728	DCB_se2_ag2_f_02 - phones	L	16.6728
16.6728	DCB_se2_ag2_f_02 - phones	AE2	16.7228
16.7228	DCB_se2_ag2_f_02 - phones	N	16.7728
16.7728	DCB_se2_ag2_f_02 - phones	D	16.9128
17.0982	DCB_int_01 - phones	sil	17.1282
17.1282	DCB_int_01 - phones	W	17.1982
17.1282	DCB_int_01 - words	woodland	17.4282
17.1982	DCB_int_01 - phones	UH1	17.2382
17.2382	DCB_int_01 - phones	D	17.2982
17.2982	DCB_int_01 - phones	L	17.3382
17.3382	DCB_int_01 - phones	AH0	17.3682
17.3682	DCB_int_01 - phones	N	17.3982
17.3982	DCB_int_01 - phones	D	17.4282
17.4282	DCB_int_01 - phones	sp	19.1833
17.6484	DCB_se2_ag2_f_02 - phones	sil	17.7184
17.7184	DCB_se2_ag2_f_02 - phones	M	17.7684
17.7184	DCB_se2_ag2_f_02 - words	mm-hm	17.8884
17.7684	DCB_se2_ag2_f_02 - phones	HH	17.8184
17.8184	DCB_se2_ag2_f_02 - phones	M	17.8884
17.8884	DCB_se2_ag2_f_02 - phones	sp	21.9385
19.1833	DCB_int_01 - phones	AH0	19.2333
19.1833	DCB_int_01 - words	and	19.6133
19.2333	DCB_int_01 - phones	N	19.6133
19.6133	DCB_int_01 - phones	sp	19.6433
19.6433	DCB_int_01 - phones	HH	19.7133
19.6433	DCB_int_01 - words	how	19.8333
19.7133	DCB_int_01 - phones	AW1	19.8333
19.8333	DCB_int_01 - phones	M	19.9333
19.8333	DCB_int_01 - words	many	20.1233
19.9333	DCB_int_01 - phones	EH1	19.9733
19.9733	DCB_int_01 - phones	N	20.0233
20.0233	DCB_int_01 - phones	IY0	20.1233
20.1233	DCB_int_01 - phones	Y	20.1833
20.1233	DCB_int_01 - words	years	20.3733
20.1833	DCB_int_01 - phones	IH1	20.2733
20.2733	DCB_int_01 - phones	R	20.3333
20.3333	DCB_int_01 - phones	Z	20.3733
20.3733	DCB_int_01 - phones	D	20.4133
20.3733	DCB_int_01 - words	did	20.5133
20.4133	DCB_int_01 - phones	IH0	20.4533
20.4533	DCB_int_01 - phones	D	20.5133
20.5133	DCB_int_01 - phones	Y	20.5633
20.5133	DCB_int_01 - words	you	20.6433
20.5633	DCB_int_01 - phones	UW1	20.6433
20.6433	DCB_int_01 - phones	L	20.7233
20.6433	DCB_int_01 - words	live	20.8433
20.7233	DCB_int_01 - phones	IH1	20.7733
20.7733	DCB_int_01 - phones	V	20.8433
20.8433	DCB_int_01 - phones	IH0	20.8733
20.8433	DCB_int_01 - words	in	20.9033
20.8733	DCB_int_01 - phones	N	20.9033
20.9033	DCB_int_01 - phones	D	20.9933
20.9033	DCB_int_01 - words	dc	21.3233
20.9933	DCB_int_01 - phones	IY1	21.1033
21.1033	DCB_int_01 - phones	S	21.2233
21.2233	DCB_int_01 - phones	IY1	21.3233
21.3233	DCB_int_01 - phones	sp	30.3314
21.9385	DCB_se2_ag2_f_02 - phones	spn	22.0685
21.9385	DCB_se2_ag2_f_02 - words	<unk>	22.0685
22.2122	DCB_se2_ag2_f_02 - phones	sil	22.2922
22.2922	DCB_se2_ag2_f_02 - phones	AH1	22.5022
22.2922	DCB_se2_ag2_f_02 - words	um	22.7622
22.5022	DCB_se2_ag2_f_02 - phones	M	22.7622
22.7622	DCB_se2_ag2_f_02 - phones	sp	22.7922
22.7922	DCB_se2_ag2_f_02 - phones	F	22.9422
22.7922	DCB_se2_ag2_f_02 - words	from	23.1622
22.9422	DCB_se2_ag2_f_02 - phones	R	22.9822
22.9822	DCB_se2_ag2_f_02 - phones	AH1	23.0422
23.0422	DCB_se2_ag2_f_02 - phones	M	23.1622
23.1622	DCB_se2_ag2_f_02 - phones	N	23.2322
23.1622	DCB_se2_ag2_f_02 - words	nineteen	23.6022
23.2322	DCB_se2_ag2_f_02 - phones	AY1	23.3222
23.3222	DCB_se2_ag2_f_02 - phones	N	23.4022
23.4022	DCB_se2_ag2_f_02 - phones	T	23.5122
23.5122	DCB_se2_ag2_f_02 - phones	IY1	23.5722
23.5722	DCB_se2_ag2_f_02 - phones	N	23.6022
23.6022	DCB_se2_ag2_f_02 - phones	N	23.6522
23.6022	DCB_se2_ag2_f_02 - words	ninety	23.8822
23.6522	DCB_se2_ag2_f_02 - phones	AY1	23.7322
23.7322	DCB_se2_ag2_f_02 - phones	N	23.7622
23.7622	DCB_se2_ag2_f_02 - phones	T	23.8022
23.8022	DCB_se2_ag2_f_02 - phones	IY0	23.8822
23.8822	DCB_se2_ag2_f_02 - phones	T	24.0122
23.8822	DCB_se2_ag2_f_02 - words	two	24.3022
24.0122	DCB_se2_ag2_f_02 - phones	UW1	24.3022
24.3022	DCB_se2_ag2_f_02 - phones	sp	24.3322
24.3322	DCB_se2_ag2_f_02 - phones	AH0	24.4022
24.3322	DCB_se2_ag2_f_02 - words	until	24.9422
24.4022	DCB_se2_ag2_f_02 - phones	N	24.5022
24.5022	DCB_se2_ag2_f_02 - phones	T	24.6022
24.6022	DCB_se2_ag2_f_02 - phones	IH1	24.6422
24.6422	DCB_se2_ag2_f_02 - phones	L	24.9422
24.9422	DCB_se2_ag2_f_02 - phones	sp	25.6643
25.6643	DCB_se2_ag2_f_02 - phones	AH1	25.8743
25.6643	DCB_se2_ag2_f_02 - words	um	26.0843
25.8743	DCB_se2_ag2_f_02 - phones	M	26.0843
26.0843	DCB_se2_ag2_f_02 - phones	sp	26.1343
26.2165	DCB_se2_ag2_f_02 - phones	L	26.3765
26.2165	DCB_se2_ag2_f_02 - words	late	26.5865
26.3765	DCB_se2_ag2_f_02 - phones	EY1	26.4965
26.4965	DCB_se2_ag2_f_02 - phones	T	26.5865
26.6968	DCB_se2_ag2_f_02 - phones	sil	26.7468
26.7468	DCB_se2_ag2_f_02 - phones	N	26.7968
26.7468	DCB_se2_ag2_f_02 - words	nineteen	27.2468
26.7968	DCB_se2_ag2_f_02 - phones	AY1	26.8868
26.8868	DCB_se2_ag2_f_02 - phones	N	26.9568
26.9568	DCB_se2_ag2_f_02 - phones	T	27.0768
27.0768	DCB_se2_ag2_f_02 - phones	IY1	27.1768
27.1768	DCB_se2_ag2_f_02 - phones	N	27.2468
27.2468	DCB_se2_ag2_f_02 - phones	sp	27.2968
27.2968	DCB_se2_ag2_f_02 - phones	N	27.3668
27.2968	DCB_se2_ag2_f_02 - words	nineties	27.8668
27.3668	DCB_se2_ag2_f_02 - phones	AY1	27.4868
27.4868	DCB_se2_ag2_f_02 - phones	N	27.5168
27.5168	DCB_se2_ag2_f_02 - phones	T	27.5768
27.5768	DCB_se2_ag2_f_02 - phones	IY0	27.6668
27.6668	DCB_se2_ag2_f_02 - phones	Z	27.8668
27.9651	DCB_se2_ag2_f_02 - phones	sil	28.0151
28.0151	DCB_se2_ag2_f_02 - phones	AH1	28.1551
28.0151	DCB_se2_ag2_f_02 - words	um	28.3151
28.1551	DCB_se2_ag2_f_02 - phones	M	28.3151
28.3151	DCB_se2_ag2_f_02 - phones	sp	28.3651
28.4966	DCB_se2_ag2_f_02 - phones	AY1	28.6166
28.4966	DCB_se2_ag2_f_02 - words	i	28.6166
28.6166	DCB_se2_ag2_f_02 - phones	W	28.6466
28.6166	DCB_se2_ag2_f_02 - words	wanna	28.7866
28.6466	DCB_se2_ag2_f_02 - phones	AA1	28.6866
28.6866	DCB_se2_ag2_f_02 - phones	N	28.7166
28.7166	DCB_se2_ag2_f_02 - phones	AH0	28.7866
28.7866	DCB_se2_ag2_f_02 - phones	S	28.8566
28.7866	DCB_se2_ag2_f_02 - words	say	28.9266
28.8566	DCB_se2_ag2_f_02 - phones	EY1	28.9266
28.9266	DCB_se2_ag2_f_02 - phones	W	28.9766
28.9266	DCB_se2_ag2_f_02 - words	we	29.0366
28.9766	DCB_se2_ag2_f_02 - phones	IY1	29.0366
29.0366	DCB_se2_ag2_f_02 - phones	M	29.0966
29.0366	DCB_se2_ag2_f_02 - words	moved	29.2466
29.0966	DCB_se2_ag2_f_02 - phones	UW1	29.1766
29.1766	DCB_se2_ag2_f_02 - phones	V	29.2166
29.2166	DCB_se2_ag2_f_02 - phones	D	29.2466
29.2466	DCB_se2_ag2_f_02 - phones	AH0	29.2766
29.2466	DCB_se2_ag2_f_02 - words	about	29.4366
29.2766	DCB_se2_ag2_f_02 - phones	B	29.3066
29.3066	DCB_se2_ag2_f_02 - phones	AW1	29.3966
29.3966	DCB_se2_ag2_f_02 - phones	T	29.4366
29.4366	DCB_se2_ag2_f_02 - phones	T	29.5366
29.4366	DCB_se2_ag2_f_02 - words	two	29.5966
29.5366	DCB_se2_ag2_f_02 - phones	UW1	29.5966
29.5966	DCB_se2_ag2_f_02 - phones	TH	29.6966
29.5966	DCB_se2_ag2_f_02 - words	thousand	30.0266
29.6966	DCB_se2_ag2_f_02 - phones	AW1	29.8066
29.8066	DCB_se2_ag2_f_02 - phones	Z	29.8766
29.8766	DCB_se2_ag2_f_02 - phones	AH0	29.9266
29.9266	DCB_se2_ag2_f_02 - phones	N	29.9566
29.9566	DCB_se2_ag2_f_02 - phones	D	30.0266
30.3314	DCB_int_01 - phones	ER0	30.4014
30.3314	DCB_int_01 - words	around	30.5514
30.4014	DCB_int_01 - phones	AW1	30.4814
30.4814	DCB_int_01 - phones	N	30.5214
30.5214	DCB_int_01 - phones	D	30.5514
30.5514	DCB_int_01 - phones	T	30.6314
30.5514	DCB_int_01 - words	two	30.6714
30.6314	DCB_int_01 - phones	UW1	30.6714
30.6714	DCB_int_01 - phones	TH	30.7714
30.6714	DCB_int_01 - words	thousand	31.0414
30.7714	DCB_int_01 - phones	AW1	30.8614
30.8614	DCB_int_01 - phones	Z	30.9314
30.9314	DCB_int_01 - phones	AH0	30.9614
30.9614	DCB_int_01 - phones	N	30.9914
30.9914	DCB_int_01 - phones	D	31.0414
31.1907	DCB_se2_ag2_f_02 - phones	sil	31.2307
31.2307	DCB_se2_ag2_f_02 - phones	M	31.3207
31.2307	DCB_se2_ag2_f_02 - words	mm-hm	31.4307
31.3207	DCB_se2_ag2_f_02 - phones	HH	31.3507
31.3507	DCB_se2_ag2_f_02 - phones	M	31.4307
31.4307	DCB_se2_ag2_f_02 - phones	sp	35.9110
31.5404	DCB_int_01 - phones	P	31.7004
31.5404	DCB_int_01 - words	perfect	31.9804
31.7004	DCB_int_01 - phones	ER0	31.7604
31.7604	DCB_int_01 - phones	F	31.8404
31.8404	DCB_int_01 - phones	EH1	31.8704
31.8704	DCB_int_01 - phones	K	31.9004
31.9004	DCB_int_01 - phones	T	31.9804
32.5522	DCB_int_01 - phones	sil	32.6022
32.6022	DCB_int_01 - phones	AH0	32.6422
32.6022	DCB_int_01 - words	and	33.0022
32.6422	DCB_int_01 - phones	N	33.0022
33.0022	DCB_int_01 - phones	W	33.0522
33.0022	DCB_int_01 - words	where	33.1722
33.0522	DCB_int_01 - phones	EH1	33.1322
33.1322	DCB_int_01 - phones	R	33.1722
33.1722	DCB_int_01 - phones	sp	33.2022
33.2022	DCB_int_01 - phones	AH1	33.2922
33.2022	DCB_int_01 - words	other	33.4522
33.2922	DCB_int_01 - phones	DH	33.3522
33.3522	DCB_int_01 - phones	ER0	33.4522
33.4522	DCB_int_01 - phones	P	33.5422
33.4522	DCB_int_01 - words	places	33.8622
33.5422	DCB_int_01 - phones	L	33.5822
33.5822	DCB_int_01 - phones	EY1	33.6322
33.6322	DCB_int_01 - phones	S	33.7122
33.7122	DCB_int_01 - phones	IH0	33.7822
33.7822	DCB_int_01 - phones	Z	33.8622
33.8622	DCB_int_01 - phones	ER0	33.9422
33.8622	DCB_int_01 - words	or	33.9422
33.9422	DCB_int_01 - phones	W	33.9922
33.9422	DCB_int_01 - words	what	34.0822
33.9922	DCB_int_01 - phones	AH1	34.0322
34.0322	DCB_int_01 - phones	T	34.0822
34.0822	DCB_int_01 - phones	AH1	34.1322
34.0822	DCB_int_01 - words	other	34.2022
34.1322	DCB_int_01 - phones	DH	34.1722
34.1722	DCB_int_01 - phones	ER0	34.2022
34.2022	DCB_int_01 - phones	P	34.2622
34.2022	DCB_int_01 - words	places	34.4722
34.2622	DCB_int_01 - phones	L	34.3022
34.3022	DCB_int_01 - phones	EY1	34.3522
34.3522	DCB_int_01 - phones	S	34.3822
34.3822	DCB_int_01 - phones	IH0	34.4222
34.4222	DCB_int_01 - phones	Z	34.4722
34.4722	DCB_int_01 - phones	HH	34.5322
34.4722	DCB_int_01 - words	have	34.6022
34.5322	DCB_int_01 - phones	AE1	34.5622
34.5622	DCB_int_01 - phones	V	34.6022
34.6022	DCB_int_01 - phones	Y	34.6722
34.6022	DCB_int_01 - words	you	34.7422
34.6722	DCB_int_01 - phones	UW1	34.7422
34.7422	DCB_int_01 - phones	L	34.8022
34.7422	DCB_int_01 - words	lived	35.1422
34.8022	DCB_int_01 - phones	IH1	34.9222
34.9222	DCB_int_01 - phones	V	34.9622
34.9622	DCB_int_01 - phones	D	35.1422
35.9110	DCB_se2_ag2_f_02 - phones	AH1	36.0410
35.9110	DCB_se2_ag2_f_02 - words	um	36.1310
36.0410	DCB_se2_ag2_f_02 - phones	M	36.1310
36.1310	DCB_se2_ag2_f_02 - phones	sp	36.2010
36.2010	DCB_se2_ag2_f_02 - words	i	36.3910
36.2010	DCB_se2_ag2_f_02 - phones	AY1	36.3910
36.6078	DCB_se2_ag2_f_02 - phones	sil	36.6578
36.6578	DCB_se2_ag2_f_02 - phones	W	36.6978
36.6578	DCB_se2_ag2_f_02 - words	woodland	36.9778
36.6978	DCB_se2_ag2_f_02 - phones	UH1	36.7378
36.7378	DCB_se2_ag2_f_02 - phones	D	36.7878
36.7878	DCB_se2_ag2_f_02 - phones	L	36.8378
36.8378	DCB_se2_ag2_f_02 - phones	AH0	36.8878
36.8878	DCB_se2_ag2_f_02 - phones	N	36.9178
36.9178	DCB_se2_ag2_f_02 - phones	D	36.9778
37.0350	DCB_se2_ag2_f_02 - phones	sil	37.0650
37.0650	DCB_se2_ag2_f_02 - phones	M	37.0950
37.0650	DCB_se2_ag2_f_02 - words	my	37.1250
37.0950	DCB_se2_ag2_f_02 - phones	AY1	37.1250
37.1250	DCB_se2_ag2_f_02 - phones	HH	37.1850
37.1250	DCB_se2_ag2_f_02 - words	whole	37.2950
37.1850	DCB_se2_ag2_f_02 - phones	OW1	37.2550
37.2550	DCB_se2_ag2_f_02 - phones	L	37.2950
37.2950	DCB_se2_ag2_f_02 - phones	L	37.3550
37.2950	DCB_se2_ag2_f_02 - words	life	37.5850
37.3550	DCB_se2_ag2_f_02 - phones	AY1	37.4350
37.4350	DCB_se2_ag2_f_02 - phones	F	37.5850
37.7875	DCB_se2_ag2_f_02 - phones	sil	37.8275
37.8275	DCB_se2_ag2_f_02 - phones	AH1	37.9375
37.8275	DCB_se2_ag2_f_02 - words	um	38.1775
37.9227	DCB_int_01 - phones	sil	37.9627
37.9375	DCB_se2_ag2_f_02 - phones	M	38.1775
37.9627	DCB_int_01 - phones	W	38.0327
37.9627	DCB_int_01 - words	woodland	38.4027
38.0327	DCB_int_01 - phones	UH1	38.0927
38.0927	DCB_int_01 - phones	D	38.1427
38.1427	DCB_int_01 - phones	L	38.2727
38.1775	DCB_se2_ag2_f_02 - phones	AO1	38.2275
38.1775	DCB_se2_ag2_f_02 - words	or	38.4375
38.2275	DCB_se2_ag2_f_02 - phones	R	38.4375
38.2727	DCB_int_01 - phones	AE2	38.3427
38.3427	DCB_int_01 - phones	N	38.3727
38.3727	DCB_int_01 - phones	D	38.4027
38.4027	DCB_int_01 - phones	AH0	38.4327
38.4027	DCB_int_01 - words	and	38.4827
38.4327	DCB_int_01 - phones	N	38.4827
38.4375	DCB_se2_ag2_f_02 - phones	sp	38.4675
38.4827	DCB_int_01 - phones	DH	38.5127
38.4827	DCB_int_01 - words	then	38.7127
38.5127	DCB_int_01 - phones	EH1	38.6027
38.6027	DCB_int_01 - phones	N	38.7127
38.7127	DCB_int_01 - phones	sp	41.8405
39.1164	DCB_se2_ag2_f_02 - phones	F	39.2064
39.1164	DCB_se2_ag2_f_02 - words	from	39.3764
39.2064	DCB_se2_ag2_f_02 - phones	R	39.2464
39.2464	DCB_se2_ag2_f_02 - phones	AH1	39.2864
39.2864	DCB_se2_ag2_f_02 - phones	M	39.3764
39.3764	DCB_se2_ag2_f_02 - phones	sp	39.4264
39.8858	DCB_se2_ag2_f_02 - phones	DH	39.9758
39.8858	DCB_se2_ag2_f_02 - words	that	40.0958
39.9758	DCB_se2_ag2_f_02 - phones	AE1	40.0558
40.0558	DCB_se2_ag2_f_02 - phones	T	40.0958
40.0958	DCB_se2_ag2_f_02 - phones	EH1	40.1358
40.0958	DCB_se2_ag2_f_02 - words	area	40.3958
40.1358	DCB_se2_ag2_f_02 - phones	R	40.2358
40.2358	DCB_se2_ag2_f_02 - phones	IY0	40.2658
40.2658	DCB_se2_ag2_f_02 - phones	AH0	40.3958
40.3958	DCB_se2_ag2_f_02 - words	i	40.6258
40.3958	DCB_se2_ag2_f_02 - phones	AY1	40.6258
40.6258	DCB_se2_ag2_f_02 - phones	sp	40.6558
40.9723	DCB_se2_ag2_f_02 - phones	AE1	41.1323
40.9723	DCB_se2_ag2_f_02 - words	af-	41.2623
41.1323	DCB_se2_ag2_f_02 - phones	F	41.2623
41.2623	DCB_se2_ag2_f_02 - phones	sp	41.2923
41.2923	DCB_se2_ag2_f_02 - phones	AE1	41.4023
41.2923	DCB_se2_ag2_f_02 - words	after	41.5323
41.4023	DCB_se2_ag2_f_02 - phones	F	41.4423
41.4423	DCB_se2_ag2_f_02 - phones	T	41.4823
41.4823	DCB_se2_ag2_f_02 - phones	ER0	41.5323
41.5323	DCB_se2_ag2_f_02 - phones	DH	41.5923
41.5323	DCB_se2_ag2_f_02 - words	that	41.7423
41.5923	DCB_se2_ag2_f_02 - phones	AE1	41.6923
41.6923	DCB_se2_ag2_f_02 - phones	T	41.7423
41.7423	DCB_se2_ag2_f_02 - phones	HH	41.7723
41.7423	DCB_se2_ag2_f_02 - words	when	41.8923
41.7723	DCB_se2_ag2_f_02 - phones	W	41.8223
41.8223	DCB_se2_ag2_f_02 - phones	EH1	41.8623
41.8405	DCB_int_01 - phones	M	42.0605
41.8405	DCB_int_01 - words	mm-hm	42.1805
41.8623	DCB_se2_ag2_f_02 - phones	N	41.8923
41.8923	DCB_se2_ag2_f_02 - words	i	41.9423
41.8923	DCB_se2_ag2_f_02 - phones	AY1	41.9423
41.9423	DCB_se2_ag2_f_02 - phones	M	42.0023
41.9423	DCB_se2_ag2_f_02 - words	moved	42.1023
42.0023	DCB_se2_ag2_f_02 - phones	UW1	42.0423
42.0423	DCB_se2_ag2_f_02 - phones	V	42.0723
42.0605	DCB_int_01 - phones	HH	42.1505
42.0723	DCB_se2_ag2_f_02 - phones	D	42.1023
42.1023	DCB_se2_ag2_f_02 - phones	T	42.1523
42.1023	DCB_se2_ag2_f_02 - words	to	42.1823
42.1505	DCB_int_01 - phones	M	42.1805
42.1523	DCB_se2_ag2_f_02 - phones	AH0	42.1823
42.1805	DCB_int_01 - phones	AE1	42.2505
42.1805	DCB_int_01 - words	after	42.3905
42.1823	DCB_se2_ag2_f_02 - phones	V	42.2123
42.1823	DCB_se2_ag2_f_02 - words	virginia	42.5823
42.2123	DCB_se2_ag2_f_02 - phones	ER0	42.2623
42.2505	DCB_int_01 - phones	F	42.2805
42.2623	DCB_se2_ag2_f_02 - phones	JH	42.3123
42.2805	DCB_int_01 - phones	T	42.3105
42.3105	DCB_int_01 - phones	ER0	42.3905
42.3123	DCB_se2_ag2_f_02 - phones	IH1	42.3623
42.3623	DCB_se2_ag2_f_02 - phones	N	42.4123
42.3905	DCB_int_01 - phones	DH	42.4505
42.3905	DCB_int_01 - words	that	42.5905
42.4123	DCB_se2_ag2_f_02 - phones	Y	42.4823
42.4505	DCB_int_01 - phones	AE1	42.5205
42.4823	DCB_se2_ag2_f_02 - phones	AH0	42.5823
42.5205	DCB_int_01 - phones	T	42.5905
42.5905	DCB_int_01 - phones	sp	42.6305
42.6305	DCB_int_01 - phones	M	42.7805
42.6305	DCB_int_01 - words	mm-hm	42.8405
42.7805	DCB_int_01 - phones	HH	42.8105
42.7896	DCB_se2_ag2_f_02 - phones	AH1	42.9396
42.7896	DCB_se2_ag2_f_02 - words	um	42.9896
42.8105	DCB_int_01 - phones	M	42.8405
42.9396	DCB_se2_ag2_f_02 - phones	M	42.9896
42.9896	DCB_se2_ag2_f_02 - words	i	43.0896
42.9896	DCB_se2_ag2_f_02 - phones	AY1	43.0896
43.0896	DCB_se2_ag2_f_02 - phones	L	43.1496
43.0896	DCB_se2_ag2_f_02 - words	lived	43.2996
43.1496	DCB_se2_ag2_f_02 - phones	IH1	43.1996
43.1996	DCB_se2_ag2_f_02 - phones	V	43.2396
43.2396	DCB_se2_ag2_f_02 - phones	D	43.2996
43.2996	DCB_se2_ag2_f_02 - phones	IH0	43.3396
43.2996	DCB_se2_ag2_f_02 - words	in	43.3696
43.3396	DCB_se2_ag2_f_02 - phones	N	43.3696
43.3696	DCB_se2_ag2_f_02 - phones	V	43.3996
43.3696	DCB_se2_ag2_f_02 - words	virginia	43.7096
43.3996	DCB_se2_ag2_f_02 - phones	ER0	43.4696
43.4696	DCB_se2_ag2_f_02 - phones	JH	43.5296
43.5296	DCB_se2_ag2_f_02 - phones	IH1	43.5696
43.5696	DCB_se2_ag2_f_02 - phones	N	43.5996
43.5996	DCB_se2_ag2_f_02 - phones	Y	43.6696
43.6696	DCB_se2_ag2_f_02 - phones	AH0	43.7096
43.7096	DCB_se2_ag2_f_02 - phones	sp	43.7396
43.8155	DCB_int_01 - phones	sil	43.9155
43.8481	DCB_se2_ag2_f_02 - phones	M	43.9181
43.8481	DCB_se2_ag2_f_02 - words	my	43.9681
43.9155	DCB_int_01 - phones	JH	43.9455
43.9155	DCB_int_01 - words	just	44.0555
43.9181	DCB_se2_ag2_f_02 - phones	AY1	43.9681
43.9455	DCB_int_01 - phones	AH1	43.9855
43.9681	DCB_se2_ag2_f_02 - phones	sp	44.0081
43.9855	DCB_int_01 - phones	S	44.0555
44.0081	DCB_se2_ag2_f_02 - phones	HH	44.0381
44.0081	DCB_se2_ag2_f_02 - words	whole	44.0981
44.0381	DCB_se2_ag2_f_02 - phones	OW1	44.0681
44.0555	DCB_int_01 - phones	OW2	44.2455
44.0555	DCB_int_01 - words	okay	44.4155
44.0681	DCB_se2_ag2_f_02 - phones	L	44.0981
44.0981	DCB_se2_ag2_f_02 - phones	L	44.1781
44.0981	DCB_se2_ag2_f_02 - words	lifed	44.3881
44.1781	DCB_se2_ag2_f_02 - phones	EY1	44.2281
44.2281	DCB_se2_ag2_f_02 - phones	F	44.3581
44.2455	DCB_int_01 - phones	K	44.3155
44.3155	DCB_int_01 - phones	EY1	44.4155
44.3581	DCB_se2_ag2_f_02 - phones	T	44.3881
44.3881	DCB_se2_ag2_f_02 - phones	sp	44.4781
44.4155	DCB_int_01 - phones	sp	45.8692
44.4781	DCB_se2_ag2_f_02 - phones	M	44.5681
44.4781	DCB_se2_ag2_f_02 - words	mm-hm	44.6781
44.5681	DCB_se2_ag2_f_02 - phones	HH	44.5981
44.5981	DCB_se2_ag2_f_02 - phones	M	44.6781
44.6781	DCB_se2_ag2_f_02 - phones	sp	49.1787
45.8692	DCB_int_01 - phones	AH1	45.9592
45.8692	DCB_int_01 - words	um	46.4892
45.9592	DCB_int_01 - phones	M	46.4892
46.4892	DCB_int_01 - phones	sp	46.5292
47.2427	DCB_int_01 - phones	HH	47.2927
47.2427	DCB_int_01 - words	where	47.4027
47.2927	DCB_int_01 - phones	W	47.3227
47.3227	DCB_int_01 - phones	EH1	47.3727
47.3727	DCB_int_01 - phones	R	47.4027
47.4027	DCB_int_01 - phones	D	47.4327
47.4027	DCB_int_01 - words	d	47.4327
47.4327	DCB_int_01 - phones	Y	47.4627
47.4327	DCB_int_01 - words	you	47.4927
47.4627	DCB_int_01 - phones	UW1	47.4927
47.4927	DCB_int_01 - phones	G	47.5227
47.4927	DCB_int_01 - words	go	47.5627
47.5227	DCB_int_01 - phones	OW1	47.5627
47.5627	DCB_int_01 - phones	T	47.5927
47.5627	DCB_int_01 - words	to	47.6427
47.5927	DCB_int_01 - phones	AH0	47.6427
47.6427	DCB_int_01 - phones	S	47.7227
47.6427	DCB_int_01 - words	school	47.8527
47.7227	DCB_int_01 - phones	K	47.7827
47.7827	DCB_int_01 - phones	UW1	47.8127
47.8127	DCB_int_01 - phones	L	47.8527
47.8527	DCB_int_01 - phones	sp	49.9408
49.1787	DCB_se2_ag2_f_02 - phones	AO1	49.3387
49.1787	DCB_se2_ag2_f_02 - words	all	49.3687
49.3387	DCB_se2_ag2_f_02 - phones	L	49.3687
49.3687	DCB_se2_ag2_f_02 - phones	AH0	49.3987
49.3687	DCB_se2_ag2_f_02 - words	of	49.4287
49.3987	DCB_se2_ag2_f_02 - phones	V	49.4287
49.4287	DCB_se2_ag2_f_02 - phones	DH	49.4687
49.4287	DCB_se2_ag2_f_02 - words	the	49.5287
49.4687	DCB_se2_ag2_f_02 - phones	AH0	49.5287
49.5287	DCB_se2_ag2_f_02 - phones	S	49.6387
49.5287	DCB_se2_ag2_f_02 - words	schools	49.9387
49.6387	DCB_se2_ag2_f_02 - phones	K	49.6787
49.6787	DCB_se2_ag2_f_02 - phones	UW1	49.7287
49.7287	DCB_se2_ag2_f_02 - phones	L	49.7687
49.7687	DCB_se2_ag2_f_02 - phones	Z	49.9387
49.9408	DCB_int_01 - phones	M	50.0308
49.9408	DCB_int_01 - words	mm-hm	50.2008
50.0308	DCB_int_01 - phones	HH	50.0908
50.0908	DCB_int_01 - phones	M	50.2008
50.3237	DCB_se2_ag2_f_02 - phones	sil	50.3737
50.3737	DCB_se2_ag2_f_02 - phones	OW2	50.4637
50.3737	DCB_se2_ag2_f_02 - words	okay	50.6137
50.4637	DCB_se2_ag2_f_02 - phones	K	50.5537
50.5537	DCB_se2_ag2_f_02 - phones	EY1	50.6137
50.6137	DCB_se2_ag2_f_02 - phones	sp	50.6437
50.8366	DCB_se2_ag2_f_02 - phones	AH1	51.1866
50.8366	DCB_se2_ag2_f_02 - words	um	51.3666
51.1866	DCB_se2_ag2_f_02 - phones	M	51.3666
51.3666	DCB_se2_ag2_f_02 - phones	sp	51.4166
51.8065	DCB_se2_ag2_f_02 - phones	S	51.9365
51.8065	DCB_se2_ag2_f_02 - words	starting	52.2565
51.9365	DCB_se2_ag2_f_02 - phones	T	51.9865
51.9865	DCB_se2_ag2_f_02 - phones	AA1	52.0565
52.0565	DCB_se2_ag2_f_02 - phones	R	52.1065
52.1065	DCB_se2_ag2_f_02 - phones	T	52.1465
52.1465	DCB_se2_ag2_f_02 - phones	IH0	52.1765
52.1765	DCB_se2_ag2_f_02 - phones	NG	52.2565
52.2565	DCB_se2_ag2_f_02 - phones	AW1	52.3465
52.2565	DCB_se2_ag2_f_02 - words	out	52.3965
52.3465	DCB_se2_ag2_f_02 - phones	T	52.3965
52.3965	DCB_se2_ag2_f_02 - phones	IH1	52.4465
52.3965	DCB_se2_ag2_f_02 - words	in	52.5065
52.4465	DCB_se2_ag2_f_02 - phones	N	52.5065
52.5065	DCB_se2_ag2_f_02 - phones	D	52.5565
52.5065	DCB_se2_ag2_f_02 - words	dc	52.9065
52.5565	DCB_se2_ag2_f_02 - phones	IY1	52.6765
52.6765	DCB_se2_ag2_f_02 - phones	S	52.8065
52.8065	DCB_se2_ag2_f_02 - phones	IY1	52.9065
52.9065	DCB_se2_ag2_f_02 - words	i	53.0065
52.9065	DCB_se2_ag2_f_02 - phones	AY1	53.0065
53.0065	DCB_se2_ag2_f_02 - phones	W	53.0565
53.0065	DCB_se2_ag2_f_02 - words	went	53.1665
53.0565	DCB_se2_ag2_f_02 - phones	EH1	53.1065
53.1065	DCB_se2_ag2_f_02 - phones	N	53.1365
53.1365	DCB_se2_ag2_f_02 - phones	T	53.1665
53.1665	DCB_se2_ag2_f_02 - phones	T	53.2465
53.1665	DCB_se2_ag2_f_02 - words	to	53.2965
53.2465	DCB_se2_ag2_f_02 - phones	AH0	53.2965
53.2965	DCB_se2_ag2_f_02 - words	a	53.3565
53.2965	DCB_se2_ag2_f_02 - phones	AH0	53.3565
53.3565	DCB_se2_ag2_f_02 - phones	K	53.4365
53.3565	DCB_se2_ag2_f_02 - words	catholic	53.7765
53.4365	DCB_se2_ag2_f_02 - phones	AE1	53.5265
53.5265	DCB_se2_ag2_f_02 - phones	TH	53.6265
53.6265	DCB_se2_ag2_f_02 - phones	L	53.6665
53.6665	DCB_se2_ag2_f_02 - phones	IH0	53.6965
53.6965	DCB_se2_ag2_f_02 - phones	K	53.7765
53.7765	DCB_se2_ag2_f_02 - phones	S	53.8665
53.7765	DCB_se2_ag2_f_02 - words	school	54.1565
53.8665	DCB_se2_ag2_f_02 - phones	K	53.9165
53.9165	DCB_se2_ag2_f_02 - phones	UW1	54.0665
54.0665	DCB_se2_ag2_f_02 - phones	L	54.1565
54.1565	DCB_se2_ag2_f_02 - phones	AY1	54.1865
54.1565	DCB_se2_ag2_f_02 - words	i'm	54.2365
54.1865	DCB_se2_ag2_f_02 - phones	M	54.2365
54.2365	DCB_se2_ag2_f_02 - phones	N	54.2965
54.2365	DCB_se2_ag2_f_02 - words	not	54.4165
54.2965	DCB_se2_ag2_f_02 - phones	AA1	54.3665
54.3665	DCB_se2_ag2_f_02 - phones	T	54.4165
54.4165	DCB_se2_ag2_f_02 - phones	SH	54.5065
54.4165	DCB_se2_ag2_f_02 - words	sure	54.6365
54.5065	DCB_se2_ag2_f_02 - phones	UH1	54.5365
54.5365	DCB_se2_ag2_f_02 - phones	R	54.6365
54.6365	DCB_se2_ag2_f_02 - phones	DH	54.6865
54.6365	DCB_se2_ag2_f_02 - words	the	54.7165
54.6865	DCB_se2_ag2_f_02 - phones	AH0	54.7165
54.7165	DCB_se2_ag2_f_02 - phones	N	54.7665
54.7165	DCB_se2_ag2_f_02 - words	name	54.9265
54.7665	DCB_se2_ag2_f_02 - phones	EY1	54.8565
54.8565	DCB_se2_ag2_f_02 - phones	M	54.9265
54.9265	DCB_se2_ag2_f_02 - phones	AH0	54.9765
54.9265	DCB_se2_ag2_f_02 - words	of	55.0665
54.9765	DCB_se2_ag2_f_02 - phones	V	55.0665
55.0665	DCB_se2_ag2_f_02 - phones	IH1	55.0965
55.0665	DCB_se2_ag2_f_02 - words	it	55.1265
55.0965	DCB_se2_ag2_f_02 - phones	T	55.1265
55.1265	DCB_se2_ag2_f_02 - words	i	55.2265
55.1265	DCB_se2_ag2_f_02 - phones	AY1	55.2265
55.2265	DCB_se2_ag2_f_02 - phones	sp	55.3865
55.3865	DCB_se2_ag2_f_02 - phones	K	55.5865
55.3865	DCB_se2_ag2_f_02 - words	cannot	55.7765
55.5865	DCB_se2_ag2_f_02 - phones	AE1	55.6165
55.6165	DCB_se2_ag2_f_02 - phones	N	55.7065
55.7065	DCB_se2_ag2_f_02 - phones	AA0	55.7365
55.7365	DCB_se2_ag2_f_02 - phones	T	55.7765
55.7765	DCB_se2_ag2_f_02 - phones	sp	55.8065
55.8065	DCB_se2_ag2_f_02 - phones	R	55.8565
55.8065	DCB_se2_ag2_f_02 - words	remember	56.1865
55.8565	DCB_se2_ag2_f_02 - phones	IH0	55.8865
55.8865	DCB_se2_ag2_f_02 - phones	M	55.9165
55.9165	DCB_se2_ag2_f_02 - phones	EH1	55.9665
55.9665	DCB_se2_ag2_f_02 - phones	M	56.0465
56.0465	DCB_se2_ag2_f_02 - phones	B	56.1165
56.1165	DCB_se2_ag2_f_02 - phones	ER0	56.1865
56.1865	DCB_se2_ag2_f_02 - phones	sp	56.2165
56.2165	DCB_se2_ag2_f_02 - phones	AH1	56.4065
56.2165	DCB_se2_ag2_f_02 - words	um	56.5465
56.4065	DCB_se2_ag2_f_02 - phones	M	56.5465
56.5465	DCB_se2_ag2_f_02 - phones	sp	56.6065
56.6874	DCB_se2_ag2_f_02 - phones	B	56.7374
56.6874	DCB_se2_ag2_f_02 - words	but	57.0474
56.7374	DCB_se2_ag2_f_02 - phones	AH1	56.7974
56.7974	DCB_se2_ag2_f_02 - phones	T	57.0474
57.0474	DCB_se2_ag2_f_02 - phones	sp	57.0774
57.0774	DCB_se2_ag2_f_02 - phones	IH1	57.1974
57.0774	DCB_se2_ag2_f_02 - words	it	57.3574
57.1974	DCB_se2_ag2_f_02 - phones	T	57.3574
57.4214	DCB_se2_ag2_f_02 - phones	sil	57.5214
57.5214	DCB_se2_ag2_f_02 - phones	IH1	57.7614
57.5214	DCB_se2_ag2_f_02 - words	is	57.9414
57.7614	DCB_se2_ag2_f_02 - phones	Z	57.9414
57.9414	DCB_se2_ag2_f_02 - phones	AO1	58.0614
57.9414	DCB_se2_ag2_f_02 - words	off	58.1514
58.0614	DCB_se2_ag2_f_02 - phones	F	58.1514
58.1514	DCB_se2_ag2_f_02 - phones	sp	58.1814
58.1814	DCB_se2_ag2_f_02 - phones	AH1	58.3614
58.1814	DCB_se2_ag2_f_02 - words	of	58.4814
58.3614	DCB_se2_ag2_f_02 - phones	V	58.4814
58.4814	DCB_se2_ag2_f_02 - phones	sp	58.5114
58.5114	DCB_se2_ag2_f_02 - phones	AH1	58.7014
58.5114	DCB_se2_ag2_f_02 - words	um	58.8514
58.7014	DCB_se2_ag2_f_02 - phones	M	58.8514
58.8514	DCB_se2_ag2_f_02 - phones	sp	59.3462
59.3462	DCB_se2_ag2_f_02 - phones	R	59.4262
59.3462	DCB_se2_ag2_f_02 - words	randolph	59.7162
59.4262	DCB_se2_ag2_f_02 - phones	AE1	59.4762
59.4762	DCB_se2_ag2_f_02 - phones	N	59.5062
59.5062	DCB_se2_ag2_f_02 - phones	D	59.5662
59.5662	DCB_se2_ag2_f_02 - phones	AA0	59.5962
59.5962	DCB_se2_ag2_f_02 - phones	L	59.6462
59.6462	DCB_se2_ag2_f_02 - phones	F	59.7162
59.7162	DCB_se2_ag2_f_02 - phones	S	59.7462
59.7162	DCB_se2_ag2_f_02 - words	street	59.9762
59.7462	DCB_se2_ag2_f_02 - phones	T	59.8062
59.8062	DCB_se2_ag2_f_02 - phones	R	59.8662
59.8662	DCB_se2_ag2_f_02 - phones	IY1	59.9262
59.9262	DCB_se2_ag2_f_02 - phones	T	59.9762
59.9762	DCB_se2_ag2_f_02 - phones	sp	60.7644
60.7644	DCB_se2_ag2_f_02 - phones	AE1	61.0544
60.7644	DCB_se2_ag2_f_02 - words	and	61.2144
61.0544	DCB_se2_ag2_f_02 - phones	N	61.1644
61.1644	DCB_se2_ag2_f_02 - phones	D	61.2144
61.2144	DCB_se2_ag2_f_02 - phones	sp	61.2944
61.2944	DCB_se2_ag2_f_02 - phones	DH	61.3544
61.2944	DCB_se2_ag2_f_02 - words	then	61.4544
61.3544	DCB_se2_ag2_f_02 - phones	EH1	61.4244
61.4244	DCB_se2_ag2_f_02 - phones	N	61.4544
61.4544	DCB_se2_ag2_f_02 - phones	AE1	61.6044
61.4544	DCB_se2_ag2_f_02 - words	after	61.8144
61.6044	DCB_se2_ag2_f_02 - phones	F	61.6844
61.6844	DCB_se2_ag2_f_02 - phones	T	61.7444
61.7444	DCB_se2_ag2_f_02 - phones	ER0	61.8144
61.8144	DCB_se2_ag2_f_02 - phones	DH	61.8644
61.8144	DCB_se2_ag2_f_02 - words	that	62.1044
61.8644	DCB_se2_ag2_f_02 - phones	AE1	62.0344
62.0344	DCB_se2_ag2_f_02 - phones	T	62.1044
62.2771	DCB_se2_ag2_f_02 - phones	HH	62.3171
62.2771	DCB_se2_ag2_f_02 - words	when	62.4071
62.3171	DCB_se2_ag2_f_02 - phones	W	62.3471
62.3471	DCB_se2_ag2_f_02 - phones	EH1	62.3771
62.3771	DCB_se2_ag2_f_02 - phones	N	62.4071
62.4071	DCB_se2_ag2_f_02 - phones	W	62.4371
62.4071	DCB_se2_ag2_f_02 - words	we	62.4671
62.4371	DCB_se2_ag2_f_02 - phones	IY1	62.4671
62.4671	DCB_se2_ag2_f_02 - phones	M	62.4971
62.4671	DCB_se2_ag2_f_02 - words	moved	62.5971
62.4971	DCB_se2_ag2_f_02 - phones	UW1	62.5271
62.5271	DCB_se2_ag2_f_02 - phones	V	62.5671
62.5671	DCB_se2_ag2_f_02 - phones	D	62.5971
62.5971	DCB_se2_ag2_f_02 - phones	T	62.6571
62.5971	DCB_se2_ag2_f_02 - words	to	62.6871
62.6571	DCB_se2_ag2_f_02 - phones	IH0	62.6871
62.6871	DCB_se2_ag2_f_02 - phones	V	62.7171
62.6871	DCB_se2_ag2_f_02 - words	virginia	63.0571
62.7171	DCB_se2_ag2_f_02 - phones	ER0	62.7871
62.7871	DCB_se2_ag2_f_02 - phones	JH	62.8571
62.8571	DCB_se2_ag2_f_02 - phones	IH1	62.8871
62.8871	DCB_se2_ag2_f_02 - phones	N	62.9371
62.9371	DCB_se2_ag2_f_02 - phones	Y	63.0271
63.0271	DCB_se2_ag2_f_02 - phones	AH0	63.0571
63.0571	DCB_se2_ag2_f_02 - words	i	63.1271
63.0571	DCB_se2_ag2_f_02 - phones	AY1	63.1271
63.1271	DCB_se2_ag2_f_02 - phones	W	63.1771
63.1271	DCB_se2_ag2_f_02 - words	went	63.2871
63.1771	DCB_se2_ag2_f_02 - phones	EH1	63.2171
63.2171	DCB_se2_ag2_f_02 - phones	N	63.2571
63.2571	DCB_se2_ag2_f_02 - phones	T	63.2871
63.2871	DCB_se2_ag2_f_02 - phones	T	63.3671
63.2871	DCB_se2_ag2_f_02 - words	to	63.5271
63.3671	DCB_se2_ag2_f_02 - phones	IH0	63.5271
63.5271	DCB_se2_ag2_f_02 - words	rdx	64.0871
63.5271	DCB_se2_ag2_f_02 - phones	TN	64.0871
64.0871	DCB_se2_ag2_f_02 - phones	sp	64.1171
64.1171	DCB_se2_ag2_f_02 - phones	EH2	64.2071
64.1171	DCB_se2_ag2_f_02 - words	elementary	64.5371
64.2071	DCB_se2_ag2_f_02 - phones	L	64.2371
64.2371	DCB_se2_ag2_f_02 - phones	AH0	64.2671
64.2671	DCB_se2_ag2_f_02 - phones	M	64.2971
64.2971	DCB_se2_ag2_f_02 - phones	EH1	64.3571
64.3571	DCB_se2_ag2_f_02 - phones	N	64.3871
64.3871	DCB_se2_ag2_f_02 - phones	T	64.4571
64.4571	DCB_se2_ag2_f_02 - phones	R	64.4971
64.4971	DCB_se2_ag2_f_02 - phones	IY0	64.5371
64.5371	DCB_se2_ag2_f_02 - phones	S	64.6171
64.5371	DCB_se2_ag2_f_02 - words	school	64.9071
64.6171	DCB_se2_ag2_f_02 - phones	K	64.6771
64.6771	DCB_se2_ag2_f_02 - phones	UW1	64.7171
64.7171	DCB_se2_ag2_f_02 - phones	L	64.9071
64.8790	DCB_int_01 - phones	sil	64.9390
64.9390	DCB_int_01 - phones	M	65.0390
64.9390	DCB_int_01 - words	mm-hm	65.2690
65.0390	DCB_int_01 - phones	HH	65.1290
65.1290	DCB_int_01 - phones	M	65.2690
65.2690	DCB_int_01 - phones	sp	65.3090
67.4471	DCB_se2_ag2_f_02 - phones	sil	67.4771
67.4771	DCB_se2_ag2_f_02 - phones	AH0	67.5271
67.4771	DCB_se2_ag2_f_02 - words	and	67.5571
67.5271	DCB_se2_ag2_f_02 - phones	N	67.5571
67.5571	DCB_se2_ag2_f_02 - phones	DH	67.5971
67.5571	DCB_se2_ag2_f_02 - words	then	67.6971
67.5971	DCB_se2_ag2_f_02 - phones	EH1	67.6471
67.6471	DCB_se2_ag2_f_02 - phones	N	67.6971
67.6971	DCB_se2_ag2_f_02 - phones	AY1	67.7871
67.6971	DCB_se2_ag2_f_02 - words	i	67.7871
67.7871	DCB_se2_ag2_f_02 - phones	W	67.8371
67.7871	DCB_se2_ag2_f_02 - words	went	67.9371
67.8371	DCB_se2_ag2_f_02 - phones	EH1	67.8771
67.8771	DCB_se2_ag2_f_02 - phones	N	67.9071
67.9071	DCB_se2_ag2_f_02 - phones	T	67.9371
67.9371	DCB_se2_ag2_f_02 - phones	T	67.9671
67.9371	DCB_se2_ag2_f_02 - words	to	67.9971
67.9671	DCB_se2_ag2_f_02 - phones	AH0	67.9971
67.9971	DCB_se2_ag2_f_02 - phones	TN	68.3571
67.9971	DCB_se2_ag2_f_02 - words	rdx	68.3571
68.3571	DCB_se2_ag2_f_02 - phones	M	68.3871
68.3571	DCB_se2_ag2_f_02 - words	middle	68.5371
68.3871	DCB_se2_ag2_f_02 - phones	IH1	68.4171
68.4171	DCB_se2_ag2_f_02 - phones	D	68.4471
68.4471	DCB_se2_ag2_f_02 - phones	AH0	68.4771
68.4771	DCB_se2_ag2_f_02 - phones	L	68.5371
68.5371	DCB_se2_ag2_f_02 - phones	S	68.6071
68.5371	DCB_se2_ag2_f_02 - words	school	68.7871
68.6071	DCB_se2_ag2_f_02 - phones	K	68.6771
68.6771	DCB_se2_ag2_f_02 - phones	UW1	68.7171
68.7171	DCB_se2_ag2_f_02 - phones	L	68.7871
72.3560	DCB_se2_ag2_f_02 - phones	AH0	72.4360
72.3560	DCB_se2_ag2_f_02 - words	and	72.4660
72.4360	DCB_se2_ag2_f_02 - phones	N	72.4660
72.4660	DCB_se2_ag2_f_02 - phones	DH	72.4960
72.4660	DCB_se2_ag2_f_02 - words	then	72.5660
72.4960	DCB_se2_ag2_f_02 - phones	EH1	72.5260
72.5260	DCB_se2_ag2_f_02 - phones	N	72.5660
72.5660	DCB_se2_ag2_f_02 - phones	AY1	72.6160
72.5660	DCB_se2_ag2_f_02 - words	i	72.6160
72.6160	DCB_se2_ag2_f_02 - phones	W	72.6560
72.6160	DCB_se2_ag2_f_02 - words	went	72.7560
72.6560	DCB_se2_ag2_f_02 - phones	EH1	72.6960
72.6960	DCB_se2_ag2_f_02 - phones	N	72.7260
72.7260	DCB_se2_ag2_f_02 - phones	T	72.7560
72.7560	DCB_se2_ag2_f_02 - phones	T	72.8260
72.7560	DCB_se2_ag2_f_02 - words	to	72.8660
72.8260	DCB_se2_ag2_f_02 - phones	IH0	72.8660
72.8660	DCB_se2_ag2_f_02 - phones	sp	72.9060
73.0088	DCB_se2_ag2_f_02 - phones	S	73.0488
73.0088	DCB_se2_ag2_f_02 - words	c	73.0788
73.0488	DCB_se2_ag2_f_02 - phones	IY1	73.0788
73.0788	DCB_se2_ag2_f_02 - phones	sp	73.1088
73.1088	DCB_se2_ag2_f_02 - phones	AH1	73.4288
73.1088	DCB_se2_ag2_f_02 - words	uh	73.4288
73.4288	DCB_se2_ag2_f_02 - phones	sp	73.6823
73.6823	DCB_se2_ag2_f_02 - words	rdx	74.0623
73.6823	DCB_se2_ag2_f_02 - phones	TN	74.0623
74.0623	DCB_se2_ag2_f_02 - phones	sp	74.0923
74.0923	DCB_se2_ag2_f_02 - phones	HH	74.1323
74.0923	DCB_se2_ag2_f_02 - words	high	74.1923
74.1323	DCB_se2_ag2_f_02 - phones	AY1	74.1923
74.1923	DCB_se2_ag2_f_02 - phones	S	74.2923
74.1923	DCB_se2_ag2_f_02 - words	school	74.5123
74.2923	DCB_se2_ag2_f_02 - phones	K	74.3623
74.3623	DCB_se2_ag2_f_02 - phones	UW1	74.3923
74.3923	DCB_se2_ag2_f_02 - phones	L	74.5123
77.2754	DCB_se2_ag2_f_02 - phones	sil	77.3054
77.3054	DCB_se2_ag2_f_02 - phones	AE1	77.3554
77.3054	DCB_se2_ag2_f_02 - words	and	77.3954
77.3554	DCB_se2_ag2_f_02 - phones	N	77.3954
77.3954	DCB_se2_ag2_f_02 - phones	DH	77.4354
77.3954	DCB_se2_ag2_f_02 - words	that	77.5754
77.4354	DCB_se2_ag2_f_02 - phones	AE1	77.4954
77.4954	DCB_se2_ag2_f_02 - phones	T	77.5754
77.5754	DCB_se2_ag2_f_02 - phones	W	77.6254
77.5754	DCB_se2_ag2_f_02 - words	was	77.7354
77.6254	DCB_se2_ag2_f_02 - phones	AH0	77.6654
77.6654	DCB_se2_ag2_f_02 - phones	Z	77.7354
77.7354	DCB_se2_ag2_f_02 - phones	F	77.7754
77.7354	DCB_se2_ag2_f_02 - words	for	77.8554
77.7754	DCB_se2_ag2_f_02 - phones	R	77.8154
77.8154	DCB_se2_ag2_f_02 - phones	ER0	77.8554
77.8554	DCB_se2_ag2_f_02 - phones	N	77.8954
77.8554	DCB_se2_ag2_f_02 - words	ninth	78.1054
77.8954	DCB_se2_ag2_f_02 - phones	AY1	77.9854
77.9854	DCB_se2_ag2_f_02 - phones	N	78.0154
78.0154	DCB_se2_ag2_f_02 - phones	TH	78.1054
78.1054	DCB_se2_ag2_f_02 - phones	G	78.1554
78.1054	DCB_se2_ag2_f_02 - words	grade	78.3654
78.1554	DCB_se2_ag2_f_02 - phones	R	78.1954
78.1954	DCB_se2_ag2_f_02 - phones	EY1	78.3154
78.3154	DCB_se2_ag2_f_02 - phones	D	78.3654
78.3654	DCB_se2_ag2_f_02 - phones	sp	79.3426
79.3426	DCB_se2_ag2_f_02 - phones	AE1	79.4426
79.3426	DCB_se2_ag2_f_02 - words	and	79.5026
79.4426	DCB_se2_ag2_f_02 - phones	N	79.5026
79.5026	DCB_se2_ag2_f_02 - phones	DH	79.5426
79.5026	DCB_se2_ag2_f_02 - words	then	79.6426
79.5426	DCB_se2_ag2_f_02 - phones	EH1	79.5726
79.5726	DCB_se2_ag2_f_02 - phones	N	79.6426
79.6426	DCB_se2_ag2_f_02 - phones	AY1	79.7226
79.6426	DCB_se2_ag2_f_02 - words	i	79.7226
79.7226	DCB_se2_ag2_f_02 - phones	W	79.7726
79.7226	DCB_se2_ag2_f_02 - words	went	79.9226
79.7726	DCB_se2_ag2_f_02 - phones	EH1	79.8326
79.8326	DCB_se2_ag2_f_02 - phones	N	79.8626
79.8626	DCB_se2_ag2_f_02 - phones	T	79.9226
79.9226	DCB_se2_ag2_f_02 - phones	T	80.0026
79.9226	DCB_se2_ag2_f_02 - words	to	80.2126
80.0026	DCB_se2_ag2_f_02 - phones	IH0	80.2126
80.2126	DCB_se2_ag2_f_02 - phones	TN	80.6426
80.2126	DCB_se2_ag2_f_02 - words	rdx	80.6426
80.6426	DCB_se2_ag2_f_02 - phones	HH	80.6826
80.6426	DCB_se2_ag2_f_02 - words	high	80.7526
80.6826	DCB_se2_ag2_f_02 - phones	AY1	80.7526
80.7526	DCB_se2_ag2_f_02 - phones	S	80.8526
80.7526	DCB_se2_ag2_f_02 - words	school	81.0026
80.8526	DCB_se2_ag2_f_02 - phones	K	80.9126
80.9126	DCB_se2_ag2_f_02 - phones	UW1	80.9526
80.9526	DCB_se2_ag2_f_02 - phones	L	81.0026
81.0026	DCB_se2_ag2_f_02 - phones	W	81.0426
81.0026	DCB_se2_ag2_f_02 - words	where	81.1326
81.0426	DCB_se2_ag2_f_02 - phones	EH1	81.1026
81.1026	DCB_se2_ag2_f_02 - phones	R	81.1326
81.1326	DCB_se2_ag2_f_02 - phones	AY1	81.1826
81.1326	DCB_se2_ag2_f_02 - words	i	81.1826
81.1826	DCB_se2_ag2_f_02 - phones	G	81.2626
81.1826	DCB_se2_ag2_f_02 - words	graduated	81.7126
81.2626	DCB_se2_ag2_f_02 - phones	R	81.3026
81.3026	DCB_se2_ag2_f_02 - phones	AE1	81.3826
81.3826	DCB_se2_ag2_f_02 - phones	JH	81.4526
81.4526	DCB_se2_ag2_f_02 - phones	UW0	81.5226
81.5226	DCB_se2_ag2_f_02 - phones	EY2	81.5726
81.5726	DCB_se2_ag2_f_02 - phones	T	81.6126
81.6126	DCB_se2_ag2_f_02 - phones	IH0	81.6726
81.6726	DCB_se2_ag2_f_02 - phones	D	81.7126
81.9371	DCB_int_01 - phones	TN	82.5271
81.9371	DCB_int_01 - words	rdx	82.5271
82.5946	DCB_se2_ag2_f_02 - phones	sil	82.6446
82.6446	DCB_se2_ag2_f_02 - phones	M	82.7346
82.6446	DCB_se2_ag2_f_02 - words	mm-hm	82.8646
82.7346	DCB_se2_ag2_f_02 - phones	HH	82.7846
82.7846	DCB_se2_ag2_f_02 - phones	M	82.8646
82.8646	DCB_se2_ag2_f_02 - phones	sp	85.9487
85.2466	DCB_int_01 - phones	AH0	85.3266
85.2466	DCB_int_01 - words	and	85.3966
85.3266	DCB_int_01 - phones	N	85.3966
85.3966	DCB_int_01 - phones	DH	85.4266
85.3966	DCB_int_01 - words	then	85.7766
85.4266	DCB_int_01 - phones	EH1	85.4566
85.4566	DCB_int_01 - phones	N	85.7766
85.7766	DCB_int_01 - phones	sp	85.8066
85.8066	DCB_int_01 - phones	spn	85.8566
85.8066	DCB_int_01 - words	<unk>	85.8566
85.8566	DCB_int_01 - phones	sp	86.1366
85.9487	DCB_se2_ag2_f_02 - words	uh	85.9787
85.9487	DCB_se2_ag2_f_02 - phones	AH1	85.9787
85.9787	DCB_se2_ag2_f_02 - words	rdx	86.3087
85.9787	DCB_se2_ag2_f_02 - phones	TN	86.3087
86.3087	DCB_se2_ag2_f_02 - phones	Y	86.3887
86.3087	DCB_se2_ag2_f_02 - words	university	86.7687
86.3887	DCB_se2_ag2_f_02 - phones	UW2	86.4187
86.4187	DCB_se2_ag2_f_02 - phones	N	86.4587
86.4587	DCB_se2_ag2_f_02 - phones	AH0	86.4887
86.4887	DCB_se2_ag2_f_02 - phones	V	86.5187
86.5187	DCB_se2_ag2_f_02 - phones	ER1	86.5887
86.5887	DCB_se2_ag2_f_02 - phones	S	86.6487
86.6487	DCB_se2_ag2_f_02 - phones	AH0	86.6787
86.6787	DCB_se2_ag2_f_02 - phones	T	86.7187
86.7187	DCB_se2_ag2_f_02 - phones	IY0	86.7687
86.7687	DCB_se2_ag2_f_02 - phones	sp	86.8187
86.8187	DCB_se2_ag2_f_02 - phones	F	86.8487
86.8187	DCB_se2_ag2_f_02 - words	for	86.9087
86.8487	DCB_se2_ag2_f_02 - phones	ER0	86.9087
86.9087	DCB_se2_ag2_f_02 - phones	M	86.9487
86.9087	DCB_se2_ag2_f_02 - words	my	86.9987
86.9487	DCB_se2_ag2_f_02 - phones	AY1	86.9987
86.9987	DCB_se2_ag2_f_02 - phones	sp	87.0287
87.0287	DCB_se2_ag2_f_02 - phones	B	87.0887
87.0287	DCB_se2_ag2_f_02 - words	bachelor	87.3487
87.0887	DCB_se2_ag2_f_02 - phones	AE1	87.1387
87.1387	DCB_se2_ag2_f_02 - phones	CH	87.2587
87.2587	DCB_se2_ag2_f_02 - phones	L	87.3087
87.3087	DCB_se2_ag2_f_02 - phones	ER0	87.3487
87.3487	DCB_se2_ag2_f_02 - words	s	87.4987
87.3487	DCB_se2_ag2_f_02 - phones	Z	87.4987
89.1355	DCB_int_01 - phones	HH	89.1955
89.1355	DCB_int_01 - words	hence	89.6055
89.1955	DCB_int_01 - phones	EH1	89.2655
89.2655	DCB_int_01 - phones	N	89.4155
89.4155	DCB_int_01 - phones	S	89.6055
89.6055	DCB_int_01 - phones	sp	89.6355
89.6355	DCB_int_01 - phones	DH	89.6855
89.6355	DCB_int_01 - words	that	89.7955
89.6855	DCB_int_01 - phones	AH0	89.7455
89.7455	DCB_int_01 - phones	T	89.7955
89.7955	DCB_int_01 - words	s	89.8555
89.7955	DCB_int_01 - phones	S	89.8555
89.8555	DCB_int_01 - phones	W	89.8855
89.8555	DCB_int_01 - words	where	89.9855
89.8855	DCB_int_01 - phones	EH1	89.9255
89.9255	DCB_int_01 - phones	R	89.9855
89.9855	DCB_int_01 - phones	Y	90.0355
89.9855	DCB_int_01 - words	you	90.0755
90.0355	DCB_int_01 - phones	UW1	90.0755
90.0755	DCB_int_01 - phones	M	90.1355
90.0755	DCB_int_01 - words	met	90.3255
90.1355	DCB_int_01 - phones	EH1	90.2255
90.2255	DCB_int_01 - phones	T	90.3255
90.4586	DCB_int_01 - words	rdx	90.7786
90.4586	DCB_int_01 - phones	TN	90.7786
90.7786	DCB_int_01 - phones	sp	91.1274
90.9762	DCB_se2_ag2_f_02 - phones	sil	91.0362
91.0362	DCB_se2_ag2_f_02 - phones	M	91.1362
91.0362	DCB_se2_ag2_f_02 - words	mm-hm	91.2962
91.1274	DCB_int_01 - phones	K	91.1674
91.1274	DCB_int_01 - words	cause	91.2674
91.1362	DCB_se2_ag2_f_02 - phones	HH	91.1862
91.1674	DCB_int_01 - phones	AA1	91.2274
91.1862	DCB_se2_ag2_f_02 - phones	M	91.2962
91.2274	DCB_int_01 - phones	Z	91.2674
91.2674	DCB_int_01 - phones	SH	91.3474
91.2674	DCB_int_01 - words	she	91.4274
91.3474	DCB_int_01 - phones	IY1	91.4274
91.4274	DCB_int_01 - phones	AO1	91.4574
91.4274	DCB_int_01 - words	also	91.5774
91.4574	DCB_int_01 - phones	L	91.5074
91.5074	DCB_int_01 - phones	S	91.5474
91.5474	DCB_int_01 - phones	OW0	91.5774
91.5774	DCB_int_01 - phones	W	91.6074
91.5774	DCB_int_01 - words	went	91.6974
91.6074	DCB_int_01 - phones	EH1	91.6374
91.6374	DCB_int_01 - phones	N	91.6674
91.6674	DCB_int_01 - phones	T	91.6974
91.6974	DCB_int_01 - phones	T	91.7474
91.6974	DCB_int_01 - words	to	91.7774
91.7474	DCB_int_01 - phones	AH0	91.7774
91.7774	DCB_int_01 - phones	sp	91.8174
91.7922	DCB_se2_ag2_f_02 - phones	sil	91.8322
91.8174	DCB_int_01 - phones	spn	91.8474
91.8174	DCB_int_01 - words	<unk>	91.8474
91.8322	DCB_se2_ag2_f_02 - phones	spn	92.4422
91.8322	DCB_se2_ag2_f_02 - words	<unk>	92.4422
92.2258	DCB_int_01 - phones	N	92.3758
92.2258	DCB_int_01 - words	now	92.4858
92.3758	DCB_int_01 - phones	AW1	92.4858
92.4858	DCB_int_01 - phones	AY1	92.5258
92.4858	DCB_int_01 - words	i	92.5258
92.5258	DCB_int_01 - phones	AH2	92.5658
92.5258	DCB_int_01 - words	understand	92.8758
92.5658	DCB_int_01 - phones	N	92.6058
92.6058	DCB_int_01 - phones	D	92.6458
92.6458	DCB_int_01 - phones	ER0	92.6758
92.6758	DCB_int_01 - phones	S	92.7158
92.7158	DCB_int_01 - phones	T	92.7758
92.7758	DCB_int_01 - phones	AE1	92.8058
92.8058	DCB_int_01 - phones	N	92.8358
92.8358	DCB_int_01 - phones	D	92.8758
92.8758	DCB_int_01 - phones	DH	92.9058
92.8758	DCB_int_01 - words	that	93.0058
92.9058	DCB_int_01 - phones	AE1	92.9458
92.9458	DCB_int_01 - phones	T	93.0058
93.0058	DCB_int_01 - phones	sp	93.0658
93.0658	DCB_int_01 - phones	AH1	93.2358
93.0658	DCB_int_01 - words	uh	93.2358
93.2358	DCB_int_01 - phones	K	93.2958
93.2358	DCB_int_01 - words	connection	93.7158
93.2958	DCB_int_01 - phones	AH0	93.3758
93.3758	DCB_int_01 - phones	N	93.4158
93.4158	DCB_int_01 - phones	EH1	93.4758
93.4758	DCB_int_01 - phones	K	93.5558
93.5558	DCB_int_01 - phones	SH	93.5958
93.5958	DCB_int_01 - phones	AH0	93.6458
93.6458	DCB_int_01 - phones	N	93.7158
94.0723	DCB_int_01 - phones	sil	94.1123
94.1123	DCB_int_01 - phones	AA2	94.1923
94.1123	DCB_int_01 - words	occupation	94.6723
94.1923	DCB_int_01 - phones	K	94.2623
94.2623	DCB_int_01 - phones	Y	94.2923
94.2923	DCB_int_01 - phones	AH0	94.3223
94.3223	DCB_int_01 - phones	P	94.3923
94.3923	DCB_int_01 - phones	EY1	94.4823
94.4823	DCB_int_01 - phones	SH	94.5423
94.5423	DCB_int_01 - phones	AH0	94.5923
94.5923	DCB_int_01 - phones	N	94.6723
95.4199	DCB_se2_ag2_f_02 - phones	sil	95.4599
95.4599	DCB_se2_ag2_f_02 - phones	AY1	95.5999
95.4599	DCB_se2_ag2_f_02 - words	i'm	95.6599
95.5999	DCB_se2_ag2_f_02 - phones	M	95.6599
95.6599	DCB_se2_ag2_f_02 - words	a	96.1099
95.6599	DCB_se2_ag2_f_02 - phones	AH0	96.1099
96.2394	DCB_se2_ag2_f_02 - phones	sil	96.2694
96.2694	DCB_se2_ag2_f_02 - phones	TN	97.2794
96.2694	DCB_se2_ag2_f_02 - words	rdx	97.2794
98.8087	DCB_int_01 - phones	DH	98.8787
98.8087	DCB_int_01 - words	these	99.0087
98.8787	DCB_int_01 - phones	IY1	98.9087
98.9087	DCB_int_01 - phones	Z	99.0087
99.0087	DCB_int_01 - phones	sp	99.0387
99.0387	DCB_int_01 - phones	L	99.0687
99.0387	DCB_int_01 - words	little	99.1987
99.0687	DCB_int_01 - phones	IH1	99.0987
99.0987	DCB_int_01 - phones	T	99.1287
99.1287	DCB_int_01 - phones	AH0	99.1587
99.1587	DCB_int_01 - phones	L	99.1987
99.1987	DCB_int_01 - phones	sp	99.2287
99.2287	DCB_int_01 - phones	F	99.3287
99.2287	DCB_int_01 - words	flies	99.9087
99.3287	DCB_int_01 - phones	L	99.4187
99.4187	DCB_int_01 - phones	AY1	99.5887
99.5887	DCB_int_01 - phones	Z	99.9087
102.0203	DCB_se2_ag2_f_02 - phones	sil	102.0603
102.0603	DCB_se2_ag2_f_02 - phones	AH1	102.2003
102.0603	DCB_se2_ag2_f_02 - words	um	102.3303
102.2003	DCB_se2_ag2_f_02 - phones	M	102.3303
102.3303	DCB_se2_ag2_f_02 - phones	AE1	102.4203
102.3303	DCB_se2_ag2_f_02 - words	and	102.5003
102.4203	DCB_se2_ag2_f_02 - phones	N	102.5003
102.5003	DCB_se2_ag2_f_02 - words	i	102.6803
102.5003	DCB_se2_ag2_f_02 - phones	AY1	102.6803
102.6803	DCB_se2_ag2_f_02 - phones	EY1	102.7503
102.6803	DCB_se2_ag2_f_02 - words	am	102.8903
102.7503	DCB_se2_ag2_f_02 - phones	EH1	102.7903
102.7903	DCB_se2_ag2_f_02 - phones	M	102.8903
102.8903	DCB_se2_ag2_f_02 - words	a	103.0403
102.8903	DCB_se2_ag2_f_02 - phones	AH0	103.0403
103.0403	DCB_se2_ag2_f_02 - phones	sp	103.1803
103.1803	DCB_se2_ag2_f_02 - words	rdx	105.0103
103.1803	DCB_se2_ag2_f_02 - phones	TN	105.0103
110.8133	DCB_int_01 - phones	B	110.8833
110.8133	DCB_int_01 - words	by	110.9933
110.8833	DCB_int_01 - phones	AY1	110.9933
110.9933	DCB_int_01 - phones	sp	111.0433
111.0433	DCB_int_01 - phones	HH	111.1033
111.0433	DCB_int_01 - words	who	111.3133
111.1033	DCB_int_01 - phones	UW1	111.3133
111.6107	DCB_se2_ag2_f_02 - phones	TN	113.5007
111.6107	DCB_se2_ag2_f_02 - words	rdx	113.5007
117.8811	DCB_int_01 - phones	sil	117.9211
117.9211	DCB_int_01 - phones	AY1	117.9611
117.9211	DCB_int_01 - words	i	117.9611
117.9611	DCB_int_01 - phones	sp	117.9911
117.9911	DCB_int_01 - phones	W	118.0211
117.9911	DCB_int_01 - words	will	118.1111
118.0211	DCB_int_01 - phones	AH0	118.0511
118.0511	DCB_int_01 - phones	L	118.1111
118.1111	DCB_int_01 - phones	sp	118.1611
118.1611	DCB_int_01 - phones	G	118.2011
118.1611	DCB_int_01 - words	get	118.2611
118.2011	DCB_int_01 - phones	IH1	118.2311
118.2311	DCB_int_01 - phones	T	118.2611
118.2611	DCB_int_01 - phones	sp	118.2911
118.2911	DCB_int_01 - phones	DH	118.3411
118.2911	DCB_int_01 - words	that	118.4011
118.3411	DCB_int_01 - phones	AH0	118.3711
118.3711	DCB_int_01 - phones	T	118.4011
118.4011	DCB_int_01 - phones	sp	118.4311
118.4311	DCB_int_01 - phones	AO1	118.5111
118.4311	DCB_int_01 - words	off	118.5911
118.5111	DCB_int_01 - phones	F	118.5911
118.5911	DCB_int_01 - phones	DH	118.6411
118.5911	DCB_int_01 - words	the	118.6711
118.6411	DCB_int_01 - phones	AH0	118.6711
118.6711	DCB_int_01 - phones	sp	118.7011
118.7011	DCB_int_01 - phones	R	118.7311
118.7011	DCB_int_01 - words	recording	119.1411
118.7311	DCB_int_01 - phones	AH0	118.7611
118.7611	DCB_int_01 - phones	K	118.8911
118.8911	DCB_int_01 - phones	AO1	118.9211
118.9211	DCB_int_01 - phones	R	118.9711
118.9711	DCB_int_01 - phones	D	119.0811
119.0811	DCB_int_01 - phones	IH0	119.1111
119.1111	DCB_int_01 - phones	NG	119.1411
119.1411	DCB_int_01 - phones	sp	119.5252
119.5252	DCB_int_01 - phones	AH0	119.5852
119.5252	DCB_int_01 - words	and	119.6152
119.5852	DCB_int_01 - phones	N	119.6152
119.6152	DCB_int_01 - phones	Y	119.6652
119.6152	DCB_int_01 - words	your	119.7652
119.6652	DCB_int_01 - phones	UH1	119.6952
119.6952	DCB_int_01 - phones	R	119.7652
119.7652	DCB_int_01 - phones	D	119.8452
119.7652	DCB_int_01 - words	dad	120.0252
119.8452	DCB_int_01 - phones	AE1	119.9752
119.9752	DCB_int_01 - phones	D	120.0252
120.0252	DCB_int_01 - phones	W	120.0852
120.0252	DCB_int_01 - words	was	120.2752
120.0852	DCB_int_01 - phones	AH0	120.1252
120.1252	DCB_int_01 - phones	Z	120.2752
120.2752	DCB_int_01 - phones	B	120.3252
120.2752	DCB_int_01 - words	born	120.6952
120.3252	DCB_int_01 - phones	AO1	120.4452
120.4452	DCB_int_01 - phones	R	120.5852
120.5852	DCB_int_01 - phones	N	120.6952
120.6952	DCB_int_01 - phones	IH1	121.3752
120.6952	DCB_int_01 - words	in	121.6452
121.3752	DCB_int_01 - phones	N	121.6452
121.6452	DCB_int_01 - phones	sp	121.6752
122.0020	DCB_se2_ag2_f_02 - phones	S	122.1620
122.0020	DCB_se2_ag2_f_02 - words	southeast	122.5720
122.1620	DCB_se2_ag2_f_02 - phones	AW2	122.2320
122.2320	DCB_se2_ag2_f_02 - phones	TH	122.3320
122.3320	DCB_se2_ag2_f_02 - phones	IY1	122.4320
122.4320	DCB_se2_ag2_f_02 - phones	S	122.5320
122.5320	DCB_se2_ag2_f_02 - phones	T	122.5720
122.5720	DCB_se2_ag2_f_02 - phones	W	122.6020
122.5720	DCB_se2_ag2_f_02 - words	washington	122.9120
122.6020	DCB_se2_ag2_f_02 - phones	AA1	122.6620
122.6620	DCB_se2_ag2_f_02 - phones	SH	122.7620
122.7620	DCB_se2_ag2_f_02 - phones	IH0	122.7920
122.7920	DCB_se2_ag2_f_02 - phones	NG	122.8220
122.8220	DCB_se2_ag2_f_02 - phones	T	122.8520
122.8520	DCB_se2_ag2_f_02 - phones	AH0	122.8820
122.8820	DCB_se2_ag2_f_02 - phones	N	122.9120
122.9120	DCB_se2_ag2_f_02 - phones	D	122.9620
122.9120	DCB_se2_ag2_f_02 - words	dc	123.3220
122.9620	DCB_se2_ag2_f_02 - phones	IY1	123.0420
123.0045	DCB_int_01 - phones	D	123.0745
123.0045	DCB_int_01 - words	dc	123.2645
123.0420	DCB_se2_ag2_f_02 - phones	S	123.2220
123.0745	DCB_int_01 - phones	IY1	123.1345
123.1345	DCB_int_01 - phones	S	123.2245
123.2220	DCB_se2_ag2_f_02 - phones	IY1	123.3220
123.2245	DCB_int_01 - phones	IY1	123.2645
123.2645	DCB_int_01 - phones	sp	123.3445
123.3220	DCB_se2_ag2_f_02 - phones	sp	123.6194
123.6194	DCB_se2_ag2_f_02 - phones	M	123.7094
123.6194	DCB_se2_ag2_f_02 - words	mm-hm	123.7994
123.7094	DCB_se2_ag2_f_02 - phones	HH	123.7494
123.7494	DCB_se2_ag2_f_02 - phones	M	123.7994
123.7994	DCB_se2_ag2_f_02 - phones	sp	123.8794
124.3614	DCB_int_01 - phones	AH0	124.4514
124.3614	DCB_int_01 - words	and	124.5114
124.4514	DCB_int_01 - phones	N	124.5114
124.5114	DCB_int_01 - phones	Y	124.5514
124.5114	DCB_int_01 - words	your	124.6314
124.5514	DCB_int_01 - phones	UH1	124.5814
124.5814	DCB_int_01 - phones	R	124.6314
124.6314	DCB_int_01 - phones	M	124.7214
124.6314	DCB_int_01 - words	mom	125.0014
124.7214	DCB_int_01 - phones	AA1	124.7514
124.7514	DCB_int_01 - phones	M	125.0014
125.3581	DCB_se2_ag2_f_02 - phones	D	125.4581
125.3581	DCB_se2_ag2_f_02 - words	dc	125.7181
125.4581	DCB_se2_ag2_f_02 - phones	IY1	125.5381
125.5381	DCB_se2_ag2_f_02 - phones	S	125.6181
125.6181	DCB_se2_ag2_f_02 - phones	IY1	125.7181
126.9249	DCB_int_01 - phones	AE1	126.9849
126.9249	DCB_int_01 - words	and	127.5849
126.9849	DCB_int_01 - phones	N	127.5849
127.5849	DCB_int_01 - phones	sp	127.6349
127.7828	DCB_int_01 - phones	HH	127.8228
127.7828	DCB_int_01 - words	what	127.9128
127.8228	DCB_int_01 - phones	W	127.8528
127.8528	DCB_int_01 - phones	AH1	127.8828
127.8828	DCB_int_01 - phones	T	127.9128
127.9128	DCB_int_01 - phones	D	127.9428
127.9128	DCB_int_01 - words	does	128.0028
127.9428	DCB_int_01 - phones	IH0	127.9728
127.9728	DCB_int_01 - phones	Z	128.0028
128.0028	DCB_int_01 - phones	Y	128.0428
128.0028	DCB_int_01 - words	your	128.1228
128.0428	DCB_int_01 - phones	UH1	128.0728
128.0728	DCB_int_01 - phones	R	128.1228
128.1228	DCB_int_01 - phones	D	128.1928
128.1228	DCB_int_01 - words	dad	128.3628
128.1928	DCB_int_01 - phones	AE1	128.3128
128.3128	DCB_int_01 - phones	D	128.3628
128.3628	DCB_int_01 - phones	D	128.4028
128.3628	DCB_int_01 - words	do	128.5328
128.4028	DCB_int_01 - phones	UW1	128.5328
128.5328	DCB_int_01 - phones	sp	128.7088
128.7088	DCB_int_01 - words	i	128.7888
128.7088	DCB_int_01 - phones	AY1	128.7888
128.7888	DCB_int_01 - phones	N	128.8488
128.7888	DCB_int_01 - words	know	128.8888
128.8488	DCB_int_01 - phones	OW1	128.8888
128.8888	DCB_int_01 - words	i	128.9588
128.8888	DCB_int_01 - phones	AY1	128.9588
128.9588	DCB_int_01 - phones	JH	129.0088
128.9588	DCB_int_01 - words	just	129.1188
129.0088	DCB_int_01 - phones	IH0	129.0588
129.0588	DCB_int_01 - phones	S	129.0888
129.0888	DCB_int_01 - phones	T	129.1188
129.1188	DCB_int_01 - phones	T	129.1688
129.1188	DCB_int_01 - words	talked	129.3588
129.1688	DCB_int_01 - phones	AO1	129.2788
129.2788	DCB_int_01 - phones	K	129.3288
129.3288	DCB_int_01 - phones	T	129.3588
129.3588	DCB_int_01 - phones	T	129.3888
129.3588	DCB_int_01 - words	to	129.4488
129.3888	DCB_int_01 - phones	UW1	129.4488
129.4488	DCB_int_01 - phones	IH0	129.5188
129.4488	DCB_int_01 - words	him	129.5488
129.5188	DCB_int_01 - phones	M	129.5488
129.5488	DCB_int_01 - phones	B	129.5988
129.5488	DCB_int_01 - words	but	129.7588
129.5988	DCB_int_01 - phones	AH1	129.7188
129.6760	DCB_se2_ag2_f_02 - phones	spn	130.1060
129.6760	DCB_se2_ag2_f_02 - words	<unk>	130.1060
129.7188	DCB_int_01 - phones	T	129.7588
129.7588	DCB_int_01 - phones	sp	129.8088
130.0630	DCB_int_01 - words	<unk>	131.3630
130.0630	DCB_int_01 - phones	spn	131.3630
130.1060	DCB_se2_ag2_f_02 - phones	HH	130.1460
130.1060	DCB_se2_ag2_f_02 - words	he	130.1960
130.1460	DCB_se2_ag2_f_02 - phones	IY1	130.1960
130.1960	DCB_se2_ag2_f_02 - phones	Z	130.2560
130.1960	DCB_se2_ag2_f_02 - words	s	130.2560
130.2560	DCB_se2_ag2_f_02 - phones	AH0	130.3060
130.2560	DCB_se2_ag2_f_02 - words	a	130.3060
130.3060	DCB_se2_ag2_f_02 - phones	P	130.3460
130.3060	DCB_se2_ag2_f_02 - words	plumber	130.5360
130.3460	DCB_se2_ag2_f_02 - phones	L	130.3960
130.3960	DCB_se2_ag2_f_02 - phones	AH1	130.4260
130.4260	DCB_se2_ag2_f_02 - phones	M	130.5060
130.5060	DCB_se2_ag2_f_02 - phones	ER0	130.5360
130.5360	DCB_se2_ag2_f_02 - words	<unk>	131.4460
130.5360	DCB_se2_ag2_f_02 - phones	spn	131.4460
131.3630	DCB_int_01 - phones	sp	132.4659
132.4659	DCB_int_01 - phones	AH1	132.5459
132.4659	DCB_int_01 - words	um	132.7159
132.5459	DCB_int_01 - phones	M	132.7159
132.7159	DCB_int_01 - phones	sp	132.7459
132.7459	DCB_int_01 - phones	AH0	132.7959
132.7459	DCB_int_01 - words	and	132.8959
132.7959	DCB_int_01 - phones	N	132.8959
132.8959	DCB_int_01 - phones	W	132.9259
132.8959	DCB_int_01 - words	what	132.9859
132.9259	DCB_int_01 - phones	AH1	132.9559
132.9559	DCB_int_01 - phones	T	132.9859
132.9859	DCB_int_01 - phones	D	133.0159
132.9859	DCB_int_01 - words	does	133.0859
133.0159	DCB_int_01 - phones	IH0	133.0459
133.0459	DCB_int_01 - phones	Z	133.0859
133.0859	DCB_int_01 - phones	Y	133.1159
133.0859	DCB_int_01 - words	your	133.1959
133.1159	DCB_int_01 - phones	UH1	133.1559
133.1559	DCB_int_01 - phones	R	133.1959
133.1959	DCB_int_01 - phones	M	133.2559
133.1959	DCB_int_01 - words	mom	133.4159
133.2559	DCB_int_01 - phones	AA1	133.3259
133.3259	DCB_int_01 - phones	M	133.4159
133.4159	DCB_int_01 - phones	D	133.4659
133.4159	DCB_int_01 - words	do	133.5759
133.4659	DCB_int_01 - phones	UW1	133.5759
133.5759	DCB_int_01 - phones	sp	133.6459
133.7735	DCB_se2_ag2_f_02 - phones	AH1	133.8835
133.7735	DCB_se2_ag2_f_02 - words	um	133.9735
133.8835	DCB_se2_ag2_f_02 - phones	M	133.9735
133.9735	DCB_se2_ag2_f_02 - phones	SH	134.0335
133.9735	DCB_se2_ag2_f_02 - words	she	134.0835
134.0335	DCB_se2_ag2_f_02 - phones	IY1	134.0835
134.0835	DCB_se2_ag2_f_02 - phones	Z	134.1335
134.0835	DCB_se2_ag2_f_02 - words	s	134.1335
134.1335	DCB_se2_ag2_f_02 - words	a	134.1635
134.1335	DCB_se2_ag2_f_02 - phones	AH0	134.1635
134.1635	DCB_se2_ag2_f_02 - phones	S	134.2135
134.1635	DCB_se2_ag2_f_02 - words	stay	134.3335
134.2135	DCB_se2_ag2_f_02 - phones	T	134.2735
134.2735	DCB_se2_ag2_f_02 - phones	EY1	134.3335
134.3335	DCB_se2_ag2_f_02 - phones	AE1	134.3635
134.3335	DCB_se2_ag2_f_02 - words	at	134.3935
134.3635	DCB_se2_ag2_f_02 - phones	T	134.3935
134.3935	DCB_se2_ag2_f_02 - phones	sp	134.4635
134.4635	DCB_se2_ag2_f_02 - phones	HH	134.5135
134.4635	DCB_se2_ag2_f_02 - words	home	134.5735
134.5135	DCB_se2_ag2_f_02 - phones	OW1	134.5435
134.5435	DCB_se2_ag2_f_02 - phones	M	134.5735
134.5735	DCB_se2_ag2_f_02 - phones	M	134.6335
134.5735	DCB_se2_ag2_f_02 - words	mom	134.7235
134.6335	DCB_se2_ag2_f_02 - phones	AA1	134.6835
134.6835	DCB_se2_ag2_f_02 - phones	M	134.7235
134.7235	DCB_se2_ag2_f_02 - phones	sp	150.3987
137.0982	DCB_int_01 - phones	K	137.2282
137.0982	DCB_int_01 - words	cool	137.4382
137.2282	DCB_int_01 - phones	UW1	137.2582
137.2582	DCB_int_01 - phones	L	137.4382
138.7244	DCB_int_01 - phones	sil	138.8844
138.8844	DCB_int_01 - phones	AO2	138.9144
138.8844	DCB_int_01 - words	alright	139.0344
138.9144	DCB_int_01 - phones	L	138.9444
138.9444	DCB_int_01 - phones	R	138.9744
138.9744	DCB_int_01 - phones	AY1	139.0044
139.0044	DCB_int_01 - phones	T	139.0344
139.0344	DCB_int_01 - phones	sp	139.2044
139.2044	DCB_int_01 - phones	S	139.3444
139.2044	DCB_int_01 - words	so	139.3744
139.3444	DCB_int_01 - phones	OW1	139.3744
139.3744	DCB_int_01 - words	i	139.4044
139.3744	DCB_int_01 - phones	AY1	139.4044
139.4044	DCB_int_01 - phones	sp	139.4344
139.4344	DCB_int_01 - words	<unk>	139.4644
139.4344	DCB_int_01 - phones	spn	139.4644
139.4644	DCB_int_01 - phones	T	139.5944
139.4644	DCB_int_01 - words	type	139.6644
139.5944	DCB_int_01 - phones	AY1	139.6344
139.6344	DCB_int_01 - phones	P	139.6644
139.6644	DCB_int_01 - phones	sp	139.7544
139.7544	DCB_int_01 - phones	AO1	139.8544
139.7544	DCB_int_01 - words	all	139.9044
139.8544	DCB_int_01 - phones	L	139.9044
139.9044	DCB_int_01 - phones	sp	139.9544
139.9544	DCB_int_01 - phones	DH	139.9944
139.9544	DCB_int_01 - words	that	140.1144
139.9944	DCB_int_01 - phones	AH0	140.0844
140.0844	DCB_int_01 - phones	T	140.1144
140.1144	DCB_int_01 - phones	sp	140.1444
140.1444	DCB_int_01 - phones	AH1	140.2544
140.1444	DCB_int_01 - words	up	140.2944
140.2544	DCB_int_01 - phones	P	140.2944
140.2944	DCB_int_01 - phones	sp	141.9725
141.9725	DCB_int_01 - phones	S	142.1125
141.9725	DCB_int_01 - words	so	142.2225
142.1125	DCB_int_01 - phones	OW1	142.2225
142.2225	DCB_int_01 - phones	sp	143.0489
143.0489	DCB_int_01 - phones	AE1	143.1089
143.0489	DCB_int_01 - words	as	143.1889
143.1089	DCB_int_01 - phones	Z	143.1889
143.1889	DCB_int_01 - phones	M	143.2689
143.1889	DCB_int_01 - words	much	143.4389
143.2689	DCB_int_01 - phones	AH1	143.3589
143.3589	DCB_int_01 - phones	CH	143.4389
143.4389	DCB_int_01 - phones	EH1	143.4789
143.4389	DCB_int_01 - words	as	143.5589
143.4789	DCB_int_01 - phones	Z	143.5589
143.5589	DCB_int_01 - phones	Y	143.6289
143.5589	DCB_int_01 - words	you	143.7689
143.6289	DCB_int_01 - phones	UW1	143.7689
143.7689	DCB_int_01 - phones	sp	143.8189
143.8189	DCB_int_01 - phones	K	143.9489
143.8189	DCB_int_01 - words	can	144.2189
143.9489	DCB_int_01 - phones	AE1	143.9789
143.9789	DCB_int_01 - phones	N	144.2189
144.2189	DCB_int_01 - phones	sp	144.2489
144.2489	DCB_int_01 - phones	R	144.3289
144.2489	DCB_int_01 - words	remember	144.9189
144.3289	DCB_int_01 - phones	IH0	144.3889
144.3889	DCB_int_01 - phones	M	144.4989
144.4989	DCB_int_01 - phones	EH1	144.5589
144.5589	DCB_int_01 - phones	M	144.6689
144.6689	DCB_int_01 - phones	B	144.7289
144.7289	DCB_int_01 - phones	ER0	144.9189
144.9189	DCB_int_01 - phones	sp	144.9489
144.9489	DCB_int_01 - words	i	144.9789
144.9489	DCB_int_01 - phones	AY1	144.9789
144.9789	DCB_int_01 - phones	sp	145.0189
145.0189	DCB_int_01 - phones	W	145.0589
145.0189	DCB_int_01 - words	want	145.1589
145.0589	DCB_int_01 - phones	AO1	145.0889
145.0889	DCB_int_01 - phones	N	145.1289
145.1289	DCB_int_01 - phones	T	145.1589
145.1589	DCB_int_01 - phones	Y	145.2289
145.1589	DCB_int_01 - words	you	145.2589
145.2289	DCB_int_01 - phones	UW1	145.2589
145.2589	DCB_int_01 - phones	T	145.2889
145.2589	DCB_int_01 - words	to	145.3189
145.2889	DCB_int_01 - phones	AH0	145.3189
145.3189	DCB_int_01 - phones	T	145.3989
145.3189	DCB_int_01 - words	tell	145.4989
145.3989	DCB_int_01 - phones	EH1	145.4489
145.4489	DCB_int_01 - phones	L	145.4989
145.4989	DCB_int_01 - phones	M	145.5489
145.4989	DCB_int_01 - words	me	145.5989
145.5489	DCB_int_01 - phones	IY1	145.5989
145.5989	DCB_int_01 - phones	AH0	145.6789
145.5989	DCB_int_01 - words	a	145.6789
145.6789	DCB_int_01 - phones	L	145.7189
145.6789	DCB_int_01 - words	little	145.9289
145.7189	DCB_int_01 - phones	IH1	145.7689
145.7689	DCB_int_01 - phones	T	145.7989
145.7989	DCB_int_01 - phones	AH0	145.8389
145.8389	DCB_int_01 - phones	L	145.9289
145.9289	DCB_int_01 - phones	B	145.9889
145.9289	DCB_int_01 - words	bit	146.0889
145.9889	DCB_int_01 - phones	IH1	146.0589
146.0589	DCB_int_01 - phones	T	146.0889
146.0889	DCB_int_01 - phones	AH0	146.1989
146.0889	DCB_int_01 - words	about	146.7289
146.1989	DCB_int_01 - phones	B	146.2489
146.2489	DCB_int_01 - phones	AW1	146.4989
146.4989	DCB_int_01 - phones	T	146.7289
147.2843	DCB_int_01 - phones	sil	147.3143
147.3143	DCB_int_01 - phones	G	147.3543
147.3143	DCB_int_01 - words	growing	147.6943
147.3543	DCB_int_01 - phones	R	147.3943
147.3943	DCB_int_01 - phones	OW1	147.4543
147.4543	DCB_int_01 - phones	IH0	147.5843
147.5843	DCB_int_01 - phones	NG	147.6943
147.6943	DCB_int_01 - phones	sp	147.7243
147.7243	DCB_int_01 - phones	AH1	147.9243
147.7243	DCB_int_01 - words	up	147.9843
147.9243	DCB_int_01 - phones	P	147.9843
147.9843	DCB_int_01 - phones	sp	148.4674
148.4674	DCB_int_01 - phones	AH1	148.6674
148.4674	DCB_int_01 - words	um	149.1574
148.6674	DCB_int_01 - phones	M	149.1574
149.3313	DCB_int_01 - phones	sil	149.3713
149.3713	DCB_int_01 - phones	W	149.4413
149.3713	DCB_int_01 - words	woodland	149.6613
149.4413	DCB_int_01 - phones	UH1	149.4813
149.4813	DCB_int_01 - phones	D	149.5113
149.5113	DCB_int_01 - phones	L	149.5513
149.5513	DCB_int_01 - phones	AH0	149.5813
149.5813	DCB_int_01 - phones	N	149.6113
149.6113	DCB_int_01 - phones	D	149.6613
149.6613	DCB_int_01 - phones	T	149.7013
149.6613	DCB_int_01 - words	terrace	150.1713
149.7013	DCB_int_01 - phones	EH1	149.8213
149.8213	DCB_int_01 - phones	R	149.9113
149.9113	DCB_int_01 - phones	AH0	149.9913
149.9913	DCB_int_01 - phones	S	150.1713
150.3987	DCB_se2_ag2_f_02 - phones	OW2	150.4787
150.3987	DCB_se2_ag2_f_02 - words	okay	150.6387
150.4787	DCB_se2_ag2_f_02 - phones	K	150.5987
150.5987	DCB_se2_ag2_f_02 - phones	EY1	150.6387
150.6387	DCB_se2_ag2_f_02 - phones	sp	150.7287
150.7523	DCB_int_01 - phones	AH1	151.2723
150.7523	DCB_int_01 - words	um	151.4423
151.2723	DCB_int_01 - phones	M	151.4423
151.4423	DCB_int_01 - phones	sp	151.5123
152.0020	DCB_int_01 - phones	IH1	152.0620
152.0020	DCB_int_01 - words	if	152.1220
152.0620	DCB_int_01 - phones	F	152.1220
152.1220	DCB_int_01 - phones	Y	152.1520
152.1220	DCB_int_01 - words	you	152.1920
152.1520	DCB_int_01 - phones	UW1	152.1920
152.1920	DCB_int_01 - phones	K	152.2220
152.1920	DCB_int_01 - words	can	152.2820
152.2220	DCB_int_01 - phones	AH0	152.2520
152.2520	DCB_int_01 - phones	N	152.2820
152.2820	DCB_int_01 - phones	R	152.3120
152.2820	DCB_int_01 - words	remember	152.5120
152.3120	DCB_int_01 - phones	IH0	152.3420
152.3420	DCB_int_01 - phones	M	152.3720
152.3720	DCB_int_01 - phones	EH1	152.4020
152.4020	DCB_int_01 - phones	M	152.4420
152.4420	DCB_int_01 - phones	B	152.4720
152.4720	DCB_int_01 - phones	ER0	152.5120
152.5120	DCB_int_01 - phones	Y	152.5520
152.5120	DCB_int_01 - words	your	152.6320
152.5520	DCB_int_01 - phones	UH1	152.5820
152.5820	DCB_int_01 - phones	R	152.6320
152.6320	DCB_int_01 - phones	sp	152.6620
152.6620	DCB_int_01 - phones	HH	152.7720
152.6620	DCB_int_01 - words	house	153.1220
152.7720	DCB_int_01 - phones	AW1	152.9720
152.9720	DCB_int_01 - phones	S	153.1220
153.1220	DCB_int_01 - phones	Y	153.1520
153.1220	DCB_int_01 - words	your	153.2520
153.1520	DCB_int_01 - phones	UH1	153.1920
153.1920	DCB_int_01 - phones	R	153.2520
153.2520	DCB_int_01 - phones	S	153.4020
153.2520	DCB_int_01 - words	siblings	154.0020
153.4020	DCB_int_01 - phones	IH1	153.5320
153.5320	DCB_int_01 - phones	B	153.5720
153.5720	DCB_int_01 - phones	L	153.6720
153.6720	DCB_int_01 - phones	IH0	153.7120
153.7120	DCB_int_01 - phones	NG	153.9320
153.9320	DCB_int_01 - phones	Z	154.0020
154.0020	DCB_int_01 - phones	Y	154.0320
154.0020	DCB_int_01 - words	your	154.1120
154.0320	DCB_int_01 - phones	UH1	154.0620
154.0620	DCB_int_01 - phones	R	154.1120
154.1120	DCB_int_01 - phones	F	154.2120
154.1120	DCB_int_01 - words	family	154.6220
154.1469	DCB_se2_ag2_f_02 - phones	AE1	154.2569
154.1469	DCB_se2_ag2_f_02 - words	and	154.4769
154.2120	DCB_int_01 - phones	AE1	154.3720
154.2569	DCB_se2_ag2_f_02 - phones	N	154.4169
154.3720	DCB_int_01 - phones	M	154.4420
154.4169	DCB_se2_ag2_f_02 - phones	D	154.4769
154.4420	DCB_int_01 - phones	L	154.5720
154.4769	DCB_se2_ag2_f_02 - phones	W	154.5469
154.4769	DCB_se2_ag2_f_02 - words	would	154.6369
154.5469	DCB_se2_ag2_f_02 - phones	UH1	154.5969
154.5720	DCB_int_01 - phones	IY0	154.6220
154.5969	DCB_se2_ag2_f_02 - phones	D	154.6369
154.6220	DCB_int_01 - phones	sp	165.6267
154.6369	DCB_se2_ag2_f_02 - phones	Y	154.6769
154.6369	DCB_se2_ag2_f_02 - words	you	154.7269
154.6769	DCB_se2_ag2_f_02 - phones	UW1	154.7269
154.7269	DCB_se2_ag2_f_02 - phones	L	154.7769
154.7269	DCB_se2_ag2_f_02 - words	like	154.8769
154.7769	DCB_se2_ag2_f_02 - phones	AY1	154.8269
154.8269	DCB_se2_ag2_f_02 - phones	K	154.8769
154.8769	DCB_se2_ag2_f_02 - phones	sp	154.9069
154.9069	DCB_se2_ag2_f_02 - phones	M	154.9669
154.9069	DCB_se2_ag2_f_02 - words	me	155.0169
154.9669	DCB_se2_ag2_f_02 - phones	IY1	155.0169
155.0169	DCB_se2_ag2_f_02 - phones	K	155.0669
155.0169	DCB_se2_ag2_f_02 - words	cause	155.2569
155.0669	DCB_se2_ag2_f_02 - phones	AA1	155.1169
155.1169	DCB_se2_ag2_f_02 - phones	Z	155.2569
155.2569	DCB_se2_ag2_f_02 - phones	sp	155.2869
155.2869	DCB_se2_ag2_f_02 - phones	B	155.3469
155.2869	DCB_se2_ag2_f_02 - words	basically	155.6869
155.3469	DCB_se2_ag2_f_02 - phones	EY1	155.4369
155.4369	DCB_se2_ag2_f_02 - phones	S	155.5069
155.5069	DCB_se2_ag2_f_02 - phones	IH0	155.5469
155.5469	DCB_se2_ag2_f_02 - phones	K	155.5969
155.5969	DCB_se2_ag2_f_02 - phones	L	155.6469
155.6469	DCB_se2_ag2_f_02 - phones	IY0	155.6869
155.6869	DCB_se2_ag2_f_02 - phones	W	155.7369
155.6869	DCB_se2_ag2_f_02 - words	we	155.8169
155.7369	DCB_se2_ag2_f_02 - phones	IY1	155.8169
155.8169	DCB_se2_ag2_f_02 - phones	M	155.9069
155.8169	DCB_se2_ag2_f_02 - words	moved	156.2669
155.9069	DCB_se2_ag2_f_02 - phones	UW1	156.0969
156.0969	DCB_se2_ag2_f_02 - phones	V	156.1569
156.1569	DCB_se2_ag2_f_02 - phones	D	156.2669
156.2669	DCB_se2_ag2_f_02 - phones	sp	156.3069
156.3069	DCB_se2_ag2_f_02 - phones	IH1	156.3969
156.3069	DCB_se2_ag2_f_02 - words	in	156.4669
156.3969	DCB_se2_ag2_f_02 - phones	N	156.4669
156.4669	DCB_se2_ag2_f_02 - phones	T	156.4969
156.4669	DCB_se2_ag2_f_02 - words	two	156.5969
156.4969	DCB_se2_ag2_f_02 - phones	UW1	156.5969
156.5969	DCB_se2_ag2_f_02 - phones	TH	156.6669
156.5969	DCB_se2_ag2_f_02 - words	thousand	157.0269
156.6669	DCB_se2_ag2_f_02 - phones	AW1	156.8069
156.8069	DCB_se2_ag2_f_02 - phones	Z	156.8369
156.8369	DCB_se2_ag2_f_02 - phones	AH0	156.8969
156.8969	DCB_se2_ag2_f_02 - phones	N	156.9669
156.9669	DCB_se2_ag2_f_02 - phones	D	157.0269
157.0269	DCB_se2_ag2_f_02 - phones	B	157.0669
157.0269	DCB_se2_ag2_f_02 - words	but	157.2669
157.0669	DCB_se2_ag2_f_02 - phones	AH1	157.1969
157.1969	DCB_se2_ag2_f_02 - phones	T	157.2669
157.2669	DCB_se2_ag2_f_02 - phones	W	157.3569
157.2669	DCB_se2_ag2_f_02 - words	we	157.5169
157.3569	DCB_se2_ag2_f_02 - phones	IY1	157.5169
157.5169	DCB_se2_ag2_f_02 - phones	sp	157.5469
157.5469	DCB_se2_ag2_f_02 - phones	W	157.6469
157.5469	DCB_se2_ag2_f_02 - words	went	157.8069
157.6469	DCB_se2_ag2_f_02 - phones	EH1	157.7269
157.7269	DCB_se2_ag2_f_02 - phones	N	157.7769
157.7769	DCB_se2_ag2_f_02 - phones	T	157.8069
157.8069	DCB_se2_ag2_f_02 - phones	sp	157.9969
158.0766	DCB_se2_ag2_f_02 - phones	W	158.2066
158.0766	DCB_se2_ag2_f_02 - words	we	158.2866
158.2066	DCB_se2_ag2_f_02 - phones	IY1	158.2866
158.2866	DCB_se2_ag2_f_02 - phones	W	158.3566
158.2866	DCB_se2_ag2_f_02 - words	were	158.6566
158.3566	DCB_se2_ag2_f_02 - phones	ER1	158.6566
158.8506	DCB_se2_ag2_f_02 - phones	IH1	158.9506
158.8506	DCB_se2_ag2_f_02 - words	in	159.0106
158.9506	DCB_se2_ag2_f_02 - phones	N	159.0106
159.0106	DCB_se2_ag2_f_02 - phones	D	159.0606
159.0106	DCB_se2_ag2_f_02 - words	dc	159.3006
159.0606	DCB_se2_ag2_f_02 - phones	IY1	159.1806
159.1806	DCB_se2_ag2_f_02 - phones	S	159.2706
159.2706	DCB_se2_ag2_f_02 - phones	IY1	159.3006
159.3006	DCB_se2_ag2_f_02 - phones	K	159.3306
159.3006	DCB_se2_ag2_f_02 - words	cause	159.3906
159.3306	DCB_se2_ag2_f_02 - phones	AA1	159.3606
159.3606	DCB_se2_ag2_f_02 - phones	Z	159.3906
159.3906	DCB_se2_ag2_f_02 - phones	M	159.4506
159.3906	DCB_se2_ag2_f_02 - words	my	159.5106
159.4506	DCB_se2_ag2_f_02 - phones	AY1	159.5106
159.5106	DCB_se2_ag2_f_02 - phones	G	159.5806
159.5106	DCB_se2_ag2_f_02 - words	grandmother	160.0106
159.5806	DCB_se2_ag2_f_02 - phones	R	159.6506
159.6506	DCB_se2_ag2_f_02 - phones	AE1	159.7206
159.7206	DCB_se2_ag2_f_02 - phones	M	159.7906
159.7906	DCB_se2_ag2_f_02 - phones	AH2	159.8606
159.8606	DCB_se2_ag2_f_02 - phones	DH	159.9006
159.9006	DCB_se2_ag2_f_02 - phones	ER0	160.0106
160.0106	DCB_se2_ag2_f_02 - phones	S	160.0406
160.0106	DCB_se2_ag2_f_02 - words	still	160.1806
160.0406	DCB_se2_ag2_f_02 - phones	T	160.0806
160.0806	DCB_se2_ag2_f_02 - phones	IH1	160.1206
160.1206	DCB_se2_ag2_f_02 - phones	L	160.1806
160.1806	DCB_se2_ag2_f_02 - phones	L	160.2406
160.1806	DCB_se2_ag2_f_02 - words	lived	160.3406
160.2406	DCB_se2_ag2_f_02 - phones	IH1	160.2706
160.2706	DCB_se2_ag2_f_02 - phones	V	160.3106
160.3106	DCB_se2_ag2_f_02 - phones	D	160.3406
160.3406	DCB_se2_ag2_f_02 - phones	sp	160.3806
160.3806	DCB_se2_ag2_f_02 - phones	DH	160.4406
160.3806	DCB_se2_ag2_f_02 - words	there	160.7106
160.4406	DCB_se2_ag2_f_02 - phones	EH1	160.5806
160.5806	DCB_se2_ag2_f_02 - phones	R	160.7106
160.7106	DCB_se2_ag2_f_02 - phones	sp	160.7406
160.7406	DCB_se2_ag2_f_02 - phones	AH0	160.8706
160.7406	DCB_se2_ag2_f_02 - words	until	161.1306
160.8706	DCB_se2_ag2_f_02 - phones	N	160.9306
160.9306	DCB_se2_ag2_f_02 - phones	T	161.0106
161.0106	DCB_se2_ag2_f_02 - phones	IH1	161.0506
161.0506	DCB_se2_ag2_f_02 - phones	L	161.1306
161.1306	DCB_se2_ag2_f_02 - phones	AH0	161.1806
161.1306	DCB_se2_ag2_f_02 - words	about	161.5406
161.1806	DCB_se2_ag2_f_02 - phones	B	161.2306
161.2306	DCB_se2_ag2_f_02 - phones	AW1	161.4506
161.4506	DCB_se2_ag2_f_02 - phones	T	161.5406
161.7731	DCB_se2_ag2_f_02 - phones	F	162.0831
161.7731	DCB_se2_ag2_f_02 - words	four	162.1931
162.0831	DCB_se2_ag2_f_02 - phones	AO1	162.1431
162.1431	DCB_se2_ag2_f_02 - phones	R	162.1931
162.1931	DCB_se2_ag2_f_02 - phones	ER0	162.2631
162.1931	DCB_se2_ag2_f_02 - words	or	162.2631
162.2631	DCB_se2_ag2_f_02 - phones	F	162.3531
162.2631	DCB_se2_ag2_f_02 - words	five	162.4731
162.3531	DCB_se2_ag2_f_02 - phones	AY1	162.4231
162.4231	DCB_se2_ag2_f_02 - phones	V	162.4731
162.4731	DCB_se2_ag2_f_02 - phones	Y	162.5431
162.4731	DCB_se2_ag2_f_02 - words	years	162.7031
162.5431	DCB_se2_ag2_f_02 - phones	IH1	162.5831
162.5831	DCB_se2_ag2_f_02 - phones	R	162.6531
162.6531	DCB_se2_ag2_f_02 - phones	Z	162.7031
162.7031	DCB_se2_ag2_f_02 - phones	AH0	162.7531
162.7031	DCB_se2_ag2_f_02 - words	ago	162.9931
162.7531	DCB_se2_ag2_f_02 - phones	G	162.8431
162.8431	DCB_se2_ag2_f_02 - phones	OW1	162.9931
162.9931	DCB_se2_ag2_f_02 - phones	sp	163.0331
163.3912	DCB_se2_ag2_f_02 - phones	S	163.4812
163.3912	DCB_se2_ag2_f_02 - words	so	163.5312
163.4812	DCB_se2_ag2_f_02 - phones	OW1	163.5312
163.5312	DCB_se2_ag2_f_02 - phones	Y	163.5612
163.5312	DCB_se2_ag2_f_02 - words	you	163.5912
163.5612	DCB_se2_ag2_f_02 - phones	UW1	163.5912
163.5912	DCB_se2_ag2_f_02 - phones	W	163.6212
163.5912	DCB_se2_ag2_f_02 - words	want	163.7112
163.6212	DCB_se2_ag2_f_02 - phones	AA1	163.6512
163.6512	DCB_se2_ag2_f_02 - phones	N	163.6812
163.6812	DCB_se2_ag2_f_02 - phones	T	163.7112
163.7112	DCB_se2_ag2_f_02 - phones	M	163.7512
163.7112	DCB_se2_ag2_f_02 - words	me	163.8012
163.7512	DCB_se2_ag2_f_02 - phones	IY1	163.8012
163.8012	DCB_se2_ag2_f_02 - phones	T	163.8312
163.8012	DCB_se2_ag2_f_02 - words	to	163.8612
163.8312	DCB_se2_ag2_f_02 - phones	IH0	163.8612
163.8612	DCB_se2_ag2_f_02 - phones	K	163.8912
163.8612	DCB_se2_ag2_f_02 - words	keep	163.9812
163.8912	DCB_se2_ag2_f_02 - phones	IY1	163.9412
163.9412	DCB_se2_ag2_f_02 - phones	P	163.9812
163.9812	DCB_se2_ag2_f_02 - phones	sp	164.0112
164.0112	DCB_se2_ag2_f_02 - phones	AO1	164.2012
164.0112	DCB_se2_ag2_f_02 - words	all	164.2312
164.2012	DCB_se2_ag2_f_02 - phones	L	164.2312
164.2312	DCB_se2_ag2_f_02 - phones	AH0	164.2612
164.2312	DCB_se2_ag2_f_02 - words	of	164.2912
164.2612	DCB_se2_ag2_f_02 - phones	V	164.2912
164.2912	DCB_se2_ag2_f_02 - phones	DH	164.3512
164.2912	DCB_se2_ag2_f_02 - words	that	164.5212
164.3512	DCB_se2_ag2_f_02 - phones	AE1	164.4712
164.4712	DCB_se2_ag2_f_02 - phones	T	164.5212
164.5212	DCB_se2_ag2_f_02 - phones	M	164.5612
164.5212	DCB_se2_ag2_f_02 - words	my	164.5912
164.5612	DCB_se2_ag2_f_02 - phones	AY1	164.5912
164.5912	DCB_se2_ag2_f_02 - phones	M	164.6712
164.5912	DCB_se2_ag2_f_02 - words	mind	164.9412
164.6712	DCB_se2_ag2_f_02 - phones	AY1	164.8312
164.8312	DCB_se2_ag2_f_02 - phones	N	164.8912
164.8912	DCB_se2_ag2_f_02 - phones	D	164.9412
164.9412	DCB_se2_ag2_f_02 - phones	AH1	164.9912
164.9412	DCB_se2_ag2_f_02 - words	of	165.0812
164.9912	DCB_se2_ag2_f_02 - phones	V	165.0812
165.0812	DCB_se2_ag2_f_02 - phones	M	165.1312
165.0812	DCB_se2_ag2_f_02 - words	my	165.2212
165.1312	DCB_se2_ag2_f_02 - phones	AY1	165.2212
165.2212	DCB_se2_ag2_f_02 - phones	T	165.3512
165.2212	DCB_se2_ag2_f_02 - words	time	165.5412
165.3512	DCB_se2_ag2_f_02 - phones	AY1	165.4812
165.4812	DCB_se2_ag2_f_02 - phones	M	165.5412
165.5412	DCB_se2_ag2_f_02 - phones	sp	165.6012
165.6012	DCB_se2_ag2_f_02 - phones	IH0	165.6912
165.6012	DCB_se2_ag2_f_02 - words	in	165.7712
165.6267	DCB_int_01 - phones	M	165.6767
165.6267	DCB_int_01 - words	most	165.8367
165.6767	DCB_int_01 - phones	OW1	165.7667
165.6912	DCB_se2_ag2_f_02 - phones	N	165.7712
165.7667	DCB_int_01 - phones	S	165.8067
165.7712	DCB_se2_ag2_f_02 - phones	AH0	165.8012
165.7712	DCB_se2_ag2_f_02 - words	of	165.8612
165.8012	DCB_se2_ag2_f_02 - phones	V	165.8612
165.8067	DCB_int_01 - phones	T	165.8367
165.8367	DCB_int_01 - phones	D	165.8667
165.8367	DCB_int_01 - words	definitely	166.3267
165.8612	DCB_se2_ag2_f_02 - phones	IH1	165.9112
165.8612	DCB_se2_ag2_f_02 - words	in	165.9412
165.8667	DCB_int_01 - phones	EH1	165.9567
165.9112	DCB_se2_ag2_f_02 - phones	N	165.9412
165.9412	DCB_se2_ag2_f_02 - phones	sp	165.9812
165.9567	DCB_int_01 - phones	F	166.0067
165.9812	DCB_se2_ag2_f_02 - phones	D	166.0112
165.9812	DCB_se2_ag2_f_02 - words	dc	166.1912
166.0067	DCB_int_01 - phones	AH0	166.0767
166.0112	DCB_se2_ag2_f_02 - phones	IY1	166.0912
166.0767	DCB_int_01 - phones	N	166.1467
166.0912	DCB_se2_ag2_f_02 - phones	S	166.1612
166.1467	DCB_int_01 - phones	AH0	166.1967
166.1612	DCB_se2_ag2_f_02 - phones	IY1	166.1912
166.1912	DCB_se2_ag2_f_02 - phones	sp	166.2212
166.1967	DCB_int_01 - phones	T	166.2267
166.2267	DCB_int_01 - phones	L	166.2967
166.2967	DCB_int_01 - phones	IY0	166.3267
166.3267	DCB_int_01 - phones	sp	166.4067
166.3847	DCB_se2_ag2_f_02 - phones	OW2	166.4147
166.3847	DCB_se2_ag2_f_02 - words	okay	166.6847
166.4067	DCB_int_01 - phones	AY1	166.4967
166.4067	DCB_int_01 - words	i	166.4967
166.4147	DCB_se2_ag2_f_02 - phones	K	166.5847
166.4967	DCB_int_01 - phones	M	166.5867
166.4967	DCB_int_01 - words	mean	166.6467
166.5847	DCB_se2_ag2_f_02 - phones	EY1	166.6847
166.5867	DCB_int_01 - phones	IY1	166.6167
166.6167	DCB_int_01 - phones	N	166.6467
166.6467	DCB_int_01 - phones	Y	166.6767
166.6467	DCB_int_01 - words	you	166.7067
166.6767	DCB_int_01 - phones	UW1	166.7067
166.6847	DCB_se2_ag2_f_02 - phones	sp	167.7891
166.7067	DCB_int_01 - phones	T	166.7967
166.7067	DCB_int_01 - words	tell	166.8967
166.7967	DCB_int_01 - phones	EH1	166.8467
166.8467	DCB_int_01 - phones	L	166.8967
166.8967	DCB_int_01 - phones	M	166.9467
166.8967	DCB_int_01 - words	me	167.0067
166.9467	DCB_int_01 - phones	IY1	167.0067
167.0067	DCB_int_01 - phones	W	167.0467
167.0067	DCB_int_01 - words	what	167.1567
167.0467	DCB_int_01 - phones	AH1	167.0967
167.0967	DCB_int_01 - phones	T	167.1567
167.1567	DCB_int_01 - phones	Y	167.2367
167.1567	DCB_int_01 - words	you	167.2867
167.2367	DCB_int_01 - phones	UW1	167.2867
167.2867	DCB_int_01 - phones	W	167.3467
167.2867	DCB_int_01 - words	want	167.5267
167.3467	DCB_int_01 - phones	AO1	167.4667
167.4667	DCB_int_01 - phones	N	167.4967
167.4967	DCB_int_01 - phones	T	167.5267
167.6157	DCB_int_01 - phones	DH	167.6857
167.6157	DCB_int_01 - words	the	167.7457
167.6857	DCB_int_01 - phones	AH1	167.7457
167.7457	DCB_int_01 - phones	HH	167.7957
167.7457	DCB_int_01 - words	whole	167.9457
167.7891	DCB_se2_ag2_f_02 - phones	OW2	167.9191
167.7891	DCB_se2_ag2_f_02 - words	okay	168.1991
167.7957	DCB_int_01 - phones	OW1	167.8757
167.8757	DCB_int_01 - phones	L	167.9457
167.9191	DCB_se2_ag2_f_02 - phones	K	168.0891
167.9457	DCB_int_01 - phones	P	168.0257
167.9457	DCB_int_01 - words	point	168.1957
168.0257	DCB_int_01 - phones	OY1	168.1357
168.0891	DCB_se2_ag2_f_02 - phones	EY1	168.1991
168.1357	DCB_int_01 - phones	N	168.1657
168.1657	DCB_int_01 - phones	T	168.1957
168.1957	DCB_int_01 - phones	IH1	168.2257
168.1957	DCB_int_01 - words	is	168.3057
168.2257	DCB_int_01 - phones	Z	168.3057
168.3057	DCB_int_01 - phones	AH0	168.3757
168.3057	DCB_int_01 - words	about	168.6457
168.3757	DCB_int_01 - phones	B	168.4357
168.4357	DCB_int_01 - phones	AW1	168.5657
168.5657	DCB_int_01 - phones	T	168.6457
168.6457	DCB_int_01 - phones	T	168.7157
168.6457	DCB_int_01 - words	telling	168.9557
168.7157	DCB_int_01 - phones	EH1	168.7657
168.7657	DCB_int_01 - phones	L	168.8557
168.8557	DCB_int_01 - phones	IH0	168.8957
168.8957	DCB_int_01 - phones	NG	168.9557
168.9557	DCB_int_01 - phones	S	169.0157
168.9557	DCB_int_01 - words	stories	169.3157
169.0157	DCB_int_01 - phones	T	169.0657
169.0657	DCB_int_01 - phones	AO1	169.1557
169.1557	DCB_int_01 - phones	R	169.2257
169.2257	DCB_int_01 - phones	IY0	169.2657
169.2657	DCB_int_01 - phones	Z	169.3157
169.3157	DCB_int_01 - phones	K	169.3857
169.3157	DCB_int_01 - words	kind	169.4557
169.3857	DCB_int_01 - phones	AY1	169.4257
169.4257	DCB_int_01 - phones	N	169.4557
169.4557	DCB_int_01 - phones	AH0	169.4857
169.4557	DCB_int_01 - words	of	169.5457
169.4857	DCB_int_01 - phones	V	169.5457
169.5457	DCB_int_01 - phones	Y	169.6057
169.5457	DCB_int_01 - words	your	169.6757
169.6057	DCB_int_01 - phones	UH1	169.6457
169.6457	DCB_int_01 - phones	R	169.6757
169.6757	DCB_int_01 - phones	IH0	169.7057
169.6757	DCB_int_01 - words	experience	170.2857
169.7057	DCB_int_01 - phones	K	169.7657
169.7657	DCB_int_01 - phones	S	169.8257
169.8257	DCB_int_01 - phones	P	169.8857
169.8857	DCB_int_01 - phones	IH1	169.9657
169.9657	DCB_int_01 - phones	R	170.0557
170.0557	DCB_int_01 - phones	IY0	170.1857
170.1857	DCB_int_01 - phones	AH0	170.2157
170.2157	DCB_int_01 - phones	N	170.2557
170.2557	DCB_int_01 - phones	S	170.2857
170.2857	DCB_int_01 - phones	sp	170.3257
170.5149	DCB_se2_ag2_f_02 - phones	sil	170.5949
170.5949	DCB_se2_ag2_f_02 - phones	OW2	170.6649
170.5949	DCB_se2_ag2_f_02 - words	okay	170.9149
170.6641	DCB_int_01 - phones	AE1	171.0541
170.6641	DCB_int_01 - words	and	171.1241
170.6649	DCB_se2_ag2_f_02 - phones	K	170.7449
170.7449	DCB_se2_ag2_f_02 - phones	EY1	170.9149
171.0541	DCB_int_01 - phones	N	171.0941
171.0941	DCB_int_01 - phones	D	171.1241
171.1241	DCB_int_01 - phones	sp	171.1541
171.1541	DCB_int_01 - phones	IH1	171.2341
171.1541	DCB_int_01 - words	it	171.2741
171.2341	DCB_int_01 - phones	T	171.2741
171.2741	DCB_int_01 - words	s	171.3441
171.2741	DCB_int_01 - phones	Z	171.3441
171.3441	DCB_int_01 - phones	AE1	171.4141
171.3441	DCB_int_01 - words	actually	171.6341
171.4141	DCB_int_01 - phones	K	171.4641
171.4641	DCB_int_01 - phones	CH	171.5241
171.5241	DCB_int_01 - phones	L	171.5841
171.5841	DCB_int_01 - phones	IY0	171.6341
171.6341	DCB_int_01 - phones	G	171.6841
171.6341	DCB_int_01 - words	great	171.8741
171.6841	DCB_int_01 - phones	R	171.7541
171.7541	DCB_int_01 - phones	EY1	171.8441
171.8441	DCB_int_01 - phones	T	171.8741
171.8741	DCB_int_01 - phones	DH	171.9041
171.8741	DCB_int_01 - words	that	171.9841
171.9041	DCB_int_01 - phones	AH0	171.9341
171.9341	DCB_int_01 - phones	T	171.9841
171.9841	DCB_int_01 - phones	Y	172.0741
171.9841	DCB_int_01 - words	you	172.1041
172.0741	DCB_int_01 - phones	UW1	172.1041
172.1041	DCB_int_01 - phones	M	172.1741
172.1041	DCB_int_01 - words	moved	172.3441
172.1741	DCB_int_01 - phones	UW1	172.2341
172.2341	DCB_int_01 - phones	V	172.3041
172.3041	DCB_int_01 - phones	D	172.3441
172.3441	DCB_int_01 - phones	sp	172.3741
172.3741	DCB_int_01 - phones	AW1	172.5641
172.3741	DCB_int_01 - words	out	172.6141
172.5641	DCB_int_01 - phones	T	172.6141
172.6141	DCB_int_01 - phones	sp	172.6441
172.6441	DCB_int_01 - phones	AH0	172.6841
172.6441	DCB_int_01 - words	and	172.7541
172.6841	DCB_int_01 - phones	N	172.7541
172.7541	DCB_int_01 - phones	K	172.8341
172.7541	DCB_int_01 - words	kind	172.9041
172.8341	DCB_int_01 - phones	AY1	172.8641
172.8641	DCB_int_01 - phones	N	172.9041
172.9041	DCB_int_01 - phones	AH0	172.9441
172.9041	DCB_int_01 - words	of	172.9841
172.9441	DCB_int_01 - phones	V	172.9841
172.9841	DCB_int_01 - phones	HH	173.0141
172.9841	DCB_int_01 - words	what	173.1941
173.0141	DCB_int_01 - phones	W	173.0641
173.0641	DCB_int_01 - phones	AH1	173.1141
173.1141	DCB_int_01 - phones	T	173.1941
173.1941	DCB_int_01 - phones	sp	173.2241
173.2241	DCB_int_01 - phones	Y	173.2841
173.2241	DCB_int_01 - words	you	173.3641
173.2841	DCB_int_01 - phones	UW1	173.3641
173.3641	DCB_int_01 - phones	R	173.3941
173.3641	DCB_int_01 - words	remember	173.6941
173.3941	DCB_int_01 - phones	IH0	173.4441
173.4441	DCB_int_01 - phones	M	173.5041
173.5041	DCB_int_01 - phones	EH1	173.5541
173.5541	DCB_int_01 - phones	M	173.5841
173.5841	DCB_int_01 - phones	B	173.6341
173.6341	DCB_int_01 - phones	ER0	173.6941
173.6892	DCB_se2_ag2_f_02 - phones	OW1	173.8192
173.6892	DCB_se2_ag2_f_02 - words	oh	173.8192
173.6941	DCB_int_01 - phones	W	173.7741
173.6941	DCB_int_01 - words	what	173.8641
173.7741	DCB_int_01 - phones	AH1	173.8041
173.8041	DCB_int_01 - phones	T	173.8641
173.8192	DCB_se2_ag2_f_02 - phones	sp	173.8892
[truncated: 56,943 more rows]
