# Supplementary material for: Considering Performance in the Automated and Manual Coding of Sociolinguistic Variables: Lessons From Variable (ING)
Source: Front Artif Intell. 2021 Apr 29;4:648543. doi: 10.3389/frai.2021.648543 (PMC8117961; doi:10.3389/frai.2021.648543)
Supplement: Supplementary file 4 [file Data_Sheet_4.ZIP › CORAAL_Aligned_as_Tables/DCB_se1_ag2_m_03_1_txout.txt]

tmin	tier	text	tmax
0.6990	DCB_se1_ag3_m_01 - phones	T	0.7990
0.6990	DCB_se1_ag3_m_01 - words	talking	0.9690
0.7990	DCB_se1_ag3_m_01 - phones	AO1	0.8690
0.8690	DCB_se1_ag3_m_01 - phones	K	0.9090
0.9090	DCB_se1_ag3_m_01 - phones	IH0	0.9390
0.9390	DCB_se1_ag3_m_01 - phones	NG	0.9690
0.9690	DCB_se1_ag3_m_01 - phones	AH0	0.9990
0.9690	DCB_se1_ag3_m_01 - words	about	1.1790
0.9990	DCB_se1_ag3_m_01 - phones	B	1.0390
1.0390	DCB_se1_ag3_m_01 - phones	AW1	1.1190
1.1190	DCB_se1_ag3_m_01 - phones	T	1.1790
1.1790	DCB_se1_ag3_m_01 - phones	D	1.2390
1.1790	DCB_se1_ag3_m_01 - words	dc	1.6490
1.2390	DCB_se1_ag3_m_01 - phones	IY1	1.3590
1.3590	DCB_se1_ag3_m_01 - phones	S	1.4790
1.4790	DCB_se1_ag3_m_01 - phones	IY1	1.6490
1.8968	DCB_se1_ag3_m_01 - phones	W	1.9368
1.8968	DCB_se1_ag3_m_01 - words	what	1.9968
1.9368	DCB_se1_ag3_m_01 - phones	AH1	1.9668
1.9668	DCB_se1_ag3_m_01 - phones	T	1.9968
1.9968	DCB_se1_ag3_m_01 - phones	P	2.0568
1.9968	DCB_se1_ag3_m_01 - words	part	2.1768
2.0568	DCB_se1_ag3_m_01 - phones	AA1	2.1168
2.1168	DCB_se1_ag3_m_01 - phones	R	2.1468
2.1468	DCB_se1_ag3_m_01 - phones	T	2.1768
2.1768	DCB_se1_ag3_m_01 - phones	AH0	2.2068
2.1768	DCB_se1_ag3_m_01 - words	of	2.2368
2.2068	DCB_se1_ag3_m_01 - phones	V	2.2368
2.2368	DCB_se1_ag3_m_01 - phones	D	2.2868
2.2368	DCB_se1_ag3_m_01 - words	dc	2.5068
2.2868	DCB_se1_ag3_m_01 - phones	IY1	2.3768
2.3768	DCB_se1_ag3_m_01 - phones	S	2.4668
2.4668	DCB_se1_ag3_m_01 - phones	IY1	2.5068
2.5068	DCB_se1_ag3_m_01 - phones	Y	2.5568
2.5068	DCB_se1_ag3_m_01 - words	you	2.5968
2.5568	DCB_se1_ag3_m_01 - phones	UW1	2.5968
2.5968	DCB_se1_ag3_m_01 - phones	F	2.6568
2.5968	DCB_se1_ag3_m_01 - words	from	2.7468
2.6568	DCB_se1_ag3_m_01 - phones	ER0	2.6868
2.6868	DCB_se1_ag3_m_01 - phones	M	2.7468
2.7468	DCB_se1_ag3_m_01 - phones	sp	2.8368
3.4750	DCB_se1_ag2_m_03 - phones	B	3.5550
3.4750	DCB_se1_ag2_m_03 - words	benning	3.7050
3.5550	DCB_se1_ag2_m_03 - phones	EH1	3.5950
3.5950	DCB_se1_ag2_m_03 - phones	N	3.6450
3.6450	DCB_se1_ag2_m_03 - phones	IH0	3.6750
3.6750	DCB_se1_ag2_m_03 - phones	NG	3.7050
3.7050	DCB_se1_ag2_m_03 - phones	R	3.7850
3.7050	DCB_se1_ag2_m_03 - words	road	4.0050
3.7850	DCB_se1_ag2_m_03 - phones	OW1	3.9650
3.9650	DCB_se1_ag2_m_03 - phones	D	4.0050
4.4226	DCB_se1_ag2_m_03 - phones	sil	4.5026
4.5026	DCB_se1_ag2_m_03 - phones	AH0	4.5326
4.5026	DCB_se1_ag2_m_03 - words	of	4.5626
4.5326	DCB_se1_ag2_m_03 - phones	V	4.5626
4.5626	DCB_se1_ag2_m_03 - phones	sp	4.6326
4.6326	DCB_se1_ag2_m_03 - phones	S	4.8526
4.6326	DCB_se1_ag2_m_03 - words	southeast	5.3226
4.8526	DCB_se1_ag2_m_03 - phones	AW2	4.9226
4.9226	DCB_se1_ag2_m_03 - phones	TH	5.0626
5.0626	DCB_se1_ag2_m_03 - phones	IY1	5.1726
5.1726	DCB_se1_ag2_m_03 - phones	S	5.2426
5.2426	DCB_se1_ag2_m_03 - phones	T	5.3226
5.8849	DCB_se1_ag3_m_01 - phones	B	5.9749
5.8849	DCB_se1_ag3_m_01 - words	benning	6.1149
5.9749	DCB_se1_ag3_m_01 - phones	EH1	6.0149
6.0149	DCB_se1_ag3_m_01 - phones	N	6.0549
6.0549	DCB_se1_ag3_m_01 - phones	IH0	6.0849
6.0849	DCB_se1_ag3_m_01 - phones	NG	6.1149
6.1149	DCB_se1_ag3_m_01 - phones	R	6.1849
6.1149	DCB_se1_ag3_m_01 - words	road	6.4349
6.1849	DCB_se1_ag3_m_01 - phones	OW1	6.3749
6.3749	DCB_se1_ag3_m_01 - phones	D	6.4349
6.4349	DCB_se1_ag3_m_01 - phones	S	6.5349
6.4349	DCB_se1_ag3_m_01 - words	southeast	6.9049
6.5349	DCB_se1_ag3_m_01 - phones	AW2	6.6349
6.6349	DCB_se1_ag3_m_01 - phones	TH	6.7249
6.7249	DCB_se1_ag3_m_01 - phones	IY1	6.8449
6.8449	DCB_se1_ag3_m_01 - phones	S	6.8749
6.8749	DCB_se1_ag3_m_01 - phones	T	6.9049
6.9049	DCB_se1_ag3_m_01 - phones	T	6.9549
6.9049	DCB_se1_ag3_m_01 - words	tell	7.0449
6.9549	DCB_se1_ag3_m_01 - phones	EH1	7.0149
7.0149	DCB_se1_ag3_m_01 - phones	L	7.0449
7.0449	DCB_se1_ag3_m_01 - phones	M	7.0949
7.0449	DCB_se1_ag3_m_01 - words	me	7.1249
7.0949	DCB_se1_ag3_m_01 - phones	IY1	7.1249
7.1249	DCB_se1_ag3_m_01 - phones	AH0	7.1849
7.1249	DCB_se1_ag3_m_01 - words	about	7.3549
7.1849	DCB_se1_ag3_m_01 - phones	B	7.2349
7.2349	DCB_se1_ag3_m_01 - phones	AW1	7.3149
7.3149	DCB_se1_ag3_m_01 - phones	T	7.3549
7.3549	DCB_se1_ag3_m_01 - phones	sp	7.3949
7.3949	DCB_se1_ag3_m_01 - phones	B	7.4649
7.3949	DCB_se1_ag3_m_01 - words	benning	7.6149
7.4649	DCB_se1_ag3_m_01 - phones	EH1	7.4949
7.4949	DCB_se1_ag3_m_01 - phones	N	7.5549
7.5549	DCB_se1_ag3_m_01 - phones	IH0	7.5849
7.5849	DCB_se1_ag3_m_01 - phones	NG	7.6149
7.6149	DCB_se1_ag3_m_01 - phones	sp	7.6449
7.6449	DCB_se1_ag3_m_01 - phones	R	7.6949
7.6449	DCB_se1_ag3_m_01 - words	road	7.7549
7.6949	DCB_se1_ag3_m_01 - phones	OW1	7.7249
7.7249	DCB_se1_ag3_m_01 - phones	D	7.7549
7.7549	DCB_se1_ag3_m_01 - phones	AH0	7.7849
7.7549	DCB_se1_ag3_m_01 - words	and	7.8349
7.7849	DCB_se1_ag3_m_01 - phones	N	7.8349
7.8349	DCB_se1_ag3_m_01 - phones	S	7.9149
7.8349	DCB_se1_ag3_m_01 - words	southeast	8.1749
7.9149	DCB_se1_ag3_m_01 - phones	AW2	7.9449
7.9449	DCB_se1_ag3_m_01 - phones	TH	8.0049
8.0049	DCB_se1_ag3_m_01 - phones	IY1	8.0349
8.0349	DCB_se1_ag3_m_01 - phones	S	8.0949
8.0949	DCB_se1_ag3_m_01 - phones	T	8.1749
8.1749	DCB_se1_ag3_m_01 - phones	sp	8.3449
8.9946	DCB_se1_ag2_m_03 - phones	M	9.0946
8.9946	DCB_se1_ag2_m_03 - words	man	9.2246
9.0946	DCB_se1_ag2_m_03 - phones	AE1	9.1446
9.1446	DCB_se1_ag2_m_03 - phones	N	9.2246
9.2246	DCB_se1_ag2_m_03 - phones	Y	9.2746
9.2246	DCB_se1_ag2_m_03 - words	you	9.3146
9.2746	DCB_se1_ag2_m_03 - phones	UW1	9.3146
9.3146	DCB_se1_ag2_m_03 - phones	N	9.3746
9.3146	DCB_se1_ag2_m_03 - words	know	9.5446
9.3746	DCB_se1_ag2_m_03 - phones	OW1	9.5446
9.5446	DCB_se1_ag2_m_03 - phones	sp	9.5946
9.5946	DCB_se1_ag2_m_03 - phones	DH	9.6346
9.5946	DCB_se1_ag2_m_03 - words	they	9.7346
9.6346	DCB_se1_ag2_m_03 - phones	EY1	9.7346
9.7346	DCB_se1_ag2_m_03 - phones	S	9.8346
9.7346	DCB_se1_ag2_m_03 - words	so	9.9046
9.8346	DCB_se1_ag2_m_03 - phones	OW1	9.9046
9.9046	DCB_se1_ag2_m_03 - phones	AH0	9.9746
9.9046	DCB_se1_ag2_m_03 - words	a	9.9746
9.9746	DCB_se1_ag2_m_03 - phones	L	10.0446
9.9746	DCB_se1_ag2_m_03 - words	lot	10.1146
10.0446	DCB_se1_ag2_m_03 - phones	AA1	10.0846
10.0846	DCB_se1_ag2_m_03 - phones	T	10.1146
10.1146	DCB_se1_ag2_m_03 - phones	AH0	10.1446
10.1146	DCB_se1_ag2_m_03 - words	of	10.1946
10.1446	DCB_se1_ag2_m_03 - phones	V	10.1946
10.1946	DCB_se1_ag2_m_03 - phones	P	10.2746
10.1946	DCB_se1_ag2_m_03 - words	people	10.4246
10.2746	DCB_se1_ag2_m_03 - phones	IY1	10.3246
10.3246	DCB_se1_ag2_m_03 - phones	P	10.3646
10.3646	DCB_se1_ag2_m_03 - phones	AH0	10.3946
10.3946	DCB_se1_ag2_m_03 - phones	L	10.4246
10.4246	DCB_se1_ag2_m_03 - phones	K	10.5046
10.4246	DCB_se1_ag2_m_03 - words	call	10.6446
10.5046	DCB_se1_ag2_m_03 - phones	AO1	10.5746
10.5746	DCB_se1_ag2_m_03 - phones	L	10.6446
10.6446	DCB_se1_ag2_m_03 - phones	IH0	10.6846
10.6446	DCB_se1_ag2_m_03 - words	it	10.7446
10.6846	DCB_se1_ag2_m_03 - phones	T	10.7446
10.7446	DCB_se1_ag2_m_03 - phones	sp	10.8846
10.8846	DCB_se1_ag2_m_03 - phones	DH	10.9346
10.8846	DCB_se1_ag2_m_03 - words	the	11.2746
10.9346	DCB_se1_ag2_m_03 - phones	AH0	11.2746
11.2746	DCB_se1_ag2_m_03 - phones	sp	11.3146
11.3146	DCB_se1_ag2_m_03 - phones	HH	11.3446
11.3146	DCB_se1_ag2_m_03 - words	hood	11.4146
11.3446	DCB_se1_ag2_m_03 - phones	UH1	11.3746
11.3746	DCB_se1_ag2_m_03 - phones	D	11.4146
11.6671	DCB_se1_ag2_m_03 - phones	Y	11.7171
11.6671	DCB_se1_ag2_m_03 - words	you	11.7771
11.7171	DCB_se1_ag2_m_03 - phones	UW1	11.7771
11.7771	DCB_se1_ag2_m_03 - phones	sp	11.8071
11.8071	DCB_se1_ag2_m_03 - phones	N	11.8571
11.8071	DCB_se1_ag2_m_03 - words	know	12.0771
11.8571	DCB_se1_ag2_m_03 - phones	OW1	12.0771
12.0771	DCB_se1_ag2_m_03 - phones	sp	12.1471
12.1471	DCB_se1_ag2_m_03 - phones	DH	12.1871
12.1471	DCB_se1_ag2_m_03 - words	the	12.2171
12.1871	DCB_se1_ag2_m_03 - phones	AH0	12.2171
12.2171	DCB_se1_ag2_m_03 - phones	sp	12.2771
12.2771	DCB_se1_ag2_m_03 - phones	G	12.3571
12.2771	DCB_se1_ag2_m_03 - words	ghetto	12.8471
12.3571	DCB_se1_ag2_m_03 - phones	EH1	12.4871
12.4871	DCB_se1_ag2_m_03 - phones	T	12.5171
12.5171	DCB_se1_ag2_m_03 - phones	OW0	12.8471
12.8471	DCB_se1_ag2_m_03 - phones	sp	12.8971
12.8971	DCB_se1_ag2_m_03 - phones	B	12.9571
12.8971	DCB_se1_ag2_m_03 - words	but	13.3071
12.9571	DCB_se1_ag2_m_03 - phones	AH1	13.0071
13.0071	DCB_se1_ag2_m_03 - phones	T	13.3071
13.8401	DCB_se1_ag2_m_03 - phones	AY1	13.9801
13.8401	DCB_se1_ag2_m_03 - words	i	13.9801
13.9801	DCB_se1_ag2_m_03 - phones	K	14.0901
13.9801	DCB_se1_ag2_m_03 - words	call	14.2101
14.0901	DCB_se1_ag2_m_03 - phones	AO1	14.1301
14.1301	DCB_se1_ag2_m_03 - phones	L	14.2101
14.2101	DCB_se1_ag2_m_03 - phones	IH0	14.2401
14.2101	DCB_se1_ag2_m_03 - words	it	14.2701
14.2401	DCB_se1_ag2_m_03 - phones	T	14.2701
14.2701	DCB_se1_ag2_m_03 - phones	sp	14.3001
14.3001	DCB_se1_ag2_m_03 - phones	HH	14.3601
14.3001	DCB_se1_ag2_m_03 - words	home	14.5201
14.3601	DCB_se1_ag2_m_03 - phones	OW1	14.4801
14.4801	DCB_se1_ag2_m_03 - phones	M	14.5201
14.5201	DCB_se1_ag2_m_03 - phones	sp	14.5701
15.7620	DCB_se1_ag3_m_01 - phones	Y	15.8620
15.7620	DCB_se1_ag3_m_01 - words	you	15.8920
15.8620	DCB_se1_ag3_m_01 - phones	UW1	15.8920
15.8920	DCB_se1_ag3_m_01 - phones	K	15.9620
15.8920	DCB_se1_ag3_m_01 - words	call	16.0820
15.9620	DCB_se1_ag3_m_01 - phones	AO1	16.0520
16.0520	DCB_se1_ag3_m_01 - phones	L	16.0820
16.0820	DCB_se1_ag3_m_01 - phones	IH0	16.1120
16.0820	DCB_se1_ag3_m_01 - words	it	16.1420
16.1120	DCB_se1_ag3_m_01 - phones	T	16.1420
16.1420	DCB_se1_ag3_m_01 - phones	sp	16.1720
16.1720	DCB_se1_ag3_m_01 - phones	HH	16.2020
16.1720	DCB_se1_ag3_m_01 - words	home	16.4820
16.2020	DCB_se1_ag3_m_01 - phones	OW1	16.2320
16.2320	DCB_se1_ag3_m_01 - phones	M	16.4820
16.4827	DCB_se1_ag2_m_03 - phones	K	16.6527
16.4827	DCB_se1_ag2_m_03 - words	call	16.7227
16.6527	DCB_se1_ag2_m_03 - phones	AO1	16.6927
16.6927	DCB_se1_ag2_m_03 - phones	L	16.7227
16.7227	DCB_se1_ag2_m_03 - phones	IH0	16.7527
16.7227	DCB_se1_ag2_m_03 - words	it	16.7827
16.7527	DCB_se1_ag2_m_03 - phones	T	16.7827
16.7827	DCB_se1_ag2_m_03 - phones	sp	16.8127
16.8127	DCB_se1_ag2_m_03 - phones	HH	16.8627
16.8127	DCB_se1_ag2_m_03 - words	home	17.0827
16.8627	DCB_se1_ag2_m_03 - phones	OW1	16.9027
16.9027	DCB_se1_ag2_m_03 - phones	M	17.0827
17.2367	DCB_se1_ag3_m_01 - phones	HH	17.3167
17.2367	DCB_se1_ag3_m_01 - words	what	17.4267
17.3167	DCB_se1_ag3_m_01 - phones	W	17.3467
17.3467	DCB_se1_ag3_m_01 - phones	AH1	17.3867
17.3867	DCB_se1_ag3_m_01 - phones	T	17.4267
17.4267	DCB_se1_ag3_m_01 - words	s	17.4567
17.4267	DCB_se1_ag3_m_01 - phones	Z	17.4567
17.4567	DCB_se1_ag3_m_01 - phones	HH	17.5467
17.4567	DCB_se1_ag3_m_01 - words	home	17.6767
17.5467	DCB_se1_ag3_m_01 - phones	OW1	17.6367
17.6367	DCB_se1_ag3_m_01 - phones	M	17.6767
17.6767	DCB_se1_ag3_m_01 - phones	AH0	17.7467
17.6767	DCB_se1_ag3_m_01 - words	about	17.9167
17.7467	DCB_se1_ag3_m_01 - phones	B	17.7967
17.7967	DCB_se1_ag3_m_01 - phones	AW1	17.8667
17.8667	DCB_se1_ag3_m_01 - phones	T	17.9167
17.9167	DCB_se1_ag3_m_01 - phones	IH0	17.9567
17.9167	DCB_se1_ag3_m_01 - words	it	17.9867
17.9567	DCB_se1_ag3_m_01 - phones	T	17.9867
17.9867	DCB_se1_ag3_m_01 - phones	sp	18.0467
18.2410	DCB_se1_ag3_m_01 - phones	spn	18.4010
18.2410	DCB_se1_ag3_m_01 - words	<unk>	18.4010
18.6856	DCB_se1_ag2_m_03 - phones	Y	18.7156
18.6856	DCB_se1_ag2_m_03 - words	you	18.7456
18.7156	DCB_se1_ag2_m_03 - phones	UW1	18.7456
18.7456	DCB_se1_ag2_m_03 - phones	sp	18.8256
18.8256	DCB_se1_ag2_m_03 - phones	N	18.8756
18.8256	DCB_se1_ag2_m_03 - words	know	19.0556
18.8756	DCB_se1_ag2_m_03 - phones	OW1	19.0556
19.0556	DCB_se1_ag2_m_03 - phones	IH0	19.1056
19.0556	DCB_se1_ag2_m_03 - words	it	19.1356
19.1056	DCB_se1_ag2_m_03 - phones	T	19.1356
19.1356	DCB_se1_ag2_m_03 - phones	S	19.1756
19.1356	DCB_se1_ag2_m_03 - words	s	19.1756
19.1756	DCB_se1_ag2_m_03 - phones	L	19.2556
19.1756	DCB_se1_ag2_m_03 - words	like	19.3456
19.2556	DCB_se1_ag2_m_03 - phones	AY1	19.2956
19.2956	DCB_se1_ag2_m_03 - phones	K	19.3456
19.3129	DCB_se1_ag3_m_01 - phones	HH	19.3629
19.3129	DCB_se1_ag3_m_01 - words	what	19.5129
19.3456	DCB_se1_ag2_m_03 - phones	W	19.3956
19.3456	DCB_se1_ag2_m_03 - words	we	19.4456
19.3629	DCB_se1_ag3_m_01 - phones	W	19.4529
19.3956	DCB_se1_ag2_m_03 - phones	IY1	19.4456
19.4456	DCB_se1_ag2_m_03 - phones	sp	21.6183
19.4529	DCB_se1_ag3_m_01 - phones	AH1	19.4829
19.4829	DCB_se1_ag3_m_01 - phones	T	19.5129
19.5129	DCB_se1_ag3_m_01 - phones	Z	19.5429
19.5129	DCB_se1_ag3_m_01 - words	s	19.5429
19.5429	DCB_se1_ag3_m_01 - phones	S	19.6029
19.5429	DCB_se1_ag3_m_01 - words	so	19.6829
19.6029	DCB_se1_ag3_m_01 - phones	OW1	19.6829
19.6829	DCB_se1_ag3_m_01 - phones	S	19.7729
19.6829	DCB_se1_ag3_m_01 - words	special	20.0529
19.7729	DCB_se1_ag3_m_01 - phones	P	19.8329
19.8329	DCB_se1_ag3_m_01 - phones	EH1	19.9029
19.9029	DCB_se1_ag3_m_01 - phones	SH	19.9829
19.9829	DCB_se1_ag3_m_01 - phones	AH0	20.0229
20.0229	DCB_se1_ag3_m_01 - phones	L	20.0529
20.0529	DCB_se1_ag3_m_01 - phones	AH0	20.1129
20.0529	DCB_se1_ag3_m_01 - words	about	20.2929
20.1129	DCB_se1_ag3_m_01 - phones	B	20.1629
20.1629	DCB_se1_ag3_m_01 - phones	AW1	20.2429
20.2429	DCB_se1_ag3_m_01 - phones	T	20.2929
20.2929	DCB_se1_ag3_m_01 - phones	Y	20.3329
20.2929	DCB_se1_ag3_m_01 - words	your	20.4229
20.3329	DCB_se1_ag3_m_01 - phones	UH1	20.3829
20.3829	DCB_se1_ag3_m_01 - phones	R	20.4229
20.4229	DCB_se1_ag3_m_01 - phones	N	20.4829
20.4229	DCB_se1_ag3_m_01 - words	neighborhood	20.8929
20.4829	DCB_se1_ag3_m_01 - phones	EY1	20.6129
20.6129	DCB_se1_ag3_m_01 - phones	B	20.6529
20.6529	DCB_se1_ag3_m_01 - phones	ER0	20.7029
20.7029	DCB_se1_ag3_m_01 - phones	HH	20.7629
20.7629	DCB_se1_ag3_m_01 - phones	UH2	20.8629
20.8629	DCB_se1_ag3_m_01 - phones	D	20.8929
20.8929	DCB_se1_ag3_m_01 - phones	sp	20.9229
20.9229	DCB_se1_ag3_m_01 - phones	W	21.0029
20.9229	DCB_se1_ag3_m_01 - words	what	21.1129
21.0029	DCB_se1_ag3_m_01 - phones	AH1	21.0529
21.0529	DCB_se1_ag3_m_01 - phones	T	21.1129
21.1129	DCB_se1_ag3_m_01 - phones	M	21.1729
21.1129	DCB_se1_ag3_m_01 - words	makes	21.3329
21.1729	DCB_se1_ag3_m_01 - phones	EY1	21.2629
21.2629	DCB_se1_ag3_m_01 - phones	K	21.3029
21.3029	DCB_se1_ag3_m_01 - phones	S	21.3329
21.3329	DCB_se1_ag3_m_01 - phones	Y	21.4029
21.3329	DCB_se1_ag3_m_01 - words	your	21.4729
21.4029	DCB_se1_ag3_m_01 - phones	UH1	21.4329
21.4329	DCB_se1_ag3_m_01 - phones	R	21.4729
21.4729	DCB_se1_ag3_m_01 - phones	N	21.5229
21.4729	DCB_se1_ag3_m_01 - words	neighborhood	21.9429
21.5229	DCB_se1_ag3_m_01 - phones	EY1	21.6529
21.6183	DCB_se1_ag2_m_03 - phones	K	21.6483
21.6183	DCB_se1_ag2_m_03 - words	cau-	21.6783
21.6483	DCB_se1_ag2_m_03 - phones	AO1	21.6783
21.6529	DCB_se1_ag3_m_01 - phones	B	21.6929
21.6929	DCB_se1_ag3_m_01 - phones	ER0	21.7229
21.7229	DCB_se1_ag3_m_01 - phones	HH	21.7529
21.7529	DCB_se1_ag3_m_01 - phones	UH2	21.8929
21.8929	DCB_se1_ag3_m_01 - phones	D	21.9429
21.9429	DCB_se1_ag3_m_01 - phones	S	22.0029
21.9429	DCB_se1_ag3_m_01 - words	special	22.3329
22.0029	DCB_se1_ag3_m_01 - phones	P	22.0629
22.0629	DCB_se1_ag3_m_01 - phones	EH1	22.1529
22.1529	DCB_se1_ag3_m_01 - phones	SH	22.2529
22.2529	DCB_se1_ag3_m_01 - phones	AH0	22.3029
22.3029	DCB_se1_ag3_m_01 - phones	L	22.3329
22.3329	DCB_se1_ag3_m_01 - phones	AH0	22.3629
22.3329	DCB_se1_ag3_m_01 - words	and	22.3929
22.3629	DCB_se1_ag3_m_01 - phones	N	22.3929
22.3929	DCB_se1_ag3_m_01 - phones	T	22.4929
22.3929	DCB_se1_ag3_m_01 - words	tight	22.6529
22.4929	DCB_se1_ag3_m_01 - phones	AY1	22.6029
22.6029	DCB_se1_ag3_m_01 - phones	T	22.6529
22.8297	DCB_se1_ag2_m_03 - phones	K	22.9097
22.8297	DCB_se1_ag2_m_03 - words	cause	22.9797
22.9097	DCB_se1_ag2_m_03 - phones	AA1	22.9497
22.9497	DCB_se1_ag2_m_03 - phones	Z	22.9797
22.9797	DCB_se1_ag2_m_03 - phones	sp	23.0097
23.0097	DCB_se1_ag2_m_03 - phones	IH0	23.0497
23.0097	DCB_se1_ag2_m_03 - words	it	23.0797
23.0497	DCB_se1_ag2_m_03 - phones	T	23.0797
23.0797	DCB_se1_ag2_m_03 - phones	Z	23.1097
23.0797	DCB_se1_ag2_m_03 - words	s	23.1097
23.1097	DCB_se1_ag2_m_03 - phones	N	23.1697
23.1097	DCB_se1_ag2_m_03 - words	not	23.3097
23.1697	DCB_se1_ag2_m_03 - phones	AA1	23.2697
23.2697	DCB_se1_ag2_m_03 - phones	T	23.3097
23.3097	DCB_se1_ag2_m_03 - phones	R	23.3697
23.3097	DCB_se1_ag2_m_03 - words	really	23.5897
23.3697	DCB_se1_ag2_m_03 - phones	IH1	23.4597
23.4597	DCB_se1_ag2_m_03 - phones	L	23.4997
23.4997	DCB_se1_ag2_m_03 - phones	IY0	23.5897
23.5897	DCB_se1_ag2_m_03 - words	a	23.7097
23.5897	DCB_se1_ag2_m_03 - phones	EY1	23.7097
23.7097	DCB_se1_ag2_m_03 - phones	Y	23.7697
23.7097	DCB_se1_ag2_m_03 - words	y-	23.7697
23.7697	DCB_se1_ag2_m_03 - words	a	23.8997
23.7697	DCB_se1_ag2_m_03 - phones	AH0	23.8997
23.8997	DCB_se1_ag2_m_03 - phones	sp	23.9297
23.9297	DCB_se1_ag2_m_03 - phones	Y	23.9597
23.9297	DCB_se1_ag2_m_03 - words	you	23.9997
23.9597	DCB_se1_ag2_m_03 - phones	UW1	23.9997
23.9997	DCB_se1_ag2_m_03 - phones	N	24.0597
23.9997	DCB_se1_ag2_m_03 - words	know	24.2397
24.0597	DCB_se1_ag2_m_03 - phones	OW1	24.2397
24.2397	DCB_se1_ag2_m_03 - phones	sp	24.2697
24.2697	DCB_se1_ag2_m_03 - phones	AH0	24.3597
24.2697	DCB_se1_ag2_m_03 - words	a	24.3597
24.3597	DCB_se1_ag2_m_03 - phones	sp	24.3897
24.3897	DCB_se1_ag2_m_03 - phones	N	24.4597
24.3897	DCB_se1_ag2_m_03 - words	neighborhood	24.8397
24.4597	DCB_se1_ag2_m_03 - phones	EY1	24.5697
24.5697	DCB_se1_ag2_m_03 - phones	B	24.6197
24.6197	DCB_se1_ag2_m_03 - phones	ER0	24.6697
24.6697	DCB_se1_ag2_m_03 - phones	HH	24.7397
24.7397	DCB_se1_ag2_m_03 - phones	UH2	24.8097
24.8097	DCB_se1_ag2_m_03 - phones	D	24.8397
24.8397	DCB_se1_ag2_m_03 - phones	IH0	24.8697
24.8397	DCB_se1_ag2_m_03 - words	it	24.8997
24.8697	DCB_se1_ag2_m_03 - phones	T	24.8997
24.8997	DCB_se1_ag2_m_03 - phones	Z	24.9397
24.8997	DCB_se1_ag2_m_03 - words	s	24.9397
24.9397	DCB_se1_ag2_m_03 - phones	M	25.0097
24.9397	DCB_se1_ag2_m_03 - words	more	25.1097
25.0097	DCB_se1_ag2_m_03 - phones	AO1	25.0397
25.0397	DCB_se1_ag2_m_03 - phones	R	25.1097
25.1097	DCB_se1_ag2_m_03 - phones	S	25.2097
25.1097	DCB_se1_ag2_m_03 - words	so	25.2997
25.2097	DCB_se1_ag2_m_03 - phones	OW1	25.2997
25.2997	DCB_se1_ag2_m_03 - phones	AH0	25.3797
25.2997	DCB_se1_ag2_m_03 - words	a	25.3797
25.3797	DCB_se1_ag2_m_03 - phones	K	25.4697
25.3797	DCB_se1_ag2_m_03 - words	community	25.8997
25.4697	DCB_se1_ag2_m_03 - phones	AH0	25.4997
25.4997	DCB_se1_ag2_m_03 - phones	M	25.5397
25.5397	DCB_se1_ag2_m_03 - phones	Y	25.5697
25.5697	DCB_se1_ag2_m_03 - phones	UW1	25.5997
25.5997	DCB_se1_ag2_m_03 - phones	N	25.6797
25.6797	DCB_se1_ag2_m_03 - phones	AH0	25.7297
25.7297	DCB_se1_ag2_m_03 - phones	T	25.8697
25.8697	DCB_se1_ag2_m_03 - phones	IY0	25.8997
25.8997	DCB_se1_ag2_m_03 - phones	Y	25.9297
25.8997	DCB_se1_ag2_m_03 - words	you	26.0297
25.9297	DCB_se1_ag2_m_03 - phones	UW1	26.0297
26.0297	DCB_se1_ag2_m_03 - phones	sp	26.0597
26.0597	DCB_se1_ag2_m_03 - phones	N	26.1097
26.0597	DCB_se1_ag2_m_03 - words	know	26.3597
26.1097	DCB_se1_ag2_m_03 - phones	OW1	26.3597
26.3597	DCB_se1_ag2_m_03 - phones	sp	26.5541
26.5541	DCB_se1_ag2_m_03 - phones	AH1	26.8941
26.5541	DCB_se1_ag2_m_03 - words	uh	26.8941
26.8941	DCB_se1_ag2_m_03 - phones	AH1	27.0541
26.8941	DCB_se1_ag2_m_03 - words	uh	27.0541
27.0541	DCB_se1_ag2_m_03 - phones	sp	27.1041
27.1041	DCB_se1_ag2_m_03 - phones	Y	27.1441
27.1041	DCB_se1_ag2_m_03 - words	you	27.2041
27.1441	DCB_se1_ag2_m_03 - phones	UW1	27.2041
27.2041	DCB_se1_ag2_m_03 - phones	sp	27.2341
27.2341	DCB_se1_ag2_m_03 - phones	N	27.2941
27.2341	DCB_se1_ag2_m_03 - words	know	27.6341
27.2941	DCB_se1_ag2_m_03 - phones	OW1	27.6341
27.6341	DCB_se1_ag2_m_03 - phones	sp	27.6741
28.0222	DCB_se1_ag2_m_03 - phones	IH0	28.1722
28.0222	DCB_se1_ag2_m_03 - words	it	28.2122
28.1722	DCB_se1_ag2_m_03 - phones	T	28.2122
28.2122	DCB_se1_ag2_m_03 - phones	sp	28.2422
28.2422	DCB_se1_ag2_m_03 - words	s	28.4322
28.2422	DCB_se1_ag2_m_03 - phones	Z	28.4322
29.3668	DCB_se1_ag2_m_03 - phones	IH0	29.4468
29.3668	DCB_se1_ag2_m_03 - words	it	29.4868
29.4468	DCB_se1_ag2_m_03 - phones	T	29.4868
29.4868	DCB_se1_ag2_m_03 - phones	W	29.5168
29.4868	DCB_se1_ag2_m_03 - words	was	29.6068
29.5168	DCB_se1_ag2_m_03 - phones	AO1	29.5468
29.5468	DCB_se1_ag2_m_03 - phones	Z	29.6068
29.6068	DCB_se1_ag2_m_03 - phones	M	29.6868
29.6068	DCB_se1_ag2_m_03 - words	my	29.7768
29.6868	DCB_se1_ag2_m_03 - phones	AY1	29.7768
29.7768	DCB_se1_ag2_m_03 - phones	P	29.8968
29.7768	DCB_se1_ag2_m_03 - words	people	30.3968
29.8968	DCB_se1_ag2_m_03 - phones	IY1	30.0068
30.0068	DCB_se1_ag2_m_03 - phones	P	30.0968
30.0968	DCB_se1_ag2_m_03 - phones	AH0	30.1368
30.1368	DCB_se1_ag2_m_03 - phones	L	30.3968
30.3968	DCB_se1_ag2_m_03 - phones	sp	30.4268
30.4268	DCB_se1_ag2_m_03 - phones	W	30.4668
30.4268	DCB_se1_ag2_m_03 - words	we	30.5868
30.4668	DCB_se1_ag2_m_03 - phones	IY1	30.5868
30.5868	DCB_se1_ag2_m_03 - phones	AO1	30.7068
30.5868	DCB_se1_ag2_m_03 - words	all	30.7668
30.7068	DCB_se1_ag2_m_03 - phones	L	30.7668
30.7668	DCB_se1_ag2_m_03 - phones	P	30.8668
30.7668	DCB_se1_ag2_m_03 - words	people	31.2268
30.8668	DCB_se1_ag2_m_03 - phones	IY1	30.9768
30.9768	DCB_se1_ag2_m_03 - phones	P	31.0668
31.0668	DCB_se1_ag2_m_03 - phones	AH0	31.1168
31.1168	DCB_se1_ag2_m_03 - phones	L	31.2268
31.2268	DCB_se1_ag2_m_03 - phones	W	31.3068
31.2268	DCB_se1_ag2_m_03 - words	we	31.3868
31.3068	DCB_se1_ag2_m_03 - phones	IY1	31.3868
31.3868	DCB_se1_ag2_m_03 - phones	AO1	31.6368
31.3868	DCB_se1_ag2_m_03 - words	all	31.7068
31.6368	DCB_se1_ag2_m_03 - phones	L	31.7068
31.7068	DCB_se1_ag2_m_03 - phones	Y	31.7368
31.7068	DCB_se1_ag2_m_03 - words	you	31.7968
31.7368	DCB_se1_ag2_m_03 - phones	UW1	31.7968
31.7968	DCB_se1_ag2_m_03 - phones	N	31.8568
31.7968	DCB_se1_ag2_m_03 - words	know	32.0268
31.8568	DCB_se1_ag2_m_03 - phones	OW1	32.0268
32.0268	DCB_se1_ag2_m_03 - phones	sp	32.1268
32.1268	DCB_se1_ag2_m_03 - phones	F	32.1968
32.1268	DCB_se1_ag2_m_03 - words	family	32.5868
32.1968	DCB_se1_ag2_m_03 - phones	AE1	32.3568
32.3568	DCB_se1_ag2_m_03 - phones	M	32.4468
32.4468	DCB_se1_ag2_m_03 - phones	L	32.4968
32.4968	DCB_se1_ag2_m_03 - phones	IY0	32.5868
32.5868	DCB_se1_ag2_m_03 - phones	sp	32.6168
33.3783	DCB_se1_ag2_m_03 - phones	AH0	33.4083
33.3783	DCB_se1_ag2_m_03 - words	and	33.4683
33.4083	DCB_se1_ag2_m_03 - phones	N	33.4683
33.4683	DCB_se1_ag2_m_03 - phones	sp	33.4983
33.4983	DCB_se1_ag2_m_03 - phones	DH	33.5383
33.4983	DCB_se1_ag2_m_03 - words	that	33.6483
33.5383	DCB_se1_ag2_m_03 - phones	AE1	33.5983
33.5983	DCB_se1_ag2_m_03 - phones	T	33.6483
33.6483	DCB_se1_ag2_m_03 - phones	S	33.7383
33.6483	DCB_se1_ag2_m_03 - words	s	33.7383
33.7383	DCB_se1_ag2_m_03 - phones	W	33.7783
33.7383	DCB_se1_ag2_m_03 - words	what	33.8883
33.7783	DCB_se1_ag2_m_03 - phones	AH1	33.8383
33.8383	DCB_se1_ag2_m_03 - phones	T	33.8883
33.8883	DCB_se1_ag2_m_03 - words	s	33.9283
33.8883	DCB_se1_ag2_m_03 - phones	Z	33.9283
33.9283	DCB_se1_ag2_m_03 - phones	IH0	33.9983
33.9283	DCB_se1_ag2_m_03 - words	it	34.0583
33.9983	DCB_se1_ag2_m_03 - phones	T	34.0583
34.0583	DCB_se1_ag2_m_03 - phones	AO1	34.0883
34.0583	DCB_se1_ag2_m_03 - words	all	34.1383
34.0883	DCB_se1_ag2_m_03 - phones	L	34.1383
34.1383	DCB_se1_ag2_m_03 - phones	sp	34.1683
34.1683	DCB_se1_ag2_m_03 - phones	DH	34.2483
34.1683	DCB_se1_ag2_m_03 - words	that	34.3383
34.2483	DCB_se1_ag2_m_03 - phones	AH0	34.2983
34.2983	DCB_se1_ag2_m_03 - phones	T	34.3383
34.3383	DCB_se1_ag2_m_03 - phones	S	34.4083
34.3383	DCB_se1_ag2_m_03 - words	s	34.4083
34.4083	DCB_se1_ag2_m_03 - phones	W	34.4383
34.4083	DCB_se1_ag2_m_03 - words	what	34.4983
34.4383	DCB_se1_ag2_m_03 - phones	AH1	34.4683
34.4683	DCB_se1_ag2_m_03 - phones	T	34.4983
34.4983	DCB_se1_ag2_m_03 - phones	IH0	34.5283
34.4983	DCB_se1_ag2_m_03 - words	it	34.5783
34.5283	DCB_se1_ag2_m_03 - phones	T	34.5783
34.5783	DCB_se1_ag2_m_03 - phones	Z	34.6283
34.5783	DCB_se1_ag2_m_03 - words	s	34.6283
34.6283	DCB_se1_ag2_m_03 - phones	AH0	34.7183
34.6283	DCB_se1_ag2_m_03 - words	about	34.9183
34.7183	DCB_se1_ag2_m_03 - phones	B	34.7683
34.7683	DCB_se1_ag2_m_03 - phones	AW1	34.8783
34.8783	DCB_se1_ag2_m_03 - phones	T	34.9183
34.9183	DCB_se1_ag2_m_03 - phones	sp	45.0638
35.3101	DCB_se1_ag3_m_01 - phones	Y	35.4901
35.3101	DCB_se1_ag3_m_01 - words	you	35.5601
35.4901	DCB_se1_ag3_m_01 - phones	UW1	35.5601
35.5601	DCB_se1_ag3_m_01 - phones	S	35.6701
35.5601	DCB_se1_ag3_m_01 - words	say	35.7701
35.6701	DCB_se1_ag3_m_01 - phones	EY1	35.7701
35.7701	DCB_se1_ag3_m_01 - phones	AO1	35.9201
35.7701	DCB_se1_ag3_m_01 - words	all	35.9901
35.9201	DCB_se1_ag3_m_01 - phones	L	35.9901
35.9901	DCB_se1_ag3_m_01 - phones	sp	36.1101
36.1101	DCB_se1_ag3_m_01 - phones	Y	36.2001
36.1101	DCB_se1_ag3_m_01 - words	you	36.2801
36.2001	DCB_se1_ag3_m_01 - phones	UW1	36.2801
36.2801	DCB_se1_ag3_m_01 - phones	sp	36.3201
36.3201	DCB_se1_ag3_m_01 - phones	AO1	36.3901
36.3201	DCB_se1_ag3_m_01 - words	all	36.5501
36.3901	DCB_se1_ag3_m_01 - phones	L	36.5501
36.5501	DCB_se1_ag3_m_01 - phones	sp	36.5801
36.5801	DCB_se1_ag3_m_01 - phones	P	36.6701
36.5801	DCB_se1_ag3_m_01 - words	people	37.0001
36.6701	DCB_se1_ag3_m_01 - phones	IY1	36.7801
36.7801	DCB_se1_ag3_m_01 - phones	P	36.8301
36.8301	DCB_se1_ag3_m_01 - phones	AH0	36.8701
36.8701	DCB_se1_ag3_m_01 - phones	L	37.0001
37.0001	DCB_se1_ag3_m_01 - phones	sp	37.6858
37.6858	DCB_se1_ag3_m_01 - phones	AY1	37.7158
37.6858	DCB_se1_ag3_m_01 - words	i	37.7158
37.7158	DCB_se1_ag3_m_01 - phones	M	37.7458
37.7158	DCB_se1_ag3_m_01 - words	mean	37.8258
37.7458	DCB_se1_ag3_m_01 - phones	IY1	37.7758
37.7758	DCB_se1_ag3_m_01 - phones	N	37.8258
37.8258	DCB_se1_ag3_m_01 - phones	T	37.8758
37.8258	DCB_se1_ag3_m_01 - words	tell	37.9858
37.8758	DCB_se1_ag3_m_01 - phones	EH1	37.9558
37.9558	DCB_se1_ag3_m_01 - phones	L	37.9858
37.9858	DCB_se1_ag3_m_01 - phones	M	38.0258
37.9858	DCB_se1_ag3_m_01 - words	me	38.0658
38.0258	DCB_se1_ag3_m_01 - phones	IY1	38.0658
38.0658	DCB_se1_ag3_m_01 - phones	AH0	38.1158
38.0658	DCB_se1_ag3_m_01 - words	about	38.2758
38.1158	DCB_se1_ag3_m_01 - phones	B	38.1658
38.1658	DCB_se1_ag3_m_01 - phones	AW1	38.2258
38.2258	DCB_se1_ag3_m_01 - phones	T	38.2758
38.2758	DCB_se1_ag3_m_01 - phones	Y	38.3158
38.2758	DCB_se1_ag3_m_01 - words	your	38.3758
38.3158	DCB_se1_ag3_m_01 - phones	UH1	38.3458
38.3458	DCB_se1_ag3_m_01 - phones	R	38.3758
38.3758	DCB_se1_ag3_m_01 - phones	N	38.4258
38.3758	DCB_se1_ag3_m_01 - words	neighborhood	38.7358
38.4258	DCB_se1_ag3_m_01 - phones	EY1	38.5458
38.5458	DCB_se1_ag3_m_01 - phones	B	38.5958
38.5958	DCB_se1_ag3_m_01 - phones	ER0	38.6358
38.6358	DCB_se1_ag3_m_01 - phones	HH	38.6758
38.6758	DCB_se1_ag3_m_01 - phones	UH2	38.7058
38.7058	DCB_se1_ag3_m_01 - phones	D	38.7358
38.7358	DCB_se1_ag3_m_01 - phones	L	38.7958
38.7358	DCB_se1_ag3_m_01 - words	like	38.8958
38.7958	DCB_se1_ag3_m_01 - phones	AY1	38.8458
38.8458	DCB_se1_ag3_m_01 - phones	K	38.8958
38.8958	DCB_se1_ag3_m_01 - phones	W	39.0158
38.8958	DCB_se1_ag3_m_01 - words	what	39.1258
39.0158	DCB_se1_ag3_m_01 - phones	AH1	39.0758
39.0758	DCB_se1_ag3_m_01 - phones	T	39.1258
39.1258	DCB_se1_ag3_m_01 - phones	HH	39.2558
39.1258	DCB_se1_ag3_m_01 - words	what	39.4058
39.2558	DCB_se1_ag3_m_01 - phones	W	39.2958
39.2958	DCB_se1_ag3_m_01 - phones	AH1	39.3658
39.3658	DCB_se1_ag3_m_01 - phones	T	39.4058
39.4058	DCB_se1_ag3_m_01 - phones	W	39.4758
39.4058	DCB_se1_ag3_m_01 - words	would	39.5558
39.4758	DCB_se1_ag3_m_01 - phones	UH1	39.5158
39.5158	DCB_se1_ag3_m_01 - phones	D	39.5558
39.5558	DCB_se1_ag3_m_01 - phones	M	39.6358
39.5558	DCB_se1_ag3_m_01 - words	make	39.7858
39.6358	DCB_se1_ag3_m_01 - phones	EY1	39.7258
39.7258	DCB_se1_ag3_m_01 - phones	K	39.7858
39.7858	DCB_se1_ag3_m_01 - phones	M	39.8258
39.7858	DCB_se1_ag3_m_01 - words	me	39.9558
39.8258	DCB_se1_ag3_m_01 - phones	IY1	39.9558
39.9558	DCB_se1_ag3_m_01 - phones	W	40.0458
39.9558	DCB_se1_ag3_m_01 - words	wanna	40.2058
40.0458	DCB_se1_ag3_m_01 - phones	AA1	40.0958
40.0958	DCB_se1_ag3_m_01 - phones	N	40.1658
40.1658	DCB_se1_ag3_m_01 - phones	AH0	40.2058
40.2058	DCB_se1_ag3_m_01 - phones	G	40.2458
40.2058	DCB_se1_ag3_m_01 - words	go	40.3758
40.2458	DCB_se1_ag3_m_01 - phones	OW1	40.3758
40.3758	DCB_se1_ag3_m_01 - phones	L	40.4358
40.3758	DCB_se1_ag3_m_01 - words	like	40.5158
40.4358	DCB_se1_ag3_m_01 - phones	AY1	40.4858
40.4858	DCB_se1_ag3_m_01 - phones	K	40.5158
40.5158	DCB_se1_ag3_m_01 - phones	IH0	40.5458
40.5158	DCB_se1_ag3_m_01 - words	if	40.5858
40.5458	DCB_se1_ag3_m_01 - phones	F	40.5858
40.5858	DCB_se1_ag3_m_01 - words	i	40.6358
40.5858	DCB_se1_ag3_m_01 - phones	AY1	40.6358
40.6358	DCB_se1_ag3_m_01 - phones	N	40.6858
40.6358	DCB_se1_ag3_m_01 - words	never	40.8358
40.6858	DCB_se1_ag3_m_01 - phones	EH1	40.7358
40.7358	DCB_se1_ag3_m_01 - phones	V	40.7958
40.7958	DCB_se1_ag3_m_01 - phones	ER0	40.8358
40.8358	DCB_se1_ag3_m_01 - phones	sp	40.8758
40.8758	DCB_se1_ag3_m_01 - phones	B	40.9158
40.8758	DCB_se1_ag3_m_01 - words	been	40.9858
40.9158	DCB_se1_ag3_m_01 - phones	IH1	40.9458
40.9458	DCB_se1_ag3_m_01 - phones	N	40.9858
40.9858	DCB_se1_ag3_m_01 - phones	ER0	41.0858
40.9858	DCB_se1_ag3_m_01 - words	around	41.1758
41.0858	DCB_se1_ag3_m_01 - phones	AW1	41.1158
41.1158	DCB_se1_ag3_m_01 - phones	N	41.1458
41.1458	DCB_se1_ag3_m_01 - phones	D	41.1758
41.1758	DCB_se1_ag3_m_01 - phones	Y	41.2058
41.1758	DCB_se1_ag3_m_01 - words	your	41.2658
41.2058	DCB_se1_ag3_m_01 - phones	UH1	41.2358
41.2358	DCB_se1_ag3_m_01 - phones	R	41.2658
41.2658	DCB_se1_ag3_m_01 - phones	N	41.3058
41.2658	DCB_se1_ag3_m_01 - words	neighborhood	41.5858
41.3058	DCB_se1_ag3_m_01 - phones	EY1	41.3958
41.3958	DCB_se1_ag3_m_01 - phones	B	41.4358
41.4358	DCB_se1_ag3_m_01 - phones	ER0	41.4658
41.4658	DCB_se1_ag3_m_01 - phones	HH	41.4958
41.4958	DCB_se1_ag3_m_01 - phones	UH2	41.5558
41.5558	DCB_se1_ag3_m_01 - phones	D	41.5858
41.5858	DCB_se1_ag3_m_01 - phones	T	41.6758
41.5858	DCB_se1_ag3_m_01 - words	tell	41.8558
41.6758	DCB_se1_ag3_m_01 - phones	EH1	41.7958
41.7958	DCB_se1_ag3_m_01 - phones	L	41.8558
41.8558	DCB_se1_ag3_m_01 - phones	M	41.9158
41.8558	DCB_se1_ag3_m_01 - words	me	42.0858
41.9158	DCB_se1_ag3_m_01 - phones	IY1	42.0858
42.0858	DCB_se1_ag3_m_01 - phones	W	42.2158
42.0858	DCB_se1_ag3_m_01 - words	what	42.3058
42.2158	DCB_se1_ag3_m_01 - phones	AH1	42.2758
42.2758	DCB_se1_ag3_m_01 - phones	T	42.3058
42.3058	DCB_se1_ag3_m_01 - phones	sp	42.3458
42.3458	DCB_se1_ag3_m_01 - phones	W	42.4258
42.3458	DCB_se1_ag3_m_01 - words	would	42.5058
42.4258	DCB_se1_ag3_m_01 - phones	UH1	42.4658
42.4658	DCB_se1_ag3_m_01 - phones	D	42.5058
42.5058	DCB_se1_ag3_m_01 - phones	M	42.5758
42.5058	DCB_se1_ag3_m_01 - words	make	42.7258
42.5758	DCB_se1_ag3_m_01 - phones	EY1	42.6758
42.6758	DCB_se1_ag3_m_01 - phones	K	42.7258
42.7258	DCB_se1_ag3_m_01 - phones	M	42.7658
42.7258	DCB_se1_ag3_m_01 - words	me	42.8758
42.7658	DCB_se1_ag3_m_01 - phones	IY1	42.8758
42.8758	DCB_se1_ag3_m_01 - phones	W	42.9558
42.8758	DCB_se1_ag3_m_01 - words	wanna	43.0858
42.9558	DCB_se1_ag3_m_01 - phones	AA1	42.9858
42.9858	DCB_se1_ag3_m_01 - phones	N	43.0258
43.0258	DCB_se1_ag3_m_01 - phones	AH0	43.0858
43.0858	DCB_se1_ag3_m_01 - phones	G	43.1358
43.0858	DCB_se1_ag3_m_01 - words	go	43.1958
43.1358	DCB_se1_ag3_m_01 - phones	OW1	43.1958
43.1958	DCB_se1_ag3_m_01 - phones	ER0	43.3358
43.1958	DCB_se1_ag3_m_01 - words	around	43.4958
43.3358	DCB_se1_ag3_m_01 - phones	AW1	43.4058
43.4058	DCB_se1_ag3_m_01 - phones	N	43.4658
43.4658	DCB_se1_ag3_m_01 - phones	D	43.4958
43.4958	DCB_se1_ag3_m_01 - phones	Y	43.5258
43.4958	DCB_se1_ag3_m_01 - words	your	43.5958
43.5258	DCB_se1_ag3_m_01 - phones	UH1	43.5658
43.5658	DCB_se1_ag3_m_01 - phones	R	43.5958
43.5958	DCB_se1_ag3_m_01 - phones	N	43.6358
43.5958	DCB_se1_ag3_m_01 - words	neighborhood	43.9358
43.6358	DCB_se1_ag3_m_01 - phones	EY1	43.7558
43.7558	DCB_se1_ag3_m_01 - phones	B	43.7858
43.7858	DCB_se1_ag3_m_01 - phones	ER0	43.8158
43.8158	DCB_se1_ag3_m_01 - phones	HH	43.8558
43.8558	DCB_se1_ag3_m_01 - phones	UH2	43.9058
43.9058	DCB_se1_ag3_m_01 - phones	D	43.9358
43.9358	DCB_se1_ag3_m_01 - phones	sp	43.9658
43.9658	DCB_se1_ag3_m_01 - phones	IH0	43.9958
43.9658	DCB_se1_ag3_m_01 - words	in	44.0258
43.9958	DCB_se1_ag3_m_01 - phones	N	44.0258
44.0258	DCB_se1_ag3_m_01 - phones	D	44.0758
44.0258	DCB_se1_ag3_m_01 - words	dc	44.3958
44.0758	DCB_se1_ag3_m_01 - phones	IY1	44.1758
44.1758	DCB_se1_ag3_m_01 - phones	S	44.2858
44.2858	DCB_se1_ag3_m_01 - phones	IY1	44.3958
45.0638	DCB_se1_ag2_m_03 - words	i	45.0938
45.0638	DCB_se1_ag2_m_03 - phones	AY1	45.0938
45.0906	DCB_se1_ag3_m_01 - phones	sil	45.1406
45.0938	DCB_se1_ag2_m_03 - phones	sp	45.3638
45.1406	DCB_se1_ag3_m_01 - phones	F	45.2106
45.1406	DCB_se1_ag3_m_01 - words	first	45.3806
45.2106	DCB_se1_ag3_m_01 - phones	ER1	45.2706
45.2706	DCB_se1_ag3_m_01 - phones	S	45.3206
45.3206	DCB_se1_ag3_m_01 - phones	T	45.3806
45.3638	DCB_se1_ag2_m_03 - phones	M	45.3938
45.3638	DCB_se1_ag2_m_03 - words	mean	45.4538
45.3806	DCB_se1_ag3_m_01 - phones	AO1	45.4506
45.3806	DCB_se1_ag3_m_01 - words	off	45.4806
45.3938	DCB_se1_ag2_m_03 - phones	IY1	45.4238
45.4238	DCB_se1_ag2_m_03 - phones	N	45.4538
45.4506	DCB_se1_ag3_m_01 - phones	F	45.4806
45.4806	DCB_se1_ag3_m_01 - phones	HH	45.5306
45.4806	DCB_se1_ag3_m_01 - words	how	45.6506
45.5306	DCB_se1_ag3_m_01 - phones	AW1	45.6506
45.6506	DCB_se1_ag3_m_01 - phones	OW1	45.7106
45.6506	DCB_se1_ag3_m_01 - words	old	45.7906
45.7106	DCB_se1_ag3_m_01 - phones	L	45.7606
45.7606	DCB_se1_ag3_m_01 - phones	D	45.7906
45.7906	DCB_se1_ag3_m_01 - phones	ER0	45.8906
45.7906	DCB_se1_ag3_m_01 - words	are	45.8906
45.8906	DCB_se1_ag3_m_01 - phones	Y	45.9306
45.8906	DCB_se1_ag3_m_01 - words	you	45.9606
45.9306	DCB_se1_ag3_m_01 - phones	UW1	45.9606
46.2684	DCB_se1_ag2_m_03 - phones	AH0	46.3184
46.2684	DCB_se1_ag2_m_03 - words	i'm	46.3784
46.3184	DCB_se1_ag2_m_03 - phones	M	46.3784
46.3784	DCB_se1_ag2_m_03 - phones	T	46.4484
46.3784	DCB_se1_ag2_m_03 - words	twenty	46.5984
46.4484	DCB_se1_ag2_m_03 - phones	W	46.4884
46.4884	DCB_se1_ag2_m_03 - phones	EH1	46.5284
46.5284	DCB_se1_ag2_m_03 - phones	N	46.5584
46.5584	DCB_se1_ag2_m_03 - phones	IY0	46.5984
46.5984	DCB_se1_ag2_m_03 - phones	F	46.7284
46.5984	DCB_se1_ag2_m_03 - words	four	46.8784
46.7284	DCB_se1_ag2_m_03 - phones	AO1	46.7584
46.7584	DCB_se1_ag2_m_03 - phones	R	46.8784
47.2327	DCB_se1_ag3_m_01 - phones	T	47.3227
47.2327	DCB_se1_ag3_m_01 - words	twenty	47.5227
47.3227	DCB_se1_ag3_m_01 - phones	W	47.3727
47.3727	DCB_se1_ag3_m_01 - phones	EH1	47.4227
47.4227	DCB_se1_ag3_m_01 - phones	N	47.4527
47.4527	DCB_se1_ag3_m_01 - phones	IY0	47.5227
47.5227	DCB_se1_ag3_m_01 - phones	F	47.5927
47.5227	DCB_se1_ag3_m_01 - words	four	47.7427
47.5927	DCB_se1_ag3_m_01 - phones	AO1	47.7127
47.7127	DCB_se1_ag3_m_01 - phones	R	47.7427
47.7427	DCB_se1_ag3_m_01 - phones	OW2	47.8427
47.7427	DCB_se1_ag3_m_01 - words	okay	48.0327
47.8427	DCB_se1_ag3_m_01 - phones	K	47.9427
47.9427	DCB_se1_ag3_m_01 - phones	EY1	48.0327
48.0327	DCB_se1_ag3_m_01 - phones	sp	48.1527
49.3380	DCB_se1_ag3_m_01 - phones	S	49.4480
49.3380	DCB_se1_ag3_m_01 - words	so	49.4980
49.4480	DCB_se1_ag3_m_01 - phones	OW1	49.4980
49.4980	DCB_se1_ag3_m_01 - phones	W	49.5480
49.4980	DCB_se1_ag3_m_01 - words	what	49.6380
49.5480	DCB_se1_ag3_m_01 - phones	AH1	49.5780
49.5780	DCB_se1_ag3_m_01 - phones	T	49.6380
49.6380	DCB_se1_ag3_m_01 - phones	W	49.6980
49.6380	DCB_se1_ag3_m_01 - words	would	49.7580
49.6980	DCB_se1_ag3_m_01 - phones	UH1	49.7280
49.7280	DCB_se1_ag3_m_01 - phones	D	49.7580
49.7580	DCB_se1_ag3_m_01 - phones	M	49.8280
49.7580	DCB_se1_ag3_m_01 - words	make	49.9280
49.8280	DCB_se1_ag3_m_01 - phones	EY1	49.8980
49.8980	DCB_se1_ag3_m_01 - phones	K	49.9280
49.9280	DCB_se1_ag3_m_01 - phones	W	49.9780
49.9280	DCB_se1_ag3_m_01 - words	what	50.0580
49.9780	DCB_se1_ag3_m_01 - phones	AH1	50.0080
50.0080	DCB_se1_ag3_m_01 - phones	T	50.0580
50.0580	DCB_se1_ag3_m_01 - phones	S	50.0880
50.0580	DCB_se1_ag3_m_01 - words	s	50.0880
50.0880	DCB_se1_ag3_m_01 - phones	S	50.1280
50.0880	DCB_se1_ag3_m_01 - words	so	50.1880
50.1280	DCB_se1_ag3_m_01 - phones	OW1	50.1880
50.1880	DCB_se1_ag3_m_01 - phones	S	50.2680
50.1880	DCB_se1_ag3_m_01 - words	special	50.5380
50.2680	DCB_se1_ag3_m_01 - phones	P	50.3280
50.3280	DCB_se1_ag3_m_01 - phones	EH1	50.3880
50.3880	DCB_se1_ag3_m_01 - phones	SH	50.4680
50.4680	DCB_se1_ag3_m_01 - phones	AH0	50.5080
50.5080	DCB_se1_ag3_m_01 - phones	L	50.5380
50.5380	DCB_se1_ag3_m_01 - phones	AH0	50.5680
50.5380	DCB_se1_ag3_m_01 - words	about	50.7680
50.5680	DCB_se1_ag3_m_01 - phones	B	50.6180
50.6180	DCB_se1_ag3_m_01 - phones	AW1	50.7380
50.7380	DCB_se1_ag3_m_01 - phones	T	50.7680
50.7680	DCB_se1_ag3_m_01 - phones	IH0	50.8080
50.7680	DCB_se1_ag3_m_01 - words	it	50.8380
50.8080	DCB_se1_ag3_m_01 - phones	T	50.8380
50.8380	DCB_se1_ag3_m_01 - phones	DH	50.8680
50.8380	DCB_se1_ag3_m_01 - words	though	50.9480
50.8680	DCB_se1_ag3_m_01 - phones	OW1	50.9480
50.9480	DCB_se1_ag3_m_01 - phones	sp	50.9780
50.9780	DCB_se1_ag3_m_01 - phones	L	51.0680
50.9780	DCB_se1_ag3_m_01 - words	like	51.2180
51.0680	DCB_se1_ag3_m_01 - phones	AY1	51.1480
51.1480	DCB_se1_ag3_m_01 - phones	K	51.2180
51.2180	DCB_se1_ag3_m_01 - phones	Y	51.2580
51.2180	DCB_se1_ag3_m_01 - words	you	51.3080
51.2580	DCB_se1_ag3_m_01 - phones	UW1	51.3080
51.3080	DCB_se1_ag3_m_01 - phones	N	51.3380
51.3080	DCB_se1_ag3_m_01 - words	know	51.3680
51.3380	DCB_se1_ag3_m_01 - phones	OW1	51.3680
51.3680	DCB_se1_ag3_m_01 - phones	W	51.3980
51.3680	DCB_se1_ag3_m_01 - words	what	51.4580
51.3980	DCB_se1_ag3_m_01 - phones	AH1	51.4280
51.4280	DCB_se1_ag3_m_01 - phones	T	51.4580
51.4580	DCB_se1_ag3_m_01 - phones	AH0	51.4880
51.4580	DCB_se1_ag3_m_01 - words	i'm	51.5180
51.4880	DCB_se1_ag3_m_01 - phones	M	51.5180
51.5180	DCB_se1_ag3_m_01 - phones	S	51.5480
51.5180	DCB_se1_ag3_m_01 - words	saying	51.6480
51.5480	DCB_se1_ag3_m_01 - phones	EY1	51.5780
51.5780	DCB_se1_ag3_m_01 - phones	IH0	51.6080
51.6080	DCB_se1_ag3_m_01 - phones	NG	51.6480
51.6480	DCB_se1_ag3_m_01 - phones	L	51.6980
51.6480	DCB_se1_ag3_m_01 - words	like	51.8680
51.6980	DCB_se1_ag3_m_01 - phones	AY1	51.8080
51.8080	DCB_se1_ag3_m_01 - phones	K	51.8680
52.2417	DCB_se1_ag3_m_01 - phones	sil	52.3117
52.3117	DCB_se1_ag3_m_01 - phones	AA1	52.3717
52.3117	DCB_se1_ag3_m_01 - words	are	52.4517
52.3717	DCB_se1_ag3_m_01 - phones	R	52.4517
52.4517	DCB_se1_ag3_m_01 - phones	Y	52.5017
52.4517	DCB_se1_ag3_m_01 - words	you	52.5317
52.5017	DCB_se1_ag3_m_01 - phones	UW1	52.5317
52.5317	DCB_se1_ag3_m_01 - phones	IH0	52.5817
52.5317	DCB_se1_ag3_m_01 - words	excited	53.0317
52.5817	DCB_se1_ag3_m_01 - phones	K	52.6517
52.6517	DCB_se1_ag3_m_01 - phones	S	52.7717
52.7717	DCB_se1_ag3_m_01 - phones	AY1	52.9117
52.9117	DCB_se1_ag3_m_01 - phones	T	52.9517
52.9517	DCB_se1_ag3_m_01 - phones	IH0	53.0017
53.0017	DCB_se1_ag3_m_01 - phones	D	53.0317
53.0317	DCB_se1_ag3_m_01 - phones	W	53.0717
53.0317	DCB_se1_ag3_m_01 - words	when	53.1417
53.0717	DCB_se1_ag3_m_01 - phones	IH1	53.1117
53.1117	DCB_se1_ag3_m_01 - phones	N	53.1417
53.1417	DCB_se1_ag3_m_01 - phones	Y	53.1917
53.1417	DCB_se1_ag3_m_01 - words	you	53.2317
53.1917	DCB_se1_ag3_m_01 - phones	UW1	53.2317
53.2317	DCB_se1_ag3_m_01 - phones	T	53.2917
53.2317	DCB_se1_ag3_m_01 - words	talk	53.4117
53.2917	DCB_se1_ag3_m_01 - phones	AO1	53.3817
53.3817	DCB_se1_ag3_m_01 - phones	K	53.4117
53.4117	DCB_se1_ag3_m_01 - phones	AH0	53.4617
53.4117	DCB_se1_ag3_m_01 - words	about	53.5917
53.4617	DCB_se1_ag3_m_01 - phones	B	53.5017
53.5017	DCB_se1_ag3_m_01 - phones	AW1	53.5617
53.5617	DCB_se1_ag3_m_01 - phones	T	53.5917
53.5917	DCB_se1_ag3_m_01 - phones	Y	53.6217
53.5917	DCB_se1_ag3_m_01 - words	your	53.6817
53.6217	DCB_se1_ag3_m_01 - phones	UH1	53.6517
53.6517	DCB_se1_ag3_m_01 - phones	R	53.6817
53.6817	DCB_se1_ag3_m_01 - phones	N	53.7417
53.6817	DCB_se1_ag3_m_01 - words	neighborhood	54.1217
53.7417	DCB_se1_ag3_m_01 - phones	EY1	53.8417
53.8417	DCB_se1_ag3_m_01 - phones	B	53.8917
53.8917	DCB_se1_ag3_m_01 - phones	ER0	53.9317
53.9317	DCB_se1_ag3_m_01 - phones	HH	53.9617
53.9617	DCB_se1_ag3_m_01 - phones	UH2	54.0717
54.0717	DCB_se1_ag3_m_01 - phones	D	54.1217
54.1217	DCB_se1_ag3_m_01 - phones	AO1	54.1717
54.1217	DCB_se1_ag3_m_01 - words	or	54.2017
54.1717	DCB_se1_ag3_m_01 - phones	R	54.2017
54.2017	DCB_se1_ag3_m_01 - words	are	54.2517
54.2017	DCB_se1_ag3_m_01 - phones	ER0	54.2517
54.2517	DCB_se1_ag3_m_01 - phones	Y	54.3617
54.2517	DCB_se1_ag3_m_01 - words	you	54.3917
54.3617	DCB_se1_ag3_m_01 - phones	UW1	54.3917
54.3917	DCB_se1_ag3_m_01 - phones	JH	54.4617
54.3917	DCB_se1_ag3_m_01 - words	just	54.6417
54.4617	DCB_se1_ag3_m_01 - phones	IH0	54.5617
54.5617	DCB_se1_ag3_m_01 - phones	S	54.6417
54.6417	DCB_se1_ag3_m_01 - phones	L	54.7117
54.6417	DCB_se1_ag3_m_01 - words	like	54.8917
54.7117	DCB_se1_ag3_m_01 - phones	AY1	54.8617
54.8617	DCB_se1_ag3_m_01 - phones	K	54.8917
54.8917	DCB_se1_ag3_m_01 - phones	sp	54.9217
54.9217	DCB_se1_ag3_m_01 - words	uh	55.4617
54.9217	DCB_se1_ag3_m_01 - phones	AH1	55.4617
55.4617	DCB_se1_ag3_m_01 - phones	sp	55.4917
55.4917	DCB_se1_ag3_m_01 - phones	IH0	55.5217
55.4917	DCB_se1_ag3_m_01 - words	it	55.5917
55.5217	DCB_se1_ag3_m_01 - phones	T	55.5917
55.5917	DCB_se1_ag3_m_01 - phones	Z	55.6417
55.5917	DCB_se1_ag3_m_01 - words	s	55.6417
55.6417	DCB_se1_ag3_m_01 - phones	AO2	55.6717
55.6417	DCB_se1_ag3_m_01 - words	alright	56.3017
55.6717	DCB_se1_ag3_m_01 - phones	L	55.7017
55.7017	DCB_se1_ag3_m_01 - phones	R	56.0817
56.0817	DCB_se1_ag3_m_01 - phones	AY1	56.1317
56.1317	DCB_se1_ag3_m_01 - phones	T	56.3017
56.3017	DCB_se1_ag3_m_01 - phones	sp	56.3717
56.3717	DCB_se1_ag3_m_01 - words	<unk>	56.4717
56.3717	DCB_se1_ag3_m_01 - phones	spn	56.4717
56.4717	DCB_se1_ag3_m_01 - phones	sp	56.6817
56.7669	DCB_se1_ag2_m_03 - phones	Y	56.9169
56.7669	DCB_se1_ag2_m_03 - words	yeah	57.0469
56.9169	DCB_se1_ag2_m_03 - phones	AE1	57.0469
57.0469	DCB_se1_ag2_m_03 - phones	Y	57.1669
57.0469	DCB_se1_ag2_m_03 - words	yeah	57.2769
57.1669	DCB_se1_ag2_m_03 - phones	AE1	57.2769
57.2769	DCB_se1_ag2_m_03 - phones	Y	57.3869
57.2769	DCB_se1_ag2_m_03 - words	yeah	57.4569
57.3869	DCB_se1_ag2_m_03 - phones	AE1	57.4569
57.4569	DCB_se1_ag2_m_03 - phones	Y	57.5969
57.4569	DCB_se1_ag2_m_03 - words	yeah	57.6869
57.5969	DCB_se1_ag2_m_03 - phones	AE1	57.6869
57.6869	DCB_se1_ag2_m_03 - words	i	57.7369
57.6869	DCB_se1_ag2_m_03 - phones	AY1	57.7369
57.7369	DCB_se1_ag2_m_03 - phones	M	57.8369
57.7369	DCB_se1_ag2_m_03 - words	mean	57.9369
57.8369	DCB_se1_ag2_m_03 - phones	IY1	57.9069
57.9069	DCB_se1_ag2_m_03 - phones	N	57.9369
57.9369	DCB_se1_ag2_m_03 - phones	Y	57.9669
57.9369	DCB_se1_ag2_m_03 - words	you	57.9969
57.9669	DCB_se1_ag2_m_03 - phones	UW1	57.9969
57.9969	DCB_se1_ag2_m_03 - phones	N	58.0569
57.9969	DCB_se1_ag2_m_03 - words	know	58.1769
58.0569	DCB_se1_ag2_m_03 - phones	OW1	58.1769
58.1769	DCB_se1_ag2_m_03 - words	i	58.3369
58.1769	DCB_se1_ag2_m_03 - phones	AY1	58.3369
58.3369	DCB_se1_ag2_m_03 - phones	JH	58.3969
58.3369	DCB_se1_ag2_m_03 - words	just	58.5969
58.3969	DCB_se1_ag2_m_03 - phones	IH0	58.4969
58.4969	DCB_se1_ag2_m_03 - phones	S	58.5969
58.5969	DCB_se1_ag2_m_03 - phones	AY1	58.6669
58.5969	DCB_se1_ag2_m_03 - words	i'm	58.7869
58.6669	DCB_se1_ag2_m_03 - phones	M	58.7869
58.7869	DCB_se1_ag2_m_03 - phones	AH1	58.9069
58.7869	DCB_se1_ag2_m_03 - words	uh	58.9069
58.9069	DCB_se1_ag2_m_03 - phones	AY1	59.0569
58.9069	DCB_se1_ag2_m_03 - words	i'm	59.1069
59.0569	DCB_se1_ag2_m_03 - phones	M	59.1069
59.1069	DCB_se1_ag2_m_03 - phones	AH0	59.1469
59.1069	DCB_se1_ag2_m_03 - words	a	59.1469
59.1469	DCB_se1_ag2_m_03 - phones	L	59.2369
59.1469	DCB_se1_ag2_m_03 - words	little	59.3969
59.2369	DCB_se1_ag2_m_03 - phones	IH1	59.2669
59.2669	DCB_se1_ag2_m_03 - phones	T	59.3069
59.3069	DCB_se1_ag2_m_03 - phones	AH0	59.3369
59.3369	DCB_se1_ag2_m_03 - phones	L	59.3969
59.3969	DCB_se1_ag2_m_03 - phones	AH1	59.4769
59.3969	DCB_se1_ag2_m_03 - words	under	59.5769
59.4769	DCB_se1_ag2_m_03 - phones	N	59.5169
59.5169	DCB_se1_ag2_m_03 - phones	D	59.5469
59.5469	DCB_se1_ag2_m_03 - phones	ER0	59.5769
59.5769	DCB_se1_ag2_m_03 - phones	DH	59.6169
59.5769	DCB_se1_ag2_m_03 - words	the	59.6969
59.6169	DCB_se1_ag2_m_03 - phones	AH0	59.6969
59.6969	DCB_se1_ag2_m_03 - phones	W	59.7569
59.6969	DCB_se1_ag2_m_03 - words	weather	59.9669
59.7569	DCB_se1_ag2_m_03 - phones	EH1	59.8769
59.8769	DCB_se1_ag2_m_03 - phones	DH	59.9269
59.9269	DCB_se1_ag2_m_03 - phones	ER0	59.9669
59.9669	DCB_se1_ag2_m_03 - phones	R	60.0969
59.9669	DCB_se1_ag2_m_03 - words	right	60.1969
60.0969	DCB_se1_ag2_m_03 - phones	AY1	60.1569
60.1569	DCB_se1_ag2_m_03 - phones	T	60.1969
60.1969	DCB_se1_ag2_m_03 - phones	N	60.3869
60.1969	DCB_se1_ag2_m_03 - words	now	60.4369
60.3869	DCB_se1_ag2_m_03 - phones	AW1	60.4369
60.4369	DCB_se1_ag2_m_03 - phones	S	60.5469
60.4369	DCB_se1_ag2_m_03 - words	so	60.6569
60.5469	DCB_se1_ag2_m_03 - phones	OW1	60.6569
60.6569	DCB_se1_ag2_m_03 - phones	sp	60.6869
60.6869	DCB_se1_ag2_m_03 - phones	P	60.7769
60.6869	DCB_se1_ag2_m_03 - words	please	60.9469
60.7769	DCB_se1_ag2_m_03 - phones	L	60.8169
60.8169	DCB_se1_ag2_m_03 - phones	IY1	60.8969
60.8969	DCB_se1_ag2_m_03 - phones	Z	60.9469
60.9469	DCB_se1_ag2_m_03 - phones	IH0	60.9769
60.9469	DCB_se1_ag2_m_03 - words	excuse	61.3269
60.9769	DCB_se1_ag2_m_03 - phones	K	61.0069
61.0069	DCB_se1_ag2_m_03 - phones	S	61.0569
61.0569	DCB_se1_ag2_m_03 - phones	K	61.1069
61.1069	DCB_se1_ag2_m_03 - phones	Y	61.1469
61.1469	DCB_se1_ag2_m_03 - phones	UW1	61.2769
61.2769	DCB_se1_ag2_m_03 - phones	Z	61.3269
61.3269	DCB_se1_ag2_m_03 - phones	M	61.3969
61.3269	DCB_se1_ag2_m_03 - words	me	61.4569
61.3969	DCB_se1_ag2_m_03 - phones	IY1	61.4569
61.4569	DCB_se1_ag2_m_03 - words	or	61.5269
61.4569	DCB_se1_ag2_m_03 - phones	ER0	61.5269
61.5269	DCB_se1_ag2_m_03 - phones	W	61.5969
61.5269	DCB_se1_ag2_m_03 - words	whatnot	61.9869
61.5969	DCB_se1_ag2_m_03 - phones	AH1	61.6769
61.6769	DCB_se1_ag2_m_03 - phones	T	61.7069
61.7069	DCB_se1_ag2_m_03 - phones	N	61.8069
61.8069	DCB_se1_ag2_m_03 - phones	AA2	61.9069
61.9069	DCB_se1_ag2_m_03 - phones	T	61.9869
61.9869	DCB_se1_ag2_m_03 - phones	sp	62.0169
62.0169	DCB_se1_ag2_m_03 - phones	B	62.0769
62.0169	DCB_se1_ag2_m_03 - words	but	62.2769
62.0769	DCB_se1_ag2_m_03 - phones	AH1	62.1569
62.1569	DCB_se1_ag2_m_03 - phones	T	62.2769
62.2769	DCB_se1_ag2_m_03 - phones	sp	62.6634
62.6634	DCB_se1_ag2_m_03 - phones	L	62.7134
62.6634	DCB_se1_ag2_m_03 - words	like	62.8134
62.7134	DCB_se1_ag2_m_03 - phones	AY1	62.7634
62.7634	DCB_se1_ag2_m_03 - phones	K	62.8134
62.8134	DCB_se1_ag2_m_03 - phones	AY1	62.9234
62.8134	DCB_se1_ag2_m_03 - words	i	62.9234
62.9234	DCB_se1_ag2_m_03 - phones	S	63.0434
62.9234	DCB_se1_ag2_m_03 - words	said	63.2834
63.0434	DCB_se1_ag2_m_03 - phones	EH1	63.2434
63.2434	DCB_se1_ag2_m_03 - phones	D	63.2834
63.2834	DCB_se1_ag2_m_03 - phones	M	63.3734
63.2834	DCB_se1_ag2_m_03 - words	man	63.5834
63.3734	DCB_se1_ag2_m_03 - phones	AE1	63.5534
63.5534	DCB_se1_ag2_m_03 - phones	N	63.5834
63.5834	DCB_se1_ag2_m_03 - phones	IH0	63.6134
63.5834	DCB_se1_ag2_m_03 - words	it	63.6634
63.6134	DCB_se1_ag2_m_03 - phones	T	63.6634
63.6634	DCB_se1_ag2_m_03 - phones	S	63.7034
63.6634	DCB_se1_ag2_m_03 - words	s	63.7034
63.7034	DCB_se1_ag2_m_03 - phones	JH	63.7434
63.7034	DCB_se1_ag2_m_03 - words	just	64.0034
63.7434	DCB_se1_ag2_m_03 - phones	IH0	63.8634
63.8634	DCB_se1_ag2_m_03 - phones	S	64.0034
64.0034	DCB_se1_ag2_m_03 - phones	Y	64.0834
64.0034	DCB_se1_ag2_m_03 - words	you	64.1334
64.0834	DCB_se1_ag2_m_03 - phones	UW1	64.1334
64.1334	DCB_se1_ag2_m_03 - phones	N	64.1834
64.1334	DCB_se1_ag2_m_03 - words	know	64.3034
64.1834	DCB_se1_ag2_m_03 - phones	OW1	64.3034
64.3034	DCB_se1_ag2_m_03 - phones	IH0	64.3334
64.3034	DCB_se1_ag2_m_03 - words	it	64.3634
64.3334	DCB_se1_ag2_m_03 - phones	T	64.3634
64.3634	DCB_se1_ag2_m_03 - words	s	64.4034
64.3634	DCB_se1_ag2_m_03 - phones	Z	64.4034
64.4034	DCB_se1_ag2_m_03 - phones	JH	64.4434
64.4034	DCB_se1_ag2_m_03 - words	just	64.5634
64.4434	DCB_se1_ag2_m_03 - phones	IH0	64.4934
64.4934	DCB_se1_ag2_m_03 - phones	S	64.5634
64.5634	DCB_se1_ag2_m_03 - words	a	64.6134
64.5634	DCB_se1_ag2_m_03 - phones	AH0	64.6134
64.6134	DCB_se1_ag2_m_03 - phones	S	64.7334
64.6134	DCB_se1_ag2_m_03 - words	sight	64.8634
64.7334	DCB_se1_ag2_m_03 - phones	AY1	64.8234
64.8234	DCB_se1_ag2_m_03 - phones	T	64.8634
64.8634	DCB_se1_ag2_m_03 - phones	T	64.9234
64.8634	DCB_se1_ag2_m_03 - words	to	64.9634
64.9234	DCB_se1_ag2_m_03 - phones	AH0	64.9634
64.9634	DCB_se1_ag2_m_03 - phones	S	65.1034
64.9634	DCB_se1_ag2_m_03 - words	see	65.2634
65.1034	DCB_se1_ag2_m_03 - phones	IY1	65.2634
65.2634	DCB_se1_ag2_m_03 - phones	sp	65.2934
65.2934	DCB_se1_ag2_m_03 - phones	Y	65.3634
65.2934	DCB_se1_ag2_m_03 - words	you	65.4334
65.3634	DCB_se1_ag2_m_03 - phones	UW1	65.4334
65.4334	DCB_se1_ag2_m_03 - phones	N	65.4934
65.4334	DCB_se1_ag2_m_03 - words	know	65.6934
65.4934	DCB_se1_ag2_m_03 - phones	OW1	65.6934
65.6934	DCB_se1_ag2_m_03 - phones	sp	65.7234
65.7234	DCB_se1_ag2_m_03 - phones	HH	65.7534
65.7234	DCB_se1_ag2_m_03 - words	when	65.9134
65.7534	DCB_se1_ag2_m_03 - phones	W	65.8134
65.8134	DCB_se1_ag2_m_03 - phones	IH1	65.8634
65.8634	DCB_se1_ag2_m_03 - phones	N	65.9134
65.9134	DCB_se1_ag2_m_03 - phones	Y	65.9634
65.9134	DCB_se1_ag2_m_03 - words	you	66.0334
65.9634	DCB_se1_ag2_m_03 - phones	UW1	66.0334
66.2303	DCB_se1_ag2_m_03 - phones	Y	66.2903
66.2303	DCB_se1_ag2_m_03 - words	you	66.3203
66.2903	DCB_se1_ag2_m_03 - phones	UW1	66.3203
66.3203	DCB_se1_ag2_m_03 - phones	JH	66.4103
66.3203	DCB_se1_ag2_m_03 - words	just	66.5003
66.4103	DCB_se1_ag2_m_03 - phones	IH0	66.4403
66.4403	DCB_se1_ag2_m_03 - phones	S	66.5003
66.5003	DCB_se1_ag2_m_03 - phones	G	66.5603
66.5003	DCB_se1_ag2_m_03 - words	gotta	66.6603
66.5603	DCB_se1_ag2_m_03 - phones	AA1	66.6003
66.6003	DCB_se1_ag2_m_03 - phones	T	66.6303
66.6303	DCB_se1_ag2_m_03 - phones	AH0	66.6603
66.6603	DCB_se1_ag2_m_03 - phones	K	66.7403
66.6603	DCB_se1_ag2_m_03 - words	come	66.8703
66.7403	DCB_se1_ag2_m_03 - phones	AH1	66.7803
66.7803	DCB_se1_ag2_m_03 - phones	M	66.8703
66.8703	DCB_se1_ag2_m_03 - phones	ER0	67.0003
66.8703	DCB_se1_ag2_m_03 - words	around	67.1703
67.0003	DCB_se1_ag2_m_03 - phones	AW1	67.1003
67.1003	DCB_se1_ag2_m_03 - phones	N	67.1303
67.1303	DCB_se1_ag2_m_03 - phones	D	67.1703
67.1703	DCB_se1_ag2_m_03 - phones	Y	67.2003
67.1703	DCB_se1_ag2_m_03 - words	you	67.2403
67.2003	DCB_se1_ag2_m_03 - phones	UW1	67.2403
67.2403	DCB_se1_ag2_m_03 - phones	N	67.2903
67.2403	DCB_se1_ag2_m_03 - words	know	67.3703
67.2903	DCB_se1_ag2_m_03 - phones	OW1	67.3703
67.3703	DCB_se1_ag2_m_03 - phones	IH0	67.4003
67.3703	DCB_se1_ag2_m_03 - words	it	67.4303
67.4003	DCB_se1_ag2_m_03 - phones	T	67.4303
67.4303	DCB_se1_ag2_m_03 - phones	Z	67.4603
67.4303	DCB_se1_ag2_m_03 - words	s	67.4603
67.4603	DCB_se1_ag2_m_03 - phones	AH0	67.5003
67.4603	DCB_se1_ag2_m_03 - words	a	67.5003
67.5003	DCB_se1_ag2_m_03 - phones	V	67.6203
67.5003	DCB_se1_ag2_m_03 - words	vibe	67.9303
67.6203	DCB_se1_ag2_m_03 - phones	AY1	67.8903
67.8903	DCB_se1_ag2_m_03 - phones	B	67.9303
67.9303	DCB_se1_ag2_m_03 - phones	sp	68.0503
68.0503	DCB_se1_ag2_m_03 - phones	Y	68.0803
68.0503	DCB_se1_ag2_m_03 - words	you	68.1103
68.0803	DCB_se1_ag2_m_03 - phones	UW1	68.1103
68.1103	DCB_se1_ag2_m_03 - phones	N	68.1603
68.1103	DCB_se1_ag2_m_03 - words	know	68.3503
68.1603	DCB_se1_ag2_m_03 - phones	OW1	68.3503
68.3503	DCB_se1_ag2_m_03 - phones	sp	68.4603
68.7002	DCB_se1_ag2_m_03 - phones	IH0	68.9402
68.7002	DCB_se1_ag2_m_03 - words	it	68.9802
68.9402	DCB_se1_ag2_m_03 - phones	T	68.9802
68.9802	DCB_se1_ag2_m_03 - phones	S	69.0302
68.9802	DCB_se1_ag2_m_03 - words	s	69.0302
69.0302	DCB_se1_ag2_m_03 - phones	JH	69.0702
69.0302	DCB_se1_ag2_m_03 - words	just	69.4602
69.0702	DCB_se1_ag2_m_03 - phones	IH0	69.1802
69.1802	DCB_se1_ag2_m_03 - phones	S	69.3602
69.3602	DCB_se1_ag2_m_03 - phones	T	69.4602
69.8547	DCB_se1_ag2_m_03 - words	i	70.0447
69.8547	DCB_se1_ag2_m_03 - phones	AY1	70.0447
70.0447	DCB_se1_ag2_m_03 - phones	sp	70.0847
70.0847	DCB_se1_ag2_m_03 - phones	K	70.1847
70.0847	DCB_se1_ag2_m_03 - words	can't	70.2847
70.1847	DCB_se1_ag2_m_03 - phones	AE1	70.2347
70.2347	DCB_se1_ag2_m_03 - phones	N	70.2847
70.2847	DCB_se1_ag2_m_03 - phones	IY1	70.3647
70.2847	DCB_se1_ag2_m_03 - words	even	70.4747
70.3647	DCB_se1_ag2_m_03 - phones	V	70.4147
70.4147	DCB_se1_ag2_m_03 - phones	IH0	70.4447
70.4447	DCB_se1_ag2_m_03 - phones	N	70.4747
70.4747	DCB_se1_ag2_m_03 - phones	K	70.5747
70.4747	DCB_se1_ag2_m_03 - words	call	70.7347
70.5747	DCB_se1_ag2_m_03 - phones	AO1	70.6647
70.6647	DCB_se1_ag2_m_03 - phones	L	70.7347
70.7347	DCB_se1_ag2_m_03 - phones	IH0	70.7647
70.7347	DCB_se1_ag2_m_03 - words	it	70.8047
70.7647	DCB_se1_ag2_m_03 - phones	T	70.8047
70.8047	DCB_se1_ag2_m_03 - phones	M	70.8947
70.8047	DCB_se1_ag2_m_03 - words	man	71.1047
70.8947	DCB_se1_ag2_m_03 - phones	AE1	71.0147
71.0147	DCB_se1_ag2_m_03 - phones	N	71.1047
72.3037	DCB_se1_ag3_m_01 - phones	S	72.4437
72.3037	DCB_se1_ag3_m_01 - words	so	72.5437
72.4437	DCB_se1_ag3_m_01 - phones	OW1	72.5437
72.5437	DCB_se1_ag3_m_01 - phones	Y	72.6237
72.5437	DCB_se1_ag3_m_01 - words	you	72.6937
72.6237	DCB_se1_ag3_m_01 - phones	UW1	72.6937
72.6937	DCB_se1_ag3_m_01 - phones	L	72.7437
72.6937	DCB_se1_ag3_m_01 - words	lived	72.8937
72.7437	DCB_se1_ag3_m_01 - phones	IH1	72.7837
72.7837	DCB_se1_ag3_m_01 - phones	V	72.8437
72.8437	DCB_se1_ag3_m_01 - phones	D	72.8937
72.8937	DCB_se1_ag3_m_01 - phones	IH0	72.9437
72.8937	DCB_se1_ag3_m_01 - words	in	73.0137
72.9437	DCB_se1_ag3_m_01 - phones	N	73.0137
73.0137	DCB_se1_ag3_m_01 - phones	W	73.0837
73.0137	DCB_se1_ag3_m_01 - words	one	73.2637
73.0837	DCB_se1_ag3_m_01 - phones	AH1	73.1737
73.1737	DCB_se1_ag3_m_01 - phones	N	73.2637
73.2637	DCB_se1_ag3_m_01 - phones	S	73.3437
73.2637	DCB_se1_ag3_m_01 - words	spot	73.6237
73.3437	DCB_se1_ag3_m_01 - phones	P	73.4137
73.4137	DCB_se1_ag3_m_01 - phones	AA1	73.5337
73.5337	DCB_se1_ag3_m_01 - phones	T	73.6237
73.6237	DCB_se1_ag3_m_01 - phones	AO1	73.6737
73.6237	DCB_se1_ag3_m_01 - words	all	73.7537
73.6737	DCB_se1_ag3_m_01 - phones	L	73.7537
73.7537	DCB_se1_ag3_m_01 - phones	Y	73.8037
73.7537	DCB_se1_ag3_m_01 - words	your	73.8637
73.8037	DCB_se1_ag3_m_01 - phones	UH1	73.8337
73.8337	DCB_se1_ag3_m_01 - phones	R	73.8637
73.8637	DCB_se1_ag3_m_01 - phones	L	73.9237
73.8637	DCB_se1_ag3_m_01 - words	life	74.1037
73.9237	DCB_se1_ag3_m_01 - phones	AY1	74.0437
74.0437	DCB_se1_ag3_m_01 - phones	F	74.1037
74.1037	DCB_se1_ag3_m_01 - phones	sp	75.2841
74.2764	DCB_se1_ag2_m_03 - phones	K	74.3864
74.2764	DCB_se1_ag2_m_03 - words	correct	74.6964
74.3864	DCB_se1_ag2_m_03 - phones	ER0	74.5664
74.5664	DCB_se1_ag2_m_03 - phones	EH1	74.6264
74.6264	DCB_se1_ag2_m_03 - phones	K	74.6664
74.6664	DCB_se1_ag2_m_03 - phones	T	74.6964
74.6964	DCB_se1_ag2_m_03 - phones	sp	74.7664
75.2841	DCB_se1_ag3_m_01 - phones	HH	75.4441
75.2841	DCB_se1_ag3_m_01 - words	one	76.0341
75.4441	DCB_se1_ag3_m_01 - phones	W	75.5541
75.5541	DCB_se1_ag3_m_01 - phones	AH1	75.7041
75.7041	DCB_se1_ag3_m_01 - phones	N	76.0341
76.0341	DCB_se1_ag3_m_01 - phones	sp	76.1541
76.1541	DCB_se1_ag3_m_01 - phones	S	76.2341
76.1541	DCB_se1_ag3_m_01 - words	spot	76.5541
76.2341	DCB_se1_ag3_m_01 - phones	P	76.3041
76.3041	DCB_se1_ag3_m_01 - phones	AA1	76.4841
76.4841	DCB_se1_ag3_m_01 - phones	T	76.5541
76.5541	DCB_se1_ag3_m_01 - phones	S	76.6041
76.5541	DCB_se1_ag3_m_01 - words	so	76.6541
76.6041	DCB_se1_ag3_m_01 - phones	OW1	76.6541
76.6541	DCB_se1_ag3_m_01 - phones	Y	76.7241
76.6541	DCB_se1_ag3_m_01 - words	you	76.7641
76.7241	DCB_se1_ag3_m_01 - phones	UW1	76.7641
76.7641	DCB_se1_ag3_m_01 - phones	L	76.8141
76.7641	DCB_se1_ag3_m_01 - words	live	76.9141
76.8141	DCB_se1_ag3_m_01 - phones	IH1	76.8641
76.8641	DCB_se1_ag3_m_01 - phones	V	76.9141
76.9141	DCB_se1_ag3_m_01 - phones	IH0	76.9441
76.9141	DCB_se1_ag3_m_01 - words	in	77.0241
76.9441	DCB_se1_ag3_m_01 - phones	N	77.0241
77.0241	DCB_se1_ag3_m_01 - phones	AH0	77.1341
77.0241	DCB_se1_ag3_m_01 - words	a	77.1341
77.1341	DCB_se1_ag3_m_01 - phones	HH	77.2141
77.1341	DCB_se1_ag3_m_01 - words	house	77.5341
77.2141	DCB_se1_ag3_m_01 - phones	AW1	77.4441
77.4441	DCB_se1_ag3_m_01 - phones	S	77.5341
77.5341	DCB_se1_ag3_m_01 - phones	T	77.6141
77.5341	DCB_se1_ag3_m_01 - words	townhouse	78.5541
77.6141	DCB_se1_ag3_m_01 - phones	AW1	77.8341
77.8341	DCB_se1_ag3_m_01 - phones	N	77.8841
77.8841	DCB_se1_ag3_m_01 - phones	HH	77.9241
77.9241	DCB_se1_ag3_m_01 - phones	AW2	78.3741
78.3741	DCB_se1_ag3_m_01 - phones	S	78.5541
78.5439	DCB_se1_ag2_m_03 - phones	IH0	78.6439
78.5439	DCB_se1_ag2_m_03 - words	it	78.6939
78.5541	DCB_se1_ag3_m_01 - phones	sp	80.0595
78.6439	DCB_se1_ag2_m_03 - phones	T	78.6939
78.6939	DCB_se1_ag2_m_03 - phones	W	78.7639
78.6939	DCB_se1_ag2_m_03 - words	was	78.8639
78.7639	DCB_se1_ag2_m_03 - phones	AH0	78.8039
78.8039	DCB_se1_ag2_m_03 - phones	Z	78.8639
78.8639	DCB_se1_ag2_m_03 - phones	AH0	78.9439
78.8639	DCB_se1_ag2_m_03 - words	a	78.9439
78.9439	DCB_se1_ag2_m_03 - phones	HH	79.0139
78.9439	DCB_se1_ag2_m_03 - words	house	79.3939
79.0139	DCB_se1_ag2_m_03 - phones	AW1	79.1739
79.1739	DCB_se1_ag2_m_03 - phones	S	79.3939
79.3939	DCB_se1_ag2_m_03 - phones	sp	79.4239
80.0595	DCB_se1_ag3_m_01 - phones	IH1	80.1395
80.0595	DCB_se1_ag3_m_01 - words	it	80.1995
80.1395	DCB_se1_ag3_m_01 - phones	T	80.1995
80.1995	DCB_se1_ag3_m_01 - phones	W	80.3095
80.1995	DCB_se1_ag3_m_01 - words	was	80.4795
80.3095	DCB_se1_ag3_m_01 - phones	AH1	80.3795
80.3795	DCB_se1_ag3_m_01 - phones	Z	80.4795
80.4795	DCB_se1_ag3_m_01 - words	a	80.5595
80.4795	DCB_se1_ag3_m_01 - phones	AH0	80.5595
80.5595	DCB_se1_ag3_m_01 - phones	HH	80.6095
80.5595	DCB_se1_ag3_m_01 - words	house	80.8195
80.6095	DCB_se1_ag3_m_01 - phones	AW1	80.7495
80.7495	DCB_se1_ag3_m_01 - phones	S	80.8195
80.8195	DCB_se1_ag3_m_01 - phones	S	80.8995
80.8195	DCB_se1_ag3_m_01 - words	so	81.0195
80.8995	DCB_se1_ag3_m_01 - phones	OW1	81.0195
81.0195	DCB_se1_ag3_m_01 - phones	Y	81.0795
81.0195	DCB_se1_ag3_m_01 - words	you	81.1095
81.0795	DCB_se1_ag3_m_01 - phones	UW1	81.1095
81.1095	DCB_se1_ag3_m_01 - phones	D	81.1695
81.1095	DCB_se1_ag3_m_01 - words	don't	81.3295
81.1695	DCB_se1_ag3_m_01 - phones	OW1	81.2595
81.2595	DCB_se1_ag3_m_01 - phones	N	81.2895
81.2895	DCB_se1_ag3_m_01 - phones	T	81.3295
81.3295	DCB_se1_ag3_m_01 - phones	D	81.3695
81.3295	DCB_se1_ag3_m_01 - words	do	81.3995
81.3695	DCB_se1_ag3_m_01 - phones	UW1	81.3995
81.3995	DCB_se1_ag3_m_01 - phones	Y	81.4295
81.3995	DCB_se1_ag3_m_01 - words	you	81.5095
81.4295	DCB_se1_ag3_m_01 - phones	UW1	81.5095
81.5095	DCB_se1_ag3_m_01 - phones	S	81.5595
81.5095	DCB_se1_ag3_m_01 - words	still	81.6895
81.5595	DCB_se1_ag3_m_01 - phones	T	81.5995
81.5995	DCB_se1_ag3_m_01 - phones	IH1	81.6395
81.6395	DCB_se1_ag3_m_01 - phones	L	81.6895
81.6895	DCB_se1_ag3_m_01 - phones	L	81.7395
81.6895	DCB_se1_ag3_m_01 - words	live	81.8595
81.7395	DCB_se1_ag3_m_01 - phones	IH1	81.7995
81.7995	DCB_se1_ag3_m_01 - phones	V	81.8595
81.8595	DCB_se1_ag3_m_01 - phones	IH0	81.8995
81.8595	DCB_se1_ag3_m_01 - words	in	81.9295
81.8995	DCB_se1_ag3_m_01 - phones	N	81.9295
81.9295	DCB_se1_ag3_m_01 - phones	DH	81.9695
81.9295	DCB_se1_ag3_m_01 - words	this	82.0795
81.9695	DCB_se1_ag3_m_01 - phones	IH1	82.0195
82.0195	DCB_se1_ag3_m_01 - phones	S	82.0795
82.0795	DCB_se1_ag3_m_01 - phones	HH	82.1195
82.0795	DCB_se1_ag3_m_01 - words	house	82.4395
82.1195	DCB_se1_ag3_m_01 - phones	AW1	82.2095
82.2095	DCB_se1_ag3_m_01 - phones	S	82.4395
82.4018	DCB_se1_ag2_m_03 - phones	N	82.4918
82.4018	DCB_se1_ag2_m_03 - words	nah	82.5918
82.4395	DCB_se1_ag3_m_01 - phones	sp	82.4895
82.4895	DCB_se1_ag3_m_01 - phones	spn	82.6395
82.4895	DCB_se1_ag3_m_01 - words	<unk>	82.6395
82.4918	DCB_se1_ag2_m_03 - phones	AA1	82.5918
82.5918	DCB_se1_ag2_m_03 - phones	Y	82.6418
82.5918	DCB_se1_ag2_m_03 - words	yeah	82.7618
82.6418	DCB_se1_ag2_m_03 - phones	AE1	82.7618
82.7618	DCB_se1_ag2_m_03 - words	i	82.8018
82.7618	DCB_se1_ag2_m_03 - phones	AY1	82.8018
82.8018	DCB_se1_ag2_m_03 - phones	M	82.8918
82.8018	DCB_se1_ag2_m_03 - words	mean	82.9518
82.8918	DCB_se1_ag2_m_03 - phones	IY1	82.9218
82.9218	DCB_se1_ag2_m_03 - phones	N	82.9518
82.9518	DCB_se1_ag2_m_03 - phones	IH1	82.9818
82.9518	DCB_se1_ag2_m_03 - words	it	83.0218
82.9818	DCB_se1_ag2_m_03 - phones	T	83.0218
83.0218	DCB_se1_ag2_m_03 - phones	S	83.0818
83.0218	DCB_se1_ag2_m_03 - words	s	83.0818
83.0818	DCB_se1_ag2_m_03 - phones	AH0	83.1318
83.0818	DCB_se1_ag2_m_03 - words	a	83.1318
83.1318	DCB_se1_ag2_m_03 - phones	HH	83.1818
83.1318	DCB_se1_ag2_m_03 - words	house	83.5118
83.1818	DCB_se1_ag2_m_03 - phones	AW1	83.3118
83.3118	DCB_se1_ag2_m_03 - phones	S	83.5118
83.5118	DCB_se1_ag2_m_03 - phones	sp	83.5418
83.5630	DCB_se1_ag3_m_01 - phones	sil	83.5930
83.5930	DCB_se1_ag3_m_01 - words	oh	83.7630
83.5930	DCB_se1_ag3_m_01 - phones	OW1	83.7630
83.7630	DCB_se1_ag3_m_01 - phones	Y	83.8030
83.7630	DCB_se1_ag3_m_01 - words	you	83.8330
83.8030	DCB_se1_ag3_m_01 - phones	UW1	83.8330
83.8330	DCB_se1_ag3_m_01 - phones	L	83.8730
83.8330	DCB_se1_ag3_m_01 - words	live	83.9730
83.8730	DCB_se1_ag3_m_01 - phones	IH1	83.9130
83.9130	DCB_se1_ag3_m_01 - phones	V	83.9730
83.9730	DCB_se1_ag3_m_01 - phones	IH0	84.0030
83.9730	DCB_se1_ag3_m_01 - words	in	84.0330
84.0030	DCB_se1_ag3_m_01 - phones	N	84.0330
84.0330	DCB_se1_ag3_m_01 - words	a	84.0830
84.0330	DCB_se1_ag3_m_01 - phones	AH0	84.0830
84.0830	DCB_se1_ag3_m_01 - phones	HH	84.1430
84.0830	DCB_se1_ag3_m_01 - words	house	84.3430
84.1430	DCB_se1_ag3_m_01 - phones	AW1	84.2730
84.2730	DCB_se1_ag3_m_01 - phones	S	84.3430
84.2904	DCB_se1_ag2_m_03 - phones	Y	84.3204
84.2904	DCB_se1_ag2_m_03 - words	yeah	84.6104
84.3204	DCB_se1_ag2_m_03 - phones	AE1	84.6104
84.3430	DCB_se1_ag3_m_01 - phones	OW2	84.4430
84.3430	DCB_se1_ag3_m_01 - words	okay	84.7130
84.4430	DCB_se1_ag3_m_01 - phones	K	84.5430
84.5430	DCB_se1_ag3_m_01 - phones	EY1	84.7130
84.7130	DCB_se1_ag3_m_01 - phones	OW2	84.8330
84.7130	DCB_se1_ag3_m_01 - words	okay	85.0130
84.8330	DCB_se1_ag3_m_01 - phones	K	84.9230
84.9230	DCB_se1_ag3_m_01 - phones	EY1	85.0130
85.0130	DCB_se1_ag3_m_01 - phones	S	85.0830
85.0130	DCB_se1_ag3_m_01 - words	so	85.1230
85.0830	DCB_se1_ag3_m_01 - phones	OW1	85.1230
85.1230	DCB_se1_ag3_m_01 - phones	Y	85.1530
85.1230	DCB_se1_ag3_m_01 - words	you	85.2130
85.1530	DCB_se1_ag3_m_01 - phones	UW1	85.2130
85.2130	DCB_se1_ag3_m_01 - phones	S	85.2530
85.2130	DCB_se1_ag3_m_01 - words	still	85.4330
85.2530	DCB_se1_ag3_m_01 - phones	T	85.3130
85.3130	DCB_se1_ag3_m_01 - phones	IH1	85.3930
85.3930	DCB_se1_ag3_m_01 - phones	L	85.4330
85.4330	DCB_se1_ag3_m_01 - phones	S	85.4930
85.4330	DCB_se1_ag3_m_01 - words	stay	85.6030
85.4930	DCB_se1_ag3_m_01 - phones	T	85.5530
85.5530	DCB_se1_ag3_m_01 - phones	EY1	85.6030
85.6030	DCB_se1_ag3_m_01 - phones	IH1	85.6330
85.6030	DCB_se1_ag3_m_01 - words	in	85.6630
85.6330	DCB_se1_ag3_m_01 - phones	N	85.6630
85.6630	DCB_se1_ag3_m_01 - phones	AH0	85.6930
85.6630	DCB_se1_ag3_m_01 - words	a	85.6930
85.6930	DCB_se1_ag3_m_01 - phones	HH	85.7230
85.6930	DCB_se1_ag3_m_01 - words	house	85.9430
85.7230	DCB_se1_ag3_m_01 - phones	AW1	85.8330
85.8330	DCB_se1_ag3_m_01 - phones	S	85.9430
85.9430	DCB_se1_ag3_m_01 - phones	AO1	85.9930
85.9430	DCB_se1_ag3_m_01 - words	on	86.1230
85.9930	DCB_se1_ag3_m_01 - phones	N	86.1230
86.1230	DCB_se1_ag3_m_01 - phones	M	86.1930
86.1230	DCB_se1_ag3_m_01 - words	minnesota	86.5330
86.1930	DCB_se1_ag3_m_01 - phones	IH2	86.2230
86.2230	DCB_se1_ag3_m_01 - phones	N	86.2730
86.2730	DCB_se1_ag3_m_01 - phones	IH0	86.3330
86.3330	DCB_se1_ag3_m_01 - phones	S	86.3830
86.3830	DCB_se1_ag3_m_01 - phones	OW1	86.4530
86.4530	DCB_se1_ag3_m_01 - phones	T	86.5030
86.5030	DCB_se1_ag3_m_01 - phones	AH0	86.5330
86.5330	DCB_se1_ag3_m_01 - phones	AE1	86.6530
86.5330	DCB_se1_ag3_m_01 - words	avenue	86.8030
86.6530	DCB_se1_ag3_m_01 - phones	V	86.7130
86.7130	DCB_se1_ag3_m_01 - phones	AH0	86.7430
86.7430	DCB_se1_ag3_m_01 - phones	N	86.7730
86.7730	DCB_se1_ag3_m_01 - phones	UW2	86.8030
86.8030	DCB_se1_ag3_m_01 - phones	sp	88.2149
87.1940	DCB_se1_ag2_m_03 - phones	N	87.3540
87.1940	DCB_se1_ag2_m_03 - words	nah	87.5140
87.3540	DCB_se1_ag2_m_03 - phones	AA1	87.5140
87.5140	DCB_se1_ag2_m_03 - phones	B	87.5740
87.5140	DCB_se1_ag2_m_03 - words	benning	87.7340
87.5740	DCB_se1_ag2_m_03 - phones	EH1	87.6140
87.6140	DCB_se1_ag2_m_03 - phones	N	87.6640
87.6640	DCB_se1_ag2_m_03 - phones	IH0	87.7040
87.7040	DCB_se1_ag2_m_03 - phones	NG	87.7340
87.7340	DCB_se1_ag2_m_03 - phones	R	87.8140
87.7340	DCB_se1_ag2_m_03 - words	road	87.9840
87.8140	DCB_se1_ag2_m_03 - phones	OW1	87.9540
87.9540	DCB_se1_ag2_m_03 - phones	D	87.9840
87.9840	DCB_se1_ag2_m_03 - phones	sp	88.0140
88.2149	DCB_se1_ag3_m_01 - phones	AO1	88.3049
88.2149	DCB_se1_ag3_m_01 - words	on	88.3649
88.3049	DCB_se1_ag3_m_01 - phones	N	88.3649
88.3649	DCB_se1_ag3_m_01 - phones	B	88.4249
88.3649	DCB_se1_ag3_m_01 - words	benning	88.5849
88.4249	DCB_se1_ag3_m_01 - phones	EH1	88.4749
88.4749	DCB_se1_ag3_m_01 - phones	N	88.5249
88.5249	DCB_se1_ag3_m_01 - phones	IH0	88.5549
88.5549	DCB_se1_ag3_m_01 - phones	NG	88.5849
88.5849	DCB_se1_ag3_m_01 - phones	R	88.6549
88.5849	DCB_se1_ag3_m_01 - words	road	88.7949
88.6549	DCB_se1_ag3_m_01 - phones	OW1	88.7549
88.7549	DCB_se1_ag3_m_01 - phones	D	88.7949
88.8256	DCB_se1_ag2_m_03 - phones	Y	88.9056
88.8256	DCB_se1_ag2_m_03 - words	yeah	89.2256
88.9056	DCB_se1_ag2_m_03 - phones	AE1	89.2256
89.1226	DCB_se1_ag3_m_01 - phones	sil	89.1526
89.1526	DCB_se1_ag3_m_01 - phones	OW1	89.3326
89.1526	DCB_se1_ag3_m_01 - words	oh	89.3326
89.2256	DCB_se1_ag2_m_03 - phones	sp	106.3418
89.3326	DCB_se1_ag3_m_01 - phones	AH0	89.3826
89.3326	DCB_se1_ag3_m_01 - words	i'm	89.4326
89.3826	DCB_se1_ag3_m_01 - phones	M	89.4326
89.4326	DCB_se1_ag3_m_01 - phones	S	89.5326
89.4326	DCB_se1_ag3_m_01 - words	sorry	89.6526
89.5326	DCB_se1_ag3_m_01 - phones	AA1	89.5726
89.5726	DCB_se1_ag3_m_01 - phones	R	89.6226
89.6226	DCB_se1_ag3_m_01 - phones	IY0	89.6526
89.6526	DCB_se1_ag3_m_01 - phones	sp	90.0067
90.0067	DCB_se1_ag3_m_01 - phones	OW1	90.2967
90.0067	DCB_se1_ag3_m_01 - words	oh	90.2967
90.2967	DCB_se1_ag3_m_01 - phones	OW2	90.3567
90.2967	DCB_se1_ag3_m_01 - words	okay	90.5767
90.3567	DCB_se1_ag3_m_01 - phones	K	90.4667
90.4667	DCB_se1_ag3_m_01 - phones	EY1	90.5767
90.5767	DCB_se1_ag3_m_01 - phones	OW2	90.6667
90.5767	DCB_se1_ag3_m_01 - words	okay	90.8167
90.6667	DCB_se1_ag3_m_01 - phones	K	90.7667
90.7667	DCB_se1_ag3_m_01 - phones	EY1	90.8167
90.8167	DCB_se1_ag3_m_01 - phones	sp	90.8567
90.8567	DCB_se1_ag3_m_01 - phones	B	90.9367
90.8567	DCB_se1_ag3_m_01 - words	benning	91.0567
90.9367	DCB_se1_ag3_m_01 - phones	EH1	90.9667
90.9667	DCB_se1_ag3_m_01 - phones	N	90.9967
90.9967	DCB_se1_ag3_m_01 - phones	IH0	91.0267
91.0267	DCB_se1_ag3_m_01 - phones	NG	91.0567
91.0567	DCB_se1_ag3_m_01 - phones	R	91.1767
91.0567	DCB_se1_ag3_m_01 - words	road	91.3067
91.1767	DCB_se1_ag3_m_01 - phones	OW1	91.2367
91.2367	DCB_se1_ag3_m_01 - phones	D	91.3067
91.3067	DCB_se1_ag3_m_01 - phones	sp	93.1806
93.1806	DCB_se1_ag3_m_01 - phones	AO2	93.2106
93.1806	DCB_se1_ag3_m_01 - words	alright	93.6706
93.2106	DCB_se1_ag3_m_01 - phones	L	93.2406
93.2406	DCB_se1_ag3_m_01 - phones	R	93.5906
93.5906	DCB_se1_ag3_m_01 - phones	AY1	93.6306
93.6306	DCB_se1_ag3_m_01 - phones	T	93.6706
93.6706	DCB_se1_ag3_m_01 - phones	sp	94.3384
94.3384	DCB_se1_ag3_m_01 - phones	N	94.3784
94.3384	DCB_se1_ag3_m_01 - words	now	94.4084
94.3784	DCB_se1_ag3_m_01 - phones	AW1	94.4084
94.4084	DCB_se1_ag3_m_01 - phones	T	94.5284
94.4084	DCB_se1_ag3_m_01 - words	tell	94.6484
94.5284	DCB_se1_ag3_m_01 - phones	EH1	94.6084
94.6084	DCB_se1_ag3_m_01 - phones	L	94.6484
94.6484	DCB_se1_ag3_m_01 - phones	M	94.6984
94.6484	DCB_se1_ag3_m_01 - words	me	94.7484
94.6984	DCB_se1_ag3_m_01 - phones	IY1	94.7484
94.7484	DCB_se1_ag3_m_01 - phones	AH0	94.8084
94.7484	DCB_se1_ag3_m_01 - words	about	95.0384
94.8084	DCB_se1_ag3_m_01 - phones	B	94.8684
94.8684	DCB_se1_ag3_m_01 - phones	AW1	94.9884
94.9884	DCB_se1_ag3_m_01 - phones	T	95.0384
95.0384	DCB_se1_ag3_m_01 - phones	L	95.0884
95.0384	DCB_se1_ag3_m_01 - words	like	95.2884
95.0884	DCB_se1_ag3_m_01 - phones	AY1	95.2284
95.2284	DCB_se1_ag3_m_01 - phones	K	95.2884
95.5997	DCB_se1_ag3_m_01 - phones	L	95.7097
95.5997	DCB_se1_ag3_m_01 - words	like	95.8197
95.7097	DCB_se1_ag3_m_01 - phones	AY1	95.7597
95.7597	DCB_se1_ag3_m_01 - phones	K	95.8197
95.8197	DCB_se1_ag3_m_01 - phones	W	95.8697
95.8197	DCB_se1_ag3_m_01 - words	what	95.9397
95.8697	DCB_se1_ag3_m_01 - phones	AH1	95.8997
95.8997	DCB_se1_ag3_m_01 - phones	T	95.9397
95.9397	DCB_se1_ag3_m_01 - phones	IH0	96.0097
95.9397	DCB_se1_ag3_m_01 - words	is	96.0497
96.0097	DCB_se1_ag3_m_01 - phones	Z	96.0497
96.0497	DCB_se1_ag3_m_01 - phones	IH0	96.0897
96.0497	DCB_se1_ag3_m_01 - words	it	96.1197
96.0897	DCB_se1_ag3_m_01 - phones	T	96.1197
96.1197	DCB_se1_ag3_m_01 - phones	DH	96.1597
96.1197	DCB_se1_ag3_m_01 - words	that	96.2997
96.1597	DCB_se1_ag3_m_01 - phones	AE1	96.2597
96.2597	DCB_se1_ag3_m_01 - phones	T	96.2997
96.2997	DCB_se1_ag3_m_01 - phones	sp	96.3797
96.3797	DCB_se1_ag3_m_01 - phones	Y	96.4397
96.3797	DCB_se1_ag3_m_01 - words	you	96.4797
96.4397	DCB_se1_ag3_m_01 - phones	UW1	96.4797
96.4797	DCB_se1_ag3_m_01 - phones	N	96.5197
96.4797	DCB_se1_ag3_m_01 - words	know	96.5497
96.5197	DCB_se1_ag3_m_01 - phones	OW1	96.5497
96.5497	DCB_se1_ag3_m_01 - phones	W	96.5797
96.5497	DCB_se1_ag3_m_01 - words	what	96.6397
96.5797	DCB_se1_ag3_m_01 - phones	AH1	96.6097
96.6097	DCB_se1_ag3_m_01 - phones	T	96.6397
96.6397	DCB_se1_ag3_m_01 - phones	AH0	96.6697
96.6397	DCB_se1_ag3_m_01 - words	i'm	96.6997
96.6697	DCB_se1_ag3_m_01 - phones	M	96.6997
96.6997	DCB_se1_ag3_m_01 - phones	S	96.7497
96.6997	DCB_se1_ag3_m_01 - words	saying	96.8597
96.7497	DCB_se1_ag3_m_01 - phones	EY1	96.7997
96.7997	DCB_se1_ag3_m_01 - phones	IH0	96.8297
96.8297	DCB_se1_ag3_m_01 - phones	NG	96.8597
96.8597	DCB_se1_ag3_m_01 - phones	Y	96.8897
96.8597	DCB_se1_ag3_m_01 - words	you're	96.9697
96.8897	DCB_se1_ag3_m_01 - phones	UH1	96.9197
96.9197	DCB_se1_ag3_m_01 - phones	R	96.9697
96.9697	DCB_se1_ag3_m_01 - phones	T	97.0497
96.9697	DCB_se1_ag3_m_01 - words	twenty	97.2197
97.0497	DCB_se1_ag3_m_01 - phones	W	97.0897
97.0897	DCB_se1_ag3_m_01 - phones	EH1	97.1297
97.1297	DCB_se1_ag3_m_01 - phones	N	97.1597
97.1597	DCB_se1_ag3_m_01 - phones	IY0	97.2197
97.2197	DCB_se1_ag3_m_01 - phones	F	97.2897
97.2197	DCB_se1_ag3_m_01 - words	four	97.3897
97.2897	DCB_se1_ag3_m_01 - phones	AO1	97.3297
97.3297	DCB_se1_ag3_m_01 - phones	R	97.3897
97.3897	DCB_se1_ag3_m_01 - phones	Y	97.4297
97.3897	DCB_se1_ag3_m_01 - words	years	97.5997
97.4297	DCB_se1_ag3_m_01 - phones	IH1	97.4897
97.4897	DCB_se1_ag3_m_01 - phones	R	97.5397
97.5397	DCB_se1_ag3_m_01 - phones	Z	97.5997
97.5997	DCB_se1_ag3_m_01 - phones	OW1	97.7197
97.5997	DCB_se1_ag3_m_01 - words	old	97.7997
97.7197	DCB_se1_ag3_m_01 - phones	L	97.7597
97.7597	DCB_se1_ag3_m_01 - phones	D	97.7997
97.7997	DCB_se1_ag3_m_01 - phones	S	97.8497
97.7997	DCB_se1_ag3_m_01 - words	so	97.8997
97.8497	DCB_se1_ag3_m_01 - phones	OW1	97.8997
97.8997	DCB_se1_ag3_m_01 - phones	Y	97.9797
97.8997	DCB_se1_ag3_m_01 - words	you	98.0397
97.9797	DCB_se1_ag3_m_01 - phones	UW1	98.0397
98.0397	DCB_se1_ag3_m_01 - phones	S	98.1097
98.0397	DCB_se1_ag3_m_01 - words	still	98.2997
98.1097	DCB_se1_ag3_m_01 - phones	T	98.1697
98.1697	DCB_se1_ag3_m_01 - phones	IH1	98.2097
98.2097	DCB_se1_ag3_m_01 - phones	L	98.2997
98.2997	DCB_se1_ag3_m_01 - phones	IH0	98.3297
98.2997	DCB_se1_ag3_m_01 - words	in	98.3697
98.3297	DCB_se1_ag3_m_01 - phones	N	98.3697
98.3697	DCB_se1_ag3_m_01 - phones	Y	98.4197
98.3697	DCB_se1_ag3_m_01 - words	your	98.5097
98.4197	DCB_se1_ag3_m_01 - phones	UH1	98.4597
98.4597	DCB_se1_ag3_m_01 - phones	R	98.5097
98.5097	DCB_se1_ag3_m_01 - phones	P	98.6197
98.5097	DCB_se1_ag3_m_01 - words	prime	99.0097
98.6197	DCB_se1_ag3_m_01 - phones	R	98.6597
98.6597	DCB_se1_ag3_m_01 - phones	AY1	98.9197
98.9197	DCB_se1_ag3_m_01 - phones	M	99.0097
99.0097	DCB_se1_ag3_m_01 - phones	S	99.0497
99.0097	DCB_se1_ag3_m_01 - words	so	99.0897
99.0497	DCB_se1_ag3_m_01 - phones	OW1	99.0897
99.0897	DCB_se1_ag3_m_01 - phones	Y	99.1897
99.0897	DCB_se1_ag3_m_01 - words	you	99.2597
99.1897	DCB_se1_ag3_m_01 - phones	UW1	99.2597
99.2597	DCB_se1_ag3_m_01 - phones	S	99.3497
99.2597	DCB_se1_ag3_m_01 - words	still	99.7197
99.3497	DCB_se1_ag3_m_01 - phones	T	99.3897
99.3897	DCB_se1_ag3_m_01 - phones	IH1	99.6197
99.6197	DCB_se1_ag3_m_01 - phones	L	99.7197
99.7197	DCB_se1_ag3_m_01 - phones	sp	99.7497
99.7497	DCB_se1_ag3_m_01 - phones	T	99.8297
99.7497	DCB_se1_ag3_m_01 - words	tell	99.9597
99.8297	DCB_se1_ag3_m_01 - phones	EH1	99.9097
99.9097	DCB_se1_ag3_m_01 - phones	L	99.9597
99.9597	DCB_se1_ag3_m_01 - phones	M	99.9897
99.9597	DCB_se1_ag3_m_01 - words	me	100.0497
99.9897	DCB_se1_ag3_m_01 - phones	IY1	100.0497
100.0497	DCB_se1_ag3_m_01 - phones	S	100.1197
100.0497	DCB_se1_ag3_m_01 - words	some	100.2297
100.1197	DCB_se1_ag3_m_01 - phones	AH1	100.1597
100.1597	DCB_se1_ag3_m_01 - phones	M	100.2297
100.2297	DCB_se1_ag3_m_01 - phones	W	100.3097
100.2297	DCB_se1_ag3_m_01 - words	words	100.7497
100.3097	DCB_se1_ag3_m_01 - phones	ER1	100.5597
100.5597	DCB_se1_ag3_m_01 - phones	D	100.5897
100.5897	DCB_se1_ag3_m_01 - phones	Z	100.7497
100.7497	DCB_se1_ag3_m_01 - phones	sp	100.7797
100.7797	DCB_se1_ag3_m_01 - phones	T	100.8597
100.7797	DCB_se1_ag3_m_01 - words	tell	100.9197
100.8597	DCB_se1_ag3_m_01 - phones	EH1	100.8897
100.8897	DCB_se1_ag3_m_01 - phones	L	100.9197
100.9197	DCB_se1_ag3_m_01 - phones	M	100.9697
100.9197	DCB_se1_ag3_m_01 - words	me	100.9997
100.9697	DCB_se1_ag3_m_01 - phones	IY1	100.9997
100.9997	DCB_se1_ag3_m_01 - phones	AH0	101.0397
100.9997	DCB_se1_ag3_m_01 - words	about	101.2297
101.0397	DCB_se1_ag3_m_01 - phones	B	101.0897
101.0897	DCB_se1_ag3_m_01 - phones	AW1	101.1397
101.1397	DCB_se1_ag3_m_01 - phones	T	101.2297
101.2297	DCB_se1_ag3_m_01 - phones	W	101.3397
101.2297	DCB_se1_ag3_m_01 - words	words	101.5997
101.3397	DCB_se1_ag3_m_01 - phones	ER1	101.5197
101.5197	DCB_se1_ag3_m_01 - phones	D	101.5497
101.5497	DCB_se1_ag3_m_01 - phones	Z	101.5997
101.5997	DCB_se1_ag3_m_01 - phones	DH	101.6597
101.5997	DCB_se1_ag3_m_01 - words	that	101.7497
101.6597	DCB_se1_ag3_m_01 - phones	AH0	101.7197
101.7197	DCB_se1_ag3_m_01 - phones	T	101.7497
101.7497	DCB_se1_ag3_m_01 - phones	sp	101.7797
101.8900	DCB_se1_ag3_m_01 - phones	Y	102.0500
101.8900	DCB_se1_ag3_m_01 - words	you	102.1000
102.0500	DCB_se1_ag3_m_01 - phones	UW1	102.1000
102.1000	DCB_se1_ag3_m_01 - phones	N	102.2100
102.1000	DCB_se1_ag3_m_01 - words	know	102.2800
102.2100	DCB_se1_ag3_m_01 - phones	OW1	102.2800
102.2800	DCB_se1_ag3_m_01 - phones	Y	102.3500
102.2800	DCB_se1_ag3_m_01 - words	you	102.3800
102.3500	DCB_se1_ag3_m_01 - phones	UW1	102.3800
102.3800	DCB_se1_ag3_m_01 - phones	M	102.4400
102.3800	DCB_se1_ag3_m_01 - words	may	102.5100
102.4400	DCB_se1_ag3_m_01 - phones	EY1	102.5100
102.5100	DCB_se1_ag3_m_01 - phones	HH	102.5400
102.5100	DCB_se1_ag3_m_01 - words	have	102.6400
102.5400	DCB_se1_ag3_m_01 - phones	AE1	102.5800
102.5800	DCB_se1_ag3_m_01 - phones	V	102.6400
102.6400	DCB_se1_ag3_m_01 - phones	Y	102.7800
102.6400	DCB_se1_ag3_m_01 - words	used	102.9600
102.7800	DCB_se1_ag3_m_01 - phones	UW1	102.9000
102.9000	DCB_se1_ag3_m_01 - phones	Z	102.9300
102.9300	DCB_se1_ag3_m_01 - phones	D	102.9600
102.9600	DCB_se1_ag3_m_01 - phones	W	102.9900
102.9600	DCB_se1_ag3_m_01 - words	when	103.0500
102.9900	DCB_se1_ag3_m_01 - phones	IH1	103.0200
103.0200	DCB_se1_ag3_m_01 - phones	N	103.0500
103.0500	DCB_se1_ag3_m_01 - phones	Y	103.0900
103.0500	DCB_se1_ag3_m_01 - words	you	103.1200
103.0900	DCB_se1_ag3_m_01 - phones	UW1	103.1200
103.1200	DCB_se1_ag3_m_01 - phones	W	103.1500
103.1200	DCB_se1_ag3_m_01 - words	was	103.2200
103.1500	DCB_se1_ag3_m_01 - phones	AH0	103.1800
103.1800	DCB_se1_ag3_m_01 - phones	Z	103.2200
103.2200	DCB_se1_ag3_m_01 - phones	S	103.3300
103.2200	DCB_se1_ag3_m_01 - words	sixteen	103.7500
103.3300	DCB_se1_ag3_m_01 - phones	IH1	103.3800
103.3800	DCB_se1_ag3_m_01 - phones	K	103.4300
103.4300	DCB_se1_ag3_m_01 - phones	S	103.4800
103.4800	DCB_se1_ag3_m_01 - phones	T	103.5600
103.5600	DCB_se1_ag3_m_01 - phones	IY1	103.7000
103.7000	DCB_se1_ag3_m_01 - phones	N	103.7500
103.7500	DCB_se1_ag3_m_01 - phones	S	103.8300
103.7500	DCB_se1_ag3_m_01 - words	seventeen	104.1800
103.8300	DCB_se1_ag3_m_01 - phones	EH1	103.9200
103.9200	DCB_se1_ag3_m_01 - phones	V	103.9600
103.9600	DCB_se1_ag3_m_01 - phones	AH0	103.9900
103.9900	DCB_se1_ag3_m_01 - phones	N	104.0300
104.0300	DCB_se1_ag3_m_01 - phones	T	104.1000
104.1000	DCB_se1_ag3_m_01 - phones	IY1	104.1500
104.1500	DCB_se1_ag3_m_01 - phones	N	104.1800
104.1800	DCB_se1_ag3_m_01 - phones	AE1	104.3200
104.1800	DCB_se1_ag3_m_01 - words	as	104.3900
104.3200	DCB_se1_ag3_m_01 - phones	Z	104.3900
104.3900	DCB_se1_ag3_m_01 - phones	AH0	104.4300
104.3900	DCB_se1_ag3_m_01 - words	opposed	104.7700
104.4300	DCB_se1_ag3_m_01 - phones	P	104.5100
104.5100	DCB_se1_ag3_m_01 - phones	OW1	104.6600
104.6600	DCB_se1_ag3_m_01 - phones	Z	104.7400
104.7400	DCB_se1_ag3_m_01 - phones	D	104.7700
104.7700	DCB_se1_ag3_m_01 - phones	T	104.8100
104.7700	DCB_se1_ag3_m_01 - words	to	104.8400
104.8100	DCB_se1_ag3_m_01 - phones	AH0	104.8400
104.8400	DCB_se1_ag3_m_01 - phones	N	104.9400
104.8400	DCB_se1_ag3_m_01 - words	now	105.1100
104.9400	DCB_se1_ag3_m_01 - phones	AW1	105.1100
105.1100	DCB_se1_ag3_m_01 - phones	sp	133.9860
106.3418	DCB_se1_ag2_m_03 - words	uh	106.7118
106.3418	DCB_se1_ag2_m_03 - phones	AH1	106.7118
106.7118	DCB_se1_ag2_m_03 - phones	sp	106.7418
106.7418	DCB_se1_ag2_m_03 - phones	Y	106.8118
106.7418	DCB_se1_ag2_m_03 - words	yeah	107.1018
106.8118	DCB_se1_ag2_m_03 - phones	AE1	107.1018
107.1018	DCB_se1_ag2_m_03 - phones	sp	107.1418
107.1418	DCB_se1_ag2_m_03 - phones	W	107.2818
107.1418	DCB_se1_ag2_m_03 - words	words	107.5218
107.2818	DCB_se1_ag2_m_03 - phones	ER1	107.4218
107.4218	DCB_se1_ag2_m_03 - phones	D	107.4618
107.4618	DCB_se1_ag2_m_03 - phones	Z	107.5218
107.5218	DCB_se1_ag2_m_03 - phones	L	107.5618
107.5218	DCB_se1_ag2_m_03 - words	like	107.7218
107.5618	DCB_se1_ag2_m_03 - phones	AY1	107.6518
107.6518	DCB_se1_ag2_m_03 - phones	K	107.7218
107.7218	DCB_se1_ag2_m_03 - phones	sp	107.8718
107.8718	DCB_se1_ag2_m_03 - phones	B	107.9018
107.8718	DCB_se1_ag2_m_03 - words	back	107.9618
107.9018	DCB_se1_ag2_m_03 - phones	AE1	107.9318
107.9318	DCB_se1_ag2_m_03 - phones	K	107.9618
107.9618	DCB_se1_ag2_m_03 - phones	IH0	108.0018
107.9618	DCB_se1_ag2_m_03 - words	in	108.0318
108.0018	DCB_se1_ag2_m_03 - phones	N	108.0318
108.0318	DCB_se1_ag2_m_03 - phones	DH	108.0718
108.0318	DCB_se1_ag2_m_03 - words	the	108.4118
108.0718	DCB_se1_ag2_m_03 - phones	AH1	108.4118
108.4118	DCB_se1_ag2_m_03 - phones	D	108.6118
108.4118	DCB_se1_ag2_m_03 - words	day	108.7818
108.6118	DCB_se1_ag2_m_03 - phones	EY1	108.7818
108.7818	DCB_se1_ag2_m_03 - phones	W	108.8918
108.7818	DCB_se1_ag2_m_03 - words	words	109.1418
108.8918	DCB_se1_ag2_m_03 - phones	ER1	109.0718
109.0718	DCB_se1_ag2_m_03 - phones	D	109.1018
109.1018	DCB_se1_ag2_m_03 - phones	Z	109.1418
109.1418	DCB_se1_ag2_m_03 - phones	IH0	109.1718
109.1418	DCB_se1_ag2_m_03 - words	it	109.2018
109.1718	DCB_se1_ag2_m_03 - phones	T	109.2018
109.2018	DCB_se1_ag2_m_03 - phones	W	109.2418
109.2018	DCB_se1_ag2_m_03 - words	was	109.3118
109.2418	DCB_se1_ag2_m_03 - phones	AH0	109.2718
109.2718	DCB_se1_ag2_m_03 - phones	Z	109.3118
109.3118	DCB_se1_ag2_m_03 - phones	M	109.3918
109.3118	DCB_se1_ag2_m_03 - words	more	109.5118
109.3918	DCB_se1_ag2_m_03 - phones	AO1	109.4518
109.4518	DCB_se1_ag2_m_03 - phones	R	109.5118
109.5118	DCB_se1_ag2_m_03 - phones	S	109.5718
109.5118	DCB_se1_ag2_m_03 - words	so	109.6618
109.5718	DCB_se1_ag2_m_03 - phones	OW1	109.6618
109.6618	DCB_se1_ag2_m_03 - phones	L	109.7418
109.6618	DCB_se1_ag2_m_03 - words	like	109.9918
109.7418	DCB_se1_ag2_m_03 - phones	AY1	109.9118
109.9118	DCB_se1_ag2_m_03 - phones	K	109.9918
109.9918	DCB_se1_ag2_m_03 - phones	W	110.0618
109.9918	DCB_se1_ag2_m_03 - words	what	110.1418
110.0618	DCB_se1_ag2_m_03 - phones	AH1	110.0918
110.0918	DCB_se1_ag2_m_03 - phones	T	110.1418
110.1418	DCB_se1_ag2_m_03 - phones	AH1	110.2618
110.1418	DCB_se1_ag2_m_03 - words	up	110.2918
110.2618	DCB_se1_ag2_m_03 - phones	P	110.2918
110.2918	DCB_se1_ag2_m_03 - phones	D	110.4518
110.2918	DCB_se1_ag2_m_03 - words	dog	110.9918
110.4518	DCB_se1_ag2_m_03 - phones	AO1	110.9018
110.9018	DCB_se1_ag2_m_03 - phones	G	110.9918
110.9918	DCB_se1_ag2_m_03 - phones	sp	111.0218
111.0218	DCB_se1_ag2_m_03 - phones	AO1	111.3718
111.0218	DCB_se1_ag2_m_03 - words	or	111.4418
111.3718	DCB_se1_ag2_m_03 - phones	R	111.4418
111.4418	DCB_se1_ag2_m_03 - phones	Y	111.5018
111.4418	DCB_se1_ag2_m_03 - words	you	111.5618
111.5018	DCB_se1_ag2_m_03 - phones	UW1	111.5618
111.5618	DCB_se1_ag2_m_03 - phones	sp	111.5918
111.5918	DCB_se1_ag2_m_03 - phones	N	111.6718
111.5918	DCB_se1_ag2_m_03 - words	know	112.0318
111.6718	DCB_se1_ag2_m_03 - phones	OW1	112.0318
112.0318	DCB_se1_ag2_m_03 - phones	sp	112.7388
112.7388	DCB_se1_ag2_m_03 - phones	AH1	113.5588
112.7388	DCB_se1_ag2_m_03 - words	uh	113.5588
113.5588	DCB_se1_ag2_m_03 - phones	sp	114.0701
114.0701	DCB_se1_ag2_m_03 - phones	spn	114.1501
114.0701	DCB_se1_ag2_m_03 - words	<unk>	114.1501
114.1501	DCB_se1_ag2_m_03 - phones	sp	114.9457
114.9457	DCB_se1_ag2_m_03 - phones	F	114.9757
114.9457	DCB_se1_ag2_m_03 - words	fam	115.1757
114.9757	DCB_se1_ag2_m_03 - phones	AE1	115.1457
115.1457	DCB_se1_ag2_m_03 - phones	M	115.1757
115.1757	DCB_se1_ag2_m_03 - phones	DH	115.2057
115.1757	DCB_se1_ag2_m_03 - words	that	115.2757
115.2057	DCB_se1_ag2_m_03 - phones	AE1	115.2357
115.2357	DCB_se1_ag2_m_03 - phones	T	115.2757
115.2757	DCB_se1_ag2_m_03 - phones	W	115.3057
115.2757	DCB_se1_ag2_m_03 - words	was	115.3857
115.3057	DCB_se1_ag2_m_03 - phones	AO1	115.3557
115.3557	DCB_se1_ag2_m_03 - phones	Z	115.3857
115.3857	DCB_se1_ag2_m_03 - phones	B	115.4557
115.3857	DCB_se1_ag2_m_03 - words	back	115.5757
115.4557	DCB_se1_ag2_m_03 - phones	AE1	115.5457
115.5457	DCB_se1_ag2_m_03 - phones	K	115.5757
115.5757	DCB_se1_ag2_m_03 - phones	IH0	115.6057
115.5757	DCB_se1_ag2_m_03 - words	in	115.6357
115.6057	DCB_se1_ag2_m_03 - phones	N	115.6357
115.6357	DCB_se1_ag2_m_03 - phones	DH	115.6657
115.6357	DCB_se1_ag2_m_03 - words	the	115.6957
115.6657	DCB_se1_ag2_m_03 - phones	AH0	115.6957
115.6957	DCB_se1_ag2_m_03 - phones	D	115.8057
115.6957	DCB_se1_ag2_m_03 - words	day	115.9857
115.8057	DCB_se1_ag2_m_03 - phones	EY1	115.9857
115.9857	DCB_se1_ag2_m_03 - phones	M	116.1057
115.9857	DCB_se1_ag2_m_03 - words	man	116.6157
116.1057	DCB_se1_ag2_m_03 - phones	AE1	116.5857
116.5857	DCB_se1_ag2_m_03 - phones	N	116.6157
116.6157	DCB_se1_ag2_m_03 - phones	AH1	116.6457
116.6157	DCB_se1_ag2_m_03 - words	uh	116.6457
116.6457	DCB_se1_ag2_m_03 - phones	L	116.7157
116.6457	DCB_se1_ag2_m_03 - words	like	116.8957
116.7157	DCB_se1_ag2_m_03 - phones	AY1	116.8057
116.8057	DCB_se1_ag2_m_03 - phones	K	116.8957
116.8957	DCB_se1_ag2_m_03 - phones	D	116.9557
116.8957	DCB_se1_ag2_m_03 - words	dog	117.2157
116.9557	DCB_se1_ag2_m_03 - phones	AO1	117.1757
117.1757	DCB_se1_ag2_m_03 - phones	G	117.2157
117.2157	DCB_se1_ag2_m_03 - phones	AY1	117.2457
117.2157	DCB_se1_ag2_m_03 - words	i	117.2457
117.2457	DCB_se1_ag2_m_03 - phones	N	117.3257
117.2457	DCB_se1_ag2_m_03 - words	know	117.3757
117.3257	DCB_se1_ag2_m_03 - phones	OW1	117.3757
117.3757	DCB_se1_ag2_m_03 - phones	F	117.4457
117.3757	DCB_se1_ag2_m_03 - words	for	117.4857
117.4457	DCB_se1_ag2_m_03 - phones	ER0	117.4857
117.4857	DCB_se1_ag2_m_03 - phones	SH	117.5957
117.4857	DCB_se1_ag2_m_03 - words	sure	117.7757
117.5957	DCB_se1_ag2_m_03 - phones	UH1	117.7457
117.7457	DCB_se1_ag2_m_03 - phones	R	117.7757
117.7757	DCB_se1_ag2_m_03 - phones	D	117.8757
117.7757	DCB_se1_ag2_m_03 - words	dog	118.2557
117.8757	DCB_se1_ag2_m_03 - phones	AO1	118.2057
118.2057	DCB_se1_ag2_m_03 - phones	G	118.2557
118.9023	DCB_se1_ag2_m_03 - phones	sil	119.0123
119.0123	DCB_se1_ag2_m_03 - words	i	119.0423
119.0123	DCB_se1_ag2_m_03 - phones	AY1	119.0423
119.0423	DCB_se1_ag2_m_03 - phones	sp	119.0723
119.0723	DCB_se1_ag2_m_03 - phones	K	119.1623
119.0723	DCB_se1_ag2_m_03 - words	can't	119.2923
119.1623	DCB_se1_ag2_m_03 - phones	AE1	119.2223
119.2223	DCB_se1_ag2_m_03 - phones	N	119.2923
119.2923	DCB_se1_ag2_m_03 - phones	IY1	119.3423
119.2923	DCB_se1_ag2_m_03 - words	even	119.4623
119.3423	DCB_se1_ag2_m_03 - phones	V	119.4023
119.4023	DCB_se1_ag2_m_03 - phones	IH0	119.4323
119.4323	DCB_se1_ag2_m_03 - phones	N	119.4623
119.4623	DCB_se1_ag2_m_03 - phones	IH0	119.4923
119.4623	DCB_se1_ag2_m_03 - words	explain	120.0723
119.4923	DCB_se1_ag2_m_03 - phones	K	119.5223
119.5223	DCB_se1_ag2_m_03 - phones	S	119.5923
119.5923	DCB_se1_ag2_m_03 - phones	P	119.6423
119.6423	DCB_se1_ag2_m_03 - phones	L	119.7023
119.7023	DCB_se1_ag2_m_03 - phones	EY1	119.8623
119.8623	DCB_se1_ag2_m_03 - phones	N	120.0723
120.0723	DCB_se1_ag2_m_03 - phones	sp	120.1323
120.1323	DCB_se1_ag2_m_03 - phones	B	120.1623
120.1323	DCB_se1_ag2_m_03 - words	but	120.3023
120.1623	DCB_se1_ag2_m_03 - phones	AH1	120.2323
120.2323	DCB_se1_ag2_m_03 - phones	T	120.3023
120.3023	DCB_se1_ag2_m_03 - phones	AH1	120.5923
120.3023	DCB_se1_ag2_m_03 - words	uh	120.5923
120.5923	DCB_se1_ag2_m_03 - phones	AY1	120.6823
120.5923	DCB_se1_ag2_m_03 - words	i	120.6823
120.6823	DCB_se1_ag2_m_03 - phones	N	120.7623
120.6823	DCB_se1_ag2_m_03 - words	know	120.8723
120.7623	DCB_se1_ag2_m_03 - phones	OW1	120.8723
120.8723	DCB_se1_ag2_m_03 - phones	F	120.9223
120.8723	DCB_se1_ag2_m_03 - words	from	121.0523
120.9223	DCB_se1_ag2_m_03 - phones	ER0	121.0123
121.0123	DCB_se1_ag2_m_03 - phones	M	121.0523
121.1687	DCB_se1_ag2_m_03 - phones	B	121.2387
121.1687	DCB_se1_ag2_m_03 - words	back	121.4287
121.2387	DCB_se1_ag2_m_03 - phones	AE1	121.3587
121.3587	DCB_se1_ag2_m_03 - phones	K	121.4287
121.4287	DCB_se1_ag2_m_03 - phones	DH	121.4787
121.4287	DCB_se1_ag2_m_03 - words	then	121.5887
121.4787	DCB_se1_ag2_m_03 - phones	EH1	121.5487
121.5487	DCB_se1_ag2_m_03 - phones	N	121.5887
121.5887	DCB_se1_ag2_m_03 - phones	T	121.6587
121.5887	DCB_se1_ag2_m_03 - words	to	121.7087
121.6587	DCB_se1_ag2_m_03 - phones	IH0	121.7087
121.7087	DCB_se1_ag2_m_03 - phones	N	121.8187
121.7087	DCB_se1_ag2_m_03 - words	now	122.1187
121.8187	DCB_se1_ag2_m_03 - phones	AW1	122.1187
122.1187	DCB_se1_ag2_m_03 - phones	IH0	122.1487
122.1187	DCB_se1_ag2_m_03 - words	it	122.1787
122.1487	DCB_se1_ag2_m_03 - phones	T	122.1787
122.1787	DCB_se1_ag2_m_03 - phones	S	122.2087
122.1787	DCB_se1_ag2_m_03 - words	s	122.2087
122.2087	DCB_se1_ag2_m_03 - phones	JH	122.2487
122.2087	DCB_se1_ag2_m_03 - words	just	122.5287
122.2487	DCB_se1_ag2_m_03 - phones	IH0	122.4387
122.4387	DCB_se1_ag2_m_03 - phones	S	122.4987
122.4987	DCB_se1_ag2_m_03 - phones	T	122.5287
122.5287	DCB_se1_ag2_m_03 - phones	TH	122.6287
122.5287	DCB_se1_ag2_m_03 - words	things	122.8387
122.6287	DCB_se1_ag2_m_03 - phones	IH1	122.7187
122.7187	DCB_se1_ag2_m_03 - phones	NG	122.7887
122.7887	DCB_se1_ag2_m_03 - phones	Z	122.8387
122.8387	DCB_se1_ag2_m_03 - phones	HH	122.8687
122.8387	DCB_se1_ag2_m_03 - words	has	122.9687
122.8687	DCB_se1_ag2_m_03 - phones	AH0	122.9187
122.9187	DCB_se1_ag2_m_03 - phones	Z	122.9687
122.9687	DCB_se1_ag2_m_03 - phones	CH	123.0787
122.9687	DCB_se1_ag2_m_03 - words	changed	123.3787
123.0787	DCB_se1_ag2_m_03 - phones	EY1	123.2587
123.2587	DCB_se1_ag2_m_03 - phones	N	123.3087
123.3087	DCB_se1_ag2_m_03 - phones	JH	123.3487
123.3487	DCB_se1_ag2_m_03 - phones	D	123.3787
123.3787	DCB_se1_ag2_m_03 - phones	F	123.4087
123.3787	DCB_se1_ag2_m_03 - words	from	123.4987
123.4087	DCB_se1_ag2_m_03 - phones	ER0	123.4387
123.4387	DCB_se1_ag2_m_03 - phones	M	123.4987
123.4987	DCB_se1_ag2_m_03 - phones	D	123.5987
123.4987	DCB_se1_ag2_m_03 - words	dog	123.9987
123.5987	DCB_se1_ag2_m_03 - phones	AO1	123.9387
123.9387	DCB_se1_ag2_m_03 - phones	G	123.9987
123.9987	DCB_se1_ag2_m_03 - phones	T	124.0987
123.9987	DCB_se1_ag2_m_03 - words	to	124.2887
124.0987	DCB_se1_ag2_m_03 - phones	UW1	124.2887
124.2887	DCB_se1_ag2_m_03 - phones	sp	124.3187
124.3187	DCB_se1_ag2_m_03 - phones	JH	124.4787
124.3187	DCB_se1_ag2_m_03 - words	joe	124.8387
124.4787	DCB_se1_ag2_m_03 - phones	OW1	124.8387
124.8387	DCB_se1_ag2_m_03 - phones	sp	124.9287
124.9287	DCB_se1_ag2_m_03 - phones	T	125.0587
124.9287	DCB_se1_ag2_m_03 - words	to	125.3387
125.0587	DCB_se1_ag2_m_03 - phones	AH0	125.3387
125.3387	DCB_se1_ag2_m_03 - phones	sp	125.3787
125.9567	DCB_se1_ag2_m_03 - phones	Y	126.0267
125.9567	DCB_se1_ag2_m_03 - words	you	126.0967
126.0267	DCB_se1_ag2_m_03 - phones	UW1	126.0967
126.0967	DCB_se1_ag2_m_03 - phones	N	126.1567
126.0967	DCB_se1_ag2_m_03 - words	know	126.2567
126.1567	DCB_se1_ag2_m_03 - phones	OW1	126.2567
126.2567	DCB_se1_ag2_m_03 - phones	N	126.3667
126.2567	DCB_se1_ag2_m_03 - words	now	126.4967
126.3667	DCB_se1_ag2_m_03 - phones	AW1	126.4967
126.4967	DCB_se1_ag2_m_03 - phones	P	126.5867
126.4967	DCB_se1_ag2_m_03 - words	people	126.7467
126.5867	DCB_se1_ag2_m_03 - phones	IY1	126.6367
126.6367	DCB_se1_ag2_m_03 - phones	P	126.6867
126.6867	DCB_se1_ag2_m_03 - phones	AH0	126.7167
126.7167	DCB_se1_ag2_m_03 - phones	L	126.7467
126.7467	DCB_se1_ag2_m_03 - phones	S	126.8567
126.7467	DCB_se1_ag2_m_03 - words	saying	127.1467
126.8567	DCB_se1_ag2_m_03 - phones	EY1	127.0667
127.0667	DCB_se1_ag2_m_03 - phones	IH0	127.0967
127.0967	DCB_se1_ag2_m_03 - phones	NG	127.1467
127.1467	DCB_se1_ag2_m_03 - phones	K	127.2867
127.1467	DCB_se1_ag2_m_03 - words	cuz	127.9367
127.2867	DCB_se1_ag2_m_03 - phones	AH1	127.6967
127.6967	DCB_se1_ag2_m_03 - phones	Z	127.9367
127.9367	DCB_se1_ag2_m_03 - phones	AH0	128.0467
127.9367	DCB_se1_ag2_m_03 - words	and	128.3867
128.0467	DCB_se1_ag2_m_03 - phones	N	128.3867
128.3867	DCB_se1_ag2_m_03 - phones	sp	128.4167
128.8136	DCB_se1_ag2_m_03 - phones	M	129.0236
128.8136	DCB_se1_ag2_m_03 - words	mo	129.5636
129.0236	DCB_se1_ag2_m_03 - phones	OW1	129.5636
130.7122	DCB_se1_ag2_m_03 - phones	sil	130.7522
130.7522	DCB_se1_ag2_m_03 - phones	AH0	130.9322
130.7522	DCB_se1_ag2_m_03 - words	and	131.0122
130.9322	DCB_se1_ag2_m_03 - phones	N	130.9622
130.9622	DCB_se1_ag2_m_03 - phones	D	131.0122
131.0122	DCB_se1_ag2_m_03 - phones	IH1	131.0622
131.0122	DCB_se1_ag2_m_03 - words	it	131.1122
131.0622	DCB_se1_ag2_m_03 - phones	T	131.1122
131.1122	DCB_se1_ag2_m_03 - words	s	131.1922
131.1122	DCB_se1_ag2_m_03 - phones	S	131.1922
131.1922	DCB_se1_ag2_m_03 - phones	JH	131.2322
131.1922	DCB_se1_ag2_m_03 - words	just	131.4622
131.2322	DCB_se1_ag2_m_03 - phones	IH0	131.3422
131.3422	DCB_se1_ag2_m_03 - phones	S	131.4622
131.4622	DCB_se1_ag2_m_03 - phones	L	131.5522
131.4622	DCB_se1_ag2_m_03 - words	like	131.7322
131.5522	DCB_se1_ag2_m_03 - phones	AY1	131.6622
131.6622	DCB_se1_ag2_m_03 - phones	K	131.7322
131.7322	DCB_se1_ag2_m_03 - phones	Y	131.7622
131.7322	DCB_se1_ag2_m_03 - words	you	131.8822
131.7622	DCB_se1_ag2_m_03 - phones	UW1	131.8822
131.8822	DCB_se1_ag2_m_03 - phones	N	131.9622
131.8822	DCB_se1_ag2_m_03 - words	know	132.2522
131.9622	DCB_se1_ag2_m_03 - phones	OW1	132.2522
132.2522	DCB_se1_ag2_m_03 - phones	sp	132.3522
133.8594	DCB_se1_ag2_m_03 - phones	HH	133.9294
133.8594	DCB_se1_ag2_m_03 - words	what	134.0894
133.9294	DCB_se1_ag2_m_03 - phones	W	133.9894
133.9860	DCB_se1_ag3_m_01 - phones	AH0	134.0360
133.9860	DCB_se1_ag3_m_01 - words	and	134.0960
133.9894	DCB_se1_ag2_m_03 - phones	AH1	134.0494
134.0360	DCB_se1_ag3_m_01 - phones	N	134.0660
134.0494	DCB_se1_ag2_m_03 - phones	T	134.0894
134.0660	DCB_se1_ag3_m_01 - phones	D	134.0960
134.0894	DCB_se1_ag2_m_03 - phones	Z	134.1694
134.0894	DCB_se1_ag2_m_03 - words	s	134.1694
134.0960	DCB_se1_ag3_m_01 - words	y-	134.1460
134.0960	DCB_se1_ag3_m_01 - phones	Y	134.1460
134.1460	DCB_se1_ag3_m_01 - phones	sp	134.1860
134.1694	DCB_se1_ag2_m_03 - phones	R	134.2494
134.1694	DCB_se1_ag2_m_03 - words	relevant	134.6894
134.2494	DCB_se1_ag2_m_03 - phones	EH1	134.3094
[truncated: 9,846 more rows]
