# Supplementary material for: Considering Performance in the Automated and Manual Coding of Sociolinguistic Variables: Lessons From Variable (ING)
Source: Front Artif Intell. 2021 Apr 29;4:648543. doi: 10.3389/frai.2021.648543 (PMC8117961; doi:10.3389/frai.2021.648543)
Supplement: Supplementary file 4 [file Data_Sheet_4.ZIP › CORAAL_Aligned_as_Tables/DCB_se1_ag3_f_03_1_txout.txt]

tmin	tier	text	tmax
0.4618	DCB_int_01 - phones	M	0.6418
0.4618	DCB_int_01 - words	mkay	0.9618
0.6418	DCB_int_01 - phones	K	0.7518
0.7518	DCB_int_01 - phones	EY1	0.9618
0.9618	DCB_int_01 - phones	sp	1.0318
1.0318	DCB_int_01 - phones	AE1	1.5218
1.0318	DCB_int_01 - words	and	1.6018
1.5218	DCB_int_01 - phones	N	1.6018
1.6018	DCB_int_01 - phones	sp	1.6418
1.6418	DCB_int_01 - phones	W	1.6818
1.6418	DCB_int_01 - words	what	1.7418
1.6818	DCB_int_01 - phones	AH1	1.7118
1.7118	DCB_int_01 - phones	T	1.7418
1.7418	DCB_int_01 - phones	S	1.7918
1.7418	DCB_int_01 - words	s	1.7918
1.7918	DCB_int_01 - phones	Y	1.8218
1.7918	DCB_int_01 - words	your	1.8818
1.8218	DCB_int_01 - phones	UH1	1.8518
1.8518	DCB_int_01 - phones	R	1.8818
1.8818	DCB_int_01 - phones	B	1.9318
1.8818	DCB_int_01 - words	birthday	2.2218
1.9318	DCB_int_01 - phones	ER1	1.9918
1.9918	DCB_int_01 - phones	TH	2.0518
2.0518	DCB_int_01 - phones	D	2.0818
2.0818	DCB_int_01 - phones	EY2	2.2218
2.2218	DCB_int_01 - phones	sp	6.7023
2.7546	DCB_se1_ag3_f_03 - phones	F	2.9446
2.7546	DCB_se1_ag3_f_03 - words	four	3.1946
2.9446	DCB_se1_ag3_f_03 - phones	AO1	3.0946
3.0946	DCB_se1_ag3_f_03 - phones	R	3.1946
3.1946	DCB_se1_ag3_f_03 - phones	TH	3.2746
3.1946	DCB_se1_ag3_f_03 - words	three	3.6546
3.2746	DCB_se1_ag3_f_03 - phones	R	3.3646
3.3646	DCB_se1_ag3_f_03 - phones	IY1	3.6546
3.6546	DCB_se1_ag3_f_03 - phones	sp	3.7646
3.7646	DCB_se1_ag3_f_03 - phones	S	3.9346
3.7646	DCB_se1_ag3_f_03 - words	seventy	4.2446
3.9346	DCB_se1_ag3_f_03 - phones	EH1	3.9846
3.9846	DCB_se1_ag3_f_03 - phones	V	4.0546
4.0546	DCB_se1_ag3_f_03 - phones	AH0	4.0846
4.0846	DCB_se1_ag3_f_03 - phones	N	4.1146
4.1146	DCB_se1_ag3_f_03 - phones	T	4.1546
4.1546	DCB_se1_ag3_f_03 - phones	IY0	4.2446
4.2446	DCB_se1_ag3_f_03 - phones	T	4.3746
4.2446	DCB_se1_ag3_f_03 - words	two	4.5846
4.3746	DCB_se1_ag3_f_03 - phones	UW1	4.5846
4.5846	DCB_se1_ag3_f_03 - phones	sp	8.2077
6.7023	DCB_int_01 - phones	AE1	6.9723
6.7023	DCB_int_01 - words	and	7.0623
6.9723	DCB_int_01 - phones	N	7.0623
7.0623	DCB_int_01 - phones	W	7.1123
7.0623	DCB_int_01 - words	where	7.2023
7.1123	DCB_int_01 - phones	EH1	7.1523
7.1523	DCB_int_01 - phones	R	7.2023
7.2023	DCB_int_01 - phones	W	7.2323
7.2023	DCB_int_01 - words	were	7.2823
7.2323	DCB_int_01 - phones	ER0	7.2823
7.2823	DCB_int_01 - phones	Y	7.3523
7.2823	DCB_int_01 - words	you	7.4023
7.3523	DCB_int_01 - phones	UW1	7.4023
7.4023	DCB_int_01 - phones	sp	7.4423
7.4423	DCB_int_01 - phones	B	7.4723
7.4423	DCB_int_01 - words	born	7.7223
7.4723	DCB_int_01 - phones	AO1	7.6123
7.6123	DCB_int_01 - phones	R	7.6423
7.6423	DCB_int_01 - phones	N	7.7223
7.7223	DCB_int_01 - phones	sp	7.8723
8.2077	DCB_se1_ag3_f_03 - phones	W	8.2677
8.2077	DCB_se1_ag3_f_03 - words	washington	8.6377
8.2677	DCB_se1_ag3_f_03 - phones	AA1	8.3577
8.3577	DCB_se1_ag3_f_03 - phones	SH	8.4477
8.4477	DCB_se1_ag3_f_03 - phones	IH0	8.4777
8.4777	DCB_se1_ag3_f_03 - phones	NG	8.5077
8.5077	DCB_se1_ag3_f_03 - phones	T	8.5677
8.5677	DCB_se1_ag3_f_03 - phones	AH0	8.5977
8.5977	DCB_se1_ag3_f_03 - phones	N	8.6377
8.6377	DCB_se1_ag3_f_03 - phones	D	8.7077
8.6377	DCB_se1_ag3_f_03 - words	dc	9.2077
8.7077	DCB_se1_ag3_f_03 - phones	IY1	8.8277
8.8277	DCB_se1_ag3_f_03 - phones	S	8.9377
8.9377	DCB_se1_ag3_f_03 - phones	IY1	9.2077
10.1490	DCB_int_01 - phones	HH	10.2190
10.1490	DCB_int_01 - words	what	10.3290
10.2190	DCB_int_01 - phones	W	10.2490
10.2490	DCB_int_01 - phones	AH1	10.2890
10.2890	DCB_int_01 - phones	T	10.3290
10.3290	DCB_int_01 - phones	N	10.3790
10.3290	DCB_int_01 - words	neighborhood	10.7290
10.3790	DCB_int_01 - phones	EY1	10.4990
10.4990	DCB_int_01 - phones	B	10.5590
10.5590	DCB_int_01 - phones	ER0	10.5890
10.5890	DCB_int_01 - phones	HH	10.6390
10.6390	DCB_int_01 - phones	UH2	10.6790
10.6790	DCB_int_01 - phones	D	10.7290
10.7290	DCB_int_01 - phones	D	10.7590
10.7290	DCB_int_01 - words	do	10.7990
10.7590	DCB_int_01 - phones	UW1	10.7990
10.7990	DCB_int_01 - phones	Y	10.8490
10.7990	DCB_int_01 - words	you	10.8990
10.8490	DCB_int_01 - phones	UW1	10.8990
10.8990	DCB_int_01 - phones	sp	10.9790
10.9790	DCB_int_01 - phones	K	11.0190
10.9790	DCB_int_01 - words	call	11.3290
11.0190	DCB_int_01 - phones	AO1	11.2690
11.2690	DCB_int_01 - phones	L	11.3290
11.3290	DCB_int_01 - phones	L	11.3990
11.3290	DCB_int_01 - words	like	11.5090
11.3990	DCB_int_01 - phones	AY1	11.4490
11.4490	DCB_int_01 - phones	K	11.5090
11.5090	DCB_int_01 - phones	sp	11.5690
11.5690	DCB_int_01 - phones	Y	11.6290
11.5690	DCB_int_01 - words	your	11.7290
11.6290	DCB_int_01 - phones	UH1	11.6690
11.6690	DCB_int_01 - phones	R	11.7290
11.7290	DCB_int_01 - phones	sp	11.7590
11.7590	DCB_int_01 - phones	N	11.7990
11.7590	DCB_int_01 - words	neighborhood	12.2890
11.7990	DCB_int_01 - phones	EY1	11.9090
11.9090	DCB_int_01 - phones	B	11.9690
11.9690	DCB_int_01 - phones	ER0	11.9990
11.9990	DCB_int_01 - phones	HH	12.1090
12.1090	DCB_int_01 - phones	UH2	12.1390
12.1390	DCB_int_01 - phones	D	12.2890
12.2890	DCB_int_01 - phones	sp	12.3790
13.7021	DCB_se1_ag3_f_03 - words	i	13.8121
13.7021	DCB_se1_ag3_f_03 - phones	AY1	13.8121
13.8121	DCB_se1_ag3_f_03 - phones	W	13.8921
13.8121	DCB_se1_ag3_f_03 - words	wanna	14.0321
13.8921	DCB_se1_ag3_f_03 - phones	AA1	13.9421
13.9421	DCB_se1_ag3_f_03 - phones	N	13.9721
13.9721	DCB_se1_ag3_f_03 - phones	AH0	14.0321
14.0321	DCB_se1_ag3_f_03 - phones	S	14.1321
14.0321	DCB_se1_ag3_f_03 - words	say	14.5721
14.1321	DCB_se1_ag3_f_03 - phones	EY1	14.5721
14.5721	DCB_se1_ag3_f_03 - phones	sp	15.0699
15.0699	DCB_se1_ag3_f_03 - phones	EH1	15.1599
15.0699	DCB_se1_ag3_f_03 - words	anywhere	15.3799
15.1599	DCB_se1_ag3_f_03 - phones	N	15.1999
15.1999	DCB_se1_ag3_f_03 - phones	IY0	15.2399
15.2399	DCB_se1_ag3_f_03 - phones	W	15.2999
15.2999	DCB_se1_ag3_f_03 - phones	EH2	15.3499
15.3499	DCB_se1_ag3_f_03 - phones	R	15.3799
15.3799	DCB_se1_ag3_f_03 - phones	AH1	15.5199
15.3799	DCB_se1_ag3_f_03 - words	uptown	16.0099
15.5199	DCB_se1_ag3_f_03 - phones	P	15.5699
15.5699	DCB_se1_ag3_f_03 - phones	T	15.6799
15.6799	DCB_se1_ag3_f_03 - phones	AW1	15.8799
15.8799	DCB_se1_ag3_f_03 - phones	N	16.0099
16.1163	DCB_int_01 - phones	AH1	16.2163
16.1163	DCB_int_01 - words	uptown	16.6863
16.2163	DCB_int_01 - phones	P	16.3063
16.3063	DCB_int_01 - phones	T	16.3963
16.3963	DCB_int_01 - phones	AW1	16.5263
16.5263	DCB_int_01 - phones	N	16.6863
16.6863	DCB_int_01 - phones	sp	16.7163
16.6899	DCB_se1_ag3_f_03 - phones	sil	16.7599
16.7163	DCB_int_01 - phones	S	16.7463
16.7163	DCB_int_01 - words	so	16.7963
16.7463	DCB_int_01 - phones	OW1	16.7963
16.7599	DCB_se1_ag3_f_03 - phones	M	16.9499
16.7599	DCB_se1_ag3_f_03 - words	mm-hm	17.2099
16.7963	DCB_int_01 - phones	W	16.8263
16.7963	DCB_int_01 - words	we	16.8763
16.8263	DCB_int_01 - phones	IY1	16.8763
16.8763	DCB_int_01 - words	<unk>	16.9063
16.8763	DCB_int_01 - phones	spn	16.9063
16.9063	DCB_int_01 - phones	JH	16.9363
16.9063	DCB_int_01 - words	just	17.0463
16.9363	DCB_int_01 - phones	IH0	16.9763
16.9499	DCB_se1_ag3_f_03 - phones	HH	17.0399
16.9763	DCB_int_01 - phones	S	17.0163
17.0163	DCB_int_01 - phones	T	17.0463
17.0399	DCB_se1_ag3_f_03 - phones	M	17.2099
17.0463	DCB_int_01 - phones	P	17.0763
17.0463	DCB_int_01 - words	put	17.2163
17.0763	DCB_int_01 - phones	UH1	17.1563
17.1563	DCB_int_01 - phones	T	17.2163
17.2163	DCB_int_01 - phones	AH1	17.2763
17.2163	DCB_int_01 - words	uptown	17.7263
17.2763	DCB_int_01 - phones	P	17.3663
17.3663	DCB_int_01 - phones	T	17.4263
17.4263	DCB_int_01 - phones	AW1	17.5963
17.5963	DCB_int_01 - phones	N	17.7263
17.7263	DCB_int_01 - phones	sp	19.0933
17.7343	DCB_se1_ag3_f_03 - phones	sil	17.7843
17.7843	DCB_se1_ag3_f_03 - phones	Y	17.8643
17.7843	DCB_se1_ag3_f_03 - words	yup	18.0543
17.8643	DCB_se1_ag3_f_03 - phones	AH1	17.9343
17.9343	DCB_se1_ag3_f_03 - phones	P	18.0543
19.0933	DCB_int_01 - phones	AH1	19.4833
19.0933	DCB_int_01 - words	um	19.6333
19.4833	DCB_int_01 - phones	M	19.6333
19.6333	DCB_int_01 - phones	sp	19.6633
19.6633	DCB_int_01 - phones	AE1	19.7433
19.6633	DCB_int_01 - words	and	19.8133
19.7433	DCB_int_01 - phones	N	19.8133
19.8133	DCB_int_01 - phones	Y	19.8733
19.8133	DCB_int_01 - words	you've	19.9733
19.8733	DCB_int_01 - phones	UW1	19.9133
19.9133	DCB_int_01 - phones	V	19.9733
19.9733	DCB_int_01 - phones	L	20.0133
19.9733	DCB_int_01 - words	lived	20.1033
20.0133	DCB_int_01 - phones	IH1	20.0433
20.0433	DCB_int_01 - phones	V	20.0733
20.0733	DCB_int_01 - phones	D	20.1033
20.1033	DCB_int_01 - phones	HH	20.1533
20.1033	DCB_int_01 - words	here	20.2333
20.1533	DCB_int_01 - phones	IY1	20.1833
20.1833	DCB_int_01 - phones	R	20.2333
20.2333	DCB_int_01 - phones	AO1	20.2633
20.2333	DCB_int_01 - words	all	20.3233
20.2633	DCB_int_01 - phones	L	20.3233
20.3233	DCB_int_01 - phones	Y	20.3533
20.3233	DCB_int_01 - words	your	20.4333
20.3533	DCB_int_01 - phones	UH1	20.3833
20.3833	DCB_int_01 - phones	R	20.4333
20.4333	DCB_int_01 - phones	L	20.4933
20.4333	DCB_int_01 - words	life	20.6933
20.4933	DCB_int_01 - phones	AY1	20.6033
20.6033	DCB_int_01 - phones	F	20.6933
20.6933	DCB_int_01 - phones	sp	20.8333
22.4287	DCB_int_01 - phones	HH	22.5187
22.4287	DCB_int_01 - words	have	22.5787
22.5187	DCB_int_01 - phones	AE1	22.5487
22.5487	DCB_int_01 - phones	V	22.5787
22.5787	DCB_int_01 - phones	Y	22.6087
22.5787	DCB_int_01 - words	you	22.6687
22.6087	DCB_int_01 - phones	UW1	22.6687
22.6687	DCB_int_01 - phones	L	22.7187
22.6687	DCB_int_01 - words	lived	22.8587
22.7187	DCB_int_01 - phones	IH1	22.7487
22.7487	DCB_int_01 - phones	V	22.7987
22.7987	DCB_int_01 - phones	D	22.8587
22.8587	DCB_int_01 - phones	sp	22.8987
22.8987	DCB_int_01 - phones	EH1	22.9887
22.8987	DCB_int_01 - words	anywhere	23.2487
22.9887	DCB_int_01 - phones	N	23.0387
23.0387	DCB_int_01 - phones	IY0	23.1187
23.1187	DCB_int_01 - phones	W	23.1887
23.1887	DCB_int_01 - phones	EH2	23.2187
23.2187	DCB_int_01 - phones	R	23.2487
23.2487	DCB_int_01 - phones	EH1	23.4287
23.2487	DCB_int_01 - words	else	23.6187
23.4287	DCB_int_01 - phones	L	23.5087
23.5087	DCB_int_01 - phones	S	23.6187
23.6187	DCB_int_01 - phones	sp	24.2201
24.0001	DCB_se1_ag3_f_03 - phones	sil	24.0401
24.0401	DCB_se1_ag3_f_03 - phones	AH1	24.2401
24.0401	DCB_se1_ag3_f_03 - words	um	24.3401
24.2201	DCB_int_01 - phones	IY1	24.2501
24.2201	DCB_int_01 - words	even	24.3401
24.2401	DCB_se1_ag3_f_03 - phones	M	24.3401
24.2501	DCB_int_01 - phones	V	24.2801
24.2801	DCB_int_01 - phones	IH0	24.3101
24.3101	DCB_int_01 - phones	N	24.3401
24.3401	DCB_int_01 - phones	T	24.4101
24.3401	DCB_se1_ag3_f_03 - phones	Y	24.4301
24.3401	DCB_se1_ag3_f_03 - words	yeah	24.5801
24.3401	DCB_int_01 - words	temporarily	24.8601
24.4101	DCB_int_01 - phones	EH2	24.4801
24.4301	DCB_se1_ag3_f_03 - phones	AE1	24.5801
24.4801	DCB_int_01 - phones	M	24.5101
24.5101	DCB_int_01 - phones	P	24.5401
24.5401	DCB_int_01 - phones	ER0	24.6001
24.6001	DCB_int_01 - phones	EH1	24.6801
24.6801	DCB_int_01 - phones	R	24.7201
24.7201	DCB_int_01 - phones	AH0	24.7801
24.7793	DCB_se1_ag3_f_03 - phones	sil	24.8193
24.7801	DCB_int_01 - phones	L	24.8301
24.8193	DCB_se1_ag3_f_03 - phones	AY1	24.9393
24.8193	DCB_se1_ag3_f_03 - words	i've	24.9993
24.8301	DCB_int_01 - phones	IY0	24.8601
24.8601	DCB_int_01 - phones	sp	24.9401
24.9393	DCB_se1_ag3_f_03 - phones	V	24.9993
24.9993	DCB_se1_ag3_f_03 - phones	L	25.0493
24.9993	DCB_se1_ag3_f_03 - words	lived	25.3693
25.0493	DCB_se1_ag3_f_03 - phones	IH1	25.2093
25.2093	DCB_se1_ag3_f_03 - phones	V	25.2693
25.2693	DCB_se1_ag3_f_03 - phones	D	25.3693
25.3693	DCB_se1_ag3_f_03 - phones	IH1	25.8493
25.3693	DCB_se1_ag3_f_03 - words	in	25.9693
25.8493	DCB_se1_ag3_f_03 - phones	N	25.9693
25.9693	DCB_se1_ag3_f_03 - phones	sp	26.0393
27.1391	DCB_se1_ag3_f_03 - phones	P	27.2391
27.1391	DCB_se1_ag3_f_03 - words	pennsylvania	27.7891
27.2391	DCB_se1_ag3_f_03 - phones	EH2	27.2791
27.2791	DCB_se1_ag3_f_03 - phones	N	27.3391
27.3391	DCB_se1_ag3_f_03 - phones	S	27.3691
27.3691	DCB_se1_ag3_f_03 - phones	AH0	27.3991
27.3991	DCB_se1_ag3_f_03 - phones	L	27.4291
27.4291	DCB_se1_ag3_f_03 - phones	V	27.4691
27.4691	DCB_se1_ag3_f_03 - phones	EY1	27.5991
27.5991	DCB_se1_ag3_f_03 - phones	N	27.6691
27.6691	DCB_se1_ag3_f_03 - phones	Y	27.7491
27.7491	DCB_se1_ag3_f_03 - phones	AH0	27.7891
27.7891	DCB_se1_ag3_f_03 - phones	sp	27.8191
27.8191	DCB_se1_ag3_f_03 - phones	HH	27.9291
27.8191	DCB_se1_ag3_f_03 - words	harrisburg	28.3291
27.9291	DCB_se1_ag3_f_03 - phones	EH1	27.9991
27.9991	DCB_se1_ag3_f_03 - phones	R	28.0391
28.0391	DCB_se1_ag3_f_03 - phones	IH0	28.0891
28.0891	DCB_se1_ag3_f_03 - phones	S	28.1491
28.1491	DCB_se1_ag3_f_03 - phones	B	28.2091
28.2091	DCB_se1_ag3_f_03 - phones	ER0	28.2991
28.2991	DCB_se1_ag3_f_03 - phones	G	28.3291
28.3291	DCB_se1_ag3_f_03 - phones	P	28.3991
28.3291	DCB_se1_ag3_f_03 - words	pennsylvania	28.9191
28.3991	DCB_se1_ag3_f_03 - phones	EH2	28.4291
28.4291	DCB_se1_ag3_f_03 - phones	N	28.4891
28.4891	DCB_se1_ag3_f_03 - phones	S	28.5591
28.5591	DCB_se1_ag3_f_03 - phones	AH0	28.5891
28.5891	DCB_se1_ag3_f_03 - phones	L	28.6191
28.6191	DCB_se1_ag3_f_03 - phones	V	28.6491
28.6491	DCB_se1_ag3_f_03 - phones	EY1	28.7991
28.7991	DCB_se1_ag3_f_03 - phones	N	28.8291
28.8291	DCB_se1_ag3_f_03 - phones	Y	28.8891
28.8891	DCB_se1_ag3_f_03 - phones	AH0	28.9191
28.9191	DCB_se1_ag3_f_03 - phones	sp	30.9361
29.5948	DCB_int_01 - phones	HH	29.7248
29.5948	DCB_int_01 - words	how	29.8148
29.7248	DCB_int_01 - phones	AW1	29.8148
29.8148	DCB_int_01 - phones	L	29.8548
29.8148	DCB_int_01 - words	long	30.1448
29.8548	DCB_int_01 - phones	AO1	29.8848
29.8848	DCB_int_01 - phones	NG	30.1448
30.9361	DCB_se1_ag3_f_03 - phones	spn	31.0061
30.9361	DCB_se1_ag3_f_03 - words	<unk>	31.0061
31.4223	DCB_se1_ag3_f_03 - phones	sil	31.4823
31.4823	DCB_se1_ag3_f_03 - phones	L	31.5123
31.4823	DCB_se1_ag3_f_03 - words	let	31.5823
31.5123	DCB_se1_ag3_f_03 - phones	EH1	31.5423
31.5423	DCB_se1_ag3_f_03 - phones	T	31.5823
31.5823	DCB_se1_ag3_f_03 - words	s	31.6123
31.5823	DCB_se1_ag3_f_03 - phones	S	31.6123
31.6123	DCB_se1_ag3_f_03 - phones	S	31.7223
31.6123	DCB_se1_ag3_f_03 - words	see	31.9623
31.7223	DCB_se1_ag3_f_03 - phones	IY1	31.9623
32.6801	DCB_se1_ag3_f_03 - words	i	32.7201
32.6801	DCB_se1_ag3_f_03 - phones	AY1	32.7201
32.7201	DCB_se1_ag3_f_03 - phones	sp	32.7501
32.7501	DCB_se1_ag3_f_03 - phones	W	32.8201
32.7501	DCB_se1_ag3_f_03 - words	wanna	32.9101
32.8201	DCB_se1_ag3_f_03 - phones	AA1	32.8501
32.8501	DCB_se1_ag3_f_03 - phones	N	32.8801
32.8801	DCB_se1_ag3_f_03 - phones	AH0	32.9101
32.9101	DCB_se1_ag3_f_03 - phones	S	32.9701
32.9101	DCB_se1_ag3_f_03 - words	say	33.0301
32.9701	DCB_se1_ag3_f_03 - phones	EY1	33.0301
33.0301	DCB_se1_ag3_f_03 - phones	M	33.1101
33.0301	DCB_se1_ag3_f_03 - words	maybe	33.2601
33.1101	DCB_se1_ag3_f_03 - phones	EY1	33.2001
33.2001	DCB_se1_ag3_f_03 - phones	B	33.2301
33.2301	DCB_se1_ag3_f_03 - phones	IY0	33.2601
33.2601	DCB_se1_ag3_f_03 - phones	L	33.3301
33.2601	DCB_se1_ag3_f_03 - words	like	33.4501
33.3301	DCB_se1_ag3_f_03 - phones	AY1	33.4001
33.4001	DCB_se1_ag3_f_03 - phones	K	33.4501
33.4501	DCB_se1_ag3_f_03 - phones	sp	33.9301
33.9301	DCB_se1_ag3_f_03 - phones	TH	33.9601
33.9301	DCB_se1_ag3_f_03 - words	three	34.1001
33.9601	DCB_se1_ag3_f_03 - phones	R	34.0201
34.0201	DCB_se1_ag3_f_03 - phones	IY1	34.1001
34.1001	DCB_se1_ag3_f_03 - phones	Y	34.6801
34.1001	DCB_se1_ag3_f_03 - words	years	35.5301
34.6801	DCB_se1_ag3_f_03 - phones	ER0	34.8801
34.8801	DCB_se1_ag3_f_03 - phones	Z	35.5301
38.0238	DCB_int_01 - phones	AH0	38.1238
38.0238	DCB_int_01 - words	and	38.1938
38.1238	DCB_int_01 - phones	N	38.1938
38.1938	DCB_int_01 - phones	W	38.2338
38.1938	DCB_int_01 - words	where	38.3138
38.2338	DCB_int_01 - phones	EH1	38.2838
38.2838	DCB_int_01 - phones	R	38.3138
38.3138	DCB_int_01 - phones	D	38.3438
38.3138	DCB_int_01 - words	d	38.3438
38.3438	DCB_int_01 - phones	Y	38.3738
38.3438	DCB_int_01 - words	you	38.4038
38.3738	DCB_int_01 - phones	UW1	38.4038
38.4038	DCB_int_01 - phones	G	38.4338
38.4038	DCB_int_01 - words	go	38.4938
38.4338	DCB_int_01 - phones	OW1	38.4938
38.4938	DCB_int_01 - phones	T	38.5338
38.4938	DCB_int_01 - words	to	38.5738
38.5338	DCB_int_01 - phones	AH0	38.5738
38.5738	DCB_int_01 - phones	S	38.6938
38.5738	DCB_int_01 - words	school	38.9338
38.6938	DCB_int_01 - phones	K	38.7338
38.7338	DCB_int_01 - phones	UW1	38.7638
38.7638	DCB_int_01 - phones	L	38.9338
39.5708	DCB_se1_ag3_f_03 - words	uh	40.2608
39.5708	DCB_se1_ag3_f_03 - phones	AH1	40.2608
40.2608	DCB_se1_ag3_f_03 - words	i	40.3808
40.2608	DCB_se1_ag3_f_03 - phones	AY1	40.3808
40.3808	DCB_se1_ag3_f_03 - phones	G	40.4508
40.3808	DCB_se1_ag3_f_03 - words	graduated	40.7908
40.4508	DCB_se1_ag3_f_03 - phones	R	40.5008
40.5008	DCB_se1_ag3_f_03 - phones	AE1	40.5708
40.5708	DCB_se1_ag3_f_03 - phones	JH	40.6308
40.6308	DCB_se1_ag3_f_03 - phones	UW0	40.6708
40.6708	DCB_se1_ag3_f_03 - phones	EY2	40.7008
40.7008	DCB_se1_ag3_f_03 - phones	T	40.7308
40.7308	DCB_se1_ag3_f_03 - phones	IH0	40.7608
40.7608	DCB_se1_ag3_f_03 - phones	D	40.7908
40.7908	DCB_se1_ag3_f_03 - phones	F	40.8508
40.7908	DCB_se1_ag3_f_03 - words	from	40.9108
40.8508	DCB_se1_ag3_f_03 - phones	ER0	40.8808
40.8808	DCB_se1_ag3_f_03 - phones	M	40.9108
40.9108	DCB_se1_ag3_f_03 - phones	TN	41.8508
40.9108	DCB_se1_ag3_f_03 - words	rdx	41.8508
41.8508	DCB_se1_ag3_f_03 - phones	sp	45.2591
45.2591	DCB_se1_ag3_f_03 - phones	HH	45.3491
45.2591	DCB_se1_ag3_f_03 - words	high	45.4191
45.3491	DCB_se1_ag3_f_03 - phones	AY1	45.4191
45.4191	DCB_se1_ag3_f_03 - phones	sp	45.4491
45.4491	DCB_se1_ag3_f_03 - phones	S	45.5791
45.4491	DCB_se1_ag3_f_03 - words	school	45.8491
45.5791	DCB_se1_ag3_f_03 - phones	K	45.6291
45.6291	DCB_se1_ag3_f_03 - phones	UW1	45.8191
45.8191	DCB_se1_ag3_f_03 - phones	L	45.8491
45.8491	DCB_se1_ag3_f_03 - phones	sp	45.8791
45.8791	DCB_se1_ag3_f_03 - phones	IH0	45.9691
45.8791	DCB_se1_ag3_f_03 - words	in	46.0291
45.9691	DCB_se1_ag3_f_03 - phones	N	46.0291
46.0291	DCB_se1_ag3_f_03 - phones	D	46.0891
46.0291	DCB_se1_ag3_f_03 - words	dc	46.5891
46.0891	DCB_se1_ag3_f_03 - phones	IY1	46.2291
46.2291	DCB_se1_ag3_f_03 - phones	S	46.3891
46.3891	DCB_se1_ag3_f_03 - phones	IY1	46.5891
46.5891	DCB_se1_ag3_f_03 - phones	sp	50.5852
49.1705	DCB_int_01 - phones	AH0	49.2205
49.1705	DCB_int_01 - words	and	49.2605
49.2205	DCB_int_01 - phones	N	49.2605
49.2605	DCB_int_01 - phones	W	49.3205
49.2605	DCB_int_01 - words	what	49.3905
49.3205	DCB_int_01 - phones	AH1	49.3505
49.3505	DCB_int_01 - phones	T	49.3905
49.3905	DCB_int_01 - phones	D	49.4205
49.3905	DCB_int_01 - words	do	49.4505
49.4205	DCB_int_01 - phones	UW1	49.4505
49.4505	DCB_int_01 - phones	Y	49.5005
49.4505	DCB_int_01 - words	you	49.5405
49.5005	DCB_int_01 - phones	UW1	49.5405
49.5405	DCB_int_01 - phones	D	49.6005
49.5405	DCB_int_01 - words	do	49.6505
49.6005	DCB_int_01 - phones	UW1	49.6505
49.6505	DCB_int_01 - phones	sp	49.6805
49.6805	DCB_int_01 - phones	N	49.7305
49.6805	DCB_int_01 - words	now	49.8705
49.7305	DCB_int_01 - phones	AW1	49.8705
49.8705	DCB_int_01 - phones	sp	50.0205
50.5852	DCB_se1_ag3_f_03 - phones	N	50.7052
50.5852	DCB_se1_ag3_f_03 - words	now	51.4052
50.7052	DCB_se1_ag3_f_03 - phones	AW1	51.4052
51.5335	DCB_se1_ag3_f_03 - phones	sil	51.6035
51.6035	DCB_se1_ag3_f_03 - words	i	51.8435
51.6035	DCB_se1_ag3_f_03 - phones	AY1	51.8435
51.8435	DCB_se1_ag3_f_03 - phones	sp	51.8735
51.8735	DCB_se1_ag3_f_03 - phones	EY1	52.0335
51.8735	DCB_se1_ag3_f_03 - words	am	52.4335
52.0335	DCB_se1_ag3_f_03 - phones	EH1	52.1335
52.1335	DCB_se1_ag3_f_03 - phones	M	52.4335
52.6292	DCB_se1_ag3_f_03 - phones	sil	52.6692
52.6692	DCB_se1_ag3_f_03 - words	<unk>	52.7492
52.6692	DCB_se1_ag3_f_03 - phones	spn	52.7492
52.9650	DCB_se1_ag3_f_03 - phones	AH0	53.0450
52.9650	DCB_se1_ag3_f_03 - words	an	53.1150
53.0450	DCB_se1_ag3_f_03 - phones	N	53.1150
53.1150	DCB_se1_ag3_f_03 - phones	AA2	53.2050
53.1150	DCB_se1_ag3_f_03 - words	entrepreneur	53.9150
53.2050	DCB_se1_ag3_f_03 - phones	N	53.2550
53.2550	DCB_se1_ag3_f_03 - phones	T	53.3050
53.3050	DCB_se1_ag3_f_03 - phones	R	53.3350
53.3350	DCB_se1_ag3_f_03 - phones	AH0	53.3650
53.3650	DCB_se1_ag3_f_03 - phones	P	53.4250
53.4250	DCB_se1_ag3_f_03 - phones	R	53.4550
53.4550	DCB_se1_ag3_f_03 - phones	AH0	53.4850
53.4850	DCB_se1_ag3_f_03 - phones	N	53.5550
53.5550	DCB_se1_ag3_f_03 - phones	UH1	53.8450
53.8450	DCB_se1_ag3_f_03 - phones	R	53.9150
53.9150	DCB_se1_ag3_f_03 - phones	sp	55.0154
54.1365	DCB_int_01 - phones	M	54.3165
54.1365	DCB_int_01 - words	mm-hm	54.4165
54.3165	DCB_int_01 - phones	HH	54.3465
54.3465	DCB_int_01 - phones	M	54.4165
55.0154	DCB_se1_ag3_f_03 - words	i	55.4854
55.0154	DCB_se1_ag3_f_03 - phones	AY1	55.4854
55.4854	DCB_se1_ag3_f_03 - phones	sp	55.5254
55.5254	DCB_se1_ag3_f_03 - phones	D	55.5854
55.5254	DCB_se1_ag3_f_03 - words	do	55.6854
55.5854	DCB_se1_ag3_f_03 - phones	UW1	55.6854
55.6854	DCB_se1_ag3_f_03 - phones	F	55.9154
55.6854	DCB_se1_ag3_f_03 - words	fitness	56.3654
55.9154	DCB_se1_ag3_f_03 - phones	IH1	55.9754
55.9754	DCB_se1_ag3_f_03 - phones	T	56.0554
56.0554	DCB_se1_ag3_f_03 - phones	N	56.1554
56.1554	DCB_se1_ag3_f_03 - phones	AH0	56.2554
56.2554	DCB_se1_ag3_f_03 - phones	S	56.3654
56.3654	DCB_se1_ag3_f_03 - phones	F	56.4954
56.3654	DCB_se1_ag3_f_03 - words	for	56.9054
56.4954	DCB_se1_ag3_f_03 - phones	AO1	56.7454
56.7454	DCB_se1_ag3_f_03 - phones	R	56.9054
57.9766	DCB_se1_ag3_f_03 - phones	CH	58.1466
57.9766	DCB_se1_ag3_f_03 - words	children	58.7666
58.1466	DCB_se1_ag3_f_03 - phones	IH1	58.2166
58.2166	DCB_se1_ag3_f_03 - phones	L	58.3266
58.3266	DCB_se1_ag3_f_03 - phones	D	58.4066
58.4066	DCB_se1_ag3_f_03 - phones	R	58.4466
58.4466	DCB_se1_ag3_f_03 - phones	AH0	58.4966
58.4966	DCB_se1_ag3_f_03 - phones	N	58.7666
60.5783	DCB_se1_ag3_f_03 - phones	AE1	60.6883
60.5783	DCB_se1_ag3_f_03 - words	and	60.7383
60.6883	DCB_se1_ag3_f_03 - phones	N	60.7383
60.7383	DCB_se1_ag3_f_03 - phones	AH0	60.7883
60.7383	DCB_se1_ag3_f_03 - words	adults	61.0483
60.7883	DCB_se1_ag3_f_03 - phones	D	60.8383
60.8383	DCB_se1_ag3_f_03 - phones	AH1	60.8883
60.8883	DCB_se1_ag3_f_03 - phones	L	60.9583
60.9583	DCB_se1_ag3_f_03 - phones	T	60.9983
60.9983	DCB_se1_ag3_f_03 - phones	S	61.0483
61.0483	DCB_se1_ag3_f_03 - phones	T	61.1383
61.0483	DCB_se1_ag3_f_03 - words	too	61.2383
61.1383	DCB_se1_ag3_f_03 - phones	UW1	61.2383
61.2383	DCB_se1_ag3_f_03 - phones	sp	61.2683
61.2683	DCB_se1_ag3_f_03 - phones	B	61.3083
61.2683	DCB_se1_ag3_f_03 - words	but	61.3783
61.3083	DCB_se1_ag3_f_03 - phones	AH1	61.3383
61.3383	DCB_se1_ag3_f_03 - phones	T	61.3783
61.3783	DCB_se1_ag3_f_03 - phones	M	61.4383
61.3783	DCB_se1_ag3_f_03 - words	mostly	61.6283
61.4383	DCB_se1_ag3_f_03 - phones	OW1	61.4883
61.4883	DCB_se1_ag3_f_03 - phones	S	61.5683
61.5683	DCB_se1_ag3_f_03 - phones	L	61.5983
61.5983	DCB_se1_ag3_f_03 - phones	IY0	61.6283
61.6283	DCB_se1_ag3_f_03 - phones	F	61.7083
61.6283	DCB_se1_ag3_f_03 - words	for	61.7583
61.7083	DCB_se1_ag3_f_03 - phones	ER0	61.7583
61.7583	DCB_se1_ag3_f_03 - phones	CH	61.8783
61.7583	DCB_se1_ag3_f_03 - words	children	62.2983
61.8783	DCB_se1_ag3_f_03 - phones	IH1	61.9283
61.9283	DCB_se1_ag3_f_03 - phones	L	62.0083
62.0083	DCB_se1_ag3_f_03 - phones	D	62.0683
62.0683	DCB_se1_ag3_f_03 - phones	R	62.0983
62.0983	DCB_se1_ag3_f_03 - phones	AH0	62.1283
62.1283	DCB_se1_ag3_f_03 - phones	N	62.2983
68.6428	DCB_int_01 - phones	AE1	68.7228
68.6428	DCB_int_01 - words	and	69.2628
68.7228	DCB_int_01 - phones	N	69.2628
69.2628	DCB_int_01 - phones	sp	69.4428
69.4428	DCB_int_01 - phones	HH	69.4928
69.4428	DCB_int_01 - words	where	69.5828
69.4928	DCB_int_01 - phones	W	69.5228
69.5228	DCB_int_01 - phones	EH1	69.5528
69.5528	DCB_int_01 - phones	R	69.5828
69.5828	DCB_int_01 - phones	W	69.6128
69.5828	DCB_int_01 - words	were	69.6428
69.6128	DCB_int_01 - phones	ER0	69.6428
69.6428	DCB_int_01 - phones	Y	69.7028
69.6428	DCB_int_01 - words	your	69.7928
69.7028	DCB_int_01 - phones	UH1	69.7428
69.7428	DCB_int_01 - phones	R	69.7928
69.7928	DCB_int_01 - phones	P	69.8228
69.7928	DCB_int_01 - words	parents	70.1528
69.8228	DCB_int_01 - phones	EH1	69.9828
69.9828	DCB_int_01 - phones	R	70.0128
70.0128	DCB_int_01 - phones	AH0	70.0528
70.0528	DCB_int_01 - phones	N	70.0828
70.0828	DCB_int_01 - phones	T	70.1128
70.1128	DCB_int_01 - phones	S	70.1528
70.1528	DCB_int_01 - phones	sp	70.2028
70.2028	DCB_int_01 - phones	B	70.2328
70.2028	DCB_int_01 - words	born	70.4128
70.2328	DCB_int_01 - phones	AO1	70.3128
70.3128	DCB_int_01 - phones	R	70.3628
70.3628	DCB_int_01 - phones	N	70.4128
70.4128	DCB_int_01 - phones	sp	73.1630
71.8882	DCB_se1_ag3_f_03 - words	i	72.0082
71.8882	DCB_se1_ag3_f_03 - phones	AY1	72.0082
72.0082	DCB_se1_ag3_f_03 - phones	TH	72.0982
72.0082	DCB_se1_ag3_f_03 - words	think	72.2082
72.0982	DCB_se1_ag3_f_03 - phones	IH1	72.1382
72.1382	DCB_se1_ag3_f_03 - phones	NG	72.1782
72.1782	DCB_se1_ag3_f_03 - phones	K	72.2082
72.2082	DCB_se1_ag3_f_03 - phones	sp	72.2482
72.2482	DCB_se1_ag3_f_03 - phones	B	72.3082
72.2482	DCB_se1_ag3_f_03 - words	both	72.4282
72.3082	DCB_se1_ag3_f_03 - phones	OW1	72.3782
72.3782	DCB_se1_ag3_f_03 - phones	TH	72.4282
72.4282	DCB_se1_ag3_f_03 - phones	AH0	72.4582
72.4282	DCB_se1_ag3_f_03 - words	of	72.4882
72.4582	DCB_se1_ag3_f_03 - phones	V	72.4882
72.4882	DCB_se1_ag3_f_03 - phones	DH	72.5182
72.4882	DCB_se1_ag3_f_03 - words	them	72.5782
72.5182	DCB_se1_ag3_f_03 - phones	AH0	72.5482
72.5482	DCB_se1_ag3_f_03 - phones	M	72.5782
72.5782	DCB_se1_ag3_f_03 - phones	W	72.6382
72.5782	DCB_se1_ag3_f_03 - words	were	72.6982
72.6382	DCB_se1_ag3_f_03 - phones	ER0	72.6982
72.6982	DCB_se1_ag3_f_03 - phones	B	72.7582
72.6982	DCB_se1_ag3_f_03 - words	born	72.9382
72.7582	DCB_se1_ag3_f_03 - phones	AO1	72.8482
72.8482	DCB_se1_ag3_f_03 - phones	R	72.8882
72.8882	DCB_se1_ag3_f_03 - phones	N	72.9382
72.9382	DCB_se1_ag3_f_03 - phones	IH0	72.9882
72.9382	DCB_se1_ag3_f_03 - words	in	73.0382
72.9882	DCB_se1_ag3_f_03 - phones	N	73.0382
73.0382	DCB_se1_ag3_f_03 - phones	W	73.0882
73.0382	DCB_se1_ag3_f_03 - words	washington	73.3382
73.0882	DCB_se1_ag3_f_03 - phones	AA1	73.1582
73.1582	DCB_se1_ag3_f_03 - phones	SH	73.1882
73.1630	DCB_int_01 - phones	D	73.2030
73.1630	DCB_int_01 - words	dc	73.3230
73.1882	DCB_se1_ag3_f_03 - phones	IH0	73.2182
73.2030	DCB_int_01 - phones	IY1	73.2330
73.2182	DCB_se1_ag3_f_03 - phones	NG	73.2482
73.2330	DCB_int_01 - phones	S	73.2930
73.2482	DCB_se1_ag3_f_03 - phones	T	73.2782
73.2782	DCB_se1_ag3_f_03 - phones	AH0	73.3082
73.2930	DCB_int_01 - phones	IY1	73.3230
73.3082	DCB_se1_ag3_f_03 - phones	N	73.3382
73.3230	DCB_int_01 - phones	sp	73.4030
73.3382	DCB_se1_ag3_f_03 - phones	sp	73.3682
73.3682	DCB_se1_ag3_f_03 - phones	D	73.3982
73.3682	DCB_se1_ag3_f_03 - words	dc	73.7182
73.3982	DCB_se1_ag3_f_03 - phones	IY1	73.5282
73.5282	DCB_se1_ag3_f_03 - phones	S	73.6382
73.6382	DCB_se1_ag3_f_03 - phones	IY1	73.7182
73.7182	DCB_se1_ag3_f_03 - phones	sp	73.9282
73.9282	DCB_se1_ag3_f_03 - phones	M	73.9682
73.9282	DCB_se1_ag3_f_03 - words	mm-hm	74.2482
73.9682	DCB_se1_ag3_f_03 - phones	HH	73.9982
73.9982	DCB_se1_ag3_f_03 - phones	M	74.2482
74.2482	DCB_se1_ag3_f_03 - phones	sp	76.7878
75.5474	DCB_int_01 - phones	Y	75.6574
75.5474	DCB_int_01 - words	you	75.6874
75.6574	DCB_int_01 - phones	UW1	75.6874
75.6874	DCB_int_01 - phones	sp	75.8574
75.8574	DCB_int_01 - phones	D	75.9074
75.8574	DCB_int_01 - words	deep	76.1474
75.9074	DCB_int_01 - phones	IY1	76.0774
76.0774	DCB_int_01 - phones	P	76.1474
76.1474	DCB_int_01 - phones	sp	76.2874
76.2874	DCB_int_01 - phones	D	76.3174
76.2874	DCB_int_01 - words	dc	76.5674
76.3174	DCB_int_01 - phones	IY1	76.3574
76.3574	DCB_int_01 - phones	S	76.4674
76.4674	DCB_int_01 - phones	IY1	76.5674
76.5674	DCB_int_01 - phones	sp	77.2345
76.7878	DCB_se1_ag3_f_03 - phones	Y	76.8678
76.7878	DCB_se1_ag3_f_03 - words	yes	77.2578
76.8678	DCB_se1_ag3_f_03 - phones	EH1	77.1078
77.1078	DCB_se1_ag3_f_03 - phones	S	77.2578
77.2345	DCB_int_01 - phones	AH0	77.2945
77.2345	DCB_int_01 - words	and	77.3545
77.2578	DCB_se1_ag3_f_03 - phones	sp	79.4617
77.2945	DCB_int_01 - phones	N	77.3545
77.3545	DCB_int_01 - phones	W	77.4045
77.3545	DCB_int_01 - words	what	77.4745
77.4045	DCB_int_01 - phones	AH1	77.4345
77.4345	DCB_int_01 - phones	T	77.4745
77.4745	DCB_int_01 - phones	AH0	77.5345
77.4745	DCB_int_01 - words	about	77.6945
77.5345	DCB_int_01 - phones	B	77.5645
77.5645	DCB_int_01 - phones	AW1	77.6445
77.6445	DCB_int_01 - phones	T	77.6945
77.6945	DCB_int_01 - phones	Y	77.7545
77.6945	DCB_int_01 - words	your	77.8245
77.7545	DCB_int_01 - phones	UH1	77.7845
77.7845	DCB_int_01 - phones	R	77.8245
77.8245	DCB_int_01 - phones	sp	77.8545
77.8545	DCB_int_01 - phones	P	77.9345
77.8545	DCB_int_01 - words	parents	78.1545
77.9345	DCB_int_01 - phones	EH1	77.9945
77.9945	DCB_int_01 - phones	R	78.0245
78.0245	DCB_int_01 - phones	AH0	78.0545
78.0545	DCB_int_01 - phones	N	78.0845
78.0845	DCB_int_01 - phones	T	78.1145
78.1145	DCB_int_01 - phones	S	78.1545
78.1545	DCB_int_01 - phones	W	78.1845
78.1545	DCB_int_01 - words	what	78.2445
78.1845	DCB_int_01 - phones	AH1	78.2145
78.2145	DCB_int_01 - phones	T	78.2445
78.2445	DCB_int_01 - phones	D	78.2745
78.2445	DCB_int_01 - words	do	78.3145
78.2745	DCB_int_01 - phones	UW1	78.3145
78.3145	DCB_int_01 - phones	sp	78.3545
78.3545	DCB_int_01 - phones	DH	78.3845
78.3545	DCB_int_01 - words	they	78.4645
78.3845	DCB_int_01 - phones	EY1	78.4645
78.4645	DCB_int_01 - phones	sp	78.4945
78.4945	DCB_int_01 - phones	D	78.5245
78.4945	DCB_int_01 - words	do	78.5745
78.5245	DCB_int_01 - phones	UW1	78.5745
78.5745	DCB_int_01 - phones	sp	93.8397
79.4617	DCB_se1_ag3_f_03 - phones	M	79.5017
79.4617	DCB_se1_ag3_f_03 - words	my	79.5417
79.5017	DCB_se1_ag3_f_03 - phones	AY1	79.5417
79.5417	DCB_se1_ag3_f_03 - phones	M	79.6517
79.5417	DCB_se1_ag3_f_03 - words	mom	79.8217
79.6517	DCB_se1_ag3_f_03 - phones	AA1	79.7617
79.7617	DCB_se1_ag3_f_03 - phones	M	79.8217
79.8217	DCB_se1_ag3_f_03 - phones	IH0	79.8717
79.8217	DCB_se1_ag3_f_03 - words	is	79.9117
79.8717	DCB_se1_ag3_f_03 - phones	Z	79.9117
79.9117	DCB_se1_ag3_f_03 - phones	D	79.9717
79.9117	DCB_se1_ag3_f_03 - words	deceased	80.8617
79.9717	DCB_se1_ag3_f_03 - phones	IH0	80.0217
80.0217	DCB_se1_ag3_f_03 - phones	S	80.1617
80.1617	DCB_se1_ag3_f_03 - phones	IY1	80.3917
80.3917	DCB_se1_ag3_f_03 - phones	S	80.7517
80.7517	DCB_se1_ag3_f_03 - phones	T	80.8617
82.0033	DCB_se1_ag3_f_03 - phones	sil	82.0333
82.0333	DCB_se1_ag3_f_03 - phones	AE1	82.2733
82.0333	DCB_se1_ag3_f_03 - words	and	82.3433
82.2733	DCB_se1_ag3_f_03 - phones	N	82.3133
82.3133	DCB_se1_ag3_f_03 - phones	D	82.3433
82.3433	DCB_se1_ag3_f_03 - phones	M	82.4033
82.3433	DCB_se1_ag3_f_03 - words	my	82.4933
82.4033	DCB_se1_ag3_f_03 - phones	AY1	82.4933
82.4933	DCB_se1_ag3_f_03 - phones	sp	82.5233
82.5233	DCB_se1_ag3_f_03 - phones	D	82.5833
82.5233	DCB_se1_ag3_f_03 - words	dad	82.9133
82.5833	DCB_se1_ag3_f_03 - phones	AE1	82.8833
82.8833	DCB_se1_ag3_f_03 - phones	D	82.9133
82.9133	DCB_se1_ag3_f_03 - phones	sp	82.9433
82.9433	DCB_se1_ag3_f_03 - phones	HH	83.0733
82.9433	DCB_se1_ag3_f_03 - words	he	83.3333
83.0733	DCB_se1_ag3_f_03 - phones	IY1	83.3333
83.3333	DCB_se1_ag3_f_03 - phones	sp	83.3633
83.3633	DCB_se1_ag3_f_03 - phones	W	83.4433
83.3633	DCB_se1_ag3_f_03 - words	works	83.6033
83.4433	DCB_se1_ag3_f_03 - phones	ER1	83.4833
83.4833	DCB_se1_ag3_f_03 - phones	K	83.5533
83.5533	DCB_se1_ag3_f_03 - phones	S	83.6033
83.6033	DCB_se1_ag3_f_03 - phones	F	83.7033
83.6033	DCB_se1_ag3_f_03 - words	for	83.9433
83.7033	DCB_se1_ag3_f_03 - phones	AO1	83.9033
83.9033	DCB_se1_ag3_f_03 - phones	R	83.9433
83.9433	DCB_se1_ag3_f_03 - phones	AH0	84.0033
83.9433	DCB_se1_ag3_f_03 - words	a	84.0033
84.0033	DCB_se1_ag3_f_03 - phones	S	84.1133
84.0033	DCB_se1_ag3_f_03 - words	state	84.3133
84.1133	DCB_se1_ag3_f_03 - phones	T	84.1633
84.1633	DCB_se1_ag3_f_03 - phones	EY1	84.2733
84.2733	DCB_se1_ag3_f_03 - phones	T	84.3133
84.3133	DCB_se1_ag3_f_03 - phones	S	84.4233
84.3133	DCB_se1_ag3_f_03 - words	senator	84.7833
84.4233	DCB_se1_ag3_f_03 - phones	EH1	84.4533
84.4533	DCB_se1_ag3_f_03 - phones	N	84.5233
84.5233	DCB_se1_ag3_f_03 - phones	AH0	84.5733
84.5733	DCB_se1_ag3_f_03 - phones	T	84.6233
84.6233	DCB_se1_ag3_f_03 - phones	ER0	84.7833
84.7833	DCB_se1_ag3_f_03 - phones	IH1	85.0533
84.7833	DCB_se1_ag3_f_03 - words	in	85.2033
85.0533	DCB_se1_ag3_f_03 - phones	N	85.2033
85.2033	DCB_se1_ag3_f_03 - phones	sp	85.3433
85.3433	DCB_se1_ag3_f_03 - phones	F	85.4833
85.3433	DCB_se1_ag3_f_03 - words	florida	86.0033
85.4833	DCB_se1_ag3_f_03 - phones	L	85.5233
85.5233	DCB_se1_ag3_f_03 - phones	AO1	85.6533
85.6533	DCB_se1_ag3_f_03 - phones	R	85.6833
85.6833	DCB_se1_ag3_f_03 - phones	AH0	85.7133
85.7133	DCB_se1_ag3_f_03 - phones	D	85.7433
85.7433	DCB_se1_ag3_f_03 - phones	AH0	86.0033
93.8397	DCB_int_01 - phones	OW2	93.8697
93.8397	DCB_int_01 - words	okay	94.0197
93.8697	DCB_int_01 - phones	K	93.9097
93.9097	DCB_int_01 - phones	EY1	94.0197
94.0197	DCB_int_01 - phones	sp	94.0697
94.0697	DCB_int_01 - phones	S	94.1697
94.0697	DCB_int_01 - words	so	94.2097
94.1697	DCB_int_01 - phones	OW1	94.2097
94.2097	DCB_int_01 - phones	sp	94.2397
94.2397	DCB_int_01 - phones	DH	94.2697
94.2397	DCB_int_01 - words	that	94.3697
94.2697	DCB_int_01 - phones	AH0	94.3197
94.3197	DCB_int_01 - phones	T	94.3697
94.3697	DCB_int_01 - phones	S	94.4697
94.3697	DCB_int_01 - words	s	94.4697
94.4697	DCB_int_01 - phones	DH	94.5097
94.4697	DCB_int_01 - words	that	94.7197
94.5097	DCB_int_01 - phones	AE1	94.5397
94.5397	DCB_int_01 - phones	T	94.7197
94.8624	DCB_int_01 - phones	M	95.1824
94.8624	DCB_int_01 - words	mkay	95.4724
95.1824	DCB_int_01 - phones	K	95.2524
95.2524	DCB_int_01 - phones	EY1	95.4724
95.9151	DCB_int_01 - phones	S	96.0451
95.9151	DCB_int_01 - words	so	96.3251
96.0451	DCB_int_01 - phones	OW1	96.3251
96.3251	DCB_int_01 - phones	sp	96.3551
96.3551	DCB_int_01 - phones	T	96.4451
96.3551	DCB_int_01 - words	tell	96.5651
96.4451	DCB_int_01 - phones	EH1	96.4951
96.4951	DCB_int_01 - phones	L	96.5651
96.5651	DCB_int_01 - phones	M	96.6051
96.5651	DCB_int_01 - words	me	96.6551
96.6051	DCB_int_01 - phones	IY1	96.6551
96.6551	DCB_int_01 - words	a	96.7251
96.6551	DCB_int_01 - phones	AH0	96.7251
96.7251	DCB_int_01 - phones	L	96.7551
96.7251	DCB_int_01 - words	little	96.9351
96.7551	DCB_int_01 - phones	IH1	96.7851
96.7851	DCB_int_01 - phones	T	96.8251
96.8251	DCB_int_01 - phones	AH0	96.8551
96.8551	DCB_int_01 - phones	L	96.9351
96.9351	DCB_int_01 - phones	B	96.9951
96.9351	DCB_int_01 - words	bit	97.0951
96.9951	DCB_int_01 - phones	IH1	97.0551
97.0551	DCB_int_01 - phones	T	97.0951
97.0951	DCB_int_01 - phones	AH0	97.2251
97.0951	DCB_int_01 - words	about	97.8551
97.2251	DCB_int_01 - phones	B	97.2651
97.2651	DCB_int_01 - phones	AW1	97.5851
97.5851	DCB_int_01 - phones	T	97.8551
98.2570	DCB_int_01 - phones	sil	98.2870
98.2870	DCB_int_01 - phones	AH1	98.5570
98.2870	DCB_int_01 - words	um	98.7870
98.5570	DCB_int_01 - phones	M	98.7870
99.4495	DCB_int_01 - phones	sil	99.5095
99.5095	DCB_int_01 - phones	G	99.5495
99.5095	DCB_int_01 - words	growing	99.8195
99.5495	DCB_int_01 - phones	R	99.5795
99.5795	DCB_int_01 - phones	OW1	99.6795
99.6795	DCB_int_01 - phones	IH0	99.7595
99.7595	DCB_int_01 - phones	NG	99.8195
99.8195	DCB_int_01 - phones	AH1	99.9395
99.8195	DCB_int_01 - words	up	99.9995
99.9395	DCB_int_01 - phones	P	99.9995
99.9995	DCB_int_01 - phones	sp	100.0295
100.0295	DCB_int_01 - phones	IH1	100.0795
100.0295	DCB_int_01 - words	in	100.1395
100.0795	DCB_int_01 - phones	N	100.1395
100.1395	DCB_int_01 - phones	D	100.1995
100.1395	DCB_int_01 - words	dc	100.4495
100.1995	DCB_int_01 - phones	IY1	100.2895
100.2895	DCB_int_01 - phones	S	100.4195
100.4195	DCB_int_01 - phones	IY1	100.4495
100.4495	DCB_int_01 - phones	S	100.5395
100.4495	DCB_int_01 - words	so	100.6195
100.5395	DCB_int_01 - phones	OW1	100.6195
100.6195	DCB_int_01 - phones	Y	100.7195
100.6195	DCB_int_01 - words	you're	100.8295
100.7195	DCB_int_01 - phones	UH1	100.7595
100.7595	DCB_int_01 - phones	R	100.8295
100.8295	DCB_int_01 - words	a	100.8595
100.8295	DCB_int_01 - phones	AH0	100.8595
101.0176	DCB_int_01 - phones	AH1	101.1376
101.0176	DCB_int_01 - words	uptown	101.4776
101.1376	DCB_int_01 - phones	P	101.2176
101.2176	DCB_int_01 - phones	T	101.3076
101.3076	DCB_int_01 - phones	AW1	101.3976
101.3976	DCB_int_01 - phones	N	101.4776
101.4776	DCB_int_01 - phones	G	101.5476
101.4776	DCB_int_01 - words	girl	101.8776
101.5476	DCB_int_01 - phones	ER1	101.7876
101.7876	DCB_int_01 - phones	L	101.8776
102.1587	DCB_se1_ag3_f_03 - phones	sil	102.2087
102.2087	DCB_se1_ag3_f_03 - phones	Y	102.2387
102.2087	DCB_se1_ag3_f_03 - words	yes	102.3287
102.2387	DCB_se1_ag3_f_03 - phones	EH1	102.2887
102.2613	DCB_int_01 - phones	sil	102.3113
102.2887	DCB_se1_ag3_f_03 - phones	S	102.3287
102.3113	DCB_int_01 - phones	AH1	102.6813
102.3113	DCB_int_01 - words	um	102.9213
102.3287	DCB_se1_ag3_f_03 - phones	sp	106.8291
102.6813	DCB_int_01 - phones	M	102.9213
103.1612	DCB_int_01 - phones	D	103.2112
103.1612	DCB_int_01 - words	do	103.2412
103.2112	DCB_int_01 - phones	UW1	103.2412
103.2412	DCB_int_01 - phones	Y	103.2712
103.2412	DCB_int_01 - words	you	103.3712
103.2712	DCB_int_01 - phones	UW1	103.3712
103.3712	DCB_int_01 - phones	R	103.4012
103.3712	DCB_int_01 - words	remember	103.6512
103.4012	DCB_int_01 - phones	IH0	103.4312
103.4312	DCB_int_01 - phones	M	103.4612
103.4612	DCB_int_01 - phones	EH1	103.5112
103.5112	DCB_int_01 - phones	M	103.5612
103.5612	DCB_int_01 - phones	B	103.6012
103.6012	DCB_int_01 - phones	ER0	103.6512
103.6512	DCB_int_01 - phones	L	103.7212
103.6512	DCB_int_01 - words	like	103.8512
103.7212	DCB_int_01 - phones	AY1	103.7812
103.7812	DCB_int_01 - phones	K	103.8512
103.8512	DCB_int_01 - phones	Y	103.8912
103.8512	DCB_int_01 - words	your	103.9812
103.8912	DCB_int_01 - phones	UH1	103.9212
103.9212	DCB_int_01 - phones	R	103.9812
103.9812	DCB_int_01 - phones	F	104.1312
103.9812	DCB_int_01 - words	first	104.3212
104.1312	DCB_int_01 - phones	ER1	104.2312
104.2312	DCB_int_01 - phones	S	104.2912
104.2912	DCB_int_01 - phones	T	104.3212
104.3212	DCB_int_01 - phones	HH	104.4012
104.3212	DCB_int_01 - words	house	104.6112
104.4012	DCB_int_01 - phones	AW1	104.5112
104.5112	DCB_int_01 - phones	S	104.6112
104.6112	DCB_int_01 - phones	EH1	104.6912
104.6112	DCB_int_01 - words	as	104.7512
104.6912	DCB_int_01 - phones	Z	104.7512
104.7512	DCB_int_01 - words	a	104.8412
104.7512	DCB_int_01 - phones	AH0	104.8412
104.8412	DCB_int_01 - phones	L	104.8712
104.8412	DCB_int_01 - words	little	105.0412
104.8712	DCB_int_01 - phones	IH1	104.9012
104.9012	DCB_int_01 - phones	T	104.9512
104.9512	DCB_int_01 - phones	AH0	104.9812
104.9812	DCB_int_01 - phones	L	105.0412
105.0412	DCB_int_01 - phones	G	105.1012
105.0412	DCB_int_01 - words	girl	105.4012
105.1012	DCB_int_01 - phones	ER1	105.2912
105.2912	DCB_int_01 - phones	L	105.4012
105.4012	DCB_int_01 - phones	sp	106.5533
106.5533	DCB_int_01 - phones	AO1	106.5833
106.5533	DCB_int_01 - words	or	106.6533
106.5833	DCB_int_01 - phones	R	106.6533
106.6533	DCB_int_01 - phones	Y	106.6933
106.6533	DCB_int_01 - words	your	106.8033
106.6933	DCB_int_01 - phones	UH1	106.7333
106.7333	DCB_int_01 - phones	R	106.8033
106.8033	DCB_int_01 - phones	sp	106.8333
106.8291	DCB_se1_ag3_f_03 - words	mm	107.5591
106.8291	DCB_se1_ag3_f_03 - phones	M	107.5591
106.8333	DCB_int_01 - phones	F	106.8633
106.8333	DCB_int_01 - words	first	107.1433
106.8633	DCB_int_01 - phones	ER1	107.0033
107.0033	DCB_int_01 - phones	S	107.0733
107.0733	DCB_int_01 - phones	T	107.1433
107.1433	DCB_int_01 - phones	sp	107.1833
107.5591	DCB_se1_ag3_f_03 - phones	sp	107.9662
107.9662	DCB_se1_ag3_f_03 - phones	spn	108.0362
107.9662	DCB_se1_ag3_f_03 - words	<unk>	108.0362
108.0362	DCB_se1_ag3_f_03 - phones	sp	108.4964
108.4964	DCB_se1_ag3_f_03 - phones	L	108.5264
108.4964	DCB_se1_ag3_f_03 - words	let	108.5964
108.5264	DCB_se1_ag3_f_03 - phones	EH1	108.5564
108.5564	DCB_se1_ag3_f_03 - phones	T	108.5964
108.5964	DCB_se1_ag3_f_03 - phones	S	108.6264
108.5964	DCB_se1_ag3_f_03 - words	s	108.6264
108.6264	DCB_se1_ag3_f_03 - phones	S	108.7664
108.6264	DCB_se1_ag3_f_03 - words	see	109.0864
108.7664	DCB_se1_ag3_f_03 - phones	IY1	109.0864
109.0864	DCB_se1_ag3_f_03 - phones	sp	109.2064
109.2064	DCB_se1_ag3_f_03 - phones	HH	109.2564
109.2064	DCB_se1_ag3_f_03 - words	when	109.4064
109.2564	DCB_se1_ag3_f_03 - phones	W	109.2964
109.2964	DCB_se1_ag3_f_03 - phones	EH1	109.3464
109.3464	DCB_se1_ag3_f_03 - phones	N	109.4064
109.4064	DCB_se1_ag3_f_03 - words	i	109.5264
109.4064	DCB_se1_ag3_f_03 - phones	AY1	109.5264
109.5264	DCB_se1_ag3_f_03 - phones	W	109.6064
109.5264	DCB_se1_ag3_f_03 - words	was	109.7264
109.6064	DCB_se1_ag3_f_03 - phones	AH0	109.6564
109.6564	DCB_se1_ag3_f_03 - phones	Z	109.7264
109.7264	DCB_se1_ag3_f_03 - phones	sp	109.7764
109.7764	DCB_se1_ag3_f_03 - phones	Y	109.8564
109.7764	DCB_se1_ag3_f_03 - words	young	110.7064
109.8564	DCB_se1_ag3_f_03 - phones	AH1	110.3064
110.3064	DCB_se1_ag3_f_03 - phones	NG	110.7064
110.7064	DCB_se1_ag3_f_03 - phones	sp	110.7564
111.5008	DCB_se1_ag3_f_03 - phones	AY1	111.6008
111.5008	DCB_se1_ag3_f_03 - words	i	111.6008
111.6008	DCB_se1_ag3_f_03 - phones	L	111.6708
111.6008	DCB_se1_ag3_f_03 - words	lived	111.7708
111.6708	DCB_se1_ag3_f_03 - phones	IH1	111.7108
111.7108	DCB_se1_ag3_f_03 - phones	V	111.7408
111.7408	DCB_se1_ag3_f_03 - phones	D	111.7708
111.7708	DCB_se1_ag3_f_03 - phones	W	111.8008
111.7708	DCB_se1_ag3_f_03 - words	with	111.8608
111.8008	DCB_se1_ag3_f_03 - phones	IH0	111.8308
111.8308	DCB_se1_ag3_f_03 - phones	DH	111.8608
111.8608	DCB_se1_ag3_f_03 - phones	M	111.9308
111.8608	DCB_se1_ag3_f_03 - words	my	112.0108
111.9308	DCB_se1_ag3_f_03 - phones	AY1	112.0108
112.0108	DCB_se1_ag3_f_03 - phones	sp	112.0608
112.0608	DCB_se1_ag3_f_03 - phones	G	112.1108
112.0608	DCB_se1_ag3_f_03 - words	grandparents	112.7408
112.1108	DCB_se1_ag3_f_03 - phones	R	112.2108
112.2108	DCB_se1_ag3_f_03 - phones	AE1	112.3108
112.3108	DCB_se1_ag3_f_03 - phones	N	112.3608
112.3608	DCB_se1_ag3_f_03 - phones	P	112.4308
112.4308	DCB_se1_ag3_f_03 - phones	EH2	112.4708
112.4708	DCB_se1_ag3_f_03 - phones	R	112.5708
112.5708	DCB_se1_ag3_f_03 - phones	AH0	112.6208
112.6208	DCB_se1_ag3_f_03 - phones	N	112.6508
112.6508	DCB_se1_ag3_f_03 - phones	T	112.6808
112.6808	DCB_se1_ag3_f_03 - phones	S	112.7408
112.7408	DCB_se1_ag3_f_03 - phones	AH1	112.7908
112.7408	DCB_se1_ag3_f_03 - words	up	112.8408
112.7908	DCB_se1_ag3_f_03 - phones	P	112.8408
112.8408	DCB_se1_ag3_f_03 - phones	AH0	112.8708
112.8408	DCB_se1_ag3_f_03 - words	until	113.3408
112.8708	DCB_se1_ag3_f_03 - phones	N	112.9008
112.9008	DCB_se1_ag3_f_03 - phones	T	113.0308
113.0308	DCB_se1_ag3_f_03 - phones	IH1	113.1608
113.1608	DCB_se1_ag3_f_03 - phones	L	113.3408
113.3408	DCB_se1_ag3_f_03 - phones	sp	114.4931
114.4931	DCB_se1_ag3_f_03 - phones	M	114.5331
114.4931	DCB_se1_ag3_f_03 - words	maybe	114.7131
114.5331	DCB_se1_ag3_f_03 - phones	EY1	114.6031
114.6031	DCB_se1_ag3_f_03 - phones	B	114.6731
114.6731	DCB_se1_ag3_f_03 - phones	IY0	114.7131
114.7131	DCB_se1_ag3_f_03 - phones	sp	114.7431
114.7431	DCB_se1_ag3_f_03 - phones	F	114.9731
114.7431	DCB_se1_ag3_f_03 - words	five	115.8931
114.9731	DCB_se1_ag3_f_03 - phones	AY1	115.8531
115.8531	DCB_se1_ag3_f_03 - phones	V	115.8931
115.8931	DCB_se1_ag3_f_03 - phones	sp	115.9431
115.9431	DCB_se1_ag3_f_03 - phones	Y	116.0831
115.9431	DCB_se1_ag3_f_03 - words	years	116.3331
116.0831	DCB_se1_ag3_f_03 - phones	IH1	116.2031
116.2031	DCB_se1_ag3_f_03 - phones	R	116.2431
116.2431	DCB_se1_ag3_f_03 - phones	Z	116.3331
116.3331	DCB_se1_ag3_f_03 - phones	OW1	116.6431
116.3331	DCB_se1_ag3_f_03 - words	old	116.7731
116.6431	DCB_se1_ag3_f_03 - phones	L	116.6731
116.6731	DCB_se1_ag3_f_03 - phones	D	116.7731
116.9222	DCB_se1_ag3_f_03 - phones	sil	116.9522
116.9522	DCB_se1_ag3_f_03 - phones	M	117.0122
116.9522	DCB_se1_ag3_f_03 - words	maybe	117.1222
117.0122	DCB_se1_ag3_f_03 - phones	EY1	117.0622
117.0622	DCB_se1_ag3_f_03 - phones	B	117.0922
117.0922	DCB_se1_ag3_f_03 - phones	IY0	117.1222
117.1222	DCB_se1_ag3_f_03 - phones	AH1	117.1922
117.1222	DCB_se1_ag3_f_03 - words	up	117.2422
117.1922	DCB_se1_ag3_f_03 - phones	P	117.2422
117.2422	DCB_se1_ag3_f_03 - phones	T	117.2822
117.2422	DCB_se1_ag3_f_03 - words	to	117.3122
117.2822	DCB_se1_ag3_f_03 - phones	AH0	117.3122
117.3122	DCB_se1_ag3_f_03 - phones	sp	117.3422
117.3422	DCB_se1_ag3_f_03 - phones	AH0	117.3722
117.3422	DCB_se1_ag3_f_03 - words	about	117.5122
117.3722	DCB_se1_ag3_f_03 - phones	B	117.4122
117.4122	DCB_se1_ag3_f_03 - phones	AW1	117.4622
117.4622	DCB_se1_ag3_f_03 - phones	T	117.5122
117.5122	DCB_se1_ag3_f_03 - phones	sp	117.5622
117.5622	DCB_se1_ag3_f_03 - phones	F	117.6422
117.5622	DCB_se1_ag3_f_03 - words	five	117.8422
117.6422	DCB_se1_ag3_f_03 - phones	AY1	117.7722
117.7722	DCB_se1_ag3_f_03 - phones	V	117.8422
117.8422	DCB_se1_ag3_f_03 - phones	Y	117.8822
117.8422	DCB_se1_ag3_f_03 - words	years	118.0222
117.8822	DCB_se1_ag3_f_03 - phones	ER0	117.9322
117.9322	DCB_se1_ag3_f_03 - phones	Z	118.0222
118.0222	DCB_se1_ag3_f_03 - phones	OW1	118.1622
118.0222	DCB_se1_ag3_f_03 - words	old	118.3322
118.1622	DCB_se1_ag3_f_03 - phones	L	118.1922
118.1922	DCB_se1_ag3_f_03 - phones	D	118.3322
118.9323	DCB_se1_ag3_f_03 - phones	AH0	118.9723
118.9323	DCB_se1_ag3_f_03 - words	and	119.0323
118.9723	DCB_se1_ag3_f_03 - phones	N	119.0023
119.0023	DCB_se1_ag3_f_03 - phones	D	119.0323
119.0323	DCB_se1_ag3_f_03 - phones	DH	119.0723
119.0323	DCB_se1_ag3_f_03 - words	then	119.2123
119.0723	DCB_se1_ag3_f_03 - phones	EH1	119.1423
119.1423	DCB_se1_ag3_f_03 - phones	N	119.2123
119.2123	DCB_se1_ag3_f_03 - phones	W	119.2623
119.2123	DCB_se1_ag3_f_03 - words	went	119.3523
119.2623	DCB_se1_ag3_f_03 - phones	EH1	119.2923
119.2923	DCB_se1_ag3_f_03 - phones	N	119.3223
119.3223	DCB_se1_ag3_f_03 - phones	T	119.3523
119.3523	DCB_se1_ag3_f_03 - phones	T	119.3923
119.3523	DCB_se1_ag3_f_03 - words	to	119.4323
119.3923	DCB_se1_ag3_f_03 - phones	AH0	119.4323
119.4323	DCB_se1_ag3_f_03 - phones	L	119.4923
119.4323	DCB_se1_ag3_f_03 - words	live	119.5523
119.4923	DCB_se1_ag3_f_03 - phones	IH1	119.5223
119.5223	DCB_se1_ag3_f_03 - phones	V	119.5523
119.5523	DCB_se1_ag3_f_03 - phones	W	119.5823
119.5523	DCB_se1_ag3_f_03 - words	with	119.6423
119.5823	DCB_se1_ag3_f_03 - phones	IH0	119.6123
119.6123	DCB_se1_ag3_f_03 - phones	DH	119.6423
119.6423	DCB_se1_ag3_f_03 - phones	M	119.6823
119.6423	DCB_se1_ag3_f_03 - words	my	119.7223
119.6823	DCB_se1_ag3_f_03 - phones	AY1	119.7223
119.7223	DCB_se1_ag3_f_03 - phones	D	119.8423
119.7223	DCB_se1_ag3_f_03 - words	dad	120.1023
119.8423	DCB_se1_ag3_f_03 - phones	AE1	120.0623
120.0623	DCB_se1_ag3_f_03 - phones	D	120.1023
120.1023	DCB_se1_ag3_f_03 - phones	IH0	120.1323
120.1023	DCB_se1_ag3_f_03 - words	in	120.1723
120.1323	DCB_se1_ag3_f_03 - phones	N	120.1723
120.1723	DCB_se1_ag3_f_03 - phones	M	120.2323
120.1723	DCB_se1_ag3_f_03 - words	maryland	120.4623
120.2323	DCB_se1_ag3_f_03 - phones	EH1	120.2623
120.2623	DCB_se1_ag3_f_03 - phones	R	120.3023
120.3023	DCB_se1_ag3_f_03 - phones	AH0	120.3423
120.3423	DCB_se1_ag3_f_03 - phones	L	120.3723
120.3723	DCB_se1_ag3_f_03 - phones	AH0	120.4023
120.4023	DCB_se1_ag3_f_03 - phones	N	120.4323
120.4323	DCB_se1_ag3_f_03 - phones	D	120.4623
120.4623	DCB_se1_ag3_f_03 - phones	F	120.5523
120.4623	DCB_se1_ag3_f_03 - words	for	120.6223
120.5523	DCB_se1_ag3_f_03 - phones	AO1	120.5923
120.5923	DCB_se1_ag3_f_03 - phones	R	120.6223
120.6223	DCB_se1_ag3_f_03 - phones	AH0	120.6623
120.6223	DCB_se1_ag3_f_03 - words	a	120.6623
120.6623	DCB_se1_ag3_f_03 - phones	W	120.7723
120.6623	DCB_se1_ag3_f_03 - words	while	121.0923
120.7723	DCB_se1_ag3_f_03 - phones	AY1	120.9823
120.9823	DCB_se1_ag3_f_03 - phones	L	121.0923
121.3944	DCB_se1_ag3_f_03 - phones	sil	121.4444
121.4444	DCB_se1_ag3_f_03 - phones	spn	121.5444
121.4444	DCB_se1_ag3_f_03 - words	<unk>	121.5444
122.2010	DCB_se1_ag3_f_03 - phones	DH	122.2710
122.2010	DCB_se1_ag3_f_03 - words	then	122.8110
122.2710	DCB_se1_ag3_f_03 - phones	EH1	122.6710
122.6710	DCB_se1_ag3_f_03 - phones	N	122.8110
123.4122	DCB_se1_ag3_f_03 - phones	W	123.4922
123.4122	DCB_se1_ag3_f_03 - words	went	123.5822
123.4922	DCB_se1_ag3_f_03 - phones	EH1	123.5222
123.5222	DCB_se1_ag3_f_03 - phones	N	123.5522
123.5522	DCB_se1_ag3_f_03 - phones	T	123.5822
123.5822	DCB_se1_ag3_f_03 - phones	T	123.6122
123.5822	DCB_se1_ag3_f_03 - words	to	123.6622
123.6122	DCB_se1_ag3_f_03 - phones	IH0	123.6622
123.6622	DCB_se1_ag3_f_03 - phones	L	123.7122
123.6622	DCB_se1_ag3_f_03 - words	live	123.8122
123.7122	DCB_se1_ag3_f_03 - phones	IH1	123.7622
123.7622	DCB_se1_ag3_f_03 - phones	V	123.8122
123.8122	DCB_se1_ag3_f_03 - phones	IH0	123.8422
123.8122	DCB_se1_ag3_f_03 - words	in	123.8722
123.8422	DCB_se1_ag3_f_03 - phones	N	123.8722
123.8722	DCB_se1_ag3_f_03 - phones	HH	123.9022
123.8722	DCB_se1_ag3_f_03 - words	harrisburg	124.2922
123.9022	DCB_se1_ag3_f_03 - phones	EH1	123.9522
123.9522	DCB_se1_ag3_f_03 - phones	R	124.0222
124.0222	DCB_se1_ag3_f_03 - phones	IH0	124.0622
124.0622	DCB_se1_ag3_f_03 - phones	S	124.1022
124.1022	DCB_se1_ag3_f_03 - phones	B	124.1822
124.1822	DCB_se1_ag3_f_03 - phones	ER0	124.2622
124.2622	DCB_se1_ag3_f_03 - phones	G	124.2922
124.2922	DCB_se1_ag3_f_03 - phones	W	124.3222
124.2922	DCB_se1_ag3_f_03 - words	with	124.3822
124.3222	DCB_se1_ag3_f_03 - phones	IH0	124.3522
124.3522	DCB_se1_ag3_f_03 - phones	DH	124.3822
124.3822	DCB_se1_ag3_f_03 - phones	M	124.4122
124.3822	DCB_se1_ag3_f_03 - words	my	124.4622
124.4122	DCB_se1_ag3_f_03 - phones	AY1	124.4622
124.4622	DCB_se1_ag3_f_03 - phones	M	124.5722
124.4622	DCB_se1_ag3_f_03 - words	mom	124.7322
124.5722	DCB_se1_ag3_f_03 - phones	AA1	124.6922
124.6922	DCB_se1_ag3_f_03 - phones	M	124.7322
124.7322	DCB_se1_ag3_f_03 - phones	F	124.8022
124.7322	DCB_se1_ag3_f_03 - words	for	124.8722
124.8022	DCB_se1_ag3_f_03 - phones	ER0	124.8722
124.8722	DCB_se1_ag3_f_03 - phones	TH	124.9222
124.8722	DCB_se1_ag3_f_03 - words	three	125.0222
124.9222	DCB_se1_ag3_f_03 - phones	R	124.9822
124.9822	DCB_se1_ag3_f_03 - phones	IY1	125.0222
125.0222	DCB_se1_ag3_f_03 - phones	Y	125.2022
125.0222	DCB_se1_ag3_f_03 - words	years	125.3922
125.2022	DCB_se1_ag3_f_03 - phones	IH1	125.2622
125.2622	DCB_se1_ag3_f_03 - phones	R	125.3022
125.3022	DCB_se1_ag3_f_03 - phones	Z	125.3922
125.3922	DCB_se1_ag3_f_03 - phones	AH0	125.4322
125.3922	DCB_se1_ag3_f_03 - words	and	125.4922
125.4322	DCB_se1_ag3_f_03 - phones	N	125.4622
125.4622	DCB_se1_ag3_f_03 - phones	D	125.4922
125.4922	DCB_se1_ag3_f_03 - phones	DH	125.5322
125.4922	DCB_se1_ag3_f_03 - words	then	125.7722
125.5322	DCB_se1_ag3_f_03 - phones	EH1	125.6622
125.6622	DCB_se1_ag3_f_03 - phones	N	125.7722
125.7722	DCB_se1_ag3_f_03 - phones	W	125.8122
125.7722	DCB_se1_ag3_f_03 - words	we	125.8822
125.8122	DCB_se1_ag3_f_03 - phones	IY1	125.8822
125.8822	DCB_se1_ag3_f_03 - phones	K	125.9822
125.8822	DCB_se1_ag3_f_03 - words	came	126.1322
125.9822	DCB_se1_ag3_f_03 - phones	EY1	126.1022
126.1022	DCB_se1_ag3_f_03 - phones	M	126.1322
126.1322	DCB_se1_ag3_f_03 - phones	sp	126.1622
126.1622	DCB_se1_ag3_f_03 - phones	B	126.2122
126.1622	DCB_se1_ag3_f_03 - words	back	126.3422
126.2122	DCB_se1_ag3_f_03 - phones	AE1	126.2722
126.2722	DCB_se1_ag3_f_03 - phones	K	126.3422
126.3422	DCB_se1_ag3_f_03 - phones	T	126.3922
126.3422	DCB_se1_ag3_f_03 - words	to	126.4322
126.3922	DCB_se1_ag3_f_03 - phones	IH0	126.4322
126.4322	DCB_se1_ag3_f_03 - phones	D	126.4822
126.4322	DCB_se1_ag3_f_03 - words	dc	126.8522
126.4822	DCB_se1_ag3_f_03 - phones	IY1	126.6022
126.6022	DCB_se1_ag3_f_03 - phones	S	126.7322
126.7322	DCB_se1_ag3_f_03 - phones	IY1	126.8522
127.5809	DCB_se1_ag3_f_03 - phones	S	127.7309
127.5809	DCB_se1_ag3_f_03 - words	so	127.9709
127.7309	DCB_se1_ag3_f_03 - phones	OW1	127.9709
127.9709	DCB_se1_ag3_f_03 - phones	sp	128.4364
128.4364	DCB_se1_ag3_f_03 - phones	M	128.4964
128.4364	DCB_se1_ag3_f_03 - words	mostly	128.7364
128.4964	DCB_se1_ag3_f_03 - phones	OW1	128.5564
128.5564	DCB_se1_ag3_f_03 - phones	S	128.6264
128.6264	DCB_se1_ag3_f_03 - phones	L	128.6664
128.6664	DCB_se1_ag3_f_03 - phones	IY0	128.7364
128.7364	DCB_se1_ag3_f_03 - phones	AH1	128.8164
128.7364	DCB_se1_ag3_f_03 - words	uptown	129.2164
128.8164	DCB_se1_ag3_f_03 - phones	P	128.8664
128.8664	DCB_se1_ag3_f_03 - phones	T	128.9664
128.9664	DCB_se1_ag3_f_03 - phones	AW1	129.1664
129.1664	DCB_se1_ag3_f_03 - phones	N	129.2164
129.2164	DCB_se1_ag3_f_03 - phones	sp	129.2464
129.2464	DCB_se1_ag3_f_03 - phones	EH1	129.3064
129.2464	DCB_se1_ag3_f_03 - words	everywhere	129.5464
129.3064	DCB_se1_ag3_f_03 - phones	V	129.3564
129.3564	DCB_se1_ag3_f_03 - phones	R	129.3864
129.3864	DCB_se1_ag3_f_03 - phones	IY0	129.4164
129.4164	DCB_se1_ag3_f_03 - phones	W	129.4764
129.4764	DCB_se1_ag3_f_03 - phones	EH2	129.5064
129.5064	DCB_se1_ag3_f_03 - phones	R	129.5464
129.5464	DCB_se1_ag3_f_03 - phones	AH1	129.6164
129.5464	DCB_se1_ag3_f_03 - words	uptown	130.0564
129.6164	DCB_se1_ag3_f_03 - phones	P	129.6564
129.6564	DCB_se1_ag3_f_03 - phones	T	129.7764
129.7764	DCB_se1_ag3_f_03 - phones	AW1	129.9664
129.9664	DCB_se1_ag3_f_03 - phones	N	130.0564
130.3944	DCB_int_01 - phones	M	130.5944
130.3944	DCB_int_01 - words	mm-hm	130.7744
130.5640	DCB_se1_ag3_f_03 - phones	D	130.6440
130.5640	DCB_se1_ag3_f_03 - words	dc	131.1340
130.5944	DCB_int_01 - phones	HH	130.6644
130.6440	DCB_se1_ag3_f_03 - phones	IY1	130.7540
130.6644	DCB_int_01 - phones	M	130.7744
130.7540	DCB_se1_ag3_f_03 - phones	S	130.9040
130.9040	DCB_se1_ag3_f_03 - phones	IY1	131.1340
131.1340	DCB_se1_ag3_f_03 - phones	AH1	131.3940
131.1340	DCB_se1_ag3_f_03 - words	um	131.5840
131.3940	DCB_se1_ag3_f_03 - phones	M	131.5840
132.4058	DCB_se1_ag3_f_03 - phones	sil	132.4458
132.4458	DCB_se1_ag3_f_03 - phones	G	132.4858
132.4458	DCB_se1_ag3_f_03 - words	growing	132.6958
132.4858	DCB_se1_ag3_f_03 - phones	R	132.5158
132.5158	DCB_se1_ag3_f_03 - phones	OW1	132.5858
132.5858	DCB_se1_ag3_f_03 - phones	IH0	132.6558
132.6558	DCB_se1_ag3_f_03 - phones	NG	132.6958
132.6958	DCB_se1_ag3_f_03 - phones	AH1	132.8158
132.6958	DCB_se1_ag3_f_03 - words	up	132.8758
132.8158	DCB_se1_ag3_f_03 - phones	P	132.8758
132.8758	DCB_se1_ag3_f_03 - phones	sp	132.9058
132.9058	DCB_se1_ag3_f_03 - phones	HH	132.9658
132.9058	DCB_se1_ag3_f_03 - words	here	133.1158
132.9658	DCB_se1_ag3_f_03 - phones	IY1	133.0658
133.0658	DCB_se1_ag3_f_03 - phones	R	133.1158
133.1158	DCB_se1_ag3_f_03 - phones	W	133.1558
133.1158	DCB_se1_ag3_f_03 - words	was	133.2658
133.1558	DCB_se1_ag3_f_03 - phones	AH0	133.1958
133.1958	DCB_se1_ag3_f_03 - phones	Z	133.2658
133.2658	DCB_se1_ag3_f_03 - phones	F	133.3558
133.2658	DCB_se1_ag3_f_03 - words	fun	133.6758
133.3558	DCB_se1_ag3_f_03 - phones	AH1	133.5558
133.5558	DCB_se1_ag3_f_03 - phones	N	133.6758
133.6758	DCB_se1_ag3_f_03 - phones	sp	133.7858
135.0112	DCB_se1_ag3_f_03 - phones	Y	135.0812
135.0112	DCB_se1_ag3_f_03 - words	you	135.1312
135.0812	DCB_se1_ag3_f_03 - phones	UW1	135.1312
135.1312	DCB_se1_ag3_f_03 - phones	N	135.2012
135.1312	DCB_se1_ag3_f_03 - words	know	135.5312
135.2012	DCB_se1_ag3_f_03 - phones	OW1	135.5312
135.5312	DCB_se1_ag3_f_03 - phones	sp	136.3055
136.3055	DCB_se1_ag3_f_03 - words	<unk>	136.3955
136.3055	DCB_se1_ag3_f_03 - phones	spn	136.3955
136.5173	DCB_se1_ag3_f_03 - phones	IH1	136.5873
136.5173	DCB_se1_ag3_f_03 - words	it	136.6173
136.5873	DCB_se1_ag3_f_03 - phones	T	136.6173
136.6173	DCB_se1_ag3_f_03 - phones	W	136.6573
136.6173	DCB_se1_ag3_f_03 - words	was	136.7273
136.6573	DCB_se1_ag3_f_03 - phones	AH0	136.6973
136.6973	DCB_se1_ag3_f_03 - phones	Z	136.7273
136.7273	DCB_se1_ag3_f_03 - phones	S	136.8573
136.7273	DCB_se1_ag3_f_03 - words	safer	137.2773
136.8573	DCB_se1_ag3_f_03 - phones	EY1	136.9673
136.9673	DCB_se1_ag3_f_03 - phones	F	137.0873
137.0873	DCB_se1_ag3_f_03 - phones	ER0	137.2773
137.2773	DCB_se1_ag3_f_03 - phones	sp	137.4073
138.7555	DCB_se1_ag3_f_03 - phones	B	138.8055
138.7555	DCB_se1_ag3_f_03 - words	because	139.7155
138.8055	DCB_se1_ag3_f_03 - phones	IH0	138.8555
138.8555	DCB_se1_ag3_f_03 - phones	K	138.9455
138.9455	DCB_se1_ag3_f_03 - phones	AH1	139.3155
139.3155	DCB_se1_ag3_f_03 - phones	Z	139.7155
140.3071	DCB_se1_ag3_f_03 - phones	sil	140.3571
140.3571	DCB_se1_ag3_f_03 - phones	W	140.3971
140.3571	DCB_se1_ag3_f_03 - words	we	140.4271
140.3971	DCB_se1_ag3_f_03 - phones	IY1	140.4271
140.4271	DCB_se1_ag3_f_03 - phones	D	140.4671
140.4271	DCB_se1_ag3_f_03 - words	didn't	140.5671
140.4671	DCB_se1_ag3_f_03 - phones	IH1	140.5071
140.5071	DCB_se1_ag3_f_03 - phones	N	140.5371
140.5371	DCB_se1_ag3_f_03 - phones	T	140.5671
140.5671	DCB_se1_ag3_f_03 - phones	HH	140.6271
140.5671	DCB_se1_ag3_f_03 - words	have	140.7571
140.6271	DCB_se1_ag3_f_03 - phones	AE1	140.6771
140.6771	DCB_se1_ag3_f_03 - phones	V	140.7571
140.7571	DCB_se1_ag3_f_03 - phones	AO1	140.8171
140.7571	DCB_se1_ag3_f_03 - words	all	140.8671
140.8171	DCB_se1_ag3_f_03 - phones	L	140.8671
140.8671	DCB_se1_ag3_f_03 - phones	DH	140.9271
140.8671	DCB_se1_ag3_f_03 - words	this	141.0271
140.9271	DCB_se1_ag3_f_03 - phones	IH0	140.9871
140.9871	DCB_se1_ag3_f_03 - phones	S	141.0271
141.0271	DCB_se1_ag3_f_03 - phones	S	141.0871
141.0271	DCB_se1_ag3_f_03 - words	stuff	141.3171
141.0871	DCB_se1_ag3_f_03 - phones	T	141.1371
141.1371	DCB_se1_ag3_f_03 - phones	AH1	141.2071
141.2071	DCB_se1_ag3_f_03 - phones	F	141.3171
141.3171	DCB_se1_ag3_f_03 - phones	sp	141.3871
141.3871	DCB_se1_ag3_f_03 - phones	G	141.4371
141.3871	DCB_se1_ag3_f_03 - words	going	141.6871
141.4371	DCB_se1_ag3_f_03 - phones	OW1	141.5871
141.5871	DCB_se1_ag3_f_03 - phones	IH0	141.6471
141.6471	DCB_se1_ag3_f_03 - phones	N	141.6871
141.6871	DCB_se1_ag3_f_03 - phones	AO1	141.9771
141.6871	DCB_se1_ag3_f_03 - words	on	142.2271
141.8925	DCB_int_01 - phones	M	142.2425
141.8925	DCB_int_01 - words	mm-hm	142.4325
141.9771	DCB_se1_ag3_f_03 - phones	N	142.2271
142.2271	DCB_se1_ag3_f_03 - phones	sp	142.2571
142.2425	DCB_int_01 - phones	HH	142.3425
142.2571	DCB_se1_ag3_f_03 - phones	Y	142.3371
142.2571	DCB_se1_ag3_f_03 - words	you	142.3971
142.3371	DCB_se1_ag3_f_03 - phones	UW1	142.3971
142.3425	DCB_int_01 - phones	M	142.4325
142.3971	DCB_se1_ag3_f_03 - phones	N	142.4671
142.3971	DCB_se1_ag3_f_03 - words	know	142.8471
142.4671	DCB_se1_ag3_f_03 - phones	OW1	142.8471
142.8471	DCB_se1_ag3_f_03 - phones	sp	142.9471
143.2960	DCB_se1_ag3_f_03 - phones	AE1	143.3760
143.2960	DCB_se1_ag3_f_03 - words	and	143.4360
143.3760	DCB_se1_ag3_f_03 - phones	N	143.4060
143.4060	DCB_se1_ag3_f_03 - phones	D	143.4360
143.4360	DCB_se1_ag3_f_03 - phones	DH	143.4760
143.4360	DCB_se1_ag3_f_03 - words	then	143.8160
143.4760	DCB_se1_ag3_f_03 - phones	EH1	143.6060
143.6060	DCB_se1_ag3_f_03 - phones	N	143.8160
143.8160	DCB_se1_ag3_f_03 - phones	sp	143.8560
144.8068	DCB_se1_ag3_f_03 - phones	AY1	144.9568
144.8068	DCB_se1_ag3_f_03 - words	i	144.9568
144.9568	DCB_se1_ag3_f_03 - phones	L	145.0168
144.9568	DCB_se1_ag3_f_03 - words	like	145.1268
145.0168	DCB_se1_ag3_f_03 - phones	AY1	145.0868
145.0868	DCB_se1_ag3_f_03 - phones	K	145.1268
145.1268	DCB_se1_ag3_f_03 - phones	sp	145.2068
145.2068	DCB_se1_ag3_f_03 - phones	DH	145.2668
145.2068	DCB_se1_ag3_f_03 - words	the	145.5968
145.2668	DCB_se1_ag3_f_03 - phones	AH1	145.5968
145.5968	DCB_se1_ag3_f_03 - phones	sp	145.6868
146.0705	DCB_se1_ag3_f_03 - phones	HH	146.1205
146.0705	DCB_se1_ag3_f_03 - words	what	146.2205
146.1205	DCB_se1_ag3_f_03 - phones	W	146.1505
146.1505	DCB_se1_ag3_f_03 - phones	AH1	146.1805
146.1805	DCB_se1_ag3_f_03 - phones	T	146.2205
146.2205	DCB_se1_ag3_f_03 - phones	IH1	146.2605
146.2205	DCB_se1_ag3_f_03 - words	is	146.3305
146.2605	DCB_se1_ag3_f_03 - phones	Z	146.3305
146.3305	DCB_se1_ag3_f_03 - phones	IH0	146.3905
146.3305	DCB_se1_ag3_f_03 - words	it	146.4505
146.3905	DCB_se1_ag3_f_03 - phones	T	146.4505
146.4505	DCB_se1_ag3_f_03 - phones	T	146.5505
146.4505	DCB_se1_ag3_f_03 - words	take	146.6905
146.5505	DCB_se1_ag3_f_03 - phones	EY1	146.6205
146.6205	DCB_se1_ag3_f_03 - phones	K	146.6905
146.6905	DCB_se1_ag3_f_03 - words	a	146.7305
146.6905	DCB_se1_ag3_f_03 - phones	AH0	146.7305
146.7305	DCB_se1_ag3_f_03 - phones	V	146.8205
146.7305	DCB_se1_ag3_f_03 - words	village	147.0905
146.8205	DCB_se1_ag3_f_03 - phones	IH1	146.8805
146.8805	DCB_se1_ag3_f_03 - phones	L	146.9505
146.9505	DCB_se1_ag3_f_03 - phones	IH0	147.0105
147.0105	DCB_se1_ag3_f_03 - phones	JH	147.0905
147.0905	DCB_se1_ag3_f_03 - phones	T	147.1405
147.0905	DCB_se1_ag3_f_03 - words	to	147.1805
147.1405	DCB_se1_ag3_f_03 - phones	AH0	147.1805
147.1805	DCB_se1_ag3_f_03 - phones	R	147.2705
147.1805	DCB_se1_ag3_f_03 - words	raise	147.4205
147.2705	DCB_se1_ag3_f_03 - phones	EY1	147.3605
147.3605	DCB_se1_ag3_f_03 - phones	Z	147.4205
147.4205	DCB_se1_ag3_f_03 - words	a	147.4505
147.4205	DCB_se1_ag3_f_03 - phones	AH0	147.4505
147.4505	DCB_se1_ag3_f_03 - phones	CH	147.5605
147.4505	DCB_se1_ag3_f_03 - words	child	147.8305
147.5605	DCB_se1_ag3_f_03 - phones	AY1	147.7605
147.7564	DCB_int_01 - phones	M	148.0564
147.7564	DCB_int_01 - words	mm	148.0564
147.7605	DCB_se1_ag3_f_03 - phones	L	147.8005
147.8005	DCB_se1_ag3_f_03 - phones	D	147.8305
147.8305	DCB_se1_ag3_f_03 - phones	S	147.8805
147.8305	DCB_se1_ag3_f_03 - words	so	147.9205
147.8805	DCB_se1_ag3_f_03 - phones	OW1	147.9205
147.9205	DCB_se1_ag3_f_03 - phones	EH1	147.9705
147.9205	DCB_se1_ag3_f_03 - words	everybody	148.3505
147.9705	DCB_se1_ag3_f_03 - phones	V	148.0305
148.0305	DCB_se1_ag3_f_03 - phones	R	148.0605
148.0605	DCB_se1_ag3_f_03 - phones	IY0	148.1205
148.1205	DCB_se1_ag3_f_03 - phones	B	148.1805
148.1805	DCB_se1_ag3_f_03 - phones	AA2	148.2605
148.2605	DCB_se1_ag3_f_03 - phones	D	148.3105
148.3105	DCB_se1_ag3_f_03 - phones	IY0	148.3505
148.3505	DCB_se1_ag3_f_03 - phones	N	148.4105
148.3505	DCB_se1_ag3_f_03 - words	knew	148.5805
148.4105	DCB_se1_ag3_f_03 - phones	UW1	148.5805
148.5805	DCB_se1_ag3_f_03 - phones	EH1	148.6205
148.5805	DCB_se1_ag3_f_03 - words	everybody	149.0005
148.6205	DCB_se1_ag3_f_03 - phones	V	148.6505
148.6505	DCB_se1_ag3_f_03 - phones	R	148.6805
148.6805	DCB_se1_ag3_f_03 - phones	IY0	148.7405
148.7405	DCB_se1_ag3_f_03 - phones	B	148.8005
148.8005	DCB_se1_ag3_f_03 - phones	AA2	148.9005
148.9005	DCB_se1_ag3_f_03 - phones	D	148.9405
148.9405	DCB_se1_ag3_f_03 - phones	IY0	149.0005
149.0005	DCB_se1_ag3_f_03 - words	s	149.0605
149.0005	DCB_se1_ag3_f_03 - phones	S	149.0605
149.0605	DCB_se1_ag3_f_03 - phones	K	149.1705
149.0605	DCB_se1_ag3_f_03 - words	kid	149.5905
149.1705	DCB_se1_ag3_f_03 - phones	IH1	149.5405
149.5405	DCB_se1_ag3_f_03 - phones	D	149.5905
149.5905	DCB_se1_ag3_f_03 - phones	S	149.7205
149.5905	DCB_se1_ag3_f_03 - words	so	149.9605
149.7205	DCB_se1_ag3_f_03 - phones	OW1	149.9605
149.9605	DCB_se1_ag3_f_03 - phones	sp	150.0005
150.3122	DCB_se1_ag3_f_03 - phones	Y	150.3822
150.3122	DCB_se1_ag3_f_03 - words	you	150.4122
150.3822	DCB_se1_ag3_f_03 - phones	UW1	150.4122
150.4122	DCB_se1_ag3_f_03 - phones	N	150.4622
150.4122	DCB_se1_ag3_f_03 - words	know	150.5222
150.4622	DCB_se1_ag3_f_03 - phones	OW1	150.5222
150.5222	DCB_se1_ag3_f_03 - phones	IH0	150.5522
150.5222	DCB_se1_ag3_f_03 - words	if	150.5922
150.5522	DCB_se1_ag3_f_03 - phones	F	150.5922
150.5922	DCB_se1_ag3_f_03 - phones	Y	150.6222
150.5922	DCB_se1_ag3_f_03 - words	you	150.6522
150.6222	DCB_se1_ag3_f_03 - phones	UW1	150.6522
150.6522	DCB_se1_ag3_f_03 - phones	G	150.7122
150.6522	DCB_se1_ag3_f_03 - words	got	150.8222
150.7122	DCB_se1_ag3_f_03 - phones	AA1	150.7822
150.7822	DCB_se1_ag3_f_03 - phones	T	150.8222
150.8222	DCB_se1_ag3_f_03 - phones	IH0	150.8522
150.8222	DCB_se1_ag3_f_03 - words	in	150.8822
150.8522	DCB_se1_ag3_f_03 - phones	N	150.8822
150.8822	DCB_se1_ag3_f_03 - phones	T	150.9722
150.8822	DCB_se1_ag3_f_03 - words	trouble	151.1822
150.9722	DCB_se1_ag3_f_03 - phones	R	151.0222
151.0222	DCB_se1_ag3_f_03 - phones	AH1	151.0922
151.0922	DCB_se1_ag3_f_03 - phones	B	151.1222
151.1222	DCB_se1_ag3_f_03 - phones	AH0	151.1522
151.1522	DCB_se1_ag3_f_03 - phones	L	151.1822
151.1822	DCB_se1_ag3_f_03 - phones	B	151.2422
151.1822	DCB_se1_ag3_f_03 - words	by	151.2922
151.2422	DCB_se1_ag3_f_03 - phones	AY1	151.2922
151.2922	DCB_se1_ag3_f_03 - phones	DH	151.3222
151.2922	DCB_se1_ag3_f_03 - words	the	151.3522
151.3222	DCB_se1_ag3_f_03 - phones	AH0	151.3522
151.3522	DCB_se1_ag3_f_03 - phones	T	151.4122
151.3522	DCB_se1_ag3_f_03 - words	time	151.5122
151.4122	DCB_se1_ag3_f_03 - phones	AY1	151.4722
151.4722	DCB_se1_ag3_f_03 - phones	M	151.5122
151.5122	DCB_se1_ag3_f_03 - phones	Y	151.5422
151.5122	DCB_se1_ag3_f_03 - words	you	151.5722
151.5422	DCB_se1_ag3_f_03 - phones	UW1	151.5722
151.5722	DCB_se1_ag3_f_03 - phones	G	151.6322
151.5722	DCB_se1_ag3_f_03 - words	got	151.7422
151.6322	DCB_se1_ag3_f_03 - phones	AA1	151.7122
151.7122	DCB_se1_ag3_f_03 - phones	T	151.7422
151.7422	DCB_se1_ag3_f_03 - phones	HH	151.7822
151.7422	DCB_se1_ag3_f_03 - words	home	152.1022
151.7822	DCB_se1_ag3_f_03 - phones	OW1	152.0622
152.0622	DCB_se1_ag3_f_03 - phones	M	152.1022
152.1022	DCB_se1_ag3_f_03 - phones	sp	152.1722
152.3942	DCB_se1_ag3_f_03 - phones	S	152.5042
152.3942	DCB_se1_ag3_f_03 - words	somebody	152.8542
152.5042	DCB_se1_ag3_f_03 - phones	AH1	152.5642
152.5642	DCB_se1_ag3_f_03 - phones	M	152.6142
152.6142	DCB_se1_ag3_f_03 - phones	B	152.6742
152.6742	DCB_se1_ag3_f_03 - phones	AA2	152.7942
152.7942	DCB_se1_ag3_f_03 - phones	D	152.8242
152.8242	DCB_se1_ag3_f_03 - phones	IY0	152.8542
152.8542	DCB_se1_ag3_f_03 - phones	N	152.9442
152.8542	DCB_se1_ag3_f_03 - words	know	153.1142
152.9442	DCB_se1_ag3_f_03 - phones	OW1	153.1142
153.1142	DCB_se1_ag3_f_03 - phones	sp	153.1542
153.2584	DCB_int_01 - phones	sil	153.3084
153.3084	DCB_int_01 - phones	M	153.4884
153.3084	DCB_int_01 - words	mm-hm	153.7984
153.4884	DCB_int_01 - phones	HH	153.5184
153.5184	DCB_int_01 - phones	M	153.7984
153.7984	DCB_int_01 - phones	sp	169.1259
154.0790	DCB_se1_ag3_f_03 - phones	Y	154.1390
154.0790	DCB_se1_ag3_f_03 - words	you	154.2190
154.1390	DCB_se1_ag3_f_03 - phones	UW1	154.2190
154.2190	DCB_se1_ag3_f_03 - phones	N	154.2690
154.2190	DCB_se1_ag3_f_03 - words	know	154.3490
154.2690	DCB_se1_ag3_f_03 - phones	OW1	154.3490
154.3490	DCB_se1_ag3_f_03 - phones	Y	154.4090
154.3490	DCB_se1_ag3_f_03 - words	your	154.5190
154.4090	DCB_se1_ag3_f_03 - phones	UH1	154.4490
154.4490	DCB_se1_ag3_f_03 - phones	R	154.5190
154.5190	DCB_se1_ag3_f_03 - phones	P	154.5690
154.5190	DCB_se1_ag3_f_03 - words	parent	154.7190
154.5690	DCB_se1_ag3_f_03 - phones	EH1	154.5990
154.5990	DCB_se1_ag3_f_03 - phones	R	154.6290
154.6290	DCB_se1_ag3_f_03 - phones	AH0	154.6590
154.6590	DCB_se1_ag3_f_03 - phones	N	154.6890
154.6890	DCB_se1_ag3_f_03 - phones	T	154.7190
154.8850	DCB_se1_ag3_f_03 - phones	sil	154.9250
154.9250	DCB_se1_ag3_f_03 - phones	Y	155.0750
154.9250	DCB_se1_ag3_f_03 - words	yeah	155.2750
155.0750	DCB_se1_ag3_f_03 - phones	AE1	155.2750
155.2750	DCB_se1_ag3_f_03 - phones	sp	155.3250
155.3250	DCB_se1_ag3_f_03 - phones	AH1	155.4250
155.3250	DCB_se1_ag3_f_03 - words	uh-huh	155.8550
155.4250	DCB_se1_ag3_f_03 - phones	HH	155.4550
155.4550	DCB_se1_ag3_f_03 - phones	AH1	155.8550
155.8550	DCB_se1_ag3_f_03 - phones	sp	155.9150
155.9150	DCB_se1_ag3_f_03 - phones	F	155.9750
155.9150	DCB_se1_ag3_f_03 - words	found	156.1850
155.9750	DCB_se1_ag3_f_03 - phones	AW1	156.0950
156.0950	DCB_se1_ag3_f_03 - phones	N	156.1250
156.1250	DCB_se1_ag3_f_03 - phones	D	156.1850
156.1850	DCB_se1_ag3_f_03 - phones	AW1	156.2750
156.1850	DCB_se1_ag3_f_03 - words	out	156.3250
156.2750	DCB_se1_ag3_f_03 - phones	T	156.3250
156.3250	DCB_se1_ag3_f_03 - phones	Y	156.3850
156.3250	DCB_se1_ag3_f_03 - words	you	156.4250
156.3850	DCB_se1_ag3_f_03 - phones	UW1	156.4250
156.4250	DCB_se1_ag3_f_03 - phones	D	156.4750
156.4250	DCB_se1_ag3_f_03 - words	did	156.6450
156.4750	DCB_se1_ag3_f_03 - phones	IH1	156.5750
156.5750	DCB_se1_ag3_f_03 - phones	D	156.6450
156.6450	DCB_se1_ag3_f_03 - phones	S	156.6950
156.6450	DCB_se1_ag3_f_03 - words	such	156.7650
156.6950	DCB_se1_ag3_f_03 - phones	AH1	156.7350
156.7350	DCB_se1_ag3_f_03 - phones	CH	156.7650
156.7650	DCB_se1_ag3_f_03 - phones	AH0	156.7950
156.7650	DCB_se1_ag3_f_03 - words	and	156.8250
156.7950	DCB_se1_ag3_f_03 - phones	N	156.8250
156.8250	DCB_se1_ag3_f_03 - phones	S	156.9050
156.8250	DCB_se1_ag3_f_03 - words	such	157.0650
156.9050	DCB_se1_ag3_f_03 - phones	AH1	157.0350
157.0350	DCB_se1_ag3_f_03 - phones	CH	157.0650
157.0650	DCB_se1_ag3_f_03 - phones	B	157.1550
157.0650	DCB_se1_ag3_f_03 - words	but	157.3950
157.1550	DCB_se1_ag3_f_03 - phones	AH1	157.2450
157.2450	DCB_se1_ag3_f_03 - phones	T	157.3950
157.6555	DCB_se1_ag3_f_03 - phones	IH1	157.7255
157.6555	DCB_se1_ag3_f_03 - words	it	157.7555
157.7255	DCB_se1_ag3_f_03 - phones	T	157.7555
157.7555	DCB_se1_ag3_f_03 - phones	W	157.7855
157.7555	DCB_se1_ag3_f_03 - words	was	157.8455
157.7855	DCB_se1_ag3_f_03 - phones	AA1	157.8155
157.8155	DCB_se1_ag3_f_03 - phones	Z	157.8455
157.8455	DCB_se1_ag3_f_03 - phones	P	157.8755
157.8455	DCB_se1_ag3_f_03 - words	pretty	158.0155
157.8755	DCB_se1_ag3_f_03 - phones	R	157.9155
157.9155	DCB_se1_ag3_f_03 - phones	IH1	157.9455
157.9455	DCB_se1_ag3_f_03 - phones	T	157.9755
157.9755	DCB_se1_ag3_f_03 - phones	IY0	158.0155
158.0155	DCB_se1_ag3_f_03 - phones	M	158.0655
158.0155	DCB_se1_ag3_f_03 - words	much	158.1855
158.0655	DCB_se1_ag3_f_03 - phones	AH1	158.1555
158.1555	DCB_se1_ag3_f_03 - phones	CH	158.1855
158.1855	DCB_se1_ag3_f_03 - phones	S	158.3655
158.1855	DCB_se1_ag3_f_03 - words	safe	158.7655
158.3655	DCB_se1_ag3_f_03 - phones	EY1	158.6855
158.6855	DCB_se1_ag3_f_03 - phones	F	158.7655
158.7655	DCB_se1_ag3_f_03 - phones	sp	158.7955
158.7955	DCB_se1_ag3_f_03 - phones	AH1	159.1255
158.7955	DCB_se1_ag3_f_03 - words	um	159.2055
159.1255	DCB_se1_ag3_f_03 - phones	M	159.2055
159.2055	DCB_se1_ag3_f_03 - phones	W	159.2455
159.2055	DCB_se1_ag3_f_03 - words	we	159.3255
159.2455	DCB_se1_ag3_f_03 - phones	IY1	159.3255
159.3255	DCB_se1_ag3_f_03 - phones	K	159.3755
159.3255	DCB_se1_ag3_f_03 - words	could	159.4355
159.3755	DCB_se1_ag3_f_03 - phones	UH1	159.4055
159.4055	DCB_se1_ag3_f_03 - phones	D	159.4355
159.4355	DCB_se1_ag3_f_03 - phones	S	159.4755
159.4355	DCB_se1_ag3_f_03 - words	stay	159.6455
159.4755	DCB_se1_ag3_f_03 - phones	T	159.5355
159.5355	DCB_se1_ag3_f_03 - phones	EY1	159.6455
159.6455	DCB_se1_ag3_f_03 - phones	AW1	159.7255
159.6455	DCB_se1_ag3_f_03 - words	outside	160.0955
159.7255	DCB_se1_ag3_f_03 - phones	T	159.7855
159.7855	DCB_se1_ag3_f_03 - phones	S	159.9055
159.9055	DCB_se1_ag3_f_03 - phones	AY1	160.0655
160.0655	DCB_se1_ag3_f_03 - phones	D	160.0955
160.0955	DCB_se1_ag3_f_03 - phones	AH0	160.1255
160.0955	DCB_se1_ag3_f_03 - words	until	160.3055
160.1255	DCB_se1_ag3_f_03 - phones	N	160.1555
160.1555	DCB_se1_ag3_f_03 - phones	T	160.2455
160.2455	DCB_se1_ag3_f_03 - phones	IH1	160.2755
160.2755	DCB_se1_ag3_f_03 - phones	L	160.3055
160.3055	DCB_se1_ag3_f_03 - phones	DH	160.3355
160.3055	DCB_se1_ag3_f_03 - words	the	160.3855
160.3355	DCB_se1_ag3_f_03 - phones	AH0	160.3855
160.3855	DCB_se1_ag3_f_03 - phones	S	160.4255
160.3855	DCB_se1_ag3_f_03 - words	street	160.6355
160.4255	DCB_se1_ag3_f_03 - phones	T	160.4855
160.4855	DCB_se1_ag3_f_03 - phones	R	160.5255
160.5255	DCB_se1_ag3_f_03 - phones	IY1	160.6055
160.6055	DCB_se1_ag3_f_03 - phones	T	160.6355
160.6355	DCB_se1_ag3_f_03 - phones	L	160.7055
160.6355	DCB_se1_ag3_f_03 - words	lights	160.8955
160.7055	DCB_se1_ag3_f_03 - phones	AY1	160.7955
160.7955	DCB_se1_ag3_f_03 - phones	T	160.8555
160.8555	DCB_se1_ag3_f_03 - phones	S	160.8955
160.8955	DCB_se1_ag3_f_03 - phones	K	160.9755
160.8955	DCB_se1_ag3_f_03 - words	came	161.2155
160.9755	DCB_se1_ag3_f_03 - phones	EY1	161.1055
161.1055	DCB_se1_ag3_f_03 - phones	M	161.2155
161.2155	DCB_se1_ag3_f_03 - phones	AO1	161.6555
161.2155	DCB_se1_ag3_f_03 - words	on	161.7455
161.6555	DCB_se1_ag3_f_03 - phones	N	161.7455
161.7455	DCB_se1_ag3_f_03 - phones	AE1	161.8255
161.7455	DCB_se1_ag3_f_03 - words	and	161.9655
161.8255	DCB_se1_ag3_f_03 - phones	N	161.8955
161.8955	DCB_se1_ag3_f_03 - phones	D	161.9655
162.6436	DCB_se1_ag3_f_03 - phones	Y	162.7336
162.6436	DCB_se1_ag3_f_03 - words	you	162.7936
162.7336	DCB_se1_ag3_f_03 - phones	UW1	162.7936
162.7936	DCB_se1_ag3_f_03 - phones	N	162.8536
162.7936	DCB_se1_ag3_f_03 - words	know	163.1536
162.8536	DCB_se1_ag3_f_03 - phones	OW1	163.1536
163.1536	DCB_se1_ag3_f_03 - phones	sp	163.2136
163.2136	DCB_se1_ag3_f_03 - phones	D	163.2436
163.2136	DCB_se1_ag3_f_03 - words	didn't	163.3336
163.2436	DCB_se1_ag3_f_03 - phones	IH1	163.2736
163.2736	DCB_se1_ag3_f_03 - phones	N	163.3036
163.3036	DCB_se1_ag3_f_03 - phones	T	163.3336
163.3336	DCB_se1_ag3_f_03 - phones	HH	163.3836
163.3336	DCB_se1_ag3_f_03 - words	have	163.4536
163.3836	DCB_se1_ag3_f_03 - phones	AE1	163.4236
163.4236	DCB_se1_ag3_f_03 - phones	V	163.4536
163.4536	DCB_se1_ag3_f_03 - phones	T	163.4936
163.4536	DCB_se1_ag3_f_03 - words	to	163.5236
163.4936	DCB_se1_ag3_f_03 - phones	AH0	163.5236
163.5236	DCB_se1_ag3_f_03 - phones	W	163.5636
163.5236	DCB_se1_ag3_f_03 - words	worry	163.6236
163.5636	DCB_se1_ag3_f_03 - phones	ER1	163.5936
163.5936	DCB_se1_ag3_f_03 - phones	IY0	163.6236
163.6236	DCB_se1_ag3_f_03 - phones	AH0	163.6536
163.6236	DCB_se1_ag3_f_03 - words	about	163.8236
163.6536	DCB_se1_ag3_f_03 - phones	B	163.7036
163.7036	DCB_se1_ag3_f_03 - phones	AW1	163.7936
163.7936	DCB_se1_ag3_f_03 - phones	T	163.8236
163.8236	DCB_se1_ag3_f_03 - phones	EH1	163.8636
163.8236	DCB_se1_ag3_f_03 - words	anything	164.2936
163.8636	DCB_se1_ag3_f_03 - phones	N	163.9236
163.9236	DCB_se1_ag3_f_03 - phones	IY0	163.9536
163.9536	DCB_se1_ag3_f_03 - phones	TH	164.0436
164.0436	DCB_se1_ag3_f_03 - phones	IH2	164.1036
164.1036	DCB_se1_ag3_f_03 - phones	NG	164.2936
164.7186	DCB_se1_ag3_f_03 - phones	B	164.7686
164.7186	DCB_se1_ag3_f_03 - words	but	164.8986
164.7686	DCB_se1_ag3_f_03 - phones	AH1	164.7986
164.7986	DCB_se1_ag3_f_03 - phones	T	164.8986
164.8986	DCB_se1_ag3_f_03 - phones	sp	164.9286
164.9286	DCB_se1_ag3_f_03 - phones	M	165.0186
164.9286	DCB_se1_ag3_f_03 - words	my	165.1486
165.0186	DCB_se1_ag3_f_03 - phones	AY1	165.1486
165.1486	DCB_se1_ag3_f_03 - phones	sp	166.1663
166.1663	DCB_se1_ag3_f_03 - phones	M	166.2163
166.1663	DCB_se1_ag3_f_03 - words	my	166.3163
166.2163	DCB_se1_ag3_f_03 - phones	AY1	166.3163
166.3163	DCB_se1_ag3_f_03 - phones	Y	166.5663
166.3163	DCB_se1_ag3_f_03 - words	years	167.1563
166.5663	DCB_se1_ag3_f_03 - phones	IH1	166.8963
166.8963	DCB_se1_ag3_f_03 - phones	R	166.9763
166.9763	DCB_se1_ag3_f_03 - phones	Z	167.1563
167.1563	DCB_se1_ag3_f_03 - phones	sp	167.2563
167.2563	DCB_se1_ag3_f_03 - phones	G	167.3363
167.2563	DCB_se1_ag3_f_03 - words	growing	167.5163
167.3363	DCB_se1_ag3_f_03 - phones	R	167.3963
167.3963	DCB_se1_ag3_f_03 - phones	OW1	167.4463
167.4463	DCB_se1_ag3_f_03 - phones	IH0	167.4863
167.4863	DCB_se1_ag3_f_03 - phones	NG	167.5163
167.5163	DCB_se1_ag3_f_03 - phones	AH1	167.5563
167.5163	DCB_se1_ag3_f_03 - words	up	167.6263
167.5563	DCB_se1_ag3_f_03 - phones	P	167.6263
167.6263	DCB_se1_ag3_f_03 - phones	IH0	167.6563
167.6263	DCB_se1_ag3_f_03 - words	in	167.6863
167.6563	DCB_se1_ag3_f_03 - phones	N	167.6863
167.6863	DCB_se1_ag3_f_03 - phones	D	167.7363
167.6863	DCB_se1_ag3_f_03 - words	dc	167.9763
167.7363	DCB_se1_ag3_f_03 - phones	IY1	167.8263
167.8263	DCB_se1_ag3_f_03 - phones	S	167.9263
167.9263	DCB_se1_ag3_f_03 - phones	IY1	167.9763
167.9763	DCB_se1_ag3_f_03 - phones	W	168.0163
167.9763	DCB_se1_ag3_f_03 - words	was	168.1163
168.0163	DCB_se1_ag3_f_03 - phones	AH0	168.0463
168.0463	DCB_se1_ag3_f_03 - phones	Z	168.1163
168.1163	DCB_se1_ag3_f_03 - phones	F	168.1963
168.1163	DCB_se1_ag3_f_03 - words	fun	168.4863
168.1963	DCB_se1_ag3_f_03 - phones	AH1	168.3463
168.3463	DCB_se1_ag3_f_03 - phones	N	168.4863
169.1259	DCB_int_01 - phones	S	169.3459
169.1259	DCB_int_01 - words	so	169.5859
169.3459	DCB_int_01 - phones	OW1	169.5859
169.5859	DCB_int_01 - phones	Y	169.7159
169.5859	DCB_int_01 - words	you	169.9059
169.7159	DCB_int_01 - phones	UW1	169.9059
169.9059	DCB_int_01 - phones	sp	169.9359
169.9359	DCB_int_01 - phones	G	169.9659
169.9359	DCB_int_01 - words	grew	170.1159
169.9659	DCB_int_01 - phones	R	170.0859
170.0859	DCB_int_01 - phones	UW1	170.1159
170.1159	DCB_int_01 - phones	AH1	170.1459
170.1159	DCB_int_01 - words	up	170.2359
170.1459	DCB_int_01 - phones	P	170.2359
170.2359	DCB_int_01 - phones	AE1	170.3059
170.2359	DCB_int_01 - words	at	170.3559
170.3059	DCB_int_01 - phones	T	170.3559
170.3559	DCB_int_01 - words	a	170.4259
170.3559	DCB_int_01 - phones	AH0	170.4259
170.4259	DCB_int_01 - phones	T	170.5659
170.4259	DCB_int_01 - words	time	171.0559
170.5659	DCB_int_01 - phones	AY1	170.6659
170.6659	DCB_int_01 - phones	M	171.0559
171.0559	DCB_int_01 - phones	sp	171.1959
172.7272	DCB_int_01 - phones	S	172.9072
172.7272	DCB_int_01 - words	so	173.1072
172.9072	DCB_int_01 - phones	OW1	173.1072
173.1072	DCB_int_01 - phones	sp	173.1472
173.1472	DCB_int_01 - phones	R	173.2772
173.1472	DCB_int_01 - words	right	173.4072
173.2772	DCB_int_01 - phones	AY1	173.3672
173.3672	DCB_int_01 - phones	T	173.4072
173.4072	DCB_int_01 - phones	AE1	173.5172
173.4072	DCB_int_01 - words	after	173.6972
173.5172	DCB_int_01 - phones	F	173.5972
173.5972	DCB_int_01 - phones	T	173.6572
173.6572	DCB_int_01 - phones	ER0	173.6972
173.6972	DCB_int_01 - phones	DH	173.7372
173.6972	DCB_int_01 - words	the	173.8672
173.7372	DCB_int_01 - phones	AH0	173.8672
173.8672	DCB_int_01 - phones	R	173.9772
173.8672	DCB_int_01 - words	riots	174.2772
173.9772	DCB_int_01 - phones	AY1	174.1272
174.1272	DCB_int_01 - phones	AH0	174.1572
174.1572	DCB_int_01 - phones	T	174.1872
174.1872	DCB_int_01 - phones	S	174.2772
174.2772	DCB_int_01 - phones	sp	175.1272
175.1564	DCB_se1_ag3_f_03 - phones	P	175.2864
175.1564	DCB_se1_ag3_f_03 - words	probably	175.8564
175.2864	DCB_se1_ag3_f_03 - phones	R	175.3164
175.3164	DCB_se1_ag3_f_03 - phones	AA1	175.3864
175.3864	DCB_se1_ag3_f_03 - phones	B	175.4864
175.4864	DCB_se1_ag3_f_03 - phones	AH0	175.5164
175.5164	DCB_se1_ag3_f_03 - phones	B	175.5564
175.5564	DCB_se1_ag3_f_03 - phones	L	175.5864
175.5864	DCB_se1_ag3_f_03 - phones	IY0	175.8564
175.8564	DCB_se1_ag3_f_03 - phones	sp	175.8864
175.8864	DCB_se1_ag3_f_03 - phones	Y	175.9164
175.8864	DCB_se1_ag3_f_03 - words	yeah	175.9864
175.9164	DCB_se1_ag3_f_03 - phones	AE1	175.9864
175.9864	DCB_se1_ag3_f_03 - phones	sp	176.0564
176.4377	DCB_int_01 - phones	AH1	176.7377
176.4377	DCB_int_01 - words	um	176.9077
176.7377	DCB_int_01 - phones	M	176.9077
177.0357	DCB_int_01 - phones	sil	177.0857
177.0857	DCB_int_01 - phones	B	177.1157
177.0857	DCB_int_01 - words	but	177.2257
177.1157	DCB_int_01 - phones	AH1	177.1457
177.1457	DCB_int_01 - phones	T	177.2257
177.2257	DCB_int_01 - phones	W	177.2557
177.2257	DCB_int_01 - words	when	177.3657
177.2557	DCB_int_01 - phones	IH1	177.2957
177.2957	DCB_int_01 - phones	N	177.3657
177.3657	DCB_int_01 - phones	Y	177.4157
177.3657	DCB_int_01 - words	you	177.4957
177.4157	DCB_int_01 - phones	UW1	177.4957
177.4957	DCB_int_01 - phones	W	177.5457
177.4957	DCB_int_01 - words	were	177.6257
177.5457	DCB_int_01 - phones	ER0	177.6257
177.6257	DCB_int_01 - phones	S	177.7157
177.6257	DCB_int_01 - words	small	177.9157
177.7157	DCB_int_01 - phones	M	177.7557
177.7557	DCB_int_01 - phones	AO1	177.8457
177.8457	DCB_int_01 - phones	L	177.9157
177.9157	DCB_int_01 - phones	D	177.9557
177.9157	DCB_int_01 - words	did	178.0157
177.9557	DCB_int_01 - phones	IH0	177.9857
177.9857	DCB_int_01 - phones	D	178.0157
178.0157	DCB_int_01 - phones	DH	178.0657
178.0157	DCB_int_01 - words	that	178.2357
178.0657	DCB_int_01 - phones	AE1	178.1057
178.1057	DCB_int_01 - phones	T	178.2357
178.2357	DCB_int_01 - phones	S	178.2757
178.2357	DCB_int_01 - words	seem	178.4157
178.2757	DCB_int_01 - phones	IY1	178.3657
178.3657	DCB_int_01 - phones	M	178.4157
178.4157	DCB_int_01 - phones	T	178.4857
178.4157	DCB_int_01 - words	to	178.5657
178.4857	DCB_int_01 - phones	UW1	178.5657
178.5657	DCB_int_01 - phones	AH0	178.6057
178.5657	DCB_int_01 - words	affect	178.9557
178.6057	DCB_int_01 - phones	F	178.7457
178.7457	DCB_int_01 - phones	EH1	178.8957
178.8957	DCB_int_01 - phones	K	178.9257
178.9257	DCB_int_01 - phones	T	178.9557
178.9557	DCB_int_01 - phones	D	178.9857
178.9557	DCB_int_01 - words	did	179.0557
178.9857	DCB_int_01 - phones	IH0	179.0157
179.0157	DCB_int_01 - phones	D	179.0557
179.0557	DCB_int_01 - phones	Y	179.1257
179.0557	DCB_int_01 - words	you	179.2257
179.1257	DCB_int_01 - phones	UW1	179.2257
179.2257	DCB_int_01 - phones	sp	179.3057
179.4826	DCB_int_01 - phones	D	179.5326
179.4826	DCB_int_01 - words	did	179.6026
179.5326	DCB_int_01 - phones	IH0	179.5626
179.5626	DCB_int_01 - phones	D	179.6026
179.6026	DCB_int_01 - phones	Y	179.6626
179.6026	DCB_int_01 - words	you	179.7826
179.6626	DCB_int_01 - phones	UW1	179.7826
179.7826	DCB_int_01 - phones	sp	179.9026
179.8276	DCB_se1_ag3_f_03 - phones	AY1	180.0176
179.8276	DCB_se1_ag3_f_03 - words	i	180.0176
179.9026	DCB_int_01 - phones	F	179.9426
179.9026	DCB_int_01 - words	feel	180.1926
179.9426	DCB_int_01 - phones	IY1	180.0526
180.0176	DCB_se1_ag3_f_03 - phones	D	180.0676
180.0176	DCB_se1_ag3_f_03 - words	don't	180.2776
180.0526	DCB_int_01 - phones	L	180.1926
180.0676	DCB_se1_ag3_f_03 - phones	OW1	180.1976
180.1926	DCB_int_01 - phones	DH	180.2326
180.1926	DCB_int_01 - words	that	180.5126
180.1976	DCB_se1_ag3_f_03 - phones	N	180.2476
180.2326	DCB_int_01 - phones	AE1	180.4326
180.2476	DCB_se1_ag3_f_03 - phones	T	180.2776
180.2776	DCB_se1_ag3_f_03 - phones	sp	180.3376
180.4326	DCB_int_01 - phones	T	180.5126
180.5597	DCB_se1_ag3_f_03 - phones	N	180.6897
180.5597	DCB_se1_ag3_f_03 - words	no	181.0197
180.6897	DCB_se1_ag3_f_03 - phones	OW1	181.0197
181.0197	DCB_se1_ag3_f_03 - phones	sp	181.0497
181.7102	DCB_se1_ag3_f_03 - phones	AY1	181.7702
181.7102	DCB_se1_ag3_f_03 - words	i	181.7702
181.7702	DCB_se1_ag3_f_03 - phones	D	181.8002
181.7702	DCB_se1_ag3_f_03 - words	don't	182.0202
181.8002	DCB_se1_ag3_f_03 - phones	OW1	181.8302
181.8302	DCB_se1_ag3_f_03 - phones	N	182.0202
182.0202	DCB_se1_ag3_f_03 - phones	sp	182.0502
182.0502	DCB_se1_ag3_f_03 - phones	R	182.0902
182.0502	DCB_se1_ag3_f_03 - words	remember	182.3202
182.0902	DCB_se1_ag3_f_03 - phones	IH0	182.1202
182.1202	DCB_se1_ag3_f_03 - phones	M	182.1502
182.1502	DCB_se1_ag3_f_03 - phones	EH1	182.2002
182.2002	DCB_se1_ag3_f_03 - phones	M	182.2302
182.2302	DCB_se1_ag3_f_03 - phones	B	182.2902
182.2902	DCB_se1_ag3_f_03 - phones	ER0	182.3202
182.3202	DCB_se1_ag3_f_03 - phones	N	182.4002
182.3202	DCB_se1_ag3_f_03 - words	nothing	182.6002
182.4002	DCB_se1_ag3_f_03 - phones	AH1	182.4702
182.4702	DCB_se1_ag3_f_03 - phones	TH	182.5402
182.5402	DCB_se1_ag3_f_03 - phones	IH0	182.5702
182.5702	DCB_se1_ag3_f_03 - phones	NG	182.6002
182.6002	DCB_se1_ag3_f_03 - phones	AH0	182.6402
182.6002	DCB_se1_ag3_f_03 - words	about	182.7902
182.6402	DCB_se1_ag3_f_03 - phones	B	182.6902
182.6902	DCB_se1_ag3_f_03 - phones	AW1	182.7402
182.7402	DCB_se1_ag3_f_03 - phones	T	182.7902
182.7902	DCB_se1_ag3_f_03 - phones	DH	182.8302
182.7902	DCB_se1_ag3_f_03 - words	the	182.8702
182.8302	DCB_se1_ag3_f_03 - phones	AH0	182.8702
182.8702	DCB_se1_ag3_f_03 - phones	R	182.9502
182.8702	DCB_se1_ag3_f_03 - words	riots	183.2102
182.9502	DCB_se1_ag3_f_03 - phones	AY1	183.1202
183.1202	DCB_se1_ag3_f_03 - phones	AH0	183.1502
183.1502	DCB_se1_ag3_f_03 - phones	T	183.1802
183.1802	DCB_se1_ag3_f_03 - phones	S	183.2102
183.2102	DCB_se1_ag3_f_03 - words	<unk>	184.1102
183.2102	DCB_se1_ag3_f_03 - phones	spn	184.1102
183.5054	DCB_int_01 - phones	sil	183.5454
183.5454	DCB_int_01 - phones	OW2	183.6554
183.5454	DCB_int_01 - words	okay	184.0454
183.6554	DCB_int_01 - phones	K	183.7754
183.7754	DCB_int_01 - phones	EY1	184.0454
184.4800	DCB_se1_ag3_f_03 - phones	sil	184.5100
184.5100	DCB_se1_ag3_f_03 - phones	N	184.6100
184.5100	DCB_se1_ag3_f_03 - words	no	184.7400
184.6100	DCB_se1_ag3_f_03 - phones	OW1	184.7400
184.7400	DCB_se1_ag3_f_03 - phones	sp	184.8400
185.2669	DCB_int_01 - phones	S	185.4269
185.2669	DCB_int_01 - words	so	185.5269
185.4269	DCB_int_01 - phones	OW1	185.5269
185.5269	DCB_int_01 - phones	W	185.5569
185.5269	DCB_int_01 - words	when	185.6269
185.5569	DCB_int_01 - phones	IH1	185.5869
185.5869	DCB_int_01 - phones	N	185.6269
185.6269	DCB_int_01 - phones	Y	185.6769
185.6269	DCB_int_01 - words	you	185.7269
185.6769	DCB_int_01 - phones	UW1	185.7269
185.7269	DCB_int_01 - phones	S	185.8269
185.7269	DCB_int_01 - words	say	185.9469
185.8269	DCB_int_01 - phones	EY1	185.9469
185.9469	DCB_int_01 - phones	IH1	185.9969
185.9469	DCB_int_01 - words	it	186.0269
185.9969	DCB_int_01 - phones	T	186.0269
186.0269	DCB_int_01 - phones	W	186.0569
186.0269	DCB_int_01 - words	was	186.1769
186.0569	DCB_int_01 - phones	AH0	186.0869
186.0869	DCB_int_01 - phones	Z	186.1769
186.1769	DCB_int_01 - phones	sp	186.2069
186.2069	DCB_int_01 - phones	S	186.2969
186.2069	DCB_int_01 - words	safe	186.4669
186.2969	DCB_int_01 - phones	EY1	186.4169
186.4169	DCB_int_01 - phones	F	186.4669
186.4669	DCB_int_01 - phones	sp	186.5469
186.5469	DCB_int_01 - phones	Y	186.5869
186.5469	DCB_int_01 - words	you	186.6769
186.5869	DCB_int_01 - phones	UW1	186.6769
186.6769	DCB_int_01 - phones	sp	186.7369
186.7369	DCB_int_01 - phones	F	186.7769
186.7369	DCB_int_01 - words	felt	186.9469
186.7769	DCB_int_01 - phones	EH1	186.8869
186.8869	DCB_int_01 - phones	L	186.9169
186.9169	DCB_int_01 - phones	T	186.9469
186.9469	DCB_int_01 - phones	L	186.9869
186.9469	DCB_int_01 - words	like	187.2769
186.9869	DCB_int_01 - phones	AY1	187.0569
187.0569	DCB_int_01 - phones	K	187.2769
187.2769	DCB_int_01 - phones	sp	228.6651
189.2726	DCB_se1_ag3_f_03 - phones	Y	189.3826
189.2726	DCB_se1_ag3_f_03 - words	yeah	189.6326
189.3826	DCB_se1_ag3_f_03 - phones	AE1	189.6326
189.6326	DCB_se1_ag3_f_03 - phones	W	189.6926
189.6326	DCB_se1_ag3_f_03 - words	we	189.7826
189.6926	DCB_se1_ag3_f_03 - phones	IY1	189.7826
189.7826	DCB_se1_ag3_f_03 - phones	S	189.8526
189.7826	DCB_se1_ag3_f_03 - words	stay	190.0726
189.8526	DCB_se1_ag3_f_03 - phones	T	189.9026
189.9026	DCB_se1_ag3_f_03 - phones	EY1	190.0726
190.0726	DCB_se1_ag3_f_03 - phones	AW1	190.2026
190.0726	DCB_se1_ag3_f_03 - words	outside	191.0426
190.2026	DCB_se1_ag3_f_03 - phones	T	190.2626
190.2626	DCB_se1_ag3_f_03 - phones	S	190.3626
190.3626	DCB_se1_ag3_f_03 - phones	AY1	190.9826
190.9826	DCB_se1_ag3_f_03 - phones	D	191.0426
192.5725	DCB_se1_ag3_f_03 - phones	W	192.6525
192.5725	DCB_se1_ag3_f_03 - words	we	193.1625
192.6525	DCB_se1_ag3_f_03 - phones	IY1	193.1625
193.1625	DCB_se1_ag3_f_03 - phones	sp	193.1925
193.1925	DCB_se1_ag3_f_03 - phones	OW2	193.3325
193.1925	DCB_se1_ag3_f_03 - words	okay	193.5125
193.3325	DCB_se1_ag3_f_03 - phones	K	193.4225
193.4225	DCB_se1_ag3_f_03 - phones	EY1	193.5125
193.5125	DCB_se1_ag3_f_03 - phones	DH	193.5725
193.5125	DCB_se1_ag3_f_03 - words	this	193.7025
193.5725	DCB_se1_ag3_f_03 - phones	IH1	193.6425
193.6425	DCB_se1_ag3_f_03 - phones	S	193.7025
193.7025	DCB_se1_ag3_f_03 - phones	W	193.7525
193.7025	DCB_se1_ag3_f_03 - words	was	193.8625
193.7525	DCB_se1_ag3_f_03 - phones	AH0	193.8025
193.8025	DCB_se1_ag3_f_03 - phones	Z	193.8625
193.8625	DCB_se1_ag3_f_03 - phones	L	193.9325
193.8625	DCB_se1_ag3_f_03 - words	like	194.2725
193.9325	DCB_se1_ag3_f_03 - phones	AY1	194.1225
194.1225	DCB_se1_ag3_f_03 - phones	K	194.2725
194.9412	DCB_se1_ag3_f_03 - phones	sil	194.9812
194.9812	DCB_se1_ag3_f_03 - phones	M	195.0412
194.9812	DCB_se1_ag3_f_03 - words	maybe	195.1912
195.0412	DCB_se1_ag3_f_03 - phones	EY1	195.1112
195.1112	DCB_se1_ag3_f_03 - phones	B	195.1612
195.1612	DCB_se1_ag3_f_03 - phones	IY0	195.1912
195.1912	DCB_se1_ag3_f_03 - phones	AH0	195.2312
195.1912	DCB_se1_ag3_f_03 - words	especially	195.5112
195.2312	DCB_se1_ag3_f_03 - phones	S	195.3112
195.3112	DCB_se1_ag3_f_03 - phones	P	195.3612
195.3612	DCB_se1_ag3_f_03 - phones	EH1	195.4112
195.4112	DCB_se1_ag3_f_03 - phones	SH	195.4512
195.4512	DCB_se1_ag3_f_03 - phones	L	195.4812
195.4812	DCB_se1_ag3_f_03 - phones	IY0	195.5112
195.5112	DCB_se1_ag3_f_03 - phones	L	195.5612
195.5112	DCB_se1_ag3_f_03 - words	like	195.6612
195.5612	DCB_se1_ag3_f_03 - phones	AY1	195.5912
195.5912	DCB_se1_ag3_f_03 - phones	K	195.6612
195.6612	DCB_se1_ag3_f_03 - phones	IH0	195.6912
195.6612	DCB_se1_ag3_f_03 - words	in	195.7212
195.6912	DCB_se1_ag3_f_03 - phones	N	195.7212
195.7212	DCB_se1_ag3_f_03 - phones	DH	195.7512
195.7212	DCB_se1_ag3_f_03 - words	the	195.8112
195.7512	DCB_se1_ag3_f_03 - phones	AH0	195.8112
195.8112	DCB_se1_ag3_f_03 - phones	S	195.8812
195.8112	DCB_se1_ag3_f_03 - words	summer	196.0512
195.8812	DCB_se1_ag3_f_03 - phones	AH1	195.9312
195.9312	DCB_se1_ag3_f_03 - phones	M	196.0112
196.0112	DCB_se1_ag3_f_03 - phones	ER0	196.0512
196.0512	DCB_se1_ag3_f_03 - phones	T	196.1512
196.0512	DCB_se1_ag3_f_03 - words	time	196.3812
196.1512	DCB_se1_ag3_f_03 - phones	AY1	196.3312
196.3312	DCB_se1_ag3_f_03 - phones	M	196.3812
196.3812	DCB_se1_ag3_f_03 - phones	S	196.4912
196.3812	DCB_se1_ag3_f_03 - words	so	196.7212
196.4912	DCB_se1_ag3_f_03 - phones	OW1	196.7212
196.7212	DCB_se1_ag3_f_03 - phones	sp	198.4679
198.4679	DCB_se1_ag3_f_03 - phones	AW1	198.5679
198.4679	DCB_se1_ag3_f_03 - words	our	198.6379
198.5679	DCB_se1_ag3_f_03 - phones	R	198.6379
198.6379	DCB_se1_ag3_f_03 - phones	D	198.7079
198.6379	DCB_se1_ag3_f_03 - words	day	198.8279
198.7079	DCB_se1_ag3_f_03 - phones	EY1	198.8279
198.8279	DCB_se1_ag3_f_03 - phones	W	198.8579
[truncated: 44,535 more rows]
