# Supplementary material for: Considering Performance in the Automated and Manual Coding of Sociolinguistic Variables: Lessons From Variable (ING)
Source: Front Artif Intell. 2021 Apr 29;4:648543. doi: 10.3389/frai.2021.648543 (PMC8117961; doi:10.3389/frai.2021.648543)
Supplement: Supplementary file 4 [file Data_Sheet_4.ZIP › CORAAL_Aligned_as_Tables/DCB_se2_ag3_m_02_1_txout.txt]

tmin	tier	text	tmax
0.4354	DCB_int_01 - phones	sil	0.4654
0.4654	DCB_int_01 - phones	AE1	0.7154
0.4654	DCB_int_01 - words	and	0.7954
0.7154	DCB_int_01 - phones	N	0.7954
0.7954	DCB_int_01 - phones	B	0.8554
0.7954	DCB_int_01 - words	birthday	1.2154
0.8554	DCB_int_01 - phones	ER1	1.0054
1.0054	DCB_int_01 - phones	TH	1.0354
1.0354	DCB_int_01 - phones	D	1.0754
1.0754	DCB_int_01 - phones	EY2	1.2154
1.2154	DCB_int_01 - phones	sp	1.2454
1.7317	DCB_se2_ag3_m_02 - phones	T	1.8517
1.7317	DCB_se2_ag3_m_02 - words	twelve	2.1917
1.8517	DCB_se2_ag3_m_02 - phones	W	1.8917
1.8917	DCB_se2_ag3_m_02 - phones	EH1	1.9917
1.9917	DCB_se2_ag3_m_02 - phones	L	2.1117
2.1117	DCB_se2_ag3_m_02 - phones	V	2.1917
2.1917	DCB_se2_ag3_m_02 - phones	T	2.2817
2.1917	DCB_se2_ag3_m_02 - words	twenty	2.5317
2.2817	DCB_se2_ag3_m_02 - phones	W	2.3117
2.3117	DCB_se2_ag3_m_02 - phones	EH1	2.3417
2.3417	DCB_se2_ag3_m_02 - phones	N	2.3817
2.3817	DCB_se2_ag3_m_02 - phones	T	2.4717
2.4717	DCB_se2_ag3_m_02 - phones	IY0	2.5317
2.5317	DCB_se2_ag3_m_02 - phones	TH	2.6117
2.5317	DCB_se2_ag3_m_02 - words	three	2.9217
2.6117	DCB_se2_ag3_m_02 - phones	R	2.6917
2.6917	DCB_se2_ag3_m_02 - phones	IY1	2.9217
2.9721	DCB_se2_ag3_m_02 - phones	N	3.0621
2.9721	DCB_se2_ag3_m_02 - words	nineteen	3.6321
3.0621	DCB_se2_ag3_m_02 - phones	AY1	3.1621
3.1621	DCB_se2_ag3_m_02 - phones	N	3.2621
3.2621	DCB_se2_ag3_m_02 - phones	T	3.3921
3.3921	DCB_se2_ag3_m_02 - phones	IY1	3.5921
3.5921	DCB_se2_ag3_m_02 - phones	N	3.6321
3.6321	DCB_se2_ag3_m_02 - phones	EY1	3.7721
3.6321	DCB_se2_ag3_m_02 - words	eighty	3.9121
3.7721	DCB_se2_ag3_m_02 - phones	T	3.8221
3.8221	DCB_se2_ag3_m_02 - phones	IY0	3.9121
3.9121	DCB_se2_ag3_m_02 - phones	TH	4.0421
3.9121	DCB_se2_ag3_m_02 - words	three	4.2121
4.0421	DCB_se2_ag3_m_02 - phones	R	4.1221
4.1221	DCB_se2_ag3_m_02 - phones	IY1	4.2121
4.2121	DCB_se2_ag3_m_02 - phones	sp	7.8250
6.7525	DCB_int_01 - phones	AH0	6.8425
6.7525	DCB_int_01 - words	and	6.9025
6.8425	DCB_int_01 - phones	N	6.9025
6.9025	DCB_int_01 - phones	W	6.9525
6.9025	DCB_int_01 - words	where	7.0425
6.9525	DCB_int_01 - phones	EH1	6.9825
6.9825	DCB_int_01 - phones	R	7.0425
7.0425	DCB_int_01 - phones	W	7.0825
7.0425	DCB_int_01 - words	were	7.1425
7.0825	DCB_int_01 - phones	ER0	7.1425
7.1425	DCB_int_01 - phones	sp	7.1725
7.1725	DCB_int_01 - phones	Y	7.2125
7.1725	DCB_int_01 - words	you	7.2825
7.2125	DCB_int_01 - phones	UW1	7.2825
7.2825	DCB_int_01 - phones	sp	7.3125
7.3125	DCB_int_01 - phones	B	7.3625
7.3125	DCB_int_01 - words	born	7.6425
7.3625	DCB_int_01 - phones	AO1	7.4125
7.4125	DCB_int_01 - phones	R	7.4425
7.4425	DCB_int_01 - phones	N	7.6425
7.8250	DCB_se2_ag3_m_02 - phones	spn	7.9350
7.8250	DCB_se2_ag3_m_02 - words	<unk>	7.9350
7.9696	DCB_se2_ag3_m_02 - phones	W	7.9996
7.9696	DCB_se2_ag3_m_02 - words	was	8.0996
7.9996	DCB_se2_ag3_m_02 - phones	AH0	8.0296
8.0296	DCB_se2_ag3_m_02 - phones	Z	8.0996
8.0996	DCB_se2_ag3_m_02 - phones	B	8.1696
8.0996	DCB_se2_ag3_m_02 - words	born	8.3596
8.1696	DCB_se2_ag3_m_02 - phones	AO1	8.2696
8.2696	DCB_se2_ag3_m_02 - phones	R	8.3296
8.3296	DCB_se2_ag3_m_02 - phones	N	8.3596
8.3596	DCB_se2_ag3_m_02 - phones	AH0	8.3896
8.3596	DCB_se2_ag3_m_02 - words	and	8.4496
8.3896	DCB_se2_ag3_m_02 - phones	N	8.4496
8.4496	DCB_se2_ag3_m_02 - phones	R	8.5296
8.4496	DCB_se2_ag3_m_02 - words	raised	9.0996
8.5296	DCB_se2_ag3_m_02 - phones	EY1	8.8696
8.8696	DCB_se2_ag3_m_02 - phones	Z	9.0496
9.0496	DCB_se2_ag3_m_02 - phones	D	9.0996
9.0996	DCB_se2_ag3_m_02 - phones	IH1	9.1796
9.0996	DCB_se2_ag3_m_02 - words	in	9.2596
9.1796	DCB_se2_ag3_m_02 - phones	N	9.2596
9.2596	DCB_se2_ag3_m_02 - phones	W	9.3496
9.2596	DCB_se2_ag3_m_02 - words	washington	9.7396
9.3496	DCB_se2_ag3_m_02 - phones	AA1	9.4296
9.4296	DCB_se2_ag3_m_02 - phones	SH	9.5696
9.5696	DCB_se2_ag3_m_02 - phones	IH0	9.5996
9.5996	DCB_se2_ag3_m_02 - phones	NG	9.6296
9.6296	DCB_se2_ag3_m_02 - phones	T	9.6596
9.6596	DCB_se2_ag3_m_02 - phones	AH0	9.6896
9.6896	DCB_se2_ag3_m_02 - phones	N	9.7396
9.7396	DCB_se2_ag3_m_02 - phones	D	9.7996
9.7396	DCB_se2_ag3_m_02 - words	dc	10.2796
9.7996	DCB_se2_ag3_m_02 - phones	IY1	9.9296
9.9296	DCB_se2_ag3_m_02 - phones	S	10.0896
10.0896	DCB_se2_ag3_m_02 - phones	IY1	10.2796
10.6822	DCB_se2_ag3_m_02 - phones	AH1	10.8522
10.6822	DCB_se2_ag3_m_02 - words	um	11.0022
10.8522	DCB_se2_ag3_m_02 - phones	M	11.0022
11.0022	DCB_se2_ag3_m_02 - phones	sp	11.0322
11.0322	DCB_se2_ag3_m_02 - phones	M	11.1422
11.0322	DCB_se2_ag3_m_02 - words	more	11.2522
11.1422	DCB_se2_ag3_m_02 - phones	AO1	11.2022
11.2022	DCB_se2_ag3_m_02 - phones	R	11.2522
11.2522	DCB_se2_ag3_m_02 - phones	S	11.3422
11.2522	DCB_se2_ag3_m_02 - words	specifically	12.0722
11.3422	DCB_se2_ag3_m_02 - phones	P	11.3922
11.3922	DCB_se2_ag3_m_02 - phones	AH0	11.4522
11.4522	DCB_se2_ag3_m_02 - phones	S	11.5722
11.5722	DCB_se2_ag3_m_02 - phones	IH1	11.6122
11.6122	DCB_se2_ag3_m_02 - phones	F	11.7022
11.7022	DCB_se2_ag3_m_02 - phones	IH0	11.7722
11.7722	DCB_se2_ag3_m_02 - phones	K	11.8122
11.8122	DCB_se2_ag3_m_02 - phones	L	11.9122
11.9122	DCB_se2_ag3_m_02 - phones	IY0	12.0722
12.0722	DCB_se2_ag3_m_02 - phones	sp	12.1022
12.1743	DCB_se2_ag3_m_02 - phones	AY1	12.3443
12.1743	DCB_se2_ag3_m_02 - words	i	12.3443
12.3443	DCB_se2_ag3_m_02 - phones	W	12.3743
12.3443	DCB_se2_ag3_m_02 - words	was	12.6543
12.3743	DCB_se2_ag3_m_02 - phones	AO1	12.4743
12.4743	DCB_se2_ag3_m_02 - phones	Z	12.6543
12.6543	DCB_se2_ag3_m_02 - words	uh	13.0043
12.6543	DCB_se2_ag3_m_02 - phones	AH1	13.0043
13.0043	DCB_se2_ag3_m_02 - phones	B	13.1943
13.0043	DCB_se2_ag3_m_02 - words	born	13.4943
13.1943	DCB_se2_ag3_m_02 - phones	AO1	13.3743
13.3743	DCB_se2_ag3_m_02 - phones	R	13.4643
13.4643	DCB_se2_ag3_m_02 - phones	N	13.4943
13.4943	DCB_se2_ag3_m_02 - phones	IH1	13.6443
13.4943	DCB_se2_ag3_m_02 - words	in	13.7443
13.6443	DCB_se2_ag3_m_02 - phones	N	13.7443
13.7443	DCB_se2_ag3_m_02 - phones	K	13.8443
13.7443	DCB_se2_ag3_m_02 - words	columbia	14.2943
13.8443	DCB_se2_ag3_m_02 - phones	AH0	13.8843
13.8843	DCB_se2_ag3_m_02 - phones	L	13.9643
13.9643	DCB_se2_ag3_m_02 - phones	AH1	14.0043
14.0043	DCB_se2_ag3_m_02 - phones	M	14.0843
14.0843	DCB_se2_ag3_m_02 - phones	B	14.1343
14.1343	DCB_se2_ag3_m_02 - phones	IY0	14.2343
14.2343	DCB_se2_ag3_m_02 - phones	AH0	14.2943
14.2943	DCB_se2_ag3_m_02 - phones	HH	14.3943
14.2943	DCB_se2_ag3_m_02 - words	hospital	14.8943
14.3943	DCB_se2_ag3_m_02 - phones	AA1	14.4743
14.4743	DCB_se2_ag3_m_02 - phones	S	14.5843
14.5843	DCB_se2_ag3_m_02 - phones	P	14.6743
14.6743	DCB_se2_ag3_m_02 - phones	IH2	14.7243
14.7243	DCB_se2_ag3_m_02 - phones	T	14.7643
14.7643	DCB_se2_ag3_m_02 - phones	AH0	14.8343
14.8343	DCB_se2_ag3_m_02 - phones	L	14.8943
14.8943	DCB_se2_ag3_m_02 - phones	F	15.0043
14.8943	DCB_se2_ag3_m_02 - words	for	15.1043
15.0043	DCB_se2_ag3_m_02 - phones	AO1	15.0343
15.0343	DCB_se2_ag3_m_02 - phones	R	15.1043
15.1043	DCB_se2_ag3_m_02 - phones	W	15.1643
15.1043	DCB_se2_ag3_m_02 - words	women	15.4243
15.1643	DCB_se2_ag3_m_02 - phones	IH1	15.1943
15.1943	DCB_se2_ag3_m_02 - phones	M	15.2543
15.2543	DCB_se2_ag3_m_02 - phones	AH0	15.2943
15.2943	DCB_se2_ag3_m_02 - phones	N	15.4243
16.0340	DCB_se2_ag3_m_02 - phones	HH	16.0640
16.0340	DCB_se2_ag3_m_02 - words	which	16.2140
16.0640	DCB_se2_ag3_m_02 - phones	W	16.0940
16.0940	DCB_se2_ag3_m_02 - phones	IH1	16.1340
16.1340	DCB_se2_ag3_m_02 - phones	CH	16.2140
16.2140	DCB_se2_ag3_m_02 - phones	IH0	16.2640
16.2140	DCB_se2_ag3_m_02 - words	is	16.3540
16.2640	DCB_se2_ag3_m_02 - phones	Z	16.3540
16.3540	DCB_se2_ag3_m_02 - phones	N	16.4840
16.3540	DCB_se2_ag3_m_02 - words	now	16.8640
16.4840	DCB_se2_ag3_m_02 - phones	AW1	16.8640
17.1065	DCB_se2_ag3_m_02 - phones	sil	17.1365
17.1365	DCB_se2_ag3_m_02 - phones	EY1	17.2865
17.1365	DCB_se2_ag3_m_02 - words	a	17.2865
17.2865	DCB_se2_ag3_m_02 - phones	HH	17.3765
17.2865	DCB_se2_ag3_m_02 - words	whole	17.5465
17.3765	DCB_se2_ag3_m_02 - phones	OW1	17.4765
17.4765	DCB_se2_ag3_m_02 - phones	L	17.5465
17.5465	DCB_se2_ag3_m_02 - phones	F	17.6465
17.5465	DCB_se2_ag3_m_02 - words	foods	18.2765
17.6465	DCB_se2_ag3_m_02 - phones	UW1	17.9565
17.9565	DCB_se2_ag3_m_02 - phones	D	17.9865
17.9865	DCB_se2_ag3_m_02 - phones	Z	18.2765
18.5427	DCB_se2_ag3_m_02 - phones	sil	18.5827
18.5827	DCB_se2_ag3_m_02 - phones	N	18.6327
18.5827	DCB_se2_ag3_m_02 - words	nope	18.8427
18.6327	DCB_se2_ag3_m_02 - phones	OW1	18.7327
18.7327	DCB_se2_ag3_m_02 - phones	P	18.8427
18.8427	DCB_se2_ag3_m_02 - phones	T	18.9327
18.8427	DCB_se2_ag3_m_02 - words	trader	19.1527
18.9327	DCB_se2_ag3_m_02 - phones	R	18.9827
18.9827	DCB_se2_ag3_m_02 - phones	EY1	19.0227
19.0227	DCB_se2_ag3_m_02 - phones	D	19.0527
19.0527	DCB_se2_ag3_m_02 - phones	ER0	19.1527
19.1527	DCB_se2_ag3_m_02 - phones	JH	19.2327
19.1527	DCB_se2_ag3_m_02 - words	joes	19.3827
19.2327	DCB_se2_ag3_m_02 - phones	OW1	19.3427
19.3427	DCB_se2_ag3_m_02 - phones	Z	19.3827
19.3827	DCB_se2_ag3_m_02 - phones	sp	19.7727
21.4710	DCB_int_01 - phones	AE1	21.5410
21.4710	DCB_int_01 - words	and	21.6210
21.5410	DCB_int_01 - phones	N	21.6210
21.6210	DCB_int_01 - phones	W	21.6710
21.6210	DCB_int_01 - words	what	21.8010
21.6710	DCB_int_01 - phones	AH1	21.7310
21.7310	DCB_int_01 - phones	T	21.8010
21.8010	DCB_int_01 - phones	N	21.8510
21.8010	DCB_int_01 - words	neighborhood	22.1810
21.8510	DCB_int_01 - phones	EY1	21.9610
21.9610	DCB_int_01 - phones	B	22.0410
22.0410	DCB_int_01 - phones	ER0	22.0710
22.0710	DCB_int_01 - phones	HH	22.1110
22.1110	DCB_int_01 - phones	UH2	22.1510
22.1510	DCB_int_01 - phones	D	22.1810
22.1810	DCB_int_01 - phones	D	22.2210
22.1810	DCB_int_01 - words	did	22.3110
22.2210	DCB_int_01 - phones	IH0	22.2510
22.2510	DCB_int_01 - phones	D	22.3110
22.3110	DCB_int_01 - phones	Y	22.3710
22.3110	DCB_int_01 - words	you	22.4010
22.3710	DCB_int_01 - phones	UW1	22.4010
22.4010	DCB_int_01 - phones	G	22.4510
22.4010	DCB_int_01 - words	grow	22.6010
22.4510	DCB_int_01 - phones	R	22.5010
22.5010	DCB_int_01 - phones	OW1	22.6010
22.6010	DCB_int_01 - phones	AH1	22.6610
22.6010	DCB_int_01 - words	up	22.7110
22.6610	DCB_int_01 - phones	P	22.7110
22.7110	DCB_int_01 - phones	sp	22.7510
22.7510	DCB_int_01 - phones	IH0	22.8110
22.7510	DCB_int_01 - words	in	22.9010
22.8110	DCB_int_01 - phones	N	22.9010
22.9010	DCB_int_01 - phones	sp	22.9510
23.1298	DCB_se2_ag3_m_02 - phones	AY1	23.3098
23.1298	DCB_se2_ag3_m_02 - words	i	23.3098
23.3098	DCB_se2_ag3_m_02 - phones	G	23.4198
23.3098	DCB_se2_ag3_m_02 - words	grew	23.5998
23.4198	DCB_se2_ag3_m_02 - phones	R	23.4498
23.4498	DCB_se2_ag3_m_02 - phones	UW1	23.5998
23.5998	DCB_se2_ag3_m_02 - phones	AH1	23.7298
23.5998	DCB_se2_ag3_m_02 - words	up	23.8098
23.7298	DCB_se2_ag3_m_02 - phones	P	23.8098
23.8098	DCB_se2_ag3_m_02 - phones	IY1	23.9198
23.8098	DCB_se2_ag3_m_02 - words	east	24.0498
23.9198	DCB_se2_ag3_m_02 - phones	S	23.9998
23.9998	DCB_se2_ag3_m_02 - phones	T	24.0498
24.0498	DCB_se2_ag3_m_02 - phones	AH0	24.0798
24.0498	DCB_se2_ag3_m_02 - words	of	24.1098
24.0798	DCB_se2_ag3_m_02 - phones	V	24.1098
24.1098	DCB_se2_ag3_m_02 - phones	DH	24.1398
24.1098	DCB_se2_ag3_m_02 - words	the	24.1998
24.1398	DCB_se2_ag3_m_02 - phones	AH0	24.1998
24.1998	DCB_se2_ag3_m_02 - phones	R	24.2598
24.1998	DCB_se2_ag3_m_02 - words	river	24.5998
24.2598	DCB_se2_ag3_m_02 - phones	IH1	24.3098
24.3098	DCB_se2_ag3_m_02 - phones	V	24.4198
24.4198	DCB_se2_ag3_m_02 - phones	ER0	24.5998
24.6528	DCB_se2_ag3_m_02 - phones	AH1	25.0428
24.6528	DCB_se2_ag3_m_02 - words	um	25.1328
25.0428	DCB_se2_ag3_m_02 - phones	M	25.1328
25.1328	DCB_se2_ag3_m_02 - phones	sp	25.2528
25.4473	DCB_se2_ag3_m_02 - words	<unk>	25.6473
25.4473	DCB_se2_ag3_m_02 - phones	spn	25.6473
25.6833	DCB_se2_ag3_m_02 - phones	sil	25.7133
25.7133	DCB_se2_ag3_m_02 - phones	DH	25.7733
25.7133	DCB_se2_ag3_m_02 - words	there	25.9833
25.7733	DCB_se2_ag3_m_02 - phones	EH1	25.8833
25.8833	DCB_se2_ag3_m_02 - phones	R	25.9833
25.9833	DCB_se2_ag3_m_02 - phones	W	26.0533
25.9833	DCB_se2_ag3_m_02 - words	was	26.4233
26.0533	DCB_se2_ag3_m_02 - phones	AH1	26.2233
26.2233	DCB_se2_ag3_m_02 - phones	Z	26.4233
26.4233	DCB_se2_ag3_m_02 - phones	EY1	26.8533
26.4233	DCB_se2_ag3_m_02 - words	a	26.8533
27.4990	DCB_se2_ag3_m_02 - phones	sil	27.5390
27.5390	DCB_se2_ag3_m_02 - words	uh	27.6990
27.5390	DCB_se2_ag3_m_02 - phones	AH1	27.6990
27.6990	DCB_se2_ag3_m_02 - phones	HH	27.8590
27.6990	DCB_se2_ag3_m_02 - words	housing	28.4190
27.8590	DCB_se2_ag3_m_02 - phones	AW1	27.9690
27.9690	DCB_se2_ag3_m_02 - phones	Z	28.0490
28.0490	DCB_se2_ag3_m_02 - phones	IH0	28.1290
28.1290	DCB_se2_ag3_m_02 - phones	NG	28.4190
28.4190	DCB_se2_ag3_m_02 - phones	sp	28.7675
28.7675	DCB_se2_ag3_m_02 - words	uh	29.0975
28.7675	DCB_se2_ag3_m_02 - phones	AH1	29.0975
29.0975	DCB_se2_ag3_m_02 - phones	sp	29.1275
29.1275	DCB_se2_ag3_m_02 - phones	EH1	29.2775
29.1275	DCB_se2_ag3_m_02 - words	area	29.5075
29.2775	DCB_se2_ag3_m_02 - phones	R	29.3575
29.3575	DCB_se2_ag3_m_02 - phones	IY0	29.4475
29.4475	DCB_se2_ag3_m_02 - phones	AH0	29.5075
29.5075	DCB_se2_ag3_m_02 - phones	K	29.6475
29.5075	DCB_se2_ag3_m_02 - words	called	29.9975
29.6475	DCB_se2_ag3_m_02 - phones	AO1	29.8575
29.8575	DCB_se2_ag3_m_02 - phones	L	29.9375
29.9375	DCB_se2_ag3_m_02 - phones	D	29.9975
29.9975	DCB_se2_ag3_m_02 - phones	S	30.0775
29.9975	DCB_se2_ag3_m_02 - words	stanton	30.4975
30.0775	DCB_se2_ag3_m_02 - phones	T	30.1475
30.1475	DCB_se2_ag3_m_02 - phones	AE1	30.2575
30.2575	DCB_se2_ag3_m_02 - phones	N	30.2975
30.2975	DCB_se2_ag3_m_02 - phones	T	30.4075
30.4075	DCB_se2_ag3_m_02 - phones	AH0	30.4575
30.4575	DCB_se2_ag3_m_02 - phones	N	30.4975
30.4975	DCB_se2_ag3_m_02 - phones	HH	30.6375
30.4975	DCB_se2_ag3_m_02 - words	hill	30.7875
30.6375	DCB_se2_ag3_m_02 - phones	IH1	30.6975
30.6975	DCB_se2_ag3_m_02 - phones	L	30.7875
30.7875	DCB_se2_ag3_m_02 - phones	AH0	30.8475
30.7875	DCB_se2_ag3_m_02 - words	apartments	31.5175
30.8475	DCB_se2_ag3_m_02 - phones	P	30.9575
30.9575	DCB_se2_ag3_m_02 - phones	AA1	31.0075
31.0075	DCB_se2_ag3_m_02 - phones	R	31.0575
31.0575	DCB_se2_ag3_m_02 - phones	T	31.0975
31.0975	DCB_se2_ag3_m_02 - phones	M	31.1375
31.1375	DCB_se2_ag3_m_02 - phones	AH0	31.2175
31.2175	DCB_se2_ag3_m_02 - phones	N	31.3075
31.3075	DCB_se2_ag3_m_02 - phones	T	31.3575
31.3575	DCB_se2_ag3_m_02 - phones	S	31.5175
31.5965	DCB_se2_ag3_m_02 - phones	sil	31.6265
31.6265	DCB_se2_ag3_m_02 - phones	N	31.7465
31.6265	DCB_se2_ag3_m_02 - words	now	31.8965
31.7465	DCB_se2_ag3_m_02 - phones	AW1	31.8965
31.8965	DCB_se2_ag3_m_02 - phones	IH0	31.9265
31.8965	DCB_se2_ag3_m_02 - words	it	31.9565
31.9265	DCB_se2_ag3_m_02 - phones	T	31.9565
31.9565	DCB_se2_ag3_m_02 - words	s	32.0165
31.9565	DCB_se2_ag3_m_02 - phones	S	32.0165
32.0165	DCB_se2_ag3_m_02 - phones	K	32.0965
32.0165	DCB_se2_ag3_m_02 - words	called	32.2365
32.0965	DCB_se2_ag3_m_02 - phones	AO1	32.1565
32.1565	DCB_se2_ag3_m_02 - phones	L	32.1865
32.1865	DCB_se2_ag3_m_02 - phones	D	32.2365
32.2365	DCB_se2_ag3_m_02 - phones	S	32.3065
32.2365	DCB_se2_ag3_m_02 - words	stanton	32.5765
32.3065	DCB_se2_ag3_m_02 - phones	T	32.3665
32.3665	DCB_se2_ag3_m_02 - phones	AE1	32.4065
32.4065	DCB_se2_ag3_m_02 - phones	N	32.4365
32.4365	DCB_se2_ag3_m_02 - phones	T	32.4665
32.4665	DCB_se2_ag3_m_02 - phones	AH0	32.4965
32.4965	DCB_se2_ag3_m_02 - phones	N	32.5765
32.5765	DCB_se2_ag3_m_02 - phones	G	32.6165
32.5765	DCB_se2_ag3_m_02 - words	glen	32.8865
32.6165	DCB_se2_ag3_m_02 - phones	L	32.7265
32.7265	DCB_se2_ag3_m_02 - phones	EH1	32.7965
32.7965	DCB_se2_ag3_m_02 - phones	N	32.8865
39.4990	DCB_int_01 - phones	AE1	39.5790
39.4990	DCB_int_01 - words	and	39.6590
39.5790	DCB_int_01 - phones	N	39.6590
39.6590	DCB_int_01 - phones	HH	39.7290
39.6590	DCB_int_01 - words	have	39.8490
39.7290	DCB_int_01 - phones	AE1	39.7590
39.7590	DCB_int_01 - phones	V	39.8490
39.8490	DCB_int_01 - phones	Y	39.8790
39.8490	DCB_int_01 - words	you	39.9490
39.8790	DCB_int_01 - phones	UW1	39.9490
39.9490	DCB_int_01 - phones	L	40.0090
39.9490	DCB_int_01 - words	lived	40.1590
40.0090	DCB_int_01 - phones	IH1	40.0590
40.0590	DCB_int_01 - phones	V	40.1090
40.1090	DCB_int_01 - phones	D	40.1590
40.1590	DCB_int_01 - phones	IH0	40.2290
40.1590	DCB_int_01 - words	in	40.2590
40.2290	DCB_int_01 - phones	N	40.2590
40.2590	DCB_int_01 - phones	DH	40.2890
40.2590	DCB_int_01 - words	the	40.3190
40.2890	DCB_int_01 - phones	AH0	40.3190
40.3190	DCB_int_01 - phones	D	40.3990
40.3190	DCB_int_01 - words	district	40.7090
40.3990	DCB_int_01 - phones	IH1	40.4590
40.4590	DCB_int_01 - phones	S	40.4990
40.4990	DCB_int_01 - phones	T	40.5490
40.5490	DCB_int_01 - phones	R	40.5790
40.5790	DCB_int_01 - phones	IH0	40.6090
40.6090	DCB_int_01 - phones	K	40.6590
40.6590	DCB_int_01 - phones	T	40.7090
40.7090	DCB_int_01 - phones	AO1	40.7990
40.7090	DCB_int_01 - words	all	40.8590
40.7990	DCB_int_01 - phones	L	40.8590
40.8590	DCB_int_01 - phones	Y	40.8990
40.8590	DCB_int_01 - words	your	40.9890
40.8990	DCB_int_01 - phones	UH1	40.9290
40.9290	DCB_int_01 - phones	R	40.9890
40.9890	DCB_int_01 - phones	L	41.0490
40.9890	DCB_int_01 - words	life	41.3690
41.0490	DCB_int_01 - phones	AY1	41.1590
41.1590	DCB_int_01 - phones	F	41.3690
41.4702	DCB_se2_ag3_m_02 - phones	sil	41.5202
41.5202	DCB_se2_ag3_m_02 - words	<unk>	41.6602
41.5202	DCB_se2_ag3_m_02 - phones	spn	41.6602
41.6602	DCB_se2_ag3_m_02 - phones	sp	41.9245
41.9245	DCB_se2_ag3_m_02 - words	i	42.3745
41.9245	DCB_se2_ag3_m_02 - phones	AY1	42.3745
42.3745	DCB_se2_ag3_m_02 - phones	sp	42.8291
42.8291	DCB_se2_ag3_m_02 - phones	AY1	43.1691
42.8291	DCB_se2_ag3_m_02 - words	i've	43.2391
43.1691	DCB_se2_ag3_m_02 - phones	V	43.2391
43.2391	DCB_se2_ag3_m_02 - phones	sp	43.3691
44.7436	DCB_se2_ag3_m_02 - phones	D	44.8136
44.7436	DCB_se2_ag3_m_02 - words	dc	45.1336
44.8136	DCB_se2_ag3_m_02 - phones	IY1	44.9536
44.9536	DCB_se2_ag3_m_02 - phones	S	45.0636
45.0636	DCB_se2_ag3_m_02 - phones	IY1	45.1336
45.1336	DCB_se2_ag3_m_02 - phones	HH	45.1636
45.1336	DCB_se2_ag3_m_02 - words	has	45.2836
45.1636	DCB_se2_ag3_m_02 - phones	AH0	45.2136
45.2136	DCB_se2_ag3_m_02 - phones	Z	45.2836
45.2836	DCB_se2_ag3_m_02 - phones	B	45.3236
45.2836	DCB_se2_ag3_m_02 - words	been	45.3936
45.3236	DCB_se2_ag3_m_02 - phones	IH1	45.3636
45.3636	DCB_se2_ag3_m_02 - phones	N	45.3936
45.3936	DCB_se2_ag3_m_02 - phones	M	45.4836
45.3936	DCB_se2_ag3_m_02 - words	my	45.6136
45.4836	DCB_se2_ag3_m_02 - phones	AY1	45.6136
45.6136	DCB_se2_ag3_m_02 - phones	HH	45.7436
45.6136	DCB_se2_ag3_m_02 - words	home	46.0536
45.7436	DCB_se2_ag3_m_02 - phones	OW1	45.8736
45.8736	DCB_se2_ag3_m_02 - phones	M	46.0536
46.0536	DCB_se2_ag3_m_02 - phones	B	46.1536
46.0536	DCB_se2_ag3_m_02 - words	base	46.5536
46.1536	DCB_se2_ag3_m_02 - phones	EY1	46.3436
46.3436	DCB_se2_ag3_m_02 - phones	S	46.5536
46.5536	DCB_se2_ag3_m_02 - phones	sp	46.5836
46.5836	DCB_se2_ag3_m_02 - phones	AO1	46.7036
46.5836	DCB_se2_ag3_m_02 - words	all	46.8036
46.7036	DCB_se2_ag3_m_02 - phones	L	46.8036
46.8036	DCB_se2_ag3_m_02 - phones	AH0	46.8336
46.8036	DCB_se2_ag3_m_02 - words	of	46.8636
46.8336	DCB_se2_ag3_m_02 - phones	V	46.8636
46.8636	DCB_se2_ag3_m_02 - phones	sp	46.9036
46.9036	DCB_se2_ag3_m_02 - phones	M	46.9936
46.9036	DCB_se2_ag3_m_02 - words	my	47.1036
46.9936	DCB_se2_ag3_m_02 - phones	AY1	47.1036
47.1036	DCB_se2_ag3_m_02 - phones	L	47.1836
47.1036	DCB_se2_ag3_m_02 - words	life	47.5536
47.1836	DCB_se2_ag3_m_02 - phones	AY1	47.3036
47.3036	DCB_se2_ag3_m_02 - phones	F	47.5536
47.6197	DCB_se2_ag3_m_02 - phones	sil	47.6597
47.6597	DCB_se2_ag3_m_02 - phones	B	47.7497
47.6597	DCB_se2_ag3_m_02 - words	but	47.8997
47.7497	DCB_se2_ag3_m_02 - phones	AH1	47.8297
47.8297	DCB_se2_ag3_m_02 - phones	T	47.8997
47.8997	DCB_se2_ag3_m_02 - phones	AY1	48.0097
47.8997	DCB_se2_ag3_m_02 - words	i've	48.0697
48.0097	DCB_se2_ag3_m_02 - phones	V	48.0697
48.0697	DCB_se2_ag3_m_02 - phones	sp	48.0997
48.0997	DCB_se2_ag3_m_02 - phones	B	48.1597
48.0997	DCB_se2_ag3_m_02 - words	bounced	48.4297
48.1597	DCB_se2_ag3_m_02 - phones	AW1	48.2497
48.2497	DCB_se2_ag3_m_02 - phones	N	48.2997
48.2997	DCB_se2_ag3_m_02 - phones	S	48.3697
48.3697	DCB_se2_ag3_m_02 - phones	T	48.4297
48.4297	DCB_se2_ag3_m_02 - phones	ER0	48.5597
48.4297	DCB_se2_ag3_m_02 - words	around	48.7297
48.5597	DCB_se2_ag3_m_02 - phones	AW1	48.6397
48.6397	DCB_se2_ag3_m_02 - phones	N	48.6797
48.6797	DCB_se2_ag3_m_02 - phones	D	48.7297
48.7297	DCB_se2_ag3_m_02 - words	a	48.7697
48.7297	DCB_se2_ag3_m_02 - phones	AH0	48.7697
48.7697	DCB_se2_ag3_m_02 - phones	B	48.8497
48.7697	DCB_se2_ag3_m_02 - words	bit	48.9397
48.8497	DCB_se2_ag3_m_02 - phones	IH1	48.8997
48.8997	DCB_se2_ag3_m_02 - phones	T	48.9397
49.5172	DCB_int_01 - phones	HH	49.5672
49.5172	DCB_int_01 - words	what	49.6572
49.5672	DCB_int_01 - phones	W	49.5972
49.5972	DCB_int_01 - phones	AH1	49.6272
49.6272	DCB_int_01 - phones	T	49.6572
49.6572	DCB_int_01 - phones	ER0	49.6972
49.6572	DCB_int_01 - words	are	49.6972
49.6972	DCB_int_01 - phones	S	49.7572
49.6972	DCB_int_01 - words	some	49.8172
49.7572	DCB_int_01 - phones	AH1	49.7872
49.7872	DCB_int_01 - phones	M	49.8172
49.8172	DCB_int_01 - phones	sp	49.8472
49.8472	DCB_int_01 - phones	AH1	49.8972
49.8472	DCB_int_01 - words	other	49.9972
49.8972	DCB_int_01 - phones	DH	49.9372
49.9372	DCB_int_01 - phones	ER0	49.9972
49.9972	DCB_int_01 - phones	P	50.0772
49.9972	DCB_int_01 - words	places	50.3772
50.0772	DCB_int_01 - phones	L	50.1172
50.1172	DCB_int_01 - phones	EY1	50.1872
50.1872	DCB_int_01 - phones	S	50.2572
50.2572	DCB_int_01 - phones	IH0	50.3072
50.3072	DCB_int_01 - phones	Z	50.3772
50.3772	DCB_int_01 - phones	Y	50.4072
50.3772	DCB_int_01 - words	you	50.5172
50.4072	DCB_int_01 - phones	UW1	50.5172
50.5172	DCB_int_01 - phones	sp	50.5472
50.5472	DCB_int_01 - phones	L	50.6072
50.5472	DCB_int_01 - words	lived	50.9572
50.6072	DCB_int_01 - phones	IH1	50.7072
50.7072	DCB_int_01 - phones	V	50.7572
50.7572	DCB_int_01 - phones	D	50.9572
50.9207	DCB_se2_ag3_m_02 - phones	sil	50.9607
50.9607	DCB_se2_ag3_m_02 - phones	spn	51.0507
50.9607	DCB_se2_ag3_m_02 - words	<unk>	51.0507
51.0507	DCB_se2_ag3_m_02 - phones	AH1	51.2707
51.0507	DCB_se2_ag3_m_02 - words	um	51.4407
51.2707	DCB_se2_ag3_m_02 - phones	M	51.4407
51.4407	DCB_se2_ag3_m_02 - phones	sp	51.4707
51.4707	DCB_se2_ag3_m_02 - phones	AY1	51.6307
51.4707	DCB_se2_ag3_m_02 - words	i	51.6307
51.6307	DCB_se2_ag3_m_02 - phones	L	51.7107
51.6307	DCB_se2_ag3_m_02 - words	lived	51.8907
51.7107	DCB_se2_ag3_m_02 - phones	IH1	51.7707
51.7707	DCB_se2_ag3_m_02 - phones	V	51.8407
51.8407	DCB_se2_ag3_m_02 - phones	D	51.8907
51.8907	DCB_se2_ag3_m_02 - phones	IH0	51.9207
51.8907	DCB_se2_ag3_m_02 - words	in	51.9907
51.9207	DCB_se2_ag3_m_02 - phones	N	51.9907
51.9907	DCB_se2_ag3_m_02 - phones	B	52.0407
51.9907	DCB_se2_ag3_m_02 - words	baltimore	52.4707
52.0407	DCB_se2_ag3_m_02 - phones	AO1	52.1007
52.1007	DCB_se2_ag3_m_02 - phones	L	52.1607
52.1607	DCB_se2_ag3_m_02 - phones	T	52.2307
52.2307	DCB_se2_ag3_m_02 - phones	AH0	52.2607
52.2607	DCB_se2_ag3_m_02 - phones	M	52.3407
52.3407	DCB_se2_ag3_m_02 - phones	AO2	52.4107
52.4107	DCB_se2_ag3_m_02 - phones	R	52.4707
52.4707	DCB_se2_ag3_m_02 - phones	F	52.5807
52.4707	DCB_se2_ag3_m_02 - words	for	52.6507
52.5807	DCB_se2_ag3_m_02 - phones	AO1	52.6107
52.6107	DCB_se2_ag3_m_02 - phones	R	52.6507
52.6507	DCB_se2_ag3_m_02 - phones	AH0	52.7307
52.6507	DCB_se2_ag3_m_02 - words	a	52.7307
52.7307	DCB_se2_ag3_m_02 - phones	W	52.8307
52.7307	DCB_se2_ag3_m_02 - words	while	53.2407
52.8307	DCB_se2_ag3_m_02 - phones	AY1	53.0507
53.0507	DCB_se2_ag3_m_02 - phones	L	53.2407
53.2407	DCB_se2_ag3_m_02 - phones	sp	53.4163
53.4163	DCB_se2_ag3_m_02 - phones	AE1	53.8963
53.4163	DCB_se2_ag3_m_02 - words	and	54.1363
53.8963	DCB_se2_ag3_m_02 - phones	N	54.0363
54.0363	DCB_se2_ag3_m_02 - phones	D	54.1363
54.3841	DCB_se2_ag3_m_02 - phones	sil	54.4241
54.4241	DCB_se2_ag3_m_02 - phones	DH	54.4641
54.4241	DCB_se2_ag3_m_02 - words	there	54.5441
54.4641	DCB_se2_ag3_m_02 - phones	EH1	54.4941
54.4941	DCB_se2_ag3_m_02 - phones	R	54.5441
54.5441	DCB_se2_ag3_m_02 - phones	W	54.5941
54.5441	DCB_se2_ag3_m_02 - words	was	54.6841
54.5941	DCB_se2_ag3_m_02 - phones	AH0	54.6241
54.6241	DCB_se2_ag3_m_02 - phones	Z	54.6841
54.6841	DCB_se2_ag3_m_02 - words	a	54.7441
54.6841	DCB_se2_ag3_m_02 - phones	AH0	54.7441
54.7441	DCB_se2_ag3_m_02 - phones	W	54.8541
54.7441	DCB_se2_ag3_m_02 - words	while	55.0441
54.8541	DCB_se2_ag3_m_02 - phones	AY1	54.9741
54.9741	DCB_se2_ag3_m_02 - phones	L	55.0441
55.0441	DCB_se2_ag3_m_02 - phones	W	55.0941
55.0441	DCB_se2_ag3_m_02 - words	when	55.2241
55.0941	DCB_se2_ag3_m_02 - phones	EH1	55.1441
55.1441	DCB_se2_ag3_m_02 - phones	N	55.2241
55.2241	DCB_se2_ag3_m_02 - words	i	55.3541
55.2241	DCB_se2_ag3_m_02 - phones	AY1	55.3541
55.3541	DCB_se2_ag3_m_02 - phones	W	55.4441
55.3541	DCB_se2_ag3_m_02 - words	was	55.6241
55.4441	DCB_se2_ag3_m_02 - phones	AA1	55.4841
55.4841	DCB_se2_ag3_m_02 - phones	Z	55.6241
55.6241	DCB_se2_ag3_m_02 - phones	AO1	55.7541
55.6241	DCB_se2_ag3_m_02 - words	on	55.8341
55.7541	DCB_se2_ag3_m_02 - phones	N	55.8341
55.8341	DCB_se2_ag3_m_02 - phones	T	55.9641
55.8341	DCB_se2_ag3_m_02 - words	tour	56.3041
55.9641	DCB_se2_ag3_m_02 - phones	UH1	56.2341
56.2341	DCB_se2_ag3_m_02 - phones	R	56.3041
56.4172	DCB_se2_ag3_m_02 - phones	sil	56.4472
56.4472	DCB_se2_ag3_m_02 - phones	AH1	56.8372
56.4472	DCB_se2_ag3_m_02 - words	uh	56.8372
56.9254	DCB_se2_ag3_m_02 - phones	P	56.9754
56.9254	DCB_se2_ag3_m_02 - words	performing	57.5654
56.9754	DCB_se2_ag3_m_02 - phones	ER0	57.0754
57.0754	DCB_se2_ag3_m_02 - phones	F	57.1754
57.1754	DCB_se2_ag3_m_02 - phones	AO1	57.2754
57.2754	DCB_se2_ag3_m_02 - phones	R	57.3354
57.3354	DCB_se2_ag3_m_02 - phones	M	57.4054
57.4054	DCB_se2_ag3_m_02 - phones	IH0	57.4654
57.4654	DCB_se2_ag3_m_02 - phones	NG	57.5654
57.5654	DCB_se2_ag3_m_02 - phones	sp	58.0500
58.0500	DCB_se2_ag3_m_02 - phones	AE1	58.3100
58.0500	DCB_se2_ag3_m_02 - words	and	58.4400
58.3100	DCB_se2_ag3_m_02 - phones	N	58.3700
58.3700	DCB_se2_ag3_m_02 - phones	D	58.4400
58.4400	DCB_se2_ag3_m_02 - phones	AY1	58.5000
58.4400	DCB_se2_ag3_m_02 - words	i	58.5000
58.5000	DCB_se2_ag3_m_02 - phones	W	58.5700
58.5000	DCB_se2_ag3_m_02 - words	wasn't	58.8100
58.5700	DCB_se2_ag3_m_02 - phones	AH1	58.6100
58.6100	DCB_se2_ag3_m_02 - phones	Z	58.7100
58.7100	DCB_se2_ag3_m_02 - phones	AH0	58.7400
58.7400	DCB_se2_ag3_m_02 - phones	N	58.7700
58.7700	DCB_se2_ag3_m_02 - phones	T	58.8100
58.8100	DCB_se2_ag3_m_02 - phones	R	58.8500
58.8100	DCB_se2_ag3_m_02 - words	really	59.1100
58.8500	DCB_se2_ag3_m_02 - phones	IH1	58.9100
58.9100	DCB_se2_ag3_m_02 - phones	L	58.9900
58.9900	DCB_se2_ag3_m_02 - phones	IY0	59.1100
59.1100	DCB_se2_ag3_m_02 - phones	sp	59.3323
59.3323	DCB_se2_ag3_m_02 - phones	L	59.4123
59.3323	DCB_se2_ag3_m_02 - words	living	59.6623
59.4123	DCB_se2_ag3_m_02 - phones	IH1	59.4523
59.4523	DCB_se2_ag3_m_02 - phones	V	59.5323
59.5323	DCB_se2_ag3_m_02 - phones	IH0	59.5823
59.5823	DCB_se2_ag3_m_02 - phones	NG	59.6623
59.6623	DCB_se2_ag3_m_02 - phones	EH1	59.7023
59.6623	DCB_se2_ag3_m_02 - words	anywhere	60.0523
59.7023	DCB_se2_ag3_m_02 - phones	N	59.7523
59.7523	DCB_se2_ag3_m_02 - phones	IY0	59.8423
59.8423	DCB_se2_ag3_m_02 - phones	W	59.9223
59.9223	DCB_se2_ag3_m_02 - phones	EH2	59.9523
59.9523	DCB_se2_ag3_m_02 - phones	R	60.0523
60.0523	DCB_se2_ag3_m_02 - words	i	60.0923
60.0523	DCB_se2_ag3_m_02 - phones	AY1	60.0923
60.0923	DCB_se2_ag3_m_02 - phones	W	60.1223
60.0923	DCB_se2_ag3_m_02 - words	was	60.2023
60.1223	DCB_se2_ag3_m_02 - phones	AH0	60.1723
60.1723	DCB_se2_ag3_m_02 - phones	Z	60.2023
60.2023	DCB_se2_ag3_m_02 - phones	JH	60.2323
60.2023	DCB_se2_ag3_m_02 - words	just	60.3323
60.2323	DCB_se2_ag3_m_02 - phones	IH0	60.2923
60.2923	DCB_se2_ag3_m_02 - phones	S	60.3323
60.3323	DCB_se2_ag3_m_02 - phones	K	60.4023
60.3323	DCB_se2_ag3_m_02 - words	kind	60.5623
60.4023	DCB_se2_ag3_m_02 - phones	AY1	60.4723
60.4723	DCB_se2_ag3_m_02 - phones	N	60.5123
60.5123	DCB_se2_ag3_m_02 - phones	D	60.5623
60.5623	DCB_se2_ag3_m_02 - phones	AH0	60.6123
60.5623	DCB_se2_ag3_m_02 - words	of	60.6423
60.6123	DCB_se2_ag3_m_02 - phones	V	60.6423
60.6423	DCB_se2_ag3_m_02 - phones	sp	60.6923
60.6923	DCB_se2_ag3_m_02 - phones	EH1	60.7723
60.6923	DCB_se2_ag3_m_02 - words	everywhere	61.1923
60.7723	DCB_se2_ag3_m_02 - phones	V	60.8123
60.8123	DCB_se2_ag3_m_02 - phones	R	60.8723
60.8723	DCB_se2_ag3_m_02 - phones	IY0	60.9123
60.9123	DCB_se2_ag3_m_02 - phones	W	61.0023
61.0023	DCB_se2_ag3_m_02 - phones	EH2	61.0423
61.0423	DCB_se2_ag3_m_02 - phones	R	61.1923
62.1047	DCB_int_01 - phones	AH0	62.1747
62.1047	DCB_int_01 - words	and	62.2047
62.1747	DCB_int_01 - phones	N	62.2047
62.2047	DCB_int_01 - phones	sp	62.2347
62.2347	DCB_int_01 - phones	HH	62.2947
62.2347	DCB_int_01 - words	how	62.4947
62.2947	DCB_int_01 - phones	AW1	62.4947
62.4947	DCB_int_01 - phones	sp	62.5347
62.5347	DCB_int_01 - phones	M	62.5847
62.5347	DCB_int_01 - words	many	62.7747
62.5847	DCB_int_01 - phones	EH1	62.6347
62.6347	DCB_int_01 - phones	N	62.7047
62.7047	DCB_int_01 - phones	IY0	62.7747
62.7747	DCB_int_01 - phones	Y	62.9147
62.7747	DCB_int_01 - words	years	63.3447
62.9147	DCB_int_01 - phones	IH1	63.1047
63.1047	DCB_int_01 - phones	R	63.2047
63.2047	DCB_int_01 - phones	Z	63.3447
63.3447	DCB_int_01 - phones	sp	63.3747
63.3747	DCB_int_01 - phones	W	63.4247
63.3747	DCB_int_01 - words	would	63.5047
63.4247	DCB_int_01 - phones	UH1	63.4547
63.4547	DCB_int_01 - phones	D	63.5047
63.5047	DCB_int_01 - phones	Y	63.5547
63.5047	DCB_int_01 - words	you	63.5847
63.5547	DCB_int_01 - phones	UW1	63.5847
63.5847	DCB_int_01 - phones	S	63.7047
63.5847	DCB_int_01 - words	say	63.8047
63.7047	DCB_int_01 - phones	EY1	63.8047
63.8047	DCB_int_01 - phones	Y	63.8447
63.8047	DCB_int_01 - words	you	63.9447
63.8447	DCB_int_01 - phones	UW1	63.9447
63.9447	DCB_int_01 - phones	W	63.9947
63.9447	DCB_int_01 - words	were	64.0747
63.9947	DCB_int_01 - phones	ER0	64.0747
64.0747	DCB_int_01 - phones	D	64.1347
64.0747	DCB_int_01 - words	doing	64.3847
64.1347	DCB_int_01 - phones	UW1	64.2447
64.2447	DCB_int_01 - phones	IH0	64.2947
64.2947	DCB_int_01 - phones	NG	64.3847
64.3847	DCB_int_01 - phones	sp	64.4147
64.4147	DCB_int_01 - phones	DH	64.4547
64.4147	DCB_int_01 - words	that	64.6947
64.4547	DCB_int_01 - phones	AE1	64.5447
64.5447	DCB_int_01 - phones	T	64.6947
65.1345	DCB_se2_ag3_m_02 - phones	sil	65.1745
65.1745	DCB_se2_ag3_m_02 - words	<unk>	65.2545
65.1745	DCB_se2_ag3_m_02 - phones	spn	65.2545
65.2931	DCB_se2_ag3_m_02 - phones	sil	65.3231
65.3231	DCB_se2_ag3_m_02 - phones	AH1	65.4731
65.3231	DCB_se2_ag3_m_02 - words	uh	65.4731
65.4731	DCB_se2_ag3_m_02 - phones	DH	65.5631
65.4731	DCB_se2_ag3_m_02 - words	that	65.6531
65.5631	DCB_se2_ag3_m_02 - phones	AE1	65.6131
65.6131	DCB_se2_ag3_m_02 - phones	T	65.6531
65.6531	DCB_se2_ag3_m_02 - phones	W	65.6831
65.6531	DCB_se2_ag3_m_02 - words	was	65.7731
65.6831	DCB_se2_ag3_m_02 - phones	AH0	65.7231
65.7231	DCB_se2_ag3_m_02 - phones	Z	65.7731
65.7731	DCB_se2_ag3_m_02 - phones	AH0	65.8331
65.7731	DCB_se2_ag3_m_02 - words	about	65.9831
65.8331	DCB_se2_ag3_m_02 - phones	B	65.8731
65.8731	DCB_se2_ag3_m_02 - phones	AW1	65.9331
65.9331	DCB_se2_ag3_m_02 - phones	T	65.9831
65.9831	DCB_se2_ag3_m_02 - words	a	66.0331
65.9831	DCB_se2_ag3_m_02 - phones	AH0	66.0331
66.0331	DCB_se2_ag3_m_02 - phones	Y	66.1631
66.0331	DCB_se2_ag3_m_02 - words	year	66.3531
66.1631	DCB_se2_ag3_m_02 - phones	IH1	66.2531
66.2531	DCB_se2_ag3_m_02 - phones	R	66.3531
66.6453	DCB_int_01 - phones	DH	66.6853
66.6453	DCB_int_01 - words	that	66.7553
66.6853	DCB_int_01 - phones	AE1	66.7153
66.7153	DCB_int_01 - phones	T	66.7553
66.7553	DCB_int_01 - phones	W	66.7853
66.7553	DCB_int_01 - words	was	66.8553
66.7853	DCB_int_01 - phones	AH0	66.8253
66.8253	DCB_int_01 - phones	Z	66.8553
66.8553	DCB_int_01 - phones	AH0	66.8953
66.8553	DCB_int_01 - words	about	67.0453
66.8953	DCB_int_01 - phones	B	66.9453
66.9453	DCB_int_01 - phones	AW1	67.0053
67.0053	DCB_int_01 - phones	T	67.0453
67.0453	DCB_int_01 - words	a	67.0753
67.0453	DCB_int_01 - phones	AH0	67.0753
67.0753	DCB_int_01 - phones	Y	67.1453
67.0753	DCB_int_01 - words	year	67.2053
67.1453	DCB_int_01 - phones	IH1	67.1753
67.1753	DCB_int_01 - phones	R	67.2053
67.2053	DCB_int_01 - phones	AH0	67.2353
67.2053	DCB_int_01 - words	and	67.2753
67.2353	DCB_int_01 - phones	N	67.2753
67.2753	DCB_int_01 - phones	HH	67.3353
67.2753	DCB_int_01 - words	how	67.4353
67.3353	DCB_int_01 - phones	AW1	67.4353
67.4053	DCB_se2_ag3_m_02 - phones	Y	67.5453
67.4053	DCB_se2_ag3_m_02 - words	yeah	67.5953
67.4353	DCB_int_01 - phones	L	67.4953
67.4353	DCB_int_01 - words	long	67.5753
67.4953	DCB_int_01 - phones	AO1	67.5253
67.5253	DCB_int_01 - phones	NG	67.5753
67.5453	DCB_se2_ag3_m_02 - phones	AE1	67.5953
67.5753	DCB_int_01 - phones	D	67.6053
67.5753	DCB_int_01 - words	did	67.6653
67.5953	DCB_se2_ag3_m_02 - phones	sp	68.4365
67.6053	DCB_int_01 - phones	IH0	67.6353
67.6353	DCB_int_01 - phones	D	67.6653
67.6653	DCB_int_01 - phones	Y	67.7253
67.6653	DCB_int_01 - words	you	67.7553
67.7253	DCB_int_01 - phones	UW1	67.7553
67.7553	DCB_int_01 - phones	L	67.7853
67.7553	DCB_int_01 - words	live	67.8953
67.7853	DCB_int_01 - phones	IH1	67.8153
67.8153	DCB_int_01 - phones	V	67.8953
67.8953	DCB_int_01 - phones	IH0	67.9253
67.8953	DCB_int_01 - words	in	67.9653
67.9253	DCB_int_01 - phones	N	67.9653
67.9653	DCB_int_01 - phones	B	68.0153
67.9653	DCB_int_01 - words	baltimore	68.3353
68.0153	DCB_int_01 - phones	AO1	68.0653
68.0653	DCB_int_01 - phones	L	68.1353
68.1353	DCB_int_01 - phones	T	68.2053
68.2053	DCB_int_01 - phones	AH0	68.2353
68.2353	DCB_int_01 - phones	M	68.2753
68.2753	DCB_int_01 - phones	AO2	68.3053
68.3053	DCB_int_01 - phones	R	68.3353
68.3353	DCB_int_01 - phones	sp	70.3818
68.4365	DCB_se2_ag3_m_02 - words	<unk>	68.5565
68.4365	DCB_se2_ag3_m_02 - phones	spn	68.5565
68.6130	DCB_se2_ag3_m_02 - phones	sil	68.6530
68.6530	DCB_se2_ag3_m_02 - words	i	68.6930
68.6530	DCB_se2_ag3_m_02 - phones	AY1	68.6930
68.6930	DCB_se2_ag3_m_02 - phones	L	68.7430
68.6930	DCB_se2_ag3_m_02 - words	lived	68.8630
68.7430	DCB_se2_ag3_m_02 - phones	IH1	68.7830
68.7830	DCB_se2_ag3_m_02 - phones	V	68.8330
68.8330	DCB_se2_ag3_m_02 - phones	D	68.8630
68.8630	DCB_se2_ag3_m_02 - phones	IH0	68.9030
68.8630	DCB_se2_ag3_m_02 - words	in	68.9630
68.9030	DCB_se2_ag3_m_02 - phones	N	68.9630
68.9630	DCB_se2_ag3_m_02 - phones	B	69.0230
68.9630	DCB_se2_ag3_m_02 - words	baltimore	69.3530
69.0230	DCB_se2_ag3_m_02 - phones	AO1	69.0530
69.0530	DCB_se2_ag3_m_02 - phones	L	69.1030
69.1030	DCB_se2_ag3_m_02 - phones	T	69.1530
69.1530	DCB_se2_ag3_m_02 - phones	AH0	69.2030
69.2030	DCB_se2_ag3_m_02 - phones	M	69.2730
69.2730	DCB_se2_ag3_m_02 - phones	AO2	69.3030
69.3030	DCB_se2_ag3_m_02 - phones	R	69.3530
69.3530	DCB_se2_ag3_m_02 - phones	F	69.4130
69.3530	DCB_se2_ag3_m_02 - words	for	69.4930
69.4130	DCB_se2_ag3_m_02 - phones	R	69.4430
69.4430	DCB_se2_ag3_m_02 - phones	ER0	69.4930
69.4930	DCB_se2_ag3_m_02 - phones	AH0	69.5330
69.4930	DCB_se2_ag3_m_02 - words	about	69.6830
69.5330	DCB_se2_ag3_m_02 - phones	B	69.5830
69.5830	DCB_se2_ag3_m_02 - phones	AW1	69.6430
69.6430	DCB_se2_ag3_m_02 - phones	T	69.6830
69.6830	DCB_se2_ag3_m_02 - words	a	69.7330
69.6830	DCB_se2_ag3_m_02 - phones	AH0	69.7330
69.7330	DCB_se2_ag3_m_02 - phones	Y	69.7930
69.7330	DCB_se2_ag3_m_02 - words	year	69.9430
69.7930	DCB_se2_ag3_m_02 - phones	IH1	69.9130
69.9130	DCB_se2_ag3_m_02 - phones	R	69.9430
69.9430	DCB_se2_ag3_m_02 - phones	EH1	69.9830
69.9430	DCB_se2_ag3_m_02 - words	as	70.0830
69.9830	DCB_se2_ag3_m_02 - phones	Z	70.0830
70.0830	DCB_se2_ag3_m_02 - phones	W	70.1330
70.0830	DCB_se2_ag3_m_02 - words	well	70.3130
70.1330	DCB_se2_ag3_m_02 - phones	EH1	70.1830
70.1830	DCB_se2_ag3_m_02 - phones	L	70.3130
70.3818	DCB_int_01 - phones	OW2	70.5118
70.3818	DCB_int_01 - words	okay	70.7518
70.5118	DCB_int_01 - phones	K	70.5718
70.5718	DCB_int_01 - phones	EY1	70.7518
76.2952	DCB_int_01 - phones	sil	76.3252
76.3252	DCB_int_01 - phones	AH1	76.4852
76.3252	DCB_int_01 - words	um	76.7552
76.4852	DCB_int_01 - phones	M	76.7552
76.7552	DCB_int_01 - phones	sp	76.7852
76.7852	DCB_int_01 - phones	W	76.8252
76.7852	DCB_int_01 - words	where	76.9052
76.8252	DCB_int_01 - phones	EH1	76.8752
76.8752	DCB_int_01 - phones	R	76.9052
76.9052	DCB_int_01 - phones	D	76.9352
76.9052	DCB_int_01 - words	d	76.9352
76.9352	DCB_int_01 - phones	Y	76.9652
76.9352	DCB_int_01 - words	you	76.9952
76.9652	DCB_int_01 - phones	UW1	76.9952
76.9952	DCB_int_01 - phones	G	77.0352
76.9952	DCB_int_01 - words	go	77.0852
77.0352	DCB_int_01 - phones	OW1	77.0852
77.0852	DCB_int_01 - phones	T	77.1352
77.0852	DCB_int_01 - words	to	77.1752
77.1352	DCB_int_01 - phones	AH0	77.1752
77.1752	DCB_int_01 - phones	S	77.2552
77.1752	DCB_int_01 - words	school	77.4152
77.2552	DCB_int_01 - phones	K	77.3252
77.3252	DCB_int_01 - phones	UW1	77.3552
77.3552	DCB_int_01 - phones	L	77.4152
77.4152	DCB_int_01 - phones	sp	82.2279
78.6266	DCB_se2_ag3_m_02 - phones	HH	78.7366
78.6266	DCB_se2_ag3_m_02 - words	which	79.2266
78.7366	DCB_se2_ag3_m_02 - phones	W	78.8066
78.8066	DCB_se2_ag3_m_02 - phones	IH1	78.8966
78.8966	DCB_se2_ag3_m_02 - phones	CH	79.2266
79.2266	DCB_se2_ag3_m_02 - phones	AH1	79.5666
79.2266	DCB_se2_ag3_m_02 - words	uh	79.5666
79.6897	DCB_se2_ag3_m_02 - phones	sil	79.8397
79.8397	DCB_se2_ag3_m_02 - words	<unk>	80.0897
79.8397	DCB_se2_ag3_m_02 - phones	spn	80.0897
80.0897	DCB_se2_ag3_m_02 - phones	HH	80.1197
80.0897	DCB_se2_ag3_m_02 - words	which	80.3597
80.1197	DCB_se2_ag3_m_02 - phones	W	80.1697
80.1697	DCB_se2_ag3_m_02 - phones	IH1	80.2397
80.2397	DCB_se2_ag3_m_02 - phones	CH	80.3597
80.3597	DCB_se2_ag3_m_02 - phones	L	80.4397
80.3597	DCB_se2_ag3_m_02 - words	level	80.7597
80.4397	DCB_se2_ag3_m_02 - phones	EH1	80.4797
80.4797	DCB_se2_ag3_m_02 - phones	V	80.5497
80.5497	DCB_se2_ag3_m_02 - phones	AH0	80.5997
80.5997	DCB_se2_ag3_m_02 - phones	L	80.7597
81.1213	DCB_se2_ag3_m_02 - phones	AH1	81.5813
81.1213	DCB_se2_ag3_m_02 - words	um	81.6813
81.5813	DCB_se2_ag3_m_02 - phones	M	81.6813
81.6813	DCB_se2_ag3_m_02 - phones	sp	81.7113
81.7113	DCB_se2_ag3_m_02 - words	<unk>	82.0713
81.7113	DCB_se2_ag3_m_02 - phones	spn	82.0713
82.2279	DCB_int_01 - phones	L	82.2679
82.2279	DCB_int_01 - words	let	82.3979
82.2679	DCB_int_01 - phones	EH1	82.3079
82.3079	DCB_int_01 - phones	T	82.3979
82.3979	DCB_int_01 - phones	Z	82.4279
82.3979	DCB_int_01 - words	s	82.4279
82.4024	DCB_se2_ag3_m_02 - words	i	82.5624
82.4024	DCB_se2_ag3_m_02 - phones	AY1	82.5624
82.4279	DCB_int_01 - phones	G	82.4679
82.4279	DCB_int_01 - words	go	82.5179
82.4679	DCB_int_01 - phones	OW1	82.5179
82.5179	DCB_int_01 - phones	sp	82.7279
82.5624	DCB_se2_ag3_m_02 - phones	W	82.6324
82.5624	DCB_se2_ag3_m_02 - words	went	82.8924
82.6324	DCB_se2_ag3_m_02 - phones	EH1	82.7024
82.7024	DCB_se2_ag3_m_02 - phones	N	82.7924
82.7279	DCB_int_01 - phones	TH	82.7579
82.7279	DCB_int_01 - words	through	82.8479
82.7579	DCB_int_01 - phones	R	82.7979
82.7924	DCB_se2_ag3_m_02 - phones	T	82.8924
82.7979	DCB_int_01 - phones	UW1	82.8479
82.8479	DCB_int_01 - phones	AH0	82.8779
82.8479	DCB_int_01 - words	'em	82.9079
82.8779	DCB_int_01 - phones	M	82.9079
82.8924	DCB_se2_ag3_m_02 - phones	sp	83.3044
82.9079	DCB_int_01 - phones	sp	86.9694
83.3044	DCB_se2_ag3_m_02 - phones	OW2	83.4244
83.3044	DCB_se2_ag3_m_02 - words	okay	83.6544
83.4244	DCB_se2_ag3_m_02 - phones	K	83.5244
83.5244	DCB_se2_ag3_m_02 - phones	EY1	83.6544
83.6544	DCB_se2_ag3_m_02 - phones	sp	83.6844
83.8572	DCB_se2_ag3_m_02 - phones	K	83.9572
83.8572	DCB_se2_ag3_m_02 - words	cool	84.1872
83.9572	DCB_se2_ag3_m_02 - phones	UW1	84.0272
84.0272	DCB_se2_ag3_m_02 - phones	L	84.1872
84.3515	DCB_se2_ag3_m_02 - phones	sil	84.3815
84.3815	DCB_se2_ag3_m_02 - phones	AO2	84.4315
84.3815	DCB_se2_ag3_m_02 - words	alright	84.7315
84.4315	DCB_se2_ag3_m_02 - phones	L	84.4615
84.4615	DCB_se2_ag3_m_02 - phones	R	84.5115
84.5115	DCB_se2_ag3_m_02 - phones	AY1	84.6415
84.6415	DCB_se2_ag3_m_02 - phones	T	84.7315
84.7315	DCB_se2_ag3_m_02 - phones	W	84.8115
84.7315	DCB_se2_ag3_m_02 - words	well	85.3415
84.8115	DCB_se2_ag3_m_02 - phones	EH1	84.8715
84.8715	DCB_se2_ag3_m_02 - phones	L	85.3415
85.4146	DCB_se2_ag3_m_02 - phones	W	85.4546
85.4146	DCB_se2_ag3_m_02 - words	we	85.5646
85.4546	DCB_se2_ag3_m_02 - phones	IY1	85.5646
85.5646	DCB_se2_ag3_m_02 - phones	spn	85.5946
85.5646	DCB_se2_ag3_m_02 - words	<unk>	85.5946
85.5946	DCB_se2_ag3_m_02 - phones	S	85.6746
85.5946	DCB_se2_ag3_m_02 - words	start	85.9546
85.6746	DCB_se2_ag3_m_02 - phones	T	85.7246
85.7246	DCB_se2_ag3_m_02 - phones	AA1	85.8146
85.8146	DCB_se2_ag3_m_02 - phones	R	85.9246
85.9246	DCB_se2_ag3_m_02 - phones	T	85.9546
86.0348	DCB_se2_ag3_m_02 - phones	F	86.1448
86.0348	DCB_se2_ag3_m_02 - words	from	86.2748
86.1448	DCB_se2_ag3_m_02 - phones	ER0	86.2048
86.2048	DCB_se2_ag3_m_02 - phones	M	86.2748
86.2748	DCB_se2_ag3_m_02 - phones	DH	86.3048
86.2748	DCB_se2_ag3_m_02 - words	the	86.3548
86.3048	DCB_se2_ag3_m_02 - phones	AH0	86.3548
86.3548	DCB_se2_ag3_m_02 - phones	B	86.3948
86.3548	DCB_se2_ag3_m_02 - words	beginning	86.8448
86.3948	DCB_se2_ag3_m_02 - phones	IH0	86.4648
86.4648	DCB_se2_ag3_m_02 - phones	G	86.5248
86.5248	DCB_se2_ag3_m_02 - phones	IH1	86.6048
86.6048	DCB_se2_ag3_m_02 - phones	N	86.6448
86.6448	DCB_se2_ag3_m_02 - phones	IH0	86.6748
86.6748	DCB_se2_ag3_m_02 - phones	NG	86.8448
86.9694	DCB_int_01 - phones	OW2	87.0794
86.9694	DCB_int_01 - words	okay	87.5194
87.0794	DCB_int_01 - phones	K	87.1594
87.1594	DCB_int_01 - phones	EY1	87.5194
87.5677	DCB_se2_ag3_m_02 - phones	sil	87.5977
87.5977	DCB_se2_ag3_m_02 - phones	AY1	87.6477
87.5977	DCB_se2_ag3_m_02 - words	i	87.6477
87.6477	DCB_se2_ag3_m_02 - phones	W	87.6977
87.6477	DCB_se2_ag3_m_02 - words	went	87.8077
87.6977	DCB_se2_ag3_m_02 - phones	EH1	87.7477
87.7477	DCB_se2_ag3_m_02 - phones	N	87.7777
87.7777	DCB_se2_ag3_m_02 - phones	T	87.8077
87.8077	DCB_se2_ag3_m_02 - phones	T	87.8377
87.8077	DCB_se2_ag3_m_02 - words	to	87.8777
87.8377	DCB_se2_ag3_m_02 - phones	AH0	87.8777
87.8777	DCB_se2_ag3_m_02 - phones	TN	88.2277
87.8777	DCB_se2_ag3_m_02 - words	rdx	88.2277
88.2277	DCB_se2_ag3_m_02 - phones	sp	88.2577
88.2577	DCB_se2_ag3_m_02 - phones	EH2	88.2877
88.2577	DCB_se2_ag3_m_02 - words	elementary	88.7177
88.2877	DCB_se2_ag3_m_02 - phones	L	88.3177
88.3177	DCB_se2_ag3_m_02 - phones	AH0	88.3577
88.3577	DCB_se2_ag3_m_02 - phones	M	88.4077
88.4077	DCB_se2_ag3_m_02 - phones	EH1	88.4477
88.4477	DCB_se2_ag3_m_02 - phones	N	88.4877
88.4877	DCB_se2_ag3_m_02 - phones	T	88.5777
88.5777	DCB_se2_ag3_m_02 - phones	R	88.6477
88.6477	DCB_se2_ag3_m_02 - phones	IY0	88.7177
88.7177	DCB_se2_ag3_m_02 - phones	S	88.7777
88.7177	DCB_se2_ag3_m_02 - words	school	89.1077
88.7777	DCB_se2_ag3_m_02 - phones	K	88.8277
88.8277	DCB_se2_ag3_m_02 - phones	UW1	88.8877
88.8877	DCB_se2_ag3_m_02 - phones	L	89.1077
89.0832	DCB_int_01 - phones	sil	89.1132
89.1132	DCB_int_01 - phones	M	89.2032
89.1132	DCB_int_01 - words	mm-hm	89.4732
89.2032	DCB_int_01 - phones	HH	89.4032
89.3434	DCB_se2_ag3_m_02 - words	<unk>	89.4934
89.3434	DCB_se2_ag3_m_02 - phones	spn	89.4934
89.4032	DCB_int_01 - phones	M	89.4732
89.4934	DCB_se2_ag3_m_02 - phones	AH1	90.0234
89.4934	DCB_se2_ag3_m_02 - words	um	90.1934
90.0234	DCB_se2_ag3_m_02 - phones	M	90.1934
90.1934	DCB_se2_ag3_m_02 - phones	sp	90.2234
90.9670	DCB_se2_ag3_m_02 - phones	AE1	91.0670
90.9670	DCB_se2_ag3_m_02 - words	and	91.2070
91.0670	DCB_se2_ag3_m_02 - phones	N	91.1270
91.1270	DCB_se2_ag3_m_02 - phones	D	91.2070
91.2070	DCB_se2_ag3_m_02 - phones	DH	91.2770
91.2070	DCB_se2_ag3_m_02 - words	then	91.6370
91.2770	DCB_se2_ag3_m_02 - phones	EH1	91.5870
91.5870	DCB_se2_ag3_m_02 - phones	N	91.6370
91.6370	DCB_se2_ag3_m_02 - phones	AE1	91.7970
91.6370	DCB_se2_ag3_m_02 - words	after	91.9570
91.7970	DCB_se2_ag3_m_02 - phones	F	91.8670
91.8670	DCB_se2_ag3_m_02 - phones	T	91.9170
91.9170	DCB_se2_ag3_m_02 - phones	ER0	91.9570
91.9570	DCB_se2_ag3_m_02 - words	rdx	92.7570
91.9570	DCB_se2_ag3_m_02 - phones	TN	92.7570
93.1679	DCB_se2_ag3_m_02 - phones	W	93.2379
93.1679	DCB_se2_ag3_m_02 - words	went	93.3579
93.2379	DCB_se2_ag3_m_02 - phones	EH1	93.2979
93.2979	DCB_se2_ag3_m_02 - phones	N	93.3279
93.3279	DCB_se2_ag3_m_02 - phones	T	93.3579
93.3579	DCB_se2_ag3_m_02 - phones	T	93.4679
93.3579	DCB_se2_ag3_m_02 - words	to	93.5379
93.4679	DCB_se2_ag3_m_02 - phones	UW1	93.5379
93.5379	DCB_se2_ag3_m_02 - words	rdx	93.9579
93.5379	DCB_se2_ag3_m_02 - phones	TN	93.9579
93.9579	DCB_se2_ag3_m_02 - phones	JH	94.0079
93.9579	DCB_se2_ag3_m_02 - words	junior	94.1879
94.0079	DCB_se2_ag3_m_02 - phones	UW1	94.0479
94.0479	DCB_se2_ag3_m_02 - phones	N	94.0879
94.0879	DCB_se2_ag3_m_02 - phones	Y	94.1579
94.1579	DCB_se2_ag3_m_02 - phones	ER0	94.1879
94.1879	DCB_se2_ag3_m_02 - phones	HH	94.2579
94.1879	DCB_se2_ag3_m_02 - words	high	94.3679
94.2579	DCB_se2_ag3_m_02 - phones	AY1	94.3679
94.3679	DCB_se2_ag3_m_02 - phones	S	94.4679
94.3679	DCB_se2_ag3_m_02 - words	school	94.7879
94.4679	DCB_se2_ag3_m_02 - phones	K	94.5279
94.5279	DCB_se2_ag3_m_02 - phones	UW1	94.6779
94.6779	DCB_se2_ag3_m_02 - phones	L	94.7879
95.2650	DCB_se2_ag3_m_02 - phones	HH	95.3150
95.2650	DCB_se2_ag3_m_02 - words	which	95.6150
95.3150	DCB_se2_ag3_m_02 - phones	W	95.3750
95.3750	DCB_se2_ag3_m_02 - phones	IH1	95.4150
95.4150	DCB_se2_ag3_m_02 - phones	CH	95.6150
95.6150	DCB_se2_ag3_m_02 - phones	R	95.6650
95.6150	DCB_se2_ag3_m_02 - words	recently	96.0050
95.6650	DCB_se2_ag3_m_02 - phones	IY1	95.7550
95.7550	DCB_se2_ag3_m_02 - phones	S	95.8450
95.8450	DCB_se2_ag3_m_02 - phones	AH0	95.8850
95.8850	DCB_se2_ag3_m_02 - phones	N	95.9150
95.9150	DCB_se2_ag3_m_02 - phones	L	95.9650
95.9650	DCB_se2_ag3_m_02 - phones	IY0	96.0050
96.0050	DCB_se2_ag3_m_02 - phones	G	96.0650
96.0050	DCB_se2_ag3_m_02 - words	got	96.1950
96.0650	DCB_se2_ag3_m_02 - phones	AA1	96.1450
96.1450	DCB_se2_ag3_m_02 - phones	T	96.1950
96.1950	DCB_se2_ag3_m_02 - phones	N	96.2550
96.1950	DCB_se2_ag3_m_02 - words	knocked	96.4350
96.2550	DCB_se2_ag3_m_02 - phones	AA1	96.3550
96.3550	DCB_se2_ag3_m_02 - phones	K	96.4050
96.4050	DCB_se2_ag3_m_02 - phones	T	96.4350
96.4350	DCB_se2_ag3_m_02 - phones	D	96.5250
96.4350	DCB_se2_ag3_m_02 - words	down	96.8050
96.5250	DCB_se2_ag3_m_02 - phones	AW1	96.6950
96.6950	DCB_se2_ag3_m_02 - phones	N	96.8050
97.2328	DCB_se2_ag3_m_02 - phones	sil	97.2928
97.2928	DCB_se2_ag3_m_02 - words	<unk>	97.3528
97.2928	DCB_se2_ag3_m_02 - phones	spn	97.3528
97.3528	DCB_se2_ag3_m_02 - phones	AH1	97.8828
97.3528	DCB_se2_ag3_m_02 - words	um	98.0928
97.8828	DCB_se2_ag3_m_02 - phones	M	98.0928
98.0928	DCB_se2_ag3_m_02 - phones	sp	98.7056
98.7056	DCB_se2_ag3_m_02 - phones	DH	98.7756
98.7056	DCB_se2_ag3_m_02 - words	then	99.2056
98.7756	DCB_se2_ag3_m_02 - phones	EH1	99.0656
99.0656	DCB_se2_ag3_m_02 - phones	N	99.2056
99.2056	DCB_se2_ag3_m_02 - phones	sp	99.5569
99.5569	DCB_se2_ag3_m_02 - words	i	99.5869
99.5569	DCB_se2_ag3_m_02 - phones	AY1	99.5869
99.5869	DCB_se2_ag3_m_02 - phones	W	99.6569
99.5869	DCB_se2_ag3_m_02 - words	went	99.7669
99.6569	DCB_se2_ag3_m_02 - phones	EH1	99.7069
99.7069	DCB_se2_ag3_m_02 - phones	N	99.7369
99.7369	DCB_se2_ag3_m_02 - phones	T	99.7669
99.7669	DCB_se2_ag3_m_02 - phones	T	99.9069
99.7669	DCB_se2_ag3_m_02 - words	to	100.5169
99.9069	DCB_se2_ag3_m_02 - phones	UW1	100.5169
100.8663	DCB_se2_ag3_m_02 - words	rdx	101.7063
100.8663	DCB_se2_ag3_m_02 - phones	TN	101.7063
101.8992	DCB_int_01 - words	mm	102.0192
101.8992	DCB_int_01 - phones	M	102.0192
102.0192	DCB_int_01 - phones	sp	117.8740
102.1603	DCB_se2_ag3_m_02 - phones	TN	103.3403
102.1603	DCB_se2_ag3_m_02 - words	rdx	103.3403
104.0674	DCB_se2_ag3_m_02 - phones	sil	104.1074
104.1074	DCB_se2_ag3_m_02 - phones	AE1	104.7574
104.1074	DCB_se2_ag3_m_02 - words	and	104.8774
104.7574	DCB_se2_ag3_m_02 - phones	N	104.8374
104.8374	DCB_se2_ag3_m_02 - phones	D	104.8774
104.8774	DCB_se2_ag3_m_02 - phones	sp	104.9274
104.9274	DCB_se2_ag3_m_02 - words	rdx	105.5074
104.9274	DCB_se2_ag3_m_02 - phones	TN	105.5074
106.0993	DCB_se2_ag3_m_02 - phones	AH0	106.1593
106.0993	DCB_se2_ag3_m_02 - words	and	106.2093
106.1593	DCB_se2_ag3_m_02 - phones	N	106.2093
106.2093	DCB_se2_ag3_m_02 - phones	DH	106.2493
106.2093	DCB_se2_ag3_m_02 - words	then	106.3693
106.2493	DCB_se2_ag3_m_02 - phones	EH1	106.3193
106.3193	DCB_se2_ag3_m_02 - phones	N	106.3693
106.3693	DCB_se2_ag3_m_02 - phones	K	106.4493
106.3693	DCB_se2_ag3_m_02 - words	closed	106.7593
106.4493	DCB_se2_ag3_m_02 - phones	L	106.4893
106.4893	DCB_se2_ag3_m_02 - phones	OW1	106.5793
106.5793	DCB_se2_ag3_m_02 - phones	Z	106.6993
106.6993	DCB_se2_ag3_m_02 - phones	D	106.7593
106.7593	DCB_se2_ag3_m_02 - phones	AW1	106.9293
106.7593	DCB_se2_ag3_m_02 - words	out	106.9693
106.9293	DCB_se2_ag3_m_02 - phones	T	106.9693
107.0366	DCB_se2_ag3_m_02 - phones	sil	107.0666
107.0666	DCB_se2_ag3_m_02 - phones	HH	107.1866
107.0666	DCB_se2_ag3_m_02 - words	high	107.2866
107.1866	DCB_se2_ag3_m_02 - phones	AY1	107.2866
107.2866	DCB_se2_ag3_m_02 - phones	S	107.3966
107.2866	DCB_se2_ag3_m_02 - words	school	107.8366
107.3966	DCB_se2_ag3_m_02 - phones	K	107.4566
107.4566	DCB_se2_ag3_m_02 - phones	UW1	107.7566
107.7566	DCB_se2_ag3_m_02 - phones	L	107.8366
107.9412	DCB_se2_ag3_m_02 - phones	sil	107.9712
107.9712	DCB_se2_ag3_m_02 - phones	AE1	108.1712
107.9712	DCB_se2_ag3_m_02 - words	at	108.2512
108.1712	DCB_se2_ag3_m_02 - phones	T	108.2512
108.2512	DCB_se2_ag3_m_02 - phones	sp	108.4912
109.0043	DCB_se2_ag3_m_02 - words	rdx	111.6143
109.0043	DCB_se2_ag3_m_02 - phones	TN	111.6143
111.6143	DCB_se2_ag3_m_02 - phones	HH	111.6743
111.6143	DCB_se2_ag3_m_02 - words	high	111.7843
111.6743	DCB_se2_ag3_m_02 - phones	AY1	111.7843
111.7843	DCB_se2_ag3_m_02 - phones	S	111.8843
111.7843	DCB_se2_ag3_m_02 - words	school	112.1643
111.8843	DCB_se2_ag3_m_02 - phones	K	111.9643
111.9643	DCB_se2_ag3_m_02 - phones	UW1	112.0243
112.0243	DCB_se2_ag3_m_02 - phones	L	112.1643
117.8740	DCB_int_01 - phones	AE1	117.9140
117.8740	DCB_int_01 - words	and	118.4740
117.9140	DCB_int_01 - phones	N	118.4740
118.4740	DCB_int_01 - phones	sp	118.5040
118.5040	DCB_int_01 - phones	DH	118.5340
118.5040	DCB_int_01 - words	then	118.6640
118.5340	DCB_int_01 - phones	EH1	118.5640
118.5640	DCB_int_01 - phones	N	118.6640
119.0319	DCB_int_01 - phones	D	119.0719
119.0319	DCB_int_01 - words	did	119.1419
119.0719	DCB_int_01 - phones	IH0	119.1019
119.1019	DCB_int_01 - phones	D	119.1419
119.1419	DCB_int_01 - phones	Y	119.1919
119.1419	DCB_int_01 - words	you	119.2219
119.1919	DCB_int_01 - phones	UW1	119.2219
119.2219	DCB_int_01 - phones	G	119.2619
119.2219	DCB_int_01 - words	go	119.3019
119.2619	DCB_int_01 - phones	OW1	119.3019
119.3019	DCB_int_01 - phones	T	119.3419
119.3019	DCB_int_01 - words	to	119.3919
119.3419	DCB_int_01 - phones	AH0	119.3919
119.3919	DCB_int_01 - phones	K	119.4619
119.3919	DCB_int_01 - words	college	119.9719
119.4619	DCB_int_01 - phones	AA1	119.5319
119.5319	DCB_int_01 - phones	L	119.6719
119.6719	DCB_int_01 - phones	IH0	119.8319
119.8319	DCB_int_01 - phones	JH	119.9719
120.3981	DCB_se2_ag3_m_02 - phones	sil	120.4281
120.4281	DCB_se2_ag3_m_02 - words	i	120.4681
120.4281	DCB_se2_ag3_m_02 - phones	AY1	120.4681
120.4681	DCB_se2_ag3_m_02 - phones	W	120.5481
120.4681	DCB_se2_ag3_m_02 - words	went	120.6481
120.5481	DCB_se2_ag3_m_02 - phones	EH1	120.5881
120.5881	DCB_se2_ag3_m_02 - phones	N	120.6181
120.6181	DCB_se2_ag3_m_02 - phones	T	120.6481
120.6481	DCB_se2_ag3_m_02 - phones	T	120.6781
120.6481	DCB_se2_ag3_m_02 - words	to	120.7181
120.6781	DCB_se2_ag3_m_02 - phones	AH0	120.7181
120.7181	DCB_se2_ag3_m_02 - phones	K	120.8081
120.7181	DCB_se2_ag3_m_02 - words	college	121.0581
120.8081	DCB_se2_ag3_m_02 - phones	AA1	120.8881
120.8881	DCB_se2_ag3_m_02 - phones	L	120.9481
120.9481	DCB_se2_ag3_m_02 - phones	IH0	120.9981
120.9981	DCB_se2_ag3_m_02 - phones	JH	121.0581
121.0581	DCB_se2_ag3_m_02 - phones	F	121.1381
121.0581	DCB_se2_ag3_m_02 - words	for	121.2081
121.1381	DCB_se2_ag3_m_02 - phones	R	121.1681
121.1681	DCB_se2_ag3_m_02 - phones	ER0	121.2081
121.2081	DCB_se2_ag3_m_02 - words	a	121.2581
121.2081	DCB_se2_ag3_m_02 - phones	AH0	121.2581
121.2581	DCB_se2_ag3_m_02 - phones	L	121.2981
121.2581	DCB_se2_ag3_m_02 - words	little	121.4681
121.2981	DCB_se2_ag3_m_02 - phones	IH1	121.3281
121.3281	DCB_se2_ag3_m_02 - phones	T	121.3781
121.3781	DCB_se2_ag3_m_02 - phones	AH0	121.4181
121.4181	DCB_se2_ag3_m_02 - phones	L	121.4681
121.4681	DCB_se2_ag3_m_02 - phones	B	121.5281
121.4681	DCB_se2_ag3_m_02 - words	bit	121.6881
121.5281	DCB_se2_ag3_m_02 - phones	IH1	121.6081
121.6081	DCB_se2_ag3_m_02 - phones	T	121.6881
121.9788	DCB_se2_ag3_m_02 - phones	AH1	122.3988
121.9788	DCB_se2_ag3_m_02 - words	um	122.6488
122.3988	DCB_se2_ag3_m_02 - phones	M	122.6488
122.6488	DCB_se2_ag3_m_02 - phones	sp	122.8248
122.8248	DCB_se2_ag3_m_02 - phones	F	122.9648
122.8248	DCB_se2_ag3_m_02 - words	for	123.0748
122.9648	DCB_se2_ag3_m_02 - phones	AO1	123.0048
123.0048	DCB_se2_ag3_m_02 - phones	R	123.0748
123.0748	DCB_se2_ag3_m_02 - phones	AH0	123.1448
123.0748	DCB_se2_ag3_m_02 - words	a	123.1448
123.1448	DCB_se2_ag3_m_02 - phones	S	123.3148
123.1448	DCB_se2_ag3_m_02 - words	stint	123.6248
123.3148	DCB_se2_ag3_m_02 - phones	T	123.3948
123.3948	DCB_se2_ag3_m_02 - phones	IH1	123.5548
123.5548	DCB_se2_ag3_m_02 - phones	N	123.5948
123.5948	DCB_se2_ag3_m_02 - phones	T	123.6248
123.8382	DCB_se2_ag3_m_02 - phones	sil	123.8682
123.8682	DCB_se2_ag3_m_02 - words	i	124.3982
123.8682	DCB_se2_ag3_m_02 - phones	AY1	124.3982
124.3982	DCB_se2_ag3_m_02 - phones	sp	124.4382
124.4382	DCB_se2_ag3_m_02 - phones	AH0	124.5482
124.4382	DCB_se2_ag3_m_02 - words	attended	125.0882
124.5482	DCB_se2_ag3_m_02 - phones	T	124.6982
124.6982	DCB_se2_ag3_m_02 - phones	EH1	124.7482
124.7482	DCB_se2_ag3_m_02 - phones	N	124.8282
124.8282	DCB_se2_ag3_m_02 - phones	D	124.8982
124.8982	DCB_se2_ag3_m_02 - phones	AH0	125.0582
125.0582	DCB_se2_ag3_m_02 - phones	D	125.0882
125.0882	DCB_se2_ag3_m_02 - phones	sp	125.1282
125.1282	DCB_se2_ag3_m_02 - phones	TN	126.5682
125.1282	DCB_se2_ag3_m_02 - words	rdx	126.5682
127.0602	DCB_se2_ag3_m_02 - phones	sil	127.0902
127.0902	DCB_se2_ag3_m_02 - words	i	127.4002
127.0902	DCB_se2_ag3_m_02 - phones	AY1	127.4002
127.4002	DCB_se2_ag3_m_02 - phones	sp	127.4302
127.4302	DCB_se2_ag3_m_02 - phones	AE1	127.5102
127.4302	DCB_se2_ag3_m_02 - words	as	127.6202
127.5102	DCB_se2_ag3_m_02 - phones	Z	127.6202
127.6202	DCB_se2_ag3_m_02 - phones	W	127.6702
127.6202	DCB_se2_ag3_m_02 - words	well	127.7502
127.6702	DCB_se2_ag3_m_02 - phones	EH1	127.7002
127.7002	DCB_se2_ag3_m_02 - phones	L	127.7502
127.7502	DCB_se2_ag3_m_02 - phones	EH1	127.7802
127.7502	DCB_se2_ag3_m_02 - words	as	127.8102
127.7802	DCB_se2_ag3_m_02 - phones	Z	127.8102
127.8102	DCB_se2_ag3_m_02 - phones	TN	128.4102
127.8102	DCB_se2_ag3_m_02 - words	rdx	128.4102
130.1098	DCB_se2_ag3_m_02 - phones	B	130.1698
130.1098	DCB_se2_ag3_m_02 - words	but	130.3098
130.1698	DCB_se2_ag3_m_02 - phones	AH1	130.2598
130.2598	DCB_se2_ag3_m_02 - phones	T	130.3098
130.3098	DCB_se2_ag3_m_02 - phones	sp	130.7595
130.7595	DCB_se2_ag3_m_02 - words	<unk>	131.0195
130.7595	DCB_se2_ag3_m_02 - phones	spn	131.0195
131.1718	DCB_se2_ag3_m_02 - phones	IH1	131.2518
131.1718	DCB_se2_ag3_m_02 - words	it	131.3118
131.2518	DCB_se2_ag3_m_02 - phones	T	131.3118
131.3118	DCB_se2_ag3_m_02 - phones	W	131.3918
131.3118	DCB_se2_ag3_m_02 - words	wasn't	131.6618
131.3918	DCB_se2_ag3_m_02 - phones	AH1	131.4618
131.4618	DCB_se2_ag3_m_02 - phones	Z	131.5518
131.5518	DCB_se2_ag3_m_02 - phones	AH0	131.6018
131.6018	DCB_se2_ag3_m_02 - phones	N	131.6318
131.6318	DCB_se2_ag3_m_02 - phones	T	131.6618
131.6618	DCB_se2_ag3_m_02 - phones	F	131.7918
131.6618	DCB_se2_ag3_m_02 - words	for	131.8718
131.7918	DCB_se2_ag3_m_02 - phones	R	131.8318
131.8318	DCB_se2_ag3_m_02 - phones	ER0	131.8718
131.8718	DCB_se2_ag3_m_02 - phones	M	131.9618
131.8718	DCB_se2_ag3_m_02 - words	me	132.1918
131.9618	DCB_se2_ag3_m_02 - phones	IY1	132.1918
132.1918	DCB_se2_ag3_m_02 - phones	sp	132.2218
132.2218	DCB_se2_ag3_m_02 - phones	AH1	132.7118
132.2218	DCB_se2_ag3_m_02 - words	um	132.8118
132.7118	DCB_se2_ag3_m_02 - phones	M	132.8118
132.8118	DCB_se2_ag3_m_02 - phones	sp	132.8418
133.1861	DCB_se2_ag3_m_02 - phones	AY1	133.2461
133.1861	DCB_se2_ag3_m_02 - words	i	133.2461
133.2461	DCB_se2_ag3_m_02 - phones	sp	133.2761
133.2761	DCB_se2_ag3_m_02 - phones	D	133.3561
133.2761	DCB_se2_ag3_m_02 - words	didn't	133.5661
133.3561	DCB_se2_ag3_m_02 - phones	IH1	133.4161
133.4161	DCB_se2_ag3_m_02 - phones	D	133.4561
133.4561	DCB_se2_ag3_m_02 - phones	AH0	133.5061
133.5061	DCB_se2_ag3_m_02 - phones	N	133.5361
133.5361	DCB_se2_ag3_m_02 - phones	T	133.5661
133.5661	DCB_se2_ag3_m_02 - phones	sp	133.7477
133.7477	DCB_se2_ag3_m_02 - phones	AE1	133.8777
133.7477	DCB_se2_ag3_m_02 - words	actually	134.1977
133.8777	DCB_se2_ag3_m_02 - phones	K	133.9277
133.9277	DCB_se2_ag3_m_02 - phones	CH	134.0177
134.0177	DCB_se2_ag3_m_02 - phones	L	134.0977
134.0977	DCB_se2_ag3_m_02 - phones	IY0	134.1977
134.1977	DCB_se2_ag3_m_02 - phones	W	134.2777
134.1977	DCB_se2_ag3_m_02 - words	want	134.4077
134.2777	DCB_se2_ag3_m_02 - phones	AO1	134.3177
134.3177	DCB_se2_ag3_m_02 - phones	N	134.3677
134.3677	DCB_se2_ag3_m_02 - phones	T	134.4077
134.4077	DCB_se2_ag3_m_02 - phones	T	134.4977
134.4077	DCB_se2_ag3_m_02 - words	to	134.5877
134.4977	DCB_se2_ag3_m_02 - phones	IH0	134.5877
134.5877	DCB_se2_ag3_m_02 - phones	B	134.6877
134.5877	DCB_se2_ag3_m_02 - words	be	134.9577
134.6877	DCB_se2_ag3_m_02 - phones	IY1	134.9577
134.9577	DCB_se2_ag3_m_02 - phones	sp	134.9977
134.9977	DCB_se2_ag3_m_02 - phones	DH	135.0577
134.9977	DCB_se2_ag3_m_02 - words	there	135.5077
135.0577	DCB_se2_ag3_m_02 - phones	EH1	135.3177
135.3177	DCB_se2_ag3_m_02 - phones	R	135.5077
135.7088	DCB_se2_ag3_m_02 - phones	AE1	135.9188
135.7088	DCB_se2_ag3_m_02 - words	at	135.9788
135.9188	DCB_se2_ag3_m_02 - phones	T	135.9788
136.1226	DCB_se2_ag3_m_02 - phones	IY1	136.2926
136.1226	DCB_se2_ag3_m_02 - words	either	136.5526
136.2926	DCB_se2_ag3_m_02 - phones	DH	136.4226
136.4226	DCB_se2_ag3_m_02 - phones	ER0	136.5526
136.5526	DCB_se2_ag3_m_02 - phones	IY1	136.7326
136.5526	DCB_se2_ag3_m_02 - words	either	136.8726
136.7326	DCB_se2_ag3_m_02 - phones	DH	136.7826
136.7826	DCB_se2_ag3_m_02 - phones	ER0	136.8726
136.8726	DCB_se2_ag3_m_02 - phones	W	136.9226
136.8726	DCB_se2_ag3_m_02 - words	one	137.0126
136.9226	DCB_se2_ag3_m_02 - phones	AH1	136.9626
136.9626	DCB_se2_ag3_m_02 - phones	N	137.0126
137.0126	DCB_se2_ag3_m_02 - phones	AH1	137.0426
137.0126	DCB_se2_ag3_m_02 - words	of	137.0726
137.0426	DCB_se2_ag3_m_02 - phones	V	137.0726
137.0726	DCB_se2_ag3_m_02 - phones	DH	137.1026
137.0726	DCB_se2_ag3_m_02 - words	those	137.3126
137.1026	DCB_se2_ag3_m_02 - phones	OW1	137.1926
137.1926	DCB_se2_ag3_m_02 - phones	Z	137.3126
137.3126	DCB_se2_ag3_m_02 - phones	T	137.3826
137.3126	DCB_se2_ag3_m_02 - words	times	137.8726
137.3826	DCB_se2_ag3_m_02 - phones	AY1	137.6326
137.6326	DCB_se2_ag3_m_02 - phones	M	137.7426
137.7426	DCB_se2_ag3_m_02 - phones	Z	137.8726
138.3515	DCB_se2_ag3_m_02 - phones	sil	138.3815
138.3815	DCB_se2_ag3_m_02 - phones	AH1	138.7815
138.3815	DCB_se2_ag3_m_02 - words	um	138.9415
138.7815	DCB_se2_ag3_m_02 - phones	M	138.9415
138.9415	DCB_se2_ag3_m_02 - phones	sp	138.9715
141.0280	DCB_se2_ag3_m_02 - words	i	141.1580
141.0280	DCB_se2_ag3_m_02 - phones	AY1	141.1580
141.1580	DCB_se2_ag3_m_02 - phones	F	141.2580
141.1580	DCB_se2_ag3_m_02 - words	felt	141.3880
141.2580	DCB_se2_ag3_m_02 - phones	EH1	141.3180
141.3180	DCB_se2_ag3_m_02 - phones	L	141.3580
141.3580	DCB_se2_ag3_m_02 - phones	T	141.3880
141.3880	DCB_se2_ag3_m_02 - phones	L	141.4480
141.3880	DCB_se2_ag3_m_02 - words	like	141.5480
141.4480	DCB_se2_ag3_m_02 - phones	AY1	141.4980
141.4980	DCB_se2_ag3_m_02 - phones	K	141.5480
141.5480	DCB_se2_ag3_m_02 - phones	IH1	141.5880
141.5480	DCB_se2_ag3_m_02 - words	if	141.6980
141.5880	DCB_se2_ag3_m_02 - phones	F	141.6980
141.6980	DCB_se2_ag3_m_02 - words	i	141.7580
141.6980	DCB_se2_ag3_m_02 - phones	AY1	141.7580
141.7580	DCB_se2_ag3_m_02 - phones	HH	141.8480
141.7580	DCB_se2_ag3_m_02 - words	had	141.9780
141.8480	DCB_se2_ag3_m_02 - phones	AE1	141.9380
141.9380	DCB_se2_ag3_m_02 - phones	D	141.9780
141.9780	DCB_se2_ag3_m_02 - words	a	142.0780
141.9780	DCB_se2_ag3_m_02 - phones	AH0	142.0780
142.0780	DCB_se2_ag3_m_02 - phones	B	142.1380
142.0780	DCB_se2_ag3_m_02 - words	break	142.4580
142.1380	DCB_se2_ag3_m_02 - phones	R	142.2280
142.2280	DCB_se2_ag3_m_02 - phones	EY1	142.3580
142.3580	DCB_se2_ag3_m_02 - phones	K	142.4580
142.5516	DCB_se2_ag3_m_02 - phones	IH1	142.6816
142.5516	DCB_se2_ag3_m_02 - words	if	142.7816
142.6816	DCB_se2_ag3_m_02 - phones	F	142.7816
142.7816	DCB_se2_ag3_m_02 - words	i	142.8116
142.7816	DCB_se2_ag3_m_02 - phones	AY1	142.8116
142.8116	DCB_se2_ag3_m_02 - phones	HH	142.8416
142.8116	DCB_se2_ag3_m_02 - words	had	142.9416
142.8416	DCB_se2_ag3_m_02 - phones	AE1	142.8916
142.8916	DCB_se2_ag3_m_02 - phones	D	142.9416
142.9416	DCB_se2_ag3_m_02 - phones	T	143.0216
142.9416	DCB_se2_ag3_m_02 - words	taken	143.3016
143.0216	DCB_se2_ag3_m_02 - phones	EY1	143.1216
143.1216	DCB_se2_ag3_m_02 - phones	K	143.1716
143.1716	DCB_se2_ag3_m_02 - phones	AH0	143.2116
143.2116	DCB_se2_ag3_m_02 - phones	N	143.3016
143.3016	DCB_se2_ag3_m_02 - phones	DH	143.3516
143.3016	DCB_se2_ag3_m_02 - words	the	143.4116
143.3516	DCB_se2_ag3_m_02 - phones	AH0	143.4116
143.4116	DCB_se2_ag3_m_02 - phones	B	143.4916
143.4116	DCB_se2_ag3_m_02 - words	break	143.9216
143.4916	DCB_se2_ag3_m_02 - phones	R	143.5816
143.5816	DCB_se2_ag3_m_02 - phones	EY1	143.7016
143.7016	DCB_se2_ag3_m_02 - phones	K	143.9216
144.1183	DCB_se2_ag3_m_02 - phones	AH1	144.3583
144.1183	DCB_se2_ag3_m_02 - words	um	144.4783
144.3583	DCB_se2_ag3_m_02 - phones	M	144.4783
144.4783	DCB_se2_ag3_m_02 - phones	AH0	144.5183
144.4783	DCB_se2_ag3_m_02 - words	and	144.5583
144.5183	DCB_se2_ag3_m_02 - phones	N	144.5583
144.5583	DCB_se2_ag3_m_02 - phones	HH	144.6383
144.5583	DCB_se2_ag3_m_02 - words	had	144.8983
144.6383	DCB_se2_ag3_m_02 - phones	AE1	144.7283
144.7283	DCB_se2_ag3_m_02 - phones	D	144.8983
144.8983	DCB_se2_ag3_m_02 - phones	sp	144.9283
144.9283	DCB_se2_ag3_m_02 - phones	AH0	145.0183
144.9283	DCB_se2_ag3_m_02 - words	a	145.0183
145.0183	DCB_se2_ag3_m_02 - phones	G	145.1183
145.0183	DCB_se2_ag3_m_02 - words	gap	145.2983
145.1183	DCB_se2_ag3_m_02 - phones	AE1	145.2183
145.2183	DCB_se2_ag3_m_02 - phones	P	145.2983
145.2983	DCB_se2_ag3_m_02 - phones	Y	145.4183
145.2983	DCB_se2_ag3_m_02 - words	year	145.6883
145.4183	DCB_se2_ag3_m_02 - phones	IH1	145.5483
145.5483	DCB_se2_ag3_m_02 - phones	R	145.6883
146.1700	DCB_se2_ag3_m_02 - phones	sil	146.2000
146.2000	DCB_se2_ag3_m_02 - phones	AY1	146.2600
146.2000	DCB_se2_ag3_m_02 - words	i	146.2600
146.2600	DCB_se2_ag3_m_02 - phones	AE1	146.3900
146.2600	DCB_se2_ag3_m_02 - words	actually	146.6600
146.3900	DCB_se2_ag3_m_02 - phones	K	146.4500
146.4500	DCB_se2_ag3_m_02 - phones	CH	146.5300
146.5300	DCB_se2_ag3_m_02 - phones	L	146.6000
146.6000	DCB_se2_ag3_m_02 - phones	IY0	146.6600
146.6600	DCB_se2_ag3_m_02 - phones	W	146.7500
146.6600	DCB_se2_ag3_m_02 - words	would	146.8100
146.7500	DCB_se2_ag3_m_02 - phones	UH1	146.7800
146.7800	DCB_se2_ag3_m_02 - phones	D	146.8100
146.8100	DCB_se2_ag3_m_02 - phones	HH	146.8400
146.8100	DCB_se2_ag3_m_02 - words	have	146.9700
146.8400	DCB_se2_ag3_m_02 - phones	AE1	146.8700
146.8700	DCB_se2_ag3_m_02 - phones	V	146.9700
146.9700	DCB_se2_ag3_m_02 - phones	sp	147.0400
147.0400	DCB_se2_ag3_m_02 - phones	F	147.3600
147.0400	DCB_se2_ag3_m_02 - words	finished	147.7400
147.3600	DCB_se2_ag3_m_02 - phones	IH1	147.4000
147.4000	DCB_se2_ag3_m_02 - phones	N	147.4500
147.4500	DCB_se2_ag3_m_02 - phones	IH0	147.5200
147.5200	DCB_se2_ag3_m_02 - phones	SH	147.7100
147.7100	DCB_se2_ag3_m_02 - phones	T	147.7400
147.8289	DCB_se2_ag3_m_02 - phones	sil	147.8589
147.8589	DCB_se2_ag3_m_02 - phones	S	147.9889
147.8589	DCB_se2_ag3_m_02 - words	school	148.3289
147.9889	DCB_se2_ag3_m_02 - phones	K	148.0389
148.0389	DCB_se2_ag3_m_02 - phones	UW1	148.2689
148.2689	DCB_se2_ag3_m_02 - phones	L	148.3289
148.8687	DCB_se2_ag3_m_02 - phones	B	148.9187
148.8687	DCB_se2_ag3_m_02 - words	but	149.0987
148.9187	DCB_se2_ag3_m_02 - phones	AH1	148.9887
148.9887	DCB_se2_ag3_m_02 - phones	T	149.0987
149.4329	DCB_se2_ag3_m_02 - words	i	149.5629
149.4329	DCB_se2_ag3_m_02 - phones	AY1	149.5629
149.5629	DCB_se2_ag3_m_02 - phones	N	149.6329
149.5629	DCB_se2_ag3_m_02 - words	neve-	149.8129
149.6329	DCB_se2_ag3_m_02 - phones	EH1	149.7129
149.7129	DCB_se2_ag3_m_02 - phones	V	149.7729
149.7729	DCB_se2_ag3_m_02 - phones	EH0	149.8129
149.8129	DCB_se2_ag3_m_02 - phones	sp	149.8429
150.0531	DCB_se2_ag3_m_02 - words	i	150.1831
150.0531	DCB_se2_ag3_m_02 - phones	AY1	150.1831
150.1831	DCB_se2_ag3_m_02 - phones	HH	150.2131
150.1831	DCB_se2_ag3_m_02 - words	had	150.3031
150.2131	DCB_se2_ag3_m_02 - phones	AE1	150.2431
150.2431	DCB_se2_ag3_m_02 - phones	D	150.3031
150.3031	DCB_se2_ag3_m_02 - phones	B	150.3431
150.3031	DCB_se2_ag3_m_02 - words	been	150.4131
150.3431	DCB_se2_ag3_m_02 - phones	IH1	150.3731
150.3731	DCB_se2_ag3_m_02 - phones	N	150.4131
150.4131	DCB_se2_ag3_m_02 - phones	IH1	150.4631
150.4131	DCB_se2_ag3_m_02 - words	in	150.5531
150.4631	DCB_se2_ag3_m_02 - phones	N	150.5531
150.5531	DCB_se2_ag3_m_02 - phones	S	150.6331
150.5531	DCB_se2_ag3_m_02 - words	school	150.8831
150.6331	DCB_se2_ag3_m_02 - phones	K	150.6931
150.6931	DCB_se2_ag3_m_02 - phones	UW1	150.7931
150.7931	DCB_se2_ag3_m_02 - phones	L	150.8831
150.8831	DCB_se2_ag3_m_02 - phones	sp	150.9231
150.9231	DCB_se2_ag3_m_02 - phones	N	150.9931
150.9231	DCB_se2_ag3_m_02 - words	non-stop	151.6631
150.9931	DCB_se2_ag3_m_02 - phones	AA1	151.1131
151.1131	DCB_se2_ag3_m_02 - phones	N	151.1831
151.1831	DCB_se2_ag3_m_02 - phones	S	151.2731
151.2731	DCB_se2_ag3_m_02 - phones	T	151.3331
151.3331	DCB_se2_ag3_m_02 - phones	AA2	151.4231
151.4231	DCB_se2_ag3_m_02 - phones	P	151.6631
151.8763	DCB_se2_ag3_m_02 - words	i	151.9563
151.8763	DCB_se2_ag3_m_02 - phones	AY1	151.9563
151.9563	DCB_se2_ag3_m_02 - phones	N	152.0363
151.9563	DCB_se2_ag3_m_02 - words	never	152.5763
152.0363	DCB_se2_ag3_m_02 - phones	EH1	152.0863
152.0863	DCB_se2_ag3_m_02 - phones	V	152.1863
152.1863	DCB_se2_ag3_m_02 - phones	ER0	152.5763
152.5763	DCB_se2_ag3_m_02 - phones	sp	152.6263
152.6263	DCB_se2_ag3_m_02 - phones	Y	152.6963
152.6263	DCB_se2_ag3_m_02 - words	you	152.7563
152.6963	DCB_se2_ag3_m_02 - phones	UW1	152.7563
152.7563	DCB_se2_ag3_m_02 - phones	N	152.8063
152.7563	DCB_se2_ag3_m_02 - words	know	152.8763
152.8063	DCB_se2_ag3_m_02 - phones	OW1	152.8763
152.8763	DCB_se2_ag3_m_02 - phones	M	152.9463
152.8763	DCB_se2_ag3_m_02 - words	missed	153.1363
152.9463	DCB_se2_ag3_m_02 - phones	IH1	153.0063
153.0063	DCB_se2_ag3_m_02 - phones	S	153.0963
153.0963	DCB_se2_ag3_m_02 - phones	T	153.1363
153.1363	DCB_se2_ag3_m_02 - phones	EH1	153.2063
153.1363	DCB_se2_ag3_m_02 - words	anything	153.6163
153.2063	DCB_se2_ag3_m_02 - phones	N	153.2763
153.2763	DCB_se2_ag3_m_02 - phones	IY0	153.3563
153.3563	DCB_se2_ag3_m_02 - phones	TH	153.4363
153.4363	DCB_se2_ag3_m_02 - phones	IH2	153.4963
153.4963	DCB_se2_ag3_m_02 - phones	NG	153.6163
153.6163	DCB_se2_ag3_m_02 - phones	F	153.7063
153.6163	DCB_se2_ag3_m_02 - words	for	153.7863
153.7063	DCB_se2_ag3_m_02 - phones	R	153.7463
153.7463	DCB_se2_ag3_m_02 - phones	ER0	153.7863
153.7863	DCB_se2_ag3_m_02 - phones	R	153.8563
153.7863	DCB_se2_ag3_m_02 - words	real	154.0163
153.8563	DCB_se2_ag3_m_02 - phones	IY1	153.9663
153.9663	DCB_se2_ag3_m_02 - phones	L	154.0163
154.0163	DCB_se2_ag3_m_02 - phones	sp	154.5496
154.5496	DCB_se2_ag3_m_02 - phones	AE1	154.7296
154.5496	DCB_se2_ag3_m_02 - words	and	154.7696
154.7296	DCB_se2_ag3_m_02 - phones	N	154.7696
154.7696	DCB_se2_ag3_m_02 - words	i	154.8096
154.7696	DCB_se2_ag3_m_02 - phones	AY1	154.8096
154.8096	DCB_se2_ag3_m_02 - phones	N	154.8896
154.8096	DCB_se2_ag3_m_02 - words	never	155.0596
154.8896	DCB_se2_ag3_m_02 - phones	EH1	154.9496
154.9496	DCB_se2_ag3_m_02 - phones	V	155.0196
155.0196	DCB_se2_ag3_m_02 - phones	ER0	155.0596
155.0596	DCB_se2_ag3_m_02 - phones	G	155.1196
155.0596	DCB_se2_ag3_m_02 - words	got	155.2196
155.1196	DCB_se2_ag3_m_02 - phones	AA1	155.1596
155.1596	DCB_se2_ag3_m_02 - phones	T	155.2196
155.2196	DCB_se2_ag3_m_02 - phones	DH	155.2696
155.2196	DCB_se2_ag3_m_02 - words	that	155.3896
155.2696	DCB_se2_ag3_m_02 - phones	AH0	155.3496
155.3496	DCB_se2_ag3_m_02 - phones	T	155.3896
155.3896	DCB_se2_ag3_m_02 - phones	B	155.4396
155.3896	DCB_se2_ag3_m_02 - words	break	155.6096
155.4396	DCB_se2_ag3_m_02 - phones	R	155.5196
155.5196	DCB_se2_ag3_m_02 - phones	EY1	155.5796
155.5796	DCB_se2_ag3_m_02 - phones	K	155.6096
155.8246	DCB_se2_ag3_m_02 - phones	sil	155.8646
155.8646	DCB_se2_ag3_m_02 - phones	S	156.0146
155.8646	DCB_se2_ag3_m_02 - words	so	156.1446
156.0146	DCB_se2_ag3_m_02 - phones	OW1	156.1446
156.1446	DCB_se2_ag3_m_02 - phones	sp	157.2914
157.2914	DCB_se2_ag3_m_02 - words	i	157.4214
157.2914	DCB_se2_ag3_m_02 - phones	AY1	157.4214
157.4214	DCB_se2_ag3_m_02 - phones	W	157.5014
157.4214	DCB_se2_ag3_m_02 - words	wanted	157.7114
157.5014	DCB_se2_ag3_m_02 - phones	AO1	157.5314
157.5314	DCB_se2_ag3_m_02 - phones	N	157.6014
157.6014	DCB_se2_ag3_m_02 - phones	IH0	157.6614
157.6614	DCB_se2_ag3_m_02 - phones	D	157.7114
157.7114	DCB_se2_ag3_m_02 - phones	IH1	157.7414
157.7114	DCB_se2_ag3_m_02 - words	it	157.7914
157.7414	DCB_se2_ag3_m_02 - phones	T	157.7914
157.9415	DCB_se2_ag3_m_02 - phones	sil	158.0015
158.0015	DCB_se2_ag3_m_02 - phones	spn	158.2215
158.0015	DCB_se2_ag3_m_02 - words	<unk>	158.2215
158.2215	DCB_se2_ag3_m_02 - phones	AY1	158.3215
158.2215	DCB_se2_ag3_m_02 - words	i	158.3215
158.3215	DCB_se2_ag3_m_02 - phones	D	158.4215
158.3215	DCB_se2_ag3_m_02 - words	demanded	158.8415
158.4215	DCB_se2_ag3_m_02 - phones	IH0	158.4815
158.4815	DCB_se2_ag3_m_02 - phones	M	158.5615
158.5615	DCB_se2_ag3_m_02 - phones	AE1	158.6715
158.6715	DCB_se2_ag3_m_02 - phones	N	158.7015
158.7015	DCB_se2_ag3_m_02 - phones	D	158.7415
158.7415	DCB_se2_ag3_m_02 - phones	IH0	158.8015
158.8015	DCB_se2_ag3_m_02 - phones	D	158.8415
158.8415	DCB_se2_ag3_m_02 - phones	IH1	158.8715
158.8415	DCB_se2_ag3_m_02 - words	it	158.9315
158.8715	DCB_se2_ag3_m_02 - phones	T	158.9315
158.9315	DCB_se2_ag3_m_02 - phones	sp	160.7262
159.2751	DCB_int_01 - phones	AE1	159.3551
159.2751	DCB_int_01 - words	and	159.4251
159.3551	DCB_int_01 - phones	N	159.4251
159.4251	DCB_int_01 - phones	Y	159.4651
159.4251	DCB_int_01 - words	you	159.5251
159.4651	DCB_int_01 - phones	UW1	159.5251
159.5251	DCB_int_01 - phones	T	159.5951
159.5251	DCB_int_01 - words	took	159.7851
159.5951	DCB_int_01 - phones	UH1	159.6851
159.6851	DCB_int_01 - phones	K	159.7851
159.7851	DCB_int_01 - phones	IH1	159.8651
159.7851	DCB_int_01 - words	it	159.9251
159.8651	DCB_int_01 - phones	T	159.9251
159.9251	DCB_int_01 - phones	AE1	159.9751
159.9251	DCB_int_01 - words	and	160.0251
159.9751	DCB_int_01 - phones	N	160.0251
160.0251	DCB_int_01 - phones	DH	160.0751
160.0251	DCB_int_01 - words	that	160.2251
160.0751	DCB_int_01 - phones	AE1	160.1551
160.1551	DCB_int_01 - phones	T	160.2251
160.2251	DCB_int_01 - phones	Z	160.2851
160.2251	DCB_int_01 - words	s	160.2851
160.2851	DCB_int_01 - phones	OW2	160.3951
160.2851	DCB_int_01 - words	okay	160.6551
160.3951	DCB_int_01 - phones	K	160.5951
160.5951	DCB_int_01 - phones	EY1	160.6551
160.6551	DCB_int_01 - phones	sp	160.6851
160.7262	DCB_se2_ag3_m_02 - phones	Y	160.7762
160.7262	DCB_se2_ag3_m_02 - words	yep	160.9162
160.7762	DCB_se2_ag3_m_02 - phones	EH1	160.8262
160.8262	DCB_se2_ag3_m_02 - phones	P	160.9162
160.9162	DCB_se2_ag3_m_02 - phones	Y	160.9662
160.9162	DCB_se2_ag3_m_02 - words	yep	161.0962
160.9662	DCB_se2_ag3_m_02 - phones	EH1	161.0162
161.0162	DCB_se2_ag3_m_02 - phones	P	161.0962
161.0962	DCB_se2_ag3_m_02 - phones	Y	161.1562
161.0962	DCB_se2_ag3_m_02 - words	yep	161.3462
161.1562	DCB_se2_ag3_m_02 - phones	EH1	161.2462
161.2462	DCB_se2_ag3_m_02 - phones	P	161.3462
161.3070	DCB_int_01 - phones	AH1	161.4670
161.3070	DCB_int_01 - words	um	161.6270
161.4670	DCB_int_01 - phones	M	161.6270
161.6270	DCB_int_01 - phones	sp	162.4794
162.4794	DCB_int_01 - phones	W	162.5294
162.4794	DCB_int_01 - words	what	162.5894
162.5294	DCB_int_01 - phones	AH1	162.5594
162.5594	DCB_int_01 - phones	T	162.5894
162.5894	DCB_int_01 - phones	D	162.6194
162.5894	DCB_int_01 - words	do	162.6494
162.6194	DCB_int_01 - phones	UW1	162.6494
162.6494	DCB_int_01 - phones	Y	162.6994
162.6494	DCB_int_01 - words	you	162.7894
162.6994	DCB_int_01 - phones	UW1	162.7894
162.7894	DCB_int_01 - phones	K	162.9094
162.7894	DCB_int_01 - words	currently	163.1994
162.9094	DCB_int_01 - phones	ER1	163.0094
163.0094	DCB_int_01 - phones	AH0	163.0394
163.0394	DCB_int_01 - phones	N	163.0694
163.0694	DCB_int_01 - phones	T	163.1094
163.1094	DCB_int_01 - phones	L	163.1694
163.1694	DCB_int_01 - phones	IY0	163.1994
163.1994	DCB_int_01 - phones	D	163.2494
163.1994	DCB_int_01 - words	do	163.3994
163.2494	DCB_int_01 - phones	UW1	163.3994
163.3994	DCB_int_01 - phones	sp	200.0608
163.5452	DCB_se2_ag3_m_02 - phones	sil	163.5952
163.5952	DCB_se2_ag3_m_02 - words	<unk>	163.7752
163.5952	DCB_se2_ag3_m_02 - phones	spn	163.7752
163.7752	DCB_se2_ag3_m_02 - phones	AH1	163.9452
163.7752	DCB_se2_ag3_m_02 - words	uh	163.9452
163.9452	DCB_se2_ag3_m_02 - phones	AY1	164.2352
163.9452	DCB_se2_ag3_m_02 - words	i	164.2352
164.2352	DCB_se2_ag3_m_02 - phones	AE1	164.5552
164.2352	DCB_se2_ag3_m_02 - words	am	164.6352
164.5552	DCB_se2_ag3_m_02 - phones	M	164.6352
164.6352	DCB_se2_ag3_m_02 - phones	DH	164.7552
164.6352	DCB_se2_ag3_m_02 - words	the	165.0652
164.7552	DCB_se2_ag3_m_02 - phones	IY0	165.0652
165.0652	DCB_se2_ag3_m_02 - phones	sp	165.0952
165.0952	DCB_se2_ag3_m_02 - phones	Y	165.1952
165.0952	DCB_se2_ag3_m_02 - words	youth	165.3452
165.1952	DCB_se2_ag3_m_02 - phones	UW1	165.2752
165.2752	DCB_se2_ag3_m_02 - phones	TH	165.3452
165.3452	DCB_se2_ag3_m_02 - phones	HH	165.3752
165.3452	DCB_se2_ag3_m_02 - words	health	165.5852
165.3752	DCB_se2_ag3_m_02 - phones	EH1	165.4552
165.4552	DCB_se2_ag3_m_02 - phones	L	165.5152
165.5152	DCB_se2_ag3_m_02 - phones	TH	165.5852
165.5852	DCB_se2_ag3_m_02 - phones	EH1	165.6452
165.5852	DCB_se2_ag3_m_02 - words	educator	166.1452
165.6452	DCB_se2_ag3_m_02 - phones	JH	165.7452
165.7452	DCB_se2_ag3_m_02 - phones	AH0	165.7752
165.7752	DCB_se2_ag3_m_02 - phones	K	165.8952
165.8952	DCB_se2_ag3_m_02 - phones	EY2	165.9752
165.9752	DCB_se2_ag3_m_02 - phones	T	166.0352
166.0352	DCB_se2_ag3_m_02 - phones	ER0	166.1452
166.1452	DCB_se2_ag3_m_02 - phones	AH1	166.2252
166.1452	DCB_se2_ag3_m_02 - words	under	166.3952
166.2252	DCB_se2_ag3_m_02 - phones	N	166.2552
166.2552	DCB_se2_ag3_m_02 - phones	D	166.3052
166.3052	DCB_se2_ag3_m_02 - phones	ER0	166.3952
166.3952	DCB_se2_ag3_m_02 - phones	S	166.4752
166.3952	DCB_se2_ag3_m_02 - words	social	166.6952
166.4752	DCB_se2_ag3_m_02 - phones	OW1	166.5452
166.5452	DCB_se2_ag3_m_02 - phones	SH	166.6252
166.6252	DCB_se2_ag3_m_02 - phones	AH0	166.6652
166.6652	DCB_se2_ag3_m_02 - phones	L	166.6952
166.6952	DCB_se2_ag3_m_02 - phones	M	166.7652
166.6952	DCB_se2_ag3_m_02 - words	mobilization	167.5352
166.7652	DCB_se2_ag3_m_02 - phones	OW2	166.8152
166.8152	DCB_se2_ag3_m_02 - phones	B	166.8652
166.8652	DCB_se2_ag3_m_02 - phones	AH0	166.8952
166.8952	DCB_se2_ag3_m_02 - phones	L	166.9452
166.9452	DCB_se2_ag3_m_02 - phones	AH0	166.9952
166.9952	DCB_se2_ag3_m_02 - phones	Z	167.0852
167.0852	DCB_se2_ag3_m_02 - phones	EY1	167.1952
167.1952	DCB_se2_ag3_m_02 - phones	SH	167.3052
167.3052	DCB_se2_ag3_m_02 - phones	AH0	167.3552
167.3552	DCB_se2_ag3_m_02 - phones	N	167.5352
167.5352	DCB_se2_ag3_m_02 - phones	sp	168.0504
168.0504	DCB_se2_ag3_m_02 - phones	F	168.2004
168.0504	DCB_se2_ag3_m_02 - words	for	168.4604
168.2004	DCB_se2_ag3_m_02 - phones	AO1	168.3404
168.3404	DCB_se2_ag3_m_02 - phones	R	168.4604
168.4604	DCB_se2_ag3_m_02 - phones	TN	169.6104
168.4604	DCB_se2_ag3_m_02 - words	rdx	169.6104
170.0534	DCB_se2_ag3_m_02 - phones	AH1	170.4234
170.0534	DCB_se2_ag3_m_02 - words	um	170.6034
170.4234	DCB_se2_ag3_m_02 - phones	M	170.6034
170.6034	DCB_se2_ag3_m_02 - phones	sp	171.0507
171.0507	DCB_se2_ag3_m_02 - words	<unk>	171.1407
171.0507	DCB_se2_ag3_m_02 - phones	spn	171.1407
171.3497	DCB_se2_ag3_m_02 - phones	sil	171.3797
171.3797	DCB_se2_ag3_m_02 - phones	AO1	171.4697
171.3797	DCB_se2_ag3_m_02 - words	also	171.9597
171.4697	DCB_se2_ag3_m_02 - phones	L	171.5297
171.5297	DCB_se2_ag3_m_02 - phones	S	171.6597
171.6597	DCB_se2_ag3_m_02 - phones	OW0	171.9597
171.9597	DCB_se2_ag3_m_02 - phones	AH1	172.4097
171.9597	DCB_se2_ag3_m_02 - words	uh	172.4097
172.4097	DCB_se2_ag3_m_02 - phones	sp	173.0766
173.0766	DCB_se2_ag3_m_02 - phones	N	173.1466
173.0766	DCB_se2_ag3_m_02 - words	known	173.3066
173.1466	DCB_se2_ag3_m_02 - phones	OW1	173.2366
173.2366	DCB_se2_ag3_m_02 - phones	N	173.3066
173.3066	DCB_se2_ag3_m_02 - phones	EH1	173.3566
173.3066	DCB_se2_ag3_m_02 - words	as	173.4466
173.3566	DCB_se2_ag3_m_02 - phones	Z	173.4466
173.4466	DCB_se2_ag3_m_02 - phones	DH	173.4966
173.4466	DCB_se2_ag3_m_02 - words	the	173.5266
173.4966	DCB_se2_ag3_m_02 - phones	AH1	173.5266
173.5266	DCB_se2_ag3_m_02 - words	rdx	174.9066
173.5266	DCB_se2_ag3_m_02 - phones	TN	174.9066
175.4846	DCB_se2_ag3_m_02 - phones	sil	175.5146
175.5146	DCB_se2_ag3_m_02 - words	uh	175.9446
175.5146	DCB_se2_ag3_m_02 - phones	AH1	175.9446
175.9446	DCB_se2_ag3_m_02 - phones	W	176.0146
175.9446	DCB_se2_ag3_m_02 - words	we	176.0546
176.0146	DCB_se2_ag3_m_02 - phones	IY1	176.0546
176.0546	DCB_se2_ag3_m_02 - phones	W	176.1746
176.0546	DCB_se2_ag3_m_02 - words	work	176.5546
176.1746	DCB_se2_ag3_m_02 - phones	ER1	176.2946
176.2946	DCB_se2_ag3_m_02 - phones	K	176.5546
177.0933	DCB_se2_ag3_m_02 - phones	T	177.2233
177.0933	DCB_se2_ag3_m_02 - words	to	177.3533
177.2233	DCB_se2_ag3_m_02 - phones	AH0	177.3533
177.3533	DCB_se2_ag3_m_02 - phones	P	177.4233
177.3533	DCB_se2_ag3_m_02 - words	provide	177.8033
177.4233	DCB_se2_ag3_m_02 - phones	R	177.4533
177.4533	DCB_se2_ag3_m_02 - phones	AH0	177.4833
177.4833	DCB_se2_ag3_m_02 - phones	V	177.5733
177.5733	DCB_se2_ag3_m_02 - phones	AY1	177.7733
177.7733	DCB_se2_ag3_m_02 - phones	D	177.8033
177.8033	DCB_se2_ag3_m_02 - phones	sp	177.8333
177.8333	DCB_se2_ag3_m_02 - phones	EY1	177.9133
177.8333	DCB_se2_ag3_m_02 - words	hiv	178.2233
177.9133	DCB_se2_ag3_m_02 - phones	CH	178.0233
178.0233	DCB_se2_ag3_m_02 - phones	AY1	178.0933
178.0933	DCB_se2_ag3_m_02 - phones	V	178.1433
178.1433	DCB_se2_ag3_m_02 - phones	IY1	178.2233
178.2233	DCB_se2_ag3_m_02 - phones	P	178.2733
178.2233	DCB_se2_ag3_m_02 - words	prevention	178.6433
178.2733	DCB_se2_ag3_m_02 - phones	R	178.3033
178.3033	DCB_se2_ag3_m_02 - phones	IY0	178.3333
178.3333	DCB_se2_ag3_m_02 - phones	V	178.4033
178.4033	DCB_se2_ag3_m_02 - phones	EH1	178.4333
178.4333	DCB_se2_ag3_m_02 - phones	N	178.5033
178.5033	DCB_se2_ag3_m_02 - phones	SH	178.5833
178.5833	DCB_se2_ag3_m_02 - phones	AH0	178.6133
178.6133	DCB_se2_ag3_m_02 - phones	N	178.6433
178.6433	DCB_se2_ag3_m_02 - phones	EH2	178.7233
178.6433	DCB_se2_ag3_m_02 - words	education	179.2533
178.7233	DCB_se2_ag3_m_02 - phones	JH	178.7933
178.7933	DCB_se2_ag3_m_02 - phones	AH0	178.8333
178.8333	DCB_se2_ag3_m_02 - phones	K	178.9233
178.9233	DCB_se2_ag3_m_02 - phones	EY1	179.0333
179.0333	DCB_se2_ag3_m_02 - phones	SH	179.1233
179.1233	DCB_se2_ag3_m_02 - phones	AH0	179.2033
179.2033	DCB_se2_ag3_m_02 - phones	N	179.2533
179.2533	DCB_se2_ag3_m_02 - phones	F	179.3233
179.2533	DCB_se2_ag3_m_02 - words	for	179.4033
179.3233	DCB_se2_ag3_m_02 - phones	R	179.3533
179.3533	DCB_se2_ag3_m_02 - phones	ER0	179.4033
179.4033	DCB_se2_ag3_m_02 - phones	Y	179.5433
179.4033	DCB_se2_ag3_m_02 - words	youth	179.8033
179.5433	DCB_se2_ag3_m_02 - phones	UW1	179.6233
179.6233	DCB_se2_ag3_m_02 - phones	TH	179.8033
179.8033	DCB_se2_ag3_m_02 - phones	TH	179.9333
179.8033	DCB_se2_ag3_m_02 - words	thirteen	180.2333
179.9333	DCB_se2_ag3_m_02 - phones	ER1	180.0333
180.0333	DCB_se2_ag3_m_02 - phones	T	180.1433
180.1433	DCB_se2_ag3_m_02 - phones	IY1	180.2033
180.2033	DCB_se2_ag3_m_02 - phones	N	180.2333
180.2333	DCB_se2_ag3_m_02 - phones	T	180.2633
180.2333	DCB_se2_ag3_m_02 - words	to	180.3033
180.2633	DCB_se2_ag3_m_02 - phones	AH0	180.3033
180.3033	DCB_se2_ag3_m_02 - phones	T	180.4033
180.3033	DCB_se2_ag3_m_02 - words	twenty	180.5833
180.4033	DCB_se2_ag3_m_02 - phones	W	180.4333
180.4333	DCB_se2_ag3_m_02 - phones	EH1	180.4633
180.4633	DCB_se2_ag3_m_02 - phones	N	180.5033
180.5033	DCB_se2_ag3_m_02 - phones	IY0	180.5833
180.5833	DCB_se2_ag3_m_02 - phones	F	180.7033
180.5833	DCB_se2_ag3_m_02 - words	four	180.9733
180.7033	DCB_se2_ag3_m_02 - phones	AO1	180.8533
180.8533	DCB_se2_ag3_m_02 - phones	R	180.9733
181.4146	DCB_se2_ag3_m_02 - phones	AH1	181.6246
181.4146	DCB_se2_ag3_m_02 - words	um	181.7746
181.6246	DCB_se2_ag3_m_02 - phones	M	181.7746
181.7746	DCB_se2_ag3_m_02 - phones	sp	181.9489
181.9489	DCB_se2_ag3_m_02 - words	i	182.0889
181.9489	DCB_se2_ag3_m_02 - phones	AY1	182.0889
182.0889	DCB_se2_ag3_m_02 - words	s	182.1889
182.0889	DCB_se2_ag3_m_02 - phones	S	182.1889
182.1889	DCB_se2_ag3_m_02 - phones	sp	182.7316
182.7316	DCB_se2_ag3_m_02 - phones	M	182.8216
182.7316	DCB_se2_ag3_m_02 - words	more	182.9316
182.8216	DCB_se2_ag3_m_02 - phones	AO1	182.8716
182.8716	DCB_se2_ag3_m_02 - phones	R	182.9316
182.9316	DCB_se2_ag3_m_02 - phones	S	183.0016
182.9316	DCB_se2_ag3_m_02 - words	specifically	183.6816
183.0016	DCB_se2_ag3_m_02 - phones	P	183.0416
183.0416	DCB_se2_ag3_m_02 - phones	AH0	183.0816
183.0816	DCB_se2_ag3_m_02 - phones	S	183.1616
183.1616	DCB_se2_ag3_m_02 - phones	IH1	183.2116
183.2116	DCB_se2_ag3_m_02 - phones	F	183.2716
183.2716	DCB_se2_ag3_m_02 - phones	IH0	183.3216
183.3216	DCB_se2_ag3_m_02 - phones	K	183.3716
183.3716	DCB_se2_ag3_m_02 - phones	L	183.4616
183.4616	DCB_se2_ag3_m_02 - phones	IY0	183.6816
183.8475	DCB_se2_ag3_m_02 - phones	D	183.9175
183.8475	DCB_se2_ag3_m_02 - words	do	184.1675
183.9175	DCB_se2_ag3_m_02 - phones	UW1	184.1675
184.1675	DCB_se2_ag3_m_02 - words	uh	184.4375
184.1675	DCB_se2_ag3_m_02 - phones	AH1	184.4375
184.4375	DCB_se2_ag3_m_02 - phones	AY1	184.5875
184.4375	DCB_se2_ag3_m_02 - words	i	184.5875
184.5875	DCB_se2_ag3_m_02 - phones	P	184.7075
184.5875	DCB_se2_ag3_m_02 - words	plan	184.9675
184.7075	DCB_se2_ag3_m_02 - phones	L	184.7575
184.7575	DCB_se2_ag3_m_02 - phones	AE1	184.9175
184.9175	DCB_se2_ag3_m_02 - phones	N	184.9675
184.9675	DCB_se2_ag3_m_02 - phones	IY0	185.1175
184.9675	DCB_se2_ag3_m_02 - words	events	185.7375
185.1175	DCB_se2_ag3_m_02 - phones	V	185.2575
185.2575	DCB_se2_ag3_m_02 - phones	EH1	185.3775
185.3775	DCB_se2_ag3_m_02 - phones	N	185.4275
185.4275	DCB_se2_ag3_m_02 - phones	T	185.5575
185.5575	DCB_se2_ag3_m_02 - phones	S	185.7375
186.0857	DCB_se2_ag3_m_02 - phones	sil	186.1257
186.1257	DCB_se2_ag3_m_02 - phones	AH1	186.4257
186.1257	DCB_se2_ag3_m_02 - words	uh	186.4257
186.4257	DCB_se2_ag3_m_02 - phones	G	186.5457
186.4257	DCB_se2_ag3_m_02 - words	geared	186.7257
186.5457	DCB_se2_ag3_m_02 - phones	IH1	186.6657
186.6657	DCB_se2_ag3_m_02 - phones	R	186.6957
186.6957	DCB_se2_ag3_m_02 - phones	D	186.7257
186.7257	DCB_se2_ag3_m_02 - phones	ER0	186.9057
186.7257	DCB_se2_ag3_m_02 - words	around	187.1457
186.9057	DCB_se2_ag3_m_02 - phones	AW1	187.0857
187.0857	DCB_se2_ag3_m_02 - phones	N	187.1157
187.1157	DCB_se2_ag3_m_02 - phones	D	187.1457
187.1457	DCB_se2_ag3_m_02 - phones	sp	187.1757
187.1757	DCB_se2_ag3_m_02 - phones	EY1	187.2557
187.1757	DCB_se2_ag3_m_02 - words	hiv	187.5657
187.2557	DCB_se2_ag3_m_02 - phones	CH	187.3757
187.3757	DCB_se2_ag3_m_02 - phones	AY1	187.4157
187.4157	DCB_se2_ag3_m_02 - phones	V	187.5057
187.5057	DCB_se2_ag3_m_02 - phones	IY1	187.5657
187.5657	DCB_se2_ag3_m_02 - phones	T	187.6757
187.5657	DCB_se2_ag3_m_02 - words	testing	188.2157
187.6757	DCB_se2_ag3_m_02 - phones	EH1	187.7457
187.7457	DCB_se2_ag3_m_02 - phones	S	187.8457
187.8457	DCB_se2_ag3_m_02 - phones	T	187.9157
187.9157	DCB_se2_ag3_m_02 - phones	IH0	187.9657
187.9657	DCB_se2_ag3_m_02 - phones	NG	188.2157
188.2157	DCB_se2_ag3_m_02 - phones	sp	188.5737
188.5737	DCB_se2_ag3_m_02 - phones	spn	188.6337
188.5737	DCB_se2_ag3_m_02 - words	<unk>	188.6337
188.6337	DCB_se2_ag3_m_02 - words	uh	189.0637
188.6337	DCB_se2_ag3_m_02 - phones	AH1	189.0637
189.1772	DCB_se2_ag3_m_02 - phones	B	189.2572
189.1772	DCB_se2_ag3_m_02 - words	but	189.4472
189.2572	DCB_se2_ag3_m_02 - phones	AH1	189.3472
189.3472	DCB_se2_ag3_m_02 - phones	T	189.4472
190.3884	DCB_se2_ag3_m_02 - phones	sil	190.4284
190.4284	DCB_se2_ag3_m_02 - phones	AY1	190.7284
190.4284	DCB_se2_ag3_m_02 - words	i	190.7284
190.7284	DCB_se2_ag3_m_02 - phones	sp	190.8384
190.8384	DCB_se2_ag3_m_02 - phones	P	190.9484
190.8384	DCB_se2_ag3_m_02 - words	plan	191.4584
190.9484	DCB_se2_ag3_m_02 - phones	L	191.0284
191.0284	DCB_se2_ag3_m_02 - phones	AE1	191.2884
191.2884	DCB_se2_ag3_m_02 - phones	N	191.4584
191.5961	DCB_se2_ag3_m_02 - phones	K	191.7061
191.5961	DCB_se2_ag3_m_02 - words	cultural	192.4861
191.7061	DCB_se2_ag3_m_02 - phones	AH1	191.7561
191.7561	DCB_se2_ag3_m_02 - phones	L	191.8861
191.8861	DCB_se2_ag3_m_02 - phones	CH	192.0361
192.0361	DCB_se2_ag3_m_02 - phones	ER0	192.0861
192.0861	DCB_se2_ag3_m_02 - phones	AH0	192.1361
192.1361	DCB_se2_ag3_m_02 - phones	L	192.4861
192.5492	DCB_se2_ag3_m_02 - phones	AE1	192.6292
192.5492	DCB_se2_ag3_m_02 - words	and	192.7692
192.6292	DCB_se2_ag3_m_02 - phones	N	192.7392
192.7392	DCB_se2_ag3_m_02 - phones	D	192.7692
192.7692	DCB_se2_ag3_m_02 - phones	F	192.9492
192.7692	DCB_se2_ag3_m_02 - words	fun	193.2492
192.9492	DCB_se2_ag3_m_02 - phones	AH1	193.0592
193.0592	DCB_se2_ag3_m_02 - phones	N	193.2492
193.2492	DCB_se2_ag3_m_02 - phones	sp	193.4826
193.4826	DCB_se2_ag3_m_02 - phones	IY0	193.5626
193.4826	DCB_se2_ag3_m_02 - words	events	194.1426
193.5626	DCB_se2_ag3_m_02 - phones	V	193.6826
193.6826	DCB_se2_ag3_m_02 - phones	EH1	193.8026
193.8026	DCB_se2_ag3_m_02 - phones	N	193.9026
193.9026	DCB_se2_ag3_m_02 - phones	T	193.9526
193.9526	DCB_se2_ag3_m_02 - phones	S	194.1426
194.3892	DCB_se2_ag3_m_02 - phones	sil	194.4192
194.4192	DCB_se2_ag3_m_02 - words	uh	194.6192
194.4192	DCB_se2_ag3_m_02 - phones	AH1	194.6192
194.6192	DCB_se2_ag3_m_02 - phones	HH	194.6892
194.6192	DCB_se2_ag3_m_02 - words	where	194.8292
194.6892	DCB_se2_ag3_m_02 - phones	W	194.7392
194.7392	DCB_se2_ag3_m_02 - phones	EH1	194.7792
194.7792	DCB_se2_ag3_m_02 - phones	R	194.8292
194.8292	DCB_se2_ag3_m_02 - phones	W	194.8892
194.8292	DCB_se2_ag3_m_02 - words	we	194.9892
194.8892	DCB_se2_ag3_m_02 - phones	IY1	194.9892
194.9892	DCB_se2_ag3_m_02 - phones	sp	195.0392
195.0392	DCB_se2_ag3_m_02 - phones	AO1	195.1992
195.0392	DCB_se2_ag3_m_02 - words	offer	195.4892
195.1992	DCB_se2_ag3_m_02 - phones	F	195.3492
195.3492	DCB_se2_ag3_m_02 - phones	ER0	195.4892
195.4892	DCB_se2_ag3_m_02 - phones	EY1	195.5492
195.4892	DCB_se2_ag3_m_02 - words	hiv	195.8292
195.5492	DCB_se2_ag3_m_02 - phones	CH	195.6792
195.6792	DCB_se2_ag3_m_02 - phones	AY1	195.7092
195.7092	DCB_se2_ag3_m_02 - phones	V	195.7792
195.7792	DCB_se2_ag3_m_02 - phones	IY1	195.8292
195.8292	DCB_se2_ag3_m_02 - phones	T	195.9392
195.8292	DCB_se2_ag3_m_02 - words	testing	196.3492
195.9392	DCB_se2_ag3_m_02 - phones	EH1	196.0092
196.0092	DCB_se2_ag3_m_02 - phones	S	196.1092
196.1092	DCB_se2_ag3_m_02 - phones	T	196.1492
196.1492	DCB_se2_ag3_m_02 - phones	IH0	196.1992
196.1992	DCB_se2_ag3_m_02 - phones	NG	196.3492
196.6216	DCB_se2_ag3_m_02 - phones	AH1	196.8916
196.6216	DCB_se2_ag3_m_02 - words	uh	196.8916
196.8916	DCB_se2_ag3_m_02 - phones	IH1	197.0416
196.8916	DCB_se2_ag3_m_02 - words	in	197.1016
197.0416	DCB_se2_ag3_m_02 - phones	N	197.1016
197.1016	DCB_se2_ag3_m_02 - phones	HH	197.1916
197.1016	DCB_se2_ag3_m_02 - words	hopes	197.4516
197.1916	DCB_se2_ag3_m_02 - phones	OW1	197.2716
197.2716	DCB_se2_ag3_m_02 - phones	P	197.3816
197.3816	DCB_se2_ag3_m_02 - phones	S	197.4516
197.4516	DCB_se2_ag3_m_02 - phones	AH0	197.5116
197.4516	DCB_se2_ag3_m_02 - words	of	197.6016
197.5116	DCB_se2_ag3_m_02 - phones	V	197.6016
197.6016	DCB_se2_ag3_m_02 - phones	N	197.6316
197.6016	DCB_se2_ag3_m_02 - words	normalizing	198.4516
197.6316	DCB_se2_ag3_m_02 - phones	AO1	197.7016
197.7016	DCB_se2_ag3_m_02 - phones	R	197.7416
197.7416	DCB_se2_ag3_m_02 - phones	M	197.7816
197.7816	DCB_se2_ag3_m_02 - phones	AH0	197.8616
197.8616	DCB_se2_ag3_m_02 - phones	L	197.9616
197.9616	DCB_se2_ag3_m_02 - phones	AY2	198.0516
198.0516	DCB_se2_ag3_m_02 - phones	Z	198.1716
198.1716	DCB_se2_ag3_m_02 - phones	IH0	198.2416
198.2416	DCB_se2_ag3_m_02 - phones	NG	198.4516
198.4516	DCB_se2_ag3_m_02 - phones	sp	198.6479
198.6479	DCB_se2_ag3_m_02 - phones	AH1	198.7979
198.6479	DCB_se2_ag3_m_02 - words	uh	198.7979
198.7979	DCB_se2_ag3_m_02 - phones	T	198.9179
198.7979	DCB_se2_ag3_m_02 - words	testing	199.2879
198.9179	DCB_se2_ag3_m_02 - phones	EH1	198.9779
198.9779	DCB_se2_ag3_m_02 - phones	S	199.0679
199.0679	DCB_se2_ag3_m_02 - phones	T	199.1079
199.1079	DCB_se2_ag3_m_02 - phones	IH0	199.1379
199.1379	DCB_se2_ag3_m_02 - phones	NG	199.2879
200.0608	DCB_int_01 - phones	G	200.0908
200.0608	DCB_int_01 - words	gotcha	200.3308
200.0908	DCB_int_01 - phones	AA1	200.1208
200.1208	DCB_int_01 - phones	CH	200.1708
200.1708	DCB_int_01 - phones	AH0	200.3308
200.3308	DCB_int_01 - phones	sp	201.3051
201.3051	DCB_int_01 - phones	AH1	201.4951
201.3051	DCB_int_01 - words	um	201.8351
201.4951	DCB_int_01 - phones	M	201.8351
202.3418	DCB_int_01 - phones	HH	202.3718
202.3418	DCB_int_01 - words	what	202.4618
202.3718	DCB_int_01 - phones	W	202.4018
202.4018	DCB_int_01 - phones	AH1	202.4318
202.4318	DCB_int_01 - phones	T	202.4618
202.4618	DCB_int_01 - phones	AH0	202.4918
202.4618	DCB_int_01 - words	about	202.6218
202.4918	DCB_int_01 - phones	B	202.5318
202.5318	DCB_int_01 - phones	AW1	202.5818
202.5818	DCB_int_01 - phones	T	202.6218
202.6218	DCB_int_01 - phones	Y	202.6818
202.6218	DCB_int_01 - words	your	202.7718
202.6818	DCB_int_01 - phones	UH1	202.7118
202.7118	DCB_int_01 - phones	R	202.7718
202.7718	DCB_int_01 - phones	P	202.9118
202.7718	DCB_int_01 - words	parents	203.7318
202.9118	DCB_int_01 - phones	EH1	203.0418
203.0418	DCB_int_01 - phones	R	203.0718
203.0718	DCB_int_01 - phones	AH0	203.1018
203.1018	DCB_int_01 - phones	N	203.1318
203.1318	DCB_int_01 - phones	T	203.4718
203.4718	DCB_int_01 - phones	S	203.7318
203.8712	DCB_int_01 - phones	HH	203.9012
203.8712	DCB_int_01 - words	where	203.9912
[truncated: 51,009 more rows]
