# Supplementary material for: Considering Performance in the Automated and Manual Coding of Sociolinguistic Variables: Lessons From Variable (ING)
Source: Front Artif Intell. 2021 Apr 29;4:648543. doi: 10.3389/frai.2021.648543 (PMC8117961; doi:10.3389/frai.2021.648543)
Supplement: Supplementary file 4 [file Data_Sheet_4.ZIP › CORAAL_Aligned_as_Tables/DCA_se3_ag1_m_01_1_txout.txt]

tmin	tier	text	tmax
0.4731	DCA_int_01 - phones	OW2	0.8231
0.4731	DCA_int_01 - words	okay	1.0531
0.8231	DCA_int_01 - phones	K	0.9631
0.9631	DCA_int_01 - phones	EY1	1.0531
1.0531	DCA_int_01 - phones	TN	1.4731
1.0531	DCA_int_01 - words	rdx	1.4731
1.4731	DCA_int_01 - phones	W	1.5331
1.4731	DCA_int_01 - words	well	1.5931
1.5331	DCA_int_01 - phones	EH1	1.5631
1.5631	DCA_int_01 - phones	L	1.5931
1.5931	DCA_int_01 - phones	sp	1.6531
1.6531	DCA_int_01 - phones	F	1.6831
1.6531	DCA_int_01 - words	first	1.9131
1.6831	DCA_int_01 - phones	ER1	1.8131
1.8131	DCA_int_01 - phones	S	1.8631
1.8631	DCA_int_01 - phones	T	1.9131
1.9131	DCA_int_01 - phones	sp	1.9831
4.6931	DCA_int_01 - phones	W	4.7431
4.6931	DCA_int_01 - words	what	4.8531
4.7431	DCA_int_01 - phones	AH1	4.8231
4.8231	DCA_int_01 - phones	T	4.8531
4.8531	DCA_int_01 - phones	K	4.9031
4.8531	DCA_int_01 - words	kind	5.1031
4.9031	DCA_int_01 - phones	AY1	5.0331
5.0331	DCA_int_01 - phones	N	5.1031
5.1031	DCA_int_01 - phones	AH1	5.1431
5.1031	DCA_int_01 - words	of	5.1831
5.1431	DCA_int_01 - phones	V	5.1831
5.1831	DCA_int_01 - phones	G	5.2931
5.1831	DCA_int_01 - words	games	5.6031
5.2931	DCA_int_01 - phones	EY1	5.3731
5.3731	DCA_int_01 - phones	M	5.5531
5.5531	DCA_int_01 - phones	Z	5.6031
5.6031	DCA_int_01 - phones	sp	5.6331
5.6331	DCA_int_01 - phones	D	5.6731
5.6331	DCA_int_01 - words	do	5.7031
5.6731	DCA_int_01 - phones	UW1	5.7031
5.7031	DCA_int_01 - phones	Y	5.7531
5.7031	DCA_int_01 - words	you	5.8131
5.7531	DCA_int_01 - phones	UW1	5.8131
5.8131	DCA_int_01 - phones	sp	5.9431
5.9431	DCA_int_01 - phones	P	5.9731
5.9431	DCA_int_01 - words	play	6.2031
5.9731	DCA_int_01 - phones	L	6.0631
6.0631	DCA_int_01 - phones	EY1	6.2031
6.2031	DCA_int_01 - phones	sp	6.2431
6.4172	DCA_int_01 - phones	W	6.4872
6.4172	DCA_int_01 - words	when	6.5872
6.4872	DCA_int_01 - phones	IH1	6.5472
6.5472	DCA_int_01 - phones	N	6.5872
6.5872	DCA_int_01 - phones	Y	6.6172
6.5872	DCA_int_01 - words	you're	6.6772
6.6172	DCA_int_01 - phones	UH1	6.6472
6.6472	DCA_int_01 - phones	R	6.6772
6.6772	DCA_int_01 - phones	sp	7.5372
7.5372	DCA_int_01 - phones	P	7.5972
7.5372	DCA_int_01 - words	playing	7.7172
7.5972	DCA_int_01 - phones	L	7.6272
7.6272	DCA_int_01 - phones	EY1	7.6572
7.6572	DCA_int_01 - phones	IH0	7.6872
7.6872	DCA_int_01 - phones	NG	7.7172
7.7172	DCA_int_01 - phones	AA1	7.7472
7.7172	DCA_int_01 - words	on	7.7972
7.7472	DCA_int_01 - phones	N	7.7972
7.7972	DCA_int_01 - phones	DH	7.8772
7.7972	DCA_int_01 - words	the	7.9072
7.8772	DCA_int_01 - phones	AH0	7.9072
7.9072	DCA_int_01 - phones	S	7.9472
7.9072	DCA_int_01 - words	street	8.1172
7.9472	DCA_int_01 - phones	T	7.9772
7.9772	DCA_int_01 - phones	R	8.0372
8.0372	DCA_int_01 - phones	IY1	8.0672
8.0672	DCA_int_01 - phones	T	8.1172
8.1172	DCA_int_01 - phones	AO1	8.2572
8.1172	DCA_int_01 - words	or	8.2872
8.2572	DCA_int_01 - phones	R	8.2872
8.2872	DCA_int_01 - phones	IH0	8.3872
8.2872	DCA_int_01 - words	in	8.4272
8.3872	DCA_int_01 - phones	N	8.4272
8.4272	DCA_int_01 - phones	DH	8.4672
8.4272	DCA_int_01 - words	the	8.5472
8.4672	DCA_int_01 - phones	AH0	8.5472
8.5472	DCA_int_01 - phones	HH	8.6372
8.5472	DCA_int_01 - words	house	8.9272
8.6372	DCA_int_01 - phones	AW1	8.8272
8.8272	DCA_int_01 - phones	S	8.9272
8.9272	DCA_int_01 - phones	ER0	9.0672
8.9272	DCA_int_01 - words	or	9.0672
9.0672	DCA_int_01 - phones	EH1	9.1672
9.0672	DCA_int_01 - words	any	9.2472
9.1672	DCA_int_01 - phones	N	9.2172
9.2172	DCA_int_01 - phones	IY0	9.2472
9.2472	DCA_int_01 - phones	sp	9.3072
9.3072	DCA_int_01 - phones	P	9.3372
9.3072	DCA_int_01 - words	place	9.7172
9.3372	DCA_int_01 - phones	L	9.4072
9.4072	DCA_int_01 - phones	EY1	9.4872
9.4872	DCA_int_01 - phones	S	9.7172
9.7172	DCA_int_01 - phones	sp	9.8372
10.6324	DCA_se3_ag1_m_01 - phones	W	10.7724
10.6324	DCA_se3_ag1_m_01 - words	well	10.9024
10.7724	DCA_se3_ag1_m_01 - phones	EH1	10.8024
10.8024	DCA_se3_ag1_m_01 - phones	L	10.9024
10.8516	DCA_int_01 - phones	AE1	10.8816
10.8516	DCA_int_01 - words	and	10.9116
10.8816	DCA_int_01 - phones	N	10.9116
10.9024	DCA_se3_ag1_m_01 - phones	Y	11.0324
10.9024	DCA_se3_ag1_m_01 - words	usually	11.4524
10.9116	DCA_int_01 - phones	sp	11.2616
11.0324	DCA_se3_ag1_m_01 - phones	UW1	11.1224
11.1224	DCA_se3_ag1_m_01 - phones	ZH	11.2124
11.2124	DCA_se3_ag1_m_01 - phones	AH0	11.2824
11.2824	DCA_se3_ag1_m_01 - phones	L	11.3624
11.3624	DCA_se3_ag1_m_01 - phones	IY0	11.4524
11.4524	DCA_se3_ag1_m_01 - words	i	11.5624
11.4524	DCA_se3_ag1_m_01 - phones	AY1	11.5624
11.5624	DCA_se3_ag1_m_01 - phones	sp	11.5924
11.5924	DCA_se3_ag1_m_01 - phones	P	11.7124
11.5924	DCA_se3_ag1_m_01 - words	play	11.8624
11.7124	DCA_se3_ag1_m_01 - phones	L	11.7424
11.7424	DCA_se3_ag1_m_01 - phones	EY1	11.8624
11.8624	DCA_se3_ag1_m_01 - phones	F	12.0524
11.8624	DCA_se3_ag1_m_01 - words	football	12.6824
12.0524	DCA_se3_ag1_m_01 - phones	UH1	12.1324
12.1324	DCA_se3_ag1_m_01 - phones	T	12.2824
12.2824	DCA_se3_ag1_m_01 - phones	B	12.3324
12.3324	DCA_se3_ag1_m_01 - phones	AO2	12.5924
12.5924	DCA_se3_ag1_m_01 - phones	L	12.6824
12.6824	DCA_se3_ag1_m_01 - phones	sp	12.7524
12.7524	DCA_se3_ag1_m_01 - phones	B	12.8224
12.7524	DCA_se3_ag1_m_01 - words	baseball	13.7324
12.8224	DCA_se3_ag1_m_01 - phones	EY1	13.0024
13.0024	DCA_se3_ag1_m_01 - phones	S	13.1824
13.1824	DCA_se3_ag1_m_01 - phones	B	13.2524
13.2524	DCA_se3_ag1_m_01 - phones	AO1	13.6224
13.6224	DCA_se3_ag1_m_01 - phones	L	13.7324
14.2077	DCA_se3_ag1_m_01 - phones	S	14.3377
14.2077	DCA_se3_ag1_m_01 - words	sometimes	14.8377
14.3377	DCA_se3_ag1_m_01 - phones	AH1	14.3977
14.3977	DCA_se3_ag1_m_01 - phones	M	14.4777
14.4777	DCA_se3_ag1_m_01 - phones	T	14.5877
14.5877	DCA_se3_ag1_m_01 - phones	AY2	14.7077
14.7077	DCA_se3_ag1_m_01 - phones	M	14.7677
14.7677	DCA_se3_ag1_m_01 - phones	Z	14.8377
14.8377	DCA_se3_ag1_m_01 - phones	S	15.0377
14.8377	DCA_se3_ag1_m_01 - words	soccer	15.6577
15.0377	DCA_se3_ag1_m_01 - phones	AA1	15.2377
15.2377	DCA_se3_ag1_m_01 - phones	K	15.3677
15.3677	DCA_se3_ag1_m_01 - phones	ER0	15.6577
16.1055	DCA_se3_ag1_m_01 - phones	D	16.2055
16.1055	DCA_se3_ag1_m_01 - words	dodgeball	17.1355
16.2055	DCA_se3_ag1_m_01 - phones	AA1	16.4455
16.4455	DCA_se3_ag1_m_01 - phones	JH	16.5755
16.5755	DCA_se3_ag1_m_01 - phones	B	16.6555
16.6555	DCA_se3_ag1_m_01 - phones	AO2	16.9955
16.9955	DCA_se3_ag1_m_01 - phones	L	17.1355
18.0546	DCA_se3_ag1_m_01 - phones	sil	18.0846
18.0846	DCA_se3_ag1_m_01 - phones	AH1	18.6546
18.0846	DCA_se3_ag1_m_01 - words	um	18.8746
18.6546	DCA_se3_ag1_m_01 - phones	M	18.8746
19.4430	DCA_se3_ag1_m_01 - phones	AH0	19.5330
19.4430	DCA_se3_ag1_m_01 - words	and	19.6330
19.5330	DCA_se3_ag1_m_01 - phones	N	19.5830
19.5830	DCA_se3_ag1_m_01 - phones	D	19.6330
19.6330	DCA_se3_ag1_m_01 - words	uh	19.6930
19.6330	DCA_se3_ag1_m_01 - phones	AH1	19.6930
19.6930	DCA_se3_ag1_m_01 - phones	sp	19.7430
19.7430	DCA_se3_ag1_m_01 - phones	AH1	19.9130
19.7430	DCA_se3_ag1_m_01 - words	other	20.0530
19.9130	DCA_se3_ag1_m_01 - phones	DH	19.9830
19.9830	DCA_se3_ag1_m_01 - phones	ER0	20.0530
20.0530	DCA_se3_ag1_m_01 - phones	K	20.1630
20.0530	DCA_se3_ag1_m_01 - words	kinds	20.3830
20.1630	DCA_se3_ag1_m_01 - phones	AY1	20.2530
20.2530	DCA_se3_ag1_m_01 - phones	N	20.3030
20.3030	DCA_se3_ag1_m_01 - phones	D	20.3430
20.3430	DCA_se3_ag1_m_01 - phones	Z	20.3830
20.3830	DCA_se3_ag1_m_01 - phones	AH0	20.4130
20.3830	DCA_se3_ag1_m_01 - words	of	20.4430
20.4130	DCA_se3_ag1_m_01 - phones	V	20.4430
20.4430	DCA_se3_ag1_m_01 - phones	G	20.5130
20.4430	DCA_se3_ag1_m_01 - words	games	20.7330
20.5130	DCA_se3_ag1_m_01 - phones	EY1	20.6530
20.6530	DCA_se3_ag1_m_01 - phones	M	20.7030
20.7030	DCA_se3_ag1_m_01 - phones	Z	20.7330
20.7330	DCA_se3_ag1_m_01 - phones	sp	20.8999
20.8999	DCA_se3_ag1_m_01 - phones	R	20.9799
20.8999	DCA_se3_ag1_m_01 - words	really	21.2699
20.9799	DCA_se3_ag1_m_01 - phones	IY1	21.0799
21.0799	DCA_se3_ag1_m_01 - phones	L	21.1899
21.1899	DCA_se3_ag1_m_01 - phones	IY0	21.2699
21.2699	DCA_se3_ag1_m_01 - phones	sp	22.1103
21.2989	DCA_int_01 - phones	M	21.3289
21.2989	DCA_int_01 - words	mm-hm	21.8589
21.3289	DCA_int_01 - phones	HH	21.3789
21.3789	DCA_int_01 - phones	M	21.8589
21.8589	DCA_int_01 - phones	sp	21.9289
22.1103	DCA_se3_ag1_m_01 - phones	AH1	22.2003
22.1103	DCA_se3_ag1_m_01 - words	um	22.5603
22.2003	DCA_se3_ag1_m_01 - phones	M	22.5603
22.5603	DCA_se3_ag1_m_01 - phones	sp	22.6703
23.5370	DCA_se3_ag1_m_01 - phones	S	23.6970
23.5370	DCA_se3_ag1_m_01 - words	sports	24.0570
23.6970	DCA_se3_ag1_m_01 - phones	P	23.7670
23.7670	DCA_se3_ag1_m_01 - phones	AO1	23.8370
23.8370	DCA_se3_ag1_m_01 - phones	R	23.9070
23.9070	DCA_se3_ag1_m_01 - phones	T	23.9870
23.9870	DCA_se3_ag1_m_01 - phones	S	24.0570
24.0570	DCA_se3_ag1_m_01 - phones	DH	24.0970
24.0570	DCA_se3_ag1_m_01 - words	that	24.2170
24.0970	DCA_se3_ag1_m_01 - phones	AH0	24.1770
24.1770	DCA_se3_ag1_m_01 - phones	T	24.2170
24.2170	DCA_se3_ag1_m_01 - phones	sp	24.2770
25.1959	DCA_se3_ag1_m_01 - phones	AH1	25.6259
25.1959	DCA_se3_ag1_m_01 - words	uh	25.6259
25.6259	DCA_se3_ag1_m_01 - phones	sp	27.0998
27.0998	DCA_se3_ag1_m_01 - phones	AH1	27.1898
27.0998	DCA_se3_ag1_m_01 - words	um	27.5798
27.1898	DCA_se3_ag1_m_01 - phones	M	27.5798
27.5798	DCA_se3_ag1_m_01 - phones	sp	28.3141
28.3141	DCA_se3_ag1_m_01 - phones	R	28.3541
28.3141	DCA_se3_ag1_m_01 - words	require	28.8341
28.3541	DCA_se3_ag1_m_01 - phones	IH0	28.4141
28.4141	DCA_se3_ag1_m_01 - phones	K	28.5341
28.5341	DCA_se3_ag1_m_01 - phones	W	28.6141
28.6141	DCA_se3_ag1_m_01 - phones	AY1	28.7741
28.7741	DCA_se3_ag1_m_01 - phones	ER0	28.8341
28.8341	DCA_se3_ag1_m_01 - words	a	28.9441
28.8341	DCA_se3_ag1_m_01 - phones	AH0	28.9441
28.9441	DCA_se3_ag1_m_01 - phones	L	29.0141
28.9441	DCA_se3_ag1_m_01 - words	lot	29.1741
29.0141	DCA_se3_ag1_m_01 - phones	AA1	29.1141
29.1141	DCA_se3_ag1_m_01 - phones	T	29.1741
29.1741	DCA_se3_ag1_m_01 - phones	AH1	29.2641
29.1741	DCA_se3_ag1_m_01 - words	of	29.4341
29.2641	DCA_se3_ag1_m_01 - phones	V	29.4341
30.1292	DCA_se3_ag1_m_01 - phones	AH1	30.5292
30.1292	DCA_se3_ag1_m_01 - words	uh	30.5292
30.5292	DCA_se3_ag1_m_01 - phones	sp	30.5892
30.5892	DCA_se3_ag1_m_01 - phones	M	30.7292
30.5892	DCA_se3_ag1_m_01 - words	movement	31.1792
30.7292	DCA_se3_ag1_m_01 - phones	UW1	30.9592
30.9592	DCA_se3_ag1_m_01 - phones	V	30.9892
30.9892	DCA_se3_ag1_m_01 - phones	M	31.0292
31.0292	DCA_se3_ag1_m_01 - phones	AH0	31.1192
31.1192	DCA_se3_ag1_m_01 - phones	N	31.1492
31.1492	DCA_se3_ag1_m_01 - phones	T	31.1792
31.1792	DCA_se3_ag1_m_01 - phones	sp	31.2592
31.2592	DCA_se3_ag1_m_01 - phones	AH0	31.3392
31.2592	DCA_se3_ag1_m_01 - words	and	31.5492
31.3392	DCA_se3_ag1_m_01 - phones	N	31.4492
31.4492	DCA_se3_ag1_m_01 - phones	D	31.5492
31.6202	DCA_int_01 - phones	M	32.1202
31.6202	DCA_int_01 - words	mm-hm	32.2602
32.1202	DCA_int_01 - phones	HH	32.1802
32.1802	DCA_int_01 - phones	M	32.2602
32.2602	DCA_int_01 - phones	sp	32.3002
32.7393	DCA_se3_ag1_m_01 - phones	sil	32.9293
32.9293	DCA_se3_ag1_m_01 - phones	IY1	32.9593
32.9293	DCA_se3_ag1_m_01 - words	t	33.0993
32.9593	DCA_se3_ag1_m_01 - phones	R	33.0293
33.0293	DCA_se3_ag1_m_01 - phones	AH0	33.0993
33.0993	DCA_se3_ag1_m_01 - phones	sp	33.1393
33.1393	DCA_se3_ag1_m_01 - words	r-	33.1893
33.1393	DCA_se3_ag1_m_01 - phones	R	33.1893
33.1893	DCA_se3_ag1_m_01 - phones	R	33.2793
33.1893	DCA_se3_ag1_m_01 - words	really	33.5293
33.2793	DCA_se3_ag1_m_01 - phones	IH1	33.3693
33.3693	DCA_se3_ag1_m_01 - phones	L	33.4593
33.4593	DCA_se3_ag1_m_01 - phones	IY0	33.5293
33.5293	DCA_se3_ag1_m_01 - phones	T	33.6693
33.5293	DCA_se3_ag1_m_01 - words	taxing	34.0993
33.6693	DCA_se3_ag1_m_01 - phones	AE1	33.7993
33.7993	DCA_se3_ag1_m_01 - phones	K	33.8893
33.8893	DCA_se3_ag1_m_01 - phones	S	33.9493
33.9493	DCA_se3_ag1_m_01 - phones	IH0	33.9893
33.9893	DCA_se3_ag1_m_01 - phones	NG	34.0993
34.0993	DCA_se3_ag1_m_01 - phones	S	34.1893
34.0993	DCA_se3_ag1_m_01 - words	sports	34.6893
34.1893	DCA_se3_ag1_m_01 - phones	P	34.2593
34.2593	DCA_se3_ag1_m_01 - phones	AO1	34.3393
34.3393	DCA_se3_ag1_m_01 - phones	R	34.4393
34.4393	DCA_se3_ag1_m_01 - phones	T	34.5293
34.5293	DCA_se3_ag1_m_01 - phones	S	34.6893
34.6893	DCA_se3_ag1_m_01 - phones	sp	41.8561
34.8050	DCA_int_01 - phones	M	35.0450
34.8050	DCA_int_01 - words	mm-hm	35.3450
35.0450	DCA_int_01 - phones	HH	35.1750
35.1750	DCA_int_01 - phones	M	35.3450
35.3450	DCA_int_01 - phones	sp	35.3750
36.1106	DCA_int_01 - phones	HH	36.1906
36.1106	DCA_int_01 - words	how	36.2306
36.1906	DCA_int_01 - phones	AW1	36.2306
36.2306	DCA_int_01 - phones	D	36.3006
36.2306	DCA_int_01 - words	do	36.3306
36.3006	DCA_int_01 - phones	UW1	36.3306
36.3306	DCA_int_01 - phones	Y	36.3606
36.3306	DCA_int_01 - words	you	36.4406
36.3606	DCA_int_01 - phones	UW1	36.4406
36.4406	DCA_int_01 - phones	sp	36.4806
36.4806	DCA_int_01 - phones	P	36.5106
36.4806	DCA_int_01 - words	play	36.6206
36.5106	DCA_int_01 - phones	L	36.5906
36.5906	DCA_int_01 - phones	EY1	36.6206
36.6206	DCA_int_01 - phones	sp	36.7406
36.7406	DCA_int_01 - phones	F	36.7706
36.7406	DCA_int_01 - words	football	37.2006
36.7706	DCA_int_01 - phones	UH1	36.8406
36.8406	DCA_int_01 - phones	T	36.9306
36.9306	DCA_int_01 - phones	B	36.9906
36.9906	DCA_int_01 - phones	AO2	37.0206
37.0206	DCA_int_01 - phones	L	37.2006
37.2006	DCA_int_01 - phones	sp	37.2806
37.2806	DCA_int_01 - phones	Y	37.3306
37.2806	DCA_int_01 - words	y-	37.3306
38.2917	DCA_int_01 - phones	W	38.3417
38.2917	DCA_int_01 - words	with	38.4017
38.3417	DCA_int_01 - phones	IH0	38.3717
38.3717	DCA_int_01 - phones	DH	38.4017
38.4017	DCA_int_01 - words	a	38.4317
38.4017	DCA_int_01 - phones	AH0	38.4317
38.4317	DCA_int_01 - phones	B	38.4617
38.4317	DCA_int_01 - words	bunch	38.6717
38.4617	DCA_int_01 - phones	AH1	38.5617
38.5617	DCA_int_01 - phones	N	38.6117
38.6117	DCA_int_01 - phones	CH	38.6717
38.6717	DCA_int_01 - phones	AH0	38.7017
38.6717	DCA_int_01 - words	of	38.7317
38.7017	DCA_int_01 - phones	V	38.7317
38.7317	DCA_int_01 - phones	sp	38.7617
38.7617	DCA_int_01 - phones	K	38.8417
38.7617	DCA_int_01 - words	kids	39.0017
38.8417	DCA_int_01 - phones	IH1	38.8917
38.8917	DCA_int_01 - phones	D	38.9617
38.9617	DCA_int_01 - phones	Z	39.0017
39.0017	DCA_int_01 - phones	IH0	39.0317
39.0017	DCA_int_01 - words	in	39.0617
39.0317	DCA_int_01 - phones	N	39.0617
39.0617	DCA_int_01 - phones	DH	39.0917
39.0617	DCA_int_01 - words	the	39.1317
39.0917	DCA_int_01 - phones	AH0	39.1317
39.1317	DCA_int_01 - phones	N	39.2217
39.1317	DCA_int_01 - words	neighborhood	39.6617
39.2217	DCA_int_01 - phones	EY1	39.3517
39.3517	DCA_int_01 - phones	B	39.4017
39.4017	DCA_int_01 - phones	ER0	39.4717
39.4717	DCA_int_01 - phones	HH	39.5317
39.5317	DCA_int_01 - phones	UH2	39.6117
39.6117	DCA_int_01 - phones	D	39.6617
39.6617	DCA_int_01 - phones	ER0	39.7017
39.6617	DCA_int_01 - words	or	39.7017
39.7017	DCA_int_01 - phones	D	39.7617
39.7017	DCA_int_01 - words	do	39.7917
39.7617	DCA_int_01 - phones	UW1	39.7917
39.7917	DCA_int_01 - phones	Y	39.8317
39.7917	DCA_int_01 - words	you	39.8617
39.8317	DCA_int_01 - phones	UW1	39.8617
39.8617	DCA_int_01 - phones	HH	39.9017
39.8617	DCA_int_01 - words	have	40.0117
39.9017	DCA_int_01 - phones	AE1	39.9517
39.9517	DCA_int_01 - phones	V	40.0117
40.0117	DCA_int_01 - phones	AH0	40.0417
40.0117	DCA_int_01 - words	an	40.0717
40.0417	DCA_int_01 - phones	N	40.0717
40.0717	DCA_int_01 - phones	AO1	40.1817
40.0717	DCA_int_01 - words	organized	40.6417
40.1817	DCA_int_01 - phones	R	40.2417
40.2417	DCA_int_01 - phones	G	40.2917
40.2917	DCA_int_01 - phones	AH0	40.3217
40.3217	DCA_int_01 - phones	N	40.3817
40.3817	DCA_int_01 - phones	AY2	40.5217
40.5217	DCA_int_01 - phones	Z	40.6117
40.6117	DCA_int_01 - phones	D	40.6417
40.6417	DCA_int_01 - phones	T	40.7617
40.6417	DCA_int_01 - words	team	41.0617
40.7617	DCA_int_01 - phones	IY1	40.8317
40.8317	DCA_int_01 - phones	M	41.0617
41.0617	DCA_int_01 - words	or	41.1317
41.0617	DCA_int_01 - phones	ER0	41.1317
41.1317	DCA_int_01 - phones	W	41.2717
41.1317	DCA_int_01 - words	what	41.3717
41.2717	DCA_int_01 - phones	AH1	41.3217
41.3217	DCA_int_01 - phones	T	41.3717
41.3717	DCA_int_01 - phones	sp	46.8543
41.8561	DCA_se3_ag1_m_01 - phones	IH1	41.9461
41.8561	DCA_se3_ag1_m_01 - words	in	42.0261
41.9461	DCA_se3_ag1_m_01 - phones	N	42.0261
42.0261	DCA_se3_ag1_m_01 - phones	DH	42.0661
42.0261	DCA_se3_ag1_m_01 - words	the	42.0961
42.0661	DCA_se3_ag1_m_01 - phones	IY0	42.0961
42.0961	DCA_se3_ag1_m_01 - phones	N	42.1961
42.0961	DCA_se3_ag1_m_01 - words	neighborhood	42.6961
42.1961	DCA_se3_ag1_m_01 - phones	EY1	42.3561
42.3561	DCA_se3_ag1_m_01 - phones	B	42.4261
42.4261	DCA_se3_ag1_m_01 - phones	ER0	42.4961
42.4961	DCA_se3_ag1_m_01 - phones	HH	42.5761
42.5761	DCA_se3_ag1_m_01 - phones	UH2	42.6661
42.6661	DCA_se3_ag1_m_01 - phones	D	42.6961
42.6961	DCA_se3_ag1_m_01 - phones	sp	42.7261
42.7261	DCA_se3_ag1_m_01 - phones	W	42.8361
42.7261	DCA_se3_ag1_m_01 - words	we	42.8861
42.8361	DCA_se3_ag1_m_01 - phones	IY1	42.8861
42.8861	DCA_se3_ag1_m_01 - phones	JH	42.9661
42.8861	DCA_se3_ag1_m_01 - words	just	43.3261
42.9661	DCA_se3_ag1_m_01 - phones	IH0	43.0561
43.0561	DCA_se3_ag1_m_01 - phones	S	43.2261
43.2261	DCA_se3_ag1_m_01 - phones	T	43.3261
43.8067	DCA_se3_ag1_m_01 - phones	HH	43.9367
43.8067	DCA_se3_ag1_m_01 - words	have	44.1167
43.9367	DCA_se3_ag1_m_01 - phones	AE1	44.0567
44.0567	DCA_se3_ag1_m_01 - phones	V	44.1167
44.1167	DCA_se3_ag1_m_01 - phones	sp	44.2467
44.2467	DCA_se3_ag1_m_01 - phones	JH	44.3367
44.2467	DCA_se3_ag1_m_01 - words	just	44.6967
44.3367	DCA_se3_ag1_m_01 - phones	IH0	44.4267
44.4267	DCA_se3_ag1_m_01 - phones	S	44.6367
44.6367	DCA_se3_ag1_m_01 - phones	T	44.6967
44.8419	DCA_se3_ag1_m_01 - phones	sil	44.8819
44.8819	DCA_se3_ag1_m_01 - words	a	44.9219
44.8819	DCA_se3_ag1_m_01 - phones	AH0	44.9219
44.9219	DCA_se3_ag1_m_01 - phones	F	45.0319
44.9219	DCA_se3_ag1_m_01 - words	few	45.2219
45.0319	DCA_se3_ag1_m_01 - phones	Y	45.1019
45.1019	DCA_se3_ag1_m_01 - phones	UW1	45.2219
45.2219	DCA_se3_ag1_m_01 - phones	K	45.3419
45.2219	DCA_se3_ag1_m_01 - words	kids	45.5619
45.3419	DCA_se3_ag1_m_01 - phones	IH1	45.4019
45.4019	DCA_se3_ag1_m_01 - phones	D	45.4919
45.4919	DCA_se3_ag1_m_01 - phones	Z	45.5619
45.5619	DCA_se3_ag1_m_01 - phones	P	45.6919
45.5619	DCA_se3_ag1_m_01 - words	playing	45.9619
45.6919	DCA_se3_ag1_m_01 - phones	L	45.7519
45.7519	DCA_se3_ag1_m_01 - phones	EY1	45.8219
45.8219	DCA_se3_ag1_m_01 - phones	IH0	45.8619
45.8619	DCA_se3_ag1_m_01 - phones	NG	45.9619
45.9619	DCA_se3_ag1_m_01 - phones	ER0	46.2319
45.9619	DCA_se3_ag1_m_01 - words	around	46.4119
46.2319	DCA_se3_ag1_m_01 - phones	AW1	46.3119
46.3119	DCA_se3_ag1_m_01 - phones	N	46.3619
46.3619	DCA_se3_ag1_m_01 - phones	D	46.4119
46.8543	DCA_int_01 - phones	M	47.0243
46.8543	DCA_int_01 - words	mm-hm	47.3543
47.0243	DCA_int_01 - phones	HH	47.0943
47.0614	DCA_se3_ag1_m_01 - phones	AE1	47.2014
47.0614	DCA_se3_ag1_m_01 - words	and	47.2914
47.0943	DCA_int_01 - phones	M	47.3543
47.2014	DCA_se3_ag1_m_01 - phones	N	47.2514
47.2514	DCA_se3_ag1_m_01 - phones	D	47.2914
47.2914	DCA_se3_ag1_m_01 - phones	AE1	47.3414
47.2914	DCA_se3_ag1_m_01 - words	at	47.3714
47.3414	DCA_se3_ag1_m_01 - phones	T	47.3714
47.3714	DCA_se3_ag1_m_01 - phones	sp	47.4014
47.4014	DCA_se3_ag1_m_01 - phones	S	47.5514
47.4014	DCA_se3_ag1_m_01 - words	school	47.9314
47.5514	DCA_se3_ag1_m_01 - phones	K	47.6214
47.6214	DCA_se3_ag1_m_01 - phones	UW1	47.7614
47.7614	DCA_se3_ag1_m_01 - phones	L	47.9314
47.9314	DCA_se3_ag1_m_01 - phones	sp	48.3359
48.3359	DCA_se3_ag1_m_01 - phones	W	48.3759
48.3359	DCA_se3_ag1_m_01 - words	we	48.4159
48.3759	DCA_se3_ag1_m_01 - phones	IY1	48.4159
48.4159	DCA_se3_ag1_m_01 - phones	HH	48.4659
48.4159	DCA_se3_ag1_m_01 - words	have	48.5859
48.4659	DCA_se3_ag1_m_01 - phones	AE1	48.5059
48.5059	DCA_se3_ag1_m_01 - phones	V	48.5859
48.5859	DCA_se3_ag1_m_01 - words	a	48.6559
48.5859	DCA_se3_ag1_m_01 - phones	AH0	48.6559
48.6559	DCA_se3_ag1_m_01 - phones	F	48.8159
48.6559	DCA_se3_ag1_m_01 - words	football	49.2359
48.8159	DCA_se3_ag1_m_01 - phones	UH1	48.8659
48.8659	DCA_se3_ag1_m_01 - phones	T	48.9759
48.9759	DCA_se3_ag1_m_01 - phones	B	49.0359
49.0359	DCA_se3_ag1_m_01 - phones	AO2	49.1459
49.1459	DCA_se3_ag1_m_01 - phones	L	49.2359
49.2359	DCA_se3_ag1_m_01 - phones	T	49.3959
49.2359	DCA_se3_ag1_m_01 - words	team	49.6359
49.3959	DCA_se3_ag1_m_01 - phones	IY1	49.6059
49.6059	DCA_se3_ag1_m_01 - phones	M	49.6359
49.6359	DCA_se3_ag1_m_01 - phones	sp	49.6759
50.0538	DCA_se3_ag1_m_01 - phones	AH0	50.1538
50.0538	DCA_se3_ag1_m_01 - words	and	50.1938
50.1424	DCA_int_01 - phones	OW1	50.4824
50.1424	DCA_int_01 - words	oh	50.4824
50.1538	DCA_se3_ag1_m_01 - phones	N	50.1938
50.1938	DCA_se3_ag1_m_01 - phones	IH0	50.2338
50.1938	DCA_se3_ag1_m_01 - words	it	50.3138
50.2338	DCA_se3_ag1_m_01 - phones	T	50.3138
50.3138	DCA_se3_ag1_m_01 - words	s	50.3438
50.3138	DCA_se3_ag1_m_01 - phones	S	50.3438
50.3438	DCA_se3_ag1_m_01 - phones	sp	50.3738
50.3738	DCA_se3_ag1_m_01 - phones	AO1	50.5038
50.3738	DCA_se3_ag1_m_01 - words	organized	51.0438
50.5038	DCA_se3_ag1_m_01 - phones	R	50.5938
50.5938	DCA_se3_ag1_m_01 - phones	G	50.6338
50.6338	DCA_se3_ag1_m_01 - phones	AH0	50.6738
50.6738	DCA_se3_ag1_m_01 - phones	N	50.7338
50.7338	DCA_se3_ag1_m_01 - phones	AY2	50.8738
50.8738	DCA_se3_ag1_m_01 - phones	Z	50.9838
50.9838	DCA_se3_ag1_m_01 - phones	D	51.0438
51.0438	DCA_se3_ag1_m_01 - phones	AH0	51.0738
51.0438	DCA_se3_ag1_m_01 - words	and	51.1438
51.0738	DCA_se3_ag1_m_01 - phones	N	51.1438
51.1438	DCA_se3_ag1_m_01 - phones	W	51.1838
51.1438	DCA_se3_ag1_m_01 - words	we	51.2338
51.1838	DCA_se3_ag1_m_01 - phones	IY1	51.2338
51.2338	DCA_se3_ag1_m_01 - phones	P	51.3638
51.2338	DCA_se3_ag1_m_01 - words	play	51.4838
51.3638	DCA_se3_ag1_m_01 - phones	L	51.4138
51.4138	DCA_se3_ag1_m_01 - phones	EY1	51.4838
51.4838	DCA_se3_ag1_m_01 - phones	D	51.5738
51.4838	DCA_se3_ag1_m_01 - words	di-	51.6738
51.5738	DCA_se3_ag1_m_01 - phones	IH1	51.6738
51.6738	DCA_se3_ag1_m_01 - phones	sp	51.7538
51.7538	DCA_se3_ag1_m_01 - phones	AH1	51.9138
51.7538	DCA_se3_ag1_m_01 - words	other	52.0438
51.9138	DCA_se3_ag1_m_01 - phones	DH	51.9738
51.9738	DCA_se3_ag1_m_01 - phones	ER0	52.0438
52.0438	DCA_se3_ag1_m_01 - phones	sp	52.0738
52.0738	DCA_se3_ag1_m_01 - phones	S	52.1938
52.0738	DCA_se3_ag1_m_01 - words	schools	52.7438
52.1938	DCA_se3_ag1_m_01 - phones	K	52.2738
52.2738	DCA_se3_ag1_m_01 - phones	UW1	52.3738
52.3738	DCA_se3_ag1_m_01 - phones	L	52.6038
52.6038	DCA_se3_ag1_m_01 - phones	Z	52.7438
52.7024	DCA_int_01 - phones	OW1	52.9524
52.7024	DCA_int_01 - words	oh	52.9524
52.7438	DCA_se3_ag1_m_01 - phones	sp	52.7738
52.9524	DCA_int_01 - phones	sp	52.9824
52.9824	DCA_int_01 - phones	Y	53.0124
52.9824	DCA_int_01 - words	you	53.0424
53.0124	DCA_int_01 - phones	UW1	53.0424
53.0424	DCA_int_01 - phones	sp	53.0924
53.0924	DCA_int_01 - phones	D	53.1424
53.0924	DCA_int_01 - words	do	53.2424
53.1424	DCA_int_01 - phones	UW1	53.2424
53.2424	DCA_int_01 - phones	sp	53.3724
53.3724	DCA_int_01 - phones	AA1	53.4624
53.3724	DCA_int_01 - words	are	53.5124
53.4624	DCA_int_01 - phones	R	53.5124
53.5124	DCA_int_01 - phones	Y	53.5924
53.5124	DCA_int_01 - words	you	53.6224
53.5510	DCA_se3_ag1_m_01 - phones	Y	53.6110
53.5510	DCA_se3_ag1_m_01 - words	yes	53.8910
53.5924	DCA_int_01 - phones	UW1	53.6224
53.6110	DCA_se3_ag1_m_01 - phones	EH1	53.7210
53.6224	DCA_int_01 - phones	AA1	53.6724
53.6224	DCA_int_01 - words	on	53.7024
53.6724	DCA_int_01 - phones	N	53.7024
53.7024	DCA_int_01 - phones	sp	53.8824
53.7210	DCA_se3_ag1_m_01 - phones	S	53.8910
53.8824	DCA_int_01 - phones	DH	53.9224
53.8824	DCA_int_01 - words	that	53.9824
53.8910	DCA_se3_ag1_m_01 - phones	sp	54.3058
53.9224	DCA_int_01 - phones	AH0	53.9524
53.9524	DCA_int_01 - phones	T	53.9824
53.9824	DCA_int_01 - phones	sp	54.0224
54.3058	DCA_se3_ag1_m_01 - phones	Y	54.3458
54.3058	DCA_se3_ag1_m_01 - words	yes	54.4658
54.3458	DCA_se3_ag1_m_01 - phones	EH1	54.4058
54.4058	DCA_se3_ag1_m_01 - phones	S	54.4658
54.4658	DCA_se3_ag1_m_01 - phones	S	54.5558
54.4658	DCA_se3_ag1_m_01 - words	sir	54.6058
54.5558	DCA_se3_ag1_m_01 - phones	ER1	54.6058
54.6058	DCA_se3_ag1_m_01 - phones	sp	57.7539
54.9487	DCA_int_01 - phones	N	55.0987
54.9487	DCA_int_01 - words	no	55.1387
55.0987	DCA_int_01 - phones	OW1	55.1387
55.1387	DCA_int_01 - phones	sp	55.2487
55.2487	DCA_int_01 - phones	K	55.2787
55.2487	DCA_int_01 - words	kidding	55.4687
55.2787	DCA_int_01 - phones	IH1	55.3087
55.3087	DCA_int_01 - phones	D	55.3387
55.3387	DCA_int_01 - phones	IH0	55.3687
55.3687	DCA_int_01 - phones	NG	55.4687
55.4687	DCA_int_01 - phones	sp	55.5587
55.7088	DCA_int_01 - phones	HH	55.7688
55.7088	DCA_int_01 - words	what	55.8788
55.7688	DCA_int_01 - phones	W	55.7988
55.7988	DCA_int_01 - phones	AH1	55.8388
55.8388	DCA_int_01 - phones	T	55.8788
55.8788	DCA_int_01 - phones	sp	55.9188
56.1052	DCA_int_01 - phones	HH	56.1652
56.1052	DCA_int_01 - words	what	56.2652
56.1652	DCA_int_01 - phones	W	56.2052
56.2052	DCA_int_01 - phones	AH1	56.2352
56.2352	DCA_int_01 - phones	T	56.2652
56.2652	DCA_int_01 - phones	sp	56.3352
56.3352	DCA_int_01 - phones	P	56.3852
56.3352	DCA_int_01 - words	position	56.5652
56.3852	DCA_int_01 - phones	AH0	56.4152
56.4152	DCA_int_01 - phones	Z	56.4452
56.4452	DCA_int_01 - phones	IH1	56.4752
56.4752	DCA_int_01 - phones	SH	56.5052
56.5052	DCA_int_01 - phones	AH0	56.5352
56.5352	DCA_int_01 - phones	N	56.5652
56.5652	DCA_int_01 - phones	sp	56.6152
56.6152	DCA_int_01 - phones	D	56.6552
56.6152	DCA_int_01 - words	do	56.7252
56.6552	DCA_int_01 - phones	UW1	56.7252
56.7252	DCA_int_01 - phones	sp	56.7552
56.7552	DCA_int_01 - phones	Y	56.7952
56.7552	DCA_int_01 - words	you	56.8752
56.7952	DCA_int_01 - phones	UW1	56.8752
56.8752	DCA_int_01 - phones	sp	56.9352
56.9352	DCA_int_01 - phones	P	56.9752
56.9352	DCA_int_01 - words	play	57.0852
56.9752	DCA_int_01 - phones	L	57.0552
57.0552	DCA_int_01 - phones	EY1	57.0852
57.0852	DCA_int_01 - phones	sp	58.6438
57.7539	DCA_se3_ag1_m_01 - phones	R	57.8539
57.7539	DCA_se3_ag1_m_01 - words	right	58.0039
57.8539	DCA_se3_ag1_m_01 - phones	AY1	57.9439
57.9439	DCA_se3_ag1_m_01 - phones	T	58.0039
58.0039	DCA_se3_ag1_m_01 - phones	EH1	58.1639
58.0039	DCA_se3_ag1_m_01 - words	end	58.2439
58.1639	DCA_se3_ag1_m_01 - phones	N	58.2039
58.2039	DCA_se3_ag1_m_01 - phones	D	58.2439
58.2439	DCA_se3_ag1_m_01 - phones	sp	58.4839
58.6438	DCA_int_01 - phones	OW1	58.8138
58.6438	DCA_int_01 - words	oh	58.8138
58.8138	DCA_int_01 - phones	sp	58.9538
59.3365	DCA_int_01 - phones	G	59.3965
59.3365	DCA_int_01 - words	good	59.6665
59.3965	DCA_int_01 - phones	IH0	59.6365
59.6365	DCA_int_01 - phones	D	59.6665
59.6665	DCA_int_01 - phones	sp	59.7465
61.6109	DCA_int_01 - phones	W	61.7209
61.6109	DCA_int_01 - words	what	61.7809
61.7209	DCA_int_01 - phones	AH1	61.7509
61.7509	DCA_int_01 - phones	T	61.7809
61.7809	DCA_int_01 - phones	D	61.8109
61.7809	DCA_int_01 - words	do	61.8609
61.8109	DCA_int_01 - phones	UW1	61.8609
61.8609	DCA_int_01 - phones	Y	61.8909
61.8609	DCA_int_01 - words	you	61.9209
61.8909	DCA_int_01 - phones	UW1	61.9209
61.9209	DCA_int_01 - phones	sp	61.9509
61.9509	DCA_int_01 - phones	P	62.0509
61.9509	DCA_int_01 - words	play	62.2309
62.0509	DCA_int_01 - phones	L	62.1409
62.1409	DCA_int_01 - phones	EY1	62.2309
62.2309	DCA_int_01 - phones	IH0	62.2809
62.2309	DCA_int_01 - words	in	62.3409
62.2809	DCA_int_01 - phones	N	62.3409
62.3409	DCA_int_01 - phones	DH	62.3709
62.3409	DCA_int_01 - words	the	62.4109
62.3709	DCA_int_01 - phones	AH0	62.4109
62.4109	DCA_int_01 - phones	N	62.5209
62.4109	DCA_int_01 - words	neighborhood	62.9109
62.5209	DCA_int_01 - phones	EY1	62.6109
62.6109	DCA_int_01 - phones	B	62.6909
62.6909	DCA_int_01 - phones	ER0	62.7309
62.7309	DCA_int_01 - phones	HH	62.7809
62.7809	DCA_int_01 - phones	UH2	62.8809
62.8809	DCA_int_01 - phones	D	62.9109
62.9678	DCA_int_01 - phones	sil	63.0378
63.0378	DCA_int_01 - phones	T	63.0878
63.0378	DCA_int_01 - words	touch	63.3778
63.0878	DCA_int_01 - phones	AH1	63.2478
63.2478	DCA_int_01 - phones	CH	63.3778
63.3778	DCA_int_01 - words	or	63.4478
63.3778	DCA_int_01 - phones	ER0	63.4478
63.4478	DCA_int_01 - phones	sp	63.5178
63.5178	DCA_int_01 - phones	T	63.5478
63.5178	DCA_int_01 - words	tackle	63.6678
63.5478	DCA_int_01 - phones	AE1	63.5778
63.5778	DCA_int_01 - phones	K	63.6078
63.6078	DCA_int_01 - phones	AH0	63.6378
63.6378	DCA_int_01 - phones	L	63.6678
63.6678	DCA_int_01 - words	or	63.8178
63.6678	DCA_int_01 - phones	ER0	63.8178
63.8178	DCA_int_01 - phones	sp	63.8978
63.8978	DCA_int_01 - phones	W	64.3078
63.8978	DCA_int_01 - words	what	64.3678
64.3078	DCA_int_01 - phones	AH1	64.3378
64.3378	DCA_int_01 - phones	T	64.3678
65.0241	DCA_se3_ag1_m_01 - phones	IH1	65.1241
65.0241	DCA_se3_ag1_m_01 - words	it	65.1541
65.1241	DCA_se3_ag1_m_01 - phones	T	65.1541
65.1541	DCA_se3_ag1_m_01 - phones	sp	65.1841
65.1841	DCA_se3_ag1_m_01 - phones	D	65.2541
65.1841	DCA_se3_ag1_m_01 - words	depends	65.6141
65.2541	DCA_se3_ag1_m_01 - phones	IH0	65.3041
65.3041	DCA_se3_ag1_m_01 - phones	P	65.4641
65.4641	DCA_se3_ag1_m_01 - phones	EH1	65.4941
65.4941	DCA_se3_ag1_m_01 - phones	N	65.5341
65.5341	DCA_se3_ag1_m_01 - phones	D	65.5841
65.5841	DCA_se3_ag1_m_01 - phones	Z	65.6141
65.6141	DCA_se3_ag1_m_01 - phones	AH0	65.6941
65.6141	DCA_se3_ag1_m_01 - words	upon	65.9241
65.6941	DCA_se3_ag1_m_01 - phones	P	65.7741
65.7741	DCA_se3_ag1_m_01 - phones	AA1	65.8241
65.8241	DCA_se3_ag1_m_01 - phones	N	65.9241
65.9241	DCA_se3_ag1_m_01 - phones	W	65.9641
65.9241	DCA_se3_ag1_m_01 - words	whether	66.1441
65.9641	DCA_se3_ag1_m_01 - phones	EH1	66.0541
66.0541	DCA_se3_ag1_m_01 - phones	DH	66.1141
66.1141	DCA_se3_ag1_m_01 - phones	ER0	66.1441
66.1441	DCA_se3_ag1_m_01 - phones	W	66.2041
66.1441	DCA_se3_ag1_m_01 - words	we're	66.3041
66.2041	DCA_se3_ag1_m_01 - phones	IH1	66.2641
66.2641	DCA_se3_ag1_m_01 - phones	R	66.3041
66.3041	DCA_se3_ag1_m_01 - phones	P	66.4541
66.3041	DCA_se3_ag1_m_01 - words	playing	66.6841
66.4541	DCA_se3_ag1_m_01 - phones	L	66.4941
66.4941	DCA_se3_ag1_m_01 - phones	EY1	66.5741
66.5741	DCA_se3_ag1_m_01 - phones	IH0	66.6141
66.6141	DCA_se3_ag1_m_01 - phones	NG	66.6841
66.6841	DCA_se3_ag1_m_01 - phones	AO1	66.7641
66.6841	DCA_se3_ag1_m_01 - words	on	66.8541
66.7641	DCA_se3_ag1_m_01 - phones	N	66.8541
66.8541	DCA_se3_ag1_m_01 - phones	sp	66.8841
66.8841	DCA_se3_ag1_m_01 - phones	G	66.9641
66.8841	DCA_se3_ag1_m_01 - words	grass	67.3641
66.9641	DCA_se3_ag1_m_01 - phones	R	67.0141
67.0141	DCA_se3_ag1_m_01 - phones	AE1	67.1841
67.1841	DCA_se3_ag1_m_01 - phones	S	67.3641
67.3641	DCA_se3_ag1_m_01 - words	or	67.3941
67.3641	DCA_se3_ag1_m_01 - phones	ER0	67.3941
67.3941	DCA_se3_ag1_m_01 - phones	sp	67.4541
67.4541	DCA_se3_ag1_m_01 - phones	IH0	67.5041
67.4541	DCA_se3_ag1_m_01 - words	in	67.6341
67.5041	DCA_se3_ag1_m_01 - phones	N	67.6341
67.6341	DCA_se3_ag1_m_01 - phones	sp	67.6641
67.6641	DCA_se3_ag1_m_01 - phones	DH	67.6941
67.6641	DCA_se3_ag1_m_01 - words	the	67.7541
67.6941	DCA_se3_ag1_m_01 - phones	AH0	67.7541
67.7541	DCA_se3_ag1_m_01 - phones	S	67.7941
67.7541	DCA_se3_ag1_m_01 - words	street	68.2241
67.7941	DCA_se3_ag1_m_01 - phones	T	67.9341
67.9341	DCA_se3_ag1_m_01 - phones	R	67.9941
67.9941	DCA_se3_ag1_m_01 - phones	IY1	68.0941
68.0941	DCA_se3_ag1_m_01 - phones	T	68.2241
68.3663	DCA_int_01 - words	oh	68.6763
68.3663	DCA_int_01 - phones	OW1	68.6763
68.6763	DCA_int_01 - phones	sp	68.7163
69.1776	DCA_int_01 - phones	AY1	69.3976
69.1776	DCA_int_01 - words	i	69.3976
69.3976	DCA_int_01 - phones	sp	69.4376
69.4376	DCA_int_01 - phones	G	69.4676
69.4376	DCA_int_01 - words	guess	69.5876
69.4676	DCA_int_01 - phones	EH1	69.4976
69.4976	DCA_int_01 - phones	S	69.5876
69.5876	DCA_int_01 - phones	DH	69.6176
69.5876	DCA_int_01 - words	that	69.7476
69.6176	DCA_int_01 - phones	AH0	69.6576
69.6576	DCA_int_01 - phones	T	69.7476
69.7476	DCA_int_01 - phones	W	69.8076
69.7476	DCA_int_01 - words	would	69.8876
69.8076	DCA_int_01 - phones	UH1	69.8476
69.8476	DCA_int_01 - phones	D	69.8876
69.8876	DCA_int_01 - phones	M	70.0176
69.8876	DCA_int_01 - words	make	70.0976
70.0176	DCA_int_01 - phones	EY1	70.0676
70.0676	DCA_int_01 - phones	K	70.0976
70.0976	DCA_int_01 - phones	sp	70.2076
70.2076	DCA_int_01 - words	a	70.2376
70.2076	DCA_int_01 - phones	AH0	70.2376
70.2376	DCA_int_01 - phones	sp	70.2676
70.2676	DCA_int_01 - phones	D	70.2976
70.2676	DCA_int_01 - words	difference	70.6676
70.2976	DCA_int_01 - phones	IH1	70.3376
70.3376	DCA_int_01 - phones	F	70.4776
70.4776	DCA_int_01 - phones	R	70.5076
70.5076	DCA_int_01 - phones	AH0	70.5476
70.5476	DCA_int_01 - phones	N	70.6276
70.6276	DCA_int_01 - phones	S	70.6676
70.6676	DCA_int_01 - phones	sp	70.9496
70.9496	DCA_int_01 - words	<unk>	71.5796
70.9496	DCA_int_01 - phones	spn	71.5796
72.0313	DCA_int_01 - phones	sil	72.0813
72.0813	DCA_int_01 - phones	HH	72.1313
72.0813	DCA_int_01 - words	how	72.3713
72.1313	DCA_int_01 - phones	AW1	72.3713
72.3713	DCA_int_01 - phones	sp	72.4013
72.4013	DCA_int_01 - phones	K	72.4413
72.4013	DCA_int_01 - words	come	72.5513
72.4413	DCA_int_01 - phones	AH1	72.4913
72.4913	DCA_int_01 - phones	M	72.5513
72.5513	DCA_int_01 - phones	HH	72.6113
72.5513	DCA_int_01 - words	how	72.6713
72.6113	DCA_int_01 - phones	AW1	72.6713
72.6713	DCA_int_01 - phones	D	72.7213
72.6713	DCA_int_01 - words	do	72.7513
72.7213	DCA_int_01 - phones	UW1	72.7513
72.7513	DCA_int_01 - phones	Y	72.7813
72.7513	DCA_int_01 - words	you	72.8113
72.7813	DCA_int_01 - phones	UW1	72.8113
72.8113	DCA_int_01 - phones	sp	72.8713
72.8713	DCA_int_01 - phones	P	72.9413
72.8713	DCA_int_01 - words	play	73.0813
72.9413	DCA_int_01 - phones	L	73.0113
73.0113	DCA_int_01 - phones	EY1	73.0813
73.0813	DCA_int_01 - phones	sp	73.1713
73.1713	DCA_int_01 - phones	D	73.2313
73.1713	DCA_int_01 - words	dodgeball	73.8913
73.2313	DCA_int_01 - phones	AA1	73.4413
73.4413	DCA_int_01 - phones	JH	73.5113
73.5113	DCA_int_01 - phones	B	73.5513
73.5513	DCA_int_01 - phones	AO2	73.5813
73.5813	DCA_int_01 - phones	L	73.8913
73.8913	DCA_int_01 - phones	sp	73.9213
75.9750	DCA_se3_ag1_m_01 - phones	W	76.0750
75.9750	DCA_se3_ag1_m_01 - words	well	76.4050
76.0750	DCA_se3_ag1_m_01 - phones	EH1	76.3150
76.3150	DCA_se3_ag1_m_01 - phones	L	76.4050
76.4050	DCA_se3_ag1_m_01 - phones	sp	76.7344
76.7344	DCA_se3_ag1_m_01 - phones	W	76.7644
76.7344	DCA_se3_ag1_m_01 - words	we	76.8844
76.7644	DCA_se3_ag1_m_01 - phones	IY1	76.8844
76.9961	DCA_se3_ag1_m_01 - phones	sil	77.0261
77.0261	DCA_se3_ag1_m_01 - phones	S	77.1661
77.0261	DCA_se3_ag1_m_01 - words	sometimes	77.8661
77.1661	DCA_se3_ag1_m_01 - phones	AH1	77.2461
77.2461	DCA_se3_ag1_m_01 - phones	M	77.3361
77.3361	DCA_se3_ag1_m_01 - phones	T	77.4561
77.4561	DCA_se3_ag1_m_01 - phones	AY2	77.6561
77.6561	DCA_se3_ag1_m_01 - phones	M	77.7161
77.7161	DCA_se3_ag1_m_01 - phones	Z	77.8661
77.8661	DCA_se3_ag1_m_01 - phones	DH	77.9161
77.8661	DCA_se3_ag1_m_01 - words	there	78.0061
77.9161	DCA_se3_ag1_m_01 - phones	EH1	77.9461
77.9461	DCA_se3_ag1_m_01 - phones	R	78.0061
78.0061	DCA_se3_ag1_m_01 - words	s	78.0961
78.0061	DCA_se3_ag1_m_01 - phones	Z	78.0961
78.0961	DCA_se3_ag1_m_01 - phones	AH0	78.1661
78.0961	DCA_se3_ag1_m_01 - words	a	78.1661
78.1661	DCA_se3_ag1_m_01 - phones	S	78.3761
78.1661	DCA_se3_ag1_m_01 - words	circle	78.8861
78.3761	DCA_se3_ag1_m_01 - phones	ER1	78.4961
78.4961	DCA_se3_ag1_m_01 - phones	K	78.6161
78.6161	DCA_se3_ag1_m_01 - phones	AH0	78.6761
78.6761	DCA_se3_ag1_m_01 - phones	L	78.8861
79.2658	DCA_se3_ag1_m_01 - phones	sil	79.3458
79.3458	DCA_se3_ag1_m_01 - phones	AE1	79.4358
79.3458	DCA_se3_ag1_m_01 - words	and	79.5158
79.4358	DCA_se3_ag1_m_01 - phones	N	79.5158
79.5158	DCA_se3_ag1_m_01 - phones	DH	79.5558
79.5158	DCA_se3_ag1_m_01 - words	there	79.7158
79.5558	DCA_se3_ag1_m_01 - phones	EH1	79.6558
79.6558	DCA_se3_ag1_m_01 - phones	R	79.7158
79.7158	DCA_se3_ag1_m_01 - phones	Z	79.7458
79.7158	DCA_se3_ag1_m_01 - words	s	79.7458
79.7458	DCA_se3_ag1_m_01 - phones	S	79.8658
79.7458	DCA_se3_ag1_m_01 - words	some	79.9858
79.8658	DCA_se3_ag1_m_01 - phones	AH1	79.8958
79.8958	DCA_se3_ag1_m_01 - phones	M	79.9858
79.9858	DCA_se3_ag1_m_01 - phones	P	80.0958
79.9858	DCA_se3_ag1_m_01 - words	people	80.3358
80.0958	DCA_se3_ag1_m_01 - phones	IY1	80.1958
80.1958	DCA_se3_ag1_m_01 - phones	P	80.2458
80.2458	DCA_se3_ag1_m_01 - phones	AH0	80.2758
80.2758	DCA_se3_ag1_m_01 - phones	L	80.3358
80.3358	DCA_se3_ag1_m_01 - phones	sp	80.3958
80.3958	DCA_se3_ag1_m_01 - phones	IH0	80.4558
80.3958	DCA_se3_ag1_m_01 - words	in	80.5158
80.4558	DCA_se3_ag1_m_01 - phones	N	80.5158
80.5158	DCA_se3_ag1_m_01 - phones	DH	80.5558
80.5158	DCA_se3_ag1_m_01 - words	the	80.6258
80.5558	DCA_se3_ag1_m_01 - phones	AH0	80.6258
80.6258	DCA_se3_ag1_m_01 - phones	S	80.8158
80.6258	DCA_se3_ag1_m_01 - words	center	81.1858
80.8158	DCA_se3_ag1_m_01 - phones	EH1	80.9158
80.9158	DCA_se3_ag1_m_01 - phones	N	80.9758
80.9758	DCA_se3_ag1_m_01 - phones	ER0	81.1858
81.7418	DCA_se3_ag1_m_01 - phones	AE1	81.8518
81.7418	DCA_se3_ag1_m_01 - words	and	81.9318
81.8518	DCA_se3_ag1_m_01 - phones	N	81.9318
81.9318	DCA_se3_ag1_m_01 - phones	Y	81.9718
81.9318	DCA_se3_ag1_m_01 - words	you	82.0218
81.9718	DCA_se3_ag1_m_01 - phones	UW1	82.0218
82.0218	DCA_se3_ag1_m_01 - phones	T	82.1518
82.0218	DCA_se3_ag1_m_01 - words	try	82.2418
82.1518	DCA_se3_ag1_m_01 - phones	R	82.1818
82.1818	DCA_se3_ag1_m_01 - phones	AY1	82.2418
82.2418	DCA_se3_ag1_m_01 - phones	T	82.3118
82.2418	DCA_se3_ag1_m_01 - words	to	82.3618
82.3118	DCA_se3_ag1_m_01 - phones	AH0	82.3618
82.3618	DCA_se3_ag1_m_01 - phones	G	82.4218
82.3618	DCA_se3_ag1_m_01 - words	get	82.5318
82.4218	DCA_se3_ag1_m_01 - phones	IH1	82.4618
82.4618	DCA_se3_ag1_m_01 - phones	T	82.5318
82.5318	DCA_se3_ag1_m_01 - phones	sp	82.5618
82.5618	DCA_se3_ag1_m_01 - phones	DH	82.6118
82.5618	DCA_se3_ag1_m_01 - words	the	82.6618
82.6118	DCA_se3_ag1_m_01 - phones	IY0	82.6618
82.6618	DCA_se3_ag1_m_01 - phones	P	82.7618
82.6618	DCA_se3_ag1_m_01 - words	people	83.1118
82.7618	DCA_se3_ag1_m_01 - phones	IY1	82.8618
82.8618	DCA_se3_ag1_m_01 - phones	P	82.9318
82.9318	DCA_se3_ag1_m_01 - phones	AH0	82.9618
82.9618	DCA_se3_ag1_m_01 - phones	L	83.1118
83.1118	DCA_se3_ag1_m_01 - phones	AW1	83.3218
83.1118	DCA_se3_ag1_m_01 - words	out	83.3718
83.3218	DCA_se3_ag1_m_01 - phones	T	83.3718
83.3718	DCA_se3_ag1_m_01 - phones	sp	83.4804
83.4804	DCA_se3_ag1_m_01 - phones	AE1	83.5704
83.4804	DCA_se3_ag1_m_01 - words	and	83.6204
83.5704	DCA_se3_ag1_m_01 - phones	N	83.6204
83.6204	DCA_se3_ag1_m_01 - phones	IH0	83.6704
83.6204	DCA_se3_ag1_m_01 - words	if	83.7604
83.6704	DCA_se3_ag1_m_01 - phones	F	83.7604
83.7604	DCA_se3_ag1_m_01 - phones	DH	83.8104
83.7604	DCA_se3_ag1_m_01 - words	they	83.8804
83.8104	DCA_se3_ag1_m_01 - phones	EY1	83.8804
83.8804	DCA_se3_ag1_m_01 - phones	K	84.0104
83.8804	DCA_se3_ag1_m_01 - words	catch	84.2004
84.0104	DCA_se3_ag1_m_01 - phones	AE1	84.1004
84.1004	DCA_se3_ag1_m_01 - phones	CH	84.2004
84.2004	DCA_se3_ag1_m_01 - phones	DH	84.2704
84.2004	DCA_se3_ag1_m_01 - words	the	84.3504
84.2704	DCA_se3_ag1_m_01 - phones	AH0	84.3504
84.3504	DCA_se3_ag1_m_01 - phones	B	84.4104
84.3504	DCA_se3_ag1_m_01 - words	ball	84.6004
84.4104	DCA_se3_ag1_m_01 - phones	AO1	84.5504
84.5504	DCA_se3_ag1_m_01 - phones	L	84.6004
84.6004	DCA_se3_ag1_m_01 - phones	DH	84.6504
84.6004	DCA_se3_ag1_m_01 - words	they're	84.7204
84.6504	DCA_se3_ag1_m_01 - phones	EH1	84.6904
84.6904	DCA_se3_ag1_m_01 - phones	R	84.7204
84.7204	DCA_se3_ag1_m_01 - phones	N	84.8304
84.7204	DCA_se3_ag1_m_01 - words	not	85.0504
84.8304	DCA_se3_ag1_m_01 - phones	AA1	84.9604
84.9604	DCA_se3_ag1_m_01 - phones	T	85.0504
85.0504	DCA_se3_ag1_m_01 - phones	AW1	85.2804
85.0504	DCA_se3_ag1_m_01 - words	out	85.3304
85.2804	DCA_se3_ag1_m_01 - phones	T	85.3304
85.9653	DCA_se3_ag1_m_01 - phones	sil	86.0053
86.0053	DCA_se3_ag1_m_01 - phones	AE1	86.0453
86.0053	DCA_se3_ag1_m_01 - words	and	86.1153
86.0453	DCA_se3_ag1_m_01 - phones	N	86.1153
86.1153	DCA_se3_ag1_m_01 - phones	DH	86.1553
86.1153	DCA_se3_ag1_m_01 - words	then	86.2953
86.1553	DCA_se3_ag1_m_01 - phones	EH1	86.2153
86.2153	DCA_se3_ag1_m_01 - phones	N	86.2953
86.2953	DCA_se3_ag1_m_01 - phones	DH	86.3553
86.2953	DCA_se3_ag1_m_01 - words	they	86.4353
86.3553	DCA_se3_ag1_m_01 - phones	EY1	86.4353
86.4353	DCA_se3_ag1_m_01 - phones	G	86.5153
86.4353	DCA_se3_ag1_m_01 - words	get	86.6553
86.5153	DCA_se3_ag1_m_01 - phones	IH1	86.6053
86.6053	DCA_se3_ag1_m_01 - phones	T	86.6553
86.6553	DCA_se3_ag1_m_01 - phones	sp	86.6853
86.6853	DCA_se3_ag1_m_01 - phones	B	86.7753
86.6853	DCA_se3_ag1_m_01 - words	back	86.9853
86.7753	DCA_se3_ag1_m_01 - phones	AE1	86.8553
86.8553	DCA_se3_ag1_m_01 - phones	K	86.9853
86.9853	DCA_se3_ag1_m_01 - phones	IH1	87.0253
86.9853	DCA_se3_ag1_m_01 - words	into	87.2553
87.0253	DCA_se3_ag1_m_01 - phones	N	87.1153
87.1153	DCA_se3_ag1_m_01 - phones	T	87.2153
87.2153	DCA_se3_ag1_m_01 - phones	UW0	87.2553
87.2553	DCA_se3_ag1_m_01 - phones	DH	87.3053
87.2553	DCA_se3_ag1_m_01 - words	the	87.3753
87.3053	DCA_se3_ag1_m_01 - phones	AH0	87.3753
87.3753	DCA_se3_ag1_m_01 - phones	S	87.5453
87.3753	DCA_se3_ag1_m_01 - words	circle	87.8553
87.5453	DCA_se3_ag1_m_01 - phones	ER1	87.6153
87.6153	DCA_se3_ag1_m_01 - phones	K	87.7253
87.7253	DCA_se3_ag1_m_01 - phones	AH0	87.7653
87.7653	DCA_se3_ag1_m_01 - phones	L	87.8553
87.8553	DCA_se3_ag1_m_01 - phones	IH0	87.8953
87.8553	DCA_se3_ag1_m_01 - words	if	87.9953
87.8953	DCA_se3_ag1_m_01 - phones	F	87.9953
87.9953	DCA_se3_ag1_m_01 - phones	DH	88.0453
87.9953	DCA_se3_ag1_m_01 - words	they	88.1353
88.0453	DCA_se3_ag1_m_01 - phones	EY1	88.1353
88.1353	DCA_se3_ag1_m_01 - phones	G	88.2053
88.1353	DCA_se3_ag1_m_01 - words	get	88.4153
88.2053	DCA_se3_ag1_m_01 - phones	IH1	88.2853
88.2853	DCA_se3_ag1_m_01 - phones	T	88.4153
88.7210	DCA_se3_ag1_m_01 - phones	AW1	88.9910
88.7210	DCA_se3_ag1_m_01 - words	out	89.0710
88.9910	DCA_se3_ag1_m_01 - phones	T	89.0710
89.0710	DCA_se3_ag1_m_01 - phones	sp	89.1310
89.1310	DCA_se3_ag1_m_01 - phones	AH0	89.2210
89.1310	DCA_se3_ag1_m_01 - words	and	89.4110
89.2210	DCA_se3_ag1_m_01 - phones	N	89.3510
89.3510	DCA_se3_ag1_m_01 - phones	D	89.4110
89.4110	DCA_se3_ag1_m_01 - phones	L	89.4710
89.4110	DCA_se3_ag1_m_01 - words	last	89.6810
89.4710	DCA_se3_ag1_m_01 - phones	AE1	89.5910
89.5910	DCA_se3_ag1_m_01 - phones	S	89.6810
89.6810	DCA_se3_ag1_m_01 - phones	P	89.7510
89.6810	DCA_se3_ag1_m_01 - words	person	90.2010
89.7510	DCA_se3_ag1_m_01 - phones	ER1	89.8010
89.8010	DCA_se3_ag1_m_01 - phones	S	89.9110
89.9110	DCA_se3_ag1_m_01 - phones	AH0	89.9610
89.9610	DCA_se3_ag1_m_01 - phones	N	90.2010
90.2010	DCA_se3_ag1_m_01 - phones	IH0	90.2710
90.2010	DCA_se3_ag1_m_01 - words	is	90.4410
90.2710	DCA_se3_ag1_m_01 - phones	Z	90.4410
90.5058	DCA_se3_ag1_m_01 - phones	sil	90.5658
90.5658	DCA_se3_ag1_m_01 - phones	DH	90.6058
90.5658	DCA_se3_ag1_m_01 - words	the	90.7058
90.6058	DCA_se3_ag1_m_01 - phones	AH0	90.7058
90.7058	DCA_se3_ag1_m_01 - phones	W	90.7858
90.7058	DCA_se3_ag1_m_01 - words	winner	91.0958
90.7858	DCA_se3_ag1_m_01 - phones	IH1	90.8558
90.8558	DCA_se3_ag1_m_01 - phones	N	90.9658
90.9658	DCA_se3_ag1_m_01 - phones	ER0	91.0958
91.0958	DCA_se3_ag1_m_01 - phones	sp	91.1358
91.1358	DCA_se3_ag1_m_01 - words	i	91.2658
91.1358	DCA_se3_ag1_m_01 - phones	AY1	91.2658
91.2658	DCA_se3_ag1_m_01 - phones	sp	91.2958
91.2958	DCA_se3_ag1_m_01 - phones	G	91.3858
91.2958	DCA_se3_ag1_m_01 - words	guess	91.7558
91.3858	DCA_se3_ag1_m_01 - phones	EH1	91.5258
91.5258	DCA_se3_ag1_m_01 - phones	S	91.7558
91.7648	DCA_int_01 - phones	M	91.8948
91.7648	DCA_int_01 - words	mm-hm	92.1948
91.8948	DCA_int_01 - phones	HH	91.9848
91.9848	DCA_int_01 - phones	M	92.1948
92.1948	DCA_int_01 - phones	sp	92.2448
92.2448	DCA_int_01 - phones	W	92.3048
92.2448	DCA_int_01 - words	well	92.4248
92.3048	DCA_int_01 - phones	EH1	92.3348
92.3348	DCA_int_01 - phones	L	92.4248
92.4248	DCA_int_01 - phones	P	92.4848
92.4248	DCA_int_01 - words	pretend	92.8548
92.4848	DCA_int_01 - phones	R	92.5148
92.5148	DCA_int_01 - phones	IY0	92.5948
92.5948	DCA_int_01 - phones	T	92.6648
92.6648	DCA_int_01 - phones	EH1	92.7348
92.7348	DCA_int_01 - phones	N	92.8148
92.8148	DCA_int_01 - phones	D	92.8548
92.8548	DCA_int_01 - phones	AY1	92.9648
92.8548	DCA_int_01 - words	i'm	93.0548
92.9648	DCA_int_01 - phones	M	93.0548
93.0548	DCA_int_01 - phones	AH0	93.1348
93.0548	DCA_int_01 - words	a	93.1348
93.1348	DCA_int_01 - phones	sp	93.3348
93.3348	DCA_int_01 - phones	F	93.3848
93.3348	DCA_int_01 - words	foreigner	93.7848
93.3848	DCA_int_01 - phones	AO1	93.5048
93.5048	DCA_int_01 - phones	R	93.5848
93.5848	DCA_int_01 - phones	AH0	93.6448
93.6448	DCA_int_01 - phones	N	93.7248
93.7248	DCA_int_01 - phones	ER0	93.7848
93.7848	DCA_int_01 - phones	sp	93.8148
93.8148	DCA_int_01 - phones	ER0	93.8648
93.8148	DCA_int_01 - words	or	93.8648
93.8648	DCA_int_01 - phones	sp	93.9148
93.9148	DCA_int_01 - phones	S	94.0248
93.9148	DCA_int_01 - words	something	94.2148
94.0248	DCA_int_01 - phones	AH1	94.0648
94.0648	DCA_int_01 - phones	M	94.0948
94.0948	DCA_int_01 - phones	TH	94.1448
94.1448	DCA_int_01 - phones	IH0	94.1748
94.1748	DCA_int_01 - phones	NG	94.2148
94.2148	DCA_int_01 - phones	sp	94.2448
94.2448	DCA_int_01 - phones	AH0	94.2848
94.2448	DCA_int_01 - words	and	94.3448
94.2848	DCA_int_01 - phones	N	94.3448
94.3448	DCA_int_01 - words	i	94.4248
94.3448	DCA_int_01 - phones	AY1	94.4248
94.4248	DCA_int_01 - phones	sp	94.4548
94.4548	DCA_int_01 - phones	N	94.5248
94.4548	DCA_int_01 - words	never	94.7548
94.5248	DCA_int_01 - phones	EH1	94.5948
94.5948	DCA_int_01 - phones	V	94.6648
94.6648	DCA_int_01 - phones	ER0	94.7548
94.7548	DCA_int_01 - phones	HH	94.8148
94.7548	DCA_int_01 - words	heard	94.9648
94.8148	DCA_int_01 - phones	ER1	94.9348
94.9348	DCA_int_01 - phones	D	94.9648
94.9648	DCA_int_01 - phones	AH0	94.9948
94.9648	DCA_int_01 - words	of	95.0248
94.9948	DCA_int_01 - phones	V	95.0248
95.0248	DCA_int_01 - phones	sp	95.0648
95.0648	DCA_int_01 - phones	D	95.1348
95.0648	DCA_int_01 - words	dodgeball	95.7148
95.1348	DCA_int_01 - phones	AA1	95.3048
95.3048	DCA_int_01 - phones	JH	95.4448
95.4448	DCA_int_01 - phones	B	95.4848
95.4848	DCA_int_01 - phones	AO2	95.5448
95.5448	DCA_int_01 - phones	L	95.7148
95.7148	DCA_int_01 - phones	sp	95.9248
95.9248	DCA_int_01 - phones	B	95.9648
95.9248	DCA_int_01 - words	before	96.0948
95.9648	DCA_int_01 - phones	IY2	95.9948
95.9948	DCA_int_01 - phones	F	96.0248
96.0248	DCA_int_01 - phones	AO1	96.0548
96.0548	DCA_int_01 - phones	R	96.0948
96.0948	DCA_int_01 - phones	sp	96.1848
96.1848	DCA_int_01 - phones	S	96.2248
96.1848	DCA_int_01 - words	so	96.2548
96.2248	DCA_int_01 - phones	OW1	96.2548
96.2548	DCA_int_01 - phones	sp	96.3348
96.3348	DCA_int_01 - phones	T	96.4048
96.3348	DCA_int_01 - words	tell	96.5548
96.4048	DCA_int_01 - phones	EH1	96.4748
96.4748	DCA_int_01 - phones	L	96.5548
96.5548	DCA_int_01 - phones	M	96.6548
96.5548	DCA_int_01 - words	me	96.7048
96.6548	DCA_int_01 - phones	IY1	96.7048
96.7048	DCA_int_01 - phones	IH0	96.7748
96.7048	DCA_int_01 - words	exactly	97.2048
96.7748	DCA_int_01 - phones	G	96.8048
96.8048	DCA_int_01 - phones	Z	96.9148
96.9148	DCA_int_01 - phones	AE1	97.0048
97.0048	DCA_int_01 - phones	K	97.0748
97.0748	DCA_int_01 - phones	T	97.1048
97.1048	DCA_int_01 - phones	L	97.1748
97.1748	DCA_int_01 - phones	IY0	97.2048
97.2048	DCA_int_01 - phones	sp	97.2948
98.0399	DCA_int_01 - phones	F	98.0699
98.0399	DCA_int_01 - words	from	98.1699
98.0699	DCA_int_01 - phones	ER0	98.0999
98.0999	DCA_int_01 - phones	M	98.1699
98.1699	DCA_int_01 - phones	DH	98.2399
98.1699	DCA_int_01 - words	the	98.2799
98.2399	DCA_int_01 - phones	AH0	98.2799
98.2799	DCA_int_01 - phones	B	98.3099
98.2799	DCA_int_01 - words	beginning	98.7299
98.3099	DCA_int_01 - phones	IH0	98.4099
98.4099	DCA_int_01 - phones	G	98.4699
98.4699	DCA_int_01 - phones	IH1	98.5399
98.5399	DCA_int_01 - phones	N	98.5799
98.5799	DCA_int_01 - phones	IH0	98.6199
98.6199	DCA_int_01 - phones	NG	98.7299
98.7299	DCA_int_01 - phones	EH1	98.8099
98.7299	DCA_int_01 - words	everything	99.3399
98.8099	DCA_int_01 - phones	V	98.8799
98.8799	DCA_int_01 - phones	R	98.9399
98.9399	DCA_int_01 - phones	IY0	99.0299
99.0299	DCA_int_01 - phones	TH	99.1199
99.1199	DCA_int_01 - phones	IH2	99.1699
99.1699	DCA_int_01 - phones	NG	99.3399
99.3399	DCA_int_01 - phones	Y	99.3699
99.3399	DCA_int_01 - words	you	99.4499
99.3699	DCA_int_01 - phones	UW1	99.4499
99.4499	DCA_int_01 - phones	sp	99.4799
99.4799	DCA_int_01 - phones	D	99.5099
99.4799	DCA_int_01 - words	do	99.6799
99.5099	DCA_int_01 - phones	UW1	99.6799
99.6799	DCA_int_01 - phones	sp	99.7999
101.1127	DCA_se3_ag1_m_01 - phones	sil	101.1627
101.1627	DCA_se3_ag1_m_01 - phones	W	101.2327
101.1627	DCA_se3_ag1_m_01 - words	well	101.5327
101.2327	DCA_se3_ag1_m_01 - phones	EH1	101.3927
101.3927	DCA_se3_ag1_m_01 - phones	L	101.5327
101.6303	DCA_se3_ag1_m_01 - phones	sil	101.6803
101.6803	DCA_se3_ag1_m_01 - phones	T	101.7603
101.6803	DCA_se3_ag1_m_01 - words	to	101.7903
101.7603	DCA_se3_ag1_m_01 - phones	AH0	101.7903
101.7903	DCA_se3_ag1_m_01 - phones	sp	101.8203
101.8203	DCA_se3_ag1_m_01 - phones	B	101.8803
101.8203	DCA_se3_ag1_m_01 - words	begin	102.2803
101.8803	DCA_se3_ag1_m_01 - phones	IH0	101.9503
101.9503	DCA_se3_ag1_m_01 - phones	G	102.0303
102.0303	DCA_se3_ag1_m_01 - phones	IH1	102.1603
102.1603	DCA_se3_ag1_m_01 - phones	N	102.2803
102.2803	DCA_se3_ag1_m_01 - phones	W	102.3503
102.2803	DCA_se3_ag1_m_01 - words	with	102.6303
102.3503	DCA_se3_ag1_m_01 - phones	IH1	102.4703
102.4703	DCA_se3_ag1_m_01 - phones	TH	102.6303
102.6303	DCA_se3_ag1_m_01 - phones	sp	102.6703
103.5969	DCA_se3_ag1_m_01 - phones	Y	103.6369
103.5969	DCA_se3_ag1_m_01 - words	you	103.6669
103.6369	DCA_se3_ag1_m_01 - phones	UW1	103.6669
103.6669	DCA_se3_ag1_m_01 - phones	HH	103.7569
103.6669	DCA_se3_ag1_m_01 - words	have	103.9569
103.7569	DCA_se3_ag1_m_01 - phones	AE1	103.8769
103.8769	DCA_se3_ag1_m_01 - phones	V	103.9569
103.9569	DCA_se3_ag1_m_01 - words	a	104.0569
103.9569	DCA_se3_ag1_m_01 - phones	AH0	104.0569
104.0569	DCA_se3_ag1_m_01 - phones	B	104.1669
104.0569	DCA_se3_ag1_m_01 - words	ball	104.4969
104.1669	DCA_se3_ag1_m_01 - phones	AO1	104.4169
104.4169	DCA_se3_ag1_m_01 - phones	L	104.4969
104.6460	DCA_se3_ag1_m_01 - phones	Y	104.7160
104.6460	DCA_se3_ag1_m_01 - words	you	104.7660
104.7160	DCA_se3_ag1_m_01 - phones	UW1	104.7660
104.7660	DCA_se3_ag1_m_01 - phones	N	104.8160
104.7660	DCA_se3_ag1_m_01 - words	know	104.9260
104.8160	DCA_se3_ag1_m_01 - phones	OW1	104.9260
104.9260	DCA_se3_ag1_m_01 - words	a	104.9960
104.9260	DCA_se3_ag1_m_01 - phones	AH0	104.9960
104.9960	DCA_se3_ag1_m_01 - phones	R	105.0660
104.9960	DCA_se3_ag1_m_01 - words	round	105.3160
105.0660	DCA_se3_ag1_m_01 - phones	AW1	105.2260
105.2260	DCA_se3_ag1_m_01 - phones	N	105.2760
105.2760	DCA_se3_ag1_m_01 - phones	D	105.3160
105.3160	DCA_se3_ag1_m_01 - phones	B	105.3660
105.3160	DCA_se3_ag1_m_01 - words	ball	105.7060
105.3660	DCA_se3_ag1_m_01 - phones	AO1	105.5760
105.5760	DCA_se3_ag1_m_01 - phones	L	105.7060
105.7045	DCA_int_01 - phones	AH1	105.9945
105.7045	DCA_int_01 - words	uh-huh	106.1345
105.9945	DCA_int_01 - phones	HH	106.0345
106.0345	DCA_int_01 - phones	AH1	106.1345
106.7677	DCA_se3_ag1_m_01 - phones	AE1	107.0877
106.7677	DCA_se3_ag1_m_01 - words	and	107.1977
107.0877	DCA_se3_ag1_m_01 - phones	N	107.1377
107.1377	DCA_se3_ag1_m_01 - phones	D	107.1977
107.1977	DCA_se3_ag1_m_01 - phones	sp	107.8948
107.8948	DCA_se3_ag1_m_01 - words	<unk>	107.9748
107.8948	DCA_se3_ag1_m_01 - phones	spn	107.9748
107.9748	DCA_se3_ag1_m_01 - phones	sp	108.3597
108.3597	DCA_se3_ag1_m_01 - phones	Y	108.4397
108.3597	DCA_se3_ag1_m_01 - words	you	108.4897
108.4397	DCA_se3_ag1_m_01 - phones	UW1	108.4897
108.4897	DCA_se3_ag1_m_01 - phones	N	108.5497
108.4897	DCA_se3_ag1_m_01 - words	know	108.6397
108.5497	DCA_se3_ag1_m_01 - phones	OW1	108.6397
108.6397	DCA_se3_ag1_m_01 - phones	HH	108.6897
108.6397	DCA_se3_ag1_m_01 - words	how	108.7397
108.6897	DCA_se3_ag1_m_01 - phones	AW1	108.7397
108.7397	DCA_se3_ag1_m_01 - phones	T	108.8197
108.7397	DCA_se3_ag1_m_01 - words	to	108.8797
108.8197	DCA_se3_ag1_m_01 - phones	AH0	108.8797
108.8797	DCA_se3_ag1_m_01 - phones	TH	109.0397
108.8797	DCA_se3_ag1_m_01 - words	throw	109.2097
109.0397	DCA_se3_ag1_m_01 - phones	R	109.0897
109.0897	DCA_se3_ag1_m_01 - phones	OW1	109.2097
109.2097	DCA_se3_ag1_m_01 - phones	DH	109.2497
109.2097	DCA_se3_ag1_m_01 - words	the	109.2997
109.2497	DCA_se3_ag1_m_01 - phones	AH0	109.2997
109.2997	DCA_se3_ag1_m_01 - phones	B	109.3597
109.2997	DCA_se3_ag1_m_01 - words	ball	109.7497
109.3597	DCA_se3_ag1_m_01 - phones	AO1	109.5497
109.5497	DCA_se3_ag1_m_01 - phones	L	109.7497
109.9000	DCA_int_01 - phones	M	109.9300
109.9000	DCA_int_01 - words	mm-hm	110.2300
109.9300	DCA_int_01 - phones	HH	109.9900
109.9900	DCA_int_01 - phones	M	110.2300
110.2300	DCA_int_01 - phones	sp	110.2600
111.0517	DCA_se3_ag1_m_01 - phones	sil	111.0817
111.0817	DCA_se3_ag1_m_01 - phones	S	111.2417
111.0817	DCA_se3_ag1_m_01 - words	so	111.4617
111.2417	DCA_se3_ag1_m_01 - phones	OW1	111.4617
111.4617	DCA_se3_ag1_m_01 - phones	sp	111.9590
111.9590	DCA_se3_ag1_m_01 - words	<unk>	112.0190
111.9590	DCA_se3_ag1_m_01 - phones	spn	112.0190
112.0190	DCA_se3_ag1_m_01 - phones	sp	112.3441
112.3441	DCA_se3_ag1_m_01 - phones	Y	112.3941
112.3441	DCA_se3_ag1_m_01 - words	you	112.4741
112.3941	DCA_se3_ag1_m_01 - phones	UW1	112.4741
112.4741	DCA_se3_ag1_m_01 - phones	M	112.5441
112.4741	DCA_se3_ag1_m_01 - words	might	112.7041
112.5441	DCA_se3_ag1_m_01 - phones	AY1	112.6741
112.6741	DCA_se3_ag1_m_01 - phones	T	112.7041
112.7041	DCA_se3_ag1_m_01 - phones	HH	112.7541
112.7041	DCA_se3_ag1_m_01 - words	have	113.0341
112.7541	DCA_se3_ag1_m_01 - phones	AE1	112.8941
112.8941	DCA_se3_ag1_m_01 - phones	V	113.0341
113.0341	DCA_se3_ag1_m_01 - phones	T	113.1441
113.0341	DCA_se3_ag1_m_01 - words	two	113.2841
113.1441	DCA_se3_ag1_m_01 - phones	UW1	113.2841
113.2841	DCA_se3_ag1_m_01 - phones	P	113.3741
113.2841	DCA_se3_ag1_m_01 - words	people	113.8041
113.3741	DCA_se3_ag1_m_01 - phones	IY1	113.5241
113.5241	DCA_se3_ag1_m_01 - phones	P	113.6041
113.6041	DCA_se3_ag1_m_01 - phones	AH0	113.6441
113.6441	DCA_se3_ag1_m_01 - phones	L	113.8041
113.8041	DCA_se3_ag1_m_01 - phones	sp	114.1394
114.1394	DCA_se3_ag1_m_01 - phones	S	114.2394
114.1394	DCA_se3_ag1_m_01 - words	standing	114.6694
114.2394	DCA_se3_ag1_m_01 - phones	T	114.3294
114.3294	DCA_se3_ag1_m_01 - phones	AE1	114.4594
114.4594	DCA_se3_ag1_m_01 - phones	N	114.5194
114.5194	DCA_se3_ag1_m_01 - phones	D	114.5494
114.5494	DCA_se3_ag1_m_01 - phones	IH0	114.5894
114.5894	DCA_se3_ag1_m_01 - phones	NG	114.6694
114.6694	DCA_se3_ag1_m_01 - phones	AE1	114.7794
114.6694	DCA_se3_ag1_m_01 - words	at	114.8594
114.7794	DCA_se3_ag1_m_01 - phones	T	114.8594
115.0187	DCA_se3_ag1_m_01 - phones	sil	115.0687
115.0687	DCA_se3_ag1_m_01 - phones	AA1	115.2287
115.0687	DCA_se3_ag1_m_01 - words	opposites	115.6887
115.2287	DCA_se3_ag1_m_01 - phones	P	115.2987
115.2987	DCA_se3_ag1_m_01 - phones	AH0	115.3287
115.3287	DCA_se3_ag1_m_01 - phones	Z	115.4987
115.4987	DCA_se3_ag1_m_01 - phones	AH0	115.5487
115.5487	DCA_se3_ag1_m_01 - phones	T	115.5887
115.5887	DCA_se3_ag1_m_01 - phones	S	115.6887
115.8767	DCA_se3_ag1_m_01 - phones	P	116.0067
115.8767	DCA_se3_ag1_m_01 - words	positions	116.6967
116.0067	DCA_se3_ag1_m_01 - phones	AH0	116.0667
116.0667	DCA_se3_ag1_m_01 - phones	Z	116.1667
116.1667	DCA_se3_ag1_m_01 - phones	IH1	116.2567
116.2567	DCA_se3_ag1_m_01 - phones	SH	116.3867
116.3867	DCA_se3_ag1_m_01 - phones	AH0	116.4267
116.4267	DCA_se3_ag1_m_01 - phones	N	116.5567
116.5567	DCA_se3_ag1_m_01 - phones	Z	116.6967
117.2382	DCA_se3_ag1_m_01 - phones	AH1	117.4082
117.2382	DCA_se3_ag1_m_01 - words	uh	117.4082
117.4082	DCA_se3_ag1_m_01 - phones	S	117.5682
117.4082	DCA_se3_ag1_m_01 - words	straight	117.8782
117.5682	DCA_se3_ag1_m_01 - phones	T	117.6582
117.6582	DCA_se3_ag1_m_01 - phones	R	117.7082
117.7082	DCA_se3_ag1_m_01 - phones	EY1	117.8382
117.8382	DCA_se3_ag1_m_01 - phones	T	117.8782
117.8782	DCA_se3_ag1_m_01 - phones	IH0	117.9082
117.8782	DCA_se3_ag1_m_01 - words	in	117.9482
117.9082	DCA_se3_ag1_m_01 - phones	N	117.9482
117.9482	DCA_se3_ag1_m_01 - phones	F	118.0482
117.9482	DCA_se3_ag1_m_01 - words	front	118.2182
118.0482	DCA_se3_ag1_m_01 - phones	R	118.0982
118.0982	DCA_se3_ag1_m_01 - phones	AH1	118.1482
118.1482	DCA_se3_ag1_m_01 - phones	N	118.1782
118.1782	DCA_se3_ag1_m_01 - phones	T	118.2182
118.2182	DCA_se3_ag1_m_01 - phones	AH0	118.2682
118.2182	DCA_se3_ag1_m_01 - words	of	118.3482
118.2682	DCA_se3_ag1_m_01 - phones	V	118.3482
118.3482	DCA_se3_ag1_m_01 - phones	IY1	118.4182
118.3482	DCA_se3_ag1_m_01 - words	each	118.5682
118.4182	DCA_se3_ag1_m_01 - phones	CH	118.5682
118.5682	DCA_se3_ag1_m_01 - phones	AH1	118.6782
118.5682	DCA_se3_ag1_m_01 - words	other	118.9382
118.6782	DCA_se3_ag1_m_01 - phones	DH	118.7582
118.7582	DCA_se3_ag1_m_01 - phones	ER0	118.9382
119.0941	DCA_int_01 - phones	M	119.1241
119.0941	DCA_int_01 - words	mm-hm	119.5341
119.1241	DCA_int_01 - phones	HH	119.1641
119.1641	DCA_int_01 - phones	M	119.5341
119.5341	DCA_int_01 - phones	sp	119.5641
119.7422	DCA_se3_ag1_m_01 - phones	sil	119.7722
119.7722	DCA_se3_ag1_m_01 - phones	AE1	120.0422
119.7722	DCA_se3_ag1_m_01 - words	and	120.1722
120.0422	DCA_se3_ag1_m_01 - phones	N	120.1322
120.1322	DCA_se3_ag1_m_01 - phones	D	120.1722
120.1722	DCA_se3_ag1_m_01 - phones	sp	120.2022
120.2022	DCA_se3_ag1_m_01 - words	a	120.3722
120.2022	DCA_se3_ag1_m_01 - phones	AH0	120.3722
120.3722	DCA_se3_ag1_m_01 - phones	F	120.4522
120.3722	DCA_se3_ag1_m_01 - words	few	120.6922
120.4522	DCA_se3_ag1_m_01 - phones	Y	120.5822
120.5822	DCA_se3_ag1_m_01 - phones	UW1	120.6922
120.6922	DCA_se3_ag1_m_01 - phones	P	120.7822
120.6922	DCA_se3_ag1_m_01 - words	people	121.2222
120.7822	DCA_se3_ag1_m_01 - phones	IY1	120.9122
120.9122	DCA_se3_ag1_m_01 - phones	P	120.9922
120.9922	DCA_se3_ag1_m_01 - phones	AH0	121.1022
121.1022	DCA_se3_ag1_m_01 - phones	L	121.2222
121.2222	DCA_se3_ag1_m_01 - phones	sp	121.2522
121.2522	DCA_se3_ag1_m_01 - phones	IH1	121.3522
121.2522	DCA_se3_ag1_m_01 - words	in	121.4422
121.3522	DCA_se3_ag1_m_01 - phones	N	121.4422
121.4422	DCA_se3_ag1_m_01 - phones	DH	121.4722
121.4422	DCA_se3_ag1_m_01 - words	the	121.5422
121.4722	DCA_se3_ag1_m_01 - phones	AH0	121.5422
121.5422	DCA_se3_ag1_m_01 - phones	S	121.6922
121.5422	DCA_se3_ag1_m_01 - words	center	121.8722
121.6922	DCA_se3_ag1_m_01 - phones	EH1	121.7822
121.7822	DCA_se3_ag1_m_01 - phones	N	121.8422
121.8422	DCA_se3_ag1_m_01 - phones	ER0	121.8722
121.8722	DCA_se3_ag1_m_01 - phones	AH0	121.9322
121.8722	DCA_se3_ag1_m_01 - words	of	121.9622
121.9322	DCA_se3_ag1_m_01 - phones	V	121.9622
121.9622	DCA_se3_ag1_m_01 - phones	DH	122.0222
121.9622	DCA_se3_ag1_m_01 - words	these	122.2122
122.0222	DCA_se3_ag1_m_01 - phones	IY1	122.1122
122.1122	DCA_se3_ag1_m_01 - phones	Z	122.2122
122.2122	DCA_se3_ag1_m_01 - phones	P	122.3022
122.2122	DCA_se3_ag1_m_01 - words	people	122.7122
122.3022	DCA_se3_ag1_m_01 - phones	IY1	122.4322
122.4322	DCA_se3_ag1_m_01 - phones	P	122.5022
122.5022	DCA_se3_ag1_m_01 - phones	AH0	122.5422
122.5422	DCA_se3_ag1_m_01 - phones	L	122.7122
123.0051	DCA_int_01 - phones	M	123.1851
123.0051	DCA_int_01 - words	mm-hm	123.4551
123.1851	DCA_int_01 - phones	HH	123.2751
123.2751	DCA_int_01 - phones	M	123.4551
123.4551	DCA_int_01 - phones	sp	131.9507
123.6719	DCA_se3_ag1_m_01 - phones	AE1	123.8119
123.6719	DCA_se3_ag1_m_01 - words	and	124.0119
123.8119	DCA_se3_ag1_m_01 - phones	N	123.9119
123.9119	DCA_se3_ag1_m_01 - phones	D	124.0119
124.0119	DCA_se3_ag1_m_01 - phones	sp	124.0719
124.0719	DCA_se3_ag1_m_01 - phones	HH	124.2019
124.0719	DCA_se3_ag1_m_01 - words	one	124.3619
124.2019	DCA_se3_ag1_m_01 - phones	W	124.2419
124.2419	DCA_se3_ag1_m_01 - phones	AH1	124.2919
124.2919	DCA_se3_ag1_m_01 - phones	N	124.3619
124.3619	DCA_se3_ag1_m_01 - phones	AH0	124.4019
124.3619	DCA_se3_ag1_m_01 - words	of	124.4319
124.4019	DCA_se3_ag1_m_01 - phones	V	124.4319
124.4319	DCA_se3_ag1_m_01 - phones	DH	124.4619
124.4319	DCA_se3_ag1_m_01 - words	the	124.5219
124.4619	DCA_se3_ag1_m_01 - phones	AH0	124.5219
124.5219	DCA_se3_ag1_m_01 - phones	P	124.6719
124.5219	DCA_se3_ag1_m_01 - words	person	125.0319
124.6719	DCA_se3_ag1_m_01 - phones	ER1	124.7319
124.7319	DCA_se3_ag1_m_01 - phones	S	124.8819
124.8819	DCA_se3_ag1_m_01 - phones	AH0	124.9419
124.9419	DCA_se3_ag1_m_01 - phones	N	125.0319
125.0319	DCA_se3_ag1_m_01 - phones	sp	125.1019
125.1019	DCA_se3_ag1_m_01 - phones	AA1	125.2419
125.1019	DCA_se3_ag1_m_01 - words	on	125.3219
125.2419	DCA_se3_ag1_m_01 - phones	N	125.3219
125.3219	DCA_se3_ag1_m_01 - phones	DH	125.3519
125.3219	DCA_se3_ag1_m_01 - words	the	125.4219
125.3519	DCA_se3_ag1_m_01 - phones	AH0	125.4219
125.4219	DCA_se3_ag1_m_01 - phones	S	125.5919
125.4219	DCA_se3_ag1_m_01 - words	side	125.8519
125.5919	DCA_se3_ag1_m_01 - phones	AY1	125.8019
125.8019	DCA_se3_ag1_m_01 - phones	D	125.8519
125.8519	DCA_se3_ag1_m_01 - phones	AH0	125.9019
125.8519	DCA_se3_ag1_m_01 - words	of	125.9319
125.9019	DCA_se3_ag1_m_01 - phones	V	125.9319
125.9319	DCA_se3_ag1_m_01 - phones	DH	125.9919
125.9319	DCA_se3_ag1_m_01 - words	these	126.1519
125.9919	DCA_se3_ag1_m_01 - phones	IY1	126.0419
126.0419	DCA_se3_ag1_m_01 - phones	Z	126.1519
126.1519	DCA_se3_ag1_m_01 - phones	P	126.2119
126.1519	DCA_se3_ag1_m_01 - words	people	126.6219
126.2119	DCA_se3_ag1_m_01 - phones	IY1	126.3319
126.3319	DCA_se3_ag1_m_01 - phones	P	126.4219
126.4219	DCA_se3_ag1_m_01 - phones	AH0	126.4719
126.4719	DCA_se3_ag1_m_01 - phones	L	126.6219
126.9348	DCA_se3_ag1_m_01 - phones	T	127.0648
126.9348	DCA_se3_ag1_m_01 - words	take	127.2948
127.0648	DCA_se3_ag1_m_01 - phones	EY1	127.1748
127.1748	DCA_se3_ag1_m_01 - phones	K	127.2948
127.2948	DCA_se3_ag1_m_01 - words	a	127.3548
127.2948	DCA_se3_ag1_m_01 - phones	AH0	127.3548
127.3548	DCA_se3_ag1_m_01 - phones	B	127.4248
127.3548	DCA_se3_ag1_m_01 - words	ball	127.8648
127.4248	DCA_se3_ag1_m_01 - phones	AO1	127.7448
127.7448	DCA_se3_ag1_m_01 - phones	L	127.8648
128.3430	DCA_se3_ag1_m_01 - phones	sil	128.4530
128.4530	DCA_se3_ag1_m_01 - phones	AH0	128.5030
128.4530	DCA_se3_ag1_m_01 - words	and	128.5830
128.5030	DCA_se3_ag1_m_01 - phones	N	128.5830
128.5830	DCA_se3_ag1_m_01 - phones	TH	128.6830
128.5830	DCA_se3_ag1_m_01 - words	throws	129.0130
128.6830	DCA_se3_ag1_m_01 - phones	R	128.7430
128.7430	DCA_se3_ag1_m_01 - phones	OW1	128.8830
128.8830	DCA_se3_ag1_m_01 - phones	Z	129.0130
129.0130	DCA_se3_ag1_m_01 - phones	IH1	129.0730
129.0130	DCA_se3_ag1_m_01 - words	it	129.1330
129.0730	DCA_se3_ag1_m_01 - phones	T	129.1330
129.1330	DCA_se3_ag1_m_01 - phones	sp	129.1630
129.1630	DCA_se3_ag1_m_01 - phones	AH0	129.2530
129.1630	DCA_se3_ag1_m_01 - words	and	129.3230
129.2530	DCA_se3_ag1_m_01 - phones	N	129.2930
129.2930	DCA_se3_ag1_m_01 - phones	D	129.3230
129.3230	DCA_se3_ag1_m_01 - phones	T	129.4530
129.3230	DCA_se3_ag1_m_01 - words	tries	129.7930
129.4530	DCA_se3_ag1_m_01 - phones	R	129.4930
129.4930	DCA_se3_ag1_m_01 - phones	AY1	129.6230
129.6230	DCA_se3_ag1_m_01 - phones	Z	129.7930
129.7930	DCA_se3_ag1_m_01 - phones	T	129.8530
129.7930	DCA_se3_ag1_m_01 - words	to	129.9230
129.8530	DCA_se3_ag1_m_01 - phones	IH0	129.9230
129.9230	DCA_se3_ag1_m_01 - phones	HH	130.0230
129.9230	DCA_se3_ag1_m_01 - words	hit	130.2030
130.0230	DCA_se3_ag1_m_01 - phones	IH1	130.0730
130.0730	DCA_se3_ag1_m_01 - phones	T	130.2030
130.2030	DCA_se3_ag1_m_01 - phones	sp	130.2330
130.2330	DCA_se3_ag1_m_01 - phones	HH	130.2730
130.2330	DCA_se3_ag1_m_01 - words	one	130.4230
130.2730	DCA_se3_ag1_m_01 - phones	W	130.3230
130.3230	DCA_se3_ag1_m_01 - phones	AH1	130.3830
130.3830	DCA_se3_ag1_m_01 - phones	N	130.4230
130.4230	DCA_se3_ag1_m_01 - phones	AH0	130.4530
130.4230	DCA_se3_ag1_m_01 - words	of	130.4830
130.4530	DCA_se3_ag1_m_01 - phones	V	130.4830
130.4830	DCA_se3_ag1_m_01 - phones	DH	130.5230
130.4830	DCA_se3_ag1_m_01 - words	the	130.5830
130.5230	DCA_se3_ag1_m_01 - phones	AH0	130.5830
130.5830	DCA_se3_ag1_m_01 - phones	P	130.7330
130.5830	DCA_se3_ag1_m_01 - words	persons	131.0830
130.7330	DCA_se3_ag1_m_01 - phones	ER1	130.8030
130.8030	DCA_se3_ag1_m_01 - phones	S	130.9330
130.9330	DCA_se3_ag1_m_01 - phones	AH0	130.9730
130.9730	DCA_se3_ag1_m_01 - phones	N	131.0530
131.0530	DCA_se3_ag1_m_01 - phones	Z	131.0830
131.0830	DCA_se3_ag1_m_01 - phones	IH0	131.1630
131.0830	DCA_se3_ag1_m_01 - words	in	131.2430
131.1630	DCA_se3_ag1_m_01 - phones	N	131.2430
131.2430	DCA_se3_ag1_m_01 - phones	DH	131.2730
131.2430	DCA_se3_ag1_m_01 - words	the	131.3030
131.2730	DCA_se3_ag1_m_01 - phones	AH0	131.3030
131.3030	DCA_se3_ag1_m_01 - phones	M	131.4030
131.3030	DCA_se3_ag1_m_01 - words	middle	131.7530
131.4030	DCA_se3_ag1_m_01 - phones	IH1	131.5130
131.5130	DCA_se3_ag1_m_01 - phones	D	131.6030
131.6030	DCA_se3_ag1_m_01 - phones	AH0	131.6730
131.6730	DCA_se3_ag1_m_01 - phones	L	131.7530
131.7530	DCA_se3_ag1_m_01 - phones	sp	131.7930
131.9507	DCA_int_01 - words	mm	132.3407
131.9507	DCA_int_01 - phones	M	132.3407
132.3857	DCA_se3_ag1_m_01 - phones	AE1	132.6657
132.3857	DCA_se3_ag1_m_01 - words	and	132.7857
132.6657	DCA_se3_ag1_m_01 - phones	N	132.7257
132.7257	DCA_se3_ag1_m_01 - phones	D	132.7857
132.7857	DCA_se3_ag1_m_01 - phones	sp	132.8257
132.8257	DCA_se3_ag1_m_01 - phones	G	132.9157
132.8257	DCA_se3_ag1_m_01 - words	get	133.0257
132.9157	DCA_se3_ag1_m_01 - phones	EH1	132.9757
132.9757	DCA_se3_ag1_m_01 - phones	T	133.0257
133.0257	DCA_se3_ag1_m_01 - phones	sp	133.0757
133.0757	DCA_se3_ag1_m_01 - phones	DH	133.1357
133.0757	DCA_se3_ag1_m_01 - words	them	133.2957
133.1357	DCA_se3_ag1_m_01 - phones	EH1	133.1857
133.1857	DCA_se3_ag1_m_01 - phones	M	133.2957
133.2957	DCA_se3_ag1_m_01 - phones	AW1	133.4957
133.2957	DCA_se3_ag1_m_01 - words	out	133.5657
133.4957	DCA_se3_ag1_m_01 - phones	T	133.5657
133.9093	DCA_se3_ag1_m_01 - phones	AE1	134.0293
133.9093	DCA_se3_ag1_m_01 - words	and	134.1193
134.0293	DCA_se3_ag1_m_01 - phones	N	134.0893
134.0893	DCA_se3_ag1_m_01 - phones	D	134.1193
134.1193	DCA_se3_ag1_m_01 - phones	DH	134.1793
134.1193	DCA_se3_ag1_m_01 - words	then	134.4493
134.1793	DCA_se3_ag1_m_01 - phones	EH1	134.3293
134.3293	DCA_se3_ag1_m_01 - phones	N	134.4493
134.4493	DCA_se3_ag1_m_01 - phones	sp	134.5493
134.6069	DCA_se3_ag1_m_01 - phones	DH	134.6469
134.6069	DCA_se3_ag1_m_01 - words	the	134.7169
134.6469	DCA_se3_ag1_m_01 - phones	AH0	134.7169
134.7169	DCA_se3_ag1_m_01 - phones	P	134.8769
134.7169	DCA_se3_ag1_m_01 - words	person	135.2069
134.8769	DCA_se3_ag1_m_01 - phones	ER1	134.9669
134.9669	DCA_se3_ag1_m_01 - phones	S	135.1169
135.1169	DCA_se3_ag1_m_01 - phones	AH0	135.1769
135.1769	DCA_se3_ag1_m_01 - phones	N	135.2069
135.2069	DCA_se3_ag1_m_01 - phones	DH	135.2569
135.2069	DCA_se3_ag1_m_01 - words	that	135.3669
135.2569	DCA_se3_ag1_m_01 - phones	AE1	135.3269
135.3269	DCA_se3_ag1_m_01 - phones	T	135.3669
135.3669	DCA_se3_ag1_m_01 - phones	HH	135.5269
135.3669	DCA_se3_ag1_m_01 - words	hits	135.9769
135.5269	DCA_se3_ag1_m_01 - phones	IH1	135.6469
135.6469	DCA_se3_ag1_m_01 - phones	T	135.7869
135.7869	DCA_se3_ag1_m_01 - phones	S	135.9769
136.7490	DCA_se3_ag1_m_01 - phones	DH	136.8390
136.7490	DCA_se3_ag1_m_01 - words	the	136.8890
136.8390	DCA_se3_ag1_m_01 - phones	AH0	136.8890
136.8890	DCA_se3_ag1_m_01 - phones	P	137.0190
136.8890	DCA_se3_ag1_m_01 - words	person	137.2890
137.0190	DCA_se3_ag1_m_01 - phones	ER1	137.0790
137.0790	DCA_se3_ag1_m_01 - phones	S	137.2090
137.2090	DCA_se3_ag1_m_01 - phones	AH0	137.2390
137.2390	DCA_se3_ag1_m_01 - phones	N	137.2890
137.2890	DCA_se3_ag1_m_01 - phones	IH0	137.3490
137.2890	DCA_se3_ag1_m_01 - words	in	137.4090
137.3490	DCA_se3_ag1_m_01 - phones	N	137.4090
137.4090	DCA_se3_ag1_m_01 - phones	DH	137.4490
137.4090	DCA_se3_ag1_m_01 - words	the	137.4790
137.4490	DCA_se3_ag1_m_01 - phones	AH0	137.4790
137.4790	DCA_se3_ag1_m_01 - phones	M	137.5490
137.4790	DCA_se3_ag1_m_01 - words	middle	137.7990
137.5490	DCA_se3_ag1_m_01 - phones	IH1	137.6290
137.6290	DCA_se3_ag1_m_01 - phones	D	137.6790
137.6790	DCA_se3_ag1_m_01 - phones	AH0	137.7390
137.7390	DCA_se3_ag1_m_01 - phones	L	137.7990
137.7990	DCA_se3_ag1_m_01 - phones	sp	137.8290
137.8290	DCA_se3_ag1_m_01 - phones	G	137.8990
137.8290	DCA_se3_ag1_m_01 - words	gets	138.1090
137.8990	DCA_se3_ag1_m_01 - phones	IH1	137.9690
137.9690	DCA_se3_ag1_m_01 - phones	T	138.0790
138.0790	DCA_se3_ag1_m_01 - phones	S	138.1090
138.1090	DCA_se3_ag1_m_01 - phones	T	138.1790
138.1090	DCA_se3_ag1_m_01 - words	to	138.2490
138.1790	DCA_se3_ag1_m_01 - phones	UW1	138.2490
138.2490	DCA_se3_ag1_m_01 - phones	G	138.2990
138.2490	DCA_se3_ag1_m_01 - words	go	138.5290
138.2990	DCA_se3_ag1_m_01 - phones	OW1	138.5290
138.5290	DCA_se3_ag1_m_01 - phones	IH1	138.5690
138.5290	DCA_se3_ag1_m_01 - words	into	138.7690
138.5690	DCA_se3_ag1_m_01 - phones	N	138.6490
138.6490	DCA_se3_ag1_m_01 - phones	T	138.7390
138.7390	DCA_se3_ag1_m_01 - phones	UW0	138.7690
138.7690	DCA_se3_ag1_m_01 - phones	DH	138.8190
138.7690	DCA_se3_ag1_m_01 - words	the	138.8790
138.8190	DCA_se3_ag1_m_01 - phones	AH0	138.8790
138.8790	DCA_se3_ag1_m_01 - phones	M	138.9590
138.8790	DCA_se3_ag1_m_01 - words	middle	139.2190
138.9590	DCA_se3_ag1_m_01 - phones	IH1	139.0390
139.0390	DCA_se3_ag1_m_01 - phones	D	139.0790
139.0790	DCA_se3_ag1_m_01 - phones	AH0	139.1290
139.1290	DCA_se3_ag1_m_01 - phones	L	139.2190
139.2190	DCA_se3_ag1_m_01 - phones	AH0	139.2490
139.2190	DCA_se3_ag1_m_01 - words	and	139.3290
139.2490	DCA_se3_ag1_m_01 - phones	N	139.3290
139.3290	DCA_se3_ag1_m_01 - phones	DH	139.3790
139.3290	DCA_se3_ag1_m_01 - words	that	139.5190
139.3790	DCA_se3_ag1_m_01 - phones	AE1	139.4690
139.4690	DCA_se3_ag1_m_01 - phones	T	139.5190
139.5190	DCA_se3_ag1_m_01 - phones	P	139.6390
139.5190	DCA_se3_ag1_m_01 - words	person	140.0090
139.6390	DCA_se3_ag1_m_01 - phones	ER1	139.7390
139.7390	DCA_se3_ag1_m_01 - phones	S	139.8590
139.8590	DCA_se3_ag1_m_01 - phones	AH0	139.9290
139.9290	DCA_se3_ag1_m_01 - phones	N	140.0090
140.0090	DCA_se3_ag1_m_01 - phones	G	140.0790
140.0090	DCA_se3_ag1_m_01 - words	goes	140.5690
140.0790	DCA_se3_ag1_m_01 - phones	OW1	140.3590
140.3590	DCA_se3_ag1_m_01 - phones	Z	140.5690
141.0890	DCA_se3_ag1_m_01 - phones	AE1	141.2390
141.0890	DCA_se3_ag1_m_01 - words	and	141.3190
141.2390	DCA_se3_ag1_m_01 - phones	N	141.2890
141.2890	DCA_se3_ag1_m_01 - phones	D	141.3190
141.3190	DCA_se3_ag1_m_01 - phones	T	141.4190
141.3190	DCA_se3_ag1_m_01 - words	takes	141.6890
141.4190	DCA_se3_ag1_m_01 - phones	EY1	141.5390
141.5390	DCA_se3_ag1_m_01 - phones	K	141.6590
141.6590	DCA_se3_ag1_m_01 - phones	S	141.6890
141.6890	DCA_se3_ag1_m_01 - phones	HH	141.7290
141.6890	DCA_se3_ag1_m_01 - words	his	141.9590
141.7290	DCA_se3_ag1_m_01 - phones	IH0	141.7990
141.7990	DCA_se3_ag1_m_01 - phones	Z	141.9590
141.9590	DCA_se3_ag1_m_01 - phones	T	142.0690
141.9590	DCA_se3_ag1_m_01 - words	turn	142.3190
142.0690	DCA_se3_ag1_m_01 - phones	ER1	142.2590
142.2590	DCA_se3_ag1_m_01 - phones	N	142.3190
142.3190	DCA_se3_ag1_m_01 - phones	IH1	142.4090
142.3190	DCA_se3_ag1_m_01 - words	in	142.5290
142.4090	DCA_se3_ag1_m_01 - phones	N	142.5290
142.5290	DCA_se3_ag1_m_01 - phones	TH	142.6090
142.5290	DCA_se3_ag1_m_01 - words	throwing	142.8990
142.6090	DCA_se3_ag1_m_01 - phones	R	142.6490
142.6490	DCA_se3_ag1_m_01 - phones	OW1	142.7390
142.7390	DCA_se3_ag1_m_01 - phones	IH0	142.8190
142.8190	DCA_se3_ag1_m_01 - phones	NG	142.8990
142.8990	DCA_se3_ag1_m_01 - phones	DH	142.9290
142.8990	DCA_se3_ag1_m_01 - words	the	142.9790
142.9290	DCA_se3_ag1_m_01 - phones	AH0	142.9790
142.9790	DCA_se3_ag1_m_01 - phones	B	143.0490
142.9790	DCA_se3_ag1_m_01 - words	ball	143.2690
143.0490	DCA_se3_ag1_m_01 - phones	AO1	143.2290
143.2290	DCA_se3_ag1_m_01 - phones	L	143.2690
143.2690	DCA_se3_ag1_m_01 - phones	AH0	143.2990
143.2690	DCA_se3_ag1_m_01 - words	and	143.3290
143.2990	DCA_se3_ag1_m_01 - phones	N	143.3290
143.3290	DCA_se3_ag1_m_01 - phones	T	143.4390
143.3290	DCA_se3_ag1_m_01 - words	trying	143.6490
143.4390	DCA_se3_ag1_m_01 - phones	R	143.4790
143.4790	DCA_se3_ag1_m_01 - phones	AY1	143.6090
143.6090	DCA_se3_ag1_m_01 - phones	NG	143.6490
143.6490	DCA_se3_ag1_m_01 - phones	T	143.6790
143.6490	DCA_se3_ag1_m_01 - words	to	143.7290
143.6790	DCA_se3_ag1_m_01 - phones	IH0	143.7290
143.7290	DCA_se3_ag1_m_01 - phones	G	143.7990
143.7290	DCA_se3_ag1_m_01 - words	get	143.8590
143.7990	DCA_se3_ag1_m_01 - phones	IH1	143.8290
143.8290	DCA_se3_ag1_m_01 - phones	T	143.8590
143.8590	DCA_se3_ag1_m_01 - phones	sp	143.8890
143.8890	DCA_se3_ag1_m_01 - phones	S	144.0190
143.8890	DCA_se3_ag1_m_01 - words	someone	144.3090
144.0190	DCA_se3_ag1_m_01 - phones	AH1	144.0890
144.0890	DCA_se3_ag1_m_01 - phones	M	144.1490
144.1490	DCA_se3_ag1_m_01 - phones	W	144.1990
144.1990	DCA_se3_ag1_m_01 - phones	AH2	144.2390
144.2390	DCA_se3_ag1_m_01 - phones	N	144.3090
144.3090	DCA_se3_ag1_m_01 - phones	AW1	144.4790
144.3090	DCA_se3_ag1_m_01 - words	out	144.5390
144.4790	DCA_se3_ag1_m_01 - phones	T	144.5390
145.2192	DCA_int_01 - phones	sil	145.2792
145.2792	DCA_int_01 - phones	AY1	145.4492
145.2792	DCA_int_01 - words	i	145.4492
145.4492	DCA_int_01 - phones	sp	145.5292
145.5292	DCA_int_01 - phones	S	145.6892
145.5292	DCA_int_01 - words	see	145.7792
145.6892	DCA_int_01 - phones	IY1	145.7792
145.7792	DCA_int_01 - phones	sp	145.8592
147.2569	DCA_int_01 - phones	D	147.2969
147.2569	DCA_int_01 - words	do	147.3269
147.2969	DCA_int_01 - phones	UW1	147.3269
147.3269	DCA_int_01 - phones	Y	147.3569
147.3269	DCA_int_01 - words	you	147.3869
147.3569	DCA_int_01 - phones	UW1	147.3869
147.3869	DCA_int_01 - phones	EH1	147.4169
147.3869	DCA_int_01 - words	ever	147.5669
147.4169	DCA_int_01 - phones	V	147.4669
147.4669	DCA_int_01 - phones	ER0	147.5669
147.5669	DCA_int_01 - phones	P	147.6269
147.5669	DCA_int_01 - words	play	147.8069
147.6269	DCA_int_01 - phones	L	147.7169
147.7169	DCA_int_01 - phones	EY1	147.8069
147.8069	DCA_int_01 - phones	AH0	147.9369
147.8069	DCA_int_01 - words	a	147.9369
147.9369	DCA_int_01 - phones	G	147.9869
147.9369	DCA_int_01 - words	game	148.2769
147.9869	DCA_int_01 - phones	EY1	148.0469
148.0469	DCA_int_01 - phones	M	148.2769
148.2769	DCA_int_01 - phones	sp	148.3069
148.3069	DCA_int_01 - phones	W	148.3969
148.3069	DCA_int_01 - words	where	148.5169
148.3969	DCA_int_01 - phones	EH1	148.4269
148.4269	DCA_int_01 - phones	R	148.5169
148.5169	DCA_int_01 - phones	W	148.6269
148.5169	DCA_int_01 - words	one	148.8169
148.6269	DCA_int_01 - phones	AH1	148.6869
148.6869	DCA_int_01 - phones	N	148.8169
148.8169	DCA_int_01 - phones	sp	148.9169
148.9169	DCA_int_01 - phones	K	148.9669
148.9169	DCA_int_01 - words	kid	149.0669
148.9669	DCA_int_01 - phones	IH1	149.0169
149.0169	DCA_int_01 - phones	D	149.0669
149.0669	DCA_int_01 - phones	HH	149.1969
149.0669	DCA_int_01 - words	has	149.2669
149.1969	DCA_int_01 - phones	AH0	149.2369
149.2369	DCA_int_01 - phones	Z	149.2669
149.2669	DCA_int_01 - phones	sp	149.2969
149.2969	DCA_int_01 - phones	T	149.3369
149.2969	DCA_int_01 - words	to	149.3769
149.3369	DCA_int_01 - phones	AH0	149.3769
149.3769	DCA_int_01 - phones	sp	149.4169
149.4169	DCA_int_01 - phones	CH	149.5369
149.4169	DCA_int_01 - words	chase	149.7669
149.5369	DCA_int_01 - phones	EY1	149.6769
149.6769	DCA_int_01 - phones	S	149.7669
149.7669	DCA_int_01 - phones	EH1	149.8269
149.7669	DCA_int_01 - words	everybody	150.2669
149.8269	DCA_int_01 - phones	V	149.8569
149.8569	DCA_int_01 - phones	R	149.9169
149.9169	DCA_int_01 - phones	IY0	149.9969
149.9969	DCA_int_01 - phones	B	150.0569
150.0569	DCA_int_01 - phones	AA2	150.0869
150.0869	DCA_int_01 - phones	D	150.1869
150.1869	DCA_int_01 - phones	IY0	150.2669
150.2669	DCA_int_01 - phones	EH1	150.3269
150.2669	DCA_int_01 - words	else	150.5769
150.3269	DCA_int_01 - phones	L	150.4969
150.4969	DCA_int_01 - phones	S	150.5769
150.5769	DCA_int_01 - phones	sp	150.6069
151.4057	DCA_se3_ag1_m_01 - phones	sil	151.4657
151.4657	DCA_se3_ag1_m_01 - phones	Y	151.5357
151.4657	DCA_se3_ag1_m_01 - words	yes	151.9057
151.5357	DCA_se3_ag1_m_01 - phones	EH1	151.6657
151.6657	DCA_se3_ag1_m_01 - phones	S	151.9057
152.3057	DCA_int_01 - phones	W	152.3657
152.3057	DCA_int_01 - words	what	152.4257
152.3657	DCA_int_01 - phones	AH1	152.3957
152.3957	DCA_int_01 - phones	T	152.4257
152.4257	DCA_int_01 - phones	sp	152.4557
152.4557	DCA_int_01 - words	s	152.5257
152.4557	DCA_int_01 - phones	S	152.5257
152.5257	DCA_int_01 - phones	DH	152.5657
152.5257	DCA_int_01 - words	that	152.7357
152.5657	DCA_int_01 - phones	AH0	152.7057
152.7057	DCA_int_01 - phones	T	152.7357
152.7357	DCA_int_01 - phones	K	152.8257
152.7357	DCA_int_01 - words	called	153.1157
152.8257	DCA_int_01 - phones	AO1	153.0257
153.0257	DCA_int_01 - phones	L	153.0857
153.0857	DCA_int_01 - phones	D	153.1157
153.1157	DCA_int_01 - phones	sp	154.9263
154.0169	DCA_se3_ag1_m_01 - phones	sil	154.0869
154.0869	DCA_se3_ag1_m_01 - phones	T	154.1869
154.0869	DCA_se3_ag1_m_01 - words	tag	154.5169
154.1869	DCA_se3_ag1_m_01 - phones	AE1	154.4469
154.4469	DCA_se3_ag1_m_01 - phones	G	154.5169
154.9263	DCA_int_01 - phones	OW2	155.0763
154.9263	DCA_int_01 - words	okay	155.3063
155.0763	DCA_int_01 - phones	K	155.2163
155.2163	DCA_int_01 - phones	EY1	155.3063
155.3063	DCA_int_01 - phones	sp	155.3463
155.3463	DCA_int_01 - phones	HH	155.4063
155.3463	DCA_int_01 - words	how	155.4663
155.4063	DCA_int_01 - phones	AW1	155.4663
155.4663	DCA_int_01 - phones	D	155.5363
155.4663	DCA_int_01 - words	do	155.5763
155.5363	DCA_int_01 - phones	UW1	155.5763
155.5763	DCA_int_01 - phones	Y	155.6063
155.5763	DCA_int_01 - words	you	155.6863
155.6063	DCA_int_01 - phones	UW1	155.6863
155.6863	DCA_int_01 - phones	sp	155.7263
156.0779	DCA_int_01 - phones	HH	156.1379
156.0779	DCA_int_01 - words	how	156.1679
156.1379	DCA_int_01 - phones	AW1	156.1679
156.1679	DCA_int_01 - phones	D	156.2679
156.1679	DCA_int_01 - words	do	156.2979
156.2679	DCA_int_01 - phones	UW1	156.2979
156.2979	DCA_int_01 - phones	Y	156.3279
156.2979	DCA_int_01 - words	you	156.3579
156.3279	DCA_int_01 - phones	UW1	156.3579
156.3579	DCA_int_01 - phones	sp	156.4079
156.4079	DCA_int_01 - phones	HH	156.5079
156.4079	DCA_int_01 - words	handle	156.7479
156.5079	DCA_int_01 - phones	AE1	156.5579
156.5579	DCA_int_01 - phones	N	156.6079
156.6079	DCA_int_01 - phones	D	156.6379
156.6379	DCA_int_01 - phones	AH0	156.7079
156.7079	DCA_int_01 - phones	L	156.7479
156.7479	DCA_int_01 - phones	DH	156.8279
156.7479	DCA_int_01 - words	that	156.9979
156.8279	DCA_int_01 - phones	AH0	156.9679
156.9679	DCA_int_01 - phones	T	156.9979
158.5574	DCA_se3_ag1_m_01 - phones	sil	158.5874
158.5874	DCA_se3_ag1_m_01 - phones	W	158.6274
158.5874	DCA_se3_ag1_m_01 - words	well	158.7074
158.6274	DCA_se3_ag1_m_01 - phones	EH1	158.6574
158.6574	DCA_se3_ag1_m_01 - phones	L	158.7074
158.7074	DCA_se3_ag1_m_01 - phones	Y	158.8374
158.7074	DCA_se3_ag1_m_01 - words	usually	159.2174
158.8374	DCA_se3_ag1_m_01 - phones	UW1	158.9374
158.9374	DCA_se3_ag1_m_01 - phones	ZH	159.0074
159.0074	DCA_se3_ag1_m_01 - phones	AH0	159.0774
159.0774	DCA_se3_ag1_m_01 - phones	L	159.1774
159.1774	DCA_se3_ag1_m_01 - phones	IY0	159.2174
159.2174	DCA_se3_ag1_m_01 - phones	DH	159.2874
159.2174	DCA_se3_ag1_m_01 - words	there	159.3774
159.2874	DCA_se3_ag1_m_01 - phones	EH1	159.3174
159.3174	DCA_se3_ag1_m_01 - phones	R	159.3774
159.3774	DCA_se3_ag1_m_01 - phones	S	159.4274
159.3774	DCA_se3_ag1_m_01 - words	s	159.4274
159.4274	DCA_se3_ag1_m_01 - phones	S	159.5674
159.4274	DCA_se3_ag1_m_01 - words	someone	160.0474
159.5674	DCA_se3_ag1_m_01 - phones	AH1	159.6274
159.6274	DCA_se3_ag1_m_01 - phones	M	159.6874
159.6874	DCA_se3_ag1_m_01 - phones	W	159.7774
159.7774	DCA_se3_ag1_m_01 - phones	AH2	159.8874
159.8874	DCA_se3_ag1_m_01 - phones	N	160.0474
160.5065	DCA_se3_ag1_m_01 - phones	sil	160.6065
160.6065	DCA_se3_ag1_m_01 - phones	DH	160.6665
160.6065	DCA_se3_ag1_m_01 - words	that	160.8565
160.6665	DCA_se3_ag1_m_01 - phones	AE1	160.7965
160.7965	DCA_se3_ag1_m_01 - phones	T	160.8565
160.8565	DCA_se3_ag1_m_01 - phones	sp	160.8865
160.8865	DCA_se3_ag1_m_01 - phones	S	161.1165
160.8865	DCA_se3_ag1_m_01 - words	s	161.1165
161.2013	DCA_se3_ag1_m_01 - phones	sil	161.2313
161.2313	DCA_se3_ag1_m_01 - phones	K	161.2813
161.2313	DCA_se3_ag1_m_01 - words	considered	161.8213
161.2813	DCA_se3_ag1_m_01 - phones	AH0	161.3413
161.3413	DCA_se3_ag1_m_01 - phones	N	161.4213
161.4213	DCA_se3_ag1_m_01 - phones	S	161.5213
161.5213	DCA_se3_ag1_m_01 - phones	IH1	161.6013
161.6013	DCA_se3_ag1_m_01 - phones	D	161.6913
161.6913	DCA_se3_ag1_m_01 - phones	ER0	161.7513
161.7513	DCA_se3_ag1_m_01 - phones	D	161.8213
161.8213	DCA_se3_ag1_m_01 - phones	EH1	161.9213
161.8213	DCA_se3_ag1_m_01 - words	as	162.0413
161.9213	DCA_se3_ag1_m_01 - phones	Z	162.0413
162.0413	DCA_se3_ag1_m_01 - phones	sp	162.0713
162.0713	DCA_se3_ag1_m_01 - phones	IH1	162.2713
162.0713	DCA_se3_ag1_m_01 - words	it	162.3713
162.2713	DCA_se3_ag1_m_01 - phones	T	162.3713
162.5384	DCA_int_01 - words	mm	162.9084
162.5384	DCA_int_01 - phones	M	162.9084
162.9084	DCA_int_01 - phones	sp	162.9484
163.5503	DCA_se3_ag1_m_01 - phones	AE1	163.7003
163.5503	DCA_se3_ag1_m_01 - words	and	163.8503
163.7003	DCA_se3_ag1_m_01 - phones	N	163.8203
163.8203	DCA_se3_ag1_m_01 - phones	D	163.8503
163.8503	DCA_se3_ag1_m_01 - phones	DH	163.8803
163.8503	DCA_se3_ag1_m_01 - words	this	164.0703
163.8803	DCA_se3_ag1_m_01 - phones	IH1	163.9503
163.9503	DCA_se3_ag1_m_01 - phones	S	164.0703
164.0703	DCA_se3_ag1_m_01 - phones	P	164.1903
164.0703	DCA_se3_ag1_m_01 - words	person	164.5503
164.1903	DCA_se3_ag1_m_01 - phones	ER1	164.2703
164.2703	DCA_se3_ag1_m_01 - phones	S	164.4103
164.4103	DCA_se3_ag1_m_01 - phones	AH0	164.4703
164.4703	DCA_se3_ag1_m_01 - phones	N	164.5503
164.5503	DCA_se3_ag1_m_01 - phones	T	164.7103
164.5503	DCA_se3_ag1_m_01 - words	tries	165.1003
164.7103	DCA_se3_ag1_m_01 - phones	R	164.7503
164.7503	DCA_se3_ag1_m_01 - phones	AY1	164.9203
164.9203	DCA_se3_ag1_m_01 - phones	Z	165.1003
165.1003	DCA_se3_ag1_m_01 - phones	T	165.1703
165.1003	DCA_se3_ag1_m_01 - words	to	165.2903
165.1703	DCA_se3_ag1_m_01 - phones	IH0	165.2903
165.2903	DCA_se3_ag1_m_01 - phones	sp	167.3159
167.3159	DCA_se3_ag1_m_01 - phones	T	167.4259
167.3159	DCA_se3_ag1_m_01 - words	tag	167.7659
167.4259	DCA_se3_ag1_m_01 - phones	AE1	167.6459
167.6459	DCA_se3_ag1_m_01 - phones	G	167.7659
167.7659	DCA_se3_ag1_m_01 - phones	AO1	167.8159
167.7659	DCA_se3_ag1_m_01 - words	or	167.9159
167.8159	DCA_se3_ag1_m_01 - phones	R	167.9159
167.9159	DCA_se3_ag1_m_01 - phones	S	168.0859
167.9159	DCA_se3_ag1_m_01 - words	sort	168.1959
168.0859	DCA_se3_ag1_m_01 - phones	AO1	168.1159
168.1159	DCA_se3_ag1_m_01 - phones	R	168.1459
168.1459	DCA_se3_ag1_m_01 - phones	T	168.1959
168.1959	DCA_se3_ag1_m_01 - phones	AH1	168.2259
168.1959	DCA_se3_ag1_m_01 - words	of	168.2559
168.2259	DCA_se3_ag1_m_01 - phones	V	168.2559
168.2559	DCA_se3_ag1_m_01 - phones	L	168.2959
168.2559	DCA_se3_ag1_m_01 - words	like	168.4859
168.2959	DCA_se3_ag1_m_01 - phones	AY1	168.3859
168.3859	DCA_se3_ag1_m_01 - phones	K	168.4859
168.4859	DCA_se3_ag1_m_01 - phones	HH	168.6559
168.4859	DCA_se3_ag1_m_01 - words	hit	168.8559
168.6559	DCA_se3_ag1_m_01 - phones	IH1	168.7259
168.7259	DCA_se3_ag1_m_01 - phones	T	168.8559
169.1399	DCA_se3_ag1_m_01 - phones	DH	169.2099
169.1399	DCA_se3_ag1_m_01 - words	the	169.2699
169.2099	DCA_se3_ag1_m_01 - phones	AH0	169.2699
169.2699	DCA_se3_ag1_m_01 - phones	P	169.3899
169.2699	DCA_se3_ag1_m_01 - words	person	169.8499
169.3899	DCA_se3_ag1_m_01 - phones	ER1	169.5099
169.5099	DCA_se3_ag1_m_01 - phones	S	169.6499
169.6499	DCA_se3_ag1_m_01 - phones	AH0	169.6899
169.6899	DCA_se3_ag1_m_01 - phones	N	169.8499
170.1658	DCA_int_01 - phones	M	170.1958
170.1658	DCA_int_01 - words	mm-hm	170.5258
170.1958	DCA_int_01 - phones	HH	170.2258
170.2258	DCA_int_01 - phones	M	170.5258
170.6134	DCA_se3_ag1_m_01 - phones	AE1	170.7534
170.6134	DCA_se3_ag1_m_01 - words	and	170.8534
170.7534	DCA_se3_ag1_m_01 - phones	N	170.8134
170.8134	DCA_se3_ag1_m_01 - phones	D	170.8534
170.8534	DCA_se3_ag1_m_01 - phones	DH	170.8934
170.8534	DCA_se3_ag1_m_01 - words	then	171.1634
170.8934	DCA_se3_ag1_m_01 - phones	EH1	171.0234
171.0234	DCA_se3_ag1_m_01 - phones	N	171.1634
171.3548	DCA_se3_ag1_m_01 - phones	DH	171.4448
171.3548	DCA_se3_ag1_m_01 - words	this	171.6348
171.4448	DCA_se3_ag1_m_01 - phones	IH1	171.5148
171.5148	DCA_se3_ag1_m_01 - phones	S	171.6348
171.6348	DCA_se3_ag1_m_01 - phones	P	171.7248
171.6348	DCA_se3_ag1_m_01 - words	person	172.0548
171.7248	DCA_se3_ag1_m_01 - phones	ER1	171.8148
171.8148	DCA_se3_ag1_m_01 - phones	S	171.9448
171.9448	DCA_se3_ag1_m_01 - phones	AH0	171.9848
171.9848	DCA_se3_ag1_m_01 - phones	N	172.0548
172.0548	DCA_se3_ag1_m_01 - phones	IH0	172.1148
172.0548	DCA_se3_ag1_m_01 - words	is	172.2248
172.1148	DCA_se3_ag1_m_01 - phones	Z	172.2248
172.2248	DCA_se3_ag1_m_01 - phones	K	172.2948
172.2248	DCA_se3_ag1_m_01 - words	considered	172.8048
172.2948	DCA_se3_ag1_m_01 - phones	AH0	172.3648
172.3648	DCA_se3_ag1_m_01 - phones	N	172.4348
172.4348	DCA_se3_ag1_m_01 - phones	S	172.5348
172.5348	DCA_se3_ag1_m_01 - phones	IH1	172.5848
172.5848	DCA_se3_ag1_m_01 - phones	D	172.6848
172.6848	DCA_se3_ag1_m_01 - phones	ER0	172.7448
172.7448	DCA_se3_ag1_m_01 - phones	D	172.8048
172.8048	DCA_se3_ag1_m_01 - phones	IH1	172.8848
172.8048	DCA_se3_ag1_m_01 - words	it	173.0748
172.8848	DCA_se3_ag1_m_01 - phones	T	173.0748
173.5324	DCA_se3_ag1_m_01 - phones	AH0	173.5824
173.5324	DCA_se3_ag1_m_01 - words	and	173.6224
173.5824	DCA_se3_ag1_m_01 - phones	N	173.6224
173.6224	DCA_se3_ag1_m_01 - phones	IH1	173.6624
173.6224	DCA_se3_ag1_m_01 - words	it	173.7324
173.6624	DCA_se3_ag1_m_01 - phones	T	173.7324
173.7324	DCA_se3_ag1_m_01 - phones	G	173.8024
173.7324	DCA_se3_ag1_m_01 - words	goes	174.1024
173.8024	DCA_se3_ag1_m_01 - phones	OW1	173.9624
173.9624	DCA_se3_ag1_m_01 - phones	Z	174.1024
174.1024	DCA_se3_ag1_m_01 - phones	AO1	174.3624
174.1024	DCA_se3_ag1_m_01 - words	on	174.4224
174.3624	DCA_se3_ag1_m_01 - phones	N	174.4224
174.4224	DCA_se3_ag1_m_01 - phones	sp	174.4924
174.7949	DCA_se3_ag1_m_01 - phones	AH0	174.8749
174.7949	DCA_se3_ag1_m_01 - words	and	174.9749
174.8749	DCA_se3_ag1_m_01 - phones	N	174.9449
174.9449	DCA_se3_ag1_m_01 - phones	D	174.9749
174.9749	DCA_se3_ag1_m_01 - phones	P	175.0849
174.9749	DCA_se3_ag1_m_01 - words	people	175.4249
175.0849	DCA_se3_ag1_m_01 - phones	IY1	175.1949
175.1949	DCA_se3_ag1_m_01 - phones	P	175.2749
175.2749	DCA_se3_ag1_m_01 - phones	AH0	175.3149
175.3149	DCA_se3_ag1_m_01 - phones	L	175.4249
175.4249	DCA_se3_ag1_m_01 - phones	T	175.5449
175.4249	DCA_se3_ag1_m_01 - words	try	175.8049
175.5449	DCA_se3_ag1_m_01 - phones	R	175.5849
175.5849	DCA_se3_ag1_m_01 - phones	AY1	175.8049
175.8049	DCA_se3_ag1_m_01 - phones	sp	175.8449
175.9373	DCA_se3_ag1_m_01 - phones	AH0	176.0473
175.9373	DCA_se3_ag1_m_01 - words	and	176.1273
176.0473	DCA_se3_ag1_m_01 - phones	N	176.1273
176.1273	DCA_se3_ag1_m_01 - phones	DH	176.1773
176.1273	DCA_se3_ag1_m_01 - words	the	176.2473
176.1773	DCA_se3_ag1_m_01 - phones	IY0	176.2473
176.2473	DCA_se3_ag1_m_01 - phones	sp	176.2773
176.2773	DCA_se3_ag1_m_01 - phones	IH1	176.4273
176.2773	DCA_se3_ag1_m_01 - words	it	176.4973
176.4273	DCA_se3_ag1_m_01 - phones	T	176.4973
176.6087	DCA_se3_ag1_m_01 - phones	T	176.7287
176.6087	DCA_se3_ag1_m_01 - words	tries	176.9987
176.7287	DCA_se3_ag1_m_01 - phones	R	176.7787
176.7787	DCA_se3_ag1_m_01 - phones	AY1	176.8887
176.8887	DCA_se3_ag1_m_01 - phones	Z	176.9987
176.9987	DCA_se3_ag1_m_01 - phones	T	177.0487
176.9987	DCA_se3_ag1_m_01 - words	to	177.0887
177.0487	DCA_se3_ag1_m_01 - phones	IH0	177.0887
177.0887	DCA_se3_ag1_m_01 - phones	G	177.1587
177.0887	DCA_se3_ag1_m_01 - words	get	177.2987
177.1587	DCA_se3_ag1_m_01 - phones	EH1	177.2187
177.2187	DCA_se3_ag1_m_01 - phones	T	177.2987
177.4061	DCA_se3_ag1_m_01 - phones	sil	177.4561
177.4561	DCA_se3_ag1_m_01 - phones	T	177.5661
177.4561	DCA_se3_ag1_m_01 - words	tag	177.7161
177.5661	DCA_se3_ag1_m_01 - phones	AE1	177.6661
177.6661	DCA_se3_ag1_m_01 - phones	G	177.7161
177.7161	DCA_se3_ag1_m_01 - phones	DH	177.8061
177.7161	DCA_se3_ag1_m_01 - words	the	177.8561
177.8061	DCA_se3_ag1_m_01 - phones	AH0	177.8561
177.8561	DCA_se3_ag1_m_01 - phones	P	177.9861
177.8561	DCA_se3_ag1_m_01 - words	people	178.3061
177.9861	DCA_se3_ag1_m_01 - phones	IY1	178.0861
178.0861	DCA_se3_ag1_m_01 - phones	P	178.1661
178.1661	DCA_se3_ag1_m_01 - phones	AH0	178.2261
178.2261	DCA_se3_ag1_m_01 - phones	L	178.3061
178.3061	DCA_se3_ag1_m_01 - phones	AH0	178.3461
178.3061	DCA_se3_ag1_m_01 - words	and	178.4061
178.3461	DCA_se3_ag1_m_01 - phones	N	178.3761
178.3761	DCA_se3_ag1_m_01 - phones	D	178.4061
178.4061	DCA_se3_ag1_m_01 - phones	IH0	178.4361
[truncated: 14,530 more rows]
