# Supplementary material for: Considering Performance in the Automated and Manual Coding of Sociolinguistic Variables: Lessons From Variable (ING)
Source: Front Artif Intell. 2021 Apr 29;4:648543. doi: 10.3389/frai.2021.648543 (PMC8117961; doi:10.3389/frai.2021.648543)
Supplement: Supplementary file 4 [file Data_Sheet_4.ZIP › CORAAL_Aligned_as_Tables/DCA_se1_ag2_f_01_1_txout.txt]

tmin	tier	text	tmax
0.4765	DCA_int_06 - phones	W	0.5065
0.4765	DCA_int_06 - words	what	0.5665
0.5065	DCA_int_06 - phones	AH1	0.5365
0.5365	DCA_int_06 - phones	T	0.5665
0.5665	DCA_int_06 - phones	K	0.6165
0.5665	DCA_int_06 - words	kind	0.7365
0.6165	DCA_int_06 - phones	AY1	0.6765
0.6765	DCA_int_06 - phones	N	0.7365
0.7365	DCA_int_06 - phones	AH0	0.7765
0.7365	DCA_int_06 - words	of	0.8065
0.7765	DCA_int_06 - phones	V	0.8065
0.8065	DCA_int_06 - phones	G	0.8565
0.8065	DCA_int_06 - words	games	1.0465
0.8565	DCA_int_06 - phones	EY1	0.9865
0.9865	DCA_int_06 - phones	M	1.0165
1.0165	DCA_int_06 - phones	Z	1.0465
1.0465	DCA_int_06 - phones	D	1.0765
1.0465	DCA_int_06 - words	did	1.1865
1.0765	DCA_int_06 - phones	IH1	1.1165
1.1165	DCA_int_06 - phones	D	1.1865
1.1865	DCA_int_06 - phones	Y	1.2265
1.1865	DCA_int_06 - words	you	1.2965
1.2265	DCA_int_06 - phones	UW1	1.2965
1.2965	DCA_int_06 - phones	P	1.3365
1.2965	DCA_int_06 - words	play	1.4565
1.3365	DCA_int_06 - phones	L	1.3865
1.3865	DCA_int_06 - phones	EY1	1.4565
1.4565	DCA_int_06 - phones	AE1	1.4965
1.4565	DCA_int_06 - words	as	1.5865
1.4965	DCA_int_06 - phones	Z	1.5865
1.5865	DCA_int_06 - phones	sp	1.6165
1.6165	DCA_int_06 - words	a	1.6465
1.6165	DCA_int_06 - phones	AH0	1.6465
1.6465	DCA_int_06 - phones	CH	1.7465
1.6465	DCA_int_06 - words	child	2.1965
1.7465	DCA_int_06 - phones	AY1	2.0065
2.0065	DCA_int_06 - phones	L	2.1665
2.1665	DCA_int_06 - phones	D	2.1965
3.8758	DCA_int_06 - phones	P	3.9658
3.8758	DCA_int_06 - words	perhaps	4.4358
3.9658	DCA_int_06 - phones	ER0	4.0358
4.0358	DCA_int_06 - phones	HH	4.1658
4.1658	DCA_int_06 - phones	AE1	4.3158
4.3158	DCA_int_06 - phones	P	4.3558
4.3558	DCA_int_06 - phones	S	4.4358
4.4358	DCA_int_06 - phones	sp	4.6158
4.6158	DCA_int_06 - phones	D	4.6758
4.6158	DCA_int_06 - words	did	4.7758
4.6758	DCA_int_06 - phones	IH0	4.7158
4.7158	DCA_int_06 - phones	D	4.7758
4.7758	DCA_int_06 - phones	Y	4.8358
4.7758	DCA_int_06 - words	you	4.9058
4.8358	DCA_int_06 - phones	UW1	4.9058
4.9058	DCA_int_06 - phones	P	4.9658
4.9058	DCA_int_06 - words	play	5.1858
4.9658	DCA_int_06 - phones	L	5.0358
5.0358	DCA_int_06 - phones	EY1	5.1858
5.1858	DCA_int_06 - words	uh	5.4458
5.1858	DCA_int_06 - phones	AH1	5.4458
5.4458	DCA_int_06 - phones	M	5.7858
5.4458	DCA_int_06 - words	marbles	6.2658
5.7858	DCA_int_06 - phones	AA1	5.9758
5.9758	DCA_int_06 - phones	R	6.0258
6.0258	DCA_int_06 - phones	B	6.0658
6.0658	DCA_int_06 - phones	AH0	6.0958
6.0958	DCA_int_06 - phones	L	6.2358
6.2358	DCA_int_06 - phones	Z	6.2658
6.2658	DCA_int_06 - phones	sp	6.2958
6.2958	DCA_int_06 - phones	R	6.4058
6.2958	DCA_int_06 - words	red	6.6058
6.4058	DCA_int_06 - phones	EH1	6.5158
6.5158	DCA_int_06 - phones	D	6.6058
6.6058	DCA_int_06 - phones	R	6.7058
6.6058	DCA_int_06 - words	rover	7.0058
6.7058	DCA_int_06 - phones	OW1	6.8258
6.8258	DCA_int_06 - phones	V	6.8958
6.8958	DCA_int_06 - phones	ER0	7.0058
7.0058	DCA_int_06 - phones	sp	7.0458
7.0458	DCA_int_06 - phones	K	7.1458
7.0458	DCA_int_06 - words	kick	7.3158
7.1458	DCA_int_06 - phones	IH1	7.2158
7.2158	DCA_int_06 - phones	K	7.3158
7.3158	DCA_int_06 - phones	DH	7.3458
7.3158	DCA_int_06 - words	the	7.3758
7.3458	DCA_int_06 - phones	IY0	7.3758
7.3758	DCA_int_06 - phones	K	7.5058
7.3758	DCA_int_06 - words	can	7.8558
7.5058	DCA_int_06 - phones	AE1	7.7558
7.7558	DCA_int_06 - phones	N	7.8558
7.8558	DCA_int_06 - phones	sp	7.8858
7.8858	DCA_int_06 - phones	M	7.9758
7.8858	DCA_int_06 - words	may	8.1858
7.9758	DCA_int_06 - phones	EY1	8.1858
8.1858	DCA_int_06 - phones	AY1	8.6458
8.1858	DCA_int_06 - words	i	8.6458
8.9852	DCA_int_06 - phones	sil	9.0852
9.0852	DCA_int_06 - phones	K	9.1852
9.0852	DCA_int_06 - words	capture	9.4452
9.1852	DCA_int_06 - phones	AE1	9.3552
9.3552	DCA_int_06 - phones	P	9.3852
9.3852	DCA_int_06 - phones	CH	9.4152
9.4152	DCA_int_06 - phones	ER0	9.4452
9.4452	DCA_int_06 - phones	sp	9.4752
9.4752	DCA_int_06 - phones	DH	9.5052
9.4752	DCA_int_06 - words	the	9.5452
9.5052	DCA_int_06 - phones	AH0	9.5452
9.5452	DCA_int_06 - phones	sp	9.6152
9.6152	DCA_int_06 - phones	F	9.6652
9.6152	DCA_int_06 - words	flag	10.0652
9.6652	DCA_int_06 - phones	L	9.7352
9.7352	DCA_int_06 - phones	AE1	9.9452
9.9452	DCA_int_06 - phones	G	10.0652
10.0652	DCA_int_06 - phones	HH	10.1252
10.0652	DCA_int_06 - words	hide	10.4652
10.1252	DCA_int_06 - phones	AY1	10.3852
10.3852	DCA_int_06 - phones	D	10.4652
10.4652	DCA_int_06 - phones	sp	10.4952
10.4952	DCA_int_06 - phones	AH0	10.5252
10.4952	DCA_int_06 - words	and	10.5552
10.5252	DCA_int_06 - phones	N	10.5552
10.5552	DCA_int_06 - phones	S	10.6252
10.5552	DCA_int_06 - words	seek	10.8252
10.6252	DCA_int_06 - phones	IY1	10.7852
10.7852	DCA_int_06 - phones	K	10.8252
10.8252	DCA_int_06 - phones	sp	10.9352
10.9352	DCA_int_06 - phones	G	11.0952
10.9352	DCA_int_06 - words	games	11.3952
11.0952	DCA_int_06 - phones	EY1	11.2852
11.2852	DCA_int_06 - phones	M	11.3552
11.3552	DCA_int_06 - phones	Z	11.3952
11.3952	DCA_int_06 - phones	W	11.4252
11.3952	DCA_int_06 - words	with	11.4952
11.4252	DCA_int_06 - phones	IH0	11.4552
11.4552	DCA_int_06 - phones	TH	11.4952
11.4952	DCA_int_06 - phones	B	11.5752
11.4952	DCA_int_06 - words	bottle	11.8652
11.5752	DCA_int_06 - phones	AA1	11.7152
11.7152	DCA_int_06 - phones	T	11.7452
11.7452	DCA_int_06 - phones	AH0	11.7752
11.7752	DCA_int_06 - phones	L	11.8652
11.8652	DCA_int_06 - phones	K	11.9752
11.8652	DCA_int_06 - words	caps	12.3252
11.9752	DCA_int_06 - phones	AE1	12.1152
12.1152	DCA_int_06 - phones	P	12.2352
12.2352	DCA_int_06 - phones	S	12.3252
12.3252	DCA_int_06 - phones	sp	14.7321
14.7321	DCA_int_06 - phones	W	14.7621
14.7321	DCA_int_06 - words	what	14.8221
14.7621	DCA_int_06 - phones	AH1	14.7921
14.7921	DCA_int_06 - phones	T	14.8221
14.8221	DCA_int_06 - phones	sp	14.8821
14.8821	DCA_int_06 - phones	T	15.0021
14.8821	DCA_int_06 - words	type	15.1221
15.0021	DCA_int_06 - phones	AY1	15.0521
15.0521	DCA_int_06 - phones	P	15.1221
15.1221	DCA_int_06 - phones	AH0	15.1521
15.1221	DCA_int_06 - words	of	15.1821
15.1521	DCA_int_06 - phones	V	15.1821
15.1821	DCA_int_06 - phones	G	15.2321
15.1821	DCA_int_06 - words	games	15.8221
15.2321	DCA_int_06 - phones	EY1	15.3721
15.3721	DCA_int_06 - phones	M	15.4221
15.4221	DCA_int_06 - phones	Z	15.8221
15.8221	DCA_int_06 - phones	sp	15.8621
15.8621	DCA_int_06 - phones	D	15.8921
15.8621	DCA_int_06 - words	did	15.9521
15.8921	DCA_int_06 - phones	IH0	15.9221
15.9221	DCA_int_06 - phones	D	15.9521
15.9521	DCA_int_06 - phones	Y	15.9821
15.9521	DCA_int_06 - words	you	16.0121
15.9821	DCA_int_06 - phones	UW1	16.0121
16.0121	DCA_int_06 - phones	sp	16.0421
16.0421	DCA_int_06 - phones	P	16.0721
16.0421	DCA_int_06 - words	play	16.1521
16.0721	DCA_int_06 - phones	L	16.1021
16.1021	DCA_int_06 - phones	EY1	16.1521
16.1521	DCA_int_06 - phones	sp	16.2921
16.3736	DCA_se1_ag2_f_01 - phones	B	16.4536
16.3736	DCA_se1_ag2_f_01 - words	baseball	17.2836
16.4536	DCA_se1_ag2_f_01 - phones	EY1	16.6936
16.6936	DCA_se1_ag2_f_01 - phones	S	16.8936
16.8936	DCA_se1_ag2_f_01 - phones	B	16.9636
16.9636	DCA_se1_ag2_f_01 - phones	AO1	17.0236
17.0236	DCA_se1_ag2_f_01 - phones	L	17.2836
17.2836	DCA_se1_ag2_f_01 - phones	sp	18.6911
18.6911	DCA_se1_ag2_f_01 - phones	M	18.8311
18.6911	DCA_se1_ag2_f_01 - words	marbles	19.4611
18.8311	DCA_se1_ag2_f_01 - phones	AA1	18.9711
18.9711	DCA_se1_ag2_f_01 - phones	R	19.0511
19.0511	DCA_se1_ag2_f_01 - phones	B	19.1411
19.1411	DCA_se1_ag2_f_01 - phones	AH0	19.1911
19.1911	DCA_se1_ag2_f_01 - phones	L	19.3511
19.3511	DCA_se1_ag2_f_01 - phones	Z	19.4611
19.4611	DCA_se1_ag2_f_01 - phones	sp	19.4911
19.4911	DCA_se1_ag2_f_01 - phones	Y	19.5611
19.4911	DCA_se1_ag2_f_01 - words	you	19.6311
19.5611	DCA_se1_ag2_f_01 - phones	UW1	19.6311
19.6311	DCA_se1_ag2_f_01 - phones	sp	19.6611
19.6611	DCA_se1_ag2_f_01 - phones	N	19.7711
19.6611	DCA_se1_ag2_f_01 - words	know	19.8411
19.7711	DCA_se1_ag2_f_01 - phones	OW1	19.8411
19.8411	DCA_se1_ag2_f_01 - phones	sp	20.8027
20.8027	DCA_se1_ag2_f_01 - words	uh	21.0927
20.8027	DCA_se1_ag2_f_01 - phones	AH1	21.0927
21.0927	DCA_se1_ag2_f_01 - phones	sp	24.2794
24.2794	DCA_se1_ag2_f_01 - phones	M	24.3594
24.2794	DCA_se1_ag2_f_01 - words	may	24.5694
24.3594	DCA_se1_ag2_f_01 - phones	EY1	24.5694
24.5694	DCA_se1_ag2_f_01 - words	i	24.7794
24.5694	DCA_se1_ag2_f_01 - phones	AY1	24.7794
24.7794	DCA_se1_ag2_f_01 - phones	sp	30.2496
25.9313	DCA_int_06 - phones	Y	26.1013
25.9313	DCA_int_06 - words	yeah	26.2613
26.1013	DCA_int_06 - phones	AE1	26.2613
26.2613	DCA_int_06 - phones	sp	26.4513
30.2496	DCA_se1_ag2_f_01 - words	<unk>	30.3896
30.2496	DCA_se1_ag2_f_01 - phones	spn	30.3896
30.3896	DCA_se1_ag2_f_01 - phones	sp	30.4896
30.4896	DCA_se1_ag2_f_01 - phones	T	30.5696
30.4896	DCA_se1_ag2_f_01 - words	to	30.6196
30.5696	DCA_se1_ag2_f_01 - phones	AH0	30.6196
30.6196	DCA_se1_ag2_f_01 - phones	sp	30.6896
30.6896	DCA_se1_ag2_f_01 - phones	HH	30.8596
30.6896	DCA_se1_ag2_f_01 - words	have	30.9396
30.8309	DCA_int_06 - phones	HH	30.8609
30.8309	DCA_int_06 - words	how	30.9309
30.8596	DCA_se1_ag2_f_01 - phones	AE1	30.9096
30.8609	DCA_int_06 - phones	AW1	30.9309
30.9096	DCA_se1_ag2_f_01 - phones	V	30.9396
30.9309	DCA_int_06 - phones	D	31.2009
30.9309	DCA_int_06 - words	did	31.3009
30.9396	DCA_se1_ag2_f_01 - phones	sp	30.9696
30.9696	DCA_se1_ag2_f_01 - phones	N	31.0396
30.9696	DCA_se1_ag2_f_01 - words	no	31.1296
31.0396	DCA_se1_ag2_f_01 - phones	OW1	31.1296
31.1296	DCA_se1_ag2_f_01 - phones	sp	31.2696
31.2009	DCA_int_06 - phones	IH0	31.2509
31.2509	DCA_int_06 - phones	D	31.3009
31.2696	DCA_se1_ag2_f_01 - phones	F	31.3096
31.2696	DCA_se1_ag2_f_01 - words	fun	31.4096
31.3009	DCA_int_06 - phones	Y	31.3609
31.3009	DCA_int_06 - words	you	31.4509
31.3096	DCA_se1_ag2_f_01 - phones	AH1	31.3696
31.3609	DCA_int_06 - phones	UW1	31.4509
31.3696	DCA_se1_ag2_f_01 - phones	N	31.4096
31.4096	DCA_se1_ag2_f_01 - phones	sp	32.5722
31.4509	DCA_int_06 - phones	P	31.4809
31.4509	DCA_int_06 - words	play	31.5809
31.4809	DCA_int_06 - phones	L	31.5309
31.5309	DCA_int_06 - phones	EY1	31.5809
31.5809	DCA_int_06 - phones	M	31.7209
31.5809	DCA_int_06 - words	marbles	32.1709
31.7209	DCA_int_06 - phones	AA1	31.8609
31.8609	DCA_int_06 - phones	R	31.8909
31.8909	DCA_int_06 - phones	B	31.9209
31.9209	DCA_int_06 - phones	AH0	31.9509
31.9509	DCA_int_06 - phones	L	32.1009
32.1009	DCA_int_06 - phones	Z	32.1709
32.1709	DCA_int_06 - phones	sp	32.3509
32.5722	DCA_se1_ag2_f_01 - phones	HH	32.6022
32.5722	DCA_se1_ag2_f_01 - words	hm	32.7822
32.6022	DCA_se1_ag2_f_01 - phones	M	32.7822
32.7822	DCA_se1_ag2_f_01 - phones	sp	34.3596
32.9292	DCA_int_06 - phones	HH	33.0192
32.9292	DCA_int_06 - words	how	33.0992
33.0192	DCA_int_06 - phones	AW1	33.0992
33.0992	DCA_int_06 - phones	D	33.1492
33.0992	DCA_int_06 - words	did	33.2392
33.1492	DCA_int_06 - phones	IH0	33.1892
33.1892	DCA_int_06 - phones	D	33.2392
33.2392	DCA_int_06 - phones	Y	33.2892
33.2392	DCA_int_06 - words	you	33.3492
33.2892	DCA_int_06 - phones	UW1	33.3492
33.3492	DCA_int_06 - phones	P	33.4192
33.3492	DCA_int_06 - words	play	33.5192
33.4192	DCA_int_06 - phones	L	33.4692
33.4692	DCA_int_06 - phones	EY1	33.5192
33.5192	DCA_int_06 - phones	M	33.6492
33.5192	DCA_int_06 - words	marbles	34.0992
33.6492	DCA_int_06 - phones	AA1	33.7992
33.7992	DCA_int_06 - phones	R	33.8292
33.8292	DCA_int_06 - phones	B	33.8592
33.8592	DCA_int_06 - phones	AH0	33.8892
33.8892	DCA_int_06 - phones	L	34.0692
34.0692	DCA_int_06 - phones	Z	34.0992
34.0992	DCA_int_06 - phones	sp	38.1487
34.3596	DCA_se1_ag2_f_01 - phones	W	34.3896
34.3596	DCA_se1_ag2_f_01 - words	what	34.4496
34.3896	DCA_se1_ag2_f_01 - phones	AH1	34.4196
34.4196	DCA_se1_ag2_f_01 - phones	T	34.4496
34.4496	DCA_se1_ag2_f_01 - phones	D	34.4796
34.4496	DCA_se1_ag2_f_01 - words	do	34.5096
34.4796	DCA_se1_ag2_f_01 - phones	UW1	34.5096
34.5096	DCA_se1_ag2_f_01 - phones	Y	34.5396
34.5096	DCA_se1_ag2_f_01 - words	you	34.6096
34.5396	DCA_se1_ag2_f_01 - phones	UW1	34.6096
34.6096	DCA_se1_ag2_f_01 - phones	M	34.6396
34.6096	DCA_se1_ag2_f_01 - words	mean	34.6996
34.6396	DCA_se1_ag2_f_01 - phones	IY1	34.6696
34.6696	DCA_se1_ag2_f_01 - phones	N	34.6996
34.6996	DCA_se1_ag2_f_01 - phones	HH	34.7396
34.6996	DCA_se1_ag2_f_01 - words	how	34.7896
34.7396	DCA_se1_ag2_f_01 - phones	AW1	34.7896
34.7896	DCA_se1_ag2_f_01 - phones	D	34.8196
34.7896	DCA_se1_ag2_f_01 - words	did	34.8796
34.8196	DCA_se1_ag2_f_01 - phones	IH0	34.8496
34.8496	DCA_se1_ag2_f_01 - phones	D	34.8796
34.8796	DCA_se1_ag2_f_01 - phones	AY1	34.9196
34.8796	DCA_se1_ag2_f_01 - words	i	34.9196
34.9196	DCA_se1_ag2_f_01 - phones	sp	34.9596
34.9596	DCA_se1_ag2_f_01 - phones	P	35.0196
34.9596	DCA_se1_ag2_f_01 - words	play	35.1396
35.0196	DCA_se1_ag2_f_01 - phones	L	35.0596
35.0596	DCA_se1_ag2_f_01 - phones	EY1	35.1396
35.1396	DCA_se1_ag2_f_01 - phones	D	35.2196
35.1396	DCA_se1_ag2_f_01 - words	down	35.3096
35.2196	DCA_se1_ag2_f_01 - phones	AW1	35.2796
35.2796	DCA_se1_ag2_f_01 - phones	N	35.3096
35.3096	DCA_se1_ag2_f_01 - phones	AA1	35.4096
35.3096	DCA_se1_ag2_f_01 - words	on	35.4796
35.4096	DCA_se1_ag2_f_01 - phones	N	35.4796
35.4796	DCA_se1_ag2_f_01 - phones	M	35.5096
35.4796	DCA_se1_ag2_f_01 - words	my	35.5396
35.5096	DCA_se1_ag2_f_01 - phones	AY1	35.5396
35.5396	DCA_se1_ag2_f_01 - phones	N	35.6296
35.5396	DCA_se1_ag2_f_01 - words	knees	35.9596
35.6296	DCA_se1_ag2_f_01 - phones	IY1	35.8496
35.8496	DCA_se1_ag2_f_01 - phones	Z	35.9596
35.9596	DCA_se1_ag2_f_01 - phones	sp	36.0296
36.5791	DCA_se1_ag2_f_01 - phones	IH0	36.6791
36.5791	DCA_se1_ag2_f_01 - words	in	36.7191
36.6791	DCA_se1_ag2_f_01 - phones	N	36.7191
36.7191	DCA_se1_ag2_f_01 - phones	DH	36.7691
36.7191	DCA_se1_ag2_f_01 - words	the	36.8691
36.7691	DCA_se1_ag2_f_01 - phones	AH1	36.8691
36.8691	DCA_se1_ag2_f_01 - phones	D	36.9491
36.8691	DCA_se1_ag2_f_01 - words	dirt	37.1391
36.9491	DCA_se1_ag2_f_01 - phones	ER1	37.1091
37.1091	DCA_se1_ag2_f_01 - phones	T	37.1391
37.1391	DCA_se1_ag2_f_01 - words	<unk>	39.3091
37.1391	DCA_se1_ag2_f_01 - phones	spn	39.3091
38.1487	DCA_int_06 - words	<unk>	38.6787
38.1487	DCA_int_06 - phones	spn	38.6787
38.6787	DCA_int_06 - phones	sp	39.5801
39.5801	DCA_int_06 - phones	N	39.6701
39.5801	DCA_int_06 - words	no	39.8001
39.6701	DCA_int_06 - phones	OW1	39.8001
39.8001	DCA_int_06 - phones	B	39.8501
39.8001	DCA_int_06 - words	but	40.0001
39.8501	DCA_int_06 - phones	AH1	39.9001
39.9001	DCA_int_06 - phones	T	40.0001
40.0001	DCA_int_06 - phones	AY1	40.0701
40.0001	DCA_int_06 - words	i	40.0701
40.0701	DCA_int_06 - phones	M	40.1001
40.0701	DCA_int_06 - words	mean	40.3001
40.1001	DCA_int_06 - phones	IY1	40.2401
40.2401	DCA_int_06 - phones	N	40.3001
40.3001	DCA_int_06 - phones	B	40.3401
40.3001	DCA_int_06 - words	but	40.4001
40.3401	DCA_int_06 - phones	AH1	40.3701
40.3701	DCA_int_06 - phones	T	40.4001
40.4001	DCA_int_06 - phones	HH	40.5101
40.4001	DCA_int_06 - words	how	40.5801
40.5101	DCA_int_06 - phones	AW1	40.5801
40.5801	DCA_int_06 - phones	D	40.6501
40.5801	DCA_int_06 - words	did	40.7701
40.6501	DCA_int_06 - phones	IH0	40.6901
40.6901	DCA_int_06 - phones	D	40.7701
40.7701	DCA_int_06 - phones	DH	40.8001
40.7701	DCA_int_06 - words	the	40.8401
40.8001	DCA_int_06 - phones	IY0	40.8401
40.8401	DCA_int_06 - phones	G	40.9301
40.8401	DCA_int_06 - words	game	41.0701
40.9301	DCA_int_06 - phones	EY1	41.0401
41.0401	DCA_int_06 - phones	M	41.0701
41.0701	DCA_int_06 - phones	sp	41.2701
41.2701	DCA_int_06 - phones	G	41.3001
41.2701	DCA_int_06 - words	go	41.6301
41.3001	DCA_int_06 - phones	OW1	41.6301
41.6301	DCA_int_06 - phones	sp	41.6601
41.6601	DCA_int_06 - phones	Y	41.6901
41.6601	DCA_int_06 - words	you	41.7301
41.6901	DCA_int_06 - phones	UW1	41.7301
41.7301	DCA_int_06 - phones	N	41.7601
41.7301	DCA_int_06 - words	know	41.8701
41.7601	DCA_int_06 - phones	OW1	41.8701
41.8701	DCA_int_06 - phones	sp	42.2901
42.2901	DCA_int_06 - phones	spn	43.1501
42.2901	DCA_int_06 - words	<unk>	43.1501
43.1501	DCA_int_06 - phones	sp	45.5310
45.1624	DCA_se1_ag2_f_01 - phones	sil	45.1924
45.1924	DCA_se1_ag2_f_01 - phones	W	45.2324
45.1924	DCA_se1_ag2_f_01 - words	well	45.6424
45.2324	DCA_se1_ag2_f_01 - phones	EH1	45.5324
45.5310	DCA_int_06 - words	<unk>	45.6810
45.5310	DCA_int_06 - phones	spn	45.6810
45.5324	DCA_se1_ag2_f_01 - phones	L	45.6424
45.6424	DCA_se1_ag2_f_01 - phones	sp	45.7724
45.6810	DCA_int_06 - phones	sp	46.8510
45.7724	DCA_se1_ag2_f_01 - phones	AY1	45.9124
45.7724	DCA_se1_ag2_f_01 - words	i	45.9124
45.9124	DCA_se1_ag2_f_01 - phones	TH	45.9824
45.9124	DCA_se1_ag2_f_01 - words	think	46.1124
45.9824	DCA_se1_ag2_f_01 - phones	IH1	46.0324
46.0324	DCA_se1_ag2_f_01 - phones	NG	46.0824
46.0824	DCA_se1_ag2_f_01 - phones	K	46.1124
46.1124	DCA_se1_ag2_f_01 - phones	IH1	46.1424
46.1124	DCA_se1_ag2_f_01 - words	it	46.1924
46.1424	DCA_se1_ag2_f_01 - phones	T	46.1924
46.1924	DCA_se1_ag2_f_01 - phones	W	46.2324
46.1924	DCA_se1_ag2_f_01 - words	was	46.3424
46.2324	DCA_se1_ag2_f_01 - phones	AA1	46.3124
46.3124	DCA_se1_ag2_f_01 - phones	Z	46.3424
46.3424	DCA_se1_ag2_f_01 - phones	AO1	46.5024
46.3424	DCA_se1_ag2_f_01 - words	all	46.5624
46.5024	DCA_se1_ag2_f_01 - phones	L	46.5624
46.5624	DCA_se1_ag2_f_01 - phones	Y	46.6324
46.5624	DCA_se1_ag2_f_01 - words	you	46.7024
46.6324	DCA_se1_ag2_f_01 - phones	UW1	46.7024
46.7024	DCA_se1_ag2_f_01 - phones	SH	46.8224
46.7024	DCA_se1_ag2_f_01 - words	shot	46.8924
46.8224	DCA_se1_ag2_f_01 - phones	AA1	46.8624
46.8624	DCA_se1_ag2_f_01 - phones	T	46.8924
46.8924	DCA_se1_ag2_f_01 - phones	sp	47.5324
47.5324	DCA_se1_ag2_f_01 - phones	AW1	47.5624
47.5324	DCA_se1_ag2_f_01 - words	out	47.6424
47.5624	DCA_se1_ag2_f_01 - phones	T	47.6424
47.6424	DCA_se1_ag2_f_01 - phones	DH	47.7124
47.6424	DCA_se1_ag2_f_01 - words	the	47.8024
47.7124	DCA_se1_ag2_f_01 - phones	AH1	47.8024
47.8024	DCA_se1_ag2_f_01 - phones	S	47.8324
47.8024	DCA_se1_ag2_f_01 - words	circle	47.9524
47.8324	DCA_se1_ag2_f_01 - phones	ER1	47.8624
47.8624	DCA_se1_ag2_f_01 - phones	K	47.8924
47.8924	DCA_se1_ag2_f_01 - phones	AH0	47.9224
47.9224	DCA_se1_ag2_f_01 - phones	L	47.9524
47.9524	DCA_se1_ag2_f_01 - phones	spn	48.3324
47.9524	DCA_se1_ag2_f_01 - words	<unk>	48.3324
48.4392	DCA_se1_ag2_f_01 - phones	sil	48.4792
48.4792	DCA_se1_ag2_f_01 - phones	AY1	48.6492
48.4792	DCA_se1_ag2_f_01 - words	i	48.6492
48.6492	DCA_se1_ag2_f_01 - phones	D	48.7092
48.6492	DCA_se1_ag2_f_01 - words	don't	48.7692
48.7092	DCA_se1_ag2_f_01 - phones	OW1	48.7392
48.7392	DCA_se1_ag2_f_01 - phones	N	48.7692
48.7692	DCA_se1_ag2_f_01 - phones	N	48.7992
48.7692	DCA_se1_ag2_f_01 - words	know	48.8292
48.7843	DCA_int_06 - words	<unk>	49.0243
48.7843	DCA_int_06 - phones	spn	49.0243
48.7992	DCA_se1_ag2_f_01 - phones	OW1	48.8292
48.8292	DCA_se1_ag2_f_01 - phones	IH1	48.8592
48.8292	DCA_se1_ag2_f_01 - words	it	48.8892
48.8592	DCA_se1_ag2_f_01 - phones	T	48.8892
48.8892	DCA_se1_ag2_f_01 - phones	EH1	48.9192
48.8892	DCA_se1_ag2_f_01 - words	s	48.9492
48.9192	DCA_se1_ag2_f_01 - phones	S	48.9492
48.9492	DCA_se1_ag2_f_01 - phones	sp	48.9792
48.9792	DCA_se1_ag2_f_01 - phones	B	49.0092
48.9792	DCA_se1_ag2_f_01 - words	been	49.0692
49.0092	DCA_se1_ag2_f_01 - phones	IH0	49.0392
49.0243	DCA_int_06 - phones	sp	49.5443
49.0392	DCA_se1_ag2_f_01 - phones	N	49.0692
49.0692	DCA_se1_ag2_f_01 - phones	AH0	49.1092
49.0692	DCA_se1_ag2_f_01 - words	a	49.1092
49.1092	DCA_se1_ag2_f_01 - phones	L	49.1792
49.1092	DCA_se1_ag2_f_01 - words	long	49.3792
49.1792	DCA_se1_ag2_f_01 - phones	AO1	49.2392
49.2392	DCA_se1_ag2_f_01 - phones	NG	49.3792
49.3792	DCA_se1_ag2_f_01 - phones	T	49.4092
49.3792	DCA_se1_ag2_f_01 - words	time	49.4692
49.4092	DCA_se1_ag2_f_01 - phones	AY1	49.4392
49.4392	DCA_se1_ag2_f_01 - phones	M	49.4692
49.4692	DCA_se1_ag2_f_01 - phones	spn	50.6892
49.4692	DCA_se1_ag2_f_01 - words	<unk>	50.6892
50.6892	DCA_se1_ag2_f_01 - phones	sp	52.7766
50.7660	DCA_int_06 - phones	OW2	50.8260
50.7660	DCA_int_06 - words	okay	51.1160
50.8260	DCA_int_06 - phones	K	50.8560
50.8560	DCA_int_06 - phones	EY1	51.1160
51.1160	DCA_int_06 - phones	HH	51.1460
51.1160	DCA_int_06 - words	how	51.1760
51.1460	DCA_int_06 - phones	AW1	51.1760
51.1760	DCA_int_06 - phones	D	51.2660
51.1760	DCA_int_06 - words	did	51.3760
51.2660	DCA_int_06 - phones	IH0	51.3160
51.3160	DCA_int_06 - phones	D	51.3760
51.3760	DCA_int_06 - phones	Y	51.4260
51.3760	DCA_int_06 - words	you	51.5060
51.4260	DCA_int_06 - phones	UW1	51.5060
51.5060	DCA_int_06 - phones	P	51.5460
51.5060	DCA_int_06 - words	play	51.6760
51.5460	DCA_int_06 - phones	L	51.5860
51.5860	DCA_int_06 - phones	EY1	51.6760
51.6760	DCA_int_06 - phones	M	51.8160
51.6760	DCA_int_06 - words	may	52.0360
51.8160	DCA_int_06 - phones	EY1	52.0360
52.0360	DCA_int_06 - phones	AY1	52.1960
52.0360	DCA_int_06 - words	i	52.1960
52.7766	DCA_se1_ag2_f_01 - phones	AH1	53.1266
52.7766	DCA_se1_ag2_f_01 - words	um	53.2366
53.1266	DCA_se1_ag2_f_01 - phones	M	53.2366
53.2366	DCA_se1_ag2_f_01 - phones	sp	54.2880
54.2880	DCA_se1_ag2_f_01 - phones	EH1	54.3880
54.2880	DCA_se1_ag2_f_01 - words	everybody	54.7280
54.3880	DCA_se1_ag2_f_01 - phones	V	54.4380
54.4380	DCA_se1_ag2_f_01 - phones	R	54.4680
54.4680	DCA_se1_ag2_f_01 - phones	IY0	54.5080
54.5080	DCA_se1_ag2_f_01 - phones	B	54.5680
54.5680	DCA_se1_ag2_f_01 - phones	AA2	54.6280
54.6280	DCA_se1_ag2_f_01 - phones	D	54.6780
54.6780	DCA_se1_ag2_f_01 - phones	IY0	54.7280
54.7280	DCA_se1_ag2_f_01 - phones	W	54.7780
54.7280	DCA_se1_ag2_f_01 - words	was	54.8580
54.7780	DCA_se1_ag2_f_01 - phones	AH0	54.8280
54.8280	DCA_se1_ag2_f_01 - phones	Z	54.8580
54.8580	DCA_se1_ag2_f_01 - phones	sp	54.8880
54.8880	DCA_se1_ag2_f_01 - phones	S	54.9580
54.8880	DCA_se1_ag2_f_01 - words	sitting	55.0780
54.9580	DCA_se1_ag2_f_01 - phones	IH1	54.9880
54.9880	DCA_se1_ag2_f_01 - phones	T	55.0180
55.0180	DCA_se1_ag2_f_01 - phones	IH0	55.0480
55.0480	DCA_se1_ag2_f_01 - phones	NG	55.0780
55.0780	DCA_se1_ag2_f_01 - phones	AA1	55.1980
55.0780	DCA_se1_ag2_f_01 - words	on	55.2280
55.1980	DCA_se1_ag2_f_01 - phones	N	55.2280
55.2280	DCA_se1_ag2_f_01 - phones	AH0	55.3180
55.2280	DCA_se1_ag2_f_01 - words	a	55.3180
55.3180	DCA_se1_ag2_f_01 - phones	S	55.3880
55.3180	DCA_se1_ag2_f_01 - words	step	55.6080
55.3880	DCA_se1_ag2_f_01 - phones	T	55.4480
55.4480	DCA_se1_ag2_f_01 - phones	EH1	55.5480
55.5480	DCA_se1_ag2_f_01 - phones	P	55.6080
55.6080	DCA_se1_ag2_f_01 - phones	AH0	55.6480
55.6080	DCA_se1_ag2_f_01 - words	and	55.6780
55.6480	DCA_se1_ag2_f_01 - phones	N	55.6780
55.6780	DCA_se1_ag2_f_01 - phones	Y	55.7880
55.6780	DCA_se1_ag2_f_01 - words	you	55.8280
55.7880	DCA_se1_ag2_f_01 - phones	UW1	55.8280
55.8280	DCA_se1_ag2_f_01 - phones	HH	55.9380
55.8280	DCA_se1_ag2_f_01 - words	have	56.0780
55.9380	DCA_se1_ag2_f_01 - phones	AE1	55.9880
55.9880	DCA_se1_ag2_f_01 - phones	V	56.0780
56.0780	DCA_se1_ag2_f_01 - words	a	56.2180
56.0780	DCA_se1_ag2_f_01 - phones	AH0	56.2180
56.2180	DCA_se1_ag2_f_01 - phones	L	56.2880
56.2180	DCA_se1_ag2_f_01 - words	leader	56.7180
56.2880	DCA_se1_ag2_f_01 - phones	IY1	56.4680
56.4680	DCA_se1_ag2_f_01 - phones	D	56.4980
56.4980	DCA_se1_ag2_f_01 - phones	ER0	56.7180
56.7180	DCA_se1_ag2_f_01 - phones	AE1	56.8880
56.7180	DCA_se1_ag2_f_01 - words	and	56.9280
56.8880	DCA_se1_ag2_f_01 - phones	N	56.9280
56.9280	DCA_se1_ag2_f_01 - phones	DH	56.9680
56.9280	DCA_se1_ag2_f_01 - words	they	57.1480
56.9680	DCA_se1_ag2_f_01 - phones	EY1	57.1480
57.1480	DCA_se1_ag2_f_01 - phones	sp	57.9864
57.9864	DCA_se1_ag2_f_01 - phones	T	58.0664
57.9864	DCA_se1_ag2_f_01 - words	tell	58.1864
58.0664	DCA_se1_ag2_f_01 - phones	EH1	58.1064
58.1064	DCA_se1_ag2_f_01 - phones	L	58.1864
58.1864	DCA_se1_ag2_f_01 - phones	Y	58.2864
58.1864	DCA_se1_ag2_f_01 - words	you	58.3264
58.2864	DCA_se1_ag2_f_01 - phones	UW1	58.3264
58.3264	DCA_se1_ag2_f_01 - phones	T	58.3764
58.3264	DCA_se1_ag2_f_01 - words	to	58.4164
58.3764	DCA_se1_ag2_f_01 - phones	AH0	58.4164
58.4164	DCA_se1_ag2_f_01 - phones	D	58.4964
58.4164	DCA_se1_ag2_f_01 - words	do	58.6164
58.4964	DCA_se1_ag2_f_01 - phones	UW1	58.6164
58.6164	DCA_se1_ag2_f_01 - phones	S	58.7364
58.6164	DCA_se1_ag2_f_01 - words	something	59.1064
58.7364	DCA_se1_ag2_f_01 - phones	AH1	58.8364
58.8364	DCA_se1_ag2_f_01 - phones	M	58.9064
58.9064	DCA_se1_ag2_f_01 - phones	TH	58.9764
58.9764	DCA_se1_ag2_f_01 - phones	IH0	59.0164
59.0164	DCA_se1_ag2_f_01 - phones	NG	59.1064
59.1064	DCA_se1_ag2_f_01 - phones	AH0	59.1664
59.1064	DCA_se1_ag2_f_01 - words	and	59.2564
59.1664	DCA_se1_ag2_f_01 - phones	N	59.2564
59.2564	DCA_se1_ag2_f_01 - phones	Y	59.3264
59.2564	DCA_se1_ag2_f_01 - words	you	59.3664
59.3264	DCA_se1_ag2_f_01 - phones	UW1	59.3664
59.3664	DCA_se1_ag2_f_01 - words	d	59.4064
59.3664	DCA_se1_ag2_f_01 - phones	D	59.4064
59.4064	DCA_se1_ag2_f_01 - phones	HH	59.4564
59.4064	DCA_se1_ag2_f_01 - words	have	59.6064
59.4564	DCA_se1_ag2_f_01 - phones	AE1	59.5664
59.5664	DCA_se1_ag2_f_01 - phones	V	59.6064
59.6064	DCA_se1_ag2_f_01 - phones	sp	59.6864
59.6864	DCA_se1_ag2_f_01 - phones	T	59.7164
59.6864	DCA_se1_ag2_f_01 - words	t	59.7464
59.7164	DCA_se1_ag2_f_01 - phones	IY1	59.7464
59.9449	DCA_se1_ag2_f_01 - phones	Y	60.0549
59.9449	DCA_se1_ag2_f_01 - words	you	60.0949
60.0549	DCA_se1_ag2_f_01 - phones	UW1	60.0949
60.0949	DCA_se1_ag2_f_01 - phones	HH	60.1749
60.0949	DCA_se1_ag2_f_01 - words	had	60.2849
60.1749	DCA_se1_ag2_f_01 - phones	AE1	60.2249
60.2249	DCA_se1_ag2_f_01 - phones	D	60.2849
60.2849	DCA_se1_ag2_f_01 - phones	T	60.3349
60.2849	DCA_se1_ag2_f_01 - words	to	60.3749
60.3349	DCA_se1_ag2_f_01 - phones	AH0	60.3749
60.3749	DCA_se1_ag2_f_01 - phones	R	60.4649
60.3749	DCA_se1_ag2_f_01 - words	remember	60.8249
60.4649	DCA_se1_ag2_f_01 - phones	IH0	60.5349
60.5349	DCA_se1_ag2_f_01 - phones	M	60.6349
60.6349	DCA_se1_ag2_f_01 - phones	EH1	60.7049
60.7049	DCA_se1_ag2_f_01 - phones	M	60.7549
60.7549	DCA_se1_ag2_f_01 - phones	B	60.7949
60.7949	DCA_se1_ag2_f_01 - phones	ER0	60.8249
60.8249	DCA_se1_ag2_f_01 - phones	T	60.8549
60.8249	DCA_se1_ag2_f_01 - words	to	60.8949
60.8549	DCA_se1_ag2_f_01 - phones	AH0	60.8949
60.8949	DCA_se1_ag2_f_01 - phones	AE1	61.1349
60.8949	DCA_se1_ag2_f_01 - words	ask	61.2449
61.1349	DCA_se1_ag2_f_01 - phones	S	61.2149
61.2149	DCA_se1_ag2_f_01 - phones	K	61.2449
61.2449	DCA_se1_ag2_f_01 - phones	M	61.3349
61.2449	DCA_se1_ag2_f_01 - words	may	61.4949
61.3349	DCA_se1_ag2_f_01 - phones	EY1	61.4949
61.4949	DCA_se1_ag2_f_01 - words	i	61.7149
61.4949	DCA_se1_ag2_f_01 - phones	AY1	61.7149
61.7149	DCA_se1_ag2_f_01 - phones	B	61.7649
61.7149	DCA_se1_ag2_f_01 - words	before	62.0849
61.7649	DCA_se1_ag2_f_01 - phones	IH0	61.8349
61.8349	DCA_se1_ag2_f_01 - phones	F	61.9649
61.9649	DCA_se1_ag2_f_01 - phones	AO1	62.0149
62.0149	DCA_se1_ag2_f_01 - phones	R	62.0849
62.0849	DCA_se1_ag2_f_01 - phones	Y	62.1649
62.0849	DCA_se1_ag2_f_01 - words	you	62.2049
62.1649	DCA_se1_ag2_f_01 - phones	UW1	62.2049
62.2049	DCA_se1_ag2_f_01 - phones	D	62.2949
62.2049	DCA_se1_ag2_f_01 - words	did	62.4449
62.2949	DCA_se1_ag2_f_01 - phones	IH1	62.3949
62.3949	DCA_se1_ag2_f_01 - phones	D	62.4449
62.4449	DCA_se1_ag2_f_01 - phones	IH0	62.4749
62.4449	DCA_se1_ag2_f_01 - words	it	62.7549
62.4749	DCA_se1_ag2_f_01 - phones	T	62.7549
63.0178	DCA_int_06 - phones	sil	63.0878
63.0878	DCA_int_06 - phones	M	63.1478
63.0878	DCA_int_06 - words	mm-hm	63.3978
63.1478	DCA_int_06 - phones	HH	63.1878
63.1878	DCA_int_06 - phones	M	63.3978
63.3978	DCA_int_06 - phones	sp	64.4569
64.4569	DCA_int_06 - phones	W	64.4869
64.4569	DCA_int_06 - words	what	64.5469
64.4869	DCA_int_06 - phones	AH1	64.5169
64.5169	DCA_int_06 - phones	T	64.5469
64.5469	DCA_int_06 - words	are	64.5769
64.5469	DCA_int_06 - phones	ER0	64.5769
64.5769	DCA_int_06 - phones	Y	64.6569
64.5769	DCA_int_06 - words	your	64.7669
64.6569	DCA_int_06 - phones	UH1	64.6969
64.6969	DCA_int_06 - phones	R	64.7669
64.7669	DCA_int_06 - phones	F	64.8169
64.7669	DCA_int_06 - words	favorite	65.0969
64.8169	DCA_int_06 - phones	EY1	64.9169
64.9169	DCA_int_06 - phones	V	64.9769
64.9769	DCA_int_06 - phones	R	65.0069
65.0069	DCA_int_06 - phones	AH0	65.0369
65.0369	DCA_int_06 - phones	T	65.0969
65.0969	DCA_int_06 - phones	T	65.1569
65.0969	DCA_int_06 - words	tv	65.3869
65.1569	DCA_int_06 - phones	IY1	65.2269
65.2269	DCA_int_06 - phones	V	65.3069
65.3069	DCA_int_06 - phones	IY1	65.3869
65.3869	DCA_int_06 - phones	P	65.4669
65.3869	DCA_int_06 - words	programs	65.9769
65.4669	DCA_int_06 - phones	R	65.5569
65.5569	DCA_int_06 - phones	OW1	65.6369
65.6369	DCA_int_06 - phones	G	65.7069
65.7069	DCA_int_06 - phones	R	65.7669
65.7669	DCA_int_06 - phones	AE2	65.8969
65.8969	DCA_int_06 - phones	M	65.9369
65.9369	DCA_int_06 - phones	Z	65.9769
65.9769	DCA_int_06 - phones	sp	70.2111
67.1926	DCA_se1_ag2_f_01 - phones	sil	67.2426
67.2426	DCA_se1_ag2_f_01 - words	uh	67.7726
67.2426	DCA_se1_ag2_f_01 - phones	AH1	67.7726
67.7726	DCA_se1_ag2_f_01 - phones	sp	67.8026
67.8026	DCA_se1_ag2_f_01 - phones	DH	67.8426
67.8026	DCA_se1_ag2_f_01 - words	the	67.9126
67.8426	DCA_se1_ag2_f_01 - phones	AH0	67.9126
67.9126	DCA_se1_ag2_f_01 - phones	S	68.0326
67.9126	DCA_se1_ag2_f_01 - words	smothers	68.4426
68.0326	DCA_se1_ag2_f_01 - phones	M	68.1026
68.1026	DCA_se1_ag2_f_01 - phones	AH1	68.1826
68.1826	DCA_se1_ag2_f_01 - phones	DH	68.2526
68.2526	DCA_se1_ag2_f_01 - phones	ER0	68.3326
68.3326	DCA_se1_ag2_f_01 - phones	Z	68.4426
68.4426	DCA_se1_ag2_f_01 - phones	B	68.5126
68.4426	DCA_se1_ag2_f_01 - words	brothers	68.9826
68.5126	DCA_se1_ag2_f_01 - phones	R	68.5426
68.5426	DCA_se1_ag2_f_01 - phones	AH1	68.6926
68.6926	DCA_se1_ag2_f_01 - phones	DH	68.7726
68.7726	DCA_se1_ag2_f_01 - phones	ER0	68.9426
68.9426	DCA_se1_ag2_f_01 - phones	Z	68.9826
68.9826	DCA_se1_ag2_f_01 - phones	sp	69.0126
69.0126	DCA_se1_ag2_f_01 - words	<unk>	69.6126
69.0126	DCA_se1_ag2_f_01 - phones	spn	69.6126
69.6126	DCA_se1_ag2_f_01 - phones	sp	71.2748
70.2111	DCA_int_06 - phones	AH0	70.2411
70.2111	DCA_int_06 - words	of	70.2711
70.2411	DCA_int_06 - phones	V	70.2711
70.2711	DCA_int_06 - phones	K	70.3011
70.2711	DCA_int_06 - words	course	70.3911
70.3011	DCA_int_06 - phones	AO1	70.3311
70.3311	DCA_int_06 - phones	R	70.3611
70.3611	DCA_int_06 - phones	S	70.3911
70.3911	DCA_int_06 - phones	sp	70.5711
71.2388	DCA_int_06 - words	<unk>	71.7888
71.2388	DCA_int_06 - phones	spn	71.7888
71.2748	DCA_se1_ag2_f_01 - phones	AY1	71.5948
71.2748	DCA_se1_ag2_f_01 - words	ironside	72.4248
71.5948	DCA_se1_ag2_f_01 - phones	ER0	71.6848
71.6848	DCA_se1_ag2_f_01 - phones	N	71.7648
71.7648	DCA_se1_ag2_f_01 - phones	S	71.8548
71.8548	DCA_se1_ag2_f_01 - phones	AY2	72.2848
72.2848	DCA_se1_ag2_f_01 - phones	D	72.4248
72.4248	DCA_se1_ag2_f_01 - phones	sp	72.5248
78.8289	DCA_se1_ag2_f_01 - phones	AE1	78.9489
78.8289	DCA_se1_ag2_f_01 - words	and	79.2289
78.9489	DCA_se1_ag2_f_01 - phones	N	79.1989
79.1989	DCA_se1_ag2_f_01 - phones	D	79.2289
79.2289	DCA_se1_ag2_f_01 - phones	DH	79.2789
79.2289	DCA_se1_ag2_f_01 - words	the	79.3289
79.2789	DCA_se1_ag2_f_01 - phones	AH0	79.3289
79.3289	DCA_se1_ag2_f_01 - phones	D	79.4389
79.3289	DCA_se1_ag2_f_01 - words	different	79.7389
79.4389	DCA_se1_ag2_f_01 - phones	IH1	79.5089
79.5089	DCA_se1_ag2_f_01 - phones	F	79.5989
79.5989	DCA_se1_ag2_f_01 - phones	R	79.6289
79.6289	DCA_se1_ag2_f_01 - phones	AH0	79.6589
79.6589	DCA_se1_ag2_f_01 - phones	N	79.6989
79.6989	DCA_se1_ag2_f_01 - phones	T	79.7389
79.7389	DCA_se1_ag2_f_01 - phones	N	79.7889
79.7389	DCA_se1_ag2_f_01 - words	nights	80.0389
79.7889	DCA_se1_ag2_f_01 - phones	AY1	79.9089
79.9089	DCA_se1_ag2_f_01 - phones	T	79.9989
79.9989	DCA_se1_ag2_f_01 - phones	S	80.0389
80.0389	DCA_se1_ag2_f_01 - phones	AE1	80.0689
80.0389	DCA_se1_ag2_f_01 - words	at	80.1489
80.0689	DCA_se1_ag2_f_01 - phones	T	80.1489
80.1489	DCA_se1_ag2_f_01 - phones	DH	80.1889
80.1489	DCA_se1_ag2_f_01 - words	the	80.2189
80.1889	DCA_se1_ag2_f_01 - phones	AH0	80.2189
80.2189	DCA_se1_ag2_f_01 - phones	M	80.3089
80.2189	DCA_se1_ag2_f_01 - words	movies	80.5789
80.3089	DCA_se1_ag2_f_01 - phones	UW1	80.4789
80.4789	DCA_se1_ag2_f_01 - phones	V	80.5189
80.5189	DCA_se1_ag2_f_01 - phones	IY0	80.5489
80.5489	DCA_se1_ag2_f_01 - phones	Z	80.5789
80.5789	DCA_se1_ag2_f_01 - phones	spn	81.2589
80.5789	DCA_se1_ag2_f_01 - words	<unk>	81.2589
81.2589	DCA_se1_ag2_f_01 - phones	sp	81.3189
81.3189	DCA_se1_ag2_f_01 - phones	DH	81.3589
81.3189	DCA_se1_ag2_f_01 - words	that	81.4389
81.3589	DCA_se1_ag2_f_01 - phones	AE1	81.3989
81.3989	DCA_se1_ag2_f_01 - phones	T	81.4389
81.4389	DCA_se1_ag2_f_01 - phones	sp	81.5389
81.5389	DCA_se1_ag2_f_01 - phones	S	81.5689
81.5389	DCA_se1_ag2_f_01 - words	s	81.5689
81.5689	DCA_se1_ag2_f_01 - phones	DH	81.6189
81.5689	DCA_se1_ag2_f_01 - words	the	81.6889
81.6189	DCA_se1_ag2_f_01 - phones	IY0	81.6889
81.6889	DCA_se1_ag2_f_01 - phones	OW1	81.7689
81.6889	DCA_se1_ag2_f_01 - words	only	81.8989
81.7689	DCA_se1_ag2_f_01 - phones	N	81.8089
81.8089	DCA_se1_ag2_f_01 - phones	L	81.8489
81.8489	DCA_se1_ag2_f_01 - phones	IY0	81.8989
81.8989	DCA_se1_ag2_f_01 - phones	TH	81.9289
81.8989	DCA_se1_ag2_f_01 - words	thing	81.9889
81.9289	DCA_se1_ag2_f_01 - phones	IH1	81.9589
81.9589	DCA_se1_ag2_f_01 - phones	NG	81.9889
81.9889	DCA_se1_ag2_f_01 - words	<unk>	83.3189
81.9889	DCA_se1_ag2_f_01 - phones	spn	83.3189
83.3189	DCA_se1_ag2_f_01 - phones	sp	88.1904
83.7704	DCA_int_06 - phones	sil	83.8904
83.8904	DCA_int_06 - phones	W	83.9404
83.8904	DCA_int_06 - words	what	84.0104
83.9404	DCA_int_06 - phones	AH1	83.9704
83.9704	DCA_int_06 - phones	T	84.0104
84.0104	DCA_int_06 - phones	EH1	84.0704
84.0104	DCA_int_06 - words	s	84.1004
84.0704	DCA_int_06 - phones	S	84.1004
84.1004	DCA_int_06 - phones	S	84.1404
84.1004	DCA_int_06 - words	so	84.2204
84.1404	DCA_int_06 - phones	OW1	84.2204
84.2204	DCA_int_06 - phones	IH0	84.2904
84.2204	DCA_int_06 - words	exciting	84.7804
84.2904	DCA_int_06 - phones	K	84.3604
84.3604	DCA_int_06 - phones	S	84.4304
84.4304	DCA_int_06 - phones	AY1	84.6004
84.6004	DCA_int_06 - phones	T	84.6304
84.6304	DCA_int_06 - phones	IH0	84.6904
84.6904	DCA_int_06 - phones	NG	84.7804
84.7804	DCA_int_06 - phones	AH0	84.8504
84.7804	DCA_int_06 - words	about	85.1504
84.8504	DCA_int_06 - phones	B	84.9204
84.9204	DCA_int_06 - phones	AW1	85.1204
85.1204	DCA_int_06 - phones	T	85.1504
85.1504	DCA_int_06 - phones	AY1	85.3304
85.1504	DCA_int_06 - words	ironside	85.7604
85.3304	DCA_int_06 - phones	ER0	85.3604
85.3604	DCA_int_06 - phones	N	85.4604
85.4604	DCA_int_06 - phones	S	85.5104
85.5104	DCA_int_06 - phones	AY2	85.7304
85.7304	DCA_int_06 - phones	D	85.7604
85.9620	DCA_int_06 - phones	sil	86.0420
86.0420	DCA_int_06 - words	<unk>	86.9220
86.0420	DCA_int_06 - phones	spn	86.9220
86.9220	DCA_int_06 - phones	sp	92.2565
88.1904	DCA_se1_ag2_f_01 - phones	IH1	88.3004
88.1904	DCA_se1_ag2_f_01 - words	it	88.3404
88.3004	DCA_se1_ag2_f_01 - phones	T	88.3404
88.3404	DCA_se1_ag2_f_01 - phones	Z	88.4404
88.3404	DCA_se1_ag2_f_01 - words	s	88.4404
88.4404	DCA_se1_ag2_f_01 - phones	sp	88.4704
88.4704	DCA_se1_ag2_f_01 - phones	AH1	88.8504
88.4704	DCA_se1_ag2_f_01 - words	uh	88.8504
88.8504	DCA_se1_ag2_f_01 - phones	sp	88.9204
88.9204	DCA_se1_ag2_f_01 - words	a	89.0304
88.9204	DCA_se1_ag2_f_01 - phones	AH0	89.0304
89.0304	DCA_se1_ag2_f_01 - phones	D	89.1204
89.0304	DCA_se1_ag2_f_01 - words	detective	89.7004
89.1204	DCA_se1_ag2_f_01 - phones	IH0	89.2604
89.2604	DCA_se1_ag2_f_01 - phones	T	89.3804
89.3804	DCA_se1_ag2_f_01 - phones	EH1	89.4604
89.4604	DCA_se1_ag2_f_01 - phones	K	89.5504
89.5504	DCA_se1_ag2_f_01 - phones	T	89.6004
89.6004	DCA_se1_ag2_f_01 - phones	IH0	89.6504
89.6504	DCA_se1_ag2_f_01 - phones	V	89.7004
89.7004	DCA_se1_ag2_f_01 - phones	S	89.8204
89.7004	DCA_se1_ag2_f_01 - words	story	90.1904
89.8204	DCA_se1_ag2_f_01 - phones	T	89.8804
89.8804	DCA_se1_ag2_f_01 - phones	AO1	89.9204
89.9204	DCA_se1_ag2_f_01 - phones	R	90.1204
90.1204	DCA_se1_ag2_f_01 - phones	IY0	90.1904
90.1904	DCA_se1_ag2_f_01 - phones	sp	97.8394
92.2565	DCA_int_06 - phones	K	92.2965
92.2565	DCA_int_06 - words	can	92.4065
92.2965	DCA_int_06 - phones	AH0	92.3265
92.3265	DCA_int_06 - phones	N	92.4065
92.4065	DCA_int_06 - phones	Y	92.4365
92.4065	DCA_int_06 - words	you	92.5365
92.4365	DCA_int_06 - phones	UW1	92.5365
92.5365	DCA_int_06 - phones	sp	92.5665
92.5665	DCA_int_06 - phones	G	92.5965
92.5665	DCA_int_06 - words	give	92.6765
92.5965	DCA_int_06 - phones	IH1	92.6265
92.6265	DCA_int_06 - phones	V	92.6765
92.6765	DCA_int_06 - phones	sp	92.7065
92.7065	DCA_int_06 - phones	M	92.8965
92.7065	DCA_int_06 - words	me	93.0865
92.8965	DCA_int_06 - phones	IY1	93.0865
93.0865	DCA_int_06 - phones	sp	94.4868
94.4868	DCA_int_06 - words	uh	94.7368
94.4868	DCA_int_06 - phones	AH1	94.7368
94.7368	DCA_int_06 - phones	sp	94.9068
94.9068	DCA_int_06 - phones	W	94.9768
94.9068	DCA_int_06 - words	what	95.0468
94.9768	DCA_int_06 - phones	AH1	95.0168
95.0168	DCA_int_06 - phones	T	95.0468
95.0468	DCA_int_06 - phones	sp	95.0968
95.0968	DCA_int_06 - phones	HH	95.1368
95.0968	DCA_int_06 - words	happened	95.7368
95.1368	DCA_int_06 - phones	AE1	95.3168
95.3168	DCA_int_06 - phones	P	95.4168
95.4168	DCA_int_06 - phones	AH0	95.4668
95.4668	DCA_int_06 - phones	N	95.5568
95.5568	DCA_int_06 - phones	D	95.7368
95.9616	DCA_int_06 - phones	sil	96.0116
96.0116	DCA_int_06 - phones	AO1	96.1416
96.0116	DCA_int_06 - words	on	96.2116
96.1416	DCA_int_06 - phones	N	96.2116
96.2116	DCA_int_06 - phones	DH	96.2516
96.2116	DCA_int_06 - words	the	96.3016
96.2516	DCA_int_06 - phones	AH0	96.3016
96.3016	DCA_int_06 - phones	sp	96.3916
96.3916	DCA_int_06 - phones	P	96.4216
96.3916	DCA_int_06 - words	program	96.6416
96.4216	DCA_int_06 - phones	R	96.4716
96.4716	DCA_int_06 - phones	OW1	96.5016
96.5016	DCA_int_06 - phones	G	96.5316
96.5316	DCA_int_06 - phones	R	96.5616
96.5616	DCA_int_06 - phones	AE2	96.5916
96.5916	DCA_int_06 - phones	M	96.6416
96.6416	DCA_int_06 - phones	sp	97.1916
97.8394	DCA_se1_ag2_f_01 - phones	W	97.8694
97.8394	DCA_se1_ag2_f_01 - words	what	97.9294
97.8694	DCA_se1_ag2_f_01 - phones	AH1	97.8994
97.8994	DCA_se1_ag2_f_01 - phones	T	97.9294
97.9294	DCA_se1_ag2_f_01 - phones	D	97.9594
97.9294	DCA_se1_ag2_f_01 - words	do	97.9894
97.9594	DCA_se1_ag2_f_01 - phones	UW1	97.9894
97.9894	DCA_se1_ag2_f_01 - phones	Y	98.0194
97.9894	DCA_se1_ag2_f_01 - words	you	98.0494
98.0194	DCA_se1_ag2_f_01 - phones	UW1	98.0494
98.0494	DCA_se1_ag2_f_01 - phones	M	98.0794
98.0494	DCA_se1_ag2_f_01 - words	mean	98.2494
98.0794	DCA_se1_ag2_f_01 - phones	IY1	98.2094
98.2094	DCA_se1_ag2_f_01 - phones	N	98.2494
98.2494	DCA_se1_ag2_f_01 - phones	W	98.2894
98.2494	DCA_se1_ag2_f_01 - words	what	98.3694
98.2894	DCA_se1_ag2_f_01 - phones	AH1	98.3394
98.3394	DCA_se1_ag2_f_01 - phones	T	98.3694
98.3694	DCA_se1_ag2_f_01 - phones	HH	98.4594
98.3694	DCA_se1_ag2_f_01 - words	happened	98.8694
98.4594	DCA_se1_ag2_f_01 - phones	AE1	98.6094
98.6094	DCA_se1_ag2_f_01 - phones	P	98.7194
98.7194	DCA_se1_ag2_f_01 - phones	AH0	98.7494
98.7494	DCA_se1_ag2_f_01 - phones	N	98.8294
98.8294	DCA_se1_ag2_f_01 - phones	D	98.8694
98.8694	DCA_se1_ag2_f_01 - phones	EH1	98.9394
98.8694	DCA_se1_ag2_f_01 - words	everything	99.1794
98.9394	DCA_se1_ag2_f_01 - phones	V	98.9694
98.9694	DCA_se1_ag2_f_01 - phones	R	99.0094
99.0094	DCA_se1_ag2_f_01 - phones	IY0	99.0594
99.0594	DCA_se1_ag2_f_01 - phones	TH	99.1194
99.1194	DCA_se1_ag2_f_01 - phones	IH2	99.1494
99.1405	DCA_int_06 - phones	spn	100.0205
99.1405	DCA_int_06 - words	<unk>	100.0205
99.1494	DCA_se1_ag2_f_01 - phones	NG	99.1794
99.1794	DCA_se1_ag2_f_01 - phones	Z	99.2194
99.1794	DCA_se1_ag2_f_01 - words	s	99.2194
99.2194	DCA_se1_ag2_f_01 - phones	sp	99.2494
99.2494	DCA_se1_ag2_f_01 - phones	S	99.2994
99.2494	DCA_se1_ag2_f_01 - words	something	99.5594
99.2994	DCA_se1_ag2_f_01 - phones	AH1	99.3594
99.3594	DCA_se1_ag2_f_01 - phones	M	99.3994
99.3994	DCA_se1_ag2_f_01 - phones	TH	99.4294
99.4294	DCA_se1_ag2_f_01 - phones	IH0	99.4794
99.4794	DCA_se1_ag2_f_01 - phones	NG	99.5594
99.5594	DCA_se1_ag2_f_01 - phones	sp	99.6394
99.6394	DCA_se1_ag2_f_01 - phones	D	99.6794
99.6394	DCA_se1_ag2_f_01 - words	different	99.9794
99.6794	DCA_se1_ag2_f_01 - phones	IH1	99.7594
99.7594	DCA_se1_ag2_f_01 - phones	F	99.8194
99.8194	DCA_se1_ag2_f_01 - phones	R	99.8494
99.8494	DCA_se1_ag2_f_01 - phones	AH0	99.8894
99.8894	DCA_se1_ag2_f_01 - phones	N	99.9294
99.9294	DCA_se1_ag2_f_01 - phones	T	99.9794
99.9794	DCA_se1_ag2_f_01 - phones	HH	100.0894
99.9794	DCA_se1_ag2_f_01 - words	happens	100.6994
100.0894	DCA_se1_ag2_f_01 - phones	AE1	100.1594
100.1594	DCA_se1_ag2_f_01 - phones	P	100.2394
100.2394	DCA_se1_ag2_f_01 - phones	AH0	100.2694
100.2694	DCA_se1_ag2_f_01 - phones	N	100.3394
100.3394	DCA_se1_ag2_f_01 - phones	Z	100.6994
100.8098	DCA_se1_ag2_f_01 - phones	sil	100.8598
100.8598	DCA_se1_ag2_f_01 - phones	OW1	101.0998
100.8598	DCA_se1_ag2_f_01 - words	oh	101.0998
100.9497	DCA_int_06 - phones	sil	100.9797
100.9797	DCA_int_06 - phones	W	101.0597
100.9797	DCA_int_06 - words	well	101.2897
101.0597	DCA_int_06 - phones	EH1	101.1597
101.0998	DCA_se1_ag2_f_01 - phones	sp	101.5098
101.1597	DCA_int_06 - phones	L	101.2897
101.2897	DCA_int_06 - phones	sp	101.3197
101.3197	DCA_int_06 - phones	W	101.4097
101.3197	DCA_int_06 - words	one	101.8497
101.4097	DCA_int_06 - phones	AH1	101.4797
101.4797	DCA_int_06 - phones	N	101.8497
101.5098	DCA_se1_ag2_f_01 - phones	W	101.5598
101.5098	DCA_se1_ag2_f_01 - words	well	101.6898
101.5598	DCA_se1_ag2_f_01 - phones	EH1	101.5898
101.5898	DCA_se1_ag2_f_01 - phones	L	101.6898
101.6898	DCA_se1_ag2_f_01 - phones	sp	102.0398
101.8497	DCA_int_06 - phones	sp	101.8797
101.8797	DCA_int_06 - phones	P	101.9097
101.8797	DCA_int_06 - words	particular	102.1697
101.9097	DCA_int_06 - phones	ER0	101.9397
101.9397	DCA_int_06 - phones	T	101.9697
101.9697	DCA_int_06 - phones	IH1	102.0197
102.0197	DCA_int_06 - phones	K	102.0497
102.0398	DCA_se1_ag2_f_01 - phones	IH0	102.1498
102.0398	DCA_se1_ag2_f_01 - words	it	102.1798
102.0497	DCA_int_06 - phones	Y	102.0797
102.0797	DCA_int_06 - phones	AH0	102.1097
102.1097	DCA_int_06 - phones	L	102.1397
102.1397	DCA_int_06 - phones	ER0	102.1697
102.1498	DCA_se1_ag2_f_01 - phones	T	102.1798
102.1697	DCA_int_06 - phones	P	102.1997
102.1697	DCA_int_06 - words	program	102.7397
102.1798	DCA_se1_ag2_f_01 - phones	sp	102.2298
102.1997	DCA_int_06 - phones	R	102.2297
102.2297	DCA_int_06 - phones	OW1	102.2697
102.2298	DCA_se1_ag2_f_01 - phones	Z	102.2698
102.2298	DCA_se1_ag2_f_01 - words	s	102.2698
102.2697	DCA_int_06 - phones	G	102.2997
102.2698	DCA_se1_ag2_f_01 - phones	sp	102.2998
102.2997	DCA_int_06 - phones	R	102.3297
102.2998	DCA_se1_ag2_f_01 - words	a	102.4898
102.2998	DCA_se1_ag2_f_01 - phones	AH0	102.4898
102.3297	DCA_int_06 - phones	AE2	102.6297
102.4898	DCA_se1_ag2_f_01 - phones	sp	105.2185
102.6297	DCA_int_06 - phones	M	102.7397
103.0480	DCA_int_06 - phones	DH	103.2280
103.0480	DCA_int_06 - words	that	103.2880
103.2280	DCA_int_06 - phones	AH0	103.2580
103.2580	DCA_int_06 - phones	T	103.2880
103.2880	DCA_int_06 - phones	sp	103.3180
103.3180	DCA_int_06 - phones	Y	103.3680
103.3180	DCA_int_06 - words	you	103.4380
103.3680	DCA_int_06 - phones	UW1	103.4380
103.4380	DCA_int_06 - phones	S	103.5780
103.4380	DCA_int_06 - words	saw	103.7880
103.5780	DCA_int_06 - phones	AO1	103.7880
103.7880	DCA_int_06 - phones	sp	123.3338
105.2185	DCA_se1_ag2_f_01 - words	oh	105.5985
105.2185	DCA_se1_ag2_f_01 - phones	OW1	105.5985
105.5985	DCA_se1_ag2_f_01 - words	uh	105.8785
105.5985	DCA_se1_ag2_f_01 - phones	AH1	105.8785
105.8785	DCA_se1_ag2_f_01 - phones	sp	105.9785
105.9785	DCA_se1_ag2_f_01 - phones	W	106.1485
105.9785	DCA_se1_ag2_f_01 - words	well	106.2885
106.1485	DCA_se1_ag2_f_01 - phones	EH1	106.2385
106.2385	DCA_se1_ag2_f_01 - phones	L	106.2885
106.2885	DCA_se1_ag2_f_01 - phones	DH	106.3385
106.2885	DCA_se1_ag2_f_01 - words	the	106.3985
106.3385	DCA_se1_ag2_f_01 - phones	AH0	106.3985
106.3985	DCA_se1_ag2_f_01 - phones	F	106.5185
106.3985	DCA_se1_ag2_f_01 - words	first	106.8085
106.5185	DCA_se1_ag2_f_01 - phones	ER1	106.6585
106.6585	DCA_se1_ag2_f_01 - phones	S	106.7585
106.7585	DCA_se1_ag2_f_01 - phones	T	106.8085
106.8085	DCA_se1_ag2_f_01 - phones	W	106.8485
106.8085	DCA_se1_ag2_f_01 - words	one	107.0085
106.8485	DCA_se1_ag2_f_01 - phones	AH1	106.9185
106.9185	DCA_se1_ag2_f_01 - phones	N	107.0085
107.0085	DCA_se1_ag2_f_01 - phones	SH	107.1585
107.0085	DCA_se1_ag2_f_01 - words	showed	107.3985
107.1585	DCA_se1_ag2_f_01 - phones	OW1	107.3585
107.3585	DCA_se1_ag2_f_01 - phones	D	107.3985
107.3985	DCA_se1_ag2_f_01 - phones	HH	107.4685
107.3985	DCA_se1_ag2_f_01 - words	how	107.6485
107.4685	DCA_se1_ag2_f_01 - phones	AW1	107.6485
107.6485	DCA_se1_ag2_f_01 - phones	HH	107.7185
107.6485	DCA_se1_ag2_f_01 - words	he	107.8185
107.7185	DCA_se1_ag2_f_01 - phones	IY1	107.8185
107.8185	DCA_se1_ag2_f_01 - phones	sp	107.8485
107.8485	DCA_se1_ag2_f_01 - phones	G	107.8985
107.8485	DCA_se1_ag2_f_01 - words	got	108.0485
107.8985	DCA_se1_ag2_f_01 - phones	AA1	107.9885
107.9885	DCA_se1_ag2_f_01 - phones	T	108.0485
108.0485	DCA_se1_ag2_f_01 - phones	sp	108.0785
108.0785	DCA_se1_ag2_f_01 - phones	K	108.1985
108.0785	DCA_se1_ag2_f_01 - words	crippled	108.6485
108.1985	DCA_se1_ag2_f_01 - phones	R	108.2385
108.2385	DCA_se1_ag2_f_01 - phones	IH1	108.2685
108.2685	DCA_se1_ag2_f_01 - phones	P	108.3785
108.3785	DCA_se1_ag2_f_01 - phones	AH0	108.4185
108.4185	DCA_se1_ag2_f_01 - phones	L	108.5885
108.5885	DCA_se1_ag2_f_01 - phones	D	108.6485
108.6485	DCA_se1_ag2_f_01 - phones	AE1	108.7285
108.6485	DCA_se1_ag2_f_01 - words	and	108.8985
108.7285	DCA_se1_ag2_f_01 - phones	N	108.8985
108.8985	DCA_se1_ag2_f_01 - words	uh	109.1285
108.8985	DCA_se1_ag2_f_01 - phones	AH1	109.1285
109.1285	DCA_se1_ag2_f_01 - phones	sp	109.1785
109.6495	DCA_se1_ag2_f_01 - phones	HH	109.7495
109.6495	DCA_se1_ag2_f_01 - words	he	109.9195
109.7495	DCA_se1_ag2_f_01 - phones	IY1	109.9195
109.9195	DCA_se1_ag2_f_01 - phones	sp	110.0095
110.0095	DCA_se1_ag2_f_01 - phones	Y	110.1395
110.0095	DCA_se1_ag2_f_01 - words	you	110.1895
110.1395	DCA_se1_ag2_f_01 - phones	UW1	110.1895
110.1895	DCA_se1_ag2_f_01 - phones	N	110.2395
110.1895	DCA_se1_ag2_f_01 - words	know	110.3895
110.2395	DCA_se1_ag2_f_01 - phones	OW1	110.3895
110.3895	DCA_se1_ag2_f_01 - phones	HH	110.4795
110.3895	DCA_se1_ag2_f_01 - words	how	110.7595
110.4795	DCA_se1_ag2_f_01 - phones	AW1	110.7595
110.7595	DCA_se1_ag2_f_01 - phones	sp	110.7895
110.7895	DCA_se1_ag2_f_01 - phones	HH	110.8495
110.7895	DCA_se1_ag2_f_01 - words	he	110.9795
110.8495	DCA_se1_ag2_f_01 - phones	IY1	110.9795
110.9795	DCA_se1_ag2_f_01 - phones	B	111.0395
110.9795	DCA_se1_ag2_f_01 - words	became	111.3595
111.0395	DCA_se1_ag2_f_01 - phones	IY0	111.0895
111.0895	DCA_se1_ag2_f_01 - phones	K	111.1995
111.1995	DCA_se1_ag2_f_01 - phones	EY1	111.3095
111.3095	DCA_se1_ag2_f_01 - phones	M	111.3595
111.3595	DCA_se1_ag2_f_01 - phones	AH0	111.3995
111.3595	DCA_se1_ag2_f_01 - words	a	111.3995
111.3995	DCA_se1_ag2_f_01 - phones	D	111.4595
111.3995	DCA_se1_ag2_f_01 - words	detective	111.9695
111.4595	DCA_se1_ag2_f_01 - phones	IH0	111.5695
111.5695	DCA_se1_ag2_f_01 - phones	T	111.6595
111.6595	DCA_se1_ag2_f_01 - phones	EH1	111.7395
111.7395	DCA_se1_ag2_f_01 - phones	K	111.8095
111.8095	DCA_se1_ag2_f_01 - phones	T	111.8595
111.8595	DCA_se1_ag2_f_01 - phones	IH0	111.8995
111.8995	DCA_se1_ag2_f_01 - phones	V	111.9695
111.9695	DCA_se1_ag2_f_01 - phones	IH1	112.0195
111.9695	DCA_se1_ag2_f_01 - words	in	112.0995
112.0195	DCA_se1_ag2_f_01 - phones	N	112.0995
112.0995	DCA_se1_ag2_f_01 - phones	DH	112.1295
112.0995	DCA_se1_ag2_f_01 - words	the	112.1795
112.1295	DCA_se1_ag2_f_01 - phones	AH0	112.1795
112.1795	DCA_se1_ag2_f_01 - phones	W	112.2595
112.1795	DCA_se1_ag2_f_01 - words	wheelchair	112.9895
112.2595	DCA_se1_ag2_f_01 - phones	IY1	112.3595
112.3595	DCA_se1_ag2_f_01 - phones	L	112.4695
112.4695	DCA_se1_ag2_f_01 - phones	CH	112.6195
112.6195	DCA_se1_ag2_f_01 - phones	EH2	112.7395
112.7395	DCA_se1_ag2_f_01 - phones	R	112.9895
112.9895	DCA_se1_ag2_f_01 - phones	AE1	113.0895
112.9895	DCA_se1_ag2_f_01 - words	and	113.3495
113.0895	DCA_se1_ag2_f_01 - phones	N	113.2895
113.2895	DCA_se1_ag2_f_01 - phones	D	113.3495
113.3495	DCA_se1_ag2_f_01 - phones	AH1	113.6095
113.3495	DCA_se1_ag2_f_01 - words	uh	113.6095
113.6095	DCA_se1_ag2_f_01 - phones	sp	113.6495
113.6495	DCA_se1_ag2_f_01 - phones	DH	113.6995
113.6495	DCA_se1_ag2_f_01 - words	the	113.7495
113.6995	DCA_se1_ag2_f_01 - phones	AH0	113.7495
113.7495	DCA_se1_ag2_f_01 - phones	D	113.7995
113.7495	DCA_se1_ag2_f_01 - words	different	114.2195
113.7995	DCA_se1_ag2_f_01 - phones	IH1	113.8795
113.8795	DCA_se1_ag2_f_01 - phones	F	114.0295
114.0295	DCA_se1_ag2_f_01 - phones	R	114.0595
114.0595	DCA_se1_ag2_f_01 - phones	AH0	114.0995
114.0995	DCA_se1_ag2_f_01 - phones	N	114.1895
114.1895	DCA_se1_ag2_f_01 - phones	T	114.2195
114.2195	DCA_se1_ag2_f_01 - phones	sp	115.1320
115.1320	DCA_se1_ag2_f_01 - phones	AH1	115.4520
115.1320	DCA_se1_ag2_f_01 - words	uh	115.4520
115.4520	DCA_se1_ag2_f_01 - phones	AH0	115.5020
115.4520	DCA_se1_ag2_f_01 - words	d	115.5320
115.5020	DCA_se1_ag2_f_01 - phones	D	115.5320
115.5320	DCA_se1_ag2_f_01 - phones	sp	115.5820
115.8500	DCA_se1_ag2_f_01 - phones	T	116.0000
115.8500	DCA_se1_ag2_f_01 - words	types	116.2100
116.0000	DCA_se1_ag2_f_01 - phones	AY1	116.0700
116.0700	DCA_se1_ag2_f_01 - phones	P	116.1400
116.1400	DCA_se1_ag2_f_01 - phones	S	116.2100
116.2100	DCA_se1_ag2_f_01 - phones	AH0	116.2500
116.2100	DCA_se1_ag2_f_01 - words	of	116.2800
116.2500	DCA_se1_ag2_f_01 - phones	V	116.2800
116.2800	DCA_se1_ag2_f_01 - phones	sp	116.3100
116.3100	DCA_se1_ag2_f_01 - phones	IH0	116.4000
116.3100	DCA_se1_ag2_f_01 - words	equipment	116.8900
116.4000	DCA_se1_ag2_f_01 - phones	K	116.5400
116.5400	DCA_se1_ag2_f_01 - phones	W	116.5800
116.5800	DCA_se1_ag2_f_01 - phones	IH1	116.6200
116.6200	DCA_se1_ag2_f_01 - phones	P	116.6800
116.6800	DCA_se1_ag2_f_01 - phones	M	116.7500
116.7500	DCA_se1_ag2_f_01 - phones	AH0	116.8300
116.8300	DCA_se1_ag2_f_01 - phones	N	116.8600
116.8600	DCA_se1_ag2_f_01 - phones	T	116.8900
116.8900	DCA_se1_ag2_f_01 - phones	DH	116.9500
116.8900	DCA_se1_ag2_f_01 - words	they	117.0200
116.9500	DCA_se1_ag2_f_01 - phones	EY1	117.0200
117.0200	DCA_se1_ag2_f_01 - phones	HH	117.1100
117.0200	DCA_se1_ag2_f_01 - words	had	117.2100
117.1100	DCA_se1_ag2_f_01 - phones	AE1	117.1600
117.1600	DCA_se1_ag2_f_01 - phones	D	117.2100
117.2100	DCA_se1_ag2_f_01 - phones	T	117.2500
117.2100	DCA_se1_ag2_f_01 - words	to	117.3100
117.2500	DCA_se1_ag2_f_01 - phones	AH0	117.3100
117.3100	DCA_se1_ag2_f_01 - phones	S	117.4400
117.3100	DCA_se1_ag2_f_01 - words	set	117.5500
117.4400	DCA_se1_ag2_f_01 - phones	EH1	117.5200
117.5200	DCA_se1_ag2_f_01 - phones	T	117.5500
117.5500	DCA_se1_ag2_f_01 - phones	AH1	117.6500
117.5500	DCA_se1_ag2_f_01 - words	up	117.7100
117.6500	DCA_se1_ag2_f_01 - phones	P	117.7100
117.7100	DCA_se1_ag2_f_01 - phones	sp	117.7400
117.7400	DCA_se1_ag2_f_01 - phones	F	117.8600
117.7400	DCA_se1_ag2_f_01 - words	for	118.1300
117.8600	DCA_se1_ag2_f_01 - phones	AO1	117.9900
117.9900	DCA_se1_ag2_f_01 - phones	R	118.1300
118.1300	DCA_se1_ag2_f_01 - phones	IH0	118.2500
118.1300	DCA_se1_ag2_f_01 - words	him	118.2800
118.2500	DCA_se1_ag2_f_01 - phones	M	118.2800
118.2800	DCA_se1_ag2_f_01 - phones	AH0	118.3200
118.2800	DCA_se1_ag2_f_01 - words	and	118.4100
118.3200	DCA_se1_ag2_f_01 - phones	N	118.4100
118.4100	DCA_se1_ag2_f_01 - phones	DH	118.4500
118.4100	DCA_se1_ag2_f_01 - words	the	118.5000
118.4500	DCA_se1_ag2_f_01 - phones	AH0	118.5000
118.5000	DCA_se1_ag2_f_01 - phones	sp	118.5300
118.5300	DCA_se1_ag2_f_01 - phones	D	118.5800
118.5300	DCA_se1_ag2_f_01 - words	different	118.8300
118.5800	DCA_se1_ag2_f_01 - phones	IH1	118.6300
118.6300	DCA_se1_ag2_f_01 - phones	F	118.7100
118.7100	DCA_se1_ag2_f_01 - phones	R	118.7400
118.7400	DCA_se1_ag2_f_01 - phones	AH0	118.7700
118.7700	DCA_se1_ag2_f_01 - phones	N	118.8000
118.8000	DCA_se1_ag2_f_01 - phones	T	118.8300
118.8300	DCA_se1_ag2_f_01 - phones	P	118.8900
118.8300	DCA_se1_ag2_f_01 - words	people	119.0600
118.8900	DCA_se1_ag2_f_01 - phones	IY1	118.9600
118.9600	DCA_se1_ag2_f_01 - phones	P	119.0000
119.0000	DCA_se1_ag2_f_01 - phones	AH0	119.0300
119.0300	DCA_se1_ag2_f_01 - phones	L	119.0600
119.0600	DCA_se1_ag2_f_01 - phones	HH	119.0900
119.0600	DCA_se1_ag2_f_01 - words	who	119.3800
119.0900	DCA_se1_ag2_f_01 - phones	UW1	119.3800
119.3800	DCA_se1_ag2_f_01 - phones	W	119.4700
119.3800	DCA_se1_ag2_f_01 - words	were	119.5000
119.4700	DCA_se1_ag2_f_01 - phones	ER1	119.5000
119.5000	DCA_se1_ag2_f_01 - phones	W	119.5300
119.5000	DCA_se1_ag2_f_01 - words	working	119.8300
119.5300	DCA_se1_ag2_f_01 - phones	ER1	119.5700
119.5700	DCA_se1_ag2_f_01 - phones	K	119.6800
119.6800	DCA_se1_ag2_f_01 - phones	IH0	119.7100
119.7100	DCA_se1_ag2_f_01 - phones	NG	119.8300
119.8300	DCA_se1_ag2_f_01 - phones	sp	119.9200
119.9200	DCA_se1_ag2_f_01 - phones	F	119.9800
119.9200	DCA_se1_ag2_f_01 - words	for	120.3100
119.9800	DCA_se1_ag2_f_01 - phones	AO1	120.1400
120.1400	DCA_se1_ag2_f_01 - phones	R	120.3100
120.3100	DCA_se1_ag2_f_01 - phones	sp	120.3700
120.3700	DCA_se1_ag2_f_01 - phones	IH0	120.4300
120.3700	DCA_se1_ag2_f_01 - words	him	120.5700
120.4300	DCA_se1_ag2_f_01 - phones	M	120.5700
121.3045	DCA_se1_ag2_f_01 - phones	sil	121.3645
121.3645	DCA_se1_ag2_f_01 - phones	W	121.4645
121.3645	DCA_se1_ag2_f_01 - words	with	121.5945
121.4645	DCA_se1_ag2_f_01 - phones	IH1	121.5345
121.5345	DCA_se1_ag2_f_01 - phones	TH	121.5945
121.5945	DCA_se1_ag2_f_01 - phones	HH	121.6245
121.5945	DCA_se1_ag2_f_01 - words	him	121.8945
121.6245	DCA_se1_ag2_f_01 - phones	IH1	121.7645
121.7645	DCA_se1_ag2_f_01 - phones	M	121.8945
121.8945	DCA_se1_ag2_f_01 - phones	AY1	121.9745
121.8945	DCA_se1_ag2_f_01 - words	i	121.9745
121.9745	DCA_se1_ag2_f_01 - phones	SH	122.1145
121.9745	DCA_se1_ag2_f_01 - words	should	122.2545
122.1145	DCA_se1_ag2_f_01 - phones	UH1	122.2045
122.2045	DCA_se1_ag2_f_01 - phones	D	122.2545
122.2545	DCA_se1_ag2_f_01 - phones	sp	122.2945
122.2945	DCA_se1_ag2_f_01 - phones	S	122.4045
122.2945	DCA_se1_ag2_f_01 - words	say	122.6745
122.4045	DCA_se1_ag2_f_01 - phones	EY1	122.6745
123.3338	DCA_int_06 - phones	M	123.4038
123.3338	DCA_int_06 - words	mm-hm	123.6038
123.4038	DCA_int_06 - phones	HH	123.4638
123.4063	DCA_se1_ag2_f_01 - phones	sil	123.4463
123.4463	DCA_se1_ag2_f_01 - phones	AE1	123.6063
123.4463	DCA_se1_ag2_f_01 - words	and	123.8263
123.4638	DCA_int_06 - phones	M	123.6038
123.6063	DCA_se1_ag2_f_01 - phones	N	123.7763
123.7763	DCA_se1_ag2_f_01 - phones	D	123.8263
123.8263	DCA_se1_ag2_f_01 - phones	AH1	123.9563
123.8263	DCA_se1_ag2_f_01 - words	um	124.1163
123.9563	DCA_se1_ag2_f_01 - phones	M	124.1163
125.3367	DCA_se1_ag2_f_01 - phones	DH	125.4267
125.3367	DCA_se1_ag2_f_01 - words	then	125.6667
125.4267	DCA_se1_ag2_f_01 - phones	EH1	125.5067
125.5067	DCA_se1_ag2_f_01 - phones	N	125.6667
125.6667	DCA_se1_ag2_f_01 - words	uh	125.7767
125.6667	DCA_se1_ag2_f_01 - phones	AH1	125.7767
125.7767	DCA_se1_ag2_f_01 - phones	sp	134.0493
126.9921	DCA_int_06 - phones	OW2	127.0221
126.9921	DCA_int_06 - words	okay	127.4021
127.0221	DCA_int_06 - phones	K	127.2821
127.2821	DCA_int_06 - phones	EY1	127.4021
127.4021	DCA_int_06 - phones	sp	128.1152
128.1152	DCA_int_06 - phones	T	128.1852
128.1152	DCA_int_06 - words	tommy	128.4352
128.1852	DCA_int_06 - phones	AA1	128.2852
128.2852	DCA_int_06 - phones	M	128.3452
128.3452	DCA_int_06 - phones	IY0	128.4352
128.4352	DCA_int_06 - phones	sp	128.4852
128.4852	DCA_int_06 - words	<unk>	128.7152
128.4852	DCA_int_06 - phones	spn	128.7152
128.7152	DCA_int_06 - phones	sp	129.6062
129.6062	DCA_int_06 - phones	AH1	129.8862
129.6062	DCA_int_06 - words	um	130.1362
129.8862	DCA_int_06 - phones	M	130.1362
131.1502	DCA_int_06 - phones	W	131.2202
131.1502	DCA_int_06 - words	what	131.2802
131.2202	DCA_int_06 - phones	AH1	131.2502
131.2502	DCA_int_06 - phones	T	131.2802
131.2802	DCA_int_06 - words	are	131.3302
131.2802	DCA_int_06 - phones	ER0	131.3302
131.3302	DCA_int_06 - phones	Y	131.4002
131.3302	DCA_int_06 - words	your	131.5102
131.4002	DCA_int_06 - phones	UH1	131.4402
131.4402	DCA_int_06 - phones	R	131.5102
131.5102	DCA_int_06 - phones	F	131.6102
131.5102	DCA_int_06 - words	favorite	131.8702
131.6102	DCA_int_06 - phones	EY1	131.7202
131.7202	DCA_int_06 - phones	V	131.7702
131.7702	DCA_int_06 - phones	R	131.8002
131.8002	DCA_int_06 - phones	AH0	131.8402
131.8402	DCA_int_06 - phones	T	131.8702
131.8702	DCA_int_06 - phones	M	131.9802
131.8702	DCA_int_06 - words	movies	132.4402
131.9802	DCA_int_06 - phones	UW1	132.0602
132.0602	DCA_int_06 - phones	V	132.2202
132.2202	DCA_int_06 - phones	IY0	132.3202
132.3202	DCA_int_06 - phones	Z	132.4402
132.4402	DCA_int_06 - phones	DH	132.4702
132.4402	DCA_int_06 - words	that	132.5402
132.4702	DCA_int_06 - phones	AH0	132.5002
132.5002	DCA_int_06 - phones	T	132.5402
132.5402	DCA_int_06 - phones	sp	132.5802
132.5802	DCA_int_06 - phones	Y	132.7102
132.5802	DCA_int_06 - words	you	132.7702
132.7102	DCA_int_06 - phones	UW1	132.7702
132.7702	DCA_int_06 - phones	HH	132.8002
132.7702	DCA_int_06 - words	have	132.8602
132.8002	DCA_int_06 - phones	AE1	132.8302
132.8302	DCA_int_06 - phones	V	132.8602
132.8602	DCA_int_06 - phones	sp	132.8902
132.8902	DCA_int_06 - phones	S	133.0502
132.8902	DCA_int_06 - words	saw	133.2702
133.0502	DCA_int_06 - phones	AO1	133.2702
133.2702	DCA_int_06 - phones	sp	140.9474
134.0493	DCA_se1_ag2_f_01 - phones	OW1	134.5893
134.0493	DCA_se1_ag2_f_01 - words	oh	134.5893
134.5893	DCA_se1_ag2_f_01 - phones	AH1	134.9193
134.5893	DCA_se1_ag2_f_01 - words	um	135.0493
134.9193	DCA_se1_ag2_f_01 - phones	M	135.0493
135.0493	DCA_se1_ag2_f_01 - phones	sp	136.3110
136.3110	DCA_se1_ag2_f_01 - phones	V	136.4010
136.3110	DCA_se1_ag2_f_01 - words	valley	136.7110
136.4010	DCA_se1_ag2_f_01 - phones	AE1	136.5910
136.5910	DCA_se1_ag2_f_01 - phones	L	136.6610
136.6610	DCA_se1_ag2_f_01 - phones	IY0	136.7110
136.7110	DCA_se1_ag2_f_01 - phones	AH0	136.7710
136.7110	DCA_se1_ag2_f_01 - words	of	136.8010
136.7710	DCA_se1_ag2_f_01 - phones	V	136.8010
136.8010	DCA_se1_ag2_f_01 - phones	D	136.8510
136.8010	DCA_se1_ag2_f_01 - words	decision	137.4510
136.8510	DCA_se1_ag2_f_01 - phones	IH0	136.9110
136.9110	DCA_se1_ag2_f_01 - phones	S	137.0510
137.0510	DCA_se1_ag2_f_01 - phones	IH1	137.1910
137.1910	DCA_se1_ag2_f_01 - phones	ZH	137.2610
137.2610	DCA_se1_ag2_f_01 - phones	AH0	137.3810
137.3810	DCA_se1_ag2_f_01 - phones	N	137.4510
137.4510	DCA_se1_ag2_f_01 - phones	AE1	137.6110
137.4510	DCA_se1_ag2_f_01 - words	and	137.8110
137.6110	DCA_se1_ag2_f_01 - phones	N	137.7610
137.7610	DCA_se1_ag2_f_01 - phones	D	137.8110
137.8110	DCA_se1_ag2_f_01 - phones	AH1	137.9910
137.8110	DCA_se1_ag2_f_01 - words	um	138.2310
137.9910	DCA_se1_ag2_f_01 - phones	M	138.2310
138.2310	DCA_se1_ag2_f_01 - phones	sp	138.3410
138.9221	DCA_se1_ag2_f_01 - phones	F	139.0021
138.9221	DCA_se1_ag2_f_01 - words	for	139.0521
139.0021	DCA_se1_ag2_f_01 - phones	ER0	139.0521
139.0521	DCA_se1_ag2_f_01 - phones	HH	139.0821
139.0521	DCA_se1_ag2_f_01 - words	whom	139.2721
139.0821	DCA_se1_ag2_f_01 - phones	UW1	139.1821
139.1821	DCA_se1_ag2_f_01 - phones	M	139.2721
139.2721	DCA_se1_ag2_f_01 - phones	DH	139.3021
139.2721	DCA_se1_ag2_f_01 - words	the	139.3521
139.3021	DCA_se1_ag2_f_01 - phones	AH0	139.3521
139.3521	DCA_se1_ag2_f_01 - phones	B	139.4021
139.3521	DCA_se1_ag2_f_01 - words	bells	139.7221
139.4021	DCA_se1_ag2_f_01 - phones	EH1	139.5221
139.5221	DCA_se1_ag2_f_01 - phones	L	139.6621
139.6621	DCA_se1_ag2_f_01 - phones	Z	139.7221
139.7221	DCA_se1_ag2_f_01 - phones	T	139.8021
139.7221	DCA_se1_ag2_f_01 - words	toll	140.0421
139.8021	DCA_se1_ag2_f_01 - phones	OW1	139.9621
139.9621	DCA_se1_ag2_f_01 - phones	L	140.0421
140.0421	DCA_se1_ag2_f_01 - phones	spn	140.5921
140.0421	DCA_se1_ag2_f_01 - words	<unk>	140.5921
140.9474	DCA_int_06 - words	<unk>	142.0374
140.9474	DCA_int_06 - phones	spn	142.0374
142.0374	DCA_int_06 - phones	sp	142.3174
142.3174	DCA_int_06 - phones	S	142.4074
142.3174	DCA_int_06 - words	some	142.4774
142.4074	DCA_int_06 - phones	AH1	142.4474
142.4474	DCA_int_06 - phones	M	142.4774
142.4774	DCA_int_06 - phones	sp	142.7874
142.7874	DCA_int_06 - phones	AY0	142.8174
142.7874	DCA_int_06 - words	idea	143.1174
142.8174	DCA_int_06 - phones	D	142.8874
142.8874	DCA_int_06 - phones	IY1	143.0574
143.0574	DCA_int_06 - phones	AH0	143.1174
143.1174	DCA_int_06 - phones	sp	143.1474
143.1474	DCA_int_06 - phones	W	143.2174
143.1474	DCA_int_06 - words	what	143.2774
143.2174	DCA_int_06 - phones	AH1	143.2474
143.2474	DCA_int_06 - phones	T	143.2774
143.2774	DCA_int_06 - phones	HH	143.3674
143.2774	DCA_int_06 - words	happened	143.7074
143.3674	DCA_int_06 - phones	AE1	143.5074
143.5074	DCA_int_06 - phones	P	143.6174
143.6174	DCA_int_06 - phones	AH0	143.6474
143.6474	DCA_int_06 - phones	N	143.6774
143.6774	DCA_int_06 - phones	D	143.7074
143.7074	DCA_int_06 - phones	sp	143.7374
143.7374	DCA_int_06 - phones	AH1	143.7674
143.7374	DCA_int_06 - words	um	143.7974
143.7674	DCA_int_06 - phones	M	143.7974
143.7974	DCA_int_06 - phones	IH0	143.8274
143.7974	DCA_int_06 - words	in	143.9874
143.8274	DCA_int_06 - phones	N	143.9874
143.9874	DCA_int_06 - phones	sp	144.0174
144.0174	DCA_int_06 - phones	V	144.0474
144.0174	DCA_int_06 - words	valley	144.3574
144.0474	DCA_int_06 - phones	AE1	144.2674
144.2674	DCA_int_06 - phones	L	144.3174
144.3174	DCA_int_06 - phones	IY0	144.3574
144.3574	DCA_int_06 - phones	sp	144.7674
144.7674	DCA_int_06 - phones	AH0	145.0074
144.7674	DCA_int_06 - words	of	145.0374
145.0074	DCA_int_06 - phones	V	145.0374
145.0374	DCA_int_06 - phones	sp	145.1074
145.1074	DCA_int_06 - phones	D	145.1374
145.1074	DCA_int_06 - words	decisions	145.6574
145.1374	DCA_int_06 - phones	IH0	145.2374
145.2374	DCA_int_06 - phones	S	145.3174
145.3174	DCA_int_06 - phones	IH1	145.3474
145.3474	DCA_int_06 - phones	ZH	145.4074
145.4074	DCA_int_06 - phones	AH0	145.4374
145.4374	DCA_int_06 - phones	N	145.4674
145.4674	DCA_int_06 - phones	Z	145.6574
145.6574	DCA_int_06 - phones	sp	145.8674
147.0659	DCA_se1_ag2_f_01 - phones	sil	147.1559
147.1559	DCA_se1_ag2_f_01 - phones	W	147.2359
147.1559	DCA_se1_ag2_f_01 - words	well	147.3659
147.2359	DCA_se1_ag2_f_01 - phones	EH1	147.3059
147.3059	DCA_se1_ag2_f_01 - phones	L	147.3659
147.3659	DCA_se1_ag2_f_01 - phones	IH0	147.4159
147.3659	DCA_se1_ag2_f_01 - words	it	147.4559
147.4159	DCA_se1_ag2_f_01 - phones	T	147.4559
147.4559	DCA_se1_ag2_f_01 - phones	W	147.5059
147.4559	DCA_se1_ag2_f_01 - words	was	147.5759
147.5059	DCA_se1_ag2_f_01 - phones	AH0	147.5359
147.5359	DCA_se1_ag2_f_01 - phones	Z	147.5759
147.5759	DCA_se1_ag2_f_01 - phones	AH0	147.6359
147.5759	DCA_se1_ag2_f_01 - words	about	148.1159
147.6359	DCA_se1_ag2_f_01 - phones	B	147.6859
147.6859	DCA_se1_ag2_f_01 - phones	AW1	148.0859
148.0859	DCA_se1_ag2_f_01 - phones	T	148.1159
148.1159	DCA_se1_ag2_f_01 - phones	AH0	148.1559
148.1159	DCA_se1_ag2_f_01 - words	a	148.1559
148.1559	DCA_se1_ag2_f_01 - phones	P	148.3159
148.1559	DCA_se1_ag2_f_01 - words	poor	148.5159
148.3159	DCA_se1_ag2_f_01 - phones	UW1	148.4859
148.4859	DCA_se1_ag2_f_01 - phones	R	148.5159
148.5159	DCA_se1_ag2_f_01 - phones	G	148.5459
148.5159	DCA_se1_ag2_f_01 - words	girl	148.8159
148.5459	DCA_se1_ag2_f_01 - phones	ER1	148.7659
148.7659	DCA_se1_ag2_f_01 - phones	L	148.8159
148.8159	DCA_se1_ag2_f_01 - phones	HH	148.8459
148.8159	DCA_se1_ag2_f_01 - words	who	148.8959
148.8459	DCA_se1_ag2_f_01 - phones	UW1	148.8959
148.8959	DCA_se1_ag2_f_01 - phones	W	148.9459
148.8959	DCA_se1_ag2_f_01 - words	was	149.0859
148.9459	DCA_se1_ag2_f_01 - phones	AH1	149.0159
149.0159	DCA_se1_ag2_f_01 - phones	Z	149.0859
149.0859	DCA_se1_ag2_f_01 - words	a	149.1459
149.0859	DCA_se1_ag2_f_01 - phones	AH0	149.1459
149.1459	DCA_se1_ag2_f_01 - phones	M	149.2759
149.1459	DCA_se1_ag2_f_01 - words	maid	149.8059
149.2759	DCA_se1_ag2_f_01 - phones	EY1	149.5259
149.5259	DCA_se1_ag2_f_01 - phones	D	149.8059
149.8059	DCA_se1_ag2_f_01 - phones	sp	150.6777
150.6777	DCA_se1_ag2_f_01 - words	uh	151.1177
150.6777	DCA_se1_ag2_f_01 - phones	AH1	151.1177
151.1177	DCA_se1_ag2_f_01 - phones	sp	152.0886
152.0886	DCA_se1_ag2_f_01 - phones	IH1	152.1586
152.0886	DCA_se1_ag2_f_01 - words	in	152.3186
152.1586	DCA_se1_ag2_f_01 - phones	N	152.3186
152.3186	DCA_se1_ag2_f_01 - phones	DH	152.3786
152.3186	DCA_se1_ag2_f_01 - words	this	152.6886
152.3786	DCA_se1_ag2_f_01 - phones	IH0	152.4686
152.4686	DCA_se1_ag2_f_01 - phones	S	152.6886
152.6886	DCA_se1_ag2_f_01 - words	uh	153.0086
152.6886	DCA_se1_ag2_f_01 - phones	AH1	153.0086
153.0086	DCA_se1_ag2_f_01 - phones	R	153.1486
153.0086	DCA_se1_ag2_f_01 - words	rich	153.3386
153.1486	DCA_se1_ag2_f_01 - phones	IH1	153.2086
153.2086	DCA_se1_ag2_f_01 - phones	CH	153.3386
153.3386	DCA_se1_ag2_f_01 - phones	F	153.4086
153.3386	DCA_se1_ag2_f_01 - words	family	153.8086
153.4086	DCA_se1_ag2_f_01 - phones	AE1	153.5586
153.5586	DCA_se1_ag2_f_01 - phones	M	153.6386
153.6386	DCA_se1_ag2_f_01 - phones	L	153.7186
153.7186	DCA_se1_ag2_f_01 - phones	IY0	153.8086
153.8086	DCA_se1_ag2_f_01 - phones	L	153.8886
153.8086	DCA_se1_ag2_f_01 - words	least	154.1986
153.8886	DCA_se1_ag2_f_01 - phones	IY1	154.0286
154.0286	DCA_se1_ag2_f_01 - phones	S	154.0686
154.0686	DCA_se1_ag2_f_01 - phones	T	154.1986
154.7772	DCA_se1_ag2_f_01 - phones	sil	154.8472
154.8472	DCA_se1_ag2_f_01 - words	i	154.8872
154.8472	DCA_se1_ag2_f_01 - phones	AY1	154.8872
154.8872	DCA_se1_ag2_f_01 - phones	TH	154.9472
154.8872	DCA_se1_ag2_f_01 - words	think	155.1172
154.9472	DCA_se1_ag2_f_01 - phones	IH1	154.9872
154.9872	DCA_se1_ag2_f_01 - phones	NG	155.0472
155.0472	DCA_se1_ag2_f_01 - phones	K	155.1172
155.1172	DCA_se1_ag2_f_01 - phones	IH0	155.1472
155.1172	DCA_se1_ag2_f_01 - words	it	155.1772
155.1472	DCA_se1_ag2_f_01 - phones	T	155.1772
155.1772	DCA_se1_ag2_f_01 - phones	W	155.2272
155.1772	DCA_se1_ag2_f_01 - words	was	155.3472
155.2272	DCA_se1_ag2_f_01 - phones	AH0	155.2572
155.2572	DCA_se1_ag2_f_01 - phones	Z	155.3472
155.3472	DCA_se1_ag2_f_01 - phones	K	155.5172
155.3472	DCA_se1_ag2_f_01 - words	coal	155.8172
155.5172	DCA_se1_ag2_f_01 - phones	OW1	155.7272
155.7272	DCA_se1_ag2_f_01 - phones	L	155.8172
155.8172	DCA_se1_ag2_f_01 - phones	M	155.8872
155.8172	DCA_se1_ag2_f_01 - words	miners-	156.6072
155.8872	DCA_se1_ag2_f_01 - phones	AY1	156.0872
156.0872	DCA_se1_ag2_f_01 - phones	N	156.1272
156.1272	DCA_se1_ag2_f_01 - phones	ER0	156.2772
156.2772	DCA_se1_ag2_f_01 - phones	Z	156.6072
158.1438	DCA_se1_ag2_f_01 - phones	K	158.2838
158.1438	DCA_se1_ag2_f_01 - words	coal	158.4438
158.2838	DCA_se1_ag2_f_01 - phones	OW1	158.4038
158.4038	DCA_se1_ag2_f_01 - phones	L	158.4438
158.4438	DCA_se1_ag2_f_01 - phones	M	158.5338
158.4438	DCA_se1_ag2_f_01 - words	miners'	158.8938
158.5338	DCA_se1_ag2_f_01 - phones	AY1	158.6438
158.6438	DCA_se1_ag2_f_01 - phones	N	158.6838
158.6838	DCA_se1_ag2_f_01 - phones	ER0	158.7138
158.7138	DCA_se1_ag2_f_01 - phones	Z	158.8938
158.8938	DCA_se1_ag2_f_01 - phones	sp	158.9238
158.9238	DCA_se1_ag2_f_01 - phones	AH1	159.1138
158.9238	DCA_se1_ag2_f_01 - words	uh	159.1138
159.1138	DCA_se1_ag2_f_01 - phones	sp	159.2038
159.6441	DCA_se1_ag2_f_01 - phones	HH	159.7341
159.6441	DCA_se1_ag2_f_01 - words	home	160.0841
159.7341	DCA_se1_ag2_f_01 - phones	OW1	159.9941
159.9941	DCA_se1_ag2_f_01 - phones	M	160.0841
160.0841	DCA_se1_ag2_f_01 - phones	sp	160.4915
160.4915	DCA_se1_ag2_f_01 - phones	AE1	160.6815
160.4915	DCA_se1_ag2_f_01 - words	and	160.7915
160.6815	DCA_se1_ag2_f_01 - phones	N	160.7115
160.7115	DCA_se1_ag2_f_01 - phones	D	160.7915
160.7915	DCA_se1_ag2_f_01 - phones	SH	160.8815
160.7915	DCA_se1_ag2_f_01 - words	she	160.9515
160.8815	DCA_se1_ag2_f_01 - phones	IY1	160.9515
160.9515	DCA_se1_ag2_f_01 - phones	F	161.0315
160.9515	DCA_se1_ag2_f_01 - words	fell	161.1815
161.0315	DCA_se1_ag2_f_01 - phones	EH1	161.1115
161.1115	DCA_se1_ag2_f_01 - phones	L	161.1815
161.1815	DCA_se1_ag2_f_01 - phones	sp	161.2115
161.2115	DCA_se1_ag2_f_01 - phones	M	161.3715
161.2115	DCA_se1_ag2_f_01 - words	madly	161.7615
161.3715	DCA_se1_ag2_f_01 - phones	AE1	161.5315
161.5315	DCA_se1_ag2_f_01 - phones	D	161.6215
161.6215	DCA_se1_ag2_f_01 - phones	L	161.6715
161.6715	DCA_se1_ag2_f_01 - phones	IY0	161.7615
161.7615	DCA_se1_ag2_f_01 - phones	IH0	161.7915
161.7615	DCA_se1_ag2_f_01 - words	in	161.9015
161.7915	DCA_se1_ag2_f_01 - phones	N	161.9015
161.9015	DCA_se1_ag2_f_01 - phones	L	161.9615
161.9015	DCA_se1_ag2_f_01 - words	love	162.2315
161.9615	DCA_se1_ag2_f_01 - phones	AH1	162.1015
162.1015	DCA_se1_ag2_f_01 - phones	V	162.2315
162.2315	DCA_se1_ag2_f_01 - phones	W	162.2715
162.2315	DCA_se1_ag2_f_01 - words	with	162.4115
162.2715	DCA_se1_ag2_f_01 - phones	IH0	162.3115
162.3115	DCA_se1_ag2_f_01 - phones	TH	162.4115
162.4115	DCA_se1_ag2_f_01 - phones	DH	162.4615
162.4115	DCA_se1_ag2_f_01 - words	the	162.5415
162.4615	DCA_se1_ag2_f_01 - phones	AH0	162.5415
162.5415	DCA_se1_ag2_f_01 - phones	S	162.7015
162.5415	DCA_se1_ag2_f_01 - words	son	162.8815
162.7015	DCA_se1_ag2_f_01 - phones	AH1	162.8415
162.8415	DCA_se1_ag2_f_01 - phones	N	162.8815
162.8815	DCA_se1_ag2_f_01 - phones	AH0	162.9415
162.8815	DCA_se1_ag2_f_01 - words	of	162.9715
162.9415	DCA_se1_ag2_f_01 - phones	V	162.9715
162.9715	DCA_se1_ag2_f_01 - phones	sp	163.0315
163.0315	DCA_se1_ag2_f_01 - phones	DH	163.0915
163.0315	DCA_se1_ag2_f_01 - words	the	163.1215
163.0915	DCA_se1_ag2_f_01 - phones	AH0	163.1215
163.1215	DCA_se1_ag2_f_01 - phones	sp	163.1715
163.1715	DCA_se1_ag2_f_01 - phones	K	163.3215
163.1715	DCA_se1_ag2_f_01 - words	coal	163.5015
163.3215	DCA_se1_ag2_f_01 - phones	OW1	163.3515
163.3515	DCA_se1_ag2_f_01 - phones	L	163.5015
163.5015	DCA_se1_ag2_f_01 - phones	sp	163.5415
163.5415	DCA_se1_ag2_f_01 - phones	M	163.6115
163.5415	DCA_se1_ag2_f_01 - words	miner	164.0615
163.6115	DCA_se1_ag2_f_01 - phones	AY1	163.7615
163.7615	DCA_se1_ag2_f_01 - phones	N	163.7915
163.7915	DCA_se1_ag2_f_01 - phones	ER0	164.0615
165.9285	DCA_se1_ag2_f_01 - phones	sil	166.0285
166.0285	DCA_se1_ag2_f_01 - phones	AE1	166.2485
166.0285	DCA_se1_ag2_f_01 - words	and	166.3285
166.2485	DCA_se1_ag2_f_01 - phones	N	166.3285
166.3285	DCA_se1_ag2_f_01 - phones	IH1	166.3785
166.3285	DCA_se1_ag2_f_01 - words	it	166.4185
166.3785	DCA_se1_ag2_f_01 - phones	T	166.4185
166.4185	DCA_se1_ag2_f_01 - phones	W	166.4485
166.4185	DCA_se1_ag2_f_01 - words	was	166.6385
166.4485	DCA_se1_ag2_f_01 - phones	AA1	166.5285
166.5285	DCA_se1_ag2_f_01 - phones	Z	166.6385
166.6385	DCA_se1_ag2_f_01 - phones	R	166.7085
166.6385	DCA_se1_ag2_f_01 - words	real	166.8585
166.7085	DCA_se1_ag2_f_01 - phones	IY1	166.7385
166.7385	DCA_se1_ag2_f_01 - phones	L	166.8585
166.8585	DCA_se1_ag2_f_01 - phones	T	167.0185
166.8585	DCA_se1_ag2_f_01 - words	tragic	167.5285
167.0185	DCA_se1_ag2_f_01 - phones	R	167.0985
167.0985	DCA_se1_ag2_f_01 - phones	AE1	167.2885
167.2885	DCA_se1_ag2_f_01 - phones	JH	167.4185
167.4185	DCA_se1_ag2_f_01 - phones	IH0	167.4985
167.4985	DCA_se1_ag2_f_01 - phones	K	167.5285
167.5285	DCA_se1_ag2_f_01 - phones	sp	167.6285
167.6285	DCA_se1_ag2_f_01 - phones	DH	167.6985
167.6285	DCA_se1_ag2_f_01 - words	though	167.9485
167.6985	DCA_se1_ag2_f_01 - phones	OW1	167.9485
167.9485	DCA_se1_ag2_f_01 - phones	sp	168.1285
169.3231	DCA_se1_ag2_f_01 - phones	K	169.3931
169.3231	DCA_se1_ag2_f_01 - words	cause	169.6831
169.3931	DCA_se1_ag2_f_01 - phones	AA1	169.5031
169.5031	DCA_se1_ag2_f_01 - phones	Z	169.6831
169.6831	DCA_se1_ag2_f_01 - phones	sp	169.7131
169.7131	DCA_se1_ag2_f_01 - words	uh	169.9131
169.7131	DCA_se1_ag2_f_01 - phones	AH1	169.9131
169.9131	DCA_se1_ag2_f_01 - phones	sp	170.0231
170.3397	DCA_se1_ag2_f_01 - phones	S	170.4897
170.3397	DCA_se1_ag2_f_01 - words	so	170.5197
170.4897	DCA_se1_ag2_f_01 - phones	OW1	170.5197
170.5197	DCA_se1_ag2_f_01 - phones	M	170.5797
170.5197	DCA_se1_ag2_f_01 - words	many	170.6997
170.5797	DCA_se1_ag2_f_01 - phones	EH1	170.6097
170.6097	DCA_se1_ag2_f_01 - phones	N	170.6397
170.6397	DCA_se1_ag2_f_01 - phones	IY0	170.6997
170.6997	DCA_se1_ag2_f_01 - phones	P	170.7997
170.6997	DCA_se1_ag2_f_01 - words	people	170.9597
170.7997	DCA_se1_ag2_f_01 - phones	IY1	170.8497
170.8497	DCA_se1_ag2_f_01 - phones	P	170.8997
170.8997	DCA_se1_ag2_f_01 - phones	AH0	170.9297
170.9297	DCA_se1_ag2_f_01 - phones	L	170.9597
170.9597	DCA_se1_ag2_f_01 - phones	G	171.0397
170.9597	DCA_se1_ag2_f_01 - words	got	171.1697
171.0397	DCA_se1_ag2_f_01 - phones	AA1	171.0997
171.0997	DCA_se1_ag2_f_01 - phones	T	171.1697
171.1697	DCA_se1_ag2_f_01 - phones	sp	171.1997
171.1997	DCA_se1_ag2_f_01 - phones	K	171.3297
171.1997	DCA_se1_ag2_f_01 - words	killed	171.6497
171.3297	DCA_se1_ag2_f_01 - phones	IH1	171.4197
171.4197	DCA_se1_ag2_f_01 - phones	L	171.6097
171.6097	DCA_se1_ag2_f_01 - phones	D	171.6497
171.6497	DCA_se1_ag2_f_01 - phones	IH0	171.7297
171.6497	DCA_se1_ag2_f_01 - words	in	171.7797
171.7297	DCA_se1_ag2_f_01 - phones	N	171.7797
171.7797	DCA_se1_ag2_f_01 - phones	IH0	171.8697
171.7797	DCA_se1_ag2_f_01 - words	it	171.9297
171.8697	DCA_se1_ag2_f_01 - phones	T	171.9297
171.9297	DCA_se1_ag2_f_01 - phones	Y	172.0197
171.9297	DCA_se1_ag2_f_01 - words	you	172.0497
172.0197	DCA_se1_ag2_f_01 - phones	UW1	172.0497
172.0497	DCA_se1_ag2_f_01 - phones	N	172.0897
172.0497	DCA_se1_ag2_f_01 - words	know	172.2297
172.0897	DCA_se1_ag2_f_01 - phones	OW1	172.2297
172.2297	DCA_se1_ag2_f_01 - phones	sp	172.3497
173.0243	DCA_int_06 - phones	Y	173.2843
173.0243	DCA_int_06 - words	yeah	173.3143
173.2843	DCA_int_06 - phones	AE1	173.3143
173.3143	DCA_int_06 - phones	AY1	173.3943
173.3143	DCA_int_06 - words	i	173.3943
173.3943	DCA_int_06 - phones	sp	173.4543
173.4543	DCA_int_06 - phones	N	173.5043
173.4543	DCA_int_06 - words	know	173.5343
173.5043	DCA_int_06 - phones	OW1	173.5343
173.5343	DCA_int_06 - phones	sp	174.3480
173.8870	DCA_se1_ag2_f_01 - words	mm	174.0270
173.8870	DCA_se1_ag2_f_01 - phones	M	174.0270
174.0270	DCA_se1_ag2_f_01 - phones	sp	174.4705
174.3480	DCA_int_06 - phones	AH1	174.4480
174.3480	DCA_int_06 - words	um	174.4780
174.4480	DCA_int_06 - phones	M	174.4780
174.4705	DCA_se1_ag2_f_01 - phones	spn	175.2605
174.4705	DCA_se1_ag2_f_01 - words	<unk>	175.2605
174.4780	DCA_int_06 - phones	sp	175.7455
175.2605	DCA_se1_ag2_f_01 - phones	sp	178.2952
175.7455	DCA_int_06 - phones	D	175.7755
175.7455	DCA_int_06 - words	do	175.8055
175.7755	DCA_int_06 - phones	UW1	175.8055
175.8055	DCA_int_06 - phones	Y	175.8955
175.8055	DCA_int_06 - words	you	175.9255
175.8955	DCA_int_06 - phones	UW1	175.9255
175.9255	DCA_int_06 - phones	HH	175.9555
175.9255	DCA_int_06 - words	have	176.0855
175.9555	DCA_int_06 - phones	AE1	176.0055
176.0055	DCA_int_06 - phones	V	176.0855
176.0855	DCA_int_06 - phones	AH0	176.1255
176.0855	DCA_int_06 - words	a	176.1255
176.1255	DCA_int_06 - phones	sp	176.1755
176.1755	DCA_int_06 - phones	P	176.2755
176.1755	DCA_int_06 - words	pet	176.5855
176.2755	DCA_int_06 - phones	EH1	176.4255
176.4255	DCA_int_06 - phones	T	176.5855
176.5855	DCA_int_06 - phones	sp	180.6352
178.2952	DCA_se1_ag2_f_01 - phones	M	178.3252
178.2952	DCA_se1_ag2_f_01 - words	my	178.3552
178.3252	DCA_se1_ag2_f_01 - phones	AY1	178.3552
178.3552	DCA_se1_ag2_f_01 - phones	D	178.3852
178.3552	DCA_se1_ag2_f_01 - words	daughter	178.5052
178.3852	DCA_se1_ag2_f_01 - phones	AO1	178.4452
178.4452	DCA_se1_ag2_f_01 - phones	T	178.4752
178.4752	DCA_se1_ag2_f_01 - phones	ER0	178.5052
178.5052	DCA_se1_ag2_f_01 - phones	sp	179.0277
179.0277	DCA_se1_ag2_f_01 - phones	N	179.1177
179.0277	DCA_se1_ag2_f_01 - words	no	179.3477
179.1177	DCA_se1_ag2_f_01 - phones	OW1	179.3477
179.3477	DCA_se1_ag2_f_01 - phones	spn	182.5677
179.3477	DCA_se1_ag2_f_01 - words	<unk>	182.5677
180.6352	DCA_int_06 - words	<unk>	182.3952
180.6352	DCA_int_06 - phones	spn	182.3952
182.4935	DCA_int_06 - phones	sil	182.5435
182.5435	DCA_int_06 - phones	OW2	182.7735
182.5435	DCA_int_06 - words	okay	183.0835
182.7735	DCA_int_06 - phones	K	182.8935
182.8935	DCA_int_06 - phones	EY1	183.0835
183.0835	DCA_int_06 - phones	sp	183.5844
183.5844	DCA_int_06 - phones	AH1	183.6744
183.5844	DCA_int_06 - words	um	183.8244
183.6744	DCA_int_06 - phones	M	183.8244
183.8244	DCA_int_06 - phones	K	183.8944
183.8244	DCA_int_06 - words	can	183.9944
183.8944	DCA_int_06 - phones	AH0	183.9244
183.9244	DCA_int_06 - phones	N	183.9944
183.9944	DCA_int_06 - phones	Y	184.0844
183.9944	DCA_int_06 - words	you	184.1844
184.0844	DCA_int_06 - phones	UW1	184.1844
184.1844	DCA_int_06 - phones	T	184.2644
184.1844	DCA_int_06 - words	tell	184.4244
184.2644	DCA_int_06 - phones	EH1	184.3044
184.3044	DCA_int_06 - phones	L	184.4244
184.4244	DCA_int_06 - phones	M	184.4544
184.4244	DCA_int_06 - words	me	184.5044
184.4544	DCA_int_06 - phones	IY1	184.5044
184.5044	DCA_int_06 - phones	sp	184.5744
184.5744	DCA_int_06 - phones	S	184.6144
184.5744	DCA_int_06 - words	something	184.8744
184.6144	DCA_int_06 - phones	AH1	184.6544
184.6544	DCA_int_06 - phones	M	184.6944
184.6944	DCA_int_06 - phones	TH	184.7744
184.7744	DCA_int_06 - phones	IH0	184.8044
184.8044	DCA_int_06 - phones	NG	184.8744
184.8744	DCA_int_06 - phones	AH0	184.9444
184.8744	DCA_int_06 - words	about	185.1544
184.9444	DCA_int_06 - phones	B	184.9844
184.9844	DCA_int_06 - phones	AW1	185.1044
185.1044	DCA_int_06 - phones	T	185.1544
185.1544	DCA_int_06 - phones	Y	185.2044
185.1544	DCA_int_06 - words	your	185.3244
185.2044	DCA_int_06 - phones	UH1	185.2344
185.2344	DCA_int_06 - phones	R	185.3244
185.3244	DCA_int_06 - phones	S	185.4344
185.3244	DCA_int_06 - words	school	185.8944
185.4344	DCA_int_06 - phones	K	185.4844
185.4844	DCA_int_06 - phones	UW1	185.7144
185.7144	DCA_int_06 - phones	L	185.8944
185.8944	DCA_int_06 - phones	sp	186.1244
186.3253	DCA_int_06 - phones	DH	186.3853
186.3253	DCA_int_06 - words	that	186.4453
186.3853	DCA_int_06 - phones	AH0	186.4153
186.4153	DCA_int_06 - phones	T	186.4453
186.4453	DCA_int_06 - phones	sp	186.5753
186.5753	DCA_int_06 - phones	Y	186.6353
186.5753	DCA_int_06 - words	you	186.7253
186.6353	DCA_int_06 - phones	UW1	186.7253
186.7253	DCA_int_06 - phones	AH0	186.8653
186.7253	DCA_int_06 - words	attend	187.4053
186.8653	DCA_int_06 - phones	T	186.9453
186.9453	DCA_int_06 - phones	EH1	187.0553
187.0553	DCA_int_06 - phones	N	187.0853
187.0853	DCA_int_06 - phones	D	187.4053
188.4702	DCA_se1_ag2_f_01 - phones	sil	188.5302
188.5302	DCA_se1_ag2_f_01 - phones	HH	188.5702
188.5302	DCA_se1_ag2_f_01 - words	which	188.8202
188.5702	DCA_se1_ag2_f_01 - phones	W	188.6102
188.6102	DCA_se1_ag2_f_01 - phones	IH1	188.6702
188.6702	DCA_se1_ag2_f_01 - phones	CH	188.8202
188.8202	DCA_se1_ag2_f_01 - phones	W	188.8502
188.8202	DCA_se1_ag2_f_01 - words	one	189.0502
188.8502	DCA_se1_ag2_f_01 - phones	AH1	188.8802
188.8802	DCA_se1_ag2_f_01 - phones	N	189.0502
189.5508	DCA_int_06 - phones	W	189.6608
189.5508	DCA_int_06 - words	when	189.7708
189.6608	DCA_int_06 - phones	EH1	189.6908
189.6908	DCA_int_06 - phones	N	189.7708
189.7708	DCA_int_06 - phones	Y	189.8308
189.7708	DCA_int_06 - words	you	189.8908
189.8308	DCA_int_06 - phones	UW1	189.8908
189.8908	DCA_int_06 - phones	W	189.9208
189.8908	DCA_int_06 - words	was	190.0108
189.9208	DCA_int_06 - phones	AH0	189.9708
189.9708	DCA_int_06 - phones	Z	190.0108
190.0108	DCA_int_06 - phones	IH0	190.0508
190.0108	DCA_int_06 - words	in	190.1108
190.0508	DCA_int_06 - phones	N	190.1108
190.1108	DCA_int_06 - phones	sp	190.1408
190.1408	DCA_int_06 - phones	HH	190.2308
190.1408	DCA_int_06 - words	high	190.3608
190.2308	DCA_int_06 - phones	AY1	190.3608
190.3608	DCA_int_06 - phones	sp	190.3908
190.3908	DCA_int_06 - phones	S	190.5108
190.3908	DCA_int_06 - words	school	190.7108
190.5108	DCA_int_06 - phones	K	190.5508
190.5508	DCA_int_06 - phones	UW1	190.5908
190.5908	DCA_int_06 - phones	L	190.7108
190.7108	DCA_int_06 - phones	sp	192.8482
191.2528	DCA_se1_ag2_f_01 - phones	sil	191.4028
191.4028	DCA_se1_ag2_f_01 - phones	HH	191.4328
191.4028	DCA_se1_ag2_f_01 - words	hm	191.4628
191.4328	DCA_se1_ag2_f_01 - phones	M	191.4628
191.4628	DCA_se1_ag2_f_01 - phones	sp	191.6428
191.6428	DCA_se1_ag2_f_01 - phones	S	191.8028
191.6428	DCA_se1_ag2_f_01 - words	something	192.0528
191.8028	DCA_se1_ag2_f_01 - phones	AH1	191.8428
191.8428	DCA_se1_ag2_f_01 - phones	M	191.9128
191.9128	DCA_se1_ag2_f_01 - phones	TH	191.9928
191.9928	DCA_se1_ag2_f_01 - phones	IH0	192.0228
192.0228	DCA_se1_ag2_f_01 - phones	NG	192.0528
192.0528	DCA_se1_ag2_f_01 - phones	AH0	192.1128
192.0528	DCA_se1_ag2_f_01 - words	about	192.3028
192.1128	DCA_se1_ag2_f_01 - phones	B	192.1728
192.1728	DCA_se1_ag2_f_01 - phones	AW1	192.2728
192.2728	DCA_se1_ag2_f_01 - phones	T	192.3028
192.3028	DCA_se1_ag2_f_01 - phones	IH0	192.3328
192.3028	DCA_se1_ag2_f_01 - words	it	192.3628
192.3328	DCA_se1_ag2_f_01 - phones	T	192.3628
192.3628	DCA_se1_ag2_f_01 - phones	sp	193.9713
192.8482	DCA_int_06 - phones	Y	192.8782
192.8482	DCA_int_06 - words	yeah	193.2382
192.8782	DCA_int_06 - phones	AE1	193.2382
193.9713	DCA_se1_ag2_f_01 - phones	spn	194.9413
193.9713	DCA_se1_ag2_f_01 - words	<unk>	194.9413
194.9413	DCA_se1_ag2_f_01 - phones	sp	197.2762
197.2762	DCA_se1_ag2_f_01 - phones	W	197.3062
197.2762	DCA_se1_ag2_f_01 - words	well	197.6462
197.3062	DCA_se1_ag2_f_01 - phones	EH1	197.3362
197.3362	DCA_se1_ag2_f_01 - phones	L	197.6462
197.7844	DCA_se1_ag2_f_01 - phones	sil	197.8544
197.8544	DCA_se1_ag2_f_01 - phones	IH0	197.9344
197.8544	DCA_se1_ag2_f_01 - words	exactly	198.4144
197.9344	DCA_se1_ag2_f_01 - phones	G	197.9844
197.9844	DCA_se1_ag2_f_01 - phones	Z	198.0444
198.0444	DCA_se1_ag2_f_01 - phones	AE1	198.1744
198.1744	DCA_se1_ag2_f_01 - phones	K	198.2144
198.2144	DCA_se1_ag2_f_01 - phones	T	198.3144
198.3144	DCA_se1_ag2_f_01 - phones	L	198.3544
198.3544	DCA_se1_ag2_f_01 - phones	IY0	198.4144
198.4144	DCA_se1_ag2_f_01 - phones	W	198.5644
198.4144	DCA_se1_ag2_f_01 - words	what	198.6844
198.5644	DCA_se1_ag2_f_01 - phones	AH1	198.6144
198.6144	DCA_se1_ag2_f_01 - phones	T	198.6844
198.6844	DCA_se1_ag2_f_01 - phones	sp	198.8444
199.2858	DCA_se1_ag2_f_01 - phones	DH	199.3658
199.2858	DCA_se1_ag2_f_01 - words	the	199.4058
199.3658	DCA_se1_ag2_f_01 - phones	AH0	199.4058
199.4058	DCA_se1_ag2_f_01 - phones	sp	199.4358
199.4358	DCA_se1_ag2_f_01 - phones	S	199.5858
199.4358	DCA_se1_ag2_f_01 - words	size	199.9558
199.5858	DCA_se1_ag2_f_01 - phones	AY1	199.8758
199.8758	DCA_se1_ag2_f_01 - phones	Z	199.9558
199.9558	DCA_se1_ag2_f_01 - phones	sp	199.9958
199.9958	DCA_se1_ag2_f_01 - phones	AH1	200.1158
199.9958	DCA_se1_ag2_f_01 - words	of	200.1558
200.1158	DCA_se1_ag2_f_01 - phones	V	200.1558
200.1558	DCA_se1_ag2_f_01 - phones	sp	200.1958
200.1958	DCA_se1_ag2_f_01 - phones	IH0	200.2858
200.1958	DCA_se1_ag2_f_01 - words	it	200.3258
200.2858	DCA_se1_ag2_f_01 - phones	T	200.3258
200.3258	DCA_se1_ag2_f_01 - phones	ER0	200.5458
200.3258	DCA_se1_ag2_f_01 - words	or	200.5458
200.5458	DCA_se1_ag2_f_01 - phones	sp	200.6758
201.2221	DCA_se1_ag2_f_01 - phones	DH	201.3421
201.2221	DCA_se1_ag2_f_01 - words	the	201.3721
201.3421	DCA_se1_ag2_f_01 - phones	AH0	201.3721
201.3721	DCA_se1_ag2_f_01 - phones	sp	201.4221
201.3830	DCA_int_06 - phones	sil	201.4830
201.4221	DCA_se1_ag2_f_01 - phones	P	201.4921
201.4221	DCA_se1_ag2_f_01 - words	people	201.9321
201.4830	DCA_int_06 - phones	Y	201.5630
201.4830	DCA_int_06 - words	yeah	201.7030
201.4921	DCA_se1_ag2_f_01 - phones	IY1	201.5821
201.5630	DCA_int_06 - phones	AE1	201.7030
201.5821	DCA_se1_ag2_f_01 - phones	P	201.6921
201.6921	DCA_se1_ag2_f_01 - phones	AH0	201.7521
201.7030	DCA_int_06 - phones	DH	201.7430
201.7030	DCA_int_06 - words	the	202.2330
201.7430	DCA_int_06 - phones	AH1	202.2330
201.7521	DCA_se1_ag2_f_01 - phones	L	201.9321
201.9321	DCA_se1_ag2_f_01 - phones	IH0	201.9621
201.9321	DCA_se1_ag2_f_01 - words	in	202.0221
201.9621	DCA_se1_ag2_f_01 - phones	N	202.0221
202.0221	DCA_se1_ag2_f_01 - phones	IH0	202.1621
202.0221	DCA_se1_ag2_f_01 - words	it	202.2121
202.1621	DCA_se1_ag2_f_01 - phones	T	202.2121
202.2121	DCA_se1_ag2_f_01 - words	or	202.4821
202.2121	DCA_se1_ag2_f_01 - phones	ER0	202.4821
202.2330	DCA_int_06 - phones	S	202.2730
202.2330	DCA_int_06 - words	size	202.5830
202.2730	DCA_int_06 - phones	AY1	202.5030
202.4821	DCA_se1_ag2_f_01 - phones	sp	203.9310
202.5030	DCA_int_06 - phones	Z	202.5830
202.5830	DCA_int_06 - phones	sp	202.6130
202.6130	DCA_int_06 - words	i	202.6930
202.6130	DCA_int_06 - phones	AY1	202.6930
202.6930	DCA_int_06 - phones	sp	202.7530
202.7530	DCA_int_06 - phones	G	202.7830
202.7530	DCA_int_06 - words	guess	202.8930
202.7830	DCA_int_06 - phones	EH1	202.8430
202.8430	DCA_int_06 - phones	S	202.8930
202.8930	DCA_int_06 - phones	sp	202.9330
202.9330	DCA_int_06 - phones	AH0	203.0130
202.9330	DCA_int_06 - words	and	203.0530
203.0130	DCA_int_06 - phones	N	203.0530
203.0530	DCA_int_06 - phones	sp	203.0830
203.0830	DCA_int_06 - phones	S	203.2130
203.0830	DCA_int_06 - words	so	203.2430
203.2130	DCA_int_06 - phones	OW1	203.2430
203.2430	DCA_int_06 - phones	sp	203.4030
203.4030	DCA_int_06 - phones	F	203.4330
203.4030	DCA_int_06 - words	forth	203.5630
203.4330	DCA_int_06 - phones	AO1	203.4830
203.4830	DCA_int_06 - phones	R	203.5130
203.5130	DCA_int_06 - phones	TH	203.5630
203.5630	DCA_int_06 - phones	sp	207.2924
203.9310	DCA_se1_ag2_f_01 - phones	W	203.9710
203.9310	DCA_se1_ag2_f_01 - words	well	204.2910
203.9710	DCA_se1_ag2_f_01 - phones	EH1	204.1610
204.1610	DCA_se1_ag2_f_01 - phones	L	204.2910
204.2910	DCA_se1_ag2_f_01 - phones	AY1	204.3810
204.2910	DCA_se1_ag2_f_01 - words	i	204.3810
204.3810	DCA_se1_ag2_f_01 - phones	W	204.4410
204.3810	DCA_se1_ag2_f_01 - words	went	204.5510
204.4410	DCA_se1_ag2_f_01 - phones	EH1	204.4910
204.4910	DCA_se1_ag2_f_01 - phones	N	204.5210
204.5210	DCA_se1_ag2_f_01 - phones	T	204.5510
204.5510	DCA_se1_ag2_f_01 - phones	T	204.6010
204.5510	DCA_se1_ag2_f_01 - words	to	204.6410
204.6010	DCA_se1_ag2_f_01 - phones	IH0	204.6410
204.6410	DCA_se1_ag2_f_01 - phones	IY1	204.8910
204.6410	DCA_se1_ag2_f_01 - words	eastern	205.1610
204.8910	DCA_se1_ag2_f_01 - phones	S	204.9510
204.9510	DCA_se1_ag2_f_01 - phones	T	205.0610
205.0610	DCA_se1_ag2_f_01 - phones	ER0	205.1110
205.1110	DCA_se1_ag2_f_01 - phones	N	205.1610
205.1610	DCA_se1_ag2_f_01 - phones	AH0	205.2110
205.1610	DCA_se1_ag2_f_01 - words	and	205.2410
205.2110	DCA_se1_ag2_f_01 - phones	N	205.2410
205.2410	DCA_se1_ag2_f_01 - phones	IH0	205.2910
205.2410	DCA_se1_ag2_f_01 - words	it	205.3210
205.2910	DCA_se1_ag2_f_01 - phones	T	205.3210
205.3210	DCA_se1_ag2_f_01 - phones	sp	205.3610
205.3610	DCA_se1_ag2_f_01 - phones	S	205.5110
205.3610	DCA_se1_ag2_f_01 - words	s	205.5110
205.5110	DCA_se1_ag2_f_01 - phones	AH0	205.5510
205.5110	DCA_se1_ag2_f_01 - words	a	205.5510
205.5510	DCA_se1_ag2_f_01 - phones	B	205.6310
205.5510	DCA_se1_ag2_f_01 - words	big	205.8410
205.6310	DCA_se1_ag2_f_01 - phones	IH1	205.7210
205.7210	DCA_se1_ag2_f_01 - phones	G	205.8410
205.8410	DCA_se1_ag2_f_01 - phones	S	205.9410
205.8410	DCA_se1_ag2_f_01 - words	school	206.2210
205.9410	DCA_se1_ag2_f_01 - phones	K	205.9810
205.9810	DCA_se1_ag2_f_01 - phones	UW1	206.1510
206.1510	DCA_se1_ag2_f_01 - phones	L	206.2210
206.2210	DCA_se1_ag2_f_01 - phones	sp	216.8182
207.2924	DCA_int_06 - phones	M	207.3224
207.2924	DCA_int_06 - words	mm-hm	207.4724
207.3224	DCA_int_06 - phones	HH	207.3524
207.3524	DCA_int_06 - phones	M	207.4724
207.4724	DCA_int_06 - phones	sp	207.7924
208.6746	DCA_int_06 - phones	AH0	208.7646
208.6746	DCA_int_06 - words	and	208.8646
208.7646	DCA_int_06 - phones	N	208.8246
208.8246	DCA_int_06 - phones	D	208.8646
208.8646	DCA_int_06 - phones	W	208.9046
208.8646	DCA_int_06 - words	what	208.9646
208.9046	DCA_int_06 - phones	AH1	208.9346
208.9346	DCA_int_06 - phones	T	208.9646
208.9646	DCA_int_06 - phones	D	209.0346
208.9646	DCA_int_06 - words	did	209.1346
209.0346	DCA_int_06 - phones	IH0	209.0646
209.0646	DCA_int_06 - phones	D	209.1346
209.1346	DCA_int_06 - phones	Y	209.1846
209.1346	DCA_int_06 - words	you	209.2146
209.1846	DCA_int_06 - phones	UW1	209.2146
209.2146	DCA_int_06 - phones	L	209.3446
209.2146	DCA_int_06 - words	like	209.5046
209.3446	DCA_int_06 - phones	AY1	209.4046
209.4046	DCA_int_06 - phones	K	209.5046
209.5046	DCA_int_06 - phones	AH0	209.5946
209.5046	DCA_int_06 - words	about	209.7546
209.5946	DCA_int_06 - phones	B	209.6346
209.6346	DCA_int_06 - phones	AW1	209.6646
209.6646	DCA_int_06 - phones	T	209.7546
209.7546	DCA_int_06 - phones	sp	209.7946
209.7946	DCA_int_06 - phones	DH	209.8446
209.7946	DCA_int_06 - words	the	209.8846
209.8446	DCA_int_06 - phones	AH0	209.8846
209.8846	DCA_int_06 - phones	S	209.9646
209.8846	DCA_int_06 - words	school	210.1746
209.9646	DCA_int_06 - phones	K	210.0346
[truncated: 6,123 more rows]
