# Supplementary material for: Considering Performance in the Automated and Manual Coding of Sociolinguistic Variables: Lessons From Variable (ING)
Source: Front Artif Intell. 2021 Apr 29;4:648543. doi: 10.3389/frai.2021.648543 (PMC8117961; doi:10.3389/frai.2021.648543)
Supplement: Supplementary file 4 [file Data_Sheet_4.ZIP › CORAAL_Aligned_as_Tables/DCA_se3_ag1_f_02_1_txout.txt]

tmin	tier	text	tmax
0.4906	DCA_int_01 - phones	B	0.5206
0.4906	DCA_int_01 - words	but	0.6406
0.5206	DCA_int_01 - phones	AH1	0.5506
0.5506	DCA_int_01 - phones	T	0.6406
0.6406	DCA_int_01 - phones	DH	0.6806
0.6406	DCA_int_01 - words	the	0.7506
0.6806	DCA_int_01 - phones	AH0	0.7506
0.7506	DCA_int_01 - phones	F	0.8206
0.7506	DCA_int_01 - words	first	1.0106
0.8206	DCA_int_01 - phones	ER1	0.9106
0.9106	DCA_int_01 - phones	S	0.9806
0.9806	DCA_int_01 - phones	T	1.0106
1.0106	DCA_int_01 - phones	TH	1.0506
1.0106	DCA_int_01 - words	thing	1.2206
1.0506	DCA_int_01 - phones	IH1	1.1106
1.1106	DCA_int_01 - phones	NG	1.2206
1.2206	DCA_int_01 - words	i	1.2906
1.2206	DCA_int_01 - phones	AY1	1.2906
1.2906	DCA_int_01 - phones	IH0	1.3206
1.2906	DCA_int_01 - words	d	1.3506
1.3206	DCA_int_01 - phones	D	1.3506
1.3506	DCA_int_01 - phones	sp	1.3806
1.3806	DCA_int_01 - phones	L	1.4206
1.3806	DCA_int_01 - words	like	1.6106
1.4206	DCA_int_01 - phones	AY1	1.4706
1.4706	DCA_int_01 - phones	K	1.6106
1.6106	DCA_int_01 - phones	Y	1.6706
1.6106	DCA_int_01 - words	you	1.7006
1.6706	DCA_int_01 - phones	UW1	1.7006
1.7006	DCA_int_01 - phones	T	1.7306
1.7006	DCA_int_01 - words	to	1.8006
1.7306	DCA_int_01 - phones	IH0	1.8006
1.8006	DCA_int_01 - phones	T	1.8906
1.8006	DCA_int_01 - words	tell	2.0306
1.8906	DCA_int_01 - phones	EH1	1.9506
1.9506	DCA_int_01 - phones	L	2.0306
2.0306	DCA_int_01 - phones	M	2.0806
2.0306	DCA_int_01 - words	me	2.1206
2.0806	DCA_int_01 - phones	IY1	2.1206
2.1206	DCA_int_01 - phones	AH0	2.1906
2.1206	DCA_int_01 - words	about	2.3806
2.1906	DCA_int_01 - phones	B	2.2406
2.2406	DCA_int_01 - phones	AW1	2.3306
2.3306	DCA_int_01 - phones	T	2.3806
2.3806	DCA_int_01 - words	rdx	2.7806
2.3806	DCA_int_01 - phones	TN	2.7806
2.7806	DCA_int_01 - phones	sp	2.8106
2.8106	DCA_int_01 - phones	IH0	2.8406
2.8106	DCA_int_01 - words	is	2.8906
2.8406	DCA_int_01 - phones	Z	2.8906
2.8906	DCA_int_01 - phones	DH	2.9406
2.8906	DCA_int_01 - words	the	2.9906
2.9406	DCA_int_01 - phones	AH0	2.9906
2.9906	DCA_int_01 - phones	K	3.1206
2.9906	DCA_int_01 - words	kind	3.2806
3.1206	DCA_int_01 - phones	AY1	3.2106
3.2106	DCA_int_01 - phones	N	3.2406
3.2406	DCA_int_01 - phones	D	3.2806
3.2806	DCA_int_01 - phones	AH0	3.3106
3.2806	DCA_int_01 - words	of	3.3406
3.3106	DCA_int_01 - phones	V	3.3406
3.3406	DCA_int_01 - phones	G	3.4506
3.3406	DCA_int_01 - words	games	3.8406
3.4506	DCA_int_01 - phones	EY1	3.6006
3.6006	DCA_int_01 - phones	M	3.7706
3.7706	DCA_int_01 - phones	Z	3.8406
3.8406	DCA_int_01 - phones	Y	3.9006
3.8406	DCA_int_01 - words	y'all	4.1406
3.9006	DCA_int_01 - phones	AO2	4.0106
4.0106	DCA_int_01 - phones	L	4.1406
4.1406	DCA_int_01 - phones	sp	4.1706
4.1706	DCA_int_01 - phones	P	4.2806
4.1706	DCA_int_01 - words	play	4.5106
4.2806	DCA_int_01 - phones	L	4.3606
4.3606	DCA_int_01 - phones	EY1	4.5106
4.5106	DCA_int_01 - phones	sp	4.6206
5.3995	DCA_int_01 - phones	W	5.4995
5.3995	DCA_int_01 - words	when	5.5695
5.4995	DCA_int_01 - phones	EH1	5.5395
5.5395	DCA_int_01 - phones	N	5.5695
5.5695	DCA_int_01 - phones	sp	5.5995
5.5995	DCA_int_01 - phones	Y	5.6495
5.5995	DCA_int_01 - words	you	5.7095
5.6495	DCA_int_01 - phones	UW1	5.7095
5.7095	DCA_int_01 - phones	sp	5.7695
5.7695	DCA_int_01 - phones	P	5.8695
5.7695	DCA_int_01 - words	playing	6.1095
5.8695	DCA_int_01 - phones	L	5.9295
5.9295	DCA_int_01 - phones	EY1	6.0295
6.0295	DCA_int_01 - phones	IH0	6.0595
6.0595	DCA_int_01 - phones	NG	6.1095
6.1095	DCA_int_01 - phones	sp	7.3293
7.3293	DCA_int_01 - phones	W	7.3593
7.3293	DCA_int_01 - words	what	7.4293
7.3593	DCA_int_01 - phones	AH1	7.3893
7.3893	DCA_int_01 - phones	T	7.4293
7.4293	DCA_int_01 - phones	K	7.5293
7.4293	DCA_int_01 - words	kind	7.6793
7.5293	DCA_int_01 - phones	AY1	7.5693
7.5693	DCA_int_01 - phones	N	7.6193
7.6193	DCA_int_01 - phones	D	7.6793
7.6793	DCA_int_01 - phones	AH0	7.7093
7.6793	DCA_int_01 - words	of	7.7393
7.7093	DCA_int_01 - phones	V	7.7393
7.7393	DCA_int_01 - phones	sp	7.7893
7.7893	DCA_int_01 - phones	G	7.8193
7.7893	DCA_int_01 - words	games	8.0493
7.8193	DCA_int_01 - phones	EY1	7.9293
7.9293	DCA_int_01 - phones	M	8.0193
8.0193	DCA_int_01 - phones	Z	8.0493
8.0493	DCA_int_01 - phones	D	8.1193
8.0493	DCA_int_01 - words	do	8.1493
8.1193	DCA_int_01 - phones	UW1	8.1493
8.1493	DCA_int_01 - phones	Y	8.1793
8.1493	DCA_int_01 - words	you	8.2193
8.1793	DCA_int_01 - phones	UW1	8.2193
8.2193	DCA_int_01 - phones	sp	8.2793
8.2793	DCA_int_01 - phones	P	8.3793
8.2793	DCA_int_01 - words	play	8.5193
8.3793	DCA_int_01 - phones	L	8.4193
8.4193	DCA_int_01 - phones	EY1	8.5193
8.5193	DCA_int_01 - phones	sp	8.5493
8.5889	DCA_se3_ag1_f_02 - phones	K	8.7189
8.5889	DCA_se3_ag1_f_02 - words	kickball	9.5889
8.7189	DCA_se3_ag1_f_02 - phones	IH1	8.7889
8.7889	DCA_se3_ag1_f_02 - phones	K	8.9689
8.9689	DCA_se3_ag1_f_02 - phones	B	9.0289
9.0289	DCA_se3_ag1_f_02 - phones	AH0	9.0589
9.0589	DCA_se3_ag1_f_02 - phones	L	9.5889
10.5135	DCA_se3_ag1_f_02 - phones	S	10.7435
10.5135	DCA_se3_ag1_f_02 - words	soccer	11.0435
10.7435	DCA_se3_ag1_f_02 - phones	AA1	10.8335
10.8335	DCA_se3_ag1_f_02 - phones	K	10.9835
10.9835	DCA_se3_ag1_f_02 - phones	ER0	11.0435
11.0435	DCA_se3_ag1_f_02 - phones	B	11.1535
11.0435	DCA_se3_ag1_f_02 - words	ball	11.6235
11.1535	DCA_se3_ag1_f_02 - phones	AO1	11.5335
11.5335	DCA_se3_ag1_f_02 - phones	L	11.6235
12.2761	DCA_se3_ag1_f_02 - phones	sil	12.3061
12.3061	DCA_se3_ag1_f_02 - phones	AE1	12.4461
12.3061	DCA_se3_ag1_f_02 - words	and	12.5861
12.4461	DCA_se3_ag1_f_02 - phones	N	12.5861
12.5861	DCA_se3_ag1_f_02 - phones	sp	13.0115
13.0115	DCA_se3_ag1_f_02 - phones	S	13.1315
13.0115	DCA_se3_ag1_f_02 - words	sometimes	13.5215
13.1315	DCA_se3_ag1_f_02 - phones	AH0	13.1715
13.1715	DCA_se3_ag1_f_02 - phones	M	13.2215
13.2215	DCA_se3_ag1_f_02 - phones	T	13.3015
13.3015	DCA_se3_ag1_f_02 - phones	AY1	13.3815
13.3815	DCA_se3_ag1_f_02 - phones	M	13.4215
13.4215	DCA_se3_ag1_f_02 - phones	Z	13.5215
13.5215	DCA_se3_ag1_f_02 - phones	W	13.5515
13.5215	DCA_se3_ag1_f_02 - words	we	13.5815
13.5515	DCA_se3_ag1_f_02 - phones	IY1	13.5815
13.5815	DCA_se3_ag1_f_02 - phones	sp	13.6115
13.6115	DCA_se3_ag1_f_02 - phones	P	13.6915
13.6115	DCA_se3_ag1_f_02 - words	play	13.8215
13.6915	DCA_se3_ag1_f_02 - phones	L	13.7515
13.7515	DCA_se3_ag1_f_02 - phones	EY1	13.8215
13.8215	DCA_se3_ag1_f_02 - phones	M	13.9615
13.8215	DCA_se3_ag1_f_02 - words	mothers	14.2015
13.9615	DCA_se3_ag1_f_02 - phones	AH1	14.0815
14.0815	DCA_se3_ag1_f_02 - phones	DH	14.1115
14.1115	DCA_se3_ag1_f_02 - phones	ER0	14.1715
14.1715	DCA_se3_ag1_f_02 - phones	Z	14.2015
14.2015	DCA_se3_ag1_f_02 - phones	sp	16.8233
15.4142	DCA_int_01 - phones	HH	15.4642
15.4142	DCA_int_01 - words	how	15.5242
15.4642	DCA_int_01 - phones	AW1	15.5242
15.5242	DCA_int_01 - phones	D	15.5542
15.5242	DCA_int_01 - words	do	15.5842
15.5542	DCA_int_01 - phones	UW1	15.5842
15.5842	DCA_int_01 - phones	Y	15.6242
15.5842	DCA_int_01 - words	you	15.6942
15.6242	DCA_int_01 - phones	UW1	15.6942
15.6942	DCA_int_01 - phones	P	15.7842
15.6942	DCA_int_01 - words	play	15.9542
15.7842	DCA_int_01 - phones	L	15.8342
15.8342	DCA_int_01 - phones	EY1	15.9542
15.9542	DCA_int_01 - phones	DH	15.9842
15.9542	DCA_int_01 - words	that	16.1642
15.9842	DCA_int_01 - phones	AH0	16.0142
16.0142	DCA_int_01 - phones	T	16.1642
16.1642	DCA_int_01 - phones	sp	16.1942
16.8233	DCA_se3_ag1_f_02 - phones	S	16.9333
16.8233	DCA_se3_ag1_f_02 - words	sometimes	17.2833
16.9333	DCA_se3_ag1_f_02 - phones	AH1	16.9633
16.9633	DCA_se3_ag1_f_02 - phones	M	17.0133
17.0133	DCA_se3_ag1_f_02 - phones	T	17.1133
17.1133	DCA_se3_ag1_f_02 - phones	AY2	17.1933
17.1933	DCA_se3_ag1_f_02 - phones	M	17.2533
17.2533	DCA_se3_ag1_f_02 - phones	Z	17.2833
17.2833	DCA_se3_ag1_f_02 - phones	W	17.3133
17.2833	DCA_se3_ag1_f_02 - words	we	17.3833
17.3133	DCA_se3_ag1_f_02 - phones	IY1	17.3833
17.3833	DCA_se3_ag1_f_02 - phones	P	17.5233
17.3833	DCA_se3_ag1_f_02 - words	play	17.6633
17.5233	DCA_se3_ag1_f_02 - phones	L	17.5733
17.5733	DCA_se3_ag1_f_02 - phones	EY1	17.6633
17.6633	DCA_se3_ag1_f_02 - phones	M	17.8033
17.6633	DCA_se3_ag1_f_02 - words	mothers	18.0533
17.8033	DCA_se3_ag1_f_02 - phones	AH1	17.9433
17.9433	DCA_se3_ag1_f_02 - phones	DH	17.9933
17.9933	DCA_se3_ag1_f_02 - phones	ER0	18.0233
18.0233	DCA_se3_ag1_f_02 - phones	Z	18.0533
18.0533	DCA_se3_ag1_f_02 - phones	sp	18.4533
18.6351	DCA_int_01 - phones	HH	18.7151
18.6351	DCA_int_01 - words	how	18.7451
18.7151	DCA_int_01 - phones	AW1	18.7451
18.7451	DCA_int_01 - phones	D	18.7751
18.7451	DCA_int_01 - words	do	18.8051
18.7751	DCA_int_01 - phones	UW1	18.8051
18.8051	DCA_int_01 - phones	Y	18.8351
18.8051	DCA_int_01 - words	you	18.8651
18.8351	DCA_int_01 - phones	UW1	18.8651
18.8651	DCA_int_01 - phones	P	18.9651
18.8651	DCA_int_01 - words	play	19.1051
18.9651	DCA_int_01 - phones	L	19.0351
19.0351	DCA_int_01 - phones	EY1	19.1051
19.1051	DCA_int_01 - phones	sp	19.1351
19.1351	DCA_int_01 - phones	M	19.2251
19.1351	DCA_int_01 - words	mothers	19.6151
19.2251	DCA_int_01 - phones	AH1	19.2951
19.2951	DCA_int_01 - phones	DH	19.3651
19.3651	DCA_int_01 - phones	ER0	19.4251
19.4251	DCA_int_01 - phones	Z	19.6151
20.0247	DCA_se3_ag1_f_02 - phones	S	20.2647
20.0247	DCA_se3_ag1_f_02 - words	see	20.5047
20.2647	DCA_se3_ag1_f_02 - phones	IY1	20.5047
20.5047	DCA_se3_ag1_f_02 - phones	sp	21.3789
21.3789	DCA_se3_ag1_f_02 - phones	AH1	21.5489
21.3789	DCA_se3_ag1_f_02 - words	um	21.7789
21.5489	DCA_se3_ag1_f_02 - phones	M	21.7789
22.3643	DCA_se3_ag1_f_02 - phones	sil	22.3943
22.3943	DCA_se3_ag1_f_02 - phones	W	22.4443
22.3943	DCA_se3_ag1_f_02 - words	we	22.5043
22.4443	DCA_se3_ag1_f_02 - phones	IY1	22.5043
22.5043	DCA_se3_ag1_f_02 - phones	HH	22.5943
22.5043	DCA_se3_ag1_f_02 - words	have	22.7543
22.5943	DCA_se3_ag1_f_02 - phones	AE1	22.6743
22.6743	DCA_se3_ag1_f_02 - phones	V	22.7543
22.7543	DCA_se3_ag1_f_02 - words	a	22.8143
22.7543	DCA_se3_ag1_f_02 - phones	AH0	22.8143
22.8143	DCA_se3_ag1_f_02 - phones	AH1	23.1443
22.8143	DCA_se3_ag1_f_02 - words	um	23.2843
23.1443	DCA_se3_ag1_f_02 - phones	M	23.2843
23.2843	DCA_se3_ag1_f_02 - phones	HH	23.3343
23.2843	DCA_se3_ag1_f_02 - words	one	23.6443
23.3343	DCA_se3_ag1_f_02 - phones	W	23.3943
23.3943	DCA_se3_ag1_f_02 - phones	AH1	23.5043
23.5043	DCA_se3_ag1_f_02 - phones	N	23.6443
23.6443	DCA_se3_ag1_f_02 - phones	B	23.8243
23.6443	DCA_se3_ag1_f_02 - words	be	23.9143
23.8243	DCA_se3_ag1_f_02 - phones	IY1	23.9143
23.9143	DCA_se3_ag1_f_02 - phones	DH	24.0243
23.9143	DCA_se3_ag1_f_02 - words	the	24.0743
24.0243	DCA_se3_ag1_f_02 - phones	AH0	24.0743
24.0743	DCA_se3_ag1_f_02 - phones	M	24.1943
24.0743	DCA_se3_ag1_f_02 - words	mother	24.5243
24.1943	DCA_se3_ag1_f_02 - phones	AH1	24.3643
24.3643	DCA_se3_ag1_f_02 - phones	DH	24.4643
24.4643	DCA_se3_ag1_f_02 - phones	ER0	24.5243
24.5243	DCA_se3_ag1_f_02 - phones	sp	24.5843
25.2273	DCA_se3_ag1_f_02 - phones	AE1	25.3973
25.2273	DCA_se3_ag1_f_02 - words	and	25.5473
25.3973	DCA_se3_ag1_f_02 - phones	N	25.4873
25.4873	DCA_se3_ag1_f_02 - phones	D	25.5473
25.5473	DCA_se3_ag1_f_02 - phones	sp	25.5773
25.5773	DCA_se3_ag1_f_02 - phones	AH1	25.7873
25.5773	DCA_se3_ag1_f_02 - words	um	26.1173
25.7873	DCA_se3_ag1_f_02 - phones	M	26.1173
26.1173	DCA_se3_ag1_f_02 - phones	sp	26.1573
26.1573	DCA_se3_ag1_f_02 - phones	S	26.3373
26.1573	DCA_se3_ag1_f_02 - words	some	26.4973
26.3373	DCA_se3_ag1_f_02 - phones	AH1	26.3973
26.3973	DCA_se3_ag1_f_02 - phones	M	26.4973
26.4973	DCA_se3_ag1_f_02 - phones	AH1	26.5573
26.4973	DCA_se3_ag1_f_02 - words	of	26.6073
26.5573	DCA_se3_ag1_f_02 - phones	V	26.6073
26.6073	DCA_se3_ag1_f_02 - phones	DH	26.6373
26.6073	DCA_se3_ag1_f_02 - words	them	26.7073
26.6373	DCA_se3_ag1_f_02 - phones	AH0	26.6673
26.6673	DCA_se3_ag1_f_02 - phones	M	26.7073
26.7073	DCA_se3_ag1_f_02 - phones	HH	26.7873
26.7073	DCA_se3_ag1_f_02 - words	have	26.9073
26.7873	DCA_se3_ag1_f_02 - phones	AE1	26.8773
26.8773	DCA_se3_ag1_f_02 - phones	V	26.9073
26.9073	DCA_se3_ag1_f_02 - phones	sp	26.9573
26.9573	DCA_se3_ag1_f_02 - phones	D	27.0373
26.9573	DCA_se3_ag1_f_02 - words	dolls	27.4073
27.0373	DCA_se3_ag1_f_02 - phones	AA1	27.2773
27.2773	DCA_se3_ag1_f_02 - phones	L	27.3373
27.3373	DCA_se3_ag1_f_02 - phones	Z	27.4073
27.4073	DCA_se3_ag1_f_02 - phones	F	27.4673
27.4073	DCA_se3_ag1_f_02 - words	for	27.5773
27.4673	DCA_se3_ag1_f_02 - phones	AO1	27.5073
27.5073	DCA_se3_ag1_f_02 - phones	R	27.5773
27.5773	DCA_se3_ag1_f_02 - phones	DH	27.6273
27.5773	DCA_se3_ag1_f_02 - words	their	27.7173
27.6273	DCA_se3_ag1_f_02 - phones	EH1	27.6873
27.6873	DCA_se3_ag1_f_02 - phones	R	27.7173
27.7173	DCA_se3_ag1_f_02 - phones	CH	27.8973
27.7173	DCA_se3_ag1_f_02 - words	child	28.3773
27.8973	DCA_se3_ag1_f_02 - phones	AY1	28.3173
28.3173	DCA_se3_ag1_f_02 - phones	L	28.3473
28.3473	DCA_se3_ag1_f_02 - phones	D	28.3773
28.7187	DCA_int_01 - phones	M	28.8687
28.7187	DCA_int_01 - words	mm-hm	29.2387
28.8687	DCA_int_01 - phones	HH	29.0087
29.0087	DCA_int_01 - phones	M	29.2387
29.3948	DCA_se3_ag1_f_02 - phones	AH0	29.5048
29.3948	DCA_se3_ag1_f_02 - words	and	29.5548
29.5048	DCA_se3_ag1_f_02 - phones	N	29.5548
29.5548	DCA_se3_ag1_f_02 - phones	S	29.7048
29.5548	DCA_se3_ag1_f_02 - words	some	29.8848
29.7048	DCA_se3_ag1_f_02 - phones	AH1	29.7648
29.7648	DCA_se3_ag1_f_02 - phones	M	29.8848
29.8848	DCA_se3_ag1_f_02 - phones	AH1	29.9748
29.8848	DCA_se3_ag1_f_02 - words	of	30.0048
29.9748	DCA_se3_ag1_f_02 - phones	V	30.0048
30.0048	DCA_se3_ag1_f_02 - phones	AH0	30.0348
30.0048	DCA_se3_ag1_f_02 - words	'em	30.1448
30.0348	DCA_se3_ag1_f_02 - phones	M	30.1448
30.1448	DCA_se3_ag1_f_02 - phones	sp	30.2048
30.2048	DCA_se3_ag1_f_02 - phones	HH	30.2948
30.2048	DCA_se3_ag1_f_02 - words	have	30.5348
30.2948	DCA_se3_ag1_f_02 - phones	AE1	30.4948
30.4948	DCA_se3_ag1_f_02 - phones	V	30.5348
30.5348	DCA_se3_ag1_f_02 - phones	sp	31.0022
31.0022	DCA_se3_ag1_f_02 - phones	L	31.0522
31.0022	DCA_se3_ag1_f_02 - words	like	31.1422
31.0522	DCA_se3_ag1_f_02 - phones	AY1	31.1022
31.1022	DCA_se3_ag1_f_02 - phones	K	31.1422
31.1422	DCA_se3_ag1_f_02 - phones	M	31.2222
31.1422	DCA_se3_ag1_f_02 - words	my	31.3022
31.2222	DCA_se3_ag1_f_02 - phones	AY1	31.3022
31.3022	DCA_se3_ag1_f_02 - phones	L	31.3822
31.3022	DCA_se3_ag1_f_02 - words	little	31.5822
31.3822	DCA_se3_ag1_f_02 - phones	IH1	31.4122
31.4122	DCA_se3_ag1_f_02 - phones	T	31.5022
31.5022	DCA_se3_ag1_f_02 - phones	AH0	31.5322
31.5322	DCA_se3_ag1_f_02 - phones	L	31.5822
31.5822	DCA_se3_ag1_f_02 - phones	B	31.6822
31.5822	DCA_se3_ag1_f_02 - words	brother	32.1222
31.6822	DCA_se3_ag1_f_02 - phones	R	31.7222
31.7222	DCA_se3_ag1_f_02 - phones	AH1	31.8922
31.8922	DCA_se3_ag1_f_02 - phones	DH	32.0022
32.0022	DCA_se3_ag1_f_02 - phones	ER0	32.1222
32.1222	DCA_se3_ag1_f_02 - phones	sp	32.2022
32.2022	DCA_se3_ag1_f_02 - phones	IH0	32.2922
32.2022	DCA_se3_ag1_f_02 - words	is	32.4122
32.2922	DCA_se3_ag1_f_02 - phones	Z	32.4122
32.4122	DCA_se3_ag1_f_02 - phones	M	32.4922
32.4122	DCA_se3_ag1_f_02 - words	my	32.5822
32.4922	DCA_se3_ag1_f_02 - phones	AY1	32.5822
32.5822	DCA_se3_ag1_f_02 - phones	S	32.7822
32.5822	DCA_se3_ag1_f_02 - words	son	32.9622
32.7822	DCA_se3_ag1_f_02 - phones	AH1	32.8722
32.8722	DCA_se3_ag1_f_02 - phones	N	32.9622
32.9622	DCA_se3_ag1_f_02 - phones	L	33.0122
32.9622	DCA_se3_ag1_f_02 - words	like	33.1622
33.0122	DCA_se3_ag1_f_02 - phones	AY1	33.1022
33.1022	DCA_se3_ag1_f_02 - phones	K	33.1622
33.1622	DCA_se3_ag1_f_02 - phones	sp	33.1922
33.1922	DCA_se3_ag1_f_02 - phones	DH	33.2422
33.1922	DCA_se3_ag1_f_02 - words	that	33.4722
33.2422	DCA_se3_ag1_f_02 - phones	AH0	33.3322
33.3322	DCA_se3_ag1_f_02 - phones	T	33.4722
33.6147	DCA_int_01 - phones	sil	33.6547
33.6547	DCA_int_01 - phones	M	33.7947
33.6547	DCA_int_01 - words	mm-hm	33.8947
33.7947	DCA_int_01 - phones	HH	33.8447
33.8447	DCA_int_01 - phones	M	33.8947
33.8947	DCA_int_01 - phones	sp	34.0547
35.1337	DCA_int_01 - phones	D	35.1637
35.1337	DCA_int_01 - words	does	35.2837
35.1637	DCA_int_01 - phones	IH0	35.1937
35.1937	DCA_int_01 - phones	Z	35.2837
35.2837	DCA_int_01 - phones	Y	35.3137
35.2837	DCA_int_01 - words	your	35.3737
35.3137	DCA_int_01 - phones	UH1	35.3437
35.3437	DCA_int_01 - phones	R	35.3737
35.3737	DCA_int_01 - phones	L	35.4037
35.3737	DCA_int_01 - words	little	35.5637
35.4037	DCA_int_01 - phones	IH1	35.4337
35.4337	DCA_int_01 - phones	T	35.5037
35.5037	DCA_int_01 - phones	AH0	35.5337
35.5337	DCA_int_01 - phones	L	35.5637
35.5637	DCA_int_01 - phones	B	35.6137
35.5637	DCA_int_01 - words	brother	35.8537
35.6137	DCA_int_01 - phones	R	35.6537
35.6537	DCA_int_01 - phones	AH1	35.7037
35.7037	DCA_int_01 - phones	DH	35.8137
35.8137	DCA_int_01 - phones	ER0	35.8537
35.8537	DCA_int_01 - phones	D	35.9137
35.8537	DCA_int_01 - words	do	36.0337
35.9137	DCA_int_01 - phones	UW1	36.0337
36.0337	DCA_int_01 - phones	W	36.0737
36.0337	DCA_int_01 - words	what	36.2037
36.0737	DCA_int_01 - phones	AH1	36.1237
36.1237	DCA_int_01 - phones	T	36.2037
36.2037	DCA_int_01 - phones	Y	36.2937
36.2037	DCA_int_01 - words	you	36.3737
36.2937	DCA_int_01 - phones	UW1	36.3737
36.3737	DCA_int_01 - phones	S	36.4837
36.3737	DCA_int_01 - words	say	36.6237
36.4837	DCA_int_01 - phones	EY1	36.6237
36.6237	DCA_int_01 - phones	W	36.6537
36.6237	DCA_int_01 - words	when	36.7337
36.6537	DCA_int_01 - phones	EH1	36.6837
36.6837	DCA_int_01 - phones	N	36.7337
36.7337	DCA_int_01 - phones	Y	36.7837
36.7337	DCA_int_01 - words	you	36.8337
36.7837	DCA_int_01 - phones	UW1	36.8337
36.8337	DCA_int_01 - phones	P	36.9437
36.8337	DCA_int_01 - words	play	37.0837
36.9437	DCA_int_01 - phones	L	37.0037
37.0037	DCA_int_01 - phones	EY1	37.0837
37.0837	DCA_int_01 - phones	M	37.1937
37.0837	DCA_int_01 - words	mother	37.2937
37.1937	DCA_int_01 - phones	AH1	37.2237
37.2237	DCA_int_01 - phones	DH	37.2537
37.2537	DCA_int_01 - phones	ER0	37.2937
37.2937	DCA_int_01 - phones	sp	37.4937
37.4232	DCA_se3_ag1_f_02 - phones	sil	37.5232
37.5232	DCA_se3_ag1_f_02 - phones	M	37.6632
37.5232	DCA_se3_ag1_f_02 - words	mm-hm	37.9632
37.6632	DCA_se3_ag1_f_02 - phones	HH	37.7632
37.6936	DCA_int_01 - phones	spn	38.5536
37.6936	DCA_int_01 - words	<unk>	38.5536
37.7632	DCA_se3_ag1_f_02 - phones	M	37.9632
38.8593	DCA_se3_ag1_f_02 - words	i	39.0293
38.8593	DCA_se3_ag1_f_02 - phones	AY1	39.0293
39.0293	DCA_se3_ag1_f_02 - phones	S	39.1793
39.0293	DCA_se3_ag1_f_02 - words	say	39.3793
39.1793	DCA_se3_ag1_f_02 - phones	EY1	39.3793
39.3793	DCA_se3_ag1_f_02 - phones	sp	39.4093
39.4093	DCA_se3_ag1_f_02 - phones	N	39.5493
39.4093	DCA_se3_ag1_f_02 - words	now	39.7293
39.5493	DCA_se3_ag1_f_02 - phones	AW1	39.7293
39.7293	DCA_se3_ag1_f_02 - phones	IH0	39.7593
39.7293	DCA_se3_ag1_f_02 - words	it	39.7893
39.7593	DCA_se3_ag1_f_02 - phones	T	39.7893
39.7893	DCA_se3_ag1_f_02 - words	s	39.8793
39.7893	DCA_se3_ag1_f_02 - phones	Z	39.8793
39.8793	DCA_se3_ag1_f_02 - phones	T	39.9593
39.8793	DCA_se3_ag1_f_02 - words	time	40.1093
39.9593	DCA_se3_ag1_f_02 - phones	AY1	40.0693
40.0693	DCA_se3_ag1_f_02 - phones	M	40.1093
40.1093	DCA_se3_ag1_f_02 - phones	F	40.1893
40.1093	DCA_se3_ag1_f_02 - words	for	40.2593
40.1893	DCA_se3_ag1_f_02 - phones	ER0	40.2593
40.2593	DCA_se3_ag1_f_02 - phones	Y	40.4093
40.2593	DCA_se3_ag1_f_02 - words	you	40.4393
40.4093	DCA_se3_ag1_f_02 - phones	UW1	40.4393
40.4393	DCA_se3_ag1_f_02 - phones	T	40.4893
40.4393	DCA_se3_ag1_f_02 - words	to	40.5593
40.4893	DCA_se3_ag1_f_02 - phones	AH0	40.5593
40.5593	DCA_se3_ag1_f_02 - phones	T	40.6693
40.5593	DCA_se3_ag1_f_02 - words	take	40.8593
40.6693	DCA_se3_ag1_f_02 - phones	EY1	40.7793
40.7793	DCA_se3_ag1_f_02 - phones	K	40.8593
40.8593	DCA_se3_ag1_f_02 - phones	Y	40.8993
40.8593	DCA_se3_ag1_f_02 - words	your	40.9893
40.8993	DCA_se3_ag1_f_02 - phones	UH1	40.9393
40.9393	DCA_se3_ag1_f_02 - phones	R	40.9893
40.9893	DCA_se3_ag1_f_02 - phones	N	41.1293
40.9893	DCA_se3_ag1_f_02 - words	nap	41.3893
41.1293	DCA_se3_ag1_f_02 - phones	AE1	41.3293
41.3293	DCA_se3_ag1_f_02 - phones	P	41.3893
41.8145	DCA_int_01 - phones	sil	41.8645
41.8645	DCA_int_01 - words	<unk>	42.1145
41.8645	DCA_int_01 - phones	spn	42.1145
42.0476	DCA_se3_ag1_f_02 - phones	sil	42.0876
42.0876	DCA_se3_ag1_f_02 - phones	AE1	42.1276
42.0876	DCA_se3_ag1_f_02 - words	and	42.1576
42.1145	DCA_int_01 - phones	sp	45.8403
42.1276	DCA_se3_ag1_f_02 - phones	N	42.1576
42.1576	DCA_se3_ag1_f_02 - phones	HH	42.1976
42.1576	DCA_se3_ag1_f_02 - words	he	42.3176
42.1976	DCA_se3_ag1_f_02 - phones	IY1	42.3176
42.3176	DCA_se3_ag1_f_02 - phones	G	42.3876
42.3176	DCA_se3_ag1_f_02 - words	get	42.4976
42.3876	DCA_se3_ag1_f_02 - phones	IH1	42.4576
42.4576	DCA_se3_ag1_f_02 - phones	T	42.4976
42.4976	DCA_se3_ag1_f_02 - phones	IH1	42.5676
42.4976	DCA_se3_ag1_f_02 - words	in	42.7176
42.5676	DCA_se3_ag1_f_02 - phones	N	42.7176
42.7176	DCA_se3_ag1_f_02 - phones	B	42.7876
42.7176	DCA_se3_ag1_f_02 - words	bed	42.9976
42.7876	DCA_se3_ag1_f_02 - phones	EH1	42.9176
42.9176	DCA_se3_ag1_f_02 - phones	D	42.9976
42.9976	DCA_se3_ag1_f_02 - phones	S	43.1276
42.9976	DCA_se3_ag1_f_02 - words	sometime	43.5376
43.1276	DCA_se3_ag1_f_02 - phones	AH1	43.1676
43.1676	DCA_se3_ag1_f_02 - phones	M	43.2576
43.2576	DCA_se3_ag1_f_02 - phones	T	43.3576
43.3576	DCA_se3_ag1_f_02 - phones	AY2	43.4376
43.4376	DCA_se3_ag1_f_02 - phones	M	43.5376
43.5376	DCA_se3_ag1_f_02 - phones	AY1	43.6076
43.5376	DCA_se3_ag1_f_02 - words	i	43.6076
43.6076	DCA_se3_ag1_f_02 - phones	HH	43.6776
43.6076	DCA_se3_ag1_f_02 - words	have	43.8276
43.6776	DCA_se3_ag1_f_02 - phones	AE1	43.7476
43.7476	DCA_se3_ag1_f_02 - phones	V	43.8276
43.8276	DCA_se3_ag1_f_02 - phones	T	43.8976
43.8276	DCA_se3_ag1_f_02 - words	to	43.9676
43.8976	DCA_se3_ag1_f_02 - phones	AH0	43.9676
43.9676	DCA_se3_ag1_f_02 - phones	sp	44.0176
44.0176	DCA_se3_ag1_f_02 - phones	B	44.1076
44.0176	DCA_se3_ag1_f_02 - words	beat	44.2776
44.1076	DCA_se3_ag1_f_02 - phones	IY1	44.2476
44.2476	DCA_se3_ag1_f_02 - phones	T	44.2776
44.2776	DCA_se3_ag1_f_02 - phones	IH0	44.3176
44.2776	DCA_se3_ag1_f_02 - words	him	44.3776
44.3176	DCA_se3_ag1_f_02 - phones	M	44.3776
44.3776	DCA_se3_ag1_f_02 - phones	K	44.4576
44.3776	DCA_se3_ag1_f_02 - words	cause	44.5776
44.4576	DCA_se3_ag1_f_02 - phones	AA1	44.4976
44.4976	DCA_se3_ag1_f_02 - phones	Z	44.5776
44.5776	DCA_se3_ag1_f_02 - phones	HH	44.6076
44.5776	DCA_se3_ag1_f_02 - words	he	44.6776
44.6076	DCA_se3_ag1_f_02 - phones	IY1	44.6776
44.6776	DCA_se3_ag1_f_02 - phones	sp	44.7576
44.7576	DCA_se3_ag1_f_02 - phones	P	44.8476
44.7576	DCA_se3_ag1_f_02 - words	play	45.0376
44.8476	DCA_se3_ag1_f_02 - phones	L	44.8876
44.8876	DCA_se3_ag1_f_02 - phones	EY1	45.0376
45.0376	DCA_se3_ag1_f_02 - phones	S	45.1776
45.0376	DCA_se3_ag1_f_02 - words	so	45.2576
45.1776	DCA_se3_ag1_f_02 - phones	OW1	45.2576
45.2576	DCA_se3_ag1_f_02 - phones	M	45.3876
45.2576	DCA_se3_ag1_f_02 - words	much	45.8076
45.3876	DCA_se3_ag1_f_02 - phones	AH1	45.6276
45.6276	DCA_se3_ag1_f_02 - phones	CH	45.8076
45.8403	DCA_int_01 - phones	spn	46.2203
45.8403	DCA_int_01 - words	<unk>	46.2203
46.2203	DCA_int_01 - phones	sp	46.9032
46.9032	DCA_int_01 - phones	JH	46.9532
46.9032	DCA_int_01 - words	just	47.1032
46.9532	DCA_int_01 - phones	IH0	47.0232
47.0232	DCA_int_01 - phones	S	47.1032
47.1032	DCA_int_01 - phones	L	47.1532
47.1032	DCA_int_01 - words	like	47.2932
47.1532	DCA_int_01 - phones	AY1	47.2332
47.2332	DCA_int_01 - phones	K	47.2932
47.2932	DCA_int_01 - words	a	47.3932
47.2932	DCA_int_01 - phones	AH0	47.3932
47.3932	DCA_int_01 - phones	R	47.4732
47.3932	DCA_int_01 - words	real	47.6732
47.4732	DCA_int_01 - phones	IY1	47.5832
47.5832	DCA_int_01 - phones	L	47.6732
47.6732	DCA_int_01 - phones	M	47.7632
47.6732	DCA_int_01 - words	mother	47.8732
47.7632	DCA_int_01 - phones	AH1	47.8132
47.8132	DCA_int_01 - phones	DH	47.8432
47.8432	DCA_int_01 - phones	ER0	47.8732
47.8732	DCA_int_01 - phones	sp	48.0232
48.0232	DCA_int_01 - phones	HH	48.0732
48.0232	DCA_int_01 - words	huh	48.1132
48.0732	DCA_int_01 - phones	AH1	48.1132
48.1132	DCA_int_01 - phones	sp	49.2500
48.1222	DCA_se3_ag1_f_02 - phones	sil	48.1822
48.1822	DCA_se3_ag1_f_02 - phones	M	48.2922
48.1822	DCA_se3_ag1_f_02 - words	mm-hm	48.4622
48.2922	DCA_se3_ag1_f_02 - phones	HH	48.3622
48.3622	DCA_se3_ag1_f_02 - phones	M	48.4622
48.4622	DCA_se3_ag1_f_02 - phones	sp	51.9072
49.2500	DCA_int_01 - words	uh	49.4500
49.2500	DCA_int_01 - phones	AH1	49.4500
49.4500	DCA_int_01 - phones	sp	49.7143
49.7143	DCA_int_01 - phones	HH	49.7643
49.7143	DCA_int_01 - words	how	49.8143
49.7643	DCA_int_01 - phones	AW1	49.8143
49.8143	DCA_int_01 - phones	D	49.8543
49.8143	DCA_int_01 - words	do	49.8843
49.8543	DCA_int_01 - phones	UW1	49.8843
49.8843	DCA_int_01 - phones	Y	49.9143
49.8843	DCA_int_01 - words	you	49.9843
49.9143	DCA_int_01 - phones	UW1	49.9843
49.9843	DCA_int_01 - phones	P	50.0443
49.9843	DCA_int_01 - words	play	50.2243
50.0443	DCA_int_01 - phones	L	50.1143
50.1143	DCA_int_01 - phones	EY1	50.2243
50.2243	DCA_int_01 - phones	K	50.3143
50.2243	DCA_int_01 - words	kickball	50.7843
50.3143	DCA_int_01 - phones	IH1	50.4243
50.4243	DCA_int_01 - phones	K	50.5043
50.5043	DCA_int_01 - phones	B	50.5543
50.5543	DCA_int_01 - phones	AH0	50.6043
50.6043	DCA_int_01 - phones	L	50.7843
51.9072	DCA_se3_ag1_f_02 - phones	AH1	52.0772
51.9072	DCA_se3_ag1_f_02 - words	um	52.1872
52.0772	DCA_se3_ag1_f_02 - phones	M	52.1872
52.1872	DCA_se3_ag1_f_02 - phones	sp	52.3172
53.2036	DCA_se3_ag1_f_02 - phones	S	53.3436
53.2036	DCA_se3_ag1_f_02 - words	somebody	53.7136
53.3436	DCA_se3_ag1_f_02 - phones	AH1	53.3736
53.3736	DCA_se3_ag1_f_02 - phones	M	53.4236
53.4236	DCA_se3_ag1_f_02 - phones	B	53.4736
53.4736	DCA_se3_ag1_f_02 - phones	AA2	53.5936
53.5936	DCA_se3_ag1_f_02 - phones	D	53.6436
53.6436	DCA_se3_ag1_f_02 - phones	IY0	53.7136
53.7136	DCA_se3_ag1_f_02 - phones	R	53.8136
53.7136	DCA_se3_ag1_f_02 - words	roll	53.9636
53.8136	DCA_se3_ag1_f_02 - phones	OW1	53.9036
53.9036	DCA_se3_ag1_f_02 - phones	L	53.9636
53.9636	DCA_se3_ag1_f_02 - phones	DH	54.0536
53.9636	DCA_se3_ag1_f_02 - words	the	54.1236
54.0536	DCA_se3_ag1_f_02 - phones	AH0	54.1236
54.1236	DCA_se3_ag1_f_02 - phones	B	54.2136
54.1236	DCA_se3_ag1_f_02 - words	ball	54.5436
54.2136	DCA_se3_ag1_f_02 - phones	AO1	54.4836
54.4836	DCA_se3_ag1_f_02 - phones	L	54.5436
54.5436	DCA_se3_ag1_f_02 - phones	sp	54.5836
54.5836	DCA_se3_ag1_f_02 - phones	AH1	54.8736
54.5836	DCA_se3_ag1_f_02 - words	up	54.9236
54.8736	DCA_se3_ag1_f_02 - phones	P	54.9236
55.6796	DCA_se3_ag1_f_02 - phones	sil	55.7096
55.7096	DCA_se3_ag1_f_02 - phones	AE1	55.8696
55.7096	DCA_se3_ag1_f_02 - words	and	55.9896
55.8696	DCA_se3_ag1_f_02 - phones	N	55.9296
55.9296	DCA_se3_ag1_f_02 - phones	D	55.9896
55.9896	DCA_se3_ag1_f_02 - phones	sp	56.0196
56.0196	DCA_se3_ag1_f_02 - phones	AH1	56.2696
56.0196	DCA_se3_ag1_f_02 - words	um	56.5696
56.2696	DCA_se3_ag1_f_02 - phones	M	56.5696
57.0459	DCA_se3_ag1_f_02 - phones	sil	57.0859
57.0859	DCA_se3_ag1_f_02 - phones	AE1	57.2259
57.0859	DCA_se3_ag1_f_02 - words	and	57.3659
57.2259	DCA_se3_ag1_f_02 - phones	N	57.3659
57.3659	DCA_se3_ag1_f_02 - phones	W	57.3959
57.3659	DCA_se3_ag1_f_02 - words	when	57.4659
57.3959	DCA_se3_ag1_f_02 - phones	EH1	57.4359
57.4359	DCA_se3_ag1_f_02 - phones	N	57.4659
57.4659	DCA_se3_ag1_f_02 - phones	DH	57.5159
57.4659	DCA_se3_ag1_f_02 - words	the	57.5759
57.5159	DCA_se3_ag1_f_02 - phones	AH0	57.5759
57.5759	DCA_se3_ag1_f_02 - phones	B	57.6659
57.5759	DCA_se3_ag1_f_02 - words	ball	57.8759
57.6659	DCA_se3_ag1_f_02 - phones	AO1	57.8059
57.8059	DCA_se3_ag1_f_02 - phones	L	57.8759
57.8759	DCA_se3_ag1_f_02 - phones	K	57.9859
57.8759	DCA_se3_ag1_f_02 - words	come	58.1159
57.9859	DCA_se3_ag1_f_02 - phones	AH1	58.0159
58.0159	DCA_se3_ag1_f_02 - phones	M	58.1159
58.1159	DCA_se3_ag1_f_02 - phones	AH1	58.2059
58.1159	DCA_se3_ag1_f_02 - words	up	58.2759
58.2059	DCA_se3_ag1_f_02 - phones	P	58.2759
58.2759	DCA_se3_ag1_f_02 - phones	T	58.3759
58.2759	DCA_se3_ag1_f_02 - words	to	58.4559
58.3759	DCA_se3_ag1_f_02 - phones	UW1	58.4559
58.4559	DCA_se3_ag1_f_02 - phones	Y	58.6059
58.4559	DCA_se3_ag1_f_02 - words	you	58.7059
58.6059	DCA_se3_ag1_f_02 - phones	UW1	58.7059
58.7059	DCA_se3_ag1_f_02 - phones	sp	58.7659
58.7659	DCA_se3_ag1_f_02 - phones	K	58.9059
58.7659	DCA_se3_ag1_f_02 - words	kick	59.1259
58.9059	DCA_se3_ag1_f_02 - phones	IH1	59.0259
59.0259	DCA_se3_ag1_f_02 - phones	K	59.1259
59.1259	DCA_se3_ag1_f_02 - phones	IH1	59.1859
59.1259	DCA_se3_ag1_f_02 - words	it	59.2459
59.1859	DCA_se3_ag1_f_02 - phones	T	59.2459
59.8518	DCA_se3_ag1_f_02 - phones	AH0	59.9318
59.8518	DCA_se3_ag1_f_02 - words	and	60.1818
59.9318	DCA_se3_ag1_f_02 - phones	N	60.1418
60.1418	DCA_se3_ag1_f_02 - phones	D	60.1818
60.1818	DCA_se3_ag1_f_02 - phones	L	60.2418
60.1818	DCA_se3_ag1_f_02 - words	like	60.4118
60.2418	DCA_se3_ag1_f_02 - phones	AY1	60.3618
60.3618	DCA_se3_ag1_f_02 - phones	K	60.4118
60.5046	DCA_se3_ag1_f_02 - phones	sil	60.5346
60.5346	DCA_se3_ag1_f_02 - phones	Y	60.6046
60.5346	DCA_se3_ag1_f_02 - words	you	60.6746
60.6046	DCA_se3_ag1_f_02 - phones	UW1	60.6746
60.6746	DCA_se3_ag1_f_02 - phones	R	60.7646
60.6746	DCA_se3_ag1_f_02 - words	run	60.9146
60.7646	DCA_se3_ag1_f_02 - phones	AH1	60.8346
60.8346	DCA_se3_ag1_f_02 - phones	N	60.9146
60.9146	DCA_se3_ag1_f_02 - phones	DH	60.9546
60.9146	DCA_se3_ag1_f_02 - words	the	61.0146
60.9546	DCA_se3_ag1_f_02 - phones	AH0	61.0146
61.0146	DCA_se3_ag1_f_02 - phones	F	61.2046
61.0146	DCA_se3_ag1_f_02 - words	first	61.5046
61.2046	DCA_se3_ag1_f_02 - phones	ER1	61.3746
61.3746	DCA_se3_ag1_f_02 - phones	S	61.4746
61.4746	DCA_se3_ag1_f_02 - phones	T	61.5046
61.5046	DCA_se3_ag1_f_02 - phones	AH0	61.5346
61.5046	DCA_se3_ag1_f_02 - words	of	61.5646
61.5346	DCA_se3_ag1_f_02 - phones	V	61.5646
61.5646	DCA_se3_ag1_f_02 - phones	IH0	61.6446
61.5646	DCA_se3_ag1_f_02 - words	it	61.7046
61.6446	DCA_se3_ag1_f_02 - phones	T	61.7046
61.7046	DCA_se3_ag1_f_02 - phones	sp	61.8846
61.8846	DCA_se3_ag1_f_02 - phones	AH0	62.0146
61.8846	DCA_se3_ag1_f_02 - words	and	62.1546
62.0146	DCA_se3_ag1_f_02 - phones	N	62.0846
62.0846	DCA_se3_ag1_f_02 - phones	D	62.1546
62.2858	DCA_se3_ag1_f_02 - phones	IH1	62.4258
62.2858	DCA_se3_ag1_f_02 - words	if	62.5358
62.4258	DCA_se3_ag1_f_02 - phones	F	62.5358
62.5358	DCA_se3_ag1_f_02 - phones	Y	62.5958
62.5358	DCA_se3_ag1_f_02 - words	you	62.6458
62.5958	DCA_se3_ag1_f_02 - phones	UW1	62.6458
62.6458	DCA_se3_ag1_f_02 - phones	K	62.7158
62.6458	DCA_se3_ag1_f_02 - words	can	62.8058
62.7158	DCA_se3_ag1_f_02 - phones	AH0	62.7558
62.7558	DCA_se3_ag1_f_02 - phones	N	62.8058
62.8058	DCA_se3_ag1_f_02 - phones	R	62.9058
62.8058	DCA_se3_ag1_f_02 - words	run	63.0258
62.9058	DCA_se3_ag1_f_02 - phones	AH1	62.9658
62.9658	DCA_se3_ag1_f_02 - phones	N	63.0258
63.0258	DCA_se3_ag1_f_02 - phones	AH1	63.1258
63.0258	DCA_se3_ag1_f_02 - words	up	63.2058
63.1258	DCA_se3_ag1_f_02 - phones	P	63.2058
63.2058	DCA_se3_ag1_f_02 - phones	T	63.2858
63.2058	DCA_se3_ag1_f_02 - words	to	63.3558
63.2858	DCA_se3_ag1_f_02 - phones	UW1	63.3558
63.3558	DCA_se3_ag1_f_02 - phones	sp	63.4358
63.4358	DCA_se3_ag1_f_02 - phones	AH1	63.5658
63.4358	DCA_se3_ag1_f_02 - words	um	63.7458
63.5658	DCA_se3_ag1_f_02 - phones	M	63.7458
63.7458	DCA_se3_ag1_f_02 - phones	sp	64.0539
64.0539	DCA_se3_ag1_f_02 - phones	S	64.2339
64.0539	DCA_se3_ag1_f_02 - words	second	64.5539
64.2339	DCA_se3_ag1_f_02 - phones	EH1	64.3439
64.3439	DCA_se3_ag1_f_02 - phones	K	64.4339
64.4339	DCA_se3_ag1_f_02 - phones	AH0	64.4639
64.4639	DCA_se3_ag1_f_02 - phones	N	64.5139
64.5139	DCA_se3_ag1_f_02 - phones	D	64.5539
64.5539	DCA_se3_ag1_f_02 - phones	G	64.6339
64.5539	DCA_se3_ag1_f_02 - words	go	64.6639
64.6339	DCA_se3_ag1_f_02 - phones	OW1	64.6639
64.6639	DCA_se3_ag1_f_02 - phones	AO1	64.8039
64.6639	DCA_se3_ag1_f_02 - words	on	64.8439
64.8039	DCA_se3_ag1_f_02 - phones	N	64.8439
64.8439	DCA_se3_ag1_f_02 - phones	T	64.8839
64.8439	DCA_se3_ag1_f_02 - words	to	64.9439
64.8839	DCA_se3_ag1_f_02 - phones	AH0	64.9439
64.9439	DCA_se3_ag1_f_02 - phones	S	65.1039
64.9439	DCA_se3_ag1_f_02 - words	second	65.5639
65.1039	DCA_se3_ag1_f_02 - phones	EH1	65.2839
65.2839	DCA_se3_ag1_f_02 - phones	K	65.4239
65.4239	DCA_se3_ag1_f_02 - phones	AH0	65.4539
65.4539	DCA_se3_ag1_f_02 - phones	N	65.4839
65.4839	DCA_se3_ag1_f_02 - phones	D	65.5639
65.9684	DCA_se3_ag1_f_02 - phones	DH	66.0784
65.9684	DCA_se3_ag1_f_02 - words	then	66.2084
66.0784	DCA_se3_ag1_f_02 - phones	EH1	66.1284
66.1284	DCA_se3_ag1_f_02 - phones	N	66.2084
66.2084	DCA_se3_ag1_f_02 - words	s	66.3084
66.2084	DCA_se3_ag1_f_02 - phones	S	66.3084
66.3740	DCA_se3_ag1_f_02 - phones	sil	66.4040
66.4040	DCA_se3_ag1_f_02 - phones	AH0	66.4640
66.4040	DCA_se3_ag1_f_02 - words	and	66.5340
66.4640	DCA_se3_ag1_f_02 - phones	N	66.5340
66.5340	DCA_se3_ag1_f_02 - phones	S	66.6740
66.5340	DCA_se3_ag1_f_02 - words	somebody	67.1040
66.6740	DCA_se3_ag1_f_02 - phones	AH1	66.7240
66.7240	DCA_se3_ag1_f_02 - phones	M	66.7840
66.7840	DCA_se3_ag1_f_02 - phones	B	66.8440
66.8440	DCA_se3_ag1_f_02 - phones	AA2	67.0440
67.0440	DCA_se3_ag1_f_02 - phones	D	67.0740
67.0740	DCA_se3_ag1_f_02 - phones	IY0	67.1040
67.1612	DCA_se3_ag1_f_02 - phones	AH0	67.2912
67.1612	DCA_se3_ag1_f_02 - words	and	67.3512
67.2912	DCA_se3_ag1_f_02 - phones	N	67.3212
67.3212	DCA_se3_ag1_f_02 - phones	D	67.3512
67.3512	DCA_se3_ag1_f_02 - phones	sp	67.3812
67.3812	DCA_se3_ag1_f_02 - phones	DH	67.4712
67.3812	DCA_se3_ag1_f_02 - words	then	67.5912
67.4712	DCA_se3_ag1_f_02 - phones	EH1	67.5312
67.5312	DCA_se3_ag1_f_02 - phones	N	67.5912
67.5912	DCA_se3_ag1_f_02 - phones	IH0	67.6312
67.5912	DCA_se3_ag1_f_02 - words	it	67.6812
67.6312	DCA_se3_ag1_f_02 - phones	T	67.6812
67.6812	DCA_se3_ag1_f_02 - words	s	67.7112
67.6812	DCA_se3_ag1_f_02 - phones	S	67.7112
67.7112	DCA_se3_ag1_f_02 - phones	S	67.7912
67.7112	DCA_se3_ag1_f_02 - words	somebody	68.2912
67.7912	DCA_se3_ag1_f_02 - phones	AH1	67.8212
67.8212	DCA_se3_ag1_f_02 - phones	M	67.8912
67.8912	DCA_se3_ag1_f_02 - phones	B	67.9412
67.9412	DCA_se3_ag1_f_02 - phones	AA2	68.0612
68.0612	DCA_se3_ag1_f_02 - phones	D	68.1412
68.1412	DCA_se3_ag1_f_02 - phones	IY0	68.2912
68.2912	DCA_se3_ag1_f_02 - phones	EH1	68.4212
68.2912	DCA_se3_ag1_f_02 - words	else	68.7112
68.4212	DCA_se3_ag1_f_02 - phones	L	68.5512
68.5512	DCA_se3_ag1_f_02 - phones	S	68.7112
69.2091	DCA_se3_ag1_f_02 - phones	DH	69.3091
69.2091	DCA_se3_ag1_f_02 - words	they	69.3991
69.3091	DCA_se3_ag1_f_02 - phones	EY1	69.3991
69.3991	DCA_se3_ag1_f_02 - phones	G	69.4391
69.3991	DCA_se3_ag1_f_02 - words	gonna	69.6191
69.4391	DCA_se3_ag1_f_02 - phones	AH1	69.5591
69.5591	DCA_se3_ag1_f_02 - phones	N	69.5891
69.5891	DCA_se3_ag1_f_02 - phones	AH0	69.6191
69.6191	DCA_se3_ag1_f_02 - phones	K	69.7291
69.6191	DCA_se3_ag1_f_02 - words	kick	69.8391
69.7291	DCA_se3_ag1_f_02 - phones	IH1	69.7991
69.7991	DCA_se3_ag1_f_02 - phones	K	69.8391
69.8391	DCA_se3_ag1_f_02 - phones	sp	69.8991
69.8991	DCA_se3_ag1_f_02 - phones	DH	69.9491
69.8991	DCA_se3_ag1_f_02 - words	the	70.0291
69.9491	DCA_se3_ag1_f_02 - phones	AH0	70.0291
70.0291	DCA_se3_ag1_f_02 - phones	B	70.1091
70.0291	DCA_se3_ag1_f_02 - words	ball	70.5291
70.1091	DCA_se3_ag1_f_02 - phones	AO1	70.3491
70.3491	DCA_se3_ag1_f_02 - phones	L	70.5291
70.8073	DCA_int_01 - phones	M	70.8973
70.8073	DCA_int_01 - words	mm-hm	71.2873
70.8973	DCA_int_01 - phones	HH	71.1773
71.1773	DCA_int_01 - phones	M	71.2873
71.1803	DCA_se3_ag1_f_02 - phones	AH0	71.2703
71.1803	DCA_se3_ag1_f_02 - words	and	71.3603
71.2703	DCA_se3_ag1_f_02 - phones	N	71.3103
71.3103	DCA_se3_ag1_f_02 - phones	D	71.3603
71.3603	DCA_se3_ag1_f_02 - phones	DH	71.4303
71.3603	DCA_se3_ag1_f_02 - words	then	71.5803
71.4303	DCA_se3_ag1_f_02 - phones	EH1	71.5003
71.5003	DCA_se3_ag1_f_02 - phones	N	71.5803
71.5803	DCA_se3_ag1_f_02 - words	i	71.7403
71.5803	DCA_se3_ag1_f_02 - phones	AY1	71.7403
71.7403	DCA_se3_ag1_f_02 - phones	R	71.8203
71.7403	DCA_se3_ag1_f_02 - words	run	72.0103
71.8203	DCA_se3_ag1_f_02 - phones	AH1	71.9203
71.9203	DCA_se3_ag1_f_02 - phones	N	72.0103
72.0103	DCA_se3_ag1_f_02 - phones	AH0	72.1003
72.0103	DCA_se3_ag1_f_02 - words	again	72.3703
72.1003	DCA_se3_ag1_f_02 - phones	G	72.2003
72.2003	DCA_se3_ag1_f_02 - phones	EH1	72.2703
72.2703	DCA_se3_ag1_f_02 - phones	N	72.3703
72.3703	DCA_se3_ag1_f_02 - phones	T	72.4403
72.3703	DCA_se3_ag1_f_02 - words	to	72.5603
72.4403	DCA_se3_ag1_f_02 - phones	UW1	72.5603
72.5603	DCA_se3_ag1_f_02 - phones	TH	72.7103
72.5603	DCA_se3_ag1_f_02 - words	third	73.1703
72.7103	DCA_se3_ag1_f_02 - phones	ER1	73.0803
73.0803	DCA_se3_ag1_f_02 - phones	D	73.1703
73.2460	DCA_int_01 - phones	M	73.2760
73.2460	DCA_int_01 - words	mm-hm	73.7060
73.2760	DCA_int_01 - phones	HH	73.3860
73.3860	DCA_int_01 - phones	M	73.7060
73.7060	DCA_int_01 - phones	sp	73.7860
74.0293	DCA_se3_ag1_f_02 - phones	AH0	74.0793
74.0293	DCA_se3_ag1_f_02 - words	and	74.1293
74.0793	DCA_se3_ag1_f_02 - phones	N	74.1293
74.1293	DCA_se3_ag1_f_02 - phones	IH1	74.1893
74.1293	DCA_se3_ag1_f_02 - words	if	74.3093
74.1893	DCA_se3_ag1_f_02 - phones	F	74.3093
74.3093	DCA_se3_ag1_f_02 - words	i	74.3993
74.3093	DCA_se3_ag1_f_02 - phones	AY1	74.3993
74.3993	DCA_se3_ag1_f_02 - phones	K	74.4793
74.3993	DCA_se3_ag1_f_02 - words	can	74.5393
74.4793	DCA_se3_ag1_f_02 - phones	AH0	74.5093
74.5093	DCA_se3_ag1_f_02 - phones	N	74.5393
74.5393	DCA_se3_ag1_f_02 - phones	M	74.6393
74.5393	DCA_se3_ag1_f_02 - words	make	74.7993
74.6393	DCA_se3_ag1_f_02 - phones	EY1	74.6993
74.6993	DCA_se3_ag1_f_02 - phones	K	74.7993
74.7993	DCA_se3_ag1_f_02 - phones	IH1	74.8393
74.7993	DCA_se3_ag1_f_02 - words	it	74.8693
74.8393	DCA_se3_ag1_f_02 - phones	T	74.8693
74.8693	DCA_se3_ag1_f_02 - phones	HH	74.9893
74.8693	DCA_se3_ag1_f_02 - words	home	75.2193
74.9893	DCA_se3_ag1_f_02 - phones	OW1	75.1093
75.1093	DCA_se3_ag1_f_02 - phones	M	75.2193
75.2193	DCA_se3_ag1_f_02 - words	i	75.2593
75.2193	DCA_se3_ag1_f_02 - phones	AY1	75.2593
75.2593	DCA_se3_ag1_f_02 - phones	sp	75.2993
75.2993	DCA_se3_ag1_f_02 - phones	G	75.3893
75.2993	DCA_se3_ag1_f_02 - words	go	75.4193
75.3893	DCA_se3_ag1_f_02 - phones	OW1	75.4193
75.4193	DCA_se3_ag1_f_02 - phones	AO1	75.6393
75.4193	DCA_se3_ag1_f_02 - words	on	75.6893
75.6393	DCA_se3_ag1_f_02 - phones	N	75.6893
75.6893	DCA_se3_ag1_f_02 - phones	sp	75.7293
75.7293	DCA_se3_ag1_f_02 - phones	HH	75.7993
75.7293	DCA_se3_ag1_f_02 - words	home	75.9693
75.7993	DCA_se3_ag1_f_02 - phones	OW1	75.8393
75.8393	DCA_se3_ag1_f_02 - phones	M	75.9693
75.9693	DCA_se3_ag1_f_02 - phones	sp	79.7137
76.6860	DCA_int_01 - phones	AH0	76.7160
76.6860	DCA_int_01 - words	and	76.8660
76.7160	DCA_int_01 - phones	N	76.8660
76.8660	DCA_int_01 - phones	sp	76.8960
76.8960	DCA_int_01 - phones	DH	76.9660
76.8960	DCA_int_01 - words	then	77.0560
76.9660	DCA_int_01 - phones	EH1	77.0060
77.0060	DCA_int_01 - phones	N	77.0560
77.0560	DCA_int_01 - phones	W	77.1060
77.0560	DCA_int_01 - words	what	77.1660
77.1060	DCA_int_01 - phones	AH1	77.1360
77.1360	DCA_int_01 - phones	T	77.1660
77.1660	DCA_int_01 - phones	HH	77.2660
77.1660	DCA_int_01 - words	happened	77.4160
77.2660	DCA_int_01 - phones	AE1	77.2960
77.2960	DCA_int_01 - phones	P	77.3260
77.3260	DCA_int_01 - phones	AH0	77.3560
77.3560	DCA_int_01 - phones	N	77.3860
77.3860	DCA_int_01 - phones	D	77.4160
77.4160	DCA_int_01 - phones	W	77.4460
77.4160	DCA_int_01 - words	when	77.5360
77.4460	DCA_int_01 - phones	EH1	77.4760
77.4760	DCA_int_01 - phones	N	77.5360
77.5360	DCA_int_01 - phones	Y	77.5860
77.5360	DCA_int_01 - words	you	77.6160
77.5860	DCA_int_01 - phones	UW1	77.6160
77.6160	DCA_int_01 - phones	G	77.6860
77.6160	DCA_int_01 - words	get	77.7760
77.6860	DCA_int_01 - phones	IH1	77.7260
77.7260	DCA_int_01 - phones	T	77.7760
77.7760	DCA_int_01 - phones	sp	77.8460
77.8460	DCA_int_01 - phones	HH	77.8860
77.8460	DCA_int_01 - words	home	78.0860
77.8860	DCA_int_01 - phones	OW1	77.9260
77.9260	DCA_int_01 - phones	M	78.0860
78.0860	DCA_int_01 - phones	sp	78.1160
78.1160	DCA_int_01 - phones	IH0	78.1560
78.1160	DCA_int_01 - words	is	78.1960
78.1560	DCA_int_01 - phones	Z	78.1960
78.1960	DCA_int_01 - phones	DH	78.2360
78.1960	DCA_int_01 - words	that	78.3760
78.2360	DCA_int_01 - phones	AE1	78.2960
78.2960	DCA_int_01 - phones	T	78.3760
78.3760	DCA_int_01 - phones	sp	78.4060
78.6025	DCA_int_01 - phones	AH0	78.6325
78.6025	DCA_int_01 - words	a	78.6325
78.6325	DCA_int_01 - phones	P	78.7325
78.6325	DCA_int_01 - words	point	78.9425
78.7325	DCA_int_01 - phones	OY1	78.8525
78.8525	DCA_int_01 - phones	N	78.9125
78.9125	DCA_int_01 - phones	T	78.9425
78.9425	DCA_int_01 - phones	sp	78.9725
78.9725	DCA_int_01 - words	or	79.0225
78.9725	DCA_int_01 - phones	ER0	79.0225
79.0225	DCA_int_01 - phones	sp	79.0525
79.0525	DCA_int_01 - phones	S	79.1725
79.0525	DCA_int_01 - words	something	79.4825
79.1725	DCA_int_01 - phones	AH1	79.2025
79.2025	DCA_int_01 - phones	M	79.2325
79.2325	DCA_int_01 - phones	TH	79.2625
79.2625	DCA_int_01 - phones	IH0	79.2925
79.2925	DCA_int_01 - phones	NG	79.4825
79.7137	DCA_se3_ag1_f_02 - phones	M	79.8137
79.7137	DCA_se3_ag1_f_02 - words	mm-hm	80.0737
79.8137	DCA_se3_ag1_f_02 - phones	HH	79.8937
79.8937	DCA_se3_ag1_f_02 - phones	M	80.0737
80.0737	DCA_se3_ag1_f_02 - phones	sp	88.9965
82.0845	DCA_int_01 - phones	DH	82.1745
82.0845	DCA_int_01 - words	that	82.2645
82.1745	DCA_int_01 - phones	AH0	82.2045
82.2045	DCA_int_01 - phones	T	82.2645
82.2645	DCA_int_01 - phones	S	82.3345
82.2645	DCA_int_01 - words	sound	82.4845
82.3345	DCA_int_01 - phones	AW1	82.3645
82.3645	DCA_int_01 - phones	N	82.4245
82.4245	DCA_int_01 - phones	D	82.4845
82.4845	DCA_int_01 - phones	L	82.5245
82.4845	DCA_int_01 - words	like	82.6445
82.5245	DCA_int_01 - phones	AY1	82.5845
82.5845	DCA_int_01 - phones	K	82.6445
82.6445	DCA_int_01 - phones	sp	82.6745
82.6745	DCA_int_01 - phones	B	82.7345
82.6745	DCA_int_01 - words	baseball	83.2745
82.7345	DCA_int_01 - phones	EY1	82.8745
82.8745	DCA_int_01 - phones	S	82.9945
82.9945	DCA_int_01 - phones	B	83.0445
83.0445	DCA_int_01 - phones	AO1	83.0745
83.0745	DCA_int_01 - phones	L	83.2745
83.2745	DCA_int_01 - phones	sp	83.4045
84.2808	DCA_int_01 - phones	HH	84.3908
84.2808	DCA_int_01 - words	hm	84.5408
84.3908	DCA_int_01 - phones	M	84.5408
84.5408	DCA_int_01 - phones	sp	84.6208
85.2227	DCA_int_01 - phones	D	85.2727
85.2227	DCA_int_01 - words	do	85.3027
85.2727	DCA_int_01 - phones	UW1	85.3027
85.3027	DCA_int_01 - phones	Y	85.3327
85.3027	DCA_int_01 - words	you	85.3627
85.3327	DCA_int_01 - phones	UW1	85.3627
85.3627	DCA_int_01 - phones	EH1	85.3927
85.3627	DCA_int_01 - words	ever	85.5227
85.3927	DCA_int_01 - phones	V	85.4227
85.4227	DCA_int_01 - phones	ER0	85.5227
85.5227	DCA_int_01 - phones	P	85.5927
85.5227	DCA_int_01 - words	play	85.7227
85.5927	DCA_int_01 - phones	L	85.6627
85.6627	DCA_int_01 - phones	EY1	85.7227
85.7227	DCA_int_01 - words	a	85.8027
85.7227	DCA_int_01 - phones	EY1	85.8027
85.8027	DCA_int_01 - phones	G	85.8827
85.8027	DCA_int_01 - words	game	86.0827
85.8827	DCA_int_01 - phones	EY1	86.0027
86.0027	DCA_int_01 - phones	M	86.0827
86.0827	DCA_int_01 - phones	W	86.1327
86.0827	DCA_int_01 - words	where	86.2127
86.1327	DCA_int_01 - phones	EH1	86.1827
86.1827	DCA_int_01 - phones	R	86.2127
86.2127	DCA_int_01 - phones	HH	86.3227
86.2127	DCA_int_01 - words	one	86.5527
86.3227	DCA_int_01 - phones	W	86.3527
86.3527	DCA_int_01 - phones	AH1	86.4127
86.4127	DCA_int_01 - phones	N	86.5527
86.5527	DCA_int_01 - phones	sp	86.5827
86.5827	DCA_int_01 - phones	K	86.6927
86.5827	DCA_int_01 - words	kid	86.8427
86.6927	DCA_int_01 - phones	IH1	86.7827
86.7827	DCA_int_01 - phones	D	86.8427
86.8427	DCA_int_01 - phones	IH1	86.8827
86.8427	DCA_int_01 - words	is	87.0627
86.8827	DCA_int_01 - phones	Z	87.0627
87.0627	DCA_int_01 - phones	IH1	87.1427
87.0627	DCA_int_01 - words	it	87.2027
87.1427	DCA_int_01 - phones	T	87.2027
87.2027	DCA_int_01 - phones	sp	87.2327
87.2821	DCA_int_01 - phones	AH0	87.3121
87.2821	DCA_int_01 - words	and	87.3421
87.3121	DCA_int_01 - phones	N	87.3421
87.3421	DCA_int_01 - phones	sp	87.3721
87.3721	DCA_int_01 - phones	HH	87.4221
87.3721	DCA_int_01 - words	he	87.4821
87.4221	DCA_int_01 - phones	IY1	87.4821
87.4821	DCA_int_01 - phones	G	87.5321
87.4821	DCA_int_01 - words	gotta	87.7421
87.5321	DCA_int_01 - phones	AA1	87.6021
87.6021	DCA_int_01 - phones	T	87.6521
87.6521	DCA_int_01 - phones	AH0	87.7421
87.7421	DCA_int_01 - phones	CH	87.8621
87.7421	DCA_int_01 - words	chase	88.1021
87.8621	DCA_int_01 - phones	EY1	88.0021
88.0021	DCA_int_01 - phones	S	88.1021
88.1021	DCA_int_01 - phones	EH1	88.1521
88.1021	DCA_int_01 - words	everybody	88.6821
88.1521	DCA_int_01 - phones	V	88.2121
88.2121	DCA_int_01 - phones	R	88.2421
88.2421	DCA_int_01 - phones	IY0	88.3221
88.3221	DCA_int_01 - phones	B	88.3921
88.3921	DCA_int_01 - phones	AA2	88.4221
88.4221	DCA_int_01 - phones	D	88.5021
88.5021	DCA_int_01 - phones	IY0	88.6821
88.6821	DCA_int_01 - phones	sp	88.7421
88.7421	DCA_int_01 - phones	EH1	88.7721
88.7421	DCA_int_01 - words	else	88.9221
88.7721	DCA_int_01 - phones	L	88.8121
88.8121	DCA_int_01 - phones	S	88.9221
88.9965	DCA_se3_ag1_f_02 - phones	OW1	89.1565
88.9965	DCA_se3_ag1_f_02 - words	oh	89.1565
89.1565	DCA_se3_ag1_f_02 - phones	Y	89.5365
89.1565	DCA_se3_ag1_f_02 - words	yeah	89.5865
89.5365	DCA_se3_ag1_f_02 - phones	AE1	89.5865
89.5865	DCA_se3_ag1_f_02 - phones	sp	89.7065
89.9031	DCA_int_01 - phones	W	90.0531
89.9031	DCA_int_01 - words	what	90.1631
90.0531	DCA_int_01 - phones	AH1	90.1031
90.1031	DCA_int_01 - phones	T	90.1631
90.1631	DCA_int_01 - words	s	90.2331
90.1631	DCA_int_01 - phones	S	90.2331
90.2331	DCA_int_01 - phones	DH	90.2631
90.2331	DCA_int_01 - words	that	90.3731
90.2631	DCA_int_01 - phones	AH0	90.3031
90.3031	DCA_int_01 - phones	T	90.3731
90.3731	DCA_int_01 - phones	sp	90.4331
90.4331	DCA_int_01 - phones	K	90.5231
90.4331	DCA_int_01 - words	called	90.6231
90.5231	DCA_int_01 - phones	AO1	90.5531
90.5531	DCA_int_01 - phones	L	90.5931
90.5931	DCA_int_01 - phones	D	90.6231
90.6231	DCA_int_01 - phones	sp	90.8531
91.2646	DCA_se3_ag1_f_02 - phones	F	91.4546
91.2646	DCA_se3_ag1_f_02 - words	freeze	92.1446
91.4546	DCA_se3_ag1_f_02 - phones	R	91.5246
91.5246	DCA_se3_ag1_f_02 - phones	IY1	91.8646
91.8646	DCA_se3_ag1_f_02 - phones	Z	92.1446
92.8127	DCA_int_01 - phones	F	92.8427
92.8127	DCA_int_01 - words	freeze	93.1727
92.8427	DCA_int_01 - phones	R	92.9227
92.9227	DCA_int_01 - phones	IY1	93.0927
93.0927	DCA_int_01 - phones	Z	93.1727
93.1727	DCA_int_01 - phones	HH	93.2227
93.1727	DCA_int_01 - words	how	93.2627
93.2227	DCA_int_01 - phones	AW1	93.2627
93.2627	DCA_int_01 - phones	D	93.3127
93.2627	DCA_int_01 - words	do	93.3427
93.3127	DCA_int_01 - phones	UW1	93.3427
93.3427	DCA_int_01 - phones	Y	93.3727
93.3427	DCA_int_01 - words	you	93.4327
93.3727	DCA_int_01 - phones	UW1	93.4327
93.4327	DCA_int_01 - phones	P	93.5027
93.4327	DCA_int_01 - words	play	93.6527
93.5027	DCA_int_01 - phones	L	93.5527
93.5527	DCA_int_01 - phones	EY1	93.6527
93.6527	DCA_int_01 - phones	sp	93.7927
93.7927	DCA_int_01 - phones	F	93.8227
93.7927	DCA_int_01 - words	freeze	94.1327
93.8227	DCA_int_01 - phones	R	93.8927
93.8927	DCA_int_01 - phones	IY1	94.0127
94.0127	DCA_int_01 - phones	Z	94.1327
94.1327	DCA_int_01 - phones	sp	94.9107
94.5695	DCA_se3_ag1_f_02 - phones	sil	94.5995
94.5995	DCA_se3_ag1_f_02 - phones	AH1	94.7695
94.5995	DCA_se3_ag1_f_02 - words	um	94.8695
94.7695	DCA_se3_ag1_f_02 - phones	M	94.8695
94.8695	DCA_se3_ag1_f_02 - phones	sp	102.0990
94.9107	DCA_int_01 - phones	P	94.9407
94.9107	DCA_int_01 - words	pretend	95.1207
94.9407	DCA_int_01 - phones	R	94.9707
94.9707	DCA_int_01 - phones	IY0	95.0007
95.0007	DCA_int_01 - phones	T	95.0307
95.0307	DCA_int_01 - phones	EH1	95.0607
95.0607	DCA_int_01 - phones	N	95.0907
95.0907	DCA_int_01 - phones	D	95.1207
95.1207	DCA_int_01 - words	i	95.2007
95.1207	DCA_int_01 - phones	AY1	95.2007
95.2007	DCA_int_01 - phones	sp	95.2407
95.3202	DCA_int_01 - phones	P	95.3602
95.3202	DCA_int_01 - words	pretend	95.7502
95.3602	DCA_int_01 - phones	R	95.4002
95.4002	DCA_int_01 - phones	IY0	95.4702
95.4702	DCA_int_01 - phones	T	95.5402
95.5402	DCA_int_01 - phones	EH1	95.6002
95.6002	DCA_int_01 - phones	N	95.6402
95.6402	DCA_int_01 - phones	D	95.7502
95.7502	DCA_int_01 - words	i	95.8002
95.7502	DCA_int_01 - phones	AY1	95.8002
95.8002	DCA_int_01 - phones	JH	95.8902
95.8002	DCA_int_01 - words	just	96.0602
95.8902	DCA_int_01 - phones	IH0	95.9502
95.9502	DCA_int_01 - phones	S	96.0102
96.0102	DCA_int_01 - phones	T	96.0602
96.0602	DCA_int_01 - phones	sp	96.1802
96.1802	DCA_int_01 - phones	K	96.2102
96.1802	DCA_int_01 - words	came	96.3502
96.2102	DCA_int_01 - phones	EY1	96.2402
96.2402	DCA_int_01 - phones	M	96.3502
96.3502	DCA_int_01 - phones	sp	96.4302
96.4302	DCA_int_01 - phones	F	96.4602
96.4302	DCA_int_01 - words	from	96.5602
96.4602	DCA_int_01 - phones	ER0	96.4902
96.4902	DCA_int_01 - phones	M	96.5602
96.5602	DCA_int_01 - phones	sp	96.6902
97.1620	DCA_int_01 - phones	S	97.2820
97.1620	DCA_int_01 - words	some	97.4120
97.2820	DCA_int_01 - phones	AH1	97.3420
97.3420	DCA_int_01 - phones	M	97.4120
97.4120	DCA_int_01 - phones	sp	97.5020
97.5020	DCA_int_01 - phones	F	97.5620
97.5020	DCA_int_01 - words	foreign	97.7920
97.5620	DCA_int_01 - phones	AO1	97.6820
97.6820	DCA_int_01 - phones	R	97.7120
97.7120	DCA_int_01 - phones	AH0	97.7620
97.7620	DCA_int_01 - phones	N	97.7920
97.7920	DCA_int_01 - phones	sp	97.8320
97.8320	DCA_int_01 - phones	K	97.9420
97.8320	DCA_int_01 - words	country	98.2320
97.9420	DCA_int_01 - phones	AH1	97.9920
97.9920	DCA_int_01 - phones	N	98.0620
98.0620	DCA_int_01 - phones	T	98.1620
98.1620	DCA_int_01 - phones	R	98.2020
98.2020	DCA_int_01 - phones	IY0	98.2320
98.2320	DCA_int_01 - phones	AH0	98.2620
98.2320	DCA_int_01 - words	and	98.3220
98.2620	DCA_int_01 - phones	N	98.2920
98.2920	DCA_int_01 - phones	D	98.3220
98.3220	DCA_int_01 - phones	AY1	98.4320
98.3220	DCA_int_01 - words	i	98.4320
98.4320	DCA_int_01 - phones	sp	98.4620
98.4620	DCA_int_01 - phones	N	98.5520
98.4620	DCA_int_01 - words	never	98.7320
98.5520	DCA_int_01 - phones	EH1	98.6120
98.6120	DCA_int_01 - phones	V	98.6720
98.6720	DCA_int_01 - phones	ER0	98.7320
98.7320	DCA_int_01 - phones	sp	98.7620
98.7620	DCA_int_01 - phones	HH	98.8320
98.7620	DCA_int_01 - words	heard	98.9320
98.8320	DCA_int_01 - phones	ER1	98.9020
98.9020	DCA_int_01 - phones	D	98.9320
98.9320	DCA_int_01 - phones	AH0	98.9620
98.9320	DCA_int_01 - words	of	98.9920
98.9620	DCA_int_01 - phones	V	98.9920
98.9920	DCA_int_01 - phones	sp	99.0220
99.7313	DCA_int_01 - phones	F	99.8113
99.7313	DCA_int_01 - words	freeze	100.1113
99.8113	DCA_int_01 - phones	R	99.8713
99.8713	DCA_int_01 - phones	IY1	100.0513
100.0513	DCA_int_01 - phones	Z	100.1113
100.1113	DCA_int_01 - phones	Y	100.1713
100.1113	DCA_int_01 - words	you	100.2513
100.1713	DCA_int_01 - phones	UW1	100.2513
100.2513	DCA_int_01 - phones	T	100.3313
100.2513	DCA_int_01 - words	tell	100.4713
100.3313	DCA_int_01 - phones	EH1	100.3913
100.3913	DCA_int_01 - phones	L	100.4713
100.4713	DCA_int_01 - phones	M	100.5013
100.4713	DCA_int_01 - words	me	100.5313
100.5013	DCA_int_01 - phones	IY1	100.5313
100.5313	DCA_int_01 - phones	sp	100.5613
100.5613	DCA_int_01 - phones	HH	100.6113
100.5613	DCA_int_01 - words	how	100.7213
100.6113	DCA_int_01 - phones	AW1	100.7213
100.7213	DCA_int_01 - phones	Y	100.7913
100.7213	DCA_int_01 - words	y'all	100.9513
100.7913	DCA_int_01 - phones	AO2	100.8713
100.8713	DCA_int_01 - phones	L	100.9513
100.9513	DCA_int_01 - phones	sp	101.0213
101.0213	DCA_int_01 - phones	P	101.0913
101.0213	DCA_int_01 - words	play	101.1913
101.0913	DCA_int_01 - phones	L	101.1613
101.1613	DCA_int_01 - phones	EY1	101.1913
101.1913	DCA_int_01 - phones	IH1	101.2513
101.1913	DCA_int_01 - words	it	101.3113
101.2513	DCA_int_01 - phones	T	101.3113
101.3113	DCA_int_01 - phones	spn	101.7913
101.3113	DCA_int_01 - words	<unk>	101.7913
101.7913	DCA_int_01 - phones	sp	101.8413
102.0990	DCA_se3_ag1_f_02 - phones	K	102.1690
102.0990	DCA_se3_ag1_f_02 - words	kay	102.2390
102.1690	DCA_se3_ag1_f_02 - phones	EY1	102.2390
102.2390	DCA_se3_ag1_f_02 - phones	sp	102.8890
102.8890	DCA_se3_ag1_f_02 - phones	AH1	102.9690
102.8890	DCA_se3_ag1_f_02 - words	um	103.1390
102.9690	DCA_se3_ag1_f_02 - phones	M	103.1390
103.1390	DCA_se3_ag1_f_02 - phones	sp	103.6630
103.6630	DCA_se3_ag1_f_02 - phones	S	103.8830
103.6630	DCA_se3_ag1_f_02 - words	see	104.2030
103.8830	DCA_se3_ag1_f_02 - phones	IY1	104.2030
104.2030	DCA_se3_ag1_f_02 - phones	W	104.3130
104.2030	DCA_se3_ag1_f_02 - words	we	104.4530
104.3130	DCA_se3_ag1_f_02 - phones	IY1	104.4530
104.4530	DCA_se3_ag1_f_02 - phones	AO1	104.7730
104.4530	DCA_se3_ag1_f_02 - words	all	104.9230
104.7730	DCA_se3_ag1_f_02 - phones	L	104.9230
105.3396	DCA_se3_ag1_f_02 - phones	sil	105.3796
105.3796	DCA_se3_ag1_f_02 - phones	S	105.5396
105.3796	DCA_se3_ag1_f_02 - words	see	105.5896
105.5396	DCA_se3_ag1_f_02 - phones	IY1	105.5896
105.5896	DCA_se3_ag1_f_02 - phones	DH	105.6196
105.5896	DCA_se3_ag1_f_02 - words	there	105.7596
105.6196	DCA_se3_ag1_f_02 - phones	EH1	105.6996
105.6996	DCA_se3_ag1_f_02 - phones	R	105.7596
105.7596	DCA_se3_ag1_f_02 - words	s	105.8896
105.7596	DCA_se3_ag1_f_02 - phones	Z	105.8896
105.8896	DCA_se3_ag1_f_02 - phones	W	105.9396
105.8896	DCA_se3_ag1_f_02 - words	one	106.1496
105.9396	DCA_se3_ag1_f_02 - phones	AH1	106.0296
106.0296	DCA_se3_ag1_f_02 - phones	N	106.1496
106.1496	DCA_se3_ag1_f_02 - phones	P	106.2496
106.1496	DCA_se3_ag1_f_02 - words	person	106.6596
106.2496	DCA_se3_ag1_f_02 - phones	ER1	106.4196
106.4196	DCA_se3_ag1_f_02 - phones	S	106.5596
106.5596	DCA_se3_ag1_f_02 - phones	AH0	106.5896
106.5896	DCA_se3_ag1_f_02 - phones	N	106.6596
106.6596	DCA_se3_ag1_f_02 - phones	W	106.7296
106.6596	DCA_se3_ag1_f_02 - words	we	106.7996
106.7296	DCA_se3_ag1_f_02 - phones	IY1	106.7996
106.7996	DCA_se3_ag1_f_02 - phones	G	106.8396
106.7996	DCA_se3_ag1_f_02 - words	gonna	107.0796
106.8396	DCA_se3_ag1_f_02 - phones	AH1	106.9996
106.9996	DCA_se3_ag1_f_02 - phones	N	107.0296
107.0296	DCA_se3_ag1_f_02 - phones	AH0	107.0796
107.0796	DCA_se3_ag1_f_02 - phones	R	107.1396
107.0796	DCA_se3_ag1_f_02 - words	run	107.3096
107.1396	DCA_se3_ag1_f_02 - phones	AH1	107.2296
107.2296	DCA_se3_ag1_f_02 - phones	N	107.3096
107.3096	DCA_se3_ag1_f_02 - phones	T	107.3896
107.3096	DCA_se3_ag1_f_02 - words	to	107.5196
107.3896	DCA_se3_ag1_f_02 - phones	UW1	107.5196
107.5196	DCA_se3_ag1_f_02 - phones	AH0	107.6296
107.5196	DCA_se3_ag1_f_02 - words	a	107.6296
107.6296	DCA_se3_ag1_f_02 - phones	T	107.7496
107.6296	DCA_se3_ag1_f_02 - words	tree	108.1096
107.7496	DCA_se3_ag1_f_02 - phones	R	107.8896
107.8896	DCA_se3_ag1_f_02 - phones	IY1	108.1096
108.4999	DCA_se3_ag1_f_02 - phones	AH0	108.5699
108.4999	DCA_se3_ag1_f_02 - words	and	108.5999
108.5699	DCA_se3_ag1_f_02 - phones	N	108.5999
108.5999	DCA_se3_ag1_f_02 - phones	DH	108.6599
108.5999	DCA_se3_ag1_f_02 - words	the	108.7199
108.6599	DCA_se3_ag1_f_02 - phones	IY0	108.7199
108.7199	DCA_se3_ag1_f_02 - phones	L	108.8299
108.7199	DCA_se3_ag1_f_02 - words	last	109.1799
108.8299	DCA_se3_ag1_f_02 - phones	AE1	109.0399
109.0399	DCA_se3_ag1_f_02 - phones	S	109.1799
109.1799	DCA_se3_ag1_f_02 - phones	W	109.2599
109.1799	DCA_se3_ag1_f_02 - words	one	109.4199
109.2599	DCA_se3_ag1_f_02 - phones	AH1	109.3399
109.3399	DCA_se3_ag1_f_02 - phones	N	109.4199
109.4199	DCA_se3_ag1_f_02 - phones	IH0	109.4999
109.4199	DCA_se3_ag1_f_02 - words	is	109.6699
109.4999	DCA_se3_ag1_f_02 - phones	Z	109.6699
109.6699	DCA_se3_ag1_f_02 - phones	IH1	109.8899
109.6699	DCA_se3_ag1_f_02 - words	it	109.9499
109.8899	DCA_se3_ag1_f_02 - phones	T	109.9499
110.1133	DCA_se3_ag1_f_02 - phones	F	110.1933
110.1133	DCA_se3_ag1_f_02 - words	for	110.3033
110.1933	DCA_se3_ag1_f_02 - phones	ER0	110.3033
110.3033	DCA_se3_ag1_f_02 - phones	F	110.4233
110.3033	DCA_se3_ag1_f_02 - words	freeze	111.0533
110.4233	DCA_se3_ag1_f_02 - phones	R	110.5333
110.5333	DCA_se3_ag1_f_02 - phones	IY1	110.8433
110.8433	DCA_se3_ag1_f_02 - phones	Z	111.0533
110.9992	DCA_int_01 - phones	M	111.0392
110.9992	DCA_int_01 - words	mm-hm	111.2092
111.0392	DCA_int_01 - phones	HH	111.0692
111.0692	DCA_int_01 - phones	M	111.2092
111.2092	DCA_int_01 - phones	sp	119.9710
111.9260	DCA_se3_ag1_f_02 - phones	sil	111.9760
111.9760	DCA_se3_ag1_f_02 - phones	AE1	112.1560
111.9760	DCA_se3_ag1_f_02 - words	and	112.2760
112.1560	DCA_se3_ag1_f_02 - phones	N	112.2160
112.2160	DCA_se3_ag1_f_02 - phones	D	112.2760
112.2760	DCA_se3_ag1_f_02 - phones	sp	112.3060
112.3060	DCA_se3_ag1_f_02 - phones	AH1	112.3960
112.3060	DCA_se3_ag1_f_02 - words	um	112.4760
112.3960	DCA_se3_ag1_f_02 - phones	M	112.4760
112.4760	DCA_se3_ag1_f_02 - phones	W	112.5360
112.4760	DCA_se3_ag1_f_02 - words	we	112.5960
112.5360	DCA_se3_ag1_f_02 - phones	IY1	112.5960
112.5960	DCA_se3_ag1_f_02 - phones	S	112.6260
112.5960	DCA_se3_ag1_f_02 - words	sposta	112.9460
112.6260	DCA_se3_ag1_f_02 - phones	P	112.7160
112.7160	DCA_se3_ag1_f_02 - phones	OW1	112.8060
112.8060	DCA_se3_ag1_f_02 - phones	S	112.8560
112.8560	DCA_se3_ag1_f_02 - phones	T	112.8860
112.8860	DCA_se3_ag1_f_02 - phones	AH0	112.9460
112.9460	DCA_se3_ag1_f_02 - phones	AO1	113.2160
112.9460	DCA_se3_ag1_f_02 - words	all	113.2960
113.2160	DCA_se3_ag1_f_02 - phones	L	113.2960
113.2960	DCA_se3_ag1_f_02 - phones	R	113.3660
113.2960	DCA_se3_ag1_f_02 - words	run	113.5360
113.3660	DCA_se3_ag1_f_02 - phones	AH1	113.4260
113.4260	DCA_se3_ag1_f_02 - phones	N	113.5360
113.5360	DCA_se3_ag1_f_02 - phones	AW1	113.6360
113.5360	DCA_se3_ag1_f_02 - words	out	113.6960
113.6360	DCA_se3_ag1_f_02 - phones	T	113.6960
113.6960	DCA_se3_ag1_f_02 - phones	F	113.7760
113.6960	DCA_se3_ag1_f_02 - words	from	113.9460
113.7760	DCA_se3_ag1_f_02 - phones	R	113.8060
113.8060	DCA_se3_ag1_f_02 - phones	AH1	113.8560
113.8560	DCA_se3_ag1_f_02 - phones	M	113.9460
113.9460	DCA_se3_ag1_f_02 - phones	DH	113.9860
113.9460	DCA_se3_ag1_f_02 - words	the	114.0760
113.9860	DCA_se3_ag1_f_02 - phones	AH0	114.0760
114.0760	DCA_se3_ag1_f_02 - phones	T	114.2060
114.0760	DCA_se3_ag1_f_02 - words	tree	114.5660
114.2060	DCA_se3_ag1_f_02 - phones	R	114.2960
114.2960	DCA_se3_ag1_f_02 - phones	IY1	114.5660
115.0035	DCA_se3_ag1_f_02 - phones	AH0	115.1635
115.0035	DCA_se3_ag1_f_02 - words	and	115.2335
115.1635	DCA_se3_ag1_f_02 - phones	N	115.1935
115.1935	DCA_se3_ag1_f_02 - phones	D	115.2335
115.2335	DCA_se3_ag1_f_02 - phones	sp	115.2635
115.2635	DCA_se3_ag1_f_02 - phones	AH1	115.4835
115.2635	DCA_se3_ag1_f_02 - words	um	115.7335
115.4835	DCA_se3_ag1_f_02 - phones	M	115.7335
116.6961	DCA_se3_ag1_f_02 - phones	AE1	116.7961
116.6961	DCA_se3_ag1_f_02 - words	and	116.8961
116.7961	DCA_se3_ag1_f_02 - phones	N	116.8361
116.8361	DCA_se3_ag1_f_02 - phones	D	116.8961
116.8961	DCA_se3_ag1_f_02 - phones	DH	116.9561
116.8961	DCA_se3_ag1_f_02 - words	then	117.1361
116.9561	DCA_se3_ag1_f_02 - phones	EH1	117.0561
117.0561	DCA_se3_ag1_f_02 - phones	N	117.1361
117.1361	DCA_se3_ag1_f_02 - phones	IH1	117.1961
117.1361	DCA_se3_ag1_f_02 - words	if	117.2861
117.1961	DCA_se3_ag1_f_02 - phones	F	117.2861
117.2861	DCA_se3_ag1_f_02 - phones	W	117.3461
117.2861	DCA_se3_ag1_f_02 - words	we	117.4461
117.3461	DCA_se3_ag1_f_02 - phones	IY1	117.4461
117.4461	DCA_se3_ag1_f_02 - phones	T	117.5761
117.4461	DCA_se3_ag1_f_02 - words	tag	117.7661
117.5761	DCA_se3_ag1_f_02 - phones	AE1	117.7061
117.7061	DCA_se3_ag1_f_02 - phones	G	117.7661
117.7661	DCA_se3_ag1_f_02 - phones	S	117.8461
117.7661	DCA_se3_ag1_f_02 - words	somebody	118.1961
117.8461	DCA_se3_ag1_f_02 - phones	AH1	117.8761
117.8761	DCA_se3_ag1_f_02 - phones	M	117.9661
117.9661	DCA_se3_ag1_f_02 - phones	B	118.0261
118.0261	DCA_se3_ag1_f_02 - phones	AA2	118.1161
118.1161	DCA_se3_ag1_f_02 - phones	D	118.1461
118.1461	DCA_se3_ag1_f_02 - phones	IY0	118.1961
118.1961	DCA_se3_ag1_f_02 - phones	W	118.2861
118.1961	DCA_se3_ag1_f_02 - words	we	118.3161
118.2861	DCA_se3_ag1_f_02 - phones	IY1	118.3161
118.3161	DCA_se3_ag1_f_02 - phones	S	118.3461
118.3161	DCA_se3_ag1_f_02 - words	sposta	118.6861
118.3461	DCA_se3_ag1_f_02 - phones	P	118.4361
118.4361	DCA_se3_ag1_f_02 - phones	OW1	118.5561
118.5561	DCA_se3_ag1_f_02 - phones	S	118.6261
118.6261	DCA_se3_ag1_f_02 - phones	T	118.6561
118.6561	DCA_se3_ag1_f_02 - phones	AH0	118.6861
118.6861	DCA_se3_ag1_f_02 - phones	S	118.8061
118.6861	DCA_se3_ag1_f_02 - words	stand	119.1261
118.8061	DCA_se3_ag1_f_02 - phones	T	118.8861
118.8861	DCA_se3_ag1_f_02 - phones	AE1	119.0661
119.0661	DCA_se3_ag1_f_02 - phones	N	119.0961
119.0961	DCA_se3_ag1_f_02 - phones	D	119.1261
119.1261	DCA_se3_ag1_f_02 - phones	S	119.2861
119.1261	DCA_se3_ag1_f_02 - words	still	119.7361
119.2861	DCA_se3_ag1_f_02 - phones	T	119.3661
119.3661	DCA_se3_ag1_f_02 - phones	IH1	119.5661
119.5661	DCA_se3_ag1_f_02 - phones	L	119.7361
119.9710	DCA_int_01 - phones	M	120.1110
119.9710	DCA_int_01 - words	mm-hm	120.5010
120.1110	DCA_int_01 - phones	HH	120.1410
120.1410	DCA_int_01 - phones	M	120.5010
120.6724	DCA_se3_ag1_f_02 - phones	sil	120.7024
120.7024	DCA_se3_ag1_f_02 - phones	AE1	120.8124
120.7024	DCA_se3_ag1_f_02 - words	and	121.1324
120.8124	DCA_se3_ag1_f_02 - phones	N	121.0824
121.0824	DCA_se3_ag1_f_02 - phones	D	121.1324
121.1324	DCA_se3_ag1_f_02 - phones	DH	121.1824
121.1324	DCA_se3_ag1_f_02 - words	the	121.2624
121.1824	DCA_se3_ag1_f_02 - phones	AH0	121.2624
121.2624	DCA_se3_ag1_f_02 - phones	W	121.3624
121.2624	DCA_se3_ag1_f_02 - words	one	121.5224
121.3624	DCA_se3_ag1_f_02 - phones	AH1	121.4924
121.4924	DCA_se3_ag1_f_02 - phones	N	121.5224
121.5224	DCA_se3_ag1_f_02 - phones	HH	121.5524
121.5224	DCA_se3_ag1_f_02 - words	who	121.7524
121.5524	DCA_se3_ag1_f_02 - phones	UW1	121.7524
121.7524	DCA_se3_ag1_f_02 - phones	DH	121.7824
121.7524	DCA_se3_ag1_f_02 - words	they	121.8124
121.7824	DCA_se3_ag1_f_02 - phones	EY1	121.8124
121.8124	DCA_se3_ag1_f_02 - phones	sp	121.8724
121.8724	DCA_se3_ag1_f_02 - phones	D	121.9424
121.8724	DCA_se3_ag1_f_02 - words	didn't	122.3524
121.9424	DCA_se3_ag1_f_02 - phones	IH1	122.0724
122.0724	DCA_se3_ag1_f_02 - phones	D	122.1124
122.1124	DCA_se3_ag1_f_02 - phones	N	122.3024
122.3024	DCA_se3_ag1_f_02 - phones	T	122.3524
122.3524	DCA_se3_ag1_f_02 - phones	K	122.5324
122.3524	DCA_se3_ag1_f_02 - words	catch	122.9424
122.5324	DCA_se3_ag1_f_02 - phones	AE1	122.7524
122.7524	DCA_se3_ag1_f_02 - phones	CH	122.9424
122.9424	DCA_se3_ag1_f_02 - phones	sp	122.9724
122.9724	DCA_se3_ag1_f_02 - phones	W	123.0324
122.9724	DCA_se3_ag1_f_02 - words	we	123.1524
123.0324	DCA_se3_ag1_f_02 - phones	IY1	123.1524
123.5075	DCA_se3_ag1_f_02 - phones	IH1	123.6775
123.5075	DCA_se3_ag1_f_02 - words	if	123.7275
123.6775	DCA_se3_ag1_f_02 - phones	F	123.7275
123.7275	DCA_se3_ag1_f_02 - phones	DH	123.7875
123.7275	DCA_se3_ag1_f_02 - words	they	123.9275
123.7875	DCA_se3_ag1_f_02 - phones	EY1	123.9275
123.9275	DCA_se3_ag1_f_02 - phones	T	124.0675
123.9275	DCA_se3_ag1_f_02 - words	tag	124.3675
124.0675	DCA_se3_ag1_f_02 - phones	AE1	124.2475
124.2475	DCA_se3_ag1_f_02 - phones	G	124.3675
124.3675	DCA_se3_ag1_f_02 - phones	M	124.4875
124.3675	DCA_se3_ag1_f_02 - words	me	124.6775
124.4875	DCA_se3_ag1_f_02 - phones	IY1	124.6775
124.6775	DCA_se3_ag1_f_02 - phones	DH	124.7675
124.6775	DCA_se3_ag1_f_02 - words	then	124.8875
124.7675	DCA_se3_ag1_f_02 - phones	EH1	124.8275
124.8275	DCA_se3_ag1_f_02 - phones	N	124.8875
124.8875	DCA_se3_ag1_f_02 - phones	AY1	124.9675
124.8875	DCA_se3_ag1_f_02 - words	i'm	125.0575
124.9675	DCA_se3_ag1_f_02 - phones	M	125.0575
125.0575	DCA_se3_ag1_f_02 - phones	sp	125.1675
125.1675	DCA_se3_ag1_f_02 - phones	AY1	125.2675
125.1675	DCA_se3_ag1_f_02 - words	i'm	125.3975
125.2675	DCA_se3_ag1_f_02 - phones	M	125.3975
125.3975	DCA_se3_ag1_f_02 - phones	sp	125.5075
125.5075	DCA_se3_ag1_f_02 - phones	F	125.5575
125.5075	DCA_se3_ag1_f_02 - words	freeze	126.2075
125.5575	DCA_se3_ag1_f_02 - phones	R	125.6575
125.6575	DCA_se3_ag1_f_02 - phones	IY1	125.9475
125.9475	DCA_se3_ag1_f_02 - phones	Z	126.2075
126.3740	DCA_int_01 - phones	sil	126.4140
126.4140	DCA_int_01 - phones	M	126.5040
126.4140	DCA_int_01 - words	mm-hm	126.7740
126.5040	DCA_int_01 - phones	HH	126.6840
126.6840	DCA_int_01 - phones	M	126.7740
126.7740	DCA_int_01 - phones	sp	127.9987
127.9987	DCA_int_01 - words	oh	128.1887
127.9987	DCA_int_01 - phones	OW1	128.1887
128.1887	DCA_int_01 - phones	sp	128.2187
128.2187	DCA_int_01 - phones	DH	128.2487
128.2187	DCA_int_01 - words	that	128.3787
128.2487	DCA_int_01 - phones	AH0	128.3087
128.3087	DCA_int_01 - phones	T	128.3787
128.3787	DCA_int_01 - words	s	128.4587
128.3787	DCA_int_01 - phones	S	128.4587
128.4587	DCA_int_01 - phones	sp	128.4887
128.4887	DCA_int_01 - phones	G	128.5287
128.4887	DCA_int_01 - words	good	128.5887
128.5287	DCA_int_01 - phones	IH0	128.5587
128.5587	DCA_int_01 - phones	D	128.5887
128.5887	DCA_int_01 - phones	sp	128.7187
129.8281	DCA_int_01 - phones	AH0	129.9181
129.8281	DCA_int_01 - words	and	129.9781
129.9181	DCA_int_01 - phones	N	129.9481
129.9481	DCA_int_01 - phones	D	129.9781
129.9781	DCA_int_01 - phones	sp	130.0081
130.0081	DCA_int_01 - phones	HH	130.0581
130.0081	DCA_int_01 - words	how	130.1581
130.0581	DCA_int_01 - phones	AW1	130.1581
130.1581	DCA_int_01 - phones	L	130.2281
130.1581	DCA_int_01 - words	long	130.3881
130.2281	DCA_int_01 - phones	AO1	130.2881
130.2881	DCA_int_01 - phones	NG	130.3881
130.3881	DCA_int_01 - phones	D	130.4381
130.3881	DCA_int_01 - words	do	130.5581
130.4381	DCA_int_01 - phones	UW1	130.5581
130.5581	DCA_int_01 - phones	DH	130.5881
130.5581	DCA_int_01 - words	the	130.6481
130.5881	DCA_int_01 - phones	IY0	130.6481
130.6481	DCA_int_01 - phones	sp	130.7081
130.7081	DCA_int_01 - phones	G	130.7481
130.7081	DCA_int_01 - words	game	130.9281
130.7481	DCA_int_01 - phones	EY1	130.7781
130.7781	DCA_int_01 - phones	M	130.9281
130.9281	DCA_int_01 - phones	sp	130.9881
130.9881	DCA_int_01 - phones	L	131.0881
130.9881	DCA_int_01 - words	lasts	131.4281
131.0881	DCA_int_01 - phones	AE1	131.1781
131.1781	DCA_int_01 - phones	S	131.2581
131.2581	DCA_int_01 - phones	T	131.3081
131.3081	DCA_int_01 - phones	S	131.4281
132.3414	DCA_se3_ag1_f_02 - phones	sil	132.4014
132.4014	DCA_se3_ag1_f_02 - phones	AH1	132.5414
132.4014	DCA_se3_ag1_f_02 - words	um	132.9014
132.5414	DCA_se3_ag1_f_02 - phones	M	132.9014
134.8920	DCA_se3_ag1_f_02 - phones	sil	134.9820
134.9820	DCA_se3_ag1_f_02 - phones	IH0	135.0120
134.9820	DCA_se3_ag1_f_02 - words	it	135.0420
135.0120	DCA_se3_ag1_f_02 - phones	T	135.0420
135.0420	DCA_se3_ag1_f_02 - phones	D	135.1020
135.0420	DCA_se3_ag1_f_02 - words	don't	135.2420
135.1020	DCA_se3_ag1_f_02 - phones	OW1	135.1420
135.1420	DCA_se3_ag1_f_02 - phones	N	135.2420
135.2420	DCA_se3_ag1_f_02 - phones	L	135.3420
135.2420	DCA_se3_ag1_f_02 - words	last	135.6120
135.3420	DCA_se3_ag1_f_02 - phones	AE1	135.4820
135.4820	DCA_se3_ag1_f_02 - phones	S	135.5820
135.5820	DCA_se3_ag1_f_02 - phones	T	135.6120
135.6120	DCA_se3_ag1_f_02 - phones	DH	135.6520
135.6120	DCA_se3_ag1_f_02 - words	that	135.7720
135.6520	DCA_se3_ag1_f_02 - phones	AH0	135.7420
135.7420	DCA_se3_ag1_f_02 - phones	T	135.7720
135.7720	DCA_se3_ag1_f_02 - phones	L	135.8920
135.7720	DCA_se3_ag1_f_02 - words	long	136.2820
135.8920	DCA_se3_ag1_f_02 - phones	AO1	136.0220
136.0220	DCA_se3_ag1_f_02 - phones	NG	136.2820
136.3083	DCA_int_01 - phones	M	136.5483
136.3083	DCA_int_01 - words	mm-hm	136.6683
136.5483	DCA_int_01 - phones	HH	136.6283
136.6283	DCA_int_01 - phones	M	136.6683
136.6683	DCA_int_01 - phones	sp	137.9804
137.9804	DCA_int_01 - phones	D	138.0204
137.9804	DCA_int_01 - words	do	138.0504
138.0204	DCA_int_01 - phones	UW1	138.0504
138.0504	DCA_int_01 - phones	Y	138.0804
138.0504	DCA_int_01 - words	you	138.1104
138.0804	DCA_int_01 - phones	UW1	138.1104
138.1104	DCA_int_01 - phones	EH1	138.1404
138.1104	DCA_int_01 - words	ever	138.2904
138.1404	DCA_int_01 - phones	V	138.1804
138.1804	DCA_int_01 - phones	ER0	138.2904
138.2904	DCA_int_01 - phones	P	138.3304
138.2904	DCA_int_01 - words	play	138.4804
138.3304	DCA_int_01 - phones	L	138.4204
138.4204	DCA_int_01 - phones	EY1	138.4804
138.4804	DCA_int_01 - phones	EY1	138.5704
138.4804	DCA_int_01 - words	a	138.5704
138.5704	DCA_int_01 - phones	G	138.6504
138.5704	DCA_int_01 - words	game	138.9104
138.6504	DCA_int_01 - phones	EY1	138.7904
138.7904	DCA_int_01 - phones	M	138.9104
138.9104	DCA_int_01 - phones	W	138.9404
138.9104	DCA_int_01 - words	where	139.0204
138.9404	DCA_int_01 - phones	EH1	138.9704
138.9704	DCA_int_01 - phones	R	139.0204
139.0204	DCA_int_01 - phones	HH	139.0504
139.0204	DCA_int_01 - words	one	139.2404
139.0504	DCA_int_01 - phones	W	139.1104
139.1104	DCA_int_01 - phones	AH1	139.1504
139.1504	DCA_int_01 - phones	N	139.2404
139.2404	DCA_int_01 - phones	sp	139.2804
139.2804	DCA_int_01 - phones	P	139.3304
139.2804	DCA_int_01 - words	person	139.6104
139.3304	DCA_int_01 - phones	ER1	139.4104
139.4104	DCA_int_01 - phones	S	139.5004
139.5004	DCA_int_01 - phones	AH0	139.5404
139.5404	DCA_int_01 - phones	N	139.6104
139.6104	DCA_int_01 - phones	G	139.6604
139.6104	DCA_int_01 - words	got	139.7704
139.6604	DCA_int_01 - phones	AA1	139.7404
139.7404	DCA_int_01 - phones	T	139.7704
139.7704	DCA_int_01 - phones	T	139.8004
139.7704	DCA_int_01 - words	to	139.8304
139.8004	DCA_int_01 - phones	AH0	139.8304
139.8304	DCA_int_01 - phones	sp	139.8604
139.8604	DCA_int_01 - phones	HH	139.9204
139.8604	DCA_int_01 - words	hide	140.1004
139.9204	DCA_int_01 - phones	AY1	140.0704
140.0704	DCA_int_01 - phones	D	140.1004
140.1004	DCA_int_01 - phones	HH	140.1304
140.1004	DCA_int_01 - words	his	140.2804
140.1304	DCA_int_01 - phones	IH0	140.1804
140.1804	DCA_int_01 - phones	Z	140.2804
140.2804	DCA_int_01 - phones	AY1	140.3804
140.2804	DCA_int_01 - words	eyes	140.6604
140.3804	DCA_int_01 - phones	Z	140.6604
140.6604	DCA_int_01 - phones	sp	140.6904
140.6904	DCA_int_01 - phones	AH0	140.7204
140.6904	DCA_int_01 - words	and	140.8404
140.7204	DCA_int_01 - phones	N	140.8404
140.8404	DCA_int_01 - phones	sp	140.8704
140.8704	DCA_int_01 - phones	EH1	140.9004
140.8704	DCA_int_01 - words	everybody	141.2904
140.9004	DCA_int_01 - phones	V	140.9604
140.9604	DCA_int_01 - phones	R	140.9904
140.9904	DCA_int_01 - phones	IY0	141.0604
141.0604	DCA_int_01 - phones	B	141.1304
141.1304	DCA_int_01 - phones	AA2	141.1904
141.1904	DCA_int_01 - phones	D	141.2504
141.2504	DCA_int_01 - phones	IY0	141.2904
141.2904	DCA_int_01 - phones	sp	141.3304
141.3304	DCA_int_01 - phones	G	141.3804
141.3304	DCA_int_01 - words	go	141.4704
141.3804	DCA_int_01 - phones	OW1	141.4704
141.4704	DCA_int_01 - phones	sp	141.5404
141.5404	DCA_int_01 - phones	HH	141.6304
141.5404	DCA_int_01 - words	hide	141.8404
141.6304	DCA_int_01 - phones	AY1	141.8004
141.8004	DCA_int_01 - phones	D	141.8404
141.8404	DCA_int_01 - phones	sp	141.8704
141.8704	DCA_int_01 - phones	AH0	141.9004
141.8704	DCA_int_01 - words	and	141.9504
141.9004	DCA_int_01 - phones	N	141.9504
141.9504	DCA_int_01 - phones	sp	141.9804
141.9804	DCA_int_01 - phones	spn	142.5604
141.9804	DCA_int_01 - words	<unk>	142.5604
142.0566	DCA_se3_ag1_f_02 - phones	sil	142.1266
142.1266	DCA_se3_ag1_f_02 - phones	M	142.1866
142.1266	DCA_se3_ag1_f_02 - words	mm-hm	142.4566
142.1866	DCA_se3_ag1_f_02 - phones	HH	142.3166
142.3166	DCA_se3_ag1_f_02 - phones	M	142.4566
142.4566	DCA_se3_ag1_f_02 - phones	sp	142.5466
142.5604	DCA_int_01 - phones	L	142.5904
142.5604	DCA_int_01 - words	look	142.6504
142.5904	DCA_int_01 - phones	UH1	142.6204
142.6204	DCA_int_01 - phones	K	142.6504
142.6504	DCA_int_01 - phones	sp	142.6804
142.6804	DCA_int_01 - phones	F	142.7104
142.6804	DCA_int_01 - words	for	142.7904
142.7104	DCA_int_01 - phones	ER0	142.7904
142.7904	DCA_int_01 - phones	sp	142.8204
142.8204	DCA_int_01 - phones	AH0	142.8504
142.8204	DCA_int_01 - words	'em	142.8804
142.8504	DCA_int_01 - phones	M	142.8804
142.8804	DCA_int_01 - phones	sp	143.3463
143.3463	DCA_int_01 - phones	HH	143.3763
143.3463	DCA_int_01 - words	how	143.4063
143.3763	DCA_int_01 - phones	AW1	143.4063
143.4063	DCA_int_01 - phones	D	143.4363
143.4063	DCA_int_01 - words	do	143.4663
143.4363	DCA_int_01 - phones	UW1	143.4663
143.4663	DCA_int_01 - phones	Y	143.4963
143.4663	DCA_int_01 - words	you	143.5263
143.4963	DCA_int_01 - phones	UW1	143.5263
143.5021	DCA_se3_ag1_f_02 - phones	Y	143.6421
143.5021	DCA_se3_ag1_f_02 - words	yeah	143.7821
143.5263	DCA_int_01 - phones	sp	143.7763
143.6421	DCA_se3_ag1_f_02 - phones	AE1	143.7821
143.7763	DCA_int_01 - phones	D	143.8063
143.7763	DCA_int_01 - words	do	143.8363
143.7821	DCA_se3_ag1_f_02 - phones	sp	143.8521
143.8063	DCA_int_01 - phones	UW1	143.8363
143.8363	DCA_int_01 - phones	DH	143.8663
143.8363	DCA_int_01 - words	that	144.0163
143.8663	DCA_int_01 - phones	AH0	143.8963
143.8963	DCA_int_01 - phones	T	144.0163
144.7517	DCA_se3_ag1_f_02 - phones	S	144.9917
144.7517	DCA_se3_ag1_f_02 - words	see	145.2117
144.9917	DCA_se3_ag1_f_02 - phones	IY1	145.2117
145.2117	DCA_se3_ag1_f_02 - phones	sp	145.2417
145.2417	DCA_se3_ag1_f_02 - phones	S	145.4317
145.2417	DCA_se3_ag1_f_02 - words	somebody	145.9017
145.4317	DCA_se3_ag1_f_02 - phones	AH1	145.4617
145.4617	DCA_se3_ag1_f_02 - phones	M	145.5317
145.5317	DCA_se3_ag1_f_02 - phones	B	145.5817
145.5817	DCA_se3_ag1_f_02 - phones	AA2	145.7917
145.7917	DCA_se3_ag1_f_02 - phones	D	145.8217
145.8217	DCA_se3_ag1_f_02 - phones	IY0	145.9017
146.0340	DCA_se3_ag1_f_02 - phones	sil	146.0640
146.0640	DCA_se3_ag1_f_02 - phones	AO1	146.3040
146.0640	DCA_se3_ag1_f_02 - words	on	146.3640
146.3040	DCA_se3_ag1_f_02 - phones	N	146.3640
146.3640	DCA_se3_ag1_f_02 - phones	S	146.5240
146.3640	DCA_se3_ag1_f_02 - words	side	146.6440
146.5240	DCA_se3_ag1_f_02 - phones	AY1	146.5840
146.5840	DCA_se3_ag1_f_02 - phones	D	146.6440
146.6440	DCA_se3_ag1_f_02 - phones	sp	147.4484
147.4484	DCA_se3_ag1_f_02 - phones	AH1	147.6784
147.4484	DCA_se3_ag1_f_02 - words	um	148.0184
147.6784	DCA_se3_ag1_f_02 - phones	M	148.0184
148.5322	DCA_se3_ag1_f_02 - phones	S	148.7522
148.5322	DCA_se3_ag1_f_02 - words	sometime	149.1122
148.7522	DCA_se3_ag1_f_02 - phones	AH1	148.7822
148.7822	DCA_se3_ag1_f_02 - phones	M	148.8622
148.8622	DCA_se3_ag1_f_02 - phones	T	148.9722
148.9722	DCA_se3_ag1_f_02 - phones	AY2	149.0822
149.0822	DCA_se3_ag1_f_02 - phones	M	149.1122
149.1122	DCA_se3_ag1_f_02 - phones	sp	149.1922
149.1922	DCA_se3_ag1_f_02 - phones	DH	149.2222
149.1922	DCA_se3_ag1_f_02 - words	they	149.2522
149.2222	DCA_se3_ag1_f_02 - phones	EY1	149.2522
149.2522	DCA_se3_ag1_f_02 - phones	S	149.4022
149.2522	DCA_se3_ag1_f_02 - words	say	149.6622
149.4022	DCA_se3_ag1_f_02 - phones	EY1	149.6622
150.3414	DCA_se3_ag1_f_02 - phones	sil	150.3814
150.3814	DCA_se3_ag1_f_02 - phones	Y	150.4514
150.3814	DCA_se3_ag1_f_02 - words	your	150.5614
150.4514	DCA_se3_ag1_f_02 - phones	AO1	150.5214
150.5214	DCA_se3_ag1_f_02 - phones	R	150.5614
150.5614	DCA_se3_ag1_f_02 - phones	M	150.7214
150.5614	DCA_se3_ag1_f_02 - words	ma	150.9514
150.7214	DCA_se3_ag1_f_02 - phones	AA1	150.9514
151.0921	DCA_se3_ag1_f_02 - phones	sil	151.1321
151.1321	DCA_se3_ag1_f_02 - phones	Y	151.1721
151.1321	DCA_se3_ag1_f_02 - words	your	151.2921
151.1721	DCA_se3_ag1_f_02 - phones	UH1	151.2321
151.2321	DCA_se3_ag1_f_02 - phones	R	151.2921
151.2921	DCA_se3_ag1_f_02 - phones	M	151.4021
151.2921	DCA_se3_ag1_f_02 - words	mother	151.6521
151.4021	DCA_se3_ag1_f_02 - phones	AH1	151.5121
151.5121	DCA_se3_ag1_f_02 - phones	DH	151.6021
151.6021	DCA_se3_ag1_f_02 - phones	ER0	151.6521
151.6521	DCA_se3_ag1_f_02 - phones	M	151.7521
151.6521	DCA_se3_ag1_f_02 - words	my	151.8721
151.7521	DCA_se3_ag1_f_02 - phones	AY1	151.8721
151.8721	DCA_se3_ag1_f_02 - phones	M	152.0021
151.8721	DCA_se3_ag1_f_02 - words	mother	152.2421
152.0021	DCA_se3_ag1_f_02 - phones	AH1	152.0921
152.0921	DCA_se3_ag1_f_02 - phones	DH	152.1521
152.1521	DCA_se3_ag1_f_02 - phones	ER0	152.2421
152.2421	DCA_se3_ag1_f_02 - phones	S	152.3921
152.2421	DCA_se3_ag1_f_02 - words	sitting	152.5721
152.3921	DCA_se3_ag1_f_02 - phones	IH1	152.4421
152.4421	DCA_se3_ag1_f_02 - phones	T	152.5021
152.5021	DCA_se3_ag1_f_02 - phones	IH0	152.5421
152.5421	DCA_se3_ag1_f_02 - phones	NG	152.5721
152.5721	DCA_se3_ag1_f_02 - phones	IH1	152.6221
152.5721	DCA_se3_ag1_f_02 - words	in	152.6921
152.6221	DCA_se3_ag1_f_02 - phones	N	152.6921
152.6921	DCA_se3_ag1_f_02 - phones	DH	152.7321
152.6921	DCA_se3_ag1_f_02 - words	the	152.8021
152.7321	DCA_se3_ag1_f_02 - phones	AH0	152.8021
152.8021	DCA_se3_ag1_f_02 - phones	K	152.9021
152.8021	DCA_se3_ag1_f_02 - words	car	153.2021
152.9021	DCA_se3_ag1_f_02 - phones	AA1	153.0421
153.0421	DCA_se3_ag1_f_02 - phones	R	153.2021
153.6101	DCA_se3_ag1_f_02 - phones	M	153.7001
153.6101	DCA_se3_ag1_f_02 - words	my	153.7801
153.7001	DCA_se3_ag1_f_02 - phones	AY1	153.7801
153.7801	DCA_se3_ag1_f_02 - phones	M	153.9301
153.7801	DCA_se3_ag1_f_02 - words	mother	154.1501
153.9301	DCA_se3_ag1_f_02 - phones	AH1	154.0101
154.0101	DCA_se3_ag1_f_02 - phones	DH	154.0901
154.0901	DCA_se3_ag1_f_02 - phones	ER0	154.1501
154.1501	DCA_se3_ag1_f_02 - phones	S	154.4101
154.1501	DCA_se3_ag1_f_02 - words	sock	154.6301
154.4101	DCA_se3_ag1_f_02 - phones	AA1	154.5201
154.5201	DCA_se3_ag1_f_02 - phones	K	154.6301
154.6301	DCA_se3_ag1_f_02 - phones	Y	154.6701
154.6301	DCA_se3_ag1_f_02 - words	your	154.7701
154.6701	DCA_se3_ag1_f_02 - phones	UH1	154.7301
154.7301	DCA_se3_ag1_f_02 - phones	R	154.7701
154.7701	DCA_se3_ag1_f_02 - phones	M	154.8701
154.7701	DCA_se3_ag1_f_02 - words	mother	155.1101
154.8701	DCA_se3_ag1_f_02 - phones	AH1	154.9701
154.9701	DCA_se3_ag1_f_02 - phones	DH	155.0701
155.0701	DCA_se3_ag1_f_02 - phones	ER0	155.1101
155.1101	DCA_se3_ag1_f_02 - phones	IH1	155.1401
155.1101	DCA_se3_ag1_f_02 - words	in	155.2301
155.1401	DCA_se3_ag1_f_02 - phones	N	155.2301
155.2301	DCA_se3_ag1_f_02 - phones	DH	155.2601
155.2301	DCA_se3_ag1_f_02 - words	the	155.3101
155.2601	DCA_se3_ag1_f_02 - phones	IY0	155.3101
155.3101	DCA_se3_ag1_f_02 - phones	sp	155.7819
155.7819	DCA_se3_ag1_f_02 - phones	N	155.8319
155.7819	DCA_se3_ag1_f_02 - words	nose	156.1319
155.8319	DCA_se3_ag1_f_02 - phones	OW1	156.0019
156.0019	DCA_se3_ag1_f_02 - phones	Z	156.1319
156.3600	DCA_se3_ag1_f_02 - phones	sil	156.4100
156.4100	DCA_se3_ag1_f_02 - phones	AA1	156.5600
156.4100	DCA_se3_ag1_f_02 - words	are	156.6400
156.5600	DCA_se3_ag1_f_02 - phones	R	156.6400
156.6400	DCA_se3_ag1_f_02 - phones	Y	156.6900
156.6400	DCA_se3_ag1_f_02 - words	you	156.7400
156.6900	DCA_se3_ag1_f_02 - phones	UW1	156.7400
156.7400	DCA_se3_ag1_f_02 - phones	R	156.8200
156.7400	DCA_se3_ag1_f_02 - words	ready	157.2200
156.8200	DCA_se3_ag1_f_02 - phones	EH1	157.0000
157.0000	DCA_se3_ag1_f_02 - phones	D	157.0500
157.0500	DCA_se3_ag1_f_02 - phones	IY0	157.2200
157.9734	DCA_se3_ag1_f_02 - phones	sil	158.0034
158.0034	DCA_se3_ag1_f_02 - phones	AE1	158.1034
158.0034	DCA_se3_ag1_f_02 - words	and	158.3034
158.1034	DCA_se3_ag1_f_02 - phones	N	158.2534
158.2534	DCA_se3_ag1_f_02 - phones	D	158.3034
158.3034	DCA_se3_ag1_f_02 - phones	W	158.3534
158.3034	DCA_se3_ag1_f_02 - words	we	158.4434
158.3534	DCA_se3_ag1_f_02 - phones	IY1	158.4434
158.4434	DCA_se3_ag1_f_02 - phones	S	158.4734
158.4434	DCA_se3_ag1_f_02 - words	sposta	158.6934
158.4734	DCA_se3_ag1_f_02 - phones	P	158.5534
158.5534	DCA_se3_ag1_f_02 - phones	OW1	158.5934
158.5934	DCA_se3_ag1_f_02 - phones	S	158.6234
158.6234	DCA_se3_ag1_f_02 - phones	T	158.6534
158.6534	DCA_se3_ag1_f_02 - phones	AH0	158.6934
158.6934	DCA_se3_ag1_f_02 - phones	S	158.8034
158.6934	DCA_se3_ag1_f_02 - words	say	158.8834
158.8034	DCA_se3_ag1_f_02 - phones	EY1	158.8834
158.8834	DCA_se3_ag1_f_02 - phones	Y	158.9734
158.8834	DCA_se3_ag1_f_02 - words	yes	159.2234
158.9734	DCA_se3_ag1_f_02 - phones	EH1	159.0634
159.0634	DCA_se3_ag1_f_02 - phones	S	159.2234
159.2234	DCA_se3_ag1_f_02 - phones	ER0	159.2534
159.2234	DCA_se3_ag1_f_02 - words	or	159.2534
159.2534	DCA_se3_ag1_f_02 - phones	N	159.4034
159.2534	DCA_se3_ag1_f_02 - words	no	159.5834
159.4034	DCA_se3_ag1_f_02 - phones	OW1	159.5834
159.5834	DCA_se3_ag1_f_02 - phones	sp	159.6634
159.7581	DCA_int_01 - phones	sil	159.8281
159.8281	DCA_int_01 - phones	M	159.9181
159.8281	DCA_int_01 - words	mm-hm	160.1581
159.9181	DCA_int_01 - phones	HH	160.1281
160.0705	DCA_se3_ag1_f_02 - phones	S	160.2305
160.0705	DCA_se3_ag1_f_02 - words	somebody	160.4905
160.1281	DCA_int_01 - phones	M	160.1581
160.2305	DCA_se3_ag1_f_02 - phones	AH1	160.2705
160.2705	DCA_se3_ag1_f_02 - phones	M	160.3405
160.3405	DCA_se3_ag1_f_02 - phones	B	160.3805
160.3805	DCA_se3_ag1_f_02 - phones	AA2	160.4105
160.4105	DCA_se3_ag1_f_02 - phones	D	160.4405
160.4405	DCA_se3_ag1_f_02 - phones	IY0	160.4905
160.4905	DCA_se3_ag1_f_02 - phones	S	160.6205
160.4905	DCA_se3_ag1_f_02 - words	say	160.7005
160.6205	DCA_se3_ag1_f_02 - phones	EY1	160.7005
160.7005	DCA_se3_ag1_f_02 - phones	N	160.9105
160.7005	DCA_se3_ag1_f_02 - words	no	161.3005
160.9105	DCA_se3_ag1_f_02 - phones	OW1	161.3005
162.1362	DCA_se3_ag1_f_02 - phones	AH0	162.2162
162.1362	DCA_se3_ag1_f_02 - words	and	162.3262
162.2162	DCA_se3_ag1_f_02 - phones	N	162.2562
162.2562	DCA_se3_ag1_f_02 - phones	D	162.3262
162.3262	DCA_se3_ag1_f_02 - phones	DH	162.3862
162.3262	DCA_se3_ag1_f_02 - words	then	162.6462
162.3862	DCA_se3_ag1_f_02 - phones	EH1	162.5562
162.5562	DCA_se3_ag1_f_02 - phones	N	162.6462
162.6462	DCA_se3_ag1_f_02 - phones	W	162.6762
162.6462	DCA_se3_ag1_f_02 - words	when	162.7962
162.6762	DCA_se3_ag1_f_02 - phones	EH1	162.7362
162.7362	DCA_se3_ag1_f_02 - phones	N	162.7962
162.7962	DCA_se3_ag1_f_02 - phones	DH	162.8462
162.7962	DCA_se3_ag1_f_02 - words	they	162.9762
162.8462	DCA_se3_ag1_f_02 - phones	EY1	162.9762
162.9762	DCA_se3_ag1_f_02 - phones	HH	163.0962
162.9762	DCA_se3_ag1_f_02 - words	hiding	163.4162
163.0962	DCA_se3_ag1_f_02 - phones	AY1	163.3262
163.3262	DCA_se3_ag1_f_02 - phones	D	163.3562
163.3562	DCA_se3_ag1_f_02 - phones	IH0	163.3862
163.3862	DCA_se3_ag1_f_02 - phones	NG	163.4162
163.4162	DCA_se3_ag1_f_02 - phones	sp	163.4562
163.4562	DCA_se3_ag1_f_02 - phones	DH	163.5062
163.4562	DCA_se3_ag1_f_02 - words	then	163.5862
163.5062	DCA_se3_ag1_f_02 - phones	EH1	163.5362
163.5362	DCA_se3_ag1_f_02 - phones	N	163.5862
163.5862	DCA_se3_ag1_f_02 - phones	SH	163.6962
163.5862	DCA_se3_ag1_f_02 - words	she	163.7562
163.6962	DCA_se3_ag1_f_02 - phones	IY1	163.7562
163.7562	DCA_se3_ag1_f_02 - phones	S	163.8862
163.7562	DCA_se3_ag1_f_02 - words	say	163.9862
163.8862	DCA_se3_ag1_f_02 - phones	EY1	163.9862
163.9862	DCA_se3_ag1_f_02 - phones	IH0	164.0162
163.9862	DCA_se3_ag1_f_02 - words	it	164.0562
164.0162	DCA_se3_ag1_f_02 - phones	T	164.0562
164.0562	DCA_se3_ag1_f_02 - phones	AH0	164.1362
164.0562	DCA_se3_ag1_f_02 - words	again	164.5062
164.1362	DCA_se3_ag1_f_02 - phones	G	164.2562
164.2562	DCA_se3_ag1_f_02 - phones	EH1	164.3562
164.3562	DCA_se3_ag1_f_02 - phones	N	164.5062
164.6495	DCA_se3_ag1_f_02 - phones	SH	164.7895
164.6495	DCA_se3_ag1_f_02 - words	she	164.8495
164.7895	DCA_se3_ag1_f_02 - phones	IY1	164.8495
164.8495	DCA_se3_ag1_f_02 - phones	S	164.9295
164.8495	DCA_se3_ag1_f_02 - words	said	164.9995
164.9295	DCA_se3_ag1_f_02 - phones	EH1	164.9695
164.9695	DCA_se3_ag1_f_02 - phones	D	164.9995
164.9995	DCA_se3_ag1_f_02 - phones	sp	165.0595
165.0595	DCA_se3_ag1_f_02 - words	i	165.4095
165.0595	DCA_se3_ag1_f_02 - phones	AY1	165.4095
165.4095	DCA_se3_ag1_f_02 - phones	sp	165.4395
165.4395	DCA_se3_ag1_f_02 - phones	S	165.6195
165.4395	DCA_se3_ag1_f_02 - words	spy	165.9895
165.6195	DCA_se3_ag1_f_02 - phones	P	165.7195
165.7195	DCA_se3_ag1_f_02 - phones	AY1	165.9895
166.2477	DCA_se3_ag1_f_02 - phones	sil	166.2777
166.2777	DCA_se3_ag1_f_02 - phones	S	166.3877
166.2777	DCA_se3_ag1_f_02 - words	stick	166.5977
166.3877	DCA_se3_ag1_f_02 - phones	T	166.4477
166.4477	DCA_se3_ag1_f_02 - phones	IH1	166.5277
166.5277	DCA_se3_ag1_f_02 - phones	K	166.5977
166.5977	DCA_se3_ag1_f_02 - phones	AH0	166.6577
166.5977	DCA_se3_ag1_f_02 - words	'em	166.7277
166.6577	DCA_se3_ag1_f_02 - phones	M	166.7277
166.7277	DCA_se3_ag1_f_02 - phones	IH0	166.7877
166.7277	DCA_se3_ag1_f_02 - words	in	166.8177
166.7877	DCA_se3_ag1_f_02 - phones	N	166.8177
166.8177	DCA_se3_ag1_f_02 - phones	DH	166.8477
166.8177	DCA_se3_ag1_f_02 - words	the	166.9777
166.8477	DCA_se3_ag1_f_02 - phones	AH0	166.9777
166.9777	DCA_se3_ag1_f_02 - phones	AY1	167.2277
166.9777	DCA_se3_ag1_f_02 - words	eye	167.2277
167.2277	DCA_se3_ag1_f_02 - phones	sp	167.2577
167.2577	DCA_se3_ag1_f_02 - phones	HH	167.2877
167.2577	DCA_se3_ag1_f_02 - words	whoever	167.6877
167.2877	DCA_se3_ag1_f_02 - phones	UW0	167.4877
167.4877	DCA_se3_ag1_f_02 - phones	EH1	167.5777
167.5777	DCA_se3_ag1_f_02 - phones	V	167.6277
167.6277	DCA_se3_ag1_f_02 - phones	ER0	167.6877
167.6877	DCA_se3_ag1_f_02 - phones	S	167.7777
167.6877	DCA_se3_ag1_f_02 - words	stoled	168.0577
167.7777	DCA_se3_ag1_f_02 - phones	T	167.8577
167.8577	DCA_se3_ag1_f_02 - phones	OW1	167.9377
167.9377	DCA_se3_ag1_f_02 - phones	L	167.9977
167.9977	DCA_se3_ag1_f_02 - phones	D	168.0577
168.0577	DCA_se3_ag1_f_02 - phones	Y	168.0877
168.0577	DCA_se3_ag1_f_02 - words	your	168.2177
168.0877	DCA_se3_ag1_f_02 - phones	UH1	168.1277
168.1277	DCA_se3_ag1_f_02 - phones	R	168.2177
168.2177	DCA_se3_ag1_f_02 - phones	sp	168.2477
168.2477	DCA_se3_ag1_f_02 - phones	AE1	168.3977
168.2477	DCA_se3_ag1_f_02 - words	apple	168.5977
168.3977	DCA_se3_ag1_f_02 - phones	P	168.4977
168.4977	DCA_se3_ag1_f_02 - phones	AH0	168.5377
168.5377	DCA_se3_ag1_f_02 - phones	L	168.5977
168.5977	DCA_se3_ag1_f_02 - phones	P	168.7077
168.5977	DCA_se3_ag1_f_02 - words	pie	168.8777
168.7077	DCA_se3_ag1_f_02 - phones	AY1	168.8777
168.8777	DCA_se3_ag1_f_02 - phones	Y	168.9077
168.8777	DCA_se3_ag1_f_02 - words	you	168.9777
168.9077	DCA_se3_ag1_f_02 - phones	UW1	168.9777
168.9777	DCA_se3_ag1_f_02 - phones	R	169.0577
168.9777	DCA_se3_ag1_f_02 - words	ready	169.4177
169.0577	DCA_se3_ag1_f_02 - phones	EH1	169.2277
169.2277	DCA_se3_ag1_f_02 - phones	D	169.2977
169.2977	DCA_se3_ag1_f_02 - phones	IY0	169.4177
169.7403	DCA_se3_ag1_f_02 - phones	DH	169.8303
169.7403	DCA_se3_ag1_f_02 - words	then	169.8903
169.8303	DCA_se3_ag1_f_02 - phones	EH1	169.8603
169.8603	DCA_se3_ag1_f_02 - phones	N	169.8903
169.8903	DCA_se3_ag1_f_02 - phones	DH	169.9303
169.8903	DCA_se3_ag1_f_02 - words	they	169.9903
169.9303	DCA_se3_ag1_f_02 - phones	EY1	169.9903
169.9903	DCA_se3_ag1_f_02 - phones	S	170.1203
169.9903	DCA_se3_ag1_f_02 - words	say	170.2203
170.1203	DCA_se3_ag1_f_02 - phones	EY1	170.2203
170.2203	DCA_se3_ag1_f_02 - phones	Y	170.4203
170.2203	DCA_se3_ag1_f_02 - words	yeah	170.5503
170.4203	DCA_se3_ag1_f_02 - phones	AE1	170.5503
170.5503	DCA_se3_ag1_f_02 - phones	sp	170.5903
171.1065	DCA_se3_ag1_f_02 - phones	AH0	171.1865
171.1065	DCA_se3_ag1_f_02 - words	and	171.2465
171.1865	DCA_se3_ag1_f_02 - phones	N	171.2165
171.2165	DCA_se3_ag1_f_02 - phones	D	171.2465
171.2465	DCA_se3_ag1_f_02 - phones	DH	171.3065
171.2465	DCA_se3_ag1_f_02 - words	then	171.3965
171.3065	DCA_se3_ag1_f_02 - phones	EH1	171.3465
171.3465	DCA_se3_ag1_f_02 - phones	N	171.3965
171.3965	DCA_se3_ag1_f_02 - phones	SH	171.5265
171.3965	DCA_se3_ag1_f_02 - words	she	171.6265
171.5265	DCA_se3_ag1_f_02 - phones	IY1	171.6265
171.6265	DCA_se3_ag1_f_02 - phones	G	171.7065
171.6265	DCA_se3_ag1_f_02 - words	go	171.8665
171.7065	DCA_se3_ag1_f_02 - phones	OW1	171.8665
171.8665	DCA_se3_ag1_f_02 - phones	AH1	172.1365
171.8665	DCA_se3_ag1_f_02 - words	um	172.2665
172.1365	DCA_se3_ag1_f_02 - phones	M	172.2665
172.2665	DCA_se3_ag1_f_02 - phones	L	172.4165
172.2665	DCA_se3_ag1_f_02 - words	look	172.6365
172.4165	DCA_se3_ag1_f_02 - phones	UH1	172.4865
172.4865	DCA_se3_ag1_f_02 - phones	K	172.6365
172.6365	DCA_se3_ag1_f_02 - phones	AW1	172.7965
172.6365	DCA_se3_ag1_f_02 - words	out	172.9165
172.7965	DCA_se3_ag1_f_02 - phones	T	172.9165
173.0358	DCA_se3_ag1_f_02 - phones	sil	173.0658
173.0658	DCA_se3_ag1_f_02 - phones	G	173.1158
173.0658	DCA_se3_ag1_f_02 - words	go	173.2258
173.1158	DCA_se3_ag1_f_02 - phones	OW1	173.2258
173.2258	DCA_se3_ag1_f_02 - phones	L	173.3558
173.2258	DCA_se3_ag1_f_02 - words	look	173.4558
173.3558	DCA_se3_ag1_f_02 - phones	UH1	173.4258
173.4258	DCA_se3_ag1_f_02 - phones	K	173.4558
[truncated: 10,111 more rows]
