# Supplementary material for: Considering Performance in the Automated and Manual Coding of Sociolinguistic Variables: Lessons From Variable (ING)
Source: Front Artif Intell. 2021 Apr 29;4:648543. doi: 10.3389/frai.2021.648543 (PMC8117961; doi:10.3389/frai.2021.648543)
Supplement: Supplementary file 4 [file Data_Sheet_4.ZIP › CORAAL_Aligned_as_Tables/DCB_se1_ag2_m_02_3_txout.txt]

tmin	tier	text	tmax
0.3698	DCB_se1_ag3_m_01 - phones	sil	0.4398
0.4398	DCB_se1_ag3_m_01 - phones	AO2	0.7898
0.4398	DCB_se1_ag3_m_01 - words	alright	1.0398
0.7898	DCB_se1_ag3_m_01 - phones	L	0.8298
0.8298	DCB_se1_ag3_m_01 - phones	R	0.9198
0.9198	DCB_se1_ag3_m_01 - phones	AY1	1.0098
1.0098	DCB_se1_ag3_m_01 - phones	T	1.0398
1.0398	DCB_se1_ag3_m_01 - phones	sp	2.1082
2.1082	DCB_se1_ag3_m_01 - phones	G	2.1482
2.1082	DCB_se1_ag3_m_01 - words	go	2.1982
2.1482	DCB_se1_ag3_m_01 - phones	OW1	2.1982
2.1982	DCB_se1_ag3_m_01 - phones	sp	4.2885
4.2885	DCB_se1_ag3_m_01 - phones	OW2	4.4085
4.2885	DCB_se1_ag3_m_01 - words	okay	4.6785
4.4085	DCB_se1_ag3_m_01 - phones	K	4.5685
4.5685	DCB_se1_ag3_m_01 - phones	EY1	4.6785
4.6785	DCB_se1_ag3_m_01 - phones	sp	5.0538
5.0538	DCB_se1_ag3_m_01 - phones	N	5.1038
5.0538	DCB_se1_ag3_m_01 - words	now	5.1338
5.1038	DCB_se1_ag3_m_01 - phones	AW1	5.1338
5.1338	DCB_se1_ag3_m_01 - phones	AY1	5.1638
5.1338	DCB_se1_ag3_m_01 - words	i	5.1638
5.1638	DCB_se1_ag3_m_01 - phones	HH	5.1938
5.1638	DCB_se1_ag3_m_01 - words	have	5.2938
5.1938	DCB_se1_ag3_m_01 - phones	AE1	5.2538
5.2538	DCB_se1_ag3_m_01 - phones	V	5.2938
5.2938	DCB_se1_ag3_m_01 - words	a	5.3338
5.2938	DCB_se1_ag3_m_01 - phones	AH0	5.3338
5.3338	DCB_se1_ag3_m_01 - phones	K	5.4038
5.3338	DCB_se1_ag3_m_01 - words	couple	5.5738
5.4038	DCB_se1_ag3_m_01 - phones	AH1	5.4538
5.4538	DCB_se1_ag3_m_01 - phones	P	5.4838
5.4838	DCB_se1_ag3_m_01 - phones	AH0	5.5138
5.5138	DCB_se1_ag3_m_01 - phones	L	5.5738
5.5738	DCB_se1_ag3_m_01 - phones	K	5.6238
5.5738	DCB_se1_ag3_m_01 - words	questions	5.9138
5.6238	DCB_se1_ag3_m_01 - phones	W	5.6638
5.6638	DCB_se1_ag3_m_01 - phones	EH1	5.7238
5.7238	DCB_se1_ag3_m_01 - phones	S	5.7738
5.7738	DCB_se1_ag3_m_01 - phones	CH	5.8038
5.8038	DCB_se1_ag3_m_01 - phones	AH0	5.8338
5.8338	DCB_se1_ag3_m_01 - phones	N	5.8638
5.8638	DCB_se1_ag3_m_01 - phones	Z	5.9138
5.9138	DCB_se1_ag3_m_01 - phones	F	5.9738
5.9138	DCB_se1_ag3_m_01 - words	for	6.0238
5.9738	DCB_se1_ag3_m_01 - phones	ER0	6.0238
6.0238	DCB_se1_ag3_m_01 - phones	sp	6.0538
6.0538	DCB_se1_ag3_m_01 - phones	Y	6.0838
6.0538	DCB_se1_ag3_m_01 - words	you	6.1138
6.0838	DCB_se1_ag3_m_01 - phones	UW1	6.1138
6.1138	DCB_se1_ag3_m_01 - phones	sp	6.2238
6.7057	DCB_se1_ag3_m_01 - words	a	6.7457
6.7057	DCB_se1_ag3_m_01 - phones	AH0	6.7457
6.7457	DCB_se1_ag3_m_01 - phones	K	6.8157
6.7457	DCB_se1_ag3_m_01 - words	couple	6.9457
6.8157	DCB_se1_ag3_m_01 - phones	AH1	6.8557
6.8557	DCB_se1_ag3_m_01 - phones	P	6.8857
6.8857	DCB_se1_ag3_m_01 - phones	AH0	6.9157
6.9157	DCB_se1_ag3_m_01 - phones	L	6.9457
6.9457	DCB_se1_ag3_m_01 - phones	M	6.9857
6.9457	DCB_se1_ag3_m_01 - words	more	7.0657
6.9857	DCB_se1_ag3_m_01 - phones	AO1	7.0157
7.0157	DCB_se1_ag3_m_01 - phones	R	7.0657
7.0657	DCB_se1_ag3_m_01 - phones	K	7.1257
7.0657	DCB_se1_ag3_m_01 - words	questions	7.5457
7.1257	DCB_se1_ag3_m_01 - phones	W	7.1657
7.1657	DCB_se1_ag3_m_01 - phones	EH1	7.2457
7.2457	DCB_se1_ag3_m_01 - phones	S	7.3057
7.3057	DCB_se1_ag3_m_01 - phones	CH	7.3357
7.3357	DCB_se1_ag3_m_01 - phones	AH0	7.3757
7.3757	DCB_se1_ag3_m_01 - phones	N	7.4057
7.4057	DCB_se1_ag3_m_01 - phones	Z	7.5457
7.5457	DCB_se1_ag3_m_01 - phones	sp	7.6257
7.6257	DCB_se1_ag3_m_01 - phones	W	7.6957
7.6257	DCB_se1_ag3_m_01 - words	what	7.7657
7.6957	DCB_se1_ag3_m_01 - phones	AH1	7.7257
7.7257	DCB_se1_ag3_m_01 - phones	T	7.7657
7.7657	DCB_se1_ag3_m_01 - phones	AH0	7.8357
7.7657	DCB_se1_ag3_m_01 - words	about	8.1757
7.8357	DCB_se1_ag3_m_01 - phones	B	7.8957
7.8957	DCB_se1_ag3_m_01 - phones	AW1	8.0657
8.0657	DCB_se1_ag3_m_01 - phones	T	8.1757
8.1757	DCB_se1_ag3_m_01 - phones	sp	8.6769
8.6769	DCB_se1_ag3_m_01 - phones	G	8.8669
8.6769	DCB_se1_ag3_m_01 - words	go	9.0269
8.8669	DCB_se1_ag3_m_01 - phones	OW1	9.0269
9.0269	DCB_se1_ag3_m_01 - phones	G	9.0869
9.0269	DCB_se1_ag3_m_01 - words	go	9.2169
9.0869	DCB_se1_ag3_m_01 - phones	OW1	9.2169
9.2169	DCB_se1_ag3_m_01 - phones	M	9.2869
9.2169	DCB_se1_ag3_m_01 - words	music	9.6469
9.2869	DCB_se1_ag3_m_01 - phones	Y	9.3369
9.3369	DCB_se1_ag3_m_01 - phones	UW1	9.4769
9.4769	DCB_se1_ag3_m_01 - phones	Z	9.5369
9.5369	DCB_se1_ag3_m_01 - phones	IH0	9.5869
9.5869	DCB_se1_ag3_m_01 - phones	K	9.6469
9.6469	DCB_se1_ag3_m_01 - phones	HH	9.6769
9.6469	DCB_se1_ag3_m_01 - words	what	9.7769
9.6769	DCB_se1_ag3_m_01 - phones	W	9.7069
9.7069	DCB_se1_ag3_m_01 - phones	AH1	9.7469
9.7469	DCB_se1_ag3_m_01 - phones	T	9.7769
9.7769	DCB_se1_ag3_m_01 - words	s	9.8069
9.7769	DCB_se1_ag3_m_01 - phones	S	9.8069
9.8069	DCB_se1_ag3_m_01 - phones	S	9.8569
9.8069	DCB_se1_ag3_m_01 - words	so	9.9169
9.8569	DCB_se1_ag3_m_01 - phones	OW1	9.9169
9.9169	DCB_se1_ag3_m_01 - phones	S	9.9869
9.9169	DCB_se1_ag3_m_01 - words	special	10.2769
9.9869	DCB_se1_ag3_m_01 - phones	P	10.0469
10.0469	DCB_se1_ag3_m_01 - phones	EH1	10.0969
10.0969	DCB_se1_ag3_m_01 - phones	SH	10.1969
10.1969	DCB_se1_ag3_m_01 - phones	AH0	10.2469
10.2469	DCB_se1_ag3_m_01 - phones	L	10.2769
10.2769	DCB_se1_ag3_m_01 - phones	AH0	10.3269
10.2769	DCB_se1_ag3_m_01 - words	about	10.5069
10.3269	DCB_se1_ag3_m_01 - phones	B	10.3769
10.3769	DCB_se1_ag3_m_01 - phones	AW1	10.4469
10.4469	DCB_se1_ag3_m_01 - phones	T	10.5069
10.5069	DCB_se1_ag3_m_01 - phones	DH	10.5769
10.5069	DCB_se1_ag3_m_01 - words	that	10.6869
10.5769	DCB_se1_ag3_m_01 - phones	AE1	10.6169
10.6169	DCB_se1_ag3_m_01 - phones	T	10.6869
11.5801	DCB_se1_ag2_m_02 - words	uh	12.1201
11.5801	DCB_se1_ag2_m_02 - phones	AH1	12.1201
12.1201	DCB_se1_ag2_m_02 - phones	sp	12.2101
13.8991	DCB_se1_ag3_m_01 - phones	sil	13.9691
13.9203	DCB_se1_ag2_m_02 - words	i	13.9603
13.9203	DCB_se1_ag2_m_02 - phones	AY1	13.9603
13.9603	DCB_se1_ag2_m_02 - phones	TH	14.0003
13.9603	DCB_se1_ag2_m_02 - words	think	14.0903
13.9691	DCB_se1_ag3_m_01 - phones	AH0	14.0391
13.9691	DCB_se1_ag3_m_01 - words	and	14.0691
14.0003	DCB_se1_ag2_m_02 - phones	IH1	14.0303
14.0303	DCB_se1_ag2_m_02 - phones	NG	14.0603
14.0391	DCB_se1_ag3_m_01 - phones	N	14.0691
14.0603	DCB_se1_ag2_m_02 - phones	K	14.0903
14.0691	DCB_se1_ag3_m_01 - phones	HH	14.0991
14.0691	DCB_se1_ag3_m_01 - words	what	14.2391
14.0903	DCB_se1_ag2_m_02 - phones	sp	16.3996
14.0991	DCB_se1_ag3_m_01 - phones	W	14.1291
14.1291	DCB_se1_ag3_m_01 - phones	AH1	14.1791
14.1791	DCB_se1_ag3_m_01 - phones	T	14.2391
14.2391	DCB_se1_ag3_m_01 - phones	IH1	14.3091
14.2391	DCB_se1_ag3_m_01 - words	is	14.3991
14.3091	DCB_se1_ag3_m_01 - phones	Z	14.3991
14.3991	DCB_se1_ag3_m_01 - phones	IH1	14.4891
14.3991	DCB_se1_ag3_m_01 - words	it	14.5191
14.4891	DCB_se1_ag3_m_01 - phones	T	14.5191
14.5191	DCB_se1_ag3_m_01 - phones	sp	14.5591
14.5591	DCB_se1_ag3_m_01 - phones	JH	14.6291
14.5591	DCB_se1_ag3_m_01 - words	just	14.7191
14.6291	DCB_se1_ag3_m_01 - phones	IH0	14.6891
14.6891	DCB_se1_ag3_m_01 - phones	S	14.7191
14.7191	DCB_se1_ag3_m_01 - phones	T	14.7891
14.7191	DCB_se1_ag3_m_01 - words	tell	14.8691
14.7891	DCB_se1_ag3_m_01 - phones	EH1	14.8391
14.8391	DCB_se1_ag3_m_01 - phones	L	14.8691
14.8691	DCB_se1_ag3_m_01 - phones	M	14.8991
14.8691	DCB_se1_ag3_m_01 - words	me	14.9291
14.8991	DCB_se1_ag3_m_01 - phones	IY1	14.9291
14.9291	DCB_se1_ag3_m_01 - phones	W	15.0091
14.9291	DCB_se1_ag3_m_01 - words	what	15.0991
15.0091	DCB_se1_ag3_m_01 - phones	AH1	15.0591
15.0591	DCB_se1_ag3_m_01 - phones	T	15.0991
15.0991	DCB_se1_ag3_m_01 - phones	IH1	15.1391
15.0991	DCB_se1_ag3_m_01 - words	is	15.1691
15.1391	DCB_se1_ag3_m_01 - phones	Z	15.1691
15.1691	DCB_se1_ag3_m_01 - phones	W	15.2091
15.1691	DCB_se1_ag3_m_01 - words	what	15.2991
15.2091	DCB_se1_ag3_m_01 - phones	AH1	15.2591
15.2591	DCB_se1_ag3_m_01 - phones	T	15.2991
15.2991	DCB_se1_ag3_m_01 - phones	IH1	15.3491
15.2991	DCB_se1_ag3_m_01 - words	is	15.4391
15.3491	DCB_se1_ag3_m_01 - phones	Z	15.4391
15.4391	DCB_se1_ag3_m_01 - phones	IH0	15.4791
15.4391	DCB_se1_ag3_m_01 - words	it	15.5091
15.4791	DCB_se1_ag3_m_01 - phones	T	15.5091
15.5091	DCB_se1_ag3_m_01 - phones	L	15.5691
15.5091	DCB_se1_ag3_m_01 - words	like	15.6791
15.5691	DCB_se1_ag3_m_01 - phones	AY1	15.6491
15.6491	DCB_se1_ag3_m_01 - phones	K	15.6791
15.6791	DCB_se1_ag3_m_01 - phones	IH0	15.7091
15.6791	DCB_se1_ag3_m_01 - words	if	15.7391
15.7091	DCB_se1_ag3_m_01 - phones	F	15.7391
15.7391	DCB_se1_ag3_m_01 - phones	AY1	15.8091
15.7391	DCB_se1_ag3_m_01 - words	i'm	15.9091
15.8091	DCB_se1_ag3_m_01 - phones	M	15.9091
15.9091	DCB_se1_ag3_m_01 - phones	JH	15.9491
15.9091	DCB_se1_ag3_m_01 - words	just	16.0891
15.9491	DCB_se1_ag3_m_01 - phones	IH0	16.0491
16.0491	DCB_se1_ag3_m_01 - phones	S	16.0891
16.0891	DCB_se1_ag3_m_01 - phones	F	16.1691
16.0891	DCB_se1_ag3_m_01 - words	from	16.3891
16.1691	DCB_se1_ag3_m_01 - phones	R	16.2091
16.2091	DCB_se1_ag3_m_01 - phones	AH1	16.2791
16.2791	DCB_se1_ag3_m_01 - phones	M	16.3891
16.3891	DCB_se1_ag3_m_01 - phones	JH	16.4391
16.3891	DCB_se1_ag3_m_01 - words	just	16.5891
16.3996	DCB_se1_ag2_m_02 - phones	IH1	16.4896
16.3996	DCB_se1_ag2_m_02 - words	it	16.5196
16.4391	DCB_se1_ag3_m_01 - phones	IH0	16.5191
16.4896	DCB_se1_ag2_m_02 - phones	T	16.5196
16.5191	DCB_se1_ag3_m_01 - phones	S	16.5591
16.5196	DCB_se1_ag2_m_02 - words	s	16.5496
16.5196	DCB_se1_ag2_m_02 - phones	Z	16.5496
16.5496	DCB_se1_ag2_m_02 - phones	IH1	16.5796
16.5496	DCB_se1_ag2_m_02 - words	it	16.6196
16.5591	DCB_se1_ag3_m_01 - phones	T	16.5891
16.5796	DCB_se1_ag2_m_02 - phones	T	16.6196
16.5891	DCB_se1_ag3_m_01 - phones	S	16.6291
16.5891	DCB_se1_ag3_m_01 - words	somewhere	16.9591
16.6196	DCB_se1_ag2_m_02 - phones	EH1	16.8996
16.6196	DCB_se1_ag2_m_02 - words	s	16.9396
16.6291	DCB_se1_ag3_m_01 - phones	AH1	16.6891
16.6891	DCB_se1_ag3_m_01 - phones	M	16.7591
16.7591	DCB_se1_ag3_m_01 - phones	W	16.8091
16.8091	DCB_se1_ag3_m_01 - phones	EH2	16.8691
16.8691	DCB_se1_ag3_m_01 - phones	R	16.9591
16.8996	DCB_se1_ag2_m_02 - phones	S	16.9396
16.9396	DCB_se1_ag2_m_02 - phones	sp	16.9696
16.9696	DCB_se1_ag2_m_02 - words	uh	17.2796
16.9696	DCB_se1_ag2_m_02 - phones	AH1	17.2796
17.2796	DCB_se1_ag2_m_02 - phones	IH1	17.3496
17.2796	DCB_se1_ag2_m_02 - words	it	17.3996
17.3496	DCB_se1_ag2_m_02 - phones	T	17.3996
17.3996	DCB_se1_ag2_m_02 - phones	S	17.4696
17.3996	DCB_se1_ag2_m_02 - words	s	17.4696
17.4696	DCB_se1_ag2_m_02 - phones	sp	17.4996
17.4996	DCB_se1_ag2_m_02 - phones	IH0	17.5796
17.4996	DCB_se1_ag2_m_02 - words	it	17.6396
17.5796	DCB_se1_ag2_m_02 - phones	T	17.6396
17.6396	DCB_se1_ag2_m_02 - phones	S	17.6796
17.6396	DCB_se1_ag2_m_02 - words	s	17.6796
17.6796	DCB_se1_ag2_m_02 - phones	JH	17.7196
17.6796	DCB_se1_ag2_m_02 - words	just	17.8396
17.7196	DCB_se1_ag2_m_02 - phones	AH1	17.7696
17.7696	DCB_se1_ag2_m_02 - phones	S	17.8396
17.8396	DCB_se1_ag2_m_02 - phones	P	17.8896
17.8396	DCB_se1_ag2_m_02 - words	pretty	18.0496
17.8896	DCB_se1_ag2_m_02 - phones	R	17.9296
17.9296	DCB_se1_ag2_m_02 - phones	IH1	17.9596
17.9596	DCB_se1_ag2_m_02 - phones	T	17.9996
17.9996	DCB_se1_ag2_m_02 - phones	IY0	18.0496
18.0496	DCB_se1_ag2_m_02 - phones	sp	18.0896
18.0896	DCB_se1_ag2_m_02 - phones	M	18.1396
18.0896	DCB_se1_ag2_m_02 - words	much	18.3996
18.1396	DCB_se1_ag2_m_02 - phones	AH1	18.2596
18.2596	DCB_se1_ag2_m_02 - phones	CH	18.3996
18.7290	DCB_se1_ag2_m_02 - phones	sil	18.7690
18.7690	DCB_se1_ag2_m_02 - phones	B	18.8890
18.7690	DCB_se1_ag2_m_02 - words	bands	19.5490
18.8890	DCB_se1_ag2_m_02 - phones	AE1	19.2290
19.2290	DCB_se1_ag2_m_02 - phones	N	19.3290
19.3290	DCB_se1_ag2_m_02 - phones	D	19.3890
19.3890	DCB_se1_ag2_m_02 - phones	Z	19.5490
19.5490	DCB_se1_ag2_m_02 - phones	sp	19.6390
19.6390	DCB_se1_ag2_m_02 - words	uh	20.1590
19.6390	DCB_se1_ag2_m_02 - phones	AH1	20.1590
20.1590	DCB_se1_ag2_m_02 - phones	sp	20.3190
20.3190	DCB_se1_ag2_m_02 - phones	P	20.4390
20.3190	DCB_se1_ag2_m_02 - words	playing	20.9090
20.4390	DCB_se1_ag2_m_02 - phones	L	20.4890
20.4890	DCB_se1_ag2_m_02 - phones	EY1	20.7390
20.7390	DCB_se1_ag2_m_02 - phones	IH0	20.7690
20.7690	DCB_se1_ag2_m_02 - phones	NG	20.9090
21.6830	DCB_se1_ag2_m_02 - phones	sil	21.7430
21.7430	DCB_se1_ag2_m_02 - phones	AH1	22.0530
21.7430	DCB_se1_ag2_m_02 - words	um	22.2030
22.0530	DCB_se1_ag2_m_02 - phones	M	22.2030
22.2030	DCB_se1_ag2_m_02 - phones	S	22.3530
22.2030	DCB_se1_ag2_m_02 - words	songs	22.9430
22.3530	DCB_se1_ag2_m_02 - phones	AO1	22.6530
22.6530	DCB_se1_ag2_m_02 - phones	NG	22.7230
22.7230	DCB_se1_ag2_m_02 - phones	Z	22.9430
23.1222	DCB_se1_ag2_m_02 - phones	sil	23.2122
23.2122	DCB_se1_ag2_m_02 - phones	L	23.2822
23.2122	DCB_se1_ag2_m_02 - words	like	23.3922
23.2822	DCB_se1_ag2_m_02 - phones	AY1	23.3522
23.3522	DCB_se1_ag2_m_02 - phones	K	23.3922
23.3922	DCB_se1_ag2_m_02 - phones	HH	23.4422
23.3922	DCB_se1_ag2_m_02 - words	hit	23.5822
23.4422	DCB_se1_ag2_m_02 - phones	IH1	23.5322
23.5322	DCB_se1_ag2_m_02 - phones	T	23.5822
23.5822	DCB_se1_ag2_m_02 - phones	S	23.7222
23.5822	DCB_se1_ag2_m_02 - words	songs	24.1822
23.7222	DCB_se1_ag2_m_02 - phones	AO1	24.0022
24.0022	DCB_se1_ag2_m_02 - phones	NG	24.0522
24.0522	DCB_se1_ag2_m_02 - phones	Z	24.1822
24.1822	DCB_se1_ag2_m_02 - phones	B	24.2222
24.1822	DCB_se1_ag2_m_02 - words	but	24.2822
24.2222	DCB_se1_ag2_m_02 - phones	AH1	24.2522
24.2522	DCB_se1_ag2_m_02 - phones	T	24.2822
24.2822	DCB_se1_ag2_m_02 - phones	DH	24.3422
24.2822	DCB_se1_ag2_m_02 - words	they	24.4122
24.3422	DCB_se1_ag2_m_02 - phones	EY1	24.4122
24.4122	DCB_se1_ag2_m_02 - phones	M	24.4822
24.4122	DCB_se1_ag2_m_02 - words	make	24.6422
24.4822	DCB_se1_ag2_m_02 - phones	EY1	24.5622
24.5622	DCB_se1_ag2_m_02 - phones	K	24.6422
24.6422	DCB_se1_ag2_m_02 - phones	DH	24.6722
24.6422	DCB_se1_ag2_m_02 - words	their	24.7322
24.6722	DCB_se1_ag2_m_02 - phones	EH1	24.7022
24.7022	DCB_se1_ag2_m_02 - phones	R	24.7322
24.7322	DCB_se1_ag2_m_02 - phones	OW1	24.9922
24.7322	DCB_se1_ag2_m_02 - words	own	25.0422
24.9922	DCB_se1_ag2_m_02 - phones	N	25.0422
25.0422	DCB_se1_ag2_m_02 - phones	V	25.1022
25.0422	DCB_se1_ag2_m_02 - words	version	25.4322
25.1022	DCB_se1_ag2_m_02 - phones	ER1	25.2522
25.2522	DCB_se1_ag2_m_02 - phones	ZH	25.3222
25.3222	DCB_se1_ag2_m_02 - phones	AH0	25.3722
25.3722	DCB_se1_ag2_m_02 - phones	N	25.4322
25.4322	DCB_se1_ag2_m_02 - phones	AH1	25.5422
25.4322	DCB_se1_ag2_m_02 - words	of	25.6222
25.5422	DCB_se1_ag2_m_02 - phones	V	25.6222
25.6222	DCB_se1_ag2_m_02 - phones	IH0	25.6522
25.6222	DCB_se1_ag2_m_02 - words	it	25.6822
25.6522	DCB_se1_ag2_m_02 - phones	T	25.6822
25.6822	DCB_se1_ag2_m_02 - phones	sp	25.7622
26.1751	DCB_se1_ag2_m_02 - phones	AO1	26.5651
26.1751	DCB_se1_ag2_m_02 - words	or	26.6851
26.5651	DCB_se1_ag2_m_02 - phones	R	26.6851
26.8406	DCB_se1_ag2_m_02 - phones	sil	26.8806
26.8806	DCB_se1_ag2_m_02 - phones	DH	26.9506
26.8806	DCB_se1_ag2_m_02 - words	they	27.0206
26.9506	DCB_se1_ag2_m_02 - phones	EY1	27.0206
27.0206	DCB_se1_ag2_m_02 - phones	M	27.1006
27.0206	DCB_se1_ag2_m_02 - words	might	27.2206
27.1006	DCB_se1_ag2_m_02 - phones	AY1	27.1906
27.1906	DCB_se1_ag2_m_02 - phones	T	27.2206
27.2206	DCB_se1_ag2_m_02 - phones	HH	27.3206
27.2206	DCB_se1_ag2_m_02 - words	have	27.6006
27.3206	DCB_se1_ag2_m_02 - phones	AE1	27.5506
27.5506	DCB_se1_ag2_m_02 - phones	V	27.6006
27.6006	DCB_se1_ag2_m_02 - phones	sp	27.7806
27.7806	DCB_se1_ag2_m_02 - phones	DH	27.8506
27.7806	DCB_se1_ag2_m_02 - words	their	28.0906
27.8506	DCB_se1_ag2_m_02 - phones	EH1	27.9006
27.9006	DCB_se1_ag2_m_02 - phones	R	28.0906
28.0906	DCB_se1_ag2_m_02 - phones	OW1	28.2406
28.0906	DCB_se1_ag2_m_02 - words	own	28.3106
28.2406	DCB_se1_ag2_m_02 - phones	N	28.3106
28.3106	DCB_se1_ag2_m_02 - phones	S	28.4406
28.3106	DCB_se1_ag2_m_02 - words	song	28.7706
28.4406	DCB_se1_ag2_m_02 - phones	AO1	28.7006
28.7006	DCB_se1_ag2_m_02 - phones	NG	28.7706
28.7706	DCB_se1_ag2_m_02 - phones	sp	28.8106
28.8106	DCB_se1_ag2_m_02 - phones	DH	28.8506
28.8106	DCB_se1_ag2_m_02 - words	that	29.0306
28.8506	DCB_se1_ag2_m_02 - phones	AE1	28.9606
28.9606	DCB_se1_ag2_m_02 - phones	T	29.0306
29.0306	DCB_se1_ag2_m_02 - phones	sp	29.0806
29.0806	DCB_se1_ag2_m_02 - phones	DH	29.1606
29.0806	DCB_se1_ag2_m_02 - words	they	29.2206
29.1606	DCB_se1_ag2_m_02 - phones	EY1	29.2206
29.2206	DCB_se1_ag2_m_02 - phones	K	29.3506
29.2206	DCB_se1_ag2_m_02 - words	created	29.6306
29.3506	DCB_se1_ag2_m_02 - phones	R	29.4006
29.4006	DCB_se1_ag2_m_02 - phones	IY0	29.4606
29.4606	DCB_se1_ag2_m_02 - phones	EY1	29.4906
29.4906	DCB_se1_ag2_m_02 - phones	T	29.5706
29.5706	DCB_se1_ag2_m_02 - phones	AH0	29.6006
29.6006	DCB_se1_ag2_m_02 - phones	D	29.6306
29.6306	DCB_se1_ag2_m_02 - phones	DH	29.6706
29.6306	DCB_se1_ag2_m_02 - words	theirself	30.2906
29.6706	DCB_se1_ag2_m_02 - phones	EH2	29.7006
29.7006	DCB_se1_ag2_m_02 - phones	R	29.8506
29.8506	DCB_se1_ag2_m_02 - phones	S	29.9706
29.9706	DCB_se1_ag2_m_02 - phones	EH1	30.1206
30.1206	DCB_se1_ag2_m_02 - phones	L	30.2006
30.2006	DCB_se1_ag2_m_02 - phones	F	30.2906
30.2906	DCB_se1_ag2_m_02 - phones	sp	32.1814
32.1814	DCB_se1_ag2_m_02 - phones	AH0	32.4214
32.1814	DCB_se1_ag2_m_02 - words	and	32.4914
32.4214	DCB_se1_ag2_m_02 - phones	N	32.4514
32.4514	DCB_se1_ag2_m_02 - phones	D	32.4914
32.4914	DCB_se1_ag2_m_02 - phones	AH1	32.7714
32.4914	DCB_se1_ag2_m_02 - words	um	32.9114
32.7714	DCB_se1_ag2_m_02 - phones	M	32.9114
32.9114	DCB_se1_ag2_m_02 - phones	sp	38.8564
33.5414	DCB_se1_ag3_m_01 - phones	sil	33.6014
33.6014	DCB_se1_ag3_m_01 - phones	OW2	33.7714
33.6014	DCB_se1_ag3_m_01 - words	okay	34.0614
33.7714	DCB_se1_ag3_m_01 - phones	K	33.8914
33.8914	DCB_se1_ag3_m_01 - phones	EY1	34.0614
34.0614	DCB_se1_ag3_m_01 - phones	sp	36.5799
36.5799	DCB_se1_ag3_m_01 - phones	OW2	36.6999
36.5799	DCB_se1_ag3_m_01 - words	okay	36.8999
36.6999	DCB_se1_ag3_m_01 - phones	K	36.7899
36.7899	DCB_se1_ag3_m_01 - phones	EY1	36.8999
36.8999	DCB_se1_ag3_m_01 - phones	G	36.9599
36.8999	DCB_se1_ag3_m_01 - words	go	37.0099
36.9599	DCB_se1_ag3_m_01 - phones	OW1	37.0099
37.0099	DCB_se1_ag3_m_01 - phones	AH0	37.0399
37.0099	DCB_se1_ag3_m_01 - words	ahead	37.2599
37.0399	DCB_se1_ag3_m_01 - phones	HH	37.0699
37.0699	DCB_se1_ag3_m_01 - phones	EH1	37.1999
37.1999	DCB_se1_ag3_m_01 - phones	D	37.2599
37.2599	DCB_se1_ag3_m_01 - phones	sp	37.2899
37.4056	DCB_se1_ag3_m_01 - phones	AH0	37.4656
37.4056	DCB_se1_ag3_m_01 - words	i'm	37.5256
37.4656	DCB_se1_ag3_m_01 - phones	M	37.5256
37.5256	DCB_se1_ag3_m_01 - phones	S	37.6056
37.5256	DCB_se1_ag3_m_01 - words	sorry	37.7456
37.6056	DCB_se1_ag3_m_01 - phones	AA1	37.6856
37.6856	DCB_se1_ag3_m_01 - phones	R	37.7156
37.7156	DCB_se1_ag3_m_01 - phones	IY0	37.7456
37.7456	DCB_se1_ag3_m_01 - phones	sp	40.9801
38.8564	DCB_se1_ag2_m_02 - phones	AH1	39.1664
38.8564	DCB_se1_ag2_m_02 - words	um	39.3164
39.1664	DCB_se1_ag2_m_02 - phones	M	39.3164
39.3164	DCB_se1_ag2_m_02 - phones	sp	40.3097
40.3097	DCB_se1_ag2_m_02 - phones	W	40.3397
40.3097	DCB_se1_ag2_m_02 - words	what	40.3997
40.3397	DCB_se1_ag2_m_02 - phones	AH1	40.3697
40.3697	DCB_se1_ag2_m_02 - phones	T	40.3997
40.3997	DCB_se1_ag2_m_02 - phones	W	40.4297
40.3997	DCB_se1_ag2_m_02 - words	was	40.5197
40.4297	DCB_se1_ag2_m_02 - phones	AH0	40.4697
40.4697	DCB_se1_ag2_m_02 - phones	Z	40.5197
40.5197	DCB_se1_ag2_m_02 - phones	DH	40.5597
40.5197	DCB_se1_ag2_m_02 - words	the	40.5897
40.5597	DCB_se1_ag2_m_02 - phones	AH0	40.5897
40.5897	DCB_se1_ag2_m_02 - phones	sp	40.6297
40.6297	DCB_se1_ag2_m_02 - phones	K	40.6697
40.6297	DCB_se1_ag2_m_02 - words	question	40.9497
40.6697	DCB_se1_ag2_m_02 - phones	W	40.6997
40.6997	DCB_se1_ag2_m_02 - phones	EH1	40.7697
40.7697	DCB_se1_ag2_m_02 - phones	SH	40.8397
40.8397	DCB_se1_ag2_m_02 - phones	AH0	40.8897
40.8897	DCB_se1_ag2_m_02 - phones	N	40.9497
40.9497	DCB_se1_ag2_m_02 - phones	AH0	40.9997
40.9497	DCB_se1_ag2_m_02 - words	again	41.1397
40.9801	DCB_se1_ag3_m_01 - words	g-	41.0801
40.9801	DCB_se1_ag3_m_01 - phones	G	41.0801
40.9997	DCB_se1_ag2_m_02 - phones	G	41.0797
41.0797	DCB_se1_ag2_m_02 - phones	EH1	41.1097
41.0801	DCB_se1_ag3_m_01 - phones	AH1	41.2401
41.0801	DCB_se1_ag3_m_01 - words	um	41.3201
41.1097	DCB_se1_ag2_m_02 - phones	N	41.1397
41.1397	DCB_se1_ag2_m_02 - phones	sp	42.1569
41.2401	DCB_se1_ag3_m_01 - phones	M	41.3201
41.3201	DCB_se1_ag3_m_01 - phones	G	41.3601
41.3201	DCB_se1_ag3_m_01 - words	go	41.4901
41.3601	DCB_se1_ag3_m_01 - phones	OW1	41.4901
41.4901	DCB_se1_ag3_m_01 - phones	G	41.5201
41.4901	DCB_se1_ag3_m_01 - words	go	41.6201
41.5201	DCB_se1_ag3_m_01 - phones	OW1	41.6201
41.6201	DCB_se1_ag3_m_01 - phones	M	41.6701
41.6201	DCB_se1_ag3_m_01 - words	music	41.9401
41.6701	DCB_se1_ag3_m_01 - phones	Y	41.7401
41.7401	DCB_se1_ag3_m_01 - phones	UW1	41.8201
41.8201	DCB_se1_ag3_m_01 - phones	Z	41.8701
41.8701	DCB_se1_ag3_m_01 - phones	IH0	41.9101
41.9101	DCB_se1_ag3_m_01 - phones	K	41.9401
41.9401	DCB_se1_ag3_m_01 - phones	sp	41.9701
42.1569	DCB_se1_ag2_m_02 - phones	OW1	42.2369
42.1569	DCB_se1_ag2_m_02 - words	oh	42.2369
42.2369	DCB_se1_ag2_m_02 - phones	Y	42.2869
42.2369	DCB_se1_ag2_m_02 - words	yeah	42.3169
42.2869	DCB_se1_ag2_m_02 - phones	AE1	42.3169
42.3169	DCB_se1_ag2_m_02 - phones	Y	42.3469
42.3169	DCB_se1_ag2_m_02 - words	yeah	42.3769
42.3469	DCB_se1_ag2_m_02 - phones	AE1	42.3769
42.3769	DCB_se1_ag2_m_02 - phones	Y	42.5269
42.3769	DCB_se1_ag2_m_02 - words	yeah	42.5569
42.5269	DCB_se1_ag2_m_02 - phones	AE1	42.5569
42.5569	DCB_se1_ag2_m_02 - phones	G	42.6869
42.5569	DCB_se1_ag2_m_02 - words	go	42.8069
42.6869	DCB_se1_ag2_m_02 - phones	OW1	42.8069
42.8069	DCB_se1_ag2_m_02 - phones	G	42.8469
42.8069	DCB_se1_ag2_m_02 - words	go	42.9869
42.8469	DCB_se1_ag2_m_02 - phones	OW1	42.9869
42.9869	DCB_se1_ag2_m_02 - phones	M	43.0269
42.9869	DCB_se1_ag2_m_02 - words	music	43.4069
43.0269	DCB_se1_ag2_m_02 - phones	Y	43.0869
43.0869	DCB_se1_ag2_m_02 - phones	UW1	43.1869
43.1869	DCB_se1_ag2_m_02 - phones	Z	43.2569
43.2569	DCB_se1_ag2_m_02 - phones	IH0	43.3169
43.3169	DCB_se1_ag2_m_02 - phones	K	43.4069
43.4069	DCB_se1_ag2_m_02 - phones	AH1	43.6669
43.4069	DCB_se1_ag2_m_02 - words	um	43.8769
43.6669	DCB_se1_ag2_m_02 - phones	M	43.8769
43.8769	DCB_se1_ag2_m_02 - phones	sp	44.5041
44.5041	DCB_se1_ag2_m_02 - phones	IH1	44.5841
44.5041	DCB_se1_ag2_m_02 - words	it	44.6241
44.5841	DCB_se1_ag2_m_02 - phones	T	44.6241
44.6241	DCB_se1_ag2_m_02 - phones	Z	44.6641
44.6241	DCB_se1_ag2_m_02 - words	s	44.6641
44.6641	DCB_se1_ag2_m_02 - phones	JH	44.6941
44.6641	DCB_se1_ag2_m_02 - words	just	44.9241
44.6941	DCB_se1_ag2_m_02 - phones	IH0	44.7941
44.7941	DCB_se1_ag2_m_02 - phones	S	44.9241
44.9241	DCB_se1_ag2_m_02 - phones	B	44.9641
44.9241	DCB_se1_ag2_m_02 - words	b	45.0041
44.9641	DCB_se1_ag2_m_02 - phones	IY1	45.0041
45.0041	DCB_se1_ag2_m_02 - phones	sp	45.3241
45.3241	DCB_se1_ag2_m_02 - phones	D	45.4141
45.3241	DCB_se1_ag2_m_02 - words	different	45.7241
45.4141	DCB_se1_ag2_m_02 - phones	IH1	45.4841
45.4841	DCB_se1_ag2_m_02 - phones	F	45.5741
45.5741	DCB_se1_ag2_m_02 - phones	R	45.6041
45.6041	DCB_se1_ag2_m_02 - phones	AH0	45.6641
45.6641	DCB_se1_ag2_m_02 - phones	N	45.6941
45.6941	DCB_se1_ag2_m_02 - phones	T	45.7241
45.7241	DCB_se1_ag2_m_02 - phones	B	45.7941
45.7241	DCB_se1_ag2_m_02 - words	bands	46.3441
45.7941	DCB_se1_ag2_m_02 - phones	AE1	46.1041
46.1041	DCB_se1_ag2_m_02 - phones	N	46.1841
46.1841	DCB_se1_ag2_m_02 - phones	D	46.2541
46.2541	DCB_se1_ag2_m_02 - phones	Z	46.3441
46.3441	DCB_se1_ag2_m_02 - phones	sp	46.4241
46.4241	DCB_se1_ag2_m_02 - phones	AH1	46.8041
46.4241	DCB_se1_ag2_m_02 - words	um	46.9741
46.8041	DCB_se1_ag2_m_02 - phones	M	46.9741
46.9741	DCB_se1_ag2_m_02 - phones	sp	47.0041
47.4314	DCB_se1_ag2_m_02 - phones	D	47.5014
47.4314	DCB_se1_ag2_m_02 - words	doing	47.7014
47.5014	DCB_se1_ag2_m_02 - phones	UW1	47.6314
47.6314	DCB_se1_ag2_m_02 - phones	IH0	47.6714
47.6714	DCB_se1_ag2_m_02 - phones	NG	47.7014
47.7014	DCB_se1_ag2_m_02 - phones	DH	47.7514
47.7014	DCB_se1_ag2_m_02 - words	their	47.9014
47.7514	DCB_se1_ag2_m_02 - phones	EH1	47.8514
47.8514	DCB_se1_ag2_m_02 - phones	R	47.9014
47.9014	DCB_se1_ag2_m_02 - phones	V	47.9614
47.9014	DCB_se1_ag2_m_02 - words	variation	48.5414
47.9614	DCB_se1_ag2_m_02 - phones	EH2	47.9914
47.9914	DCB_se1_ag2_m_02 - phones	R	48.1214
48.1214	DCB_se1_ag2_m_02 - phones	IY0	48.2614
48.2614	DCB_se1_ag2_m_02 - phones	EY1	48.3314
48.3314	DCB_se1_ag2_m_02 - phones	SH	48.4314
48.4314	DCB_se1_ag2_m_02 - phones	AH0	48.4814
48.4814	DCB_se1_ag2_m_02 - phones	N	48.5414
48.5414	DCB_se1_ag2_m_02 - phones	AH0	48.6114
48.5414	DCB_se1_ag2_m_02 - words	of	48.6814
48.6114	DCB_se1_ag2_m_02 - phones	V	48.6814
48.6814	DCB_se1_ag2_m_02 - phones	sp	48.7314
48.7314	DCB_se1_ag2_m_02 - phones	S	48.9314
48.7314	DCB_se1_ag2_m_02 - words	songs	49.2714
48.9314	DCB_se1_ag2_m_02 - phones	AO1	49.1714
49.1714	DCB_se1_ag2_m_02 - phones	NG	49.2014
49.2014	DCB_se1_ag2_m_02 - phones	Z	49.2714
49.2714	DCB_se1_ag2_m_02 - phones	DH	49.3114
49.2714	DCB_se1_ag2_m_02 - words	that	49.3914
49.3114	DCB_se1_ag2_m_02 - phones	AH0	49.3614
49.3614	DCB_se1_ag2_m_02 - phones	T	49.3914
49.3914	DCB_se1_ag2_m_02 - words	s	49.4714
49.3914	DCB_se1_ag2_m_02 - phones	Z	49.4714
49.4714	DCB_se1_ag2_m_02 - phones	AW1	49.6314
49.4714	DCB_se1_ag2_m_02 - words	out	49.7014
49.6314	DCB_se1_ag2_m_02 - phones	T	49.7014
49.7014	DCB_se1_ag2_m_02 - phones	T	49.7614
49.7014	DCB_se1_ag2_m_02 - words	today	50.0614
49.7614	DCB_se1_ag2_m_02 - phones	AH0	49.8214
49.8214	DCB_se1_ag2_m_02 - phones	D	49.9014
49.9014	DCB_se1_ag2_m_02 - phones	EY1	50.0614
50.0614	DCB_se1_ag2_m_02 - phones	DH	50.1014
50.0614	DCB_se1_ag2_m_02 - words	that	50.2314
50.1014	DCB_se1_ag2_m_02 - phones	AH0	50.1814
50.1814	DCB_se1_ag2_m_02 - phones	T	50.2314
50.2314	DCB_se1_ag2_m_02 - phones	S	50.3114
50.2314	DCB_se1_ag2_m_02 - words	s	50.3114
50.3114	DCB_se1_ag2_m_02 - phones	sp	50.3414
50.7061	DCB_se1_ag2_m_02 - phones	AO1	51.0061
50.7061	DCB_se1_ag2_m_02 - words	or	51.1861
51.0061	DCB_se1_ag2_m_02 - phones	R	51.1861
51.1861	DCB_se1_ag2_m_02 - phones	AW1	51.2661
51.1861	DCB_se1_ag2_m_02 - words	out	51.3561
51.2661	DCB_se1_ag2_m_02 - phones	T	51.3561
51.3561	DCB_se1_ag2_m_02 - phones	AE1	51.3961
51.3561	DCB_se1_ag2_m_02 - words	at	51.4461
51.3961	DCB_se1_ag2_m_02 - phones	T	51.4461
51.4461	DCB_se1_ag2_m_02 - phones	DH	51.5161
51.4461	DCB_se1_ag2_m_02 - words	the	51.5661
51.5161	DCB_se1_ag2_m_02 - phones	AH0	51.5661
51.5661	DCB_se1_ag2_m_02 - phones	T	51.6961
51.5661	DCB_se1_ag2_m_02 - words	time	51.8661
51.6961	DCB_se1_ag2_m_02 - phones	AY1	51.8361
51.8361	DCB_se1_ag2_m_02 - phones	M	51.8661
51.8661	DCB_se1_ag2_m_02 - phones	DH	51.9061
51.8661	DCB_se1_ag2_m_02 - words	that	51.9761
51.9061	DCB_se1_ag2_m_02 - phones	AH0	51.9461
51.9461	DCB_se1_ag2_m_02 - phones	T	51.9761
51.9761	DCB_se1_ag2_m_02 - phones	DH	52.0161
51.9761	DCB_se1_ag2_m_02 - words	they	52.0961
52.0161	DCB_se1_ag2_m_02 - phones	EY1	52.0961
52.0961	DCB_se1_ag2_m_02 - phones	M	52.1961
52.0961	DCB_se1_ag2_m_02 - words	made	52.3161
52.1961	DCB_se1_ag2_m_02 - phones	EY1	52.2761
52.2761	DCB_se1_ag2_m_02 - phones	D	52.3161
52.3161	DCB_se1_ag2_m_02 - phones	DH	52.3561
52.3161	DCB_se1_ag2_m_02 - words	the	52.4261
52.3561	DCB_se1_ag2_m_02 - phones	AH0	52.4261
52.4261	DCB_se1_ag2_m_02 - phones	S	52.5161
52.4261	DCB_se1_ag2_m_02 - words	song	52.8461
52.5161	DCB_se1_ag2_m_02 - phones	AO1	52.7561
52.7561	DCB_se1_ag2_m_02 - phones	NG	52.8461
52.8461	DCB_se1_ag2_m_02 - phones	sp	52.9361
52.9361	DCB_se1_ag2_m_02 - phones	DH	52.9761
52.9361	DCB_se1_ag2_m_02 - words	they	53.0361
52.9761	DCB_se1_ag2_m_02 - phones	EY1	53.0361
53.0361	DCB_se1_ag2_m_02 - phones	M	53.1261
53.0361	DCB_se1_ag2_m_02 - words	make	53.2461
53.1261	DCB_se1_ag2_m_02 - phones	EY1	53.1961
53.1961	DCB_se1_ag2_m_02 - phones	K	53.2461
53.2461	DCB_se1_ag2_m_02 - phones	DH	53.2761
53.2461	DCB_se1_ag2_m_02 - words	their	53.4061
53.2761	DCB_se1_ag2_m_02 - phones	EH1	53.3061
53.3061	DCB_se1_ag2_m_02 - phones	R	53.4061
53.4061	DCB_se1_ag2_m_02 - phones	OW1	53.5561
53.4061	DCB_se1_ag2_m_02 - words	own	53.6361
53.5561	DCB_se1_ag2_m_02 - phones	N	53.6361
53.6361	DCB_se1_ag2_m_02 - phones	S	53.7361
53.6361	DCB_se1_ag2_m_02 - words	songs	54.0461
53.7361	DCB_se1_ag2_m_02 - phones	AO1	53.8661
53.8661	DCB_se1_ag2_m_02 - phones	NG	53.9261
53.9261	DCB_se1_ag2_m_02 - phones	Z	54.0461
54.0461	DCB_se1_ag2_m_02 - phones	T	54.1261
54.0461	DCB_se1_ag2_m_02 - words	too	54.2561
54.1261	DCB_se1_ag2_m_02 - phones	UW1	54.2561
54.2561	DCB_se1_ag2_m_02 - phones	sp	54.9385
54.9385	DCB_se1_ag2_m_02 - phones	AH1	55.2685
54.9385	DCB_se1_ag2_m_02 - words	um	55.4385
55.2685	DCB_se1_ag2_m_02 - phones	M	55.4385
55.4385	DCB_se1_ag2_m_02 - phones	sp	55.4885
55.9274	DCB_se1_ag2_m_02 - phones	B	56.0074
55.9274	DCB_se1_ag2_m_02 - words	but	56.1174
56.0074	DCB_se1_ag2_m_02 - phones	AH1	56.0674
56.0674	DCB_se1_ag2_m_02 - phones	T	56.1174
56.1174	DCB_se1_ag2_m_02 - phones	IH1	56.1574
56.1174	DCB_se1_ag2_m_02 - words	it	56.1874
56.1574	DCB_se1_ag2_m_02 - phones	T	56.1874
56.1874	DCB_se1_ag2_m_02 - phones	Z	56.2574
56.1874	DCB_se1_ag2_m_02 - words	s	56.2574
56.2574	DCB_se1_ag2_m_02 - phones	JH	56.3074
56.2574	DCB_se1_ag2_m_02 - words	just	56.6074
56.3074	DCB_se1_ag2_m_02 - phones	AH1	56.4074
56.4074	DCB_se1_ag2_m_02 - phones	S	56.5274
56.5274	DCB_se1_ag2_m_02 - phones	T	56.6074
56.6074	DCB_se1_ag2_m_02 - phones	sp	56.7174
56.7174	DCB_se1_ag2_m_02 - phones	IH1	56.8574
56.7174	DCB_se1_ag2_m_02 - words	it	56.9074
56.8574	DCB_se1_ag2_m_02 - phones	T	56.9074
56.9074	DCB_se1_ag2_m_02 - words	s	57.0174
56.9074	DCB_se1_ag2_m_02 - phones	S	57.0174
57.0174	DCB_se1_ag2_m_02 - phones	Y	57.0974
57.0174	DCB_se1_ag2_m_02 - words	unique	57.3374
57.0974	DCB_se1_ag2_m_02 - phones	UW0	57.1374
57.1374	DCB_se1_ag2_m_02 - phones	N	57.2174
57.2174	DCB_se1_ag2_m_02 - phones	IY1	57.3074
57.3074	DCB_se1_ag2_m_02 - phones	K	57.3374
57.3374	DCB_se1_ag2_m_02 - phones	sp	58.2839
58.2839	DCB_se1_ag2_m_02 - phones	IH1	58.4039
58.2839	DCB_se1_ag2_m_02 - words	in	58.6339
58.4039	DCB_se1_ag2_m_02 - phones	N	58.6339
58.6339	DCB_se1_ag2_m_02 - phones	sp	58.6639
58.6639	DCB_se1_ag2_m_02 - phones	TH	58.6939
58.6639	DCB_se1_ag2_m_02 - words	th-	58.6939
58.6939	DCB_se1_ag2_m_02 - phones	IH1	58.8039
58.6939	DCB_se1_ag2_m_02 - words	in	58.8639
58.8039	DCB_se1_ag2_m_02 - phones	N	58.8639
58.8639	DCB_se1_ag2_m_02 - words	a	58.9539
58.8639	DCB_se1_ag2_m_02 - phones	AH0	58.9539
58.9539	DCB_se1_ag2_m_02 - phones	S	59.1039
58.9539	DCB_se1_ag2_m_02 - words	sense	59.3239
59.1039	DCB_se1_ag2_m_02 - phones	EH1	59.1739
59.1739	DCB_se1_ag2_m_02 - phones	N	59.2239
59.2239	DCB_se1_ag2_m_02 - phones	S	59.3239
59.3239	DCB_se1_ag2_m_02 - phones	AH1	59.6839
59.3239	DCB_se1_ag2_m_02 - words	of	59.7639
59.6839	DCB_se1_ag2_m_02 - phones	V	59.7639
59.7639	DCB_se1_ag2_m_02 - phones	sp	60.1552
60.1552	DCB_se1_ag2_m_02 - words	uh	60.6952
60.1552	DCB_se1_ag2_m_02 - phones	AH1	60.6952
60.6952	DCB_se1_ag2_m_02 - phones	sp	61.5485
61.5485	DCB_se1_ag2_m_02 - phones	JH	61.6185
61.5485	DCB_se1_ag2_m_02 - words	just	61.7285
61.6185	DCB_se1_ag2_m_02 - phones	IH0	61.6885
61.6885	DCB_se1_ag2_m_02 - phones	S	61.7285
61.7285	DCB_se1_ag2_m_02 - phones	HH	61.8385
61.7285	DCB_se1_ag2_m_02 - words	how	61.9485
61.8385	DCB_se1_ag2_m_02 - phones	AW1	61.9485
61.9485	DCB_se1_ag2_m_02 - phones	DH	62.0085
61.9485	DCB_se1_ag2_m_02 - words	they	62.1085
62.0085	DCB_se1_ag2_m_02 - phones	EY1	62.1085
62.1085	DCB_se1_ag2_m_02 - phones	P	62.2185
62.1085	DCB_se1_ag2_m_02 - words	play	62.3485
62.2185	DCB_se1_ag2_m_02 - phones	L	62.2685
62.2685	DCB_se1_ag2_m_02 - phones	EY1	62.3485
62.3485	DCB_se1_ag2_m_02 - phones	DH	62.3985
62.3485	DCB_se1_ag2_m_02 - words	the	62.4585
62.3985	DCB_se1_ag2_m_02 - phones	AH0	62.4585
62.4585	DCB_se1_ag2_m_02 - phones	S	62.5985
62.4585	DCB_se1_ag2_m_02 - words	songs	63.1385
62.5985	DCB_se1_ag2_m_02 - phones	AO1	62.8985
62.8985	DCB_se1_ag2_m_02 - phones	NG	63.0085
63.0085	DCB_se1_ag2_m_02 - phones	Z	63.1385
63.1385	DCB_se1_ag2_m_02 - phones	sp	63.1685
63.1685	DCB_se1_ag2_m_02 - phones	L	63.2585
63.1685	DCB_se1_ag2_m_02 - words	like	63.3785
63.2585	DCB_se1_ag2_m_02 - phones	AY1	63.3285
63.3285	DCB_se1_ag2_m_02 - phones	K	63.3785
63.3785	DCB_se1_ag2_m_02 - phones	sp	63.4185
63.8104	DCB_se1_ag2_m_02 - phones	L	63.9004
63.8104	DCB_se1_ag2_m_02 - words	like	64.1604
63.9004	DCB_se1_ag2_m_02 - phones	AY1	64.0304
64.0304	DCB_se1_ag2_m_02 - phones	K	64.1604
64.1604	DCB_se1_ag2_m_02 - phones	AE1	64.3504
64.1604	DCB_se1_ag2_m_02 - words	and	64.4404
64.3504	DCB_se1_ag2_m_02 - phones	N	64.4404
64.4404	DCB_se1_ag2_m_02 - phones	AH0	64.4704
64.4404	DCB_se1_ag2_m_02 - words	and	64.6304
64.4704	DCB_se1_ag2_m_02 - phones	N	64.5004
64.5004	DCB_se1_ag2_m_02 - phones	D	64.6304
64.6304	DCB_se1_ag2_m_02 - phones	HH	64.8304
64.6304	DCB_se1_ag2_m_02 - words	how	65.0404
64.8304	DCB_se1_ag2_m_02 - phones	AW1	65.0404
65.0404	DCB_se1_ag2_m_02 - phones	IH1	65.0904
65.0404	DCB_se1_ag2_m_02 - words	it	65.1204
65.0904	DCB_se1_ag2_m_02 - phones	T	65.1204
65.1204	DCB_se1_ag2_m_02 - phones	EH1	65.2404
65.1204	DCB_se1_ag2_m_02 - words	ele-	65.3504
65.2404	DCB_se1_ag2_m_02 - phones	L	65.3204
65.3204	DCB_se1_ag2_m_02 - phones	EH0	65.3504
65.3504	DCB_se1_ag2_m_02 - phones	AH1	65.8904
65.3504	DCB_se1_ag2_m_02 - words	uh	65.8904
66.6136	DCB_se1_ag2_m_02 - phones	L	66.7136
66.6136	DCB_se1_ag2_m_02 - words	like	66.7736
66.7136	DCB_se1_ag2_m_02 - phones	AY1	66.7436
66.7436	DCB_se1_ag2_m_02 - phones	K	66.7736
66.7736	DCB_se1_ag2_m_02 - phones	HH	66.8136
66.7736	DCB_se1_ag2_m_02 - words	how	67.0136
66.8136	DCB_se1_ag2_m_02 - phones	AW1	67.0136
67.0136	DCB_se1_ag2_m_02 - phones	IH1	67.0436
67.0136	DCB_se1_ag2_m_02 - words	it	67.0736
67.0436	DCB_se1_ag2_m_02 - phones	T	67.0736
67.0736	DCB_se1_ag2_m_02 - phones	HH	67.1336
67.0736	DCB_se1_ag2_m_02 - words	how	67.2936
67.1336	DCB_se1_ag2_m_02 - phones	AW1	67.2936
67.2936	DCB_se1_ag2_m_02 - phones	IH0	67.3536
67.2936	DCB_se1_ag2_m_02 - words	it	67.3836
67.3536	DCB_se1_ag2_m_02 - phones	T	67.3836
67.3836	DCB_se1_ag2_m_02 - phones	JH	67.4536
67.3836	DCB_se1_ag2_m_02 - words	just	67.6036
67.4536	DCB_se1_ag2_m_02 - phones	IH0	67.5136
67.5136	DCB_se1_ag2_m_02 - phones	S	67.6036
67.6036	DCB_se1_ag2_m_02 - phones	CH	67.7336
67.6036	DCB_se1_ag2_m_02 - words	change	68.0236
67.7336	DCB_se1_ag2_m_02 - phones	EY1	67.9336
67.9336	DCB_se1_ag2_m_02 - phones	N	67.9636
67.9636	DCB_se1_ag2_m_02 - phones	JH	68.0236
68.0236	DCB_se1_ag2_m_02 - phones	F	68.1336
68.0236	DCB_se1_ag2_m_02 - words	from	68.4136
68.1336	DCB_se1_ag2_m_02 - phones	R	68.1736
68.1736	DCB_se1_ag2_m_02 - phones	AH1	68.3336
68.3336	DCB_se1_ag2_m_02 - phones	M	68.4136
68.4136	DCB_se1_ag2_m_02 - phones	sp	68.4436
68.6353	DCB_se1_ag2_m_02 - phones	L	68.7653
68.6353	DCB_se1_ag2_m_02 - words	like	68.8853
68.7653	DCB_se1_ag2_m_02 - phones	AY1	68.8253
68.8253	DCB_se1_ag2_m_02 - phones	K	68.8853
68.8853	DCB_se1_ag2_m_02 - phones	M	68.9453
68.8853	DCB_se1_ag2_m_02 - words	me	69.0853
68.9453	DCB_se1_ag2_m_02 - phones	IY1	69.0853
69.0853	DCB_se1_ag2_m_02 - phones	G	69.1253
69.0853	DCB_se1_ag2_m_02 - words	growing	69.3953
69.1253	DCB_se1_ag2_m_02 - phones	R	69.1653
69.1653	DCB_se1_ag2_m_02 - phones	OW1	69.2853
69.2853	DCB_se1_ag2_m_02 - phones	IH0	69.3553
69.3553	DCB_se1_ag2_m_02 - phones	NG	69.3953
69.3953	DCB_se1_ag2_m_02 - phones	AH1	69.4853
69.3953	DCB_se1_ag2_m_02 - words	up	69.5453
69.4853	DCB_se1_ag2_m_02 - phones	P	69.5453
69.5453	DCB_se1_ag2_m_02 - phones	IH1	69.5753
69.5453	DCB_se1_ag2_m_02 - words	it	69.6253
69.5753	DCB_se1_ag2_m_02 - phones	T	69.6253
69.6253	DCB_se1_ag2_m_02 - phones	W	69.6953
69.6253	DCB_se1_ag2_m_02 - words	was	69.7853
69.6953	DCB_se1_ag2_m_02 - phones	AH0	69.7353
69.7353	DCB_se1_ag2_m_02 - phones	Z	69.7853
69.7853	DCB_se1_ag2_m_02 - phones	L	69.8353
69.7853	DCB_se1_ag2_m_02 - words	like	69.9753
69.8353	DCB_se1_ag2_m_02 - phones	AY1	69.8953
69.8953	DCB_se1_ag2_m_02 - phones	K	69.9753
69.9753	DCB_se1_ag2_m_02 - phones	AH0	70.0353
69.9753	DCB_se1_ag2_m_02 - words	a	70.0353
70.0353	DCB_se1_ag2_m_02 - phones	P	70.1453
70.0353	DCB_se1_ag2_m_02 - words	pocket	70.4753
70.1453	DCB_se1_ag2_m_02 - phones	AA1	70.3053
70.3053	DCB_se1_ag2_m_02 - phones	K	70.3953
70.3953	DCB_se1_ag2_m_02 - phones	AH0	70.4453
70.4453	DCB_se1_ag2_m_02 - phones	T	70.4753
70.4753	DCB_se1_ag2_m_02 - phones	B	70.5653
70.4753	DCB_se1_ag2_m_02 - words	beat	70.6753
70.5653	DCB_se1_ag2_m_02 - phones	IY1	70.6353
70.6353	DCB_se1_ag2_m_02 - phones	T	70.6753
70.6753	DCB_se1_ag2_m_02 - phones	sp	70.7653
70.7653	DCB_se1_ag2_m_02 - phones	L	70.8453
70.7653	DCB_se1_ag2_m_02 - words	like	71.0053
70.8453	DCB_se1_ag2_m_02 - phones	AY1	70.9653
70.9653	DCB_se1_ag2_m_02 - phones	K	71.0053
71.0053	DCB_se1_ag2_m_02 - phones	sp	71.0353
71.8208	DCB_se1_ag2_m_02 - phones	AH1	72.4808
71.8208	DCB_se1_ag2_m_02 - words	uh	72.4808
72.4808	DCB_se1_ag2_m_02 - phones	sp	72.5508
72.5508	DCB_se1_ag2_m_02 - phones	L	72.6208
72.5508	DCB_se1_ag2_m_02 - words	like	72.8008
72.6208	DCB_se1_ag2_m_02 - phones	AY1	72.7208
72.7208	DCB_se1_ag2_m_02 - phones	K	72.8008
72.8008	DCB_se1_ag2_m_02 - phones	DH	72.8608
72.8008	DCB_se1_ag2_m_02 - words	the	72.9308
72.8608	DCB_se1_ag2_m_02 - phones	AH1	72.9308
72.9308	DCB_se1_ag2_m_02 - phones	OW1	73.0808
72.9308	DCB_se1_ag2_m_02 - words	older	73.2708
73.0808	DCB_se1_ag2_m_02 - phones	L	73.1408
73.1408	DCB_se1_ag2_m_02 - phones	D	73.2008
73.2008	DCB_se1_ag2_m_02 - phones	ER0	73.2708
73.2708	DCB_se1_ag2_m_02 - phones	G	73.3908
73.2708	DCB_se1_ag2_m_02 - words	guys	73.7308
73.3908	DCB_se1_ag2_m_02 - phones	AY1	73.6208
73.6208	DCB_se1_ag2_m_02 - phones	Z	73.7308
73.7308	DCB_se1_ag2_m_02 - phones	DH	73.7808
73.7308	DCB_se1_ag2_m_02 - words	they	73.9008
73.7808	DCB_se1_ag2_m_02 - phones	EY1	73.9008
73.9008	DCB_se1_ag2_m_02 - phones	AO1	73.9908
73.9008	DCB_se1_ag2_m_02 - words	always	74.2108
73.9908	DCB_se1_ag2_m_02 - phones	L	74.0408
74.0408	DCB_se1_ag2_m_02 - phones	W	74.1008
74.1008	DCB_se1_ag2_m_02 - phones	IY0	74.1408
74.1408	DCB_se1_ag2_m_02 - phones	Z	74.2108
74.2108	DCB_se1_ag2_m_02 - phones	L	74.2608
74.2108	DCB_se1_ag2_m_02 - words	like	74.3608
74.2608	DCB_se1_ag2_m_02 - phones	AY1	74.3208
74.3208	DCB_se1_ag2_m_02 - phones	K	74.3608
74.3608	DCB_se1_ag2_m_02 - phones	T	74.4108
74.3608	DCB_se1_ag2_m_02 - words	to	74.4508
74.4108	DCB_se1_ag2_m_02 - phones	UW1	74.4508
74.4508	DCB_se1_ag2_m_02 - phones	Y	74.5308
74.4508	DCB_se1_ag2_m_02 - words	used	74.6808
74.5308	DCB_se1_ag2_m_02 - phones	UW1	74.5908
74.5908	DCB_se1_ag2_m_02 - phones	Z	74.6508
74.6508	DCB_se1_ag2_m_02 - phones	D	74.6808
74.6808	DCB_se1_ag2_m_02 - phones	T	74.7308
74.6808	DCB_se1_ag2_m_02 - words	to	74.7608
74.7308	DCB_se1_ag2_m_02 - phones	AH0	74.7608
74.7608	DCB_se1_ag2_m_02 - phones	sp	74.8708
74.8708	DCB_se1_ag2_m_02 - phones	L	74.9708
74.8708	DCB_se1_ag2_m_02 - words	listen	75.1708
74.9708	DCB_se1_ag2_m_02 - phones	IH1	75.0208
75.0208	DCB_se1_ag2_m_02 - phones	S	75.1108
75.1108	DCB_se1_ag2_m_02 - phones	AH0	75.1408
75.1408	DCB_se1_ag2_m_02 - phones	N	75.1708
75.1708	DCB_se1_ag2_m_02 - phones	T	75.2108
75.1708	DCB_se1_ag2_m_02 - words	to	75.3108
75.2108	DCB_se1_ag2_m_02 - phones	AH0	75.3108
75.3108	DCB_se1_ag2_m_02 - phones	L	75.4008
75.3108	DCB_se1_ag2_m_02 - words	like	75.5408
75.4008	DCB_se1_ag2_m_02 - phones	AY1	75.5008
75.5008	DCB_se1_ag2_m_02 - phones	K	75.5408
75.5408	DCB_se1_ag2_m_02 - phones	sp	75.8704
75.8704	DCB_se1_ag2_m_02 - phones	B	75.9204
75.8704	DCB_se1_ag2_m_02 - words	bands	76.2104
75.9204	DCB_se1_ag2_m_02 - phones	AE1	76.0804
76.0804	DCB_se1_ag2_m_02 - phones	N	76.1104
76.1104	DCB_se1_ag2_m_02 - phones	D	76.1404
76.1404	DCB_se1_ag2_m_02 - phones	Z	76.2104
76.2104	DCB_se1_ag2_m_02 - phones	L	76.2604
76.2104	DCB_se1_ag2_m_02 - words	like	76.4104
76.2604	DCB_se1_ag2_m_02 - phones	AY1	76.3404
76.3404	DCB_se1_ag2_m_02 - phones	K	76.4104
76.4104	DCB_se1_ag2_m_02 - phones	JH	76.5104
76.4104	DCB_se1_ag2_m_02 - words	junkyard	76.9704
76.5104	DCB_se1_ag2_m_02 - phones	AH1	76.5704
76.5704	DCB_se1_ag2_m_02 - phones	NG	76.6604
76.6604	DCB_se1_ag2_m_02 - phones	K	76.7104
76.7104	DCB_se1_ag2_m_02 - phones	Y	76.8004
76.8004	DCB_se1_ag2_m_02 - phones	AA2	76.9004
76.9004	DCB_se1_ag2_m_02 - phones	R	76.9404
76.9404	DCB_se1_ag2_m_02 - phones	D	76.9704
76.9704	DCB_se1_ag2_m_02 - phones	B	77.0504
76.9704	DCB_se1_ag2_m_02 - words	band	77.4004
77.0504	DCB_se1_ag2_m_02 - phones	AE1	77.3104
77.3104	DCB_se1_ag2_m_02 - phones	N	77.3404
77.3404	DCB_se1_ag2_m_02 - phones	D	77.4004
77.4004	DCB_se1_ag2_m_02 - phones	AO1	77.4504
77.4004	DCB_se1_ag2_m_02 - words	or	77.5004
77.4504	DCB_se1_ag2_m_02 - phones	R	77.5004
77.5004	DCB_se1_ag2_m_02 - phones	R	77.5704
77.5004	DCB_se1_ag2_m_02 - words	rare	77.7204
77.5704	DCB_se1_ag2_m_02 - phones	EH1	77.6704
77.6704	DCB_se1_ag2_m_02 - phones	R	77.7204
77.7204	DCB_se1_ag2_m_02 - phones	EH1	77.8204
77.7204	DCB_se1_ag2_m_02 - words	essence	78.1304
77.8204	DCB_se1_ag2_m_02 - phones	S	77.9204
77.9204	DCB_se1_ag2_m_02 - phones	AH0	78.0104
78.0104	DCB_se1_ag2_m_02 - phones	N	78.0604
78.0604	DCB_se1_ag2_m_02 - phones	S	78.1304
78.1304	DCB_se1_ag2_m_02 - phones	sp	78.4979
78.4979	DCB_se1_ag2_m_02 - phones	DH	78.5279
78.4979	DCB_se1_ag2_m_02 - words	they	78.6079
78.5279	DCB_se1_ag2_m_02 - phones	EY1	78.6079
78.6079	DCB_se1_ag2_m_02 - phones	HH	78.6379
78.6079	DCB_se1_ag2_m_02 - words	had	78.7379
78.6379	DCB_se1_ag2_m_02 - phones	AE1	78.7079
78.7079	DCB_se1_ag2_m_02 - phones	D	78.7379
78.7379	DCB_se1_ag2_m_02 - phones	L	78.7879
78.7379	DCB_se1_ag2_m_02 - words	like	78.9179
78.7879	DCB_se1_ag2_m_02 - phones	AY1	78.8479
78.8479	DCB_se1_ag2_m_02 - phones	K	78.9179
78.9179	DCB_se1_ag2_m_02 - phones	DH	78.9579
78.9179	DCB_se1_ag2_m_02 - words	the	78.9879
78.9579	DCB_se1_ag2_m_02 - phones	AH0	78.9879
78.9879	DCB_se1_ag2_m_02 - phones	sp	79.0179
79.0179	DCB_se1_ag2_m_02 - phones	P	79.1279
79.0179	DCB_se1_ag2_m_02 - words	pocket	79.4179
79.1279	DCB_se1_ag2_m_02 - phones	AA1	79.2579
79.2579	DCB_se1_ag2_m_02 - phones	K	79.3479
79.3479	DCB_se1_ag2_m_02 - phones	AH0	79.3879
79.3879	DCB_se1_ag2_m_02 - phones	T	79.4179
79.4179	DCB_se1_ag2_m_02 - phones	B	79.4979
79.4179	DCB_se1_ag2_m_02 - words	beat	79.6479
79.4979	DCB_se1_ag2_m_02 - phones	IY1	79.5579
79.5579	DCB_se1_ag2_m_02 - phones	T	79.6479
79.6479	DCB_se1_ag2_m_02 - phones	sp	79.6879
80.0831	DCB_se1_ag2_m_02 - phones	B	80.1831
80.0831	DCB_se1_ag2_m_02 - words	but	80.3031
80.1831	DCB_se1_ag2_m_02 - phones	AH1	80.2531
80.2531	DCB_se1_ag2_m_02 - phones	T	80.3031
80.3031	DCB_se1_ag2_m_02 - phones	M	80.4031
80.3031	DCB_se1_ag2_m_02 - words	my	80.5831
80.4031	DCB_se1_ag2_m_02 - phones	AY1	80.5831
80.5831	DCB_se1_ag2_m_02 - phones	EH1	80.6831
80.5831	DCB_se1_ag2_m_02 - words	era	80.8931
80.6831	DCB_se1_ag2_m_02 - phones	R	80.8431
80.8431	DCB_se1_ag2_m_02 - phones	AH0	80.8931
80.8931	DCB_se1_ag2_m_02 - phones	G	80.9631
80.8931	DCB_se1_ag2_m_02 - words	go	81.0831
80.9631	DCB_se1_ag2_m_02 - phones	OW1	81.0831
81.0831	DCB_se1_ag2_m_02 - phones	G	81.1731
81.0831	DCB_se1_ag2_m_02 - words	go	81.4131
81.1731	DCB_se1_ag2_m_02 - phones	OW1	81.4131
81.4131	DCB_se1_ag2_m_02 - phones	sp	81.4531
81.9236	DCB_se1_ag2_m_02 - phones	W	82.0336
81.9236	DCB_se1_ag2_m_02 - words	we	82.1036
82.0336	DCB_se1_ag2_m_02 - phones	IY1	82.1036
82.1036	DCB_se1_ag2_m_02 - phones	HH	82.1736
82.1036	DCB_se1_ag2_m_02 - words	had	82.2636
82.1736	DCB_se1_ag2_m_02 - phones	AE1	82.2236
82.2236	DCB_se1_ag2_m_02 - phones	D	82.2636
82.2636	DCB_se1_ag2_m_02 - phones	L	82.3136
82.2636	DCB_se1_ag2_m_02 - words	like	82.4136
82.3136	DCB_se1_ag2_m_02 - phones	AY1	82.3736
82.3736	DCB_se1_ag2_m_02 - phones	K	82.4136
82.4136	DCB_se1_ag2_m_02 - phones	DH	82.4736
82.4136	DCB_se1_ag2_m_02 - words	the	82.5336
82.4736	DCB_se1_ag2_m_02 - phones	AH0	82.5336
82.5336	DCB_se1_ag2_m_02 - phones	S	82.6736
82.5336	DCB_se1_ag2_m_02 - words	slow	82.8436
82.6736	DCB_se1_ag2_m_02 - phones	L	82.7136
82.7136	DCB_se1_ag2_m_02 - phones	OW1	82.8436
82.8436	DCB_se1_ag2_m_02 - phones	B	82.9336
82.8436	DCB_se1_ag2_m_02 - words	bounce	83.3236
82.9336	DCB_se1_ag2_m_02 - phones	AW1	83.0836
83.0836	DCB_se1_ag2_m_02 - phones	N	83.2136
83.2136	DCB_se1_ag2_m_02 - phones	S	83.3236
83.3236	DCB_se1_ag2_m_02 - phones	sp	83.3536
83.9624	DCB_se1_ag2_m_02 - phones	Y	84.1124
83.9624	DCB_se1_ag2_m_02 - words	you	84.1724
84.1124	DCB_se1_ag2_m_02 - phones	UW1	84.1724
84.1724	DCB_se1_ag2_m_02 - phones	N	84.2024
84.1724	DCB_se1_ag2_m_02 - words	know	84.2524
84.2024	DCB_se1_ag2_m_02 - phones	OW1	84.2524
84.2524	DCB_se1_ag2_m_02 - phones	W	84.2824
84.2524	DCB_se1_ag2_m_02 - words	what	84.3424
84.2824	DCB_se1_ag2_m_02 - phones	AH1	84.3124
84.3124	DCB_se1_ag2_m_02 - phones	T	84.3424
84.3424	DCB_se1_ag2_m_02 - phones	AY1	84.3724
84.3424	DCB_se1_ag2_m_02 - words	i	84.3724
84.3724	DCB_se1_ag2_m_02 - phones	M	84.4624
84.3724	DCB_se1_ag2_m_02 - words	mean	84.6324
84.4624	DCB_se1_ag2_m_02 - phones	IY1	84.5724
84.5724	DCB_se1_ag2_m_02 - phones	N	84.6324
84.6324	DCB_se1_ag2_m_02 - phones	S	84.7424
84.6324	DCB_se1_ag2_m_02 - words	so	84.7924
84.7424	DCB_se1_ag2_m_02 - phones	OW1	84.7924
84.7924	DCB_se1_ag2_m_02 - phones	IH0	84.8524
84.7924	DCB_se1_ag2_m_02 - words	it	84.8824
84.8524	DCB_se1_ag2_m_02 - phones	T	84.8824
84.8824	DCB_se1_ag2_m_02 - phones	Z	84.9424
84.8824	DCB_se1_ag2_m_02 - words	s	84.9424
84.9424	DCB_se1_ag2_m_02 - phones	L	85.0024
84.9424	DCB_se1_ag2_m_02 - words	like	85.1324
85.0024	DCB_se1_ag2_m_02 - phones	AY1	85.0324
85.0324	DCB_se1_ag2_m_02 - phones	K	85.1324
85.1324	DCB_se1_ag2_m_02 - words	a	85.1824
85.1324	DCB_se1_ag2_m_02 - phones	AH0	85.1824
85.1824	DCB_se1_ag2_m_02 - phones	D	85.2524
85.1824	DCB_se1_ag2_m_02 - words	different	85.6824
85.2524	DCB_se1_ag2_m_02 - phones	IH1	85.3424
85.3424	DCB_se1_ag2_m_02 - phones	F	85.4424
85.4424	DCB_se1_ag2_m_02 - phones	R	85.4824
85.4824	DCB_se1_ag2_m_02 - phones	AH0	85.5824
85.5824	DCB_se1_ag2_m_02 - phones	N	85.6124
85.6124	DCB_se1_ag2_m_02 - phones	T	85.6824
85.6824	DCB_se1_ag2_m_02 - phones	sp	85.8124
85.8124	DCB_se1_ag2_m_02 - phones	D	85.8624
85.8124	DCB_se1_ag2_m_02 - words	different	86.1324
85.8624	DCB_se1_ag2_m_02 - phones	IH1	85.9224
85.9224	DCB_se1_ag2_m_02 - phones	F	86.0024
86.0024	DCB_se1_ag2_m_02 - phones	R	86.0324
86.0324	DCB_se1_ag2_m_02 - phones	AH0	86.0624
86.0624	DCB_se1_ag2_m_02 - phones	N	86.0924
86.0924	DCB_se1_ag2_m_02 - phones	T	86.1324
86.1324	DCB_se1_ag2_m_02 - phones	S	86.2224
86.1324	DCB_se1_ag2_m_02 - words	styles	86.8924
86.2224	DCB_se1_ag2_m_02 - phones	T	86.3024
86.3024	DCB_se1_ag2_m_02 - phones	AY1	86.6524
86.6524	DCB_se1_ag2_m_02 - phones	L	86.7624
86.7624	DCB_se1_ag2_m_02 - phones	Z	86.8924
87.4037	DCB_se1_ag2_m_02 - phones	sil	87.4537
87.4537	DCB_se1_ag2_m_02 - phones	AH1	87.5537
87.4537	DCB_se1_ag2_m_02 - words	of	87.6437
87.5537	DCB_se1_ag2_m_02 - phones	V	87.6437
87.6437	DCB_se1_ag2_m_02 - phones	M	87.6937
87.6437	DCB_se1_ag2_m_02 - words	music	88.1037
87.6937	DCB_se1_ag2_m_02 - phones	Y	87.8237
87.8237	DCB_se1_ag2_m_02 - phones	UW1	87.9337
87.9337	DCB_se1_ag2_m_02 - phones	Z	88.0237
88.0237	DCB_se1_ag2_m_02 - phones	IH0	88.0537
88.0537	DCB_se1_ag2_m_02 - phones	K	88.1037
88.1037	DCB_se1_ag2_m_02 - phones	sp	88.2437
88.2437	DCB_se1_ag2_m_02 - phones	L	88.3137
88.2437	DCB_se1_ag2_m_02 - words	like	88.4237
88.3137	DCB_se1_ag2_m_02 - phones	AY1	88.3937
88.3937	DCB_se1_ag2_m_02 - phones	K	88.4237
88.4237	DCB_se1_ag2_m_02 - phones	sp	88.5037
88.5037	DCB_se1_ag2_m_02 - phones	IH0	88.5337
88.5037	DCB_se1_ag2_m_02 - words	it	88.5837
88.5337	DCB_se1_ag2_m_02 - phones	T	88.5837
88.5837	DCB_se1_ag2_m_02 - words	s	88.6137
88.5837	DCB_se1_ag2_m_02 - phones	S	88.6137
88.6137	DCB_se1_ag2_m_02 - phones	S	88.7737
88.6137	DCB_se1_ag2_m_02 - words	slowing	89.0437
88.7737	DCB_se1_ag2_m_02 - phones	L	88.8237
88.8237	DCB_se1_ag2_m_02 - phones	OW1	88.9337
88.9337	DCB_se1_ag2_m_02 - phones	IH0	89.0037
89.0037	DCB_se1_ag2_m_02 - phones	NG	89.0437
89.0437	DCB_se1_ag2_m_02 - phones	IH0	89.1237
89.0437	DCB_se1_ag2_m_02 - words	it	89.1837
89.1237	DCB_se1_ag2_m_02 - phones	T	89.1837
89.1837	DCB_se1_ag2_m_02 - phones	D	89.2437
89.1837	DCB_se1_ag2_m_02 - words	down	89.7037
89.2437	DCB_se1_ag2_m_02 - phones	AW1	89.6237
89.6237	DCB_se1_ag2_m_02 - phones	N	89.7037
89.7037	DCB_se1_ag2_m_02 - phones	sp	89.8037
90.1110	DCB_se1_ag2_m_02 - phones	CH	90.2610
90.1110	DCB_se1_ag2_m_02 - words	chopping	90.5310
90.2610	DCB_se1_ag2_m_02 - phones	AA1	90.3810
90.3810	DCB_se1_ag2_m_02 - phones	P	90.4610
90.4610	DCB_se1_ag2_m_02 - phones	IH0	90.4910
90.4910	DCB_se1_ag2_m_02 - phones	NG	90.5310
90.5310	DCB_se1_ag2_m_02 - phones	DH	90.5710
90.5310	DCB_se1_ag2_m_02 - words	the	90.6310
90.5710	DCB_se1_ag2_m_02 - phones	AH1	90.6310
90.6310	DCB_se1_ag2_m_02 - phones	S	90.8010
90.6310	DCB_se1_ag2_m_02 - words	song	91.1410
90.8010	DCB_se1_ag2_m_02 - phones	AO1	91.0210
91.0210	DCB_se1_ag2_m_02 - phones	NG	91.1410
91.1410	DCB_se1_ag2_m_02 - phones	AH1	91.3110
91.1410	DCB_se1_ag2_m_02 - words	up	91.3510
91.3110	DCB_se1_ag2_m_02 - phones	P	91.3510
91.3510	DCB_se1_ag2_m_02 - phones	sp	91.3910
91.7929	DCB_se1_ag2_m_02 - phones	L	91.9529
91.7929	DCB_se1_ag2_m_02 - words	like	92.1429
91.9529	DCB_se1_ag2_m_02 - phones	AY1	92.0729
92.0729	DCB_se1_ag2_m_02 - phones	K	92.1429
92.1429	DCB_se1_ag2_m_02 - phones	sp	92.1829
92.8406	DCB_se1_ag2_m_02 - phones	AH0	92.9506
92.8406	DCB_se1_ag2_m_02 - words	and	93.1306
92.9506	DCB_se1_ag2_m_02 - phones	N	93.1306
93.1306	DCB_se1_ag2_m_02 - phones	sp	93.1806
93.1806	DCB_se1_ag2_m_02 - phones	AE1	93.3106
93.1806	DCB_se1_ag2_m_02 - words	and	93.3506
93.3106	DCB_se1_ag2_m_02 - phones	N	93.3506
93.3506	DCB_se1_ag2_m_02 - phones	M	93.4506
93.3506	DCB_se1_ag2_m_02 - words	making	93.7206
93.4506	DCB_se1_ag2_m_02 - phones	EY1	93.5606
93.5606	DCB_se1_ag2_m_02 - phones	K	93.6406
93.6406	DCB_se1_ag2_m_02 - phones	IH0	93.6806
93.6806	DCB_se1_ag2_m_02 - phones	NG	93.7206
93.7206	DCB_se1_ag2_m_02 - phones	IH0	93.8406
93.7206	DCB_se1_ag2_m_02 - words	it	93.8706
93.8406	DCB_se1_ag2_m_02 - phones	T	93.8706
93.8706	DCB_se1_ag2_m_02 - phones	sp	93.9406
93.9406	DCB_se1_ag2_m_02 - words	a	94.0906
93.9406	DCB_se1_ag2_m_02 - phones	AH0	94.0906
94.0906	DCB_se1_ag2_m_02 - phones	L	94.1406
94.0906	DCB_se1_ag2_m_02 - words	little	94.3306
94.1406	DCB_se1_ag2_m_02 - phones	IH1	94.1706
94.1706	DCB_se1_ag2_m_02 - phones	T	94.2006
94.2006	DCB_se1_ag2_m_02 - phones	AH0	94.2606
94.2606	DCB_se1_ag2_m_02 - phones	L	94.3306
94.3306	DCB_se1_ag2_m_02 - phones	S	94.5006
94.3306	DCB_se1_ag2_m_02 - words	slower	94.7406
94.5006	DCB_se1_ag2_m_02 - phones	L	94.5406
94.5406	DCB_se1_ag2_m_02 - phones	OW1	94.7106
94.7106	DCB_se1_ag2_m_02 - phones	ER0	94.7406
94.7406	DCB_se1_ag2_m_02 - phones	AH0	94.7706
94.7406	DCB_se1_ag2_m_02 - words	and	94.8006
94.7706	DCB_se1_ag2_m_02 - phones	N	94.8006
94.8006	DCB_se1_ag2_m_02 - phones	DH	94.8506
94.8006	DCB_se1_ag2_m_02 - words	then	94.9506
94.8506	DCB_se1_ag2_m_02 - phones	EH1	94.8906
94.8906	DCB_se1_ag2_m_02 - phones	N	94.9506
94.9506	DCB_se1_ag2_m_02 - phones	S	95.0606
94.9506	DCB_se1_ag2_m_02 - words	speeding	95.3006
95.0606	DCB_se1_ag2_m_02 - phones	P	95.1306
95.1306	DCB_se1_ag2_m_02 - phones	IY1	95.1906
95.1906	DCB_se1_ag2_m_02 - phones	D	95.2306
95.2306	DCB_se1_ag2_m_02 - phones	IH0	95.2606
95.2606	DCB_se1_ag2_m_02 - phones	NG	95.3006
95.3006	DCB_se1_ag2_m_02 - phones	IH1	95.3506
95.3006	DCB_se1_ag2_m_02 - words	it	95.3906
95.3506	DCB_se1_ag2_m_02 - phones	T	95.3906
95.3906	DCB_se1_ag2_m_02 - phones	B	95.4806
95.3906	DCB_se1_ag2_m_02 - words	back	95.6906
95.4806	DCB_se1_ag2_m_02 - phones	AE1	95.5806
95.5806	DCB_se1_ag2_m_02 - phones	K	95.6906
95.6906	DCB_se1_ag2_m_02 - phones	AH1	95.7606
95.6906	DCB_se1_ag2_m_02 - words	up	95.8206
95.7606	DCB_se1_ag2_m_02 - phones	P	95.8206
95.8206	DCB_se1_ag2_m_02 - phones	S	95.9006
95.8206	DCB_se1_ag2_m_02 - words	so	95.9506
95.9006	DCB_se1_ag2_m_02 - phones	OW1	95.9506
95.9506	DCB_se1_ag2_m_02 - phones	IH0	95.9806
95.9506	DCB_se1_ag2_m_02 - words	it	96.0106
95.9806	DCB_se1_ag2_m_02 - phones	T	96.0106
96.0106	DCB_se1_ag2_m_02 - phones	Z	96.0406
96.0106	DCB_se1_ag2_m_02 - words	s	96.0406
96.0406	DCB_se1_ag2_m_02 - phones	L	96.0906
96.0406	DCB_se1_ag2_m_02 - words	like	96.2106
96.0906	DCB_se1_ag2_m_02 - phones	AY1	96.1306
96.1306	DCB_se1_ag2_m_02 - phones	K	96.2106
96.2106	DCB_se1_ag2_m_02 - words	a	96.2706
96.2106	DCB_se1_ag2_m_02 - phones	AH0	96.2706
96.2706	DCB_se1_ag2_m_02 - phones	F	96.4106
96.2706	DCB_se1_ag2_m_02 - words	fast	96.6506
96.4106	DCB_se1_ag2_m_02 - phones	AE1	96.5506
96.5506	DCB_se1_ag2_m_02 - phones	S	96.6206
96.6206	DCB_se1_ag2_m_02 - phones	T	96.6506
96.6506	DCB_se1_ag2_m_02 - phones	P	96.7306
96.6506	DCB_se1_ag2_m_02 - words	pace	96.8806
96.7306	DCB_se1_ag2_m_02 - phones	EY1	96.8406
96.8406	DCB_se1_ag2_m_02 - phones	S	96.8806
96.8806	DCB_se1_ag2_m_02 - phones	S	97.0406
96.8806	DCB_se1_ag2_m_02 - words	slow	97.2706
97.0406	DCB_se1_ag2_m_02 - phones	L	97.1006
97.1006	DCB_se1_ag2_m_02 - phones	OW1	97.2706
97.2706	DCB_se1_ag2_m_02 - phones	sp	97.7697
97.7697	DCB_se1_ag2_m_02 - phones	F	97.8697
97.7697	DCB_se1_ag2_m_02 - words	fast	98.0797
97.8697	DCB_se1_ag2_m_02 - phones	AE1	97.9897
97.9897	DCB_se1_ag2_m_02 - phones	S	98.0497
98.0497	DCB_se1_ag2_m_02 - phones	T	98.0797
98.0797	DCB_se1_ag2_m_02 - phones	P	98.1197
98.0797	DCB_se1_ag2_m_02 - words	pace	98.2897
98.1197	DCB_se1_ag2_m_02 - phones	EY1	98.1997
98.1997	DCB_se1_ag2_m_02 - phones	S	98.2897
98.2897	DCB_se1_ag2_m_02 - phones	S	98.3597
98.2897	DCB_se1_ag2_m_02 - words	slow	98.6097
98.3597	DCB_se1_ag2_m_02 - phones	L	98.4397
98.4397	DCB_se1_ag2_m_02 - phones	OW1	98.6097
98.6097	DCB_se1_ag2_m_02 - phones	sp	98.6497
98.6497	DCB_se1_ag2_m_02 - phones	T	98.7697
98.6497	DCB_se1_ag2_m_02 - words	type	98.9297
98.7697	DCB_se1_ag2_m_02 - phones	AY1	98.8797
98.8797	DCB_se1_ag2_m_02 - phones	P	98.9297
99.0396	DCB_se1_ag2_m_02 - phones	sil	99.0996
99.0996	DCB_se1_ag2_m_02 - words	s	99.2096
99.0996	DCB_se1_ag2_m_02 - phones	S	99.2096
99.2096	DCB_se1_ag2_m_02 - phones	T	99.2796
99.2096	DCB_se1_ag2_m_02 - words	type	99.4296
99.2796	DCB_se1_ag2_m_02 - phones	AY1	99.3696
99.3696	DCB_se1_ag2_m_02 - phones	P	99.4296
99.4296	DCB_se1_ag2_m_02 - phones	F	99.5696
99.4296	DCB_se1_ag2_m_02 - words	feel	99.8896
99.5696	DCB_se1_ag2_m_02 - phones	IY1	99.7496
99.7496	DCB_se1_ag2_m_02 - phones	L	99.8896
99.8896	DCB_se1_ag2_m_02 - phones	sp	99.9396
99.9396	DCB_se1_ag2_m_02 - phones	IH0	100.0696
99.9396	DCB_se1_ag2_m_02 - words	in	100.1396
100.0696	DCB_se1_ag2_m_02 - phones	N	100.1396
100.1396	DCB_se1_ag2_m_02 - phones	L	100.2096
100.1396	DCB_se1_ag2_m_02 - words	like	100.3596
100.2096	DCB_se1_ag2_m_02 - phones	AY1	100.3096
100.3096	DCB_se1_ag2_m_02 - phones	K	100.3596
100.3596	DCB_se1_ag2_m_02 - phones	sp	100.4896
100.4896	DCB_se1_ag2_m_02 - phones	M	100.5696
100.4896	DCB_se1_ag2_m_02 - words	my	100.7896
100.5696	DCB_se1_ag2_m_02 - phones	AY1	100.7896
100.7896	DCB_se1_ag2_m_02 - phones	EH1	100.8896
100.7896	DCB_se1_ag2_m_02 - words	era	101.0096
100.8896	DCB_se1_ag2_m_02 - phones	R	100.9796
100.9796	DCB_se1_ag2_m_02 - phones	AH0	101.0096
101.0096	DCB_se1_ag2_m_02 - phones	AH0	101.0396
101.0096	DCB_se1_ag2_m_02 - words	of	101.0696
101.0396	DCB_se1_ag2_m_02 - phones	V	101.0696
101.0696	DCB_se1_ag2_m_02 - phones	G	101.1096
101.0696	DCB_se1_ag2_m_02 - words	go	101.2596
101.1096	DCB_se1_ag2_m_02 - phones	OW1	101.2596
101.2596	DCB_se1_ag2_m_02 - phones	sp	101.2896
101.2896	DCB_se1_ag2_m_02 - phones	G	101.3196
101.2896	DCB_se1_ag2_m_02 - words	go	101.4996
101.3196	DCB_se1_ag2_m_02 - phones	OW1	101.4996
101.4996	DCB_se1_ag2_m_02 - phones	sp	102.2885
102.2885	DCB_se1_ag2_m_02 - phones	AH1	102.5585
102.2885	DCB_se1_ag2_m_02 - words	um	102.8385
102.5585	DCB_se1_ag2_m_02 - phones	M	102.8385
103.1304	DCB_se1_ag2_m_02 - phones	B	103.1904
103.1304	DCB_se1_ag2_m_02 - words	but	103.2804
103.1904	DCB_se1_ag2_m_02 - phones	AH1	103.2304
103.2304	DCB_se1_ag2_m_02 - phones	T	103.2804
103.2804	DCB_se1_ag2_m_02 - phones	Y	103.3804
103.2804	DCB_se1_ag2_m_02 - words	yeah	103.5404
103.3804	DCB_se1_ag2_m_02 - phones	AE1	103.5404
103.5404	DCB_se1_ag2_m_02 - phones	IH1	103.5704
103.5404	DCB_se1_ag2_m_02 - words	it	103.6204
103.5704	DCB_se1_ag2_m_02 - phones	T	103.6204
103.6204	DCB_se1_ag2_m_02 - words	s	103.7804
103.6204	DCB_se1_ag2_m_02 - phones	S	103.7804
103.7804	DCB_se1_ag2_m_02 - phones	IH1	103.8804
103.7804	DCB_se1_ag2_m_02 - words	it	103.9404
103.8804	DCB_se1_ag2_m_02 - phones	T	103.9404
103.9404	DCB_se1_ag2_m_02 - phones	Z	104.0704
103.9404	DCB_se1_ag2_m_02 - words	s	104.0704
104.0704	DCB_se1_ag2_m_02 - phones	IH1	104.1304
104.0704	DCB_se1_ag2_m_02 - words	it	104.1804
104.1304	DCB_se1_ag2_m_02 - phones	T	104.1804
104.1804	DCB_se1_ag2_m_02 - phones	Z	104.2504
104.1804	DCB_se1_ag2_m_02 - words	s	104.2504
104.2504	DCB_se1_ag2_m_02 - phones	T	104.3204
104.2504	DCB_se1_ag2_m_02 - words	tight	104.5104
104.3204	DCB_se1_ag2_m_02 - phones	AY1	104.4504
104.4504	DCB_se1_ag2_m_02 - phones	T	104.5104
104.5104	DCB_se1_ag2_m_02 - phones	DH	104.5804
104.5104	DCB_se1_ag2_m_02 - words	though	104.7704
104.5804	DCB_se1_ag2_m_02 - phones	OW1	104.7704
104.7704	DCB_se1_ag2_m_02 - phones	sp	104.8004
104.8004	DCB_se1_ag2_m_02 - phones	AY1	104.9404
104.8004	DCB_se1_ag2_m_02 - words	i	104.9404
104.9404	DCB_se1_ag2_m_02 - phones	L	105.0204
104.9404	DCB_se1_ag2_m_02 - words	like	105.1304
105.0204	DCB_se1_ag2_m_02 - phones	AY1	105.0904
105.0904	DCB_se1_ag2_m_02 - phones	K	105.1304
105.1304	DCB_se1_ag2_m_02 - phones	G	105.1604
105.1304	DCB_se1_ag2_m_02 - words	go	105.2804
105.1604	DCB_se1_ag2_m_02 - phones	OW1	105.2804
105.2804	DCB_se1_ag2_m_02 - phones	G	105.3604
105.2804	DCB_se1_ag2_m_02 - words	go	105.3904
105.3604	DCB_se1_ag2_m_02 - phones	OW1	105.3904
105.3904	DCB_se1_ag2_m_02 - phones	M	105.4704
105.3904	DCB_se1_ag2_m_02 - words	music	105.7504
105.4704	DCB_se1_ag2_m_02 - phones	Y	105.5904
105.5904	DCB_se1_ag2_m_02 - phones	UW1	105.6304
105.6304	DCB_se1_ag2_m_02 - phones	Z	105.6804
105.6804	DCB_se1_ag2_m_02 - phones	IH0	105.7204
105.7204	DCB_se1_ag2_m_02 - phones	K	105.7504
105.7504	DCB_se1_ag2_m_02 - phones	sp	105.8804
105.8804	DCB_se1_ag2_m_02 - phones	IH0	105.9204
105.8804	DCB_se1_ag2_m_02 - words	it	105.9804
105.9204	DCB_se1_ag2_m_02 - phones	T	105.9804
105.9804	DCB_se1_ag2_m_02 - phones	S	106.0904
105.9804	DCB_se1_ag2_m_02 - words	s	106.0904
106.0904	DCB_se1_ag2_m_02 - phones	sp	106.1204
106.3484	DCB_se1_ag2_m_02 - phones	D	106.4784
106.3484	DCB_se1_ag2_m_02 - words	drums	107.1184
106.4784	DCB_se1_ag2_m_02 - phones	R	106.5284
106.5284	DCB_se1_ag2_m_02 - phones	AH1	106.9184
106.9184	DCB_se1_ag2_m_02 - phones	M	106.9784
106.9784	DCB_se1_ag2_m_02 - phones	Z	107.1184
107.1184	DCB_se1_ag2_m_02 - phones	sp	107.5960
107.5960	DCB_se1_ag2_m_02 - phones	G	107.6360
107.5960	DCB_se1_ag2_m_02 - words	guitar	108.2660
107.6360	DCB_se1_ag2_m_02 - phones	IH0	107.6960
107.6960	DCB_se1_ag2_m_02 - phones	T	107.8360
107.8360	DCB_se1_ag2_m_02 - phones	AA1	108.1860
108.1860	DCB_se1_ag2_m_02 - phones	R	108.2660
108.2660	DCB_se1_ag2_m_02 - phones	sp	108.3360
108.4934	DCB_se1_ag2_m_02 - phones	B	108.6434
108.4934	DCB_se1_ag2_m_02 - words	bass	109.0934
108.6434	DCB_se1_ag2_m_02 - phones	EY1	108.9534
108.9534	DCB_se1_ag2_m_02 - phones	S	109.0934
109.0934	DCB_se1_ag2_m_02 - phones	sp	109.1234
109.3044	DCB_se1_ag2_m_02 - phones	IH0	109.3644
109.3044	DCB_se1_ag2_m_02 - words	it	109.3944
109.3644	DCB_se1_ag2_m_02 - phones	T	109.3944
109.3944	DCB_se1_ag2_m_02 - phones	Z	109.4644
109.3944	DCB_se1_ag2_m_02 - words	s	109.4644
109.4644	DCB_se1_ag2_m_02 - phones	sp	109.4944
109.4944	DCB_se1_ag2_m_02 - phones	JH	109.5544
109.4944	DCB_se1_ag2_m_02 - words	just	109.6544
109.5544	DCB_se1_ag2_m_02 - phones	IH0	109.6144
109.6144	DCB_se1_ag2_m_02 - phones	S	109.6544
109.6544	DCB_se1_ag2_m_02 - phones	D	109.7244
109.6544	DCB_se1_ag2_m_02 - words	different	109.9944
109.7244	DCB_se1_ag2_m_02 - phones	IH1	109.8044
109.8044	DCB_se1_ag2_m_02 - phones	F	109.8744
109.8744	DCB_se1_ag2_m_02 - phones	R	109.9044
109.9044	DCB_se1_ag2_m_02 - phones	AH0	109.9344
109.9344	DCB_se1_ag2_m_02 - phones	N	109.9644
109.9644	DCB_se1_ag2_m_02 - phones	T	109.9944
109.9944	DCB_se1_ag2_m_02 - phones	IH1	110.0744
109.9944	DCB_se1_ag2_m_02 - words	instruments	110.6344
110.0744	DCB_se1_ag2_m_02 - phones	N	110.1044
110.1044	DCB_se1_ag2_m_02 - phones	S	110.1344
110.1344	DCB_se1_ag2_m_02 - phones	T	110.2144
110.2144	DCB_se1_ag2_m_02 - phones	R	110.2644
110.2644	DCB_se1_ag2_m_02 - phones	AH0	110.2944
110.2944	DCB_se1_ag2_m_02 - phones	M	110.3544
110.3544	DCB_se1_ag2_m_02 - phones	AH0	110.4144
110.4144	DCB_se1_ag2_m_02 - phones	N	110.4544
110.4544	DCB_se1_ag2_m_02 - phones	T	110.5244
110.5244	DCB_se1_ag2_m_02 - phones	S	110.6344
111.3050	DCB_se1_ag2_m_02 - phones	sil	111.3650
111.3650	DCB_se1_ag2_m_02 - phones	AH1	111.7250
111.3650	DCB_se1_ag2_m_02 - words	um	111.9350
111.7250	DCB_se1_ag2_m_02 - phones	M	111.9350
112.1926	DCB_se1_ag2_m_02 - phones	sil	112.2426
112.2426	DCB_se1_ag2_m_02 - phones	AH0	112.4026
112.2426	DCB_se1_ag2_m_02 - words	and	112.4426
112.4026	DCB_se1_ag2_m_02 - phones	N	112.4426
112.4426	DCB_se1_ag2_m_02 - phones	JH	112.4926
112.4426	DCB_se1_ag2_m_02 - words	just	112.5726
112.4926	DCB_se1_ag2_m_02 - phones	IH0	112.5426
112.5426	DCB_se1_ag2_m_02 - phones	S	112.5726
112.5726	DCB_se1_ag2_m_02 - phones	SH	112.7026
112.5726	DCB_se1_ag2_m_02 - words	showing	113.0626
112.7026	DCB_se1_ag2_m_02 - phones	OW1	112.9326
112.9326	DCB_se1_ag2_m_02 - phones	IH0	113.0126
113.0126	DCB_se1_ag2_m_02 - phones	NG	113.0626
113.0626	DCB_se1_ag2_m_02 - phones	DH	113.1126
113.0626	DCB_se1_ag2_m_02 - words	that	113.2526
113.1126	DCB_se1_ag2_m_02 - phones	AE1	113.2026
113.2026	DCB_se1_ag2_m_02 - phones	T	113.2526
113.2526	DCB_se1_ag2_m_02 - phones	sp	113.4426
113.4426	DCB_se1_ag2_m_02 - phones	Y	113.5226
113.4426	DCB_se1_ag2_m_02 - words	you	113.5526
113.5226	DCB_se1_ag2_m_02 - phones	UW1	113.5526
113.5526	DCB_se1_ag2_m_02 - phones	N	113.5826
113.5526	DCB_se1_ag2_m_02 - words	know	113.6126
113.5826	DCB_se1_ag2_m_02 - phones	OW1	113.6126
113.6126	DCB_se1_ag2_m_02 - phones	W	113.6426
113.6126	DCB_se1_ag2_m_02 - words	what	113.7026
113.6426	DCB_se1_ag2_m_02 - phones	AH1	113.6726
113.6726	DCB_se1_ag2_m_02 - phones	T	113.7026
113.7026	DCB_se1_ag2_m_02 - phones	AY1	113.7426
113.7026	DCB_se1_ag2_m_02 - words	i'm	113.8126
113.7426	DCB_se1_ag2_m_02 - phones	M	113.8126
113.8126	DCB_se1_ag2_m_02 - phones	S	113.9126
113.8126	DCB_se1_ag2_m_02 - words	saying	114.0026
113.9126	DCB_se1_ag2_m_02 - phones	EY1	113.9426
113.9426	DCB_se1_ag2_m_02 - phones	IH0	113.9726
113.9726	DCB_se1_ag2_m_02 - phones	NG	114.0026
114.0026	DCB_se1_ag2_m_02 - phones	Y	114.0726
114.0026	DCB_se1_ag2_m_02 - words	young	114.2726
114.0726	DCB_se1_ag2_m_02 - phones	AH1	114.1826
114.1826	DCB_se1_ag2_m_02 - phones	NG	114.2726
114.2726	DCB_se1_ag2_m_02 - phones	B	114.3226
114.2726	DCB_se1_ag2_m_02 - words	black	114.5626
114.3226	DCB_se1_ag2_m_02 - phones	L	114.3726
114.3726	DCB_se1_ag2_m_02 - phones	AE1	114.5226
114.5226	DCB_se1_ag2_m_02 - phones	K	114.5626
114.5626	DCB_se1_ag2_m_02 - phones	K	114.6626
114.5626	DCB_se1_ag2_m_02 - words	kids	115.0226
114.6626	DCB_se1_ag2_m_02 - phones	IH1	114.9026
114.9026	DCB_se1_ag2_m_02 - phones	D	114.9526
114.9526	DCB_se1_ag2_m_02 - phones	Z	115.0226
115.0226	DCB_se1_ag2_m_02 - phones	K	115.1026
115.0226	DCB_se1_ag2_m_02 - words	can	115.2626
115.1026	DCB_se1_ag2_m_02 - phones	AE1	115.2026
115.2026	DCB_se1_ag2_m_02 - phones	N	115.2626
115.2626	DCB_se1_ag2_m_02 - phones	D	115.3526
115.2626	DCB_se1_ag2_m_02 - words	do	115.5326
115.3526	DCB_se1_ag2_m_02 - phones	UW1	115.5326
115.5326	DCB_se1_ag2_m_02 - phones	AH1	115.6726
115.5326	DCB_se1_ag2_m_02 - words	other	115.7926
115.6726	DCB_se1_ag2_m_02 - phones	DH	115.7326
115.7326	DCB_se1_ag2_m_02 - phones	ER0	115.7926
115.7926	DCB_se1_ag2_m_02 - phones	TH	115.8726
115.7926	DCB_se1_ag2_m_02 - words	things	116.3326
115.8726	DCB_se1_ag2_m_02 - phones	IH1	115.9526
115.9526	DCB_se1_ag2_m_02 - phones	NG	116.1726
116.1726	DCB_se1_ag2_m_02 - phones	Z	116.3326
116.7485	DCB_se1_ag2_m_02 - phones	AH0	116.8785
116.7485	DCB_se1_ag2_m_02 - words	and	116.9785
116.8785	DCB_se1_ag2_m_02 - phones	N	116.9385
116.9385	DCB_se1_ag2_m_02 - phones	D	116.9785
116.9785	DCB_se1_ag2_m_02 - phones	IH0	117.0185
116.9785	DCB_se1_ag2_m_02 - words	it	117.0785
117.0185	DCB_se1_ag2_m_02 - phones	T	117.0785
117.0785	DCB_se1_ag2_m_02 - phones	S	117.1485
117.0785	DCB_se1_ag2_m_02 - words	s	117.1485
117.1485	DCB_se1_ag2_m_02 - phones	sp	117.1785
117.1785	DCB_se1_ag2_m_02 - phones	IH0	117.2885
117.1785	DCB_se1_ag2_m_02 - words	it	117.3385
117.2885	DCB_se1_ag2_m_02 - phones	T	117.3385
117.3385	DCB_se1_ag2_m_02 - words	s	117.4485
117.3385	DCB_se1_ag2_m_02 - phones	S	117.4485
117.4485	DCB_se1_ag2_m_02 - phones	L	117.5485
117.4485	DCB_se1_ag2_m_02 - words	like	117.6585
117.5485	DCB_se1_ag2_m_02 - phones	AY1	117.6085
117.6085	DCB_se1_ag2_m_02 - phones	K	117.6585
117.6585	DCB_se1_ag2_m_02 - phones	sp	117.7785
117.7785	DCB_se1_ag2_m_02 - phones	IH0	117.8485
117.7785	DCB_se1_ag2_m_02 - words	it	117.8985
117.8485	DCB_se1_ag2_m_02 - phones	T	117.8985
117.8985	DCB_se1_ag2_m_02 - phones	S	117.9585
117.8985	DCB_se1_ag2_m_02 - words	s	117.9585
117.9585	DCB_se1_ag2_m_02 - phones	L	118.0285
117.9585	DCB_se1_ag2_m_02 - words	like	118.1385
118.0285	DCB_se1_ag2_m_02 - phones	AY1	118.0885
118.0885	DCB_se1_ag2_m_02 - phones	K	118.1385
118.1385	DCB_se1_ag2_m_02 - phones	G	118.1985
118.1385	DCB_se1_ag2_m_02 - words	going	118.6085
118.1985	DCB_se1_ag2_m_02 - phones	OW1	118.4785
118.4785	DCB_se1_ag2_m_02 - phones	IH0	118.5785
118.5785	DCB_se1_ag2_m_02 - phones	N	118.6085
118.6085	DCB_se1_ag2_m_02 - phones	sp	118.6985
118.6985	DCB_se1_ag2_m_02 - phones	AE1	118.8285
118.6985	DCB_se1_ag2_m_02 - words	and	118.8785
118.8285	DCB_se1_ag2_m_02 - phones	N	118.8785
118.8785	DCB_se1_ag2_m_02 - phones	S	118.9685
118.8785	DCB_se1_ag2_m_02 - words	supporting	119.5685
118.9685	DCB_se1_ag2_m_02 - phones	AH0	119.0485
119.0485	DCB_se1_ag2_m_02 - phones	P	119.1685
119.1685	DCB_se1_ag2_m_02 - phones	AO1	119.2985
119.2985	DCB_se1_ag2_m_02 - phones	R	119.3385
119.3385	DCB_se1_ag2_m_02 - phones	T	119.3685
119.3685	DCB_se1_ag2_m_02 - phones	IH0	119.3985
119.3985	DCB_se1_ag2_m_02 - phones	NG	119.5685
120.7269	DCB_se1_ag2_m_02 - phones	L	120.8869
120.7269	DCB_se1_ag2_m_02 - words	like	121.1469
120.8869	DCB_se1_ag2_m_02 - phones	AY1	120.9869
120.9869	DCB_se1_ag2_m_02 - phones	K	121.1469
121.1469	DCB_se1_ag2_m_02 - phones	sp	121.3369
121.3369	DCB_se1_ag2_m_02 - phones	AH1	121.6069
121.3369	DCB_se1_ag2_m_02 - words	us	121.7969
121.6069	DCB_se1_ag2_m_02 - phones	S	121.7969
121.7969	DCB_se1_ag2_m_02 - phones	sp	121.8769
121.8769	DCB_se1_ag2_m_02 - phones	Y	121.9869
121.8769	DCB_se1_ag2_m_02 - words	you	122.0369
121.9869	DCB_se1_ag2_m_02 - phones	UW1	122.0369
122.0369	DCB_se1_ag2_m_02 - phones	N	122.0769
122.0369	DCB_se1_ag2_m_02 - words	know	122.1069
122.0769	DCB_se1_ag2_m_02 - phones	OW1	122.1069
122.1069	DCB_se1_ag2_m_02 - phones	W	122.1369
122.1069	DCB_se1_ag2_m_02 - words	what	122.1969
122.1369	DCB_se1_ag2_m_02 - phones	AH1	122.1669
122.1669	DCB_se1_ag2_m_02 - phones	T	122.1969
122.1969	DCB_se1_ag2_m_02 - words	i	122.2369
122.1969	DCB_se1_ag2_m_02 - phones	AY1	122.2369
122.2369	DCB_se1_ag2_m_02 - phones	M	122.3169
122.2369	DCB_se1_ag2_m_02 - words	mean	122.5869
122.3169	DCB_se1_ag2_m_02 - phones	IY1	122.5569
122.5569	DCB_se1_ag2_m_02 - phones	N	122.5869
122.5869	DCB_se1_ag2_m_02 - phones	AE1	122.6569
122.5869	DCB_se1_ag2_m_02 - words	and	122.7569
122.6569	DCB_se1_ag2_m_02 - phones	N	122.7569
122.7569	DCB_se1_ag2_m_02 - phones	IH0	122.7869
122.7569	DCB_se1_ag2_m_02 - words	it	122.8469
122.7869	DCB_se1_ag2_m_02 - phones	T	122.8469
122.8469	DCB_se1_ag2_m_02 - phones	S	122.9369
122.8469	DCB_se1_ag2_m_02 - words	s	122.9369
122.9369	DCB_se1_ag2_m_02 - phones	IH0	123.0169
122.9369	DCB_se1_ag2_m_02 - words	it	123.0769
123.0169	DCB_se1_ag2_m_02 - phones	T	123.0769
123.0769	DCB_se1_ag2_m_02 - phones	S	123.1369
123.0769	DCB_se1_ag2_m_02 - words	s	123.1369
123.1369	DCB_se1_ag2_m_02 - phones	T	123.2369
123.1369	DCB_se1_ag2_m_02 - words	tight	123.4769
123.2369	DCB_se1_ag2_m_02 - phones	AY1	123.4069
123.4069	DCB_se1_ag2_m_02 - phones	T	123.4769
123.4769	DCB_se1_ag2_m_02 - phones	sp	123.8191
123.8191	DCB_se1_ag2_m_02 - phones	T	123.8591
123.8191	DCB_se1_ag2_m_02 - words	to	123.9191
123.8591	DCB_se1_ag2_m_02 - phones	IH0	123.9191
123.9191	DCB_se1_ag2_m_02 - phones	G	123.9791
123.9191	DCB_se1_ag2_m_02 - words	go	124.1891
123.9791	DCB_se1_ag2_m_02 - phones	OW1	124.1891
124.1891	DCB_se1_ag2_m_02 - phones	AH0	124.2191
124.1891	DCB_se1_ag2_m_02 - words	and	124.2691
124.2191	DCB_se1_ag2_m_02 - phones	N	124.2691
124.2691	DCB_se1_ag2_m_02 - phones	B	124.3091
124.2691	DCB_se1_ag2_m_02 - words	be	124.3591
124.3091	DCB_se1_ag2_m_02 - phones	IY0	124.3591
124.3591	DCB_se1_ag2_m_02 - phones	EY1	124.4491
124.3591	DCB_se1_ag2_m_02 - words	able	124.5591
124.4491	DCB_se1_ag2_m_02 - phones	B	124.4991
124.4991	DCB_se1_ag2_m_02 - phones	AH0	124.5291
124.5291	DCB_se1_ag2_m_02 - phones	L	124.5591
124.5591	DCB_se1_ag2_m_02 - phones	T	124.5891
124.5591	DCB_se1_ag2_m_02 - words	to	124.6191
124.5891	DCB_se1_ag2_m_02 - phones	AH0	124.6191
124.6191	DCB_se1_ag2_m_02 - phones	D	124.7491
124.6191	DCB_se1_ag2_m_02 - words	do	124.8091
124.7491	DCB_se1_ag2_m_02 - phones	UW1	124.8091
124.8091	DCB_se1_ag2_m_02 - phones	DH	124.8591
124.8091	DCB_se1_ag2_m_02 - words	that	124.9991
124.8591	DCB_se1_ag2_m_02 - phones	AE1	124.9091
124.9091	DCB_se1_ag2_m_02 - phones	T	124.9991
124.9991	DCB_se1_ag2_m_02 - phones	sp	125.0291
125.0291	DCB_se1_ag2_m_02 - phones	L	125.1091
125.0291	DCB_se1_ag2_m_02 - words	like	125.2391
125.1091	DCB_se1_ag2_m_02 - phones	AY1	125.1891
125.1891	DCB_se1_ag2_m_02 - phones	K	125.2391
125.2391	DCB_se1_ag2_m_02 - phones	sp	125.2691
125.2691	DCB_se1_ag2_m_02 - phones	M	125.2991
125.2691	DCB_se1_ag2_m_02 - words	musicians	125.7591
125.2991	DCB_se1_ag2_m_02 - phones	Y	125.3291
125.3291	DCB_se1_ag2_m_02 - phones	UW0	125.4091
125.4091	DCB_se1_ag2_m_02 - phones	Z	125.4691
125.4691	DCB_se1_ag2_m_02 - phones	IH1	125.5491
125.5491	DCB_se1_ag2_m_02 - phones	SH	125.6391
125.6391	DCB_se1_ag2_m_02 - phones	AH0	125.6791
125.6791	DCB_se1_ag2_m_02 - phones	N	125.7191
125.7191	DCB_se1_ag2_m_02 - phones	Z	125.7591
125.7591	DCB_se1_ag2_m_02 - phones	sp	125.7891
125.7891	DCB_se1_ag2_m_02 - phones	DH	125.8191
125.7891	DCB_se1_ag2_m_02 - words	the	125.8791
125.8191	DCB_se1_ag2_m_02 - phones	AH0	125.8791
125.8791	DCB_se1_ag2_m_02 - phones	sp	125.9491
125.9491	DCB_se1_ag2_m_02 - phones	P	126.0091
125.9491	DCB_se1_ag2_m_02 - words	people	126.2491
126.0091	DCB_se1_ag2_m_02 - phones	IY1	126.1091
126.1091	DCB_se1_ag2_m_02 - phones	P	126.1591
126.1591	DCB_se1_ag2_m_02 - phones	AH0	126.1991
126.1991	DCB_se1_ag2_m_02 - phones	L	126.2491
126.2491	DCB_se1_ag2_m_02 - phones	DH	126.2891
126.2491	DCB_se1_ag2_m_02 - words	that	126.4591
126.2891	DCB_se1_ag2_m_02 - phones	AE1	126.3791
126.3791	DCB_se1_ag2_m_02 - phones	T	126.4591
126.4591	DCB_se1_ag2_m_02 - phones	sp	126.5091
126.9845	DCB_se1_ag2_m_02 - phones	W	127.0945
126.9845	DCB_se1_ag2_m_02 - words	we	127.2545
127.0945	DCB_se1_ag2_m_02 - phones	IY1	127.2545
127.2545	DCB_se1_ag2_m_02 - phones	N	127.3445
127.2545	DCB_se1_ag2_m_02 - words	know	127.7445
127.3445	DCB_se1_ag2_m_02 - phones	OW1	127.7445
127.7445	DCB_se1_ag2_m_02 - phones	AE1	127.7845
127.7445	DCB_se1_ag2_m_02 - words	and	127.8745
127.7845	DCB_se1_ag2_m_02 - phones	N	127.8745
127.8745	DCB_se1_ag2_m_02 - phones	sp	128.0345
128.0345	DCB_se1_ag2_m_02 - phones	G	128.0945
128.0345	DCB_se1_ag2_m_02 - words	grew	128.2945
128.0945	DCB_se1_ag2_m_02 - phones	R	128.1345
128.1345	DCB_se1_ag2_m_02 - phones	UW1	128.2945
128.2945	DCB_se1_ag2_m_02 - phones	AH1	128.4045
128.2945	DCB_se1_ag2_m_02 - words	up	128.4745
128.4045	DCB_se1_ag2_m_02 - phones	P	128.4745
128.4745	DCB_se1_ag2_m_02 - phones	W	128.5345
128.4745	DCB_se1_ag2_m_02 - words	with	128.7145
128.5345	DCB_se1_ag2_m_02 - phones	IH1	128.6845
128.6845	DCB_se1_ag2_m_02 - phones	DH	128.7145
128.7145	DCB_se1_ag2_m_02 - phones	sp	128.7445
128.7445	DCB_se1_ag2_m_02 - phones	AO1	129.1045
128.7445	DCB_se1_ag2_m_02 - words	or	129.2245
129.1045	DCB_se1_ag2_m_02 - phones	R	129.2245
129.2245	DCB_se1_ag2_m_02 - phones	sp	129.2845
129.5201	DCB_se1_ag2_m_02 - phones	Y	129.6201
129.5201	DCB_se1_ag2_m_02 - words	you	129.6601
129.6201	DCB_se1_ag2_m_02 - phones	UW1	129.6601
129.6601	DCB_se1_ag2_m_02 - phones	N	129.6901
129.6601	DCB_se1_ag2_m_02 - words	know	129.7201
129.6901	DCB_se1_ag2_m_02 - phones	OW1	129.7201
129.7201	DCB_se1_ag2_m_02 - phones	W	129.7501
129.7201	DCB_se1_ag2_m_02 - words	what	129.8101
129.7501	DCB_se1_ag2_m_02 - phones	AH1	129.7801
129.7801	DCB_se1_ag2_m_02 - phones	T	129.8101
129.8101	DCB_se1_ag2_m_02 - phones	AY1	129.8401
129.8101	DCB_se1_ag2_m_02 - words	i	129.8401
129.8401	DCB_se1_ag2_m_02 - phones	M	129.8701
129.8401	DCB_se1_ag2_m_02 - words	mean	129.9401
129.8701	DCB_se1_ag2_m_02 - phones	IY1	129.9001
129.9001	DCB_se1_ag2_m_02 - phones	N	129.9401
129.9401	DCB_se1_ag2_m_02 - phones	K	130.0101
129.9401	DCB_se1_ag2_m_02 - words	cause	130.1101
130.0101	DCB_se1_ag2_m_02 - phones	AA1	130.0401
130.0401	DCB_se1_ag2_m_02 - phones	Z	130.1101
130.1101	DCB_se1_ag2_m_02 - phones	EH1	130.1801
130.1101	DCB_se1_ag2_m_02 - words	everybody	130.5401
130.1801	DCB_se1_ag2_m_02 - phones	V	130.2101
130.2101	DCB_se1_ag2_m_02 - phones	R	130.2501
130.2501	DCB_se1_ag2_m_02 - phones	IY0	130.3701
130.3701	DCB_se1_ag2_m_02 - phones	B	130.4201
130.4201	DCB_se1_ag2_m_02 - phones	AA2	130.4801
130.4801	DCB_se1_ag2_m_02 - phones	D	130.5101
130.5101	DCB_se1_ag2_m_02 - phones	IY0	130.5401
130.5401	DCB_se1_ag2_m_02 - phones	AE1	130.5701
130.5401	DCB_se1_ag2_m_02 - words	at	130.6301
130.5701	DCB_se1_ag2_m_02 - phones	T	130.6301
130.6301	DCB_se1_ag2_m_02 - phones	W	130.7001
130.6301	DCB_se1_ag2_m_02 - words	one	130.8101
130.7001	DCB_se1_ag2_m_02 - phones	AH1	130.7801
130.7801	DCB_se1_ag2_m_02 - phones	N	130.8101
130.8101	DCB_se1_ag2_m_02 - phones	T	130.9301
130.8101	DCB_se1_ag2_m_02 - words	time	131.0901
130.9301	DCB_se1_ag2_m_02 - phones	AY1	131.0401
131.0401	DCB_se1_ag2_m_02 - phones	M	131.0901
131.0901	DCB_se1_ag2_m_02 - phones	W	131.1201
131.0901	DCB_se1_ag2_m_02 - words	was	131.1801
131.1201	DCB_se1_ag2_m_02 - phones	AH0	131.1501
131.1501	DCB_se1_ag2_m_02 - phones	Z	131.1801
131.1801	DCB_se1_ag2_m_02 - phones	S	131.2201
131.1801	DCB_se1_ag2_m_02 - words	starting	131.4901
131.2201	DCB_se1_ag2_m_02 - phones	T	131.2801
131.2801	DCB_se1_ag2_m_02 - phones	AA1	131.3701
131.3701	DCB_se1_ag2_m_02 - phones	R	131.4001
131.4001	DCB_se1_ag2_m_02 - phones	T	131.4301
131.4301	DCB_se1_ag2_m_02 - phones	IH0	131.4601
131.4601	DCB_se1_ag2_m_02 - phones	NG	131.4901
131.4901	DCB_se1_ag2_m_02 - words	a	131.5601
131.4901	DCB_se1_ag2_m_02 - phones	AH0	131.5601
131.5601	DCB_se1_ag2_m_02 - phones	sp	131.6001
131.6001	DCB_se1_ag2_m_02 - phones	B	131.6401
131.6001	DCB_se1_ag2_m_02 - words	band	131.9501
131.6401	DCB_se1_ag2_m_02 - phones	AE1	131.8801
131.8801	DCB_se1_ag2_m_02 - phones	N	131.9101
131.9101	DCB_se1_ag2_m_02 - phones	D	131.9501
131.9501	DCB_se1_ag2_m_02 - phones	sp	132.5070
132.5070	DCB_se1_ag2_m_02 - phones	EH1	132.6370
132.5070	DCB_se1_ag2_m_02 - words	every	132.7270
132.6370	DCB_se1_ag2_m_02 - phones	V	132.6670
132.6670	DCB_se1_ag2_m_02 - phones	R	132.6970
132.6970	DCB_se1_ag2_m_02 - phones	IY0	132.7270
132.7270	DCB_se1_ag2_m_02 - phones	N	132.7870
132.7270	DCB_se1_ag2_m_02 - words	neighborhood	133.2170
132.7870	DCB_se1_ag2_m_02 - phones	EY1	132.9270
132.9270	DCB_se1_ag2_m_02 - phones	B	132.9770
132.9770	DCB_se1_ag2_m_02 - phones	ER0	133.0370
133.0370	DCB_se1_ag2_m_02 - phones	HH	133.1370
133.1370	DCB_se1_ag2_m_02 - phones	UH2	133.1770
133.1770	DCB_se1_ag2_m_02 - phones	D	133.2170
133.2170	DCB_se1_ag2_m_02 - phones	HH	133.3370
133.2170	DCB_se1_ag2_m_02 - words	had	133.4570
133.3370	DCB_se1_ag2_m_02 - phones	AE1	133.4170
133.4170	DCB_se1_ag2_m_02 - phones	D	133.4570
133.4570	DCB_se1_ag2_m_02 - words	a	133.5270
133.4570	DCB_se1_ag2_m_02 - phones	AH0	133.5270
133.5270	DCB_se1_ag2_m_02 - phones	B	133.6270
133.5270	DCB_se1_ag2_m_02 - words	band	133.9370
133.6270	DCB_se1_ag2_m_02 - phones	AE1	133.8670
133.8670	DCB_se1_ag2_m_02 - phones	N	133.9070
133.9070	DCB_se1_ag2_m_02 - phones	D	133.9370
133.9370	DCB_se1_ag2_m_02 - phones	Y	133.9670
133.9370	DCB_se1_ag2_m_02 - words	you	134.0070
133.9670	DCB_se1_ag2_m_02 - phones	UW1	134.0070
134.0070	DCB_se1_ag2_m_02 - phones	N	134.0470
134.0070	DCB_se1_ag2_m_02 - words	know	134.1270
134.0470	DCB_se1_ag2_m_02 - phones	OW1	134.1270
134.1270	DCB_se1_ag2_m_02 - phones	EH1	134.1570
134.1270	DCB_se1_ag2_m_02 - words	everybody	134.4570
134.1570	DCB_se1_ag2_m_02 - phones	V	134.1870
134.1870	DCB_se1_ag2_m_02 - phones	R	134.2170
134.2170	DCB_se1_ag2_m_02 - phones	IY0	134.2570
134.2570	DCB_se1_ag2_m_02 - phones	B	134.3170
134.3170	DCB_se1_ag2_m_02 - phones	AA2	134.3870
134.3870	DCB_se1_ag2_m_02 - phones	D	134.4170
134.4170	DCB_se1_ag2_m_02 - phones	IY0	134.4570
134.4570	DCB_se1_ag2_m_02 - phones	W	134.5270
134.4570	DCB_se1_ag2_m_02 - words	wanted	134.6870
134.5270	DCB_se1_ag2_m_02 - phones	AO1	134.5970
134.5970	DCB_se1_ag2_m_02 - phones	N	134.6270
134.6270	DCB_se1_ag2_m_02 - phones	IH0	134.6570
134.6570	DCB_se1_ag2_m_02 - phones	D	134.6870
134.6870	DCB_se1_ag2_m_02 - phones	T	134.7170
134.6870	DCB_se1_ag2_m_02 - words	to	134.7470
134.7170	DCB_se1_ag2_m_02 - phones	AH0	134.7470
134.7470	DCB_se1_ag2_m_02 - phones	HH	134.7970
134.7470	DCB_se1_ag2_m_02 - words	have	134.9370
134.7970	DCB_se1_ag2_m_02 - phones	AE1	134.8770
134.8770	DCB_se1_ag2_m_02 - phones	V	134.9370
134.9370	DCB_se1_ag2_m_02 - phones	AH0	134.9970
134.9370	DCB_se1_ag2_m_02 - words	a	134.9970
134.9970	DCB_se1_ag2_m_02 - phones	sp	135.0370
135.0370	DCB_se1_ag2_m_02 - phones	B	135.0970
135.0370	DCB_se1_ag2_m_02 - words	band	135.3570
135.0970	DCB_se1_ag2_m_02 - phones	AE1	135.2270
135.2270	DCB_se1_ag2_m_02 - phones	N	135.3170
135.3170	DCB_se1_ag2_m_02 - phones	D	135.3570
135.3570	DCB_se1_ag2_m_02 - phones	S	135.4970
135.3570	DCB_se1_ag2_m_02 - words	so	135.6770
135.4970	DCB_se1_ag2_m_02 - phones	OW1	135.6770
135.6770	DCB_se1_ag2_m_02 - phones	sp	135.7470
136.4829	DCB_se1_ag2_m_02 - phones	Y	136.6029
136.4829	DCB_se1_ag2_m_02 - words	you	136.6429
136.6029	DCB_se1_ag2_m_02 - phones	UW1	136.6429
136.6429	DCB_se1_ag2_m_02 - phones	N	136.6829
136.6429	DCB_se1_ag2_m_02 - words	know	136.7129
136.6829	DCB_se1_ag2_m_02 - phones	OW1	136.7129
136.7129	DCB_se1_ag2_m_02 - phones	W	136.7429
136.7129	DCB_se1_ag2_m_02 - words	what	136.8029
136.7429	DCB_se1_ag2_m_02 - phones	AH1	136.7729
136.7729	DCB_se1_ag2_m_02 - phones	T	136.8029
136.8029	DCB_se1_ag2_m_02 - phones	AY1	136.8329
136.8029	DCB_se1_ag2_m_02 - words	i	136.8329
136.8329	DCB_se1_ag2_m_02 - phones	M	136.8729
136.8329	DCB_se1_ag2_m_02 - words	mean	137.0029
136.8729	DCB_se1_ag2_m_02 - phones	IY1	136.9129
136.9129	DCB_se1_ag2_m_02 - phones	N	137.0029
137.0029	DCB_se1_ag2_m_02 - phones	IH0	137.0329
137.0029	DCB_se1_ag2_m_02 - words	it	137.0629
137.0329	DCB_se1_ag2_m_02 - phones	T	137.0629
137.0629	DCB_se1_ag2_m_02 - words	s	137.1229
137.0629	DCB_se1_ag2_m_02 - phones	Z	137.1229
137.1229	DCB_se1_ag2_m_02 - phones	IH1	137.2029
137.1229	DCB_se1_ag2_m_02 - words	it	137.2529
137.2029	DCB_se1_ag2_m_02 - phones	T	137.2529
137.2529	DCB_se1_ag2_m_02 - phones	S	137.3829
137.2529	DCB_se1_ag2_m_02 - words	s	137.3829
137.3829	DCB_se1_ag2_m_02 - phones	sp	137.4129
137.4129	DCB_se1_ag2_m_02 - phones	IH0	137.4529
137.4129	DCB_se1_ag2_m_02 - words	it	137.4929
137.4529	DCB_se1_ag2_m_02 - phones	T	137.4929
137.4929	DCB_se1_ag2_m_02 - words	s	137.5829
137.4929	DCB_se1_ag2_m_02 - phones	Z	137.5829
137.5829	DCB_se1_ag2_m_02 - phones	JH	137.6229
137.5829	DCB_se1_ag2_m_02 - words	just	137.7729
137.6229	DCB_se1_ag2_m_02 - phones	AH1	137.6829
137.6829	DCB_se1_ag2_m_02 - phones	S	137.7429
137.7429	DCB_se1_ag2_m_02 - phones	T	137.7729
137.7729	DCB_se1_ag2_m_02 - phones	T	137.8529
137.7729	DCB_se1_ag2_m_02 - words	tight	137.9929
137.8529	DCB_se1_ag2_m_02 - phones	AY1	137.9429
137.9429	DCB_se1_ag2_m_02 - phones	T	137.9929
137.9929	DCB_se1_ag2_m_02 - phones	T	138.0529
137.9929	DCB_se1_ag2_m_02 - words	to	138.1129
138.0529	DCB_se1_ag2_m_02 - phones	IH0	138.1129
138.1129	DCB_se1_ag2_m_02 - phones	B	138.2029
138.1129	DCB_se1_ag2_m_02 - words	be	138.2929
138.2029	DCB_se1_ag2_m_02 - phones	IY0	138.2929
138.2929	DCB_se1_ag2_m_02 - phones	EY1	138.3229
138.2929	DCB_se1_ag2_m_02 - words	able	138.4129
138.3229	DCB_se1_ag2_m_02 - phones	B	138.3529
138.3529	DCB_se1_ag2_m_02 - phones	AH0	138.3829
138.3829	DCB_se1_ag2_m_02 - phones	L	138.4129
138.4129	DCB_se1_ag2_m_02 - phones	T	138.4429
138.4129	DCB_se1_ag2_m_02 - words	to	138.5029
138.4429	DCB_se1_ag2_m_02 - phones	AH0	138.5029
138.5029	DCB_se1_ag2_m_02 - phones	S	138.6229
138.5029	DCB_se1_ag2_m_02 - words	see	138.7129
138.6229	DCB_se1_ag2_m_02 - phones	IY1	138.7129
138.7129	DCB_se1_ag2_m_02 - phones	D	138.7729
138.7129	DCB_se1_ag2_m_02 - words	different	138.9829
138.7729	DCB_se1_ag2_m_02 - phones	IH1	138.8129
138.8129	DCB_se1_ag2_m_02 - phones	F	138.8629
138.8629	DCB_se1_ag2_m_02 - phones	R	138.8929
138.8929	DCB_se1_ag2_m_02 - phones	AH0	138.9229
138.9229	DCB_se1_ag2_m_02 - phones	N	138.9529
138.9529	DCB_se1_ag2_m_02 - phones	T	138.9829
138.9829	DCB_se1_ag2_m_02 - phones	P	139.0629
138.9829	DCB_se1_ag2_m_02 - words	people	139.2329
139.0629	DCB_se1_ag2_m_02 - phones	IY1	139.1329
139.1329	DCB_se1_ag2_m_02 - phones	P	139.1729
139.1729	DCB_se1_ag2_m_02 - phones	AH0	139.2029
139.2029	DCB_se1_ag2_m_02 - phones	L	139.2329
139.2329	DCB_se1_ag2_m_02 - phones	P	139.3329
139.2329	DCB_se1_ag2_m_02 - words	playing	139.5029
139.3329	DCB_se1_ag2_m_02 - phones	L	139.3729
139.3729	DCB_se1_ag2_m_02 - phones	EY1	139.4429
139.4429	DCB_se1_ag2_m_02 - phones	IH0	139.4729
139.4729	DCB_se1_ag2_m_02 - phones	NG	139.5029
139.5029	DCB_se1_ag2_m_02 - phones	D	139.5329
139.5029	DCB_se1_ag2_m_02 - words	different	139.8329
139.5329	DCB_se1_ag2_m_02 - phones	IH1	139.6029
139.6029	DCB_se1_ag2_m_02 - phones	F	139.6729
139.6729	DCB_se1_ag2_m_02 - phones	R	139.7029
139.7029	DCB_se1_ag2_m_02 - phones	AH0	139.7729
139.7729	DCB_se1_ag2_m_02 - phones	N	139.8029
139.8029	DCB_se1_ag2_m_02 - phones	T	139.8329
139.8329	DCB_se1_ag2_m_02 - phones	IH1	139.8629
139.8329	DCB_se1_ag2_m_02 - words	instruments	140.3929
139.8629	DCB_se1_ag2_m_02 - phones	N	139.8929
139.8929	DCB_se1_ag2_m_02 - phones	S	139.9229
139.9229	DCB_se1_ag2_m_02 - phones	T	140.0029
140.0029	DCB_se1_ag2_m_02 - phones	R	140.0329
140.0329	DCB_se1_ag2_m_02 - phones	AH0	140.0629
140.0629	DCB_se1_ag2_m_02 - phones	M	140.1129
140.1129	DCB_se1_ag2_m_02 - phones	AH0	140.2229
140.2229	DCB_se1_ag2_m_02 - phones	N	140.2529
140.2529	DCB_se1_ag2_m_02 - phones	T	140.2929
140.2929	DCB_se1_ag2_m_02 - phones	S	140.3929
140.9397	DCB_se1_ag2_m_02 - phones	Y	141.0297
140.9397	DCB_se1_ag2_m_02 - words	you	141.0597
141.0297	DCB_se1_ag2_m_02 - phones	UW1	141.0597
141.0597	DCB_se1_ag2_m_02 - phones	N	141.0897
141.0597	DCB_se1_ag2_m_02 - words	know	141.1297
141.0897	DCB_se1_ag2_m_02 - phones	OW1	141.1297
141.1297	DCB_se1_ag2_m_02 - phones	W	141.1597
141.1297	DCB_se1_ag2_m_02 - words	what	141.2197
141.1597	DCB_se1_ag2_m_02 - phones	AH1	141.1897
141.1897	DCB_se1_ag2_m_02 - phones	T	141.2197
141.2197	DCB_se1_ag2_m_02 - words	i	141.2597
141.2197	DCB_se1_ag2_m_02 - phones	AY1	141.2597
141.2597	DCB_se1_ag2_m_02 - phones	M	141.3497
141.2597	DCB_se1_ag2_m_02 - words	mean	141.4797
141.3497	DCB_se1_ag2_m_02 - phones	IY1	141.4497
141.4497	DCB_se1_ag2_m_02 - phones	N	141.4797
141.4797	DCB_se1_ag2_m_02 - phones	DH	141.5097
141.4797	DCB_se1_ag2_m_02 - words	that	141.7497
141.5097	DCB_se1_ag2_m_02 - phones	AH0	141.6097
141.6097	DCB_se1_ag2_m_02 - phones	T	141.7497
141.7497	DCB_se1_ag2_m_02 - phones	Y	141.8397
141.7497	DCB_se1_ag2_m_02 - words	you	141.8797
141.8397	DCB_se1_ag2_m_02 - phones	UW1	141.8797
141.8797	DCB_se1_ag2_m_02 - phones	K	141.9597
141.8797	DCB_se1_ag2_m_02 - words	can	142.0197
141.9597	DCB_se1_ag2_m_02 - phones	AH0	141.9897
141.9897	DCB_se1_ag2_m_02 - phones	N	142.0197
142.0197	DCB_se1_ag2_m_02 - phones	R	142.0997
142.0197	DCB_se1_ag2_m_02 - words	relate	142.3697
142.0997	DCB_se1_ag2_m_02 - phones	IH0	142.1497
142.1497	DCB_se1_ag2_m_02 - phones	L	142.1997
142.1997	DCB_se1_ag2_m_02 - phones	EY1	142.3297
142.3297	DCB_se1_ag2_m_02 - phones	T	142.3697
142.3697	DCB_se1_ag2_m_02 - phones	T	142.5497
142.3697	DCB_se1_ag2_m_02 - words	to	142.7597
142.5497	DCB_se1_ag2_m_02 - phones	UW1	142.7597
142.7597	DCB_se1_ag2_m_02 - phones	sp	142.8497
143.0775	DCB_se1_ag2_m_02 - phones	AH0	143.1675
143.0775	DCB_se1_ag2_m_02 - words	and	143.2475
143.1675	DCB_se1_ag2_m_02 - phones	N	143.2175
143.2175	DCB_se1_ag2_m_02 - phones	D	143.2475
143.2475	DCB_se1_ag2_m_02 - phones	IH0	143.2775
143.2475	DCB_se1_ag2_m_02 - words	it	143.3175
143.2775	DCB_se1_ag2_m_02 - phones	T	143.3175
143.3175	DCB_se1_ag2_m_02 - phones	sp	143.4975
143.4975	DCB_se1_ag2_m_02 - phones	EH1	143.6275
143.4975	DCB_se1_ag2_m_02 - words	s	143.7375
143.6275	DCB_se1_ag2_m_02 - phones	S	143.7375
143.7375	DCB_se1_ag2_m_02 - phones	L	143.8175
143.7375	DCB_se1_ag2_m_02 - words	like	143.9675
143.8175	DCB_se1_ag2_m_02 - phones	AY1	143.9175
143.9175	DCB_se1_ag2_m_02 - phones	K	143.9675
143.9675	DCB_se1_ag2_m_02 - phones	DH	144.0075
143.9675	DCB_se1_ag2_m_02 - words	they	144.1175
144.0075	DCB_se1_ag2_m_02 - phones	EY1	144.1175
144.1175	DCB_se1_ag2_m_02 - phones	L	144.2475
144.1175	DCB_se1_ag2_m_02 - words	local	144.5175
144.2475	DCB_se1_ag2_m_02 - phones	OW1	144.3275
144.3275	DCB_se1_ag2_m_02 - phones	K	144.4075
144.4075	DCB_se1_ag2_m_02 - phones	AH0	144.4475
144.4475	DCB_se1_ag2_m_02 - phones	L	144.5175
144.5175	DCB_se1_ag2_m_02 - phones	S	144.6175
144.5175	DCB_se1_ag2_m_02 - words	celebrities	145.1375
144.6175	DCB_se1_ag2_m_02 - phones	AH0	144.6875
144.6875	DCB_se1_ag2_m_02 - phones	L	144.7375
144.7375	DCB_se1_ag2_m_02 - phones	EH1	144.8575
144.8575	DCB_se1_ag2_m_02 - phones	B	144.8975
144.8975	DCB_se1_ag2_m_02 - phones	R	144.9275
144.9275	DCB_se1_ag2_m_02 - phones	IH0	144.9575
144.9575	DCB_se1_ag2_m_02 - phones	T	145.0075
145.0075	DCB_se1_ag2_m_02 - phones	IY0	145.0375
145.0375	DCB_se1_ag2_m_02 - phones	Z	145.1375
145.1375	DCB_se1_ag2_m_02 - phones	sp	145.1675
145.1675	DCB_se1_ag2_m_02 - phones	L	145.2175
145.1675	DCB_se1_ag2_m_02 - words	like	145.3375
145.2175	DCB_se1_ag2_m_02 - phones	AY1	145.2975
145.2975	DCB_se1_ag2_m_02 - phones	K	145.3375
145.3375	DCB_se1_ag2_m_02 - phones	DH	145.3775
145.3375	DCB_se1_ag2_m_02 - words	they	145.5775
145.3775	DCB_se1_ag2_m_02 - phones	EY1	145.5775
145.5775	DCB_se1_ag2_m_02 - phones	sp	145.7475
145.7475	DCB_se1_ag2_m_02 - phones	DH	145.7975
145.7475	DCB_se1_ag2_m_02 - words	they	145.8275
145.7975	DCB_se1_ag2_m_02 - phones	EY1	145.8275
145.8275	DCB_se1_ag2_m_02 - phones	EH1	145.8775
145.8275	DCB_se1_ag2_m_02 - words	s	146.0275
145.8775	DCB_se1_ag2_m_02 - phones	S	146.0275
146.0275	DCB_se1_ag2_m_02 - phones	sp	146.0875
146.0875	DCB_se1_ag2_m_02 - phones	DH	146.1475
146.0875	DCB_se1_ag2_m_02 - words	they	146.2675
146.1475	DCB_se1_ag2_m_02 - phones	EY1	146.2675
146.2675	DCB_se1_ag2_m_02 - phones	sp	146.4575
146.4575	DCB_se1_ag2_m_02 - phones	T	146.5775
146.4575	DCB_se1_ag2_m_02 - words	to	146.6175
146.5775	DCB_se1_ag2_m_02 - phones	AH0	146.6175
146.6175	DCB_se1_ag2_m_02 - phones	AH1	146.7975
146.6175	DCB_se1_ag2_m_02 - words	us	146.9675
146.7975	DCB_se1_ag2_m_02 - phones	S	146.9675
146.9675	DCB_se1_ag2_m_02 - phones	sp	146.9975
147.5485	DCB_se1_ag2_m_02 - phones	Y	147.6085
147.5485	DCB_se1_ag2_m_02 - words	you	147.6585
147.6085	DCB_se1_ag2_m_02 - phones	UW1	147.6585
147.6585	DCB_se1_ag2_m_02 - phones	N	147.6885
147.6585	DCB_se1_ag2_m_02 - words	know	147.7185
147.6885	DCB_se1_ag2_m_02 - phones	OW1	147.7185
147.7185	DCB_se1_ag2_m_02 - phones	W	147.7485
147.7185	DCB_se1_ag2_m_02 - words	what	147.8085
147.7485	DCB_se1_ag2_m_02 - phones	AH1	147.7785
147.7785	DCB_se1_ag2_m_02 - phones	T	147.8085
147.8085	DCB_se1_ag2_m_02 - words	i	147.8385
147.8085	DCB_se1_ag2_m_02 - phones	AY1	147.8385
147.8385	DCB_se1_ag2_m_02 - phones	M	147.8685
147.8385	DCB_se1_ag2_m_02 - words	mean	147.9285
147.8685	DCB_se1_ag2_m_02 - phones	IY1	147.8985
147.8985	DCB_se1_ag2_m_02 - phones	N	147.9285
147.9285	DCB_se1_ag2_m_02 - phones	DH	147.9585
147.9285	DCB_se1_ag2_m_02 - words	they	148.0385
147.9585	DCB_se1_ag2_m_02 - phones	EY1	148.0385
148.0385	DCB_se1_ag2_m_02 - phones	S	148.1485
148.0385	DCB_se1_ag2_m_02 - words	celebrities	148.6985
148.1485	DCB_se1_ag2_m_02 - phones	AH0	148.1985
148.1985	DCB_se1_ag2_m_02 - phones	L	148.2785
148.2785	DCB_se1_ag2_m_02 - phones	EH1	148.3685
148.3685	DCB_se1_ag2_m_02 - phones	B	148.3985
148.3985	DCB_se1_ag2_m_02 - phones	R	148.4285
148.4285	DCB_se1_ag2_m_02 - phones	IH0	148.4585
148.4585	DCB_se1_ag2_m_02 - phones	T	148.4985
148.4985	DCB_se1_ag2_m_02 - phones	IY0	148.5485
148.5485	DCB_se1_ag2_m_02 - phones	Z	148.6985
148.6985	DCB_se1_ag2_m_02 - phones	K	148.7385
148.6985	DCB_se1_ag2_m_02 - words	cause	148.8685
148.7385	DCB_se1_ag2_m_02 - phones	AA1	148.7785
148.7785	DCB_se1_ag2_m_02 - phones	Z	148.8685
148.8685	DCB_se1_ag2_m_02 - phones	sp	148.8985
148.8985	DCB_se1_ag2_m_02 - phones	DH	148.9285
148.8985	DCB_se1_ag2_m_02 - words	the	148.9585
148.9285	DCB_se1_ag2_m_02 - phones	AH0	148.9585
148.9585	DCB_se1_ag2_m_02 - phones	sp	149.1585
149.1585	DCB_se1_ag2_m_02 - phones	DH	149.1985
149.1585	DCB_se1_ag2_m_02 - words	the	149.2585
149.1985	DCB_se1_ag2_m_02 - phones	AH0	149.2585
149.2585	DCB_se1_ag2_m_02 - phones	T	149.3585
149.2585	DCB_se1_ag2_m_02 - words	type	149.5485
149.3585	DCB_se1_ag2_m_02 - phones	AY1	149.4685
149.4685	DCB_se1_ag2_m_02 - phones	P	149.5485
149.5485	DCB_se1_ag2_m_02 - phones	M	149.5785
149.5485	DCB_se1_ag2_m_02 - words	music	149.8385
149.5785	DCB_se1_ag2_m_02 - phones	Y	149.6785
149.6785	DCB_se1_ag2_m_02 - phones	UW1	149.7385
149.7385	DCB_se1_ag2_m_02 - phones	Z	149.7785
149.7785	DCB_se1_ag2_m_02 - phones	IH0	149.8085
149.8085	DCB_se1_ag2_m_02 - phones	K	149.8385
149.8385	DCB_se1_ag2_m_02 - phones	sp	149.8885
149.8885	DCB_se1_ag2_m_02 - phones	DH	149.9385
149.8885	DCB_se1_ag2_m_02 - words	they	150.0185
149.9385	DCB_se1_ag2_m_02 - phones	EY1	150.0185
150.0185	DCB_se1_ag2_m_02 - phones	sp	150.0485
150.0485	DCB_se1_ag2_m_02 - phones	P	150.1385
150.0485	DCB_se1_ag2_m_02 - words	play	150.3185
150.1385	DCB_se1_ag2_m_02 - phones	L	150.1785
150.1785	DCB_se1_ag2_m_02 - phones	EY1	150.3185
150.3185	DCB_se1_ag2_m_02 - phones	sp	150.4185
150.6706	DCB_se1_ag2_m_02 - phones	S	150.7906
150.6706	DCB_se1_ag2_m_02 - words	so	150.8306
150.7906	DCB_se1_ag2_m_02 - phones	OW1	150.8306
150.8306	DCB_se1_ag2_m_02 - phones	sp	153.2728
153.2157	DCB_se1_ag3_m_01 - phones	HH	153.2857
153.2157	DCB_se1_ag3_m_01 - words	what	153.4657
153.2728	DCB_se1_ag2_m_02 - phones	AE1	153.3028
153.2728	DCB_se1_ag2_m_02 - words	and	153.3328
153.2857	DCB_se1_ag3_m_01 - phones	W	153.3557
153.3028	DCB_se1_ag2_m_02 - phones	N	153.3328
153.3328	DCB_se1_ag2_m_02 - phones	sp	159.4286
153.3557	DCB_se1_ag3_m_01 - phones	AH1	153.4057
153.4057	DCB_se1_ag3_m_01 - phones	T	153.4657
153.4657	DCB_se1_ag3_m_01 - words	s	153.5257
153.4657	DCB_se1_ag3_m_01 - phones	S	153.5257
153.5257	DCB_se1_ag3_m_01 - phones	DH	153.5657
153.5257	DCB_se1_ag3_m_01 - words	the	153.5957
153.5657	DCB_se1_ag3_m_01 - phones	AH0	153.5957
153.5957	DCB_se1_ag3_m_01 - phones	HH	153.6257
153.5957	DCB_se1_ag3_m_01 - words	what	153.7457
153.6257	DCB_se1_ag3_m_01 - phones	W	153.6557
153.6557	DCB_se1_ag3_m_01 - phones	AH1	153.6957
153.6957	DCB_se1_ag3_m_01 - phones	T	153.7457
153.7457	DCB_se1_ag3_m_01 - phones	S	153.8257
153.7457	DCB_se1_ag3_m_01 - words	s	153.8257
153.8257	DCB_se1_ag3_m_01 - phones	DH	153.8557
153.8257	DCB_se1_ag3_m_01 - words	the	153.8857
153.8557	DCB_se1_ag3_m_01 - phones	AH0	153.8857
153.8857	DCB_se1_ag3_m_01 - phones	M	153.9457
153.8857	DCB_se1_ag3_m_01 - words	most	154.1157
153.9457	DCB_se1_ag3_m_01 - phones	OW1	154.0357
154.0357	DCB_se1_ag3_m_01 - phones	S	154.0757
154.0757	DCB_se1_ag3_m_01 - phones	T	154.1157
154.1157	DCB_se1_ag3_m_01 - phones	P	154.1957
154.1157	DCB_se1_ag3_m_01 - words	popular	154.5657
154.1957	DCB_se1_ag3_m_01 - phones	AA1	154.3157
154.3157	DCB_se1_ag3_m_01 - phones	P	154.3657
154.3657	DCB_se1_ag3_m_01 - phones	Y	154.3957
154.3957	DCB_se1_ag3_m_01 - phones	AH0	154.4257
154.4257	DCB_se1_ag3_m_01 - phones	L	154.4857
154.4857	DCB_se1_ag3_m_01 - phones	ER0	154.5657
154.5657	DCB_se1_ag3_m_01 - phones	IH1	154.6757
154.5657	DCB_se1_ag3_m_01 - words	instrument	155.1257
154.6757	DCB_se1_ag3_m_01 - phones	N	154.7357
154.7357	DCB_se1_ag3_m_01 - phones	S	154.8157
[truncated: 2,937 more rows]
