# Supplementary material for: Considering Performance in the Automated and Manual Coding of Sociolinguistic Variables: Lessons From Variable (ING)
Source: Front Artif Intell. 2021 Apr 29;4:648543. doi: 10.3389/frai.2021.648543 (PMC8117961; doi:10.3389/frai.2021.648543)
Supplement: Supplementary file 4 [file Data_Sheet_4.ZIP › CORAAL_Aligned_as_Tables/DCB_se2_ag3_f_01_1_txout.txt]

tmin	tier	text	tmax
0.5296	DCB_int_01 - phones	sil	0.5796
0.5796	DCB_int_01 - phones	S	0.6696
0.5796	DCB_int_01 - words	so	0.6996
0.6696	DCB_int_01 - phones	OW1	0.6996
0.6996	DCB_int_01 - phones	IH0	0.7396
0.6996	DCB_int_01 - words	if	0.7796
0.7396	DCB_int_01 - phones	F	0.7796
0.7796	DCB_int_01 - phones	Y	0.8396
0.7796	DCB_int_01 - words	you	0.8996
0.8396	DCB_int_01 - phones	UW1	0.8996
0.8996	DCB_int_01 - phones	K	0.9296
0.8996	DCB_int_01 - words	could	1.0196
0.9296	DCB_int_01 - phones	UH1	0.9596
0.9596	DCB_int_01 - phones	D	1.0196
1.0196	DCB_int_01 - phones	S	1.0796
1.0196	DCB_int_01 - words	say	1.1796
1.0796	DCB_int_01 - phones	EY1	1.1796
1.1796	DCB_int_01 - phones	Y	1.2296
1.1796	DCB_int_01 - words	your	1.3296
1.2296	DCB_int_01 - phones	UH1	1.2696
1.2696	DCB_int_01 - phones	R	1.3296
1.3296	DCB_int_01 - phones	N	1.3996
1.3296	DCB_int_01 - words	name	1.7296
1.3996	DCB_int_01 - phones	EY1	1.6296
1.6296	DCB_int_01 - phones	M	1.7296
1.7296	DCB_int_01 - phones	sp	1.9710
1.9710	DCB_int_01 - phones	Y	2.0310
1.9710	DCB_int_01 - words	your	2.1710
2.0310	DCB_int_01 - phones	UH1	2.0610
2.0610	DCB_int_01 - phones	R	2.1710
2.1710	DCB_int_01 - phones	EY1	2.3410
2.1710	DCB_int_01 - words	age	2.4010
2.3410	DCB_int_01 - phones	JH	2.4010
2.4010	DCB_int_01 - phones	AH0	2.4310
2.4010	DCB_int_01 - words	and	2.5210
2.4310	DCB_int_01 - phones	N	2.5210
2.5210	DCB_int_01 - phones	W	2.5710
2.5210	DCB_int_01 - words	where	2.7010
2.5710	DCB_int_01 - phones	EH1	2.6710
2.6710	DCB_int_01 - phones	R	2.7010
2.7010	DCB_int_01 - phones	Y	2.7310
2.7010	DCB_int_01 - words	you're	2.8310
2.7310	DCB_int_01 - phones	UH1	2.7610
2.7610	DCB_int_01 - phones	R	2.8310
2.8310	DCB_int_01 - phones	F	2.8910
2.8310	DCB_int_01 - words	from	3.1410
2.8910	DCB_int_01 - phones	R	2.9210
2.9210	DCB_int_01 - phones	AH1	3.0310
3.0310	DCB_int_01 - phones	M	3.1410
3.1410	DCB_int_01 - phones	sp	9.1488
3.1489	DCB_se2_ag3_f_01 - phones	sil	3.2789
3.2789	DCB_se2_ag3_f_01 - phones	OW2	3.3089
3.2789	DCB_se2_ag3_f_01 - words	okay	3.5389
3.3089	DCB_se2_ag3_f_01 - phones	K	3.4489
3.4489	DCB_se2_ag3_f_01 - phones	EY1	3.5389
3.5389	DCB_se2_ag3_f_01 - phones	sp	3.5989
3.8429	DCB_se2_ag3_f_01 - words	rdx	4.7729
3.8429	DCB_se2_ag3_f_01 - phones	TN	4.7729
4.7729	DCB_se2_ag3_f_01 - phones	AY1	4.8129
4.7729	DCB_se2_ag3_f_01 - words	i'm	4.8829
4.8129	DCB_se2_ag3_f_01 - phones	M	4.8829
4.8829	DCB_se2_ag3_f_01 - phones	TH	4.9929
4.8829	DCB_se2_ag3_f_01 - words	thirty	5.1629
4.9929	DCB_se2_ag3_f_01 - phones	ER1	5.0729
5.0729	DCB_se2_ag3_f_01 - phones	D	5.1129
5.1129	DCB_se2_ag3_f_01 - phones	IY0	5.1629
5.1629	DCB_se2_ag3_f_01 - phones	F	5.3229
5.1629	DCB_se2_ag3_f_01 - words	four	5.6829
5.3229	DCB_se2_ag3_f_01 - phones	AO1	5.4929
5.4929	DCB_se2_ag3_f_01 - phones	R	5.6829
6.6030	DCB_se2_ag3_f_01 - phones	sil	6.6530
6.6530	DCB_se2_ag3_f_01 - phones	IH1	6.7030
6.6530	DCB_se2_ag3_f_01 - words	in	6.7330
6.7030	DCB_se2_ag3_f_01 - phones	N	6.7330
6.7330	DCB_se2_ag3_f_01 - phones	AH0	6.7930
6.7330	DCB_se2_ag3_f_01 - words	a	6.7930
6.7930	DCB_se2_ag3_f_01 - phones	W	6.8430
6.7930	DCB_se2_ag3_f_01 - words	week	7.1430
6.8430	DCB_se2_ag3_f_01 - phones	IY1	6.9430
6.9430	DCB_se2_ag3_f_01 - phones	K	7.1430
7.5073	DCB_se2_ag3_f_01 - phones	AE1	7.6273
7.5073	DCB_se2_ag3_f_01 - words	and	7.6873
7.6273	DCB_se2_ag3_f_01 - phones	N	7.6873
7.6873	DCB_se2_ag3_f_01 - phones	AY1	7.7473
7.6873	DCB_se2_ag3_f_01 - words	i'm	7.7873
7.7473	DCB_se2_ag3_f_01 - phones	M	7.7873
7.7873	DCB_se2_ag3_f_01 - phones	F	7.9173
7.7873	DCB_se2_ag3_f_01 - words	from	8.0973
7.9173	DCB_se2_ag3_f_01 - phones	R	7.9673
7.9673	DCB_se2_ag3_f_01 - phones	AH1	8.0273
8.0273	DCB_se2_ag3_f_01 - phones	M	8.0973
8.0973	DCB_se2_ag3_f_01 - phones	S	8.2173
8.0973	DCB_se2_ag3_f_01 - words	seat	8.2973
8.2173	DCB_se2_ag3_f_01 - phones	IY1	8.2673
8.2673	DCB_se2_ag3_f_01 - phones	T	8.2973
8.2973	DCB_se2_ag3_f_01 - phones	P	8.3573
8.2973	DCB_se2_ag3_f_01 - words	pleasant	8.6273
8.3573	DCB_se2_ag3_f_01 - phones	L	8.3973
8.3973	DCB_se2_ag3_f_01 - phones	EH1	8.4873
8.4873	DCB_se2_ag3_f_01 - phones	Z	8.5373
8.5373	DCB_se2_ag3_f_01 - phones	AH0	8.5673
8.5673	DCB_se2_ag3_f_01 - phones	N	8.5973
8.5973	DCB_se2_ag3_f_01 - phones	T	8.6273
8.6273	DCB_se2_ag3_f_01 - phones	M	8.6773
8.6273	DCB_se2_ag3_f_01 - words	maryland	9.0273
8.6773	DCB_se2_ag3_f_01 - phones	EH1	8.7373
8.7373	DCB_se2_ag3_f_01 - phones	R	8.8173
8.8173	DCB_se2_ag3_f_01 - phones	AH0	8.8673
8.8673	DCB_se2_ag3_f_01 - phones	L	8.9173
8.9173	DCB_se2_ag3_f_01 - phones	AH0	8.9573
8.9573	DCB_se2_ag3_f_01 - phones	N	8.9873
8.9873	DCB_se2_ag3_f_01 - phones	D	9.0273
9.1488	DCB_int_01 - phones	AE1	9.3188
9.1488	DCB_int_01 - words	and	9.3888
9.3188	DCB_int_01 - phones	N	9.3888
9.3888	DCB_int_01 - phones	HH	9.4688
9.3888	DCB_int_01 - words	happy	9.9288
9.4688	DCB_int_01 - phones	AE1	9.5488
9.5488	DCB_int_01 - phones	P	9.6588
9.6588	DCB_int_01 - phones	IY0	9.9288
9.9288	DCB_int_01 - phones	ER1	10.0588
9.9288	DCB_int_01 - words	early	10.1588
10.0588	DCB_int_01 - phones	L	10.1188
10.1188	DCB_int_01 - phones	IY0	10.1588
10.1588	DCB_int_01 - phones	B	10.2388
10.1588	DCB_int_01 - words	birthday	10.6588
10.2388	DCB_int_01 - phones	ER1	10.3788
10.3788	DCB_int_01 - phones	TH	10.4088
10.4088	DCB_int_01 - phones	D	10.4488
10.4488	DCB_int_01 - phones	EY2	10.6588
10.6069	DCB_se2_ag3_f_01 - phones	TH	10.6869
10.6069	DCB_se2_ag3_f_01 - words	thank	10.9369
10.6869	DCB_se2_ag3_f_01 - phones	AE1	10.7169
10.7169	DCB_se2_ag3_f_01 - phones	NG	10.8169
10.8169	DCB_se2_ag3_f_01 - phones	K	10.9369
10.9369	DCB_se2_ag3_f_01 - phones	Y	10.9869
10.9369	DCB_se2_ag3_f_01 - words	you	11.2269
10.9869	DCB_se2_ag3_f_01 - phones	UW1	11.2269
11.2269	DCB_se2_ag3_f_01 - phones	sp	15.2322
11.2409	DCB_int_01 - phones	AH1	11.5109
11.2409	DCB_int_01 - words	um	11.6509
11.5109	DCB_int_01 - phones	M	11.6509
11.6509	DCB_int_01 - phones	sp	11.6809
11.6809	DCB_int_01 - phones	OW2	11.7909
11.6809	DCB_int_01 - words	okay	12.0209
11.7909	DCB_int_01 - phones	K	11.8809
11.8809	DCB_int_01 - phones	EY1	12.0209
12.0209	DCB_int_01 - phones	S	12.1709
12.0209	DCB_int_01 - words	so	12.5109
12.1709	DCB_int_01 - phones	OW1	12.5109
12.5109	DCB_int_01 - phones	sp	12.5409
12.5409	DCB_int_01 - phones	W	12.6109
12.5409	DCB_int_01 - words	we	12.6509
12.6109	DCB_int_01 - phones	IY1	12.6509
12.6509	DCB_int_01 - phones	W	12.6809
12.6509	DCB_int_01 - words	were	12.7409
12.6809	DCB_int_01 - phones	ER0	12.7409
12.7409	DCB_int_01 - phones	JH	12.8109
12.7409	DCB_int_01 - words	just	12.9509
12.8109	DCB_int_01 - phones	IH0	12.8709
12.8709	DCB_int_01 - phones	S	12.9209
12.9209	DCB_int_01 - phones	T	12.9509
12.9509	DCB_int_01 - phones	T	12.9909
12.9509	DCB_int_01 - words	talking	13.2209
12.9909	DCB_int_01 - phones	AO1	13.0809
13.0809	DCB_int_01 - phones	K	13.1509
13.1509	DCB_int_01 - phones	IH0	13.1809
13.1809	DCB_int_01 - phones	NG	13.2209
13.2209	DCB_int_01 - phones	AH0	13.2509
13.2209	DCB_int_01 - words	about	13.4309
13.2509	DCB_int_01 - phones	B	13.2909
13.2909	DCB_int_01 - phones	AW1	13.3809
13.3809	DCB_int_01 - phones	T	13.4309
13.4309	DCB_int_01 - phones	S	13.5609
13.4309	DCB_int_01 - words	seat	13.7009
13.5609	DCB_int_01 - phones	IY1	13.6709
13.6709	DCB_int_01 - phones	T	13.7009
13.7009	DCB_int_01 - phones	P	13.7609
13.7009	DCB_int_01 - words	pleasant	13.9609
13.7609	DCB_int_01 - phones	L	13.8009
13.8009	DCB_int_01 - phones	EH1	13.8409
13.8409	DCB_int_01 - phones	Z	13.8709
13.8709	DCB_int_01 - phones	AH0	13.9009
13.9009	DCB_int_01 - phones	N	13.9309
13.9309	DCB_int_01 - phones	T	13.9609
13.9609	DCB_int_01 - phones	S	14.0009
13.9609	DCB_int_01 - words	so	14.0409
14.0009	DCB_int_01 - phones	OW1	14.0409
14.0409	DCB_int_01 - phones	W	14.0709
14.0409	DCB_int_01 - words	we're	14.1109
14.0709	DCB_int_01 - phones	ER1	14.1109
14.1109	DCB_int_01 - phones	G	14.1409
14.1109	DCB_int_01 - words	gonna	14.2909
14.1409	DCB_int_01 - phones	AH1	14.2009
14.2009	DCB_int_01 - phones	N	14.2409
14.2409	DCB_int_01 - phones	AH0	14.2909
14.2909	DCB_int_01 - phones	B	14.3609
14.2909	DCB_int_01 - words	back	14.5509
14.3609	DCB_int_01 - phones	AE1	14.4309
14.4309	DCB_int_01 - phones	K	14.5509
14.5509	DCB_int_01 - phones	AH1	14.6509
14.5509	DCB_int_01 - words	up	14.7809
14.6509	DCB_int_01 - phones	P	14.7809
14.7809	DCB_int_01 - phones	AH0	14.8509
14.7809	DCB_int_01 - words	again	15.1609
14.8509	DCB_int_01 - phones	G	14.9409
14.9409	DCB_int_01 - phones	EH1	15.1209
15.1209	DCB_int_01 - phones	N	15.1609
15.1609	DCB_int_01 - phones	sp	15.2009
15.2322	DCB_se2_ag3_f_01 - phones	OW2	15.2922
15.2322	DCB_se2_ag3_f_01 - words	okay	15.4122
15.2922	DCB_se2_ag3_f_01 - phones	K	15.3822
15.3822	DCB_se2_ag3_f_01 - phones	EY1	15.4122
15.4122	DCB_se2_ag3_f_01 - phones	sp	18.8566
15.5593	DCB_int_01 - phones	AH1	15.8593
15.5593	DCB_int_01 - words	um	16.0493
15.8593	DCB_int_01 - phones	M	16.0493
16.0493	DCB_int_01 - phones	sp	16.0993
16.0993	DCB_int_01 - phones	S	16.2193
16.0993	DCB_int_01 - words	so	16.3193
16.2193	DCB_int_01 - phones	OW1	16.3193
16.3193	DCB_int_01 - phones	T	16.4193
16.3193	DCB_int_01 - words	tell	16.5393
16.4193	DCB_int_01 - phones	EH1	16.4593
16.4593	DCB_int_01 - phones	L	16.5393
16.5393	DCB_int_01 - phones	M	16.5993
16.5393	DCB_int_01 - words	me	16.6693
16.5993	DCB_int_01 - phones	IY1	16.6693
16.6693	DCB_int_01 - phones	AH0	16.7393
16.6693	DCB_int_01 - words	about	17.1393
16.7393	DCB_int_01 - phones	B	16.7893
16.7893	DCB_int_01 - phones	AW1	17.0393
17.0393	DCB_int_01 - phones	T	17.1393
17.2409	DCB_int_01 - phones	sil	17.2809
17.2809	DCB_int_01 - phones	Y	17.3409
17.2809	DCB_int_01 - words	your	17.4509
17.3409	DCB_int_01 - phones	UH1	17.4009
17.4009	DCB_int_01 - phones	R	17.4509
17.4509	DCB_int_01 - phones	N	17.4909
17.4509	DCB_int_01 - words	neighborhood	17.9409
17.4909	DCB_int_01 - phones	EY1	17.5809
17.5809	DCB_int_01 - phones	B	17.6409
17.6409	DCB_int_01 - phones	ER0	17.7009
17.7009	DCB_int_01 - phones	HH	17.7709
17.7709	DCB_int_01 - phones	UH2	17.8709
17.8709	DCB_int_01 - phones	D	17.9409
17.9409	DCB_int_01 - phones	IH1	18.0209
17.9409	DCB_int_01 - words	in	18.0909
18.0209	DCB_int_01 - phones	N	18.0909
18.0909	DCB_int_01 - phones	S	18.1709
18.0909	DCB_int_01 - words	seat	18.2709
18.1709	DCB_int_01 - phones	IY1	18.2409
18.2409	DCB_int_01 - phones	T	18.2709
18.2709	DCB_int_01 - phones	P	18.3209
18.2709	DCB_int_01 - words	pleasant	18.6609
18.3209	DCB_int_01 - phones	L	18.3809
18.3809	DCB_int_01 - phones	EH1	18.4309
18.4309	DCB_int_01 - phones	Z	18.5009
18.5009	DCB_int_01 - phones	AH0	18.6009
18.6009	DCB_int_01 - phones	N	18.6309
18.6309	DCB_int_01 - phones	T	18.6609
18.6609	DCB_int_01 - phones	sp	36.1225
18.8566	DCB_se2_ag3_f_01 - phones	OW2	18.9266
18.8566	DCB_se2_ag3_f_01 - words	okay	19.0966
18.9266	DCB_se2_ag3_f_01 - phones	K	19.0666
19.0666	DCB_se2_ag3_f_01 - phones	EY1	19.0966
19.0966	DCB_se2_ag3_f_01 - phones	M	19.1766
19.0966	DCB_se2_ag3_f_01 - words	my	19.2266
19.1766	DCB_se2_ag3_f_01 - phones	AY1	19.2266
19.2266	DCB_se2_ag3_f_01 - phones	N	19.2866
19.2266	DCB_se2_ag3_f_01 - words	neighborhood	19.6566
19.2866	DCB_se2_ag3_f_01 - phones	EY1	19.3766
19.3766	DCB_se2_ag3_f_01 - phones	B	19.4366
19.4366	DCB_se2_ag3_f_01 - phones	ER0	19.5166
19.5166	DCB_se2_ag3_f_01 - phones	HH	19.5766
19.5766	DCB_se2_ag3_f_01 - phones	UH2	19.6166
19.6166	DCB_se2_ag3_f_01 - phones	D	19.6566
19.6566	DCB_se2_ag3_f_01 - phones	IH0	19.6966
19.6566	DCB_se2_ag3_f_01 - words	is	19.7966
19.6966	DCB_se2_ag3_f_01 - phones	Z	19.7966
19.7966	DCB_se2_ag3_f_01 - phones	AE1	19.8866
19.7966	DCB_se2_ag3_f_01 - words	actually	20.0766
19.8866	DCB_se2_ag3_f_01 - phones	K	19.9366
19.9366	DCB_se2_ag3_f_01 - phones	CH	20.0166
20.0166	DCB_se2_ag3_f_01 - phones	L	20.0466
20.0466	DCB_se2_ag3_f_01 - phones	IY0	20.0766
20.0766	DCB_se2_ag3_f_01 - phones	K	20.1966
20.0766	DCB_se2_ag3_f_01 - words	called	20.3566
20.1966	DCB_se2_ag3_f_01 - phones	AO1	20.2466
20.2466	DCB_se2_ag3_f_01 - phones	L	20.3266
20.3266	DCB_se2_ag3_f_01 - phones	D	20.3566
20.3566	DCB_se2_ag3_f_01 - phones	B	20.4066
20.3566	DCB_se2_ag3_f_01 - words	booger-	20.6866
20.4066	DCB_se2_ag3_f_01 - phones	UH1	20.4866
20.4866	DCB_se2_ag3_f_01 - phones	G	20.5566
20.5566	DCB_se2_ag3_f_01 - phones	ER0	20.6866
20.6866	DCB_se2_ag3_f_01 - phones	sp	20.7166
20.8252	DCB_se2_ag3_f_01 - phones	B	20.9152
20.8252	DCB_se2_ag3_f_01 - words	booker	21.1752
20.9152	DCB_se2_ag3_f_01 - phones	UH1	21.0052
21.0052	DCB_se2_ag3_f_01 - phones	K	21.0452
21.0452	DCB_se2_ag3_f_01 - phones	ER0	21.1752
21.1752	DCB_se2_ag3_f_01 - phones	T	21.2952
21.1752	DCB_se2_ag3_f_01 - words	t	21.5152
21.2952	DCB_se2_ag3_f_01 - phones	IY1	21.5152
21.9663	DCB_se2_ag3_f_01 - phones	sil	22.0163
22.0163	DCB_se2_ag3_f_01 - phones	HH	22.1263
22.0163	DCB_se2_ag3_f_01 - words	homes	22.5263
22.1263	DCB_se2_ag3_f_01 - phones	OW1	22.3963
22.3963	DCB_se2_ag3_f_01 - phones	M	22.4463
22.4463	DCB_se2_ag3_f_01 - phones	Z	22.5263
22.5263	DCB_se2_ag3_f_01 - phones	D	22.5963
22.5263	DCB_se2_ag3_f_01 - words	development	23.1563
22.5963	DCB_se2_ag3_f_01 - phones	IH0	22.6363
22.6363	DCB_se2_ag3_f_01 - phones	V	22.6863
22.6863	DCB_se2_ag3_f_01 - phones	EH1	22.7863
22.7863	DCB_se2_ag3_f_01 - phones	L	22.8463
22.8463	DCB_se2_ag3_f_01 - phones	AH0	22.8863
22.8863	DCB_se2_ag3_f_01 - phones	P	22.9263
22.9263	DCB_se2_ag3_f_01 - phones	M	22.9763
22.9763	DCB_se2_ag3_f_01 - phones	AH0	23.0763
23.0763	DCB_se2_ag3_f_01 - phones	N	23.1063
23.1063	DCB_se2_ag3_f_01 - phones	T	23.1563
23.1563	DCB_se2_ag3_f_01 - phones	sp	23.2063
23.2063	DCB_se2_ag3_f_01 - phones	AE1	23.5463
23.2063	DCB_se2_ag3_f_01 - words	and	23.6563
23.5463	DCB_se2_ag3_f_01 - phones	N	23.5963
23.5963	DCB_se2_ag3_f_01 - phones	D	23.6563
23.6563	DCB_se2_ag3_f_01 - phones	AH1	23.7663
23.6563	DCB_se2_ag3_f_01 - words	um	23.8363
23.7663	DCB_se2_ag3_f_01 - phones	M	23.8363
23.8363	DCB_se2_ag3_f_01 - phones	M	23.9063
23.8363	DCB_se2_ag3_f_01 - words	my	23.9563
23.9063	DCB_se2_ag3_f_01 - phones	AY1	23.9563
23.9563	DCB_se2_ag3_f_01 - phones	G	24.0463
23.9563	DCB_se2_ag3_f_01 - words	grandmother	24.4963
24.0463	DCB_se2_ag3_f_01 - phones	R	24.1163
24.1163	DCB_se2_ag3_f_01 - phones	AE1	24.1963
24.1963	DCB_se2_ag3_f_01 - phones	M	24.2663
24.2663	DCB_se2_ag3_f_01 - phones	AH2	24.3363
24.3363	DCB_se2_ag3_f_01 - phones	DH	24.4263
24.4263	DCB_se2_ag3_f_01 - phones	ER0	24.4963
24.4963	DCB_se2_ag3_f_01 - phones	AH0	24.5263
24.4963	DCB_se2_ag3_f_01 - words	and	24.5563
24.5263	DCB_se2_ag3_f_01 - phones	N	24.5563
24.5563	DCB_se2_ag3_f_01 - phones	G	24.6063
24.5563	DCB_se2_ag3_f_01 - words	grandfather	25.0563
24.6063	DCB_se2_ag3_f_01 - phones	R	24.6863
24.6863	DCB_se2_ag3_f_01 - phones	AE1	24.7263
24.7263	DCB_se2_ag3_f_01 - phones	N	24.7663
24.7663	DCB_se2_ag3_f_01 - phones	F	24.8863
24.8863	DCB_se2_ag3_f_01 - phones	AA2	24.9463
24.9463	DCB_se2_ag3_f_01 - phones	DH	24.9963
24.9963	DCB_se2_ag3_f_01 - phones	ER0	25.0563
25.0563	DCB_se2_ag3_f_01 - phones	M	25.1363
25.0563	DCB_se2_ag3_f_01 - words	moved	25.2963
25.1363	DCB_se2_ag3_f_01 - phones	UW1	25.1863
25.1863	DCB_se2_ag3_f_01 - phones	V	25.2663
25.2663	DCB_se2_ag3_f_01 - phones	D	25.2963
25.2963	DCB_se2_ag3_f_01 - phones	sp	25.3263
25.3263	DCB_se2_ag3_f_01 - phones	DH	25.3863
25.3263	DCB_se2_ag3_f_01 - words	there	25.6763
25.3863	DCB_se2_ag3_f_01 - phones	EH1	25.5563
25.5563	DCB_se2_ag3_f_01 - phones	R	25.6763
25.6763	DCB_se2_ag3_f_01 - phones	sp	25.7063
25.8910	DCB_se2_ag3_f_01 - phones	F	26.0010
25.8910	DCB_se2_ag3_f_01 - words	from	26.0910
26.0010	DCB_se2_ag3_f_01 - phones	ER0	26.0610
26.0610	DCB_se2_ag3_f_01 - phones	M	26.0910
26.0910	DCB_se2_ag3_f_01 - phones	V	26.1510
26.0910	DCB_se2_ag3_f_01 - words	virginia	26.6210
26.1510	DCB_se2_ag3_f_01 - phones	ER0	26.2510
26.2510	DCB_se2_ag3_f_01 - phones	JH	26.3310
26.3310	DCB_se2_ag3_f_01 - phones	IH1	26.3610
26.3610	DCB_se2_ag3_f_01 - phones	N	26.4510
26.4510	DCB_se2_ag3_f_01 - phones	Y	26.5710
26.5710	DCB_se2_ag3_f_01 - phones	AH0	26.6210
26.6210	DCB_se2_ag3_f_01 - phones	sp	26.6510
26.6510	DCB_se2_ag3_f_01 - phones	IH1	26.7610
26.6510	DCB_se2_ag3_f_01 - words	in	26.7910
26.7610	DCB_se2_ag3_f_01 - phones	N	26.7910
26.7910	DCB_se2_ag3_f_01 - phones	N	26.8310
26.7910	DCB_se2_ag3_f_01 - words	nineteen	27.1710
26.8310	DCB_se2_ag3_f_01 - phones	AY1	26.9110
26.9110	DCB_se2_ag3_f_01 - phones	N	26.9710
26.9710	DCB_se2_ag3_f_01 - phones	T	27.0810
27.0810	DCB_se2_ag3_f_01 - phones	IY1	27.1110
27.1110	DCB_se2_ag3_f_01 - phones	N	27.1710
27.1710	DCB_se2_ag3_f_01 - phones	S	27.2610
27.1710	DCB_se2_ag3_f_01 - words	sixty	27.5110
27.2610	DCB_se2_ag3_f_01 - phones	IH1	27.3010
27.3010	DCB_se2_ag3_f_01 - phones	K	27.3610
27.3610	DCB_se2_ag3_f_01 - phones	S	27.4210
27.4210	DCB_se2_ag3_f_01 - phones	T	27.4810
27.4810	DCB_se2_ag3_f_01 - phones	IY0	27.5110
27.5110	DCB_se2_ag3_f_01 - phones	TH	27.6210
27.5110	DCB_se2_ag3_f_01 - words	three	27.7910
27.6210	DCB_se2_ag3_f_01 - phones	R	27.7310
27.7310	DCB_se2_ag3_f_01 - phones	IY1	27.7910
27.7910	DCB_se2_ag3_f_01 - phones	T	27.8210
27.7910	DCB_se2_ag3_f_01 - words	to	27.8810
27.8210	DCB_se2_ag3_f_01 - phones	AH0	27.8810
27.8810	DCB_se2_ag3_f_01 - phones	S	27.9410
27.8810	DCB_se2_ag3_f_01 - words	start	28.1510
27.9410	DCB_se2_ag3_f_01 - phones	T	28.0110
28.0110	DCB_se2_ag3_f_01 - phones	AA1	28.0610
28.0610	DCB_se2_ag3_f_01 - phones	R	28.1210
28.1210	DCB_se2_ag3_f_01 - phones	T	28.1510
28.1510	DCB_se2_ag3_f_01 - phones	DH	28.1910
28.1510	DCB_se2_ag3_f_01 - words	their	28.2910
28.1910	DCB_se2_ag3_f_01 - phones	EH1	28.2310
28.2310	DCB_se2_ag3_f_01 - phones	R	28.2910
28.2910	DCB_se2_ag3_f_01 - phones	F	28.4010
28.2910	DCB_se2_ag3_f_01 - words	family	28.7510
28.4010	DCB_se2_ag3_f_01 - phones	AE1	28.5310
28.5310	DCB_se2_ag3_f_01 - phones	M	28.6210
28.6210	DCB_se2_ag3_f_01 - phones	L	28.7110
28.7110	DCB_se2_ag3_f_01 - phones	IY0	28.7510
28.7510	DCB_se2_ag3_f_01 - phones	sp	29.4010
29.4010	DCB_se2_ag3_f_01 - phones	AH1	29.5410
29.4010	DCB_se2_ag3_f_01 - words	um	29.7010
29.5410	DCB_se2_ag3_f_01 - phones	M	29.7010
29.7010	DCB_se2_ag3_f_01 - phones	sp	29.7310
29.7310	DCB_se2_ag3_f_01 - phones	DH	29.7810
29.7310	DCB_se2_ag3_f_01 - words	they	29.8510
29.7810	DCB_se2_ag3_f_01 - phones	EY1	29.8510
29.8510	DCB_se2_ag3_f_01 - phones	HH	29.9210
29.8510	DCB_se2_ag3_f_01 - words	had	29.9910
29.9210	DCB_se2_ag3_f_01 - phones	AE1	29.9510
29.9510	DCB_se2_ag3_f_01 - phones	D	29.9910
29.9910	DCB_se2_ag3_f_01 - phones	F	30.1210
29.9910	DCB_se2_ag3_f_01 - words	five	30.2510
30.1210	DCB_se2_ag3_f_01 - phones	AY1	30.1810
30.1810	DCB_se2_ag3_f_01 - phones	V	30.2510
30.2510	DCB_se2_ag3_f_01 - phones	CH	30.3510
30.2510	DCB_se2_ag3_f_01 - words	children	30.6910
30.3510	DCB_se2_ag3_f_01 - phones	IH1	30.3910
30.3910	DCB_se2_ag3_f_01 - phones	L	30.4810
30.4810	DCB_se2_ag3_f_01 - phones	D	30.5510
30.5510	DCB_se2_ag3_f_01 - phones	R	30.5910
30.5910	DCB_se2_ag3_f_01 - phones	AH0	30.6610
30.6610	DCB_se2_ag3_f_01 - phones	N	30.6910
30.6910	DCB_se2_ag3_f_01 - phones	sp	30.8610
30.8610	DCB_se2_ag3_f_01 - phones	AH1	30.9510
30.8610	DCB_se2_ag3_f_01 - words	of	31.0410
30.9510	DCB_se2_ag3_f_01 - phones	V	31.0410
31.0410	DCB_se2_ag3_f_01 - phones	W	31.1010
31.0410	DCB_se2_ag3_f_01 - words	which	31.2610
31.1010	DCB_se2_ag3_f_01 - phones	IH1	31.1610
31.1610	DCB_se2_ag3_f_01 - phones	CH	31.2610
31.2610	DCB_se2_ag3_f_01 - phones	M	31.3010
31.2610	DCB_se2_ag3_f_01 - words	my	31.3410
31.3010	DCB_se2_ag3_f_01 - phones	AY1	31.3410
31.3410	DCB_se2_ag3_f_01 - phones	M	31.4510
31.3410	DCB_se2_ag3_f_01 - words	mother	31.6910
31.4510	DCB_se2_ag3_f_01 - phones	AH1	31.5310
31.5310	DCB_se2_ag3_f_01 - phones	DH	31.6110
31.6110	DCB_se2_ag3_f_01 - phones	ER0	31.6910
31.6910	DCB_se2_ag3_f_01 - phones	IH1	31.7610
31.6910	DCB_se2_ag3_f_01 - words	is	31.8610
31.7610	DCB_se2_ag3_f_01 - phones	Z	31.8610
31.8610	DCB_se2_ag3_f_01 - phones	DH	31.8910
31.8610	DCB_se2_ag3_f_01 - words	the	31.9410
31.8910	DCB_se2_ag3_f_01 - phones	AH0	31.9410
31.9410	DCB_se2_ag3_f_01 - phones	S	32.0510
31.9410	DCB_se2_ag3_f_01 - words	second	32.3210
32.0510	DCB_se2_ag3_f_01 - phones	EH1	32.1210
32.1210	DCB_se2_ag3_f_01 - phones	K	32.2210
32.2210	DCB_se2_ag3_f_01 - phones	AH0	32.2610
32.2610	DCB_se2_ag3_f_01 - phones	N	32.2910
32.2910	DCB_se2_ag3_f_01 - phones	D	32.3210
32.3210	DCB_se2_ag3_f_01 - phones	sp	32.3510
32.3510	DCB_se2_ag3_f_01 - phones	OW1	32.4810
32.3510	DCB_se2_ag3_f_01 - words	oldest	32.8310
32.4810	DCB_se2_ag3_f_01 - phones	L	32.5510
32.5510	DCB_se2_ag3_f_01 - phones	D	32.6010
32.6010	DCB_se2_ag3_f_01 - phones	AH0	32.7110
32.7110	DCB_se2_ag3_f_01 - phones	S	32.8010
32.8010	DCB_se2_ag3_f_01 - phones	T	32.8310
33.1956	DCB_se2_ag3_f_01 - phones	sil	33.2256
33.2256	DCB_se2_ag3_f_01 - phones	AE1	33.2956
33.2256	DCB_se2_ag3_f_01 - words	and	33.3456
33.2956	DCB_se2_ag3_f_01 - phones	N	33.3456
33.3456	DCB_se2_ag3_f_01 - phones	N	33.4056
33.3456	DCB_se2_ag3_f_01 - words	nine	33.6056
33.4056	DCB_se2_ag3_f_01 - phones	AY1	33.5356
33.5356	DCB_se2_ag3_f_01 - phones	N	33.6056
33.6056	DCB_se2_ag3_f_01 - phones	G	33.6556
33.6056	DCB_se2_ag3_f_01 - words	grand	33.8456
33.6556	DCB_se2_ag3_f_01 - phones	R	33.7356
33.7356	DCB_se2_ag3_f_01 - phones	AE1	33.7756
33.7756	DCB_se2_ag3_f_01 - phones	N	33.8056
33.8056	DCB_se2_ag3_f_01 - phones	D	33.8456
33.8456	DCB_se2_ag3_f_01 - phones	CH	33.9456
33.8456	DCB_se2_ag3_f_01 - words	children	34.3556
33.9456	DCB_se2_ag3_f_01 - phones	IH1	33.9756
33.9756	DCB_se2_ag3_f_01 - phones	L	34.0656
34.0656	DCB_se2_ag3_f_01 - phones	D	34.1356
34.1356	DCB_se2_ag3_f_01 - phones	R	34.1856
34.1856	DCB_se2_ag3_f_01 - phones	AH0	34.2156
34.2156	DCB_se2_ag3_f_01 - phones	N	34.3556
34.4601	DCB_se2_ag3_f_01 - phones	AH0	34.5301
34.4601	DCB_se2_ag3_f_01 - words	of	34.5701
34.5301	DCB_se2_ag3_f_01 - phones	V	34.5701
34.5701	DCB_se2_ag3_f_01 - phones	sp	34.6001
34.6001	DCB_se2_ag3_f_01 - phones	W	34.6401
34.6001	DCB_se2_ag3_f_01 - words	which	34.7901
34.6401	DCB_se2_ag3_f_01 - phones	IH1	34.6901
34.6901	DCB_se2_ag3_f_01 - phones	CH	34.7901
34.7901	DCB_se2_ag3_f_01 - phones	AY1	34.8401
34.7901	DCB_se2_ag3_f_01 - words	i'm	34.9001
34.8401	DCB_se2_ag3_f_01 - phones	M	34.9001
34.9001	DCB_se2_ag3_f_01 - phones	DH	34.9501
34.9001	DCB_se2_ag3_f_01 - words	the	35.0301
34.9501	DCB_se2_ag3_f_01 - phones	AH0	35.0301
35.0301	DCB_se2_ag3_f_01 - phones	sp	35.1301
35.1301	DCB_se2_ag3_f_01 - phones	OW1	35.1601
35.1301	DCB_se2_ag3_f_01 - words	oldest	35.5201
35.1601	DCB_se2_ag3_f_01 - phones	L	35.1901
35.1901	DCB_se2_ag3_f_01 - phones	D	35.2601
35.2601	DCB_se2_ag3_f_01 - phones	AH0	35.3201
35.3201	DCB_se2_ag3_f_01 - phones	S	35.3701
35.3701	DCB_se2_ag3_f_01 - phones	T	35.5201
36.1225	DCB_int_01 - phones	AE1	36.6025
36.1225	DCB_int_01 - words	and	36.7125
36.6025	DCB_int_01 - phones	N	36.6525
36.6525	DCB_int_01 - phones	D	36.7125
36.7125	DCB_int_01 - phones	sp	36.7425
36.7425	DCB_int_01 - phones	AH1	36.9725
36.7425	DCB_int_01 - words	um	37.1025
36.9725	DCB_int_01 - phones	M	37.1025
37.1025	DCB_int_01 - phones	AE1	37.1325
37.1025	DCB_int_01 - words	and	37.2025
37.1325	DCB_int_01 - phones	N	37.2025
37.2025	DCB_int_01 - phones	Y	37.2425
37.2025	DCB_int_01 - words	you	37.2825
37.2425	DCB_int_01 - phones	UW1	37.2825
37.2825	DCB_int_01 - phones	W	37.3125
37.2825	DCB_int_01 - words	were	37.3525
37.3125	DCB_int_01 - phones	ER0	37.3525
37.3525	DCB_int_01 - phones	T	37.4125
37.3525	DCB_int_01 - words	talking	37.5725
37.4125	DCB_int_01 - phones	AO1	37.4825
37.4825	DCB_int_01 - phones	K	37.5125
37.5125	DCB_int_01 - phones	IH0	37.5425
37.5425	DCB_int_01 - phones	NG	37.5725
37.5725	DCB_int_01 - phones	AH0	37.6025
37.5725	DCB_int_01 - words	about	37.7525
37.6025	DCB_int_01 - phones	B	37.6425
37.6425	DCB_int_01 - phones	AW1	37.7125
37.7125	DCB_int_01 - phones	T	37.7525
37.7525	DCB_int_01 - phones	HH	37.8225
37.7525	DCB_int_01 - words	how	37.9325
37.8225	DCB_int_01 - phones	AW1	37.9325
37.9325	DCB_int_01 - phones	Y	37.9725
37.9325	DCB_int_01 - words	your	38.0925
37.9725	DCB_int_01 - phones	UH1	38.0025
38.0025	DCB_int_01 - phones	R	38.0925
38.0925	DCB_int_01 - phones	F	38.1425
38.0925	DCB_int_01 - words	family	38.3625
38.1425	DCB_int_01 - phones	AE1	38.2325
38.2325	DCB_int_01 - phones	M	38.2925
38.2925	DCB_int_01 - phones	L	38.3325
38.3325	DCB_int_01 - phones	IY0	38.3625
38.3625	DCB_int_01 - phones	Z	38.4425
38.3625	DCB_int_01 - words	s	38.4425
38.4425	DCB_int_01 - words	a	38.5325
38.4425	DCB_int_01 - phones	AH0	38.5325
38.5325	DCB_int_01 - phones	K	38.6125
38.5325	DCB_int_01 - words	community	39.0025
38.6125	DCB_int_01 - phones	AH0	38.6525
38.6525	DCB_int_01 - phones	M	38.6825
38.6825	DCB_int_01 - phones	Y	38.7525
38.7525	DCB_int_01 - phones	UW1	38.7825
38.7825	DCB_int_01 - phones	N	38.8125
38.8125	DCB_int_01 - phones	IH0	38.8825
38.8825	DCB_int_01 - phones	T	38.9425
38.9425	DCB_int_01 - phones	IY0	39.0025
39.0025	DCB_int_01 - phones	S	39.0625
39.0025	DCB_int_01 - words	so	39.1225
39.0625	DCB_int_01 - phones	OW1	39.1225
39.1225	DCB_int_01 - phones	K	39.2025
39.1225	DCB_int_01 - words	can	39.3225
39.2025	DCB_int_01 - phones	AE1	39.2325
39.2325	DCB_int_01 - phones	N	39.3225
39.3225	DCB_int_01 - phones	Y	39.3525
39.3225	DCB_int_01 - words	you	39.4425
39.3525	DCB_int_01 - phones	UW1	39.4425
39.4425	DCB_int_01 - phones	sp	39.4925
39.4925	DCB_int_01 - phones	AY1	39.5725
39.4925	DCB_int_01 - words	i'm	39.6625
39.5725	DCB_int_01 - phones	M	39.6625
39.6625	DCB_int_01 - phones	S	39.7625
39.6625	DCB_int_01 - words	sorry	39.9925
39.7625	DCB_int_01 - phones	AA1	39.8925
39.8925	DCB_int_01 - phones	R	39.9625
39.9625	DCB_int_01 - phones	IY0	39.9925
39.9925	DCB_int_01 - phones	DH	40.0525
39.9925	DCB_int_01 - words	the	40.1425
40.0525	DCB_int_01 - phones	AH0	40.1425
40.1425	DCB_int_01 - phones	R	40.2125
40.1425	DCB_int_01 - words	recorder	40.5625
40.2125	DCB_int_01 - phones	IH0	40.2425
40.2425	DCB_int_01 - phones	K	40.3625
40.3625	DCB_int_01 - phones	AO1	40.4125
40.4125	DCB_int_01 - phones	R	40.4725
40.4725	DCB_int_01 - phones	D	40.5025
40.5025	DCB_int_01 - phones	ER0	40.5625
40.5625	DCB_int_01 - phones	W	40.6125
40.5625	DCB_int_01 - words	was	40.7425
40.6125	DCB_int_01 - phones	AH0	40.6425
40.6425	DCB_int_01 - phones	Z	40.7425
40.7425	DCB_int_01 - phones	M	40.7725
40.7425	DCB_int_01 - words	messed	40.9525
40.7725	DCB_int_01 - phones	EH1	40.8425
40.8425	DCB_int_01 - phones	S	40.9025
40.9025	DCB_int_01 - phones	T	40.9525
40.9525	DCB_int_01 - phones	AH1	40.9825
40.9525	DCB_int_01 - words	up	41.0225
40.9825	DCB_int_01 - phones	P	41.0225
41.0225	DCB_int_01 - phones	K	41.1025
41.0225	DCB_int_01 - words	can	41.2025
41.1025	DCB_int_01 - phones	AE1	41.1325
41.1325	DCB_int_01 - phones	N	41.2025
41.2025	DCB_int_01 - phones	Y	41.2325
41.2025	DCB_int_01 - words	you	41.2625
41.2325	DCB_int_01 - phones	UW1	41.2625
41.2625	DCB_int_01 - phones	T	41.3425
41.2625	DCB_int_01 - words	tell	41.4725
41.3425	DCB_int_01 - phones	EH1	41.3925
41.3925	DCB_int_01 - phones	L	41.4725
41.4725	DCB_int_01 - phones	M	41.5325
41.4725	DCB_int_01 - words	me	41.7625
41.5325	DCB_int_01 - phones	IY1	41.7625
41.7625	DCB_int_01 - phones	sp	41.7925
41.7925	DCB_int_01 - phones	AH0	41.8825
41.7925	DCB_int_01 - words	about	42.0825
41.8825	DCB_int_01 - phones	B	41.9325
41.9325	DCB_int_01 - phones	AW1	42.0225
42.0225	DCB_int_01 - phones	T	42.0825
42.0825	DCB_int_01 - phones	DH	42.1325
42.0825	DCB_int_01 - words	that	42.3725
42.1325	DCB_int_01 - phones	AE1	42.3125
42.3125	DCB_int_01 - phones	T	42.3725
42.3725	DCB_int_01 - phones	AH0	42.4425
42.3725	DCB_int_01 - words	again	42.7425
42.4425	DCB_int_01 - phones	G	42.5225
42.5225	DCB_int_01 - phones	EY1	42.7025
42.7025	DCB_int_01 - phones	N	42.7425
42.7425	DCB_int_01 - phones	sp	76.1031
42.7932	DCB_se2_ag3_f_01 - phones	sil	42.8432
42.8432	DCB_se2_ag3_f_01 - phones	OW2	42.9032
42.8432	DCB_se2_ag3_f_01 - words	okay	43.0332
42.9032	DCB_se2_ag3_f_01 - phones	K	42.9932
42.9932	DCB_se2_ag3_f_01 - phones	EY1	43.0332
43.0332	DCB_se2_ag3_f_01 - phones	sp	43.5372
43.5372	DCB_se2_ag3_f_01 - phones	Y	43.5972
43.5372	DCB_se2_ag3_f_01 - words	yeah	43.6872
43.5972	DCB_se2_ag3_f_01 - phones	AE1	43.6872
43.6872	DCB_se2_ag3_f_01 - phones	DH	43.7472
43.6872	DCB_se2_ag3_f_01 - words	the	43.8672
43.7472	DCB_se2_ag3_f_01 - phones	AH1	43.8672
43.8672	DCB_se2_ag3_f_01 - phones	sp	43.9272
43.9272	DCB_se2_ag3_f_01 - phones	DH	43.9872
43.9272	DCB_se2_ag3_f_01 - words	the	44.2672
43.9872	DCB_se2_ag3_f_01 - phones	AH0	44.2672
44.2672	DCB_se2_ag3_f_01 - phones	sp	44.3172
44.3172	DCB_se2_ag3_f_01 - phones	DH	44.3772
44.3172	DCB_se2_ag3_f_01 - words	the	44.4072
44.3772	DCB_se2_ag3_f_01 - phones	AH0	44.4072
44.4072	DCB_se2_ag3_f_01 - phones	N	44.4972
44.4072	DCB_se2_ag3_f_01 - words	neighborhood	44.9972
44.4972	DCB_se2_ag3_f_01 - phones	EY1	44.5872
44.5872	DCB_se2_ag3_f_01 - phones	B	44.6872
44.6872	DCB_se2_ag3_f_01 - phones	ER0	44.7572
44.7572	DCB_se2_ag3_f_01 - phones	HH	44.8572
44.8572	DCB_se2_ag3_f_01 - phones	UH2	44.9572
44.9572	DCB_se2_ag3_f_01 - phones	D	44.9972
44.9972	DCB_se2_ag3_f_01 - phones	IH1	45.0972
44.9972	DCB_se2_ag3_f_01 - words	is	45.2272
45.0972	DCB_se2_ag3_f_01 - phones	Z	45.2272
45.2272	DCB_se2_ag3_f_01 - phones	JH	45.2672
45.2272	DCB_se2_ag3_f_01 - words	just	45.5272
45.2672	DCB_se2_ag3_f_01 - phones	IH0	45.3672
45.3672	DCB_se2_ag3_f_01 - phones	S	45.5272
45.5272	DCB_se2_ag3_f_01 - phones	L	45.5872
45.5272	DCB_se2_ag3_f_01 - words	like	45.7672
45.5872	DCB_se2_ag3_f_01 - phones	AY1	45.6472
45.6472	DCB_se2_ag3_f_01 - phones	K	45.7672
45.7672	DCB_se2_ag3_f_01 - phones	W	45.8672
45.7672	DCB_se2_ag3_f_01 - words	one	45.9872
45.8672	DCB_se2_ag3_f_01 - phones	AH1	45.9072
45.9072	DCB_se2_ag3_f_01 - phones	N	45.9872
45.9872	DCB_se2_ag3_f_01 - phones	B	46.0472
45.9872	DCB_se2_ag3_f_01 - words	big	46.1672
46.0472	DCB_se2_ag3_f_01 - phones	IH1	46.0772
46.0772	DCB_se2_ag3_f_01 - phones	G	46.1672
46.1672	DCB_se2_ag3_f_01 - phones	F	46.2872
46.1672	DCB_se2_ag3_f_01 - words	family	46.7372
46.2872	DCB_se2_ag3_f_01 - phones	AE1	46.4472
46.4472	DCB_se2_ag3_f_01 - phones	M	46.4972
46.4972	DCB_se2_ag3_f_01 - phones	L	46.5672
46.5672	DCB_se2_ag3_f_01 - phones	IY0	46.7372
47.0574	DCB_se2_ag3_f_01 - phones	HH	47.1174
47.0574	DCB_se2_ag3_f_01 - words	wherein	47.3674
47.1174	DCB_se2_ag3_f_01 - phones	W	47.1574
47.1574	DCB_se2_ag3_f_01 - phones	EH0	47.1874
47.1874	DCB_se2_ag3_f_01 - phones	R	47.2374
47.2374	DCB_se2_ag3_f_01 - phones	IH1	47.3274
47.3274	DCB_se2_ag3_f_01 - phones	N	47.3674
47.3674	DCB_se2_ag3_f_01 - phones	EH1	47.4974
47.3674	DCB_se2_ag3_f_01 - words	everyone	47.8274
47.4974	DCB_se2_ag3_f_01 - phones	V	47.5374
47.5374	DCB_se2_ag3_f_01 - phones	R	47.5674
47.5674	DCB_se2_ag3_f_01 - phones	IY0	47.6374
47.6374	DCB_se2_ag3_f_01 - phones	W	47.7274
47.7274	DCB_se2_ag3_f_01 - phones	AH2	47.7674
47.7674	DCB_se2_ag3_f_01 - phones	N	47.8274
47.8274	DCB_se2_ag3_f_01 - phones	W	47.8674
47.8274	DCB_se2_ag3_f_01 - words	was	47.9874
47.8674	DCB_se2_ag3_f_01 - phones	AH0	47.9074
47.9074	DCB_se2_ag3_f_01 - phones	Z	47.9874
47.9874	DCB_se2_ag3_f_01 - phones	K	48.0974
47.9874	DCB_se2_ag3_f_01 - words	kind	48.2274
48.0974	DCB_se2_ag3_f_01 - phones	AY1	48.1674
48.1674	DCB_se2_ag3_f_01 - phones	N	48.2274
48.2274	DCB_se2_ag3_f_01 - phones	AH0	48.2674
48.2274	DCB_se2_ag3_f_01 - words	of	48.3074
48.2674	DCB_se2_ag3_f_01 - phones	V	48.3074
48.3074	DCB_se2_ag3_f_01 - phones	sp	48.3774
48.3774	DCB_se2_ag3_f_01 - phones	IH2	48.4674
48.3774	DCB_se2_ag3_f_01 - words	interactive	49.0574
48.4674	DCB_se2_ag3_f_01 - phones	N	48.5474
48.5474	DCB_se2_ag3_f_01 - phones	ER0	48.6174
48.6174	DCB_se2_ag3_f_01 - phones	AE1	48.8174
48.8174	DCB_se2_ag3_f_01 - phones	K	48.9074
48.9074	DCB_se2_ag3_f_01 - phones	T	48.9574
48.9574	DCB_se2_ag3_f_01 - phones	IH0	48.9874
48.9874	DCB_se2_ag3_f_01 - phones	V	49.0574
49.0574	DCB_se2_ag3_f_01 - phones	sp	49.1074
49.1074	DCB_se2_ag3_f_01 - phones	W	49.1474
49.1074	DCB_se2_ag3_f_01 - words	with	49.2874
49.1474	DCB_se2_ag3_f_01 - phones	IH0	49.1974
49.1974	DCB_se2_ag3_f_01 - phones	TH	49.2874
49.2874	DCB_se2_ag3_f_01 - phones	IY1	49.3774
49.2874	DCB_se2_ag3_f_01 - words	each	49.4774
49.3774	DCB_se2_ag3_f_01 - phones	CH	49.4774
49.4774	DCB_se2_ag3_f_01 - phones	AH1	49.5874
49.4774	DCB_se2_ag3_f_01 - words	other	49.8974
49.5874	DCB_se2_ag3_f_01 - phones	DH	49.6874
49.6874	DCB_se2_ag3_f_01 - phones	ER0	49.8974
49.8974	DCB_se2_ag3_f_01 - phones	EH1	49.9774
49.8974	DCB_se2_ag3_f_01 - words	as	50.0774
49.9774	DCB_se2_ag3_f_01 - phones	Z	50.0774
50.0774	DCB_se2_ag3_f_01 - phones	F	50.1774
50.0774	DCB_se2_ag3_f_01 - words	far	50.3074
50.1774	DCB_se2_ag3_f_01 - phones	AA1	50.2474
50.2474	DCB_se2_ag3_f_01 - phones	R	50.3074
50.3074	DCB_se2_ag3_f_01 - phones	EH1	50.3374
50.3074	DCB_se2_ag3_f_01 - words	as	50.4774
50.3374	DCB_se2_ag3_f_01 - phones	Z	50.4774
50.4774	DCB_se2_ag3_f_01 - phones	CH	50.5874
50.4774	DCB_se2_ag3_f_01 - words	child	50.9874
50.5874	DCB_se2_ag3_f_01 - phones	AY1	50.7774
50.7774	DCB_se2_ag3_f_01 - phones	L	50.9174
50.9174	DCB_se2_ag3_f_01 - phones	D	50.9874
50.9874	DCB_se2_ag3_f_01 - phones	R	51.0374
50.9874	DCB_se2_ag3_f_01 - words	rearing	51.4074
51.0374	DCB_se2_ag3_f_01 - phones	IH1	51.1274
51.1274	DCB_se2_ag3_f_01 - phones	R	51.2674
51.2674	DCB_se2_ag3_f_01 - phones	IH0	51.2974
51.2974	DCB_se2_ag3_f_01 - phones	NG	51.4074
51.4074	DCB_se2_ag3_f_01 - phones	sp	51.4374
51.7127	DCB_se2_ag3_f_01 - phones	W	51.7927
51.7127	DCB_se2_ag3_f_01 - words	when	51.8627
51.7927	DCB_se2_ag3_f_01 - phones	EH1	51.8227
51.8227	DCB_se2_ag3_f_01 - phones	N	51.8627
51.8627	DCB_se2_ag3_f_01 - phones	IH1	51.9027
51.8627	DCB_se2_ag3_f_01 - words	it	51.9427
51.9027	DCB_se2_ag3_f_01 - phones	T	51.9427
51.9427	DCB_se2_ag3_f_01 - phones	G	51.9927
51.9427	DCB_se2_ag3_f_01 - words	goes	52.1827
51.9927	DCB_se2_ag3_f_01 - phones	OW1	52.0927
52.0927	DCB_se2_ag3_f_01 - phones	Z	52.1827
52.1827	DCB_se2_ag3_f_01 - phones	B	52.2327
52.1827	DCB_se2_ag3_f_01 - words	back	52.3827
52.2327	DCB_se2_ag3_f_01 - phones	AE1	52.3227
52.3227	DCB_se2_ag3_f_01 - phones	K	52.3827
52.3827	DCB_se2_ag3_f_01 - phones	T	52.4627
52.3827	DCB_se2_ag3_f_01 - words	to	52.5027
52.4627	DCB_se2_ag3_f_01 - phones	AH0	52.5027
52.5027	DCB_se2_ag3_f_01 - phones	L	52.5427
52.5027	DCB_se2_ag3_f_01 - words	like	52.6727
52.5427	DCB_se2_ag3_f_01 - phones	AY1	52.5827
52.5827	DCB_se2_ag3_f_01 - phones	K	52.6727
52.6727	DCB_se2_ag3_f_01 - phones	IH1	52.7127
52.6727	DCB_se2_ag3_f_01 - words	it	52.7727
52.7127	DCB_se2_ag3_f_01 - phones	T	52.7727
52.7727	DCB_se2_ag3_f_01 - phones	T	52.8627
52.7727	DCB_se2_ag3_f_01 - words	takes	53.0627
52.8627	DCB_se2_ag3_f_01 - phones	EY1	52.9327
52.9327	DCB_se2_ag3_f_01 - phones	K	53.0027
53.0027	DCB_se2_ag3_f_01 - phones	S	53.0627
53.0627	DCB_se2_ag3_f_01 - phones	AH0	53.1027
53.0627	DCB_se2_ag3_f_01 - words	a	53.1027
53.1027	DCB_se2_ag3_f_01 - phones	V	53.1827
53.1027	DCB_se2_ag3_f_01 - words	village	53.5327
53.1827	DCB_se2_ag3_f_01 - phones	IH1	53.2527
53.2527	DCB_se2_ag3_f_01 - phones	L	53.3327
53.3327	DCB_se2_ag3_f_01 - phones	IH0	53.4327
53.4327	DCB_se2_ag3_f_01 - phones	JH	53.5327
53.5327	DCB_se2_ag3_f_01 - phones	IH1	53.6027
53.5327	DCB_se2_ag3_f_01 - words	it	53.6727
53.6027	DCB_se2_ag3_f_01 - phones	T	53.6727
53.6727	DCB_se2_ag3_f_01 - phones	R	53.7827
53.6727	DCB_se2_ag3_f_01 - words	really	53.9327
53.7827	DCB_se2_ag3_f_01 - phones	IH1	53.8127
53.8127	DCB_se2_ag3_f_01 - phones	L	53.8727
53.8727	DCB_se2_ag3_f_01 - phones	IY0	53.9327
53.9327	DCB_se2_ag3_f_01 - phones	W	53.9927
53.9327	DCB_se2_ag3_f_01 - words	was	54.1427
53.9927	DCB_se2_ag3_f_01 - phones	AH1	54.0727
54.0727	DCB_se2_ag3_f_01 - phones	Z	54.1427
54.1427	DCB_se2_ag3_f_01 - words	a	54.2127
54.1427	DCB_se2_ag3_f_01 - phones	AH0	54.2127
54.2127	DCB_se2_ag3_f_01 - phones	V	54.2827
54.2127	DCB_se2_ag3_f_01 - words	village	54.5927
54.2827	DCB_se2_ag3_f_01 - phones	IH1	54.3327
54.3327	DCB_se2_ag3_f_01 - phones	L	54.4227
54.4227	DCB_se2_ag3_f_01 - phones	IH0	54.4827
54.4827	DCB_se2_ag3_f_01 - phones	JH	54.5927
54.5927	DCB_se2_ag3_f_01 - phones	B	54.6427
54.5927	DCB_se2_ag3_f_01 - words	because	55.0727
54.6427	DCB_se2_ag3_f_01 - phones	IH0	54.7027
54.7027	DCB_se2_ag3_f_01 - phones	K	54.7727
54.7727	DCB_se2_ag3_f_01 - phones	AH0	54.9327
54.9327	DCB_se2_ag3_f_01 - phones	Z	55.0727
55.4439	DCB_se2_ag3_f_01 - phones	Y	55.5239
55.4439	DCB_se2_ag3_f_01 - words	you	55.6039
55.5239	DCB_se2_ag3_f_01 - phones	UW1	55.6039
55.6039	DCB_se2_ag3_f_01 - phones	N	55.6539
55.6039	DCB_se2_ag3_f_01 - words	know	55.8039
55.6539	DCB_se2_ag3_f_01 - phones	OW1	55.8039
55.8039	DCB_se2_ag3_f_01 - phones	IH1	55.8539
55.8039	DCB_se2_ag3_f_01 - words	if	55.9539
55.8539	DCB_se2_ag3_f_01 - phones	F	55.9539
55.9539	DCB_se2_ag3_f_01 - phones	Y	55.9939
55.9539	DCB_se2_ag3_f_01 - words	you	56.0539
55.9939	DCB_se2_ag3_f_01 - phones	UW1	56.0539
56.0539	DCB_se2_ag3_f_01 - phones	S	56.1939
56.0539	DCB_se2_ag3_f_01 - words	saw	56.3039
56.1939	DCB_se2_ag3_f_01 - phones	AO1	56.3039
56.3039	DCB_se2_ag3_f_01 - phones	Y	56.3939
56.3039	DCB_se2_ag3_f_01 - words	your	56.4739
56.3939	DCB_se2_ag3_f_01 - phones	UH1	56.4339
56.4339	DCB_se2_ag3_f_01 - phones	R	56.4739
56.4739	DCB_se2_ag3_f_01 - phones	N	56.5339
56.4739	DCB_se2_ag3_f_01 - words	neighbor	57.1539
56.5339	DCB_se2_ag3_f_01 - phones	EY1	56.6939
56.6939	DCB_se2_ag3_f_01 - phones	B	56.7839
56.7839	DCB_se2_ag3_f_01 - phones	ER0	57.1539
57.1539	DCB_se2_ag3_f_01 - phones	sp	57.1839
57.1839	DCB_se2_ag3_f_01 - phones	T	57.3639
57.1839	DCB_se2_ag3_f_01 - words	trash	57.7239
57.3639	DCB_se2_ag3_f_01 - phones	R	57.4139
57.4139	DCB_se2_ag3_f_01 - phones	AE1	57.5639
57.5639	DCB_se2_ag3_f_01 - phones	SH	57.7239
57.7239	DCB_se2_ag3_f_01 - phones	AW1	57.8439
57.7239	DCB_se2_ag3_f_01 - words	out	57.9639
57.8439	DCB_se2_ag3_f_01 - phones	T	57.9639
57.9639	DCB_se2_ag3_f_01 - phones	sp	57.9939
57.9939	DCB_se2_ag3_f_01 - phones	Y	58.0339
57.9939	DCB_se2_ag3_f_01 - words	you	58.0639
58.0339	DCB_se2_ag3_f_01 - phones	UW1	58.0639
58.0639	DCB_se2_ag3_f_01 - phones	W	58.1139
58.0639	DCB_se2_ag3_f_01 - words	would	58.1739
58.1139	DCB_se2_ag3_f_01 - phones	UH1	58.1439
58.1439	DCB_se2_ag3_f_01 - phones	D	58.1739
58.1739	DCB_se2_ag3_f_01 - phones	T	58.2539
58.1739	DCB_se2_ag3_f_01 - words	take	58.3539
58.2539	DCB_se2_ag3_f_01 - phones	EY1	58.3039
58.3039	DCB_se2_ag3_f_01 - phones	K	58.3539
58.3539	DCB_se2_ag3_f_01 - phones	DH	58.4039
58.3539	DCB_se2_ag3_f_01 - words	their	58.4639
58.4039	DCB_se2_ag3_f_01 - phones	EH1	58.4339
58.4339	DCB_se2_ag3_f_01 - phones	R	58.4639
58.4639	DCB_se2_ag3_f_01 - phones	T	58.5439
58.4639	DCB_se2_ag3_f_01 - words	trashcan	58.9239
58.5439	DCB_se2_ag3_f_01 - phones	R	58.6039
58.6039	DCB_se2_ag3_f_01 - phones	AE1	58.6539
58.6539	DCB_se2_ag3_f_01 - phones	SH	58.7539
58.7539	DCB_se2_ag3_f_01 - phones	K	58.8339
58.8339	DCB_se2_ag3_f_01 - phones	AE0	58.8639
58.8639	DCB_se2_ag3_f_01 - phones	N	58.9239
58.9239	DCB_se2_ag3_f_01 - phones	ER0	59.0439
58.9239	DCB_se2_ag3_f_01 - words	around	59.1439
59.0439	DCB_se2_ag3_f_01 - phones	AW1	59.0739
59.0739	DCB_se2_ag3_f_01 - phones	N	59.1139
59.1139	DCB_se2_ag3_f_01 - phones	D	59.1439
59.1439	DCB_se2_ag3_f_01 - phones	B	59.1839
59.1439	DCB_se2_ag3_f_01 - words	back	59.3339
59.1839	DCB_se2_ag3_f_01 - phones	AE1	59.2839
59.2839	DCB_se2_ag3_f_01 - phones	K	59.3339
59.3339	DCB_se2_ag3_f_01 - phones	F	59.4239
59.3339	DCB_se2_ag3_f_01 - words	for	59.4739
59.4239	DCB_se2_ag3_f_01 - phones	ER0	59.4739
59.4739	DCB_se2_ag3_f_01 - phones	DH	59.5139
59.4739	DCB_se2_ag3_f_01 - words	them	59.6539
59.5139	DCB_se2_ag3_f_01 - phones	EH1	59.6139
59.6139	DCB_se2_ag3_f_01 - phones	M	59.6539
59.6539	DCB_se2_ag3_f_01 - phones	sp	59.6839
59.6839	DCB_se2_ag3_f_01 - phones	AO1	59.8639
59.6839	DCB_se2_ag3_f_01 - words	or	59.9939
59.8639	DCB_se2_ag3_f_01 - phones	R	59.9939
60.2961	DCB_se2_ag3_f_01 - phones	sil	60.3361
60.3361	DCB_se2_ag3_f_01 - phones	IH0	60.3961
60.3361	DCB_se2_ag3_f_01 - words	if	60.4361
60.3961	DCB_se2_ag3_f_01 - phones	F	60.4361
60.4361	DCB_se2_ag3_f_01 - phones	Y	60.4761
60.4361	DCB_se2_ag3_f_01 - words	you	60.5261
60.4761	DCB_se2_ag3_f_01 - phones	UW1	60.5261
60.5261	DCB_se2_ag3_f_01 - phones	S	60.6561
60.5261	DCB_se2_ag3_f_01 - words	saw	60.7661
60.6561	DCB_se2_ag3_f_01 - phones	AO1	60.7661
60.7661	DCB_se2_ag3_f_01 - phones	AH0	60.8161
60.7661	DCB_se2_ag3_f_01 - words	a	60.8161
60.8161	DCB_se2_ag3_f_01 - phones	N	60.8861
60.8161	DCB_se2_ag3_f_01 - words	neighbor	61.2661
60.8861	DCB_se2_ag3_f_01 - phones	EY1	61.0161
61.0161	DCB_se2_ag3_f_01 - phones	B	61.1161
61.1161	DCB_se2_ag3_f_01 - phones	ER0	61.2661
61.2661	DCB_se2_ag3_f_01 - phones	Y	61.3061
61.2661	DCB_se2_ag3_f_01 - words	you	61.3561
61.3061	DCB_se2_ag3_f_01 - phones	UW1	61.3561
61.3561	DCB_se2_ag3_f_01 - phones	N	61.3961
61.3561	DCB_se2_ag3_f_01 - words	know	61.5761
61.3961	DCB_se2_ag3_f_01 - phones	OW1	61.5761
61.5761	DCB_se2_ag3_f_01 - phones	B	61.7061
61.5761	DCB_se2_ag3_f_01 - words	bringing	61.9161
61.7061	DCB_se2_ag3_f_01 - phones	R	61.7461
61.7461	DCB_se2_ag3_f_01 - phones	IH1	61.7861
61.7861	DCB_se2_ag3_f_01 - phones	NG	61.8361
61.8361	DCB_se2_ag3_f_01 - phones	IH0	61.8861
61.8861	DCB_se2_ag3_f_01 - phones	NG	61.9161
61.9161	DCB_se2_ag3_f_01 - phones	G	61.9661
61.9161	DCB_se2_ag3_f_01 - words	groceries	62.3161
61.9661	DCB_se2_ag3_f_01 - phones	R	62.0361
62.0361	DCB_se2_ag3_f_01 - phones	OW1	62.0961
62.0961	DCB_se2_ag3_f_01 - phones	S	62.1961
62.1961	DCB_se2_ag3_f_01 - phones	R	62.2261
62.2261	DCB_se2_ag3_f_01 - phones	IY0	62.2561
62.2561	DCB_se2_ag3_f_01 - phones	Z	62.3161
62.3161	DCB_se2_ag3_f_01 - phones	F	62.3461
62.3161	DCB_se2_ag3_f_01 - words	from	62.4161
62.3461	DCB_se2_ag3_f_01 - phones	ER0	62.3861
62.3861	DCB_se2_ag3_f_01 - phones	M	62.4161
62.4161	DCB_se2_ag3_f_01 - phones	DH	62.4561
62.4161	DCB_se2_ag3_f_01 - words	the	62.4961
62.4561	DCB_se2_ag3_f_01 - phones	AH0	62.4961
62.4961	DCB_se2_ag3_f_01 - phones	K	62.6261
62.4961	DCB_se2_ag3_f_01 - words	car	62.8061
62.6261	DCB_se2_ag3_f_01 - phones	AA1	62.7361
62.7361	DCB_se2_ag3_f_01 - phones	R	62.8061
62.8061	DCB_se2_ag3_f_01 - phones	Y	62.8461
62.8061	DCB_se2_ag3_f_01 - words	you	62.8861
62.8461	DCB_se2_ag3_f_01 - phones	UW1	62.8861
62.8861	DCB_se2_ag3_f_01 - phones	W	62.9661
62.8861	DCB_se2_ag3_f_01 - words	would	63.0661
62.9661	DCB_se2_ag3_f_01 - phones	UH1	63.0161
63.0161	DCB_se2_ag3_f_01 - phones	D	63.0661
63.0661	DCB_se2_ag3_f_01 - phones	sp	63.1061
63.1061	DCB_se2_ag3_f_01 - phones	Y	63.1661
63.1061	DCB_se2_ag3_f_01 - words	you	63.2161
63.1661	DCB_se2_ag3_f_01 - phones	UW1	63.2161
63.2161	DCB_se2_ag3_f_01 - phones	W	63.2661
63.2161	DCB_se2_ag3_f_01 - words	would	63.3461
63.2661	DCB_se2_ag3_f_01 - phones	UH1	63.2961
63.2961	DCB_se2_ag3_f_01 - phones	D	63.3461
63.3461	DCB_se2_ag3_f_01 - phones	HH	63.3761
63.3461	DCB_se2_ag3_f_01 - words	help	63.5761
63.3761	DCB_se2_ag3_f_01 - phones	EH1	63.4261
63.4261	DCB_se2_ag3_f_01 - phones	L	63.5461
63.5461	DCB_se2_ag3_f_01 - phones	P	63.5761
63.5761	DCB_se2_ag3_f_01 - phones	DH	63.6261
63.5761	DCB_se2_ag3_f_01 - words	that	63.7161
63.6261	DCB_se2_ag3_f_01 - phones	AE1	63.6661
63.6661	DCB_se2_ag3_f_01 - phones	T	63.7161
63.7161	DCB_se2_ag3_f_01 - phones	sp	63.7461
63.7461	DCB_se2_ag3_f_01 - phones	P	63.8161
63.7461	DCB_se2_ag3_f_01 - words	person	64.1661
63.8161	DCB_se2_ag3_f_01 - phones	ER1	63.9061
63.9061	DCB_se2_ag3_f_01 - phones	S	64.0361
64.0361	DCB_se2_ag3_f_01 - phones	AH0	64.0961
64.0961	DCB_se2_ag3_f_01 - phones	N	64.1661
64.1661	DCB_se2_ag3_f_01 - phones	sp	64.6903
64.6903	DCB_se2_ag3_f_01 - phones	AE1	64.7703
64.6903	DCB_se2_ag3_f_01 - words	and	64.8303
64.7703	DCB_se2_ag3_f_01 - phones	N	64.8303
64.8303	DCB_se2_ag3_f_01 - phones	IH1	64.8603
64.8303	DCB_se2_ag3_f_01 - words	it	64.9303
64.8603	DCB_se2_ag3_f_01 - phones	T	64.9303
64.9303	DCB_se2_ag3_f_01 - phones	W	64.9603
64.9303	DCB_se2_ag3_f_01 - words	was	65.0303
64.9603	DCB_se2_ag3_f_01 - phones	AH0	64.9903
64.9903	DCB_se2_ag3_f_01 - phones	Z	65.0303
65.0303	DCB_se2_ag3_f_01 - phones	JH	65.0603
65.0303	DCB_se2_ag3_f_01 - words	just	65.2003
65.0603	DCB_se2_ag3_f_01 - phones	IH0	65.1003
65.1003	DCB_se2_ag3_f_01 - phones	S	65.2003
65.2003	DCB_se2_ag3_f_01 - phones	L	65.2403
65.2003	DCB_se2_ag3_f_01 - words	like	65.3603
65.2403	DCB_se2_ag3_f_01 - phones	AY1	65.2803
65.2803	DCB_se2_ag3_f_01 - phones	K	65.3603
65.3603	DCB_se2_ag3_f_01 - phones	AO1	65.4103
65.3603	DCB_se2_ag3_f_01 - words	almost	65.6803
65.4103	DCB_se2_ag3_f_01 - phones	L	65.4503
65.4503	DCB_se2_ag3_f_01 - phones	M	65.5203
65.5203	DCB_se2_ag3_f_01 - phones	OW2	65.5803
65.5803	DCB_se2_ag3_f_01 - phones	S	65.6503
65.6503	DCB_se2_ag3_f_01 - phones	T	65.6803
65.6803	DCB_se2_ag3_f_01 - phones	S	65.7303
65.6803	DCB_se2_ag3_f_01 - words	second	65.9903
65.7303	DCB_se2_ag3_f_01 - phones	EH1	65.8103
65.8103	DCB_se2_ag3_f_01 - phones	K	65.8903
65.8903	DCB_se2_ag3_f_01 - phones	AH0	65.9303
65.9303	DCB_se2_ag3_f_01 - phones	N	65.9603
65.9603	DCB_se2_ag3_f_01 - phones	D	65.9903
65.9903	DCB_se2_ag3_f_01 - phones	N	66.0403
65.9903	DCB_se2_ag3_f_01 - words	nature	66.4303
66.0403	DCB_se2_ag3_f_01 - phones	EY1	66.1803
66.1803	DCB_se2_ag3_f_01 - phones	CH	66.3303
66.3303	DCB_se2_ag3_f_01 - phones	ER0	66.4303
66.4303	DCB_se2_ag3_f_01 - phones	DH	66.4703
66.4303	DCB_se2_ag3_f_01 - words	that	66.9003
66.4703	DCB_se2_ag3_f_01 - phones	AE1	66.7303
66.7303	DCB_se2_ag3_f_01 - phones	T	66.9003
67.1569	DCB_se2_ag3_f_01 - phones	sil	67.2069
67.2069	DCB_se2_ag3_f_01 - phones	W	67.2469
67.2069	DCB_se2_ag3_f_01 - words	we	67.2969
67.2469	DCB_se2_ag3_f_01 - phones	IY1	67.2969
67.2969	DCB_se2_ag3_f_01 - phones	D	67.3569
67.2969	DCB_se2_ag3_f_01 - words	did	67.4869
67.3569	DCB_se2_ag3_f_01 - phones	IH1	67.4169
67.4169	DCB_se2_ag3_f_01 - phones	D	67.4869
67.4869	DCB_se2_ag3_f_01 - phones	DH	67.5369
67.4869	DCB_se2_ag3_f_01 - words	those	67.7469
67.5369	DCB_se2_ag3_f_01 - phones	OW1	67.6069
67.6069	DCB_se2_ag3_f_01 - phones	Z	67.7469
67.7469	DCB_se2_ag3_f_01 - phones	TH	67.7969
67.7469	DCB_se2_ag3_f_01 - words	things	68.0269
67.7969	DCB_se2_ag3_f_01 - phones	IH1	67.8369
67.8369	DCB_se2_ag3_f_01 - phones	NG	67.9169
67.9169	DCB_se2_ag3_f_01 - phones	Z	68.0269
68.0269	DCB_se2_ag3_f_01 - phones	F	68.1069
68.0269	DCB_se2_ag3_f_01 - words	for	68.2169
68.1069	DCB_se2_ag3_f_01 - phones	AO1	68.1569
68.1569	DCB_se2_ag3_f_01 - phones	R	68.2169
68.2169	DCB_se2_ag3_f_01 - phones	IY1	68.2669
68.2169	DCB_se2_ag3_f_01 - words	each	68.3669
68.2669	DCB_se2_ag3_f_01 - phones	CH	68.3669
68.3669	DCB_se2_ag3_f_01 - phones	AH1	68.4969
68.3669	DCB_se2_ag3_f_01 - words	other	68.7769
68.4969	DCB_se2_ag3_f_01 - phones	DH	68.5769
68.5769	DCB_se2_ag3_f_01 - phones	ER0	68.7769
68.9320	DCB_se2_ag3_f_01 - phones	sil	68.9820
68.9820	DCB_se2_ag3_f_01 - phones	AH1	69.1820
68.9820	DCB_se2_ag3_f_01 - words	um	69.3120
69.1820	DCB_se2_ag3_f_01 - phones	M	69.3120
69.3120	DCB_se2_ag3_f_01 - phones	sp	69.8795
69.8795	DCB_se2_ag3_f_01 - phones	S	69.9595
69.8795	DCB_se2_ag3_f_01 - words	so	70.0195
69.9595	DCB_se2_ag3_f_01 - phones	OW1	70.0195
70.0195	DCB_se2_ag3_f_01 - phones	G	70.0995
70.0195	DCB_se2_ag3_f_01 - words	growing	70.3295
70.0995	DCB_se2_ag3_f_01 - phones	R	70.1395
70.1395	DCB_se2_ag3_f_01 - phones	OW1	70.2295
70.2295	DCB_se2_ag3_f_01 - phones	IH0	70.2795
70.2795	DCB_se2_ag3_f_01 - phones	NG	70.3295
70.3295	DCB_se2_ag3_f_01 - phones	AH1	70.3995
70.3295	DCB_se2_ag3_f_01 - words	up	70.4695
70.3995	DCB_se2_ag3_f_01 - phones	P	70.4695
70.4695	DCB_se2_ag3_f_01 - phones	IH0	70.5095
70.4695	DCB_se2_ag3_f_01 - words	in	70.5495
70.5095	DCB_se2_ag3_f_01 - phones	N	70.5495
70.5495	DCB_se2_ag3_f_01 - phones	DH	70.5895
70.5495	DCB_se2_ag3_f_01 - words	that	70.6895
70.5895	DCB_se2_ag3_f_01 - phones	AE1	70.6495
70.6495	DCB_se2_ag3_f_01 - phones	T	70.6895
70.6895	DCB_se2_ag3_f_01 - phones	N	70.7295
70.6895	DCB_se2_ag3_f_01 - words	neighborhood	71.1295
70.7295	DCB_se2_ag3_f_01 - phones	EY1	70.8495
70.8495	DCB_se2_ag3_f_01 - phones	B	70.8995
70.8995	DCB_se2_ag3_f_01 - phones	ER0	70.9395
70.9395	DCB_se2_ag3_f_01 - phones	HH	70.9795
70.9795	DCB_se2_ag3_f_01 - phones	UH2	71.0995
71.0995	DCB_se2_ag3_f_01 - phones	D	71.1295
71.1295	DCB_se2_ag3_f_01 - phones	T	71.2495
71.1295	DCB_se2_ag3_f_01 - words	taught	71.3495
71.2495	DCB_se2_ag3_f_01 - phones	AO1	71.2995
71.2995	DCB_se2_ag3_f_01 - phones	T	71.3495
71.3495	DCB_se2_ag3_f_01 - phones	M	71.3995
71.3495	DCB_se2_ag3_f_01 - words	me	71.4595
71.3995	DCB_se2_ag3_f_01 - phones	IY1	71.4595
71.4595	DCB_se2_ag3_f_01 - words	a	71.4995
71.4595	DCB_se2_ag3_f_01 - phones	EY1	71.4995
71.4995	DCB_se2_ag3_f_01 - phones	S	71.6395
71.4995	DCB_se2_ag3_f_01 - words	sense	71.7995
71.6395	DCB_se2_ag3_f_01 - phones	EH1	71.6895
71.6895	DCB_se2_ag3_f_01 - phones	N	71.7495
71.7495	DCB_se2_ag3_f_01 - phones	S	71.7995
71.7995	DCB_se2_ag3_f_01 - phones	AH1	71.9195
71.7995	DCB_se2_ag3_f_01 - words	of	71.9695
71.9195	DCB_se2_ag3_f_01 - phones	V	71.9695
71.9695	DCB_se2_ag3_f_01 - phones	F	72.1395
71.9695	DCB_se2_ag3_f_01 - words	family	72.5495
72.1395	DCB_se2_ag3_f_01 - phones	AE1	72.2995
72.2995	DCB_se2_ag3_f_01 - phones	M	72.3595
72.3595	DCB_se2_ag3_f_01 - phones	L	72.4395
72.4395	DCB_se2_ag3_f_01 - phones	IY0	72.5495
72.5495	DCB_se2_ag3_f_01 - phones	sp	72.5995
72.8600	DCB_se2_ag3_f_01 - phones	AE1	72.9700
72.8600	DCB_se2_ag3_f_01 - words	and	73.0400
72.9700	DCB_se2_ag3_f_01 - phones	N	73.0400
73.0400	DCB_se2_ag3_f_01 - phones	K	73.1000
73.0400	DCB_se2_ag3_f_01 - words	community	73.7000
73.1000	DCB_se2_ag3_f_01 - phones	AH0	73.1600
73.1600	DCB_se2_ag3_f_01 - phones	M	73.1900
73.1900	DCB_se2_ag3_f_01 - phones	Y	73.2500
73.2500	DCB_se2_ag3_f_01 - phones	UW1	73.2900
73.2900	DCB_se2_ag3_f_01 - phones	N	73.3600
73.3600	DCB_se2_ag3_f_01 - phones	IH0	73.4400
73.4400	DCB_se2_ag3_f_01 - phones	T	73.4800
73.4800	DCB_se2_ag3_f_01 - phones	IY0	73.7000
74.0511	DCB_se2_ag3_f_01 - phones	sil	74.1111
74.1111	DCB_se2_ag3_f_01 - phones	W	74.2011
74.1111	DCB_se2_ag3_f_01 - words	we	74.2511
74.2011	DCB_se2_ag3_f_01 - phones	IY1	74.2511
74.2511	DCB_se2_ag3_f_01 - phones	HH	74.3111
74.2511	DCB_se2_ag3_f_01 - words	have	74.4411
74.3111	DCB_se2_ag3_f_01 - phones	AE1	74.3511
74.3511	DCB_se2_ag3_f_01 - phones	V	74.4411
74.4411	DCB_se2_ag3_f_01 - phones	V	74.5111
74.4411	DCB_se2_ag3_f_01 - words	very	74.7711
74.5111	DCB_se2_ag3_f_01 - phones	EH1	74.6111
74.6111	DCB_se2_ag3_f_01 - phones	R	74.6911
74.6911	DCB_se2_ag3_f_01 - phones	IY0	74.7711
74.7711	DCB_se2_ag3_f_01 - phones	V	74.8111
74.7711	DCB_se2_ag3_f_01 - words	very	74.9911
74.8111	DCB_se2_ag3_f_01 - phones	EH1	74.8611
74.8611	DCB_se2_ag3_f_01 - phones	R	74.9411
74.9411	DCB_se2_ag3_f_01 - phones	IY0	74.9911
74.9911	DCB_se2_ag3_f_01 - phones	S	75.0311
74.9911	DCB_se2_ag3_f_01 - words	strong	75.3311
75.0311	DCB_se2_ag3_f_01 - phones	T	75.1211
75.1211	DCB_se2_ag3_f_01 - phones	R	75.1611
75.1611	DCB_se2_ag3_f_01 - phones	AO1	75.3011
75.3011	DCB_se2_ag3_f_01 - phones	NG	75.3311
75.3311	DCB_se2_ag3_f_01 - phones	R	75.3711
75.3311	DCB_se2_ag3_f_01 - words	roots	75.7611
75.3711	DCB_se2_ag3_f_01 - phones	UW1	75.4811
75.4811	DCB_se2_ag3_f_01 - phones	T	75.5811
75.5811	DCB_se2_ag3_f_01 - phones	S	75.7611
76.1031	DCB_int_01 - phones	AE1	76.1831
76.1031	DCB_int_01 - words	and	76.2831
76.1831	DCB_int_01 - phones	N	76.2831
76.2831	DCB_int_01 - phones	S	76.3731
76.2831	DCB_int_01 - words	so	76.7531
76.3731	DCB_int_01 - phones	OW1	76.7531
76.7531	DCB_int_01 - phones	sp	76.7831
76.7831	DCB_int_01 - phones	Y	76.8931
76.7831	DCB_int_01 - words	your	77.4231
76.8931	DCB_int_01 - phones	UH1	76.9931
76.9931	DCB_int_01 - phones	R	77.4231
77.4231	DCB_int_01 - phones	sp	77.4831
77.4831	DCB_int_01 - phones	M	77.6731
77.4831	DCB_int_01 - words	mom	77.9431
77.6731	DCB_int_01 - phones	AA1	77.8331
77.8331	DCB_int_01 - phones	M	77.9431
77.9431	DCB_int_01 - phones	L	78.0031
77.9431	DCB_int_01 - words	lived	78.1831
78.0031	DCB_int_01 - phones	IH1	78.0631
78.0631	DCB_int_01 - phones	V	78.1031
78.1031	DCB_int_01 - phones	D	78.1831
78.1831	DCB_int_01 - phones	IH1	78.2231
78.1831	DCB_int_01 - words	in	78.2931
78.2231	DCB_int_01 - phones	N	78.2931
78.2931	DCB_int_01 - phones	DH	78.3231
78.2931	DCB_int_01 - words	that	78.4431
78.3231	DCB_int_01 - phones	AE1	78.4131
78.4131	DCB_int_01 - phones	T	78.4431
78.4431	DCB_int_01 - phones	HH	78.5831
78.4431	DCB_int_01 - words	house	78.8931
78.5831	DCB_int_01 - phones	AW1	78.7931
78.7931	DCB_int_01 - phones	S	78.8931
78.8931	DCB_int_01 - phones	sp	78.9231
78.9231	DCB_int_01 - phones	AE1	79.0031
78.9231	DCB_int_01 - words	and	79.1131
79.0031	DCB_int_01 - phones	N	79.1131
79.1131	DCB_int_01 - phones	DH	79.1631
79.1131	DCB_int_01 - words	then	79.3531
79.1631	DCB_int_01 - phones	EH1	79.2731
79.2731	DCB_int_01 - phones	N	79.3531
79.3531	DCB_int_01 - phones	SH	79.4231
79.3531	DCB_int_01 - words	she	79.4931
79.4231	DCB_int_01 - phones	IY1	79.4931
79.4931	DCB_int_01 - phones	S	79.5631
79.4931	DCB_int_01 - words	said	79.6631
79.5631	DCB_int_01 - phones	EH1	79.6331
79.6331	DCB_int_01 - phones	D	79.6631
79.6631	DCB_int_01 - phones	SH	79.8231
79.6631	DCB_int_01 - words	she	79.8831
79.8231	DCB_int_01 - phones	IY1	79.8831
79.8831	DCB_int_01 - phones	M	79.9331
79.8831	DCB_int_01 - words	met	80.1431
79.9331	DCB_int_01 - phones	EH1	80.0831
80.0831	DCB_int_01 - phones	T	80.1431
80.1431	DCB_int_01 - phones	Y	80.1831
80.1431	DCB_int_01 - words	your	80.3031
80.1831	DCB_int_01 - phones	UH1	80.2331
80.2331	DCB_int_01 - phones	R	80.3031
80.3031	DCB_int_01 - phones	D	80.3831
80.3031	DCB_int_01 - words	dad	80.5931
80.3831	DCB_int_01 - phones	AE1	80.5631
80.5149	DCB_se2_ag3_f_01 - phones	sil	80.5949
80.5631	DCB_int_01 - phones	D	80.5931
80.5931	DCB_int_01 - phones	sp	97.2303
80.5949	DCB_se2_ag3_f_01 - phones	SH	80.6749
80.5949	DCB_se2_ag3_f_01 - words	she	80.7049
80.6749	DCB_se2_ag3_f_01 - phones	IY1	80.7049
80.7049	DCB_se2_ag3_f_01 - phones	M	80.7349
80.7049	DCB_se2_ag3_f_01 - words	met	80.7949
80.7349	DCB_se2_ag3_f_01 - phones	EH1	80.7649
80.7649	DCB_se2_ag3_f_01 - phones	T	80.7949
80.7949	DCB_se2_ag3_f_01 - phones	M	80.8649
80.7949	DCB_se2_ag3_f_01 - words	my	80.9349
80.8649	DCB_se2_ag3_f_01 - phones	AY1	80.9349
80.9349	DCB_se2_ag3_f_01 - phones	D	81.0149
80.9349	DCB_se2_ag3_f_01 - words	dad	81.1249
81.0149	DCB_se2_ag3_f_01 - phones	AE1	81.0949
81.0949	DCB_se2_ag3_f_01 - phones	D	81.1249
81.1249	DCB_se2_ag3_f_01 - phones	IH0	81.1549
81.1249	DCB_se2_ag3_f_01 - words	in	81.1849
81.1549	DCB_se2_ag3_f_01 - phones	N	81.1849
81.1849	DCB_se2_ag3_f_01 - phones	DH	81.2249
81.1849	DCB_se2_ag3_f_01 - words	the	81.2749
81.2249	DCB_se2_ag3_f_01 - phones	IY0	81.2749
81.2749	DCB_se2_ag3_f_01 - phones	EH1	81.3749
81.2749	DCB_se2_ag3_f_01 - words	air	81.4549
81.3749	DCB_se2_ag3_f_01 - phones	R	81.4549
81.4549	DCB_se2_ag3_f_01 - phones	F	81.5849
81.4549	DCB_se2_ag3_f_01 - words	force	81.9649
81.5849	DCB_se2_ag3_f_01 - phones	AO1	81.7049
81.7049	DCB_se2_ag3_f_01 - phones	R	81.8349
81.8349	DCB_se2_ag3_f_01 - phones	S	81.9649
82.3333	DCB_se2_ag3_f_01 - phones	sil	82.3633
82.3633	DCB_se2_ag3_f_01 - phones	AE1	82.4233
82.3633	DCB_se2_ag3_f_01 - words	and	82.4633
82.4233	DCB_se2_ag3_f_01 - phones	N	82.4633
82.4633	DCB_se2_ag3_f_01 - phones	DH	82.4933
82.4633	DCB_se2_ag3_f_01 - words	then	82.5733
82.4933	DCB_se2_ag3_f_01 - phones	EH1	82.5233
82.5233	DCB_se2_ag3_f_01 - phones	N	82.5733
82.5733	DCB_se2_ag3_f_01 - phones	W	82.6133
82.5733	DCB_se2_ag3_f_01 - words	we	82.6933
82.6133	DCB_se2_ag3_f_01 - phones	IY1	82.6933
82.6933	DCB_se2_ag3_f_01 - phones	M	82.7533
82.6933	DCB_se2_ag3_f_01 - words	moved	82.9633
82.7533	DCB_se2_ag3_f_01 - phones	UW1	82.8633
82.8633	DCB_se2_ag3_f_01 - phones	V	82.9333
82.9333	DCB_se2_ag3_f_01 - phones	D	82.9633
82.9633	DCB_se2_ag3_f_01 - phones	T	83.0833
82.9633	DCB_se2_ag3_f_01 - words	to	83.1533
83.0833	DCB_se2_ag3_f_01 - phones	UW1	83.1533
83.1533	DCB_se2_ag3_f_01 - phones	AH0	83.1833
83.1533	DCB_se2_ag3_f_01 - words	an	83.2133
83.1833	DCB_se2_ag3_f_01 - phones	N	83.2133
83.2133	DCB_se2_ag3_f_01 - phones	AH0	83.2733
83.2133	DCB_se2_ag3_f_01 - words	apartment	83.6833
83.2733	DCB_se2_ag3_f_01 - phones	P	83.3833
83.3833	DCB_se2_ag3_f_01 - phones	AA1	83.4233
83.4233	DCB_se2_ag3_f_01 - phones	R	83.4833
83.4833	DCB_se2_ag3_f_01 - phones	T	83.5333
83.5333	DCB_se2_ag3_f_01 - phones	M	83.5633
83.5633	DCB_se2_ag3_f_01 - phones	AH0	83.6233
83.6233	DCB_se2_ag3_f_01 - phones	N	83.6533
83.6533	DCB_se2_ag3_f_01 - phones	T	83.6833
83.6833	DCB_se2_ag3_f_01 - phones	K	83.7633
83.6833	DCB_se2_ag3_f_01 - words	complex	84.2433
83.7633	DCB_se2_ag3_f_01 - phones	AA1	83.8133
83.8133	DCB_se2_ag3_f_01 - phones	M	83.9033
83.9033	DCB_se2_ag3_f_01 - phones	P	83.9733
83.9733	DCB_se2_ag3_f_01 - phones	L	84.0433
84.0433	DCB_se2_ag3_f_01 - phones	EH0	84.1233
84.1233	DCB_se2_ag3_f_01 - phones	K	84.1933
84.1933	DCB_se2_ag3_f_01 - phones	S	84.2433
84.2433	DCB_se2_ag3_f_01 - phones	DH	84.2733
84.2433	DCB_se2_ag3_f_01 - words	that	84.3633
84.2733	DCB_se2_ag3_f_01 - phones	AH0	84.3333
84.3333	DCB_se2_ag3_f_01 - phones	T	84.3633
84.3633	DCB_se2_ag3_f_01 - phones	W	84.4133
84.3633	DCB_se2_ag3_f_01 - words	was	84.5033
84.4133	DCB_se2_ag3_f_01 - phones	AH0	84.4433
84.4433	DCB_se2_ag3_f_01 - phones	Z	84.5033
84.5033	DCB_se2_ag3_f_01 - phones	M	84.5533
84.5033	DCB_se2_ag3_f_01 - words	maybe	84.7433
84.5533	DCB_se2_ag3_f_01 - phones	EY1	84.6333
84.6333	DCB_se2_ag3_f_01 - phones	B	84.6933
84.6933	DCB_se2_ag3_f_01 - phones	IY0	84.7433
84.7433	DCB_se2_ag3_f_01 - phones	L	84.7833
84.7433	DCB_se2_ag3_f_01 - words	like	84.9233
84.7833	DCB_se2_ag3_f_01 - phones	AY1	84.8333
84.8333	DCB_se2_ag3_f_01 - phones	K	84.9233
84.9233	DCB_se2_ag3_f_01 - phones	F	85.0733
84.9233	DCB_se2_ag3_f_01 - words	five	85.2633
85.0733	DCB_se2_ag3_f_01 - phones	AY1	85.1933
85.1933	DCB_se2_ag3_f_01 - phones	V	85.2633
85.2633	DCB_se2_ag3_f_01 - phones	B	85.3233
85.2633	DCB_se2_ag3_f_01 - words	blocks	85.7533
85.3233	DCB_se2_ag3_f_01 - phones	L	85.3633
85.3633	DCB_se2_ag3_f_01 - phones	AA1	85.5333
85.5333	DCB_se2_ag3_f_01 - phones	K	85.6433
85.6433	DCB_se2_ag3_f_01 - phones	S	85.7533
86.1012	DCB_se2_ag3_f_01 - phones	F	86.2112
86.1012	DCB_se2_ag3_f_01 - words	from	86.3012
86.2112	DCB_se2_ag3_f_01 - phones	ER0	86.2712
86.2712	DCB_se2_ag3_f_01 - phones	M	86.3012
86.3012	DCB_se2_ag3_f_01 - phones	DH	86.3412
86.3012	DCB_se2_ag3_f_01 - words	the	86.3812
86.3412	DCB_se2_ag3_f_01 - phones	AH1	86.3812
86.3812	DCB_se2_ag3_f_01 - phones	HH	86.4412
86.3812	DCB_se2_ag3_f_01 - words	house	86.6712
86.4412	DCB_se2_ag3_f_01 - phones	AW1	86.5812
86.5812	DCB_se2_ag3_f_01 - phones	S	86.6712
86.6712	DCB_se2_ag3_f_01 - phones	DH	86.7112
86.6712	DCB_se2_ag3_f_01 - words	that	86.8912
86.7112	DCB_se2_ag3_f_01 - phones	AH0	86.8312
86.8312	DCB_se2_ag3_f_01 - phones	T	86.8912
86.8912	DCB_se2_ag3_f_01 - phones	SH	87.0112
86.8912	DCB_se2_ag3_f_01 - words	she	87.0612
87.0112	DCB_se2_ag3_f_01 - phones	IY1	87.0612
87.0612	DCB_se2_ag3_f_01 - phones	ER0	87.1812
87.0612	DCB_se2_ag3_f_01 - words	originally	87.5112
87.1812	DCB_se2_ag3_f_01 - phones	IH1	87.2212
87.2212	DCB_se2_ag3_f_01 - phones	JH	87.2612
87.2612	DCB_se2_ag3_f_01 - phones	AH0	87.2912
87.2912	DCB_se2_ag3_f_01 - phones	N	87.3212
87.3212	DCB_se2_ag3_f_01 - phones	AH0	87.3812
87.3812	DCB_se2_ag3_f_01 - phones	L	87.4412
87.4412	DCB_se2_ag3_f_01 - phones	IY0	87.5112
87.5112	DCB_se2_ag3_f_01 - phones	sp	87.5912
87.5912	DCB_se2_ag3_f_01 - phones	G	87.6212
87.5912	DCB_se2_ag3_f_01 - words	grew	87.7412
87.6212	DCB_se2_ag3_f_01 - phones	R	87.6512
87.6512	DCB_se2_ag3_f_01 - phones	UW1	87.7412
87.7412	DCB_se2_ag3_f_01 - phones	AH1	87.8712
87.7412	DCB_se2_ag3_f_01 - words	up	87.9712
87.8712	DCB_se2_ag3_f_01 - phones	P	87.9712
87.9712	DCB_se2_ag3_f_01 - phones	IH1	88.0512
87.9712	DCB_se2_ag3_f_01 - words	in	88.1912
88.0512	DCB_se2_ag3_f_01 - phones	N	88.1912
88.1912	DCB_se2_ag3_f_01 - phones	sp	88.2212
88.2212	DCB_se2_ag3_f_01 - phones	AH0	88.2512
88.2212	DCB_se2_ag3_f_01 - words	and	88.3312
88.2512	DCB_se2_ag3_f_01 - phones	N	88.3312
88.3312	DCB_se2_ag3_f_01 - phones	W	88.3912
88.3312	DCB_se2_ag3_f_01 - words	we	88.4512
88.3912	DCB_se2_ag3_f_01 - phones	IY1	88.4512
88.4512	DCB_se2_ag3_f_01 - phones	S	88.5312
88.4512	DCB_se2_ag3_f_01 - words	stayed	88.7412
88.5312	DCB_se2_ag3_f_01 - phones	T	88.5912
88.5912	DCB_se2_ag3_f_01 - phones	EY1	88.6912
88.6912	DCB_se2_ag3_f_01 - phones	D	88.7412
88.7412	DCB_se2_ag3_f_01 - phones	DH	88.7812
88.7412	DCB_se2_ag3_f_01 - words	there	88.9312
88.7812	DCB_se2_ag3_f_01 - phones	EH1	88.8512
88.8512	DCB_se2_ag3_f_01 - phones	R	88.9312
88.9312	DCB_se2_ag3_f_01 - phones	F	89.0412
88.9312	DCB_se2_ag3_f_01 - words	for	89.1212
89.0412	DCB_se2_ag3_f_01 - phones	AO1	89.0712
89.0712	DCB_se2_ag3_f_01 - phones	R	89.1212
89.1212	DCB_se2_ag3_f_01 - phones	AH0	89.1812
89.1212	DCB_se2_ag3_f_01 - words	a	89.1812
89.1812	DCB_se2_ag3_f_01 - phones	W	89.2812
89.1812	DCB_se2_ag3_f_01 - words	while	89.6312
89.2812	DCB_se2_ag3_f_01 - phones	AY1	89.5212
89.5212	DCB_se2_ag3_f_01 - phones	L	89.6312
89.8815	DCB_se2_ag3_f_01 - phones	DH	89.9615
89.8815	DCB_se2_ag3_f_01 - words	then	90.0315
89.9615	DCB_se2_ag3_f_01 - phones	EH1	89.9915
89.9915	DCB_se2_ag3_f_01 - phones	N	90.0315
90.0315	DCB_se2_ag3_f_01 - phones	DH	90.0715
90.0315	DCB_se2_ag3_f_01 - words	they	90.1515
90.0715	DCB_se2_ag3_f_01 - phones	EY1	90.1515
90.1515	DCB_se2_ag3_f_01 - phones	S	90.2815
90.1515	DCB_se2_ag3_f_01 - words	separated	90.8415
90.2815	DCB_se2_ag3_f_01 - phones	EH1	90.3515
90.3515	DCB_se2_ag3_f_01 - phones	P	90.4215
90.4215	DCB_se2_ag3_f_01 - phones	ER0	90.5615
90.5615	DCB_se2_ag3_f_01 - phones	EY2	90.6515
90.6515	DCB_se2_ag3_f_01 - phones	T	90.6915
90.6915	DCB_se2_ag3_f_01 - phones	IH0	90.8115
90.8115	DCB_se2_ag3_f_01 - phones	D	90.8415
90.8415	DCB_se2_ag3_f_01 - phones	AH0	90.8715
90.8415	DCB_se2_ag3_f_01 - words	and	90.9115
90.8715	DCB_se2_ag3_f_01 - phones	N	90.9115
90.9115	DCB_se2_ag3_f_01 - phones	W	90.9415
90.9115	DCB_se2_ag3_f_01 - words	we	90.9915
90.9415	DCB_se2_ag3_f_01 - phones	IY1	90.9915
90.9915	DCB_se2_ag3_f_01 - phones	M	91.0615
90.9915	DCB_se2_ag3_f_01 - words	moved	91.2215
91.0615	DCB_se2_ag3_f_01 - phones	UW1	91.1215
91.1215	DCB_se2_ag3_f_01 - phones	V	91.1815
91.1815	DCB_se2_ag3_f_01 - phones	D	91.2215
91.2215	DCB_se2_ag3_f_01 - phones	sp	91.2815
91.2815	DCB_se2_ag3_f_01 - phones	B	91.3415
91.2815	DCB_se2_ag3_f_01 - words	back	91.5515
91.3415	DCB_se2_ag3_f_01 - phones	AE1	91.4515
91.4515	DCB_se2_ag3_f_01 - phones	K	91.5515
91.5515	DCB_se2_ag3_f_01 - phones	sp	91.5815
91.5815	DCB_se2_ag3_f_01 - phones	IH1	91.6615
91.5815	DCB_se2_ag3_f_01 - words	into	91.9115
91.6615	DCB_se2_ag3_f_01 - phones	N	91.7315
91.7315	DCB_se2_ag3_f_01 - phones	T	91.8515
91.8515	DCB_se2_ag3_f_01 - phones	UW0	91.9115
91.9115	DCB_se2_ag3_f_01 - phones	AA1	91.9415
91.9115	DCB_se2_ag3_f_01 - words	our	91.9915
91.9415	DCB_se2_ag3_f_01 - phones	R	91.9915
91.9915	DCB_se2_ag3_f_01 - phones	F	92.1215
91.9915	DCB_se2_ag3_f_01 - words	family	92.3715
92.1215	DCB_se2_ag3_f_01 - phones	AE1	92.2115
92.2115	DCB_se2_ag3_f_01 - phones	M	92.2515
92.2515	DCB_se2_ag3_f_01 - phones	L	92.3015
92.3015	DCB_se2_ag3_f_01 - phones	IY0	92.3715
92.3715	DCB_se2_ag3_f_01 - phones	HH	92.4315
92.3715	DCB_se2_ag3_f_01 - words	home	92.7115
92.4315	DCB_se2_ag3_f_01 - phones	OW1	92.6815
92.6815	DCB_se2_ag3_f_01 - phones	M	92.7115
92.7115	DCB_se2_ag3_f_01 - phones	sp	93.2022
93.2022	DCB_se2_ag3_f_01 - phones	AH0	93.2322
93.2022	DCB_se2_ag3_f_01 - words	and	93.2922
93.2322	DCB_se2_ag3_f_01 - phones	N	93.2922
93.2922	DCB_se2_ag3_f_01 - phones	AY1	93.3622
93.2922	DCB_se2_ag3_f_01 - words	i	93.3622
93.3622	DCB_se2_ag3_f_01 - phones	S	93.4322
93.3622	DCB_se2_ag3_f_01 - words	stayed	93.6622
93.4322	DCB_se2_ag3_f_01 - phones	T	93.5022
93.5022	DCB_se2_ag3_f_01 - phones	EY1	93.6122
93.6122	DCB_se2_ag3_f_01 - phones	D	93.6622
93.6622	DCB_se2_ag3_f_01 - phones	DH	93.7022
93.6622	DCB_se2_ag3_f_01 - words	there	93.9722
93.7022	DCB_se2_ag3_f_01 - phones	EH1	93.8222
93.8222	DCB_se2_ag3_f_01 - phones	R	93.9722
93.9722	DCB_se2_ag3_f_01 - phones	AH0	94.0022
93.9722	DCB_se2_ag3_f_01 - words	until	94.6422
94.0022	DCB_se2_ag3_f_01 - phones	N	94.0822
94.0822	DCB_se2_ag3_f_01 - phones	T	94.2322
94.2322	DCB_se2_ag3_f_01 - phones	IH1	94.2722
94.2722	DCB_se2_ag3_f_01 - phones	L	94.6422
94.6422	DCB_se2_ag3_f_01 - phones	sp	94.6822
95.0340	DCB_se2_ag3_f_01 - words	i	95.1640
95.0340	DCB_se2_ag3_f_01 - phones	AY1	95.1640
95.1640	DCB_se2_ag3_f_01 - phones	W	95.2340
95.1640	DCB_se2_ag3_f_01 - words	was	95.3540
95.2340	DCB_se2_ag3_f_01 - phones	AH0	95.2740
95.2740	DCB_se2_ag3_f_01 - phones	Z	95.3540
95.3540	DCB_se2_ag3_f_01 - phones	EY1	95.4740
95.3540	DCB_se2_ag3_f_01 - words	eighteen	95.7340
95.4740	DCB_se2_ag3_f_01 - phones	T	95.6140
95.6140	DCB_se2_ag3_f_01 - phones	IY1	95.6940
95.6940	DCB_se2_ag3_f_01 - phones	N	95.7340
95.7340	DCB_se2_ag3_f_01 - phones	AH0	95.7640
95.7340	DCB_se2_ag3_f_01 - words	and	95.8140
95.7640	DCB_se2_ag3_f_01 - phones	N	95.8140
95.8140	DCB_se2_ag3_f_01 - phones	G	95.8540
95.8140	DCB_se2_ag3_f_01 - words	graduated	96.2340
95.8540	DCB_se2_ag3_f_01 - phones	R	95.9240
95.9240	DCB_se2_ag3_f_01 - phones	AE1	95.9740
95.9740	DCB_se2_ag3_f_01 - phones	JH	96.0640
96.0640	DCB_se2_ag3_f_01 - phones	UW0	96.1140
96.1140	DCB_se2_ag3_f_01 - phones	EY2	96.1440
96.1440	DCB_se2_ag3_f_01 - phones	T	96.1740
96.1740	DCB_se2_ag3_f_01 - phones	IH0	96.2040
96.2040	DCB_se2_ag3_f_01 - phones	D	96.2340
96.2340	DCB_se2_ag3_f_01 - phones	F	96.3240
96.2340	DCB_se2_ag3_f_01 - words	from	96.3940
96.3240	DCB_se2_ag3_f_01 - phones	ER0	96.3540
96.3540	DCB_se2_ag3_f_01 - phones	M	96.3940
96.3940	DCB_se2_ag3_f_01 - phones	HH	96.4640
96.3940	DCB_se2_ag3_f_01 - words	high	96.4940
96.4640	DCB_se2_ag3_f_01 - phones	AY1	96.4940
96.4940	DCB_se2_ag3_f_01 - phones	sp	96.5240
96.5240	DCB_se2_ag3_f_01 - phones	S	96.6340
96.5240	DCB_se2_ag3_f_01 - words	school	96.8440
96.6340	DCB_se2_ag3_f_01 - phones	K	96.7040
96.7040	DCB_se2_ag3_f_01 - phones	UW1	96.7340
96.7340	DCB_se2_ag3_f_01 - phones	L	96.8440
97.2303	DCB_int_01 - phones	OW2	97.3303
97.2303	DCB_int_01 - words	okay	97.5503
97.3303	DCB_int_01 - phones	K	97.4403
97.4403	DCB_int_01 - phones	EY1	97.5503
97.5503	DCB_int_01 - phones	sp	97.5803
97.7041	DCB_int_01 - phones	S	97.8241
97.7041	DCB_int_01 - words	so	97.8841
97.8241	DCB_int_01 - phones	OW1	97.8841
97.8841	DCB_int_01 - phones	L	97.9741
97.8841	DCB_int_01 - words	let	98.0541
97.9741	DCB_int_01 - phones	EH1	98.0141
98.0141	DCB_int_01 - phones	T	98.0541
98.0541	DCB_int_01 - phones	M	98.1041
98.0541	DCB_int_01 - words	me	98.2941
98.1041	DCB_int_01 - phones	IY1	98.2941
98.2941	DCB_int_01 - phones	S	98.3841
98.2941	DCB_int_01 - words	since	98.5041
98.3841	DCB_int_01 - phones	IH1	98.4141
98.4141	DCB_int_01 - phones	N	98.4541
98.4541	DCB_int_01 - phones	S	98.5041
98.5041	DCB_int_01 - phones	Y	98.5541
98.5041	DCB_int_01 - words	you	98.6141
98.5541	DCB_int_01 - phones	UW1	98.6141
98.6141	DCB_int_01 - phones	M	98.6541
98.6141	DCB_int_01 - words	mentioned	98.8941
98.6541	DCB_int_01 - phones	EH1	98.6941
98.6941	DCB_int_01 - phones	N	98.7541
98.7541	DCB_int_01 - phones	SH	98.7841
98.7841	DCB_int_01 - phones	AH0	98.8341
98.8341	DCB_int_01 - phones	N	98.8641
98.8641	DCB_int_01 - phones	D	98.8941
98.8941	DCB_int_01 - phones	HH	98.9441
98.8941	DCB_int_01 - words	high	99.0341
98.9441	DCB_int_01 - phones	AY1	99.0341
99.0341	DCB_int_01 - phones	S	99.1141
99.0341	DCB_int_01 - words	school	99.2041
99.1141	DCB_int_01 - phones	K	99.1441
99.1441	DCB_int_01 - phones	UW1	99.1741
99.1741	DCB_int_01 - phones	L	99.2041
99.2041	DCB_int_01 - phones	W	99.2441
99.2041	DCB_int_01 - words	we're	99.2741
99.2441	DCB_int_01 - phones	ER1	99.2741
99.2741	DCB_int_01 - phones	G	99.3041
99.2741	DCB_int_01 - words	gonna	99.4041
99.3041	DCB_int_01 - phones	AH1	99.3441
99.3441	DCB_int_01 - phones	N	99.3741
99.3741	DCB_int_01 - phones	AH0	99.4041
99.4041	DCB_int_01 - phones	G	99.4541
99.4041	DCB_int_01 - words	go	99.5241
99.4541	DCB_int_01 - phones	OW1	99.5241
99.5241	DCB_int_01 - phones	B	99.5841
99.5241	DCB_int_01 - words	back	99.7241
99.5841	DCB_int_01 - phones	AE1	99.6541
99.6541	DCB_int_01 - phones	K	99.7241
99.7241	DCB_int_01 - phones	T	99.7741
99.7241	DCB_int_01 - words	to	99.8341
99.7741	DCB_int_01 - phones	IH0	99.8341
99.8341	DCB_int_01 - phones	CH	99.9341
99.8341	DCB_int_01 - words	childhood	100.3241
99.9341	DCB_int_01 - phones	AY1	100.0741
100.0741	DCB_int_01 - phones	L	100.1241
100.1241	DCB_int_01 - phones	D	100.1541
100.1541	DCB_int_01 - phones	HH	100.2241
100.2241	DCB_int_01 - phones	UH2	100.2941
100.2941	DCB_int_01 - phones	D	100.3241
100.3241	DCB_int_01 - phones	B	100.3541
100.3241	DCB_int_01 - words	but	100.4441
100.3541	DCB_int_01 - phones	AH1	100.3841
100.3841	DCB_int_01 - phones	T	100.4441
100.4441	DCB_int_01 - phones	AY1	100.5041
100.4441	DCB_int_01 - words	i	100.5041
100.5041	DCB_int_01 - phones	W	100.6041
100.5041	DCB_int_01 - words	wanna	100.7741
100.6041	DCB_int_01 - phones	AA1	100.6541
100.6541	DCB_int_01 - phones	N	100.7141
100.7141	DCB_int_01 - phones	AH0	100.7741
100.7741	DCB_int_01 - phones	T	100.8341
100.7741	DCB_int_01 - words	talk	100.9641
100.8341	DCB_int_01 - phones	AO1	100.9041
100.9041	DCB_int_01 - phones	K	100.9641
100.9641	DCB_int_01 - phones	AH0	101.0141
100.9641	DCB_int_01 - words	about	101.1641
101.0141	DCB_int_01 - phones	B	101.0741
101.0741	DCB_int_01 - phones	AW1	101.1241
101.1241	DCB_int_01 - phones	T	101.1641
101.1641	DCB_int_01 - phones	HH	101.2441
101.1641	DCB_int_01 - words	high	101.3341
101.2441	DCB_int_01 - phones	AY1	101.3341
101.3341	DCB_int_01 - phones	S	101.4241
101.3341	DCB_int_01 - words	school	101.5541
101.4241	DCB_int_01 - phones	K	101.4741
101.4741	DCB_int_01 - phones	UW1	101.5041
101.5041	DCB_int_01 - phones	L	101.5541
101.5541	DCB_int_01 - phones	F	101.6341
101.5541	DCB_int_01 - words	for	101.7541
101.6341	DCB_int_01 - phones	AO1	101.6741
101.6741	DCB_int_01 - phones	R	101.7541
101.7541	DCB_int_01 - phones	AH0	101.7841
101.7541	DCB_int_01 - words	a	101.7841
101.7841	DCB_int_01 - phones	M	101.8341
101.7841	DCB_int_01 - words	minute	102.0641
101.8341	DCB_int_01 - phones	IH1	101.8941
101.8941	DCB_int_01 - phones	N	101.9741
101.9741	DCB_int_01 - phones	AH0	102.0241
102.0241	DCB_int_01 - phones	T	102.0641
102.0641	DCB_int_01 - phones	sp	102.6597
102.0859	DCB_se2_ag3_f_01 - phones	sil	102.1559
102.1559	DCB_se2_ag3_f_01 - phones	OW2	102.2259
102.1559	DCB_se2_ag3_f_01 - words	okay	102.3559
102.2259	DCB_se2_ag3_f_01 - phones	K	102.2959
102.2959	DCB_se2_ag3_f_01 - phones	EY1	102.3559
102.3559	DCB_se2_ag3_f_01 - phones	sp	104.0310
102.6597	DCB_int_01 - phones	AH1	102.8897
102.6597	DCB_int_01 - words	um	102.9797
102.8897	DCB_int_01 - phones	M	102.9797
102.9797	DCB_int_01 - phones	W	103.0397
102.9797	DCB_int_01 - words	what	103.0997
103.0397	DCB_int_01 - phones	AH1	103.0697
103.0697	DCB_int_01 - phones	T	103.0997
103.0997	DCB_int_01 - phones	HH	103.1697
103.0997	DCB_int_01 - words	high	103.2597
103.1697	DCB_int_01 - phones	AY1	103.2597
103.2597	DCB_int_01 - phones	S	103.3297
103.2597	DCB_int_01 - words	school	103.4297
103.3297	DCB_int_01 - phones	K	103.3697
103.3697	DCB_int_01 - phones	UW1	103.3997
103.3997	DCB_int_01 - phones	L	103.4297
103.4297	DCB_int_01 - phones	D	103.4597
103.4297	DCB_int_01 - words	did	103.5297
103.4597	DCB_int_01 - phones	IH0	103.4897
103.4897	DCB_int_01 - phones	D	103.5297
103.5297	DCB_int_01 - phones	Y	103.5897
103.5297	DCB_int_01 - words	you	103.6197
103.5897	DCB_int_01 - phones	UW1	103.6197
103.6197	DCB_int_01 - phones	G	103.6597
103.6197	DCB_int_01 - words	go	103.7197
103.6597	DCB_int_01 - phones	OW1	103.7197
103.7197	DCB_int_01 - phones	T	103.8697
103.7197	DCB_int_01 - words	to	103.9797
103.8697	DCB_int_01 - phones	UW1	103.9797
103.9797	DCB_int_01 - phones	sp	104.0397
104.0310	DCB_se2_ag3_f_01 - phones	AY1	104.0710
104.0310	DCB_se2_ag3_f_01 - words	i	104.0710
104.0710	DCB_se2_ag3_f_01 - phones	W	104.1310
104.0710	DCB_se2_ag3_f_01 - words	went	104.2210
104.1310	DCB_se2_ag3_f_01 - phones	EH1	104.1610
104.1610	DCB_se2_ag3_f_01 - phones	N	104.1910
104.1910	DCB_se2_ag3_f_01 - phones	T	104.2210
104.2210	DCB_se2_ag3_f_01 - phones	T	104.2810
104.2210	DCB_se2_ag3_f_01 - words	to	104.3110
104.2810	DCB_se2_ag3_f_01 - phones	IH0	104.3110
104.3110	DCB_se2_ag3_f_01 - phones	sp	104.3410
104.3410	DCB_se2_ag3_f_01 - words	rdx	105.1710
104.3410	DCB_se2_ag3_f_01 - phones	TN	105.1710
105.5459	DCB_int_01 - phones	AE1	105.6459
105.5459	DCB_int_01 - words	and	105.7059
105.6459	DCB_int_01 - phones	N	105.7059
105.7059	DCB_int_01 - phones	AY1	105.8159
105.7059	DCB_int_01 - words	i	105.8159
105.8159	DCB_int_01 - phones	N	105.9359
105.8159	DCB_int_01 - words	know	106.0959
105.9359	DCB_int_01 - phones	OW1	106.0959
106.0959	DCB_int_01 - phones	IH1	106.1759
106.0959	DCB_int_01 - words	in	106.2959
106.1759	DCB_int_01 - phones	N	106.2959
106.2959	DCB_int_01 - phones	D	106.4159
106.2959	DCB_int_01 - words	dc	107.0759
106.4159	DCB_int_01 - phones	IY1	106.5759
106.5759	DCB_int_01 - phones	S	106.7859
106.7859	DCB_int_01 - phones	IY1	107.0759
107.0759	DCB_int_01 - phones	AE1	107.1159
107.0759	DCB_int_01 - words	and	107.1959
107.1159	DCB_int_01 - phones	N	107.1959
107.1959	DCB_int_01 - phones	DH	107.2359
107.1959	DCB_int_01 - words	the	107.3059
107.2359	DCB_int_01 - phones	IY0	107.3059
107.3059	DCB_int_01 - phones	D	107.3659
107.3059	DCB_int_01 - words	dc	107.6459
107.3659	DCB_int_01 - phones	IY1	107.4559
107.4559	DCB_int_01 - phones	S	107.5659
107.5659	DCB_int_01 - phones	IY1	107.6459
107.6459	DCB_int_01 - phones	EH1	107.6959
107.6459	DCB_int_01 - words	area	107.8759
107.6959	DCB_int_01 - phones	R	107.7759
107.7759	DCB_int_01 - phones	IY0	107.8459
107.8459	DCB_int_01 - phones	AH0	107.8759
107.8759	DCB_int_01 - phones	HH	107.9659
107.8759	DCB_int_01 - words	high	108.0659
107.9659	DCB_int_01 - phones	AY1	108.0659
108.0659	DCB_int_01 - phones	sp	108.0959
108.0959	DCB_int_01 - phones	L	108.1759
108.0959	DCB_int_01 - words	like	108.3359
108.1759	DCB_int_01 - phones	AY1	108.2259
108.2259	DCB_int_01 - phones	K	108.3359
108.3359	DCB_int_01 - phones	Y	108.3859
108.3359	DCB_int_01 - words	your	108.4859
108.3859	DCB_int_01 - phones	UH1	108.4359
108.4359	DCB_int_01 - phones	R	108.4859
108.4859	DCB_int_01 - phones	HH	108.5659
108.4859	DCB_int_01 - words	high	108.6559
108.5659	DCB_int_01 - phones	AY1	108.6559
108.6559	DCB_int_01 - phones	S	108.7659
108.6559	DCB_int_01 - words	school	108.9259
108.7659	DCB_int_01 - phones	K	108.8059
108.8059	DCB_int_01 - phones	UW1	108.8759
108.8759	DCB_int_01 - phones	L	108.9259
108.9259	DCB_int_01 - phones	IH0	108.9759
108.9259	DCB_int_01 - words	is	109.0259
108.9759	DCB_int_01 - phones	Z	109.0259
109.0259	DCB_int_01 - words	a	109.1659
109.0259	DCB_int_01 - phones	AH0	109.1659
109.1659	DCB_int_01 - phones	B	109.2259
109.1659	DCB_int_01 - words	big	109.4259
109.2259	DCB_int_01 - phones	IH1	109.3159
109.3159	DCB_int_01 - phones	G	109.4259
109.4259	DCB_int_01 - phones	D	109.4859
109.4259	DCB_int_01 - words	deal	109.7659
109.4859	DCB_int_01 - phones	IY1	109.6659
109.6659	DCB_int_01 - phones	L	109.7659
109.7659	DCB_int_01 - phones	sp	110.2713
109.7694	DCB_se2_ag3_f_01 - phones	sil	109.7994
109.7994	DCB_se2_ag3_f_01 - words	oh	109.9294
109.7994	DCB_se2_ag3_f_01 - phones	OW1	109.9294
109.9294	DCB_se2_ag3_f_01 - phones	Y	110.1394
109.9294	DCB_se2_ag3_f_01 - words	yeah	110.2694
110.1394	DCB_se2_ag3_f_01 - phones	AE1	110.2694
110.2713	DCB_int_01 - phones	S	110.3813
110.2713	DCB_int_01 - words	so	110.6413
110.3813	DCB_int_01 - phones	OW1	110.6413
110.7551	DCB_int_01 - phones	sil	110.8351
110.8351	DCB_int_01 - phones	F	110.8851
110.8351	DCB_int_01 - words	first	111.0551
110.8851	DCB_int_01 - phones	ER1	110.9751
110.9751	DCB_int_01 - phones	S	111.0251
111.0251	DCB_int_01 - phones	T	111.0551
111.0551	DCB_int_01 - phones	AH0	111.0851
111.0551	DCB_int_01 - words	of	111.1251
111.0851	DCB_int_01 - phones	V	111.1251
111.1251	DCB_int_01 - phones	AO1	111.1951
111.1251	DCB_int_01 - words	all	111.2751
111.1951	DCB_int_01 - phones	L	111.2751
111.2751	DCB_int_01 - phones	T	111.3951
111.2751	DCB_int_01 - words	tell	111.5551
111.3951	DCB_int_01 - phones	EH1	111.4551
111.4551	DCB_int_01 - phones	L	111.5551
111.5551	DCB_int_01 - phones	M	111.6151
111.5551	DCB_int_01 - words	me	111.7151
111.6151	DCB_int_01 - phones	IY1	111.7151
111.7151	DCB_int_01 - phones	AH0	111.7751
111.7151	DCB_int_01 - words	about	112.2051
111.7751	DCB_int_01 - phones	B	111.8351
111.8351	DCB_int_01 - phones	AW1	112.0451
112.0451	DCB_int_01 - phones	T	112.2051
112.4234	DCB_int_01 - phones	sil	112.4734
112.4734	DCB_int_01 - phones	HH	112.5734
112.4734	DCB_int_01 - words	why	113.1134
112.5734	DCB_int_01 - phones	W	112.6434
112.6434	DCB_int_01 - phones	AY1	113.1134
113.1134	DCB_int_01 - phones	sp	113.5111
113.5111	DCB_int_01 - phones	F	113.5711
113.5111	DCB_int_01 - words	first	113.6811
113.5711	DCB_int_01 - phones	ER1	113.6211
113.6211	DCB_int_01 - phones	S	113.6511
113.6511	DCB_int_01 - phones	T	113.6811
113.6811	DCB_int_01 - phones	AH0	113.7111
113.6811	DCB_int_01 - words	of	113.7411
113.7111	DCB_int_01 - phones	V	113.7411
113.7411	DCB_int_01 - phones	AO1	113.7711
113.7411	DCB_int_01 - words	all	113.8011
113.7711	DCB_int_01 - phones	L	113.8011
113.8011	DCB_int_01 - phones	T	113.8611
113.8011	DCB_int_01 - words	tell	113.9511
113.8611	DCB_int_01 - phones	EH1	113.9011
113.9011	DCB_int_01 - phones	L	113.9511
113.9511	DCB_int_01 - phones	M	114.0011
113.9511	DCB_int_01 - words	me	114.0611
114.0011	DCB_int_01 - phones	IY1	114.0611
114.0611	DCB_int_01 - phones	AH0	114.1011
114.0611	DCB_int_01 - words	about	114.3011
114.1011	DCB_int_01 - phones	B	114.1411
114.1411	DCB_int_01 - phones	AW1	114.2311
114.2311	DCB_int_01 - phones	T	114.3011
114.3011	DCB_int_01 - phones	W	114.4111
114.3011	DCB_int_01 - words	why	114.4811
114.4111	DCB_int_01 - phones	AY1	114.4811
114.4811	DCB_int_01 - phones	HH	114.5911
114.4811	DCB_int_01 - words	high	114.7011
114.5911	DCB_int_01 - phones	AY1	114.7011
114.7011	DCB_int_01 - phones	S	114.8111
114.7011	DCB_int_01 - words	school	114.9711
114.8111	DCB_int_01 - phones	K	114.8611
114.8611	DCB_int_01 - phones	UW1	114.9011
114.9011	DCB_int_01 - phones	L	114.9711
114.9711	DCB_int_01 - phones	IH0	115.0011
114.9711	DCB_int_01 - words	is	115.0511
115.0011	DCB_int_01 - phones	Z	115.0511
115.0511	DCB_int_01 - phones	S	115.1111
115.0511	DCB_int_01 - words	such	115.2711
115.1111	DCB_int_01 - phones	AH1	115.1711
115.1711	DCB_int_01 - phones	CH	115.2711
115.2711	DCB_int_01 - words	a	115.3811
115.2711	DCB_int_01 - phones	AH0	115.3811
115.3811	DCB_int_01 - phones	B	115.4211
115.3811	DCB_int_01 - words	big	115.5711
115.4211	DCB_int_01 - phones	IH1	115.5011
115.5011	DCB_int_01 - phones	G	115.5711
115.5711	DCB_int_01 - phones	D	115.6411
115.5711	DCB_int_01 - words	deal	115.8011
115.6411	DCB_int_01 - phones	IY1	115.7211
115.7211	DCB_int_01 - phones	L	115.8011
115.8011	DCB_int_01 - phones	IH0	115.8311
115.8011	DCB_int_01 - words	in	115.8611
115.8311	DCB_int_01 - phones	N	115.8611
115.8611	DCB_int_01 - phones	DH	115.8911
115.8611	DCB_int_01 - words	this	116.0111
115.8911	DCB_int_01 - phones	IH1	115.9411
115.9411	DCB_int_01 - phones	S	116.0111
116.0111	DCB_int_01 - phones	EH1	116.1511
116.0111	DCB_int_01 - words	area	116.3911
116.1511	DCB_int_01 - phones	R	116.2211
116.2211	DCB_int_01 - phones	IY0	116.3311
116.3311	DCB_int_01 - phones	AH0	116.3911
116.3581	DCB_se2_ag3_f_01 - phones	OW2	116.3881
116.3581	DCB_se2_ag3_f_01 - words	okay	116.6581
116.3881	DCB_se2_ag3_f_01 - phones	K	116.4281
116.3911	DCB_int_01 - phones	AE1	116.4611
116.3911	DCB_int_01 - words	and	116.5311
116.4281	DCB_se2_ag3_f_01 - phones	EY1	116.6581
116.4611	DCB_int_01 - phones	N	116.5311
116.5311	DCB_int_01 - phones	DH	116.5811
116.5311	DCB_int_01 - words	then	116.7011
116.5811	DCB_int_01 - phones	EH1	116.6411
116.6411	DCB_int_01 - phones	N	116.7011
116.6581	DCB_se2_ag3_f_01 - phones	sp	119.4944
116.7011	DCB_int_01 - phones	T	116.7611
116.7011	DCB_int_01 - words	tell	116.8711
116.7611	DCB_int_01 - phones	EH1	116.8011
116.8011	DCB_int_01 - phones	L	116.8711
116.8711	DCB_int_01 - phones	M	116.9211
116.8711	DCB_int_01 - words	me	116.9611
116.9211	DCB_int_01 - phones	IY1	116.9611
116.9611	DCB_int_01 - phones	AH0	117.0111
116.9611	DCB_int_01 - words	about	117.2111
117.0111	DCB_int_01 - phones	B	117.0611
117.0611	DCB_int_01 - phones	AW1	117.1511
117.1511	DCB_int_01 - phones	T	117.2111
117.2111	DCB_int_01 - phones	sp	117.2411
117.2411	DCB_int_01 - phones	Y	117.3111
117.2411	DCB_int_01 - words	your	117.4611
117.3111	DCB_int_01 - phones	UH1	117.3911
117.3911	DCB_int_01 - phones	R	117.4611
117.4611	DCB_int_01 - phones	HH	117.5411
117.4611	DCB_int_01 - words	high	117.6411
117.5411	DCB_int_01 - phones	AY1	117.6411
117.6411	DCB_int_01 - phones	S	117.7411
117.6411	DCB_int_01 - words	school	117.9911
117.7411	DCB_int_01 - phones	K	117.7811
117.7811	DCB_int_01 - phones	UW1	117.9111
117.9111	DCB_int_01 - phones	L	117.9911
117.9911	DCB_int_01 - phones	AH0	118.0411
117.9911	DCB_int_01 - words	and	118.1111
118.0411	DCB_int_01 - phones	N	118.1111
118.1111	DCB_int_01 - phones	L	118.1811
118.1111	DCB_int_01 - words	like	118.3111
118.1811	DCB_int_01 - phones	AY1	118.2411
118.2411	DCB_int_01 - phones	K	118.3111
118.3111	DCB_int_01 - phones	sp	118.3411
118.5202	DCB_int_01 - phones	HH	118.5802
118.5202	DCB_int_01 - words	what	118.7302
118.5802	DCB_int_01 - phones	W	118.6502
118.6502	DCB_int_01 - phones	AH1	118.6802
118.6802	DCB_int_01 - phones	T	118.7302
118.7302	DCB_int_01 - phones	IH1	118.7802
118.7302	DCB_int_01 - words	it	118.8302
118.7802	DCB_int_01 - phones	T	118.8302
118.8302	DCB_int_01 - words	s	118.8902
118.8302	DCB_int_01 - phones	Z	118.8902
118.8902	DCB_int_01 - phones	N	118.9502
118.8902	DCB_int_01 - words	known	119.1302
118.9502	DCB_int_01 - phones	OW1	119.0702
119.0702	DCB_int_01 - phones	N	119.1302
119.1302	DCB_int_01 - phones	F	119.2202
119.1302	DCB_int_01 - words	for	119.4302
119.2202	DCB_int_01 - phones	AO1	119.3202
119.3202	DCB_int_01 - phones	R	119.4302
119.4302	DCB_int_01 - phones	sp	119.4902
119.4944	DCB_se2_ag3_f_01 - phones	OW2	119.5744
119.4944	DCB_se2_ag3_f_01 - words	okay	119.8144
119.5744	DCB_se2_ag3_f_01 - phones	K	119.6444
119.6444	DCB_se2_ag3_f_01 - phones	EY1	119.8144
119.8144	DCB_se2_ag3_f_01 - phones	sp	120.1726
120.1726	DCB_se2_ag3_f_01 - phones	AH1	120.3826
120.1726	DCB_se2_ag3_f_01 - words	um	120.5526
120.3826	DCB_se2_ag3_f_01 - phones	M	120.5526
120.5526	DCB_se2_ag3_f_01 - phones	HH	120.6826
120.5526	DCB_se2_ag3_f_01 - words	high	120.7926
120.6826	DCB_se2_ag3_f_01 - phones	AY1	120.7926
120.7926	DCB_se2_ag3_f_01 - phones	S	120.8726
120.7926	DCB_se2_ag3_f_01 - words	school	121.0326
120.8726	DCB_se2_ag3_f_01 - phones	K	120.9326
120.9326	DCB_se2_ag3_f_01 - phones	UW1	120.9826
120.9826	DCB_se2_ag3_f_01 - phones	L	121.0326
121.0326	DCB_se2_ag3_f_01 - phones	K	121.1126
121.0326	DCB_se2_ag3_f_01 - words	kind	121.2026
121.1126	DCB_se2_ag3_f_01 - phones	AY1	121.1626
121.1626	DCB_se2_ag3_f_01 - phones	N	121.2026
121.2026	DCB_se2_ag3_f_01 - phones	AH0	121.2426
121.2026	DCB_se2_ag3_f_01 - words	of	121.2726
121.2426	DCB_se2_ag3_f_01 - phones	V	121.2726
121.2726	DCB_se2_ag3_f_01 - phones	D	121.3026
121.2726	DCB_se2_ag3_f_01 - words	defines	121.8126
121.3026	DCB_se2_ag3_f_01 - phones	IH0	121.3726
121.3726	DCB_se2_ag3_f_01 - phones	F	121.5126
121.5126	DCB_se2_ag3_f_01 - phones	AY1	121.6626
121.6626	DCB_se2_ag3_f_01 - phones	N	121.7426
121.7426	DCB_se2_ag3_f_01 - phones	Z	121.8126
121.8126	DCB_se2_ag3_f_01 - phones	Y	121.8826
121.8126	DCB_se2_ag3_f_01 - words	you	122.0726
121.8826	DCB_se2_ag3_f_01 - phones	UW1	122.0726
122.0726	DCB_se2_ag3_f_01 - phones	AE1	122.1326
122.0726	DCB_se2_ag3_f_01 - words	and	122.2126
122.1326	DCB_se2_ag3_f_01 - phones	N	122.2126
122.2126	DCB_se2_ag3_f_01 - phones	S	122.3626
122.2126	DCB_se2_ag3_f_01 - words	certain	122.5326
122.3626	DCB_se2_ag3_f_01 - phones	ER1	122.4426
122.4426	DCB_se2_ag3_f_01 - phones	T	122.4726
122.4726	DCB_se2_ag3_f_01 - phones	AH0	122.5026
122.5026	DCB_se2_ag3_f_01 - phones	N	122.5326
122.5326	DCB_se2_ag3_f_01 - phones	HH	122.6326
122.5326	DCB_se2_ag3_f_01 - words	high	122.7726
122.6326	DCB_se2_ag3_f_01 - phones	AY1	122.7726
122.7726	DCB_se2_ag3_f_01 - phones	S	122.8726
122.7726	DCB_se2_ag3_f_01 - words	schools	123.1126
122.8726	DCB_se2_ag3_f_01 - phones	K	122.9426
122.9426	DCB_se2_ag3_f_01 - phones	UW1	122.9926
122.9926	DCB_se2_ag3_f_01 - phones	L	123.0526
123.0526	DCB_se2_ag3_f_01 - phones	Z	123.1126
123.1126	DCB_se2_ag3_f_01 - phones	HH	123.1826
123.1126	DCB_se2_ag3_f_01 - words	have	123.2926
123.1826	DCB_se2_ag3_f_01 - phones	AE1	123.2126
123.2126	DCB_se2_ag3_f_01 - phones	V	123.2926
123.2926	DCB_se2_ag3_f_01 - phones	S	123.4226
123.2926	DCB_se2_ag3_f_01 - words	certain	123.5726
123.4226	DCB_se2_ag3_f_01 - phones	ER1	123.4826
123.4826	DCB_se2_ag3_f_01 - phones	T	123.5126
123.5126	DCB_se2_ag3_f_01 - phones	AH0	123.5426
123.5426	DCB_se2_ag3_f_01 - phones	N	123.5726
123.5726	DCB_se2_ag3_f_01 - phones	R	123.6326
123.5726	DCB_se2_ag3_f_01 - words	reputations	124.3626
123.6326	DCB_se2_ag3_f_01 - phones	EH2	123.7326
123.7326	DCB_se2_ag3_f_01 - phones	P	123.7626
123.7626	DCB_se2_ag3_f_01 - phones	Y	123.7926
123.7926	DCB_se2_ag3_f_01 - phones	AH0	123.8226
123.8226	DCB_se2_ag3_f_01 - phones	T	123.9426
123.9426	DCB_se2_ag3_f_01 - phones	EY1	124.0626
124.0626	DCB_se2_ag3_f_01 - phones	SH	124.1326
124.1326	DCB_se2_ag3_f_01 - phones	AH0	124.2126
124.2126	DCB_se2_ag3_f_01 - phones	N	124.2726
124.2726	DCB_se2_ag3_f_01 - phones	Z	124.3626
124.3626	DCB_se2_ag3_f_01 - phones	L	124.4226
124.3626	DCB_se2_ag3_f_01 - words	like	124.5926
124.4226	DCB_se2_ag3_f_01 - phones	AY1	124.5026
124.5026	DCB_se2_ag3_f_01 - phones	K	124.5926
124.8872	DCB_se2_ag3_f_01 - phones	sil	124.9272
124.9272	DCB_se2_ag3_f_01 - phones	L	125.0472
124.9272	DCB_se2_ag3_f_01 - words	largo	125.3572
125.0472	DCB_se2_ag3_f_01 - phones	AA1	125.1372
125.1372	DCB_se2_ag3_f_01 - phones	R	125.2172
125.2172	DCB_se2_ag3_f_01 - phones	G	125.2872
125.2872	DCB_se2_ag3_f_01 - phones	OW0	125.3572
125.3572	DCB_se2_ag3_f_01 - phones	W	125.3872
125.3572	DCB_se2_ag3_f_01 - words	was	125.5072
125.3872	DCB_se2_ag3_f_01 - phones	AA1	125.4372
125.4372	DCB_se2_ag3_f_01 - phones	Z	125.5072
125.5072	DCB_se2_ag3_f_01 - phones	AH0	125.5572
125.5072	DCB_se2_ag3_f_01 - words	a	125.5572
125.5572	DCB_se2_ag3_f_01 - phones	HH	125.6272
125.5572	DCB_se2_ag3_f_01 - words	high	125.7372
125.6272	DCB_se2_ag3_f_01 - phones	AY1	125.7372
125.7372	DCB_se2_ag3_f_01 - phones	S	125.8772
125.7372	DCB_se2_ag3_f_01 - words	school	126.0372
125.8772	DCB_se2_ag3_f_01 - phones	K	125.9172
125.9172	DCB_se2_ag3_f_01 - phones	UW1	125.9572
125.9572	DCB_se2_ag3_f_01 - phones	L	126.0372
126.0372	DCB_se2_ag3_f_01 - phones	IH0	126.0672
126.0372	DCB_se2_ag3_f_01 - words	in	126.1272
126.0672	DCB_se2_ag3_f_01 - phones	N	126.1272
126.1272	DCB_se2_ag3_f_01 - phones	M	126.1672
126.1272	DCB_se2_ag3_f_01 - words	maryland	126.4472
126.1672	DCB_se2_ag3_f_01 - phones	EH1	126.2072
126.2072	DCB_se2_ag3_f_01 - phones	R	126.2572
126.2572	DCB_se2_ag3_f_01 - phones	AH0	126.2972
126.2972	DCB_se2_ag3_f_01 - phones	L	126.3572
126.3572	DCB_se2_ag3_f_01 - phones	AH0	126.3872
126.3872	DCB_se2_ag3_f_01 - phones	N	126.4172
126.4172	DCB_se2_ag3_f_01 - phones	D	126.4472
126.4472	DCB_se2_ag3_f_01 - phones	DH	126.4772
126.4472	DCB_se2_ag3_f_01 - words	that	126.5772
126.4772	DCB_se2_ag3_f_01 - phones	AE1	126.5072
126.5072	DCB_se2_ag3_f_01 - phones	T	126.5772
126.5772	DCB_se2_ag3_f_01 - phones	W	126.6072
126.5772	DCB_se2_ag3_f_01 - words	was	126.6972
126.6072	DCB_se2_ag3_f_01 - phones	AH0	126.6372
[truncated: 36,315 more rows]
