# Supplementary material for: Considering Performance in the Automated and Manual Coding of Sociolinguistic Variables: Lessons From Variable (ING)
Source: Front Artif Intell. 2021 Apr 29;4:648543. doi: 10.3389/frai.2021.648543 (PMC8117961; doi:10.3389/frai.2021.648543)
Supplement: Supplementary file 4 [file Data_Sheet_4.ZIP › CORAAL_Aligned_as_Tables/DCB_se2_ag2_m_01_1_txout.txt]

tmin	tier	text	tmax
0.3530	DCB_int_01 - phones	sil	0.3930
0.3930	DCB_int_01 - phones	OW2	0.4930
0.3930	DCB_int_01 - words	okay	0.7930
0.4930	DCB_int_01 - phones	K	0.6030
0.6030	DCB_int_01 - phones	EY1	0.7930
0.7930	DCB_int_01 - phones	S	0.9130
0.7930	DCB_int_01 - words	so	1.0130
0.9130	DCB_int_01 - phones	OW1	1.0130
1.0130	DCB_int_01 - phones	K	1.0930
1.0130	DCB_int_01 - words	can	1.1830
1.0930	DCB_int_01 - phones	AH0	1.1230
1.1230	DCB_int_01 - phones	N	1.1830
1.1830	DCB_int_01 - phones	Y	1.2230
1.1830	DCB_int_01 - words	you	1.2530
1.2230	DCB_int_01 - phones	UW1	1.2530
1.2530	DCB_int_01 - phones	T	1.3430
1.2530	DCB_int_01 - words	tell	1.4530
1.3430	DCB_int_01 - phones	EH1	1.4030
1.4030	DCB_int_01 - phones	L	1.4530
1.4530	DCB_int_01 - phones	M	1.5030
1.4530	DCB_int_01 - words	me	1.5430
1.5030	DCB_int_01 - phones	IY1	1.5430
1.5430	DCB_int_01 - phones	Y	1.6030
1.5430	DCB_int_01 - words	your	1.6830
1.6030	DCB_int_01 - phones	UH1	1.6430
1.6430	DCB_int_01 - phones	R	1.6830
1.6830	DCB_int_01 - phones	N	1.7330
1.6830	DCB_int_01 - words	name	1.8930
1.7330	DCB_int_01 - phones	EY1	1.8530
1.8530	DCB_int_01 - phones	M	1.8930
1.8930	DCB_int_01 - phones	AH0	1.9530
1.8930	DCB_int_01 - words	again	2.1130
1.9530	DCB_int_01 - phones	G	2.0130
2.0130	DCB_int_01 - phones	EH1	2.0730
2.0730	DCB_int_01 - phones	N	2.1130
2.1130	DCB_int_01 - phones	N	2.1730
2.1130	DCB_int_01 - words	now	2.2730
2.1730	DCB_int_01 - phones	AW1	2.2730
2.2730	DCB_int_01 - phones	DH	2.3130
2.2730	DCB_int_01 - words	that	2.4130
2.3130	DCB_int_01 - phones	AH0	2.3430
2.3430	DCB_int_01 - phones	T	2.4130
2.4130	DCB_int_01 - phones	W	2.4730
2.4130	DCB_int_01 - words	we're	2.5430
2.4730	DCB_int_01 - phones	ER1	2.5430
2.5430	DCB_int_01 - phones	AE1	2.6230
2.5430	DCB_int_01 - words	actually	2.8530
2.6230	DCB_int_01 - phones	K	2.6930
2.6930	DCB_int_01 - phones	CH	2.7730
2.7730	DCB_int_01 - phones	L	2.8230
2.8230	DCB_int_01 - phones	IY0	2.8530
2.8530	DCB_int_01 - phones	R	2.8830
2.8530	DCB_int_01 - words	recording	3.4430
2.8830	DCB_int_01 - phones	IH0	2.9330
2.9330	DCB_int_01 - phones	K	3.0830
3.0830	DCB_int_01 - phones	AO1	3.1530
3.1530	DCB_int_01 - phones	R	3.2130
3.2130	DCB_int_01 - phones	D	3.2630
3.2630	DCB_int_01 - phones	IH0	3.3030
3.3030	DCB_int_01 - phones	NG	3.4430
3.4430	DCB_int_01 - phones	sp	6.0518
4.0180	DCB_se2_ag2_m_01 - phones	sil	4.0480
4.0480	DCB_se2_ag2_m_01 - phones	M	4.0780
4.0480	DCB_se2_ag2_m_01 - words	my	4.1080
4.0780	DCB_se2_ag2_m_01 - phones	AY1	4.1080
4.1080	DCB_se2_ag2_m_01 - phones	N	4.1680
4.1080	DCB_se2_ag2_m_01 - words	name	4.2380
4.1680	DCB_se2_ag2_m_01 - phones	EY1	4.2080
4.2080	DCB_se2_ag2_m_01 - phones	M	4.2380
4.2380	DCB_se2_ag2_m_01 - phones	IH0	4.2680
4.2380	DCB_se2_ag2_m_01 - words	is	4.3180
4.2680	DCB_se2_ag2_m_01 - phones	Z	4.3180
4.3180	DCB_se2_ag2_m_01 - phones	TN	5.4680
4.3180	DCB_se2_ag2_m_01 - words	rdx	5.4680
6.0518	DCB_int_01 - phones	EH1	6.1218
6.0518	DCB_int_01 - words	excellent	6.5918
6.1218	DCB_int_01 - phones	K	6.2418
6.2418	DCB_int_01 - phones	S	6.3218
6.3218	DCB_int_01 - phones	AH0	6.4418
6.4418	DCB_int_01 - phones	L	6.4718
6.4718	DCB_int_01 - phones	AH0	6.5018
6.5018	DCB_int_01 - phones	N	6.5318
6.5318	DCB_int_01 - phones	T	6.5918
6.5918	DCB_int_01 - phones	sp	7.6353
7.6353	DCB_int_01 - phones	AE1	7.6653
7.6353	DCB_int_01 - words	and	8.0653
7.6653	DCB_int_01 - phones	N	8.0653
8.0653	DCB_int_01 - phones	sp	8.0953
8.0953	DCB_int_01 - phones	HH	8.1753
8.0953	DCB_int_01 - words	what	8.2753
8.1753	DCB_int_01 - phones	W	8.2153
8.2153	DCB_int_01 - phones	AH1	8.2453
8.2453	DCB_int_01 - phones	T	8.2753
8.2753	DCB_int_01 - words	s	8.3453
8.2753	DCB_int_01 - phones	S	8.3453
8.3453	DCB_int_01 - phones	Y	8.3753
8.3453	DCB_int_01 - words	your	8.4353
8.3753	DCB_int_01 - phones	UH1	8.4053
8.4053	DCB_int_01 - phones	R	8.4353
8.4353	DCB_int_01 - phones	sp	8.4653
8.4653	DCB_int_01 - phones	B	8.5053
8.4653	DCB_int_01 - words	birthday	8.7453
8.5053	DCB_int_01 - phones	ER1	8.6153
8.6153	DCB_int_01 - phones	TH	8.6853
8.6853	DCB_int_01 - phones	D	8.7153
8.7153	DCB_int_01 - phones	EY2	8.7453
8.7453	DCB_int_01 - phones	sp	12.7573
9.7009	DCB_se2_ag2_m_01 - phones	sil	9.7309
9.7309	DCB_se2_ag2_m_01 - phones	EY1	9.8809
9.7309	DCB_se2_ag2_m_01 - words	april	10.1209
9.8809	DCB_se2_ag2_m_01 - phones	P	9.9209
9.9209	DCB_se2_ag2_m_01 - phones	R	9.9509
9.9509	DCB_se2_ag2_m_01 - phones	AH0	9.9809
9.9809	DCB_se2_ag2_m_01 - phones	L	10.1209
10.1209	DCB_se2_ag2_m_01 - phones	T	10.2209
10.1209	DCB_se2_ag2_m_01 - words	twenty	10.4109
10.2209	DCB_se2_ag2_m_01 - phones	W	10.2609
10.2609	DCB_se2_ag2_m_01 - phones	EH1	10.3009
10.3009	DCB_se2_ag2_m_01 - phones	N	10.3309
10.3309	DCB_se2_ag2_m_01 - phones	IY0	10.4109
10.4109	DCB_se2_ag2_m_01 - phones	TH	10.5109
10.4109	DCB_se2_ag2_m_01 - words	third	10.7909
10.5109	DCB_se2_ag2_m_01 - phones	ER1	10.7309
10.7309	DCB_se2_ag2_m_01 - phones	D	10.7909
11.5288	DCB_se2_ag2_m_01 - phones	T	11.6288
11.5288	DCB_se2_ag2_m_01 - words	two	11.6688
11.6288	DCB_se2_ag2_m_01 - phones	UW1	11.6688
11.6688	DCB_se2_ag2_m_01 - phones	TH	11.7188
11.6688	DCB_se2_ag2_m_01 - words	thousand	11.9788
11.7188	DCB_se2_ag2_m_01 - phones	AW1	11.8588
11.8588	DCB_se2_ag2_m_01 - phones	Z	11.8888
11.8888	DCB_se2_ag2_m_01 - phones	AH0	11.9188
11.9188	DCB_se2_ag2_m_01 - phones	N	11.9488
11.9488	DCB_se2_ag2_m_01 - phones	D	11.9788
11.9788	DCB_se2_ag2_m_01 - phones	AH0	12.0088
11.9788	DCB_se2_ag2_m_01 - words	and	12.2588
12.0088	DCB_se2_ag2_m_01 - phones	N	12.1388
12.1388	DCB_se2_ag2_m_01 - phones	D	12.2588
12.2588	DCB_se2_ag2_m_01 - phones	sp	12.3188
12.3188	DCB_se2_ag2_m_01 - phones	N	12.4288
12.3188	DCB_se2_ag2_m_01 - words	no	12.5588
12.4288	DCB_se2_ag2_m_01 - phones	OW1	12.5588
12.5588	DCB_se2_ag2_m_01 - phones	sp	13.8944
12.7573	DCB_int_01 - phones	spn	12.8273
12.7573	DCB_int_01 - words	<unk>	12.8273
12.8273	DCB_int_01 - phones	sp	13.3573
13.8944	DCB_se2_ag2_m_01 - phones	N	13.9544
13.8944	DCB_se2_ag2_m_01 - words	nineteen	14.2544
13.9544	DCB_se2_ag2_m_01 - phones	AY1	14.0244
14.0244	DCB_se2_ag2_m_01 - phones	N	14.0644
14.0644	DCB_se2_ag2_m_01 - phones	T	14.1744
14.1744	DCB_se2_ag2_m_01 - phones	IY1	14.2244
14.2244	DCB_se2_ag2_m_01 - phones	N	14.2544
14.2544	DCB_se2_ag2_m_01 - phones	EY1	14.3044
14.2544	DCB_se2_ag2_m_01 - words	eighty	14.4344
14.3044	DCB_se2_ag2_m_01 - phones	T	14.3644
14.3644	DCB_se2_ag2_m_01 - phones	IY0	14.4344
14.4344	DCB_se2_ag2_m_01 - phones	EY1	14.4844
14.4344	DCB_se2_ag2_m_01 - words	eight	14.5644
14.4844	DCB_se2_ag2_m_01 - phones	T	14.5644
14.5644	DCB_se2_ag2_m_01 - phones	sp	17.1035
14.9362	DCB_int_01 - phones	AH0	15.0362
14.9362	DCB_int_01 - words	and	15.0762
15.0362	DCB_int_01 - phones	N	15.0762
15.0762	DCB_int_01 - phones	sp	15.1362
15.1362	DCB_int_01 - words	i	15.2562
15.1362	DCB_int_01 - phones	AY1	15.2562
15.2562	DCB_int_01 - phones	W	15.2962
15.2562	DCB_int_01 - words	was	15.3862
15.2962	DCB_int_01 - phones	AH0	15.3262
15.3262	DCB_int_01 - phones	Z	15.3862
15.3862	DCB_int_01 - phones	L	15.4162
15.3862	DCB_int_01 - words	like	15.5362
15.4162	DCB_int_01 - phones	AY1	15.4562
15.4562	DCB_int_01 - phones	K	15.5362
15.5362	DCB_int_01 - phones	sp	15.5662
15.5662	DCB_int_01 - phones	Y	15.6362
15.5662	DCB_int_01 - words	you	15.6762
15.6362	DCB_int_01 - phones	UW1	15.6762
15.6762	DCB_int_01 - phones	T	15.7762
15.6762	DCB_int_01 - words	told	15.8662
15.7762	DCB_int_01 - phones	OW1	15.8062
15.8062	DCB_int_01 - phones	L	15.8362
15.8362	DCB_int_01 - phones	D	15.8662
15.8662	DCB_int_01 - phones	sp	16.5762
16.5762	DCB_int_01 - phones	M	16.6062
16.5762	DCB_int_01 - words	me	16.6362
16.6062	DCB_int_01 - phones	IY1	16.6362
16.6362	DCB_int_01 - phones	Y	16.6662
16.6362	DCB_int_01 - words	you	16.7762
16.6662	DCB_int_01 - phones	UW1	16.7762
16.7762	DCB_int_01 - phones	W	16.8062
16.7762	DCB_int_01 - words	were	16.8362
16.8062	DCB_int_01 - phones	ER0	16.8362
16.8362	DCB_int_01 - phones	EY0	16.8662
16.8362	DCB_int_01 - words	eighteen	17.0462
16.8662	DCB_int_01 - phones	T	16.9062
16.9062	DCB_int_01 - phones	IY1	16.9562
16.9562	DCB_int_01 - phones	N	17.0462
17.0462	DCB_int_01 - phones	sp	18.4549
17.1035	DCB_se2_ag2_m_01 - words	<unk>	18.1835
17.1035	DCB_se2_ag2_m_01 - phones	spn	18.1835
18.4549	DCB_int_01 - phones	AH1	18.8249
18.4549	DCB_int_01 - words	um	19.1749
18.8249	DCB_int_01 - phones	M	19.1749
19.5886	DCB_int_01 - phones	sil	19.6586
19.6586	DCB_int_01 - phones	HH	19.6886
19.6586	DCB_int_01 - words	where	19.8186
19.6886	DCB_int_01 - phones	W	19.7186
19.7186	DCB_int_01 - phones	EH1	19.7486
19.7486	DCB_int_01 - phones	R	19.8186
19.8186	DCB_int_01 - phones	W	19.8586
19.8186	DCB_int_01 - words	were	19.8986
19.8586	DCB_int_01 - phones	ER0	19.8986
19.8986	DCB_int_01 - phones	Y	19.9686
19.8986	DCB_int_01 - words	you	20.0086
19.9686	DCB_int_01 - phones	UW1	20.0086
20.0086	DCB_int_01 - phones	sp	20.0586
20.0586	DCB_int_01 - phones	B	20.0986
20.0586	DCB_int_01 - words	born	20.5286
20.0986	DCB_int_01 - phones	AO1	20.1986
20.1986	DCB_int_01 - phones	R	20.2786
20.2786	DCB_int_01 - phones	N	20.5286
20.6704	DCB_se2_ag2_m_01 - phones	sil	20.7304
20.7304	DCB_se2_ag2_m_01 - words	<unk>	20.8204
20.7304	DCB_se2_ag2_m_01 - phones	spn	20.8204
20.8204	DCB_se2_ag2_m_01 - phones	sp	20.8904
22.0087	DCB_se2_ag2_m_01 - phones	IH1	22.1187
22.0087	DCB_se2_ag2_m_01 - words	in	22.2087
22.1187	DCB_se2_ag2_m_01 - phones	N	22.2087
22.2087	DCB_se2_ag2_m_01 - phones	W	22.2687
22.2087	DCB_se2_ag2_m_01 - words	washington	22.6387
22.2687	DCB_se2_ag2_m_01 - phones	AA1	22.3387
22.3387	DCB_se2_ag2_m_01 - phones	SH	22.4387
22.4387	DCB_se2_ag2_m_01 - phones	IH0	22.4687
22.4687	DCB_se2_ag2_m_01 - phones	NG	22.4987
22.4987	DCB_se2_ag2_m_01 - phones	T	22.5687
22.5687	DCB_se2_ag2_m_01 - phones	AH0	22.5987
22.5987	DCB_se2_ag2_m_01 - phones	N	22.6387
22.6387	DCB_se2_ag2_m_01 - phones	D	22.6887
22.6387	DCB_se2_ag2_m_01 - words	dc	23.0487
22.6887	DCB_se2_ag2_m_01 - phones	IY1	22.8087
22.8087	DCB_se2_ag2_m_01 - phones	S	22.9087
22.9087	DCB_se2_ag2_m_01 - phones	IY1	23.0487
23.0487	DCB_se2_ag2_m_01 - phones	sp	23.1687
23.0858	DCB_int_01 - phones	sil	23.2158
23.1687	DCB_se2_ag2_m_01 - phones	Y	23.3087
23.1687	DCB_se2_ag2_m_01 - words	you	23.3587
23.2158	DCB_int_01 - phones	M	23.3758
23.2158	DCB_int_01 - words	mm-	23.3758
23.3087	DCB_se2_ag2_m_01 - phones	UW1	23.3587
23.3587	DCB_se2_ag2_m_01 - phones	W	23.4187
23.3587	DCB_se2_ag2_m_01 - words	wanna	23.5187
23.4187	DCB_se2_ag2_m_01 - phones	AA1	23.4587
23.4587	DCB_se2_ag2_m_01 - phones	N	23.4887
23.4887	DCB_se2_ag2_m_01 - phones	AH0	23.5187
23.5187	DCB_se2_ag2_m_01 - phones	N	23.5587
23.5187	DCB_se2_ag2_m_01 - words	know	23.5987
23.5587	DCB_se2_ag2_m_01 - phones	OW1	23.5987
23.5987	DCB_se2_ag2_m_01 - phones	DH	23.6387
23.5987	DCB_se2_ag2_m_01 - words	the	23.6887
23.6387	DCB_se2_ag2_m_01 - phones	AH1	23.6887
23.6887	DCB_se2_ag2_m_01 - phones	HH	23.7387
23.6887	DCB_se2_ag2_m_01 - words	hospital	24.1287
23.7387	DCB_se2_ag2_m_01 - phones	AA1	23.8187
23.8187	DCB_se2_ag2_m_01 - phones	S	23.8987
23.8987	DCB_se2_ag2_m_01 - phones	P	23.9587
23.9587	DCB_se2_ag2_m_01 - phones	IH2	23.9987
23.9987	DCB_se2_ag2_m_01 - phones	T	24.0287
24.0287	DCB_se2_ag2_m_01 - phones	AH0	24.0587
24.0587	DCB_se2_ag2_m_01 - phones	L	24.1287
24.1287	DCB_se2_ag2_m_01 - phones	sp	25.5300
24.6059	DCB_int_01 - phones	sil	24.6559
24.6559	DCB_int_01 - phones	DH	24.7559
24.6559	DCB_int_01 - words	that	24.8159
24.7559	DCB_int_01 - phones	AE1	24.7859
24.7859	DCB_int_01 - phones	T	24.8159
24.8159	DCB_int_01 - words	d	24.8459
24.8159	DCB_int_01 - phones	D	24.8459
24.8459	DCB_int_01 - phones	B	24.8759
24.8459	DCB_int_01 - words	be	24.9359
24.8759	DCB_int_01 - phones	IY0	24.9359
24.9359	DCB_int_01 - phones	G	24.9659
24.9359	DCB_int_01 - words	great	25.2459
24.9659	DCB_int_01 - phones	R	25.0759
25.0759	DCB_int_01 - phones	EY1	25.2059
25.2059	DCB_int_01 - phones	T	25.2459
25.2459	DCB_int_01 - phones	sp	25.3359
25.5300	DCB_se2_ag2_m_01 - words	uh	25.7200
25.5300	DCB_se2_ag2_m_01 - phones	AH1	25.7200
25.7200	DCB_se2_ag2_m_01 - phones	sp	25.7700
25.7700	DCB_se2_ag2_m_01 - phones	K	25.8300
25.7700	DCB_se2_ag2_m_01 - words	columbia	26.1800
25.8300	DCB_se2_ag2_m_01 - phones	AH0	25.8700
25.8700	DCB_se2_ag2_m_01 - phones	L	25.9200
25.9200	DCB_se2_ag2_m_01 - phones	AH1	25.9500
25.9500	DCB_se2_ag2_m_01 - phones	M	26.0100
26.0100	DCB_se2_ag2_m_01 - phones	B	26.0800
26.0800	DCB_se2_ag2_m_01 - phones	IY0	26.1400
26.1400	DCB_se2_ag2_m_01 - phones	AH0	26.1800
26.1800	DCB_se2_ag2_m_01 - phones	HH	26.2400
26.1800	DCB_se2_ag2_m_01 - words	hospital	26.5600
26.2400	DCB_se2_ag2_m_01 - phones	AA1	26.3100
26.3100	DCB_se2_ag2_m_01 - phones	S	26.3800
26.3800	DCB_se2_ag2_m_01 - phones	P	26.4300
26.4300	DCB_se2_ag2_m_01 - phones	IH2	26.4600
26.4600	DCB_se2_ag2_m_01 - phones	T	26.4900
26.4900	DCB_se2_ag2_m_01 - phones	AH0	26.5200
26.5200	DCB_se2_ag2_m_01 - phones	L	26.5600
26.5600	DCB_se2_ag2_m_01 - phones	F	26.6600
26.5600	DCB_se2_ag2_m_01 - words	for	26.6900
26.6600	DCB_se2_ag2_m_01 - phones	ER0	26.6900
26.6900	DCB_se2_ag2_m_01 - phones	W	26.7900
26.6900	DCB_se2_ag2_m_01 - words	women	27.1500
26.7900	DCB_se2_ag2_m_01 - phones	IH1	26.8200
26.8200	DCB_se2_ag2_m_01 - phones	M	26.9200
26.9200	DCB_se2_ag2_m_01 - phones	AH0	26.9600
26.9600	DCB_se2_ag2_m_01 - phones	N	27.1500
30.7493	DCB_int_01 - phones	W	30.8993
30.7493	DCB_int_01 - words	what	31.0093
30.8993	DCB_int_01 - phones	AH1	30.9693
30.9693	DCB_int_01 - phones	T	31.0093
31.0093	DCB_int_01 - phones	N	31.0593
31.0093	DCB_int_01 - words	neighborhood	31.4693
31.0593	DCB_int_01 - phones	EY1	31.1793
31.1793	DCB_int_01 - phones	B	31.2493
31.2493	DCB_int_01 - phones	ER0	31.2993
31.2993	DCB_int_01 - phones	HH	31.3893
31.3893	DCB_int_01 - phones	UH2	31.4393
31.4393	DCB_int_01 - phones	D	31.4693
31.4693	DCB_int_01 - phones	sp	31.4993
31.4993	DCB_int_01 - phones	D	31.5293
31.4993	DCB_int_01 - words	do	31.5593
31.5293	DCB_int_01 - phones	UW1	31.5593
31.5593	DCB_int_01 - phones	Y	31.5893
31.5593	DCB_int_01 - words	you	31.6993
31.5893	DCB_int_01 - phones	UW1	31.6993
31.6993	DCB_int_01 - phones	sp	31.7693
31.7693	DCB_int_01 - phones	K	31.8593
31.7693	DCB_int_01 - words	claim	32.2693
31.8593	DCB_int_01 - phones	L	31.9393
31.9393	DCB_int_01 - phones	EY1	31.9693
31.9693	DCB_int_01 - phones	M	32.2693
33.0201	DCB_se2_ag2_m_01 - phones	DH	33.0901
33.0201	DCB_se2_ag2_m_01 - words	the	33.1201
33.0901	DCB_se2_ag2_m_01 - phones	AH0	33.1201
33.1201	DCB_se2_ag2_m_01 - phones	N	33.2301
33.1201	DCB_se2_ag2_m_01 - words	neighborhood	33.5001
33.2301	DCB_se2_ag2_m_01 - phones	EY1	33.3201
33.3201	DCB_se2_ag2_m_01 - phones	B	33.3601
33.3601	DCB_se2_ag2_m_01 - phones	ER0	33.4001
33.4001	DCB_se2_ag2_m_01 - phones	HH	33.4301
33.4301	DCB_se2_ag2_m_01 - phones	UH2	33.4701
33.4701	DCB_se2_ag2_m_01 - phones	D	33.5001
33.5001	DCB_se2_ag2_m_01 - phones	DH	33.5301
33.5001	DCB_se2_ag2_m_01 - words	that	33.6301
33.5301	DCB_se2_ag2_m_01 - phones	AH0	33.5801
33.5801	DCB_se2_ag2_m_01 - phones	T	33.6301
33.6301	DCB_se2_ag2_m_01 - words	i	33.6901
33.6301	DCB_se2_ag2_m_01 - phones	AY1	33.6901
33.6901	DCB_se2_ag2_m_01 - phones	G	33.7701
33.6901	DCB_se2_ag2_m_01 - words	grew	33.9601
33.7701	DCB_se2_ag2_m_01 - phones	R	33.8001
33.8001	DCB_se2_ag2_m_01 - phones	UW1	33.9601
33.9601	DCB_se2_ag2_m_01 - phones	IH1	34.0701
33.9601	DCB_se2_ag2_m_01 - words	in	34.1001
34.0701	DCB_se2_ag2_m_01 - phones	N	34.1001
34.1001	DCB_se2_ag2_m_01 - phones	IH0	34.1601
34.1001	DCB_se2_ag2_m_01 - words	is	34.2301
34.1601	DCB_se2_ag2_m_01 - phones	Z	34.2301
34.2301	DCB_se2_ag2_m_01 - phones	K	34.3201
34.2301	DCB_se2_ag2_m_01 - words	called	34.5301
34.3201	DCB_se2_ag2_m_01 - phones	AO1	34.4001
34.4001	DCB_se2_ag2_m_01 - phones	L	34.4701
34.4701	DCB_se2_ag2_m_01 - phones	D	34.5301
34.5301	DCB_se2_ag2_m_01 - words	uh	34.8501
34.5301	DCB_se2_ag2_m_01 - phones	AH1	34.8501
34.8501	DCB_se2_ag2_m_01 - phones	sp	34.9401
34.9401	DCB_se2_ag2_m_01 - phones	F	35.1101
34.9401	DCB_se2_ag2_m_01 - words	fifteenth	35.4301
35.1101	DCB_se2_ag2_m_01 - phones	IH0	35.1801
35.1801	DCB_se2_ag2_m_01 - phones	F	35.2201
35.2201	DCB_se2_ag2_m_01 - phones	T	35.3101
35.3101	DCB_se2_ag2_m_01 - phones	IY1	35.3501
35.3501	DCB_se2_ag2_m_01 - phones	N	35.3801
35.3801	DCB_se2_ag2_m_01 - phones	TH	35.4301
35.4301	DCB_se2_ag2_m_01 - phones	sp	35.4601
35.4601	DCB_se2_ag2_m_01 - phones	P	35.5401
35.4601	DCB_se2_ag2_m_01 - words	place	35.9301
35.5401	DCB_se2_ag2_m_01 - phones	L	35.5801
35.5801	DCB_se2_ag2_m_01 - phones	EY1	35.7101
35.7101	DCB_se2_ag2_m_01 - phones	S	35.9301
36.2049	DCB_int_01 - phones	F	36.2849
36.2049	DCB_int_01 - words	fifteenth	36.6249
36.2849	DCB_int_01 - phones	IH0	36.3649
36.3649	DCB_int_01 - phones	F	36.4249
36.4249	DCB_int_01 - phones	T	36.5049
36.5049	DCB_int_01 - phones	IY1	36.5449
36.5449	DCB_int_01 - phones	N	36.5749
36.5749	DCB_int_01 - phones	TH	36.6249
36.6249	DCB_int_01 - phones	sp	36.6549
36.6549	DCB_int_01 - phones	P	36.7249
36.6549	DCB_int_01 - words	place	36.8949
36.7249	DCB_int_01 - phones	L	36.7649
36.7649	DCB_int_01 - phones	EY1	36.8149
36.8149	DCB_int_01 - phones	S	36.8949
36.8949	DCB_int_01 - phones	W	36.9249
36.8949	DCB_int_01 - words	where	36.9849
36.9249	DCB_int_01 - phones	EH1	36.9549
36.9549	DCB_int_01 - phones	R	36.9849
36.9849	DCB_int_01 - phones	IH0	37.0449
36.9849	DCB_int_01 - words	is	37.0849
37.0449	DCB_int_01 - phones	Z	37.0849
37.0849	DCB_int_01 - phones	DH	37.1149
37.0849	DCB_int_01 - words	that	37.2849
37.1149	DCB_int_01 - phones	AH0	37.1849
37.1849	DCB_int_01 - phones	T	37.2849
37.4021	DCB_se2_ag2_m_01 - phones	IH0	37.4721
37.4021	DCB_se2_ag2_m_01 - words	it	37.5121
37.4721	DCB_se2_ag2_m_01 - phones	T	37.5121
37.5121	DCB_se2_ag2_m_01 - phones	S	37.5721
37.5121	DCB_se2_ag2_m_01 - words	s	37.5721
37.5721	DCB_se2_ag2_m_01 - phones	IH0	37.6221
37.5721	DCB_se2_ag2_m_01 - words	in	37.7221
37.6221	DCB_se2_ag2_m_01 - phones	N	37.7221
37.7221	DCB_se2_ag2_m_01 - phones	S	37.8421
37.7221	DCB_se2_ag2_m_01 - words	southeast	38.2221
37.8421	DCB_se2_ag2_m_01 - phones	AW2	37.9321
37.9321	DCB_se2_ag2_m_01 - phones	TH	38.0521
38.0521	DCB_se2_ag2_m_01 - phones	IY1	38.1321
38.1321	DCB_se2_ag2_m_01 - phones	S	38.1921
38.1921	DCB_se2_ag2_m_01 - phones	T	38.2221
38.2221	DCB_se2_ag2_m_01 - phones	D	38.2721
38.2221	DCB_se2_ag2_m_01 - words	dc	38.6021
38.2721	DCB_se2_ag2_m_01 - phones	IY1	38.3721
38.3721	DCB_se2_ag2_m_01 - phones	S	38.4921
38.4921	DCB_se2_ag2_m_01 - phones	IY1	38.6021
38.6021	DCB_se2_ag2_m_01 - phones	sp	45.6604
42.0650	DCB_int_01 - phones	sil	42.1050
42.1050	DCB_int_01 - phones	AY1	42.1450
42.1050	DCB_int_01 - words	i	42.1450
42.1450	DCB_int_01 - phones	sp	42.2250
42.2250	DCB_int_01 - phones	D	42.2850
42.2250	DCB_int_01 - words	don't	42.3750
42.2850	DCB_int_01 - phones	OW1	42.3150
42.3150	DCB_int_01 - phones	N	42.3450
42.3450	DCB_int_01 - phones	T	42.3750
42.3750	DCB_int_01 - phones	sp	42.4150
42.4150	DCB_int_01 - phones	TH	42.4550
42.4150	DCB_int_01 - words	think	42.5750
42.4550	DCB_int_01 - phones	IH1	42.4950
42.4950	DCB_int_01 - phones	NG	42.5250
42.5250	DCB_int_01 - phones	K	42.5750
42.5750	DCB_int_01 - phones	sp	42.6250
42.6250	DCB_int_01 - phones	AY1	42.6550
42.6250	DCB_int_01 - words	i've	42.6950
42.6550	DCB_int_01 - phones	V	42.6950
42.6950	DCB_int_01 - phones	sp	42.7250
42.7250	DCB_int_01 - phones	EH1	42.7850
42.7250	DCB_int_01 - words	ever	42.8450
42.7850	DCB_int_01 - phones	V	42.8150
42.8150	DCB_int_01 - phones	ER0	42.8450
42.8450	DCB_int_01 - phones	sp	42.8750
42.8750	DCB_int_01 - phones	HH	42.9050
42.8750	DCB_int_01 - words	heard	42.9650
42.9050	DCB_int_01 - phones	ER1	42.9350
42.9350	DCB_int_01 - phones	D	42.9650
42.9650	DCB_int_01 - phones	sp	43.1150
43.1150	DCB_int_01 - phones	DH	43.1650
43.1150	DCB_int_01 - words	that	43.2250
43.1650	DCB_int_01 - phones	AH0	43.1950
43.1950	DCB_int_01 - phones	T	43.2250
43.2250	DCB_int_01 - phones	sp	43.8564
43.8564	DCB_int_01 - phones	HH	43.9764
43.8564	DCB_int_01 - words	how	44.0864
43.9764	DCB_int_01 - phones	AW1	44.0864
44.0864	DCB_int_01 - phones	L	44.1264
44.0864	DCB_int_01 - words	long	44.2164
44.1264	DCB_int_01 - phones	AO1	44.1564
44.1564	DCB_int_01 - phones	NG	44.2164
44.2164	DCB_int_01 - phones	sp	44.2664
44.2664	DCB_int_01 - phones	HH	44.3064
44.2664	DCB_int_01 - words	have	44.4164
44.3064	DCB_int_01 - phones	AE1	44.3464
44.3464	DCB_int_01 - phones	V	44.4164
44.4164	DCB_int_01 - phones	Y	44.4864
44.4164	DCB_int_01 - words	you	44.5164
44.4864	DCB_int_01 - phones	UW1	44.5164
44.5164	DCB_int_01 - phones	B	44.5664
44.5164	DCB_int_01 - words	been	44.6364
44.5664	DCB_int_01 - phones	IH1	44.6064
44.6064	DCB_int_01 - phones	N	44.6364
44.6364	DCB_int_01 - phones	IH0	44.6664
44.6364	DCB_int_01 - words	in	44.7564
44.6664	DCB_int_01 - phones	N	44.7564
44.7564	DCB_int_01 - phones	D	44.8264
44.7564	DCB_int_01 - words	dc	45.1164
44.8264	DCB_int_01 - phones	IY1	44.9164
44.9164	DCB_int_01 - phones	S	45.0364
45.0364	DCB_int_01 - phones	IY1	45.1164
45.1164	DCB_int_01 - phones	sp	45.2164
45.6604	DCB_se2_ag2_m_01 - phones	spn	45.7904
45.6604	DCB_se2_ag2_m_01 - words	<unk>	45.7904
45.7904	DCB_se2_ag2_m_01 - phones	sp	46.0254
46.0254	DCB_se2_ag2_m_01 - phones	S	46.1454
46.0254	DCB_se2_ag2_m_01 - words	say	46.1754
46.1454	DCB_se2_ag2_m_01 - phones	EY1	46.1754
46.1754	DCB_se2_ag2_m_01 - phones	DH	46.2054
46.1754	DCB_se2_ag2_m_01 - words	that	46.2654
46.2054	DCB_se2_ag2_m_01 - phones	AE1	46.2354
46.2354	DCB_se2_ag2_m_01 - phones	T	46.2654
46.2654	DCB_se2_ag2_m_01 - phones	W	46.2954
46.2654	DCB_se2_ag2_m_01 - words	one	46.3554
46.2954	DCB_se2_ag2_m_01 - phones	AH1	46.3254
46.3254	DCB_se2_ag2_m_01 - phones	N	46.3554
46.3554	DCB_se2_ag2_m_01 - phones	M	46.3854
46.3554	DCB_se2_ag2_m_01 - words	more	46.4454
46.3854	DCB_se2_ag2_m_01 - phones	AO1	46.4154
46.4154	DCB_se2_ag2_m_01 - phones	R	46.4454
46.4454	DCB_se2_ag2_m_01 - phones	T	46.5254
46.4454	DCB_se2_ag2_m_01 - words	time	46.6954
46.5254	DCB_se2_ag2_m_01 - phones	AY1	46.5554
46.5554	DCB_se2_ag2_m_01 - phones	M	46.6954
46.6941	DCB_int_01 - phones	HH	46.8041
46.6941	DCB_int_01 - words	how	46.8841
46.8041	DCB_int_01 - phones	AW1	46.8841
46.8841	DCB_int_01 - phones	L	46.9341
46.8841	DCB_int_01 - words	long	46.9941
46.9341	DCB_int_01 - phones	AO1	46.9641
46.9641	DCB_int_01 - phones	NG	46.9941
46.9941	DCB_int_01 - phones	sp	47.0341
47.0341	DCB_int_01 - phones	HH	47.0641
47.0341	DCB_int_01 - words	have	47.1441
47.0641	DCB_int_01 - phones	AE1	47.0941
47.0941	DCB_int_01 - phones	V	47.1441
47.1441	DCB_int_01 - phones	Y	47.1841
47.1441	DCB_int_01 - words	you	47.2341
47.1841	DCB_int_01 - phones	UW1	47.2341
47.2341	DCB_int_01 - phones	B	47.2841
47.2341	DCB_int_01 - words	been	47.3741
47.2841	DCB_int_01 - phones	IH1	47.3341
47.3341	DCB_int_01 - phones	N	47.3741
47.3741	DCB_int_01 - phones	IH0	47.4041
47.3741	DCB_int_01 - words	in	47.4441
47.4041	DCB_int_01 - phones	N	47.4441
47.4441	DCB_int_01 - phones	D	47.5141
47.4441	DCB_int_01 - words	dc	47.8241
47.5141	DCB_int_01 - phones	IY1	47.6041
47.6041	DCB_int_01 - phones	S	47.7141
47.7141	DCB_int_01 - phones	IY1	47.8241
47.8241	DCB_int_01 - phones	sp	49.5580
48.2002	DCB_se2_ag2_m_01 - phones	S	48.4102
48.2002	DCB_se2_ag2_m_01 - words	since	48.7002
48.4102	DCB_se2_ag2_m_01 - phones	IH1	48.4402
48.4402	DCB_se2_ag2_m_01 - phones	N	48.6102
48.6102	DCB_se2_ag2_m_01 - phones	S	48.7002
48.7002	DCB_se2_ag2_m_01 - phones	N	48.7402
48.7002	DCB_se2_ag2_m_01 - words	nineteen	49.0402
48.7402	DCB_se2_ag2_m_01 - phones	AY1	48.8102
48.8102	DCB_se2_ag2_m_01 - phones	N	48.8502
48.8502	DCB_se2_ag2_m_01 - phones	T	48.9502
48.9502	DCB_se2_ag2_m_01 - phones	IY1	49.0102
49.0102	DCB_se2_ag2_m_01 - phones	N	49.0402
49.0402	DCB_se2_ag2_m_01 - phones	EY1	49.0902
49.0402	DCB_se2_ag2_m_01 - words	eighty	49.2102
49.0902	DCB_se2_ag2_m_01 - phones	T	49.1402
49.1402	DCB_se2_ag2_m_01 - phones	IY0	49.2102
49.2102	DCB_se2_ag2_m_01 - phones	EY1	49.2702
49.2102	DCB_se2_ag2_m_01 - words	eight	49.3502
49.2702	DCB_se2_ag2_m_01 - phones	T	49.3502
49.5580	DCB_int_01 - words	oh	49.6680
49.5580	DCB_int_01 - phones	OW1	49.6680
49.6680	DCB_int_01 - phones	S	49.7580
49.6680	DCB_int_01 - words	since	49.8880
49.7580	DCB_int_01 - phones	IH1	49.7980
49.7980	DCB_int_01 - phones	N	49.8380
49.8380	DCB_int_01 - phones	S	49.8880
49.8880	DCB_int_01 - phones	DH	49.9280
49.8880	DCB_int_01 - words	then	49.9980
49.9280	DCB_int_01 - phones	EH1	49.9580
49.9580	DCB_int_01 - phones	N	49.9980
49.9757	DCB_se2_ag2_m_01 - phones	sil	50.0657
49.9980	DCB_int_01 - phones	OW2	50.0580
49.9980	DCB_int_01 - words	okay	50.3080
50.0580	DCB_int_01 - phones	K	50.0980
50.0657	DCB_se2_ag2_m_01 - phones	spn	50.8057
50.0657	DCB_se2_ag2_m_01 - words	<unk>	50.8057
50.0980	DCB_int_01 - phones	EY1	50.3080
50.3080	DCB_int_01 - phones	sp	50.3380
50.3380	DCB_int_01 - phones	AO1	50.4180
50.3380	DCB_int_01 - words	all	50.4980
50.4180	DCB_int_01 - phones	L	50.4980
50.4980	DCB_int_01 - phones	Y	50.5480
50.4980	DCB_int_01 - words	your	50.6180
50.5480	DCB_int_01 - phones	UH1	50.5780
50.5780	DCB_int_01 - phones	R	50.6180
50.6180	DCB_int_01 - phones	L	50.7080
50.6180	DCB_int_01 - words	life	50.8880
50.7080	DCB_int_01 - phones	AY1	50.7880
50.7880	DCB_int_01 - phones	F	50.8880
50.8057	DCB_se2_ag2_m_01 - phones	sp	50.9657
50.8880	DCB_int_01 - phones	sp	53.5888
53.5888	DCB_int_01 - phones	HH	53.6188
53.5888	DCB_int_01 - words	have	53.6788
53.6188	DCB_int_01 - phones	AE1	53.6488
53.6488	DCB_int_01 - phones	V	53.6788
53.6788	DCB_int_01 - phones	Y	53.7388
53.6788	DCB_int_01 - words	you	53.7888
53.7388	DCB_int_01 - phones	UW1	53.7888
53.7888	DCB_int_01 - phones	L	53.8488
53.7888	DCB_int_01 - words	lived	54.0188
53.8488	DCB_int_01 - phones	IH1	53.8888
53.8888	DCB_int_01 - phones	V	53.9288
53.9288	DCB_int_01 - phones	D	54.0188
54.0188	DCB_int_01 - phones	EH1	54.0788
54.0188	DCB_int_01 - words	anywhere	54.3588
54.0788	DCB_int_01 - phones	N	54.1188
54.1188	DCB_int_01 - phones	IY0	54.2088
54.2088	DCB_int_01 - phones	W	54.2988
54.2988	DCB_int_01 - phones	EH2	54.3288
54.3288	DCB_int_01 - phones	R	54.3588
54.3588	DCB_int_01 - phones	EH1	54.4088
54.3588	DCB_int_01 - words	else	54.6988
54.4088	DCB_int_01 - phones	L	54.4988
54.4988	DCB_int_01 - phones	S	54.6988
54.6374	DCB_se2_ag2_m_01 - words	<unk>	54.8274
54.6374	DCB_se2_ag2_m_01 - phones	spn	54.8274
54.9918	DCB_se2_ag2_m_01 - phones	AY1	55.1618
54.9918	DCB_se2_ag2_m_01 - words	i	55.1618
55.1618	DCB_se2_ag2_m_01 - phones	K	55.2918
55.1618	DCB_se2_ag2_m_01 - words	currently	55.5118
55.2918	DCB_se2_ag2_m_01 - phones	ER1	55.3218
55.3218	DCB_se2_ag2_m_01 - phones	AH0	55.3518
55.3518	DCB_se2_ag2_m_01 - phones	N	55.3818
55.3818	DCB_se2_ag2_m_01 - phones	T	55.4118
55.4118	DCB_se2_ag2_m_01 - phones	L	55.4518
55.4518	DCB_se2_ag2_m_01 - phones	IY0	55.5118
55.5118	DCB_se2_ag2_m_01 - phones	L	55.5718
55.5118	DCB_se2_ag2_m_01 - words	live	55.7218
55.5718	DCB_se2_ag2_m_01 - phones	IH1	55.6418
55.6418	DCB_se2_ag2_m_01 - phones	V	55.7218
55.7218	DCB_se2_ag2_m_01 - phones	IH0	55.7518
55.7218	DCB_se2_ag2_m_01 - words	in	55.7818
55.7518	DCB_se2_ag2_m_01 - phones	N	55.7818
55.7818	DCB_se2_ag2_m_01 - phones	V	55.8318
55.7818	DCB_se2_ag2_m_01 - words	virginia	56.2318
55.8318	DCB_se2_ag2_m_01 - phones	ER0	55.9018
55.9018	DCB_se2_ag2_m_01 - phones	JH	55.9918
55.9918	DCB_se2_ag2_m_01 - phones	IH1	56.0218
56.0218	DCB_se2_ag2_m_01 - phones	N	56.1118
56.1118	DCB_se2_ag2_m_01 - phones	Y	56.1918
56.1918	DCB_se2_ag2_m_01 - phones	AH0	56.2318
56.2318	DCB_se2_ag2_m_01 - phones	sp	57.3280
56.4932	DCB_int_01 - phones	HH	56.5532
56.4932	DCB_int_01 - words	what	56.6532
56.5532	DCB_int_01 - phones	W	56.5832
56.5832	DCB_int_01 - phones	AH1	56.6132
56.6132	DCB_int_01 - phones	T	56.6532
56.6532	DCB_int_01 - phones	P	56.7432
56.6532	DCB_int_01 - words	part	56.8732
56.7432	DCB_int_01 - phones	AA1	56.7732
56.7732	DCB_int_01 - phones	R	56.8432
56.8432	DCB_int_01 - phones	T	56.8732
56.8732	DCB_int_01 - phones	sp	58.1739
57.3280	DCB_se2_ag2_m_01 - phones	AE2	57.4180
57.3280	DCB_se2_ag2_m_01 - words	alexandria	57.9780
57.4180	DCB_se2_ag2_m_01 - phones	L	57.4880
57.4880	DCB_se2_ag2_m_01 - phones	AH0	57.5380
57.5380	DCB_se2_ag2_m_01 - phones	G	57.5780
57.5780	DCB_se2_ag2_m_01 - phones	Z	57.6680
57.6680	DCB_se2_ag2_m_01 - phones	AE1	57.6980
57.6980	DCB_se2_ag2_m_01 - phones	N	57.8180
57.8180	DCB_se2_ag2_m_01 - phones	D	57.8580
57.8580	DCB_se2_ag2_m_01 - phones	R	57.8880
57.8880	DCB_se2_ag2_m_01 - phones	IY0	57.9280
57.9280	DCB_se2_ag2_m_01 - phones	AH0	57.9780
57.9780	DCB_se2_ag2_m_01 - phones	sp	58.1280
58.1739	DCB_int_01 - words	oh	58.3239
58.1739	DCB_int_01 - phones	OW1	58.3239
58.3239	DCB_int_01 - phones	sp	68.5279
59.4309	DCB_se2_ag2_m_01 - words	i	59.5809
59.4309	DCB_se2_ag2_m_01 - phones	AY1	59.5809
59.5809	DCB_se2_ag2_m_01 - phones	L	59.6209
59.5809	DCB_se2_ag2_m_01 - words	lived	59.8709
59.6209	DCB_se2_ag2_m_01 - phones	IH1	59.7209
59.7209	DCB_se2_ag2_m_01 - phones	V	59.7709
59.7709	DCB_se2_ag2_m_01 - phones	D	59.8709
59.8709	DCB_se2_ag2_m_01 - phones	sp	59.9009
59.9009	DCB_se2_ag2_m_01 - phones	IH1	60.1109
59.9009	DCB_se2_ag2_m_01 - words	in	60.4209
60.1109	DCB_se2_ag2_m_01 - phones	N	60.4209
60.4209	DCB_se2_ag2_m_01 - phones	sp	60.4609
60.4609	DCB_se2_ag2_m_01 - phones	AH1	60.5809
60.4609	DCB_se2_ag2_m_01 - words	upper	60.7209
60.5809	DCB_se2_ag2_m_01 - phones	P	60.6609
60.6609	DCB_se2_ag2_m_01 - phones	ER0	60.7209
60.7209	DCB_se2_ag2_m_01 - phones	M	60.8109
60.7209	DCB_se2_ag2_m_01 - words	marlboro	61.1309
60.8109	DCB_se2_ag2_m_01 - phones	AA1	60.8909
60.8909	DCB_se2_ag2_m_01 - phones	R	60.9209
60.9209	DCB_se2_ag2_m_01 - phones	L	60.9509
60.9509	DCB_se2_ag2_m_01 - phones	B	61.0209
61.0209	DCB_se2_ag2_m_01 - phones	ER0	61.1009
61.1009	DCB_se2_ag2_m_01 - phones	OW0	61.1309
61.1309	DCB_se2_ag2_m_01 - phones	F	61.2709
61.1309	DCB_se2_ag2_m_01 - words	for	61.5209
61.2709	DCB_se2_ag2_m_01 - phones	AO1	61.3409
61.3409	DCB_se2_ag2_m_01 - phones	R	61.5209
61.5209	DCB_se2_ag2_m_01 - phones	sp	61.5509
61.5509	DCB_se2_ag2_m_01 - words	a	61.6409
61.5509	DCB_se2_ag2_m_01 - phones	AH0	61.6409
61.6409	DCB_se2_ag2_m_01 - phones	sp	61.6709
61.6709	DCB_se2_ag2_m_01 - phones	Y	61.8409
61.6709	DCB_se2_ag2_m_01 - words	year	62.1709
61.8409	DCB_se2_ag2_m_01 - phones	IH1	61.8709
61.8709	DCB_se2_ag2_m_01 - phones	R	62.1709
68.5279	DCB_int_01 - words	uh	69.1779
68.5279	DCB_int_01 - phones	AH1	69.1779
69.1779	DCB_int_01 - phones	sp	69.2079
69.2079	DCB_int_01 - phones	HH	69.2379
69.2079	DCB_int_01 - words	where	69.3579
69.2379	DCB_int_01 - phones	W	69.2879
69.2879	DCB_int_01 - phones	EH1	69.3279
69.3279	DCB_int_01 - phones	R	69.3579
69.3579	DCB_int_01 - words	d	69.3879
69.3579	DCB_int_01 - phones	D	69.3879
69.3879	DCB_int_01 - phones	Y	69.4179
69.3879	DCB_int_01 - words	you	69.4479
69.4179	DCB_int_01 - phones	UW1	69.4479
69.4479	DCB_int_01 - phones	G	69.4879
69.4479	DCB_int_01 - words	go	69.5379
69.4879	DCB_int_01 - phones	OW1	69.5379
69.5379	DCB_int_01 - phones	T	69.5679
69.5379	DCB_int_01 - words	to	69.6179
69.5679	DCB_int_01 - phones	AH0	69.6179
69.6179	DCB_int_01 - phones	S	69.6879
69.6179	DCB_int_01 - words	school	69.8879
69.6879	DCB_int_01 - phones	K	69.7479
69.7479	DCB_int_01 - phones	UW1	69.7779
69.7779	DCB_int_01 - phones	L	69.8879
69.8879	DCB_int_01 - phones	sp	69.9579
71.0485	DCB_se2_ag2_m_01 - phones	K	71.1585
71.0485	DCB_se2_ag2_m_01 - words	college	71.5285
71.1585	DCB_se2_ag2_m_01 - phones	AA1	71.2485
71.2485	DCB_se2_ag2_m_01 - phones	L	71.3085
71.3085	DCB_se2_ag2_m_01 - phones	IH0	71.4085
71.4085	DCB_se2_ag2_m_01 - phones	JH	71.5285
71.5285	DCB_se2_ag2_m_01 - phones	sp	71.5585
71.5585	DCB_se2_ag2_m_01 - phones	AO1	71.6485
71.5585	DCB_se2_ag2_m_01 - words	or	71.6785
71.6485	DCB_se2_ag2_m_01 - phones	R	71.6785
71.6785	DCB_se2_ag2_m_01 - phones	HH	71.7585
71.6785	DCB_se2_ag2_m_01 - words	high	71.8185
71.7585	DCB_se2_ag2_m_01 - phones	AY1	71.8185
71.8185	DCB_se2_ag2_m_01 - phones	S	71.9985
71.8185	DCB_se2_ag2_m_01 - words	school	72.2185
71.9985	DCB_se2_ag2_m_01 - phones	K	72.0285
72.0285	DCB_se2_ag2_m_01 - phones	UW1	72.0585
72.0585	DCB_se2_ag2_m_01 - phones	L	72.2185
72.4614	DCB_int_01 - phones	B	72.5414
72.4614	DCB_int_01 - words	both	72.8314
72.5414	DCB_int_01 - phones	OW1	72.6814
72.6814	DCB_int_01 - phones	TH	72.8314
73.4068	DCB_se2_ag2_m_01 - phones	AY1	73.4968
73.4068	DCB_se2_ag2_m_01 - words	i	73.4968
73.4968	DCB_se2_ag2_m_01 - phones	W	73.5268
73.4968	DCB_se2_ag2_m_01 - words	went	73.6168
73.5268	DCB_se2_ag2_m_01 - phones	EH1	73.5568
73.5568	DCB_se2_ag2_m_01 - phones	N	73.5868
73.5868	DCB_se2_ag2_m_01 - phones	T	73.6168
73.6168	DCB_se2_ag2_m_01 - phones	T	73.6468
73.6168	DCB_se2_ag2_m_01 - words	to	73.6768
73.6468	DCB_se2_ag2_m_01 - phones	AH0	73.6768
73.6768	DCB_se2_ag2_m_01 - phones	HH	73.7468
73.6768	DCB_se2_ag2_m_01 - words	high	73.8568
73.7468	DCB_se2_ag2_m_01 - phones	AY1	73.8568
73.8568	DCB_se2_ag2_m_01 - phones	S	73.9768
73.8568	DCB_se2_ag2_m_01 - words	school	74.2068
73.9768	DCB_se2_ag2_m_01 - phones	K	74.0468
74.0468	DCB_se2_ag2_m_01 - phones	UW1	74.1668
74.1668	DCB_se2_ag2_m_01 - phones	L	74.2068
74.2068	DCB_se2_ag2_m_01 - phones	IH0	74.2368
74.2068	DCB_se2_ag2_m_01 - words	it	74.2668
74.2368	DCB_se2_ag2_m_01 - phones	T	74.2668
74.2668	DCB_se2_ag2_m_01 - words	s	74.3268
74.2668	DCB_se2_ag2_m_01 - phones	S	74.3268
74.3268	DCB_se2_ag2_m_01 - phones	K	74.4268
74.3268	DCB_se2_ag2_m_01 - words	called	74.6368
74.4268	DCB_se2_ag2_m_01 - phones	AO1	74.5168
74.5168	DCB_se2_ag2_m_01 - phones	L	74.5968
74.5968	DCB_se2_ag2_m_01 - phones	D	74.6368
74.6368	DCB_se2_ag2_m_01 - phones	sp	74.6968
74.6968	DCB_se2_ag2_m_01 - phones	DH	74.7768
74.6968	DCB_se2_ag2_m_01 - words	the	74.8168
74.7768	DCB_se2_ag2_m_01 - phones	AH0	74.8168
74.8168	DCB_se2_ag2_m_01 - words	n-	74.8968
74.8168	DCB_se2_ag2_m_01 - phones	N	74.8968
74.8968	DCB_se2_ag2_m_01 - phones	sp	74.9568
74.9568	DCB_se2_ag2_m_01 - phones	AH1	75.2268
74.9568	DCB_se2_ag2_m_01 - words	uh	75.2268
75.2268	DCB_se2_ag2_m_01 - words	rdx	76.0268
75.2268	DCB_se2_ag2_m_01 - phones	TN	76.0268
76.1346	DCB_int_01 - phones	TN	76.7246
76.1346	DCB_int_01 - words	rdx	76.7246
76.7246	DCB_int_01 - phones	HH	76.7546
76.7246	DCB_int_01 - words	where	76.8646
76.7546	DCB_int_01 - phones	W	76.7846
76.7846	DCB_int_01 - phones	EH1	76.8346
76.8346	DCB_int_01 - phones	R	76.8646
76.8646	DCB_int_01 - phones	IH0	76.8946
76.8646	DCB_int_01 - words	is	76.9546
76.8946	DCB_int_01 - phones	Z	76.9546
76.9546	DCB_int_01 - phones	DH	76.9846
76.9546	DCB_int_01 - words	that	77.2346
76.9846	DCB_int_01 - phones	AH0	77.0846
77.0846	DCB_int_01 - phones	T	77.2346
77.2630	DCB_se2_ag2_m_01 - phones	IH0	77.2930
77.2630	DCB_se2_ag2_m_01 - words	it	77.3330
77.2930	DCB_se2_ag2_m_01 - phones	T	77.3330
77.3330	DCB_se2_ag2_m_01 - words	s	77.4130
77.3330	DCB_se2_ag2_m_01 - phones	S	77.4130
77.4130	DCB_se2_ag2_m_01 - phones	IH1	77.4430
77.4130	DCB_se2_ag2_m_01 - words	in	77.5530
77.4430	DCB_se2_ag2_m_01 - phones	N	77.5530
77.5530	DCB_se2_ag2_m_01 - phones	N	77.6230
77.5530	DCB_se2_ag2_m_01 - words	northeast	77.9830
77.6230	DCB_se2_ag2_m_01 - phones	AO2	77.6530
77.6530	DCB_se2_ag2_m_01 - phones	R	77.7230
77.7230	DCB_se2_ag2_m_01 - phones	TH	77.8330
77.8330	DCB_se2_ag2_m_01 - phones	IY1	77.9230
77.9230	DCB_se2_ag2_m_01 - phones	S	77.9530
77.9530	DCB_se2_ag2_m_01 - phones	T	77.9830
77.9830	DCB_se2_ag2_m_01 - phones	D	78.0230
77.9830	DCB_se2_ag2_m_01 - words	dc	78.3330
78.0230	DCB_se2_ag2_m_01 - phones	IY1	78.1330
78.1330	DCB_se2_ag2_m_01 - phones	S	78.2530
78.2530	DCB_se2_ag2_m_01 - phones	IY1	78.3330
78.3330	DCB_se2_ag2_m_01 - phones	AO1	78.4030
78.3330	DCB_se2_ag2_m_01 - words	off	78.4830
78.4030	DCB_se2_ag2_m_01 - phones	F	78.4830
78.4830	DCB_se2_ag2_m_01 - phones	AH0	78.5130
78.4830	DCB_se2_ag2_m_01 - words	of	78.5430
78.5130	DCB_se2_ag2_m_01 - phones	V	78.5430
78.5430	DCB_se2_ag2_m_01 - phones	B	78.6130
78.5430	DCB_se2_ag2_m_01 - words	benning	78.8030
78.6130	DCB_se2_ag2_m_01 - phones	EH1	78.6730
78.6730	DCB_se2_ag2_m_01 - phones	N	78.7130
78.7130	DCB_se2_ag2_m_01 - phones	IH0	78.7530
78.7530	DCB_se2_ag2_m_01 - phones	NG	78.8030
78.8030	DCB_se2_ag2_m_01 - phones	sp	78.8330
78.8330	DCB_se2_ag2_m_01 - phones	R	79.0030
78.8330	DCB_se2_ag2_m_01 - words	road	79.2030
79.0030	DCB_se2_ag2_m_01 - phones	OW1	79.0830
79.0830	DCB_se2_ag2_m_01 - phones	D	79.2030
79.7751	DCB_int_01 - phones	sil	79.8051
79.8051	DCB_int_01 - phones	OW1	80.3751
79.8051	DCB_int_01 - words	oh	80.3751
80.6471	DCB_int_01 - phones	DH	80.6971
80.6471	DCB_int_01 - words	this	80.8571
80.6971	DCB_int_01 - phones	IH1	80.7771
80.7771	DCB_int_01 - phones	S	80.8571
80.8571	DCB_int_01 - phones	IH1	80.8971
80.8571	DCB_int_01 - words	is	80.9271
80.8971	DCB_int_01 - phones	Z	80.9271
80.9271	DCB_int_01 - phones	Y	80.9771
80.9271	DCB_int_01 - words	your	81.0971
80.9771	DCB_int_01 - phones	UH1	81.0071
81.0071	DCB_int_01 - phones	R	81.0971
81.0971	DCB_int_01 - phones	OW1	81.1971
81.0971	DCB_int_01 - words	old	81.2571
81.1971	DCB_int_01 - phones	L	81.2271
81.2271	DCB_int_01 - phones	D	81.2571
81.2571	DCB_int_01 - phones	S	81.3171
81.2571	DCB_int_01 - words	stomping	81.6671
81.3171	DCB_int_01 - phones	T	81.3871
81.3871	DCB_int_01 - phones	AA1	81.4771
81.4771	DCB_int_01 - phones	M	81.5071
81.5071	DCB_int_01 - phones	P	81.5471
81.5471	DCB_int_01 - phones	IH0	81.6271
81.6271	DCB_int_01 - phones	NG	81.6671
81.6671	DCB_int_01 - phones	G	81.7071
81.6671	DCB_int_01 - words	ground	82.2371
81.7071	DCB_int_01 - phones	R	81.7671
81.7671	DCB_int_01 - phones	AW1	82.0871
82.0871	DCB_int_01 - phones	N	82.1671
82.1671	DCB_int_01 - phones	D	82.2371
82.3770	DCB_se2_ag2_m_01 - phones	N	82.5170
82.3770	DCB_se2_ag2_m_01 - words	not	82.6270
82.5170	DCB_se2_ag2_m_01 - phones	AA1	82.5970
82.5970	DCB_se2_ag2_m_01 - phones	T	82.6270
82.6270	DCB_se2_ag2_m_01 - phones	R	82.7070
82.6270	DCB_se2_ag2_m_01 - words	really	82.9070
82.7070	DCB_se2_ag2_m_01 - phones	IY1	82.7770
82.7770	DCB_se2_ag2_m_01 - phones	L	82.8170
82.8170	DCB_se2_ag2_m_01 - phones	IY0	82.9070
82.9070	DCB_se2_ag2_m_01 - phones	W	82.9870
82.9070	DCB_se2_ag2_m_01 - words	well	83.0570
82.9870	DCB_se2_ag2_m_01 - phones	EH1	83.0270
83.0270	DCB_se2_ag2_m_01 - phones	L	83.0570
83.0570	DCB_se2_ag2_m_01 - phones	Y	83.2170
83.0570	DCB_se2_ag2_m_01 - words	yeah	83.2870
83.2170	DCB_se2_ag2_m_01 - phones	AE1	83.2870
83.2870	DCB_se2_ag2_m_01 - phones	sp	83.3570
83.3570	DCB_se2_ag2_m_01 - phones	spn	85.3070
83.3570	DCB_se2_ag2_m_01 - words	<unk>	85.3070
83.4309	DCB_int_01 - phones	sil	83.5309
83.5309	DCB_int_01 - phones	B	83.5709
83.5309	DCB_int_01 - words	but	83.6609
83.5709	DCB_int_01 - phones	AH1	83.6209
83.6209	DCB_int_01 - phones	T	83.6609
83.6609	DCB_int_01 - phones	sp	83.8409
83.8409	DCB_int_01 - phones	S	83.8709
83.8409	DCB_int_01 - words	sort	84.2109
83.8709	DCB_int_01 - phones	AO1	83.9009
83.9009	DCB_int_01 - phones	R	83.9609
83.9609	DCB_int_01 - phones	T	84.2109
84.2109	DCB_int_01 - phones	AH1	84.2509
84.2109	DCB_int_01 - words	of	84.2909
84.2509	DCB_int_01 - phones	V	84.2909
84.2909	DCB_int_01 - phones	sp	86.6591
86.6591	DCB_int_01 - phones	AE1	86.7091
86.6591	DCB_int_01 - words	and	87.5691
86.7091	DCB_int_01 - phones	N	87.5691
87.5691	DCB_int_01 - phones	sp	87.7091
87.7091	DCB_int_01 - phones	AH1	87.7991
87.7091	DCB_int_01 - words	um	88.4591
87.7991	DCB_int_01 - phones	M	88.4591
89.8319	DCB_int_01 - phones	K	89.9219
89.8319	DCB_int_01 - words	college	90.3119
89.9219	DCB_int_01 - phones	AA1	89.9919
89.9919	DCB_int_01 - phones	L	90.0719
90.0719	DCB_int_01 - phones	IH0	90.1519
90.1519	DCB_int_01 - phones	JH	90.3119
90.3401	DCB_se2_ag2_m_01 - phones	sil	90.3901
90.3901	DCB_se2_ag2_m_01 - phones	AY1	90.4501
90.3901	DCB_se2_ag2_m_01 - words	i	90.4501
90.4501	DCB_se2_ag2_m_01 - phones	W	90.5301
90.4501	DCB_se2_ag2_m_01 - words	went	90.6301
90.5301	DCB_se2_ag2_m_01 - phones	EH1	90.5601
90.5601	DCB_se2_ag2_m_01 - phones	N	90.5901
90.5901	DCB_se2_ag2_m_01 - phones	T	90.6301
90.6301	DCB_se2_ag2_m_01 - phones	T	90.7101
90.6301	DCB_se2_ag2_m_01 - words	to	90.7801
90.7101	DCB_se2_ag2_m_01 - phones	IH0	90.7801
90.7801	DCB_se2_ag2_m_01 - words	uh	90.9601
90.7801	DCB_se2_ag2_m_01 - phones	AH1	90.9601
90.9601	DCB_se2_ag2_m_01 - phones	TN	91.0601
90.9601	DCB_se2_ag2_m_01 - words	rdx	91.0601
91.0601	DCB_se2_ag2_m_01 - phones	sp	91.9001
91.9001	DCB_se2_ag2_m_01 - phones	IH0	91.9301
91.9001	DCB_se2_ag2_m_01 - words	in	91.9701
91.9301	DCB_se2_ag2_m_01 - phones	N	91.9701
91.9701	DCB_se2_ag2_m_01 - phones	P	92.0601
91.9701	DCB_se2_ag2_m_01 - words	penn	92.1201
92.0601	DCB_se2_ag2_m_01 - phones	EH1	92.0901
92.0901	DCB_se2_ag2_m_01 - phones	N	92.1201
92.1201	DCB_se2_ag2_m_01 - phones	sp	92.1501
92.1249	DCB_int_01 - phones	P	92.1949
92.1249	DCB_int_01 - words	penns-	92.3749
92.1501	DCB_se2_ag2_m_01 - phones	IH1	92.2401
92.1501	DCB_se2_ag2_m_01 - words	in	92.3101
92.1949	DCB_int_01 - phones	EH1	92.2449
92.2401	DCB_se2_ag2_m_01 - phones	N	92.3101
92.2449	DCB_int_01 - phones	N	92.3249
92.3101	DCB_se2_ag2_m_01 - phones	sp	92.5301
92.3249	DCB_int_01 - phones	S	92.3749
92.3749	DCB_int_01 - phones	sp	93.7597
92.5301	DCB_se2_ag2_m_01 - phones	AA1	92.6801
92.5301	DCB_se2_ag2_m_01 - words	oxford	92.8801
92.6801	DCB_se2_ag2_m_01 - phones	K	92.7401
92.7401	DCB_se2_ag2_m_01 - phones	S	92.7701
92.7701	DCB_se2_ag2_m_01 - phones	F	92.8001
92.8001	DCB_se2_ag2_m_01 - phones	ER0	92.8401
92.8401	DCB_se2_ag2_m_01 - phones	D	92.8801
92.8801	DCB_se2_ag2_m_01 - phones	P	92.9401
92.8801	DCB_se2_ag2_m_01 - words	pennsylvania	93.5001
92.9401	DCB_se2_ag2_m_01 - phones	EH2	93.0001
93.0001	DCB_se2_ag2_m_01 - phones	N	93.0701
93.0701	DCB_se2_ag2_m_01 - phones	S	93.1301
93.1301	DCB_se2_ag2_m_01 - phones	AH0	93.1601
93.1601	DCB_se2_ag2_m_01 - phones	L	93.1901
93.1901	DCB_se2_ag2_m_01 - phones	V	93.2201
93.2201	DCB_se2_ag2_m_01 - phones	EY1	93.3901
93.3901	DCB_se2_ag2_m_01 - phones	N	93.4201
93.4201	DCB_se2_ag2_m_01 - phones	Y	93.4601
93.4601	DCB_se2_ag2_m_01 - phones	AH0	93.5001
93.5001	DCB_se2_ag2_m_01 - phones	sp	93.5701
93.7597	DCB_int_01 - phones	Y	93.7897
93.7597	DCB_int_01 - words	yeah	93.9597
93.7897	DCB_int_01 - phones	AE1	93.9597
93.9597	DCB_int_01 - phones	sp	97.0278
94.4237	DCB_se2_ag2_m_01 - phones	AH0	94.4837
94.4237	DCB_se2_ag2_m_01 - words	and	94.5337
94.4837	DCB_se2_ag2_m_01 - phones	N	94.5337
94.5337	DCB_se2_ag2_m_01 - phones	AY1	94.5737
94.5337	DCB_se2_ag2_m_01 - words	i	94.5737
94.5737	DCB_se2_ag2_m_01 - phones	AO1	94.6137
94.5737	DCB_se2_ag2_m_01 - words	also	94.8237
94.6137	DCB_se2_ag2_m_01 - phones	L	94.6837
94.6837	DCB_se2_ag2_m_01 - phones	S	94.7737
94.7737	DCB_se2_ag2_m_01 - phones	OW0	94.8237
94.8237	DCB_se2_ag2_m_01 - phones	W	94.9037
94.8237	DCB_se2_ag2_m_01 - words	went	95.0137
94.9037	DCB_se2_ag2_m_01 - phones	EH1	94.9337
94.9337	DCB_se2_ag2_m_01 - phones	N	94.9737
94.9737	DCB_se2_ag2_m_01 - phones	T	95.0137
95.0137	DCB_se2_ag2_m_01 - phones	T	95.1337
95.0137	DCB_se2_ag2_m_01 - words	to	95.2637
95.1337	DCB_se2_ag2_m_01 - phones	UW1	95.2637
95.2637	DCB_se2_ag2_m_01 - phones	TN	96.2837
95.2637	DCB_se2_ag2_m_01 - words	rdx	96.2837
97.0278	DCB_int_01 - phones	M	97.1878
97.0278	DCB_int_01 - words	mm-hm	97.4578
97.1878	DCB_int_01 - phones	HH	97.2978
97.2978	DCB_int_01 - phones	M	97.4578
97.4578	DCB_int_01 - phones	sp	97.5278
101.3936	DCB_int_01 - phones	HH	101.4436
101.3936	DCB_int_01 - words	one	101.5436
101.4436	DCB_int_01 - phones	W	101.4736
101.4736	DCB_int_01 - phones	AH1	101.5036
101.5036	DCB_int_01 - phones	N	101.5436
101.5436	DCB_int_01 - phones	AH0	101.5936
101.5436	DCB_int_01 - words	of	101.6436
101.5936	DCB_int_01 - phones	V	101.6436
101.6436	DCB_int_01 - phones	AA1	101.6836
101.6436	DCB_int_01 - words	our	101.7136
101.6836	DCB_int_01 - phones	R	101.7136
101.7136	DCB_int_01 - words	uh	102.0436
101.7136	DCB_int_01 - phones	AH1	102.0436
102.0436	DCB_int_01 - phones	sp	102.1236
102.1236	DCB_int_01 - phones	K	102.2836
102.1236	DCB_int_01 - words	kids	102.5836
102.2836	DCB_int_01 - phones	IH1	102.4636
102.4636	DCB_int_01 - phones	D	102.5036
102.5036	DCB_int_01 - phones	Z	102.5836
102.5836	DCB_int_01 - phones	SH	102.6536
102.5836	DCB_int_01 - words	she	102.7336
102.6536	DCB_int_01 - phones	IY1	102.7336
102.7336	DCB_int_01 - phones	JH	102.8136
102.7336	DCB_int_01 - words	just	103.0736
102.8136	DCB_int_01 - phones	IH0	102.9036
102.9036	DCB_int_01 - phones	S	103.0036
103.0036	DCB_int_01 - phones	T	103.0736
103.0736	DCB_int_01 - phones	L	103.1636
103.0736	DCB_int_01 - words	left	103.3736
103.1636	DCB_int_01 - phones	EH1	103.2236
103.2236	DCB_int_01 - phones	F	103.3436
103.3436	DCB_int_01 - phones	T	103.3736
103.3736	DCB_int_01 - phones	sp	103.4136
103.4136	DCB_int_01 - phones	L	103.5336
103.4136	DCB_int_01 - words	last	103.7536
103.5336	DCB_int_01 - phones	AE1	103.6236
103.6236	DCB_int_01 - phones	S	103.7236
103.7236	DCB_int_01 - phones	T	103.7536
103.7536	DCB_int_01 - phones	W	103.7836
103.7536	DCB_int_01 - words	week	103.8436
103.7836	DCB_int_01 - phones	IY1	103.8136
103.8136	DCB_int_01 - phones	K	103.8436
103.8436	DCB_int_01 - phones	sp	103.8836
103.8836	DCB_int_01 - phones	T	103.9636
103.8836	DCB_int_01 - words	to	103.9936
103.9636	DCB_int_01 - phones	IH0	103.9936
103.9936	DCB_int_01 - phones	sp	104.0436
104.0436	DCB_int_01 - phones	G	104.0736
104.0436	DCB_int_01 - words	go	104.1536
104.0736	DCB_int_01 - phones	OW1	104.1536
104.1536	DCB_int_01 - phones	sp	104.1936
104.1936	DCB_int_01 - phones	T	104.2236
104.1936	DCB_int_01 - words	to	104.2836
104.2236	DCB_int_01 - phones	AH0	104.2836
104.2836	DCB_int_01 - phones	TN	104.7336
104.2836	DCB_int_01 - words	rdx	104.7336
104.7336	DCB_int_01 - phones	SH	104.8436
104.7336	DCB_int_01 - words	she	104.8836
104.8436	DCB_int_01 - phones	IY1	104.8836
104.8836	DCB_int_01 - phones	W	104.9336
104.8836	DCB_int_01 - words	was	104.9936
104.9336	DCB_int_01 - phones	AH0	104.9636
104.9636	DCB_int_01 - phones	Z	104.9936
104.9936	DCB_int_01 - phones	S	105.1636
104.9936	DCB_int_01 - words	so	105.2636
105.1636	DCB_int_01 - phones	OW1	105.2636
105.2636	DCB_int_01 - phones	sp	105.2936
105.2936	DCB_int_01 - phones	IH0	105.3736
105.2936	DCB_int_01 - words	excited	105.8936
105.3736	DCB_int_01 - phones	K	105.4236
105.4236	DCB_int_01 - phones	S	105.5336
105.5336	DCB_int_01 - phones	AY1	105.6736
105.6403	DCB_se2_ag2_m_01 - phones	sil	105.7203
105.6736	DCB_int_01 - phones	T	105.7036
105.7036	DCB_int_01 - phones	IH0	105.8036
105.7203	DCB_se2_ag2_m_01 - words	mm	105.8903
105.7203	DCB_se2_ag2_m_01 - phones	M	105.8903
105.8036	DCB_int_01 - phones	D	105.8936
105.8903	DCB_se2_ag2_m_01 - phones	sp	105.9803
105.8936	DCB_int_01 - phones	sp	105.9536
105.9536	DCB_int_01 - phones	DH	106.0136
105.9536	DCB_int_01 - words	that	106.0836
106.0136	DCB_int_01 - phones	AE1	106.0436
106.0436	DCB_int_01 - phones	T	106.0836
106.0836	DCB_int_01 - phones	W	106.1136
106.0836	DCB_int_01 - words	was	106.1736
106.1136	DCB_int_01 - phones	AH0	106.1436
106.1436	DCB_int_01 - phones	Z	106.1736
106.1736	DCB_int_01 - phones	L	106.2236
106.1736	DCB_int_01 - words	like	106.3136
106.2236	DCB_int_01 - phones	AY1	106.2636
106.2636	DCB_int_01 - phones	K	106.3136
106.3136	DCB_int_01 - phones	HH	106.3936
106.3136	DCB_int_01 - words	her	106.4936
106.3936	DCB_int_01 - phones	ER1	106.4936
106.4936	DCB_int_01 - phones	D	106.5736
106.4936	DCB_int_01 - words	dream	106.8336
106.5736	DCB_int_01 - phones	R	106.6836
106.6836	DCB_int_01 - phones	IY1	106.7336
106.7336	DCB_int_01 - phones	M	106.8336
106.8336	DCB_int_01 - phones	S	106.9136
106.8336	DCB_int_01 - words	school	107.1436
106.9136	DCB_int_01 - phones	K	106.9936
106.9936	DCB_int_01 - phones	UW1	107.0336
107.0336	DCB_int_01 - phones	L	107.1436
107.1436	DCB_int_01 - phones	sp	107.1836
108.1396	DCB_int_01 - phones	AE1	108.2796
108.1396	DCB_int_01 - words	and	108.4196
108.2796	DCB_int_01 - phones	N	108.3396
108.3396	DCB_int_01 - phones	D	108.4196
108.4196	DCB_int_01 - phones	W	108.4896
108.4196	DCB_int_01 - words	what	108.5796
108.4896	DCB_int_01 - phones	AH1	108.5396
108.5396	DCB_int_01 - phones	T	108.5796
108.5796	DCB_int_01 - phones	IH0	108.6296
108.5796	DCB_int_01 - words	is	108.6796
108.6296	DCB_int_01 - phones	Z	108.6796
108.6796	DCB_int_01 - phones	Y	108.7096
108.6796	DCB_int_01 - words	your	108.8096
108.7096	DCB_int_01 - phones	UH1	108.7396
108.7396	DCB_int_01 - phones	R	108.8096
108.8096	DCB_int_01 - phones	K	108.8896
108.8096	DCB_int_01 - words	current	109.0596
108.8896	DCB_int_01 - phones	ER1	108.9996
108.9996	DCB_int_01 - phones	N	109.0296
109.0296	DCB_int_01 - phones	T	109.0596
109.0596	DCB_int_01 - phones	AA2	109.1196
109.0596	DCB_int_01 - words	occupation	109.6596
109.1196	DCB_int_01 - phones	K	109.2096
109.2096	DCB_int_01 - phones	Y	109.2396
109.2396	DCB_int_01 - phones	AH0	109.2796
109.2796	DCB_int_01 - phones	P	109.3596
109.3596	DCB_int_01 - phones	EY1	109.4496
109.4496	DCB_int_01 - phones	SH	109.5696
109.5696	DCB_int_01 - phones	AH0	109.6096
109.6096	DCB_int_01 - phones	N	109.6596
109.6596	DCB_int_01 - phones	sp	121.7032
110.0596	DCB_se2_ag2_m_01 - phones	AY1	110.1896
110.0596	DCB_se2_ag2_m_01 - words	i	110.1896
110.1896	DCB_se2_ag2_m_01 - phones	EY1	110.2396
110.1896	DCB_se2_ag2_m_01 - words	am	110.3896
110.2396	DCB_se2_ag2_m_01 - phones	EH1	110.2696
110.2696	DCB_se2_ag2_m_01 - phones	M	110.3896
110.3896	DCB_se2_ag2_m_01 - words	a	110.5396
110.3896	DCB_se2_ag2_m_01 - phones	AH0	110.5396
110.5396	DCB_se2_ag2_m_01 - phones	L	110.6196
110.5396	DCB_se2_ag2_m_01 - words	lead	110.7496
110.6196	DCB_se2_ag2_m_01 - phones	IY1	110.7096
110.7096	DCB_se2_ag2_m_01 - phones	D	110.7496
110.7496	DCB_se2_ag2_m_01 - phones	L	110.8196
110.7496	DCB_se2_ag2_m_01 - words	legal	111.0396
110.8196	DCB_se2_ag2_m_01 - phones	IY1	110.9496
110.9496	DCB_se2_ag2_m_01 - phones	G	110.9796
110.9796	DCB_se2_ag2_m_01 - phones	AH0	111.0096
111.0096	DCB_se2_ag2_m_01 - phones	L	111.0396
111.0396	DCB_se2_ag2_m_01 - phones	AH0	111.0896
111.0396	DCB_se2_ag2_m_01 - words	assistant	111.4796
111.0896	DCB_se2_ag2_m_01 - phones	S	111.1796
111.1796	DCB_se2_ag2_m_01 - phones	IH1	111.2496
111.2496	DCB_se2_ag2_m_01 - phones	S	111.3196
111.3196	DCB_se2_ag2_m_01 - phones	T	111.3696
111.3696	DCB_se2_ag2_m_01 - phones	AH0	111.4196
111.4196	DCB_se2_ag2_m_01 - phones	N	111.4496
111.4496	DCB_se2_ag2_m_01 - phones	T	111.4796
111.4796	DCB_se2_ag2_m_01 - phones	F	111.5996
111.4796	DCB_se2_ag2_m_01 - words	for	111.6696
111.5996	DCB_se2_ag2_m_01 - phones	AO1	111.6396
111.6396	DCB_se2_ag2_m_01 - phones	R	111.6696
111.6696	DCB_se2_ag2_m_01 - words	rdx	112.4896
111.6696	DCB_se2_ag2_m_01 - phones	TN	112.4896
114.1023	DCB_se2_ag2_m_01 - phones	sil	114.1323
114.1323	DCB_se2_ag2_m_01 - words	rdx	115.4223
114.1323	DCB_se2_ag2_m_01 - phones	TN	115.4223
121.7032	DCB_int_01 - phones	S	121.7832
121.7032	DCB_int_01 - words	so	121.8432
121.7832	DCB_int_01 - phones	OW1	121.8432
121.8432	DCB_int_01 - phones	W	121.8832
121.8432	DCB_int_01 - words	what	121.9432
121.8832	DCB_int_01 - phones	AH1	121.9132
121.9132	DCB_int_01 - phones	T	121.9432
121.9432	DCB_int_01 - phones	D	121.9732
121.9432	DCB_int_01 - words	do	122.0032
121.9732	DCB_int_01 - phones	UW1	122.0032
122.0032	DCB_int_01 - phones	Y	122.0532
122.0032	DCB_int_01 - words	you	122.0832
122.0532	DCB_int_01 - phones	UW1	122.0832
122.0832	DCB_int_01 - phones	D	122.1232
122.0832	DCB_int_01 - words	do	122.2332
122.1232	DCB_int_01 - phones	UW1	122.2332
122.2332	DCB_int_01 - phones	sp	146.6591
123.1507	DCB_se2_ag2_m_01 - phones	sil	123.2307
123.2307	DCB_se2_ag2_m_01 - words	<unk>	123.3807
123.2307	DCB_se2_ag2_m_01 - phones	spn	123.3807
123.8874	DCB_se2_ag2_m_01 - phones	AY1	124.0974
123.8874	DCB_se2_ag2_m_01 - words	i	124.0974
124.0974	DCB_se2_ag2_m_01 - phones	sp	124.1574
124.1574	DCB_se2_ag2_m_01 - phones	D	124.2074
124.1574	DCB_se2_ag2_m_01 - words	do	124.3874
124.2074	DCB_se2_ag2_m_01 - phones	UW1	124.3874
124.3874	DCB_se2_ag2_m_01 - phones	sp	124.4174
124.4174	DCB_se2_ag2_m_01 - phones	AH0	124.4474
124.4174	DCB_se2_ag2_m_01 - words	a	124.4474
124.4474	DCB_se2_ag2_m_01 - phones	V	124.4774
124.4474	DCB_se2_ag2_m_01 - words	variety	124.8774
124.4774	DCB_se2_ag2_m_01 - phones	ER0	124.6274
124.6274	DCB_se2_ag2_m_01 - phones	AY1	124.7674
124.7674	DCB_se2_ag2_m_01 - phones	AH0	124.7974
124.7974	DCB_se2_ag2_m_01 - phones	T	124.8274
124.8274	DCB_se2_ag2_m_01 - phones	IY0	124.8774
124.8774	DCB_se2_ag2_m_01 - phones	AH0	124.9174
124.8774	DCB_se2_ag2_m_01 - words	of	124.9674
124.9174	DCB_se2_ag2_m_01 - phones	V	124.9674
124.9674	DCB_se2_ag2_m_01 - phones	TH	125.0174
124.9674	DCB_se2_ag2_m_01 - words	things	125.2874
125.0174	DCB_se2_ag2_m_01 - phones	IH1	125.1274
125.1274	DCB_se2_ag2_m_01 - phones	NG	125.2574
125.2574	DCB_se2_ag2_m_01 - phones	Z	125.2874
125.2874	DCB_se2_ag2_m_01 - phones	sp	125.3574
125.3574	DCB_se2_ag2_m_01 - phones	B	125.4074
125.3574	DCB_se2_ag2_m_01 - words	but	125.5174
125.4074	DCB_se2_ag2_m_01 - phones	AH1	125.4874
125.4874	DCB_se2_ag2_m_01 - phones	T	125.5174
125.5174	DCB_se2_ag2_m_01 - phones	sp	125.5474
125.5474	DCB_se2_ag2_m_01 - phones	HH	125.6974
125.5474	DCB_se2_ag2_m_01 - words	what	125.8574
125.6974	DCB_se2_ag2_m_01 - phones	W	125.7374
125.7374	DCB_se2_ag2_m_01 - phones	AH1	125.7874
125.7874	DCB_se2_ag2_m_01 - phones	T	125.8574
125.8574	DCB_se2_ag2_m_01 - phones	sp	125.9174
125.9174	DCB_se2_ag2_m_01 - phones	M	126.0674
125.9174	DCB_se2_ag2_m_01 - words	my	126.5374
126.0674	DCB_se2_ag2_m_01 - phones	AY1	126.5374
126.5374	DCB_se2_ag2_m_01 - phones	sp	127.6380
127.6380	DCB_se2_ag2_m_01 - phones	AO1	127.7880
127.6380	DCB_se2_ag2_m_01 - words	office	128.0480
127.7880	DCB_se2_ag2_m_01 - phones	F	127.8980
127.8980	DCB_se2_ag2_m_01 - phones	AH0	127.9980
127.9980	DCB_se2_ag2_m_01 - phones	S	128.0480
128.0480	DCB_se2_ag2_m_01 - phones	F	128.1480
128.0480	DCB_se2_ag2_m_01 - words	focus	128.4780
128.1480	DCB_se2_ag2_m_01 - phones	OW1	128.2280
128.2280	DCB_se2_ag2_m_01 - phones	K	128.3080
128.3080	DCB_se2_ag2_m_01 - phones	IH0	128.3880
128.3880	DCB_se2_ag2_m_01 - phones	S	128.4780
128.4780	DCB_se2_ag2_m_01 - phones	AA1	128.6080
128.4780	DCB_se2_ag2_m_01 - words	on	128.6980
128.6080	DCB_se2_ag2_m_01 - phones	N	128.6980
128.6980	DCB_se2_ag2_m_01 - phones	IH1	128.7980
128.6980	DCB_se2_ag2_m_01 - words	is	128.9580
128.7980	DCB_se2_ag2_m_01 - phones	Z	128.9580
128.9580	DCB_se2_ag2_m_01 - phones	W	129.0180
128.9580	DCB_se2_ag2_m_01 - words	we	129.4680
129.0180	DCB_se2_ag2_m_01 - phones	IY1	129.4680
130.6335	DCB_se2_ag2_m_01 - phones	sil	130.6635
130.6635	DCB_se2_ag2_m_01 - words	a	130.8535
130.6635	DCB_se2_ag2_m_01 - phones	EY1	130.8535
130.8535	DCB_se2_ag2_m_01 - phones	DH	130.9335
130.8535	DCB_se2_ag2_m_01 - words	the	130.9935
130.9335	DCB_se2_ag2_m_01 - phones	IY0	130.9935
130.9935	DCB_se2_ag2_m_01 - phones	EY1	131.0635
130.9935	DCB_se2_ag2_m_01 - words	alj	131.4035
131.0635	DCB_se2_ag2_m_01 - phones	EH1	131.1135
131.1135	DCB_se2_ag2_m_01 - phones	L	131.1635
131.1635	DCB_se2_ag2_m_01 - phones	JH	131.2535
131.2535	DCB_se2_ag2_m_01 - phones	EY1	131.4035
131.4035	DCB_se2_ag2_m_01 - phones	IH1	131.5535
131.4035	DCB_se2_ag2_m_01 - words	issue	131.7235
131.5535	DCB_se2_ag2_m_01 - phones	SH	131.6735
131.6735	DCB_se2_ag2_m_01 - phones	UW0	131.7235
131.7235	DCB_se2_ag2_m_01 - phones	AH0	131.7935
131.7235	DCB_se2_ag2_m_01 - words	a	131.7935
131.7935	DCB_se2_ag2_m_01 - phones	F	131.8835
131.7935	DCB_se2_ag2_m_01 - words	favorable	132.1635
131.8835	DCB_se2_ag2_m_01 - phones	EY1	131.9335
131.9335	DCB_se2_ag2_m_01 - phones	V	132.0135
132.0135	DCB_se2_ag2_m_01 - phones	R	132.0435
132.0435	DCB_se2_ag2_m_01 - phones	AH0	132.0735
132.0735	DCB_se2_ag2_m_01 - phones	B	132.1035
132.1035	DCB_se2_ag2_m_01 - phones	AH0	132.1335
132.1335	DCB_se2_ag2_m_01 - phones	L	132.1635
132.1635	DCB_se2_ag2_m_01 - phones	D	132.1935
132.1635	DCB_se2_ag2_m_01 - words	decision	132.6435
132.1935	DCB_se2_ag2_m_01 - phones	IH0	132.2235
132.2235	DCB_se2_ag2_m_01 - phones	S	132.2835
132.2835	DCB_se2_ag2_m_01 - phones	IH1	132.3835
132.3835	DCB_se2_ag2_m_01 - phones	ZH	132.4535
132.4535	DCB_se2_ag2_m_01 - phones	AH0	132.5035
132.5035	DCB_se2_ag2_m_01 - phones	N	132.6435
132.6435	DCB_se2_ag2_m_01 - phones	sp	132.6735
132.6735	DCB_se2_ag2_m_01 - phones	W	132.7435
132.6735	DCB_se2_ag2_m_01 - words	we	132.8235
132.7435	DCB_se2_ag2_m_01 - phones	IY1	132.8235
132.8235	DCB_se2_ag2_m_01 - phones	L	132.8735
132.8235	DCB_se2_ag2_m_01 - words	look	133.0435
132.8735	DCB_se2_ag2_m_01 - phones	UH1	132.9735
132.9735	DCB_se2_ag2_m_01 - phones	K	133.0435
133.0435	DCB_se2_ag2_m_01 - phones	W	133.1235
133.0435	DCB_se2_ag2_m_01 - words	we	133.1535
133.1235	DCB_se2_ag2_m_01 - phones	IY1	133.1535
133.1535	DCB_se2_ag2_m_01 - phones	L	133.2335
133.1535	DCB_se2_ag2_m_01 - words	look	133.3835
133.2335	DCB_se2_ag2_m_01 - phones	UH1	133.2835
133.2835	DCB_se2_ag2_m_01 - phones	K	133.3835
133.3835	DCB_se2_ag2_m_01 - phones	AE1	133.4135
133.3835	DCB_se2_ag2_m_01 - words	at	133.4835
133.4135	DCB_se2_ag2_m_01 - phones	T	133.4835
133.4835	DCB_se2_ag2_m_01 - phones	DH	133.5435
133.4835	DCB_se2_ag2_m_01 - words	the	133.6435
133.5435	DCB_se2_ag2_m_01 - phones	AH0	133.6435
133.6435	DCB_se2_ag2_m_01 - phones	EY1	133.7435
133.6435	DCB_se2_ag2_m_01 - words	alj	134.0435
133.7435	DCB_se2_ag2_m_01 - phones	EH1	133.7935
133.7935	DCB_se2_ag2_m_01 - phones	L	133.8535
133.8535	DCB_se2_ag2_m_01 - phones	JH	133.9235
133.9235	DCB_se2_ag2_m_01 - phones	EY1	134.0435
134.0435	DCB_se2_ag2_m_01 - phones	Z	134.0835
134.0435	DCB_se2_ag2_m_01 - words	s	134.0835
134.0835	DCB_se2_ag2_m_01 - phones	D	134.1535
134.0835	DCB_se2_ag2_m_01 - words	decision	134.8235
134.1535	DCB_se2_ag2_m_01 - phones	IH0	134.2035
134.2035	DCB_se2_ag2_m_01 - phones	S	134.3335
134.3335	DCB_se2_ag2_m_01 - phones	IH1	134.4135
134.4135	DCB_se2_ag2_m_01 - phones	ZH	134.5135
134.5135	DCB_se2_ag2_m_01 - phones	AH0	134.5735
134.5735	DCB_se2_ag2_m_01 - phones	N	134.8235
134.9036	DCB_se2_ag2_m_01 - phones	sil	134.9336
134.9336	DCB_se2_ag2_m_01 - phones	AE1	135.1336
134.9336	DCB_se2_ag2_m_01 - words	and	135.2136
135.1336	DCB_se2_ag2_m_01 - phones	N	135.2136
135.2136	DCB_se2_ag2_m_01 - phones	IH1	135.2936
135.2136	DCB_se2_ag2_m_01 - words	if	135.3636
135.2936	DCB_se2_ag2_m_01 - phones	F	135.3636
135.3636	DCB_se2_ag2_m_01 - phones	DH	135.4236
135.3636	DCB_se2_ag2_m_01 - words	the	135.4636
135.4236	DCB_se2_ag2_m_01 - phones	IY0	135.4636
135.4636	DCB_se2_ag2_m_01 - phones	EY1	135.5836
135.4636	DCB_se2_ag2_m_01 - words	alj	136.2736
135.5836	DCB_se2_ag2_m_01 - phones	EH1	135.6236
135.6236	DCB_se2_ag2_m_01 - phones	L	135.7136
135.7136	DCB_se2_ag2_m_01 - phones	JH	135.8436
135.8436	DCB_se2_ag2_m_01 - phones	EY1	136.2736
136.2736	DCB_se2_ag2_m_01 - phones	sp	136.6349
136.6349	DCB_se2_ag2_m_01 - phones	M	136.7049
136.6349	DCB_se2_ag2_m_01 - words	made	136.8149
136.7049	DCB_se2_ag2_m_01 - phones	EY1	136.7849
136.7849	DCB_se2_ag2_m_01 - phones	D	136.8149
136.8149	DCB_se2_ag2_m_01 - phones	EY1	136.9949
136.8149	DCB_se2_ag2_m_01 - words	a	136.9949
136.9949	DCB_se2_ag2_m_01 - phones	sp	137.1249
137.1249	DCB_se2_ag2_m_01 - phones	IH0	137.2149
137.1249	DCB_se2_ag2_m_01 - words	incorrect	138.0949
137.2149	DCB_se2_ag2_m_01 - phones	N	137.2649
137.2649	DCB_se2_ag2_m_01 - phones	K	137.3649
137.3649	DCB_se2_ag2_m_01 - phones	ER0	137.6249
137.6249	DCB_se2_ag2_m_01 - phones	EH1	137.6749
137.6749	DCB_se2_ag2_m_01 - phones	K	137.7249
137.7249	DCB_se2_ag2_m_01 - phones	T	138.0949
138.2702	DCB_se2_ag2_m_01 - phones	sil	138.3302
138.3302	DCB_se2_ag2_m_01 - phones	IH1	138.3902
138.3302	DCB_se2_ag2_m_01 - words	if	138.4302
138.3902	DCB_se2_ag2_m_01 - phones	F	138.4302
138.4302	DCB_se2_ag2_m_01 - phones	DH	138.4802
138.4302	DCB_se2_ag2_m_01 - words	they	138.5402
138.4802	DCB_se2_ag2_m_01 - phones	EY1	138.5402
138.5402	DCB_se2_ag2_m_01 - phones	M	138.6402
138.5402	DCB_se2_ag2_m_01 - words	made	138.7802
138.6402	DCB_se2_ag2_m_01 - phones	EY1	138.7502
138.7502	DCB_se2_ag2_m_01 - phones	D	138.7802
138.7802	DCB_se2_ag2_m_01 - phones	AH0	138.8302
138.7802	DCB_se2_ag2_m_01 - words	a	138.8302
138.8302	DCB_se2_ag2_m_01 - phones	M	138.8902
138.8302	DCB_se2_ag2_m_01 - words	mistake	139.3102
138.8902	DCB_se2_ag2_m_01 - phones	IH0	138.9402
138.9402	DCB_se2_ag2_m_01 - phones	S	139.0302
139.0302	DCB_se2_ag2_m_01 - phones	T	139.1002
139.1002	DCB_se2_ag2_m_01 - phones	EY1	139.1802
139.1802	DCB_se2_ag2_m_01 - phones	K	139.3102
139.3102	DCB_se2_ag2_m_01 - phones	AO1	139.3602
139.3102	DCB_se2_ag2_m_01 - words	on	139.4302
139.3602	DCB_se2_ag2_m_01 - phones	N	139.4302
139.4302	DCB_se2_ag2_m_01 - phones	DH	139.4802
139.4302	DCB_se2_ag2_m_01 - words	their	139.6202
139.4802	DCB_se2_ag2_m_01 - phones	EH1	139.5702
139.5702	DCB_se2_ag2_m_01 - phones	R	139.6202
139.6202	DCB_se2_ag2_m_01 - phones	D	139.6502
139.6202	DCB_se2_ag2_m_01 - words	decision	140.2502
139.6502	DCB_se2_ag2_m_01 - phones	IH0	139.7002
139.7002	DCB_se2_ag2_m_01 - phones	S	139.8402
139.8402	DCB_se2_ag2_m_01 - phones	IH1	139.9202
139.9202	DCB_se2_ag2_m_01 - phones	ZH	139.9902
139.9902	DCB_se2_ag2_m_01 - phones	AH0	140.0602
140.0602	DCB_se2_ag2_m_01 - phones	N	140.2502
140.7777	DCB_se2_ag2_m_01 - phones	W	140.8877
140.7777	DCB_se2_ag2_m_01 - words	we	140.9577
140.8877	DCB_se2_ag2_m_01 - phones	IY1	140.9577
140.9577	DCB_se2_ag2_m_01 - phones	S	141.0777
140.9577	DCB_se2_ag2_m_01 - words	send	141.2977
141.0777	DCB_se2_ag2_m_01 - phones	EH1	141.1677
141.1677	DCB_se2_ag2_m_01 - phones	N	141.2077
141.2077	DCB_se2_ag2_m_01 - phones	D	141.2977
141.2977	DCB_se2_ag2_m_01 - phones	W	141.3577
141.2977	DCB_se2_ag2_m_01 - words	we	141.4277
141.3577	DCB_se2_ag2_m_01 - phones	IY1	141.4277
141.4277	DCB_se2_ag2_m_01 - phones	R	141.5377
141.4277	DCB_se2_ag2_m_01 - words	remand	141.8477
141.5377	DCB_se2_ag2_m_01 - phones	IH0	141.6177
141.6177	DCB_se2_ag2_m_01 - phones	M	141.7177
141.7177	DCB_se2_ag2_m_01 - phones	AE1	141.7877
141.7877	DCB_se2_ag2_m_01 - phones	N	141.8177
141.8177	DCB_se2_ag2_m_01 - phones	D	141.8477
141.8477	DCB_se2_ag2_m_01 - phones	DH	141.8777
141.8477	DCB_se2_ag2_m_01 - words	the	141.9377
141.8777	DCB_se2_ag2_m_01 - phones	IY0	141.9377
141.9377	DCB_se2_ag2_m_01 - phones	K	142.0577
141.9377	DCB_se2_ag2_m_01 - words	case	142.5877
142.0577	DCB_se2_ag2_m_01 - phones	EY1	142.2477
142.2477	DCB_se2_ag2_m_01 - phones	S	142.5877
142.5877	DCB_se2_ag2_m_01 - phones	sp	142.6177
142.6177	DCB_se2_ag2_m_01 - phones	F	142.6877
142.6177	DCB_se2_ag2_m_01 - words	for	142.7577
142.6877	DCB_se2_ag2_m_01 - phones	AO1	142.7177
142.7177	DCB_se2_ag2_m_01 - phones	R	142.7577
142.7577	DCB_se2_ag2_m_01 - phones	DH	142.7977
142.7577	DCB_se2_ag2_m_01 - words	them	142.9377
142.7977	DCB_se2_ag2_m_01 - phones	EH1	142.8577
142.8577	DCB_se2_ag2_m_01 - phones	M	142.9377
142.9377	DCB_se2_ag2_m_01 - phones	T	143.0277
142.9377	DCB_se2_ag2_m_01 - words	to	143.0977
143.0277	DCB_se2_ag2_m_01 - phones	UW1	143.0977
143.0977	DCB_se2_ag2_m_01 - phones	L	143.1377
143.0977	DCB_se2_ag2_m_01 - words	look	143.2877
143.1377	DCB_se2_ag2_m_01 - phones	UH1	143.1977
143.1977	DCB_se2_ag2_m_01 - phones	K	143.2877
143.2877	DCB_se2_ag2_m_01 - phones	AE1	143.3177
143.2877	DCB_se2_ag2_m_01 - words	at	143.3577
143.3177	DCB_se2_ag2_m_01 - phones	T	143.3577
143.3577	DCB_se2_ag2_m_01 - phones	IH0	143.4477
143.3577	DCB_se2_ag2_m_01 - words	it	143.4777
143.4477	DCB_se2_ag2_m_01 - phones	T	143.4777
143.4777	DCB_se2_ag2_m_01 - phones	AH0	143.5477
143.4777	DCB_se2_ag2_m_01 - words	again	143.8377
143.5477	DCB_se2_ag2_m_01 - phones	G	143.6477
143.6477	DCB_se2_ag2_m_01 - phones	EH1	143.7577
143.7577	DCB_se2_ag2_m_01 - phones	N	143.8377
143.8377	DCB_se2_ag2_m_01 - phones	sp	143.8677
143.8677	DCB_se2_ag2_m_01 - phones	AE1	144.0577
143.8677	DCB_se2_ag2_m_01 - words	and	144.1777
144.0577	DCB_se2_ag2_m_01 - phones	N	144.1777
144.1777	DCB_se2_ag2_m_01 - phones	W	144.2477
144.1777	DCB_se2_ag2_m_01 - words	we	144.3777
144.2477	DCB_se2_ag2_m_01 - phones	IY1	144.3777
144.3777	DCB_se2_ag2_m_01 - phones	sp	144.4077
144.4077	DCB_se2_ag2_m_01 - phones	W	144.4977
144.4077	DCB_se2_ag2_m_01 - words	we	144.6177
144.4977	DCB_se2_ag2_m_01 - phones	IY1	144.6177
144.6177	DCB_se2_ag2_m_01 - phones	L	144.6677
144.6177	DCB_se2_ag2_m_01 - words	let	144.7777
144.6677	DCB_se2_ag2_m_01 - phones	EH1	144.7477
144.7477	DCB_se2_ag2_m_01 - phones	T	144.7777
144.7777	DCB_se2_ag2_m_01 - phones	AH0	144.8177
144.7777	DCB_se2_ag2_m_01 - words	'em	144.8477
144.8177	DCB_se2_ag2_m_01 - phones	M	144.8477
144.8477	DCB_se2_ag2_m_01 - phones	N	144.9377
144.8477	DCB_se2_ag2_m_01 - words	know	145.0477
144.9377	DCB_se2_ag2_m_01 - phones	OW1	145.0477
145.0477	DCB_se2_ag2_m_01 - phones	W	145.1177
145.0477	DCB_se2_ag2_m_01 - words	what	145.1977
145.1177	DCB_se2_ag2_m_01 - phones	AH1	145.1577
145.1577	DCB_se2_ag2_m_01 - phones	T	145.1977
145.1977	DCB_se2_ag2_m_01 - phones	DH	145.2477
145.1977	DCB_se2_ag2_m_01 - words	the	145.2877
145.2477	DCB_se2_ag2_m_01 - phones	AH0	145.2877
145.2877	DCB_se2_ag2_m_01 - phones	M	145.3177
145.2877	DCB_se2_ag2_m_01 - words	mistakes	145.6677
145.3177	DCB_se2_ag2_m_01 - phones	IH0	145.3577
145.3577	DCB_se2_ag2_m_01 - phones	S	145.4277
145.4277	DCB_se2_ag2_m_01 - phones	T	145.4977
145.4977	DCB_se2_ag2_m_01 - phones	EY1	145.5577
145.5577	DCB_se2_ag2_m_01 - phones	K	145.6077
145.6077	DCB_se2_ag2_m_01 - phones	S	145.6677
145.6677	DCB_se2_ag2_m_01 - phones	DH	145.7177
145.6677	DCB_se2_ag2_m_01 - words	they	145.7577
145.7177	DCB_se2_ag2_m_01 - phones	EY1	145.7577
145.7577	DCB_se2_ag2_m_01 - phones	M	145.8677
145.7577	DCB_se2_ag2_m_01 - words	made	146.0677
145.8677	DCB_se2_ag2_m_01 - phones	EY1	146.0077
146.0077	DCB_se2_ag2_m_01 - phones	D	146.0677
146.6591	DCB_int_01 - phones	G	146.7091
146.6591	DCB_int_01 - words	gotcha	147.0291
146.7091	DCB_int_01 - phones	AA1	146.7991
146.7991	DCB_int_01 - phones	CH	146.9791
146.9791	DCB_int_01 - phones	AH0	147.0291
147.0291	DCB_int_01 - phones	sp	154.1326
147.1554	DCB_se2_ag2_m_01 - phones	sil	147.1854
147.1854	DCB_se2_ag2_m_01 - phones	S	147.3054
147.1854	DCB_se2_ag2_m_01 - words	so	147.4554
147.3054	DCB_se2_ag2_m_01 - phones	OW1	147.4554
147.4554	DCB_se2_ag2_m_01 - phones	W	147.5054
147.4554	DCB_se2_ag2_m_01 - words	what	147.5954
147.5054	DCB_se2_ag2_m_01 - phones	AH1	147.5354
147.5354	DCB_se2_ag2_m_01 - phones	T	147.5954
147.5954	DCB_se2_ag2_m_01 - phones	AY1	147.7054
147.5954	DCB_se2_ag2_m_01 - words	i	147.7054
147.7054	DCB_se2_ag2_m_01 - phones	D	147.8254
147.7054	DCB_se2_ag2_m_01 - words	do	147.9354
147.8254	DCB_se2_ag2_m_01 - phones	UW1	147.9354
147.9354	DCB_se2_ag2_m_01 - phones	P	148.0654
147.9354	DCB_se2_ag2_m_01 - words	personally	148.4054
148.0654	DCB_se2_ag2_m_01 - phones	ER1	148.1454
148.1454	DCB_se2_ag2_m_01 - phones	S	148.2454
148.2454	DCB_se2_ag2_m_01 - phones	AH0	148.2754
148.2754	DCB_se2_ag2_m_01 - phones	N	148.3054
148.3054	DCB_se2_ag2_m_01 - phones	L	148.3354
148.3354	DCB_se2_ag2_m_01 - phones	IY0	148.4054
148.4054	DCB_se2_ag2_m_01 - phones	IH0	148.4554
148.4054	DCB_se2_ag2_m_01 - words	is	148.5154
148.4554	DCB_se2_ag2_m_01 - phones	Z	148.5154
148.5154	DCB_se2_ag2_m_01 - words	i	148.6054
148.5154	DCB_se2_ag2_m_01 - phones	AY1	148.6054
148.6054	DCB_se2_ag2_m_01 - phones	W	148.7054
148.6054	DCB_se2_ag2_m_01 - words	would	148.7854
148.7054	DCB_se2_ag2_m_01 - phones	UH1	148.7454
148.7454	DCB_se2_ag2_m_01 - phones	D	148.7854
148.7854	DCB_se2_ag2_m_01 - phones	M	148.9254
148.7854	DCB_se2_ag2_m_01 - words	mail	149.1054
148.9254	DCB_se2_ag2_m_01 - phones	EY1	149.0054
149.0054	DCB_se2_ag2_m_01 - phones	L	149.1054
149.1054	DCB_se2_ag2_m_01 - phones	AW1	149.2354
149.1054	DCB_se2_ag2_m_01 - words	out	149.2854
149.2354	DCB_se2_ag2_m_01 - phones	T	149.2854
149.2854	DCB_se2_ag2_m_01 - phones	sp	149.3654
149.3654	DCB_se2_ag2_m_01 - phones	DH	149.4554
149.3654	DCB_se2_ag2_m_01 - words	the	149.8154
149.4554	DCB_se2_ag2_m_01 - phones	AH1	149.8154
149.8154	DCB_se2_ag2_m_01 - phones	sp	149.9554
150.3215	DCB_se2_ag2_m_01 - phones	DH	150.4115
150.3215	DCB_se2_ag2_m_01 - words	the	150.5215
150.4115	DCB_se2_ag2_m_01 - phones	AH0	150.5215
150.5215	DCB_se2_ag2_m_01 - phones	AH1	150.8315
150.5215	DCB_se2_ag2_m_01 - words	uh	150.8315
150.8315	DCB_se2_ag2_m_01 - phones	sp	150.8615
150.8615	DCB_se2_ag2_m_01 - phones	R	150.9515
150.8615	DCB_se2_ag2_m_01 - words	remand	151.1815
150.9515	DCB_se2_ag2_m_01 - phones	IH0	151.0115
151.0115	DCB_se2_ag2_m_01 - phones	M	151.0915
151.0915	DCB_se2_ag2_m_01 - phones	AE1	151.1215
151.1215	DCB_se2_ag2_m_01 - phones	N	151.1515
151.1515	DCB_se2_ag2_m_01 - phones	D	151.1815
151.1815	DCB_se2_ag2_m_01 - phones	AO1	151.3315
151.1815	DCB_se2_ag2_m_01 - words	order	151.6315
151.3315	DCB_se2_ag2_m_01 - phones	R	151.3815
151.3815	DCB_se2_ag2_m_01 - phones	D	151.4415
151.4415	DCB_se2_ag2_m_01 - phones	ER0	151.6315
151.7239	DCB_se2_ag2_m_01 - phones	T	151.8239
151.7239	DCB_se2_ag2_m_01 - words	to	151.8539
151.8239	DCB_se2_ag2_m_01 - phones	IH0	151.8539
151.8539	DCB_se2_ag2_m_01 - phones	G	151.9339
151.8539	DCB_se2_ag2_m_01 - words	go	152.0539
151.9339	DCB_se2_ag2_m_01 - phones	OW1	152.0539
152.0539	DCB_se2_ag2_m_01 - phones	T	152.1939
152.0539	DCB_se2_ag2_m_01 - words	to	152.2339
152.1939	DCB_se2_ag2_m_01 - phones	UW1	152.2339
152.2339	DCB_se2_ag2_m_01 - phones	DH	152.2639
152.2339	DCB_se2_ag2_m_01 - words	the	152.3239
152.2639	DCB_se2_ag2_m_01 - phones	AH0	152.3239
152.3239	DCB_se2_ag2_m_01 - phones	HH	152.3639
152.3239	DCB_se2_ag2_m_01 - words	hearing	152.5539
152.3639	DCB_se2_ag2_m_01 - phones	IY1	152.3939
152.3939	DCB_se2_ag2_m_01 - phones	R	152.4739
152.4739	DCB_se2_ag2_m_01 - phones	IH0	152.5039
152.5039	DCB_se2_ag2_m_01 - phones	NG	152.5539
152.5539	DCB_se2_ag2_m_01 - phones	AO1	152.6739
152.5539	DCB_se2_ag2_m_01 - words	office	152.9139
152.6739	DCB_se2_ag2_m_01 - phones	F	152.7939
152.7939	DCB_se2_ag2_m_01 - phones	AH0	152.8639
152.8639	DCB_se2_ag2_m_01 - phones	S	152.9139
152.9139	DCB_se2_ag2_m_01 - phones	AO1	152.9739
152.9139	DCB_se2_ag2_m_01 - words	or	153.0339
152.9739	DCB_se2_ag2_m_01 - phones	R	153.0339
153.0339	DCB_se2_ag2_m_01 - phones	DH	153.0639
153.0339	DCB_se2_ag2_m_01 - words	the	153.1239
153.0639	DCB_se2_ag2_m_01 - phones	AH0	153.1239
153.1239	DCB_se2_ag2_m_01 - phones	B	153.1839
153.1239	DCB_se2_ag2_m_01 - words	back	153.3239
153.1839	DCB_se2_ag2_m_01 - phones	AE1	153.2439
153.2439	DCB_se2_ag2_m_01 - phones	K	153.3239
153.3239	DCB_se2_ag2_m_01 - phones	T	153.3639
153.3239	DCB_se2_ag2_m_01 - words	to	153.4139
153.3639	DCB_se2_ag2_m_01 - phones	IH0	153.4139
153.4139	DCB_se2_ag2_m_01 - phones	DH	153.4539
153.4139	DCB_se2_ag2_m_01 - words	the	153.4839
153.4539	DCB_se2_ag2_m_01 - phones	AH0	153.4839
153.4839	DCB_se2_ag2_m_01 - phones	EY1	153.6039
153.4839	DCB_se2_ag2_m_01 - words	alj	154.0239
153.6039	DCB_se2_ag2_m_01 - phones	EH1	153.6439
153.6439	DCB_se2_ag2_m_01 - phones	L	153.7239
153.7239	DCB_se2_ag2_m_01 - phones	JH	153.8239
153.8239	DCB_se2_ag2_m_01 - phones	EY1	154.0239
154.1326	DCB_int_01 - phones	AH0	154.1826
154.1326	DCB_int_01 - words	and	154.2426
154.1826	DCB_int_01 - phones	N	154.2426
154.2426	DCB_int_01 - phones	HH	154.3126
154.2426	DCB_int_01 - words	how	154.4126
154.3126	DCB_int_01 - phones	AW1	154.4126
154.4126	DCB_int_01 - phones	L	154.4526
154.4126	DCB_int_01 - words	long	154.5626
154.4526	DCB_int_01 - phones	AO1	154.5126
154.5126	DCB_int_01 - phones	NG	154.5626
154.5626	DCB_int_01 - phones	HH	154.5926
154.5626	DCB_int_01 - words	have	154.6826
154.5926	DCB_int_01 - phones	AE1	154.6326
154.6326	DCB_int_01 - phones	V	154.6826
154.6826	DCB_int_01 - phones	Y	154.7326
154.6826	DCB_int_01 - words	you	154.7726
154.7326	DCB_int_01 - phones	UW1	154.7726
154.7726	DCB_int_01 - phones	B	154.8126
154.7726	DCB_int_01 - words	been	154.8926
154.8126	DCB_int_01 - phones	IH0	154.8426
154.8426	DCB_int_01 - phones	N	154.8926
154.8926	DCB_int_01 - phones	sp	154.9226
154.9226	DCB_int_01 - phones	DH	154.9626
154.9226	DCB_int_01 - words	there	155.2326
154.9626	DCB_int_01 - phones	EH1	155.0826
155.0826	DCB_int_01 - phones	R	155.2326
155.4542	DCB_se2_ag2_m_01 - phones	sil	155.4942
155.4942	DCB_se2_ag2_m_01 - phones	AH1	155.6342
155.4942	DCB_se2_ag2_m_01 - words	uh	155.6342
155.6342	DCB_se2_ag2_m_01 - phones	S	155.7542
155.6342	DCB_se2_ag2_m_01 - words	since	155.8542
155.7542	DCB_se2_ag2_m_01 - phones	IH1	155.7842
155.7842	DCB_se2_ag2_m_01 - phones	N	155.8142
155.8142	DCB_se2_ag2_m_01 - phones	S	155.8542
155.8542	DCB_se2_ag2_m_01 - phones	T	155.9342
155.8542	DCB_se2_ag2_m_01 - words	two	155.9642
155.9342	DCB_se2_ag2_m_01 - phones	UW1	155.9642
155.9642	DCB_se2_ag2_m_01 - phones	TH	156.0142
155.9642	DCB_se2_ag2_m_01 - words	thousand	156.2442
156.0142	DCB_se2_ag2_m_01 - phones	AW1	156.1042
156.1042	DCB_se2_ag2_m_01 - phones	Z	156.1342
156.1342	DCB_se2_ag2_m_01 - phones	AH0	156.1642
156.1642	DCB_se2_ag2_m_01 - phones	N	156.1942
156.1942	DCB_se2_ag2_m_01 - phones	D	156.2442
156.2442	DCB_se2_ag2_m_01 - phones	T	156.3142
156.2442	DCB_se2_ag2_m_01 - words	ten	156.6142
156.3142	DCB_se2_ag2_m_01 - phones	EH1	156.3642
156.3642	DCB_se2_ag2_m_01 - phones	N	156.6142
156.9731	DCB_int_01 - phones	sil	157.0131
157.0131	DCB_int_01 - words	oh	157.3331
157.0131	DCB_int_01 - phones	OW1	157.3331
157.3331	DCB_int_01 - phones	sp	157.4531
157.6632	DCB_int_01 - phones	B	157.7432
157.6632	DCB_int_01 - words	been	157.8032
157.7432	DCB_int_01 - phones	IH0	157.7732
157.7732	DCB_int_01 - phones	N	157.8032
157.8032	DCB_int_01 - phones	DH	157.8332
157.8032	DCB_int_01 - words	there	157.9532
157.8332	DCB_int_01 - phones	EH1	157.8732
157.8732	DCB_int_01 - phones	R	157.9532
157.9532	DCB_int_01 - phones	F	158.0132
157.9532	DCB_int_01 - words	for	158.0432
158.0132	DCB_int_01 - phones	ER0	158.0432
158.0432	DCB_int_01 - phones	AH0	158.1032
158.0432	DCB_int_01 - words	awhile	158.3732
158.1032	DCB_int_01 - phones	W	158.1932
158.1932	DCB_int_01 - phones	AY1	158.2732
158.2732	DCB_int_01 - phones	L	158.3732
158.3732	DCB_int_01 - phones	F	158.4632
158.3732	DCB_int_01 - words	five	158.6132
158.4632	DCB_int_01 - phones	AY1	158.5432
158.5432	DCB_int_01 - phones	V	158.6132
158.6132	DCB_int_01 - phones	Y	158.6932
158.6132	DCB_int_01 - words	years	158.9532
158.6932	DCB_int_01 - phones	IH1	158.7932
158.7932	DCB_int_01 - phones	R	158.8832
158.8336	DCB_se2_ag2_m_01 - phones	Y	158.9336
158.8336	DCB_se2_ag2_m_01 - words	yeah	159.0936
158.8832	DCB_int_01 - phones	Z	158.9532
158.9336	DCB_se2_ag2_m_01 - phones	AE1	159.0936
158.9532	DCB_int_01 - phones	AO1	159.0032
158.9532	DCB_int_01 - words	almost	159.4032
159.0032	DCB_int_01 - phones	L	159.0532
159.0532	DCB_int_01 - phones	M	159.1232
159.0936	DCB_se2_ag2_m_01 - phones	sp	163.4787
159.1232	DCB_int_01 - phones	OW2	159.2332
159.2332	DCB_int_01 - phones	S	159.3332
159.3332	DCB_int_01 - phones	T	159.4032
159.4032	DCB_int_01 - phones	sp	159.4632
159.4632	DCB_int_01 - phones	AO1	159.5332
159.4632	DCB_int_01 - words	or	159.6932
159.5332	DCB_int_01 - phones	R	159.6932
159.6932	DCB_int_01 - phones	sp	159.8762
159.8762	DCB_int_01 - phones	Y	159.9662
159.8762	DCB_int_01 - words	yeah	160.0762
159.9662	DCB_int_01 - phones	AE1	160.0762
160.0762	DCB_int_01 - phones	sp	160.8320
160.8320	DCB_int_01 - phones	W	160.8620
160.8320	DCB_int_01 - words	where	161.2120
160.8620	DCB_int_01 - phones	EH1	160.8920
160.8920	DCB_int_01 - phones	R	161.2120
161.2120	DCB_int_01 - phones	sp	161.4420
161.4420	DCB_int_01 - phones	W	161.5220
161.4420	DCB_int_01 - words	were	161.6620
161.5220	DCB_int_01 - phones	ER1	161.6620
161.6620	DCB_int_01 - phones	Y	161.7420
161.6620	DCB_int_01 - words	your	161.8820
161.7420	DCB_int_01 - phones	UH1	161.7920
161.7920	DCB_int_01 - phones	R	161.8820
161.8820	DCB_int_01 - phones	P	161.9820
161.8820	DCB_int_01 - words	parents	162.2820
161.9820	DCB_int_01 - phones	EH1	162.0520
162.0520	DCB_int_01 - phones	R	162.0920
162.0920	DCB_int_01 - phones	AH0	162.1220
162.1220	DCB_int_01 - phones	N	162.1620
162.1620	DCB_int_01 - phones	T	162.1920
162.1920	DCB_int_01 - phones	S	162.2820
162.2820	DCB_int_01 - phones	B	162.3520
162.2820	DCB_int_01 - words	born	162.5520
162.3520	DCB_int_01 - phones	AO1	162.3820
162.3820	DCB_int_01 - phones	R	162.4820
162.4820	DCB_int_01 - phones	N	162.5520
162.5520	DCB_int_01 - phones	Y	162.5820
162.5520	DCB_int_01 - words	your	162.6520
162.5820	DCB_int_01 - phones	UH1	162.6120
162.6120	DCB_int_01 - phones	R	162.6520
162.6520	DCB_int_01 - phones	D	162.7320
162.6520	DCB_int_01 - words	dad	162.9420
162.7320	DCB_int_01 - phones	AE1	162.8920
162.8920	DCB_int_01 - phones	D	162.9420
162.9420	DCB_int_01 - phones	Y	162.9820
162.9420	DCB_int_01 - words	your	163.0520
162.9820	DCB_int_01 - phones	UH1	163.0120
163.0120	DCB_int_01 - phones	R	163.0520
163.0520	DCB_int_01 - phones	M	163.1320
163.0520	DCB_int_01 - words	mom	163.4220
163.1320	DCB_int_01 - phones	AA1	163.2020
163.2020	DCB_int_01 - phones	M	163.4220
163.4787	DCB_se2_ag2_m_01 - phones	AH1	163.5987
163.4787	DCB_se2_ag2_m_01 - words	um	163.6987
163.5987	DCB_se2_ag2_m_01 - phones	M	163.6987
163.6987	DCB_se2_ag2_m_01 - phones	M	163.7587
163.6987	DCB_se2_ag2_m_01 - words	my	163.8487
163.7587	DCB_se2_ag2_m_01 - phones	AY1	163.8487
163.8487	DCB_se2_ag2_m_01 - phones	M	163.8887
163.8487	DCB_se2_ag2_m_01 - words	m-	163.8887
163.8887	DCB_se2_ag2_m_01 - phones	sp	164.7571
164.7571	DCB_se2_ag2_m_01 - phones	F	165.1171
164.7571	DCB_se2_ag2_m_01 - words	father	165.4171
165.1171	DCB_se2_ag2_m_01 - phones	AA1	165.2871
165.2871	DCB_se2_ag2_m_01 - phones	DH	165.3171
165.3171	DCB_se2_ag2_m_01 - phones	ER0	165.4171
165.4171	DCB_se2_ag2_m_01 - phones	W	165.4971
165.4171	DCB_se2_ag2_m_01 - words	was	165.5871
165.4971	DCB_se2_ag2_m_01 - phones	AH0	165.5271
165.5271	DCB_se2_ag2_m_01 - phones	Z	165.5871
165.5871	DCB_se2_ag2_m_01 - phones	B	165.6471
165.5871	DCB_se2_ag2_m_01 - words	born	165.8371
165.6471	DCB_se2_ag2_m_01 - phones	AO1	165.7671
165.7671	DCB_se2_ag2_m_01 - phones	R	165.7971
165.7971	DCB_se2_ag2_m_01 - phones	N	165.8371
165.8371	DCB_se2_ag2_m_01 - phones	IH0	165.8771
165.8371	DCB_se2_ag2_m_01 - words	in	165.9471
165.8771	DCB_se2_ag2_m_01 - phones	N	165.9471
165.9471	DCB_se2_ag2_m_01 - phones	S	166.0871
165.9471	DCB_se2_ag2_m_01 - words	silver	166.2271
166.0871	DCB_se2_ag2_m_01 - phones	IH1	166.1271
166.1271	DCB_se2_ag2_m_01 - phones	L	166.1571
166.1571	DCB_se2_ag2_m_01 - phones	V	166.1871
166.1871	DCB_se2_ag2_m_01 - phones	ER0	166.2271
166.2271	DCB_se2_ag2_m_01 - phones	S	166.2871
166.2271	DCB_se2_ag2_m_01 - words	spring	166.5371
166.2871	DCB_se2_ag2_m_01 - phones	P	166.3271
166.3271	DCB_se2_ag2_m_01 - phones	R	166.3571
166.3571	DCB_se2_ag2_m_01 - phones	IH1	166.3971
166.3971	DCB_se2_ag2_m_01 - phones	NG	166.5371
166.5371	DCB_se2_ag2_m_01 - phones	M	166.5771
166.5371	DCB_se2_ag2_m_01 - words	maryland	166.9271
166.5771	DCB_se2_ag2_m_01 - phones	EH1	166.6071
166.6071	DCB_se2_ag2_m_01 - phones	R	166.7171
166.7171	DCB_se2_ag2_m_01 - phones	AH0	166.7471
166.7471	DCB_se2_ag2_m_01 - phones	L	166.7871
166.7871	DCB_se2_ag2_m_01 - phones	AH0	166.8671
166.8671	DCB_se2_ag2_m_01 - phones	N	166.8971
166.8971	DCB_se2_ag2_m_01 - phones	D	166.9271
166.9271	DCB_se2_ag2_m_01 - phones	AH0	166.9571
166.9271	DCB_se2_ag2_m_01 - words	and	166.9871
166.9571	DCB_se2_ag2_m_01 - phones	N	166.9871
166.9871	DCB_se2_ag2_m_01 - phones	M	167.0171
166.9871	DCB_se2_ag2_m_01 - words	my	167.0571
167.0171	DCB_se2_ag2_m_01 - phones	AY1	167.0571
167.0571	DCB_se2_ag2_m_01 - phones	M	167.1871
167.0571	DCB_se2_ag2_m_01 - words	mother	167.3671
167.1871	DCB_se2_ag2_m_01 - phones	AH1	167.2371
167.2371	DCB_se2_ag2_m_01 - phones	DH	167.3171
167.3171	DCB_se2_ag2_m_01 - phones	ER0	167.3671
167.3671	DCB_se2_ag2_m_01 - phones	W	167.4071
167.3671	DCB_se2_ag2_m_01 - words	was	167.4971
167.4071	DCB_se2_ag2_m_01 - phones	AO1	167.4671
167.4671	DCB_se2_ag2_m_01 - phones	Z	167.4971
167.4971	DCB_se2_ag2_m_01 - phones	B	167.5471
167.4971	DCB_se2_ag2_m_01 - words	born	167.7071
167.5471	DCB_se2_ag2_m_01 - phones	AO1	167.6271
167.6271	DCB_se2_ag2_m_01 - phones	R	167.6771
167.6771	DCB_se2_ag2_m_01 - phones	N	167.7071
167.7071	DCB_se2_ag2_m_01 - phones	IH0	167.7371
167.7071	DCB_se2_ag2_m_01 - words	in	167.7871
167.7371	DCB_se2_ag2_m_01 - phones	N	167.7871
167.7871	DCB_se2_ag2_m_01 - phones	W	167.8571
167.7871	DCB_se2_ag2_m_01 - words	washington	168.2571
167.8571	DCB_se2_ag2_m_01 - phones	AA1	167.9371
167.9371	DCB_se2_ag2_m_01 - phones	SH	168.0371
168.0371	DCB_se2_ag2_m_01 - phones	IH0	168.0671
168.0671	DCB_se2_ag2_m_01 - phones	NG	168.0971
168.0971	DCB_se2_ag2_m_01 - phones	T	168.1671
168.1671	DCB_se2_ag2_m_01 - phones	AH0	168.2071
168.2071	DCB_se2_ag2_m_01 - phones	N	168.2571
168.2571	DCB_se2_ag2_m_01 - phones	D	168.3071
168.2571	DCB_se2_ag2_m_01 - words	dc	168.7371
168.3071	DCB_se2_ag2_m_01 - phones	IY1	168.4471
168.4471	DCB_se2_ag2_m_01 - phones	S	168.5671
168.5671	DCB_se2_ag2_m_01 - phones	IY1	168.7371
169.6213	DCB_int_01 - phones	sil	169.8513
169.8513	DCB_int_01 - words	oh	169.9413
169.8513	DCB_int_01 - phones	OW1	169.9413
169.9413	DCB_int_01 - phones	S	170.0713
169.9413	DCB_int_01 - words	so	170.1113
170.0713	DCB_int_01 - phones	OW1	170.1113
170.1113	DCB_int_01 - phones	Y	170.2513
170.1113	DCB_int_01 - words	you	170.3113
170.2513	DCB_int_01 - phones	UW1	170.3113
170.3113	DCB_int_01 - phones	D	170.4613
170.3113	DCB_int_01 - words	deep	170.7413
170.4613	DCB_int_01 - phones	IY1	170.6413
170.6413	DCB_int_01 - phones	P	170.7413
170.7413	DCB_int_01 - phones	sp	170.7813
170.7813	DCB_int_01 - phones	Y	170.8313
170.7813	DCB_int_01 - words	you	170.8713
170.8313	DCB_int_01 - phones	UW1	170.8713
170.8713	DCB_int_01 - phones	sp	170.9013
170.9013	DCB_int_01 - phones	N	170.9613
170.9013	DCB_int_01 - words	not	171.0713
170.9613	DCB_int_01 - phones	AA1	171.0413
171.0413	DCB_int_01 - phones	T	171.0713
171.0713	DCB_int_01 - phones	IY1	171.1313
171.0713	DCB_int_01 - words	even	171.3313
171.1313	DCB_int_01 - phones	V	171.2113
171.2113	DCB_int_01 - phones	IH0	171.2513
171.2513	DCB_int_01 - phones	N	171.3313
171.3313	DCB_int_01 - phones	L	171.4113
171.3313	DCB_int_01 - words	like	171.5213
171.4113	DCB_int_01 - phones	AY1	171.4713
171.4713	DCB_int_01 - phones	K	171.5213
171.5213	DCB_int_01 - phones	sp	171.5513
171.5513	DCB_int_01 - phones	F	171.6813
171.5513	DCB_int_01 - words	first	171.8613
171.6813	DCB_int_01 - phones	ER1	171.7813
171.7813	DCB_int_01 - phones	S	171.8313
171.8313	DCB_int_01 - phones	T	171.8613
171.8613	DCB_int_01 - phones	sp	171.8913
171.8913	DCB_int_01 - phones	JH	171.9613
171.8913	DCB_int_01 - words	generation	172.5713
171.9613	DCB_int_01 - phones	EH2	171.9913
171.9913	DCB_int_01 - phones	N	172.1013
172.1013	DCB_int_01 - phones	ER0	172.1813
172.1813	DCB_int_01 - phones	EY1	172.3213
172.3213	DCB_int_01 - phones	SH	172.4613
172.4613	DCB_int_01 - phones	AH0	172.5313
172.5313	DCB_int_01 - phones	N	172.5713
172.5713	DCB_int_01 - phones	sp	174.3894
173.0112	DCB_se2_ag2_m_01 - phones	sil	173.0612
173.0612	DCB_se2_ag2_m_01 - phones	N	173.1512
173.0612	DCB_se2_ag2_m_01 - words	nah	173.2812
173.1512	DCB_se2_ag2_m_01 - phones	AA1	173.2812
173.2812	DCB_se2_ag2_m_01 - phones	sp	173.5212
173.5212	DCB_se2_ag2_m_01 - words	<unk>	173.7312
173.5212	DCB_se2_ag2_m_01 - phones	spn	173.7312
173.7312	DCB_se2_ag2_m_01 - phones	N	173.8012
173.7312	DCB_se2_ag2_m_01 - words	nowhere	174.0112
173.8012	DCB_se2_ag2_m_01 - phones	OW1	173.8912
173.8912	DCB_se2_ag2_m_01 - phones	W	173.9412
173.9412	DCB_se2_ag2_m_01 - phones	EH2	173.9812
173.9812	DCB_se2_ag2_m_01 - phones	R	174.0112
174.0112	DCB_se2_ag2_m_01 - phones	N	174.1112
174.0112	DCB_se2_ag2_m_01 - words	near	174.3212
174.1112	DCB_se2_ag2_m_01 - phones	IH1	174.2912
174.2912	DCB_se2_ag2_m_01 - phones	R	174.3212
174.3212	DCB_se2_ag2_m_01 - phones	sp	176.6898
174.3894	DCB_int_01 - words	<unk>	174.6194
174.3894	DCB_int_01 - phones	spn	174.6194
174.6194	DCB_int_01 - phones	sp	175.7159
175.7159	DCB_int_01 - phones	G	175.7859
175.7159	DCB_int_01 - words	grandparents	176.5159
175.7859	DCB_int_01 - phones	R	175.8359
175.8359	DCB_int_01 - phones	AE1	175.9059
175.9059	DCB_int_01 - phones	N	175.9359
175.9359	DCB_int_01 - phones	D	175.9659
175.9659	DCB_int_01 - phones	P	175.9959
175.9959	DCB_int_01 - phones	EH2	176.0759
176.0759	DCB_int_01 - phones	R	176.1059
176.1059	DCB_int_01 - phones	AH0	176.1359
176.1359	DCB_int_01 - phones	N	176.2259
176.2259	DCB_int_01 - phones	T	176.3559
176.3559	DCB_int_01 - phones	S	176.5159
176.6898	DCB_se2_ag2_m_01 - phones	spn	176.7898
176.6898	DCB_se2_ag2_m_01 - words	<unk>	176.7898
176.7898	DCB_se2_ag2_m_01 - phones	sp	176.9187
176.9187	DCB_se2_ag2_m_01 - phones	AH1	176.9887
176.9187	DCB_se2_ag2_m_01 - words	uh	176.9887
176.9887	DCB_se2_ag2_m_01 - words	i	177.1787
176.9887	DCB_se2_ag2_m_01 - phones	AY1	177.1787
177.1787	DCB_se2_ag2_m_01 - phones	sp	177.2987
177.3978	DCB_se2_ag2_m_01 - words	i	177.5978
177.3978	DCB_se2_ag2_m_01 - phones	AY1	177.5978
177.8548	DCB_se2_ag2_m_01 - phones	sil	177.8948
177.8948	DCB_se2_ag2_m_01 - words	i	177.9448
177.8948	DCB_se2_ag2_m_01 - phones	AY1	177.9448
177.9448	DCB_se2_ag2_m_01 - phones	N	178.0548
177.9448	DCB_se2_ag2_m_01 - words	know	178.1248
178.0548	DCB_se2_ag2_m_01 - phones	OW1	178.1248
178.1248	DCB_se2_ag2_m_01 - phones	M	178.2448
178.1248	DCB_se2_ag2_m_01 - words	my	178.3348
178.2448	DCB_se2_ag2_m_01 - phones	AY1	178.3348
178.3348	DCB_se2_ag2_m_01 - phones	sp	178.4048
178.4048	DCB_se2_ag2_m_01 - phones	G	178.4648
178.4048	DCB_se2_ag2_m_01 - words	gr-	178.4948
178.4648	DCB_se2_ag2_m_01 - phones	R-	178.4948
178.4948	DCB_se2_ag2_m_01 - phones	sp	178.6248
178.6248	DCB_se2_ag2_m_01 - phones	G	178.6848
178.6248	DCB_se2_ag2_m_01 - words	grandmother	179.0448
178.6848	DCB_se2_ag2_m_01 - phones	R	178.7348
178.7348	DCB_se2_ag2_m_01 - phones	AE1	178.8248
178.8248	DCB_se2_ag2_m_01 - phones	M	178.9148
178.9148	DCB_se2_ag2_m_01 - phones	AH2	178.9748
178.9748	DCB_se2_ag2_m_01 - phones	DH	179.0148
179.0148	DCB_se2_ag2_m_01 - phones	ER0	179.0448
179.0448	DCB_se2_ag2_m_01 - phones	W	179.1148
179.0448	DCB_se2_ag2_m_01 - words	was	179.1948
179.1148	DCB_se2_ag2_m_01 - phones	AH0	179.1448
179.1448	DCB_se2_ag2_m_01 - phones	Z	179.1948
179.1948	DCB_se2_ag2_m_01 - phones	B	179.2648
179.1948	DCB_se2_ag2_m_01 - words	born	179.4548
179.2648	DCB_se2_ag2_m_01 - phones	AO1	179.3548
179.3548	DCB_se2_ag2_m_01 - phones	R	179.4048
179.4048	DCB_se2_ag2_m_01 - phones	N	179.4548
179.4548	DCB_se2_ag2_m_01 - phones	IH0	179.5248
179.4548	DCB_se2_ag2_m_01 - words	in	179.5948
179.5248	DCB_se2_ag2_m_01 - phones	N	179.5948
179.5948	DCB_se2_ag2_m_01 - phones	S	179.7248
179.5948	DCB_se2_ag2_m_01 - words	south	179.9948
179.7248	DCB_se2_ag2_m_01 - phones	AW1	179.8148
179.8148	DCB_se2_ag2_m_01 - phones	TH	179.9948
179.9948	DCB_se2_ag2_m_01 - phones	N	180.2748
179.9948	DCB_se2_ag2_m_01 - words	north	180.4048
180.2748	DCB_se2_ag2_m_01 - phones	AO1	180.3248
180.3248	DCB_se2_ag2_m_01 - phones	R	180.3748
180.3748	DCB_se2_ag2_m_01 - phones	TH	180.4048
180.4048	DCB_se2_ag2_m_01 - phones	K	180.4848
180.4048	DCB_se2_ag2_m_01 - words	carolina	180.8648
180.4848	DCB_se2_ag2_m_01 - phones	EH2	180.5148
180.5148	DCB_se2_ag2_m_01 - phones	R	180.5448
180.5448	DCB_se2_ag2_m_01 - phones	AH0	180.5748
180.5748	DCB_se2_ag2_m_01 - phones	L	180.6248
180.6248	DCB_se2_ag2_m_01 - phones	AY1	180.7348
180.7348	DCB_se2_ag2_m_01 - phones	N	180.8048
180.8048	DCB_se2_ag2_m_01 - phones	AH0	180.8648
180.8648	DCB_se2_ag2_m_01 - phones	sp	181.0348
182.3114	DCB_se2_ag2_m_01 - phones	AY1	182.4014
182.3114	DCB_se2_ag2_m_01 - words	i'm	182.4614
182.4014	DCB_se2_ag2_m_01 - phones	M	182.4614
182.4614	DCB_se2_ag2_m_01 - phones	N	182.4914
182.4614	DCB_se2_ag2_m_01 - words	not	182.6014
182.4914	DCB_se2_ag2_m_01 - phones	AA1	182.5514
182.5514	DCB_se2_ag2_m_01 - phones	T	182.6014
182.6014	DCB_se2_ag2_m_01 - phones	SH	182.7114
182.6014	DCB_se2_ag2_m_01 - words	sure	182.8514
182.7114	DCB_se2_ag2_m_01 - phones	UH1	182.8114
182.8114	DCB_se2_ag2_m_01 - phones	R	182.8514
182.8514	DCB_se2_ag2_m_01 - phones	W	182.9414
182.8514	DCB_se2_ag2_m_01 - words	where	183.0014
182.9414	DCB_se2_ag2_m_01 - phones	EH1	182.9714
182.9714	DCB_se2_ag2_m_01 - phones	R	183.0014
183.0014	DCB_se2_ag2_m_01 - phones	M	183.1014
183.0014	DCB_se2_ag2_m_01 - words	my	183.2814
183.1014	DCB_se2_ag2_m_01 - phones	AY1	183.2814
[truncated: 46,302 more rows]
