# Supplementary material for: Considering Performance in the Automated and Manual Coding of Sociolinguistic Variables: Lessons From Variable (ING)
Source: Front Artif Intell. 2021 Apr 29;4:648543. doi: 10.3389/frai.2021.648543 (PMC8117961; doi:10.3389/frai.2021.648543)
Supplement: Supplementary file 4 [file Data_Sheet_4.ZIP › CORAAL_Aligned_as_Tables/DCA_se3_ag1_m_04_1_txout.txt]

tmin	tier	text	tmax
0.4443	DCA_int_03 - phones	HH	0.4943
0.4443	DCA_int_03 - words	what	0.6343
0.4943	DCA_int_03 - phones	W	0.5243
0.5243	DCA_int_03 - phones	AH1	0.5543
0.5543	DCA_int_03 - phones	T	0.6343
0.6343	DCA_int_03 - phones	S	0.6743
0.6343	DCA_int_03 - words	s	0.6743
0.6743	DCA_int_03 - phones	Y	0.7043
0.6743	DCA_int_03 - words	your	0.7643
0.7043	DCA_int_03 - phones	UH1	0.7343
0.7343	DCA_int_03 - phones	R	0.7643
0.7643	DCA_int_03 - phones	N	0.8243
0.7643	DCA_int_03 - words	name	0.9943
0.8243	DCA_int_03 - phones	EY1	0.8543
0.8543	DCA_int_03 - phones	M	0.9943
0.9943	DCA_int_03 - phones	sp	2.6591
1.3887	DCA_se3_ag1_m_04 - phones	sil	1.4187
1.4187	DCA_se3_ag1_m_04 - phones	TN	2.1487
1.4187	DCA_se3_ag1_m_04 - words	rdx	2.1487
2.1487	DCA_se3_ag1_m_04 - phones	sp	9.4450
2.6591	DCA_int_03 - phones	M	2.7991
2.6591	DCA_int_03 - words	mm-hm	3.0891
2.7991	DCA_int_03 - phones	HH	3.0191
3.0191	DCA_int_03 - phones	M	3.0891
3.0891	DCA_int_03 - phones	sp	3.6436
3.6436	DCA_int_03 - phones	AH1	3.8336
3.6436	DCA_int_03 - words	um	4.0036
3.8336	DCA_int_03 - phones	M	4.0036
4.0036	DCA_int_03 - phones	sp	4.1136
4.8001	DCA_int_03 - words	rdx	5.3001
4.8001	DCA_int_03 - phones	TN	5.3001
5.3001	DCA_int_03 - phones	sp	5.3301
5.3301	DCA_int_03 - phones	AH1	5.4401
5.3301	DCA_int_03 - words	oth-	5.5401
5.4401	DCA_int_03 - phones	DH	5.5101
5.5101	DCA_int_03 - phones	ER0	5.5401
5.5401	DCA_int_03 - phones	sp	5.5701
5.5701	DCA_int_03 - phones	AH1	5.6901
5.5701	DCA_int_03 - words	other	5.8901
5.6901	DCA_int_03 - phones	DH	5.7501
5.7501	DCA_int_03 - phones	ER0	5.8901
5.8901	DCA_int_03 - phones	DH	5.9601
5.8901	DCA_int_03 - words	than	6.1601
5.9601	DCA_int_03 - phones	AE1	6.0001
6.0001	DCA_int_03 - phones	N	6.1601
6.1601	DCA_int_03 - phones	sp	6.1901
6.1901	DCA_int_03 - phones	AH1	6.3501
6.1901	DCA_int_03 - words	uh	6.3501
6.3501	DCA_int_03 - phones	sp	6.3801
6.3801	DCA_int_03 - phones	K	6.4801
6.3801	DCA_int_03 - words	cowboys	6.8901
6.4801	DCA_int_03 - phones	AW1	6.6001
6.6001	DCA_int_03 - phones	B	6.7001
6.7001	DCA_int_03 - phones	OY2	6.8001
6.8001	DCA_int_03 - phones	Z	6.8901
6.8901	DCA_int_03 - phones	AH0	6.9301
6.8901	DCA_int_03 - words	and	7.0201
6.9301	DCA_int_03 - phones	N	6.9701
6.9701	DCA_int_03 - phones	D	7.0201
7.0201	DCA_int_03 - phones	IH1	7.0801
7.0201	DCA_int_03 - words	indians	7.4701
7.0801	DCA_int_03 - phones	N	7.1401
7.1401	DCA_int_03 - phones	D	7.1901
7.1901	DCA_int_03 - phones	IY0	7.2801
7.2801	DCA_int_03 - phones	AH0	7.3301
7.3301	DCA_int_03 - phones	N	7.3701
7.3701	DCA_int_03 - phones	Z	7.4701
7.4701	DCA_int_03 - phones	W	7.5101
7.4701	DCA_int_03 - words	what	7.6001
7.5101	DCA_int_03 - phones	AH1	7.5401
7.5401	DCA_int_03 - phones	T	7.6001
7.6001	DCA_int_03 - phones	K	7.7401
7.6001	DCA_int_03 - words	kind	7.8601
7.7401	DCA_int_03 - phones	AY1	7.7901
7.7901	DCA_int_03 - phones	N	7.8301
7.8301	DCA_int_03 - phones	D	7.8601
7.8601	DCA_int_03 - phones	AH0	7.8901
7.8601	DCA_int_03 - words	of	7.9201
7.8901	DCA_int_03 - phones	V	7.9201
7.9201	DCA_int_03 - phones	G	8.0001
7.9201	DCA_int_03 - words	games	8.2101
8.0001	DCA_int_03 - phones	EY1	8.0601
8.0601	DCA_int_03 - phones	M	8.1601
8.1601	DCA_int_03 - phones	Z	8.2101
8.2101	DCA_int_03 - phones	D	8.2401
8.2101	DCA_int_03 - words	did	8.3301
8.2401	DCA_int_03 - phones	IH0	8.2701
8.2701	DCA_int_03 - phones	D	8.3301
8.3301	DCA_int_03 - phones	Y	8.3801
8.3301	DCA_int_03 - words	you	8.4201
8.3801	DCA_int_03 - phones	UW1	8.4201
8.4201	DCA_int_03 - phones	P	8.5101
8.4201	DCA_int_03 - words	play	8.8001
8.5101	DCA_int_03 - phones	L	8.6001
8.6001	DCA_int_03 - phones	EY1	8.8001
9.4450	DCA_se3_ag1_m_04 - phones	W	9.5350
9.4450	DCA_se3_ag1_m_04 - words	well	9.9350
9.5350	DCA_se3_ag1_m_04 - phones	EH1	9.6350
9.6350	DCA_se3_ag1_m_04 - phones	L	9.9350
10.0400	DCA_se3_ag1_m_04 - phones	sil	10.0700
10.0700	DCA_se3_ag1_m_04 - words	uh	10.2200
10.0700	DCA_se3_ag1_m_04 - phones	AH1	10.2200
10.2200	DCA_se3_ag1_m_04 - phones	M	10.4300
10.2200	DCA_se3_ag1_m_04 - words	most	10.6300
10.4300	DCA_se3_ag1_m_04 - phones	OW1	10.5000
10.5000	DCA_se3_ag1_m_04 - phones	S	10.5600
10.5600	DCA_se3_ag1_m_04 - phones	T	10.6300
10.6300	DCA_se3_ag1_m_04 - phones	AH0	10.6600
10.6300	DCA_se3_ag1_m_04 - words	of	10.6900
10.6600	DCA_se3_ag1_m_04 - phones	V	10.6900
10.6900	DCA_se3_ag1_m_04 - phones	M	10.7400
10.6900	DCA_se3_ag1_m_04 - words	my	10.8500
10.7400	DCA_se3_ag1_m_04 - phones	AY1	10.8500
10.8500	DCA_se3_ag1_m_04 - phones	T	10.9900
10.8500	DCA_se3_ag1_m_04 - words	time	11.2300
10.9900	DCA_se3_ag1_m_04 - phones	AY1	11.1300
11.1300	DCA_se3_ag1_m_04 - phones	M	11.2300
11.2300	DCA_se3_ag1_m_04 - phones	W	11.2800
11.2300	DCA_se3_ag1_m_04 - words	was	11.3400
11.2800	DCA_se3_ag1_m_04 - phones	AH0	11.3100
11.3100	DCA_se3_ag1_m_04 - phones	Z	11.3400
11.3400	DCA_se3_ag1_m_04 - phones	S	11.4100
11.3400	DCA_se3_ag1_m_04 - words	spent	11.7100
11.4100	DCA_se3_ag1_m_04 - phones	P	11.4900
11.4900	DCA_se3_ag1_m_04 - phones	EH1	11.5500
11.5500	DCA_se3_ag1_m_04 - phones	N	11.5800
11.5800	DCA_se3_ag1_m_04 - phones	T	11.7100
11.9289	DCA_se3_ag1_m_04 - phones	P	12.0189
11.9289	DCA_se3_ag1_m_04 - words	playing	12.1789
12.0189	DCA_se3_ag1_m_04 - phones	L	12.0689
12.0689	DCA_se3_ag1_m_04 - phones	EY1	12.1189
12.1189	DCA_se3_ag1_m_04 - phones	IH0	12.1489
12.1489	DCA_se3_ag1_m_04 - phones	NG	12.1789
12.1789	DCA_se3_ag1_m_04 - phones	W	12.2289
12.1789	DCA_se3_ag1_m_04 - words	with	12.3489
12.2289	DCA_se3_ag1_m_04 - phones	IH0	12.2789
12.2789	DCA_se3_ag1_m_04 - phones	TH	12.3489
12.3489	DCA_se3_ag1_m_04 - phones	M	12.3889
12.3489	DCA_se3_ag1_m_04 - words	my	12.4589
12.3889	DCA_se3_ag1_m_04 - phones	AY1	12.4589
12.4589	DCA_se3_ag1_m_04 - phones	M	12.5189
12.4589	DCA_se3_ag1_m_04 - words	model	12.7389
12.5189	DCA_se3_ag1_m_04 - phones	AA1	12.6289
12.6289	DCA_se3_ag1_m_04 - phones	D	12.6589
12.6589	DCA_se3_ag1_m_04 - phones	AH0	12.6889
12.6889	DCA_se3_ag1_m_04 - phones	L	12.7389
12.7389	DCA_se3_ag1_m_04 - phones	K	12.8589
12.7389	DCA_se3_ag1_m_04 - words	cars	13.2089
12.8589	DCA_se3_ag1_m_04 - phones	AA1	12.9989
12.9989	DCA_se3_ag1_m_04 - phones	R	13.0789
13.0789	DCA_se3_ag1_m_04 - phones	Z	13.2089
13.4856	DCA_se3_ag1_m_04 - phones	sil	13.5456
13.5456	DCA_se3_ag1_m_04 - phones	AH0	13.7356
13.5456	DCA_se3_ag1_m_04 - words	and	13.8256
13.7356	DCA_se3_ag1_m_04 - phones	N	13.7656
13.7656	DCA_se3_ag1_m_04 - phones	D	13.8256
13.8256	DCA_se3_ag1_m_04 - phones	sp	13.9807
13.9807	DCA_se3_ag1_m_04 - words	m-	14.0207
13.9807	DCA_se3_ag1_m_04 - phones	M	14.0207
14.0207	DCA_se3_ag1_m_04 - phones	sp	14.2556
14.2556	DCA_se3_ag1_m_04 - phones	AO1	14.3956
14.2556	DCA_se3_ag1_m_04 - words	all	14.4256
14.3956	DCA_se3_ag1_m_04 - phones	L	14.4256
14.4256	DCA_se3_ag1_m_04 - phones	AH0	14.4556
14.4256	DCA_se3_ag1_m_04 - words	of	14.4856
14.4556	DCA_se3_ag1_m_04 - phones	V	14.4856
14.4856	DCA_se3_ag1_m_04 - phones	M	14.5456
14.4856	DCA_se3_ag1_m_04 - words	my	14.6156
14.5456	DCA_se3_ag1_m_04 - phones	AY1	14.6156
14.6156	DCA_se3_ag1_m_04 - phones	F	14.7156
14.6156	DCA_se3_ag1_m_04 - words	friends	14.8956
14.7156	DCA_se3_ag1_m_04 - phones	R	14.7656
14.7656	DCA_se3_ag1_m_04 - phones	EH1	14.8056
14.8056	DCA_se3_ag1_m_04 - phones	N	14.8356
14.8356	DCA_se3_ag1_m_04 - phones	D	14.8656
14.8656	DCA_se3_ag1_m_04 - phones	Z	14.8956
14.8956	DCA_se3_ag1_m_04 - phones	HH	14.9456
14.8956	DCA_se3_ag1_m_04 - words	had	15.0456
14.9456	DCA_se3_ag1_m_04 - phones	AE1	14.9856
14.9856	DCA_se3_ag1_m_04 - phones	D	15.0456
15.0456	DCA_se3_ag1_m_04 - phones	M	15.1356
15.0456	DCA_se3_ag1_m_04 - words	model	15.3156
15.1356	DCA_se3_ag1_m_04 - phones	AA1	15.1956
15.1956	DCA_se3_ag1_m_04 - phones	D	15.2256
15.2256	DCA_se3_ag1_m_04 - phones	AH0	15.2556
15.2556	DCA_se3_ag1_m_04 - phones	L	15.3156
15.3156	DCA_se3_ag1_m_04 - phones	K	15.4356
15.3156	DCA_se3_ag1_m_04 - words	cars	15.6456
15.4356	DCA_se3_ag1_m_04 - phones	AA1	15.5056
15.5056	DCA_se3_ag1_m_04 - phones	R	15.5756
15.5756	DCA_se3_ag1_m_04 - phones	Z	15.6456
15.6456	DCA_se3_ag1_m_04 - phones	AH0	15.6856
15.6456	DCA_se3_ag1_m_04 - words	and	15.7456
15.6856	DCA_se3_ag1_m_04 - phones	N	15.7456
15.7456	DCA_se3_ag1_m_04 - phones	S	15.8556
15.7456	DCA_se3_ag1_m_04 - words	so	15.9356
15.8556	DCA_se3_ag1_m_04 - phones	OW1	15.9356
15.9356	DCA_se3_ag1_m_04 - phones	IH0	16.0456
15.9356	DCA_se3_ag1_m_04 - words	it	16.1256
16.0456	DCA_se3_ag1_m_04 - phones	T	16.1256
16.1256	DCA_se3_ag1_m_04 - phones	W	16.1856
16.1256	DCA_se3_ag1_m_04 - words	was	16.4256
16.1856	DCA_se3_ag1_m_04 - phones	AH0	16.2356
16.2356	DCA_se3_ag1_m_04 - phones	Z	16.4256
16.5866	DCA_se3_ag1_m_04 - phones	S	16.7566
16.5866	DCA_se3_ag1_m_04 - words	sort	16.8466
16.7566	DCA_se3_ag1_m_04 - phones	AO1	16.7866
16.7866	DCA_se3_ag1_m_04 - phones	R	16.8166
16.8166	DCA_se3_ag1_m_04 - phones	T	16.8466
16.8466	DCA_se3_ag1_m_04 - phones	AH0	16.8866
16.8466	DCA_se3_ag1_m_04 - words	of	16.9766
16.8866	DCA_se3_ag1_m_04 - phones	V	16.9766
16.9766	DCA_se3_ag1_m_04 - words	a	17.1266
16.9766	DCA_se3_ag1_m_04 - phones	AH0	17.1266
17.4510	DCA_se3_ag1_m_04 - phones	sil	17.4910
17.4910	DCA_se3_ag1_m_04 - phones	JH	17.6110
17.4910	DCA_se3_ag1_m_04 - words	joint	17.7910
17.6110	DCA_se3_ag1_m_04 - phones	OY1	17.7210
17.7210	DCA_se3_ag1_m_04 - phones	N	17.7510
17.7510	DCA_se3_ag1_m_04 - phones	T	17.7910
17.7910	DCA_se3_ag1_m_04 - phones	AE1	17.9610
17.7910	DCA_se3_ag1_m_04 - words	action	18.2410
17.9610	DCA_se3_ag1_m_04 - phones	K	18.0410
18.0410	DCA_se3_ag1_m_04 - phones	SH	18.1310
18.1310	DCA_se3_ag1_m_04 - phones	AH0	18.1710
18.1710	DCA_se3_ag1_m_04 - phones	N	18.2410
18.2410	DCA_se3_ag1_m_04 - phones	sp	18.3010
18.6223	DCA_se3_ag1_m_04 - phones	W	18.7323
18.6223	DCA_se3_ag1_m_04 - words	we	18.7723
18.7323	DCA_se3_ag1_m_04 - phones	IY1	18.7723
18.7723	DCA_se3_ag1_m_04 - words	d	18.8523
18.7723	DCA_se3_ag1_m_04 - phones	D	18.8523
18.8523	DCA_se3_ag1_m_04 - phones	AO1	18.9523
18.8523	DCA_se3_ag1_m_04 - words	all	19.0323
18.9523	DCA_se3_ag1_m_04 - phones	L	19.0323
19.0323	DCA_se3_ag1_m_04 - phones	G	19.0923
19.0323	DCA_se3_ag1_m_04 - words	get	19.1823
19.0923	DCA_se3_ag1_m_04 - phones	IH1	19.1223
19.1223	DCA_se3_ag1_m_04 - phones	T	19.1823
19.1823	DCA_se3_ag1_m_04 - phones	T	19.2423
19.1823	DCA_se3_ag1_m_04 - words	together	19.5823
19.2423	DCA_se3_ag1_m_04 - phones	AH0	19.2723
19.2723	DCA_se3_ag1_m_04 - phones	G	19.3323
19.3323	DCA_se3_ag1_m_04 - phones	EH1	19.4623
19.4623	DCA_se3_ag1_m_04 - phones	DH	19.5023
19.5023	DCA_se3_ag1_m_04 - phones	ER0	19.5823
19.5823	DCA_se3_ag1_m_04 - phones	IH0	19.6123
19.5823	DCA_se3_ag1_m_04 - words	in	19.6623
19.6123	DCA_se3_ag1_m_04 - phones	N	19.6623
19.6623	DCA_se3_ag1_m_04 - phones	S	19.7723
19.6623	DCA_se3_ag1_m_04 - words	someone	20.0223
19.7723	DCA_se3_ag1_m_04 - phones	AH1	19.8323
19.8323	DCA_se3_ag1_m_04 - phones	M	19.9023
19.9023	DCA_se3_ag1_m_04 - phones	W	19.9323
19.9323	DCA_se3_ag1_m_04 - phones	AH2	19.9823
19.9823	DCA_se3_ag1_m_04 - phones	N	20.0223
20.0223	DCA_se3_ag1_m_04 - words	s	20.1123
20.0223	DCA_se3_ag1_m_04 - phones	S	20.1123
20.1123	DCA_se3_ag1_m_04 - phones	B	20.1723
20.1123	DCA_se3_ag1_m_04 - words	basement	20.5423
20.1723	DCA_se3_ag1_m_04 - phones	EY1	20.2823
20.2823	DCA_se3_ag1_m_04 - phones	S	20.3923
20.3923	DCA_se3_ag1_m_04 - phones	M	20.4423
20.4423	DCA_se3_ag1_m_04 - phones	AH0	20.4723
20.4723	DCA_se3_ag1_m_04 - phones	N	20.5023
20.5023	DCA_se3_ag1_m_04 - phones	T	20.5423
20.5423	DCA_se3_ag1_m_04 - phones	AO1	20.5823
20.5423	DCA_se3_ag1_m_04 - words	or	20.6423
20.5823	DCA_se3_ag1_m_04 - phones	R	20.6423
20.6423	DCA_se3_ag1_m_04 - phones	S	20.7423
20.6423	DCA_se3_ag1_m_04 - words	someone	20.9523
20.7423	DCA_se3_ag1_m_04 - phones	AH1	20.7823
20.7823	DCA_se3_ag1_m_04 - phones	M	20.8523
20.8523	DCA_se3_ag1_m_04 - phones	W	20.8823
20.8823	DCA_se3_ag1_m_04 - phones	AH2	20.9123
20.9123	DCA_se3_ag1_m_04 - phones	N	20.9523
20.9523	DCA_se3_ag1_m_04 - phones	S	21.0323
20.9523	DCA_se3_ag1_m_04 - words	s	21.0323
21.0323	DCA_se3_ag1_m_04 - phones	B	21.1023
21.0323	DCA_se3_ag1_m_04 - words	backyard	21.6623
21.1023	DCA_se3_ag1_m_04 - phones	AE1	21.2023
21.2023	DCA_se3_ag1_m_04 - phones	K	21.2923
21.2923	DCA_se3_ag1_m_04 - phones	Y	21.4023
21.4023	DCA_se3_ag1_m_04 - phones	AA2	21.4923
21.4923	DCA_se3_ag1_m_04 - phones	R	21.5623
21.5623	DCA_se3_ag1_m_04 - phones	D	21.6623
22.0399	DCA_se3_ag1_m_04 - phones	sil	22.0799
22.0799	DCA_se3_ag1_m_04 - phones	AH0	22.2399
22.0799	DCA_se3_ag1_m_04 - words	and	22.3499
22.2399	DCA_se3_ag1_m_04 - phones	N	22.2899
22.2899	DCA_se3_ag1_m_04 - phones	D	22.3499
22.3499	DCA_se3_ag1_m_04 - phones	W	22.4499
22.3499	DCA_se3_ag1_m_04 - words	we	22.5599
22.4499	DCA_se3_ag1_m_04 - phones	IY1	22.5599
22.5599	DCA_se3_ag1_m_04 - phones	D	22.6399
22.5599	DCA_se3_ag1_m_04 - words	d	22.6799
22.6399	DCA_se3_ag1_m_04 - phones	IY1	22.6799
22.6799	DCA_se3_ag1_m_04 - phones	IY1	22.7599
22.6799	DCA_se3_ag1_m_04 - words	either	22.9199
22.7599	DCA_se3_ag1_m_04 - phones	DH	22.8099
22.8099	DCA_se3_ag1_m_04 - phones	ER0	22.9199
22.9199	DCA_se3_ag1_m_04 - phones	R	23.0099
22.9199	DCA_se3_ag1_m_04 - words	race	23.2899
23.0099	DCA_se3_ag1_m_04 - phones	EY1	23.1299
23.1299	DCA_se3_ag1_m_04 - phones	S	23.2899
23.2899	DCA_se3_ag1_m_04 - phones	AH0	23.4399
23.2899	DCA_se3_ag1_m_04 - words	'em	23.5399
23.4399	DCA_se3_ag1_m_04 - phones	M	23.5399
23.5399	DCA_se3_ag1_m_04 - phones	sp	23.6099
23.6099	DCA_se3_ag1_m_04 - phones	AO1	23.6899
23.6099	DCA_se3_ag1_m_04 - words	or	23.9699
23.6899	DCA_se3_ag1_m_04 - phones	R	23.9699
23.9699	DCA_se3_ag1_m_04 - phones	sp	24.5927
24.5927	DCA_se3_ag1_m_04 - phones	AO1	24.6627
24.5927	DCA_se3_ag1_m_04 - words	or	24.8127
24.6627	DCA_se3_ag1_m_04 - phones	R	24.8127
24.8127	DCA_se3_ag1_m_04 - phones	sp	24.8527
25.1289	DCA_se3_ag1_m_04 - phones	B	25.1989
25.1289	DCA_se3_ag1_m_04 - words	build	25.4689
25.1989	DCA_se3_ag1_m_04 - phones	IH1	25.2889
25.2889	DCA_se3_ag1_m_04 - phones	L	25.4189
25.4189	DCA_se3_ag1_m_04 - phones	D	25.4689
25.4689	DCA_se3_ag1_m_04 - phones	AH0	25.5789
25.4689	DCA_se3_ag1_m_04 - words	'em	25.6989
25.5789	DCA_se3_ag1_m_04 - phones	M	25.6989
25.6989	DCA_se3_ag1_m_04 - phones	AO1	25.7589
25.6989	DCA_se3_ag1_m_04 - words	or	25.8289
25.7589	DCA_se3_ag1_m_04 - phones	R	25.8289
25.8289	DCA_se3_ag1_m_04 - phones	T	25.9489
25.8289	DCA_se3_ag1_m_04 - words	tear	26.1889
25.9489	DCA_se3_ag1_m_04 - phones	EH1	26.1589
26.1589	DCA_se3_ag1_m_04 - phones	R	26.1889
26.1889	DCA_se3_ag1_m_04 - phones	DH	26.2389
26.1889	DCA_se3_ag1_m_04 - words	them	26.3689
26.2389	DCA_se3_ag1_m_04 - phones	AH0	26.2889
26.2889	DCA_se3_ag1_m_04 - phones	M	26.3689
26.3689	DCA_se3_ag1_m_04 - phones	AH0	26.4489
26.3689	DCA_se3_ag1_m_04 - words	apart	26.9289
26.4489	DCA_se3_ag1_m_04 - phones	P	26.6189
26.6189	DCA_se3_ag1_m_04 - phones	AA1	26.7889
26.7889	DCA_se3_ag1_m_04 - phones	R	26.8589
26.8589	DCA_se3_ag1_m_04 - phones	T	26.9289
26.9289	DCA_se3_ag1_m_04 - phones	sp	27.2859
27.2859	DCA_se3_ag1_m_04 - words	or	27.3959
27.2859	DCA_se3_ag1_m_04 - phones	ER0	27.3959
27.3959	DCA_se3_ag1_m_04 - phones	P	27.4359
27.3959	DCA_se3_ag1_m_04 - words	pretend	27.7459
27.4359	DCA_se3_ag1_m_04 - phones	R	27.4659
27.4659	DCA_se3_ag1_m_04 - phones	IY0	27.4959
27.4959	DCA_se3_ag1_m_04 - phones	T	27.5859
27.5859	DCA_se3_ag1_m_04 - phones	EH1	27.6359
27.6359	DCA_se3_ag1_m_04 - phones	N	27.6959
27.6959	DCA_se3_ag1_m_04 - phones	D	27.7459
27.7459	DCA_se3_ag1_m_04 - phones	EH1	27.7959
27.7459	DCA_se3_ag1_m_04 - words	as	27.8759
27.7959	DCA_se3_ag1_m_04 - phones	Z	27.8759
27.8759	DCA_se3_ag1_m_04 - phones	DH	27.9959
27.8759	DCA_se3_ag1_m_04 - words	though	28.1059
27.9959	DCA_se3_ag1_m_04 - phones	OW1	28.1059
28.1059	DCA_se3_ag1_m_04 - phones	sp	28.5812
28.5812	DCA_se3_ag1_m_04 - phones	AH1	28.7412
28.5812	DCA_se3_ag1_m_04 - words	um	28.8912
28.7412	DCA_se3_ag1_m_04 - phones	M	28.8912
28.8912	DCA_se3_ag1_m_04 - phones	sp	29.1615
29.1615	DCA_se3_ag1_m_04 - phones	W	29.2315
29.1615	DCA_se3_ag1_m_04 - words	we	29.3015
29.2315	DCA_se3_ag1_m_04 - phones	IY1	29.3015
29.3015	DCA_se3_ag1_m_04 - phones	W	29.3315
29.3015	DCA_se3_ag1_m_04 - words	were	29.4715
29.3315	DCA_se3_ag1_m_04 - phones	ER1	29.4715
29.4715	DCA_se3_ag1_m_04 - phones	sp	29.6349
29.6349	DCA_se3_ag1_m_04 - phones	W	29.7249
29.6349	DCA_se3_ag1_m_04 - words	we	29.7849
29.7249	DCA_se3_ag1_m_04 - phones	IY1	29.7849
29.7849	DCA_se3_ag1_m_04 - phones	W	29.8249
29.7849	DCA_se3_ag1_m_04 - words	were	29.9049
29.8249	DCA_se3_ag1_m_04 - phones	ER0	29.9049
29.9049	DCA_se3_ag1_m_04 - phones	G	29.9749
29.9049	DCA_se3_ag1_m_04 - words	grown	30.2349
29.9749	DCA_se3_ag1_m_04 - phones	R	30.0149
30.0149	DCA_se3_ag1_m_04 - phones	OW1	30.1649
30.1649	DCA_se3_ag1_m_04 - phones	N	30.2349
30.2349	DCA_se3_ag1_m_04 - phones	AH0	30.2849
30.2349	DCA_se3_ag1_m_04 - words	and	30.3549
30.2849	DCA_se3_ag1_m_04 - phones	N	30.3549
30.3549	DCA_se3_ag1_m_04 - phones	DH	30.4349
30.3549	DCA_se3_ag1_m_04 - words	this	30.5849
30.4349	DCA_se3_ag1_m_04 - phones	IH0	30.4949
30.4949	DCA_se3_ag1_m_04 - phones	S	30.5849
30.5849	DCA_se3_ag1_m_04 - phones	IH0	30.6249
30.5849	DCA_se3_ag1_m_04 - words	is	30.6849
30.6249	DCA_se3_ag1_m_04 - phones	Z	30.6849
30.6849	DCA_se3_ag1_m_04 - phones	HH	30.7649
30.6849	DCA_se3_ag1_m_04 - words	how	30.8949
30.7649	DCA_se3_ag1_m_04 - phones	AW1	30.8949
30.8949	DCA_se3_ag1_m_04 - phones	W	30.9549
30.8949	DCA_se3_ag1_m_04 - words	we	31.0049
30.9549	DCA_se3_ag1_m_04 - phones	IY1	31.0049
31.0049	DCA_se3_ag1_m_04 - phones	D	31.0749
31.0049	DCA_se3_ag1_m_04 - words	d	31.0749
31.0749	DCA_se3_ag1_m_04 - phones	L	31.1649
31.0749	DCA_se3_ag1_m_04 - words	live	31.5049
31.1649	DCA_se3_ag1_m_04 - phones	IH1	31.3249
31.3249	DCA_se3_ag1_m_04 - phones	V	31.5049
31.8228	DCA_se3_ag1_m_04 - phones	IH1	31.9928
31.8228	DCA_se3_ag1_m_04 - words	in	32.1028
31.9928	DCA_se3_ag1_m_04 - phones	N	32.1028
32.1028	DCA_se3_ag1_m_04 - phones	sp	32.2866
32.2866	DCA_se3_ag1_m_04 - phones	AA1	32.4766
32.2866	DCA_se3_ag1_m_04 - words	our	32.5466
32.4766	DCA_se3_ag1_m_04 - phones	R	32.5466
32.5466	DCA_se3_ag1_m_04 - phones	M	32.6366
32.5466	DCA_se3_ag1_m_04 - words	make	32.7766
32.6366	DCA_se3_ag1_m_04 - phones	EY1	32.7166
32.7166	DCA_se3_ag1_m_04 - phones	K	32.7766
32.7766	DCA_se3_ag1_m_04 - phones	B	32.8266
32.7766	DCA_se3_ag1_m_04 - words	believe	33.0666
32.8266	DCA_se3_ag1_m_04 - phones	IH0	32.8566
32.8566	DCA_se3_ag1_m_04 - phones	L	32.9366
32.9366	DCA_se3_ag1_m_04 - phones	IY1	32.9866
32.9866	DCA_se3_ag1_m_04 - phones	V	33.0666
33.0666	DCA_se3_ag1_m_04 - phones	HH	33.1166
33.0666	DCA_se3_ag1_m_04 - words	houses	33.4966
33.1166	DCA_se3_ag1_m_04 - phones	AW1	33.2666
33.2666	DCA_se3_ag1_m_04 - phones	S	33.3366
33.3366	DCA_se3_ag1_m_04 - phones	IH0	33.4066
33.4066	DCA_se3_ag1_m_04 - phones	Z	33.4966
33.4966	DCA_se3_ag1_m_04 - phones	W	33.5566
33.4966	DCA_se3_ag1_m_04 - words	with	33.7166
33.5566	DCA_se3_ag1_m_04 - phones	IH0	33.6366
33.6366	DCA_se3_ag1_m_04 - phones	TH	33.7166
33.7166	DCA_se3_ag1_m_04 - phones	AA1	33.7866
33.7166	DCA_se3_ag1_m_04 - words	our	33.9566
33.7866	DCA_se3_ag1_m_04 - phones	R	33.9566
34.0714	DCA_se3_ag1_m_04 - phones	T	34.2014
34.0714	DCA_se3_ag1_m_04 - words	toy	34.3214
34.2014	DCA_se3_ag1_m_04 - phones	OY1	34.3214
34.3214	DCA_se3_ag1_m_04 - phones	K	34.4214
34.3214	DCA_se3_ag1_m_04 - words	cars	34.8114
34.4214	DCA_se3_ag1_m_04 - phones	AA1	34.5614
34.5614	DCA_se3_ag1_m_04 - phones	R	34.6814
34.6814	DCA_se3_ag1_m_04 - phones	Z	34.8114
35.0239	DCA_int_03 - phones	sil	35.0739
35.0739	DCA_int_03 - phones	M	35.2039
35.0739	DCA_int_03 - words	mm-hm	35.3639
35.2039	DCA_int_03 - phones	HH	35.2739
35.2739	DCA_int_03 - phones	M	35.3639
35.3639	DCA_int_03 - phones	sp	36.7366
36.7366	DCA_int_03 - phones	W	36.8166
36.7366	DCA_int_03 - words	well	37.1866
36.8166	DCA_int_03 - phones	EH1	36.9866
36.9866	DCA_int_03 - phones	L	37.1866
37.1866	DCA_int_03 - phones	sp	37.4290
37.4290	DCA_int_03 - phones	AH1	37.6390
37.4290	DCA_int_03 - words	um	37.8290
37.6390	DCA_int_03 - phones	M	37.8290
37.8290	DCA_int_03 - phones	sp	39.5578
39.5578	DCA_int_03 - phones	HH	39.5978
39.5578	DCA_int_03 - words	what	39.7978
39.5978	DCA_int_03 - phones	W	39.6478
39.6478	DCA_int_03 - phones	AH1	39.6878
39.6878	DCA_int_03 - phones	T	39.7978
39.7978	DCA_int_03 - phones	sp	39.8278
39.8278	DCA_int_03 - phones	D	39.8778
39.8278	DCA_int_03 - words	did	39.9778
39.8778	DCA_int_03 - phones	IH1	39.9078
39.9078	DCA_int_03 - phones	D	39.9778
39.9778	DCA_int_03 - phones	Y	40.0578
39.9778	DCA_int_03 - words	you	40.1378
40.0578	DCA_int_03 - phones	UW1	40.1378
40.1378	DCA_int_03 - phones	P	40.2178
40.1378	DCA_int_03 - words	play	40.3778
40.2178	DCA_int_03 - phones	L	40.2878
40.2878	DCA_int_03 - phones	EY1	40.3778
40.3778	DCA_int_03 - phones	EH1	40.4278
40.3778	DCA_int_03 - words	any	40.5878
40.4278	DCA_int_03 - phones	N	40.4978
40.4978	DCA_int_03 - phones	IY0	40.5878
40.5878	DCA_int_03 - phones	AH1	40.6378
40.5878	DCA_int_03 - words	other	40.7578
40.6378	DCA_int_03 - phones	DH	40.6678
40.6678	DCA_int_03 - phones	ER0	40.7578
40.7578	DCA_int_03 - phones	K	40.8678
40.7578	DCA_int_03 - words	kind	41.0778
40.8678	DCA_int_03 - phones	AY1	40.9478
40.9478	DCA_int_03 - phones	N	41.0478
41.0478	DCA_int_03 - phones	D	41.0778
41.0778	DCA_int_03 - phones	AH0	41.1078
41.0778	DCA_int_03 - words	of	41.1378
41.1078	DCA_int_03 - phones	V	41.1378
41.1378	DCA_int_03 - phones	G	41.2078
41.1378	DCA_int_03 - words	games	41.5978
41.2078	DCA_int_03 - phones	EY1	41.2978
41.2978	DCA_int_03 - phones	M	41.4578
41.4578	DCA_int_03 - phones	Z	41.5978
41.5978	DCA_int_03 - phones	W	41.6278
41.5978	DCA_int_03 - words	when	41.7778
41.6278	DCA_int_03 - phones	EH1	41.6778
41.6778	DCA_int_03 - phones	N	41.7778
41.7778	DCA_int_03 - phones	Y	41.8078
41.7778	DCA_int_03 - words	you	41.9678
41.8078	DCA_int_03 - phones	UW1	41.9678
41.9678	DCA_int_03 - phones	sp	41.9978
41.9978	DCA_int_03 - phones	W	42.0278
41.9978	DCA_int_03 - words	were	42.1678
42.0278	DCA_int_03 - phones	ER0	42.1678
42.4429	DCA_int_03 - phones	sil	42.6429
42.6429	DCA_int_03 - phones	AH1	42.6829
42.6429	DCA_int_03 - words	um	42.7929
42.6829	DCA_int_03 - phones	M	42.7929
42.7929	DCA_int_03 - phones	sp	42.8229
42.8229	DCA_int_03 - words	i	42.8829
42.8229	DCA_int_03 - phones	AY1	42.8829
42.8829	DCA_int_03 - phones	M	42.9529
42.8829	DCA_int_03 - words	mean	43.0929
42.9529	DCA_int_03 - phones	IY1	43.0229
43.0229	DCA_int_03 - phones	N	43.0929
43.0929	DCA_int_03 - phones	sp	43.1329
43.1329	DCA_int_03 - phones	G	43.2229
43.1329	DCA_int_03 - words	games	43.5429
43.2229	DCA_int_03 - phones	EY1	43.2829
43.2829	DCA_int_03 - phones	M	43.4229
43.4229	DCA_int_03 - phones	Z	43.5429
43.5429	DCA_int_03 - phones	L	43.5929
43.5429	DCA_int_03 - words	like	43.7329
43.5929	DCA_int_03 - phones	AY1	43.6729
43.6729	DCA_int_03 - phones	K	43.7329
43.7329	DCA_int_03 - phones	sp	43.8429
43.8429	DCA_int_03 - phones	T	44.0029
43.8429	DCA_int_03 - words	tag	44.4929
44.0029	DCA_int_03 - phones	AE1	44.3429
44.3429	DCA_int_03 - phones	G	44.4929
44.4929	DCA_int_03 - words	or	44.6629
44.4929	DCA_int_03 - phones	ER0	44.6629
44.6629	DCA_int_03 - phones	sp	45.2749
45.2749	DCA_int_03 - phones	AH1	45.3349
45.2749	DCA_int_03 - words	um	45.4349
45.3349	DCA_int_03 - phones	M	45.4349
45.4349	DCA_int_03 - phones	sp	45.5349
45.5349	DCA_int_03 - phones	HH	45.6749
45.5349	DCA_int_03 - words	hide	45.8249
45.6749	DCA_int_03 - phones	AY1	45.7849
45.7849	DCA_int_03 - phones	D	45.8249
45.8249	DCA_int_03 - phones	AH0	45.8549
45.8249	DCA_int_03 - words	and	45.8849
45.8549	DCA_int_03 - phones	N	45.8849
45.8849	DCA_int_03 - phones	sp	45.9449
45.9449	DCA_int_03 - phones	S	46.0749
45.9449	DCA_int_03 - words	seek	46.4149
46.0749	DCA_int_03 - phones	IY1	46.1749
46.1749	DCA_int_03 - phones	K	46.4149
46.8535	DCA_se3_ag1_m_04 - phones	sil	46.9035
46.9035	DCA_se3_ag1_m_04 - words	oh	47.0535
46.9035	DCA_se3_ag1_m_04 - phones	OW1	47.0535
47.0535	DCA_se3_ag1_m_04 - phones	W	47.1335
47.0535	DCA_se3_ag1_m_04 - words	we	47.2135
47.1335	DCA_se3_ag1_m_04 - phones	IY1	47.2135
47.2135	DCA_se3_ag1_m_04 - phones	sp	47.2935
47.3977	DCA_se3_ag1_m_04 - phones	D	47.4877
47.3977	DCA_se3_ag1_m_04 - words	did	47.5877
47.4877	DCA_se3_ag1_m_04 - phones	IH0	47.5477
47.5477	DCA_se3_ag1_m_04 - phones	D	47.5877
47.5877	DCA_se3_ag1_m_04 - phones	DH	47.6577
47.5877	DCA_se3_ag1_m_04 - words	this	47.8277
47.6577	DCA_se3_ag1_m_04 - phones	IH0	47.7377
47.7377	DCA_se3_ag1_m_04 - phones	S	47.8277
47.8277	DCA_se3_ag1_m_04 - phones	T	47.9277
47.8277	DCA_se3_ag1_m_04 - words	too	48.1177
47.9277	DCA_se3_ag1_m_04 - phones	UW1	48.1177
48.1177	DCA_se3_ag1_m_04 - phones	W	48.1777
48.1177	DCA_se3_ag1_m_04 - words	we	48.2777
48.1777	DCA_se3_ag1_m_04 - phones	IY1	48.2777
48.2777	DCA_se3_ag1_m_04 - phones	P	48.4477
48.2777	DCA_se3_ag1_m_04 - words	played	48.7177
48.4477	DCA_se3_ag1_m_04 - phones	L	48.5177
48.5177	DCA_se3_ag1_m_04 - phones	EY1	48.6877
48.6877	DCA_se3_ag1_m_04 - phones	D	48.7177
48.7177	DCA_se3_ag1_m_04 - phones	sp	48.7777
49.1524	DCA_se3_ag1_m_04 - words	a	49.2724
49.1524	DCA_se3_ag1_m_04 - phones	AH0	49.2724
49.2724	DCA_se3_ag1_m_04 - phones	L	49.3524
49.2724	DCA_se3_ag1_m_04 - words	lot	49.4724
49.3524	DCA_se3_ag1_m_04 - phones	AA1	49.4424
49.4424	DCA_se3_ag1_m_04 - phones	T	49.4724
49.4724	DCA_se3_ag1_m_04 - phones	AH0	49.5024
49.4724	DCA_se3_ag1_m_04 - words	of	49.5724
49.5024	DCA_se3_ag1_m_04 - phones	V	49.5724
49.5724	DCA_se3_ag1_m_04 - phones	T	49.7024
49.5724	DCA_se3_ag1_m_04 - words	tag	49.9324
49.7024	DCA_se3_ag1_m_04 - phones	AE1	49.8624
49.8624	DCA_se3_ag1_m_04 - phones	G	49.9324
49.9324	DCA_se3_ag1_m_04 - phones	W	49.9724
49.9324	DCA_se3_ag1_m_04 - words	we	50.0224
49.9724	DCA_se3_ag1_m_04 - phones	IY1	50.0224
50.0224	DCA_se3_ag1_m_04 - phones	P	50.1024
50.0224	DCA_se3_ag1_m_04 - words	played	50.2224
50.1024	DCA_se3_ag1_m_04 - phones	L	50.1424
50.1424	DCA_se3_ag1_m_04 - phones	EY1	50.1824
50.1824	DCA_se3_ag1_m_04 - phones	D	50.2224
50.2224	DCA_se3_ag1_m_04 - words	a	50.2824
50.2224	DCA_se3_ag1_m_04 - phones	AH0	50.2824
50.2824	DCA_se3_ag1_m_04 - phones	L	50.3424
50.2824	DCA_se3_ag1_m_04 - words	lot	50.4324
50.3424	DCA_se3_ag1_m_04 - phones	AA1	50.4024
50.4024	DCA_se3_ag1_m_04 - phones	T	50.4324
50.4324	DCA_se3_ag1_m_04 - phones	AH0	50.4624
50.4324	DCA_se3_ag1_m_04 - words	of	50.4924
50.4624	DCA_se3_ag1_m_04 - phones	V	50.4924
50.4924	DCA_se3_ag1_m_04 - phones	T	50.5624
50.4924	DCA_se3_ag1_m_04 - words	touch	50.7024
50.5624	DCA_se3_ag1_m_04 - phones	AH1	50.6324
50.6324	DCA_se3_ag1_m_04 - phones	CH	50.7024
50.7024	DCA_se3_ag1_m_04 - phones	F	50.8224
50.7024	DCA_se3_ag1_m_04 - words	football	51.2424
50.8224	DCA_se3_ag1_m_04 - phones	UH1	50.8724
50.8724	DCA_se3_ag1_m_04 - phones	T	50.9424
50.9424	DCA_se3_ag1_m_04 - phones	B	51.0024
51.0024	DCA_se3_ag1_m_04 - phones	AO2	51.1224
51.1224	DCA_se3_ag1_m_04 - phones	L	51.2424
51.5415	DCA_se3_ag1_m_04 - phones	sil	51.6015
51.6015	DCA_se3_ag1_m_04 - phones	IH0	51.6515
51.6015	DCA_se3_ag1_m_04 - words	in	51.7315
51.6515	DCA_se3_ag1_m_04 - phones	N	51.7315
51.7315	DCA_se3_ag1_m_04 - phones	EY1	51.9915
51.7315	DCA_se3_ag1_m_04 - words	a	51.9915
52.0519	DCA_se3_ag1_m_04 - phones	B	52.1219
52.0519	DCA_se3_ag1_m_04 - words	back	52.3419
52.1219	DCA_se3_ag1_m_04 - phones	AE1	52.2219
52.2219	DCA_se3_ag1_m_04 - phones	K	52.3419
52.3419	DCA_se3_ag1_m_04 - phones	AE1	52.5019
52.3419	DCA_se3_ag1_m_04 - words	alley	52.6719
52.5019	DCA_se3_ag1_m_04 - phones	L	52.5819
52.5819	DCA_se3_ag1_m_04 - phones	IY0	52.6719
52.6719	DCA_se3_ag1_m_04 - phones	sp	52.7119
52.7119	DCA_se3_ag1_m_04 - phones	AE1	52.9019
52.7119	DCA_se3_ag1_m_04 - words	and	53.0619
52.9019	DCA_se3_ag1_m_04 - phones	N	53.0119
53.0119	DCA_se3_ag1_m_04 - phones	D	53.0619
53.0619	DCA_se3_ag1_m_04 - phones	AH1	53.1819
53.0619	DCA_se3_ag1_m_04 - words	um	53.2919
53.1819	DCA_se3_ag1_m_04 - phones	M	53.2919
53.2919	DCA_se3_ag1_m_04 - phones	sp	53.9493
53.9493	DCA_se3_ag1_m_04 - phones	HH	53.9893
53.9493	DCA_se3_ag1_m_04 - words	when	54.1093
53.9893	DCA_se3_ag1_m_04 - phones	W	54.0193
54.0193	DCA_se3_ag1_m_04 - phones	EH1	54.0493
54.0493	DCA_se3_ag1_m_04 - phones	N	54.1093
54.1093	DCA_se3_ag1_m_04 - phones	W	54.1693
54.1093	DCA_se3_ag1_m_04 - words	we	54.2093
54.1693	DCA_se3_ag1_m_04 - phones	IY1	54.2093
54.2093	DCA_se3_ag1_m_04 - phones	K	54.3193
54.2093	DCA_se3_ag1_m_04 - words	could	54.4093
54.3193	DCA_se3_ag1_m_04 - phones	UH1	54.3693
54.3693	DCA_se3_ag1_m_04 - phones	D	54.4093
54.4093	DCA_se3_ag1_m_04 - phones	N	54.4893
54.4093	DCA_se3_ag1_m_04 - words	not	54.5993
54.4893	DCA_se3_ag1_m_04 - phones	AA1	54.5293
54.5293	DCA_se3_ag1_m_04 - phones	T	54.5993
54.5993	DCA_se3_ag1_m_04 - phones	F	54.7393
54.5993	DCA_se3_ag1_m_04 - words	find	54.8593
54.7393	DCA_se3_ag1_m_04 - phones	AY1	54.7893
54.7893	DCA_se3_ag1_m_04 - phones	N	54.8293
54.8293	DCA_se3_ag1_m_04 - phones	D	54.8593
54.8593	DCA_se3_ag1_m_04 - words	a	54.8993
54.8593	DCA_se3_ag1_m_04 - phones	AH0	54.8993
54.8993	DCA_se3_ag1_m_04 - phones	F	54.9793
54.8993	DCA_se3_ag1_m_04 - words	football	55.2893
54.9793	DCA_se3_ag1_m_04 - phones	UH1	55.0193
55.0193	DCA_se3_ag1_m_04 - phones	T	55.0893
55.0893	DCA_se3_ag1_m_04 - phones	B	55.1493
55.1493	DCA_se3_ag1_m_04 - phones	AO2	55.1893
55.1893	DCA_se3_ag1_m_04 - phones	L	55.2893
55.2893	DCA_se3_ag1_m_04 - phones	W	55.3493
55.2893	DCA_se3_ag1_m_04 - words	we	55.3793
55.3493	DCA_se3_ag1_m_04 - phones	IY1	55.3793
55.3793	DCA_se3_ag1_m_04 - phones	D	55.4193
55.3793	DCA_se3_ag1_m_04 - words	d	55.4193
55.4193	DCA_se3_ag1_m_04 - phones	P	55.5193
55.4193	DCA_se3_ag1_m_04 - words	play	55.7293
55.5193	DCA_se3_ag1_m_04 - phones	L	55.5893
55.5893	DCA_se3_ag1_m_04 - phones	EY1	55.7293
55.7293	DCA_se3_ag1_m_04 - phones	sp	55.7793
55.7793	DCA_se3_ag1_m_04 - phones	B	55.8593
55.7793	DCA_se3_ag1_m_04 - words	baseball	56.3993
55.8593	DCA_se3_ag1_m_04 - phones	EY1	55.9493
55.9493	DCA_se3_ag1_m_04 - phones	S	56.0693
56.0693	DCA_se3_ag1_m_04 - phones	B	56.1293
56.1293	DCA_se3_ag1_m_04 - phones	AO1	56.3293
56.3293	DCA_se3_ag1_m_04 - phones	L	56.3993
56.6853	DCA_se3_ag1_m_04 - phones	sil	56.7253
56.7253	DCA_se3_ag1_m_04 - phones	AO1	56.7953
56.7253	DCA_se3_ag1_m_04 - words	or	56.8853
56.7953	DCA_se3_ag1_m_04 - phones	R	56.8853
56.8853	DCA_se3_ag1_m_04 - phones	IH1	56.9953
56.8853	DCA_se3_ag1_m_04 - words	indian	57.2553
56.9953	DCA_se3_ag1_m_04 - phones	N	57.0353
57.0353	DCA_se3_ag1_m_04 - phones	D	57.0953
57.0953	DCA_se3_ag1_m_04 - phones	IY0	57.1553
57.1553	DCA_se3_ag1_m_04 - phones	AH0	57.1953
57.1953	DCA_se3_ag1_m_04 - phones	N	57.2553
57.2553	DCA_se3_ag1_m_04 - phones	B	57.3053
57.2553	DCA_se3_ag1_m_04 - words	ball	57.5553
57.3053	DCA_se3_ag1_m_04 - phones	AO1	57.4953
57.4953	DCA_se3_ag1_m_04 - phones	L	57.5553
57.5553	DCA_se3_ag1_m_04 - phones	sp	57.5853
57.5853	DCA_se3_ag1_m_04 - phones	AO1	57.6453
57.5853	DCA_se3_ag1_m_04 - words	or	57.7253
57.6453	DCA_se3_ag1_m_04 - phones	R	57.7253
57.7253	DCA_se3_ag1_m_04 - phones	K	57.8053
57.7253	DCA_se3_ag1_m_04 - words	kick	57.9453
57.8053	DCA_se3_ag1_m_04 - phones	IH1	57.8853
57.8853	DCA_se3_ag1_m_04 - phones	K	57.9453
57.9453	DCA_se3_ag1_m_04 - phones	B	58.0053
57.9453	DCA_se3_ag1_m_04 - words	ball	58.3253
58.0053	DCA_se3_ag1_m_04 - phones	AO1	58.1353
58.1353	DCA_se3_ag1_m_04 - phones	L	58.3253
58.4941	DCA_int_03 - phones	sil	58.5641
58.5641	DCA_int_03 - phones	M	58.6741
58.5641	DCA_int_03 - words	mm-hm	58.9141
58.6741	DCA_int_03 - phones	HH	58.8041
58.8041	DCA_int_03 - phones	M	58.9141
58.9141	DCA_int_03 - phones	sp	63.2370
58.9903	DCA_se3_ag1_m_04 - phones	sil	59.0403
59.0403	DCA_se3_ag1_m_04 - phones	AH0	59.1903
59.0403	DCA_se3_ag1_m_04 - words	and	59.2903
59.1903	DCA_se3_ag1_m_04 - phones	N	59.2203
59.2203	DCA_se3_ag1_m_04 - phones	D	59.2903
59.2903	DCA_se3_ag1_m_04 - phones	AH1	59.3703
59.2903	DCA_se3_ag1_m_04 - words	um	59.4703
59.3703	DCA_se3_ag1_m_04 - phones	M	59.4703
59.4703	DCA_se3_ag1_m_04 - phones	sp	59.5303
59.5658	DCA_se3_ag1_m_04 - phones	M	59.6658
59.5658	DCA_se3_ag1_m_04 - words	most	59.8958
59.6658	DCA_se3_ag1_m_04 - phones	OW1	59.7558
59.7558	DCA_se3_ag1_m_04 - phones	S	59.8158
59.8158	DCA_se3_ag1_m_04 - phones	T	59.8958
59.8958	DCA_se3_ag1_m_04 - phones	AH0	59.9258
59.8958	DCA_se3_ag1_m_04 - words	of	60.0058
59.9258	DCA_se3_ag1_m_04 - phones	V	60.0058
60.0058	DCA_se3_ag1_m_04 - phones	sp	60.0958
60.0958	DCA_se3_ag1_m_04 - phones	M	60.1858
60.0958	DCA_se3_ag1_m_04 - words	most	60.3258
60.1858	DCA_se3_ag1_m_04 - phones	OW1	60.2458
60.2458	DCA_se3_ag1_m_04 - phones	S	60.2958
60.2958	DCA_se3_ag1_m_04 - phones	T	60.3258
60.3258	DCA_se3_ag1_m_04 - phones	AH0	60.3558
60.3258	DCA_se3_ag1_m_04 - words	of	60.4258
60.3558	DCA_se3_ag1_m_04 - phones	V	60.4258
60.4258	DCA_se3_ag1_m_04 - phones	AA1	60.4858
60.4258	DCA_se3_ag1_m_04 - words	our	60.5258
60.4858	DCA_se3_ag1_m_04 - phones	R	60.5258
60.5258	DCA_se3_ag1_m_04 - phones	P	60.6258
60.5258	DCA_se3_ag1_m_04 - words	playing	60.8358
60.6258	DCA_se3_ag1_m_04 - phones	L	60.6958
60.6958	DCA_se3_ag1_m_04 - phones	EY1	60.7458
60.7458	DCA_se3_ag1_m_04 - phones	IH0	60.7858
60.7858	DCA_se3_ag1_m_04 - phones	NG	60.8358
60.8358	DCA_se3_ag1_m_04 - phones	W	60.8958
60.8358	DCA_se3_ag1_m_04 - words	was	61.0258
60.8958	DCA_se3_ag1_m_04 - phones	AH1	60.9558
60.9558	DCA_se3_ag1_m_04 - phones	Z	61.0258
61.0258	DCA_se3_ag1_m_04 - phones	D	61.0958
61.0258	DCA_se3_ag1_m_04 - words	done	61.2958
61.0958	DCA_se3_ag1_m_04 - phones	AH1	61.1858
61.1858	DCA_se3_ag1_m_04 - phones	N	61.2958
61.2958	DCA_se3_ag1_m_04 - phones	sp	61.3358
61.3358	DCA_se3_ag1_m_04 - phones	IH1	61.4058
61.3358	DCA_se3_ag1_m_04 - words	in	61.4958
61.4058	DCA_se3_ag1_m_04 - phones	N	61.4958
61.4958	DCA_se3_ag1_m_04 - phones	DH	61.5358
61.4958	DCA_se3_ag1_m_04 - words	the	61.6658
61.5358	DCA_se3_ag1_m_04 - phones	AH0	61.6658
61.6658	DCA_se3_ag1_m_04 - phones	AE1	61.8158
61.6658	DCA_se3_ag1_m_04 - words	alley	61.9358
61.8158	DCA_se3_ag1_m_04 - phones	L	61.8758
61.8758	DCA_se3_ag1_m_04 - phones	IY0	61.9358
61.9358	DCA_se3_ag1_m_04 - phones	B	61.9758
61.9358	DCA_se3_ag1_m_04 - words	behind	62.2258
61.9758	DCA_se3_ag1_m_04 - phones	IH0	62.0058
62.0058	DCA_se3_ag1_m_04 - phones	HH	62.0958
62.0958	DCA_se3_ag1_m_04 - phones	AY1	62.1358
62.1358	DCA_se3_ag1_m_04 - phones	N	62.1658
62.1658	DCA_se3_ag1_m_04 - phones	D	62.2258
62.2258	DCA_se3_ag1_m_04 - phones	AA1	62.2658
62.2258	DCA_se3_ag1_m_04 - words	our	62.2958
62.2658	DCA_se3_ag1_m_04 - phones	R	62.2958
62.2958	DCA_se3_ag1_m_04 - phones	HH	62.3558
62.2958	DCA_se3_ag1_m_04 - words	houses	62.7658
62.3558	DCA_se3_ag1_m_04 - phones	AW1	62.4858
62.4858	DCA_se3_ag1_m_04 - phones	S	62.5658
62.5658	DCA_se3_ag1_m_04 - phones	AH0	62.6358
62.6358	DCA_se3_ag1_m_04 - phones	Z	62.7658
63.2370	DCA_int_03 - phones	K	63.2670
63.2370	DCA_int_03 - words	could	63.3370
63.2670	DCA_int_03 - phones	UH1	63.2970
63.2970	DCA_int_03 - phones	D	63.3370
63.3370	DCA_int_03 - phones	Y	63.3870
63.3370	DCA_int_03 - words	you	63.4170
63.3870	DCA_int_03 - phones	UW1	63.4170
63.4170	DCA_int_03 - phones	IH0	63.4470
63.4170	DCA_int_03 - words	explain	63.7770
63.4470	DCA_int_03 - phones	K	63.4770
63.4770	DCA_int_03 - phones	S	63.5370
63.5370	DCA_int_03 - phones	P	63.5970
63.5970	DCA_int_03 - phones	L	63.6770
63.6770	DCA_int_03 - phones	EY1	63.7470
63.7470	DCA_int_03 - phones	N	63.7770
63.7770	DCA_int_03 - phones	T	63.8070
63.7770	DCA_int_03 - words	to	63.8370
63.8070	DCA_int_03 - phones	AH0	63.8370
63.8370	DCA_int_03 - phones	M	63.8870
63.8370	DCA_int_03 - words	me	63.9670
63.8870	DCA_int_03 - phones	IY1	63.9670
63.9670	DCA_int_03 - phones	HH	64.0170
63.9670	DCA_int_03 - words	how	64.0470
64.0170	DCA_int_03 - phones	AW1	64.0470
64.0470	DCA_int_03 - phones	sp	64.1170
64.1170	DCA_int_03 - phones	Y	64.1770
64.1170	DCA_int_03 - words	you	64.2470
64.1770	DCA_int_03 - phones	UW1	64.2470
64.2470	DCA_int_03 - phones	P	64.2970
64.2470	DCA_int_03 - words	play	64.4370
64.2970	DCA_int_03 - phones	L	64.3570
64.3570	DCA_int_03 - phones	EY1	64.4370
64.4370	DCA_int_03 - phones	K	64.5470
64.4370	DCA_int_03 - words	k	64.5770
64.5470	DCA_int_03 - phones	EY1	64.5770
64.5770	DCA_int_03 - phones	sp	64.6370
64.6370	DCA_int_03 - phones	AH1	64.8670
64.6370	DCA_int_03 - words	uh	64.8670
64.8670	DCA_int_03 - phones	sp	64.8970
64.8970	DCA_int_03 - phones	IH1	64.9870
64.8970	DCA_int_03 - words	indian	65.2570
64.9870	DCA_int_03 - phones	N	65.0370
65.0370	DCA_int_03 - phones	D	65.1070
65.1070	DCA_int_03 - phones	IY0	65.1770
65.1770	DCA_int_03 - phones	AH0	65.2170
65.2170	DCA_int_03 - phones	N	65.2570
65.2570	DCA_int_03 - phones	B	65.3570
65.2570	DCA_int_03 - words	ball	65.5870
65.3570	DCA_int_03 - phones	AO1	65.3870
65.3870	DCA_int_03 - phones	L	65.5870
66.1551	DCA_se3_ag1_m_04 - phones	sil	66.1851
66.1851	DCA_se3_ag1_m_04 - phones	W	66.2951
66.1851	DCA_se3_ag1_m_04 - words	well	66.5251
66.2951	DCA_se3_ag1_m_04 - phones	EH1	66.3551
66.3551	DCA_se3_ag1_m_04 - phones	L	66.5251
66.5251	DCA_se3_ag1_m_04 - phones	sp	66.5551
66.5551	DCA_se3_ag1_m_04 - phones	IH1	66.6851
66.5551	DCA_se3_ag1_m_04 - words	indian	66.9551
66.6851	DCA_se3_ag1_m_04 - phones	N	66.7251
66.7251	DCA_se3_ag1_m_04 - phones	D	66.7751
66.7751	DCA_se3_ag1_m_04 - phones	IY0	66.8451
66.8451	DCA_se3_ag1_m_04 - phones	AH0	66.8851
66.8851	DCA_se3_ag1_m_04 - phones	N	66.9551
66.9551	DCA_se3_ag1_m_04 - phones	B	67.0051
66.9551	DCA_se3_ag1_m_04 - words	ball	67.3551
67.0051	DCA_se3_ag1_m_04 - phones	AO1	67.2551
67.2551	DCA_se3_ag1_m_04 - phones	L	67.3551
67.4997	DCA_se3_ag1_m_04 - phones	sil	67.5297
67.5297	DCA_se3_ag1_m_04 - phones	W	67.5997
67.5297	DCA_se3_ag1_m_04 - words	was	67.9097
67.5997	DCA_se3_ag1_m_04 - phones	AH1	67.6897
67.6897	DCA_se3_ag1_m_04 - phones	Z	67.9097
67.9097	DCA_se3_ag1_m_04 - phones	AH1	68.0397
67.9097	DCA_se3_ag1_m_04 - words	um	68.1297
68.0397	DCA_se3_ag1_m_04 - phones	M	68.1297
68.1297	DCA_se3_ag1_m_04 - phones	sp	69.2072
69.2072	DCA_se3_ag1_m_04 - words	a	69.2772
69.2072	DCA_se3_ag1_m_04 - phones	EY1	69.2772
69.2772	DCA_se3_ag1_m_04 - phones	G	69.3572
69.2772	DCA_se3_ag1_m_04 - words	game	69.5072
69.3572	DCA_se3_ag1_m_04 - phones	EY1	69.4472
69.4472	DCA_se3_ag1_m_04 - phones	M	69.5072
69.5072	DCA_se3_ag1_m_04 - phones	HH	69.5372
69.5072	DCA_se3_ag1_m_04 - words	where	69.7572
69.5372	DCA_se3_ag1_m_04 - phones	W	69.5672
69.5672	DCA_se3_ag1_m_04 - phones	EH1	69.6572
69.6572	DCA_se3_ag1_m_04 - phones	R	69.7572
69.7572	DCA_se3_ag1_m_04 - phones	sp	69.8272
70.2797	DCA_se3_ag1_m_04 - phones	DH	70.3697
70.2797	DCA_se3_ag1_m_04 - words	there	70.5197
70.3697	DCA_se3_ag1_m_04 - phones	EH1	70.4097
70.4097	DCA_se3_ag1_m_04 - phones	R	70.5197
70.5197	DCA_se3_ag1_m_04 - phones	W	70.5497
70.5197	DCA_se3_ag1_m_04 - words	was	70.9397
70.5497	DCA_se3_ag1_m_04 - phones	AA1	70.7597
70.7597	DCA_se3_ag1_m_04 - phones	Z	70.9397
70.9397	DCA_se3_ag1_m_04 - phones	HH	71.0297
70.9397	DCA_se3_ag1_m_04 - words	one	71.1697
71.0297	DCA_se3_ag1_m_04 - phones	W	71.0697
71.0697	DCA_se3_ag1_m_04 - phones	AH1	71.1097
71.1097	DCA_se3_ag1_m_04 - phones	N	71.1697
71.1697	DCA_se3_ag1_m_04 - phones	P	71.2697
71.1697	DCA_se3_ag1_m_04 - words	person	71.5197
71.2697	DCA_se3_ag1_m_04 - phones	ER1	71.3197
71.3197	DCA_se3_ag1_m_04 - phones	S	71.4297
71.4297	DCA_se3_ag1_m_04 - phones	AH0	71.4597
71.4597	DCA_se3_ag1_m_04 - phones	N	71.5197
71.5197	DCA_se3_ag1_m_04 - phones	AE1	71.5997
71.5197	DCA_se3_ag1_m_04 - words	at	71.6397
71.5997	DCA_se3_ag1_m_04 - phones	T	71.6397
71.6397	DCA_se3_ag1_m_04 - phones	sp	71.6797
71.6797	DCA_se3_ag1_m_04 - phones	B	71.7597
71.6797	DCA_se3_ag1_m_04 - words	bat	71.9997
71.7597	DCA_se3_ag1_m_04 - phones	AE1	71.9197
71.9197	DCA_se3_ag1_m_04 - phones	T	71.9997
72.5644	DCA_se3_ag1_m_04 - phones	sil	72.5944
72.5944	DCA_se3_ag1_m_04 - phones	AH0	72.7544
72.5944	DCA_se3_ag1_m_04 - words	and	72.9244
72.7544	DCA_se3_ag1_m_04 - phones	N	72.8244
72.8244	DCA_se3_ag1_m_04 - phones	D	72.9244
72.9846	DCA_se3_ag1_m_04 - phones	sil	73.0146
73.0146	DCA_se3_ag1_m_04 - phones	HH	73.1246
73.0146	DCA_se3_ag1_m_04 - words	he	73.2146
73.1246	DCA_se3_ag1_m_04 - phones	IY1	73.2146
73.2146	DCA_se3_ag1_m_04 - phones	W	73.2546
73.2146	DCA_se3_ag1_m_04 - words	would	73.3546
73.2546	DCA_se3_ag1_m_04 - phones	UH1	73.3046
73.3046	DCA_se3_ag1_m_04 - phones	D	73.3546
73.3546	DCA_se3_ag1_m_04 - phones	HH	73.4946
73.3546	DCA_se3_ag1_m_04 - words	hit	73.6146
73.4946	DCA_se3_ag1_m_04 - phones	IH1	73.5346
73.5346	DCA_se3_ag1_m_04 - phones	T	73.6146
73.6146	DCA_se3_ag1_m_04 - phones	DH	73.6646
73.6146	DCA_se3_ag1_m_04 - words	the	73.7246
73.6646	DCA_se3_ag1_m_04 - phones	AH0	73.7246
73.7246	DCA_se3_ag1_m_04 - phones	B	73.7946
73.7246	DCA_se3_ag1_m_04 - words	ball	74.1346
73.7946	DCA_se3_ag1_m_04 - phones	AO1	74.0246
74.0246	DCA_se3_ag1_m_04 - phones	L	74.1346
74.3132	DCA_se3_ag1_m_04 - phones	sil	74.3632
74.3632	DCA_se3_ag1_m_04 - phones	AW1	74.4932
74.3632	DCA_se3_ag1_m_04 - words	out	74.5732
74.4932	DCA_se3_ag1_m_04 - phones	T	74.5732
74.5732	DCA_se3_ag1_m_04 - phones	sp	74.7218
74.7218	DCA_se3_ag1_m_04 - phones	IH0	74.7618
74.7218	DCA_se3_ag1_m_04 - words	into	74.9318
74.7618	DCA_se3_ag1_m_04 - phones	N	74.8218
74.8218	DCA_se3_ag1_m_04 - phones	T	74.8918
74.8918	DCA_se3_ag1_m_04 - phones	UW1	74.9318
74.9318	DCA_se3_ag1_m_04 - phones	DH	74.9718
74.9318	DCA_se3_ag1_m_04 - words	the	75.0418
74.9718	DCA_se3_ag1_m_04 - phones	AH0	75.0418
75.0418	DCA_se3_ag1_m_04 - phones	F	75.1518
75.0418	DCA_se3_ag1_m_04 - words	field	75.4918
75.1518	DCA_se3_ag1_m_04 - phones	IY1	75.2518
75.2518	DCA_se3_ag1_m_04 - phones	L	75.3818
75.3818	DCA_se3_ag1_m_04 - phones	D	75.4918
75.6739	DCA_se3_ag1_m_04 - phones	AH1	75.8739
75.6739	DCA_se3_ag1_m_04 - words	of	75.9439
75.8739	DCA_se3_ag1_m_04 - phones	V	75.9439
75.9439	DCA_se3_ag1_m_04 - phones	sp	76.0939
76.0939	DCA_se3_ag1_m_04 - phones	AH1	76.2439
76.0939	DCA_se3_ag1_m_04 - words	others	76.4939
76.2439	DCA_se3_ag1_m_04 - phones	DH	76.3139
76.3139	DCA_se3_ag1_m_04 - phones	ER0	76.4139
76.4139	DCA_se3_ag1_m_04 - phones	Z	76.4939
76.4939	DCA_se3_ag1_m_04 - phones	DH	76.5639
76.4939	DCA_se3_ag1_m_04 - words	there	76.7339
76.5639	DCA_se3_ag1_m_04 - phones	EH1	76.6539
76.6539	DCA_se3_ag1_m_04 - phones	R	76.7339
76.7339	DCA_se3_ag1_m_04 - words	m-	76.8039
76.7339	DCA_se3_ag1_m_04 - phones	M	76.8039
76.8039	DCA_se3_ag1_m_04 - phones	sp	76.9720
76.9720	DCA_se3_ag1_m_04 - phones	M	77.0220
76.9720	DCA_se3_ag1_m_04 - words	maybe	77.3020
77.0220	DCA_se3_ag1_m_04 - phones	EY1	77.1520
77.1520	DCA_se3_ag1_m_04 - phones	B	77.2220
77.2220	DCA_se3_ag1_m_04 - phones	IY0	77.3020
77.3020	DCA_se3_ag1_m_04 - phones	S	77.4220
77.3020	DCA_se3_ag1_m_04 - words	six	77.5720
77.4220	DCA_se3_ag1_m_04 - phones	IH1	77.4620
77.4620	DCA_se3_ag1_m_04 - phones	K	77.5120
77.5120	DCA_se3_ag1_m_04 - phones	S	77.5720
77.5720	DCA_se3_ag1_m_04 - words	or	77.6520
77.5720	DCA_se3_ag1_m_04 - phones	ER0	77.6520
77.6520	DCA_se3_ag1_m_04 - phones	S	77.7420
77.6520	DCA_se3_ag1_m_04 - words	seven	78.0520
77.7420	DCA_se3_ag1_m_04 - phones	EH1	77.8220
77.8220	DCA_se3_ag1_m_04 - phones	V	77.9120
77.9120	DCA_se3_ag1_m_04 - phones	AH0	77.9520
77.9520	DCA_se3_ag1_m_04 - phones	N	78.0520
78.2297	DCA_se3_ag1_m_04 - phones	sil	78.2697
78.2697	DCA_se3_ag1_m_04 - phones	S	78.3497
78.2697	DCA_se3_ag1_m_04 - words	standing	78.6797
78.3497	DCA_se3_ag1_m_04 - phones	T	78.4197
78.4197	DCA_se3_ag1_m_04 - phones	AE1	78.4897
78.4897	DCA_se3_ag1_m_04 - phones	N	78.5197
78.5197	DCA_se3_ag1_m_04 - phones	D	78.5497
78.5497	DCA_se3_ag1_m_04 - phones	IH0	78.5797
78.5797	DCA_se3_ag1_m_04 - phones	NG	78.6797
78.6797	DCA_se3_ag1_m_04 - phones	AW1	78.8097
78.6797	DCA_se3_ag1_m_04 - words	out	78.8597
78.8097	DCA_se3_ag1_m_04 - phones	T	78.8597
78.8597	DCA_se3_ag1_m_04 - phones	sp	79.3843
79.3843	DCA_se3_ag1_m_04 - phones	AH0	79.5943
79.3843	DCA_se3_ag1_m_04 - words	and	79.7243
79.5943	DCA_se3_ag1_m_04 - phones	N	79.6443
79.6443	DCA_se3_ag1_m_04 - phones	D	79.7243
79.7243	DCA_se3_ag1_m_04 - phones	AH1	79.8143
79.7243	DCA_se3_ag1_m_04 - words	um	79.9443
79.8143	DCA_se3_ag1_m_04 - phones	M	79.9443
79.9443	DCA_se3_ag1_m_04 - phones	sp	80.0243
81.3632	DCA_se3_ag1_m_04 - phones	DH	81.4532
81.3632	DCA_se3_ag1_m_04 - words	they	81.6032
81.4532	DCA_se3_ag1_m_04 - phones	EY1	81.6032
81.6032	DCA_se3_ag1_m_04 - phones	sp	82.0851
82.0851	DCA_se3_ag1_m_04 - phones	IH1	82.1351
82.0851	DCA_se3_ag1_m_04 - words	if	82.2151
82.1351	DCA_se3_ag1_m_04 - phones	F	82.2151
82.2151	DCA_se3_ag1_m_04 - phones	Y	82.2751
82.2151	DCA_se3_ag1_m_04 - words	you	82.3351
82.2751	DCA_se3_ag1_m_04 - phones	UW1	82.3351
82.3351	DCA_se3_ag1_m_04 - phones	K	82.4651
82.3351	DCA_se3_ag1_m_04 - words	caught	82.6551
82.4651	DCA_se3_ag1_m_04 - phones	AO1	82.5651
82.5651	DCA_se3_ag1_m_04 - phones	T	82.6551
82.6551	DCA_se3_ag1_m_04 - phones	DH	82.6951
82.6551	DCA_se3_ag1_m_04 - words	the	82.7451
82.6951	DCA_se3_ag1_m_04 - phones	AH0	82.7451
82.7451	DCA_se3_ag1_m_04 - phones	B	82.8351
82.7451	DCA_se3_ag1_m_04 - words	ball	83.2051
82.8351	DCA_se3_ag1_m_04 - phones	AO1	83.0951
83.0951	DCA_se3_ag1_m_04 - phones	L	83.2051
83.6479	DCA_se3_ag1_m_04 - phones	sil	83.6879
83.6879	DCA_se3_ag1_m_04 - phones	AA1	83.7479
83.6879	DCA_se3_ag1_m_04 - words	on	83.7879
83.7479	DCA_se3_ag1_m_04 - phones	N	83.7879
83.7879	DCA_se3_ag1_m_04 - words	a	83.8479
83.7879	DCA_se3_ag1_m_04 - phones	AH0	83.8479
83.8479	DCA_se3_ag1_m_04 - phones	P	83.9779
83.8479	DCA_se3_ag1_m_04 - words	pop	84.1279
83.9779	DCA_se3_ag1_m_04 - phones	AA1	84.0579
84.0579	DCA_se3_ag1_m_04 - phones	P	84.1279
84.1279	DCA_se3_ag1_m_04 - phones	F	84.2379
84.1279	DCA_se3_ag1_m_04 - words	fly	84.6679
84.2379	DCA_se3_ag1_m_04 - phones	L	84.3479
84.3479	DCA_se3_ag1_m_04 - phones	AY1	84.6679
84.6679	DCA_se3_ag1_m_04 - phones	sp	84.7279
85.1166	DCA_se3_ag1_m_04 - phones	DH	85.2266
85.1166	DCA_se3_ag1_m_04 - words	then	85.3866
85.2266	DCA_se3_ag1_m_04 - phones	EH1	85.2866
85.2866	DCA_se3_ag1_m_04 - phones	N	85.3866
85.3866	DCA_se3_ag1_m_04 - phones	IH1	85.4166
85.3866	DCA_se3_ag1_m_04 - words	it	85.4766
85.4166	DCA_se3_ag1_m_04 - phones	T	85.4766
85.4766	DCA_se3_ag1_m_04 - phones	W	85.5466
85.4766	DCA_se3_ag1_m_04 - words	was	85.6366
85.5466	DCA_se3_ag1_m_04 - phones	AH0	85.5766
85.5766	DCA_se3_ag1_m_04 - phones	Z	85.6366
85.6366	DCA_se3_ag1_m_04 - phones	Y	85.6766
85.6366	DCA_se3_ag1_m_04 - words	your	85.8066
85.6766	DCA_se3_ag1_m_04 - phones	UH1	85.7466
85.7466	DCA_se3_ag1_m_04 - phones	R	85.8066
85.8066	DCA_se3_ag1_m_04 - phones	T	85.9166
85.8066	DCA_se3_ag1_m_04 - words	turn	86.0366
85.9166	DCA_se3_ag1_m_04 - phones	ER1	85.9866
85.9866	DCA_se3_ag1_m_04 - phones	N	86.0366
86.0366	DCA_se3_ag1_m_04 - phones	T	86.0666
86.0366	DCA_se3_ag1_m_04 - words	to	86.1166
86.0666	DCA_se3_ag1_m_04 - phones	AH0	86.1166
86.1166	DCA_se3_ag1_m_04 - phones	B	86.1966
86.1166	DCA_se3_ag1_m_04 - words	be	86.2666
86.1966	DCA_se3_ag1_m_04 - phones	IY1	86.2666
86.2666	DCA_se3_ag1_m_04 - phones	AE1	86.3066
86.2666	DCA_se3_ag1_m_04 - words	at	86.3966
86.3066	DCA_se3_ag1_m_04 - phones	T	86.3966
86.3966	DCA_se3_ag1_m_04 - phones	B	86.4566
86.3966	DCA_se3_ag1_m_04 - words	bat	86.7366
86.4566	DCA_se3_ag1_m_04 - phones	AE1	86.6166
86.6166	DCA_se3_ag1_m_04 - phones	T	86.7366
87.4764	DCA_se3_ag1_m_04 - phones	sil	87.5164
87.5164	DCA_se3_ag1_m_04 - phones	AH1	87.6264
87.5164	DCA_se3_ag1_m_04 - words	other	87.7464
87.6264	DCA_se3_ag1_m_04 - phones	DH	87.7064
87.7064	DCA_se3_ag1_m_04 - phones	ER0	87.7464
87.7464	DCA_se3_ag1_m_04 - phones	DH	87.7864
87.7464	DCA_se3_ag1_m_04 - words	than	87.9164
87.7864	DCA_se3_ag1_m_04 - phones	AH0	87.8664
87.8664	DCA_se3_ag1_m_04 - phones	N	87.9164
87.9164	DCA_se3_ag1_m_04 - phones	DH	87.9664
87.9164	DCA_se3_ag1_m_04 - words	that	88.1164
87.9664	DCA_se3_ag1_m_04 - phones	AE1	88.0764
88.0764	DCA_se3_ag1_m_04 - phones	T	88.1164
88.1164	DCA_se3_ag1_m_04 - phones	IH1	88.1864
88.1164	DCA_se3_ag1_m_04 - words	if	88.2764
88.1864	DCA_se3_ag1_m_04 - phones	F	88.2764
88.2764	DCA_se3_ag1_m_04 - phones	IH0	88.3064
88.2764	DCA_se3_ag1_m_04 - words	it	88.3364
88.3064	DCA_se3_ag1_m_04 - phones	T	88.3364
88.3364	DCA_se3_ag1_m_04 - phones	W	88.3764
88.3364	DCA_se3_ag1_m_04 - words	was	88.4664
88.3764	DCA_se3_ag1_m_04 - phones	AH0	88.4064
88.4064	DCA_se3_ag1_m_04 - phones	Z	88.4664
88.4664	DCA_se3_ag1_m_04 - words	a	88.5364
88.4664	DCA_se3_ag1_m_04 - phones	AH0	88.5364
88.5364	DCA_se3_ag1_m_04 - phones	G	88.6064
88.5364	DCA_se3_ag1_m_04 - words	ground	88.8564
88.6064	DCA_se3_ag1_m_04 - phones	R	88.6364
88.6364	DCA_se3_ag1_m_04 - phones	AW1	88.7564
88.7564	DCA_se3_ag1_m_04 - phones	N	88.8264
88.8264	DCA_se3_ag1_m_04 - phones	D	88.8564
88.8564	DCA_se3_ag1_m_04 - phones	B	88.9064
88.8564	DCA_se3_ag1_m_04 - words	ball	89.3064
88.9064	DCA_se3_ag1_m_04 - phones	AO1	89.1464
89.1464	DCA_se3_ag1_m_04 - phones	L	89.3064
89.5814	DCA_se3_ag1_m_04 - phones	AO1	89.7014
89.5814	DCA_se3_ag1_m_04 - words	or	89.9514
89.7014	DCA_se3_ag1_m_04 - phones	R	89.9514
89.9514	DCA_se3_ag1_m_04 - phones	sp	90.1936
90.1936	DCA_se3_ag1_m_04 - phones	IH1	90.2536
90.1936	DCA_se3_ag1_m_04 - words	it	90.3336
90.2536	DCA_se3_ag1_m_04 - phones	T	90.3336
90.3336	DCA_se3_ag1_m_04 - phones	B	90.3836
90.3336	DCA_se3_ag1_m_04 - words	bounced	90.6736
90.3836	DCA_se3_ag1_m_04 - phones	AW1	90.4736
90.4736	DCA_se3_ag1_m_04 - phones	N	90.5436
90.5436	DCA_se3_ag1_m_04 - phones	S	90.6136
90.6136	DCA_se3_ag1_m_04 - phones	T	90.6736
90.6736	DCA_se3_ag1_m_04 - phones	AO1	90.7936
90.6736	DCA_se3_ag1_m_04 - words	off	90.9236
90.7936	DCA_se3_ag1_m_04 - phones	F	90.9236
90.9236	DCA_se3_ag1_m_04 - phones	AH0	91.0536
90.9236	DCA_se3_ag1_m_04 - words	a	91.0536
91.0536	DCA_se3_ag1_m_04 - phones	W	91.1236
91.0536	DCA_se3_ag1_m_04 - words	wall	91.3836
91.1236	DCA_se3_ag1_m_04 - phones	AO1	91.3336
91.3336	DCA_se3_ag1_m_04 - phones	L	91.3836
91.3836	DCA_se3_ag1_m_04 - phones	AO1	91.4436
91.3836	DCA_se3_ag1_m_04 - words	or	91.5036
91.4436	DCA_se3_ag1_m_04 - phones	R	91.5036
91.5036	DCA_se3_ag1_m_04 - phones	F	91.6236
91.5036	DCA_se3_ag1_m_04 - words	fence	91.8136
91.6236	DCA_se3_ag1_m_04 - phones	EH1	91.6736
91.6736	DCA_se3_ag1_m_04 - phones	N	91.7436
91.7436	DCA_se3_ag1_m_04 - phones	S	91.8136
91.8136	DCA_se3_ag1_m_04 - words	or	91.8836
91.8136	DCA_se3_ag1_m_04 - phones	ER0	91.8836
91.8836	DCA_se3_ag1_m_04 - phones	S	91.9636
91.8836	DCA_se3_ag1_m_04 - words	something	92.3536
91.9636	DCA_se3_ag1_m_04 - phones	AH1	92.0436
92.0436	DCA_se3_ag1_m_04 - phones	M	92.0836
92.0836	DCA_se3_ag1_m_04 - phones	TH	92.1636
92.1636	DCA_se3_ag1_m_04 - phones	IH0	92.2336
92.2336	DCA_se3_ag1_m_04 - phones	NG	92.3536
92.6095	DCA_se3_ag1_m_04 - phones	sil	92.6495
92.6495	DCA_se3_ag1_m_04 - phones	Y	92.7195
92.6495	DCA_se3_ag1_m_04 - words	you	92.7695
92.7195	DCA_se3_ag1_m_04 - phones	UW1	92.7695
92.7695	DCA_se3_ag1_m_04 - words	d	92.7995
92.7695	DCA_se3_ag1_m_04 - phones	D	92.7995
92.7995	DCA_se3_ag1_m_04 - phones	sp	92.8395
92.8395	DCA_se3_ag1_m_04 - phones	P	92.9095
92.8395	DCA_se3_ag1_m_04 - words	pick	93.0495
92.9095	DCA_se3_ag1_m_04 - phones	IH1	92.9795
92.9795	DCA_se3_ag1_m_04 - phones	K	93.0495
93.0495	DCA_se3_ag1_m_04 - phones	IH1	93.0795
93.0495	DCA_se3_ag1_m_04 - words	it	93.1395
93.0795	DCA_se3_ag1_m_04 - phones	T	93.1395
93.1395	DCA_se3_ag1_m_04 - phones	AH1	93.2495
93.1395	DCA_se3_ag1_m_04 - words	up	93.3495
93.2495	DCA_se3_ag1_m_04 - phones	P	93.3495
93.4026	DCA_se3_ag1_m_04 - phones	AE1	93.4826
93.4026	DCA_se3_ag1_m_04 - words	and	93.5226
93.4826	DCA_se3_ag1_m_04 - phones	N	93.5226
93.5226	DCA_se3_ag1_m_04 - phones	DH	93.5526
93.5226	DCA_se3_ag1_m_04 - words	then	93.7726
93.5526	DCA_se3_ag1_m_04 - phones	EH1	93.6226
93.6226	DCA_se3_ag1_m_04 - phones	N	93.7726
93.9821	DCA_se3_ag1_m_04 - phones	DH	94.0721
93.9821	DCA_se3_ag1_m_04 - words	the	94.1421
94.0721	DCA_se3_ag1_m_04 - phones	AH0	94.1421
94.1421	DCA_se3_ag1_m_04 - words	p-	94.2921
94.1421	DCA_se3_ag1_m_04 - phones	P	94.2921
94.3743	DCA_se3_ag1_m_04 - phones	sil	94.4543
94.4543	DCA_se3_ag1_m_04 - phones	DH	94.5343
94.4543	DCA_se3_ag1_m_04 - words	the	94.5643
94.5343	DCA_se3_ag1_m_04 - phones	IY0	94.5643
94.5643	DCA_se3_ag1_m_04 - phones	sp	94.6343
94.7003	DCA_se3_ag1_m_04 - phones	B	94.7703
94.7003	DCA_se3_ag1_m_04 - words	batter	95.0603
94.7703	DCA_se3_ag1_m_04 - phones	AE1	94.9003
94.9003	DCA_se3_ag1_m_04 - phones	T	94.9603
94.9603	DCA_se3_ag1_m_04 - phones	ER0	95.0603
95.0603	DCA_se3_ag1_m_04 - phones	sp	95.1003
95.1003	DCA_se3_ag1_m_04 - phones	W	95.1803
95.1003	DCA_se3_ag1_m_04 - words	would	95.2603
95.1803	DCA_se3_ag1_m_04 - phones	UH1	95.2103
95.2103	DCA_se3_ag1_m_04 - phones	D	95.2603
95.2603	DCA_se3_ag1_m_04 - phones	L	95.3503
95.2603	DCA_se3_ag1_m_04 - words	lay	95.4403
95.3503	DCA_se3_ag1_m_04 - phones	EY1	95.4403
95.4403	DCA_se3_ag1_m_04 - phones	DH	95.5003
95.4403	DCA_se3_ag1_m_04 - words	the	95.5503
95.5003	DCA_se3_ag1_m_04 - phones	AH0	95.5503
95.5503	DCA_se3_ag1_m_04 - phones	B	95.6203
95.5503	DCA_se3_ag1_m_04 - words	bat	95.7503
95.6203	DCA_se3_ag1_m_04 - phones	AE1	95.6903
95.6903	DCA_se3_ag1_m_04 - phones	T	95.7503
95.7503	DCA_se3_ag1_m_04 - phones	D	95.8203
95.7503	DCA_se3_ag1_m_04 - words	down	95.9503
95.8203	DCA_se3_ag1_m_04 - phones	AW1	95.9203
95.9203	DCA_se3_ag1_m_04 - phones	N	95.9503
95.9503	DCA_se3_ag1_m_04 - phones	AO1	96.0103
95.9503	DCA_se3_ag1_m_04 - words	on	96.0803
96.0103	DCA_se3_ag1_m_04 - phones	N	96.0803
96.0803	DCA_se3_ag1_m_04 - phones	DH	96.1203
96.0803	DCA_se3_ag1_m_04 - words	the	96.1803
96.1203	DCA_se3_ag1_m_04 - phones	AH0	96.1803
96.1803	DCA_se3_ag1_m_04 - phones	G	96.2403
96.1803	DCA_se3_ag1_m_04 - words	ground	96.6603
96.2403	DCA_se3_ag1_m_04 - phones	R	96.2903
96.2903	DCA_se3_ag1_m_04 - phones	AW1	96.4803
96.4803	DCA_se3_ag1_m_04 - phones	N	96.5303
96.5303	DCA_se3_ag1_m_04 - phones	D	96.6603
96.9951	DCA_se3_ag1_m_04 - phones	sil	97.0451
97.0451	DCA_se3_ag1_m_04 - phones	AE1	97.1451
97.0451	DCA_se3_ag1_m_04 - words	and	97.2051
97.1451	DCA_se3_ag1_m_04 - phones	N	97.2051
97.2051	DCA_se3_ag1_m_04 - phones	Y	97.2751
97.2051	DCA_se3_ag1_m_04 - words	you	97.3251
97.2751	DCA_se3_ag1_m_04 - phones	UW1	97.3251
97.3251	DCA_se3_ag1_m_04 - words	d	97.3751
97.3251	DCA_se3_ag1_m_04 - phones	D	97.3751
97.3751	DCA_se3_ag1_m_04 - phones	R	97.4951
97.3751	DCA_se3_ag1_m_04 - words	roll	97.6551
97.4951	DCA_se3_ag1_m_04 - phones	OW1	97.6051
97.6051	DCA_se3_ag1_m_04 - phones	L	97.6551
97.6551	DCA_se3_ag1_m_04 - phones	DH	97.6951
97.6551	DCA_se3_ag1_m_04 - words	the	97.7351
97.6951	DCA_se3_ag1_m_04 - phones	AH0	97.7351
97.7351	DCA_se3_ag1_m_04 - phones	B	97.8251
97.7351	DCA_se3_ag1_m_04 - words	ball	98.0151
97.8251	DCA_se3_ag1_m_04 - phones	AO1	97.9451
97.9451	DCA_se3_ag1_m_04 - phones	L	98.0151
98.0151	DCA_se3_ag1_m_04 - phones	sp	98.0451
98.0451	DCA_se3_ag1_m_04 - phones	AE1	98.1651
98.0451	DCA_se3_ag1_m_04 - words	at	98.2651
98.1651	DCA_se3_ag1_m_04 - phones	T	98.2651
98.2651	DCA_se3_ag1_m_04 - phones	DH	98.3051
98.2651	DCA_se3_ag1_m_04 - words	the	98.3351
98.3051	DCA_se3_ag1_m_04 - phones	AH0	98.3351
98.3351	DCA_se3_ag1_m_04 - phones	sp	98.3651
98.3651	DCA_se3_ag1_m_04 - phones	B	98.4351
98.3651	DCA_se3_ag1_m_04 - words	bat	98.6951
98.4351	DCA_se3_ag1_m_04 - phones	AE1	98.5851
98.5851	DCA_se3_ag1_m_04 - phones	T	98.6951
99.2682	DCA_se3_ag1_m_04 - phones	sil	99.3182
99.3182	DCA_se3_ag1_m_04 - phones	AE1	99.4982
99.3182	DCA_se3_ag1_m_04 - words	and	99.7182
99.4982	DCA_se3_ag1_m_04 - phones	N	99.5982
99.5982	DCA_se3_ag1_m_04 - phones	D	99.7182
99.7182	DCA_se3_ag1_m_04 - phones	sp	100.0392
100.0392	DCA_se3_ag1_m_04 - phones	HH	100.1492
100.0392	DCA_se3_ag1_m_04 - words	he	100.2492
100.1492	DCA_se3_ag1_m_04 - phones	IY1	100.2492
100.2492	DCA_se3_ag1_m_04 - phones	HH	100.3292
100.2492	DCA_se3_ag1_m_04 - words	had	100.4692
100.3292	DCA_se3_ag1_m_04 - phones	AE1	100.3992
100.3992	DCA_se3_ag1_m_04 - phones	D	100.4692
100.4692	DCA_se3_ag1_m_04 - phones	T	100.5592
100.4692	DCA_se3_ag1_m_04 - words	to	100.7992
100.5592	DCA_se3_ag1_m_04 - phones	UW1	100.7992
101.4759	DCA_se3_ag1_m_04 - phones	sil	101.5159
101.5159	DCA_se3_ag1_m_04 - phones	IH1	101.5759
101.5159	DCA_se3_ag1_m_04 - words	if	101.6659
101.5759	DCA_se3_ag1_m_04 - phones	F	101.6659
101.6659	DCA_se3_ag1_m_04 - phones	DH	101.7059
101.6659	DCA_se3_ag1_m_04 - words	the	101.7459
101.7059	DCA_se3_ag1_m_04 - phones	AH0	101.7459
101.7459	DCA_se3_ag1_m_04 - phones	B	101.8159
101.7459	DCA_se3_ag1_m_04 - words	ball	102.0059
101.8159	DCA_se3_ag1_m_04 - phones	AO1	101.9259
101.9259	DCA_se3_ag1_m_04 - phones	L	102.0059
102.0059	DCA_se3_ag1_m_04 - phones	HH	102.0659
102.0059	DCA_se3_ag1_m_04 - words	hit	102.1659
102.0659	DCA_se3_ag1_m_04 - phones	IH1	102.0959
102.0959	DCA_se3_ag1_m_04 - phones	T	102.1659
102.1659	DCA_se3_ag1_m_04 - phones	DH	102.2159
102.1659	DCA_se3_ag1_m_04 - words	the	102.2659
102.2159	DCA_se3_ag1_m_04 - phones	AH0	102.2659
102.2659	DCA_se3_ag1_m_04 - phones	B	102.3459
102.2659	DCA_se3_ag1_m_04 - words	bat	102.4959
102.3459	DCA_se3_ag1_m_04 - phones	AE1	102.4359
102.4359	DCA_se3_ag1_m_04 - phones	T	102.4959
102.4959	DCA_se3_ag1_m_04 - phones	sp	102.5259
102.5259	DCA_se3_ag1_m_04 - phones	AH0	102.5659
102.5259	DCA_se3_ag1_m_04 - words	and	102.6159
102.5659	DCA_se3_ag1_m_04 - phones	N	102.6159
102.6159	DCA_se3_ag1_m_04 - phones	JH	102.7159
102.6159	DCA_se3_ag1_m_04 - words	jumped	102.9359
102.7159	DCA_se3_ag1_m_04 - phones	AH1	102.7659
102.7659	DCA_se3_ag1_m_04 - phones	M	102.8359
102.8359	DCA_se3_ag1_m_04 - phones	P	102.8859
102.8859	DCA_se3_ag1_m_04 - phones	T	102.9359
102.9359	DCA_se3_ag1_m_04 - phones	AH1	103.0559
102.9359	DCA_se3_ag1_m_04 - words	up	103.1159
103.0559	DCA_se3_ag1_m_04 - phones	P	103.1159
103.3848	DCA_se3_ag1_m_04 - phones	HH	103.4648
103.3848	DCA_se3_ag1_m_04 - words	he	103.5248
103.4648	DCA_se3_ag1_m_04 - phones	IY1	103.5248
103.5248	DCA_se3_ag1_m_04 - phones	HH	103.6048
103.5248	DCA_se3_ag1_m_04 - words	had	103.7148
103.6048	DCA_se3_ag1_m_04 - phones	AE1	103.6748
103.6748	DCA_se3_ag1_m_04 - phones	D	103.7148
103.7148	DCA_se3_ag1_m_04 - phones	T	103.7548
103.7148	DCA_se3_ag1_m_04 - words	to	103.8148
103.7548	DCA_se3_ag1_m_04 - phones	IH0	103.8148
103.8148	DCA_se3_ag1_m_04 - phones	K	103.9348
103.8148	DCA_se3_ag1_m_04 - words	catch	104.1548
103.9348	DCA_se3_ag1_m_04 - phones	AE1	104.0148
104.0148	DCA_se3_ag1_m_04 - phones	CH	104.1548
104.1548	DCA_se3_ag1_m_04 - phones	DH	104.2048
104.1548	DCA_se3_ag1_m_04 - words	the	104.2548
104.2048	DCA_se3_ag1_m_04 - phones	AH0	104.2548
104.2548	DCA_se3_ag1_m_04 - phones	B	104.3148
104.2548	DCA_se3_ag1_m_04 - words	ball	104.6548
104.3148	DCA_se3_ag1_m_04 - phones	AO1	104.5248
104.5248	DCA_se3_ag1_m_04 - phones	L	104.6548
104.8002	DCA_se3_ag1_m_04 - phones	B	104.8902
104.8002	DCA_se3_ag1_m_04 - words	before	105.1902
104.8902	DCA_se3_ag1_m_04 - phones	IY2	104.9602
104.9602	DCA_se3_ag1_m_04 - phones	F	105.0602
105.0602	DCA_se3_ag1_m_04 - phones	AO1	105.1402
105.1402	DCA_se3_ag1_m_04 - phones	R	105.1902
105.1902	DCA_se3_ag1_m_04 - phones	IH1	105.2202
105.1902	DCA_se3_ag1_m_04 - words	it	105.3202
105.2202	DCA_se3_ag1_m_04 - phones	T	105.3202
105.3668	DCA_se3_ag1_m_04 - phones	IH1	105.4668
105.3668	DCA_se3_ag1_m_04 - words	it	105.5068
105.4668	DCA_se3_ag1_m_04 - phones	T	105.5068
105.5068	DCA_se3_ag1_m_04 - phones	sp	105.5368
105.5368	DCA_se3_ag1_m_04 - phones	L	105.6168
105.5368	DCA_se3_ag1_m_04 - words	landed	105.9268
105.6168	DCA_se3_ag1_m_04 - phones	AE1	105.7168
105.7168	DCA_se3_ag1_m_04 - phones	N	105.7468
105.7468	DCA_se3_ag1_m_04 - phones	D	105.7968
105.7968	DCA_se3_ag1_m_04 - phones	IH0	105.8668
105.8668	DCA_se3_ag1_m_04 - phones	D	105.9268
105.9268	DCA_se3_ag1_m_04 - phones	AO1	106.0268
105.9268	DCA_se3_ag1_m_04 - words	on	106.0668
106.0268	DCA_se3_ag1_m_04 - phones	N	106.0668
106.0668	DCA_se3_ag1_m_04 - phones	DH	106.0968
106.0668	DCA_se3_ag1_m_04 - words	the	106.1368
106.0968	DCA_se3_ag1_m_04 - phones	AH0	106.1368
106.1208	DCA_int_03 - phones	M	106.1508
106.1208	DCA_int_03 - words	mm-hm	106.7808
106.1368	DCA_se3_ag1_m_04 - phones	G	106.2168
106.1368	DCA_se3_ag1_m_04 - words	ground	106.5268
106.1508	DCA_int_03 - phones	HH	106.2008
106.2008	DCA_int_03 - phones	M	106.7808
106.2168	DCA_se3_ag1_m_04 - phones	R	106.2768
106.2768	DCA_se3_ag1_m_04 - phones	AW1	106.3868
106.3868	DCA_se3_ag1_m_04 - phones	N	106.4568
106.4568	DCA_se3_ag1_m_04 - phones	D	106.5268
106.7091	DCA_se3_ag1_m_04 - phones	sil	106.7391
106.7391	DCA_se3_ag1_m_04 - phones	IH1	106.7791
106.7391	DCA_se3_ag1_m_04 - words	if	106.8291
106.7791	DCA_se3_ag1_m_04 - phones	F	106.8291
106.8291	DCA_se3_ag1_m_04 - phones	HH	106.8791
106.8291	DCA_se3_ag1_m_04 - words	he	106.9391
106.8791	DCA_se3_ag1_m_04 - phones	IY1	106.9391
106.9391	DCA_se3_ag1_m_04 - phones	M	107.0091
106.9391	DCA_se3_ag1_m_04 - words	missed	107.1591
107.0091	DCA_se3_ag1_m_04 - phones	IH1	107.0591
107.0591	DCA_se3_ag1_m_04 - phones	S	107.1291
107.1291	DCA_se3_ag1_m_04 - phones	T	107.1591
107.1591	DCA_se3_ag1_m_04 - phones	DH	107.1991
107.1591	DCA_se3_ag1_m_04 - words	the	107.2391
107.1991	DCA_se3_ag1_m_04 - phones	AH0	107.2391
107.2391	DCA_se3_ag1_m_04 - phones	B	107.3091
107.2391	DCA_se3_ag1_m_04 - words	ball	107.5391
107.3091	DCA_se3_ag1_m_04 - phones	AO1	107.4691
107.4691	DCA_se3_ag1_m_04 - phones	L	107.5391
107.5391	DCA_se3_ag1_m_04 - phones	IH0	107.5791
107.5391	DCA_se3_ag1_m_04 - words	it	107.6291
107.5791	DCA_se3_ag1_m_04 - phones	T	107.6291
107.6291	DCA_se3_ag1_m_04 - phones	W	107.6891
107.6291	DCA_se3_ag1_m_04 - words	was	107.7491
107.6891	DCA_se3_ag1_m_04 - phones	AH0	107.7191
107.7191	DCA_se3_ag1_m_04 - phones	Z	107.7491
107.7491	DCA_se3_ag1_m_04 - phones	Y	107.7991
107.7491	DCA_se3_ag1_m_04 - words	your	107.9091
107.7991	DCA_se3_ag1_m_04 - phones	UH1	107.8391
107.8391	DCA_se3_ag1_m_04 - phones	R	107.9091
107.9091	DCA_se3_ag1_m_04 - phones	T	107.9991
107.9091	DCA_se3_ag1_m_04 - words	turn	108.1191
107.9991	DCA_se3_ag1_m_04 - phones	ER1	108.0791
108.0791	DCA_se3_ag1_m_04 - phones	N	108.1191
108.1191	DCA_se3_ag1_m_04 - phones	AE1	108.1691
108.1191	DCA_se3_ag1_m_04 - words	at	108.1991
108.1691	DCA_se3_ag1_m_04 - phones	T	108.1991
108.1991	DCA_se3_ag1_m_04 - phones	sp	108.2291
108.2291	DCA_se3_ag1_m_04 - phones	B	108.3191
108.2291	DCA_se3_ag1_m_04 - words	bat	108.5191
108.2956	DCA_int_03 - phones	sil	108.5056
108.3191	DCA_se3_ag1_m_04 - phones	AE1	108.4591
108.4591	DCA_se3_ag1_m_04 - phones	T	108.5191
108.5056	DCA_int_03 - phones	M	108.5856
108.5056	DCA_int_03 - words	mm-hm	108.7956
108.5191	DCA_se3_ag1_m_04 - phones	sp	108.5691
108.5856	DCA_int_03 - phones	HH	108.6556
108.6556	DCA_int_03 - phones	M	108.7956
108.7956	DCA_int_03 - phones	sp	109.6862
109.6862	DCA_int_03 - words	uh	109.9562
109.6862	DCA_int_03 - phones	AH1	109.9562
109.9562	DCA_int_03 - phones	W	110.0462
109.9562	DCA_int_03 - words	what	110.1062
110.0462	DCA_int_03 - phones	AH1	110.0762
110.0762	DCA_int_03 - phones	T	110.1062
110.1062	DCA_int_03 - phones	AH0	110.1362
110.1062	DCA_int_03 - words	about	110.2962
110.1362	DCA_int_03 - phones	B	110.1862
110.1862	DCA_int_03 - phones	AW1	110.2562
110.2562	DCA_int_03 - phones	T	110.2962
110.2962	DCA_int_03 - phones	F	110.4462
110.2962	DCA_int_03 - words	football	110.9762
110.4462	DCA_int_03 - phones	UH1	110.4962
110.4962	DCA_int_03 - phones	T	110.5762
110.5762	DCA_int_03 - phones	B	110.6262
110.6262	DCA_int_03 - phones	AO2	110.6562
110.6562	DCA_int_03 - phones	L	110.9762
111.4158	DCA_se3_ag1_m_04 - phones	W	111.5358
111.4158	DCA_se3_ag1_m_04 - words	well	111.8358
111.5358	DCA_se3_ag1_m_04 - phones	EH1	111.6158
111.6158	DCA_se3_ag1_m_04 - phones	L	111.8358
112.2441	DCA_se3_ag1_m_04 - words	uh	112.5141
112.2441	DCA_se3_ag1_m_04 - phones	AH1	112.5141
112.5141	DCA_se3_ag1_m_04 - phones	IH1	112.5741
112.5141	DCA_se3_ag1_m_04 - words	it	112.6241
112.5741	DCA_se3_ag1_m_04 - phones	T	112.6241
112.6241	DCA_se3_ag1_m_04 - phones	W	112.6741
112.6241	DCA_se3_ag1_m_04 - words	was	112.8141
112.6741	DCA_se3_ag1_m_04 - phones	AH0	112.7241
112.7241	DCA_se3_ag1_m_04 - phones	Z	112.8141
112.8141	DCA_se3_ag1_m_04 - phones	JH	112.8941
112.8141	DCA_se3_ag1_m_04 - words	just	113.0741
112.8941	DCA_se3_ag1_m_04 - phones	IH0	112.9541
112.9541	DCA_se3_ag1_m_04 - phones	S	113.0141
113.0141	DCA_se3_ag1_m_04 - phones	T	113.0741
113.0741	DCA_se3_ag1_m_04 - words	a	113.1041
113.0741	DCA_se3_ag1_m_04 - phones	AH0	113.1041
113.1041	DCA_se3_ag1_m_04 - phones	B	113.1641
113.1041	DCA_se3_ag1_m_04 - words	basic	113.4241
113.1641	DCA_se3_ag1_m_04 - phones	EY1	113.2541
113.2541	DCA_se3_ag1_m_04 - phones	S	113.3441
113.3441	DCA_se3_ag1_m_04 - phones	IH0	113.3841
113.3841	DCA_se3_ag1_m_04 - phones	K	113.4241
113.4241	DCA_se3_ag1_m_04 - phones	G	113.4941
113.4241	DCA_se3_ag1_m_04 - words	game	113.7141
113.4941	DCA_se3_ag1_m_04 - phones	EY1	113.6141
113.6141	DCA_se3_ag1_m_04 - phones	M	113.7141
113.7141	DCA_se3_ag1_m_04 - phones	AH1	113.7541
113.7141	DCA_se3_ag1_m_04 - words	of	113.8841
113.7541	DCA_se3_ag1_m_04 - phones	V	113.8841
113.8841	DCA_se3_ag1_m_04 - phones	T	113.9441
113.8841	DCA_se3_ag1_m_04 - words	touch	114.0941
113.9441	DCA_se3_ag1_m_04 - phones	AH1	114.0241
114.0241	DCA_se3_ag1_m_04 - phones	CH	114.0941
114.0941	DCA_se3_ag1_m_04 - phones	F	114.1841
114.0941	DCA_se3_ag1_m_04 - words	football	114.6241
114.1841	DCA_se3_ag1_m_04 - phones	UH1	114.2341
114.2341	DCA_se3_ag1_m_04 - phones	T	114.2841
114.2841	DCA_se3_ag1_m_04 - phones	B	114.3441
114.3441	DCA_se3_ag1_m_04 - phones	AO2	114.4741
114.4741	DCA_se3_ag1_m_04 - phones	L	114.6241
114.8690	DCA_se3_ag1_m_04 - phones	sil	114.9090
114.9090	DCA_se3_ag1_m_04 - phones	AH0	115.1190
114.9090	DCA_se3_ag1_m_04 - words	and	115.2390
115.1190	DCA_se3_ag1_m_04 - phones	N	115.1890
115.1890	DCA_se3_ag1_m_04 - phones	D	115.2390
115.2390	DCA_se3_ag1_m_04 - phones	W	115.3190
115.2390	DCA_se3_ag1_m_04 - words	we	115.4290
115.3190	DCA_se3_ag1_m_04 - phones	IY1	115.4290
115.4290	DCA_se3_ag1_m_04 - phones	IH0	115.4590
115.4290	DCA_se3_ag1_m_04 - words	included	115.8490
115.4590	DCA_se3_ag1_m_04 - phones	N	115.4990
115.4990	DCA_se3_ag1_m_04 - phones	K	115.5990
115.5990	DCA_se3_ag1_m_04 - phones	L	115.6290
115.6290	DCA_se3_ag1_m_04 - phones	UW1	115.6790
115.6790	DCA_se3_ag1_m_04 - phones	D	115.7090
115.7090	DCA_se3_ag1_m_04 - phones	IH0	115.7990
115.7990	DCA_se3_ag1_m_04 - phones	D	115.8490
115.8490	DCA_se3_ag1_m_04 - phones	EH1	115.9290
115.8490	DCA_se3_ag1_m_04 - words	everybody	116.4290
115.9290	DCA_se3_ag1_m_04 - phones	V	115.9790
115.9790	DCA_se3_ag1_m_04 - phones	R	116.0390
116.0390	DCA_se3_ag1_m_04 - phones	IY0	116.1090
116.1090	DCA_se3_ag1_m_04 - phones	B	116.1690
116.1690	DCA_se3_ag1_m_04 - phones	AA2	116.2590
116.2590	DCA_se3_ag1_m_04 - phones	D	116.3190
116.3190	DCA_se3_ag1_m_04 - phones	IY0	116.4290
116.4290	DCA_se3_ag1_m_04 - phones	W	116.4890
116.4290	DCA_se3_ag1_m_04 - words	we	116.5590
116.4890	DCA_se3_ag1_m_04 - phones	IY1	116.5590
116.5590	DCA_se3_ag1_m_04 - words	d	116.5890
116.5590	DCA_se3_ag1_m_04 - phones	D	116.5890
116.5890	DCA_se3_ag1_m_04 - phones	sp	116.6290
116.6290	DCA_se3_ag1_m_04 - phones	P	116.7490
116.6290	DCA_se3_ag1_m_04 - words	play	116.9090
116.7490	DCA_se3_ag1_m_04 - phones	L	116.8190
116.8190	DCA_se3_ag1_m_04 - phones	EY1	116.9090
116.9090	DCA_se3_ag1_m_04 - phones	F	117.0190
116.9090	DCA_se3_ag1_m_04 - words	for	117.0590
117.0190	DCA_se3_ag1_m_04 - phones	ER0	117.0590
117.0590	DCA_se3_ag1_m_04 - phones	L	117.1390
117.0590	DCA_se3_ag1_m_04 - words	long	117.3490
117.1390	DCA_se3_ag1_m_04 - phones	AO1	117.2590
117.2590	DCA_se3_ag1_m_04 - phones	NG	117.3490
117.3490	DCA_se3_ag1_m_04 - phones	AW1	117.5190
117.3490	DCA_se3_ag1_m_04 - words	hours	117.6990
117.5190	DCA_se3_ag1_m_04 - phones	R	117.6090
117.6090	DCA_se3_ag1_m_04 - phones	Z	117.6990
117.6990	DCA_se3_ag1_m_04 - phones	G	117.7790
117.6990	DCA_se3_ag1_m_04 - words	girls	117.9690
117.7790	DCA_se3_ag1_m_04 - phones	ER1	117.8590
117.8590	DCA_se3_ag1_m_04 - phones	L	117.9190
117.9190	DCA_se3_ag1_m_04 - phones	Z	117.9690
117.9690	DCA_se3_ag1_m_04 - phones	AH0	118.0290
117.9690	DCA_se3_ag1_m_04 - words	and	118.1090
118.0290	DCA_se3_ag1_m_04 - phones	N	118.1090
118.1090	DCA_se3_ag1_m_04 - phones	B	118.1790
118.1090	DCA_se3_ag1_m_04 - words	boys	118.5190
118.1790	DCA_se3_ag1_m_04 - phones	OY1	118.3790
118.3790	DCA_se3_ag1_m_04 - phones	Z	118.5190
118.8188	DCA_se3_ag1_m_04 - phones	sil	118.8488
118.8488	DCA_se3_ag1_m_04 - phones	AH0	119.0088
118.8488	DCA_se3_ag1_m_04 - words	and	119.1888
119.0088	DCA_se3_ag1_m_04 - phones	N	119.0888
119.0888	DCA_se3_ag1_m_04 - phones	D	119.1888
119.5219	DCA_se3_ag1_m_04 - phones	sil	119.5719
119.5719	DCA_se3_ag1_m_04 - phones	IH1	119.6119
119.5719	DCA_se3_ag1_m_04 - words	it	119.6819
119.6119	DCA_se3_ag1_m_04 - phones	T	119.6819
119.6819	DCA_se3_ag1_m_04 - phones	W	119.7519
119.6819	DCA_se3_ag1_m_04 - words	was	119.9419
119.7519	DCA_se3_ag1_m_04 - phones	AH0	119.7919
119.7919	DCA_se3_ag1_m_04 - phones	Z	119.9419
119.9419	DCA_se3_ag1_m_04 - phones	W	120.0019
119.9419	DCA_se3_ag1_m_04 - words	we	120.0319
120.0019	DCA_se3_ag1_m_04 - phones	IY1	120.0319
120.0319	DCA_se3_ag1_m_04 - phones	W	120.0619
120.0319	DCA_se3_ag1_m_04 - words	were	120.1719
120.0619	DCA_se3_ag1_m_04 - phones	ER0	120.1719
120.1719	DCA_se3_ag1_m_04 - phones	L	120.2419
120.1719	DCA_se3_ag1_m_04 - words	limited	120.6019
120.2419	DCA_se3_ag1_m_04 - phones	IH1	120.3019
120.3019	DCA_se3_ag1_m_04 - phones	M	120.3719
120.3719	DCA_se3_ag1_m_04 - phones	IH0	120.4319
120.4319	DCA_se3_ag1_m_04 - phones	T	120.4819
120.4819	DCA_se3_ag1_m_04 - phones	IH0	120.5719
120.5719	DCA_se3_ag1_m_04 - phones	D	120.6019
120.6019	DCA_se3_ag1_m_04 - phones	IH0	120.7119
120.6019	DCA_se3_ag1_m_04 - words	in	120.7819
120.7119	DCA_se3_ag1_m_04 - phones	N	120.7819
120.7819	DCA_se3_ag1_m_04 - phones	S	120.8919
120.7819	DCA_se3_ag1_m_04 - words	space	121.3219
120.8919	DCA_se3_ag1_m_04 - phones	P	120.9719
120.9719	DCA_se3_ag1_m_04 - phones	EY1	121.1619
121.1619	DCA_se3_ag1_m_04 - phones	S	121.3219
121.5188	DCA_se3_ag1_m_04 - phones	B	121.5988
121.5188	DCA_se3_ag1_m_04 - words	but	121.7188
121.5988	DCA_se3_ag1_m_04 - phones	AH1	121.6288
121.6288	DCA_se3_ag1_m_04 - phones	T	121.7188
121.7188	DCA_se3_ag1_m_04 - phones	W	121.7888
121.7188	DCA_se3_ag1_m_04 - words	we	121.8288
121.7888	DCA_se3_ag1_m_04 - phones	IY1	121.8288
121.8288	DCA_se3_ag1_m_04 - phones	Y	121.8888
121.8288	DCA_se3_ag1_m_04 - words	usually	122.1888
121.8888	DCA_se3_ag1_m_04 - phones	UW1	121.9788
121.9788	DCA_se3_ag1_m_04 - phones	ZH	122.0788
122.0788	DCA_se3_ag1_m_04 - phones	AH0	122.1088
122.1088	DCA_se3_ag1_m_04 - phones	L	122.1388
122.1388	DCA_se3_ag1_m_04 - phones	IY0	122.1888
122.1888	DCA_se3_ag1_m_04 - phones	W	122.2588
122.1888	DCA_se3_ag1_m_04 - words	went	122.4188
122.2588	DCA_se3_ag1_m_04 - phones	EH1	122.3188
122.3188	DCA_se3_ag1_m_04 - phones	N	122.3488
122.3488	DCA_se3_ag1_m_04 - phones	T	122.4188
122.6891	DCA_se3_ag1_m_04 - phones	W	122.8491
122.6891	DCA_se3_ag1_m_04 - words	we	122.8991
122.8491	DCA_se3_ag1_m_04 - phones	IY1	122.8991
122.8991	DCA_se3_ag1_m_04 - phones	Y	122.9791
122.8991	DCA_se3_ag1_m_04 - words	used	123.1091
122.9791	DCA_se3_ag1_m_04 - phones	UW1	123.0391
123.0391	DCA_se3_ag1_m_04 - phones	Z	123.0791
123.0791	DCA_se3_ag1_m_04 - phones	D	123.1091
123.1091	DCA_se3_ag1_m_04 - phones	DH	123.1591
123.1091	DCA_se3_ag1_m_04 - words	the	123.2091
123.1591	DCA_se3_ag1_m_04 - phones	AH0	123.2091
123.2091	DCA_se3_ag1_m_04 - phones	T	123.2891
123.2091	DCA_se3_ag1_m_04 - words	telephone	123.6291
123.2891	DCA_se3_ag1_m_04 - phones	EH1	123.3191
123.3191	DCA_se3_ag1_m_04 - phones	L	123.3991
123.3991	DCA_se3_ag1_m_04 - phones	AH0	123.4291
123.4291	DCA_se3_ag1_m_04 - phones	F	123.5291
123.5291	DCA_se3_ag1_m_04 - phones	OW2	123.5591
123.5591	DCA_se3_ag1_m_04 - phones	N	123.6291
123.6291	DCA_se3_ag1_m_04 - phones	P	123.7291
123.6291	DCA_se3_ag1_m_04 - words	poles	123.9491
123.7291	DCA_se3_ag1_m_04 - phones	OW1	123.8091
123.8091	DCA_se3_ag1_m_04 - phones	L	123.8891
123.8891	DCA_se3_ag1_m_04 - phones	Z	123.9491
123.9491	DCA_se3_ag1_m_04 - phones	EH1	124.0491
123.9491	DCA_se3_ag1_m_04 - words	as	124.1691
124.0491	DCA_se3_ag1_m_04 - phones	Z	124.1691
124.1691	DCA_se3_ag1_m_04 - phones	G	124.2191
124.1691	DCA_se3_ag1_m_04 - words	goal	124.3891
124.2191	DCA_se3_ag1_m_04 - phones	OW1	124.3291
124.3291	DCA_se3_ag1_m_04 - phones	L	124.3891
124.3891	DCA_se3_ag1_m_04 - phones	P	124.4791
124.3891	DCA_se3_ag1_m_04 - words	post	124.7991
124.4791	DCA_se3_ag1_m_04 - phones	OW1	124.6491
124.6491	DCA_se3_ag1_m_04 - phones	S	124.7291
124.7291	DCA_se3_ag1_m_04 - phones	T	124.7991
124.7991	DCA_se3_ag1_m_04 - phones	sp	125.2543
125.2543	DCA_se3_ag1_m_04 - phones	AH0	125.4743
125.2543	DCA_se3_ag1_m_04 - words	and	125.5743
125.4743	DCA_se3_ag1_m_04 - phones	N	125.5143
125.5143	DCA_se3_ag1_m_04 - phones	D	125.5743
125.5743	DCA_se3_ag1_m_04 - phones	AH1	125.6743
125.5743	DCA_se3_ag1_m_04 - words	um	125.8143
125.6743	DCA_se3_ag1_m_04 - phones	M	125.8143
125.8143	DCA_se3_ag1_m_04 - phones	sp	126.5696
126.5696	DCA_se3_ag1_m_04 - phones	W	126.6596
126.5696	DCA_se3_ag1_m_04 - words	we	126.9496
126.6596	DCA_se3_ag1_m_04 - phones	IY1	126.9496
127.1619	DCA_se3_ag1_m_04 - phones	sil	127.1919
127.1919	DCA_se3_ag1_m_04 - phones	HH	127.3419
127.1919	DCA_se3_ag1_m_04 - words	had	127.4419
127.3419	DCA_se3_ag1_m_04 - phones	AE1	127.3919
127.3919	DCA_se3_ag1_m_04 - phones	D	127.4419
127.4419	DCA_se3_ag1_m_04 - phones	N	127.5019
127.4419	DCA_se3_ag1_m_04 - words	no	127.6319
127.5019	DCA_se3_ag1_m_04 - phones	OW1	127.6319
127.6319	DCA_se3_ag1_m_04 - phones	R	127.6919
127.6319	DCA_se3_ag1_m_04 - words	really	127.8719
127.6919	DCA_se3_ag1_m_04 - phones	IH1	127.7419
127.7419	DCA_se3_ag1_m_04 - phones	L	127.8119
127.8119	DCA_se3_ag1_m_04 - phones	IY0	127.8719
127.8719	DCA_se3_ag1_m_04 - phones	S	127.9819
127.8719	DCA_se3_ag1_m_04 - words	set	128.1519
127.9819	DCA_se3_ag1_m_04 - phones	EH1	128.1119
128.1119	DCA_se3_ag1_m_04 - phones	T	128.1519
128.1519	DCA_se3_ag1_m_04 - phones	P	128.2719
128.1519	DCA_se3_ag1_m_04 - words	patterns	128.6119
128.2719	DCA_se3_ag1_m_04 - phones	AE1	128.3619
128.3619	DCA_se3_ag1_m_04 - phones	T	128.4419
128.4419	DCA_se3_ag1_m_04 - phones	ER0	128.4719
128.4719	DCA_se3_ag1_m_04 - phones	N	128.5419
128.5419	DCA_se3_ag1_m_04 - phones	Z	128.6119
128.6119	DCA_se3_ag1_m_04 - phones	ER0	128.7019
128.6119	DCA_se3_ag1_m_04 - words	or	128.7019
128.7019	DCA_se3_ag1_m_04 - phones	P	128.8119
128.7019	DCA_se3_ag1_m_04 - words	plays	129.1319
128.8119	DCA_se3_ag1_m_04 - phones	L	128.8819
128.8819	DCA_se3_ag1_m_04 - phones	EY1	128.9819
128.9819	DCA_se3_ag1_m_04 - phones	Z	129.1319
129.3509	DCA_se3_ag1_m_04 - phones	sil	129.4109
129.4109	DCA_se3_ag1_m_04 - phones	W	129.4609
129.4109	DCA_se3_ag1_m_04 - words	we	129.5409
129.4609	DCA_se3_ag1_m_04 - phones	IY1	129.5409
129.5409	DCA_se3_ag1_m_04 - phones	D	129.5709
129.5409	DCA_se3_ag1_m_04 - words	d	129.5709
129.5709	DCA_se3_ag1_m_04 - phones	sp	129.6409
129.9832	DCA_se3_ag1_m_04 - phones	Y	130.0932
129.9832	DCA_se3_ag1_m_04 - words	usually	130.3432
130.0932	DCA_se3_ag1_m_04 - phones	UW1	130.1332
130.1332	DCA_se3_ag1_m_04 - phones	ZH	130.2132
130.2132	DCA_se3_ag1_m_04 - phones	AH0	130.2532
130.2532	DCA_se3_ag1_m_04 - phones	L	130.2932
130.2932	DCA_se3_ag1_m_04 - phones	IY0	130.3432
130.3432	DCA_se3_ag1_m_04 - phones	P	130.4732
130.3432	DCA_se3_ag1_m_04 - words	pass	130.6932
130.4732	DCA_se3_ag1_m_04 - phones	AE1	130.6032
130.6032	DCA_se3_ag1_m_04 - phones	S	130.6932
130.6932	DCA_se3_ag1_m_04 - phones	DH	130.7332
130.6932	DCA_se3_ag1_m_04 - words	the	130.7832
130.7332	DCA_se3_ag1_m_04 - phones	AH0	130.7832
130.7832	DCA_se3_ag1_m_04 - phones	B	130.8532
130.7832	DCA_se3_ag1_m_04 - words	ball	131.1032
130.8532	DCA_se3_ag1_m_04 - phones	AO1	131.0332
131.0332	DCA_se3_ag1_m_04 - phones	L	131.1032
131.1032	DCA_se3_ag1_m_04 - phones	F	131.2332
131.1032	DCA_se3_ag1_m_04 - words	for	131.5932
131.2332	DCA_se3_ag1_m_04 - phones	AO1	131.2632
131.2632	DCA_se3_ag1_m_04 - phones	R	131.5932
132.1029	DCA_se3_ag1_m_04 - phones	sil	132.1429
132.1429	DCA_se3_ag1_m_04 - phones	AH0	132.2929
132.1429	DCA_se3_ag1_m_04 - words	a	132.2929
132.2929	DCA_se3_ag1_m_04 - phones	L	132.3729
132.2929	DCA_se3_ag1_m_04 - words	long	132.5429
132.3729	DCA_se3_ag1_m_04 - phones	AO1	132.4929
132.4929	DCA_se3_ag1_m_04 - phones	NG	132.5429
132.5429	DCA_se3_ag1_m_04 - phones	D	132.6029
132.5429	DCA_se3_ag1_m_04 - words	distance	133.0329
132.6029	DCA_se3_ag1_m_04 - phones	IH1	132.6729
132.6729	DCA_se3_ag1_m_04 - phones	S	132.7629
132.7629	DCA_se3_ag1_m_04 - phones	T	132.8229
132.8229	DCA_se3_ag1_m_04 - phones	AH0	132.8729
132.8729	DCA_se3_ag1_m_04 - phones	N	132.9429
132.9429	DCA_se3_ag1_m_04 - phones	S	133.0329
133.0329	DCA_se3_ag1_m_04 - phones	AH0	133.1129
133.0329	DCA_se3_ag1_m_04 - words	and	133.2329
133.1129	DCA_se3_ag1_m_04 - phones	N	133.1929
133.1929	DCA_se3_ag1_m_04 - phones	D	133.2329
133.2329	DCA_se3_ag1_m_04 - phones	sp	133.2629
133.2629	DCA_se3_ag1_m_04 - phones	F	133.4229
133.2629	DCA_se3_ag1_m_04 - words	four	133.5429
133.4229	DCA_se3_ag1_m_04 - phones	AO1	133.4729
133.4729	DCA_se3_ag1_m_04 - phones	R	133.5429
133.5429	DCA_se3_ag1_m_04 - phones	D	133.6029
133.5429	DCA_se3_ag1_m_04 - words	downs	134.0029
133.6029	DCA_se3_ag1_m_04 - phones	AW1	133.7629
133.7629	DCA_se3_ag1_m_04 - phones	N	133.8329
133.8329	DCA_se3_ag1_m_04 - phones	Z	134.0029
134.5588	DCA_se3_ag1_m_04 - phones	sil	134.5988
134.5988	DCA_se3_ag1_m_04 - phones	AE1	134.7488
134.5988	DCA_se3_ag1_m_04 - words	and	134.8088
134.7488	DCA_se3_ag1_m_04 - phones	N	134.8088
134.8088	DCA_se3_ag1_m_04 - phones	Y	134.9088
134.8088	DCA_se3_ag1_m_04 - words	you	134.9688
134.9088	DCA_se3_ag1_m_04 - phones	UW1	134.9688
134.9688	DCA_se3_ag1_m_04 - phones	D	134.9988
134.9688	DCA_se3_ag1_m_04 - words	d	134.9988
134.9988	DCA_se3_ag1_m_04 - phones	IY1	135.1188
134.9988	DCA_se3_ag1_m_04 - words	either	135.2488
135.1188	DCA_se3_ag1_m_04 - phones	DH	135.1688
135.1688	DCA_se3_ag1_m_04 - phones	ER0	135.2488
135.2488	DCA_se3_ag1_m_04 - phones	S	135.3688
135.2488	DCA_se3_ag1_m_04 - words	score	135.8088
135.3688	DCA_se3_ag1_m_04 - phones	K	135.4588
135.4588	DCA_se3_ag1_m_04 - phones	AO1	135.5888
135.5888	DCA_se3_ag1_m_04 - phones	R	135.8088
135.8834	DCA_se3_ag1_m_04 - phones	sil	135.9334
135.9334	DCA_se3_ag1_m_04 - phones	AO1	135.9834
135.9334	DCA_se3_ag1_m_04 - words	or	136.0834
135.9834	DCA_se3_ag1_m_04 - phones	R	136.0834
136.0834	DCA_se3_ag1_m_04 - phones	T	136.2034
136.0834	DCA_se3_ag1_m_04 - words	turn	136.2934
136.2034	DCA_se3_ag1_m_04 - phones	ER1	136.2534
136.2534	DCA_se3_ag1_m_04 - phones	N	136.2934
136.2934	DCA_se3_ag1_m_04 - phones	DH	136.3334
136.2934	DCA_se3_ag1_m_04 - words	the	136.3834
136.3334	DCA_se3_ag1_m_04 - phones	AH0	136.3834
136.3834	DCA_se3_ag1_m_04 - phones	B	136.4434
136.3834	DCA_se3_ag1_m_04 - words	ball	136.6434
136.4434	DCA_se3_ag1_m_04 - phones	AO1	136.5834
136.5834	DCA_se3_ag1_m_04 - phones	L	136.6434
136.6434	DCA_se3_ag1_m_04 - phones	OW1	136.7434
136.6434	DCA_se3_ag1_m_04 - words	over	136.9934
136.7434	DCA_se3_ag1_m_04 - phones	V	136.8534
136.8534	DCA_se3_ag1_m_04 - phones	ER0	136.9934
137.2320	DCA_se3_ag1_m_04 - phones	T	137.3620
137.2320	DCA_se3_ag1_m_04 - words	to	137.4520
137.3620	DCA_se3_ag1_m_04 - phones	UW1	137.4520
137.4520	DCA_se3_ag1_m_04 - phones	DH	137.5220
137.4520	DCA_se3_ag1_m_04 - words	the	137.6720
137.5220	DCA_se3_ag1_m_04 - phones	IY0	137.6720
137.6720	DCA_se3_ag1_m_04 - phones	sp	137.7020
137.7020	DCA_se3_ag1_m_04 - phones	AH1	137.7920
137.7020	DCA_se3_ag1_m_04 - words	other	137.9320
137.7920	DCA_se3_ag1_m_04 - phones	DH	137.8520
137.8520	DCA_se3_ag1_m_04 - phones	ER0	137.9320
137.9320	DCA_se3_ag1_m_04 - phones	T	138.0420
137.9320	DCA_se3_ag1_m_04 - words	team	138.2920
138.0420	DCA_se3_ag1_m_04 - phones	IY1	138.1720
138.1720	DCA_se3_ag1_m_04 - phones	M	138.2920
138.4353	DCA_int_03 - phones	M	138.4853
138.4353	DCA_int_03 - words	mm-hm	138.8253
138.4853	DCA_int_03 - phones	HH	138.5353
138.5353	DCA_int_03 - phones	M	138.8253
138.8253	DCA_int_03 - phones	sp	138.9553
138.9553	DCA_int_03 - phones	W	139.0953
138.9553	DCA_int_03 - words	were	139.1653
139.0953	DCA_int_03 - phones	ER0	139.1653
139.1653	DCA_int_03 - phones	Y	139.2453
139.1653	DCA_int_03 - words	you	139.3353
139.2453	DCA_int_03 - phones	UW1	139.3353
139.3353	DCA_int_03 - phones	G	139.4353
139.3353	DCA_int_03 - words	good	139.6853
139.4353	DCA_int_03 - phones	UH1	139.5753
139.5753	DCA_int_03 - phones	D	139.6853
139.6853	DCA_int_03 - phones	sp	149.5247
140.4002	DCA_se3_ag1_m_04 - words	uh	140.8502
140.4002	DCA_se3_ag1_m_04 - phones	AH1	140.8502
140.8502	DCA_se3_ag1_m_04 - phones	spn	141.3802
140.8502	DCA_se3_ag1_m_04 - words	<unk>	141.3802
141.3802	DCA_se3_ag1_m_04 - phones	sp	141.5602
142.1410	DCA_se3_ag1_m_04 - phones	F	142.2910
142.1410	DCA_se3_ag1_m_04 - words	for	142.4510
142.2910	DCA_se3_ag1_m_04 - phones	AO1	142.3510
142.3510	DCA_se3_ag1_m_04 - phones	R	142.4510
142.4510	DCA_se3_ag1_m_04 - phones	AH0	142.4810
142.4510	DCA_se3_ag1_m_04 - words	a	142.4810
142.4810	DCA_se3_ag1_m_04 - phones	HH	142.5310
142.4810	DCA_se3_ag1_m_04 - words	while	142.8510
142.5310	DCA_se3_ag1_m_04 - phones	W	142.6110
142.6110	DCA_se3_ag1_m_04 - phones	AY1	142.7910
142.7910	DCA_se3_ag1_m_04 - phones	L	142.8510
142.8510	DCA_se3_ag1_m_04 - words	i	142.9310
142.8510	DCA_se3_ag1_m_04 - phones	AY1	142.9310
142.9310	DCA_se3_ag1_m_04 - phones	IH0	142.9610
142.9310	DCA_se3_ag1_m_04 - words	it	143.0010
142.9610	DCA_se3_ag1_m_04 - phones	T	143.0010
143.0010	DCA_se3_ag1_m_04 - phones	sp	143.0410
143.0410	DCA_se3_ag1_m_04 - phones	D	143.1110
143.0410	DCA_se3_ag1_m_04 - words	w	143.3410
143.1110	DCA_se3_ag1_m_04 - phones	AH1	143.1510
143.1510	DCA_se3_ag1_m_04 - phones	B	143.1810
143.1810	DCA_se3_ag1_m_04 - phones	AH0	143.2110
143.2110	DCA_se3_ag1_m_04 - phones	L	143.2610
143.2610	DCA_se3_ag1_m_04 - phones	Y	143.3110
143.3110	DCA_se3_ag1_m_04 - phones	UW0	143.3410
143.3410	DCA_se3_ag1_m_04 - phones	sp	143.3710
143.3710	DCA_se3_ag1_m_04 - phones	IH1	143.4310
143.3710	DCA_se3_ag1_m_04 - words	it	143.5110
143.4310	DCA_se3_ag1_m_04 - phones	T	143.5110
143.5110	DCA_se3_ag1_m_04 - phones	W	143.5510
143.5110	DCA_se3_ag1_m_04 - words	was	143.7110
143.5510	DCA_se3_ag1_m_04 - phones	AH0	143.5810
143.5810	DCA_se3_ag1_m_04 - phones	Z	143.7110
143.7110	DCA_se3_ag1_m_04 - phones	IH0	143.8010
143.7110	DCA_se3_ag1_m_04 - words	it	143.8310
143.8010	DCA_se3_ag1_m_04 - phones	T	143.8310
143.8310	DCA_se3_ag1_m_04 - phones	W	143.8710
143.8310	DCA_se3_ag1_m_04 - words	was	143.9710
143.8710	DCA_se3_ag1_m_04 - phones	AH0	143.9010
143.9010	DCA_se3_ag1_m_04 - phones	Z	143.9710
143.9710	DCA_se3_ag1_m_04 - phones	P	144.0610
143.9710	DCA_se3_ag1_m_04 - words	pretty	144.2210
144.0610	DCA_se3_ag1_m_04 - phones	R	144.0910
144.0910	DCA_se3_ag1_m_04 - phones	IH1	144.1210
144.1210	DCA_se3_ag1_m_04 - phones	T	144.1610
144.1610	DCA_se3_ag1_m_04 - phones	IY0	144.2210
144.2210	DCA_se3_ag1_m_04 - phones	F	144.3310
144.2210	DCA_se3_ag1_m_04 - words	fairly	144.5410
144.3310	DCA_se3_ag1_m_04 - phones	EH1	144.3610
144.3610	DCA_se3_ag1_m_04 - phones	R	144.4310
144.4310	DCA_se3_ag1_m_04 - phones	L	144.5010
144.5010	DCA_se3_ag1_m_04 - phones	IY0	144.5410
144.5410	DCA_se3_ag1_m_04 - phones	M	144.6310
144.5410	DCA_se3_ag1_m_04 - words	matched	144.8610
144.6310	DCA_se3_ag1_m_04 - phones	AE1	144.7410
144.7410	DCA_se3_ag1_m_04 - phones	CH	144.8310
144.8310	DCA_se3_ag1_m_04 - phones	T	144.8610
144.8610	DCA_se3_ag1_m_04 - phones	W	144.9210
144.8610	DCA_se3_ag1_m_04 - words	we	145.0310
144.9210	DCA_se3_ag1_m_04 - phones	IY1	145.0310
145.0310	DCA_se3_ag1_m_04 - phones	sp	145.7903
145.7903	DCA_se3_ag1_m_04 - phones	AH0	145.8703
145.7903	DCA_se3_ag1_m_04 - words	a	145.8703
145.8703	DCA_se3_ag1_m_04 - phones	L	145.9303
145.8703	DCA_se3_ag1_m_04 - words	lot	146.0403
145.9303	DCA_se3_ag1_m_04 - phones	AA1	146.0103
146.0103	DCA_se3_ag1_m_04 - phones	T	146.0403
146.0403	DCA_se3_ag1_m_04 - phones	AH0	146.0703
146.0403	DCA_se3_ag1_m_04 - words	of	146.1003
146.0703	DCA_se3_ag1_m_04 - phones	V	146.1003
146.1003	DCA_se3_ag1_m_04 - phones	T	146.1903
146.1003	DCA_se3_ag1_m_04 - words	times	146.4003
146.1903	DCA_se3_ag1_m_04 - phones	AY1	146.2503
146.2503	DCA_se3_ag1_m_04 - phones	M	146.3303
146.3303	DCA_se3_ag1_m_04 - phones	Z	146.4003
146.4003	DCA_se3_ag1_m_04 - phones	AY1	146.5603
146.4003	DCA_se3_ag1_m_04 - words	i	146.5603
146.5603	DCA_se3_ag1_m_04 - phones	W	146.6203
146.5603	DCA_se3_ag1_m_04 - words	wasn't	146.8503
146.6203	DCA_se3_ag1_m_04 - phones	AH1	146.6803
146.6803	DCA_se3_ag1_m_04 - phones	Z	146.7403
146.7403	DCA_se3_ag1_m_04 - phones	AH0	146.7703
146.7703	DCA_se3_ag1_m_04 - phones	N	146.8003
146.8003	DCA_se3_ag1_m_04 - phones	T	146.8503
146.8503	DCA_se3_ag1_m_04 - phones	DH	146.9003
146.8503	DCA_se3_ag1_m_04 - words	the	146.9603
146.9003	DCA_se3_ag1_m_04 - phones	AH0	146.9603
146.9603	DCA_se3_ag1_m_04 - phones	K	147.0603
146.9603	DCA_se3_ag1_m_04 - words	quickest	147.3803
147.0603	DCA_se3_ag1_m_04 - phones	W	147.0903
147.0903	DCA_se3_ag1_m_04 - phones	IH1	147.1503
147.1503	DCA_se3_ag1_m_04 - phones	K	147.2203
147.2203	DCA_se3_ag1_m_04 - phones	IH0	147.2703
147.2703	DCA_se3_ag1_m_04 - phones	S	147.3503
147.3503	DCA_se3_ag1_m_04 - phones	T	147.3803
147.3803	DCA_se3_ag1_m_04 - phones	K	147.4503
147.3803	DCA_se3_ag1_m_04 - words	kid	147.7103
147.4503	DCA_se3_ag1_m_04 - phones	IH1	147.5603
147.5603	DCA_se3_ag1_m_04 - phones	D	147.7103
147.8593	DCA_se3_ag1_m_04 - phones	sil	147.8993
147.8993	DCA_se3_ag1_m_04 - phones	B	147.9393
147.8993	DCA_se3_ag1_m_04 - words	but	147.9993
147.9393	DCA_se3_ag1_m_04 - phones	AH1	147.9693
147.9693	DCA_se3_ag1_m_04 - phones	T	147.9993
147.9993	DCA_se3_ag1_m_04 - phones	AY1	148.0593
147.9993	DCA_se3_ag1_m_04 - words	i	148.0593
148.0593	DCA_se3_ag1_m_04 - phones	W	148.0893
148.0593	DCA_se3_ag1_m_04 - words	was	148.1793
148.0893	DCA_se3_ag1_m_04 - phones	AH0	148.1193
148.1193	DCA_se3_ag1_m_04 - phones	Z	148.1793
148.1793	DCA_se3_ag1_m_04 - phones	DH	148.2093
148.1793	DCA_se3_ag1_m_04 - words	the	148.2493
148.2093	DCA_se3_ag1_m_04 - phones	AH0	148.2493
148.2493	DCA_se3_ag1_m_04 - phones	T	148.3893
148.2493	DCA_se3_ag1_m_04 - words	tallest	148.7393
148.3893	DCA_se3_ag1_m_04 - phones	AO1	148.5393
148.5393	DCA_se3_ag1_m_04 - phones	L	148.5993
148.5993	DCA_se3_ag1_m_04 - phones	IH0	148.6393
148.6393	DCA_se3_ag1_m_04 - phones	S	148.7093
148.7093	DCA_se3_ag1_m_04 - phones	T	148.7393
148.7393	DCA_se3_ag1_m_04 - phones	AH0	148.7693
148.7393	DCA_se3_ag1_m_04 - words	and	148.7993
148.7693	DCA_se3_ag1_m_04 - phones	N	148.7993
148.7993	DCA_se3_ag1_m_04 - phones	DH	148.8493
148.7993	DCA_se3_ag1_m_04 - words	that	148.9593
148.8493	DCA_se3_ag1_m_04 - phones	AE1	148.9193
148.9193	DCA_se3_ag1_m_04 - phones	T	148.9593
148.9593	DCA_se3_ag1_m_04 - phones	HH	149.0293
148.9593	DCA_se3_ag1_m_04 - words	helped	149.5193
149.0293	DCA_se3_ag1_m_04 - phones	EH1	149.0893
149.0893	DCA_se3_ag1_m_04 - phones	L	149.2493
149.2493	DCA_se3_ag1_m_04 - phones	P	149.2893
149.2893	DCA_se3_ag1_m_04 - phones	T	149.5193
149.5193	DCA_se3_ag1_m_04 - phones	sp	156.6706
149.5247	DCA_int_03 - phones	M	149.6847
149.5247	DCA_int_03 - words	mm-hm	149.8447
149.6847	DCA_int_03 - phones	HH	149.7547
149.7547	DCA_int_03 - phones	M	149.8447
149.8447	DCA_int_03 - phones	sp	150.0147
150.4872	DCA_int_03 - phones	D	150.5772
150.4872	DCA_int_03 - words	did	150.6672
150.5772	DCA_int_03 - phones	IH0	150.6172
150.6172	DCA_int_03 - phones	D	150.6672
150.6672	DCA_int_03 - phones	DH	150.7272
150.6672	DCA_int_03 - words	that	150.9972
150.7272	DCA_int_03 - phones	AH0	150.8472
150.8472	DCA_int_03 - phones	T	150.9972
150.9972	DCA_int_03 - words	uh	151.1772
150.9972	DCA_int_03 - phones	AH1	151.1772
151.1772	DCA_int_03 - phones	W	151.2972
151.1772	DCA_int_03 - words	win	151.3872
151.2972	DCA_int_03 - phones	IH1	151.3272
151.3272	DCA_int_03 - phones	N	151.3872
151.3872	DCA_int_03 - phones	AH0	151.4772
151.3872	DCA_int_03 - words	a	151.4772
151.4772	DCA_int_03 - phones	L	151.6372
151.4772	DCA_int_03 - words	lot	151.7472
151.6372	DCA_int_03 - phones	AO1	151.7172
151.7172	DCA_int_03 - phones	T	151.7472
151.7472	DCA_int_03 - phones	AH1	151.7772
151.7472	DCA_int_03 - words	of	151.8272
151.7772	DCA_int_03 - phones	V	151.8272
151.8272	DCA_int_03 - phones	sp	151.9172
151.9172	DCA_int_03 - phones	AH1	152.1872
151.9172	DCA_int_03 - words	uh	152.1872
152.1872	DCA_int_03 - phones	sp	152.2672
152.2672	DCA_int_03 - phones	P	152.3672
152.2672	DCA_int_03 - words	prestige	152.8672
152.3672	DCA_int_03 - phones	R	152.3972
152.3972	DCA_int_03 - phones	EH0	152.4472
152.4472	DCA_int_03 - phones	S	152.5772
152.5772	DCA_int_03 - phones	T	152.6372
152.6372	DCA_int_03 - phones	IY1	152.7972
152.7972	DCA_int_03 - phones	ZH	152.8672
152.8672	DCA_int_03 - phones	EH1	152.9172
152.8672	DCA_int_03 - words	as	152.9972
152.9172	DCA_int_03 - phones	Z	152.9972
152.9972	DCA_int_03 - phones	F	153.0972
152.9972	DCA_int_03 - words	far	153.2072
153.0972	DCA_int_03 - phones	AA1	153.1772
153.1772	DCA_int_03 - phones	R	153.2072
153.2072	DCA_int_03 - phones	EH1	153.3172
153.2072	DCA_int_03 - words	as	153.4372
153.3172	DCA_int_03 - phones	Z	153.4372
153.4372	DCA_int_03 - phones	sp	154.0896
154.0896	DCA_int_03 - phones	AE0	154.1796
154.0896	DCA_int_03 - words	athletic	154.5096
154.1796	DCA_int_03 - phones	TH	154.2696
154.2696	DCA_int_03 - phones	L	154.3396
154.3396	DCA_int_03 - phones	EH1	154.3696
154.3696	DCA_int_03 - phones	T	154.3996
154.3996	DCA_int_03 - phones	IH0	154.4496
154.4496	DCA_int_03 - phones	K	154.5096
154.5096	DCA_int_03 - phones	AH0	154.5796
154.5096	DCA_int_03 - words	ability	154.9796
154.5796	DCA_int_03 - phones	B	154.6196
154.6196	DCA_int_03 - phones	IH1	154.6696
154.6696	DCA_int_03 - phones	L	154.7696
154.7696	DCA_int_03 - phones	AH0	154.8296
154.8296	DCA_int_03 - phones	T	154.8896
154.8896	DCA_int_03 - phones	IY0	154.9796
154.9796	DCA_int_03 - phones	IH1	155.0096
154.9796	DCA_int_03 - words	in	155.0996
155.0096	DCA_int_03 - phones	N	155.0996
155.0996	DCA_int_03 - phones	Y	155.1496
155.0996	DCA_int_03 - words	your	155.2196
155.1496	DCA_int_03 - phones	UH1	155.1796
155.1796	DCA_int_03 - phones	R	155.2196
155.2196	DCA_int_03 - phones	N	155.2596
[truncated: 26,507 more rows]
