# Supplementary material for: Considering Performance in the Automated and Manual Coding of Sociolinguistic Variables: Lessons From Variable (ING)
Source: Front Artif Intell. 2021 Apr 29;4:648543. doi: 10.3389/frai.2021.648543 (PMC8117961; doi:10.3389/frai.2021.648543)
Supplement: Supplementary file 4 [file Data_Sheet_4.ZIP › CORAAL_Aligned_as_Tables/DCB_se1_ag3_m_02_2_txout.txt]

tmin	tier	text	tmax
0.3845	DCB_se1_ag3_m_01 - phones	W	0.5245
0.3845	DCB_se1_ag3_m_01 - words	where	0.6545
0.5245	DCB_se1_ag3_m_01 - phones	EH1	0.6045
0.6045	DCB_se1_ag3_m_01 - phones	R	0.6545
0.6545	DCB_se1_ag3_m_01 - phones	D	0.6845
0.6545	DCB_se1_ag3_m_01 - words	do	0.7445
0.6845	DCB_se1_ag3_m_01 - phones	UW1	0.7445
0.7445	DCB_se1_ag3_m_01 - phones	Y	0.8945
0.7445	DCB_se1_ag3_m_01 - words	you	0.9645
0.8945	DCB_se1_ag3_m_01 - phones	UW1	0.9645
0.9645	DCB_se1_ag3_m_01 - phones	K	1.0945
0.9645	DCB_se1_ag3_m_01 - words	currently	1.4545
1.0945	DCB_se1_ag3_m_01 - phones	ER1	1.2145
1.2145	DCB_se1_ag3_m_01 - phones	AH0	1.2545
1.2545	DCB_se1_ag3_m_01 - phones	N	1.2845
1.2845	DCB_se1_ag3_m_01 - phones	T	1.3145
1.3145	DCB_se1_ag3_m_01 - phones	L	1.3445
1.3445	DCB_se1_ag3_m_01 - phones	IY0	1.4545
1.4545	DCB_se1_ag3_m_01 - phones	sp	1.4845
1.4845	DCB_se1_ag3_m_01 - phones	L	1.5245
1.4845	DCB_se1_ag3_m_01 - words	live	1.6345
1.5245	DCB_se1_ag3_m_01 - phones	IH1	1.5945
1.5945	DCB_se1_ag3_m_01 - phones	V	1.6345
1.6345	DCB_se1_ag3_m_01 - phones	sp	1.6645
1.6645	DCB_se1_ag3_m_01 - phones	N	1.8145
1.6645	DCB_se1_ag3_m_01 - words	now	2.0145
1.8145	DCB_se1_ag3_m_01 - phones	AW1	2.0145
2.0145	DCB_se1_ag3_m_01 - phones	sp	8.4986
3.8553	DCB_se1_ag3_m_02 - phones	sil	3.9753
3.9753	DCB_se1_ag3_m_02 - words	i	4.1953
3.9753	DCB_se1_ag3_m_02 - phones	AY1	4.1953
4.1953	DCB_se1_ag3_m_02 - phones	sp	4.2253
4.2253	DCB_se1_ag3_m_02 - phones	L	4.2753
4.2253	DCB_se1_ag3_m_02 - words	live	4.5453
4.2753	DCB_se1_ag3_m_02 - phones	IH1	4.3453
4.3453	DCB_se1_ag3_m_02 - phones	V	4.5453
4.5453	DCB_se1_ag3_m_02 - phones	IH0	4.6153
4.5453	DCB_se1_ag3_m_02 - words	in	4.7553
4.6153	DCB_se1_ag3_m_02 - phones	N	4.7553
4.7553	DCB_se1_ag3_m_02 - phones	D	4.8753
4.7553	DCB_se1_ag3_m_02 - words	dc	5.3453
4.8753	DCB_se1_ag3_m_02 - phones	IY1	5.0653
5.0653	DCB_se1_ag3_m_02 - phones	S	5.2053
5.2053	DCB_se1_ag3_m_02 - phones	IY1	5.3453
5.3453	DCB_se1_ag3_m_02 - phones	sp	5.3753
5.3753	DCB_se1_ag3_m_02 - phones	spn	5.8553
5.3753	DCB_se1_ag3_m_02 - words	<unk>	5.8553
5.8553	DCB_se1_ag3_m_02 - phones	sp	10.1374
8.4986	DCB_se1_ag3_m_01 - words	oh	8.5386
8.4986	DCB_se1_ag3_m_01 - phones	OW1	8.5386
8.5386	DCB_se1_ag3_m_01 - phones	sp	8.5686
8.5686	DCB_se1_ag3_m_01 - phones	OW2	8.7386
8.5686	DCB_se1_ag3_m_01 - words	okay	8.7986
8.7386	DCB_se1_ag3_m_01 - phones	K	8.7686
8.7686	DCB_se1_ag3_m_01 - phones	EY1	8.7986
8.7986	DCB_se1_ag3_m_01 - phones	sp	13.2528
10.1374	DCB_se1_ag3_m_02 - phones	IH0	10.2074
10.1374	DCB_se1_ag3_m_02 - words	in	10.2674
10.2074	DCB_se1_ag3_m_02 - phones	N	10.2674
10.2674	DCB_se1_ag3_m_02 - phones	S	10.4574
10.2674	DCB_se1_ag3_m_02 - words	southeast	10.9874
10.4574	DCB_se1_ag3_m_02 - phones	AW2	10.5874
10.5874	DCB_se1_ag3_m_02 - phones	TH	10.7374
10.7374	DCB_se1_ag3_m_02 - phones	IY1	10.9274
10.9274	DCB_se1_ag3_m_02 - phones	S	10.9574
10.9574	DCB_se1_ag3_m_02 - phones	T	10.9874
10.9874	DCB_se1_ag3_m_02 - phones	sp	25.8783
13.2528	DCB_se1_ag3_m_01 - phones	HH	13.2928
13.2528	DCB_se1_ag3_m_01 - words	what	13.4428
13.2928	DCB_se1_ag3_m_01 - phones	W	13.3228
13.3228	DCB_se1_ag3_m_01 - phones	AH1	13.3928
13.3928	DCB_se1_ag3_m_01 - phones	T	13.4428
13.4428	DCB_se1_ag3_m_01 - words	s	14.0028
13.4428	DCB_se1_ag3_m_01 - phones	Z	14.0028
15.1029	DCB_se1_ag3_m_01 - phones	sil	15.1429
15.1429	DCB_se1_ag3_m_01 - phones	CH	15.3429
15.1429	DCB_se1_ag3_m_01 - words	changed	16.0929
15.3429	DCB_se1_ag3_m_01 - phones	EY1	15.5729
15.5729	DCB_se1_ag3_m_01 - phones	N	15.8129
15.8129	DCB_se1_ag3_m_01 - phones	JH	16.0629
16.0629	DCB_se1_ag3_m_01 - phones	D	16.0929
16.0929	DCB_se1_ag3_m_01 - phones	ER0	16.2529
16.0929	DCB_se1_ag3_m_01 - words	around	16.6729
16.2529	DCB_se1_ag3_m_01 - phones	AW1	16.5029
16.5029	DCB_se1_ag3_m_01 - phones	N	16.6429
16.6429	DCB_se1_ag3_m_01 - phones	D	16.6729
16.6729	DCB_se1_ag3_m_01 - phones	sp	16.7629
16.7629	DCB_se1_ag3_m_01 - phones	Y	16.7929
16.7629	DCB_se1_ag3_m_01 - words	your	16.9229
16.7929	DCB_se1_ag3_m_01 - phones	UH1	16.8429
16.8429	DCB_se1_ag3_m_01 - phones	R	16.9229
16.9229	DCB_se1_ag3_m_01 - phones	N	16.9829
16.9229	DCB_se1_ag3_m_01 - words	neighborhoods	17.7529
16.9829	DCB_se1_ag3_m_01 - phones	EY1	17.1029
17.1029	DCB_se1_ag3_m_01 - phones	B	17.1629
17.1629	DCB_se1_ag3_m_01 - phones	ER0	17.2329
17.2329	DCB_se1_ag3_m_01 - phones	HH	17.2829
17.2829	DCB_se1_ag3_m_01 - phones	UH2	17.5329
17.5329	DCB_se1_ag3_m_01 - phones	D	17.6029
17.6029	DCB_se1_ag3_m_01 - phones	Z	17.7529
19.1888	DCB_se1_ag3_m_01 - phones	sil	19.2788
19.2788	DCB_se1_ag3_m_01 - phones	W	19.3188
19.2788	DCB_se1_ag3_m_01 - words	what	19.4088
19.3188	DCB_se1_ag3_m_01 - phones	AH1	19.3588
19.3588	DCB_se1_ag3_m_01 - phones	T	19.4088
19.4088	DCB_se1_ag3_m_01 - phones	Z	19.5888
19.4088	DCB_se1_ag3_m_01 - words	s	19.5888
19.5888	DCB_se1_ag3_m_01 - phones	IH1	19.6488
19.5888	DCB_se1_ag3_m_01 - words	is	19.8188
19.6488	DCB_se1_ag3_m_01 - phones	Z	19.8188
19.8188	DCB_se1_ag3_m_01 - phones	W	19.9288
19.8188	DCB_se1_ag3_m_01 - words	what	20.0588
19.9288	DCB_se1_ag3_m_01 - phones	AH1	20.0088
20.0088	DCB_se1_ag3_m_01 - phones	T	20.0588
20.0588	DCB_se1_ag3_m_01 - phones	Y	20.1488
20.0588	DCB_se1_ag3_m_01 - words	y'all	20.2488
20.1488	DCB_se1_ag3_m_01 - phones	AO2	20.1988
20.1988	DCB_se1_ag3_m_01 - phones	L	20.2488
20.2488	DCB_se1_ag3_m_01 - phones	IH0	20.2988
20.2488	DCB_se1_ag3_m_01 - words	is	20.3788
20.2988	DCB_se1_ag3_m_01 - phones	Z	20.3788
20.3788	DCB_se1_ag3_m_01 - phones	Y	20.4188
20.3788	DCB_se1_ag3_m_01 - words	your	20.4988
20.4188	DCB_se1_ag3_m_01 - phones	UH1	20.4488
20.4488	DCB_se1_ag3_m_01 - phones	R	20.4988
20.4988	DCB_se1_ag3_m_01 - phones	N	20.5388
20.4988	DCB_se1_ag3_m_01 - words	neighborhood	20.8688
20.5388	DCB_se1_ag3_m_01 - phones	EY1	20.6488
20.6488	DCB_se1_ag3_m_01 - phones	B	20.7088
20.7088	DCB_se1_ag3_m_01 - phones	ER0	20.7388
20.7388	DCB_se1_ag3_m_01 - phones	HH	20.7688
20.7688	DCB_se1_ag3_m_01 - phones	UH2	20.8388
20.8388	DCB_se1_ag3_m_01 - phones	D	20.8688
20.8688	DCB_se1_ag3_m_01 - phones	CH	20.9888
20.8688	DCB_se1_ag3_m_01 - words	changed	21.4188
20.9888	DCB_se1_ag3_m_01 - phones	EY1	21.1588
21.1588	DCB_se1_ag3_m_01 - phones	N	21.2588
21.2588	DCB_se1_ag3_m_01 - phones	JH	21.3888
21.3888	DCB_se1_ag3_m_01 - phones	D	21.4188
22.2715	DCB_se1_ag3_m_01 - phones	F	22.3715
22.2715	DCB_se1_ag3_m_01 - words	from	22.4815
22.3715	DCB_se1_ag3_m_01 - phones	ER0	22.4315
22.4315	DCB_se1_ag3_m_01 - phones	M	22.4815
22.4815	DCB_se1_ag3_m_01 - phones	W	22.5315
22.4815	DCB_se1_ag3_m_01 - words	when	22.6315
22.5315	DCB_se1_ag3_m_01 - phones	IH1	22.5815
22.5815	DCB_se1_ag3_m_01 - phones	N	22.6315
22.6315	DCB_se1_ag3_m_01 - phones	Y	22.6815
22.6315	DCB_se1_ag3_m_01 - words	you	22.7115
22.6815	DCB_se1_ag3_m_01 - phones	UW1	22.7115
22.7115	DCB_se1_ag3_m_01 - phones	G	22.7815
22.7115	DCB_se1_ag3_m_01 - words	grew	22.9215
22.7815	DCB_se1_ag3_m_01 - phones	R	22.8215
22.8215	DCB_se1_ag3_m_01 - phones	UW1	22.9215
22.9215	DCB_se1_ag3_m_01 - phones	AH1	23.0015
22.9215	DCB_se1_ag3_m_01 - words	up	23.0915
23.0015	DCB_se1_ag3_m_01 - phones	P	23.0915
23.4240	DCB_se1_ag3_m_01 - phones	F	23.5840
23.4240	DCB_se1_ag3_m_01 - words	from	23.6440
23.5840	DCB_se1_ag3_m_01 - phones	ER0	23.6140
23.6140	DCB_se1_ag3_m_01 - phones	M	23.6440
23.6440	DCB_se1_ag3_m_01 - phones	W	23.7040
23.6440	DCB_se1_ag3_m_01 - words	when	23.7940
23.7040	DCB_se1_ag3_m_01 - phones	IH1	23.7440
23.7440	DCB_se1_ag3_m_01 - phones	N	23.7940
23.7940	DCB_se1_ag3_m_01 - phones	Y	23.8340
23.7940	DCB_se1_ag3_m_01 - words	you	23.8940
23.8340	DCB_se1_ag3_m_01 - phones	UW1	23.8940
23.8940	DCB_se1_ag3_m_01 - phones	G	23.9340
23.8940	DCB_se1_ag3_m_01 - words	grew	24.0740
23.9340	DCB_se1_ag3_m_01 - phones	R	24.0440
24.0440	DCB_se1_ag3_m_01 - phones	UW1	24.0740
24.0740	DCB_se1_ag3_m_01 - phones	AH1	24.1140
24.0740	DCB_se1_ag3_m_01 - words	up	24.1640
24.1140	DCB_se1_ag3_m_01 - phones	P	24.1640
24.1640	DCB_se1_ag3_m_01 - phones	sp	24.1940
24.1940	DCB_se1_ag3_m_01 - phones	Y	24.2340
24.1940	DCB_se1_ag3_m_01 - words	your	24.3040
24.2340	DCB_se1_ag3_m_01 - phones	UH1	24.2640
24.2640	DCB_se1_ag3_m_01 - phones	R	24.3040
24.3040	DCB_se1_ag3_m_01 - phones	N	24.3540
24.3040	DCB_se1_ag3_m_01 - words	neighborhood	24.6340
24.3540	DCB_se1_ag3_m_01 - phones	EY1	24.4340
24.4340	DCB_se1_ag3_m_01 - phones	B	24.5140
24.5140	DCB_se1_ag3_m_01 - phones	ER0	24.5440
24.5440	DCB_se1_ag3_m_01 - phones	HH	24.5740
24.5740	DCB_se1_ag3_m_01 - phones	UH2	24.6040
24.6040	DCB_se1_ag3_m_01 - phones	D	24.6340
24.6340	DCB_se1_ag3_m_01 - phones	HH	24.6640
24.6340	DCB_se1_ag3_m_01 - words	has	24.8540
24.6640	DCB_se1_ag3_m_01 - phones	AH0	24.8040
24.8040	DCB_se1_ag3_m_01 - phones	Z	24.8540
24.8540	DCB_se1_ag3_m_01 - phones	IH1	24.8940
24.8540	DCB_se1_ag3_m_01 - words	it	24.9440
24.8940	DCB_se1_ag3_m_01 - phones	T	24.9440
24.9440	DCB_se1_ag3_m_01 - phones	CH	25.0740
24.9440	DCB_se1_ag3_m_01 - words	changed	25.6340
25.0740	DCB_se1_ag3_m_01 - phones	EY1	25.2140
25.2140	DCB_se1_ag3_m_01 - phones	N	25.3940
25.3940	DCB_se1_ag3_m_01 - phones	JH	25.6040
25.6040	DCB_se1_ag3_m_01 - phones	D	25.6340
25.8783	DCB_se1_ag3_m_02 - phones	Y	25.9883
25.8783	DCB_se1_ag3_m_02 - words	yeah	26.0483
25.9883	DCB_se1_ag3_m_02 - phones	AE1	26.0483
26.0483	DCB_se1_ag3_m_02 - phones	sp	26.1283
26.1283	DCB_se1_ag3_m_02 - words	a	26.2583
26.1283	DCB_se1_ag3_m_02 - phones	AH0	26.2583
26.2583	DCB_se1_ag3_m_02 - phones	L	26.3383
26.2583	DCB_se1_ag3_m_02 - words	lot	26.4883
26.3383	DCB_se1_ag3_m_02 - phones	AA1	26.3983
26.3983	DCB_se1_ag3_m_02 - phones	T	26.4883
26.4883	DCB_se1_ag3_m_02 - phones	HH	26.5483
26.4883	DCB_se1_ag3_m_02 - words	has	26.7983
26.5483	DCB_se1_ag3_m_02 - phones	AH0	26.6783
26.6783	DCB_se1_ag3_m_02 - phones	Z	26.7983
26.7983	DCB_se1_ag3_m_02 - phones	CH	26.9383
26.7983	DCB_se1_ag3_m_02 - words	changed	27.2183
26.9383	DCB_se1_ag3_m_02 - phones	EY1	27.1283
27.1283	DCB_se1_ag3_m_02 - phones	N	27.1583
27.1583	DCB_se1_ag3_m_02 - phones	JH	27.1883
27.1883	DCB_se1_ag3_m_02 - phones	D	27.2183
27.2183	DCB_se1_ag3_m_02 - phones	Y	27.2683
27.2183	DCB_se1_ag3_m_02 - words	you	27.3183
27.2683	DCB_se1_ag3_m_02 - phones	UW1	27.3183
27.3183	DCB_se1_ag3_m_02 - phones	N	27.3983
27.3183	DCB_se1_ag3_m_02 - words	know	27.5883
27.3983	DCB_se1_ag3_m_02 - phones	OW1	27.5883
27.5883	DCB_se1_ag3_m_02 - phones	sp	28.6496
28.6496	DCB_se1_ag3_m_02 - phones	L	28.7096
28.6496	DCB_se1_ag3_m_02 - words	lot	28.8296
28.7096	DCB_se1_ag3_m_02 - phones	AA1	28.7796
28.7796	DCB_se1_ag3_m_02 - phones	T	28.8296
28.8296	DCB_se1_ag3_m_02 - phones	AH0	28.8796
28.8296	DCB_se1_ag3_m_02 - words	of	28.9396
28.8796	DCB_se1_ag3_m_02 - phones	V	28.9396
28.9396	DCB_se1_ag3_m_02 - phones	P	29.0096
28.9396	DCB_se1_ag3_m_02 - words	people	29.3196
29.0096	DCB_se1_ag3_m_02 - phones	IY1	29.1496
29.1496	DCB_se1_ag3_m_02 - phones	P	29.2196
29.2196	DCB_se1_ag3_m_02 - phones	AH0	29.2696
29.2696	DCB_se1_ag3_m_02 - phones	L	29.3196
29.3196	DCB_se1_ag3_m_02 - phones	IY1	29.5696
29.3196	DCB_se1_ag3_m_02 - words	either	29.7496
29.5696	DCB_se1_ag3_m_02 - phones	DH	29.6296
29.6296	DCB_se1_ag3_m_02 - phones	ER0	29.7496
29.7496	DCB_se1_ag3_m_02 - phones	L	29.8196
29.7496	DCB_se1_ag3_m_02 - words	locked	30.1696
29.8196	DCB_se1_ag3_m_02 - phones	AA1	29.9796
29.9796	DCB_se1_ag3_m_02 - phones	K	30.0896
30.0896	DCB_se1_ag3_m_02 - phones	T	30.1696
30.1696	DCB_se1_ag3_m_02 - phones	AH1	30.3596
30.1696	DCB_se1_ag3_m_02 - words	up	30.4696
30.3596	DCB_se1_ag3_m_02 - phones	P	30.4696
30.8687	DCB_se1_ag3_m_02 - phones	sil	30.9187
30.9187	DCB_se1_ag3_m_02 - words	or	31.3087
30.9187	DCB_se1_ag3_m_02 - phones	ER0	31.3087
31.3087	DCB_se1_ag3_m_02 - phones	sp	31.3387
31.3387	DCB_se1_ag3_m_02 - phones	D	31.5087
31.3387	DCB_se1_ag3_m_02 - words	dead	31.9487
31.5087	DCB_se1_ag3_m_02 - phones	EH1	31.8487
31.8487	DCB_se1_ag3_m_02 - phones	D	31.9487
33.8273	DCB_se1_ag3_m_02 - phones	sil	34.0473
34.0473	DCB_se1_ag3_m_02 - words	a	34.0773
34.0473	DCB_se1_ag3_m_02 - phones	AH0	34.0773
34.0773	DCB_se1_ag3_m_02 - phones	L	34.1073
34.0773	DCB_se1_ag3_m_02 - words	lot	34.1973
34.1073	DCB_se1_ag3_m_02 - phones	AA1	34.1473
34.1473	DCB_se1_ag3_m_02 - phones	T	34.1973
34.1973	DCB_se1_ag3_m_02 - phones	AH0	34.2373
34.1973	DCB_se1_ag3_m_02 - words	of	34.2673
34.2373	DCB_se1_ag3_m_02 - phones	V	34.2673
34.2673	DCB_se1_ag3_m_02 - phones	sp	34.3473
34.3473	DCB_se1_ag3_m_02 - phones	P	34.4373
34.3473	DCB_se1_ag3_m_02 - words	people	34.6673
34.4373	DCB_se1_ag3_m_02 - phones	IY1	34.5073
34.5073	DCB_se1_ag3_m_02 - phones	P	34.5873
34.5873	DCB_se1_ag3_m_02 - phones	AH0	34.6173
34.6173	DCB_se1_ag3_m_02 - phones	L	34.6673
34.6673	DCB_se1_ag3_m_02 - phones	Y	34.7473
34.6673	DCB_se1_ag3_m_02 - words	you	34.8173
34.7473	DCB_se1_ag3_m_02 - phones	UW1	34.8173
34.8173	DCB_se1_ag3_m_02 - phones	sp	34.8473
34.8473	DCB_se1_ag3_m_02 - phones	G	34.9173
34.8473	DCB_se1_ag3_m_02 - words	grew	35.0973
34.9173	DCB_se1_ag3_m_02 - phones	R	34.9573
34.9573	DCB_se1_ag3_m_02 - phones	UW1	35.0973
35.0973	DCB_se1_ag3_m_02 - phones	AH1	35.2373
35.0973	DCB_se1_ag3_m_02 - words	up	35.2673
35.2373	DCB_se1_ag3_m_02 - phones	P	35.2673
35.2673	DCB_se1_ag3_m_02 - phones	W	35.3973
35.2673	DCB_se1_ag3_m_02 - words	with	35.6873
35.3973	DCB_se1_ag3_m_02 - phones	IH1	35.5373
35.5373	DCB_se1_ag3_m_02 - phones	TH	35.6873
37.1688	DCB_se1_ag3_m_02 - phones	sil	37.2588
37.2588	DCB_se1_ag3_m_02 - phones	S	37.4088
37.2588	DCB_se1_ag3_m_02 - words	some	37.6188
37.4088	DCB_se1_ag3_m_02 - phones	AH1	37.4888
37.4888	DCB_se1_ag3_m_02 - phones	M	37.6188
37.6188	DCB_se1_ag3_m_02 - phones	P	37.7288
37.6188	DCB_se1_ag3_m_02 - words	passed	38.4388
37.7288	DCB_se1_ag3_m_02 - phones	AE1	38.1488
38.1488	DCB_se1_ag3_m_02 - phones	S	38.2988
38.2988	DCB_se1_ag3_m_02 - phones	T	38.4388
38.7348	DCB_se1_ag3_m_02 - phones	sil	38.8148
38.8148	DCB_se1_ag3_m_02 - phones	S	38.9948
38.8148	DCB_se1_ag3_m_02 - words	some	39.1348
38.9948	DCB_se1_ag3_m_02 - phones	AH1	39.0948
39.0948	DCB_se1_ag3_m_02 - phones	M	39.1348
39.1348	DCB_se1_ag3_m_02 - phones	sp	39.1648
39.1648	DCB_se1_ag3_m_02 - phones	G	39.2648
39.1648	DCB_se1_ag3_m_02 - words	get	39.4348
39.2648	DCB_se1_ag3_m_02 - phones	IH1	39.3648
39.3648	DCB_se1_ag3_m_02 - phones	T	39.4348
39.4348	DCB_se1_ag3_m_02 - phones	K	39.5948
39.4348	DCB_se1_ag3_m_02 - words	killed	39.8448
39.5948	DCB_se1_ag3_m_02 - phones	IH1	39.7448
39.7448	DCB_se1_ag3_m_02 - phones	L	39.8048
39.8048	DCB_se1_ag3_m_02 - phones	D	39.8448
39.8448	DCB_se1_ag3_m_02 - phones	sp	42.5185
42.5185	DCB_se1_ag3_m_02 - phones	ER0	42.6185
42.5185	DCB_se1_ag3_m_02 - words	or	42.6185
42.6185	DCB_se1_ag3_m_02 - phones	S	42.7385
42.6185	DCB_se1_ag3_m_02 - words	some	42.9585
42.7385	DCB_se1_ag3_m_02 - phones	AH1	42.7685
42.7685	DCB_se1_ag3_m_02 - phones	M	42.9585
42.9585	DCB_se1_ag3_m_02 - phones	JH	43.0185
42.9585	DCB_se1_ag3_m_02 - words	just	43.1585
43.0185	DCB_se1_ag3_m_02 - phones	IH0	43.1285
43.1285	DCB_se1_ag3_m_02 - phones	S	43.1585
43.1585	DCB_se1_ag3_m_02 - phones	D	43.3185
43.1585	DCB_se1_ag3_m_02 - words	die	43.5285
43.3185	DCB_se1_ag3_m_02 - phones	AY1	43.5285
43.5285	DCB_se1_ag3_m_02 - phones	F	43.6185
43.5285	DCB_se1_ag3_m_02 - words	from	43.9185
43.6185	DCB_se1_ag3_m_02 - phones	ER0	43.6585
43.6585	DCB_se1_ag3_m_02 - phones	M	43.9185
43.9185	DCB_se1_ag3_m_02 - phones	sp	46.2254
46.2254	DCB_se1_ag3_m_02 - phones	N	46.3354
46.2254	DCB_se1_ag3_m_02 - words	natural	46.6254
46.3354	DCB_se1_ag3_m_02 - phones	AE1	46.4454
46.4454	DCB_se1_ag3_m_02 - phones	CH	46.5354
46.5354	DCB_se1_ag3_m_02 - phones	R	46.5654
46.5654	DCB_se1_ag3_m_02 - phones	AH0	46.5954
46.5954	DCB_se1_ag3_m_02 - phones	L	46.6254
46.6254	DCB_se1_ag3_m_02 - phones	K	46.7354
46.6254	DCB_se1_ag3_m_02 - words	causes	47.2554
46.7354	DCB_se1_ag3_m_02 - phones	AO1	46.9654
46.9654	DCB_se1_ag3_m_02 - phones	Z	47.0354
47.0354	DCB_se1_ag3_m_02 - phones	IH0	47.0754
47.0754	DCB_se1_ag3_m_02 - phones	Z	47.2554
48.3444	DCB_se1_ag3_m_01 - phones	IH0	48.4344
48.3444	DCB_se1_ag3_m_01 - words	is	48.5244
48.4344	DCB_se1_ag3_m_01 - phones	Z	48.5244
48.5244	DCB_se1_ag3_m_01 - phones	sp	48.5544
48.5544	DCB_se1_ag3_m_01 - phones	DH	48.5944
48.5544	DCB_se1_ag3_m_01 - words	that	48.7544
48.5944	DCB_se1_ag3_m_01 - phones	AH0	48.6944
48.6944	DCB_se1_ag3_m_01 - phones	T	48.7544
48.7544	DCB_se1_ag3_m_01 - phones	sp	48.7844
48.7844	DCB_se1_ag3_m_01 - phones	DH	48.8244
48.7844	DCB_se1_ag3_m_01 - words	the	48.9044
48.8244	DCB_se1_ag3_m_01 - phones	AH0	48.9044
48.9044	DCB_se1_ag3_m_01 - phones	sp	48.9544
48.9544	DCB_se1_ag3_m_01 - phones	N	49.0044
48.9544	DCB_se1_ag3_m_01 - words	norm	49.3544
49.0044	DCB_se1_ag3_m_01 - phones	AO1	49.2544
49.2544	DCB_se1_ag3_m_01 - phones	R	49.3244
49.3244	DCB_se1_ag3_m_01 - phones	M	49.3544
49.3544	DCB_se1_ag3_m_01 - phones	sp	49.4944
50.4907	DCB_se1_ag3_m_02 - phones	sil	50.5607
50.5607	DCB_se1_ag3_m_02 - phones	Y	50.5907
50.5607	DCB_se1_ag3_m_02 - words	yeah	50.6207
50.5907	DCB_se1_ag3_m_02 - phones	AE1	50.6207
50.6207	DCB_se1_ag3_m_02 - phones	DH	50.7307
50.6207	DCB_se1_ag3_m_02 - words	that	50.8507
50.7307	DCB_se1_ag3_m_02 - phones	AH0	50.7807
50.7807	DCB_se1_ag3_m_02 - phones	T	50.8507
50.8507	DCB_se1_ag3_m_02 - phones	S	50.8907
50.8507	DCB_se1_ag3_m_02 - words	s	50.8907
50.8907	DCB_se1_ag3_m_02 - phones	DH	50.9407
50.8907	DCB_se1_ag3_m_02 - words	the	50.9707
50.9407	DCB_se1_ag3_m_02 - phones	AH0	50.9707
50.9707	DCB_se1_ag3_m_02 - phones	N	51.0707
50.9707	DCB_se1_ag3_m_02 - words	normal	51.3807
51.0707	DCB_se1_ag3_m_02 - phones	AO1	51.2107
51.2107	DCB_se1_ag3_m_02 - phones	R	51.2507
51.2507	DCB_se1_ag3_m_02 - phones	M	51.2807
51.2807	DCB_se1_ag3_m_02 - phones	AH0	51.3107
51.3107	DCB_se1_ag3_m_02 - phones	L	51.3807
51.3807	DCB_se1_ag3_m_02 - phones	sp	51.5607
54.4565	DCB_se1_ag3_m_02 - phones	F	54.5265
54.4565	DCB_se1_ag3_m_02 - words	for	54.5765
54.5265	DCB_se1_ag3_m_02 - phones	ER0	54.5765
54.5765	DCB_se1_ag3_m_02 - phones	D	54.6965
54.5765	DCB_se1_ag3_m_02 - words	dc	55.1665
54.6965	DCB_se1_ag3_m_02 - phones	IY1	54.9065
54.9065	DCB_se1_ag3_m_02 - phones	S	55.0065
55.0065	DCB_se1_ag3_m_02 - phones	IY1	55.1665
55.1665	DCB_se1_ag3_m_02 - phones	sp	59.7721
59.7721	DCB_se1_ag3_m_02 - phones	AH0	59.8021
59.7721	DCB_se1_ag3_m_02 - words	especially	60.2921
59.8021	DCB_se1_ag3_m_02 - phones	S	59.8621
59.8621	DCB_se1_ag3_m_02 - phones	P	59.9321
59.9321	DCB_se1_ag3_m_02 - phones	EH1	60.0221
60.0221	DCB_se1_ag3_m_02 - phones	SH	60.1021
60.1021	DCB_se1_ag3_m_02 - phones	AH0	60.1421
60.1421	DCB_se1_ag3_m_02 - phones	L	60.1921
60.1921	DCB_se1_ag3_m_02 - phones	IY0	60.2921
60.2921	DCB_se1_ag3_m_02 - phones	S	60.4221
60.2921	DCB_se1_ag3_m_02 - words	southeast	61.0521
60.4221	DCB_se1_ag3_m_02 - phones	AW2	60.5721
60.5721	DCB_se1_ag3_m_02 - phones	TH	60.7321
60.7321	DCB_se1_ag3_m_02 - phones	IY1	60.8921
60.8921	DCB_se1_ag3_m_02 - phones	S	60.9221
60.9221	DCB_se1_ag3_m_02 - phones	T	61.0521
65.3680	DCB_se1_ag3_m_01 - phones	HH	65.4580
65.3680	DCB_se1_ag3_m_01 - words	what	65.5680
65.4580	DCB_se1_ag3_m_01 - phones	W	65.4880
65.4880	DCB_se1_ag3_m_01 - phones	AH1	65.5180
65.5180	DCB_se1_ag3_m_01 - phones	T	65.5680
65.5680	DCB_se1_ag3_m_01 - phones	S	65.6580
65.5680	DCB_se1_ag3_m_01 - words	s	65.6580
65.6580	DCB_se1_ag3_m_01 - phones	R	65.6980
65.6580	DCB_se1_ag3_m_01 - words	wrong	65.9580
65.6980	DCB_se1_ag3_m_01 - phones	AO1	65.8680
65.8680	DCB_se1_ag3_m_01 - phones	NG	65.9580
65.9580	DCB_se1_ag3_m_01 - phones	W	65.9980
65.9580	DCB_se1_ag3_m_01 - words	with	66.0580
65.9980	DCB_se1_ag3_m_01 - phones	IH0	66.0280
66.0280	DCB_se1_ag3_m_01 - phones	TH	66.0580
66.0580	DCB_se1_ag3_m_01 - phones	S	66.1580
66.0580	DCB_se1_ag3_m_01 - words	southeast	66.6680
66.1580	DCB_se1_ag3_m_01 - phones	AW2	66.2780
66.2780	DCB_se1_ag3_m_01 - phones	TH	66.3880
66.3880	DCB_se1_ag3_m_01 - phones	IY1	66.5280
66.5280	DCB_se1_ag3_m_01 - phones	S	66.5580
66.5580	DCB_se1_ag3_m_01 - phones	T	66.6680
69.1269	DCB_se1_ag3_m_02 - phones	sil	69.1669
69.1669	DCB_se1_ag3_m_02 - phones	S	69.3269
69.1669	DCB_se1_ag3_m_02 - words	southeast	69.8069
69.3269	DCB_se1_ag3_m_02 - phones	AW2	69.4769
69.4769	DCB_se1_ag3_m_02 - phones	TH	69.5869
69.5869	DCB_se1_ag3_m_02 - phones	IY1	69.7369
69.7369	DCB_se1_ag3_m_02 - phones	S	69.7769
69.7769	DCB_se1_ag3_m_02 - phones	T	69.8069
69.8069	DCB_se1_ag3_m_02 - phones	sp	69.8369
69.8369	DCB_se1_ag3_m_02 - phones	IH0	69.8769
69.8369	DCB_se1_ag3_m_02 - words	is	69.9069
69.8769	DCB_se1_ag3_m_02 - phones	Z	69.9069
69.9069	DCB_se1_ag3_m_02 - phones	sp	69.9469
69.9469	DCB_se1_ag3_m_02 - phones	N	70.0169
69.9469	DCB_se1_ag3_m_02 - words	known	70.3269
70.0169	DCB_se1_ag3_m_02 - phones	OW1	70.2469
70.2469	DCB_se1_ag3_m_02 - phones	N	70.3269
70.3269	DCB_se1_ag3_m_02 - phones	sp	70.4069
70.4069	DCB_se1_ag3_m_02 - phones	EH1	70.4669
70.4069	DCB_se1_ag3_m_02 - words	f	70.5869
70.4669	DCB_se1_ag3_m_02 - phones	F	70.5869
71.2239	DCB_se1_ag3_m_02 - phones	F	71.4839
71.2239	DCB_se1_ag3_m_02 - words	for	71.8539
71.4839	DCB_se1_ag3_m_02 - phones	AO1	71.6539
71.6539	DCB_se1_ag3_m_02 - phones	R	71.8539
71.8539	DCB_se1_ag3_m_02 - phones	sp	72.6986
72.6986	DCB_se1_ag3_m_02 - phones	B	72.8586
72.6986	DCB_se1_ag3_m_02 - words	being	73.4386
72.8586	DCB_se1_ag3_m_02 - phones	IY1	73.1786
73.1786	DCB_se1_ag3_m_02 - phones	IH0	73.2086
73.2086	DCB_se1_ag3_m_02 - phones	NG	73.4386
73.4386	DCB_se1_ag3_m_02 - phones	sp	73.5586
76.2475	DCB_se1_ag3_m_02 - phones	HH	76.4675
76.2475	DCB_se1_ag3_m_02 - words	how	76.5375
76.4675	DCB_se1_ag3_m_02 - phones	AW1	76.5375
76.5375	DCB_se1_ag3_m_02 - phones	W	76.5875
76.5375	DCB_se1_ag3_m_02 - words	would	76.6775
76.5875	DCB_se1_ag3_m_02 - phones	UH1	76.6275
76.6275	DCB_se1_ag3_m_02 - phones	D	76.6775
76.6775	DCB_se1_ag3_m_02 - words	i	76.7575
76.6775	DCB_se1_ag3_m_02 - phones	AY1	76.7575
76.7575	DCB_se1_ag3_m_02 - phones	sp	76.8275
76.8275	DCB_se1_ag3_m_02 - phones	P	76.8975
76.8275	DCB_se1_ag3_m_02 - words	put	76.9975
76.8975	DCB_se1_ag3_m_02 - phones	UH1	76.9575
76.9575	DCB_se1_ag3_m_02 - phones	T	76.9975
76.9975	DCB_se1_ag3_m_02 - phones	sp	77.0875
77.0875	DCB_se1_ag3_m_02 - phones	DH	77.1475
77.0875	DCB_se1_ag3_m_02 - words	this	77.2275
77.1475	DCB_se1_ag3_m_02 - phones	IH1	77.1975
77.1975	DCB_se1_ag3_m_02 - phones	S	77.2275
77.2275	DCB_se1_ag3_m_02 - phones	sp	81.1349
81.1349	DCB_se1_ag3_m_02 - phones	OW1	81.2849
81.1349	DCB_se1_ag3_m_02 - words	overly	81.9349
81.2849	DCB_se1_ag3_m_02 - phones	V	81.4449
81.4449	DCB_se1_ag3_m_02 - phones	ER0	81.4949
81.4949	DCB_se1_ag3_m_02 - phones	L	81.5849
81.5849	DCB_se1_ag3_m_02 - phones	IY0	81.9349
82.3915	DCB_se1_ag3_m_02 - phones	V	82.5615
82.3915	DCB_se1_ag3_m_02 - words	violent	83.0115
82.5615	DCB_se1_ag3_m_02 - phones	AY1	82.8015
82.8015	DCB_se1_ag3_m_02 - phones	AH0	82.8315
82.8315	DCB_se1_ag3_m_02 - phones	L	82.8615
82.8615	DCB_se1_ag3_m_02 - phones	AH0	82.9015
82.9015	DCB_se1_ag3_m_02 - phones	N	82.9615
82.9615	DCB_se1_ag3_m_02 - phones	T	83.0115
83.0115	DCB_se1_ag3_m_02 - phones	sp	83.8242
83.8242	DCB_se1_ag3_m_02 - phones	W	83.9642
83.8242	DCB_se1_ag3_m_02 - words	we're	84.0142
83.9642	DCB_se1_ag3_m_02 - phones	ER1	84.0142
84.0142	DCB_se1_ag3_m_02 - words	a	84.1042
84.0142	DCB_se1_ag3_m_02 - phones	AH0	84.1042
84.1042	DCB_se1_ag3_m_02 - phones	L	84.1642
84.1042	DCB_se1_ag3_m_02 - words	lot	84.3142
84.1642	DCB_se1_ag3_m_02 - phones	AA1	84.2742
84.2742	DCB_se1_ag3_m_02 - phones	T	84.3142
84.3142	DCB_se1_ag3_m_02 - phones	AH0	84.3542
84.3142	DCB_se1_ag3_m_02 - words	of	84.4042
84.3542	DCB_se1_ag3_m_02 - phones	V	84.4042
84.4042	DCB_se1_ag3_m_02 - phones	V	84.4842
84.4042	DCB_se1_ag3_m_02 - words	violence	84.9242
84.4842	DCB_se1_ag3_m_02 - phones	AY1	84.6642
84.6642	DCB_se1_ag3_m_02 - phones	AH0	84.6942
84.6942	DCB_se1_ag3_m_02 - phones	L	84.7242
84.7242	DCB_se1_ag3_m_02 - phones	AH0	84.7542
84.7542	DCB_se1_ag3_m_02 - phones	N	84.8042
84.8042	DCB_se1_ag3_m_02 - phones	S	84.9242
84.9242	DCB_se1_ag3_m_02 - phones	sp	84.9642
84.9642	DCB_se1_ag3_m_02 - phones	ER0	85.0842
84.9642	DCB_se1_ag3_m_02 - words	around	85.1842
85.0842	DCB_se1_ag3_m_02 - phones	AW1	85.1242
85.1242	DCB_se1_ag3_m_02 - phones	N	85.1542
85.1542	DCB_se1_ag3_m_02 - phones	D	85.1842
85.1842	DCB_se1_ag3_m_02 - phones	sp	85.2342
85.2342	DCB_se1_ag3_m_02 - phones	HH	85.2842
85.2342	DCB_se1_ag3_m_02 - words	here	85.4142
85.2842	DCB_se1_ag3_m_02 - phones	IY1	85.3242
85.3242	DCB_se1_ag3_m_02 - phones	R	85.4142
85.4142	DCB_se1_ag3_m_02 - phones	sp	85.4442
85.4442	DCB_se1_ag3_m_02 - phones	AY1	85.6542
85.4442	DCB_se1_ag3_m_02 - words	i	85.6542
85.6542	DCB_se1_ag3_m_02 - phones	sp	85.6842
85.6842	DCB_se1_ag3_m_02 - phones	W	85.7142
85.6842	DCB_se1_ag3_m_02 - words	would	85.8042
85.7142	DCB_se1_ag3_m_02 - phones	UH1	85.7442
85.7442	DCB_se1_ag3_m_02 - phones	D	85.8042
85.8042	DCB_se1_ag3_m_02 - phones	S	85.9242
85.8042	DCB_se1_ag3_m_02 - words	say	85.9942
85.9242	DCB_se1_ag3_m_02 - phones	EY1	85.9942
85.9942	DCB_se1_ag3_m_02 - phones	sp	87.6411
87.6411	DCB_se1_ag3_m_02 - phones	EH1	87.6711
87.6411	DCB_se1_ag3_m_02 - words	as	87.7011
87.6711	DCB_se1_ag3_m_02 - phones	Z	87.7011
87.7011	DCB_se1_ag3_m_02 - phones	F	87.8611
87.7011	DCB_se1_ag3_m_02 - words	far	88.0311
87.8611	DCB_se1_ag3_m_02 - phones	AA1	88.0011
88.0011	DCB_se1_ag3_m_02 - phones	R	88.0311
88.0311	DCB_se1_ag3_m_02 - phones	EH1	88.0611
88.0311	DCB_se1_ag3_m_02 - words	as	88.1311
88.0611	DCB_se1_ag3_m_02 - phones	Z	88.1311
88.1311	DCB_se1_ag3_m_02 - phones	SH	88.2711
88.1311	DCB_se1_ag3_m_02 - words	shooting	88.5511
88.2711	DCB_se1_ag3_m_02 - phones	UW1	88.4511
88.4511	DCB_se1_ag3_m_02 - phones	T	88.4811
88.4811	DCB_se1_ag3_m_02 - phones	IH0	88.5211
88.5211	DCB_se1_ag3_m_02 - phones	NG	88.5511
88.5511	DCB_se1_ag3_m_02 - phones	sp	88.6111
88.6111	DCB_se1_ag3_m_02 - phones	K	88.7511
88.6111	DCB_se1_ag3_m_02 - words	killings	89.1711
88.7511	DCB_se1_ag3_m_02 - phones	IH1	88.8111
88.8111	DCB_se1_ag3_m_02 - phones	L	88.8411
88.8411	DCB_se1_ag3_m_02 - phones	IH0	88.8711
88.8711	DCB_se1_ag3_m_02 - phones	NG	88.9011
88.9011	DCB_se1_ag3_m_02 - phones	Z	89.1711
89.1711	DCB_se1_ag3_m_02 - phones	sp	89.2011
89.2011	DCB_se1_ag3_m_02 - phones	AH0	89.2311
89.2011	DCB_se1_ag3_m_02 - words	and	89.2611
89.2311	DCB_se1_ag3_m_02 - phones	N	89.2611
89.2611	DCB_se1_ag3_m_02 - phones	sp	89.2911
89.2911	DCB_se1_ag3_m_02 - phones	S	89.3911
89.2911	DCB_se1_ag3_m_02 - words	stuff	89.6011
89.3911	DCB_se1_ag3_m_02 - phones	T	89.4411
89.4411	DCB_se1_ag3_m_02 - phones	AH1	89.5211
89.5211	DCB_se1_ag3_m_02 - phones	F	89.6011
89.6011	DCB_se1_ag3_m_02 - phones	sp	89.6711
89.6711	DCB_se1_ag3_m_02 - phones	G	89.7111
89.6711	DCB_se1_ag3_m_02 - words	going	89.9211
89.7111	DCB_se1_ag3_m_02 - phones	OW1	89.7611
89.7611	DCB_se1_ag3_m_02 - phones	IH0	89.8011
89.8011	DCB_se1_ag3_m_02 - phones	N	89.9211
89.9211	DCB_se1_ag3_m_02 - phones	sp	89.9511
89.9511	DCB_se1_ag3_m_02 - phones	AA1	89.9811
89.9511	DCB_se1_ag3_m_02 - words	on	90.1511
89.9811	DCB_se1_ag3_m_02 - phones	N	90.1511
90.1511	DCB_se1_ag3_m_02 - phones	sp	90.1811
90.1811	DCB_se1_ag3_m_02 - phones	L	90.2811
90.1811	DCB_se1_ag3_m_02 - words	like	90.3411
90.2811	DCB_se1_ag3_m_02 - phones	AY1	90.3111
90.3111	DCB_se1_ag3_m_02 - phones	K	90.3411
90.3411	DCB_se1_ag3_m_02 - phones	sp	90.4211
90.4211	DCB_se1_ag3_m_02 - phones	DH	90.4711
90.4211	DCB_se1_ag3_m_02 - words	that	90.5411
90.4711	DCB_se1_ag3_m_02 - phones	AH0	90.5011
90.5011	DCB_se1_ag3_m_02 - phones	T	90.5411
90.5411	DCB_se1_ag3_m_02 - phones	sp	91.5930
91.5930	DCB_se1_ag3_m_02 - phones	IH0	91.7330
91.5930	DCB_se1_ag3_m_02 - words	it	91.7630
91.7330	DCB_se1_ag3_m_02 - phones	T	91.7630
91.7630	DCB_se1_ag3_m_02 - words	s	91.8230
91.7630	DCB_se1_ag3_m_02 - phones	Z	91.8230
91.8230	DCB_se1_ag3_m_02 - phones	B	91.8730
91.8230	DCB_se1_ag3_m_02 - words	been	91.9330
91.8730	DCB_se1_ag3_m_02 - phones	AH0	91.9030
91.9030	DCB_se1_ag3_m_02 - phones	N	91.9330
91.9330	DCB_se1_ag3_m_02 - phones	sp	92.0030
92.0030	DCB_se1_ag3_m_02 - phones	L	92.1030
92.0030	DCB_se1_ag3_m_02 - words	like	92.2730
92.1030	DCB_se1_ag3_m_02 - phones	AY1	92.1830
92.1830	DCB_se1_ag3_m_02 - phones	K	92.2730
92.2730	DCB_se1_ag3_m_02 - phones	DH	92.3030
92.2730	DCB_se1_ag3_m_02 - words	that	92.4730
92.3030	DCB_se1_ag3_m_02 - phones	AH0	92.4230
92.4230	DCB_se1_ag3_m_02 - phones	T	92.4730
92.4730	DCB_se1_ag3_m_02 - phones	F	92.5630
92.4730	DCB_se1_ag3_m_02 - words	for	92.5930
92.5630	DCB_se1_ag3_m_02 - phones	ER0	92.5930
92.5930	DCB_se1_ag3_m_02 - phones	Y	92.7930
92.5930	DCB_se1_ag3_m_02 - words	years	93.0130
92.7930	DCB_se1_ag3_m_02 - phones	ER0	92.9630
92.9630	DCB_se1_ag3_m_02 - phones	Z	93.0130
93.0130	DCB_se1_ag3_m_02 - phones	sp	93.0730
93.0730	DCB_se1_ag3_m_02 - phones	B	93.1230
93.0730	DCB_se1_ag3_m_02 - words	but	93.2730
93.1230	DCB_se1_ag3_m_02 - phones	AH1	93.1630
93.1630	DCB_se1_ag3_m_02 - phones	T	93.2730
93.2730	DCB_se1_ag3_m_02 - phones	sp	93.3930
93.8113	DCB_se1_ag3_m_02 - phones	Y	93.9113
93.8113	DCB_se1_ag3_m_02 - words	you	94.0113
93.9113	DCB_se1_ag3_m_02 - phones	UW1	94.0113
94.0113	DCB_se1_ag3_m_02 - phones	sp	94.0413
94.0413	DCB_se1_ag3_m_02 - phones	N	94.0913
94.0413	DCB_se1_ag3_m_02 - words	know	94.2913
94.0913	DCB_se1_ag3_m_02 - phones	OW1	94.2913
94.2913	DCB_se1_ag3_m_02 - phones	sp	99.4050
99.4050	DCB_se1_ag3_m_02 - phones	DH	99.4450
99.4050	DCB_se1_ag3_m_02 - words	that	99.5050
99.4450	DCB_se1_ag3_m_02 - phones	AH0	99.4750
99.4750	DCB_se1_ag3_m_02 - phones	T	99.5050
99.5050	DCB_se1_ag3_m_02 - words	s	99.5550
99.5050	DCB_se1_ag3_m_02 - phones	S	99.5550
99.5550	DCB_se1_ag3_m_02 - phones	HH	99.6250
99.5550	DCB_se1_ag3_m_02 - words	how	99.6650
99.6250	DCB_se1_ag3_m_02 - phones	AW1	99.6650
99.6650	DCB_se1_ag3_m_02 - phones	sp	99.9450
99.9450	DCB_se1_ag3_m_02 - phones	IH0	99.9750
99.9450	DCB_se1_ag3_m_02 - words	it	100.0050
99.9750	DCB_se1_ag3_m_02 - phones	T	100.0050
100.0050	DCB_se1_ag3_m_02 - phones	sp	100.0450
100.0450	DCB_se1_ag3_m_02 - phones	B	100.0750
100.0450	DCB_se1_ag3_m_02 - words	been	100.1450
100.0750	DCB_se1_ag3_m_02 - phones	IH0	100.1150
100.1150	DCB_se1_ag3_m_02 - phones	N	100.1450
100.1450	DCB_se1_ag3_m_02 - phones	IH0	100.2250
100.1450	DCB_se1_ag3_m_02 - words	in	100.2650
100.2250	DCB_se1_ag3_m_02 - phones	N	100.2650
100.2650	DCB_se1_ag3_m_02 - phones	S	100.3850
100.2650	DCB_se1_ag3_m_02 - words	southeast	100.8550
100.3850	DCB_se1_ag3_m_02 - phones	AW2	100.5150
100.5150	DCB_se1_ag3_m_02 - phones	TH	100.6550
100.6550	DCB_se1_ag3_m_02 - phones	IY1	100.7650
100.7650	DCB_se1_ag3_m_02 - phones	S	100.7950
100.7950	DCB_se1_ag3_m_02 - phones	T	100.8550
100.8550	DCB_se1_ag3_m_02 - phones	sp	100.9950
102.6046	DCB_se1_ag3_m_01 - phones	IH0	102.7046
102.6046	DCB_se1_ag3_m_01 - words	is	102.8746
102.7046	DCB_se1_ag3_m_01 - phones	Z	102.8746
102.8746	DCB_se1_ag3_m_01 - phones	sp	102.9546
102.9546	DCB_se1_ag3_m_01 - phones	IH0	102.9946
102.9546	DCB_se1_ag3_m_01 - words	it	103.0546
102.9946	DCB_se1_ag3_m_01 - phones	T	103.0546
104.5867	DCB_se1_ag3_m_01 - phones	sil	104.7267
104.7267	DCB_se1_ag3_m_01 - phones	HH	104.7567
104.7267	DCB_se1_ag3_m_01 - words	how	104.8667
104.7567	DCB_se1_ag3_m_01 - phones	AW1	104.8667
104.8667	DCB_se1_ag3_m_01 - phones	D	104.9467
104.8667	DCB_se1_ag3_m_01 - words	did	105.0167
104.9467	DCB_se1_ag3_m_01 - phones	IH0	104.9867
104.9867	DCB_se1_ag3_m_01 - phones	D	105.0167
105.0167	DCB_se1_ag3_m_01 - phones	DH	105.0767
105.0167	DCB_se1_ag3_m_01 - words	that	105.3467
105.0767	DCB_se1_ag3_m_01 - phones	AE1	105.2167
105.2167	DCB_se1_ag3_m_01 - phones	T	105.3467
105.3467	DCB_se1_ag3_m_01 - phones	sp	105.3767
105.3767	DCB_se1_ag3_m_01 - phones	D	105.4267
105.3767	DCB_se1_ag3_m_01 - words	does	105.6467
105.4267	DCB_se1_ag3_m_01 - phones	IH0	105.5467
105.5467	DCB_se1_ag3_m_01 - phones	Z	105.6467
105.6467	DCB_se1_ag3_m_01 - phones	DH	105.6967
105.6467	DCB_se1_ag3_m_01 - words	that	105.9467
105.6967	DCB_se1_ag3_m_01 - phones	AH0	105.8767
105.8767	DCB_se1_ag3_m_01 - phones	T	105.9467
105.9467	DCB_se1_ag3_m_01 - phones	sp	106.1794
106.1794	DCB_se1_ag3_m_01 - phones	L	106.2194
106.1794	DCB_se1_ag3_m_01 - words	like	106.3594
106.2194	DCB_se1_ag3_m_01 - phones	AY1	106.2994
106.2994	DCB_se1_ag3_m_01 - phones	K	106.3594
106.3594	DCB_se1_ag3_m_01 - phones	sp	107.1378
107.1378	DCB_se1_ag3_m_01 - phones	HH	107.2178
107.1378	DCB_se1_ag3_m_01 - words	how	107.2978
107.2178	DCB_se1_ag3_m_01 - phones	AW1	107.2978
107.2978	DCB_se1_ag3_m_01 - phones	D	107.3478
107.2978	DCB_se1_ag3_m_01 - words	does	107.4378
107.3478	DCB_se1_ag3_m_01 - phones	IH0	107.3778
107.3778	DCB_se1_ag3_m_01 - phones	Z	107.4378
107.4378	DCB_se1_ag3_m_01 - phones	DH	107.4878
107.4378	DCB_se1_ag3_m_01 - words	that	107.6178
107.4878	DCB_se1_ag3_m_01 - phones	AE1	107.5578
107.5578	DCB_se1_ag3_m_01 - phones	T	107.6178
107.6178	DCB_se1_ag3_m_01 - phones	T	107.7178
107.6178	DCB_se1_ag3_m_01 - words	translate	108.1978
107.7178	DCB_se1_ag3_m_01 - phones	R	107.7478
107.7478	DCB_se1_ag3_m_01 - phones	AE0	107.8778
107.8778	DCB_se1_ag3_m_01 - phones	N	107.9378
107.9378	DCB_se1_ag3_m_01 - phones	S	108.0278
108.0278	DCB_se1_ag3_m_01 - phones	L	108.0678
108.0678	DCB_se1_ag3_m_01 - phones	EY1	108.1578
108.1578	DCB_se1_ag3_m_01 - phones	T	108.1978
108.1978	DCB_se1_ag3_m_01 - phones	sp	108.2378
108.2378	DCB_se1_ag3_m_01 - phones	L	108.2878
108.2378	DCB_se1_ag3_m_01 - words	like	108.4378
108.2878	DCB_se1_ag3_m_01 - phones	AY1	108.3678
108.3678	DCB_se1_ag3_m_01 - phones	K	108.4378
108.4378	DCB_se1_ag3_m_01 - phones	W	108.4878
108.4378	DCB_se1_ag3_m_01 - words	what	108.5878
108.4878	DCB_se1_ag3_m_01 - phones	AH1	108.5478
108.5478	DCB_se1_ag3_m_01 - phones	T	108.5878
108.5878	DCB_se1_ag3_m_01 - phones	T	108.7178
108.5878	DCB_se1_ag3_m_01 - words	traits	109.2078
108.7178	DCB_se1_ag3_m_01 - phones	R	108.7778
108.7778	DCB_se1_ag3_m_01 - phones	EY1	108.8378
108.8378	DCB_se1_ag3_m_01 - phones	T	108.9178
108.9178	DCB_se1_ag3_m_01 - phones	S	109.2078
109.3409	DCB_se1_ag3_m_01 - phones	sil	109.3809
109.3809	DCB_se1_ag3_m_01 - phones	DH	109.4309
109.3809	DCB_se1_ag3_m_01 - words	that	109.5509
109.4309	DCB_se1_ag3_m_01 - phones	AH0	109.4809
109.4809	DCB_se1_ag3_m_01 - phones	T	109.5509
109.5509	DCB_se1_ag3_m_01 - phones	Y	109.6409
109.5509	DCB_se1_ag3_m_01 - words	you	109.6809
109.6409	DCB_se1_ag3_m_01 - phones	UW1	109.6809
109.6809	DCB_se1_ag3_m_01 - phones	sp	109.7109
109.7109	DCB_se1_ag3_m_01 - phones	L	109.7709
109.7109	DCB_se1_ag3_m_01 - words	learned	109.9609
109.7709	DCB_se1_ag3_m_01 - phones	ER1	109.9009
109.9009	DCB_se1_ag3_m_01 - phones	N	109.9309
109.9309	DCB_se1_ag3_m_01 - phones	D	109.9609
109.9609	DCB_se1_ag3_m_01 - phones	F	110.0409
109.9609	DCB_se1_ag3_m_01 - words	from	110.1409
110.0409	DCB_se1_ag3_m_01 - phones	ER0	110.0709
110.0709	DCB_se1_ag3_m_01 - phones	M	110.1409
110.1409	DCB_se1_ag3_m_01 - phones	G	110.2009
110.1409	DCB_se1_ag3_m_01 - words	growing	110.4909
110.2009	DCB_se1_ag3_m_01 - phones	R	110.2809
110.2809	DCB_se1_ag3_m_01 - phones	OW1	110.3609
110.3609	DCB_se1_ag3_m_01 - phones	IH0	110.4409
110.4409	DCB_se1_ag3_m_01 - phones	NG	110.4909
110.4909	DCB_se1_ag3_m_01 - phones	AH1	110.5909
110.4909	DCB_se1_ag3_m_01 - words	up	110.7109
110.5909	DCB_se1_ag3_m_01 - phones	P	110.7109
110.7109	DCB_se1_ag3_m_01 - phones	sp	110.7609
110.7609	DCB_se1_ag3_m_01 - phones	ER0	110.8809
110.7609	DCB_se1_ag3_m_01 - words	around	111.0209
110.8809	DCB_se1_ag3_m_01 - phones	AW1	110.9109
110.9109	DCB_se1_ag3_m_01 - phones	N	110.9409
110.9409	DCB_se1_ag3_m_01 - phones	D	111.0209
111.0209	DCB_se1_ag3_m_01 - phones	Y	111.0509
111.0209	DCB_se1_ag3_m_01 - words	your	111.1109
111.0509	DCB_se1_ag3_m_01 - phones	UH1	111.0809
111.0809	DCB_se1_ag3_m_01 - phones	R	111.1109
111.1109	DCB_se1_ag3_m_01 - phones	N	111.1509
111.1109	DCB_se1_ag3_m_01 - words	neighborhood	111.7409
111.1509	DCB_se1_ag3_m_01 - phones	EY1	111.2509
111.2509	DCB_se1_ag3_m_01 - phones	B	111.3309
111.3309	DCB_se1_ag3_m_01 - phones	ER0	111.3609
111.3609	DCB_se1_ag3_m_01 - phones	HH	111.5709
111.5709	DCB_se1_ag3_m_01 - phones	UH2	111.6209
111.6209	DCB_se1_ag3_m_01 - phones	D	111.7409
112.3555	DCB_se1_ag3_m_01 - phones	sil	112.4155
112.4155	DCB_se1_ag3_m_01 - phones	AE1	112.4555
112.4155	DCB_se1_ag3_m_01 - words	and	112.4855
112.4555	DCB_se1_ag3_m_01 - phones	N	112.4855
112.4855	DCB_se1_ag3_m_01 - phones	IH1	112.6155
112.4855	DCB_se1_ag3_m_01 - words	it	112.7155
112.6155	DCB_se1_ag3_m_01 - phones	T	112.7155
112.7155	DCB_se1_ag3_m_01 - words	s	112.8055
112.7155	DCB_se1_ag3_m_01 - phones	S	112.8055
112.8055	DCB_se1_ag3_m_01 - phones	K	112.9155
112.8055	DCB_se1_ag3_m_01 - words	carried	113.3055
112.9155	DCB_se1_ag3_m_01 - phones	EH1	112.9855
112.9855	DCB_se1_ag3_m_01 - phones	R	113.1755
113.1755	DCB_se1_ag3_m_01 - phones	IY0	113.2155
113.2155	DCB_se1_ag3_m_01 - phones	D	113.3055
113.3055	DCB_se1_ag3_m_01 - phones	Y	113.4355
113.3055	DCB_se1_ag3_m_01 - words	you	113.5355
113.4355	DCB_se1_ag3_m_01 - phones	UW1	113.5355
113.5355	DCB_se1_ag3_m_01 - phones	OW1	113.6755
113.5355	DCB_se1_ag3_m_01 - words	over	113.8655
113.6755	DCB_se1_ag3_m_01 - phones	V	113.8055
113.8055	DCB_se1_ag3_m_01 - phones	ER0	113.8655
113.8655	DCB_se1_ag3_m_01 - phones	N	113.9455
113.8655	DCB_se1_ag3_m_01 - words	now	114.0855
113.9455	DCB_se1_ag3_m_01 - phones	AW1	114.0855
114.0855	DCB_se1_ag3_m_01 - phones	sp	114.2455
114.3724	DCB_se1_ag3_m_01 - phones	DH	114.4524
114.3724	DCB_se1_ag3_m_01 - words	that	114.5624
114.4524	DCB_se1_ag3_m_01 - phones	AH0	114.4924
114.4924	DCB_se1_ag3_m_01 - phones	T	114.5624
114.5624	DCB_se1_ag3_m_01 - phones	Y	114.6724
114.5624	DCB_se1_ag3_m_01 - words	you	114.8724
114.6724	DCB_se1_ag3_m_01 - phones	UW1	114.8724
114.8724	DCB_se1_ag3_m_01 - phones	sp	115.1768
115.1768	DCB_se1_ag3_m_01 - phones	W	115.2168
115.1768	DCB_se1_ag3_m_01 - words	would	115.3068
115.2168	DCB_se1_ag3_m_01 - phones	UH1	115.2468
115.2468	DCB_se1_ag3_m_01 - phones	D	115.3068
115.3068	DCB_se1_ag3_m_01 - phones	N	115.3968
115.3068	DCB_se1_ag3_m_01 - words	never	115.8668
115.3968	DCB_se1_ag3_m_01 - phones	EH1	115.5268
115.5268	DCB_se1_ag3_m_01 - phones	V	115.6068
115.6068	DCB_se1_ag3_m_01 - phones	ER0	115.8668
115.8668	DCB_se1_ag3_m_01 - phones	sp	115.9068
115.9068	DCB_se1_ag3_m_01 - phones	DH	115.9568
115.9068	DCB_se1_ag3_m_01 - words	that	116.0568
115.9568	DCB_se1_ag3_m_01 - phones	AH0	115.9868
115.9868	DCB_se1_ag3_m_01 - phones	T	116.0568
116.0568	DCB_se1_ag3_m_01 - phones	Y	116.1168
116.0568	DCB_se1_ag3_m_01 - words	you	116.1568
116.1168	DCB_se1_ag3_m_01 - phones	UW1	116.1568
116.1568	DCB_se1_ag3_m_01 - phones	W	116.1868
116.1568	DCB_se1_ag3_m_01 - words	would	116.2668
116.1868	DCB_se1_ag3_m_01 - phones	UH1	116.2168
116.2168	DCB_se1_ag3_m_01 - phones	D	116.2668
116.2668	DCB_se1_ag3_m_01 - phones	P	116.3568
116.2668	DCB_se1_ag3_m_01 - words	pass	116.5668
116.3568	DCB_se1_ag3_m_01 - phones	AE1	116.5068
116.5068	DCB_se1_ag3_m_01 - phones	S	116.5668
116.5668	DCB_se1_ag3_m_01 - phones	sp	116.5968
116.5968	DCB_se1_ag3_m_01 - phones	AA1	116.7168
116.5968	DCB_se1_ag3_m_01 - words	on	116.7568
116.7168	DCB_se1_ag3_m_01 - phones	N	116.7568
116.7568	DCB_se1_ag3_m_01 - phones	T	116.8268
116.7568	DCB_se1_ag3_m_01 - words	to	116.8568
116.8268	DCB_se1_ag3_m_01 - phones	IH0	116.8568
116.8568	DCB_se1_ag3_m_01 - phones	Y	116.9468
116.8568	DCB_se1_ag3_m_01 - words	your	117.0568
116.9468	DCB_se1_ag3_m_01 - phones	UH1	117.0068
117.0068	DCB_se1_ag3_m_01 - phones	R	117.0568
117.0568	DCB_se1_ag3_m_01 - phones	K	117.1768
117.0568	DCB_se1_ag3_m_01 - words	kids	117.6968
117.1768	DCB_se1_ag3_m_01 - phones	IH1	117.5868
117.5868	DCB_se1_ag3_m_01 - phones	D	117.6268
117.6268	DCB_se1_ag3_m_01 - phones	Z	117.6968
117.6968	DCB_se1_ag3_m_01 - phones	sp	117.7468
117.7468	DCB_se1_ag3_m_01 - phones	ER0	117.7868
117.7468	DCB_se1_ag3_m_01 - words	or	117.7868
117.7868	DCB_se1_ag3_m_01 - phones	sp	117.8168
117.8168	DCB_se1_ag3_m_01 - phones	Y	117.8968
117.8168	DCB_se1_ag3_m_01 - words	you	118.0068
117.8968	DCB_se1_ag3_m_01 - phones	UW1	118.0068
118.0068	DCB_se1_ag3_m_01 - phones	sp	118.1068
118.1068	DCB_se1_ag3_m_01 - words	<unk>	118.1668
118.1068	DCB_se1_ag3_m_01 - phones	spn	118.1668
118.1668	DCB_se1_ag3_m_01 - phones	P	118.1968
118.1668	DCB_se1_ag3_m_01 - words	p-	118.1968
118.1968	DCB_se1_ag3_m_01 - phones	sp	118.2268
118.2268	DCB_se1_ag3_m_01 - phones	Y	118.2968
118.2268	DCB_se1_ag3_m_01 - words	you	118.3768
118.2968	DCB_se1_ag3_m_01 - phones	UW1	118.3768
118.3768	DCB_se1_ag3_m_01 - phones	N	118.4168
118.3768	DCB_se1_ag3_m_01 - words	know	118.4568
118.4168	DCB_se1_ag3_m_01 - phones	OW1	118.4568
118.4568	DCB_se1_ag3_m_01 - phones	W	118.5168
118.4568	DCB_se1_ag3_m_01 - words	what	118.5768
118.5168	DCB_se1_ag3_m_01 - phones	AH1	118.5468
118.5468	DCB_se1_ag3_m_01 - phones	T	118.5768
118.5768	DCB_se1_ag3_m_01 - phones	sp	118.6168
118.6168	DCB_se1_ag3_m_01 - words	i	118.6468
118.6168	DCB_se1_ag3_m_01 - phones	AY1	118.6468
118.6468	DCB_se1_ag3_m_01 - phones	sp	118.6768
118.6768	DCB_se1_ag3_m_01 - phones	M	118.7068
118.6768	DCB_se1_ag3_m_01 - words	mean	118.8368
118.7068	DCB_se1_ag3_m_01 - phones	IY1	118.7468
118.7468	DCB_se1_ag3_m_01 - phones	N	118.8368
123.3710	DCB_se1_ag3_m_02 - phones	DH	123.4310
123.3710	DCB_se1_ag3_m_02 - words	the	123.4710
123.4310	DCB_se1_ag3_m_02 - phones	AH0	123.4710
123.4710	DCB_se1_ag3_m_02 - phones	M	123.5810
123.4710	DCB_se1_ag3_m_02 - words	memory	123.9510
123.5810	DCB_se1_ag3_m_02 - phones	EH1	123.6810
123.6810	DCB_se1_ag3_m_02 - phones	M	123.7310
123.7310	DCB_se1_ag3_m_02 - phones	ER0	123.8810
123.8810	DCB_se1_ag3_m_02 - phones	IY0	123.9510
123.9510	DCB_se1_ag3_m_02 - words	i	124.0710
123.9510	DCB_se1_ag3_m_02 - phones	AY1	124.0710
124.0710	DCB_se1_ag3_m_02 - phones	HH	124.2010
124.0710	DCB_se1_ag3_m_02 - words	have	124.5810
124.2010	DCB_se1_ag3_m_02 - phones	AE1	124.5010
124.5010	DCB_se1_ag3_m_02 - phones	V	124.5810
124.5810	DCB_se1_ag3_m_02 - phones	sp	125.1538
125.1538	DCB_se1_ag3_m_02 - phones	W	125.2938
125.1538	DCB_se1_ag3_m_02 - words	would	125.4238
125.2938	DCB_se1_ag3_m_02 - phones	UH1	125.3838
125.3838	DCB_se1_ag3_m_02 - phones	D	125.4238
125.4238	DCB_se1_ag3_m_02 - phones	sp	125.4738
125.4738	DCB_se1_ag3_m_02 - phones	T	125.5638
125.4738	DCB_se1_ag3_m_02 - words	to	125.6138
125.5638	DCB_se1_ag3_m_02 - phones	IH0	125.6138
125.6138	DCB_se1_ag3_m_02 - phones	B	125.8038
125.6138	DCB_se1_ag3_m_02 - words	be	126.1238
125.8038	DCB_se1_ag3_m_02 - phones	IY0	126.1238
126.1238	DCB_se1_ag3_m_02 - phones	sp	133.1448
133.1448	DCB_se1_ag3_m_02 - phones	AO1	133.2248
133.1448	DCB_se1_ag3_m_02 - words	always	133.4848
133.2248	DCB_se1_ag3_m_02 - phones	L	133.3048
133.3048	DCB_se1_ag3_m_02 - phones	W	133.3548
133.3548	DCB_se1_ag3_m_02 - phones	IY0	133.3948
133.3948	DCB_se1_ag3_m_02 - phones	Z	133.4848
133.4848	DCB_se1_ag3_m_02 - phones	K	133.6348
133.4848	DCB_se1_ag3_m_02 - words	keep	133.7748
133.6348	DCB_se1_ag3_m_02 - phones	IY1	133.7248
133.7248	DCB_se1_ag3_m_02 - phones	P	133.7748
133.7748	DCB_se1_ag3_m_02 - phones	Y	133.8548
133.7748	DCB_se1_ag3_m_02 - words	your	133.9148
133.8548	DCB_se1_ag3_m_02 - phones	UH1	133.8848
133.8848	DCB_se1_ag3_m_02 - phones	R	133.9148
133.9148	DCB_se1_ag3_m_02 - phones	G	133.9848
133.9148	DCB_se1_ag3_m_02 - words	grass	134.3548
133.9848	DCB_se1_ag3_m_02 - phones	R	134.0748
134.0748	DCB_se1_ag3_m_02 - phones	AE1	134.2248
134.2248	DCB_se1_ag3_m_02 - phones	S	134.3548
134.3548	DCB_se1_ag3_m_02 - phones	K	134.5048
134.3548	DCB_se1_ag3_m_02 - words	cut	134.7748
134.5048	DCB_se1_ag3_m_02 - phones	AH1	134.5648
134.5648	DCB_se1_ag3_m_02 - phones	T	134.7748
135.8633	DCB_se1_ag3_m_02 - phones	sil	135.9233
135.9233	DCB_se1_ag3_m_02 - phones	S	136.1033
135.9233	DCB_se1_ag3_m_02 - words	so	136.1433
136.1033	DCB_se1_ag3_m_02 - phones	OW1	136.1433
136.1433	DCB_se1_ag3_m_02 - phones	Y	136.2533
136.1433	DCB_se1_ag3_m_02 - words	you	136.3233
136.2533	DCB_se1_ag3_m_02 - phones	UW1	136.3233
136.3233	DCB_se1_ag3_m_02 - phones	K	136.3833
136.3233	DCB_se1_ag3_m_02 - words	can	136.4533
136.3833	DCB_se1_ag3_m_02 - phones	AH0	136.4133
136.4133	DCB_se1_ag3_m_02 - phones	N	136.4533
136.4533	DCB_se1_ag3_m_02 - phones	S	136.6433
136.4533	DCB_se1_ag3_m_02 - words	see	136.7133
136.6433	DCB_se1_ag3_m_02 - phones	IY1	136.7133
136.7133	DCB_se1_ag3_m_02 - phones	DH	136.7533
136.7133	DCB_se1_ag3_m_02 - words	the	136.7933
136.7533	DCB_se1_ag3_m_02 - phones	AH0	136.7933
136.7933	DCB_se1_ag3_m_02 - phones	S	136.9933
136.7933	DCB_se1_ag3_m_02 - words	snakes	137.3133
136.9933	DCB_se1_ag3_m_02 - phones	N	137.0633
137.0633	DCB_se1_ag3_m_02 - phones	EY1	137.1533
137.1533	DCB_se1_ag3_m_02 - phones	K	137.2333
137.2333	DCB_se1_ag3_m_02 - phones	S	137.3133
137.3133	DCB_se1_ag3_m_02 - phones	sp	137.3633
137.3633	DCB_se1_ag3_m_02 - phones	K	137.4133
137.3633	DCB_se1_ag3_m_02 - words	coming	137.6033
137.4133	DCB_se1_ag3_m_02 - phones	AH1	137.5033
137.5033	DCB_se1_ag3_m_02 - phones	M	137.5433
137.5433	DCB_se1_ag3_m_02 - phones	IH0	137.5733
137.5733	DCB_se1_ag3_m_02 - phones	NG	137.6033
137.6033	DCB_se1_ag3_m_02 - phones	sp	163.5934
143.1362	DCB_se1_ag3_m_01 - phones	sil	143.5962
143.5962	DCB_se1_ag3_m_01 - phones	OW2	143.6262
143.5962	DCB_se1_ag3_m_01 - words	okay	143.7662
143.6262	DCB_se1_ag3_m_01 - phones	K	143.6862
143.6862	DCB_se1_ag3_m_01 - phones	EY1	143.7662
143.7662	DCB_se1_ag3_m_01 - phones	sp	145.5633
145.5633	DCB_se1_ag3_m_01 - phones	AA1	145.7833
145.5633	DCB_se1_ag3_m_01 - words	awesome	146.0833
145.7833	DCB_se1_ag3_m_01 - phones	S	145.9033
145.9033	DCB_se1_ag3_m_01 - phones	AH0	145.9333
145.9333	DCB_se1_ag3_m_01 - phones	M	146.0833
148.0237	DCB_se1_ag3_m_01 - phones	S	148.2337
148.0237	DCB_se1_ag3_m_01 - words	so	148.5337
148.2337	DCB_se1_ag3_m_01 - phones	OW1	148.5337
148.5337	DCB_se1_ag3_m_01 - phones	sp	148.6137
150.5409	DCB_se1_ag3_m_01 - phones	IH0	150.5709
150.5409	DCB_se1_ag3_m_01 - words	if	150.6009
150.5709	DCB_se1_ag3_m_01 - phones	F	150.6009
150.6009	DCB_se1_ag3_m_01 - phones	Y	150.6409
150.6009	DCB_se1_ag3_m_01 - words	you	150.6709
150.6409	DCB_se1_ag3_m_01 - phones	UW1	150.6709
150.6709	DCB_se1_ag3_m_01 - phones	HH	150.7209
150.6709	DCB_se1_ag3_m_01 - words	had	150.8409
150.7209	DCB_se1_ag3_m_01 - phones	AE1	150.7809
150.7809	DCB_se1_ag3_m_01 - phones	D	150.8409
150.8409	DCB_se1_ag3_m_01 - phones	T	150.8809
150.8409	DCB_se1_ag3_m_01 - words	to	150.9609
150.8809	DCB_se1_ag3_m_01 - phones	IH0	150.9609
150.9609	DCB_se1_ag3_m_01 - phones	S	151.0709
150.9609	DCB_se1_ag3_m_01 - words	say	151.1709
151.0709	DCB_se1_ag3_m_01 - phones	EY1	151.1709
151.1709	DCB_se1_ag3_m_01 - phones	S	151.2609
151.1709	DCB_se1_ag3_m_01 - words	something	151.4209
151.2609	DCB_se1_ag3_m_01 - phones	AH1	151.3009
151.3009	DCB_se1_ag3_m_01 - phones	M	151.3309
151.3309	DCB_se1_ag3_m_01 - phones	TH	151.3609
151.3609	DCB_se1_ag3_m_01 - phones	IH0	151.3909
151.3909	DCB_se1_ag3_m_01 - phones	NG	151.4209
151.4209	DCB_se1_ag3_m_01 - phones	AH0	151.4909
151.4209	DCB_se1_ag3_m_01 - words	about	151.7109
151.4909	DCB_se1_ag3_m_01 - phones	B	151.5409
151.5409	DCB_se1_ag3_m_01 - phones	AW1	151.6409
151.6409	DCB_se1_ag3_m_01 - phones	T	151.7109
151.7109	DCB_se1_ag3_m_01 - phones	T	151.8109
151.7109	DCB_se1_ag3_m_01 - words	to	151.8409
151.8109	DCB_se1_ag3_m_01 - phones	IH0	151.8409
151.8409	DCB_se1_ag3_m_01 - phones	DH	151.8809
151.8409	DCB_se1_ag3_m_01 - words	the	151.9509
151.8809	DCB_se1_ag3_m_01 - phones	IY0	151.9509
151.9509	DCB_se1_ag3_m_01 - phones	K	152.1009
151.9509	DCB_se1_ag3_m_01 - words	kids	152.4909
152.1009	DCB_se1_ag3_m_01 - phones	IH1	152.3709
152.3709	DCB_se1_ag3_m_01 - phones	D	152.4309
152.4309	DCB_se1_ag3_m_01 - phones	Z	152.4909
152.4909	DCB_se1_ag3_m_01 - phones	L	152.5309
152.4909	DCB_se1_ag3_m_01 - words	like	152.6309
152.5309	DCB_se1_ag3_m_01 - phones	AY1	152.6009
152.6009	DCB_se1_ag3_m_01 - phones	K	152.6309
152.6309	DCB_se1_ag3_m_01 - phones	IH0	152.6609
152.6309	DCB_se1_ag3_m_01 - words	if	152.6909
152.6609	DCB_se1_ag3_m_01 - phones	F	152.6909
152.6909	DCB_se1_ag3_m_01 - phones	sp	152.7209
152.7209	DCB_se1_ag3_m_01 - phones	IH0	152.7509
152.7209	DCB_se1_ag3_m_01 - words	it	152.7909
152.7509	DCB_se1_ag3_m_01 - phones	T	152.7909
152.7909	DCB_se1_ag3_m_01 - phones	sp	152.8309
152.8309	DCB_se1_ag3_m_01 - phones	W	152.8609
152.8309	DCB_se1_ag3_m_01 - words	was	152.9409
152.8609	DCB_se1_ag3_m_01 - phones	AH0	152.8909
152.8909	DCB_se1_ag3_m_01 - phones	Z	152.9409
152.9409	DCB_se1_ag3_m_01 - words	a	152.9909
152.9409	DCB_se1_ag3_m_01 - phones	AH0	152.9909
152.9909	DCB_se1_ag3_m_01 - phones	L	153.0209
152.9909	DCB_se1_ag3_m_01 - words	little	153.2209
153.0209	DCB_se1_ag3_m_01 - phones	IH1	153.0809
153.0809	DCB_se1_ag3_m_01 - phones	T	153.1209
153.1209	DCB_se1_ag3_m_01 - phones	AH0	153.1509
153.1509	DCB_se1_ag3_m_01 - phones	L	153.2209
153.2209	DCB_se1_ag3_m_01 - phones	K	153.3409
153.2209	DCB_se1_ag3_m_01 - words	kid	153.7709
153.3409	DCB_se1_ag3_m_01 - phones	IH1	153.6809
153.6809	DCB_se1_ag3_m_01 - phones	D	153.7709
154.4959	DCB_se1_ag3_m_01 - phones	Y	154.5859
154.4959	DCB_se1_ag3_m_01 - words	you	154.6659
154.5859	DCB_se1_ag3_m_01 - phones	UW1	154.6659
154.6659	DCB_se1_ag3_m_01 - phones	sp	154.6959
154.6959	DCB_se1_ag3_m_01 - phones	N	154.7359
154.6959	DCB_se1_ag3_m_01 - words	know	154.8059
154.7359	DCB_se1_ag3_m_01 - phones	OW1	154.8059
154.8059	DCB_se1_ag3_m_01 - phones	sp	155.5984
155.5984	DCB_se1_ag3_m_01 - phones	L	155.6884
155.5984	DCB_se1_ag3_m_01 - words	listening	156.0584
155.6884	DCB_se1_ag3_m_01 - phones	IH1	155.7584
155.7584	DCB_se1_ag3_m_01 - phones	S	155.8584
155.8584	DCB_se1_ag3_m_01 - phones	AH0	155.8984
155.8984	DCB_se1_ag3_m_01 - phones	N	155.9384
155.9384	DCB_se1_ag3_m_01 - phones	IH0	155.9884
155.9884	DCB_se1_ag3_m_01 - phones	NG	156.0584
156.0584	DCB_se1_ag3_m_01 - phones	R	156.1184
156.0584	DCB_se1_ag3_m_01 - words	right	156.2284
156.1184	DCB_se1_ag3_m_01 - phones	AY1	156.1984
156.1984	DCB_se1_ag3_m_01 - phones	T	156.2284
156.2284	DCB_se1_ag3_m_01 - phones	N	156.2784
156.2284	DCB_se1_ag3_m_01 - words	now	156.4084
156.2784	DCB_se1_ag3_m_01 - phones	AW1	156.4084
156.4084	DCB_se1_ag3_m_01 - phones	sp	156.4384
156.4384	DCB_se1_ag3_m_01 - phones	HH	156.4784
156.4384	DCB_se1_ag3_m_01 - words	what	156.5884
156.4784	DCB_se1_ag3_m_01 - phones	W	156.5084
156.5084	DCB_se1_ag3_m_01 - phones	AH1	156.5384
156.5384	DCB_se1_ag3_m_01 - phones	T	156.5884
156.5884	DCB_se1_ag3_m_01 - phones	W	156.6184
156.5884	DCB_se1_ag3_m_01 - words	would	156.7084
156.6184	DCB_se1_ag3_m_01 - phones	UH1	156.6484
156.6484	DCB_se1_ag3_m_01 - phones	D	156.7084
156.7084	DCB_se1_ag3_m_01 - phones	Y	156.7784
156.7084	DCB_se1_ag3_m_01 - words	you	156.9484
156.7784	DCB_se1_ag3_m_01 - phones	UW1	156.9484
156.9484	DCB_se1_ag3_m_01 - phones	sp	157.0684
157.1692	DCB_se1_ag3_m_01 - phones	HH	157.2292
157.1692	DCB_se1_ag3_m_01 - words	what	157.3192
157.2292	DCB_se1_ag3_m_01 - phones	W	157.2592
157.2592	DCB_se1_ag3_m_01 - phones	AH1	157.2892
157.2892	DCB_se1_ag3_m_01 - phones	T	157.3192
157.3192	DCB_se1_ag3_m_01 - phones	AH0	157.3892
157.3192	DCB_se1_ag3_m_01 - words	advice	157.6492
157.3892	DCB_se1_ag3_m_01 - phones	D	157.4192
157.4192	DCB_se1_ag3_m_01 - phones	V	157.4992
157.4992	DCB_se1_ag3_m_01 - phones	AY1	157.5892
157.5892	DCB_se1_ag3_m_01 - phones	S	157.6492
157.6492	DCB_se1_ag3_m_01 - phones	W	157.6792
157.6492	DCB_se1_ag3_m_01 - words	would	157.7592
157.6792	DCB_se1_ag3_m_01 - phones	UH1	157.7092
157.7092	DCB_se1_ag3_m_01 - phones	D	157.7592
157.7592	DCB_se1_ag3_m_01 - phones	Y	157.8492
157.7592	DCB_se1_ag3_m_01 - words	you	157.9692
157.8492	DCB_se1_ag3_m_01 - phones	UW1	157.9692
157.9692	DCB_se1_ag3_m_01 - phones	sp	158.6451
158.6451	DCB_se1_ag3_m_01 - phones	G	158.7051
158.6451	DCB_se1_ag3_m_01 - words	give	158.8251
158.7051	DCB_se1_ag3_m_01 - phones	IH1	158.7551
158.7551	DCB_se1_ag3_m_01 - phones	V	158.8251
158.8251	DCB_se1_ag3_m_01 - phones	DH	158.8551
158.8251	DCB_se1_ag3_m_01 - words	that	158.9851
158.8551	DCB_se1_ag3_m_01 - phones	AH0	158.9351
158.9351	DCB_se1_ag3_m_01 - phones	T	158.9851
158.9851	DCB_se1_ag3_m_01 - phones	CH	159.0951
158.9851	DCB_se1_ag3_m_01 - words	child	159.2351
159.0951	DCB_se1_ag3_m_01 - phones	AY1	159.1551
159.1551	DCB_se1_ag3_m_01 - phones	L	159.2051
159.2051	DCB_se1_ag3_m_01 - phones	D	159.2351
159.2351	DCB_se1_ag3_m_01 - phones	sp	159.3351
163.5934	DCB_se1_ag3_m_02 - words	s	163.8934
163.5934	DCB_se1_ag3_m_02 - phones	S	163.8934
164.8792	DCB_se1_ag3_m_02 - phones	sil	164.9292
164.9292	DCB_se1_ag3_m_02 - phones	S	165.0692
164.9292	DCB_se1_ag3_m_02 - words	stay	165.3592
165.0692	DCB_se1_ag3_m_02 - phones	T	165.1592
165.1592	DCB_se1_ag3_m_02 - phones	EY1	165.3592
165.3592	DCB_se1_ag3_m_02 - phones	IH1	165.4092
165.3592	DCB_se1_ag3_m_02 - words	in	165.4792
165.4092	DCB_se1_ag3_m_02 - phones	N	165.4792
165.4792	DCB_se1_ag3_m_02 - phones	S	165.5792
165.4792	DCB_se1_ag3_m_02 - words	school	166.1292
165.5792	DCB_se1_ag3_m_02 - phones	K	165.6492
165.6492	DCB_se1_ag3_m_02 - phones	UW1	166.0392
166.0392	DCB_se1_ag3_m_02 - phones	L	166.1292
166.1292	DCB_se1_ag3_m_02 - phones	sp	167.3103
167.3103	DCB_se1_ag3_m_02 - phones	Y	167.3503
167.3103	DCB_se1_ag3_m_02 - words	you	167.4003
167.3503	DCB_se1_ag3_m_02 - phones	UW1	167.4003
167.4003	DCB_se1_ag3_m_02 - phones	N	167.4703
167.4003	DCB_se1_ag3_m_02 - words	know	167.7803
167.4703	DCB_se1_ag3_m_02 - phones	OW1	167.7803
167.7803	DCB_se1_ag3_m_02 - phones	sp	168.2167
168.2167	DCB_se1_ag3_m_02 - phones	S	168.5167
168.2167	DCB_se1_ag3_m_02 - words	stay	168.7267
168.5167	DCB_se1_ag3_m_02 - phones	T	168.5767
168.5767	DCB_se1_ag3_m_02 - phones	EY1	168.7267
168.7267	DCB_se1_ag3_m_02 - phones	HH	168.7967
168.7267	DCB_se1_ag3_m_02 - words	hard	169.0867
168.7967	DCB_se1_ag3_m_02 - phones	AA1	168.9667
168.9667	DCB_se1_ag3_m_02 - phones	R	169.0267
169.0267	DCB_se1_ag3_m_02 - phones	D	169.0867
169.0867	DCB_se1_ag3_m_02 - phones	AE1	169.1267
169.0867	DCB_se1_ag3_m_02 - words	at	169.2167
169.1267	DCB_se1_ag3_m_02 - phones	T	169.2167
169.2167	DCB_se1_ag3_m_02 - phones	Y	169.2767
169.2167	DCB_se1_ag3_m_02 - words	your	169.3567
169.2767	DCB_se1_ag3_m_02 - phones	UH1	169.3067
169.3067	DCB_se1_ag3_m_02 - phones	R	169.3567
169.3567	DCB_se1_ag3_m_02 - phones	W	169.5167
169.3567	DCB_se1_ag3_m_02 - words	work	169.8167
169.5167	DCB_se1_ag3_m_02 - phones	ER1	169.7167
169.7167	DCB_se1_ag3_m_02 - phones	K	169.8167
171.0513	DCB_se1_ag3_m_02 - phones	sil	171.1013
171.1013	DCB_se1_ag3_m_02 - phones	AH0	171.1413
171.1013	DCB_se1_ag3_m_02 - words	and	171.1813
171.1413	DCB_se1_ag3_m_02 - phones	N	171.1813
171.1813	DCB_se1_ag3_m_02 - phones	T	171.3013
171.1813	DCB_se1_ag3_m_02 - words	try	171.4213
171.3013	DCB_se1_ag3_m_02 - phones	R	171.3513
171.3513	DCB_se1_ag3_m_02 - phones	AY1	171.4213
171.4213	DCB_se1_ag3_m_02 - phones	T	171.4913
171.4213	DCB_se1_ag3_m_02 - words	to	171.5713
171.4913	DCB_se1_ag3_m_02 - phones	AH0	171.5713
171.5713	DCB_se1_ag3_m_02 - phones	G	171.6213
171.5713	DCB_se1_ag3_m_02 - words	get	171.7513
171.6213	DCB_se1_ag3_m_02 - phones	IH1	171.6713
171.6713	DCB_se1_ag3_m_02 - phones	T	171.7513
171.7513	DCB_se1_ag3_m_02 - phones	DH	171.7913
171.7513	DCB_se1_ag3_m_02 - words	the	171.8213
171.7913	DCB_se1_ag3_m_02 - phones	AH0	171.8213
171.8213	DCB_se1_ag3_m_02 - phones	B	171.9513
171.8213	DCB_se1_ag3_m_02 - words	best	172.2413
171.9513	DCB_se1_ag3_m_02 - phones	EH1	172.0813
172.0813	DCB_se1_ag3_m_02 - phones	S	172.1913
172.1913	DCB_se1_ag3_m_02 - phones	T	172.2413
172.2413	DCB_se1_ag3_m_02 - phones	EH2	172.3613
172.2413	DCB_se1_ag3_m_02 - words	education	173.0413
172.3613	DCB_se1_ag3_m_02 - phones	JH	172.4713
172.4713	DCB_se1_ag3_m_02 - phones	AH0	172.5313
172.5313	DCB_se1_ag3_m_02 - phones	K	172.6613
172.6613	DCB_se1_ag3_m_02 - phones	EY1	172.8113
172.8113	DCB_se1_ag3_m_02 - phones	SH	172.8913
172.8913	DCB_se1_ag3_m_02 - phones	AH0	172.9513
172.9513	DCB_se1_ag3_m_02 - phones	N	173.0413
173.0413	DCB_se1_ag3_m_02 - phones	sp	173.0913
173.2083	DCB_se1_ag3_m_02 - phones	Y	173.3783
173.2083	DCB_se1_ag3_m_02 - words	you	173.4583
173.3783	DCB_se1_ag3_m_02 - phones	UW1	173.4583
173.4583	DCB_se1_ag3_m_02 - phones	sp	173.5283
173.5283	DCB_se1_ag3_m_02 - phones	K	173.5583
173.5283	DCB_se1_ag3_m_02 - words	can	173.7383
173.5583	DCB_se1_ag3_m_02 - phones	AH0	173.6083
173.6083	DCB_se1_ag3_m_02 - phones	N	173.7383
173.7383	DCB_se1_ag3_m_02 - phones	G	173.8283
173.7383	DCB_se1_ag3_m_02 - words	get	174.0383
173.8283	DCB_se1_ag3_m_02 - phones	IH1	173.8783
173.8783	DCB_se1_ag3_m_02 - phones	T	174.0383
176.8392	DCB_se1_ag3_m_01 - phones	S	176.9592
176.8392	DCB_se1_ag3_m_01 - words	speaking	177.1992
176.9592	DCB_se1_ag3_m_01 - phones	P	177.0392
177.0392	DCB_se1_ag3_m_01 - phones	IY1	177.1092
177.1092	DCB_se1_ag3_m_01 - phones	K	177.1392
177.1392	DCB_se1_ag3_m_01 - phones	IH0	177.1692
177.1692	DCB_se1_ag3_m_01 - phones	NG	177.1992
177.1992	DCB_se1_ag3_m_01 - phones	AH0	177.2392
177.1992	DCB_se1_ag3_m_01 - words	of	177.2792
177.2392	DCB_se1_ag3_m_01 - phones	V	177.2792
177.2792	DCB_se1_ag3_m_01 - phones	EH2	177.3392
177.2792	DCB_se1_ag3_m_01 - words	education	177.9192
177.3392	DCB_se1_ag3_m_01 - phones	JH	177.4192
177.4192	DCB_se1_ag3_m_01 - phones	AH0	177.4592
177.4592	DCB_se1_ag3_m_01 - phones	K	177.5692
177.5692	DCB_se1_ag3_m_01 - phones	EY1	177.6992
177.6992	DCB_se1_ag3_m_01 - phones	SH	177.7792
177.7792	DCB_se1_ag3_m_01 - phones	AH0	177.8292
177.8292	DCB_se1_ag3_m_01 - phones	N	177.9192
177.9192	DCB_se1_ag3_m_01 - phones	HH	178.0492
177.9192	DCB_se1_ag3_m_01 - words	how	178.5292
178.0492	DCB_se1_ag3_m_01 - phones	AW1	178.5292
178.5292	DCB_se1_ag3_m_01 - phones	sp	178.6492
179.3644	DCB_se1_ag3_m_01 - phones	D	179.4444
179.3644	DCB_se1_ag3_m_01 - words	did	179.5844
179.4444	DCB_se1_ag3_m_01 - phones	IH1	179.4944
179.4944	DCB_se1_ag3_m_01 - phones	D	179.5844
179.5844	DCB_se1_ag3_m_01 - phones	Y	179.7044
179.5844	DCB_se1_ag3_m_01 - words	you	180.1444
179.7044	DCB_se1_ag3_m_01 - phones	UW1	180.1444
180.1444	DCB_se1_ag3_m_01 - phones	sp	180.1744
180.6770	DCB_se1_ag3_m_01 - phones	G	180.7470
180.6770	DCB_se1_ag3_m_01 - words	go	180.7970
180.7470	DCB_se1_ag3_m_01 - phones	OW1	180.7970
180.7970	DCB_se1_ag3_m_01 - phones	T	180.8370
180.7970	DCB_se1_ag3_m_01 - words	to	180.8870
180.8370	DCB_se1_ag3_m_01 - phones	AH0	180.8870
180.8870	DCB_se1_ag3_m_01 - phones	K	180.9870
180.8870	DCB_se1_ag3_m_01 - words	college	181.6970
180.9870	DCB_se1_ag3_m_01 - phones	AA1	181.2070
181.2070	DCB_se1_ag3_m_01 - phones	L	181.3070
181.3070	DCB_se1_ag3_m_01 - phones	IH0	181.4770
181.4770	DCB_se1_ag3_m_01 - phones	JH	181.6970
181.9868	DCB_se1_ag3_m_01 - phones	D	182.0568
181.9868	DCB_se1_ag3_m_01 - words	did	182.1568
182.0568	DCB_se1_ag3_m_01 - phones	IH1	182.1068
182.1068	DCB_se1_ag3_m_01 - phones	D	182.1568
182.1568	DCB_se1_ag3_m_01 - phones	sp	182.1868
182.1868	DCB_se1_ag3_m_01 - phones	Y	182.3068
182.1868	DCB_se1_ag3_m_01 - words	you	182.4868
182.3068	DCB_se1_ag3_m_01 - phones	UW1	182.4868
182.4868	DCB_se1_ag3_m_01 - phones	sp	193.2812
182.8872	DCB_se1_ag3_m_02 - words	i	183.0272
182.8872	DCB_se1_ag3_m_02 - phones	AY1	183.0272
183.0272	DCB_se1_ag3_m_02 - phones	M	183.1072
183.0272	DCB_se1_ag3_m_02 - words	mean	183.2372
183.1072	DCB_se1_ag3_m_02 - phones	IY1	183.1772
183.1772	DCB_se1_ag3_m_02 - phones	N	183.2372
183.2372	DCB_se1_ag3_m_02 - phones	AY1	183.3372
183.2372	DCB_se1_ag3_m_02 - words	i	183.3372
183.3372	DCB_se1_ag3_m_02 - phones	G	183.3972
183.3372	DCB_se1_ag3_m_02 - words	got	183.5072
183.3972	DCB_se1_ag3_m_02 - phones	AA1	183.4672
183.4672	DCB_se1_ag3_m_02 - phones	T	183.5072
183.5072	DCB_se1_ag3_m_02 - phones	AE0	183.5672
183.5072	DCB_se1_ag3_m_02 - words	accepted	184.1172
183.5672	DCB_se1_ag3_m_02 - phones	K	183.6672
183.6672	DCB_se1_ag3_m_02 - phones	S	183.7972
183.7972	DCB_se1_ag3_m_02 - phones	EH1	183.8872
183.8872	DCB_se1_ag3_m_02 - phones	P	183.9772
183.9772	DCB_se1_ag3_m_02 - phones	T	184.0272
184.0272	DCB_se1_ag3_m_02 - phones	IH0	184.0772
184.0772	DCB_se1_ag3_m_02 - phones	D	184.1172
184.1172	DCB_se1_ag3_m_02 - phones	T	184.1472
184.1172	DCB_se1_ag3_m_02 - words	to	184.2272
184.1472	DCB_se1_ag3_m_02 - phones	IH0	184.2272
184.2272	DCB_se1_ag3_m_02 - phones	G	184.2872
184.2272	DCB_se1_ag3_m_02 - words	go	184.3972
184.2872	DCB_se1_ag3_m_02 - phones	OW1	184.3972
184.3972	DCB_se1_ag3_m_02 - phones	T	184.4472
184.3972	DCB_se1_ag3_m_02 - words	to	184.5172
184.4472	DCB_se1_ag3_m_02 - phones	AH0	184.5172
184.5172	DCB_se1_ag3_m_02 - phones	K	184.6472
184.5172	DCB_se1_ag3_m_02 - words	college	185.0372
184.6472	DCB_se1_ag3_m_02 - phones	AA1	184.8172
184.8172	DCB_se1_ag3_m_02 - phones	L	184.9372
184.9372	DCB_se1_ag3_m_02 - phones	IH0	185.0072
185.0072	DCB_se1_ag3_m_02 - phones	JH	185.0372
185.0372	DCB_se1_ag3_m_02 - phones	sp	185.1072
185.1072	DCB_se1_ag3_m_02 - phones	B	185.1672
185.1072	DCB_se1_ag3_m_02 - words	but	185.2472
185.1672	DCB_se1_ag3_m_02 - phones	AH1	185.2072
185.2072	DCB_se1_ag3_m_02 - phones	T	185.2472
185.2472	DCB_se1_ag3_m_02 - phones	D	185.3472
185.2472	DCB_se1_ag3_m_02 - words	didn't	185.6472
185.3472	DCB_se1_ag3_m_02 - phones	IH1	185.4272
185.4272	DCB_se1_ag3_m_02 - phones	D	185.5272
185.5272	DCB_se1_ag3_m_02 - phones	N	185.6172
185.6172	DCB_se1_ag3_m_02 - phones	T	185.6472
185.6472	DCB_se1_ag3_m_02 - phones	G	185.7272
185.6472	DCB_se1_ag3_m_02 - words	go	185.9872
185.7272	DCB_se1_ag3_m_02 - phones	OW1	185.9872
185.9872	DCB_se1_ag3_m_02 - phones	sp	186.0172
186.0172	DCB_se1_ag3_m_02 - phones	B	186.0472
186.0172	DCB_se1_ag3_m_02 - words	because	186.5872
186.0472	DCB_se1_ag3_m_02 - phones	IH0	186.1172
186.1172	DCB_se1_ag3_m_02 - phones	K	186.2072
186.2072	DCB_se1_ag3_m_02 - phones	AO1	186.3572
186.3572	DCB_se1_ag3_m_02 - phones	Z	186.5872
186.5872	DCB_se1_ag3_m_02 - phones	sp	186.6372
186.6372	DCB_se1_ag3_m_02 - phones	AH0	186.6672
186.6372	DCB_se1_ag3_m_02 - words	of	186.7072
186.6672	DCB_se1_ag3_m_02 - phones	V	186.7072
186.7072	DCB_se1_ag3_m_02 - phones	JH	186.7572
186.7072	DCB_se1_ag3_m_02 - words	just	186.9172
186.7572	DCB_se1_ag3_m_02 - phones	IH0	186.8372
186.8372	DCB_se1_ag3_m_02 - phones	S	186.9172
186.9172	DCB_se1_ag3_m_02 - phones	S	187.0072
186.9172	DCB_se1_ag3_m_02 - words	stupid	187.2772
187.0072	DCB_se1_ag3_m_02 - phones	T	187.0672
187.0672	DCB_se1_ag3_m_02 - phones	UW1	187.1872
187.1872	DCB_se1_ag3_m_02 - phones	P	187.2172
187.2172	DCB_se1_ag3_m_02 - phones	IH0	187.2472
187.2472	DCB_se1_ag3_m_02 - phones	D	187.2772
187.2772	DCB_se1_ag3_m_02 - phones	R	187.4772
187.2772	DCB_se1_ag3_m_02 - words	reasons	187.8672
187.4772	DCB_se1_ag3_m_02 - phones	IY1	187.6772
187.6772	DCB_se1_ag3_m_02 - phones	Z	187.7672
187.7672	DCB_se1_ag3_m_02 - phones	AH0	187.7972
187.7972	DCB_se1_ag3_m_02 - phones	N	187.8272
187.8272	DCB_se1_ag3_m_02 - phones	Z	187.8672
187.8672	DCB_se1_ag3_m_02 - phones	sp	188.0672
188.0672	DCB_se1_ag3_m_02 - phones	B	188.1572
188.0672	DCB_se1_ag3_m_02 - words	but	188.2672
188.1572	DCB_se1_ag3_m_02 - phones	AH1	188.1972
188.1972	DCB_se1_ag3_m_02 - phones	T	188.2672
188.2672	DCB_se1_ag3_m_02 - phones	Y	188.3372
188.2672	DCB_se1_ag3_m_02 - words	yeah	188.6172
188.3372	DCB_se1_ag3_m_02 - phones	AE1	188.6172
188.6172	DCB_se1_ag3_m_02 - phones	sp	188.6872
189.3874	DCB_se1_ag3_m_02 - words	i	189.5674
189.3874	DCB_se1_ag3_m_02 - phones	AY1	189.5674
189.5674	DCB_se1_ag3_m_02 - phones	D	189.6074
189.5674	DCB_se1_ag3_m_02 - words	didn't	189.9474
189.6074	DCB_se1_ag3_m_02 - phones	IH1	189.6374
189.6374	DCB_se1_ag3_m_02 - phones	N	189.6774
189.6774	DCB_se1_ag3_m_02 - phones	T	189.9474
189.9474	DCB_se1_ag3_m_02 - phones	sp	190.3398
190.3398	DCB_se1_ag3_m_02 - phones	N	190.4098
190.3398	DCB_se1_ag3_m_02 - words	no	190.4798
190.4098	DCB_se1_ag3_m_02 - phones	OW1	190.4798
190.4798	DCB_se1_ag3_m_02 - phones	AY1	190.5898
190.4798	DCB_se1_ag3_m_02 - words	i	190.5898
190.5898	DCB_se1_ag3_m_02 - phones	D	190.6298
190.5898	DCB_se1_ag3_m_02 - words	didn't	190.8598
190.6298	DCB_se1_ag3_m_02 - phones	IH1	190.7098
190.7098	DCB_se1_ag3_m_02 - phones	N	190.7698
190.7698	DCB_se1_ag3_m_02 - phones	T	190.8598
190.8598	DCB_se1_ag3_m_02 - phones	AH0	190.9898
190.8598	DCB_se1_ag3_m_02 - words	attend	191.2898
190.9898	DCB_se1_ag3_m_02 - phones	T	191.1398
191.1398	DCB_se1_ag3_m_02 - phones	EH1	191.2198
191.2198	DCB_se1_ag3_m_02 - phones	N	191.2598
191.2598	DCB_se1_ag3_m_02 - phones	D	191.2898
191.2898	DCB_se1_ag3_m_02 - phones	EH1	191.3298
191.2898	DCB_se1_ag3_m_02 - words	any	191.6898
191.3298	DCB_se1_ag3_m_02 - phones	N	191.3798
191.3798	DCB_se1_ag3_m_02 - phones	IY0	191.6898
191.6898	DCB_se1_ag3_m_02 - phones	sp	191.8398
192.6610	DCB_se1_ag3_m_02 - phones	K	192.8310
192.6610	DCB_se1_ag3_m_02 - words	college	193.1610
192.8310	DCB_se1_ag3_m_02 - phones	AA1	192.9810
192.9810	DCB_se1_ag3_m_02 - phones	L	193.0410
193.0410	DCB_se1_ag3_m_02 - phones	IH0	193.1010
193.1010	DCB_se1_ag3_m_02 - phones	JH	193.1610
193.1610	DCB_se1_ag3_m_02 - phones	K	193.2910
193.1610	DCB_se1_ag3_m_02 - words	classes	193.8110
193.2812	DCB_se1_ag3_m_01 - phones	IH0	193.5012
193.2812	DCB_se1_ag3_m_01 - words	if	193.6612
193.2910	DCB_se1_ag3_m_02 - phones	L	193.3510
193.3510	DCB_se1_ag3_m_02 - phones	AE1	193.4910
193.4910	DCB_se1_ag3_m_02 - phones	S	193.6110
193.5012	DCB_se1_ag3_m_01 - phones	F	193.6612
193.6110	DCB_se1_ag3_m_02 - phones	IH0	193.6410
193.6410	DCB_se1_ag3_m_02 - phones	Z	193.8110
193.8427	DCB_se1_ag3_m_01 - phones	sil	193.9027
193.9027	DCB_se1_ag3_m_01 - phones	IH1	193.9627
193.9027	DCB_se1_ag3_m_01 - words	if	194.0527
193.9627	DCB_se1_ag3_m_01 - phones	F	194.0527
194.0527	DCB_se1_ag3_m_01 - phones	Y	194.1227
194.0527	DCB_se1_ag3_m_01 - words	you	194.1727
194.1227	DCB_se1_ag3_m_01 - phones	UW1	194.1727
194.1727	DCB_se1_ag3_m_01 - phones	D	194.2327
194.1727	DCB_se1_ag3_m_01 - words	don't	194.4127
194.2327	DCB_se1_ag3_m_01 - phones	OW1	194.3527
194.3527	DCB_se1_ag3_m_01 - phones	N	194.3827
194.3827	DCB_se1_ag3_m_01 - phones	T	194.4127
194.4127	DCB_se1_ag3_m_01 - phones	M	194.5627
194.4127	DCB_se1_ag3_m_01 - words	mind	194.9027
194.5627	DCB_se1_ag3_m_01 - phones	AY1	194.8327
194.8327	DCB_se1_ag3_m_01 - phones	N	194.8727
194.8727	DCB_se1_ag3_m_01 - phones	D	194.9027
194.9027	DCB_se1_ag3_m_01 - phones	W	194.9327
194.9027	DCB_se1_ag3_m_01 - words	what	194.9927
194.9327	DCB_se1_ag3_m_01 - phones	AH1	194.9627
194.9627	DCB_se1_ag3_m_01 - phones	T	194.9927
194.9927	DCB_se1_ag3_m_01 - phones	D	195.0227
194.9927	DCB_se1_ag3_m_01 - words	do	195.0527
195.0227	DCB_se1_ag3_m_01 - phones	UW1	195.0527
195.0527	DCB_se1_ag3_m_01 - phones	Y	195.0827
195.0527	DCB_se1_ag3_m_01 - words	you	195.1327
195.0827	DCB_se1_ag3_m_01 - phones	UW1	195.1327
195.1327	DCB_se1_ag3_m_01 - phones	M	195.2027
195.1327	DCB_se1_ag3_m_01 - words	mean	195.4127
195.2027	DCB_se1_ag3_m_01 - phones	IY1	195.3627
195.3627	DCB_se1_ag3_m_01 - phones	N	195.4127
195.4127	DCB_se1_ag3_m_01 - phones	S	195.5327
195.4127	DCB_se1_ag3_m_01 - words	stupid	195.7927
195.5327	DCB_se1_ag3_m_01 - phones	T	195.5827
195.5827	DCB_se1_ag3_m_01 - phones	UW1	195.6727
195.6727	DCB_se1_ag3_m_01 - phones	P	195.7227
195.7227	DCB_se1_ag3_m_01 - phones	IH0	195.7627
195.7627	DCB_se1_ag3_m_01 - phones	D	195.7927
195.7927	DCB_se1_ag3_m_01 - phones	sp	195.8227
195.8227	DCB_se1_ag3_m_01 - phones	R	195.9327
195.8227	DCB_se1_ag3_m_01 - words	reasons	196.4527
195.9327	DCB_se1_ag3_m_01 - phones	IY1	196.0627
196.0627	DCB_se1_ag3_m_01 - phones	Z	196.1327
196.1327	DCB_se1_ag3_m_01 - phones	AH0	196.1627
196.1627	DCB_se1_ag3_m_01 - phones	N	196.2727
196.2727	DCB_se1_ag3_m_01 - phones	Z	196.4527
197.0122	DCB_se1_ag3_m_02 - phones	sil	197.0722
197.0722	DCB_se1_ag3_m_02 - phones	AH1	197.3322
197.0722	DCB_se1_ag3_m_02 - words	um	197.5622
197.3322	DCB_se1_ag3_m_02 - phones	M	197.5622
197.5622	DCB_se1_ag3_m_02 - phones	sp	198.0466
198.0466	DCB_se1_ag3_m_02 - phones	Y	198.0966
198.0466	DCB_se1_ag3_m_02 - words	you	198.2166
198.0966	DCB_se1_ag3_m_02 - phones	UW1	198.2166
198.2166	DCB_se1_ag3_m_02 - phones	N	198.2966
198.2166	DCB_se1_ag3_m_02 - words	know	198.6266
198.2966	DCB_se1_ag3_m_02 - phones	OW1	198.6266
198.6266	DCB_se1_ag3_m_02 - phones	sp	199.8147
199.8147	DCB_se1_ag3_m_02 - words	i	199.9447
199.8147	DCB_se1_ag3_m_02 - phones	AY1	199.9447
199.9447	DCB_se1_ag3_m_02 - phones	F	200.0847
199.9447	DCB_se1_ag3_m_02 - words	felt	200.2647
200.0847	DCB_se1_ag3_m_02 - phones	EH1	200.2047
200.2047	DCB_se1_ag3_m_02 - phones	L	200.2347
200.2347	DCB_se1_ag3_m_02 - phones	T	200.2647
200.2647	DCB_se1_ag3_m_02 - phones	L	200.3247
200.2647	DCB_se1_ag3_m_02 - words	like	200.4947
200.3247	DCB_se1_ag3_m_02 - phones	AY1	200.4147
200.4147	DCB_se1_ag3_m_02 - phones	K	200.4947
200.4947	DCB_se1_ag3_m_02 - words	i	200.5847
200.4947	DCB_se1_ag3_m_02 - phones	AY1	200.5847
200.5847	DCB_se1_ag3_m_02 - phones	D	200.6447
200.5847	DCB_se1_ag3_m_02 - words	didn't	201.0747
200.6447	DCB_se1_ag3_m_02 - phones	IH1	200.7847
200.7847	DCB_se1_ag3_m_02 - phones	N	200.8147
200.8147	DCB_se1_ag3_m_02 - phones	T	201.0747
201.0747	DCB_se1_ag3_m_02 - phones	sp	202.1758
202.1758	DCB_se1_ag3_m_02 - phones	AY1	202.2858
202.1758	DCB_se1_ag3_m_02 - words	i	202.2858
202.2858	DCB_se1_ag3_m_02 - phones	D	202.3558
202.2858	DCB_se1_ag3_m_02 - words	didn't	202.7158
202.3558	DCB_se1_ag3_m_02 - phones	IH1	202.4158
202.4158	DCB_se1_ag3_m_02 - phones	N	202.4658
202.4658	DCB_se1_ag3_m_02 - phones	T	202.7158
202.7158	DCB_se1_ag3_m_02 - phones	W	202.7958
202.7158	DCB_se1_ag3_m_02 - words	wanna	202.9858
202.7958	DCB_se1_ag3_m_02 - phones	AA1	202.8458
202.8458	DCB_se1_ag3_m_02 - phones	N	202.9258
202.9258	DCB_se1_ag3_m_02 - phones	AH0	202.9858
202.9858	DCB_se1_ag3_m_02 - phones	D	203.0858
202.9858	DCB_se1_ag3_m_02 - words	do	203.2558
203.0858	DCB_se1_ag3_m_02 - phones	UW1	203.2558
203.2558	DCB_se1_ag3_m_02 - phones	K	203.4158
203.2558	DCB_se1_ag3_m_02 - words	college	203.9558
203.4158	DCB_se1_ag3_m_02 - phones	AA1	203.6058
203.6058	DCB_se1_ag3_m_02 - phones	L	203.7158
203.7158	DCB_se1_ag3_m_02 - phones	IH0	203.8358
203.8358	DCB_se1_ag3_m_02 - phones	JH	203.9558
203.9558	DCB_se1_ag3_m_02 - phones	AO1	204.0658
203.9558	DCB_se1_ag3_m_02 - words	or	204.2058
204.0658	DCB_se1_ag3_m_02 - phones	R	204.2058
204.2058	DCB_se1_ag3_m_02 - phones	sp	204.2858
204.7530	DCB_se1_ag3_m_02 - words	i	204.8830
204.7530	DCB_se1_ag3_m_02 - phones	AY1	204.8830
204.8830	DCB_se1_ag3_m_02 - phones	D	204.9330
204.8830	DCB_se1_ag3_m_02 - words	didn't	205.0630
204.9330	DCB_se1_ag3_m_02 - phones	IH1	204.9730
204.9730	DCB_se1_ag3_m_02 - phones	N	205.0130
205.0130	DCB_se1_ag3_m_02 - phones	T	205.0630
205.0630	DCB_se1_ag3_m_02 - phones	HH	205.1630
205.0630	DCB_se1_ag3_m_02 - words	have	205.3130
205.1630	DCB_se1_ag3_m_02 - phones	AE1	205.2530
205.2530	DCB_se1_ag3_m_02 - phones	V	205.3130
205.3130	DCB_se1_ag3_m_02 - phones	DH	205.3430
205.3130	DCB_se1_ag3_m_02 - words	the	205.4230
205.3430	DCB_se1_ag3_m_02 - phones	AH0	205.4230
205.4230	DCB_se1_ag3_m_02 - phones	R	205.5230
205.4230	DCB_se1_ag3_m_02 - words	right	205.6930
205.5230	DCB_se1_ag3_m_02 - phones	AY1	205.6230
205.6230	DCB_se1_ag3_m_02 - phones	T	205.6930
205.6930	DCB_se1_ag3_m_02 - phones	S	205.8030
205.6930	DCB_se1_ag3_m_02 - words	stuff	206.0830
205.8030	DCB_se1_ag3_m_02 - phones	T	205.8630
205.8630	DCB_se1_ag3_m_02 - phones	AH1	206.0230
206.0230	DCB_se1_ag3_m_02 - phones	F	206.0830
206.0830	DCB_se1_ag3_m_02 - phones	T	206.1530
206.0830	DCB_se1_ag3_m_02 - words	to	206.2330
206.1530	DCB_se1_ag3_m_02 - phones	AH0	206.2330
206.2330	DCB_se1_ag3_m_02 - phones	G	206.3130
206.2330	DCB_se1_ag3_m_02 - words	go	206.4530
206.3130	DCB_se1_ag3_m_02 - phones	OW1	206.4530
206.4530	DCB_se1_ag3_m_02 - phones	T	206.5130
206.4530	DCB_se1_ag3_m_02 - words	to	206.5830
206.5130	DCB_se1_ag3_m_02 - phones	AH0	206.5830
206.5830	DCB_se1_ag3_m_02 - phones	K	206.7030
206.5830	DCB_se1_ag3_m_02 - words	college	207.2730
206.7030	DCB_se1_ag3_m_02 - phones	AA1	206.9030
206.9030	DCB_se1_ag3_m_02 - phones	L	207.0030
207.0030	DCB_se1_ag3_m_02 - phones	IH0	207.1130
207.1130	DCB_se1_ag3_m_02 - phones	JH	207.2730
208.6920	DCB_se1_ag3_m_02 - phones	sil	208.7720
208.7720	DCB_se1_ag3_m_02 - phones	IH0	208.8320
208.7720	DCB_se1_ag3_m_02 - words	it	208.8820
208.8320	DCB_se1_ag3_m_02 - phones	T	208.8820
208.8820	DCB_se1_ag3_m_02 - phones	W	208.9320
208.8820	DCB_se1_ag3_m_02 - words	was	209.0120
208.9320	DCB_se1_ag3_m_02 - phones	AH0	208.9820
208.9820	DCB_se1_ag3_m_02 - phones	Z	209.0120
209.0120	DCB_se1_ag3_m_02 - phones	JH	209.0420
209.0120	DCB_se1_ag3_m_02 - words	just	209.2520
209.0420	DCB_se1_ag3_m_02 - phones	IH0	209.1220
209.1220	DCB_se1_ag3_m_02 - phones	S	209.2520
209.2520	DCB_se1_ag3_m_02 - phones	AO1	209.3620
209.2520	DCB_se1_ag3_m_02 - words	all	209.4420
209.3620	DCB_se1_ag3_m_02 - phones	L	209.4420
209.4420	DCB_se1_ag3_m_02 - phones	S	209.5320
209.4420	DCB_se1_ag3_m_02 - words	some	209.6420
209.5320	DCB_se1_ag3_m_02 - phones	AH1	209.5620
209.5620	DCB_se1_ag3_m_02 - phones	M	209.6420
209.6420	DCB_se1_ag3_m_02 - phones	S	209.7620
209.6420	DCB_se1_ag3_m_02 - words	stupid	210.0520
209.7620	DCB_se1_ag3_m_02 - phones	T	209.8120
209.8120	DCB_se1_ag3_m_02 - phones	UW1	209.9120
209.9120	DCB_se1_ag3_m_02 - phones	P	209.9920
209.9920	DCB_se1_ag3_m_02 - phones	IH0	210.0220
210.0220	DCB_se1_ag3_m_02 - phones	D	210.0520
210.0520	DCB_se1_ag3_m_02 - phones	S	210.1720
210.0520	DCB_se1_ag3_m_02 - words	stuff	210.4620
210.1720	DCB_se1_ag3_m_02 - phones	T	210.2320
210.2320	DCB_se1_ag3_m_02 - phones	AH1	210.3920
210.3920	DCB_se1_ag3_m_02 - phones	F	210.4620
210.4809	DCB_se1_ag3_m_01 - phones	sil	210.5409
210.5409	DCB_se1_ag3_m_01 - phones	AH0	210.6409
210.5409	DCB_se1_ag3_m_01 - words	and	210.6909
210.6409	DCB_se1_ag3_m_01 - phones	N	210.6909
210.6909	DCB_se1_ag3_m_01 - phones	AO1	210.8609
210.6909	DCB_se1_ag3_m_01 - words	all	210.9209
210.8609	DCB_se1_ag3_m_01 - phones	L	210.9209
210.9209	DCB_se1_ag3_m_01 - phones	AH0	210.9609
210.9209	DCB_se1_ag3_m_01 - words	along	211.2909
210.9609	DCB_se1_ag3_m_01 - phones	L	211.0309
211.0309	DCB_se1_ag3_m_01 - phones	AO1	211.2109
211.2109	DCB_se1_ag3_m_01 - phones	NG	211.2909
211.2909	DCB_se1_ag3_m_01 - phones	Y	211.3409
211.2909	DCB_se1_ag3_m_01 - words	you	211.3709
211.3409	DCB_se1_ag3_m_01 - phones	UW1	211.3709
211.3709	DCB_se1_ag3_m_01 - phones	D	211.4409
211.3709	DCB_se1_ag3_m_01 - words	did	211.8009
211.4409	DCB_se1_ag3_m_01 - phones	IH1	211.6809
211.6809	DCB_se1_ag3_m_01 - phones	D	211.8009
212.1909	DCB_se1_ag3_m_02 - phones	sil	212.2609
212.2609	DCB_se1_ag3_m_02 - phones	Y	212.4309
212.2609	DCB_se1_ag3_m_02 - words	yeah	212.6209
212.4309	DCB_se1_ag3_m_02 - phones	AE1	212.6209
212.6209	DCB_se1_ag3_m_02 - phones	sp	212.8509
213.2154	DCB_se1_ag3_m_01 - phones	sil	213.2954
213.2954	DCB_se1_ag3_m_01 - phones	AO1	213.3254
213.2954	DCB_se1_ag3_m_01 - words	all	213.3554
213.3254	DCB_se1_ag3_m_01 - phones	L	213.3554
213.3394	DCB_se1_ag3_m_02 - phones	JH	213.4394
213.3394	DCB_se1_ag3_m_02 - words	just	213.6394
213.3554	DCB_se1_ag3_m_01 - phones	sp	213.4454
213.4394	DCB_se1_ag3_m_02 - phones	IH0	213.5694
213.4454	DCB_se1_ag3_m_01 - phones	AH0	213.4954
213.4454	DCB_se1_ag3_m_01 - words	along	213.8454
213.4954	DCB_se1_ag3_m_01 - phones	L	213.6254
213.5694	DCB_se1_ag3_m_02 - phones	S	213.6394
213.6254	DCB_se1_ag3_m_01 - phones	AO1	213.6554
213.6394	DCB_se1_ag3_m_02 - phones	sp	214.4939
213.6554	DCB_se1_ag3_m_01 - phones	NG	213.8454
213.8454	DCB_se1_ag3_m_01 - phones	sp	213.8754
213.8754	DCB_se1_ag3_m_01 - phones	Y	213.9354
213.8754	DCB_se1_ag3_m_01 - words	you	213.9854
213.9354	DCB_se1_ag3_m_01 - phones	UW1	213.9854
213.9854	DCB_se1_ag3_m_01 - phones	sp	214.0154
214.0154	DCB_se1_ag3_m_01 - phones	W	214.0454
214.0154	DCB_se1_ag3_m_01 - words	was	214.1454
214.0454	DCB_se1_ag3_m_01 - phones	AH0	214.0754
214.0754	DCB_se1_ag3_m_01 - phones	Z	214.1454
214.1454	DCB_se1_ag3_m_01 - phones	G	214.2154
214.1454	DCB_se1_ag3_m_01 - words	good	214.5054
214.2154	DCB_se1_ag3_m_01 - phones	IH0	214.4154
214.4154	DCB_se1_ag3_m_01 - phones	D	214.5054
214.4939	DCB_se1_ag3_m_02 - phones	JH	214.5539
214.4939	DCB_se1_ag3_m_02 - words	just	214.7539
214.5539	DCB_se1_ag3_m_02 - phones	IH0	214.6239
214.6239	DCB_se1_ag3_m_02 - phones	S	214.7539
214.7539	DCB_se1_ag3_m_02 - phones	B	214.8139
214.7539	DCB_se1_ag3_m_02 - words	being	214.9939
214.8139	DCB_se1_ag3_m_02 - phones	IY1	214.9039
214.9039	DCB_se1_ag3_m_02 - phones	IH0	214.9339
214.9339	DCB_se1_ag3_m_02 - phones	NG	214.9939
214.9939	DCB_se1_ag3_m_02 - phones	JH	215.0539
214.9939	DCB_se1_ag3_m_02 - words	just	215.1739
215.0539	DCB_se1_ag3_m_02 - phones	IH0	215.1139
215.1139	DCB_se1_ag3_m_02 - phones	S	215.1739
215.1739	DCB_se1_ag3_m_02 - phones	B	215.2639
215.1739	DCB_se1_ag3_m_02 - words	being	215.4839
215.2639	DCB_se1_ag3_m_02 - phones	IY1	215.3839
215.3839	DCB_se1_ag3_m_02 - phones	IH0	215.4139
215.4139	DCB_se1_ag3_m_02 - phones	NG	215.4839
215.4839	DCB_se1_ag3_m_02 - phones	S	215.5639
215.4839	DCB_se1_ag3_m_02 - words	stupidity	216.2839
215.5639	DCB_se1_ag3_m_02 - phones	T	215.6439
215.6439	DCB_se1_ag3_m_02 - phones	UW0	215.7139
215.7139	DCB_se1_ag3_m_02 - phones	P	215.8539
215.8539	DCB_se1_ag3_m_02 - phones	IH1	215.9639
215.9639	DCB_se1_ag3_m_02 - phones	D	216.0039
216.0039	DCB_se1_ag3_m_02 - phones	IH0	216.1039
216.1039	DCB_se1_ag3_m_02 - phones	T	216.1439
216.1439	DCB_se1_ag3_m_02 - phones	IY0	216.2839
216.2839	DCB_se1_ag3_m_02 - phones	sp	216.3339
216.3339	DCB_se1_ag3_m_02 - phones	Y	216.4339
216.3339	DCB_se1_ag3_m_02 - words	you	216.5139
216.4339	DCB_se1_ag3_m_02 - phones	UW1	216.5139
216.5139	DCB_se1_ag3_m_02 - phones	N	216.5839
216.5139	DCB_se1_ag3_m_02 - words	know	216.6539
216.5839	DCB_se1_ag3_m_02 - phones	OW1	216.6539
216.6539	DCB_se1_ag3_m_02 - phones	HH	216.7839
216.6539	DCB_se1_ag3_m_02 - words	how	216.9339
216.7839	DCB_se1_ag3_m_02 - phones	AW1	216.9339
216.9339	DCB_se1_ag3_m_02 - phones	W	216.9639
216.9339	DCB_se1_ag3_m_02 - words	we	217.0839
216.9639	DCB_se1_ag3_m_02 - phones	IY1	217.0839
217.0839	DCB_se1_ag3_m_02 - phones	W	217.2239
217.0839	DCB_se1_ag3_m_02 - words	were	217.3139
217.2239	DCB_se1_ag3_m_02 - phones	ER1	217.3139
217.3139	DCB_se1_ag3_m_02 - phones	AE1	217.4739
217.3139	DCB_se1_ag3_m_02 - words	at	217.5239
217.4739	DCB_se1_ag3_m_02 - phones	T	217.5239
217.5239	DCB_se1_ag3_m_02 - phones	EY1	217.6039
217.5239	DCB_se1_ag3_m_02 - words	a	217.6039
217.6039	DCB_se1_ag3_m_02 - phones	Y	217.7139
217.6039	DCB_se1_ag3_m_02 - words	young	217.8739
217.7139	DCB_se1_ag3_m_02 - phones	AH1	217.8239
217.8239	DCB_se1_ag3_m_02 - phones	NG	217.8739
217.8739	DCB_se1_ag3_m_02 - phones	sp	218.0639
218.0639	DCB_se1_ag3_m_02 - phones	EY1	218.1339
218.0639	DCB_se1_ag3_m_02 - words	age	218.1839
218.1339	DCB_se1_ag3_m_02 - phones	JH	218.1839
218.1839	DCB_se1_ag3_m_02 - phones	sp	218.2539
218.6751	DCB_se1_ag3_m_01 - phones	M	219.0251
218.6751	DCB_se1_ag3_m_01 - words	mm-hm	219.6151
219.0251	DCB_se1_ag3_m_01 - phones	HH	219.4851
219.1513	DCB_se1_ag3_m_02 - phones	D	219.2013
219.1513	DCB_se1_ag3_m_02 - words	didn't	219.4113
219.2013	DCB_se1_ag3_m_02 - phones	IH1	219.2813
219.2813	DCB_se1_ag3_m_02 - phones	N	219.3213
219.3213	DCB_se1_ag3_m_02 - phones	T	219.4113
219.4113	DCB_se1_ag3_m_02 - phones	W	219.4613
219.4113	DCB_se1_ag3_m_02 - words	wanna	219.6613
219.4613	DCB_se1_ag3_m_02 - phones	AA1	219.5113
219.4851	DCB_se1_ag3_m_01 - phones	M	219.6151
219.5113	DCB_se1_ag3_m_02 - phones	N	219.5713
219.5713	DCB_se1_ag3_m_02 - phones	AH0	219.6613
219.6613	DCB_se1_ag3_m_02 - phones	L	219.7013
219.6613	DCB_se1_ag3_m_02 - words	listen	219.9713
219.7013	DCB_se1_ag3_m_02 - phones	IH1	219.8113
219.8113	DCB_se1_ag3_m_02 - phones	S	219.9013
219.9013	DCB_se1_ag3_m_02 - phones	AH0	219.9413
219.9413	DCB_se1_ag3_m_02 - phones	N	219.9713
219.9713	DCB_se1_ag3_m_02 - phones	T	220.1013
219.9713	DCB_se1_ag3_m_02 - words	to	220.1413
220.1013	DCB_se1_ag3_m_02 - phones	AH0	220.1413
220.1413	DCB_se1_ag3_m_02 - phones	N	220.2213
220.1413	DCB_se1_ag3_m_02 - words	nobody	220.7513
220.2213	DCB_se1_ag3_m_02 - phones	OW1	220.3213
220.3213	DCB_se1_ag3_m_02 - phones	B	220.4613
220.4613	DCB_se1_ag3_m_02 - phones	AA2	220.6413
220.6413	DCB_se1_ag3_m_02 - phones	D	220.7213
220.7213	DCB_se1_ag3_m_02 - phones	IY2	220.7513
220.7513	DCB_se1_ag3_m_02 - phones	AE1	220.8513
220.7513	DCB_se1_ag3_m_02 - words	and	220.9113
220.8513	DCB_se1_ag3_m_02 - phones	N	220.9113
220.9113	DCB_se1_ag3_m_02 - phones	TH	221.0213
220.9113	DCB_se1_ag3_m_02 - words	thought	221.2013
221.0213	DCB_se1_ag3_m_02 - phones	AO1	221.0613
221.0613	DCB_se1_ag3_m_02 - phones	T	221.2013
221.2013	DCB_se1_ag3_m_02 - phones	W	221.2613
221.2013	DCB_se1_ag3_m_02 - words	we	221.3313
221.2613	DCB_se1_ag3_m_02 - phones	IY1	221.3313
221.3313	DCB_se1_ag3_m_02 - phones	sp	221.3613
221.3613	DCB_se1_ag3_m_02 - phones	N	221.4213
221.3613	DCB_se1_ag3_m_02 - words	knew	221.5613
221.4213	DCB_se1_ag3_m_02 - phones	UW1	221.5613
221.5613	DCB_se1_ag3_m_02 - phones	EH1	221.7313
221.5613	DCB_se1_ag3_m_02 - words	everything	222.3213
221.7313	DCB_se1_ag3_m_02 - phones	V	221.8113
221.8113	DCB_se1_ag3_m_02 - phones	R	221.8513
221.8513	DCB_se1_ag3_m_02 - phones	IY0	221.8913
221.8913	DCB_se1_ag3_m_02 - phones	TH	221.9713
221.8926	DCB_se1_ag3_m_01 - phones	M	221.9826
221.8926	DCB_se1_ag3_m_01 - words	man	222.4826
221.9713	DCB_se1_ag3_m_02 - phones	IH2	222.0013
221.9826	DCB_se1_ag3_m_01 - phones	AE1	222.0426
222.0013	DCB_se1_ag3_m_02 - phones	NG	222.3213
222.0426	DCB_se1_ag3_m_01 - phones	N	222.4826
222.7810	DCB_se1_ag3_m_01 - phones	W	222.9110
222.7810	DCB_se1_ag3_m_01 - words	we've	222.9710
222.9110	DCB_se1_ag3_m_01 - phones	IY1	222.9410
222.9410	DCB_se1_ag3_m_01 - phones	V	222.9710
222.9710	DCB_se1_ag3_m_01 - phones	AO1	223.0010
222.9710	DCB_se1_ag3_m_01 - words	all	223.1510
223.0010	DCB_se1_ag3_m_01 - phones	L	223.1510
223.1510	DCB_se1_ag3_m_01 - phones	sp	223.1910
223.1910	DCB_se1_ag3_m_01 - phones	B	223.2310
223.1910	DCB_se1_ag3_m_01 - words	been	223.4410
223.2310	DCB_se1_ag3_m_01 - phones	IH0	223.2610
223.2610	DCB_se1_ag3_m_01 - phones	N	223.4410
223.4345	DCB_se1_ag3_m_02 - phones	sil	223.4845
223.4410	DCB_se1_ag3_m_01 - phones	sp	223.4710
223.4710	DCB_se1_ag3_m_01 - phones	DH	223.5110
223.4710	DCB_se1_ag3_m_01 - words	there	223.6710
223.4845	DCB_se1_ag3_m_02 - phones	L	223.5745
223.4845	DCB_se1_ag3_m_02 - words	like	223.7145
223.5110	DCB_se1_ag3_m_01 - phones	EH1	223.5810
223.5745	DCB_se1_ag3_m_02 - phones	AY1	223.6645
223.5810	DCB_se1_ag3_m_01 - phones	R	223.6710
223.6645	DCB_se1_ag3_m_02 - phones	K	223.7145
223.7145	DCB_se1_ag3_m_02 - phones	IH0	223.7945
223.7145	DCB_se1_ag3_m_02 - words	if	223.8245
223.7945	DCB_se1_ag3_m_02 - phones	F	223.8245
223.8245	DCB_se1_ag3_m_02 - phones	W	223.9145
223.8245	DCB_se1_ag3_m_02 - words	we	224.0345
223.9145	DCB_se1_ag3_m_02 - phones	IY1	224.0345
224.0345	DCB_se1_ag3_m_02 - phones	K	224.1145
224.0345	DCB_se1_ag3_m_02 - words	could	224.2145
224.1145	DCB_se1_ag3_m_02 - phones	UH1	224.1645
224.1645	DCB_se1_ag3_m_02 - phones	D	224.2145
224.2145	DCB_se1_ag3_m_02 - phones	AO1	224.5045
224.2145	DCB_se1_ag3_m_02 - words	all	224.5745
224.5045	DCB_se1_ag3_m_02 - phones	L	224.5745
224.5745	DCB_se1_ag3_m_02 - phones	G	224.6545
224.5745	DCB_se1_ag3_m_02 - words	go	224.7445
224.6545	DCB_se1_ag3_m_02 - phones	OW1	224.7445
224.7445	DCB_se1_ag3_m_02 - phones	B	224.8545
224.7445	DCB_se1_ag3_m_02 - words	back	225.0545
224.8545	DCB_se1_ag3_m_02 - phones	AE1	224.9645
224.9645	DCB_se1_ag3_m_02 - phones	K	225.0545
225.0545	DCB_se1_ag3_m_02 - phones	IH0	225.0845
225.0545	DCB_se1_ag3_m_02 - words	in	225.1145
225.0845	DCB_se1_ag3_m_02 - phones	N	225.1145
225.1145	DCB_se1_ag3_m_02 - phones	T	225.2845
225.1145	DCB_se1_ag3_m_02 - words	time	225.6745
225.2845	DCB_se1_ag3_m_02 - phones	AY1	225.5245
225.5245	DCB_se1_ag3_m_02 - phones	M	225.6745
226.5240	DCB_se1_ag3_m_01 - phones	Y	226.9940
226.5240	DCB_se1_ag3_m_01 - words	yeah	227.0340
226.9940	DCB_se1_ag3_m_01 - phones	AE1	227.0340
227.0340	DCB_se1_ag3_m_01 - phones	sp	231.4374
228.1327	DCB_se1_ag3_m_02 - phones	sil	228.2027
228.2027	DCB_se1_ag3_m_02 - phones	DH	228.2927
228.2027	DCB_se1_ag3_m_02 - words	that	228.4127
228.2927	DCB_se1_ag3_m_02 - phones	AE1	228.3427
228.3427	DCB_se1_ag3_m_02 - phones	T	228.4127
228.4127	DCB_se1_ag3_m_02 - phones	AH0	228.4527
228.4127	DCB_se1_ag3_m_02 - words	d	228.4827
228.4527	DCB_se1_ag3_m_02 - phones	D	228.4827
228.4827	DCB_se1_ag3_m_02 - phones	B	228.5627
228.4827	DCB_se1_ag3_m_02 - words	be	228.7527
228.5627	DCB_se1_ag3_m_02 - phones	IY0	228.7527
228.7527	DCB_se1_ag3_m_02 - phones	IH0	228.7827
228.7527	DCB_se1_ag3_m_02 - words	it	228.8627
228.7827	DCB_se1_ag3_m_02 - phones	T	228.8627
231.0393	DCB_se1_ag3_m_02 - phones	W	231.1693
231.0393	DCB_se1_ag3_m_02 - words	well	231.5693
231.1693	DCB_se1_ag3_m_02 - phones	EH1	231.3893
231.3893	DCB_se1_ag3_m_02 - phones	L	231.5693
231.4374	DCB_se1_ag3_m_01 - phones	B	231.4674
231.4374	DCB_se1_ag3_m_01 - words	but	231.6074
231.4674	DCB_se1_ag3_m_01 - phones	AH1	231.5374
231.5374	DCB_se1_ag3_m_01 - phones	T	231.6074
231.5693	DCB_se1_ag3_m_02 - phones	sp	244.3138
231.6074	DCB_se1_ag3_m_01 - phones	AH1	231.7374
231.6074	DCB_se1_ag3_m_01 - words	um	231.9274
231.7374	DCB_se1_ag3_m_01 - phones	M	231.9274
232.1638	DCB_se1_ag3_m_01 - phones	sil	232.2638
232.2638	DCB_se1_ag3_m_01 - phones	L	232.3038
232.2638	DCB_se1_ag3_m_01 - words	let	232.3638
232.3038	DCB_se1_ag3_m_01 - phones	EH1	232.3338
232.3338	DCB_se1_ag3_m_01 - phones	T	232.3638
232.3638	DCB_se1_ag3_m_01 - phones	M	232.4438
232.3638	DCB_se1_ag3_m_01 - words	me	232.5038
232.4438	DCB_se1_ag3_m_01 - phones	IY1	232.5038
232.5038	DCB_se1_ag3_m_01 - phones	AE1	232.5838
232.5038	DCB_se1_ag3_m_01 - words	aks	232.7038
232.5838	DCB_se1_ag3_m_01 - phones	K	232.6338
232.6338	DCB_se1_ag3_m_01 - phones	S	232.7038
232.7038	DCB_se1_ag3_m_01 - phones	Y	232.7438
232.7038	DCB_se1_ag3_m_01 - words	you	232.7738
232.7438	DCB_se1_ag3_m_01 - phones	UW1	232.7738
232.7738	DCB_se1_ag3_m_01 - phones	DH	232.8138
232.7738	DCB_se1_ag3_m_01 - words	this	233.2638
232.8138	DCB_se1_ag3_m_01 - phones	IH1	233.0038
233.0038	DCB_se1_ag3_m_01 - phones	S	233.2638
234.3928	DCB_se1_ag3_m_01 - phones	sil	234.4828
234.4828	DCB_se1_ag3_m_01 - phones	IH1	234.6528
234.4828	DCB_se1_ag3_m_01 - words	is	234.7828
234.6528	DCB_se1_ag3_m_01 - phones	Z	234.7828
234.7828	DCB_se1_ag3_m_01 - phones	AH1	235.0428
234.7828	DCB_se1_ag3_m_01 - words	um	235.2828
235.0428	DCB_se1_ag3_m_01 - phones	M	235.2828
236.2549	DCB_se1_ag3_m_01 - phones	sil	236.3449
236.3449	DCB_se1_ag3_m_01 - words	<unk>	237.0149
236.3449	DCB_se1_ag3_m_01 - phones	spn	237.0149
237.0149	DCB_se1_ag3_m_01 - phones	sp	237.1649
237.1649	DCB_se1_ag3_m_01 - phones	AY1	237.3149
237.1649	DCB_se1_ag3_m_01 - words	i	237.3149
237.3149	DCB_se1_ag3_m_01 - phones	N	237.4149
237.3149	DCB_se1_ag3_m_01 - words	know	237.4749
237.4149	DCB_se1_ag3_m_01 - phones	OW1	237.4749
237.4749	DCB_se1_ag3_m_01 - phones	Y	237.6449
237.4749	DCB_se1_ag3_m_01 - words	you	237.9749
237.6449	DCB_se1_ag3_m_01 - phones	UW1	237.9749
237.9749	DCB_se1_ag3_m_01 - phones	sp	238.1949
238.1949	DCB_se1_ag3_m_01 - words	uh	238.4549
238.1949	DCB_se1_ag3_m_01 - phones	AH1	238.4549
238.4549	DCB_se1_ag3_m_01 - phones	sp	238.5149
238.5149	DCB_se1_ag3_m_01 - phones	JH	238.5449
238.5149	DCB_se1_ag3_m_01 - words	just	238.6949
238.5449	DCB_se1_ag3_m_01 - phones	IH0	238.5849
238.5849	DCB_se1_ag3_m_01 - phones	S	238.6449
238.6449	DCB_se1_ag3_m_01 - phones	T	238.6949
238.6949	DCB_se1_ag3_m_01 - phones	L	238.7249
238.6949	DCB_se1_ag3_m_01 - words	looking	238.9049
238.7249	DCB_se1_ag3_m_01 - phones	UH1	238.7649
238.7649	DCB_se1_ag3_m_01 - phones	K	238.8149
238.8149	DCB_se1_ag3_m_01 - phones	IH0	238.8449
238.8449	DCB_se1_ag3_m_01 - phones	NG	238.9049
238.9049	DCB_se1_ag3_m_01 - phones	AE1	238.9449
238.9049	DCB_se1_ag3_m_01 - words	at	238.9749
238.9449	DCB_se1_ag3_m_01 - phones	T	238.9749
238.9749	DCB_se1_ag3_m_01 - phones	HH	239.0049
238.9749	DCB_se1_ag3_m_01 - words	how	239.1149
239.0049	DCB_se1_ag3_m_01 - phones	AW1	239.1149
239.1149	DCB_se1_ag3_m_01 - phones	Y	239.1949
239.1149	DCB_se1_ag3_m_01 - words	you	239.2349
239.1949	DCB_se1_ag3_m_01 - phones	UW1	239.2349
239.2349	DCB_se1_ag3_m_01 - phones	D	239.3249
239.2349	DCB_se1_ag3_m_01 - words	dress	239.5449
239.3249	DCB_se1_ag3_m_01 - phones	R	239.3749
239.3749	DCB_se1_ag3_m_01 - phones	EH1	239.4849
239.4849	DCB_se1_ag3_m_01 - phones	S	239.5449
239.5449	DCB_se1_ag3_m_01 - phones	Y	239.6049
239.5449	DCB_se1_ag3_m_01 - words	you're	239.6649
239.6049	DCB_se1_ag3_m_01 - phones	UW1	239.6349
239.6349	DCB_se1_ag3_m_01 - phones	R	239.6649
239.6649	DCB_se1_ag3_m_01 - phones	sp	239.6949
239.6949	DCB_se1_ag3_m_01 - phones	AH0	239.7549
239.6949	DCB_se1_ag3_m_01 - words	a	239.7549
239.7549	DCB_se1_ag3_m_01 - phones	S	239.8349
239.7549	DCB_se1_ag3_m_01 - words	sports	240.1549
239.8349	DCB_se1_ag3_m_01 - phones	P	239.9049
239.9049	DCB_se1_ag3_m_01 - phones	AO1	240.0049
240.0049	DCB_se1_ag3_m_01 - phones	R	240.0549
240.0549	DCB_se1_ag3_m_01 - phones	T	240.1049
240.1049	DCB_se1_ag3_m_01 - phones	S	240.1549
240.1549	DCB_se1_ag3_m_01 - phones	F	240.2549
240.1549	DCB_se1_ag3_m_01 - words	fan	240.4849
240.2549	DCB_se1_ag3_m_01 - phones	AE1	240.3049
240.3049	DCB_se1_ag3_m_01 - phones	N	240.4849
240.4849	DCB_se1_ag3_m_01 - phones	sp	240.5549
241.6506	DCB_se1_ag3_m_01 - phones	HH	241.7206
241.6506	DCB_se1_ag3_m_01 - words	who	241.8106
241.7206	DCB_se1_ag3_m_01 - phones	UW1	241.8106
241.8106	DCB_se1_ag3_m_01 - phones	IH0	241.8706
241.8106	DCB_se1_ag3_m_01 - words	is	241.9206
241.8706	DCB_se1_ag3_m_01 - phones	Z	241.9206
241.9206	DCB_se1_ag3_m_01 - phones	Y	241.9506
241.9206	DCB_se1_ag3_m_01 - words	your	242.0506
241.9506	DCB_se1_ag3_m_01 - phones	UH1	241.9906
241.9906	DCB_se1_ag3_m_01 - phones	R	242.0506
242.0506	DCB_se1_ag3_m_01 - phones	F	242.1206
242.0506	DCB_se1_ag3_m_01 - words	favorite	242.4006
242.1206	DCB_se1_ag3_m_01 - phones	EY1	242.2406
242.2406	DCB_se1_ag3_m_01 - phones	V	242.3006
242.3006	DCB_se1_ag3_m_01 - phones	R	242.3306
242.3306	DCB_se1_ag3_m_01 - phones	AH0	242.3606
242.3606	DCB_se1_ag3_m_01 - phones	T	242.4006
242.4006	DCB_se1_ag3_m_01 - phones	T	242.4606
242.4006	DCB_se1_ag3_m_01 - words	teams	242.7106
242.4606	DCB_se1_ag3_m_01 - phones	IY1	242.6106
242.6106	DCB_se1_ag3_m_01 - phones	M	242.6706
242.6706	DCB_se1_ag3_m_01 - phones	Z	242.7106
242.7106	DCB_se1_ag3_m_01 - phones	sp	242.9806
244.3138	DCB_se1_ag3_m_02 - phones	AH0	244.3438
244.3138	DCB_se1_ag3_m_02 - words	i'm	244.4338
244.3438	DCB_se1_ag3_m_02 - phones	M	244.4338
244.4338	DCB_se1_ag3_m_02 - words	a	244.4738
244.4338	DCB_se1_ag3_m_02 - phones	AH0	244.4738
244.4738	DCB_se1_ag3_m_02 - phones	HH	244.5938
244.4738	DCB_se1_ag3_m_02 - words	home	244.8338
244.5938	DCB_se1_ag3_m_02 - phones	OW1	244.7538
244.7538	DCB_se1_ag3_m_02 - phones	M	244.8338
244.8338	DCB_se1_ag3_m_02 - phones	T	244.9538
244.8338	DCB_se1_ag3_m_02 - words	team	245.2138
244.9538	DCB_se1_ag3_m_02 - phones	IY1	245.0838
245.0838	DCB_se1_ag3_m_02 - phones	M	245.2138
245.2138	DCB_se1_ag3_m_02 - phones	N	245.2638
245.2138	DCB_se1_ag3_m_02 - words	native	245.5738
245.2638	DCB_se1_ag3_m_02 - phones	EY1	245.4338
245.4338	DCB_se1_ag3_m_02 - phones	T	245.4638
245.4638	DCB_se1_ag3_m_02 - phones	IH0	245.5438
245.5438	DCB_se1_ag3_m_02 - phones	V	245.5738
245.5738	DCB_se1_ag3_m_02 - phones	sp	246.5769
246.5769	DCB_se1_ag3_m_02 - phones	AY1	246.7069
246.5769	DCB_se1_ag3_m_02 - words	i	246.7069
246.7069	DCB_se1_ag3_m_02 - phones	L	246.8269
246.7069	DCB_se1_ag3_m_02 - words	like	247.0469
246.8269	DCB_se1_ag3_m_02 - phones	AY1	246.9769
246.9769	DCB_se1_ag3_m_02 - phones	K	247.0469
247.0469	DCB_se1_ag3_m_02 - phones	sp	247.1269
248.1068	DCB_se1_ag3_m_02 - phones	W	248.2468
248.1068	DCB_se1_ag3_m_02 - words	washington	248.8368
248.2468	DCB_se1_ag3_m_02 - phones	AA1	248.4068
248.4068	DCB_se1_ag3_m_02 - phones	SH	248.5068
248.5068	DCB_se1_ag3_m_02 - phones	IH0	248.5468
248.5468	DCB_se1_ag3_m_02 - phones	NG	248.5768
248.5768	DCB_se1_ag3_m_02 - phones	T	248.6968
248.6968	DCB_se1_ag3_m_02 - phones	AH0	248.7268
248.7268	DCB_se1_ag3_m_02 - phones	N	248.8368
248.8368	DCB_se1_ag3_m_02 - phones	R	248.9168
248.8368	DCB_se1_ag3_m_02 - words	redskins	249.9068
248.9168	DCB_se1_ag3_m_02 - phones	EH1	249.0668
249.0668	DCB_se1_ag3_m_02 - phones	D	249.1468
249.1468	DCB_se1_ag3_m_02 - phones	S	249.2368
249.2368	DCB_se1_ag3_m_02 - phones	K	249.3168
249.3168	DCB_se1_ag3_m_02 - phones	IH2	249.3668
249.3668	DCB_se1_ag3_m_02 - phones	N	249.6568
249.6568	DCB_se1_ag3_m_02 - phones	Z	249.9068
250.8681	DCB_se1_ag3_m_02 - phones	sil	250.8981
250.8981	DCB_se1_ag3_m_02 - phones	W	251.0281
250.8981	DCB_se1_ag3_m_02 - words	washington	251.5781
251.0281	DCB_se1_ag3_m_02 - phones	AA1	251.1781
251.1781	DCB_se1_ag3_m_02 - phones	SH	251.2681
251.2681	DCB_se1_ag3_m_02 - phones	IH0	251.3081
251.3081	DCB_se1_ag3_m_02 - phones	NG	251.3381
251.3381	DCB_se1_ag3_m_02 - phones	T	251.4681
251.4681	DCB_se1_ag3_m_02 - phones	AH0	251.4981
251.4981	DCB_se1_ag3_m_02 - phones	N	251.5781
251.5781	DCB_se1_ag3_m_02 - phones	sp	251.6081
251.6081	DCB_se1_ag3_m_02 - phones	W	251.7181
251.6081	DCB_se1_ag3_m_02 - words	wizards	252.3881
251.7181	DCB_se1_ag3_m_02 - phones	IH1	251.8481
251.8481	DCB_se1_ag3_m_02 - phones	Z	251.9581
251.9581	DCB_se1_ag3_m_02 - phones	ER0	251.9881
251.9881	DCB_se1_ag3_m_02 - phones	D	252.0181
252.0181	DCB_se1_ag3_m_02 - phones	Z	252.3881
253.0781	DCB_se1_ag3_m_02 - phones	AY1	253.3281
253.0781	DCB_se1_ag3_m_02 - words	i	253.3281
253.3281	DCB_se1_ag3_m_02 - phones	L	253.4081
253.3281	DCB_se1_ag3_m_02 - words	like	253.6081
253.4081	DCB_se1_ag3_m_02 - phones	AY1	253.5481
253.5481	DCB_se1_ag3_m_02 - phones	K	253.6081
253.6081	DCB_se1_ag3_m_02 - phones	sp	255.1413
255.1413	DCB_se1_ag3_m_02 - phones	DH	255.1813
255.1413	DCB_se1_ag3_m_02 - words	the	255.2113
255.1813	DCB_se1_ag3_m_02 - phones	AH0	255.2113
255.2113	DCB_se1_ag3_m_02 - phones	N	255.3913
255.2113	DCB_se1_ag3_m_02 - words	nationals	256.1613
255.3913	DCB_se1_ag3_m_02 - phones	AE1	255.5513
255.5513	DCB_se1_ag3_m_02 - phones	SH	255.6713
[truncated: 5,745 more rows]
