# Supplementary material for: Considering Performance in the Automated and Manual Coding of Sociolinguistic Variables: Lessons From Variable (ING)
Source: Front Artif Intell. 2021 Apr 29;4:648543. doi: 10.3389/frai.2021.648543 (PMC8117961; doi:10.3389/frai.2021.648543)
Supplement: Supplementary file 4 [file Data_Sheet_4.ZIP › CORAAL_Aligned_as_Tables/DCB_se3_ag4_m_02_3_txout.txt]

tmin	tier	text	tmax
0.6030	DCB_int_01 - phones	sil	0.6630
0.6630	DCB_int_01 - phones	HH	0.6930
0.6630	DCB_int_01 - words	hm	0.8130
0.6930	DCB_int_01 - phones	M	0.8130
0.8130	DCB_int_01 - phones	sp	1.2543
1.2543	DCB_int_01 - phones	L	1.2843
1.2543	DCB_int_01 - words	let	1.3543
1.2843	DCB_int_01 - phones	EH1	1.3143
1.3143	DCB_int_01 - phones	T	1.3543
1.3543	DCB_int_01 - phones	M	1.4243
1.3543	DCB_int_01 - words	me	1.5143
1.4243	DCB_int_01 - phones	IY1	1.5143
1.5143	DCB_int_01 - phones	AE1	1.6343
1.5143	DCB_int_01 - words	ask	1.7543
1.6343	DCB_int_01 - phones	S	1.7243
1.7243	DCB_int_01 - phones	K	1.7543
1.7543	DCB_int_01 - phones	Y	1.8243
1.7543	DCB_int_01 - words	you	2.1043
1.8243	DCB_int_01 - phones	UW1	2.1043
2.1043	DCB_int_01 - phones	sp	2.1443
2.1443	DCB_int_01 - phones	AH1	2.2043
2.1443	DCB_int_01 - words	um	2.5943
2.2043	DCB_int_01 - phones	M	2.5943
2.5943	DCB_int_01 - phones	sp	2.6743
2.6743	DCB_int_01 - phones	K	2.7243
2.6743	DCB_int_01 - words	cause	2.8543
2.7243	DCB_int_01 - phones	AA1	2.7543
2.7543	DCB_int_01 - phones	Z	2.8543
2.8543	DCB_int_01 - phones	AY1	3.0843
2.8543	DCB_int_01 - words	i	3.0843
3.0843	DCB_int_01 - phones	sp	3.2979
3.2979	DCB_int_01 - phones	AY1	3.3579
3.2979	DCB_int_01 - words	i	3.3579
3.3579	DCB_int_01 - phones	sp	3.3879
3.3879	DCB_int_01 - phones	D	3.4679
3.3879	DCB_int_01 - words	don't	3.5379
3.4679	DCB_int_01 - phones	OW1	3.5079
3.5079	DCB_int_01 - phones	N	3.5379
3.5379	DCB_int_01 - phones	W	3.5679
3.5379	DCB_int_01 - words	want	3.6579
3.5679	DCB_int_01 - phones	AO1	3.5979
3.5979	DCB_int_01 - phones	N	3.6279
3.6279	DCB_int_01 - phones	T	3.6579
3.6579	DCB_int_01 - phones	T	3.6879
3.6579	DCB_int_01 - words	to	3.7379
3.6879	DCB_int_01 - phones	AH0	3.7379
3.7379	DCB_int_01 - phones	K	3.8479
3.7379	DCB_int_01 - words	keep	3.9679
3.8479	DCB_int_01 - phones	IY1	3.8779
3.8779	DCB_int_01 - phones	P	3.9679
3.9679	DCB_int_01 - phones	Y	4.0279
3.9679	DCB_int_01 - words	you	4.1079
4.0279	DCB_int_01 - phones	UW1	4.1079
4.1079	DCB_int_01 - phones	T	4.2379
4.1079	DCB_int_01 - words	too	4.2679
4.2379	DCB_int_01 - phones	UW1	4.2679
4.2679	DCB_int_01 - phones	M	4.3279
4.2679	DCB_int_01 - words	much	4.5779
4.3279	DCB_int_01 - phones	AH1	4.4079
4.4079	DCB_int_01 - phones	CH	4.5779
4.5779	DCB_int_01 - phones	sp	4.6079
4.6079	DCB_int_01 - phones	L	4.6979
4.6079	DCB_int_01 - words	longer	5.1179
4.6979	DCB_int_01 - phones	AO1	4.7879
4.7879	DCB_int_01 - phones	NG	4.8579
4.8579	DCB_int_01 - phones	G	4.8979
4.8979	DCB_int_01 - phones	ER0	5.1179
5.1179	DCB_int_01 - phones	sp	5.3115
5.3115	DCB_int_01 - phones	AH1	5.4115
5.3115	DCB_int_01 - words	um	5.4415
5.4115	DCB_int_01 - phones	M	5.4415
5.4415	DCB_int_01 - words	i	5.4715
5.4415	DCB_int_01 - phones	AY1	5.4715
5.4715	DCB_int_01 - phones	sp	5.5015
5.5015	DCB_int_01 - phones	W	5.6815
5.5015	DCB_int_01 - words	want	5.7815
5.6815	DCB_int_01 - phones	AO1	5.7215
5.7215	DCB_int_01 - phones	N	5.7515
5.7515	DCB_int_01 - phones	T	5.7815
5.7815	DCB_int_01 - phones	sp	5.8115
5.8115	DCB_int_01 - phones	T	5.8415
5.8115	DCB_int_01 - words	to	5.8715
5.8415	DCB_int_01 - phones	AH0	5.8715
5.8715	DCB_int_01 - phones	sp	5.9215
5.9215	DCB_int_01 - phones	B	5.9715
5.9215	DCB_int_01 - words	be	6.0515
5.9715	DCB_int_01 - phones	IY1	6.0515
6.0515	DCB_int_01 - phones	M	6.1715
6.0515	DCB_int_01 - words	mindful	6.4615
6.1715	DCB_int_01 - phones	AY1	6.2015
6.2015	DCB_int_01 - phones	N	6.2715
6.2715	DCB_int_01 - phones	D	6.3115
6.3115	DCB_int_01 - phones	F	6.3715
6.3715	DCB_int_01 - phones	AH0	6.4015
6.4015	DCB_int_01 - phones	L	6.4615
6.4615	DCB_int_01 - phones	AH0	6.4915
6.4615	DCB_int_01 - words	of	6.5215
6.4915	DCB_int_01 - phones	V	6.5215
6.5215	DCB_int_01 - phones	sp	6.5515
6.5515	DCB_int_01 - phones	Y	6.6115
6.5515	DCB_int_01 - words	your	6.6915
6.6115	DCB_int_01 - phones	UH1	6.6415
6.6415	DCB_int_01 - phones	R	6.6915
6.6915	DCB_int_01 - phones	sp	6.7515
6.7515	DCB_int_01 - phones	T	6.8715
6.7515	DCB_int_01 - words	time	7.3215
6.8715	DCB_int_01 - phones	AY1	6.9015
6.9015	DCB_int_01 - phones	M	7.3215
7.3215	DCB_int_01 - phones	sp	7.3715
7.3715	DCB_int_01 - phones	B	7.4315
7.3715	DCB_int_01 - words	but	7.6715
7.4315	DCB_int_01 - phones	AH1	7.5515
7.5515	DCB_int_01 - phones	T	7.6715
7.6715	DCB_int_01 - phones	sp	8.3671
8.3671	DCB_int_01 - phones	AH1	8.5971
8.3671	DCB_int_01 - words	um	8.7471
8.5971	DCB_int_01 - phones	M	8.7471
8.7471	DCB_int_01 - phones	W	8.8071
8.7471	DCB_int_01 - words	one	8.9371
8.8071	DCB_int_01 - phones	AH1	8.8471
8.8471	DCB_int_01 - phones	N	8.9371
8.9371	DCB_int_01 - phones	AH0	8.9671
8.9371	DCB_int_01 - words	of	8.9971
8.9671	DCB_int_01 - phones	V	8.9971
8.9971	DCB_int_01 - phones	DH	9.0271
8.9971	DCB_int_01 - words	the	9.0571
9.0271	DCB_int_01 - phones	AH0	9.0571
9.0571	DCB_int_01 - phones	TH	9.0971
9.0571	DCB_int_01 - words	things	9.2571
9.0971	DCB_int_01 - phones	IH1	9.1471
9.1471	DCB_int_01 - phones	NG	9.2171
9.2171	DCB_int_01 - phones	Z	9.2571
9.2571	DCB_int_01 - phones	DH	9.2871
9.2571	DCB_int_01 - words	that	9.3471
9.2871	DCB_int_01 - phones	AH0	9.3171
9.3171	DCB_int_01 - phones	T	9.3471
9.3471	DCB_int_01 - phones	Y	9.4471
9.3471	DCB_int_01 - words	you	9.4971
9.4471	DCB_int_01 - phones	UW1	9.4971
9.4971	DCB_int_01 - phones	S	9.5871
9.4971	DCB_int_01 - words	said	9.7371
9.5871	DCB_int_01 - phones	EH1	9.6671
9.6671	DCB_int_01 - phones	D	9.7371
9.7371	DCB_int_01 - phones	sp	9.7671
9.7671	DCB_int_01 - phones	DH	9.8171
9.7671	DCB_int_01 - words	this	9.9571
9.8171	DCB_int_01 - phones	IH0	9.8671
9.8671	DCB_int_01 - phones	S	9.9571
9.9571	DCB_int_01 - phones	W	9.9971
9.9571	DCB_int_01 - words	was	10.1771
9.9971	DCB_int_01 - phones	AH0	10.0371
10.0371	DCB_int_01 - phones	Z	10.1771
10.3850	DCB_int_01 - phones	P	10.4450
10.3850	DCB_int_01 - words	probably	10.6750
10.4450	DCB_int_01 - phones	R	10.4750
10.4750	DCB_int_01 - phones	AA1	10.5250
10.5250	DCB_int_01 - phones	B	10.5750
10.5750	DCB_int_01 - phones	L	10.6450
10.6450	DCB_int_01 - phones	IY0	10.6750
10.6750	DCB_int_01 - phones	M	10.7550
10.6750	DCB_int_01 - words	maybe	10.9550
10.7550	DCB_int_01 - phones	EY1	10.8250
10.8250	DCB_int_01 - phones	B	10.8850
10.8850	DCB_int_01 - phones	IY0	10.9550
10.9550	DCB_int_01 - phones	TH	11.0750
10.9550	DCB_int_01 - words	thirty	11.2750
11.0750	DCB_int_01 - phones	ER1	11.1550
11.1550	DCB_int_01 - phones	D	11.1950
11.1950	DCB_int_01 - phones	IY0	11.2750
11.2750	DCB_int_01 - phones	M	11.3350
11.2750	DCB_int_01 - words	minutes	11.5750
11.3350	DCB_int_01 - phones	IH1	11.3850
11.3850	DCB_int_01 - phones	N	11.4450
11.4450	DCB_int_01 - phones	AH0	11.4750
11.4750	DCB_int_01 - phones	T	11.5050
11.5050	DCB_int_01 - phones	S	11.5750
11.5750	DCB_int_01 - phones	AH0	11.6350
11.5750	DCB_int_01 - words	ago	12.0050
11.6350	DCB_int_01 - phones	G	11.7050
11.7050	DCB_int_01 - phones	OW1	12.0050
12.0050	DCB_int_01 - phones	sp	12.2136
12.2136	DCB_int_01 - phones	AH1	12.3036
12.2136	DCB_int_01 - words	um	12.4436
12.3036	DCB_int_01 - phones	M	12.4436
12.4436	DCB_int_01 - phones	W	12.4736
12.4436	DCB_int_01 - words	when	12.5436
12.4736	DCB_int_01 - phones	EH1	12.5036
12.5036	DCB_int_01 - phones	N	12.5436
12.5436	DCB_int_01 - phones	W	12.5836
12.5436	DCB_int_01 - words	we	12.6136
12.5836	DCB_int_01 - phones	IY1	12.6136
12.6136	DCB_int_01 - phones	W	12.6736
12.6136	DCB_int_01 - words	were	12.7436
12.6736	DCB_int_01 - phones	ER0	12.7436
12.7436	DCB_int_01 - phones	T	12.8036
12.7436	DCB_int_01 - words	talking	13.0436
12.8036	DCB_int_01 - phones	AO1	12.8636
12.8636	DCB_int_01 - phones	K	12.9736
12.9736	DCB_int_01 - phones	IH0	13.0136
13.0136	DCB_int_01 - phones	NG	13.0436
13.0436	DCB_int_01 - phones	AH0	13.0736
13.0436	DCB_int_01 - words	about	13.2736
13.0736	DCB_int_01 - phones	B	13.1136
13.1136	DCB_int_01 - phones	AW1	13.1836
13.1836	DCB_int_01 - phones	T	13.2736
13.2736	DCB_int_01 - phones	DH	13.3136
13.2736	DCB_int_01 - words	the	13.4336
13.3136	DCB_int_01 - phones	AH0	13.4336
13.4336	DCB_int_01 - phones	R	13.5236
13.4336	DCB_int_01 - words	riots	14.0236
13.5236	DCB_int_01 - phones	AY1	13.8136
13.8136	DCB_int_01 - phones	AH0	13.8736
13.8736	DCB_int_01 - phones	T	13.9236
13.9236	DCB_int_01 - phones	S	14.0236
14.0236	DCB_int_01 - phones	W	14.0636
14.0236	DCB_int_01 - words	we	14.1136
14.0636	DCB_int_01 - phones	IY1	14.1136
14.1136	DCB_int_01 - phones	W	14.1536
14.1136	DCB_int_01 - words	were	14.2036
14.1536	DCB_int_01 - phones	ER0	14.2036
14.2036	DCB_int_01 - phones	T	14.3136
14.2036	DCB_int_01 - words	talking	14.6236
14.3136	DCB_int_01 - phones	AO1	14.4036
14.4036	DCB_int_01 - phones	K	14.5236
14.5236	DCB_int_01 - phones	IH0	14.5536
14.5536	DCB_int_01 - phones	NG	14.6236
14.6236	DCB_int_01 - phones	AH0	14.6836
14.6236	DCB_int_01 - words	about	14.9836
14.6836	DCB_int_01 - phones	B	14.7436
14.7436	DCB_int_01 - phones	AW1	14.9036
14.9036	DCB_int_01 - phones	T	14.9836
14.9836	DCB_int_01 - phones	sp	15.8371
15.8371	DCB_int_01 - phones	AH1	15.9171
15.8371	DCB_int_01 - words	um	16.1071
15.9171	DCB_int_01 - phones	M	16.1071
16.1071	DCB_int_01 - phones	sp	16.2271
16.2271	DCB_int_01 - phones	Y	16.4471
16.2271	DCB_int_01 - words	u	16.5271
16.4471	DCB_int_01 - phones	UW1	16.5271
16.5271	DCB_int_01 - phones	S	16.6071
16.5271	DCB_int_01 - words	street	16.8671
16.6071	DCB_int_01 - phones	T	16.7171
16.7171	DCB_int_01 - phones	R	16.7771
16.7771	DCB_int_01 - phones	IY1	16.8371
16.8371	DCB_int_01 - phones	T	16.8671
16.8671	DCB_int_01 - phones	AH0	16.9071
16.8671	DCB_int_01 - words	and	16.9471
16.9071	DCB_int_01 - phones	N	16.9471
16.9471	DCB_int_01 - phones	sp	16.9971
16.9971	DCB_int_01 - phones	AH1	17.0971
16.9971	DCB_int_01 - words	other	17.2271
17.0971	DCB_int_01 - phones	DH	17.1471
17.1471	DCB_int_01 - phones	ER0	17.2271
17.2271	DCB_int_01 - phones	P	17.3171
17.2271	DCB_int_01 - words	parts	17.5071
17.3171	DCB_int_01 - phones	AA1	17.3471
17.3471	DCB_int_01 - phones	R	17.3971
17.3971	DCB_int_01 - phones	T	17.4371
17.4371	DCB_int_01 - phones	S	17.5071
17.5071	DCB_int_01 - phones	AH0	17.5371
17.5071	DCB_int_01 - words	of	17.5671
17.5371	DCB_int_01 - phones	V	17.5671
17.5671	DCB_int_01 - phones	DH	17.6271
17.5671	DCB_int_01 - words	the	17.6971
17.6271	DCB_int_01 - phones	AH0	17.6971
17.6971	DCB_int_01 - phones	S	17.8371
17.6971	DCB_int_01 - words	city	18.0271
17.8371	DCB_int_01 - phones	IH1	17.8671
17.8671	DCB_int_01 - phones	T	17.9271
17.9271	DCB_int_01 - phones	IY0	18.0271
18.0271	DCB_int_01 - phones	sp	18.0571
18.0571	DCB_int_01 - phones	DH	18.0971
18.0571	DCB_int_01 - words	that	18.2871
18.0971	DCB_int_01 - phones	AH0	18.2271
18.2271	DCB_int_01 - phones	T	18.2871
18.2871	DCB_int_01 - phones	W	18.3871
18.2871	DCB_int_01 - words	were	18.4271
18.3871	DCB_int_01 - phones	ER1	18.4271
18.4271	DCB_int_01 - phones	sp	18.6071
18.6071	DCB_int_01 - phones	D	18.6871
18.6071	DCB_int_01 - words	drastic	19.0771
18.6871	DCB_int_01 - phones	R	18.7571
18.7571	DCB_int_01 - phones	AE1	18.8571
18.8571	DCB_int_01 - phones	S	18.9471
18.9471	DCB_int_01 - phones	T	19.0071
19.0071	DCB_int_01 - phones	IH0	19.0371
19.0371	DCB_int_01 - phones	K	19.0771
19.0771	DCB_int_01 - phones	sp	19.2371
19.2371	DCB_int_01 - phones	DH	19.3071
19.2371	DCB_int_01 - words	that	19.3971
19.3071	DCB_int_01 - phones	AE1	19.3371
19.3371	DCB_int_01 - phones	T	19.3971
19.3971	DCB_int_01 - phones	sp	19.4271
19.4271	DCB_int_01 - phones	CH	19.5971
19.4271	DCB_int_01 - words	changed	19.9171
19.5971	DCB_int_01 - phones	EY1	19.7471
19.7471	DCB_int_01 - phones	N	19.8271
19.8271	DCB_int_01 - phones	JH	19.8871
19.8871	DCB_int_01 - phones	D	19.9171
19.9171	DCB_int_01 - phones	D	19.9571
19.9171	DCB_int_01 - words	drastically	20.4271
19.9571	DCB_int_01 - phones	R	19.9971
19.9971	DCB_int_01 - phones	AE1	20.0971
20.0971	DCB_int_01 - phones	S	20.1571
20.1571	DCB_int_01 - phones	T	20.1971
20.1971	DCB_int_01 - phones	IH0	20.2571
20.2571	DCB_int_01 - phones	K	20.3071
20.3071	DCB_int_01 - phones	L	20.3671
20.3671	DCB_int_01 - phones	IY0	20.4271
20.4271	DCB_int_01 - phones	B	20.4771
20.4271	DCB_int_01 - words	because	20.7471
20.4771	DCB_int_01 - phones	IH0	20.5571
20.5571	DCB_int_01 - phones	K	20.5971
20.5971	DCB_int_01 - phones	AA1	20.6471
20.6471	DCB_int_01 - phones	Z	20.7471
20.7471	DCB_int_01 - phones	AH0	20.7871
20.7471	DCB_int_01 - words	of	20.8171
20.7871	DCB_int_01 - phones	V	20.8171
20.8171	DCB_int_01 - phones	sp	20.8771
20.8771	DCB_int_01 - phones	DH	20.9271
20.8771	DCB_int_01 - words	the	20.9871
20.9271	DCB_int_01 - phones	AH0	20.9871
20.9871	DCB_int_01 - phones	sp	21.0971
21.0971	DCB_int_01 - phones	B	21.1471
21.0971	DCB_int_01 - words	because	21.3871
21.1471	DCB_int_01 - phones	IH0	21.1871
21.1871	DCB_int_01 - phones	K	21.2471
21.2471	DCB_int_01 - phones	AA1	21.3071
21.3071	DCB_int_01 - phones	Z	21.3871
21.3871	DCB_int_01 - phones	AH0	21.4271
21.3871	DCB_int_01 - words	of	21.4571
21.4271	DCB_int_01 - phones	V	21.4571
21.4571	DCB_int_01 - phones	DH	21.4971
21.4571	DCB_int_01 - words	the	21.5471
21.4971	DCB_int_01 - phones	AH0	21.5471
21.5471	DCB_int_01 - phones	R	21.6171
21.5471	DCB_int_01 - words	riots	21.9671
21.6171	DCB_int_01 - phones	AY1	21.8171
21.8171	DCB_int_01 - phones	AH0	21.8871
21.8871	DCB_int_01 - phones	T	21.9271
21.9271	DCB_int_01 - phones	S	21.9671
22.2763	DCB_int_01 - phones	S	22.3763
22.2763	DCB_int_01 - words	so	22.4263
22.3763	DCB_int_01 - phones	OW1	22.4263
22.4263	DCB_int_01 - phones	B	22.5163
22.4263	DCB_int_01 - words	before	22.8663
22.5163	DCB_int_01 - phones	IY2	22.5763
22.5763	DCB_int_01 - phones	F	22.7163
22.7163	DCB_int_01 - phones	AO1	22.7663
22.7663	DCB_int_01 - phones	R	22.8663
22.8663	DCB_int_01 - phones	DH	22.9363
22.8663	DCB_int_01 - words	that	23.1663
22.9363	DCB_int_01 - phones	AE1	23.0163
23.0163	DCB_int_01 - phones	T	23.1663
23.3869	DCB_int_01 - phones	sil	23.4169
23.4169	DCB_int_01 - phones	AY1	23.4569
23.4169	DCB_int_01 - words	i	23.4569
23.4569	DCB_int_01 - phones	W	23.4869
23.4569	DCB_int_01 - words	want	23.5769
23.4869	DCB_int_01 - phones	AO1	23.5169
23.5169	DCB_int_01 - phones	N	23.5469
23.5469	DCB_int_01 - phones	T	23.5769
23.5769	DCB_int_01 - phones	Y	23.6269
23.5769	DCB_int_01 - words	you	23.6569
23.6269	DCB_int_01 - phones	UW1	23.6569
23.6569	DCB_int_01 - phones	T	23.6869
23.6569	DCB_int_01 - words	to	23.7169
23.6869	DCB_int_01 - phones	AH0	23.7169
23.7169	DCB_int_01 - phones	T	23.7469
23.7169	DCB_int_01 - words	talk	23.8569
23.7469	DCB_int_01 - phones	AO1	23.8069
23.8069	DCB_int_01 - phones	K	23.8569
23.8569	DCB_int_01 - phones	AH0	23.8969
23.8569	DCB_int_01 - words	about	24.0469
23.8969	DCB_int_01 - phones	B	23.9469
23.9469	DCB_int_01 - phones	AW1	24.0069
24.0069	DCB_int_01 - phones	T	24.0469
24.0469	DCB_int_01 - words	a	24.1469
24.0469	DCB_int_01 - phones	AH0	24.1469
24.1469	DCB_int_01 - phones	L	24.1769
24.1469	DCB_int_01 - words	little	24.3469
24.1769	DCB_int_01 - phones	IH1	24.2069
24.2069	DCB_int_01 - phones	T	24.2469
24.2469	DCB_int_01 - phones	AH0	24.2769
24.2769	DCB_int_01 - phones	L	24.3469
24.3469	DCB_int_01 - phones	B	24.3869
24.3469	DCB_int_01 - words	bit	24.4669
24.3869	DCB_int_01 - phones	IH1	24.4369
24.4369	DCB_int_01 - phones	T	24.4669
24.4669	DCB_int_01 - phones	AH0	24.5469
24.4669	DCB_int_01 - words	about	24.7469
24.5469	DCB_int_01 - phones	B	24.5969
24.5969	DCB_int_01 - phones	AW1	24.7069
24.7069	DCB_int_01 - phones	T	24.7469
24.7469	DCB_int_01 - phones	sp	24.7769
24.7769	DCB_int_01 - phones	Y	24.9569
24.7769	DCB_int_01 - words	u	24.9969
24.9569	DCB_int_01 - phones	UW1	24.9969
24.9969	DCB_int_01 - phones	S	25.0569
24.9969	DCB_int_01 - words	street	25.4469
25.0569	DCB_int_01 - phones	T	25.1969
25.1969	DCB_int_01 - phones	R	25.2769
25.2769	DCB_int_01 - phones	IY1	25.3469
25.3469	DCB_int_01 - phones	T	25.4469
25.9931	DCB_int_01 - phones	AE1	26.1331
25.9931	DCB_int_01 - words	and	26.2031
26.1331	DCB_int_01 - phones	N	26.2031
26.2031	DCB_int_01 - phones	sp	26.2331
26.2331	DCB_int_01 - phones	AE1	26.3131
26.2331	DCB_int_01 - words	and	26.3831
26.3131	DCB_int_01 - phones	N	26.3831
26.3831	DCB_int_01 - phones	sp	26.4131
26.4131	DCB_int_01 - phones	AH1	26.4931
26.4131	DCB_int_01 - words	other	26.5931
26.4931	DCB_int_01 - phones	DH	26.5431
26.5431	DCB_int_01 - phones	ER0	26.5931
26.5931	DCB_int_01 - phones	EH1	26.7231
26.5931	DCB_int_01 - words	areas	26.9231
26.7231	DCB_int_01 - phones	R	26.7931
26.7931	DCB_int_01 - phones	IY0	26.8331
26.8331	DCB_int_01 - phones	AH0	26.8731
26.8731	DCB_int_01 - phones	Z	26.9231
26.9231	DCB_int_01 - phones	DH	26.9631
26.9231	DCB_int_01 - words	that	27.1131
26.9631	DCB_int_01 - phones	AH0	27.0231
27.0231	DCB_int_01 - phones	T	27.1131
27.1131	DCB_int_01 - phones	Y	27.2131
27.1131	DCB_int_01 - words	you	27.3431
27.2131	DCB_int_01 - phones	UW1	27.3431
27.3431	DCB_int_01 - phones	sp	27.3731
27.3731	DCB_int_01 - phones	R	27.4431
27.3731	DCB_int_01 - words	remember	28.0731
27.4431	DCB_int_01 - phones	IH0	27.4831
27.4831	DCB_int_01 - phones	M	27.5931
27.5931	DCB_int_01 - phones	EH1	27.6731
27.6731	DCB_int_01 - phones	M	27.7631
27.7631	DCB_int_01 - phones	B	27.8331
27.8331	DCB_int_01 - phones	ER0	28.0731
28.5705	DCB_int_01 - phones	AE1	28.6505
28.5705	DCB_int_01 - words	and	28.7405
28.6505	DCB_int_01 - phones	N	28.7405
28.7405	DCB_int_01 - phones	DH	28.7805
28.7405	DCB_int_01 - words	then	28.8805
28.7805	DCB_int_01 - phones	EH1	28.8105
28.8105	DCB_int_01 - phones	N	28.8805
28.8805	DCB_int_01 - phones	W	28.9105
28.8805	DCB_int_01 - words	we're	28.9505
28.9105	DCB_int_01 - phones	ER1	28.9505
28.9505	DCB_int_01 - phones	G	28.9905
28.9505	DCB_int_01 - words	gonna	29.1005
28.9905	DCB_int_01 - phones	AH1	29.0305
29.0305	DCB_int_01 - phones	N	29.0605
29.0605	DCB_int_01 - phones	AH0	29.1005
29.1005	DCB_int_01 - phones	T	29.1705
29.1005	DCB_int_01 - words	talk	29.2905
29.1705	DCB_int_01 - phones	AO1	29.2405
29.2405	DCB_int_01 - phones	K	29.2905
29.2905	DCB_int_01 - phones	AH0	29.3405
29.2905	DCB_int_01 - words	about	29.5905
29.3405	DCB_int_01 - phones	B	29.3905
29.3905	DCB_int_01 - phones	AW1	29.5005
29.5005	DCB_int_01 - phones	T	29.5905
29.5905	DCB_int_01 - phones	sp	29.9767
29.9767	DCB_int_01 - phones	K	30.0567
29.9767	DCB_int_01 - words	kind	30.1767
30.0567	DCB_int_01 - phones	AY1	30.1167
30.1167	DCB_int_01 - phones	N	30.1767
30.1767	DCB_int_01 - phones	AH0	30.2467
30.1767	DCB_int_01 - words	of	30.3167
30.2467	DCB_int_01 - phones	V	30.3167
30.3167	DCB_int_01 - phones	sp	30.3967
30.3967	DCB_int_01 - phones	DH	30.4467
30.3967	DCB_int_01 - words	the	30.5467
30.4467	DCB_int_01 - phones	AH0	30.5467
30.5467	DCB_int_01 - phones	R	30.6067
30.5467	DCB_int_01 - words	resurgence	31.0567
30.6067	DCB_int_01 - phones	IY0	30.6767
30.6767	DCB_int_01 - phones	S	30.7867
30.7867	DCB_int_01 - phones	ER1	30.8767
30.8767	DCB_int_01 - phones	JH	30.9067
30.9067	DCB_int_01 - phones	AH0	30.9367
30.9367	DCB_int_01 - phones	N	30.9867
30.9867	DCB_int_01 - phones	S	31.0567
31.0567	DCB_int_01 - phones	AH0	31.1067
31.0567	DCB_int_01 - words	of	31.1567
31.1067	DCB_int_01 - phones	V	31.1567
31.1567	DCB_int_01 - phones	DH	31.1967
31.1567	DCB_int_01 - words	those	31.3467
31.1967	DCB_int_01 - phones	OW1	31.2667
31.2667	DCB_int_01 - phones	Z	31.3467
31.3467	DCB_int_01 - phones	sp	31.3767
31.3767	DCB_int_01 - phones	EH1	31.4767
31.3767	DCB_int_01 - words	areas	31.7367
31.4767	DCB_int_01 - phones	R	31.5867
31.5867	DCB_int_01 - phones	IY0	31.6767
31.6767	DCB_int_01 - phones	AH0	31.7067
31.7067	DCB_int_01 - phones	Z	31.7367
31.7367	DCB_int_01 - phones	sp	31.7667
31.7667	DCB_int_01 - phones	N	31.9167
31.7667	DCB_int_01 - words	now	32.1367
31.9167	DCB_int_01 - phones	AW1	32.1367
32.1367	DCB_int_01 - phones	sp	32.1667
32.1667	DCB_int_01 - phones	AH0	32.2367
32.1667	DCB_int_01 - words	and	32.3067
32.2367	DCB_int_01 - phones	N	32.3067
32.3067	DCB_int_01 - phones	HH	32.3967
32.3067	DCB_int_01 - words	how	32.4867
32.3967	DCB_int_01 - phones	AW1	32.4867
32.4867	DCB_int_01 - phones	sp	32.5667
32.5667	DCB_int_01 - phones	D	32.6267
32.5667	DCB_int_01 - words	dc	32.9367
32.6267	DCB_int_01 - phones	IY1	32.7367
32.7367	DCB_int_01 - phones	S	32.8567
32.8567	DCB_int_01 - phones	IY1	32.9367
32.9367	DCB_int_01 - phones	HH	32.9667
32.9367	DCB_int_01 - words	has	33.0867
32.9667	DCB_int_01 - phones	AH0	32.9967
32.9967	DCB_int_01 - phones	Z	33.0867
33.0867	DCB_int_01 - phones	CH	33.2067
33.0867	DCB_int_01 - words	changed	33.4067
33.2067	DCB_int_01 - phones	EY1	33.2767
33.2767	DCB_int_01 - phones	N	33.3367
33.3367	DCB_int_01 - phones	JH	33.3767
33.3767	DCB_int_01 - phones	D	33.4067
33.4067	DCB_int_01 - phones	K	33.4467
33.4067	DCB_int_01 - words	cause	33.5167
33.4467	DCB_int_01 - phones	AA1	33.4767
33.4767	DCB_int_01 - phones	Z	33.5167
33.5167	DCB_int_01 - phones	AY1	33.5567
33.5167	DCB_int_01 - words	i	33.5567
33.5567	DCB_int_01 - phones	W	33.5967
33.5567	DCB_int_01 - words	want	33.6967
33.5967	DCB_int_01 - phones	AO1	33.6367
33.6367	DCB_int_01 - phones	N	33.6667
33.6667	DCB_int_01 - phones	T	33.6967
33.6967	DCB_int_01 - phones	T	33.7267
33.6967	DCB_int_01 - words	to	33.7767
33.7267	DCB_int_01 - phones	AH0	33.7767
33.7767	DCB_int_01 - phones	G	33.8367
33.7767	DCB_int_01 - words	get	33.9067
33.8367	DCB_int_01 - phones	IH1	33.8667
33.8667	DCB_int_01 - phones	T	33.9067
33.9067	DCB_int_01 - phones	IH0	33.9467
33.9067	DCB_int_01 - words	into	34.1267
33.9467	DCB_int_01 - phones	N	34.0267
34.0267	DCB_int_01 - phones	T	34.0967
34.0967	DCB_int_01 - phones	AH0	34.1267
34.1267	DCB_int_01 - phones	sp	34.1667
34.1667	DCB_int_01 - phones	DH	34.2067
34.1667	DCB_int_01 - words	that	34.3567
34.2067	DCB_int_01 - phones	AH0	34.2667
34.2667	DCB_int_01 - phones	T	34.3567
34.3567	DCB_int_01 - phones	sp	34.4167
34.4167	DCB_int_01 - words	a	34.4667
34.4167	DCB_int_01 - phones	AH0	34.4667
34.4667	DCB_int_01 - phones	L	34.4967
34.4667	DCB_int_01 - words	little	34.6367
34.4967	DCB_int_01 - phones	IH1	34.5267
34.5138	DCB_se3_ag4_m_02 - phones	sil	34.5938
34.5267	DCB_int_01 - phones	T	34.5567
34.5567	DCB_int_01 - phones	AH0	34.5967
34.5938	DCB_se3_ag4_m_02 - phones	OW2	34.6838
34.5938	DCB_se3_ag4_m_02 - words	okay	34.9038
34.5967	DCB_int_01 - phones	L	34.6367
34.6367	DCB_int_01 - phones	sp	34.6667
34.6667	DCB_int_01 - phones	B	34.7067
34.6667	DCB_int_01 - words	bit	34.7667
34.6838	DCB_se3_ag4_m_02 - phones	K	34.7938
34.7067	DCB_int_01 - phones	IH1	34.7367
34.7367	DCB_int_01 - phones	T	34.7667
34.7667	DCB_int_01 - phones	sp	36.7907
34.7938	DCB_se3_ag4_m_02 - phones	EY1	34.9038
34.9038	DCB_se3_ag4_m_02 - phones	sp	34.9538
35.6677	DCB_se3_ag4_m_02 - phones	S	35.8677
35.6677	DCB_se3_ag4_m_02 - words	so	36.6077
35.8677	DCB_se3_ag4_m_02 - phones	OW1	36.6077
36.6077	DCB_se3_ag4_m_02 - phones	sp	38.7533
36.7907	DCB_int_01 - phones	W	36.8307
36.7907	DCB_int_01 - words	when	36.8907
36.8307	DCB_int_01 - phones	IH1	36.8607
36.8607	DCB_int_01 - phones	N	36.8907
36.8907	DCB_int_01 - phones	Y	36.9307
36.8907	DCB_int_01 - words	you	36.9807
36.9307	DCB_int_01 - phones	UW1	36.9807
36.9807	DCB_int_01 - phones	W	37.0307
36.9807	DCB_int_01 - words	would	37.1007
37.0307	DCB_int_01 - phones	UH1	37.0607
37.0607	DCB_int_01 - phones	D	37.1007
37.1007	DCB_int_01 - phones	HH	37.1507
37.1007	DCB_int_01 - words	have	37.2507
37.1507	DCB_int_01 - phones	AE1	37.1807
37.1807	DCB_int_01 - phones	V	37.2507
37.4132	DCB_int_01 - phones	sil	37.4532
37.4532	DCB_int_01 - phones	Y	37.5232
37.4532	DCB_int_01 - words	you	37.5532
37.5232	DCB_int_01 - phones	UW1	37.5532
37.5532	DCB_int_01 - phones	D	37.5832
37.5532	DCB_int_01 - words	didn't	37.6932
37.5832	DCB_int_01 - phones	IH1	37.6332
37.6332	DCB_int_01 - phones	N	37.6632
37.6632	DCB_int_01 - phones	T	37.6932
37.6932	DCB_int_01 - phones	HH	37.7232
37.6932	DCB_int_01 - words	have	37.8432
37.7232	DCB_int_01 - phones	AE1	37.7532
37.7532	DCB_int_01 - phones	V	37.8432
37.8432	DCB_int_01 - phones	T	37.9032
37.8432	DCB_int_01 - words	to	37.9932
37.9032	DCB_int_01 - phones	AH0	37.9932
37.9932	DCB_int_01 - phones	sp	38.0332
38.0332	DCB_int_01 - phones	T	38.0932
38.0332	DCB_int_01 - words	twenty	38.2232
38.0932	DCB_int_01 - phones	W	38.1332
38.1332	DCB_int_01 - phones	EH1	38.1632
38.1632	DCB_int_01 - phones	N	38.1932
38.1932	DCB_int_01 - phones	IY0	38.2232
38.2232	DCB_int_01 - phones	F	38.3032
38.2232	DCB_int_01 - words	five	38.4332
38.3032	DCB_int_01 - phones	AY1	38.3532
38.3532	DCB_int_01 - phones	V	38.4332
38.4332	DCB_int_01 - phones	M	38.4932
38.4332	DCB_int_01 - words	miles	38.6632
38.4932	DCB_int_01 - phones	AY1	38.5632
38.5632	DCB_int_01 - phones	L	38.6132
38.6132	DCB_int_01 - phones	Z	38.6632
38.6632	DCB_int_01 - phones	F	38.7132
38.6632	DCB_int_01 - words	for	38.7432
38.7132	DCB_int_01 - phones	ER0	38.7432
38.7432	DCB_int_01 - phones	Y	38.7732
38.7432	DCB_int_01 - words	your	38.9032
38.7533	DCB_se3_ag4_m_02 - words	i	38.8133
38.7533	DCB_se3_ag4_m_02 - phones	AY1	38.8133
38.7732	DCB_int_01 - phones	AO1	38.8032
38.8032	DCB_int_01 - phones	R	38.9032
38.8133	DCB_se3_ag4_m_02 - phones	D	38.8433
38.8133	DCB_se3_ag4_m_02 - words	didn't	38.9333
38.8433	DCB_se3_ag4_m_02 - phones	IH1	38.8733
38.8733	DCB_se3_ag4_m_02 - phones	N	38.9033
38.9032	DCB_int_01 - phones	D	38.9732
38.9032	DCB_int_01 - words	date	39.1332
38.9033	DCB_se3_ag4_m_02 - phones	T	38.9333
38.9333	DCB_se3_ag4_m_02 - phones	HH	38.9833
38.9333	DCB_se3_ag4_m_02 - words	have	39.0733
38.9732	DCB_int_01 - phones	EY1	39.0732
38.9833	DCB_se3_ag4_m_02 - phones	AE1	39.0433
39.0433	DCB_se3_ag4_m_02 - phones	V	39.0733
39.0732	DCB_int_01 - phones	T	39.1332
39.0733	DCB_se3_ag4_m_02 - phones	T	39.1033
39.0733	DCB_se3_ag4_m_02 - words	to	39.1433
39.1033	DCB_se3_ag4_m_02 - phones	AH0	39.1433
39.1332	DCB_int_01 - phones	sp	39.2432
39.1433	DCB_se3_ag4_m_02 - phones	D	39.2133
39.1433	DCB_se3_ag4_m_02 - words	drive	39.4733
39.2133	DCB_se3_ag4_m_02 - phones	R	39.2733
39.2733	DCB_se3_ag4_m_02 - phones	AY1	39.3633
39.3633	DCB_se3_ag4_m_02 - phones	V	39.4733
39.4733	DCB_se3_ag4_m_02 - phones	sp	39.5733
39.5015	DCB_int_01 - phones	M	39.6115
39.5015	DCB_int_01 - words	mm-mm	39.9615
39.5733	DCB_se3_ag4_m_02 - phones	T	39.6033
39.5733	DCB_se3_ag4_m_02 - words	twenty	39.7733
39.6033	DCB_se3_ag4_m_02 - phones	W	39.6333
39.6115	DCB_int_01 - phones	M	39.9615
39.6333	DCB_se3_ag4_m_02 - phones	EH1	39.6633
39.6633	DCB_se3_ag4_m_02 - phones	N	39.7033
39.7033	DCB_se3_ag4_m_02 - phones	T	39.7333
39.7333	DCB_se3_ag4_m_02 - phones	IY0	39.7733
39.7733	DCB_se3_ag4_m_02 - phones	F	39.8333
39.7733	DCB_se3_ag4_m_02 - words	five	39.8933
39.8333	DCB_se3_ag4_m_02 - phones	AY1	39.8633
39.8633	DCB_se3_ag4_m_02 - phones	V	39.8933
39.8933	DCB_se3_ag4_m_02 - phones	M	39.9733
39.8933	DCB_se3_ag4_m_02 - words	miles	40.1333
39.9615	DCB_int_01 - phones	M	40.0315
39.9615	DCB_int_01 - words	mm-hm	40.2415
39.9733	DCB_se3_ag4_m_02 - phones	AY1	40.0033
40.0033	DCB_se3_ag4_m_02 - phones	L	40.0633
40.0315	DCB_int_01 - phones	HH	40.1815
40.0633	DCB_se3_ag4_m_02 - phones	Z	40.1333
40.1333	DCB_se3_ag4_m_02 - phones	F	40.1733
40.1333	DCB_se3_ag4_m_02 - words	for	40.2033
40.1733	DCB_se3_ag4_m_02 - phones	ER0	40.2033
40.1815	DCB_int_01 - phones	M	40.2415
40.2033	DCB_se3_ag4_m_02 - words	a	40.2433
40.2033	DCB_se3_ag4_m_02 - phones	EY1	40.2433
40.2415	DCB_int_01 - phones	sp	40.5597
40.2433	DCB_se3_ag4_m_02 - phones	D	40.3333
40.2433	DCB_se3_ag4_m_02 - words	date	40.5633
40.3333	DCB_se3_ag4_m_02 - phones	EY1	40.3733
40.3733	DCB_se3_ag4_m_02 - phones	T	40.5633
40.5597	DCB_int_01 - phones	spn	40.8397
40.5597	DCB_int_01 - words	<unk>	40.8397
40.5633	DCB_se3_ag4_m_02 - phones	S	40.6333
40.5633	DCB_se3_ag4_m_02 - words	so	40.8633
40.6333	DCB_se3_ag4_m_02 - phones	OW1	40.8633
40.8397	DCB_int_01 - phones	sp	130.5760
41.3080	DCB_se3_ag4_m_02 - phones	sil	41.3880
41.3880	DCB_se3_ag4_m_02 - phones	AH1	41.7280
41.3880	DCB_se3_ag4_m_02 - words	um	41.9380
41.7280	DCB_se3_ag4_m_02 - phones	M	41.9380
41.9380	DCB_se3_ag4_m_02 - phones	sp	41.9680
43.2717	DCB_se3_ag4_m_02 - phones	M	43.4617
43.2717	DCB_se3_ag4_m_02 - words	my	43.8317
43.4617	DCB_se3_ag4_m_02 - phones	AY1	43.8317
43.8317	DCB_se3_ag4_m_02 - phones	sp	43.8717
43.8717	DCB_se3_ag4_m_02 - phones	M	44.0217
43.8717	DCB_se3_ag4_m_02 - words	my	44.1417
44.0217	DCB_se3_ag4_m_02 - phones	AY1	44.1417
44.1417	DCB_se3_ag4_m_02 - phones	M	44.2317
44.1417	DCB_se3_ag4_m_02 - words	memory	44.6417
44.2317	DCB_se3_ag4_m_02 - phones	EH1	44.3017
44.3017	DCB_se3_ag4_m_02 - phones	M	44.4317
44.4317	DCB_se3_ag4_m_02 - phones	ER0	44.5317
44.5317	DCB_se3_ag4_m_02 - phones	IY0	44.6417
44.6417	DCB_se3_ag4_m_02 - phones	AH1	44.8117
44.6417	DCB_se3_ag4_m_02 - words	of	44.9017
44.8117	DCB_se3_ag4_m_02 - phones	V	44.9017
44.9017	DCB_se3_ag4_m_02 - phones	sp	45.0217
45.0217	DCB_se3_ag4_m_02 - phones	AH1	45.3417
45.0217	DCB_se3_ag4_m_02 - words	um	45.3817
45.3417	DCB_se3_ag4_m_02 - phones	M	45.3817
45.3817	DCB_se3_ag4_m_02 - phones	sp	45.4117
45.4117	DCB_se3_ag4_m_02 - phones	Y	45.5417
45.4117	DCB_se3_ag4_m_02 - words	u	45.6017
45.5417	DCB_se3_ag4_m_02 - phones	UW1	45.6017
45.6017	DCB_se3_ag4_m_02 - phones	S	45.6417
45.6017	DCB_se3_ag4_m_02 - words	street	45.9317
45.6417	DCB_se3_ag4_m_02 - phones	T	45.7517
45.7517	DCB_se3_ag4_m_02 - phones	R	45.7917
45.7917	DCB_se3_ag4_m_02 - phones	IY1	45.9017
45.9017	DCB_se3_ag4_m_02 - phones	T	45.9317
45.9317	DCB_se3_ag4_m_02 - phones	AH0	45.9617
45.9317	DCB_se3_ag4_m_02 - words	and	46.0217
45.9617	DCB_se3_ag4_m_02 - phones	N	46.0217
46.0217	DCB_se3_ag4_m_02 - phones	S	46.1217
46.0217	DCB_se3_ag4_m_02 - words	some	46.2317
46.1217	DCB_se3_ag4_m_02 - phones	AH1	46.1617
46.1617	DCB_se3_ag4_m_02 - phones	M	46.2317
46.2317	DCB_se3_ag4_m_02 - phones	AH0	46.2617
46.2317	DCB_se3_ag4_m_02 - words	of	46.2917
46.2617	DCB_se3_ag4_m_02 - phones	V	46.2917
46.2917	DCB_se3_ag4_m_02 - phones	DH	46.3417
46.2917	DCB_se3_ag4_m_02 - words	the	46.4617
46.3417	DCB_se3_ag4_m_02 - phones	IY0	46.4617
46.4617	DCB_se3_ag4_m_02 - phones	EH1	46.5517
46.4617	DCB_se3_ag4_m_02 - words	areas	46.9117
46.5517	DCB_se3_ag4_m_02 - phones	R	46.6517
46.6517	DCB_se3_ag4_m_02 - phones	IY0	46.7117
46.7117	DCB_se3_ag4_m_02 - phones	AH0	46.8117
46.8117	DCB_se3_ag4_m_02 - phones	Z	46.9117
46.9117	DCB_se3_ag4_m_02 - phones	DH	46.9617
46.9117	DCB_se3_ag4_m_02 - words	there	47.2417
46.9617	DCB_se3_ag4_m_02 - phones	EH1	47.1217
47.1217	DCB_se3_ag4_m_02 - phones	R	47.2417
47.6181	DCB_se3_ag4_m_02 - phones	sil	47.6581
47.6581	DCB_se3_ag4_m_02 - phones	AY1	47.8081
47.6581	DCB_se3_ag4_m_02 - words	i	47.8081
47.8081	DCB_se3_ag4_m_02 - phones	W	47.8881
47.8081	DCB_se3_ag4_m_02 - words	was	48.1481
47.8881	DCB_se3_ag4_m_02 - phones	AH0	47.9381
47.9381	DCB_se3_ag4_m_02 - phones	Z	48.1481
48.3089	DCB_se3_ag4_m_02 - phones	sil	48.5289
48.5289	DCB_se3_ag4_m_02 - words	a	48.6089
48.5289	DCB_se3_ag4_m_02 - phones	AH0	48.6089
48.6089	DCB_se3_ag4_m_02 - phones	T	48.7389
48.6089	DCB_se3_ag4_m_02 - words	teenager	49.1989
48.7389	DCB_se3_ag4_m_02 - phones	IY1	48.8089
48.8089	DCB_se3_ag4_m_02 - phones	N	48.8689
48.8689	DCB_se3_ag4_m_02 - phones	EY2	48.9989
48.9989	DCB_se3_ag4_m_02 - phones	JH	49.0989
49.0989	DCB_se3_ag4_m_02 - phones	ER0	49.1989
49.4132	DCB_se3_ag4_m_02 - phones	sil	49.4432
49.4432	DCB_se3_ag4_m_02 - phones	AE1	49.8432
49.4432	DCB_se3_ag4_m_02 - words	and	50.0332
49.8432	DCB_se3_ag4_m_02 - phones	N	49.9532
49.9532	DCB_se3_ag4_m_02 - phones	D	50.0332
50.0332	DCB_se3_ag4_m_02 - phones	sp	50.0832
50.0832	DCB_se3_ag4_m_02 - phones	AH1	50.1932
50.0832	DCB_se3_ag4_m_02 - words	um	50.6932
50.1932	DCB_se3_ag4_m_02 - phones	M	50.6932
51.0485	DCB_se3_ag4_m_02 - phones	sil	51.1285
51.1285	DCB_se3_ag4_m_02 - phones	JH	51.1985
51.1285	DCB_se3_ag4_m_02 - words	just	51.2985
51.1985	DCB_se3_ag4_m_02 - phones	AH1	51.2485
51.2485	DCB_se3_ag4_m_02 - phones	S	51.2985
51.2985	DCB_se3_ag4_m_02 - phones	S	51.4285
51.2985	DCB_se3_ag4_m_02 - words	starting	51.8285
51.4285	DCB_se3_ag4_m_02 - phones	T	51.4885
51.4885	DCB_se3_ag4_m_02 - phones	AA1	51.6185
51.6185	DCB_se3_ag4_m_02 - phones	R	51.6485
51.6485	DCB_se3_ag4_m_02 - phones	T	51.6985
51.6985	DCB_se3_ag4_m_02 - phones	IH0	51.7285
51.7285	DCB_se3_ag4_m_02 - phones	NG	51.8285
51.8285	DCB_se3_ag4_m_02 - phones	T	51.8885
51.8285	DCB_se3_ag4_m_02 - words	to	52.1285
51.8885	DCB_se3_ag4_m_02 - phones	UW1	52.1285
52.1285	DCB_se3_ag4_m_02 - phones	sp	52.2085
52.2085	DCB_se3_ag4_m_02 - phones	G	52.2985
52.2085	DCB_se3_ag4_m_02 - words	g-	52.2985
52.4572	DCB_se3_ag4_m_02 - phones	sil	52.4872
52.4872	DCB_se3_ag4_m_02 - phones	G	52.5472
52.4872	DCB_se3_ag4_m_02 - words	gain	52.6972
52.5472	DCB_se3_ag4_m_02 - phones	EY1	52.6572
52.6572	DCB_se3_ag4_m_02 - phones	N	52.6972
52.6972	DCB_se3_ag4_m_02 - phones	M	52.7572
52.6972	DCB_se3_ag4_m_02 - words	my	52.8672
52.7572	DCB_se3_ag4_m_02 - phones	AY1	52.8672
52.8672	DCB_se3_ag4_m_02 - phones	IH2	52.9472
52.8672	DCB_se3_ag4_m_02 - words	independence	53.5272
52.9472	DCB_se3_ag4_m_02 - phones	N	52.9972
52.9972	DCB_se3_ag4_m_02 - phones	D	53.0372
53.0372	DCB_se3_ag4_m_02 - phones	IH0	53.0672
53.0672	DCB_se3_ag4_m_02 - phones	P	53.1972
53.1972	DCB_se3_ag4_m_02 - phones	EH1	53.2572
53.2572	DCB_se3_ag4_m_02 - phones	N	53.3172
53.3172	DCB_se3_ag4_m_02 - phones	D	53.3472
53.3472	DCB_se3_ag4_m_02 - phones	AH0	53.4072
53.4072	DCB_se3_ag4_m_02 - phones	N	53.4972
53.4972	DCB_se3_ag4_m_02 - phones	S	53.5272
53.5272	DCB_se3_ag4_m_02 - phones	sp	53.5572
53.5572	DCB_se3_ag4_m_02 - words	i	53.6572
53.5572	DCB_se3_ag4_m_02 - phones	AY1	53.6572
53.6572	DCB_se3_ag4_m_02 - phones	sp	53.8572
53.8572	DCB_se3_ag4_m_02 - phones	D	53.9072
53.8572	DCB_se3_ag4_m_02 - words	d	53.9072
53.9072	DCB_se3_ag4_m_02 - phones	sp	54.0772
54.0772	DCB_se3_ag4_m_02 - words	g-	54.1072
54.0772	DCB_se3_ag4_m_02 - phones	G	54.1072
54.1072	DCB_se3_ag4_m_02 - phones	sp	54.3943
54.3943	DCB_se3_ag4_m_02 - phones	G	54.4443
54.3943	DCB_se3_ag4_m_02 - words	got	54.5543
54.4443	DCB_se3_ag4_m_02 - phones	AA1	54.5043
54.5043	DCB_se3_ag4_m_02 - phones	T	54.5543
54.5543	DCB_se3_ag4_m_02 - phones	M	54.6143
54.5543	DCB_se3_ag4_m_02 - words	my	54.6543
54.6143	DCB_se3_ag4_m_02 - phones	AY1	54.6543
54.6543	DCB_se3_ag4_m_02 - phones	D	54.7343
54.6543	DCB_se3_ag4_m_02 - words	driver	55.0043
54.7343	DCB_se3_ag4_m_02 - phones	R	54.8043
54.8043	DCB_se3_ag4_m_02 - phones	AY1	54.8943
54.8943	DCB_se3_ag4_m_02 - phones	V	54.9443
54.9443	DCB_se3_ag4_m_02 - phones	ER0	55.0043
55.0043	DCB_se3_ag4_m_02 - words	s	55.0843
55.0043	DCB_se3_ag4_m_02 - phones	S	55.0843
55.0843	DCB_se3_ag4_m_02 - phones	L	55.1443
55.0843	DCB_se3_ag4_m_02 - words	license	55.6043
55.1443	DCB_se3_ag4_m_02 - phones	AY1	55.2443
55.2443	DCB_se3_ag4_m_02 - phones	S	55.3543
55.3543	DCB_se3_ag4_m_02 - phones	AH0	55.4243
55.4243	DCB_se3_ag4_m_02 - phones	N	55.5343
55.5343	DCB_se3_ag4_m_02 - phones	S	55.6043
55.6043	DCB_se3_ag4_m_02 - phones	AH0	55.6443
55.6043	DCB_se3_ag4_m_02 - words	and	55.7443
55.6443	DCB_se3_ag4_m_02 - phones	N	55.6743
55.6743	DCB_se3_ag4_m_02 - phones	D	55.7443
56.7158	DCB_se3_ag4_m_02 - phones	sil	56.7558
56.7558	DCB_se3_ag4_m_02 - phones	G	56.8158
56.7558	DCB_se3_ag4_m_02 - words	got	56.9458
56.8158	DCB_se3_ag4_m_02 - phones	AA1	56.8758
56.8758	DCB_se3_ag4_m_02 - phones	T	56.9458
56.9458	DCB_se3_ag4_m_02 - phones	T	57.0058
56.9458	DCB_se3_ag4_m_02 - words	to	57.0358
57.0058	DCB_se3_ag4_m_02 - phones	AH0	57.0358
57.0358	DCB_se3_ag4_m_02 - phones	D	57.1458
57.0358	DCB_se3_ag4_m_02 - words	drive	57.4558
57.1458	DCB_se3_ag4_m_02 - phones	R	57.2158
57.2158	DCB_se3_ag4_m_02 - phones	AY1	57.4058
57.4058	DCB_se3_ag4_m_02 - phones	V	57.4558
57.4558	DCB_se3_ag4_m_02 - phones	sp	57.5058
57.5058	DCB_se3_ag4_m_02 - phones	DH	57.6158
57.5058	DCB_se3_ag4_m_02 - words	the	57.6458
57.6158	DCB_se3_ag4_m_02 - phones	AH0	57.6458
57.6458	DCB_se3_ag4_m_02 - phones	sp	57.7258
57.7258	DCB_se3_ag4_m_02 - phones	F	57.8358
57.7258	DCB_se3_ag4_m_02 - words	family	58.0958
57.8358	DCB_se3_ag4_m_02 - phones	AE1	57.9358
57.9358	DCB_se3_ag4_m_02 - phones	M	57.9758
57.9758	DCB_se3_ag4_m_02 - phones	AH0	58.0158
58.0158	DCB_se3_ag4_m_02 - phones	L	58.0658
58.0658	DCB_se3_ag4_m_02 - phones	IY0	58.0958
58.0958	DCB_se3_ag4_m_02 - phones	K	58.2258
58.0958	DCB_se3_ag4_m_02 - words	car	58.5158
58.2258	DCB_se3_ag4_m_02 - phones	AA1	58.4058
58.4058	DCB_se3_ag4_m_02 - phones	R	58.5158
58.5158	DCB_se3_ag4_m_02 - phones	AH0	58.5858
58.5158	DCB_se3_ag4_m_02 - words	and	58.7458
58.5858	DCB_se3_ag4_m_02 - phones	N	58.6558
58.6558	DCB_se3_ag4_m_02 - phones	D	58.7458
58.7458	DCB_se3_ag4_m_02 - phones	sp	58.7858
58.7858	DCB_se3_ag4_m_02 - phones	G	58.8758
58.7858	DCB_se3_ag4_m_02 - words	got	58.9758
58.8758	DCB_se3_ag4_m_02 - phones	AA1	58.9158
58.9158	DCB_se3_ag4_m_02 - phones	T	58.9758
58.9758	DCB_se3_ag4_m_02 - phones	T	59.0258
58.9758	DCB_se3_ag4_m_02 - words	to	59.0758
59.0258	DCB_se3_ag4_m_02 - phones	IH0	59.0758
59.0758	DCB_se3_ag4_m_02 - phones	G	59.1658
59.0758	DCB_se3_ag4_m_02 - words	go	59.3058
59.1658	DCB_se3_ag4_m_02 - phones	OW1	59.3058
59.3058	DCB_se3_ag4_m_02 - phones	AW1	59.4658
59.3058	DCB_se3_ag4_m_02 - words	out	59.5458
59.4658	DCB_se3_ag4_m_02 - phones	T	59.5458
59.5458	DCB_se3_ag4_m_02 - phones	sp	59.5758
59.5758	DCB_se3_ag4_m_02 - phones	AH0	59.6358
59.5758	DCB_se3_ag4_m_02 - words	and	59.9858
59.6358	DCB_se3_ag4_m_02 - phones	N	59.8458
59.8458	DCB_se3_ag4_m_02 - phones	D	59.9858
59.9858	DCB_se3_ag4_m_02 - phones	sp	60.0758
60.0758	DCB_se3_ag4_m_02 - phones	AH0	60.2258
60.0758	DCB_se3_ag4_m_02 - words	and	60.3858
60.2258	DCB_se3_ag4_m_02 - phones	N	60.3858
60.3858	DCB_se3_ag4_m_02 - phones	sp	60.4158
60.4158	DCB_se3_ag4_m_02 - phones	D	60.4858
60.4158	DCB_se3_ag4_m_02 - words	do	60.5558
60.4858	DCB_se3_ag4_m_02 - phones	UW1	60.5558
60.5558	DCB_se3_ag4_m_02 - phones	S	60.6458
60.5558	DCB_se3_ag4_m_02 - words	some	60.7558
60.6458	DCB_se3_ag4_m_02 - phones	AH1	60.6858
60.6858	DCB_se3_ag4_m_02 - phones	M	60.7558
60.7558	DCB_se3_ag4_m_02 - phones	TH	60.8058
60.7558	DCB_se3_ag4_m_02 - words	things	61.0058
60.8058	DCB_se3_ag4_m_02 - phones	IH1	60.8758
60.8758	DCB_se3_ag4_m_02 - phones	NG	60.9358
60.9358	DCB_se3_ag4_m_02 - phones	Z	61.0058
61.0058	DCB_se3_ag4_m_02 - phones	AH0	61.0458
61.0058	DCB_se3_ag4_m_02 - words	and	61.1158
61.0458	DCB_se3_ag4_m_02 - phones	N	61.1158
61.1158	DCB_se3_ag4_m_02 - phones	S	61.2158
61.1158	DCB_se3_ag4_m_02 - words	so	61.4058
61.2158	DCB_se3_ag4_m_02 - phones	OW1	61.4058
62.6591	DCB_se3_ag4_m_02 - phones	sil	62.7791
62.7791	DCB_se3_ag4_m_02 - phones	DH	62.8891
62.7791	DCB_se3_ag4_m_02 - words	there	63.0791
62.8891	DCB_se3_ag4_m_02 - phones	EH1	62.9691
62.9691	DCB_se3_ag4_m_02 - phones	R	63.0791
63.0791	DCB_se3_ag4_m_02 - phones	W	63.1891
63.0791	DCB_se3_ag4_m_02 - words	were	63.6291
63.1891	DCB_se3_ag4_m_02 - phones	ER1	63.6291
63.9263	DCB_se3_ag4_m_02 - phones	DH	64.0163
63.9263	DCB_se3_ag4_m_02 - words	there	64.1063
64.0163	DCB_se3_ag4_m_02 - phones	EH1	64.0463
64.0463	DCB_se3_ag4_m_02 - phones	R	64.1063
64.1063	DCB_se3_ag4_m_02 - phones	W	64.1663
64.1063	DCB_se3_ag4_m_02 - words	were	64.3063
64.1663	DCB_se3_ag4_m_02 - phones	ER0	64.3063
64.3063	DCB_se3_ag4_m_02 - phones	G	64.4363
64.3063	DCB_se3_ag4_m_02 - words	great	64.7363
64.4363	DCB_se3_ag4_m_02 - phones	R	64.5063
64.5063	DCB_se3_ag4_m_02 - phones	EY1	64.7063
64.7063	DCB_se3_ag4_m_02 - phones	T	64.7363
64.7363	DCB_se3_ag4_m_02 - phones	sp	64.9363
66.3797	DCB_se3_ag4_m_02 - words	s	66.6597
66.3797	DCB_se3_ag4_m_02 - phones	S	66.6597
66.9036	DCB_se3_ag4_m_02 - phones	P	67.1236
66.9036	DCB_se3_ag4_m_02 - words	places	67.6536
67.1236	DCB_se3_ag4_m_02 - phones	L	67.1636
67.1636	DCB_se3_ag4_m_02 - phones	EY1	67.2636
67.2636	DCB_se3_ag4_m_02 - phones	S	67.3836
67.3836	DCB_se3_ag4_m_02 - phones	IH0	67.5236
67.5236	DCB_se3_ag4_m_02 - phones	Z	67.6536
67.6536	DCB_se3_ag4_m_02 - phones	DH	67.7136
67.6536	DCB_se3_ag4_m_02 - words	that	67.8636
67.7136	DCB_se3_ag4_m_02 - phones	AE1	67.7736
67.7736	DCB_se3_ag4_m_02 - phones	T	67.8636
67.8636	DCB_se3_ag4_m_02 - phones	W	67.9336
67.8636	DCB_se3_ag4_m_02 - words	were	67.9736
67.9336	DCB_se3_ag4_m_02 - phones	ER0	67.9736
67.9736	DCB_se3_ag4_m_02 - phones	JH	68.0736
67.9736	DCB_se3_ag4_m_02 - words	just	68.2236
68.0736	DCB_se3_ag4_m_02 - phones	AH1	68.1236
68.1236	DCB_se3_ag4_m_02 - phones	S	68.2236
68.2236	DCB_se3_ag4_m_02 - phones	F	68.4136
68.2236	DCB_se3_ag4_m_02 - words	fun	68.7036
68.4136	DCB_se3_ag4_m_02 - phones	AH1	68.5336
68.5336	DCB_se3_ag4_m_02 - phones	N	68.7036
68.7036	DCB_se3_ag4_m_02 - phones	sp	69.3616
69.3616	DCB_se3_ag4_m_02 - phones	AH1	69.7516
69.3616	DCB_se3_ag4_m_02 - words	um	70.0016
69.7516	DCB_se3_ag4_m_02 - phones	M	70.0016
70.0016	DCB_se3_ag4_m_02 - phones	sp	70.2340
70.2340	DCB_se3_ag4_m_02 - phones	L	70.3340
70.2340	DCB_se3_ag4_m_02 - words	lively	70.9040
70.3340	DCB_se3_ag4_m_02 - phones	AY1	70.4940
70.4940	DCB_se3_ag4_m_02 - phones	V	70.6040
70.6040	DCB_se3_ag4_m_02 - phones	L	70.6840
70.6840	DCB_se3_ag4_m_02 - phones	IY0	70.9040
71.4129	DCB_se3_ag4_m_02 - phones	AE1	71.5429
71.4129	DCB_se3_ag4_m_02 - words	and	71.6129
71.5429	DCB_se3_ag4_m_02 - phones	N	71.6129
71.6129	DCB_se3_ag4_m_02 - phones	S	71.7629
71.6129	DCB_se3_ag4_m_02 - words	safe	72.2029
71.7629	DCB_se3_ag4_m_02 - phones	EY1	71.9729
71.9729	DCB_se3_ag4_m_02 - phones	F	72.2029
72.7691	DCB_se3_ag4_m_02 - phones	sil	72.7991
72.7991	DCB_se3_ag4_m_02 - phones	AH1	73.2491
72.7991	DCB_se3_ag4_m_02 - words	um	73.5791
73.2491	DCB_se3_ag4_m_02 - phones	M	73.5791
73.5791	DCB_se3_ag4_m_02 - phones	sp	74.0954
74.0954	DCB_se3_ag4_m_02 - phones	S	74.2054
74.0954	DCB_se3_ag4_m_02 - words	so	74.2554
74.2054	DCB_se3_ag4_m_02 - phones	OW1	74.2554
74.2554	DCB_se3_ag4_m_02 - phones	Y	74.3254
74.2554	DCB_se3_ag4_m_02 - words	you	74.3654
74.3254	DCB_se3_ag4_m_02 - phones	UW1	74.3654
74.3654	DCB_se3_ag4_m_02 - phones	K	74.4354
74.3654	DCB_se3_ag4_m_02 - words	could	74.5354
74.4354	DCB_se3_ag4_m_02 - phones	UH1	74.4754
74.4754	DCB_se3_ag4_m_02 - phones	D	74.5354
74.5354	DCB_se3_ag4_m_02 - phones	G	74.6054
74.5354	DCB_se3_ag4_m_02 - words	go	74.8454
74.6054	DCB_se3_ag4_m_02 - phones	OW1	74.8454
74.8454	DCB_se3_ag4_m_02 - phones	T	75.0754
74.8454	DCB_se3_ag4_m_02 - words	to	75.5154
75.0754	DCB_se3_ag4_m_02 - phones	UW1	75.5154
75.5154	DCB_se3_ag4_m_02 - phones	sp	76.2028
76.2028	DCB_se3_ag4_m_02 - phones	AH1	76.5228
76.2028	DCB_se3_ag4_m_02 - words	um	76.6528
76.5228	DCB_se3_ag4_m_02 - phones	M	76.6528
76.6528	DCB_se3_ag4_m_02 - phones	sp	76.6928
76.6928	DCB_se3_ag4_m_02 - phones	Y	76.8228
76.6928	DCB_se3_ag4_m_02 - words	u	76.8728
76.8228	DCB_se3_ag4_m_02 - phones	UW1	76.8728
76.8728	DCB_se3_ag4_m_02 - phones	S	76.9228
76.8728	DCB_se3_ag4_m_02 - words	street	77.2628
76.9228	DCB_se3_ag4_m_02 - phones	T	77.0428
77.0428	DCB_se3_ag4_m_02 - phones	R	77.0828
77.0828	DCB_se3_ag4_m_02 - phones	IY1	77.2228
77.2228	DCB_se3_ag4_m_02 - phones	T	77.2628
77.2628	DCB_se3_ag4_m_02 - phones	AE1	77.4228
77.2628	DCB_se3_ag4_m_02 - words	and	77.6428
77.4228	DCB_se3_ag4_m_02 - phones	N	77.5728
77.5728	DCB_se3_ag4_m_02 - phones	D	77.6428
77.6428	DCB_se3_ag4_m_02 - phones	sp	77.7628
77.7628	DCB_se3_ag4_m_02 - phones	DH	77.8428
77.7628	DCB_se3_ag4_m_02 - words	there	78.0328
77.8428	DCB_se3_ag4_m_02 - phones	EH1	77.9028
77.9028	DCB_se3_ag4_m_02 - phones	R	78.0328
78.0328	DCB_se3_ag4_m_02 - phones	W	78.1528
78.0328	DCB_se3_ag4_m_02 - words	were	78.5928
78.1528	DCB_se3_ag4_m_02 - phones	ER0	78.5928
79.7177	DCB_se3_ag4_m_02 - phones	DH	79.8277
79.7177	DCB_se3_ag4_m_02 - words	there	79.9077
79.8277	DCB_se3_ag4_m_02 - phones	EH1	79.8577
79.8577	DCB_se3_ag4_m_02 - phones	R	79.9077
79.9077	DCB_se3_ag4_m_02 - phones	sp	79.9377
79.9377	DCB_se3_ag4_m_02 - phones	W	80.0077
79.9377	DCB_se3_ag4_m_02 - words	were	80.0577
80.0077	DCB_se3_ag4_m_02 - phones	ER0	80.0577
80.0577	DCB_se3_ag4_m_02 - phones	sp	80.1677
80.1677	DCB_se3_ag4_m_02 - phones	TH	80.3777
80.1677	DCB_se3_ag4_m_02 - words	three	80.7277
80.3777	DCB_se3_ag4_m_02 - phones	R	80.4977
80.4977	DCB_se3_ag4_m_02 - phones	IY1	80.7277
80.7277	DCB_se3_ag4_m_02 - phones	AY1	80.8077
80.7277	DCB_se3_ag4_m_02 - words	i	80.8077
80.8077	DCB_se3_ag4_m_02 - phones	D	80.8377
80.8077	DCB_se3_ag4_m_02 - words	don't	80.9377
80.8377	DCB_se3_ag4_m_02 - phones	OW1	80.8677
80.8677	DCB_se3_ag4_m_02 - phones	N	80.9077
80.9077	DCB_se3_ag4_m_02 - phones	T	80.9377
80.9377	DCB_se3_ag4_m_02 - phones	AY1	81.0377
80.9377	DCB_se3_ag4_m_02 - words	i	81.0377
81.0377	DCB_se3_ag4_m_02 - phones	N	81.1177
81.0377	DCB_se3_ag4_m_02 - words	know	81.1877
81.1177	DCB_se3_ag4_m_02 - phones	OW1	81.1877
81.1877	DCB_se3_ag4_m_02 - phones	DH	81.2577
81.1877	DCB_se3_ag4_m_02 - words	there	81.3377
81.2577	DCB_se3_ag4_m_02 - phones	EH1	81.2877
81.2877	DCB_se3_ag4_m_02 - phones	R	81.3377
81.3377	DCB_se3_ag4_m_02 - phones	W	81.3677
81.3377	DCB_se3_ag4_m_02 - words	was	81.4777
81.3677	DCB_se3_ag4_m_02 - phones	AH0	81.4177
81.4177	DCB_se3_ag4_m_02 - phones	Z	81.4777
81.4777	DCB_se3_ag4_m_02 - phones	DH	81.5477
81.4777	DCB_se3_ag4_m_02 - words	the	81.6277
81.5477	DCB_se3_ag4_m_02 - phones	AH0	81.6277
81.6277	DCB_se3_ag4_m_02 - phones	R	81.6977
81.6277	DCB_se3_ag4_m_02 - words	republic	82.4277
81.6977	DCB_se3_ag4_m_02 - phones	IY0	81.7777
81.7777	DCB_se3_ag4_m_02 - phones	P	81.9677
81.9677	DCB_se3_ag4_m_02 - phones	AH1	82.0177
82.0177	DCB_se3_ag4_m_02 - phones	B	82.0777
82.0777	DCB_se3_ag4_m_02 - phones	L	82.1577
82.1577	DCB_se3_ag4_m_02 - phones	IH0	82.2677
82.2677	DCB_se3_ag4_m_02 - phones	K	82.4277
83.0377	DCB_se3_ag4_m_02 - phones	DH	83.0877
83.0377	DCB_se3_ag4_m_02 - words	there	83.1477
83.0877	DCB_se3_ag4_m_02 - phones	EH1	83.1177
83.1177	DCB_se3_ag4_m_02 - phones	R	83.1477
83.1477	DCB_se3_ag4_m_02 - phones	W	83.1777
83.1477	DCB_se3_ag4_m_02 - words	was	83.2677
83.1777	DCB_se3_ag4_m_02 - phones	AH0	83.2177
83.2177	DCB_se3_ag4_m_02 - phones	Z	83.2677
83.2677	DCB_se3_ag4_m_02 - words	a	83.3177
83.2677	DCB_se3_ag4_m_02 - phones	AH0	83.3177
83.3177	DCB_se3_ag4_m_02 - phones	HH	83.4477
83.3177	DCB_se3_ag4_m_02 - words	howard	83.6677
83.4477	DCB_se3_ag4_m_02 - phones	AW1	83.5677
83.5677	DCB_se3_ag4_m_02 - phones	ER0	83.6277
83.6277	DCB_se3_ag4_m_02 - phones	D	83.6677
83.6677	DCB_se3_ag4_m_02 - phones	TH	83.7777
83.6677	DCB_se3_ag4_m_02 - words	theater	84.1577
83.7777	DCB_se3_ag4_m_02 - phones	IY1	83.9677
83.9677	DCB_se3_ag4_m_02 - phones	AH0	83.9977
83.9977	DCB_se3_ag4_m_02 - phones	T	84.0277
84.0277	DCB_se3_ag4_m_02 - phones	ER0	84.1577
84.1577	DCB_se3_ag4_m_02 - phones	D	84.2877
84.1577	DCB_se3_ag4_m_02 - words	down	84.6477
84.2877	DCB_se3_ag4_m_02 - phones	AW1	84.4977
84.4977	DCB_se3_ag4_m_02 - phones	N	84.6477
84.7408	DCB_se3_ag4_m_02 - phones	sil	84.7808
84.7808	DCB_se3_ag4_m_02 - phones	W	84.8108
84.7808	DCB_se3_ag4_m_02 - words	well	84.8708
84.8108	DCB_se3_ag4_m_02 - phones	EH1	84.8408
84.8408	DCB_se3_ag4_m_02 - phones	L	84.8708
84.8708	DCB_se3_ag4_m_02 - phones	B	84.9108
84.8708	DCB_se3_ag4_m_02 - words	before	85.2108
84.9108	DCB_se3_ag4_m_02 - phones	IH0	84.9808
84.9808	DCB_se3_ag4_m_02 - phones	F	85.1208
85.1208	DCB_se3_ag4_m_02 - phones	AO1	85.1508
85.1508	DCB_se3_ag4_m_02 - phones	R	85.2108
85.2108	DCB_se3_ag4_m_02 - phones	DH	85.2808
85.2108	DCB_se3_ag4_m_02 - words	they	85.3808
85.2808	DCB_se3_ag4_m_02 - phones	EY1	85.3808
85.3808	DCB_se3_ag4_m_02 - phones	HH	85.4108
85.3808	DCB_se3_ag4_m_02 - words	had	85.5208
85.4108	DCB_se3_ag4_m_02 - phones	AE1	85.4508
85.4508	DCB_se3_ag4_m_02 - phones	D	85.5208
85.5208	DCB_se3_ag4_m_02 - phones	sp	85.5508
85.5508	DCB_se3_ag4_m_02 - phones	G	85.6008
85.5508	DCB_se3_ag4_m_02 - words	great	85.7508
85.6008	DCB_se3_ag4_m_02 - phones	R	85.6708
85.6708	DCB_se3_ag4_m_02 - phones	EY1	85.7208
85.7208	DCB_se3_ag4_m_02 - phones	T	85.7508
85.7508	DCB_se3_ag4_m_02 - phones	SH	85.9308
85.7508	DCB_se3_ag4_m_02 - words	shows	86.3708
85.9308	DCB_se3_ag4_m_02 - phones	OW1	86.1308
86.1308	DCB_se3_ag4_m_02 - phones	Z	86.3708
86.6804	DCB_se3_ag4_m_02 - phones	sil	86.7304
86.7304	DCB_se3_ag4_m_02 - phones	T	86.7804
86.7304	DCB_se3_ag4_m_02 - words	til	86.8404
86.7804	DCB_se3_ag4_m_02 - phones	IH1	86.8104
86.8104	DCB_se3_ag4_m_02 - phones	L	86.8404
86.8404	DCB_se3_ag4_m_02 - phones	DH	86.9304
86.8404	DCB_se3_ag4_m_02 - words	they	87.0104
86.9304	DCB_se3_ag4_m_02 - phones	EY1	87.0104
87.0104	DCB_se3_ag4_m_02 - phones	K	87.1504
87.0104	DCB_se3_ag4_m_02 - words	closed	87.6704
87.1504	DCB_se3_ag4_m_02 - phones	L	87.2004
87.2004	DCB_se3_ag4_m_02 - phones	OW1	87.4104
87.4104	DCB_se3_ag4_m_02 - phones	Z	87.5504
87.5504	DCB_se3_ag4_m_02 - phones	D	87.6704
87.9475	DCB_se3_ag4_m_02 - phones	sil	88.0175
88.0175	DCB_se3_ag4_m_02 - phones	AH0	88.1175
88.0175	DCB_se3_ag4_m_02 - words	and	88.1875
88.1175	DCB_se3_ag4_m_02 - phones	N	88.1875
88.1875	DCB_se3_ag4_m_02 - words	i	88.2875
88.1875	DCB_se3_ag4_m_02 - phones	AY1	88.2875
88.2875	DCB_se3_ag4_m_02 - phones	sp	88.3275
88.3275	DCB_se3_ag4_m_02 - phones	TH	88.3775
88.3275	DCB_se3_ag4_m_02 - words	think	88.4675
88.3775	DCB_se3_ag4_m_02 - phones	IH1	88.4075
88.4075	DCB_se3_ag4_m_02 - phones	NG	88.4375
88.4375	DCB_se3_ag4_m_02 - phones	K	88.4675
88.4675	DCB_se3_ag4_m_02 - phones	DH	88.5175
88.4675	DCB_se3_ag4_m_02 - words	they	88.5775
88.5175	DCB_se3_ag4_m_02 - phones	EY1	88.5775
88.5775	DCB_se3_ag4_m_02 - phones	K	88.6975
88.5775	DCB_se3_ag4_m_02 - words	closed	88.9475
88.6975	DCB_se3_ag4_m_02 - phones	L	88.7275
88.7275	DCB_se3_ag4_m_02 - phones	OW1	88.7975
88.7975	DCB_se3_ag4_m_02 - phones	Z	88.9075
88.9075	DCB_se3_ag4_m_02 - phones	D	88.9475
88.9475	DCB_se3_ag4_m_02 - phones	ER0	89.0575
88.9475	DCB_se3_ag4_m_02 - words	around	89.1975
89.0575	DCB_se3_ag4_m_02 - phones	AW1	89.1275
89.1275	DCB_se3_ag4_m_02 - phones	N	89.1675
89.1675	DCB_se3_ag4_m_02 - phones	D	89.1975
89.1975	DCB_se3_ag4_m_02 - phones	DH	89.2375
89.1975	DCB_se3_ag4_m_02 - words	the	89.2975
89.2375	DCB_se3_ag4_m_02 - phones	AH0	89.2975
89.2975	DCB_se3_ag4_m_02 - phones	T	89.4475
89.2975	DCB_se3_ag4_m_02 - words	time	89.5375
89.4475	DCB_se3_ag4_m_02 - phones	AY1	89.4775
89.4775	DCB_se3_ag4_m_02 - phones	M	89.5375
89.5375	DCB_se3_ag4_m_02 - phones	AH0	89.5675
89.5375	DCB_se3_ag4_m_02 - words	of	89.5975
89.5675	DCB_se3_ag4_m_02 - phones	V	89.5975
89.5975	DCB_se3_ag4_m_02 - phones	DH	89.6275
89.5975	DCB_se3_ag4_m_02 - words	the	89.6575
89.6275	DCB_se3_ag4_m_02 - phones	AH0	89.6575
89.6575	DCB_se3_ag4_m_02 - phones	sp	89.6875
89.6875	DCB_se3_ag4_m_02 - phones	R	89.8075
89.6875	DCB_se3_ag4_m_02 - words	riots	90.1175
89.8075	DCB_se3_ag4_m_02 - phones	AY1	89.9575
89.9575	DCB_se3_ag4_m_02 - phones	AH0	90.0175
90.0175	DCB_se3_ag4_m_02 - phones	T	90.0675
90.0675	DCB_se3_ag4_m_02 - phones	S	90.1175
90.1175	DCB_se3_ag4_m_02 - phones	sp	91.1093
91.1093	DCB_se3_ag4_m_02 - phones	AH1	91.5593
91.1093	DCB_se3_ag4_m_02 - words	um	91.8193
91.5593	DCB_se3_ag4_m_02 - phones	M	91.8193
91.8193	DCB_se3_ag4_m_02 - phones	sp	92.6938
92.6938	DCB_se3_ag4_m_02 - phones	spn	92.8138
92.6938	DCB_se3_ag4_m_02 - words	<unk>	92.8138
93.1476	DCB_se3_ag4_m_02 - phones	sil	93.2376
93.2376	DCB_se3_ag4_m_02 - phones	Y	93.2776
93.2376	DCB_se3_ag4_m_02 - words	you	93.3376
93.2776	DCB_se3_ag4_m_02 - phones	UW1	93.3376
93.3376	DCB_se3_ag4_m_02 - phones	HH	93.3876
93.3376	DCB_se3_ag4_m_02 - words	had	93.5076
93.3876	DCB_se3_ag4_m_02 - phones	AE1	93.4676
93.4676	DCB_se3_ag4_m_02 - phones	D	93.5076
93.5076	DCB_se3_ag4_m_02 - phones	DH	93.5676
93.5076	DCB_se3_ag4_m_02 - words	the	93.6076
93.5676	DCB_se3_ag4_m_02 - phones	AH0	93.6076
93.6076	DCB_se3_ag4_m_02 - phones	R	93.6776
93.6076	DCB_se3_ag4_m_02 - words	republic	94.2176
93.6776	DCB_se3_ag4_m_02 - phones	IY0	93.7376
93.7376	DCB_se3_ag4_m_02 - phones	P	93.9976
93.9976	DCB_se3_ag4_m_02 - phones	AH1	94.0376
94.0376	DCB_se3_ag4_m_02 - phones	B	94.0876
94.0876	DCB_se3_ag4_m_02 - phones	L	94.1376
94.1376	DCB_se3_ag4_m_02 - phones	IH0	94.1876
94.1876	DCB_se3_ag4_m_02 - phones	K	94.2176
94.2176	DCB_se3_ag4_m_02 - phones	TH	94.4476
94.2176	DCB_se3_ag4_m_02 - words	theater	94.9876
94.4476	DCB_se3_ag4_m_02 - phones	IY1	94.6176
94.6176	DCB_se3_ag4_m_02 - phones	AH0	94.6576
94.6576	DCB_se3_ag4_m_02 - phones	T	94.6876
94.6876	DCB_se3_ag4_m_02 - phones	ER0	94.9876
94.9876	DCB_se3_ag4_m_02 - phones	sp	95.0776
95.0776	DCB_se3_ag4_m_02 - phones	AE1	95.1876
95.0776	DCB_se3_ag4_m_02 - words	and	95.2276
95.1876	DCB_se3_ag4_m_02 - phones	N	95.2276
95.2276	DCB_se3_ag4_m_02 - phones	sp	95.2576
95.2576	DCB_se3_ag4_m_02 - phones	DH	95.2976
95.2576	DCB_se3_ag4_m_02 - words	then	95.4176
95.2976	DCB_se3_ag4_m_02 - phones	EH1	95.3576
95.3576	DCB_se3_ag4_m_02 - phones	N	95.4176
95.4176	DCB_se3_ag4_m_02 - phones	DH	95.4676
95.4176	DCB_se3_ag4_m_02 - words	there	95.5576
95.4676	DCB_se3_ag4_m_02 - phones	EH1	95.4976
95.4976	DCB_se3_ag4_m_02 - phones	R	95.5576
95.5576	DCB_se3_ag4_m_02 - phones	W	95.6576
95.5576	DCB_se3_ag4_m_02 - words	was	95.9276
95.6576	DCB_se3_ag4_m_02 - phones	AH0	95.7076
95.7076	DCB_se3_ag4_m_02 - phones	Z	95.9276
96.7691	DCB_se3_ag4_m_02 - phones	sil	96.8691
96.8691	DCB_se3_ag4_m_02 - phones	DH	96.8991
96.8691	DCB_se3_ag4_m_02 - words	there	96.9591
96.8991	DCB_se3_ag4_m_02 - phones	EH1	96.9291
96.9291	DCB_se3_ag4_m_02 - phones	R	96.9591
96.9591	DCB_se3_ag4_m_02 - phones	W	96.9991
96.9591	DCB_se3_ag4_m_02 - words	was	97.0591
96.9991	DCB_se3_ag4_m_02 - phones	AH0	97.0291
97.0291	DCB_se3_ag4_m_02 - phones	Z	97.0591
97.0591	DCB_se3_ag4_m_02 - phones	HH	97.1891
97.0591	DCB_se3_ag4_m_02 - words	one	97.3291
97.1891	DCB_se3_ag4_m_02 - phones	W	97.2391
97.2391	DCB_se3_ag4_m_02 - phones	AH1	97.2691
97.2691	DCB_se3_ag4_m_02 - phones	N	97.3291
97.3291	DCB_se3_ag4_m_02 - words	or	97.4191
97.3291	DCB_se3_ag4_m_02 - phones	ER0	97.4191
97.4191	DCB_se3_ag4_m_02 - phones	T	97.5691
97.4191	DCB_se3_ag4_m_02 - words	two	97.6591
97.5691	DCB_se3_ag4_m_02 - phones	UW1	97.6591
97.6591	DCB_se3_ag4_m_02 - phones	M	97.7791
97.6591	DCB_se3_ag4_m_02 - words	more	98.0091
97.7791	DCB_se3_ag4_m_02 - phones	AO1	97.9791
97.9791	DCB_se3_ag4_m_02 - phones	R	98.0091
98.0091	DCB_se3_ag4_m_02 - phones	AH0	98.0491
98.0091	DCB_se3_ag4_m_02 - words	along	98.2991
98.0491	DCB_se3_ag4_m_02 - phones	L	98.1291
98.1291	DCB_se3_ag4_m_02 - phones	AO1	98.1591
98.1591	DCB_se3_ag4_m_02 - phones	NG	98.2991
98.2991	DCB_se3_ag4_m_02 - phones	sp	98.3291
98.3291	DCB_se3_ag4_m_02 - phones	Y	98.4191
98.3291	DCB_se3_ag4_m_02 - words	u	98.5091
98.4191	DCB_se3_ag4_m_02 - phones	UW1	98.5091
98.5091	DCB_se3_ag4_m_02 - phones	S	98.5591
98.5091	DCB_se3_ag4_m_02 - words	street	98.8391
98.5591	DCB_se3_ag4_m_02 - phones	T	98.6791
98.6791	DCB_se3_ag4_m_02 - phones	R	98.7191
98.7191	DCB_se3_ag4_m_02 - phones	IY1	98.7891
98.7891	DCB_se3_ag4_m_02 - phones	T	98.8391
98.8391	DCB_se3_ag4_m_02 - phones	S	99.0091
98.8391	DCB_se3_ag4_m_02 - words	so	99.3191
99.0091	DCB_se3_ag4_m_02 - phones	OW1	99.3191
99.3191	DCB_se3_ag4_m_02 - phones	sp	99.8447
99.8447	DCB_se3_ag4_m_02 - phones	Y	99.8847
99.8447	DCB_se3_ag4_m_02 - words	you	99.9147
99.8847	DCB_se3_ag4_m_02 - phones	UW1	99.9147
99.9147	DCB_se3_ag4_m_02 - phones	N	99.9547
99.9147	DCB_se3_ag4_m_02 - words	know	100.0247
99.9547	DCB_se3_ag4_m_02 - phones	OW1	100.0247
100.0247	DCB_se3_ag4_m_02 - phones	Y	100.1047
100.0247	DCB_se3_ag4_m_02 - words	you	100.1647
100.1047	DCB_se3_ag4_m_02 - phones	UW1	100.1647
100.1647	DCB_se3_ag4_m_02 - phones	W	100.2247
100.1647	DCB_se3_ag4_m_02 - words	wanna	100.3647
100.2247	DCB_se3_ag4_m_02 - phones	AA1	100.2747
100.2747	DCB_se3_ag4_m_02 - phones	N	100.3047
100.3047	DCB_se3_ag4_m_02 - phones	AH0	100.3647
100.3647	DCB_se3_ag4_m_02 - phones	G	100.3947
100.3647	DCB_se3_ag4_m_02 - words	go	100.4547
100.3947	DCB_se3_ag4_m_02 - phones	OW1	100.4547
100.4547	DCB_se3_ag4_m_02 - phones	T	100.6247
100.4547	DCB_se3_ag4_m_02 - words	to	100.6547
100.6247	DCB_se3_ag4_m_02 - phones	UW1	100.6547
100.6547	DCB_se3_ag4_m_02 - phones	DH	100.6847
100.6547	DCB_se3_ag4_m_02 - words	the	100.7147
100.6847	DCB_se3_ag4_m_02 - phones	AH0	100.7147
100.7147	DCB_se3_ag4_m_02 - phones	M	100.8247
100.7147	DCB_se3_ag4_m_02 - words	movies	101.4247
100.8247	DCB_se3_ag4_m_02 - phones	UW1	100.9147
100.9147	DCB_se3_ag4_m_02 - phones	V	101.0447
101.0447	DCB_se3_ag4_m_02 - phones	IY0	101.2547
101.2547	DCB_se3_ag4_m_02 - phones	Z	101.4247
101.4247	DCB_se3_ag4_m_02 - phones	DH	101.4747
101.4247	DCB_se3_ag4_m_02 - words	there	101.5347
101.4747	DCB_se3_ag4_m_02 - phones	EH1	101.5047
101.5047	DCB_se3_ag4_m_02 - phones	R	101.5347
101.5347	DCB_se3_ag4_m_02 - phones	W	101.5947
101.5347	DCB_se3_ag4_m_02 - words	were	101.6247
101.5947	DCB_se3_ag4_m_02 - phones	ER0	101.6247
101.6247	DCB_se3_ag4_m_02 - phones	sp	101.7747
101.7747	DCB_se3_ag4_m_02 - phones	G	101.8347
101.7747	DCB_se3_ag4_m_02 - words	g-	101.8347
101.8347	DCB_se3_ag4_m_02 - phones	sp	102.1047
102.1047	DCB_se3_ag4_m_02 - phones	G	102.2147
102.1047	DCB_se3_ag4_m_02 - words	great	102.4447
102.2147	DCB_se3_ag4_m_02 - phones	R	102.2547
102.2547	DCB_se3_ag4_m_02 - phones	EY1	102.3447
102.3447	DCB_se3_ag4_m_02 - phones	T	102.4447
102.8208	DCB_se3_ag4_m_02 - phones	sil	102.9408
102.9408	DCB_se3_ag4_m_02 - phones	F	102.9908
102.9408	DCB_se3_ag4_m_02 - words	fun	103.1808
102.9908	DCB_se3_ag4_m_02 - phones	AH1	103.0508
103.0508	DCB_se3_ag4_m_02 - phones	N	103.1808
103.1808	DCB_se3_ag4_m_02 - phones	sp	103.2408
103.2408	DCB_se3_ag4_m_02 - phones	TH	103.3308
103.2408	DCB_se3_ag4_m_02 - words	theater	103.5208
103.3308	DCB_se3_ag4_m_02 - phones	IY1	103.4208
103.4208	DCB_se3_ag4_m_02 - phones	AH0	103.4608
103.4608	DCB_se3_ag4_m_02 - phones	T	103.4908
103.4908	DCB_se3_ag4_m_02 - phones	ER0	103.5208
103.5208	DCB_se3_ag4_m_02 - phones	N	103.5608
103.5208	DCB_se3_ag4_m_02 - words	nice	103.8408
103.5608	DCB_se3_ag4_m_02 - phones	AY1	103.6608
103.6608	DCB_se3_ag4_m_02 - phones	S	103.8408
103.8408	DCB_se3_ag4_m_02 - phones	N	103.9808
103.8408	DCB_se3_ag4_m_02 - words	nice	104.3908
103.9808	DCB_se3_ag4_m_02 - phones	AY1	104.1708
104.1708	DCB_se3_ag4_m_02 - phones	S	104.3908
104.3908	DCB_se3_ag4_m_02 - phones	V	104.4608
104.3908	DCB_se3_ag4_m_02 - words	very	104.7008
104.4608	DCB_se3_ag4_m_02 - phones	EH1	104.5108
104.5108	DCB_se3_ag4_m_02 - phones	R	104.6208
104.6208	DCB_se3_ag4_m_02 - phones	IY0	104.7008
104.7008	DCB_se3_ag4_m_02 - phones	N	104.8708
104.7008	DCB_se3_ag4_m_02 - words	nice	105.1508
104.8708	DCB_se3_ag4_m_02 - phones	AY1	105.0108
105.0108	DCB_se3_ag4_m_02 - phones	S	105.1508
105.1508	DCB_se3_ag4_m_02 - phones	TH	105.2208
105.1508	DCB_se3_ag4_m_02 - words	theaters	105.5808
105.2208	DCB_se3_ag4_m_02 - phones	IY1	105.3108
105.3108	DCB_se3_ag4_m_02 - phones	AH0	105.3808
105.3808	DCB_se3_ag4_m_02 - phones	T	105.4208
105.4208	DCB_se3_ag4_m_02 - phones	ER0	105.4908
105.4908	DCB_se3_ag4_m_02 - phones	Z	105.5808
105.5808	DCB_se3_ag4_m_02 - phones	T	105.6308
105.5808	DCB_se3_ag4_m_02 - words	to	105.6908
105.6308	DCB_se3_ag4_m_02 - phones	IH0	105.6908
105.6908	DCB_se3_ag4_m_02 - phones	sp	106.1716
106.1716	DCB_se3_ag4_m_02 - phones	T	106.2216
106.1716	DCB_se3_ag4_m_02 - words	to	106.2616
106.2216	DCB_se3_ag4_m_02 - phones	IH0	106.2616
106.2616	DCB_se3_ag4_m_02 - phones	G	106.3516
106.2616	DCB_se3_ag4_m_02 - words	go	106.4716
106.3516	DCB_se3_ag4_m_02 - phones	OW1	106.4716
106.4716	DCB_se3_ag4_m_02 - phones	sp	106.5016
106.5016	DCB_se3_ag4_m_02 - phones	T	106.6216
106.5016	DCB_se3_ag4_m_02 - words	to	106.7516
106.6216	DCB_se3_ag4_m_02 - phones	UW1	106.7516
106.7516	DCB_se3_ag4_m_02 - phones	sp	106.8116
106.8116	DCB_se3_ag4_m_02 - phones	T	107.0016
106.8116	DCB_se3_ag4_m_02 - words	to	107.0816
107.0016	DCB_se3_ag4_m_02 - phones	AH0	107.0816
107.0816	DCB_se3_ag4_m_02 - phones	S	107.2316
107.0816	DCB_se3_ag4_m_02 - words	see	107.2816
107.2316	DCB_se3_ag4_m_02 - phones	IY1	107.2816
107.2816	DCB_se3_ag4_m_02 - phones	DH	107.3116
107.2816	DCB_se3_ag4_m_02 - words	the	107.3416
107.3116	DCB_se3_ag4_m_02 - phones	AH0	107.3416
107.3416	DCB_se3_ag4_m_02 - phones	M	107.4316
107.3416	DCB_se3_ag4_m_02 - words	movies	107.8816
107.4316	DCB_se3_ag4_m_02 - phones	UW1	107.5216
107.5216	DCB_se3_ag4_m_02 - phones	V	107.6416
107.6416	DCB_se3_ag4_m_02 - phones	IY0	107.7516
107.7516	DCB_se3_ag4_m_02 - phones	Z	107.8816
108.2452	DCB_se3_ag4_m_02 - phones	sil	108.2852
108.2852	DCB_se3_ag4_m_02 - phones	DH	108.3452
108.2852	DCB_se3_ag4_m_02 - words	there	108.5052
108.3452	DCB_se3_ag4_m_02 - phones	EH1	108.3952
108.3952	DCB_se3_ag4_m_02 - phones	R	108.5052
108.5052	DCB_se3_ag4_m_02 - phones	W	108.5652
108.5052	DCB_se3_ag4_m_02 - words	were	108.7852
108.5652	DCB_se3_ag4_m_02 - phones	ER1	108.7852
108.7852	DCB_se3_ag4_m_02 - phones	sp	109.1984
109.1984	DCB_se3_ag4_m_02 - phones	R	109.3584
109.1984	DCB_se3_ag4_m_02 - words	restaurants	109.9884
109.3584	DCB_se3_ag4_m_02 - phones	EH1	109.4384
109.4384	DCB_se3_ag4_m_02 - phones	S	109.5284
109.5284	DCB_se3_ag4_m_02 - phones	T	109.6384
109.6384	DCB_se3_ag4_m_02 - phones	R	109.6784
109.6784	DCB_se3_ag4_m_02 - phones	AA2	109.8184
109.8184	DCB_se3_ag4_m_02 - phones	N	109.8484
109.8484	DCB_se3_ag4_m_02 - phones	T	109.8884
109.8884	DCB_se3_ag4_m_02 - phones	S	109.9884
109.9884	DCB_se3_ag4_m_02 - phones	AH0	110.0784
109.9884	DCB_se3_ag4_m_02 - words	along	110.3284
110.0784	DCB_se3_ag4_m_02 - phones	L	110.1384
110.1384	DCB_se3_ag4_m_02 - phones	AO1	110.2384
110.2384	DCB_se3_ag4_m_02 - phones	NG	110.3284
110.3284	DCB_se3_ag4_m_02 - phones	DH	110.3584
110.3284	DCB_se3_ag4_m_02 - words	that	110.5184
110.3584	DCB_se3_ag4_m_02 - phones	AH0	110.4484
110.4484	DCB_se3_ag4_m_02 - phones	T	110.5184
110.5184	DCB_se3_ag4_m_02 - phones	EH1	110.6084
110.5184	DCB_se3_ag4_m_02 - words	area	111.0084
110.6084	DCB_se3_ag4_m_02 - phones	R	110.7384
110.7384	DCB_se3_ag4_m_02 - phones	IY0	110.8784
110.8784	DCB_se3_ag4_m_02 - phones	AH0	111.0084
111.5157	DCB_se3_ag4_m_02 - phones	Y	111.6657
111.5157	DCB_se3_ag4_m_02 - words	you	111.7357
111.6657	DCB_se3_ag4_m_02 - phones	UW1	111.7357
111.7357	DCB_se3_ag4_m_02 - phones	sp	111.7657
111.7657	DCB_se3_ag4_m_02 - phones	HH	111.9257
111.7657	DCB_se3_ag4_m_02 - words	had	112.3957
111.9257	DCB_se3_ag4_m_02 - phones	AE1	112.3357
112.3357	DCB_se3_ag4_m_02 - phones	D	112.3957
112.3957	DCB_se3_ag4_m_02 - phones	sp	112.4457
112.4457	DCB_se3_ag4_m_02 - phones	AH1	112.6857
112.4457	DCB_se3_ag4_m_02 - words	um	113.2657
112.6857	DCB_se3_ag4_m_02 - phones	M	113.2657
115.2434	DCB_se3_ag4_m_02 - phones	sil	115.2834
115.2834	DCB_se3_ag4_m_02 - phones	Y	115.3334
115.2834	DCB_se3_ag4_m_02 - words	you	115.3634
115.3334	DCB_se3_ag4_m_02 - phones	UW1	115.3634
115.3634	DCB_se3_ag4_m_02 - phones	HH	115.4534
115.3634	DCB_se3_ag4_m_02 - words	had	115.5434
115.4534	DCB_se3_ag4_m_02 - phones	AE1	115.4934
115.4934	DCB_se3_ag4_m_02 - phones	D	115.5434
115.5434	DCB_se3_ag4_m_02 - words	a	115.6134
115.5434	DCB_se3_ag4_m_02 - phones	AH0	115.6134
115.6134	DCB_se3_ag4_m_02 - phones	sp	115.7334
115.7334	DCB_se3_ag4_m_02 - phones	JH	115.9134
115.7334	DCB_se3_ag4_m_02 - words	jazz	116.2734
115.9134	DCB_se3_ag4_m_02 - phones	AE1	116.1334
116.1334	DCB_se3_ag4_m_02 - phones	Z	116.2734
116.2734	DCB_se3_ag4_m_02 - phones	K	116.3734
116.2734	DCB_se3_ag4_m_02 - words	club	116.7834
116.3734	DCB_se3_ag4_m_02 - phones	L	116.4134
116.4134	DCB_se3_ag4_m_02 - phones	AH1	116.7334
116.7334	DCB_se3_ag4_m_02 - phones	B	116.7834
116.7834	DCB_se3_ag4_m_02 - phones	sp	119.0486
119.0486	DCB_se3_ag4_m_02 - phones	AA1	119.1886
119.0486	DCB_se3_ag4_m_02 - words	on	119.2786
119.1886	DCB_se3_ag4_m_02 - phones	N	119.2786
119.2786	DCB_se3_ag4_m_02 - phones	Y	119.3686
119.2786	DCB_se3_ag4_m_02 - words	u	119.4286
119.3686	DCB_se3_ag4_m_02 - phones	UW1	119.4286
119.4286	DCB_se3_ag4_m_02 - phones	S	119.4786
119.4286	DCB_se3_ag4_m_02 - words	street	119.9186
119.4786	DCB_se3_ag4_m_02 - phones	T	119.6386
119.6386	DCB_se3_ag4_m_02 - phones	R	119.7186
119.7186	DCB_se3_ag4_m_02 - phones	IY1	119.8286
119.8286	DCB_se3_ag4_m_02 - phones	T	119.9186
121.1655	DCB_se3_ag4_m_02 - phones	sil	121.1955
121.1955	DCB_se3_ag4_m_02 - phones	AH1	121.5155
121.1955	DCB_se3_ag4_m_02 - words	um	122.1255
121.5155	DCB_se3_ag4_m_02 - phones	M	122.1255
123.1334	DCB_se3_ag4_m_02 - phones	sil	123.2234
123.2234	DCB_se3_ag4_m_02 - phones	spn	123.2634
123.2234	DCB_se3_ag4_m_02 - words	<unk>	123.2634
123.2634	DCB_se3_ag4_m_02 - phones	AE1	123.3834
123.2634	DCB_se3_ag4_m_02 - words	and	123.4134
123.3834	DCB_se3_ag4_m_02 - phones	N	123.4134
123.4134	DCB_se3_ag4_m_02 - phones	DH	123.4534
123.4134	DCB_se3_ag4_m_02 - words	there	123.5234
123.4534	DCB_se3_ag4_m_02 - phones	EH1	123.4834
123.4834	DCB_se3_ag4_m_02 - phones	R	123.5234
123.5234	DCB_se3_ag4_m_02 - phones	W	123.5634
123.5234	DCB_se3_ag4_m_02 - words	were	123.6034
123.5634	DCB_se3_ag4_m_02 - phones	ER0	123.6034
123.6034	DCB_se3_ag4_m_02 - phones	AH1	123.7434
123.6034	DCB_se3_ag4_m_02 - words	other	123.9034
123.7434	DCB_se3_ag4_m_02 - phones	DH	123.7834
123.7834	DCB_se3_ag4_m_02 - phones	ER0	123.9034
123.9034	DCB_se3_ag4_m_02 - phones	TH	123.9434
123.9034	DCB_se3_ag4_m_02 - words	th-	123.9434
123.9434	DCB_se3_ag4_m_02 - phones	sp	124.1832
124.1832	DCB_se3_ag4_m_02 - phones	DH	124.2432
124.1832	DCB_se3_ag4_m_02 - words	there	124.3932
124.2432	DCB_se3_ag4_m_02 - phones	EH1	124.3532
124.3532	DCB_se3_ag4_m_02 - phones	R	124.3932
124.3932	DCB_se3_ag4_m_02 - words	are	124.4432
124.3932	DCB_se3_ag4_m_02 - phones	ER0	124.4432
124.4432	DCB_se3_ag4_m_02 - phones	AH1	124.5632
124.4432	DCB_se3_ag4_m_02 - words	other	124.7332
124.5632	DCB_se3_ag4_m_02 - phones	DH	124.6232
124.6232	DCB_se3_ag4_m_02 - phones	ER0	124.7332
124.7332	DCB_se3_ag4_m_02 - phones	TH	124.8032
124.7332	DCB_se3_ag4_m_02 - words	things	125.0432
124.8032	DCB_se3_ag4_m_02 - phones	IH1	124.8532
124.8532	DCB_se3_ag4_m_02 - phones	NG	124.9432
124.9432	DCB_se3_ag4_m_02 - phones	Z	125.0432
125.0432	DCB_se3_ag4_m_02 - phones	G	125.1032
125.0432	DCB_se3_ag4_m_02 - words	going	125.3432
125.1032	DCB_se3_ag4_m_02 - phones	OW1	125.1932
125.1932	DCB_se3_ag4_m_02 - phones	IH0	125.2732
125.2732	DCB_se3_ag4_m_02 - phones	N	125.3432
125.3432	DCB_se3_ag4_m_02 - phones	AO1	125.4832
125.3432	DCB_se3_ag4_m_02 - words	on	125.5332
125.4832	DCB_se3_ag4_m_02 - phones	N	125.5332
125.5332	DCB_se3_ag4_m_02 - phones	B	125.5832
125.5332	DCB_se3_ag4_m_02 - words	but	125.6532
125.5832	DCB_se3_ag4_m_02 - phones	AH1	125.6232
125.6232	DCB_se3_ag4_m_02 - phones	T	125.6532
125.6532	DCB_se3_ag4_m_02 - words	i	125.7432
125.6532	DCB_se3_ag4_m_02 - phones	AY1	125.7432
125.7432	DCB_se3_ag4_m_02 - phones	D	125.7832
125.7432	DCB_se3_ag4_m_02 - words	didn't	126.1332
125.7832	DCB_se3_ag4_m_02 - phones	IH1	125.8732
125.8732	DCB_se3_ag4_m_02 - phones	D	125.9232
125.9232	DCB_se3_ag4_m_02 - phones	N	126.0432
126.0432	DCB_se3_ag4_m_02 - phones	T	126.1332
126.1332	DCB_se3_ag4_m_02 - phones	sp	126.1632
126.1632	DCB_se3_ag4_m_02 - phones	AY1	126.2832
126.1632	DCB_se3_ag4_m_02 - words	i	126.2832
126.2832	DCB_se3_ag4_m_02 - phones	W	126.3432
126.2832	DCB_se3_ag4_m_02 - words	was	126.4532
126.3432	DCB_se3_ag4_m_02 - phones	AH0	126.3832
126.3832	DCB_se3_ag4_m_02 - phones	Z	126.4532
126.4532	DCB_se3_ag4_m_02 - phones	T	126.5332
126.4532	DCB_se3_ag4_m_02 - words	too	126.5632
126.5332	DCB_se3_ag4_m_02 - phones	UW1	126.5632
126.5632	DCB_se3_ag4_m_02 - phones	Y	126.6432
126.5632	DCB_se3_ag4_m_02 - words	young	126.8032
126.6432	DCB_se3_ag4_m_02 - phones	AH1	126.7232
126.7232	DCB_se3_ag4_m_02 - phones	NG	126.8032
126.8032	DCB_se3_ag4_m_02 - phones	JH	126.8332
126.8032	DCB_se3_ag4_m_02 - words	just	126.9432
126.8332	DCB_se3_ag4_m_02 - phones	IH0	126.8832
126.8832	DCB_se3_ag4_m_02 - phones	S	126.9432
126.9432	DCB_se3_ag4_m_02 - phones	K	127.0132
126.9432	DCB_se3_ag4_m_02 - words	kind	127.1632
127.0132	DCB_se3_ag4_m_02 - phones	AY1	127.0732
127.0732	DCB_se3_ag4_m_02 - phones	N	127.1632
127.1632	DCB_se3_ag4_m_02 - phones	AH0	127.2032
127.1632	DCB_se3_ag4_m_02 - words	of	127.2632
127.2032	DCB_se3_ag4_m_02 - phones	V	127.2632
127.2632	DCB_se3_ag4_m_02 - phones	sp	127.2932
127.7601	DCB_se3_ag4_m_02 - phones	N	127.8901
127.7601	DCB_se3_ag4_m_02 - words	know	128.0201
127.8901	DCB_se3_ag4_m_02 - phones	OW1	128.0201
128.0201	DCB_se3_ag4_m_02 - phones	AO1	128.1501
128.0201	DCB_se3_ag4_m_02 - words	all	128.1801
128.1501	DCB_se3_ag4_m_02 - phones	L	128.1801
128.1801	DCB_se3_ag4_m_02 - phones	AH0	128.2401
128.1801	DCB_se3_ag4_m_02 - words	about	128.4801
128.2401	DCB_se3_ag4_m_02 - phones	B	128.3101
128.3101	DCB_se3_ag4_m_02 - phones	AW1	128.4101
128.4101	DCB_se3_ag4_m_02 - phones	T	128.4801
128.4801	DCB_se3_ag4_m_02 - phones	DH	128.5201
128.4801	DCB_se3_ag4_m_02 - words	them	128.6401
128.5201	DCB_se3_ag4_m_02 - phones	AH0	128.5601
128.5601	DCB_se3_ag4_m_02 - phones	M	128.6401
128.6401	DCB_se3_ag4_m_02 - phones	AH0	128.7201
128.6401	DCB_se3_ag4_m_02 - words	and	128.8701
128.7201	DCB_se3_ag4_m_02 - phones	N	128.8701
128.8701	DCB_se3_ag4_m_02 - phones	sp	128.9301
128.9989	DCB_se3_ag4_m_02 - phones	T	129.1089
128.9989	DCB_se3_ag4_m_02 - words	too	129.1389
129.1089	DCB_se3_ag4_m_02 - phones	UW1	129.1389
129.1389	DCB_se3_ag4_m_02 - phones	Y	129.2389
129.1389	DCB_se3_ag4_m_02 - words	young	129.4289
129.2389	DCB_se3_ag4_m_02 - phones	AH1	129.3289
129.3289	DCB_se3_ag4_m_02 - phones	NG	129.4289
129.4289	DCB_se3_ag4_m_02 - phones	P	129.4889
129.4289	DCB_se3_ag4_m_02 - words	probably	129.7289
129.4889	DCB_se3_ag4_m_02 - phones	R	129.5189
129.5189	DCB_se3_ag4_m_02 - phones	AA1	129.5789
129.5789	DCB_se3_ag4_m_02 - phones	B	129.6189
129.6189	DCB_se3_ag4_m_02 - phones	L	129.6689
129.6689	DCB_se3_ag4_m_02 - phones	IY0	129.7289
129.7289	DCB_se3_ag4_m_02 - phones	T	129.7789
129.7289	DCB_se3_ag4_m_02 - words	to	129.8589
129.7789	DCB_se3_ag4_m_02 - phones	AH0	129.8589
129.8589	DCB_se3_ag4_m_02 - phones	B	129.9489
129.8589	DCB_se3_ag4_m_02 - words	be	130.0689
129.9489	DCB_se3_ag4_m_02 - phones	IY1	130.0689
130.0689	DCB_se3_ag4_m_02 - phones	IH0	130.0989
130.0689	DCB_se3_ag4_m_02 - words	in	130.1689
130.0989	DCB_se3_ag4_m_02 - phones	N	130.1689
130.1689	DCB_se3_ag4_m_02 - phones	S	130.2489
130.1689	DCB_se3_ag4_m_02 - words	some	130.3889
130.2489	DCB_se3_ag4_m_02 - phones	AH1	130.2989
130.2989	DCB_se3_ag4_m_02 - phones	M	130.3889
130.3889	DCB_se3_ag4_m_02 - phones	AH1	130.4289
130.3889	DCB_se3_ag4_m_02 - words	of	130.4789
130.4289	DCB_se3_ag4_m_02 - phones	V	130.4789
130.4789	DCB_se3_ag4_m_02 - phones	sp	130.5089
130.5089	DCB_se3_ag4_m_02 - phones	DH	130.5589
130.5089	DCB_se3_ag4_m_02 - words	them	130.6389
130.5589	DCB_se3_ag4_m_02 - phones	AH0	130.6089
130.5760	DCB_int_01 - words	<unk>	130.6260
130.5760	DCB_int_01 - phones	spn	130.6260
130.6089	DCB_se3_ag4_m_02 - phones	M	130.6389
130.6260	DCB_int_01 - phones	sp	177.8010
130.6389	DCB_se3_ag4_m_02 - phones	sp	131.0818
131.0818	DCB_se3_ag4_m_02 - words	uh	131.6318
131.0818	DCB_se3_ag4_m_02 - phones	AH1	131.6318
131.6318	DCB_se3_ag4_m_02 - phones	spn	132.0618
131.6318	DCB_se3_ag4_m_02 - words	<unk>	132.0618
132.0618	DCB_se3_ag4_m_02 - phones	sp	132.4522
132.4522	DCB_se3_ag4_m_02 - phones	B	132.6022
132.4522	DCB_se3_ag4_m_02 - words	but	132.8922
132.6022	DCB_se3_ag4_m_02 - phones	AH1	132.7022
132.7022	DCB_se3_ag4_m_02 - phones	T	132.8922
132.8922	DCB_se3_ag4_m_02 - phones	sp	132.9322
132.9322	DCB_se3_ag4_m_02 - phones	AH1	133.3222
132.9322	DCB_se3_ag4_m_02 - words	um	133.5422
133.3222	DCB_se3_ag4_m_02 - phones	M	133.5422
133.5422	DCB_se3_ag4_m_02 - phones	sp	134.0937
134.0937	DCB_se3_ag4_m_02 - words	<unk>	134.1237
134.0937	DCB_se3_ag4_m_02 - phones	spn	134.1237
134.1237	DCB_se3_ag4_m_02 - words	i	134.2937
134.1237	DCB_se3_ag4_m_02 - phones	AY1	134.2937
134.2937	DCB_se3_ag4_m_02 - phones	JH	134.3837
134.2937	DCB_se3_ag4_m_02 - words	just	134.6437
134.3837	DCB_se3_ag4_m_02 - phones	IH0	134.5037
134.5037	DCB_se3_ag4_m_02 - phones	S	134.6137
134.6137	DCB_se3_ag4_m_02 - phones	T	134.6437
134.6437	DCB_se3_ag4_m_02 - phones	R	134.6937
134.6437	DCB_se3_ag4_m_02 - words	remembered	135.1337
134.6937	DCB_se3_ag4_m_02 - phones	IY0	134.7537
134.7537	DCB_se3_ag4_m_02 - phones	M	134.8137
134.8137	DCB_se3_ag4_m_02 - phones	EH1	134.8637
134.8637	DCB_se3_ag4_m_02 - phones	M	134.9537
134.9537	DCB_se3_ag4_m_02 - phones	B	134.9937
134.9937	DCB_se3_ag4_m_02 - phones	ER0	135.1037
135.1037	DCB_se3_ag4_m_02 - phones	D	135.1337
135.1337	DCB_se3_ag4_m_02 - phones	sp	135.1737
135.1737	DCB_se3_ag4_m_02 - phones	B	135.2437
135.1737	DCB_se3_ag4_m_02 - words	being	135.5737
135.2437	DCB_se3_ag4_m_02 - phones	IY1	135.2937
135.2937	DCB_se3_ag4_m_02 - phones	IH0	135.3237
135.3237	DCB_se3_ag4_m_02 - phones	NG	135.5737
135.5737	DCB_se3_ag4_m_02 - phones	sp	135.6437
135.6437	DCB_se3_ag4_m_02 - phones	V	135.6937
135.6437	DCB_se3_ag4_m_02 - words	very	135.9837
135.6937	DCB_se3_ag4_m_02 - phones	EH1	135.7937
135.7937	DCB_se3_ag4_m_02 - phones	R	135.8737
135.8737	DCB_se3_ag4_m_02 - phones	IY0	135.9837
135.9837	DCB_se3_ag4_m_02 - phones	L	136.0437
135.9837	DCB_se3_ag4_m_02 - words	lively	136.5837
136.0437	DCB_se3_ag4_m_02 - phones	AY1	136.2237
136.2237	DCB_se3_ag4_m_02 - phones	V	136.3637
136.3637	DCB_se3_ag4_m_02 - phones	L	136.4437
136.4437	DCB_se3_ag4_m_02 - phones	IY0	136.5837
136.9810	DCB_se3_ag4_m_02 - phones	sil	137.0210
137.0210	DCB_se3_ag4_m_02 - phones	AH1	137.2610
137.0210	DCB_se3_ag4_m_02 - words	um	137.5310
137.2610	DCB_se3_ag4_m_02 - phones	M	137.5310
137.5310	DCB_se3_ag4_m_02 - phones	sp	137.6210
137.6210	DCB_se3_ag4_m_02 - phones	V	137.6510
137.6210	DCB_se3_ag4_m_02 - words	very	137.8610
137.6510	DCB_se3_ag4_m_02 - phones	EH1	137.7110
137.7110	DCB_se3_ag4_m_02 - phones	R	137.8110
137.8110	DCB_se3_ag4_m_02 - phones	IY0	137.8610
137.8610	DCB_se3_ag4_m_02 - phones	EH2	137.9710
137.8610	DCB_se3_ag4_m_02 - words	entertaining	138.7010
137.9710	DCB_se3_ag4_m_02 - phones	N	138.0010
138.0010	DCB_se3_ag4_m_02 - phones	ER0	138.1010
138.1010	DCB_se3_ag4_m_02 - phones	T	138.2110
138.2110	DCB_se3_ag4_m_02 - phones	EY1	138.4010
138.4010	DCB_se3_ag4_m_02 - phones	N	138.4510
138.4510	DCB_se3_ag4_m_02 - phones	IH0	138.4810
138.4810	DCB_se3_ag4_m_02 - phones	NG	138.7010
138.7010	DCB_se3_ag4_m_02 - phones	sp	138.8010
138.8010	DCB_se3_ag4_m_02 - phones	AH0	138.9110
138.8010	DCB_se3_ag4_m_02 - words	and	139.3010
138.9110	DCB_se3_ag4_m_02 - phones	N	139.3010
139.3010	DCB_se3_ag4_m_02 - phones	sp	139.4110
139.4110	DCB_se3_ag4_m_02 - words	a	139.5810
139.4110	DCB_se3_ag4_m_02 - phones	AH0	139.5810
139.5810	DCB_se3_ag4_m_02 - phones	L	139.6410
139.5810	DCB_se3_ag4_m_02 - words	lot	139.8210
139.6410	DCB_se3_ag4_m_02 - phones	AO1	139.7910
139.7910	DCB_se3_ag4_m_02 - phones	T	139.8210
139.8210	DCB_se3_ag4_m_02 - phones	AH0	139.8510
139.8210	DCB_se3_ag4_m_02 - words	of	139.8910
139.8510	DCB_se3_ag4_m_02 - phones	V	139.8910
139.8910	DCB_se3_ag4_m_02 - phones	sp	140.0110
140.0110	DCB_se3_ag4_m_02 - phones	AH0	140.1710
140.0110	DCB_se3_ag4_m_02 - words	a	140.1710
140.1710	DCB_se3_ag4_m_02 - phones	L	140.2510
140.1710	DCB_se3_ag4_m_02 - words	lot	140.3410
140.2510	DCB_se3_ag4_m_02 - phones	AA1	140.3110
140.3110	DCB_se3_ag4_m_02 - phones	T	140.3410
140.3410	DCB_se3_ag4_m_02 - phones	AH0	140.3710
140.3410	DCB_se3_ag4_m_02 - words	of	140.4110
140.3710	DCB_se3_ag4_m_02 - phones	V	140.4110
140.4110	DCB_se3_ag4_m_02 - phones	F	140.6010
140.4110	DCB_se3_ag4_m_02 - words	fun	140.8010
140.6010	DCB_se3_ag4_m_02 - phones	AH1	140.6810
140.6810	DCB_se3_ag4_m_02 - phones	N	140.8010
141.2821	DCB_se3_ag4_m_02 - phones	sil	141.3321
141.3321	DCB_se3_ag4_m_02 - phones	AH1	141.6921
141.3321	DCB_se3_ag4_m_02 - words	um	141.9121
141.6921	DCB_se3_ag4_m_02 - phones	M	141.9121
141.9121	DCB_se3_ag4_m_02 - phones	sp	141.9621
144.3331	DCB_se3_ag4_m_02 - phones	IH1	144.4331
144.3331	DCB_se3_ag4_m_02 - words	it	144.4831
144.4331	DCB_se3_ag4_m_02 - phones	T	144.4831
144.4831	DCB_se3_ag4_m_02 - phones	W	144.5431
144.4831	DCB_se3_ag4_m_02 - words	was	144.6631
144.5431	DCB_se3_ag4_m_02 - phones	AH0	144.5831
144.5831	DCB_se3_ag4_m_02 - phones	Z	144.6631
144.6631	DCB_se3_ag4_m_02 - phones	AO1	144.7631
144.6631	DCB_se3_ag4_m_02 - words	also	144.9831
144.7631	DCB_se3_ag4_m_02 - phones	L	144.8331
144.8331	DCB_se3_ag4_m_02 - phones	S	144.9531
144.9531	DCB_se3_ag4_m_02 - phones	OW0	144.9831
144.9831	DCB_se3_ag4_m_02 - phones	AH0	145.0531
144.9831	DCB_se3_ag4_m_02 - words	about	145.2231
145.0531	DCB_se3_ag4_m_02 - phones	B	145.1031
145.1031	DCB_se3_ag4_m_02 - phones	AW1	145.1531
145.1531	DCB_se3_ag4_m_02 - phones	T	145.2231
145.2231	DCB_se3_ag4_m_02 - phones	DH	145.2731
145.2231	DCB_se3_ag4_m_02 - words	the	145.3231
145.2731	DCB_se3_ag4_m_02 - phones	AH0	145.3231
145.3231	DCB_se3_ag4_m_02 - phones	T	145.4531
145.3231	DCB_se3_ag4_m_02 - words	time	145.7531
145.4531	DCB_se3_ag4_m_02 - phones	AY1	145.6331
145.6331	DCB_se3_ag4_m_02 - phones	M	145.7531
145.7531	DCB_se3_ag4_m_02 - phones	DH	145.8031
145.7531	DCB_se3_ag4_m_02 - words	that	146.0431
145.8031	DCB_se3_ag4_m_02 - phones	AE1	145.9031
145.9031	DCB_se3_ag4_m_02 - phones	T	146.0431
147.6644	DCB_se3_ag4_m_02 - phones	D	147.7044
147.6644	DCB_se3_ag4_m_02 - words	w	147.9244
147.7044	DCB_se3_ag4_m_02 - phones	AH1	147.7344
147.7344	DCB_se3_ag4_m_02 - phones	B	147.7844
147.7844	DCB_se3_ag4_m_02 - phones	AH0	147.8144
147.8144	DCB_se3_ag4_m_02 - phones	L	147.8444
147.8444	DCB_se3_ag4_m_02 - phones	Y	147.8944
147.8944	DCB_se3_ag4_m_02 - phones	UW0	147.9244
148.0820	DCB_se3_ag4_m_02 - phones	sil	148.1220
148.1220	DCB_se3_ag4_m_02 - phones	M	148.2720
148.1220	DCB_se3_ag4_m_02 - words	more	148.4020
148.2720	DCB_se3_ag4_m_02 - phones	AO1	148.3620
148.3620	DCB_se3_ag4_m_02 - phones	R	148.4020
148.4020	DCB_se3_ag4_m_02 - phones	AH0	148.4320
148.4020	DCB_se3_ag4_m_02 - words	of	148.4920
148.4320	DCB_se3_ag4_m_02 - phones	V	148.4920
148.4920	DCB_se3_ag4_m_02 - phones	AH0	148.6520
148.4920	DCB_se3_ag4_m_02 - words	a	148.6520
148.6520	DCB_se3_ag4_m_02 - phones	M	148.7120
148.6520	DCB_se3_ag4_m_02 - words	more	148.8020
148.7120	DCB_se3_ag4_m_02 - phones	AO1	148.7620
148.7620	DCB_se3_ag4_m_02 - phones	R	148.8020
148.8020	DCB_se3_ag4_m_02 - phones	P	148.8720
148.8020	DCB_se3_ag4_m_02 - words	people	149.0720
148.8720	DCB_se3_ag4_m_02 - phones	IY1	148.9520
148.9520	DCB_se3_ag4_m_02 - phones	P	149.0120
149.0120	DCB_se3_ag4_m_02 - phones	AH0	149.0420
149.0420	DCB_se3_ag4_m_02 - phones	L	149.0720
149.0720	DCB_se3_ag4_m_02 - phones	W	149.1020
149.0720	DCB_se3_ag4_m_02 - words	were	149.1320
149.1020	DCB_se3_ag4_m_02 - phones	ER0	149.1320
149.1320	DCB_se3_ag4_m_02 - phones	V	149.2420
149.1320	DCB_se3_ag4_m_02 - words	venturing	149.7520
149.2420	DCB_se3_ag4_m_02 - phones	EH1	149.3320
149.3320	DCB_se3_ag4_m_02 - phones	N	149.3920
149.3920	DCB_se3_ag4_m_02 - phones	CH	149.5220
149.5220	DCB_se3_ag4_m_02 - phones	ER0	149.5820
149.5820	DCB_se3_ag4_m_02 - phones	IH0	149.6320
149.6320	DCB_se3_ag4_m_02 - phones	NG	149.7520
149.7520	DCB_se3_ag4_m_02 - phones	sp	150.0050
150.0050	DCB_se3_ag4_m_02 - words	uh	150.0350
150.0050	DCB_se3_ag4_m_02 - phones	AH1	150.0350
150.0350	DCB_se3_ag4_m_02 - phones	sp	150.2050
150.2050	DCB_se3_ag4_m_02 - phones	T	150.3050
150.2050	DCB_se3_ag4_m_02 - words	to	150.3650
150.3050	DCB_se3_ag4_m_02 - phones	UW1	150.3650
150.3650	DCB_se3_ag4_m_02 - phones	JH	150.4850
150.3650	DCB_se3_ag4_m_02 - words	georgetown	150.9950
150.4850	DCB_se3_ag4_m_02 - phones	AO1	150.5550
150.5550	DCB_se3_ag4_m_02 - phones	R	150.6250
150.6250	DCB_se3_ag4_m_02 - phones	JH	150.7450
150.7450	DCB_se3_ag4_m_02 - phones	T	150.8050
150.8050	DCB_se3_ag4_m_02 - phones	AW2	150.9650
150.9650	DCB_se3_ag4_m_02 - phones	N	150.9950
151.4840	DCB_se3_ag4_m_02 - phones	sil	151.5440
151.5440	DCB_se3_ag4_m_02 - phones	S	151.7240
151.5440	DCB_se3_ag4_m_02 - words	so	152.4340
151.7240	DCB_se3_ag4_m_02 - phones	OW1	152.4340
152.4340	DCB_se3_ag4_m_02 - phones	sp	152.6821
152.6821	DCB_se3_ag4_m_02 - phones	AH1	153.1121
152.6821	DCB_se3_ag4_m_02 - words	um	153.4121
153.1121	DCB_se3_ag4_m_02 - phones	M	153.4121
154.2378	DCB_se3_ag4_m_02 - phones	sil	154.3278
154.3278	DCB_se3_ag4_m_02 - phones	Y	154.3778
154.3278	DCB_se3_ag4_m_02 - words	you	154.4478
154.3778	DCB_se3_ag4_m_02 - phones	UW1	154.4478
154.4478	DCB_se3_ag4_m_02 - phones	HH	154.4878
154.4478	DCB_se3_ag4_m_02 - words	had	154.7178
154.4878	DCB_se3_ag4_m_02 - phones	AE1	154.6678
154.6678	DCB_se3_ag4_m_02 - phones	D	154.7178
154.7178	DCB_se3_ag4_m_02 - phones	sp	154.7478
154.7478	DCB_se3_ag4_m_02 - phones	DH	154.8478
154.7478	DCB_se3_ag4_m_02 - words	the	155.1278
154.8478	DCB_se3_ag4_m_02 - phones	IY0	155.1278
155.1278	DCB_se3_ag4_m_02 - phones	sp	155.1578
155.1578	DCB_se3_ag4_m_02 - phones	AH1	155.5478
155.1578	DCB_se3_ag4_m_02 - words	um	155.7478
155.5478	DCB_se3_ag4_m_02 - phones	M	155.7478
156.0895	DCB_se3_ag4_m_02 - phones	DH	156.1895
156.0895	DCB_se3_ag4_m_02 - words	the	156.2495
156.1895	DCB_se3_ag4_m_02 - phones	AH0	156.2495
156.2495	DCB_se3_ag4_m_02 - phones	S	156.3795
156.2495	DCB_se3_ag4_m_02 - words	cellar	156.6095
156.3795	DCB_se3_ag4_m_02 - phones	EH1	156.4395
156.4395	DCB_se3_ag4_m_02 - phones	L	156.5495
156.5495	DCB_se3_ag4_m_02 - phones	ER0	156.6095
156.6095	DCB_se3_ag4_m_02 - phones	D	156.6895
156.6095	DCB_se3_ag4_m_02 - words	door	156.8695
156.6895	DCB_se3_ag4_m_02 - phones	AO1	156.7595
156.7595	DCB_se3_ag4_m_02 - phones	R	156.8695
156.8695	DCB_se3_ag4_m_02 - phones	OW1	156.8995
156.8695	DCB_se3_ag4_m_02 - words	over	156.9995
156.8995	DCB_se3_ag4_m_02 - phones	V	156.9695
156.9695	DCB_se3_ag4_m_02 - phones	ER0	156.9995
156.9995	DCB_se3_ag4_m_02 - phones	IH0	157.0295
156.9995	DCB_se3_ag4_m_02 - words	in	157.0695
157.0295	DCB_se3_ag4_m_02 - phones	N	157.0695
157.0695	DCB_se3_ag4_m_02 - phones	JH	157.1695
157.0695	DCB_se3_ag4_m_02 - words	georgetown	157.5595
157.1695	DCB_se3_ag4_m_02 - phones	AO1	157.1995
157.1995	DCB_se3_ag4_m_02 - phones	R	157.2795
157.2795	DCB_se3_ag4_m_02 - phones	JH	157.3495
157.3495	DCB_se3_ag4_m_02 - phones	T	157.4595
157.4595	DCB_se3_ag4_m_02 - phones	AW2	157.5195
157.5195	DCB_se3_ag4_m_02 - phones	N	157.5595
157.5595	DCB_se3_ag4_m_02 - phones	sp	157.5895
157.5895	DCB_se3_ag4_m_02 - phones	AY1	157.6295
157.5895	DCB_se3_ag4_m_02 - words	i	157.6295
157.6295	DCB_se3_ag4_m_02 - phones	sp	157.6595
157.6595	DCB_se3_ag4_m_02 - phones	R	157.6895
157.6595	DCB_se3_ag4_m_02 - words	remember	157.9995
157.6895	DCB_se3_ag4_m_02 - phones	IH0	157.7495
157.7495	DCB_se3_ag4_m_02 - phones	M	157.8195
157.8195	DCB_se3_ag4_m_02 - phones	EH1	157.8595
157.8595	DCB_se3_ag4_m_02 - phones	M	157.9295
157.9295	DCB_se3_ag4_m_02 - phones	B	157.9595
157.9595	DCB_se3_ag4_m_02 - phones	ER0	157.9995
157.9995	DCB_se3_ag4_m_02 - phones	W	158.0895
157.9995	DCB_se3_ag4_m_02 - words	which	158.1995
158.0895	DCB_se3_ag4_m_02 - phones	IH1	158.1295
158.1295	DCB_se3_ag4_m_02 - phones	CH	158.1995
158.1995	DCB_se3_ag4_m_02 - phones	W	158.2495
158.1995	DCB_se3_ag4_m_02 - words	was	158.3495
158.2495	DCB_se3_ag4_m_02 - phones	AH0	158.2795
158.2795	DCB_se3_ag4_m_02 - phones	Z	158.3495
158.3495	DCB_se3_ag4_m_02 - phones	sp	158.3795
158.3795	DCB_se3_ag4_m_02 - phones	AH0	158.4095
158.3795	DCB_se3_ag4_m_02 - words	a	158.4095
158.4095	DCB_se3_ag4_m_02 - phones	sp	158.5295
158.5295	DCB_se3_ag4_m_02 - phones	G	158.6195
158.5295	DCB_se3_ag4_m_02 - words	great	158.7895
158.6195	DCB_se3_ag4_m_02 - phones	R	158.6895
158.6895	DCB_se3_ag4_m_02 - phones	EY1	158.7495
158.7495	DCB_se3_ag4_m_02 - phones	T	158.7895
158.7895	DCB_se3_ag4_m_02 - phones	sp	158.8195
158.8195	DCB_se3_ag4_m_02 - phones	JH	158.9595
158.8195	DCB_se3_ag4_m_02 - words	jazz	159.1195
158.9595	DCB_se3_ag4_m_02 - phones	AE1	159.0495
159.0495	DCB_se3_ag4_m_02 - phones	Z	159.1195
159.1195	DCB_se3_ag4_m_02 - phones	S	159.1895
159.1195	DCB_se3_ag4_m_02 - words	spot	159.4795
159.1895	DCB_se3_ag4_m_02 - phones	P	159.2695
159.2695	DCB_se3_ag4_m_02 - phones	AA1	159.3595
159.3595	DCB_se3_ag4_m_02 - phones	T	159.4795
160.0041	DCB_se3_ag4_m_02 - phones	sil	160.0341
160.0341	DCB_se3_ag4_m_02 - phones	AH1	160.3841
160.0341	DCB_se3_ag4_m_02 - words	um	160.6541
160.3841	DCB_se3_ag4_m_02 - phones	M	160.6541
160.6541	DCB_se3_ag4_m_02 - phones	sp	161.2222
161.2222	DCB_se3_ag4_m_02 - words	i	161.2922
161.2222	DCB_se3_ag4_m_02 - phones	AY1	161.2922
161.2922	DCB_se3_ag4_m_02 - phones	TH	161.3822
161.2922	DCB_se3_ag4_m_02 - words	think	161.5122
161.3822	DCB_se3_ag4_m_02 - phones	IH1	161.4122
161.4122	DCB_se3_ag4_m_02 - phones	NG	161.4822
161.4822	DCB_se3_ag4_m_02 - phones	K	161.5122
161.5122	DCB_se3_ag4_m_02 - phones	B	161.5722
161.5122	DCB_se3_ag4_m_02 - words	blues	161.8122
161.5722	DCB_se3_ag4_m_02 - phones	L	161.6222
161.6222	DCB_se3_ag4_m_02 - phones	UW1	161.6822
161.6822	DCB_se3_ag4_m_02 - phones	Z	161.8122
161.8122	DCB_se3_ag4_m_02 - phones	AE1	161.9122
161.8122	DCB_se3_ag4_m_02 - words	alley	162.0222
161.9122	DCB_se3_ag4_m_02 - phones	L	161.9722
161.9722	DCB_se3_ag4_m_02 - phones	IY0	162.0222
162.0222	DCB_se3_ag4_m_02 - phones	K	162.1522
162.0222	DCB_se3_ag4_m_02 - words	came	162.3022
162.1522	DCB_se3_ag4_m_02 - phones	EY1	162.2022
162.2022	DCB_se3_ag4_m_02 - phones	M	162.3022
162.3022	DCB_se3_ag4_m_02 - phones	AH0	162.3422
162.3022	DCB_se3_ag4_m_02 - words	along	162.4822
162.3422	DCB_se3_ag4_m_02 - phones	L	162.4022
162.4022	DCB_se3_ag4_m_02 - phones	AO1	162.4522
162.4522	DCB_se3_ag4_m_02 - phones	NG	162.4822
162.4822	DCB_se3_ag4_m_02 - words	a	162.5122
162.4822	DCB_se3_ag4_m_02 - phones	AH0	162.5122
162.5122	DCB_se3_ag4_m_02 - phones	L	162.5422
162.5122	DCB_se3_ag4_m_02 - words	little	162.7322
162.5422	DCB_se3_ag4_m_02 - phones	IH1	162.5722
162.5722	DCB_se3_ag4_m_02 - phones	T	162.6022
162.6022	DCB_se3_ag4_m_02 - phones	AH0	162.6722
162.6722	DCB_se3_ag4_m_02 - phones	L	162.7322
162.7322	DCB_se3_ag4_m_02 - phones	B	162.7922
162.7322	DCB_se3_ag4_m_02 - words	bit	162.8522
162.7922	DCB_se3_ag4_m_02 - phones	IH1	162.8222
162.8222	DCB_se3_ag4_m_02 - phones	T	162.8522
162.8522	DCB_se3_ag4_m_02 - phones	sp	162.9222
162.9222	DCB_se3_ag4_m_02 - phones	L	163.0022
162.9222	DCB_se3_ag4_m_02 - words	later	163.2922
163.0022	DCB_se3_ag4_m_02 - phones	EY1	163.0922
163.0922	DCB_se3_ag4_m_02 - phones	T	163.1422
163.1422	DCB_se3_ag4_m_02 - phones	ER0	163.2922
163.7743	DCB_se3_ag4_m_02 - phones	sil	163.8243
163.8243	DCB_se3_ag4_m_02 - phones	AE1	163.9243
163.8243	DCB_se3_ag4_m_02 - words	and	163.9943
163.9243	DCB_se3_ag4_m_02 - phones	N	163.9943
163.9943	DCB_se3_ag4_m_02 - phones	Y	164.0543
163.9943	DCB_se3_ag4_m_02 - words	you	164.0843
164.0543	DCB_se3_ag4_m_02 - phones	UW1	164.0843
164.0843	DCB_se3_ag4_m_02 - phones	HH	164.1443
164.0843	DCB_se3_ag4_m_02 - words	had	164.2143
164.1443	DCB_se3_ag4_m_02 - phones	AE1	164.1743
164.1743	DCB_se3_ag4_m_02 - phones	D	164.2143
164.2143	DCB_se3_ag4_m_02 - phones	AH0	164.2843
164.2143	DCB_se3_ag4_m_02 - words	a	164.2843
164.2843	DCB_se3_ag4_m_02 - phones	K	164.3543
164.2843	DCB_se3_ag4_m_02 - words	couple	164.5443
164.3543	DCB_se3_ag4_m_02 - phones	AH1	164.4243
164.4243	DCB_se3_ag4_m_02 - phones	P	164.4643
164.4643	DCB_se3_ag4_m_02 - phones	AH0	164.5043
164.5043	DCB_se3_ag4_m_02 - phones	L	164.5443
164.5443	DCB_se3_ag4_m_02 - phones	AH0	164.5743
164.5443	DCB_se3_ag4_m_02 - words	of	164.6443
164.5743	DCB_se3_ag4_m_02 - phones	V	164.6443
164.6443	DCB_se3_ag4_m_02 - phones	AH1	164.7143
164.6443	DCB_se3_ag4_m_02 - words	other	164.8443
164.7143	DCB_se3_ag4_m_02 - phones	DH	164.7443
164.7443	DCB_se3_ag4_m_02 - phones	ER0	164.8443
164.8443	DCB_se3_ag4_m_02 - phones	R	164.9143
164.8443	DCB_se3_ag4_m_02 - words	restaurants	165.5543
164.9143	DCB_se3_ag4_m_02 - phones	EH1	164.9843
164.9843	DCB_se3_ag4_m_02 - phones	S	165.0943
165.0943	DCB_se3_ag4_m_02 - phones	T	165.1343
165.1343	DCB_se3_ag4_m_02 - phones	R	165.1743
165.1743	DCB_se3_ag4_m_02 - phones	AA2	165.3443
165.3443	DCB_se3_ag4_m_02 - phones	N	165.3743
165.3743	DCB_se3_ag4_m_02 - phones	T	165.4343
165.4343	DCB_se3_ag4_m_02 - phones	S	165.5543
165.5543	DCB_se3_ag4_m_02 - phones	sp	165.5843
165.5843	DCB_se3_ag4_m_02 - phones	AH1	165.6143
165.5843	DCB_se3_ag4_m_02 - words	uh	165.6143
165.6143	DCB_se3_ag4_m_02 - phones	sp	165.6443
165.6443	DCB_se3_ag4_m_02 - words	r-	165.7543
165.6443	DCB_se3_ag4_m_02 - phones	R	165.7543
165.7543	DCB_se3_ag4_m_02 - phones	sp	165.8843
165.8843	DCB_se3_ag4_m_02 - phones	AH1	166.0643
165.8843	DCB_se3_ag4_m_02 - words	uh	166.0643
166.0643	DCB_se3_ag4_m_02 - phones	sp	166.1743
166.6200	DCB_se3_ag4_m_02 - phones	DH	166.6800
166.6200	DCB_se3_ag4_m_02 - words	the	166.7200
166.6800	DCB_se3_ag4_m_02 - phones	AH0	166.7200
166.7200	DCB_se3_ag4_m_02 - phones	K	166.8100
166.7200	DCB_se3_ag4_m_02 - words	clubs	167.0100
166.8100	DCB_se3_ag4_m_02 - phones	L	166.8500
166.8500	DCB_se3_ag4_m_02 - phones	AH1	166.9100
166.9100	DCB_se3_ag4_m_02 - phones	B	166.9600
166.9600	DCB_se3_ag4_m_02 - phones	Z	167.0100
167.0100	DCB_se3_ag4_m_02 - phones	AH0	167.0400
[truncated: 2,215 more rows]
