# Supplementary material for: Considering Performance in the Automated and Manual Coding of Sociolinguistic Variables: Lessons From Variable (ING)
Source: Front Artif Intell. 2021 Apr 29;4:648543. doi: 10.3389/frai.2021.648543 (PMC8117961; doi:10.3389/frai.2021.648543)
Supplement: Supplementary file 4 [file Data_Sheet_4.ZIP › CORAAL_Aligned_as_Tables/DCA_se1_ag3_m_01_1_txout.txt]

tmin	tier	text	tmax
0	DCA_int_01 - phones	SH	0.1200
0	DCA_int_01 - words	she	0.1800
0.1200	DCA_int_01 - phones	IY1	0.1800
0.1800	DCA_int_01 - phones	Z	0.2600
0.1800	DCA_int_01 - words	s	0.2600
0.2600	DCA_int_01 - phones	G	0.3400
0.2600	DCA_int_01 - words	got	0.4500
0.3400	DCA_int_01 - phones	AA1	0.3900
0.3900	DCA_int_01 - phones	T	0.4500
0.4500	DCA_int_01 - phones	AH1	0.5500
0.4500	DCA_int_01 - words	us	0.8000
0.5500	DCA_int_01 - phones	S	0.8000
1.1664	DCA_int_01 - phones	sil	1.2064
1.2064	DCA_int_01 - phones	AA1	1.3164
1.2064	DCA_int_01 - words	on	1.3964
1.3164	DCA_int_01 - phones	N	1.3964
1.3964	DCA_int_01 - phones	DH	1.4564
1.3964	DCA_int_01 - words	the	1.5764
1.4564	DCA_int_01 - phones	IY0	1.5764
1.5764	DCA_int_01 - phones	EH1	1.7064
1.5764	DCA_int_01 - words	air	1.7464
1.7064	DCA_int_01 - phones	R	1.7464
1.7464	DCA_int_01 - phones	N	1.8164
1.7464	DCA_int_01 - words	now	1.9964
1.8164	DCA_int_01 - phones	AW1	1.9964
2.5431	DCA_int_01 - phones	N	2.6331
2.5431	DCA_int_01 - words	not	2.7431
2.6331	DCA_int_01 - phones	AA1	2.6731
2.6731	DCA_int_01 - phones	T	2.7431
2.7431	DCA_int_01 - phones	R	2.8531
2.7431	DCA_int_01 - words	really	3.0631
2.8531	DCA_int_01 - phones	IY1	2.9331
2.9331	DCA_int_01 - phones	L	3.0331
3.0331	DCA_int_01 - phones	IY0	3.0631
3.0631	DCA_int_01 - phones	sp	3.1131
4.0649	DCA_int_01 - phones	B	4.1049
4.0649	DCA_int_01 - words	but	4.2449
4.1049	DCA_int_01 - phones	AH1	4.1849
4.1849	DCA_int_01 - phones	T	4.2449
4.2449	DCA_int_01 - phones	sp	4.3049
4.3049	DCA_int_01 - words	uh	4.5949
4.3049	DCA_int_01 - phones	AH1	4.5949
4.6536	DCA_int_01 - phones	sil	4.6836
4.6836	DCA_int_01 - words	uh	5.0936
4.6836	DCA_int_01 - phones	AH1	5.0936
5.1997	DCA_int_01 - phones	F	5.2597
5.1997	DCA_int_01 - words	first	5.3997
5.2597	DCA_int_01 - phones	ER1	5.3197
5.3197	DCA_int_01 - phones	S	5.3697
5.3697	DCA_int_01 - phones	T	5.3997
5.3997	DCA_int_01 - phones	K	5.4297
5.3997	DCA_int_01 - words	question	5.7497
5.4297	DCA_int_01 - phones	W	5.4697
5.4697	DCA_int_01 - phones	EH1	5.5297
5.5297	DCA_int_01 - phones	SH	5.6597
5.6597	DCA_int_01 - phones	AH0	5.7197
5.7197	DCA_int_01 - phones	N	5.7497
5.7497	DCA_int_01 - phones	IH0	5.7997
5.7497	DCA_int_01 - words	is	5.8497
5.7997	DCA_int_01 - phones	Z	5.8497
5.8497	DCA_int_01 - phones	W	5.9197
5.8497	DCA_int_01 - words	what	6.0197
5.9197	DCA_int_01 - phones	AH1	5.9497
5.9497	DCA_int_01 - phones	T	6.0197
6.0197	DCA_int_01 - phones	K	6.0997
6.0197	DCA_int_01 - words	kind	6.2497
6.0997	DCA_int_01 - phones	AY1	6.1797
6.1797	DCA_int_01 - phones	N	6.2197
6.2197	DCA_int_01 - phones	D	6.2497
6.2497	DCA_int_01 - phones	AH0	6.2997
6.2497	DCA_int_01 - words	of	6.3697
6.2997	DCA_int_01 - phones	V	6.3697
6.4154	DCA_int_01 - phones	G	6.4654
6.4154	DCA_int_01 - words	games	6.8354
6.4654	DCA_int_01 - phones	EY1	6.6654
6.6654	DCA_int_01 - phones	M	6.7854
6.7854	DCA_int_01 - phones	Z	6.8354
6.8354	DCA_int_01 - phones	sp	6.8654
6.8990	DCA_int_01 - phones	D	6.9590
6.8990	DCA_int_01 - words	did	7.0890
6.9590	DCA_int_01 - phones	IH1	7.0390
7.0390	DCA_int_01 - phones	D	7.0890
7.2752	DCA_int_01 - phones	D	7.3352
7.2752	DCA_int_01 - words	did	7.4752
7.3352	DCA_int_01 - phones	IH1	7.3852
7.3852	DCA_int_01 - phones	D	7.4752
7.4752	DCA_int_01 - phones	Y	7.5252
7.4752	DCA_int_01 - words	you	7.6352
7.5252	DCA_int_01 - phones	UW1	7.6352
7.7091	DCA_int_01 - phones	P	7.7391
7.7091	DCA_int_01 - words	play	7.9391
7.7391	DCA_int_01 - phones	L	7.8291
7.8291	DCA_int_01 - phones	EY1	7.9391
7.9391	DCA_int_01 - phones	W	7.9791
7.9391	DCA_int_01 - words	when	8.0491
7.9791	DCA_int_01 - phones	IH1	8.0091
8.0091	DCA_int_01 - phones	N	8.0491
8.0491	DCA_int_01 - phones	Y	8.1091
8.0491	DCA_int_01 - words	you	8.1591
8.1091	DCA_int_01 - phones	UW1	8.1591
8.1591	DCA_int_01 - phones	W	8.2091
8.1591	DCA_int_01 - words	were	8.2391
8.2091	DCA_int_01 - phones	ER0	8.2391
8.2391	DCA_int_01 - words	a	8.3291
8.2391	DCA_int_01 - phones	EY1	8.3291
8.3291	DCA_int_01 - phones	K	8.4391
8.3291	DCA_int_01 - words	kid	8.5591
8.4391	DCA_int_01 - phones	IH1	8.4891
8.4891	DCA_int_01 - phones	D	8.5591
8.5591	DCA_int_01 - phones	K	8.7191
8.5591	DCA_int_01 - words	coming	8.9791
8.7191	DCA_int_01 - phones	AH1	8.7591
8.7591	DCA_int_01 - phones	M	8.8591
8.8591	DCA_int_01 - phones	IH0	8.8891
8.8891	DCA_int_01 - phones	NG	8.9791
8.9791	DCA_int_01 - phones	AH1	9.0491
8.9791	DCA_int_01 - words	up	9.0791
9.0491	DCA_int_01 - phones	P	9.0791
9.3601	DCA_int_01 - phones	sil	9.4001
9.4001	DCA_int_01 - phones	ER0	9.5601
9.4001	DCA_int_01 - words	around	9.6901
9.5601	DCA_int_01 - phones	AW1	9.5901
9.5901	DCA_int_01 - phones	N	9.6601
9.6601	DCA_int_01 - phones	D	9.6901
9.6901	DCA_int_01 - phones	T	9.8001
9.6901	DCA_int_01 - words	ten	9.9301
9.8001	DCA_int_01 - phones	EH1	9.8701
9.8701	DCA_int_01 - phones	N	9.9301
9.9301	DCA_int_01 - phones	Y	9.9901
9.9301	DCA_int_01 - words	years	10.2001
9.9901	DCA_int_01 - phones	IH1	10.0601
10.0601	DCA_int_01 - phones	R	10.1501
10.1501	DCA_int_01 - phones	Z	10.2001
10.2001	DCA_int_01 - phones	OW1	10.3201
10.2001	DCA_int_01 - words	old	10.4901
10.3201	DCA_int_01 - phones	L	10.3901
10.3901	DCA_int_01 - phones	D	10.4901
10.4901	DCA_int_01 - phones	ER0	10.6001
10.4901	DCA_int_01 - words	or	10.6001
10.6001	DCA_int_01 - phones	S	10.7201
10.6001	DCA_int_01 - words	so	10.8601
10.7201	DCA_int_01 - phones	OW1	10.8601
11.0889	DCA_int_01 - phones	Y	11.1189
11.0889	DCA_int_01 - words	you	11.1989
11.1189	DCA_int_01 - phones	UW1	11.1989
11.1989	DCA_int_01 - phones	R	11.2289
11.1989	DCA_int_01 - words	remember	11.5089
11.2289	DCA_int_01 - phones	IH0	11.2589
11.2589	DCA_int_01 - phones	M	11.2889
11.2889	DCA_int_01 - phones	EH1	11.3289
11.3289	DCA_int_01 - phones	M	11.3889
11.3889	DCA_int_01 - phones	B	11.4689
11.4689	DCA_int_01 - phones	ER0	11.5089
11.5089	DCA_int_01 - phones	sp	13.9875
12.0765	DCA_se1_ag3_m_01 - phones	sil	12.1265
12.1265	DCA_se1_ag3_m_01 - phones	OW1	12.1865
12.1265	DCA_se1_ag3_m_01 - words	oh	12.1865
12.1865	DCA_se1_ag3_m_01 - phones	sp	12.2565
12.3783	DCA_se1_ag3_m_01 - phones	F	12.5183
12.3783	DCA_se1_ag3_m_01 - words	football	13.0483
12.5183	DCA_se1_ag3_m_01 - phones	UH1	12.5983
12.5983	DCA_se1_ag3_m_01 - phones	T	12.6983
12.6983	DCA_se1_ag3_m_01 - phones	B	12.7483
12.7483	DCA_se1_ag3_m_01 - phones	AO2	12.9683
12.9683	DCA_se1_ag3_m_01 - phones	L	13.0483
13.0483	DCA_se1_ag3_m_01 - phones	sp	13.1183
13.1183	DCA_se1_ag3_m_01 - phones	M	13.1783
13.1183	DCA_se1_ag3_m_01 - words	mostly	13.5983
13.1783	DCA_se1_ag3_m_01 - phones	OW1	13.2883
13.2883	DCA_se1_ag3_m_01 - phones	S	13.4183
13.4183	DCA_se1_ag3_m_01 - phones	L	13.4683
13.4683	DCA_se1_ag3_m_01 - phones	IY0	13.5983
13.9875	DCA_int_01 - phones	M	14.1575
13.9875	DCA_int_01 - words	mm-hm	14.2675
14.1575	DCA_int_01 - phones	HH	14.2075
14.2075	DCA_int_01 - phones	M	14.2675
14.2675	DCA_int_01 - phones	sp	14.6534
14.6534	DCA_int_01 - phones	EH1	14.7034
14.6534	DCA_int_01 - words	anything	14.9934
14.7034	DCA_int_01 - phones	N	14.7634
14.7634	DCA_int_01 - phones	IY0	14.8534
14.8534	DCA_int_01 - phones	TH	14.8834
14.8834	DCA_int_01 - phones	IH2	14.9234
14.9234	DCA_int_01 - phones	NG	14.9934
14.9934	DCA_int_01 - phones	EH1	15.0634
14.9934	DCA_int_01 - words	else	15.2534
15.0634	DCA_int_01 - phones	L	15.1634
15.1634	DCA_int_01 - phones	S	15.2534
15.2534	DCA_int_01 - phones	sp	22.5658
16.0230	DCA_se1_ag3_m_01 - phones	sil	16.0630
16.0630	DCA_se1_ag3_m_01 - words	i	16.1330
16.0630	DCA_se1_ag3_m_01 - phones	AY1	16.1330
16.1330	DCA_se1_ag3_m_01 - phones	sp	16.1630
16.1630	DCA_se1_ag3_m_01 - words	i	16.4330
16.1630	DCA_se1_ag3_m_01 - phones	AY1	16.4330
16.4330	DCA_se1_ag3_m_01 - phones	sp	16.4630
16.4630	DCA_se1_ag3_m_01 - phones	P	16.5430
16.4630	DCA_se1_ag3_m_01 - words	played	16.7830
16.5430	DCA_se1_ag3_m_01 - phones	L	16.5930
16.5930	DCA_se1_ag3_m_01 - phones	EY1	16.7530
16.7530	DCA_se1_ag3_m_01 - phones	D	16.7830
16.7830	DCA_se1_ag3_m_01 - phones	sp	17.2451
17.2451	DCA_se1_ag3_m_01 - phones	G	17.3051
17.2451	DCA_se1_ag3_m_01 - words	golf	17.6051
17.3051	DCA_se1_ag3_m_01 - phones	AA1	17.4651
17.4651	DCA_se1_ag3_m_01 - phones	L	17.5151
17.5151	DCA_se1_ag3_m_01 - phones	F	17.6051
17.6051	DCA_se1_ag3_m_01 - phones	AH0	17.6451
17.6051	DCA_se1_ag3_m_01 - words	occasionally	18.3351
17.6451	DCA_se1_ag3_m_01 - phones	K	17.7651
17.7651	DCA_se1_ag3_m_01 - phones	EY1	17.8951
17.8951	DCA_se1_ag3_m_01 - phones	ZH	17.9851
17.9851	DCA_se1_ag3_m_01 - phones	AH0	18.0251
18.0251	DCA_se1_ag3_m_01 - phones	N	18.0851
18.0851	DCA_se1_ag3_m_01 - phones	L	18.1451
18.1451	DCA_se1_ag3_m_01 - phones	IY0	18.3351
18.4122	DCA_se1_ag3_m_01 - phones	B	18.4622
18.4122	DCA_se1_ag3_m_01 - words	but	18.5922
18.4622	DCA_se1_ag3_m_01 - phones	AH1	18.5122
18.5122	DCA_se1_ag3_m_01 - phones	T	18.5922
18.5922	DCA_se1_ag3_m_01 - phones	AY1	18.6622
18.5922	DCA_se1_ag3_m_01 - words	i	18.6622
18.6622	DCA_se1_ag3_m_01 - phones	N	18.7422
18.6622	DCA_se1_ag3_m_01 - words	never	19.0222
18.7422	DCA_se1_ag3_m_01 - phones	EH1	18.8322
18.8322	DCA_se1_ag3_m_01 - phones	V	18.9422
18.9422	DCA_se1_ag3_m_01 - phones	ER0	19.0222
19.0222	DCA_se1_ag3_m_01 - phones	sp	19.6922
19.6922	DCA_se1_ag3_m_01 - phones	D	19.7522
19.6922	DCA_se1_ag3_m_01 - words	developed	20.0822
19.7522	DCA_se1_ag3_m_01 - phones	IH0	19.7822
19.7822	DCA_se1_ag3_m_01 - phones	V	19.8122
19.8122	DCA_se1_ag3_m_01 - phones	EH1	19.8622
19.8622	DCA_se1_ag3_m_01 - phones	L	19.9622
19.9622	DCA_se1_ag3_m_01 - phones	AH0	20.0122
20.0122	DCA_se1_ag3_m_01 - phones	P	20.0422
20.0422	DCA_se1_ag3_m_01 - phones	T	20.0822
20.0822	DCA_se1_ag3_m_01 - phones	sp	20.3782
20.3782	DCA_se1_ag3_m_01 - phones	Y	20.4382
20.3782	DCA_se1_ag3_m_01 - words	you	20.4982
20.4382	DCA_se1_ag3_m_01 - phones	UW1	20.4982
20.4982	DCA_se1_ag3_m_01 - phones	N	20.5382
20.4982	DCA_se1_ag3_m_01 - words	know	20.7182
20.5382	DCA_se1_ag3_m_01 - phones	OW1	20.7182
20.7182	DCA_se1_ag3_m_01 - phones	sp	20.7782
20.8185	DCA_se1_ag3_m_01 - phones	P	20.8785
20.8185	DCA_se1_ag3_m_01 - words	professional	21.4585
20.8785	DCA_se1_ag3_m_01 - phones	R	20.9085
20.9085	DCA_se1_ag3_m_01 - phones	AH0	20.9585
20.9585	DCA_se1_ag3_m_01 - phones	F	21.0685
21.0685	DCA_se1_ag3_m_01 - phones	EH1	21.1685
21.1685	DCA_se1_ag3_m_01 - phones	SH	21.2885
21.2885	DCA_se1_ag3_m_01 - phones	AH0	21.3185
21.3185	DCA_se1_ag3_m_01 - phones	N	21.3685
21.3685	DCA_se1_ag3_m_01 - phones	AH0	21.3985
21.3985	DCA_se1_ag3_m_01 - phones	L	21.4585
21.4585	DCA_se1_ag3_m_01 - phones	S	21.5385
21.4585	DCA_se1_ag3_m_01 - words	status	21.9685
21.5385	DCA_se1_ag3_m_01 - phones	T	21.6085
21.6085	DCA_se1_ag3_m_01 - phones	AE1	21.7185
21.7185	DCA_se1_ag3_m_01 - phones	T	21.7585
21.7585	DCA_se1_ag3_m_01 - phones	AH0	21.8785
21.8785	DCA_se1_ag3_m_01 - phones	S	21.9685
22.5658	DCA_int_01 - phones	M	22.7958
22.5658	DCA_int_01 - words	mm-hm	22.9658
22.7958	DCA_int_01 - phones	HH	22.8658
22.8658	DCA_int_01 - phones	M	22.9658
23.7478	DCA_int_01 - phones	W	23.8078
23.7478	DCA_int_01 - words	well	23.8678
23.8078	DCA_int_01 - phones	EH1	23.8378
23.8378	DCA_int_01 - phones	L	23.8678
23.8678	DCA_int_01 - phones	HH	23.8978
23.8678	DCA_int_01 - words	how	23.9578
23.8978	DCA_int_01 - phones	AW1	23.9578
23.9578	DCA_int_01 - phones	B	24.0178
23.9578	DCA_int_01 - words	bout	24.1678
24.0178	DCA_int_01 - phones	AW1	24.0978
24.0978	DCA_int_01 - phones	T	24.1678
24.1678	DCA_int_01 - phones	DH	24.2278
24.1678	DCA_int_01 - words	the	24.3078
24.2278	DCA_int_01 - phones	IY0	24.3078
24.3078	DCA_int_01 - phones	sp	24.7804
24.7804	DCA_int_01 - phones	S	24.8604
24.7804	DCA_int_01 - words	sort	25.0004
24.8604	DCA_int_01 - phones	AO1	24.9104
24.9104	DCA_int_01 - phones	R	24.9704
24.9704	DCA_int_01 - phones	T	25.0004
25.0004	DCA_int_01 - phones	AH0	25.0504
25.0004	DCA_int_01 - words	of	25.1604
25.0504	DCA_int_01 - phones	V	25.1604
25.2202	DCA_int_01 - phones	K	25.3202
25.2202	DCA_int_01 - words	kid	25.4602
25.3202	DCA_int_01 - phones	IH1	25.3702
25.3702	DCA_int_01 - phones	D	25.4602
25.6612	DCA_int_01 - phones	K	25.7912
25.6612	DCA_int_01 - words	kiddish	26.1312
25.7912	DCA_int_01 - phones	IH1	25.9412
25.9412	DCA_int_01 - phones	D	25.9812
25.9812	DCA_int_01 - phones	IH0	26.0112
26.0112	DCA_int_01 - phones	SH	26.1312
26.1312	DCA_int_01 - phones	G	26.2112
26.1312	DCA_int_01 - words	games	26.6112
26.2112	DCA_int_01 - phones	EY1	26.3812
26.3812	DCA_int_01 - phones	M	26.5412
26.5412	DCA_int_01 - phones	Z	26.6112
26.6112	DCA_int_01 - phones	DH	26.6512
26.6112	DCA_int_01 - words	that	26.7612
26.6512	DCA_int_01 - phones	AH0	26.6912
26.6912	DCA_int_01 - phones	T	26.7612
26.7612	DCA_int_01 - phones	sp	26.9212
26.9212	DCA_int_01 - phones	DH	26.9912
26.9212	DCA_int_01 - words	the	27.2012
26.9912	DCA_int_01 - phones	AH1	27.2012
27.2012	DCA_int_01 - phones	sp	27.2312
27.2312	DCA_int_01 - phones	CH	27.3612
27.2312	DCA_int_01 - words	children	27.7312
27.3612	DCA_int_01 - phones	IH1	27.4112
27.4112	DCA_int_01 - phones	L	27.5112
27.5112	DCA_int_01 - phones	D	27.5412
27.5412	DCA_int_01 - phones	R	27.5712
27.5712	DCA_int_01 - phones	AH0	27.6312
27.6312	DCA_int_01 - phones	N	27.7312
27.7312	DCA_int_01 - phones	sp	27.7612
27.7612	DCA_int_01 - phones	P	27.8612
27.7612	DCA_int_01 - words	play	28.0212
27.8612	DCA_int_01 - phones	L	27.9412
27.9412	DCA_int_01 - phones	EY1	28.0212
28.0212	DCA_int_01 - phones	D	28.0512
28.0212	DCA_int_01 - words	did	28.1412
28.0512	DCA_int_01 - phones	IH0	28.0912
28.0912	DCA_int_01 - phones	D	28.1412
28.1412	DCA_int_01 - phones	Y	28.1912
28.1412	DCA_int_01 - words	you	28.2212
28.1912	DCA_int_01 - phones	UW1	28.2212
28.2212	DCA_int_01 - phones	EH1	28.2512
28.2212	DCA_int_01 - words	ever	28.3912
28.2512	DCA_int_01 - phones	V	28.3212
28.3212	DCA_int_01 - phones	ER0	28.3912
28.3912	DCA_int_01 - phones	P	28.4512
28.3912	DCA_int_01 - words	play	28.6112
28.4512	DCA_int_01 - phones	L	28.5512
28.5512	DCA_int_01 - phones	EY1	28.6112
28.6112	DCA_int_01 - phones	EH1	28.6612
28.6112	DCA_int_01 - words	any	28.8012
28.6612	DCA_int_01 - phones	N	28.7012
28.7012	DCA_int_01 - phones	IY0	28.8012
28.8012	DCA_int_01 - phones	AH1	28.8412
28.8012	DCA_int_01 - words	of	28.8712
28.8412	DCA_int_01 - phones	V	28.8712
28.8712	DCA_int_01 - phones	DH	28.9212
28.8712	DCA_int_01 - words	those	29.2712
28.9212	DCA_int_01 - phones	OW1	29.1112
29.1112	DCA_int_01 - phones	Z	29.2712
29.2712	DCA_int_01 - phones	sp	30.0985
30.0985	DCA_int_01 - phones	L	30.1485
30.0985	DCA_int_01 - words	like	30.2985
30.1485	DCA_int_01 - phones	AY1	30.2185
30.2185	DCA_int_01 - phones	K	30.2985
30.2985	DCA_int_01 - phones	DH	30.3485
30.2985	DCA_int_01 - words	the	30.3985
30.3485	DCA_int_01 - phones	IY0	30.3985
30.3985	DCA_int_01 - phones	G	30.4585
30.3985	DCA_int_01 - words	game	30.6785
30.4585	DCA_int_01 - phones	EY1	30.6285
30.6285	DCA_int_01 - phones	M	30.6785
30.6785	DCA_int_01 - phones	W	30.7085
30.6785	DCA_int_01 - words	where	30.8385
30.7085	DCA_int_01 - phones	EH1	30.7385
30.7385	DCA_int_01 - phones	R	30.8385
30.8385	DCA_int_01 - phones	W	30.9185
30.8385	DCA_int_01 - words	one	31.0685
30.9185	DCA_int_01 - phones	AH1	30.9785
30.9785	DCA_int_01 - phones	N	31.0685
31.0685	DCA_int_01 - phones	K	31.1685
31.0685	DCA_int_01 - words	kid	31.3285
31.1685	DCA_int_01 - phones	IH1	31.2385
31.2385	DCA_int_01 - phones	D	31.3285
31.3285	DCA_int_01 - phones	HH	31.3985
31.3285	DCA_int_01 - words	hides	31.6485
31.3985	DCA_int_01 - phones	AY1	31.5185
31.5185	DCA_int_01 - phones	D	31.6185
31.6185	DCA_int_01 - phones	Z	31.6485
31.6485	DCA_int_01 - phones	HH	31.6785
31.6485	DCA_int_01 - words	his	31.8385
31.6785	DCA_int_01 - phones	IH0	31.7485
31.7485	DCA_int_01 - phones	Z	31.8385
31.8385	DCA_int_01 - phones	AY1	32.0885
31.8385	DCA_int_01 - words	eyes	32.1685
32.0885	DCA_int_01 - phones	Z	32.1685
32.1685	DCA_int_01 - phones	AH0	32.2085
32.1685	DCA_int_01 - words	and	32.2485
32.2085	DCA_int_01 - phones	N	32.2485
32.2485	DCA_int_01 - phones	EH1	32.3085
32.2485	DCA_int_01 - words	everybody	32.6385
32.3085	DCA_int_01 - phones	V	32.3385
32.3385	DCA_int_01 - phones	R	32.3685
32.3685	DCA_int_01 - phones	IY0	32.4385
32.4385	DCA_int_01 - phones	B	32.4985
32.4985	DCA_int_01 - phones	AA2	32.5285
32.5285	DCA_int_01 - phones	D	32.5985
32.5985	DCA_int_01 - phones	IY0	32.6385
32.6385	DCA_int_01 - phones	EH1	32.6985
32.6385	DCA_int_01 - words	else	32.8685
32.6985	DCA_int_01 - phones	L	32.7985
32.7985	DCA_int_01 - phones	S	32.8685
32.8685	DCA_int_01 - phones	HH	32.9385
32.8685	DCA_int_01 - words	hides	33.3485
32.9385	DCA_int_01 - phones	AY1	33.1785
33.1785	DCA_int_01 - phones	D	33.2085
33.2085	DCA_int_01 - phones	Z	33.3485
33.3485	DCA_int_01 - phones	sp	33.3885
33.5275	DCA_se1_ag3_m_01 - phones	sil	33.6775
33.6775	DCA_se1_ag3_m_01 - words	oh	33.8875
33.6775	DCA_se1_ag3_m_01 - phones	OW1	33.8875
33.8875	DCA_se1_ag3_m_01 - phones	sp	33.9775
33.9775	DCA_se1_ag3_m_01 - phones	W	34.0175
33.9775	DCA_se1_ag3_m_01 - words	well	34.3575
34.0175	DCA_se1_ag3_m_01 - phones	EH1	34.0975
34.0975	DCA_se1_ag3_m_01 - phones	L	34.3575
34.3575	DCA_se1_ag3_m_01 - phones	sp	34.3875
34.5881	DCA_se1_ag3_m_01 - phones	W	34.6681
34.5881	DCA_se1_ag3_m_01 - words	we	34.7681
34.6681	DCA_se1_ag3_m_01 - phones	IY1	34.7681
34.7681	DCA_se1_ag3_m_01 - phones	Y	34.7981
34.7681	DCA_se1_ag3_m_01 - words	used	34.8981
34.7981	DCA_se1_ag3_m_01 - phones	UW1	34.8381
34.8381	DCA_se1_ag3_m_01 - phones	Z	34.8681
34.8681	DCA_se1_ag3_m_01 - phones	D	34.8981
34.8981	DCA_se1_ag3_m_01 - phones	T	34.9481
34.8981	DCA_se1_ag3_m_01 - words	to	34.9981
34.9481	DCA_se1_ag3_m_01 - phones	UW1	34.9981
34.9981	DCA_se1_ag3_m_01 - phones	sp	35.0281
35.0281	DCA_se1_ag3_m_01 - phones	P	35.0681
35.0281	DCA_se1_ag3_m_01 - words	play	35.3681
35.0681	DCA_se1_ag3_m_01 - phones	L	35.1381
35.1381	DCA_se1_ag3_m_01 - phones	EY1	35.3681
36.5888	DCA_se1_ag3_m_01 - phones	sil	36.6688
36.6688	DCA_se1_ag3_m_01 - phones	HH	36.8288
36.6688	DCA_se1_ag3_m_01 - words	hide	36.9688
36.8288	DCA_se1_ag3_m_01 - phones	AY1	36.9188
36.9188	DCA_se1_ag3_m_01 - phones	D	36.9688
36.9688	DCA_se1_ag3_m_01 - phones	AH0	36.9988
36.9688	DCA_se1_ag3_m_01 - words	and	37.0388
36.9988	DCA_se1_ag3_m_01 - phones	N	37.0388
37.0388	DCA_se1_ag3_m_01 - phones	G	37.0788
37.0388	DCA_se1_ag3_m_01 - words	go	37.1788
37.0788	DCA_se1_ag3_m_01 - phones	OW1	37.1788
37.1788	DCA_se1_ag3_m_01 - phones	S	37.3088
37.1788	DCA_se1_ag3_m_01 - words	seek	37.4388
37.3088	DCA_se1_ag3_m_01 - phones	IY1	37.3988
37.3988	DCA_se1_ag3_m_01 - phones	K	37.4388
37.4388	DCA_se1_ag3_m_01 - phones	K	37.4988
37.4388	DCA_se1_ag3_m_01 - words	quite	37.6688
37.4988	DCA_se1_ag3_m_01 - phones	W	37.5588
37.5588	DCA_se1_ag3_m_01 - phones	AY1	37.6288
37.6288	DCA_se1_ag3_m_01 - phones	T	37.6688
37.6688	DCA_se1_ag3_m_01 - phones	F	37.7588
37.6688	DCA_se1_ag3_m_01 - words	frequently	38.4888
37.7588	DCA_se1_ag3_m_01 - phones	R	37.8088
37.8088	DCA_se1_ag3_m_01 - phones	IY1	37.9188
37.9188	DCA_se1_ag3_m_01 - phones	K	38.0288
38.0288	DCA_se1_ag3_m_01 - phones	W	38.0688
38.0688	DCA_se1_ag3_m_01 - phones	EH0	38.0988
38.0988	DCA_se1_ag3_m_01 - phones	N	38.1288
38.1288	DCA_se1_ag3_m_01 - phones	T	38.1588
38.1588	DCA_se1_ag3_m_01 - phones	L	38.1888
38.1888	DCA_se1_ag3_m_01 - phones	IY0	38.4888
38.8605	DCA_se1_ag3_m_01 - phones	sil	38.9505
38.9505	DCA_se1_ag3_m_01 - phones	Y	39.0405
38.9505	DCA_se1_ag3_m_01 - words	you	39.0905
39.0405	DCA_se1_ag3_m_01 - phones	UW1	39.0905
39.0905	DCA_se1_ag3_m_01 - phones	N	39.1205
39.0905	DCA_se1_ag3_m_01 - words	know	39.3505
39.1205	DCA_se1_ag3_m_01 - phones	OW1	39.3505
39.3505	DCA_se1_ag3_m_01 - phones	IH0	39.4605
39.3505	DCA_se1_ag3_m_01 - words	in	39.4905
39.4605	DCA_se1_ag3_m_01 - phones	N	39.4905
39.4905	DCA_se1_ag3_m_01 - phones	M	39.5405
39.4905	DCA_se1_ag3_m_01 - words	my	39.5805
39.5405	DCA_se1_ag3_m_01 - phones	AY1	39.5805
39.5805	DCA_se1_ag3_m_01 - phones	Y	39.6605
39.5805	DCA_se1_ag3_m_01 - words	younger	39.9205
39.6605	DCA_se1_ag3_m_01 - phones	AH1	39.8105
39.8105	DCA_se1_ag3_m_01 - phones	NG	39.8405
39.8405	DCA_se1_ag3_m_01 - phones	G	39.8705
39.8705	DCA_se1_ag3_m_01 - phones	ER0	39.9205
39.9205	DCA_se1_ag3_m_01 - phones	Y	40.1005
39.9205	DCA_se1_ag3_m_01 - words	years	40.2805
40.1005	DCA_se1_ag3_m_01 - phones	ER0	40.2305
40.2305	DCA_se1_ag3_m_01 - phones	Z	40.2805
40.2805	DCA_se1_ag3_m_01 - phones	Y	40.3105
40.2805	DCA_se1_ag3_m_01 - words	you	40.3405
40.3105	DCA_se1_ag3_m_01 - phones	UW1	40.3405
40.3405	DCA_se1_ag3_m_01 - phones	sp	40.3705
40.3705	DCA_se1_ag3_m_01 - phones	N	40.4405
40.3705	DCA_se1_ag3_m_01 - words	know	40.5605
40.4405	DCA_se1_ag3_m_01 - phones	OW1	40.5605
40.5605	DCA_se1_ag3_m_01 - phones	sp	40.6305
40.7348	DCA_int_01 - phones	M	40.7848
40.7348	DCA_int_01 - words	mm-hm	41.1948
40.7848	DCA_int_01 - phones	HH	40.8448
40.8448	DCA_int_01 - phones	M	41.1948
41.1948	DCA_int_01 - phones	sp	41.2248
41.2248	DCA_int_01 - phones	DH	41.2748
41.2248	DCA_int_01 - words	that	41.3648
41.2748	DCA_int_01 - phones	AE1	41.3048
41.3048	DCA_int_01 - phones	T	41.3648
41.3648	DCA_int_01 - words	s	41.4348
41.3648	DCA_int_01 - phones	S	41.4348
41.4348	DCA_int_01 - phones	W	41.4648
41.4348	DCA_int_01 - words	what	41.5748
41.4648	DCA_int_01 - phones	AH1	41.5048
41.5048	DCA_int_01 - phones	T	41.5748
41.5748	DCA_int_01 - words	i	41.6048
41.5748	DCA_int_01 - phones	AY1	41.6048
41.6048	DCA_int_01 - phones	M	41.7048
41.6048	DCA_int_01 - words	mean	41.8048
41.7048	DCA_int_01 - phones	IY1	41.7748
41.7748	DCA_int_01 - phones	N	41.8048
42.0915	DCA_int_01 - phones	Y	42.2015
42.0915	DCA_int_01 - words	yeah	42.3415
42.2015	DCA_int_01 - phones	AE1	42.3415
42.6875	DCA_int_01 - phones	W	42.7875
42.6875	DCA_int_01 - words	were	42.8575
42.7875	DCA_int_01 - phones	ER0	42.8575
42.8575	DCA_int_01 - phones	Y	42.8875
42.8575	DCA_int_01 - words	you	42.9175
42.8875	DCA_int_01 - phones	UW1	42.9175
42.9175	DCA_int_01 - phones	D	42.9775
42.9175	DCA_int_01 - words	down	43.1575
42.9775	DCA_int_01 - phones	AW1	43.1175
43.1175	DCA_int_01 - phones	N	43.1575
43.1575	DCA_int_01 - phones	W	43.1875
43.1575	DCA_int_01 - words	when	43.2975
43.1875	DCA_int_01 - phones	EH1	43.2375
43.2375	DCA_int_01 - phones	N	43.2975
43.2975	DCA_int_01 - phones	Y	43.3475
43.2975	DCA_int_01 - words	you	43.4475
43.3475	DCA_int_01 - phones	UW1	43.4475
43.4475	DCA_int_01 - phones	sp	43.5075
44.7543	DCA_int_01 - phones	W	44.9843
44.7543	DCA_int_01 - words	were	45.2143
44.9843	DCA_int_01 - phones	ER1	45.2143
45.2143	DCA_int_01 - phones	L	45.2843
45.2143	DCA_int_01 - words	little	45.5843
45.2843	DCA_int_01 - phones	IH1	45.3343
45.3343	DCA_int_01 - phones	T	45.3843
45.3843	DCA_int_01 - phones	AH0	45.4143
45.4143	DCA_int_01 - phones	L	45.5843
45.7768	DCA_int_01 - phones	sil	45.8068
45.8068	DCA_int_01 - phones	K	45.9068
45.8068	DCA_int_01 - words	kid	46.0968
45.9068	DCA_int_01 - phones	IH1	45.9968
45.9968	DCA_int_01 - phones	D	46.0968
47.2233	DCA_int_01 - phones	HH	47.3033
47.2233	DCA_int_01 - words	how	47.4133
47.3033	DCA_int_01 - phones	AW1	47.4133
47.4133	DCA_int_01 - phones	D	47.4833
47.4133	DCA_int_01 - words	do	47.5133
47.4833	DCA_int_01 - phones	UW1	47.5133
47.5133	DCA_int_01 - phones	Y	47.5733
47.5133	DCA_int_01 - words	you	47.6633
47.5733	DCA_int_01 - phones	UW1	47.6633
47.6633	DCA_int_01 - phones	P	47.7133
47.6633	DCA_int_01 - words	play	47.9233
47.7133	DCA_int_01 - phones	L	47.8133
47.8133	DCA_int_01 - phones	EY1	47.9233
47.9233	DCA_int_01 - phones	HH	47.9733
47.9233	DCA_int_01 - words	hide	48.0733
47.9733	DCA_int_01 - phones	AY1	48.0433
48.0433	DCA_int_01 - phones	D	48.0733
48.0733	DCA_int_01 - phones	AE1	48.1033
48.0733	DCA_int_01 - words	and	48.2233
48.1033	DCA_int_01 - phones	N	48.1833
48.1833	DCA_int_01 - phones	D	48.2233
48.2233	DCA_int_01 - phones	Z	48.3733
48.2233	DCA_int_01 - words	s	48.3733
48.3733	DCA_int_01 - phones	sp	48.4033
48.4033	DCA_int_01 - phones	HH	48.5133
48.4033	DCA_int_01 - words	hide	48.6733
48.5133	DCA_int_01 - phones	AY1	48.6033
48.6033	DCA_int_01 - phones	D	48.6733
48.6733	DCA_int_01 - phones	AE1	48.7033
48.6733	DCA_int_01 - words	and	48.7533
48.7033	DCA_int_01 - phones	N	48.7533
48.7533	DCA_int_01 - phones	G	48.7833
48.7533	DCA_int_01 - words	go	48.8833
48.7833	DCA_int_01 - phones	OW1	48.8833
48.8833	DCA_int_01 - phones	S	49.0333
48.8833	DCA_int_01 - words	seek	49.1733
49.0333	DCA_int_01 - phones	IY1	49.1433
49.1433	DCA_int_01 - phones	K	49.1733
49.1733	DCA_int_01 - phones	sp	71.8279
50.7578	DCA_se1_ag3_m_01 - phones	W	50.9178
50.7578	DCA_se1_ag3_m_01 - words	well	51.2378
50.9178	DCA_se1_ag3_m_01 - phones	EH1	51.1078
51.1078	DCA_se1_ag3_m_01 - phones	L	51.2378
51.2378	DCA_se1_ag3_m_01 - phones	IH0	51.3478
51.2378	DCA_se1_ag3_m_01 - words	it	51.3778
51.3478	DCA_se1_ag3_m_01 - phones	T	51.3778
51.3778	DCA_se1_ag3_m_01 - phones	sp	51.4078
52.3370	DCA_se1_ag3_m_01 - phones	S	52.4870
52.3370	DCA_se1_ag3_m_01 - words	sometime	52.8770
52.4870	DCA_se1_ag3_m_01 - phones	AH1	52.5570
52.5570	DCA_se1_ag3_m_01 - phones	M	52.6270
52.6270	DCA_se1_ag3_m_01 - phones	T	52.7270
52.7270	DCA_se1_ag3_m_01 - phones	AY2	52.8270
52.8270	DCA_se1_ag3_m_01 - phones	M	52.8770
52.8770	DCA_se1_ag3_m_01 - phones	IH0	52.9070
52.8770	DCA_se1_ag3_m_01 - words	it	52.9670
52.9070	DCA_se1_ag3_m_01 - phones	T	52.9670
52.9670	DCA_se1_ag3_m_01 - phones	W	52.9970
52.9670	DCA_se1_ag3_m_01 - words	would	53.0570
52.9970	DCA_se1_ag3_m_01 - phones	UH1	53.0270
53.0270	DCA_se1_ag3_m_01 - phones	D	53.0570
53.0570	DCA_se1_ag3_m_01 - phones	B	53.1770
53.0570	DCA_se1_ag3_m_01 - words	be	53.3770
53.1770	DCA_se1_ag3_m_01 - phones	IY1	53.3770
53.3770	DCA_se1_ag3_m_01 - phones	AE1	53.4070
53.3770	DCA_se1_ag3_m_01 - words	at	53.4370
53.4070	DCA_se1_ag3_m_01 - phones	T	53.4370
53.4370	DCA_se1_ag3_m_01 - phones	L	53.5370
53.4370	DCA_se1_ag3_m_01 - words	least	53.8170
53.5370	DCA_se1_ag3_m_01 - phones	IY1	53.6770
53.6770	DCA_se1_ag3_m_01 - phones	S	53.7870
53.7870	DCA_se1_ag3_m_01 - phones	T	53.8170
53.8170	DCA_se1_ag3_m_01 - phones	T	53.9170
53.8170	DCA_se1_ag3_m_01 - words	twelve	54.3070
53.9170	DCA_se1_ag3_m_01 - phones	W	53.9470
53.9470	DCA_se1_ag3_m_01 - phones	EH1	54.1470
54.1470	DCA_se1_ag3_m_01 - phones	L	54.2470
54.2470	DCA_se1_ag3_m_01 - phones	V	54.3070
54.3070	DCA_se1_ag3_m_01 - phones	sp	54.3670
54.3670	DCA_se1_ag3_m_01 - phones	AO1	54.6170
54.3670	DCA_se1_ag3_m_01 - words	or	54.7870
54.6170	DCA_se1_ag3_m_01 - phones	R	54.7870
55.5452	DCA_se1_ag3_m_01 - phones	sil	55.7052
55.7052	DCA_se1_ag3_m_01 - phones	IH0	55.7452
55.7052	DCA_se1_ag3_m_01 - words	eleven	56.1552
55.7452	DCA_se1_ag3_m_01 - phones	L	55.8352
55.8352	DCA_se1_ag3_m_01 - phones	EH1	55.9152
55.9152	DCA_se1_ag3_m_01 - phones	V	56.0052
56.0052	DCA_se1_ag3_m_01 - phones	AH0	56.0752
56.0752	DCA_se1_ag3_m_01 - phones	N	56.1552
56.1552	DCA_se1_ag3_m_01 - phones	K	56.2952
56.1552	DCA_se1_ag3_m_01 - words	kids	56.6552
56.2952	DCA_se1_ag3_m_01 - phones	IH1	56.4852
56.4852	DCA_se1_ag3_m_01 - phones	D	56.5252
56.5252	DCA_se1_ag3_m_01 - phones	Z	56.6552
56.6552	DCA_se1_ag3_m_01 - phones	DH	56.6952
56.6552	DCA_se1_ag3_m_01 - words	there	56.8652
56.6952	DCA_se1_ag3_m_01 - phones	EH1	56.7752
56.7752	DCA_se1_ag3_m_01 - phones	R	56.8652
56.8652	DCA_se1_ag3_m_01 - phones	sp	58.0037
58.0037	DCA_se1_ag3_m_01 - phones	W	58.1837
58.0037	DCA_se1_ag3_m_01 - words	we	58.2637
58.1837	DCA_se1_ag3_m_01 - phones	IY1	58.2637
58.2637	DCA_se1_ag3_m_01 - phones	W	58.3137
58.2637	DCA_se1_ag3_m_01 - words	would	58.3937
58.3137	DCA_se1_ag3_m_01 - phones	UH1	58.3537
58.3537	DCA_se1_ag3_m_01 - phones	D	58.3937
58.3937	DCA_se1_ag3_m_01 - phones	sp	59.1268
59.1268	DCA_se1_ag3_m_01 - phones	EH1	59.1668
59.1268	DCA_se1_ag3_m_01 - words	as	59.2068
59.1668	DCA_se1_ag3_m_01 - phones	Z	59.2068
59.2068	DCA_se1_ag3_m_01 - phones	sp	59.2368
59.2368	DCA_se1_ag3_m_01 - phones	S	59.2768
59.2368	DCA_se1_ag3_m_01 - words	soon	59.4768
59.2768	DCA_se1_ag3_m_01 - phones	UW1	59.4268
59.4268	DCA_se1_ag3_m_01 - phones	N	59.4768
59.4768	DCA_se1_ag3_m_01 - phones	EH1	59.5068
59.4768	DCA_se1_ag3_m_01 - words	as	59.5368
59.5068	DCA_se1_ag3_m_01 - phones	Z	59.5368
59.5368	DCA_se1_ag3_m_01 - phones	DH	59.5768
59.5368	DCA_se1_ag3_m_01 - words	the	59.6268
59.5768	DCA_se1_ag3_m_01 - phones	AH0	59.6268
59.6268	DCA_se1_ag3_m_01 - phones	S	59.7368
59.6268	DCA_se1_ag3_m_01 - words	sun	60.0168
59.7368	DCA_se1_ag3_m_01 - phones	AH1	59.9268
59.9268	DCA_se1_ag3_m_01 - phones	N	60.0168
60.0168	DCA_se1_ag3_m_01 - phones	G	60.0668
60.0168	DCA_se1_ag3_m_01 - words	go	60.1468
60.0668	DCA_se1_ag3_m_01 - phones	OW1	60.1468
60.1468	DCA_se1_ag3_m_01 - phones	D	60.2168
60.1468	DCA_se1_ag3_m_01 - words	down	60.4868
60.2168	DCA_se1_ag3_m_01 - phones	AW1	60.4168
60.4168	DCA_se1_ag3_m_01 - phones	N	60.4868
60.4868	DCA_se1_ag3_m_01 - phones	W	60.5468
60.4868	DCA_se1_ag3_m_01 - words	we	60.6368
60.5468	DCA_se1_ag3_m_01 - phones	IY1	60.6368
60.6368	DCA_se1_ag3_m_01 - phones	W	60.7068
60.6368	DCA_se1_ag3_m_01 - words	would	60.7968
60.7068	DCA_se1_ag3_m_01 - phones	UH1	60.7568
60.7568	DCA_se1_ag3_m_01 - phones	D	60.7968
60.7968	DCA_se1_ag3_m_01 - phones	sp	61.2049
61.2049	DCA_se1_ag3_m_01 - phones	AO1	61.3449
61.2049	DCA_se1_ag3_m_01 - words	always	61.6449
61.3449	DCA_se1_ag3_m_01 - phones	L	61.3749
61.3749	DCA_se1_ag3_m_01 - phones	W	61.4249
61.4249	DCA_se1_ag3_m_01 - phones	IY0	61.5449
61.5449	DCA_se1_ag3_m_01 - phones	Z	61.6449
61.6449	DCA_se1_ag3_m_01 - phones	T	61.7549
61.6449	DCA_se1_ag3_m_01 - words	team	61.9349
61.7549	DCA_se1_ag3_m_01 - phones	IY1	61.8649
61.8649	DCA_se1_ag3_m_01 - phones	M	61.9349
61.9349	DCA_se1_ag3_m_01 - phones	AH1	62.0449
61.9349	DCA_se1_ag3_m_01 - words	up	62.1949
62.0449	DCA_se1_ag3_m_01 - phones	P	62.1949
62.1949	DCA_se1_ag3_m_01 - phones	AE1	62.2349
62.1949	DCA_se1_ag3_m_01 - words	and	62.3849
62.2349	DCA_se1_ag3_m_01 - phones	N	62.3849
62.3849	DCA_se1_ag3_m_01 - words	uh	62.7149
62.3849	DCA_se1_ag3_m_01 - phones	AH1	62.7149
62.7149	DCA_se1_ag3_m_01 - phones	sp	62.8749
65.0881	DCA_se1_ag3_m_01 - phones	DH	65.1881
65.0881	DCA_se1_ag3_m_01 - words	they	65.3081
65.1881	DCA_se1_ag3_m_01 - phones	EY1	65.3081
65.3081	DCA_se1_ag3_m_01 - phones	W	65.3481
65.3081	DCA_se1_ag3_m_01 - words	would	65.4181
65.3481	DCA_se1_ag3_m_01 - phones	UH1	65.3881
65.3881	DCA_se1_ag3_m_01 - phones	D	65.4181
65.4181	DCA_se1_ag3_m_01 - phones	sp	65.5381
65.5381	DCA_se1_ag3_m_01 - phones	CH	65.5781
65.5381	DCA_se1_ag3_m_01 - words	choose	65.9181
65.5781	DCA_se1_ag3_m_01 - phones	UW1	65.8381
65.8381	DCA_se1_ag3_m_01 - phones	Z	65.9181
65.9181	DCA_se1_ag3_m_01 - phones	W	65.9781
65.9181	DCA_se1_ag3_m_01 - words	we	66.0581
65.9781	DCA_se1_ag3_m_01 - phones	IY1	66.0581
66.0581	DCA_se1_ag3_m_01 - phones	W	66.0881
66.0581	DCA_se1_ag3_m_01 - words	would	66.1781
66.0881	DCA_se1_ag3_m_01 - phones	UH1	66.1181
66.1181	DCA_se1_ag3_m_01 - phones	D	66.1781
66.1781	DCA_se1_ag3_m_01 - phones	T	66.2581
66.1781	DCA_se1_ag3_m_01 - words	toss	66.4881
66.2581	DCA_se1_ag3_m_01 - phones	AO1	66.3981
66.3981	DCA_se1_ag3_m_01 - phones	S	66.4881
66.4881	DCA_se1_ag3_m_01 - words	a	66.5581
66.4881	DCA_se1_ag3_m_01 - phones	AH0	66.5581
66.5581	DCA_se1_ag3_m_01 - phones	K	66.6681
66.5581	DCA_se1_ag3_m_01 - words	coin	67.2081
66.6681	DCA_se1_ag3_m_01 - phones	OY1	66.9681
66.9681	DCA_se1_ag3_m_01 - phones	N	67.2081
68.2066	DCA_se1_ag3_m_01 - phones	sil	68.2466
68.2466	DCA_se1_ag3_m_01 - phones	DH	68.2966
68.2466	DCA_se1_ag3_m_01 - words	though	68.4666
68.2966	DCA_se1_ag3_m_01 - phones	OW1	68.4666
68.4666	DCA_se1_ag3_m_01 - phones	AE1	68.5866
68.4666	DCA_se1_ag3_m_01 - words	and	68.6966
68.5866	DCA_se1_ag3_m_01 - phones	N	68.6966
68.6966	DCA_se1_ag3_m_01 - phones	DH	68.7366
68.6966	DCA_se1_ag3_m_01 - words	those	68.9566
68.7366	DCA_se1_ag3_m_01 - phones	OW1	68.8766
68.8766	DCA_se1_ag3_m_01 - phones	Z	68.9566
68.9566	DCA_se1_ag3_m_01 - phones	D	69.0066
68.9566	DCA_se1_ag3_m_01 - words	days	69.2166
69.0066	DCA_se1_ag3_m_01 - phones	EY1	69.1566
69.1566	DCA_se1_ag3_m_01 - phones	Z	69.2166
69.2166	DCA_se1_ag3_m_01 - phones	IH0	69.2466
69.2166	DCA_se1_ag3_m_01 - words	it	69.3466
69.2466	DCA_se1_ag3_m_01 - phones	T	69.3466
69.3466	DCA_se1_ag3_m_01 - phones	W	69.4266
69.3466	DCA_se1_ag3_m_01 - words	was	69.5666
69.4266	DCA_se1_ag3_m_01 - phones	AH0	69.4766
69.4766	DCA_se1_ag3_m_01 - phones	Z	69.5666
69.5666	DCA_se1_ag3_m_01 - words	a	69.7566
69.5666	DCA_se1_ag3_m_01 - phones	AH0	69.7566
69.7566	DCA_se1_ag3_m_01 - phones	sp	69.9466
70.6706	DCA_se1_ag3_m_01 - phones	S	70.8706
70.6706	DCA_se1_ag3_m_01 - words	soda	71.1406
70.8706	DCA_se1_ag3_m_01 - phones	OW1	71.0806
71.0806	DCA_se1_ag3_m_01 - phones	D	71.1106
71.1106	DCA_se1_ag3_m_01 - phones	AH0	71.1406
71.1406	DCA_se1_ag3_m_01 - phones	K	71.2506
71.1406	DCA_se1_ag3_m_01 - words	cap	71.5206
71.2506	DCA_se1_ag3_m_01 - phones	AE1	71.4206
71.4206	DCA_se1_ag3_m_01 - phones	P	71.5206
71.8279	DCA_int_01 - phones	M	72.1379
71.8279	DCA_int_01 - words	mm-hm	72.3779
72.1379	DCA_int_01 - phones	HH	72.1779
72.1779	DCA_int_01 - phones	M	72.3779
72.3779	DCA_int_01 - phones	sp	79.4428
72.6558	DCA_se1_ag3_m_01 - phones	AE1	72.8958
72.6558	DCA_se1_ag3_m_01 - words	and	73.0258
72.8958	DCA_se1_ag3_m_01 - phones	N	73.0258
73.0258	DCA_se1_ag3_m_01 - words	uh	73.3458
73.0258	DCA_se1_ag3_m_01 - phones	AH1	73.3458
73.3458	DCA_se1_ag3_m_01 - phones	IH1	73.4358
73.3458	DCA_se1_ag3_m_01 - words	if	73.5358
73.4358	DCA_se1_ag3_m_01 - phones	F	73.5358
73.5358	DCA_se1_ag3_m_01 - phones	IH1	73.5658
73.5358	DCA_se1_ag3_m_01 - words	it	73.6058
73.5658	DCA_se1_ag3_m_01 - phones	T	73.6058
73.6058	DCA_se1_ag3_m_01 - phones	sp	73.6358
73.6358	DCA_se1_ag3_m_01 - phones	K	73.7658
73.6358	DCA_se1_ag3_m_01 - words	came	73.9958
73.7658	DCA_se1_ag3_m_01 - phones	EY1	73.8858
73.8858	DCA_se1_ag3_m_01 - phones	M	73.9958
73.9958	DCA_se1_ag3_m_01 - phones	AH1	74.1058
73.9958	DCA_se1_ag3_m_01 - words	up	74.2158
74.1058	DCA_se1_ag3_m_01 - phones	P	74.2158
74.2158	DCA_se1_ag3_m_01 - phones	W	74.3158
74.2158	DCA_se1_ag3_m_01 - words	with	74.4458
74.3158	DCA_se1_ag3_m_01 - phones	IH0	74.3658
74.3658	DCA_se1_ag3_m_01 - phones	TH	74.4458
74.4458	DCA_se1_ag3_m_01 - phones	DH	74.4958
74.4458	DCA_se1_ag3_m_01 - words	the	74.5458
74.4958	DCA_se1_ag3_m_01 - phones	AH0	74.5458
74.5458	DCA_se1_ag3_m_01 - phones	sp	74.5758
74.5758	DCA_se1_ag3_m_01 - phones	K	74.7358
74.5758	DCA_se1_ag3_m_01 - words	cork	75.0458
74.7358	DCA_se1_ag3_m_01 - phones	AO1	74.9158
74.9158	DCA_se1_ag3_m_01 - phones	R	74.9858
74.9858	DCA_se1_ag3_m_01 - phones	K	75.0458
75.0458	DCA_se1_ag3_m_01 - phones	sp	75.2258
76.5075	DCA_se1_ag3_m_01 - phones	AO1	76.6675
76.5075	DCA_se1_ag3_m_01 - words	or	76.6975
76.6675	DCA_se1_ag3_m_01 - phones	R	76.6975
76.6975	DCA_se1_ag3_m_01 - phones	IH0	76.7275
76.6975	DCA_se1_ag3_m_01 - words	if	76.7775
76.7275	DCA_se1_ag3_m_01 - phones	F	76.7775
76.7775	DCA_se1_ag3_m_01 - phones	IH1	76.8175
76.7775	DCA_se1_ag3_m_01 - words	it	76.8575
76.8175	DCA_se1_ag3_m_01 - phones	T	76.8575
76.8575	DCA_se1_ag3_m_01 - phones	K	76.9675
76.8575	DCA_se1_ag3_m_01 - words	came	77.1475
76.9675	DCA_se1_ag3_m_01 - phones	EY1	77.0575
77.0575	DCA_se1_ag3_m_01 - phones	M	77.1475
77.1475	DCA_se1_ag3_m_01 - phones	AH1	77.2375
77.1475	DCA_se1_ag3_m_01 - words	up	77.2675
77.2375	DCA_se1_ag3_m_01 - phones	P	77.2675
77.2675	DCA_se1_ag3_m_01 - phones	W	77.3875
77.2675	DCA_se1_ag3_m_01 - words	with	77.5075
77.3875	DCA_se1_ag3_m_01 - phones	IH0	77.4375
77.4375	DCA_se1_ag3_m_01 - phones	TH	77.5075
77.5075	DCA_se1_ag3_m_01 - phones	DH	77.5575
77.5075	DCA_se1_ag3_m_01 - words	the	77.6675
77.5575	DCA_se1_ag3_m_01 - phones	AH0	77.6675
77.6675	DCA_se1_ag3_m_01 - phones	T	77.7975
77.6675	DCA_se1_ag3_m_01 - words	top	78.0275
77.7975	DCA_se1_ag3_m_01 - phones	AA1	77.9975
77.9975	DCA_se1_ag3_m_01 - phones	P	78.0275
78.0759	DCA_se1_ag3_m_01 - phones	W	78.2059
78.0759	DCA_se1_ag3_m_01 - words	whichever	78.5559
78.2059	DCA_se1_ag3_m_01 - phones	IH0	78.2559
78.2559	DCA_se1_ag3_m_01 - phones	CH	78.3759
78.3759	DCA_se1_ag3_m_01 - phones	EH1	78.4659
78.4659	DCA_se1_ag3_m_01 - phones	V	78.5059
78.5059	DCA_se1_ag3_m_01 - phones	ER0	78.5559
78.5559	DCA_se1_ag3_m_01 - phones	W	78.6759
78.5559	DCA_se1_ag3_m_01 - words	one	78.7959
78.6759	DCA_se1_ag3_m_01 - phones	AH1	78.7359
78.7359	DCA_se1_ag3_m_01 - phones	N	78.7959
78.7959	DCA_se1_ag3_m_01 - phones	HH	78.9559
78.7959	DCA_se1_ag3_m_01 - words	hit	79.0959
78.9559	DCA_se1_ag3_m_01 - phones	IH1	79.0459
79.0459	DCA_se1_ag3_m_01 - phones	T	79.0959
79.0959	DCA_se1_ag3_m_01 - phones	sp	79.1359
79.4428	DCA_int_01 - phones	M	79.7128
79.4428	DCA_int_01 - words	mm-hm	79.8628
79.5551	DCA_se1_ag3_m_01 - phones	IH0	79.5951
79.5551	DCA_se1_ag3_m_01 - words	it	79.6251
79.5951	DCA_se1_ag3_m_01 - phones	T	79.6251
79.6251	DCA_se1_ag3_m_01 - phones	W	79.6551
79.6251	DCA_se1_ag3_m_01 - words	was	79.7151
79.6551	DCA_se1_ag3_m_01 - phones	AH0	79.6851
79.6851	DCA_se1_ag3_m_01 - phones	Z	79.7151
79.7128	DCA_int_01 - phones	HH	79.7428
79.7151	DCA_se1_ag3_m_01 - phones	JH	79.7551
79.7151	DCA_se1_ag3_m_01 - words	just	79.9251
79.7428	DCA_int_01 - phones	M	79.8628
79.7551	DCA_se1_ag3_m_01 - phones	IH0	79.8351
79.8351	DCA_se1_ag3_m_01 - phones	S	79.9251
79.9251	DCA_se1_ag3_m_01 - phones	L	79.9751
79.9251	DCA_se1_ag3_m_01 - words	like	80.1151
79.9751	DCA_se1_ag3_m_01 - phones	AY1	80.0751
80.0751	DCA_se1_ag3_m_01 - phones	K	80.1151
80.1151	DCA_se1_ag3_m_01 - phones	sp	80.1451
80.1451	DCA_se1_ag3_m_01 - phones	T	80.2251
80.1451	DCA_se1_ag3_m_01 - words	tossing	80.4851
80.2251	DCA_se1_ag3_m_01 - phones	AO1	80.3551
80.3551	DCA_se1_ag3_m_01 - phones	S	80.4151
80.4151	DCA_se1_ag3_m_01 - phones	IH0	80.4451
80.4451	DCA_se1_ag3_m_01 - phones	NG	80.4851
80.4851	DCA_se1_ag3_m_01 - words	a	80.5551
80.4851	DCA_se1_ag3_m_01 - phones	AH0	80.5551
80.5551	DCA_se1_ag3_m_01 - phones	sp	80.5851
80.5851	DCA_se1_ag3_m_01 - phones	K	80.7151
80.5851	DCA_se1_ag3_m_01 - words	coin	81.1251
80.7151	DCA_se1_ag3_m_01 - phones	OY1	80.9651
80.9651	DCA_se1_ag3_m_01 - phones	N	81.1251
81.1922	DCA_se1_ag3_m_01 - words	uh	81.7322
81.1922	DCA_se1_ag3_m_01 - phones	AH1	81.7322
84.6039	DCA_se1_ag3_m_01 - phones	sil	84.6539
84.6539	DCA_se1_ag3_m_01 - phones	HH	84.6939
84.6539	DCA_se1_ag3_m_01 - words	whichever	85.1839
84.6939	DCA_se1_ag3_m_01 - phones	W	84.7339
84.7339	DCA_se1_ag3_m_01 - phones	IH0	84.7839
84.7839	DCA_se1_ag3_m_01 - phones	CH	84.8839
84.8839	DCA_se1_ag3_m_01 - phones	EH1	84.9839
84.9839	DCA_se1_ag3_m_01 - phones	V	85.0739
85.0739	DCA_se1_ag3_m_01 - phones	ER0	85.1839
85.1839	DCA_se1_ag3_m_01 - phones	S	85.3339
85.1839	DCA_se1_ag3_m_01 - words	side	85.5739
85.3339	DCA_se1_ag3_m_01 - phones	AY1	85.5039
85.5039	DCA_se1_ag3_m_01 - phones	D	85.5739
85.5739	DCA_se1_ag3_m_01 - phones	Y	85.6539
85.5739	DCA_se1_ag3_m_01 - words	you	85.6939
85.6539	DCA_se1_ag3_m_01 - phones	UW1	85.6939
85.6939	DCA_se1_ag3_m_01 - phones	CH	85.8939
85.6939	DCA_se1_ag3_m_01 - words	choose	86.4039
85.8939	DCA_se1_ag3_m_01 - phones	UW1	86.2239
86.2239	DCA_se1_ag3_m_01 - phones	Z	86.4039
86.4039	DCA_se1_ag3_m_01 - phones	sp	86.4539
86.5353	DCA_se1_ag3_m_01 - phones	DH	86.6353
86.5353	DCA_se1_ag3_m_01 - words	that	86.7753
86.6353	DCA_se1_ag3_m_01 - phones	AE1	86.7253
86.7253	DCA_se1_ag3_m_01 - phones	T	86.7753
86.7753	DCA_se1_ag3_m_01 - phones	sp	86.8253
86.8253	DCA_se1_ag3_m_01 - phones	W	86.9253
86.8253	DCA_se1_ag3_m_01 - words	would	87.0553
86.9253	DCA_se1_ag3_m_01 - phones	UH1	86.9653
86.9653	DCA_se1_ag3_m_01 - phones	D	87.0553
87.0553	DCA_se1_ag3_m_01 - phones	B	87.1053
87.0553	DCA_se1_ag3_m_01 - words	be	87.1753
87.1053	DCA_se1_ag3_m_01 - phones	IY1	87.1753
87.1753	DCA_se1_ag3_m_01 - phones	DH	87.2053
87.1753	DCA_se1_ag3_m_01 - words	the	87.2653
87.2053	DCA_se1_ag3_m_01 - phones	IY0	87.2653
87.2653	DCA_se1_ag3_m_01 - phones	W	87.3953
87.2653	DCA_se1_ag3_m_01 - words	one	87.5553
87.3953	DCA_se1_ag3_m_01 - phones	AH1	87.4853
87.4853	DCA_se1_ag3_m_01 - phones	N	87.5553
87.5553	DCA_se1_ag3_m_01 - phones	DH	87.6053
87.5553	DCA_se1_ag3_m_01 - words	that	87.7553
87.6053	DCA_se1_ag3_m_01 - phones	AE1	87.6853
87.6853	DCA_se1_ag3_m_01 - phones	T	87.7553
87.9868	DCA_se1_ag3_m_01 - phones	W	88.0768
87.9868	DCA_se1_ag3_m_01 - words	would	88.1768
88.0768	DCA_se1_ag3_m_01 - phones	UH1	88.1268
88.1268	DCA_se1_ag3_m_01 - phones	D	88.1768
88.1768	DCA_se1_ag3_m_01 - phones	B	88.3168
88.1768	DCA_se1_ag3_m_01 - words	be	88.5868
88.3168	DCA_se1_ag3_m_01 - phones	IY1	88.5868
88.7599	DCA_se1_ag3_m_01 - phones	sil	88.8199
88.8199	DCA_se1_ag3_m_01 - phones	IH1	88.9699
88.8199	DCA_se1_ag3_m_01 - words	it	89.0699
88.9699	DCA_se1_ag3_m_01 - phones	T	89.0699
89.2686	DCA_se1_ag3_m_01 - phones	DH	89.3686
89.2686	DCA_se1_ag3_m_01 - words	they	89.4386
89.3686	DCA_se1_ag3_m_01 - phones	EY1	89.4386
89.4386	DCA_se1_ag3_m_01 - phones	K	89.5186
89.4386	DCA_se1_ag3_m_01 - words	called	89.8386
89.5186	DCA_se1_ag3_m_01 - phones	AO1	89.7286
89.7286	DCA_se1_ag3_m_01 - phones	L	89.7986
89.7986	DCA_se1_ag3_m_01 - phones	D	89.8386
89.8386	DCA_se1_ag3_m_01 - phones	IH0	89.8986
89.8386	DCA_se1_ag3_m_01 - words	it	89.9986
89.8986	DCA_se1_ag3_m_01 - phones	T	89.9986
90.1316	DCA_se1_ag3_m_01 - phones	sil	90.1616
90.1616	DCA_se1_ag3_m_01 - phones	AH0	90.4116
90.1616	DCA_se1_ag3_m_01 - words	and	90.5416
90.4116	DCA_se1_ag3_m_01 - phones	N	90.4516
90.4516	DCA_se1_ag3_m_01 - phones	D	90.5416
90.5416	DCA_se1_ag3_m_01 - phones	sp	90.5716
90.5716	DCA_se1_ag3_m_01 - phones	IH1	90.6716
90.5716	DCA_se1_ag3_m_01 - words	it	90.7916
90.6716	DCA_se1_ag3_m_01 - phones	T	90.7916
90.7916	DCA_se1_ag3_m_01 - phones	sp	90.8616
90.8616	DCA_se1_ag3_m_01 - phones	W	91.0116
90.8616	DCA_se1_ag3_m_01 - words	would	91.1216
91.0116	DCA_se1_ag3_m_01 - phones	UH1	91.0716
91.0716	DCA_se1_ag3_m_01 - phones	D	91.1216
91.1216	DCA_se1_ag3_m_01 - phones	sp	91.1516
91.3636	DCA_se1_ag3_m_01 - phones	HH	91.5036
91.3636	DCA_se1_ag3_m_01 - words	have	91.6636
91.5036	DCA_se1_ag3_m_01 - phones	AE1	91.5436
91.5436	DCA_se1_ag3_m_01 - phones	V	91.6636
91.6636	DCA_se1_ag3_m_01 - phones	T	91.7236
91.6636	DCA_se1_ag3_m_01 - words	to	91.7836
91.7236	DCA_se1_ag3_m_01 - phones	AH0	91.7836
91.7836	DCA_se1_ag3_m_01 - phones	B	91.8836
91.7836	DCA_se1_ag3_m_01 - words	be	92.0836
91.8836	DCA_se1_ag3_m_01 - phones	IY0	92.0836
92.3662	DCA_se1_ag3_m_01 - phones	DH	92.4262
92.3662	DCA_se1_ag3_m_01 - words	the	92.4962
92.4262	DCA_se1_ag3_m_01 - phones	AH0	92.4962
92.4962	DCA_se1_ag3_m_01 - phones	W	92.5962
92.4962	DCA_se1_ag3_m_01 - words	one	92.7262
92.5962	DCA_se1_ag3_m_01 - phones	AH1	92.6662
92.6662	DCA_se1_ag3_m_01 - phones	N	92.7262
92.7262	DCA_se1_ag3_m_01 - phones	DH	92.7662
92.7262	DCA_se1_ag3_m_01 - words	that	92.8762
92.7662	DCA_se1_ag3_m_01 - phones	AE1	92.8162
92.8162	DCA_se1_ag3_m_01 - phones	T	92.8762
92.8762	DCA_se1_ag3_m_01 - phones	sp	92.9462
92.9462	DCA_se1_ag3_m_01 - phones	G	93.0562
92.9462	DCA_se1_ag3_m_01 - words	go	93.2862
93.0562	DCA_se1_ag3_m_01 - phones	OW1	93.2862
93.4096	DCA_se1_ag3_m_01 - phones	sil	93.4396
93.4396	DCA_se1_ag3_m_01 - phones	S	93.5896
93.4396	DCA_se1_ag3_m_01 - words	seek	93.7196
93.5896	DCA_se1_ag3_m_01 - phones	IY1	93.6496
93.6496	DCA_se1_ag3_m_01 - phones	K	93.7196
93.7196	DCA_se1_ag3_m_01 - phones	AW1	93.8196
93.7196	DCA_se1_ag3_m_01 - words	out	93.8996
93.8196	DCA_se1_ag3_m_01 - phones	T	93.8996
93.8996	DCA_se1_ag3_m_01 - phones	DH	93.9596
93.8996	DCA_se1_ag3_m_01 - words	the	94.0196
93.9596	DCA_se1_ag3_m_01 - phones	AH1	94.0196
94.0196	DCA_se1_ag3_m_01 - phones	AH1	94.1196
94.0196	DCA_se1_ag3_m_01 - words	others	94.3996
94.1196	DCA_se1_ag3_m_01 - phones	DH	94.1996
94.1996	DCA_se1_ag3_m_01 - phones	ER0	94.3096
94.3096	DCA_se1_ag3_m_01 - phones	Z	94.3996
94.3996	DCA_se1_ag3_m_01 - phones	Y	94.4396
94.3996	DCA_se1_ag3_m_01 - words	you	94.4896
94.4396	DCA_se1_ag3_m_01 - phones	UW1	94.4896
94.4896	DCA_se1_ag3_m_01 - phones	N	94.5396
94.4896	DCA_se1_ag3_m_01 - words	know	94.6796
94.5396	DCA_se1_ag3_m_01 - phones	OW1	94.6796
94.6796	DCA_se1_ag3_m_01 - phones	sp	97.4767
95.2203	DCA_int_01 - phones	HH	95.2503
95.2203	DCA_int_01 - words	what	95.3503
95.2503	DCA_int_01 - phones	W	95.2903
95.2903	DCA_int_01 - phones	AH1	95.3203
95.3203	DCA_int_01 - phones	T	95.3503
95.3503	DCA_int_01 - phones	HH	95.3803
95.3503	DCA_int_01 - words	happens	95.6703
95.3803	DCA_int_01 - phones	AE1	95.5303
95.5303	DCA_int_01 - phones	P	95.5803
95.5803	DCA_int_01 - phones	AH0	95.6103
95.6103	DCA_int_01 - phones	N	95.6403
95.6403	DCA_int_01 - phones	Z	95.6703
95.6703	DCA_int_01 - phones	IH0	95.7703
95.6703	DCA_int_01 - words	if	95.8203
95.7703	DCA_int_01 - phones	F	95.8203
95.8203	DCA_int_01 - phones	Y	95.8703
95.8203	DCA_int_01 - words	you	96.0003
95.8703	DCA_int_01 - phones	UW1	96.0003
96.0003	DCA_int_01 - phones	F	96.0703
96.0003	DCA_int_01 - words	find	96.3203
96.0703	DCA_int_01 - phones	AY1	96.1903
96.1903	DCA_int_01 - phones	N	96.2703
96.2703	DCA_int_01 - phones	D	96.3203
96.3203	DCA_int_01 - phones	S	96.3803
96.3203	DCA_int_01 - words	somebody	96.7903
96.3803	DCA_int_01 - phones	AH1	96.4203
96.4203	DCA_int_01 - phones	M	96.4803
96.4803	DCA_int_01 - phones	B	96.5703
96.5703	DCA_int_01 - phones	AH0	96.6803
96.6803	DCA_int_01 - phones	D	96.7203
96.7203	DCA_int_01 - phones	IY0	96.7903
96.7903	DCA_int_01 - phones	sp	100.0547
97.4767	DCA_se1_ag3_m_01 - phones	W	97.5267
97.4767	DCA_se1_ag3_m_01 - words	well	97.7367
97.5267	DCA_se1_ag3_m_01 - phones	EH1	97.6167
97.6167	DCA_se1_ag3_m_01 - phones	L	97.7367
97.7367	DCA_se1_ag3_m_01 - phones	DH	97.7867
97.7367	DCA_se1_ag3_m_01 - words	then	97.9267
97.7867	DCA_se1_ag3_m_01 - phones	EH1	97.8467
97.8467	DCA_se1_ag3_m_01 - phones	N	97.9267
97.9267	DCA_se1_ag3_m_01 - phones	DH	97.9767
97.9267	DCA_se1_ag3_m_01 - words	they	98.0867
97.9767	DCA_se1_ag3_m_01 - phones	EY1	98.0867
98.0867	DCA_se1_ag3_m_01 - phones	W	98.1667
98.0867	DCA_se1_ag3_m_01 - words	would	98.2467
98.1667	DCA_se1_ag3_m_01 - phones	UH1	98.2067
98.2067	DCA_se1_ag3_m_01 - phones	D	98.2467
98.2467	DCA_se1_ag3_m_01 - phones	sp	98.2767
98.2767	DCA_se1_ag3_m_01 - phones	B	98.3367
98.2767	DCA_se1_ag3_m_01 - words	be	98.4667
98.3367	DCA_se1_ag3_m_01 - phones	IY1	98.4667
98.4667	DCA_se1_ag3_m_01 - phones	sp	98.4967
98.4967	DCA_se1_ag3_m_01 - phones	IH1	98.5867
98.4967	DCA_se1_ag3_m_01 - words	it	98.6667
98.5867	DCA_se1_ag3_m_01 - phones	T	98.6667
98.6667	DCA_se1_ag3_m_01 - phones	sp	101.9305
100.0547	DCA_int_01 - phones	DH	100.0847
100.0547	DCA_int_01 - words	the	100.2947
100.0847	DCA_int_01 - phones	AH1	100.2947
100.2947	DCA_int_01 - phones	F	100.3547
100.2947	DCA_int_01 - words	first	100.5247
100.3547	DCA_int_01 - phones	ER1	100.4447
100.4447	DCA_int_01 - phones	S	100.4947
100.4947	DCA_int_01 - phones	T	100.5247
100.5247	DCA_int_01 - phones	HH	100.5647
100.5247	DCA_int_01 - words	one	100.7047
100.5647	DCA_int_01 - phones	W	100.6047
100.6047	DCA_int_01 - phones	AH1	100.6547
100.6547	DCA_int_01 - phones	N	100.7047
100.7047	DCA_int_01 - phones	Y	100.7647
100.7047	DCA_int_01 - words	you	100.8847
100.7647	DCA_int_01 - phones	UW1	100.8847
100.8847	DCA_int_01 - phones	F	100.9647
100.8847	DCA_int_01 - words	find	101.2647
100.9647	DCA_int_01 - phones	AY1	101.2047
101.2047	DCA_int_01 - phones	N	101.2347
101.2347	DCA_int_01 - phones	D	101.2647
101.2647	DCA_int_01 - phones	sp	107.4877
101.9305	DCA_se1_ag3_m_01 - phones	N	102.0205
101.9305	DCA_se1_ag3_m_01 - words	no	102.3705
102.0205	DCA_se1_ag3_m_01 - phones	OW1	102.3705
102.5186	DCA_se1_ag3_m_01 - phones	sil	102.5586
102.5586	DCA_se1_ag3_m_01 - phones	IH1	102.6086
102.5586	DCA_se1_ag3_m_01 - words	it	102.6986
102.6086	DCA_se1_ag3_m_01 - phones	T	102.6986
102.6986	DCA_se1_ag3_m_01 - phones	W	102.7586
102.6986	DCA_se1_ag3_m_01 - words	would	102.8386
102.7586	DCA_se1_ag3_m_01 - phones	UH1	102.8086
102.8086	DCA_se1_ag3_m_01 - phones	D	102.8386
102.8386	DCA_se1_ag3_m_01 - phones	G	102.9086
102.8386	DCA_se1_ag3_m_01 - words	go	103.0386
102.9086	DCA_se1_ag3_m_01 - phones	OW1	103.0386
103.0386	DCA_se1_ag3_m_01 - phones	TH	103.1586
103.0386	DCA_se1_ag3_m_01 - words	through	103.3386
103.1586	DCA_se1_ag3_m_01 - phones	R	103.1886
103.1886	DCA_se1_ag3_m_01 - phones	UW1	103.3386
103.3386	DCA_se1_ag3_m_01 - phones	AH0	103.3886
103.3386	DCA_se1_ag3_m_01 - words	a	103.3886
103.3886	DCA_se1_ag3_m_01 - phones	S	103.5086
103.3886	DCA_se1_ag3_m_01 - words	stage	104.0986
103.5086	DCA_se1_ag3_m_01 - phones	T	103.5986
103.5986	DCA_se1_ag3_m_01 - phones	EY1	103.8686
103.8686	DCA_se1_ag3_m_01 - phones	JH	104.0986
104.6634	DCA_se1_ag3_m_01 - phones	DH	104.7534
104.6634	DCA_se1_ag3_m_01 - words	the	104.8034
104.7534	DCA_se1_ag3_m_01 - phones	AH1	104.8034
104.8034	DCA_se1_ag3_m_01 - phones	L	104.9034
104.8034	DCA_se1_ag3_m_01 - words	last	105.2034
104.9034	DCA_se1_ag3_m_01 - phones	AE1	105.0834
105.0834	DCA_se1_ag3_m_01 - phones	S	105.2034
105.2034	DCA_se1_ag3_m_01 - phones	W	105.2634
105.2034	DCA_se1_ag3_m_01 - words	one	105.3934
105.2634	DCA_se1_ag3_m_01 - phones	AH1	105.3334
105.3334	DCA_se1_ag3_m_01 - phones	N	105.3934
105.3934	DCA_se1_ag3_m_01 - phones	IH1	105.5634
105.3934	DCA_se1_ag3_m_01 - words	it	105.6434
105.5634	DCA_se1_ag3_m_01 - phones	T	105.6434
105.6434	DCA_se1_ag3_m_01 - phones	W	105.7334
105.6434	DCA_se1_ag3_m_01 - words	would	105.7934
105.7334	DCA_se1_ag3_m_01 - phones	UH1	105.7634
105.7634	DCA_se1_ag3_m_01 - phones	D	105.7934
105.7934	DCA_se1_ag3_m_01 - phones	HH	105.8234
105.7934	DCA_se1_ag3_m_01 - words	have	105.9234
105.8234	DCA_se1_ag3_m_01 - phones	AE1	105.8634
105.8634	DCA_se1_ag3_m_01 - phones	V	105.9234
105.9234	DCA_se1_ag3_m_01 - phones	T	105.9734
105.9234	DCA_se1_ag3_m_01 - words	to	106.0434
105.9734	DCA_se1_ag3_m_01 - phones	IH0	106.0434
106.0434	DCA_se1_ag3_m_01 - phones	K	106.1134
106.0434	DCA_se1_ag3_m_01 - words	catch	106.2734
106.1134	DCA_se1_ag3_m_01 - phones	AE1	106.1734
106.1734	DCA_se1_ag3_m_01 - phones	CH	106.2734
106.2734	DCA_se1_ag3_m_01 - phones	DH	106.3134
106.2734	DCA_se1_ag3_m_01 - words	the	106.3434
106.3134	DCA_se1_ag3_m_01 - phones	AH0	106.3434
106.3434	DCA_se1_ag3_m_01 - phones	L	106.4534
106.3434	DCA_se1_ag3_m_01 - words	last	106.7334
106.4534	DCA_se1_ag3_m_01 - phones	AE1	106.6534
106.6534	DCA_se1_ag3_m_01 - phones	S	106.7334
106.7334	DCA_se1_ag3_m_01 - phones	HH	106.7934
106.7334	DCA_se1_ag3_m_01 - words	one	106.9234
106.7934	DCA_se1_ag3_m_01 - phones	W	106.8334
106.8334	DCA_se1_ag3_m_01 - phones	AH1	106.8834
106.8834	DCA_se1_ag3_m_01 - phones	N	106.9234
106.9234	DCA_se1_ag3_m_01 - phones	sp	111.1853
107.4877	DCA_int_01 - phones	M	107.8777
107.4877	DCA_int_01 - words	mm-hm	107.9377
107.8777	DCA_int_01 - phones	HH	107.9077
107.9077	DCA_int_01 - phones	M	107.9377
109.3780	DCA_int_01 - phones	sil	109.4080
109.4080	DCA_int_01 - phones	M	109.5980
109.4080	DCA_int_01 - words	mm	109.5980
109.5980	DCA_int_01 - phones	DH	109.6280
109.5980	DCA_int_01 - words	that	109.6880
109.6280	DCA_int_01 - phones	AH0	109.6580
109.6580	DCA_int_01 - phones	T	109.6880
109.6880	DCA_int_01 - words	s	109.7580
109.6880	DCA_int_01 - phones	Z	109.7580
109.7580	DCA_int_01 - phones	G	109.8280
109.7580	DCA_int_01 - words	good	109.9880
109.8280	DCA_int_01 - phones	IH0	109.9580
109.9580	DCA_int_01 - phones	D	109.9880
109.9880	DCA_int_01 - phones	sp	114.2972
111.1853	DCA_se1_ag3_m_01 - phones	S	111.3153
111.1853	DCA_se1_ag3_m_01 - words	something	111.5953
111.3153	DCA_se1_ag3_m_01 - phones	AH1	111.3853
111.3853	DCA_se1_ag3_m_01 - phones	M	111.4753
111.4753	DCA_se1_ag3_m_01 - phones	TH	111.5053
111.5053	DCA_se1_ag3_m_01 - phones	IH0	111.5653
111.5653	DCA_se1_ag3_m_01 - phones	NG	111.5953
111.5953	DCA_se1_ag3_m_01 - phones	S	111.6253
111.5953	DCA_se1_ag3_m_01 - words	similar	111.9653
111.6253	DCA_se1_ag3_m_01 - phones	IH1	111.6753
111.6753	DCA_se1_ag3_m_01 - phones	M	111.7453
111.7453	DCA_se1_ag3_m_01 - phones	AH0	111.8053
111.8053	DCA_se1_ag3_m_01 - phones	L	111.8553
111.8553	DCA_se1_ag3_m_01 - phones	ER0	111.9653
111.9653	DCA_se1_ag3_m_01 - phones	T	112.0453
111.9653	DCA_se1_ag3_m_01 - words	to	112.1053
112.0453	DCA_se1_ag3_m_01 - phones	IH0	112.1053
112.1053	DCA_se1_ag3_m_01 - phones	sp	112.1453
112.1453	DCA_se1_ag3_m_01 - phones	T	112.3053
112.1453	DCA_se1_ag3_m_01 - words	tag	112.7153
112.3053	DCA_se1_ag3_m_01 - phones	AE1	112.5653
112.5653	DCA_se1_ag3_m_01 - phones	G	112.7153
112.7153	DCA_se1_ag3_m_01 - phones	AE1	112.7653
112.7153	DCA_se1_ag3_m_01 - words	and	112.8853
112.7653	DCA_se1_ag3_m_01 - phones	N	112.8553
112.8553	DCA_se1_ag3_m_01 - phones	D	112.8853
112.8853	DCA_se1_ag3_m_01 - phones	sp	112.9153
112.9153	DCA_se1_ag3_m_01 - phones	S	113.0253
112.9153	DCA_se1_ag3_m_01 - words	swimming	113.3253
113.0253	DCA_se1_ag3_m_01 - phones	W	113.0853
113.0853	DCA_se1_ag3_m_01 - phones	IH1	113.1453
113.1453	DCA_se1_ag3_m_01 - phones	M	113.1853
113.1853	DCA_se1_ag3_m_01 - phones	IH0	113.2853
113.2853	DCA_se1_ag3_m_01 - phones	NG	113.3253
113.3253	DCA_se1_ag3_m_01 - phones	Y	113.3853
113.3253	DCA_se1_ag3_m_01 - words	you	113.4653
113.3853	DCA_se1_ag3_m_01 - phones	UW1	113.4653
113.4653	DCA_se1_ag3_m_01 - phones	N	113.5153
113.4653	DCA_se1_ag3_m_01 - words	know	113.7253
113.5153	DCA_se1_ag3_m_01 - phones	OW1	113.7253
113.7253	DCA_se1_ag3_m_01 - phones	sp	113.8153
114.2972	DCA_int_01 - phones	W	114.3472
114.2972	DCA_int_01 - words	well	114.4072
114.3472	DCA_int_01 - phones	EH1	114.3772
114.3772	DCA_int_01 - phones	L	114.4072
114.4072	DCA_int_01 - phones	HH	114.4372
114.4072	DCA_int_01 - words	how	114.5672
114.4372	DCA_int_01 - phones	AW1	114.5672
114.5672	DCA_int_01 - phones	IH0	114.6272
114.5672	DCA_int_01 - words	is	114.6672
114.6272	DCA_int_01 - phones	Z	114.6672
114.6672	DCA_int_01 - phones	DH	114.7172
114.6672	DCA_int_01 - words	that	114.8272
114.7172	DCA_int_01 - phones	AE1	114.7772
114.7772	DCA_int_01 - phones	T	114.8272
115.0802	DCA_int_01 - phones	HH	115.1102
115.0802	DCA_int_01 - words	how	115.1402
115.1102	DCA_int_01 - phones	AW1	115.1402
115.1402	DCA_int_01 - phones	D	115.1702
115.1402	DCA_int_01 - words	does	115.2502
115.1702	DCA_int_01 - phones	IH0	115.2102
115.2102	DCA_int_01 - phones	Z	115.2502
115.2502	DCA_int_01 - phones	DH	115.2902
115.2502	DCA_int_01 - words	that	115.4202
115.2902	DCA_int_01 - phones	AE1	115.3602
115.3602	DCA_int_01 - phones	T	115.4202
115.4202	DCA_int_01 - phones	W	115.4802
115.4202	DCA_int_01 - words	work	115.5402
115.4802	DCA_int_01 - phones	ER1	115.5102
115.5102	DCA_int_01 - phones	K	115.5402
115.6688	DCA_int_01 - phones	T	115.7788
115.6688	DCA_int_01 - words	tag	115.9588
115.7788	DCA_int_01 - phones	AE1	115.8888
115.8888	DCA_int_01 - phones	G	115.9588
115.9588	DCA_int_01 - phones	AE1	115.9988
115.9588	DCA_int_01 - words	and	116.0988
115.9988	DCA_int_01 - phones	N	116.0488
116.0488	DCA_int_01 - phones	D	116.0988
116.0988	DCA_int_01 - phones	S	116.1988
116.0988	DCA_int_01 - words	swimming	116.4988
116.1988	DCA_int_01 - phones	W	116.2788
116.2788	DCA_int_01 - phones	IH1	116.3088
116.3088	DCA_int_01 - phones	M	116.3788
116.3788	DCA_int_01 - phones	IH0	116.4488
116.4488	DCA_int_01 - phones	NG	116.4988
116.5816	DCA_se1_ag3_m_01 - phones	Y	116.7116
116.5816	DCA_se1_ag3_m_01 - words	yes	117.0116
116.7116	DCA_se1_ag3_m_01 - phones	EH1	116.9116
116.9058	DCA_int_01 - phones	HH	116.9458
116.9058	DCA_int_01 - words	how	116.9958
116.9116	DCA_se1_ag3_m_01 - phones	S	117.0116
116.9458	DCA_int_01 - phones	AW1	116.9958
116.9958	DCA_int_01 - phones	D	117.0458
116.9958	DCA_int_01 - words	do	117.0758
117.0116	DCA_se1_ag3_m_01 - phones	sp	117.0416
117.0458	DCA_int_01 - phones	UW1	117.0758
117.0758	DCA_int_01 - phones	Y	117.1058
117.0758	DCA_int_01 - words	you	117.1558
117.1058	DCA_int_01 - phones	UW1	117.1558
117.1558	DCA_int_01 - phones	P	117.2158
117.1558	DCA_int_01 - words	play	117.3858
117.2158	DCA_int_01 - phones	L	117.2958
117.2958	DCA_int_01 - phones	EY1	117.3858
117.3858	DCA_int_01 - phones	IH0	117.4158
117.3858	DCA_int_01 - words	it	117.4758
117.4158	DCA_int_01 - phones	T	117.4758
117.4758	DCA_int_01 - phones	S	117.5658
117.4758	DCA_int_01 - words	swimming	117.8558
117.5658	DCA_int_01 - phones	W	117.5958
117.5958	DCA_int_01 - phones	IH1	117.6558
117.6558	DCA_int_01 - phones	M	117.7858
117.7858	DCA_int_01 - phones	IH0	117.8258
117.8258	DCA_int_01 - phones	NG	117.8558
118.9269	DCA_se1_ag3_m_01 - phones	W	119.0469
118.9269	DCA_se1_ag3_m_01 - words	well	119.2869
119.0469	DCA_se1_ag3_m_01 - phones	EH1	119.1569
119.1569	DCA_se1_ag3_m_01 - phones	L	119.2869
119.2869	DCA_se1_ag3_m_01 - phones	sp	119.3269
119.3269	DCA_se1_ag3_m_01 - phones	IH1	119.5369
119.3269	DCA_se1_ag3_m_01 - words	if	119.6869
119.5369	DCA_se1_ag3_m_01 - phones	F	119.6869
119.7531	DCA_se1_ag3_m_01 - phones	sil	119.7931
119.7931	DCA_se1_ag3_m_01 - phones	B	119.8331
119.7931	DCA_se1_ag3_m_01 - words	but	119.9031
119.8331	DCA_se1_ag3_m_01 - phones	AH1	119.8731
119.8731	DCA_se1_ag3_m_01 - phones	T	119.9031
119.9031	DCA_se1_ag3_m_01 - words	uh	119.9331
119.9031	DCA_se1_ag3_m_01 - phones	AH1	119.9331
119.9331	DCA_se1_ag3_m_01 - phones	sp	120.1031
120.1031	DCA_se1_ag3_m_01 - phones	S	120.2931
120.1031	DCA_se1_ag3_m_01 - words	say	120.4731
120.2931	DCA_se1_ag3_m_01 - phones	EY1	120.4731
120.4731	DCA_se1_ag3_m_01 - phones	IH1	120.5331
120.4731	DCA_se1_ag3_m_01 - words	if	120.6031
120.5331	DCA_se1_ag3_m_01 - phones	F	120.6031
120.6031	DCA_se1_ag3_m_01 - phones	Y	120.6431
120.6031	DCA_se1_ag3_m_01 - words	you	120.7331
120.6431	DCA_se1_ag3_m_01 - phones	UW1	120.7331
120.7331	DCA_se1_ag3_m_01 - phones	HH	120.7931
120.7331	DCA_se1_ag3_m_01 - words	have	121.0331
120.7931	DCA_se1_ag3_m_01 - phones	AE1	120.9331
120.9331	DCA_se1_ag3_m_01 - phones	V	121.0331
121.0331	DCA_se1_ag3_m_01 - phones	sp	121.0731
121.0731	DCA_se1_ag3_m_01 - phones	S	121.2631
121.0731	DCA_se1_ag3_m_01 - words	seven	121.5031
121.2631	DCA_se1_ag3_m_01 - phones	EH1	121.3531
121.3531	DCA_se1_ag3_m_01 - phones	V	121.4131
121.4131	DCA_se1_ag3_m_01 - phones	AH0	121.4531
121.4531	DCA_se1_ag3_m_01 - phones	N	121.5031
121.5031	DCA_se1_ag3_m_01 - phones	EY1	121.6831
121.5031	DCA_se1_ag3_m_01 - words	eight	121.7131
121.6831	DCA_se1_ag3_m_01 - phones	T	121.7131
121.7131	DCA_se1_ag3_m_01 - phones	G	121.8131
121.7131	DCA_se1_ag3_m_01 - words	guys	122.3031
121.8131	DCA_se1_ag3_m_01 - phones	AY1	122.1131
122.1131	DCA_se1_ag3_m_01 - phones	Z	122.3031
122.3031	DCA_se1_ag3_m_01 - words	uh	122.6831
122.3031	DCA_se1_ag3_m_01 - phones	AH1	122.6831
122.6831	DCA_se1_ag3_m_01 - phones	sp	122.7131
124.3099	DCA_se1_ag3_m_01 - phones	AO1	124.6799
124.3099	DCA_se1_ag3_m_01 - words	or	124.7399
124.6799	DCA_se1_ag3_m_01 - phones	R	124.7399
124.7399	DCA_se1_ag3_m_01 - phones	S	124.8599
124.7399	DCA_se1_ag3_m_01 - words	sometimes	125.1699
124.8599	DCA_se1_ag3_m_01 - phones	AH1	124.8999
124.8999	DCA_se1_ag3_m_01 - phones	M	124.9599
124.9599	DCA_se1_ag3_m_01 - phones	T	125.0599
125.0599	DCA_se1_ag3_m_01 - phones	AY2	125.1099
125.1099	DCA_se1_ag3_m_01 - phones	M	125.1399
125.1399	DCA_se1_ag3_m_01 - phones	Z	125.1699
125.1699	DCA_se1_ag3_m_01 - phones	IH0	125.1999
125.1699	DCA_se1_ag3_m_01 - words	it	125.2299
125.1999	DCA_se1_ag3_m_01 - phones	T	125.2299
125.2299	DCA_se1_ag3_m_01 - phones	D	125.2599
125.2299	DCA_se1_ag3_m_01 - words	d	125.2599
125.2599	DCA_se1_ag3_m_01 - phones	B	125.2999
125.2599	DCA_se1_ag3_m_01 - words	be	125.4899
125.2999	DCA_se1_ag3_m_01 - phones	IY1	125.4899
125.4899	DCA_se1_ag3_m_01 - phones	sp	125.6518
125.6518	DCA_se1_ag3_m_01 - phones	G	125.7418
125.6518	DCA_se1_ag3_m_01 - words	girls	126.2018
125.7418	DCA_se1_ag3_m_01 - phones	ER1	125.8718
125.8718	DCA_se1_ag3_m_01 - phones	L	126.0618
126.0618	DCA_se1_ag3_m_01 - phones	Z	126.2018
126.4148	DCA_se1_ag3_m_01 - phones	AH0	126.6548
126.4148	DCA_se1_ag3_m_01 - words	and	126.8848
126.6548	DCA_se1_ag3_m_01 - phones	N	126.7948
126.7948	DCA_se1_ag3_m_01 - phones	D	126.8848
127.6562	DCA_se1_ag3_m_01 - phones	sil	127.7662
127.7662	DCA_se1_ag3_m_01 - phones	Y	127.7962
127.7662	DCA_se1_ag3_m_01 - words	you	127.8362
127.7962	DCA_se1_ag3_m_01 - phones	UW1	127.8362
127.8362	DCA_se1_ag3_m_01 - phones	S	127.9962
127.8362	DCA_se1_ag3_m_01 - words	say	128.1262
127.9962	DCA_se1_ag3_m_01 - phones	EY1	128.1262
128.1262	DCA_se1_ag3_m_01 - phones	W	128.1962
128.1262	DCA_se1_ag3_m_01 - words	well	128.4062
128.1962	DCA_se1_ag3_m_01 - phones	EH1	128.3162
128.3162	DCA_se1_ag3_m_01 - phones	L	128.4062
128.4062	DCA_se1_ag3_m_01 - words	uh	128.7062
128.4062	DCA_se1_ag3_m_01 - phones	AH1	128.7062
128.7062	DCA_se1_ag3_m_01 - phones	sp	130.6309
130.6309	DCA_se1_ag3_m_01 - phones	Y	130.6909
130.6309	DCA_se1_ag3_m_01 - words	you're	130.8909
130.6909	DCA_se1_ag3_m_01 - phones	UW1	130.8009
130.8009	DCA_se1_ag3_m_01 - phones	R	130.8909
130.8909	DCA_se1_ag3_m_01 - phones	IH1	131.0509
130.8909	DCA_se1_ag3_m_01 - words	it	131.1509
131.0509	DCA_se1_ag3_m_01 - phones	T	131.1509
131.9290	DCA_se1_ag3_m_01 - phones	sil	132.0690
132.0690	DCA_se1_ag3_m_01 - phones	AH0	132.2290
132.0690	DCA_se1_ag3_m_01 - words	and	132.4990
132.2290	DCA_se1_ag3_m_01 - phones	N	132.3990
132.3990	DCA_se1_ag3_m_01 - phones	D	132.4990
132.4990	DCA_se1_ag3_m_01 - phones	sp	132.5290
132.5290	DCA_se1_ag3_m_01 - phones	HH	132.5690
132.5290	DCA_se1_ag3_m_01 - words	he	132.6090
132.5690	DCA_se1_ag3_m_01 - phones	IY1	132.6090
132.6090	DCA_se1_ag3_m_01 - phones	sp	132.6390
132.6390	DCA_se1_ag3_m_01 - phones	HH	132.7490
132.6390	DCA_se1_ag3_m_01 - words	he	132.9690
132.7490	DCA_se1_ag3_m_01 - phones	IY1	132.9690
132.9690	DCA_se1_ag3_m_01 - phones	L	133.0490
132.9690	DCA_se1_ag3_m_01 - words	lose	133.2290
133.0490	DCA_se1_ag3_m_01 - phones	UW1	133.1590
133.1590	DCA_se1_ag3_m_01 - phones	Z	133.2290
133.2290	DCA_se1_ag3_m_01 - phones	DH	133.2590
133.2290	DCA_se1_ag3_m_01 - words	the	133.3690
133.2590	DCA_se1_ag3_m_01 - phones	AH0	133.3690
133.3690	DCA_se1_ag3_m_01 - phones	T	133.4990
133.3690	DCA_se1_ag3_m_01 - words	toss	133.7790
133.4990	DCA_se1_ag3_m_01 - phones	AO1	133.6390
133.6390	DCA_se1_ag3_m_01 - phones	S	133.7790
133.7790	DCA_se1_ag3_m_01 - phones	AH1	133.9690
133.7790	DCA_se1_ag3_m_01 - words	up	134.0190
133.9690	DCA_se1_ag3_m_01 - phones	P	134.0190
133.9825	DCA_int_01 - phones	M	134.0125
133.9825	DCA_int_01 - words	mm-hm	134.4825
134.0125	DCA_int_01 - phones	HH	134.2725
134.2725	DCA_int_01 - phones	M	134.4825
134.6060	DCA_se1_ag3_m_01 - phones	W	134.6760
134.6060	DCA_se1_ag3_m_01 - words	well	134.7960
134.6760	DCA_se1_ag3_m_01 - phones	EH1	134.7260
134.7260	DCA_se1_ag3_m_01 - phones	L	134.7960
134.7960	DCA_se1_ag3_m_01 - phones	EH1	134.8360
134.7960	DCA_se1_ag3_m_01 - words	everybody	135.2260
134.8360	DCA_se1_ag3_m_01 - phones	V	134.8860
134.8860	DCA_se1_ag3_m_01 - phones	R	134.9260
134.9260	DCA_se1_ag3_m_01 - phones	IY0	134.9860
134.9860	DCA_se1_ag3_m_01 - phones	B	135.0460
135.0460	DCA_se1_ag3_m_01 - phones	AA2	135.1160
135.1160	DCA_se1_ag3_m_01 - phones	D	135.1960
135.1960	DCA_se1_ag3_m_01 - phones	IY0	135.2260
135.2260	DCA_se1_ag3_m_01 - phones	HH	135.2560
135.2260	DCA_se1_ag3_m_01 - words	who	135.3060
135.2560	DCA_se1_ag3_m_01 - phones	UW1	135.3060
135.3060	DCA_se1_ag3_m_01 - phones	JH	135.4060
135.3060	DCA_se1_ag3_m_01 - words	jumps	135.5860
135.4060	DCA_se1_ag3_m_01 - phones	AH1	135.4760
135.4760	DCA_se1_ag3_m_01 - phones	M	135.5260
135.5260	DCA_se1_ag3_m_01 - phones	P	135.5560
135.5560	DCA_se1_ag3_m_01 - phones	S	135.5860
135.5860	DCA_se1_ag3_m_01 - phones	IH0	135.6160
135.5860	DCA_se1_ag3_m_01 - words	in	135.6460
135.6160	DCA_se1_ag3_m_01 - phones	N	135.6460
135.6460	DCA_se1_ag3_m_01 - phones	DH	135.6760
135.6460	DCA_se1_ag3_m_01 - words	the	135.7060
135.6760	DCA_se1_ag3_m_01 - phones	AH0	135.7060
135.7060	DCA_se1_ag3_m_01 - phones	W	135.7960
135.7060	DCA_se1_ag3_m_01 - words	water	136.0460
135.7960	DCA_se1_ag3_m_01 - phones	AO1	135.9460
135.9460	DCA_se1_ag3_m_01 - phones	T	135.9760
135.9760	DCA_se1_ag3_m_01 - phones	ER0	136.0460
136.0460	DCA_se1_ag3_m_01 - phones	W	136.0860
136.0460	DCA_se1_ag3_m_01 - words	well	136.1460
136.0860	DCA_se1_ag3_m_01 - phones	EH1	136.1160
136.1160	DCA_se1_ag3_m_01 - phones	L	136.1460
136.1460	DCA_se1_ag3_m_01 - phones	DH	136.1760
136.1460	DCA_se1_ag3_m_01 - words	the	136.2060
136.1760	DCA_se1_ag3_m_01 - phones	AH0	136.2060
136.2060	DCA_se1_ag3_m_01 - phones	F	136.2860
136.2060	DCA_se1_ag3_m_01 - words	first	136.4960
136.2860	DCA_se1_ag3_m_01 - phones	ER1	136.3760
136.3760	DCA_se1_ag3_m_01 - phones	S	136.4560
136.4560	DCA_se1_ag3_m_01 - phones	T	136.4960
136.4960	DCA_se1_ag3_m_01 - phones	HH	136.5260
136.4960	DCA_se1_ag3_m_01 - words	one	136.6560
136.5260	DCA_se1_ag3_m_01 - phones	W	136.5560
136.5560	DCA_se1_ag3_m_01 - phones	AH1	136.6260
136.6260	DCA_se1_ag3_m_01 - phones	N	136.6560
136.6560	DCA_se1_ag3_m_01 - phones	HH	136.7360
136.6560	DCA_se1_ag3_m_01 - words	he	136.8560
136.7360	DCA_se1_ag3_m_01 - phones	IY1	136.8560
136.8560	DCA_se1_ag3_m_01 - phones	sp	136.9160
136.9160	DCA_se1_ag3_m_01 - phones	T	137.0760
136.9160	DCA_se1_ag3_m_01 - words	tag	137.4560
137.0760	DCA_se1_ag3_m_01 - phones	AE1	137.3560
137.3560	DCA_se1_ag3_m_01 - phones	G	137.4560
137.6746	DCA_se1_ag3_m_01 - phones	sil	137.7146
137.7146	DCA_se1_ag3_m_01 - phones	W	137.8046
137.7146	DCA_se1_ag3_m_01 - words	would	137.9246
137.8046	DCA_se1_ag3_m_01 - phones	UH1	137.8446
137.8446	DCA_se1_ag3_m_01 - phones	D	137.9246
137.9246	DCA_se1_ag3_m_01 - phones	B	137.9946
137.9246	DCA_se1_ag3_m_01 - words	be	138.1046
137.9946	DCA_se1_ag3_m_01 - phones	IY1	138.1046
138.1046	DCA_se1_ag3_m_01 - phones	IH1	138.2146
138.1046	DCA_se1_ag3_m_01 - words	it	138.3346
138.2146	DCA_se1_ag3_m_01 - phones	T	138.3346
138.5126	DCA_int_01 - phones	sil	138.5426
138.5426	DCA_int_01 - phones	M	138.8226
138.5426	DCA_int_01 - words	mm-hm	138.8826
138.8226	DCA_int_01 - phones	HH	138.8526
138.8526	DCA_int_01 - phones	M	138.8826
138.9864	DCA_se1_ag3_m_01 - phones	sil	139.0564
139.0564	DCA_se1_ag3_m_01 - phones	AE1	139.2664
139.0564	DCA_se1_ag3_m_01 - words	and	139.4164
139.2664	DCA_se1_ag3_m_01 - phones	N	139.3164
139.3164	DCA_se1_ag3_m_01 - phones	D	139.4164
139.9462	DCA_se1_ag3_m_01 - phones	sil	140.0062
140.0062	DCA_se1_ag3_m_01 - phones	DH	140.0962
140.0062	DCA_se1_ag3_m_01 - words	then	140.4162
140.0962	DCA_se1_ag3_m_01 - phones	EH1	140.1962
140.1962	DCA_se1_ag3_m_01 - phones	N	140.4162
140.5048	DCA_se1_ag3_m_01 - phones	sil	140.5648
140.5648	DCA_se1_ag3_m_01 - phones	W	140.6248
140.5648	DCA_se1_ag3_m_01 - words	when	140.6948
140.6248	DCA_se1_ag3_m_01 - phones	EH1	140.6648
140.6648	DCA_se1_ag3_m_01 - phones	N	140.6948
140.6948	DCA_se1_ag3_m_01 - phones	HH	140.7848
140.6948	DCA_se1_ag3_m_01 - words	he	140.9048
140.7848	DCA_se1_ag3_m_01 - phones	IY1	140.9048
140.9048	DCA_se1_ag3_m_01 - phones	sp	141.2432
141.2432	DCA_se1_ag3_m_01 - phones	G	141.3132
141.2432	DCA_se1_ag3_m_01 - words	gets	141.5132
141.3132	DCA_se1_ag3_m_01 - phones	EH1	141.3932
141.3932	DCA_se1_ag3_m_01 - phones	T	141.4632
141.4632	DCA_se1_ag3_m_01 - phones	S	141.5132
141.5132	DCA_se1_ag3_m_01 - phones	AH0	141.5432
141.5132	DCA_se1_ag3_m_01 - words	another	141.8332
141.5432	DCA_se1_ag3_m_01 - phones	N	141.6432
141.6432	DCA_se1_ag3_m_01 - phones	AH1	141.7532
141.7532	DCA_se1_ag3_m_01 - phones	DH	141.7832
141.7832	DCA_se1_ag3_m_01 - phones	ER0	141.8332
141.8332	DCA_se1_ag3_m_01 - phones	W	141.9032
141.8332	DCA_se1_ag3_m_01 - words	one	142.0132
141.9032	DCA_se1_ag3_m_01 - phones	AH1	141.9532
141.9532	DCA_se1_ag3_m_01 - phones	N	142.0132
142.0731	DCA_se1_ag3_m_01 - phones	HH	142.1931
142.0731	DCA_se1_ag3_m_01 - words	he	142.2431
142.1931	DCA_se1_ag3_m_01 - phones	IY1	142.2431
142.2431	DCA_se1_ag3_m_01 - phones	sp	142.2731
142.2731	DCA_se1_ag3_m_01 - phones	W	142.3131
142.2731	DCA_se1_ag3_m_01 - words	would	142.3731
142.3131	DCA_se1_ag3_m_01 - phones	UH1	142.3431
142.3431	DCA_se1_ag3_m_01 - phones	D	142.3731
142.3731	DCA_se1_ag3_m_01 - phones	B	142.4631
142.3731	DCA_se1_ag3_m_01 - words	be	142.6131
142.4631	DCA_se1_ag3_m_01 - phones	IY0	142.6131
142.6131	DCA_se1_ag3_m_01 - phones	IH1	142.6831
142.6131	DCA_se1_ag3_m_01 - words	it	142.7231
142.6831	DCA_se1_ag3_m_01 - phones	T	142.7231
142.7231	DCA_se1_ag3_m_01 - phones	sp	142.7531
142.7531	DCA_se1_ag3_m_01 - phones	IH0	142.8431
142.7531	DCA_se1_ag3_m_01 - words	it	142.8731
142.8431	DCA_se1_ag3_m_01 - phones	T	142.8731
142.8731	DCA_se1_ag3_m_01 - phones	JH	142.9131
142.8731	DCA_se1_ag3_m_01 - words	just	143.0531
142.9131	DCA_se1_ag3_m_01 - phones	IH0	142.9631
142.9631	DCA_se1_ag3_m_01 - phones	S	143.0231
143.0231	DCA_se1_ag3_m_01 - phones	T	143.0531
143.0531	DCA_se1_ag3_m_01 - phones	K	143.1131
143.0531	DCA_se1_ag3_m_01 - words	keeps	143.2731
143.1131	DCA_se1_ag3_m_01 - phones	IY1	143.2031
143.2031	DCA_se1_ag3_m_01 - phones	P	143.2431
143.2431	DCA_se1_ag3_m_01 - phones	S	143.2731
143.2731	DCA_se1_ag3_m_01 - phones	AO1	143.3931
143.2731	DCA_se1_ag3_m_01 - words	on	143.4731
143.3931	DCA_se1_ag3_m_01 - phones	N	143.4731
143.4731	DCA_se1_ag3_m_01 - phones	T	143.5431
143.4731	DCA_se1_ag3_m_01 - words	til	143.6731
143.5431	DCA_se1_ag3_m_01 - phones	IH1	143.5831
143.5831	DCA_se1_ag3_m_01 - phones	L	143.6731
143.6731	DCA_se1_ag3_m_01 - phones	IH0	143.7231
143.6731	DCA_se1_ag3_m_01 - words	it	143.8231
143.7231	DCA_se1_ag3_m_01 - phones	T	143.8231
144.6204	DCA_se1_ag3_m_01 - phones	sil	144.6804
144.6804	DCA_se1_ag3_m_01 - phones	M	144.7204
144.6804	DCA_se1_ag3_m_01 - words	materialized	145.4804
144.7204	DCA_se1_ag3_m_01 - phones	AH0	144.7804
144.7804	DCA_se1_ag3_m_01 - phones	T	144.8804
144.8804	DCA_se1_ag3_m_01 - phones	IH1	144.9104
144.9104	DCA_se1_ag3_m_01 - phones	R	144.9404
144.9404	DCA_se1_ag3_m_01 - phones	IY0	144.9704
144.9704	DCA_se1_ag3_m_01 - phones	AH0	145.0104
145.0104	DCA_se1_ag3_m_01 - phones	L	145.1004
145.1004	DCA_se1_ag3_m_01 - phones	AY2	145.3304
145.3304	DCA_se1_ag3_m_01 - phones	Z	145.4404
145.4404	DCA_se1_ag3_m_01 - phones	D	145.4804
145.4804	DCA_se1_ag3_m_01 - phones	sp	146.4910
145.9883	DCA_int_01 - phones	sil	146.0383
146.0383	DCA_int_01 - phones	M	146.2983
146.0383	DCA_int_01 - words	mm-hm	146.4283
146.2983	DCA_int_01 - phones	HH	146.3483
146.3483	DCA_int_01 - phones	M	146.4283
146.4910	DCA_se1_ag3_m_01 - phones	AH0	146.6110
146.4910	DCA_se1_ag3_m_01 - words	and	146.6710
146.6110	DCA_se1_ag3_m_01 - phones	N	146.6710
146.6710	DCA_se1_ag3_m_01 - phones	DH	146.7210
146.6710	DCA_se1_ag3_m_01 - words	the	146.7910
146.7210	DCA_se1_ag3_m_01 - phones	AH0	146.7910
146.7910	DCA_se1_ag3_m_01 - phones	G	146.8310
146.7910	DCA_se1_ag3_m_01 - words	group	147.0110
146.8310	DCA_se1_ag3_m_01 - phones	R	146.8910
146.8910	DCA_se1_ag3_m_01 - phones	UW1	146.9810
146.9810	DCA_se1_ag3_m_01 - phones	P	147.0110
147.0110	DCA_se1_ag3_m_01 - phones	W	147.0810
147.0110	DCA_se1_ag3_m_01 - words	would	147.1710
147.0810	DCA_se1_ag3_m_01 - phones	UH1	147.1410
147.1410	DCA_se1_ag3_m_01 - phones	D	147.1710
147.1710	DCA_se1_ag3_m_01 - phones	B	147.2410
147.1710	DCA_se1_ag3_m_01 - words	be	147.2810
147.2410	DCA_se1_ag3_m_01 - phones	IY0	147.2810
147.2810	DCA_se1_ag3_m_01 - phones	F	147.4010
147.2810	DCA_se1_ag3_m_01 - words	finished	147.6910
147.4010	DCA_se1_ag3_m_01 - phones	IH1	147.4710
147.4710	DCA_se1_ag3_m_01 - phones	N	147.5410
147.5410	DCA_se1_ag3_m_01 - phones	IH0	147.6310
147.6310	DCA_se1_ag3_m_01 - phones	SH	147.6610
147.6610	DCA_se1_ag3_m_01 - phones	T	147.6910
147.6910	DCA_se1_ag3_m_01 - phones	Y	147.7410
147.6910	DCA_se1_ag3_m_01 - words	you	147.8010
147.7410	DCA_se1_ag3_m_01 - phones	UW1	147.8010
147.8010	DCA_se1_ag3_m_01 - phones	N	147.8510
147.8010	DCA_se1_ag3_m_01 - words	know	148.0510
147.8510	DCA_se1_ag3_m_01 - phones	OW1	148.0510
148.0510	DCA_se1_ag3_m_01 - phones	AH0	148.0810
148.0510	DCA_se1_ag3_m_01 - words	and	148.1210
148.0810	DCA_se1_ag3_m_01 - phones	N	148.1210
148.1210	DCA_se1_ag3_m_01 - phones	DH	148.1710
148.1210	DCA_se1_ag3_m_01 - words	then	148.3610
148.1710	DCA_se1_ag3_m_01 - phones	EH1	148.2710
148.2710	DCA_se1_ag3_m_01 - phones	N	148.3610
148.3610	DCA_se1_ag3_m_01 - phones	DH	148.4110
148.3610	DCA_se1_ag3_m_01 - words	they	148.5910
148.4110	DCA_se1_ag3_m_01 - phones	EY1	148.5910
148.5910	DCA_se1_ag3_m_01 - phones	AO1	148.7310
148.5910	DCA_se1_ag3_m_01 - words	organize	149.0910
148.7310	DCA_se1_ag3_m_01 - phones	R	148.7610
148.7610	DCA_se1_ag3_m_01 - phones	G	148.8010
148.8010	DCA_se1_ag3_m_01 - phones	AH0	148.8410
148.8410	DCA_se1_ag3_m_01 - phones	N	148.9110
148.9110	DCA_se1_ag3_m_01 - phones	AY2	149.0210
149.0210	DCA_se1_ag3_m_01 - phones	Z	149.0910
149.0910	DCA_se1_ag3_m_01 - phones	AH0	149.1510
149.0910	DCA_se1_ag3_m_01 - words	again	149.5110
149.1510	DCA_se1_ag3_m_01 - phones	G	149.2410
149.2410	DCA_se1_ag3_m_01 - phones	EH1	149.4410
149.4410	DCA_se1_ag3_m_01 - phones	N	149.5110
149.5110	DCA_se1_ag3_m_01 - phones	Y	149.5610
149.5110	DCA_se1_ag3_m_01 - words	you	149.5910
149.5610	DCA_se1_ag3_m_01 - phones	UW1	149.5910
149.5910	DCA_se1_ag3_m_01 - phones	sp	149.6210
149.6210	DCA_se1_ag3_m_01 - phones	N	149.6510
149.6210	DCA_se1_ag3_m_01 - words	know	149.6810
149.6510	DCA_se1_ag3_m_01 - phones	OW1	149.6810
149.6810	DCA_se1_ag3_m_01 - phones	sp	154.8079
150.7965	DCA_int_01 - phones	sil	150.8365
150.8365	DCA_int_01 - phones	DH	150.8665
150.8365	DCA_int_01 - words	that	150.9265
150.8665	DCA_int_01 - phones	AH0	150.8965
150.8965	DCA_int_01 - phones	T	150.9265
150.9265	DCA_int_01 - phones	sp	150.9865
150.9865	DCA_int_01 - phones	S	151.1065
150.9865	DCA_int_01 - words	s	151.1065
151.1065	DCA_int_01 - phones	IH1	151.1365
151.1065	DCA_int_01 - words	interesting	151.4865
151.1365	DCA_int_01 - phones	N	151.2165
151.2165	DCA_int_01 - phones	T	151.2665
151.2665	DCA_int_01 - phones	R	151.2965
151.2965	DCA_int_01 - phones	IH0	151.3465
151.3465	DCA_int_01 - phones	S	151.3765
151.3765	DCA_int_01 - phones	T	151.4165
151.4165	DCA_int_01 - phones	IH0	151.4465
151.4465	DCA_int_01 - phones	NG	151.4865
152.5422	DCA_int_01 - phones	K	152.5822
152.5422	DCA_int_01 - words	can	152.6422
152.5822	DCA_int_01 - phones	AH0	152.6122
152.6122	DCA_int_01 - phones	N	152.6422
152.6422	DCA_int_01 - phones	Y	152.7022
152.6422	DCA_int_01 - words	you	152.7722
152.7022	DCA_int_01 - phones	UW1	152.7722
152.7722	DCA_int_01 - phones	P	152.8222
152.7722	DCA_int_01 - words	play	152.9722
152.8222	DCA_int_01 - phones	L	152.9022
152.9022	DCA_int_01 - phones	EY1	152.9722
152.9722	DCA_int_01 - phones	DH	153.0022
152.9722	DCA_int_01 - words	that	153.1822
153.0022	DCA_int_01 - phones	AE1	153.0822
153.0822	DCA_int_01 - phones	T	153.1822
153.1822	DCA_int_01 - phones	R	153.2822
153.1822	DCA_int_01 - words	running	153.5522
153.2822	DCA_int_01 - phones	AH1	153.3222
153.3222	DCA_int_01 - phones	N	153.3722
153.3722	DCA_int_01 - phones	IH0	153.4422
153.4422	DCA_int_01 - phones	NG	153.5522
153.5522	DCA_int_01 - phones	sp	153.6622
153.6622	DCA_int_01 - phones	T	153.6922
153.6622	DCA_int_01 - words	too	153.8522
153.6922	DCA_int_01 - phones	UW1	153.8522
153.8522	DCA_int_01 - phones	sp	153.9422
154.0536	DCA_int_01 - phones	ER0	154.2736
154.0536	DCA_int_01 - words	or	154.2736
154.8079	DCA_se1_ag3_m_01 - words	oh	155.0079
154.8079	DCA_se1_ag3_m_01 - phones	OW1	155.0079
155.0079	DCA_se1_ag3_m_01 - phones	SH	155.1679
155.0079	DCA_se1_ag3_m_01 - words	sure	155.3579
155.1679	DCA_se1_ag3_m_01 - phones	UH1	155.3279
155.3279	DCA_se1_ag3_m_01 - phones	R	155.3579
155.3579	DCA_se1_ag3_m_01 - phones	sp	155.7606
155.7606	DCA_se1_ag3_m_01 - phones	SH	155.8606
155.7606	DCA_se1_ag3_m_01 - words	sure	156.0306
155.8606	DCA_se1_ag3_m_01 - phones	UH1	155.9906
155.9906	DCA_se1_ag3_m_01 - phones	R	156.0306
156.0306	DCA_se1_ag3_m_01 - phones	sp	156.0806
156.0806	DCA_se1_ag3_m_01 - phones	SH	156.2206
156.0806	DCA_se1_ag3_m_01 - words	sure	156.2806
156.2206	DCA_se1_ag3_m_01 - phones	UH1	156.2506
156.2506	DCA_se1_ag3_m_01 - phones	R	156.2806
156.2806	DCA_se1_ag3_m_01 - phones	sp	163.8921
157.2718	DCA_int_01 - phones	W	157.3518
157.2718	DCA_int_01 - words	was	157.4418
157.3518	DCA_int_01 - phones	AA1	157.4018
157.4018	DCA_int_01 - phones	Z	157.4418
157.4418	DCA_int_01 - phones	DH	157.4718
157.4418	DCA_int_01 - words	there	157.5518
157.4718	DCA_int_01 - phones	EH1	157.5218
157.5218	DCA_int_01 - phones	R	157.5518
157.5518	DCA_int_01 - phones	EH1	157.5818
157.5518	DCA_int_01 - words	any	157.7318
157.5818	DCA_int_01 - phones	N	157.6418
157.6418	DCA_int_01 - phones	IY0	157.7318
157.7318	DCA_int_01 - phones	AH1	157.7718
157.7318	DCA_int_01 - words	other	157.9218
157.7718	DCA_int_01 - phones	DH	157.8218
157.8218	DCA_int_01 - phones	ER0	157.9218
157.9218	DCA_int_01 - phones	W	158.0218
157.9218	DCA_int_01 - words	ways	158.2018
158.0218	DCA_int_01 - phones	EY1	158.1518
158.1518	DCA_int_01 - phones	Z	158.2018
158.2018	DCA_int_01 - phones	AH0	158.2918
158.2018	DCA_int_01 - words	of	158.3418
158.2918	DCA_int_01 - phones	V	158.3418
158.3418	DCA_int_01 - phones	P	158.3918
158.3418	DCA_int_01 - words	picking	158.6418
158.3918	DCA_int_01 - phones	IH1	158.4818
158.4818	DCA_int_01 - phones	K	158.5518
158.5518	DCA_int_01 - phones	IH0	158.6118
158.6118	DCA_int_01 - phones	NG	158.6418
158.6418	DCA_int_01 - phones	sp	158.8018
158.8018	DCA_int_01 - phones	P	158.9418
158.8018	DCA_int_01 - words	people	159.1518
158.9418	DCA_int_01 - phones	IY1	158.9818
158.9818	DCA_int_01 - phones	P	159.0518
159.0518	DCA_int_01 - phones	AH0	159.0918
159.0918	DCA_int_01 - phones	L	159.1518
159.1518	DCA_int_01 - phones	T	159.2318
159.1518	DCA_int_01 - words	to	159.2818
159.2318	DCA_int_01 - phones	AH0	159.2818
159.2818	DCA_int_01 - phones	B	159.3418
159.2818	DCA_int_01 - words	be	159.5918
159.3418	DCA_int_01 - phones	IY1	159.5918
159.5918	DCA_int_01 - phones	IH1	159.6218
159.5918	DCA_int_01 - words	it	159.6518
159.6218	DCA_int_01 - phones	T	159.6518
159.6518	DCA_int_01 - phones	IH1	159.6818
159.6518	DCA_int_01 - words	in	159.8318
159.6818	DCA_int_01 - phones	N	159.8318
159.8318	DCA_int_01 - phones	DH	159.8718
159.8318	DCA_int_01 - words	these	160.1018
159.8718	DCA_int_01 - phones	IY1	160.0118
160.0118	DCA_int_01 - phones	Z	160.1018
160.1018	DCA_int_01 - phones	G	160.1718
160.1018	DCA_int_01 - words	games	160.5418
160.1718	DCA_int_01 - phones	EY1	160.3118
160.3118	DCA_int_01 - phones	M	160.4318
160.4318	DCA_int_01 - phones	Z	160.5418
160.5418	DCA_int_01 - phones	B	160.6118
160.5418	DCA_int_01 - words	beside	161.0318
160.6118	DCA_int_01 - phones	IY2	160.6918
160.6918	DCA_int_01 - phones	S	160.8218
160.8218	DCA_int_01 - phones	AY1	160.9718
160.9718	DCA_int_01 - phones	D	161.0318
161.0318	DCA_int_01 - phones	sp	161.1718
161.1718	DCA_int_01 - phones	F	161.2118
161.1718	DCA_int_01 - words	flipping	161.4718
161.2118	DCA_int_01 - phones	L	161.2718
161.2718	DCA_int_01 - phones	IH1	161.3418
161.3418	DCA_int_01 - phones	P	161.3818
161.3818	DCA_int_01 - phones	IH0	161.4318
161.4318	DCA_int_01 - phones	NG	161.4718
161.4718	DCA_int_01 - phones	DH	161.5018
161.4718	DCA_int_01 - words	the	161.5518
161.5018	DCA_int_01 - phones	AH1	161.5518
161.5518	DCA_int_01 - phones	B	161.6718
161.5518	DCA_int_01 - words	bottle	161.9518
161.6718	DCA_int_01 - phones	AA1	161.7618
161.7618	DCA_int_01 - phones	T	161.8118
161.8118	DCA_int_01 - phones	AH0	161.8518
161.8518	DCA_int_01 - phones	L	161.9518
161.9518	DCA_int_01 - phones	K	162.0618
161.9518	DCA_int_01 - words	cap	162.2318
162.0618	DCA_int_01 - phones	AE1	162.1718
162.1718	DCA_int_01 - phones	P	162.2318
163.8921	DCA_se1_ag3_m_01 - phones	N	164.0021
163.8921	DCA_se1_ag3_m_01 - words	no	164.2821
164.0021	DCA_se1_ag3_m_01 - phones	OW1	164.2821
164.2821	DCA_se1_ag3_m_01 - phones	DH	164.3521
164.2821	DCA_se1_ag3_m_01 - words	that	164.5121
164.3521	DCA_se1_ag3_m_01 - phones	AE1	164.4621
164.4621	DCA_se1_ag3_m_01 - phones	T	164.5121
164.5121	DCA_se1_ag3_m_01 - phones	sp	164.5521
164.5521	DCA_se1_ag3_m_01 - words	s	164.6721
164.5521	DCA_se1_ag3_m_01 - phones	Z	164.6721
164.7164	DCA_se1_ag3_m_01 - phones	DH	164.7664
164.7164	DCA_se1_ag3_m_01 - words	that	164.8764
164.7664	DCA_se1_ag3_m_01 - phones	AH0	164.8364
164.8364	DCA_se1_ag3_m_01 - phones	T	164.8764
164.8764	DCA_se1_ag3_m_01 - words	s	164.9064
164.8764	DCA_se1_ag3_m_01 - phones	Z	164.9064
164.9064	DCA_se1_ag3_m_01 - phones	B	164.9364
164.9064	DCA_se1_ag3_m_01 - words	basically	165.5064
164.9364	DCA_se1_ag3_m_01 - phones	EY1	164.9664
164.9664	DCA_se1_ag3_m_01 - phones	S	164.9964
164.9964	DCA_se1_ag3_m_01 - phones	IH0	165.0764
165.0764	DCA_se1_ag3_m_01 - phones	K	165.1664
165.1664	DCA_se1_ag3_m_01 - phones	L	165.2864
165.2864	DCA_se1_ag3_m_01 - phones	IY0	165.5064
165.5064	DCA_se1_ag3_m_01 - words	uh	165.8564
165.5064	DCA_se1_ag3_m_01 - phones	AH1	165.8564
165.8564	DCA_se1_ag3_m_01 - phones	sp	167.5842
167.5842	DCA_se1_ag3_m_01 - phones	Y	167.6442
167.5842	DCA_se1_ag3_m_01 - words	you	167.6742
167.6442	DCA_se1_ag3_m_01 - phones	UW1	167.6742
167.6742	DCA_se1_ag3_m_01 - phones	N	167.7042
167.6742	DCA_se1_ag3_m_01 - words	know	167.8242
167.7042	DCA_se1_ag3_m_01 - phones	OW1	167.8242
167.7834	DCA_int_01 - phones	D	167.8234
167.7834	DCA_int_01 - words	did	167.8834
167.8234	DCA_int_01 - phones	IH0	167.8534
167.8242	DCA_se1_ag3_m_01 - phones	F	167.9442
167.8242	DCA_se1_ag3_m_01 - words	for	168.0442
167.8534	DCA_int_01 - phones	D	167.8834
167.8834	DCA_int_01 - phones	Y	167.9134
167.8834	DCA_int_01 - words	you	167.9434
167.9134	DCA_int_01 - phones	UW1	167.9434
167.9434	DCA_int_01 - phones	EH1	167.9734
167.9434	DCA_int_01 - words	ever	168.0434
167.9442	DCA_se1_ag3_m_01 - phones	ER0	168.0442
167.9734	DCA_int_01 - phones	V	168.0034
168.0034	DCA_int_01 - phones	ER0	168.0434
168.0434	DCA_int_01 - phones	Y	168.1534
168.0434	DCA_int_01 - words	use	168.3234
168.0442	DCA_se1_ag3_m_01 - phones	sp	170.5070
168.1534	DCA_int_01 - phones	UW1	168.2334
168.2334	DCA_int_01 - phones	Z	168.3234
168.3234	DCA_int_01 - phones	EH1	168.3834
168.3234	DCA_int_01 - words	any	168.5734
168.3834	DCA_int_01 - phones	N	168.4434
168.4434	DCA_int_01 - phones	IY0	168.5734
168.5734	DCA_int_01 - phones	R	168.6834
168.5734	DCA_int_01 - words	rhymes	169.1834
168.6834	DCA_int_01 - phones	AY1	168.8834
168.8834	DCA_int_01 - phones	M	169.0534
169.0534	DCA_int_01 - phones	Z	169.1834
169.1834	DCA_int_01 - phones	sp	170.8960
170.5070	DCA_se1_ag3_m_01 - phones	N	170.5370
170.5070	DCA_se1_ag3_m_01 - words	no	170.7970
170.5370	DCA_se1_ag3_m_01 - phones	OW1	170.7970
170.7970	DCA_se1_ag3_m_01 - phones	sp	170.8470
170.8960	DCA_int_01 - words	uh	171.1560
170.8960	DCA_int_01 - phones	AH1	171.1560
171.1560	DCA_int_01 - phones	sp	171.1960
171.1960	DCA_int_01 - phones	T	171.2860
171.1960	DCA_int_01 - words	tarzan	171.6460
171.2860	DCA_int_01 - phones	AA1	171.4060
171.4060	DCA_int_01 - phones	R	171.4760
171.4760	DCA_int_01 - phones	Z	171.5160
171.5160	DCA_int_01 - phones	AH0	171.5660
171.5660	DCA_int_01 - phones	N	171.6460
171.6460	DCA_int_01 - phones	W	171.6860
171.6460	DCA_int_01 - words	was	171.7460
171.6860	DCA_int_01 - phones	AH0	171.7160
171.7160	DCA_int_01 - phones	Z	171.7460
171.7460	DCA_int_01 - phones	IH1	171.7760
171.7460	DCA_int_01 - words	in	171.8860
171.7760	DCA_int_01 - phones	N	171.8860
171.8860	DCA_int_01 - phones	AH0	171.9960
171.8860	DCA_int_01 - words	a	171.9960
171.9960	DCA_int_01 - phones	T	172.1060
171.9960	DCA_int_01 - words	tree	172.2760
172.1060	DCA_int_01 - phones	R	172.1660
172.1660	DCA_int_01 - phones	IY1	172.2760
172.2760	DCA_int_01 - phones	AE1	172.3160
172.2760	DCA_int_01 - words	and	172.3760
172.3160	DCA_int_01 - phones	N	172.3760
172.3760	DCA_int_01 - phones	HH	172.4260
172.3760	DCA_int_01 - words	he	172.5460
172.4260	DCA_int_01 - phones	IY1	172.5460
172.5460	DCA_int_01 - phones	sp	172.6060
172.6060	DCA_int_01 - phones	F	172.6360
172.6060	DCA_int_01 - words	fell	172.8160
172.6360	DCA_int_01 - phones	EH1	172.7060
172.7060	DCA_int_01 - phones	L	172.8160
172.8160	DCA_int_01 - phones	AW1	172.9460
172.8160	DCA_int_01 - words	out	173.0260
172.9460	DCA_int_01 - phones	T	173.0260
175.5656	DCA_se1_ag3_m_01 - phones	W	175.7356
175.5656	DCA_se1_ag3_m_01 - words	well	175.8756
175.7356	DCA_se1_ag3_m_01 - phones	EH1	175.7856
175.7856	DCA_se1_ag3_m_01 - phones	L	175.8756
175.8756	DCA_se1_ag3_m_01 - phones	W	175.9556
175.8756	DCA_se1_ag3_m_01 - words	once	176.2056
175.9556	DCA_se1_ag3_m_01 - phones	AH1	176.0456
176.0456	DCA_se1_ag3_m_01 - phones	N	176.1056
176.1056	DCA_se1_ag3_m_01 - phones	S	176.2056
176.2056	DCA_se1_ag3_m_01 - phones	AH0	176.2556
176.2056	DCA_se1_ag3_m_01 - words	upon	176.4856
176.2556	DCA_se1_ag3_m_01 - phones	P	176.3656
176.3656	DCA_se1_ag3_m_01 - phones	AA1	176.4456
176.4456	DCA_se1_ag3_m_01 - phones	N	176.4856
176.4856	DCA_se1_ag3_m_01 - words	a	176.5556
176.4856	DCA_se1_ag3_m_01 - phones	AH0	176.5556
176.5556	DCA_se1_ag3_m_01 - phones	T	176.6756
176.5556	DCA_se1_ag3_m_01 - words	time	176.8656
176.6756	DCA_se1_ag3_m_01 - phones	AY1	176.8056
176.8056	DCA_se1_ag3_m_01 - phones	M	176.8656
176.8656	DCA_se1_ag3_m_01 - phones	DH	176.9156
176.8656	DCA_se1_ag3_m_01 - words	they	177.2756
176.9156	DCA_se1_ag3_m_01 - phones	EY1	177.2756
177.8002	DCA_se1_ag3_m_01 - phones	sil	177.8702
177.8702	DCA_se1_ag3_m_01 - phones	DH	177.9102
177.8702	DCA_se1_ag3_m_01 - words	they	177.9702
177.9102	DCA_se1_ag3_m_01 - phones	EY1	177.9702
177.9702	DCA_se1_ag3_m_01 - words	d	178.0002
177.9702	DCA_se1_ag3_m_01 - phones	D	178.0002
178.0002	DCA_se1_ag3_m_01 - phones	Y	178.0302
178.0002	DCA_se1_ag3_m_01 - words	use	178.3002
178.0302	DCA_se1_ag3_m_01 - phones	UW1	178.2102
178.2102	DCA_se1_ag3_m_01 - phones	Z	178.3002
178.3002	DCA_se1_ag3_m_01 - phones	AH0	178.3702
178.3002	DCA_se1_ag3_m_01 - words	a	178.3702
178.3702	DCA_se1_ag3_m_01 - phones	TH	178.4402
178.3702	DCA_se1_ag3_m_01 - words	thing	178.7402
178.4402	DCA_se1_ag3_m_01 - phones	IH1	178.5202
178.5202	DCA_se1_ag3_m_01 - phones	NG	178.7402
178.8019	DCA_se1_ag3_m_01 - phones	K	178.8719
178.8019	DCA_se1_ag3_m_01 - words	called	179.0919
178.8719	DCA_se1_ag3_m_01 - phones	AO1	179.0019
179.0019	DCA_se1_ag3_m_01 - phones	L	179.0519
179.0519	DCA_se1_ag3_m_01 - phones	D	179.0919
179.0919	DCA_se1_ag3_m_01 - phones	sp	179.1219
179.1219	DCA_se1_ag3_m_01 - phones	IY1	179.2919
179.1219	DCA_se1_ag3_m_01 - words	eenie	179.4019
179.2919	DCA_se1_ag3_m_01 - phones	N	179.3519
179.3519	DCA_se1_ag3_m_01 - phones	IY1	179.4019
179.4019	DCA_se1_ag3_m_01 - phones	M	179.4919
179.4019	DCA_se1_ag3_m_01 - words	meenie	179.7319
179.4919	DCA_se1_ag3_m_01 - phones	IY1	179.5819
179.5819	DCA_se1_ag3_m_01 - phones	N	179.6319
179.6319	DCA_se1_ag3_m_01 - phones	IY1	179.7319
179.7319	DCA_se1_ag3_m_01 - phones	M	179.8219
179.7319	DCA_se1_ag3_m_01 - words	miney	180.0519
179.8219	DCA_se1_ag3_m_01 - phones	AY1	179.9419
179.9419	DCA_se1_ag3_m_01 - phones	N	179.9719
179.9719	DCA_se1_ag3_m_01 - phones	IY0	180.0519
180.0519	DCA_se1_ag3_m_01 - phones	M	180.1519
180.0519	DCA_se1_ag3_m_01 - words	moe	180.4419
180.1519	DCA_se1_ag3_m_01 - phones	OW1	180.4419
181.1082	DCA_int_01 - phones	sil	181.1382
181.1382	DCA_int_01 - phones	M	181.3582
181.1382	DCA_int_01 - words	mm-hm	181.4382
181.3582	DCA_int_01 - phones	HH	181.3982
181.3982	DCA_int_01 - phones	M	181.4382
181.5720	DCA_se1_ag3_m_01 - phones	Y	181.6220
181.5720	DCA_se1_ag3_m_01 - words	you	181.6720
181.6220	DCA_se1_ag3_m_01 - phones	UW1	181.6720
181.6720	DCA_se1_ag3_m_01 - phones	N	181.7320
181.6720	DCA_se1_ag3_m_01 - words	know	181.8720
181.7320	DCA_se1_ag3_m_01 - phones	OW1	181.8720
181.8720	DCA_se1_ag3_m_01 - phones	sp	181.9120
182.0958	DCA_se1_ag3_m_01 - phones	S	182.3858
182.0958	DCA_se1_ag3_m_01 - words	something	182.5558
182.3858	DCA_se1_ag3_m_01 - phones	AH1	182.4358
182.4358	DCA_se1_ag3_m_01 - phones	M	182.4658
182.4658	DCA_se1_ag3_m_01 - phones	TH	182.4958
182.4958	DCA_se1_ag3_m_01 - phones	IH0	182.5258
182.5258	DCA_se1_ag3_m_01 - phones	NG	182.5558
182.5558	DCA_se1_ag3_m_01 - phones	L	182.5858
182.5558	DCA_se1_ag3_m_01 - words	like	182.7358
182.5858	DCA_se1_ag3_m_01 - phones	AY1	182.6858
182.6858	DCA_se1_ag3_m_01 - phones	K	182.7358
182.7358	DCA_se1_ag3_m_01 - phones	DH	182.7958
182.7358	DCA_se1_ag3_m_01 - words	that	183.0158
182.7958	DCA_se1_ag3_m_01 - phones	AE1	182.9758
182.9758	DCA_se1_ag3_m_01 - phones	T	183.0158
183.0158	DCA_se1_ag3_m_01 - phones	sp	183.0458
183.0458	DCA_se1_ag3_m_01 - phones	B	183.1258
183.0458	DCA_se1_ag3_m_01 - words	but	183.3058
183.1258	DCA_se1_ag3_m_01 - phones	AH1	183.2358
183.2358	DCA_se1_ag3_m_01 - phones	T	183.3058
183.3058	DCA_se1_ag3_m_01 - phones	sp	184.2209
184.2209	DCA_se1_ag3_m_01 - phones	M	184.3009
184.2209	DCA_se1_ag3_m_01 - words	most	184.4509
[truncated: 18,722 more rows]
